# Supplementary material for: The human DNA ends proteome uncovers an unexpected entanglement of functional pathways
Source: Nucleic Acids Res. 2016 Feb 25;44(10):4721–33. doi: 10.1093/nar/gkw121 (PMC4889927; doi:10.1093/nar/gkw121)
Supplement: Supplementary Data [file gkw121_Supplementary_Data.zip]

Archive with 2 entries (2 files):
- nar-02937-m-2015-File003.zip
- nar-02937-m-2015-File002.pdf
