# Supplementary material for: The human DNA ends proteome uncovers an unexpected entanglement of functional pathways
Source: Nucleic Acids Res. 2016 Feb 25;44(10):4721–33. doi: 10.1093/nar/gkw121 (PMC4889927; doi:10.1093/nar/gkw121)
Supplement: SUPPLEMENTARY DATA [file supp_gkw121_nar-02937-m-2015-File003.zip]

Archive with 45 entries (44 files):
- berthelot-et-al-spreadsheet-formatted-mass-data/
- berthelot-et-al-spreadsheet-formatted-mass-data/vb99.ods
- berthelot-et-al-spreadsheet-formatted-mass-data/vb119.ods
- berthelot-et-al-spreadsheet-formatted-mass-data/vb109.ods
- berthelot-et-al-spreadsheet-formatted-mass-data/vb114.ods
- berthelot-et-al-spreadsheet-formatted-mass-data/vb112.ods
- berthelot-et-al-spreadsheet-formatted-mass-data/vb116.ods
- berthelot-et-al-spreadsheet-formatted-mass-data/vb122.ods
- berthelot-et-al-spreadsheet-formatted-mass-data/vb81.ods
- berthelot-et-al-spreadsheet-formatted-mass-data/vb118.ods
- berthelot-et-al-spreadsheet-formatted-mass-data/vb120.ods
- berthelot-et-al-spreadsheet-formatted-mass-data/vb106.ods
- berthelot-et-al-spreadsheet-formatted-mass-data/vb132.ods
- berthelot-et-al-spreadsheet-formatted-mass-data/vb105.ods
- berthelot-et-al-spreadsheet-formatted-mass-data/vb134.ods
- berthelot-et-al-spreadsheet-formatted-mass-data/vb129.ods
- berthelot-et-al-spreadsheet-formatted-mass-data/vb107.ods
- berthelot-et-al-spreadsheet-formatted-mass-data/vb84.ods
- berthelot-et-al-spreadsheet-formatted-mass-data/vb131.ods
- berthelot-et-al-spreadsheet-formatted-mass-data/vb87.ods
- berthelot-et-al-spreadsheet-formatted-mass-data/vb124.ods
- berthelot-et-al-spreadsheet-formatted-mass-data/vb83.ods
- berthelot-et-al-spreadsheet-formatted-mass-data/vb111.ods
- berthelot-et-al-spreadsheet-formatted-mass-data/vb117.ods
- berthelot-et-al-spreadsheet-formatted-mass-data/vb108.ods
- berthelot-et-al-spreadsheet-formatted-mass-data/vb136.ods
- berthelot-et-al-spreadsheet-formatted-mass-data/vb86.ods
- berthelot-et-al-spreadsheet-formatted-mass-data/vb135.ods
- berthelot-et-al-spreadsheet-formatted-mass-data/vb123.ods
- berthelot-et-al-spreadsheet-formatted-mass-data/vb115.ods
- berthelot-et-al-spreadsheet-formatted-mass-data/vb126.ods
- berthelot-et-al-spreadsheet-formatted-mass-data/vb82.ods
- berthelot-et-al-spreadsheet-formatted-mass-data/vb127.ods
- berthelot-et-al-spreadsheet-formatted-mass-data/vb103.ods
- berthelot-et-al-spreadsheet-formatted-mass-data/vb130.ods
- berthelot-et-al-spreadsheet-formatted-mass-data/vb137.ods
- berthelot-et-al-spreadsheet-formatted-mass-data/vb85.ods
- berthelot-et-al-spreadsheet-formatted-mass-data/vb133.ods
- berthelot-et-al-spreadsheet-formatted-mass-data/vb113.ods
- berthelot-et-al-spreadsheet-formatted-mass-data/vb104.ods
- berthelot-et-al-spreadsheet-formatted-mass-data/vb96.ods
- berthelot-et-al-spreadsheet-formatted-mass-data/vb88.ods
- berthelot-et-al-spreadsheet-formatted-mass-data/vb110.ods
- berthelot-et-al-spreadsheet-formatted-mass-data/vb98.ods
- berthelot-et-al-spreadsheet-formatted-mass-data/vb97.ods
