# Supplementary material for: The human DNA ends proteome uncovers an unexpected entanglement of functional pathways
Source: Nucleic Acids Res. 2016 Feb 25;44(10):4721–33. doi: 10.1093/nar/gkw121 (PMC4889927; doi:10.1093/nar/gkw121)
Supplement: SUPPLEMENTARY DATA [file supp_gkw121_nar-02937-m-2015-File003.zip › berthelot-et-al-spreadsheet-formatted-mass-data/vb99.ods]

## Sheet: proteins
MS Sample :	DaPR130904_VB99_O1906.m
Group ID	Sub-group ID	Protein ID	Description	log(E value)	Coverage	MW	Spectra	Specific	Uniques	Specific uniques	Theoretical number of tryptic peptides	PAI	emPAI	Sub-group proteins	number of MS samples
a1	a1.a1	a1.a1.a1	sp|P09874|PARP1_HUMAN Poly [ADP-ribose] polymerase 1 OS=Homo sapiens GN=PARP1 PE=1 SV=4	-307.4136657714844	52	112.9000015258789	135		90		42	3.2142857142857144	1636.8937069540646	1	1
a2	a2.a1	a2.a1.a1	sp|P23246|SFPQ_HUMAN Splicing factor, proline- and glutamine-rich OS=Homo sapiens GN=SFPQ PE=1 SV=2	-73.55142211914062	29	76.0	28	27	19	18	24	1.1666666666666667	13.677992676220699	1	1
a2	a2.a2	a2.a2.a1	sp|Q15233-2|NONO_HUMAN Isoform 2 of Non-POU domain-containing octamer-binding protein OS=Homo sapiens GN=NONO	-4.782516002655029	4	43.70000076293945	2	1	2	1	17	0.11764705882352941	0.31113393742156426	3	1
a2	a2.a2	a2.a2.a2	sp|Q15233|NONO_HUMAN Non-POU domain-containing octamer-binding protein OS=Homo sapiens GN=NONO PE=1 SV=4	-4.782516002655029	4	54.099998474121094	2	1	2	1	18	0.1111111111111111	0.2915496650148839	3	1
a2	a2.a2	a2.a2.a3	tr|H7C367|H7C367_HUMAN Non-POU domain-containing octamer-binding protein (Fragment) OS=Homo sapiens GN=NONO PE=4 SV=1	-4.782516002655029	8	28.100000381469727	2	1	2	1	13	0.15384615384615385	0.4251026703029981	3	1
a3	a3.a1	a3.a1.a1	sp|P11387|TOP1_HUMAN DNA topoisomerase 1 OS=Homo sapiens GN=TOP1 PE=1 SV=2	-57.45351791381836	25	90.5999984741211	22		17		35	0.6285714285714286	3.2517863033828904	1	1
a4	a4.a1	a4.a1.a1	sp|P49916|DNLI3_HUMAN DNA ligase 3 OS=Homo sapiens GN=LIG3 PE=1 SV=2	-77.54643249511719	20	112.69999694824219	22		20		47	0.46808510638297873	1.9382253839710089	1	1
a5	a5.a1	a5.a1.a1	sp|P17480-2|UBF1_HUMAN Isoform UBF2 of Nucleolar transcription factor 1 OS=Homo sapiens GN=UBTF	-38.26168441772461	22	84.80000305175781	15	1	14	1	27	0.5555555555555556	2.5938136638046276	2	1
a5	a5.a1	a5.a1.a2	tr|E9PKP7|E9PKP7_HUMAN Nucleolar transcription factor 1 OS=Homo sapiens GN=UBTF PE=2 SV=1	-38.26168441772461	21	87.30000305175781	15	1	14	1	29	0.5172413793103449	2.2903445623126686	2	1
a5	a5.a2	a5.a2.a1	sp|P17480|UBF1_HUMAN Nucleolar transcription factor 1 OS=Homo sapiens GN=UBTF PE=1 SV=1	-37.064659118652344	20	89.19999694824219	15	1	14	1	29	0.5172413793103449	2.2903445623126686	1	1
a6	a6.a1	a6.a1.a1	sp|P11586|C1TC_HUMAN C-1-tetrahydrofolate synthase, cytoplasmic OS=Homo sapiens GN=MTHFD1 PE=1 SV=3	-40.32645797729492	13	101.4000015258789	14		13		44	0.3181818181818182	1.0805675382171707	3	1
a6	a6.a1	a6.a1.a2	tr|F5H2F4|F5H2F4_HUMAN C-1-tetrahydrofolate synthase, cytoplasmic OS=Homo sapiens GN=MTHFD1 PE=2 SV=1	-40.32645797729492	12	110.4000015258789	14		13		46	0.30434782608695654	1.015337685941733	3	1
a6	a6.a1	a6.a1.a3	tr|G3V2B8|G3V2B8_HUMAN C-1-tetrahydrofolate synthase, cytoplasmic OS=Homo sapiens GN=MTHFD1 PE=2 SV=1	-40.32645797729492	13	101.30000305175781	14		13		44	0.3181818181818182	1.0805675382171707	3	1
a7	a7.a1	a7.a1.a1	sp|Q14527|HLTF_HUMAN Helicase-like transcription factor OS=Homo sapiens GN=HLTF PE=1 SV=2	-34.61384582519531	14	113.69999694824219	13		13		47	0.2765957446808511	0.8905829836907584	1	1
a8	a8.a1	a8.a1.a1	sp|Q9BUQ8|DDX23_HUMAN Probable ATP-dependent RNA helicase DDX23 OS=Homo sapiens GN=DDX23 PE=1 SV=3	-33.05450439453125	15	95.4000015258789	11		11		40	0.275	0.8836490894898006	1	1
a9	a9.a1	a9.a1.a1	sp|P27694|RFA1_HUMAN Replication protein A 70 kDa DNA-binding subunit OS=Homo sapiens GN=RPA1 PE=1 SV=2	-29.136699676513672	17	68.0	9		9		24	0.375	1.371373705661655	1	1
b10	b10.a1	b10.a1.a1	sp|Q14978-2|NOLC1_HUMAN Isoform Beta of Nucleolar and coiled-body phosphoprotein 1 OS=Homo sapiens GN=NOLC1	-16.783344268798828	13	74.5999984741211	8		8		25	0.32	1.0892961308540396	3	1
b10	b10.a1	b10.a1.a2	sp|Q14978-3|NOLC1_HUMAN Isoform 3 of Nucleolar and coiled-body phosphoprotein 1 OS=Homo sapiens GN=NOLC1	-16.783344268798828	13	73.5999984741211	8		8		23	0.34782608695652173	1.2275429519995575	3	1
b10	b10.a1	b10.a1.a3	sp|Q14978|NOLC1_HUMAN Nucleolar and coiled-body phosphoprotein 1 OS=Homo sapiens GN=NOLC1 PE=1 SV=2	-16.783344268798828	13	73.5	8		8		24	0.3333333333333333	1.1544346900318838	3	1
b11	b11.a1	b11.a1.a1	sp|Q8N5C6|SRBD1_HUMAN S1 RNA-binding domain-containing protein 1 OS=Homo sapiens GN=SRBD1 PE=1 SV=2	-21.836566925048828	9	111.5999984741211	8		8		49	0.16326530612244897	0.45634847750124385	1	1
b12	b12.a1	b12.a1.a1	sp|Q9ULV4-2|COR1C_HUMAN Isoform 2 of Coronin-1C OS=Homo sapiens GN=CORO1C	-22.622787475585938	12	53.900001525878906	7		7		15	0.4666666666666667	1.9286445646252366	3	1
b12	b12.a1	b12.a1.a2	sp|Q9ULV4-3|COR1C_HUMAN Isoform 3 of Coronin-1C OS=Homo sapiens GN=CORO1C	-22.622787475585938	11	58.79999923706055	7		7		19	0.3684210526315789	1.3357214690901222	3	1
b12	b12.a1	b12.a1.a3	sp|Q9ULV4|COR1C_HUMAN Coronin-1C OS=Homo sapiens GN=CORO1C PE=1 SV=1	-22.622787475585938	12	53.099998474121094	7		7		15	0.4666666666666667	1.9286445646252366	3	1
b13	b13.a1	b13.a1.a1	sp|P08651-2|NFIC_HUMAN Isoform 1 of Nuclear factor 1 C-type OS=Homo sapiens GN=NFIC	-14.888813972473145	9	54.599998474121094	4	3	4	3	20	0.2	0.5848931924611136	6	1
b13	b13.a1	b13.a1.a2	sp|P08651-3|NFIC_HUMAN Isoform 2 of Nuclear factor 1 C-type OS=Homo sapiens GN=NFIC	-14.888813972473145	10	47.79999923706055	4	3	4	3	18	0.2222222222222222	0.6681005372000588	6	1
b13	b13.a1	b13.a1.a3	sp|P08651-4|NFIC_HUMAN Isoform 3 of Nuclear factor 1 C-type OS=Homo sapiens GN=NFIC	-14.888813972473145	11	45.29999923706055	4	3	4	3	16	0.25	0.7782794100389228	6	1
b13	b13.a1	b13.a1.a4	sp|P08651-5|NFIC_HUMAN Isoform 5 of Nuclear factor 1 C-type OS=Homo sapiens GN=NFIC	-14.888813972473145	10	47.5	4	3	4	3	16	0.25	0.7782794100389228	6	1
b13	b13.a1	b13.a1.a5	sp|P08651-6|NFIC_HUMAN Isoform 6 of Nuclear factor 1 C-type OS=Homo sapiens GN=NFIC	-14.888813972473145	10	48.79999923706055	4	3	4	3	17	0.23529411764705882	0.7190722018585745	6	1
b13	b13.a1	b13.a1.a6	sp|P08651|NFIC_HUMAN Nuclear factor 1 C-type OS=Homo sapiens GN=NFIC PE=1 SV=2	-14.888813972473145	9	55.5	4	3	4	3	19	0.21052631578947367	0.6237767391887217	6	1
b13	b13.a2	b13.a2.a1	sp|Q12857-2|NFIA_HUMAN Isoform 2 of Nuclear factor 1 A-type OS=Homo sapiens GN=NFIA	-5.932081699371338	6	54.5	3	1	3	1	16	0.1875	0.5399265260594921	7	1
b13	b13.a2	b13.a2.a2	sp|Q12857-3|NFIA_HUMAN Isoform 3 of Nuclear factor 1 A-type OS=Homo sapiens GN=NFIA	-5.932081699371338	6	54.900001525878906	3	1	3	1	15	0.2	0.5848931924611136	7	1
b13	b13.a2	b13.a2.a3	sp|Q12857-4|NFIA_HUMAN Isoform 4 of Nuclear factor 1 A-type OS=Homo sapiens GN=NFIA	-5.932081699371338	5	60.79999923706055	3	1	3	1	16	0.1875	0.5399265260594921	7	1
b13	b13.a2	b13.a2.a4	sp|Q12857|NFIA_HUMAN Nuclear factor 1 A-type OS=Homo sapiens GN=NFIA PE=1 SV=2	-5.932081699371338	6	55.79999923706055	3	1	3	1	14	0.21428571428571427	0.637893706954064	7	1
b13	b13.a2	b13.a2.a5	tr|B1AKN5|B1AKN5_HUMAN Nuclear factor 1 OS=Homo sapiens GN=NFIA PE=2 SV=1	-5.932081699371338	6	53.5	3	1	3	1	14	0.21428571428571427	0.637893706954064	7	1
b13	b13.a2	b13.a2.a6	tr|B1AKN7|B1AKN7_HUMAN Nuclear factor 1 OS=Homo sapiens GN=NFIA PE=2 SV=1	-5.932081699371338	7	51.29999923706055	3	1	3	1	13	0.23076923076923078	0.7012542798525889	7	1
b13	b13.a2	b13.a2.a7	tr|B1AKN8|B1AKN8_HUMAN Nuclear factor 1 OS=Homo sapiens GN=NFIA PE=2 SV=1	-5.932081699371338	6	58.400001525878906	3	1	3	1	17	0.17647058823529413	0.5013107289081733	7	1
b13	b13.a3	b13.a3.a1	sp|O00712-4|NFIB_HUMAN Isoform 4 of Nuclear factor 1 B-type OS=Homo sapiens GN=NFIB	-6.2918171882629395	6	52.900001525878906	3	1	3	1	18	0.16666666666666666	0.46779926762206947	6	1
b13	b13.a3	b13.a3.a2	sp|O00712-5|NFIB_HUMAN Isoform 5 of Nuclear factor 1 B-type OS=Homo sapiens GN=NFIB	-6.2918171882629395	6	55.099998474121094	3	1	3	1	18	0.16666666666666666	0.46779926762206947	6	1
b13	b13.a3	b13.a3.a3	sp|O00712|NFIB_HUMAN Nuclear factor 1 B-type OS=Homo sapiens GN=NFIB PE=1 SV=2	-6.2918171882629395	7	47.29999923706055	3	1	3	1	15	0.2	0.5848931924611136	6	1
b13	b13.a3	b13.a3.a4	tr|Q5VW26|Q5VW26_HUMAN Nuclear factor 1 OS=Homo sapiens GN=NFIB PE=2 SV=1	-6.2918171882629395	5	63.29999923706055	3	1	3	1	18	0.16666666666666666	0.46779926762206947	6	1
b13	b13.a3	b13.a3.a5	tr|Q5VW27|Q5VW27_HUMAN Nuclear factor 1 OS=Homo sapiens GN=NFIB PE=2 SV=1	-6.2918171882629395	6	54.70000076293945	3	1	3	1	16	0.1875	0.5399265260594921	6	1
b13	b13.a3	b13.a3.a6	tr|Q5VW30|Q5VW30_HUMAN Nuclear factor 1 OS=Homo sapiens GN=NFIB PE=2 SV=1	-6.2918171882629395	5	62.5	3	1	3	1	19	0.15789473684210525	0.43844988828766285	6	1
b14	b14.a1	b14.a1.a1	sp|Q16666-2|IF16_HUMAN Isoform 2 of Gamma-interferon-inducible protein 16 OS=Homo sapiens GN=IFI16	-16.515331268310547	11	81.9000015258789	6		6		32	0.1875	0.5399265260594921	3	1
b14	b14.a1	b14.a1.a2	sp|Q16666-3|IF16_HUMAN Isoform 3 of Gamma-interferon-inducible protein 16 OS=Homo sapiens GN=IFI16	-16.515331268310547	12	75.80000305175781	6		6		32	0.1875	0.5399265260594921	3	1
b14	b14.a1	b14.a1.a3	sp|Q16666|IF16_HUMAN Gamma-interferon-inducible protein 16 OS=Homo sapiens GN=IFI16 PE=1 SV=3	-16.515331268310547	10	88.0999984741211	6		6		32	0.1875	0.5399265260594921	3	1
b15	b15.a1	b15.a1.a1	sp|O75475|PSIP1_HUMAN PC4 and SFRS1-interacting protein OS=Homo sapiens GN=PSIP1 PE=1 SV=1	-14.058006286621094	11	60.0	5		5		25	0.2	0.5848931924611136	1	1
b16	b16.a1	b16.a1.a1	sp|P18887|XRCC1_HUMAN DNA repair protein XRCC1 OS=Homo sapiens GN=XRCC1 PE=1 SV=2	-13.158119201660156	8	69.30000305175781	5		5		21	0.23809523809523808	0.7301957388458942	2	1
b16	b16.a1	b16.a1.a2	tr|F5H8D7|F5H8D7_HUMAN DNA repair protein XRCC1 OS=Homo sapiens GN=XRCC1 PE=2 SV=1	-13.158119201660156	9	65.80000305175781	5		5		20	0.25	0.7782794100389228	2	1
b17	b17.a1	b17.a1.a1	sp|P05388|RLA0_HUMAN 60S acidic ribosomal protein P0 OS=Homo sapiens GN=RPLP0 PE=1 SV=1	-16.257400512695312	19	34.20000076293945	5		5		10	0.5	2.1622776601683795	1	1
b18	b18.a1	b18.a1.a1	sp|Q9BXP5-2|SRRT_HUMAN Isoform 2 of Serrate RNA effector molecule homolog OS=Homo sapiens GN=SRRT	-8.772215843200684	4	100.0999984741211	4		4		37	0.10810810810810811	0.2826498305280605	6	1
b18	b18.a1	b18.a1.a2	sp|Q9BXP5-3|SRRT_HUMAN Isoform 3 of Serrate RNA effector molecule homolog OS=Homo sapiens GN=SRRT	-8.772215843200684	4	100.4000015258789	4		4		36	0.1111111111111111	0.2915496650148839	6	1
b18	b18.a1	b18.a1.a3	sp|Q9BXP5-4|SRRT_HUMAN Isoform 4 of Serrate RNA effector molecule homolog OS=Homo sapiens GN=SRRT	-8.772215843200684	4	100.0	4		4		36	0.1111111111111111	0.2915496650148839	6	1
b18	b18.a1	b18.a1.a4	sp|Q9BXP5-5|SRRT_HUMAN Isoform 5 of Serrate RNA effector molecule homolog OS=Homo sapiens GN=SRRT	-8.772215843200684	5	96.0	4		4		34	0.11764705882352941	0.31113393742156426	6	1
b18	b18.a1	b18.a1.a5	sp|Q9BXP5|SRRT_HUMAN Serrate RNA effector molecule homolog OS=Homo sapiens GN=SRRT PE=1 SV=1	-8.772215843200684	4	100.5	4		4		37	0.10810810810810811	0.2826498305280605	6	1
b18	b18.a1	b18.a1.a6	tr|H7C3A1|H7C3A1_HUMAN Serrate RNA effector molecule homolog (Fragment) OS=Homo sapiens GN=SRRT PE=2 SV=1	-8.772215843200684	8	56.599998474121094	4		4		23	0.17391304347826086	0.4924955450518296	6	1
b19	b19.a1	b19.a1.a1	sp|Q00839-2|HNRPU_HUMAN Isoform Short of Heterogeneous nuclear ribonucleoprotein U OS=Homo sapiens GN=HNRNPU	-10.58276081085205	5	88.80000305175781	4		4		23	0.17391304347826086	0.4924955450518296	2	1
b19	b19.a1	b19.a1.a2	sp|Q00839|HNRPU_HUMAN Heterogeneous nuclear ribonucleoprotein U OS=Homo sapiens GN=HNRNPU PE=1 SV=6	-10.58276081085205	5	90.4000015258789	4		4		24	0.16666666666666666	0.46779926762206947	2	1
b20	b20.a1	b20.a1.a1	sp|Q9NR30|DDX21_HUMAN Nucleolar RNA helicase 2 OS=Homo sapiens GN=DDX21 PE=1 SV=5	-12.201361656188965	5	87.19999694824219	4		4		35	0.11428571428571428	0.3010252169108314	1	1
b21	b21.a1	b21.a1.a1	sp|P10412|H14_HUMAN Histone H1.4 OS=Homo sapiens GN=HIST1H1E PE=1 SV=2	-11.180456161499023	14	21.799999237060547	3		3		4	0.75	4.623413251903491	3	1
b21	b21.a1	b21.a1.a2	sp|P16402|H13_HUMAN Histone H1.3 OS=Homo sapiens GN=HIST1H1D PE=1 SV=2	-11.180456161499023	14	22.299999237060547	3		3		4	0.75	4.623413251903491	3	1
b21	b21.a1	b21.a1.a3	sp|P16403|H12_HUMAN Histone H1.2 OS=Homo sapiens GN=HIST1H1C PE=1 SV=2	-11.180456161499023	14	21.299999237060547	3		3		4	0.75	4.623413251903491	3	1
b22	b22.a1	b22.a1.a1	sp|P35659|DEK_HUMAN Protein DEK OS=Homo sapiens GN=DEK PE=1 SV=1	-9.428023338317871	9	42.599998474121094	3		3		17	0.17647058823529413	0.5013107289081733	1	1
b23	b23.a1	b23.a1.a1	sp|P62805|H4_HUMAN Histone H4 OS=Homo sapiens GN=HIST1H4A PE=1 SV=2	-7.866026878356934	32	11.300000190734863	3		3		5	0.6	2.9810717055349722	1	1
b24	b24.a1	b24.a1.a1	sp|P05387|RLA2_HUMAN 60S acidic ribosomal protein P2 OS=Homo sapiens GN=RPLP2 PE=1 SV=1	-13.484099388122559	33	11.600000381469727	3		3		5	0.6	2.9810717055349722	1	1
b25	b25.a1	b25.a1.a1	sp|P04908|H2A1B_HUMAN Histone H2A type 1-B/E OS=Homo sapiens GN=HIST1H2AB PE=1 SV=2	-6.376854419708252	26	14.100000381469727	3		3		4	0.75	4.623413251903491	12	1
b25	b25.a1	b25.a1.a2	sp|P0C0S8|H2A1_HUMAN Histone H2A type 1 OS=Homo sapiens GN=HIST1H2AG PE=1 SV=2	-6.376854419708252	26	14.0	3		3		4	0.75	4.623413251903491	12	1
b25	b25.a1	b25.a1.a3	sp|P16104|H2AX_HUMAN Histone H2AX OS=Homo sapiens GN=H2AFX PE=1 SV=2	-6.376854419708252	24	15.100000381469727	3		3		5	0.6	2.9810717055349722	12	1
b25	b25.a1	b25.a1.a4	sp|P20671|H2A1D_HUMAN Histone H2A type 1-D OS=Homo sapiens GN=HIST1H2AD PE=1 SV=2	-6.376854419708252	26	14.0	3		3		4	0.75	4.623413251903491	12	1
b25	b25.a1	b25.a1.a5	sp|Q16777|H2A2C_HUMAN Histone H2A type 2-C OS=Homo sapiens GN=HIST2H2AC PE=1 SV=4	-6.376854419708252	26	13.899999618530273	3		3		4	0.75	4.623413251903491	12	1
b25	b25.a1	b25.a1.a6	sp|Q6FI13|H2A2A_HUMAN Histone H2A type 2-A OS=Homo sapiens GN=HIST2H2AA3 PE=1 SV=3	-6.376854419708252	26	14.0	3		3		4	0.75	4.623413251903491	12	1
b25	b25.a1	b25.a1.a7	sp|Q7L7L0|H2A3_HUMAN Histone H2A type 3 OS=Homo sapiens GN=HIST3H2A PE=1 SV=3	-6.376854419708252	26	14.0	3		3		4	0.75	4.623413251903491	12	1
b25	b25.a1	b25.a1.a8	sp|Q93077|H2A1C_HUMAN Histone H2A type 1-C OS=Homo sapiens GN=HIST1H2AC PE=1 SV=3	-6.376854419708252	26	14.0	3		3		4	0.75	4.623413251903491	12	1
b25	b25.a1	b25.a1.a9	sp|Q96KK5|H2A1H_HUMAN Histone H2A type 1-H OS=Homo sapiens GN=HIST1H2AH PE=1 SV=3	-6.376854419708252	27	13.800000190734863	3		3		4	0.75	4.623413251903491	12	1
b25	b25.a1	b25.a1.b10	sp|Q96QV6|H2A1A_HUMAN Histone H2A type 1-A OS=Homo sapiens GN=HIST1H2AA PE=1 SV=3	-6.376854419708252	26	14.100000381469727	3		3		5	0.6	2.9810717055349722	12	1
b25	b25.a1	b25.a1.b11	sp|Q99878|H2A1J_HUMAN Histone H2A type 1-J OS=Homo sapiens GN=HIST1H2AJ PE=1 SV=3	-6.376854419708252	27	13.899999618530273	3		3		4	0.75	4.623413251903491	12	1
b25	b25.a1	b25.a1.b12	sp|Q9BTM1|H2AJ_HUMAN Histone H2A.J OS=Homo sapiens GN=H2AFJ PE=1 SV=1	-6.376854419708252	26	13.899999618530273	3		3		4	0.75	4.623413251903491	12	1
b26	b26.a1	b26.a1.a1	sp|P17844|DDX5_HUMAN Probable ATP-dependent RNA helicase DDX5 OS=Homo sapiens GN=DDX5 PE=1 SV=1	-4.750556945800781	2	69.0	2		2		26	0.07692307692307693	0.19377664171443643	3	1
b26	b26.a1	b26.a1.a2	tr|B4DLW8|B4DLW8_HUMAN Probable ATP-dependent RNA helicase DDX5 OS=Homo sapiens GN=DDX5 PE=2 SV=1	-4.750556945800781	3	60.400001525878906	2		2		24	0.08333333333333333	0.21152765862858836	3	1
b26	b26.a1	b26.a1.a3	tr|J3KTA4|J3KTA4_HUMAN Probable ATP-dependent RNA helicase DDX5 OS=Homo sapiens GN=DDX5 PE=4 SV=1	-4.750556945800781	2	68.9000015258789	2		2		26	0.07692307692307693	0.19377664171443643	3	1
b27	b27.a1	b27.a1.a1	sp|O43719|HTSF1_HUMAN HIV Tat-specific factor 1 OS=Homo sapiens GN=HTATSF1 PE=1 SV=1	-5.853871822357178	2	85.69999694824219	2		2		45	0.044444444444444446	0.10775685050970907	1	1
b28	b28.a1	b28.a1.a1	sp|Q04837|SSBP_HUMAN Single-stranded DNA-binding protein, mitochondrial OS=Homo sapiens GN=SSBP1 PE=1 SV=1	-7.844663619995117	13	17.200000762939453	2		2		8	0.25	0.7782794100389228	3	1
b28	b28.a1	b28.a1.a2	tr|C9K0U8|C9K0U8_HUMAN Single-stranded DNA-binding protein (Fragment) OS=Homo sapiens GN=SSBP1 PE=2 SV=1	-7.844663619995117	16	14.0	2		2		7	0.2857142857142857	0.9306977288832501	3	1
b28	b28.a1	b28.a1.a3	tr|E7EUY5|E7EUY5_HUMAN Single-stranded DNA-binding protein (Fragment) OS=Homo sapiens GN=SSBP1 PE=2 SV=1	-7.844663619995117	14	15.600000381469727	2		2		8	0.25	0.7782794100389228	3	1
b29	b29.a1	b29.a1.a1	sp|P16401|H15_HUMAN Histone H1.5 OS=Homo sapiens GN=HIST1H1B PE=1 SV=3	-9.28399658203125	10	22.5	2		2		4	0.5	2.1622776601683795	1	1
b30	b30.a1	b30.a1.a1	sp|P08670|VIME_HUMAN Vimentin OS=Homo sapiens GN=VIM PE=1 SV=4	-4.378615856170654	4	53.5	2		2		32	0.0625	0.15478198468945825	2	1
b30	b30.a1	b30.a1.a2	tr|B0YJC4|B0YJC4_HUMAN Vimentin OS=Homo sapiens GN=VIM PE=2 SV=1	-4.378615856170654	4	49.5	2		2		30	0.06666666666666667	0.1659144011798317	2	1
b31	b31.a1	b31.a1.a1	sp|Q7L014|DDX46_HUMAN Probable ATP-dependent RNA helicase DDX46 OS=Homo sapiens GN=DDX46 PE=1 SV=2	-7.017276763916016	2	117.19999694824219	2		2		43	0.046511627906976744	0.11304219326752252	1	1
b32	b32.a1	b32.a1.a1	sp|P80217-2|IN35_HUMAN Isoform 2 of Interferon-induced 35 kDa protein OS=Homo sapiens GN=IFI35	-5.149905204772949	9	31.700000762939453	2		2		14	0.14285714285714285	0.3894954943731377	2	1
b32	b32.a1	b32.a1.a2	sp|P80217|IN35_HUMAN Interferon-induced 35 kDa protein OS=Homo sapiens GN=IFI35 PE=1 SV=5	-5.149905204772949	9	31.399999618530273	2		2		14	0.14285714285714285	0.3894954943731377	2	1

## Sheet: peptides
MS Sample :	DaPR130904_VB99_O1906.m
Group ID	Peptide ID	SequenceLI	Modifs	Charge	MH+ theo	Number of subgroups	Subgroup ids	Number of spectra
a1	pepa1a1	AEPVEVVAPR		2	1066.589599609375	1	a1.a1	1
a1	pepa1a2	AMVEYEIDIQK	M2:+15.99491	2	1354.65625	1	a1.a1	2
a1	pepa1a3	AQNDIIWNIK		2	1214.6531982421875	1	a1.a1	1
a1	pepa1a4	AQNDIIWNIKDEIK		2	1699.90185546875	1	a1.a1	1
a1	pepa1a5	ASADKPISNMK		2	1161.59375	1	a1.a1	1
a1	pepa1a6	ASICISTK	C4:+57.02146	2	879.4608764648438	1	a1.a1	2
a1	pepa1a7	ATTHNAYDIEVIDIFK		2	1849.9334716796875	1	a1.a1	2
a1	pepa1a8	AVNSSASADKPISNMK		2	1619.80615234375	1	a1.a1	1
a1	pepa1a9	AVSQGSSDSQIIDISNR		2	1776.8726806640625	1	a1.a1	1
a1	pepa1b10	AYDIEVIDIFK		2	1325.69921875	1	a1.a1	1
a1	pepa1b11	DPIDVNYEK		2	1092.521240234375	1	a1.a1	1
a1	pepa1b12	DSEEAEIIR		2	1061.5113525390625	1	a1.a1	1
a1	pepa1b13	DVEVDGFSEIR		2	1265.6011962890625	1	a1.a1	1
a1	pepa1b14	EDAIEHFMK		2	1119.5142822265625	1	a1.a1	1
a1	pepa1b15	EDAIEHFMK	M8:+15.99491	2	1135.50927734375	1	a1.a1	2
a1	pepa1b16	EEIGFRPEYSASQIK		2	1753.8759765625	1	a1.a1	1
a1	pepa1b17	EIDYGQDEEAVK		2	1395.6279296875	1	a1.a1	1
a1	pepa1b18	FAGIISQGIR		2	1061.610595703125	1	a1.a1	1
a1	pepa1b19	FIQDVSASTK		2	1095.5684814453125	1	a1.a1	1
a1	pepa1b20	FYPIEIDYGQDEEAVK		2	1915.8963623046875	1	a1.a1	1
a1	pepa1b21	FYTIIPHDF		2	1152.57275390625	1	a1.a1	1
a1	pepa1b22	FYTIIPHDFGMK		2	1468.7298583984375	1	a1.a1	1
a1	pepa1b23	FYTIIPHDFGMK	M11:+15.99491	2	1484.7247314453125	1	a1.a1	1
a1	pepa1b24	GDEVDGVDEVAK		2	1232.564453125	1	a1.a1	1
a1	pepa1b25	GFSIIATEDKEAIK		2	1521.8162841796875	1	a1.a1	1
a1	pepa1b26	GGAAVDPDSGIEHSAH		2	1519.6776123046875	1	a1.a1	1
a1	pepa1b27	GGAAVDPDSGIEHSAHVIEK		2	1988.9676513671875	1	a1.a1	1
a1	pepa1b28	GGSDDSSKDPIDVNYEK		2	1825.80908203125	1	a1.a1	2
a1	pepa1b29	GIYFADMVSK		2	1130.5555419921875	1	a1.a1	1
a1	pepa1b30	GIYFADMVSK	M7:+15.99491	2	1146.5504150390625	1	a1.a1	2
a1	pepa1b31	GQDGIGSKAEK		2	1089.553955078125	1	a1.a1	1
a1	pepa1b32	GSSDSQIIDISNR		2	1391.676513671875	1	a1.a1	1
a1	pepa1b33	GTNSYYK		2	832.3839721679688	1	a1.a1	1
a1	pepa1b34	HIISPWGAEVK		2	1236.6739501953125	1	a1.a1	1
a1	pepa1b35	HPDVEVDGFSEIR		2	1499.712890625	1	a1.a1	2
a1	pepa1b36	IAHIISPWGAEVK		3	1420.7950439453125	1	a1.a1	2
a1	pepa1b37	IAPPEAPVTGY		2	1114.5782470703125	1	a1.a1	1
a1	pepa1b38	IAPPEAPVTGYMF		2	1392.687255859375	1	a1.a1	1
a1	pepa1b39	IAPPEAPVTGYMFGK		2	1577.8037109375	1	a1.a1	2
a1	pepa1b40	IEQMPSKEDAIEHFMK		3	1932.9197998046875	1	a1.a1	1
a1	pepa1b41	IEQMPSKEDAIEHFMK	M15:+15.99491	2	1948.9146728515625	1	a1.a1	2
a1	pepa1b42	IEQMPSKEDAIEHFMK	M4:+15.99491 - M15:+15.99491	3	1964.9095458984375	1	a1.a1	1
a1	pepa1b43	IGGKITGTANK		2	1059.6160888671875	1	a1.a1	1
a1	pepa1b44	IIWHGSR		2	868.4791870117188	1	a1.a1	1
a1	pepa1b45	IPKPVQDIIK		2	1150.7198486328125	1	a1.a1	1
a1	pepa1b46	KAMVEYEIDIQK		2	1466.75634765625	1	a1.a1	1
a1	pepa1b47	KCSESIPK	C2:+57.02146	2	948.4822998046875	1	a1.a1	1
a1	pepa1b48	KFYPIEIDYGQDEEAVKK		3	2172.08642578125	1	a1.a1	2
a1	pepa1b49	KGDEVDGVDEVAK		2	1360.6595458984375	1	a1.a1	3
a1	pepa1b50	KMVDPEKPQIGMIDR	M2:+15.99491	3	1772.90380859375	1	a1.a1	1
a1	pepa1b51	KPPIINNAD		2	981.5368041992188	1	a1.a1	1
a1	pepa1b52	KPPIINNADSVQAK		2	1494.827880859375	1	a1.a1	2
a1	pepa1b53	KVCSTNDIK	C3:+57.02146	2	1064.5408935546875	1	a1.a1	1
a1	pepa1b54	MAIMVQSPMFDGK		2	1454.6844482421875	1	a1.a1	1
a1	pepa1b55	MAIMVQSPMFDGK	M9:+15.99491	2	1470.679443359375	1	a1.a1	1
a1	pepa1b56	MAIMVQSPMFDGK	M1:+15.99491 - M9:+15.99491	2	1486.67431640625	1	a1.a1	2
a1	pepa1b57	MAIMVQSPMFDGK	M1:+15.99491 - M4:+15.99491 - M9:+15.99491	2	1502.669189453125	1	a1.a1	1
a1	pepa1b58	MIFDVESMK	M1:+15.99491	2	1115.5115966796875	1	a1.a1	2
a1	pepa1b59	MIFDVESMK	M1:+15.99491 - M8:+15.99491	2	1131.5064697265625	1	a1.a1	1
a1	pepa1b60	MIFDVESMKK	M8:+15.99491	2	1243.6064453125	1	a1.a1	1
a1	pepa1b61	MIFDVESMKK	M1:+15.99491 - M8:+15.99491	2	1259.6014404296875	1	a1.a1	1
a1	pepa1b62	MVDPEKPQIGM	M1:+15.99491	2	1260.5966796875	1	a1.a1	1
a1	pepa1b63	MVDPEKPQIGMIDR		2	1628.8138427734375	1	a1.a1	1
a1	pepa1b64	MVDPEKPQIGMIDR	M11:+15.99491	2	1644.808837890625	1	a1.a1	2
a1	pepa1b65	MVEYEIDIQK		2	1267.624267578125	1	a1.a1	1
a1	pepa1b66	NAYDIEVIDIFK		2	1439.7420654296875	1	a1.a1	1
a1	pepa1b67	NREEIGFR		2	1020.5225219726562	1	a1.a1	1
a1	pepa1b68	NREEIGFRPEYSASQIK		3	2024.02001953125	1	a1.a1	1
a1	pepa1b69	NTHATTHNAY		2	1129.50244140625	1	a1.a1	1
a1	pepa1b70	NTHATTHNAYDIEVIDIFK		2	2202.0830078125	1	a1.a1	1
a1	pepa1b71	PIDVNYEK		2	977.4943237304688	1	a1.a1	1
a1	pepa1b72	PPEAPVTGYMFGK		2	1393.6824951171875	1	a1.a1	1
a1	pepa1b73	PVEVVAPR		2	866.5098876953125	1	a1.a1	1
a1	pepa1b74	PVQDIIK		2	812.4880981445312	1	a1.a1	4
a1	pepa1b75	QQVPSGESAIIDR	Q1:-17.02655	2	1382.6915283203125	1	a1.a1	1
a1	pepa1b76	QQVPSGESAIIDR		2	1399.718017578125	1	a1.a1	2
a1	pepa1b77	RKGDEVDGVDEVAK		2	1516.7606201171875	1	a1.a1	2
a1	pepa1b78	RPEYSASQIK		2	1178.6168212890625	1	a1.a1	2
a1	pepa1b79	SANYCHTSQGDPIGI	C5:+57.02146	2	1619.7122802734375	1	a1.a1	1
a1	pepa1b80	SAPAAVNSSASADKPISNMK		2	1945.9652099609375	1	a1.a1	1
a1	pepa1b81	SATIGIVDIVK		2	1115.66748046875	1	a1.a1	1
a1	pepa1b82	SDAYYCTGDVTAWTK	C6:+57.02146	2	1737.742919921875	1	a1.a1	2
a1	pepa1b83	SIIATEDKEAIK		2	1317.7264404296875	1	a1.a1	1
a1	pepa1b84	SIIATEDKEAIKK		2	1445.8214111328125	1	a1.a1	1
a1	pepa1b85	SIISEVQQAVSQGSSDSQIIDISNR		3	2661.3330078125	1	a1.a1	1
a1	pepa1b86	SIQEIFIAH		2	1057.568115234375	1	a1.a1	1
a1	pepa1b87	SIQEIFIAHIISPWGAEVK		2	2138.164794921875	1	a1.a1	1
a1	pepa1b88	SSASADKPISNMK	M12:+15.99491	2	1351.652587890625	1	a1.a1	1
a1	pepa1b89	TGNAWHSK		2	900.4326782226562	1	a1.a1	3
a1	pepa1b90	TIIPHDFGMK		2	1158.5980224609375	1	a1.a1	2
a1	pepa1b91	TTNFAGIISQ		2	1051.5423583984375	1	a1.a1	1
a1	pepa1b92	TTNFAGIISQGIR		3	1377.7489013671875	1	a1.a1	1
a1	pepa1b93	VCSTNDIK	C2:+57.02146	2	936.4459228515625	1	a1.a1	1
a1	pepa1b94	VFSATIGIVDIVK		2	1361.8043212890625	1	a1.a1	3
a1	pepa1b95	VGTVIGSNK		2	874.4996948242188	1	a1.a1	2
a1	pepa1b96	VPHWYH		2	838.39990234375	1	a1.a1	1
a1	pepa1b97	VPHWYHF		2	985.4683227539062	1	a1.a1	2
a1	pepa1b98	VQSPMFDGK		2	1008.4822998046875	1	a1.a1	1
a1	pepa1b99	VVDRDSEEAEIIR		2	1530.7762451171875	1	a1.a1	1
a1	pepa1c100	VVSEDFIQDVSASTK		2	1624.806884765625	1	a1.a1	3
a1	pepa1c101	WYHPGC	C6:+57.02146	2	819.32470703125	1	a1.a1	1
a1	pepa1c102	YCTGDVTAWTK	C2:+57.02146	2	1301.58349609375	1	a1.a1	1
a2	pepa2a1	AEIDDTPMR	M8:+15.99491	2	1063.472900390625	1	a2.a1	1
a2	pepa2a2	AVVIVDDR		2	886.4996948242188	2	a2.a1 a2.a2	1
a2	pepa2a3	FAQHGTFEYEYSQR		2	1762.7823486328125	1	a2.a1	2
a2	pepa2a4	FATHAAAISVR		2	1143.6273193359375	1	a2.a1	1
a2	pepa2a5	GIVEFASK		2	850.46728515625	1	a2.a1	1
a2	pepa2a6	GMGPGTPAGYGR		2	1120.520751953125	1	a2.a1	1
a2	pepa2a7	GMGPGTPAGYGR	M2:+15.99491	2	1136.5157470703125	1	a2.a1	1
a2	pepa2a8	GREEYEGPNK		2	1178.5440673828125	1	a2.a1	1
a2	pepa2a9	IFVGNIPADITEDEFK		2	1807.9117431640625	1	a2.a1	1
a2	pepa2b10	MEEIHNQEMQK		2	1416.625	1	a2.a1	1
a2	pepa2b11	MEEIHNQEMQK	M9:+15.99491	2	1432.619873046875	1	a2.a1	1
a2	pepa2b12	MEEIHNQEVQK		2	1384.6529541015625	1	a2.a2	1
a2	pepa2b13	MGDPYGSGGQK		2	1096.47314453125	1	a2.a1	1
a2	pepa2b14	MGGGGAMNMGDPYGSGGQK		2	1771.7200927734375	1	a2.a1	1
a2	pepa2b15	MGGGGAMNMGDPYGSGGQK	M1:+15.99491	2	1787.7149658203125	1	a2.a1	1
a2	pepa2b16	MGGGGAMNMGDPYGSGGQK	M7:+15.99491 - M9:+15.99491	2	1803.7099609375	1	a2.a1	1
a2	pepa2b17	MGGGGAMNMGDPYGSGGQK	M1:+15.99491 - M7:+15.99491 - M9:+15.99491	2	1819.704833984375	1	a2.a1	1
a2	pepa2b18	MGYMDPR		2	869.3648071289062	1	a2.a1	1
a2	pepa2b19	NMGDPYGSGGQK		2	1210.51611328125	1	a2.a1	1
a2	pepa2b20	PGGGPGISTPGGHPKPPHR		2	1802.9412841796875	1	a2.a1	2
a2	pepa2b21	PVIVEPIEQIDDEDGIPEK		2	2135.075927734375	1	a2.a1	2
a2	pepa2b22	QHHPPYHQQHHQGPPPGGPGGR	Q1:-17.02655	3	2386.10888671875	1	a2.a1	1
a2	pepa2b23	RMEEIHNQEMQK		3	1572.72607421875	1	a2.a1	1
a2	pepa2b24	SPPPGMGINQNR	M6:+15.99491	2	1283.616455078125	1	a2.a1	2
a2	pepa2b25	YGEPGEVFINK		2	1252.621337890625	1	a2.a1	1
a3	pepa3a1	AVAIICNHQR	C6:+57.02146	2	1181.6212158203125	1	a3.a1	1
a3	pepa3a2	DEPEDDGYFVPPK		2	1507.6591796875	1	a3.a1	1
a3	pepa3a3	EEGETADTVGCCSIR	C11:+57.02146 - C12:+57.02146	2	1683.6953125	1	a3.a1	1
a3	pepa3a4	EITAPDENIPAK		2	1297.663818359375	1	a3.a1	1
a3	pepa3a5	EKENGFSSPPQIK		2	1460.7384033203125	1	a3.a1	1
a3	pepa3a6	GPVFAPPYEPIPENVK		2	1753.9163818359375	1	a3.a1	1
a3	pepa3a7	HIQDIMEGITAK		2	1355.69921875	1	a3.a1	1
a3	pepa3a8	IEVQATDREENK		2	1431.707763671875	1	a3.a1	1
a3	pepa3a9	IMPEDIIINCSK	C10:+57.02146	2	1432.7178955078125	1	a3.a1	1
a3	pepa3b10	IMPEDIIINCSK	C10:+57.02146 - M2:+15.99491	2	1448.7127685546875	1	a3.a1	1
a3	pepa3b11	KIEEEEDGKIK		2	1317.6900634765625	1	a3.a1	2
a3	pepa3b12	KVPEPDNKK		2	1054.589599609375	1	a3.a1	1
a3	pepa3b13	MIDHEYTTK		2	1137.52490234375	1	a3.a1	1
a3	pepa3b14	MIDHEYTTK	M1:+15.99491	2	1153.519775390625	1	a3.a1	1
a3	pepa3b15	NIQIFMENK		2	1136.5772705078125	1	a3.a1	1
a3	pepa3b16	SGDHIHNDSQIEADFR	S1:+42.01057	2	1882.8319091796875	1	a3.a1	2
a3	pepa3b17	SMMNIQTK	M3:+15.99491	2	968.4544067382812	1	a3.a1	1
a3	pepa3b18	TYNASITIQQQIK		2	1507.8118896484375	1	a3.a1	1
a3	pepa3b19	VPSPPPGHK		2	915.505126953125	1	a3.a1	2
a4	pepa4a1	AADETICQTK	C7:+57.02146	2	1136.525634765625	1	a4.a1	1
a4	pepa4a2	AAVWEITGAEFSK		2	1408.7110595703125	1	a4.a1	1
a4	pepa4a3	AIDIADMITR		2	1118.5877685546875	1	a4.a1	1
a4	pepa4a4	AIDIADMITR	M7:+15.99491	2	1134.582763671875	1	a4.a1	1
a4	pepa4a5	CAGGHDDATIAR	C1:+57.02146	2	1243.548828125	1	a4.a1	1
a4	pepa4a6	DIEQGDVSETIR		2	1361.6546630859375	1	a4.a1	1
a4	pepa4a7	DYIPQAFPGGH		2	1201.5640869140625	1	a4.a1	1
a4	pepa4a8	EDEQQQAIQDIASR		2	1630.76708984375	1	a4.a1	1
a4	pepa4a9	FCVDYAK	C2:+57.02146	2	902.4080810546875	1	a4.a1	1
a4	pepa4b10	ITTTGQVTSPVK		2	1231.689697265625	1	a4.a1	1
a4	pepa4b11	IYYPDFIVPDPK		2	1466.7569580078125	1	a4.a1	1
a4	pepa4b12	KAADETICQTK	C8:+57.02146	2	1264.62060546875	1	a4.a1	1
a4	pepa4b13	NIQDVVER		2	972.5112915039062	1	a4.a1	1
a4	pepa4b14	PNNSGEAPSSPTPK		2	1382.6551513671875	1	a4.a1	1
a4	pepa4b15	SEAHTADGISIR		2	1256.6234130859375	1	a4.a1	2
a4	pepa4b16	SMIIDSEVIIIDNK		2	1589.845947265625	1	a4.a1	1
a4	pepa4b17	TGKPIPFGTIGVHK		3	1451.8372802734375	1	a4.a1	1
a4	pepa4b18	VADNPSYNTK		2	1108.52734375	1	a4.a1	1
a4	pepa4b19	VIHNAQEVEK		2	1166.6168212890625	1	a4.a1	1
a4	pepa4b20	VIHNAQEVEKEPGQR		2	1733.893310546875	1	a4.a1	1
a4	pepa4b21	VIIDIFTGVR		2	1132.6728515625	1	a4.a1	1
a5	pepa5a1	AEEIWQQSVIGDYIAR		2	1877.9395751953125	2	a5.a1 a5.a2	1
a5	pepa5a2	AMEMTWNNMEK		2	1384.56982421875	2	a5.a1 a5.a2	1
a5	pepa5a3	EYEEIMR		2	969.4349975585938	1	a5.a2	1
a5	pepa5a4	FIESIPEEEQQR		2	1504.7281494140625	2	a5.a1 a5.a2	1
a5	pepa5a5	FREDHPDIIQNAK		2	1582.7977294921875	2	a5.a1 a5.a2	1
a5	pepa5a6	FSQEIISNGEINHIPIK		2	1939.02880859375	2	a5.a1 a5.a2	1
a5	pepa5a7	HPEINISEEGITK		2	1466.7490234375	2	a5.a1 a5.a2	1
a5	pepa5a8	KPPMNGYQK		2	1062.54052734375	2	a5.a1 a5.a2	1
a5	pepa5a9	QIQEERPEISESEITR		2	1943.96728515625	2	a5.a1 a5.a2	1
a5	pepa5b10	SDIPEKPK		2	913.4993286132812	2	a5.a1 a5.a2	1
a5	pepa5b11	TPQQIWYTHEK		2	1430.7066650390625	2	a5.a1 a5.a2	1
a5	pepa5b12	TTESHMDWEK		2	1263.531494140625	2	a5.a1 a5.a2	1
a5	pepa5b13	TTESHMDWEK	M6:+15.99491	2	1279.5263671875	2	a5.a1 a5.a2	1
a5	pepa5b14	VHIDIWVK		2	1009.5833740234375	2	a5.a1 a5.a2	1
a5	pepa5b15	VRPDEIMR		2	1015.5358276367188	1	a5.a1	1
a5	pepa5b16	WVEISNEVR		2	1131.5797119140625	2	a5.a1 a5.a2	1
a6	pepa6a1	APAEIINGK		2	912.5153198242188	1	a6.a1	1
a6	pepa6a2	EQVPGFTPR		2	1030.531982421875	1	a6.a1	1
a6	pepa6a3	GVPTGFIIPIR		2	1169.7044677734375	1	a6.a1	1
a6	pepa6a4	IAHGNSSIIADR		2	1253.66015625	1	a6.a1	2
a6	pepa6a5	IAIIQVGNR		2	983.60009765625	1	a6.a1	1
a6	pepa6a6	IFHEITQTDK		2	1231.6322021484375	1	a6.a1	1
a6	pepa6a7	KVVGDVAYDEAK		2	1293.6689453125	1	a6.a1	1
a6	pepa6a8	TDPTTITDEEINR		2	1504.7130126953125	1	a6.a1	1
a6	pepa6a9	TPVPSDIDISR		2	1199.6270751953125	1	a6.a1	1
a6	pepa6b10	TTTESEVMK		2	1025.482421875	1	a6.a1	1
a6	pepa6b11	VIISAIER		2	900.5516967773438	1	a6.a1	1
a6	pepa6b12	VVGDVAYDEAK		2	1165.573974609375	1	a6.a1	1
a6	pepa6b13	YVVVTGITPTPIGEGK		2	1630.905517578125	1	a6.a1	1
a7	pepa7a1	AVSSNGPSGNDTPEEIR		2	1729.7991943359375	1	a7.a1	1
a7	pepa7a2	CSEQPSISDIK	C1:+57.02146	2	1263.5889892578125	1	a7.a1	1
a7	pepa7a3	DPNNPYDK		2	962.4218139648438	1	a7.a1	1
a7	pepa7a4	EIAAGAFGTK		2	964.5101928710938	1	a7.a1	1
a7	pepa7a5	EYNVNDDSMK	M9:+15.99491	2	1230.4947509765625	1	a7.a1	1
a7	pepa7a6	ISIIEIPIK		2	1025.660888671875	1	a7.a1	1
a7	pepa7a7	KPNADEMK		2	932.4509887695312	1	a7.a1	1
a7	pepa7a8	NDIYYNTITNFSEK		2	1721.802001953125	1	a7.a1	1
a7	pepa7a9	PVTMGDEGGIR		2	1131.5467529296875	1	a7.a1	1
a7	pepa7b10	TIGFNIESGWGSGR		2	1480.71826171875	1	a7.a1	1
a7	pepa7b11	TITAIAVIITNFHDGR		2	1741.9599609375	1	a7.a1	1
a7	pepa7b12	VIIDEGHAIR		2	1122.626953125	1	a7.a1	1
a7	pepa7b13	VNNVNGNQVGHIK		2	1392.7347412109375	1	a7.a1	1
a8	pepa8a1	AQPISIEEIIAK		2	1311.7523193359375	1	a8.a1	1
a8	pepa8a2	DIIVATDVAGR		2	1129.62158203125	1	a8.a1	1
a8	pepa8a3	EIAQQIEEETIK		2	1430.7376708984375	1	a8.a1	1
a8	pepa8a4	EPTPIQR		2	840.4578247070312	1	a8.a1	1
a8	pepa8a5	GFIAGIDIK		2	933.540771484375	1	a8.a1	1
a8	pepa8a6	GIDIQDVSMVVNYDMAK		2	1897.90380859375	1	a8.a1	1
a8	pepa8a7	IEESDQGPYAIIIAPTR		2	1872.9705810546875	1	a8.a1	1
a8	pepa8a8	IGSAGKPHER		2	1051.564697265625	1	a8.a1	1
a8	pepa8a9	IIDVIENR		2	971.5524291992188	1	a8.a1	1
a8	pepa8b10	MIANFESGK		2	996.4822998046875	1	a8.a1	1
a8	pepa8b11	MIDMGFEPDVQK		2	1409.6444091796875	1	a8.a1	1
a9	pepa9a1	AAGPSISHTSGGTQSK		2	1485.7296142578125	1	a9.a1	1
a9	pepa9a2	ATAFNEQVDK		2	1122.54296875	1	a9.a1	1
a9	pepa9a3	ATVMDVKPVDYR		2	1393.71484375	1	a9.a1	1
a9	pepa9a4	DSIVDIIGICK	C10:+57.02146	2	1232.6558837890625	1	a9.a1	1
a9	pepa9a5	FFPIIEVNK		2	1106.6248779296875	1	a9.a1	1
a9	pepa9a6	IFSIEIVDESGEIR		2	1606.8326416015625	1	a9.a1	1
a9	pepa9a7	PQPQNGSSGMGSTVSK	M10:+15.99491	2	1577.7227783203125	1	a9.a1	1
a9	pepa9a8	SGGVGGSNTNWK		2	1163.54443359375	1	a9.a1	1
a9	pepa9a9	VETYNDESR		2	1112.48583984375	1	a9.a1	1
b10	pepb10a1	ASSSDSEDSSEEEEEVQGPPAK		2	2293.943115234375	1	b10.a1	1
b10	pepb10a2	DNQISEVANK		2	1117.548828125	1	b10.a1	1
b10	pepb10a3	MVATTKPK		2	875.5023193359375	1	b10.a1	1
b10	pepb10a4	NSSNKPAVTTK		2	1146.61181640625	1	b10.a1	1
b10	pepb10a5	SIGTQPPK		2	827.4625854492188	1	b10.a1	1
b10	pepb10a6	SSVPPPSAPPPK		2	1160.63134765625	1	b10.a1	1
b10	pepb10a7	VADNSFDAK		2	966.453125	1	b10.a1	1
b10	pepb10a8	VAGGAAPSKPASAK		2	1211.6746826171875	1	b10.a1	1
b11	pepb11a1	DKDTIDFIR		2	1122.579345703125	1	b11.a1	1
b11	pepb11a2	HVCIQSSIAK	C3:+57.02146	2	1142.59912109375	1	b11.a1	1
b11	pepb11a3	IIYNSINDSFK		2	1313.6739501953125	1	b11.a1	1
b11	pepb11a4	NAPQISDGSEVVVVK		2	1541.8173828125	1	b11.a1	1
b11	pepb11a5	QIIITSPVPGR		2	1180.705322265625	1	b11.a1	1
b11	pepb11a6	TDFDKPDFK		2	1112.5262451171875	1	b11.a1	1
b11	pepb11a7	TFEEIEHVSAPYK		2	1549.753662109375	1	b11.a1	1
b11	pepb11a8	VEVQVINIDIPR		2	1394.8006591796875	1	b11.a1	1
b12	pepb12a1	ISKIEQQMAK		2	1175.645751953125	1	b12.a1	1
b12	pepb12a2	KTTDTASVQNEAK		2	1392.6968994140625	1	b12.a1	1
b12	pepb12a3	NADPIIISIK		2	1083.641357421875	1	b12.a1	1
b12	pepb12a4	NDQCYDDIR	C4:+57.02146	2	1198.479736328125	1	b12.a1	1
b12	pepb12a5	NGSIICTASK	C6:+57.02146	2	1050.525146484375	1	b12.a1	1
b12	pepb12a6	QIAIWNPK		2	969.5521240234375	1	b12.a1	1
b12	pepb12a7	TTDTASVQNEAK		2	1264.60205078125	1	b12.a1	1
b13	pepb13a1	APGCVISNPDQK	C4:+57.02146	2	1285.620849609375	1	b13.a1	1
b13	pepb13a2	DQDMSSPTTMK		2	1240.518798828125	1	b13.a3	1
b13	pepb13a3	EDFVITVTGK		2	1108.5888671875	2	b13.a2 b13.a3	1
b13	pepb13a4	GIPIESTDGER		2	1173.574951171875	3	b13.a1 b13.a2 b13.a3	1
b13	pepb13a5	SIPSTSSTSSTK		2	1182.5853271484375	1	b13.a2	1
b13	pepb13a6	SPFNSPSPQDSPR		2	1415.6553955078125	1	b13.a1	1
b13	pepb13a7	SVTEIIQVSR		2	1131.63720703125	1	b13.a1	1
b14	pepb14a1	EVDATSPAPSTSSTVK		2	1576.7705078125	1	b14.a1	1
b14	pepb14a2	GEFTYYEIQDNTGK		2	1664.7442626953125	1	b14.a1	1
b14	pepb14a3	GIEVINDYHFR		3	1362.6805419921875	1	b14.a1	1
b14	pepb14a4	ITTINCEEGDK	C6:+57.02146	2	1279.5838623046875	1	b14.a1	1
b14	pepb14a5	TEGAEATPGAQK		2	1159.5594482421875	1	b14.a1	1
b14	pepb14a6	TEPEEVSIEDSAQSDIK		2	1876.8662109375	1	b14.a1	1
b15	pepb15a1	FSSQQAATK		2	967.4848022460938	1	b15.a1	1
b15	pepb15a2	GFNEGIWEIDNNPK		2	1632.7657470703125	1	b15.a1	1
b15	pepb15a3	QSNASSDVEVEEK		2	1421.6395263671875	1	b15.a1	1
b15	pepb15a4	VDEVPDGAVKPPTNK		2	1565.8173828125	1	b15.a1	1
b15	pepb15a5	VSQVIMEK		2	933.5078125	1	b15.a1	1
b16	pepb16a1	DSPFGISFVR		2	1124.5738525390625	1	b16.a1	1
b16	pepb16a2	FHSPPDKDEAEAPSQK		2	1782.8297119140625	1	b16.a1	1
b16	pepb16a3	KIDINQEEK		2	1116.5899658203125	1	b16.a1	1
b16	pepb16a4	TPATAPVPAR		2	980.5527954101562	1	b16.a1	1
b16	pepb16a5	YSQVIGIGGR		2	1049.57421875	1	b16.a1	1
b17	pepb17a1	GNVGFVFTK		2	968.5203857421875	1	b17.a1	1
b17	pepb17a2	GTIEIISDVQIIK		2	1428.8311767578125	1	b17.a1	1
b17	pepb17a3	IIQIIDDYPK		2	1217.677978515625	1	b17.a1	1
b17	pepb17a4	TSFFQAIGITTK		2	1313.71044921875	1	b17.a1	1
b17	pepb17a5	VIAISVETDYTFPIAEK		2	1896.00048828125	1	b17.a1	1
b18	pepb18a1	DAAGIECKPR	C7:+57.02146	2	1116.5469970703125	1	b18.a1	1
b18	pepb18a2	ESISEEEAQK		2	1149.52734375	1	b18.a1	1
b18	pepb18a3	EVAFFNNFITDAK		2	1515.7481689453125	1	b18.a1	1
b18	pepb18a4	VAISEPQPER		2	1125.59033203125	1	b18.a1	1
b19	pepb19a1	AFIWAGGR		2	877.4683227539062	1	b19.a1	1
b19	pepb19a2	GYFEYIEENK		2	1291.58447265625	1	b19.a1	1
b19	pepb19a3	TCNCETEDYGEK	C2:+57.02146 - C4:+57.02146	2	1505.55224609375	1	b19.a1	1
b19	pepb19a4	YNIIGTNTIMDK	M10:+15.99491	2	1398.69384765625	1	b19.a1	1
b20	pepb20a1	APQVIVIAPTR		2	1164.7103271484375	1	b20.a1	1
b20	pepb20a2	GAVEAIAAAIAH		2	1093.6004638671875	1	b20.a1	1
b20	pepb20a3	SDAGIESDTAMK	M11:+15.99491	2	1240.53662109375	1	b20.a1	1
b20	pepb20a4	TFSFAIPIIEK		2	1265.71435546875	1	b20.a1	1
b21	pepb21a1	AIAAAGYDVEK		2	1107.5684814453125	1	b21.a1	1
b21	pepb21a2	ASGPPVSEIITK		2	1198.668212890625	1	b21.a1	1
b21	pepb21a3	SGVSIAAIK		2	845.509521484375	1	b21.a1	1
b22	pepb22a1	IIASANIEEVTMK	M12:+15.99491	2	1434.7513427734375	1	b22.a1	1
b22	pepb22a2	ITMQVSSIQR		2	1162.625244140625	1	b22.a1	1
b22	pepb22a3	VYENYPTYDITER		2	1662.7650146484375	1	b22.a1	1
b23	pepb23a1	DNIQGITKPAIR		2	1325.7540283203125	1	b23.a1	1
b23	pepb23a2	ISGIIYEETR		2	1180.621337890625	1	b23.a1	1
b23	pepb23a3	TVTAMDVVYAIK		2	1310.702880859375	1	b23.a1	1
b24	pepb24a1	IIAAIGGNSSPSAK		2	1285.7115478515625	1	b24.a1	1
b24	pepb24a2	IIDSVGIEADDDR		2	1417.6810302734375	1	b24.a1	1
b24	pepb24a3	NIEDVIAQGIGK		2	1256.6849365234375	1	b24.a1	1
b25	pepb25a1	AGIQFPVGR		2	944.5316772460938	1	b25.a1	1
b25	pepb25a2	HIQIAIR		2	850.5261840820312	1	b25.a1	1
b25	pepb25a3	VTIAQGGVIPNIQAVIIPK		2	1931.169189453125	1	b25.a1	1
b26	pepb26a1	EANQAINPK		2	984.5112915039062	1	b26.a1	1
b26	pepb26a2	TAQEVETYR		2	1096.52734375	1	b26.a1	1
b27	pepb27a1	HPDGVASVSFR		2	1171.5859375	1	b27.a1	1
b27	pepb27a2	RSDSVSASER		2	1093.523681640625	1	b27.a1	1
b28	pepb28a1	ESETTTSIVIER		2	1364.6907958984375	1	b28.a1	1
b28	pepb28a2	VGQDPVIR		2	883.5	1	b28.a1	1
b29	pepb29a1	AIAAGGYDVEK		2	1093.5528564453125	1	b29.a1	1
b29	pepb29a2	ATGPPVSEIITK		2	1212.6839599609375	1	b29.a1	1
b30	pepb30a1	IIIAEIEQIK		2	1169.71435546875	1	b30.a1	1
b30	pepb30a2	KIIEGEESR		2	1060.563720703125	1	b30.a1	1
b31	pepb31a1	MSQEEVNVFR		2	1238.583740234375	1	b31.a1	1
b31	pepb31a2	VTYVVIDEADR		2	1279.6533203125	1	b31.a1	1
b32	pepb32a1	GHTQQDPEVPK		2	1235.6019287109375	1	b32.a1	1
b32	pepb32a2	SAPIDAAIHAIQEEQAR	S1:+42.01057	2	1861.940673828125	1	b32.a1	1

## Sheet: spectra
MS Sample :	DaPR130904_VB99_O1906.m
Group ID	Peptide ID	Sample	Scan	Rt (minutes)	Sequence (top)	Modifs (top)	Number of subgroups	Sub-groups Ids	Best E-value	Best hyperscore	Charge	MH+ Obs	MH+ theo	DeltaMH+	Delta-ppm
a1	pepa1b89	DaPR130904_VB99_O1906.m	641	11.800000190734863	TGNAWHSK		1	a1.a1	0.01600000075995922	35.0	2	900.4327392578125	900.4326782226562	9.999999747378752E-5	0.11105771690913668
a1	pepa1b89	DaPR130904_VB99_O1906.m	550	11.050000190734863	TGNAWHSK		1	a1.a1	0.0010999999940395355	38.099998474121094	2	900.43359375	900.4326782226562	8.999999845400453E-4	0.9995194602627426
a1	pepa1b89	DaPR130904_VB99_O1906.m	482	10.529999732971191	TGNAWHSK		1	a1.a1	3.7000001611886546E-5	41.29999923706055	2	900.432861328125	900.4326782226562	1.9999999494757503E-4	0.22211543381827337
a1	pepa1b69	DaPR130904_VB99_O1906.m	496	10.630000114440918	NTHATTHNAY		1	a1.a1	0.0044999998062849045	34.5	2	1129.5009765625	1129.50244140625	-0.001500000013038516	-1.3280183893812485
a1	pepa1b31	DaPR130904_VB99_O1906.m	536	10.930000305175781	GQDGIGSKAEK		1	a1.a1	6.500000017695129E-4	37.70000076293945	2	1089.5538330078125	1089.553955078125	-0.0	-0.0
a1	pepa1b53	DaPR130904_VB99_O1906.m	623	11.680000305175781	KVCSTNDLK	C3:+57.02146	1	a1.a1	0.009999999776482582	36.29999923706055	2	1064.54150390625	1064.5408935546875	6.99999975040555E-4	0.6575604368782237
a1	pepa1b88	DaPR130904_VB99_O1906.m	643	11.8100004196167	SSASADKPLSNMK	M12:+15.99491	1	a1.a1	2.099999983329326E-5	32.5	2	1351.651123046875	1351.652587890625	-0.001500000013038516	-1.109752629097837
a1	pepa1b47	DaPR130904_VB99_O1906.m	654	11.899999618530273	KCSESIPK	C2:+57.02146	1	a1.a1	0.023000000044703484	36.29999923706055	2	948.483154296875	948.4822998046875	7.999999797903001E-4	0.8434527243734934
a1	pepa1b33	DaPR130904_VB99_O1906.m	786	12.859999656677246	GTNSYYK		1	a1.a1	0.009999999776482582	30.399999618530273	2	832.3851928710938	832.3839721679688	0.0012000000569969416	1.4416424356075788
a1	pepa1b93	DaPR130904_VB99_O1906.m	853	13.260000228881836	VCSTNDLK	C2:+57.02146	1	a1.a1	0.012000000104308128	32.20000076293945	2	936.4476318359375	936.4459228515625	0.0017000000225380063	1.8153744717701932
a1	pepa1b43	DaPR130904_VB99_O1906.m	857	13.279999732971191	LGGKLTGTANK		1	a1.a1	3.9000000106170774E-4	34.400001525878906	2	1059.6158447265625	1059.6160888671875	-1.9999999494757503E-4	-0.18874760118203818
a1	pepa1a5	DaPR130904_VB99_O1906.m	1045	14.460000038146973	ASADKPLSNMK		1	a1.a1	0.014000000432133675	35.599998474121094	2	1161.5938720703125	1161.59375	3.000000142492354E-4	0.2582658646787962
a1	pepa1b95	DaPR130904_VB99_O1906.m	1114	14.829999923706055	VGTVIGSNK		1	a1.a1	0.04399999976158142	40.099998474121094	2	874.5008544921875	874.4996948242188	0.0012000000569969416	1.372213237007648
a1	pepa1b95	DaPR130904_VB99_O1906.m	1206	15.350000381469727	VGTVIGSNK		1	a1.a1	0.005900000222027302	29.899999618530273	2	874.4993896484375	874.4996948242188	-3.000000142492354E-4	-0.343053309251912
a1	pepa1b78	DaPR130904_VB99_O1906.m	1193	15.260000228881836	RPEYSASQLK		1	a1.a1	0.001500000013038516	39.29999923706055	2	1178.615966796875	1178.6168212890625	-7.999999797903001E-4	-0.6787617191101463
a1	pepa1b78	DaPR130904_VB99_O1906.m	2679	21.459999084472656	RPEYSASQLK		1	a1.a1	0.013000000268220901	31.5	2	1178.6170654296875	1178.6168212890625	3.000000142492354E-4	0.2545356631862109
a1	pepa1b77	DaPR130904_VB99_O1906.m	1220	15.40999984741211	RKGDEVDGVDEVAK		1	a1.a1	4.799999953064571E-9	66.0	2	1516.7607421875	1516.7606201171875	1.9999999494757503E-4	0.13185996016439475
a1	pepa1b77	DaPR130904_VB99_O1906.m	1211	15.359999656677246	RKGDEVDGVDEVAK		1	a1.a1	1.1000000085914508E-4	44.5	3	1516.7608642578125	1516.7606201171875	3.000000142492354E-4	0.1977899546377047
a1	pepa1b49	DaPR130904_VB99_O1906.m	1566	17.059999465942383	KGDEVDGVDEVAK		1	a1.a1	6.900000153109431E-4	35.900001525878906	2	1360.658935546875	1360.6595458984375	-5.000000237487257E-4	-0.3674688685027215
a1	pepa1b49	DaPR130904_VB99_O1906.m	1350	16.049999237060547	KGDEVDGVDEVAK		1	a1.a1	0.005799999926239252	31.200000762939453	3	1360.658935546875	1360.6595458984375	-6.000000284984708E-4	-0.44096264220326575
a1	pepa1b49	DaPR130904_VB99_O1906.m	1334	15.960000038146973	KGDEVDGVDEVAK		1	a1.a1	8.000000093488779E-7	53.70000076293945	2	1360.65966796875	1360.6595458984375	1.9999999494757503E-4	0.14698753670633743
a1	pepa1a8	DaPR130904_VB99_O1906.m	1387	16.229999542236328	AVNSSASADKPLSNMK		1	a1.a1	1.4000000373926014E-4	37.099998474121094	2	1619.810546875	1619.80615234375	0.004399999976158142	2.716374406771847
a1	pepa1b67	DaPR130904_VB99_O1906.m	1419	16.399999618530273	NREELGFR		1	a1.a1	0.0017000000225380063	41.5	2	1020.5255126953125	1020.5225219726562	0.003000000026077032	2.9396705721673566
a1	pepa1b44	DaPR130904_VB99_O1906.m	1485	16.709999084472656	LLWHGSR		1	a1.a1	0.002899999963119626	43.099998474121094	2	868.4807739257812	868.4791870117188	0.001500000013038516	1.7271571218646553
a1	pepa1b26	DaPR130904_VB99_O1906.m	1502	16.799999237060547	GGAAVDPDSGLEHSAH		1	a1.a1	0.004000000189989805	34.0	2	1519.6768798828125	1519.6776123046875	-6.99999975040555E-4	-0.46062399641392404
a1	pepa1b84	DaPR130904_VB99_O1906.m	1505	16.809999465942383	SLLATEDKEALKK		1	a1.a1	1.4000000373926014E-4	35.400001525878906	2	1445.8232421875	1445.8214111328125	0.0019000000320374966	1.3141318958258001
a1	pepa1b96	DaPR130904_VB99_O1906.m	1540	16.959999084472656	VPHWYH		1	a1.a1	0.028999999165534973	32.400001525878906	2	838.4005126953125	838.39990234375	6.000000284984708E-4	0.7156489723116243
a1	pepa1b52	DaPR130904_VB99_O1906.m	1591	17.18000030517578	KPPLLNNADSVQAK		1	a1.a1	0.008299999870359898	34.70000076293945	3	1494.830078125	1494.827880859375	0.002199999988079071	1.471741339754978
a1	pepa1b52	DaPR130904_VB99_O1906.m	1590	17.15999984741211	KPPLLNNADSVQAK		1	a1.a1	0.004699999932199717	39.5	2	1494.829345703125	1494.827880859375	0.001500000013038516	1.0034600185381661
a1	pepa1b15	DaPR130904_VB99_O1906.m	1613	17.25	EDAIEHFMK	M8:+15.99491	1	a1.a1	5.699999746866524E-4	44.099998474121094	2	1135.51025390625	1135.50927734375	0.0010000000474974513	0.8806621552548739
a1	pepa1b15	DaPR130904_VB99_O1906.m	1830	18.100000381469727	EDAIEHFMK	M8:+15.99491	1	a1.a1	1.900000061141327E-4	33.5	2	1135.5093994140625	1135.50927734375	1.9999999494757503E-4	0.17613241823565437
a1	pepa1a6	DaPR130904_VB99_O1906.m	1618	17.260000228881836	ASLCISTK	C4:+57.02146	1	a1.a1	0.032999999821186066	38.5	2	879.4617919921875	879.4608764648438	8.999999845400453E-4	1.0233542032679863
a1	pepa1a6	DaPR130904_VB99_O1906.m	1796	17.959999084472656	ASLCISTK	C4:+57.02146	1	a1.a1	0.014999999664723873	28.700000762939453	2	879.4566040039062	879.4608764648438	-0.00430000014603138	-4.889359221203823
a1	pepa1b51	DaPR130904_VB99_O1906.m	1716	17.65999984741211	KPPLLNNAD		1	a1.a1	0.0012000000569969416	37.5	2	981.5387573242188	981.5368041992188	0.0019000000320374966	1.9357399782758027
a1	pepa1b71	DaPR130904_VB99_O1906.m	1726	17.700000762939453	PIDVNYEK		1	a1.a1	0.01600000075995922	32.20000076293945	2	977.4962768554688	977.4943237304688	0.0020000000949949026	2.0460477840548323
a1	pepa1b80	DaPR130904_VB99_O1906.m	1761	17.829999923706055	SAPAAVNSSASADKPLSNMK		1	a1.a1	1.4000000373926014E-4	44.5	2	1945.9625244140625	1945.9652099609375	-0.0026000000070780516	-1.3360978879628802
a1	pepa1b61	DaPR130904_VB99_O1906.m	1770	17.860000610351562	MIFDVESMKK	M1:+15.99491 - M8:+15.99491	1	a1.a1	0.003599999938160181	37.0	2	1259.602294921875	1259.6014404296875	8.999999845400453E-4	0.7145117143030802
a1	pepa1b42	DaPR130904_VB99_O1906.m	1774	17.8799991607666	LEQMPSKEDAIEHFMK	M4:+15.99491 - M15:+15.99491	1	a1.a1	0.017999999225139618	36.0	3	1964.912109375	1964.9095458984375	0.002400000113993883	1.2214303294539213
a1	pepa1c101	DaPR130904_VB99_O1906.m	1831	18.100000381469727	WYHPGC	C6:+57.02146	1	a1.a1	0.023000000044703484	26.0	2	819.3272094726562	819.32470703125	0.0024999999441206455	3.051293245115447
a1	pepa1b99	DaPR130904_VB99_O1906.m	1853	18.200000762939453	VVDRDSEEAEIIR		1	a1.a1	0.0038999998942017555	36.20000076293945	2	1530.7774658203125	1530.7762451171875	0.0013000000035390258	0.8492423420377191
a1	pepa1b24	DaPR130904_VB99_O1906.m	1883	18.309999465942383	GDEVDGVDEVAK		1	a1.a1	1.899999979571021E-8	53.0	2	1232.5660400390625	1232.564453125	0.0015999999595806003	1.2981065254023978
a1	pepa1b28	DaPR130904_VB99_O1906.m	1962	18.600000381469727	GGSDDSSKDPIDVNYEK		1	a1.a1	1.700000029813964E-5	44.099998474121094	3	1825.810546875	1825.80908203125	0.001500000013038516	0.8215535938564481
a1	pepa1b28	DaPR130904_VB99_O1906.m	1893	18.350000381469727	GGSDDSSKDPIDVNYEK		1	a1.a1	4.599999936516497E-9	59.70000076293945	2	1825.8134765625	1825.80908203125	0.0044999998062849045	2.464660654047444
a1	pepa1b98	DaPR130904_VB99_O1906.m	1948	18.549999237060547	VQSPMFDGK		1	a1.a1	0.0019000000320374966	28.0	2	1008.4838256835938	1008.4822998046875	0.001500000013038516	1.4873835795918489
a1	pepa1b19	DaPR130904_VB99_O1906.m	1975	18.649999618530273	FLQDVSASTK		1	a1.a1	0.0017000000225380063	39.400001525878906	2	1095.568603515625	1095.5684814453125	1.9999999494757503E-4	0.18255362246614468
a1	pepa1b74	DaPR130904_VB99_O1906.m	2093	19.15999984741211	PVQDLIK		1	a1.a1	0.04699999839067459	32.5	2	812.4874267578125	812.4880981445312	-6.000000284984708E-4	-0.7384723910032445
a1	pepa1b74	DaPR130904_VB99_O1906.m	2208	19.700000762939453	PVQDLIK		1	a1.a1	0.002199999988079071	33.0	2	812.4893798828125	812.4880981445312	0.0013000000035390258	1.6000234421991157
a1	pepa1b74	DaPR130904_VB99_O1906.m	1977	18.65999984741211	PVQDLIK		1	a1.a1	0.02800000086426735	32.70000076293945	2	812.4847412109375	812.4880981445312	-0.0032999999821186066	-4.0615979355941025
a1	pepa1b74	DaPR130904_VB99_O1906.m	2762	21.760000228881836	PVQDLIK		1	a1.a1	0.0031999999191612005	35.099998474121094	2	812.4871215820312	812.4880981445312	-8.999999845400453E-4	-1.1077085148636192
a1	pepa1b50	DaPR130904_VB99_O1906.m	1983	18.68000030517578	KMVDPEKPQLGMIDR	M2:+15.99491	1	a1.a1	0.04899999871850014	33.099998474121094	3	1772.9051513671875	1772.90380859375	0.00139999995008111	0.7896649233280041
a1	pepa1b17	DaPR130904_VB99_O1906.m	1996	18.729999542236328	EIDYGQDEEAVK		1	a1.a1	2.2000000171829015E-5	44.79999923706055	2	1395.6280517578125	1395.6279296875	1.9999999494757503E-4	0.1433046664467067
a1	pepa1b12	DaPR130904_VB99_O1906.m	2059	18.979999542236328	DSEEAEIIR		1	a1.a1	0.008299999870359898	38.900001525878906	2	1061.5125732421875	1061.5113525390625	0.0013000000035390258	1.2246689594317712
a1	pepa1b73	DaPR130904_VB99_O1906.m	2063	18.979999542236328	PVEVVAPR		1	a1.a1	0.01899999938905239	30.0	2	866.5076293945312	866.5098876953125	-0.002199999988079071	-2.5389208124681533
a1	pepa1a1	DaPR130904_VB99_O1906.m	2120	19.299999237060547	AEPVEVVAPR		1	a1.a1	0.013000000268220901	40.79999923706055	2	1066.5909423828125	1066.589599609375	0.00139999995008111	1.3125947886552076
a1	pepa1b11	DaPR130904_VB99_O1906.m	2140	19.399999618530273	DPIDVNYEK		1	a1.a1	1.5999999595806003E-4	45.900001525878906	2	1092.522216796875	1092.521240234375	0.0010999999940395355	1.00684540815294
a1	pepa1b27	DaPR130904_VB99_O1906.m	2164	19.5	GGAAVDPDSGLEHSAHVLEK		1	a1.a1	5.599999894911889E-7	37.0	2	1988.970703125	1988.9676513671875	0.003100000089034438	1.5585975402382954
a1	pepa1b41	DaPR130904_VB99_O1906.m	2301	20.030000686645508	LEQMPSKEDAIEHFMK	M4:+15.99491	1	a1.a1	0.023000000044703484	35.400001525878906	3	1948.91796875	1948.9146728515625	0.0032999999821186066	1.6932501089389398
a1	pepa1b41	DaPR130904_VB99_O1906.m	2179	19.549999237060547	LEQMPSKEDAIEHFMK	M15:+15.99491	1	a1.a1	5.8000001445179805E-5	35.5	2	1948.916259765625	1948.9146728515625	0.0015999999595806003	0.8209697334976466
a1	pepa1b60	DaPR130904_VB99_O1906.m	2191	19.610000610351562	MIFDVESMKK	M8:+15.99491	1	a1.a1	0.0013000000035390258	47.79999923706055	2	1243.6077880859375	1243.6064453125	0.0013000000035390258	1.0453467883180316
a1	pepa1b64	DaPR130904_VB99_O1906.m	2352	20.229999542236328	MVDPEKPQLGMIDR	M1:+15.99491	1	a1.a1	0.02500000037252903	27.299999237060547	2	1644.8114013671875	1644.808837890625	0.0026000000070780516	1.5807308102821271
a1	pepa1b64	DaPR130904_VB99_O1906.m	2210	19.700000762939453	MVDPEKPQLGMIDR	M11:+15.99491	1	a1.a1	0.017000000923871994	30.100000381469727	2	1644.8150634765625	1644.808837890625	0.006300000008195639	3.830232342546891
a1	pepa1b68	DaPR130904_VB99_O1906.m	2270	19.90999984741211	NREELGFRPEYSASQLK		1	a1.a1	9.10000002477318E-4	57.099998474121094	3	2024.027099609375	2024.02001953125	0.0071000000461936	3.5078704645608765
a1	pepa1b76	DaPR130904_VB99_O1906.m	2278	19.950000762939453	QQVPSGESAILDR		1	a1.a1	4.600000102072954E-5	52.29999923706055	2	1399.718994140625	1399.718017578125	0.0010000000474974513	0.7144296457851637
a1	pepa1b76	DaPR130904_VB99_O1906.m	2314	20.079999923706055	QQVPSGESAILDR		1	a1.a1	0.01600000075995922	31.799999237060547	3	1399.718017578125	1399.718017578125	0.0	0.0
a1	pepa1b59	DaPR130904_VB99_O1906.m	2303	20.049999237060547	MIFDVESMK	M1:+15.99491 - M8:+15.99491	1	a1.a1	0.004800000227987766	38.900001525878906	2	1131.507080078125	1131.5064697265625	6.99999975040555E-4	0.618644253275649
a1	pepa1b62	DaPR130904_VB99_O1906.m	2413	20.459999084472656	MVDPEKPQLGM	M1:+15.99491	1	a1.a1	0.006800000090152025	31.200000762939453	2	1260.6019287109375	1260.5966796875	0.0052999998442828655	4.204358086677436
a1	pepa1b14	DaPR130904_VB99_O1906.m	2418	20.5	EDAIEHFMK		1	a1.a1	0.014999999664723873	36.29999923706055	2	1119.5150146484375	1119.5142822265625	6.99999975040555E-4	0.6252711431678654
a1	pepa1b57	DaPR130904_VB99_O1906.m	2457	20.649999618530273	MAIMVQSPMFDGK	M1:+15.99491 - M4:+15.99491 - M9:+15.99491	1	a1.a1	3.699999942909926E-4	38.599998474121094	2	1502.6724853515625	1502.669189453125	0.0032999999821186066	2.196092130776698
a1	pepa1b46	DaPR130904_VB99_O1906.m	2509	20.860000610351562	KAMVEYEIDLQK		1	a1.a1	1.900000061141327E-4	37.70000076293945	2	1466.7572021484375	1466.75634765625	8.999999845400453E-4	0.613598833901873
a1	pepa1b79	DaPR130904_VB99_O1906.m	2532	20.959999084472656	SANYCHTSQGDPIGL	C5:+57.02146	1	a1.a1	5.200000146032835E-7	44.5	2	1619.71240234375	1619.7122802734375	1.9999999494757503E-4	0.12347871741381829
a1	pepa1b63	DaPR130904_VB99_O1906.m	2543	21.0	MVDPEKPQLGMIDR		1	a1.a1	4.900000058114529E-4	44.099998474121094	2	1628.815673828125	1628.8138427734375	0.0017999999690800905	1.105098644063074
a1	pepa1c102	DaPR130904_VB99_O1906.m	2549	21.010000228881836	YCTGDVTAWTK	C2:+57.02146	1	a1.a1	6.600000051548705E-5	41.400001525878906	2	1301.58447265625	1301.58349609375	0.0010000000474974513	0.7682949657080038
a1	pepa1b30	DaPR130904_VB99_O1906.m	2728	21.649999618530273	GIYFADMVSK	M7:+15.99491	1	a1.a1	9.999999747378752E-6	45.70000076293945	2	1146.5528564453125	1146.5504150390625	0.0024999999441206455	2.1804535686601025
a1	pepa1b30	DaPR130904_VB99_O1906.m	2577	21.110000610351562	GIYFADMVSK	M7:+15.99491	1	a1.a1	0.0012000000569969416	42.20000076293945	2	1146.5518798828125	1146.5504150390625	0.001500000013038516	1.308272181810175
a1	pepa1b34	DaPR130904_VB99_O1906.m	2585	21.149999618530273	HILSPWGAEVK		1	a1.a1	0.009600000455975533	36.20000076293945	2	1236.67529296875	1236.6739501953125	0.00139999995008111	1.1320687638483877
a1	pepa1b16	DaPR130904_VB99_O1906.m	2592	21.18000030517578	EELGFRPEYSASQLK		1	a1.a1	0.0013000000035390258	41.400001525878906	2	1753.87841796875	1753.8759765625	0.0024999999441206455	1.4254143266278767
a1	pepa1b35	DaPR130904_VB99_O1906.m	2615	21.25	HPDVEVDGFSELR		1	a1.a1	0.001500000013038516	33.5	3	1499.717529296875	1499.712890625	0.004600000102072954	3.067253826267987
a1	pepa1b35	DaPR130904_VB99_O1906.m	2623	21.280000686645508	HPDVEVDGFSELR		1	a1.a1	4.699999863078119E-6	43.900001525878906	2	1499.7164306640625	1499.712890625	0.003599999938160181	2.4004594217096407
a1	pepa1b45	DaPR130904_VB99_O1906.m	2631	21.299999237060547	LPKPVQDLIK		1	a1.a1	1.700000029813964E-5	42.5	2	1150.7230224609375	1150.7198486328125	0.0031999999191612005	2.780867926249094
a1	pepa1b97	DaPR130904_VB99_O1906.m	2632	21.309999465942383	VPHWYHF		1	a1.a1	5.600000149570405E-4	35.20000076293945	2	985.469482421875	985.4683227539062	0.0010999999940395355	1.1162205508195013
a1	pepa1b97	DaPR130904_VB99_O1906.m	2834	22.010000228881836	VPHWYHF		1	a1.a1	0.03099999949336052	29.600000381469727	2	985.4703369140625	985.4683227539062	0.0020000000949949026	2.0294920179736184
a1	pepa1b32	DaPR130904_VB99_O1906.m	2643	21.329999923706055	GSSDSQILDLSNR		1	a1.a1	0.028999999165534973	33.599998474121094	2	1391.6778564453125	1391.676513671875	0.00139999995008111	1.0059808700710726
a1	pepa1b40	DaPR130904_VB99_O1906.m	2644	21.329999923706055	LEQMPSKEDAIEHFMK		1	a1.a1	2.499999936844688E-5	62.599998474121094	3	1932.9200439453125	1932.9197998046875	3.000000142492354E-4	0.15520561912581626
a1	pepa1b56	DaPR130904_VB99_O1906.m	2810	21.93000030517578	MAIMVQSPMFDGK	M1:+15.99491 - M9:+15.99491	1	a1.a1	2.4000000848900527E-5	49.599998474121094	2	1486.6756591796875	1486.67431640625	0.00139999995008111	0.9416991567227322
a1	pepa1b56	DaPR130904_VB99_O1906.m	2665	21.40999984741211	MAIMVQSPMFDGK	M1:+15.99491 - M9:+15.99491	1	a1.a1	0.00139999995008111	38.599998474121094	2	1486.6767578125	1486.67431640625	0.0024999999441206455	1.681605659377984
a1	pepa1b90	DaPR130904_VB99_O1906.m	3518	24.360000610351562	TLIPHDFGMK		1	a1.a1	0.04899999871850014	31.399999618530273	2	1158.60009765625	1158.5980224609375	0.002099999925121665	1.8125353957200174
a1	pepa1b90	DaPR130904_VB99_O1906.m	2667	21.40999984741211	TLIPHDFGMK		1	a1.a1	0.007600000128149986	33.099998474121094	2	1158.5989990234375	1158.5980224609375	0.0010000000474974513	0.8631121649710625
a1	pepa1a2	DaPR130904_VB99_O1906.m	2681	21.479999542236328	AMVEYEIDLQK	M2:+15.99491	1	a1.a1	2.100000074278796E-6	45.5	2	1354.65771484375	1354.65625	0.00139999995008111	1.0334724769336208
a1	pepa1a2	DaPR130904_VB99_O1906.m	2833	22.010000228881836	AMVEYEIDLQK	M2:+15.99491	1	a1.a1	7.600000244565308E-4	39.5	2	1354.656494140625	1354.65625	1.9999999494757503E-4	0.1476389268108238
a1	pepa1a9	DaPR130904_VB99_O1906.m	2685	21.479999542236328	AVSQGSSDSQILDLSNR		1	a1.a1	0.014999999664723873	37.20000076293945	2	1776.874755859375	1776.8726806640625	0.002099999925121665	1.1818516588013732
a1	pepa1b58	DaPR130904_VB99_O1906.m	2911	22.309999465942383	MIFDVESMK	M1:+15.99491	1	a1.a1	0.007499999832361937	35.5	2	1115.5130615234375	1115.5115966796875	0.001500000013038516	1.3446745130245672
a1	pepa1b58	DaPR130904_VB99_O1906.m	2766	21.780000686645508	MIFDVESMK	M8:+15.99491	1	a1.a1	0.008799999952316284	42.400001525878906	2	1115.5128173828125	1115.5115966796875	0.0013000000035390258	1.1653845709972597
a1	pepa1b48	DaPR130904_VB99_O1906.m	2815	21.950000762939453	KFYPLEIDYGQDEEAVKK		1	a1.a1	0.03200000151991844	23.200000762939453	2	2172.08984375	2172.08642578125	0.0035000001080334187	1.6113539804359065
a1	pepa1b48	DaPR130904_VB99_O1906.m	2809	21.93000030517578	KFYPLEIDYGQDEEAVKK		1	a1.a1	0.028999999165534973	37.70000076293945	3	2172.08984375	2172.08642578125	0.0035000001080334187	1.6113539804359065
a1	pepa1b25	DaPR130904_VB99_O1906.m	2823	21.979999542236328	GFSLLATEDKEALK		1	a1.a1	1.700000029813964E-5	42.099998474121094	2	1521.8211669921875	1521.8162841796875	0.004900000058114529	3.2198367891402877
a1	pepa1b83	DaPR130904_VB99_O1906.m	2837	22.030000686645508	SLLATEDKEALK		1	a1.a1	2.699999895412475E-4	32.5	2	1317.728759765625	1317.7264404296875	0.002400000113993883	1.8213189326392245
a1	pepa1b65	DaPR130904_VB99_O1906.m	2864	22.1299991607666	MVEYEIDLQK		1	a1.a1	0.007199999876320362	26.0	2	1267.6336669921875	1267.624267578125	0.009399999864399433	7.415446441680007
a1	pepa1b82	DaPR130904_VB99_O1906.m	2935	22.3799991607666	SDAYYCTGDVTAWTK	C6:+57.02146	1	a1.a1	0.012000000104308128	27.799999237060547	2	1737.7493896484375	1737.742919921875	0.006500000134110451	3.7404843142175923
a1	pepa1b82	DaPR130904_VB99_O1906.m	3066	22.860000610351562	SDAYYCTGDVTAWTK	C6:+57.02146	1	a1.a1	1.0000000116860974E-7	47.0	2	1737.7452392578125	1737.742919921875	0.002400000113993883	1.3811019377375922
a1	pepa1b36	DaPR130904_VB99_O1906.m	2954	22.450000762939453	LAHILSPWGAEVK		1	a1.a1	1.8000000272877514E-4	39.20000076293945	2	1420.7958984375	1420.7950439453125	7.999999797903001E-4	0.5630650129302484
a1	pepa1b36	DaPR130904_VB99_O1906.m	2944	22.40999984741211	LAHILSPWGAEVK		1	a1.a1	9.899999713525176E-5	52.70000076293945	3	1420.795166015625	1420.7950439453125	0.0	0.0
a1	pepa1b37	DaPR130904_VB99_O1906.m	3031	22.75	IAPPEAPVTGY		1	a1.a1	0.006000000052154064	35.599998474121094	2	1114.5794677734375	1114.5782470703125	0.0012000000569969416	1.0766404782716348
a1	pepa1b55	DaPR130904_VB99_O1906.m	3039	22.780000686645508	MAIMVQSPMFDGK	M9:+15.99491	1	a1.a1	0.017000000923871994	32.20000076293945	2	1470.6800537109375	1470.679443359375	6.99999975040555E-4	0.4759704626329663
a1	pepa1b75	DaPR130904_VB99_O1906.m	3057	22.829999923706055	QQVPSGESAILDR	Q1:-17.02655	1	a1.a1	7.3999999585794285E-6	43.599998474121094	2	1382.69189453125	1382.6915283203125	5.000000237487257E-4	0.3616135728813812
a1	pepa1b18	DaPR130904_VB99_O1906.m	3062	22.850000381469727	FAGILSQGLR		1	a1.a1	0.012000000104308128	41.5	2	1061.6124267578125	1061.610595703125	0.0017999999690800905	1.695536928856589
a1	pepa1c100	DaPR130904_VB99_O1906.m	3501	24.309999465942383	VVSEDFLQDVSASTK		1	a1.a1	0.0015999999595806003	29.299999237060547	2	1624.808837890625	1624.806884765625	0.0020000000949949026	1.2309155714116748
a1	pepa1c100	DaPR130904_VB99_O1906.m	3063	22.850000381469727	VVSEDFLQDVSASTK		1	a1.a1	3.3999999868683517E-4	32.29999923706055	2	1624.80712890625	1624.806884765625	3.000000142492354E-4	0.18463733571175123
a1	pepa1c100	DaPR130904_VB99_O1906.m	3319	23.709999084472656	VVSEDFLQDVSASTK		1	a1.a1	6.4000000747910235E-6	62.0	2	1624.8070068359375	1624.806884765625	1.9999999494757503E-4	0.12309154818507839
a1	pepa1b23	DaPR130904_VB99_O1906.m	3148	23.15999984741211	FYTLIPHDFGMK	M11:+15.99491	1	a1.a1	3.100000030826777E-4	32.79999923706055	2	1484.72705078125	1484.7247314453125	0.002400000113993883	1.6164613299447037
a1	pepa1b29	DaPR130904_VB99_O1906.m	3233	23.450000762939453	GIYFADMVSK		1	a1.a1	1.2000000424450263E-5	46.29999923706055	2	1130.556640625	1130.5555419921875	0.0012000000569969416	1.0614251245740511
a1	pepa1a3	DaPR130904_VB99_O1906.m	3243	23.459999084472656	AQNDLIWNIK		1	a1.a1	2.9999999242136255E-5	53.5	2	1214.65625	1214.6531982421875	0.003100000089034438	2.552168877108851
a1	pepa1b13	DaPR130904_VB99_O1906.m	3244	23.479999542236328	DVEVDGFSELR		1	a1.a1	0.0017000000225380063	54.0	2	1265.60205078125	1265.6011962890625	8.999999845400453E-4	0.7111244736327555
a1	pepa1b39	DaPR130904_VB99_O1906.m	3424	24.049999237060547	IAPPEAPVTGYMFGK		1	a1.a1	0.012000000104308128	25.399999618530273	2	1577.807373046875	1577.8037109375	0.003800000064074993	2.408411158962928
a1	pepa1b39	DaPR130904_VB99_O1906.m	3446	24.110000610351562	IAPPEAPVTGYMFGK		1	a1.a1	0.023000000044703484	41.099998474121094	3	1577.806396484375	1577.8037109375	0.00279999990016222	1.7746186555097623
a1	pepa1b72	DaPR130904_VB99_O1906.m	3449	24.1299991607666	PPEAPVTGYMFGK		1	a1.a1	3.100000074349185E-12	71.19999694824219	2	1393.6806640625	1393.6824951171875	-0.0017999999690800905	-1.2915423530010957
a1	pepa1a4	DaPR130904_VB99_O1906.m	3453	24.149999618530273	AQNDLIWNIKDELK		1	a1.a1	7.300000288523734E-4	31.799999237060547	2	1699.9051513671875	1699.90185546875	0.0034000000450760126	2.0001154973376147
a1	pepa1b81	DaPR130904_VB99_O1906.m	3464	24.18000030517578	SATLGLVDIVK		1	a1.a1	8.399999933317304E-5	52.599998474121094	2	1115.669189453125	1115.66748046875	0.0017999999690800905	1.6133839164370165
a1	pepa1b54	DaPR130904_VB99_O1906.m	3489	24.260000228881836	MAIMVQSPMFDGK		1	a1.a1	1.1999999696854502E-4	42.400001525878906	2	1454.6878662109375	1454.6844482421875	0.0034000000450760126	2.3372766851151168
a1	pepa1b22	DaPR130904_VB99_O1906.m	3512	24.350000381469727	FYTLIPHDFGMK		1	a1.a1	0.004000000189989805	32.79999923706055	2	1468.732666015625	1468.7298583984375	0.003000000026077032	2.0425812200402556
a1	pepa1b70	DaPR130904_VB99_O1906.m	3582	24.559999465942383	NTHATTHNAYDLEVIDIFK		1	a1.a1	0.04699999839067459	21.299999237060547	2	2202.088623046875	2202.0830078125	0.00570000009611249	2.5884583259986833
a1	pepa1b20	DaPR130904_VB99_O1906.m	3697	24.950000762939453	FYPLEIDYGQDEEAVK		1	a1.a1	0.02500000037252903	26.100000381469727	2	1915.8992919921875	1915.8963623046875	0.002899999963119626	1.5136517925380533
a1	pepa1b86	DaPR130904_VB99_O1906.m	3698	24.950000762939453	SLQELFLAH		1	a1.a1	0.0035000001080334187	46.20000076293945	2	1057.5693359375	1057.568115234375	0.0013000000035390258	1.229235247179255
a1	pepa1b92	DaPR130904_VB99_O1906.m	3731	25.059999465942383	TTNFAGILSQGLR		1	a1.a1	0.006800000090152025	39.0	3	1377.75	1377.7489013671875	0.0010999999940395355	0.7984038259424252
a1	pepa1b91	DaPR130904_VB99_O1906.m	3740	25.079999923706055	TTNFAGILSQ		1	a1.a1	0.0015999999595806003	38.0	2	1051.544921875	1051.5423583984375	0.0027000000700354576	2.5676569740354735
a1	pepa1b21	DaPR130904_VB99_O1906.m	3935	25.760000228881836	FYTLIPHDF		1	a1.a1	0.01600000075995922	33.70000076293945	2	1152.573486328125	1152.57275390625	6.99999975040555E-4	0.6073369101153443
a1	pepa1a7	DaPR130904_VB99_O1906.m	3980	25.90999984741211	ATTHNAYDLEVIDIFK		1	a1.a1	6.699999794363976E-4	35.599998474121094	2	1849.941162109375	1849.9334716796875	0.007699999958276749	4.162311821562624
a1	pepa1a7	DaPR130904_VB99_O1906.m	3975	25.899999618530273	ATTHNAYDLEVIDIFK		1	a1.a1	0.014000000432133675	36.0	3	1849.9351806640625	1849.9334716796875	0.0017000000225380063	0.9189519777673162
a1	pepa1b94	DaPR130904_VB99_O1906.m	4146	26.530000686645508	VFSATLGLVDIVK		1	a1.a1	0.004800000227987766	41.5	2	1361.8052978515625	1361.8043212890625	0.0010000000474974513	0.7343199253111982
a1	pepa1b94	DaPR130904_VB99_O1906.m	4280	27.030000686645508	VFSATLGLVDIVK		1	a1.a1	0.017999999225139618	32.400001525878906	2	1361.8096923828125	1361.8043212890625	0.005400000140070915	3.9653275111943835
a1	pepa1b94	DaPR130904_VB99_O1906.m	4176	26.6299991607666	VFSATLGLVDIVK		1	a1.a1	0.006599999964237213	43.099998474121094	3	1361.80517578125	1361.8043212890625	7.999999797903001E-4	0.5874558975059154
a1	pepa1b38	DaPR130904_VB99_O1906.m	4370	27.3799991607666	IAPPEAPVTGYMF		1	a1.a1	0.007199999876320362	29.200000762939453	2	1392.6904296875	1392.687255859375	0.0032999999821186066	2.3695197670795807
a1	pepa1b66	DaPR130904_VB99_O1906.m	4491	27.899999618530273	NAYDLEVIDIFK		1	a1.a1	1.6999999843392288E-6	57.900001525878906	2	1439.7447509765625	1439.7420654296875	0.0027000000700354576	1.8753359611185976
a1	pepa1b85	DaPR130904_VB99_O1906.m	4502	27.93000030517578	SILSEVQQAVSQGSSDSQILDLSNR		1	a1.a1	0.002899999963119626	28.899999618530273	3	2661.342041015625	2661.3330078125	0.008999999612569809	3.3817637951168753
a1	pepa1b10	DaPR130904_VB99_O1906.m	4508	27.950000762939453	AYDLEVIDIFK		1	a1.a1	1.700000069604357E-7	50.5	2	1325.70166015625	1325.69921875	0.0024999999441206455	1.8857972523193398
a1	pepa1b87	DaPR130904_VB99_O1906.m	4517	27.979999542236328	SLQELFLAHILSPWGAEVK		1	a1.a1	0.01600000075995922	27.700000762939453	2	2138.17041015625	2138.164794921875	0.00559999980032444	2.6190683775284285
a2	pepa2a8	DaPR130904_VB99_O1906.m	658	11.930000305175781	GREEYEGPNK		1	a2.a1	2.099999983329326E-4	42.0	2	1178.54052734375	1178.5440673828125	-0.0035000001080334187	-2.9697660061247038
a2	pepa2b22	DaPR130904_VB99_O1906.m	754	12.649999618530273	QHHPPYHQQHHQGPPPGGPGGR	Q1:-17.02655	1	a2.a1	0.017000000923871994	35.79999923706055	3	2386.10888671875	2386.10888671875	-9.999999747378752E-5	-0.0419092347505156
a2	pepa2b11	DaPR130904_VB99_O1906.m	806	12.960000038146973	MEELHNQEMQK	M9:+15.99491	1	a2.a1	3.5000000934815034E-5	42.099998474121094	2	1432.6190185546875	1432.619873046875	-8.999999845400453E-4	-0.6282196704600631
a2	pepa2b23	DaPR130904_VB99_O1906.m	979	14.050000190734863	RMEELHNQEMQK		1	a2.a1	0.020999999716877937	38.79999923706055	3	1572.7294921875	1572.72607421875	0.0032999999821186066	2.098267483584437
a2	pepa2b17	DaPR130904_VB99_O1906.m	1006	14.199999809265137	MGGGGAMNMGDPYGSGGQK	M1:+15.99491 - M7:+15.99491 - M9:+15.99491	1	a2.a1	0.002400000113993883	33.79999923706055	2	1819.70751953125	1819.704833984375	0.00279999990016222	1.538711030421026
a2	pepa2b24	DaPR130904_VB99_O1906.m	1170	15.15999984741211	SPPPGMGLNQNR	M6:+15.99491	1	a2.a1	0.00570000009611249	34.70000076293945	2	1283.6168212890625	1283.616455078125	3.9999998989515007E-4	0.3116195560696554
a2	pepa2b24	DaPR130904_VB99_O1906.m	1076	14.630000114440918	SPPPGMGLNQNR	M6:+15.99491	1	a2.a1	1.6999999934341758E-4	35.400001525878906	2	1283.6168212890625	1283.616455078125	3.9999998989515007E-4	0.3116195560696554
a2	pepa2b20	DaPR130904_VB99_O1906.m	1119	14.850000381469727	PGGGPGLSTPGGHPKPPHR		1	a2.a1	0.0071000000461936	33.79999923706055	3	1802.9483642578125	1802.9412841796875	0.007000000216066837	3.8825447492327725
a2	pepa2b20	DaPR130904_VB99_O1906.m	1143	15.0	PGGGPGLSTPGGHPKPPHR		1	a2.a1	0.006000000052154064	30.200000762939453	2	1802.945068359375	1802.9412841796875	0.003800000064074993	2.107667120065942
a2	pepa2b13	DaPR130904_VB99_O1906.m	1133	14.930000305175781	MGDPYGSGGQK		1	a2.a1	1.4000000373926014E-4	48.099998474121094	2	1096.4730224609375	1096.47314453125	-9.999999747378752E-5	-0.09120150180836233
a2	pepa2b10	DaPR130904_VB99_O1906.m	1176	15.199999809265137	MEELHNQEMQK		1	a2.a1	4.400000034365803E-5	42.099998474121094	2	1416.6240234375	1416.625	-0.0010000000474974513	-0.7059031483260928
a2	pepa2b16	DaPR130904_VB99_O1906.m	1239	15.510000228881836	MGGGGAMNMGDPYGSGGQK	M7:+15.99491 - M9:+15.99491	1	a2.a1	6.900000153109431E-4	39.900001525878906	2	1803.7139892578125	1803.7099609375	0.004100000020116568	2.2730927415766686
a2	pepa2b19	DaPR130904_VB99_O1906.m	1265	15.630000114440918	NMGDPYGSGGQK		1	a2.a1	0.002400000113993883	44.099998474121094	2	1210.5179443359375	1210.51611328125	0.0019000000320374966	1.5695784725139403
a2	pepa2a7	DaPR130904_VB99_O1906.m	1276	15.680000305175781	GMGPGTPAGYGR	M2:+15.99491	1	a2.a1	6.299999881775875E-7	49.0	2	1136.51611328125	1136.5157470703125	3.9999998989515007E-4	0.351952879602647
a2	pepa2a1	DaPR130904_VB99_O1906.m	1283	15.710000038146973	AELDDTPMR	M8:+15.99491	1	a2.a1	0.003800000064074993	37.0	2	1063.470458984375	1063.472900390625	-0.002400000113993883	-2.2567571896870504
a2	pepa2a6	DaPR130904_VB99_O1906.m	1670	17.459999084472656	GMGPGTPAGYGR		1	a2.a1	0.009999999776482582	36.0	2	1120.5216064453125	1120.520751953125	7.999999797903001E-4	0.7139537383808906
a2	pepa2a4	DaPR130904_VB99_O1906.m	1713	17.649999618530273	FATHAAALSVR		1	a2.a1	1.3999999737279722E-6	51.5	2	1143.6279296875	1143.6273193359375	6.000000284984708E-4	0.5246464633661155
a2	pepa2b18	DaPR130904_VB99_O1906.m	1786	17.93000030517578	MGYMDPR		1	a2.a1	0.0026000000070780516	28.399999618530273	2	869.3656005859375	869.3648071289062	6.99999975040555E-4	0.805185543859681
a2	pepa2a2	DaPR130904_VB99_O1906.m	1842	18.149999618530273	AVVIVDDR		2	a2.a1 a2.a2	0.0010999999940395355	33.0	2	886.5003662109375	886.4996948242188	6.99999975040555E-4	0.7896223530898743
a2	pepa2b15	DaPR130904_VB99_O1906.m	1989	18.700000762939453	MGGGGAMNMGDPYGSGGQK	M1:+15.99491	1	a2.a1	1.9999999494757503E-4	37.900001525878906	2	1787.71630859375	1787.7149658203125	0.00139999995008111	0.7831225765001664
a2	pepa2a3	DaPR130904_VB99_O1906.m	2082	19.110000610351562	FAQHGTFEYEYSQR		1	a2.a1	6.600000051548705E-5	48.400001525878906	2	1762.7847900390625	1762.7823486328125	0.002400000113993883	1.361484085573745
a2	pepa2a3	DaPR130904_VB99_O1906.m	2081	19.110000610351562	FAQHGTFEYEYSQR		1	a2.a1	2.800000074785203E-4	32.0	3	1762.7850341796875	1762.7823486328125	0.0027000000700354576	1.5316695632501296
a2	pepa2b14	DaPR130904_VB99_O1906.m	2202	19.65999984741211	MGGGGAMNMGDPYGSGGQK		1	a2.a1	4.299999854993075E-4	38.400001525878906	2	1771.72412109375	1771.7200927734375	0.004100000020116568	2.314135306609555
a2	pepa2a5	DaPR130904_VB99_O1906.m	2226	19.760000228881836	GIVEFASK		1	a2.a1	0.0066999997943639755	35.29999923706055	2	850.4688720703125	850.46728515625	0.001500000013038516	1.7637362885309953
a2	pepa2b25	DaPR130904_VB99_O1906.m	2591	21.18000030517578	YGEPGEVFINK		1	a2.a1	9.40000027185306E-5	52.29999923706055	2	1252.6229248046875	1252.621337890625	0.0017000000225380063	1.357153970728898
a2	pepa2b21	DaPR130904_VB99_O1906.m	3905	25.65999984741211	PVIVEPLEQLDDEDGLPEK		1	a2.a1	1.3999999770586413E-10	62.900001525878906	2	2135.088623046875	2135.075927734375	0.013000000268220901	6.088776562628284
a2	pepa2b21	DaPR130904_VB99_O1906.m	3917	25.700000762939453	PVIVEPLEQLDDEDGLPEK		1	a2.a1	0.03200000151991844	40.099998474121094	3	2135.080810546875	2135.07568359375	0.004900000058114529	2.295000638978226
a2	pepa2a9	DaPR130904_VB99_O1906.m	4122	26.43000030517578	LFVGNLPADITEDEFK		1	a2.a1	2.7999999474559445E-6	47.599998474121094	2	1807.918701171875	1807.9117431640625	0.0071000000461936	3.927182879938457
a2	pepa2b12	DaPR130904_VB99_O1906.m	1104	14.779999732971191	MEELHNQEVQK		1	a2.a2	0.014999999664723873	36.599998474121094	2	1384.6531982421875	1384.6529541015625	3.000000142492354E-4	0.21666079818815795
a3	pepa3b12	DaPR130904_VB99_O1906.m	443	10.109999656677246	KVPEPDNKK		1	a3.a1	0.002199999988079071	38.599998474121094	2	1054.5897216796875	1054.589599609375	1.9999999494757503E-4	0.18964722866758402
a3	pepa3b19	DaPR130904_VB99_O1906.m	704	12.300000190734863	VPSPPPGHK		1	a3.a1	0.012000000104308128	34.29999923706055	2	915.506591796875	915.505126953125	0.001500000013038516	1.6384397737133787
a3	pepa3b19	DaPR130904_VB99_O1906.m	638	11.779999732971191	VPSPPPGHK		1	a3.a1	0.029999999329447746	37.400001525878906	2	915.5057983398438	915.505126953125	6.99999975040555E-4	0.764605193823667
a3	pepa3b14	DaPR130904_VB99_O1906.m	866	13.329999923706055	MLDHEYTTK	M1:+15.99491	1	a3.a1	0.0017000000225380063	31.799999237060547	2	1153.5194091796875	1153.519775390625	-3.9999998989515007E-4	-0.34676474424523424
a3	pepa3b11	DaPR130904_VB99_O1906.m	871	13.359999656677246	KLEEEEDGKLK		1	a3.a1	0.014999999664723873	34.79999923706055	3	1317.6912841796875	1317.6900634765625	0.0012000000569969416	0.9106846065385737
a3	pepa3b11	DaPR130904_VB99_O1906.m	874	13.380000114440918	KLEEEEDGKLK		1	a3.a1	5.300000193528831E-4	42.400001525878906	2	1317.6903076171875	1317.6900634765625	3.000000142492354E-4	0.22767115163464344
a3	pepa3b17	DaPR130904_VB99_O1906.m	1051	14.5	SMMNLQTK	M3:+15.99491	1	a3.a1	0.03400000184774399	31.799999237060547	2	968.4522094726562	968.4544067382812	-0.002199999988079071	-2.271660878170393
a3	pepa3a8	DaPR130904_VB99_O1906.m	1081	14.649999618530273	LEVQATDREENK		1	a3.a1	0.0020000000949949026	42.79999923706055	2	1431.708251953125	1431.707763671875	5.000000237487257E-4	0.34923329776908146
a3	pepa3b13	DaPR130904_VB99_O1906.m	1156	15.079999923706055	MLDHEYTTK		1	a3.a1	1.5999999595806003E-4	43.599998474121094	2	1137.52783203125	1137.52490234375	0.003000000026077032	2.637304923958894
a3	pepa3a1	DaPR130904_VB99_O1906.m	1374	16.15999984741211	AVAILCNHQR	C6:+57.02146	1	a3.a1	2.9000000722589903E-5	57.900001525878906	2	1181.6234130859375	1181.6212158203125	0.002300000051036477	1.9464782962954477
a3	pepa3a5	DaPR130904_VB99_O1906.m	1750	17.799999237060547	EKENGFSSPPQIK		1	a3.a1	0.03999999910593033	24.5	2	1460.7408447265625	1460.7384033203125	0.0024999999441206455	1.7114631466099972
a3	pepa3a3	DaPR130904_VB99_O1906.m	1887	18.309999465942383	EEGETADTVGCCSLR	C11:+57.02146 - C12:+57.02146	1	a3.a1	3.7999998312443495E-5	36.29999923706055	2	1683.6981201171875	1683.6953125	0.002899999963119626	1.7224018749649075
a3	pepa3a4	DaPR130904_VB99_O1906.m	2138	19.3799991607666	ELTAPDENIPAK		1	a3.a1	0.009999999776482582	33.0	2	1297.6649169921875	1297.663818359375	0.0010999999940395355	0.8476771706791177
a3	pepa3b16	DaPR130904_VB99_O1906.m	2296	20.010000228881836	SGDHLHNDSQIEADFR	S1:+42.01057	1	a3.a1	1.8999999351621E-9	61.70000076293945	2	1882.83544921875	1882.8319091796875	0.003599999938160181	1.9120134519754497
a3	pepa3b16	DaPR130904_VB99_O1906.m	2293	20.0	SGDHLHNDSQIEADFR	S1:+42.01057	1	a3.a1	4.8000001697801054E-5	44.0	3	1882.827392578125	1882.8319091796875	-0.0044999998062849045	-2.390016753139405
a3	pepa3b18	DaPR130904_VB99_O1906.m	2653	21.3799991607666	TYNASITLQQQLK		1	a3.a1	1.6999999843392288E-6	45.20000076293945	2	1507.8155517578125	1507.8118896484375	0.003700000001117587	2.4538870044195513
a3	pepa3a2	DaPR130904_VB99_O1906.m	2832	22.010000228881836	DEPEDDGYFVPPK		1	a3.a1	0.009700000286102295	32.20000076293945	2	1507.6640625	1507.6591796875	0.004999999888241291	3.3163993265889613
a3	pepa3b10	DaPR130904_VB99_O1906.m	2989	22.579999923706055	IMPEDIIINCSK	C10:+57.02146 - M2:+15.99491	1	a3.a1	0.0010999999940395355	39.599998474121094	2	1448.7200927734375	1448.7127685546875	0.007400000002235174	5.107982867865385
a3	pepa3a7	DaPR130904_VB99_O1906.m	2991	22.600000381469727	HLQDLMEGLTAK		1	a3.a1	1.6000000186977559E-6	48.20000076293945	2	1355.7039794921875	1355.69921875	0.004800000227987766	3.5406085373520586
a3	pepa3b15	DaPR130904_VB99_O1906.m	3046	22.799999237060547	NLQLFMENK		1	a3.a1	0.04500000178813934	32.599998474121094	2	1136.5709228515625	1136.5772705078125	-0.006300000008195639	-5.542957941945166
a3	pepa3a9	DaPR130904_VB99_O1906.m	3304	23.65999984741211	IMPEDIIINCSK	C10:+57.02146	1	a3.a1	3.100000030826777E-4	43.70000076293945	2	1432.720947265625	1432.7178955078125	0.003100000089034438	2.1637198074752004
a3	pepa3a6	DaPR130904_VB99_O1906.m	3466	24.18000030517578	GPVFAPPYEPLPENVK		1	a3.a1	0.007499999832361937	39.79999923706055	2	1753.9217529296875	1753.9163818359375	0.005400000140070915	3.07882416516253
a4	pepa4a5	DaPR130904_VB99_O1906.m	788	12.859999656677246	CAGGHDDATLAR	C1:+57.02146	1	a4.a1	6.299999949987978E-5	42.900001525878906	2	1243.5494384765625	1243.548828125	6.99999975040555E-4	0.5629050980619732
a4	pepa4b19	DaPR130904_VB99_O1906.m	796	12.90999984741211	VLHNAQEVEK		1	a4.a1	3.199999991920777E-5	48.5	2	1166.6185302734375	1166.6168212890625	0.0017000000225380063	1.4572051349813195
a4	pepa4b12	DaPR130904_VB99_O1906.m	798	12.90999984741211	KAADETLCQTK	C8:+57.02146	1	a4.a1	0.032999999821186066	25.799999237060547	2	1264.62109375	1264.62060546875	5.000000237487257E-4	0.3953755154601434
a4	pepa4b18	DaPR130904_VB99_O1906.m	957	13.90999984741211	VADNPSYNTK		1	a4.a1	0.0015999999595806003	30.799999237060547	2	1108.5283203125	1108.52734375	0.0010000000474974513	0.9020977724505962
a4	pepa4b14	DaPR130904_VB99_O1906.m	959	13.930000305175781	PNNSGEAPSSPTPK		1	a4.a1	1.7999999499807018E-6	46.70000076293945	2	1382.6556396484375	1382.6551513671875	6.000000284984708E-4	0.4339477041004642
a4	pepa4b20	DaPR130904_VB99_O1906.m	1052	14.5	VLHNAQEVEKEPGQR		1	a4.a1	6.699999794363976E-4	36.70000076293945	2	1733.8983154296875	1733.893310546875	0.004999999888241291	2.8836837063892222
a4	pepa4a1	DaPR130904_VB99_O1906.m	1075	14.630000114440918	AADETLCQTK	C7:+57.02146	1	a4.a1	0.0035000001080334187	45.20000076293945	2	1136.52587890625	1136.525634765625	3.000000142492354E-4	0.26396238243328457
a4	pepa4b15	DaPR130904_VB99_O1906.m	1437	16.5	SEAHTADGISIR		1	a4.a1	5.699999746866524E-4	42.79999923706055	3	1256.625732421875	1256.6234130859375	0.002300000051036477	1.8303017650994424
a4	pepa4b15	DaPR130904_VB99_O1906.m	1432	16.459999084472656	SEAHTADGISIR		1	a4.a1	4.400000034365803E-4	49.599998474121094	2	1256.6243896484375	1256.6234130859375	0.0010999999940395355	0.8753616895758962
a4	pepa4b10	DaPR130904_VB99_O1906.m	1775	17.8799991607666	LTTTGQVTSPVK		1	a4.a1	5.999999848427251E-5	46.599998474121094	2	1231.6890869140625	1231.689697265625	-5.000000237487257E-4	-0.4059464204813399
a4	pepa4b13	DaPR130904_VB99_O1906.m	2021	18.829999923706055	NLQDVVER		1	a4.a1	0.005900000222027302	39.5	2	972.512451171875	972.5112915039062	0.0010999999940395355	1.1310922594415114
a4	pepa4a9	DaPR130904_VB99_O1906.m	2040	18.899999618530273	FCVDYAK	C2:+57.02146	1	a4.a1	0.004699999932199717	27.899999618530273	2	902.408203125	902.4080810546875	9.999999747378752E-5	0.110814607684932
a4	pepa4b17	DaPR130904_VB99_O1906.m	2215	19.709999084472656	TGKPLPFGTLGVHK		1	a4.a1	9.600000339560211E-5	41.900001525878906	3	1451.8380126953125	1451.8372802734375	6.99999975040555E-4	0.4821476790489343
a4	pepa4a6	DaPR130904_VB99_O1906.m	2349	20.229999542236328	DLEQGDVSETIR		1	a4.a1	7.099999947968172E-6	61.5	2	1361.65576171875	1361.6546630859375	0.0010999999940395355	0.8078406543598873
a4	pepa4a8	DaPR130904_VB99_O1906.m	2636	21.309999465942383	EDEQQQALQDIASR		1	a4.a1	3.1999999191612005E-4	35.20000076293945	2	1630.764892578125	1630.76708984375	-0.002199999988079071	-1.349058367550121
a4	pepa4a4	DaPR130904_VB99_O1906.m	2861	22.1299991607666	ALDLADMITR	M7:+15.99491	1	a4.a1	1.3000000365082087E-7	53.70000076293945	2	1134.5833740234375	1134.582763671875	6.99999975040555E-4	0.6169668687501736
a4	pepa4a7	DaPR130904_VB99_O1906.m	3049	22.809999465942383	DYIPQAFPGGH		1	a4.a1	0.03500000014901161	30.299999237060547	2	1201.56591796875	1201.5640869140625	0.0019000000320374966	1.5812723205777597
a4	pepa4a2	DaPR130904_VB99_O1906.m	3547	24.450000762939453	AAVWEITGAEFSK		1	a4.a1	3.8000000368576536E-10	52.79999923706055	2	1408.713623046875	1408.7110595703125	0.0024999999441206455	1.7746719081507034
a4	pepa4a3	DaPR130904_VB99_O1906.m	3765	25.18000030517578	ALDLADMITR		1	a4.a1	9.10000002477318E-4	46.599998474121094	2	1118.58935546875	1118.5877685546875	0.0015999999595806003	1.4303749822402754
a4	pepa4b11	DaPR130904_VB99_O1906.m	3871	25.549999237060547	IYYPDFIVPDPK		1	a4.a1	0.002300000051036477	40.79999923706055	2	1466.7589111328125	1466.7569580078125	0.0019000000320374966	1.2953748210733742
a4	pepa4b16	DaPR130904_VB99_O1906.m	4096	26.350000381469727	SMILDSEVLLIDNK		1	a4.a1	8.300000445160549E-6	48.70000076293945	2	1589.8515625	1589.845947265625	0.00570000009611249	3.5852530906632283
a4	pepa4b21	DaPR130904_VB99_O1906.m	4204	26.75	VLLDIFTGVR		1	a4.a1	0.0012000000569969416	43.5	2	1132.674072265625	1132.6728515625	0.0012000000569969416	1.0594409986445468
a5	pepa5a8	DaPR130904_VB99_O1906.m	707	12.3100004196167	KPPMNGYQK		2	a5.a1 a5.a2	0.03999999910593033	32.20000076293945	2	1062.5413818359375	1062.54052734375	8.999999845400453E-4	0.8470265005231936
a5	pepa5b10	DaPR130904_VB99_O1906.m	812	13.0	SDIPEKPK		2	a5.a1 a5.a2	3.5000000934815034E-5	37.099998474121094	2	913.5007934570312	913.4993286132812	0.00139999995008111	1.5325681215402216
a5	pepa5b13	DaPR130904_VB99_O1906.m	869	13.350000381469727	TTESHMDWEK	M6:+15.99491	2	a5.a1 a5.a2	0.029999999329447746	27.100000381469727	2	1279.526611328125	1279.5263671875	3.000000142492354E-4	0.23446176799674642
a5	pepa5b12	DaPR130904_VB99_O1906.m	1358	16.079999923706055	TTESHMDWEK		2	a5.a1 a5.a2	0.009700000286102295	30.200000762939453	2	1263.53125	1263.531494140625	-1.9999999494757503E-4	-0.1582865135337228
a5	pepa5b15	DaPR130904_VB99_O1906.m	1597	17.200000762939453	VRPDEIMR		1	a5.a1	5.39999979082495E-4	36.599998474121094	2	1015.5377197265625	1015.5358276367188	0.0020000000949949026	1.969403777362693
a5	pepa5a5	DaPR130904_VB99_O1906.m	1641	17.350000381469727	FREDHPDLIQNAK		2	a5.a1 a5.a2	0.017999999225139618	30.5	2	1582.8016357421875	1582.7977294921875	0.004000000189989805	2.52717079097222
a5	pepa5b11	DaPR130904_VB99_O1906.m	1986	18.700000762939453	TPQQLWYTHEK		2	a5.a1 a5.a2	0.01600000075995922	29.399999618530273	2	1430.712646484375	1430.7066650390625	0.006000000052154064	4.193731810140304
a5	pepa5a7	DaPR130904_VB99_O1906.m	2228	19.760000228881836	HPELNISEEGITK		2	a5.a1 a5.a2	0.0071000000461936	32.20000076293945	2	1466.750244140625	1466.7490234375	0.0013000000035390258	0.8863138701755
a5	pepa5a9	DaPR130904_VB99_O1906.m	2279	19.950000762939453	QLQEERPELSESELTR		2	a5.a1 a5.a2	0.0031999999191612005	26.399999618530273	2	1943.97119140625	1943.96728515625	0.0038999998942017555	2.006206546777502
a5	pepa5b16	DaPR130904_VB99_O1906.m	2535	20.959999084472656	WVEISNEVR		2	a5.a1 a5.a2	0.004699999932199717	39.0	2	1131.578857421875	1131.5797119140625	-7.999999797903001E-4	-0.7069762486613546
a5	pepa5a4	DaPR130904_VB99_O1906.m	2633	21.309999465942383	FLESLPEEEQQR		2	a5.a1 a5.a2	1.500000053056283E-6	43.79999923706055	2	1504.730224609375	1504.7281494140625	0.0020000000949949026	1.3291438030010256
a5	pepa5a2	DaPR130904_VB99_O1906.m	2788	21.850000381469727	AMEMTWNNMEK		2	a5.a1 a5.a2	0.014999999664723873	34.900001525878906	2	1384.56982421875	1384.56982421875	0.0	0.0
a5	pepa5b14	DaPR130904_VB99_O1906.m	2916	22.309999465942383	VHLDLWVK		2	a5.a1 a5.a2	0.00930000003427267	34.400001525878906	2	1009.58349609375	1009.5833740234375	9.999999747378752E-5	0.09905075702194162
a5	pepa5a6	DaPR130904_VB99_O1906.m	3350	23.799999237060547	FSQELLSNGELNHLPLK		2	a5.a1 a5.a2	0.0020000000949949026	27.200000762939453	2	1939.033935546875	1939.02880859375	0.005200000014156103	2.681754902820305
a5	pepa5a1	DaPR130904_VB99_O1906.m	4167	26.600000381469727	AEEIWQQSVIGDYLAR		2	a5.a1 a5.a2	5.8000001445179805E-5	41.900001525878906	2	1877.94677734375	1877.9395751953125	0.007199999876320362	3.8339891077547246
a5	pepa5a3	DaPR130904_VB99_O1906.m	1991	18.700000762939453	EYEEIMR		1	a5.a2	0.008500000461935997	28.700000762939453	2	969.4400024414062	969.4349975585938	0.004999999888241291	5.1576432672981625
a6	pepa6b10	DaPR130904_VB99_O1906.m	1085	14.680000305175781	TTTESEVMK		1	a6.a1	0.004399999976158142	34.0	2	1025.4844970703125	1025.482421875	0.002199999988079071	2.1453317396280416
a6	pepa6a4	DaPR130904_VB99_O1906.m	1286	15.729999542236328	IAHGNSSIIADR		1	a6.a1	3.099999901223782E-7	48.20000076293945	2	1253.664794921875	1253.66015625	0.004699999932199717	3.749022339721277
a6	pepa6a4	DaPR130904_VB99_O1906.m	1292	15.75	IAHGNSSIIADR		1	a6.a1	0.028999999165534973	31.799999237060547	3	1253.661376953125	1253.66015625	0.0013000000035390258	1.0369636436621223
a6	pepa6a7	DaPR130904_VB99_O1906.m	1439	16.5	KVVGDVAYDEAK		1	a6.a1	0.013000000268220901	40.0	2	1293.6685791015625	1293.6689453125	-3.000000142492354E-4	-0.231898597656116
a6	pepa6a6	DaPR130904_VB99_O1906.m	1632	17.309999465942383	IFHELTQTDK		1	a6.a1	0.003100000089034438	38.70000076293945	2	1231.6307373046875	1231.6322021484375	-0.00139999995008111	-1.1367029439787095
a6	pepa6a1	DaPR130904_VB99_O1906.m	1686	17.530000686645508	APAEILNGK		1	a6.a1	1.5999999595806003E-4	43.29999923706055	2	912.5138549804688	912.5153198242188	-0.001500000013038516	-1.643808033083178
a6	pepa6b12	DaPR130904_VB99_O1906.m	1814	18.030000686645508	VVGDVAYDEAK		1	a6.a1	1.6999999843392288E-6	42.099998474121094	2	1165.57275390625	1165.573974609375	-0.0012000000569969416	-1.0295357335849096
a6	pepa6a2	DaPR130904_VB99_O1906.m	2145	19.40999984741211	EQVPGFTPR		1	a6.a1	0.028999999165534973	34.5	2	1030.533203125	1030.531982421875	0.0012000000569969416	1.1644471762795718
a6	pepa6a8	DaPR130904_VB99_O1906.m	2396	20.399999618530273	TDPTTLTDEEINR		1	a6.a1	0.03400000184774399	33.70000076293945	2	1504.712890625	1504.7130126953125	-0.0	-0.0
a6	pepa6a9	DaPR130904_VB99_O1906.m	2500	20.829999923706055	TPVPSDIDISR		1	a6.a1	0.004900000058114529	31.299999237060547	2	1199.6282958984375	1199.6270751953125	0.0013000000035390258	1.0836701091690277
a6	pepa6a5	DaPR130904_VB99_O1906.m	2757	21.75	LAILQVGNR		1	a6.a1	0.012000000104308128	35.70000076293945	2	983.6013793945312	983.60009765625	0.0013000000035390258	1.321675350212655
a6	pepa6b11	DaPR130904_VB99_O1906.m	2767	21.780000686645508	VLLSALER		1	a6.a1	0.019999999552965164	35.79999923706055	2	900.552978515625	900.5516967773438	0.0012000000569969416	1.3325165687779885
a6	pepa6b13	DaPR130904_VB99_O1906.m	3272	23.559999465942383	YVVVTGITPTPLGEGK		1	a6.a1	1.700000069604357E-7	51.099998474121094	2	1630.907470703125	1630.905517578125	0.0020000000949949026	1.2263126670666236
a6	pepa6a3	DaPR130904_VB99_O1906.m	3940	25.780000686645508	GVPTGFILPIR		1	a6.a1	0.01600000075995922	26.700000762939453	2	1169.704345703125	1169.7044677734375	-9.999999747378752E-5	-0.0854916777945972
a7	pepa7a7	DaPR130904_VB99_O1906.m	484	10.529999732971191	KPNADEMK		1	a7.a1	0.006200000178068876	33.900001525878906	2	932.4529418945312	932.4509887695312	0.0019000000320374966	2.037640642694529
a7	pepa7a3	DaPR130904_VB99_O1906.m	1014	14.25	DPNNPYDK		1	a7.a1	0.010999999940395355	34.20000076293945	2	962.4228515625	962.4218139648438	0.0010000000474974513	1.039045492306329
a7	pepa7a5	DaPR130904_VB99_O1906.m	1047	14.460000038146973	EYNVNDDSMK	M9:+15.99491	1	a7.a1	0.00860000029206276	23.700000762939453	2	1230.4964599609375	1230.4947509765625	0.0017999999690800905	1.4628262068176636
a7	pepa7b13	DaPR130904_VB99_O1906.m	1157	15.079999923706055	VNNVNGNQVGHLK		1	a7.a1	1.1000000085914508E-5	42.599998474121094	2	1392.7353515625	1392.7347412109375	6.99999975040555E-4	0.5026082529053075
a7	pepa7a1	DaPR130904_VB99_O1906.m	1807	18.0	AVSSNGPSGNDTPEELR		1	a7.a1	9.899999713525176E-4	33.5	2	1729.79931640625	1729.7991943359375	1.9999999494757503E-4	0.11562035385520814
a7	pepa7b12	DaPR130904_VB99_O1906.m	1813	18.030000686645508	VILDEGHAIR		1	a7.a1	0.01600000075995922	43.70000076293945	2	1122.6270751953125	1122.626953125	9.999999747378752E-5	0.08907678298247032
a7	pepa7a9	DaPR130904_VB99_O1906.m	1941	18.510000228881836	PVTMGDEGGLR		1	a7.a1	0.006599999964237213	32.900001525878906	2	1131.5494384765625	1131.5467529296875	0.00279999990016222	2.4744889178575615
a7	pepa7a2	DaPR130904_VB99_O1906.m	2043	18.90999984741211	CSEQPSISDIK	C1:+57.02146	1	a7.a1	0.0017999999690800905	32.79999923706055	2	1263.5892333984375	1263.5889892578125	3.000000142492354E-4	0.23741898417890203
a7	pepa7a4	DaPR130904_VB99_O1906.m	2087	19.149999618530273	ELAAGAFGTK		1	a7.a1	0.026000000536441803	30.200000762939453	2	964.510986328125	964.5101928710938	6.99999975040555E-4	0.7257569491897631
a7	pepa7a8	DaPR130904_VB99_O1906.m	3297	23.649999618530273	NDLYYNTITNFSEK		1	a7.a1	7.399999885819852E-4	32.5	2	1721.8128662109375	1721.802001953125	0.010999999940395355	6.388655564296889
a7	pepa7b10	DaPR130904_VB99_O1906.m	3702	24.959999084472656	TLGFNLESGWGSGR		1	a7.a1	6.200000061653554E-4	37.20000076293945	2	1480.7186279296875	1480.71826171875	3.000000142492354E-4	0.20260438599643465
a7	pepa7a6	DaPR130904_VB99_O1906.m	3931	25.75	LSLIEIPLK		1	a7.a1	5.6000000768108293E-5	43.599998474121094	2	1025.6650390625	1025.660888671875	0.00419999985024333	4.094920549892369
a7	pepa7b11	DaPR130904_VB99_O1906.m	4406	27.530000686645508	TLTAIAVILTNFHDGR		1	a7.a1	0.029999999329447746	26.700000762939453	2	1741.9635009765625	1741.9599609375	0.003599999938160181	2.0666375914993527
a8	pepa8a8	DaPR130904_VB99_O1906.m	439	10.050000190734863	IGSAGKPHER		1	a8.a1	0.032999999821186066	33.5	2	1051.564697265625	1051.564697265625	0.0	0.0
a8	pepa8a4	DaPR130904_VB99_O1906.m	1108	14.800000190734863	EPTPIQR		1	a8.a1	8.59999970998615E-4	30.100000381469727	2	840.4588012695312	840.4578247070312	0.0010000000474974513	1.1898277558972499
a8	pepa8b10	DaPR130904_VB99_O1906.m	2078	19.100000381469727	MLANFESGK		1	a8.a1	7.399999885819852E-4	35.400001525878906	2	996.4881591796875	996.4822998046875	0.005799999926239252	5.820474610914879
a8	pepa8a9	DaPR130904_VB99_O1906.m	2759	21.75	LIDVLENR		1	a8.a1	0.017000000923871994	39.70000076293945	2	971.554931640625	971.5524291992188	0.0024999999441206455	2.5732012694170474
a8	pepa8a2	DaPR130904_VB99_O1906.m	2853	22.100000381469727	DILVATDVAGR		1	a8.a1	2.499999993688107E-7	53.29999923706055	2	1129.623779296875	1129.62158203125	0.002199999988079071	1.9475548476358786
a8	pepa8a3	DaPR130904_VB99_O1906.m	2867	22.149999618530273	ELAQQIEEETIK		1	a8.a1	0.0019000000320374966	37.70000076293945	2	1430.7412109375	1430.7376708984375	0.0035000001080334187	2.4462905948618654
a8	pepa8b11	DaPR130904_VB99_O1906.m	3179	23.25	MIDMGFEPDVQK		1	a8.a1	1.4000000373926014E-4	44.0	2	1409.646240234375	1409.6444091796875	0.0019000000320374966	1.3478576722360507
a8	pepa8a5	DaPR130904_VB99_O1906.m	3329	23.729999542236328	GFIAGIDLK		1	a8.a1	0.01600000075995922	41.70000076293945	2	933.5433349609375	933.540771484375	0.0024999999441206455	2.677976174672612
a8	pepa8a7	DaPR130904_VB99_O1906.m	3703	24.959999084472656	IEESDQGPYAIILAPTR		1	a8.a1	4.299999854993075E-4	39.29999923706055	2	1872.979248046875	1872.9705810546875	0.008700000122189522	4.645027642287082
a8	pepa8a1	DaPR130904_VB99_O1906.m	3992	25.959999084472656	AQPLSLEELLAK		1	a8.a1	4.4999999227002263E-4	37.29999923706055	2	1311.7548828125	1311.7523193359375	0.0027000000700354576	2.058315453486149
a8	pepa8a6	DaPR130904_VB99_O1906.m	4254	26.93000030517578	GIDIQDVSMVVNYDMAK		1	a8.a1	0.012000000104308128	28.700000762939453	2	1897.8948974609375	1897.90380859375	-0.008899999782443047	-4.689384015219134
a9	pepa9a7	DaPR130904_VB99_O1906.m	683	12.149999618530273	PQPQNGSSGMGSTVSK	M10:+15.99491	1	a9.a1	2.300000051036477E-4	25.200000762939453	2	1577.724609375	1577.7227783203125	0.0017999999690800905	1.1408848207138267
a9	pepa9a1	DaPR130904_VB99_O1906.m	805	12.949999809265137	AAGPSLSHTSGGTQSK		1	a9.a1	5.699999746866524E-4	31.399999618530273	2	1485.7330322265625	1485.7296142578125	0.0034000000450760126	2.2884379583255887
a9	pepa9a9	DaPR130904_VB99_O1906.m	919	13.680000305175781	VETYNDESR		1	a9.a1	0.003700000001117587	37.70000076293945	2	1112.4805908203125	1112.48583984375	-0.005200000014156103	-4.674216810603585
a9	pepa9a8	DaPR130904_VB99_O1906.m	1323	15.90999984741211	SGGVGGSNTNWK		1	a9.a1	5.799999926239252E-4	37.5	2	1163.5452880859375	1163.54443359375	8.999999845400453E-4	0.7734985949443157
a9	pepa9a2	DaPR130904_VB99_O1906.m	1512	16.850000381469727	ATAFNEQVDK		1	a9.a1	0.013000000268220901	45.0	2	1122.5430908203125	1122.54296875	9.999999747378752E-5	0.08908344736695632
a9	pepa9a3	DaPR130904_VB99_O1906.m	2257	19.860000610351562	ATVMDVKPVDYR		1	a9.a1	0.017999999225139618	26.0	2	1393.7166748046875	1393.71484375	0.0019000000320374966	1.363263109780233
a9	pepa9a5	DaPR130904_VB99_O1906.m	3757	25.149999618530273	FFPLIEVNK		1	a9.a1	0.010999999940395355	30.100000381469727	2	1106.6256103515625	1106.6248779296875	7.999999797903001E-4	0.7229188460745325
a9	pepa9a6	DaPR130904_VB99_O1906.m	4108	26.3799991607666	LFSLELVDESGEIR		1	a9.a1	6.299999949987978E-5	40.099998474121094	2	1606.8408203125	1606.8326416015625	0.008200000040233135	5.103207283653405
a9	pepa9a4	DaPR130904_VB99_O1906.m	4134	26.459999084472656	DSLVDIIGICK	C10:+57.02146	1	a9.a1	1.5999999902760464E-7	45.79999923706055	2	1232.660400390625	1232.6558837890625	0.0044999998062849045	3.650653735130318
b10	pepb10a4	DaPR130904_VB99_O1906.m	472	10.430000305175781	NSSNKPAVTTK		1	b10.a1	1.5999999595806003E-4	38.79999923706055	2	1146.6124267578125	1146.61181640625	6.99999975040555E-4	0.6104942972195411
b10	pepb10a3	DaPR130904_VB99_O1906.m	558	11.100000381469727	MVATTKPK		1	b10.a1	0.04800000041723251	33.900001525878906	2	875.503173828125	875.5023193359375	7.999999797903001E-4	0.9137611198986824
b10	pepb10a8	DaPR130904_VB99_O1906.m	629	11.710000038146973	VAGGAAPSKPASAK		1	b10.a1	5.39999979082495E-4	49.099998474121094	2	1211.675537109375	1211.6746826171875	8.999999845400453E-4	0.7427736152711117
b10	pepb10a5	DaPR130904_VB99_O1906.m	973	14.010000228881836	SLGTQPPK		1	b10.a1	0.04399999976158142	26.5	2	827.4636840820312	827.4625854492188	0.0010999999940395355	1.3293652346134293
b10	pepb10a7	DaPR130904_VB99_O1906.m	1197	15.300000190734863	VADNSFDAK		1	b10.a1	0.02500000037252903	34.099998474121094	2	966.453125	966.453125	-0.0	-0.0
b10	pepb10a6	DaPR130904_VB99_O1906.m	1293	15.760000228881836	SSVPPPSAPPPK		1	b10.a1	0.0024999999441206455	36.5	2	1160.6319580078125	1160.63134765625	6.000000284984708E-4	0.5169600405073461
b10	pepb10a1	DaPR130904_VB99_O1906.m	1603	17.209999084472656	ASSSDSEDSSEEEEEVQGPPAK		1	b10.a1	0.03799999877810478	17.700000762939453	2	2293.945556640625	2293.943115234375	0.0024999999441206455	1.0898264771771455
b10	pepb10a2	DaPR130904_VB99_O1906.m	1629	17.309999465942383	DNQLSEVANK		1	b10.a1	0.03799999877810478	38.29999923706055	2	1117.549560546875	1117.548828125	7.999999797903001E-4	0.7158523723142579
b11	pepb11a2	DaPR130904_VB99_O1906.m	1382	16.200000762939453	HVCIQSSLAK	C3:+57.02146	1	b11.a1	0.04699999839067459	29.799999237060547	2	1142.6021728515625	1142.59912109375	0.003100000089034438	2.7131126147436304
b11	pepb11a6	DaPR130904_VB99_O1906.m	1871	18.25	TDFDKPDFK		1	b11.a1	3.800000122282654E-4	38.900001525878906	2	1112.5284423828125	1112.5262451171875	0.002199999988079071	1.9774814281773057
b11	pepb11a4	DaPR130904_VB99_O1906.m	2534	20.959999084472656	NAPQISDGSEVVVVK		1	b11.a1	5.799999926239252E-4	31.700000762939453	2	1541.812744140625	1541.8173828125	-0.004699999932199717	-3.0483505923549976
b11	pepb11a7	DaPR130904_VB99_O1906.m	2660	21.399999618530273	TFEELEHVSAPYK		1	b11.a1	0.019999999552965164	35.400001525878906	2	1549.7623291015625	1549.753662109375	0.008700000122189522	5.613795492083511
b11	pepb11a1	DaPR130904_VB99_O1906.m	2669	21.43000030517578	DKDTLDFIR		1	b11.a1	0.013000000268220901	33.0	2	1122.5804443359375	1122.579345703125	0.0010999999940395355	0.9798861864419509
b11	pepb11a3	DaPR130904_VB99_O1906.m	2906	22.280000686645508	ILYNSLNDSFK		1	b11.a1	4.299999854993075E-4	36.099998474121094	2	1313.67578125	1313.6739501953125	0.0017999999690800905	1.370202985917832
b11	pepb11a5	DaPR130904_VB99_O1906.m	2966	22.5	QLLLTSPVPGR		1	b11.a1	1.700000029813964E-5	40.099998474121094	2	1180.705078125	1180.705322265625	-9.999999747378752E-5	-0.08469513568542243
b11	pepb11a8	DaPR130904_VB99_O1906.m	3795	25.280000686645508	VEVQVLNIDIPR		1	b11.a1	0.007400000002235174	43.79999923706055	2	1394.8023681640625	1394.8006591796875	0.0017999999690800905	1.2905069675968677
b12	pepb12a2	DaPR130904_VB99_O1906.m	701	12.279999732971191	KTTDTASVQNEAK		1	b12.a1	0.00139999995008111	47.900001525878906	2	1392.6971435546875	1392.6968994140625	3.000000142492354E-4	0.21540940772931416
b12	pepb12a7	DaPR130904_VB99_O1906.m	950	13.880000114440918	TTDTASVQNEAK		1	b12.a1	4.799999878741801E-4	37.5	2	1264.600830078125	1264.60205078125	-0.0010999999940395355	-0.8698388503798281
b12	pepb12a1	DaPR130904_VB99_O1906.m	1213	15.380000114440918	ISKLEQQMAK		1	b12.a1	0.0044999998062849045	30.899999618530273	2	1175.645751953125	1175.645751953125	9.999999747378752E-5	0.08505963408420898
b12	pepb12a5	DaPR130904_VB99_O1906.m	1480	16.68000030517578	NGSLICTASK	C6:+57.02146	1	b12.a1	5.000000237487257E-4	42.400001525878906	2	1050.5263671875	1050.525146484375	0.0012000000569969416	1.1422858948334462
b12	pepb12a4	DaPR130904_VB99_O1906.m	1565	17.059999465942383	NDQCYDDIR	C4:+57.02146	1	b12.a1	3.899999865097925E-5	51.0	2	1198.4796142578125	1198.479736328125	-9.999999747378752E-5	-0.08343903901134385
b12	pepb12a6	DaPR130904_VB99_O1906.m	2882	22.209999084472656	QLALWNPK		1	b12.a1	0.009399999864399433	28.700000762939453	2	969.5528564453125	969.5521240234375	7.999999797903001E-4	0.8251232295489884
b12	pepb12a3	DaPR130904_VB99_O1906.m	3271	23.559999465942383	NADPILISLK		1	b12.a1	4.3000000005122274E-5	42.20000076293945	2	1083.643798828125	1083.641357421875	0.0026000000070780516	2.3993178086740734
b13	pepb13a1	DaPR130904_VB99_O1906.m	1635	17.329999923706055	APGCVLSNPDQK	C4:+57.02146	1	b13.a1	2.399999914359796E-7	40.0	2	1285.6240234375	1285.620849609375	0.003100000089034438	2.4112864146348802
b13	pepb13a6	DaPR130904_VB99_O1906.m	1847	18.15999984741211	SPFNSPSPQDSPR		1	b13.a1	2.9000000722589903E-5	50.0	2	1415.64697265625	1415.6553955078125	-0.00839999970048666	-5.933647218907734
b13	pepb13a4	DaPR130904_VB99_O1906.m	1982	18.68000030517578	GIPLESTDGER		3	b13.a1 b13.a2 b13.a3	0.006399999838322401	27.5	2	1173.5750732421875	1173.574951171875	9.999999747378752E-5	0.0852097238220127
b13	pepb13a7	DaPR130904_VB99_O1906.m	2773	21.799999237060547	SVTELIQVSR		1	b13.a1	0.028999999165534973	32.599998474121094	2	1131.63818359375	1131.63720703125	0.0010000000474974513	0.8836754759247116
b13	pepb13a5	DaPR130904_VB99_O1906.m	989	14.109999656677246	SLPSTSSTSSTK		1	b13.a2	0.008700000122189522	37.79999923706055	2	1182.5855712890625	1182.5853271484375	3.9999998989515007E-4	0.33824196927901024
b13	pepb13a3	DaPR130904_VB99_O1906.m	3093	22.959999084472656	EDFVLTVTGK		2	b13.a2 b13.a3	0.020999999716877937	35.79999923706055	2	1108.5916748046875	1108.5888671875	0.00279999990016222	2.525733374236244
b13	pepb13a2	DaPR130904_VB99_O1906.m	1572	17.079999923706055	DQDMSSPTTMK		1	b13.a3	0.003800000064074993	32.0	2	1240.5172119140625	1240.518798828125	-0.0015999999595806003	-1.2897829207361182
b14	pepb14a5	DaPR130904_VB99_O1906.m	717	12.380000114440918	TEGAEATPGAQK		1	b14.a1	0.002199999988079071	43.099998474121094	2	1159.5599365234375	1159.5594482421875	6.000000284984708E-4	0.5174379195547323
b14	pepb14a4	DaPR130904_VB99_O1906.m	1427	16.43000030517578	LTTINCEEGDK	C6:+57.02146	1	b14.a1	0.019999999552965164	30.899999618530273	2	1279.587646484375	1279.5838623046875	0.003800000064074993	2.969715527070439
b14	pepb14a1	DaPR130904_VB99_O1906.m	1514	16.850000381469727	EVDATSPAPSTSSTVK		1	b14.a1	6.800000278417428E-7	48.70000076293945	2	1576.769287109375	1576.7705078125	-0.0012000000569969416	-0.761049278288276
b14	pepb14a6	DaPR130904_VB99_O1906.m	2640	21.329999923706055	TEPEEVSIEDSAQSDLK		1	b14.a1	0.02500000037252903	31.299999237060547	2	1876.8717041015625	1876.8662109375	0.005499999970197678	2.9304166371296185
b14	pepb14a2	DaPR130904_VB99_O1906.m	2816	21.950000762939453	GEFTYYEIQDNTGK		1	b14.a1	0.007699999958276749	34.900001525878906	2	1664.7474365234375	1664.7442626953125	0.0031999999191612005	1.9222171181898082
b14	pepb14a3	DaPR130904_VB99_O1906.m	2871	22.15999984741211	GLEVINDYHFR		1	b14.a1	0.0052999998442828655	30.0	3	1362.6820068359375	1362.6805419921875	0.00139999995008111	1.0273867622959987
b15	pepb15a1	DaPR130904_VB99_O1906.m	708	12.329999923706055	FSSQQAATK		1	b15.a1	0.005200000014156103	34.70000076293945	2	967.48681640625	967.4848022460938	0.0020000000949949026	2.067216033111571
b15	pepb15a3	DaPR130904_VB99_O1906.m	1203	15.3100004196167	QSNASSDVEVEEK		1	b15.a1	0.04100000113248825	30.700000762939453	2	1421.6402587890625	1421.6395263671875	7.999999797903001E-4	0.5627305410075328
b15	pepb15a5	DaPR130904_VB99_O1906.m	1528	16.90999984741211	VSQVIMEK		1	b15.a1	0.0017999999690800905	32.20000076293945	2	933.5095825195312	933.5078125	0.0017999999690800905	1.9282109319037866
b15	pepb15a4	DaPR130904_VB99_O1906.m	1759	17.829999923706055	VDEVPDGAVKPPTNK		1	b15.a1	1.900000061141327E-4	37.20000076293945	2	1565.8199462890625	1565.8173828125	0.0026000000070780516	1.6604746093749239
b15	pepb15a2	DaPR130904_VB99_O1906.m	3419	24.030000686645508	GFNEGLWEIDNNPK		1	b15.a1	1.1999999696854502E-4	35.79999923706055	2	1632.773193359375	1632.7657470703125	0.007600000128149986	4.654678812185239
b16	pepb16a2	DaPR130904_VB99_O1906.m	1056	14.510000228881836	FHSPPDKDEAEAPSQK		1	b16.a1	0.002899999963119626	30.5	2	1782.831787109375	1782.8297119140625	0.002099999925121665	1.1779026965324049
b16	pepb16a3	DaPR130904_VB99_O1906.m	1142	14.979999542236328	KLDLNQEEK		1	b16.a1	0.027000000700354576	35.70000076293945	2	1116.590087890625	1116.5899658203125	1.9999999494757503E-4	0.179116776139613
b16	pepb16a4	DaPR130904_VB99_O1906.m	1324	15.90999984741211	TPATAPVPAR		1	b16.a1	2.9000000722589903E-5	42.20000076293945	2	980.5540161132812	980.5527954101562	0.0012000000569969416	1.2237995369693404
b16	pepb16a5	DaPR130904_VB99_O1906.m	2429	20.549999237060547	YSQVLGLGGR		1	b16.a1	0.017999999225139618	45.599998474121094	2	1049.576171875	1049.57421875	0.0020000000949949026	1.9055347008969226
b16	pepb16a1	DaPR130904_VB99_O1906.m	3956	25.829999923706055	DSPFGLSFVR		1	b16.a1	0.0017000000225380063	45.79999923706055	2	1124.57568359375	1124.5738525390625	0.0017999999690800905	1.6006062785614756
b17	pepb17a1	DaPR130904_VB99_O1906.m	2779	21.829999923706055	GNVGFVFTK		1	b17.a1	6.699999794363976E-4	37.79999923706055	2	968.520751953125	968.5203857421875	3.000000142492354E-4	0.30975085157277527
b17	pepb17a3	DaPR130904_VB99_O1906.m	3377	23.8799991607666	IIQLLDDYPK		1	b17.a1	9.399999980814755E-4	43.20000076293945	2	1217.678955078125	1217.677978515625	0.0010000000474974513	0.8212352240421332
b17	pepb17a4	DaPR130904_VB99_O1906.m	4107	26.3799991607666	TSFFQALGITTK		1	b17.a1	9.500000305706635E-5	49.79999923706055	2	1313.7135009765625	1313.71044921875	0.003100000089034438	2.359728577083311
b17	pepb17a2	DaPR130904_VB99_O1906.m	4130	26.450000762939453	GTIEILSDVQLIK		1	b17.a1	0.002099999925121665	38.79999923706055	2	1428.834228515625	1428.8311767578125	0.003000000026077032	2.0996182578297238
b17	pepb17a5	DaPR130904_VB99_O1906.m	4209	26.760000228881836	VLALSVETDYTFPLAEK		1	b17.a1	4.400000034365803E-4	40.70000076293945	2	1896.00146484375	1896.00048828125	0.0010000000474974513	0.527426049559705
b18	pepb18a1	DaPR130904_VB99_O1906.m	1016	14.260000228881836	DAAGLECKPR	C7:+57.02146	1	b18.a1	0.029999999329447746	32.70000076293945	2	1116.5439453125	1116.5469970703125	-0.003000000026077032	-2.6868551292051994
b18	pepb18a2	DaPR130904_VB99_O1906.m	1116	14.829999923706055	ESLSEEEAQK		1	b18.a1	0.02199999988079071	28.299999237060547	2	1149.5267333984375	1149.52734375	-6.000000284984708E-4	-0.5219536810156639
b18	pepb18a4	DaPR130904_VB99_O1906.m	1697	17.559999465942383	VALSEPQPER		1	b18.a1	0.0015999999595806003	34.0	2	1125.5911865234375	1125.59033203125	8.999999845400453E-4	0.7995804147641332
b18	pepb18a3	DaPR130904_VB99_O1906.m	4263	26.959999084472656	EVAFFNNFLTDAK		1	b18.a1	0.0015999999595806003	27.200000762939453	2	1515.7548828125	1515.7481689453125	0.0066999997943639755	4.42025920376072
b19	pepb19a3	DaPR130904_VB99_O1906.m	1037	14.399999618530273	TCNCETEDYGEK	C2:+57.02146 - C4:+57.02146	1	b19.a1	0.0027000000700354576	33.70000076293945	2	1505.5537109375	1505.55224609375	0.00139999995008111	0.9298913097924685
b19	pepb19a4	DaPR130904_VB99_O1906.m	2768	21.780000686645508	YNILGTNTIMDK	M10:+15.99491	1	b19.a1	0.0010999999940395355	35.70000076293945	2	1398.70263671875	1398.69384765625	0.008899999782443047	6.363079238073802
b19	pepb19a1	DaPR130904_VB99_O1906.m	2999	22.610000610351562	AFLWAGGR		1	b19.a1	0.0010999999940395355	31.899999618530273	2	877.467529296875	877.4683227539062	-7.999999797903001E-4	-0.911713800994577
b19	pepb19a2	DaPR130904_VB99_O1906.m	3003	22.6299991607666	GYFEYIEENK		1	b19.a1	0.00800000037997961	35.099998474121094	2	1291.58837890625	1291.58447265625	0.0038999998942017555	3.0195469028681368
b20	pepb20a3	DaPR130904_VB99_O1906.m	1152	15.050000190734863	SDAGLESDTAMK	M11:+15.99491	1	b20.a1	7.699999696342275E-5	48.5	2	1240.5360107421875	1240.53662109375	-5.000000237487257E-4	-0.4030514015038816
b20	pepb20a1	DaPR130904_VB99_O1906.m	2880	22.200000762939453	APQVLVLAPTR		1	b20.a1	0.0010999999940395355	38.900001525878906	2	1164.7103271484375	1164.7103271484375	0.0	0.0
b20	pepb20a2	DaPR130904_VB99_O1906.m	3810	25.329999923706055	GAVEALAAALAH		1	b20.a1	7.900000200606883E-4	44.79999923706055	2	1093.6041259765625	1093.6004638671875	0.003700000001117587	3.383319707120145
b20	pepb20a4	DaPR130904_VB99_O1906.m	4372	27.399999618530273	TFSFAIPLIEK		1	b20.a1	0.009399999864399433	31.100000381469727	2	1265.7166748046875	1265.71435546875	0.002300000051036477	1.8171556963851339
b21	pepb21a1	DaPR130904_VB99_O1906.m	1974	18.649999618530273	ALAAAGYDVEK		1	b21.a1	1.9999999494757503E-4	56.400001525878906	2	1107.572509765625	1107.5684814453125	0.004100000020116568	3.7018027226328307
b21	pepb21a3	DaPR130904_VB99_O1906.m	2417	20.5	SGVSLAALK		1	b21.a1	0.0010999999940395355	44.900001525878906	2	845.5103759765625	845.509521484375	7.999999797903001E-4	0.946175009816355
b21	pepb21a2	DaPR130904_VB99_O1906.m	2654	21.3799991607666	ASGPPVSELITK		1	b21.a1	2.9999999242136255E-5	39.20000076293945	2	1198.669677734375	1198.668212890625	0.001500000013038516	1.251388830459782
b22	pepb22a2	DaPR130904_VB99_O1906.m	2412	20.459999084472656	LTMQVSSLQR		1	b22.a1	0.0010999999940395355	42.0	2	1162.6263427734375	1162.625244140625	0.0010999999940395355	0.9461346204060965
b22	pepb22a1	DaPR130904_VB99_O1906.m	2777	21.809999465942383	LLASANLEEVTMK	M12:+15.99491	1	b22.a1	8.70000003487803E-5	45.0	2	1434.7542724609375	1434.7513427734375	0.003000000026077032	2.0909546739143665
b22	pepb22a3	DaPR130904_VB99_O1906.m	2800	21.899999618530273	VYENYPTYDLTER		1	b22.a1	0.0038999998942017555	33.5	2	1662.77001953125	1662.7650146484375	0.004999999888241291	3.007039385717683
b23	pepb23a1	DaPR130904_VB99_O1906.m	2031	18.860000610351562	DNIQGITKPAIR		1	b23.a1	0.008799999952316284	39.0	2	1325.7550048828125	1325.7540283203125	0.0010999999940395355	0.8297165013582496
b23	pepb23a2	DaPR130904_VB99_O1906.m	2579	21.1299991607666	ISGLIYEETR		1	b23.a1	9.10000002477318E-4	49.20000076293945	2	1180.6226806640625	1180.621337890625	0.001500000013038516	1.2705174511910091
b23	pepb23a3	DaPR130904_VB99_O1906.m	3855	25.5	TVTAMDVVYALK		1	b23.a1	0.0017000000225380063	32.099998474121094	2	1310.707275390625	1310.702880859375	0.004399999976158142	3.3569774205983585
b24	pepb24a1	DaPR130904_VB99_O1906.m	2267	19.899999618530273	LLAALGGNSSPSAK		1	b24.a1	0.00139999995008111	38.20000076293945	2	1285.7142333984375	1285.7115478515625	0.00279999990016222	2.1777823376021233
b24	pepb24a2	DaPR130904_VB99_O1906.m	2666	21.40999984741211	ILDSVGIEADDDR		1	b24.a1	3.299999889350147E-6	48.70000076293945	2	1417.6817626953125	1417.6810302734375	8.999999845400453E-4	0.6348395480515503
b24	pepb24a3	DaPR130904_VB99_O1906.m	3540	24.43000030517578	NIEDVIAQGIGK		1	b24.a1	7.099999947968172E-6	62.0	2	1256.6842041015625	1256.6849365234375	-6.99999975040555E-4	-0.5570210596914399
b25	pepb25a2	DaPR130904_VB99_O1906.m	1826	18.079999923706055	HLQLAIR		1	b25.a1	0.0013000000035390258	32.599998474121094	2	850.5262451171875	850.5261840820312	9.999999747378752E-5	0.117574272662419
b25	pepb25a1	DaPR130904_VB99_O1906.m	2770	21.799999237060547	AGLQFPVGR		1	b25.a1	0.017000000923871994	42.70000076293945	2	944.5323486328125	944.5316772460938	6.99999975040555E-4	0.7411079923560604
b25	pepb25a3	DaPR130904_VB99_O1906.m	4498	27.90999984741211	VTIAQGGVLPNIQAVLLPK		1	b25.a1	0.01899999938905239	30.100000381469727	2	1931.169189453125	1931.169189453125	0.0	0.0
b26	pepb26a1	DaPR130904_VB99_O1906.m	807	12.960000038146973	EANQAINPK		1	b26.a1	0.04800000041723251	27.0	2	984.5128784179688	984.5112915039062	0.0015999999595806003	1.6251717714039564
b26	pepb26a2	DaPR130904_VB99_O1906.m	1272	15.65999984741211	TAQEVETYR		1	b26.a1	3.699999942909926E-4	37.599998474121094	2	1096.52783203125	1096.52734375	5.000000237487257E-4	0.45598500265281294
b27	pepb27a2	DaPR130904_VB99_O1906.m	512	10.760000228881836	RSDSVSASER		1	b27.a1	0.0010000000474974513	32.79999923706055	2	1093.522705078125	1093.523681640625	-8.999999845400453E-4	-0.823027429264052
b27	pepb27a1	DaPR130904_VB99_O1906.m	1839	18.1299991607666	HPDGVASVSFR		1	b27.a1	0.00139999995008111	28.200000762939453	2	1171.5849609375	1171.5859375	-8.999999845400453E-4	-0.7681894735443129
b28	pepb28a2	DaPR130904_VB99_O1906.m	1524	16.899999618530273	VGQDPVLR		1	b28.a1	0.0010999999940395355	45.29999923706055	2	883.5001220703125	883.5	9.999999747378752E-5	0.11318618842533958
b28	pepb28a1	DaPR130904_VB99_O1906.m	2431	20.549999237060547	ESETTTSLVLER		1	b28.a1	1.2999999853491317E-5	35.5	2	1364.6900634765625	1364.6907958984375	-6.99999975040555E-4	-0.5129366865698786
b29	pepb29a1	DaPR130904_VB99_O1906.m	1894	18.350000381469727	ALAAGGYDVEK		1	b29.a1	2.5999999706982635E-5	45.900001525878906	2	1093.554931640625	1093.5528564453125	0.002099999925121665	1.9203460653451128
b29	pepb29a2	DaPR130904_VB99_O1906.m	2700	21.530000686645508	ATGPPVSELITK		1	b29.a1	1.9999999494757503E-5	39.900001525878906	2	1212.68505859375	1212.6839599609375	0.0013000000035390258	1.0720023076588734
b30	pepb30a2	DaPR130904_VB99_O1906.m	980	14.050000190734863	KLLEGEESR		1	b30.a1	0.008200000040233135	32.0	2	1060.5631103515625	1060.563720703125	-6.000000284984708E-4	-0.5657368970727068
b30	pepb30a1	DaPR130904_VB99_O1906.m	3816	25.360000610351562	ILLAELEQLK		1	b30.a1	0.005100000184029341	50.29999923706055	2	1169.71630859375	1169.71435546875	0.0019000000320374966	1.624328215819915
b31	pepb31a1	DaPR130904_VB99_O1906.m	2487	20.780000686645508	MSQEEVNVFR		1	b31.a1	3.100000030826777E-4	39.400001525878906	2	1238.5849609375	1238.583740234375	0.0012000000569969416	0.9688485469459398
b31	pepb31a2	DaPR130904_VB99_O1906.m	2761	21.75	VTYVVLDEADR		1	b31.a1	3.100000030826777E-4	35.29999923706055	2	1279.6556396484375	1279.6533203125	0.002400000113993883	1.8755080582354813
b32	pepb32a1	DaPR130904_VB99_O1906.m	828	13.109999656677246	GHTQQDPEVPK		1	b32.a1	0.007300000172108412	32.5	2	1235.599609375	1235.6019287109375	-0.002300000051036477	-1.861440968642701
b32	pepb32a2	DaPR130904_VB99_O1906.m	4442	27.700000762939453	SAPLDAALHALQEEQAR	S1:+42.01057	1	b32.a1	9.699999936856329E-4	35.599998474121094	2	1861.94482421875	1861.940673828125	0.00419999985024333	2.2557108877202765

## Sheet: peptides_pos
MS Sample :	DaPR130904_VB99_O1906.m
Peptide ID	Protein ID	accession	description	Sequence	Modifs	Start	Stop	MH+ theo
pepa1b89	a1.a1.a1	sp|P09874|PARP1_HUMAN	sp|P09874|PARP1_HUMAN Poly [ADP-ribose] polymerase 1 OS=Homo sapiens GN=PARP1 PE=1 SV=4	TGNAWHSK		622	629	900.4326782226562
pepa1b69	a1.a1.a1	sp|P09874|PARP1_HUMAN	sp|P09874|PARP1_HUMAN Poly [ADP-ribose] polymerase 1 OS=Homo sapiens GN=PARP1 PE=1 SV=4	NTHATTHNAY		820	829	1129.50244140625
pepa1b31	a1.a1.a1	sp|P09874|PARP1_HUMAN	sp|P09874|PARP1_HUMAN Poly [ADP-ribose] polymerase 1 OS=Homo sapiens GN=PARP1 PE=1 SV=4	GQDGIGSKAEK		98	108	1089.553955078125
pepa1b53	a1.a1.a1	sp|P09874|PARP1_HUMAN	sp|P09874|PARP1_HUMAN Poly [ADP-ribose] polymerase 1 OS=Homo sapiens GN=PARP1 PE=1 SV=4	KVCSTNDLK	C3:+57.02146	254	262	1064.5408935546875
pepa1b88	a1.a1.a1	sp|P09874|PARP1_HUMAN	sp|P09874|PARP1_HUMAN Poly [ADP-ribose] polymerase 1 OS=Homo sapiens GN=PARP1 PE=1 SV=4	SSASADKPLSNMK	M12:+15.99491	382	394	1351.652587890625
pepa1b47	a1.a1.a1	sp|P09874|PARP1_HUMAN	sp|P09874|PARP1_HUMAN Poly [ADP-ribose] polymerase 1 OS=Homo sapiens GN=PARP1 PE=1 SV=4	KCSESIPK	C2:+57.02146	23	30	948.4822998046875
pepa1b33	a1.a1.a1	sp|P09874|PARP1_HUMAN	sp|P09874|PARP1_HUMAN Poly [ADP-ribose] polymerase 1 OS=Homo sapiens GN=PARP1 PE=1 SV=4	GTNSYYK		565	571	832.3839721679688
pepa1b93	a1.a1.a1	sp|P09874|PARP1_HUMAN	sp|P09874|PARP1_HUMAN Poly [ADP-ribose] polymerase 1 OS=Homo sapiens GN=PARP1 PE=1 SV=4	VCSTNDLK	C2:+57.02146	255	262	936.4459228515625
pepa1b43	a1.a1.a1	sp|P09874|PARP1_HUMAN	sp|P09874|PARP1_HUMAN Poly [ADP-ribose] polymerase 1 OS=Homo sapiens GN=PARP1 PE=1 SV=4	LGGKLTGTANK		415	425	1059.6160888671875
pepa1a5	a1.a1.a1	sp|P09874|PARP1_HUMAN	sp|P09874|PARP1_HUMAN Poly [ADP-ribose] polymerase 1 OS=Homo sapiens GN=PARP1 PE=1 SV=4	ASADKPLSNMK		384	394	1161.59375
pepa1b95	a1.a1.a1	sp|P09874|PARP1_HUMAN	sp|P09874|PARP1_HUMAN Poly [ADP-ribose] polymerase 1 OS=Homo sapiens GN=PARP1 PE=1 SV=4	VGTVIGSNK		592	600	874.4996948242188
pepa1b78	a1.a1.a1	sp|P09874|PARP1_HUMAN	sp|P09874|PARP1_HUMAN Poly [ADP-ribose] polymerase 1 OS=Homo sapiens GN=PARP1 PE=1 SV=4	RPEYSASQLK		173	182	1178.6168212890625
pepa1b77	a1.a1.a1	sp|P09874|PARP1_HUMAN	sp|P09874|PARP1_HUMAN Poly [ADP-ribose] polymerase 1 OS=Homo sapiens GN=PARP1 PE=1 SV=4	RKGDEVDGVDEVAK		208	221	1516.7606201171875
pepa1b49	a1.a1.a1	sp|P09874|PARP1_HUMAN	sp|P09874|PARP1_HUMAN Poly [ADP-ribose] polymerase 1 OS=Homo sapiens GN=PARP1 PE=1 SV=4	KGDEVDGVDEVAK		209	221	1360.6595458984375
pepa1a8	a1.a1.a1	sp|P09874|PARP1_HUMAN	sp|P09874|PARP1_HUMAN Poly [ADP-ribose] polymerase 1 OS=Homo sapiens GN=PARP1 PE=1 SV=4	AVNSSASADKPLSNMK		379	394	1619.80615234375
pepa1b67	a1.a1.a1	sp|P09874|PARP1_HUMAN	sp|P09874|PARP1_HUMAN Poly [ADP-ribose] polymerase 1 OS=Homo sapiens GN=PARP1 PE=1 SV=4	NREELGFR		166	173	1020.5225219726562
pepa1b44	a1.a1.a1	sp|P09874|PARP1_HUMAN	sp|P09874|PARP1_HUMAN Poly [ADP-ribose] polymerase 1 OS=Homo sapiens GN=PARP1 PE=1 SV=4	LLWHGSR		859	865	868.4791870117188
pepa1b26	a1.a1.a1	sp|P09874|PARP1_HUMAN	sp|P09874|PARP1_HUMAN Poly [ADP-ribose] polymerase 1 OS=Homo sapiens GN=PARP1 PE=1 SV=4	GGAAVDPDSGLEHSAH		529	544	1519.6776123046875
pepa1b84	a1.a1.a1	sp|P09874|PARP1_HUMAN	sp|P09874|PARP1_HUMAN Poly [ADP-ribose] polymerase 1 OS=Homo sapiens GN=PARP1 PE=1 SV=4	SLLATEDKEALKK		185	197	1445.8214111328125
pepa1b96	a1.a1.a1	sp|P09874|PARP1_HUMAN	sp|P09874|PARP1_HUMAN Poly [ADP-ribose] polymerase 1 OS=Homo sapiens GN=PARP1 PE=1 SV=4	VPHWYH		48	53	838.39990234375
pepa1b52	a1.a1.a1	sp|P09874|PARP1_HUMAN	sp|P09874|PARP1_HUMAN Poly [ADP-ribose] polymerase 1 OS=Homo sapiens GN=PARP1 PE=1 SV=4	KPPLLNNADSVQAK		748	761	1494.827880859375
pepa1b15	a1.a1.a1	sp|P09874|PARP1_HUMAN	sp|P09874|PARP1_HUMAN Poly [ADP-ribose] polymerase 1 OS=Homo sapiens GN=PARP1 PE=1 SV=4	EDAIEHFMK	M8:+15.99491	608	616	1135.50927734375
pepa1a6	a1.a1.a1	sp|P09874|PARP1_HUMAN	sp|P09874|PARP1_HUMAN Poly [ADP-ribose] polymerase 1 OS=Homo sapiens GN=PARP1 PE=1 SV=4	ASLCISTK	C4:+57.02146	426	433	879.4608764648438
pepa1b51	a1.a1.a1	sp|P09874|PARP1_HUMAN	sp|P09874|PARP1_HUMAN Poly [ADP-ribose] polymerase 1 OS=Homo sapiens GN=PARP1 PE=1 SV=4	KPPLLNNAD		748	756	981.5368041992188
pepa1b71	a1.a1.a1	sp|P09874|PARP1_HUMAN	sp|P09874|PARP1_HUMAN Poly [ADP-ribose] polymerase 1 OS=Homo sapiens GN=PARP1 PE=1 SV=4	PIDVNYEK		789	796	977.4943237304688
pepa1b80	a1.a1.a1	sp|P09874|PARP1_HUMAN	sp|P09874|PARP1_HUMAN Poly [ADP-ribose] polymerase 1 OS=Homo sapiens GN=PARP1 PE=1 SV=4	SAPAAVNSSASADKPLSNMK		375	394	1945.9652099609375
pepa1b61	a1.a1.a1	sp|P09874|PARP1_HUMAN	sp|P09874|PARP1_HUMAN Poly [ADP-ribose] polymerase 1 OS=Homo sapiens GN=PARP1 PE=1 SV=4	MIFDVESMKK	M1:+15.99491 M8:+15.99491	675	684	1259.6014404296875
pepa1b42	a1.a1.a1	sp|P09874|PARP1_HUMAN	sp|P09874|PARP1_HUMAN Poly [ADP-ribose] polymerase 1 OS=Homo sapiens GN=PARP1 PE=1 SV=4	LEQMPSKEDAIEHFMK	M4:+15.99491 M15:+15.99491	601	616	1964.9095458984375
pepa1c101	a1.a1.a1	sp|P09874|PARP1_HUMAN	sp|P09874|PARP1_HUMAN Poly [ADP-ribose] polymerase 1 OS=Homo sapiens GN=PARP1 PE=1 SV=4	WYHPGC	C6:+57.02146	157	162	819.32470703125
pepa1b99	a1.a1.a1	sp|P09874|PARP1_HUMAN	sp|P09874|PARP1_HUMAN Poly [ADP-ribose] polymerase 1 OS=Homo sapiens GN=PARP1 PE=1 SV=4	VVDRDSEEAEIIR		803	815	1530.7762451171875
pepa1b24	a1.a1.a1	sp|P09874|PARP1_HUMAN	sp|P09874|PARP1_HUMAN Poly [ADP-ribose] polymerase 1 OS=Homo sapiens GN=PARP1 PE=1 SV=4	GDEVDGVDEVAK		210	221	1232.564453125
pepa1b28	a1.a1.a1	sp|P09874|PARP1_HUMAN	sp|P09874|PARP1_HUMAN Poly [ADP-ribose] polymerase 1 OS=Homo sapiens GN=PARP1 PE=1 SV=4	GGSDDSSKDPIDVNYEK		780	796	1825.80908203125
pepa1b98	a1.a1.a1	sp|P09874|PARP1_HUMAN	sp|P09874|PARP1_HUMAN Poly [ADP-ribose] polymerase 1 OS=Homo sapiens GN=PARP1 PE=1 SV=4	VQSPMFDGK		39	47	1008.4822998046875
pepa1b19	a1.a1.a1	sp|P09874|PARP1_HUMAN	sp|P09874|PARP1_HUMAN Poly [ADP-ribose] polymerase 1 OS=Homo sapiens GN=PARP1 PE=1 SV=4	FLQDVSASTK		458	467	1095.5684814453125
pepa1b74	a1.a1.a1	sp|P09874|PARP1_HUMAN	sp|P09874|PARP1_HUMAN Poly [ADP-ribose] polymerase 1 OS=Homo sapiens GN=PARP1 PE=1 SV=4	PVQDLIK		668	674	812.4880981445312
pepa1b50	a1.a1.a1	sp|P09874|PARP1_HUMAN	sp|P09874|PARP1_HUMAN Poly [ADP-ribose] polymerase 1 OS=Homo sapiens GN=PARP1 PE=1 SV=4	KMVDPEKPQLGMIDR	M2:+15.99491	142	156	1772.90380859375
pepa1b17	a1.a1.a1	sp|P09874|PARP1_HUMAN	sp|P09874|PARP1_HUMAN Poly [ADP-ribose] polymerase 1 OS=Homo sapiens GN=PARP1 PE=1 SV=4	EIDYGQDEEAVK		642	653	1395.6279296875
pepa1b12	a1.a1.a1	sp|P09874|PARP1_HUMAN	sp|P09874|PARP1_HUMAN Poly [ADP-ribose] polymerase 1 OS=Homo sapiens GN=PARP1 PE=1 SV=4	DSEEAEIIR		807	815	1061.5113525390625
pepa1b73	a1.a1.a1	sp|P09874|PARP1_HUMAN	sp|P09874|PARP1_HUMAN Poly [ADP-ribose] polymerase 1 OS=Homo sapiens GN=PARP1 PE=1 SV=4	PVEVVAPR		489	496	866.5098876953125
pepa1a1	a1.a1.a1	sp|P09874|PARP1_HUMAN	sp|P09874|PARP1_HUMAN Poly [ADP-ribose] polymerase 1 OS=Homo sapiens GN=PARP1 PE=1 SV=4	AEPVEVVAPR		487	496	1066.589599609375
pepa1b11	a1.a1.a1	sp|P09874|PARP1_HUMAN	sp|P09874|PARP1_HUMAN Poly [ADP-ribose] polymerase 1 OS=Homo sapiens GN=PARP1 PE=1 SV=4	DPIDVNYEK		788	796	1092.521240234375
pepa1b27	a1.a1.a1	sp|P09874|PARP1_HUMAN	sp|P09874|PARP1_HUMAN Poly [ADP-ribose] polymerase 1 OS=Homo sapiens GN=PARP1 PE=1 SV=4	GGAAVDPDSGLEHSAHVLEK		529	548	1988.9676513671875
pepa1b41	a1.a1.a1	sp|P09874|PARP1_HUMAN	sp|P09874|PARP1_HUMAN Poly [ADP-ribose] polymerase 1 OS=Homo sapiens GN=PARP1 PE=1 SV=4	LEQMPSKEDAIEHFMK	M15:+15.99491	601	616	1948.9146728515625
pepa1b60	a1.a1.a1	sp|P09874|PARP1_HUMAN	sp|P09874|PARP1_HUMAN Poly [ADP-ribose] polymerase 1 OS=Homo sapiens GN=PARP1 PE=1 SV=4	MIFDVESMKK	M8:+15.99491	675	684	1243.6064453125
pepa1b64	a1.a1.a1	sp|P09874|PARP1_HUMAN	sp|P09874|PARP1_HUMAN Poly [ADP-ribose] polymerase 1 OS=Homo sapiens GN=PARP1 PE=1 SV=4	MVDPEKPQLGMIDR	M11:+15.99491	143	156	1644.808837890625
pepa1b68	a1.a1.a1	sp|P09874|PARP1_HUMAN	sp|P09874|PARP1_HUMAN Poly [ADP-ribose] polymerase 1 OS=Homo sapiens GN=PARP1 PE=1 SV=4	NREELGFRPEYSASQLK		166	182	2024.02001953125
pepa1b76	a1.a1.a1	sp|P09874|PARP1_HUMAN	sp|P09874|PARP1_HUMAN Poly [ADP-ribose] polymerase 1 OS=Homo sapiens GN=PARP1 PE=1 SV=4	QQVPSGESAILDR		270	282	1399.718017578125
pepa1b59	a1.a1.a1	sp|P09874|PARP1_HUMAN	sp|P09874|PARP1_HUMAN Poly [ADP-ribose] polymerase 1 OS=Homo sapiens GN=PARP1 PE=1 SV=4	MIFDVESMK	M1:+15.99491 M8:+15.99491	675	683	1131.5064697265625
pepa1b62	a1.a1.a1	sp|P09874|PARP1_HUMAN	sp|P09874|PARP1_HUMAN Poly [ADP-ribose] polymerase 1 OS=Homo sapiens GN=PARP1 PE=1 SV=4	MVDPEKPQLGM	M1:+15.99491	143	153	1260.5966796875
pepa1b14	a1.a1.a1	sp|P09874|PARP1_HUMAN	sp|P09874|PARP1_HUMAN Poly [ADP-ribose] polymerase 1 OS=Homo sapiens GN=PARP1 PE=1 SV=4	EDAIEHFMK		608	616	1119.5142822265625
pepa1b57	a1.a1.a1	sp|P09874|PARP1_HUMAN	sp|P09874|PARP1_HUMAN Poly [ADP-ribose] polymerase 1 OS=Homo sapiens GN=PARP1 PE=1 SV=4	MAIMVQSPMFDGK	M1:+15.99491 M4:+15.99491 M9:+15.99491	35	47	1502.669189453125
pepa1b46	a1.a1.a1	sp|P09874|PARP1_HUMAN	sp|P09874|PARP1_HUMAN Poly [ADP-ribose] polymerase 1 OS=Homo sapiens GN=PARP1 PE=1 SV=4	KAMVEYEIDLQK		684	695	1466.75634765625
pepa1b79	a1.a1.a1	sp|P09874|PARP1_HUMAN	sp|P09874|PARP1_HUMAN Poly [ADP-ribose] polymerase 1 OS=Homo sapiens GN=PARP1 PE=1 SV=4	SANYCHTSQGDPIGL	C5:+57.02146	904	918	1619.7122802734375
pepa1b63	a1.a1.a1	sp|P09874|PARP1_HUMAN	sp|P09874|PARP1_HUMAN Poly [ADP-ribose] polymerase 1 OS=Homo sapiens GN=PARP1 PE=1 SV=4	MVDPEKPQLGMIDR		143	156	1628.8138427734375
pepa1c102	a1.a1.a1	sp|P09874|PARP1_HUMAN	sp|P09874|PARP1_HUMAN Poly [ADP-ribose] polymerase 1 OS=Homo sapiens GN=PARP1 PE=1 SV=4	YCTGDVTAWTK	C2:+57.02146	310	320	1301.58349609375
pepa1b30	a1.a1.a1	sp|P09874|PARP1_HUMAN	sp|P09874|PARP1_HUMAN Poly [ADP-ribose] polymerase 1 OS=Homo sapiens GN=PARP1 PE=1 SV=4	GIYFADMVSK	M7:+15.99491	894	903	1146.5504150390625
pepa1b34	a1.a1.a1	sp|P09874|PARP1_HUMAN	sp|P09874|PARP1_HUMAN Poly [ADP-ribose] polymerase 1 OS=Homo sapiens GN=PARP1 PE=1 SV=4	HILSPWGAEVK		476	486	1236.6739501953125
pepa1b16	a1.a1.a1	sp|P09874|PARP1_HUMAN	sp|P09874|PARP1_HUMAN Poly [ADP-ribose] polymerase 1 OS=Homo sapiens GN=PARP1 PE=1 SV=4	EELGFRPEYSASQLK		168	182	1753.8759765625
pepa1b35	a1.a1.a1	sp|P09874|PARP1_HUMAN	sp|P09874|PARP1_HUMAN Poly [ADP-ribose] polymerase 1 OS=Homo sapiens GN=PARP1 PE=1 SV=4	HPDVEVDGFSELR		66	78	1499.712890625
pepa1b45	a1.a1.a1	sp|P09874|PARP1_HUMAN	sp|P09874|PARP1_HUMAN Poly [ADP-ribose] polymerase 1 OS=Homo sapiens GN=PARP1 PE=1 SV=4	LPKPVQDLIK		665	674	1150.7198486328125
pepa1b97	a1.a1.a1	sp|P09874|PARP1_HUMAN	sp|P09874|PARP1_HUMAN Poly [ADP-ribose] polymerase 1 OS=Homo sapiens GN=PARP1 PE=1 SV=4	VPHWYHF		48	54	985.4683227539062
pepa1b32	a1.a1.a1	sp|P09874|PARP1_HUMAN	sp|P09874|PARP1_HUMAN Poly [ADP-ribose] polymerase 1 OS=Homo sapiens GN=PARP1 PE=1 SV=4	GSSDSQILDLSNR		723	735	1391.676513671875
pepa1b40	a1.a1.a1	sp|P09874|PARP1_HUMAN	sp|P09874|PARP1_HUMAN Poly [ADP-ribose] polymerase 1 OS=Homo sapiens GN=PARP1 PE=1 SV=4	LEQMPSKEDAIEHFMK		601	616	1932.9197998046875
pepa1b56	a1.a1.a1	sp|P09874|PARP1_HUMAN	sp|P09874|PARP1_HUMAN Poly [ADP-ribose] polymerase 1 OS=Homo sapiens GN=PARP1 PE=1 SV=4	MAIMVQSPMFDGK	M1:+15.99491 M9:+15.99491	35	47	1486.67431640625
pepa1b90	a1.a1.a1	sp|P09874|PARP1_HUMAN	sp|P09874|PARP1_HUMAN Poly [ADP-ribose] polymerase 1 OS=Homo sapiens GN=PARP1 PE=1 SV=4	TLIPHDFGMK		738	747	1158.5980224609375
pepa1a2	a1.a1.a1	sp|P09874|PARP1_HUMAN	sp|P09874|PARP1_HUMAN Poly [ADP-ribose] polymerase 1 OS=Homo sapiens GN=PARP1 PE=1 SV=4	AMVEYEIDLQK	M2:+15.99491	685	695	1354.65625
pepa1a9	a1.a1.a1	sp|P09874|PARP1_HUMAN	sp|P09874|PARP1_HUMAN Poly [ADP-ribose] polymerase 1 OS=Homo sapiens GN=PARP1 PE=1 SV=4	AVSQGSSDSQILDLSNR		719	735	1776.8726806640625
pepa1b58	a1.a1.a1	sp|P09874|PARP1_HUMAN	sp|P09874|PARP1_HUMAN Poly [ADP-ribose] polymerase 1 OS=Homo sapiens GN=PARP1 PE=1 SV=4	MIFDVESMK	M8:+15.99491	675	683	1115.5115966796875
pepa1b48	a1.a1.a1	sp|P09874|PARP1_HUMAN	sp|P09874|PARP1_HUMAN Poly [ADP-ribose] polymerase 1 OS=Homo sapiens GN=PARP1 PE=1 SV=4	KFYPLEIDYGQDEEAVKK		637	654	2172.08642578125
pepa1b25	a1.a1.a1	sp|P09874|PARP1_HUMAN	sp|P09874|PARP1_HUMAN Poly [ADP-ribose] polymerase 1 OS=Homo sapiens GN=PARP1 PE=1 SV=4	GFSLLATEDKEALK		183	196	1521.8162841796875
pepa1b83	a1.a1.a1	sp|P09874|PARP1_HUMAN	sp|P09874|PARP1_HUMAN Poly [ADP-ribose] polymerase 1 OS=Homo sapiens GN=PARP1 PE=1 SV=4	SLLATEDKEALK		185	196	1317.7264404296875
pepa1b65	a1.a1.a1	sp|P09874|PARP1_HUMAN	sp|P09874|PARP1_HUMAN Poly [ADP-ribose] polymerase 1 OS=Homo sapiens GN=PARP1 PE=1 SV=4	MVEYEIDLQK		686	695	1267.624267578125
pepa1b82	a1.a1.a1	sp|P09874|PARP1_HUMAN	sp|P09874|PARP1_HUMAN Poly [ADP-ribose] polymerase 1 OS=Homo sapiens GN=PARP1 PE=1 SV=4	SDAYYCTGDVTAWTK	C6:+57.02146	306	320	1737.742919921875
pepa1b36	a1.a1.a1	sp|P09874|PARP1_HUMAN	sp|P09874|PARP1_HUMAN Poly [ADP-ribose] polymerase 1 OS=Homo sapiens GN=PARP1 PE=1 SV=4	LAHILSPWGAEVK		474	486	1420.7950439453125
pepa1b37	a1.a1.a1	sp|P09874|PARP1_HUMAN	sp|P09874|PARP1_HUMAN Poly [ADP-ribose] polymerase 1 OS=Homo sapiens GN=PARP1 PE=1 SV=4	IAPPEAPVTGY		879	889	1114.5782470703125
pepa1b55	a1.a1.a1	sp|P09874|PARP1_HUMAN	sp|P09874|PARP1_HUMAN Poly [ADP-ribose] polymerase 1 OS=Homo sapiens GN=PARP1 PE=1 SV=4	MAIMVQSPMFDGK	M9:+15.99491	35	47	1470.679443359375
pepa1b75	a1.a1.a1	sp|P09874|PARP1_HUMAN	sp|P09874|PARP1_HUMAN Poly [ADP-ribose] polymerase 1 OS=Homo sapiens GN=PARP1 PE=1 SV=4	QQVPSGESAILDR	Q1:-17.02655	270	282	1382.6915283203125
pepa1b18	a1.a1.a1	sp|P09874|PARP1_HUMAN	sp|P09874|PARP1_HUMAN Poly [ADP-ribose] polymerase 1 OS=Homo sapiens GN=PARP1 PE=1 SV=4	FAGILSQGLR		869	878	1061.610595703125
pepa1c100	a1.a1.a1	sp|P09874|PARP1_HUMAN	sp|P09874|PARP1_HUMAN Poly [ADP-ribose] polymerase 1 OS=Homo sapiens GN=PARP1 PE=1 SV=4	VVSEDFLQDVSASTK		453	467	1624.806884765625
pepa1b23	a1.a1.a1	sp|P09874|PARP1_HUMAN	sp|P09874|PARP1_HUMAN Poly [ADP-ribose] polymerase 1 OS=Homo sapiens GN=PARP1 PE=1 SV=4	FYTLIPHDFGMK	M11:+15.99491	736	747	1484.7247314453125
pepa1b29	a1.a1.a1	sp|P09874|PARP1_HUMAN	sp|P09874|PARP1_HUMAN Poly [ADP-ribose] polymerase 1 OS=Homo sapiens GN=PARP1 PE=1 SV=4	GIYFADMVSK		894	903	1130.5555419921875
pepa1a3	a1.a1.a1	sp|P09874|PARP1_HUMAN	sp|P09874|PARP1_HUMAN Poly [ADP-ribose] polymerase 1 OS=Homo sapiens GN=PARP1 PE=1 SV=4	AQNDLIWNIK		240	249	1214.6531982421875
pepa1b13	a1.a1.a1	sp|P09874|PARP1_HUMAN	sp|P09874|PARP1_HUMAN Poly [ADP-ribose] polymerase 1 OS=Homo sapiens GN=PARP1 PE=1 SV=4	DVEVDGFSELR		68	78	1265.6011962890625
pepa1b39	a1.a1.a1	sp|P09874|PARP1_HUMAN	sp|P09874|PARP1_HUMAN Poly [ADP-ribose] polymerase 1 OS=Homo sapiens GN=PARP1 PE=1 SV=4	IAPPEAPVTGYMFGK		879	893	1577.8037109375
pepa1b72	a1.a1.a1	sp|P09874|PARP1_HUMAN	sp|P09874|PARP1_HUMAN Poly [ADP-ribose] polymerase 1 OS=Homo sapiens GN=PARP1 PE=1 SV=4	PPEAPVTGYMFGK		881	893	1393.6824951171875
pepa1a4	a1.a1.a1	sp|P09874|PARP1_HUMAN	sp|P09874|PARP1_HUMAN Poly [ADP-ribose] polymerase 1 OS=Homo sapiens GN=PARP1 PE=1 SV=4	AQNDLIWNIKDELK		240	253	1699.90185546875
pepa1b81	a1.a1.a1	sp|P09874|PARP1_HUMAN	sp|P09874|PARP1_HUMAN Poly [ADP-ribose] polymerase 1 OS=Homo sapiens GN=PARP1 PE=1 SV=4	SATLGLVDIVK		554	564	1115.66748046875
pepa1b54	a1.a1.a1	sp|P09874|PARP1_HUMAN	sp|P09874|PARP1_HUMAN Poly [ADP-ribose] polymerase 1 OS=Homo sapiens GN=PARP1 PE=1 SV=4	MAIMVQSPMFDGK		35	47	1454.6844482421875
pepa1b22	a1.a1.a1	sp|P09874|PARP1_HUMAN	sp|P09874|PARP1_HUMAN Poly [ADP-ribose] polymerase 1 OS=Homo sapiens GN=PARP1 PE=1 SV=4	FYTLIPHDFGMK		736	747	1468.7298583984375
pepa1b70	a1.a1.a1	sp|P09874|PARP1_HUMAN	sp|P09874|PARP1_HUMAN Poly [ADP-ribose] polymerase 1 OS=Homo sapiens GN=PARP1 PE=1 SV=4	NTHATTHNAYDLEVIDIFK		820	838	2202.0830078125
pepa1b20	a1.a1.a1	sp|P09874|PARP1_HUMAN	sp|P09874|PARP1_HUMAN Poly [ADP-ribose] polymerase 1 OS=Homo sapiens GN=PARP1 PE=1 SV=4	FYPLEIDYGQDEEAVK		638	653	1915.8963623046875
pepa1b86	a1.a1.a1	sp|P09874|PARP1_HUMAN	sp|P09874|PARP1_HUMAN Poly [ADP-ribose] polymerase 1 OS=Homo sapiens GN=PARP1 PE=1 SV=4	SLQELFLAH		468	476	1057.568115234375
pepa1b92	a1.a1.a1	sp|P09874|PARP1_HUMAN	sp|P09874|PARP1_HUMAN Poly [ADP-ribose] polymerase 1 OS=Homo sapiens GN=PARP1 PE=1 SV=4	TTNFAGILSQGLR		866	878	1377.7489013671875
pepa1b91	a1.a1.a1	sp|P09874|PARP1_HUMAN	sp|P09874|PARP1_HUMAN Poly [ADP-ribose] polymerase 1 OS=Homo sapiens GN=PARP1 PE=1 SV=4	TTNFAGILSQ		866	875	1051.5423583984375
pepa1b21	a1.a1.a1	sp|P09874|PARP1_HUMAN	sp|P09874|PARP1_HUMAN Poly [ADP-ribose] polymerase 1 OS=Homo sapiens GN=PARP1 PE=1 SV=4	FYTLIPHDF		736	744	1152.57275390625
pepa1a7	a1.a1.a1	sp|P09874|PARP1_HUMAN	sp|P09874|PARP1_HUMAN Poly [ADP-ribose] polymerase 1 OS=Homo sapiens GN=PARP1 PE=1 SV=4	ATTHNAYDLEVIDIFK		823	838	1849.9334716796875
pepa1b94	a1.a1.a1	sp|P09874|PARP1_HUMAN	sp|P09874|PARP1_HUMAN Poly [ADP-ribose] polymerase 1 OS=Homo sapiens GN=PARP1 PE=1 SV=4	VFSATLGLVDIVK		552	564	1361.8043212890625
pepa1b38	a1.a1.a1	sp|P09874|PARP1_HUMAN	sp|P09874|PARP1_HUMAN Poly [ADP-ribose] polymerase 1 OS=Homo sapiens GN=PARP1 PE=1 SV=4	IAPPEAPVTGYMF		879	891	1392.687255859375
pepa1b66	a1.a1.a1	sp|P09874|PARP1_HUMAN	sp|P09874|PARP1_HUMAN Poly [ADP-ribose] polymerase 1 OS=Homo sapiens GN=PARP1 PE=1 SV=4	NAYDLEVIDIFK		827	838	1439.7420654296875
pepa1b85	a1.a1.a1	sp|P09874|PARP1_HUMAN	sp|P09874|PARP1_HUMAN Poly [ADP-ribose] polymerase 1 OS=Homo sapiens GN=PARP1 PE=1 SV=4	SILSEVQQAVSQGSSDSQILDLSNR		711	735	2661.3330078125
pepa1b10	a1.a1.a1	sp|P09874|PARP1_HUMAN	sp|P09874|PARP1_HUMAN Poly [ADP-ribose] polymerase 1 OS=Homo sapiens GN=PARP1 PE=1 SV=4	AYDLEVIDIFK		828	838	1325.69921875
pepa1b87	a1.a1.a1	sp|P09874|PARP1_HUMAN	sp|P09874|PARP1_HUMAN Poly [ADP-ribose] polymerase 1 OS=Homo sapiens GN=PARP1 PE=1 SV=4	SLQELFLAHILSPWGAEVK		468	486	2138.164794921875
pepa2a8	a2.a1.a1	sp|P23246|SFPQ_HUMAN	sp|P23246|SFPQ_HUMAN Splicing factor, proline- and glutamine-rich OS=Homo sapiens GN=SFPQ PE=1 SV=2	GREEYEGPNK		694	703	1178.5440673828125
pepa2b22	a2.a1.a1	sp|P23246|SFPQ_HUMAN	sp|P23246|SFPQ_HUMAN Splicing factor, proline- and glutamine-rich OS=Homo sapiens GN=SFPQ PE=1 SV=2	QHHPPYHQQHHQGPPPGGPGGR	Q1:-17.02655	246	267	2386.10888671875
pepa2b11	a2.a1.a1	sp|P23246|SFPQ_HUMAN	sp|P23246|SFPQ_HUMAN Splicing factor, proline- and glutamine-rich OS=Homo sapiens GN=SFPQ PE=1 SV=2	MEELHNQEMQK	M9:+15.99491	549	559	1432.619873046875
pepa2b23	a2.a1.a1	sp|P23246|SFPQ_HUMAN	sp|P23246|SFPQ_HUMAN Splicing factor, proline- and glutamine-rich OS=Homo sapiens GN=SFPQ PE=1 SV=2	RMEELHNQEMQK		548	559	1572.72607421875
pepa2b17	a2.a1.a1	sp|P23246|SFPQ_HUMAN	sp|P23246|SFPQ_HUMAN Splicing factor, proline- and glutamine-rich OS=Homo sapiens GN=SFPQ PE=1 SV=2	MGGGGAMNMGDPYGSGGQK	M1:+15.99491 M7:+15.99491 M9:+15.99491	612	630	1819.704833984375
pepa2b24	a2.a1.a1	sp|P23246|SFPQ_HUMAN	sp|P23246|SFPQ_HUMAN Splicing factor, proline- and glutamine-rich OS=Homo sapiens GN=SFPQ PE=1 SV=2	SPPPGMGLNQNR	M6:+15.99491	33	44	1283.616455078125
pepa2b20	a2.a1.a1	sp|P23246|SFPQ_HUMAN	sp|P23246|SFPQ_HUMAN Splicing factor, proline- and glutamine-rich OS=Homo sapiens GN=SFPQ PE=1 SV=2	PGGGPGLSTPGGHPKPPHR		218	236	1802.9412841796875
pepa2b13	a2.a1.a1	sp|P23246|SFPQ_HUMAN	sp|P23246|SFPQ_HUMAN Splicing factor, proline- and glutamine-rich OS=Homo sapiens GN=SFPQ PE=1 SV=2	MGDPYGSGGQK		620	630	1096.47314453125
pepa2b10	a2.a1.a1	sp|P23246|SFPQ_HUMAN	sp|P23246|SFPQ_HUMAN Splicing factor, proline- and glutamine-rich OS=Homo sapiens GN=SFPQ PE=1 SV=2	MEELHNQEMQK		549	559	1416.625
pepa2b16	a2.a1.a1	sp|P23246|SFPQ_HUMAN	sp|P23246|SFPQ_HUMAN Splicing factor, proline- and glutamine-rich OS=Homo sapiens GN=SFPQ PE=1 SV=2	MGGGGAMNMGDPYGSGGQK	M7:+15.99491 M9:+15.99491	612	630	1803.7099609375
pepa2b19	a2.a1.a1	sp|P23246|SFPQ_HUMAN	sp|P23246|SFPQ_HUMAN Splicing factor, proline- and glutamine-rich OS=Homo sapiens GN=SFPQ PE=1 SV=2	NMGDPYGSGGQK		619	630	1210.51611328125
pepa2a7	a2.a1.a1	sp|P23246|SFPQ_HUMAN	sp|P23246|SFPQ_HUMAN Splicing factor, proline- and glutamine-rich OS=Homo sapiens GN=SFPQ PE=1 SV=2	GMGPGTPAGYGR	M2:+15.99491	682	693	1136.5157470703125
pepa2a1	a2.a1.a1	sp|P23246|SFPQ_HUMAN	sp|P23246|SFPQ_HUMAN Splicing factor, proline- and glutamine-rich OS=Homo sapiens GN=SFPQ PE=1 SV=2	AELDDTPMR	M8:+15.99491	350	358	1063.472900390625
pepa2a6	a2.a1.a1	sp|P23246|SFPQ_HUMAN	sp|P23246|SFPQ_HUMAN Splicing factor, proline- and glutamine-rich OS=Homo sapiens GN=SFPQ PE=1 SV=2	GMGPGTPAGYGR		682	693	1120.520751953125
pepa2a4	a2.a1.a1	sp|P23246|SFPQ_HUMAN	sp|P23246|SFPQ_HUMAN Splicing factor, proline- and glutamine-rich OS=Homo sapiens GN=SFPQ PE=1 SV=2	FATHAAALSVR		366	376	1143.6273193359375
pepa2b18	a2.a1.a1	sp|P23246|SFPQ_HUMAN	sp|P23246|SFPQ_HUMAN Splicing factor, proline- and glutamine-rich OS=Homo sapiens GN=SFPQ PE=1 SV=2	MGYMDPR		600	606	869.3648071289062
pepa2a2	a2.a1.a1	sp|P23246|SFPQ_HUMAN	sp|P23246|SFPQ_HUMAN Splicing factor, proline- and glutamine-rich OS=Homo sapiens GN=SFPQ PE=1 SV=2	AVVIVDDR		400	407	886.4996948242188
pepa2b15	a2.a1.a1	sp|P23246|SFPQ_HUMAN	sp|P23246|SFPQ_HUMAN Splicing factor, proline- and glutamine-rich OS=Homo sapiens GN=SFPQ PE=1 SV=2	MGGGGAMNMGDPYGSGGQK	M1:+15.99491	612	630	1787.7149658203125
pepa2a3	a2.a1.a1	sp|P23246|SFPQ_HUMAN	sp|P23246|SFPQ_HUMAN Splicing factor, proline- and glutamine-rich OS=Homo sapiens GN=SFPQ PE=1 SV=2	FAQHGTFEYEYSQR		480	493	1762.7823486328125
pepa2b14	a2.a1.a1	sp|P23246|SFPQ_HUMAN	sp|P23246|SFPQ_HUMAN Splicing factor, proline- and glutamine-rich OS=Homo sapiens GN=SFPQ PE=1 SV=2	MGGGGAMNMGDPYGSGGQK		612	630	1771.7200927734375
pepa2a5	a2.a1.a1	sp|P23246|SFPQ_HUMAN	sp|P23246|SFPQ_HUMAN Splicing factor, proline- and glutamine-rich OS=Homo sapiens GN=SFPQ PE=1 SV=2	GIVEFASK		414	421	850.46728515625
pepa2b25	a2.a1.a1	sp|P23246|SFPQ_HUMAN	sp|P23246|SFPQ_HUMAN Splicing factor, proline- and glutamine-rich OS=Homo sapiens GN=SFPQ PE=1 SV=2	YGEPGEVFINK		320	330	1252.621337890625
pepa2b21	a2.a1.a1	sp|P23246|SFPQ_HUMAN	sp|P23246|SFPQ_HUMAN Splicing factor, proline- and glutamine-rich OS=Homo sapiens GN=SFPQ PE=1 SV=2	PVIVEPLEQLDDEDGLPEK		444	462	2135.075927734375
pepa2a9	a2.a1.a1	sp|P23246|SFPQ_HUMAN	sp|P23246|SFPQ_HUMAN Splicing factor, proline- and glutamine-rich OS=Homo sapiens GN=SFPQ PE=1 SV=2	LFVGNLPADITEDEFK		299	314	1807.9117431640625
pepa2b12	a2.a2.a1	sp|Q15233-2|NONO_HUMAN	sp|Q15233-2|NONO_HUMAN Isoform 2 of Non-POU domain-containing octamer-binding protein OS=Homo sapiens GN=NONO	MEELHNQEVQK		237	247	1384.6529541015625
pepa2a2	a2.a2.a1	sp|Q15233-2|NONO_HUMAN	sp|Q15233-2|NONO_HUMAN Isoform 2 of Non-POU domain-containing octamer-binding protein OS=Homo sapiens GN=NONO	AVVIVDDR		88	95	886.4996948242188
pepa2b12	a2.a2.a2	sp|Q15233|NONO_HUMAN	sp|Q15233|NONO_HUMAN Non-POU domain-containing octamer-binding protein OS=Homo sapiens GN=NONO PE=1 SV=4	MEELHNQEVQK		326	336	1384.6529541015625
pepa2a2	a2.a2.a2	sp|Q15233|NONO_HUMAN	sp|Q15233|NONO_HUMAN Non-POU domain-containing octamer-binding protein OS=Homo sapiens GN=NONO PE=1 SV=4	AVVIVDDR		177	184	886.4996948242188
pepa2b12	a2.a2.a3	tr|H7C367|H7C367_HUMAN	tr|H7C367|H7C367_HUMAN Non-POU domain-containing octamer-binding protein (Fragment) OS=Homo sapiens GN=NONO PE=4 SV=1	MEELHNQEVQK		188	198	1384.6529541015625
pepa2a2	a2.a2.a3	tr|H7C367|H7C367_HUMAN	tr|H7C367|H7C367_HUMAN Non-POU domain-containing octamer-binding protein (Fragment) OS=Homo sapiens GN=NONO PE=4 SV=1	AVVIVDDR		39	46	886.4996948242188
pepa3b12	a3.a1.a1	sp|P11387|TOP1_HUMAN	sp|P11387|TOP1_HUMAN DNA topoisomerase 1 OS=Homo sapiens GN=TOP1 PE=1 SV=2	KVPEPDNKK		184	192	1054.589599609375
pepa3b19	a3.a1.a1	sp|P11387|TOP1_HUMAN	sp|P11387|TOP1_HUMAN DNA topoisomerase 1 OS=Homo sapiens GN=TOP1 PE=1 SV=2	VPSPPPGHK		392	400	915.505126953125
pepa3b14	a3.a1.a1	sp|P11387|TOP1_HUMAN	sp|P11387|TOP1_HUMAN DNA topoisomerase 1 OS=Homo sapiens GN=TOP1 PE=1 SV=2	MLDHEYTTK	M1:+15.99491	263	271	1153.519775390625
pepa3b11	a3.a1.a1	sp|P11387|TOP1_HUMAN	sp|P11387|TOP1_HUMAN DNA topoisomerase 1 OS=Homo sapiens GN=TOP1 PE=1 SV=2	KLEEEEDGKLK		164	174	1317.6900634765625
pepa3b17	a3.a1.a1	sp|P11387|TOP1_HUMAN	sp|P11387|TOP1_HUMAN DNA topoisomerase 1 OS=Homo sapiens GN=TOP1 PE=1 SV=2	SMMNLQTK	M3:+15.99491	643	650	968.4544067382812
pepa3a8	a3.a1.a1	sp|P11387|TOP1_HUMAN	sp|P11387|TOP1_HUMAN DNA topoisomerase 1 OS=Homo sapiens GN=TOP1 PE=1 SV=2	LEVQATDREENK		701	712	1431.707763671875
pepa3b13	a3.a1.a1	sp|P11387|TOP1_HUMAN	sp|P11387|TOP1_HUMAN DNA topoisomerase 1 OS=Homo sapiens GN=TOP1 PE=1 SV=2	MLDHEYTTK		263	271	1137.52490234375
pepa3a1	a3.a1.a1	sp|P11387|TOP1_HUMAN	sp|P11387|TOP1_HUMAN DNA topoisomerase 1 OS=Homo sapiens GN=TOP1 PE=1 SV=2	AVAILCNHQR	C6:+57.02146	625	634	1181.6212158203125
pepa3a5	a3.a1.a1	sp|P11387|TOP1_HUMAN	sp|P11387|TOP1_HUMAN DNA topoisomerase 1 OS=Homo sapiens GN=TOP1 PE=1 SV=2	EKENGFSSPPQIK		105	117	1460.7384033203125
pepa3a3	a3.a1.a1	sp|P11387|TOP1_HUMAN	sp|P11387|TOP1_HUMAN DNA topoisomerase 1 OS=Homo sapiens GN=TOP1 PE=1 SV=2	EEGETADTVGCCSLR	C11:+57.02146 C12:+57.02146	494	508	1683.6953125
pepa3a4	a3.a1.a1	sp|P11387|TOP1_HUMAN	sp|P11387|TOP1_HUMAN DNA topoisomerase 1 OS=Homo sapiens GN=TOP1 PE=1 SV=2	ELTAPDENIPAK		604	615	1297.663818359375
pepa3b16	a3.a1.a1	sp|P11387|TOP1_HUMAN	sp|P11387|TOP1_HUMAN DNA topoisomerase 1 OS=Homo sapiens GN=TOP1 PE=1 SV=2	SGDHLHNDSQIEADFR	S1:+42.01057	2	17	1882.8319091796875
pepa3b18	a3.a1.a1	sp|P11387|TOP1_HUMAN	sp|P11387|TOP1_HUMAN DNA topoisomerase 1 OS=Homo sapiens GN=TOP1 PE=1 SV=2	TYNASITLQQQLK		591	603	1507.8118896484375
pepa3a2	a3.a1.a1	sp|P11387|TOP1_HUMAN	sp|P11387|TOP1_HUMAN DNA topoisomerase 1 OS=Homo sapiens GN=TOP1 PE=1 SV=2	DEPEDDGYFVPPK		118	130	1507.6591796875
pepa3b10	a3.a1.a1	sp|P11387|TOP1_HUMAN	sp|P11387|TOP1_HUMAN DNA topoisomerase 1 OS=Homo sapiens GN=TOP1 PE=1 SV=2	IMPEDIIINCSK	C10:+57.02146 M2:+15.99491	377	388	1448.7127685546875
pepa3a7	a3.a1.a1	sp|P11387|TOP1_HUMAN	sp|P11387|TOP1_HUMAN DNA topoisomerase 1 OS=Homo sapiens GN=TOP1 PE=1 SV=2	HLQDLMEGLTAK		576	587	1355.69921875
pepa3b15	a3.a1.a1	sp|P11387|TOP1_HUMAN	sp|P11387|TOP1_HUMAN DNA topoisomerase 1 OS=Homo sapiens GN=TOP1 PE=1 SV=2	NLQLFMENK		550	558	1136.5772705078125
pepa3a9	a3.a1.a1	sp|P11387|TOP1_HUMAN	sp|P11387|TOP1_HUMAN DNA topoisomerase 1 OS=Homo sapiens GN=TOP1 PE=1 SV=2	IMPEDIIINCSK	C10:+57.02146	377	388	1432.7178955078125
pepa3a6	a3.a1.a1	sp|P11387|TOP1_HUMAN	sp|P11387|TOP1_HUMAN DNA topoisomerase 1 OS=Homo sapiens GN=TOP1 PE=1 SV=2	GPVFAPPYEPLPENVK		224	239	1753.9163818359375
pepa4a5	a4.a1.a1	sp|P49916|DNLI3_HUMAN	sp|P49916|DNLI3_HUMAN DNA ligase 3 OS=Homo sapiens GN=LIG3 PE=1 SV=2	CAGGHDDATLAR	C1:+57.02146	729	740	1243.548828125
pepa4b19	a4.a1.a1	sp|P49916|DNLI3_HUMAN	sp|P49916|DNLI3_HUMAN DNA ligase 3 OS=Homo sapiens GN=LIG3 PE=1 SV=2	VLHNAQEVEK		454	463	1166.6168212890625
pepa4b12	a4.a1.a1	sp|P49916|DNLI3_HUMAN	sp|P49916|DNLI3_HUMAN DNA ligase 3 OS=Homo sapiens GN=LIG3 PE=1 SV=2	KAADETLCQTK	C8:+57.02146	922	932	1264.62060546875
pepa4b18	a4.a1.a1	sp|P49916|DNLI3_HUMAN	sp|P49916|DNLI3_HUMAN DNA ligase 3 OS=Homo sapiens GN=LIG3 PE=1 SV=2	VADNPSYNTK		273	282	1108.52734375
pepa4b14	a4.a1.a1	sp|P49916|DNLI3_HUMAN	sp|P49916|DNLI3_HUMAN DNA ligase 3 OS=Homo sapiens GN=LIG3 PE=1 SV=2	PNNSGEAPSSPTPK		233	246	1382.6551513671875
pepa4b20	a4.a1.a1	sp|P49916|DNLI3_HUMAN	sp|P49916|DNLI3_HUMAN DNA ligase 3 OS=Homo sapiens GN=LIG3 PE=1 SV=2	VLHNAQEVEKEPGQR		454	468	1733.893310546875
pepa4a1	a4.a1.a1	sp|P49916|DNLI3_HUMAN	sp|P49916|DNLI3_HUMAN DNA ligase 3 OS=Homo sapiens GN=LIG3 PE=1 SV=2	AADETLCQTK	C7:+57.02146	923	932	1136.525634765625
pepa4b15	a4.a1.a1	sp|P49916|DNLI3_HUMAN	sp|P49916|DNLI3_HUMAN DNA ligase 3 OS=Homo sapiens GN=LIG3 PE=1 SV=2	SEAHTADGISIR		792	803	1256.6234130859375
pepa4b10	a4.a1.a1	sp|P49916|DNLI3_HUMAN	sp|P49916|DNLI3_HUMAN DNA ligase 3 OS=Homo sapiens GN=LIG3 PE=1 SV=2	LTTTGQVTSPVK		202	213	1231.689697265625
pepa4b13	a4.a1.a1	sp|P49916|DNLI3_HUMAN	sp|P49916|DNLI3_HUMAN DNA ligase 3 OS=Homo sapiens GN=LIG3 PE=1 SV=2	NLQDVVER		446	453	972.5112915039062
pepa4a9	a4.a1.a1	sp|P49916|DNLI3_HUMAN	sp|P49916|DNLI3_HUMAN DNA ligase 3 OS=Homo sapiens GN=LIG3 PE=1 SV=2	FCVDYAK	C2:+57.02146	93	99	902.4080810546875
pepa4b17	a4.a1.a1	sp|P49916|DNLI3_HUMAN	sp|P49916|DNLI3_HUMAN DNA ligase 3 OS=Homo sapiens GN=LIG3 PE=1 SV=2	TGKPLPFGTLGVHK		568	581	1451.8372802734375
pepa4a6	a4.a1.a1	sp|P49916|DNLI3_HUMAN	sp|P49916|DNLI3_HUMAN DNA ligase 3 OS=Homo sapiens GN=LIG3 PE=1 SV=2	DLEQGDVSETIR		344	355	1361.6546630859375
pepa4a8	a4.a1.a1	sp|P49916|DNLI3_HUMAN	sp|P49916|DNLI3_HUMAN DNA ligase 3 OS=Homo sapiens GN=LIG3 PE=1 SV=2	EDEQQQALQDIASR		390	403	1630.76708984375
pepa4a4	a4.a1.a1	sp|P49916|DNLI3_HUMAN	sp|P49916|DNLI3_HUMAN DNA ligase 3 OS=Homo sapiens GN=LIG3 PE=1 SV=2	ALDLADMITR	M7:+15.99491	639	648	1134.582763671875
pepa4a7	a4.a1.a1	sp|P49916|DNLI3_HUMAN	sp|P49916|DNLI3_HUMAN DNA ligase 3 OS=Homo sapiens GN=LIG3 PE=1 SV=2	DYIPQAFPGGH		543	553	1201.5640869140625
pepa4a2	a4.a1.a1	sp|P49916|DNLI3_HUMAN	sp|P49916|DNLI3_HUMAN DNA ligase 3 OS=Homo sapiens GN=LIG3 PE=1 SV=2	AAVWEITGAEFSK		779	791	1408.7110595703125
pepa4a3	a4.a1.a1	sp|P49916|DNLI3_HUMAN	sp|P49916|DNLI3_HUMAN DNA ligase 3 OS=Homo sapiens GN=LIG3 PE=1 SV=2	ALDLADMITR		639	648	1118.5877685546875
pepa4b11	a4.a1.a1	sp|P49916|DNLI3_HUMAN	sp|P49916|DNLI3_HUMAN DNA ligase 3 OS=Homo sapiens GN=LIG3 PE=1 SV=2	IYYPDFIVPDPK		766	777	1466.7569580078125
pepa4b16	a4.a1.a1	sp|P49916|DNLI3_HUMAN	sp|P49916|DNLI3_HUMAN DNA ligase 3 OS=Homo sapiens GN=LIG3 PE=1 SV=2	SMILDSEVLLIDNK		554	567	1589.845947265625
pepa4b21	a4.a1.a1	sp|P49916|DNLI3_HUMAN	sp|P49916|DNLI3_HUMAN DNA ligase 3 OS=Homo sapiens GN=LIG3 PE=1 SV=2	VLLDIFTGVR		933	942	1132.6728515625
pepa5a8	a5.a1.a1	sp|P17480-2|UBF1_HUMAN	sp|P17480-2|UBF1_HUMAN Isoform UBF2 of Nucleolar transcription factor 1 OS=Homo sapiens GN=UBTF	KPPMNGYQK		532	540	1062.54052734375
pepa5b10	a5.a1.a1	sp|P17480-2|UBF1_HUMAN	sp|P17480-2|UBF1_HUMAN Isoform UBF2 of Nucleolar transcription factor 1 OS=Homo sapiens GN=UBTF	SDIPEKPK		193	200	913.4993286132812
pepa5b13	a5.a1.a1	sp|P17480-2|UBF1_HUMAN	sp|P17480-2|UBF1_HUMAN Isoform UBF2 of Nucleolar transcription factor 1 OS=Homo sapiens GN=UBTF	TTESHMDWEK	M6:+15.99491	48	57	1279.5263671875
pepa5b12	a5.a1.a1	sp|P17480-2|UBF1_HUMAN	sp|P17480-2|UBF1_HUMAN Isoform UBF2 of Nucleolar transcription factor 1 OS=Homo sapiens GN=UBTF	TTESHMDWEK		48	57	1263.531494140625
pepa5b15	a5.a1.a1	sp|P17480-2|UBF1_HUMAN	sp|P17480-2|UBF1_HUMAN Isoform UBF2 of Nucleolar transcription factor 1 OS=Homo sapiens GN=UBTF	VRPDEIMR		217	224	1015.5358276367188
pepa5a5	a5.a1.a1	sp|P17480-2|UBF1_HUMAN	sp|P17480-2|UBF1_HUMAN Isoform UBF2 of Nucleolar transcription factor 1 OS=Homo sapiens GN=UBTF	FREDHPDLIQNAK		179	191	1582.7977294921875
pepa5b11	a5.a1.a1	sp|P17480-2|UBF1_HUMAN	sp|P17480-2|UBF1_HUMAN Isoform UBF2 of Nucleolar transcription factor 1 OS=Homo sapiens GN=UBTF	TPQQLWYTHEK		201	211	1430.7066650390625
pepa5a7	a5.a1.a1	sp|P17480-2|UBF1_HUMAN	sp|P17480-2|UBF1_HUMAN Isoform UBF2 of Nucleolar transcription factor 1 OS=Homo sapiens GN=UBTF	HPELNISEEGITK		230	242	1466.7490234375
pepa5a9	a5.a1.a1	sp|P17480-2|UBF1_HUMAN	sp|P17480-2|UBF1_HUMAN Isoform UBF2 of Nucleolar transcription factor 1 OS=Homo sapiens GN=UBTF	QLQEERPELSESELTR		387	402	1943.96728515625
pepa5b16	a5.a1.a1	sp|P17480-2|UBF1_HUMAN	sp|P17480-2|UBF1_HUMAN Isoform UBF2 of Nucleolar transcription factor 1 OS=Homo sapiens GN=UBTF	WVEISNEVR		72	80	1131.5797119140625
pepa5a4	a5.a1.a1	sp|P17480-2|UBF1_HUMAN	sp|P17480-2|UBF1_HUMAN Isoform UBF2 of Nucleolar transcription factor 1 OS=Homo sapiens GN=UBTF	FLESLPEEEQQR		324	335	1504.7281494140625
pepa5a2	a5.a1.a1	sp|P17480-2|UBF1_HUMAN	sp|P17480-2|UBF1_HUMAN Isoform UBF2 of Nucleolar transcription factor 1 OS=Homo sapiens GN=UBTF	AMEMTWNNMEK		477	487	1384.56982421875
pepa5b14	a5.a1.a1	sp|P17480-2|UBF1_HUMAN	sp|P17480-2|UBF1_HUMAN Isoform UBF2 of Nucleolar transcription factor 1 OS=Homo sapiens GN=UBTF	VHLDLWVK		591	598	1009.5833740234375
pepa5a6	a5.a1.a1	sp|P17480-2|UBF1_HUMAN	sp|P17480-2|UBF1_HUMAN Isoform UBF2 of Nucleolar transcription factor 1 OS=Homo sapiens GN=UBTF	FSQELLSNGELNHLPLK		541	557	1939.02880859375
pepa5a1	a5.a1.a1	sp|P17480-2|UBF1_HUMAN	sp|P17480-2|UBF1_HUMAN Isoform UBF2 of Nucleolar transcription factor 1 OS=Homo sapiens GN=UBTF	AEEIWQQSVIGDYLAR		451	466	1877.9395751953125
pepa5a8	a5.a1.a2	tr|E9PKP7|E9PKP7_HUMAN	tr|E9PKP7|E9PKP7_HUMAN Nucleolar transcription factor 1 OS=Homo sapiens GN=UBTF PE=2 SV=1	KPPMNGYQK		532	540	1062.54052734375
pepa5b10	a5.a1.a2	tr|E9PKP7|E9PKP7_HUMAN	tr|E9PKP7|E9PKP7_HUMAN Nucleolar transcription factor 1 OS=Homo sapiens GN=UBTF PE=2 SV=1	SDIPEKPK		193	200	913.4993286132812
pepa5b13	a5.a1.a2	tr|E9PKP7|E9PKP7_HUMAN	tr|E9PKP7|E9PKP7_HUMAN Nucleolar transcription factor 1 OS=Homo sapiens GN=UBTF PE=2 SV=1	TTESHMDWEK	M6:+15.99491	48	57	1279.5263671875
pepa5b12	a5.a1.a2	tr|E9PKP7|E9PKP7_HUMAN	tr|E9PKP7|E9PKP7_HUMAN Nucleolar transcription factor 1 OS=Homo sapiens GN=UBTF PE=2 SV=1	TTESHMDWEK		48	57	1263.531494140625
pepa5b15	a5.a1.a2	tr|E9PKP7|E9PKP7_HUMAN	tr|E9PKP7|E9PKP7_HUMAN Nucleolar transcription factor 1 OS=Homo sapiens GN=UBTF PE=2 SV=1	VRPDEIMR		217	224	1015.5358276367188
pepa5a5	a5.a1.a2	tr|E9PKP7|E9PKP7_HUMAN	tr|E9PKP7|E9PKP7_HUMAN Nucleolar transcription factor 1 OS=Homo sapiens GN=UBTF PE=2 SV=1	FREDHPDLIQNAK		179	191	1582.7977294921875
pepa5b11	a5.a1.a2	tr|E9PKP7|E9PKP7_HUMAN	tr|E9PKP7|E9PKP7_HUMAN Nucleolar transcription factor 1 OS=Homo sapiens GN=UBTF PE=2 SV=1	TPQQLWYTHEK		201	211	1430.7066650390625
pepa5a7	a5.a1.a2	tr|E9PKP7|E9PKP7_HUMAN	tr|E9PKP7|E9PKP7_HUMAN Nucleolar transcription factor 1 OS=Homo sapiens GN=UBTF PE=2 SV=1	HPELNISEEGITK		230	242	1466.7490234375
pepa5a9	a5.a1.a2	tr|E9PKP7|E9PKP7_HUMAN	tr|E9PKP7|E9PKP7_HUMAN Nucleolar transcription factor 1 OS=Homo sapiens GN=UBTF PE=2 SV=1	QLQEERPELSESELTR		387	402	1943.96728515625
pepa5b16	a5.a1.a2	tr|E9PKP7|E9PKP7_HUMAN	tr|E9PKP7|E9PKP7_HUMAN Nucleolar transcription factor 1 OS=Homo sapiens GN=UBTF PE=2 SV=1	WVEISNEVR		72	80	1131.5797119140625
pepa5a4	a5.a1.a2	tr|E9PKP7|E9PKP7_HUMAN	tr|E9PKP7|E9PKP7_HUMAN Nucleolar transcription factor 1 OS=Homo sapiens GN=UBTF PE=2 SV=1	FLESLPEEEQQR		324	335	1504.7281494140625
pepa5a2	a5.a1.a2	tr|E9PKP7|E9PKP7_HUMAN	tr|E9PKP7|E9PKP7_HUMAN Nucleolar transcription factor 1 OS=Homo sapiens GN=UBTF PE=2 SV=1	AMEMTWNNMEK		477	487	1384.56982421875
pepa5b14	a5.a1.a2	tr|E9PKP7|E9PKP7_HUMAN	tr|E9PKP7|E9PKP7_HUMAN Nucleolar transcription factor 1 OS=Homo sapiens GN=UBTF PE=2 SV=1	VHLDLWVK		591	598	1009.5833740234375
pepa5a6	a5.a1.a2	tr|E9PKP7|E9PKP7_HUMAN	tr|E9PKP7|E9PKP7_HUMAN Nucleolar transcription factor 1 OS=Homo sapiens GN=UBTF PE=2 SV=1	FSQELLSNGELNHLPLK		541	557	1939.02880859375
pepa5a1	a5.a1.a2	tr|E9PKP7|E9PKP7_HUMAN	tr|E9PKP7|E9PKP7_HUMAN Nucleolar transcription factor 1 OS=Homo sapiens GN=UBTF PE=2 SV=1	AEEIWQQSVIGDYLAR		451	466	1877.9395751953125
pepa5a8	a5.a2.a1	sp|P17480|UBF1_HUMAN	sp|P17480|UBF1_HUMAN Nucleolar transcription factor 1 OS=Homo sapiens GN=UBTF PE=1 SV=1	KPPMNGYQK		569	577	1062.54052734375
pepa5b10	a5.a2.a1	sp|P17480|UBF1_HUMAN	sp|P17480|UBF1_HUMAN Nucleolar transcription factor 1 OS=Homo sapiens GN=UBTF PE=1 SV=1	SDIPEKPK		193	200	913.4993286132812
pepa5b13	a5.a2.a1	sp|P17480|UBF1_HUMAN	sp|P17480|UBF1_HUMAN Nucleolar transcription factor 1 OS=Homo sapiens GN=UBTF PE=1 SV=1	TTESHMDWEK	M6:+15.99491	48	57	1279.5263671875
pepa5b12	a5.a2.a1	sp|P17480|UBF1_HUMAN	sp|P17480|UBF1_HUMAN Nucleolar transcription factor 1 OS=Homo sapiens GN=UBTF PE=1 SV=1	TTESHMDWEK		48	57	1263.531494140625
pepa5a5	a5.a2.a1	sp|P17480|UBF1_HUMAN	sp|P17480|UBF1_HUMAN Nucleolar transcription factor 1 OS=Homo sapiens GN=UBTF PE=1 SV=1	FREDHPDLIQNAK		179	191	1582.7977294921875
pepa5b11	a5.a2.a1	sp|P17480|UBF1_HUMAN	sp|P17480|UBF1_HUMAN Nucleolar transcription factor 1 OS=Homo sapiens GN=UBTF PE=1 SV=1	TPQQLWYTHEK		201	211	1430.7066650390625
pepa5a3	a5.a2.a1	sp|P17480|UBF1_HUMAN	sp|P17480|UBF1_HUMAN Nucleolar transcription factor 1 OS=Homo sapiens GN=UBTF PE=1 SV=1	EYEEIMR		255	261	969.4349975585938
pepa5a7	a5.a2.a1	sp|P17480|UBF1_HUMAN	sp|P17480|UBF1_HUMAN Nucleolar transcription factor 1 OS=Homo sapiens GN=UBTF PE=1 SV=1	HPELNISEEGITK		267	279	1466.7490234375
pepa5a9	a5.a2.a1	sp|P17480|UBF1_HUMAN	sp|P17480|UBF1_HUMAN Nucleolar transcription factor 1 OS=Homo sapiens GN=UBTF PE=1 SV=1	QLQEERPELSESELTR		424	439	1943.96728515625
pepa5b16	a5.a2.a1	sp|P17480|UBF1_HUMAN	sp|P17480|UBF1_HUMAN Nucleolar transcription factor 1 OS=Homo sapiens GN=UBTF PE=1 SV=1	WVEISNEVR		72	80	1131.5797119140625
pepa5a4	a5.a2.a1	sp|P17480|UBF1_HUMAN	sp|P17480|UBF1_HUMAN Nucleolar transcription factor 1 OS=Homo sapiens GN=UBTF PE=1 SV=1	FLESLPEEEQQR		361	372	1504.7281494140625
pepa5a2	a5.a2.a1	sp|P17480|UBF1_HUMAN	sp|P17480|UBF1_HUMAN Nucleolar transcription factor 1 OS=Homo sapiens GN=UBTF PE=1 SV=1	AMEMTWNNMEK		514	524	1384.56982421875
pepa5b14	a5.a2.a1	sp|P17480|UBF1_HUMAN	sp|P17480|UBF1_HUMAN Nucleolar transcription factor 1 OS=Homo sapiens GN=UBTF PE=1 SV=1	VHLDLWVK		628	635	1009.5833740234375
pepa5a6	a5.a2.a1	sp|P17480|UBF1_HUMAN	sp|P17480|UBF1_HUMAN Nucleolar transcription factor 1 OS=Homo sapiens GN=UBTF PE=1 SV=1	FSQELLSNGELNHLPLK		578	594	1939.02880859375
pepa5a1	a5.a2.a1	sp|P17480|UBF1_HUMAN	sp|P17480|UBF1_HUMAN Nucleolar transcription factor 1 OS=Homo sapiens GN=UBTF PE=1 SV=1	AEEIWQQSVIGDYLAR		488	503	1877.9395751953125
pepa6b10	a6.a1.a1	sp|P11586|C1TC_HUMAN	sp|P11586|C1TC_HUMAN C-1-tetrahydrofolate synthase, cytoplasmic OS=Homo sapiens GN=MTHFD1 PE=1 SV=3	TTTESEVMK		75	83	1025.482421875
pepa6a4	a6.a1.a1	sp|P11586|C1TC_HUMAN	sp|P11586|C1TC_HUMAN C-1-tetrahydrofolate synthase, cytoplasmic OS=Homo sapiens GN=MTHFD1 PE=1 SV=3	IAHGNSSIIADR		642	653	1253.66015625
pepa6a7	a6.a1.a1	sp|P11586|C1TC_HUMAN	sp|P11586|C1TC_HUMAN C-1-tetrahydrofolate synthase, cytoplasmic OS=Homo sapiens GN=MTHFD1 PE=1 SV=3	KVVGDVAYDEAK		251	262	1293.6689453125
pepa6a6	a6.a1.a1	sp|P11586|C1TC_HUMAN	sp|P11586|C1TC_HUMAN C-1-tetrahydrofolate synthase, cytoplasmic OS=Homo sapiens GN=MTHFD1 PE=1 SV=3	IFHELTQTDK		464	473	1231.6322021484375
pepa6a1	a6.a1.a1	sp|P11586|C1TC_HUMAN	sp|P11586|C1TC_HUMAN C-1-tetrahydrofolate synthase, cytoplasmic OS=Homo sapiens GN=MTHFD1 PE=1 SV=3	APAEILNGK		2	10	912.5153198242188
pepa6b12	a6.a1.a1	sp|P11586|C1TC_HUMAN	sp|P11586|C1TC_HUMAN C-1-tetrahydrofolate synthase, cytoplasmic OS=Homo sapiens GN=MTHFD1 PE=1 SV=3	VVGDVAYDEAK		252	262	1165.573974609375
pepa6a2	a6.a1.a1	sp|P11586|C1TC_HUMAN	sp|P11586|C1TC_HUMAN C-1-tetrahydrofolate synthase, cytoplasmic OS=Homo sapiens GN=MTHFD1 PE=1 SV=3	EQVPGFTPR		29	37	1030.531982421875
pepa6a8	a6.a1.a1	sp|P11586|C1TC_HUMAN	sp|P11586|C1TC_HUMAN C-1-tetrahydrofolate synthase, cytoplasmic OS=Homo sapiens GN=MTHFD1 PE=1 SV=3	TDPTTLTDEEINR		505	517	1504.7130126953125
pepa6a9	a6.a1.a1	sp|P11586|C1TC_HUMAN	sp|P11586|C1TC_HUMAN C-1-tetrahydrofolate synthase, cytoplasmic OS=Homo sapiens GN=MTHFD1 PE=1 SV=3	TPVPSDIDISR		314	324	1199.6270751953125
pepa6a5	a6.a1.a1	sp|P11586|C1TC_HUMAN	sp|P11586|C1TC_HUMAN C-1-tetrahydrofolate synthase, cytoplasmic OS=Homo sapiens GN=MTHFD1 PE=1 SV=3	LAILQVGNR		38	46	983.60009765625
pepa6b11	a6.a1.a1	sp|P11586|C1TC_HUMAN	sp|P11586|C1TC_HUMAN C-1-tetrahydrofolate synthase, cytoplasmic OS=Homo sapiens GN=MTHFD1 PE=1 SV=3	VLLSALER		355	362	900.5516967773438
pepa6b13	a6.a1.a1	sp|P11586|C1TC_HUMAN	sp|P11586|C1TC_HUMAN C-1-tetrahydrofolate synthase, cytoplasmic OS=Homo sapiens GN=MTHFD1 PE=1 SV=3	YVVVTGITPTPLGEGK		371	386	1630.905517578125
pepa6a3	a6.a1.a1	sp|P11586|C1TC_HUMAN	sp|P11586|C1TC_HUMAN C-1-tetrahydrofolate synthase, cytoplasmic OS=Homo sapiens GN=MTHFD1 PE=1 SV=3	GVPTGFILPIR		879	889	1169.7044677734375
pepa6b10	a6.a1.a2	tr|F5H2F4|F5H2F4_HUMAN	tr|F5H2F4|F5H2F4_HUMAN C-1-tetrahydrofolate synthase, cytoplasmic OS=Homo sapiens GN=MTHFD1 PE=2 SV=1	TTTESEVMK		131	139	1025.482421875
pepa6a4	a6.a1.a2	tr|F5H2F4|F5H2F4_HUMAN	tr|F5H2F4|F5H2F4_HUMAN C-1-tetrahydrofolate synthase, cytoplasmic OS=Homo sapiens GN=MTHFD1 PE=2 SV=1	IAHGNSSIIADR		698	709	1253.66015625
pepa6a7	a6.a1.a2	tr|F5H2F4|F5H2F4_HUMAN	tr|F5H2F4|F5H2F4_HUMAN C-1-tetrahydrofolate synthase, cytoplasmic OS=Homo sapiens GN=MTHFD1 PE=2 SV=1	KVVGDVAYDEAK		307	318	1293.6689453125
pepa6a6	a6.a1.a2	tr|F5H2F4|F5H2F4_HUMAN	tr|F5H2F4|F5H2F4_HUMAN C-1-tetrahydrofolate synthase, cytoplasmic OS=Homo sapiens GN=MTHFD1 PE=2 SV=1	IFHELTQTDK		520	529	1231.6322021484375
pepa6a1	a6.a1.a2	tr|F5H2F4|F5H2F4_HUMAN	tr|F5H2F4|F5H2F4_HUMAN C-1-tetrahydrofolate synthase, cytoplasmic OS=Homo sapiens GN=MTHFD1 PE=2 SV=1	APAEILNGK		58	66	912.5153198242188
pepa6b12	a6.a1.a2	tr|F5H2F4|F5H2F4_HUMAN	tr|F5H2F4|F5H2F4_HUMAN C-1-tetrahydrofolate synthase, cytoplasmic OS=Homo sapiens GN=MTHFD1 PE=2 SV=1	VVGDVAYDEAK		308	318	1165.573974609375
pepa6a2	a6.a1.a2	tr|F5H2F4|F5H2F4_HUMAN	tr|F5H2F4|F5H2F4_HUMAN C-1-tetrahydrofolate synthase, cytoplasmic OS=Homo sapiens GN=MTHFD1 PE=2 SV=1	EQVPGFTPR		85	93	1030.531982421875
pepa6a8	a6.a1.a2	tr|F5H2F4|F5H2F4_HUMAN	tr|F5H2F4|F5H2F4_HUMAN C-1-tetrahydrofolate synthase, cytoplasmic OS=Homo sapiens GN=MTHFD1 PE=2 SV=1	TDPTTLTDEEINR		561	573	1504.7130126953125
pepa6a9	a6.a1.a2	tr|F5H2F4|F5H2F4_HUMAN	tr|F5H2F4|F5H2F4_HUMAN C-1-tetrahydrofolate synthase, cytoplasmic OS=Homo sapiens GN=MTHFD1 PE=2 SV=1	TPVPSDIDISR		370	380	1199.6270751953125
pepa6a5	a6.a1.a2	tr|F5H2F4|F5H2F4_HUMAN	tr|F5H2F4|F5H2F4_HUMAN C-1-tetrahydrofolate synthase, cytoplasmic OS=Homo sapiens GN=MTHFD1 PE=2 SV=1	LAILQVGNR		94	102	983.60009765625
pepa6b11	a6.a1.a2	tr|F5H2F4|F5H2F4_HUMAN	tr|F5H2F4|F5H2F4_HUMAN C-1-tetrahydrofolate synthase, cytoplasmic OS=Homo sapiens GN=MTHFD1 PE=2 SV=1	VLLSALER		411	418	900.5516967773438
pepa6b13	a6.a1.a2	tr|F5H2F4|F5H2F4_HUMAN	tr|F5H2F4|F5H2F4_HUMAN C-1-tetrahydrofolate synthase, cytoplasmic OS=Homo sapiens GN=MTHFD1 PE=2 SV=1	YVVVTGITPTPLGEGK		427	442	1630.905517578125
pepa6a3	a6.a1.a2	tr|F5H2F4|F5H2F4_HUMAN	tr|F5H2F4|F5H2F4_HUMAN C-1-tetrahydrofolate synthase, cytoplasmic OS=Homo sapiens GN=MTHFD1 PE=2 SV=1	GVPTGFILPIR		935	945	1169.7044677734375
pepa6b10	a6.a1.a3	tr|G3V2B8|G3V2B8_HUMAN	tr|G3V2B8|G3V2B8_HUMAN C-1-tetrahydrofolate synthase, cytoplasmic OS=Homo sapiens GN=MTHFD1 PE=2 SV=1	TTTESEVMK		75	83	1025.482421875
pepa6a4	a6.a1.a3	tr|G3V2B8|G3V2B8_HUMAN	tr|G3V2B8|G3V2B8_HUMAN C-1-tetrahydrofolate synthase, cytoplasmic OS=Homo sapiens GN=MTHFD1 PE=2 SV=1	IAHGNSSIIADR		642	653	1253.66015625
pepa6a7	a6.a1.a3	tr|G3V2B8|G3V2B8_HUMAN	tr|G3V2B8|G3V2B8_HUMAN C-1-tetrahydrofolate synthase, cytoplasmic OS=Homo sapiens GN=MTHFD1 PE=2 SV=1	KVVGDVAYDEAK		251	262	1293.6689453125
pepa6a6	a6.a1.a3	tr|G3V2B8|G3V2B8_HUMAN	tr|G3V2B8|G3V2B8_HUMAN C-1-tetrahydrofolate synthase, cytoplasmic OS=Homo sapiens GN=MTHFD1 PE=2 SV=1	IFHELTQTDK		464	473	1231.6322021484375
pepa6a1	a6.a1.a3	tr|G3V2B8|G3V2B8_HUMAN	tr|G3V2B8|G3V2B8_HUMAN C-1-tetrahydrofolate synthase, cytoplasmic OS=Homo sapiens GN=MTHFD1 PE=2 SV=1	APAEILNGK		2	10	912.5153198242188
pepa6b12	a6.a1.a3	tr|G3V2B8|G3V2B8_HUMAN	tr|G3V2B8|G3V2B8_HUMAN C-1-tetrahydrofolate synthase, cytoplasmic OS=Homo sapiens GN=MTHFD1 PE=2 SV=1	VVGDVAYDEAK		252	262	1165.573974609375
pepa6a2	a6.a1.a3	tr|G3V2B8|G3V2B8_HUMAN	tr|G3V2B8|G3V2B8_HUMAN C-1-tetrahydrofolate synthase, cytoplasmic OS=Homo sapiens GN=MTHFD1 PE=2 SV=1	EQVPGFTPR		29	37	1030.531982421875
pepa6a8	a6.a1.a3	tr|G3V2B8|G3V2B8_HUMAN	tr|G3V2B8|G3V2B8_HUMAN C-1-tetrahydrofolate synthase, cytoplasmic OS=Homo sapiens GN=MTHFD1 PE=2 SV=1	TDPTTLTDEEINR		505	517	1504.7130126953125
pepa6a9	a6.a1.a3	tr|G3V2B8|G3V2B8_HUMAN	tr|G3V2B8|G3V2B8_HUMAN C-1-tetrahydrofolate synthase, cytoplasmic OS=Homo sapiens GN=MTHFD1 PE=2 SV=1	TPVPSDIDISR		314	324	1199.6270751953125
pepa6a5	a6.a1.a3	tr|G3V2B8|G3V2B8_HUMAN	tr|G3V2B8|G3V2B8_HUMAN C-1-tetrahydrofolate synthase, cytoplasmic OS=Homo sapiens GN=MTHFD1 PE=2 SV=1	LAILQVGNR		38	46	983.60009765625
pepa6b11	a6.a1.a3	tr|G3V2B8|G3V2B8_HUMAN	tr|G3V2B8|G3V2B8_HUMAN C-1-tetrahydrofolate synthase, cytoplasmic OS=Homo sapiens GN=MTHFD1 PE=2 SV=1	VLLSALER		355	362	900.5516967773438
pepa6b13	a6.a1.a3	tr|G3V2B8|G3V2B8_HUMAN	tr|G3V2B8|G3V2B8_HUMAN C-1-tetrahydrofolate synthase, cytoplasmic OS=Homo sapiens GN=MTHFD1 PE=2 SV=1	YVVVTGITPTPLGEGK		371	386	1630.905517578125
pepa6a3	a6.a1.a3	tr|G3V2B8|G3V2B8_HUMAN	tr|G3V2B8|G3V2B8_HUMAN C-1-tetrahydrofolate synthase, cytoplasmic OS=Homo sapiens GN=MTHFD1 PE=2 SV=1	GVPTGFILPIR		879	889	1169.7044677734375
pepa7a7	a7.a1.a1	sp|Q14527|HLTF_HUMAN	sp|Q14527|HLTF_HUMAN Helicase-like transcription factor OS=Homo sapiens GN=HLTF PE=1 SV=2	KPNADEMK		989	996	932.4509887695312
pepa7a3	a7.a1.a1	sp|Q14527|HLTF_HUMAN	sp|Q14527|HLTF_HUMAN Helicase-like transcription factor OS=Homo sapiens GN=HLTF PE=1 SV=2	DPNNPYDK		88	95	962.4218139648438
pepa7a5	a7.a1.a1	sp|Q14527|HLTF_HUMAN	sp|Q14527|HLTF_HUMAN Helicase-like transcription factor OS=Homo sapiens GN=HLTF PE=1 SV=2	EYNVNDDSMK	M9:+15.99491	331	340	1230.4947509765625
pepa7b13	a7.a1.a1	sp|Q14527|HLTF_HUMAN	sp|Q14527|HLTF_HUMAN Helicase-like transcription factor OS=Homo sapiens GN=HLTF PE=1 SV=2	VNNVNGNQVGHLK		100	112	1392.7347412109375
pepa7a1	a7.a1.a1	sp|Q14527|HLTF_HUMAN	sp|Q14527|HLTF_HUMAN Helicase-like transcription factor OS=Homo sapiens GN=HLTF PE=1 SV=2	AVSSNGPSGNDTPEELR		725	741	1729.7991943359375
pepa7b12	a7.a1.a1	sp|Q14527|HLTF_HUMAN	sp|Q14527|HLTF_HUMAN Helicase-like transcription factor OS=Homo sapiens GN=HLTF PE=1 SV=2	VILDEGHAIR		554	563	1122.626953125
pepa7a9	a7.a1.a1	sp|Q14527|HLTF_HUMAN	sp|Q14527|HLTF_HUMAN Helicase-like transcription factor OS=Homo sapiens GN=HLTF PE=1 SV=2	PVTMGDEGGLR		621	631	1131.5467529296875
pepa7a2	a7.a1.a1	sp|Q14527|HLTF_HUMAN	sp|Q14527|HLTF_HUMAN Helicase-like transcription factor OS=Homo sapiens GN=HLTF PE=1 SV=2	CSEQPSISDIK	C1:+57.02146	360	370	1263.5889892578125
pepa7a4	a7.a1.a1	sp|Q14527|HLTF_HUMAN	sp|Q14527|HLTF_HUMAN Helicase-like transcription factor OS=Homo sapiens GN=HLTF PE=1 SV=2	ELAAGAFGTK		979	988	964.5101928710938
pepa7a8	a7.a1.a1	sp|Q14527|HLTF_HUMAN	sp|Q14527|HLTF_HUMAN Helicase-like transcription factor OS=Homo sapiens GN=HLTF PE=1 SV=2	NDLYYNTITNFSEK		268	281	1721.802001953125
pepa7b10	a7.a1.a1	sp|Q14527|HLTF_HUMAN	sp|Q14527|HLTF_HUMAN Helicase-like transcription factor OS=Homo sapiens GN=HLTF PE=1 SV=2	TLGFNLESGWGSGR		177	190	1480.71826171875
pepa7a6	a7.a1.a1	sp|Q14527|HLTF_HUMAN	sp|Q14527|HLTF_HUMAN Helicase-like transcription factor OS=Homo sapiens GN=HLTF PE=1 SV=2	LSLIEIPLK		864	872	1025.660888671875
pepa7b11	a7.a1.a1	sp|Q14527|HLTF_HUMAN	sp|Q14527|HLTF_HUMAN Helicase-like transcription factor OS=Homo sapiens GN=HLTF PE=1 SV=2	TLTAIAVILTNFHDGR		301	316	1741.9599609375
pepa8a8	a8.a1.a1	sp|Q9BUQ8|DDX23_HUMAN	sp|Q9BUQ8|DDX23_HUMAN Probable ATP-dependent RNA helicase DDX23 OS=Homo sapiens GN=DDX23 PE=1 SV=3	IGSAGKPHER		629	638	1051.564697265625
pepa8a4	a8.a1.a1	sp|Q9BUQ8|DDX23_HUMAN	sp|Q9BUQ8|DDX23_HUMAN Probable ATP-dependent RNA helicase DDX23 OS=Homo sapiens GN=DDX23 PE=1 SV=3	EPTPIQR		413	419	840.4578247070312
pepa8b10	a8.a1.a1	sp|Q9BUQ8|DDX23_HUMAN	sp|Q9BUQ8|DDX23_HUMAN Probable ATP-dependent RNA helicase DDX23 OS=Homo sapiens GN=DDX23 PE=1 SV=3	MLANFESGK		588	596	996.4822998046875
pepa8a9	a8.a1.a1	sp|Q9BUQ8|DDX23_HUMAN	sp|Q9BUQ8|DDX23_HUMAN Probable ATP-dependent RNA helicase DDX23 OS=Homo sapiens GN=DDX23 PE=1 SV=3	LIDVLENR		529	536	971.5524291992188
pepa8a2	a8.a1.a1	sp|Q9BUQ8|DDX23_HUMAN	sp|Q9BUQ8|DDX23_HUMAN Probable ATP-dependent RNA helicase DDX23 OS=Homo sapiens GN=DDX23 PE=1 SV=3	DILVATDVAGR		716	726	1129.62158203125
pepa8a3	a8.a1.a1	sp|Q9BUQ8|DDX23_HUMAN	sp|Q9BUQ8|DDX23_HUMAN Probable ATP-dependent RNA helicase DDX23 OS=Homo sapiens GN=DDX23 PE=1 SV=3	ELAQQIEEETIK		479	490	1430.7376708984375
pepa8b11	a8.a1.a1	sp|Q9BUQ8|DDX23_HUMAN	sp|Q9BUQ8|DDX23_HUMAN Probable ATP-dependent RNA helicase DDX23 OS=Homo sapiens GN=DDX23 PE=1 SV=3	MIDMGFEPDVQK		554	565	1409.6444091796875
pepa8a5	a8.a1.a1	sp|Q9BUQ8|DDX23_HUMAN	sp|Q9BUQ8|DDX23_HUMAN Probable ATP-dependent RNA helicase DDX23 OS=Homo sapiens GN=DDX23 PE=1 SV=3	GFIAGIDLK		302	310	933.540771484375
pepa8a7	a8.a1.a1	sp|Q9BUQ8|DDX23_HUMAN	sp|Q9BUQ8|DDX23_HUMAN Probable ATP-dependent RNA helicase DDX23 OS=Homo sapiens GN=DDX23 PE=1 SV=3	IEESDQGPYAIILAPTR		462	478	1872.9705810546875
pepa8a1	a8.a1.a1	sp|Q9BUQ8|DDX23_HUMAN	sp|Q9BUQ8|DDX23_HUMAN Probable ATP-dependent RNA helicase DDX23 OS=Homo sapiens GN=DDX23 PE=1 SV=3	AQPLSLEELLAK		139	150	1311.7523193359375
pepa8a6	a8.a1.a1	sp|Q9BUQ8|DDX23_HUMAN	sp|Q9BUQ8|DDX23_HUMAN Probable ATP-dependent RNA helicase DDX23 OS=Homo sapiens GN=DDX23 PE=1 SV=3	GIDIQDVSMVVNYDMAK		727	743	1897.90380859375
pepa9a7	a9.a1.a1	sp|P27694|RFA1_HUMAN	sp|P27694|RFA1_HUMAN Replication protein A 70 kDa DNA-binding subunit OS=Homo sapiens GN=RPA1 PE=1 SV=2	PQPQNGSSGMGSTVSK	M10:+15.99491	142	157	1577.7227783203125
pepa9a1	a9.a1.a1	sp|P27694|RFA1_HUMAN	sp|P27694|RFA1_HUMAN Replication protein A 70 kDa DNA-binding subunit OS=Homo sapiens GN=RPA1 PE=1 SV=2	AAGPSLSHTSGGTQSK		168	183	1485.7296142578125
pepa9a9	a9.a1.a1	sp|P27694|RFA1_HUMAN	sp|P27694|RFA1_HUMAN Replication protein A 70 kDa DNA-binding subunit OS=Homo sapiens GN=RPA1 PE=1 SV=2	VETYNDESR		578	586	1112.48583984375
pepa9a8	a9.a1.a1	sp|P27694|RFA1_HUMAN	sp|P27694|RFA1_HUMAN Replication protein A 70 kDa DNA-binding subunit OS=Homo sapiens GN=RPA1 PE=1 SV=2	SGGVGGSNTNWK		432	443	1163.54443359375
pepa9a2	a9.a1.a1	sp|P27694|RFA1_HUMAN	sp|P27694|RFA1_HUMAN Replication protein A 70 kDa DNA-binding subunit OS=Homo sapiens GN=RPA1 PE=1 SV=2	ATAFNEQVDK		235	244	1122.54296875
pepa9a3	a9.a1.a1	sp|P27694|RFA1_HUMAN	sp|P27694|RFA1_HUMAN Replication protein A 70 kDa DNA-binding subunit OS=Homo sapiens GN=RPA1 PE=1 SV=2	ATVMDVKPVDYR		589	600	1393.71484375
pepa9a5	a9.a1.a1	sp|P27694|RFA1_HUMAN	sp|P27694|RFA1_HUMAN Replication protein A 70 kDa DNA-binding subunit OS=Homo sapiens GN=RPA1 PE=1 SV=2	FFPLIEVNK		245	253	1106.6248779296875
pepa9a6	a9.a1.a1	sp|P27694|RFA1_HUMAN	sp|P27694|RFA1_HUMAN Replication protein A 70 kDa DNA-binding subunit OS=Homo sapiens GN=RPA1 PE=1 SV=2	LFSLELVDESGEIR		221	234	1606.8326416015625
pepa9a4	a9.a1.a1	sp|P27694|RFA1_HUMAN	sp|P27694|RFA1_HUMAN Replication protein A 70 kDa DNA-binding subunit OS=Homo sapiens GN=RPA1 PE=1 SV=2	DSLVDIIGICK	C10:+57.02146	314	324	1232.6558837890625
pepb10a4	b10.a1.a1	sp|Q14978-2|NOLC1_HUMAN	sp|Q14978-2|NOLC1_HUMAN Isoform Beta of Nucleolar and coiled-body phosphoprotein 1 OS=Homo sapiens GN=NOLC1	NSSNKPAVTTK		396	406	1146.61181640625
pepb10a3	b10.a1.a1	sp|Q14978-2|NOLC1_HUMAN	sp|Q14978-2|NOLC1_HUMAN Isoform Beta of Nucleolar and coiled-body phosphoprotein 1 OS=Homo sapiens GN=NOLC1	MVATTKPK		451	458	875.5023193359375
pepb10a8	b10.a1.a1	sp|Q14978-2|NOLC1_HUMAN	sp|Q14978-2|NOLC1_HUMAN Isoform Beta of Nucleolar and coiled-body phosphoprotein 1 OS=Homo sapiens GN=NOLC1	VAGGAAPSKPASAK		507	520	1211.6746826171875
pepb10a5	b10.a1.a1	sp|Q14978-2|NOLC1_HUMAN	sp|Q14978-2|NOLC1_HUMAN Isoform Beta of Nucleolar and coiled-body phosphoprotein 1 OS=Homo sapiens GN=NOLC1	SLGTQPPK		313	320	827.4625854492188
pepb10a7	b10.a1.a1	sp|Q14978-2|NOLC1_HUMAN	sp|Q14978-2|NOLC1_HUMAN Isoform Beta of Nucleolar and coiled-body phosphoprotein 1 OS=Homo sapiens GN=NOLC1	VADNSFDAK		649	657	966.453125
pepb10a6	b10.a1.a1	sp|Q14978-2|NOLC1_HUMAN	sp|Q14978-2|NOLC1_HUMAN Isoform Beta of Nucleolar and coiled-body phosphoprotein 1 OS=Homo sapiens GN=NOLC1	SSVPPPSAPPPK		300	311	1160.63134765625
pepb10a1	b10.a1.a1	sp|Q14978-2|NOLC1_HUMAN	sp|Q14978-2|NOLC1_HUMAN Isoform Beta of Nucleolar and coiled-body phosphoprotein 1 OS=Homo sapiens GN=NOLC1	ASSSDSEDSSEEEEEVQGPPAK		82	103	2293.943115234375
pepb10a2	b10.a1.a1	sp|Q14978-2|NOLC1_HUMAN	sp|Q14978-2|NOLC1_HUMAN Isoform Beta of Nucleolar and coiled-body phosphoprotein 1 OS=Homo sapiens GN=NOLC1	DNQLSEVANK		24	33	1117.548828125
pepb10a4	b10.a1.a2	sp|Q14978-3|NOLC1_HUMAN	sp|Q14978-3|NOLC1_HUMAN Isoform 3 of Nucleolar and coiled-body phosphoprotein 1 OS=Homo sapiens GN=NOLC1	NSSNKPAVTTK		387	397	1146.61181640625
pepb10a3	b10.a1.a2	sp|Q14978-3|NOLC1_HUMAN	sp|Q14978-3|NOLC1_HUMAN Isoform 3 of Nucleolar and coiled-body phosphoprotein 1 OS=Homo sapiens GN=NOLC1	MVATTKPK		442	449	875.5023193359375
pepb10a8	b10.a1.a2	sp|Q14978-3|NOLC1_HUMAN	sp|Q14978-3|NOLC1_HUMAN Isoform 3 of Nucleolar and coiled-body phosphoprotein 1 OS=Homo sapiens GN=NOLC1	VAGGAAPSKPASAK		498	511	1211.6746826171875
pepb10a5	b10.a1.a2	sp|Q14978-3|NOLC1_HUMAN	sp|Q14978-3|NOLC1_HUMAN Isoform 3 of Nucleolar and coiled-body phosphoprotein 1 OS=Homo sapiens GN=NOLC1	SLGTQPPK		304	311	827.4625854492188
pepb10a7	b10.a1.a2	sp|Q14978-3|NOLC1_HUMAN	sp|Q14978-3|NOLC1_HUMAN Isoform 3 of Nucleolar and coiled-body phosphoprotein 1 OS=Homo sapiens GN=NOLC1	VADNSFDAK		640	648	966.453125
pepb10a6	b10.a1.a2	sp|Q14978-3|NOLC1_HUMAN	sp|Q14978-3|NOLC1_HUMAN Isoform 3 of Nucleolar and coiled-body phosphoprotein 1 OS=Homo sapiens GN=NOLC1	SSVPPPSAPPPK		291	302	1160.63134765625
pepb10a1	b10.a1.a2	sp|Q14978-3|NOLC1_HUMAN	sp|Q14978-3|NOLC1_HUMAN Isoform 3 of Nucleolar and coiled-body phosphoprotein 1 OS=Homo sapiens GN=NOLC1	ASSSDSEDSSEEEEEVQGPPAK		83	104	2293.943115234375
pepb10a2	b10.a1.a2	sp|Q14978-3|NOLC1_HUMAN	sp|Q14978-3|NOLC1_HUMAN Isoform 3 of Nucleolar and coiled-body phosphoprotein 1 OS=Homo sapiens GN=NOLC1	DNQLSEVANK		24	33	1117.548828125
pepb10a4	b10.a1.a3	sp|Q14978|NOLC1_HUMAN	sp|Q14978|NOLC1_HUMAN Nucleolar and coiled-body phosphoprotein 1 OS=Homo sapiens GN=NOLC1 PE=1 SV=2	NSSNKPAVTTK		386	396	1146.61181640625
pepb10a3	b10.a1.a3	sp|Q14978|NOLC1_HUMAN	sp|Q14978|NOLC1_HUMAN Nucleolar and coiled-body phosphoprotein 1 OS=Homo sapiens GN=NOLC1 PE=1 SV=2	MVATTKPK		441	448	875.5023193359375
pepb10a8	b10.a1.a3	sp|Q14978|NOLC1_HUMAN	sp|Q14978|NOLC1_HUMAN Nucleolar and coiled-body phosphoprotein 1 OS=Homo sapiens GN=NOLC1 PE=1 SV=2	VAGGAAPSKPASAK		497	510	1211.6746826171875
pepb10a5	b10.a1.a3	sp|Q14978|NOLC1_HUMAN	sp|Q14978|NOLC1_HUMAN Nucleolar and coiled-body phosphoprotein 1 OS=Homo sapiens GN=NOLC1 PE=1 SV=2	SLGTQPPK		303	310	827.4625854492188
pepb10a7	b10.a1.a3	sp|Q14978|NOLC1_HUMAN	sp|Q14978|NOLC1_HUMAN Nucleolar and coiled-body phosphoprotein 1 OS=Homo sapiens GN=NOLC1 PE=1 SV=2	VADNSFDAK		639	647	966.453125
pepb10a6	b10.a1.a3	sp|Q14978|NOLC1_HUMAN	sp|Q14978|NOLC1_HUMAN Nucleolar and coiled-body phosphoprotein 1 OS=Homo sapiens GN=NOLC1 PE=1 SV=2	SSVPPPSAPPPK		290	301	1160.63134765625
pepb10a1	b10.a1.a3	sp|Q14978|NOLC1_HUMAN	sp|Q14978|NOLC1_HUMAN Nucleolar and coiled-body phosphoprotein 1 OS=Homo sapiens GN=NOLC1 PE=1 SV=2	ASSSDSEDSSEEEEEVQGPPAK		82	103	2293.943115234375
pepb10a2	b10.a1.a3	sp|Q14978|NOLC1_HUMAN	sp|Q14978|NOLC1_HUMAN Nucleolar and coiled-body phosphoprotein 1 OS=Homo sapiens GN=NOLC1 PE=1 SV=2	DNQLSEVANK		24	33	1117.548828125
pepb11a2	b11.a1.a1	sp|Q8N5C6|SRBD1_HUMAN	sp|Q8N5C6|SRBD1_HUMAN S1 RNA-binding domain-containing protein 1 OS=Homo sapiens GN=SRBD1 PE=1 SV=2	HVCIQSSLAK	C3:+57.02146	395	404	1142.59912109375
pepb11a6	b11.a1.a1	sp|Q8N5C6|SRBD1_HUMAN	sp|Q8N5C6|SRBD1_HUMAN S1 RNA-binding domain-containing protein 1 OS=Homo sapiens GN=SRBD1 PE=1 SV=2	TDFDKPDFK		899	907	1112.5262451171875
pepb11a4	b11.a1.a1	sp|Q8N5C6|SRBD1_HUMAN	sp|Q8N5C6|SRBD1_HUMAN S1 RNA-binding domain-containing protein 1 OS=Homo sapiens GN=SRBD1 PE=1 SV=2	NAPQISDGSEVVVVK		70	84	1541.8173828125
pepb11a7	b11.a1.a1	sp|Q8N5C6|SRBD1_HUMAN	sp|Q8N5C6|SRBD1_HUMAN S1 RNA-binding domain-containing protein 1 OS=Homo sapiens GN=SRBD1 PE=1 SV=2	TFEELEHVSAPYK		304	316	1549.753662109375
pepb11a1	b11.a1.a1	sp|Q8N5C6|SRBD1_HUMAN	sp|Q8N5C6|SRBD1_HUMAN S1 RNA-binding domain-containing protein 1 OS=Homo sapiens GN=SRBD1 PE=1 SV=2	DKDTLDFIR		380	388	1122.579345703125
pepb11a3	b11.a1.a1	sp|Q8N5C6|SRBD1_HUMAN	sp|Q8N5C6|SRBD1_HUMAN S1 RNA-binding domain-containing protein 1 OS=Homo sapiens GN=SRBD1 PE=1 SV=2	ILYNSLNDSFK		484	494	1313.6739501953125
pepb11a5	b11.a1.a1	sp|Q8N5C6|SRBD1_HUMAN	sp|Q8N5C6|SRBD1_HUMAN S1 RNA-binding domain-containing protein 1 OS=Homo sapiens GN=SRBD1 PE=1 SV=2	QLLLTSPVPGR		527	537	1180.705322265625
pepb11a8	b11.a1.a1	sp|Q8N5C6|SRBD1_HUMAN	sp|Q8N5C6|SRBD1_HUMAN S1 RNA-binding domain-containing protein 1 OS=Homo sapiens GN=SRBD1 PE=1 SV=2	VEVQVLNIDIPR		973	984	1394.8006591796875
pepb12a2	b12.a1.a1	sp|Q9ULV4-2|COR1C_HUMAN	sp|Q9ULV4-2|COR1C_HUMAN Isoform 2 of Coronin-1C OS=Homo sapiens GN=CORO1C	KTTDTASVQNEAK		434	446	1392.6968994140625
pepb12a7	b12.a1.a1	sp|Q9ULV4-2|COR1C_HUMAN	sp|Q9ULV4-2|COR1C_HUMAN Isoform 2 of Coronin-1C OS=Homo sapiens GN=CORO1C	TTDTASVQNEAK		435	446	1264.60205078125
pepb12a1	b12.a1.a1	sp|Q9ULV4-2|COR1C_HUMAN	sp|Q9ULV4-2|COR1C_HUMAN Isoform 2 of Coronin-1C OS=Homo sapiens GN=CORO1C	ISKLEQQMAK		468	477	1175.645751953125
pepb12a5	b12.a1.a1	sp|Q9ULV4-2|COR1C_HUMAN	sp|Q9ULV4-2|COR1C_HUMAN Isoform 2 of Coronin-1C OS=Homo sapiens GN=CORO1C	NGSLICTASK	C6:+57.02146	191	200	1050.525146484375
pepb12a4	b12.a1.a1	sp|Q9ULV4-2|COR1C_HUMAN	sp|Q9ULV4-2|COR1C_HUMAN Isoform 2 of Coronin-1C OS=Homo sapiens GN=CORO1C	NDQCYDDIR	C4:+57.02146	26	34	1198.479736328125
pepb12a6	b12.a1.a1	sp|Q9ULV4-2|COR1C_HUMAN	sp|Q9ULV4-2|COR1C_HUMAN Isoform 2 of Coronin-1C OS=Homo sapiens GN=CORO1C	QLALWNPK		250	257	969.5521240234375
pepb12a3	b12.a1.a1	sp|Q9ULV4-2|COR1C_HUMAN	sp|Q9ULV4-2|COR1C_HUMAN Isoform 2 of Coronin-1C OS=Homo sapiens GN=CORO1C	NADPILISLK		388	397	1083.641357421875
pepb12a2	b12.a1.a2	sp|Q9ULV4-3|COR1C_HUMAN	sp|Q9ULV4-3|COR1C_HUMAN Isoform 3 of Coronin-1C OS=Homo sapiens GN=CORO1C	KTTDTASVQNEAK		481	493	1392.6968994140625
pepb12a7	b12.a1.a2	sp|Q9ULV4-3|COR1C_HUMAN	sp|Q9ULV4-3|COR1C_HUMAN Isoform 3 of Coronin-1C OS=Homo sapiens GN=CORO1C	TTDTASVQNEAK		482	493	1264.60205078125
pepb12a1	b12.a1.a2	sp|Q9ULV4-3|COR1C_HUMAN	sp|Q9ULV4-3|COR1C_HUMAN Isoform 3 of Coronin-1C OS=Homo sapiens GN=CORO1C	ISKLEQQMAK		515	524	1175.645751953125
pepb12a5	b12.a1.a2	sp|Q9ULV4-3|COR1C_HUMAN	sp|Q9ULV4-3|COR1C_HUMAN Isoform 3 of Coronin-1C OS=Homo sapiens GN=CORO1C	NGSLICTASK	C6:+57.02146	238	247	1050.525146484375
pepb12a4	b12.a1.a2	sp|Q9ULV4-3|COR1C_HUMAN	sp|Q9ULV4-3|COR1C_HUMAN Isoform 3 of Coronin-1C OS=Homo sapiens GN=CORO1C	NDQCYDDIR	C4:+57.02146	73	81	1198.479736328125
pepb12a6	b12.a1.a2	sp|Q9ULV4-3|COR1C_HUMAN	sp|Q9ULV4-3|COR1C_HUMAN Isoform 3 of Coronin-1C OS=Homo sapiens GN=CORO1C	QLALWNPK		297	304	969.5521240234375
pepb12a3	b12.a1.a2	sp|Q9ULV4-3|COR1C_HUMAN	sp|Q9ULV4-3|COR1C_HUMAN Isoform 3 of Coronin-1C OS=Homo sapiens GN=CORO1C	NADPILISLK		435	444	1083.641357421875
pepb12a2	b12.a1.a3	sp|Q9ULV4|COR1C_HUMAN	sp|Q9ULV4|COR1C_HUMAN Coronin-1C OS=Homo sapiens GN=CORO1C PE=1 SV=1	KTTDTASVQNEAK		428	440	1392.6968994140625
pepb12a7	b12.a1.a3	sp|Q9ULV4|COR1C_HUMAN	sp|Q9ULV4|COR1C_HUMAN Coronin-1C OS=Homo sapiens GN=CORO1C PE=1 SV=1	TTDTASVQNEAK		429	440	1264.60205078125
pepb12a1	b12.a1.a3	sp|Q9ULV4|COR1C_HUMAN	sp|Q9ULV4|COR1C_HUMAN Coronin-1C OS=Homo sapiens GN=CORO1C PE=1 SV=1	ISKLEQQMAK		462	471	1175.645751953125
pepb12a5	b12.a1.a3	sp|Q9ULV4|COR1C_HUMAN	sp|Q9ULV4|COR1C_HUMAN Coronin-1C OS=Homo sapiens GN=CORO1C PE=1 SV=1	NGSLICTASK	C6:+57.02146	185	194	1050.525146484375
pepb12a4	b12.a1.a3	sp|Q9ULV4|COR1C_HUMAN	sp|Q9ULV4|COR1C_HUMAN Coronin-1C OS=Homo sapiens GN=CORO1C PE=1 SV=1	NDQCYDDIR	C4:+57.02146	20	28	1198.479736328125
pepb12a6	b12.a1.a3	sp|Q9ULV4|COR1C_HUMAN	sp|Q9ULV4|COR1C_HUMAN Coronin-1C OS=Homo sapiens GN=CORO1C PE=1 SV=1	QLALWNPK		244	251	969.5521240234375
pepb12a3	b12.a1.a3	sp|Q9ULV4|COR1C_HUMAN	sp|Q9ULV4|COR1C_HUMAN Coronin-1C OS=Homo sapiens GN=CORO1C PE=1 SV=1	NADPILISLK		382	391	1083.641357421875
pepb13a1	b13.a1.a1	sp|P08651-2|NFIC_HUMAN	sp|P08651-2|NFIC_HUMAN Isoform 1 of Nuclear factor 1 C-type OS=Homo sapiens GN=NFIC	APGCVLSNPDQK	C4:+57.02146	92	103	1285.620849609375
pepb13a6	b13.a1.a1	sp|P08651-2|NFIC_HUMAN	sp|P08651-2|NFIC_HUMAN Isoform 1 of Nuclear factor 1 C-type OS=Homo sapiens GN=NFIC	SPFNSPSPQDSPR		324	336	1415.6553955078125
pepb13a4	b13.a1.a1	sp|P08651-2|NFIC_HUMAN	sp|P08651-2|NFIC_HUMAN Isoform 1 of Nuclear factor 1 C-type OS=Homo sapiens GN=NFIC	GIPLESTDGER		131	141	1173.574951171875
pepb13a7	b13.a1.a1	sp|P08651-2|NFIC_HUMAN	sp|P08651-2|NFIC_HUMAN Isoform 1 of Nuclear factor 1 C-type OS=Homo sapiens GN=NFIC	SVTELIQVSR		218	227	1131.63720703125
pepb13a1	b13.a1.a2	sp|P08651-3|NFIC_HUMAN	sp|P08651-3|NFIC_HUMAN Isoform 2 of Nuclear factor 1 C-type OS=Homo sapiens GN=NFIC	APGCVLSNPDQK	C4:+57.02146	92	103	1285.620849609375
pepb13a6	b13.a1.a2	sp|P08651-3|NFIC_HUMAN	sp|P08651-3|NFIC_HUMAN Isoform 2 of Nuclear factor 1 C-type OS=Homo sapiens GN=NFIC	SPFNSPSPQDSPR		324	336	1415.6553955078125
pepb13a4	b13.a1.a2	sp|P08651-3|NFIC_HUMAN	sp|P08651-3|NFIC_HUMAN Isoform 2 of Nuclear factor 1 C-type OS=Homo sapiens GN=NFIC	GIPLESTDGER		131	141	1173.574951171875
pepb13a7	b13.a1.a2	sp|P08651-3|NFIC_HUMAN	sp|P08651-3|NFIC_HUMAN Isoform 2 of Nuclear factor 1 C-type OS=Homo sapiens GN=NFIC	SVTELIQVSR		218	227	1131.63720703125
pepb13a1	b13.a1.a3	sp|P08651-4|NFIC_HUMAN	sp|P08651-4|NFIC_HUMAN Isoform 3 of Nuclear factor 1 C-type OS=Homo sapiens GN=NFIC	APGCVLSNPDQK	C4:+57.02146	92	103	1285.620849609375
pepb13a6	b13.a1.a3	sp|P08651-4|NFIC_HUMAN	sp|P08651-4|NFIC_HUMAN Isoform 3 of Nuclear factor 1 C-type OS=Homo sapiens GN=NFIC	SPFNSPSPQDSPR		300	312	1415.6553955078125
pepb13a4	b13.a1.a3	sp|P08651-4|NFIC_HUMAN	sp|P08651-4|NFIC_HUMAN Isoform 3 of Nuclear factor 1 C-type OS=Homo sapiens GN=NFIC	GIPLESTDGER		131	141	1173.574951171875
pepb13a7	b13.a1.a3	sp|P08651-4|NFIC_HUMAN	sp|P08651-4|NFIC_HUMAN Isoform 3 of Nuclear factor 1 C-type OS=Homo sapiens GN=NFIC	SVTELIQVSR		194	203	1131.63720703125
pepb13a1	b13.a1.a4	sp|P08651-5|NFIC_HUMAN	sp|P08651-5|NFIC_HUMAN Isoform 5 of Nuclear factor 1 C-type OS=Homo sapiens GN=NFIC	APGCVLSNPDQK	C4:+57.02146	101	112	1285.620849609375
pepb13a6	b13.a1.a4	sp|P08651-5|NFIC_HUMAN	sp|P08651-5|NFIC_HUMAN Isoform 5 of Nuclear factor 1 C-type OS=Homo sapiens GN=NFIC	SPFNSPSPQDSPR		333	345	1415.6553955078125
pepb13a4	b13.a1.a4	sp|P08651-5|NFIC_HUMAN	sp|P08651-5|NFIC_HUMAN Isoform 5 of Nuclear factor 1 C-type OS=Homo sapiens GN=NFIC	GIPLESTDGER		140	150	1173.574951171875
pepb13a7	b13.a1.a4	sp|P08651-5|NFIC_HUMAN	sp|P08651-5|NFIC_HUMAN Isoform 5 of Nuclear factor 1 C-type OS=Homo sapiens GN=NFIC	SVTELIQVSR		227	236	1131.63720703125
pepb13a1	b13.a1.a5	sp|P08651-6|NFIC_HUMAN	sp|P08651-6|NFIC_HUMAN Isoform 6 of Nuclear factor 1 C-type OS=Homo sapiens GN=NFIC	APGCVLSNPDQK	C4:+57.02146	101	112	1285.620849609375
pepb13a6	b13.a1.a5	sp|P08651-6|NFIC_HUMAN	sp|P08651-6|NFIC_HUMAN Isoform 6 of Nuclear factor 1 C-type OS=Homo sapiens GN=NFIC	SPFNSPSPQDSPR		333	345	1415.6553955078125
pepb13a4	b13.a1.a5	sp|P08651-6|NFIC_HUMAN	sp|P08651-6|NFIC_HUMAN Isoform 6 of Nuclear factor 1 C-type OS=Homo sapiens GN=NFIC	GIPLESTDGER		140	150	1173.574951171875
pepb13a7	b13.a1.a5	sp|P08651-6|NFIC_HUMAN	sp|P08651-6|NFIC_HUMAN Isoform 6 of Nuclear factor 1 C-type OS=Homo sapiens GN=NFIC	SVTELIQVSR		227	236	1131.63720703125
pepb13a1	b13.a1.a6	sp|P08651|NFIC_HUMAN	sp|P08651|NFIC_HUMAN Nuclear factor 1 C-type OS=Homo sapiens GN=NFIC PE=1 SV=2	APGCVLSNPDQK	C4:+57.02146	101	112	1285.620849609375
pepb13a6	b13.a1.a6	sp|P08651|NFIC_HUMAN	sp|P08651|NFIC_HUMAN Nuclear factor 1 C-type OS=Homo sapiens GN=NFIC PE=1 SV=2	SPFNSPSPQDSPR		333	345	1415.6553955078125
pepb13a4	b13.a1.a6	sp|P08651|NFIC_HUMAN	sp|P08651|NFIC_HUMAN Nuclear factor 1 C-type OS=Homo sapiens GN=NFIC PE=1 SV=2	GIPLESTDGER		140	150	1173.574951171875
pepb13a7	b13.a1.a6	sp|P08651|NFIC_HUMAN	sp|P08651|NFIC_HUMAN Nuclear factor 1 C-type OS=Homo sapiens GN=NFIC PE=1 SV=2	SVTELIQVSR		227	236	1131.63720703125
pepb13a5	b13.a2.a1	sp|Q12857-2|NFIA_HUMAN	sp|Q12857-2|NFIA_HUMAN Isoform 2 of Nuclear factor 1 A-type OS=Homo sapiens GN=NFIA	SLPSTSSTSSTK		265	276	1182.5853271484375
pepb13a4	b13.a2.a1	sp|Q12857-2|NFIA_HUMAN	sp|Q12857-2|NFIA_HUMAN Isoform 2 of Nuclear factor 1 A-type OS=Homo sapiens GN=NFIA	GIPLESTDGER		139	149	1173.574951171875
pepb13a3	b13.a2.a1	sp|Q12857-2|NFIA_HUMAN	sp|Q12857-2|NFIA_HUMAN Isoform 2 of Nuclear factor 1 A-type OS=Homo sapiens GN=NFIA	EDFVLTVTGK		89	98	1108.5888671875
pepb13a5	b13.a2.a2	sp|Q12857-3|NFIA_HUMAN	sp|Q12857-3|NFIA_HUMAN Isoform 3 of Nuclear factor 1 A-type OS=Homo sapiens GN=NFIA	SLPSTSSTSSTK		257	268	1182.5853271484375
pepb13a4	b13.a2.a2	sp|Q12857-3|NFIA_HUMAN	sp|Q12857-3|NFIA_HUMAN Isoform 3 of Nuclear factor 1 A-type OS=Homo sapiens GN=NFIA	GIPLESTDGER		131	141	1173.574951171875
pepb13a3	b13.a2.a2	sp|Q12857-3|NFIA_HUMAN	sp|Q12857-3|NFIA_HUMAN Isoform 3 of Nuclear factor 1 A-type OS=Homo sapiens GN=NFIA	EDFVLTVTGK		81	90	1108.5888671875
pepb13a5	b13.a2.a3	sp|Q12857-4|NFIA_HUMAN	sp|Q12857-4|NFIA_HUMAN Isoform 4 of Nuclear factor 1 A-type OS=Homo sapiens GN=NFIA	SLPSTSSTSSTK		310	321	1182.5853271484375
pepb13a4	b13.a2.a3	sp|Q12857-4|NFIA_HUMAN	sp|Q12857-4|NFIA_HUMAN Isoform 4 of Nuclear factor 1 A-type OS=Homo sapiens GN=NFIA	GIPLESTDGER		184	194	1173.574951171875
pepb13a3	b13.a2.a3	sp|Q12857-4|NFIA_HUMAN	sp|Q12857-4|NFIA_HUMAN Isoform 4 of Nuclear factor 1 A-type OS=Homo sapiens GN=NFIA	EDFVLTVTGK		134	143	1108.5888671875
pepb13a5	b13.a2.a4	sp|Q12857|NFIA_HUMAN	sp|Q12857|NFIA_HUMAN Nuclear factor 1 A-type OS=Homo sapiens GN=NFIA PE=1 SV=2	SLPSTSSTSSTK		265	276	1182.5853271484375
pepb13a4	b13.a2.a4	sp|Q12857|NFIA_HUMAN	sp|Q12857|NFIA_HUMAN Nuclear factor 1 A-type OS=Homo sapiens GN=NFIA PE=1 SV=2	GIPLESTDGER		139	149	1173.574951171875
pepb13a3	b13.a2.a4	sp|Q12857|NFIA_HUMAN	sp|Q12857|NFIA_HUMAN Nuclear factor 1 A-type OS=Homo sapiens GN=NFIA PE=1 SV=2	EDFVLTVTGK		89	98	1108.5888671875
pepb13a5	b13.a2.a5	tr|B1AKN5|B1AKN5_HUMAN	tr|B1AKN5|B1AKN5_HUMAN Nuclear factor 1 OS=Homo sapiens GN=NFIA PE=2 SV=1	SLPSTSSTSSTK		243	254	1182.5853271484375
pepb13a4	b13.a2.a5	tr|B1AKN5|B1AKN5_HUMAN	tr|B1AKN5|B1AKN5_HUMAN Nuclear factor 1 OS=Homo sapiens GN=NFIA PE=2 SV=1	GIPLESTDGER		139	149	1173.574951171875
pepb13a3	b13.a2.a5	tr|B1AKN5|B1AKN5_HUMAN	tr|B1AKN5|B1AKN5_HUMAN Nuclear factor 1 OS=Homo sapiens GN=NFIA PE=2 SV=1	EDFVLTVTGK		89	98	1108.5888671875
pepb13a5	b13.a2.a6	tr|B1AKN7|B1AKN7_HUMAN	tr|B1AKN7|B1AKN7_HUMAN Nuclear factor 1 OS=Homo sapiens GN=NFIA PE=2 SV=1	SLPSTSSTSSTK		265	276	1182.5853271484375
pepb13a4	b13.a2.a6	tr|B1AKN7|B1AKN7_HUMAN	tr|B1AKN7|B1AKN7_HUMAN Nuclear factor 1 OS=Homo sapiens GN=NFIA PE=2 SV=1	GIPLESTDGER		139	149	1173.574951171875
pepb13a3	b13.a2.a6	tr|B1AKN7|B1AKN7_HUMAN	tr|B1AKN7|B1AKN7_HUMAN Nuclear factor 1 OS=Homo sapiens GN=NFIA PE=2 SV=1	EDFVLTVTGK		89	98	1108.5888671875
pepb13a5	b13.a2.a7	tr|B1AKN8|B1AKN8_HUMAN	tr|B1AKN8|B1AKN8_HUMAN Nuclear factor 1 OS=Homo sapiens GN=NFIA PE=2 SV=1	SLPSTSSTSSTK		288	299	1182.5853271484375
pepb13a4	b13.a2.a7	tr|B1AKN8|B1AKN8_HUMAN	tr|B1AKN8|B1AKN8_HUMAN Nuclear factor 1 OS=Homo sapiens GN=NFIA PE=2 SV=1	GIPLESTDGER		162	172	1173.574951171875
pepb13a3	b13.a2.a7	tr|B1AKN8|B1AKN8_HUMAN	tr|B1AKN8|B1AKN8_HUMAN Nuclear factor 1 OS=Homo sapiens GN=NFIA PE=2 SV=1	EDFVLTVTGK		112	121	1108.5888671875
pepb13a2	b13.a3.a1	sp|O00712-4|NFIB_HUMAN	sp|O00712-4|NFIB_HUMAN Isoform 4 of Nuclear factor 1 B-type OS=Homo sapiens GN=NFIB	DQDMSSPTTMK		358	368	1240.518798828125
pepb13a4	b13.a3.a1	sp|O00712-4|NFIB_HUMAN	sp|O00712-4|NFIB_HUMAN Isoform 4 of Nuclear factor 1 B-type OS=Homo sapiens GN=NFIB	GIPLESTDGER		191	201	1173.574951171875
pepb13a3	b13.a3.a1	sp|O00712-4|NFIB_HUMAN	sp|O00712-4|NFIB_HUMAN Isoform 4 of Nuclear factor 1 B-type OS=Homo sapiens GN=NFIB	EDFVLTVTGK		141	150	1108.5888671875
pepb13a2	b13.a3.a2	sp|O00712-5|NFIB_HUMAN	sp|O00712-5|NFIB_HUMAN Isoform 5 of Nuclear factor 1 B-type OS=Homo sapiens GN=NFIB	DQDMSSPTTMK		307	317	1240.518798828125
pepb13a4	b13.a3.a2	sp|O00712-5|NFIB_HUMAN	sp|O00712-5|NFIB_HUMAN Isoform 5 of Nuclear factor 1 B-type OS=Homo sapiens GN=NFIB	GIPLESTDGER		140	150	1173.574951171875
pepb13a3	b13.a3.a2	sp|O00712-5|NFIB_HUMAN	sp|O00712-5|NFIB_HUMAN Isoform 5 of Nuclear factor 1 B-type OS=Homo sapiens GN=NFIB	EDFVLTVTGK		90	99	1108.5888671875
pepb13a2	b13.a3.a3	sp|O00712|NFIB_HUMAN	sp|O00712|NFIB_HUMAN Nuclear factor 1 B-type OS=Homo sapiens GN=NFIB PE=1 SV=2	DQDMSSPTTMK		307	317	1240.518798828125
pepb13a4	b13.a3.a3	sp|O00712|NFIB_HUMAN	sp|O00712|NFIB_HUMAN Nuclear factor 1 B-type OS=Homo sapiens GN=NFIB PE=1 SV=2	GIPLESTDGER		140	150	1173.574951171875
pepb13a3	b13.a3.a3	sp|O00712|NFIB_HUMAN	sp|O00712|NFIB_HUMAN Nuclear factor 1 B-type OS=Homo sapiens GN=NFIB PE=1 SV=2	EDFVLTVTGK		90	99	1108.5888671875
pepb13a2	b13.a3.a4	tr|Q5VW26|Q5VW26_HUMAN	tr|Q5VW26|Q5VW26_HUMAN Nuclear factor 1 OS=Homo sapiens GN=NFIB PE=2 SV=1	DQDMSSPTTMK		307	317	1240.518798828125
pepb13a4	b13.a3.a4	tr|Q5VW26|Q5VW26_HUMAN	tr|Q5VW26|Q5VW26_HUMAN Nuclear factor 1 OS=Homo sapiens GN=NFIB PE=2 SV=1	GIPLESTDGER		140	150	1173.574951171875
pepb13a3	b13.a3.a4	tr|Q5VW26|Q5VW26_HUMAN	tr|Q5VW26|Q5VW26_HUMAN Nuclear factor 1 OS=Homo sapiens GN=NFIB PE=2 SV=1	EDFVLTVTGK		90	99	1108.5888671875
pepb13a2	b13.a3.a5	tr|Q5VW27|Q5VW27_HUMAN	tr|Q5VW27|Q5VW27_HUMAN Nuclear factor 1 OS=Homo sapiens GN=NFIB PE=2 SV=1	DQDMSSPTTMK		307	317	1240.518798828125
pepb13a4	b13.a3.a5	tr|Q5VW27|Q5VW27_HUMAN	tr|Q5VW27|Q5VW27_HUMAN Nuclear factor 1 OS=Homo sapiens GN=NFIB PE=2 SV=1	GIPLESTDGER		140	150	1173.574951171875
pepb13a3	b13.a3.a5	tr|Q5VW27|Q5VW27_HUMAN	tr|Q5VW27|Q5VW27_HUMAN Nuclear factor 1 OS=Homo sapiens GN=NFIB PE=2 SV=1	EDFVLTVTGK		90	99	1108.5888671875
pepb13a2	b13.a3.a6	tr|Q5VW30|Q5VW30_HUMAN	tr|Q5VW30|Q5VW30_HUMAN Nuclear factor 1 OS=Homo sapiens GN=NFIB PE=2 SV=1	DQDMSSPTTMK		307	317	1240.518798828125
pepb13a4	b13.a3.a6	tr|Q5VW30|Q5VW30_HUMAN	tr|Q5VW30|Q5VW30_HUMAN Nuclear factor 1 OS=Homo sapiens GN=NFIB PE=2 SV=1	GIPLESTDGER		140	150	1173.574951171875
pepb13a3	b13.a3.a6	tr|Q5VW30|Q5VW30_HUMAN	tr|Q5VW30|Q5VW30_HUMAN Nuclear factor 1 OS=Homo sapiens GN=NFIB PE=2 SV=1	EDFVLTVTGK		90	99	1108.5888671875
pepb14a5	b14.a1.a1	sp|Q16666-2|IF16_HUMAN	sp|Q16666-2|IF16_HUMAN Isoform 2 of Gamma-interferon-inducible protein 16 OS=Homo sapiens GN=IFI16	TEGAEATPGAQK		117	128	1159.5594482421875
pepb14a4	b14.a1.a1	sp|Q16666-2|IF16_HUMAN	sp|Q16666-2|IF16_HUMAN Isoform 2 of Gamma-interferon-inducible protein 16 OS=Homo sapiens GN=IFI16	LTTINCEEGDK	C6:+57.02146	666	676	1279.5838623046875
pepb14a1	b14.a1.a1	sp|Q16666-2|IF16_HUMAN	sp|Q16666-2|IF16_HUMAN Isoform 2 of Gamma-interferon-inducible protein 16 OS=Homo sapiens GN=IFI16	EVDATSPAPSTSSTVK		101	116	1576.7705078125
pepb14a6	b14.a1.a1	sp|Q16666-2|IF16_HUMAN	sp|Q16666-2|IF16_HUMAN Isoform 2 of Gamma-interferon-inducible protein 16 OS=Homo sapiens GN=IFI16	TEPEEVSIEDSAQSDLK		506	522	1876.8662109375
pepb14a2	b14.a1.a1	sp|Q16666-2|IF16_HUMAN	sp|Q16666-2|IF16_HUMAN Isoform 2 of Gamma-interferon-inducible protein 16 OS=Homo sapiens GN=IFI16	GEFTYYEIQDNTGK		644	657	1664.7442626953125
pepb14a3	b14.a1.a1	sp|Q16666-2|IF16_HUMAN	sp|Q16666-2|IF16_HUMAN Isoform 2 of Gamma-interferon-inducible protein 16 OS=Homo sapiens GN=IFI16	GLEVINDYHFR		13	23	1362.6805419921875
pepb14a5	b14.a1.a2	sp|Q16666-3|IF16_HUMAN	sp|Q16666-3|IF16_HUMAN Isoform 3 of Gamma-interferon-inducible protein 16 OS=Homo sapiens GN=IFI16	TEGAEATPGAQK		117	128	1159.5594482421875
pepb14a4	b14.a1.a2	sp|Q16666-3|IF16_HUMAN	sp|Q16666-3|IF16_HUMAN Isoform 3 of Gamma-interferon-inducible protein 16 OS=Homo sapiens GN=IFI16	LTTINCEEGDK	C6:+57.02146	610	620	1279.5838623046875
pepb14a1	b14.a1.a2	sp|Q16666-3|IF16_HUMAN	sp|Q16666-3|IF16_HUMAN Isoform 3 of Gamma-interferon-inducible protein 16 OS=Homo sapiens GN=IFI16	EVDATSPAPSTSSTVK		101	116	1576.7705078125
pepb14a6	b14.a1.a2	sp|Q16666-3|IF16_HUMAN	sp|Q16666-3|IF16_HUMAN Isoform 3 of Gamma-interferon-inducible protein 16 OS=Homo sapiens GN=IFI16	TEPEEVSIEDSAQSDLK		450	466	1876.8662109375
pepb14a2	b14.a1.a2	sp|Q16666-3|IF16_HUMAN	sp|Q16666-3|IF16_HUMAN Isoform 3 of Gamma-interferon-inducible protein 16 OS=Homo sapiens GN=IFI16	GEFTYYEIQDNTGK		588	601	1664.7442626953125
pepb14a3	b14.a1.a2	sp|Q16666-3|IF16_HUMAN	sp|Q16666-3|IF16_HUMAN Isoform 3 of Gamma-interferon-inducible protein 16 OS=Homo sapiens GN=IFI16	GLEVINDYHFR		13	23	1362.6805419921875
pepb14a5	b14.a1.a3	sp|Q16666|IF16_HUMAN	sp|Q16666|IF16_HUMAN Gamma-interferon-inducible protein 16 OS=Homo sapiens GN=IFI16 PE=1 SV=3	TEGAEATPGAQK		117	128	1159.5594482421875
pepb14a4	b14.a1.a3	sp|Q16666|IF16_HUMAN	sp|Q16666|IF16_HUMAN Gamma-interferon-inducible protein 16 OS=Homo sapiens GN=IFI16 PE=1 SV=3	LTTINCEEGDK	C6:+57.02146	722	732	1279.5838623046875
pepb14a1	b14.a1.a3	sp|Q16666|IF16_HUMAN	sp|Q16666|IF16_HUMAN Gamma-interferon-inducible protein 16 OS=Homo sapiens GN=IFI16 PE=1 SV=3	EVDATSPAPSTSSTVK		101	116	1576.7705078125
pepb14a6	b14.a1.a3	sp|Q16666|IF16_HUMAN	sp|Q16666|IF16_HUMAN Gamma-interferon-inducible protein 16 OS=Homo sapiens GN=IFI16 PE=1 SV=3	TEPEEVSIEDSAQSDLK		562	578	1876.8662109375
pepb14a2	b14.a1.a3	sp|Q16666|IF16_HUMAN	sp|Q16666|IF16_HUMAN Gamma-interferon-inducible protein 16 OS=Homo sapiens GN=IFI16 PE=1 SV=3	GEFTYYEIQDNTGK		700	713	1664.7442626953125
pepb14a3	b14.a1.a3	sp|Q16666|IF16_HUMAN	sp|Q16666|IF16_HUMAN Gamma-interferon-inducible protein 16 OS=Homo sapiens GN=IFI16 PE=1 SV=3	GLEVINDYHFR		13	23	1362.6805419921875
pepb15a1	b15.a1.a1	sp|O75475|PSIP1_HUMAN	sp|O75475|PSIP1_HUMAN PC4 and SFRS1-interacting protein OS=Homo sapiens GN=PSIP1 PE=1 SV=1	FSSQQAATK		92	100	967.4848022460938
pepb15a3	b15.a1.a1	sp|O75475|PSIP1_HUMAN	sp|O75475|PSIP1_HUMAN PC4 and SFRS1-interacting protein OS=Homo sapiens GN=PSIP1 PE=1 SV=1	QSNASSDVEVEEK		101	113	1421.6395263671875
pepb15a5	b15.a1.a1	sp|O75475|PSIP1_HUMAN	sp|O75475|PSIP1_HUMAN PC4 and SFRS1-interacting protein OS=Homo sapiens GN=PSIP1 PE=1 SV=1	VSQVIMEK		408	415	933.5078125
pepb15a4	b15.a1.a1	sp|O75475|PSIP1_HUMAN	sp|O75475|PSIP1_HUMAN PC4 and SFRS1-interacting protein OS=Homo sapiens GN=PSIP1 PE=1 SV=1	VDEVPDGAVKPPTNK		25	39	1565.8173828125
pepb15a2	b15.a1.a1	sp|O75475|PSIP1_HUMAN	sp|O75475|PSIP1_HUMAN PC4 and SFRS1-interacting protein OS=Homo sapiens GN=PSIP1 PE=1 SV=1	GFNEGLWEIDNNPK		76	89	1632.7657470703125
pepb16a2	b16.a1.a1	sp|P18887|XRCC1_HUMAN	sp|P18887|XRCC1_HUMAN DNA repair protein XRCC1 OS=Homo sapiens GN=XRCC1 PE=1 SV=2	FHSPPDKDEAEAPSQK		149	164	1782.8297119140625
pepb16a3	b16.a1.a1	sp|P18887|XRCC1_HUMAN	sp|P18887|XRCC1_HUMAN DNA repair protein XRCC1 OS=Homo sapiens GN=XRCC1 PE=1 SV=2	KLDLNQEEK		247	255	1116.5899658203125
pepb16a4	b16.a1.a1	sp|P18887|XRCC1_HUMAN	sp|P18887|XRCC1_HUMAN DNA repair protein XRCC1 OS=Homo sapiens GN=XRCC1 PE=1 SV=2	TPATAPVPAR		281	290	980.5527954101562
pepb16a5	b16.a1.a1	sp|P18887|XRCC1_HUMAN	sp|P18887|XRCC1_HUMAN DNA repair protein XRCC1 OS=Homo sapiens GN=XRCC1 PE=1 SV=2	YSQVLGLGGR		370	379	1049.57421875
pepb16a1	b16.a1.a1	sp|P18887|XRCC1_HUMAN	sp|P18887|XRCC1_HUMAN DNA repair protein XRCC1 OS=Homo sapiens GN=XRCC1 PE=1 SV=2	DSPFGLSFVR		139	148	1124.5738525390625
pepb16a2	b16.a1.a2	tr|F5H8D7|F5H8D7_HUMAN	tr|F5H8D7|F5H8D7_HUMAN DNA repair protein XRCC1 OS=Homo sapiens GN=XRCC1 PE=2 SV=1	FHSPPDKDEAEAPSQK		118	133	1782.8297119140625
pepb16a3	b16.a1.a2	tr|F5H8D7|F5H8D7_HUMAN	tr|F5H8D7|F5H8D7_HUMAN DNA repair protein XRCC1 OS=Homo sapiens GN=XRCC1 PE=2 SV=1	KLDLNQEEK		216	224	1116.5899658203125
pepb16a4	b16.a1.a2	tr|F5H8D7|F5H8D7_HUMAN	tr|F5H8D7|F5H8D7_HUMAN DNA repair protein XRCC1 OS=Homo sapiens GN=XRCC1 PE=2 SV=1	TPATAPVPAR		250	259	980.5527954101562
pepb16a5	b16.a1.a2	tr|F5H8D7|F5H8D7_HUMAN	tr|F5H8D7|F5H8D7_HUMAN DNA repair protein XRCC1 OS=Homo sapiens GN=XRCC1 PE=2 SV=1	YSQVLGLGGR		339	348	1049.57421875
pepb16a1	b16.a1.a2	tr|F5H8D7|F5H8D7_HUMAN	tr|F5H8D7|F5H8D7_HUMAN DNA repair protein XRCC1 OS=Homo sapiens GN=XRCC1 PE=2 SV=1	DSPFGLSFVR		108	117	1124.5738525390625
pepb17a1	b17.a1.a1	sp|P05388|RLA0_HUMAN	sp|P05388|RLA0_HUMAN 60S acidic ribosomal protein P0 OS=Homo sapiens GN=RPLP0 PE=1 SV=1	GNVGFVFTK		84	92	968.5203857421875
pepb17a3	b17.a1.a1	sp|P05388|RLA0_HUMAN	sp|P05388|RLA0_HUMAN 60S acidic ribosomal protein P0 OS=Homo sapiens GN=RPLP0 PE=1 SV=1	IIQLLDDYPK		17	26	1217.677978515625
pepb17a4	b17.a1.a1	sp|P05388|RLA0_HUMAN	sp|P05388|RLA0_HUMAN 60S acidic ribosomal protein P0 OS=Homo sapiens GN=RPLP0 PE=1 SV=1	TSFFQALGITTK		135	146	1313.71044921875
pepb17a2	b17.a1.a1	sp|P05388|RLA0_HUMAN	sp|P05388|RLA0_HUMAN 60S acidic ribosomal protein P0 OS=Homo sapiens GN=RPLP0 PE=1 SV=1	GTIEILSDVQLIK		150	162	1428.8311767578125
pepb17a5	b17.a1.a1	sp|P05388|RLA0_HUMAN	sp|P05388|RLA0_HUMAN 60S acidic ribosomal protein P0 OS=Homo sapiens GN=RPLP0 PE=1 SV=1	VLALSVETDYTFPLAEK		248	264	1896.00048828125
pepb18a1	b18.a1.a1	sp|Q9BXP5-2|SRRT_HUMAN	sp|Q9BXP5-2|SRRT_HUMAN Isoform 2 of Serrate RNA effector molecule homolog OS=Homo sapiens GN=SRRT	DAAGLECKPR	C7:+57.02146	406	415	1116.5469970703125
pepb18a2	b18.a1.a1	sp|Q9BXP5-2|SRRT_HUMAN	sp|Q9BXP5-2|SRRT_HUMAN Isoform 2 of Serrate RNA effector molecule homolog OS=Homo sapiens GN=SRRT	ESLSEEEAQK		678	687	1149.52734375
pepb18a4	b18.a1.a1	sp|Q9BXP5-2|SRRT_HUMAN	sp|Q9BXP5-2|SRRT_HUMAN Isoform 2 of Serrate RNA effector molecule homolog OS=Homo sapiens GN=SRRT	VALSEPQPER		450	459	1125.59033203125
pepb18a3	b18.a1.a1	sp|Q9BXP5-2|SRRT_HUMAN	sp|Q9BXP5-2|SRRT_HUMAN Isoform 2 of Serrate RNA effector molecule homolog OS=Homo sapiens GN=SRRT	EVAFFNNFLTDAK		746	758	1515.7481689453125
pepb18a1	b18.a1.a2	sp|Q9BXP5-3|SRRT_HUMAN	sp|Q9BXP5-3|SRRT_HUMAN Isoform 3 of Serrate RNA effector molecule homolog OS=Homo sapiens GN=SRRT	DAAGLECKPR	C7:+57.02146	405	414	1116.5469970703125
pepb18a2	b18.a1.a2	sp|Q9BXP5-3|SRRT_HUMAN	sp|Q9BXP5-3|SRRT_HUMAN Isoform 3 of Serrate RNA effector molecule homolog OS=Homo sapiens GN=SRRT	ESLSEEEAQK		677	686	1149.52734375
pepb18a4	b18.a1.a2	sp|Q9BXP5-3|SRRT_HUMAN	sp|Q9BXP5-3|SRRT_HUMAN Isoform 3 of Serrate RNA effector molecule homolog OS=Homo sapiens GN=SRRT	VALSEPQPER		449	458	1125.59033203125
pepb18a3	b18.a1.a2	sp|Q9BXP5-3|SRRT_HUMAN	sp|Q9BXP5-3|SRRT_HUMAN Isoform 3 of Serrate RNA effector molecule homolog OS=Homo sapiens GN=SRRT	EVAFFNNFLTDAK		745	757	1515.7481689453125
pepb18a1	b18.a1.a3	sp|Q9BXP5-4|SRRT_HUMAN	sp|Q9BXP5-4|SRRT_HUMAN Isoform 4 of Serrate RNA effector molecule homolog OS=Homo sapiens GN=SRRT	DAAGLECKPR	C7:+57.02146	405	414	1116.5469970703125
pepb18a2	b18.a1.a3	sp|Q9BXP5-4|SRRT_HUMAN	sp|Q9BXP5-4|SRRT_HUMAN Isoform 4 of Serrate RNA effector molecule homolog OS=Homo sapiens GN=SRRT	ESLSEEEAQK		677	686	1149.52734375
pepb18a4	b18.a1.a3	sp|Q9BXP5-4|SRRT_HUMAN	sp|Q9BXP5-4|SRRT_HUMAN Isoform 4 of Serrate RNA effector molecule homolog OS=Homo sapiens GN=SRRT	VALSEPQPER		449	458	1125.59033203125
pepb18a3	b18.a1.a3	sp|Q9BXP5-4|SRRT_HUMAN	sp|Q9BXP5-4|SRRT_HUMAN Isoform 4 of Serrate RNA effector molecule homolog OS=Homo sapiens GN=SRRT	EVAFFNNFLTDAK		745	757	1515.7481689453125
pepb18a1	b18.a1.a4	sp|Q9BXP5-5|SRRT_HUMAN	sp|Q9BXP5-5|SRRT_HUMAN Isoform 5 of Serrate RNA effector molecule homolog OS=Homo sapiens GN=SRRT	DAAGLECKPR	C7:+57.02146	369	378	1116.5469970703125
pepb18a2	b18.a1.a4	sp|Q9BXP5-5|SRRT_HUMAN	sp|Q9BXP5-5|SRRT_HUMAN Isoform 5 of Serrate RNA effector molecule homolog OS=Homo sapiens GN=SRRT	ESLSEEEAQK		641	650	1149.52734375
pepb18a4	b18.a1.a4	sp|Q9BXP5-5|SRRT_HUMAN	sp|Q9BXP5-5|SRRT_HUMAN Isoform 5 of Serrate RNA effector molecule homolog OS=Homo sapiens GN=SRRT	VALSEPQPER		413	422	1125.59033203125
pepb18a3	b18.a1.a4	sp|Q9BXP5-5|SRRT_HUMAN	sp|Q9BXP5-5|SRRT_HUMAN Isoform 5 of Serrate RNA effector molecule homolog OS=Homo sapiens GN=SRRT	EVAFFNNFLTDAK		709	721	1515.7481689453125
pepb18a1	b18.a1.a5	sp|Q9BXP5|SRRT_HUMAN	sp|Q9BXP5|SRRT_HUMAN Serrate RNA effector molecule homolog OS=Homo sapiens GN=SRRT PE=1 SV=1	DAAGLECKPR	C7:+57.02146	406	415	1116.5469970703125
pepb18a2	b18.a1.a5	sp|Q9BXP5|SRRT_HUMAN	sp|Q9BXP5|SRRT_HUMAN Serrate RNA effector molecule homolog OS=Homo sapiens GN=SRRT PE=1 SV=1	ESLSEEEAQK		678	687	1149.52734375
pepb18a4	b18.a1.a5	sp|Q9BXP5|SRRT_HUMAN	sp|Q9BXP5|SRRT_HUMAN Serrate RNA effector molecule homolog OS=Homo sapiens GN=SRRT PE=1 SV=1	VALSEPQPER		450	459	1125.59033203125
pepb18a3	b18.a1.a5	sp|Q9BXP5|SRRT_HUMAN	sp|Q9BXP5|SRRT_HUMAN Serrate RNA effector molecule homolog OS=Homo sapiens GN=SRRT PE=1 SV=1	EVAFFNNFLTDAK		746	758	1515.7481689453125
pepb18a1	b18.a1.a6	tr|H7C3A1|H7C3A1_HUMAN	tr|H7C3A1|H7C3A1_HUMAN Serrate RNA effector molecule homolog (Fragment) OS=Homo sapiens GN=SRRT PE=2 SV=1	DAAGLECKPR	C7:+57.02146	36	45	1116.5469970703125
pepb18a2	b18.a1.a6	tr|H7C3A1|H7C3A1_HUMAN	tr|H7C3A1|H7C3A1_HUMAN Serrate RNA effector molecule homolog (Fragment) OS=Homo sapiens GN=SRRT PE=2 SV=1	ESLSEEEAQK		308	317	1149.52734375
pepb18a4	b18.a1.a6	tr|H7C3A1|H7C3A1_HUMAN	tr|H7C3A1|H7C3A1_HUMAN Serrate RNA effector molecule homolog (Fragment) OS=Homo sapiens GN=SRRT PE=2 SV=1	VALSEPQPER		80	89	1125.59033203125
pepb18a3	b18.a1.a6	tr|H7C3A1|H7C3A1_HUMAN	tr|H7C3A1|H7C3A1_HUMAN Serrate RNA effector molecule homolog (Fragment) OS=Homo sapiens GN=SRRT PE=2 SV=1	EVAFFNNFLTDAK		376	388	1515.7481689453125
pepb19a3	b19.a1.a1	sp|Q00839-2|HNRPU_HUMAN	sp|Q00839-2|HNRPU_HUMAN Isoform Short of Heterogeneous nuclear ribonucleoprotein U OS=Homo sapiens GN=HNRNPU	TCNCETEDYGEK	C2:+57.02146 C4:+57.02146	369	380	1505.55224609375
pepb19a4	b19.a1.a1	sp|Q00839-2|HNRPU_HUMAN	sp|Q00839-2|HNRPU_HUMAN Isoform Short of Heterogeneous nuclear ribonucleoprotein U OS=Homo sapiens GN=HNRNPU	YNILGTNTIMDK	M10:+15.99491	506	517	1398.69384765625
pepb19a1	b19.a1.a1	sp|Q00839-2|HNRPU_HUMAN	sp|Q00839-2|HNRPU_HUMAN Isoform Short of Heterogeneous nuclear ribonucleoprotein U OS=Homo sapiens GN=HNRNPU	AFLWAGGR		298	305	877.4683227539062
pepb19a2	b19.a1.a1	sp|Q00839-2|HNRPU_HUMAN	sp|Q00839-2|HNRPU_HUMAN Isoform Short of Heterogeneous nuclear ribonucleoprotein U OS=Homo sapiens GN=HNRNPU	GYFEYIEENK		237	246	1291.58447265625
pepb19a3	b19.a1.a2	sp|Q00839|HNRPU_HUMAN	sp|Q00839|HNRPU_HUMAN Heterogeneous nuclear ribonucleoprotein U OS=Homo sapiens GN=HNRNPU PE=1 SV=6	TCNCETEDYGEK	C2:+57.02146 C4:+57.02146	388	399	1505.55224609375
pepb19a4	b19.a1.a2	sp|Q00839|HNRPU_HUMAN	sp|Q00839|HNRPU_HUMAN Heterogeneous nuclear ribonucleoprotein U OS=Homo sapiens GN=HNRNPU PE=1 SV=6	YNILGTNTIMDK	M10:+15.99491	525	536	1398.69384765625
pepb19a1	b19.a1.a2	sp|Q00839|HNRPU_HUMAN	sp|Q00839|HNRPU_HUMAN Heterogeneous nuclear ribonucleoprotein U OS=Homo sapiens GN=HNRNPU PE=1 SV=6	AFLWAGGR		317	324	877.4683227539062
pepb19a2	b19.a1.a2	sp|Q00839|HNRPU_HUMAN	sp|Q00839|HNRPU_HUMAN Heterogeneous nuclear ribonucleoprotein U OS=Homo sapiens GN=HNRNPU PE=1 SV=6	GYFEYIEENK		256	265	1291.58447265625
pepb20a3	b20.a1.a1	sp|Q9NR30|DDX21_HUMAN	sp|Q9NR30|DDX21_HUMAN Nucleolar RNA helicase 2 OS=Homo sapiens GN=DDX21 PE=1 SV=5	SDAGLESDTAMK	M11:+15.99491	7	18	1240.53662109375
pepb20a1	b20.a1.a1	sp|Q9NR30|DDX21_HUMAN	sp|Q9NR30|DDX21_HUMAN Nucleolar RNA helicase 2 OS=Homo sapiens GN=DDX21 PE=1 SV=5	APQVLVLAPTR		260	270	1164.7103271484375
pepb20a2	b20.a1.a1	sp|Q9NR30|DDX21_HUMAN	sp|Q9NR30|DDX21_HUMAN Nucleolar RNA helicase 2 OS=Homo sapiens GN=DDX21 PE=1 SV=5	GAVEALAAALAH		606	617	1093.6004638671875
pepb20a4	b20.a1.a1	sp|Q9NR30|DDX21_HUMAN	sp|Q9NR30|DDX21_HUMAN Nucleolar RNA helicase 2 OS=Homo sapiens GN=DDX21 PE=1 SV=5	TFSFAIPLIEK		237	247	1265.71435546875
pepb21a1	b21.a1.a1	sp|P10412|H14_HUMAN	sp|P10412|H14_HUMAN Histone H1.4 OS=Homo sapiens GN=HIST1H1E PE=1 SV=2	ALAAAGYDVEK		65	75	1107.5684814453125
pepb21a3	b21.a1.a1	sp|P10412|H14_HUMAN	sp|P10412|H14_HUMAN Histone H1.4 OS=Homo sapiens GN=HIST1H1E PE=1 SV=2	SGVSLAALK		55	63	845.509521484375
pepb21a2	b21.a1.a1	sp|P10412|H14_HUMAN	sp|P10412|H14_HUMAN Histone H1.4 OS=Homo sapiens GN=HIST1H1E PE=1 SV=2	ASGPPVSELITK		35	46	1198.668212890625
pepb21a1	b21.a1.a2	sp|P16402|H13_HUMAN	sp|P16402|H13_HUMAN Histone H1.3 OS=Homo sapiens GN=HIST1H1D PE=1 SV=2	ALAAAGYDVEK		66	76	1107.5684814453125
pepb21a3	b21.a1.a2	sp|P16402|H13_HUMAN	sp|P16402|H13_HUMAN Histone H1.3 OS=Homo sapiens GN=HIST1H1D PE=1 SV=2	SGVSLAALK		56	64	845.509521484375
pepb21a2	b21.a1.a2	sp|P16402|H13_HUMAN	sp|P16402|H13_HUMAN Histone H1.3 OS=Homo sapiens GN=HIST1H1D PE=1 SV=2	ASGPPVSELITK		36	47	1198.668212890625
pepb21a1	b21.a1.a3	sp|P16403|H12_HUMAN	sp|P16403|H12_HUMAN Histone H1.2 OS=Homo sapiens GN=HIST1H1C PE=1 SV=2	ALAAAGYDVEK		65	75	1107.5684814453125
pepb21a3	b21.a1.a3	sp|P16403|H12_HUMAN	sp|P16403|H12_HUMAN Histone H1.2 OS=Homo sapiens GN=HIST1H1C PE=1 SV=2	SGVSLAALK		55	63	845.509521484375
pepb21a2	b21.a1.a3	sp|P16403|H12_HUMAN	sp|P16403|H12_HUMAN Histone H1.2 OS=Homo sapiens GN=HIST1H1C PE=1 SV=2	ASGPPVSELITK		35	46	1198.668212890625
pepb22a2	b22.a1.a1	sp|P35659|DEK_HUMAN	sp|P35659|DEK_HUMAN Protein DEK OS=Homo sapiens GN=DEK PE=1 SV=1	LTMQVSSLQR		66	75	1162.625244140625
pepb22a1	b22.a1.a1	sp|P35659|DEK_HUMAN	sp|P35659|DEK_HUMAN Protein DEK OS=Homo sapiens GN=DEK PE=1 SV=1	LLASANLEEVTMK	M12:+15.99491	332	344	1434.7513427734375
pepb22a3	b22.a1.a1	sp|P35659|DEK_HUMAN	sp|P35659|DEK_HUMAN Protein DEK OS=Homo sapiens GN=DEK PE=1 SV=1	VYENYPTYDLTER		350	362	1662.7650146484375
pepb23a1	b23.a1.a1	sp|P62805|H4_HUMAN	sp|P62805|H4_HUMAN Histone H4 OS=Homo sapiens GN=HIST1H4A PE=1 SV=2	DNIQGITKPAIR		25	36	1325.7540283203125
pepb23a2	b23.a1.a1	sp|P62805|H4_HUMAN	sp|P62805|H4_HUMAN Histone H4 OS=Homo sapiens GN=HIST1H4A PE=1 SV=2	ISGLIYEETR		47	56	1180.621337890625
pepb23a3	b23.a1.a1	sp|P62805|H4_HUMAN	sp|P62805|H4_HUMAN Histone H4 OS=Homo sapiens GN=HIST1H4A PE=1 SV=2	TVTAMDVVYALK		81	92	1310.702880859375
pepb24a1	b24.a1.a1	sp|P05387|RLA2_HUMAN	sp|P05387|RLA2_HUMAN 60S acidic ribosomal protein P2 OS=Homo sapiens GN=RPLP2 PE=1 SV=1	LLAALGGNSSPSAK		8	21	1285.7115478515625
pepb24a2	b24.a1.a1	sp|P05387|RLA2_HUMAN	sp|P05387|RLA2_HUMAN 60S acidic ribosomal protein P2 OS=Homo sapiens GN=RPLP2 PE=1 SV=1	ILDSVGIEADDDR		26	38	1417.6810302734375
pepb24a3	b24.a1.a1	sp|P05387|RLA2_HUMAN	sp|P05387|RLA2_HUMAN 60S acidic ribosomal protein P2 OS=Homo sapiens GN=RPLP2 PE=1 SV=1	NIEDVIAQGIGK		50	61	1256.6849365234375
pepb25a2	b25.a1.a1	sp|P04908|H2A1B_HUMAN	sp|P04908|H2A1B_HUMAN Histone H2A type 1-B/E OS=Homo sapiens GN=HIST1H2AB PE=1 SV=2	HLQLAIR		83	89	850.5261840820312
pepb25a1	b25.a1.a1	sp|P04908|H2A1B_HUMAN	sp|P04908|H2A1B_HUMAN Histone H2A type 1-B/E OS=Homo sapiens GN=HIST1H2AB PE=1 SV=2	AGLQFPVGR		22	30	944.5316772460938
pepb25a3	b25.a1.a1	sp|P04908|H2A1B_HUMAN	sp|P04908|H2A1B_HUMAN Histone H2A type 1-B/E OS=Homo sapiens GN=HIST1H2AB PE=1 SV=2	VTIAQGGVLPNIQAVLLPK		101	119	1931.169189453125
pepb25a2	b25.a1.a2	sp|P0C0S8|H2A1_HUMAN	sp|P0C0S8|H2A1_HUMAN Histone H2A type 1 OS=Homo sapiens GN=HIST1H2AG PE=1 SV=2	HLQLAIR		83	89	850.5261840820312
pepb25a1	b25.a1.a2	sp|P0C0S8|H2A1_HUMAN	sp|P0C0S8|H2A1_HUMAN Histone H2A type 1 OS=Homo sapiens GN=HIST1H2AG PE=1 SV=2	AGLQFPVGR		22	30	944.5316772460938
pepb25a3	b25.a1.a2	sp|P0C0S8|H2A1_HUMAN	sp|P0C0S8|H2A1_HUMAN Histone H2A type 1 OS=Homo sapiens GN=HIST1H2AG PE=1 SV=2	VTIAQGGVLPNIQAVLLPK		101	119	1931.169189453125
pepb25a2	b25.a1.a3	sp|P16104|H2AX_HUMAN	sp|P16104|H2AX_HUMAN Histone H2AX OS=Homo sapiens GN=H2AFX PE=1 SV=2	HLQLAIR		83	89	850.5261840820312
pepb25a1	b25.a1.a3	sp|P16104|H2AX_HUMAN	sp|P16104|H2AX_HUMAN Histone H2AX OS=Homo sapiens GN=H2AFX PE=1 SV=2	AGLQFPVGR		22	30	944.5316772460938
pepb25a3	b25.a1.a3	sp|P16104|H2AX_HUMAN	sp|P16104|H2AX_HUMAN Histone H2AX OS=Homo sapiens GN=H2AFX PE=1 SV=2	VTIAQGGVLPNIQAVLLPK		101	119	1931.169189453125
pepb25a2	b25.a1.a4	sp|P20671|H2A1D_HUMAN	sp|P20671|H2A1D_HUMAN Histone H2A type 1-D OS=Homo sapiens GN=HIST1H2AD PE=1 SV=2	HLQLAIR		83	89	850.5261840820312
pepb25a1	b25.a1.a4	sp|P20671|H2A1D_HUMAN	sp|P20671|H2A1D_HUMAN Histone H2A type 1-D OS=Homo sapiens GN=HIST1H2AD PE=1 SV=2	AGLQFPVGR		22	30	944.5316772460938
pepb25a3	b25.a1.a4	sp|P20671|H2A1D_HUMAN	sp|P20671|H2A1D_HUMAN Histone H2A type 1-D OS=Homo sapiens GN=HIST1H2AD PE=1 SV=2	VTIAQGGVLPNIQAVLLPK		101	119	1931.169189453125
pepb25a2	b25.a1.a5	sp|Q16777|H2A2C_HUMAN	sp|Q16777|H2A2C_HUMAN Histone H2A type 2-C OS=Homo sapiens GN=HIST2H2AC PE=1 SV=4	HLQLAIR		83	89	850.5261840820312
pepb25a1	b25.a1.a5	sp|Q16777|H2A2C_HUMAN	sp|Q16777|H2A2C_HUMAN Histone H2A type 2-C OS=Homo sapiens GN=HIST2H2AC PE=1 SV=4	AGLQFPVGR		22	30	944.5316772460938
pepb25a3	b25.a1.a5	sp|Q16777|H2A2C_HUMAN	sp|Q16777|H2A2C_HUMAN Histone H2A type 2-C OS=Homo sapiens GN=HIST2H2AC PE=1 SV=4	VTIAQGGVLPNIQAVLLPK		101	119	1931.169189453125
pepb25a2	b25.a1.a6	sp|Q6FI13|H2A2A_HUMAN	sp|Q6FI13|H2A2A_HUMAN Histone H2A type 2-A OS=Homo sapiens GN=HIST2H2AA3 PE=1 SV=3	HLQLAIR		83	89	850.5261840820312
pepb25a1	b25.a1.a6	sp|Q6FI13|H2A2A_HUMAN	sp|Q6FI13|H2A2A_HUMAN Histone H2A type 2-A OS=Homo sapiens GN=HIST2H2AA3 PE=1 SV=3	AGLQFPVGR		22	30	944.5316772460938
pepb25a3	b25.a1.a6	sp|Q6FI13|H2A2A_HUMAN	sp|Q6FI13|H2A2A_HUMAN Histone H2A type 2-A OS=Homo sapiens GN=HIST2H2AA3 PE=1 SV=3	VTIAQGGVLPNIQAVLLPK		101	119	1931.169189453125
pepb25a2	b25.a1.a7	sp|Q7L7L0|H2A3_HUMAN	sp|Q7L7L0|H2A3_HUMAN Histone H2A type 3 OS=Homo sapiens GN=HIST3H2A PE=1 SV=3	HLQLAIR		83	89	850.5261840820312
pepb25a1	b25.a1.a7	sp|Q7L7L0|H2A3_HUMAN	sp|Q7L7L0|H2A3_HUMAN Histone H2A type 3 OS=Homo sapiens GN=HIST3H2A PE=1 SV=3	AGLQFPVGR		22	30	944.5316772460938
pepb25a3	b25.a1.a7	sp|Q7L7L0|H2A3_HUMAN	sp|Q7L7L0|H2A3_HUMAN Histone H2A type 3 OS=Homo sapiens GN=HIST3H2A PE=1 SV=3	VTIAQGGVLPNIQAVLLPK		101	119	1931.169189453125
pepb25a2	b25.a1.a8	sp|Q93077|H2A1C_HUMAN	sp|Q93077|H2A1C_HUMAN Histone H2A type 1-C OS=Homo sapiens GN=HIST1H2AC PE=1 SV=3	HLQLAIR		83	89	850.5261840820312
pepb25a1	b25.a1.a8	sp|Q93077|H2A1C_HUMAN	sp|Q93077|H2A1C_HUMAN Histone H2A type 1-C OS=Homo sapiens GN=HIST1H2AC PE=1 SV=3	AGLQFPVGR		22	30	944.5316772460938
pepb25a3	b25.a1.a8	sp|Q93077|H2A1C_HUMAN	sp|Q93077|H2A1C_HUMAN Histone H2A type 1-C OS=Homo sapiens GN=HIST1H2AC PE=1 SV=3	VTIAQGGVLPNIQAVLLPK		101	119	1931.169189453125
pepb25a2	b25.a1.a9	sp|Q96KK5|H2A1H_HUMAN	sp|Q96KK5|H2A1H_HUMAN Histone H2A type 1-H OS=Homo sapiens GN=HIST1H2AH PE=1 SV=3	HLQLAIR		83	89	850.5261840820312
pepb25a1	b25.a1.a9	sp|Q96KK5|H2A1H_HUMAN	sp|Q96KK5|H2A1H_HUMAN Histone H2A type 1-H OS=Homo sapiens GN=HIST1H2AH PE=1 SV=3	AGLQFPVGR		22	30	944.5316772460938
pepb25a3	b25.a1.a9	sp|Q96KK5|H2A1H_HUMAN	sp|Q96KK5|H2A1H_HUMAN Histone H2A type 1-H OS=Homo sapiens GN=HIST1H2AH PE=1 SV=3	VTIAQGGVLPNIQAVLLPK		101	119	1931.169189453125
pepb25a2	b25.a1.b10	sp|Q96QV6|H2A1A_HUMAN	sp|Q96QV6|H2A1A_HUMAN Histone H2A type 1-A OS=Homo sapiens GN=HIST1H2AA PE=1 SV=3	HLQLAIR		83	89	850.5261840820312
pepb25a1	b25.a1.b10	sp|Q96QV6|H2A1A_HUMAN	sp|Q96QV6|H2A1A_HUMAN Histone H2A type 1-A OS=Homo sapiens GN=HIST1H2AA PE=1 SV=3	AGLQFPVGR		22	30	944.5316772460938
pepb25a3	b25.a1.b10	sp|Q96QV6|H2A1A_HUMAN	sp|Q96QV6|H2A1A_HUMAN Histone H2A type 1-A OS=Homo sapiens GN=HIST1H2AA PE=1 SV=3	VTIAQGGVLPNIQAVLLPK		101	119	1931.169189453125
pepb25a2	b25.a1.b11	sp|Q99878|H2A1J_HUMAN	sp|Q99878|H2A1J_HUMAN Histone H2A type 1-J OS=Homo sapiens GN=HIST1H2AJ PE=1 SV=3	HLQLAIR		83	89	850.5261840820312
pepb25a1	b25.a1.b11	sp|Q99878|H2A1J_HUMAN	sp|Q99878|H2A1J_HUMAN Histone H2A type 1-J OS=Homo sapiens GN=HIST1H2AJ PE=1 SV=3	AGLQFPVGR		22	30	944.5316772460938
pepb25a3	b25.a1.b11	sp|Q99878|H2A1J_HUMAN	sp|Q99878|H2A1J_HUMAN Histone H2A type 1-J OS=Homo sapiens GN=HIST1H2AJ PE=1 SV=3	VTIAQGGVLPNIQAVLLPK		101	119	1931.169189453125
pepb25a2	b25.a1.b12	sp|Q9BTM1|H2AJ_HUMAN	sp|Q9BTM1|H2AJ_HUMAN Histone H2A.J OS=Homo sapiens GN=H2AFJ PE=1 SV=1	HLQLAIR		83	89	850.5261840820312
pepb25a1	b25.a1.b12	sp|Q9BTM1|H2AJ_HUMAN	sp|Q9BTM1|H2AJ_HUMAN Histone H2A.J OS=Homo sapiens GN=H2AFJ PE=1 SV=1	AGLQFPVGR		22	30	944.5316772460938
pepb25a3	b25.a1.b12	sp|Q9BTM1|H2AJ_HUMAN	sp|Q9BTM1|H2AJ_HUMAN Histone H2A.J OS=Homo sapiens GN=H2AFJ PE=1 SV=1	VTIAQGGVLPNIQAVLLPK		101	119	1931.169189453125
pepb26a1	b26.a1.a1	sp|P17844|DDX5_HUMAN	sp|P17844|DDX5_HUMAN Probable ATP-dependent RNA helicase DDX5 OS=Homo sapiens GN=DDX5 PE=1 SV=1	EANQAINPK		462	470	984.5112915039062
pepb26a2	b26.a1.a1	sp|P17844|DDX5_HUMAN	sp|P17844|DDX5_HUMAN Probable ATP-dependent RNA helicase DDX5 OS=Homo sapiens GN=DDX5 PE=1 SV=1	TAQEVETYR		69	77	1096.52734375
pepb26a1	b26.a1.a2	tr|B4DLW8|B4DLW8_HUMAN	tr|B4DLW8|B4DLW8_HUMAN Probable ATP-dependent RNA helicase DDX5 OS=Homo sapiens GN=DDX5 PE=2 SV=1	EANQAINPK		383	391	984.5112915039062
pepb26a2	b26.a1.a2	tr|B4DLW8|B4DLW8_HUMAN	tr|B4DLW8|B4DLW8_HUMAN Probable ATP-dependent RNA helicase DDX5 OS=Homo sapiens GN=DDX5 PE=2 SV=1	TAQEVETYR		69	77	1096.52734375
pepb26a1	b26.a1.a3	tr|J3KTA4|J3KTA4_HUMAN	tr|J3KTA4|J3KTA4_HUMAN Probable ATP-dependent RNA helicase DDX5 OS=Homo sapiens GN=DDX5 PE=4 SV=1	EANQAINPK		462	470	984.5112915039062
pepb26a2	b26.a1.a3	tr|J3KTA4|J3KTA4_HUMAN	tr|J3KTA4|J3KTA4_HUMAN Probable ATP-dependent RNA helicase DDX5 OS=Homo sapiens GN=DDX5 PE=4 SV=1	TAQEVETYR		69	77	1096.52734375
pepb27a2	b27.a1.a1	sp|O43719|HTSF1_HUMAN	sp|O43719|HTSF1_HUMAN HIV Tat-specific factor 1 OS=Homo sapiens GN=HTATSF1 PE=1 SV=1	RSDSVSASER		384	393	1093.523681640625
pepb27a1	b27.a1.a1	sp|O43719|HTSF1_HUMAN	sp|O43719|HTSF1_HUMAN HIV Tat-specific factor 1 OS=Homo sapiens GN=HTATSF1 PE=1 SV=1	HPDGVASVSFR		310	320	1171.5859375
pepb28a2	b28.a1.a1	sp|Q04837|SSBP_HUMAN	sp|Q04837|SSBP_HUMAN Single-stranded DNA-binding protein, mitochondrial OS=Homo sapiens GN=SSBP1 PE=1 SV=1	VGQDPVLR		39	46	883.5
pepb28a1	b28.a1.a1	sp|Q04837|SSBP_HUMAN	sp|Q04837|SSBP_HUMAN Single-stranded DNA-binding protein, mitochondrial OS=Homo sapiens GN=SSBP1 PE=1 SV=1	ESETTTSLVLER		17	28	1364.6907958984375
pepb28a2	b28.a1.a2	tr|C9K0U8|C9K0U8_HUMAN	tr|C9K0U8|C9K0U8_HUMAN Single-stranded DNA-binding protein (Fragment) OS=Homo sapiens GN=SSBP1 PE=2 SV=1	VGQDPVLR		39	46	883.5
pepb28a1	b28.a1.a2	tr|C9K0U8|C9K0U8_HUMAN	tr|C9K0U8|C9K0U8_HUMAN Single-stranded DNA-binding protein (Fragment) OS=Homo sapiens GN=SSBP1 PE=2 SV=1	ESETTTSLVLER		17	28	1364.6907958984375
pepb28a2	b28.a1.a3	tr|E7EUY5|E7EUY5_HUMAN	tr|E7EUY5|E7EUY5_HUMAN Single-stranded DNA-binding protein (Fragment) OS=Homo sapiens GN=SSBP1 PE=2 SV=1	VGQDPVLR		39	46	883.5
pepb28a1	b28.a1.a3	tr|E7EUY5|E7EUY5_HUMAN	tr|E7EUY5|E7EUY5_HUMAN Single-stranded DNA-binding protein (Fragment) OS=Homo sapiens GN=SSBP1 PE=2 SV=1	ESETTTSLVLER		17	28	1364.6907958984375
pepb29a1	b29.a1.a1	sp|P16401|H15_HUMAN	sp|P16401|H15_HUMAN Histone H1.5 OS=Homo sapiens GN=HIST1H1B PE=1 SV=3	ALAAGGYDVEK		68	78	1093.5528564453125
pepb29a2	b29.a1.a1	sp|P16401|H15_HUMAN	sp|P16401|H15_HUMAN Histone H1.5 OS=Homo sapiens GN=HIST1H1B PE=1 SV=3	ATGPPVSELITK		38	49	1212.6839599609375
pepb30a2	b30.a1.a1	sp|P08670|VIME_HUMAN	sp|P08670|VIME_HUMAN Vimentin OS=Homo sapiens GN=VIM PE=1 SV=4	KLLEGEESR		402	410	1060.563720703125
pepb30a1	b30.a1.a1	sp|P08670|VIME_HUMAN	sp|P08670|VIME_HUMAN Vimentin OS=Homo sapiens GN=VIM PE=1 SV=4	ILLAELEQLK		130	139	1169.71435546875
pepb30a2	b30.a1.a2	tr|B0YJC4|B0YJC4_HUMAN	tr|B0YJC4|B0YJC4_HUMAN Vimentin OS=Homo sapiens GN=VIM PE=2 SV=1	KLLEGEESR		402	410	1060.563720703125
pepb30a1	b30.a1.a2	tr|B0YJC4|B0YJC4_HUMAN	tr|B0YJC4|B0YJC4_HUMAN Vimentin OS=Homo sapiens GN=VIM PE=2 SV=1	ILLAELEQLK		130	139	1169.71435546875
pepb31a1	b31.a1.a1	sp|Q7L014|DDX46_HUMAN	sp|Q7L014|DDX46_HUMAN Probable ATP-dependent RNA helicase DDX46 OS=Homo sapiens GN=DDX46 PE=1 SV=2	MSQEEVNVFR		345	354	1238.583740234375
pepb31a2	b31.a1.a1	sp|Q7L014|DDX46_HUMAN	sp|Q7L014|DDX46_HUMAN Probable ATP-dependent RNA helicase DDX46 OS=Homo sapiens GN=DDX46 PE=1 SV=2	VTYVVLDEADR		523	533	1279.6533203125
pepb32a1	b32.a1.a1	sp|P80217-2|IN35_HUMAN	sp|P80217-2|IN35_HUMAN Isoform 2 of Interferon-induced 35 kDa protein OS=Homo sapiens GN=IFI35	GHTQQDPEVPK		54	64	1235.6019287109375
pepb32a2	b32.a1.a1	sp|P80217-2|IN35_HUMAN	sp|P80217-2|IN35_HUMAN Isoform 2 of Interferon-induced 35 kDa protein OS=Homo sapiens GN=IFI35	SAPLDAALHALQEEQAR	S1:+42.01057	2	18	1861.940673828125
pepb32a1	b32.a1.a2	sp|P80217|IN35_HUMAN	sp|P80217|IN35_HUMAN Interferon-induced 35 kDa protein OS=Homo sapiens GN=IFI35 PE=1 SV=5	GHTQQDPEVPK		54	64	1235.6019287109375
pepb32a2	b32.a1.a2	sp|P80217|IN35_HUMAN	sp|P80217|IN35_HUMAN Interferon-induced 35 kDa protein OS=Homo sapiens GN=IFI35 PE=1 SV=5	SAPLDAALHALQEEQAR	S1:+42.01057	2	18	1861.940673828125

## Sheet: X!TandemPipeline informations
X!TandemPipeline version :
3.3.4	Myosine Bodybuildée
X!TandemPipeline filters :
Mode	indiv
Maximum peptide Evalue	0.05000000074505806
Maximum protein Evalue	-4.0
Minimum number of peptides per protein	2
MS sample name	DaPR130904_VB99_O1906.m
X!Tandem XML result file NOT FOUND	/home/rusconi/labo/research/daniele-praseuth/donnees-masse/vivien-berthelot/DaPR130904/DaPR130904_VB99_O1906.m.xml
