# Supplementary material for: The human DNA ends proteome uncovers an unexpected entanglement of functional pathways
Source: Nucleic Acids Res. 2016 Feb 25;44(10):4721–33. doi: 10.1093/nar/gkw121 (PMC4889927; doi:10.1093/nar/gkw121)
Supplement: SUPPLEMENTARY DATA [file supp_gkw121_nar-02937-m-2015-File003.zip › berthelot-et-al-spreadsheet-formatted-mass-data/vb119.ods]

## Sheet: proteins
MS Sample :	DaPR130924_VB119_O1935.m
Group ID	Sub-group ID	Protein ID	Description	log(E value)	Coverage	MW	Spectra	Specific	Uniques	Specific uniques	Theoretical number of tryptic peptides	PAI	emPAI	Sub-group proteins	number of MS samples
a1	a1.a1	a1.a1.a1	sp|P78527|PRKDC_HUMAN DNA-dependent protein kinase catalytic subunit OS=Homo sapiens GN=PRKDC PE=1 SV=3	-379.1826477050781	24	468.5	118		82		186	0.6344086021505376	3.309318582805287	1	1
a2	a2.a1	a2.a1.a1	sp|Q14676|MDC1_HUMAN Mediator of DNA damage checkpoint protein 1 OS=Homo sapiens GN=MDC1 PE=1 SV=3	-237.00265502929688	37	226.3000030517578	68		53		68	1.0	9.0	1	1
a3	a3.a1	a3.a1.a1	sp|P11388-2|TOP2A_HUMAN Isoform 2 of DNA topoisomerase 2-alpha OS=Homo sapiens GN=TOP2A	-119.82522583007812	24	177.1999969482422	42	32	31	25	72	0.5833333333333334	2.831186849557288	4	1
a3	a3.a1	a3.a1.a2	sp|P11388-3|TOP2A_HUMAN Isoform 3 of DNA topoisomerase 2-alpha OS=Homo sapiens GN=TOP2A	-119.82522583007812	24	178.39999389648438	42	32	31	25	73	0.5753424657534246	2.761338902136766	4	1
a3	a3.a1	a3.a1.a3	sp|P11388-4|TOP2A_HUMAN Isoform 4 of DNA topoisomerase 2-alpha OS=Homo sapiens GN=TOP2A	-119.82522583007812	23	182.39999389648438	42	32	31	25	74	0.5675675675675675	2.6946012051993025	4	1
a3	a3.a1	a3.a1.a4	sp|P11388|TOP2A_HUMAN DNA topoisomerase 2-alpha OS=Homo sapiens GN=TOP2A PE=1 SV=3	-119.82522583007812	25	174.10000610351562	42	32	31	25	71	0.5915492957746479	2.904354974340706	4	1
a3	a3.a2	a3.a2.a1	sp|Q02880-2|TOP2B_HUMAN Isoform Beta-1 of DNA topoisomerase 2-beta OS=Homo sapiens GN=TOP2B	-97.3461685180664	18	182.39999389648438	31	21	24	18	78	0.3974358974358974	1.4970997860065411	2	1
a3	a3.a2	a3.a2.a2	sp|Q02880|TOP2B_HUMAN DNA topoisomerase 2-beta OS=Homo sapiens GN=TOP2B PE=1 SV=3	-97.3461685180664	18	183.0	31	21	24	18	77	0.4025974025974026	1.5269543862746988	2	1
a4	a4.a1	a4.a1.a1	sp|P09874|PARP1_HUMAN Poly [ADP-ribose] polymerase 1 OS=Homo sapiens GN=PARP1 PE=1 SV=4	-148.7034149169922	37	112.9000015258789	52		38		42	1.2380952380952381	16.301957388458945	1	1
a5	a5.a1	a5.a1.a1	sp|P12956|XRCC6_HUMAN X-ray repair cross-complementing protein 6 OS=Homo sapiens GN=XRCC6 PE=1 SV=2	-133.53402709960938	45	69.69999694824219	43		28		26	1.6538461538461537	44.06570337745473	1	1
a6	a6.a1	a6.a1.a1	sp|P13010|XRCC5_HUMAN X-ray repair cross-complementing protein 5 OS=Homo sapiens GN=XRCC5 PE=1 SV=3	-97.82868957519531	32	82.5	31		24		27	1.1481481481481481	13.065272421052372	1	1
a7	a7.a1	a7.a1.a1	sp|Q14839-2|CHD4_HUMAN Isoform 2 of Chromodomain-helicase-DNA-binding protein 4 OS=Homo sapiens GN=CHD4	-83.6295394897461	16	220.5	27		25		74	0.36486486486486486	1.3166736812810895	3	1
a7	a7.a1	a7.a1.a2	sp|Q14839|CHD4_HUMAN Chromodomain-helicase-DNA-binding protein 4 OS=Homo sapiens GN=CHD4 PE=1 SV=2	-83.6295394897461	16	217.6999969482422	27		25		74	0.36486486486486486	1.3166736812810895	3	1
a7	a7.a1	a7.a1.a3	tr|F5GWX5|F5GWX5_HUMAN Chromodomain-helicase-DNA-binding protein 4 OS=Homo sapiens GN=CHD4 PE=2 SV=1	-83.6295394897461	16	216.8000030517578	27		25		74	0.36486486486486486	1.3166736812810895	3	1
a8	a8.a1	a8.a1.a1	sp|Q15393|SF3B3_HUMAN Splicing factor 3B subunit 3 OS=Homo sapiens GN=SF3B3 PE=1 SV=4	-88.48434448242188	24	135.39999389648438	26		22		43	0.6046511627906976	3.023936908624899	1	1
a9	a9.a1	a9.a1.a1	sp|O75533|SF3B1_HUMAN Splicing factor 3B subunit 1 OS=Homo sapiens GN=SF3B1 PE=1 SV=3	-57.18269729614258	17	145.60000610351562	21		16		52	0.40384615384615385	1.5342307357913092	1	1
b10	b10.a1	b10.a1.a1	sp|Q9BTC0|DIDO1_HUMAN Death-inducer obliterator 1 OS=Homo sapiens GN=DIDO1 PE=1 SV=5	-62.584014892578125	10	243.5	20		19		94	0.2127659574468085	0.6321721285632751	1	1
b11	b11.a1	b11.a1.a1	sp|Q13428-3|TCOF_HUMAN Isoform 3 of Treacle protein OS=Homo sapiens GN=TCOF1	-68.14490509033203	14	152.0	19		16		47	0.40425531914893614	1.536619455757799	4	1
b11	b11.a1	b11.a1.a2	sp|Q13428-4|TCOF_HUMAN Isoform 4 of Treacle protein OS=Homo sapiens GN=TCOF1	-68.14490509033203	13	155.6999969482422	19		16		49	0.3877551020408163	1.4420530945486512	4	1
b11	b11.a1	b11.a1.a3	sp|Q13428|TCOF_HUMAN Treacle protein OS=Homo sapiens GN=TCOF1 PE=1 SV=3	-68.14490509033203	14	151.89999389648438	19		16		47	0.40425531914893614	1.536619455757799	4	1
b11	b11.a1	b11.a1.a4	tr|E9PHK9|E9PHK9_HUMAN Treacle protein OS=Homo sapiens GN=TCOF1 PE=2 SV=1	-68.14490509033203	13	155.8000030517578	19		16		49	0.3877551020408163	1.4420530945486512	4	1
b12	b12.a1	b12.a1.a1	sp|P49916|DNLI3_HUMAN DNA ligase 3 OS=Homo sapiens GN=LIG3 PE=1 SV=2	-63.18252944946289	21	112.69999694824219	19		19		47	0.40425531914893614	1.536619455757799	1	1
b13	b13.a1	b13.a1.a1	sp|O60264|SMCA5_HUMAN SWI/SNF-related matrix-associated actin-dependent regulator of chromatin subfamily A member 5 OS=Homo sapiens GN=SMARCA5 PE=1 SV=1	-47.20805358886719	16	121.69999694824219	14		14		50	0.28	0.9054607179632472	1	1
b14	b14.a1	b14.a1.a1	sp|Q9NRL2|BAZ1A_HUMAN Bromodomain adjacent to zinc finger domain protein 1A OS=Homo sapiens GN=BAZ1A PE=1 SV=2	-55.34587860107422	10	178.39999389648438	14		13		60	0.23333333333333334	0.7113283041617808	1	1
b15	b15.a1	b15.a1.a1	sp|Q13435|SF3B2_HUMAN Splicing factor 3B subunit 2 OS=Homo sapiens GN=SF3B2 PE=1 SV=2	-32.62169647216797	16	100.0	13		12		37	0.35135135135135137	1.2456979955397744	2	1
b15	b15.a1	b15.a1.a2	tr|E9PPJ0|E9PPJ0_HUMAN Splicing factor 3B subunit 2 OS=Homo sapiens GN=SF3B2 PE=2 SV=1	-32.62169647216797	16	98.0	13		12		35	0.37142857142857144	1.3519526350709588	2	1
b16	b16.a1	b16.a1.a1	sp|Q14527|HLTF_HUMAN Helicase-like transcription factor OS=Homo sapiens GN=HLTF PE=1 SV=2	-44.29248809814453	15	113.69999694824219	13		12		47	0.2765957446808511	0.8905829836907584	1	1
b17	b17.a1	b17.a1.a1	sp|Q9H2P0|ADNP_HUMAN Activity-dependent neuroprotector homeobox protein OS=Homo sapiens GN=ADNP PE=1 SV=1	-50.65135192871094	14	123.4000015258789	13		12		53	0.24528301886792453	0.7590695822349836	1	1
b18	b18.a1	b18.a1.a1	sp|Q12789-3|TF3C1_HUMAN Isoform 2 of General transcription factor 3C polypeptide 1 OS=Homo sapiens GN=GTF3C1	-45.045265197753906	6	235.89999389648438	11		11		88	0.125	0.33352143216332397	2	1
b18	b18.a1	b18.a1.a2	sp|Q12789|TF3C1_HUMAN General transcription factor 3C polypeptide 1 OS=Homo sapiens GN=GTF3C1 PE=1 SV=4	-45.045265197753906	6	238.5	11		11		89	0.12359550561797752	0.3292158325925447	2	1
b19	b19.a1	b19.a1.a1	sp|P23246|SFPQ_HUMAN Splicing factor, proline- and glutamine-rich OS=Homo sapiens GN=SFPQ PE=1 SV=2	-28.4945125579834	12	76.0	10		7		24	0.4166666666666667	1.6101572156825368	1	1
b20	b20.a1	b20.a1.a1	sp|Q9P2D1|CHD7_HUMAN Chromodomain-helicase-DNA-binding protein 7 OS=Homo sapiens GN=CHD7 PE=1 SV=3	-28.104434967041016	4	335.5	10		10		118	0.0847457627118644	0.2154742500762865	1	1
b21	b21.a1	b21.a1.a1	sp|P27816-6|MAP4_HUMAN Isoform 6 of Microtubule-associated protein 4 OS=Homo sapiens GN=MAP4	-27.117645263671875	9	119.80000305175781	9		9		46	0.1956521739130435	0.569105605590212	3	1
b21	b21.a1	b21.a1.a2	sp|P27816|MAP4_HUMAN Microtubule-associated protein 4 OS=Homo sapiens GN=MAP4 PE=1 SV=3	-27.117645263671875	9	120.80000305175781	9		9		45	0.2	0.5848931924611136	3	1
b21	b21.a1	b21.a1.a3	tr|E7EVA0|E7EVA0_HUMAN Microtubule-associated protein OS=Homo sapiens GN=MAP4 PE=2 SV=1	-27.117645263671875	4	245.10000610351562	9		9		97	0.09278350515463918	0.23817920304776963	3	1
b22	b22.a1	b22.a1.a1	sp|P78347-2|GTF2I_HUMAN Isoform 2 of General transcription factor II-I OS=Homo sapiens GN=GTF2I	-30.35132598876953	12	107.80000305175781	9		9		41	0.21951219512195122	0.657723885589317	4	1
b22	b22.a1	b22.a1.a2	sp|P78347-3|GTF2I_HUMAN Isoform 3 of General transcription factor II-I OS=Homo sapiens GN=GTF2I	-30.35132598876953	12	110.0999984741211	9		9		41	0.21951219512195122	0.657723885589317	4	1
b22	b22.a1	b22.a1.a3	sp|P78347-4|GTF2I_HUMAN Isoform 4 of General transcription factor II-I OS=Homo sapiens GN=GTF2I	-30.35132598876953	12	109.9000015258789	9		9		41	0.21951219512195122	0.657723885589317	4	1
b22	b22.a1	b22.a1.a4	sp|P78347|GTF2I_HUMAN General transcription factor II-I OS=Homo sapiens GN=GTF2I PE=1 SV=2	-30.35132598876953	12	112.19999694824219	9		9		41	0.21951219512195122	0.657723885589317	4	1
b23	b23.a1	b23.a1.a1	sp|P17480-2|UBF1_HUMAN Isoform UBF2 of Nucleolar transcription factor 1 OS=Homo sapiens GN=UBTF	-24.08898162841797	14	84.80000305175781	9		8		27	0.3333333333333333	1.1544346900318838	3	1
b23	b23.a1	b23.a1.a2	sp|P17480|UBF1_HUMAN Nucleolar transcription factor 1 OS=Homo sapiens GN=UBTF PE=1 SV=1	-24.08898162841797	13	89.19999694824219	9		8		29	0.3103448275862069	1.043359717856942	3	1
b23	b23.a1	b23.a1.a3	tr|E9PKP7|E9PKP7_HUMAN Nucleolar transcription factor 1 OS=Homo sapiens GN=UBTF PE=2 SV=1	-24.08898162841797	14	87.30000305175781	9		8		29	0.3103448275862069	1.043359717856942	3	1
b24	b24.a1	b24.a1.a1	sp|Q32P44-2|EMAL3_HUMAN Isoform 2 of Echinoderm microtubule-associated protein-like 3 OS=Homo sapiens GN=EML3	-29.453100204467773	10	97.80000305175781	8		8		36	0.2222222222222222	0.6681005372000588	4	1
b24	b24.a1	b24.a1.a2	sp|Q32P44|EMAL3_HUMAN Echinoderm microtubule-associated protein-like 3 OS=Homo sapiens GN=EML3 PE=1 SV=1	-29.453100204467773	10	95.0	8		8		36	0.2222222222222222	0.6681005372000588	4	1
b24	b24.a1	b24.a1.a3	tr|B7WPE2|B7WPE2_HUMAN Echinoderm microtubule associated protein like 3, isoform CRA_e OS=Homo sapiens GN=EML3 PE=2 SV=1	-29.453100204467773	10	95.0999984741211	8		8		36	0.2222222222222222	0.6681005372000588	4	1
b24	b24.a1	b24.a1.a4	tr|H0Y3M3|H0Y3M3_HUMAN Echinoderm microtubule-associated protein-like 3 (Fragment) OS=Homo sapiens GN=EML3 PE=4 SV=1	-29.453100204467773	10	97.30000305175781	8		8		35	0.22857142857142856	0.692666615037876	4	1
b25	b25.a1	b25.a1.a1	sp|Q16531|DDB1_HUMAN DNA damage-binding protein 1 OS=Homo sapiens GN=DDB1 PE=1 SV=1	-19.312833786010742	8	126.80000305175781	8		7		50	0.16	0.44543977074592744	2	1
b25	b25.a1	b25.a1.a2	tr|F5GY55|F5GY55_HUMAN DNA damage-binding protein 1 OS=Homo sapiens GN=DDB1 PE=2 SV=1	-19.312833786010742	8	121.5	8		7		46	0.17391304347826086	0.4924955450518296	2	1
b26	b26.a1	b26.a1.a1	sp|P12268|IMDH2_HUMAN Inosine-5'-monophosphate dehydrogenase 2 OS=Homo sapiens GN=IMPDH2 PE=1 SV=2	-24.00556182861328	18	55.70000076293945	7		7		20	0.35	1.2387211385683394	2	1
b26	b26.a1	b26.a1.a2	tr|H0Y4R1|H0Y4R1_HUMAN Inosine-5'-monophosphate dehydrogenase 2 (Fragment) OS=Homo sapiens GN=IMPDH2 PE=3 SV=1	-24.00556182861328	19	50.79999923706055	7		7		21	0.3333333333333333	1.1544346900318838	2	1
b27	b27.a1	b27.a1.a1	sp|P27694|RFA1_HUMAN Replication protein A 70 kDa DNA-binding subunit OS=Homo sapiens GN=RPA1 PE=1 SV=2	-27.806917190551758	13	68.0	7		7		24	0.2916666666666667	0.9573417814876604	1	1
b28	b28.a1	b28.a1.a1	sp|Q15029-2|U5S1_HUMAN Isoform 2 of 116 kDa U5 small nuclear ribonucleoprotein component OS=Homo sapiens GN=EFTUD2	-22.06382942199707	10	105.19999694824219	7		7		43	0.16279069767441862	0.45475781084804767	3	1
b28	b28.a1	b28.a1.a2	sp|Q15029|U5S1_HUMAN 116 kDa U5 small nuclear ribonucleoprotein component OS=Homo sapiens GN=EFTUD2 PE=1 SV=1	-22.06382942199707	9	109.19999694824219	7		7		43	0.16279069767441862	0.45475781084804767	3	1
b28	b28.a1	b28.a1.a3	tr|K7EJ81|K7EJ81_HUMAN 116 kDa U5 small nuclear ribonucleoprotein component OS=Homo sapiens GN=EFTUD2 PE=4 SV=1	-22.06382942199707	9	108.0999984741211	7		7		42	0.16666666666666666	0.46779926762206947	3	1
b29	b29.a1	b29.a1.a1	sp|Q9Y6X9-2|MORC2_HUMAN Isoform 2 of MORC family CW-type zinc finger protein 2 OS=Homo sapiens GN=MORC2	-15.56119155883789	7	110.5	6		6		35	0.17142857142857143	0.4839817889675653	2	1
b29	b29.a1	b29.a1.a2	sp|Q9Y6X9|MORC2_HUMAN MORC family CW-type zinc finger protein 2 OS=Homo sapiens GN=MORC2 PE=1 SV=2	-15.56119155883789	6	117.5999984741211	6		6		36	0.16666666666666666	0.46779926762206947	2	1
b30	b30.a1	b30.a1.a1	sp|Q00839-2|HNRPU_HUMAN Isoform Short of Heterogeneous nuclear ribonucleoprotein U OS=Homo sapiens GN=HNRNPU	-22.230056762695312	9	88.80000305175781	6		6		23	0.2608695652173913	0.8233480008684411	2	1
b30	b30.a1	b30.a1.a2	sp|Q00839|HNRPU_HUMAN Heterogeneous nuclear ribonucleoprotein U OS=Homo sapiens GN=HNRNPU PE=1 SV=6	-22.230056762695312	9	90.4000015258789	6		6		24	0.25	0.7782794100389228	2	1
b31	b31.a1	b31.a1.a1	sp|Q14669-2|TRIPC_HUMAN Isoform 2 of E3 ubiquitin-protein ligase TRIP12 OS=Homo sapiens GN=TRIP12	-15.065469741821289	3	223.60000610351562	6		6		76	0.07894736842105263	0.1993539462092342	3	1
b31	b31.a1	b31.a1.a2	sp|Q14669-3|TRIPC_HUMAN Isoform 3 of E3 ubiquitin-protein ligase TRIP12 OS=Homo sapiens GN=TRIP12	-15.065469741821289	3	225.1999969482422	6		6		77	0.07792207792207792	0.1965258287320717	3	1
b31	b31.a1	b31.a1.a3	sp|Q14669|TRIPC_HUMAN E3 ubiquitin-protein ligase TRIP12 OS=Homo sapiens GN=TRIP12 PE=1 SV=1	-15.065469741821289	3	220.10000610351562	6		6		75	0.08	0.20226443461741295	3	1
b32	b32.a1	b32.a1.a1	sp|Q6P2Q9|PRP8_HUMAN Pre-mRNA-processing-splicing factor 8 OS=Homo sapiens GN=PRPF8 PE=1 SV=2	-19.413585662841797	2	273.20001220703125	6		6		111	0.05405405405405406	0.13254131515281187	1	1
b33	b33.a1	b33.a1.a1	sp|Q96QC0|PP1RA_HUMAN Serine/threonine-protein phosphatase 1 regulatory subunit 10 OS=Homo sapiens GN=PPP1R10 PE=1 SV=1	-21.027963638305664	8	98.9000015258789	6		6		42	0.14285714285714285	0.3894954943731377	1	1
b34	b34.a1	b34.a1.a1	sp|P09661|RU2A_HUMAN U2 small nuclear ribonucleoprotein A' OS=Homo sapiens GN=SNRPA1 PE=1 SV=2	-22.204708099365234	24	28.299999237060547	6		5		9	0.6666666666666666	3.6415888336127784	1	1
b35	b35.a1	b35.a1.a1	sp|P35527|K1C9_HUMAN Keratin, type I cytoskeletal 9 OS=Homo sapiens GN=KRT9 PE=1 SV=3	-26.087833404541016	10	61.900001525878906	5		5		21	0.23809523809523808	0.7301957388458942	1	1
b36	b36.a1	b36.a1.a1	sp|Q9UKN8|TF3C4_HUMAN General transcription factor 3C polypeptide 4 OS=Homo sapiens GN=GTF3C4 PE=1 SV=2	-14.420342445373535	7	91.80000305175781	5		5		44	0.11363636363636363	0.2990813969063477	1	1
b37	b37.a1	b37.a1.a1	sp|P18887|XRCC1_HUMAN DNA repair protein XRCC1 OS=Homo sapiens GN=XRCC1 PE=1 SV=2	-14.480746269226074	9	69.30000305175781	5		5		21	0.23809523809523808	0.7301957388458942	2	1
b37	b37.a1	b37.a1.a2	tr|F5H8D7|F5H8D7_HUMAN DNA repair protein XRCC1 OS=Homo sapiens GN=XRCC1 PE=2 SV=1	-14.480746269226074	9	65.80000305175781	5		5		20	0.25	0.7782794100389228	2	1
b38	b38.a1	b38.a1.a1	sp|Q9Y5Q9|TF3C3_HUMAN General transcription factor 3C polypeptide 3 OS=Homo sapiens GN=GTF3C3 PE=1 SV=1	-18.78912353515625	7	101.0999984741211	5		5		38	0.13157894736842105	0.35387618002254406	1	1
b39	b39.a1	b39.a1.a1	sp|O95785-2|WIZ_HUMAN Isoform 2 of Protein Wiz OS=Homo sapiens GN=WIZ	-14.318873405456543	6	85.19999694824219	4		4		31	0.12903225806451613	0.3459603241553646	5	1
b39	b39.a1	b39.a1.a2	sp|O95785|WIZ_HUMAN Protein Wiz OS=Homo sapiens GN=WIZ PE=1 SV=2	-14.318873405456543	3	178.39999389648438	4		4		63	0.06349206349206349	0.15742288059205722	5	1
b39	b39.a1	b39.a1.a3	tr|B3KVH1|B3KVH1_HUMAN Protein Wiz OS=Homo sapiens GN=WIZ PE=2 SV=1	-14.318873405456543	6	89.19999694824219	4		4		38	0.10526315789473684	0.2742749857031337	5	1
b39	b39.a1	b39.a1.a4	tr|B7ZM82|B7ZM82_HUMAN Protein Wiz OS=Homo sapiens GN=WIZ PE=2 SV=1	-14.318873405456543	5	102.80000305175781	4		4		43	0.09302325581395349	0.23886292399377718	5	1
b39	b39.a1	b39.a1.a5	tr|M0QXA7|M0QXA7_HUMAN Protein Wiz OS=Homo sapiens GN=WIZ PE=4 SV=1	-14.318873405456543	5	103.0999984741211	4		4		43	0.09302325581395349	0.23886292399377718	5	1
b40	b40.a1	b40.a1.a1	sp|Q04837|SSBP_HUMAN Single-stranded DNA-binding protein, mitochondrial OS=Homo sapiens GN=SSBP1 PE=1 SV=1	-10.031298637390137	28	17.200000762939453	4		4		8	0.5	2.1622776601683795	3	1
b40	b40.a1	b40.a1.a2	tr|C9K0U8|C9K0U8_HUMAN Single-stranded DNA-binding protein (Fragment) OS=Homo sapiens GN=SSBP1 PE=2 SV=1	-10.031298637390137	35	14.0	4		4		7	0.5714285714285714	2.72759372031494	3	1
b40	b40.a1	b40.a1.a3	tr|E7EUY5|E7EUY5_HUMAN Single-stranded DNA-binding protein (Fragment) OS=Homo sapiens GN=SSBP1 PE=2 SV=1	-10.031298637390137	31	15.600000381469727	4		4		8	0.5	2.1622776601683795	3	1
b41	b41.a1	b41.a1.a1	sp|Q16666-2|IF16_HUMAN Isoform 2 of Gamma-interferon-inducible protein 16 OS=Homo sapiens GN=IFI16	-11.707334518432617	6	81.9000015258789	4		4		32	0.125	0.33352143216332397	4	1
b41	b41.a1	b41.a1.a2	sp|Q16666-6|IF16_HUMAN Isoform 4 of Gamma-interferon-inducible protein 16 OS=Homo sapiens GN=IFI16	-11.707334518432617	6	82.4000015258789	4		4		30	0.13333333333333333	0.35935639087852556	4	1
b41	b41.a1	b41.a1.a3	sp|Q16666|IF16_HUMAN Gamma-interferon-inducible protein 16 OS=Homo sapiens GN=IFI16 PE=1 SV=3	-11.707334518432617	5	88.0999984741211	4		4		32	0.125	0.33352143216332397	4	1
b41	b41.a1	b41.a1.a4	tr|E7EPR3|E7EPR3_HUMAN Gamma-interferon-inducible protein 16 OS=Homo sapiens GN=IFI16 PE=2 SV=1	-11.707334518432617	6	82.9000015258789	4		4		30	0.13333333333333333	0.35935639087852556	4	1
b42	b42.a1	b42.a1.a1	sp|P35659|DEK_HUMAN Protein DEK OS=Homo sapiens GN=DEK PE=1 SV=1	-10.89616870880127	13	42.599998474121094	4		4		17	0.23529411764705882	0.7190722018585745	1	1
b43	b43.a1	b43.a1.a1	sp|Q9H9B1-3|EHMT1_HUMAN Isoform 3 of Histone-lysine N-methyltransferase EHMT1 OS=Homo sapiens GN=EHMT1	-17.1259822845459	4	128.5	4		4		36	0.1111111111111111	0.2915496650148839	2	1
b43	b43.a1	b43.a1.a2	sp|Q9H9B1|EHMT1_HUMAN Histone-lysine N-methyltransferase EHMT1 OS=Homo sapiens GN=EHMT1 PE=1 SV=4	-17.1259822845459	4	141.1999969482422	4		4		44	0.09090909090909091	0.23284673944206613	2	1
b44	b44.a1	b44.a1.a1	sp|P60709|ACTB_HUMAN Actin, cytoplasmic 1 OS=Homo sapiens GN=ACTB PE=1 SV=1	-11.360464096069336	10	41.599998474121094	4		4		15	0.26666666666666666	0.8478497974222909	2	1
b44	b44.a1	b44.a1.a2	sp|P63261|ACTG_HUMAN Actin, cytoplasmic 2 OS=Homo sapiens GN=ACTG1 PE=1 SV=1	-11.360464096069336	10	41.70000076293945	4		4		15	0.26666666666666666	0.8478497974222909	2	1
b45	b45.a1	b45.a1.a1	sp|P00367|DHE3_HUMAN Glutamate dehydrogenase 1, mitochondrial OS=Homo sapiens GN=GLUD1 PE=1 SV=2	-15.660191535949707	7	61.29999923706055	4		4		28	0.14285714285714285	0.3894954943731377	2	1
b45	b45.a1	b45.a1.a2	sp|P49448|DHE4_HUMAN Glutamate dehydrogenase 2, mitochondrial OS=Homo sapiens GN=GLUD2 PE=1 SV=2	-15.660191535949707	7	61.29999923706055	4		4		29	0.13793103448275862	0.37382379588326287	2	1
b46	b46.a1	b46.a1.a1	sp|Q9UHD8-2|SEPT9_HUMAN Isoform 2 of Septin-9 OS=Homo sapiens GN=SEPT9	-13.364298820495605	8	63.5	4		4		29	0.13793103448275862	0.37382379588326287	4	1
b46	b46.a1	b46.a1.a2	sp|Q9UHD8-5|SEPT9_HUMAN Isoform 5 of Septin-9 OS=Homo sapiens GN=SEPT9	-13.364298820495605	8	64.5	4		4		30	0.13333333333333333	0.35935639087852556	4	1
b46	b46.a1	b46.a1.a3	sp|Q9UHD8-7|SEPT9_HUMAN Isoform 7 of Septin-9 OS=Homo sapiens GN=SEPT9	-13.364298820495605	8	63.400001525878906	4		4		29	0.13793103448275862	0.37382379588326287	4	1
b46	b46.a1	b46.a1.a4	sp|Q9UHD8|SEPT9_HUMAN Septin-9 OS=Homo sapiens GN=SEPT9 PE=1 SV=2	-13.364298820495605	8	65.30000305175781	4		4		30	0.13333333333333333	0.35935639087852556	4	1
b47	b47.a1	b47.a1.a1	sp|P07910-2|HNRPC_HUMAN Isoform C1 of Heterogeneous nuclear ribonucleoproteins C1/C2 OS=Homo sapiens GN=HNRNPC	-14.929593086242676	12	32.20000076293945	4		3		16	0.25	0.7782794100389228	10	1
b47	b47.a1	b47.a1.a2	sp|P07910-4|HNRPC_HUMAN Isoform 4 of Heterogeneous nuclear ribonucleoproteins C1/C2 OS=Homo sapiens GN=HNRNPC	-14.929593086242676	14	27.700000762939453	4		3		15	0.26666666666666666	0.8478497974222909	10	1
b47	b47.a1	b47.a1.a3	sp|P07910|HNRPC_HUMAN Heterogeneous nuclear ribonucleoproteins C1/C2 OS=Homo sapiens GN=HNRNPC PE=1 SV=4	-14.929593086242676	12	33.599998474121094	4		3		15	0.26666666666666666	0.8478497974222909	10	1
b47	b47.a1	b47.a1.a4	tr|B4DY08|B4DY08_HUMAN Heterogeneous nuclear ribonucleoproteins C1/C2 OS=Homo sapiens GN=HNRNPC PE=2 SV=1	-14.929593086242676	12	31.899999618530273	4		3		14	0.2857142857142857	0.9306977288832501	10	1
b47	b47.a1	b47.a1.a5	tr|G3V2Q1|G3V2Q1_HUMAN Heterogeneous nuclear ribonucleoproteins C1/C2 OS=Homo sapiens GN=HNRNPC PE=2 SV=1	-14.929593086242676	12	33.5	4		3		15	0.26666666666666666	0.8478497974222909	10	1
b47	b47.a1	b47.a1.a6	tr|G3V4C1|G3V4C1_HUMAN Heterogeneous nuclear ribonucleoproteins C1/C2 OS=Homo sapiens GN=HNRNPC PE=2 SV=1	-14.929593086242676	12	32.099998474121094	4		3		16	0.25	0.7782794100389228	10	1
b47	b47.a1	b47.a1.a7	tr|G3V4W0|G3V4W0_HUMAN Heterogeneous nuclear ribonucleoproteins C1/C2 (Fragment) OS=Homo sapiens GN=HNRNPC PE=2 SV=1	-14.929593086242676	14	28.799999237060547	4		3		13	0.3076923076923077	1.0309176209047357	10	1
b47	b47.a1	b47.a1.a8	tr|G3V555|G3V555_HUMAN Heterogeneous nuclear ribonucleoproteins C1/C2 (Fragment) OS=Homo sapiens GN=HNRNPC PE=2 SV=1	-14.929593086242676	21	19.100000381469727	4		3		9	0.4444444444444444	1.7825594022071245	10	1
b47	b47.a1	b47.a1.a9	tr|G3V575|G3V575_HUMAN Heterogeneous nuclear ribonucleoproteins C1/C2 (Fragment) OS=Homo sapiens GN=HNRNPC PE=2 SV=1	-14.929593086242676	19	20.299999237060547	4		3		9	0.4444444444444444	1.7825594022071245	10	1
b47	b47.a1	b47.a1.b10	tr|G3V576|G3V576_HUMAN Heterogeneous nuclear ribonucleoproteins C1/C2 OS=Homo sapiens GN=HNRNPC PE=2 SV=1	-14.929593086242676	15	25.200000762939453	4		3		11	0.36363636363636365	1.3101297000831598	10	1
b48	b48.a1	b48.a1.a1	sp|O75643|U520_HUMAN U5 small nuclear ribonucleoprotein 200 kDa helicase OS=Homo sapiens GN=SNRNP200 PE=1 SV=2	-13.932973861694336	2	244.1999969482422	4		4		105	0.0380952380952381	0.09167970881315135	1	1
b49	b49.a1	b49.a1.a1	sp|Q460N5-1|PAR14_HUMAN Isoform 1 of Poly [ADP-ribose] polymerase 14 OS=Homo sapiens GN=PARP14	-13.145026206970215	3	193.5	4		4		90	0.044444444444444446	0.10775685050970907	3	1
b49	b49.a1	b49.a1.a2	sp|Q460N5-4|PAR14_HUMAN Isoform 4 of Poly [ADP-ribose] polymerase 14 OS=Homo sapiens GN=PARP14	-13.145026206970215	3	188.89999389648438	4		4		89	0.0449438202247191	0.10903134311559359	3	1
b49	b49.a1	b49.a1.a3	sp|Q460N5|PAR14_HUMAN Poly [ADP-ribose] polymerase 14 OS=Homo sapiens GN=PARP14 PE=1 SV=3	-13.145026206970215	3	202.5	4		4		94	0.0425531914893617	0.10294331179161298	3	1
b50	b50.a1	b50.a1.a1	sp|Q9Y232-2|CDYL1_HUMAN Isoform 2 of Chromodomain Y-like protein OS=Homo sapiens GN=CDYL	-8.19111442565918	5	60.5	3		3		20	0.15	0.4125375446227544	2	1
b50	b50.a1	b50.a1.a2	sp|Q9Y232|CDYL1_HUMAN Chromodomain Y-like protein OS=Homo sapiens GN=CDYL PE=1 SV=2	-8.19111442565918	5	66.30000305175781	3		3		21	0.14285714285714285	0.3894954943731377	2	1
b51	b51.a1	b51.a1.a1	sp|Q92878-2|RAD50_HUMAN Isoform 2 of DNA repair protein RAD50 OS=Homo sapiens GN=RAD50	-11.58636474609375	2	154.3000030517578	3		3		63	0.047619047619047616	0.11588399250774839	3	1
b51	b51.a1	b51.a1.a2	sp|Q92878-3|RAD50_HUMAN Isoform 3 of DNA repair protein RAD50 OS=Homo sapiens GN=RAD50	-11.58636474609375	2	138.1999969482422	3		3		55	0.05454545454545454	0.13382350121784925	3	1
b51	b51.a1	b51.a1.a3	sp|Q92878|RAD50_HUMAN DNA repair protein RAD50 OS=Homo sapiens GN=RAD50 PE=1 SV=1	-11.58636474609375	2	153.60000610351562	3		3		62	0.04838709677419355	0.11785917775540367	3	1
b52	b52.a1	b52.a1.a1	sp|Q15233-2|NONO_HUMAN Isoform 2 of Non-POU domain-containing octamer-binding protein OS=Homo sapiens GN=NONO	-7.962334632873535	8	43.70000076293945	3		3		17	0.17647058823529413	0.5013107289081733	3	1
b52	b52.a1	b52.a1.a2	sp|Q15233|NONO_HUMAN Non-POU domain-containing octamer-binding protein OS=Homo sapiens GN=NONO PE=1 SV=4	-7.962334632873535	6	54.099998474121094	3		3		18	0.16666666666666666	0.46779926762206947	3	1
b52	b52.a1	b52.a1.a3	tr|C9JYS8|C9JYS8_HUMAN Non-POU domain-containing octamer-binding protein (Fragment) OS=Homo sapiens GN=NONO PE=2 SV=1	-7.962334632873535	12	29.5	3		3		10	0.3	0.9952623149688795	3	1
b53	b53.a1	b53.a1.a1	sp|Q9UNY4|TTF2_HUMAN Transcription termination factor 2 OS=Homo sapiens GN=TTF2 PE=1 SV=2	-13.397505760192871	3	129.39999389648438	3		3		62	0.04838709677419355	0.11785917775540367	1	1
b54	b54.a1	b54.a1.a1	sp|Q8NE71-2|ABCF1_HUMAN Isoform 2 of ATP-binding cassette sub-family F member 1 OS=Homo sapiens GN=ABCF1	-5.8002448081970215	4	91.5	3		3		30	0.1	0.2589254117941673	3	1
b54	b54.a1	b54.a1.a2	sp|Q8NE71|ABCF1_HUMAN ATP-binding cassette sub-family F member 1 OS=Homo sapiens GN=ABCF1 PE=1 SV=2	-5.8002448081970215	4	95.69999694824219	3		3		32	0.09375	0.24093776075171958	3	1
b54	b54.a1	b54.a1.a3	tr|H0YGW7|H0YGW7_HUMAN ATP-binding cassette sub-family F member 1 (Fragment) OS=Homo sapiens GN=ABCF1 PE=3 SV=1	-5.8002448081970215	6	67.4000015258789	3		3		22	0.13636363636363635	0.3688745095370809	3	1
b55	b55.a1	b55.a1.a1	sp|P54727|RD23B_HUMAN UV excision repair protein RAD23 homolog B OS=Homo sapiens GN=RAD23B PE=1 SV=1	-4.424581050872803	9	43.099998474121094	3		3		13	0.23076923076923078	0.7012542798525889	1	1
b56	b56.a1	b56.a1.a1	sp|Q96T60|PNKP_HUMAN Bifunctional polynucleotide phosphatase/kinase OS=Homo sapiens GN=PNKP PE=1 SV=1	-12.537363052368164	8	56.900001525878906	3		3		27	0.1111111111111111	0.2915496650148839	3	1
b56	b56.a1	b56.a1.a2	tr|M0QYH2|M0QYH2_HUMAN Bifunctional polynucleotide phosphatase/kinase OS=Homo sapiens GN=PNKP PE=4 SV=1	-12.537363052368164	8	53.5	3		3		25	0.12	0.318256738556407	3	1
b56	b56.a1	b56.a1.a3	tr|M0R3C8|M0R3C8_HUMAN Bifunctional polynucleotide phosphatase/kinase OS=Homo sapiens GN=PNKP PE=4 SV=1	-12.537363052368164	9	49.20000076293945	3		3		24	0.125	0.33352143216332397	3	1
b57	b57.a1	b57.a1.a1	sp|P62316|SMD2_HUMAN Small nuclear ribonucleoprotein Sm D2 OS=Homo sapiens GN=SNRPD2 PE=1 SV=1	-8.360912322998047	28	13.399999618530273	3		3		6	0.5	2.1622776601683795	1	1
b58	b58.a1	b58.a1.a1	sp|P14678-2|RSMB_HUMAN Isoform SM-B of Small nuclear ribonucleoprotein-associated proteins B and B' OS=Homo sapiens GN=SNRPB	-10.932557106018066	9	23.600000381469727	3		2		13	0.23076923076923078	0.7012542798525889	6	1
b58	b58.a1	b58.a1.a2	sp|P14678-3|RSMB_HUMAN Isoform SM-B1 of Small nuclear ribonucleoprotein-associated proteins B and B' OS=Homo sapiens GN=SNRPB	-10.932557106018066	7	29.899999618530273	3		2		13	0.23076923076923078	0.7012542798525889	6	1
b58	b58.a1	b58.a1.a3	sp|P14678|RSMB_HUMAN Small nuclear ribonucleoprotein-associated proteins B and B' OS=Homo sapiens GN=SNRPB PE=1 SV=2	-10.932557106018066	9	24.5	3		2		13	0.23076923076923078	0.7012542798525889	6	1
b58	b58.a1	b58.a1.a4	sp|P63162|RSMN_HUMAN Small nuclear ribonucleoprotein-associated protein N OS=Homo sapiens GN=SNRPN PE=1 SV=1	-10.932557106018066	9	24.5	3		2		13	0.23076923076923078	0.7012542798525889	6	1
b58	b58.a1	b58.a1.a5	tr|B3KVR1|B3KVR1_HUMAN Small nuclear ribonucleoprotein-associated protein OS=Homo sapiens GN=SNRPN PE=2 SV=1	-10.932557106018066	9	25.0	3		2		14	0.21428571428571427	0.637893706954064	6	1
b58	b58.a1	b58.a1.a6	tr|J3QLE5|J3QLE5_HUMAN Small nuclear ribonucleoprotein-associated protein N (Fragment) OS=Homo sapiens GN=SNRPN PE=4 SV=1	-10.932557106018066	13	17.5	3		2		9	0.3333333333333333	1.1544346900318838	6	1
b59	b59.a1	b59.a1.a1	sp|Q86U70-2|LDB1_HUMAN Isoform 3 of LIM domain-binding protein 1 OS=Homo sapiens GN=LDB1	-14.465973854064941	10	42.70000076293945	3		3		14	0.21428571428571427	0.637893706954064	3	1
b59	b59.a1	b59.a1.a2	sp|Q86U70-3|LDB1_HUMAN Isoform 2 of LIM domain-binding protein 1 OS=Homo sapiens GN=LDB1	-14.465973854064941	12	36.29999923706055	3		3		12	0.25	0.7782794100389228	3	1
b59	b59.a1	b59.a1.a3	sp|Q86U70|LDB1_HUMAN LIM domain-binding protein 1 OS=Homo sapiens GN=LDB1 PE=1 SV=2	-14.465973854064941	9	46.400001525878906	3		3		16	0.1875	0.5399265260594921	3	1
b60	b60.a1	b60.a1.a1	sp|Q9Y5Q8-2|TF3C5_HUMAN Isoform 2 of General transcription factor 3C polypeptide 5 OS=Homo sapiens GN=GTF3C5	-8.921053886413574	6	58.099998474121094	3		3		27	0.1111111111111111	0.2915496650148839	5	1
b60	b60.a1	b60.a1.a2	sp|Q9Y5Q8-3|TF3C5_HUMAN Isoform 3 of General transcription factor 3C polypeptide 5 OS=Homo sapiens GN=GTF3C5	-8.921053886413574	6	60.20000076293945	3		3		28	0.10714285714285714	0.2798022139979537	5	1
b60	b60.a1	b60.a1.a3	sp|Q9Y5Q8|TF3C5_HUMAN General transcription factor 3C polypeptide 5 OS=Homo sapiens GN=GTF3C5 PE=1 SV=2	-8.921053886413574	6	59.400001525878906	3		3		28	0.10714285714285714	0.2798022139979537	5	1
b60	b60.a1	b60.a1.a4	tr|H7BY84|H7BY84_HUMAN General transcription factor 3C polypeptide 5 OS=Homo sapiens GN=GTF3C5 PE=2 SV=1	-8.921053886413574	6	58.20000076293945	3		3		27	0.1111111111111111	0.2915496650148839	5	1
b60	b60.a1	b60.a1.a5	tr|Q5T7U1|Q5T7U1_HUMAN General transcription factor 3C polypeptide 5 OS=Homo sapiens GN=GTF3C5 PE=2 SV=1	-8.921053886413574	7	52.20000076293945	3		3		24	0.125	0.33352143216332397	5	1
b61	b61.a1	b61.a1.a1	sp|P08651-2|NFIC_HUMAN Isoform 1 of Nuclear factor 1 C-type OS=Homo sapiens GN=NFIC	-8.10623836517334	11	54.599998474121094	3		3		20	0.15	0.4125375446227544	6	1
b61	b61.a1	b61.a1.a2	sp|P08651-3|NFIC_HUMAN Isoform 2 of Nuclear factor 1 C-type OS=Homo sapiens GN=NFIC	-8.10623836517334	12	47.79999923706055	3		3		18	0.16666666666666666	0.46779926762206947	6	1
b61	b61.a1	b61.a1.a3	sp|P08651-4|NFIC_HUMAN Isoform 3 of Nuclear factor 1 C-type OS=Homo sapiens GN=NFIC	-8.10623836517334	13	45.29999923706055	3		3		16	0.1875	0.5399265260594921	6	1
b61	b61.a1	b61.a1.a4	sp|P08651-5|NFIC_HUMAN Isoform 5 of Nuclear factor 1 C-type OS=Homo sapiens GN=NFIC	-8.10623836517334	12	47.5	3		3		16	0.1875	0.5399265260594921	6	1
b61	b61.a1	b61.a1.a5	sp|P08651-6|NFIC_HUMAN Isoform 6 of Nuclear factor 1 C-type OS=Homo sapiens GN=NFIC	-8.10623836517334	12	48.79999923706055	3		3		17	0.17647058823529413	0.5013107289081733	6	1
b61	b61.a1	b61.a1.a6	sp|P08651|NFIC_HUMAN Nuclear factor 1 C-type OS=Homo sapiens GN=NFIC PE=1 SV=2	-8.10623836517334	10	55.5	3		3		19	0.15789473684210525	0.43844988828766285	6	1
b62	b62.a1	b62.a1.a1	sp|Q9Y3B4|PM14_HUMAN Pre-mRNA branch site protein p14 OS=Homo sapiens GN=SF3B14 PE=1 SV=1	-14.805208206176758	29	14.5	3		3		7	0.42857142857142855	1.6826957952797255	1	1
b63	b63.a1	b63.a1.a1	sp|Q12800-2|TFCP2_HUMAN Isoform 2 of Alpha-globin transcription factor CP2 OS=Homo sapiens GN=TFCP2	-14.942790985107422	9	51.20000076293945	3		3		14	0.21428571428571427	0.637893706954064	5	1
b63	b63.a1	b63.a1.a2	sp|Q12800-3|TFCP2_HUMAN Isoform 3 of Alpha-globin transcription factor CP2 OS=Homo sapiens GN=TFCP2	-14.942790985107422	9	51.29999923706055	3		3		14	0.21428571428571427	0.637893706954064	5	1
b63	b63.a1	b63.a1.a3	sp|Q12800-4|TFCP2_HUMAN Isoform 4 of Alpha-globin transcription factor CP2 OS=Homo sapiens GN=TFCP2	-14.942790985107422	8	57.099998474121094	3		3		16	0.1875	0.5399265260594921	5	1
b63	b63.a1	b63.a1.a4	sp|Q12800|TFCP2_HUMAN Alpha-globin transcription factor CP2 OS=Homo sapiens GN=TFCP2 PE=1 SV=2	-14.942790985107422	8	57.099998474121094	3		3		16	0.1875	0.5399265260594921	5	1
b63	b63.a1	b63.a1.a5	tr|F8VWL0|F8VWL0_HUMAN Alpha-globin transcription factor CP2 (Fragment) OS=Homo sapiens GN=TFCP2 PE=2 SV=1	-14.942790985107422	11	43.79999923706055	3		3		13	0.23076923076923078	0.7012542798525889	5	1
b64	b64.a1	b64.a1.a1	sp|Q86YP4-2|P66A_HUMAN Isoform 2 of Transcriptional repressor p66-alpha OS=Homo sapiens GN=GATAD2A	-6.0883097648620605	3	65.0999984741211	2		2		33	0.06060606060606061	0.1497569953977358	3	1
b64	b64.a1	b64.a1.a2	sp|Q86YP4|P66A_HUMAN Transcriptional repressor p66-alpha OS=Homo sapiens GN=GATAD2A PE=1 SV=1	-6.0883097648620605	3	67.9000015258789	2		2		33	0.06060606060606061	0.1497569953977358	3	1
b64	b64.a1	b64.a1.a3	tr|B5MC40|B5MC40_HUMAN GATA zinc finger domain containing 2A, isoform CRA_a OS=Homo sapiens GN=GATAD2A PE=2 SV=2	-6.0883097648620605	3	68.0	2		2		33	0.06060606060606061	0.1497569953977358	3	1
b65	b65.a1	b65.a1.a1	sp|O94776|MTA2_HUMAN Metastasis-associated protein MTA2 OS=Homo sapiens GN=MTA2 PE=1 SV=1	-4.690369606018066	2	74.9000015258789	2		2		37	0.05405405405405406	0.13254131515281187	1	1
b66	b66.a1	b66.a1.a1	sp|Q8WXI9|P66B_HUMAN Transcriptional repressor p66-beta OS=Homo sapiens GN=GATAD2B PE=1 SV=1	-5.938547611236572	4	65.0999984741211	2		2		23	0.08695652173913043	0.22167734899679203	1	1
b67	b67.a1	b67.a1.a1	sp|P62805|H4_HUMAN Histone H4 OS=Homo sapiens GN=HIST1H4A PE=1 SV=2	-6.170696258544922	19	11.300000190734863	2		2		5	0.4	1.5118864315095801	1	1
b68	b68.a1	b68.a1.a1	sp|P17844|DDX5_HUMAN Probable ATP-dependent RNA helicase DDX5 OS=Homo sapiens GN=DDX5 PE=1 SV=1	-4.335358142852783	2	69.0	2		2		26	0.07692307692307693	0.19377664171443643	3	1
b68	b68.a1	b68.a1.a2	tr|B4DLW8|B4DLW8_HUMAN Probable ATP-dependent RNA helicase DDX5 OS=Homo sapiens GN=DDX5 PE=2 SV=1	-4.335358142852783	3	60.400001525878906	2		2		24	0.08333333333333333	0.21152765862858836	3	1
b68	b68.a1	b68.a1.a3	tr|J3KTA4|J3KTA4_HUMAN Probable ATP-dependent RNA helicase DDX5 OS=Homo sapiens GN=DDX5 PE=4 SV=1	-4.335358142852783	2	68.9000015258789	2		2		26	0.07692307692307693	0.19377664171443643	3	1
b69	b69.a1	b69.a1.a1	sp|Q92769|HDAC2_HUMAN Histone deacetylase 2 OS=Homo sapiens GN=HDAC2 PE=1 SV=2	-5.115204811096191	3	55.20000076293945	2		2		17	0.11764705882352941	0.31113393742156426	3	1
b69	b69.a1	b69.a1.a2	tr|B3KRS5|B3KRS5_HUMAN Histone deacetylase OS=Homo sapiens GN=HDAC2 PE=2 SV=1	-5.115204811096191	3	51.900001525878906	2		2		15	0.13333333333333333	0.35935639087852556	3	1
b69	b69.a1	b69.a1.a3	tr|J3KPW7|J3KPW7_HUMAN Histone deacetylase 2 OS=Homo sapiens GN=HDAC2 PE=4 SV=1	-5.115204811096191	2	65.4000015258789	2		2		23	0.08695652173913043	0.22167734899679203	3	1
b70	b70.a1	b70.a1.a1	sp|Q92466|DDB2_HUMAN DNA damage-binding protein 2 OS=Homo sapiens GN=DDB2 PE=1 SV=1	-7.511731147766113	4	47.70000076293945	2		2		17	0.11764705882352941	0.31113393742156426	1	1
b71	b71.a1	b71.a1.a1	sp|Q9BWW4-2|SSBP3_HUMAN Isoform 2 of Single-stranded DNA-binding protein 3 OS=Homo sapiens GN=SSBP3	-12.684449195861816	7	37.599998474121094	2		2		9	0.2222222222222222	0.6681005372000588	3	1
b71	b71.a1	b71.a1.a2	sp|Q9BWW4-3|SSBP3_HUMAN Isoform 3 of Single-stranded DNA-binding protein 3 OS=Homo sapiens GN=SSBP3	-12.684449195861816	7	38.099998474121094	2		2		8	0.25	0.7782794100389228	3	1
b71	b71.a1	b71.a1.a3	sp|Q9BWW4|SSBP3_HUMAN Single-stranded DNA-binding protein 3 OS=Homo sapiens GN=SSBP3 PE=1 SV=1	-12.684449195861816	6	40.29999923706055	2		2		9	0.2222222222222222	0.6681005372000588	3	1
b72	b72.a1	b72.a1.a1	sp|P62314|SMD1_HUMAN Small nuclear ribonucleoprotein Sm D1 OS=Homo sapiens GN=SNRPD1 PE=1 SV=1	-4.031517028808594	18	13.199999809265137	2		2		4	0.5	2.1622776601683795	1	1
b73	b73.a1	b73.a1.a1	sp|Q15554-3|TERF2_HUMAN Isoform 3 of Telomeric repeat-binding factor 2 OS=Homo sapiens GN=TERF2	-5.9969706535339355	4	59.5	2		2		24	0.08333333333333333	0.21152765862858836	4	1
b73	b73.a1	b73.a1.a2	sp|Q15554|TERF2_HUMAN Telomeric repeat-binding factor 2 OS=Homo sapiens GN=TERF2 PE=1 SV=2	-5.9969706535339355	4	55.400001525878906	2		2		22	0.09090909090909091	0.23284673944206613	4	1
b73	b73.a1	b73.a1.a3	tr|H3BR06|H3BR06_HUMAN Telomeric repeat-binding factor 2 (Fragment) OS=Homo sapiens GN=TERF2 PE=2 SV=1	-5.9969706535339355	7	31.399999618530273	2		2		13	0.15384615384615385	0.4251026703029981	4	1
b73	b73.a1	b73.a1.a4	tr|H3BTA7|H3BTA7_HUMAN Telomeric repeat-binding factor 2 (Fragment) OS=Homo sapiens GN=TERF2 PE=2 SV=1	-5.9969706535339355	10	22.799999237060547	2		2		11	0.18181818181818182	0.5199110829529336	4	1
b74	b74.a1	b74.a1.a1	sp|Q13889|TF2H3_HUMAN General transcription factor IIH subunit 3 OS=Homo sapiens GN=GTF2H3 PE=1 SV=2	-9.206908226013184	10	34.29999923706055	2		2		10	0.2	0.5848931924611136	7	1
b74	b74.a1	b74.a1.a2	tr|B4DNZ6|B4DNZ6_HUMAN General transcription factor IIH subunit 3 OS=Homo sapiens GN=GTF2H3 PE=2 SV=1	-9.206908226013184	11	29.700000762939453	2		2		9	0.2222222222222222	0.6681005372000588	7	1
b74	b74.a1	b74.a1.a3	tr|F5GWD3|F5GWD3_HUMAN General transcription factor IIH subunit 3 (Fragment) OS=Homo sapiens GN=GTF2H3 PE=2 SV=1	-9.206908226013184	12	28.799999237060547	2		2		10	0.2	0.5848931924611136	7	1
b74	b74.a1	b74.a1.a4	tr|F5GX35|F5GX35_HUMAN General transcription factor IIH subunit 3 OS=Homo sapiens GN=GTF2H3 PE=2 SV=1	-9.206908226013184	15	21.899999618530273	2		2		8	0.25	0.7782794100389228	7	1
b74	b74.a1	b74.a1.a5	tr|F5GXG6|F5GXG6_HUMAN General transcription factor IIH subunit 3 (Fragment) OS=Homo sapiens GN=GTF2H3 PE=2 SV=1	-9.206908226013184	17	19.700000762939453	2		2		9	0.2222222222222222	0.6681005372000588	7	1
b74	b74.a1	b74.a1.a6	tr|F5H4K7|F5H4K7_HUMAN General transcription factor IIH subunit 3 (Fragment) OS=Homo sapiens GN=GTF2H3 PE=2 SV=1	-9.206908226013184	15	23.5	2		2		8	0.25	0.7782794100389228	7	1
b74	b74.a1	b74.a1.a7	tr|F5H6X0|F5H6X0_HUMAN General transcription factor IIH subunit 3 (Fragment) OS=Homo sapiens GN=GTF2H3 PE=2 SV=1	-9.206908226013184	21	16.299999237060547	2		2		7	0.2857142857142857	0.9306977288832501	7	1
b75	b75.a1	b75.a1.a1	sp|Q9Y2K7-2|KDM2A_HUMAN Isoform 2 of Lysine-specific demethylase 2A OS=Homo sapiens GN=KDM2A	-6.565431118011475	2	96.69999694824219	2		2		36	0.05555555555555555	0.13646366638572482	4	1
b75	b75.a1	b75.a1.a2	sp|Q9Y2K7-4|KDM2A_HUMAN Isoform 4 of Lysine-specific demethylase 2A OS=Homo sapiens GN=KDM2A	-6.565431118011475	3	69.80000305175781	2		2		24	0.08333333333333333	0.21152765862858836	4	1
b75	b75.a1	b75.a1.a3	sp|Q9Y2K7-5|KDM2A_HUMAN Isoform 5 of Lysine-specific demethylase 2A OS=Homo sapiens GN=KDM2A	-6.565431118011475	3	81.5	2		2		28	0.07142857142857142	0.1787686347935873	4	1
b75	b75.a1	b75.a1.a4	sp|Q9Y2K7|KDM2A_HUMAN Lysine-specific demethylase 2A OS=Homo sapiens GN=KDM2A PE=1 SV=3	-6.565431118011475	2	132.60000610351562	2		2		51	0.0392156862745098	0.09449979931954355	4	1
b76	b76.a1	b76.a1.a1	sp|P43246-2|MSH2_HUMAN Isoform 2 of DNA mismatch repair protein Msh2 OS=Homo sapiens GN=MSH2	-7.387216091156006	2	97.0999984741211	2		2		32	0.0625	0.15478198468945825	3	1
b76	b76.a1	b76.a1.a2	sp|P43246|MSH2_HUMAN DNA mismatch repair protein Msh2 OS=Homo sapiens GN=MSH2 PE=1 SV=1	-7.387216091156006	2	104.5999984741211	2		2		35	0.05714285714285714	0.14062492385132086	3	1
b76	b76.a1	b76.a1.a3	tr|E9PHA6|E9PHA6_HUMAN DNA mismatch repair protein Msh2 OS=Homo sapiens GN=MSH2 PE=2 SV=1	-7.387216091156006	2	103.0	2		2		34	0.058823529411764705	0.14504756993828183	3	1
b77	b77.a1	b77.a1.a1	sp|Q92759|TF2H4_HUMAN General transcription factor IIH subunit 4 OS=Homo sapiens GN=GTF2H4 PE=2 SV=1	-7.0150227546691895	5	52.099998474121094	2		2		15	0.13333333333333333	0.35935639087852556	1	1
b78	b78.a1	b78.a1.a1	sp|Q06330-2|SUH_HUMAN Isoform APCR-1 of Recombining binding protein suppressor of hairless OS=Homo sapiens GN=RBPJ	-7.788345813751221	7	47.099998474121094	2		2		15	0.13333333333333333	0.35935639087852556	8	1
b78	b78.a1	b78.a1.a2	sp|Q06330-3|SUH_HUMAN Isoform APCR-3 of Recombining binding protein suppressor of hairless OS=Homo sapiens GN=RBPJ	-7.788345813751221	7	45.5	2		2		15	0.13333333333333333	0.35935639087852556	8	1
b78	b78.a1	b78.a1.a3	sp|Q06330-4|SUH_HUMAN Isoform 4 of Recombining binding protein suppressor of hairless OS=Homo sapiens GN=RBPJ	-7.788345813751221	6	54.0	2		2		17	0.11764705882352941	0.31113393742156426	8	1
b78	b78.a1	b78.a1.a4	sp|Q06330-5|SUH_HUMAN Isoform 5 of Recombining binding protein suppressor of hairless OS=Homo sapiens GN=RBPJ	-7.788345813751221	6	51.79999923706055	2		2		17	0.11764705882352941	0.31113393742156426	8	1
b78	b78.a1	b78.a1.a5	sp|Q06330-6|SUH_HUMAN Isoform 6 of Recombining binding protein suppressor of hairless OS=Homo sapiens GN=RBPJ	-7.788345813751221	6	54.29999923706055	2		2		17	0.11764705882352941	0.31113393742156426	8	1
b78	b78.a1	b78.a1.a6	sp|Q06330-7|SUH_HUMAN Isoform 7 of Recombining binding protein suppressor of hairless OS=Homo sapiens GN=RBPJ	-7.788345813751221	6	54.20000076293945	2		2		17	0.11764705882352941	0.31113393742156426	8	1
b78	b78.a1	b78.a1.a7	sp|Q06330|SUH_HUMAN Recombining binding protein suppressor of hairless OS=Homo sapiens GN=RBPJ PE=1 SV=3	-7.788345813751221	6	55.5	2		2		18	0.1111111111111111	0.2915496650148839	8	1
b78	b78.a1	b78.a1.a8	tr|D6R927|D6R927_HUMAN Recombining-binding protein suppressor of hairless OS=Homo sapiens GN=RBPJ PE=2 SV=1	-7.788345813751221	8	43.400001525878906	2		2		13	0.15384615384615385	0.4251026703029981	8	1
b79	b79.a1	b79.a1.a1	sp|Q9UBB5|MBD2_HUMAN Methyl-CpG-binding domain protein 2 OS=Homo sapiens GN=MBD2 PE=1 SV=1	-9.509479522705078	5	43.099998474121094	2		2		14	0.14285714285714285	0.3894954943731377	1	1
b80	b80.a1	b80.a1.a1	sp|P11142-2|HSP7C_HUMAN Isoform 2 of Heat shock cognate 71 kDa protein OS=Homo sapiens GN=HSPA8	-8.62342357635498	5	53.400001525878906	2		2		18	0.1111111111111111	0.2915496650148839	6	1
b80	b80.a1	b80.a1.a2	sp|P11142|HSP7C_HUMAN Heat shock cognate 71 kDa protein OS=Homo sapiens GN=HSPA8 PE=1 SV=1	-8.62342357635498	4	70.80000305175781	2		2		25	0.08	0.20226443461741295	6	1
b80	b80.a1	b80.a1.a3	tr|E9PI65|E9PI65_HUMAN Heat shock cognate 71 kDa protein (Fragment) OS=Homo sapiens GN=HSPA8 PE=2 SV=1	-8.62342357635498	16	17.799999237060547	2		2		10	0.2	0.5848931924611136	6	1
b80	b80.a1	b80.a1.a4	tr|E9PKE3|E9PKE3_HUMAN Heat shock cognate 71 kDa protein OS=Homo sapiens GN=HSPA8 PE=2 SV=1	-8.62342357635498	4	68.69999694824219	2		2		24	0.08333333333333333	0.21152765862858836	6	1
b80	b80.a1	b80.a1.a5	tr|E9PLF4|E9PLF4_HUMAN Heat shock cognate 71 kDa protein (Fragment) OS=Homo sapiens GN=HSPA8 PE=2 SV=1	-8.62342357635498	14	20.299999237060547	2		2		11	0.18181818181818182	0.5199110829529336	6	1
b80	b80.a1	b80.a1.a6	tr|E9PN89|E9PN89_HUMAN Heat shock cognate 71 kDa protein (Fragment) OS=Homo sapiens GN=HSPA8 PE=2 SV=1	-8.62342357635498	8	34.70000076293945	2		2		15	0.13333333333333333	0.35935639087852556	6	1
b81	b81.a1	b81.a1.a1	sp|O94842|TOX4_HUMAN TOX high mobility group box family member 4 OS=Homo sapiens GN=TOX4 PE=1 SV=1	-10.232844352722168	3	66.0999984741211	2		2		14	0.14285714285714285	0.3894954943731377	2	1
b81	b81.a1	b81.a1.a2	tr|B4DPY8|B4DPY8_HUMAN TOX high mobility group box family member 4 OS=Homo sapiens GN=TOX4 PE=2 SV=1	-10.232844352722168	3	63.70000076293945	2		2		14	0.14285714285714285	0.3894954943731377	2	1
b82	b82.a1	b82.a1.a1	sp|P49959-2|MRE11_HUMAN Isoform 2 of Double-strand break repair protein MRE11A OS=Homo sapiens GN=MRE11A	-6.066512584686279	3	77.5	2		2		26	0.07692307692307693	0.19377664171443643	4	1
b82	b82.a1	b82.a1.a2	sp|P49959|MRE11_HUMAN Double-strand break repair protein MRE11A OS=Homo sapiens GN=MRE11A PE=1 SV=3	-6.066512584686279	3	80.4000015258789	2		2		28	0.07142857142857142	0.1787686347935873	4	1
b82	b82.a1	b82.a1.a3	tr|B3KTC7|B3KTC7_HUMAN Double-strand break repair protein MRE11A OS=Homo sapiens GN=MRE11A PE=2 SV=1	-6.066512584686279	3	80.9000015258789	2		2		28	0.07142857142857142	0.1787686347935873	4	1
b82	b82.a1	b82.a1.a4	tr|F8W7U8|F8W7U8_HUMAN Double-strand break repair protein MRE11A OS=Homo sapiens GN=MRE11A PE=2 SV=1	-6.066512584686279	3	80.4000015258789	2		2		28	0.07142857142857142	0.1787686347935873	4	1
b83	b83.a1	b83.a1.a1	sp|P15927-2|RFA2_HUMAN Isoform 2 of Replication protein A 32 kDa subunit OS=Homo sapiens GN=RPA2	-6.688246250152588	13	30.100000381469727	2		2		7	0.2857142857142857	0.9306977288832501	3	1
b83	b83.a1	b83.a1.a2	sp|P15927-3|RFA2_HUMAN Isoform 3 of Replication protein A 32 kDa subunit OS=Homo sapiens GN=RPA2	-6.688246250152588	10	38.70000076293945	2		2		10	0.2	0.5848931924611136	3	1
b83	b83.a1	b83.a1.a3	sp|P15927|RFA2_HUMAN Replication protein A 32 kDa subunit OS=Homo sapiens GN=RPA2 PE=1 SV=1	-6.688246250152588	14	29.100000381469727	2		2		7	0.2857142857142857	0.9306977288832501	3	1
b84	b84.a1	b84.a1.a1	sp|P18074-2|ERCC2_HUMAN Isoform 2 of TFIIH basal transcription factor complex helicase XPD subunit OS=Homo sapiens GN=ERCC2	-12.207258224487305	6	46.20000076293945	2		2		16	0.125	0.33352143216332397	4	1
b84	b84.a1	b84.a1.a2	sp|P18074|ERCC2_HUMAN TFIIH basal transcription factor complex helicase XPD subunit OS=Homo sapiens GN=ERCC2 PE=1 SV=1	-12.207258224487305	3	86.69999694824219	2		2		32	0.0625	0.15478198468945825	4	1
b84	b84.a1	b84.a1.a3	tr|A8MX75|A8MX75_HUMAN TFIIH basal transcription factor complex helicase XPD subunit (Fragment) OS=Homo sapiens GN=ERCC2 PE=4 SV=2	-12.207258224487305	3	80.4000015258789	2		2		30	0.06666666666666667	0.1659144011798317	4	1
b84	b84.a1	b84.a1.a4	tr|K7EIT8|K7EIT8_HUMAN TFIIH basal transcription factor complex helicase XPD subunit (Fragment) OS=Homo sapiens GN=ERCC2 PE=4 SV=1	-12.207258224487305	8	33.29999923706055	2		2		14	0.14285714285714285	0.3894954943731377	4	1
b85	b85.a1	b85.a1.a1	sp|Q96KQ7-2|EHMT2_HUMAN Isoform 2 of Histone-lysine N-methyltransferase EHMT2 OS=Homo sapiens GN=EHMT2	-13.527243614196777	3	128.8000030517578	2		2		40	0.05	0.12201845430196334	2	1
b85	b85.a1	b85.a1.a2	sp|Q96KQ7|EHMT2_HUMAN Histone-lysine N-methyltransferase EHMT2 OS=Homo sapiens GN=EHMT2 PE=1 SV=3	-13.527243614196777	3	132.1999969482422	2		2		39	0.05128205128205128	0.12533558260076494	2	1

## Sheet: peptides
MS Sample :	DaPR130924_VB119_O1935.m
Group ID	Peptide ID	SequenceLI	Modifs	Charge	MH+ theo	Number of subgroups	Subgroup ids	Number of spectra
a1	pepa1a1	AAAAEVIGIIIR		2	1196.736572265625	1	a1.a1	1
a1	pepa1a2	AAISAIESFIK		2	1149.65185546875	1	a1.a1	1
a1	pepa1a3	AMHGEIQK		2	913.4564208984375	1	a1.a1	1
a1	pepa1a4	AQEPESGISEETQVK		2	1631.7762451171875	1	a1.a1	1
a1	pepa1a5	ATQMPEGGQGAPPMYQIYK		2	2066.9677734375	1	a1.a1	1
a1	pepa1a6	ATQMPEGGQGAPPMYQIYK	M14:+15.99491	2	2082.962646484375	1	a1.a1	1
a1	pepa1a7	ATQMPEGGQGAPPMYQIYK	M4:+15.99491 - M14:+15.99491	2	2098.957763671875	1	a1.a1	1
a1	pepa1a8	ATQQQHDFTITQTADGR		2	1917.9053955078125	1	a1.a1	1
a1	pepa1a9	AVAFFIESIAMHDIIAAEK		3	2076.083984375	1	a1.a1	1
a1	pepa1b10	AVAFFIESIAMHDIIAAEK	M11:+15.99491	3	2092.078857421875	1	a1.a1	1
a1	pepa1b11	AYVPAIQMAFK		2	1238.66064453125	1	a1.a1	1
a1	pepa1b12	AYVPAIQMAFK	M8:+15.99491	2	1254.655517578125	1	a1.a1	1
a1	pepa1b13	DEVIANR		2	816.42138671875	1	a1.a1	1
a1	pepa1b14	DFGIIVFVR		2	1065.609619140625	1	a1.a1	1
a1	pepa1b15	DIIINTMSQEEK		2	1420.69921875	1	a1.a1	1
a1	pepa1b16	DIIINTMSQEEK	M7:+15.99491	2	1436.6942138671875	1	a1.a1	1
a1	pepa1b17	DPESETDNDSQEIFK		2	1753.7403564453125	1	a1.a1	1
a1	pepa1b18	DPTVHDDVIEIEMDEINR		2	2139.98681640625	1	a1.a1	2
a1	pepa1b19	DPTVHDDVIEIEMDEINR	M13:+15.99491	3	2155.981689453125	1	a1.a1	1
a1	pepa1b20	DQNIIIGTTYR		2	1293.68017578125	1	a1.a1	1
a1	pepa1b21	DVDFMYVEIIQR		2	1527.7515869140625	1	a1.a1	1
a1	pepa1b22	DVDFMYVEIIQR	M5:+15.99491	2	1543.7464599609375	1	a1.a1	1
a1	pepa1b23	EMKPVIFIDVFIPR		2	1703.9556884765625	1	a1.a1	1
a1	pepa1b24	EMKPVIFIDVFIPR	M2:+15.99491	2	1719.9505615234375	1	a1.a1	1
a1	pepa1b25	EQQHVMEEIFQSSFR		2	1894.8759765625	1	a1.a1	2
a1	pepa1b26	EQQHVMEEIFQSSFR	M6:+15.99491	3	1910.87060546875	1	a1.a1	1
a1	pepa1b27	FTSITGGSIEEIR		2	1409.7275390625	1	a1.a1	1
a1	pepa1b28	FVETQASQGTIQTR		2	1565.792236328125	1	a1.a1	1
a1	pepa1b29	GGSWIQEINVAEK		2	1430.727783203125	1	a1.a1	1
a1	pepa1b30	GIFTSEIGTK		2	1052.562744140625	1	a1.a1	1
a1	pepa1b31	GIIAQPTIIYIR		2	1357.820556640625	1	a1.a1	1
a1	pepa1b32	HDVGAYMIMYK		2	1327.6177978515625	1	a1.a1	1
a1	pepa1b33	HGDIPDIQIK		2	1135.6109619140625	1	a1.a1	1
a1	pepa1b34	HSSIITPIQAVAQR		3	1520.8548583984375	1	a1.a1	1
a1	pepa1b35	IATTIIQHWK		2	1210.6947021484375	1	a1.a1	1
a1	pepa1b36	IGIPGDEVDNK		2	1156.5849609375	1	a1.a1	1
a1	pepa1b37	IGNPIVPINIR		2	1205.7369384765625	1	a1.a1	1
a1	pepa1b38	IIDVMYSR		2	996.5186767578125	1	a1.a1	1
a1	pepa1b39	IIDVMYSR	M5:+15.99491	2	1012.5136108398438	1	a1.a1	1
a1	pepa1b40	IIEEAIIR		2	956.577880859375	1	a1.a1	1
a1	pepa1b41	IIEISGSSSEDSEK		2	1480.70166015625	1	a1.a1	1
a1	pepa1b42	IIIQGEADQSIITFIDK		3	1904.037841796875	1	a1.a1	2
a1	pepa1b43	IINTWTNR		2	1017.5479736328125	1	a1.a1	1
a1	pepa1b44	IIQDFNR		2	905.484375	1	a1.a1	1
a1	pepa1b45	IIQIIER		2	884.5568237304688	1	a1.a1	1
a1	pepa1b46	IISITVR		2	801.5197143554688	1	a1.a1	1
a1	pepa1b47	IMEFTTTIINTSPEGWK		2	1967.978759765625	1	a1.a1	2
a1	pepa1b48	IMEFTTTIINTSPEGWK	M2:+15.99491	2	1983.9736328125	1	a1.a1	1
a1	pepa1b49	INESTFDTQITK		2	1396.6959228515625	1	a1.a1	1
a1	pepa1b50	IPPDVIR		2	809.4884033203125	1	a1.a1	1
a1	pepa1b51	IQYFMEQFYGIIR		2	1707.8568115234375	1	a1.a1	1
a1	pepa1b52	IQYFMEQFYGIIR	M5:+15.99491	2	1723.8516845703125	1	a1.a1	1
a1	pepa1b53	ISDFNDITNMIIIK		2	1636.8619384765625	1	a1.a1	1
a1	pepa1b54	ISDFNDITNMIIIK	M10:+15.99491	2	1652.8568115234375	1	a1.a1	1
a1	pepa1b55	ISFAVPFR		2	936.5305786132812	1	a1.a1	1
a1	pepa1b56	ITPIPEDNSMNVDQDGDPSDR		2	2315.009521484375	1	a1.a1	2
a1	pepa1b57	ITPIPEDNSMNVDQDGDPSDR	M10:+15.99491	2	2331.00439453125	1	a1.a1	2
a1	pepa1b58	IVINTEEVFRPY		2	1479.7845458984375	1	a1.a1	1
a1	pepa1b59	IWSEPFYQETYIPYMIR		2	2236.078857421875	1	a1.a1	1
a1	pepa1b60	IYSIAIHPN		2	1027.5574951171875	1	a1.a1	1
a1	pepa1b61	KEEENASVIDSAEIQAYPAIVVEK		3	2632.335693359375	1	a1.a1	1
a1	pepa1b62	KFIQTFGK		2	968.5568237304688	1	a1.a1	1
a1	pepa1b63	KQNNFSIAMK		2	1180.61474609375	1	a1.a1	1
a1	pepa1b64	MAGENQIIER		2	1160.5732421875	1	a1.a1	1
a1	pepa1b65	MAVIAIIAK	M1:+15.99491	2	945.5806274414062	1	a1.a1	1
a1	pepa1b66	MDPMNIWDDIITNR		2	1733.7989501953125	1	a1.a1	1
a1	pepa1b67	MDPMNIWDDIITNR	M4:+15.99491	2	1749.7939453125	1	a1.a1	1
a1	pepa1b68	MDPMNIWDDIITNR	M1:+15.99491 - M4:+15.99491	2	1765.788818359375	1	a1.a1	1
a1	pepa1b69	MEVQEQEEDISSIIR		2	1805.8590087890625	1	a1.a1	1
a1	pepa1b70	MEVQEQEEDISSIIR	M1:+15.99491	2	1821.8538818359375	1	a1.a1	1
a1	pepa1b71	MSTSPEAFIAIR		2	1322.677734375	1	a1.a1	1
a1	pepa1b72	MVSAVINGMIDQSFR	M1:+15.99491	2	1683.8197021484375	1	a1.a1	1
a1	pepa1b73	MYAAIGDPK		2	965.4765014648438	1	a1.a1	1
a1	pepa1b74	MYAAIGDPK	M1:+15.99491	2	981.4713745117188	1	a1.a1	1
a1	pepa1b75	NEIEIPGQYDGR		2	1390.66015625	1	a1.a1	1
a1	pepa1b76	NIDIAVIEIMQSSVDNTK		2	1990.0166015625	1	a1.a1	2
a1	pepa1b77	NIDIAVIEIMQSSVDNTK	M10:+15.99491	2	2006.010986328125	1	a1.a1	1
a1	pepa1b78	NIIIFENIIDIK		2	1444.8414306640625	1	a1.a1	1
a1	pepa1b79	NIITVTSSDEMMK	M11:+15.99491	2	1484.697509765625	1	a1.a1	1
a1	pepa1b80	NIITVTSSDEMMK	M11:+15.99491 - M12:+15.99491	2	1500.6923828125	1	a1.a1	1
a1	pepa1b81	NISSNEAISIEEIR		2	1574.802490234375	1	a1.a1	1
a1	pepa1b82	NNWEVSAISR		2	1175.580810546875	1	a1.a1	1
a1	pepa1b83	PVIFIDVFIPR		2	1315.7777099609375	1	a1.a1	1
a1	pepa1b84	QDWVDGEPTEAEK		2	1503.66015625	1	a1.a1	1
a1	pepa1b85	QGNISSQVPIK	Q1:-17.02655	2	1153.62158203125	1	a1.a1	1
a1	pepa1b86	QGNISSQVPIK		2	1170.6480712890625	1	a1.a1	1
a1	pepa1b87	QITQSAIIAEAR	Q1:-17.02655	2	1283.69580078125	1	a1.a1	1
a1	pepa1b88	QITQSAIIAEAR		2	1300.722412109375	1	a1.a1	1
a1	pepa1b89	QMFITQTDTGDDR	Q1:-17.02655	2	1510.6483154296875	1	a1.a1	1
a1	pepa1b90	QMFITQTDTGDDR		2	1527.6748046875	1	a1.a1	1
a1	pepa1b91	SDPGIITNTMDVFVK		2	1636.825439453125	1	a1.a1	1
a1	pepa1b92	SDPGIITNTMDVFVK	M10:+15.99491	2	1652.8204345703125	1	a1.a1	1
a1	pepa1b93	SIGEYDVIR		2	1051.5423583984375	1	a1.a1	1
a1	pepa1b94	SIGPPQGEEDSVPR		2	1467.707763671875	1	a1.a1	1
a1	pepa1b95	SINSIEFR		2	965.5054931640625	1	a1.a1	1
a1	pepa1b96	SMEEDPQTSR		2	1179.4951171875	1	a1.a1	1
a1	pepa1b97	SSFDWITGSSTDPIVDHTSPSSDSIIFAHK		3	3234.52294921875	1	a1.a1	1
a1	pepa1b98	SVGTEIISIVYK		2	1308.741455078125	1	a1.a1	1
a1	pepa1b99	TETVTSFR		2	940.473876953125	1	a1.a1	1
a1	pepa1c100	TVGAIQVIGTEAQSSIIK		2	1815.0225830078125	1	a1.a1	2
a1	pepa1c101	TVSIIDENNVSSYISK		2	1768.8968505859375	1	a1.a1	1
a1	pepa1c102	TYSVVPMTSR		2	1140.5721435546875	1	a1.a1	1
a1	pepa1c103	VIAGIYQR		2	919.536376953125	1	a1.a1	1
a1	pepa1c104	VVQMIGSIGGQINK		2	1443.7991943359375	1	a1.a1	1
a1	pepa1c105	VVQMIGSIGGQINK	M4:+15.99491	2	1459.7940673828125	1	a1.a1	1
a1	pepa1c106	YNFPVEVEVPMER		2	1608.7730712890625	1	a1.a1	1
a1	pepa1c107	YNFPVEVEVPMER	M11:+15.99491	2	1624.7679443359375	1	a1.a1	2
a1	pepa1c108	YPEETISIMTK		2	1311.6505126953125	1	a1.a1	1
a1	pepa1c109	YPEETISIMTK	M9:+15.99491	2	1327.6453857421875	1	a1.a1	1
a2	pepa2a1	AGFFIPPDEYVVTDPEQEK		2	2181.0390625	1	a2.a1	2
a2	pepa2a2	AHEVGAQGGPPVAQVEQDIPISR		3	2355.20556640625	1	a2.a1	1
a2	pepa2a3	AQPFGFIDSDTDAEEER		2	1926.8355712890625	1	a2.a1	1
a2	pepa2a4	AVIAIGGSIAGSAAEASHIVTDR		2	2166.152099609375	1	a2.a1	2
a2	pepa2a5	DAEEDMPQR		2	1090.4473876953125	1	a2.a1	1
a2	pepa2a6	DSDTDVEEEEIPVENR		2	1875.8094482421875	1	a2.a1	1
a2	pepa2a7	EEDVVTPKPGK		2	1198.6318359375	1	a2.a1	1
a2	pepa2a8	EEEEDTAEKPGK		2	1361.6070556640625	1	a2.a1	1
a2	pepa2a9	ENITDIVVDTDTIGESTQPQR		2	2331.131591796875	1	a2.a1	2
a2	pepa2b10	GAGNGVVPAGVIIER		2	1408.7911376953125	1	a2.a1	1
a2	pepa2b11	GIPIISIDWIHQSR		2	1634.9017333984375	1	a2.a1	1
a2	pepa2b12	GQASSPTPEPGVGAGDIPGPTSAPVPSGSQSGGR		3	3059.466796875	1	a2.a1	1
a2	pepa2b13	HIAPPPIISPIIPS		2	1451.862548828125	1	a2.a1	1
a2	pepa2b14	HIAPPPIISPIIPSIK		3	1693.04150390625	1	a2.a1	2
a2	pepa2b15	HIAPPPIISPIIPSIKPTVR		3	2146.3115234375	1	a2.a1	1
a2	pepa2b16	HQVSVEGTNQTDVK		2	1541.755859375	1	a2.a1	2
a2	pepa2b17	IDVSIPFVSR		2	1132.636474609375	1	a2.a1	1
a2	pepa2b18	IEPSTSTDQPVTPEPTSQATR		2	2242.083740234375	1	a2.a1	1
a2	pepa2b19	IHIFSGAHGPEK		2	1292.675048828125	1	a2.a1	2
a2	pepa2b20	IIIAEDSEEEVDFISER		2	1993.96044921875	1	a2.a1	1
a2	pepa2b21	INQESTAPK		2	987.510986328125	1	a2.a1	1
a2	pepa2b22	IPATPVVIPMK		2	1165.7017822265625	1	a2.a1	1
a2	pepa2b23	IPATPVVIPMK	M10:+15.99491	2	1181.6966552734375	1	a2.a1	1
a2	pepa2b24	ISPEFIITGVIK		2	1316.7828369140625	1	a2.a1	1
a2	pepa2b25	KAGFFIPPDEYVVTDPEQEK		3	2309.134033203125	1	a2.a1	1
a2	pepa2b26	KHQVSVEGTNQTDVK		2	1669.850830078125	1	a2.a1	1
a2	pepa2b27	MTPFPATSAAPEPHPSTSTAQPVTPK		3	2648.302978515625	1	a2.a1	1
a2	pepa2b28	MTPFPATSAAPEPHPSTSTAQPVTPK	M1:+15.99491	3	2664.2978515625	1	a2.a1	1
a2	pepa2b29	NFGFSIQDAISR		2	1354.6754150390625	1	a2.a1	1
a2	pepa2b30	NINSDTDVEEGQQPATEEASSAAR		2	2519.11328125	1	a2.a1	2
a2	pepa2b31	NPESTVPIAPEIPPSTSTEQPVTPEPTSR		3	3058.52197265625	1	a2.a1	1
a2	pepa2b32	NQIVTPEPTSR		2	1241.64892578125	1	a2.a1	1
a2	pepa2b33	PGIHIER		2	821.4631958007812	1	a2.a1	1
a2	pepa2b34	PIISIDWIHQSR		3	1464.796142578125	1	a2.a1	1
a2	pepa2b35	QDGSQEAPEAPISSEIEPFHPK	Q1:-17.02655	2	2376.09912109375	1	a2.a1	1
a2	pepa2b36	QDGSQEAPEAPISSEIEPFHPK		3	2393.1259765625	1	a2.a1	1
a2	pepa2b37	QEAKPEAFVISPIEMSST	Q1:-17.02655	2	1946.9420166015625	1	a2.a1	1
a2	pepa2b38	QEAKPEAFVISPIEMSST		2	1963.968505859375	1	a2.a1	1
a2	pepa2b39	QEAKPEAFVISPIEMSST	M15:+15.99491	2	1979.9635009765625	1	a2.a1	1
a2	pepa2b40	QHAEIEIIAWDK	Q1:-17.02655	2	1435.7220458984375	1	a2.a1	1
a2	pepa2b41	QSEAEVVTEIQIEK	Q1:-17.02655	2	1585.7960205078125	1	a2.a1	1
a2	pepa2b42	QSEAEVVTEIQIEK		2	1602.822509765625	1	a2.a1	1
a2	pepa2b43	QTDVTGEEEITK		2	1349.6435546875	1	a2.a1	1
a2	pepa2b44	SASTDQPVTSEPTSR		2	1562.72998046875	1	a2.a1	1
a2	pepa2b45	SIATMDSPPHQK		2	1311.6365966796875	1	a2.a1	1
a2	pepa2b46	SIATMDSPPHQK	M5:+15.99491	2	1327.6314697265625	1	a2.a1	1
a2	pepa2b47	SQAGSDTDVEEGK		2	1322.571044921875	1	a2.a1	1
a2	pepa2b48	SQASMVINSDTDDEEEVSAAITIAHIK	M5:+15.99491	3	2890.36279296875	1	a2.a1	1
a2	pepa2b49	SQASTTVDINTQVEK		2	1620.807861328125	1	a2.a1	1
a2	pepa2b50	SQIPAEGDAGAEWAAAVIK		3	1883.9501953125	1	a2.a1	2
a2	pepa2b51	SSPGIHIER		2	995.5272827148438	1	a2.a1	1
a2	pepa2b52	TPEPVVPTAPEIR		2	1405.76904296875	1	a2.a1	1
a2	pepa2b53	TPEPVVPTAPEIRPS		2	1589.853759765625	1	a2.a1	1
a2	pepa2b54	TPEPVVPTAPEPHPTTSTDQPVTPK		3	2623.324951171875	1	a2.a1	1
a2	pepa2b55	TPESIVPIAPEIQPSTSR		2	1922.0234375	1	a2.a1	1
a2	pepa2b56	TPETIVPTAPK		2	1153.646728515625	1	a2.a1	1
a2	pepa2b57	TPETVVPTAPEIQASASTDQPVTSEPTSR		3	2996.469970703125	1	a2.a1	1
a2	pepa2b58	TPETVVPTAPEIQISTSTDQPVTPK		3	2636.366943359375	1	a2.a1	1
a2	pepa2b59	TPKPVEPAASDIEPFTPTDQSVTPEAIAQGGQSK		3	3493.73388671875	1	a2.a1	1
a2	pepa2b60	VEIETSEEIQEK		2	1433.7010498046875	1	a2.a1	1
a3	pepa3a1	AIIENPTFDSQTK		2	1463.7381591796875	1	a3.a1	1
a3	pepa3a2	DIIQMIVQR		2	1115.6246337890625	1	a3.a2	1
a3	pepa3a3	DIIQMIVQR	M5:+15.99491	2	1131.6195068359375	1	a3.a2	1
a3	pepa3a4	DIVAIMVR		2	916.5288696289062	1	a3.a1	1
a3	pepa3a5	DKYGVFPIR		2	1094.5997314453125	1	a3.a1	1
a3	pepa3a6	DPAINSGVSQKPDPAK		3	1623.8341064453125	1	a3.a1	2
a3	pepa3a7	EDVIAGMSGK	M7:+15.99491	2	1022.4827270507812	1	a3.a2	1
a3	pepa3a8	EIIIFSNSDNER		2	1436.7020263671875	2	a3.a1 a3.a2	1
a3	pepa3a9	EKQDEQVGIPGK		2	1327.685546875	1	a3.a1	1
a3	pepa3b10	EQVIEPMINGTDK		2	1473.725830078125	1	a3.a2	1
a3	pepa3b11	EQVIEPMINGTDK	M7:+15.99491	2	1489.720703125	1	a3.a2	1
a3	pepa3b12	EQVIEPMINGTEK		2	1487.741455078125	1	a3.a1	1
a3	pepa3b13	EVTFVPGIYK		2	1152.63037109375	2	a3.a1 a3.a2	1
a3	pepa3b14	EWIIGMIGAESAK		2	1404.7196044921875	1	a3.a1	1
a3	pepa3b15	EWIVGMIGAESTK		2	1420.7144775390625	1	a3.a2	1
a3	pepa3b16	FDSNEEDSASVFSPSFGIK		2	2062.92431640625	1	a3.a2	1
a3	pepa3b17	GFQQISFVNSIATSK		2	1626.8489990234375	1	a3.a1	2
a3	pepa3b18	GFQQISFVNSIATTK		2	1640.86474609375	1	a3.a2	1
a3	pepa3b19	GYDSDPVK		2	880.4050903320312	1	a3.a1	1
a3	pepa3b20	HGFIEEFITPIVK		2	1529.836669921875	1	a3.a2	1
a3	pepa3b21	HVDYVADQIVTK		2	1387.7220458984375	1	a3.a1	1
a3	pepa3b22	HVDYVVDQVVGK		2	1357.7115478515625	1	a3.a2	1
a3	pepa3b23	IDETGVAIK		2	945.5255737304688	1	a3.a2	1
a3	pepa3b24	IFDEIIVNAADNK		2	1461.7587890625	2	a3.a1 a3.a2	2
a3	pepa3b25	IHGIPEQFIYGTATK		3	1674.8853759765625	1	a3.a2	1
a3	pepa3b26	IKNENTEGSPQEDGVEIEGIK		3	2286.110107421875	1	a3.a1	1
a3	pepa3b27	IMDGEEPIPMIPSYK		2	1719.8336181640625	1	a3.a1	1
a3	pepa3b28	IMDGEEPIPMIPSYK	M10:+15.99491	2	1735.8284912109375	1	a3.a1	1
a3	pepa3b29	IMDGEEPIPMIPSYK	M2:+15.99491 - M10:+15.99491	2	1751.823486328125	1	a3.a1	1
a3	pepa3b30	IMIMTDQDQDGSHIK		2	1731.804443359375	2	a3.a1 a3.a2	1
a3	pepa3b31	IMIMTDQDQDGSHIK	M2:+15.99491 - M4:+15.99491	2	1763.7939453125	2	a3.a1 a3.a2	1
a3	pepa3b32	IQIEETMPSPYGR		2	1520.7418212890625	1	a3.a2	1
a3	pepa3b33	IQIEETMPSPYGR	M7:+15.99491	2	1536.7366943359375	1	a3.a2	1
a3	pepa3b34	KEWITNFMEDR	M8:+15.99491	3	1484.684326171875	2	a3.a1 a3.a2	1
a3	pepa3b35	KGDIDTAAVK		2	1017.5579223632812	1	a3.a2	1
a3	pepa3b36	KNYEDEDSIK		2	1240.569580078125	1	a3.a1	1
a3	pepa3b37	KYDTVIDIIR		2	1235.6998291015625	1	a3.a1	1
a3	pepa3b38	MEVSPIQPVNENMQVNK	M13:+15.99491 - M1:+42.01057	2	2014.9576416015625	1	a3.a1	1
a3	pepa3b39	MEVSPIQPVNENMQVNK	M1:+15.99491 - M13:+15.99491 - M1:+42.01057	2	2030.95263671875	1	a3.a1	1
a3	pepa3b40	MYVPAIIFGQIITSSNYDDDEKK	M1:+15.99491	3	2663.291259765625	1	a3.a1	1
a3	pepa3b41	NENTEGSPQEDGVEIEGIK		2	2044.9310302734375	1	a3.a1	1
a3	pepa3b42	NTVEITEIPVR		2	1270.7005615234375	1	a3.a2	1
a3	pepa3b43	QEMAFYSIPEFEEWK	M3:+15.99491	2	1949.863037109375	1	a3.a1	1
a3	pepa3b44	QIMENAEINNIIK	Q1:-17.02655	2	1512.7730712890625	2	a3.a1 a3.a2	1
a3	pepa3b45	QIMENAEINNIIK		2	1529.799560546875	2	a3.a1 a3.a2	1
a3	pepa3b46	QIMENAEINNIIK	M3:+15.99491	2	1545.7945556640625	2	a3.a1 a3.a2	1
a3	pepa3b47	SIAVSGIGVIGR		2	1128.6739501953125	1	a3.a2	1
a3	pepa3b48	SQDFGNIFSFPSYSQK		2	1851.855224609375	1	a3.a2	1
a3	pepa3b49	SVVSDIEADDVK		2	1276.6270751953125	1	a3.a1	1
a3	pepa3b50	SYDDAESIK		2	1027.458251953125	1	a3.a2	1
a3	pepa3b51	TIAVSGIGVVGR		2	1128.6739501953125	1	a3.a1	1
a3	pepa3b52	TQMAEVIPSPR	M3:+15.99491	2	1244.630859375	1	a3.a1	1
a3	pepa3b53	VSIDPESNIISIWNNGK		2	1885.9658203125	1	a3.a2	1
a3	pepa3b54	VTIDPENNIISIWNNGK		2	1926.992431640625	1	a3.a1	2
a3	pepa3b55	YAGPEDDAAITIAFSK		2	1668.81201171875	1	a3.a2	1
a3	pepa3b56	YDTVIDIIR		2	1107.6048583984375	1	a3.a1	1
a3	pepa3b57	YIFTMISSIAR		2	1301.692626953125	1	a3.a1	1
a3	pepa3b58	YIFTMISSIAR	M5:+15.99491	2	1317.6876220703125	1	a3.a1	1
a3	pepa3b59	YSGPEDDAAISIAFSK		2	1670.791259765625	1	a3.a1	1
a4	pepa4a1	AEPVEVVAPR		2	1066.589599609375	1	a4.a1	1
a4	pepa4a2	AMVEYEIDIQK	M2:+15.99491	2	1354.65625	1	a4.a1	1
a4	pepa4a3	AQNDIIWNIK		2	1214.6531982421875	1	a4.a1	1
a4	pepa4a4	DPIDVNYEK		2	1092.521240234375	1	a4.a1	1
a4	pepa4a5	DVEVDGFSEIR		2	1265.6011962890625	1	a4.a1	1
a4	pepa4a6	EDAIEHFMK	M8:+15.99491	2	1135.50927734375	1	a4.a1	1
a4	pepa4a7	EEIGFRPEYSASQIK		2	1753.8759765625	1	a4.a1	1
a4	pepa4a8	FYPIEIDYGQDEEAVK		2	1915.8963623046875	1	a4.a1	1
a4	pepa4a9	FYTIIPHDF		2	1152.57275390625	1	a4.a1	1
a4	pepa4b10	FYTIIPHDFGMK		2	1468.7298583984375	1	a4.a1	1
a4	pepa4b11	FYTIIPHDFGMK	M11:+15.99491	2	1484.7247314453125	1	a4.a1	1
a4	pepa4b12	GDEVDGVDEVAK		2	1232.564453125	1	a4.a1	1
a4	pepa4b13	GGAAVDPDSGIEHSAHVIEK		2	1988.9676513671875	1	a4.a1	1
a4	pepa4b14	GGSDDSSKDPIDVNYEK		2	1825.80908203125	1	a4.a1	2
a4	pepa4b15	GIYFADMVSK		2	1130.5555419921875	1	a4.a1	1
a4	pepa4b16	GIYFADMVSK	M7:+15.99491	2	1146.5504150390625	1	a4.a1	1
a4	pepa4b17	GTNSYYK		2	832.3839721679688	1	a4.a1	1
a4	pepa4b18	HPDVEVDGFSEIR		3	1499.712890625	1	a4.a1	2
a4	pepa4b19	IAPPEAPVTGYMFGK	M12:+15.99491	3	1593.798583984375	1	a4.a1	1
a4	pepa4b20	IEQMPSKEDAIEHFMK		3	1932.9197998046875	1	a4.a1	1
a4	pepa4b21	IEQMPSKEDAIEHFMK	M4:+15.99491	3	1948.9146728515625	1	a4.a1	1
a4	pepa4b22	IEQMPSKEDAIEHFMK	M4:+15.99491 - M15:+15.99491	3	1964.9095458984375	1	a4.a1	1
a4	pepa4b23	IIWHGSR		2	868.4791870117188	1	a4.a1	1
a4	pepa4b24	IPKPVQDIIK		2	1150.7198486328125	1	a4.a1	1
a4	pepa4b25	KFYPIEIDYGQDEEAVK		2	2043.991455078125	1	a4.a1	2
a4	pepa4b26	KGDEVDGVDEVAK		2	1360.6595458984375	1	a4.a1	1
a4	pepa4b27	KPPIINNADSVQAK		2	1494.827880859375	1	a4.a1	1
a4	pepa4b28	MAIMVQSPMFDGK		2	1454.6844482421875	1	a4.a1	1
a4	pepa4b29	MAIMVQSPMFDGK	M9:+15.99491	2	1470.679443359375	1	a4.a1	1
a4	pepa4b30	MAIMVQSPMFDGK	M1:+15.99491 - M9:+15.99491	2	1486.67431640625	1	a4.a1	1
a4	pepa4b31	MAIMVQSPMFDGK	M1:+15.99491 - M4:+15.99491 - M9:+15.99491	2	1502.669189453125	1	a4.a1	1
a4	pepa4b32	MIFDVESMK	M1:+15.99491	2	1115.5115966796875	1	a4.a1	2
a4	pepa4b33	MIFDVESMK	M1:+15.99491 - M8:+15.99491	2	1131.5064697265625	1	a4.a1	1
a4	pepa4b34	MVDPEKPQIGMIDR		2	1628.8138427734375	1	a4.a1	1
a4	pepa4b35	MVDPEKPQIGMIDR	M1:+15.99491	3	1644.808837890625	1	a4.a1	1
a4	pepa4b36	NAYDIEVIDIFK		2	1439.7420654296875	1	a4.a1	1
a4	pepa4b37	NTHATTHNAYDIEVIDIFK		3	2202.0830078125	1	a4.a1	1
a4	pepa4b38	PEYSASQIK		2	1022.5156860351562	1	a4.a1	1
a4	pepa4b39	QQVPSGESAIIDR	Q1:-17.02655	2	1382.6915283203125	1	a4.a1	1
a4	pepa4b40	QQVPSGESAIIDR		2	1399.718017578125	1	a4.a1	1
a4	pepa4b41	RKGDEVDGVDEVAK		3	1516.7606201171875	1	a4.a1	1
a4	pepa4b42	SIISEVQQAVSQGSSDSQIIDISNR		3	2661.3330078125	1	a4.a1	1
a4	pepa4b43	SIQEIFIAH		2	1057.568115234375	1	a4.a1	1
a4	pepa4b44	SIQEIFIAHIISPWGAEVK		3	2138.164794921875	1	a4.a1	1
a4	pepa4b45	SSASADKPISNMK	M12:+15.99491	2	1351.652587890625	1	a4.a1	1
a4	pepa4b46	TGNAWHSK		2	900.4326782226562	1	a4.a1	1
a4	pepa4b47	VFSATIGIVDIVK		2	1361.8043212890625	1	a4.a1	1
a4	pepa4b48	VVSEDFIQDVSASTK		2	1624.806884765625	1	a4.a1	1
a5	pepa5a1	AIDIMEPEQAVDITIPK		2	1882.9835205078125	1	a5.a1	1
a5	pepa5a2	DIIAVVFYGTEK		2	1354.7257080078125	1	a5.a1	1
a5	pepa5a3	DIISIAEDEDIR		2	1388.6907958984375	1	a5.a1	1
a5	pepa5a4	DSIIFIVDASK		2	1207.6573486328125	1	a5.a1	1
a5	pepa5a5	DTGIFIDIMHIK		2	1402.7403564453125	1	a5.a1	2
a5	pepa5a6	DTGIFIDIMHIK	M9:+15.99491	2	1418.7352294921875	1	a5.a1	1
a5	pepa5a7	EIVYPPDYNPEGK		2	1520.7271728515625	1	a5.a1	2
a5	pepa5a8	FDDPGIMIMGFK	M7:+15.99491	2	1386.6435546875	1	a5.a1	2
a5	pepa5a9	FDDPGIMIMGFK	M7:+15.99491 - M9:+15.99491	2	1402.6385498046875	1	a5.a1	1
a5	pepa5b10	FDDPGIMIMGFKPI		2	1580.78564453125	1	a5.a1	1
a5	pepa5b11	FDDPGIMIMGFKPI	M9:+15.99491	2	1596.780517578125	1	a5.a1	1
a5	pepa5b12	FDDPGIMIMGFKPI	M7:+15.99491 - M9:+15.99491	2	1612.775390625	1	a5.a1	1
a5	pepa5b13	GGFDISIFYR		2	1174.589599609375	1	a5.a1	1
a5	pepa5b14	IGSIVDEFK		2	1007.5411987304688	1	a5.a1	1
a5	pepa5b15	IIEIDQFK		2	1005.5618896484375	1	a5.a1	1
a5	pepa5b16	IMATPEQVGK	M2:+15.99491	2	1089.561279296875	1	a5.a1	1
a5	pepa5b17	IMIFTNEDNPHGNDSAK		2	1902.865478515625	1	a5.a1	2
a5	pepa5b18	IMIFTNEDNPHGNDSAK	M2:+15.99491	2	1918.8603515625	1	a5.a1	2
a5	pepa5b19	IQVTPPGFQIVFIPFADDK		2	2132.14306640625	1	a5.a1	2
a5	pepa5b20	KPGGFDISIFYR		2	1399.7373046875	1	a5.a1	1
a5	pepa5b21	KQEIIEAITK		2	1172.6888427734375	1	a5.a1	1
a5	pepa5b22	NIEAIAIDIMEPEQAVDITIPK		3	2423.274169921875	1	a5.a1	2
a5	pepa5b23	NIEAIAIDIMEPEQAVDITIPK	M10:+15.99491	2	2439.26904296875	1	a5.a1	2
a5	pepa5b24	NIYVIQEIDNPGAK		2	1573.822509765625	1	a5.a1	1
a5	pepa5b25	PGGFDISIFYR		2	1271.642333984375	1	a5.a1	1
a5	pepa5b26	PQEEEIDDQK		2	1230.5489501953125	1	a5.a1	1
a5	pepa5b27	QEIIEAITK	Q1:-17.02655	2	1027.5673828125	1	a5.a1	1
a5	pepa5b28	RIIEIDQFK		2	1161.6630859375	1	a5.a1	1
a5	pepa5b29	RNIPPYFVAIVPQEEEIDDQK		3	2500.272216796875	1	a5.a1	1
a5	pepa5b30	SDSFENPVIQQH		2	1400.64453125	1	a5.a1	1
a5	pepa5b31	SDSFENPVIQQHFR		2	1703.81396484375	1	a5.a1	1
a5	pepa5b32	TEGDEEAEEEQEENIEASGDYK		2	2500.99609375	1	a5.a1	2
a5	pepa5b33	TFNTSTGGIIIPSDTK		2	1651.854248046875	1	a5.a1	1
a5	pepa5b34	VEYSEEEIK		2	1125.5313720703125	1	a5.a1	1
a6	pepa6a1	AIDDIDMVAIVR		2	1330.703857421875	1	a6.a1	1
a6	pepa6a2	ANPQVGVAFPH		2	1136.5850830078125	1	a6.a1	1
a6	pepa6a3	AVDAIIDSMSIAK	M9:+15.99491	2	1349.698486328125	1	a6.a1	1
a6	pepa6a4	DDEAAAVAISSIIH		2	1411.706787109375	1	a6.a1	1
a6	pepa6a5	DEIAIVIFGTDGTDNPISGGDQYQNITVHR		3	3245.5712890625	1	a6.a1	1
a6	pepa6a6	DQVTAQEIFQDNHEDGPTAK		2	2243.021484375	1	a6.a1	2
a6	pepa6a7	EDIIQGFR		2	977.5054931640625	1	a6.a1	1
a6	pepa6a8	EEASGSSVTAEEAK		2	1394.6285400390625	1	a6.a1	2
a6	pepa6a9	EPIPPIQQHIWNMINPPAEVTTK		3	2653.381103515625	1	a6.a1	1
a6	pepa6b10	FFMGNQVIK		2	1083.5660400390625	1	a6.a1	1
a6	pepa6b11	HIEIFTDISSR		2	1317.68017578125	1	a6.a1	1
a6	pepa6b12	HIMIPDFDIIEDIESK		3	1914.9521484375	1	a6.a1	1
a6	pepa6b13	HIMIPDFDIIEDIESK	M3:+15.99491	3	1930.9471435546875	1	a6.a1	1
a6	pepa6b14	IGGHGPSFPIK		2	1109.610595703125	1	a6.a1	1
a6	pepa6b15	KVITMFVQR		2	1121.650390625	1	a6.a1	1
a6	pepa6b16	KYAPTEAQINAVDAIIDSMSIAK		3	2449.2646484375	1	a6.a1	1
a6	pepa6b17	KYAPTEAQINAVDAIIDSMSIAK	M19:+15.99491	3	2465.259521484375	1	a6.a1	1
a6	pepa6b18	MINPPAEVTTK		2	1200.6297607421875	1	a6.a1	1
a6	pepa6b19	RHIEIFTDISSR		3	1473.78125	1	a6.a1	1
a6	pepa6b20	SKVDEEQMK		2	1093.519775390625	1	a6.a1	1
a6	pepa6b21	SQIDIIIH		2	938.531005859375	1	a6.a1	1
a6	pepa6b22	SQIDIIIHSIK		2	1266.741943359375	1	a6.a1	1
a6	pepa6b23	VDEEQMK		2	878.392822265625	1	a6.a1	1
a6	pepa6b24	VITMFVQR		2	993.555419921875	1	a6.a1	1
a6	pepa6b25	VITMFVQR	M4:+15.99491	2	1009.55029296875	1	a6.a1	1
a6	pepa6b26	YAPTEAQINAVDAIIDSMSIAK		2	2321.169921875	1	a6.a1	2
a6	pepa6b27	YAPTEAQINAVDAIIDSMSIAK	M18:+15.99491	2	2337.164794921875	1	a6.a1	1
a6	pepa6b28	YGSDIVPFSK		2	1112.562744140625	1	a6.a1	1
a7	pepa7a1	AFINAIMR		2	935.5136108398438	1	a7.a1	1
a7	pepa7a2	APEPTPQQVAQQQ		2	1421.702392578125	1	a7.a1	1
a7	pepa7a3	AYVSIFMR		2	986.51318359375	1	a7.a1	1
a7	pepa7a4	EEEMGEEEEVER		2	1494.5904541015625	1	a7.a1	1
a7	pepa7a5	EEEMGEEEEVER	M4:+15.99491	2	1510.58544921875	1	a7.a1	1
a7	pepa7a6	ENEFSFEDNAIR		2	1470.6500244140625	1	a7.a1	1
a7	pepa7a7	EVMIQNGETPK	M3:+15.99491	2	1261.6097412109375	1	a7.a1	1
a7	pepa7a8	FSWAQGTDTIIADEMGIGK		2	2039.9747314453125	1	a7.a1	1
a7	pepa7a9	GGGNQVSIINVVMDIK		2	1643.87890625	1	a7.a1	1
a7	pepa7b10	GGGNQVSIINVVMDIK	M13:+15.99491	2	1659.8739013671875	1	a7.a1	1
a7	pepa7b11	GNFIEIK		2	820.456787109375	1	a7.a1	1
a7	pepa7b12	GPFIVSAPISTIINWER		2	1900.0330810546875	1	a7.a1	1
a7	pepa7b13	IDGGITGNMR	M9:+15.99491	2	1049.5047607421875	1	a7.a1	1
a7	pepa7b14	IIEQAIVIEEQIR		2	1553.8902587890625	1	a7.a1	1
a7	pepa7b15	KNDMDEPPSGDFGGDEEK	M4:+15.99491	3	1982.7923583984375	1	a7.a1	1
a7	pepa7b16	QEESVDPDYWEK		2	1524.6492919921875	1	a7.a1	1
a7	pepa7b17	QVNYNDGSQEDR		2	1424.6041259765625	1	a7.a1	1
a7	pepa7b18	SAIDITPIVVEDK		2	1399.768310546875	1	a7.a1	1
a7	pepa7b19	SDSEGSDYTPGK		2	1242.512451171875	1	a7.a1	1
a7	pepa7b20	TPTPSTPGDTQPNTPAPVPPAEDGIK		3	2585.2734375	1	a7.a1	1
a7	pepa7b21	TVQTAVFIYSIYK		2	1532.8363037109375	1	a7.a1	1
a7	pepa7b22	VAQYVVR		2	834.4835815429688	1	a7.a1	1
a7	pepa7b23	VIIFSQMTK		2	1066.5970458984375	1	a7.a1	1
a7	pepa7b24	VVVEPPEGEEK		2	1211.6158447265625	1	a7.a1	1
a7	pepa7b25	WQDIQNDPR		2	1171.549560546875	1	a7.a1	1
a7	pepa7b26	YAIINEPFK		2	1094.5885009765625	1	a7.a1	1
a7	pepa7b27	YGMPPQDAFTTQWIVR		2	1909.927001953125	1	a7.a1	1
a8	pepa8a1	AEVIMNYHVGETVISIQK		3	2031.058349609375	1	a8.a1	1
a8	pepa8a2	AGNGQWASVIR		2	1158.6019287109375	1	a8.a1	1
a8	pepa8a3	AVMISAIEK	M3:+15.99491	2	977.5339965820312	1	a8.a1	1
a8	pepa8a4	DYIVVGSDSGR		2	1167.564453125	1	a8.a1	1
a8	pepa8a5	EIAAEMAAAFINENIPESIFGAPK	M6:+15.99491	3	2549.259521484375	1	a8.a1	1
a8	pepa8a6	FIAVGIVDNTVR		2	1303.7373046875	1	a8.a1	1
a8	pepa8a7	FSNTGEDWYVIVGVAK		2	1784.8857421875	1	a8.a1	1
a8	pepa8a8	HIANYISGIQTIGHR		3	1679.89794921875	1	a8.a1	1
a8	pepa8a9	IGAVFNQVAFPIQYTPR		3	1921.033447265625	1	a8.a1	1
a8	pepa8b10	IPPNTNDEVDEDPTGNK		2	1854.8355712890625	1	a8.a1	1
a8	pepa8b11	ITIETDEDMVTEIR	M9:+15.99491	2	1680.800048828125	1	a8.a1	1
a8	pepa8b12	KQQMAEEMVEAAGEDER	M4:+15.99491 - M8:+15.99491	3	1982.8433837890625	1	a8.a1	1
a8	pepa8b13	MFIYNITIQR		2	1298.6929931640625	1	a8.a1	1
a8	pepa8b14	MFIYNITIQR	M1:+15.99491	2	1314.6878662109375	1	a8.a1	1
a8	pepa8b15	MQGQEAVIAMSSR		2	1407.6722412109375	1	a8.a1	1
a8	pepa8b16	MQGQEAVIAMSSR	M10:+15.99491	2	1423.667236328125	1	a8.a1	1
a8	pepa8b17	MQGQEAVIAMSSR	M1:+15.99491 - M10:+15.99491	2	1439.662109375	1	a8.a1	1
a8	pepa8b18	NDIDDPER		2	973.422607421875	1	a8.a1	1
a8	pepa8b19	NENQIIIFADDTYPR		2	1808.8818359375	1	a8.a1	1
a8	pepa8b20	NFGDQPDIR		2	1061.50146484375	1	a8.a1	1
a8	pepa8b21	NVSEEIDR		2	961.4589233398438	1	a8.a1	1
a8	pepa8b22	SMFFFIAQTEQGDIFK	M2:+15.99491	2	1924.9150390625	1	a8.a1	2
a8	pepa8b23	SWISYSYQSR		2	1276.5960693359375	1	a8.a1	1
a8	pepa8b24	TPVEEVPAAIAPFQGR		2	1681.8912353515625	1	a8.a1	1
a8	pepa8b25	TVIDPVTGDISDTR		2	1488.7545166015625	1	a8.a1	1
a9	pepa9a1	AIGPHDVIATIINNIK		2	1688.9698486328125	1	a9.a1	2
a9	pepa9a2	AIGYIIPIMDAEYANYYTR		2	2237.09521484375	1	a9.a1	1
a9	pepa9a3	DTPGHGSGWAETPR		3	1467.66162109375	1	a9.a1	1
a9	pepa9a4	EFQSPDEEMK		2	1239.5201416015625	1	a9.a1	1
a9	pepa9a5	GDTPGHATPGHGGATSSAR		3	1733.79541015625	1	a9.a1	1
a9	pepa9a6	GSETPGATPGSK		2	1088.5223388671875	1	a9.a1	1
a9	pepa9a7	IIVDVDESTISPEEQK		2	1801.906982421875	1	a9.a1	1
a9	pepa9a8	IIVVIEPIIIDEDYYAR		2	2034.1162109375	1	a9.a1	2
a9	pepa9a9	IMGNIGAADIDHK	M2:+15.99491	3	1370.6737060546875	1	a9.a1	1
a9	pepa9b10	IVDDIKDEAEQYR		2	1593.77587890625	1	a9.a1	1
a9	pepa9b11	NRPISDEEIDAMFPEGYK		3	2110.975341796875	1	a9.a1	1
a9	pepa9b12	NRPISDEEIDAMFPEGYK	M12:+15.99491	3	2126.97021484375	1	a9.a1	1
a9	pepa9b13	QIVDTTVEIANK	Q1:-17.02655	2	1313.695068359375	1	a9.a1	1
a9	pepa9b14	QIVDTTVEIANK		2	1330.7216796875	1	a9.a1	1
a9	pepa9b15	SVNDQPSGNIPF		2	1274.6015625	1	a9.a1	1
a9	pepa9b16	THEDIEAQIR		2	1211.6019287109375	1	a9.a1	2
a9	pepa9b17	VGAAEIISR		2	915.5261840820312	1	a9.a1	1
a9	pepa9b18	VPEINVQNGVIK		2	1309.7479248046875	1	a9.a1	1
b10	pepb10a1	AIEEEEDDRPYDPEEEYDPER		3	2625.0751953125	1	b10.a1	1
b10	pepb10a2	AIGSAQYEDPR		2	1206.575439453125	1	b10.a1	1
b10	pepb10a3	DIYIIPISAQDPVPSK		2	1755.9532470703125	1	b10.a1	1
b10	pepb10a4	EEVAYDPEDETIIEEAK		2	1979.897216796875	1	b10.a1	1
b10	pepb10a5	GFINMQSVAK		2	1094.566650390625	1	b10.a1	1
b10	pepb10a6	GGIVGQAPMPVPEEK	M9:+15.99491	2	1524.7730712890625	1	b10.a1	1
b10	pepb10a7	IFQPVIEAPGASK		2	1356.7525634765625	1	b10.a1	1
b10	pepb10a8	IGAMSAAPSQPNSQIR	M4:+15.99491	2	1643.8173828125	1	b10.a1	1
b10	pepb10a9	KPVVPSVPMASPA	M9:+15.99491	2	1295.7032470703125	1	b10.a1	1
b10	pepb10b10	KPVVPSVPMASPAPGR		3	1589.883544921875	1	b10.a1	1
b10	pepb10b11	PAEPVAGAATPSIVEQQK		2	1792.9444580078125	1	b10.a1	1
b10	pepb10b12	PVITSVMVPK	M7:+15.99491	2	1086.6231689453125	1	b10.a1	1
b10	pepb10b13	QAGPAPAAATAASK		2	1211.6383056640625	1	b10.a1	1
b10	pepb10b14	QEPENDQGVVSQAGK	Q1:-17.02655	2	1568.7191162109375	1	b10.a1	1
b10	pepb10b15	QEPENDQGVVSQAGK		2	1585.7457275390625	1	b10.a1	1
b10	pepb10b16	QIEEQEEAIR		2	1244.612060546875	1	b10.a1	1
b10	pepb10b17	RPANSGEIDK		2	1086.55419921875	1	b10.a1	1
b10	pepb10b18	SGPQSASTAVK		2	1032.5323486328125	1	b10.a1	1
b10	pepb10b19	STAPIIDVFSSMIK	M12:+15.99491	2	1524.7982177734375	1	b10.a1	1
b10	pepb10b20	VTVDDIPNR		2	1028.5374755859375	1	b10.a1	1
b11	pepb11a1	AGTATSPAGSSPAVAGGTQR		2	1743.8624267578125	1	b11.a1	1
b11	pepb11a2	ASEAQPPVAR		2	1025.537841796875	1	b11.a1	1
b11	pepb11a3	GMGTVEGGDQSNPK	M2:+15.99491	2	1392.6064453125	1	b11.a1	1
b11	pepb11a4	GSIGQGTAPVIPGK		2	1281.716552734375	1	b11.a1	1
b11	pepb11a5	IASTNSSVIGADIPSSMK		2	1777.9005126953125	1	b11.a1	1
b11	pepb11a6	IASTNSSVIGADIPSSMK	M17:+15.99491	2	1793.8953857421875	1	b11.a1	1
b11	pepb11a7	IDSSPSVSSTIAAK		2	1362.7115478515625	1	b11.a1	1
b11	pepb11a8	IGAGEGGEASVSPEK		2	1387.67041015625	1	b11.a1	1
b11	pepb11a9	IPEVQQATK		2	1013.56298828125	1	b11.a1	1
b11	pepb11b10	KAEEDAAIQAK		2	1173.6114501953125	1	b11.a1	1
b11	pepb11b11	NPASIPITQAAIK		2	1323.7635498046875	1	b11.a1	1
b11	pepb11b12	PASTMGMGPIGK		2	1146.56494140625	1	b11.a1	1
b11	pepb11b13	PASTMGMGPIGK	M5:+15.99491 - M7:+15.99491	2	1178.5548095703125	1	b11.a1	1
b11	pepb11b14	SIGNIIQAK		2	943.5574951171875	1	b11.a1	1
b11	pepb11b15	SPAGPAATPAQAQAASTPR		2	1749.8883056640625	1	b11.a1	2
b11	pepb11b16	TGPAAAQVQVGK		2	1126.6219482421875	1	b11.a1	1
b11	pepb11b17	TSQVGAASAPAK		2	1087.5745849609375	1	b11.a1	1
b11	pepb11b18	VGDVTPQVK		2	942.52587890625	1	b11.a1	1
b12	pepb12a1	AAVWEITGAEFSK		2	1408.7110595703125	1	b12.a1	1
b12	pepb12a2	ADFTVVAGDEGSSTTGGSSEENK		2	2244.974365234375	1	b12.a1	1
b12	pepb12a3	AIDIADMITR		2	1118.5877685546875	1	b12.a1	1
b12	pepb12a4	DIEQGDVSETIR		2	1361.6546630859375	1	b12.a1	1
b12	pepb12a5	EDEQQQAIQDIASR		2	1630.76708984375	1	b12.a1	1
b12	pepb12a6	GASFVTSTNPR		2	1136.5699462890625	1	b12.a1	1
b12	pepb12a7	IQNEIDMVK		2	1089.561279296875	1	b12.a1	1
b12	pepb12a8	ITTTGQVTSPVK		2	1231.689697265625	1	b12.a1	1
b12	pepb12a9	IYIPPSTPDFSR		2	1392.7161865234375	1	b12.a1	1
b12	pepb12b10	IYYPDFIVPDPK		2	1466.7569580078125	1	b12.a1	1
b12	pepb12b11	NIQDVVER		2	972.5112915039062	1	b12.a1	1
b12	pepb12b12	NSGEAPSSPTPK		2	1171.5594482421875	1	b12.a1	1
b12	pepb12b13	PNNSGEAPSSPTPK		2	1382.6551513671875	1	b12.a1	1
b12	pepb12b14	SEAHTADGISIR		2	1256.6234130859375	1	b12.a1	1
b12	pepb12b15	TGKPIPFGTIGVHK		3	1451.8372802734375	1	b12.a1	1
b12	pepb12b16	TQIIQDFIR		2	1133.6318359375	1	b12.a1	1
b12	pepb12b17	VIHNAQEVEK		2	1166.6168212890625	1	b12.a1	1
b12	pepb12b18	VIIDIFTGVR		2	1132.6728515625	1	b12.a1	1
b12	pepb12b19	VIQEGIEGIVIK		2	1297.77294921875	1	b12.a1	1
b13	pepb13a1	EIQEPDPTYEEK		2	1477.669677734375	1	b13.a1	1
b13	pepb13a2	ESEITDEDIDGIIER		2	1733.8079833984375	1	b13.a1	1
b13	pepb13a3	IDEAESINDEEIEEK		2	1762.786865234375	1	b13.a1	1
b13	pepb13a4	IDGQTPHDER		2	1167.539306640625	1	b13.a1	1
b13	pepb13a5	IDSIVIQQGR		2	1128.6375732421875	1	b13.a1	1
b13	pepb13a6	IITQGFTNWNK		2	1321.6903076171875	1	b13.a1	1
b13	pepb13a7	NPEIPNAAQAQK		2	1280.6597900390625	1	b13.a1	1
b13	pepb13a8	QNIISVGDYR		2	1164.6011962890625	1	b13.a1	1
b13	pepb13a9	QTEIFAHFIQPAAQK	Q1:-17.02655	2	1711.8807373046875	1	b13.a1	1
b13	pepb13b10	SAPSKPAASIASGGSNSSNK		3	1817.899169921875	1	b13.a1	1
b13	pepb13b11	TEQEEDEEIITESSK		2	1766.7818603515625	1	b13.a1	1
b13	pepb13b12	TPEEVIEYSAVFWER		2	1854.891357421875	1	b13.a1	1
b13	pepb13b13	VIIFSQMTR		2	1094.6031494140625	1	b13.a1	1
b13	pepb13b14	YIVIDEAHR		2	1115.5848388671875	1	b13.a1	1
b14	pepb14a1	DAIDPIIFK		2	1031.57763671875	1	b14.a1	1
b14	pepb14a2	DFIEDYVDIIR		2	1397.695068359375	1	b14.a1	1
b14	pepb14a3	DITEAIDEDADPTK		2	1532.6966552734375	1	b14.a1	1
b14	pepb14a4	EDFDTSIESK		2	1170.5164794921875	1	b14.a1	1
b14	pepb14a5	EQITDADTK		2	1020.4848022460938	1	b14.a1	1
b14	pepb14a6	HYDDFFER		2	1128.474853515625	1	b14.a1	1
b14	pepb14a7	IGIHVTPSNVDQVSTPPAAK		3	2031.08740234375	1	b14.a1	1
b14	pepb14a8	ISIQESESK		2	1020.5211791992188	1	b14.a1	1
b14	pepb14a9	PGITYQEAIESEK		2	1464.7220458984375	1	b14.a1	1
b14	pepb14b10	PSSFQNNVQSQDPQVSTK		2	1990.9468994140625	1	b14.a1	2
b14	pepb14b11	SANNTPENSPNFPNFR		2	1805.820556640625	1	b14.a1	1
b14	pepb14b12	TGEPIMSESTSNIDQGPR		2	1918.8814697265625	1	b14.a1	1
b14	pepb14b13	YFVEETVEVIR		2	1383.7159423828125	1	b14.a1	1
b15	pepb15a1	EMDDPSVGPK	M2:+15.99491	2	1090.4725341796875	1	b15.a1	1
b15	pepb15a2	FTVAEIK		2	807.4614868164062	1	b15.a1	1
b15	pepb15a3	GIEKPPFEIPDFIK		3	1629.88916015625	1	b15.a1	1
b15	pepb15a4	GPPPPPGDENR		2	1132.53857421875	1	b15.a1	1
b15	pepb15a5	IAEIGAPIQGNR		2	1238.685546875	1	b15.a1	1
b15	pepb15a6	IAQQQAAIIMQQEER		3	1756.9014892578125	1	b15.a1	1
b15	pepb15a7	IAQQQAAIIMQQEER	M10:+15.99491	2	1772.8963623046875	1	b15.a1	1
b15	pepb15a8	PIYGDVFGTNAAEFQTK		2	1857.9019775390625	1	b15.a1	1
b15	pepb15a9	SSIGQSASETEEDTVSVSK		2	1940.8935546875	1	b15.a1	1
b15	pepb15b10	TEEEEIDR		2	1020.4484252929688	1	b15.a1	1
b15	pepb15b11	VGEPVAISEEER		2	1314.654052734375	1	b15.a1	1
b15	pepb15b12	VPPPWIIAMQR		2	1307.729736328125	1	b15.a1	1
b15	pepb15b13	YGPPPSYPNIK		2	1232.63134765625	1	b15.a1	1
b16	pepb16a1	AGGVGINISAASR		2	1172.6385498046875	1	b16.a1	1
b16	pepb16a2	ASGFVFTR		2	884.462890625	1	b16.a1	1
b16	pepb16a3	DPNNPYDK		2	962.4218139648438	1	b16.a1	1
b16	pepb16a4	DSVEENMIK		2	1064.4932861328125	1	b16.a1	1
b16	pepb16a5	EYNVNDDSMK	M9:+15.99491	2	1230.4947509765625	1	b16.a1	1
b16	pepb16a6	MSEISSSRPK	M1:+15.99491	2	1137.5572509765625	1	b16.a1	1
b16	pepb16a7	NDIYYNTITNFSEK		2	1721.8021240234375	1	b16.a1	1
b16	pepb16a8	PVTMGDEGGIR		2	1131.5467529296875	1	b16.a1	1
b16	pepb16a9	QDIVITTYNIITHDYGTK		3	2095.071044921875	1	b16.a1	1
b16	pepb16b10	TITAIAVIITNFHDGRPIPIER		3	2447.377197265625	1	b16.a1	1
b16	pepb16b11	VFIQHITISDEER		3	1586.8177490234375	1	b16.a1	1
b16	pepb16b12	YYTGVVNNNEMVAIQR		2	1870.9119873046875	1	b16.a1	1
b16	pepb16b13	YYTGVVNNNEMVAIQR	M11:+15.99491	2	1886.9068603515625	1	b16.a1	1
b17	pepb17a1	GHEDDSYEAR		2	1178.4713134765625	1	b17.a1	1
b17	pepb17a2	IAASIWIWK		2	1087.6302490234375	1	b17.a1	1
b17	pepb17a3	IFHAPNASAPSSSISTFK		3	1861.9447021484375	1	b17.a1	1
b17	pepb17a4	IGIGGNAPVSIPQQSQSVK		2	1880.0240478515625	1	b17.a1	1
b17	pepb17a5	IGSIASGNVR		2	973.5429077148438	1	b17.a1	1
b17	pepb17a6	MFQIPVNNIGSIR	M1:+15.99491 - M1:+42.01057	2	1546.8050537109375	1	b17.a1	1
b17	pepb17a7	PAAAATGPPPGNTSSTQK		2	1652.8243408203125	1	b17.a1	1
b17	pepb17a8	SINGAVPIGSNAR		2	1255.6756591796875	1	b17.a1	1
b17	pepb17a9	SPSISQSQASR		2	1147.570556640625	1	b17.a1	1
b17	pepb17b10	SVGQGYSVGQSMR		2	1355.6375732421875	1	b17.a1	1
b17	pepb17b11	TYEQMEFPIIK		2	1398.69775390625	1	b17.a1	1
b17	pepb17b12	TYEQMEFPIIK	M5:+15.99491	2	1414.6927490234375	1	b17.a1	1
b17	pepb17b13	YSIQSANASSISSGQIK		2	1740.876708984375	1	b17.a1	1
b18	pepb18a1	AIATHPGISFYEEPR		3	1687.8443603515625	1	b18.a1	1
b18	pepb18a2	AIIGQEGDPDIK		2	1255.6533203125	1	b18.a1	1
b18	pepb18a3	AIVGDFMNR		2	1022.5092163085938	1	b18.a1	1
b18	pepb18a4	DMITQTYDIIER		2	1497.725830078125	1	b18.a1	1
b18	pepb18a5	EGPSGSGDSQISASSR		2	1521.677978515625	1	b18.a1	1
b18	pepb18a6	GYYSPGIVSTR		2	1199.60595703125	1	b18.a1	1
b18	pepb18a7	NIIIEAVTNIR		2	1255.7373046875	1	b18.a1	1
b18	pepb18a8	NISEEGIIR		2	1030.55322265625	1	b18.a1	1
b18	pepb18a9	NWIWTSYIINQAK		2	1636.8486328125	1	b18.a1	1
b18	pepb18b10	SYQSFQTFR		2	1163.54833984375	1	b18.a1	1
b18	pepb18b11	YEEIDIETGIIESR		2	1666.8173828125	1	b18.a1	1
b19	pepb19a1	AEIDDTPMR	M8:+15.99491	2	1063.472900390625	1	b19.a1	1
b19	pepb19a2	GIVEFASK		2	850.46728515625	1	b19.a1	1
b19	pepb19a3	GMGPGTPAGYGR		2	1120.520751953125	1	b19.a1	1
b19	pepb19a4	GMGPGTPAGYGR	M2:+15.99491	2	1136.5157470703125	1	b19.a1	1
b19	pepb19a5	IFVGNIPADITEDEFK		2	1807.9117431640625	1	b19.a1	1
b19	pepb19a6	PVIVEPIEQIDDEDGIPEK		2	2135.07568359375	1	b19.a1	2
b19	pepb19a7	SPPPGMGINQNR		2	1267.62158203125	1	b19.a1	1
b19	pepb19a8	SPPPGMGINQNR	M6:+15.99491	2	1283.616455078125	1	b19.a1	1
b19	pepb19a9	YGEPGEVFINK		2	1252.621337890625	1	b19.a1	1
b20	pepb20a1	EATSSTSNFSSISSK		2	1532.7078857421875	1	b20.a1	1
b20	pepb20a2	ENATNGVQQISK		2	1288.649658203125	1	b20.a1	1
b20	pepb20a3	FIIPNVSTPVSDAFK		2	1634.8792724609375	1	b20.a1	1
b20	pepb20a4	FPSETTFMQEFGDIK		2	1776.8153076171875	1	b20.a1	1
b20	pepb20a5	NFDEESNASMSTAR		2	1558.644287109375	1	b20.a1	1
b20	pepb20a6	REEADFYR		2	1085.50146484375	1	b20.a1	1
b20	pepb20a7	SFIWDIITPTADGQTR		2	1820.918212890625	1	b20.a1	1
b20	pepb20a8	TQMEIIQAGISR	M3:+15.99491	2	1362.7049560546875	1	b20.a1	1
b20	pepb20a9	VEEPENPAAK		2	1083.5321044921875	1	b20.a1	1
b20	pepb20b10	VVSTFGVIFDPVK		2	1407.7886962890625	1	b20.a1	1
b21	pepb21a1	AIPIEAEVAPVK		2	1236.72021484375	1	b21.a1	1
b21	pepb21a2	DGVITIANNVTPAK		2	1412.7747802734375	1	b21.a1	1
b21	pepb21a3	DMAQIPETEIAPAK		2	1513.757080078125	1	b21.a1	1
b21	pepb21a4	DMEIAQTQK		2	1063.50927734375	1	b21.a1	1
b21	pepb21a5	IATNTSAPDIK		2	1130.6055908203125	1	b21.a1	1
b21	pepb21a6	NVVIPTETEVAPAK		2	1467.8057861328125	1	b21.a1	1
b21	pepb21a7	SPSTIIPK		2	842.4985961914062	1	b21.a1	1
b21	pepb21a8	TAGPIASAQK		2	943.5211181640625	1	b21.a1	1
b21	pepb21a9	TTTISGTAPAAGVVPSR		2	1585.8548583984375	1	b21.a1	1
b22	pepb22a1	ANEIPQPPVPEPANAGK		2	1728.8919677734375	1	b22.a1	1
b22	pepb22a2	APSYIEISSMR		2	1253.619873046875	1	b22.a1	1
b22	pepb22a3	DQSAVVVQGIPEGVAFK		2	1743.927978515625	1	b22.a1	1
b22	pepb22a4	FAEAIGSTEAK		2	1123.5633544921875	1	b22.a1	1
b22	pepb22a5	KPEMFETAIK	M4:+15.99491	2	1209.6187744140625	1	b22.a1	1
b22	pepb22a6	SPSWYGIPR		2	1062.537109375	1	b22.a1	1
b22	pepb22a7	SPTWFGIPR		2	1060.557861328125	1	b22.a1	1
b22	pepb22a8	TPTQTNGSNVPFKPR		3	1643.850341796875	1	b22.a1	1
b22	pepb22a9	VPEIEVTVEGPNNNNPQTSAVR		3	2364.179443359375	1	b22.a1	1
b23	pepb23a1	AEEIWQQSVIGDYIAR		2	1877.9395751953125	1	b23.a1	1
b23	pepb23a2	FIESIPEEEQQR		2	1504.7281494140625	1	b23.a1	1
b23	pepb23a3	FSQEIISNGEINHIPIK		3	1939.02880859375	1	b23.a1	1
b23	pepb23a4	HPEINISEEGITK		3	1466.7490234375	1	b23.a1	1
b23	pepb23a5	QIQEERPEISESEITR	Q1:-17.02655	2	1926.9407958984375	1	b23.a1	1
b23	pepb23a6	QIQEERPEISESEITR		3	1943.96728515625	1	b23.a1	1
b23	pepb23a7	SDIPEKPK		2	913.4993286132812	1	b23.a1	1
b23	pepb23a8	TITEIIIDAQEHVK		2	1609.8800048828125	1	b23.a1	1
b23	pepb23a9	WVEISNEVR		2	1131.5797119140625	1	b23.a1	1
b24	pepb24a1	AAIAEAIR		2	814.4785766601562	1	b24.a1	1
b24	pepb24a2	DPISSPGGPGSR		2	1126.5491943359375	1	b24.a1	1
b24	pepb24a3	EAIQSISQR		2	1031.54833984375	1	b24.a1	1
b24	pepb24a4	EIVSDVIDGNEQISVVR		2	1871.9713134765625	1	b24.a1	1
b24	pepb24a5	GTQTETEVEIK		2	1234.6165771484375	1	b24.a1	1
b24	pepb24a6	IQEIGIGAFER		2	1232.663818359375	1	b24.a1	1
b24	pepb24a7	STNDSVIAVGFNPR		2	1476.74462890625	1	b24.a1	1
b24	pepb24a8	VASGQTAGVDK		2	1032.5323486328125	1	b24.a1	1
b25	pepb25a1	AIYYIQIHPQEIR		3	1643.8907470703125	1	b25.a1	1
b25	pepb25a2	EEQMDGTVTIK	M4:+15.99491	2	1266.588623046875	1	b25.a1	1
b25	pepb25a3	EMIGGEIIPR		2	1114.5928955078125	1	b25.a1	1
b25	pepb25a4	EMIGGEIIPR	M2:+15.99491	2	1130.5877685546875	1	b25.a1	1
b25	pepb25a5	GDFIIVGDIMR		2	1235.645751953125	1	b25.a1	1
b25	pepb25a6	IEVQDTSGGTTAIRPSASTQAISSSVSSSK		3	2952.47607421875	1	b25.a1	1
b25	pepb25a7	IVVFQYSDGK		2	1155.6048583984375	1	b25.a1	1
b25	pepb25a8	QSGESIDIITR	Q1:-17.02655	2	1201.6063232421875	1	b25.a1	1
b26	pepb26a1	DKYPNIQVIGGNVVTAAQAK		3	2086.129638671875	1	b26.a1	1
b26	pepb26a2	IPIVNEDDEIVAIIAR		2	1779.9854736328125	1	b26.a1	1
b26	pepb26a3	KYEQGFITDPVVISPK		3	1820.979736328125	1	b26.a1	1
b26	pepb26a4	NIIDAGVDAIR		2	1156.6324462890625	1	b26.a1	1
b26	pepb26a5	TSSAQVEGGVHSIHSYEK		3	1915.9149169921875	1	b26.a1	1
b26	pepb26a6	VAQGVSGAVQDK		2	1158.61181640625	1	b26.a1	1
b26	pepb26a7	YEQGFITDPVVISPK		2	1692.8846435546875	1	b26.a1	1
b27	pepb27a1	DKNEQAFEEVFQNANFR		3	2085.962890625	1	b27.a1	1
b27	pepb27a2	FFPIIEVNK		2	1106.6248779296875	1	b27.a1	1
b27	pepb27a3	IFSIEIVDESGEIR		2	1606.8326416015625	1	b27.a1	1
b27	pepb27a4	PIIQVINIR		2	1065.6783447265625	1	b27.a1	1
b27	pepb27a5	SGGVGGSNTNWK		2	1163.54443359375	1	b27.a1	1
b27	pepb27a6	VETYNDESR		2	1112.48583984375	1	b27.a1	1
b27	pepb27a7	VGQISEGAIAAIMQK		2	1515.8204345703125	1	b27.a1	1
b28	pepb28a1	AFIPAIDSFGFETDIR		2	1798.9014892578125	1	b28.a1	1
b28	pepb28a2	GHVTQDAPIPGSPIYTIK		3	1894.00732421875	1	b28.a1	1
b28	pepb28a3	IAVEPVNPSEIPK		2	1392.773681640625	1	b28.a1	1
b28	pepb28a4	IGEFFQTK		2	969.50439453125	1	b28.a1	1
b28	pepb28a5	STPVTVVIPDTK		2	1256.7100830078125	1	b28.a1	1
b28	pepb28a6	VPAGNWVIIEGVDQPIVK		2	1934.074951171875	1	b28.a1	1
b28	pepb28a7	YDWDIIAAR		2	1122.558349609375	1	b28.a1	1
b29	pepb29a1	FDYVPTDTTPR		2	1311.6219482421875	1	b29.a1	1
b29	pepb29a2	IIQPPEAPR		2	1020.5841064453125	1	b29.a1	1
b29	pepb29a3	KAPVISSTPK		2	1027.614990234375	1	b29.a1	1
b29	pepb29a4	PAPIVQQISPSIIPNSK		2	1789.022216796875	1	b29.a1	1
b29	pepb29a5	PSTEEPVR		2	914.4581909179688	1	b29.a1	1
b29	pepb29a6	TPESTQIGQYGNGIK		2	1592.7918701171875	1	b29.a1	1
b30	pepb30a1	GYFEYIEENK		2	1291.58447265625	1	b30.a1	1
b30	pepb30a2	IIEQYKEESK		2	1266.657958984375	1	b30.a1	1
b30	pepb30a3	NFIIDQTNVSAAAQR		2	1647.8453369140625	1	b30.a1	1
b30	pepb30a4	NGQDIGVAFK		2	1048.5426025390625	1	b30.a1	1
b30	pepb30a5	SSGPTSIFAVTVAPPGAR		2	1714.9127197265625	1	b30.a1	1
b30	pepb30a6	YNIIGTNTIMDK	M10:+15.99491	2	1398.69384765625	1	b30.a1	1
b31	pepb31a1	IIYFADAEIIK		2	1295.7249755859375	1	b31.a1	1
b31	pepb31a2	IPDIFSVYFR		2	1256.6678466796875	1	b31.a1	1
b31	pepb31a3	ISTQSNSNNIEPAR		2	1530.7510986328125	1	b31.a1	1
b31	pepb31a4	NTAGAQPQDDSIGGR		2	1486.6884765625	1	b31.a1	1
b31	pepb31a5	SNRPNNNPGGSIR	S1:+42.01057	2	1424.6993408203125	1	b31.a1	1
b31	pepb31a6	SSAVVVDAIPVFIEK		2	1573.884033203125	1	b31.a1	1
b32	pepb32a1	ANPAIYVIR		2	1016.5891723632812	1	b32.a1	1
b32	pepb32a2	HDVNIGR		2	810.422119140625	1	b32.a1	1
b32	pepb32a3	ISIIQIFR		2	989.6146850585938	1	b32.a1	1
b32	pepb32a4	NNVNVASITQSEIR		2	1544.8031005859375	1	b32.a1	1
b32	pepb32a5	SGINQIPNR		2	998.5382080078125	1	b32.a1	1
b32	pepb32a6	VPGIPTPIENMIIR		2	1549.87744140625	1	b32.a1	1
b33	pepb33a1	GIIQEIFINK		2	1174.6834716796875	1	b33.a1	1
b33	pepb33a2	PIVIPSPIVTPGSNSQER		2	1891.029052734375	1	b33.a1	1
b33	pepb33a3	PVESPGDPNQITR		2	1409.702392578125	1	b33.a1	1
b33	pepb33a4	QSNVAAPGDATPPAEK		2	1552.7606201171875	1	b33.a1	1
b33	pepb33a5	STGIEIETPSIVPVK		2	1569.8740234375	1	b33.a1	1
b33	pepb33a6	YNIKPIPIK		2	1085.6722412109375	1	b33.a1	1
b34	pepb34a1	GIIQSGQIPGR		2	1125.637939453125	1	b34.a1	1
b34	pepb34a2	ITAEIIEQAAQYTNAVR		2	1890.992431640625	1	b34.a1	2
b34	pepb34a3	NAIANASTIAEVER		2	1458.755126953125	1	b34.a1	1
b34	pepb34a4	SITYISIIR		2	1065.6307373046875	1	b34.a1	1
b34	pepb34a5	TFNPGAGIPTDK		2	1217.616455078125	1	b34.a1	1
b35	pepb35a1	FSSSSGYGGGSSR		2	1235.529052734375	1	b35.a1	1
b35	pepb35a2	GGSGGSYGGGGSGGGYGGGSGSR		2	1791.7281494140625	1	b35.a1	1
b35	pepb35a3	QVIDNITMEK	M8:+15.99491	2	1206.6038818359375	1	b35.a1	1
b35	pepb35a4	SGGGGGGGIGSGGSIR		2	1232.59814453125	1	b35.a1	1
b35	pepb35a5	SRSGGGGGGGIGSGGSIRSSY		3	1812.8587646484375	1	b35.a1	1
b36	pepb36a1	EGDVEEPTDDSIPTTGDAGGR		2	2117.910888671875	1	b36.a1	1
b36	pepb36a2	EPAADAAPGPSAAFR		2	1427.6917724609375	1	b36.a1	1
b36	pepb36a3	IIEIQGK		2	800.4880981445312	1	b36.a1	1
b36	pepb36a4	ISDVFGSVR		2	979.5211181640625	1	b36.a1	1
b36	pepb36a5	NYQVQFVTIK		2	1239.673583984375	1	b36.a1	1
b37	pepb37a1	DSPFGISFVR		2	1124.5738525390625	1	b37.a1	1
b37	pepb37a2	IIPHQIYGVVPQA		2	1434.810791015625	1	b37.a1	1
b37	pepb37a3	TPATAPVPAR		2	980.5527954101562	1	b37.a1	1
b37	pepb37a4	TPSKPPAQISPSVPK		3	1533.8638916015625	1	b37.a1	1
b37	pepb37a5	YSQVIGIGGR		2	1049.57421875	1	b37.a1	1
b38	pepb38a1	AIFAVITSVITK		2	1262.7723388671875	1	b38.a1	1
b38	pepb38a2	DVNEGETSDGVR		2	1277.560791015625	1	b38.a1	1
b38	pepb38a3	IAEMSIEQDNIK		2	1390.688720703125	1	b38.a1	1
b38	pepb38a4	IINIISPSDGER		2	1313.7064208984375	1	b38.a1	1
b38	pepb38a5	ISISTIQQQIGQPEK		2	1669.912353515625	1	b38.a1	1
b39	pepb39a1	AADGGERPIAASPPGTVK		3	1693.88720703125	1	b39.a1	1
b39	pepb39a2	GGEDTNDIQQK		2	1204.5445556640625	1	b39.a1	1
b39	pepb39a3	PGKPGAGPAQVPR		3	1231.6910400390625	1	b39.a1	1
b39	pepb39a4	TYIQTEIPFK		2	1239.662353515625	1	b39.a1	1
b40	pepb40a1	DVAYQYVK		2	985.4993286132812	1	b40.a1	1
b40	pepb40a2	ESETTTSIVIER		2	1364.6907958984375	1	b40.a1	1
b40	pepb40a3	SGDSEVYQIGDVSQK		2	1611.7501220703125	1	b40.a1	1
b40	pepb40a4	VGQDPVIR		2	883.5	1	b40.a1	1
b41	pepb41a1	EVDATSPAPSTSSTVK		2	1576.7705078125	1	b41.a1	1
b41	pepb41a2	GEFTYYEIQDNTGK		2	1664.7442626953125	1	b41.a1	1
b41	pepb41a3	MNDFMR		2	813.338623046875	1	b41.a1	1
b41	pepb41a4	TTIYEIQDDR		2	1253.6011962890625	1	b41.a1	1
b42	pepb42a1	ITMQVSSIQR		2	1162.625244140625	1	b42.a1	1
b42	pepb42a2	SASAPAAEGEGTPTQPASEK	S1:+42.01057	2	1927.888427734375	1	b42.a1	1
b42	pepb42a3	SGVNSEIVK		2	932.5051879882812	1	b42.a1	1
b42	pepb42a4	VYENYPTYDITER		2	1662.7650146484375	1	b42.a1	1
b43	pepb43a1	ADTTTGSAAGPPISEDDK		2	1732.78759765625	1	b43.a1	1
b43	pepb43a2	AIQDSAPDRPSPVER		3	1637.8245849609375	1	b43.a1	1
b43	pepb43a3	SVVGIHAASK		2	968.5527954101562	1	b43.a1	1
b43	pepb43a4	VIIMIVDGIDPNFK		2	1573.8663330078125	1	b43.a1	1
b44	pepb44a1	AGFAGDDAPR		2	976.44873046875	1	b44.a1	1
b44	pepb44a2	AVFPSIVGR		2	945.5521240234375	1	b44.a1	1
b44	pepb44a3	EITAIAPSTMK		2	1161.6187744140625	1	b44.a1	1
b44	pepb44a4	GYSFTTTAER		2	1132.52734375	1	b44.a1	1
b45	pepb45a1	IIAEGANGPTTPEADK		2	1583.7916259765625	1	b45.a1	1
b45	pepb45a2	MVEGFFDR	M1:+15.99491	2	1016.4509887695312	1	b45.a1	1
b45	pepb45a3	YNIGIDIR		2	963.5261840820312	1	b45.a1	1
b45	pepb45a4	YSTDVSVDEVK		2	1241.5899658203125	1	b45.a1	1
b46	pepb46a1	APVDFGYVGIDSIIEQMR	M17:+15.99491	2	2025.9949951171875	1	b46.a1	1
b46	pepb46a2	HVDSISQR		2	941.4802856445312	1	b46.a1	1
b46	pepb46a3	VPEVPTAPATDAAPK		2	1463.7745361328125	1	b46.a1	1
b46	pepb46a4	VVNIVPVIAK		2	1051.687744140625	1	b46.a1	1
b47	pepb47a1	MIAGQVIDINIAAEPK		2	1682.9150390625	1	b47.a1	1
b47	pepb47a2	MIAGQVIDINIAAEPK	M1:+15.99491	2	1698.909912109375	1	b47.a1	1
b47	pepb47a3	VFIGNINTIVVK		2	1316.7940673828125	1	b47.a1	1
b47	pepb47a4	VPPPPPIAR		2	943.5728149414062	1	b47.a1	1
b48	pepb48a1	DIDAFWIQR		2	1163.5848388671875	1	b48.a1	1
b48	pepb48a2	NAIIQITDSQIADVAR		2	1727.9290771484375	1	b48.a1	1
b48	pepb48a3	NIEMTQEDVR		2	1234.57373046875	1	b48.a1	1
b48	pepb48a4	SGGPVVVIVQIER		2	1352.7900390625	1	b48.a1	1
b49	pepb49a1	FIVFFYPEDVR		2	1431.7310791015625	1	b49.a1	1
b49	pepb49a2	IGSIIFQVASGDITK		2	1548.8636474609375	1	b49.a1	1
b49	pepb49a3	TDVVVNSVPIDIVISR		2	1725.9749755859375	1	b49.a1	1
b49	pepb49a4	TVIAPGVVIIVQQGDIAR		3	1849.0909423828125	1	b49.a1	1
b50	pepb50a1	MEIEQANER		2	1119.51025390625	1	b50.a1	1
b50	pepb50a2	NSQIFAASQK		2	1093.5640869140625	1	b50.a1	1
b50	pepb50a3	SSENNSINPEVMR	M12:+15.99491	2	1492.6700439453125	1	b50.a1	1
b51	pepb51a1	GQDIEYIEIR		2	1235.6270751953125	1	b51.a1	1
b51	pepb51a2	SDADENVSASDK		2	1237.518310546875	1	b51.a1	1
b51	pepb51a3	SEIIVEQGR		2	1030.55322265625	1	b51.a1	1
b52	pepb52a1	AGEVFIHK		2	900.4942016601562	1	b52.a1	1
b52	pepb52a2	FAQPGSFEYEYAMR	M13:+15.99491	2	1711.7425537109375	1	b52.a1	1
b52	pepb52a3	VEIDNMPIR		2	1086.5616455078125	1	b52.a1	1
b53	pepb53a1	TTTGPPHIVPPQPIPR		3	1707.9544677734375	1	b53.a1	1
b53	pepb53a2	VAIEFGSEEPR		2	1233.6114501953125	1	b53.a1	1
b53	pepb53a3	VPIIIHQK		2	947.6041259765625	1	b53.a1	1
b54	pepb54a1	GAVIVVSHDAR		2	1123.622314453125	1	b54.a1	1
b54	pepb54a2	IQGQIEQGDDTAAER		2	1630.76708984375	1	b54.a1	1
b54	pepb54a3	STIIIIITGK		2	1058.682373046875	1	b54.a1	1
b55	pepb55a1	IDIDPEETVK		2	1158.58935546875	1	b55.a1	1
b55	pepb55a2	QIIQQNPSIIPAIIQQIGR		3	2130.239990234375	1	b55.a1	1
b55	pepb55a3	TIQQQTFK		2	993.5368041992188	1	b55.a1	1
b56	pepb56a1	AIISASPEVVVAVGFPGAGK		2	1869.0484619140625	1	b56.a1	1
b56	pepb56a2	HIVSAGYVHVNR		3	1351.723388671875	1	b56.a1	1
b56	pepb56a3	VFPTGPSDWR		2	1161.5692138671875	1	b56.a1	1
b57	pepb57a1	EEEEFNTGPISVITQSVK		2	2006.991943359375	1	b57.a1	1
b57	pepb57a2	GDSVIVVIR		2	957.5731811523438	1	b57.a1	1
b57	pepb57a3	SIINKPK	S1:+42.01057	2	841.5145874023438	1	b57.a1	1
b58	pepb58a1	GENIVSMTVEGPPPK		2	1554.7835693359375	1	b58.a1	1
b58	pepb58a2	GENIVSMTVEGPPPK	M7:+15.99491	2	1570.778564453125	1	b58.a1	1
b58	pepb58a3	VIGIVIIR		2	882.6138916015625	1	b58.a1	1
b59	pepb59a1	DVGPTPMYPPTYIEPGIGR		2	2060.01611328125	1	b59.a1	1
b59	pepb59a2	SIFEGGATEIYYVIK		2	1689.873779296875	1	b59.a1	1
b59	pepb59a3	TYSISPR		2	823.4312744140625	1	b59.a1	1
b60	pepb60a1	EGYNNPPISGENIIGISR		2	1929.967041015625	1	b60.a1	1
b60	pepb60a2	FSTSSIIIR		2	1023.5836791992188	1	b60.a1	1
b60	pepb60a3	IYQVIDFR		2	1053.5732421875	1	b60.a1	1
b61	pepb61a1	IDIVMVIIFK	M5:+15.99491	2	1206.717041015625	1	b61.a1	1
b61	pepb61a2	SPFNSPSPQDSPR		2	1415.6553955078125	1	b61.a1	1
b61	pepb61a3	TPVVTGTGPNFSIGEIQGHIAYDINPASTGIR		3	3282.67578125	1	b61.a1	1
b62	pepb62a1	GTAYVVYEDIFDAK		2	1590.76904296875	1	b62.a1	1
b62	pepb62a2	ITAEEMYDIFGK		2	1416.6719970703125	1	b62.a1	1
b62	pepb62a3	YIVVIYYNANR		2	1387.7373046875	1	b62.a1	1
b63	pepb63a1	ANPTQINTVEFIWDPAK		2	1943.986572265625	1	b63.a1	1
b63	pepb63a2	IFTNFSGADIIK		2	1325.71044921875	1	b63.a1	1
b63	pepb63a3	IIDIDIPMSVGIIDPR	M8:+15.99491	2	1782.9674072265625	1	b63.a1	1
b64	pepb64a1	IQNSASATAIVSR		2	1317.7125244140625	1	b64.a1	1
b64	pepb64a2	PSIQTSSAR		2	946.4957275390625	1	b64.a1	1
b65	pepb65a1	IVEGESDNR		2	1018.4804077148438	1	b65.a1	1
b65	pepb65a2	TIIADQGEIR		2	1115.60595703125	1	b65.a1	1
b66	pepb66a1	QAPQPQSSIQR		2	1239.6444091796875	1	b66.a1	1
b66	pepb66a2	VIAPNPAQIQGQR		2	1391.7757568359375	1	b66.a1	1
b67	pepb67a1	DAVTYTEHAK		2	1134.54296875	1	b67.a1	1
b67	pepb67a2	ISGIIYEETR		2	1180.621337890625	1	b67.a1	1
b68	pepb68a1	IIQIVEDR		2	985.568115234375	1	b68.a1	1
b68	pepb68a2	TAQEVETYR		2	1096.52734375	1	b68.a1	1
b69	pepb69a1	YHSDEYIK		2	1054.484375	1	b69.a1	1
b69	pepb69a2	YYAVNFPMR		2	1160.55615234375	1	b69.a1	1
b70	pepb70a1	GIGAGGSITGIK		2	1030.589599609375	1	b70.a1	1
b70	pepb70a2	YNIIVVGR		2	933.5521240234375	1	b70.a1	1
b71	pepb71a1	NSPNNISGISNPPGTPR		2	1721.8570556640625	1	b71.a1	1
b71	pepb71a2	SAQTFISEIR		2	1151.60595703125	1	b71.a1	1
b72	pepb72a1	EPVQIETISIR		2	1284.7161865234375	1	b72.a1	1
b72	pepb72a2	ISHETVTIEIK		3	1269.705322265625	1	b72.a1	1
b73	pepb73a1	NDIINIIR		2	970.5684204101562	1	b73.a1	1
b73	pepb73a2	TISGAQDSEAAFAK		2	1395.675048828125	1	b73.a1	1
b74	pepb74a1	IAVIASHIQESR		2	1323.7384033203125	1	b74.a1	1
b74	pepb74a2	IGDFFGDPGNPPEFNPSGSK		2	2078.946044921875	1	b74.a1	1
b75	pepb75a1	IAGIDITDATIR		2	1258.7005615234375	1	b75.a1	1
b75	pepb75a2	IQAITASSANIR		2	1244.6961669921875	1	b75.a1	1
b76	pepb76a1	DSIIIIDEIGR		2	1243.689697265625	1	b76.a1	1
b76	pepb76a2	ITSINEEYTK		2	1197.6002197265625	1	b76.a1	1
b77	pepb77a1	AQEESTGIISGIR		2	1360.7071533203125	1	b77.a1	1
b77	pepb77a2	FPNMVVAQVTR		2	1261.672607421875	1	b77.a1	1
b78	pepb78a1	MFYGNSDDIGVFISK		2	1692.794189453125	1	b78.a1	1
b78	pepb78a2	QTAIIDADDPVSQIHK		3	1750.8974609375	1	b78.a1	1
b79	pepb79a1	AFIVTDEDIR		2	1178.6055908203125	1	b79.a1	1
b79	pepb79a2	YIGNTVDISSFDFR		2	1633.7861328125	1	b79.a1	1
b80	pepb80a1	DAGTIAGINVIR		2	1199.6746826171875	1	b80.a1	1
b80	pepb80a2	IINEPTAAAIAYGIDK		2	1659.8956298828125	1	b80.a1	1
b81	pepb81a1	DVFIAWVASR		2	1163.6212158203125	1	b81.a1	1
b81	pepb81a2	INIQQQPPPIQIK		2	1516.885009765625	1	b81.a1	1
b82	pepb82a1	GNDTFVTIDEIIR		2	1492.7646484375	1	b82.a1	1
b82	pepb82a2	NVQISIITER		2	1172.663818359375	1	b82.a1	1
b83	pepb83a1	IGNVEISQVTIVGIIR		2	1711.01171875	1	b83.a1	1
b83	pepb83a2	QAVDFISNEGHIYSTVDDDHFK	Q1:-17.02655	3	2520.1318359375	1	b83.a1	1
b84	pepb84a1	EVPIPAGIYNIDDIK		2	1656.8846435546875	1	b84.a1	1
b84	pepb84a2	IPFIGIAISSR		2	1173.6993408203125	1	b84.a1	1
b85	pepb85a1	AAAAGAAAAAAAEGEAPAEMGAIIIEK	M20:+15.99491 - A1:+42.01057	3	2454.218505859375	1	b85.a1	1
b85	pepb85a2	VIIMIIDNIDPNFQSDQQSK	M4:+15.99491	3	2334.1650390625	1	b85.a1	1

## Sheet: spectra
MS Sample :	DaPR130924_VB119_O1935.m
Group ID	Peptide ID	Sample	Scan	Rt (minutes)	Sequence (top)	Modifs (top)	Number of subgroups	Sub-groups Ids	Best E-value	Best hyperscore	Charge	MH+ Obs	MH+ theo	DeltaMH+	Delta-ppm
a1	pepa1a3	DaPR130924_VB119_O1935.m	649	10.90999984741211	AMHGELQK		1	a1.a1	0.009600000455975533	32.400001525878906	2	913.45556640625	913.4564208984375	-8.999999845400453E-4	-0.9852686608243915
a1	pepa1b96	DaPR130924_VB119_O1935.m	967	13.430000305175781	SMEEDPQTSR		1	a1.a1	0.002899999963119626	37.599998474121094	2	1179.4925537109375	1179.4951171875	-0.0024999999441206455	-2.1195509058841058
a1	pepa1b13	DaPR130924_VB119_O1935.m	1126	14.609999656677246	DEVLANR		1	a1.a1	0.006200000178068876	33.5	2	816.4221801757812	816.42138671875	6.99999975040555E-4	0.8574003405935994
a1	pepa1b74	DaPR130924_VB119_O1935.m	1481	16.700000762939453	MYAALGDPK	M1:+15.99491	1	a1.a1	0.0024999999441206455	40.79999923706055	2	981.471923828125	981.4713745117188	5.000000237487257E-4	0.5094392324966943
a1	pepa1b99	DaPR130924_VB119_O1935.m	1521	16.899999618530273	TETVTSFR		1	a1.a1	0.04699999839067459	24.600000381469727	2	940.4729614257812	940.473876953125	-8.999999845400453E-4	-0.9569643629611448
a1	pepa1b62	DaPR130924_VB119_O1935.m	1569	17.1299991607666	KFIQTFGK		1	a1.a1	0.04699999839067459	30.299999237060547	2	968.5574951171875	968.5568237304688	6.99999975040555E-4	0.7227247363189834
a1	pepa1b63	DaPR130924_VB119_O1935.m	1620	17.399999618530273	KQNNFSLAMK		1	a1.a1	8.70000003487803E-5	43.0	2	1180.6165771484375	1180.61474609375	0.0019000000320374966	1.6093311034136633
a1	pepa1a8	DaPR130924_VB119_O1935.m	1651	17.579999923706055	ATQQQHDFTLTQTADGR		1	a1.a1	2.900000026784255E-6	51.70000076293945	2	1917.907470703125	1917.9053955078125	0.002199999988079071	1.1470847275532938
a1	pepa1a4	DaPR130924_VB119_O1935.m	1653	17.579999923706055	AQEPESGLSEETQVK		1	a1.a1	4.199999921183917E-7	64.19999694824219	2	1631.7769775390625	1631.7762451171875	6.99999975040555E-4	0.4289803685616736
a1	pepa1b28	DaPR130924_VB119_O1935.m	1666	17.65999984741211	FVETQASQGTLQTR		1	a1.a1	1.000000013351432E-10	65.5	2	1565.794677734375	1565.792236328125	0.0024999999441206455	1.5966358027060426
a1	pepa1b73	DaPR130924_VB119_O1935.m	1762	18.110000610351562	MYAALGDPK		1	a1.a1	0.0017999999690800905	43.599998474121094	2	965.4767456054688	965.4765014648438	1.9999999494757503E-4	0.20715159265308924
a1	pepa1b86	DaPR130924_VB119_O1935.m	1794	18.280000686645508	QGNLSSQVPLK		1	a1.a1	0.03200000151991844	37.099998474121094	2	1170.6490478515625	1170.6480712890625	0.0010000000474974513	0.8542277325040124
a1	pepa1b94	DaPR130924_VB119_O1935.m	1829	18.43000030517578	SLGPPQGEEDSVPR		1	a1.a1	2.7999999474559445E-7	50.599998474121094	2	1467.7091064453125	1467.707763671875	0.0013000000035390258	0.8857349097116703
a1	pepa1c103	DaPR130924_VB119_O1935.m	1854	18.510000228881836	VIAGLYQR		1	a1.a1	0.004000000189989805	42.20000076293945	2	919.5376586914062	919.536376953125	0.0012000000569969416	1.3050055300401822
a1	pepa1b41	DaPR130924_VB119_O1935.m	1877	18.6299991607666	ILELSGSSSEDSEK		1	a1.a1	3.3000000509986194E-9	65.69999694824219	2	1480.7044677734375	1480.70166015625	0.00279999990016222	1.8909953135777209
a1	pepa1b44	DaPR130924_VB119_O1935.m	1878	18.6299991607666	LLQDFNR		1	a1.a1	0.013000000268220901	36.5	2	905.4846801757812	905.484375	3.000000142492354E-4	0.3313144020284562
a1	pepa1b64	DaPR130924_VB119_O1935.m	1886	18.65999984741211	MAGENQLLER		1	a1.a1	3.7000001611886546E-5	46.79999923706055	2	1160.572021484375	1160.5732421875	-0.0012000000569969416	-1.033971845443488
a1	pepa1b84	DaPR130924_VB119_O1935.m	1937	18.899999618530273	QDWVDGEPTEAEK		1	a1.a1	4.1000000783242285E-4	45.70000076293945	2	1503.6651611328125	1503.66015625	0.004999999888241291	3.3252193771702134
a1	pepa1b39	DaPR130924_VB119_O1935.m	1979	19.149999618530273	ILDVMYSR	M5:+15.99491	1	a1.a1	7.900000200606883E-4	35.5	2	1012.5142211914062	1012.5136108398438	6.000000284984708E-4	0.5925846547393987
a1	pepa1b43	DaPR130924_VB119_O1935.m	2014	19.329999923706055	LLNTWTNR		1	a1.a1	0.014999999664723873	37.70000076293945	2	1017.548828125	1017.5479736328125	7.999999797903001E-4	0.7862036980272974
a1	pepa1b36	DaPR130924_VB119_O1935.m	2036	19.43000030517578	LGLPGDEVDNK		1	a1.a1	8.099999831756577E-6	40.599998474121094	2	1156.5855712890625	1156.5849609375	7.999999797903001E-4	0.69169149419152
a1	pepa1b80	DaPR130924_VB119_O1935.m	2046	19.459999084472656	NLLTVTSSDEMMK	M11:+15.99491 - M12:+15.99491	1	a1.a1	2.099999983329326E-5	50.900001525878906	2	1500.6932373046875	1500.6923828125	7.999999797903001E-4	0.5330872528925563
a1	pepa1c102	DaPR130924_VB119_O1935.m	2066	19.549999237060547	TYSVVPMTSR		1	a1.a1	3.999999989900971E-6	36.70000076293945	2	1140.573486328125	1140.5721435546875	0.0013000000035390258	1.139778847734671
a1	pepa1a7	DaPR130924_VB119_O1935.m	2072	19.559999465942383	ATQMPEGGQGAPPMYQLYK	M4:+15.99491 - M14:+15.99491	1	a1.a1	0.003700000001117587	31.200000762939453	2	2098.963623046875	2098.957763671875	0.006000000052154064	2.85856159471155
a1	pepa1b50	DaPR130924_VB119_O1935.m	2079	19.600000381469727	LPPDVLR		1	a1.a1	0.04899999871850014	30.0	2	809.4887084960938	809.4884033203125	3.000000142492354E-4	0.3706044620512323
a1	pepa1b57	DaPR130924_VB119_O1935.m	2117	19.760000228881836	LTPLPEDNSMNVDQDGDPSDR	M10:+15.99491	1	a1.a1	1.1000000085914508E-4	40.400001525878906	2	2331.011962890625	2331.00439453125	0.007499999832361937	3.217497079781413
a1	pepa1b57	DaPR130924_VB119_O1935.m	2116	19.760000228881836	LTPLPEDNSMNVDQDGDPSDR	M10:+15.99491	1	a1.a1	6.000000284984708E-4	53.70000076293945	3	2331.01904296875	2331.0048828125	0.014000000432133675	6.005993610464607
a1	pepa1b33	DaPR130924_VB119_O1935.m	2121	19.780000686645508	HGDLPDIQIK		1	a1.a1	0.005499999970197678	47.20000076293945	2	1135.6129150390625	1135.6109619140625	0.0019000000320374966	1.6731082173027485
a1	pepa1b49	DaPR130924_VB119_O1935.m	2155	19.93000030517578	LNESTFDTQITK		1	a1.a1	6.70000008540228E-6	60.5	2	1396.6971435546875	1396.6959228515625	0.0013000000035390258	0.9307680950946592
a1	pepa1c105	DaPR130924_VB119_O1935.m	2180	20.049999237060547	VVQMLGSLGGQINK	M4:+15.99491	1	a1.a1	0.0013000000035390258	52.900001525878906	2	1459.794677734375	1459.7940673828125	6.000000284984708E-4	0.41101689745470676
a1	pepa1b95	DaPR130924_VB119_O1935.m	2195	20.1299991607666	SLNSIEFR		1	a1.a1	0.012000000104308128	38.20000076293945	2	965.5106811523438	965.5054931640625	0.005200000014156103	5.385779833437466
a1	pepa1c109	DaPR130924_VB119_O1935.m	2218	20.229999542236328	YPEETLSLMTK	M9:+15.99491	1	a1.a1	9.40000027185306E-5	45.70000076293945	2	1327.6480712890625	1327.6453857421875	0.0027000000700354576	2.0336756328393286
a1	pepa1b17	DaPR130924_VB119_O1935.m	2234	20.309999465942383	DPESETDNDSQEIFK		1	a1.a1	1.8000000361756419E-12	79.0	2	1753.7423095703125	1753.7403564453125	0.0020000000949949026	1.1404197249863932
a1	pepa1b90	DaPR130924_VB119_O1935.m	2235	20.309999465942383	QMFLTQTDTGDDR		1	a1.a1	2.300000005561742E-6	52.5	2	1527.674072265625	1527.6748046875	-6.99999975040555E-4	-0.45821268564008716
a1	pepa1b16	DaPR130924_VB119_O1935.m	2244	20.350000381469727	DLLLNTMSQEEK	M7:+15.99491	1	a1.a1	8.099999831756577E-6	56.5	2	1436.697509765625	1436.6942138671875	0.0034000000450760126	2.3665439814949507
a1	pepa1b88	DaPR130924_VB119_O1935.m	2296	20.579999923706055	QITQSALLAEAR		1	a1.a1	0.006000000052154064	40.79999923706055	2	1300.7259521484375	1300.722412109375	0.003599999938160181	2.7676927103316986
a1	pepa1a6	DaPR130924_VB119_O1935.m	2299	20.579999923706055	ATQMPEGGQGAPPMYQLYK	M14:+15.99491	1	a1.a1	4.600000102072954E-5	44.20000076293945	2	2082.955078125	2082.962646484375	-0.007600000128149986	-3.6486492645354294
a1	pepa1b46	DaPR130924_VB119_O1935.m	2313	20.649999618530273	LLSITVR		1	a1.a1	0.001500000013038516	33.099998474121094	2	801.5189208984375	801.5197143554688	-7.999999797903001E-4	-0.998103933642617
a1	pepa1b30	DaPR130924_VB119_O1935.m	2336	20.75	GIFTSEIGTK		1	a1.a1	0.001500000013038516	41.099998474121094	2	1052.5633544921875	1052.562744140625	6.99999975040555E-4	0.665043465520031
a1	pepa1b75	DaPR130924_VB119_O1935.m	2342	20.780000686645508	NELEIPGQYDGR		1	a1.a1	0.0066999997943639755	47.20000076293945	2	1390.660400390625	1390.66015625	3.000000142492354E-4	0.2157248936060725
a1	pepa1b79	DaPR130924_VB119_O1935.m	2343	20.780000686645508	NLLTVTSSDEMMK	M11:+15.99491	1	a1.a1	4.1000000783242285E-4	49.400001525878906	2	1484.70166015625	1484.697509765625	0.00419999985024333	2.8288589578804806
a1	pepa1b82	DaPR130924_VB119_O1935.m	2344	20.780000686645508	NNWEVSALSR		1	a1.a1	5.400000009103678E-5	45.5	2	1175.5870361328125	1175.580810546875	0.006300000008195639	5.359053117977408
a1	pepa1b35	DaPR130924_VB119_O1935.m	2360	20.850000381469727	LATTILQHWK		1	a1.a1	1.8000000272877514E-4	43.099998474121094	2	1210.6954345703125	1210.6947021484375	7.999999797903001E-4	0.6607776331809008
a1	pepa1b93	DaPR130924_VB119_O1935.m	2388	20.959999084472656	SIGEYDVLR		1	a1.a1	0.013000000268220901	39.099998474121094	2	1051.5430908203125	1051.5423583984375	8.999999845400453E-4	0.8558856211087869
a1	pepa1b45	DaPR130924_VB119_O1935.m	2392	20.979999542236328	LLQIIER		1	a1.a1	0.002099999925121665	39.400001525878906	2	884.5579223632812	884.5568237304688	0.0010999999940395355	1.24356057692311
a1	pepa1b38	DaPR130924_VB119_O1935.m	2396	20.979999542236328	ILDVMYSR		1	a1.a1	7.50000006519258E-4	42.400001525878906	2	996.517333984375	996.5186767578125	-0.00139999995008111	-1.4048908291774616
a1	pepa1b26	DaPR130924_VB119_O1935.m	2425	21.110000610351562	EQQHVMEELFQSSFR	M6:+15.99491	1	a1.a1	2.700000004551839E-5	46.0	3	1910.8704833984375	1910.87060546875	-0.0	-0.0
a1	pepa1b60	DaPR130924_VB119_O1935.m	2441	21.18000030517578	LYSLALHPN		1	a1.a1	0.001500000013038516	33.099998474121094	2	1027.56005859375	1027.5574951171875	0.0026000000070780516	2.530272047484346
a1	pepa1b56	DaPR130924_VB119_O1935.m	2453	21.229999542236328	LTPLPEDNSMNVDQDGDPSDR		1	a1.a1	5.800000035804942E-9	54.099998474121094	2	2315.013916015625	2315.009521484375	0.00430000014603138	1.8574438273904967
a1	pepa1b56	DaPR130924_VB119_O1935.m	2452	21.229999542236328	LTPLPEDNSMNVDQDGDPSDR		1	a1.a1	2.700000004551839E-5	49.20000076293945	3	2315.013916015625	2315.009521484375	0.00430000014603138	1.8574438273904967
a1	pepa1b34	DaPR130924_VB119_O1935.m	2478	21.350000381469727	HSSLITPLQAVAQR		1	a1.a1	0.027000000700354576	53.5	3	1520.85546875	1520.8548583984375	6.99999975040555E-4	0.46026744181078666
a1	pepa1b32	DaPR130924_VB119_O1935.m	2479	21.350000381469727	HDVGAYMLMYK		1	a1.a1	3.099999958067201E-6	50.400001525878906	2	1327.616943359375	1327.6177978515625	-7.999999797903001E-4	-0.6025830484382719
a1	pepa1b85	DaPR130924_VB119_O1935.m	2503	21.459999084472656	QGNLSSQVPLK	Q1:-17.02655	1	a1.a1	0.004999999888241291	33.599998474121094	2	1153.6229248046875	1153.62158203125	0.00139999995008111	1.2135694857719697
a1	pepa1c108	DaPR130924_VB119_O1935.m	2604	21.899999618530273	YPEETLSLMTK		1	a1.a1	4.1000000783242285E-4	37.400001525878906	2	1311.659423828125	1311.6505126953125	0.008999999612569809	6.861583573871135
a1	pepa1a5	DaPR130924_VB119_O1935.m	2644	22.059999465942383	ATQMPEGGQGAPPMYQLYK		1	a1.a1	0.0019000000320374966	46.599998474121094	2	2066.968505859375	2066.9677734375	6.99999975040555E-4	0.33866032360843734
a1	pepa1b20	DaPR130924_VB119_O1935.m	2645	22.079999923706055	DQNILLGTTYR		1	a1.a1	3.3999999686784577E-6	53.20000076293945	2	1293.6781005859375	1293.68017578125	-0.0020000000949949026	-1.5459772302587136
a1	pepa1b40	DaPR130924_VB119_O1935.m	2660	22.149999618530273	LLEEALLR		1	a1.a1	1.9999999494757503E-4	43.0	2	956.578369140625	956.577880859375	3.9999998989515007E-4	0.41815726445168916
a1	pepa1c104	DaPR130924_VB119_O1935.m	2669	22.18000030517578	VVQMLGSLGGQINK		1	a1.a1	2.800000054037355E-8	77.69999694824219	2	1443.8035888671875	1443.7991943359375	0.004399999976158142	3.0475151900759183
a1	pepa1b81	DaPR130924_VB119_O1935.m	2688	22.25	NLSSNEAISLEEIR		1	a1.a1	1.700000029813964E-5	52.599998474121094	2	1574.8045654296875	1574.802490234375	0.002099999925121665	1.333500510790484
a1	pepa1b12	DaPR130924_VB119_O1935.m	2711	22.350000381469727	AYVPALQMAFK	M8:+15.99491	1	a1.a1	0.03500000014901161	28.600000381469727	2	1254.6571044921875	1254.655517578125	0.0015999999595806003	1.2752504071150121
a1	pepa1b27	DaPR130924_VB119_O1935.m	2743	22.479999542236328	FTSLTGGSLEELR		1	a1.a1	3.5000000480067683E-6	46.400001525878906	2	1409.725830078125	1409.7275390625	-0.0015999999595806003	-1.1349710601841796
a1	pepa1b15	DaPR130924_VB119_O1935.m	2778	22.610000610351562	DLLLNTMSQEEK		1	a1.a1	2.399999914359796E-7	63.5	2	1420.7030029296875	1420.69921875	0.003800000064074993	2.674739321260708
a1	pepa1b70	DaPR130924_VB119_O1935.m	2801	22.700000762939453	MEVQEQEEDISSLIR	M1:+15.99491	1	a1.a1	2.2999999771400326E-7	61.29999923706055	2	1821.8564453125	1821.8538818359375	0.0026000000070780516	1.4271177469281744
a1	pepa1b65	DaPR130924_VB119_O1935.m	2807	22.729999542236328	MAVLALLAK	M1:+15.99491	1	a1.a1	0.002300000051036477	41.5	2	945.5816040039062	945.5806274414062	0.0010000000474974513	1.0575513271705825
a1	pepa1b29	DaPR130924_VB119_O1935.m	2865	22.959999084472656	GGSWIQEINVAEK		1	a1.a1	1.900000061141327E-4	45.5	2	1430.7296142578125	1430.727783203125	0.0017999999690800905	1.2581009401035295
a1	pepa1b37	DaPR130924_VB119_O1935.m	2931	23.260000228881836	LGNPIVPLNIR		1	a1.a1	0.012000000104308128	41.20000076293945	2	1205.73828125	1205.7369384765625	0.00139999995008111	1.1611155845071788
a1	pepa1b92	DaPR130924_VB119_O1935.m	2942	23.309999465942383	SDPGLLTNTMDVFVK	M10:+15.99491	1	a1.a1	1.1000000085914508E-5	43.400001525878906	2	1652.8284912109375	1652.8204345703125	0.008100000210106373	4.900713979986669
a1	pepa1b19	DaPR130924_VB119_O1935.m	2962	23.399999618530273	DPTVHDDVLELEMDELNR	M13:+15.99491	1	a1.a1	8.600000001024455E-5	55.79999923706055	3	2155.9775390625	2155.981689453125	-0.004100000020116568	-1.901685918843101
a1	pepa1c107	DaPR130924_VB119_O1935.m	2965	23.40999984741211	YNFPVEVEVPMER	M11:+15.99491	1	a1.a1	3.299999889350147E-6	47.70000076293945	2	1624.7825927734375	1624.7679443359375	0.014999999664723873	9.232087398705145
a1	pepa1c107	DaPR130924_VB119_O1935.m	3004	23.579999923706055	YNFPVEVEVPMER	M11:+15.99491	1	a1.a1	8.700000080352766E-7	51.099998474121094	2	1624.7655029296875	1624.7679443359375	-0.002400000113993883	-1.4771340869694425
a1	pepa1b69	DaPR130924_VB119_O1935.m	3003	23.579999923706055	MEVQEQEEDISSLIR		1	a1.a1	2.499999936844688E-6	70.69999694824219	2	1805.8565673828125	1805.8590087890625	-0.002400000113993883	-1.3290074708563366
a1	pepa1b25	DaPR130924_VB119_O1935.m	3008	23.600000381469727	EQQHVMEELFQSSFR		1	a1.a1	5.700000027530905E-9	54.5	2	1894.886962890625	1894.8759765625	0.010999999940395355	5.8051292414137246
a1	pepa1b25	DaPR130924_VB119_O1935.m	3016	23.6299991607666	EQQHVMEELFQSSFR		1	a1.a1	0.004699999932199717	43.20000076293945	3	1894.8773193359375	1894.8756103515625	0.0017000000225380063	0.8971565274527966
a1	pepa1b61	DaPR130924_VB119_O1935.m	3039	23.729999542236328	KEEENASVIDSAELQAYPALVVEK		1	a1.a1	0.004900000058114529	36.400001525878906	3	2632.339111328125	2632.335693359375	0.0034000000450760126	1.2916285919205646
a1	pepa1c101	DaPR130924_VB119_O1935.m	3068	23.850000381469727	TVSLLDENNVSSYLSK		1	a1.a1	8.50000014906982E-6	54.900001525878906	2	1768.902099609375	1768.8968505859375	0.005400000140070915	3.052750157976817
a1	pepa1b55	DaPR130924_VB119_O1935.m	3083	23.93000030517578	LSFAVPFR		1	a1.a1	4.900000058114529E-4	40.70000076293945	2	936.53076171875	936.5305786132812	1.9999999494757503E-4	0.21355415350528606
a1	pepa1b11	DaPR130924_VB119_O1935.m	3097	24.0	AYVPALQMAFK		1	a1.a1	8.200000156648457E-4	36.5	2	1238.6611328125	1238.66064453125	6.000000284984708E-4	0.48439419718992577
a1	pepa1b71	DaPR130924_VB119_O1935.m	3102	24.010000228881836	MSTSPEAFLALR		1	a1.a1	3.800000058618025E-6	47.099998474121094	2	1322.6827392578125	1322.677734375	0.005100000184029341	3.855814648939581
a1	pepa1b87	DaPR130924_VB119_O1935.m	3105	24.030000686645508	QITQSALLAEAR	Q1:-17.02655	1	a1.a1	0.0012000000569969416	41.599998474121094	2	1283.7015380859375	1283.69580078125	0.005799999926239252	4.518204330581595
a1	pepa1b58	DaPR130924_VB119_O1935.m	3186	24.40999984741211	LVINTEEVFRPY		1	a1.a1	0.0024999999441206455	33.29999923706055	2	1479.78955078125	1479.7845458984375	0.004999999888241291	3.3788701889744277
a1	pepa1b89	DaPR130924_VB119_O1935.m	3192	24.450000762939453	QMFLTQTDTGDDR	Q1:-17.02655	1	a1.a1	0.008299999870359898	32.0	2	1510.6517333984375	1510.6483154296875	0.0035000001080334187	2.316886115904403
a1	pepa1c106	DaPR130924_VB119_O1935.m	3193	24.450000762939453	YNFPVEVEVPMER		1	a1.a1	4.600000102072954E-5	51.70000076293945	2	1608.7711181640625	1608.7730712890625	-0.0019000000320374966	-1.1810242637360175
a1	pepa1b18	DaPR130924_VB119_O1935.m	3215	24.600000381469727	DPTVHDDVLELEMDELNR		1	a1.a1	0.002400000113993883	50.70000076293945	3	2139.989013671875	2139.98681640625	0.002400000113993883	1.1215022894506808
a1	pepa1b18	DaPR130924_VB119_O1935.m	3234	24.68000030517578	DPTVHDDVLELEMDELNR		1	a1.a1	1.500000053056283E-6	56.79999923706055	2	2139.99365234375	2139.98681640625	0.007000000216066837	3.271048289831134
a1	pepa1b72	DaPR130924_VB119_O1935.m	3245	24.729999542236328	MVSAVLNGMLDQSFR	M1:+15.99491	1	a1.a1	1.1000000389727038E-11	65.5	2	1683.820556640625	1683.8197021484375	8.999999845400453E-4	0.5344990223072622
a1	pepa1b48	DaPR130924_VB119_O1935.m	3264	24.899999618530273	IMEFTTTLLNTSPEGWK	M2:+15.99491	1	a1.a1	4.599999936516497E-9	61.29999923706055	2	1983.974365234375	1983.9736328125	7.999999797903001E-4	0.4032311551722653
a1	pepa1b77	DaPR130924_VB119_O1935.m	3294	25.030000686645508	NLDLAVLELMQSSVDNTK	M10:+15.99491	1	a1.a1	6.799999937356915E-6	49.099998474121094	2	2006.0216064453125	2006.010986328125	0.009999999776482582	4.985017452365474
a1	pepa1c100	DaPR130924_VB119_O1935.m	3343	25.280000686645508	TVGALQVLGTEAQSSLLK		1	a1.a1	1.700000029813964E-5	77.9000015258789	3	1815.023193359375	1815.0225830078125	6.000000284984708E-4	0.3305744149497936
a1	pepa1c100	DaPR130924_VB119_O1935.m	3336	25.260000228881836	TVGALQVLGTEAQSSLLK		1	a1.a1	2.3000000126671694E-8	57.900001525878906	2	1815.024169921875	1815.0225830078125	0.0015999999595806003	0.8815317090595745
a1	pepa1b22	DaPR130924_VB119_O1935.m	3345	25.299999237060547	DVDFMYVELIQR	M5:+15.99491	1	a1.a1	2.2000000171829015E-5	62.099998474121094	2	1543.7464599609375	1543.7464599609375	-0.0	-0.0
a1	pepa1b31	DaPR130924_VB119_O1935.m	3351	25.309999465942383	GILAQPTLLYLR		1	a1.a1	0.01600000075995922	35.79999923706055	2	1357.8258056640625	1357.820556640625	0.005200000014156103	3.829666584973046
a1	pepa1b97	DaPR130924_VB119_O1935.m	3370	25.40999984741211	SSFDWLTGSSTDPLVDHTSPSSDSLLFAHK		1	a1.a1	9.599999657439184E-7	49.900001525878906	3	3234.5361328125	3234.52294921875	0.013000000268220901	4.019139907899202
a1	pepa1b52	DaPR130924_VB119_O1935.m	3372	25.40999984741211	LQYFMEQFYGIIR	M5:+15.99491	1	a1.a1	1.4000000192027073E-5	50.900001525878906	2	1723.8507080078125	1723.8516845703125	-8.999999845400453E-4	-0.5220866694018281
a1	pepa1b68	DaPR130924_VB119_O1935.m	3427	25.68000030517578	MDPMNIWDDIITNR	M1:+15.99491 - M4:+15.99491	1	a1.a1	6.899999789311551E-7	41.900001525878906	2	1765.785888671875	1765.788818359375	-0.002899999963119626	-1.642325476844998
a1	pepa1b91	DaPR130924_VB119_O1935.m	3443	25.75	SDPGLLTNTMDVFVK		1	a1.a1	5.999999848427251E-5	43.599998474121094	2	1636.825927734375	1636.825439453125	5.000000237487257E-4	0.30546936264369107
a1	pepa1b54	DaPR130924_VB119_O1935.m	3470	25.860000610351562	LSDFNDITNMLLLK	M10:+15.99491	1	a1.a1	2.499999993688107E-7	54.099998474121094	2	1652.851318359375	1652.8568115234375	-0.005400000140070915	-3.2670707483086434
a1	pepa1a2	DaPR130924_VB119_O1935.m	3484	25.93000030517578	AALSALESFLK		1	a1.a1	0.001500000013038516	49.099998474121094	2	1149.6527099609375	1149.65185546875	8.999999845400453E-4	0.7828456765053333
a1	pepa1b47	DaPR130924_VB119_O1935.m	3522	26.110000610351562	IMEFTTTLLNTSPEGWK		1	a1.a1	0.002199999988079071	40.29999923706055	3	1967.9783935546875	1967.978759765625	-3.000000142492354E-4	-0.1524406768927545
a1	pepa1b47	DaPR130924_VB119_O1935.m	3515	26.079999923706055	IMEFTTTLLNTSPEGWK		1	a1.a1	2.5000000292152436E-8	53.599998474121094	2	1967.9837646484375	1967.978759765625	0.005100000184029341	2.591491477599444
a1	pepa1b98	DaPR130924_VB119_O1935.m	3624	26.6299991607666	SVGTELLSLVYK		1	a1.a1	1.4000000192027073E-5	49.900001525878906	2	1308.741455078125	1308.741455078125	9.999999747378752E-5	0.07640928396190984
a1	pepa1b10	DaPR130924_VB119_O1935.m	3639	26.729999542236328	AVAFFLESIAMHDIIAAEK	M11:+15.99491	1	a1.a1	5.100000180391362E-6	47.20000076293945	3	2092.079833984375	2092.078857421875	0.0012000000569969416	0.5735921725607102
a1	pepa1b67	DaPR130924_VB119_O1935.m	3642	26.729999542236328	MDPMNIWDDIITNR	M4:+15.99491	1	a1.a1	1.8999999156221747E-5	50.79999923706055	2	1749.8031005859375	1749.7939453125	0.00930000003427267	5.314911540976764
a1	pepa1b24	DaPR130924_VB119_O1935.m	3654	26.799999237060547	EMKPVIFLDVFLPR	M2:+15.99491	1	a1.a1	0.002899999963119626	30.700000762939453	2	1719.9527587890625	1719.9505615234375	0.002199999988079071	1.2791065262541224
a1	pepa1b21	DaPR130924_VB119_O1935.m	3666	26.860000610351562	DVDFMYVELIQR		1	a1.a1	1.3000000035390258E-4	50.099998474121094	2	1527.752685546875	1527.7515869140625	0.0010999999940395355	0.7200123393499127
a1	pepa1a1	DaPR130924_VB119_O1935.m	3674	26.90999984741211	AAAAEVLGLILR		1	a1.a1	3.999999989900971E-6	55.400001525878906	2	1196.736572265625	1196.736572265625	9.999999747378752E-5	0.08356057614623626
a1	pepa1b42	DaPR130924_VB119_O1935.m	3737	27.260000228881836	LLLQGEADQSLLTFIDK		1	a1.a1	1.1000000021965661E-8	58.29999923706055	3	1904.0340576171875	1904.037841796875	-0.0038999998942017555	-2.048278562846868
a1	pepa1b42	DaPR130924_VB119_O1935.m	3734	27.25	LLLQGEADQSLLTFIDK		1	a1.a1	1.8000000636675395E-5	79.5	2	1904.0418701171875	1904.037841796875	0.004000000189989805	2.1007986827693155
a1	pepa1b51	DaPR130924_VB119_O1935.m	3743	27.299999237060547	LQYFMEQFYGIIR		1	a1.a1	2.900000062311392E-8	70.30000305175781	2	1707.855224609375	1707.8568115234375	-0.001500000013038516	-0.8782937790320317
a1	pepa1b59	DaPR130924_VB119_O1935.m	3766	27.450000762939453	IWSEPFYQETYLPYMIR		1	a1.a1	0.006399999838322401	36.400001525878906	2	2236.0810546875	2236.078857421875	0.002300000051036477	1.0285862877341907
a1	pepa1b14	DaPR130924_VB119_O1935.m	3815	27.729999542236328	DFGLLVFVR		1	a1.a1	0.004399999976158142	45.79999923706055	2	1065.6114501953125	1065.609619140625	0.0019000000320374966	1.783016967855242
a1	pepa1b53	DaPR130924_VB119_O1935.m	3817	27.75	LSDFNDITNMLLLK		1	a1.a1	1.6999999934341758E-4	65.69999694824219	2	1636.8631591796875	1636.8619384765625	0.0013000000035390258	0.7942025976539865
a1	pepa1b23	DaPR130924_VB119_O1935.m	3826	27.799999237060547	EMKPVIFLDVFLPR		1	a1.a1	1.1000000085914508E-5	35.20000076293945	2	1703.964111328125	1703.9556884765625	0.00839999970048666	4.929705483126006
a1	pepa1b76	DaPR130924_VB119_O1935.m	3842	27.8799991607666	NLDLAVLELMQSSVDNTK		1	a1.a1	2.9000000317802588E-11	65.4000015258789	2	1990.0208740234375	1990.0166015625	0.004399999976158142	2.2110368188403036
a1	pepa1b76	DaPR130924_VB119_O1935.m	3844	27.8799991607666	NLDLAVLELMQSSVDNTK		1	a1.a1	2.499999936844688E-5	53.5	3	1990.020751953125	1990.0166015625	0.00419999985024333	2.1105350814388273
a1	pepa1a9	DaPR130924_VB119_O1935.m	3846	27.8799991607666	AVAFFLESIAMHDIIAAEK		1	a1.a1	0.008799999952316284	31.399999618530273	3	2076.082763671875	2076.083984375	-0.0010999999940395355	-0.5298436875956576
a1	pepa1b66	DaPR130924_VB119_O1935.m	3858	27.93000030517578	MDPMNIWDDIITNR		1	a1.a1	0.00279999990016222	47.5	2	1733.797607421875	1733.7989501953125	-0.0013000000035390258	-0.7497985873117415
a1	pepa1b78	DaPR130924_VB119_O1935.m	3862	27.950000762939453	NLLIFENLIDLK		1	a1.a1	5.599999894911889E-7	73.69999694824219	2	1444.8482666015625	1444.8414306640625	0.006899999920278788	4.775610509111359
a1	pepa1b83	DaPR130924_VB119_O1935.m	3873	28.0	PVIFLDVFLPR		1	a1.a1	1.2000000424450263E-6	50.5	2	1315.780029296875	1315.7777099609375	0.002400000113993883	1.8240163941256717
a2	pepa2a8	DaPR130924_VB119_O1935.m	651	10.930000305175781	EEEEDTAEKPGK		1	a2.a1	1.3000000035390258E-4	47.599998474121094	2	1361.6099853515625	1361.6070556640625	0.002899999963119626	2.129836174875931
a2	pepa2b21	DaPR130924_VB119_O1935.m	725	11.649999618530273	LNQESTAPK		1	a2.a1	0.026000000536441803	46.5	2	987.5119018554688	987.510986328125	8.999999845400453E-4	0.9113822499195953
a2	pepa2b47	DaPR130924_VB119_O1935.m	857	12.649999618530273	SQAGSDTDVEEGK		1	a2.a1	5.999999976025183E-12	65.0999984741211	2	1322.571533203125	1322.571044921875	5.000000237487257E-4	0.37805154261354706
a2	pepa2b26	DaPR130924_VB119_O1935.m	875	12.75	KHQVSVEGTNQTDVK		1	a2.a1	5.8000001445179805E-5	40.900001525878906	2	1669.8544921875	1669.850830078125	0.003700000001117587	2.2157667825601406
a2	pepa2b46	DaPR130924_VB119_O1935.m	911	13.029999732971191	SLATMDSPPHQK	M5:+15.99491	1	a2.a1	5.900000178371556E-5	47.900001525878906	2	1327.6322021484375	1327.6314697265625	7.999999797903001E-4	0.6025768430715696
a2	pepa2b16	DaPR130924_VB119_O1935.m	1076	14.199999809265137	HQVSVEGTNQTDVK		1	a2.a1	1.8000000636675395E-5	58.29999923706055	2	1541.759033203125	1541.755859375	0.0031999999191612005	2.0755555425347456
a2	pepa2b16	DaPR130924_VB119_O1935.m	1074	14.180000305175781	HQVSVEGTNQTDVK		1	a2.a1	0.006300000008195639	37.79999923706055	3	1541.7579345703125	1541.755859375	0.002099999925121665	1.3620833106306254
a2	pepa2a7	DaPR130924_VB119_O1935.m	1086	14.25	EEDVVTPKPGK		1	a2.a1	1.6999999934341758E-4	33.599998474121094	2	1198.6309814453125	1198.6318359375	-7.999999797903001E-4	-0.6674276085488642
a2	pepa2b44	DaPR130924_VB119_O1935.m	1196	15.079999923706055	SASTDQPVTSEPTSR		1	a2.a1	0.04500000178813934	29.200000762939453	2	1562.7191162109375	1562.72998046875	-0.010999999940395355	-7.038963914351884
a2	pepa2a5	DaPR130924_VB119_O1935.m	1237	15.329999923706055	DAEEDMPQR		1	a2.a1	3.600000127335079E-5	46.099998474121094	2	1090.4468994140625	1090.4473876953125	-3.9999998989515007E-4	-0.36682190668598874
a2	pepa2b45	DaPR130924_VB119_O1935.m	1262	15.510000228881836	SLATMDSPPHQK		1	a2.a1	0.0013000000035390258	39.900001525878906	2	1311.637451171875	1311.6365966796875	8.999999845400453E-4	0.6861656550437291
a2	pepa2b33	DaPR130924_VB119_O1935.m	1301	15.729999542236328	PGIHLER		1	a2.a1	0.002400000113993883	37.20000076293945	2	821.4629516601562	821.4631958007812	-3.000000142492354E-4	-0.36520201487151044
a2	pepa2b51	DaPR130924_VB119_O1935.m	1302	15.729999542236328	SSPGIHLER		1	a2.a1	0.03200000151991844	31.5	2	995.52880859375	995.5272827148438	0.001500000013038516	1.5067392316441137
a2	pepa2b19	DaPR130924_VB119_O1935.m	1450	16.549999237060547	LHIFSGAHGPEK		1	a2.a1	7.699999696342275E-5	48.400001525878906	2	1292.677001953125	1292.675048828125	0.0020000000949949026	1.547179313786557
a2	pepa2b19	DaPR130924_VB119_O1935.m	1455	16.579999923706055	LHIFSGAHGPEK		1	a2.a1	0.00279999990016222	37.900001525878906	3	1292.6767578125	1292.675048828125	0.0017999999690800905	1.3924612923502169
a2	pepa2b32	DaPR130924_VB119_O1935.m	1556	17.059999465942383	NQLVTPEPTSR		1	a2.a1	0.004600000102072954	35.5	2	1241.651123046875	1241.64892578125	0.002300000051036477	1.8523755010614686
a2	pepa2b43	DaPR130924_VB119_O1935.m	1592	17.280000686645508	QTDVTGEEELTK		1	a2.a1	0.008799999952316284	23.899999618530273	2	1349.6444091796875	1349.6435546875	0.0010000000474974513	0.7409364080051447
a2	pepa2b49	DaPR130924_VB119_O1935.m	1781	18.209999084472656	SQASTTVDINTQVEK		1	a2.a1	1.399999994405876E-11	64.69999694824219	2	1620.8111572265625	1620.807861328125	0.0032999999821186066	2.0360217030379624
a2	pepa2b60	DaPR130924_VB119_O1935.m	1807	18.329999923706055	VEIETSEEIQEK		1	a2.a1	1.2000000424450263E-6	65.0999984741211	2	1433.703369140625	1433.7010498046875	0.002400000113993883	1.673989228312858
a2	pepa2b30	DaPR130924_VB119_O1935.m	1809	18.350000381469727	NLNSDTDVEEGQQPATEEASSAAR		1	a2.a1	8.499999967170879E-5	32.20000076293945	2	2519.120849609375	2519.11328125	0.007600000128149986	3.0169346431212563
a2	pepa2b30	DaPR130924_VB119_O1935.m	1814	18.360000610351562	NLNSDTDVEEGQQPATEEASSAAR		1	a2.a1	4.799999878741801E-4	39.5	3	2519.113525390625	2519.11328125	3.000000142492354E-4	0.1190895290347457
a2	pepa2b18	DaPR130924_VB119_O1935.m	1822	18.399999618530273	LEPSTSTDQPVTPEPTSQATR		1	a2.a1	1.4999999621068127E-5	51.29999923706055	2	2242.088134765625	2242.083740234375	0.004399999976158142	1.9624601424111798
a2	pepa2b56	DaPR130924_VB119_O1935.m	1987	19.18000030517578	TPETLVPTAPK		1	a2.a1	2.500000118743628E-4	47.0	2	1153.64794921875	1153.646728515625	0.0013000000035390258	1.1268614311520744
a2	pepa2b28	DaPR130924_VB119_O1935.m	2058	19.5	MTPFPATSAAPEPHPSTSTAQPVTPK	M1:+15.99491	1	a2.a1	9.7999996796716E-5	43.70000076293945	3	2664.299072265625	2664.2978515625	0.0012000000569969416	0.4504001143465215
a2	pepa2b54	DaPR130924_VB119_O1935.m	2098	19.68000030517578	TPEPVVPTAPEPHPTTSTDQPVTPK		1	a2.a1	3.1999999191612005E-4	43.70000076293945	3	2623.336669921875	2623.324951171875	0.010999999940395355	4.193151876011969
a2	pepa2b27	DaPR130924_VB119_O1935.m	2217	20.229999542236328	MTPFPATSAAPEPHPSTSTAQPVTPK		1	a2.a1	4.400000034365803E-5	43.70000076293945	3	2648.305908203125	2648.302978515625	0.002899999963119626	1.0950408569736523
a2	pepa2a6	DaPR130924_VB119_O1935.m	2330	20.729999542236328	DSDTDVEEEELPVENR		1	a2.a1	2.4999999848063226E-9	58.20000076293945	2	1875.81201171875	1875.8094482421875	0.0026000000070780516	1.3860682968168754
a2	pepa2b23	DaPR130924_VB119_O1935.m	2357	20.850000381469727	IPATPVVIPMK	M10:+15.99491	1	a2.a1	1.1000000085914508E-4	37.20000076293945	2	1181.697998046875	1181.6966552734375	0.00139999995008111	1.1847371690809756
a2	pepa2b12	DaPR130924_VB119_O1935.m	2486	21.3799991607666	GQASSPTPEPGVGAGDLPGPTSAPVPSGSQSGGR		1	a2.a1	9.999999747378752E-6	54.70000076293945	3	3059.47412109375	3059.466796875	0.007199999876320362	2.353351206058057
a2	pepa2b52	DaPR130924_VB119_O1935.m	2492	21.399999618530273	TPEPVVPTAPELR		1	a2.a1	5.8999999055231456E-6	44.20000076293945	2	1405.76953125	1405.76904296875	6.000000284984708E-4	0.42681266279087404
a2	pepa2b53	DaPR130924_VB119_O1935.m	2572	21.75	TPEPVVPTAPELRPS		1	a2.a1	0.0044999998062849045	40.29999923706055	2	1589.85888671875	1589.853759765625	0.005200000014156103	3.270741086854858
a2	pepa2b42	DaPR130924_VB119_O1935.m	2594	21.850000381469727	QSEAEVVTEIQLEK		1	a2.a1	3.3999999686784577E-6	50.599998474121094	2	1602.8253173828125	1602.822509765625	0.00279999990016222	1.746918253956674
a2	pepa2a2	DaPR130924_VB119_O1935.m	2613	21.93000030517578	AHEVGAQGGPPVAQVEQDLPISR		1	a2.a1	4.099999983964153E-8	70.69999694824219	3	2355.206787109375	2355.20556640625	0.0010999999940395355	0.4670505240517066
a2	pepa2b10	DaPR130924_VB119_O1935.m	2656	22.1299991607666	GAGNGVVPAGVILER		1	a2.a1	1.8000000636675395E-5	47.70000076293945	2	1408.791259765625	1408.7911376953125	1.9999999494757503E-4	0.1419656822052143
a2	pepa2b57	DaPR130924_VB119_O1935.m	2668	22.18000030517578	TPETVVPTAPELQASASTDQPVTSEPTSR		1	a2.a1	1.3000000035390258E-4	46.099998474121094	3	2996.476318359375	2996.469970703125	0.006399999838322401	2.135846479656405
a2	pepa2b36	DaPR130924_VB119_O1935.m	2710	22.350000381469727	QDGSQEAPEAPLSSELEPFHPK		1	a2.a1	9.999999747378752E-6	53.099998474121094	3	2393.125	2393.1259765625	-0.0010999999940395355	-0.4596498491147473
a2	pepa2b22	DaPR130924_VB119_O1935.m	2730	22.43000030517578	IPATPVVIPMK		1	a2.a1	0.005499999970197678	39.70000076293945	2	1165.7032470703125	1165.7017822265625	0.001500000013038516	1.2867785190938141
a2	pepa2b59	DaPR130924_VB119_O1935.m	2870	23.0	TPKPVEPAASDLEPFTPTDQSVTPEAIAQGGQSK		1	a2.a1	7.800000021234155E-4	40.599998474121094	3	3493.75048828125	3493.73388671875	0.017000000923871994	4.865854548480818
a2	pepa2a3	DaPR130924_VB119_O1935.m	2882	23.049999237060547	AQPFGFIDSDTDAEEER		1	a2.a1	5.200000014156103E-4	37.599998474121094	2	1926.841796875	1926.8355712890625	0.006200000178068876	3.217711085705692
a2	pepa2b58	DaPR130924_VB119_O1935.m	2940	23.299999237060547	TPETVVPTAPELQISTSTDQPVTPK		1	a2.a1	0.02500000037252903	34.599998474121094	3	2636.371826171875	2636.366943359375	0.004999999888241291	1.8965493027575557
a2	pepa2b31	DaPR130924_VB119_O1935.m	2941	23.309999465942383	NPESTVPIAPELPPSTSTEQPVTPEPTSR		1	a2.a1	0.019999999552965164	33.29999923706055	3	3058.52587890625	3058.52197265625	0.0038999998942017555	1.275125674776403
a2	pepa2b25	DaPR130924_VB119_O1935.m	2954	23.360000610351562	KAGFFLPPDEYVVTDPEQEK		1	a2.a1	0.002400000113993883	48.0	3	2309.13525390625	2309.134033203125	0.0010999999940395355	0.4763690536030366
a2	pepa2b55	DaPR130924_VB119_O1935.m	3002	23.579999923706055	TPESIVPIAPELQPSTSR		1	a2.a1	4.700000033608376E-7	47.099998474121094	2	1922.0299072265625	1922.0234375	0.006599999964237213	3.433881104395853
a2	pepa2b35	DaPR130924_VB119_O1935.m	3070	23.860000610351562	QDGSQEAPEAPLSSELEPFHPK	Q1:-17.02655	1	a2.a1	3.600000054575503E-4	46.400001525878906	2	2376.11279296875	2376.09912109375	0.013000000268220901	5.4711523407478175
a2	pepa2b39	DaPR130924_VB119_O1935.m	3080	23.90999984741211	QEAKPEAFVLSPLEMSST	M15:+15.99491	1	a2.a1	8.900000248104334E-4	29.0	2	1979.973388671875	1979.9635009765625	0.009999999776482582	5.050598039585254
a2	pepa2b41	DaPR130924_VB119_O1935.m	3197	24.459999084472656	QSEAEVVTEIQLEK	Q1:-17.02655	1	a2.a1	6.000000212225132E-6	57.5	2	1585.79833984375	1585.7960205078125	0.002400000113993883	1.513435576175391
a2	pepa2a4	DaPR130924_VB119_O1935.m	3206	24.510000228881836	AVLALGGSLAGSAAEASHLVTDR		1	a2.a1	3.400000073150444E-11	66.0	2	2166.16943359375	2166.152099609375	0.017999999225139618	8.309665433182452
a2	pepa2a4	DaPR130924_VB119_O1935.m	3201	24.479999542236328	AVLALGGSLAGSAAEASHLVTDR		1	a2.a1	0.006000000052154064	44.400001525878906	3	2166.155517578125	2166.151611328125	0.003700000001117587	1.7080983536738774
a2	pepa2b40	DaPR130924_VB119_O1935.m	3225	24.649999618530273	QHAEIEILAWDK	Q1:-17.02655	1	a2.a1	1.4000000373926014E-4	50.0	2	1435.7242431640625	1435.7220458984375	0.002300000051036477	1.601981426423801
a2	pepa2b15	DaPR130924_VB119_O1935.m	3231	24.68000030517578	HLAPPPLLSPLLPSIKPTVR		1	a2.a1	0.001500000013038516	38.900001525878906	3	2146.31494140625	2146.3115234375	0.003599999938160181	1.6772960955800469
a2	pepa2a9	DaPR130924_VB119_O1935.m	3244	24.729999542236328	ENLTDLVVDTDTLGESTQPQR		1	a2.a1	7.999999797903001E-4	42.29999923706055	3	2331.136474609375	2331.131591796875	0.004900000058114529	2.1019834638925414
a2	pepa2a9	DaPR130924_VB119_O1935.m	3243	24.729999542236328	ENLTDLVVDTDTLGESTQPQR		1	a2.a1	3.2000000373955118E-6	54.599998474121094	2	2331.137939453125	2331.131591796875	0.006500000134110451	2.78834543574614
a2	pepa2b29	DaPR130924_VB119_O1935.m	3259	24.860000610351562	NFGFSLQDALSR		1	a2.a1	4.0000000467443897E-7	73.5	2	1354.6759033203125	1354.6754150390625	5.000000237487257E-4	0.3690921221407919
a2	pepa2b17	DaPR130924_VB119_O1935.m	3279	24.979999542236328	LDVSLPFVSR		1	a2.a1	1.3000000035390258E-4	44.29999923706055	2	1132.6376953125	1132.636474609375	0.0012000000569969416	1.0594750247742102
a2	pepa2b50	DaPR130924_VB119_O1935.m	3281	24.979999542236328	SQLPAEGDAGAEWAAAVLK		1	a2.a1	6.199999802447564E-7	70.9000015258789	3	1883.9495849609375	1883.9501953125	-6.000000284984708E-4	-0.31847977191294374
a2	pepa2b50	DaPR130924_VB119_O1935.m	3280	24.979999542236328	SQLPAEGDAGAEWAAAVLK		1	a2.a1	1.7999999499807018E-6	66.30000305175781	2	1883.95263671875	1883.9501953125	0.0024999999441206455	1.3269989569474572
a2	pepa2b48	DaPR130924_VB119_O1935.m	3285	25.0	SQASMVINSDTDDEEEVSAALTLAHLK	M5:+15.99491	1	a2.a1	4.400000034365803E-4	47.0	3	2890.368408203125	2890.36279296875	0.00570000009611249	1.9720708106188651
a2	pepa2b38	DaPR130924_VB119_O1935.m	3330	25.229999542236328	QEAKPEAFVLSPLEMSST		1	a2.a1	5.4000001910026185E-6	41.900001525878906	2	1963.9718017578125	1963.968505859375	0.0032999999821186066	1.6802713344298887
a2	pepa2a1	DaPR130924_VB119_O1935.m	3346	25.299999237060547	AGFFLPPDEYVVTDPEQEK		1	a2.a1	6.699999794363976E-4	43.099998474121094	3	2181.041015625	2181.0390625	0.0019000000320374966	0.8711444305172763
a2	pepa2a1	DaPR130924_VB119_O1935.m	3344	25.299999237060547	AGFFLPPDEYVVTDPEQEK		1	a2.a1	3.9000000451316907E-10	58.900001525878906	2	2181.041259765625	2181.0390625	0.002199999988079071	1.0086935286511272
a2	pepa2b20	DaPR130924_VB119_O1935.m	3377	25.450000762939453	LLLAEDSEEEVDFLSER		1	a2.a1	2.8000000384054147E-5	54.79999923706055	2	1993.9569091796875	1993.96044921875	-0.0035000001080334187	-1.755300667776408
a2	pepa2b14	DaPR130924_VB119_O1935.m	3438	25.729999542236328	HLAPPPLLSPLLPSIK		1	a2.a1	0.017000000923871994	26.799999237060547	2	1693.0413818359375	1693.04150390625	-9.999999747378752E-5	-0.05906529594405318
a2	pepa2b14	DaPR130924_VB119_O1935.m	3434	25.709999084472656	HLAPPPLLSPLLPSIK		1	a2.a1	1.5999999595806003E-4	42.400001525878906	3	1693.04443359375	1693.04150390625	0.002899999963119626	1.7128936038653721
a2	pepa2b11	DaPR130924_VB119_O1935.m	3556	26.280000686645508	GIPILSLDWLHQSR		1	a2.a1	5.8999999055231456E-6	51.70000076293945	2	1634.904296875	1634.9017333984375	0.0026000000070780516	1.590309652234256
a2	pepa2b34	DaPR130924_VB119_O1935.m	3565	26.329999923706055	PILSLDWLHQSR		1	a2.a1	0.005900000222027302	42.599998474121094	3	1464.8021240234375	1464.796142578125	0.005900000222027302	4.027864390496663
a2	pepa2b13	DaPR130924_VB119_O1935.m	3658	26.829999923706055	HLAPPPLLSPLLPS		1	a2.a1	0.002300000051036477	28.200000762939453	2	1451.861328125	1451.862548828125	-0.0010999999940395355	-0.7576474749124177
a2	pepa2b24	DaPR130924_VB119_O1935.m	3680	26.93000030517578	LSPEFLLTGVLK		1	a2.a1	0.012000000104308128	37.900001525878906	2	1316.7786865234375	1316.7828369140625	-0.004100000020116568	-3.113649346862004
a2	pepa2b37	DaPR130924_VB119_O1935.m	3783	27.559999465942383	QEAKPEAFVLSPLEMSST	Q1:-17.02655	1	a2.a1	0.04100000113248825	27.700000762939453	2	1946.94580078125	1946.9420166015625	0.0038999998942017555	2.003141265094944
a3	pepa3b36	DaPR130924_VB119_O1935.m	1072	14.15999984741211	KNYEDEDSLK		1	a3.a1	0.004399999976158142	30.899999618530273	2	1240.572509765625	1240.569580078125	0.002899999963119626	2.337635880880618
a3	pepa3b19	DaPR130924_VB119_O1935.m	1129	14.630000114440918	GYDSDPVK		1	a3.a1	1.1000000085914508E-4	28.299999237060547	2	880.4066162109375	880.4050903320312	0.001500000013038516	1.7037611771108845
a3	pepa3a9	DaPR130924_VB119_O1935.m	1271	15.5600004196167	EKQDEQVGLPGK		1	a3.a1	8.900000102585182E-5	36.400001525878906	2	1327.6859130859375	1327.685546875	3.000000142492354E-4	0.22595712889648562
a3	pepa3a6	DaPR130924_VB119_O1935.m	1371	16.1299991607666	DPALNSGVSQKPDPAK		1	a3.a1	0.02500000037252903	39.599998474121094	2	1623.832763671875	1623.8341064453125	-0.00139999995008111	-0.8621570051547992
a3	pepa3a6	DaPR130924_VB119_O1935.m	1353	16.049999237060547	DPALNSGVSQKPDPAK		1	a3.a1	0.0013000000035390258	45.20000076293945	3	1623.83251953125	1623.8341064453125	-0.001500000013038516	-0.9237396893467904
a3	pepa3b31	DaPR130924_VB119_O1935.m	1497	16.780000686645508	IMIMTDQDQDGSHIK	M2:+15.99491 - M4:+15.99491	2	a3.a1 a3.a2	5.600000149570405E-4	37.599998474121094	2	1763.807373046875	1763.7939453125	0.013000000268220901	7.370475617500563
a3	pepa3b52	DaPR130924_VB119_O1935.m	1723	17.950000762939453	TQMAEVLPSPR	M3:+15.99491	1	a3.a1	1.4999999621068127E-5	47.5	2	1244.6319580078125	1244.630859375	0.0012000000569969416	0.9641413339209104
a3	pepa3b21	DaPR130924_VB119_O1935.m	1867	18.600000381469727	HVDYVADQIVTK		1	a3.a1	0.0024999999441206455	49.900001525878906	2	1387.721923828125	1387.7220458984375	-9.999999747378752E-5	-0.07206053818151
a3	pepa3b30	DaPR130924_VB119_O1935.m	1942	18.90999984741211	IMIMTDQDQDGSHIK		2	a3.a1 a3.a2	3.899999865097925E-5	50.20000076293945	2	1731.7969970703125	1731.804443359375	-0.007400000002235174	-4.2729997781277
a3	pepa3b26	DaPR130924_VB119_O1935.m	2082	19.610000610351562	IKNENTEGSPQEDGVELEGLK		1	a3.a1	1.4000000192027073E-5	48.900001525878906	3	2286.111328125	2286.110107421875	0.0013000000035390258	0.5686515270277513
a3	pepa3b34	DaPR130924_VB119_O1935.m	2298	20.579999923706055	KEWLTNFMEDR	M8:+15.99491	2	a3.a1 a3.a2	0.001500000013038516	35.79999923706055	3	1484.676513671875	1484.684326171875	-0.007699999958276749	-5.186287632018387
a3	pepa3a1	DaPR130924_VB119_O1935.m	2324	20.700000762939453	ALIENPTFDSQTK		1	a3.a1	2.9000000722589903E-5	36.0	2	1463.7379150390625	1463.7381591796875	-9.999999747378752E-5	-0.06831822812478279
a3	pepa3b41	DaPR130924_VB119_O1935.m	2361	20.850000381469727	NENTEGSPQEDGVELEGLK		1	a3.a1	0.003100000089034438	40.0	2	2044.9393310546875	2044.9310302734375	0.00839999970048666	4.107717852647312
a3	pepa3b49	DaPR130924_VB119_O1935.m	2391	20.959999084472656	SVVSDLEADDVK		1	a3.a1	1.4999999621068127E-5	61.5	2	1276.6304931640625	1276.6270751953125	0.0034000000450760126	2.663268006090066
a3	pepa3a5	DaPR130924_VB119_O1935.m	2410	21.049999237060547	DKYGVFPLR		1	a3.a1	0.0017999999690800905	29.0	2	1094.605712890625	1094.5997314453125	0.006000000052154064	5.481455805065517
a3	pepa3b12	DaPR130924_VB119_O1935.m	2454	21.229999542236328	EQVLEPMLNGTEK		1	a3.a1	0.0024999999441206455	37.0	2	1487.746337890625	1487.741455078125	0.004900000058114529	3.2935830626950016
a3	pepa3b46	DaPR130924_VB119_O1935.m	2487	21.3799991607666	QIMENAEINNIIK	M3:+15.99491	2	a3.a1 a3.a2	0.002400000113993883	30.100000381469727	2	1545.7939453125	1545.7945556640625	-5.000000237487257E-4	-0.3234582641765931
a3	pepa3b39	DaPR130924_VB119_O1935.m	2596	21.860000610351562	MEVSPLQPVNENMQVNK	M1:+15.99491 - M13:+15.99491 - M1:+42.01057	1	a3.a1	3.600000127335079E-5	43.599998474121094	2	2030.955810546875	2030.95263671875	0.0032999999821186066	1.624853244953145
a3	pepa3b51	DaPR130924_VB119_O1935.m	2600	21.8799991607666	TLAVSGLGVVGR		1	a3.a1	1.900000061141327E-4	57.900001525878906	2	1128.6741943359375	1128.6739501953125	3.000000142492354E-4	0.2657986517694695
a3	pepa3b45	DaPR130924_VB119_O1935.m	2764	22.559999465942383	QIMENAEINNIIK		2	a3.a1 a3.a2	5.999999848427251E-5	42.400001525878906	2	1529.79931640625	1529.799560546875	-3.000000142492354E-4	-0.1961041315386383
a3	pepa3b29	DaPR130924_VB119_O1935.m	2782	22.6299991607666	LMDGEEPLPMLPSYK	M2:+15.99491 - M10:+15.99491	1	a3.a1	0.004600000102072954	31.700000762939453	2	1751.8232421875	1751.823486328125	-1.9999999494757503E-4	-0.11416675053648304
a3	pepa3a8	DaPR130924_VB119_O1935.m	2800	22.700000762939453	ELILFSNSDNER		2	a3.a1 a3.a2	0.0012000000569969416	57.400001525878906	2	1436.7039794921875	1436.7020263671875	0.0020000000949949026	1.3920771727816506
a3	pepa3b13	DaPR130924_VB119_O1935.m	2858	22.93000030517578	EVTFVPGLYK		2	a3.a1 a3.a2	0.02500000037252903	34.599998474121094	2	1152.6314697265625	1152.63037109375	0.0012000000569969416	1.0410970308358627
a3	pepa3b37	DaPR130924_VB119_O1935.m	2945	23.309999465942383	KYDTVLDILR		1	a3.a1	4.099999932805076E-5	41.70000076293945	2	1235.69921875	1235.6998291015625	-6.000000284984708E-4	-0.4855548365129349
a3	pepa3b59	DaPR130924_VB119_O1935.m	2953	23.360000610351562	YSGPEDDAAISLAFSK		1	a3.a1	2.4999999848063226E-9	51.29999923706055	2	1670.7952880859375	1670.791259765625	0.004100000020116568	2.453927141498039
a3	pepa3b28	DaPR130924_VB119_O1935.m	2971	23.450000762939453	LMDGEEPLPMLPSYK	M10:+15.99491	1	a3.a1	0.03200000151991844	37.70000076293945	2	1735.8370361328125	1735.8284912109375	0.008500000461935997	4.896797411134945
a3	pepa3b24	DaPR130924_VB119_O1935.m	3027	23.68000030517578	IFDEILVNAADNK		2	a3.a1 a3.a2	8.500000348021786E-8	61.5	2	1461.7587890625	1461.7587890625	0.0	0.0
a3	pepa3b24	DaPR130924_VB119_O1935.m	3033	23.700000762939453	IFDEILVNAADNK		2	a3.a1 a3.a2	1.2000000424450263E-5	56.0	3	1461.760986328125	1461.7587890625	0.002099999925121665	1.4366254821484612
a3	pepa3b17	DaPR130924_VB119_O1935.m	3031	23.700000762939453	GFQQISFVNSIATSK		1	a3.a1	1.9999999494757503E-5	37.900001525878906	2	1626.8505859375	1626.8489990234375	0.0015999999595806003	0.9834962928588
a3	pepa3b17	DaPR130924_VB119_O1935.m	3044	23.75	GFQQISFVNSIATSK		1	a3.a1	2.300000051036477E-4	35.599998474121094	3	1626.8543701171875	1626.8489990234375	0.0052999998442828655	3.2578314566775046
a3	pepa3b38	DaPR130924_VB119_O1935.m	3051	23.780000686645508	MEVSPLQPVNENMQVNK	M13:+15.99491 - M1:+42.01057	1	a3.a1	1.1000000085914508E-5	47.0	2	2014.958251953125	2014.9576416015625	6.000000284984708E-4	0.29777302316964277
a3	pepa3a4	DaPR130924_VB119_O1935.m	3063	23.829999923706055	DIVALMVR		1	a3.a1	0.01600000075995922	42.70000076293945	2	916.5301513671875	916.5288696289062	0.0013000000035390258	1.4183950409171326
a3	pepa3b58	DaPR130924_VB119_O1935.m	3139	24.200000762939453	YIFTMLSSLAR	M5:+15.99491	1	a3.a1	2.900000026784255E-6	52.900001525878906	2	1317.684814453125	1317.6876220703125	-0.0027000000700354576	-2.0490441169913214
a3	pepa3b27	DaPR130924_VB119_O1935.m	3214	24.600000381469727	LMDGEEPLPMLPSYK		1	a3.a1	6.500000017695129E-5	42.099998474121094	2	1719.8372802734375	1719.8336181640625	0.003700000001117587	2.151370901254605
a3	pepa3b56	DaPR130924_VB119_O1935.m	3331	25.229999542236328	YDTVLDILR		1	a3.a1	0.00839999970048666	33.79999923706055	2	1107.6051025390625	1107.6048583984375	3.000000142492354E-4	0.2708547294411711
a3	pepa3b54	DaPR130924_VB119_O1935.m	3459	25.809999465942383	VTIDPENNLISIWNNGK		1	a3.a1	6.300000222836388E-6	50.20000076293945	2	1926.997802734375	1926.992431640625	0.005499999970197678	2.8541886724043977
a3	pepa3b54	DaPR130924_VB119_O1935.m	3476	25.899999618530273	VTIDPENNLISIWNNGK		1	a3.a1	0.002199999988079071	41.099998474121094	3	1926.9957275390625	1926.992431640625	0.0032999999821186066	1.7125132034426387
a3	pepa3b44	DaPR130924_VB119_O1935.m	3474	25.8799991607666	QIMENAEINNIIK	Q1:-17.02655	2	a3.a1 a3.a2	0.00430000014603138	49.400001525878906	2	1512.7752685546875	1512.7730712890625	0.002199999988079071	1.454282886067247
a3	pepa3b43	DaPR130924_VB119_O1935.m	3478	25.899999618530273	QEMAFYSLPEFEEWK	M3:+15.99491	1	a3.a1	0.006500000134110451	29.899999618530273	2	1949.86376953125	1949.863037109375	7.999999797903001E-4	0.4102852172510951
a3	pepa3b57	DaPR130924_VB119_O1935.m	3575	26.360000610351562	YIFTMLSSLAR		1	a3.a1	7.999999797903001E-5	49.900001525878906	2	1301.690185546875	1301.692626953125	-0.002400000113993883	-1.8437533287805195
a3	pepa3b14	DaPR130924_VB119_O1935.m	3587	26.40999984741211	EWLLGMLGAESAK		1	a3.a1	4.300000000512227E-6	48.900001525878906	2	1404.7174072265625	1404.7196044921875	-0.002099999925121665	-1.494960217260458
a3	pepa3b40	DaPR130924_VB119_O1935.m	3695	27.030000686645508	MYVPALIFGQLLTSSNYDDDEKK	M1:+15.99491	1	a3.a1	0.04899999871850014	29.899999618530273	3	2663.291259765625	2663.291259765625	0.0	0.0
a3	pepa3b35	DaPR130924_VB119_O1935.m	954	13.329999923706055	KGDLDTAAVK		1	a3.a2	0.014000000432133675	30.0	2	1017.5570678710938	1017.5579223632812	-8.999999845400453E-4	-0.8844705198204271
a3	pepa3a7	DaPR130924_VB119_O1935.m	1255	15.460000038146973	EDVLAGMSGK	M7:+15.99491	1	a3.a2	4.1000000783242285E-4	35.20000076293945	2	1022.484130859375	1022.4827270507812	0.00139999995008111	1.3692162351917947
a3	pepa3b50	DaPR130924_VB119_O1935.m	1422	16.40999984741211	SYDDAESLK		1	a3.a2	0.0013000000035390258	30.5	2	1027.458251953125	1027.458251953125	0.0	0.0
a3	pepa3b23	DaPR130924_VB119_O1935.m	1768	18.149999618530273	LDETGVALK		1	a3.a2	0.003100000089034438	36.599998474121094	2	945.526611328125	945.5255737304688	0.0010000000474974513	1.0576129036384065
a3	pepa3b11	DaPR130924_VB119_O1935.m	2063	19.530000686645508	EQVLEPMLNGTDK	M7:+15.99491	1	a3.a2	0.04100000113248825	24.5	2	1489.7215576171875	1489.720703125	8.999999845400453E-4	0.6041400798499393
a3	pepa3b22	DaPR130924_VB119_O1935.m	2097	19.68000030517578	HVDYVVDQVVGK		1	a3.a2	1.1000000085914508E-4	50.0	2	1357.705810546875	1357.7115478515625	-0.00559999980032444	-4.124587294838774
a3	pepa3b33	DaPR130924_VB119_O1935.m	2147	19.899999618530273	LQLEETMPSPYGR	M7:+15.99491	1	a3.a2	3.7000001611886546E-5	42.0	2	1536.7376708984375	1536.7366943359375	0.0010000000474974513	0.6507295955014443
a3	pepa3b10	DaPR130924_VB119_O1935.m	2472	21.309999465942383	EQVLEPMLNGTDK		1	a3.a2	0.03799999877810478	25.799999237060547	2	1473.729736328125	1473.725830078125	0.004000000189989805	2.7142091889491806
a3	pepa3b42	DaPR130924_VB119_O1935.m	2561	21.709999084472656	NTVEITELPVR		1	a3.a2	5.500000042957254E-5	54.29999923706055	2	1270.7010498046875	1270.7005615234375	5.000000237487257E-4	0.3934837513168939
a3	pepa3b32	DaPR130924_VB119_O1935.m	2631	22.010000228881836	LQLEETMPSPYGR		1	a3.a2	6.000000212225132E-6	45.5	2	1520.7412109375	1520.7418212890625	-5.000000237487257E-4	-0.32878692276963806
a3	pepa3b25	DaPR130924_VB119_O1935.m	2702	22.299999237060547	LHGLPEQFLYGTATK		1	a3.a2	0.0010000000474974513	42.29999923706055	3	1674.8865966796875	1674.8853759765625	0.0012000000569969416	0.7164669739248675
a3	pepa3b47	DaPR130924_VB119_O1935.m	2815	22.75	SLAVSGLGVIGR		1	a3.a2	8.099999831756577E-6	69.4000015258789	2	1128.674560546875	1128.6739501953125	6.000000284984708E-4	0.531597303538939
a3	pepa3b18	DaPR130924_VB119_O1935.m	3059	23.809999465942383	GFQQISFVNSIATTK		1	a3.a2	3.3999999260458935E-8	52.5	2	1640.8656005859375	1640.86474609375	0.0010000000474974513	0.6094347811896477
a3	pepa3b55	DaPR130924_VB119_O1935.m	3064	23.829999923706055	YAGPEDDAAITLAFSK		1	a3.a2	3.299999995487468E-10	45.79999923706055	2	1668.8125	1668.81201171875	6.000000284984708E-4	0.35953721826373736
a3	pepa3a3	DaPR130924_VB119_O1935.m	3165	24.329999923706055	DLIQMLVQR	M5:+15.99491	1	a3.a2	0.00839999970048666	53.599998474121094	2	1131.621826171875	1131.6195068359375	0.002400000113993883	2.1208543149847237
a3	pepa3b16	DaPR130924_VB119_O1935.m	3221	24.6299991607666	FDSNEEDSASVFSPSFGLK		1	a3.a2	0.00139999995008111	35.70000076293945	2	2062.927978515625	2062.92431640625	0.003599999938160181	1.7450954984289575
a3	pepa3b15	DaPR130924_VB119_O1935.m	3299	25.049999237060547	EWLVGMLGAESTK		1	a3.a2	2.6000000161729986E-6	42.20000076293945	2	1420.71484375	1420.7144775390625	3.9999998989515007E-4	0.2815484717154591
a3	pepa3b20	DaPR130924_VB119_O1935.m	3417	25.6299991607666	HGFLEEFITPIVK		1	a3.a2	5.400000009103678E-5	46.099998474121094	2	1529.837646484375	1529.836669921875	0.0010000000474974513	0.6536645820815099
a3	pepa3b48	DaPR130924_VB119_O1935.m	3435	25.709999084472656	SQDFGNLFSFPSYSQK		1	a3.a2	2.2000000171829015E-4	42.70000076293945	2	1851.853515625	1851.855224609375	-0.0017000000225380063	-0.917998340230187
a3	pepa3b53	DaPR130924_VB119_O1935.m	3497	25.979999542236328	VSIDPESNIISIWNNGK		1	a3.a2	5.500000042957254E-6	48.79999923706055	2	1885.9671630859375	1885.9658203125	0.00139999995008111	0.7423251975208826
a3	pepa3a2	DaPR130924_VB119_O1935.m	3524	26.110000610351562	DLIQMLVQR		1	a3.a2	0.007300000172108412	53.0	2	1115.623779296875	1115.6246337890625	-6.99999975040555E-4	-0.6274511639843442
a4	pepa4b46	DaPR130924_VB119_O1935.m	574	10.079999923706055	TGNAWHSK		1	a4.a1	1.1999999696854502E-4	38.900001525878906	2	900.4332885742188	900.4326782226562	6.000000284984708E-4	0.6663463499378958
a4	pepa4b45	DaPR130924_VB119_O1935.m	694	11.350000381469727	SSASADKPLSNMK	M12:+15.99491	1	a4.a1	0.017000000923871994	30.399999618530273	2	1351.65185546875	1351.652587890625	-6.99999975040555E-4	-0.5178845372781535
a4	pepa4b17	DaPR130924_VB119_O1935.m	809	12.350000381469727	GTNSYYK		1	a4.a1	0.017000000923871994	28.299999237060547	2	832.384521484375	832.3839721679688	5.000000237487257E-4	0.6006843481698245
a4	pepa4b41	DaPR130924_VB119_O1935.m	1170	14.90999984741211	RKGDEVDGVDEVAK		1	a4.a1	0.0017999999690800905	42.79999923706055	3	1516.7615966796875	1516.7606201171875	8.999999845400453E-4	0.5933698255368139
a4	pepa4b26	DaPR130924_VB119_O1935.m	1358	16.079999923706055	KGDEVDGVDEVAK		1	a4.a1	1.3999999737279722E-7	62.79999923706055	2	1360.66015625	1360.6595458984375	6.99999975040555E-4	0.5144563731248055
a4	pepa4b38	DaPR130924_VB119_O1935.m	1402	16.309999465942383	PEYSASQLK		1	a4.a1	0.023000000044703484	35.599998474121094	2	1022.5167236328125	1022.5156860351562	0.0010000000474974513	0.9779801534145551
a4	pepa4b23	DaPR130924_VB119_O1935.m	1406	16.329999923706055	LLWHGSR		1	a4.a1	0.04399999976158142	36.099998474121094	2	868.4808959960938	868.4791870117188	0.0017000000225380063	1.957444747049612
a4	pepa4a6	DaPR130924_VB119_O1935.m	1492	16.760000228881836	EDAIEHFMK	M8:+15.99491	1	a4.a1	0.02800000086426735	25.799999237060547	2	1135.5069580078125	1135.50927734375	-0.002300000051036477	-2.0255229058249284
a4	pepa4b27	DaPR130924_VB119_O1935.m	1524	16.90999984741211	KPPLLNNADSVQAK		1	a4.a1	0.009800000116229057	31.200000762939453	2	1494.8280029296875	1494.827880859375	1.9999999494757503E-4	0.13379466459549524
a4	pepa4b22	DaPR130924_VB119_O1935.m	1632	17.459999084472656	LEQMPSKEDAIEHFMK	M4:+15.99491 - M15:+15.99491	1	a4.a1	0.029999999329447746	31.0	3	1964.9095458984375	1964.9095458984375	-9.999999747378752E-5	-0.05089292669096551
a4	pepa4b12	DaPR130924_VB119_O1935.m	1685	17.75	GDEVDGVDEVAK		1	a4.a1	4.3999999199684225E-9	57.0	2	1232.5625	1232.564453125	-0.0020000000949949026	-1.622633274815101
a4	pepa4b14	DaPR130924_VB119_O1935.m	1699	17.809999465942383	GGSDDSSKDPIDVNYEK		1	a4.a1	1.3999999737279722E-6	51.599998474121094	2	1825.81689453125	1825.80908203125	0.007899999618530273	4.32684868110162
a4	pepa4b14	DaPR130924_VB119_O1935.m	1698	17.809999465942383	GGSDDSSKDPIDVNYEK		1	a4.a1	0.0026000000070780516	42.20000076293945	3	1825.8101806640625	1825.80908203125	0.0010999999940395355	0.6024726269932686
a4	pepa4a1	DaPR130924_VB119_O1935.m	1828	18.40999984741211	AEPVEVVAPR		1	a4.a1	0.013000000268220901	31.100000381469727	2	1066.5908203125	1066.589599609375	0.0013000000035390258	1.2188380648143713
a4	pepa4a4	DaPR130924_VB119_O1935.m	1913	18.809999465942383	DPIDVNYEK		1	a4.a1	1.4999999621068127E-5	46.599998474121094	2	1092.522216796875	1092.521240234375	0.0010999999940395355	1.00684540815294
a4	pepa4b13	DaPR130924_VB119_O1935.m	1951	18.959999084472656	GGAAVDPDSGLEHSAHVLEK		1	a4.a1	8.90000018127779E-10	58.400001525878906	2	1988.966064453125	1988.9676513671875	-0.001500000013038516	-0.7541600850106526
a4	pepa4b40	DaPR130924_VB119_O1935.m	2017	19.329999923706055	QQVPSGESAILDR		1	a4.a1	0.04899999871850014	30.200000762939453	2	1399.7177734375	1399.718017578125	-1.9999999494757503E-4	-0.14288591876071358
a4	pepa4b33	DaPR130924_VB119_O1935.m	2056	19.5	MIFDVESMK	M1:+15.99491 - M8:+15.99491	1	a4.a1	8.299999753944576E-4	39.29999923706055	2	1131.5076904296875	1131.5064697265625	0.0013000000035390258	1.1489108001770252
a4	pepa4b21	DaPR130924_VB119_O1935.m	2086	19.6299991607666	LEQMPSKEDAIEHFMK	M4:+15.99491	1	a4.a1	0.012000000104308128	40.70000076293945	3	1948.9156494140625	1948.9146728515625	8.999999845400453E-4	0.4617954788257644
a4	pepa4b35	DaPR130924_VB119_O1935.m	2100	19.68000030517578	MVDPEKPQLGMIDR	M1:+15.99491	1	a4.a1	0.026000000536441803	36.599998474121094	3	1644.809326171875	1644.808837890625	5.000000237487257E-4	0.3039867078960663
a4	pepa4b31	DaPR130924_VB119_O1935.m	2224	20.260000228881836	MAIMVQSPMFDGK	M1:+15.99491 - M4:+15.99491 - M9:+15.99491	1	a4.a1	3.3999999868683517E-4	45.29999923706055	2	1502.673583984375	1502.669189453125	0.004399999976158142	2.9281228410355973
a4	pepa4b34	DaPR130924_VB119_O1935.m	2280	20.510000228881836	MVDPEKPQLGMIDR		1	a4.a1	0.019999999552965164	30.899999618530273	2	1628.8177490234375	1628.8138427734375	0.0038999998942017555	2.394380371645842
a4	pepa4b16	DaPR130924_VB119_O1935.m	2291	20.559999465942383	GIYFADMVSK	M7:+15.99491	1	a4.a1	0.0066999997943639755	38.20000076293945	2	1146.5516357421875	1146.5504150390625	0.0013000000035390258	1.1338358841331329
a4	pepa4a7	DaPR130924_VB119_O1935.m	2310	20.649999618530273	EELGFRPEYSASQLK		1	a4.a1	2.300000051036477E-4	43.5	2	1753.8731689453125	1753.8759765625	-0.0027000000700354576	-1.5394475470992588
a4	pepa4b24	DaPR130924_VB119_O1935.m	2351	20.809999465942383	LPKPVQDLIK		1	a4.a1	0.006599999964237213	36.0	2	1150.724365234375	1150.7198486328125	0.004600000102072954	3.9974978336719253
a4	pepa4b20	DaPR130924_VB119_O1935.m	2363	20.860000610351562	LEQMPSKEDAIEHFMK		1	a4.a1	0.017000000923871994	42.20000076293945	3	1932.924072265625	1932.9197998046875	0.00430000014603138	2.224613844022848
a4	pepa4a2	DaPR130924_VB119_O1935.m	2367	20.8799991607666	AMVEYEIDLQK	M2:+15.99491	1	a4.a1	4.099999841855606E-6	53.599998474121094	2	1354.6600341796875	1354.65625	0.003800000064074993	2.8051397275692587
a4	pepa4b18	DaPR130924_VB119_O1935.m	2400	21.010000228881836	HPDVEVDGFSELR		1	a4.a1	0.005900000222027302	27.700000762939453	2	1499.71533203125	1499.712890625	0.0024999999441206455	1.6669857008955757
a4	pepa4b18	DaPR130924_VB119_O1935.m	2407	21.049999237060547	HPDVEVDGFSELR		1	a4.a1	0.002099999925121665	48.099998474121094	3	1499.7147216796875	1499.712890625	0.0017999999690800905	1.2002297108548203
a4	pepa4b32	DaPR130924_VB119_O1935.m	2560	21.709999084472656	MIFDVESMK	M1:+15.99491	1	a4.a1	0.0020000000949949026	38.5	2	1115.5123291015625	1115.5115966796875	7.999999797903001E-4	0.7171597159289912
a4	pepa4b32	DaPR130924_VB119_O1935.m	2445	21.209999084472656	MIFDVESMK	M8:+15.99491	1	a4.a1	0.007699999958276749	42.20000076293945	2	1115.513671875	1115.5115966796875	0.002199999988079071	1.9721892579399045
a4	pepa4b30	DaPR130924_VB119_O1935.m	2501	21.450000762939453	MAIMVQSPMFDGK	M1:+15.99491 - M9:+15.99491	1	a4.a1	6.000000284984708E-4	38.0	2	1486.6767578125	1486.67431640625	0.0024999999441206455	1.681605659377984
a4	pepa4b19	DaPR130924_VB119_O1935.m	2630	22.010000228881836	IAPPEAPVTGYMFGK	M12:+15.99491	1	a4.a1	5.300000193528831E-4	44.400001525878906	3	1593.799560546875	1593.798583984375	0.0010000000474974513	0.627431883517883
a4	pepa4b29	DaPR130924_VB119_O1935.m	2670	22.18000030517578	MAIMVQSPMFDGK	M9:+15.99491	1	a4.a1	3.800000122282654E-4	45.5	2	1470.6781005859375	1470.679443359375	-0.0012000000569969416	-0.8159494323629501
a4	pepa4b39	DaPR130924_VB119_O1935.m	2680	22.229999542236328	QQVPSGESAILDR	Q1:-17.02655	1	a4.a1	2.4999999848063226E-9	55.29999923706055	2	1382.6925048828125	1382.6915283203125	0.0010999999940395355	0.7955498182416801
a4	pepa4b25	DaPR130924_VB119_O1935.m	2780	22.610000610351562	KFYPLEIDYGQDEEAVK		1	a4.a1	5.900000178371556E-5	56.70000076293945	2	2043.99560546875	2043.991455078125	0.00430000014603138	2.103727065662819
a4	pepa4b25	DaPR130924_VB119_O1935.m	2758	22.530000686645508	KFYPLEIDYGQDEEAVK		1	a4.a1	0.004600000102072954	36.79999923706055	3	2043.9940185546875	2043.991455078125	0.0027000000700354576	1.3209448910989987
a4	pepa4b11	DaPR130924_VB119_O1935.m	2769	22.579999923706055	FYTLIPHDFGMK	M11:+15.99491	1	a4.a1	0.0019000000320374966	32.79999923706055	2	1484.7252197265625	1484.7247314453125	6.000000284984708E-4	0.4041153324861759
a4	pepa4a5	DaPR130924_VB119_O1935.m	2833	22.809999465942383	DVEVDGFSELR		1	a4.a1	7.000000096013537E-6	48.79999923706055	2	1265.6080322265625	1265.6011962890625	0.006800000090152025	5.3729406309749645
a4	pepa4b15	DaPR130924_VB119_O1935.m	2836	22.829999923706055	GIYFADMVSK		1	a4.a1	9.600000339560211E-5	45.400001525878906	2	1130.5567626953125	1130.5555419921875	0.0013000000035390258	1.1498771668026633
a4	pepa4a3	DaPR130924_VB119_O1935.m	2844	22.860000610351562	AQNDLIWNIK		1	a4.a1	9.500000160187483E-4	38.400001525878906	2	1214.6483154296875	1214.6531982421875	-0.004900000058114529	-4.034073318380648
a4	pepa4b48	DaPR130924_VB119_O1935.m	2879	23.030000686645508	VVSEDFLQDVSASTK		1	a4.a1	1.3999999737279722E-7	50.099998474121094	2	1624.8065185546875	1624.806884765625	-3.000000142492354E-4	-0.18463733571175123
a4	pepa4b28	DaPR130924_VB119_O1935.m	3011	23.610000610351562	MAIMVQSPMFDGK		1	a4.a1	1.1000000085914508E-4	42.400001525878906	2	1454.683349609375	1454.6844482421875	-0.0010999999940395355	-0.7561777369440872
a4	pepa4b10	DaPR130924_VB119_O1935.m	3024	23.65999984741211	FYTLIPHDFGMK		1	a4.a1	0.006599999964237213	32.79999923706055	2	1468.7308349609375	1468.7298583984375	0.0010999999940395355	0.7489464367797494
a4	pepa4b37	DaPR130924_VB119_O1935.m	3062	23.829999923706055	NTHATTHNAYDLEVIDIFK		1	a4.a1	0.0034000000450760126	45.599998474121094	3	2202.085205078125	2202.0830078125	0.002300000051036477	1.0444656458801005
a4	pepa4a8	DaPR130924_VB119_O1935.m	3136	24.18000030517578	FYPLEIDYGQDEEAVK		1	a4.a1	3.000000026176508E-9	56.70000076293945	2	1915.899169921875	1915.8963623046875	0.00279999990016222	1.4614568696158587
a4	pepa4b43	DaPR130924_VB119_O1935.m	3147	24.229999542236328	SLQELFLAH		1	a4.a1	0.001500000013038516	41.79999923706055	2	1057.569580078125	1057.568115234375	0.001500000013038516	1.4183483705974727
a4	pepa4a9	DaPR130924_VB119_O1935.m	3304	25.079999923706055	FYTLIPHDF		1	a4.a1	0.004100000020116568	31.600000381469727	2	1152.573486328125	1152.57275390625	6.99999975040555E-4	0.6073369101153443
a4	pepa4b47	DaPR130924_VB119_O1935.m	3445	25.760000228881836	VFSATLGLVDIVK		1	a4.a1	3.000000142492354E-4	55.900001525878906	2	1361.8057861328125	1361.8043212890625	0.001500000013038516	1.1014798452237542
a4	pepa4b36	DaPR130924_VB119_O1935.m	3691	27.0	NAYDLEVIDIFK		1	a4.a1	5.4000000915266355E-8	66.0999984741211	2	1439.7442626953125	1439.7420654296875	0.002199999988079071	1.5280514759582902
a4	pepa4b42	DaPR130924_VB119_O1935.m	3784	27.559999465942383	SILSEVQQAVSQGSSDSQILDLSNR		1	a4.a1	0.0024999999441206455	50.70000076293945	3	2661.338134765625	2661.3330078125	0.005200000014156103	1.953908059942591
a4	pepa4b44	DaPR130924_VB119_O1935.m	3850	27.899999618530273	SLQELFLAHILSPWGAEVK		1	a4.a1	7.900000200606883E-4	45.20000076293945	3	2138.16796875	2138.164794921875	0.003100000089034438	1.4498415166113083
a5	pepa5b16	DaPR130924_VB119_O1935.m	1277	15.600000381469727	IMATPEQVGK	M2:+15.99491	1	a5.a1	0.0038999998942017555	46.099998474121094	2	1089.5625	1089.561279296875	0.0013000000035390258	1.1931407881693012
a5	pepa5b34	DaPR130924_VB119_O1935.m	1615	17.3799991607666	VEYSEEELK		1	a5.a1	0.014000000432133675	42.20000076293945	2	1125.53173828125	1125.5313720703125	3.000000142492354E-4	0.26654078392982744
a5	pepa5b18	DaPR130924_VB119_O1935.m	1908	18.780000686645508	IMLFTNEDNPHGNDSAK	M2:+15.99491	1	a5.a1	3.5000000934815034E-5	40.599998474121094	2	1918.8701171875	1918.8603515625	0.009800000116229057	5.107198190972605
a5	pepa5b18	DaPR130924_VB119_O1935.m	1903	18.760000228881836	IMLFTNEDNPHGNDSAK	M2:+15.99491	1	a5.a1	4.299999854993075E-4	45.29999923706055	3	1918.8599853515625	1918.8603515625	-3.9999998989515007E-4	-0.20845706128089825
a5	pepa5b32	DaPR130924_VB119_O1935.m	2047	19.459999084472656	TEGDEEAEEEQEENLEASGDYK		1	a5.a1	1.9999999494757503E-4	50.5	3	2501.00048828125	2500.99609375	0.004399999976158142	1.7592990197600713
a5	pepa5b32	DaPR130924_VB119_O1935.m	2045	19.459999084472656	TEGDEEAEEEQEENLEASGDYK		1	a5.a1	1.1000000199601345E-7	46.79999923706055	2	2501.00390625	2500.99609375	0.007699999958276749	3.0787732845801243
a5	pepa5b17	DaPR130924_VB119_O1935.m	2107	19.709999084472656	IMLFTNEDNPHGNDSAK		1	a5.a1	0.0017000000225380063	44.20000076293945	3	1902.8660888671875	1902.865478515625	6.000000284984708E-4	0.31531394902729276
a5	pepa5b17	DaPR130924_VB119_O1935.m	2115	19.760000228881836	IMLFTNEDNPHGNDSAK		1	a5.a1	9.799999816095806E-7	58.20000076293945	2	1902.8668212890625	1902.865478515625	0.00139999995008111	0.7357324865513946
a5	pepa5b21	DaPR130924_VB119_O1935.m	2184	20.059999465942383	KQELLEALTK		1	a5.a1	6.99999975040555E-4	36.400001525878906	2	1172.689453125	1172.6888427734375	6.000000284984708E-4	0.5116446977353823
a5	pepa5b30	DaPR130924_VB119_O1935.m	2362	20.850000381469727	SDSFENPVLQQH		1	a5.a1	5.199999941396527E-5	41.0	2	1400.6475830078125	1400.64453125	0.003100000089034438	2.213266835281793
a5	pepa5a7	DaPR130924_VB119_O1935.m	2507	21.479999542236328	ELVYPPDYNPEGK		1	a5.a1	2.300000051036477E-4	48.20000076293945	2	1520.7318115234375	1520.7271728515625	0.004699999932199717	3.090626652896983
a5	pepa5a7	DaPR130924_VB119_O1935.m	2389	20.959999084472656	ELVYPPDYNPEGK		1	a5.a1	0.001500000013038516	46.70000076293945	2	1520.7271728515625	1520.7271728515625	0.0	0.0
a5	pepa5b28	DaPR130924_VB119_O1935.m	2390	20.959999084472656	RILELDQFK		1	a5.a1	0.017999999225139618	31.799999237060547	2	1161.662841796875	1161.6630859375	-1.9999999494757503E-4	-0.17216695388591824
a5	pepa5b31	DaPR130924_VB119_O1935.m	2421	21.100000381469727	SDSFENPVLQQHFR		1	a5.a1	4.699999944790534E-9	64.0	2	1703.8211669921875	1703.81396484375	0.007199999876320362	4.225813395643019
a5	pepa5b14	DaPR130924_VB119_O1935.m	2667	22.18000030517578	LGSLVDEFK		1	a5.a1	3.699999942909926E-4	42.5	2	1007.5422973632812	1007.5411987304688	0.0010999999940395355	1.0917667639056026
a5	pepa5b33	DaPR130924_VB119_O1935.m	2757	22.530000686645508	TFNTSTGGLLLPSDTK		1	a5.a1	2.100000074278796E-6	45.29999923706055	2	1651.8587646484375	1651.854248046875	0.004600000102072954	2.7847493854327143
a5	pepa5b15	DaPR130924_VB119_O1935.m	2768	22.579999923706055	ILELDQFK		1	a5.a1	3.9999998989515007E-4	35.5	2	1005.5631103515625	1005.5618896484375	0.0010999999940395355	1.0939157553237377
a5	pepa5a9	DaPR130924_VB119_O1935.m	2947	23.329999923706055	FDDPGLMLMGFK	M7:+15.99491 - M9:+15.99491	1	a5.a1	1.2000000104706032E-8	59.0	2	1402.6380615234375	1402.6385498046875	-3.9999998989515007E-4	-0.2851768119098457
a5	pepa5b24	DaPR130924_VB119_O1935.m	3001	23.579999923706055	NIYVLQELDNPGAK		1	a5.a1	9.599999657439184E-7	63.29999923706055	2	1573.8253173828125	1573.822509765625	0.002899999963119626	1.842647404726405
a5	pepa5b20	DaPR130924_VB119_O1935.m	3049	23.760000228881836	KPGGFDISLFYR		1	a5.a1	0.0015999999595806003	41.70000076293945	2	1399.742431640625	1399.7373046875	0.005200000014156103	3.714982801945852
a5	pepa5a3	DaPR130924_VB119_O1935.m	3122	24.100000381469727	DIISIAEDEDLR		1	a5.a1	1.1000000085914508E-5	68.9000015258789	2	1388.6932373046875	1388.6907958984375	0.0024999999441206455	1.8002567248983798
a5	pepa5a6	DaPR130924_VB119_O1935.m	3185	24.40999984741211	DTGIFLDLMHLK	M9:+15.99491	1	a5.a1	5.2999999752501026E-5	45.29999923706055	2	1418.732421875	1418.7352294921875	-0.00279999990016222	-1.973588758463715
a5	pepa5b29	DaPR130924_VB119_O1935.m	3216	24.600000381469727	RNIPPYFVALVPQEEELDDQK		1	a5.a1	1.1000000085914508E-5	56.70000076293945	3	2500.279296875	2500.272216796875	0.0071000000461936	2.839690813862454
a5	pepa5a8	DaPR130924_VB119_O1935.m	3262	24.8799991607666	FDDPGLMLMGFK	M9:+15.99491	1	a5.a1	1.8999999156221747E-5	63.70000076293945	2	1386.645263671875	1386.6435546875	0.0017000000225380063	1.225981988515517
a5	pepa5a8	DaPR130924_VB119_O1935.m	3361	25.360000610351562	FDDPGLMLMGFK	M7:+15.99491	1	a5.a1	3.599999942593968E-8	67.80000305175781	2	1386.6446533203125	1386.6435546875	0.0010999999940395355	0.793282448341554
a5	pepa5a4	DaPR130924_VB119_O1935.m	3368	25.399999618530273	DSLIFLVDASK		1	a5.a1	5.700000201613875E-6	56.400001525878906	2	1207.6585693359375	1207.6573486328125	0.0013000000035390258	1.0764642843524732
a5	pepa5b12	DaPR130924_VB119_O1935.m	3390	25.5	FDDPGLMLMGFKPL	M7:+15.99491 - M9:+15.99491	1	a5.a1	2.2000000171829015E-5	46.5	2	1612.7764892578125	1612.775390625	0.0012000000569969416	0.7440590078274351
a5	pepa5b13	DaPR130924_VB119_O1935.m	3469	25.860000610351562	GGFDISLFYR		1	a5.a1	4.900000058114529E-4	45.400001525878906	2	1174.5914306640625	1174.589599609375	0.0019000000320374966	1.6175862894319566
a5	pepa5b25	DaPR130924_VB119_O1935.m	3501	26.010000228881836	PGGFDISLFYR		1	a5.a1	0.004900000058114529	44.5	2	1271.6434326171875	1271.642333984375	0.0012000000569969416	0.9436616137471925
a5	pepa5a1	DaPR130924_VB119_O1935.m	3519	26.100000381469727	ALDLMEPEQAVDLTLPK		1	a5.a1	2.200000039920269E-7	48.0	2	1882.9869384765625	1882.9835205078125	0.0035000001080334187	1.8587523841363844
a5	pepa5a5	DaPR130924_VB119_O1935.m	3622	26.6299991607666	DTGIFLDLMHLK		1	a5.a1	0.003000000026077032	26.600000381469727	3	1402.7413330078125	1402.7403564453125	0.0010000000474974513	0.7128903384740094
a5	pepa5a5	DaPR130924_VB119_O1935.m	3608	26.559999465942383	DTGIFLDLMHLK		1	a5.a1	9.400000309384149E-13	64.69999694824219	2	1402.740966796875	1402.7403564453125	6.99999975040555E-4	0.4990231954361294
a5	pepa5b26	DaPR130924_VB119_O1935.m	3620	26.610000610351562	PQEEELDDQK		1	a5.a1	0.014000000432133675	31.600000381469727	2	1230.5382080078125	1230.5489501953125	-0.010999999940395355	-8.939099853483633
a5	pepa5b27	DaPR130924_VB119_O1935.m	3645	26.760000228881836	QELLEALTK	Q1:-17.02655	1	a5.a1	3.199999980552093E-7	38.29999923706055	2	1027.5657958984375	1027.5673828125	-0.0015999999595806003	-1.5570754641912878
a5	pepa5b11	DaPR130924_VB119_O1935.m	3659	26.829999923706055	FDDPGLMLMGFKPL	M9:+15.99491	1	a5.a1	7.999999979801942E-6	44.5	2	1596.7872314453125	1596.780517578125	0.006800000090152025	4.258569048967198
a5	pepa5a2	DaPR130924_VB119_O1935.m	3756	27.399999618530273	DLLAVVFYGTEK		1	a5.a1	1.9999999949504854E-6	56.70000076293945	2	1354.7269287109375	1354.7257080078125	0.0013000000035390258	0.9596038488490312
a5	pepa5b23	DaPR130924_VB119_O1935.m	3831	27.809999465942383	NLEALALDLMEPEQAVDLTLPK	M10:+15.99491	1	a5.a1	3.100000030826777E-4	61.400001525878906	3	2439.271484375	2439.26904296875	0.002400000113993883	0.9839013539371312
a5	pepa5b23	DaPR130924_VB119_O1935.m	3832	27.829999923706055	NLEALALDLMEPEQAVDLTLPK	M10:+15.99491	1	a5.a1	8.600000001024455E-6	47.29999923706055	2	2439.275634765625	2439.26904296875	0.006500000134110451	2.664732761991488
a5	pepa5b10	DaPR130924_VB119_O1935.m	3860	27.950000762939453	FDDPGLMLMGFKPL		1	a5.a1	1.9999999494757503E-5	55.0	2	1580.788818359375	1580.78564453125	0.0032999999821186066	2.087569553490698
a5	pepa5b19	DaPR130924_VB119_O1935.m	3867	27.979999542236328	IQVTPPGFQLVFLPFADDK		1	a5.a1	0.04899999871850014	42.099998474121094	3	2132.145751953125	2132.14306640625	0.0027000000700354576	1.2663315668522828
a5	pepa5b19	DaPR130924_VB119_O1935.m	3865	27.959999084472656	IQVTPPGFQLVFLPFADDK		1	a5.a1	0.005799999926239252	37.29999923706055	2	2132.14794921875	2132.14306640625	0.004900000058114529	2.298157255635538
a5	pepa5b22	DaPR130924_VB119_O1935.m	3869	27.979999542236328	NLEALALDLMEPEQAVDLTLPK		1	a5.a1	1.9999999494757503E-5	63.20000076293945	3	2423.2744140625	2423.274169921875	3.000000142492354E-4	0.12379945198644494
a5	pepa5b22	DaPR130924_VB119_O1935.m	3871	27.979999542236328	NLEALALDLMEPEQAVDLTLPK		1	a5.a1	0.005900000222027302	28.399999618530273	2	2423.277099609375	2423.274169921875	0.002899999963119626	1.196727963808206
a6	pepa6b20	DaPR130924_VB119_O1935.m	688	11.279999732971191	SKVDEEQMK		1	a6.a1	8.699999889358878E-4	33.400001525878906	2	1093.5205078125	1093.519775390625	6.99999975040555E-4	0.6401347198229702
a6	pepa6b23	DaPR130924_VB119_O1935.m	798	12.279999732971191	VDEEQMK		1	a6.a1	0.0010000000474974513	30.200000762939453	2	878.3936767578125	878.392822265625	7.999999797903001E-4	0.9107542314916378
a6	pepa6a8	DaPR130924_VB119_O1935.m	1113	14.479999542236328	EEASGSSVTAEEAK		1	a6.a1	0.03700000047683716	29.799999237060547	2	1394.634521484375	1394.6285400390625	0.006000000052154064	4.302220899613892
a6	pepa6a8	DaPR130924_VB119_O1935.m	1037	13.90999984741211	EEASGSSVTAEEAK		1	a6.a1	1.4999999464748726E-8	54.20000076293945	2	1394.6287841796875	1394.6285400390625	1.9999999494757503E-4	0.14340735845114225
a6	pepa6b14	DaPR130924_VB119_O1935.m	1849	18.5	LGGHGPSFPLK		1	a6.a1	0.00430000014603138	34.79999923706055	2	1109.6107177734375	1109.610595703125	9.999999747378752E-5	0.09012170383108202
a6	pepa6b18	DaPR130924_VB119_O1935.m	1900	18.729999542236328	MLNPPAEVTTK		1	a6.a1	0.013000000268220901	38.70000076293945	2	1200.627197265625	1200.6297607421875	-0.0024999999441206455	-2.0822405256514984
a6	pepa6b25	DaPR130924_VB119_O1935.m	1935	18.899999618530273	VITMFVQR	M4:+15.99491	1	a6.a1	0.012000000104308128	39.20000076293945	2	1009.5513916015625	1009.55029296875	0.0010000000474974513	0.9905400993513511
a6	pepa6b15	DaPR130924_VB119_O1935.m	1976	19.1299991607666	KVITMFVQR		1	a6.a1	8.399999933317304E-5	45.29999923706055	2	1121.65625	1121.650390625	0.005900000222027302	5.260106242854991
a6	pepa6b19	DaPR130924_VB119_O1935.m	2220	20.229999542236328	RHIEIFTDLSSR		1	a6.a1	9.399999726156238E-6	40.20000076293945	3	1473.780517578125	1473.78125	-7.999999797903001E-4	-0.5428213853245182
a6	pepa6a6	DaPR130924_VB119_O1935.m	2285	20.530000686645508	DQVTAQEIFQDNHEDGPTAK		1	a6.a1	0.008299999870359898	45.0	3	2243.02099609375	2243.021484375	-6.000000284984708E-4	-0.26749633593708355
a6	pepa6a6	DaPR130924_VB119_O1935.m	2297	20.579999923706055	DQVTAQEIFQDNHEDGPTAK		1	a6.a1	5.4000000915266355E-8	56.400001525878906	2	2243.022705078125	2243.021484375	0.0012000000569969416	0.5349926718741671
a6	pepa6a2	DaPR130924_VB119_O1935.m	2308	20.6299991607666	ANPQVGVAFPH		1	a6.a1	0.0430000014603138	39.29999923706055	2	1136.5858154296875	1136.5850830078125	6.99999975040555E-4	0.6158799596314457
a6	pepa6b24	DaPR130924_VB119_O1935.m	2446	21.209999084472656	VITMFVQR		1	a6.a1	0.032999999821186066	37.599998474121094	2	993.55615234375	993.555419921875	6.99999975040555E-4	0.7045404423394894
a6	pepa6a7	DaPR130924_VB119_O1935.m	2458	21.260000228881836	EDIIQGFR		1	a6.a1	6.099999882280827E-4	35.20000076293945	2	977.5076904296875	977.5054931640625	0.002199999988079071	2.2506267263603275
a6	pepa6b28	DaPR130924_VB119_O1935.m	2470	21.309999465942383	YGSDIVPFSK		1	a6.a1	1.8000000272877514E-4	42.5	2	1112.5640869140625	1112.562744140625	0.001500000013038516	1.348238578847217
a6	pepa6a3	DaPR130924_VB119_O1935.m	2512	21.5	AVDALIDSMSLAK	M9:+15.99491	1	a6.a1	5.60000010807471E-8	53.0	2	1349.698486328125	1349.698486328125	0.0	0.0
a6	pepa6b11	DaPR130924_VB119_O1935.m	2521	21.549999237060547	HIEIFTDLSSR		1	a6.a1	3.499999875202775E-4	35.599998474121094	2	1317.680419921875	1317.68017578125	3.000000142492354E-4	0.22767286004843015
a6	pepa6b10	DaPR130924_VB119_O1935.m	2629	22.010000228881836	FFMGNQVLK		1	a6.a1	3.9999998989515007E-4	34.70000076293945	2	1083.567626953125	1083.5660400390625	0.0017000000225380063	1.5688937819394204
a6	pepa6b21	DaPR130924_VB119_O1935.m	2661	22.149999618530273	SQLDIIIH		1	a6.a1	0.00419999985024333	35.20000076293945	2	938.531982421875	938.531005859375	0.0010000000474974513	1.0654949503578643
a6	pepa6b22	DaPR130924_VB119_O1935.m	2975	23.459999084472656	SQLDIIIHSLK		1	a6.a1	2.699999895412475E-4	54.0	2	1266.7469482421875	1266.741943359375	0.004999999888241291	3.9471337587365176
a6	pepa6b17	DaPR130924_VB119_O1935.m	3228	24.65999984741211	KYAPTEAQLNAVDALIDSMSLAK	M19:+15.99491	1	a6.a1	0.010999999940395355	42.400001525878906	3	2465.263427734375	2465.259521484375	0.0038999998942017555	1.581983503243301
a6	pepa6a1	DaPR130924_VB119_O1935.m	3305	25.079999923706055	ALDDLDMVAIVR		1	a6.a1	2.900000026784255E-7	67.0	2	1330.705322265625	1330.703857421875	0.00139999995008111	1.0520747665025112
a6	pepa6a9	DaPR130924_VB119_O1935.m	3446	25.760000228881836	EPLPPIQQHIWNMLNPPAEVTTK		1	a6.a1	0.013000000268220901	36.900001525878906	3	2653.384765625	2653.381103515625	0.003700000001117587	1.3944472568283666
a6	pepa6b27	DaPR130924_VB119_O1935.m	3543	26.209999084472656	YAPTEAQLNAVDALIDSMSLAK	M18:+15.99491	1	a6.a1	1.199999957179898E-7	50.099998474121094	2	2337.170166015625	2337.164794921875	0.005499999970197678	2.3532786315059684
a6	pepa6a4	DaPR130924_VB119_O1935.m	3558	26.280000686645508	DDEAAAVALSSLIH		1	a6.a1	1.9000000293090125E-6	52.5	2	1411.7064208984375	1411.706787109375	-3.000000142492354E-4	-0.21250872843327362
a6	pepa6a5	DaPR130924_VB119_O1935.m	3673	26.90999984741211	DEIALVLFGTDGTDNPLSGGDQYQNITVHR		1	a6.a1	1.8000000272877514E-4	52.900001525878906	3	3245.575927734375	3245.5712890625	0.004600000102072954	1.4173159953610779
a6	pepa6b13	DaPR130924_VB119_O1935.m	3676	26.90999984741211	HLMLPDFDLLEDIESK	M3:+15.99491	1	a6.a1	5.0999999075429514E-5	51.20000076293945	3	1930.9471435546875	1930.9471435546875	0.0	0.0
a6	pepa6b16	DaPR130924_VB119_O1935.m	3741	27.280000686645508	KYAPTEAQLNAVDALIDSMSLAK		1	a6.a1	1.1999999696854502E-4	55.400001525878906	3	2449.263916015625	2449.2646484375	-7.999999797903001E-4	-0.3266286394574214
a6	pepa6b12	DaPR130924_VB119_O1935.m	3764	27.450000762939453	HLMLPDFDLLEDIESK		1	a6.a1	0.04399999976158142	41.5	3	1914.9515380859375	1914.9521484375	-6.000000284984708E-4	-0.31332377103419484
a6	pepa6b26	DaPR130924_VB119_O1935.m	3866	27.959999084472656	YAPTEAQLNAVDALIDSMSLAK		1	a6.a1	0.004699999932199717	36.70000076293945	3	2321.170654296875	2321.169921875	8.999999845400453E-4	0.3877355018511705
a6	pepa6b26	DaPR130924_VB119_O1935.m	3868	27.979999542236328	YAPTEAQLNAVDALIDSMSLAK		1	a6.a1	6.499999926745659E-6	48.29999923706055	2	2321.175537109375	2321.169921875	0.005799999926239252	2.4987399119639266
a7	pepa7b17	DaPR130924_VB119_O1935.m	1004	13.710000038146973	QVNYNDGSQEDR		1	a7.a1	0.00559999980032444	44.599998474121094	2	1424.6016845703125	1424.6041259765625	-0.002400000113993883	-1.6846786207001114
a7	pepa7b19	DaPR130924_VB119_O1935.m	1029	13.859999656677246	SDSEGSDYTPGK		1	a7.a1	1.1000000085914508E-5	46.20000076293945	2	1242.5093994140625	1242.512451171875	-0.003000000026077032	-2.414462747031294
a7	pepa7a5	DaPR130924_VB119_O1935.m	1175	14.949999809265137	EEEMGEEEEVER	M4:+15.99491	1	a7.a1	0.02800000086426735	41.79999923706055	2	1510.587890625	1510.58544921875	0.0024999999441206455	1.654987439084366
a7	pepa7b13	DaPR130924_VB119_O1935.m	1204	15.130000114440918	IDGGITGNMR	M9:+15.99491	1	a7.a1	0.017000000923871994	36.29999923706055	2	1049.505859375	1049.5047607421875	0.0010999999940395355	1.0481133913691243
a7	pepa7b22	DaPR130924_VB119_O1935.m	1357	16.059999465942383	VAQYVVR		1	a7.a1	8.399999933317304E-4	38.599998474121094	2	834.4843139648438	834.4835815429688	6.99999975040555E-4	0.8388421180752865
a7	pepa7a7	DaPR130924_VB119_O1935.m	1372	16.1299991607666	EVMLQNGETPK	M3:+15.99491	1	a7.a1	0.004000000189989805	38.20000076293945	2	1261.608642578125	1261.6097412109375	-0.0010000000474974513	-0.7926381786951137
a7	pepa7b15	DaPR130924_VB119_O1935.m	1426	16.43000030517578	KNDMDEPPSGDFGGDEEK	M4:+15.99491	1	a7.a1	0.028999999165534973	29.799999237060547	3	1982.78662109375	1982.7923583984375	-0.005799999926239252	-2.925167580797059
a7	pepa7a4	DaPR130924_VB119_O1935.m	1509	16.850000381469727	EEEMGEEEEVER		1	a7.a1	6.4000000747910235E-6	50.900001525878906	2	1494.58544921875	1494.5904541015625	-0.004999999888241291	-3.3453979814469794
a7	pepa7b24	DaPR130924_VB119_O1935.m	1537	16.959999084472656	VVVEPPEGEEK		1	a7.a1	0.00430000014603138	34.29999923706055	2	1211.6163330078125	1211.6158447265625	5.000000237487257E-4	0.41267207417675006
a7	pepa7b25	DaPR130924_VB119_O1935.m	1593	17.280000686645508	WQDIQNDPR		1	a7.a1	0.009999999776482582	38.0	2	1171.551025390625	1171.549560546875	0.0015999999595806003	1.3657125686033516
a7	pepa7a2	DaPR130924_VB119_O1935.m	1761	18.110000610351562	APEPTPQQVAQQQ		1	a7.a1	6.199999916134402E-5	45.79999923706055	2	1421.7034912109375	1421.702392578125	0.0012000000569969416	0.8440585478799492
a7	pepa7b20	DaPR130924_VB119_O1935.m	2269	20.459999084472656	TPTPSTPGDTQPNTPAPVPPAEDGIK		1	a7.a1	4.1000000783242285E-4	43.20000076293945	3	2585.279541015625	2585.2734375	0.006300000008195639	2.4368795643867514
a7	pepa7b16	DaPR130924_VB119_O1935.m	2287	20.530000686645508	QEESVDPDYWEK		1	a7.a1	0.002400000113993883	32.0	2	1524.65283203125	1524.6492919921875	0.003599999938160181	2.3611987078393817
a7	pepa7b11	DaPR130924_VB119_O1935.m	2369	20.8799991607666	GNFLEIK		1	a7.a1	0.010999999940395355	30.0	2	820.4573364257812	820.456787109375	6.000000284984708E-4	0.7312999757274052
a7	pepa7a6	DaPR130924_VB119_O1935.m	2632	22.010000228881836	ENEFSFEDNAIR		1	a7.a1	0.0015999999595806003	37.29999923706055	2	1470.6484375	1470.6500244140625	-0.001500000013038516	-1.0199571537328518
a7	pepa7b26	DaPR130924_VB119_O1935.m	2671	22.18000030517578	YAILNEPFK		1	a7.a1	0.023000000044703484	42.70000076293945	2	1094.590576171875	1094.5885009765625	0.002099999925121665	1.918529130580215
a7	pepa7b23	DaPR130924_VB119_O1935.m	2739	22.459999084472656	VLIFSQMTK		1	a7.a1	0.04100000113248825	32.400001525878906	2	1066.5997314453125	1066.5970458984375	0.00279999990016222	2.625171249938788
a7	pepa7a1	DaPR130924_VB119_O1935.m	2829	22.799999237060547	AFLNAIMR		1	a7.a1	0.0010999999940395355	41.5	2	935.51611328125	935.5136108398438	0.0024999999441206455	2.6723287776393834
a7	pepa7a3	DaPR130924_VB119_O1935.m	2909	23.149999618530273	AYVSLFMR		1	a7.a1	0.006000000052154064	35.29999923706055	2	986.5157470703125	986.51318359375	0.0024999999441206455	2.5341779366936015
a7	pepa7b18	DaPR130924_VB119_O1935.m	2985	23.5	SAIDLTPIVVEDK		1	a7.a1	1.4000000192027073E-5	42.79999923706055	2	1399.77197265625	1399.768310546875	0.003700000001117587	2.643294588996686
a7	pepa7b14	DaPR130924_VB119_O1935.m	3332	25.229999542236328	LLEQALVIEEQLR		1	a7.a1	1.199999957179898E-7	61.099998474121094	2	1553.8900146484375	1553.8902587890625	-9.999999747378752E-5	-0.06435460735284931
a7	pepa7b21	DaPR130924_VB119_O1935.m	3397	25.530000686645508	TVQTAVFLYSLYK		1	a7.a1	2.899999963119626E-4	41.099998474121094	2	1532.8411865234375	1532.8363037109375	0.004900000058114529	3.196688417577153
a7	pepa7b27	DaPR130924_VB119_O1935.m	3441	25.75	YGMPPQDAFTTQWLVR		1	a7.a1	1.2000000424450263E-6	42.70000076293945	2	1909.9195556640625	1909.927001953125	-0.007400000002235174	-3.8744936296873145
a7	pepa7b10	DaPR130924_VB119_O1935.m	3520	26.100000381469727	GGGNQVSLLNVVMDLK	M13:+15.99491	1	a7.a1	2.800000074785203E-4	38.400001525878906	2	1659.87548828125	1659.8739013671875	0.0017000000225380063	1.0241741984965052
a7	pepa7a8	DaPR130924_VB119_O1935.m	3662	26.850000381469727	FSWAQGTDTILADEMGLGK		1	a7.a1	0.001500000013038516	38.29999923706055	2	2039.9783935546875	2039.9747314453125	0.003700000001117587	1.8137479568171682
a7	pepa7a9	DaPR130924_VB119_O1935.m	3758	27.40999984741211	GGGNQVSLLNVVMDLK		1	a7.a1	2.2999999771400326E-7	53.099998474121094	2	1643.881591796875	1643.87890625	0.0027000000700354576	1.6424567891041746
a7	pepa7b12	DaPR130924_VB119_O1935.m	3861	27.950000762939453	GPFLVSAPLSTIINWER		1	a7.a1	6.199999916134402E-5	38.599998474121094	2	1900.040283203125	1900.0330810546875	0.007199999876320362	3.7894076414310227
a8	pepa8b18	DaPR130924_VB119_O1935.m	1143	14.710000038146973	NDLDDPER		1	a8.a1	0.007300000172108412	37.29999923706055	2	973.4236450195312	973.422607421875	0.0010999999940395355	1.1300333335722526
a8	pepa8b12	DaPR130924_VB119_O1935.m	1249	15.40999984741211	KQQMAEEMVEAAGEDER	M4:+15.99491 - M8:+15.99491	1	a8.a1	0.020999999716877937	27.799999237060547	3	1982.8428955078125	1982.8433837890625	-5.000000237487257E-4	-0.2521631450252333
a8	pepa8b21	DaPR130924_VB119_O1935.m	1323	15.850000381469727	NVSEELDR		1	a8.a1	0.01899999938905239	32.5	2	961.458740234375	961.4589233398438	-1.9999999494757503E-4	-0.20801720187153716
a8	pepa8b17	DaPR130924_VB119_O1935.m	1423	16.40999984741211	MQGQEAVLAMSSR	M1:+15.99491 - M10:+15.99491	1	a8.a1	0.007000000216066837	52.900001525878906	2	1439.6585693359375	1439.662109375	-0.0035000001080334187	-2.4311260852401486
a8	pepa8b10	DaPR130924_VB119_O1935.m	1638	17.479999542236328	LPPNTNDEVDEDPTGNK		1	a8.a1	7.399999885819852E-4	45.79999923706055	2	1854.8436279296875	1854.8355712890625	0.008100000210106373	4.366964023919965
a8	pepa8b16	DaPR130924_VB119_O1935.m	1648	17.559999465942383	MQGQEAVLAMSSR	M10:+15.99491	1	a8.a1	0.0015999999595806003	37.70000076293945	2	1423.6591796875	1423.667236328125	-0.00800000037997961	-5.619290924059575
a8	pepa8b20	DaPR130924_VB119_O1935.m	1770	18.15999984741211	NFGDQPDIR		1	a8.a1	0.020999999716877937	36.5	2	1061.502685546875	1061.50146484375	0.0013000000035390258	1.2246803670029622
a8	pepa8a3	DaPR130924_VB119_O1935.m	1825	18.40999984741211	AVMISAIEK	M3:+15.99491	1	a8.a1	0.006300000008195639	42.099998474121094	2	977.5375366210938	977.5339965820312	0.0035000001080334187	3.5804382459037174
a8	pepa8a4	DaPR130924_VB119_O1935.m	2028	19.3799991607666	DYIVVGSDSGR		1	a8.a1	1.2000000424450263E-6	53.099998474121094	2	1167.567626953125	1167.564453125	0.0031999999191612005	2.7407479823459537
a8	pepa8b15	DaPR130924_VB119_O1935.m	2200	20.149999618530273	MQGQEAVLAMSSR		1	a8.a1	2.800000009628434E-9	57.79999923706055	2	1407.6751708984375	1407.6722412109375	0.002899999963119626	2.0601386304420743
a8	pepa8a8	DaPR130924_VB119_O1935.m	2245	20.360000610351562	HIANYISGIQTIGHR		1	a8.a1	1.700000029813964E-5	49.70000076293945	3	1679.8992919921875	1679.89794921875	0.0012000000569969416	0.7143291397879326
a8	pepa8a2	DaPR130924_VB119_O1935.m	2263	20.43000030517578	AGNGQWASVIR		1	a8.a1	0.006000000052154064	37.20000076293945	2	1158.60009765625	1158.6019287109375	-0.0017000000225380063	-1.4672856832108239
a8	pepa8b11	DaPR130924_VB119_O1935.m	2532	21.579999923706055	ITLETDEDMVTEIR	M9:+15.99491	1	a8.a1	5.6000000768108293E-5	54.099998474121094	2	1680.8013916015625	1680.800048828125	0.00139999995008111	0.832936642914312
a8	pepa8b23	DaPR130924_VB119_O1935.m	2565	21.729999542236328	SWLSYSYQSR		1	a8.a1	0.03500000014901161	42.099998474121094	2	1276.5985107421875	1276.5960693359375	0.0024999999441206455	1.9583327915313895
a8	pepa8b25	DaPR130924_VB119_O1935.m	2609	21.90999984741211	TVLDPVTGDLSDTR		1	a8.a1	3.100000034450545E-9	76.19999694824219	2	1488.756103515625	1488.7545166015625	0.0017000000225380063	1.1418941159074782
a8	pepa8a1	DaPR130924_VB119_O1935.m	2929	23.25	AEVIMNYHVGETVLSLQK		1	a8.a1	0.0012000000569969416	41.099998474121094	3	2031.057861328125	2031.058349609375	-5.000000237487257E-4	-0.24617708489019458
a8	pepa8b24	DaPR130924_VB119_O1935.m	2937	23.280000686645508	TPVEEVPAAIAPFQGR		1	a8.a1	1.3000000035390258E-4	40.29999923706055	2	1681.894287109375	1681.8912353515625	0.003100000089034438	1.8431632342661273
a8	pepa8a6	DaPR130924_VB119_O1935.m	2991	23.530000686645508	FLAVGLVDNTVR		1	a8.a1	0.00279999990016222	58.0	2	1303.7393798828125	1303.7373046875	0.002099999925121665	1.6107538823743526
a8	pepa8b14	DaPR130924_VB119_O1935.m	3013	23.6299991607666	MFLYNLTLQR	M1:+15.99491	1	a8.a1	1.1000000085914508E-4	45.29999923706055	2	1314.69189453125	1314.6878662109375	0.004100000020116568	3.11861098401492
a8	pepa8b19	DaPR130924_VB119_O1935.m	3220	24.6299991607666	NENQLIIFADDTYPR		1	a8.a1	2.099999996119095E-8	57.0	2	1808.8916015625	1808.8818359375	0.00989999994635582	5.472994282805039
a8	pepa8b13	DaPR130924_VB119_O1935.m	3269	24.90999984741211	MFLYNLTLQR		1	a8.a1	1.1000000199601345E-7	40.70000076293945	2	1298.693115234375	1298.6929931640625	1.9999999494757503E-4	0.1540009809865119
a8	pepa8a7	DaPR130924_VB119_O1935.m	3437	25.729999542236328	FSNTGEDWYVLVGVAK		1	a8.a1	3.000000106112566E-7	50.599998474121094	2	1784.889892578125	1784.8857421875	0.004100000020116568	2.2970658139112796
a8	pepa8a9	DaPR130924_VB119_O1935.m	3521	26.100000381469727	LGAVFNQVAFPLQYTPR		1	a8.a1	0.002300000051036477	50.400001525878906	3	1921.038330078125	1921.033447265625	0.004900000058114529	2.5507104340578386
a8	pepa8b22	DaPR130924_VB119_O1935.m	3643	26.75	SMFFFLAQTEQGDIFK	M2:+15.99491	1	a8.a1	6.100000064179767E-6	41.70000076293945	2	1924.9036865234375	1924.9150390625	-0.012000000104308128	-6.23404143081169
a8	pepa8b22	DaPR130924_VB119_O1935.m	3649	26.780000686645508	SMFFFLAQTEQGDIFK	M2:+15.99491	1	a8.a1	1.4000000192027073E-5	49.099998474121094	2	1924.9249267578125	1924.9154052734375	0.009600000455975533	4.987232389369255
a8	pepa8a5	DaPR130924_VB119_O1935.m	3857	27.93000030517578	ELAAEMAAAFLNENLPESIFGAPK	M6:+15.99491	1	a8.a1	0.013000000268220901	34.099998474121094	3	2549.2568359375	2549.259521484375	-0.0027000000700354576	-1.0591311113210278
a9	pepa9a5	DaPR130924_VB119_O1935.m	666	11.0600004196167	GDTPGHATPGHGGATSSAR		1	a9.a1	3.9999998989515007E-4	38.79999923706055	3	1733.7967529296875	1733.79541015625	0.0013000000035390258	0.7498001182399424
a9	pepa9a6	DaPR130924_VB119_O1935.m	763	11.979999542236328	GSETPGATPGSK		1	a9.a1	0.004699999932199717	35.099998474121094	2	1088.521728515625	1088.5223388671875	-5.000000237487257E-4	-0.4593383212227595
a9	pepa9b16	DaPR130924_VB119_O1935.m	1403	16.309999465942383	THEDIEAQIR		1	a9.a1	0.0020000000949949026	35.900001525878906	3	1211.6033935546875	1211.6019287109375	0.001500000013038516	1.2380303938888697
a9	pepa9b16	DaPR130924_VB119_O1935.m	1399	16.280000686645508	THEDIEAQIR		1	a9.a1	1.8000000272877514E-4	38.900001525878906	2	1211.602294921875	1211.6019287109375	3.9999998989515007E-4	0.33014142716058814
a9	pepa9a3	DaPR130924_VB119_O1935.m	1462	16.610000610351562	DTPGHGSGWAETPR		1	a9.a1	0.014000000432133675	30.200000762939453	3	1467.6636962890625	1467.66162109375	0.002099999925121665	1.4308474752897575
a9	pepa9a9	DaPR130924_VB119_O1935.m	1564	17.110000610351562	IMGNLGAADIDHK	M2:+15.99491	1	a9.a1	0.00430000014603138	41.20000076293945	3	1370.670654296875	1370.6737060546875	-0.003000000026077032	-2.188704731713397
a9	pepa9a4	DaPR130924_VB119_O1935.m	1677	17.709999084472656	EFQSPDEEMK		1	a9.a1	0.014000000432133675	27.5	2	1239.5185546875	1239.5201416015625	-0.0015999999595806003	-1.2908220737044807
a9	pepa9b17	DaPR130924_VB119_O1935.m	1805	18.329999923706055	VGAAEIISR		1	a9.a1	0.003700000001117587	44.29999923706055	2	915.5247192382812	915.5261840820312	-0.001500000013038516	-1.6384020895508498
a9	pepa9b10	DaPR130924_VB119_O1935.m	2033	19.40999984741211	IVDDLKDEAEQYR		1	a9.a1	2.300000051036477E-4	52.400001525878906	2	1593.7742919921875	1593.77587890625	-0.0015999999595806003	-1.003905242108835
a9	pepa9b14	DaPR130924_VB119_O1935.m	2323	20.700000762939453	QLVDTTVELANK		1	a9.a1	1.700000029813964E-5	30.100000381469727	2	1330.722412109375	1330.7216796875	7.999999797903001E-4	0.6011775354694515
a9	pepa9b12	DaPR130924_VB119_O1935.m	2488	21.3799991607666	NRPLSDEELDAMFPEGYK	M12:+15.99491	1	a9.a1	5.200000032345997E-6	50.099998474121094	3	2126.97021484375	2126.97021484375	-1.9999999494757503E-4	-0.09403046340367643
a9	pepa9b18	DaPR130924_VB119_O1935.m	2504	21.459999084472656	VPELNVQNGVLK		1	a9.a1	0.004399999976158142	33.29999923706055	2	1309.7518310546875	1309.7479248046875	0.004000000189989805	3.0540229262713234
a9	pepa9a7	DaPR130924_VB119_O1935.m	2781	22.610000610351562	LLVDVDESTLSPEEQK		1	a9.a1	9.999999747378752E-6	46.70000076293945	2	1801.9176025390625	1801.906982421875	0.010999999940395355	6.10464360685848
a9	pepa9b11	DaPR130924_VB119_O1935.m	2901	23.1299991607666	NRPLSDEELDAMFPEGYK		1	a9.a1	0.0027000000700354576	37.20000076293945	3	2110.976318359375	2110.975341796875	7.999999797903001E-4	0.3789717311948018
a9	pepa9b15	DaPR130924_VB119_O1935.m	3050	23.780000686645508	SVNDQPSGNLPF		1	a9.a1	0.003599999938160181	33.70000076293945	2	1274.600341796875	1274.6015625	-0.0012000000569969416	-0.941470724893248
a9	pepa9b13	DaPR130924_VB119_O1935.m	3107	24.030000686645508	QLVDTTVELANK	Q1:-17.02655	1	a9.a1	8.499999921696144E-7	47.5	2	1313.6951904296875	1313.695068359375	9.999999747378752E-5	0.07612116379387326
a9	pepa9a1	DaPR130924_VB119_O1935.m	3780	27.530000686645508	AIGPHDVLATLLNNLK		1	a9.a1	0.003100000089034438	36.599998474121094	3	1688.97216796875	1688.9698486328125	0.002300000051036477	1.3617768564064547
a9	pepa9a1	DaPR130924_VB119_O1935.m	3774	27.5	AIGPHDVLATLLNNLK		1	a9.a1	2.3000000126671694E-8	54.0	2	1688.97119140625	1688.9698486328125	0.00139999995008111	0.8289076037765755
a9	pepa9a2	DaPR130924_VB119_O1935.m	3839	27.860000610351562	AIGYLIPLMDAEYANYYTR		1	a9.a1	0.014000000432133675	29.700000762939453	2	2237.10400390625	2237.09521484375	0.008899999782443047	3.9783732598367156
a9	pepa9a8	DaPR130924_VB119_O1935.m	3859	27.93000030517578	ILVVIEPLLIDEDYYAR		1	a9.a1	1.2000000424450263E-5	55.29999923706055	2	2034.12109375	2034.1162109375	0.004900000058114529	2.408908611891047
a9	pepa9a8	DaPR130924_VB119_O1935.m	3856	27.93000030517578	ILVVIEPLLIDEDYYAR		1	a9.a1	0.008200000040233135	35.5	3	2034.1201171875	2034.1162109375	0.0038999998942017555	1.917294534713084
b10	pepb10b17	DaPR130924_VB119_O1935.m	625	10.630000114440918	RPANSGELDK		1	b10.a1	0.002099999925121665	36.79999923706055	2	1086.5516357421875	1086.55419921875	-0.0026000000070780516	-2.3928857013736575
b10	pepb10b18	DaPR130924_VB119_O1935.m	790	12.229999542236328	SGPQSASTAVK		1	b10.a1	0.027000000700354576	28.899999618530273	2	1032.5322265625	1032.5323486328125	-1.9999999494757503E-4	-0.19369852693951647
b10	pepb10b13	DaPR130924_VB119_O1935.m	1085	14.229999542236328	QAGPAPAAATAASK		1	b10.a1	4.400000034365803E-4	31.5	2	1211.638427734375	1211.6383056640625	1.9999999494757503E-4	0.16506575767094211
b10	pepb10b15	DaPR130924_VB119_O1935.m	1286	15.649999618530273	QEPENDQGVVSQAGK		1	b10.a1	3.000000142492354E-4	35.5	2	1585.75244140625	1585.7457275390625	0.006800000090152025	4.288203317883142
b10	pepb10a2	DaPR130924_VB119_O1935.m	1504	16.809999465942383	ALGSAQYEDPR		1	b10.a1	0.00139999995008111	42.20000076293945	2	1206.5750732421875	1206.575439453125	-1.9999999494757503E-4	-0.1657583839417651
b10	pepb10a8	DaPR130924_VB119_O1935.m	1518	16.899999618530273	LGAMSAAPSQPNSQIR	M4:+15.99491	1	b10.a1	0.00570000009611249	42.0	2	1643.8209228515625	1643.8173828125	0.003599999938160181	2.1900242543978563
b10	pepb10b16	DaPR130924_VB119_O1935.m	1614	17.3799991607666	QLEEQEEALR		1	b10.a1	0.04500000178813934	27.5	2	1244.613037109375	1244.612060546875	8.999999845400453E-4	0.723116875586591
b10	pepb10b20	DaPR130924_VB119_O1935.m	1754	18.079999923706055	VTVDDLPNR		1	b10.a1	0.002300000051036477	40.099998474121094	2	1028.537109375	1028.5374755859375	-3.9999998989515007E-4	-0.38890171665089596
b10	pepb10b14	DaPR130924_VB119_O1935.m	1801	18.309999465942383	QEPENDQGVVSQAGK	Q1:-17.02655	1	b10.a1	1.2000000424450263E-5	43.0	2	1568.7210693359375	1568.7191162109375	0.0020000000949949026	1.2749255582641685
b10	pepb10a6	DaPR130924_VB119_O1935.m	1996	19.209999084472656	GGLVGQAPMPVPEEK	M9:+15.99491	1	b10.a1	0.0017000000225380063	37.099998474121094	2	1524.781982421875	1524.7730712890625	0.008999999612569809	5.902517418517298
b10	pepb10b10	DaPR130924_VB119_O1935.m	2104	19.700000762939453	KPVVPSVPMASPAPGR		1	b10.a1	0.0017000000225380063	38.599998474121094	3	1589.879150390625	1589.883544921875	-0.0044999998062849045	-2.8303958617962985
b10	pepb10b11	DaPR130924_VB119_O1935.m	2176	20.030000686645508	PAEPVAGAATPSLVEQQK		1	b10.a1	6.399999818995639E-8	71.5999984741211	2	1792.9488525390625	1792.9444580078125	0.0044999998062849045	2.509837818001887
b10	pepb10a1	DaPR130924_VB119_O1935.m	2228	20.280000686645508	ALEEEEDDRPYDPEEEYDPER		1	b10.a1	4.599999954280065E-7	58.599998474121094	3	2625.078369140625	2625.0751953125	0.0031999999191612005	1.2190126686181495
b10	pepb10b12	DaPR130924_VB119_O1935.m	2251	20.3799991607666	PVLTSVMVPK	M7:+15.99491	1	b10.a1	0.004000000189989805	35.70000076293945	2	1086.6246337890625	1086.6231689453125	0.001500000013038516	1.3804233665424521
b10	pepb10a5	DaPR130924_VB119_O1935.m	2376	20.90999984741211	GFINMQSVAK		1	b10.a1	6.600000197067857E-4	37.79999923706055	2	1094.5670166015625	1094.566650390625	3.000000142492354E-4	0.27408108418265115
b10	pepb10a7	DaPR130924_VB119_O1935.m	2579	21.799999237060547	IFQPVIEAPGASK		1	b10.a1	0.014999999664723873	39.0	2	1356.755615234375	1356.7525634765625	0.003100000089034438	2.284867685151781
b10	pepb10a4	DaPR130924_VB119_O1935.m	2810	22.729999542236328	EEVAYDPEDETILEEAK		1	b10.a1	1.6000000186977559E-6	61.5	2	1979.9024658203125	1979.897216796875	0.0052999998442828655	2.676906558239085
b10	pepb10a9	DaPR130924_VB119_O1935.m	3240	24.709999084472656	KPVVPSVPMASPA	M9:+15.99491	1	b10.a1	0.03500000014901161	26.399999618530273	2	1295.70068359375	1295.7032470703125	-0.0024999999441206455	-1.9294541012946778
b10	pepb10a3	DaPR130924_VB119_O1935.m	3454	25.799999237060547	DLYLIPLSAQDPVPSK		1	b10.a1	0.009800000116229057	36.79999923706055	2	1755.957763671875	1755.9532470703125	0.004699999932199717	2.676608810651049
b10	pepb10b19	DaPR130924_VB119_O1935.m	3579	26.3799991607666	STAPLLDVFSSMLK	M12:+15.99491	1	b10.a1	5.700000201613875E-6	41.099998474121094	2	1524.799560546875	1524.7982177734375	0.00139999995008111	0.9181542408446921
b11	pepb11a3	DaPR130924_VB119_O1935.m	749	11.859999656677246	GMGTVEGGDQSNPK	M2:+15.99491	1	b11.a1	9.899999713525176E-5	46.5	2	1392.60888671875	1392.6064453125	0.0024999999441206455	1.7951948682527081
b11	pepb11b10	DaPR130924_VB119_O1935.m	846	12.5600004196167	KAEEDAALQAK		1	b11.a1	3.9999998989515007E-5	49.29999923706055	2	1173.61181640625	1173.6114501953125	3.9999998989515007E-4	0.34082829528340236
b11	pepb11b17	DaPR130924_VB119_O1935.m	878	12.760000228881836	TSQVGAASAPAK		1	b11.a1	5.299999884300632E-6	49.70000076293945	2	1087.5745849609375	1087.5745849609375	-0.0	-0.0
b11	pepb11a2	DaPR130924_VB119_O1935.m	1050	14.0	ASEAQPPVAR		1	b11.a1	0.004699999932199717	39.70000076293945	2	1025.5386962890625	1025.537841796875	8.999999845400453E-4	0.8775882740349481
b11	pepb11b13	DaPR130924_VB119_O1935.m	1121	14.5600004196167	PASTMGMGPLGK	M5:+15.99491 - M7:+15.99491	1	b11.a1	5.200000014156103E-4	34.20000076293945	2	1178.555419921875	1178.5548095703125	6.000000284984708E-4	0.5090981120489627
b11	pepb11a1	DaPR130924_VB119_O1935.m	1316	15.8100004196167	AGTATSPAGSSPAVAGGTQR		1	b11.a1	5.6999999742402E-7	63.0	2	1743.8636474609375	1743.8624267578125	0.0013000000035390258	0.7454716516577427
b11	pepb11b18	DaPR130924_VB119_O1935.m	1319	15.829999923706055	VGDVTPQVK		1	b11.a1	0.04800000041723251	31.600000381469727	2	942.5261840820312	942.52587890625	3.000000142492354E-4	0.31829366276644744
b11	pepb11b16	DaPR130924_VB119_O1935.m	1348	16.030000686645508	TGPAAAQVQVGK		1	b11.a1	1.5999999902760464E-7	56.79999923706055	2	1126.623046875	1126.6219482421875	0.0012000000569969416	1.0651310840067
b11	pepb11a9	DaPR130924_VB119_O1935.m	1384	16.200000762939453	LPEVQQATK		1	b11.a1	0.0017000000225380063	42.79999923706055	2	1013.5632934570312	1013.56298828125	3.000000142492354E-4	0.29598556549303423
b11	pepb11a8	DaPR130924_VB119_O1935.m	1395	16.25	LGAGEGGEASVSPEK		1	b11.a1	1.8000000272877514E-4	53.79999923706055	2	1387.667724609375	1387.67041015625	-0.0026000000070780516	-1.873643761550911
b11	pepb11b15	DaPR130924_VB119_O1935.m	1501	16.809999465942383	SPAGPAATPAQAQAASTPR		1	b11.a1	6.8999997893115506E-6	50.599998474121094	2	1749.8905029296875	1749.8883056640625	0.002300000051036477	1.3143696335313546
b11	pepb11b15	DaPR130924_VB119_O1935.m	1506	16.829999923706055	SPAGPAATPAQAQAASTPR		1	b11.a1	0.035999998450279236	34.599998474121094	3	1749.88671875	1749.8883056640625	-0.001500000013038516	-0.8571975755157031
b11	pepb11a7	DaPR130924_VB119_O1935.m	1898	18.729999542236328	LDSSPSVSSTLAAK		1	b11.a1	1.700000029813964E-5	54.900001525878906	2	1362.7142333984375	1362.7115478515625	0.00279999990016222	2.0547267722040456
b11	pepb11a4	DaPR130924_VB119_O1935.m	2026	19.3799991607666	GSLGQGTAPVLPGK		1	b11.a1	2.3000000515249752E-10	68.0999984741211	2	1281.7177734375	1281.716552734375	0.0013000000035390258	1.014264816012281
b11	pepb11b12	DaPR130924_VB119_O1935.m	2084	19.610000610351562	PASTMGMGPLGK		1	b11.a1	0.0013000000035390258	33.29999923706055	2	1146.5677490234375	1146.56494140625	0.00279999990016222	2.4420770242006955
b11	pepb11b14	DaPR130924_VB119_O1935.m	2264	20.43000030517578	SLGNILQAK		1	b11.a1	0.012000000104308128	45.70000076293945	2	943.5614624023438	943.5574951171875	0.0038999998942017555	4.1332933227533575
b11	pepb11a6	DaPR130924_VB119_O1935.m	2341	20.760000228881836	LASTNSSVLGADLPSSMK	M17:+15.99491	1	b11.a1	2.300000051036477E-5	46.79999923706055	2	1793.9049072265625	1793.8953857421875	0.009600000455975533	5.351482885945285
b11	pepb11b11	DaPR130924_VB119_O1935.m	2557	21.700000762939453	NPASLPLTQAALK		1	b11.a1	0.014000000432133675	29.200000762939453	2	1323.76806640625	1323.7635498046875	0.004600000102072954	3.4749409007006227
b11	pepb11a5	DaPR130924_VB119_O1935.m	2662	22.149999618530273	LASTNSSVLGADLPSSMK		1	b11.a1	2.700000004551839E-5	48.20000076293945	2	1777.9036865234375	1777.9005126953125	0.0032999999821186066	1.856121846275739
b12	pepb12b17	DaPR130924_VB119_O1935.m	811	12.350000381469727	VLHNAQEVEK		1	b12.a1	0.0017000000225380063	41.29999923706055	2	1166.615966796875	1166.6168212890625	-7.999999797903001E-4	-0.6857435665176967
b12	pepb12b12	DaPR130924_VB119_O1935.m	888	12.850000381469727	NSGEAPSSPTPK		1	b12.a1	0.03400000184774399	28.200000762939453	2	1171.5595703125	1171.5594482421875	1.9999999494757503E-4	0.17071263028748207
b12	pepb12b13	DaPR130924_VB119_O1935.m	956	13.350000381469727	PNNSGEAPSSPTPK		1	b12.a1	5.100000180391362E-6	52.29999923706055	2	1382.6563720703125	1382.6551513671875	0.0013000000035390258	0.9402199834525398
b12	pepb12b14	DaPR130924_VB119_O1935.m	1359	16.079999923706055	SEAHTADGISIR		1	b12.a1	6.199999916134402E-6	47.5	2	1256.624267578125	1256.6234130859375	8.999999845400453E-4	0.7162050103219718
b12	pepb12a6	DaPR130924_VB119_O1935.m	1523	16.90999984741211	GASFVTSTNPR		1	b12.a1	0.024000000208616257	33.400001525878906	2	1136.5701904296875	1136.5699462890625	3.9999998989515007E-4	0.35193609614715127
b12	pepb12a8	DaPR130924_VB119_O1935.m	1613	17.3799991607666	LTTTGQVTSPVK		1	b12.a1	4.600000102072954E-4	43.400001525878906	2	1231.689453125	1231.689697265625	-1.9999999494757503E-4	-0.16237855637794074
b12	pepb12b11	DaPR130924_VB119_O1935.m	1787	18.25	NLQDVVER		1	b12.a1	0.017000000923871994	39.400001525878906	2	972.5133056640625	972.5112915039062	0.0020000000949949026	2.0565314896262765
b12	pepb12b15	DaPR130924_VB119_O1935.m	2023	19.360000610351562	TGKPLPFGTLGVHK		1	b12.a1	0.0066999997943639755	38.79999923706055	3	1451.839111328125	1451.8372802734375	0.0017999999690800905	1.2398083404643532
b12	pepb12a2	DaPR130924_VB119_O1935.m	2071	19.559999465942383	ADFTVVAGDEGSSTTGGSSEENK		1	b12.a1	3.5000000934815034E-5	41.79999923706055	2	2244.9765625	2244.974365234375	0.002300000051036477	1.0245106076284116
b12	pepb12a4	DaPR130924_VB119_O1935.m	2080	19.600000381469727	DLEQGDVSETIR		1	b12.a1	2.4000000848900527E-6	65.4000015258789	2	1361.65478515625	1361.6546630859375	9.999999747378752E-5	0.07344005802995313
b12	pepb12a7	DaPR130924_VB119_O1935.m	2118	19.760000228881836	LQNELDMVK		1	b12.a1	0.039000000804662704	31.600000381469727	2	1089.562255859375	1089.561279296875	0.0010000000474974513	0.9178006473787137
b12	pepb12a5	DaPR130924_VB119_O1935.m	2309	20.6299991607666	EDEQQQALQDIASR		1	b12.a1	3.000000142492354E-4	52.79999923706055	2	1630.7684326171875	1630.76708984375	0.0013000000035390258	0.7971708600420577
b12	pepb12a9	DaPR130924_VB119_O1935.m	2774	22.600000381469727	LYLPPSTPDFSR		1	b12.a1	0.026000000536441803	37.099998474121094	2	1392.7186279296875	1392.7161865234375	0.0024999999441206455	1.7950534131158917
b12	pepb12b19	DaPR130924_VB119_O1935.m	3032	23.700000762939453	VIQEGLEGLVLK		1	b12.a1	6.8999997893115506E-6	65.4000015258789	2	1297.7755126953125	1297.77294921875	0.0026000000070780516	2.0034321170303584
b12	pepb12b16	DaPR130924_VB119_O1935.m	3043	23.75	TQIIQDFLR		1	b12.a1	0.014000000432133675	36.0	2	1133.6346435546875	1133.6318359375	0.002899999963119626	2.5581497194998595
b12	pepb12a1	DaPR130924_VB119_O1935.m	3047	23.760000228881836	AAVWEITGAEFSK		1	b12.a1	5.0999999075429514E-5	53.70000076293945	2	1408.7099609375	1408.7110595703125	-0.0010999999940395355	-0.7808556528086458
b12	pepb12a3	DaPR130924_VB119_O1935.m	3182	24.399999618530273	ALDLADMITR		1	b12.a1	1.1000000085914508E-5	58.099998474121094	2	1118.5880126953125	1118.5877685546875	1.9999999494757503E-4	0.17879687278003442
b12	pepb12b10	DaPR130924_VB119_O1935.m	3248	24.75	IYYPDFIVPDPK		1	b12.a1	4.299999854993075E-4	47.70000076293945	2	1466.75634765625	1466.7569580078125	-6.000000284984708E-4	-0.4090657455025176
b12	pepb12b18	DaPR130924_VB119_O1935.m	3486	25.93000030517578	VLLDIFTGVR		1	b12.a1	4.799999878741801E-4	50.0	2	1132.674072265625	1132.6728515625	0.0012000000569969416	1.0594409986445468
b13	pepb13a4	DaPR130924_VB119_O1935.m	716	11.5600004196167	LDGQTPHDER		1	b13.a1	0.0017999999690800905	32.29999923706055	2	1167.5386962890625	1167.539306640625	-6.000000284984708E-4	-0.5139013522592727
b13	pepb13b10	DaPR130924_VB119_O1935.m	962	13.380000114440918	SAPSKPAASIASGGSNSSNK		1	b13.a1	0.04399999976158142	29.899999618530273	3	1817.9036865234375	1817.899169921875	0.004399999976158142	2.4203762502115196
b13	pepb13a7	DaPR130924_VB119_O1935.m	1512	16.860000610351562	NPELPNAAQAQK		1	b13.a1	9.999999747378752E-6	44.099998474121094	2	1280.65966796875	1280.6597900390625	-0.0	-0.0
b13	pepb13a1	DaPR130924_VB119_O1935.m	1724	17.950000762939453	EIQEPDPTYEEK		1	b13.a1	6.4000000747910235E-6	53.5	2	1477.669921875	1477.669677734375	1.9999999494757503E-4	0.13534824322457734
b13	pepb13b14	DaPR130924_VB119_O1935.m	1766	18.1299991607666	YLVIDEAHR		1	b13.a1	0.03700000047683716	30.299999237060547	2	1115.5838623046875	1115.5848388671875	-8.999999845400453E-4	-0.8067517172911238
b13	pepb13a5	DaPR130924_VB119_O1935.m	2037	19.43000030517578	LDSIVIQQGR		1	b13.a1	7.300000288523734E-4	56.70000076293945	2	1128.6383056640625	1128.6375732421875	7.999999797903001E-4	0.7088191982588135
b13	pepb13b11	DaPR130924_VB119_O1935.m	2068	19.549999237060547	TEQEEDEELLTESSK		1	b13.a1	2.9000000722589903E-5	48.79999923706055	2	1766.782958984375	1766.7818603515625	0.0012000000569969416	0.6792010286760358
b13	pepb13a3	DaPR130924_VB119_O1935.m	2169	20.0	IDEAESLNDEELEEK		1	b13.a1	3.100000034450545E-9	67.9000015258789	2	1762.7894287109375	1762.786865234375	0.0024999999441206455	1.4182088563430797
b13	pepb13a8	DaPR130924_VB119_O1935.m	2474	21.329999923706055	QNLLSVGDYR		1	b13.a1	0.007199999876320362	28.100000381469727	2	1164.611083984375	1164.6011962890625	0.00989999994635582	8.500764019392753
b13	pepb13a6	DaPR130924_VB119_O1935.m	2706	22.329999923706055	LLTQGFTNWNK		1	b13.a1	0.010999999940395355	31.600000381469727	2	1321.689453125	1321.6903076171875	-7.999999797903001E-4	-0.6052855008315693
b13	pepb13b13	DaPR130924_VB119_O1935.m	2803	22.700000762939453	VLIFSQMTR		1	b13.a1	0.006500000134110451	42.599998474121094	2	1094.604248046875	1094.6031494140625	0.0012000000569969416	1.0962877803149915
b13	pepb13a2	DaPR130924_VB119_O1935.m	3057	23.809999465942383	ESEITDEDIDGILER		1	b13.a1	1.700000029813964E-5	51.099998474121094	2	1733.8055419921875	1733.8079833984375	-0.002400000113993883	-1.384236395826049
b13	pepb13a9	DaPR130924_VB119_O1935.m	3428	25.68000030517578	QTELFAHFIQPAAQK	Q1:-17.02655	1	b13.a1	0.0024999999441206455	35.400001525878906	2	1711.88916015625	1711.8807373046875	0.00860000029206276	5.02371462255206
b13	pepb13b12	DaPR130924_VB119_O1935.m	3660	26.829999923706055	TPEEVIEYSAVFWER		1	b13.a1	0.023000000044703484	33.599998474121094	2	1854.892333984375	1854.891357421875	0.0010999999940395355	0.5930266425783731
b14	pepb14a5	DaPR130924_VB119_O1935.m	983	13.550000190734863	EQLTDADTK		1	b14.a1	0.02199999988079071	32.400001525878906	2	1020.4844970703125	1020.4848022460938	-3.000000142492354E-4	-0.29397793439836967
b14	pepb14a8	DaPR130924_VB119_O1935.m	1363	16.100000381469727	LSLQESESK		1	b14.a1	0.024000000208616257	35.5	2	1020.5219116210938	1020.5211791992188	6.99999975040555E-4	0.6859240056044992
b14	pepb14b10	DaPR130924_VB119_O1935.m	1680	17.729999542236328	PSSFQNNVQSQDPQVSTK		1	b14.a1	6.500000093723202E-9	64.19999694824219	2	1990.94775390625	1990.9468994140625	8.999999845400453E-4	0.4520462021387492
b14	pepb14b10	DaPR130924_VB119_O1935.m	1687	17.760000228881836	PSSFQNNVQSQDPQVSTK		1	b14.a1	6.000000284984708E-4	46.900001525878906	3	1990.946533203125	1990.9468994140625	-3.000000142492354E-4	-0.15068207712497286
b14	pepb14a4	DaPR130924_VB119_O1935.m	1875	18.610000610351562	EDFDTSIESK		1	b14.a1	0.01600000075995922	27.399999618530273	2	1170.5164794921875	1170.5164794921875	0.0	0.0
b14	pepb14a6	DaPR130924_VB119_O1935.m	2135	19.829999923706055	HYDDFFER		1	b14.a1	0.012000000104308128	24.100000381469727	2	1128.475341796875	1128.474853515625	5.000000237487257E-4	0.4430759109882129
b14	pepb14b12	DaPR130924_VB119_O1935.m	2202	20.149999618530273	TGEPLMSESTSNIDQGPR		1	b14.a1	7.799999757196474E-9	60.70000076293945	2	1918.8912353515625	1918.8814697265625	0.009800000116229057	5.107141983931681
b14	pepb14a7	DaPR130924_VB119_O1935.m	2239	20.329999923706055	LGLHVTPSNVDQVSTPPAAK		1	b14.a1	3.9999998989515007E-4	39.0	3	2031.08837890625	2031.08740234375	0.0010999999940395355	0.541581811186561
b14	pepb14a9	DaPR130924_VB119_O1935.m	2289	20.549999237060547	PGLTYQEALESEK		1	b14.a1	7.000000096013537E-6	56.5	2	1464.7183837890625	1464.7220458984375	-0.003700000001117587	-2.526076542288995
b14	pepb14b11	DaPR130924_VB119_O1935.m	2373	20.899999618530273	SANNTPENSPNFPNFR		1	b14.a1	3.199999991920777E-5	46.599998474121094	2	1805.81884765625	1805.820556640625	-0.0017000000225380063	-0.9414003048567146
b14	pepb14a3	DaPR130924_VB119_O1935.m	2657	22.1299991607666	DLTEALDEDADPTK		1	b14.a1	1.6999999843392288E-6	51.400001525878906	2	1532.6954345703125	1532.6966552734375	-0.0012000000569969416	-0.7829338263825324
b14	pepb14b13	DaPR130924_VB119_O1935.m	2871	23.0	YFVEETVEVIR		1	b14.a1	1.1999999696854502E-4	45.20000076293945	2	1383.7205810546875	1383.7159423828125	0.004699999932199717	3.396650850250474
b14	pepb14a1	DaPR130924_VB119_O1935.m	3226	24.649999618530273	DAIDPLLFK		1	b14.a1	0.014999999664723873	35.400001525878906	2	1031.573486328125	1031.57763671875	-0.004100000020116568	-3.9744948651251093
b14	pepb14a2	DaPR130924_VB119_O1935.m	3833	27.829999923706055	DFIEDYVDILR		1	b14.a1	3.199999909497819E-8	61.400001525878906	2	1397.697021484375	1397.695068359375	0.0019000000320374966	1.35938093726533
b15	pepb15a4	DaPR130924_VB119_O1935.m	959	13.359999656677246	GPPPPPGDENR		1	b15.a1	0.005400000140070915	34.099998474121094	2	1132.541015625	1132.53857421875	0.0024999999441206455	2.2074302818737985
b15	pepb15b10	DaPR130924_VB119_O1935.m	1015	13.760000228881836	TEEEEIDR		1	b15.a1	0.009999999776482582	46.20000076293945	2	1020.4458618164062	1020.4484252929688	-0.0026000000070780516	-2.547899475009329
b15	pepb15a1	DaPR130924_VB119_O1935.m	1063	14.109999656677246	EMDDPSVGPK	M2:+15.99491	1	b15.a1	0.004399999976158142	29.799999237060547	2	1090.47802734375	1090.4725341796875	0.005499999970197678	5.043685006092405
b15	pepb15a9	DaPR130924_VB119_O1935.m	1893	18.700000762939453	SSLGQSASETEEDTVSVSK		1	b15.a1	1.9999999949504854E-6	45.400001525878906	2	1940.8985595703125	1940.8935546875	0.005100000184029341	2.6276557885991245
b15	pepb15b11	DaPR130924_VB119_O1935.m	1895	18.709999084472656	VGEPVALSEEER		1	b15.a1	8.399999933317304E-4	44.400001525878906	2	1314.65625	1314.654052734375	0.002300000051036477	1.7495097255834426
b15	pepb15a7	DaPR130924_VB119_O1935.m	2012	19.309999465942383	LAQQQAALLMQQEER	M10:+15.99491	1	b15.a1	4.799999878741801E-4	55.29999923706055	2	1772.8992919921875	1772.8963623046875	0.003000000026077032	1.6921463035646165
b15	pepb15a5	DaPR130924_VB119_O1935.m	2049	19.459999084472656	LAEIGAPIQGNR		1	b15.a1	0.0027000000700354576	43.099998474121094	2	1238.68603515625	1238.685546875	5.000000237487257E-4	0.4036537158362294
b15	pepb15b13	DaPR130924_VB119_O1935.m	2081	19.600000381469727	YGPPPSYPNLK		1	b15.a1	0.012000000104308128	30.700000762939453	2	1232.6361083984375	1232.63134765625	0.004699999932199717	3.812981019131463
b15	pepb15a2	DaPR130924_VB119_O1935.m	2168	20.0	FTVAELK		1	b15.a1	2.699999895412475E-4	34.70000076293945	2	807.4618530273438	807.4614868164062	3.000000142492354E-4	0.37153476561718274
b15	pepb15a6	DaPR130924_VB119_O1935.m	2414	21.059999465942383	LAQQQAALLMQQEER		1	b15.a1	0.006899999920278788	43.29999923706055	3	1756.9031982421875	1756.9014892578125	0.0017000000225380063	0.9676126026030956
b15	pepb15a8	DaPR130924_VB119_O1935.m	3081	23.90999984741211	PLYGDVFGTNAAEFQTK		1	b15.a1	0.032999999821186066	28.5	2	1857.9127197265625	1857.9019775390625	0.010999999940395355	5.920656780270896
b15	pepb15a3	DaPR130924_VB119_O1935.m	3286	25.0	GIEKPPFELPDFIK		1	b15.a1	0.024000000208616257	30.700000762939453	3	1629.890380859375	1629.88916015625	0.0013000000035390258	0.7976002511817434
b15	pepb15b12	DaPR130924_VB119_O1935.m	3313	25.110000610351562	VPPPWLIAMQR		1	b15.a1	0.0017999999690800905	35.599998474121094	2	1307.731689453125	1307.729736328125	0.0020000000949949026	1.5293680639323466
b16	pepb16a6	DaPR130924_VB119_O1935.m	704	11.449999809265137	MSELSSSRPK	M1:+15.99491	1	b16.a1	0.03099999949336052	29.5	2	1137.55517578125	1137.5572509765625	-0.0020000000949949026	-1.7581533529657132
b16	pepb16a3	DaPR130924_VB119_O1935.m	994	13.649999618530273	DPNNPYDK		1	b16.a1	0.014999999664723873	33.70000076293945	2	962.4207153320312	962.4218139648438	-0.0010999999940395355	-1.142949981056557
b16	pepb16a5	DaPR130924_VB119_O1935.m	1028	13.850000381469727	EYNVNDDSMK	M9:+15.99491	1	b16.a1	0.017999999225139618	25.600000381469727	2	1230.497802734375	1230.4947509765625	0.003100000089034438	2.519311916263091
b16	pepb16a8	DaPR130924_VB119_O1935.m	1732	17.979999542236328	PVTMGDEGGLR		1	b16.a1	9.200000022246968E-6	39.599998474121094	2	1131.546630859375	1131.5467529296875	-0.0	-0.0
b16	pepb16a4	DaPR130924_VB119_O1935.m	1968	19.100000381469727	DSVEENMLK		1	b16.a1	0.028999999165534973	31.299999237060547	2	1064.4957275390625	1064.4932861328125	0.0024999999441206455	2.348535191990615
b16	pepb16a1	DaPR130924_VB119_O1935.m	2113	19.75	AGGVGLNLSAASR		1	b16.a1	4.3000000005122274E-5	57.099998474121094	2	1172.6397705078125	1172.6385498046875	0.0012000000569969416	1.023333283045156
b16	pepb16a2	DaPR130924_VB119_O1935.m	2206	20.18000030517578	ASGFVFTR		1	b16.a1	0.003100000089034438	41.79999923706055	2	884.4634399414062	884.462890625	5.000000237487257E-4	0.5653148696780301
b16	pepb16b13	DaPR130924_VB119_O1935.m	2265	20.43000030517578	YYTGVVNNNEMVALQR	M11:+15.99491	1	b16.a1	1.799999971296984E-8	54.400001525878906	2	1886.9114990234375	1886.9068603515625	0.004600000102072954	2.4378522325240244
b16	pepb16b11	DaPR130924_VB119_O1935.m	2337	20.75	VFIQHITLSDEER		1	b16.a1	0.007600000128149986	38.79999923706055	3	1586.817626953125	1586.8177490234375	-9.999999747378752E-5	-0.0630192078046327
b16	pepb16b12	DaPR130924_VB119_O1935.m	2623	21.979999542236328	YYTGVVNNNEMVALQR		1	b16.a1	9.999999747378752E-5	47.0	2	1870.9129638671875	1870.9119873046875	0.0010000000474974513	0.5344987120094796
b16	pepb16a7	DaPR130924_VB119_O1935.m	2862	22.950000762939453	NDLYYNTITNFSEK		1	b16.a1	6.699999999248973E-10	66.0999984741211	2	1721.804443359375	1721.8021240234375	0.002400000113993883	1.3938884616924854
b16	pepb16a9	DaPR130924_VB119_O1935.m	3496	25.979999542236328	QDIVLTTYNILTHDYGTK		1	b16.a1	8.900000248104334E-4	44.900001525878906	3	2095.073974609375	2095.071044921875	0.002899999963119626	1.3842012518614932
b16	pepb16b10	DaPR130924_VB119_O1935.m	3677	26.90999984741211	TLTAIAVILTNFHDGRPLPIER		1	b16.a1	2.099999983329326E-4	51.79999923706055	3	2447.377685546875	2447.377197265625	5.000000237487257E-4	0.20430035235572164
b17	pepb17a1	DaPR130924_VB119_O1935.m	679	11.210000038146973	GHEDDSYEAR		1	b17.a1	1.4999999621068127E-5	39.70000076293945	2	1178.4737548828125	1178.4713134765625	0.0024999999441206455	2.1213922778870984
b17	pepb17a9	DaPR130924_VB119_O1935.m	1002	13.699999809265137	SPSLSQSQASR		1	b17.a1	1.8999999490398878E-11	61.20000076293945	2	1147.5718994140625	1147.570556640625	0.0013000000035390258	1.1328279520734825
b17	pepb17a7	DaPR130924_VB119_O1935.m	1019	13.779999732971191	PAAAATGPPPGNTSSTQK		1	b17.a1	2.099999983329326E-5	40.900001525878906	2	1652.82763671875	1652.8243408203125	0.0034000000450760126	2.057084930990646
b17	pepb17a5	DaPR130924_VB119_O1935.m	1429	16.450000762939453	IGSLASGNVR		1	b17.a1	2.899999963119626E-4	40.900001525878906	2	973.544921875	973.5429077148438	0.0020000000949949026	2.0543522829306196
b17	pepb17b10	DaPR130924_VB119_O1935.m	1694	17.799999237060547	SVGQGYSVGQSMR		1	b17.a1	8.900000102585182E-5	45.400001525878906	2	1355.6385498046875	1355.6375732421875	8.999999845400453E-4	0.6638942460023262
b17	pepb17a8	DaPR130924_VB119_O1935.m	1931	18.8799991607666	SLNGAVPLGSNAR		1	b17.a1	4.1000000783242285E-4	36.79999923706055	2	1255.677490234375	1255.6756591796875	0.0017999999690800905	1.4334911694123316
b17	pepb17b13	DaPR130924_VB119_O1935.m	2276	20.479999542236328	YSLQSANASSLSSGQLK		1	b17.a1	9.600000083764826E-8	60.5	2	1740.8778076171875	1740.876708984375	0.0012000000569969416	0.6893078934332
b17	pepb17a3	DaPR130924_VB119_O1935.m	2277	20.5	IFHAPNASAPSSSLSTFK		1	b17.a1	0.01899999938905239	33.29999923706055	3	1861.9449462890625	1861.9447021484375	1.9999999494757503E-4	0.10741457290154832
b17	pepb17a4	DaPR130924_VB119_O1935.m	2522	21.549999237060547	LGLGGNAPVSIPQQSQSVK		1	b17.a1	3.600000054575503E-4	40.099998474121094	2	1880.0250244140625	1880.0240478515625	0.0010000000474974513	0.5319081150266257
b17	pepb17b12	DaPR130924_VB119_O1935.m	2853	22.90999984741211	TYEQMEFPLLK	M5:+15.99491	1	b17.a1	0.008700000122189522	35.29999923706055	2	1414.696533203125	1414.6927490234375	0.0038999998942017555	2.7567822743800203
b17	pepb17b11	DaPR130924_VB119_O1935.m	3229	24.65999984741211	TYEQMEFPLLK		1	b17.a1	1.3000000035390258E-4	35.400001525878906	2	1398.6990966796875	1398.69775390625	0.00139999995008111	1.000931006124249
b17	pepb17a2	DaPR130924_VB119_O1935.m	3448	25.760000228881836	LAASLWLWK		1	b17.a1	0.04800000041723251	34.20000076293945	2	1087.6328125	1087.6302490234375	0.0026000000070780516	2.390518293705551
b17	pepb17a6	DaPR130924_VB119_O1935.m	3669	26.8799991607666	MFQLPVNNLGSLR	M1:+15.99491 - M1:+42.01057	1	b17.a1	0.00860000029206276	31.700000762939453	2	1546.80615234375	1546.8050537109375	0.0012000000569969416	0.7757926922452337
b18	pepb18a5	DaPR130924_VB119_O1935.m	1189	15.029999732971191	EGPSGSGDSQLSASSR		1	b18.a1	1.9000000293090125E-6	53.099998474121094	2	1521.677734375	1521.677978515625	-1.9999999494757503E-4	-0.13143384984954054
b18	pepb18a6	DaPR130924_VB119_O1935.m	2050	19.459999084472656	GYYSPGIVSTR		1	b18.a1	2.5999999706982635E-5	48.5	2	1199.6082763671875	1199.60595703125	0.002400000113993883	2.0006570490307785
b18	pepb18a2	DaPR130924_VB119_O1935.m	2099	19.68000030517578	ALIGQEGDPDLK		1	b18.a1	3.199999991920777E-5	50.0	2	1255.6588134765625	1255.6533203125	0.00559999980032444	4.459829564207056
b18	pepb18b10	DaPR130924_VB119_O1935.m	2123	19.780000686645508	SYQSFQTFR		1	b18.a1	5.000000237487257E-4	33.5	2	1163.54833984375	1163.54833984375	-0.0	-0.0
b18	pepb18a8	DaPR130924_VB119_O1935.m	2213	20.200000762939453	NLSEEGLLR		1	b18.a1	0.004900000058114529	42.20000076293945	2	1030.55419921875	1030.55322265625	0.0010999999940395355	1.0673878552378755
b18	pepb18a1	DaPR130924_VB119_O1935.m	2303	20.600000381469727	ALATHPGISFYEEPR		1	b18.a1	7.699999696342275E-5	42.20000076293945	3	1687.848388671875	1687.8443603515625	0.00419999985024333	2.4883810076946364
b18	pepb18a3	DaPR130924_VB119_O1935.m	2558	21.700000762939453	ALVGDFMNR		1	b18.a1	0.0032999999821186066	36.5	2	1022.5108642578125	1022.5092163085938	0.0015999999595806003	1.564778032374937
b18	pepb18b11	DaPR130924_VB119_O1935.m	3157	24.280000686645508	YEEIDLETGILESR		1	b18.a1	3.3999999686784577E-6	54.29999923706055	2	1666.818359375	1666.8173828125	0.0010000000474974513	0.5999457755894673
b18	pepb18a7	DaPR130924_VB119_O1935.m	3328	25.209999084472656	NLIIEAVTNLR		1	b18.a1	0.0010999999940395355	57.29999923706055	2	1255.7359619140625	1255.7373046875	-0.0013000000035390258	-1.0352483745495964
b18	pepb18a4	DaPR130924_VB119_O1935.m	3502	26.010000228881836	DMLTQTYDLIER		1	b18.a1	6.799999852091787E-8	51.70000076293945	2	1497.7269287109375	1497.725830078125	0.0012000000569969416	0.801214770352426
b18	pepb18a9	DaPR130924_VB119_O1935.m	3541	26.209999084472656	NWIWTSYIINQAK		1	b18.a1	0.003599999938160181	30.600000381469727	2	1636.8450927734375	1636.8486328125	-0.0035000001080334187	-2.13825520446541
b19	pepb19a8	DaPR130924_VB119_O1935.m	1057	14.050000190734863	SPPPGMGLNQNR	M6:+15.99491	1	b19.a1	6.99999975040555E-4	31.700000762939453	2	1283.6207275390625	1283.616455078125	0.00430000014603138	3.349910426140235
b19	pepb19a1	DaPR130924_VB119_O1935.m	1215	15.199999809265137	AELDDTPMR	M8:+15.99491	1	b19.a1	1.8000000272877514E-4	41.70000076293945	2	1063.470947265625	1063.472900390625	-0.0019000000320374966	-1.7865993871020185
b19	pepb19a4	DaPR130924_VB119_O1935.m	1224	15.25	GMGPGTPAGYGR	M2:+15.99491	1	b19.a1	1.5999999595806003E-4	43.900001525878906	2	1136.5162353515625	1136.5157470703125	5.000000237487257E-4	0.4399411315132375
b19	pepb19a3	DaPR130924_VB119_O1935.m	1541	17.0	GMGPGTPAGYGR		1	b19.a1	0.04600000008940697	23.200000762939453	2	1120.5189208984375	1120.520751953125	-0.0019000000320374966	-1.6956402000817026
b19	pepb19a7	DaPR130924_VB119_O1935.m	1563	17.100000381469727	SPPPGMGLNQNR		1	b19.a1	0.019999999552965164	32.20000076293945	2	1267.6204833984375	1267.62158203125	-0.0010999999940395355	-0.8677668553708939
b19	pepb19a2	DaPR130924_VB119_O1935.m	1994	19.209999084472656	GIVEFASK		1	b19.a1	0.03099999949336052	32.099998474121094	2	850.4688720703125	850.46728515625	0.001500000013038516	1.7637362885309953
b19	pepb19a9	DaPR130924_VB119_O1935.m	2302	20.600000381469727	YGEPGEVFINK		1	b19.a1	0.01899999938905239	40.29999923706055	2	1252.620361328125	1252.621337890625	-7.999999797903001E-4	-0.6386606675066505
b19	pepb19a6	DaPR130924_VB119_O1935.m	3272	24.93000030517578	PVIVEPLEQLDDEDGLPEK		1	b19.a1	1.5999999595806003E-4	48.900001525878906	3	2135.080322265625	2135.07568359375	0.004600000102072954	2.154490418030641
b19	pepb19a6	DaPR130924_VB119_O1935.m	3270	24.90999984741211	PVIVEPLEQLDDEDGLPEK		1	b19.a1	3.100000117717272E-11	73.69999694824219	2	2135.075927734375	2135.07568359375	9.999999747378752E-5	0.04683674599556488
b19	pepb19a5	DaPR130924_VB119_O1935.m	3410	25.600000381469727	LFVGNLPADITEDEFK		1	b19.a1	8.70000003487803E-5	42.900001525878906	2	1807.9139404296875	1807.9117431640625	0.002300000051036477	1.2721860233128421
b20	pepb20a9	DaPR130924_VB119_O1935.m	1146	14.729999542236328	VEEPENPAAK		1	b20.a1	0.0430000014603138	29.899999618530273	2	1083.5262451171875	1083.5321044921875	-0.005799999926239252	-5.35286393655821
b20	pepb20a6	DaPR130924_VB119_O1935.m	1267	15.529999732971191	REEADFYR		1	b20.a1	0.0430000014603138	24.700000762939453	2	1085.5069580078125	1085.50146484375	0.005499999970197678	5.066782633028839
b20	pepb20a2	DaPR130924_VB119_O1935.m	1351	16.049999237060547	ENATNGVQQLSK		1	b20.a1	0.002199999988079071	34.099998474121094	2	1288.6473388671875	1288.649658203125	-0.002199999988079071	-1.707213418383023
b20	pepb20a5	DaPR130924_VB119_O1935.m	1622	17.40999984741211	NFDEESNASMSTAR		1	b20.a1	0.008999999612569809	32.099998474121094	2	1558.6484375	1558.644287109375	0.00419999985024333	2.6946493725213925
b20	pepb20a1	DaPR130924_VB119_O1935.m	1693	17.799999237060547	EATSSTSNFSSLSSK		1	b20.a1	8.399999933317304E-4	37.900001525878906	2	1532.7083740234375	1532.7078857421875	5.000000237487257E-4	0.3262200373599626
b20	pepb20a8	DaPR130924_VB119_O1935.m	2254	20.399999618530273	TQMELLQAGLSR	M3:+15.99491	1	b20.a1	5.300000193528831E-4	39.70000076293945	2	1362.7080078125	1362.7049560546875	0.003100000089034438	2.2748872199082473
b20	pepb20b10	DaPR130924_VB119_O1935.m	3398	25.530000686645508	VVSTFGVIFDPVK		1	b20.a1	6.700000199089118E-8	53.79999923706055	2	1407.7940673828125	1407.7886962890625	0.005499999970197678	3.9068362920484465
b20	pepb20a3	DaPR130924_VB119_O1935.m	3421	25.649999618530273	FILPNVSTPVSDAFK		1	b20.a1	0.04500000178813934	33.900001525878906	2	1634.8812255859375	1634.8792724609375	0.0020000000949949026	1.2233319785040513
b20	pepb20a4	DaPR130924_VB119_O1935.m	3527	26.1299991607666	FPSETTFMQEFGDLK		1	b20.a1	0.004000000189989805	32.400001525878906	2	1776.807373046875	1776.8153076171875	-0.007899999618530273	-4.446156887923614
b20	pepb20a7	DaPR130924_VB119_O1935.m	3736	27.25	SFIWDLITPTADGQTR		1	b20.a1	3.9999998989515007E-4	43.0	2	1820.9200439453125	1820.918212890625	0.0019000000320374966	1.0434296381831079
b21	pepb21a8	DaPR130924_VB119_O1935.m	958	13.359999656677246	TAGPIASAQK		1	b21.a1	0.02500000037252903	35.400001525878906	2	943.5228271484375	943.5211181640625	0.0017000000225380063	1.8017614972369964
b21	pepb21a4	DaPR130924_VB119_O1935.m	1435	16.479999542236328	DMEIAQTQK		1	b21.a1	0.007899999618530273	34.099998474121094	2	1063.5101318359375	1063.50927734375	8.999999845400453E-4	0.8462549445623173
b21	pepb21a5	DaPR130924_VB119_O1935.m	1562	17.100000381469727	LATNTSAPDLK		1	b21.a1	0.00139999995008111	30.0	2	1130.6063232421875	1130.6055908203125	7.999999797903001E-4	0.7075853739674672
b21	pepb21a7	DaPR130924_VB119_O1935.m	1731	17.979999542236328	SPSTLLPK		1	b21.a1	0.00430000014603138	38.70000076293945	2	842.499755859375	842.4985961914062	0.0010999999940395355	1.305640150633115
b21	pepb21a9	DaPR130924_VB119_O1935.m	2087	19.6299991607666	TTTLSGTAPAAGVVPSR		1	b21.a1	4.300000000512227E-6	51.599998474121094	2	1585.8560791015625	1585.8548583984375	0.0013000000035390258	0.8197471519253042
b21	pepb21a6	DaPR130924_VB119_O1935.m	2332	20.729999542236328	NVVLPTETEVAPAK		1	b21.a1	0.0012000000569969416	44.099998474121094	2	1467.8084716796875	1467.8057861328125	0.00279999990016222	1.9076092536324594
b21	pepb21a3	DaPR130924_VB119_O1935.m	2573	21.760000228881836	DMAQLPETEIAPAK		1	b21.a1	0.002099999925121665	40.29999923706055	2	1513.7625732421875	1513.757080078125	0.005499999970197678	3.633343845310915
b21	pepb21a1	DaPR130924_VB119_O1935.m	2633	22.010000228881836	ALPLEAEVAPVK		1	b21.a1	0.003700000001117587	43.70000076293945	2	1236.7208251953125	1236.72021484375	6.000000284984708E-4	0.48515421782304746
b21	pepb21a2	DaPR130924_VB119_O1935.m	2720	22.3799991607666	DGVLTLANNVTPAK		1	b21.a1	1.5999999959603883E-5	54.79999923706055	2	1412.77880859375	1412.7747802734375	0.004100000020116568	2.9020903242079585
b22	pepb22a5	DaPR130924_VB119_O1935.m	1471	16.649999618530273	KPEMFETAIK	M4:+15.99491	1	b22.a1	0.0024999999441206455	34.29999923706055	2	1209.6265869140625	1209.6187744140625	0.007799999788403511	6.448312438091761
b22	pepb22a8	DaPR130924_VB119_O1935.m	1490	16.75	TPTQTNGSNVPFKPR		1	b22.a1	2.099999983329326E-4	36.20000076293945	3	1643.8505859375	1643.850341796875	9.999999747378752E-5	0.0608327868609247
b22	pepb22a4	DaPR130924_VB119_O1935.m	1669	17.68000030517578	FAEALGSTEAK		1	b22.a1	0.0010999999940395355	44.79999923706055	2	1123.56591796875	1123.5633544921875	0.0026000000070780516	2.3140662221518995
b22	pepb22a1	DaPR130924_VB119_O1935.m	2354	20.829999923706055	ANELPQPPVPEPANAGK		1	b22.a1	5.6000000768108293E-5	44.599998474121094	2	1728.8883056640625	1728.8919677734375	-0.003599999938160181	-2.0822584668470983
b22	pepb22a6	DaPR130924_VB119_O1935.m	2527	21.559999465942383	SPSWYGIPR		1	b22.a1	1.1999999696854502E-4	46.599998474121094	2	1062.5357666015625	1062.537109375	-0.0013000000035390258	-1.223486683023904
b22	pepb22a9	DaPR130924_VB119_O1935.m	2544	21.6299991607666	VPEIEVTVEGPNNNNPQTSAVR		1	b22.a1	0.029999999329447746	33.0	3	2364.184814453125	2364.179443359375	0.005499999970197678	2.32638854281825
b22	pepb22a2	DaPR130924_VB119_O1935.m	2592	21.850000381469727	APSYLEISSMR		1	b22.a1	5.0999999075429514E-5	36.29999923706055	2	1253.6201171875	1253.619873046875	3.000000142492354E-4	0.2393070026244055
b22	pepb22a7	DaPR130924_VB119_O1935.m	2989	23.510000228881836	SPTWFGIPR		1	b22.a1	0.009999999776482582	33.900001525878906	2	1060.556640625	1060.557861328125	-0.0012000000569969416	-1.1314800453170888
b22	pepb22a3	DaPR130924_VB119_O1935.m	3124	24.110000610351562	DQSAVVVQGLPEGVAFK		1	b22.a1	7.499999810534064E-6	54.70000076293945	2	1743.936279296875	1743.927978515625	0.008299999870359898	4.75937078400714
b23	pepb23a7	DaPR130924_VB119_O1935.m	831	12.460000038146973	SDIPEKPK		1	b23.a1	8.699999889358878E-4	37.29999923706055	2	913.50146484375	913.4993286132812	0.002099999925121665	2.2988521823103323
b23	pepb23a4	DaPR130924_VB119_O1935.m	2002	19.260000228881836	HPELNISEEGITK		1	b23.a1	0.026000000536441803	37.099998474121094	3	1466.7496337890625	1466.7490234375	6.000000284984708E-4	0.4090679583970676
b23	pepb23a6	DaPR130924_VB119_O1935.m	2011	19.309999465942383	QLQEERPELSESELTR		1	b23.a1	0.02199999988079071	31.0	3	1943.967529296875	1943.96728515625	3.000000142492354E-4	0.15432359203777563
b23	pepb23a9	DaPR130924_VB119_O1935.m	2262	20.43000030517578	WVEISNEVR		1	b23.a1	6.000000284984708E-4	35.70000076293945	2	1131.5799560546875	1131.5797119140625	3.000000142492354E-4	0.26511611253774303
b23	pepb23a2	DaPR130924_VB119_O1935.m	2331	20.729999542236328	FLESLPEEEQQR		1	b23.a1	7.999999797903001E-4	40.900001525878906	2	1504.7274169921875	1504.7281494140625	-7.999999797903001E-4	-0.5316574825172362
b23	pepb23a5	DaPR130924_VB119_O1935.m	2550	21.65999984741211	QLQEERPELSESELTR	Q1:-17.02655	1	b23.a1	1.4000000192027073E-5	46.099998474121094	2	1926.941650390625	1926.9407958984375	8.999999845400453E-4	0.46706156538681803
b23	pepb23a3	DaPR130924_VB119_O1935.m	2896	23.100000381469727	FSQELLSNGELNHLPLK		1	b23.a1	0.01899999938905239	35.0	3	1939.0367431640625	1939.02880859375	0.007899999618530273	4.074204356076392
b23	pepb23a8	DaPR130924_VB119_O1935.m	3125	24.110000610351562	TLTELILDAQEHVK		1	b23.a1	0.003100000089034438	43.20000076293945	2	1609.890869140625	1609.8800048828125	0.010999999940395355	6.8328073564688285
b23	pepb23a1	DaPR130924_VB119_O1935.m	3451	25.780000686645508	AEEIWQQSVIGDYLAR		1	b23.a1	9.100000170292333E-5	45.70000076293945	2	1877.9473876953125	1877.9395751953125	0.007799999788403511	4.153488158740296
b24	pepb24a8	DaPR130924_VB119_O1935.m	732	11.710000038146973	VASGQTAGVDK		1	b24.a1	4.5000000682193786E-5	43.0	2	1032.53173828125	1032.5323486328125	-6.99999975040555E-4	-0.677944837241596
b24	pepb24a2	DaPR130924_VB119_O1935.m	1468	16.6299991607666	DPLSSPGGPGSR		1	b24.a1	1.8999999156221747E-5	39.099998474121094	2	1126.5513916015625	1126.5491943359375	0.002300000051036477	2.0416330352907925
b24	pepb24a5	DaPR130924_VB119_O1935.m	1525	16.90999984741211	GTQTETEVELK		1	b24.a1	0.03099999949336052	28.299999237060547	2	1234.6175537109375	1234.6165771484375	0.0010000000474974513	0.8099681034634462
b24	pepb24a3	DaPR130924_VB119_O1935.m	1547	17.010000228881836	EALQSLSQR		1	b24.a1	0.04899999871850014	38.5	2	1031.5545654296875	1031.54833984375	0.006200000178068876	6.010382585665349
b24	pepb24a1	DaPR130924_VB119_O1935.m	1776	18.200000762939453	AALAEALR		1	b24.a1	0.027000000700354576	31.299999237060547	2	814.4786376953125	814.4785766601562	9.999999747378752E-5	0.12277793466814885
b24	pepb24a7	DaPR130924_VB119_O1935.m	2676	22.209999084472656	STNDSVLAVGFNPR		1	b24.a1	5.60000010807471E-8	54.0	2	1476.7498779296875	1476.74462890625	0.005400000140070915	3.6566919116343235
b24	pepb24a6	DaPR130924_VB119_O1935.m	2875	23.010000228881836	LQEIGLGAFER		1	b24.a1	0.004600000102072954	46.20000076293945	2	1232.663818359375	1232.663818359375	9.999999747378752E-5	0.08112511780128617
b24	pepb24a4	DaPR130924_VB119_O1935.m	3040	23.729999542236328	EIVSDVIDGNEQLSVVR		1	b24.a1	3.899999967416079E-7	51.900001525878906	2	1871.9749755859375	1871.9713134765625	0.003700000001117587	1.9765260153725706
b25	pepb25a2	DaPR130924_VB119_O1935.m	1370	16.1299991607666	EEQMDGTVTLK	M4:+15.99491	1	b25.a1	0.003000000026077032	31.100000381469727	2	1266.5872802734375	1266.588623046875	-0.0013000000035390258	-1.026379030953063
b25	pepb25a6	DaPR130924_VB119_O1935.m	2260	20.43000030517578	IEVQDTSGGTTALRPSASTQALSSSVSSSK		1	b25.a1	6.600000051548705E-5	47.20000076293945	3	2952.4814453125	2952.47607421875	0.005499999970197678	1.8628431973502186
b25	pepb25a4	DaPR130924_VB119_O1935.m	2334	20.729999542236328	EMLGGEIIPR	M2:+15.99491	1	b25.a1	0.013000000268220901	36.400001525878906	2	1130.5927734375	1130.5877685546875	0.004999999888241291	4.422478313765197
b25	pepb25a7	DaPR130924_VB119_O1935.m	2418	21.079999923706055	IVVFQYSDGK		1	b25.a1	6.0999998822808266E-5	43.20000076293945	2	1155.6051025390625	1155.6048583984375	3.000000142492354E-4	0.2596043206888278
b25	pepb25a3	DaPR130924_VB119_O1935.m	2651	22.100000381469727	EMLGGEIIPR		1	b25.a1	0.007600000128149986	39.70000076293945	2	1114.59814453125	1114.5928955078125	0.0052999998442828655	4.755099252510637
b25	pepb25a1	DaPR130924_VB119_O1935.m	2742	22.479999542236328	ALYYLQIHPQELR		1	b25.a1	0.00930000003427267	33.0	3	1643.8931884765625	1643.8907470703125	0.002400000113993883	1.4599511057964671
b25	pepb25a8	DaPR130924_VB119_O1935.m	2868	22.979999542236328	QSGESIDIITR	Q1:-17.02655	1	b25.a1	0.00570000009611249	33.599998474121094	2	1201.611328125	1201.6063232421875	0.004999999888241291	4.161096518492209
b25	pepb25a5	DaPR130924_VB119_O1935.m	3517	26.079999923706055	GDFILVGDLMR		1	b25.a1	0.009999999776482582	49.0	2	1235.6463623046875	1235.645751953125	6.99999975040555E-4	0.5665053871096138
b26	pepb26a6	DaPR130924_VB119_O1935.m	1128	14.630000114440918	VAQGVSGAVQDK		1	b26.a1	3.199999991920777E-5	52.900001525878906	2	1158.613037109375	1158.61181640625	0.0013000000035390258	1.122032405617379
b26	pepb26a5	DaPR130924_VB119_O1935.m	1445	16.530000686645508	TSSAQVEGGVHSLHSYEK		1	b26.a1	0.04899999871850014	29.700000762939453	3	1915.910888671875	1915.9149169921875	-0.004000000189989805	-2.087775482362986
b26	pepb26a3	DaPR130924_VB119_O1935.m	2708	22.329999923706055	KYEQGFITDPVVLSPK		1	b26.a1	0.0052999998442828655	42.79999923706055	3	1820.9847412109375	1820.979736328125	0.005100000184029341	2.80069024508374
b26	pepb26a1	DaPR130924_VB119_O1935.m	2822	22.780000686645508	DKYPNLQVIGGNVVTAAQAK		1	b26.a1	0.0012000000569969416	45.20000076293945	3	2086.127197265625	2086.129638671875	-0.002400000113993883	-1.150455882272893
b26	pepb26a4	DaPR130924_VB119_O1935.m	2943	23.309999465942383	NLIDAGVDALR		1	b26.a1	0.012000000104308128	46.099998474121094	2	1156.6339111328125	1156.6324462890625	0.001500000013038516	1.2968683507462666
b26	pepb26a7	DaPR130924_VB119_O1935.m	3093	23.959999084472656	YEQGFITDPVVLSPK		1	b26.a1	0.010999999940395355	40.29999923706055	2	1692.885498046875	1692.8846435546875	7.999999797903001E-4	0.4725661508219929
b26	pepb26a2	DaPR130924_VB119_O1935.m	3653	26.799999237060547	LPIVNEDDELVAIIAR		1	b26.a1	7.50000006544127E-10	51.0	2	1779.988037109375	1779.9854736328125	0.0026000000070780516	1.4606860817642815
b27	pepb27a6	DaPR130924_VB119_O1935.m	934	13.180000305175781	VETYNDESR		1	b27.a1	0.012000000104308128	35.0	2	1112.4873046875	1112.48583984375	0.001500000013038516	1.3483317803390584
b27	pepb27a5	DaPR130924_VB119_O1935.m	1245	15.399999618530273	SGGVGGSNTNWK		1	b27.a1	1.500000071246177E-4	49.099998474121094	2	1163.54638671875	1163.54443359375	0.0020000000949949026	1.7188858777121698
b27	pepb27a4	DaPR130924_VB119_O1935.m	2981	23.479999542236328	PILQVINIR		1	b27.a1	0.0032999999821186066	35.400001525878906	2	1065.6798095703125	1065.6783447265625	0.001500000013038516	1.4075541841130255
b27	pepb27a7	DaPR130924_VB119_O1935.m	3066	23.850000381469727	VGQLSEGAIAAIMQK		1	b27.a1	7.699999855503847E-7	49.29999923706055	2	1515.8179931640625	1515.8204345703125	-0.002300000051036477	-1.5173301524256433
b27	pepb27a1	DaPR130924_VB119_O1935.m	3114	24.059999465942383	DKNEQAFEEVFQNANFR		1	b27.a1	2.099999983329326E-4	44.099998474121094	3	2085.9638671875	2085.962890625	0.0010000000474974513	0.4793949365023601
b27	pepb27a2	DaPR130924_VB119_O1935.m	3189	24.43000030517578	FFPLIEVNK		1	b27.a1	5.6000000768108293E-5	41.20000076293945	2	1106.6268310546875	1106.6248779296875	0.0020000000949949026	1.8072972466845068
b27	pepb27a3	DaPR130924_VB119_O1935.m	3395	25.510000228881836	LFSLELVDESGEIR		1	b27.a1	2.900000026784255E-6	53.79999923706055	2	1606.836669921875	1606.8326416015625	0.004000000189989805	2.489369512684858
b28	pepb28a4	DaPR130924_VB119_O1935.m	2415	21.059999465942383	LGEFFQTK		1	b28.a1	0.04800000041723251	31.299999237060547	2	969.50390625	969.50439453125	-5.000000237487257E-4	-0.5157274444232642
b28	pepb28a5	DaPR130924_VB119_O1935.m	2471	21.309999465942383	STPVTVVLPDTK		1	b28.a1	0.010999999940395355	36.20000076293945	2	1256.71044921875	1256.7100830078125	3.9999998989515007E-4	0.3182913826375844
b28	pepb28a2	DaPR130924_VB119_O1935.m	2496	21.40999984741211	GHVTQDAPIPGSPLYTIK		1	b28.a1	6.799999973736703E-4	32.29999923706055	3	1894.0108642578125	1894.00732421875	0.003599999938160181	1.9007317934449528
b28	pepb28a3	DaPR130924_VB119_O1935.m	2538	21.610000610351562	IAVEPVNPSELPK		1	b28.a1	0.006599999964237213	38.0	2	1392.783447265625	1392.773681640625	0.009800000116229057	7.036319141732414
b28	pepb28a7	DaPR130924_VB119_O1935.m	3183	24.399999618530273	YDWDLLAAR		1	b28.a1	0.0032999999821186066	42.79999923706055	2	1122.565185546875	1122.558349609375	0.007000000216066837	6.235756224612003
b28	pepb28a6	DaPR130924_VB119_O1935.m	3423	25.65999984741211	VPAGNWVLIEGVDQPIVK		1	b28.a1	2.300000051036477E-4	43.70000076293945	2	1934.08837890625	1934.074951171875	0.013000000268220901	6.7215597101570825
b28	pepb28a1	DaPR130924_VB119_O1935.m	3750	27.350000381469727	AFIPAIDSFGFETDLR		1	b28.a1	4.800000041882413E-8	65.69999694824219	2	1798.8988037109375	1798.9014892578125	-0.0026000000070780516	-1.445326507651486
b29	pepb29a5	DaPR130924_VB119_O1935.m	867	12.699999809265137	PSTEEPVR		1	b29.a1	0.023000000044703484	29.5	2	914.4586181640625	914.4581909179688	3.9999998989515007E-4	0.43741747175298906
b29	pepb29a3	DaPR130924_VB119_O1935.m	942	13.25	KAPVISSTPK		1	b29.a1	0.017000000923871994	33.599998474121094	2	1027.6163330078125	1027.614990234375	0.0013000000035390258	1.2650652393096429
b29	pepb29a2	DaPR130924_VB119_O1935.m	1918	18.829999923706055	LLQPPEAPR		1	b29.a1	0.008799999952316284	38.20000076293945	2	1020.58447265625	1020.5841064453125	3.9999998989515007E-4	0.39193241141913066
b29	pepb29a6	DaPR130924_VB119_O1935.m	1983	19.15999984741211	TPESTQIGQYGNGLK		1	b29.a1	0.0032999999821186066	39.5	2	1592.7952880859375	1592.7918701171875	0.0034000000450760126	2.134616649459582
b29	pepb29a1	DaPR130924_VB119_O1935.m	2250	20.3799991607666	FDYVPTDTTPR		1	b29.a1	5.900000178371556E-5	41.20000076293945	2	1311.625	1311.6219482421875	0.003100000089034438	2.363485982518822
b29	pepb29a4	DaPR130924_VB119_O1935.m	3111	24.049999237060547	PAPLVQQLSPSLLPNSK		1	b29.a1	4.1000000783242285E-4	33.29999923706055	2	1789.02197265625	1789.022216796875	-1.9999999494757503E-4	-0.11179290736012305
b30	pepb30a2	DaPR130924_VB119_O1935.m	1307	15.760000228881836	LLEQYKEESK		1	b30.a1	0.014000000432133675	31.5	2	1266.661376953125	1266.657958984375	0.0034000000450760126	2.68422901459695
b30	pepb30a4	DaPR130924_VB119_O1935.m	2088	19.6299991607666	NGQDLGVAFK		1	b30.a1	0.004100000020116568	34.599998474121094	2	1048.5423583984375	1048.5426025390625	-1.9999999494757503E-4	-0.19074093361897923
b30	pepb30a6	DaPR130924_VB119_O1935.m	2447	21.209999084472656	YNILGTNTIMDK	M10:+15.99491	1	b30.a1	4.699999863078119E-6	52.79999923706055	2	1398.6939697265625	1398.69384765625	3.000000142492354E-4	0.21448583244427402
b30	pepb30a3	DaPR130924_VB119_O1935.m	2608	21.90999984741211	NFILDQTNVSAAAQR		1	b30.a1	6.199999802447564E-7	70.0	2	1647.8505859375	1647.8453369140625	0.0052999998442828655	3.216321171383858
b30	pepb30a1	DaPR130924_VB119_O1935.m	2622	21.979999542236328	GYFEYIEENK		1	b30.a1	1.1000000085914508E-5	44.599998474121094	2	1291.58447265625	1291.58447265625	-0.0	-0.0
b30	pepb30a5	DaPR130924_VB119_O1935.m	3129	24.1299991607666	SSGPTSLFAVTVAPPGAR		1	b30.a1	0.03200000151991844	29.100000381469727	2	1714.91943359375	1714.9127197265625	0.006800000090152025	3.9652164287616127
b31	pepb31a5	DaPR130924_VB119_O1935.m	1153	14.760000228881836	SNRPNNNPGGSLR	S1:+42.01057	1	b31.a1	0.00800000037997961	33.900001525878906	2	1424.6998291015625	1424.6993408203125	5.000000237487257E-4	0.35095125646709147
b31	pepb31a4	DaPR130924_VB119_O1935.m	1226	15.260000228881836	NTAGAQPQDDSIGGR		1	b31.a1	0.0017000000225380063	40.29999923706055	2	1486.69091796875	1486.6884765625	0.0024999999441206455	1.6815896427078725
b31	pepb31a3	DaPR130924_VB119_O1935.m	1317	15.829999923706055	LSTQSNSNNIEPAR		1	b31.a1	0.0017000000225380063	42.29999923706055	2	1530.7548828125	1530.7510986328125	0.003800000064074993	2.482441506962795
b31	pepb31a1	DaPR130924_VB119_O1935.m	3319	25.15999984741211	IIYFADAELLK		1	b31.a1	0.009999999776482582	35.70000076293945	2	1295.7235107421875	1295.7249755859375	-0.00139999995008111	-1.080476163120973
b31	pepb31a6	DaPR130924_VB119_O1935.m	3528	26.1299991607666	SSAVVVDAIPVFLEK		1	b31.a1	0.003100000089034438	37.599998474121094	2	1573.89794921875	1573.884033203125	0.014000000432133675	8.895191854536616
b31	pepb31a2	DaPR130924_VB119_O1935.m	3759	27.40999984741211	LPDIFSVYFR		1	b31.a1	0.0012000000569969416	39.5	2	1256.668701171875	1256.6678466796875	8.999999845400453E-4	0.7161796865559866
b32	pepb32a2	DaPR130924_VB119_O1935.m	786	12.180000305175781	HDVNLGR		1	b32.a1	0.02199999988079071	27.399999618530273	2	810.42333984375	810.422119140625	0.0012000000569969416	1.4807099024757946
b32	pepb32a5	DaPR130924_VB119_O1935.m	1478	16.68000030517578	SGLNQIPNR		1	b32.a1	0.03700000047683716	29.399999618530273	2	998.5377197265625	998.5382080078125	-5.000000237487257E-4	-0.5007319897615913
b32	pepb32a4	DaPR130924_VB119_O1935.m	2423	21.100000381469727	NNVNVASLTQSEIR		1	b32.a1	2.099999983329326E-4	47.400001525878906	2	1544.8017578125	1544.8031005859375	-0.0013000000035390258	-0.8415311977597282
b32	pepb32a1	DaPR130924_VB119_O1935.m	2563	21.709999084472656	ANPALYVLR		1	b32.a1	0.0019000000320374966	39.79999923706055	2	1016.5913696289062	1016.5891723632812	0.002199999988079071	2.1640993706087737
b32	pepb32a3	DaPR130924_VB119_O1935.m	3460	25.809999465942383	ISLIQIFR		1	b32.a1	3.3000000598804036E-7	43.70000076293945	2	989.6159057617188	989.6146850585938	0.0012000000569969416	1.2125932194770244
b32	pepb32a6	DaPR130924_VB119_O1935.m	3598	26.510000228881836	VPGLPTPIENMILR		1	b32.a1	3.600000054575503E-4	41.400001525878906	2	1549.8853759765625	1549.87744140625	0.007899999618530273	5.0971769815311125
b33	pepb33a4	DaPR130924_VB119_O1935.m	1392	16.229999542236328	QSNVAAPGDATPPAEK		1	b33.a1	0.00419999985024333	32.29999923706055	2	1552.7628173828125	1552.7606201171875	0.002300000051036477	1.4812328579423242
b33	pepb33a3	DaPR130924_VB119_O1935.m	1678	17.709999084472656	PVESPGDPNQLTR		1	b33.a1	2.9000000722589903E-5	46.599998474121094	2	1409.69921875	1409.702392578125	-0.003100000089034438	-2.199045774026831
b33	pepb33a6	DaPR130924_VB119_O1935.m	2076	19.579999923706055	YNLKPIPLK		1	b33.a1	0.0017999999690800905	30.799999237060547	2	1085.6702880859375	1085.6722412109375	-0.0017999999690800905	-1.6579589131544947
b33	pepb33a5	DaPR130924_VB119_O1935.m	3086	23.93000030517578	STGLELETPSLVPVK		1	b33.a1	8.799999704933725E-6	44.20000076293945	2	1569.884033203125	1569.8740234375	0.009999999776482582	6.3699377320645905
b33	pepb33a2	DaPR130924_VB119_O1935.m	3101	24.010000228881836	PLVLPSPLVTPGSNSQER		1	b33.a1	0.005400000140070915	43.599998474121094	2	1891.0396728515625	1891.029052734375	0.010999999940395355	5.8169386263472065
b33	pepb33a1	DaPR130924_VB119_O1935.m	3599	26.510000228881836	GILQELFLNK		1	b33.a1	9.000000136438757E-5	44.5	2	1174.687255859375	1174.6834716796875	0.003800000064074993	3.2349140476466807
b34	pepb34a5	DaPR130924_VB119_O1935.m	2143	19.8799991607666	TFNPGAGLPTDK		1	b34.a1	1.2000000424450263E-5	44.20000076293945	2	1217.6162109375	1217.616455078125	-1.9999999494757503E-4	-0.16425533189327882
b34	pepb34a1	DaPR130924_VB119_O1935.m	2162	19.959999084472656	GLLQSGQIPGR		1	b34.a1	0.00139999995008111	43.70000076293945	2	1125.6387939453125	1125.637939453125	8.999999845400453E-4	0.7995465975296615
b34	pepb34a3	DaPR130924_VB119_O1935.m	2358	20.850000381469727	NAIANASTLAEVER		1	b34.a1	4.300000000512227E-6	49.20000076293945	2	1458.7564697265625	1458.755126953125	0.00139999995008111	0.9597223853500786
b34	pepb34a4	DaPR130924_VB119_O1935.m	3178	24.3799991607666	SLTYLSILR		1	b34.a1	0.004800000227987766	36.70000076293945	2	1065.632080078125	1065.6307373046875	0.00139999995008111	1.3137758710133929
b34	pepb34a2	DaPR130924_VB119_O1935.m	3307	25.079999923706055	LTAELIEQAAQYTNAVR		1	b34.a1	0.04899999871850014	32.29999923706055	3	1890.99609375	1890.992431640625	0.003700000001117587	1.9566445318384842
b34	pepb34a2	DaPR130924_VB119_O1935.m	3300	25.059999465942383	LTAELIEQAAQYTNAVR		1	b34.a1	1.8000000068241206E-7	48.70000076293945	2	1890.9949951171875	1890.992431640625	0.0027000000700354576	1.427821722000726
b35	pepb35a2	DaPR130924_VB119_O1935.m	1008	13.729999542236328	GGSGGSYGGGGSGGGYGGGSGSR		1	b35.a1	9.700000351553495E-12	61.900001525878906	2	1791.7294921875	1791.7281494140625	0.00139999995008111	0.781368507571276
b35	pepb35a1	DaPR130924_VB119_O1935.m	1054	14.029999732971191	FSSSSGYGGGSSR		1	b35.a1	0.010999999940395355	31.399999618530273	2	1235.5301513671875	1235.529052734375	0.0010999999940395355	0.8903068621535872
b35	pepb35a4	DaPR130924_VB119_O1935.m	1220	15.210000038146973	SGGGGGGGLGSGGSIR		1	b35.a1	2.4000000848900527E-6	48.0	2	1232.5994873046875	1232.59814453125	0.0013000000035390258	1.0546827522877769
b35	pepb35a5	DaPR130924_VB119_O1935.m	1424	16.40999984741211	SRSGGGGGGGLGSGGSIRSSY		1	b35.a1	1.0999999631167157E-6	42.0	3	1812.859130859375	1812.8587646484375	3.9999998989515007E-4	0.22064597512797468
b35	pepb35a3	DaPR130924_VB119_O1935.m	1999	19.229999542236328	QVLDNLTMEK	M8:+15.99491	1	b35.a1	0.028999999165534973	27.399999618530273	2	1206.6021728515625	1206.6038818359375	-0.0017000000225380063	-1.4089131057255757
b36	pepb36a3	DaPR130924_VB119_O1935.m	1712	17.8799991607666	LLEIQGK		1	b36.a1	0.0024999999441206455	28.399999618530273	2	800.4871826171875	800.4880981445312	-8.999999845400453E-4	-1.124314011196637
b36	pepb36a2	DaPR130924_VB119_O1935.m	1971	19.100000381469727	EPAADAAPGPSAAFR		1	b36.a1	0.04500000178813934	27.399999618530273	2	1427.6942138671875	1427.6917724609375	0.0024999999441206455	1.751078203533632
b36	pepb36a1	DaPR130924_VB119_O1935.m	2074	19.579999923706055	EGDVEEPTDDSLPTTGDAGGR		1	b36.a1	1.2000000424450263E-6	52.5	2	2117.9208984375	2117.910888671875	0.009999999776482582	4.721633865697485
b36	pepb36a4	DaPR130924_VB119_O1935.m	2339	20.760000228881836	LSDVFGSVR		1	b36.a1	0.0066999997943639755	35.0	2	979.5234985351562	979.5211181640625	0.002300000051036477	2.3480862315122075
b36	pepb36a5	DaPR130924_VB119_O1935.m	2716	22.360000610351562	NYQVQFVTLK		1	b36.a1	0.00419999985024333	38.20000076293945	2	1239.676025390625	1239.673583984375	0.002400000113993883	1.9359935913776258
b37	pepb37a3	DaPR130924_VB119_O1935.m	1248	15.40999984741211	TPATAPVPAR		1	b37.a1	0.0017999999690800905	46.099998474121094	2	980.5545654296875	980.5527954101562	0.0017999999690800905	1.8356991867298353
b37	pepb37a4	DaPR130924_VB119_O1935.m	1609	17.350000381469727	TPSKPPAQLSPSVPK		1	b37.a1	0.004600000102072954	35.79999923706055	3	1533.8629150390625	1533.8638916015625	-0.0010000000474974513	-0.6519483592858525
b37	pepb37a5	DaPR130924_VB119_O1935.m	2163	19.959999084472656	YSQVLGLGGR		1	b37.a1	1.3000000035390258E-4	49.099998474121094	2	1049.5770263671875	1049.57421875	0.00279999990016222	2.6677483594222666
b37	pepb37a2	DaPR130924_VB119_O1935.m	2907	23.149999618530273	LLPHQLYGVVPQA		1	b37.a1	0.03700000047683716	30.600000381469727	2	1434.81494140625	1434.810791015625	0.00419999985024333	2.9272151258845613
b37	pepb37a1	DaPR130924_VB119_O1935.m	3282	24.979999542236328	DSPFGLSFVR		1	b37.a1	8.299999899463728E-5	43.099998474121094	2	1124.5748291015625	1124.5738525390625	0.0010000000474974513	0.8892257678227637
b38	pepb38a2	DaPR130924_VB119_O1935.m	1132	14.649999618530273	DVNEGETSDGVR		1	b38.a1	3.199999991920777E-5	42.599998474121094	2	1277.56005859375	1277.560791015625	-6.99999975040555E-4	-0.5479191127054507
b38	pepb38a3	DaPR130924_VB119_O1935.m	2288	20.549999237060547	LAEMSLEQDNIK		1	b38.a1	0.0012000000569969416	37.79999923706055	2	1390.6878662109375	1390.688720703125	-7.999999797903001E-4	-0.5752545252440274
b38	pepb38a4	DaPR130924_VB119_O1935.m	2802	22.700000762939453	ILNLLSPSDGER		1	b38.a1	0.009999999776482582	29.399999618530273	2	1313.7083740234375	1313.7064208984375	0.0020000000949949026	1.522410230458577
b38	pepb38a5	DaPR130924_VB119_O1935.m	2898	23.110000610351562	ISLSTLQQQLGQPEK		1	b38.a1	4.600000102072954E-4	44.400001525878906	2	1669.9102783203125	1669.912353515625	-0.0020000000949949026	-1.1976677044063733
b38	pepb38a1	DaPR130924_VB119_O1935.m	3778	27.510000228881836	AIFAVLTSVLTK		1	b38.a1	9.19999990856013E-7	52.599998474121094	2	1262.7735595703125	1262.7723388671875	0.0013000000035390258	1.0294808997045617
b39	pepb39a2	DaPR130924_VB119_O1935.m	902	12.949999809265137	GGEDTNDLQQK		1	b39.a1	8.299999753944576E-4	40.400001525878906	2	1204.5445556640625	1204.5445556640625	9.999999747378752E-5	0.0830189277794359
b39	pepb39a3	DaPR130924_VB119_O1935.m	1034	13.899999618530273	PGKPGAGPAQVPR		1	b39.a1	3.299999889350147E-6	41.099998474121094	3	1231.693115234375	1231.6910400390625	0.002099999925121665	1.7049729655052654
b39	pepb39a1	DaPR130924_VB119_O1935.m	1514	16.860000610351562	AADGGERPLAASPPGTVK		1	b39.a1	0.002400000113993883	35.900001525878906	3	1693.88427734375	1693.88720703125	-0.002899999963119626	-1.7120384114608436
b39	pepb39a4	DaPR130924_VB119_O1935.m	2834	22.809999465942383	TYIQTELPFK		1	b39.a1	7.300000288523734E-4	31.899999618530273	2	1239.6605224609375	1239.662353515625	-0.0017999999690800905	-1.4520082536792167
b40	pepb40a4	DaPR130924_VB119_O1935.m	1408	16.350000381469727	VGQDPVLR		1	b40.a1	0.02199999988079071	37.599998474121094	2	883.5009155273438	883.5	8.999999845400453E-4	1.0186757040634353
b40	pepb40a1	DaPR130924_VB119_O1935.m	1838	18.450000762939453	DVAYQYVK		1	b40.a1	0.00419999985024333	29.299999237060547	2	985.4957885742188	985.4993286132812	-0.003599999938160181	-3.65297046242114
b40	pepb40a2	DaPR130924_VB119_O1935.m	2161	19.959999084472656	ESETTTSLVLER		1	b40.a1	0.01899999938905239	30.299999237060547	2	1364.6912841796875	1364.6907958984375	5.000000237487257E-4	0.36638337801608245
b40	pepb40a3	DaPR130924_VB119_O1935.m	2196	20.1299991607666	SGDSEVYQLGDVSQK		1	b40.a1	5.2999999752501026E-5	57.79999923706055	2	1611.7506103515625	1611.7501220703125	6.000000284984708E-4	0.3722661597988673
b41	pepb41a1	DaPR130924_VB119_O1935.m	1412	16.360000610351562	EVDATSPAPSTSSTVK		1	b41.a1	0.02500000037252903	42.20000076293945	2	1576.7723388671875	1576.7705078125	0.0019000000320374966	1.2049946537073568
b41	pepb41a3	DaPR130924_VB119_O1935.m	1688	17.760000228881836	MNDFMR		1	b41.a1	8.199999865610152E-5	28.0	2	813.3402709960938	813.338623046875	0.0015999999595806003	1.9672002708869116
b41	pepb41a4	DaPR130924_VB119_O1935.m	2030	19.399999618530273	TTIYEIQDDR		1	b41.a1	0.028999999165534973	41.79999923706055	2	1253.5992431640625	1253.6011962890625	-0.0020000000949949026	-1.5954037862402703
b41	pepb41a2	DaPR130924_VB119_O1935.m	2480	21.350000381469727	GEFTYYEIQDNTGK		1	b41.a1	3.300000025774352E-5	47.70000076293945	2	1664.7474365234375	1664.7442626953125	0.0031999999191612005	1.9222171181898082
b42	pepb42a3	DaPR130924_VB119_O1935.m	1350	16.030000686645508	SGVNSELVK		1	b42.a1	0.020999999716877937	33.5	2	932.5091552734375	932.5051879882812	0.004000000189989805	4.289520574806789
b42	pepb42a2	DaPR130924_VB119_O1935.m	1701	17.829999923706055	SASAPAAEGEGTPTQPASEK	S1:+42.01057	1	b42.a1	4.8000001697801054E-5	40.20000076293945	2	1927.895263671875	1927.888427734375	0.006899999920278788	3.5790452502417693
b42	pepb42a1	DaPR130924_VB119_O1935.m	2148	19.899999618530273	LTMQVSSLQR		1	b42.a1	0.006300000008195639	31.5	2	1162.62548828125	1162.625244140625	1.9999999494757503E-4	0.1720244730239008
b42	pepb42a4	DaPR130924_VB119_O1935.m	2467	21.299999237060547	VYENYPTYDLTER		1	b42.a1	0.0020000000949949026	29.5	2	1662.7659912109375	1662.7650146484375	0.0010000000474974513	0.6014079191513925
b43	pepb43a3	DaPR130924_VB119_O1935.m	1035	13.90999984741211	SVVGLHAASK		1	b43.a1	4.3000000005122274E-5	37.099998474121094	2	968.55224609375	968.5527954101562	-5.000000237487257E-4	-0.51623414450731
b43	pepb43a2	DaPR130924_VB119_O1935.m	1430	16.450000762939453	ALQDSAPDRPSPVER		1	b43.a1	0.02500000037252903	32.70000076293945	3	1637.824951171875	1637.8245849609375	3.000000142492354E-4	0.18316980768510718
b43	pepb43a1	DaPR130924_VB119_O1935.m	1599	17.299999237060547	ADTTTGSAAGPPLSEDDK		1	b43.a1	1.1999999882661427E-9	62.0	2	1732.787109375	1732.78759765625	-3.9999998989515007E-4	-0.23084190493756176
b43	pepb43a4	DaPR130924_VB119_O1935.m	3719	27.15999984741211	VLLMLVDGIDPNFK		1	b43.a1	0.005799999926239252	38.099998474121094	2	1573.871337890625	1573.8663330078125	0.005100000184029341	3.2404277778041934
b44	pepb44a1	DaPR130924_VB119_O1935.m	1328	15.899999618530273	AGFAGDDAPR		1	b44.a1	8.500000112690032E-4	48.20000076293945	2	976.4453735351562	976.44873046875	-0.0032999999821186066	-3.3795937043560107
b44	pepb44a4	DaPR130924_VB119_O1935.m	1779	18.209999084472656	GYSFTTTAER		1	b44.a1	2.699999895412475E-4	34.29999923706055	2	1132.52099609375	1132.52734375	-0.006300000008195639	-5.562779603479784
b44	pepb44a3	DaPR130924_VB119_O1935.m	2192	20.110000610351562	EITALAPSTMK		1	b44.a1	0.01899999938905239	37.20000076293945	2	1161.6209716796875	1161.6187744140625	0.002199999988079071	1.8939087732881927
b44	pepb44a2	DaPR130924_VB119_O1935.m	2638	22.049999237060547	AVFPSIVGR		1	b44.a1	0.0010000000474974513	38.599998474121094	2	945.548828125	945.5521240234375	-0.0031999999191612005	-3.3842660154416637
b45	pepb45a1	DaPR130924_VB119_O1935.m	1601	17.309999465942383	IIAEGANGPTTPEADK		1	b45.a1	7.099999947968172E-6	42.5	2	1583.791259765625	1583.7916259765625	-3.000000142492354E-4	-0.18941886630083427
b45	pepb45a4	DaPR130924_VB119_O1935.m	1874	18.610000610351562	YSTDVSVDEVK		1	b45.a1	1.9999999949504854E-6	44.599998474121094	2	1241.5936279296875	1241.5899658203125	0.003700000001117587	2.980049857823243
b45	pepb45a2	DaPR130924_VB119_O1935.m	2327	20.709999084472656	MVEGFFDR	M1:+15.99491	1	b45.a1	0.014000000432133675	29.399999618530273	2	1016.4547119140625	1016.4509887695312	0.003700000001117587	3.6401164856916877
b45	pepb45a3	DaPR130924_VB119_O1935.m	2719	22.3799991607666	YNLGLDLR		1	b45.a1	0.0010999999940395355	39.599998474121094	2	963.5267944335938	963.5261840820312	5.000000237487257E-4	0.5189272819036929
b46	pepb46a2	DaPR130924_VB119_O1935.m	685	11.260000228881836	HVDSLSQR		1	b46.a1	6.900000153109431E-4	29.299999237060547	2	941.4814453125	941.4802856445312	0.0010999999940395355	1.1683728388284653
b46	pepb46a3	DaPR130924_VB119_O1935.m	2010	19.299999237060547	VPEVPTAPATDAAPK		1	b46.a1	1.2000000424450263E-6	48.20000076293945	2	1463.7744140625	1463.7745361328125	0.0	0.0
b46	pepb46a4	DaPR130924_VB119_O1935.m	2724	22.399999618530273	VVNIVPVIAK		1	b46.a1	0.002899999963119626	34.400001525878906	2	1051.6881103515625	1051.687744140625	3.000000142492354E-4	0.2852557861595859
b46	pepb46a1	DaPR130924_VB119_O1935.m	3637	26.709999084472656	APVDFGYVGIDSILEQMR	M17:+15.99491	1	b46.a1	0.017999999225139618	29.100000381469727	2	2026.0108642578125	2025.9949951171875	0.014999999664723873	7.403769358204285
b47	pepb47a4	DaPR130924_VB119_O1935.m	1681	17.729999542236328	VPPPPPIAR		1	b47.a1	0.014000000432133675	40.70000076293945	2	943.5748901367188	943.5728149414062	0.002099999925121665	2.225583327400197
b47	pepb47a2	DaPR130924_VB119_O1935.m	3034	23.709999084472656	MIAGQVLDINLAAEPK	M1:+15.99491	1	b47.a1	1.1999999882661427E-9	57.099998474121094	2	1698.912109375	1698.909912109375	0.002300000051036477	1.3538093071578972
b47	pepb47a3	DaPR130924_VB119_O1935.m	3154	24.260000228881836	VFIGNLNTLVVK		1	b47.a1	7.000000186963007E-5	41.099998474121094	2	1316.7957763671875	1316.7940673828125	0.0017999999690800905	1.3669563173668238
b47	pepb47a1	DaPR130924_VB119_O1935.m	3203	24.5	MIAGQVLDINLAAEPK		1	b47.a1	6.300000222836388E-6	54.20000076293945	2	1682.9171142578125	1682.9150390625	0.002199999988079071	1.3072555280655302
b48	pepb48a3	DaPR130924_VB119_O1935.m	1682	17.75	NIEMTQEDVR		1	b48.a1	0.006800000090152025	35.400001525878906	2	1234.57373046875	1234.57373046875	9.999999747378752E-5	0.08099961549952868
b48	pepb48a4	DaPR130924_VB119_O1935.m	3162	24.309999465942383	SGGPVVVLVQLER		1	b48.a1	1.0999999631167157E-6	49.70000076293945	2	1352.7943115234375	1352.7900390625	0.00430000014603138	3.178616061522254
b48	pepb48a2	DaPR130924_VB119_O1935.m	3239	24.700000762939453	NALLQLTDSQIADVAR		1	b48.a1	1.1999999696854502E-4	49.599998474121094	2	1727.93603515625	1727.9290771484375	0.007000000216066837	4.051092321230441
b48	pepb48a1	DaPR130924_VB119_O1935.m	3401	25.549999237060547	DIDAFWLQR		1	b48.a1	0.013000000268220901	35.20000076293945	2	1163.588623046875	1163.5848388671875	0.0038999998942017555	3.3517108198132037
b49	pepb49a2	DaPR130924_VB119_O1935.m	3309	25.100000381469727	IGSIIFQVASGDITK		1	b49.a1	7.000000186963007E-5	41.70000076293945	2	1548.864501953125	1548.8636474609375	8.999999845400453E-4	0.5810711523996455
b49	pepb49a4	DaPR130924_VB119_O1935.m	3506	26.030000686645508	TVLAPGVVLIVQQGDLAR		1	b49.a1	0.03099999949336052	34.099998474121094	3	1849.096435546875	1849.0909423828125	0.005400000140070915	2.9203540054726886
b49	pepb49a3	DaPR130924_VB119_O1935.m	3582	26.399999618530273	TDVVVNSVPLDLVLSR		1	b49.a1	2.9999999242136255E-5	37.400001525878906	2	1725.9827880859375	1725.9749755859375	0.007899999618530273	4.577122919090044
b49	pepb49a1	DaPR130924_VB119_O1935.m	3703	27.059999465942383	FLVFFYPEDVR		1	b49.a1	0.0010999999940395355	36.0	2	1431.7318115234375	1431.7310791015625	6.99999975040555E-4	0.4889186141574979
b50	pepb50a1	DaPR130924_VB119_O1935.m	1360	16.079999923706055	MELEQANER		1	b50.a1	9.999999747378752E-5	38.79999923706055	2	1119.5087890625	1119.51025390625	-0.001500000013038516	-1.3398716160076627
b50	pepb50a3	DaPR130924_VB119_O1935.m	1457	16.579999923706055	SSENNSLNPEVMR	M12:+15.99491	1	b50.a1	0.014000000432133675	35.900001525878906	2	1492.6729736328125	1492.6700439453125	0.003000000026077032	2.0098212851834685
b50	pepb50a2	DaPR130924_VB119_O1935.m	1550	17.030000686645508	NSQLFAASQK		1	b50.a1	0.004600000102072954	36.900001525878906	2	1093.5638427734375	1093.5640869140625	-1.9999999494757503E-4	-0.18288822515373257
b51	pepb51a2	DaPR130924_VB119_O1935.m	807	12.329999923706055	SDADENVSASDK		1	b51.a1	1.8000000636675395E-5	47.79999923706055	2	1237.5179443359375	1237.518310546875	-3.000000142492354E-4	-0.24242066698525178
b51	pepb51a3	DaPR130924_VB119_O1935.m	1738	18.010000228881836	SELLVEQGR		1	b51.a1	9.599999757483602E-4	42.79999923706055	2	1030.55712890625	1030.55322265625	0.004000000189989805	3.8814105880721117
b51	pepb51a1	DaPR130924_VB119_O1935.m	2556	21.700000762939453	GQDIEYIEIR		1	b51.a1	1.500000071246177E-4	42.0	2	1235.62890625	1235.6270751953125	0.0019000000320374966	1.5376808020633315
b52	pepb52a1	DaPR130924_VB119_O1935.m	1265	15.510000228881836	AGEVFIHK		1	b52.a1	0.02800000086426735	35.5	2	900.4998779296875	900.4942016601562	0.00570000009611249	6.329857633290628
b52	pepb52a3	DaPR130924_VB119_O1935.m	2427	21.110000610351562	VELDNMPLR		1	b52.a1	9.500000160187483E-4	39.70000076293945	2	1086.5643310546875	1086.5616455078125	0.0027000000700354576	2.4849027951594893
b52	pepb52a2	DaPR130924_VB119_O1935.m	2518	21.530000686645508	FAQPGSFEYEYAMR	M13:+15.99491	1	b52.a1	4.1000000783242285E-4	33.70000076293945	2	1711.74072265625	1711.7425537109375	-0.0017000000225380063	-0.9931400132879362
b53	pepb53a3	DaPR130924_VB119_O1935.m	1661	17.6299991607666	VPLLLHQK		1	b53.a1	1.1000000199601345E-7	39.599998474121094	2	947.607421875	947.6041259765625	0.0032999999821186066	3.482466877946273
b53	pepb53a1	DaPR130924_VB119_O1935.m	2283	20.510000228881836	TTTGPPHLVPPQPLPR		1	b53.a1	1.4000000373926014E-4	39.900001525878906	3	1707.955810546875	1707.9544677734375	0.0013000000035390258	0.7611444146012636
b53	pepb53a2	DaPR130924_VB119_O1935.m	2328	20.709999084472656	VALEFGSEEPR		1	b53.a1	0.0026000000070780516	39.900001525878906	2	1233.6199951171875	1233.6114501953125	0.00860000029206276	6.971401157715549
b54	pepb54a1	DaPR130924_VB119_O1935.m	1269	15.550000190734863	GAVIVVSHDAR		1	b54.a1	0.014999999664723873	38.70000076293945	2	1123.6239013671875	1123.622314453125	0.0017000000225380063	1.5129639209465224
b54	pepb54a2	DaPR130924_VB119_O1935.m	1477	16.68000030517578	LQGQLEQGDDTAAER		1	b54.a1	0.010999999940395355	40.29999923706055	2	1630.77294921875	1630.76708984375	0.005900000222027302	3.6179294141829925
b54	pepb54a3	DaPR130924_VB119_O1935.m	3539	26.200000762939453	STLLLLLTGK		1	b54.a1	0.009600000455975533	30.700000762939453	2	1058.683837890625	1058.682373046875	0.001500000013038516	1.4168555661520406
b55	pepb55a3	DaPR130924_VB119_O1935.m	1296	15.699999809265137	TLQQQTFK		1	b55.a1	0.04399999976158142	32.79999923706055	2	993.5405883789062	993.5368041992188	0.003800000064074993	3.8247199781771113
b55	pepb55a1	DaPR130924_VB119_O1935.m	2229	20.280000686645508	IDIDPEETVK		1	b55.a1	0.01899999938905239	35.79999923706055	2	1158.5885009765625	1158.58935546875	-6.99999975040555E-4	-0.6041829848828053
b55	pepb55a2	DaPR130924_VB119_O1935.m	3791	27.600000381469727	QIIQQNPSLLPALLQQIGR		1	b55.a1	0.04500000178813934	37.29999923706055	3	2130.250732421875	2130.239990234375	0.010999999940395355	5.163737414949713
b56	pepb56a2	DaPR130924_VB119_O1935.m	1444	16.510000228881836	HLVSAGYVHVNR		1	b56.a1	9.299999987888441E-7	54.0	3	1351.7235107421875	1351.723388671875	9.999999747378752E-5	0.0739796309746787
b56	pepb56a3	DaPR130924_VB119_O1935.m	2513	21.5	VFPTGPSDWR		1	b56.a1	0.002400000113993883	32.099998474121094	2	1161.5660400390625	1161.5692138671875	-0.003100000089034438	-2.6688035908886345
b56	pepb56a1	DaPR130924_VB119_O1935.m	3447	25.760000228881836	ALLSASPEVVVAVGFPGAGK		1	b56.a1	1.3000000035390258E-4	39.400001525878906	2	1869.05615234375	1869.0484619140625	0.007699999958276749	4.119743342765603
b57	pepb57a3	DaPR130924_VB119_O1935.m	1540	16.979999542236328	SLLNKPK	S1:+42.01057	1	b57.a1	0.035999998450279236	33.20000076293945	2	841.5169067382812	841.5145874023438	0.002300000051036477	2.733167179117246
b57	pepb57a2	DaPR130924_VB119_O1935.m	2523	21.549999237060547	GDSVIVVLR		1	b57.a1	1.1000000085914508E-4	44.5	2	957.5736083984375	957.5731811523438	3.9999998989515007E-4	0.41772263234627144
b57	pepb57a1	DaPR130924_VB119_O1935.m	3491	25.950000762939453	EEEEFNTGPLSVLTQSVK		1	b57.a1	0.0010999999940395355	34.79999923706055	2	2007.0037841796875	2006.991943359375	0.012000000104308128	5.979097297332493
b58	pepb58a2	DaPR130924_VB119_O1935.m	2064	19.530000686645508	GENLVSMTVEGPPPK	M7:+15.99491	1	b58.a1	0.0038999998942017555	45.5	2	1570.7828369140625	1570.778564453125	0.00430000014603138	2.737496069363824
b58	pepb58a1	DaPR130924_VB119_O1935.m	2517	21.510000228881836	GENLVSMTVEGPPPK		1	b58.a1	1.5999999902760464E-7	53.099998474121094	2	1554.787353515625	1554.7835693359375	0.003800000064074993	2.4440701194816516
b58	pepb58a3	DaPR130924_VB119_O1935.m	3249	24.75	VLGLVLLR		1	b58.a1	7.300000288523734E-5	42.400001525878906	2	882.6143188476562	882.6138916015625	3.9999998989515007E-4	0.45319929099384904
b59	pepb59a3	DaPR130924_VB119_O1935.m	1458	16.579999923706055	TYSLSPR		1	b59.a1	0.014999999664723873	27.299999237060547	2	823.4293212890625	823.4312744140625	-0.0020000000949949026	-2.428860983471952
b59	pepb59a1	DaPR130924_VB119_O1935.m	3290	25.010000228881836	DVGPTPMYPPTYLEPGIGR		1	b59.a1	0.0019000000320374966	33.0	2	2060.014404296875	2060.01611328125	-0.0017000000225380063	-0.8252362744047665
b59	pepb59a2	DaPR130924_VB119_O1935.m	3595	26.5	SIFEGGATELYYVLK		1	b59.a1	1.199999960510567E-10	66.0999984741211	2	1689.87451171875	1689.873779296875	6.99999975040555E-4	0.4142321063362566
b60	pepb60a2	DaPR130924_VB119_O1935.m	2744	22.479999542236328	FSTSSLLLR		1	b60.a1	8.500000112690032E-4	31.700000762939453	2	1023.5855102539062	1023.5836791992188	0.0017999999690800905	1.7585274224851712
b60	pepb60a3	DaPR130924_VB119_O1935.m	2867	22.979999542236328	IYQVLDFR		1	b60.a1	0.008299999870359898	35.79999923706055	2	1053.57568359375	1053.5732421875	0.0024999999441206455	2.3728772182273503
b60	pepb60a1	DaPR130924_VB119_O1935.m	2987	23.510000228881836	EGYNNPPISGENLIGLSR		1	b60.a1	1.6999999934341758E-4	35.099998474121094	2	1929.981689453125	1929.967041015625	0.014999999664723873	7.77215327823955
b61	pepb61a2	DaPR130924_VB119_O1935.m	1659	17.610000610351562	SPFNSPSPQDSPR		1	b61.a1	7.500000356230885E-5	46.900001525878906	2	1415.6558837890625	1415.6553955078125	5.000000237487257E-4	0.35319331620911154
b61	pepb61a3	DaPR130924_VB119_O1935.m	3475	25.899999618530273	TPVVTGTGPNFSLGELQGHLAYDLNPASTGLR		1	b61.a1	0.012000000104308128	38.5	3	3282.6826171875	3282.67578125	0.006800000090152025	2.0714808720959565
b61	pepb61a1	DaPR130924_VB119_O1935.m	3819	27.75	LDLVMVILFK	M5:+15.99491	1	b61.a1	0.008700000122189522	50.0	2	1206.72021484375	1206.717041015625	0.0031999999191612005	2.6518229298128935
b62	pepb62a3	DaPR130924_VB119_O1935.m	2984	23.5	YLVVLYYNANR		1	b62.a1	8.699999889358878E-4	36.099998474121094	2	1387.7379150390625	1387.7373046875	6.99999975040555E-4	0.5044182156637964
b62	pepb62a1	DaPR130924_VB119_O1935.m	3317	25.15999984741211	GTAYVVYEDIFDAK		1	b62.a1	1.500000053056283E-7	60.70000076293945	2	1590.7730712890625	1590.76904296875	0.004100000020116568	2.5773697559923603
b62	pepb62a2	DaPR130924_VB119_O1935.m	3323	25.18000030517578	ITAEEMYDIFGK		1	b62.a1	1.2000000424450263E-5	57.79999923706055	2	1416.6754150390625	1416.6719970703125	0.0035000001080334187	2.470579015658842
b63	pepb63a2	DaPR130924_VB119_O1935.m	3246	24.729999542236328	LFTNFSGADLLK		1	b63.a1	3.099999958067201E-5	40.599998474121094	2	1325.7152099609375	1325.71044921875	0.004900000058114529	3.696131429756876
b63	pepb63a1	DaPR130924_VB119_O1935.m	3510	26.059999465942383	ANPTQLNTVEFLWDPAK		1	b63.a1	2.300000005561742E-6	47.0	2	1943.9898681640625	1943.986572265625	0.0032999999821186066	1.6975425803855277
b63	pepb63a3	DaPR130924_VB119_O1935.m	3588	26.43000030517578	ILDIDIPMSVGIIDPR	M8:+15.99491	1	b63.a1	1.5999999959603883E-5	47.20000076293945	2	1782.973388671875	1782.9674072265625	0.006000000052154064	3.365176518558559
b64	pepb64a2	DaPR130924_VB119_O1935.m	930	13.15999984741211	PSLQTSSAR		1	b64.a1	0.03400000184774399	39.79999923706055	2	946.500244140625	946.4957275390625	0.004600000102072954	4.860032611064384
b64	pepb64a1	DaPR130924_VB119_O1935.m	1790	18.260000228881836	LQNSASATALVSR		1	b64.a1	2.4000000848900527E-5	51.599998474121094	2	1317.7130126953125	1317.7125244140625	5.000000237487257E-4	0.37944545148119996
b65	pepb65a1	DaPR130924_VB119_O1935.m	806	12.329999923706055	LVEGESDNR		1	b65.a1	0.017000000923871994	39.29999923706055	2	1018.4810791015625	1018.4804077148438	6.99999975040555E-4	0.6872984200168751
b65	pepb65a2	DaPR130924_VB119_O1935.m	2018	19.350000381469727	TLLADQGEIR		1	b65.a1	0.0012000000569969416	46.400001525878906	2	1115.60693359375	1115.60595703125	0.0010000000474974513	0.8963738864917513
b66	pepb66a1	DaPR130924_VB119_O1935.m	1210	15.15999984741211	QAPQPQSSLQR		1	b66.a1	9.599999757483602E-4	33.900001525878906	2	1239.64208984375	1239.6444091796875	-0.002300000051036477	-1.8553708095682542
b66	pepb66a2	DaPR130924_VB119_O1935.m	2034	19.40999984741211	VIAPNPAQLQGQR		1	b66.a1	0.0012000000569969416	39.29999923706055	2	1391.7786865234375	1391.7757568359375	0.002899999963119626	2.083668973881601
b67	pepb67a1	DaPR130924_VB119_O1935.m	1024	13.8100004196167	DAVTYTEHAK		1	b67.a1	2.699999895412475E-4	41.20000076293945	2	1134.5418701171875	1134.54296875	-0.0010999999940395355	-0.9695534010946075
b67	pepb67a2	DaPR130924_VB119_O1935.m	2281	20.510000228881836	ISGLIYEETR		1	b67.a1	0.0024999999441206455	41.29999923706055	2	1180.6229248046875	1180.621337890625	0.0017000000225380063	1.4399197845901524
b68	pepb68a2	DaPR130924_VB119_O1935.m	1200	15.109999656677246	TAQEVETYR		1	b68.a1	0.002199999988079071	34.900001525878906	2	1096.53125	1096.52734375	0.0038999998942017555	3.556682755273749
b68	pepb68a1	DaPR130924_VB119_O1935.m	2383	20.950000762939453	LLQLVEDR		1	b68.a1	0.020999999716877937	39.5	2	985.5670776367188	985.568115234375	-0.0010000000474974513	-1.0146432621347985
b69	pepb69a1	DaPR130924_VB119_O1935.m	1064	14.109999656677246	YHSDEYIK		1	b69.a1	0.0013000000035390258	26.399999618530273	2	1054.4840087890625	1054.484375	-3.9999998989515007E-4	-0.3793323062706833
b69	pepb69a2	DaPR130924_VB119_O1935.m	2728	22.40999984741211	YYAVNFPMR		1	b69.a1	0.005900000222027302	28.0	2	1160.5556640625	1160.55615234375	-3.9999998989515007E-4	-0.344662332009828
b70	pepb70a1	DaPR130924_VB119_O1935.m	2005	19.280000686645508	GIGAGGSITGLK		1	b70.a1	5.400000009103678E-5	56.400001525878906	2	1030.5897216796875	1030.589599609375	1.9999999494757503E-4	0.1940636651324457
b70	pepb70a2	DaPR130924_VB119_O1935.m	2511	21.5	YNLIVVGR		1	b70.a1	5.699999746866524E-4	36.099998474121094	2	933.5576782226562	933.5521240234375	0.00559999980032444	5.998593604167996
b71	pepb71a1	DaPR130924_VB119_O1935.m	1906	18.780000686645508	NSPNNISGISNPPGTPR		1	b71.a1	2.1999999599842113E-9	57.900001525878906	2	1721.859619140625	1721.8570556640625	0.0027000000700354576	1.5680744584190573
b71	pepb71a2	DaPR130924_VB119_O1935.m	2701	22.299999237060547	SAQTFLSEIR		1	b71.a1	9.40000027185306E-5	40.099998474121094	2	1151.608154296875	1151.60595703125	0.002300000051036477	1.9972109704657113
b72	pepb72a2	DaPR130924_VB119_O1935.m	1950	18.959999084472656	LSHETVTIELK		1	b72.a1	0.014999999664723873	31.100000381469727	3	1269.7034912109375	1269.705322265625	-0.0019000000320374966	-1.4964102289869843
b72	pepb72a1	DaPR130924_VB119_O1935.m	2736	22.450000762939453	EPVQLETLSIR		1	b72.a1	0.006200000178068876	33.599998474121094	2	1284.717041015625	1284.7161865234375	8.999999845400453E-4	0.7005438197019449
b73	pepb73a2	DaPR130924_VB119_O1935.m	1784	18.229999542236328	TLSGAQDSEAAFAK		1	b73.a1	0.0019000000320374966	46.0	2	1395.68896484375	1395.675048828125	0.014000000432133675	10.030988548436644
b73	pepb73a1	DaPR130924_VB119_O1935.m	2998	23.559999465942383	NDLLNIIR		1	b73.a1	5.300000193528831E-4	40.099998474121094	2	970.5695190429688	970.5684204101562	0.0010999999940395355	1.1333564650441463
b74	pepb74a1	DaPR130924_VB119_O1935.m	1720	17.93000030517578	LAVIASHIQESR		1	b74.a1	2.7000000955013093E-6	50.099998474121094	2	1323.7464599609375	1323.7384033203125	0.008200000040233135	6.194577432871331
b74	pepb74a2	DaPR130924_VB119_O1935.m	3174	24.360000610351562	LGDFFGDPGNPPEFNPSGSK		1	b74.a1	2.300000051036477E-4	41.20000076293945	2	2078.9609375	2078.946044921875	0.014999999664723873	7.215194305481631
b75	pepb75a2	DaPR130924_VB119_O1935.m	1984	19.15999984741211	LQAITASSANLR		1	b75.a1	1.700000029813964E-5	42.70000076293945	2	1244.6976318359375	1244.6961669921875	0.001500000013038516	1.2051133865570351
b75	pepb75a1	DaPR130924_VB119_O1935.m	2972	23.450000762939453	LAGLDITDATLR		1	b75.a1	0.01600000075995922	45.79999923706055	2	1258.7047119140625	1258.7005615234375	0.00419999985024333	3.336774431211791
b76	pepb76a2	DaPR130924_VB119_O1935.m	1690	17.780000686645508	LTSLNEEYTK		1	b76.a1	9.999999747378752E-5	40.5	2	1197.5992431640625	1197.6002197265625	-8.999999845400453E-4	-0.7515028552228675
b76	pepb76a1	DaPR130924_VB119_O1935.m	3429	25.68000030517578	DSLIIIDELGR		1	b76.a1	4.1000000783242285E-4	41.599998474121094	2	1243.6947021484375	1243.689697265625	0.005100000184029341	4.100701481440424
b77	pepb77a1	DaPR130924_VB119_O1935.m	2555	21.68000030517578	AQEESTGLLSGLR		1	b77.a1	1.4000000373926014E-4	45.099998474121094	2	1360.7052001953125	1360.7071533203125	-0.0019000000320374966	-1.3963328019561265
b77	pepb77a2	DaPR130924_VB119_O1935.m	2648	22.079999923706055	FPNMVVAQVTR		1	b77.a1	6.900000153109431E-4	36.099998474121094	2	1261.6700439453125	1261.672607421875	-0.0024999999441206455	-1.9814965700406157
b78	pepb78a2	DaPR130924_VB119_O1935.m	2455	21.25	QTALLDADDPVSQLHK		1	b78.a1	0.02199999988079071	34.20000076293945	3	1750.902587890625	1750.8974609375	0.005200000014156103	2.969905508556633
b78	pepb78a1	DaPR130924_VB119_O1935.m	3324	25.200000762939453	MFYGNSDDIGVFLSK		1	b78.a1	7.400000185953104E-7	46.0	2	1692.7947998046875	1692.794189453125	6.000000284984708E-4	0.35444357751033345
b79	pepb79a1	DaPR130924_VB119_O1935.m	2526	21.559999465942383	AFIVTDEDIR		1	b79.a1	3.400000059627928E-5	42.0	2	1178.603271484375	1178.6055908203125	-0.002300000051036477	-1.9514586295451652
b79	pepb79a2	DaPR130924_VB119_O1935.m	3353	25.329999923706055	YLGNTVDLSSFDFR		1	b79.a1	9.100000170292333E-6	50.20000076293945	2	1633.7891845703125	1633.7861328125	0.003100000089034438	1.8974332238320002
b80	pepb80a2	DaPR130924_VB119_O1935.m	2986	23.5	IINEPTAAAIAYGLDK		1	b80.a1	1.700000029813964E-5	63.099998474121094	2	1659.8984375	1659.8956298828125	0.00279999990016222	1.6868529862687198
b80	pepb80a1	DaPR130924_VB119_O1935.m	2988	23.510000228881836	DAGTIAGLNVLR		1	b80.a1	1.4000000373926014E-4	44.79999923706055	2	1199.6689453125	1199.6746826171875	-0.00570000009611249	-4.751288143947055
b81	pepb81a2	DaPR130924_VB119_O1935.m	2586	21.809999465942383	INLQQQPPPLQIK		1	b81.a1	3.900000137946336E-6	42.599998474121094	2	1516.8853759765625	1516.885009765625	3.9999998989515007E-4	0.2636982944125438
b81	pepb81a1	DaPR130924_VB119_O1935.m	3568	26.329999923706055	DVFLAWVASR		1	b81.a1	1.4999999621068127E-5	44.900001525878906	2	1163.626953125	1163.6212158203125	0.005799999926239252	4.984439822326936
b82	pepb82a2	DaPR130924_VB119_O1935.m	2731	22.43000030517578	NVQLSLLTER		1	b82.a1	0.0038999998942017555	38.79999923706055	2	1172.6624755859375	1172.663818359375	-0.0013000000035390258	-1.1085871186490615
b82	pepb82a1	DaPR130924_VB119_O1935.m	3584	26.399999618530273	GNDTFVTLDEILR		1	b82.a1	2.2000000171829015E-4	41.70000076293945	2	1492.77001953125	1492.7646484375	0.005400000140070915	3.61744910406552
b83	pepb83a2	DaPR130924_VB119_O1935.m	3146	24.229999542236328	QAVDFLSNEGHIYSTVDDDHFK	Q1:-17.02655	1	b83.a1	0.008200000040233135	38.599998474121094	3	2520.1240234375	2520.1318359375	-0.007899999618530273	-3.134756486099244
b83	pepb83a1	DaPR130924_VB119_O1935.m	3471	25.860000610351562	IGNVEISQVTIVGIIR		1	b83.a1	2.499999936844688E-5	41.900001525878906	2	1711.0186767578125	1711.01171875	0.0071000000461936	4.149591711376816
b84	pepb84a1	DaPR130924_VB119_O1935.m	3405	25.579999923706055	EVPLPAGIYNLDDLK		1	b84.a1	7.300000288523734E-4	37.5	2	1656.887939453125	1656.8846435546875	0.0031999999191612005	1.9313353718433328
b84	pepb84a2	DaPR130924_VB119_O1935.m	3479	25.899999618530273	LPFLGLALSSR		1	b84.a1	8.500000148181641E-10	54.70000076293945	2	1173.7015380859375	1173.6993408203125	0.002099999925121665	1.789214539094782
b85	pepb85a1	DaPR130924_VB119_O1935.m	3629	26.65999984741211	AAAAGAAAAAAAEGEAPAEMGALLLEK	M20:+15.99491 - A1:+42.01057	1	b85.a1	2.6999999458432455E-10	73.5999984741211	3	2454.218505859375	2454.218505859375	-9.999999747378752E-5	-0.040746167154652464
b85	pepb85a2	DaPR130924_VB119_O1935.m	3671	26.899999618530273	VILMLLDNLDPNFQSDQQSK	M4:+15.99491	1	b85.a1	1.1000000085914508E-4	46.099998474121094	3	2334.169677734375	2334.1650390625	0.004699999932199717	2.0135679583682893

## Sheet: peptides_pos
MS Sample :	DaPR130924_VB119_O1935.m
Peptide ID	Protein ID	accession	description	Sequence	Modifs	Start	Stop	MH+ theo
pepa1a3	a1.a1.a1	sp|P78527|PRKDC_HUMAN	sp|P78527|PRKDC_HUMAN DNA-dependent protein kinase catalytic subunit OS=Homo sapiens GN=PRKDC PE=1 SV=3	AMHGELQK		3068	3075	913.4564208984375
pepa1b96	a1.a1.a1	sp|P78527|PRKDC_HUMAN	sp|P78527|PRKDC_HUMAN DNA-dependent protein kinase catalytic subunit OS=Homo sapiens GN=PRKDC PE=1 SV=3	SMEEDPQTSR		237	246	1179.4951171875
pepa1b13	a1.a1.a1	sp|P78527|PRKDC_HUMAN	sp|P78527|PRKDC_HUMAN DNA-dependent protein kinase catalytic subunit OS=Homo sapiens GN=PRKDC PE=1 SV=3	DEVLANR		2208	2214	816.42138671875
pepa1b74	a1.a1.a1	sp|P78527|PRKDC_HUMAN	sp|P78527|PRKDC_HUMAN DNA-dependent protein kinase catalytic subunit OS=Homo sapiens GN=PRKDC PE=1 SV=3	MYAALGDPK	M1:+15.99491	3613	3621	981.4713745117188
pepa1b99	a1.a1.a1	sp|P78527|PRKDC_HUMAN	sp|P78527|PRKDC_HUMAN DNA-dependent protein kinase catalytic subunit OS=Homo sapiens GN=PRKDC PE=1 SV=3	TETVTSFR		3865	3872	940.473876953125
pepa1b62	a1.a1.a1	sp|P78527|PRKDC_HUMAN	sp|P78527|PRKDC_HUMAN DNA-dependent protein kinase catalytic subunit OS=Homo sapiens GN=PRKDC PE=1 SV=3	KFIQTFGK		3631	3638	968.5568237304688
pepa1b63	a1.a1.a1	sp|P78527|PRKDC_HUMAN	sp|P78527|PRKDC_HUMAN DNA-dependent protein kinase catalytic subunit OS=Homo sapiens GN=PRKDC PE=1 SV=3	KQNNFSLAMK		3248	3257	1180.61474609375
pepa1a8	a1.a1.a1	sp|P78527|PRKDC_HUMAN	sp|P78527|PRKDC_HUMAN DNA-dependent protein kinase catalytic subunit OS=Homo sapiens GN=PRKDC PE=1 SV=3	ATQQQHDFTLTQTADGR		2637	2653	1917.9053955078125
pepa1a4	a1.a1.a1	sp|P78527|PRKDC_HUMAN	sp|P78527|PRKDC_HUMAN DNA-dependent protein kinase catalytic subunit OS=Homo sapiens GN=PRKDC PE=1 SV=3	AQEPESGLSEETQVK		4091	4105	1631.7762451171875
pepa1b28	a1.a1.a1	sp|P78527|PRKDC_HUMAN	sp|P78527|PRKDC_HUMAN DNA-dependent protein kinase catalytic subunit OS=Homo sapiens GN=PRKDC PE=1 SV=3	FVETQASQGTLQTR		2606	2619	1565.792236328125
pepa1b73	a1.a1.a1	sp|P78527|PRKDC_HUMAN	sp|P78527|PRKDC_HUMAN DNA-dependent protein kinase catalytic subunit OS=Homo sapiens GN=PRKDC PE=1 SV=3	MYAALGDPK		3613	3621	965.4765014648438
pepa1b86	a1.a1.a1	sp|P78527|PRKDC_HUMAN	sp|P78527|PRKDC_HUMAN DNA-dependent protein kinase catalytic subunit OS=Homo sapiens GN=PRKDC PE=1 SV=3	QGNLSSQVPLK		3148	3158	1170.6480712890625
pepa1b94	a1.a1.a1	sp|P78527|PRKDC_HUMAN	sp|P78527|PRKDC_HUMAN DNA-dependent protein kinase catalytic subunit OS=Homo sapiens GN=PRKDC PE=1 SV=3	SLGPPQGEEDSVPR		2107	2120	1467.707763671875
pepa1c103	a1.a1.a1	sp|P78527|PRKDC_HUMAN	sp|P78527|PRKDC_HUMAN DNA-dependent protein kinase catalytic subunit OS=Homo sapiens GN=PRKDC PE=1 SV=3	VIAGLYQR		3373	3380	919.536376953125
pepa1b41	a1.a1.a1	sp|P78527|PRKDC_HUMAN	sp|P78527|PRKDC_HUMAN DNA-dependent protein kinase catalytic subunit OS=Homo sapiens GN=PRKDC PE=1 SV=3	ILELSGSSSEDSEK		3359	3372	1480.70166015625
pepa1b44	a1.a1.a1	sp|P78527|PRKDC_HUMAN	sp|P78527|PRKDC_HUMAN DNA-dependent protein kinase catalytic subunit OS=Homo sapiens GN=PRKDC PE=1 SV=3	LLQDFNR		2836	2842	905.484375
pepa1b64	a1.a1.a1	sp|P78527|PRKDC_HUMAN	sp|P78527|PRKDC_HUMAN DNA-dependent protein kinase catalytic subunit OS=Homo sapiens GN=PRKDC PE=1 SV=3	MAGENQLLER		1927	1936	1160.5732421875
pepa1b84	a1.a1.a1	sp|P78527|PRKDC_HUMAN	sp|P78527|PRKDC_HUMAN DNA-dependent protein kinase catalytic subunit OS=Homo sapiens GN=PRKDC PE=1 SV=3	QDWVDGEPTEAEK		2979	2991	1503.66015625
pepa1b39	a1.a1.a1	sp|P78527|PRKDC_HUMAN	sp|P78527|PRKDC_HUMAN DNA-dependent protein kinase catalytic subunit OS=Homo sapiens GN=PRKDC PE=1 SV=3	ILDVMYSR	M5:+15.99491	1876	1883	1012.5136108398438
pepa1b43	a1.a1.a1	sp|P78527|PRKDC_HUMAN	sp|P78527|PRKDC_HUMAN DNA-dependent protein kinase catalytic subunit OS=Homo sapiens GN=PRKDC PE=1 SV=3	LLNTWTNR		3160	3167	1017.5479736328125
pepa1b36	a1.a1.a1	sp|P78527|PRKDC_HUMAN	sp|P78527|PRKDC_HUMAN DNA-dependent protein kinase catalytic subunit OS=Homo sapiens GN=PRKDC PE=1 SV=3	LGLPGDEVDNK		2705	2715	1156.5849609375
pepa1b80	a1.a1.a1	sp|P78527|PRKDC_HUMAN	sp|P78527|PRKDC_HUMAN DNA-dependent protein kinase catalytic subunit OS=Homo sapiens GN=PRKDC PE=1 SV=3	NLLTVTSSDEMMK	M11:+15.99491 M12:+15.99491	869	881	1500.6923828125
pepa1c102	a1.a1.a1	sp|P78527|PRKDC_HUMAN	sp|P78527|PRKDC_HUMAN DNA-dependent protein kinase catalytic subunit OS=Homo sapiens GN=PRKDC PE=1 SV=3	TYSVVPMTSR		3790	3799	1140.5721435546875
pepa1a7	a1.a1.a1	sp|P78527|PRKDC_HUMAN	sp|P78527|PRKDC_HUMAN DNA-dependent protein kinase catalytic subunit OS=Homo sapiens GN=PRKDC PE=1 SV=3	ATQMPEGGQGAPPMYQLYK	M4:+15.99491 M14:+15.99491	945	963	2098.957763671875
pepa1b50	a1.a1.a1	sp|P78527|PRKDC_HUMAN	sp|P78527|PRKDC_HUMAN DNA-dependent protein kinase catalytic subunit OS=Homo sapiens GN=PRKDC PE=1 SV=3	LPPDVLR		2916	2922	809.4884033203125
pepa1b57	a1.a1.a1	sp|P78527|PRKDC_HUMAN	sp|P78527|PRKDC_HUMAN DNA-dependent protein kinase catalytic subunit OS=Homo sapiens GN=PRKDC PE=1 SV=3	LTPLPEDNSMNVDQDGDPSDR	M10:+15.99491	3197	3217	2331.0048828125
pepa1b33	a1.a1.a1	sp|P78527|PRKDC_HUMAN	sp|P78527|PRKDC_HUMAN DNA-dependent protein kinase catalytic subunit OS=Homo sapiens GN=PRKDC PE=1 SV=3	HGDLPDIQIK		2777	2786	1135.6109619140625
pepa1b49	a1.a1.a1	sp|P78527|PRKDC_HUMAN	sp|P78527|PRKDC_HUMAN DNA-dependent protein kinase catalytic subunit OS=Homo sapiens GN=PRKDC PE=1 SV=3	LNESTFDTQITK		1858	1869	1396.6959228515625
pepa1c105	a1.a1.a1	sp|P78527|PRKDC_HUMAN	sp|P78527|PRKDC_HUMAN DNA-dependent protein kinase catalytic subunit OS=Homo sapiens GN=PRKDC PE=1 SV=3	VVQMLGSLGGQINK	M4:+15.99491	855	868	1459.7940673828125
pepa1b95	a1.a1.a1	sp|P78527|PRKDC_HUMAN	sp|P78527|PRKDC_HUMAN DNA-dependent protein kinase catalytic subunit OS=Homo sapiens GN=PRKDC PE=1 SV=3	SLNSIEFR		72	79	965.5054931640625
pepa1c109	a1.a1.a1	sp|P78527|PRKDC_HUMAN	sp|P78527|PRKDC_HUMAN DNA-dependent protein kinase catalytic subunit OS=Homo sapiens GN=PRKDC PE=1 SV=3	YPEETLSLMTK	M9:+15.99491	3475	3485	1327.6453857421875
pepa1b17	a1.a1.a1	sp|P78527|PRKDC_HUMAN	sp|P78527|PRKDC_HUMAN DNA-dependent protein kinase catalytic subunit OS=Homo sapiens GN=PRKDC PE=1 SV=3	DPESETDNDSQEIFK		2486	2500	1753.7403564453125
pepa1b90	a1.a1.a1	sp|P78527|PRKDC_HUMAN	sp|P78527|PRKDC_HUMAN DNA-dependent protein kinase catalytic subunit OS=Homo sapiens GN=PRKDC PE=1 SV=3	QMFLTQTDTGDDR		394	406	1527.6748046875
pepa1b16	a1.a1.a1	sp|P78527|PRKDC_HUMAN	sp|P78527|PRKDC_HUMAN DNA-dependent protein kinase catalytic subunit OS=Homo sapiens GN=PRKDC PE=1 SV=3	DLLLNTMSQEEK	M7:+15.99491	3814	3825	1436.6942138671875
pepa1b88	a1.a1.a1	sp|P78527|PRKDC_HUMAN	sp|P78527|PRKDC_HUMAN DNA-dependent protein kinase catalytic subunit OS=Homo sapiens GN=PRKDC PE=1 SV=3	QITQSALLAEAR		2951	2962	1300.722412109375
pepa1a6	a1.a1.a1	sp|P78527|PRKDC_HUMAN	sp|P78527|PRKDC_HUMAN DNA-dependent protein kinase catalytic subunit OS=Homo sapiens GN=PRKDC PE=1 SV=3	ATQMPEGGQGAPPMYQLYK	M14:+15.99491	945	963	2082.962646484375
pepa1b46	a1.a1.a1	sp|P78527|PRKDC_HUMAN	sp|P78527|PRKDC_HUMAN DNA-dependent protein kinase catalytic subunit OS=Homo sapiens GN=PRKDC PE=1 SV=3	LLSITVR		669	675	801.5197143554688
pepa1b30	a1.a1.a1	sp|P78527|PRKDC_HUMAN	sp|P78527|PRKDC_HUMAN DNA-dependent protein kinase catalytic subunit OS=Homo sapiens GN=PRKDC PE=1 SV=3	GIFTSEIGTK		2941	2950	1052.562744140625
pepa1b75	a1.a1.a1	sp|P78527|PRKDC_HUMAN	sp|P78527|PRKDC_HUMAN DNA-dependent protein kinase catalytic subunit OS=Homo sapiens GN=PRKDC PE=1 SV=3	NELEIPGQYDGR		3697	3708	1390.66015625
pepa1b79	a1.a1.a1	sp|P78527|PRKDC_HUMAN	sp|P78527|PRKDC_HUMAN DNA-dependent protein kinase catalytic subunit OS=Homo sapiens GN=PRKDC PE=1 SV=3	NLLTVTSSDEMMK	M11:+15.99491	869	881	1484.697509765625
pepa1b82	a1.a1.a1	sp|P78527|PRKDC_HUMAN	sp|P78527|PRKDC_HUMAN DNA-dependent protein kinase catalytic subunit OS=Homo sapiens GN=PRKDC PE=1 SV=3	NNWEVSALSR		811	820	1175.580810546875
pepa1b35	a1.a1.a1	sp|P78527|PRKDC_HUMAN	sp|P78527|PRKDC_HUMAN DNA-dependent protein kinase catalytic subunit OS=Homo sapiens GN=PRKDC PE=1 SV=3	LATTILQHWK		1618	1627	1210.6947021484375
pepa1b93	a1.a1.a1	sp|P78527|PRKDC_HUMAN	sp|P78527|PRKDC_HUMAN DNA-dependent protein kinase catalytic subunit OS=Homo sapiens GN=PRKDC PE=1 SV=3	SIGEYDVLR		2932	2940	1051.5423583984375
pepa1b45	a1.a1.a1	sp|P78527|PRKDC_HUMAN	sp|P78527|PRKDC_HUMAN DNA-dependent protein kinase catalytic subunit OS=Homo sapiens GN=PRKDC PE=1 SV=3	LLQIIER		3468	3474	884.5568237304688
pepa1b38	a1.a1.a1	sp|P78527|PRKDC_HUMAN	sp|P78527|PRKDC_HUMAN DNA-dependent protein kinase catalytic subunit OS=Homo sapiens GN=PRKDC PE=1 SV=3	ILDVMYSR		1876	1883	996.5186767578125
pepa1b26	a1.a1.a1	sp|P78527|PRKDC_HUMAN	sp|P78527|PRKDC_HUMAN DNA-dependent protein kinase catalytic subunit OS=Homo sapiens GN=PRKDC PE=1 SV=3	EQQHVMEELFQSSFR	M6:+15.99491	1769	1783	1910.87060546875
pepa1b60	a1.a1.a1	sp|P78527|PRKDC_HUMAN	sp|P78527|PRKDC_HUMAN DNA-dependent protein kinase catalytic subunit OS=Homo sapiens GN=PRKDC PE=1 SV=3	LYSLALHPN		1063	1071	1027.5574951171875
pepa1b56	a1.a1.a1	sp|P78527|PRKDC_HUMAN	sp|P78527|PRKDC_HUMAN DNA-dependent protein kinase catalytic subunit OS=Homo sapiens GN=PRKDC PE=1 SV=3	LTPLPEDNSMNVDQDGDPSDR		3197	3217	2315.009521484375
pepa1b34	a1.a1.a1	sp|P78527|PRKDC_HUMAN	sp|P78527|PRKDC_HUMAN DNA-dependent protein kinase catalytic subunit OS=Homo sapiens GN=PRKDC PE=1 SV=3	HSSLITPLQAVAQR		2787	2800	1520.8548583984375
pepa1b32	a1.a1.a1	sp|P78527|PRKDC_HUMAN	sp|P78527|PRKDC_HUMAN DNA-dependent protein kinase catalytic subunit OS=Homo sapiens GN=PRKDC PE=1 SV=3	HDVGAYMLMYK		3850	3860	1327.6177978515625
pepa1b85	a1.a1.a1	sp|P78527|PRKDC_HUMAN	sp|P78527|PRKDC_HUMAN DNA-dependent protein kinase catalytic subunit OS=Homo sapiens GN=PRKDC PE=1 SV=3	QGNLSSQVPLK	Q1:-17.02655	3148	3158	1153.62158203125
pepa1c108	a1.a1.a1	sp|P78527|PRKDC_HUMAN	sp|P78527|PRKDC_HUMAN DNA-dependent protein kinase catalytic subunit OS=Homo sapiens GN=PRKDC PE=1 SV=3	YPEETLSLMTK		3475	3485	1311.6505126953125
pepa1a5	a1.a1.a1	sp|P78527|PRKDC_HUMAN	sp|P78527|PRKDC_HUMAN DNA-dependent protein kinase catalytic subunit OS=Homo sapiens GN=PRKDC PE=1 SV=3	ATQMPEGGQGAPPMYQLYK		945	963	2066.9677734375
pepa1b20	a1.a1.a1	sp|P78527|PRKDC_HUMAN	sp|P78527|PRKDC_HUMAN DNA-dependent protein kinase catalytic subunit OS=Homo sapiens GN=PRKDC PE=1 SV=3	DQNILLGTTYR		3325	3335	1293.68017578125
pepa1b40	a1.a1.a1	sp|P78527|PRKDC_HUMAN	sp|P78527|PRKDC_HUMAN DNA-dependent protein kinase catalytic subunit OS=Homo sapiens GN=PRKDC PE=1 SV=3	LLEEALLR		2892	2899	956.577880859375
pepa1c104	a1.a1.a1	sp|P78527|PRKDC_HUMAN	sp|P78527|PRKDC_HUMAN DNA-dependent protein kinase catalytic subunit OS=Homo sapiens GN=PRKDC PE=1 SV=3	VVQMLGSLGGQINK		855	868	1443.7991943359375
pepa1b81	a1.a1.a1	sp|P78527|PRKDC_HUMAN	sp|P78527|PRKDC_HUMAN DNA-dependent protein kinase catalytic subunit OS=Homo sapiens GN=PRKDC PE=1 SV=3	NLSSNEAISLEEIR		839	852	1574.802490234375
pepa1b12	a1.a1.a1	sp|P78527|PRKDC_HUMAN	sp|P78527|PRKDC_HUMAN DNA-dependent protein kinase catalytic subunit OS=Homo sapiens GN=PRKDC PE=1 SV=3	AYVPALQMAFK	M8:+15.99491	747	757	1254.655517578125
pepa1b27	a1.a1.a1	sp|P78527|PRKDC_HUMAN	sp|P78527|PRKDC_HUMAN DNA-dependent protein kinase catalytic subunit OS=Homo sapiens GN=PRKDC PE=1 SV=3	FTSLTGGSLEELR		1699	1711	1409.7275390625
pepa1b15	a1.a1.a1	sp|P78527|PRKDC_HUMAN	sp|P78527|PRKDC_HUMAN DNA-dependent protein kinase catalytic subunit OS=Homo sapiens GN=PRKDC PE=1 SV=3	DLLLNTMSQEEK		3814	3825	1420.69921875
pepa1b70	a1.a1.a1	sp|P78527|PRKDC_HUMAN	sp|P78527|PRKDC_HUMAN DNA-dependent protein kinase catalytic subunit OS=Homo sapiens GN=PRKDC PE=1 SV=3	MEVQEQEEDISSLIR	M1:+15.99491	3218	3232	1821.8538818359375
pepa1b65	a1.a1.a1	sp|P78527|PRKDC_HUMAN	sp|P78527|PRKDC_HUMAN DNA-dependent protein kinase catalytic subunit OS=Homo sapiens GN=PRKDC PE=1 SV=3	MAVLALLAK	M1:+15.99491	1643	1651	945.5806274414062
pepa1b29	a1.a1.a1	sp|P78527|PRKDC_HUMAN	sp|P78527|PRKDC_HUMAN DNA-dependent protein kinase catalytic subunit OS=Homo sapiens GN=PRKDC PE=1 SV=3	GGSWIQEINVAEK		4024	4036	1430.727783203125
pepa1b37	a1.a1.a1	sp|P78527|PRKDC_HUMAN	sp|P78527|PRKDC_HUMAN DNA-dependent protein kinase catalytic subunit OS=Homo sapiens GN=PRKDC PE=1 SV=3	LGNPIVPLNIR		2133	2143	1205.7369384765625
pepa1b92	a1.a1.a1	sp|P78527|PRKDC_HUMAN	sp|P78527|PRKDC_HUMAN DNA-dependent protein kinase catalytic subunit OS=Homo sapiens GN=PRKDC PE=1 SV=3	SDPGLLTNTMDVFVK	M10:+15.99491	3993	4007	1652.8204345703125
pepa1b19	a1.a1.a1	sp|P78527|PRKDC_HUMAN	sp|P78527|PRKDC_HUMAN DNA-dependent protein kinase catalytic subunit OS=Homo sapiens GN=PRKDC PE=1 SV=3	DPTVHDDVLELEMDELNR	M13:+15.99491	2073	2090	2155.981689453125
pepa1c107	a1.a1.a1	sp|P78527|PRKDC_HUMAN	sp|P78527|PRKDC_HUMAN DNA-dependent protein kinase catalytic subunit OS=Homo sapiens GN=PRKDC PE=1 SV=3	YNFPVEVEVPMER	M11:+15.99491	1988	2000	1624.7679443359375
pepa1b69	a1.a1.a1	sp|P78527|PRKDC_HUMAN	sp|P78527|PRKDC_HUMAN DNA-dependent protein kinase catalytic subunit OS=Homo sapiens GN=PRKDC PE=1 SV=3	MEVQEQEEDISSLIR		3218	3232	1805.8590087890625
pepa1b25	a1.a1.a1	sp|P78527|PRKDC_HUMAN	sp|P78527|PRKDC_HUMAN DNA-dependent protein kinase catalytic subunit OS=Homo sapiens GN=PRKDC PE=1 SV=3	EQQHVMEELFQSSFR		1769	1783	1894.8759765625
pepa1b61	a1.a1.a1	sp|P78527|PRKDC_HUMAN	sp|P78527|PRKDC_HUMAN DNA-dependent protein kinase catalytic subunit OS=Homo sapiens GN=PRKDC PE=1 SV=3	KEEENASVIDSAELQAYPALVVEK		3426	3449	2632.335693359375
pepa1c101	a1.a1.a1	sp|P78527|PRKDC_HUMAN	sp|P78527|PRKDC_HUMAN DNA-dependent protein kinase catalytic subunit OS=Homo sapiens GN=PRKDC PE=1 SV=3	TVSLLDENNVSSYLSK		3303	3318	1768.8968505859375
pepa1b55	a1.a1.a1	sp|P78527|PRKDC_HUMAN	sp|P78527|PRKDC_HUMAN DNA-dependent protein kinase catalytic subunit OS=Homo sapiens GN=PRKDC PE=1 SV=3	LSFAVPFR		892	899	936.5305786132812
pepa1b11	a1.a1.a1	sp|P78527|PRKDC_HUMAN	sp|P78527|PRKDC_HUMAN DNA-dependent protein kinase catalytic subunit OS=Homo sapiens GN=PRKDC PE=1 SV=3	AYVPALQMAFK		747	757	1238.66064453125
pepa1b71	a1.a1.a1	sp|P78527|PRKDC_HUMAN	sp|P78527|PRKDC_HUMAN DNA-dependent protein kinase catalytic subunit OS=Homo sapiens GN=PRKDC PE=1 SV=3	MSTSPEAFLALR		3890	3901	1322.677734375
pepa1b87	a1.a1.a1	sp|P78527|PRKDC_HUMAN	sp|P78527|PRKDC_HUMAN DNA-dependent protein kinase catalytic subunit OS=Homo sapiens GN=PRKDC PE=1 SV=3	QITQSALLAEAR	Q1:-17.02655	2951	2962	1283.69580078125
pepa1b58	a1.a1.a1	sp|P78527|PRKDC_HUMAN	sp|P78527|PRKDC_HUMAN DNA-dependent protein kinase catalytic subunit OS=Homo sapiens GN=PRKDC PE=1 SV=3	LVINTEEVFRPY		2149	2160	1479.7845458984375
pepa1b89	a1.a1.a1	sp|P78527|PRKDC_HUMAN	sp|P78527|PRKDC_HUMAN DNA-dependent protein kinase catalytic subunit OS=Homo sapiens GN=PRKDC PE=1 SV=3	QMFLTQTDTGDDR	Q1:-17.02655	394	406	1510.6483154296875
pepa1c106	a1.a1.a1	sp|P78527|PRKDC_HUMAN	sp|P78527|PRKDC_HUMAN DNA-dependent protein kinase catalytic subunit OS=Homo sapiens GN=PRKDC PE=1 SV=3	YNFPVEVEVPMER		1988	2000	1608.7730712890625
pepa1b18	a1.a1.a1	sp|P78527|PRKDC_HUMAN	sp|P78527|PRKDC_HUMAN DNA-dependent protein kinase catalytic subunit OS=Homo sapiens GN=PRKDC PE=1 SV=3	DPTVHDDVLELEMDELNR		2073	2090	2139.98681640625
pepa1b72	a1.a1.a1	sp|P78527|PRKDC_HUMAN	sp|P78527|PRKDC_HUMAN DNA-dependent protein kinase catalytic subunit OS=Homo sapiens GN=PRKDC PE=1 SV=3	MVSAVLNGMLDQSFR	M1:+15.99491	1592	1606	1683.8197021484375
pepa1b48	a1.a1.a1	sp|P78527|PRKDC_HUMAN	sp|P78527|PRKDC_HUMAN DNA-dependent protein kinase catalytic subunit OS=Homo sapiens GN=PRKDC PE=1 SV=3	IMEFTTTLLNTSPEGWK	M2:+15.99491	1341	1357	1983.9736328125
pepa1b77	a1.a1.a1	sp|P78527|PRKDC_HUMAN	sp|P78527|PRKDC_HUMAN DNA-dependent protein kinase catalytic subunit OS=Homo sapiens GN=PRKDC PE=1 SV=3	NLDLAVLELMQSSVDNTK	M10:+15.99491	1574	1591	2006.010986328125
pepa1c100	a1.a1.a1	sp|P78527|PRKDC_HUMAN	sp|P78527|PRKDC_HUMAN DNA-dependent protein kinase catalytic subunit OS=Homo sapiens GN=PRKDC PE=1 SV=3	TVGALQVLGTEAQSSLLK		1275	1292	1815.0225830078125
pepa1b22	a1.a1.a1	sp|P78527|PRKDC_HUMAN	sp|P78527|PRKDC_HUMAN DNA-dependent protein kinase catalytic subunit OS=Homo sapiens GN=PRKDC PE=1 SV=3	DVDFMYVELIQR	M5:+15.99491	380	391	1543.7464599609375
pepa1b31	a1.a1.a1	sp|P78527|PRKDC_HUMAN	sp|P78527|PRKDC_HUMAN DNA-dependent protein kinase catalytic subunit OS=Homo sapiens GN=PRKDC PE=1 SV=3	GILAQPTLLYLR		1234	1245	1357.820556640625
pepa1b97	a1.a1.a1	sp|P78527|PRKDC_HUMAN	sp|P78527|PRKDC_HUMAN DNA-dependent protein kinase catalytic subunit OS=Homo sapiens GN=PRKDC PE=1 SV=3	SSFDWLTGSSTDPLVDHTSPSSDSLLFAHK		2654	2683	3234.52294921875
pepa1b52	a1.a1.a1	sp|P78527|PRKDC_HUMAN	sp|P78527|PRKDC_HUMAN DNA-dependent protein kinase catalytic subunit OS=Homo sapiens GN=PRKDC PE=1 SV=3	LQYFMEQFYGIIR	M5:+15.99491	338	350	1723.8516845703125
pepa1b68	a1.a1.a1	sp|P78527|PRKDC_HUMAN	sp|P78527|PRKDC_HUMAN DNA-dependent protein kinase catalytic subunit OS=Homo sapiens GN=PRKDC PE=1 SV=3	MDPMNIWDDIITNR	M1:+15.99491 M4:+15.99491	3173	3186	1765.788818359375
pepa1b91	a1.a1.a1	sp|P78527|PRKDC_HUMAN	sp|P78527|PRKDC_HUMAN DNA-dependent protein kinase catalytic subunit OS=Homo sapiens GN=PRKDC PE=1 SV=3	SDPGLLTNTMDVFVK		3993	4007	1636.825439453125
pepa1b54	a1.a1.a1	sp|P78527|PRKDC_HUMAN	sp|P78527|PRKDC_HUMAN DNA-dependent protein kinase catalytic subunit OS=Homo sapiens GN=PRKDC PE=1 SV=3	LSDFNDITNMLLLK	M10:+15.99491	3656	3669	1652.8568115234375
pepa1a2	a1.a1.a1	sp|P78527|PRKDC_HUMAN	sp|P78527|PRKDC_HUMAN DNA-dependent protein kinase catalytic subunit OS=Homo sapiens GN=PRKDC PE=1 SV=3	AALSALESFLK		311	321	1149.65185546875
pepa1b47	a1.a1.a1	sp|P78527|PRKDC_HUMAN	sp|P78527|PRKDC_HUMAN DNA-dependent protein kinase catalytic subunit OS=Homo sapiens GN=PRKDC PE=1 SV=3	IMEFTTTLLNTSPEGWK		1341	1357	1967.978759765625
pepa1b98	a1.a1.a1	sp|P78527|PRKDC_HUMAN	sp|P78527|PRKDC_HUMAN DNA-dependent protein kinase catalytic subunit OS=Homo sapiens GN=PRKDC PE=1 SV=3	SVGTELLSLVYK		1478	1489	1308.741455078125
pepa1b10	a1.a1.a1	sp|P78527|PRKDC_HUMAN	sp|P78527|PRKDC_HUMAN DNA-dependent protein kinase catalytic subunit OS=Homo sapiens GN=PRKDC PE=1 SV=3	AVAFFLESIAMHDIIAAEK	M11:+15.99491	1293	1311	2092.078857421875
pepa1b67	a1.a1.a1	sp|P78527|PRKDC_HUMAN	sp|P78527|PRKDC_HUMAN DNA-dependent protein kinase catalytic subunit OS=Homo sapiens GN=PRKDC PE=1 SV=3	MDPMNIWDDIITNR	M4:+15.99491	3173	3186	1749.7939453125
pepa1b24	a1.a1.a1	sp|P78527|PRKDC_HUMAN	sp|P78527|PRKDC_HUMAN DNA-dependent protein kinase catalytic subunit OS=Homo sapiens GN=PRKDC PE=1 SV=3	EMKPVIFLDVFLPR	M2:+15.99491	900	913	1719.9505615234375
pepa1b21	a1.a1.a1	sp|P78527|PRKDC_HUMAN	sp|P78527|PRKDC_HUMAN DNA-dependent protein kinase catalytic subunit OS=Homo sapiens GN=PRKDC PE=1 SV=3	DVDFMYVELIQR		380	391	1527.7515869140625
pepa1a1	a1.a1.a1	sp|P78527|PRKDC_HUMAN	sp|P78527|PRKDC_HUMAN DNA-dependent protein kinase catalytic subunit OS=Homo sapiens GN=PRKDC PE=1 SV=3	AAAAEVLGLILR		2317	2328	1196.736572265625
pepa1b42	a1.a1.a1	sp|P78527|PRKDC_HUMAN	sp|P78527|PRKDC_HUMAN DNA-dependent protein kinase catalytic subunit OS=Homo sapiens GN=PRKDC PE=1 SV=3	LLLQGEADQSLLTFIDK		3051	3067	1904.037841796875
pepa1b51	a1.a1.a1	sp|P78527|PRKDC_HUMAN	sp|P78527|PRKDC_HUMAN DNA-dependent protein kinase catalytic subunit OS=Homo sapiens GN=PRKDC PE=1 SV=3	LQYFMEQFYGIIR		338	350	1707.8568115234375
pepa1b59	a1.a1.a1	sp|P78527|PRKDC_HUMAN	sp|P78527|PRKDC_HUMAN DNA-dependent protein kinase catalytic subunit OS=Homo sapiens GN=PRKDC PE=1 SV=3	IWSEPFYQETYLPYMIR		3030	3046	2236.078857421875
pepa1b14	a1.a1.a1	sp|P78527|PRKDC_HUMAN	sp|P78527|PRKDC_HUMAN DNA-dependent protein kinase catalytic subunit OS=Homo sapiens GN=PRKDC PE=1 SV=3	DFGLLVFVR		62	70	1065.609619140625
pepa1b53	a1.a1.a1	sp|P78527|PRKDC_HUMAN	sp|P78527|PRKDC_HUMAN DNA-dependent protein kinase catalytic subunit OS=Homo sapiens GN=PRKDC PE=1 SV=3	LSDFNDITNMLLLK		3656	3669	1636.8619384765625
pepa1b23	a1.a1.a1	sp|P78527|PRKDC_HUMAN	sp|P78527|PRKDC_HUMAN DNA-dependent protein kinase catalytic subunit OS=Homo sapiens GN=PRKDC PE=1 SV=3	EMKPVIFLDVFLPR		900	913	1703.9556884765625
pepa1b76	a1.a1.a1	sp|P78527|PRKDC_HUMAN	sp|P78527|PRKDC_HUMAN DNA-dependent protein kinase catalytic subunit OS=Homo sapiens GN=PRKDC PE=1 SV=3	NLDLAVLELMQSSVDNTK		1574	1591	1990.0166015625
pepa1a9	a1.a1.a1	sp|P78527|PRKDC_HUMAN	sp|P78527|PRKDC_HUMAN DNA-dependent protein kinase catalytic subunit OS=Homo sapiens GN=PRKDC PE=1 SV=3	AVAFFLESIAMHDIIAAEK		1293	1311	2076.083984375
pepa1b66	a1.a1.a1	sp|P78527|PRKDC_HUMAN	sp|P78527|PRKDC_HUMAN DNA-dependent protein kinase catalytic subunit OS=Homo sapiens GN=PRKDC PE=1 SV=3	MDPMNIWDDIITNR		3173	3186	1733.7989501953125
pepa1b78	a1.a1.a1	sp|P78527|PRKDC_HUMAN	sp|P78527|PRKDC_HUMAN DNA-dependent protein kinase catalytic subunit OS=Homo sapiens GN=PRKDC PE=1 SV=3	NLLIFENLIDLK		1974	1985	1444.8414306640625
pepa1b83	a1.a1.a1	sp|P78527|PRKDC_HUMAN	sp|P78527|PRKDC_HUMAN DNA-dependent protein kinase catalytic subunit OS=Homo sapiens GN=PRKDC PE=1 SV=3	PVIFLDVFLPR		903	913	1315.7777099609375
pepa2a8	a2.a1.a1	sp|Q14676|MDC1_HUMAN	sp|Q14676|MDC1_HUMAN Mediator of DNA damage checkpoint protein 1 OS=Homo sapiens GN=MDC1 PE=1 SV=3	EEEEDTAEKPGK		1841	1852	1361.6070556640625
pepa2b21	a2.a1.a1	sp|Q14676|MDC1_HUMAN	sp|Q14676|MDC1_HUMAN Mediator of DNA damage checkpoint protein 1 OS=Homo sapiens GN=MDC1 PE=1 SV=3	LNQESTAPK		1886	1894	987.510986328125
pepa2b47	a2.a1.a1	sp|Q14676|MDC1_HUMAN	sp|Q14676|MDC1_HUMAN Mediator of DNA damage checkpoint protein 1 OS=Homo sapiens GN=MDC1 PE=1 SV=3	SQAGSDTDVEEGK		372	384	1322.571044921875
pepa2b26	a2.a1.a1	sp|Q14676|MDC1_HUMAN	sp|Q14676|MDC1_HUMAN Mediator of DNA damage checkpoint protein 1 OS=Homo sapiens GN=MDC1 PE=1 SV=3	KHQVSVEGTNQTDVK		540	554	1669.850830078125
pepa2b46	a2.a1.a1	sp|Q14676|MDC1_HUMAN	sp|Q14676|MDC1_HUMAN Mediator of DNA damage checkpoint protein 1 OS=Homo sapiens GN=MDC1 PE=1 SV=3	SLATMDSPPHQK	M5:+15.99491	1814	1825	1327.6314697265625
pepa2b16	a2.a1.a1	sp|Q14676|MDC1_HUMAN	sp|Q14676|MDC1_HUMAN Mediator of DNA damage checkpoint protein 1 OS=Homo sapiens GN=MDC1 PE=1 SV=3	HQVSVEGTNQTDVK		541	554	1541.755859375
pepa2a7	a2.a1.a1	sp|Q14676|MDC1_HUMAN	sp|Q14676|MDC1_HUMAN Mediator of DNA damage checkpoint protein 1 OS=Homo sapiens GN=MDC1 PE=1 SV=3	EEDVVTPKPGK		1853	1863	1198.6318359375
pepa2b44	a2.a1.a1	sp|Q14676|MDC1_HUMAN	sp|Q14676|MDC1_HUMAN Mediator of DNA damage checkpoint protein 1 OS=Homo sapiens GN=MDC1 PE=1 SV=3	SASTDQPVTSEPTSR		1499	1513	1562.72998046875
pepa2a5	a2.a1.a1	sp|Q14676|MDC1_HUMAN	sp|Q14676|MDC1_HUMAN Mediator of DNA damage checkpoint protein 1 OS=Homo sapiens GN=MDC1 PE=1 SV=3	DAEEDMPQR		430	438	1090.4473876953125
pepa2b45	a2.a1.a1	sp|Q14676|MDC1_HUMAN	sp|Q14676|MDC1_HUMAN Mediator of DNA damage checkpoint protein 1 OS=Homo sapiens GN=MDC1 PE=1 SV=3	SLATMDSPPHQK		1814	1825	1311.6365966796875
pepa2b33	a2.a1.a1	sp|Q14676|MDC1_HUMAN	sp|Q14676|MDC1_HUMAN Mediator of DNA damage checkpoint protein 1 OS=Homo sapiens GN=MDC1 PE=1 SV=3	PGIHLER		506	512	821.4631958007812
pepa2b51	a2.a1.a1	sp|Q14676|MDC1_HUMAN	sp|Q14676|MDC1_HUMAN Mediator of DNA damage checkpoint protein 1 OS=Homo sapiens GN=MDC1 PE=1 SV=3	SSPGIHLER		504	512	995.5272827148438
pepa2b19	a2.a1.a1	sp|Q14676|MDC1_HUMAN	sp|Q14676|MDC1_HUMAN Mediator of DNA damage checkpoint protein 1 OS=Homo sapiens GN=MDC1 PE=1 SV=3	LHIFSGAHGPEK		34	45	1292.675048828125
pepa2b32	a2.a1.a1	sp|Q14676|MDC1_HUMAN	sp|Q14676|MDC1_HUMAN Mediator of DNA damage checkpoint protein 1 OS=Homo sapiens GN=MDC1 PE=1 SV=3	NQLVTPEPTSR		1585	1595	1241.64892578125
pepa2b43	a2.a1.a1	sp|Q14676|MDC1_HUMAN	sp|Q14676|MDC1_HUMAN Mediator of DNA damage checkpoint protein 1 OS=Homo sapiens GN=MDC1 PE=1 SV=3	QTDVTGEEELTK		843	854	1349.6435546875
pepa2b49	a2.a1.a1	sp|Q14676|MDC1_HUMAN	sp|Q14676|MDC1_HUMAN Mediator of DNA damage checkpoint protein 1 OS=Homo sapiens GN=MDC1 PE=1 SV=3	SQASTTVDINTQVEK		513	527	1620.807861328125
pepa2b60	a2.a1.a1	sp|Q14676|MDC1_HUMAN	sp|Q14676|MDC1_HUMAN Mediator of DNA damage checkpoint protein 1 OS=Homo sapiens GN=MDC1 PE=1 SV=3	VEIETSEEIQEK		892	903	1433.7010498046875
pepa2b30	a2.a1.a1	sp|Q14676|MDC1_HUMAN	sp|Q14676|MDC1_HUMAN Mediator of DNA damage checkpoint protein 1 OS=Homo sapiens GN=MDC1 PE=1 SV=3	NLNSDTDVEEGQQPATEEASSAAR		215	238	2519.11328125
pepa2b18	a2.a1.a1	sp|Q14676|MDC1_HUMAN	sp|Q14676|MDC1_HUMAN Mediator of DNA damage checkpoint protein 1 OS=Homo sapiens GN=MDC1 PE=1 SV=3	LEPSTSTDQPVTPEPTSQATR		1414	1434	2242.083740234375
pepa2b56	a2.a1.a1	sp|Q14676|MDC1_HUMAN	sp|Q14676|MDC1_HUMAN Mediator of DNA damage checkpoint protein 1 OS=Homo sapiens GN=MDC1 PE=1 SV=3	TPETLVPTAPK		1403	1413	1153.646728515625
pepa2b28	a2.a1.a1	sp|Q14676|MDC1_HUMAN	sp|Q14676|MDC1_HUMAN Mediator of DNA damage checkpoint protein 1 OS=Homo sapiens GN=MDC1 PE=1 SV=3	MTPFPATSAAPEPHPSTSTAQPVTPK	M1:+15.99491	1115	1140	2664.2978515625
pepa2b54	a2.a1.a1	sp|Q14676|MDC1_HUMAN	sp|Q14676|MDC1_HUMAN Mediator of DNA damage checkpoint protein 1 OS=Homo sapiens GN=MDC1 PE=1 SV=3	TPEPVVPTAPEPHPTTSTDQPVTPK		1608	1632	2623.324951171875
pepa2b27	a2.a1.a1	sp|Q14676|MDC1_HUMAN	sp|Q14676|MDC1_HUMAN Mediator of DNA damage checkpoint protein 1 OS=Homo sapiens GN=MDC1 PE=1 SV=3	MTPFPATSAAPEPHPSTSTAQPVTPK		1115	1140	2648.302978515625
pepa2a6	a2.a1.a1	sp|Q14676|MDC1_HUMAN	sp|Q14676|MDC1_HUMAN Mediator of DNA damage checkpoint protein 1 OS=Homo sapiens GN=MDC1 PE=1 SV=3	DSDTDVEEEELPVENR		452	467	1875.8094482421875
pepa2b23	a2.a1.a1	sp|Q14676|MDC1_HUMAN	sp|Q14676|MDC1_HUMAN Mediator of DNA damage checkpoint protein 1 OS=Homo sapiens GN=MDC1 PE=1 SV=3	IPATPVVIPMK	M10:+15.99491	338	348	1181.6966552734375
pepa2b12	a2.a1.a1	sp|Q14676|MDC1_HUMAN	sp|Q14676|MDC1_HUMAN Mediator of DNA damage checkpoint protein 1 OS=Homo sapiens GN=MDC1 PE=1 SV=3	GQASSPTPEPGVGAGDLPGPTSAPVPSGSQSGGR		960	993	3059.466796875
pepa2b52	a2.a1.a1	sp|Q14676|MDC1_HUMAN	sp|Q14676|MDC1_HUMAN Mediator of DNA damage checkpoint protein 1 OS=Homo sapiens GN=MDC1 PE=1 SV=3	TPEPVVPTAPELR		1280	1292	1405.76904296875
pepa2b53	a2.a1.a1	sp|Q14676|MDC1_HUMAN	sp|Q14676|MDC1_HUMAN Mediator of DNA damage checkpoint protein 1 OS=Homo sapiens GN=MDC1 PE=1 SV=3	TPEPVVPTAPELRPS		1280	1294	1589.853759765625
pepa2b42	a2.a1.a1	sp|Q14676|MDC1_HUMAN	sp|Q14676|MDC1_HUMAN Mediator of DNA damage checkpoint protein 1 OS=Homo sapiens GN=MDC1 PE=1 SV=3	QSEAEVVTEIQLEK		247	260	1602.822509765625
pepa2a2	a2.a1.a1	sp|Q14676|MDC1_HUMAN	sp|Q14676|MDC1_HUMAN Mediator of DNA damage checkpoint protein 1 OS=Homo sapiens GN=MDC1 PE=1 SV=3	AHEVGAQGGPPVAQVEQDLPISR		620	642	2355.20556640625
pepa2b10	a2.a1.a1	sp|Q14676|MDC1_HUMAN	sp|Q14676|MDC1_HUMAN Mediator of DNA damage checkpoint protein 1 OS=Homo sapiens GN=MDC1 PE=1 SV=3	GAGNGVVPAGVILER		277	291	1408.7911376953125
pepa2b57	a2.a1.a1	sp|Q14676|MDC1_HUMAN	sp|Q14676|MDC1_HUMAN Mediator of DNA damage checkpoint protein 1 OS=Homo sapiens GN=MDC1 PE=1 SV=3	TPETVVPTAPELQASASTDQPVTSEPTSR		1485	1513	2996.469970703125
pepa2b36	a2.a1.a1	sp|Q14676|MDC1_HUMAN	sp|Q14676|MDC1_HUMAN Mediator of DNA damage checkpoint protein 1 OS=Homo sapiens GN=MDC1 PE=1 SV=3	QDGSQEAPEAPLSSELEPFHPK		1083	1104	2393.1259765625
pepa2b22	a2.a1.a1	sp|Q14676|MDC1_HUMAN	sp|Q14676|MDC1_HUMAN Mediator of DNA damage checkpoint protein 1 OS=Homo sapiens GN=MDC1 PE=1 SV=3	IPATPVVIPMK		338	348	1165.7017822265625
pepa2b59	a2.a1.a1	sp|Q14676|MDC1_HUMAN	sp|Q14676|MDC1_HUMAN Mediator of DNA damage checkpoint protein 1 OS=Homo sapiens GN=MDC1 PE=1 SV=3	TPKPVEPAASDLEPFTPTDQSVTPEAIAQGGQSK		1649	1682	3493.73388671875
pepa2a3	a2.a1.a1	sp|Q14676|MDC1_HUMAN	sp|Q14676|MDC1_HUMAN Mediator of DNA damage checkpoint protein 1 OS=Homo sapiens GN=MDC1 PE=1 SV=3	AQPFGFIDSDTDAEEER		321	337	1926.8355712890625
pepa2b58	a2.a1.a1	sp|Q14676|MDC1_HUMAN	sp|Q14676|MDC1_HUMAN Mediator of DNA damage checkpoint protein 1 OS=Homo sapiens GN=MDC1 PE=1 SV=3	TPETVVPTAPELQISTSTDQPVTPK		1321	1345	2636.366943359375
pepa2b31	a2.a1.a1	sp|Q14676|MDC1_HUMAN	sp|Q14676|MDC1_HUMAN Mediator of DNA damage checkpoint protein 1 OS=Homo sapiens GN=MDC1 PE=1 SV=3	NPESTVPIAPELPPSTSTEQPVTPEPTSR		1362	1390	3058.52197265625
pepa2b25	a2.a1.a1	sp|Q14676|MDC1_HUMAN	sp|Q14676|MDC1_HUMAN Mediator of DNA damage checkpoint protein 1 OS=Homo sapiens GN=MDC1 PE=1 SV=3	KAGFFLPPDEYVVTDPEQEK		1958	1977	2309.134033203125
pepa2b55	a2.a1.a1	sp|Q14676|MDC1_HUMAN	sp|Q14676|MDC1_HUMAN Mediator of DNA damage checkpoint protein 1 OS=Homo sapiens GN=MDC1 PE=1 SV=3	TPESIVPIAPELQPSTSR		1567	1584	1922.0234375
pepa2b35	a2.a1.a1	sp|Q14676|MDC1_HUMAN	sp|Q14676|MDC1_HUMAN Mediator of DNA damage checkpoint protein 1 OS=Homo sapiens GN=MDC1 PE=1 SV=3	QDGSQEAPEAPLSSELEPFHPK	Q1:-17.02655	1083	1104	2376.09912109375
pepa2b39	a2.a1.a1	sp|Q14676|MDC1_HUMAN	sp|Q14676|MDC1_HUMAN Mediator of DNA damage checkpoint protein 1 OS=Homo sapiens GN=MDC1 PE=1 SV=3	QEAKPEAFVLSPLEMSST	M15:+15.99491	2072	2089	1979.9635009765625
pepa2b41	a2.a1.a1	sp|Q14676|MDC1_HUMAN	sp|Q14676|MDC1_HUMAN Mediator of DNA damage checkpoint protein 1 OS=Homo sapiens GN=MDC1 PE=1 SV=3	QSEAEVVTEIQLEK	Q1:-17.02655	247	260	1585.7960205078125
pepa2a4	a2.a1.a1	sp|Q14676|MDC1_HUMAN	sp|Q14676|MDC1_HUMAN Mediator of DNA damage checkpoint protein 1 OS=Homo sapiens GN=MDC1 PE=1 SV=3	AVLALGGSLAGSAAEASHLVTDR		1908	1930	2166.151611328125
pepa2b40	a2.a1.a1	sp|Q14676|MDC1_HUMAN	sp|Q14676|MDC1_HUMAN Mediator of DNA damage checkpoint protein 1 OS=Homo sapiens GN=MDC1 PE=1 SV=3	QHAEIEILAWDK	Q1:-17.02655	74	85	1435.7220458984375
pepa2b15	a2.a1.a1	sp|Q14676|MDC1_HUMAN	sp|Q14676|MDC1_HUMAN Mediator of DNA damage checkpoint protein 1 OS=Homo sapiens GN=MDC1 PE=1 SV=3	HLAPPPLLSPLLPSIKPTVR		1060	1079	2146.3115234375
pepa2a9	a2.a1.a1	sp|Q14676|MDC1_HUMAN	sp|Q14676|MDC1_HUMAN Mediator of DNA damage checkpoint protein 1 OS=Homo sapiens GN=MDC1 PE=1 SV=3	ENLTDLVVDTDTLGESTQPQR		643	663	2331.131591796875
pepa2b29	a2.a1.a1	sp|Q14676|MDC1_HUMAN	sp|Q14676|MDC1_HUMAN Mediator of DNA damage checkpoint protein 1 OS=Homo sapiens GN=MDC1 PE=1 SV=3	NFGFSLQDALSR		1978	1989	1354.6754150390625
pepa2b17	a2.a1.a1	sp|Q14676|MDC1_HUMAN	sp|Q14676|MDC1_HUMAN Mediator of DNA damage checkpoint protein 1 OS=Homo sapiens GN=MDC1 PE=1 SV=3	LDVSLPFVSR		133	142	1132.636474609375
pepa2b50	a2.a1.a1	sp|Q14676|MDC1_HUMAN	sp|Q14676|MDC1_HUMAN Mediator of DNA damage checkpoint protein 1 OS=Homo sapiens GN=MDC1 PE=1 SV=3	SQLPAEGDAGAEWAAAVLK		598	616	1883.9501953125
pepa2b48	a2.a1.a1	sp|Q14676|MDC1_HUMAN	sp|Q14676|MDC1_HUMAN Mediator of DNA damage checkpoint protein 1 OS=Homo sapiens GN=MDC1 PE=1 SV=3	SQASMVINSDTDDEEEVSAALTLAHLK	M5:+15.99491	394	420	2890.36279296875
pepa2b38	a2.a1.a1	sp|Q14676|MDC1_HUMAN	sp|Q14676|MDC1_HUMAN Mediator of DNA damage checkpoint protein 1 OS=Homo sapiens GN=MDC1 PE=1 SV=3	QEAKPEAFVLSPLEMSST		2072	2089	1963.968505859375
pepa2a1	a2.a1.a1	sp|Q14676|MDC1_HUMAN	sp|Q14676|MDC1_HUMAN Mediator of DNA damage checkpoint protein 1 OS=Homo sapiens GN=MDC1 PE=1 SV=3	AGFFLPPDEYVVTDPEQEK		1959	1977	2181.0390625
pepa2b20	a2.a1.a1	sp|Q14676|MDC1_HUMAN	sp|Q14676|MDC1_HUMAN Mediator of DNA damage checkpoint protein 1 OS=Homo sapiens GN=MDC1 PE=1 SV=3	LLLAEDSEEEVDFLSER		162	178	1993.96044921875
pepa2b14	a2.a1.a1	sp|Q14676|MDC1_HUMAN	sp|Q14676|MDC1_HUMAN Mediator of DNA damage checkpoint protein 1 OS=Homo sapiens GN=MDC1 PE=1 SV=3	HLAPPPLLSPLLPSIK		1060	1075	1693.04150390625
pepa2b11	a2.a1.a1	sp|Q14676|MDC1_HUMAN	sp|Q14676|MDC1_HUMAN Mediator of DNA damage checkpoint protein 1 OS=Homo sapiens GN=MDC1 PE=1 SV=3	GIPILSLDWLHQSR		1944	1957	1634.9017333984375
pepa2b34	a2.a1.a1	sp|Q14676|MDC1_HUMAN	sp|Q14676|MDC1_HUMAN Mediator of DNA damage checkpoint protein 1 OS=Homo sapiens GN=MDC1 PE=1 SV=3	PILSLDWLHQSR		1946	1957	1464.796142578125
pepa2b13	a2.a1.a1	sp|Q14676|MDC1_HUMAN	sp|Q14676|MDC1_HUMAN Mediator of DNA damage checkpoint protein 1 OS=Homo sapiens GN=MDC1 PE=1 SV=3	HLAPPPLLSPLLPS		1060	1073	1451.862548828125
pepa2b24	a2.a1.a1	sp|Q14676|MDC1_HUMAN	sp|Q14676|MDC1_HUMAN Mediator of DNA damage checkpoint protein 1 OS=Homo sapiens GN=MDC1 PE=1 SV=3	LSPEFLLTGVLK		2060	2071	1316.7828369140625
pepa2b37	a2.a1.a1	sp|Q14676|MDC1_HUMAN	sp|Q14676|MDC1_HUMAN Mediator of DNA damage checkpoint protein 1 OS=Homo sapiens GN=MDC1 PE=1 SV=3	QEAKPEAFVLSPLEMSST	Q1:-17.02655	2072	2089	1946.9420166015625
pepa3b36	a3.a1.a1	sp|P11388-2|TOP2A_HUMAN	sp|P11388-2|TOP2A_HUMAN Isoform 2 of DNA topoisomerase 2-alpha OS=Homo sapiens GN=TOP2A	KNYEDEDSLK		546	555	1240.569580078125
pepa3b19	a3.a1.a1	sp|P11388-2|TOP2A_HUMAN	sp|P11388-2|TOP2A_HUMAN Isoform 2 of DNA topoisomerase 2-alpha OS=Homo sapiens GN=TOP2A	GYDSDPVK		1107	1114	880.4050903320312
pepa3a9	a3.a1.a1	sp|P11388-2|TOP2A_HUMAN	sp|P11388-2|TOP2A_HUMAN Isoform 2 of DNA topoisomerase 2-alpha OS=Homo sapiens GN=TOP2A	EKQDEQVGLPGK		1211	1222	1327.685546875
pepa3a6	a3.a1.a1	sp|P11388-2|TOP2A_HUMAN	sp|P11388-2|TOP2A_HUMAN Isoform 2 of DNA topoisomerase 2-alpha OS=Homo sapiens GN=TOP2A	DPALNSGVSQKPDPAK		1470	1485	1623.8341064453125
pepa3b31	a3.a1.a1	sp|P11388-2|TOP2A_HUMAN	sp|P11388-2|TOP2A_HUMAN Isoform 2 of DNA topoisomerase 2-alpha OS=Homo sapiens GN=TOP2A	IMIMTDQDQDGSHIK	M2:+15.99491 M4:+15.99491	562	576	1763.7939453125
pepa3b52	a3.a1.a1	sp|P11388-2|TOP2A_HUMAN	sp|P11388-2|TOP2A_HUMAN Isoform 2 of DNA topoisomerase 2-alpha OS=Homo sapiens GN=TOP2A	TQMAEVLPSPR	M3:+15.99491	1231	1241	1244.630859375
pepa3b21	a3.a1.a1	sp|P11388-2|TOP2A_HUMAN	sp|P11388-2|TOP2A_HUMAN Isoform 2 of DNA topoisomerase 2-alpha OS=Homo sapiens GN=TOP2A	HVDYVADQIVTK		325	336	1387.7220458984375
pepa3b30	a3.a1.a1	sp|P11388-2|TOP2A_HUMAN	sp|P11388-2|TOP2A_HUMAN Isoform 2 of DNA topoisomerase 2-alpha OS=Homo sapiens GN=TOP2A	IMIMTDQDQDGSHIK		562	576	1731.804443359375
pepa3b26	a3.a1.a1	sp|P11388-2|TOP2A_HUMAN	sp|P11388-2|TOP2A_HUMAN Isoform 2 of DNA topoisomerase 2-alpha OS=Homo sapiens GN=TOP2A	IKNENTEGSPQEDGVELEGLK		1265	1285	2286.110107421875
pepa3b34	a3.a1.a1	sp|P11388-2|TOP2A_HUMAN	sp|P11388-2|TOP2A_HUMAN Isoform 2 of DNA topoisomerase 2-alpha OS=Homo sapiens GN=TOP2A	KEWLTNFMEDR	M8:+15.99491	688	698	1484.684326171875
pepa3a1	a3.a1.a1	sp|P11388-2|TOP2A_HUMAN	sp|P11388-2|TOP2A_HUMAN Isoform 2 of DNA topoisomerase 2-alpha OS=Homo sapiens GN=TOP2A	ALIENPTFDSQTK		366	378	1463.7381591796875
pepa3b41	a3.a1.a1	sp|P11388-2|TOP2A_HUMAN	sp|P11388-2|TOP2A_HUMAN Isoform 2 of DNA topoisomerase 2-alpha OS=Homo sapiens GN=TOP2A	NENTEGSPQEDGVELEGLK		1267	1285	2044.9310302734375
pepa3b49	a3.a1.a1	sp|P11388-2|TOP2A_HUMAN	sp|P11388-2|TOP2A_HUMAN Isoform 2 of DNA topoisomerase 2-alpha OS=Homo sapiens GN=TOP2A	SVVSDLEADDVK		1400	1411	1276.6270751953125
pepa3a5	a3.a1.a1	sp|P11388-2|TOP2A_HUMAN	sp|P11388-2|TOP2A_HUMAN Isoform 2 of DNA topoisomerase 2-alpha OS=Homo sapiens GN=TOP2A	DKYGVFPLR		505	513	1094.5997314453125
pepa3b12	a3.a1.a1	sp|P11388-2|TOP2A_HUMAN	sp|P11388-2|TOP2A_HUMAN Isoform 2 of DNA topoisomerase 2-alpha OS=Homo sapiens GN=TOP2A	EQVLEPMLNGTEK		963	975	1487.741455078125
pepa3b46	a3.a1.a1	sp|P11388-2|TOP2A_HUMAN	sp|P11388-2|TOP2A_HUMAN Isoform 2 of DNA topoisomerase 2-alpha OS=Homo sapiens GN=TOP2A	QIMENAEINNIIK	M3:+15.99491	526	538	1545.7945556640625
pepa3b39	a3.a1.a1	sp|P11388-2|TOP2A_HUMAN	sp|P11388-2|TOP2A_HUMAN Isoform 2 of DNA topoisomerase 2-alpha OS=Homo sapiens GN=TOP2A	MEVSPLQPVNENMQVNK	M1:+15.99491 M13:+15.99491 M1:+42.01057	1	17	2030.95263671875
pepa3b51	a3.a1.a1	sp|P11388-2|TOP2A_HUMAN	sp|P11388-2|TOP2A_HUMAN Isoform 2 of DNA topoisomerase 2-alpha OS=Homo sapiens GN=TOP2A	TLAVSGLGVVGR		493	504	1128.6739501953125
pepa3b45	a3.a1.a1	sp|P11388-2|TOP2A_HUMAN	sp|P11388-2|TOP2A_HUMAN Isoform 2 of DNA topoisomerase 2-alpha OS=Homo sapiens GN=TOP2A	QIMENAEINNIIK		526	538	1529.799560546875
pepa3b29	a3.a1.a1	sp|P11388-2|TOP2A_HUMAN	sp|P11388-2|TOP2A_HUMAN Isoform 2 of DNA topoisomerase 2-alpha OS=Homo sapiens GN=TOP2A	LMDGEEPLPMLPSYK	M2:+15.99491 M10:+15.99491	905	919	1751.823486328125
pepa3a8	a3.a1.a1	sp|P11388-2|TOP2A_HUMAN	sp|P11388-2|TOP2A_HUMAN Isoform 2 of DNA topoisomerase 2-alpha OS=Homo sapiens GN=TOP2A	ELILFSNSDNER		728	739	1436.7020263671875
pepa3b13	a3.a1.a1	sp|P11388-2|TOP2A_HUMAN	sp|P11388-2|TOP2A_HUMAN Isoform 2 of DNA topoisomerase 2-alpha OS=Homo sapiens GN=TOP2A	EVTFVPGLYK		74	83	1152.63037109375
pepa3b37	a3.a1.a1	sp|P11388-2|TOP2A_HUMAN	sp|P11388-2|TOP2A_HUMAN Isoform 2 of DNA topoisomerase 2-alpha OS=Homo sapiens GN=TOP2A	KYDTVLDILR		1037	1046	1235.6998291015625
pepa3b59	a3.a1.a1	sp|P11388-2|TOP2A_HUMAN	sp|P11388-2|TOP2A_HUMAN Isoform 2 of DNA topoisomerase 2-alpha OS=Homo sapiens GN=TOP2A	YSGPEDDAAISLAFSK		666	681	1670.791259765625
pepa3b28	a3.a1.a1	sp|P11388-2|TOP2A_HUMAN	sp|P11388-2|TOP2A_HUMAN Isoform 2 of DNA topoisomerase 2-alpha OS=Homo sapiens GN=TOP2A	LMDGEEPLPMLPSYK	M10:+15.99491	905	919	1735.8284912109375
pepa3b24	a3.a1.a1	sp|P11388-2|TOP2A_HUMAN	sp|P11388-2|TOP2A_HUMAN Isoform 2 of DNA topoisomerase 2-alpha OS=Homo sapiens GN=TOP2A	IFDEILVNAADNK		84	96	1461.7587890625
pepa3b17	a3.a1.a1	sp|P11388-2|TOP2A_HUMAN	sp|P11388-2|TOP2A_HUMAN Isoform 2 of DNA topoisomerase 2-alpha OS=Homo sapiens GN=TOP2A	GFQQISFVNSIATSK		307	321	1626.8489990234375
pepa3b38	a3.a1.a1	sp|P11388-2|TOP2A_HUMAN	sp|P11388-2|TOP2A_HUMAN Isoform 2 of DNA topoisomerase 2-alpha OS=Homo sapiens GN=TOP2A	MEVSPLQPVNENMQVNK	M13:+15.99491 M1:+42.01057	1	17	2014.9576416015625
pepa3a4	a3.a1.a1	sp|P11388-2|TOP2A_HUMAN	sp|P11388-2|TOP2A_HUMAN Isoform 2 of DNA topoisomerase 2-alpha OS=Homo sapiens GN=TOP2A	DIVALMVR		234	241	916.5288696289062
pepa3b58	a3.a1.a1	sp|P11388-2|TOP2A_HUMAN	sp|P11388-2|TOP2A_HUMAN Isoform 2 of DNA topoisomerase 2-alpha OS=Homo sapiens GN=TOP2A	YIFTMLSSLAR	M5:+15.99491	831	841	1317.6876220703125
pepa3b27	a3.a1.a1	sp|P11388-2|TOP2A_HUMAN	sp|P11388-2|TOP2A_HUMAN Isoform 2 of DNA topoisomerase 2-alpha OS=Homo sapiens GN=TOP2A	LMDGEEPLPMLPSYK		905	919	1719.8336181640625
pepa3b56	a3.a1.a1	sp|P11388-2|TOP2A_HUMAN	sp|P11388-2|TOP2A_HUMAN Isoform 2 of DNA topoisomerase 2-alpha OS=Homo sapiens GN=TOP2A	YDTVLDILR		1038	1046	1107.6048583984375
pepa3b54	a3.a1.a1	sp|P11388-2|TOP2A_HUMAN	sp|P11388-2|TOP2A_HUMAN Isoform 2 of DNA topoisomerase 2-alpha OS=Homo sapiens GN=TOP2A	VTIDPENNLISIWNNGK		107	123	1926.992431640625
pepa3b44	a3.a1.a1	sp|P11388-2|TOP2A_HUMAN	sp|P11388-2|TOP2A_HUMAN Isoform 2 of DNA topoisomerase 2-alpha OS=Homo sapiens GN=TOP2A	QIMENAEINNIIK	Q1:-17.02655	526	538	1512.7730712890625
pepa3b43	a3.a1.a1	sp|P11388-2|TOP2A_HUMAN	sp|P11388-2|TOP2A_HUMAN Isoform 2 of DNA topoisomerase 2-alpha OS=Homo sapiens GN=TOP2A	QEMAFYSLPEFEEWK	M3:+15.99491	611	625	1949.863037109375
pepa3b57	a3.a1.a1	sp|P11388-2|TOP2A_HUMAN	sp|P11388-2|TOP2A_HUMAN Isoform 2 of DNA topoisomerase 2-alpha OS=Homo sapiens GN=TOP2A	YIFTMLSSLAR		831	841	1301.692626953125
pepa3b14	a3.a1.a1	sp|P11388-2|TOP2A_HUMAN	sp|P11388-2|TOP2A_HUMAN Isoform 2 of DNA topoisomerase 2-alpha OS=Homo sapiens GN=TOP2A	EWLLGMLGAESAK		1061	1073	1404.7196044921875
pepa3b40	a3.a1.a1	sp|P11388-2|TOP2A_HUMAN	sp|P11388-2|TOP2A_HUMAN Isoform 2 of DNA topoisomerase 2-alpha OS=Homo sapiens GN=TOP2A	MYVPALIFGQLLTSSNYDDDEKK	M1:+15.99491	135	157	2663.291259765625
pepa3b36	a3.a1.a2	sp|P11388-3|TOP2A_HUMAN	sp|P11388-3|TOP2A_HUMAN Isoform 3 of DNA topoisomerase 2-alpha OS=Homo sapiens GN=TOP2A	KNYEDEDSLK		556	565	1240.569580078125
pepa3b19	a3.a1.a2	sp|P11388-3|TOP2A_HUMAN	sp|P11388-3|TOP2A_HUMAN Isoform 3 of DNA topoisomerase 2-alpha OS=Homo sapiens GN=TOP2A	GYDSDPVK		1117	1124	880.4050903320312
pepa3a9	a3.a1.a2	sp|P11388-3|TOP2A_HUMAN	sp|P11388-3|TOP2A_HUMAN Isoform 3 of DNA topoisomerase 2-alpha OS=Homo sapiens GN=TOP2A	EKQDEQVGLPGK		1221	1232	1327.685546875
pepa3a6	a3.a1.a2	sp|P11388-3|TOP2A_HUMAN	sp|P11388-3|TOP2A_HUMAN Isoform 3 of DNA topoisomerase 2-alpha OS=Homo sapiens GN=TOP2A	DPALNSGVSQKPDPAK		1480	1495	1623.8341064453125
pepa3b31	a3.a1.a2	sp|P11388-3|TOP2A_HUMAN	sp|P11388-3|TOP2A_HUMAN Isoform 3 of DNA topoisomerase 2-alpha OS=Homo sapiens GN=TOP2A	IMIMTDQDQDGSHIK	M2:+15.99491 M4:+15.99491	572	586	1763.7939453125
pepa3b52	a3.a1.a2	sp|P11388-3|TOP2A_HUMAN	sp|P11388-3|TOP2A_HUMAN Isoform 3 of DNA topoisomerase 2-alpha OS=Homo sapiens GN=TOP2A	TQMAEVLPSPR	M3:+15.99491	1241	1251	1244.630859375
pepa3b21	a3.a1.a2	sp|P11388-3|TOP2A_HUMAN	sp|P11388-3|TOP2A_HUMAN Isoform 3 of DNA topoisomerase 2-alpha OS=Homo sapiens GN=TOP2A	HVDYVADQIVTK		361	372	1387.7220458984375
pepa3b30	a3.a1.a2	sp|P11388-3|TOP2A_HUMAN	sp|P11388-3|TOP2A_HUMAN Isoform 3 of DNA topoisomerase 2-alpha OS=Homo sapiens GN=TOP2A	IMIMTDQDQDGSHIK		572	586	1731.804443359375
pepa3b26	a3.a1.a2	sp|P11388-3|TOP2A_HUMAN	sp|P11388-3|TOP2A_HUMAN Isoform 3 of DNA topoisomerase 2-alpha OS=Homo sapiens GN=TOP2A	IKNENTEGSPQEDGVELEGLK		1275	1295	2286.110107421875
pepa3b34	a3.a1.a2	sp|P11388-3|TOP2A_HUMAN	sp|P11388-3|TOP2A_HUMAN Isoform 3 of DNA topoisomerase 2-alpha OS=Homo sapiens GN=TOP2A	KEWLTNFMEDR	M8:+15.99491	698	708	1484.684326171875
pepa3a1	a3.a1.a2	sp|P11388-3|TOP2A_HUMAN	sp|P11388-3|TOP2A_HUMAN Isoform 3 of DNA topoisomerase 2-alpha OS=Homo sapiens GN=TOP2A	ALIENPTFDSQTK		402	414	1463.7381591796875
pepa3b41	a3.a1.a2	sp|P11388-3|TOP2A_HUMAN	sp|P11388-3|TOP2A_HUMAN Isoform 3 of DNA topoisomerase 2-alpha OS=Homo sapiens GN=TOP2A	NENTEGSPQEDGVELEGLK		1277	1295	2044.9310302734375
pepa3b49	a3.a1.a2	sp|P11388-3|TOP2A_HUMAN	sp|P11388-3|TOP2A_HUMAN Isoform 3 of DNA topoisomerase 2-alpha OS=Homo sapiens GN=TOP2A	SVVSDLEADDVK		1410	1421	1276.6270751953125
pepa3a5	a3.a1.a2	sp|P11388-3|TOP2A_HUMAN	sp|P11388-3|TOP2A_HUMAN Isoform 3 of DNA topoisomerase 2-alpha OS=Homo sapiens GN=TOP2A	DKYGVFPLR		515	523	1094.5997314453125
pepa3b12	a3.a1.a2	sp|P11388-3|TOP2A_HUMAN	sp|P11388-3|TOP2A_HUMAN Isoform 3 of DNA topoisomerase 2-alpha OS=Homo sapiens GN=TOP2A	EQVLEPMLNGTEK		973	985	1487.741455078125
pepa3b46	a3.a1.a2	sp|P11388-3|TOP2A_HUMAN	sp|P11388-3|TOP2A_HUMAN Isoform 3 of DNA topoisomerase 2-alpha OS=Homo sapiens GN=TOP2A	QIMENAEINNIIK	M3:+15.99491	536	548	1545.7945556640625
pepa3b39	a3.a1.a2	sp|P11388-3|TOP2A_HUMAN	sp|P11388-3|TOP2A_HUMAN Isoform 3 of DNA topoisomerase 2-alpha OS=Homo sapiens GN=TOP2A	MEVSPLQPVNENMQVNK	M1:+15.99491 M13:+15.99491 M1:+42.01057	1	17	2030.95263671875
pepa3b51	a3.a1.a2	sp|P11388-3|TOP2A_HUMAN	sp|P11388-3|TOP2A_HUMAN Isoform 3 of DNA topoisomerase 2-alpha OS=Homo sapiens GN=TOP2A	TLAVSGLGVVGR		503	514	1128.6739501953125
pepa3b45	a3.a1.a2	sp|P11388-3|TOP2A_HUMAN	sp|P11388-3|TOP2A_HUMAN Isoform 3 of DNA topoisomerase 2-alpha OS=Homo sapiens GN=TOP2A	QIMENAEINNIIK		536	548	1529.799560546875
pepa3b29	a3.a1.a2	sp|P11388-3|TOP2A_HUMAN	sp|P11388-3|TOP2A_HUMAN Isoform 3 of DNA topoisomerase 2-alpha OS=Homo sapiens GN=TOP2A	LMDGEEPLPMLPSYK	M2:+15.99491 M10:+15.99491	915	929	1751.823486328125
pepa3a8	a3.a1.a2	sp|P11388-3|TOP2A_HUMAN	sp|P11388-3|TOP2A_HUMAN Isoform 3 of DNA topoisomerase 2-alpha OS=Homo sapiens GN=TOP2A	ELILFSNSDNER		738	749	1436.7020263671875
pepa3b13	a3.a1.a2	sp|P11388-3|TOP2A_HUMAN	sp|P11388-3|TOP2A_HUMAN Isoform 3 of DNA topoisomerase 2-alpha OS=Homo sapiens GN=TOP2A	EVTFVPGLYK		74	83	1152.63037109375
pepa3b37	a3.a1.a2	sp|P11388-3|TOP2A_HUMAN	sp|P11388-3|TOP2A_HUMAN Isoform 3 of DNA topoisomerase 2-alpha OS=Homo sapiens GN=TOP2A	KYDTVLDILR		1047	1056	1235.6998291015625
pepa3b59	a3.a1.a2	sp|P11388-3|TOP2A_HUMAN	sp|P11388-3|TOP2A_HUMAN Isoform 3 of DNA topoisomerase 2-alpha OS=Homo sapiens GN=TOP2A	YSGPEDDAAISLAFSK		676	691	1670.791259765625
pepa3b28	a3.a1.a2	sp|P11388-3|TOP2A_HUMAN	sp|P11388-3|TOP2A_HUMAN Isoform 3 of DNA topoisomerase 2-alpha OS=Homo sapiens GN=TOP2A	LMDGEEPLPMLPSYK	M10:+15.99491	915	929	1735.8284912109375
pepa3b24	a3.a1.a2	sp|P11388-3|TOP2A_HUMAN	sp|P11388-3|TOP2A_HUMAN Isoform 3 of DNA topoisomerase 2-alpha OS=Homo sapiens GN=TOP2A	IFDEILVNAADNK		84	96	1461.7587890625
pepa3b17	a3.a1.a2	sp|P11388-3|TOP2A_HUMAN	sp|P11388-3|TOP2A_HUMAN Isoform 3 of DNA topoisomerase 2-alpha OS=Homo sapiens GN=TOP2A	GFQQISFVNSIATSK		307	321	1626.8489990234375
pepa3b38	a3.a1.a2	sp|P11388-3|TOP2A_HUMAN	sp|P11388-3|TOP2A_HUMAN Isoform 3 of DNA topoisomerase 2-alpha OS=Homo sapiens GN=TOP2A	MEVSPLQPVNENMQVNK	M13:+15.99491 M1:+42.01057	1	17	2014.9576416015625
pepa3a4	a3.a1.a2	sp|P11388-3|TOP2A_HUMAN	sp|P11388-3|TOP2A_HUMAN Isoform 3 of DNA topoisomerase 2-alpha OS=Homo sapiens GN=TOP2A	DIVALMVR		234	241	916.5288696289062
pepa3b58	a3.a1.a2	sp|P11388-3|TOP2A_HUMAN	sp|P11388-3|TOP2A_HUMAN Isoform 3 of DNA topoisomerase 2-alpha OS=Homo sapiens GN=TOP2A	YIFTMLSSLAR	M5:+15.99491	841	851	1317.6876220703125
pepa3b27	a3.a1.a2	sp|P11388-3|TOP2A_HUMAN	sp|P11388-3|TOP2A_HUMAN Isoform 3 of DNA topoisomerase 2-alpha OS=Homo sapiens GN=TOP2A	LMDGEEPLPMLPSYK		915	929	1719.8336181640625
pepa3b56	a3.a1.a2	sp|P11388-3|TOP2A_HUMAN	sp|P11388-3|TOP2A_HUMAN Isoform 3 of DNA topoisomerase 2-alpha OS=Homo sapiens GN=TOP2A	YDTVLDILR		1048	1056	1107.6048583984375
pepa3b54	a3.a1.a2	sp|P11388-3|TOP2A_HUMAN	sp|P11388-3|TOP2A_HUMAN Isoform 3 of DNA topoisomerase 2-alpha OS=Homo sapiens GN=TOP2A	VTIDPENNLISIWNNGK		107	123	1926.992431640625
pepa3b44	a3.a1.a2	sp|P11388-3|TOP2A_HUMAN	sp|P11388-3|TOP2A_HUMAN Isoform 3 of DNA topoisomerase 2-alpha OS=Homo sapiens GN=TOP2A	QIMENAEINNIIK	Q1:-17.02655	536	548	1512.7730712890625
pepa3b43	a3.a1.a2	sp|P11388-3|TOP2A_HUMAN	sp|P11388-3|TOP2A_HUMAN Isoform 3 of DNA topoisomerase 2-alpha OS=Homo sapiens GN=TOP2A	QEMAFYSLPEFEEWK	M3:+15.99491	621	635	1949.863037109375
pepa3b57	a3.a1.a2	sp|P11388-3|TOP2A_HUMAN	sp|P11388-3|TOP2A_HUMAN Isoform 3 of DNA topoisomerase 2-alpha OS=Homo sapiens GN=TOP2A	YIFTMLSSLAR		841	851	1301.692626953125
pepa3b14	a3.a1.a2	sp|P11388-3|TOP2A_HUMAN	sp|P11388-3|TOP2A_HUMAN Isoform 3 of DNA topoisomerase 2-alpha OS=Homo sapiens GN=TOP2A	EWLLGMLGAESAK		1071	1083	1404.7196044921875
pepa3b40	a3.a1.a2	sp|P11388-3|TOP2A_HUMAN	sp|P11388-3|TOP2A_HUMAN Isoform 3 of DNA topoisomerase 2-alpha OS=Homo sapiens GN=TOP2A	MYVPALIFGQLLTSSNYDDDEKK	M1:+15.99491	135	157	2663.291259765625
pepa3b36	a3.a1.a3	sp|P11388-4|TOP2A_HUMAN	sp|P11388-4|TOP2A_HUMAN Isoform 4 of DNA topoisomerase 2-alpha OS=Homo sapiens GN=TOP2A	KNYEDEDSLK		601	610	1240.569580078125
pepa3b19	a3.a1.a3	sp|P11388-4|TOP2A_HUMAN	sp|P11388-4|TOP2A_HUMAN Isoform 4 of DNA topoisomerase 2-alpha OS=Homo sapiens GN=TOP2A	GYDSDPVK		1162	1169	880.4050903320312
pepa3a9	a3.a1.a3	sp|P11388-4|TOP2A_HUMAN	sp|P11388-4|TOP2A_HUMAN Isoform 4 of DNA topoisomerase 2-alpha OS=Homo sapiens GN=TOP2A	EKQDEQVGLPGK		1266	1277	1327.685546875
pepa3a6	a3.a1.a3	sp|P11388-4|TOP2A_HUMAN	sp|P11388-4|TOP2A_HUMAN Isoform 4 of DNA topoisomerase 2-alpha OS=Homo sapiens GN=TOP2A	DPALNSGVSQKPDPAK		1525	1540	1623.8341064453125
pepa3b31	a3.a1.a3	sp|P11388-4|TOP2A_HUMAN	sp|P11388-4|TOP2A_HUMAN Isoform 4 of DNA topoisomerase 2-alpha OS=Homo sapiens GN=TOP2A	IMIMTDQDQDGSHIK	M2:+15.99491 M4:+15.99491	617	631	1763.7939453125
pepa3b52	a3.a1.a3	sp|P11388-4|TOP2A_HUMAN	sp|P11388-4|TOP2A_HUMAN Isoform 4 of DNA topoisomerase 2-alpha OS=Homo sapiens GN=TOP2A	TQMAEVLPSPR	M3:+15.99491	1286	1296	1244.630859375
pepa3b21	a3.a1.a3	sp|P11388-4|TOP2A_HUMAN	sp|P11388-4|TOP2A_HUMAN Isoform 4 of DNA topoisomerase 2-alpha OS=Homo sapiens GN=TOP2A	HVDYVADQIVTK		325	336	1387.7220458984375
pepa3b30	a3.a1.a3	sp|P11388-4|TOP2A_HUMAN	sp|P11388-4|TOP2A_HUMAN Isoform 4 of DNA topoisomerase 2-alpha OS=Homo sapiens GN=TOP2A	IMIMTDQDQDGSHIK		617	631	1731.804443359375
pepa3b26	a3.a1.a3	sp|P11388-4|TOP2A_HUMAN	sp|P11388-4|TOP2A_HUMAN Isoform 4 of DNA topoisomerase 2-alpha OS=Homo sapiens GN=TOP2A	IKNENTEGSPQEDGVELEGLK		1320	1340	2286.110107421875
pepa3b34	a3.a1.a3	sp|P11388-4|TOP2A_HUMAN	sp|P11388-4|TOP2A_HUMAN Isoform 4 of DNA topoisomerase 2-alpha OS=Homo sapiens GN=TOP2A	KEWLTNFMEDR	M8:+15.99491	743	753	1484.684326171875
pepa3a1	a3.a1.a3	sp|P11388-4|TOP2A_HUMAN	sp|P11388-4|TOP2A_HUMAN Isoform 4 of DNA topoisomerase 2-alpha OS=Homo sapiens GN=TOP2A	ALIENPTFDSQTK		447	459	1463.7381591796875
pepa3b41	a3.a1.a3	sp|P11388-4|TOP2A_HUMAN	sp|P11388-4|TOP2A_HUMAN Isoform 4 of DNA topoisomerase 2-alpha OS=Homo sapiens GN=TOP2A	NENTEGSPQEDGVELEGLK		1322	1340	2044.9310302734375
pepa3b49	a3.a1.a3	sp|P11388-4|TOP2A_HUMAN	sp|P11388-4|TOP2A_HUMAN Isoform 4 of DNA topoisomerase 2-alpha OS=Homo sapiens GN=TOP2A	SVVSDLEADDVK		1455	1466	1276.6270751953125
pepa3a5	a3.a1.a3	sp|P11388-4|TOP2A_HUMAN	sp|P11388-4|TOP2A_HUMAN Isoform 4 of DNA topoisomerase 2-alpha OS=Homo sapiens GN=TOP2A	DKYGVFPLR		560	568	1094.5997314453125
pepa3b12	a3.a1.a3	sp|P11388-4|TOP2A_HUMAN	sp|P11388-4|TOP2A_HUMAN Isoform 4 of DNA topoisomerase 2-alpha OS=Homo sapiens GN=TOP2A	EQVLEPMLNGTEK		1018	1030	1487.741455078125
pepa3b46	a3.a1.a3	sp|P11388-4|TOP2A_HUMAN	sp|P11388-4|TOP2A_HUMAN Isoform 4 of DNA topoisomerase 2-alpha OS=Homo sapiens GN=TOP2A	QIMENAEINNIIK	M3:+15.99491	581	593	1545.7945556640625
pepa3b39	a3.a1.a3	sp|P11388-4|TOP2A_HUMAN	sp|P11388-4|TOP2A_HUMAN Isoform 4 of DNA topoisomerase 2-alpha OS=Homo sapiens GN=TOP2A	MEVSPLQPVNENMQVNK	M1:+15.99491 M13:+15.99491 M1:+42.01057	1	17	2030.95263671875
pepa3b51	a3.a1.a3	sp|P11388-4|TOP2A_HUMAN	sp|P11388-4|TOP2A_HUMAN Isoform 4 of DNA topoisomerase 2-alpha OS=Homo sapiens GN=TOP2A	TLAVSGLGVVGR		548	559	1128.6739501953125
pepa3b45	a3.a1.a3	sp|P11388-4|TOP2A_HUMAN	sp|P11388-4|TOP2A_HUMAN Isoform 4 of DNA topoisomerase 2-alpha OS=Homo sapiens GN=TOP2A	QIMENAEINNIIK		581	593	1529.799560546875
pepa3b29	a3.a1.a3	sp|P11388-4|TOP2A_HUMAN	sp|P11388-4|TOP2A_HUMAN Isoform 4 of DNA topoisomerase 2-alpha OS=Homo sapiens GN=TOP2A	LMDGEEPLPMLPSYK	M2:+15.99491 M10:+15.99491	960	974	1751.823486328125
pepa3a8	a3.a1.a3	sp|P11388-4|TOP2A_HUMAN	sp|P11388-4|TOP2A_HUMAN Isoform 4 of DNA topoisomerase 2-alpha OS=Homo sapiens GN=TOP2A	ELILFSNSDNER		783	794	1436.7020263671875
pepa3b13	a3.a1.a3	sp|P11388-4|TOP2A_HUMAN	sp|P11388-4|TOP2A_HUMAN Isoform 4 of DNA topoisomerase 2-alpha OS=Homo sapiens GN=TOP2A	EVTFVPGLYK		74	83	1152.63037109375
pepa3b37	a3.a1.a3	sp|P11388-4|TOP2A_HUMAN	sp|P11388-4|TOP2A_HUMAN Isoform 4 of DNA topoisomerase 2-alpha OS=Homo sapiens GN=TOP2A	KYDTVLDILR		1092	1101	1235.6998291015625
pepa3b59	a3.a1.a3	sp|P11388-4|TOP2A_HUMAN	sp|P11388-4|TOP2A_HUMAN Isoform 4 of DNA topoisomerase 2-alpha OS=Homo sapiens GN=TOP2A	YSGPEDDAAISLAFSK		721	736	1670.791259765625
pepa3b28	a3.a1.a3	sp|P11388-4|TOP2A_HUMAN	sp|P11388-4|TOP2A_HUMAN Isoform 4 of DNA topoisomerase 2-alpha OS=Homo sapiens GN=TOP2A	LMDGEEPLPMLPSYK	M10:+15.99491	960	974	1735.8284912109375
pepa3b24	a3.a1.a3	sp|P11388-4|TOP2A_HUMAN	sp|P11388-4|TOP2A_HUMAN Isoform 4 of DNA topoisomerase 2-alpha OS=Homo sapiens GN=TOP2A	IFDEILVNAADNK		84	96	1461.7587890625
pepa3b17	a3.a1.a3	sp|P11388-4|TOP2A_HUMAN	sp|P11388-4|TOP2A_HUMAN Isoform 4 of DNA topoisomerase 2-alpha OS=Homo sapiens GN=TOP2A	GFQQISFVNSIATSK		307	321	1626.8489990234375
pepa3b38	a3.a1.a3	sp|P11388-4|TOP2A_HUMAN	sp|P11388-4|TOP2A_HUMAN Isoform 4 of DNA topoisomerase 2-alpha OS=Homo sapiens GN=TOP2A	MEVSPLQPVNENMQVNK	M13:+15.99491 M1:+42.01057	1	17	2014.9576416015625
pepa3a4	a3.a1.a3	sp|P11388-4|TOP2A_HUMAN	sp|P11388-4|TOP2A_HUMAN Isoform 4 of DNA topoisomerase 2-alpha OS=Homo sapiens GN=TOP2A	DIVALMVR		234	241	916.5288696289062
pepa3b58	a3.a1.a3	sp|P11388-4|TOP2A_HUMAN	sp|P11388-4|TOP2A_HUMAN Isoform 4 of DNA topoisomerase 2-alpha OS=Homo sapiens GN=TOP2A	YIFTMLSSLAR	M5:+15.99491	886	896	1317.6876220703125
pepa3b27	a3.a1.a3	sp|P11388-4|TOP2A_HUMAN	sp|P11388-4|TOP2A_HUMAN Isoform 4 of DNA topoisomerase 2-alpha OS=Homo sapiens GN=TOP2A	LMDGEEPLPMLPSYK		960	974	1719.8336181640625
pepa3b56	a3.a1.a3	sp|P11388-4|TOP2A_HUMAN	sp|P11388-4|TOP2A_HUMAN Isoform 4 of DNA topoisomerase 2-alpha OS=Homo sapiens GN=TOP2A	YDTVLDILR		1093	1101	1107.6048583984375
pepa3b54	a3.a1.a3	sp|P11388-4|TOP2A_HUMAN	sp|P11388-4|TOP2A_HUMAN Isoform 4 of DNA topoisomerase 2-alpha OS=Homo sapiens GN=TOP2A	VTIDPENNLISIWNNGK		107	123	1926.992431640625
pepa3b44	a3.a1.a3	sp|P11388-4|TOP2A_HUMAN	sp|P11388-4|TOP2A_HUMAN Isoform 4 of DNA topoisomerase 2-alpha OS=Homo sapiens GN=TOP2A	QIMENAEINNIIK	Q1:-17.02655	581	593	1512.7730712890625
pepa3b43	a3.a1.a3	sp|P11388-4|TOP2A_HUMAN	sp|P11388-4|TOP2A_HUMAN Isoform 4 of DNA topoisomerase 2-alpha OS=Homo sapiens GN=TOP2A	QEMAFYSLPEFEEWK	M3:+15.99491	666	680	1949.863037109375
pepa3b57	a3.a1.a3	sp|P11388-4|TOP2A_HUMAN	sp|P11388-4|TOP2A_HUMAN Isoform 4 of DNA topoisomerase 2-alpha OS=Homo sapiens GN=TOP2A	YIFTMLSSLAR		886	896	1301.692626953125
pepa3b14	a3.a1.a3	sp|P11388-4|TOP2A_HUMAN	sp|P11388-4|TOP2A_HUMAN Isoform 4 of DNA topoisomerase 2-alpha OS=Homo sapiens GN=TOP2A	EWLLGMLGAESAK		1116	1128	1404.7196044921875
pepa3b40	a3.a1.a3	sp|P11388-4|TOP2A_HUMAN	sp|P11388-4|TOP2A_HUMAN Isoform 4 of DNA topoisomerase 2-alpha OS=Homo sapiens GN=TOP2A	MYVPALIFGQLLTSSNYDDDEKK	M1:+15.99491	135	157	2663.291259765625
pepa3b36	a3.a1.a4	sp|P11388|TOP2A_HUMAN	sp|P11388|TOP2A_HUMAN DNA topoisomerase 2-alpha OS=Homo sapiens GN=TOP2A PE=1 SV=3	KNYEDEDSLK		520	529	1240.569580078125
pepa3b19	a3.a1.a4	sp|P11388|TOP2A_HUMAN	sp|P11388|TOP2A_HUMAN DNA topoisomerase 2-alpha OS=Homo sapiens GN=TOP2A PE=1 SV=3	GYDSDPVK		1081	1088	880.4050903320312
pepa3a9	a3.a1.a4	sp|P11388|TOP2A_HUMAN	sp|P11388|TOP2A_HUMAN DNA topoisomerase 2-alpha OS=Homo sapiens GN=TOP2A PE=1 SV=3	EKQDEQVGLPGK		1185	1196	1327.685546875
pepa3a6	a3.a1.a4	sp|P11388|TOP2A_HUMAN	sp|P11388|TOP2A_HUMAN DNA topoisomerase 2-alpha OS=Homo sapiens GN=TOP2A PE=1 SV=3	DPALNSGVSQKPDPAK		1444	1459	1623.8341064453125
pepa3b31	a3.a1.a4	sp|P11388|TOP2A_HUMAN	sp|P11388|TOP2A_HUMAN DNA topoisomerase 2-alpha OS=Homo sapiens GN=TOP2A PE=1 SV=3	IMIMTDQDQDGSHIK	M2:+15.99491 M4:+15.99491	536	550	1763.7939453125
pepa3b52	a3.a1.a4	sp|P11388|TOP2A_HUMAN	sp|P11388|TOP2A_HUMAN DNA topoisomerase 2-alpha OS=Homo sapiens GN=TOP2A PE=1 SV=3	TQMAEVLPSPR	M3:+15.99491	1205	1215	1244.630859375
pepa3b21	a3.a1.a4	sp|P11388|TOP2A_HUMAN	sp|P11388|TOP2A_HUMAN DNA topoisomerase 2-alpha OS=Homo sapiens GN=TOP2A PE=1 SV=3	HVDYVADQIVTK		325	336	1387.7220458984375
pepa3b30	a3.a1.a4	sp|P11388|TOP2A_HUMAN	sp|P11388|TOP2A_HUMAN DNA topoisomerase 2-alpha OS=Homo sapiens GN=TOP2A PE=1 SV=3	IMIMTDQDQDGSHIK		536	550	1731.804443359375
pepa3b26	a3.a1.a4	sp|P11388|TOP2A_HUMAN	sp|P11388|TOP2A_HUMAN DNA topoisomerase 2-alpha OS=Homo sapiens GN=TOP2A PE=1 SV=3	IKNENTEGSPQEDGVELEGLK		1239	1259	2286.110107421875
pepa3b34	a3.a1.a4	sp|P11388|TOP2A_HUMAN	sp|P11388|TOP2A_HUMAN DNA topoisomerase 2-alpha OS=Homo sapiens GN=TOP2A PE=1 SV=3	KEWLTNFMEDR	M8:+15.99491	662	672	1484.684326171875
pepa3a1	a3.a1.a4	sp|P11388|TOP2A_HUMAN	sp|P11388|TOP2A_HUMAN DNA topoisomerase 2-alpha OS=Homo sapiens GN=TOP2A PE=1 SV=3	ALIENPTFDSQTK		366	378	1463.7381591796875
pepa3b41	a3.a1.a4	sp|P11388|TOP2A_HUMAN	sp|P11388|TOP2A_HUMAN DNA topoisomerase 2-alpha OS=Homo sapiens GN=TOP2A PE=1 SV=3	NENTEGSPQEDGVELEGLK		1241	1259	2044.9310302734375
pepa3b49	a3.a1.a4	sp|P11388|TOP2A_HUMAN	sp|P11388|TOP2A_HUMAN DNA topoisomerase 2-alpha OS=Homo sapiens GN=TOP2A PE=1 SV=3	SVVSDLEADDVK		1374	1385	1276.6270751953125
pepa3a5	a3.a1.a4	sp|P11388|TOP2A_HUMAN	sp|P11388|TOP2A_HUMAN DNA topoisomerase 2-alpha OS=Homo sapiens GN=TOP2A PE=1 SV=3	DKYGVFPLR		479	487	1094.5997314453125
pepa3b12	a3.a1.a4	sp|P11388|TOP2A_HUMAN	sp|P11388|TOP2A_HUMAN DNA topoisomerase 2-alpha OS=Homo sapiens GN=TOP2A PE=1 SV=3	EQVLEPMLNGTEK		937	949	1487.741455078125
pepa3b46	a3.a1.a4	sp|P11388|TOP2A_HUMAN	sp|P11388|TOP2A_HUMAN DNA topoisomerase 2-alpha OS=Homo sapiens GN=TOP2A PE=1 SV=3	QIMENAEINNIIK	M3:+15.99491	500	512	1545.7945556640625
pepa3b39	a3.a1.a4	sp|P11388|TOP2A_HUMAN	sp|P11388|TOP2A_HUMAN DNA topoisomerase 2-alpha OS=Homo sapiens GN=TOP2A PE=1 SV=3	MEVSPLQPVNENMQVNK	M1:+15.99491 M13:+15.99491 M1:+42.01057	1	17	2030.95263671875
pepa3b51	a3.a1.a4	sp|P11388|TOP2A_HUMAN	sp|P11388|TOP2A_HUMAN DNA topoisomerase 2-alpha OS=Homo sapiens GN=TOP2A PE=1 SV=3	TLAVSGLGVVGR		467	478	1128.6739501953125
pepa3b45	a3.a1.a4	sp|P11388|TOP2A_HUMAN	sp|P11388|TOP2A_HUMAN DNA topoisomerase 2-alpha OS=Homo sapiens GN=TOP2A PE=1 SV=3	QIMENAEINNIIK		500	512	1529.799560546875
pepa3b29	a3.a1.a4	sp|P11388|TOP2A_HUMAN	sp|P11388|TOP2A_HUMAN DNA topoisomerase 2-alpha OS=Homo sapiens GN=TOP2A PE=1 SV=3	LMDGEEPLPMLPSYK	M2:+15.99491 M10:+15.99491	879	893	1751.823486328125
pepa3a8	a3.a1.a4	sp|P11388|TOP2A_HUMAN	sp|P11388|TOP2A_HUMAN DNA topoisomerase 2-alpha OS=Homo sapiens GN=TOP2A PE=1 SV=3	ELILFSNSDNER		702	713	1436.7020263671875
pepa3b13	a3.a1.a4	sp|P11388|TOP2A_HUMAN	sp|P11388|TOP2A_HUMAN DNA topoisomerase 2-alpha OS=Homo sapiens GN=TOP2A PE=1 SV=3	EVTFVPGLYK		74	83	1152.63037109375
pepa3b37	a3.a1.a4	sp|P11388|TOP2A_HUMAN	sp|P11388|TOP2A_HUMAN DNA topoisomerase 2-alpha OS=Homo sapiens GN=TOP2A PE=1 SV=3	KYDTVLDILR		1011	1020	1235.6998291015625
pepa3b59	a3.a1.a4	sp|P11388|TOP2A_HUMAN	sp|P11388|TOP2A_HUMAN DNA topoisomerase 2-alpha OS=Homo sapiens GN=TOP2A PE=1 SV=3	YSGPEDDAAISLAFSK		640	655	1670.791259765625
pepa3b28	a3.a1.a4	sp|P11388|TOP2A_HUMAN	sp|P11388|TOP2A_HUMAN DNA topoisomerase 2-alpha OS=Homo sapiens GN=TOP2A PE=1 SV=3	LMDGEEPLPMLPSYK	M10:+15.99491	879	893	1735.8284912109375
pepa3b24	a3.a1.a4	sp|P11388|TOP2A_HUMAN	sp|P11388|TOP2A_HUMAN DNA topoisomerase 2-alpha OS=Homo sapiens GN=TOP2A PE=1 SV=3	IFDEILVNAADNK		84	96	1461.7587890625
pepa3b17	a3.a1.a4	sp|P11388|TOP2A_HUMAN	sp|P11388|TOP2A_HUMAN DNA topoisomerase 2-alpha OS=Homo sapiens GN=TOP2A PE=1 SV=3	GFQQISFVNSIATSK		307	321	1626.8489990234375
pepa3b38	a3.a1.a4	sp|P11388|TOP2A_HUMAN	sp|P11388|TOP2A_HUMAN DNA topoisomerase 2-alpha OS=Homo sapiens GN=TOP2A PE=1 SV=3	MEVSPLQPVNENMQVNK	M13:+15.99491 M1:+42.01057	1	17	2014.9576416015625
pepa3a4	a3.a1.a4	sp|P11388|TOP2A_HUMAN	sp|P11388|TOP2A_HUMAN DNA topoisomerase 2-alpha OS=Homo sapiens GN=TOP2A PE=1 SV=3	DIVALMVR		234	241	916.5288696289062
pepa3b58	a3.a1.a4	sp|P11388|TOP2A_HUMAN	sp|P11388|TOP2A_HUMAN DNA topoisomerase 2-alpha OS=Homo sapiens GN=TOP2A PE=1 SV=3	YIFTMLSSLAR	M5:+15.99491	805	815	1317.6876220703125
pepa3b27	a3.a1.a4	sp|P11388|TOP2A_HUMAN	sp|P11388|TOP2A_HUMAN DNA topoisomerase 2-alpha OS=Homo sapiens GN=TOP2A PE=1 SV=3	LMDGEEPLPMLPSYK		879	893	1719.8336181640625
pepa3b56	a3.a1.a4	sp|P11388|TOP2A_HUMAN	sp|P11388|TOP2A_HUMAN DNA topoisomerase 2-alpha OS=Homo sapiens GN=TOP2A PE=1 SV=3	YDTVLDILR		1012	1020	1107.6048583984375
pepa3b54	a3.a1.a4	sp|P11388|TOP2A_HUMAN	sp|P11388|TOP2A_HUMAN DNA topoisomerase 2-alpha OS=Homo sapiens GN=TOP2A PE=1 SV=3	VTIDPENNLISIWNNGK		107	123	1926.992431640625
pepa3b44	a3.a1.a4	sp|P11388|TOP2A_HUMAN	sp|P11388|TOP2A_HUMAN DNA topoisomerase 2-alpha OS=Homo sapiens GN=TOP2A PE=1 SV=3	QIMENAEINNIIK	Q1:-17.02655	500	512	1512.7730712890625
pepa3b43	a3.a1.a4	sp|P11388|TOP2A_HUMAN	sp|P11388|TOP2A_HUMAN DNA topoisomerase 2-alpha OS=Homo sapiens GN=TOP2A PE=1 SV=3	QEMAFYSLPEFEEWK	M3:+15.99491	585	599	1949.863037109375
pepa3b57	a3.a1.a4	sp|P11388|TOP2A_HUMAN	sp|P11388|TOP2A_HUMAN DNA topoisomerase 2-alpha OS=Homo sapiens GN=TOP2A PE=1 SV=3	YIFTMLSSLAR		805	815	1301.692626953125
pepa3b14	a3.a1.a4	sp|P11388|TOP2A_HUMAN	sp|P11388|TOP2A_HUMAN DNA topoisomerase 2-alpha OS=Homo sapiens GN=TOP2A PE=1 SV=3	EWLLGMLGAESAK		1035	1047	1404.7196044921875
pepa3b40	a3.a1.a4	sp|P11388|TOP2A_HUMAN	sp|P11388|TOP2A_HUMAN DNA topoisomerase 2-alpha OS=Homo sapiens GN=TOP2A PE=1 SV=3	MYVPALIFGQLLTSSNYDDDEKK	M1:+15.99491	135	157	2663.291259765625
pepa3b35	a3.a2.a1	sp|Q02880-2|TOP2B_HUMAN	sp|Q02880-2|TOP2B_HUMAN Isoform Beta-1 of DNA topoisomerase 2-beta OS=Homo sapiens GN=TOP2B	KGDLDTAAVK		1257	1266	1017.5579223632812
pepa3a7	a3.a2.a1	sp|Q02880-2|TOP2B_HUMAN	sp|Q02880-2|TOP2B_HUMAN Isoform Beta-1 of DNA topoisomerase 2-beta OS=Homo sapiens GN=TOP2B	EDVLAGMSGK	M7:+15.99491	1200	1209	1022.4827270507812
pepa3b50	a3.a2.a1	sp|Q02880-2|TOP2B_HUMAN	sp|Q02880-2|TOP2B_HUMAN Isoform Beta-1 of DNA topoisomerase 2-beta OS=Homo sapiens GN=TOP2B	SYDDAESLK		537	545	1027.458251953125
pepa3b31	a3.a2.a1	sp|Q02880-2|TOP2B_HUMAN	sp|Q02880-2|TOP2B_HUMAN Isoform Beta-1 of DNA topoisomerase 2-beta OS=Homo sapiens GN=TOP2B	IMIMTDQDQDGSHIK	M2:+15.99491 M4:+15.99491	552	566	1763.7939453125
pepa3b23	a3.a2.a1	sp|Q02880-2|TOP2B_HUMAN	sp|Q02880-2|TOP2B_HUMAN Isoform Beta-1 of DNA topoisomerase 2-beta OS=Homo sapiens GN=TOP2B	LDETGVALK		295	303	945.5255737304688
pepa3b30	a3.a2.a1	sp|Q02880-2|TOP2B_HUMAN	sp|Q02880-2|TOP2B_HUMAN Isoform Beta-1 of DNA topoisomerase 2-beta OS=Homo sapiens GN=TOP2B	IMIMTDQDQDGSHIK		552	566	1731.804443359375
pepa3b11	a3.a2.a1	sp|Q02880-2|TOP2B_HUMAN	sp|Q02880-2|TOP2B_HUMAN Isoform Beta-1 of DNA topoisomerase 2-beta OS=Homo sapiens GN=TOP2B	EQVLEPMLNGTDK	M7:+15.99491	953	965	1489.720703125
pepa3b22	a3.a2.a1	sp|Q02880-2|TOP2B_HUMAN	sp|Q02880-2|TOP2B_HUMAN Isoform Beta-1 of DNA topoisomerase 2-beta OS=Homo sapiens GN=TOP2B	HVDYVVDQVVGK		341	352	1357.7115478515625
pepa3b33	a3.a2.a1	sp|Q02880-2|TOP2B_HUMAN	sp|Q02880-2|TOP2B_HUMAN Isoform Beta-1 of DNA topoisomerase 2-beta OS=Homo sapiens GN=TOP2B	LQLEETMPSPYGR	M7:+15.99491	1223	1235	1536.7366943359375
pepa3b34	a3.a2.a1	sp|Q02880-2|TOP2B_HUMAN	sp|Q02880-2|TOP2B_HUMAN Isoform Beta-1 of DNA topoisomerase 2-beta OS=Homo sapiens GN=TOP2B	KEWLTNFMEDR	M8:+15.99491	678	688	1484.684326171875
pepa3b10	a3.a2.a1	sp|Q02880-2|TOP2B_HUMAN	sp|Q02880-2|TOP2B_HUMAN Isoform Beta-1 of DNA topoisomerase 2-beta OS=Homo sapiens GN=TOP2B	EQVLEPMLNGTDK		953	965	1473.725830078125
pepa3b46	a3.a2.a1	sp|Q02880-2|TOP2B_HUMAN	sp|Q02880-2|TOP2B_HUMAN Isoform Beta-1 of DNA topoisomerase 2-beta OS=Homo sapiens GN=TOP2B	QIMENAEINNIIK	M3:+15.99491	516	528	1545.7945556640625
pepa3b42	a3.a2.a1	sp|Q02880-2|TOP2B_HUMAN	sp|Q02880-2|TOP2B_HUMAN Isoform Beta-1 of DNA topoisomerase 2-beta OS=Homo sapiens GN=TOP2B	NTVEITELPVR		935	945	1270.7005615234375
pepa3b32	a3.a2.a1	sp|Q02880-2|TOP2B_HUMAN	sp|Q02880-2|TOP2B_HUMAN Isoform Beta-1 of DNA topoisomerase 2-beta OS=Homo sapiens GN=TOP2B	LQLEETMPSPYGR		1223	1235	1520.7418212890625
pepa3b25	a3.a2.a1	sp|Q02880-2|TOP2B_HUMAN	sp|Q02880-2|TOP2B_HUMAN Isoform Beta-1 of DNA topoisomerase 2-beta OS=Homo sapiens GN=TOP2B	LHGLPEQFLYGTATK		693	707	1674.8853759765625
pepa3b45	a3.a2.a1	sp|Q02880-2|TOP2B_HUMAN	sp|Q02880-2|TOP2B_HUMAN Isoform Beta-1 of DNA topoisomerase 2-beta OS=Homo sapiens GN=TOP2B	QIMENAEINNIIK		516	528	1529.799560546875
pepa3a8	a3.a2.a1	sp|Q02880-2|TOP2B_HUMAN	sp|Q02880-2|TOP2B_HUMAN Isoform Beta-1 of DNA topoisomerase 2-beta OS=Homo sapiens GN=TOP2B	ELILFSNSDNER		718	729	1436.7020263671875
pepa3b47	a3.a2.a1	sp|Q02880-2|TOP2B_HUMAN	sp|Q02880-2|TOP2B_HUMAN Isoform Beta-1 of DNA topoisomerase 2-beta OS=Homo sapiens GN=TOP2B	SLAVSGLGVIGR		483	494	1128.6739501953125
pepa3b13	a3.a2.a1	sp|Q02880-2|TOP2B_HUMAN	sp|Q02880-2|TOP2B_HUMAN Isoform Beta-1 of DNA topoisomerase 2-beta OS=Homo sapiens GN=TOP2B	EVTFVPGLYK		90	99	1152.63037109375
pepa3b24	a3.a2.a1	sp|Q02880-2|TOP2B_HUMAN	sp|Q02880-2|TOP2B_HUMAN Isoform Beta-1 of DNA topoisomerase 2-beta OS=Homo sapiens GN=TOP2B	IFDEILVNAADNK		100	112	1461.7587890625
pepa3b18	a3.a2.a1	sp|Q02880-2|TOP2B_HUMAN	sp|Q02880-2|TOP2B_HUMAN Isoform Beta-1 of DNA topoisomerase 2-beta OS=Homo sapiens GN=TOP2B	GFQQISFVNSIATTK		323	337	1640.86474609375
pepa3b55	a3.a2.a1	sp|Q02880-2|TOP2B_HUMAN	sp|Q02880-2|TOP2B_HUMAN Isoform Beta-1 of DNA topoisomerase 2-beta OS=Homo sapiens GN=TOP2B	YAGPEDDAAITLAFSK		656	671	1668.81201171875
pepa3a3	a3.a2.a1	sp|Q02880-2|TOP2B_HUMAN	sp|Q02880-2|TOP2B_HUMAN Isoform Beta-1 of DNA topoisomerase 2-beta OS=Homo sapiens GN=TOP2B	DLIQMLVQR	M5:+15.99491	1088	1096	1131.6195068359375
pepa3b16	a3.a2.a1	sp|Q02880-2|TOP2B_HUMAN	sp|Q02880-2|TOP2B_HUMAN Isoform Beta-1 of DNA topoisomerase 2-beta OS=Homo sapiens GN=TOP2B	FDSNEEDSASVFSPSFGLK		1459	1477	2062.92431640625
pepa3b15	a3.a2.a1	sp|Q02880-2|TOP2B_HUMAN	sp|Q02880-2|TOP2B_HUMAN Isoform Beta-1 of DNA topoisomerase 2-beta OS=Homo sapiens GN=TOP2B	EWLVGMLGAESTK		1051	1063	1420.7144775390625
pepa3b20	a3.a2.a1	sp|Q02880-2|TOP2B_HUMAN	sp|Q02880-2|TOP2B_HUMAN Isoform Beta-1 of DNA topoisomerase 2-beta OS=Homo sapiens GN=TOP2B	HGFLEEFITPIVK		583	595	1529.836669921875
pepa3b48	a3.a2.a1	sp|Q02880-2|TOP2B_HUMAN	sp|Q02880-2|TOP2B_HUMAN Isoform Beta-1 of DNA topoisomerase 2-beta OS=Homo sapiens GN=TOP2B	SQDFGNLFSFPSYSQK		1436	1451	1851.855224609375
pepa3b44	a3.a2.a1	sp|Q02880-2|TOP2B_HUMAN	sp|Q02880-2|TOP2B_HUMAN Isoform Beta-1 of DNA topoisomerase 2-beta OS=Homo sapiens GN=TOP2B	QIMENAEINNIIK	Q1:-17.02655	516	528	1512.7730712890625
pepa3b53	a3.a2.a1	sp|Q02880-2|TOP2B_HUMAN	sp|Q02880-2|TOP2B_HUMAN Isoform Beta-1 of DNA topoisomerase 2-beta OS=Homo sapiens GN=TOP2B	VSIDPESNIISIWNNGK		123	139	1885.9658203125
pepa3a2	a3.a2.a1	sp|Q02880-2|TOP2B_HUMAN	sp|Q02880-2|TOP2B_HUMAN Isoform Beta-1 of DNA topoisomerase 2-beta OS=Homo sapiens GN=TOP2B	DLIQMLVQR		1088	1096	1115.6246337890625
pepa3b35	a3.a2.a2	sp|Q02880|TOP2B_HUMAN	sp|Q02880|TOP2B_HUMAN DNA topoisomerase 2-beta OS=Homo sapiens GN=TOP2B PE=1 SV=3	KGDLDTAAVK		1262	1271	1017.5579223632812
pepa3a7	a3.a2.a2	sp|Q02880|TOP2B_HUMAN	sp|Q02880|TOP2B_HUMAN DNA topoisomerase 2-beta OS=Homo sapiens GN=TOP2B PE=1 SV=3	EDVLAGMSGK	M7:+15.99491	1205	1214	1022.4827270507812
pepa3b50	a3.a2.a2	sp|Q02880|TOP2B_HUMAN	sp|Q02880|TOP2B_HUMAN DNA topoisomerase 2-beta OS=Homo sapiens GN=TOP2B PE=1 SV=3	SYDDAESLK		542	550	1027.458251953125
pepa3b31	a3.a2.a2	sp|Q02880|TOP2B_HUMAN	sp|Q02880|TOP2B_HUMAN DNA topoisomerase 2-beta OS=Homo sapiens GN=TOP2B PE=1 SV=3	IMIMTDQDQDGSHIK	M2:+15.99491 M4:+15.99491	557	571	1763.7939453125
pepa3b23	a3.a2.a2	sp|Q02880|TOP2B_HUMAN	sp|Q02880|TOP2B_HUMAN DNA topoisomerase 2-beta OS=Homo sapiens GN=TOP2B PE=1 SV=3	LDETGVALK		300	308	945.5255737304688
pepa3b30	a3.a2.a2	sp|Q02880|TOP2B_HUMAN	sp|Q02880|TOP2B_HUMAN DNA topoisomerase 2-beta OS=Homo sapiens GN=TOP2B PE=1 SV=3	IMIMTDQDQDGSHIK		557	571	1731.804443359375
pepa3b11	a3.a2.a2	sp|Q02880|TOP2B_HUMAN	sp|Q02880|TOP2B_HUMAN DNA topoisomerase 2-beta OS=Homo sapiens GN=TOP2B PE=1 SV=3	EQVLEPMLNGTDK	M7:+15.99491	958	970	1489.720703125
pepa3b22	a3.a2.a2	sp|Q02880|TOP2B_HUMAN	sp|Q02880|TOP2B_HUMAN DNA topoisomerase 2-beta OS=Homo sapiens GN=TOP2B PE=1 SV=3	HVDYVVDQVVGK		346	357	1357.7115478515625
pepa3b33	a3.a2.a2	sp|Q02880|TOP2B_HUMAN	sp|Q02880|TOP2B_HUMAN DNA topoisomerase 2-beta OS=Homo sapiens GN=TOP2B PE=1 SV=3	LQLEETMPSPYGR	M7:+15.99491	1228	1240	1536.7366943359375
pepa3b34	a3.a2.a2	sp|Q02880|TOP2B_HUMAN	sp|Q02880|TOP2B_HUMAN DNA topoisomerase 2-beta OS=Homo sapiens GN=TOP2B PE=1 SV=3	KEWLTNFMEDR	M8:+15.99491	683	693	1484.684326171875
pepa3b10	a3.a2.a2	sp|Q02880|TOP2B_HUMAN	sp|Q02880|TOP2B_HUMAN DNA topoisomerase 2-beta OS=Homo sapiens GN=TOP2B PE=1 SV=3	EQVLEPMLNGTDK		958	970	1473.725830078125
pepa3b46	a3.a2.a2	sp|Q02880|TOP2B_HUMAN	sp|Q02880|TOP2B_HUMAN DNA topoisomerase 2-beta OS=Homo sapiens GN=TOP2B PE=1 SV=3	QIMENAEINNIIK	M3:+15.99491	521	533	1545.7945556640625
pepa3b42	a3.a2.a2	sp|Q02880|TOP2B_HUMAN	sp|Q02880|TOP2B_HUMAN DNA topoisomerase 2-beta OS=Homo sapiens GN=TOP2B PE=1 SV=3	NTVEITELPVR		940	950	1270.7005615234375
pepa3b32	a3.a2.a2	sp|Q02880|TOP2B_HUMAN	sp|Q02880|TOP2B_HUMAN DNA topoisomerase 2-beta OS=Homo sapiens GN=TOP2B PE=1 SV=3	LQLEETMPSPYGR		1228	1240	1520.7418212890625
pepa3b25	a3.a2.a2	sp|Q02880|TOP2B_HUMAN	sp|Q02880|TOP2B_HUMAN DNA topoisomerase 2-beta OS=Homo sapiens GN=TOP2B PE=1 SV=3	LHGLPEQFLYGTATK		698	712	1674.8853759765625
pepa3b45	a3.a2.a2	sp|Q02880|TOP2B_HUMAN	sp|Q02880|TOP2B_HUMAN DNA topoisomerase 2-beta OS=Homo sapiens GN=TOP2B PE=1 SV=3	QIMENAEINNIIK		521	533	1529.799560546875
pepa3a8	a3.a2.a2	sp|Q02880|TOP2B_HUMAN	sp|Q02880|TOP2B_HUMAN DNA topoisomerase 2-beta OS=Homo sapiens GN=TOP2B PE=1 SV=3	ELILFSNSDNER		723	734	1436.7020263671875
pepa3b47	a3.a2.a2	sp|Q02880|TOP2B_HUMAN	sp|Q02880|TOP2B_HUMAN DNA topoisomerase 2-beta OS=Homo sapiens GN=TOP2B PE=1 SV=3	SLAVSGLGVIGR		488	499	1128.6739501953125
pepa3b13	a3.a2.a2	sp|Q02880|TOP2B_HUMAN	sp|Q02880|TOP2B_HUMAN DNA topoisomerase 2-beta OS=Homo sapiens GN=TOP2B PE=1 SV=3	EVTFVPGLYK		95	104	1152.63037109375
pepa3b24	a3.a2.a2	sp|Q02880|TOP2B_HUMAN	sp|Q02880|TOP2B_HUMAN DNA topoisomerase 2-beta OS=Homo sapiens GN=TOP2B PE=1 SV=3	IFDEILVNAADNK		105	117	1461.7587890625
pepa3b18	a3.a2.a2	sp|Q02880|TOP2B_HUMAN	sp|Q02880|TOP2B_HUMAN DNA topoisomerase 2-beta OS=Homo sapiens GN=TOP2B PE=1 SV=3	GFQQISFVNSIATTK		328	342	1640.86474609375
pepa3b55	a3.a2.a2	sp|Q02880|TOP2B_HUMAN	sp|Q02880|TOP2B_HUMAN DNA topoisomerase 2-beta OS=Homo sapiens GN=TOP2B PE=1 SV=3	YAGPEDDAAITLAFSK		661	676	1668.81201171875
pepa3a3	a3.a2.a2	sp|Q02880|TOP2B_HUMAN	sp|Q02880|TOP2B_HUMAN DNA topoisomerase 2-beta OS=Homo sapiens GN=TOP2B PE=1 SV=3	DLIQMLVQR	M5:+15.99491	1093	1101	1131.6195068359375
pepa3b16	a3.a2.a2	sp|Q02880|TOP2B_HUMAN	sp|Q02880|TOP2B_HUMAN DNA topoisomerase 2-beta OS=Homo sapiens GN=TOP2B PE=1 SV=3	FDSNEEDSASVFSPSFGLK		1464	1482	2062.92431640625
pepa3b15	a3.a2.a2	sp|Q02880|TOP2B_HUMAN	sp|Q02880|TOP2B_HUMAN DNA topoisomerase 2-beta OS=Homo sapiens GN=TOP2B PE=1 SV=3	EWLVGMLGAESTK		1056	1068	1420.7144775390625
pepa3b20	a3.a2.a2	sp|Q02880|TOP2B_HUMAN	sp|Q02880|TOP2B_HUMAN DNA topoisomerase 2-beta OS=Homo sapiens GN=TOP2B PE=1 SV=3	HGFLEEFITPIVK		588	600	1529.836669921875
pepa3b48	a3.a2.a2	sp|Q02880|TOP2B_HUMAN	sp|Q02880|TOP2B_HUMAN DNA topoisomerase 2-beta OS=Homo sapiens GN=TOP2B PE=1 SV=3	SQDFGNLFSFPSYSQK		1441	1456	1851.855224609375
pepa3b44	a3.a2.a2	sp|Q02880|TOP2B_HUMAN	sp|Q02880|TOP2B_HUMAN DNA topoisomerase 2-beta OS=Homo sapiens GN=TOP2B PE=1 SV=3	QIMENAEINNIIK	Q1:-17.02655	521	533	1512.7730712890625
pepa3b53	a3.a2.a2	sp|Q02880|TOP2B_HUMAN	sp|Q02880|TOP2B_HUMAN DNA topoisomerase 2-beta OS=Homo sapiens GN=TOP2B PE=1 SV=3	VSIDPESNIISIWNNGK		128	144	1885.9658203125
pepa3a2	a3.a2.a2	sp|Q02880|TOP2B_HUMAN	sp|Q02880|TOP2B_HUMAN DNA topoisomerase 2-beta OS=Homo sapiens GN=TOP2B PE=1 SV=3	DLIQMLVQR		1093	1101	1115.6246337890625
pepa4b46	a4.a1.a1	sp|P09874|PARP1_HUMAN	sp|P09874|PARP1_HUMAN Poly [ADP-ribose] polymerase 1 OS=Homo sapiens GN=PARP1 PE=1 SV=4	TGNAWHSK		622	629	900.4326782226562
pepa4b45	a4.a1.a1	sp|P09874|PARP1_HUMAN	sp|P09874|PARP1_HUMAN Poly [ADP-ribose] polymerase 1 OS=Homo sapiens GN=PARP1 PE=1 SV=4	SSASADKPLSNMK	M12:+15.99491	382	394	1351.652587890625
pepa4b17	a4.a1.a1	sp|P09874|PARP1_HUMAN	sp|P09874|PARP1_HUMAN Poly [ADP-ribose] polymerase 1 OS=Homo sapiens GN=PARP1 PE=1 SV=4	GTNSYYK		565	571	832.3839721679688
pepa4b41	a4.a1.a1	sp|P09874|PARP1_HUMAN	sp|P09874|PARP1_HUMAN Poly [ADP-ribose] polymerase 1 OS=Homo sapiens GN=PARP1 PE=1 SV=4	RKGDEVDGVDEVAK		208	221	1516.7606201171875
pepa4b26	a4.a1.a1	sp|P09874|PARP1_HUMAN	sp|P09874|PARP1_HUMAN Poly [ADP-ribose] polymerase 1 OS=Homo sapiens GN=PARP1 PE=1 SV=4	KGDEVDGVDEVAK		209	221	1360.6595458984375
pepa4b38	a4.a1.a1	sp|P09874|PARP1_HUMAN	sp|P09874|PARP1_HUMAN Poly [ADP-ribose] polymerase 1 OS=Homo sapiens GN=PARP1 PE=1 SV=4	PEYSASQLK		174	182	1022.5156860351562
pepa4b23	a4.a1.a1	sp|P09874|PARP1_HUMAN	sp|P09874|PARP1_HUMAN Poly [ADP-ribose] polymerase 1 OS=Homo sapiens GN=PARP1 PE=1 SV=4	LLWHGSR		859	865	868.4791870117188
pepa4a6	a4.a1.a1	sp|P09874|PARP1_HUMAN	sp|P09874|PARP1_HUMAN Poly [ADP-ribose] polymerase 1 OS=Homo sapiens GN=PARP1 PE=1 SV=4	EDAIEHFMK	M8:+15.99491	608	616	1135.50927734375
pepa4b27	a4.a1.a1	sp|P09874|PARP1_HUMAN	sp|P09874|PARP1_HUMAN Poly [ADP-ribose] polymerase 1 OS=Homo sapiens GN=PARP1 PE=1 SV=4	KPPLLNNADSVQAK		748	761	1494.827880859375
pepa4b22	a4.a1.a1	sp|P09874|PARP1_HUMAN	sp|P09874|PARP1_HUMAN Poly [ADP-ribose] polymerase 1 OS=Homo sapiens GN=PARP1 PE=1 SV=4	LEQMPSKEDAIEHFMK	M4:+15.99491 M15:+15.99491	601	616	1964.9095458984375
pepa4b12	a4.a1.a1	sp|P09874|PARP1_HUMAN	sp|P09874|PARP1_HUMAN Poly [ADP-ribose] polymerase 1 OS=Homo sapiens GN=PARP1 PE=1 SV=4	GDEVDGVDEVAK		210	221	1232.564453125
pepa4b14	a4.a1.a1	sp|P09874|PARP1_HUMAN	sp|P09874|PARP1_HUMAN Poly [ADP-ribose] polymerase 1 OS=Homo sapiens GN=PARP1 PE=1 SV=4	GGSDDSSKDPIDVNYEK		780	796	1825.80908203125
pepa4a1	a4.a1.a1	sp|P09874|PARP1_HUMAN	sp|P09874|PARP1_HUMAN Poly [ADP-ribose] polymerase 1 OS=Homo sapiens GN=PARP1 PE=1 SV=4	AEPVEVVAPR		487	496	1066.589599609375
pepa4a4	a4.a1.a1	sp|P09874|PARP1_HUMAN	sp|P09874|PARP1_HUMAN Poly [ADP-ribose] polymerase 1 OS=Homo sapiens GN=PARP1 PE=1 SV=4	DPIDVNYEK		788	796	1092.521240234375
pepa4b13	a4.a1.a1	sp|P09874|PARP1_HUMAN	sp|P09874|PARP1_HUMAN Poly [ADP-ribose] polymerase 1 OS=Homo sapiens GN=PARP1 PE=1 SV=4	GGAAVDPDSGLEHSAHVLEK		529	548	1988.9676513671875
pepa4b40	a4.a1.a1	sp|P09874|PARP1_HUMAN	sp|P09874|PARP1_HUMAN Poly [ADP-ribose] polymerase 1 OS=Homo sapiens GN=PARP1 PE=1 SV=4	QQVPSGESAILDR		270	282	1399.718017578125
pepa4b33	a4.a1.a1	sp|P09874|PARP1_HUMAN	sp|P09874|PARP1_HUMAN Poly [ADP-ribose] polymerase 1 OS=Homo sapiens GN=PARP1 PE=1 SV=4	MIFDVESMK	M1:+15.99491 M8:+15.99491	675	683	1131.5064697265625
pepa4b21	a4.a1.a1	sp|P09874|PARP1_HUMAN	sp|P09874|PARP1_HUMAN Poly [ADP-ribose] polymerase 1 OS=Homo sapiens GN=PARP1 PE=1 SV=4	LEQMPSKEDAIEHFMK	M4:+15.99491	601	616	1948.9146728515625
pepa4b35	a4.a1.a1	sp|P09874|PARP1_HUMAN	sp|P09874|PARP1_HUMAN Poly [ADP-ribose] polymerase 1 OS=Homo sapiens GN=PARP1 PE=1 SV=4	MVDPEKPQLGMIDR	M1:+15.99491	143	156	1644.808837890625
pepa4b31	a4.a1.a1	sp|P09874|PARP1_HUMAN	sp|P09874|PARP1_HUMAN Poly [ADP-ribose] polymerase 1 OS=Homo sapiens GN=PARP1 PE=1 SV=4	MAIMVQSPMFDGK	M1:+15.99491 M4:+15.99491 M9:+15.99491	35	47	1502.669189453125
pepa4b34	a4.a1.a1	sp|P09874|PARP1_HUMAN	sp|P09874|PARP1_HUMAN Poly [ADP-ribose] polymerase 1 OS=Homo sapiens GN=PARP1 PE=1 SV=4	MVDPEKPQLGMIDR		143	156	1628.8138427734375
pepa4b16	a4.a1.a1	sp|P09874|PARP1_HUMAN	sp|P09874|PARP1_HUMAN Poly [ADP-ribose] polymerase 1 OS=Homo sapiens GN=PARP1 PE=1 SV=4	GIYFADMVSK	M7:+15.99491	894	903	1146.5504150390625
pepa4a7	a4.a1.a1	sp|P09874|PARP1_HUMAN	sp|P09874|PARP1_HUMAN Poly [ADP-ribose] polymerase 1 OS=Homo sapiens GN=PARP1 PE=1 SV=4	EELGFRPEYSASQLK		168	182	1753.8759765625
pepa4b24	a4.a1.a1	sp|P09874|PARP1_HUMAN	sp|P09874|PARP1_HUMAN Poly [ADP-ribose] polymerase 1 OS=Homo sapiens GN=PARP1 PE=1 SV=4	LPKPVQDLIK		665	674	1150.7198486328125
pepa4b20	a4.a1.a1	sp|P09874|PARP1_HUMAN	sp|P09874|PARP1_HUMAN Poly [ADP-ribose] polymerase 1 OS=Homo sapiens GN=PARP1 PE=1 SV=4	LEQMPSKEDAIEHFMK		601	616	1932.9197998046875
pepa4a2	a4.a1.a1	sp|P09874|PARP1_HUMAN	sp|P09874|PARP1_HUMAN Poly [ADP-ribose] polymerase 1 OS=Homo sapiens GN=PARP1 PE=1 SV=4	AMVEYEIDLQK	M2:+15.99491	685	695	1354.65625
pepa4b18	a4.a1.a1	sp|P09874|PARP1_HUMAN	sp|P09874|PARP1_HUMAN Poly [ADP-ribose] polymerase 1 OS=Homo sapiens GN=PARP1 PE=1 SV=4	HPDVEVDGFSELR		66	78	1499.712890625
pepa4b32	a4.a1.a1	sp|P09874|PARP1_HUMAN	sp|P09874|PARP1_HUMAN Poly [ADP-ribose] polymerase 1 OS=Homo sapiens GN=PARP1 PE=1 SV=4	MIFDVESMK	M8:+15.99491	675	683	1115.5115966796875
pepa4b30	a4.a1.a1	sp|P09874|PARP1_HUMAN	sp|P09874|PARP1_HUMAN Poly [ADP-ribose] polymerase 1 OS=Homo sapiens GN=PARP1 PE=1 SV=4	MAIMVQSPMFDGK	M1:+15.99491 M9:+15.99491	35	47	1486.67431640625
pepa4b19	a4.a1.a1	sp|P09874|PARP1_HUMAN	sp|P09874|PARP1_HUMAN Poly [ADP-ribose] polymerase 1 OS=Homo sapiens GN=PARP1 PE=1 SV=4	IAPPEAPVTGYMFGK	M12:+15.99491	879	893	1593.798583984375
pepa4b29	a4.a1.a1	sp|P09874|PARP1_HUMAN	sp|P09874|PARP1_HUMAN Poly [ADP-ribose] polymerase 1 OS=Homo sapiens GN=PARP1 PE=1 SV=4	MAIMVQSPMFDGK	M9:+15.99491	35	47	1470.679443359375
pepa4b39	a4.a1.a1	sp|P09874|PARP1_HUMAN	sp|P09874|PARP1_HUMAN Poly [ADP-ribose] polymerase 1 OS=Homo sapiens GN=PARP1 PE=1 SV=4	QQVPSGESAILDR	Q1:-17.02655	270	282	1382.6915283203125
pepa4b25	a4.a1.a1	sp|P09874|PARP1_HUMAN	sp|P09874|PARP1_HUMAN Poly [ADP-ribose] polymerase 1 OS=Homo sapiens GN=PARP1 PE=1 SV=4	KFYPLEIDYGQDEEAVK		637	653	2043.991455078125
pepa4b11	a4.a1.a1	sp|P09874|PARP1_HUMAN	sp|P09874|PARP1_HUMAN Poly [ADP-ribose] polymerase 1 OS=Homo sapiens GN=PARP1 PE=1 SV=4	FYTLIPHDFGMK	M11:+15.99491	736	747	1484.7247314453125
pepa4a5	a4.a1.a1	sp|P09874|PARP1_HUMAN	sp|P09874|PARP1_HUMAN Poly [ADP-ribose] polymerase 1 OS=Homo sapiens GN=PARP1 PE=1 SV=4	DVEVDGFSELR		68	78	1265.6011962890625
pepa4b15	a4.a1.a1	sp|P09874|PARP1_HUMAN	sp|P09874|PARP1_HUMAN Poly [ADP-ribose] polymerase 1 OS=Homo sapiens GN=PARP1 PE=1 SV=4	GIYFADMVSK		894	903	1130.5555419921875
pepa4a3	a4.a1.a1	sp|P09874|PARP1_HUMAN	sp|P09874|PARP1_HUMAN Poly [ADP-ribose] polymerase 1 OS=Homo sapiens GN=PARP1 PE=1 SV=4	AQNDLIWNIK		240	249	1214.6531982421875
pepa4b48	a4.a1.a1	sp|P09874|PARP1_HUMAN	sp|P09874|PARP1_HUMAN Poly [ADP-ribose] polymerase 1 OS=Homo sapiens GN=PARP1 PE=1 SV=4	VVSEDFLQDVSASTK		453	467	1624.806884765625
pepa4b28	a4.a1.a1	sp|P09874|PARP1_HUMAN	sp|P09874|PARP1_HUMAN Poly [ADP-ribose] polymerase 1 OS=Homo sapiens GN=PARP1 PE=1 SV=4	MAIMVQSPMFDGK		35	47	1454.6844482421875
pepa4b10	a4.a1.a1	sp|P09874|PARP1_HUMAN	sp|P09874|PARP1_HUMAN Poly [ADP-ribose] polymerase 1 OS=Homo sapiens GN=PARP1 PE=1 SV=4	FYTLIPHDFGMK		736	747	1468.7298583984375
pepa4b37	a4.a1.a1	sp|P09874|PARP1_HUMAN	sp|P09874|PARP1_HUMAN Poly [ADP-ribose] polymerase 1 OS=Homo sapiens GN=PARP1 PE=1 SV=4	NTHATTHNAYDLEVIDIFK		820	838	2202.0830078125
pepa4a8	a4.a1.a1	sp|P09874|PARP1_HUMAN	sp|P09874|PARP1_HUMAN Poly [ADP-ribose] polymerase 1 OS=Homo sapiens GN=PARP1 PE=1 SV=4	FYPLEIDYGQDEEAVK		638	653	1915.8963623046875
pepa4b43	a4.a1.a1	sp|P09874|PARP1_HUMAN	sp|P09874|PARP1_HUMAN Poly [ADP-ribose] polymerase 1 OS=Homo sapiens GN=PARP1 PE=1 SV=4	SLQELFLAH		468	476	1057.568115234375
pepa4a9	a4.a1.a1	sp|P09874|PARP1_HUMAN	sp|P09874|PARP1_HUMAN Poly [ADP-ribose] polymerase 1 OS=Homo sapiens GN=PARP1 PE=1 SV=4	FYTLIPHDF		736	744	1152.57275390625
pepa4b47	a4.a1.a1	sp|P09874|PARP1_HUMAN	sp|P09874|PARP1_HUMAN Poly [ADP-ribose] polymerase 1 OS=Homo sapiens GN=PARP1 PE=1 SV=4	VFSATLGLVDIVK		552	564	1361.8043212890625
pepa4b36	a4.a1.a1	sp|P09874|PARP1_HUMAN	sp|P09874|PARP1_HUMAN Poly [ADP-ribose] polymerase 1 OS=Homo sapiens GN=PARP1 PE=1 SV=4	NAYDLEVIDIFK		827	838	1439.7420654296875
pepa4b42	a4.a1.a1	sp|P09874|PARP1_HUMAN	sp|P09874|PARP1_HUMAN Poly [ADP-ribose] polymerase 1 OS=Homo sapiens GN=PARP1 PE=1 SV=4	SILSEVQQAVSQGSSDSQILDLSNR		711	735	2661.3330078125
pepa4b44	a4.a1.a1	sp|P09874|PARP1_HUMAN	sp|P09874|PARP1_HUMAN Poly [ADP-ribose] polymerase 1 OS=Homo sapiens GN=PARP1 PE=1 SV=4	SLQELFLAHILSPWGAEVK		468	486	2138.164794921875
pepa5b16	a5.a1.a1	sp|P12956|XRCC6_HUMAN	sp|P12956|XRCC6_HUMAN X-ray repair cross-complementing protein 6 OS=Homo sapiens GN=XRCC6 PE=1 SV=2	IMATPEQVGK	M2:+15.99491	452	461	1089.561279296875
pepa5b34	a5.a1.a1	sp|P12956|XRCC6_HUMAN	sp|P12956|XRCC6_HUMAN X-ray repair cross-complementing protein 6 OS=Homo sapiens GN=XRCC6 PE=1 SV=2	VEYSEEELK		557	565	1125.5313720703125
pepa5b18	a5.a1.a1	sp|P12956|XRCC6_HUMAN	sp|P12956|XRCC6_HUMAN X-ray repair cross-complementing protein 6 OS=Homo sapiens GN=XRCC6 PE=1 SV=2	IMLFTNEDNPHGNDSAK	M2:+15.99491	166	182	1918.8603515625
pepa5b32	a5.a1.a1	sp|P12956|XRCC6_HUMAN	sp|P12956|XRCC6_HUMAN X-ray repair cross-complementing protein 6 OS=Homo sapiens GN=XRCC6 PE=1 SV=2	TEGDEEAEEEQEENLEASGDYK		10	31	2500.99609375
pepa5b17	a5.a1.a1	sp|P12956|XRCC6_HUMAN	sp|P12956|XRCC6_HUMAN X-ray repair cross-complementing protein 6 OS=Homo sapiens GN=XRCC6 PE=1 SV=2	IMLFTNEDNPHGNDSAK		166	182	1902.865478515625
pepa5b21	a5.a1.a1	sp|P12956|XRCC6_HUMAN	sp|P12956|XRCC6_HUMAN X-ray repair cross-complementing protein 6 OS=Homo sapiens GN=XRCC6 PE=1 SV=2	KQELLEALTK		596	605	1172.6888427734375
pepa5b30	a5.a1.a1	sp|P12956|XRCC6_HUMAN	sp|P12956|XRCC6_HUMAN X-ray repair cross-complementing protein 6 OS=Homo sapiens GN=XRCC6 PE=1 SV=2	SDSFENPVLQQH		475	486	1400.64453125
pepa5a7	a5.a1.a1	sp|P12956|XRCC6_HUMAN	sp|P12956|XRCC6_HUMAN X-ray repair cross-complementing protein 6 OS=Homo sapiens GN=XRCC6 PE=1 SV=2	ELVYPPDYNPEGK		527	539	1520.7271728515625
pepa5b28	a5.a1.a1	sp|P12956|XRCC6_HUMAN	sp|P12956|XRCC6_HUMAN X-ray repair cross-complementing protein 6 OS=Homo sapiens GN=XRCC6 PE=1 SV=2	RILELDQFK		115	123	1161.6630859375
pepa5b31	a5.a1.a1	sp|P12956|XRCC6_HUMAN	sp|P12956|XRCC6_HUMAN X-ray repair cross-complementing protein 6 OS=Homo sapiens GN=XRCC6 PE=1 SV=2	SDSFENPVLQQHFR		475	488	1703.81396484375
pepa5b14	a5.a1.a1	sp|P12956|XRCC6_HUMAN	sp|P12956|XRCC6_HUMAN X-ray repair cross-complementing protein 6 OS=Homo sapiens GN=XRCC6 PE=1 SV=2	LGSLVDEFK		518	526	1007.5411987304688
pepa5b33	a5.a1.a1	sp|P12956|XRCC6_HUMAN	sp|P12956|XRCC6_HUMAN X-ray repair cross-complementing protein 6 OS=Homo sapiens GN=XRCC6 PE=1 SV=2	TFNTSTGGLLLPSDTK		302	317	1651.854248046875
pepa5b15	a5.a1.a1	sp|P12956|XRCC6_HUMAN	sp|P12956|XRCC6_HUMAN X-ray repair cross-complementing protein 6 OS=Homo sapiens GN=XRCC6 PE=1 SV=2	ILELDQFK		116	123	1005.5618896484375
pepa5a9	a5.a1.a1	sp|P12956|XRCC6_HUMAN	sp|P12956|XRCC6_HUMAN X-ray repair cross-complementing protein 6 OS=Homo sapiens GN=XRCC6 PE=1 SV=2	FDDPGLMLMGFK	M7:+15.99491 M9:+15.99491	340	351	1402.6385498046875
pepa5b24	a5.a1.a1	sp|P12956|XRCC6_HUMAN	sp|P12956|XRCC6_HUMAN X-ray repair cross-complementing protein 6 OS=Homo sapiens GN=XRCC6 PE=1 SV=2	NIYVLQELDNPGAK		101	114	1573.822509765625
pepa5b20	a5.a1.a1	sp|P12956|XRCC6_HUMAN	sp|P12956|XRCC6_HUMAN X-ray repair cross-complementing protein 6 OS=Homo sapiens GN=XRCC6 PE=1 SV=2	KPGGFDISLFYR		207	218	1399.7373046875
pepa5a3	a5.a1.a1	sp|P12956|XRCC6_HUMAN	sp|P12956|XRCC6_HUMAN X-ray repair cross-complementing protein 6 OS=Homo sapiens GN=XRCC6 PE=1 SV=2	DIISIAEDEDLR		219	230	1388.6907958984375
pepa5a6	a5.a1.a1	sp|P12956|XRCC6_HUMAN	sp|P12956|XRCC6_HUMAN X-ray repair cross-complementing protein 6 OS=Homo sapiens GN=XRCC6 PE=1 SV=2	DTGIFLDLMHLK	M9:+15.99491	195	206	1418.7352294921875
pepa5b29	a5.a1.a1	sp|P12956|XRCC6_HUMAN	sp|P12956|XRCC6_HUMAN X-ray repair cross-complementing protein 6 OS=Homo sapiens GN=XRCC6 PE=1 SV=2	RNIPPYFVALVPQEEELDDQK		404	424	2500.272216796875
pepa5a8	a5.a1.a1	sp|P12956|XRCC6_HUMAN	sp|P12956|XRCC6_HUMAN X-ray repair cross-complementing protein 6 OS=Homo sapiens GN=XRCC6 PE=1 SV=2	FDDPGLMLMGFK	M9:+15.99491	340	351	1386.6435546875
pepa5a4	a5.a1.a1	sp|P12956|XRCC6_HUMAN	sp|P12956|XRCC6_HUMAN X-ray repair cross-complementing protein 6 OS=Homo sapiens GN=XRCC6 PE=1 SV=2	DSLIFLVDASK		36	46	1207.6573486328125
pepa5b12	a5.a1.a1	sp|P12956|XRCC6_HUMAN	sp|P12956|XRCC6_HUMAN X-ray repair cross-complementing protein 6 OS=Homo sapiens GN=XRCC6 PE=1 SV=2	FDDPGLMLMGFKPL	M7:+15.99491 M9:+15.99491	340	353	1612.775390625
pepa5b13	a5.a1.a1	sp|P12956|XRCC6_HUMAN	sp|P12956|XRCC6_HUMAN X-ray repair cross-complementing protein 6 OS=Homo sapiens GN=XRCC6 PE=1 SV=2	GGFDISLFYR		209	218	1174.589599609375
pepa5b25	a5.a1.a1	sp|P12956|XRCC6_HUMAN	sp|P12956|XRCC6_HUMAN X-ray repair cross-complementing protein 6 OS=Homo sapiens GN=XRCC6 PE=1 SV=2	PGGFDISLFYR		208	218	1271.642333984375
pepa5a1	a5.a1.a1	sp|P12956|XRCC6_HUMAN	sp|P12956|XRCC6_HUMAN X-ray repair cross-complementing protein 6 OS=Homo sapiens GN=XRCC6 PE=1 SV=2	ALDLMEPEQAVDLTLPK		494	510	1882.9835205078125
pepa5a5	a5.a1.a1	sp|P12956|XRCC6_HUMAN	sp|P12956|XRCC6_HUMAN X-ray repair cross-complementing protein 6 OS=Homo sapiens GN=XRCC6 PE=1 SV=2	DTGIFLDLMHLK		195	206	1402.7403564453125
pepa5b26	a5.a1.a1	sp|P12956|XRCC6_HUMAN	sp|P12956|XRCC6_HUMAN X-ray repair cross-complementing protein 6 OS=Homo sapiens GN=XRCC6 PE=1 SV=2	PQEEELDDQK		415	424	1230.5489501953125
pepa5b27	a5.a1.a1	sp|P12956|XRCC6_HUMAN	sp|P12956|XRCC6_HUMAN X-ray repair cross-complementing protein 6 OS=Homo sapiens GN=XRCC6 PE=1 SV=2	QELLEALTK	Q1:-17.02655	597	605	1027.5673828125
pepa5b11	a5.a1.a1	sp|P12956|XRCC6_HUMAN	sp|P12956|XRCC6_HUMAN X-ray repair cross-complementing protein 6 OS=Homo sapiens GN=XRCC6 PE=1 SV=2	FDDPGLMLMGFKPL	M9:+15.99491	340	353	1596.780517578125
pepa5a2	a5.a1.a1	sp|P12956|XRCC6_HUMAN	sp|P12956|XRCC6_HUMAN X-ray repair cross-complementing protein 6 OS=Homo sapiens GN=XRCC6 PE=1 SV=2	DLLAVVFYGTEK		81	92	1354.7257080078125
pepa5b23	a5.a1.a1	sp|P12956|XRCC6_HUMAN	sp|P12956|XRCC6_HUMAN X-ray repair cross-complementing protein 6 OS=Homo sapiens GN=XRCC6 PE=1 SV=2	NLEALALDLMEPEQAVDLTLPK	M10:+15.99491	489	510	2439.26904296875
pepa5b10	a5.a1.a1	sp|P12956|XRCC6_HUMAN	sp|P12956|XRCC6_HUMAN X-ray repair cross-complementing protein 6 OS=Homo sapiens GN=XRCC6 PE=1 SV=2	FDDPGLMLMGFKPL		340	353	1580.78564453125
pepa5b19	a5.a1.a1	sp|P12956|XRCC6_HUMAN	sp|P12956|XRCC6_HUMAN X-ray repair cross-complementing protein 6 OS=Homo sapiens GN=XRCC6 PE=1 SV=2	IQVTPPGFQLVFLPFADDK		425	443	2132.14306640625
pepa5b22	a5.a1.a1	sp|P12956|XRCC6_HUMAN	sp|P12956|XRCC6_HUMAN X-ray repair cross-complementing protein 6 OS=Homo sapiens GN=XRCC6 PE=1 SV=2	NLEALALDLMEPEQAVDLTLPK		489	510	2423.274169921875
pepa6b20	a6.a1.a1	sp|P13010|XRCC5_HUMAN	sp|P13010|XRCC5_HUMAN X-ray repair cross-complementing protein 5 OS=Homo sapiens GN=XRCC5 PE=1 SV=3	SKVDEEQMK		324	332	1093.519775390625
pepa6b23	a6.a1.a1	sp|P13010|XRCC5_HUMAN	sp|P13010|XRCC5_HUMAN X-ray repair cross-complementing protein 5 OS=Homo sapiens GN=XRCC5 PE=1 SV=3	VDEEQMK		326	332	878.392822265625
pepa6a8	a6.a1.a1	sp|P13010|XRCC5_HUMAN	sp|P13010|XRCC5_HUMAN X-ray repair cross-complementing protein 5 OS=Homo sapiens GN=XRCC5 PE=1 SV=3	EEASGSSVTAEEAK		689	702	1394.6285400390625
pepa6b14	a6.a1.a1	sp|P13010|XRCC5_HUMAN	sp|P13010|XRCC5_HUMAN X-ray repair cross-complementing protein 5 OS=Homo sapiens GN=XRCC5 PE=1 SV=3	LGGHGPSFPLK		185	195	1109.610595703125
pepa6b18	a6.a1.a1	sp|P13010|XRCC5_HUMAN	sp|P13010|XRCC5_HUMAN X-ray repair cross-complementing protein 5 OS=Homo sapiens GN=XRCC5 PE=1 SV=3	MLNPPAEVTTK		515	525	1200.6297607421875
pepa6b25	a6.a1.a1	sp|P13010|XRCC5_HUMAN	sp|P13010|XRCC5_HUMAN X-ray repair cross-complementing protein 5 OS=Homo sapiens GN=XRCC5 PE=1 SV=3	VITMFVQR	M4:+15.99491	37	44	1009.55029296875
pepa6b15	a6.a1.a1	sp|P13010|XRCC5_HUMAN	sp|P13010|XRCC5_HUMAN X-ray repair cross-complementing protein 5 OS=Homo sapiens GN=XRCC5 PE=1 SV=3	KVITMFVQR		36	44	1121.650390625
pepa6b19	a6.a1.a1	sp|P13010|XRCC5_HUMAN	sp|P13010|XRCC5_HUMAN X-ray repair cross-complementing protein 5 OS=Homo sapiens GN=XRCC5 PE=1 SV=3	RHIEIFTDLSSR		130	141	1473.78125
pepa6a6	a6.a1.a1	sp|P13010|XRCC5_HUMAN	sp|P13010|XRCC5_HUMAN X-ray repair cross-complementing protein 5 OS=Homo sapiens GN=XRCC5 PE=1 SV=3	DQVTAQEIFQDNHEDGPTAK		546	565	2243.021484375
pepa6a2	a6.a1.a1	sp|P13010|XRCC5_HUMAN	sp|P13010|XRCC5_HUMAN X-ray repair cross-complementing protein 5 OS=Homo sapiens GN=XRCC5 PE=1 SV=3	ANPQVGVAFPH		401	411	1136.5850830078125
pepa6b24	a6.a1.a1	sp|P13010|XRCC5_HUMAN	sp|P13010|XRCC5_HUMAN X-ray repair cross-complementing protein 5 OS=Homo sapiens GN=XRCC5 PE=1 SV=3	VITMFVQR		37	44	993.555419921875
pepa6a7	a6.a1.a1	sp|P13010|XRCC5_HUMAN	sp|P13010|XRCC5_HUMAN X-ray repair cross-complementing protein 5 OS=Homo sapiens GN=XRCC5 PE=1 SV=3	EDIIQGFR		308	315	977.5054931640625
pepa6b28	a6.a1.a1	sp|P13010|XRCC5_HUMAN	sp|P13010|XRCC5_HUMAN X-ray repair cross-complementing protein 5 OS=Homo sapiens GN=XRCC5 PE=1 SV=3	YGSDIVPFSK		316	325	1112.562744140625
pepa6a3	a6.a1.a1	sp|P13010|XRCC5_HUMAN	sp|P13010|XRCC5_HUMAN X-ray repair cross-complementing protein 5 OS=Homo sapiens GN=XRCC5 PE=1 SV=3	AVDALIDSMSLAK	M9:+15.99491	453	465	1349.698486328125
pepa6b11	a6.a1.a1	sp|P13010|XRCC5_HUMAN	sp|P13010|XRCC5_HUMAN X-ray repair cross-complementing protein 5 OS=Homo sapiens GN=XRCC5 PE=1 SV=3	HIEIFTDLSSR		131	141	1317.68017578125
pepa6b10	a6.a1.a1	sp|P13010|XRCC5_HUMAN	sp|P13010|XRCC5_HUMAN X-ray repair cross-complementing protein 5 OS=Homo sapiens GN=XRCC5 PE=1 SV=3	FFMGNQVLK		355	363	1083.5660400390625
pepa6b21	a6.a1.a1	sp|P13010|XRCC5_HUMAN	sp|P13010|XRCC5_HUMAN X-ray repair cross-complementing protein 5 OS=Homo sapiens GN=XRCC5 PE=1 SV=3	SQLDIIIH		145	152	938.531005859375
pepa6b22	a6.a1.a1	sp|P13010|XRCC5_HUMAN	sp|P13010|XRCC5_HUMAN X-ray repair cross-complementing protein 5 OS=Homo sapiens GN=XRCC5 PE=1 SV=3	SQLDIIIHSLK		145	155	1266.741943359375
pepa6b17	a6.a1.a1	sp|P13010|XRCC5_HUMAN	sp|P13010|XRCC5_HUMAN X-ray repair cross-complementing protein 5 OS=Homo sapiens GN=XRCC5 PE=1 SV=3	KYAPTEAQLNAVDALIDSMSLAK	M19:+15.99491	443	465	2465.259521484375
pepa6a1	a6.a1.a1	sp|P13010|XRCC5_HUMAN	sp|P13010|XRCC5_HUMAN X-ray repair cross-complementing protein 5 OS=Homo sapiens GN=XRCC5 PE=1 SV=3	ALDDLDMVAIVR		383	394	1330.703857421875
pepa6a9	a6.a1.a1	sp|P13010|XRCC5_HUMAN	sp|P13010|XRCC5_HUMAN X-ray repair cross-complementing protein 5 OS=Homo sapiens GN=XRCC5 PE=1 SV=3	EPLPPIQQHIWNMLNPPAEVTTK		503	525	2653.381103515625
pepa6b27	a6.a1.a1	sp|P13010|XRCC5_HUMAN	sp|P13010|XRCC5_HUMAN X-ray repair cross-complementing protein 5 OS=Homo sapiens GN=XRCC5 PE=1 SV=3	YAPTEAQLNAVDALIDSMSLAK	M18:+15.99491	444	465	2337.164794921875
pepa6a4	a6.a1.a1	sp|P13010|XRCC5_HUMAN	sp|P13010|XRCC5_HUMAN X-ray repair cross-complementing protein 5 OS=Homo sapiens GN=XRCC5 PE=1 SV=3	DDEAAAVALSSLIH		369	382	1411.706787109375
pepa6a5	a6.a1.a1	sp|P13010|XRCC5_HUMAN	sp|P13010|XRCC5_HUMAN X-ray repair cross-complementing protein 5 OS=Homo sapiens GN=XRCC5 PE=1 SV=3	DEIALVLFGTDGTDNPLSGGDQYQNITVHR		52	81	3245.5712890625
pepa6b13	a6.a1.a1	sp|P13010|XRCC5_HUMAN	sp|P13010|XRCC5_HUMAN X-ray repair cross-complementing protein 5 OS=Homo sapiens GN=XRCC5 PE=1 SV=3	HLMLPDFDLLEDIESK	M3:+15.99491	82	97	1930.9471435546875
pepa6b16	a6.a1.a1	sp|P13010|XRCC5_HUMAN	sp|P13010|XRCC5_HUMAN X-ray repair cross-complementing protein 5 OS=Homo sapiens GN=XRCC5 PE=1 SV=3	KYAPTEAQLNAVDALIDSMSLAK		443	465	2449.2646484375
pepa6b12	a6.a1.a1	sp|P13010|XRCC5_HUMAN	sp|P13010|XRCC5_HUMAN X-ray repair cross-complementing protein 5 OS=Homo sapiens GN=XRCC5 PE=1 SV=3	HLMLPDFDLLEDIESK		82	97	1914.9521484375
pepa6b26	a6.a1.a1	sp|P13010|XRCC5_HUMAN	sp|P13010|XRCC5_HUMAN X-ray repair cross-complementing protein 5 OS=Homo sapiens GN=XRCC5 PE=1 SV=3	YAPTEAQLNAVDALIDSMSLAK		444	465	2321.169921875
pepa7b17	a7.a1.a1	sp|Q14839-2|CHD4_HUMAN	sp|Q14839-2|CHD4_HUMAN Isoform 2 of Chromodomain-helicase-DNA-binding protein 4 OS=Homo sapiens GN=CHD4	QVNYNDGSQEDR		1342	1353	1424.6041259765625
pepa7b19	a7.a1.a1	sp|Q14839-2|CHD4_HUMAN	sp|Q14839-2|CHD4_HUMAN Isoform 2 of Chromodomain-helicase-DNA-binding protein 4 OS=Homo sapiens GN=CHD4	SDSEGSDYTPGK		103	114	1242.512451171875
pepa7a5	a7.a1.a1	sp|Q14839-2|CHD4_HUMAN	sp|Q14839-2|CHD4_HUMAN Isoform 2 of Chromodomain-helicase-DNA-binding protein 4 OS=Homo sapiens GN=CHD4	EEEMGEEEEVER	M4:+15.99491	1289	1300	1510.58544921875
pepa7b13	a7.a1.a1	sp|Q14839-2|CHD4_HUMAN	sp|Q14839-2|CHD4_HUMAN Isoform 2 of Chromodomain-helicase-DNA-binding protein 4 OS=Homo sapiens GN=CHD4	IDGGITGNMR	M9:+15.99491	1096	1105	1049.5047607421875
pepa7b22	a7.a1.a1	sp|Q14839-2|CHD4_HUMAN	sp|Q14839-2|CHD4_HUMAN Isoform 2 of Chromodomain-helicase-DNA-binding protein 4 OS=Homo sapiens GN=CHD4	VAQYVVR		1282	1288	834.4835815429688
pepa7a7	a7.a1.a1	sp|Q14839-2|CHD4_HUMAN	sp|Q14839-2|CHD4_HUMAN Isoform 2 of Chromodomain-helicase-DNA-binding protein 4 OS=Homo sapiens GN=CHD4	EVMLQNGETPK	M3:+15.99491	1699	1709	1261.6097412109375
pepa7b15	a7.a1.a1	sp|Q14839-2|CHD4_HUMAN	sp|Q14839-2|CHD4_HUMAN Isoform 2 of Chromodomain-helicase-DNA-binding protein 4 OS=Homo sapiens GN=CHD4	KNDMDEPPSGDFGGDEEK	M4:+15.99491	577	594	1982.7923583984375
pepa7a4	a7.a1.a1	sp|Q14839-2|CHD4_HUMAN	sp|Q14839-2|CHD4_HUMAN Isoform 2 of Chromodomain-helicase-DNA-binding protein 4 OS=Homo sapiens GN=CHD4	EEEMGEEEEVER		1289	1300	1494.5904541015625
pepa7b24	a7.a1.a1	sp|Q14839-2|CHD4_HUMAN	sp|Q14839-2|CHD4_HUMAN Isoform 2 of Chromodomain-helicase-DNA-binding protein 4 OS=Homo sapiens GN=CHD4	VVVEPPEGEEK		1635	1645	1211.6158447265625
pepa7b25	a7.a1.a1	sp|Q14839-2|CHD4_HUMAN	sp|Q14839-2|CHD4_HUMAN Isoform 2 of Chromodomain-helicase-DNA-binding protein 4 OS=Homo sapiens GN=CHD4	WQDIQNDPR		1777	1785	1171.549560546875
pepa7a2	a7.a1.a1	sp|Q14839-2|CHD4_HUMAN	sp|Q14839-2|CHD4_HUMAN Isoform 2 of Chromodomain-helicase-DNA-binding protein 4 OS=Homo sapiens GN=CHD4	APEPTPQQVAQQQ		1928	1940	1421.702392578125
pepa7b20	a7.a1.a1	sp|Q14839-2|CHD4_HUMAN	sp|Q14839-2|CHD4_HUMAN Isoform 2 of Chromodomain-helicase-DNA-binding protein 4 OS=Homo sapiens GN=CHD4	TPTPSTPGDTQPNTPAPVPPAEDGIK		1568	1593	2585.2734375
pepa7b16	a7.a1.a1	sp|Q14839-2|CHD4_HUMAN	sp|Q14839-2|CHD4_HUMAN Isoform 2 of Chromodomain-helicase-DNA-binding protein 4 OS=Homo sapiens GN=CHD4	QEESVDPDYWEK		1305	1316	1524.6492919921875
pepa7b11	a7.a1.a1	sp|Q14839-2|CHD4_HUMAN	sp|Q14839-2|CHD4_HUMAN Isoform 2 of Chromodomain-helicase-DNA-binding protein 4 OS=Homo sapiens GN=CHD4	GNFLEIK		1800	1806	820.456787109375
pepa7a6	a7.a1.a1	sp|Q14839-2|CHD4_HUMAN	sp|Q14839-2|CHD4_HUMAN Isoform 2 of Chromodomain-helicase-DNA-binding protein 4 OS=Homo sapiens GN=CHD4	ENEFSFEDNAIR		818	829	1470.6500244140625
pepa7b26	a7.a1.a1	sp|Q14839-2|CHD4_HUMAN	sp|Q14839-2|CHD4_HUMAN Isoform 2 of Chromodomain-helicase-DNA-binding protein 4 OS=Homo sapiens GN=CHD4	YAILNEPFK		1786	1794	1094.5885009765625
pepa7b23	a7.a1.a1	sp|Q14839-2|CHD4_HUMAN	sp|Q14839-2|CHD4_HUMAN Isoform 2 of Chromodomain-helicase-DNA-binding protein 4 OS=Homo sapiens GN=CHD4	VLIFSQMTK		1069	1077	1066.5970458984375
pepa7a1	a7.a1.a1	sp|Q14839-2|CHD4_HUMAN	sp|Q14839-2|CHD4_HUMAN Isoform 2 of Chromodomain-helicase-DNA-binding protein 4 OS=Homo sapiens GN=CHD4	AFLNAIMR		1451	1458	935.5136108398438
pepa7a3	a7.a1.a1	sp|Q14839-2|CHD4_HUMAN	sp|Q14839-2|CHD4_HUMAN Isoform 2 of Chromodomain-helicase-DNA-binding protein 4 OS=Homo sapiens GN=CHD4	AYVSLFMR		1486	1493	986.51318359375
pepa7b18	a7.a1.a1	sp|Q14839-2|CHD4_HUMAN	sp|Q14839-2|CHD4_HUMAN Isoform 2 of Chromodomain-helicase-DNA-binding protein 4 OS=Homo sapiens GN=CHD4	SAIDLTPIVVEDK		1676	1688	1399.768310546875
pepa7b14	a7.a1.a1	sp|Q14839-2|CHD4_HUMAN	sp|Q14839-2|CHD4_HUMAN Isoform 2 of Chromodomain-helicase-DNA-binding protein 4 OS=Homo sapiens GN=CHD4	LLEQALVIEEQLR		1816	1828	1553.8902587890625
pepa7b21	a7.a1.a1	sp|Q14839-2|CHD4_HUMAN	sp|Q14839-2|CHD4_HUMAN Isoform 2 of Chromodomain-helicase-DNA-binding protein 4 OS=Homo sapiens GN=CHD4	TVQTAVFLYSLYK		758	770	1532.8363037109375
pepa7b27	a7.a1.a1	sp|Q14839-2|CHD4_HUMAN	sp|Q14839-2|CHD4_HUMAN Isoform 2 of Chromodomain-helicase-DNA-binding protein 4 OS=Homo sapiens GN=CHD4	YGMPPQDAFTTQWLVR		1459	1474	1909.927001953125
pepa7b10	a7.a1.a1	sp|Q14839-2|CHD4_HUMAN	sp|Q14839-2|CHD4_HUMAN Isoform 2 of Chromodomain-helicase-DNA-binding protein 4 OS=Homo sapiens GN=CHD4	GGGNQVSLLNVVMDLK	M13:+15.99491	1001	1016	1659.8739013671875
pepa7a8	a7.a1.a1	sp|Q14839-2|CHD4_HUMAN	sp|Q14839-2|CHD4_HUMAN Isoform 2 of Chromodomain-helicase-DNA-binding protein 4 OS=Homo sapiens GN=CHD4	FSWAQGTDTILADEMGLGK		739	757	2039.9747314453125
pepa7a9	a7.a1.a1	sp|Q14839-2|CHD4_HUMAN	sp|Q14839-2|CHD4_HUMAN Isoform 2 of Chromodomain-helicase-DNA-binding protein 4 OS=Homo sapiens GN=CHD4	GGGNQVSLLNVVMDLK		1001	1016	1643.87890625
pepa7b12	a7.a1.a1	sp|Q14839-2|CHD4_HUMAN	sp|Q14839-2|CHD4_HUMAN Isoform 2 of Chromodomain-helicase-DNA-binding protein 4 OS=Homo sapiens GN=CHD4	GPFLVSAPLSTIINWER		776	792	1900.0330810546875
pepa7b17	a7.a1.a2	sp|Q14839|CHD4_HUMAN	sp|Q14839|CHD4_HUMAN Chromodomain-helicase-DNA-binding protein 4 OS=Homo sapiens GN=CHD4 PE=1 SV=2	QVNYNDGSQEDR		1342	1353	1424.6041259765625
pepa7b19	a7.a1.a2	sp|Q14839|CHD4_HUMAN	sp|Q14839|CHD4_HUMAN Chromodomain-helicase-DNA-binding protein 4 OS=Homo sapiens GN=CHD4 PE=1 SV=2	SDSEGSDYTPGK		103	114	1242.512451171875
pepa7a5	a7.a1.a2	sp|Q14839|CHD4_HUMAN	sp|Q14839|CHD4_HUMAN Chromodomain-helicase-DNA-binding protein 4 OS=Homo sapiens GN=CHD4 PE=1 SV=2	EEEMGEEEEVER	M4:+15.99491	1289	1300	1510.58544921875
pepa7b13	a7.a1.a2	sp|Q14839|CHD4_HUMAN	sp|Q14839|CHD4_HUMAN Chromodomain-helicase-DNA-binding protein 4 OS=Homo sapiens GN=CHD4 PE=1 SV=2	IDGGITGNMR	M9:+15.99491	1096	1105	1049.5047607421875
pepa7b22	a7.a1.a2	sp|Q14839|CHD4_HUMAN	sp|Q14839|CHD4_HUMAN Chromodomain-helicase-DNA-binding protein 4 OS=Homo sapiens GN=CHD4 PE=1 SV=2	VAQYVVR		1282	1288	834.4835815429688
pepa7a7	a7.a1.a2	sp|Q14839|CHD4_HUMAN	sp|Q14839|CHD4_HUMAN Chromodomain-helicase-DNA-binding protein 4 OS=Homo sapiens GN=CHD4 PE=1 SV=2	EVMLQNGETPK	M3:+15.99491	1671	1681	1261.6097412109375
pepa7b15	a7.a1.a2	sp|Q14839|CHD4_HUMAN	sp|Q14839|CHD4_HUMAN Chromodomain-helicase-DNA-binding protein 4 OS=Homo sapiens GN=CHD4 PE=1 SV=2	KNDMDEPPSGDFGGDEEK	M4:+15.99491	577	594	1982.7923583984375
pepa7a4	a7.a1.a2	sp|Q14839|CHD4_HUMAN	sp|Q14839|CHD4_HUMAN Chromodomain-helicase-DNA-binding protein 4 OS=Homo sapiens GN=CHD4 PE=1 SV=2	EEEMGEEEEVER		1289	1300	1494.5904541015625
pepa7b24	a7.a1.a2	sp|Q14839|CHD4_HUMAN	sp|Q14839|CHD4_HUMAN Chromodomain-helicase-DNA-binding protein 4 OS=Homo sapiens GN=CHD4 PE=1 SV=2	VVVEPPEGEEK		1607	1617	1211.6158447265625
pepa7b25	a7.a1.a2	sp|Q14839|CHD4_HUMAN	sp|Q14839|CHD4_HUMAN Chromodomain-helicase-DNA-binding protein 4 OS=Homo sapiens GN=CHD4 PE=1 SV=2	WQDIQNDPR		1749	1757	1171.549560546875
pepa7a2	a7.a1.a2	sp|Q14839|CHD4_HUMAN	sp|Q14839|CHD4_HUMAN Chromodomain-helicase-DNA-binding protein 4 OS=Homo sapiens GN=CHD4 PE=1 SV=2	APEPTPQQVAQQQ		1900	1912	1421.702392578125
pepa7b20	a7.a1.a2	sp|Q14839|CHD4_HUMAN	sp|Q14839|CHD4_HUMAN Chromodomain-helicase-DNA-binding protein 4 OS=Homo sapiens GN=CHD4 PE=1 SV=2	TPTPSTPGDTQPNTPAPVPPAEDGIK		1540	1565	2585.2734375
pepa7b16	a7.a1.a2	sp|Q14839|CHD4_HUMAN	sp|Q14839|CHD4_HUMAN Chromodomain-helicase-DNA-binding protein 4 OS=Homo sapiens GN=CHD4 PE=1 SV=2	QEESVDPDYWEK		1305	1316	1524.6492919921875
pepa7b11	a7.a1.a2	sp|Q14839|CHD4_HUMAN	sp|Q14839|CHD4_HUMAN Chromodomain-helicase-DNA-binding protein 4 OS=Homo sapiens GN=CHD4 PE=1 SV=2	GNFLEIK		1772	1778	820.456787109375
pepa7a6	a7.a1.a2	sp|Q14839|CHD4_HUMAN	sp|Q14839|CHD4_HUMAN Chromodomain-helicase-DNA-binding protein 4 OS=Homo sapiens GN=CHD4 PE=1 SV=2	ENEFSFEDNAIR		818	829	1470.6500244140625
pepa7b26	a7.a1.a2	sp|Q14839|CHD4_HUMAN	sp|Q14839|CHD4_HUMAN Chromodomain-helicase-DNA-binding protein 4 OS=Homo sapiens GN=CHD4 PE=1 SV=2	YAILNEPFK		1758	1766	1094.5885009765625
pepa7b23	a7.a1.a2	sp|Q14839|CHD4_HUMAN	sp|Q14839|CHD4_HUMAN Chromodomain-helicase-DNA-binding protein 4 OS=Homo sapiens GN=CHD4 PE=1 SV=2	VLIFSQMTK		1069	1077	1066.5970458984375
pepa7a1	a7.a1.a2	sp|Q14839|CHD4_HUMAN	sp|Q14839|CHD4_HUMAN Chromodomain-helicase-DNA-binding protein 4 OS=Homo sapiens GN=CHD4 PE=1 SV=2	AFLNAIMR		1423	1430	935.5136108398438
pepa7a3	a7.a1.a2	sp|Q14839|CHD4_HUMAN	sp|Q14839|CHD4_HUMAN Chromodomain-helicase-DNA-binding protein 4 OS=Homo sapiens GN=CHD4 PE=1 SV=2	AYVSLFMR		1458	1465	986.51318359375
pepa7b18	a7.a1.a2	sp|Q14839|CHD4_HUMAN	sp|Q14839|CHD4_HUMAN Chromodomain-helicase-DNA-binding protein 4 OS=Homo sapiens GN=CHD4 PE=1 SV=2	SAIDLTPIVVEDK		1648	1660	1399.768310546875
pepa7b14	a7.a1.a2	sp|Q14839|CHD4_HUMAN	sp|Q14839|CHD4_HUMAN Chromodomain-helicase-DNA-binding protein 4 OS=Homo sapiens GN=CHD4 PE=1 SV=2	LLEQALVIEEQLR		1788	1800	1553.8902587890625
pepa7b21	a7.a1.a2	sp|Q14839|CHD4_HUMAN	sp|Q14839|CHD4_HUMAN Chromodomain-helicase-DNA-binding protein 4 OS=Homo sapiens GN=CHD4 PE=1 SV=2	TVQTAVFLYSLYK		758	770	1532.8363037109375
pepa7b27	a7.a1.a2	sp|Q14839|CHD4_HUMAN	sp|Q14839|CHD4_HUMAN Chromodomain-helicase-DNA-binding protein 4 OS=Homo sapiens GN=CHD4 PE=1 SV=2	YGMPPQDAFTTQWLVR		1431	1446	1909.927001953125
pepa7b10	a7.a1.a2	sp|Q14839|CHD4_HUMAN	sp|Q14839|CHD4_HUMAN Chromodomain-helicase-DNA-binding protein 4 OS=Homo sapiens GN=CHD4 PE=1 SV=2	GGGNQVSLLNVVMDLK	M13:+15.99491	1001	1016	1659.8739013671875
pepa7a8	a7.a1.a2	sp|Q14839|CHD4_HUMAN	sp|Q14839|CHD4_HUMAN Chromodomain-helicase-DNA-binding protein 4 OS=Homo sapiens GN=CHD4 PE=1 SV=2	FSWAQGTDTILADEMGLGK		739	757	2039.9747314453125
pepa7a9	a7.a1.a2	sp|Q14839|CHD4_HUMAN	sp|Q14839|CHD4_HUMAN Chromodomain-helicase-DNA-binding protein 4 OS=Homo sapiens GN=CHD4 PE=1 SV=2	GGGNQVSLLNVVMDLK		1001	1016	1643.87890625
pepa7b12	a7.a1.a2	sp|Q14839|CHD4_HUMAN	sp|Q14839|CHD4_HUMAN Chromodomain-helicase-DNA-binding protein 4 OS=Homo sapiens GN=CHD4 PE=1 SV=2	GPFLVSAPLSTIINWER		776	792	1900.0330810546875
pepa7b17	a7.a1.a3	tr|F5GWX5|F5GWX5_HUMAN	tr|F5GWX5|F5GWX5_HUMAN Chromodomain-helicase-DNA-binding protein 4 OS=Homo sapiens GN=CHD4 PE=2 SV=1	QVNYNDGSQEDR		1335	1346	1424.6041259765625
pepa7b19	a7.a1.a3	tr|F5GWX5|F5GWX5_HUMAN	tr|F5GWX5|F5GWX5_HUMAN Chromodomain-helicase-DNA-binding protein 4 OS=Homo sapiens GN=CHD4 PE=2 SV=1	SDSEGSDYTPGK		96	107	1242.512451171875
pepa7a5	a7.a1.a3	tr|F5GWX5|F5GWX5_HUMAN	tr|F5GWX5|F5GWX5_HUMAN Chromodomain-helicase-DNA-binding protein 4 OS=Homo sapiens GN=CHD4 PE=2 SV=1	EEEMGEEEEVER	M4:+15.99491	1282	1293	1510.58544921875
pepa7b13	a7.a1.a3	tr|F5GWX5|F5GWX5_HUMAN	tr|F5GWX5|F5GWX5_HUMAN Chromodomain-helicase-DNA-binding protein 4 OS=Homo sapiens GN=CHD4 PE=2 SV=1	IDGGITGNMR	M9:+15.99491	1089	1098	1049.5047607421875
pepa7b22	a7.a1.a3	tr|F5GWX5|F5GWX5_HUMAN	tr|F5GWX5|F5GWX5_HUMAN Chromodomain-helicase-DNA-binding protein 4 OS=Homo sapiens GN=CHD4 PE=2 SV=1	VAQYVVR		1275	1281	834.4835815429688
pepa7a7	a7.a1.a3	tr|F5GWX5|F5GWX5_HUMAN	tr|F5GWX5|F5GWX5_HUMAN Chromodomain-helicase-DNA-binding protein 4 OS=Homo sapiens GN=CHD4 PE=2 SV=1	EVMLQNGETPK	M3:+15.99491	1664	1674	1261.6097412109375
pepa7b15	a7.a1.a3	tr|F5GWX5|F5GWX5_HUMAN	tr|F5GWX5|F5GWX5_HUMAN Chromodomain-helicase-DNA-binding protein 4 OS=Homo sapiens GN=CHD4 PE=2 SV=1	KNDMDEPPSGDFGGDEEK	M4:+15.99491	570	587	1982.7923583984375
pepa7a4	a7.a1.a3	tr|F5GWX5|F5GWX5_HUMAN	tr|F5GWX5|F5GWX5_HUMAN Chromodomain-helicase-DNA-binding protein 4 OS=Homo sapiens GN=CHD4 PE=2 SV=1	EEEMGEEEEVER		1282	1293	1494.5904541015625
pepa7b24	a7.a1.a3	tr|F5GWX5|F5GWX5_HUMAN	tr|F5GWX5|F5GWX5_HUMAN Chromodomain-helicase-DNA-binding protein 4 OS=Homo sapiens GN=CHD4 PE=2 SV=1	VVVEPPEGEEK		1600	1610	1211.6158447265625
pepa7b25	a7.a1.a3	tr|F5GWX5|F5GWX5_HUMAN	tr|F5GWX5|F5GWX5_HUMAN Chromodomain-helicase-DNA-binding protein 4 OS=Homo sapiens GN=CHD4 PE=2 SV=1	WQDIQNDPR		1742	1750	1171.549560546875
pepa7a2	a7.a1.a3	tr|F5GWX5|F5GWX5_HUMAN	tr|F5GWX5|F5GWX5_HUMAN Chromodomain-helicase-DNA-binding protein 4 OS=Homo sapiens GN=CHD4 PE=2 SV=1	APEPTPQQVAQQQ		1893	1905	1421.702392578125
pepa7b20	a7.a1.a3	tr|F5GWX5|F5GWX5_HUMAN	tr|F5GWX5|F5GWX5_HUMAN Chromodomain-helicase-DNA-binding protein 4 OS=Homo sapiens GN=CHD4 PE=2 SV=1	TPTPSTPGDTQPNTPAPVPPAEDGIK		1533	1558	2585.2734375
pepa7b16	a7.a1.a3	tr|F5GWX5|F5GWX5_HUMAN	tr|F5GWX5|F5GWX5_HUMAN Chromodomain-helicase-DNA-binding protein 4 OS=Homo sapiens GN=CHD4 PE=2 SV=1	QEESVDPDYWEK		1298	1309	1524.6492919921875
pepa7b11	a7.a1.a3	tr|F5GWX5|F5GWX5_HUMAN	tr|F5GWX5|F5GWX5_HUMAN Chromodomain-helicase-DNA-binding protein 4 OS=Homo sapiens GN=CHD4 PE=2 SV=1	GNFLEIK		1765	1771	820.456787109375
pepa7a6	a7.a1.a3	tr|F5GWX5|F5GWX5_HUMAN	tr|F5GWX5|F5GWX5_HUMAN Chromodomain-helicase-DNA-binding protein 4 OS=Homo sapiens GN=CHD4 PE=2 SV=1	ENEFSFEDNAIR		811	822	1470.6500244140625
pepa7b26	a7.a1.a3	tr|F5GWX5|F5GWX5_HUMAN	tr|F5GWX5|F5GWX5_HUMAN Chromodomain-helicase-DNA-binding protein 4 OS=Homo sapiens GN=CHD4 PE=2 SV=1	YAILNEPFK		1751	1759	1094.5885009765625
pepa7b23	a7.a1.a3	tr|F5GWX5|F5GWX5_HUMAN	tr|F5GWX5|F5GWX5_HUMAN Chromodomain-helicase-DNA-binding protein 4 OS=Homo sapiens GN=CHD4 PE=2 SV=1	VLIFSQMTK		1062	1070	1066.5970458984375
pepa7a1	a7.a1.a3	tr|F5GWX5|F5GWX5_HUMAN	tr|F5GWX5|F5GWX5_HUMAN Chromodomain-helicase-DNA-binding protein 4 OS=Homo sapiens GN=CHD4 PE=2 SV=1	AFLNAIMR		1416	1423	935.5136108398438
pepa7a3	a7.a1.a3	tr|F5GWX5|F5GWX5_HUMAN	tr|F5GWX5|F5GWX5_HUMAN Chromodomain-helicase-DNA-binding protein 4 OS=Homo sapiens GN=CHD4 PE=2 SV=1	AYVSLFMR		1451	1458	986.51318359375
pepa7b18	a7.a1.a3	tr|F5GWX5|F5GWX5_HUMAN	tr|F5GWX5|F5GWX5_HUMAN Chromodomain-helicase-DNA-binding protein 4 OS=Homo sapiens GN=CHD4 PE=2 SV=1	SAIDLTPIVVEDK		1641	1653	1399.768310546875
pepa7b14	a7.a1.a3	tr|F5GWX5|F5GWX5_HUMAN	tr|F5GWX5|F5GWX5_HUMAN Chromodomain-helicase-DNA-binding protein 4 OS=Homo sapiens GN=CHD4 PE=2 SV=1	LLEQALVIEEQLR		1781	1793	1553.8902587890625
pepa7b21	a7.a1.a3	tr|F5GWX5|F5GWX5_HUMAN	tr|F5GWX5|F5GWX5_HUMAN Chromodomain-helicase-DNA-binding protein 4 OS=Homo sapiens GN=CHD4 PE=2 SV=1	TVQTAVFLYSLYK		751	763	1532.8363037109375
pepa7b27	a7.a1.a3	tr|F5GWX5|F5GWX5_HUMAN	tr|F5GWX5|F5GWX5_HUMAN Chromodomain-helicase-DNA-binding protein 4 OS=Homo sapiens GN=CHD4 PE=2 SV=1	YGMPPQDAFTTQWLVR		1424	1439	1909.927001953125
pepa7b10	a7.a1.a3	tr|F5GWX5|F5GWX5_HUMAN	tr|F5GWX5|F5GWX5_HUMAN Chromodomain-helicase-DNA-binding protein 4 OS=Homo sapiens GN=CHD4 PE=2 SV=1	GGGNQVSLLNVVMDLK	M13:+15.99491	994	1009	1659.8739013671875
pepa7a8	a7.a1.a3	tr|F5GWX5|F5GWX5_HUMAN	tr|F5GWX5|F5GWX5_HUMAN Chromodomain-helicase-DNA-binding protein 4 OS=Homo sapiens GN=CHD4 PE=2 SV=1	FSWAQGTDTILADEMGLGK		732	750	2039.9747314453125
pepa7a9	a7.a1.a3	tr|F5GWX5|F5GWX5_HUMAN	tr|F5GWX5|F5GWX5_HUMAN Chromodomain-helicase-DNA-binding protein 4 OS=Homo sapiens GN=CHD4 PE=2 SV=1	GGGNQVSLLNVVMDLK		994	1009	1643.87890625
pepa7b12	a7.a1.a3	tr|F5GWX5|F5GWX5_HUMAN	tr|F5GWX5|F5GWX5_HUMAN Chromodomain-helicase-DNA-binding protein 4 OS=Homo sapiens GN=CHD4 PE=2 SV=1	GPFLVSAPLSTIINWER		769	785	1900.0330810546875
pepa8b18	a8.a1.a1	sp|Q15393|SF3B3_HUMAN	sp|Q15393|SF3B3_HUMAN Splicing factor 3B subunit 3 OS=Homo sapiens GN=SF3B3 PE=1 SV=4	NDLDDPER		276	283	973.422607421875
pepa8b12	a8.a1.a1	sp|Q15393|SF3B3_HUMAN	sp|Q15393|SF3B3_HUMAN Splicing factor 3B subunit 3 OS=Homo sapiens GN=SF3B3 PE=1 SV=4	KQQMAEEMVEAAGEDER	M4:+15.99491 M8:+15.99491	816	832	1982.8433837890625
pepa8b21	a8.a1.a1	sp|Q15393|SF3B3_HUMAN	sp|Q15393|SF3B3_HUMAN Splicing factor 3B subunit 3 OS=Homo sapiens GN=SF3B3 PE=1 SV=4	NVSEELDR		1192	1199	961.4589233398438
pepa8b17	a8.a1.a1	sp|Q15393|SF3B3_HUMAN	sp|Q15393|SF3B3_HUMAN Splicing factor 3B subunit 3 OS=Homo sapiens GN=SF3B3 PE=1 SV=4	MQGQEAVLAMSSR	M1:+15.99491 M10:+15.99491	706	718	1439.662109375
pepa8b10	a8.a1.a1	sp|Q15393|SF3B3_HUMAN	sp|Q15393|SF3B3_HUMAN Splicing factor 3B subunit 3 OS=Homo sapiens GN=SF3B3 PE=1 SV=4	LPPNTNDEVDEDPTGNK		1058	1074	1854.8355712890625
pepa8b16	a8.a1.a1	sp|Q15393|SF3B3_HUMAN	sp|Q15393|SF3B3_HUMAN Splicing factor 3B subunit 3 OS=Homo sapiens GN=SF3B3 PE=1 SV=4	MQGQEAVLAMSSR	M10:+15.99491	706	718	1423.667236328125
pepa8b20	a8.a1.a1	sp|Q15393|SF3B3_HUMAN	sp|Q15393|SF3B3_HUMAN Splicing factor 3B subunit 3 OS=Homo sapiens GN=SF3B3 PE=1 SV=4	NFGDQPDIR		260	268	1061.50146484375
pepa8a3	a8.a1.a1	sp|Q15393|SF3B3_HUMAN	sp|Q15393|SF3B3_HUMAN Splicing factor 3B subunit 3 OS=Homo sapiens GN=SF3B3 PE=1 SV=4	AVMISAIEK	M3:+15.99491	129	137	977.5339965820312
pepa8a4	a8.a1.a1	sp|Q15393|SF3B3_HUMAN	sp|Q15393|SF3B3_HUMAN Splicing factor 3B subunit 3 OS=Homo sapiens GN=SF3B3 PE=1 SV=4	DYIVVGSDSGR		76	86	1167.564453125
pepa8b15	a8.a1.a1	sp|Q15393|SF3B3_HUMAN	sp|Q15393|SF3B3_HUMAN Splicing factor 3B subunit 3 OS=Homo sapiens GN=SF3B3 PE=1 SV=4	MQGQEAVLAMSSR		706	718	1407.6722412109375
pepa8a8	a8.a1.a1	sp|Q15393|SF3B3_HUMAN	sp|Q15393|SF3B3_HUMAN Splicing factor 3B subunit 3 OS=Homo sapiens GN=SF3B3 PE=1 SV=4	HIANYISGIQTIGHR		985	999	1679.89794921875
pepa8a2	a8.a1.a1	sp|Q15393|SF3B3_HUMAN	sp|Q15393|SF3B3_HUMAN Splicing factor 3B subunit 3 OS=Homo sapiens GN=SF3B3 PE=1 SV=4	AGNGQWASVIR		857	867	1158.6019287109375
pepa8b11	a8.a1.a1	sp|Q15393|SF3B3_HUMAN	sp|Q15393|SF3B3_HUMAN Splicing factor 3B subunit 3 OS=Homo sapiens GN=SF3B3 PE=1 SV=4	ITLETDEDMVTEIR	M9:+15.99491	313	326	1680.800048828125
pepa8b23	a8.a1.a1	sp|Q15393|SF3B3_HUMAN	sp|Q15393|SF3B3_HUMAN Splicing factor 3B subunit 3 OS=Homo sapiens GN=SF3B3 PE=1 SV=4	SWLSYSYQSR		719	728	1276.5960693359375
pepa8b25	a8.a1.a1	sp|Q15393|SF3B3_HUMAN	sp|Q15393|SF3B3_HUMAN Splicing factor 3B subunit 3 OS=Homo sapiens GN=SF3B3 PE=1 SV=4	TVLDPVTGDLSDTR		677	690	1488.7545166015625
pepa8a1	a8.a1.a1	sp|Q15393|SF3B3_HUMAN	sp|Q15393|SF3B3_HUMAN Splicing factor 3B subunit 3 OS=Homo sapiens GN=SF3B3 PE=1 SV=4	AEVIMNYHVGETVLSLQK		1089	1106	2031.058349609375
pepa8b24	a8.a1.a1	sp|Q15393|SF3B3_HUMAN	sp|Q15393|SF3B3_HUMAN Splicing factor 3B subunit 3 OS=Homo sapiens GN=SF3B3 PE=1 SV=4	TPVEEVPAAIAPFQGR		943	958	1681.8912353515625
pepa8a6	a8.a1.a1	sp|Q15393|SF3B3_HUMAN	sp|Q15393|SF3B3_HUMAN Splicing factor 3B subunit 3 OS=Homo sapiens GN=SF3B3 PE=1 SV=4	FLAVGLVDNTVR		604	615	1303.7373046875
pepa8b14	a8.a1.a1	sp|Q15393|SF3B3_HUMAN	sp|Q15393|SF3B3_HUMAN Splicing factor 3B subunit 3 OS=Homo sapiens GN=SF3B3 PE=1 SV=4	MFLYNLTLQR	M1:+15.99491	1	10	1314.6878662109375
pepa8b19	a8.a1.a1	sp|Q15393|SF3B3_HUMAN	sp|Q15393|SF3B3_HUMAN Splicing factor 3B subunit 3 OS=Homo sapiens GN=SF3B3 PE=1 SV=4	NENQLIIFADDTYPR		1017	1031	1808.8818359375
pepa8b13	a8.a1.a1	sp|Q15393|SF3B3_HUMAN	sp|Q15393|SF3B3_HUMAN Splicing factor 3B subunit 3 OS=Homo sapiens GN=SF3B3 PE=1 SV=4	MFLYNLTLQR		1	10	1298.6929931640625
pepa8a7	a8.a1.a1	sp|Q15393|SF3B3_HUMAN	sp|Q15393|SF3B3_HUMAN Splicing factor 3B subunit 3 OS=Homo sapiens GN=SF3B3 PE=1 SV=4	FSNTGEDWYVLVGVAK		896	911	1784.8857421875
pepa8a9	a8.a1.a1	sp|Q15393|SF3B3_HUMAN	sp|Q15393|SF3B3_HUMAN Splicing factor 3B subunit 3 OS=Homo sapiens GN=SF3B3 PE=1 SV=4	LGAVFNQVAFPLQYTPR		770	786	1921.033447265625
pepa8b22	a8.a1.a1	sp|Q15393|SF3B3_HUMAN	sp|Q15393|SF3B3_HUMAN Splicing factor 3B subunit 3 OS=Homo sapiens GN=SF3B3 PE=1 SV=4	SMFFFLAQTEQGDIFK	M2:+15.99491	297	312	1924.9150390625
pepa8a5	a8.a1.a1	sp|Q15393|SF3B3_HUMAN	sp|Q15393|SF3B3_HUMAN Splicing factor 3B subunit 3 OS=Homo sapiens GN=SF3B3 PE=1 SV=4	ELAAEMAAAFLNENLPESIFGAPK	M6:+15.99491	833	856	2549.259521484375
pepa9a5	a9.a1.a1	sp|O75533|SF3B1_HUMAN	sp|O75533|SF3B1_HUMAN Splicing factor 3B subunit 1 OS=Homo sapiens GN=SF3B1 PE=1 SV=3	GDTPGHATPGHGGATSSAR		271	289	1733.79541015625
pepa9a6	a9.a1.a1	sp|O75533|SF3B1_HUMAN	sp|O75533|SF3B1_HUMAN Splicing factor 3B subunit 1 OS=Homo sapiens GN=SF3B1 PE=1 SV=3	GSETPGATPGSK		241	252	1088.5223388671875
pepa9b16	a9.a1.a1	sp|O75533|SF3B1_HUMAN	sp|O75533|SF3B1_HUMAN Splicing factor 3B subunit 1 OS=Homo sapiens GN=SF3B1 PE=1 SV=3	THEDIEAQIR		7	16	1211.6019287109375
pepa9a3	a9.a1.a1	sp|O75533|SF3B1_HUMAN	sp|O75533|SF3B1_HUMAN Splicing factor 3B subunit 1 OS=Homo sapiens GN=SF3B1 PE=1 SV=3	DTPGHGSGWAETPR		302	315	1467.66162109375
pepa9a9	a9.a1.a1	sp|O75533|SF3B1_HUMAN	sp|O75533|SF3B1_HUMAN Splicing factor 3B subunit 1 OS=Homo sapiens GN=SF3B1 PE=1 SV=3	IMGNLGAADIDHK	M2:+15.99491	875	887	1370.6737060546875
pepa9a4	a9.a1.a1	sp|O75533|SF3B1_HUMAN	sp|O75533|SF3B1_HUMAN Splicing factor 3B subunit 1 OS=Homo sapiens GN=SF3B1 PE=1 SV=3	EFQSPDEEMK		776	785	1239.5201416015625
pepa9b17	a9.a1.a1	sp|O75533|SF3B1_HUMAN	sp|O75533|SF3B1_HUMAN Splicing factor 3B subunit 1 OS=Homo sapiens GN=SF3B1 PE=1 SV=3	VGAAEIISR		844	852	915.5261840820312
pepa9b10	a9.a1.a1	sp|O75533|SF3B1_HUMAN	sp|O75533|SF3B1_HUMAN Splicing factor 3B subunit 1 OS=Homo sapiens GN=SF3B1 PE=1 SV=3	IVDDLKDEAEQYR		853	865	1593.77587890625
pepa9b14	a9.a1.a1	sp|O75533|SF3B1_HUMAN	sp|O75533|SF3B1_HUMAN Splicing factor 3B subunit 1 OS=Homo sapiens GN=SF3B1 PE=1 SV=3	QLVDTTVELANK		832	843	1330.7216796875
pepa9b12	a9.a1.a1	sp|O75533|SF3B1_HUMAN	sp|O75533|SF3B1_HUMAN Splicing factor 3B subunit 1 OS=Homo sapiens GN=SF3B1 PE=1 SV=3	NRPLSDEELDAMFPEGYK	M12:+15.99491	396	413	2126.97021484375
pepa9b18	a9.a1.a1	sp|O75533|SF3B1_HUMAN	sp|O75533|SF3B1_HUMAN Splicing factor 3B subunit 1 OS=Homo sapiens GN=SF3B1 PE=1 SV=3	VPELNVQNGVLK		1138	1149	1309.7479248046875
pepa9a7	a9.a1.a1	sp|O75533|SF3B1_HUMAN	sp|O75533|SF3B1_HUMAN Splicing factor 3B subunit 1 OS=Homo sapiens GN=SF3B1 PE=1 SV=3	LLVDVDESTLSPEEQK		478	493	1801.906982421875
pepa9b11	a9.a1.a1	sp|O75533|SF3B1_HUMAN	sp|O75533|SF3B1_HUMAN Splicing factor 3B subunit 1 OS=Homo sapiens GN=SF3B1 PE=1 SV=3	NRPLSDEELDAMFPEGYK		396	413	2110.975341796875
pepa9b15	a9.a1.a1	sp|O75533|SF3B1_HUMAN	sp|O75533|SF3B1_HUMAN Splicing factor 3B subunit 1 OS=Homo sapiens GN=SF3B1 PE=1 SV=3	SVNDQPSGNLPF		455	466	1274.6015625
pepa9b13	a9.a1.a1	sp|O75533|SF3B1_HUMAN	sp|O75533|SF3B1_HUMAN Splicing factor 3B subunit 1 OS=Homo sapiens GN=SF3B1 PE=1 SV=3	QLVDTTVELANK	Q1:-17.02655	832	843	1313.695068359375
pepa9a1	a9.a1.a1	sp|O75533|SF3B1_HUMAN	sp|O75533|SF3B1_HUMAN Splicing factor 3B subunit 1 OS=Homo sapiens GN=SF3B1 PE=1 SV=3	AIGPHDVLATLLNNLK		1087	1102	1688.9698486328125
pepa9a2	a9.a1.a1	sp|O75533|SF3B1_HUMAN	sp|O75533|SF3B1_HUMAN Splicing factor 3B subunit 1 OS=Homo sapiens GN=SF3B1 PE=1 SV=3	AIGYLIPLMDAEYANYYTR		749	767	2237.09521484375
pepa9a8	a9.a1.a1	sp|O75533|SF3B1_HUMAN	sp|O75533|SF3B1_HUMAN Splicing factor 3B subunit 1 OS=Homo sapiens GN=SF3B1 PE=1 SV=3	ILVVIEPLLIDEDYYAR		574	590	2034.1162109375
pepb10b17	b10.a1.a1	sp|Q9BTC0|DIDO1_HUMAN	sp|Q9BTC0|DIDO1_HUMAN Death-inducer obliterator 1 OS=Homo sapiens GN=DIDO1 PE=1 SV=5	RPANSGELDK		1201	1210	1086.55419921875
pepb10b18	b10.a1.a1	sp|Q9BTC0|DIDO1_HUMAN	sp|Q9BTC0|DIDO1_HUMAN Death-inducer obliterator 1 OS=Homo sapiens GN=DIDO1 PE=1 SV=5	SGPQSASTAVK		123	133	1032.5323486328125
pepb10b13	b10.a1.a1	sp|Q9BTC0|DIDO1_HUMAN	sp|Q9BTC0|DIDO1_HUMAN Death-inducer obliterator 1 OS=Homo sapiens GN=DIDO1 PE=1 SV=5	QAGPAPAAATAASK		613	626	1211.6383056640625
pepb10b15	b10.a1.a1	sp|Q9BTC0|DIDO1_HUMAN	sp|Q9BTC0|DIDO1_HUMAN Death-inducer obliterator 1 OS=Homo sapiens GN=DIDO1 PE=1 SV=5	QEPENDQGVVSQAGK		217	231	1585.7457275390625
pepb10a2	b10.a1.a1	sp|Q9BTC0|DIDO1_HUMAN	sp|Q9BTC0|DIDO1_HUMAN Death-inducer obliterator 1 OS=Homo sapiens GN=DIDO1 PE=1 SV=5	ALGSAQYEDPR		1694	1704	1206.575439453125
pepb10a8	b10.a1.a1	sp|Q9BTC0|DIDO1_HUMAN	sp|Q9BTC0|DIDO1_HUMAN Death-inducer obliterator 1 OS=Homo sapiens GN=DIDO1 PE=1 SV=5	LGAMSAAPSQPNSQIR	M4:+15.99491	656	671	1643.8173828125
pepb10b16	b10.a1.a1	sp|Q9BTC0|DIDO1_HUMAN	sp|Q9BTC0|DIDO1_HUMAN Death-inducer obliterator 1 OS=Homo sapiens GN=DIDO1 PE=1 SV=5	QLEEQEEALR		1492	1501	1244.612060546875
pepb10b20	b10.a1.a1	sp|Q9BTC0|DIDO1_HUMAN	sp|Q9BTC0|DIDO1_HUMAN Death-inducer obliterator 1 OS=Homo sapiens GN=DIDO1 PE=1 SV=5	VTVDDLPNR		1439	1447	1028.5374755859375
pepb10b14	b10.a1.a1	sp|Q9BTC0|DIDO1_HUMAN	sp|Q9BTC0|DIDO1_HUMAN Death-inducer obliterator 1 OS=Homo sapiens GN=DIDO1 PE=1 SV=5	QEPENDQGVVSQAGK	Q1:-17.02655	217	231	1568.7191162109375
pepb10a6	b10.a1.a1	sp|Q9BTC0|DIDO1_HUMAN	sp|Q9BTC0|DIDO1_HUMAN Death-inducer obliterator 1 OS=Homo sapiens GN=DIDO1 PE=1 SV=5	GGLVGQAPMPVPEEK	M9:+15.99491	1598	1612	1524.7730712890625
pepb10b10	b10.a1.a1	sp|Q9BTC0|DIDO1_HUMAN	sp|Q9BTC0|DIDO1_HUMAN Death-inducer obliterator 1 OS=Homo sapiens GN=DIDO1 PE=1 SV=5	KPVVPSVPMASPAPGR		640	655	1589.883544921875
pepb10b11	b10.a1.a1	sp|Q9BTC0|DIDO1_HUMAN	sp|Q9BTC0|DIDO1_HUMAN Death-inducer obliterator 1 OS=Homo sapiens GN=DIDO1 PE=1 SV=5	PAEPVAGAATPSLVEQQK		1460	1477	1792.9444580078125
pepb10a1	b10.a1.a1	sp|Q9BTC0|DIDO1_HUMAN	sp|Q9BTC0|DIDO1_HUMAN Death-inducer obliterator 1 OS=Homo sapiens GN=DIDO1 PE=1 SV=5	ALEEEEDDRPYDPEEEYDPER		1375	1395	2625.0751953125
pepb10b12	b10.a1.a1	sp|Q9BTC0|DIDO1_HUMAN	sp|Q9BTC0|DIDO1_HUMAN Death-inducer obliterator 1 OS=Homo sapiens GN=DIDO1 PE=1 SV=5	PVLTSVMVPK	M7:+15.99491	1001	1010	1086.6231689453125
pepb10a5	b10.a1.a1	sp|Q9BTC0|DIDO1_HUMAN	sp|Q9BTC0|DIDO1_HUMAN Death-inducer obliterator 1 OS=Homo sapiens GN=DIDO1 PE=1 SV=5	GFINMQSVAK		1059	1068	1094.566650390625
pepb10a7	b10.a1.a1	sp|Q9BTC0|DIDO1_HUMAN	sp|Q9BTC0|DIDO1_HUMAN Death-inducer obliterator 1 OS=Homo sapiens GN=DIDO1 PE=1 SV=5	IFQPVIEAPGASK		384	396	1356.7525634765625
pepb10a4	b10.a1.a1	sp|Q9BTC0|DIDO1_HUMAN	sp|Q9BTC0|DIDO1_HUMAN Death-inducer obliterator 1 OS=Homo sapiens GN=DIDO1 PE=1 SV=5	EEVAYDPEDETILEEAK		1422	1438	1979.897216796875
pepb10a9	b10.a1.a1	sp|Q9BTC0|DIDO1_HUMAN	sp|Q9BTC0|DIDO1_HUMAN Death-inducer obliterator 1 OS=Homo sapiens GN=DIDO1 PE=1 SV=5	KPVVPSVPMASPA	M9:+15.99491	640	652	1295.7032470703125
pepb10a3	b10.a1.a1	sp|Q9BTC0|DIDO1_HUMAN	sp|Q9BTC0|DIDO1_HUMAN Death-inducer obliterator 1 OS=Homo sapiens GN=DIDO1 PE=1 SV=5	DLYLIPLSAQDPVPSK		1158	1173	1755.9532470703125
pepb10b19	b10.a1.a1	sp|Q9BTC0|DIDO1_HUMAN	sp|Q9BTC0|DIDO1_HUMAN Death-inducer obliterator 1 OS=Homo sapiens GN=DIDO1 PE=1 SV=5	STAPLLDVFSSMLK	M12:+15.99491	825	838	1524.7982177734375
pepb11a3	b11.a1.a1	sp|Q13428-3|TCOF_HUMAN	sp|Q13428-3|TCOF_HUMAN Isoform 3 of Treacle protein OS=Homo sapiens GN=TCOF1	GMGTVEGGDQSNPK	M2:+15.99491	1425	1438	1392.6064453125
pepb11b10	b11.a1.a1	sp|Q13428-3|TCOF_HUMAN	sp|Q13428-3|TCOF_HUMAN Isoform 3 of Treacle protein OS=Homo sapiens GN=TCOF1	KAEEDAALQAK		64	74	1173.6114501953125
pepb11b17	b11.a1.a1	sp|Q13428-3|TCOF_HUMAN	sp|Q13428-3|TCOF_HUMAN Isoform 3 of Treacle protein OS=Homo sapiens GN=TCOF1	TSQVGAASAPAK		368	379	1087.5745849609375
pepb11a2	b11.a1.a1	sp|Q13428-3|TCOF_HUMAN	sp|Q13428-3|TCOF_HUMAN Isoform 3 of Treacle protein OS=Homo sapiens GN=TCOF1	ASEAQPPVAR		1084	1093	1025.537841796875
pepb11b13	b11.a1.a1	sp|Q13428-3|TCOF_HUMAN	sp|Q13428-3|TCOF_HUMAN Isoform 3 of Treacle protein OS=Homo sapiens GN=TCOF1	PASTMGMGPLGK	M5:+15.99491 M7:+15.99491	508	519	1178.5548095703125
pepb11a1	b11.a1.a1	sp|Q13428-3|TCOF_HUMAN	sp|Q13428-3|TCOF_HUMAN Isoform 3 of Treacle protein OS=Homo sapiens GN=TCOF1	AGTATSPAGSSPAVAGGTQR		669	688	1743.8624267578125
pepb11b18	b11.a1.a1	sp|Q13428-3|TCOF_HUMAN	sp|Q13428-3|TCOF_HUMAN Isoform 3 of Treacle protein OS=Homo sapiens GN=TCOF1	VGDVTPQVK		245	253	942.52587890625
pepb11b16	b11.a1.a1	sp|Q13428-3|TCOF_HUMAN	sp|Q13428-3|TCOF_HUMAN Isoform 3 of Treacle protein OS=Homo sapiens GN=TCOF1	TGPAAAQVQVGK		459	470	1126.6219482421875
pepb11a9	b11.a1.a1	sp|Q13428-3|TCOF_HUMAN	sp|Q13428-3|TCOF_HUMAN Isoform 3 of Treacle protein OS=Homo sapiens GN=TCOF1	LPEVQQATK		1130	1138	1013.56298828125
pepb11a8	b11.a1.a1	sp|Q13428-3|TCOF_HUMAN	sp|Q13428-3|TCOF_HUMAN Isoform 3 of Treacle protein OS=Homo sapiens GN=TCOF1	LGAGEGGEASVSPEK		1368	1382	1387.67041015625
pepb11b15	b11.a1.a1	sp|Q13428-3|TCOF_HUMAN	sp|Q13428-3|TCOF_HUMAN Isoform 3 of Treacle protein OS=Homo sapiens GN=TCOF1	SPAGPAATPAQAQAASTPR		967	985	1749.8883056640625
pepb11a7	b11.a1.a1	sp|Q13428-3|TCOF_HUMAN	sp|Q13428-3|TCOF_HUMAN Isoform 3 of Treacle protein OS=Homo sapiens GN=TCOF1	LDSSPSVSSTLAAK		1226	1239	1362.7115478515625
pepb11a4	b11.a1.a1	sp|Q13428-3|TCOF_HUMAN	sp|Q13428-3|TCOF_HUMAN Isoform 3 of Treacle protein OS=Homo sapiens GN=TCOF1	GSLGQGTAPVLPGK		733	746	1281.716552734375
pepb11b12	b11.a1.a1	sp|Q13428-3|TCOF_HUMAN	sp|Q13428-3|TCOF_HUMAN Isoform 3 of Treacle protein OS=Homo sapiens GN=TCOF1	PASTMGMGPLGK		508	519	1146.56494140625
pepb11b14	b11.a1.a1	sp|Q13428-3|TCOF_HUMAN	sp|Q13428-3|TCOF_HUMAN Isoform 3 of Treacle protein OS=Homo sapiens GN=TCOF1	SLGNILQAK		571	579	943.5574951171875
pepb11a6	b11.a1.a1	sp|Q13428-3|TCOF_HUMAN	sp|Q13428-3|TCOF_HUMAN Isoform 3 of Treacle protein OS=Homo sapiens GN=TCOF1	LASTNSSVLGADLPSSMK	M17:+15.99491	105	122	1793.8953857421875
pepb11b11	b11.a1.a1	sp|Q13428-3|TCOF_HUMAN	sp|Q13428-3|TCOF_HUMAN Isoform 3 of Treacle protein OS=Homo sapiens GN=TCOF1	NPASLPLTQAALK		1066	1078	1323.7635498046875
pepb11a5	b11.a1.a1	sp|Q13428-3|TCOF_HUMAN	sp|Q13428-3|TCOF_HUMAN Isoform 3 of Treacle protein OS=Homo sapiens GN=TCOF1	LASTNSSVLGADLPSSMK		105	122	1777.9005126953125
pepb11a3	b11.a1.a2	sp|Q13428-4|TCOF_HUMAN	sp|Q13428-4|TCOF_HUMAN Isoform 4 of Treacle protein OS=Homo sapiens GN=TCOF1	GMGTVEGGDQSNPK	M2:+15.99491	1460	1473	1392.6064453125
pepb11b10	b11.a1.a2	sp|Q13428-4|TCOF_HUMAN	sp|Q13428-4|TCOF_HUMAN Isoform 4 of Treacle protein OS=Homo sapiens GN=TCOF1	KAEEDAALQAK		64	74	1173.6114501953125
pepb11b17	b11.a1.a2	sp|Q13428-4|TCOF_HUMAN	sp|Q13428-4|TCOF_HUMAN Isoform 4 of Treacle protein OS=Homo sapiens GN=TCOF1	TSQVGAASAPAK		368	379	1087.5745849609375
pepb11a2	b11.a1.a2	sp|Q13428-4|TCOF_HUMAN	sp|Q13428-4|TCOF_HUMAN Isoform 4 of Treacle protein OS=Homo sapiens GN=TCOF1	ASEAQPPVAR		1120	1129	1025.537841796875
pepb11b13	b11.a1.a2	sp|Q13428-4|TCOF_HUMAN	sp|Q13428-4|TCOF_HUMAN Isoform 4 of Treacle protein OS=Homo sapiens GN=TCOF1	PASTMGMGPLGK	M5:+15.99491 M7:+15.99491	508	519	1178.5548095703125
pepb11a1	b11.a1.a2	sp|Q13428-4|TCOF_HUMAN	sp|Q13428-4|TCOF_HUMAN Isoform 4 of Treacle protein OS=Homo sapiens GN=TCOF1	AGTATSPAGSSPAVAGGTQR		669	688	1743.8624267578125
pepb11b18	b11.a1.a2	sp|Q13428-4|TCOF_HUMAN	sp|Q13428-4|TCOF_HUMAN Isoform 4 of Treacle protein OS=Homo sapiens GN=TCOF1	VGDVTPQVK		245	253	942.52587890625
pepb11b16	b11.a1.a2	sp|Q13428-4|TCOF_HUMAN	sp|Q13428-4|TCOF_HUMAN Isoform 4 of Treacle protein OS=Homo sapiens GN=TCOF1	TGPAAAQVQVGK		459	470	1126.6219482421875
pepb11a9	b11.a1.a2	sp|Q13428-4|TCOF_HUMAN	sp|Q13428-4|TCOF_HUMAN Isoform 4 of Treacle protein OS=Homo sapiens GN=TCOF1	LPEVQQATK		1166	1174	1013.56298828125
pepb11a8	b11.a1.a2	sp|Q13428-4|TCOF_HUMAN	sp|Q13428-4|TCOF_HUMAN Isoform 4 of Treacle protein OS=Homo sapiens GN=TCOF1	LGAGEGGEASVSPEK		1403	1417	1387.67041015625
pepb11b15	b11.a1.a2	sp|Q13428-4|TCOF_HUMAN	sp|Q13428-4|TCOF_HUMAN Isoform 4 of Treacle protein OS=Homo sapiens GN=TCOF1	SPAGPAATPAQAQAASTPR		1003	1021	1749.8883056640625
pepb11a7	b11.a1.a2	sp|Q13428-4|TCOF_HUMAN	sp|Q13428-4|TCOF_HUMAN Isoform 4 of Treacle protein OS=Homo sapiens GN=TCOF1	LDSSPSVSSTLAAK		1261	1274	1362.7115478515625
pepb11a4	b11.a1.a2	sp|Q13428-4|TCOF_HUMAN	sp|Q13428-4|TCOF_HUMAN Isoform 4 of Treacle protein OS=Homo sapiens GN=TCOF1	GSLGQGTAPVLPGK		733	746	1281.716552734375
pepb11b12	b11.a1.a2	sp|Q13428-4|TCOF_HUMAN	sp|Q13428-4|TCOF_HUMAN Isoform 4 of Treacle protein OS=Homo sapiens GN=TCOF1	PASTMGMGPLGK		508	519	1146.56494140625
pepb11b14	b11.a1.a2	sp|Q13428-4|TCOF_HUMAN	sp|Q13428-4|TCOF_HUMAN Isoform 4 of Treacle protein OS=Homo sapiens GN=TCOF1	SLGNILQAK		571	579	943.5574951171875
pepb11a6	b11.a1.a2	sp|Q13428-4|TCOF_HUMAN	sp|Q13428-4|TCOF_HUMAN Isoform 4 of Treacle protein OS=Homo sapiens GN=TCOF1	LASTNSSVLGADLPSSMK	M17:+15.99491	105	122	1793.8953857421875
pepb11b11	b11.a1.a2	sp|Q13428-4|TCOF_HUMAN	sp|Q13428-4|TCOF_HUMAN Isoform 4 of Treacle protein OS=Homo sapiens GN=TCOF1	NPASLPLTQAALK		1102	1114	1323.7635498046875
pepb11a5	b11.a1.a2	sp|Q13428-4|TCOF_HUMAN	sp|Q13428-4|TCOF_HUMAN Isoform 4 of Treacle protein OS=Homo sapiens GN=TCOF1	LASTNSSVLGADLPSSMK		105	122	1777.9005126953125
pepb11a3	b11.a1.a3	sp|Q13428|TCOF_HUMAN	sp|Q13428|TCOF_HUMAN Treacle protein OS=Homo sapiens GN=TCOF1 PE=1 SV=3	GMGTVEGGDQSNPK	M2:+15.99491	1424	1437	1392.6064453125
pepb11b10	b11.a1.a3	sp|Q13428|TCOF_HUMAN	sp|Q13428|TCOF_HUMAN Treacle protein OS=Homo sapiens GN=TCOF1 PE=1 SV=3	KAEEDAALQAK		64	74	1173.6114501953125
pepb11b17	b11.a1.a3	sp|Q13428|TCOF_HUMAN	sp|Q13428|TCOF_HUMAN Treacle protein OS=Homo sapiens GN=TCOF1 PE=1 SV=3	TSQVGAASAPAK		368	379	1087.5745849609375
pepb11a2	b11.a1.a3	sp|Q13428|TCOF_HUMAN	sp|Q13428|TCOF_HUMAN Treacle protein OS=Homo sapiens GN=TCOF1 PE=1 SV=3	ASEAQPPVAR		1084	1093	1025.537841796875
pepb11b13	b11.a1.a3	sp|Q13428|TCOF_HUMAN	sp|Q13428|TCOF_HUMAN Treacle protein OS=Homo sapiens GN=TCOF1 PE=1 SV=3	PASTMGMGPLGK	M5:+15.99491 M7:+15.99491	508	519	1178.5548095703125
pepb11a1	b11.a1.a3	sp|Q13428|TCOF_HUMAN	sp|Q13428|TCOF_HUMAN Treacle protein OS=Homo sapiens GN=TCOF1 PE=1 SV=3	AGTATSPAGSSPAVAGGTQR		669	688	1743.8624267578125
pepb11b18	b11.a1.a3	sp|Q13428|TCOF_HUMAN	sp|Q13428|TCOF_HUMAN Treacle protein OS=Homo sapiens GN=TCOF1 PE=1 SV=3	VGDVTPQVK		245	253	942.52587890625
pepb11b16	b11.a1.a3	sp|Q13428|TCOF_HUMAN	sp|Q13428|TCOF_HUMAN Treacle protein OS=Homo sapiens GN=TCOF1 PE=1 SV=3	TGPAAAQVQVGK		459	470	1126.6219482421875
pepb11a9	b11.a1.a3	sp|Q13428|TCOF_HUMAN	sp|Q13428|TCOF_HUMAN Treacle protein OS=Homo sapiens GN=TCOF1 PE=1 SV=3	LPEVQQATK		1130	1138	1013.56298828125
pepb11a8	b11.a1.a3	sp|Q13428|TCOF_HUMAN	sp|Q13428|TCOF_HUMAN Treacle protein OS=Homo sapiens GN=TCOF1 PE=1 SV=3	LGAGEGGEASVSPEK		1367	1381	1387.67041015625
pepb11b15	b11.a1.a3	sp|Q13428|TCOF_HUMAN	sp|Q13428|TCOF_HUMAN Treacle protein OS=Homo sapiens GN=TCOF1 PE=1 SV=3	SPAGPAATPAQAQAASTPR		967	985	1749.8883056640625
pepb11a7	b11.a1.a3	sp|Q13428|TCOF_HUMAN	sp|Q13428|TCOF_HUMAN Treacle protein OS=Homo sapiens GN=TCOF1 PE=1 SV=3	LDSSPSVSSTLAAK		1225	1238	1362.7115478515625
pepb11a4	b11.a1.a3	sp|Q13428|TCOF_HUMAN	sp|Q13428|TCOF_HUMAN Treacle protein OS=Homo sapiens GN=TCOF1 PE=1 SV=3	GSLGQGTAPVLPGK		733	746	1281.716552734375
pepb11b12	b11.a1.a3	sp|Q13428|TCOF_HUMAN	sp|Q13428|TCOF_HUMAN Treacle protein OS=Homo sapiens GN=TCOF1 PE=1 SV=3	PASTMGMGPLGK		508	519	1146.56494140625
pepb11b14	b11.a1.a3	sp|Q13428|TCOF_HUMAN	sp|Q13428|TCOF_HUMAN Treacle protein OS=Homo sapiens GN=TCOF1 PE=1 SV=3	SLGNILQAK		571	579	943.5574951171875
pepb11a6	b11.a1.a3	sp|Q13428|TCOF_HUMAN	sp|Q13428|TCOF_HUMAN Treacle protein OS=Homo sapiens GN=TCOF1 PE=1 SV=3	LASTNSSVLGADLPSSMK	M17:+15.99491	105	122	1793.8953857421875
pepb11b11	b11.a1.a3	sp|Q13428|TCOF_HUMAN	sp|Q13428|TCOF_HUMAN Treacle protein OS=Homo sapiens GN=TCOF1 PE=1 SV=3	NPASLPLTQAALK		1066	1078	1323.7635498046875
pepb11a5	b11.a1.a3	sp|Q13428|TCOF_HUMAN	sp|Q13428|TCOF_HUMAN Treacle protein OS=Homo sapiens GN=TCOF1 PE=1 SV=3	LASTNSSVLGADLPSSMK		105	122	1777.9005126953125
pepb11a3	b11.a1.a4	tr|E9PHK9|E9PHK9_HUMAN	tr|E9PHK9|E9PHK9_HUMAN Treacle protein OS=Homo sapiens GN=TCOF1 PE=2 SV=1	GMGTVEGGDQSNPK	M2:+15.99491	1461	1474	1392.6064453125
pepb11b10	b11.a1.a4	tr|E9PHK9|E9PHK9_HUMAN	tr|E9PHK9|E9PHK9_HUMAN Treacle protein OS=Homo sapiens GN=TCOF1 PE=2 SV=1	KAEEDAALQAK		64	74	1173.6114501953125
pepb11b17	b11.a1.a4	tr|E9PHK9|E9PHK9_HUMAN	tr|E9PHK9|E9PHK9_HUMAN Treacle protein OS=Homo sapiens GN=TCOF1 PE=2 SV=1	TSQVGAASAPAK		368	379	1087.5745849609375
pepb11a2	b11.a1.a4	tr|E9PHK9|E9PHK9_HUMAN	tr|E9PHK9|E9PHK9_HUMAN Treacle protein OS=Homo sapiens GN=TCOF1 PE=2 SV=1	ASEAQPPVAR		1121	1130	1025.537841796875
pepb11b13	b11.a1.a4	tr|E9PHK9|E9PHK9_HUMAN	tr|E9PHK9|E9PHK9_HUMAN Treacle protein OS=Homo sapiens GN=TCOF1 PE=2 SV=1	PASTMGMGPLGK	M5:+15.99491 M7:+15.99491	508	519	1178.5548095703125
pepb11a1	b11.a1.a4	tr|E9PHK9|E9PHK9_HUMAN	tr|E9PHK9|E9PHK9_HUMAN Treacle protein OS=Homo sapiens GN=TCOF1 PE=2 SV=1	AGTATSPAGSSPAVAGGTQR		669	688	1743.8624267578125
pepb11b18	b11.a1.a4	tr|E9PHK9|E9PHK9_HUMAN	tr|E9PHK9|E9PHK9_HUMAN Treacle protein OS=Homo sapiens GN=TCOF1 PE=2 SV=1	VGDVTPQVK		245	253	942.52587890625
pepb11b16	b11.a1.a4	tr|E9PHK9|E9PHK9_HUMAN	tr|E9PHK9|E9PHK9_HUMAN Treacle protein OS=Homo sapiens GN=TCOF1 PE=2 SV=1	TGPAAAQVQVGK		459	470	1126.6219482421875
pepb11a9	b11.a1.a4	tr|E9PHK9|E9PHK9_HUMAN	tr|E9PHK9|E9PHK9_HUMAN Treacle protein OS=Homo sapiens GN=TCOF1 PE=2 SV=1	LPEVQQATK		1167	1175	1013.56298828125
pepb11a8	b11.a1.a4	tr|E9PHK9|E9PHK9_HUMAN	tr|E9PHK9|E9PHK9_HUMAN Treacle protein OS=Homo sapiens GN=TCOF1 PE=2 SV=1	LGAGEGGEASVSPEK		1404	1418	1387.67041015625
pepb11b15	b11.a1.a4	tr|E9PHK9|E9PHK9_HUMAN	tr|E9PHK9|E9PHK9_HUMAN Treacle protein OS=Homo sapiens GN=TCOF1 PE=2 SV=1	SPAGPAATPAQAQAASTPR		1004	1022	1749.8883056640625
pepb11a7	b11.a1.a4	tr|E9PHK9|E9PHK9_HUMAN	tr|E9PHK9|E9PHK9_HUMAN Treacle protein OS=Homo sapiens GN=TCOF1 PE=2 SV=1	LDSSPSVSSTLAAK		1262	1275	1362.7115478515625
pepb11a4	b11.a1.a4	tr|E9PHK9|E9PHK9_HUMAN	tr|E9PHK9|E9PHK9_HUMAN Treacle protein OS=Homo sapiens GN=TCOF1 PE=2 SV=1	GSLGQGTAPVLPGK		733	746	1281.716552734375
pepb11b12	b11.a1.a4	tr|E9PHK9|E9PHK9_HUMAN	tr|E9PHK9|E9PHK9_HUMAN Treacle protein OS=Homo sapiens GN=TCOF1 PE=2 SV=1	PASTMGMGPLGK		508	519	1146.56494140625
pepb11b14	b11.a1.a4	tr|E9PHK9|E9PHK9_HUMAN	tr|E9PHK9|E9PHK9_HUMAN Treacle protein OS=Homo sapiens GN=TCOF1 PE=2 SV=1	SLGNILQAK		571	579	943.5574951171875
pepb11a6	b11.a1.a4	tr|E9PHK9|E9PHK9_HUMAN	tr|E9PHK9|E9PHK9_HUMAN Treacle protein OS=Homo sapiens GN=TCOF1 PE=2 SV=1	LASTNSSVLGADLPSSMK	M17:+15.99491	105	122	1793.8953857421875
pepb11b11	b11.a1.a4	tr|E9PHK9|E9PHK9_HUMAN	tr|E9PHK9|E9PHK9_HUMAN Treacle protein OS=Homo sapiens GN=TCOF1 PE=2 SV=1	NPASLPLTQAALK		1103	1115	1323.7635498046875
pepb11a5	b11.a1.a4	tr|E9PHK9|E9PHK9_HUMAN	tr|E9PHK9|E9PHK9_HUMAN Treacle protein OS=Homo sapiens GN=TCOF1 PE=2 SV=1	LASTNSSVLGADLPSSMK		105	122	1777.9005126953125
pepb12b17	b12.a1.a1	sp|P49916|DNLI3_HUMAN	sp|P49916|DNLI3_HUMAN DNA ligase 3 OS=Homo sapiens GN=LIG3 PE=1 SV=2	VLHNAQEVEK		454	463	1166.6168212890625
pepb12b12	b12.a1.a1	sp|P49916|DNLI3_HUMAN	sp|P49916|DNLI3_HUMAN DNA ligase 3 OS=Homo sapiens GN=LIG3 PE=1 SV=2	NSGEAPSSPTPK		235	246	1171.5594482421875
pepb12b13	b12.a1.a1	sp|P49916|DNLI3_HUMAN	sp|P49916|DNLI3_HUMAN DNA ligase 3 OS=Homo sapiens GN=LIG3 PE=1 SV=2	PNNSGEAPSSPTPK		233	246	1382.6551513671875
pepb12b14	b12.a1.a1	sp|P49916|DNLI3_HUMAN	sp|P49916|DNLI3_HUMAN DNA ligase 3 OS=Homo sapiens GN=LIG3 PE=1 SV=2	SEAHTADGISIR		792	803	1256.6234130859375
pepb12a6	b12.a1.a1	sp|P49916|DNLI3_HUMAN	sp|P49916|DNLI3_HUMAN DNA ligase 3 OS=Homo sapiens GN=LIG3 PE=1 SV=2	GASFVTSTNPR		214	224	1136.5699462890625
pepb12a8	b12.a1.a1	sp|P49916|DNLI3_HUMAN	sp|P49916|DNLI3_HUMAN DNA ligase 3 OS=Homo sapiens GN=LIG3 PE=1 SV=2	LTTTGQVTSPVK		202	213	1231.689697265625
pepb12b11	b12.a1.a1	sp|P49916|DNLI3_HUMAN	sp|P49916|DNLI3_HUMAN DNA ligase 3 OS=Homo sapiens GN=LIG3 PE=1 SV=2	NLQDVVER		446	453	972.5112915039062
pepb12b15	b12.a1.a1	sp|P49916|DNLI3_HUMAN	sp|P49916|DNLI3_HUMAN DNA ligase 3 OS=Homo sapiens GN=LIG3 PE=1 SV=2	TGKPLPFGTLGVHK		568	581	1451.8372802734375
pepb12a2	b12.a1.a1	sp|P49916|DNLI3_HUMAN	sp|P49916|DNLI3_HUMAN DNA ligase 3 OS=Homo sapiens GN=LIG3 PE=1 SV=2	ADFTVVAGDEGSSTTGGSSEENK		836	858	2244.974365234375
pepb12a4	b12.a1.a1	sp|P49916|DNLI3_HUMAN	sp|P49916|DNLI3_HUMAN DNA ligase 3 OS=Homo sapiens GN=LIG3 PE=1 SV=2	DLEQGDVSETIR		344	355	1361.6546630859375
pepb12a7	b12.a1.a1	sp|P49916|DNLI3_HUMAN	sp|P49916|DNLI3_HUMAN DNA ligase 3 OS=Homo sapiens GN=LIG3 PE=1 SV=2	LQNELDMVK		741	749	1089.561279296875
pepb12a5	b12.a1.a1	sp|P49916|DNLI3_HUMAN	sp|P49916|DNLI3_HUMAN DNA ligase 3 OS=Homo sapiens GN=LIG3 PE=1 SV=2	EDEQQQALQDIASR		390	403	1630.76708984375
pepb12a9	b12.a1.a1	sp|P49916|DNLI3_HUMAN	sp|P49916|DNLI3_HUMAN DNA ligase 3 OS=Homo sapiens GN=LIG3 PE=1 SV=2	LYLPPSTPDFSR		943	954	1392.7161865234375
pepb12b19	b12.a1.a1	sp|P49916|DNLI3_HUMAN	sp|P49916|DNLI3_HUMAN DNA ligase 3 OS=Homo sapiens GN=LIG3 PE=1 SV=2	VIQEGLEGLVLK		649	660	1297.77294921875
pepb12b16	b12.a1.a1	sp|P49916|DNLI3_HUMAN	sp|P49916|DNLI3_HUMAN DNA ligase 3 OS=Homo sapiens GN=LIG3 PE=1 SV=2	TQIIQDFLR		283	291	1133.6318359375
pepb12a1	b12.a1.a1	sp|P49916|DNLI3_HUMAN	sp|P49916|DNLI3_HUMAN DNA ligase 3 OS=Homo sapiens GN=LIG3 PE=1 SV=2	AAVWEITGAEFSK		779	791	1408.7110595703125
pepb12a3	b12.a1.a1	sp|P49916|DNLI3_HUMAN	sp|P49916|DNLI3_HUMAN DNA ligase 3 OS=Homo sapiens GN=LIG3 PE=1 SV=2	ALDLADMITR		639	648	1118.5877685546875
pepb12b10	b12.a1.a1	sp|P49916|DNLI3_HUMAN	sp|P49916|DNLI3_HUMAN DNA ligase 3 OS=Homo sapiens GN=LIG3 PE=1 SV=2	IYYPDFIVPDPK		766	777	1466.7569580078125
pepb12b18	b12.a1.a1	sp|P49916|DNLI3_HUMAN	sp|P49916|DNLI3_HUMAN DNA ligase 3 OS=Homo sapiens GN=LIG3 PE=1 SV=2	VLLDIFTGVR		933	942	1132.6728515625
pepb13a4	b13.a1.a1	sp|O60264|SMCA5_HUMAN	sp|O60264|SMCA5_HUMAN SWI/SNF-related matrix-associated actin-dependent regulator of chromatin subfamily A member 5 OS=Homo sapiens GN=SMARCA5 PE=1 SV=1	LDGQTPHDER		529	538	1167.539306640625
pepb13b10	b13.a1.a1	sp|O60264|SMCA5_HUMAN	sp|O60264|SMCA5_HUMAN SWI/SNF-related matrix-associated actin-dependent regulator of chromatin subfamily A member 5 OS=Homo sapiens GN=SMARCA5 PE=1 SV=1	SAPSKPAASIASGGSNSSNK		15	34	1817.899169921875
[truncated: 791 more rows]

## Sheet: X!TandemPipeline informations
X!TandemPipeline version :
[truncated: 8 more rows]
