# Supplementary material for: The human DNA ends proteome uncovers an unexpected entanglement of functional pathways
Source: Nucleic Acids Res. 2016 Feb 25;44(10):4721–33. doi: 10.1093/nar/gkw121 (PMC4889927; doi:10.1093/nar/gkw121)
Supplement: SUPPLEMENTARY DATA [file supp_gkw121_nar-02937-m-2015-File003.zip › berthelot-et-al-spreadsheet-formatted-mass-data/vb109.ods]

## Sheet: proteins
MS Sample :	DaPR130924_VB109_O1931.m
Group ID	Sub-group ID	Protein ID	Description	log(E value)	Coverage	MW	Spectra	Specific	Uniques	Specific uniques	Theoretical number of tryptic peptides	PAI	emPAI	Sub-group proteins	number of MS samples
a1	a1.a1	a1.a1.a1	sp|P09874|PARP1_HUMAN Poly [ADP-ribose] polymerase 1 OS=Homo sapiens GN=PARP1 PE=1 SV=4	-181.28053283691406	39	112.9000015258789	74		47		42	1.7619047619047619	56.79692884153313	1	1
a2	a2.a1	a2.a1.a1	sp|P49916|DNLI3_HUMAN DNA ligase 3 OS=Homo sapiens GN=LIG3 PE=1 SV=2	-97.79824829101562	24	112.69999694824219	24		22		47	0.5106382978723404	2.2406960357871677	1	1
a3	a3.a1	a3.a1.a1	sp|P26358|DNMT1_HUMAN DNA (cytosine-5)-methyltransferase 1 OS=Homo sapiens GN=DNMT1 PE=1 SV=2	-58.9555549621582	12	182.89999389648438	19		17		66	0.2878787878787879	0.9403442495579151	2	1
a3	a3.a1	a3.a1.a2	tr|F5GX68|F5GX68_HUMAN Cytosine-specific methyltransferase OS=Homo sapiens GN=DNMT1 PE=2 SV=1	-58.9555549621582	12	183.10000610351562	19		17		66	0.2878787878787879	0.9403442495579151	2	1
a4	a4.a1	a4.a1.a1	sp|Q14527|HLTF_HUMAN Helicase-like transcription factor OS=Homo sapiens GN=HLTF PE=1 SV=2	-49.52717590332031	17	113.69999694824219	18		16		47	0.3829787234042553	1.4153425010859473	1	1
a5	a5.a1	a5.a1.a1	sp|Q15554-3|TERF2_HUMAN Isoform 3 of Telomeric repeat-binding factor 2 OS=Homo sapiens GN=TERF2	-49.76290512084961	30	59.5	16		14		24	0.6666666666666666	3.6415888336127784	1	1
a6	a6.a1	a6.a1.a1	sp|P27694|RFA1_HUMAN Replication protein A 70 kDa DNA-binding subunit OS=Homo sapiens GN=RPA1 PE=1 SV=2	-50.51326370239258	23	68.0	13		10		24	0.5416666666666666	2.4807005884284106	1	1
a7	a7.a1	a7.a1.a1	sp|Q8NE71|ABCF1_HUMAN ATP-binding cassette sub-family F member 1 OS=Homo sapiens GN=ABCF1 PE=1 SV=2	-42.468994140625	15	95.69999694824219	13		11		32	0.40625	1.5482967479793466	1	1
a8	a8.a1	a8.a1.a1	sp|P12268|IMDH2_HUMAN Inosine-5'-monophosphate dehydrogenase 2 OS=Homo sapiens GN=IMPDH2 PE=1 SV=2	-45.28506851196289	28	55.70000076293945	13		13		20	0.65	3.466835921509632	2	1
a8	a8.a1	a8.a1.a2	tr|H0Y4R1|H0Y4R1_HUMAN Inosine-5'-monophosphate dehydrogenase 2 (Fragment) OS=Homo sapiens GN=IMPDH2 PE=3 SV=1	-45.28506851196289	31	50.79999923706055	13		13		21	0.6190476190476191	3.159562163071847	2	1
a9	a9.a1	a9.a1.a1	sp|Q9NR30|DDX21_HUMAN Nucleolar RNA helicase 2 OS=Homo sapiens GN=DDX21 PE=1 SV=5	-45.037654876708984	17	87.19999694824219	12		12		35	0.34285714285714286	1.202201949987375	1	1
b10	b10.a1	b10.a1.a1	sp|P12956|XRCC6_HUMAN X-ray repair cross-complementing protein 6 OS=Homo sapiens GN=XRCC6 PE=1 SV=2	-39.16908645629883	21	69.69999694824219	12		10		26	0.46153846153846156	1.8942661247167512	1	1
b11	b11.a1	b11.a1.a1	sp|P13010|XRCC5_HUMAN X-ray repair cross-complementing protein 5 OS=Homo sapiens GN=XRCC5 PE=1 SV=3	-32.81632995605469	16	82.5	11		11		27	0.4074074074074074	1.5550970903525068	1	1
b12	b12.a1	b12.a1.a1	sp|Q96T60|PNKP_HUMAN Bifunctional polynucleotide phosphatase/kinase OS=Homo sapiens GN=PNKP PE=1 SV=1	-51.4716682434082	22	56.900001525878906	11		11		27	0.4074074074074074	1.5550970903525068	3	1
b12	b12.a1	b12.a1.a2	tr|M0QYH2|M0QYH2_HUMAN Bifunctional polynucleotide phosphatase/kinase OS=Homo sapiens GN=PNKP PE=4 SV=1	-51.4716682434082	24	53.5	11		11		25	0.44	1.7542287033381663	3	1
b12	b12.a1	b12.a1.a3	tr|M0R3C8|M0R3C8_HUMAN Bifunctional polynucleotide phosphatase/kinase OS=Homo sapiens GN=PNKP PE=4 SV=1	-51.4716682434082	26	49.20000076293945	11		11		24	0.4583333333333333	1.8729848333536645	3	1
b13	b13.a1	b13.a1.a1	sp|Q06330-4|SUH_HUMAN Isoform 4 of Recombining binding protein suppressor of hairless OS=Homo sapiens GN=RBPJ	-38.532203674316406	19	54.0	11		7		17	0.6470588235294118	3.4366873309786126	5	1
b13	b13.a1	b13.a1.a2	sp|Q06330-5|SUH_HUMAN Isoform 5 of Recombining binding protein suppressor of hairless OS=Homo sapiens GN=RBPJ	-38.532203674316406	20	51.79999923706055	11		7		17	0.6470588235294118	3.4366873309786126	5	1
b13	b13.a1	b13.a1.a3	sp|Q06330-6|SUH_HUMAN Isoform 6 of Recombining binding protein suppressor of hairless OS=Homo sapiens GN=RBPJ	-38.532203674316406	19	54.29999923706055	11		7		17	0.6470588235294118	3.4366873309786126	5	1
b13	b13.a1	b13.a1.a4	sp|Q06330-7|SUH_HUMAN Isoform 7 of Recombining binding protein suppressor of hairless OS=Homo sapiens GN=RBPJ	-38.532203674316406	19	54.20000076293945	11		7		17	0.6470588235294118	3.4366873309786126	5	1
b13	b13.a1	b13.a1.a5	sp|Q06330|SUH_HUMAN Recombining binding protein suppressor of hairless OS=Homo sapiens GN=RBPJ PE=1 SV=3	-38.532203674316406	19	55.5	11		7		18	0.6111111111111112	3.0842386526745216	5	1
b14	b14.a1	b14.a1.a1	sp|O95785|WIZ_HUMAN Protein Wiz OS=Homo sapiens GN=WIZ PE=1 SV=2	-32.31833267211914	5	178.39999389648438	9		9		63	0.14285714285714285	0.3894954943731377	4	1
b14	b14.a1	b14.a1.a2	tr|B3KVH1|B3KVH1_HUMAN Protein Wiz OS=Homo sapiens GN=WIZ PE=2 SV=1	-32.31833267211914	11	89.19999694824219	9		9		38	0.23684210526315788	0.7252105499420405	4	1
b14	b14.a1	b14.a1.a3	tr|B7ZM82|B7ZM82_HUMAN Protein Wiz OS=Homo sapiens GN=WIZ PE=2 SV=1	-32.31833267211914	9	102.80000305175781	9		9		43	0.20930232558139536	0.6192068244593707	4	1
b14	b14.a1	b14.a1.a4	tr|M0QXA7|M0QXA7_HUMAN Protein Wiz OS=Homo sapiens GN=WIZ PE=4 SV=1	-32.31833267211914	9	103.0999984741211	9		9		43	0.20930232558139536	0.6192068244593707	4	1
b15	b15.a1	b15.a1.a1	sp|P11387|TOP1_HUMAN DNA topoisomerase 1 OS=Homo sapiens GN=TOP1 PE=1 SV=2	-31.50003433227539	12	90.5999984741211	9		9		35	0.2571428571428571	0.8077686769634342	1	1
b16	b16.a1	b16.a1.a1	sp|Q16666-2|IF16_HUMAN Isoform 2 of Gamma-interferon-inducible protein 16 OS=Homo sapiens GN=IFI16	-26.477590560913086	14	81.9000015258789	8		8		32	0.25	0.7782794100389228	3	1
b16	b16.a1	b16.a1.a2	sp|Q16666-3|IF16_HUMAN Isoform 3 of Gamma-interferon-inducible protein 16 OS=Homo sapiens GN=IFI16	-26.477590560913086	15	75.80000305175781	8		8		32	0.25	0.7782794100389228	3	1
b16	b16.a1	b16.a1.a3	sp|Q16666|IF16_HUMAN Gamma-interferon-inducible protein 16 OS=Homo sapiens GN=IFI16 PE=1 SV=3	-26.477590560913086	13	88.0999984741211	8		8		32	0.25	0.7782794100389228	3	1
b17	b17.a1	b17.a1.a1	sp|Q9UNY4|TTF2_HUMAN Transcription termination factor 2 OS=Homo sapiens GN=TTF2 PE=1 SV=2	-21.406476974487305	7	129.39999389648438	8		7		62	0.12903225806451613	0.3459603241553646	1	1
b18	b18.a1	b18.a1.a1	sp|O43719|HTSF1_HUMAN HIV Tat-specific factor 1 OS=Homo sapiens GN=HTATSF1 PE=1 SV=1	-25.421680450439453	10	85.69999694824219	7		7		45	0.15555555555555556	0.4307229891937576	1	1
b19	b19.a1	b19.a1.a1	sp|Q9NTI5-2|PDS5B_HUMAN Isoform 2 of Sister chromatid cohesion protein PDS5 homolog B OS=Homo sapiens GN=PDS5B	-26.318817138671875	6	158.0	7		7		61	0.11475409836065574	0.3024291219623352	2	1
b19	b19.a1	b19.a1.a2	sp|Q9NTI5|PDS5B_HUMAN Sister chromatid cohesion protein PDS5 homolog B OS=Homo sapiens GN=PDS5B PE=1 SV=1	-26.318817138671875	6	164.39999389648438	7		7		61	0.11475409836065574	0.3024291219623352	2	1
b20	b20.a1	b20.a1.a1	sp|Q14978-2|NOLC1_HUMAN Isoform Beta of Nucleolar and coiled-body phosphoprotein 1 OS=Homo sapiens GN=NOLC1	-16.34635353088379	8	74.5999984741211	6		6		25	0.24	0.7378008287493754	3	1
b20	b20.a1	b20.a1.a2	sp|Q14978-3|NOLC1_HUMAN Isoform 3 of Nucleolar and coiled-body phosphoprotein 1 OS=Homo sapiens GN=NOLC1	-16.34635353088379	8	73.5999984741211	6		6		23	0.2608695652173913	0.8233480008684411	3	1
b20	b20.a1	b20.a1.a3	sp|Q14978|NOLC1_HUMAN Nucleolar and coiled-body phosphoprotein 1 OS=Homo sapiens GN=NOLC1 PE=1 SV=2	-16.34635353088379	9	73.5	6		6		24	0.25	0.7782794100389228	3	1
b21	b21.a1	b21.a1.a1	sp|P04264|K2C1_HUMAN Keratin, type II cytoskeletal 1 OS=Homo sapiens GN=KRT1 PE=1 SV=6	-24.478458404541016	9	65.9000015258789	6		6		27	0.2222222222222222	0.6681005372000588	1	1
b22	b22.a1	b22.a1.a1	sp|P18887|XRCC1_HUMAN DNA repair protein XRCC1 OS=Homo sapiens GN=XRCC1 PE=1 SV=2	-16.886106491088867	14	69.30000305175781	6		6		21	0.2857142857142857	0.9306977288832501	2	1
b22	b22.a1	b22.a1.a2	tr|F5H8D7|F5H8D7_HUMAN DNA repair protein XRCC1 OS=Homo sapiens GN=XRCC1 PE=2 SV=1	-16.886106491088867	14	65.80000305175781	6		6		20	0.3	0.9952623149688795	2	1
b23	b23.a1	b23.a1.a1	sp|Q8N5C6|SRBD1_HUMAN S1 RNA-binding domain-containing protein 1 OS=Homo sapiens GN=SRBD1 PE=1 SV=2	-13.421039581298828	5	111.5999984741211	6		5		49	0.12244897959183673	0.32571136559010916	1	1
b24	b24.a1	b24.a1.a1	sp|P35527|K1C9_HUMAN Keratin, type I cytoskeletal 9 OS=Homo sapiens GN=KRT9 PE=1 SV=3	-22.963743209838867	9	61.900001525878906	5		5		21	0.23809523809523808	0.7301957388458942	1	1
b25	b25.a1	b25.a1.a1	sp|Q7L7X3|TAOK1_HUMAN Serine/threonine-protein kinase TAO1 OS=Homo sapiens GN=TAOK1 PE=1 SV=1	-13.765835762023926	5	115.9000015258789	5		5		39	0.1282051282051282	0.3433993325989002	1	1
b26	b26.a1	b26.a1.a1	sp|P17480-2|UBF1_HUMAN Isoform UBF2 of Nucleolar transcription factor 1 OS=Homo sapiens GN=UBTF	-12.595139503479004	7	84.80000305175781	5		5		27	0.18518518518518517	0.53174046370208	3	1
b26	b26.a1	b26.a1.a2	sp|P17480|UBF1_HUMAN Nucleolar transcription factor 1 OS=Homo sapiens GN=UBTF PE=1 SV=1	-12.595139503479004	7	89.19999694824219	5		5		29	0.1724137931034483	0.4873521072935114	3	1
b26	b26.a1	b26.a1.a3	tr|E9PKP7|E9PKP7_HUMAN Nucleolar transcription factor 1 OS=Homo sapiens GN=UBTF PE=2 SV=1	-12.595139503479004	7	87.30000305175781	5		5		29	0.1724137931034483	0.4873521072935114	3	1
b27	b27.a1	b27.a1.a1	sp|Q16531|DDB1_HUMAN DNA damage-binding protein 1 OS=Homo sapiens GN=DDB1 PE=1 SV=1	-15.132791519165039	5	126.80000305175781	5		5		50	0.1	0.2589254117941673	1	1
b28	b28.a1	b28.a1.a1	sp|Q04837|SSBP_HUMAN Single-stranded DNA-binding protein, mitochondrial OS=Homo sapiens GN=SSBP1 PE=1 SV=1	-19.726755142211914	41	17.200000762939453	5		5		8	0.625	3.2169650342858223	1	1
b29	b29.a1	b29.a1.a1	sp|P62805|H4_HUMAN Histone H4 OS=Homo sapiens GN=HIST1H4A PE=1 SV=2	-13.403308868408203	42	11.300000190734863	5		4		5	1.0	9.0	1	1
b30	b30.a1	b30.a1.a1	sp|Q8NFW8|NEUA_HUMAN N-acylneuraminate cytidylyltransferase OS=Homo sapiens GN=CMAS PE=1 SV=2	-12.30724811553955	13	48.29999923706055	5		5		19	0.2631578947368421	0.8329807108324359	1	1
b31	b31.a1	b31.a1.a1	sp|Q00839-2|HNRPU_HUMAN Isoform Short of Heterogeneous nuclear ribonucleoprotein U OS=Homo sapiens GN=HNRNPU	-18.51154899597168	5	88.80000305175781	5		4		23	0.21739130434782608	0.6496480740980204	2	1
b31	b31.a1	b31.a1.a2	sp|Q00839|HNRPU_HUMAN Heterogeneous nuclear ribonucleoprotein U OS=Homo sapiens GN=HNRNPU PE=1 SV=6	-18.51154899597168	5	90.4000015258789	5		4		24	0.20833333333333334	0.6155980984398741	2	1
b32	b32.a1	b32.a1.a1	sp|Q9UHX1-5|PUF60_HUMAN Isoform 5 of Poly(U)-binding-splicing factor PUF60 OS=Homo sapiens GN=PUF60	-15.923233985900879	13	57.0	5		5		22	0.22727272727272727	0.6876124757881477	2	1
b32	b32.a1	b32.a1.a2	sp|Q9UHX1-6|PUF60_HUMAN Isoform 6 of Poly(U)-binding-splicing factor PUF60 OS=Homo sapiens GN=PUF60	-15.923233985900879	13	55.29999923706055	5		5		23	0.21739130434782608	0.6496480740980204	2	1
b33	b33.a1	b33.a1.a1	sp|P49711|CTCF_HUMAN Transcriptional repressor CTCF OS=Homo sapiens GN=CTCF PE=1 SV=1	-11.0443696975708	5	82.5999984741211	4		4		19	0.21052631578947367	0.6237767391887217	1	1
b34	b34.a1	b34.a1.a1	sp|P23246|SFPQ_HUMAN Splicing factor, proline- and glutamine-rich OS=Homo sapiens GN=SFPQ PE=1 SV=2	-8.541861534118652	6	76.0	4		4		24	0.16666666666666666	0.46779926762206947	1	1
b35	b35.a1	b35.a1.a1	sp|O43663|PRC1_HUMAN Protein regulator of cytokinesis 1 OS=Homo sapiens GN=PRC1 PE=1 SV=2	-15.439777374267578	7	71.5	4		4		29	0.13793103448275862	0.37382379588326287	1	1
b36	b36.a1	b36.a1.a1	sp|Q14676-2|MDC1_HUMAN Isoform 2 of Mediator of DNA damage checkpoint protein 1 OS=Homo sapiens GN=MDC1	-12.745814323425293	3	197.3000030517578	4		4		62	0.06451612903225806	0.16015530173997172	3	1
b36	b36.a1	b36.a1.a2	sp|Q14676-3|MDC1_HUMAN Isoform 3 of Mediator of DNA damage checkpoint protein 1 OS=Homo sapiens GN=MDC1	-12.745814323425293	3	195.6999969482422	4		4		65	0.06153846153846154	0.15222809773982116	3	1
b36	b36.a1	b36.a1.a3	sp|Q14676|MDC1_HUMAN Mediator of DNA damage checkpoint protein 1 OS=Homo sapiens GN=MDC1 PE=1 SV=3	-12.745814323425293	3	226.3000030517578	4		4		68	0.058823529411764705	0.14504756993828183	3	1
b37	b37.a1	b37.a1.a1	sp|P15927-2|RFA2_HUMAN Isoform 2 of Replication protein A 32 kDa subunit OS=Homo sapiens GN=RPA2	-13.475733757019043	16	30.100000381469727	4		4		7	0.5714285714285714	2.72759372031494	3	1
b37	b37.a1	b37.a1.a2	sp|P15927-3|RFA2_HUMAN Isoform 3 of Replication protein A 32 kDa subunit OS=Homo sapiens GN=RPA2	-13.475733757019043	13	38.70000076293945	4		4		10	0.4	1.5118864315095801	3	1
b37	b37.a1	b37.a1.a3	sp|P15927|RFA2_HUMAN Replication protein A 32 kDa subunit OS=Homo sapiens GN=RPA2 PE=1 SV=1	-13.475733757019043	17	29.100000381469727	4		4		7	0.5714285714285714	2.72759372031494	3	1
b38	b38.a1	b38.a1.a1	sp|P10412|H14_HUMAN Histone H1.4 OS=Homo sapiens GN=HIST1H1E PE=1 SV=2	-18.634418487548828	15	21.799999237060547	4		4		4	1.0	9.0	3	1
b38	b38.a1	b38.a1.a2	sp|P16402|H13_HUMAN Histone H1.3 OS=Homo sapiens GN=HIST1H1D PE=1 SV=2	-18.634418487548828	14	22.299999237060547	4		4		4	1.0	9.0	3	1
b38	b38.a1	b38.a1.a3	sp|P16403|H12_HUMAN Histone H1.2 OS=Homo sapiens GN=HIST1H1C PE=1 SV=2	-18.634418487548828	15	21.299999237060547	4		4		4	1.0	9.0	3	1
b39	b39.a1	b39.a1.a1	sp|Q9GZS1-2|RPA49_HUMAN Isoform 2 of DNA-directed RNA polymerase I subunit RPA49 OS=Homo sapiens GN=POLR1E	-13.296330451965332	11	47.099998474121094	4		4		21	0.19047619047619047	0.5505157798326246	1	1
b40	b40.a1	b40.a1.a1	sp|P18074|ERCC2_HUMAN TFIIH basal transcription factor complex helicase XPD subunit OS=Homo sapiens GN=ERCC2 PE=1 SV=1	-13.747092247009277	6	86.69999694824219	4		4		32	0.125	0.33352143216332397	3	1
b40	b40.a1	b40.a1.a2	tr|A8MX75|A8MX75_HUMAN TFIIH basal transcription factor complex helicase XPD subunit (Fragment) OS=Homo sapiens GN=ERCC2 PE=4 SV=2	-13.747092247009277	6	80.4000015258789	4		4		30	0.13333333333333333	0.35935639087852556	3	1
b40	b40.a1	b40.a1.a3	tr|E7EVE9|E7EVE9_HUMAN TFIIH basal transcription factor complex helicase XPD subunit OS=Homo sapiens GN=ERCC2 PE=2 SV=1	-13.747092247009277	6	77.80000305175781	4		4		25	0.16	0.44543977074592744	3	1
b41	b41.a1	b41.a1.a1	sp|P29372-2|3MG_HUMAN Isoform 2 of DNA-3-methyladenine glycosylase OS=Homo sapiens GN=MPG	-18.28783416748047	20	32.099998474121094	4		4		14	0.2857142857142857	0.9306977288832501	5	1
b41	b41.a1	b41.a1.a2	sp|P29372-4|3MG_HUMAN Isoform 3 of DNA-3-methyladenine glycosylase OS=Homo sapiens GN=MPG	-18.28783416748047	20	32.099998474121094	4		4		14	0.2857142857142857	0.9306977288832501	5	1
b41	b41.a1	b41.a1.a3	sp|P29372-5|3MG_HUMAN Isoform 4 of DNA-3-methyladenine glycosylase OS=Homo sapiens GN=MPG	-18.28783416748047	21	30.700000762939453	4		4		14	0.2857142857142857	0.9306977288832501	5	1
b41	b41.a1	b41.a1.a4	sp|P29372|3MG_HUMAN DNA-3-methyladenine glycosylase OS=Homo sapiens GN=MPG PE=1 SV=3	-18.28783416748047	20	32.79999923706055	4		4		15	0.26666666666666666	0.8478497974222909	5	1
b41	b41.a1	b41.a1.a5	tr|A2IDA3|A2IDA3_HUMAN DNA-3-methyladenine glycosylase (Fragment) OS=Homo sapiens GN=MPG PE=2 SV=1	-18.28783416748047	23	27.200000762939453	4		4		11	0.36363636363636365	1.3101297000831598	5	1
b42	b42.a1	b42.a1.a1	sp|Q99661-2|KIF2C_HUMAN Isoform 2 of Kinesin-like protein KIF2C OS=Homo sapiens GN=KIF2C	-9.43304443359375	5	75.4000015258789	3		3		30	0.1	0.2589254117941673	3	1
b42	b42.a1	b42.a1.a2	sp|Q99661|KIF2C_HUMAN Kinesin-like protein KIF2C OS=Homo sapiens GN=KIF2C PE=1 SV=2	-9.43304443359375	4	81.19999694824219	3		3		34	0.08823529411764706	0.2252798573828647	3	1
b42	b42.a1	b42.a1.a3	tr|B7Z7M6|B7Z7M6_HUMAN Kinesin-like protein KIF2C OS=Homo sapiens GN=KIF2C PE=2 SV=1	-9.43304443359375	5	68.69999694824219	3		3		29	0.10344827586206896	0.26896100316792215	3	1
b43	b43.a1	b43.a1.a1	sp|B2RPK0|HGB1A_HUMAN Putative high mobility group protein B1-like 1 OS=Homo sapiens GN=HMGB1P1 PE=5 SV=1	-10.500917434692383	10	24.100000381469727	3		3		6	0.5	2.1622776601683795	4	1
b43	b43.a1	b43.a1.a2	sp|P09429|HMGB1_HUMAN High mobility group protein B1 OS=Homo sapiens GN=HMGB1 PE=1 SV=3	-10.500917434692383	10	24.799999237060547	3		3		5	0.6	2.9810717055349722	4	1
b43	b43.a1	b43.a1.a3	tr|Q5T7C4|Q5T7C4_HUMAN High mobility group protein B1 OS=Homo sapiens GN=HMGB1 PE=2 SV=1	-10.500917434692383	14	18.200000762939453	3		3		5	0.6	2.9810717055349722	4	1
b43	b43.a1	b43.a1.a4	tr|Q5T7C6|Q5T7C6_HUMAN High mobility group protein B1 (Fragment) OS=Homo sapiens GN=HMGB1 PE=2 SV=1	-10.500917434692383	14	18.700000762939453	3		3		7	0.42857142857142855	1.6826957952797255	4	1
b44	b44.a1	b44.a1.a1	sp|Q8IVI9-2|NOSTN_HUMAN Isoform 2 of Nostrin OS=Homo sapiens GN=NOSTRIN	-6.653060436248779	6	54.400001525878906	3		3		26	0.11538461538461539	0.3043213867190053	4	1
b44	b44.a1	b44.a1.a2	sp|Q8IVI9-3|NOSTN_HUMAN Isoform 3 of Nostrin OS=Homo sapiens GN=NOSTRIN	-6.653060436248779	7	48.79999923706055	3		3		23	0.13043478260869565	0.35031403786987303	4	1
b44	b44.a1	b44.a1.a3	sp|Q8IVI9-4|NOSTN_HUMAN Isoform 4 of Nostrin OS=Homo sapiens GN=NOSTRIN	-6.653060436248779	5	64.19999694824219	3		3		29	0.10344827586206896	0.26896100316792215	4	1
b44	b44.a1	b44.a1.a4	sp|Q8IVI9|NOSTN_HUMAN Nostrin OS=Homo sapiens GN=NOSTRIN PE=1 SV=2	-6.653060436248779	6	57.5	3		3		28	0.10714285714285714	0.2798022139979537	4	1
b45	b45.a1	b45.a1.a1	sp|Q13426-2|XRCC4_HUMAN Isoform 2 of DNA repair protein XRCC4 OS=Homo sapiens GN=XRCC4	-9.782318115234375	10	37.900001525878906	3		3		16	0.1875	0.5399265260594921	3	1
b45	b45.a1	b45.a1.a2	sp|Q13426-3|XRCC4_HUMAN Isoform 3 of DNA repair protein XRCC4 OS=Homo sapiens GN=XRCC4	-9.782318115234375	11	35.29999923706055	3		3		13	0.23076923076923078	0.7012542798525889	3	1
b45	b45.a1	b45.a1.a3	sp|Q13426|XRCC4_HUMAN DNA repair protein XRCC4 OS=Homo sapiens GN=XRCC4 PE=1 SV=2	-9.782318115234375	10	38.20000076293945	3		3		16	0.1875	0.5399265260594921	3	1
b46	b46.a1	b46.a1.a1	sp|P60709|ACTB_HUMAN Actin, cytoplasmic 1 OS=Homo sapiens GN=ACTB PE=1 SV=1	-8.854866027832031	10	41.599998474121094	3		3		15	0.2	0.5848931924611136	10	1
b46	b46.a1	b46.a1.a2	sp|P63261|ACTG_HUMAN Actin, cytoplasmic 2 OS=Homo sapiens GN=ACTG1 PE=1 SV=1	-8.854866027832031	10	41.70000076293945	3		3		15	0.2	0.5848931924611136	10	1
b46	b46.a1	b46.a1.a3	tr|E7EVS6|E7EVS6_HUMAN Actin, cytoplasmic 2 (Fragment) OS=Homo sapiens GN=ACTB PE=2 SV=1	-8.854866027832031	23	17.899999618530273	3		3		9	0.3333333333333333	1.1544346900318838	10	1
b46	b46.a1	b46.a1.a4	tr|G5E9R0|G5E9R0_HUMAN Actin, cytoplasmic 2 OS=Homo sapiens GN=ACTB PE=2 SV=1	-8.854866027832031	30	13.800000190734863	3		3		8	0.375	1.371373705661655	10	1
b46	b46.a1	b46.a1.a5	tr|I3L1U9|I3L1U9_HUMAN Actin, cytoplasmic 2, N-terminally processed (Fragment) OS=Homo sapiens GN=ACTG1 PE=2 SV=1	-8.854866027832031	17	23.799999237060547	3		3		10	0.3	0.9952623149688795	10	1
b46	b46.a1	b46.a1.a6	tr|I3L3I0|I3L3I0_HUMAN Actin, cytoplasmic 2, N-terminally processed (Fragment) OS=Homo sapiens GN=ACTG1 PE=2 SV=1	-8.854866027832031	17	23.799999237060547	3		3		10	0.3	0.9952623149688795	10	1
b46	b46.a1	b46.a1.a7	tr|I3L3R2|I3L3R2_HUMAN Actin, cytoplasmic 2, N-terminally processed (Fragment) OS=Homo sapiens GN=ACTG1 PE=2 SV=1	-8.854866027832031	23	17.899999618530273	3		3		9	0.3333333333333333	1.1544346900318838	10	1
b46	b46.a1	b46.a1.a8	tr|I3L4N8|I3L4N8_HUMAN Actin, cytoplasmic 2, N-terminally processed (Fragment) OS=Homo sapiens GN=ACTG1 PE=2 SV=1	-8.854866027832031	15	26.799999237060547	3		3		11	0.2727272727272727	0.8738174228603839	10	1
b46	b46.a1	b46.a1.a9	tr|J3KT65|J3KT65_HUMAN Actin, cytoplasmic 2, N-terminally processed OS=Homo sapiens GN=ACTG1 PE=3 SV=1	-8.854866027832031	19	21.700000762939453	3		3		12	0.25	0.7782794100389228	10	1
b46	b46.a1	b46.a1.b10	tr|K7EM38|K7EM38_HUMAN Actin, cytoplasmic 2, N-terminally processed (Fragment) OS=Homo sapiens GN=ACTG1 PE=3 SV=1	-8.854866027832031	28	14.399999618530273	3		3		10	0.3	0.9952623149688795	10	1
b47	b47.a1	b47.a1.a1	sp|P35659|DEK_HUMAN Protein DEK OS=Homo sapiens GN=DEK PE=1 SV=1	-11.424581527709961	9	42.599998474121094	3		3		17	0.17647058823529413	0.5013107289081733	1	1
b48	b48.a1	b48.a1.a1	sp|P50613|CDK7_HUMAN Cyclin-dependent kinase 7 OS=Homo sapiens GN=CDK7 PE=1 SV=1	-10.053940773010254	9	38.900001525878906	3		3		16	0.1875	0.5399265260594921	2	1
b48	b48.a1	b48.a1.a2	tr|D6RAD4|D6RAD4_HUMAN Cyclin-dependent kinase 7 OS=Homo sapiens GN=CDK7 PE=2 SV=1	-10.053940773010254	10	34.5	3		3		15	0.2	0.5848931924611136	2	1
b49	b49.a1	b49.a1.a1	sp|P14678-2|RSMB_HUMAN Isoform SM-B of Small nuclear ribonucleoprotein-associated proteins B and B' OS=Homo sapiens GN=SNRPB	-11.458420753479004	9	23.600000381469727	3		2		13	0.23076923076923078	0.7012542798525889	6	1
b49	b49.a1	b49.a1.a2	sp|P14678-3|RSMB_HUMAN Isoform SM-B1 of Small nuclear ribonucleoprotein-associated proteins B and B' OS=Homo sapiens GN=SNRPB	-11.458420753479004	7	29.899999618530273	3		2		13	0.23076923076923078	0.7012542798525889	6	1
b49	b49.a1	b49.a1.a3	sp|P14678|RSMB_HUMAN Small nuclear ribonucleoprotein-associated proteins B and B' OS=Homo sapiens GN=SNRPB PE=1 SV=2	-11.458420753479004	9	24.5	3		2		13	0.23076923076923078	0.7012542798525889	6	1
b49	b49.a1	b49.a1.a4	sp|P63162|RSMN_HUMAN Small nuclear ribonucleoprotein-associated protein N OS=Homo sapiens GN=SNRPN PE=1 SV=1	-11.458420753479004	9	24.5	3		2		13	0.23076923076923078	0.7012542798525889	6	1
b49	b49.a1	b49.a1.a5	tr|B3KVR1|B3KVR1_HUMAN Small nuclear ribonucleoprotein-associated protein OS=Homo sapiens GN=SNRPN PE=2 SV=1	-11.458420753479004	9	25.0	3		2		14	0.21428571428571427	0.637893706954064	6	1
b49	b49.a1	b49.a1.a6	tr|J3QLE5|J3QLE5_HUMAN Small nuclear ribonucleoprotein-associated protein N (Fragment) OS=Homo sapiens GN=SNRPN PE=4 SV=1	-11.458420753479004	13	17.5	3		2		9	0.3333333333333333	1.1544346900318838	6	1
b50	b50.a1	b50.a1.a1	sp|Q9Y2K7-2|KDM2A_HUMAN Isoform 2 of Lysine-specific demethylase 2A OS=Homo sapiens GN=KDM2A	-6.520108222961426	3	96.69999694824219	3		3		36	0.08333333333333333	0.21152765862858836	4	1
b50	b50.a1	b50.a1.a2	sp|Q9Y2K7-4|KDM2A_HUMAN Isoform 4 of Lysine-specific demethylase 2A OS=Homo sapiens GN=KDM2A	-6.520108222961426	5	69.80000305175781	3		3		24	0.125	0.33352143216332397	4	1
b50	b50.a1	b50.a1.a3	sp|Q9Y2K7-5|KDM2A_HUMAN Isoform 5 of Lysine-specific demethylase 2A OS=Homo sapiens GN=KDM2A	-6.520108222961426	4	81.5	3		3		28	0.10714285714285714	0.2798022139979537	4	1
b50	b50.a1	b50.a1.a4	sp|Q9Y2K7|KDM2A_HUMAN Lysine-specific demethylase 2A OS=Homo sapiens GN=KDM2A PE=1 SV=3	-6.520108222961426	2	132.60000610351562	3		3		51	0.058823529411764705	0.14504756993828183	4	1
b51	b51.a1	b51.a1.a1	sp|P04908|H2A1B_HUMAN Histone H2A type 1-B/E OS=Homo sapiens GN=HIST1H2AB PE=1 SV=2	-10.107905387878418	21	14.100000381469727	3		2		4	0.75	4.623413251903491	10	1
b51	b51.a1	b51.a1.a2	sp|P0C0S8|H2A1_HUMAN Histone H2A type 1 OS=Homo sapiens GN=HIST1H2AG PE=1 SV=2	-10.107905387878418	21	14.0	3		2		4	0.75	4.623413251903491	10	1
b51	b51.a1	b51.a1.a3	sp|P20671|H2A1D_HUMAN Histone H2A type 1-D OS=Homo sapiens GN=HIST1H2AD PE=1 SV=2	-10.107905387878418	21	14.0	3		2		4	0.75	4.623413251903491	10	1
b51	b51.a1	b51.a1.a4	sp|Q16777|H2A2C_HUMAN Histone H2A type 2-C OS=Homo sapiens GN=HIST2H2AC PE=1 SV=4	-10.107905387878418	21	13.899999618530273	3		2		4	0.75	4.623413251903491	10	1
b51	b51.a1	b51.a1.a5	sp|Q6FI13|H2A2A_HUMAN Histone H2A type 2-A OS=Homo sapiens GN=HIST2H2AA3 PE=1 SV=3	-10.107905387878418	21	14.0	3		2		4	0.75	4.623413251903491	10	1
b51	b51.a1	b51.a1.a6	sp|Q7L7L0|H2A3_HUMAN Histone H2A type 3 OS=Homo sapiens GN=HIST3H2A PE=1 SV=3	-10.107905387878418	21	14.0	3		2		4	0.75	4.623413251903491	10	1
b51	b51.a1	b51.a1.a7	sp|Q93077|H2A1C_HUMAN Histone H2A type 1-C OS=Homo sapiens GN=HIST1H2AC PE=1 SV=3	-10.107905387878418	21	14.0	3		2		4	0.75	4.623413251903491	10	1
b51	b51.a1	b51.a1.a8	sp|Q96KK5|H2A1H_HUMAN Histone H2A type 1-H OS=Homo sapiens GN=HIST1H2AH PE=1 SV=3	-10.107905387878418	21	13.800000190734863	3		2		4	0.75	4.623413251903491	10	1
b51	b51.a1	b51.a1.a9	sp|Q99878|H2A1J_HUMAN Histone H2A type 1-J OS=Homo sapiens GN=HIST1H2AJ PE=1 SV=3	-10.107905387878418	21	13.899999618530273	3		2		4	0.75	4.623413251903491	10	1
b51	b51.a1	b51.a1.b10	sp|Q9BTM1|H2AJ_HUMAN Histone H2A.J OS=Homo sapiens GN=H2AFJ PE=1 SV=1	-10.107905387878418	21	13.899999618530273	3		2		4	0.75	4.623413251903491	10	1
b52	b52.a1	b52.a1.a1	sp|O75475|PSIP1_HUMAN PC4 and SFRS1-interacting protein OS=Homo sapiens GN=PSIP1 PE=1 SV=1	-5.409492492675781	3	60.0	2		2		25	0.08	0.20226443461741295	1	1
b53	b53.a1	b53.a1.a1	sp|Q7Z460-2|CLAP1_HUMAN Isoform 2 of CLIP-associating protein 1 OS=Homo sapiens GN=CLASP1	-4.796151638031006	1	161.89999389648438	2		2		80	0.025	0.059253725177288885	8	1
b53	b53.a1	b53.a1.a2	sp|Q7Z460-3|CLAP1_HUMAN Isoform 3 of CLIP-associating protein 1 OS=Homo sapiens GN=CLASP1	-4.796151638031006	1	164.3000030517578	2		2		82	0.024390243902439025	0.057767560283175756	8	1
b53	b53.a1	b53.a1.a3	sp|Q7Z460|CLAP1_HUMAN CLIP-associating protein 1 OS=Homo sapiens GN=CLASP1 PE=1 SV=1	-4.796151638031006	1	169.1999969482422	2		2		84	0.023809523809523808	0.056354103749187257	8	1
b53	b53.a1	b53.a1.a4	tr|B7ZLX3|B7ZLX3_HUMAN CLASP1 protein OS=Homo sapiens GN=CLASP1 PE=2 SV=1	-4.796151638031006	1	162.8000030517578	2		2		80	0.025	0.059253725177288885	8	1
b53	b53.a1	b53.a1.a5	tr|F5GWM7|F5GWM7_HUMAN CLIP-associating protein 1 OS=Homo sapiens GN=CLASP1 PE=2 SV=1	-4.796151638031006	2	137.6999969482422	2		2		70	0.02857142857142857	0.06800043251457577	8	1
b53	b53.a1	b53.a1.a6	tr|F5GWS0|F5GWS0_HUMAN CLIP-associating protein 1 OS=Homo sapiens GN=CLASP1 PE=2 SV=1	-4.796151638031006	1	162.5	2		2		79	0.02531645569620253	0.06002584880688211	8	1
b53	b53.a1	b53.a1.a7	tr|F5H2E2|F5H2E2_HUMAN CLIP-associating protein 1 OS=Homo sapiens GN=CLASP1 PE=2 SV=1	-4.796151638031006	2	136.39999389648438	2		2		66	0.030303030303030304	0.07226722201032332	8	1
b53	b53.a1	b53.a1.a8	tr|F8WA11|F8WA11_HUMAN CLIP-associating protein 1 OS=Homo sapiens GN=CLASP1 PE=2 SV=1	-4.796151638031006	1	164.1999969482422	2		2		82	0.024390243902439025	0.057767560283175756	8	1
b54	b54.a1	b54.a1.a1	sp|Q9BXP5-2|SRRT_HUMAN Isoform 2 of Serrate RNA effector molecule homolog OS=Homo sapiens GN=SRRT	-5.443697452545166	2	100.0999984741211	2		2		37	0.05405405405405406	0.13254131515281187	5	1
b54	b54.a1	b54.a1.a2	sp|Q9BXP5-3|SRRT_HUMAN Isoform 3 of Serrate RNA effector molecule homolog OS=Homo sapiens GN=SRRT	-5.443697452545166	2	100.4000015258789	2		2		36	0.05555555555555555	0.13646366638572482	5	1
b54	b54.a1	b54.a1.a3	sp|Q9BXP5-4|SRRT_HUMAN Isoform 4 of Serrate RNA effector molecule homolog OS=Homo sapiens GN=SRRT	-5.443697452545166	2	100.0	2		2		36	0.05555555555555555	0.13646366638572482	5	1
b54	b54.a1	b54.a1.a4	sp|Q9BXP5-5|SRRT_HUMAN Isoform 5 of Serrate RNA effector molecule homolog OS=Homo sapiens GN=SRRT	-5.443697452545166	2	96.0	2		2		34	0.058823529411764705	0.14504756993828183	5	1
b54	b54.a1	b54.a1.a5	sp|Q9BXP5|SRRT_HUMAN Serrate RNA effector molecule homolog OS=Homo sapiens GN=SRRT PE=1 SV=1	-5.443697452545166	2	100.5	2		2		37	0.05405405405405406	0.13254131515281187	5	1
b55	b55.a1	b55.a1.a1	sp|O94776|MTA2_HUMAN Metastasis-associated protein MTA2 OS=Homo sapiens GN=MTA2 PE=1 SV=1	-4.693789482116699	2	74.9000015258789	2		2		37	0.05405405405405406	0.13254131515281187	1	1
b56	b56.a1	b56.a1.a1	sp|P46087-2|NOP2_HUMAN Isoform 2 of Putative ribosomal RNA methyltransferase NOP2 OS=Homo sapiens GN=NOP2	-7.746177673339844	3	88.80000305175781	2		2		27	0.07407407407407407	0.18597101233766966	3	1
b56	b56.a1	b56.a1.a2	sp|P46087-4|NOP2_HUMAN Isoform 4 of Putative ribosomal RNA methyltransferase NOP2 OS=Homo sapiens GN=NOP2	-7.746177673339844	3	92.69999694824219	2		2		29	0.06896551724137931	0.17210229753348028	3	1
b56	b56.a1	b56.a1.a3	sp|P46087|NOP2_HUMAN Putative ribosomal RNA methyltransferase NOP2 OS=Homo sapiens GN=NOP2 PE=1 SV=2	-7.746177673339844	3	89.0999984741211	2		2		28	0.07142857142857142	0.1787686347935873	3	1
b57	b57.a1	b57.a1.a1	sp|P00367|DHE3_HUMAN Glutamate dehydrogenase 1, mitochondrial OS=Homo sapiens GN=GLUD1 PE=1 SV=2	-9.218244552612305	4	61.29999923706055	2		2		28	0.07142857142857142	0.1787686347935873	3	1
b57	b57.a1	b57.a1.a2	sp|P49448|DHE4_HUMAN Glutamate dehydrogenase 2, mitochondrial OS=Homo sapiens GN=GLUD2 PE=1 SV=2	-9.218244552612305	4	61.29999923706055	2		2		29	0.06896551724137931	0.17210229753348028	3	1
b57	b57.a1	b57.a1.a3	tr|B4DGN5|B4DGN5_HUMAN Glutamate dehydrogenase OS=Homo sapiens GN=GLUD1 PE=2 SV=1	-9.218244552612305	6	46.5	2		2		20	0.1	0.2589254117941673	3	1
b58	b58.a1	b58.a1.a1	sp|O43290|SNUT1_HUMAN U4/U6.U5 tri-snRNP-associated protein 1 OS=Homo sapiens GN=SART1 PE=1 SV=1	-5.222935676574707	2	90.0999984741211	2		2		35	0.05714285714285714	0.14062492385132086	1	1
b59	b59.a1	b59.a1.a1	sp|Q14151|SAFB2_HUMAN Scaffold attachment factor B2 OS=Homo sapiens GN=SAFB2 PE=1 SV=1	-4.2924299240112305	1	107.30000305175781	2		2		32	0.0625	0.15478198468945825	7	1
b59	b59.a1	b59.a1.a2	sp|Q15424-2|SAFB1_HUMAN Isoform 2 of Scaffold attachment factor B1 OS=Homo sapiens GN=SAFB	-4.2924299240112305	1	95.0	2		2		26	0.07692307692307693	0.19377664171443643	7	1
b59	b59.a1	b59.a1.a3	sp|Q15424-3|SAFB1_HUMAN Isoform 3 of Scaffold attachment factor B1 OS=Homo sapiens GN=SAFB	-4.2924299240112305	1	102.69999694824219	2		2		27	0.07407407407407407	0.18597101233766966	7	1
b59	b59.a1	b59.a1.a4	sp|Q15424-4|SAFB1_HUMAN Isoform 4 of Scaffold attachment factor B1 OS=Homo sapiens GN=SAFB	-4.2924299240112305	1	102.5999984741211	2		2		27	0.07407407407407407	0.18597101233766966	7	1
b59	b59.a1	b59.a1.a5	sp|Q15424|SAFB1_HUMAN Scaffold attachment factor B1 OS=Homo sapiens GN=SAFB PE=1 SV=4	-4.2924299240112305	1	102.5	2		2		27	0.07407407407407407	0.18597101233766966	7	1
b59	b59.a1	b59.a1.a6	tr|B7Z2F6|B7Z2F6_HUMAN Scaffold attachment factor B1 OS=Homo sapiens GN=SAFB PE=2 SV=1	-4.2924299240112305	2	85.9000015258789	2		2		23	0.08695652173913043	0.22167734899679203	7	1
b59	b59.a1	b59.a1.a7	tr|F5GZU3|F5GZU3_HUMAN Scaffold attachment factor B1 OS=Homo sapiens GN=SAFB PE=2 SV=1	-4.2924299240112305	2	84.5	2		2		24	0.08333333333333333	0.21152765862858836	7	1
b60	b60.a1	b60.a1.a1	sp|P16401|H15_HUMAN Histone H1.5 OS=Homo sapiens GN=HIST1H1B PE=1 SV=3	-9.180456161499023	10	22.5	2		2		4	0.5	2.1622776601683795	1	1
b61	b61.a1	b61.a1.a1	sp|P20839-2|IMDH1_HUMAN Isoform 2 of Inosine-5'-monophosphate dehydrogenase 1 OS=Homo sapiens GN=IMPDH1	-12.60730266571045	5	52.5	2		2		20	0.1	0.2589254117941673	9	1
b61	b61.a1	b61.a1.a2	sp|P20839-3|IMDH1_HUMAN Isoform 3 of Inosine-5'-monophosphate dehydrogenase 1 OS=Homo sapiens GN=IMPDH1	-12.60730266571045	4	60.29999923706055	2		2		21	0.09523809523809523	0.24519708473503288	9	1
b61	b61.a1	b61.a1.a3	sp|P20839-4|IMDH1_HUMAN Isoform 4 of Inosine-5'-monophosphate dehydrogenase 1 OS=Homo sapiens GN=IMPDH1	-12.60730266571045	4	54.70000076293945	2		2		19	0.10526315789473684	0.2742749857031337	9	1
b61	b61.a1	b61.a1.a4	sp|P20839-5|IMDH1_HUMAN Isoform 5 of Inosine-5'-monophosphate dehydrogenase 1 OS=Homo sapiens GN=IMPDH1	-12.60730266571045	4	63.099998474121094	2		2		21	0.09523809523809523	0.24519708473503288	9	1
b61	b61.a1	b61.a1.a5	sp|P20839-6|IMDH1_HUMAN Isoform 6 of Inosine-5'-monophosphate dehydrogenase 1 OS=Homo sapiens GN=IMPDH1	-12.60730266571045	4	64.19999694824219	2		2		24	0.08333333333333333	0.21152765862858836	9	1
b61	b61.a1	b61.a1.a6	sp|P20839-7|IMDH1_HUMAN Isoform 7 of Inosine-5'-monophosphate dehydrogenase 1 OS=Homo sapiens GN=IMPDH1	-12.60730266571045	4	60.79999923706055	2		2		24	0.08333333333333333	0.21152765862858836	9	1
b61	b61.a1	b61.a1.a7	sp|P20839|IMDH1_HUMAN Inosine-5'-monophosphate dehydrogenase 1 OS=Homo sapiens GN=IMPDH1 PE=1 SV=2	-12.60730266571045	4	55.29999923706055	2		2		19	0.10526315789473684	0.2742749857031337	9	1
b61	b61.a1	b61.a1.a8	tr|C9J381|C9J381_HUMAN Inosine-5'-monophosphate dehydrogenase 1 OS=Homo sapiens GN=IMPDH1 PE=2 SV=1	-12.60730266571045	4	55.099998474121094	2		2		19	0.10526315789473684	0.2742749857031337	9	1
b61	b61.a1	b61.a1.a9	tr|E7EQS0|E7EQS0_HUMAN Inosine-5'-monophosphate dehydrogenase 1 OS=Homo sapiens GN=IMPDH1 PE=2 SV=1	-12.60730266571045	4	56.900001525878906	2		2		21	0.09523809523809523	0.24519708473503288	9	1
b62	b62.a1	b62.a1.a1	sp|Q92466|DDB2_HUMAN DNA damage-binding protein 2 OS=Homo sapiens GN=DDB2 PE=1 SV=1	-6.557206630706787	4	47.70000076293945	2		2		17	0.11764705882352941	0.31113393742156426	1	1
b63	b63.a1	b63.a1.a1	sp|P09661|RU2A_HUMAN U2 small nuclear ribonucleoprotein A' OS=Homo sapiens GN=SNRPA1 PE=1 SV=2	-7.767003536224365	9	28.299999237060547	2		2		9	0.2222222222222222	0.6681005372000588	3	1
b63	b63.a1	b63.a1.a2	tr|H0YLR3|H0YLR3_HUMAN U2 small nuclear ribonucleoprotein A' (Fragment) OS=Homo sapiens GN=SNRPA1 PE=2 SV=1	-7.767003536224365	27	9.399999618530273	2		2		5	0.4	1.5118864315095801	3	1
b63	b63.a1	b63.a1.a3	tr|H0YMA0|H0YMA0_HUMAN U2 small nuclear ribonucleoprotein A' (Fragment) OS=Homo sapiens GN=SNRPA1 PE=2 SV=1	-7.767003536224365	17	15.800000190734863	2		2		7	0.2857142857142857	0.9306977288832501	3	1
b64	b64.a1	b64.a1.a1	sp|Q2TAY7|SMU1_HUMAN WD40 repeat-containing protein SMU1 OS=Homo sapiens GN=SMU1 PE=1 SV=2	-6.522878646850586	4	57.400001525878906	2		2		22	0.09090909090909091	0.23284673944206613	1	1

## Sheet: peptides
MS Sample :	DaPR130924_VB109_O1931.m
Group ID	Peptide ID	SequenceLI	Modifs	Charge	MH+ theo	Number of subgroups	Subgroup ids	Number of spectra
a1	pepa1a1	AEPVEVVAPR		2	1066.589599609375	1	a1.a1	2
a1	pepa1a2	AMVEYEIDIQK	M2:+15.99491	2	1354.65625	1	a1.a1	2
a1	pepa1a3	AQNDIIWNIK		2	1214.6531982421875	1	a1.a1	1
a1	pepa1a4	ASADKPISNMK	M10:+15.99491	2	1177.588623046875	1	a1.a1	1
a1	pepa1a5	DPIDVNYEK		2	1092.521240234375	1	a1.a1	1
a1	pepa1a6	DSEEAEIIR		2	1061.5113525390625	1	a1.a1	2
a1	pepa1a7	DVEVDGFSEIR		2	1265.6011962890625	1	a1.a1	1
a1	pepa1a8	EDAIEHFMK	M8:+15.99491 - E1:-18.01056	2	1117.4986572265625	1	a1.a1	1
a1	pepa1a9	EDAIEHFMK	M8:+15.99491	2	1135.50927734375	1	a1.a1	1
a1	pepa1b10	EEIGFRPEYSASQIK	E1:-18.01056	2	1735.8653564453125	1	a1.a1	1
a1	pepa1b11	EEIGFRPEYSASQIK		2	1753.8759765625	1	a1.a1	2
a1	pepa1b12	FYPIEIDYGQDEEAVK		2	1915.8963623046875	1	a1.a1	1
a1	pepa1b13	FYTIIPHDFGMK		2	1468.7298583984375	1	a1.a1	1
a1	pepa1b14	FYTIIPHDFGMK	M11:+15.99491	2	1484.7247314453125	1	a1.a1	1
a1	pepa1b15	GDEVDGVDEVAK		2	1232.564453125	1	a1.a1	1
a1	pepa1b16	GGAAVDPDSGIEHSAH		2	1519.6776123046875	1	a1.a1	2
a1	pepa1b17	GGSDDSSKDPIDVNYEK		2	1825.80908203125	1	a1.a1	2
a1	pepa1b18	GIYFADMVSK		2	1130.5555419921875	1	a1.a1	1
a1	pepa1b19	GIYFADMVSK	M7:+15.99491	2	1146.5504150390625	1	a1.a1	1
a1	pepa1b20	GQDGIGSKAEK		2	1089.553955078125	1	a1.a1	1
a1	pepa1b21	GTNSYYK		2	832.3839721679688	1	a1.a1	1
a1	pepa1b22	HPDVEVDGFSEIR		3	1499.712890625	1	a1.a1	2
a1	pepa1b23	IAPPEAPVTGY		2	1114.5782470703125	1	a1.a1	1
a1	pepa1b24	IAPPEAPVTGYMFGK	M12:+15.99491	3	1593.798583984375	1	a1.a1	1
a1	pepa1b25	IEQMPSKEDAIEHFMK	M4:+15.99491	3	1948.9146728515625	1	a1.a1	1
a1	pepa1b26	IEQMPSKEDAIEHFMK	M4:+15.99491 - M15:+15.99491	3	1964.9095458984375	1	a1.a1	1
a1	pepa1b27	IFPPETSASVAATPPPSTASAPAAVNSSASADKPISNMK		3	3767.8798828125	1	a1.a1	1
a1	pepa1b28	IITIGKISR		2	1000.6517944335938	1	a1.a1	1
a1	pepa1b29	IIWHGSR		2	868.4791870117188	1	a1.a1	1
a1	pepa1b30	IPKPVQDIIK		2	1150.7198486328125	1	a1.a1	1
a1	pepa1b31	KAMVEYEIDIQK	M3:+15.99491	3	1482.7513427734375	1	a1.a1	1
a1	pepa1b32	KGFSIIATEDK		2	1208.652587890625	1	a1.a1	1
a1	pepa1b33	KPPIINNADSVQAK		2	1494.827880859375	1	a1.a1	2
a1	pepa1b34	MAIMVQSPMFDGK		2	1454.6844482421875	1	a1.a1	1
a1	pepa1b35	MAIMVQSPMFDGK	M9:+15.99491	2	1470.679443359375	1	a1.a1	1
a1	pepa1b36	MAIMVQSPMFDGK	M4:+15.99491 - M9:+15.99491	2	1486.67431640625	1	a1.a1	2
a1	pepa1b37	MAIMVQSPMFDGK	M1:+15.99491 - M4:+15.99491 - M9:+15.99491	2	1502.669189453125	1	a1.a1	1
a1	pepa1b38	MIFDVESMK	M1:+15.99491	2	1115.5115966796875	1	a1.a1	2
a1	pepa1b39	MIFDVESMK	M1:+15.99491 - M8:+15.99491	2	1131.5064697265625	1	a1.a1	1
a1	pepa1b40	MIFDVESMKK	M8:+15.99491	2	1243.6064453125	1	a1.a1	1
a1	pepa1b41	MVDPEKPQIGMIDR		2	1628.8138427734375	1	a1.a1	1
a1	pepa1b42	MVDPEKPQIGMIDR	M1:+15.99491	2	1644.808837890625	1	a1.a1	2
a1	pepa1b43	MVDPEKPQIGMIDR	M1:+15.99491 - M11:+15.99491	2	1660.8037109375	1	a1.a1	1
a1	pepa1b44	NREEIGFRPEYSASQIK		3	2024.02001953125	1	a1.a1	1
a1	pepa1b45	NTHATTHNAY		2	1129.50244140625	1	a1.a1	1
a1	pepa1b46	PIDVNYEK		2	977.4943237304688	1	a1.a1	1
a1	pepa1b47	PPEAPVTGYMFGK		2	1393.6824951171875	1	a1.a1	1
a1	pepa1b48	PPEAPVTGYMFGK	M10:+15.99491	2	1409.6773681640625	1	a1.a1	1
a1	pepa1b49	PVEVVAPR		2	866.5098876953125	1	a1.a1	1
a1	pepa1b50	QQVPSGESAIIDR	Q1:-17.02655	2	1382.6915283203125	1	a1.a1	1
a1	pepa1b51	QQVPSGESAIIDR		2	1399.718017578125	1	a1.a1	1
a1	pepa1b52	RKGDEVDGVDEVAK		3	1516.7606201171875	1	a1.a1	1
a1	pepa1b53	SADKPISNMK	M9:+15.99491	2	1106.551513671875	1	a1.a1	1
a1	pepa1b54	SATIGIVDIVK		2	1115.66748046875	1	a1.a1	1
a1	pepa1b55	SEEAEIIR		2	946.484375	1	a1.a1	1
a1	pepa1b56	SIQEIFIAH		2	1057.568115234375	1	a1.a1	1
a1	pepa1b57	SSASADKPISNMK	M12:+15.99491	2	1351.652587890625	1	a1.a1	1
a1	pepa1b58	TGNAWHSK		2	900.4326782226562	1	a1.a1	1
a1	pepa1b59	VFSATIGIVDIVK		3	1361.8043212890625	1	a1.a1	3
a1	pepa1b60	VVSEDFIQDVSASTK		2	1624.806884765625	1	a1.a1	2
a2	pepa2a1	AAVWEITGAEFSK		2	1408.7110595703125	1	a2.a1	1
a2	pepa2a2	ADFTVVAGDEGSSTTGGSSEENK		2	2244.974365234375	1	a2.a1	1
a2	pepa2a3	AIDIADMITR		2	1118.5877685546875	1	a2.a1	1
a2	pepa2a4	AIDIADMITR	M7:+15.99491	2	1134.582763671875	1	a2.a1	1
a2	pepa2a5	DIEQGDVSETIR		2	1361.6546630859375	1	a2.a1	1
a2	pepa2a6	DYIPQAFPGGH		2	1201.5640869140625	1	a2.a1	1
a2	pepa2a7	EDEQQQAIQDIASR		2	1630.76708984375	1	a2.a1	1
a2	pepa2a8	GASFVTSTNPR		2	1136.5699462890625	1	a2.a1	1
a2	pepa2a9	HVIDAIDPNAYEAFK		2	1702.8438720703125	1	a2.a1	1
a2	pepa2b10	IMFSEMK	M2:+15.99491 - M6:+15.99491	2	917.4110717773438	1	a2.a1	1
a2	pepa2b11	IQNEIDMVK		2	1089.561279296875	1	a2.a1	1
a2	pepa2b12	ITTTGQVTSPVK		2	1231.689697265625	1	a2.a1	1
a2	pepa2b13	IYYPDFIVPDPK		2	1466.7569580078125	1	a2.a1	1
a2	pepa2b14	NIQDVVER		2	972.5112915039062	1	a2.a1	1
a2	pepa2b15	NSGEAPSSPTPK		2	1171.5594482421875	1	a2.a1	1
a2	pepa2b16	PNNSGEAPSSPTPK		2	1382.6551513671875	1	a2.a1	1
a2	pepa2b17	SATNIPQIK		2	971.5524291992188	1	a2.a1	1
a2	pepa2b18	SEAHTADGISIR		2	1256.6234130859375	1	a2.a1	2
a2	pepa2b19	TGKPIPFGTIGVHK		3	1451.8372802734375	1	a2.a1	1
a2	pepa2b20	TQIIQDFIR		2	1133.6318359375	1	a2.a1	1
a2	pepa2b21	VIHNAQEVEK		2	1166.6168212890625	1	a2.a1	1
a2	pepa2b22	VIIDIFTGVR		2	1132.6728515625	1	a2.a1	1
a2	pepa2b23	VIQEGIEGIVIK		2	1297.77294921875	1	a2.a1	1
a3	pepa3a1	AIIIAAAPGEK		2	1053.6307373046875	1	a3.a1	1
a3	pepa3a2	DMSAIVAAR		2	933.4827270507812	1	a3.a1	1
a3	pepa3a3	DMSAIVAAR	M2:+15.99491	2	949.4776000976562	1	a3.a1	1
a3	pepa3a4	DTMSDIPEVR		2	1162.541259765625	1	a3.a1	1
a3	pepa3a5	DTMSDIPEVR	M3:+15.99491	2	1178.5362548828125	1	a3.a1	1
a3	pepa3a6	FYFIEAYNAK		2	1265.6204833984375	1	a3.a1	1
a3	pepa3a7	IKEEEAAKD		2	1032.521240234375	1	a3.a1	1
a3	pepa3a8	IPIFPEPIHVFAPR		3	1632.926513671875	1	a3.a1	1
a3	pepa3a9	IVMAGETTNSR		2	1178.583740234375	1	a3.a1	1
a3	pepa3b10	NIEIFFSGSAK		2	1212.6263427734375	1	a3.a1	1
a3	pepa3b11	PIYDDDPSIEGGVNGK		2	1675.7813720703125	1	a3.a1	1
a3	pepa3b12	QTTITSHFAK	Q1:-17.02655	2	1116.56884765625	1	a3.a1	1
a3	pepa3b13	SDGEAKPEPSPSPR		3	1453.6922607421875	1	a3.a1	1
a3	pepa3b14	SFEDPPNHAR		2	1169.5338134765625	1	a3.a1	1
a3	pepa3b15	VGDGVYIPPEAFTFNIK		2	1866.964111328125	1	a3.a1	1
a3	pepa3b16	VIEQIEDIDSR		2	1316.6700439453125	1	a3.a1	1
a3	pepa3b17	VIHPEQHR		2	1015.5435791015625	1	a3.a1	1
a3	pepa3b18	VPTIAVPAISIPDDVR		2	1662.94287109375	1	a3.a1	1
a3	pepa3b19	YGQHPPDAVDEPQMITNEK		3	2168.9921875	1	a3.a1	1
a4	pepa4a1	AGGVGINISAASR		2	1172.6385498046875	1	a4.a1	1
a4	pepa4a2	ASGFVFTR		2	884.462890625	1	a4.a1	1
a4	pepa4a3	AVIDIESER		2	1031.5372314453125	1	a4.a1	1
a4	pepa4a4	DPNNPYDK		2	962.4218139648438	1	a4.a1	1
a4	pepa4a5	EYNVNDDSMK		2	1214.499755859375	1	a4.a1	1
a4	pepa4a6	EYNVNDDSMK	M9:+15.99491	2	1230.4947509765625	1	a4.a1	1
a4	pepa4a7	GDSPIHSIR		2	981.5115966796875	1	a4.a1	1
a4	pepa4a8	IREPAIISK		2	1026.6309814453125	1	a4.a1	1
a4	pepa4a9	KPNADEMK		2	932.4509887695312	1	a4.a1	1
a4	pepa4b10	KTDVEERPR		2	1129.596435546875	1	a4.a1	1
a4	pepa4b11	MSEISSSRPK	M1:+15.99491	2	1137.5572509765625	1	a4.a1	1
a4	pepa4b12	NDIYYNTITNFSEK		2	1721.8021240234375	1	a4.a1	1
a4	pepa4b13	PVTMGDEGGIR		2	1131.5467529296875	1	a4.a1	1
a4	pepa4b14	QAIAWMVSR		2	1061.5565185546875	1	a4.a1	1
a4	pepa4b15	THEMEPAEAIETPIIPHQK	M4:+15.99491	3	2187.074951171875	1	a4.a1	1
a4	pepa4b16	VFIQHITISDEER		3	1586.8177490234375	1	a4.a1	1
a4	pepa4b17	YYTGVVNNNEMVAIQR		2	1870.9119873046875	1	a4.a1	1
a4	pepa4b18	YYTGVVNNNEMVAIQR	M11:+15.99491	2	1886.9068603515625	1	a4.a1	1
a5	pepa5a1	AAGAGTAGPASGPGVVR		2	1395.7342529296875	1	a5.a1	1
a5	pepa5a2	DIMQAIIVR		2	1058.6031494140625	1	a5.a1	1
a5	pepa5a3	DIVIPTQAIPASPAIK		2	1633.9527587890625	1	a5.a1	1
a5	pepa5a4	FYFHEAIR		2	1082.542236328125	1	a5.a1	1
a5	pepa5a5	IEEAVNR		2	830.4370727539062	1	a5.a1	1
a5	pepa5a6	IRNDIINIIR		2	1239.7535400390625	1	a5.a1	1
a5	pepa5a7	KDENESSAPADGEGGSEIQPK		3	2144.958251953125	1	a5.a1	1
a5	pepa5a8	NDIINIIR		2	970.5684204101562	1	a5.a1	1
a5	pepa5a9	NIAHPVIQNFSYETFQQK		3	2164.08251953125	1	a5.a1	1
a5	pepa5b10	NPPTTIGMMTIK		2	1303.67529296875	1	a5.a1	1
a5	pepa5b11	NPPTTIGMMTIK	M8:+15.99491	2	1319.670166015625	1	a5.a1	2
a5	pepa5b12	QPAPGPVEKPPR	Q1:-17.02655	2	1255.6798095703125	1	a5.a1	1
a5	pepa5b13	TEFTITEAVVESSR		2	1568.7806396484375	1	a5.a1	1
a5	pepa5b14	TISGAQDSEAAFAK		2	1395.675537109375	1	a5.a1	1
a5	pepa5b15	WNSSNGVEEK		2	1149.5174560546875	1	a5.a1	1
a6	pepa6a1	AAGPSISHTSGGTQSK		2	1485.7296142578125	1	a6.a1	2
a6	pepa6a2	ATVMDVKPVDYR		2	1393.71484375	1	a6.a1	1
a6	pepa6a3	ATVMDVKPVDYR	M4:+15.99491	3	1409.709716796875	1	a6.a1	1
a6	pepa6a4	IGNPVPYNEGIGQPQVAPPAPAASPAASSR		3	2913.486083984375	1	a6.a1	1
a6	pepa6a5	NIYIMDTSGK		2	1141.55615234375	1	a6.a1	1
a6	pepa6a6	PIIQVINIR		2	1065.6783447265625	1	a6.a1	1
a6	pepa6a7	PQPQNGSSGMGSTVSK	M10:+15.99491	2	1577.7227783203125	1	a6.a1	1
a6	pepa6a8	SGGVGGSNTNWK		2	1163.54443359375	1	a6.a1	1
a6	pepa6a9	VGQISEGAIAAIMQK		2	1515.8204345703125	1	a6.a1	1
a6	pepa6b10	VGQISEGAIAAIMQK	M13:+15.99491	2	1531.8153076171875	1	a6.a1	1
a6	pepa6b11	VIDQQNGIYR		2	1205.627685546875	1	a6.a1	1
a6	pepa6b12	VVTATIWGEDADK		2	1404.7010498046875	1	a6.a1	1
a7	pepa7a1	AANAAENDFSVSQAEMSSR		2	1984.866943359375	1	a7.a1	1
a7	pepa7a2	ADDPYAHISK		2	1116.5323486328125	1	a7.a1	1
a7	pepa7a3	AVSEEQQPAIK		2	1199.6270751953125	1	a7.a1	1
a7	pepa7a4	EVIEAIGEVMVSR	M10:+15.99491	2	1447.7464599609375	1	a7.a1	1
a7	pepa7a5	GAVIVVSHDAR		2	1123.622314453125	1	a7.a1	1
a7	pepa7a6	GFNIPYQDAR		2	1180.574951171875	1	a7.a1	1
a7	pepa7a7	IGFFNQQYAEQIR		2	1613.8074951171875	1	a7.a1	1
a7	pepa7a8	IQGQIEQGDDTAAER		2	1630.76708984375	1	a7.a1	1
a7	pepa7a9	MEETPTEYIQR		2	1396.6417236328125	1	a7.a1	1
a7	pepa7b10	MEETPTEYIQR	M1:+15.99491	2	1412.6365966796875	1	a7.a1	1
a7	pepa7b11	QAMIENASDIK	Q1:-17.02655	2	1202.5726318359375	1	a7.a1	1
a7	pepa7b12	QAMIENASDIK	M3:+15.99491	2	1235.593994140625	1	a7.a1	1
a7	pepa7b13	STIIIIITGK		2	1058.682373046875	1	a7.a1	1
a8	pepa8a1	DKYPNIQVIGGNVVTAAQAK		3	2086.129638671875	1	a8.a1	1
a8	pepa8a2	EDIVVAPAGITIK		2	1325.7679443359375	1	a8.a1	1
a8	pepa8a3	FGVPVIADGGIQNVGH		2	1579.8231201171875	1	a8.a1	1
a8	pepa8a4	GMGSIDAMDK	M2:+15.99491 - M8:+15.99491	2	1056.4339599609375	1	a8.a1	1
a8	pepa8a5	IPIVNEDDEIVAIIAR		2	1779.9854736328125	1	a8.a1	1
a8	pepa8a6	KYEQGFITDPVVISPK		3	1820.979736328125	1	a8.a1	1
a8	pepa8a7	NIIDAGVDAIR		2	1156.6324462890625	1	a8.a1	1
a8	pepa8a8	PQATAVYK		2	877.4782104492188	1	a8.a1	1
a8	pepa8a9	REDIVVAPAGITIK		3	1481.8690185546875	1	a8.a1	1
a8	pepa8b10	TSSAQVEGGVHSIHSYEK		3	1915.9149169921875	1	a8.a1	1
a8	pepa8b11	VAQGVSGAVQDK		2	1158.61181640625	1	a8.a1	1
a8	pepa8b12	VRDVFEAK		2	963.5261840820312	1	a8.a1	1
a8	pepa8b13	YEQGFITDPVVISPK		2	1692.8846435546875	1	a8.a1	1
a9	pepa9a1	APQVIVIAPTR		2	1164.7103271484375	1	a9.a1	1
a9	pepa9a2	EAQEISQNSAIK		2	1317.6649169921875	1	a9.a1	1
a9	pepa9a3	EEYQIVQVEQK		2	1392.7010498046875	1	a9.a1	1
a9	pepa9a4	EGAFSNFPISEETIK		2	1668.81201171875	1	a9.a1	1
a9	pepa9a5	GAVEAIAAAIAH		2	1093.6004638671875	1	a9.a1	1
a9	pepa9a6	IGVPSATEIIK		2	1127.66748046875	1	a9.a1	1
a9	pepa9a7	IKDHIQNGK		2	1052.5850830078125	1	a9.a1	1
a9	pepa9a8	NGIDIIVGTPGR		2	1211.6746826171875	1	a9.a1	1
a9	pepa9a9	QDAQSIHGDIPQK	Q1:-17.02655	2	1419.6866455078125	1	a9.a1	1
a9	pepa9b10	SDAGIESDTAMK	M11:+15.99491	2	1240.53662109375	1	a9.a1	1
a9	pepa9b11	STYEQVDIIGK		2	1252.6424560546875	1	a9.a1	1
a9	pepa9b12	TFSFAIPIIEK		2	1265.71435546875	1	a9.a1	1
b10	pepb10a1	DIIAVVFYGTEK		2	1354.7257080078125	1	b10.a1	1
b10	pepb10a2	DSIIFIVDASK		2	1207.6573486328125	1	b10.a1	1
b10	pepb10a3	DTGIFIDIMHIK	M9:+15.99491	2	1418.7352294921875	1	b10.a1	1
b10	pepb10a4	EIVYPPDYNPEGK		2	1520.7271728515625	1	b10.a1	1
b10	pepb10a5	IMIFTNEDNPHGNDSAK		3	1902.865478515625	1	b10.a1	1
b10	pepb10a6	IMIFTNEDNPHGNDSAK	M2:+15.99491	3	1918.8603515625	1	b10.a1	1
b10	pepb10a7	KPGGFDISIFYR		2	1399.7373046875	1	b10.a1	1
b10	pepb10a8	KQEIIEAITK		2	1172.6888427734375	1	b10.a1	1
b10	pepb10a9	NIYVIQEIDNPGAK		2	1573.822509765625	1	b10.a1	1
b10	pepb10b10	SDSFENPVIQQHFR		2	1703.81396484375	1	b10.a1	2
b10	pepb10b11	TFNTSTGGIIIPSDTK		2	1651.854248046875	1	b10.a1	1
b11	pepb11a1	ANPQVGVAFPH		2	1136.5850830078125	1	b11.a1	1
b11	pepb11a2	DQVTAQEIFQDNHEDGPTAK		3	2243.021484375	1	b11.a1	1
b11	pepb11a3	EDIIQGFR		2	977.5054931640625	1	b11.a1	1
b11	pepb11a4	EEASGSSVTAEEAK		2	1394.6285400390625	1	b11.a1	1
b11	pepb11a5	EPIPPIQQHIWNMINPPAEVTTK	M13:+15.99491	3	2669.3759765625	1	b11.a1	1
b11	pepb11a6	FFMGNQVIK		2	1083.5660400390625	1	b11.a1	1
b11	pepb11a7	HIEIFTDISSR		2	1317.68017578125	1	b11.a1	1
b11	pepb11a8	KVITMFVQR		2	1121.650390625	1	b11.a1	1
b11	pepb11a9	SQIDIIIHSIK		2	1266.741943359375	1	b11.a1	1
b11	pepb11b10	VDEEQMK		2	878.392822265625	1	b11.a1	1
b11	pepb11b11	VITMFVQR		2	993.555419921875	1	b11.a1	1
b12	pepb12a1	AIISASPEVVVAVGFPGAGK		2	1869.0484619140625	1	b12.a1	1
b12	pepb12a2	GKIPAEEFK		2	1018.5571899414062	1	b12.a1	1
b12	pepb12a3	GPITQVTDR		2	986.5269775390625	1	b12.a1	1
b12	pepb12a4	HIVSAGYVHVNR		3	1351.723388671875	1	b12.a1	1
b12	pepb12a5	IIVFTAAGVK		2	1018.6300048828125	1	b12.a1	1
b12	pepb12a6	IIVFTAAGVKPQGK		2	1428.857666015625	1	b12.a1	1
b12	pepb12a7	IVIFTNQMSIGR	M8:+15.99491	2	1394.7464599609375	1	b12.a1	1
b12	pepb12a8	PANWAPGR		2	868.4428100585938	1	b12.a1	1
b12	pepb12a9	TQVEIVADPETR		2	1357.6961669921875	1	b12.a1	1
b12	pepb12b10	VAGFDIDGTIITTR		2	1478.785400390625	1	b12.a1	1
b12	pepb12b11	VFPTGPSDWR		2	1161.5692138671875	1	b12.a1	1
b13	pepb13a1	DGYIHYGQTVK		2	1280.62744140625	1	b13.a1	1
b13	pepb13a2	EMINDGASWTIISTDK		2	1780.8426513671875	1	b13.a1	1
b13	pepb13a3	EMINDGASWTIISTDK	M2:+15.99491	2	1796.8375244140625	1	b13.a1	1
b13	pepb13a4	ERGDQTVIIIHAK		3	1479.8282470703125	1	b13.a1	1
b13	pepb13a5	IGIGNSDQEMQQINIEGK		2	1973.9600830078125	1	b13.a1	1
b13	pepb13a6	IGIGNSDQEMQQINIEGK	M10:+15.99491	2	1989.9549560546875	1	b13.a1	1
b13	pepb13a7	QTAIIDADDPVSQIHK	Q1:-17.02655	2	1733.870849609375	1	b13.a1	1
b13	pepb13a8	QTAIIDADDPVSQIHK		3	1750.8974609375	1	b13.a1	1
b13	pepb13a9	TIYISDSDKR		2	1197.6114501953125	1	b13.a1	1
b13	pepb13b10	VWFGDVEAETMYR		2	1602.72607421875	1	b13.a1	1
b13	pepb13b11	VWFGDVEAETMYR	M11:+15.99491	2	1618.720947265625	1	b13.a1	1
b14	pepb14a1	EDMTPINISSR		2	1262.60498046875	1	b14.a1	1
b14	pepb14a2	GGEDTNDIQQK		2	1204.5445556640625	1	b14.a1	1
b14	pepb14a3	MMGGAGPGSSIEAR	M1:+15.99491 - M2:+15.99491	2	1352.59375	1	b14.a1	1
b14	pepb14a4	PGAGPAQVPR		2	949.5217895507812	1	b14.a1	1
b14	pepb14a5	PGGPPNPPGPSPK		2	1198.6219482421875	1	b14.a1	1
b14	pepb14a6	PGKPGAGPAQVPR		3	1231.6910400390625	1	b14.a1	1
b14	pepb14a7	SAGGEPGPEAGR		2	1084.502197265625	1	b14.a1	1
b14	pepb14a8	SPQISISPR		2	984.5477294921875	1	b14.a1	1
b14	pepb14a9	TYIQTEIPFK		2	1239.662353515625	1	b14.a1	1
b15	pepb15a1	AEEVATFFAK		2	1112.562744140625	1	b15.a1	1
b15	pepb15a2	GPVFAPPYEPIPENVK		2	1753.9163818359375	1	b15.a1	1
b15	pepb15a3	HIQDIMEGITAK		2	1355.69921875	1	b15.a1	1
b15	pepb15a4	MIDHEYTTK		2	1137.52490234375	1	b15.a1	1
b15	pepb15a5	NIQIFMENK		2	1136.5772705078125	1	b15.a1	1
b15	pepb15a6	QPEDDIFDR	Q1:-17.02655	2	1117.4801025390625	1	b15.a1	1
b15	pepb15a7	SMMNIQTK	M3:+15.99491	2	968.4544067382812	1	b15.a1	1
b15	pepb15a8	TYNASITIQQQIK		2	1507.8118896484375	1	b15.a1	1
b15	pepb15a9	VPSPPPGHK		2	915.505126953125	1	b15.a1	1
b16	pepb16a1	EVDATSPAPSTSSTVK		2	1576.7705078125	1	b16.a1	1
b16	pepb16a2	GEFTYYEIQDNTGK		2	1664.7442626953125	1	b16.a1	1
b16	pepb16a3	MFHATVATENEVFR	M1:+15.99491	3	1667.7850341796875	1	b16.a1	1
b16	pepb16a4	MREEYDK		2	970.4302978515625	1	b16.a1	1
b16	pepb16a5	TEGAEATPGAQK		2	1159.5594482421875	1	b16.a1	1
b16	pepb16a6	TEPEEVSIEDSAQSDIK		2	1876.8662109375	1	b16.a1	1
b16	pepb16a7	TPQMPPTTPSSSFFTK	M4:+15.99491	2	1769.8419189453125	1	b16.a1	1
b16	pepb16a8	TTIYEIQDDR		2	1253.6011962890625	1	b16.a1	1
b17	pepb17a1	DSEPSSTVSINGTFFK		2	1715.812744140625	1	b17.a1	1
b17	pepb17a2	KVEPSDPVAR		2	1097.595458984375	1	b17.a1	1
b17	pepb17a3	PIVIIPQR		2	935.6041259765625	1	b17.a1	1
b17	pepb17a4	STIASVNIQAIPDK		2	1456.801025390625	1	b17.a1	1
b17	pepb17a5	TTTGPPHIVPPQPIPR		3	1707.9544677734375	1	b17.a1	1
b17	pepb17a6	VAIEFGSEEPR		2	1233.6114501953125	1	b17.a1	2
b17	pepb17a7	VPIIIHQK		2	947.6041259765625	1	b17.a1	1
b18	pepb18a1	DPQTEEFK		2	993.4528198242188	1	b18.a1	1
b18	pepb18a2	GWEAFINAPEANR		2	1474.707763671875	1	b18.a1	1
b18	pepb18a3	HPDGVASVSFR		2	1171.5859375	1	b18.a1	1
b18	pepb18a4	MQEIYGDGK	M1:+15.99491	2	1056.467041015625	1	b18.a1	1
b18	pepb18a5	SGTNIDGNDEFDEQIR	S1:+42.01057	2	1851.799560546875	1	b18.a1	1
b18	pepb18a6	TAEEPPQEK		2	1028.4898681640625	1	b18.a1	1
b18	pepb18a7	TEDGGEFEEGASENNAK		2	1783.7257080078125	1	b18.a1	1
b19	pepb19a1	EAMMGIAQIYK		2	1254.623046875	1	b19.a1	1
b19	pepb19a2	HDVIVSIVTAAK		2	1252.7264404296875	1	b19.a1	1
b19	pepb19a3	IAPVHIDTESISAIIK		3	1706.9691162109375	1	b19.a1	1
b19	pepb19a4	IYAPEAPYTSPDK		2	1451.7056884765625	1	b19.a1	1
b19	pepb19a5	SIDGTADDEDEGVPTDQAIR		2	2103.931640625	1	b19.a1	1
b19	pepb19a6	TPVTEQEEK		2	1060.51611328125	1	b19.a1	1
b19	pepb19a7	VAEAAIQIFK		2	1089.6307373046875	1	b19.a1	1
b20	pepb20a1	DNQISEVANK		2	1117.548828125	1	b20.a1	1
b20	pepb20a2	GAAGDWGER		2	918.4067993164062	1	b20.a1	1
b20	pepb20a3	KIQANGPVAK		2	1025.610595703125	1	b20.a1	1
b20	pepb20a4	NSSNKPAVTTK		2	1146.61181640625	1	b20.a1	1
b20	pepb20a5	VADNSFDAK		2	966.453125	1	b20.a1	1
b20	pepb20a6	VAGGAAPSKPASAK		2	1211.6746826171875	1	b20.a1	1
b21	pepb21a1	AEAESIYQSK		2	1125.54296875	1	b21.a1	1
b21	pepb21a2	AQYEDIAQK		2	1065.521484375	1	b21.a1	1
b21	pepb21a3	FIEQQNQVIQTK		2	1475.78564453125	1	b21.a1	1
b21	pepb21a4	INDIEDAIQQAK		2	1357.6961669921875	1	b21.a1	1
b21	pepb21a5	TNAENEFVTIK		2	1265.6375732421875	1	b21.a1	1
b21	pepb21a6	YEEIQITAGR		2	1179.6009521484375	1	b21.a1	1
b22	pepb22a1	AIGSTSKPQESPK		2	1329.7012939453125	1	b22.a1	1
b22	pepb22a2	DSPFGISFVR		2	1124.5738525390625	1	b22.a1	1
b22	pepb22a3	IIPHQIYGVVPQA		2	1434.810791015625	1	b22.a1	1
b22	pepb22a4	TPATAPVPAR		2	980.5527954101562	1	b22.a1	1
b22	pepb22a5	TSPVTASDPAGPSYAAATIQASSAASSASPVSR		3	3063.487060546875	1	b22.a1	1
b22	pepb22a6	YSQVIGIGGR		2	1049.57421875	1	b22.a1	1
b23	pepb23a1	EVQQTIEEIR		2	1244.6485595703125	1	b23.a1	1
b23	pepb23a2	FPANANSTK		2	949.4741821289062	1	b23.a1	1
b23	pepb23a3	ITIDIIR		2	843.5302734375	1	b23.a1	1
b23	pepb23a4	NAPQISDGSEVVVVK		2	1541.8173828125	1	b23.a1	2
b23	pepb23a5	QIIITSPVPGR		2	1180.705322265625	1	b23.a1	1
b24	pepb24a1	FSSSSGYGGGSSR		2	1235.529052734375	1	b24.a1	1
b24	pepb24a2	GGSGGSYGGGGSGGGYGGGSGSR		2	1791.7281494140625	1	b24.a1	1
b24	pepb24a3	SGGGGGGGIGSGGSIR		2	1232.59814453125	1	b24.a1	1
b24	pepb24a4	SRSGGGGGGGIGSGGSIR		3	1475.7314453125	1	b24.a1	1
b24	pepb24a5	SRSGGGGGGGIGSGGSIRSSY		3	1812.8587646484375	1	b24.a1	1
b25	pepb25a1	ASDPQSPPQVSR		2	1268.6234130859375	1	b25.a1	1
b25	pepb25a2	HNIEQDIVR		2	1123.5859375	1	b25.a1	1
b25	pepb25a3	IQHQTEITNQIEYNK		3	1858.9298095703125	1	b25.a1	1
b25	pepb25a4	NHIIETTPK		2	1052.5738525390625	1	b25.a1	1
b25	pepb25a5	NNFAAEMEK		2	1053.4674072265625	1	b25.a1	1
b26	pepb26a1	FIESIPEEEQQR		2	1504.7281494140625	1	b26.a1	1
b26	pepb26a2	FREDHPDIIQNAK		3	1582.7977294921875	1	b26.a1	1
b26	pepb26a3	QIQEERPEISESEITR		3	1943.96728515625	1	b26.a1	1
b26	pepb26a4	SDIPEKPK		2	913.4993286132812	1	b26.a1	1
b26	pepb26a5	WVEISNEVR		2	1131.5797119140625	1	b26.a1	1
b27	pepb27a1	EEQMDGTVTIK	M4:+15.99491	2	1266.588623046875	1	b27.a1	1
b27	pepb27a2	EMIGGEIIPR	M2:+15.99491	2	1130.5877685546875	1	b27.a1	1
b27	pepb27a3	IEVQDTSGGTTAIRPSASTQAISSSVSSSK		3	2952.47607421875	1	b27.a1	1
b27	pepb27a4	IVVFQYSDGK		2	1155.6048583984375	1	b27.a1	1
b27	pepb27a5	VVEEITR		2	845.4730834960938	1	b27.a1	1
b28	pepb28a1	ESETTTSIVIER		2	1364.6907958984375	1	b28.a1	1
b28	pepb28a2	IDYGEYMDK	M7:+15.99491	2	1149.477294921875	1	b28.a1	1
b28	pepb28a3	QATTIIADNIIFISDQTK		2	1992.06494140625	1	b28.a1	1
b28	pepb28a4	SGDSEVYQIGDVSQK		2	1611.7501220703125	1	b28.a1	1
b28	pepb28a5	VGQDPVIR		2	883.5	1	b28.a1	1
b29	pepb29a1	DAVTYTEHAK		2	1134.54296875	1	b29.a1	1
b29	pepb29a2	DNIQGITKPAIR		2	1325.7540283203125	1	b29.a1	1
b29	pepb29a3	ISGIIYEETR		2	1180.621337890625	1	b29.a1	1
b29	pepb29a4	TVTAMDVVYAIK		2	1310.702880859375	1	b29.a1	1
b29	pepb29a5	TVTAMDVVYAIK	M5:+15.99491	2	1326.69775390625	1	b29.a1	1
b30	pepb30a1	EEGYDSVFSVVR		2	1386.654052734375	1	b30.a1	1
b30	pepb30a2	EVTEPININPAK		2	1324.7110595703125	1	b30.a1	1
b30	pepb30a3	GAATSVSNPR		2	959.4909057617188	1	b30.a1	1
b30	pepb30a4	GVEKPPHIAAIIIAR		3	1584.958740234375	1	b30.a1	1
b30	pepb30a5	IAVVDEWR		2	987.5261840820312	1	b30.a1	1
b31	pepb31a1	IIEQYKEESK		2	1266.657958984375	1	b31.a1	1
b31	pepb31a2	NFIIDQTNVSAAAQR		2	1647.8453369140625	1	b31.a1	1
b31	pepb31a3	NGQDIGVAFK		2	1048.5426025390625	1	b31.a1	1
b31	pepb31a4	YNIIGTNTIMDK		2	1382.6988525390625	1	b31.a1	1
b31	pepb31a5	YNIIGTNTIMDK	M10:+15.99491	2	1398.69384765625	1	b31.a1	1
b32	pepb32a1	AIQAINGR		2	842.4846801757812	1	b32.a1	1
b32	pepb32a2	ATATIAIGTDSIK	A1:+42.01057	2	1303.7108154296875	1	b32.a1	1
b32	pepb32a3	AVTPPMPIITPATPGGIPPAAAVAAAAATAK	M6:+15.99491	3	2810.548828125	1	b32.a1	1
b32	pepb32a4	GYGFIEYEK		2	1105.5205078125	1	b32.a1	1
b32	pepb32a5	VVAEVYDQER		2	1207.5958251953125	1	b32.a1	1
b33	pepb33a1	DPDYQPPAK		2	1030.484375	1	b33.a1	1
b33	pepb33a2	QIIDMHFK	Q1:-17.02655	2	1014.5081176757812	1	b33.a1	1
b33	pepb33a3	VVGNMKPPKPTK	M5:+15.99491	2	1311.7457275390625	1	b33.a1	1
b33	pepb33a4	YAIIQHQK		2	1000.5579223632812	1	b33.a1	1
b34	pepb34a1	AEIDDTPMR	M8:+15.99491	2	1063.472900390625	1	b34.a1	1
b34	pepb34a2	FAQHGTFEYEYSQR		3	1762.7823486328125	1	b34.a1	1
b34	pepb34a3	GMGPGTPAGYGR	M2:+15.99491	2	1136.5157470703125	1	b34.a1	1
b34	pepb34a4	YGEPGEVFINK		2	1252.621337890625	1	b34.a1	1
b35	pepb35a1	AIQIEVDR		2	943.5211181640625	1	b35.a1	1
b35	pepb35a2	DPSISDSSTVGIQR		2	1461.7183837890625	1	b35.a1	1
b35	pepb35a3	EAVATIMSGSK		2	1093.55615234375	1	b35.a1	1
b35	pepb35a4	INTTTMSNATANSSIR	M6:+15.99491	2	1697.812744140625	1	b35.a1	1
b36	pepb36a1	INQESTAPK		2	987.510986328125	1	b36.a1	1
b36	pepb36a2	NQIVTPEPTSR		2	1241.64892578125	1	b36.a1	1
b36	pepb36a3	TPEPVVPTAPEPHPTTSTDQPVTPK		3	2623.325439453125	1	b36.a1	1
b36	pepb36a4	TPESIVPIAPEIQPSTSR		2	1922.02294921875	1	b36.a1	1
b37	pepb37a1	APISNPGMSEAGNFGGN	M8:+15.99491	2	1635.7071533203125	1	b37.a1	1
b37	pepb37a2	APTNIVYK		2	905.509521484375	1	b37.a1	1
b37	pepb37a3	IDDMTAAPMDVR	M4:+15.99491	2	1350.6031494140625	1	b37.a1	1
b37	pepb37a4	PEGINFQDIK		2	1160.594970703125	1	b37.a1	1
b38	pepb38a1	AIAAAGYDVEK		2	1107.5684814453125	1	b38.a1	1
b38	pepb38a2	ASGPPVSEIITK		2	1198.668212890625	1	b38.a1	1
b38	pepb38a3	KASGPPVSEIITK		2	1326.76318359375	1	b38.a1	1
b38	pepb38a4	SGVSIAAIK		2	845.509521484375	1	b38.a1	1
b39	pepb39a1	AAETIIDTK		2	961.5205078125	1	b39.a1	1
b39	pepb39a2	AVIVQFSNGK		2	1062.5946044921875	1	b39.a1	1
b39	pepb39a3	IGTISIPIPPAQTSDR		2	1665.9173583984375	1	b39.a1	1
b39	pepb39a4	ISYVGNNFGTGAIK		2	1440.7486572265625	1	b39.a1	1
b40	pepb40a1	AVIMFGVPYVYTQSR		2	1730.89404296875	1	b40.a1	1
b40	pepb40a2	GNDQVAISSK		2	1018.5167846679688	1	b40.a1	1
b40	pepb40a3	IPFIGIAISSR		2	1173.6993408203125	1	b40.a1	1
b40	pepb40a4	TDYGIMVFADK		2	1259.59814453125	1	b40.a1	1
b41	pepb41a1	AIEPIEGIETMR		2	1358.6988525390625	1	b41.a1	1
b41	pepb41a2	GPIEPSEPAVVAAAR		2	1463.78564453125	1	b41.a1	1
b41	pepb41a3	IGIEFFDQPAVPIAR		2	1672.9061279296875	1	b41.a1	1
b41	pepb41a4	IVETEAYIGPEDEAAHSR		3	1986.9407958984375	1	b41.a1	1
b42	pepb42a1	AESAIAQQAK		2	1016.5374755859375	1	b42.a1	1
b42	pepb42a2	GSSSANPVNSVR		2	1174.58154296875	1	b42.a1	1
b42	pepb42a3	TSGQTFANSNSSR		2	1356.6142578125	1	b42.a1	1
b43	pepb43a1	GEHPGISIGDVAK		2	1279.66455078125	1	b43.a1	1
b43	pepb43a2	GKFEDMAK	M6:+15.99491	2	941.4401245117188	1	b43.a1	1
b43	pepb43a3	IKGEHPGISIGDVAK		3	1520.843505859375	1	b43.a1	1
b44	pepb44a1	GDIVIIHEK		2	1023.5836791992188	1	b44.a1	1
b44	pepb44a2	IDIIEANSYK		2	1165.6103515625	1	b44.a1	1
b44	pepb44a3	TYSSTSSFSDAK		2	1280.564453125	1	b44.a1	1
b45	pepb45a1	AIISGAGPADVYTFNFSK		2	1857.9385986328125	1	b45.a1	1
b45	pepb45a2	IINAAQER		2	914.5057983398438	1	b45.a1	1
b45	pepb45a3	VENPAEVIR		2	1026.558349609375	1	b45.a1	1
b46	pepb46a1	AVFPSIVGR		2	945.5521240234375	1	b46.a1	1
b46	pepb46a2	DSYVGDEAQSK		2	1198.522705078125	1	b46.a1	1
b46	pepb46a3	VAPEEHPVIITEAPINPK		3	1954.0648193359375	1	b46.a1	1
b47	pepb47a1	ITMQVSSIQR		2	1162.625244140625	1	b47.a1	1
b47	pepb47a2	NVGQFSGFPFEK		2	1356.65869140625	1	b47.a1	1
b47	pepb47a3	VYENYPTYDITER		2	1662.7650146484375	1	b47.a1	1
b48	pepb48a1	APEIIFGAR		2	973.5469970703125	1	b48.a1	1
b48	pepb48a2	IDFIGEGQFATVYK		2	1587.8057861328125	1	b48.a1	1
b48	pepb48a3	TEAIEQGGIPK		2	1142.6055908203125	1	b48.a1	1
b49	pepb49a1	GENIVSMTVEGPPPK		2	1554.7835693359375	1	b49.a1	1
b49	pepb49a2	GENIVSMTVEGPPPK	M7:+15.99491	2	1570.778564453125	1	b49.a1	1
b49	pepb49a3	VIGIVIIR		2	882.6138916015625	1	b49.a1	1
b50	pepb50a1	IAGIDITDATIR		2	1258.7005615234375	1	b50.a1	1
b50	pepb50a2	IANVTIIDIR		2	1127.6787109375	1	b50.a1	1
b50	pepb50a3	IQAITASSANIR		2	1244.6961669921875	1	b50.a1	1
b51	pepb51a1	AGIQFPVGR		2	944.5316772460938	1	b51.a1	1
b51	pepb51a2	VTIAQGGVIPNIQAVIIPK		2	1931.169189453125	1	b51.a1	2
b52	pepb52a1	FSSQQAATK		2	967.4848022460938	1	b52.a1	1
b52	pepb52a2	IDNIDVNR		2	958.4957275390625	1	b52.a1	1
b53	pepb53a1	GPPVTPSSEK		2	998.5156860351562	1	b53.a1	1
b53	pepb53a2	NSSNTSVGSPSNTIGR		2	1577.7518310546875	1	b53.a1	1
b54	pepb54a1	MEGGTENDIR	M1:+15.99491	2	1137.4844970703125	1	b54.a1	1
b54	pepb54a2	VAISEPQPER		2	1125.59033203125	1	b54.a1	1
b55	pepb55a1	IVEGESDNR		2	1018.4804077148438	1	b55.a1	1
b55	pepb55a2	TIIADQGEIR		2	1115.60595703125	1	b55.a1	1
b56	pepb56a1	GPQPPTVSPIR		2	1148.6427001953125	1	b56.a1	1
b56	pepb56a2	TQASSSFQDSSQPAGK		2	1625.7406005859375	1	b56.a1	1
b57	pepb57a1	IIAEGANGPTTPEADK		2	1583.7916259765625	1	b57.a1	1
b57	pepb57a2	YSTDVSVDEVK		2	1241.5899658203125	1	b57.a1	1
b58	pepb58a1	IEQGGTADGIR		2	1116.5648193359375	1	b58.a1	1
b58	pepb58a2	TPYIVISGSGK		2	1121.6204833984375	1	b58.a1	1
b59	pepb59a1	ADSIIAVVK		2	915.5513916015625	1	b59.a1	1
b59	pepb59a2	RPYDIDR		2	934.4744873046875	1	b59.a1	1
b60	pepb60a1	AIAAGGYDVEK		2	1093.5528564453125	1	b60.a1	1
b60	pepb60a2	ATGPPVSEIITK		2	1212.6839599609375	1	b60.a1	1
b61	pepb61a1	IAQGVSGSIQDK		2	1202.637939453125	1	b61.a1	1
b61	pepb61a2	IEIVVAPAGVTIK		2	1309.8094482421875	1	b61.a1	1
b62	pepb62a1	GIGAGGSITGIK		2	1030.589599609375	1	b62.a1	1
b62	pepb62a2	YNIIVVGR		2	933.5521240234375	1	b62.a1	1
b63	pepb63a1	GIIQSGQIPGR		2	1125.637939453125	1	b63.a1	1
b63	pepb63a2	NAIANASTIAEVER		2	1458.755126953125	1	b63.a1	1
b64	pepb64a1	IMAIIGQAIK		2	1057.6441650390625	1	b64.a1	1
b64	pepb64a2	SIEIESSDVIR	S1:+42.01057	2	1289.6588134765625	1	b64.a1	1

## Sheet: spectra
MS Sample :	DaPR130924_VB109_O1931.m
Group ID	Peptide ID	Sample	Scan	Rt (minutes)	Sequence (top)	Modifs (top)	Number of subgroups	Sub-groups Ids	Best E-value	Best hyperscore	Charge	MH+ Obs	MH+ theo	DeltaMH+	Delta-ppm
a1	pepa1b58	DaPR130924_VB109_O1931.m	706	10.210000038146973	TGNAWHSK		1	a1.a1	1.2999999853491317E-5	39.0	2	900.4329223632812	900.4326782226562	1.9999999494757503E-4	0.22211543381827337
a1	pepa1b45	DaPR130924_VB109_O1931.m	718	10.329999923706055	NTHATTHNAY		1	a1.a1	0.014000000432133675	28.600000381469727	2	1129.502197265625	1129.50244140625	-3.000000142492354E-4	-0.2656036881830288
a1	pepa1b20	DaPR130924_VB109_O1931.m	754	10.600000381469727	GQDGIGSKAEK		1	a1.a1	7.200000109151006E-4	36.099998474121094	2	1089.55419921875	1089.553955078125	3.000000142492354E-4	0.2753420451103078
a1	pepa1b53	DaPR130924_VB109_O1931.m	755	10.609999656677246	SADKPLSNMK	M9:+15.99491	1	a1.a1	0.027000000700354576	24.700000762939453	2	1106.55126953125	1106.551513671875	-9.999999747378752E-5	-0.090370846940471
a1	pepa1a4	DaPR130924_VB109_O1931.m	806	11.100000381469727	ASADKPLSNMK	M10:+15.99491	1	a1.a1	0.008200000040233135	31.100000381469727	2	1177.58642578125	1177.588623046875	-0.002099999925121665	-1.7833052086459167
a1	pepa1b57	DaPR130924_VB109_O1931.m	843	11.460000038146973	SSASADKPLSNMK	M12:+15.99491	1	a1.a1	5.499999970197678E-4	36.599998474121094	2	1351.656005859375	1351.652587890625	0.0034000000450760126	2.515439304105515
a1	pepa1b21	DaPR130924_VB109_O1931.m	952	12.430000305175781	GTNSYYK		1	a1.a1	0.026000000536441803	25.600000381469727	2	832.3847045898438	832.3839721679688	6.99999975040555E-4	0.840958017508896
a1	pepa1b52	DaPR130924_VB109_O1931.m	1269	15.0	RKGDEVDGVDEVAK		1	a1.a1	4.4999999227002263E-4	48.400001525878906	3	1516.761474609375	1516.7606201171875	7.999999797903001E-4	0.527439840657579
a1	pepa1b16	DaPR130924_VB109_O1931.m	1465	16.3799991607666	GGAAVDPDSGLEHSAH		1	a1.a1	0.027000000700354576	30.399999618530273	3	1519.6788330078125	1519.6776123046875	0.0012000000569969416	0.7896412023712486
a1	pepa1b16	DaPR130924_VB109_O1931.m	1478	16.450000762939453	GGAAVDPDSGLEHSAH		1	a1.a1	5.099999834783375E-4	40.70000076293945	2	1519.67822265625	1519.6776123046875	6.99999975040555E-4	0.46062399641392404
a1	pepa1b29	DaPR130924_VB109_O1931.m	1470	16.40999984741211	LLWHGSR		1	a1.a1	0.014999999664723873	39.099998474121094	2	868.4816284179688	868.4791870117188	0.002400000113993883	2.7634515022194757
a1	pepa1a9	DaPR130924_VB109_O1931.m	1540	16.850000381469727	EDAIEHFMK	M8:+15.99491	1	a1.a1	0.003000000026077032	32.900001525878906	2	1135.510986328125	1135.50927734375	0.0017999999690800905	1.5851917769362098
a1	pepa1b33	DaPR130924_VB109_O1931.m	1567	17.0	KPPLLNNADSVQAK		1	a1.a1	2.3000000126671694E-8	63.29999923706055	2	1494.83203125	1494.827880859375	0.00419999985024333	2.8096879273008706
a1	pepa1b33	DaPR130924_VB109_O1931.m	1564	16.979999542236328	KPPLLNNADSVQAK		1	a1.a1	0.006300000008195639	43.400001525878906	3	1494.833251953125	1494.827880859375	0.0052999998442828655	3.5455585971783594
a1	pepa1b55	DaPR130924_VB109_O1931.m	1581	17.079999923706055	SEEAEIIR		1	a1.a1	0.012000000104308128	35.099998474121094	2	946.488037109375	946.484375	0.003599999938160181	3.8035492536896673
a1	pepa1b46	DaPR130924_VB109_O1931.m	1613	17.260000228881836	PIDVNYEK		1	a1.a1	0.0010999999940395355	38.5	2	977.494873046875	977.4943237304688	6.000000284984708E-4	0.6138143352164497
a1	pepa1b26	DaPR130924_VB109_O1931.m	1656	17.530000686645508	LEQMPSKEDAIEHFMK	M4:+15.99491 - M15:+15.99491	1	a1.a1	0.009800000116229057	37.900001525878906	3	1964.911376953125	1964.9095458984375	0.0017000000225380063	0.8651797870729445
a1	pepa1b15	DaPR130924_VB109_O1931.m	1701	17.809999465942383	GDEVDGVDEVAK		1	a1.a1	8.100000314925637E-8	49.0	2	1232.5625	1232.564453125	-0.0020000000949949026	-1.622633274815101
a1	pepa1b17	DaPR130924_VB109_O1931.m	1718	17.899999618530273	GGSDDSSKDPIDVNYEK		1	a1.a1	4.4999998749517545E-7	52.5	2	1825.80712890625	1825.80908203125	-0.0019000000320374966	-1.040634560719628
a1	pepa1b17	DaPR130924_VB109_O1931.m	1715	17.8799991607666	GGSDDSSKDPIDVNYEK		1	a1.a1	1.2000000424450263E-6	60.29999923706055	3	1825.8070068359375	1825.80908203125	-0.0020000000949949026	-1.0954048343158977
a1	pepa1b43	DaPR130924_VB109_O1931.m	1801	18.360000610351562	MVDPEKPQLGMIDR	M1:+15.99491 - M11:+15.99491	1	a1.a1	6.000000284984708E-4	32.099998474121094	2	1660.8031005859375	1660.8037109375	-6.000000284984708E-4	-0.36127088622639175
a1	pepa1a1	DaPR130924_VB109_O1931.m	1813	18.43000030517578	AEPVEVVAPR		1	a1.a1	0.008500000461935997	40.0	2	1066.5924072265625	1066.589599609375	0.002899999963119626	2.7189464102985017
a1	pepa1a1	DaPR130924_VB109_O1931.m	1915	18.959999084472656	AEPVEVVAPR		1	a1.a1	0.0015999999595806003	39.599998474121094	2	1066.5921630859375	1066.589599609375	0.0027000000700354576	2.531432962616829
a1	pepa1a6	DaPR130924_VB109_O1931.m	1823	18.479999542236328	DSEEAEIIR		1	a1.a1	0.0010000000474974513	41.900001525878906	2	1061.5123291015625	1061.5113525390625	0.0010000000474974513	0.9420530878972887
a1	pepa1a6	DaPR130924_VB109_O1931.m	1921	19.0	DSEEAEIIR		1	a1.a1	0.0010000000474974513	37.70000076293945	2	1061.51220703125	1061.5113525390625	8.999999845400453E-4	0.8478477242728557
a1	pepa1b49	DaPR130924_VB109_O1931.m	1833	18.510000228881836	PVEVVAPR		1	a1.a1	4.600000011123484E-6	42.79999923706055	2	866.509765625	866.5098876953125	-9.999999747378752E-5	-0.11540548918577387
a1	pepa1a5	DaPR130924_VB109_O1931.m	1894	18.860000610351562	DPIDVNYEK		1	a1.a1	4.8000001697801054E-5	43.20000076293945	2	1092.521728515625	1092.521240234375	6.000000284984708E-4	0.5491884335079424
a1	pepa1b40	DaPR130924_VB109_O1931.m	1949	19.15999984741211	MIFDVESMKK	M8:+15.99491	1	a1.a1	8.299999899463728E-5	39.400001525878906	2	1243.6043701171875	1243.6064453125	-0.002099999925121665	-1.6886370547830072
a1	pepa1a8	DaPR130924_VB109_O1931.m	1959	19.209999084472656	EDAIEHFMK	M8:+15.99491 - E1:-18.01056	1	a1.a1	2.099999983329326E-4	30.899999618530273	2	1117.49951171875	1117.4986572265625	8.999999845400453E-4	0.8053700814045619
a1	pepa1b42	DaPR130924_VB109_O1931.m	2065	19.780000686645508	MVDPEKPQLGMIDR	M1:+15.99491	1	a1.a1	2.2000000171829015E-4	39.79999923706055	2	1644.8115234375	1644.808837890625	0.00279999990016222	1.7023254226631364
a1	pepa1b42	DaPR130924_VB109_O1931.m	1961	19.229999542236328	MVDPEKPQLGMIDR	M11:+15.99491	1	a1.a1	0.0027000000700354576	33.400001525878906	2	1644.8148193359375	1644.808837890625	0.006099999882280827	3.7086375886110474
a1	pepa1b31	DaPR130924_VB109_O1931.m	1966	19.25	KAMVEYEIDLQK	M3:+15.99491	1	a1.a1	0.024000000208616257	36.70000076293945	3	1482.7493896484375	1482.7513427734375	-0.0019000000320374966	-1.2814016600272364
a1	pepa1b51	DaPR130924_VB109_O1931.m	1995	19.40999984741211	QQVPSGESAILDR		1	a1.a1	1.3000000365082087E-7	46.79999923706055	2	1399.7193603515625	1399.718017578125	0.00139999995008111	1.000201420928676
a1	pepa1b28	DaPR130924_VB109_O1931.m	1996	19.43000030517578	ILTLGKLSR		1	a1.a1	2.9000000722589903E-5	36.099998474121094	2	1000.6524658203125	1000.6517944335938	6.99999975040555E-4	0.699544016144778
a1	pepa1b44	DaPR130924_VB109_O1931.m	2035	19.6299991607666	NREELGFRPEYSASQLK		1	a1.a1	0.00139999995008111	50.599998474121094	3	2024.0238037109375	2024.02001953125	0.003800000064074993	1.8774518173763166
a1	pepa1b25	DaPR130924_VB109_O1931.m	2049	19.700000762939453	LEQMPSKEDAIEHFMK	M4:+15.99491	1	a1.a1	7.200000254670158E-5	46.599998474121094	3	1948.9150390625	1948.9146728515625	3.000000142492354E-4	0.15393183623082335
a1	pepa1b32	DaPR130924_VB109_O1931.m	2070	19.809999465942383	KGFSLLATEDK		1	a1.a1	6.99999975040555E-4	36.79999923706055	2	1208.6539306640625	1208.652587890625	0.00139999995008111	1.1583146092661993
a1	pepa1b39	DaPR130924_VB109_O1931.m	2114	20.049999237060547	MIFDVESMK	M1:+15.99491 - M8:+15.99491	1	a1.a1	0.04500000178813934	28.100000381469727	2	1131.4981689453125	1131.5064697265625	-0.008299999870359898	-7.335353435818761
a1	pepa1b37	DaPR130924_VB109_O1931.m	2118	20.059999465942383	MAIMVQSPMFDGK	M1:+15.99491 - M4:+15.99491 - M9:+15.99491	1	a1.a1	6.300000241026282E-4	37.79999923706055	2	1502.6727294921875	1502.669189453125	0.003599999938160181	2.3957368417664497
a1	pepa1b41	DaPR130924_VB109_O1931.m	2199	20.510000228881836	MVDPEKPQLGMIDR		1	a1.a1	9.399999726156238E-6	52.70000076293945	2	1628.813232421875	1628.8138427734375	-6.000000284984708E-4	-0.36836623851184247
a1	pepa1b19	DaPR130924_VB109_O1931.m	2211	20.559999465942383	GIYFADMVSK	M7:+15.99491	1	a1.a1	2.099999983329326E-5	42.0	2	1146.5513916015625	1146.5504150390625	0.0010000000474974513	0.8721814883852113
a1	pepa1b11	DaPR130924_VB109_O1931.m	2228	20.65999984741211	EELGFRPEYSASQLK		1	a1.a1	6.300000241026282E-4	44.0	2	1753.8787841796875	1753.8759765625	0.002899999963119626	1.6534806348185838
a1	pepa1b11	DaPR130924_VB109_O1931.m	2232	20.68000030517578	EELGFRPEYSASQLK		1	a1.a1	0.014999999664723873	39.70000076293945	3	1753.878662109375	1753.8759765625	0.0027000000700354576	1.5394475470992588
a1	pepa1b30	DaPR130924_VB109_O1931.m	2267	20.829999923706055	LPKPVQDLIK		1	a1.a1	0.01899999938905239	35.599998474121094	2	1150.720703125	1150.7198486328125	8.999999845400453E-4	0.7821191105805194
a1	pepa1b36	DaPR130924_VB109_O1931.m	2364	21.360000610351562	MAIMVQSPMFDGK	M4:+15.99491 - M9:+15.99491	1	a1.a1	5.200000032345997E-6	61.099998474121094	2	1486.67578125	1486.67431640625	0.001500000013038516	1.0089634269491374
a1	pepa1b36	DaPR130924_VB109_O1931.m	2271	20.850000381469727	MAIMVQSPMFDGK	M1:+15.99491 - M9:+15.99491	1	a1.a1	5.0999999075429514E-5	45.599998474121094	2	1486.6800537109375	1486.67431640625	0.005799999926239252	3.9013251673437392
a1	pepa1a2	DaPR130924_VB109_O1931.m	2407	21.600000381469727	AMVEYEIDLQK	M2:+15.99491	1	a1.a1	0.024000000208616257	27.200000762939453	2	1354.6607666015625	1354.65625	0.0044999998062849045	3.3218757941617323
a1	pepa1a2	DaPR130924_VB109_O1931.m	2278	20.899999618530273	AMVEYEIDLQK	M2:+15.99491	1	a1.a1	0.00430000014603138	53.400001525878906	2	1354.657470703125	1354.65625	0.0012000000569969416	0.8858336253178188
a1	pepa1b22	DaPR130924_VB109_O1931.m	2308	21.030000686645508	HPDVEVDGFSELR		1	a1.a1	0.0013000000035390258	48.400001525878906	3	1499.7137451171875	1499.712890625	8.999999845400453E-4	0.6001148554274102
a1	pepa1b22	DaPR130924_VB109_O1931.m	2305	21.010000228881836	HPDVEVDGFSELR		1	a1.a1	0.019999999552965164	25.100000381469727	2	1499.7159423828125	1499.712890625	0.003100000089034438	2.0670623746806123
a1	pepa1b38	DaPR130924_VB109_O1931.m	2339	21.200000762939453	MIFDVESMK	M8:+15.99491	1	a1.a1	0.026000000536441803	42.20000076293945	2	1115.511962890625	1115.5115966796875	3.9999998989515007E-4	0.3585798579644956
a1	pepa1b38	DaPR130924_VB109_O1931.m	2434	21.709999084472656	MIFDVESMK	M1:+15.99491	1	a1.a1	0.0015999999595806003	38.599998474121094	2	1115.51318359375	1115.5115966796875	0.0017000000225380063	1.5239644550518745
a1	pepa1b27	DaPR130924_VB109_O1931.m	2441	21.75	IFPPETSASVAATPPPSTASAPAAVNSSASADKPLSNMK		1	a1.a1	0.0020000000949949026	39.599998474121094	3	3767.89453125	3767.8798828125	0.014000000432133675	3.715617500439929
a1	pepa1b24	DaPR130924_VB109_O1931.m	2487	22.0	IAPPEAPVTGYMFGK	M12:+15.99491	1	a1.a1	0.009999999776482582	44.5	3	1593.800537109375	1593.798583984375	0.0019000000320374966	1.1921205421626373
a1	pepa1b48	DaPR130924_VB109_O1931.m	2501	22.059999465942383	PPEAPVTGYMFGK	M10:+15.99491	1	a1.a1	2.6000000374892807E-8	54.599998474121094	2	1409.667724609375	1409.6773681640625	-0.009600000455975533	-6.8100692206461355
a1	pepa1b35	DaPR130924_VB109_O1931.m	2514	22.15999984741211	MAIMVQSPMFDGK	M9:+15.99491	1	a1.a1	0.006800000090152025	41.900001525878906	2	1470.68115234375	1470.679443359375	0.0017999999690800905	1.223924069386916
a1	pepa1b50	DaPR130924_VB109_O1931.m	2522	22.200000762939453	QQVPSGESAILDR	Q1:-17.02655	1	a1.a1	4.2999999116943854E-9	66.19999694824219	2	1382.692626953125	1382.6915283203125	0.0012000000569969416	0.8678725749153149
a1	pepa1b23	DaPR130924_VB109_O1931.m	2523	22.209999084472656	IAPPEAPVTGY		1	a1.a1	0.0024999999441206455	32.099998474121094	2	1114.57958984375	1114.5782470703125	0.0013000000035390258	1.1663604659036702
a1	pepa1b10	DaPR130924_VB109_O1931.m	2570	22.450000762939453	EELGFRPEYSASQLK	E1:-18.01056	1	a1.a1	0.00139999995008111	34.400001525878906	2	1735.856689453125	1735.8653564453125	-0.008700000122189522	-5.011909529668415
a1	pepa1b14	DaPR130924_VB109_O1931.m	2592	22.579999923706055	FYTLIPHDFGMK	M11:+15.99491	1	a1.a1	1.1999999696854502E-4	43.70000076293945	2	1484.72607421875	1484.7247314453125	0.001500000013038516	1.0102882920110947
a1	pepa1a7	DaPR130924_VB109_O1931.m	2632	22.780000686645508	DVEVDGFSELR		1	a1.a1	8.799999704933725E-6	61.29999923706055	2	1265.605224609375	1265.6011962890625	0.004000000189989805	3.160553420554928
a1	pepa1b18	DaPR130924_VB109_O1931.m	2634	22.799999237060547	GIYFADMVSK		1	a1.a1	0.0020000000949949026	41.70000076293945	2	1130.5572509765625	1130.5555419921875	0.0017999999690800905	1.5921375838892922
a1	pepa1a3	DaPR130924_VB109_O1931.m	2649	22.860000610351562	AQNDLIWNIK		1	a1.a1	7.599999776175537E-7	42.400001525878906	2	1214.65380859375	1214.6531982421875	6.000000284984708E-4	0.4939681790380779
a1	pepa1b60	DaPR130924_VB109_O1931.m	2769	23.579999923706055	VVSEDFLQDVSASTK		1	a1.a1	0.039000000804662704	28.100000381469727	2	1624.8092041015625	1624.806884765625	0.002400000113993883	1.4770986856940098
a1	pepa1b60	DaPR130924_VB109_O1931.m	2675	23.049999237060547	VVSEDFLQDVSASTK		1	a1.a1	1.8000000379103653E-9	78.80000305175781	2	1624.81005859375	1624.806884765625	0.0031999999191612005	1.9694647709612543
a1	pepa1b47	DaPR130924_VB109_O1931.m	2753	23.510000228881836	PPEAPVTGYMFGK		1	a1.a1	4.6000001030499504E-10	74.80000305175781	2	1393.676025390625	1393.6824951171875	-0.006399999838322401	-4.59215055132357
a1	pepa1b54	DaPR130924_VB109_O1931.m	2767	23.579999923706055	SATLGLVDIVK		1	a1.a1	0.00559999980032444	46.29999923706055	2	1115.670654296875	1115.66748046875	0.0031999999191612005	2.8682380504778306
a1	pepa1b34	DaPR130924_VB109_O1931.m	2770	23.600000381469727	MAIMVQSPMFDGK		1	a1.a1	1.2000000424450263E-5	45.900001525878906	2	1454.6895751953125	1454.6844482421875	0.005200000014156103	3.574658421927644
a1	pepa1b13	DaPR130924_VB109_O1931.m	2787	23.700000762939453	FYTLIPHDFGMK		1	a1.a1	1.7999999499807018E-6	43.599998474121094	2	1468.7308349609375	1468.7298583984375	0.0010999999940395355	0.7489464367797494
a1	pepa1b12	DaPR130924_VB109_O1931.m	2865	24.200000762939453	FYPLEIDYGQDEEAVK		1	a1.a1	9.899999713525176E-4	42.20000076293945	2	1915.8951416015625	1915.8963623046875	-0.0012000000569969416	-0.6263387104892388
a1	pepa1b56	DaPR130924_VB109_O1931.m	2872	24.260000228881836	SLQELFLAH		1	a1.a1	0.00279999990016222	41.900001525878906	2	1057.568359375	1057.568115234375	3.000000142492354E-4	0.2836696851273266
a1	pepa1b59	DaPR130924_VB109_O1931.m	3045	25.850000381469727	VFSATLGLVDIVK		1	a1.a1	0.003000000026077032	33.29999923706055	3	1361.805908203125	1361.8043212890625	0.0015999999595806003	1.1749117950118309
a1	pepa1b59	DaPR130924_VB109_O1931.m	3040	25.780000686645508	VFSATLGLVDIVK		1	a1.a1	0.005200000014156103	48.5	2	1361.8084716796875	1361.8043212890625	0.00419999985024333	3.084143429848773
a1	pepa1b59	DaPR130924_VB109_O1931.m	3097	26.299999237060547	VFSATLGLVDIVK		1	a1.a1	0.005900000222027302	36.0	2	1361.806640625	1361.8043212890625	0.002400000113993883	1.7623678207468756
a2	pepa2b21	DaPR130924_VB109_O1931.m	956	12.449999809265137	VLHNAQEVEK		1	a2.a1	5.200000014156103E-4	40.5	2	1166.615234375	1166.6168212890625	-0.0015999999595806003	-1.3714871330353935
a2	pepa2b15	DaPR130924_VB109_O1931.m	1028	13.0	NSGEAPSSPTPK		1	a2.a1	0.0012000000569969416	44.79999923706055	2	1171.5594482421875	1171.5594482421875	9.999999747378752E-5	0.08535631514374104
a2	pepa2b16	DaPR130924_VB109_O1931.m	1074	13.399999618530273	PNNSGEAPSSPTPK		1	a2.a1	3.9999998989515007E-4	46.70000076293945	2	1382.6575927734375	1382.6551513671875	0.0026000000070780516	1.8804399669050795
a2	pepa2b18	DaPR130924_VB109_O1931.m	1414	16.079999923706055	SEAHTADGISIR		1	a2.a1	0.00279999990016222	35.70000076293945	3	1256.6258544921875	1256.6234130859375	0.002400000113993883	1.9098801510470922
a2	pepa2b18	DaPR130924_VB109_O1931.m	1418	16.110000610351562	SEAHTADGISIR		1	a2.a1	1.1000000085914508E-5	43.599998474121094	2	1256.6253662109375	1256.6234130859375	0.0020000000949949026	1.5915667925392438
a2	pepa2b10	DaPR130924_VB109_O1931.m	1472	16.40999984741211	IMFSEMK	M2:+15.99491 - M6:+15.99491	1	a2.a1	0.0012000000569969416	30.399999618530273	2	917.4119262695312	917.4110717773438	7.999999797903001E-4	0.8720191028874574
a2	pepa2a8	DaPR130924_VB109_O1931.m	1563	16.979999542236328	GASFVTSTNPR		1	a2.a1	0.02199999988079071	32.79999923706055	2	1136.571044921875	1136.5699462890625	0.0012000000569969416	1.0558083652616193
a2	pepa2b12	DaPR130924_VB109_O1931.m	1631	17.399999618530273	LTTTGQVTSPVK		1	a2.a1	3.499999875202775E-4	46.900001525878906	2	1231.6893310546875	1231.689697265625	-3.000000142492354E-4	-0.24356785228880393
a2	pepa2b14	DaPR130924_VB109_O1931.m	1789	18.299999237060547	NLQDVVER		1	a2.a1	0.017000000923871994	38.900001525878906	2	972.5122680664062	972.5112915039062	8.999999845400453E-4	0.9254391104788836
a2	pepa2b17	DaPR130924_VB109_O1931.m	1820	18.459999084472656	SATNLPQLK		1	a2.a1	0.02199999988079071	28.0	2	971.5535278320312	971.5524291992188	0.0010999999940395355	1.1322085777153446
a2	pepa2b19	DaPR130924_VB109_O1931.m	2015	19.510000228881836	TGKPLPFGTLGVHK		1	a2.a1	6.399999838322401E-4	45.099998474121094	3	1451.836181640625	1451.8372802734375	-0.0010999999940395355	-0.7576606614154189
a2	pepa2a5	DaPR130924_VB109_O1931.m	2036	19.6299991607666	DLEQGDVSETIR		1	a2.a1	9.400000067216752E-7	65.4000015258789	2	1361.6561279296875	1361.6546630859375	0.00139999995008111	1.0281608017324084
a2	pepa2a2	DaPR130924_VB109_O1931.m	2041	19.649999618530273	ADFTVVAGDEGSSTTGGSSEENK		1	a2.a1	8.50000018287611E-12	62.900001525878906	2	2244.978271484375	2244.974365234375	0.004000000189989805	1.7817576235763413
a2	pepa2b11	DaPR130924_VB109_O1931.m	2066	19.799999237060547	LQNELDMVK		1	a2.a1	0.006399999838322401	34.70000076293945	2	1089.563232421875	1089.561279296875	0.0020000000949949026	1.8356012947574274
a2	pepa2a7	DaPR130924_VB109_O1931.m	2224	20.649999618530273	EDEQQQALQDIASR		1	a2.a1	5.799999924782639E-10	60.5	2	1630.7603759765625	1630.76708984375	-0.0066999997943639755	-4.108495833703591
a2	pepa2a4	DaPR130924_VB109_O1931.m	2385	21.479999542236328	ALDLADMITR	M7:+15.99491	1	a2.a1	0.0017000000225380063	50.20000076293945	2	1134.5845947265625	1134.582763671875	0.0019000000320374966	1.6746244459844295
a2	pepa2a6	DaPR130924_VB109_O1931.m	2500	22.059999465942383	DYIPQAFPGGH		1	a2.a1	5.300000193528831E-4	37.900001525878906	2	1201.565673828125	1201.5640869140625	0.0015999999595806003	1.3315976875522533
a2	pepa2a9	DaPR130924_VB109_O1931.m	2748	23.479999542236328	HVLDALDPNAYEAFK		1	a2.a1	6.70000008540228E-6	48.599998474121094	2	1702.8436279296875	1702.8438720703125	-3.000000142492354E-4	-0.17617587799432033
a2	pepa2b20	DaPR130924_VB109_O1931.m	2792	23.709999084472656	TQIIQDFLR		1	a2.a1	0.002199999988079071	35.70000076293945	2	1133.63623046875	1133.6318359375	0.0044999998062849045	3.9695425477915043
a2	pepa2b23	DaPR130924_VB109_O1931.m	2796	23.75	VIQEGLEGLVLK		1	a2.a1	2.100000074278796E-6	68.9000015258789	2	1297.7740478515625	1297.77294921875	0.0010999999940395355	0.8476058887663883
a2	pepa2a1	DaPR130924_VB109_O1931.m	2797	23.75	AAVWEITGAEFSK		1	a2.a1	1.6000000186977559E-6	60.900001525878906	2	1408.7115478515625	1408.7110595703125	5.000000237487257E-4	0.35493440642202134
a2	pepa2a3	DaPR130924_VB109_O1931.m	2895	24.43000030517578	ALDLADMITR		1	a2.a1	1.6999999843392288E-6	58.0	2	1118.5892333984375	1118.5877685546875	0.00139999995008111	1.2515780964510559
a2	pepa2b13	DaPR130924_VB109_O1931.m	2929	24.729999542236328	IYYPDFIVPDPK		1	a2.a1	1.1000000085914508E-5	48.20000076293945	2	1466.7584228515625	1466.7569580078125	0.001500000013038516	1.0226643240716955
a2	pepa2b22	DaPR130924_VB109_O1931.m	3058	25.93000030517578	VLLDIFTGVR		1	a2.a1	1.8000000068241206E-7	54.29999923706055	2	1132.675048828125	1132.6728515625	0.002199999988079071	1.9423083947357034
a3	pepa3b17	DaPR130924_VB109_O1931.m	721	10.350000381469727	VLHPEQHR		1	a3.a1	0.00860000029206276	36.0	2	1015.545166015625	1015.5435791015625	0.001500000013038516	1.4770415016217673
a3	pepa3a7	DaPR130924_VB109_O1931.m	742	10.510000228881836	IKEEEAAKD		1	a3.a1	0.0012000000569969416	44.900001525878906	2	1032.5206298828125	1032.521240234375	-5.000000237487257E-4	-0.48425156235549127
a3	pepa3b13	DaPR130924_VB109_O1931.m	990	12.680000305175781	SDGEAKPEPSPSPR		1	a3.a1	6.000000284984708E-4	42.0	3	1453.693359375	1453.6922607421875	0.0010999999940395355	0.7566938503737557
a3	pepa3b14	DaPR130924_VB109_O1931.m	1119	13.850000381469727	SFEDPPNHAR		1	a3.a1	0.017999999225139618	35.5	2	1169.5338134765625	1169.5338134765625	0.0	0.0
a3	pepa3a9	DaPR130924_VB109_O1931.m	1454	16.299999237060547	LVMAGETTNSR		1	a3.a1	6.700000199089118E-8	56.70000076293945	2	1178.5860595703125	1178.583740234375	0.002300000051036477	1.9514948089977002
a3	pepa3a3	DaPR130924_VB109_O1931.m	1565	16.979999542236328	DMSALVAAR	M2:+15.99491	1	a3.a1	1.8000000272877514E-4	40.70000076293945	2	949.4760131835938	949.4776000976562	-0.0015999999595806003	-1.685137131635371
a3	pepa3a5	DaPR130924_VB109_O1931.m	1888	18.829999923706055	DTMSDLPEVR	M3:+15.99491	1	a3.a1	0.002199999988079071	39.29999923706055	2	1178.5362548828125	1178.5362548828125	9.999999747378752E-5	0.08485101502773115
a3	pepa3b12	DaPR130924_VB109_O1931.m	1926	19.030000686645508	QTTITSHFAK	Q1:-17.02655	1	a3.a1	0.013000000268220901	33.900001525878906	2	1116.5670166015625	1116.56884765625	-0.0017999999690800905	-1.6120814877276994
a3	pepa3b19	DaPR130924_VB109_O1931.m	2050	19.700000762939453	YGQHPPDAVDEPQMLTNEK		1	a3.a1	4.199999966658652E-5	58.29999923706055	3	2168.997802734375	2168.9921875	0.00559999980032444	2.5818441544407085
a3	pepa3a1	DaPR130924_VB109_O1931.m	2134	20.15999984741211	AIILAAAPGEK		1	a3.a1	1.4000000373926014E-4	43.29999923706055	2	1053.6318359375	1053.6307373046875	0.0012000000569969416	1.1389189917396338
a3	pepa3b11	DaPR130924_VB109_O1931.m	2194	20.479999542236328	PIYDDDPSLEGGVNGK		1	a3.a1	6.499999926745659E-6	60.099998474121094	2	1675.7843017578125	1675.7813720703125	0.003000000026077032	1.790209675365193
a3	pepa3a2	DaPR130924_VB109_O1931.m	2233	20.68000030517578	DMSALVAAR		1	a3.a1	0.005400000140070915	37.29999923706055	2	933.4837036132812	933.4827270507812	0.0010000000474974513	1.0712571518669907
a3	pepa3a4	DaPR130924_VB109_O1931.m	2262	20.799999237060547	DTMSDLPEVR		1	a3.a1	3.499999875202775E-4	40.5	2	1162.539306640625	1162.541259765625	-0.0019000000320374966	-1.6343506228936318
a3	pepa3b16	DaPR130924_VB109_O1931.m	2482	21.959999084472656	VLEQLEDLDSR		1	a3.a1	1.900000061141327E-4	41.29999923706055	2	1316.681640625	1316.6700439453125	0.012000000104308128	9.113900752500559
a3	pepa3b10	DaPR130924_VB109_O1931.m	2807	23.809999465942383	NIELFFSGSAK		1	a3.a1	1.900000061141327E-4	39.5	2	1212.6285400390625	1212.6263427734375	0.002199999988079071	1.8142439352318365
a3	pepa3a6	DaPR130924_VB109_O1931.m	2824	23.90999984741211	FYFLEAYNAK		1	a3.a1	8.499999967170879E-5	45.0	2	1265.6204833984375	1265.6204833984375	0.0	0.0
a3	pepa3b18	DaPR130924_VB109_O1931.m	3020	25.559999465942383	VPTLAVPAISLPDDVR		1	a3.a1	0.0010999999940395355	37.29999923706055	2	1662.946044921875	1662.94287109375	0.0031999999191612005	1.9242993699816626
a3	pepa3a8	DaPR130924_VB109_O1931.m	3029	25.65999984741211	LPLFPEPLHVFAPR		1	a3.a1	5.200000014156103E-4	36.70000076293945	3	1632.9290771484375	1632.926513671875	0.0026000000070780516	1.5922333217748847
a3	pepa3b15	DaPR130924_VB109_O1931.m	3121	26.510000228881836	VGDGVYLPPEAFTFNIK		1	a3.a1	0.027000000700354576	24.200000762939453	2	1866.96728515625	1866.964111328125	0.0032999999821186066	1.7675754783368842
a4	pepa4a9	DaPR130924_VB109_O1931.m	709	10.229999542236328	KPNADEMK		1	a4.a1	5.200000014156103E-4	31.200000762939453	2	932.4509887695312	932.4509887695312	-0.0	-0.0
a4	pepa4b10	DaPR130924_VB109_O1931.m	724	10.359999656677246	KTDVEERPR		1	a4.a1	0.002199999988079071	37.0	2	1129.5965576171875	1129.596435546875	1.9999999494757503E-4	0.17705437858499298
a4	pepa4b11	DaPR130924_VB109_O1931.m	856	11.5600004196167	MSELSSSRPK	M1:+15.99491	1	a4.a1	0.0015999999595806003	29.5	2	1137.55908203125	1137.5572509765625	0.0019000000320374966	1.6702456341484329
a4	pepa4a4	DaPR130924_VB109_O1931.m	1104	13.699999809265137	DPNNPYDK		1	a4.a1	0.0020000000949949026	33.79999923706055	2	962.4201049804688	962.4218139648438	-0.0017000000225380063	-1.7663772764403545
a4	pepa4a6	DaPR130924_VB109_O1931.m	1129	13.930000305175781	EYNVNDDSMK	M9:+15.99491	1	a4.a1	0.03700000047683716	25.299999237060547	2	1230.4981689453125	1230.4947509765625	0.0035000001080334187	2.8443844276911374
a4	pepa4a7	DaPR130924_VB109_O1931.m	1363	15.710000038146973	GDSPLHSIR		1	a4.a1	7.999999797903001E-5	39.0	2	981.5118408203125	981.5115966796875	1.9999999494757503E-4	0.20376732748155627
a4	pepa4a5	DaPR130924_VB109_O1931.m	1498	16.549999237060547	EYNVNDDSMK		1	a4.a1	0.014999999664723873	25.5	2	1214.502685546875	1214.499755859375	0.002899999963119626	2.3878143648267742
a4	pepa4a8	DaPR130924_VB109_O1931.m	1706	17.829999923706055	IREPALLSK		1	a4.a1	0.004699999932199717	31.5	2	1026.631103515625	1026.6309814453125	9.999999747378752E-5	0.09740598061146123
a4	pepa4b13	DaPR130924_VB109_O1931.m	1743	18.030000686645508	PVTMGDEGGLR		1	a4.a1	1.8000000272877514E-4	35.29999923706055	2	1131.5484619140625	1131.5467529296875	0.0017999999690800905	1.5907429051603135
a4	pepa4a1	DaPR130924_VB109_O1931.m	2071	19.809999465942383	AGGVGLNLSAASR		1	a4.a1	5.8999999055231456E-6	56.79999923706055	2	1172.6383056640625	1172.6385498046875	-3.000000142492354E-4	-0.255833320761289
a4	pepa4a3	DaPR130924_VB109_O1931.m	2074	19.829999923706055	AVLDLESER		1	a4.a1	0.04699999839067459	42.70000076293945	2	1031.53857421875	1031.5372314453125	0.00139999995008111	1.357197692340717
a4	pepa4a2	DaPR130924_VB109_O1931.m	2163	20.309999465942383	ASGFVFTR		1	a4.a1	0.0035000001080334187	36.5	2	884.464111328125	884.462890625	0.0012000000569969416	1.3567556872272721
a4	pepa4b15	DaPR130924_VB109_O1931.m	2180	20.40999984741211	THEMEPAEAIETPLLPHQK	M4:+15.99491	1	a4.a1	0.001500000013038516	41.400001525878906	3	2187.088134765625	2187.074951171875	0.013000000268220901	5.9440122348140205
a4	pepa4b18	DaPR130924_VB109_O1931.m	2187	20.450000762939453	YYTGVVNNNEMVALQR	M11:+15.99491	1	a4.a1	0.0017000000225380063	39.0	2	1886.9114990234375	1886.9068603515625	0.004600000102072954	2.4378522325240244
a4	pepa4b16	DaPR130924_VB109_O1931.m	2263	20.799999237060547	VFIQHITLSDEER		1	a4.a1	0.0015999999595806003	40.20000076293945	3	1586.819091796875	1586.8177490234375	0.0013000000035390258	0.81924972438648
a4	pepa4b17	DaPR130924_VB109_O1931.m	2481	21.959999084472656	YYTGVVNNNEMVALQR		1	a4.a1	3.7999998312443495E-5	49.599998474121094	2	1870.9193115234375	1870.9119873046875	0.007300000172108412	3.9018405043334465
a4	pepa4b14	DaPR130924_VB109_O1931.m	2534	22.25	QALAWMVSR		1	a4.a1	0.020999999716877937	21.399999618530273	2	1061.5587158203125	1061.5565185546875	0.002300000051036477	2.166629859866467
a4	pepa4b12	DaPR130924_VB109_O1931.m	2659	22.950000762939453	NDLYYNTITNFSEK		1	a4.a1	4.300000000512227E-6	40.79999923706055	2	1721.8055419921875	1721.8021240234375	0.0035000001080334187	2.0327539728286315
a5	pepa5a5	DaPR130924_VB109_O1931.m	1077	13.430000305175781	LEEAVNR		1	a5.a1	0.020999999716877937	32.29999923706055	2	830.43798828125	830.4370727539062	8.999999845400453E-4	1.083766626115876
a5	pepa5b15	DaPR130924_VB109_O1931.m	1219	14.600000381469727	WNSSNGVEEK		1	a5.a1	0.02500000037252903	29.899999618530273	2	1149.5179443359375	1149.5174560546875	5.000000237487257E-4	0.4349651422126281
a5	pepa5a7	DaPR130924_VB109_O1931.m	1370	15.760000228881836	KDENESSAPADGEGGSELQPK		1	a5.a1	7.400000185953104E-7	65.9000015258789	3	2144.95947265625	2144.958251953125	0.0013000000035390258	0.6060724036727945
a5	pepa5a1	DaPR130924_VB109_O1931.m	1487	16.479999542236328	AAGAGTAGPASGPGVVR		1	a5.a1	6.199999957878788E-10	60.0	2	1395.73583984375	1395.7342529296875	0.0015999999595806003	1.1463499990934183
a5	pepa5b12	DaPR130924_VB109_O1931.m	1603	17.200000762939453	QPAPGPVEKPPR	Q1:-17.02655	1	a5.a1	0.014999999664723873	33.70000076293945	2	1255.681884765625	1255.6798095703125	0.002199999988079071	1.7520389921949133
a5	pepa5b14	DaPR130924_VB109_O1931.m	1783	18.25	TLSGAQDSEAAFAK		1	a5.a1	9.500000146545062E-7	47.400001525878906	2	1395.683349609375	1395.675537109375	0.007899999618530273	5.660341109719668
a5	pepa5a4	DaPR130924_VB109_O1931.m	2088	19.93000030517578	FYFHEALR		1	a5.a1	0.009999999776482582	29.0	2	1082.5426025390625	1082.542236328125	3.9999998989515007E-4	0.3695005852629917
a5	pepa5b11	DaPR130924_VB109_O1931.m	2144	20.209999084472656	NPPTTIGMMTLK	M9:+15.99491	1	a5.a1	0.019999999552965164	33.5	2	1319.67333984375	1319.670166015625	0.0031999999191612005	2.4248482700966907
a5	pepa5b11	DaPR130924_VB109_O1931.m	2251	20.75	NPPTTIGMMTLK	M8:+15.99491	1	a5.a1	0.0024999999441206455	41.70000076293945	2	1319.6685791015625	1319.670166015625	-0.0015999999595806003	-1.2124241350483453
a5	pepa5b10	DaPR130924_VB109_O1931.m	2527	22.209999084472656	NPPTTIGMMTLK		1	a5.a1	0.006300000008195639	36.29999923706055	2	1303.6754150390625	1303.67529296875	1.9999999494757503E-4	0.15341243024720663
a5	pepa5a9	DaPR130924_VB109_O1931.m	2532	22.25	NLAHPVIQNFSYETFQQK		1	a5.a1	2.5999999706982635E-5	54.900001525878906	3	2164.0869140625	2164.08251953125	0.00430000014603138	1.9869852961812098
a5	pepa5a6	DaPR130924_VB109_O1931.m	2610	22.65999984741211	LRNDLLNIIR		1	a5.a1	0.014000000432133675	31.899999618530273	2	1239.7545166015625	1239.7535400390625	0.0010000000474974513	0.806611971816546
a5	pepa5b13	DaPR130924_VB109_O1931.m	2699	23.15999984741211	TEFTLTEAVVESSR		1	a5.a1	5.8999999055231456E-6	48.79999923706055	2	1568.78125	1568.7806396484375	6.000000284984708E-4	0.38246266771428944
a5	pepa5a8	DaPR130924_VB109_O1931.m	2751	23.5	NDLLNIIR		1	a5.a1	0.028999999165534973	43.400001525878906	2	970.5697021484375	970.5684204101562	0.0013000000035390258	1.3394212877744918
a5	pepa5a3	DaPR130924_VB109_O1931.m	2948	24.899999618530273	DLVLPTQALPASPALK		1	a5.a1	1.900000061141327E-4	56.79999923706055	2	1633.95263671875	1633.9527587890625	-9.999999747378752E-5	-0.06120127827189964
a5	pepa5a2	DaPR130924_VB109_O1931.m	3008	25.459999084472656	DIMQALLVR		1	a5.a1	0.017000000923871994	50.29999923706055	2	1058.6038818359375	1058.6031494140625	7.999999797903001E-4	0.7557128280159572
a6	pepa6a7	DaPR130924_VB109_O1931.m	876	11.760000228881836	PQPQNGSSGMGSTVSK	M10:+15.99491	1	a6.a1	2.900000026784255E-6	48.900001525878906	2	1577.7283935546875	1577.7227783203125	0.00559999980032444	3.5494193766324114
a6	pepa6a1	DaPR130924_VB109_O1931.m	959	12.460000038146973	AAGPSLSHTSGGTQSK		1	a6.a1	0.0010000000474974513	27.600000381469727	3	1485.728759765625	1485.7296142578125	-8.999999845400453E-4	-0.6057629705319126
a6	pepa6a1	DaPR130924_VB109_O1931.m	966	12.5	AAGPSLSHTSGGTQSK		1	a6.a1	1.0000000116860974E-7	52.599998474121094	2	1485.731689453125	1485.7296142578125	0.002099999925121665	1.4134469051225769
a6	pepa6a8	DaPR130924_VB109_O1931.m	1324	15.460000038146973	SGGVGGSNTNWK		1	a6.a1	7.599999662488699E-5	56.900001525878906	2	1163.5460205078125	1163.54443359375	0.0017000000225380063	1.4610529460291837
a6	pepa6a3	DaPR130924_VB109_O1931.m	1609	17.229999542236328	ATVMDVKPVDYR	M4:+15.99491	1	a6.a1	0.004100000020116568	33.79999923706055	3	1409.7108154296875	1409.709716796875	0.0010999999940395355	0.7803024842156454
a6	pepa6b11	DaPR130924_VB109_O1931.m	1649	17.479999542236328	VIDQQNGLYR		1	a6.a1	0.00139999995008111	43.400001525878906	2	1205.6279296875	1205.627685546875	1.9999999494757503E-4	0.16588868797986722
a6	pepa6a2	DaPR130924_VB109_O1931.m	1976	19.309999465942383	ATVMDVKPVDYR		1	a6.a1	3.9999998989515007E-4	34.0	2	1393.7120361328125	1393.71484375	-0.00279999990016222	-2.009019214166076
a6	pepa6a5	DaPR130924_VB109_O1931.m	2229	20.65999984741211	NIYLMDTSGK		1	a6.a1	0.007199999876320362	26.0	2	1141.557861328125	1141.55615234375	0.0017000000225380063	1.4891952700247857
a6	pepa6b10	DaPR130924_VB109_O1931.m	2402	21.579999923706055	VGQLSEGAIAAIMQK	M13:+15.99491	1	a6.a1	2.499999993688107E-7	53.70000076293945	2	1531.8150634765625	1531.8153076171875	-1.9999999494757503E-4	-0.13056403990288143
a6	pepa6b12	DaPR130924_VB109_O1931.m	2429	21.700000762939453	VVTATLWGEDADK		1	a6.a1	3.900000137946336E-6	45.5	2	1404.7054443359375	1404.7010498046875	0.0044999998062849045	3.203528470994304
a6	pepa6a4	DaPR130924_VB109_O1931.m	2518	22.18000030517578	IGNPVPYNEGLGQPQVAPPAPAASPAASSR		1	a6.a1	9.999999747378752E-6	52.599998474121094	3	2913.49609375	2913.486083984375	0.009999999776482582	3.432314240817294
a6	pepa6a6	DaPR130924_VB109_O1931.m	2745	23.479999542236328	PILQVINIR		1	a6.a1	5.900000178371556E-5	42.70000076293945	2	1065.677734375	1065.6783447265625	-5.000000237487257E-4	-0.4691847462444387
a6	pepa6a9	DaPR130924_VB109_O1931.m	2813	23.850000381469727	VGQLSEGAIAAIMQK		1	a6.a1	1.499999950638209E-11	65.80000305175781	2	1515.8206787109375	1515.8204345703125	3.9999998989515007E-4	0.2638834922479043
a7	pepa7a5	DaPR130924_VB109_O1931.m	1348	15.630000114440918	GAVIVVSHDAR		1	a7.a1	2.2000000171829015E-4	50.79999923706055	2	1123.623779296875	1123.622314453125	0.0015999999595806003	1.423965988392934
a7	pepa7a3	DaPR130924_VB109_O1931.m	1369	15.760000228881836	AVSEEQQPALK		1	a7.a1	0.04500000178813934	38.70000076293945	2	1199.6278076171875	1199.6270751953125	7.999999797903001E-4	0.6668738946726851
a7	pepa7a2	DaPR130924_VB109_O1931.m	1398	15.960000038146973	ADDPYAHLSK		1	a7.a1	0.029999999329447746	38.79999923706055	2	1116.5322265625	1116.5323486328125	-1.9999999494757503E-4	-0.17912601922593097
a7	pepa7a8	DaPR130924_VB109_O1931.m	1517	16.68000030517578	LQGQLEQGDDTAAER		1	a7.a1	6.799999937356915E-6	62.20000076293945	2	1630.7747802734375	1630.76708984375	0.007699999958276749	4.721704286425424
a7	pepa7b12	DaPR130924_VB109_O1931.m	1529	16.760000228881836	QAMLENASDIK	M3:+15.99491	1	a7.a1	0.026000000536441803	22.200000762939453	2	1235.59521484375	1235.593994140625	0.0012000000569969416	0.9711928535485967
a7	pepa7b10	DaPR130924_VB109_O1931.m	2023	19.549999237060547	MEETPTEYLQR	M1:+15.99491	1	a7.a1	6.500000017695129E-4	45.29999923706055	2	1412.636962890625	1412.6365966796875	3.9999998989515007E-4	0.2831584505422871
a7	pepa7a9	DaPR130924_VB109_O1931.m	2148	20.229999542236328	MEETPTEYLQR		1	a7.a1	1.3000000035390258E-4	46.099998474121094	2	1396.642822265625	1396.6417236328125	0.0010999999940395355	0.7876035603306477
a7	pepa7a1	DaPR130924_VB109_O1931.m	2168	20.360000610351562	AANAAENDFSVSQAEMSSR		1	a7.a1	1.4000000192027073E-5	50.400001525878906	2	1984.869384765625	1984.866943359375	0.0024999999441206455	1.2595302433166684
a7	pepa7a6	DaPR130924_VB109_O1931.m	2369	21.3799991607666	GFNLPYQDAR		1	a7.a1	1.5999999959603883E-5	50.400001525878906	2	1180.5758056640625	1180.574951171875	8.999999845400453E-4	0.7623404034167229
a7	pepa7b11	DaPR130924_VB109_O1931.m	2555	22.360000610351562	QAMLENASDIK	Q1:-17.02655	1	a7.a1	9.999999747378752E-5	37.099998474121094	2	1202.5706787109375	1202.5726318359375	-0.0019000000320374966	-1.5799461768365826
a7	pepa7a4	DaPR130924_VB109_O1931.m	2630	22.760000228881836	EVLEALGEVMVSR	M10:+15.99491	1	a7.a1	2.2000000171829015E-4	45.099998474121094	2	1447.7509765625	1447.7464599609375	0.0044999998062849045	3.108278922268145
a7	pepa7a7	DaPR130924_VB109_O1931.m	2776	23.6299991607666	IGFFNQQYAEQLR		1	a7.a1	3.4999999343199306E-7	57.20000076293945	2	1613.8099365234375	1613.8074951171875	0.0024999999441206455	1.549131449497393
a7	pepa7b13	DaPR130924_VB109_O1931.m	3088	26.229999542236328	STLLLLLTGK		1	a7.a1	7.50000006519258E-4	36.79999923706055	2	1058.6846923828125	1058.682373046875	0.002300000051036477	2.1725118974231195
a8	pepa8a4	DaPR130924_VB109_O1931.m	996	12.710000038146973	GMGSLDAMDK	M2:+15.99491 - M8:+15.99491	1	a8.a1	9.299999801442027E-4	29.600000381469727	2	1056.432373046875	1056.4339599609375	-0.0015999999595806003	-1.5145290857932678
a8	pepa8a8	DaPR130924_VB109_O1931.m	1144	14.010000228881836	PQATAVYK		1	a8.a1	3.7000001611886546E-5	41.599998474121094	2	877.47998046875	877.4782104492188	0.0017000000225380063	1.9373700706114438
a8	pepa8b11	DaPR130924_VB109_O1931.m	1231	14.699999809265137	VAQGVSGAVQDK		1	a8.a1	5.300000225361146E-7	60.29999923706055	2	1158.6131591796875	1158.61181640625	0.001500000013038516	1.2946527834414587
a8	pepa8b12	DaPR130924_VB109_O1931.m	1364	15.729999542236328	VRDVFEAK		1	a8.a1	0.014999999664723873	27.399999618530273	2	963.5291748046875	963.5261840820312	0.002899999963119626	3.0097780538081675
a8	pepa8b10	DaPR130924_VB109_O1931.m	1509	16.6299991607666	TSSAQVEGGVHSLHSYEK		1	a8.a1	0.008500000461935997	39.29999923706055	3	1915.909423828125	1915.9149169921875	-0.005499999970197678	-2.8706911363434546
a8	pepa8a9	DaPR130924_VB109_O1931.m	2466	21.8799991607666	REDLVVAPAGITLK		1	a8.a1	0.002199999988079071	41.29999923706055	3	1481.8704833984375	1481.8690185546875	0.00139999995008111	0.94475283075057
a8	pepa8a6	DaPR130924_VB109_O1931.m	2550	22.329999923706055	KYEQGFITDPVVLSPK		1	a8.a1	0.0038999998942017555	48.5	3	1820.98095703125	1820.979736328125	0.0012000000569969416	0.6589859475408856
a8	pepa8a1	DaPR130924_VB109_O1931.m	2626	22.75	DKYPNLQVIGGNVVTAAQAK		1	a8.a1	0.0032999999821186066	44.0	3	2086.1318359375	2086.129638671875	0.002400000113993883	1.150455882272893
a8	pepa8a7	DaPR130924_VB109_O1931.m	2716	23.309999465942383	NLIDAGVDALR		1	a8.a1	2.500000118743628E-4	54.0	2	1156.6357421875	1156.6324462890625	0.0032999999821186066	2.853110331381694
a8	pepa8a2	DaPR130924_VB109_O1931.m	2761	23.549999237060547	EDLVVAPAGITLK		1	a8.a1	0.03700000047683716	32.29999923706055	2	1325.76904296875	1325.7679443359375	0.0012000000569969416	0.9051358211847612
a8	pepa8b13	DaPR130924_VB109_O1931.m	2823	23.90999984741211	YEQGFITDPVVLSPK		1	a8.a1	5.199999941396527E-5	46.70000076293945	2	1692.889404296875	1692.8846435546875	0.004699999932199717	2.776326166164958
a8	pepa8a3	DaPR130924_VB109_O1931.m	2845	24.059999465942383	FGVPVIADGGIQNVGH		1	a8.a1	7.799999934832158E-7	49.0	2	1579.822998046875	1579.8231201171875	-9.999999747378752E-5	-0.06329822383303883
a8	pepa8a5	DaPR130924_VB109_O1931.m	3156	26.899999618530273	LPIVNEDDELVAIIAR		1	a8.a1	2.099999983329326E-5	38.599998474121094	2	1779.97998046875	1779.9854736328125	-0.005499999970197678	-3.0899128401158262
a9	pepa9a7	DaPR130924_VB109_O1931.m	686	9.979999542236328	IKDHIQNGK		1	a9.a1	0.017000000923871994	33.29999923706055	2	1052.583984375	1052.5850830078125	-0.0010999999940395355	-1.0450461552202817
a9	pepa9b10	DaPR130924_VB109_O1931.m	1211	14.529999732971191	SDAGLESDTAMK	M11:+15.99491	1	a9.a1	5.499999815583578E-7	48.099998474121094	2	1240.53857421875	1240.53662109375	0.0020000000949949026	1.6122056060155263
a9	pepa9a2	DaPR130924_VB109_O1931.m	1459	16.350000381469727	EAQELSQNSAIK		1	a9.a1	0.004600000102072954	37.900001525878906	2	1317.66748046875	1317.6649169921875	0.0026000000070780516	1.973187548328318
a9	pepa9a9	DaPR130924_VB109_O1931.m	1777	18.209999084472656	QDAQSLHGDIPQK	Q1:-17.02655	1	a9.a1	1.6000000186977559E-6	39.599998474121094	2	1419.6834716796875	1419.6866455078125	-0.0031999999191612005	-2.2540184689957283
a9	pepa9a3	DaPR130924_VB109_O1931.m	2106	20.0	EEYQLVQVEQK		1	a9.a1	0.0024999999441206455	39.20000076293945	2	1392.69970703125	1392.7010498046875	-0.0012000000569969416	-0.8616350631495752
a9	pepa9b11	DaPR130924_VB109_O1931.m	2241	20.709999084472656	STYEQVDLIGK		1	a9.a1	1.8000000272877514E-4	52.400001525878906	2	1252.6351318359375	1252.6424560546875	-0.007199999876320362	-5.7478491500259565
a9	pepa9a1	DaPR130924_VB109_O1931.m	2420	21.65999984741211	APQVLVLAPTR		1	a9.a1	2.700000004551839E-5	43.099998474121094	2	1164.7135009765625	1164.7103271484375	0.0031999999191612005	2.7474641930889083
a9	pepa9a6	DaPR130924_VB109_O1931.m	2476	21.950000762939453	IGVPSATEIIK		1	a9.a1	0.01899999938905239	35.400001525878906	2	1127.6695556640625	1127.66748046875	0.002099999925121665	1.8622510283339329
a9	pepa9a8	DaPR130924_VB109_O1931.m	2613	22.68000030517578	NGIDILVGTPGR		1	a9.a1	1.3000000035390258E-4	49.0	2	1211.6766357421875	1211.6746826171875	0.0020000000949949026	1.6506081406891755
a9	pepa9a4	DaPR130924_VB109_O1931.m	2777	23.6299991607666	EGAFSNFPISEETIK		1	a9.a1	1.500000071246177E-4	46.099998474121094	2	1668.814697265625	1668.81201171875	0.00279999990016222	1.6778402123786442
a9	pepa9a5	DaPR130924_VB109_O1931.m	2922	24.65999984741211	GAVEALAAALAH		1	a9.a1	3.6999999792897142E-6	47.400001525878906	2	1093.602294921875	1093.6004638671875	0.0019000000320374966	1.7373804189134308
a9	pepa9b12	DaPR130924_VB109_O1931.m	3124	26.549999237060547	TFSFAIPLIEK		1	a9.a1	7.999999797903001E-4	36.0	2	1265.716552734375	1265.71435546875	0.002199999988079071	1.7381488789896151
b10	pepb10a6	DaPR130924_VB109_O1931.m	1905	18.90999984741211	IMLFTNEDNPHGNDSAK	M2:+15.99491	1	b10.a1	0.003599999938160181	45.0	3	1918.8658447265625	1918.8603515625	0.005400000140070915	2.8141704713809808
b10	pepb10a5	DaPR130924_VB109_O1931.m	2075	19.829999923706055	IMLFTNEDNPHGNDSAK		1	b10.a1	0.004399999976158142	38.900001525878906	3	1902.86767578125	1902.865478515625	0.002199999988079071	1.1561510852544516
b10	pepb10a8	DaPR130924_VB109_O1931.m	2147	20.229999542236328	KQELLEALTK		1	b10.a1	0.0010999999940395355	40.70000076293945	2	1172.6904296875	1172.6888427734375	0.001500000013038516	1.2791116947023897
b10	pepb10a4	DaPR130924_VB109_O1931.m	2301	21.0	ELVYPPDYNPEGK		1	b10.a1	1.500000071246177E-4	48.900001525878906	2	1520.732666015625	1520.7271728515625	0.005499999970197678	3.616690796603876
b10	pepb10b10	DaPR130924_VB109_O1931.m	2329	21.15999984741211	SDSFENPVLQQHFR		1	b10.a1	0.003599999938160181	35.900001525878906	3	1703.8172607421875	1703.81396484375	0.0031999999191612005	1.8781392717688281
b10	pepb10b10	DaPR130924_VB109_O1931.m	2335	21.18000030517578	SDSFENPVLQQHFR		1	b10.a1	3.3999999868683517E-4	55.29999923706055	2	1703.8167724609375	1703.81396484375	0.00279999990016222	1.6433718457161473
b10	pepb10b11	DaPR130924_VB109_O1931.m	2593	22.579999923706055	TFNTSTGGLLLPSDTK		1	b10.a1	1.4999999621068127E-5	48.0	2	1651.8587646484375	1651.854248046875	0.004600000102072954	2.7847493854327143
b10	pepb10a9	DaPR130924_VB109_O1931.m	2794	23.729999542236328	NIYVLQELDNPGAK		1	b10.a1	2.4000000848900527E-6	62.79999923706055	2	1573.8251953125	1573.822509765625	0.00279999990016222	1.779107798235265
b10	pepb10a7	DaPR130924_VB109_O1931.m	2811	23.850000381469727	KPGGFDISLFYR		1	b10.a1	0.01600000075995922	32.900001525878906	2	1399.740234375	1399.7373046875	0.003000000026077032	2.1432593216102083
b10	pepb10a3	DaPR130924_VB109_O1931.m	2902	24.5	DTGIFLDLMHLK	M9:+15.99491	1	b10.a1	3.199999991920777E-5	45.5	2	1418.7349853515625	1418.7352294921875	-1.9999999494757503E-4	-0.14097062706983154
b10	pepb10a2	DaPR130924_VB109_O1931.m	2998	25.399999618530273	DSLIFLVDASK		1	b10.a1	9.100000170292333E-5	52.400001525878906	2	1207.654541015625	1207.6573486328125	-0.0027000000700354576	-2.2357335655615596
b10	pepb10a1	DaPR130924_VB109_O1931.m	3217	27.5	DLLAVVFYGTEK		1	b10.a1	1.9999999949504854E-6	52.79999923706055	2	1354.7264404296875	1354.7257080078125	7.999999797903001E-4	0.5905254289200266
b11	pepb11b10	DaPR130924_VB109_O1931.m	946	12.380000114440918	VDEEQMK		1	b11.a1	0.032999999821186066	27.100000381469727	2	878.3925170898438	878.392822265625	-3.000000142492354E-4	-0.34153286165914926
b11	pepb11a4	DaPR130924_VB109_O1931.m	1145	14.010000228881836	EEASGSSVTAEEAK		1	b11.a1	1.3000000080864993E-6	52.29999923706055	2	1394.629150390625	1394.6285400390625	6.000000284984708E-4	0.4302221066562034
b11	pepb11a8	DaPR130924_VB109_O1931.m	1972	19.299999237060547	KVITMFVQR		1	b11.a1	0.029999999329447746	30.299999237060547	2	1121.6458740234375	1121.650390625	-0.0044999998062849045	-4.0119451157837505
b11	pepb11a2	DaPR130924_VB109_O1931.m	2217	20.610000610351562	DQVTAQEIFQDNHEDGPTAK		1	b11.a1	0.004999999888241291	46.5	3	2243.02392578125	2243.021484375	0.0024999999441206455	1.1145679885528383
b11	pepb11a1	DaPR130924_VB109_O1931.m	2247	20.729999542236328	ANPQVGVAFPH		1	b11.a1	0.035999998450279236	32.29999923706055	2	1136.586181640625	1136.5850830078125	0.0010999999940395355	0.9678113943995642
b11	pepb11b11	DaPR130924_VB109_O1931.m	2349	21.260000228881836	VITMFVQR		1	b11.a1	1.2999999853491317E-5	34.79999923706055	2	993.5560302734375	993.555419921875	6.000000284984708E-4	0.6038918579354635
b11	pepb11a3	DaPR130924_VB109_O1931.m	2354	21.299999237060547	EDIIQGFR		1	b11.a1	0.0044999998062849045	39.599998474121094	2	977.5068969726562	977.5054931640625	0.00139999995008111	1.4322169643768303
b11	pepb11a7	DaPR130924_VB109_O1931.m	2411	21.610000610351562	HIEIFTDLSSR		1	b11.a1	1.500000071246177E-4	39.70000076293945	2	1317.6773681640625	1317.68017578125	-0.00279999990016222	-2.1249465170879613
b11	pepb11a6	DaPR130924_VB109_O1931.m	2503	22.079999923706055	FFMGNQVLK		1	b11.a1	0.007600000128149986	33.900001525878906	2	1083.5677490234375	1083.5660400390625	0.0017999999690800905	1.6611816009065774
b11	pepb11a9	DaPR130924_VB109_O1931.m	2749	23.5	SQLDIIIHSLK		1	b11.a1	2.6000000161729986E-6	45.70000076293945	2	1266.74658203125	1266.741943359375	0.004600000102072954	3.63136321978401
b11	pepb11a5	DaPR130924_VB109_O1931.m	2844	24.059999465942383	EPLPPIQQHIWNMLNPPAEVTTK	M13:+15.99491	1	b11.a1	0.03799999877810478	31.5	3	2669.376220703125	2669.3759765625	9.999999747378752E-5	0.03746193805286392
b12	pepb12a8	DaPR130924_VB109_O1931.m	1467	16.399999618530273	PANWAPGR		1	b12.a1	0.028999999165534973	33.599998474121094	2	868.4436645507812	868.4428100585938	7.999999797903001E-4	0.9211890184643525
b12	pepb12a2	DaPR130924_VB109_O1931.m	1484	16.479999542236328	GKLPAEEFK		1	b12.a1	0.008700000122189522	32.900001525878906	2	1018.55810546875	1018.5571899414062	8.999999845400453E-4	0.8836027995559276
b12	pepb12a4	DaPR130924_VB109_O1931.m	1515	16.65999984741211	HLVSAGYVHVNR		1	b12.a1	7.999999951380232E-8	56.400001525878906	3	1351.7220458984375	1351.723388671875	-0.00139999995008111	-1.0357148228800486
b12	pepb12a3	DaPR130924_VB109_O1931.m	1648	17.479999542236328	GPLTQVTDR		1	b12.a1	7.79999973019585E-5	43.900001525878906	2	986.5283813476562	986.5269775390625	0.00139999995008111	1.4191197827893922
b12	pepb12a9	DaPR130924_VB109_O1931.m	2063	19.780000686645508	TQVELVADPETR		1	b12.a1	9.400000067216752E-7	58.70000076293945	2	1357.6983642578125	1357.6961669921875	0.002199999988079071	1.6203919857510583
b12	pepb12a6	DaPR130924_VB109_O1931.m	2304	21.010000228881836	LLVFTAAGVKPQGK		1	b12.a1	1.8999999156221747E-5	39.900001525878906	2	1428.859130859375	1428.857666015625	0.00139999995008111	0.9798036455128629
b12	pepb12b11	DaPR130924_VB109_O1931.m	2384	21.479999542236328	VFPTGPSDWR		1	b12.a1	0.014000000432133675	32.0	2	1161.5648193359375	1161.5692138671875	-0.00430000014603138	-3.7018888712756786
b12	pepb12a7	DaPR130924_VB109_O1931.m	2493	22.030000686645508	LVIFTNQMSIGR	M8:+15.99491	1	b12.a1	4.399999852466863E-6	46.70000076293945	2	1394.74609375	1394.7464599609375	-3.000000142492354E-4	-0.21509286659715735
b12	pepb12a5	DaPR130924_VB109_O1931.m	2637	22.799999237060547	LLVFTAAGVK		1	b12.a1	1.4000000373926014E-4	42.29999923706055	2	1018.630859375	1018.6300048828125	8.999999845400453E-4	0.8835396367924436
b12	pepb12b10	DaPR130924_VB109_O1931.m	2906	24.530000686645508	VAGFDLDGTLITTR		1	b12.a1	2.900000026784255E-6	55.099998474121094	2	1478.7852783203125	1478.785400390625	-0.0	-0.0
b12	pepb12a1	DaPR130924_VB109_O1931.m	3036	25.75	ALLSASPEVVVAVGFPGAGK		1	b12.a1	4.799999842042268E-10	66.5	2	1869.0518798828125	1869.0484619140625	0.0035000001080334187	1.8726106782962304
b13	pepb13a9	DaPR130924_VB109_O1931.m	1403	16.0	TLYISDSDKR		1	b13.a1	0.0015999999595806003	33.0	2	1197.6119384765625	1197.6114501953125	6.000000284984708E-4	0.5009972377941274
b13	pepb13a1	DaPR130924_VB109_O1931.m	1667	17.579999923706055	DGYIHYGQTVK		1	b13.a1	0.002199999988079071	38.70000076293945	2	1280.628173828125	1280.62744140625	7.999999797903001E-4	0.6246937664492216
b13	pepb13a4	DaPR130924_VB109_O1931.m	1722	17.90999984741211	ERGDQTVLILHAK		1	b13.a1	0.017000000923871994	32.79999923706055	3	1479.82666015625	1479.8282470703125	-0.0015999999595806003	-1.0812065270062237
b13	pepb13a6	DaPR130924_VB109_O1931.m	2284	20.90999984741211	IGIGNSDQEMQQLNLEGK	M10:+15.99491	1	b13.a1	1.6000000186977559E-6	49.0	2	1989.95947265625	1989.9549560546875	0.0044999998062849045	2.2613576214843913
b13	pepb13a8	DaPR130924_VB109_O1931.m	2347	21.25	QTALLDADDPVSQLHK		1	b13.a1	0.03500000014901161	31.600000381469727	3	1750.8988037109375	1750.8974609375	0.0013000000035390258	0.7424763771391583
b13	pepb13a5	DaPR130924_VB109_O1931.m	2566	22.40999984741211	IGIGNSDQEMQQLNLEGK		1	b13.a1	2.099999983329326E-4	45.900001525878906	2	1973.96044921875	1973.9600830078125	3.9999998989515007E-4	0.20263833769406925
b13	pepb13a3	DaPR130924_VB109_O1931.m	2646	22.860000610351562	EMINDGASWTIISTDK	M2:+15.99491	1	b13.a1	3.400000139208714E-7	59.79999923706055	2	1796.8375244140625	1796.8375244140625	0.0	0.0
b13	pepb13b11	DaPR130924_VB109_O1931.m	2744	23.459999084472656	VWFGDVEAETMYR	M11:+15.99491	1	b13.a1	9.999999974752427E-7	57.099998474121094	2	1618.7288818359375	1618.720947265625	0.007899999618530273	4.880396236222869
b13	pepb13a7	DaPR130924_VB109_O1931.m	2765	23.559999465942383	QTALLDADDPVSQLHK	Q1:-17.02655	1	b13.a1	1.100000021625469E-10	63.79999923706055	2	1733.874267578125	1733.870849609375	0.0034000000450760126	1.9609303921581016
b13	pepb13a2	DaPR130924_VB109_O1931.m	2789	23.700000762939453	EMINDGASWTIISTDK		1	b13.a1	8.999999845400453E-4	41.0	2	1780.83837890625	1780.8426513671875	-0.00419999985024333	-2.35843399584961
b13	pepb13b10	DaPR130924_VB109_O1931.m	2903	24.5	VWFGDVEAETMYR		1	b13.a1	8.20000012335953E-10	69.0999984741211	2	1602.7235107421875	1602.72607421875	-0.0026000000070780516	-1.6222360445127366
b14	pepb14a7	DaPR130924_VB109_O1931.m	967	12.5	SAGGEPGPEAGR		1	b14.a1	7.999999797903001E-5	40.900001525878906	2	1084.50341796875	1084.502197265625	0.0013000000035390258	1.1987066571342495
b14	pepb14a2	DaPR130924_VB109_O1931.m	1033	13.029999732971191	GGEDTNDLQQK		1	b14.a1	0.0071000000461936	47.20000076293945	2	1204.542724609375	1204.5445556640625	-0.0017000000225380063	-1.4113218266142098
b14	pepb14a6	DaPR130924_VB109_O1931.m	1139	13.979999542236328	PGKPGAGPAQVPR		1	b14.a1	6.199999916134402E-6	44.29999923706055	3	1231.691650390625	1231.6910400390625	6.99999975040555E-4	0.5683243218350884
b14	pepb14a4	DaPR130924_VB109_O1931.m	1326	15.460000038146973	PGAGPAQVPR		1	b14.a1	1.2000000424450263E-6	48.599998474121094	2	949.5226440429688	949.5217895507812	7.999999797903001E-4	0.8425293538221804
b14	pepb14a3	DaPR130924_VB109_O1931.m	1375	15.8100004196167	MMGGAGPGSSLEAR	M1:+15.99491 - M2:+15.99491	1	b14.a1	3.3999999868683517E-4	41.5	2	1352.6014404296875	1352.59375	0.007799999788403511	5.7666980853663645
b14	pepb14a5	DaPR130924_VB109_O1931.m	1389	15.899999618530273	PGGPPNPPGPSPK		1	b14.a1	1.8999999156221747E-5	42.79999923706055	2	1198.6239013671875	1198.6219482421875	0.0020000000949949026	1.6685829071693192
b14	pepb14a8	DaPR130924_VB109_O1931.m	1895	18.860000610351562	SPQLSLSPR		1	b14.a1	0.02199999988079071	35.599998474121094	2	984.540771484375	984.5477294921875	-0.006899999920278788	-7.008293974572148
b14	pepb14a1	DaPR130924_VB109_O1931.m	2321	21.110000610351562	EDMTPLNLSSR		1	b14.a1	3.9999998989515007E-4	47.599998474121094	2	1262.603515625	1262.60498046875	-0.00139999995008111	-1.1088186501223456
b14	pepb14a9	DaPR130924_VB109_O1931.m	2627	22.75	TYIQTELPFK		1	b14.a1	0.019999999552965164	36.400001525878906	2	1239.669921875	1239.662353515625	0.007600000128149986	6.130701724220904
b15	pepb15a9	DaPR130924_VB109_O1931.m	854	11.550000190734863	VPSPPPGHK		1	b15.a1	1.2999999853491317E-5	39.79999923706055	2	915.505615234375	915.505126953125	5.000000237487257E-4	0.5461466124310698
b15	pepb15a7	DaPR130924_VB109_O1931.m	1140	13.979999542236328	SMMNLQTK	M3:+15.99491	1	b15.a1	0.014999999664723873	30.700000762939453	2	968.4520874023438	968.4544067382812	-0.002300000051036477	-2.3749182563821383
b15	pepb15a4	DaPR130924_VB109_O1931.m	1224	14.630000114440918	MLDHEYTTK		1	b15.a1	7.999999797903001E-5	41.70000076293945	2	1137.5242919921875	1137.52490234375	-6.000000284984708E-4	-0.5274610052599588
b15	pepb15a8	DaPR130924_VB109_O1931.m	2270	20.850000381469727	TYNASITLQQQLK		1	b15.a1	9.999999747378752E-5	45.20000076293945	2	1507.8162841796875	1507.8118896484375	0.004399999976158142	2.918135880453927
b15	pepb15a1	DaPR130924_VB109_O1931.m	2479	21.959999084472656	AEEVATFFAK		1	b15.a1	0.005100000184029341	49.400001525878906	2	1112.5653076171875	1112.562744140625	0.0027000000700354576	2.4268294837798243
b15	pepb15a3	DaPR130924_VB109_O1931.m	2496	22.030000686645508	HLQDLMEGLTAK		1	b15.a1	0.0020000000949949026	33.29999923706055	2	1355.7030029296875	1355.69921875	0.0038999998942017555	2.876744221920911
b15	pepb15a5	DaPR130924_VB109_O1931.m	2531	22.25	NLQLFMENK		1	b15.a1	1.7999999499807018E-6	46.20000076293945	2	1136.5780029296875	1136.5772705078125	7.999999797903001E-4	0.7038676564707891
b15	pepb15a6	DaPR130924_VB109_O1931.m	2717	23.309999465942383	QPEDDLFDR	Q1:-17.02655	1	b15.a1	4.799999878741801E-4	42.29999923706055	2	1117.4805908203125	1117.4801025390625	6.000000284984708E-4	0.5369223372614791
b15	pepb15a2	DaPR130924_VB109_O1931.m	2758	23.530000686645508	GPVFAPPYEPLPENVK		1	b15.a1	0.002300000051036477	45.900001525878906	2	1753.92138671875	1753.9163818359375	0.005100000184029341	2.907778407708834
b16	pepb16a4	DaPR130924_VB109_O1931.m	804	11.100000381469727	MREEYDK		1	b16.a1	0.03999999910593033	25.399999618530273	2	970.43359375	970.4302978515625	0.0032999999821186066	3.400553331263959
b16	pepb16a5	DaPR130924_VB109_O1931.m	897	11.960000038146973	TEGAEATPGAQK		1	b16.a1	1.500000071246177E-4	39.099998474121094	2	1159.558349609375	1159.5594482421875	-0.0010000000474974513	-0.8623965325912205
b16	pepb16a1	DaPR130924_VB109_O1931.m	1474	16.43000030517578	EVDATSPAPSTSSTVK		1	b16.a1	0.004900000058114529	37.5	2	1576.773193359375	1576.7705078125	0.0027000000700354576	1.7123608392328742
b16	pepb16a8	DaPR130924_VB109_O1931.m	2004	19.459999084472656	TTIYEIQDDR		1	b16.a1	0.017999999225139618	44.599998474121094	2	1253.6033935546875	1253.6011962890625	0.002199999988079071	1.7549440719995792
b16	pepb16a3	DaPR130924_VB109_O1931.m	2085	19.899999618530273	MFHATVATENEVFR	M1:+15.99491	1	b16.a1	0.019999999552965164	27.899999618530273	3	1667.785400390625	1667.7850341796875	3.000000142492354E-4	0.17987930584638723
b16	pepb16a6	DaPR130924_VB109_O1931.m	2244	20.729999542236328	TEPEEVSIEDSAQSDLK		1	b16.a1	1.1000000085914508E-5	40.70000076293945	2	1876.8682861328125	1876.8662109375	0.002099999925121665	1.11888631852598
b16	pepb16a7	DaPR130924_VB109_O1931.m	2300	21.0	TPQMPPTTPSSSFFTK	M4:+15.99491	1	b16.a1	5.200000074978561E-8	61.599998474121094	2	1769.8411865234375	1769.8419189453125	-6.000000284984708E-4	-0.33901334468110234
b16	pepb16a2	DaPR130924_VB109_O1931.m	2370	21.399999618530273	GEFTYYEIQDNTGK		1	b16.a1	5.499999970197678E-4	47.400001525878906	2	1664.7474365234375	1664.7442626953125	0.0031999999191612005	1.9222171181898082
b17	pepb17a2	DaPR130924_VB109_O1931.m	1148	14.029999732971191	KVEPSDPVAR		1	b17.a1	0.019999999552965164	38.099998474121094	2	1097.5965576171875	1097.595458984375	0.0012000000569969416	1.093299035791678
b17	pepb17a7	DaPR130924_VB109_O1931.m	1711	17.860000610351562	VPLLLHQK		1	b17.a1	0.012000000104308128	33.5	2	947.6040649414062	947.6041259765625	-0.0	-0.0
b17	pepb17a5	DaPR130924_VB109_O1931.m	2198	20.5	TTTGPPHLVPPQPLPR		1	b17.a1	0.00860000029206276	32.0	3	1707.95556640625	1707.9544677734375	0.0010999999940395355	0.6440452686502484
b17	pepb17a6	DaPR130924_VB109_O1931.m	2280	20.899999618530273	VALEFGSEEPR		1	b17.a1	0.00570000009611249	29.399999618530273	2	1233.6083984375	1233.6114501953125	-0.003000000026077032	-2.4318840633345733
b17	pepb17a6	DaPR130924_VB109_O1931.m	2245	20.729999542236328	VALEFGSEEPR		1	b17.a1	1.9999999494757503E-4	40.5	2	1233.6212158203125	1233.6114501953125	0.009800000116229057	7.9441546320581455
b17	pepb17a3	DaPR130924_VB109_O1931.m	2406	21.600000381469727	PLVILPQR		1	b17.a1	6.900000153109431E-4	30.899999618530273	2	935.6046142578125	935.6041259765625	5.000000237487257E-4	0.5344140859007402
b17	pepb17a4	DaPR130924_VB109_O1931.m	2492	22.010000228881836	STLASVNIQALPDK		1	b17.a1	8.099999831756577E-6	55.70000076293945	2	1456.7996826171875	1456.801025390625	-0.0013000000035390258	-0.8923662057352308
b17	pepb17a1	DaPR130924_VB109_O1931.m	2783	23.65999984741211	DSEPSSTVSLNGTFFK		1	b17.a1	1.6999999934341758E-4	37.099998474121094	2	1715.81494140625	1715.812744140625	0.002300000051036477	1.3404726470827362
b18	pepb18a6	DaPR130924_VB109_O1931.m	891	11.90999984741211	TAEEPPQEK		1	b18.a1	5.099999834783375E-4	36.099998474121094	2	1028.48681640625	1028.4898681640625	-0.003000000026077032	-2.9168979869799543
b18	pepb18a4	DaPR130924_VB109_O1931.m	1280	15.079999923706055	MQELYGDGK	M1:+15.99491	1	b18.a1	0.0024999999441206455	37.5	2	1056.467529296875	1056.467041015625	5.000000237487257E-4	0.47327555364912777
b18	pepb18a1	DaPR130924_VB109_O1931.m	1390	15.899999618530273	DPQTEEFK		1	b18.a1	0.009800000116229057	39.29999923706055	2	993.4530029296875	993.4528198242188	1.9999999494757503E-4	0.20131806056271798
b18	pepb18a7	DaPR130924_VB109_O1931.m	1490	16.5	TEDGGEFEEGASENNAK		1	b18.a1	8.199999865610152E-5	46.0	2	1783.731201171875	1783.7257080078125	0.005499999970197678	3.0834337059258154
b18	pepb18a3	DaPR130924_VB109_O1931.m	1680	17.68000030517578	HPDGVASVSFR		1	b18.a1	0.027000000700354576	22.600000381469727	2	1171.586181640625	1171.5859375	3.9999998989515007E-4	0.34141754103731725
b18	pepb18a5	DaPR130924_VB109_O1931.m	2656	22.93000030517578	SGTNLDGNDEFDEQLR	S1:+42.01057	1	b18.a1	3.700000092976552E-7	55.0	2	1851.799072265625	1851.799560546875	-3.9999998989515007E-4	-0.21600609397327092
b18	pepb18a2	DaPR130924_VB109_O1931.m	2841	24.030000686645508	GWEAFLNAPEANR		1	b18.a1	3.6999999792897142E-6	56.900001525878906	2	1474.709716796875	1474.707763671875	0.0020000000949949026	1.3562009669055393
b19	pepb19a6	DaPR130924_VB109_O1931.m	927	12.229999542236328	TPVTEQEEK		1	b19.a1	0.02199999988079071	32.20000076293945	2	1060.517578125	1060.51611328125	0.001500000013038516	1.414405678757202
b19	pepb19a4	DaPR130924_VB109_O1931.m	2055	19.709999084472656	IYAPEAPYTSPDK		1	b19.a1	1.5999999902760464E-7	47.099998474121094	2	1451.70654296875	1451.7056884765625	8.999999845400453E-4	0.619960362271857
b19	pepb19a5	DaPR130924_VB109_O1931.m	2131	20.1299991607666	SIDGTADDEDEGVPTDQAIR		1	b19.a1	0.005499999970197678	41.099998474121094	2	2103.935546875	2103.931640625	0.0038999998942017555	1.8536723431960984
b19	pepb19a2	DaPR130924_VB109_O1931.m	2374	21.40999984741211	HDVIVSIVTAAK		1	b19.a1	4.200000148557592E-6	50.599998474121094	2	1252.726806640625	1252.7264404296875	5.000000237487257E-4	0.3991294568487153
b19	pepb19a7	DaPR130924_VB109_O1931.m	2640	22.829999923706055	VAEAALQIFK		1	b19.a1	1.6999999843392288E-6	52.400001525878906	2	1089.632568359375	1089.6307373046875	0.0019000000320374966	1.743710017521477
b19	pepb19a1	DaPR130924_VB109_O1931.m	2671	23.030000686645508	EAMMGLAQIYK		1	b19.a1	0.00559999980032444	35.099998474121094	2	1254.6329345703125	1254.623046875	0.009999999776482582	7.970521346144934
b19	pepb19a3	DaPR130924_VB109_O1931.m	2880	24.309999465942383	IAPVHIDTESISALIK		1	b19.a1	0.006200000178068876	35.70000076293945	3	1706.9732666015625	1706.9691162109375	0.004100000020116568	2.4019181021960057
b20	pepb20a4	DaPR130924_VB109_O1931.m	698	10.130000114440918	NSSNKPAVTTK		1	b20.a1	1.9999999494757503E-5	40.400001525878906	2	1146.611572265625	1146.61181640625	-9.999999747378752E-5	-0.0872134719378795
b20	pepb20a6	DaPR130924_VB109_O1931.m	830	11.359999656677246	VAGGAAPSKPASAK		1	b20.a1	0.001500000013038516	46.29999923706055	2	1211.676025390625	1211.6746826171875	0.00139999995008111	1.1554256024043885
b20	pepb20a3	DaPR130924_VB109_O1931.m	911	12.109999656677246	KLQANGPVAK		1	b20.a1	0.02500000037252903	31.5	2	1025.611572265625	1025.610595703125	0.0010000000474974513	0.9750289746293855
b20	pepb20a5	DaPR130924_VB109_O1931.m	1233	14.710000038146973	VADNSFDAK		1	b20.a1	9.10000002477318E-4	35.5	2	966.454345703125	966.453125	0.0012000000569969416	1.2416536570223635
b20	pepb20a2	DaPR130924_VB109_O1931.m	1366	15.729999542236328	GAAGDWGER		1	b20.a1	0.001500000013038516	40.400001525878906	2	918.40771484375	918.4067993164062	8.999999845400453E-4	0.9799578849045306
b20	pepb20a1	DaPR130924_VB109_O1931.m	1537	16.829999923706055	DNQLSEVANK		1	b20.a1	0.04399999976158142	41.5	2	1117.548828125	1117.548828125	9.999999747378752E-5	0.08948154653928224
b21	pepb21a2	DaPR130924_VB109_O1931.m	1415	16.100000381469727	AQYEDIAQK		1	b21.a1	0.017999999225139618	38.0	2	1065.521240234375	1065.521484375	-3.000000142492354E-4	-0.2815522902620829
b21	pepb21a1	DaPR130924_VB109_O1931.m	1444	16.229999542236328	AEAESLYQSK		1	b21.a1	3.699999942909926E-4	51.599998474121094	2	1125.552734375	1125.54296875	0.009999999776482582	8.884600636427352
b21	pepb21a3	DaPR130924_VB109_O1931.m	2045	19.65999984741211	FLEQQNQVLQTK		1	b21.a1	3.000000106112566E-6	45.0	2	1475.7857666015625	1475.78564453125	9.999999747378752E-5	0.06776051647090676
b21	pepb21a6	DaPR130924_VB109_O1931.m	2079	19.850000381469727	YEELQITAGR		1	b21.a1	0.0027000000700354576	43.099998474121094	2	1179.60205078125	1179.6009521484375	0.0012000000569969416	1.0172932251464792
b21	pepb21a5	DaPR130924_VB109_O1931.m	2130	20.1299991607666	TNAENEFVTIK		1	b21.a1	1.4000000192027073E-5	45.0	2	1265.6400146484375	1265.6375732421875	0.002400000113993883	1.8962775479601128
b21	pepb21a4	DaPR130924_VB109_O1931.m	2458	21.850000381469727	LNDLEDALQQAK		1	b21.a1	4.400000079840538E-7	53.0	2	1357.693359375	1357.6961669921875	-0.00279999990016222	-2.062317010414254
b22	pepb22a1	DaPR130924_VB109_O1931.m	930	12.25	AIGSTSKPQESPK		1	b22.a1	0.0020000000949949026	36.900001525878906	2	1329.7020263671875	1329.7012939453125	7.999999797903001E-4	0.6016388668891544
b22	pepb22a4	DaPR130924_VB109_O1931.m	1328	15.479999542236328	TPATAPVPAR		1	b22.a1	5.80000005356851E-6	42.29999923706055	2	980.5540161132812	980.5527954101562	0.0012000000569969416	1.2237995369693404
b22	pepb22a6	DaPR130924_VB109_O1931.m	2110	20.030000686645508	YSQVLGLGGR		1	b22.a1	2.3999999393709004E-4	53.0	2	1049.5750732421875	1049.57421875	8.999999845400453E-4	0.857490559945259
b22	pepb22a5	DaPR130924_VB109_O1931.m	2584	22.530000686645508	TSPVTASDPAGPSYAAATLQASSAASSASPVSR		1	b22.a1	0.028999999165534973	39.29999923706055	3	3063.49267578125	3063.487060546875	0.005799999926239252	1.893267316495168
b22	pepb22a3	DaPR130924_VB109_O1931.m	2686	23.100000381469727	LLPHQLYGVVPQA		1	b22.a1	0.03500000014901161	27.5	2	1434.81201171875	1434.810791015625	0.0013000000035390258	0.906042811832232
b22	pepb22a2	DaPR130924_VB109_O1931.m	2956	24.979999542236328	DSPFGLSFVR		1	b22.a1	0.004600000102072954	38.099998474121094	2	1124.5745849609375	1124.5738525390625	6.99999975040555E-4	0.6224579857161852
b23	pepb23a2	DaPR130924_VB109_O1931.m	1052	13.229999542236328	FPANANSTK		1	b23.a1	0.0071000000461936	33.099998474121094	2	949.4768676757812	949.4741821289062	0.0027000000700354576	2.843679292028279
b23	pepb23a1	DaPR130924_VB109_O1931.m	2165	20.329999923706055	EVQQTLEELR		1	b23.a1	0.020999999716877937	36.20000076293945	2	1244.64990234375	1244.6485595703125	0.00139999995008111	1.1248154664353038
b23	pepb23a4	DaPR130924_VB109_O1931.m	2171	20.3799991607666	NAPQISDGSEVVVVK		1	b23.a1	0.0044999998062849045	38.79999923706055	2	1541.812744140625	1541.8173828125	-0.004699999932199717	-3.0483505923549976
b23	pepb23a4	DaPR130924_VB109_O1931.m	2179	20.40999984741211	NAPQISDGSEVVVVK		1	b23.a1	7.000000096013537E-6	47.099998474121094	2	1541.81689453125	1541.8173828125	-3.9999998989515007E-4	-0.25943409015501673
b23	pepb23a5	DaPR130924_VB109_O1931.m	2488	22.0	QLLLTSPVPGR		1	b23.a1	7.900000200606883E-4	30.299999237060547	2	1180.7054443359375	1180.705322265625	1.9999999494757503E-4	0.16939027137084486
b23	pepb23a3	DaPR130924_VB109_O1931.m	2639	22.809999465942383	ITLDLIR		1	b23.a1	0.04600000008940697	31.100000381469727	2	843.5316162109375	843.5302734375	0.0013000000035390258	1.5411420840195218
b24	pepb24a4	DaPR130924_VB109_O1931.m	1069	13.359999656677246	SRSGGGGGGGLGSGGSIR		1	b24.a1	0.0010000000474974513	44.900001525878906	3	1475.7325439453125	1475.7314453125	0.0012000000569969416	0.8131561205181409
b24	pepb24a2	DaPR130924_VB109_O1931.m	1116	13.829999923706055	GGSGGSYGGGGSGGGYGGGSGSR		1	b24.a1	8.700000080352766E-7	49.29999923706055	2	1791.72705078125	1791.7281494140625	-0.0010000000474974513	-0.5581204089607427
b24	pepb24a1	DaPR130924_VB109_O1931.m	1162	14.130000114440918	FSSSSGYGGGSSR		1	b24.a1	0.004900000058114529	37.099998474121094	2	1235.5299072265625	1235.529052734375	7.999999797903001E-4	0.6474958868994651
b24	pepb24a3	DaPR130924_VB109_O1931.m	1305	15.300000190734863	SGGGGGGGLGSGGSIR		1	b24.a1	1.500000053056283E-6	46.0	2	1232.59814453125	1232.59814453125	-0.0	-0.0
b24	pepb24a5	DaPR130924_VB109_O1931.m	1485	16.479999542236328	SRSGGGGGGGLGSGGSIRSSY		1	b24.a1	1.6999999843392288E-6	51.400001525878906	3	1812.8665771484375	1812.8587646484375	0.007899999618530273	4.357757908439325
b25	pepb25a4	DaPR130924_VB109_O1931.m	1259	14.899999618530273	NHLLETTPK		1	b25.a1	0.035999998450279236	29.5	2	1052.5745849609375	1052.5738525390625	6.99999975040555E-4	0.6650364469457283
b25	pepb25a1	DaPR130924_VB109_O1931.m	1294	15.199999809265137	ASDPQSPPQVSR		1	b25.a1	1.3999999737279722E-6	49.099998474121094	2	1268.621826171875	1268.6234130859375	-0.001500000013038516	-1.1823839900524562
b25	pepb25a5	DaPR130924_VB109_O1931.m	1702	17.809999465942383	NNFAAEMEK		1	b25.a1	0.008999999612569809	34.5	2	1053.4716796875	1053.4674072265625	0.00430000014603138	4.081759071551994
b25	pepb25a2	DaPR130924_VB109_O1931.m	1705	17.829999923706055	HNLEQDLVR		1	b25.a1	0.020999999716877937	29.0	2	1123.5869140625	1123.5859375	0.0010999999940395355	0.97900833156301
b25	pepb25a3	DaPR130924_VB109_O1931.m	1793	18.329999923706055	LQHQTELTNQLEYNK		1	b25.a1	0.0017999999690800905	45.70000076293945	3	1858.9310302734375	1858.9298095703125	0.0012000000569969416	0.6455327419136492
b26	pepb26a4	DaPR130924_VB109_O1931.m	979	12.5600004196167	SDIPEKPK		1	b26.a1	0.006300000008195639	31.200000762939453	2	913.5006713867188	913.4993286132812	0.0013000000035390258	1.4230990246182929
b26	pepb26a2	DaPR130924_VB109_O1931.m	1580	17.059999465942383	FREDHPDLIQNAK		1	b26.a1	0.020999999716877937	45.79999923706055	3	1582.7989501953125	1582.7977294921875	0.0013000000035390258	0.8213304702907981
b26	pepb26a3	DaPR130924_VB109_O1931.m	1997	19.43000030517578	QLQEERPELSESELTR		1	b26.a1	0.003000000026077032	29.0	3	1943.97119140625	1943.96728515625	0.0038999998942017555	2.006206546777502
b26	pepb26a5	DaPR130924_VB109_O1931.m	2188	20.459999084472656	WVEISNEVR		1	b26.a1	0.03200000151991844	29.5	2	1131.5726318359375	1131.5797119140625	-0.007000000216066837	-6.186042523002083
b26	pepb26a1	DaPR130924_VB109_O1931.m	2256	20.780000686645508	FLESLPEEEQQR		1	b26.a1	1.9999999494757503E-5	43.599998474121094	2	1504.731689453125	1504.7281494140625	0.0035000001080334187	2.3260016165686213
b27	pepb27a5	DaPR130924_VB109_O1931.m	1434	16.18000030517578	VVEELTR		1	b27.a1	0.03099999949336052	35.599998474121094	2	845.4745483398438	845.4730834960938	0.00139999995008111	1.6558776114929723
b27	pepb27a1	DaPR130924_VB109_O1931.m	1439	16.209999084472656	EEQMDGTVTLK	M4:+15.99491	1	b27.a1	0.0015999999595806003	33.0	2	1266.58935546875	1266.588623046875	7.999999797903001E-4	0.6316178475264048
b27	pepb27a3	DaPR130924_VB109_O1931.m	2178	20.40999984741211	IEVQDTSGGTTALRPSASTQALSSSVSSSK		1	b27.a1	1.500000053056283E-6	61.79999923706055	3	2952.4765625	2952.47607421875	5.000000237487257E-4	0.1693493905385939
b27	pepb27a2	DaPR130924_VB109_O1931.m	2252	20.760000228881836	EMLGGEIIPR	M2:+15.99491	1	b27.a1	0.017999999225139618	31.5	2	1130.5845947265625	1130.5877685546875	-0.0031999999191612005	-2.8303861125722176
b27	pepb27a4	DaPR130924_VB109_O1931.m	2324	21.1299991607666	IVVFQYSDGK		1	b27.a1	5.499999970197678E-4	39.0	2	1155.606201171875	1155.6048583984375	0.00139999995008111	1.211486729141466
b28	pepb28a5	DaPR130924_VB109_O1931.m	1468	16.399999618530273	VGQDPVLR		1	b28.a1	2.5999999706982635E-5	49.29999923706055	2	883.5015869140625	883.5	0.0015999999595806003	1.8109790148054332
b28	pepb28a2	DaPR130924_VB109_O1931.m	1685	17.729999542236328	IDYGEYMDK	M7:+15.99491	1	b28.a1	0.04600000008940697	31.299999237060547	2	1149.477294921875	1149.477294921875	9.999999747378752E-5	0.08699606152776082
b28	pepb28a1	DaPR130924_VB109_O1931.m	2103	20.0	ESETTTSLVLER		1	b28.a1	3.099999958067201E-6	45.099998474121094	2	1364.6929931640625	1364.6907958984375	0.002300000051036477	1.6853634962213426
b28	pepb28a4	DaPR130924_VB109_O1931.m	2135	20.15999984741211	SGDSEVYQLGDVSQK		1	b28.a1	2.1999999262334313E-6	61.70000076293945	2	1611.75048828125	1611.7501220703125	3.9999998989515007E-4	0.24817742180862704
b28	pepb28a3	DaPR130924_VB109_O1931.m	3091	26.25	QATTIIADNIIFLSDQTK		1	b28.a1	0.002300000051036477	33.0	2	1992.083740234375	1992.06494140625	0.01899999938905239	9.537841359549153
b29	pepb29a1	DaPR130924_VB109_O1931.m	1122	13.859999656677246	DAVTYTEHAK		1	b29.a1	0.0017999999690800905	45.29999923706055	2	1134.5462646484375	1134.54296875	0.0032999999821186066	2.9086602032838225
b29	pepb29a2	DaPR130924_VB109_O1931.m	1807	18.399999618530273	DNIQGITKPAIR		1	b29.a1	0.007799999788403511	33.70000076293945	2	1325.756103515625	1325.7540283203125	0.002199999988079071	1.6594330027164992
b29	pepb29a3	DaPR130924_VB109_O1931.m	2202	20.530000686645508	ISGLIYEETR		1	b29.a1	6.70000008540228E-6	53.099998474121094	2	1180.6236572265625	1180.621337890625	0.0024999999441206455	2.1175290195815943
b29	pepb29a5	DaPR130924_VB109_O1931.m	2607	22.649999618530273	TVTAMDVVYALK	M5:+15.99491	1	b29.a1	4.199999966658652E-4	46.5	2	1326.698974609375	1326.69775390625	0.0012000000569969416	0.9045014612135528
b29	pepb29a4	DaPR130924_VB109_O1931.m	2927	24.709999084472656	TVTAMDVVYALK		1	b29.a1	0.001500000013038516	41.5	2	1310.7039794921875	1310.702880859375	0.0012000000569969416	0.9155393449735534
b30	pepb30a3	DaPR130924_VB109_O1931.m	941	12.350000381469727	GAATSVSNPR		1	b30.a1	0.003700000001117587	45.099998474121094	2	959.4920654296875	959.4909057617188	0.0010999999940395355	1.1464412923916873
b30	pepb30a2	DaPR130924_VB109_O1931.m	2236	20.700000762939453	EVTEPLNLNPAK		1	b30.a1	0.004800000227987766	45.5	2	1324.713134765625	1324.7110595703125	0.002099999925121665	1.5852512968396502
b30	pepb30a5	DaPR130924_VB109_O1931.m	2396	21.530000686645508	LAVVDEWR		1	b30.a1	0.028999999165534973	35.29999923706055	2	987.5283813476562	987.5261840820312	0.002099999925121665	2.1265258167040395
b30	pepb30a4	DaPR130924_VB109_O1931.m	2468	21.899999618530273	GVEKPPHLAALILAR		1	b30.a1	0.008700000122189522	50.20000076293945	3	1584.9642333984375	1584.958740234375	0.005400000140070915	3.4070288411876217
b30	pepb30a1	DaPR130924_VB109_O1931.m	2728	23.399999618530273	EEGYDSVFSVVR		1	b30.a1	1.1000000085914508E-4	39.400001525878906	2	1386.6551513671875	1386.654052734375	0.0012000000569969416	0.865392528605555
b31	pepb31a1	DaPR130924_VB109_O1931.m	1378	15.829999923706055	LLEQYKEESK		1	b31.a1	5.39999979082495E-4	37.5	2	1266.6624755859375	1266.657958984375	0.0044999998062849045	3.5526558486973627
b31	pepb31a3	DaPR130924_VB109_O1931.m	2054	19.709999084472656	NGQDLGVAFK		1	b31.a1	0.008100000210106373	32.5	2	1048.5435791015625	1048.5426025390625	0.0010000000474974513	0.9537047374860453
b31	pepb31a5	DaPR130924_VB109_O1931.m	2343	21.209999084472656	YNILGTNTIMDK	M10:+15.99491	1	b31.a1	8.800000159681076E-7	49.29999923706055	2	1398.694091796875	1398.69384765625	3.9999998989515007E-4	0.2859810891178354
b31	pepb31a2	DaPR130924_VB109_O1931.m	2470	21.899999618530273	NFILDQTNVSAAAQR		1	b31.a1	7.999999951380232E-8	65.80000305175781	2	1647.8460693359375	1647.8453369140625	7.999999797903001E-4	0.4854824429630445
b31	pepb31a4	DaPR130924_VB109_O1931.m	2620	22.709999084472656	YNILGTNTIMDK		1	b31.a1	0.020999999716877937	38.20000076293945	2	1382.699462890625	1382.6988525390625	6.99999975040555E-4	0.506256278259824
b32	pepb32a1	DaPR130924_VB109_O1931.m	1343	15.600000381469727	AIQALNGR		1	b32.a1	0.014000000432133675	32.5	2	842.4823608398438	842.4846801757812	-0.002400000113993883	-2.8487166241327166
b32	pepb32a5	DaPR130924_VB109_O1931.m	1623	17.329999923706055	VVAEVYDQER		1	b32.a1	6.300000241026282E-4	45.79999923706055	2	1207.598388671875	1207.5958251953125	0.0027000000700354576	2.2358474695776365
b32	pepb32a4	DaPR130924_VB109_O1931.m	2334	21.18000030517578	GYGFIEYEK		1	b32.a1	4.1000000783242285E-4	37.20000076293945	2	1105.5203857421875	1105.5205078125	-0.0	-0.0
b32	pepb32a2	DaPR130924_VB109_O1931.m	2836	24.010000228881836	ATATIALGTDSIK	A1:+42.01057	1	b32.a1	2.2000000171829015E-5	36.599998474121094	2	1303.7119140625	1303.7108154296875	0.0012000000569969416	0.920449568105666
b32	pepb32a3	DaPR130924_VB109_O1931.m	3099	26.309999465942383	AVTPPMPLLTPATPGGLPPAAAVAAAAATAK	M6:+15.99491	1	b32.a1	0.001500000013038516	39.70000076293945	3	2810.544677734375	2810.548828125	-0.00430000014603138	-1.5299503438622117
b33	pepb33a3	DaPR130924_VB109_O1931.m	861	11.609999656677246	VVGNMKPPKPTK	M5:+15.99491	1	b33.a1	0.0012000000569969416	32.79999923706055	2	1311.7425537109375	1311.7457275390625	-0.003100000089034438	-2.3632629586301612
b33	pepb33a4	DaPR130924_VB109_O1931.m	1228	14.65999984741211	YALIQHQK		1	b33.a1	1.8000000272877514E-4	41.5	2	1000.5562744140625	1000.5579223632812	-0.0015999999595806003	-1.5991077815879553
b33	pepb33a1	DaPR130924_VB109_O1931.m	1349	15.649999618530273	DPDYQPPAK		1	b33.a1	0.002199999988079071	39.20000076293945	2	1030.483154296875	1030.484375	-0.0012000000569969416	-1.1645009726585536
b33	pepb33a2	DaPR130924_VB109_O1931.m	2851	24.110000610351562	QLLDMHFK	Q1:-17.02655	1	b33.a1	0.01899999938905239	33.0	2	1014.5094604492188	1014.5081176757812	0.0013000000035390258	1.2814091685311508
b34	pepb34a1	DaPR130924_VB109_O1931.m	1301	15.260000228881836	AELDDTPMR	M8:+15.99491	1	b34.a1	0.0013000000035390258	38.5	2	1063.47265625	1063.472900390625	-1.9999999494757503E-4	-0.18806308545719677
b34	pepb34a3	DaPR130924_VB109_O1931.m	1309	15.3100004196167	GMGPGTPAGYGR	M2:+15.99491	1	b34.a1	0.04699999839067459	30.5	2	1136.5194091796875	1136.5157470703125	0.003700000001117587	3.2555642195502994
b34	pepb34a2	DaPR130924_VB109_O1931.m	1873	18.760000228881836	FAQHGTFEYEYSQR		1	b34.a1	0.009399999864399433	31.799999237060547	3	1762.7908935546875	1762.7823486328125	0.008500000461935997	4.821922836094013
b34	pepb34a4	DaPR130924_VB109_O1931.m	2225	20.649999618530273	YGEPGEVFINK		1	b34.a1	0.004999999888241291	48.29999923706055	2	1252.621337890625	1252.621337890625	9.999999747378752E-5	0.07983258343833131
b35	pepb35a4	DaPR130924_VB109_O1931.m	1405	16.010000228881836	LNTTTMSNATANSSIR	M6:+15.99491	1	b35.a1	1.5999999595806003E-4	46.70000076293945	2	1697.818359375	1697.812744140625	0.00570000009611249	3.357260755512608
b35	pepb35a3	DaPR130924_VB109_O1931.m	1839	18.549999237060547	EAVATIMSGSK		1	b35.a1	0.010999999940395355	30.899999618530273	2	1093.5587158203125	1093.55615234375	0.0026000000070780516	2.3775642444200376
b35	pepb35a1	DaPR130924_VB109_O1931.m	1989	19.3799991607666	ALQLEVDR		1	b35.a1	0.0430000014603138	42.70000076293945	2	943.5236206054688	943.5211181640625	0.0024999999441206455	2.6496491662902426
b35	pepb35a2	DaPR130924_VB109_O1931.m	2093	19.950000762939453	DPSLSDSSTVGLQR		1	b35.a1	4.799999953064571E-9	53.5	2	1461.7186279296875	1461.7183837890625	3.000000142492354E-4	0.20523790189432808
b36	pepb36a1	DaPR130924_VB109_O1931.m	877	11.760000228881836	LNQESTAPK		1	b36.a1	0.001500000013038516	42.5	2	987.5117797851562	987.510986328125	7.999999797903001E-4	0.8101175489347723
b36	pepb36a2	DaPR130924_VB109_O1931.m	1606	17.209999084472656	NQLVTPEPTSR		1	b36.a1	0.006300000008195639	39.400001525878906	2	1241.6513671875	1241.64892578125	0.0024999999441206455	2.01345154190637
b36	pepb36a3	DaPR130924_VB109_O1931.m	2069	19.799999237060547	TPEPVVPTAPEPHPTTSTDQPVTPK		1	b36.a1	1.9999999494757503E-5	49.0	3	2623.3310546875	2623.325439453125	0.00570000009611249	2.1728147070081962
b36	pepb36a4	DaPR130924_VB109_O1931.m	2778	23.649999618530273	TPESIVPIAPELQPSTSR		1	b36.a1	9.500000160187483E-4	37.29999923706055	2	1922.034423828125	1922.02294921875	0.010999999940395355	5.7231366279297315
b37	pepb37a2	DaPR130924_VB109_O1931.m	1532	16.780000686645508	APTNIVYK		1	b37.a1	0.0010999999940395355	38.599998474121094	2	905.5103759765625	905.509521484375	7.999999797903001E-4	0.8834804723851868
b37	pepb37a3	DaPR130924_VB109_O1931.m	1877	18.780000686645508	IDDMTAAPMDVR	M4:+15.99491	1	b37.a1	9.500000305706635E-5	39.70000076293945	2	1350.603271484375	1350.6031494140625	9.999999747378752E-5	0.07404099236490816
b37	pepb37a1	DaPR130924_VB109_O1931.m	2099	19.979999542236328	APISNPGMSEAGNFGGN	M8:+15.99491	1	b37.a1	0.0020000000949949026	37.599998474121094	2	1635.707275390625	1635.7071533203125	9.999999747378752E-5	0.06113563621140746
b37	pepb37a4	DaPR130924_VB109_O1931.m	2454	21.829999923706055	PEGLNFQDLK		1	b37.a1	1.5999999595806003E-4	47.099998474121094	2	1160.5948486328125	1160.594970703125	-9.999999747378752E-5	-0.08616270102670216
b38	pepb38a1	DaPR130924_VB109_O1931.m	1770	18.18000030517578	ALAAAGYDVEK		1	b38.a1	1.6999999843392288E-6	56.29999923706055	2	1107.56982421875	1107.5684814453125	0.00139999995008111	1.2640301466995443
b38	pepb38a3	DaPR130924_VB109_O1931.m	1880	18.780000686645508	KASGPPVSELITK		1	b38.a1	0.0026000000070780516	45.900001525878906	2	1326.763427734375	1326.76318359375	3.000000142492354E-4	0.2261142138694544
b38	pepb38a4	DaPR130924_VB109_O1931.m	2095	19.959999084472656	SGVSLAALK		1	b38.a1	3.499999875202775E-4	44.599998474121094	2	845.51123046875	845.509521484375	0.0017000000225380063	2.0106219733084605
b38	pepb38a2	DaPR130924_VB109_O1931.m	2255	20.780000686645508	ASGPPVSELITK		1	b38.a1	1.500000053056283E-7	51.900001525878906	2	1198.67138671875	1198.668212890625	0.0031999999191612005	2.669629414335017
b39	pepb39a1	DaPR130924_VB109_O1931.m	1590	17.110000610351562	AAETIIDTK		1	b39.a1	1.8000000272877514E-4	41.0	2	961.5224609375	961.5205078125	0.0020000000949949026	2.080038937021726
b39	pepb39a2	DaPR130924_VB109_O1931.m	2089	19.93000030517578	AVLVQFSNGK		1	b39.a1	3.899999865097925E-5	44.900001525878906	2	1062.5963134765625	1062.5946044921875	0.0017000000225380063	1.5998575706587876
b39	pepb39a4	DaPR130924_VB109_O1931.m	2443	21.75	LSYVGNNFGTGALK		1	b39.a1	1.9999999494757503E-4	40.29999923706055	2	1440.7525634765625	1440.7486572265625	0.004000000189989805	2.776334491048422
b39	pepb39a3	DaPR130924_VB109_O1931.m	2817	23.8799991607666	LGTLSLPLPPAQTSDR		1	b39.a1	0.035999998450279236	26.399999618530273	2	1665.9189453125	1665.9173583984375	0.0015999999595806003	0.960431771428801
b40	pepb40a2	DaPR130924_VB109_O1931.m	1142	14.0	GNDQVAISSK		1	b40.a1	0.005799999926239252	35.0	2	1018.5175170898438	1018.5167846679688	6.99999975040555E-4	0.6872738727312692
b40	pepb40a4	DaPR130924_VB109_O1931.m	2856	24.149999618530273	TDYGLMVFADK		1	b40.a1	1.0999999631167157E-6	49.79999923706055	2	1259.6051025390625	1259.59814453125	0.0071000000461936	5.636718406596107
b40	pepb40a1	DaPR130924_VB109_O1931.m	3049	25.860000610351562	AVIMFGVPYVYTQSR		1	b40.a1	4.600000102072954E-4	47.099998474121094	2	1730.9075927734375	1730.89404296875	0.014000000432133675	8.0883058607802
b40	pepb40a3	DaPR130924_VB109_O1931.m	3056	25.90999984741211	LPFLGLALSSR		1	b40.a1	0.006099999882280827	51.29999923706055	2	1173.70166015625	1173.6993408203125	0.002300000051036477	1.9596160371266627
b41	pepb41a4	DaPR130924_VB109_O1931.m	2019	19.530000686645508	IVETEAYLGPEDEAAHSR		1	b41.a1	5.200000014156103E-4	46.20000076293945	3	1986.9423828125	1986.9407958984375	0.0017000000225380063	0.8555866516240688
b41	pepb41a2	DaPR130924_VB109_O1931.m	2250	20.75	GPLEPSEPAVVAAAR		1	b41.a1	1.2000000424450263E-6	49.599998474121094	2	1463.79248046875	1463.78564453125	0.006800000090152025	4.6454889864216415
b41	pepb41a1	DaPR130924_VB109_O1931.m	2825	23.90999984741211	ALEPLEGLETMR		1	b41.a1	5.900000178371556E-5	46.0	2	1358.700439453125	1358.6988525390625	0.0015999999595806003	1.1775971964579255
b41	pepb41a3	DaPR130924_VB109_O1931.m	3131	26.610000610351562	LGLEFFDQPAVPLAR		1	b41.a1	1.4000000192027073E-5	43.900001525878906	2	1672.912353515625	1672.9061279296875	0.006300000008195639	3.765901686302167
b42	pepb42a3	DaPR130924_VB109_O1931.m	1047	13.15999984741211	TSGQTFANSNSSR		1	b42.a1	8.59999970998615E-4	39.70000076293945	2	1356.6142578125	1356.6142578125	0.0	0.0
b42	pepb42a1	DaPR130924_VB109_O1931.m	1064	13.3100004196167	AESALAQQAK		1	b42.a1	0.013000000268220901	37.0	2	1016.5382690429688	1016.5374755859375	6.99999975040555E-4	0.6886120697489007
b42	pepb42a2	DaPR130924_VB109_O1931.m	1284	15.109999656677246	GSSSANPVNSVR		1	b42.a1	3.300000025774352E-5	42.79999923706055	2	1174.5792236328125	1174.58154296875	-0.002199999988079071	-1.8730074563563974
b43	pepb43a2	DaPR130924_VB109_O1931.m	792	10.979999542236328	GKFEDMAK	M6:+15.99491	1	b43.a1	0.002300000051036477	29.100000381469727	2	941.4371337890625	941.4401245117188	-0.003000000026077032	-3.186607356079063
b43	pepb43a3	DaPR130924_VB109_O1931.m	1738	18.010000228881836	IKGEHPGLSIGDVAK		1	b43.a1	9.800000116229057E-4	43.5	3	1520.8468017578125	1520.843505859375	0.0032999999821186066	2.1698484882926157
b43	pepb43a1	DaPR130924_VB109_O1931.m	1858	18.68000030517578	GEHPGLSIGDVAK		1	b43.a1	1.4000000192027073E-5	41.900001525878906	2	1279.6640625	1279.66455078125	-3.9999998989515007E-4	-0.3125819103537294
b44	pepb44a3	DaPR130924_VB109_O1931.m	1442	16.229999542236328	TYSSTSSFSDAK		1	b44.a1	0.0026000000070780516	36.599998474121094	2	1280.564697265625	1280.564453125	1.9999999494757503E-4	0.15618112345654217
b44	pepb44a1	DaPR130924_VB109_O1931.m	1679	17.68000030517578	GDIVIIHEK		1	b44.a1	0.014999999664723873	34.599998474121094	2	1023.5895385742188	1023.5836791992188	0.005799999926239252	5.666366164392902
b44	pepb44a2	DaPR130924_VB109_O1931.m	2463	21.860000610351562	LDLLEANSYK		1	b44.a1	0.00570000009611249	32.400001525878906	2	1165.613037109375	1165.6103515625	0.0027000000700354576	2.3163830575252775
b45	pepb45a2	DaPR130924_VB109_O1931.m	1278	15.079999923706055	LLNAAQER		1	b45.a1	0.0071000000461936	38.599998474121094	2	914.5064697265625	914.5057983398438	6.000000284984708E-4	0.6560920986916499
b45	pepb45a3	DaPR130924_VB109_O1931.m	1910	18.93000030517578	VENPAEVIR		1	b45.a1	0.03099999949336052	44.29999923706055	2	1026.560302734375	1026.558349609375	0.002099999925121665	2.045670298157679
b45	pepb45a1	DaPR130924_VB109_O1931.m	2979	25.209999084472656	ALLSGAGPADVYTFNFSK		1	b45.a1	7.500000265281415E-7	52.70000076293945	2	1857.9422607421875	1857.9385986328125	0.003700000001117587	1.991454402120866
b46	pepb46a2	DaPR130924_VB109_O1931.m	1285	15.109999656677246	DSYVGDEAQSK		1	b46.a1	1.2000000424450263E-5	48.29999923706055	2	1198.521240234375	1198.522705078125	-0.00139999995008111	-1.1681046542959332
b46	pepb46a3	DaPR130924_VB109_O1931.m	2401	21.559999465942383	VAPEEHPVLLTEAPLNPK		1	b46.a1	0.009700000286102295	36.20000076293945	3	1954.0712890625	1954.0648193359375	0.006500000134110451	3.3263994468307287
b46	pepb46a1	DaPR130924_VB109_O1931.m	2498	22.049999237060547	AVFPSIVGR		1	b46.a1	0.012000000104308128	38.599998474121094	2	945.5512084960938	945.5521240234375	-8.999999845400453E-4	-0.9518248245378981
b47	pepb47a1	DaPR130924_VB109_O1931.m	2092	19.950000762939453	LTMQVSSLQR		1	b47.a1	0.00989999994635582	44.0	2	1162.6280517578125	1162.625244140625	0.00279999990016222	2.4083425973017554
b47	pepb47a3	DaPR130924_VB109_O1931.m	2356	21.309999465942383	VYENYPTYDLTER		1	b47.a1	1.9000000293090125E-6	43.29999923706055	2	1662.7584228515625	1662.7650146484375	-0.006500000134110451	-3.909151369464411
b47	pepb47a2	DaPR130924_VB109_O1931.m	2773	23.610000610351562	NVGQFSGFPFEK		1	b47.a1	1.9999999494757503E-4	46.70000076293945	2	1356.6629638671875	1356.65869140625	0.00430000014603138	3.1695519096068274
b48	pepb48a3	DaPR130924_VB109_O1931.m	1753	18.100000381469727	TEALEQGGLPK		1	b48.a1	1.5999999595806003E-4	51.29999923706055	2	1142.6041259765625	1142.6055908203125	-0.00139999995008111	-1.225269648012142
b48	pepb48a1	DaPR130924_VB109_O1931.m	2515	22.15999984741211	APELLFGAR		1	b48.a1	0.04600000008940697	35.29999923706055	2	973.547119140625	973.5469970703125	9.999999747378752E-5	0.10271717521056173
b48	pepb48a2	DaPR130924_VB109_O1931.m	2964	25.049999237060547	LDFLGEGQFATVYK		1	b48.a1	1.2000000424450263E-5	64.69999694824219	2	1587.81298828125	1587.8057861328125	0.007300000172108412	4.597539721711154
b49	pepb49a2	DaPR130924_VB109_O1931.m	2052	19.700000762939453	GENLVSMTVEGPPPK	M7:+15.99491	1	b49.a1	0.03400000184774399	45.70000076293945	2	1570.787841796875	1570.778564453125	0.00930000003427267	5.9206308544899935
b49	pepb49a1	DaPR130924_VB109_O1931.m	2389	21.5	GENLVSMTVEGPPPK		1	b49.a1	2.900000017902471E-9	53.400001525878906	2	1554.7841796875	1554.7835693359375	6.000000284984708E-4	0.38590582016166813
b49	pepb49a3	DaPR130924_VB109_O1931.m	2939	24.809999465942383	VLGLVLLR		1	b49.a1	0.0012000000569969416	35.79999923706055	2	882.6142578125	882.6138916015625	3.000000142492354E-4	0.33989949297632865
b50	pepb50a3	DaPR130924_VB109_O1931.m	1978	19.309999465942383	LQAITASSANLR		1	b50.a1	0.03400000184774399	32.900001525878906	2	1244.694580078125	1244.6961669921875	-0.001500000013038516	-1.2051133865570351
b50	pepb50a2	DaPR130924_VB109_O1931.m	2721	23.350000381469727	IANVTLIDLR		1	b50.a1	0.024000000208616257	39.29999923706055	2	1127.68310546875	1127.6787109375	0.004399999976158142	3.9018205571161184
b50	pepb50a1	DaPR130924_VB109_O1931.m	2743	23.459999084472656	LAGLDITDATLR		1	b50.a1	3.699999942909926E-4	51.5	2	1258.704345703125	1258.7005615234375	0.003800000064074993	3.0189865486957084
b51	pepb51a1	DaPR130924_VB109_O1931.m	2342	21.209999084472656	AGLQFPVGR		1	b51.a1	0.014999999664723873	39.20000076293945	2	944.5322265625	944.5316772460938	6.000000284984708E-4	0.6352354748417224
b51	pepb51a2	DaPR130924_VB109_O1931.m	3177	27.110000610351562	VTIAQGGVLPNIQAVLLPK		1	b51.a1	5.199999986160719E-9	50.400001525878906	2	1931.1678466796875	1931.169189453125	-0.0013000000035390258	-0.6731673281858666
b51	pepb51a2	DaPR130924_VB109_O1931.m	3182	27.15999984741211	VTIAQGGVLPNIQAVLLPK		1	b51.a1	0.017000000923871994	43.20000076293945	3	1931.1676025390625	1931.169189453125	-0.0017000000225380063	-0.880295746132641
b52	pepb52a1	DaPR130924_VB109_O1931.m	889	11.899999618530273	FSSQQAATK		1	b52.a1	9.500000160187483E-4	34.599998474121094	2	967.48681640625	967.4848022460938	0.0020000000949949026	2.067216033111571
b52	pepb52a2	DaPR130924_VB109_O1931.m	1586	17.100000381469727	IDNLDVNR		1	b52.a1	0.004100000020116568	26.700000762939453	2	958.4991455078125	958.4957275390625	0.0035000001080334187	3.651555252123729
b53	pepb53a1	DaPR130924_VB109_O1931.m	1084	13.5	GPPVTPSSEK		1	b53.a1	0.0038999998942017555	32.0	2	998.5209350585938	998.5156860351562	0.005200000014156103	5.20772992040209
b53	pepb53a2	DaPR130924_VB109_O1931.m	1443	16.229999542236328	NSSNTSVGSPSNTIGR		1	b53.a1	0.004100000020116568	35.70000076293945	2	1577.7523193359375	1577.7518310546875	5.000000237487257E-4	0.31690663506597755
b54	pepb54a1	DaPR130924_VB109_O1931.m	1066	13.329999923706055	MEGGTENDLR	M1:+15.99491	1	b54.a1	0.029999999329447746	30.899999618530273	2	1137.48828125	1137.4844970703125	0.003800000064074993	3.3407049272866707
b54	pepb54a2	DaPR130924_VB109_O1931.m	1589	17.110000610351562	VALSEPQPER		1	b54.a1	1.1999999696854502E-4	37.70000076293945	2	1125.5902099609375	1125.59033203125	-0.0	-0.0
b55	pepb55a1	DaPR130924_VB109_O1931.m	953	12.430000305175781	LVEGESDNR		1	b55.a1	4.600000102072954E-4	39.5	2	1018.4801025390625	1018.4804077148438	-3.000000142492354E-4	-0.2945564902150087
b55	pepb55a2	DaPR130924_VB109_O1931.m	1998	19.43000030517578	TLLADQGEIR		1	b55.a1	0.04399999976158142	39.099998474121094	2	1115.6103515625	1115.60595703125	0.0044999998062849045	4.033682123982108
b56	pepb56a2	DaPR130924_VB109_O1931.m	1276	15.0600004196167	TQASSSFQDSSQPAGK		1	b56.a1	3.900000137946336E-6	49.0	2	1625.7415771484375	1625.7406005859375	0.0010000000474974513	0.6151043082377586
b56	pepb56a1	DaPR130924_VB109_O1931.m	1892	18.850000381469727	GPQPPTVSPIR		1	b56.a1	0.004600000102072954	31.5	2	1148.644775390625	1148.6427001953125	0.002199999988079071	1.915304025964722
b57	pepb57a1	DaPR130924_VB109_O1931.m	1633	17.399999618530273	IIAEGANGPTTPEADK		1	b57.a1	1.0999999631167157E-6	55.900001525878906	2	1583.7978515625	1583.7916259765625	0.006300000008195639	3.9777960085570423
b57	pepb57a2	DaPR130924_VB109_O1931.m	1868	18.729999542236328	YSTDVSVDEVK		1	b57.a1	5.499999970197678E-4	32.20000076293945	2	1241.5877685546875	1241.5899658203125	-0.002199999988079071	-1.7719215269475392
b58	pepb58a1	DaPR130924_VB109_O1931.m	1357	15.680000305175781	LEQGGTADGLR		1	b58.a1	6.300000241026282E-4	46.0	2	1116.558349609375	1116.5648193359375	-0.006399999838322401	-5.731865922597058
b58	pepb58a2	DaPR130924_VB109_O1931.m	2176	20.399999618530273	TPYIVLSGSGK		1	b58.a1	0.009499999694526196	34.900001525878906	2	1121.6195068359375	1121.6204833984375	-0.0010000000474974513	-0.8915672121710151
b59	pepb59a2	DaPR130924_VB109_O1931.m	1178	14.25	RPYDLDR		1	b59.a1	0.03400000184774399	29.5	2	934.4745483398438	934.4744873046875	0.0	0.0
b59	pepb59a1	DaPR130924_VB109_O1931.m	2432	21.709999084472656	ADSLLAVVK		1	b59.a1	0.001500000013038516	43.29999923706055	2	915.5538940429688	915.5513916015625	0.0024999999441206455	2.7305948820059434
b60	pepb60a1	DaPR130924_VB109_O1931.m	1698	17.799999237060547	ALAAGGYDVEK		1	b60.a1	1.500000053056283E-6	53.0	2	1093.5545654296875	1093.5528564453125	0.0017999999690800905	1.6460109435689694
b60	pepb60a2	DaPR130924_VB109_O1931.m	2303	21.010000228881836	ATGPPVSELITK		1	b60.a1	4.400000034365803E-4	47.400001525878906	2	1212.685791015625	1212.6839599609375	0.0020000000949949026	1.6492343933198603
b61	pepb61a1	DaPR130924_VB109_O1931.m	1435	16.200000762939453	IAQGVSGSIQDK		1	b61.a1	1.3000000080864993E-6	49.400001525878906	2	1202.638671875	1202.637939453125	7.999999797903001E-4	0.6652043425090046
b61	pepb61a2	DaPR130924_VB109_O1931.m	2866	24.209999084472656	IELVVAPAGVTLK		1	b61.a1	1.8999999440438842E-7	43.599998474121094	2	1309.8126220703125	1309.8094482421875	0.0032999999821186066	2.5194504334560484
b62	pepb62a1	DaPR130924_VB109_O1931.m	1984	19.350000381469727	GIGAGGSITGLK		1	b62.a1	7.699999696342275E-5	53.5	2	1030.590576171875	1030.589599609375	0.0010999999940395355	1.0673501794084368
b62	pepb62a2	DaPR130924_VB109_O1931.m	2388	21.5	YNLIVVGR		1	b62.a1	0.003599999938160181	32.70000076293945	2	933.55419921875	933.5521240234375	0.002099999925121665	2.2494726015629984
b63	pepb63a1	DaPR130924_VB109_O1931.m	2111	20.030000686645508	GLLQSGQIPGR		1	b63.a1	0.008999999612569809	37.099998474121094	2	1125.6376953125	1125.637939453125	-1.9999999494757503E-4	-0.17767702023684645
b63	pepb63a2	DaPR130924_VB109_O1931.m	2268	20.829999923706055	NAIANASTLAEVER		1	b63.a1	1.9000000293090125E-6	62.900001525878906	2	1458.75732421875	1458.755126953125	0.002300000051036477	1.576686867137492
b64	pepb64a1	DaPR130924_VB109_O1931.m	2821	23.899999618530273	LMALLGQALK		1	b64.a1	2.500000118743628E-4	39.79999923706055	2	1057.6429443359375	1057.6441650390625	-0.0012000000569969416	-1.1345971515406805
b64	pepb64a2	DaPR130924_VB109_O1931.m	2826	23.93000030517578	SIEIESSDVIR	S1:+42.01057	1	b64.a1	0.0012000000569969416	41.5	2	1289.6614990234375	1289.6588134765625	0.00279999990016222	2.1711167875588715

## Sheet: peptides_pos
MS Sample :	DaPR130924_VB109_O1931.m
Peptide ID	Protein ID	accession	description	Sequence	Modifs	Start	Stop	MH+ theo
pepa1b58	a1.a1.a1	sp|P09874|PARP1_HUMAN	sp|P09874|PARP1_HUMAN Poly [ADP-ribose] polymerase 1 OS=Homo sapiens GN=PARP1 PE=1 SV=4	TGNAWHSK		622	629	900.4326782226562
pepa1b45	a1.a1.a1	sp|P09874|PARP1_HUMAN	sp|P09874|PARP1_HUMAN Poly [ADP-ribose] polymerase 1 OS=Homo sapiens GN=PARP1 PE=1 SV=4	NTHATTHNAY		820	829	1129.50244140625
pepa1b20	a1.a1.a1	sp|P09874|PARP1_HUMAN	sp|P09874|PARP1_HUMAN Poly [ADP-ribose] polymerase 1 OS=Homo sapiens GN=PARP1 PE=1 SV=4	GQDGIGSKAEK		98	108	1089.553955078125
pepa1b53	a1.a1.a1	sp|P09874|PARP1_HUMAN	sp|P09874|PARP1_HUMAN Poly [ADP-ribose] polymerase 1 OS=Homo sapiens GN=PARP1 PE=1 SV=4	SADKPLSNMK	M9:+15.99491	385	394	1106.551513671875
pepa1a4	a1.a1.a1	sp|P09874|PARP1_HUMAN	sp|P09874|PARP1_HUMAN Poly [ADP-ribose] polymerase 1 OS=Homo sapiens GN=PARP1 PE=1 SV=4	ASADKPLSNMK	M10:+15.99491	384	394	1177.588623046875
pepa1b57	a1.a1.a1	sp|P09874|PARP1_HUMAN	sp|P09874|PARP1_HUMAN Poly [ADP-ribose] polymerase 1 OS=Homo sapiens GN=PARP1 PE=1 SV=4	SSASADKPLSNMK	M12:+15.99491	382	394	1351.652587890625
pepa1b21	a1.a1.a1	sp|P09874|PARP1_HUMAN	sp|P09874|PARP1_HUMAN Poly [ADP-ribose] polymerase 1 OS=Homo sapiens GN=PARP1 PE=1 SV=4	GTNSYYK		565	571	832.3839721679688
pepa1b52	a1.a1.a1	sp|P09874|PARP1_HUMAN	sp|P09874|PARP1_HUMAN Poly [ADP-ribose] polymerase 1 OS=Homo sapiens GN=PARP1 PE=1 SV=4	RKGDEVDGVDEVAK		208	221	1516.7606201171875
pepa1b16	a1.a1.a1	sp|P09874|PARP1_HUMAN	sp|P09874|PARP1_HUMAN Poly [ADP-ribose] polymerase 1 OS=Homo sapiens GN=PARP1 PE=1 SV=4	GGAAVDPDSGLEHSAH		529	544	1519.6776123046875
pepa1b29	a1.a1.a1	sp|P09874|PARP1_HUMAN	sp|P09874|PARP1_HUMAN Poly [ADP-ribose] polymerase 1 OS=Homo sapiens GN=PARP1 PE=1 SV=4	LLWHGSR		859	865	868.4791870117188
pepa1a9	a1.a1.a1	sp|P09874|PARP1_HUMAN	sp|P09874|PARP1_HUMAN Poly [ADP-ribose] polymerase 1 OS=Homo sapiens GN=PARP1 PE=1 SV=4	EDAIEHFMK	M8:+15.99491	608	616	1135.50927734375
pepa1b33	a1.a1.a1	sp|P09874|PARP1_HUMAN	sp|P09874|PARP1_HUMAN Poly [ADP-ribose] polymerase 1 OS=Homo sapiens GN=PARP1 PE=1 SV=4	KPPLLNNADSVQAK		748	761	1494.827880859375
pepa1b55	a1.a1.a1	sp|P09874|PARP1_HUMAN	sp|P09874|PARP1_HUMAN Poly [ADP-ribose] polymerase 1 OS=Homo sapiens GN=PARP1 PE=1 SV=4	SEEAEIIR		808	815	946.484375
pepa1b46	a1.a1.a1	sp|P09874|PARP1_HUMAN	sp|P09874|PARP1_HUMAN Poly [ADP-ribose] polymerase 1 OS=Homo sapiens GN=PARP1 PE=1 SV=4	PIDVNYEK		789	796	977.4943237304688
pepa1b26	a1.a1.a1	sp|P09874|PARP1_HUMAN	sp|P09874|PARP1_HUMAN Poly [ADP-ribose] polymerase 1 OS=Homo sapiens GN=PARP1 PE=1 SV=4	LEQMPSKEDAIEHFMK	M4:+15.99491 M15:+15.99491	601	616	1964.9095458984375
pepa1b15	a1.a1.a1	sp|P09874|PARP1_HUMAN	sp|P09874|PARP1_HUMAN Poly [ADP-ribose] polymerase 1 OS=Homo sapiens GN=PARP1 PE=1 SV=4	GDEVDGVDEVAK		210	221	1232.564453125
pepa1b17	a1.a1.a1	sp|P09874|PARP1_HUMAN	sp|P09874|PARP1_HUMAN Poly [ADP-ribose] polymerase 1 OS=Homo sapiens GN=PARP1 PE=1 SV=4	GGSDDSSKDPIDVNYEK		780	796	1825.80908203125
pepa1b43	a1.a1.a1	sp|P09874|PARP1_HUMAN	sp|P09874|PARP1_HUMAN Poly [ADP-ribose] polymerase 1 OS=Homo sapiens GN=PARP1 PE=1 SV=4	MVDPEKPQLGMIDR	M1:+15.99491 M11:+15.99491	143	156	1660.8037109375
pepa1a1	a1.a1.a1	sp|P09874|PARP1_HUMAN	sp|P09874|PARP1_HUMAN Poly [ADP-ribose] polymerase 1 OS=Homo sapiens GN=PARP1 PE=1 SV=4	AEPVEVVAPR		487	496	1066.589599609375
pepa1a6	a1.a1.a1	sp|P09874|PARP1_HUMAN	sp|P09874|PARP1_HUMAN Poly [ADP-ribose] polymerase 1 OS=Homo sapiens GN=PARP1 PE=1 SV=4	DSEEAEIIR		807	815	1061.5113525390625
pepa1b49	a1.a1.a1	sp|P09874|PARP1_HUMAN	sp|P09874|PARP1_HUMAN Poly [ADP-ribose] polymerase 1 OS=Homo sapiens GN=PARP1 PE=1 SV=4	PVEVVAPR		489	496	866.5098876953125
pepa1a5	a1.a1.a1	sp|P09874|PARP1_HUMAN	sp|P09874|PARP1_HUMAN Poly [ADP-ribose] polymerase 1 OS=Homo sapiens GN=PARP1 PE=1 SV=4	DPIDVNYEK		788	796	1092.521240234375
pepa1b40	a1.a1.a1	sp|P09874|PARP1_HUMAN	sp|P09874|PARP1_HUMAN Poly [ADP-ribose] polymerase 1 OS=Homo sapiens GN=PARP1 PE=1 SV=4	MIFDVESMKK	M8:+15.99491	675	684	1243.6064453125
pepa1a8	a1.a1.a1	sp|P09874|PARP1_HUMAN	sp|P09874|PARP1_HUMAN Poly [ADP-ribose] polymerase 1 OS=Homo sapiens GN=PARP1 PE=1 SV=4	EDAIEHFMK	M8:+15.99491 E1:-18.01056	608	616	1117.4986572265625
pepa1b42	a1.a1.a1	sp|P09874|PARP1_HUMAN	sp|P09874|PARP1_HUMAN Poly [ADP-ribose] polymerase 1 OS=Homo sapiens GN=PARP1 PE=1 SV=4	MVDPEKPQLGMIDR	M11:+15.99491	143	156	1644.808837890625
pepa1b31	a1.a1.a1	sp|P09874|PARP1_HUMAN	sp|P09874|PARP1_HUMAN Poly [ADP-ribose] polymerase 1 OS=Homo sapiens GN=PARP1 PE=1 SV=4	KAMVEYEIDLQK	M3:+15.99491	684	695	1482.7513427734375
pepa1b51	a1.a1.a1	sp|P09874|PARP1_HUMAN	sp|P09874|PARP1_HUMAN Poly [ADP-ribose] polymerase 1 OS=Homo sapiens GN=PARP1 PE=1 SV=4	QQVPSGESAILDR		270	282	1399.718017578125
pepa1b28	a1.a1.a1	sp|P09874|PARP1_HUMAN	sp|P09874|PARP1_HUMAN Poly [ADP-ribose] polymerase 1 OS=Homo sapiens GN=PARP1 PE=1 SV=4	ILTLGKLSR		395	403	1000.6517944335938
pepa1b44	a1.a1.a1	sp|P09874|PARP1_HUMAN	sp|P09874|PARP1_HUMAN Poly [ADP-ribose] polymerase 1 OS=Homo sapiens GN=PARP1 PE=1 SV=4	NREELGFRPEYSASQLK		166	182	2024.02001953125
pepa1b25	a1.a1.a1	sp|P09874|PARP1_HUMAN	sp|P09874|PARP1_HUMAN Poly [ADP-ribose] polymerase 1 OS=Homo sapiens GN=PARP1 PE=1 SV=4	LEQMPSKEDAIEHFMK	M4:+15.99491	601	616	1948.9146728515625
pepa1b32	a1.a1.a1	sp|P09874|PARP1_HUMAN	sp|P09874|PARP1_HUMAN Poly [ADP-ribose] polymerase 1 OS=Homo sapiens GN=PARP1 PE=1 SV=4	KGFSLLATEDK		182	192	1208.652587890625
pepa1b39	a1.a1.a1	sp|P09874|PARP1_HUMAN	sp|P09874|PARP1_HUMAN Poly [ADP-ribose] polymerase 1 OS=Homo sapiens GN=PARP1 PE=1 SV=4	MIFDVESMK	M1:+15.99491 M8:+15.99491	675	683	1131.5064697265625
pepa1b37	a1.a1.a1	sp|P09874|PARP1_HUMAN	sp|P09874|PARP1_HUMAN Poly [ADP-ribose] polymerase 1 OS=Homo sapiens GN=PARP1 PE=1 SV=4	MAIMVQSPMFDGK	M1:+15.99491 M4:+15.99491 M9:+15.99491	35	47	1502.669189453125
pepa1b41	a1.a1.a1	sp|P09874|PARP1_HUMAN	sp|P09874|PARP1_HUMAN Poly [ADP-ribose] polymerase 1 OS=Homo sapiens GN=PARP1 PE=1 SV=4	MVDPEKPQLGMIDR		143	156	1628.8138427734375
pepa1b19	a1.a1.a1	sp|P09874|PARP1_HUMAN	sp|P09874|PARP1_HUMAN Poly [ADP-ribose] polymerase 1 OS=Homo sapiens GN=PARP1 PE=1 SV=4	GIYFADMVSK	M7:+15.99491	894	903	1146.5504150390625
pepa1b11	a1.a1.a1	sp|P09874|PARP1_HUMAN	sp|P09874|PARP1_HUMAN Poly [ADP-ribose] polymerase 1 OS=Homo sapiens GN=PARP1 PE=1 SV=4	EELGFRPEYSASQLK		168	182	1753.8759765625
pepa1b30	a1.a1.a1	sp|P09874|PARP1_HUMAN	sp|P09874|PARP1_HUMAN Poly [ADP-ribose] polymerase 1 OS=Homo sapiens GN=PARP1 PE=1 SV=4	LPKPVQDLIK		665	674	1150.7198486328125
pepa1b36	a1.a1.a1	sp|P09874|PARP1_HUMAN	sp|P09874|PARP1_HUMAN Poly [ADP-ribose] polymerase 1 OS=Homo sapiens GN=PARP1 PE=1 SV=4	MAIMVQSPMFDGK	M1:+15.99491 M9:+15.99491	35	47	1486.67431640625
pepa1a2	a1.a1.a1	sp|P09874|PARP1_HUMAN	sp|P09874|PARP1_HUMAN Poly [ADP-ribose] polymerase 1 OS=Homo sapiens GN=PARP1 PE=1 SV=4	AMVEYEIDLQK	M2:+15.99491	685	695	1354.65625
pepa1b22	a1.a1.a1	sp|P09874|PARP1_HUMAN	sp|P09874|PARP1_HUMAN Poly [ADP-ribose] polymerase 1 OS=Homo sapiens GN=PARP1 PE=1 SV=4	HPDVEVDGFSELR		66	78	1499.712890625
pepa1b38	a1.a1.a1	sp|P09874|PARP1_HUMAN	sp|P09874|PARP1_HUMAN Poly [ADP-ribose] polymerase 1 OS=Homo sapiens GN=PARP1 PE=1 SV=4	MIFDVESMK	M8:+15.99491	675	683	1115.5115966796875
pepa1b27	a1.a1.a1	sp|P09874|PARP1_HUMAN	sp|P09874|PARP1_HUMAN Poly [ADP-ribose] polymerase 1 OS=Homo sapiens GN=PARP1 PE=1 SV=4	IFPPETSASVAATPPPSTASAPAAVNSSASADKPLSNMK		356	394	3767.8798828125
pepa1b24	a1.a1.a1	sp|P09874|PARP1_HUMAN	sp|P09874|PARP1_HUMAN Poly [ADP-ribose] polymerase 1 OS=Homo sapiens GN=PARP1 PE=1 SV=4	IAPPEAPVTGYMFGK	M12:+15.99491	879	893	1593.798583984375
pepa1b48	a1.a1.a1	sp|P09874|PARP1_HUMAN	sp|P09874|PARP1_HUMAN Poly [ADP-ribose] polymerase 1 OS=Homo sapiens GN=PARP1 PE=1 SV=4	PPEAPVTGYMFGK	M10:+15.99491	881	893	1409.6773681640625
pepa1b35	a1.a1.a1	sp|P09874|PARP1_HUMAN	sp|P09874|PARP1_HUMAN Poly [ADP-ribose] polymerase 1 OS=Homo sapiens GN=PARP1 PE=1 SV=4	MAIMVQSPMFDGK	M9:+15.99491	35	47	1470.679443359375
pepa1b50	a1.a1.a1	sp|P09874|PARP1_HUMAN	sp|P09874|PARP1_HUMAN Poly [ADP-ribose] polymerase 1 OS=Homo sapiens GN=PARP1 PE=1 SV=4	QQVPSGESAILDR	Q1:-17.02655	270	282	1382.6915283203125
pepa1b23	a1.a1.a1	sp|P09874|PARP1_HUMAN	sp|P09874|PARP1_HUMAN Poly [ADP-ribose] polymerase 1 OS=Homo sapiens GN=PARP1 PE=1 SV=4	IAPPEAPVTGY		879	889	1114.5782470703125
pepa1b10	a1.a1.a1	sp|P09874|PARP1_HUMAN	sp|P09874|PARP1_HUMAN Poly [ADP-ribose] polymerase 1 OS=Homo sapiens GN=PARP1 PE=1 SV=4	EELGFRPEYSASQLK	E1:-18.01056	168	182	1735.8653564453125
pepa1b14	a1.a1.a1	sp|P09874|PARP1_HUMAN	sp|P09874|PARP1_HUMAN Poly [ADP-ribose] polymerase 1 OS=Homo sapiens GN=PARP1 PE=1 SV=4	FYTLIPHDFGMK	M11:+15.99491	736	747	1484.7247314453125
pepa1a7	a1.a1.a1	sp|P09874|PARP1_HUMAN	sp|P09874|PARP1_HUMAN Poly [ADP-ribose] polymerase 1 OS=Homo sapiens GN=PARP1 PE=1 SV=4	DVEVDGFSELR		68	78	1265.6011962890625
pepa1b18	a1.a1.a1	sp|P09874|PARP1_HUMAN	sp|P09874|PARP1_HUMAN Poly [ADP-ribose] polymerase 1 OS=Homo sapiens GN=PARP1 PE=1 SV=4	GIYFADMVSK		894	903	1130.5555419921875
pepa1a3	a1.a1.a1	sp|P09874|PARP1_HUMAN	sp|P09874|PARP1_HUMAN Poly [ADP-ribose] polymerase 1 OS=Homo sapiens GN=PARP1 PE=1 SV=4	AQNDLIWNIK		240	249	1214.6531982421875
pepa1b60	a1.a1.a1	sp|P09874|PARP1_HUMAN	sp|P09874|PARP1_HUMAN Poly [ADP-ribose] polymerase 1 OS=Homo sapiens GN=PARP1 PE=1 SV=4	VVSEDFLQDVSASTK		453	467	1624.806884765625
pepa1b47	a1.a1.a1	sp|P09874|PARP1_HUMAN	sp|P09874|PARP1_HUMAN Poly [ADP-ribose] polymerase 1 OS=Homo sapiens GN=PARP1 PE=1 SV=4	PPEAPVTGYMFGK		881	893	1393.6824951171875
pepa1b54	a1.a1.a1	sp|P09874|PARP1_HUMAN	sp|P09874|PARP1_HUMAN Poly [ADP-ribose] polymerase 1 OS=Homo sapiens GN=PARP1 PE=1 SV=4	SATLGLVDIVK		554	564	1115.66748046875
pepa1b34	a1.a1.a1	sp|P09874|PARP1_HUMAN	sp|P09874|PARP1_HUMAN Poly [ADP-ribose] polymerase 1 OS=Homo sapiens GN=PARP1 PE=1 SV=4	MAIMVQSPMFDGK		35	47	1454.6844482421875
pepa1b13	a1.a1.a1	sp|P09874|PARP1_HUMAN	sp|P09874|PARP1_HUMAN Poly [ADP-ribose] polymerase 1 OS=Homo sapiens GN=PARP1 PE=1 SV=4	FYTLIPHDFGMK		736	747	1468.7298583984375
pepa1b12	a1.a1.a1	sp|P09874|PARP1_HUMAN	sp|P09874|PARP1_HUMAN Poly [ADP-ribose] polymerase 1 OS=Homo sapiens GN=PARP1 PE=1 SV=4	FYPLEIDYGQDEEAVK		638	653	1915.8963623046875
pepa1b56	a1.a1.a1	sp|P09874|PARP1_HUMAN	sp|P09874|PARP1_HUMAN Poly [ADP-ribose] polymerase 1 OS=Homo sapiens GN=PARP1 PE=1 SV=4	SLQELFLAH		468	476	1057.568115234375
pepa1b59	a1.a1.a1	sp|P09874|PARP1_HUMAN	sp|P09874|PARP1_HUMAN Poly [ADP-ribose] polymerase 1 OS=Homo sapiens GN=PARP1 PE=1 SV=4	VFSATLGLVDIVK		552	564	1361.8043212890625
pepa2b21	a2.a1.a1	sp|P49916|DNLI3_HUMAN	sp|P49916|DNLI3_HUMAN DNA ligase 3 OS=Homo sapiens GN=LIG3 PE=1 SV=2	VLHNAQEVEK		454	463	1166.6168212890625
pepa2b15	a2.a1.a1	sp|P49916|DNLI3_HUMAN	sp|P49916|DNLI3_HUMAN DNA ligase 3 OS=Homo sapiens GN=LIG3 PE=1 SV=2	NSGEAPSSPTPK		235	246	1171.5594482421875
pepa2b16	a2.a1.a1	sp|P49916|DNLI3_HUMAN	sp|P49916|DNLI3_HUMAN DNA ligase 3 OS=Homo sapiens GN=LIG3 PE=1 SV=2	PNNSGEAPSSPTPK		233	246	1382.6551513671875
pepa2b18	a2.a1.a1	sp|P49916|DNLI3_HUMAN	sp|P49916|DNLI3_HUMAN DNA ligase 3 OS=Homo sapiens GN=LIG3 PE=1 SV=2	SEAHTADGISIR		792	803	1256.6234130859375
pepa2b10	a2.a1.a1	sp|P49916|DNLI3_HUMAN	sp|P49916|DNLI3_HUMAN DNA ligase 3 OS=Homo sapiens GN=LIG3 PE=1 SV=2	IMFSEMK	M2:+15.99491 M6:+15.99491	628	634	917.4110717773438
pepa2a8	a2.a1.a1	sp|P49916|DNLI3_HUMAN	sp|P49916|DNLI3_HUMAN DNA ligase 3 OS=Homo sapiens GN=LIG3 PE=1 SV=2	GASFVTSTNPR		214	224	1136.5699462890625
pepa2b12	a2.a1.a1	sp|P49916|DNLI3_HUMAN	sp|P49916|DNLI3_HUMAN DNA ligase 3 OS=Homo sapiens GN=LIG3 PE=1 SV=2	LTTTGQVTSPVK		202	213	1231.689697265625
pepa2b14	a2.a1.a1	sp|P49916|DNLI3_HUMAN	sp|P49916|DNLI3_HUMAN DNA ligase 3 OS=Homo sapiens GN=LIG3 PE=1 SV=2	NLQDVVER		446	453	972.5112915039062
pepa2b17	a2.a1.a1	sp|P49916|DNLI3_HUMAN	sp|P49916|DNLI3_HUMAN DNA ligase 3 OS=Homo sapiens GN=LIG3 PE=1 SV=2	SATNLPQLK		818	826	971.5524291992188
pepa2b19	a2.a1.a1	sp|P49916|DNLI3_HUMAN	sp|P49916|DNLI3_HUMAN DNA ligase 3 OS=Homo sapiens GN=LIG3 PE=1 SV=2	TGKPLPFGTLGVHK		568	581	1451.8372802734375
pepa2a5	a2.a1.a1	sp|P49916|DNLI3_HUMAN	sp|P49916|DNLI3_HUMAN DNA ligase 3 OS=Homo sapiens GN=LIG3 PE=1 SV=2	DLEQGDVSETIR		344	355	1361.6546630859375
pepa2a2	a2.a1.a1	sp|P49916|DNLI3_HUMAN	sp|P49916|DNLI3_HUMAN DNA ligase 3 OS=Homo sapiens GN=LIG3 PE=1 SV=2	ADFTVVAGDEGSSTTGGSSEENK		836	858	2244.974365234375
pepa2b11	a2.a1.a1	sp|P49916|DNLI3_HUMAN	sp|P49916|DNLI3_HUMAN DNA ligase 3 OS=Homo sapiens GN=LIG3 PE=1 SV=2	LQNELDMVK		741	749	1089.561279296875
pepa2a7	a2.a1.a1	sp|P49916|DNLI3_HUMAN	sp|P49916|DNLI3_HUMAN DNA ligase 3 OS=Homo sapiens GN=LIG3 PE=1 SV=2	EDEQQQALQDIASR		390	403	1630.76708984375
pepa2a4	a2.a1.a1	sp|P49916|DNLI3_HUMAN	sp|P49916|DNLI3_HUMAN DNA ligase 3 OS=Homo sapiens GN=LIG3 PE=1 SV=2	ALDLADMITR	M7:+15.99491	639	648	1134.582763671875
pepa2a6	a2.a1.a1	sp|P49916|DNLI3_HUMAN	sp|P49916|DNLI3_HUMAN DNA ligase 3 OS=Homo sapiens GN=LIG3 PE=1 SV=2	DYIPQAFPGGH		543	553	1201.5640869140625
pepa2a9	a2.a1.a1	sp|P49916|DNLI3_HUMAN	sp|P49916|DNLI3_HUMAN DNA ligase 3 OS=Homo sapiens GN=LIG3 PE=1 SV=2	HVLDALDPNAYEAFK		428	442	1702.8438720703125
pepa2b20	a2.a1.a1	sp|P49916|DNLI3_HUMAN	sp|P49916|DNLI3_HUMAN DNA ligase 3 OS=Homo sapiens GN=LIG3 PE=1 SV=2	TQIIQDFLR		283	291	1133.6318359375
pepa2b23	a2.a1.a1	sp|P49916|DNLI3_HUMAN	sp|P49916|DNLI3_HUMAN DNA ligase 3 OS=Homo sapiens GN=LIG3 PE=1 SV=2	VIQEGLEGLVLK		649	660	1297.77294921875
pepa2a1	a2.a1.a1	sp|P49916|DNLI3_HUMAN	sp|P49916|DNLI3_HUMAN DNA ligase 3 OS=Homo sapiens GN=LIG3 PE=1 SV=2	AAVWEITGAEFSK		779	791	1408.7110595703125
pepa2a3	a2.a1.a1	sp|P49916|DNLI3_HUMAN	sp|P49916|DNLI3_HUMAN DNA ligase 3 OS=Homo sapiens GN=LIG3 PE=1 SV=2	ALDLADMITR		639	648	1118.5877685546875
pepa2b13	a2.a1.a1	sp|P49916|DNLI3_HUMAN	sp|P49916|DNLI3_HUMAN DNA ligase 3 OS=Homo sapiens GN=LIG3 PE=1 SV=2	IYYPDFIVPDPK		766	777	1466.7569580078125
pepa2b22	a2.a1.a1	sp|P49916|DNLI3_HUMAN	sp|P49916|DNLI3_HUMAN DNA ligase 3 OS=Homo sapiens GN=LIG3 PE=1 SV=2	VLLDIFTGVR		933	942	1132.6728515625
pepa3b17	a3.a1.a1	sp|P26358|DNMT1_HUMAN	sp|P26358|DNMT1_HUMAN DNA (cytosine-5)-methyltransferase 1 OS=Homo sapiens GN=DNMT1 PE=1 SV=2	VLHPEQHR		1539	1546	1015.5435791015625
pepa3a7	a3.a1.a1	sp|P26358|DNMT1_HUMAN	sp|P26358|DNMT1_HUMAN DNA (cytosine-5)-methyltransferase 1 OS=Homo sapiens GN=DNMT1 PE=1 SV=2	IKEEEAAKD		1608	1616	1032.521240234375
pepa3b13	a3.a1.a1	sp|P26358|DNMT1_HUMAN	sp|P26358|DNMT1_HUMAN DNA (cytosine-5)-methyltransferase 1 OS=Homo sapiens GN=DNMT1 PE=1 SV=2	SDGEAKPEPSPSPR		143	156	1453.6922607421875
pepa3b14	a3.a1.a1	sp|P26358|DNMT1_HUMAN	sp|P26358|DNMT1_HUMAN DNA (cytosine-5)-methyltransferase 1 OS=Homo sapiens GN=DNMT1 PE=1 SV=2	SFEDPPNHAR		1095	1104	1169.5338134765625
pepa3a9	a3.a1.a1	sp|P26358|DNMT1_HUMAN	sp|P26358|DNMT1_HUMAN DNA (cytosine-5)-methyltransferase 1 OS=Homo sapiens GN=DNMT1 PE=1 SV=2	LVMAGETTNSR		1197	1207	1178.583740234375
pepa3a3	a3.a1.a1	sp|P26358|DNMT1_HUMAN	sp|P26358|DNMT1_HUMAN DNA (cytosine-5)-methyltransferase 1 OS=Homo sapiens GN=DNMT1 PE=1 SV=2	DMSALVAAR	M2:+15.99491	1416	1424	949.4776000976562
pepa3a5	a3.a1.a1	sp|P26358|DNMT1_HUMAN	sp|P26358|DNMT1_HUMAN DNA (cytosine-5)-methyltransferase 1 OS=Homo sapiens GN=DNMT1 PE=1 SV=2	DTMSDLPEVR	M3:+15.99491	1369	1378	1178.5362548828125
pepa3b12	a3.a1.a1	sp|P26358|DNMT1_HUMAN	sp|P26358|DNMT1_HUMAN DNA (cytosine-5)-methyltransferase 1 OS=Homo sapiens GN=DNMT1 PE=1 SV=2	QTTITSHFAK	Q1:-17.02655	164	173	1116.56884765625
pepa3b19	a3.a1.a1	sp|P26358|DNMT1_HUMAN	sp|P26358|DNMT1_HUMAN DNA (cytosine-5)-methyltransferase 1 OS=Homo sapiens GN=DNMT1 PE=1 SV=2	YGQHPPDAVDEPQMLTNEK		367	385	2168.9921875
pepa3a1	a3.a1.a1	sp|P26358|DNMT1_HUMAN	sp|P26358|DNMT1_HUMAN DNA (cytosine-5)-methyltransferase 1 OS=Homo sapiens GN=DNMT1 PE=1 SV=2	AIILAAAPGEK		1313	1323	1053.6307373046875
pepa3b11	a3.a1.a1	sp|P26358|DNMT1_HUMAN	sp|P26358|DNMT1_HUMAN DNA (cytosine-5)-methyltransferase 1 OS=Homo sapiens GN=DNMT1 PE=1 SV=2	PIYDDDPSLEGGVNGK		441	456	1675.7813720703125
pepa3a2	a3.a1.a1	sp|P26358|DNMT1_HUMAN	sp|P26358|DNMT1_HUMAN DNA (cytosine-5)-methyltransferase 1 OS=Homo sapiens GN=DNMT1 PE=1 SV=2	DMSALVAAR		1416	1424	933.4827270507812
pepa3a4	a3.a1.a1	sp|P26358|DNMT1_HUMAN	sp|P26358|DNMT1_HUMAN DNA (cytosine-5)-methyltransferase 1 OS=Homo sapiens GN=DNMT1 PE=1 SV=2	DTMSDLPEVR		1369	1378	1162.541259765625
pepa3b16	a3.a1.a1	sp|P26358|DNMT1_HUMAN	sp|P26358|DNMT1_HUMAN DNA (cytosine-5)-methyltransferase 1 OS=Homo sapiens GN=DNMT1 PE=1 SV=2	VLEQLEDLDSR		910	920	1316.6700439453125
pepa3b10	a3.a1.a1	sp|P26358|DNMT1_HUMAN	sp|P26358|DNMT1_HUMAN DNA (cytosine-5)-methyltransferase 1 OS=Homo sapiens GN=DNMT1 PE=1 SV=2	NIELFFSGSAK		430	440	1212.6263427734375
pepa3a6	a3.a1.a1	sp|P26358|DNMT1_HUMAN	sp|P26358|DNMT1_HUMAN DNA (cytosine-5)-methyltransferase 1 OS=Homo sapiens GN=DNMT1 PE=1 SV=2	FYFLEAYNAK		1083	1092	1265.6204833984375
pepa3b18	a3.a1.a1	sp|P26358|DNMT1_HUMAN	sp|P26358|DNMT1_HUMAN DNA (cytosine-5)-methyltransferase 1 OS=Homo sapiens GN=DNMT1 PE=1 SV=2	VPTLAVPAISLPDDVR		10	25	1662.94287109375
pepa3a8	a3.a1.a1	sp|P26358|DNMT1_HUMAN	sp|P26358|DNMT1_HUMAN DNA (cytosine-5)-methyltransferase 1 OS=Homo sapiens GN=DNMT1 PE=1 SV=2	LPLFPEPLHVFAPR		1324	1337	1632.926513671875
pepa3b15	a3.a1.a1	sp|P26358|DNMT1_HUMAN	sp|P26358|DNMT1_HUMAN DNA (cytosine-5)-methyltransferase 1 OS=Homo sapiens GN=DNMT1 PE=1 SV=2	VGDGVYLPPEAFTFNIK		935	951	1866.964111328125
pepa3b17	a3.a1.a2	tr|F5GX68|F5GX68_HUMAN	tr|F5GX68|F5GX68_HUMAN Cytosine-specific methyltransferase OS=Homo sapiens GN=DNMT1 PE=2 SV=1	VLHPEQHR		1542	1549	1015.5435791015625
pepa3a7	a3.a1.a2	tr|F5GX68|F5GX68_HUMAN	tr|F5GX68|F5GX68_HUMAN Cytosine-specific methyltransferase OS=Homo sapiens GN=DNMT1 PE=2 SV=1	IKEEEAAKD		1611	1619	1032.521240234375
pepa3b13	a3.a1.a2	tr|F5GX68|F5GX68_HUMAN	tr|F5GX68|F5GX68_HUMAN Cytosine-specific methyltransferase OS=Homo sapiens GN=DNMT1 PE=2 SV=1	SDGEAKPEPSPSPR		143	156	1453.6922607421875
pepa3b14	a3.a1.a2	tr|F5GX68|F5GX68_HUMAN	tr|F5GX68|F5GX68_HUMAN Cytosine-specific methyltransferase OS=Homo sapiens GN=DNMT1 PE=2 SV=1	SFEDPPNHAR		1095	1104	1169.5338134765625
pepa3a9	a3.a1.a2	tr|F5GX68|F5GX68_HUMAN	tr|F5GX68|F5GX68_HUMAN Cytosine-specific methyltransferase OS=Homo sapiens GN=DNMT1 PE=2 SV=1	LVMAGETTNSR		1197	1207	1178.583740234375
pepa3a3	a3.a1.a2	tr|F5GX68|F5GX68_HUMAN	tr|F5GX68|F5GX68_HUMAN Cytosine-specific methyltransferase OS=Homo sapiens GN=DNMT1 PE=2 SV=1	DMSALVAAR	M2:+15.99491	1416	1424	949.4776000976562
pepa3a5	a3.a1.a2	tr|F5GX68|F5GX68_HUMAN	tr|F5GX68|F5GX68_HUMAN Cytosine-specific methyltransferase OS=Homo sapiens GN=DNMT1 PE=2 SV=1	DTMSDLPEVR	M3:+15.99491	1369	1378	1178.5362548828125
pepa3b12	a3.a1.a2	tr|F5GX68|F5GX68_HUMAN	tr|F5GX68|F5GX68_HUMAN Cytosine-specific methyltransferase OS=Homo sapiens GN=DNMT1 PE=2 SV=1	QTTITSHFAK	Q1:-17.02655	164	173	1116.56884765625
pepa3b19	a3.a1.a2	tr|F5GX68|F5GX68_HUMAN	tr|F5GX68|F5GX68_HUMAN Cytosine-specific methyltransferase OS=Homo sapiens GN=DNMT1 PE=2 SV=1	YGQHPPDAVDEPQMLTNEK		367	385	2168.9921875
pepa3a1	a3.a1.a2	tr|F5GX68|F5GX68_HUMAN	tr|F5GX68|F5GX68_HUMAN Cytosine-specific methyltransferase OS=Homo sapiens GN=DNMT1 PE=2 SV=1	AIILAAAPGEK		1313	1323	1053.6307373046875
pepa3b11	a3.a1.a2	tr|F5GX68|F5GX68_HUMAN	tr|F5GX68|F5GX68_HUMAN Cytosine-specific methyltransferase OS=Homo sapiens GN=DNMT1 PE=2 SV=1	PIYDDDPSLEGGVNGK		441	456	1675.7813720703125
pepa3a2	a3.a1.a2	tr|F5GX68|F5GX68_HUMAN	tr|F5GX68|F5GX68_HUMAN Cytosine-specific methyltransferase OS=Homo sapiens GN=DNMT1 PE=2 SV=1	DMSALVAAR		1416	1424	933.4827270507812
pepa3a4	a3.a1.a2	tr|F5GX68|F5GX68_HUMAN	tr|F5GX68|F5GX68_HUMAN Cytosine-specific methyltransferase OS=Homo sapiens GN=DNMT1 PE=2 SV=1	DTMSDLPEVR		1369	1378	1162.541259765625
pepa3b16	a3.a1.a2	tr|F5GX68|F5GX68_HUMAN	tr|F5GX68|F5GX68_HUMAN Cytosine-specific methyltransferase OS=Homo sapiens GN=DNMT1 PE=2 SV=1	VLEQLEDLDSR		910	920	1316.6700439453125
pepa3b10	a3.a1.a2	tr|F5GX68|F5GX68_HUMAN	tr|F5GX68|F5GX68_HUMAN Cytosine-specific methyltransferase OS=Homo sapiens GN=DNMT1 PE=2 SV=1	NIELFFSGSAK		430	440	1212.6263427734375
pepa3a6	a3.a1.a2	tr|F5GX68|F5GX68_HUMAN	tr|F5GX68|F5GX68_HUMAN Cytosine-specific methyltransferase OS=Homo sapiens GN=DNMT1 PE=2 SV=1	FYFLEAYNAK		1083	1092	1265.6204833984375
pepa3b18	a3.a1.a2	tr|F5GX68|F5GX68_HUMAN	tr|F5GX68|F5GX68_HUMAN Cytosine-specific methyltransferase OS=Homo sapiens GN=DNMT1 PE=2 SV=1	VPTLAVPAISLPDDVR		10	25	1662.94287109375
pepa3a8	a3.a1.a2	tr|F5GX68|F5GX68_HUMAN	tr|F5GX68|F5GX68_HUMAN Cytosine-specific methyltransferase OS=Homo sapiens GN=DNMT1 PE=2 SV=1	LPLFPEPLHVFAPR		1324	1337	1632.926513671875
pepa3b15	a3.a1.a2	tr|F5GX68|F5GX68_HUMAN	tr|F5GX68|F5GX68_HUMAN Cytosine-specific methyltransferase OS=Homo sapiens GN=DNMT1 PE=2 SV=1	VGDGVYLPPEAFTFNIK		935	951	1866.964111328125
pepa4a9	a4.a1.a1	sp|Q14527|HLTF_HUMAN	sp|Q14527|HLTF_HUMAN Helicase-like transcription factor OS=Homo sapiens GN=HLTF PE=1 SV=2	KPNADEMK		989	996	932.4509887695312
pepa4b10	a4.a1.a1	sp|Q14527|HLTF_HUMAN	sp|Q14527|HLTF_HUMAN Helicase-like transcription factor OS=Homo sapiens GN=HLTF PE=1 SV=2	KTDVEERPR		468	476	1129.596435546875
pepa4b11	a4.a1.a1	sp|Q14527|HLTF_HUMAN	sp|Q14527|HLTF_HUMAN Helicase-like transcription factor OS=Homo sapiens GN=HLTF PE=1 SV=2	MSELSSSRPK	M1:+15.99491	377	386	1137.5572509765625
pepa4a4	a4.a1.a1	sp|Q14527|HLTF_HUMAN	sp|Q14527|HLTF_HUMAN Helicase-like transcription factor OS=Homo sapiens GN=HLTF PE=1 SV=2	DPNNPYDK		88	95	962.4218139648438
pepa4a6	a4.a1.a1	sp|Q14527|HLTF_HUMAN	sp|Q14527|HLTF_HUMAN Helicase-like transcription factor OS=Homo sapiens GN=HLTF PE=1 SV=2	EYNVNDDSMK	M9:+15.99491	331	340	1230.4947509765625
pepa4a7	a4.a1.a1	sp|Q14527|HLTF_HUMAN	sp|Q14527|HLTF_HUMAN Helicase-like transcription factor OS=Homo sapiens GN=HLTF PE=1 SV=2	GDSPLHSIR		542	550	981.5115966796875
pepa4a5	a4.a1.a1	sp|Q14527|HLTF_HUMAN	sp|Q14527|HLTF_HUMAN Helicase-like transcription factor OS=Homo sapiens GN=HLTF PE=1 SV=2	EYNVNDDSMK		331	340	1214.499755859375
pepa4a8	a4.a1.a1	sp|Q14527|HLTF_HUMAN	sp|Q14527|HLTF_HUMAN Helicase-like transcription factor OS=Homo sapiens GN=HLTF PE=1 SV=2	IREPALLSK		515	523	1026.6309814453125
pepa4b13	a4.a1.a1	sp|Q14527|HLTF_HUMAN	sp|Q14527|HLTF_HUMAN Helicase-like transcription factor OS=Homo sapiens GN=HLTF PE=1 SV=2	PVTMGDEGGLR		621	631	1131.5467529296875
pepa4a1	a4.a1.a1	sp|Q14527|HLTF_HUMAN	sp|Q14527|HLTF_HUMAN Helicase-like transcription factor OS=Homo sapiens GN=HLTF PE=1 SV=2	AGGVGLNLSAASR		914	926	1172.6385498046875
pepa4a3	a4.a1.a1	sp|Q14527|HLTF_HUMAN	sp|Q14527|HLTF_HUMAN Helicase-like transcription factor OS=Homo sapiens GN=HLTF PE=1 SV=2	AVLDLESER		572	580	1031.5372314453125
pepa4a2	a4.a1.a1	sp|Q14527|HLTF_HUMAN	sp|Q14527|HLTF_HUMAN Helicase-like transcription factor OS=Homo sapiens GN=HLTF PE=1 SV=2	ASGFVFTR		873	880	884.462890625
pepa4b15	a4.a1.a1	sp|Q14527|HLTF_HUMAN	sp|Q14527|HLTF_HUMAN Helicase-like transcription factor OS=Homo sapiens GN=HLTF PE=1 SV=2	THEMEPAEAIETPLLPHQK	M4:+15.99491	227	245	2187.074951171875
pepa4b18	a4.a1.a1	sp|Q14527|HLTF_HUMAN	sp|Q14527|HLTF_HUMAN Helicase-like transcription factor OS=Homo sapiens GN=HLTF PE=1 SV=2	YYTGVVNNNEMVALQR	M11:+15.99491	72	87	1886.9068603515625
pepa4b16	a4.a1.a1	sp|Q14527|HLTF_HUMAN	sp|Q14527|HLTF_HUMAN Helicase-like transcription factor OS=Homo sapiens GN=HLTF PE=1 SV=2	VFIQHITLSDEER		663	675	1586.8177490234375
pepa4b17	a4.a1.a1	sp|Q14527|HLTF_HUMAN	sp|Q14527|HLTF_HUMAN Helicase-like transcription factor OS=Homo sapiens GN=HLTF PE=1 SV=2	YYTGVVNNNEMVALQR		72	87	1870.9119873046875
pepa4b14	a4.a1.a1	sp|Q14527|HLTF_HUMAN	sp|Q14527|HLTF_HUMAN Helicase-like transcription factor OS=Homo sapiens GN=HLTF PE=1 SV=2	QALAWMVSR		246	254	1061.5565185546875
pepa4b12	a4.a1.a1	sp|Q14527|HLTF_HUMAN	sp|Q14527|HLTF_HUMAN Helicase-like transcription factor OS=Homo sapiens GN=HLTF PE=1 SV=2	NDLYYNTITNFSEK		268	281	1721.8021240234375
pepa5a5	a5.a1.a1	sp|Q15554-3|TERF2_HUMAN	sp|Q15554-3|TERF2_HUMAN Isoform 3 of Telomeric repeat-binding factor 2 OS=Homo sapiens GN=TERF2	LEEAVNR		90	96	830.4370727539062
pepa5b15	a5.a1.a1	sp|Q15554-3|TERF2_HUMAN	sp|Q15554-3|TERF2_HUMAN Isoform 3 of Telomeric repeat-binding factor 2 OS=Homo sapiens GN=TERF2	WNSSNGVEEK		453	462	1149.5174560546875
pepa5a7	a5.a1.a1	sp|Q15554-3|TERF2_HUMAN	sp|Q15554-3|TERF2_HUMAN Isoform 3 of Telomeric repeat-binding factor 2 OS=Homo sapiens GN=TERF2	KDENESSAPADGEGGSELQPK		375	395	2144.958251953125
pepa5a1	a5.a1.a1	sp|Q15554-3|TERF2_HUMAN	sp|Q15554-3|TERF2_HUMAN Isoform 3 of Telomeric repeat-binding factor 2 OS=Homo sapiens GN=TERF2	AAGAGTAGPASGPGVVR		2	18	1395.7342529296875
pepa5b12	a5.a1.a1	sp|Q15554-3|TERF2_HUMAN	sp|Q15554-3|TERF2_HUMAN Isoform 3 of Telomeric repeat-binding factor 2 OS=Homo sapiens GN=TERF2	QPAPGPVEKPPR	Q1:-17.02655	301	312	1255.6798095703125
pepa5b14	a5.a1.a1	sp|Q15554-3|TERF2_HUMAN	sp|Q15554-3|TERF2_HUMAN Isoform 3 of Telomeric repeat-binding factor 2 OS=Homo sapiens GN=TERF2	TLSGAQDSEAAFAK		336	349	1395.675537109375
pepa5a4	a5.a1.a1	sp|Q15554-3|TERF2_HUMAN	sp|Q15554-3|TERF2_HUMAN Isoform 3 of Telomeric repeat-binding factor 2 OS=Homo sapiens GN=TERF2	FYFHEALR		101	108	1082.542236328125
pepa5b11	a5.a1.a1	sp|Q15554-3|TERF2_HUMAN	sp|Q15554-3|TERF2_HUMAN Isoform 3 of Telomeric repeat-binding factor 2 OS=Homo sapiens GN=TERF2	NPPTTIGMMTLK	M9:+15.99491	320	331	1319.670166015625
pepa5b10	a5.a1.a1	sp|Q15554-3|TERF2_HUMAN	sp|Q15554-3|TERF2_HUMAN Isoform 3 of Telomeric repeat-binding factor 2 OS=Homo sapiens GN=TERF2	NPPTTIGMMTLK		320	331	1303.67529296875
pepa5a9	a5.a1.a1	sp|Q15554-3|TERF2_HUMAN	sp|Q15554-3|TERF2_HUMAN Isoform 3 of Telomeric repeat-binding factor 2 OS=Homo sapiens GN=TERF2	NLAHPVIQNFSYETFQQK		245	262	2164.08251953125
pepa5a6	a5.a1.a1	sp|Q15554-3|TERF2_HUMAN	sp|Q15554-3|TERF2_HUMAN Isoform 3 of Telomeric repeat-binding factor 2 OS=Homo sapiens GN=TERF2	LRNDLLNIIR		233	242	1239.7535400390625
pepa5b13	a5.a1.a1	sp|Q15554-3|TERF2_HUMAN	sp|Q15554-3|TERF2_HUMAN Isoform 3 of Telomeric repeat-binding factor 2 OS=Homo sapiens GN=TERF2	TEFTLTEAVVESSR		183	196	1568.7806396484375
pepa5a8	a5.a1.a1	sp|Q15554-3|TERF2_HUMAN	sp|Q15554-3|TERF2_HUMAN Isoform 3 of Telomeric repeat-binding factor 2 OS=Homo sapiens GN=TERF2	NDLLNIIR		235	242	970.5684204101562
pepa5a3	a5.a1.a1	sp|Q15554-3|TERF2_HUMAN	sp|Q15554-3|TERF2_HUMAN Isoform 3 of Telomeric repeat-binding factor 2 OS=Homo sapiens GN=TERF2	DLVLPTQALPASPALK		354	369	1633.9527587890625
pepa5a2	a5.a1.a1	sp|Q15554-3|TERF2_HUMAN	sp|Q15554-3|TERF2_HUMAN Isoform 3 of Telomeric repeat-binding factor 2 OS=Homo sapiens GN=TERF2	DIMQALLVR		123	131	1058.6031494140625
pepa6a7	a6.a1.a1	sp|P27694|RFA1_HUMAN	sp|P27694|RFA1_HUMAN Replication protein A 70 kDa DNA-binding subunit OS=Homo sapiens GN=RPA1 PE=1 SV=2	PQPQNGSSGMGSTVSK	M10:+15.99491	142	157	1577.7227783203125
pepa6a1	a6.a1.a1	sp|P27694|RFA1_HUMAN	sp|P27694|RFA1_HUMAN Replication protein A 70 kDa DNA-binding subunit OS=Homo sapiens GN=RPA1 PE=1 SV=2	AAGPSLSHTSGGTQSK		168	183	1485.7296142578125
pepa6a8	a6.a1.a1	sp|P27694|RFA1_HUMAN	sp|P27694|RFA1_HUMAN Replication protein A 70 kDa DNA-binding subunit OS=Homo sapiens GN=RPA1 PE=1 SV=2	SGGVGGSNTNWK		432	443	1163.54443359375
pepa6a3	a6.a1.a1	sp|P27694|RFA1_HUMAN	sp|P27694|RFA1_HUMAN Replication protein A 70 kDa DNA-binding subunit OS=Homo sapiens GN=RPA1 PE=1 SV=2	ATVMDVKPVDYR	M4:+15.99491	589	600	1409.709716796875
pepa6b11	a6.a1.a1	sp|P27694|RFA1_HUMAN	sp|P27694|RFA1_HUMAN Replication protein A 70 kDa DNA-binding subunit OS=Homo sapiens GN=RPA1 PE=1 SV=2	VIDQQNGLYR		490	499	1205.627685546875
pepa6a2	a6.a1.a1	sp|P27694|RFA1_HUMAN	sp|P27694|RFA1_HUMAN Replication protein A 70 kDa DNA-binding subunit OS=Homo sapiens GN=RPA1 PE=1 SV=2	ATVMDVKPVDYR		589	600	1393.71484375
pepa6a5	a6.a1.a1	sp|P27694|RFA1_HUMAN	sp|P27694|RFA1_HUMAN Replication protein A 70 kDa DNA-binding subunit OS=Homo sapiens GN=RPA1 PE=1 SV=2	NIYLMDTSGK		345	354	1141.55615234375
pepa6b10	a6.a1.a1	sp|P27694|RFA1_HUMAN	sp|P27694|RFA1_HUMAN Replication protein A 70 kDa DNA-binding subunit OS=Homo sapiens GN=RPA1 PE=1 SV=2	VGQLSEGAIAAIMQK	M13:+15.99491	2	16	1531.8153076171875
pepa6b12	a6.a1.a1	sp|P27694|RFA1_HUMAN	sp|P27694|RFA1_HUMAN Replication protein A 70 kDa DNA-binding subunit OS=Homo sapiens GN=RPA1 PE=1 SV=2	VVTATLWGEDADK		355	367	1404.7010498046875
pepa6a4	a6.a1.a1	sp|P27694|RFA1_HUMAN	sp|P27694|RFA1_HUMAN Replication protein A 70 kDa DNA-binding subunit OS=Homo sapiens GN=RPA1 PE=1 SV=2	IGNPVPYNEGLGQPQVAPPAPAASPAASSR		112	141	2913.486083984375
pepa6a6	a6.a1.a1	sp|P27694|RFA1_HUMAN	sp|P27694|RFA1_HUMAN Replication protein A 70 kDa DNA-binding subunit OS=Homo sapiens GN=RPA1 PE=1 SV=2	PILQVINIR		23	31	1065.6783447265625
pepa6a9	a6.a1.a1	sp|P27694|RFA1_HUMAN	sp|P27694|RFA1_HUMAN Replication protein A 70 kDa DNA-binding subunit OS=Homo sapiens GN=RPA1 PE=1 SV=2	VGQLSEGAIAAIMQK		2	16	1515.8204345703125
pepa7a5	a7.a1.a1	sp|Q8NE71|ABCF1_HUMAN	sp|Q8NE71|ABCF1_HUMAN ATP-binding cassette sub-family F member 1 OS=Homo sapiens GN=ABCF1 PE=1 SV=2	GAVIVVSHDAR		790	800	1123.622314453125
pepa7a3	a7.a1.a1	sp|Q8NE71|ABCF1_HUMAN	sp|Q8NE71|ABCF1_HUMAN ATP-binding cassette sub-family F member 1 OS=Homo sapiens GN=ABCF1 PE=1 SV=2	AVSEEQQPALK		164	174	1199.6270751953125
pepa7a2	a7.a1.a1	sp|Q8NE71|ABCF1_HUMAN	sp|Q8NE71|ABCF1_HUMAN ATP-binding cassette sub-family F member 1 OS=Homo sapiens GN=ABCF1 PE=1 SV=2	ADDPYAHLSK		246	255	1116.5323486328125
pepa7a8	a7.a1.a1	sp|Q8NE71|ABCF1_HUMAN	sp|Q8NE71|ABCF1_HUMAN ATP-binding cassette sub-family F member 1 OS=Homo sapiens GN=ABCF1 PE=1 SV=2	LQGQLEQGDDTAAER		397	411	1630.76708984375
pepa7b12	a7.a1.a1	sp|Q8NE71|ABCF1_HUMAN	sp|Q8NE71|ABCF1_HUMAN ATP-binding cassette sub-family F member 1 OS=Homo sapiens GN=ABCF1 PE=1 SV=2	QAMLENASDIK	M3:+15.99491	295	305	1235.593994140625
pepa7b10	a7.a1.a1	sp|Q8NE71|ABCF1_HUMAN	sp|Q8NE71|ABCF1_HUMAN ATP-binding cassette sub-family F member 1 OS=Homo sapiens GN=ABCF1 PE=1 SV=2	MEETPTEYLQR	M1:+15.99491	703	713	1412.6365966796875
pepa7a9	a7.a1.a1	sp|Q8NE71|ABCF1_HUMAN	sp|Q8NE71|ABCF1_HUMAN ATP-binding cassette sub-family F member 1 OS=Homo sapiens GN=ABCF1 PE=1 SV=2	MEETPTEYLQR		703	713	1396.6417236328125
pepa7a1	a7.a1.a1	sp|Q8NE71|ABCF1_HUMAN	sp|Q8NE71|ABCF1_HUMAN ATP-binding cassette sub-family F member 1 OS=Homo sapiens GN=ABCF1 PE=1 SV=2	AANAAENDFSVSQAEMSSR		276	294	1984.866943359375
pepa7a6	a7.a1.a1	sp|Q8NE71|ABCF1_HUMAN	sp|Q8NE71|ABCF1_HUMAN ATP-binding cassette sub-family F member 1 OS=Homo sapiens GN=ABCF1 PE=1 SV=2	GFNLPYQDAR		714	723	1180.574951171875
pepa7b11	a7.a1.a1	sp|Q8NE71|ABCF1_HUMAN	sp|Q8NE71|ABCF1_HUMAN ATP-binding cassette sub-family F member 1 OS=Homo sapiens GN=ABCF1 PE=1 SV=2	QAMLENASDIK	Q1:-17.02655	295	305	1202.5726318359375
pepa7a4	a7.a1.a1	sp|Q8NE71|ABCF1_HUMAN	sp|Q8NE71|ABCF1_HUMAN ATP-binding cassette sub-family F member 1 OS=Homo sapiens GN=ABCF1 PE=1 SV=2	EVLEALGEVMVSR	M10:+15.99491	830	842	1447.7464599609375
pepa7a7	a7.a1.a1	sp|Q8NE71|ABCF1_HUMAN	sp|Q8NE71|ABCF1_HUMAN ATP-binding cassette sub-family F member 1 OS=Homo sapiens GN=ABCF1 PE=1 SV=2	IGFFNQQYAEQLR		690	702	1613.8074951171875
pepa7b13	a7.a1.a1	sp|Q8NE71|ABCF1_HUMAN	sp|Q8NE71|ABCF1_HUMAN ATP-binding cassette sub-family F member 1 OS=Homo sapiens GN=ABCF1 PE=1 SV=2	STLLLLLTGK		665	674	1058.682373046875
pepa8a4	a8.a1.a1	sp|P12268|IMDH2_HUMAN	sp|P12268|IMDH2_HUMAN Inosine-5'-monophosphate dehydrogenase 2 OS=Homo sapiens GN=IMPDH2 PE=1 SV=2	GMGSLDAMDK	M2:+15.99491 M8:+15.99491	413	422	1056.4339599609375
pepa8a8	a8.a1.a1	sp|P12268|IMDH2_HUMAN	sp|P12268|IMDH2_HUMAN Inosine-5'-monophosphate dehydrogenase 2 OS=Homo sapiens GN=IMPDH2 PE=1 SV=2	PQATAVYK		342	349	877.4782104492188
pepa8b11	a8.a1.a1	sp|P12268|IMDH2_HUMAN	sp|P12268|IMDH2_HUMAN Inosine-5'-monophosphate dehydrogenase 2 OS=Homo sapiens GN=IMPDH2 PE=1 SV=2	VAQGVSGAVQDK		439	450	1158.61181640625
pepa8b12	a8.a1.a1	sp|P12268|IMDH2_HUMAN	sp|P12268|IMDH2_HUMAN Inosine-5'-monophosphate dehydrogenase 2 OS=Homo sapiens GN=IMPDH2 PE=1 SV=2	VRDVFEAK		127	134	963.5261840820312
pepa8b10	a8.a1.a1	sp|P12268|IMDH2_HUMAN	sp|P12268|IMDH2_HUMAN Inosine-5'-monophosphate dehydrogenase 2 OS=Homo sapiens GN=IMPDH2 PE=1 SV=2	TSSAQVEGGVHSLHSYEK		494	511	1915.9149169921875
pepa8a9	a8.a1.a1	sp|P12268|IMDH2_HUMAN	sp|P12268|IMDH2_HUMAN Inosine-5'-monophosphate dehydrogenase 2 OS=Homo sapiens GN=IMPDH2 PE=1 SV=2	REDLVVAPAGITLK		182	195	1481.8690185546875
pepa8a6	a8.a1.a1	sp|P12268|IMDH2_HUMAN	sp|P12268|IMDH2_HUMAN Inosine-5'-monophosphate dehydrogenase 2 OS=Homo sapiens GN=IMPDH2 PE=1 SV=2	KYEQGFITDPVVLSPK		109	124	1820.979736328125
pepa8a1	a8.a1.a1	sp|P12268|IMDH2_HUMAN	sp|P12268|IMDH2_HUMAN Inosine-5'-monophosphate dehydrogenase 2 OS=Homo sapiens GN=IMPDH2 PE=1 SV=2	DKYPNLQVIGGNVVTAAQAK		292	311	2086.129638671875
pepa8a7	a8.a1.a1	sp|P12268|IMDH2_HUMAN	sp|P12268|IMDH2_HUMAN Inosine-5'-monophosphate dehydrogenase 2 OS=Homo sapiens GN=IMPDH2 PE=1 SV=2	NLIDAGVDALR		312	322	1156.6324462890625
pepa8a2	a8.a1.a1	sp|P12268|IMDH2_HUMAN	sp|P12268|IMDH2_HUMAN Inosine-5'-monophosphate dehydrogenase 2 OS=Homo sapiens GN=IMPDH2 PE=1 SV=2	EDLVVAPAGITLK		183	195	1325.7679443359375
pepa8b13	a8.a1.a1	sp|P12268|IMDH2_HUMAN	sp|P12268|IMDH2_HUMAN Inosine-5'-monophosphate dehydrogenase 2 OS=Homo sapiens GN=IMPDH2 PE=1 SV=2	YEQGFITDPVVLSPK		110	124	1692.8846435546875
pepa8a3	a8.a1.a1	sp|P12268|IMDH2_HUMAN	sp|P12268|IMDH2_HUMAN Inosine-5'-monophosphate dehydrogenase 2 OS=Homo sapiens GN=IMPDH2 PE=1 SV=2	FGVPVIADGGIQNVGH		357	372	1579.8231201171875
pepa8a5	a8.a1.a1	sp|P12268|IMDH2_HUMAN	sp|P12268|IMDH2_HUMAN Inosine-5'-monophosphate dehydrogenase 2 OS=Homo sapiens GN=IMPDH2 PE=1 SV=2	LPIVNEDDELVAIIAR		209	224	1779.9854736328125
pepa8a4	a8.a1.a2	tr|H0Y4R1|H0Y4R1_HUMAN	tr|H0Y4R1|H0Y4R1_HUMAN Inosine-5'-monophosphate dehydrogenase 2 (Fragment) OS=Homo sapiens GN=IMPDH2 PE=3 SV=1	GMGSLDAMDK	M2:+15.99491 M8:+15.99491	369	378	1056.4339599609375
pepa8a8	a8.a1.a2	tr|H0Y4R1|H0Y4R1_HUMAN	tr|H0Y4R1|H0Y4R1_HUMAN Inosine-5'-monophosphate dehydrogenase 2 (Fragment) OS=Homo sapiens GN=IMPDH2 PE=3 SV=1	PQATAVYK		298	305	877.4782104492188
pepa8b11	a8.a1.a2	tr|H0Y4R1|H0Y4R1_HUMAN	tr|H0Y4R1|H0Y4R1_HUMAN Inosine-5'-monophosphate dehydrogenase 2 (Fragment) OS=Homo sapiens GN=IMPDH2 PE=3 SV=1	VAQGVSGAVQDK		395	406	1158.61181640625
pepa8b12	a8.a1.a2	tr|H0Y4R1|H0Y4R1_HUMAN	tr|H0Y4R1|H0Y4R1_HUMAN Inosine-5'-monophosphate dehydrogenase 2 (Fragment) OS=Homo sapiens GN=IMPDH2 PE=3 SV=1	VRDVFEAK		59	66	963.5261840820312
pepa8b10	a8.a1.a2	tr|H0Y4R1|H0Y4R1_HUMAN	tr|H0Y4R1|H0Y4R1_HUMAN Inosine-5'-monophosphate dehydrogenase 2 (Fragment) OS=Homo sapiens GN=IMPDH2 PE=3 SV=1	TSSAQVEGGVHSLHSYEK		450	467	1915.9149169921875
pepa8a9	a8.a1.a2	tr|H0Y4R1|H0Y4R1_HUMAN	tr|H0Y4R1|H0Y4R1_HUMAN Inosine-5'-monophosphate dehydrogenase 2 (Fragment) OS=Homo sapiens GN=IMPDH2 PE=3 SV=1	REDLVVAPAGITLK		114	127	1481.8690185546875
pepa8a6	a8.a1.a2	tr|H0Y4R1|H0Y4R1_HUMAN	tr|H0Y4R1|H0Y4R1_HUMAN Inosine-5'-monophosphate dehydrogenase 2 (Fragment) OS=Homo sapiens GN=IMPDH2 PE=3 SV=1	KYEQGFITDPVVLSPK		41	56	1820.979736328125
pepa8a1	a8.a1.a2	tr|H0Y4R1|H0Y4R1_HUMAN	tr|H0Y4R1|H0Y4R1_HUMAN Inosine-5'-monophosphate dehydrogenase 2 (Fragment) OS=Homo sapiens GN=IMPDH2 PE=3 SV=1	DKYPNLQVIGGNVVTAAQAK		224	243	2086.129638671875
pepa8a7	a8.a1.a2	tr|H0Y4R1|H0Y4R1_HUMAN	tr|H0Y4R1|H0Y4R1_HUMAN Inosine-5'-monophosphate dehydrogenase 2 (Fragment) OS=Homo sapiens GN=IMPDH2 PE=3 SV=1	NLIDAGVDALR		244	254	1156.6324462890625
pepa8a2	a8.a1.a2	tr|H0Y4R1|H0Y4R1_HUMAN	tr|H0Y4R1|H0Y4R1_HUMAN Inosine-5'-monophosphate dehydrogenase 2 (Fragment) OS=Homo sapiens GN=IMPDH2 PE=3 SV=1	EDLVVAPAGITLK		115	127	1325.7679443359375
pepa8b13	a8.a1.a2	tr|H0Y4R1|H0Y4R1_HUMAN	tr|H0Y4R1|H0Y4R1_HUMAN Inosine-5'-monophosphate dehydrogenase 2 (Fragment) OS=Homo sapiens GN=IMPDH2 PE=3 SV=1	YEQGFITDPVVLSPK		42	56	1692.8846435546875
pepa8a3	a8.a1.a2	tr|H0Y4R1|H0Y4R1_HUMAN	tr|H0Y4R1|H0Y4R1_HUMAN Inosine-5'-monophosphate dehydrogenase 2 (Fragment) OS=Homo sapiens GN=IMPDH2 PE=3 SV=1	FGVPVIADGGIQNVGH		313	328	1579.8231201171875
pepa8a5	a8.a1.a2	tr|H0Y4R1|H0Y4R1_HUMAN	tr|H0Y4R1|H0Y4R1_HUMAN Inosine-5'-monophosphate dehydrogenase 2 (Fragment) OS=Homo sapiens GN=IMPDH2 PE=3 SV=1	LPIVNEDDELVAIIAR		141	156	1779.9854736328125
pepa9a7	a9.a1.a1	sp|Q9NR30|DDX21_HUMAN	sp|Q9NR30|DDX21_HUMAN Nucleolar RNA helicase 2 OS=Homo sapiens GN=DDX21 PE=1 SV=5	IKDHIQNGK		319	327	1052.5850830078125
pepa9b10	a9.a1.a1	sp|Q9NR30|DDX21_HUMAN	sp|Q9NR30|DDX21_HUMAN Nucleolar RNA helicase 2 OS=Homo sapiens GN=DDX21 PE=1 SV=5	SDAGLESDTAMK	M11:+15.99491	7	18	1240.53662109375
pepa9a2	a9.a1.a1	sp|Q9NR30|DDX21_HUMAN	sp|Q9NR30|DDX21_HUMAN Nucleolar RNA helicase 2 OS=Homo sapiens GN=DDX21 PE=1 SV=5	EAQELSQNSAIK		450	461	1317.6649169921875
pepa9a9	a9.a1.a1	sp|Q9NR30|DDX21_HUMAN	sp|Q9NR30|DDX21_HUMAN Nucleolar RNA helicase 2 OS=Homo sapiens GN=DDX21 PE=1 SV=5	QDAQSLHGDIPQK	Q1:-17.02655	462	474	1419.6866455078125
pepa9a3	a9.a1.a1	sp|Q9NR30|DDX21_HUMAN	sp|Q9NR30|DDX21_HUMAN Nucleolar RNA helicase 2 OS=Homo sapiens GN=DDX21 PE=1 SV=5	EEYQLVQVEQK		545	555	1392.7010498046875
pepa9b11	a9.a1.a1	sp|Q9NR30|DDX21_HUMAN	sp|Q9NR30|DDX21_HUMAN Nucleolar RNA helicase 2 OS=Homo sapiens GN=DDX21 PE=1 SV=5	STYEQVDLIGK		392	402	1252.6424560546875
pepa9a1	a9.a1.a1	sp|Q9NR30|DDX21_HUMAN	sp|Q9NR30|DDX21_HUMAN Nucleolar RNA helicase 2 OS=Homo sapiens GN=DDX21 PE=1 SV=5	APQVLVLAPTR		260	270	1164.7103271484375
pepa9a6	a9.a1.a1	sp|Q9NR30|DDX21_HUMAN	sp|Q9NR30|DDX21_HUMAN Nucleolar RNA helicase 2 OS=Homo sapiens GN=DDX21 PE=1 SV=5	IGVPSATEIIK		563	573	1127.66748046875
pepa9a8	a9.a1.a1	sp|Q9NR30|DDX21_HUMAN	sp|Q9NR30|DDX21_HUMAN Nucleolar RNA helicase 2 OS=Homo sapiens GN=DDX21 PE=1 SV=5	NGIDILVGTPGR		307	318	1211.6746826171875
pepa9a4	a9.a1.a1	sp|Q9NR30|DDX21_HUMAN	sp|Q9NR30|DDX21_HUMAN Nucleolar RNA helicase 2 OS=Homo sapiens GN=DDX21 PE=1 SV=5	EGAFSNFPISEETIK		185	199	1668.81201171875
pepa9a5	a9.a1.a1	sp|Q9NR30|DDX21_HUMAN	sp|Q9NR30|DDX21_HUMAN Nucleolar RNA helicase 2 OS=Homo sapiens GN=DDX21 PE=1 SV=5	GAVEALAAALAH		606	617	1093.6004638671875
pepa9b12	a9.a1.a1	sp|Q9NR30|DDX21_HUMAN	sp|Q9NR30|DDX21_HUMAN Nucleolar RNA helicase 2 OS=Homo sapiens GN=DDX21 PE=1 SV=5	TFSFAIPLIEK		237	247	1265.71435546875
pepb10a6	b10.a1.a1	sp|P12956|XRCC6_HUMAN	sp|P12956|XRCC6_HUMAN X-ray repair cross-complementing protein 6 OS=Homo sapiens GN=XRCC6 PE=1 SV=2	IMLFTNEDNPHGNDSAK	M2:+15.99491	166	182	1918.8603515625
pepb10a5	b10.a1.a1	sp|P12956|XRCC6_HUMAN	sp|P12956|XRCC6_HUMAN X-ray repair cross-complementing protein 6 OS=Homo sapiens GN=XRCC6 PE=1 SV=2	IMLFTNEDNPHGNDSAK		166	182	1902.865478515625
pepb10a8	b10.a1.a1	sp|P12956|XRCC6_HUMAN	sp|P12956|XRCC6_HUMAN X-ray repair cross-complementing protein 6 OS=Homo sapiens GN=XRCC6 PE=1 SV=2	KQELLEALTK		596	605	1172.6888427734375
pepb10a4	b10.a1.a1	sp|P12956|XRCC6_HUMAN	sp|P12956|XRCC6_HUMAN X-ray repair cross-complementing protein 6 OS=Homo sapiens GN=XRCC6 PE=1 SV=2	ELVYPPDYNPEGK		527	539	1520.7271728515625
pepb10b10	b10.a1.a1	sp|P12956|XRCC6_HUMAN	sp|P12956|XRCC6_HUMAN X-ray repair cross-complementing protein 6 OS=Homo sapiens GN=XRCC6 PE=1 SV=2	SDSFENPVLQQHFR		475	488	1703.81396484375
pepb10b11	b10.a1.a1	sp|P12956|XRCC6_HUMAN	sp|P12956|XRCC6_HUMAN X-ray repair cross-complementing protein 6 OS=Homo sapiens GN=XRCC6 PE=1 SV=2	TFNTSTGGLLLPSDTK		302	317	1651.854248046875
pepb10a9	b10.a1.a1	sp|P12956|XRCC6_HUMAN	sp|P12956|XRCC6_HUMAN X-ray repair cross-complementing protein 6 OS=Homo sapiens GN=XRCC6 PE=1 SV=2	NIYVLQELDNPGAK		101	114	1573.822509765625
pepb10a7	b10.a1.a1	sp|P12956|XRCC6_HUMAN	sp|P12956|XRCC6_HUMAN X-ray repair cross-complementing protein 6 OS=Homo sapiens GN=XRCC6 PE=1 SV=2	KPGGFDISLFYR		207	218	1399.7373046875
pepb10a3	b10.a1.a1	sp|P12956|XRCC6_HUMAN	sp|P12956|XRCC6_HUMAN X-ray repair cross-complementing protein 6 OS=Homo sapiens GN=XRCC6 PE=1 SV=2	DTGIFLDLMHLK	M9:+15.99491	195	206	1418.7352294921875
pepb10a2	b10.a1.a1	sp|P12956|XRCC6_HUMAN	sp|P12956|XRCC6_HUMAN X-ray repair cross-complementing protein 6 OS=Homo sapiens GN=XRCC6 PE=1 SV=2	DSLIFLVDASK		36	46	1207.6573486328125
pepb10a1	b10.a1.a1	sp|P12956|XRCC6_HUMAN	sp|P12956|XRCC6_HUMAN X-ray repair cross-complementing protein 6 OS=Homo sapiens GN=XRCC6 PE=1 SV=2	DLLAVVFYGTEK		81	92	1354.7257080078125
pepb11b10	b11.a1.a1	sp|P13010|XRCC5_HUMAN	sp|P13010|XRCC5_HUMAN X-ray repair cross-complementing protein 5 OS=Homo sapiens GN=XRCC5 PE=1 SV=3	VDEEQMK		326	332	878.392822265625
pepb11a4	b11.a1.a1	sp|P13010|XRCC5_HUMAN	sp|P13010|XRCC5_HUMAN X-ray repair cross-complementing protein 5 OS=Homo sapiens GN=XRCC5 PE=1 SV=3	EEASGSSVTAEEAK		689	702	1394.6285400390625
pepb11a8	b11.a1.a1	sp|P13010|XRCC5_HUMAN	sp|P13010|XRCC5_HUMAN X-ray repair cross-complementing protein 5 OS=Homo sapiens GN=XRCC5 PE=1 SV=3	KVITMFVQR		36	44	1121.650390625
pepb11a2	b11.a1.a1	sp|P13010|XRCC5_HUMAN	sp|P13010|XRCC5_HUMAN X-ray repair cross-complementing protein 5 OS=Homo sapiens GN=XRCC5 PE=1 SV=3	DQVTAQEIFQDNHEDGPTAK		546	565	2243.021484375
pepb11a1	b11.a1.a1	sp|P13010|XRCC5_HUMAN	sp|P13010|XRCC5_HUMAN X-ray repair cross-complementing protein 5 OS=Homo sapiens GN=XRCC5 PE=1 SV=3	ANPQVGVAFPH		401	411	1136.5850830078125
pepb11b11	b11.a1.a1	sp|P13010|XRCC5_HUMAN	sp|P13010|XRCC5_HUMAN X-ray repair cross-complementing protein 5 OS=Homo sapiens GN=XRCC5 PE=1 SV=3	VITMFVQR		37	44	993.555419921875
pepb11a3	b11.a1.a1	sp|P13010|XRCC5_HUMAN	sp|P13010|XRCC5_HUMAN X-ray repair cross-complementing protein 5 OS=Homo sapiens GN=XRCC5 PE=1 SV=3	EDIIQGFR		308	315	977.5054931640625
pepb11a7	b11.a1.a1	sp|P13010|XRCC5_HUMAN	sp|P13010|XRCC5_HUMAN X-ray repair cross-complementing protein 5 OS=Homo sapiens GN=XRCC5 PE=1 SV=3	HIEIFTDLSSR		131	141	1317.68017578125
pepb11a6	b11.a1.a1	sp|P13010|XRCC5_HUMAN	sp|P13010|XRCC5_HUMAN X-ray repair cross-complementing protein 5 OS=Homo sapiens GN=XRCC5 PE=1 SV=3	FFMGNQVLK		355	363	1083.5660400390625
pepb11a9	b11.a1.a1	sp|P13010|XRCC5_HUMAN	sp|P13010|XRCC5_HUMAN X-ray repair cross-complementing protein 5 OS=Homo sapiens GN=XRCC5 PE=1 SV=3	SQLDIIIHSLK		145	155	1266.741943359375
pepb11a5	b11.a1.a1	sp|P13010|XRCC5_HUMAN	sp|P13010|XRCC5_HUMAN X-ray repair cross-complementing protein 5 OS=Homo sapiens GN=XRCC5 PE=1 SV=3	EPLPPIQQHIWNMLNPPAEVTTK	M13:+15.99491	503	525	2669.3759765625
pepb12a8	b12.a1.a1	sp|Q96T60|PNKP_HUMAN	sp|Q96T60|PNKP_HUMAN Bifunctional polynucleotide phosphatase/kinase OS=Homo sapiens GN=PNKP PE=1 SV=1	PANWAPGR		294	301	868.4428100585938
pepb12a2	b12.a1.a1	sp|Q96T60|PNKP_HUMAN	sp|Q96T60|PNKP_HUMAN Bifunctional polynucleotide phosphatase/kinase OS=Homo sapiens GN=PNKP PE=1 SV=1	GKLPAEEFK		225	233	1018.5571899414062
pepb12a4	b12.a1.a1	sp|Q96T60|PNKP_HUMAN	sp|Q96T60|PNKP_HUMAN Bifunctional polynucleotide phosphatase/kinase OS=Homo sapiens GN=PNKP PE=1 SV=1	HLVSAGYVHVNR		385	396	1351.723388671875
pepb12a3	b12.a1.a1	sp|Q96T60|PNKP_HUMAN	sp|Q96T60|PNKP_HUMAN Bifunctional polynucleotide phosphatase/kinase OS=Homo sapiens GN=PNKP PE=1 SV=1	GPLTQVTDR		36	44	986.5269775390625
pepb12a9	b12.a1.a1	sp|Q96T60|PNKP_HUMAN	sp|Q96T60|PNKP_HUMAN Bifunctional polynucleotide phosphatase/kinase OS=Homo sapiens GN=PNKP PE=1 SV=1	TQVELVADPETR		49	60	1357.6961669921875
pepb12a6	b12.a1.a1	sp|Q96T60|PNKP_HUMAN	sp|Q96T60|PNKP_HUMAN Bifunctional polynucleotide phosphatase/kinase OS=Homo sapiens GN=PNKP PE=1 SV=1	LLVFTAAGVKPQGK		153	166	1428.857666015625
pepb12b11	b12.a1.a1	sp|Q96T60|PNKP_HUMAN	sp|Q96T60|PNKP_HUMAN Bifunctional polynucleotide phosphatase/kinase OS=Homo sapiens GN=PNKP PE=1 SV=1	VFPTGPSDWR		184	193	1161.5692138671875
pepb12a7	b12.a1.a1	sp|Q96T60|PNKP_HUMAN	sp|Q96T60|PNKP_HUMAN Bifunctional polynucleotide phosphatase/kinase OS=Homo sapiens GN=PNKP PE=1 SV=1	LVIFTNQMSIGR	M8:+15.99491	213	224	1394.7464599609375
pepb12a5	b12.a1.a1	sp|Q96T60|PNKP_HUMAN	sp|Q96T60|PNKP_HUMAN Bifunctional polynucleotide phosphatase/kinase OS=Homo sapiens GN=PNKP PE=1 SV=1	LLVFTAAGVK		153	162	1018.6300048828125
pepb12b10	b12.a1.a1	sp|Q96T60|PNKP_HUMAN	sp|Q96T60|PNKP_HUMAN Bifunctional polynucleotide phosphatase/kinase OS=Homo sapiens GN=PNKP PE=1 SV=1	VAGFDLDGTLITTR		167	180	1478.785400390625
pepb12a1	b12.a1.a1	sp|Q96T60|PNKP_HUMAN	sp|Q96T60|PNKP_HUMAN Bifunctional polynucleotide phosphatase/kinase OS=Homo sapiens GN=PNKP PE=1 SV=1	ALLSASPEVVVAVGFPGAGK		359	378	1869.0484619140625
pepb12a8	b12.a1.a2	tr|M0QYH2|M0QYH2_HUMAN	tr|M0QYH2|M0QYH2_HUMAN Bifunctional polynucleotide phosphatase/kinase OS=Homo sapiens GN=PNKP PE=4 SV=1	PANWAPGR		294	301	868.4428100585938
pepb12a2	b12.a1.a2	tr|M0QYH2|M0QYH2_HUMAN	tr|M0QYH2|M0QYH2_HUMAN Bifunctional polynucleotide phosphatase/kinase OS=Homo sapiens GN=PNKP PE=4 SV=1	GKLPAEEFK		225	233	1018.5571899414062
pepb12a4	b12.a1.a2	tr|M0QYH2|M0QYH2_HUMAN	tr|M0QYH2|M0QYH2_HUMAN Bifunctional polynucleotide phosphatase/kinase OS=Homo sapiens GN=PNKP PE=4 SV=1	HLVSAGYVHVNR		354	365	1351.723388671875
pepb12a3	b12.a1.a2	tr|M0QYH2|M0QYH2_HUMAN	tr|M0QYH2|M0QYH2_HUMAN Bifunctional polynucleotide phosphatase/kinase OS=Homo sapiens GN=PNKP PE=4 SV=1	GPLTQVTDR		36	44	986.5269775390625
pepb12a9	b12.a1.a2	tr|M0QYH2|M0QYH2_HUMAN	tr|M0QYH2|M0QYH2_HUMAN Bifunctional polynucleotide phosphatase/kinase OS=Homo sapiens GN=PNKP PE=4 SV=1	TQVELVADPETR		49	60	1357.6961669921875
pepb12a6	b12.a1.a2	tr|M0QYH2|M0QYH2_HUMAN	tr|M0QYH2|M0QYH2_HUMAN Bifunctional polynucleotide phosphatase/kinase OS=Homo sapiens GN=PNKP PE=4 SV=1	LLVFTAAGVKPQGK		153	166	1428.857666015625
pepb12b11	b12.a1.a2	tr|M0QYH2|M0QYH2_HUMAN	tr|M0QYH2|M0QYH2_HUMAN Bifunctional polynucleotide phosphatase/kinase OS=Homo sapiens GN=PNKP PE=4 SV=1	VFPTGPSDWR		184	193	1161.5692138671875
pepb12a7	b12.a1.a2	tr|M0QYH2|M0QYH2_HUMAN	tr|M0QYH2|M0QYH2_HUMAN Bifunctional polynucleotide phosphatase/kinase OS=Homo sapiens GN=PNKP PE=4 SV=1	LVIFTNQMSIGR	M8:+15.99491	213	224	1394.7464599609375
pepb12a5	b12.a1.a2	tr|M0QYH2|M0QYH2_HUMAN	tr|M0QYH2|M0QYH2_HUMAN Bifunctional polynucleotide phosphatase/kinase OS=Homo sapiens GN=PNKP PE=4 SV=1	LLVFTAAGVK		153	162	1018.6300048828125
pepb12b10	b12.a1.a2	tr|M0QYH2|M0QYH2_HUMAN	tr|M0QYH2|M0QYH2_HUMAN Bifunctional polynucleotide phosphatase/kinase OS=Homo sapiens GN=PNKP PE=4 SV=1	VAGFDLDGTLITTR		167	180	1478.785400390625
pepb12a1	b12.a1.a2	tr|M0QYH2|M0QYH2_HUMAN	tr|M0QYH2|M0QYH2_HUMAN Bifunctional polynucleotide phosphatase/kinase OS=Homo sapiens GN=PNKP PE=4 SV=1	ALLSASPEVVVAVGFPGAGK		328	347	1869.0484619140625
pepb12a8	b12.a1.a3	tr|M0R3C8|M0R3C8_HUMAN	tr|M0R3C8|M0R3C8_HUMAN Bifunctional polynucleotide phosphatase/kinase OS=Homo sapiens GN=PNKP PE=4 SV=1	PANWAPGR		294	301	868.4428100585938
pepb12a2	b12.a1.a3	tr|M0R3C8|M0R3C8_HUMAN	tr|M0R3C8|M0R3C8_HUMAN Bifunctional polynucleotide phosphatase/kinase OS=Homo sapiens GN=PNKP PE=4 SV=1	GKLPAEEFK		225	233	1018.5571899414062
pepb12a4	b12.a1.a3	tr|M0R3C8|M0R3C8_HUMAN	tr|M0R3C8|M0R3C8_HUMAN Bifunctional polynucleotide phosphatase/kinase OS=Homo sapiens GN=PNKP PE=4 SV=1	HLVSAGYVHVNR		385	396	1351.723388671875
pepb12a3	b12.a1.a3	tr|M0R3C8|M0R3C8_HUMAN	tr|M0R3C8|M0R3C8_HUMAN Bifunctional polynucleotide phosphatase/kinase OS=Homo sapiens GN=PNKP PE=4 SV=1	GPLTQVTDR		36	44	986.5269775390625
pepb12a9	b12.a1.a3	tr|M0R3C8|M0R3C8_HUMAN	tr|M0R3C8|M0R3C8_HUMAN Bifunctional polynucleotide phosphatase/kinase OS=Homo sapiens GN=PNKP PE=4 SV=1	TQVELVADPETR		49	60	1357.6961669921875
pepb12a6	b12.a1.a3	tr|M0R3C8|M0R3C8_HUMAN	tr|M0R3C8|M0R3C8_HUMAN Bifunctional polynucleotide phosphatase/kinase OS=Homo sapiens GN=PNKP PE=4 SV=1	LLVFTAAGVKPQGK		153	166	1428.857666015625
pepb12b11	b12.a1.a3	tr|M0R3C8|M0R3C8_HUMAN	tr|M0R3C8|M0R3C8_HUMAN Bifunctional polynucleotide phosphatase/kinase OS=Homo sapiens GN=PNKP PE=4 SV=1	VFPTGPSDWR		184	193	1161.5692138671875
pepb12a7	b12.a1.a3	tr|M0R3C8|M0R3C8_HUMAN	tr|M0R3C8|M0R3C8_HUMAN Bifunctional polynucleotide phosphatase/kinase OS=Homo sapiens GN=PNKP PE=4 SV=1	LVIFTNQMSIGR	M8:+15.99491	213	224	1394.7464599609375
pepb12a5	b12.a1.a3	tr|M0R3C8|M0R3C8_HUMAN	tr|M0R3C8|M0R3C8_HUMAN Bifunctional polynucleotide phosphatase/kinase OS=Homo sapiens GN=PNKP PE=4 SV=1	LLVFTAAGVK		153	162	1018.6300048828125
pepb12b10	b12.a1.a3	tr|M0R3C8|M0R3C8_HUMAN	tr|M0R3C8|M0R3C8_HUMAN Bifunctional polynucleotide phosphatase/kinase OS=Homo sapiens GN=PNKP PE=4 SV=1	VAGFDLDGTLITTR		167	180	1478.785400390625
pepb12a1	b12.a1.a3	tr|M0R3C8|M0R3C8_HUMAN	tr|M0R3C8|M0R3C8_HUMAN Bifunctional polynucleotide phosphatase/kinase OS=Homo sapiens GN=PNKP PE=4 SV=1	ALLSASPEVVVAVGFPGAGK		359	378	1869.0484619140625
pepb13a9	b13.a1.a1	sp|Q06330-4|SUH_HUMAN	sp|Q06330-4|SUH_HUMAN Isoform 4 of Recombining binding protein suppressor of hairless OS=Homo sapiens GN=RBPJ	TLYISDSDKR		112	121	1197.6114501953125
pepb13a1	b13.a1.a1	sp|Q06330-4|SUH_HUMAN	sp|Q06330-4|SUH_HUMAN Isoform 4 of Recombining binding protein suppressor of hairless OS=Homo sapiens GN=RBPJ	DGYIHYGQTVK		224	234	1280.62744140625
pepb13a4	b13.a1.a1	sp|Q06330-4|SUH_HUMAN	sp|Q06330-4|SUH_HUMAN Isoform 4 of Recombining binding protein suppressor of hairless OS=Homo sapiens GN=RBPJ	ERGDQTVLILHAK		27	39	1479.8282470703125
pepb13a6	b13.a1.a1	sp|Q06330-4|SUH_HUMAN	sp|Q06330-4|SUH_HUMAN Isoform 4 of Recombining binding protein suppressor of hairless OS=Homo sapiens GN=RBPJ	IGIGNSDQEMQQLNLEGK	M10:+15.99491	88	105	1989.9549560546875
pepb13a8	b13.a1.a1	sp|Q06330-4|SUH_HUMAN	sp|Q06330-4|SUH_HUMAN Isoform 4 of Recombining binding protein suppressor of hairless OS=Homo sapiens GN=RBPJ	QTALLDADDPVSQLHK		255	270	1750.8974609375
pepb13a5	b13.a1.a1	sp|Q06330-4|SUH_HUMAN	sp|Q06330-4|SUH_HUMAN Isoform 4 of Recombining binding protein suppressor of hairless OS=Homo sapiens GN=RBPJ	IGIGNSDQEMQQLNLEGK		88	105	1973.9600830078125
pepb13a3	b13.a1.a1	sp|Q06330-4|SUH_HUMAN	sp|Q06330-4|SUH_HUMAN Isoform 4 of Recombining binding protein suppressor of hairless OS=Homo sapiens GN=RBPJ	EMINDGASWTIISTDK	M2:+15.99491	305	320	1796.8375244140625
pepb13b11	b13.a1.a1	sp|Q06330-4|SUH_HUMAN	sp|Q06330-4|SUH_HUMAN Isoform 4 of Recombining binding protein suppressor of hairless OS=Homo sapiens GN=RBPJ	VWFGDVEAETMYR	M11:+15.99491	369	381	1618.720947265625
pepb13a7	b13.a1.a1	sp|Q06330-4|SUH_HUMAN	sp|Q06330-4|SUH_HUMAN Isoform 4 of Recombining binding protein suppressor of hairless OS=Homo sapiens GN=RBPJ	QTALLDADDPVSQLHK	Q1:-17.02655	255	270	1733.870849609375
pepb13a2	b13.a1.a1	sp|Q06330-4|SUH_HUMAN	sp|Q06330-4|SUH_HUMAN Isoform 4 of Recombining binding protein suppressor of hairless OS=Homo sapiens GN=RBPJ	EMINDGASWTIISTDK		305	320	1780.8426513671875
pepb13b10	b13.a1.a1	sp|Q06330-4|SUH_HUMAN	sp|Q06330-4|SUH_HUMAN Isoform 4 of Recombining binding protein suppressor of hairless OS=Homo sapiens GN=RBPJ	VWFGDVEAETMYR		369	381	1602.72607421875
pepb13a9	b13.a1.a2	sp|Q06330-5|SUH_HUMAN	sp|Q06330-5|SUH_HUMAN Isoform 5 of Recombining binding protein suppressor of hairless OS=Homo sapiens GN=RBPJ	TLYISDSDKR		92	101	1197.6114501953125
pepb13a1	b13.a1.a2	sp|Q06330-5|SUH_HUMAN	sp|Q06330-5|SUH_HUMAN Isoform 5 of Recombining binding protein suppressor of hairless OS=Homo sapiens GN=RBPJ	DGYIHYGQTVK		204	214	1280.62744140625
pepb13a4	b13.a1.a2	sp|Q06330-5|SUH_HUMAN	sp|Q06330-5|SUH_HUMAN Isoform 5 of Recombining binding protein suppressor of hairless OS=Homo sapiens GN=RBPJ	ERGDQTVLILHAK		7	19	1479.8282470703125
pepb13a6	b13.a1.a2	sp|Q06330-5|SUH_HUMAN	sp|Q06330-5|SUH_HUMAN Isoform 5 of Recombining binding protein suppressor of hairless OS=Homo sapiens GN=RBPJ	IGIGNSDQEMQQLNLEGK	M10:+15.99491	68	85	1989.9549560546875
pepb13a8	b13.a1.a2	sp|Q06330-5|SUH_HUMAN	sp|Q06330-5|SUH_HUMAN Isoform 5 of Recombining binding protein suppressor of hairless OS=Homo sapiens GN=RBPJ	QTALLDADDPVSQLHK		235	250	1750.8974609375
pepb13a5	b13.a1.a2	sp|Q06330-5|SUH_HUMAN	sp|Q06330-5|SUH_HUMAN Isoform 5 of Recombining binding protein suppressor of hairless OS=Homo sapiens GN=RBPJ	IGIGNSDQEMQQLNLEGK		68	85	1973.9600830078125
pepb13a3	b13.a1.a2	sp|Q06330-5|SUH_HUMAN	sp|Q06330-5|SUH_HUMAN Isoform 5 of Recombining binding protein suppressor of hairless OS=Homo sapiens GN=RBPJ	EMINDGASWTIISTDK	M2:+15.99491	285	300	1796.8375244140625
pepb13b11	b13.a1.a2	sp|Q06330-5|SUH_HUMAN	sp|Q06330-5|SUH_HUMAN Isoform 5 of Recombining binding protein suppressor of hairless OS=Homo sapiens GN=RBPJ	VWFGDVEAETMYR	M11:+15.99491	349	361	1618.720947265625
pepb13a7	b13.a1.a2	sp|Q06330-5|SUH_HUMAN	sp|Q06330-5|SUH_HUMAN Isoform 5 of Recombining binding protein suppressor of hairless OS=Homo sapiens GN=RBPJ	QTALLDADDPVSQLHK	Q1:-17.02655	235	250	1733.870849609375
pepb13a2	b13.a1.a2	sp|Q06330-5|SUH_HUMAN	sp|Q06330-5|SUH_HUMAN Isoform 5 of Recombining binding protein suppressor of hairless OS=Homo sapiens GN=RBPJ	EMINDGASWTIISTDK		285	300	1780.8426513671875
pepb13b10	b13.a1.a2	sp|Q06330-5|SUH_HUMAN	sp|Q06330-5|SUH_HUMAN Isoform 5 of Recombining binding protein suppressor of hairless OS=Homo sapiens GN=RBPJ	VWFGDVEAETMYR		349	361	1602.72607421875
pepb13a9	b13.a1.a3	sp|Q06330-6|SUH_HUMAN	sp|Q06330-6|SUH_HUMAN Isoform 6 of Recombining binding protein suppressor of hairless OS=Homo sapiens GN=RBPJ	TLYISDSDKR		113	122	1197.6114501953125
pepb13a1	b13.a1.a3	sp|Q06330-6|SUH_HUMAN	sp|Q06330-6|SUH_HUMAN Isoform 6 of Recombining binding protein suppressor of hairless OS=Homo sapiens GN=RBPJ	DGYIHYGQTVK		225	235	1280.62744140625
pepb13a4	b13.a1.a3	sp|Q06330-6|SUH_HUMAN	sp|Q06330-6|SUH_HUMAN Isoform 6 of Recombining binding protein suppressor of hairless OS=Homo sapiens GN=RBPJ	ERGDQTVLILHAK		28	40	1479.8282470703125
pepb13a6	b13.a1.a3	sp|Q06330-6|SUH_HUMAN	sp|Q06330-6|SUH_HUMAN Isoform 6 of Recombining binding protein suppressor of hairless OS=Homo sapiens GN=RBPJ	IGIGNSDQEMQQLNLEGK	M10:+15.99491	89	106	1989.9549560546875
pepb13a8	b13.a1.a3	sp|Q06330-6|SUH_HUMAN	sp|Q06330-6|SUH_HUMAN Isoform 6 of Recombining binding protein suppressor of hairless OS=Homo sapiens GN=RBPJ	QTALLDADDPVSQLHK		256	271	1750.8974609375
pepb13a5	b13.a1.a3	sp|Q06330-6|SUH_HUMAN	sp|Q06330-6|SUH_HUMAN Isoform 6 of Recombining binding protein suppressor of hairless OS=Homo sapiens GN=RBPJ	IGIGNSDQEMQQLNLEGK		89	106	1973.9600830078125
pepb13a3	b13.a1.a3	sp|Q06330-6|SUH_HUMAN	sp|Q06330-6|SUH_HUMAN Isoform 6 of Recombining binding protein suppressor of hairless OS=Homo sapiens GN=RBPJ	EMINDGASWTIISTDK	M2:+15.99491	306	321	1796.8375244140625
pepb13b11	b13.a1.a3	sp|Q06330-6|SUH_HUMAN	sp|Q06330-6|SUH_HUMAN Isoform 6 of Recombining binding protein suppressor of hairless OS=Homo sapiens GN=RBPJ	VWFGDVEAETMYR	M11:+15.99491	370	382	1618.720947265625
pepb13a7	b13.a1.a3	sp|Q06330-6|SUH_HUMAN	sp|Q06330-6|SUH_HUMAN Isoform 6 of Recombining binding protein suppressor of hairless OS=Homo sapiens GN=RBPJ	QTALLDADDPVSQLHK	Q1:-17.02655	256	271	1733.870849609375
pepb13a2	b13.a1.a3	sp|Q06330-6|SUH_HUMAN	sp|Q06330-6|SUH_HUMAN Isoform 6 of Recombining binding protein suppressor of hairless OS=Homo sapiens GN=RBPJ	EMINDGASWTIISTDK		306	321	1780.8426513671875
pepb13b10	b13.a1.a3	sp|Q06330-6|SUH_HUMAN	sp|Q06330-6|SUH_HUMAN Isoform 6 of Recombining binding protein suppressor of hairless OS=Homo sapiens GN=RBPJ	VWFGDVEAETMYR		370	382	1602.72607421875
pepb13a9	b13.a1.a4	sp|Q06330-7|SUH_HUMAN	sp|Q06330-7|SUH_HUMAN Isoform 7 of Recombining binding protein suppressor of hairless OS=Homo sapiens GN=RBPJ	TLYISDSDKR		114	123	1197.6114501953125
pepb13a1	b13.a1.a4	sp|Q06330-7|SUH_HUMAN	sp|Q06330-7|SUH_HUMAN Isoform 7 of Recombining binding protein suppressor of hairless OS=Homo sapiens GN=RBPJ	DGYIHYGQTVK		226	236	1280.62744140625
pepb13a4	b13.a1.a4	sp|Q06330-7|SUH_HUMAN	sp|Q06330-7|SUH_HUMAN Isoform 7 of Recombining binding protein suppressor of hairless OS=Homo sapiens GN=RBPJ	ERGDQTVLILHAK		29	41	1479.8282470703125
pepb13a6	b13.a1.a4	sp|Q06330-7|SUH_HUMAN	sp|Q06330-7|SUH_HUMAN Isoform 7 of Recombining binding protein suppressor of hairless OS=Homo sapiens GN=RBPJ	IGIGNSDQEMQQLNLEGK	M10:+15.99491	90	107	1989.9549560546875
pepb13a8	b13.a1.a4	sp|Q06330-7|SUH_HUMAN	sp|Q06330-7|SUH_HUMAN Isoform 7 of Recombining binding protein suppressor of hairless OS=Homo sapiens GN=RBPJ	QTALLDADDPVSQLHK		257	272	1750.8974609375
pepb13a5	b13.a1.a4	sp|Q06330-7|SUH_HUMAN	sp|Q06330-7|SUH_HUMAN Isoform 7 of Recombining binding protein suppressor of hairless OS=Homo sapiens GN=RBPJ	IGIGNSDQEMQQLNLEGK		90	107	1973.9600830078125
pepb13a3	b13.a1.a4	sp|Q06330-7|SUH_HUMAN	sp|Q06330-7|SUH_HUMAN Isoform 7 of Recombining binding protein suppressor of hairless OS=Homo sapiens GN=RBPJ	EMINDGASWTIISTDK	M2:+15.99491	307	322	1796.8375244140625
pepb13b11	b13.a1.a4	sp|Q06330-7|SUH_HUMAN	sp|Q06330-7|SUH_HUMAN Isoform 7 of Recombining binding protein suppressor of hairless OS=Homo sapiens GN=RBPJ	VWFGDVEAETMYR	M11:+15.99491	371	383	1618.720947265625
pepb13a7	b13.a1.a4	sp|Q06330-7|SUH_HUMAN	sp|Q06330-7|SUH_HUMAN Isoform 7 of Recombining binding protein suppressor of hairless OS=Homo sapiens GN=RBPJ	QTALLDADDPVSQLHK	Q1:-17.02655	257	272	1733.870849609375
pepb13a2	b13.a1.a4	sp|Q06330-7|SUH_HUMAN	sp|Q06330-7|SUH_HUMAN Isoform 7 of Recombining binding protein suppressor of hairless OS=Homo sapiens GN=RBPJ	EMINDGASWTIISTDK		307	322	1780.8426513671875
pepb13b10	b13.a1.a4	sp|Q06330-7|SUH_HUMAN	sp|Q06330-7|SUH_HUMAN Isoform 7 of Recombining binding protein suppressor of hairless OS=Homo sapiens GN=RBPJ	VWFGDVEAETMYR		371	383	1602.72607421875
pepb13a9	b13.a1.a5	sp|Q06330|SUH_HUMAN	sp|Q06330|SUH_HUMAN Recombining binding protein suppressor of hairless OS=Homo sapiens GN=RBPJ PE=1 SV=3	TLYISDSDKR		127	136	1197.6114501953125
pepb13a1	b13.a1.a5	sp|Q06330|SUH_HUMAN	sp|Q06330|SUH_HUMAN Recombining binding protein suppressor of hairless OS=Homo sapiens GN=RBPJ PE=1 SV=3	DGYIHYGQTVK		239	249	1280.62744140625
pepb13a4	b13.a1.a5	sp|Q06330|SUH_HUMAN	sp|Q06330|SUH_HUMAN Recombining binding protein suppressor of hairless OS=Homo sapiens GN=RBPJ PE=1 SV=3	ERGDQTVLILHAK		42	54	1479.8282470703125
pepb13a6	b13.a1.a5	sp|Q06330|SUH_HUMAN	sp|Q06330|SUH_HUMAN Recombining binding protein suppressor of hairless OS=Homo sapiens GN=RBPJ PE=1 SV=3	IGIGNSDQEMQQLNLEGK	M10:+15.99491	103	120	1989.9549560546875
pepb13a8	b13.a1.a5	sp|Q06330|SUH_HUMAN	sp|Q06330|SUH_HUMAN Recombining binding protein suppressor of hairless OS=Homo sapiens GN=RBPJ PE=1 SV=3	QTALLDADDPVSQLHK		270	285	1750.8974609375
pepb13a5	b13.a1.a5	sp|Q06330|SUH_HUMAN	sp|Q06330|SUH_HUMAN Recombining binding protein suppressor of hairless OS=Homo sapiens GN=RBPJ PE=1 SV=3	IGIGNSDQEMQQLNLEGK		103	120	1973.9600830078125
pepb13a3	b13.a1.a5	sp|Q06330|SUH_HUMAN	sp|Q06330|SUH_HUMAN Recombining binding protein suppressor of hairless OS=Homo sapiens GN=RBPJ PE=1 SV=3	EMINDGASWTIISTDK	M2:+15.99491	320	335	1796.8375244140625
pepb13b11	b13.a1.a5	sp|Q06330|SUH_HUMAN	sp|Q06330|SUH_HUMAN Recombining binding protein suppressor of hairless OS=Homo sapiens GN=RBPJ PE=1 SV=3	VWFGDVEAETMYR	M11:+15.99491	384	396	1618.720947265625
pepb13a7	b13.a1.a5	sp|Q06330|SUH_HUMAN	sp|Q06330|SUH_HUMAN Recombining binding protein suppressor of hairless OS=Homo sapiens GN=RBPJ PE=1 SV=3	QTALLDADDPVSQLHK	Q1:-17.02655	270	285	1733.870849609375
pepb13a2	b13.a1.a5	sp|Q06330|SUH_HUMAN	sp|Q06330|SUH_HUMAN Recombining binding protein suppressor of hairless OS=Homo sapiens GN=RBPJ PE=1 SV=3	EMINDGASWTIISTDK		320	335	1780.8426513671875
pepb13b10	b13.a1.a5	sp|Q06330|SUH_HUMAN	sp|Q06330|SUH_HUMAN Recombining binding protein suppressor of hairless OS=Homo sapiens GN=RBPJ PE=1 SV=3	VWFGDVEAETMYR		384	396	1602.72607421875
pepb14a7	b14.a1.a1	sp|O95785|WIZ_HUMAN	sp|O95785|WIZ_HUMAN Protein Wiz OS=Homo sapiens GN=WIZ PE=1 SV=2	SAGGEPGPEAGR		1494	1505	1084.502197265625
pepb14a2	b14.a1.a1	sp|O95785|WIZ_HUMAN	sp|O95785|WIZ_HUMAN Protein Wiz OS=Homo sapiens GN=WIZ PE=1 SV=2	GGEDTNDLQQK		1550	1560	1204.5445556640625
pepb14a6	b14.a1.a1	sp|O95785|WIZ_HUMAN	sp|O95785|WIZ_HUMAN Protein Wiz OS=Homo sapiens GN=WIZ PE=1 SV=2	PGKPGAGPAQVPR		1320	1332	1231.6910400390625
pepb14a4	b14.a1.a1	sp|O95785|WIZ_HUMAN	sp|O95785|WIZ_HUMAN Protein Wiz OS=Homo sapiens GN=WIZ PE=1 SV=2	PGAGPAQVPR		1323	1332	949.5217895507812
pepb14a3	b14.a1.a1	sp|O95785|WIZ_HUMAN	sp|O95785|WIZ_HUMAN Protein Wiz OS=Homo sapiens GN=WIZ PE=1 SV=2	MMGGAGPGSSLEAR	M1:+15.99491 M2:+15.99491	1113	1126	1352.59375
pepb14a5	b14.a1.a1	sp|O95785|WIZ_HUMAN	sp|O95785|WIZ_HUMAN Protein Wiz OS=Homo sapiens GN=WIZ PE=1 SV=2	PGGPPNPPGPSPK		1096	1108	1198.6219482421875
pepb14a8	b14.a1.a1	sp|O95785|WIZ_HUMAN	sp|O95785|WIZ_HUMAN Protein Wiz OS=Homo sapiens GN=WIZ PE=1 SV=2	SPQLSLSPR		1006	1014	984.5477294921875
pepb14a1	b14.a1.a1	sp|O95785|WIZ_HUMAN	sp|O95785|WIZ_HUMAN Protein Wiz OS=Homo sapiens GN=WIZ PE=1 SV=2	EDMTPLNLSSR		1210	1220	1262.60498046875
pepb14a9	b14.a1.a1	sp|O95785|WIZ_HUMAN	sp|O95785|WIZ_HUMAN Protein Wiz OS=Homo sapiens GN=WIZ PE=1 SV=2	TYIQTELPFK		1373	1382	1239.662353515625
pepb14a7	b14.a1.a2	tr|B3KVH1|B3KVH1_HUMAN	tr|B3KVH1|B3KVH1_HUMAN Protein Wiz OS=Homo sapiens GN=WIZ PE=2 SV=1	SAGGEPGPEAGR		678	689	1084.502197265625
pepb14a2	b14.a1.a2	tr|B3KVH1|B3KVH1_HUMAN	tr|B3KVH1|B3KVH1_HUMAN Protein Wiz OS=Homo sapiens GN=WIZ PE=2 SV=1	GGEDTNDLQQK		734	744	1204.5445556640625
pepb14a6	b14.a1.a2	tr|B3KVH1|B3KVH1_HUMAN	tr|B3KVH1|B3KVH1_HUMAN Protein Wiz OS=Homo sapiens GN=WIZ PE=2 SV=1	PGKPGAGPAQVPR		504	516	1231.6910400390625
pepb14a4	b14.a1.a2	tr|B3KVH1|B3KVH1_HUMAN	tr|B3KVH1|B3KVH1_HUMAN Protein Wiz OS=Homo sapiens GN=WIZ PE=2 SV=1	PGAGPAQVPR		507	516	949.5217895507812
pepb14a3	b14.a1.a2	tr|B3KVH1|B3KVH1_HUMAN	tr|B3KVH1|B3KVH1_HUMAN Protein Wiz OS=Homo sapiens GN=WIZ PE=2 SV=1	MMGGAGPGSSLEAR	M1:+15.99491 M2:+15.99491	297	310	1352.59375
pepb14a5	b14.a1.a2	tr|B3KVH1|B3KVH1_HUMAN	tr|B3KVH1|B3KVH1_HUMAN Protein Wiz OS=Homo sapiens GN=WIZ PE=2 SV=1	PGGPPNPPGPSPK		280	292	1198.6219482421875
pepb14a8	b14.a1.a2	tr|B3KVH1|B3KVH1_HUMAN	tr|B3KVH1|B3KVH1_HUMAN Protein Wiz OS=Homo sapiens GN=WIZ PE=2 SV=1	SPQLSLSPR		190	198	984.5477294921875
pepb14a1	b14.a1.a2	tr|B3KVH1|B3KVH1_HUMAN	tr|B3KVH1|B3KVH1_HUMAN Protein Wiz OS=Homo sapiens GN=WIZ PE=2 SV=1	EDMTPLNLSSR		394	404	1262.60498046875
pepb14a9	b14.a1.a2	tr|B3KVH1|B3KVH1_HUMAN	tr|B3KVH1|B3KVH1_HUMAN Protein Wiz OS=Homo sapiens GN=WIZ PE=2 SV=1	TYIQTELPFK		557	566	1239.662353515625
pepb14a7	b14.a1.a3	tr|B7ZM82|B7ZM82_HUMAN	tr|B7ZM82|B7ZM82_HUMAN Protein Wiz OS=Homo sapiens GN=WIZ PE=2 SV=1	SAGGEPGPEAGR		808	819	1084.502197265625
pepb14a2	b14.a1.a3	tr|B7ZM82|B7ZM82_HUMAN	tr|B7ZM82|B7ZM82_HUMAN Protein Wiz OS=Homo sapiens GN=WIZ PE=2 SV=1	GGEDTNDLQQK		864	874	1204.5445556640625
pepb14a6	b14.a1.a3	tr|B7ZM82|B7ZM82_HUMAN	tr|B7ZM82|B7ZM82_HUMAN Protein Wiz OS=Homo sapiens GN=WIZ PE=2 SV=1	PGKPGAGPAQVPR		634	646	1231.6910400390625
pepb14a4	b14.a1.a3	tr|B7ZM82|B7ZM82_HUMAN	tr|B7ZM82|B7ZM82_HUMAN Protein Wiz OS=Homo sapiens GN=WIZ PE=2 SV=1	PGAGPAQVPR		637	646	949.5217895507812
pepb14a3	b14.a1.a3	tr|B7ZM82|B7ZM82_HUMAN	tr|B7ZM82|B7ZM82_HUMAN Protein Wiz OS=Homo sapiens GN=WIZ PE=2 SV=1	MMGGAGPGSSLEAR	M1:+15.99491 M2:+15.99491	427	440	1352.59375
pepb14a5	b14.a1.a3	tr|B7ZM82|B7ZM82_HUMAN	tr|B7ZM82|B7ZM82_HUMAN Protein Wiz OS=Homo sapiens GN=WIZ PE=2 SV=1	PGGPPNPPGPSPK		410	422	1198.6219482421875
pepb14a8	b14.a1.a3	tr|B7ZM82|B7ZM82_HUMAN	tr|B7ZM82|B7ZM82_HUMAN Protein Wiz OS=Homo sapiens GN=WIZ PE=2 SV=1	SPQLSLSPR		187	195	984.5477294921875
pepb14a1	b14.a1.a3	tr|B7ZM82|B7ZM82_HUMAN	tr|B7ZM82|B7ZM82_HUMAN Protein Wiz OS=Homo sapiens GN=WIZ PE=2 SV=1	EDMTPLNLSSR		524	534	1262.60498046875
pepb14a9	b14.a1.a3	tr|B7ZM82|B7ZM82_HUMAN	tr|B7ZM82|B7ZM82_HUMAN Protein Wiz OS=Homo sapiens GN=WIZ PE=2 SV=1	TYIQTELPFK		687	696	1239.662353515625
pepb14a7	b14.a1.a4	tr|M0QXA7|M0QXA7_HUMAN	tr|M0QXA7|M0QXA7_HUMAN Protein Wiz OS=Homo sapiens GN=WIZ PE=4 SV=1	SAGGEPGPEAGR		811	822	1084.502197265625
pepb14a2	b14.a1.a4	tr|M0QXA7|M0QXA7_HUMAN	tr|M0QXA7|M0QXA7_HUMAN Protein Wiz OS=Homo sapiens GN=WIZ PE=4 SV=1	GGEDTNDLQQK		867	877	1204.5445556640625
pepb14a6	b14.a1.a4	tr|M0QXA7|M0QXA7_HUMAN	tr|M0QXA7|M0QXA7_HUMAN Protein Wiz OS=Homo sapiens GN=WIZ PE=4 SV=1	PGKPGAGPAQVPR		637	649	1231.6910400390625
pepb14a4	b14.a1.a4	tr|M0QXA7|M0QXA7_HUMAN	tr|M0QXA7|M0QXA7_HUMAN Protein Wiz OS=Homo sapiens GN=WIZ PE=4 SV=1	PGAGPAQVPR		640	649	949.5217895507812
pepb14a3	b14.a1.a4	tr|M0QXA7|M0QXA7_HUMAN	tr|M0QXA7|M0QXA7_HUMAN Protein Wiz OS=Homo sapiens GN=WIZ PE=4 SV=1	MMGGAGPGSSLEAR	M1:+15.99491 M2:+15.99491	430	443	1352.59375
pepb14a5	b14.a1.a4	tr|M0QXA7|M0QXA7_HUMAN	tr|M0QXA7|M0QXA7_HUMAN Protein Wiz OS=Homo sapiens GN=WIZ PE=4 SV=1	PGGPPNPPGPSPK		413	425	1198.6219482421875
pepb14a8	b14.a1.a4	tr|M0QXA7|M0QXA7_HUMAN	tr|M0QXA7|M0QXA7_HUMAN Protein Wiz OS=Homo sapiens GN=WIZ PE=4 SV=1	SPQLSLSPR		190	198	984.5477294921875
pepb14a1	b14.a1.a4	tr|M0QXA7|M0QXA7_HUMAN	tr|M0QXA7|M0QXA7_HUMAN Protein Wiz OS=Homo sapiens GN=WIZ PE=4 SV=1	EDMTPLNLSSR		527	537	1262.60498046875
pepb14a9	b14.a1.a4	tr|M0QXA7|M0QXA7_HUMAN	tr|M0QXA7|M0QXA7_HUMAN Protein Wiz OS=Homo sapiens GN=WIZ PE=4 SV=1	TYIQTELPFK		690	699	1239.662353515625
pepb15a9	b15.a1.a1	sp|P11387|TOP1_HUMAN	sp|P11387|TOP1_HUMAN DNA topoisomerase 1 OS=Homo sapiens GN=TOP1 PE=1 SV=2	VPSPPPGHK		392	400	915.505126953125
pepb15a7	b15.a1.a1	sp|P11387|TOP1_HUMAN	sp|P11387|TOP1_HUMAN DNA topoisomerase 1 OS=Homo sapiens GN=TOP1 PE=1 SV=2	SMMNLQTK	M3:+15.99491	643	650	968.4544067382812
pepb15a4	b15.a1.a1	sp|P11387|TOP1_HUMAN	sp|P11387|TOP1_HUMAN DNA topoisomerase 1 OS=Homo sapiens GN=TOP1 PE=1 SV=2	MLDHEYTTK		263	271	1137.52490234375
pepb15a8	b15.a1.a1	sp|P11387|TOP1_HUMAN	sp|P11387|TOP1_HUMAN DNA topoisomerase 1 OS=Homo sapiens GN=TOP1 PE=1 SV=2	TYNASITLQQQLK		591	603	1507.8118896484375
pepb15a1	b15.a1.a1	sp|P11387|TOP1_HUMAN	sp|P11387|TOP1_HUMAN DNA topoisomerase 1 OS=Homo sapiens GN=TOP1 PE=1 SV=2	AEEVATFFAK		253	262	1112.562744140625
pepb15a3	b15.a1.a1	sp|P11387|TOP1_HUMAN	sp|P11387|TOP1_HUMAN DNA topoisomerase 1 OS=Homo sapiens GN=TOP1 PE=1 SV=2	HLQDLMEGLTAK		576	587	1355.69921875
pepb15a5	b15.a1.a1	sp|P11387|TOP1_HUMAN	sp|P11387|TOP1_HUMAN DNA topoisomerase 1 OS=Homo sapiens GN=TOP1 PE=1 SV=2	NLQLFMENK		550	558	1136.5772705078125
pepb15a6	b15.a1.a1	sp|P11387|TOP1_HUMAN	sp|P11387|TOP1_HUMAN DNA topoisomerase 1 OS=Homo sapiens GN=TOP1 PE=1 SV=2	QPEDDLFDR	Q1:-17.02655	559	567	1117.4801025390625
pepb15a2	b15.a1.a1	sp|P11387|TOP1_HUMAN	sp|P11387|TOP1_HUMAN DNA topoisomerase 1 OS=Homo sapiens GN=TOP1 PE=1 SV=2	GPVFAPPYEPLPENVK		224	239	1753.9163818359375
pepb16a4	b16.a1.a1	sp|Q16666-2|IF16_HUMAN	sp|Q16666-2|IF16_HUMAN Isoform 2 of Gamma-interferon-inducible protein 16 OS=Homo sapiens GN=IFI16	MREEYDK		39	45	970.4302978515625
pepb16a5	b16.a1.a1	sp|Q16666-2|IF16_HUMAN	sp|Q16666-2|IF16_HUMAN Isoform 2 of Gamma-interferon-inducible protein 16 OS=Homo sapiens GN=IFI16	TEGAEATPGAQK		117	128	1159.5594482421875
pepb16a1	b16.a1.a1	sp|Q16666-2|IF16_HUMAN	sp|Q16666-2|IF16_HUMAN Isoform 2 of Gamma-interferon-inducible protein 16 OS=Homo sapiens GN=IFI16	EVDATSPAPSTSSTVK		101	116	1576.7705078125
pepb16a8	b16.a1.a1	sp|Q16666-2|IF16_HUMAN	sp|Q16666-2|IF16_HUMAN Isoform 2 of Gamma-interferon-inducible protein 16 OS=Homo sapiens GN=IFI16	TTIYEIQDDR		331	340	1253.6011962890625
pepb16a3	b16.a1.a1	sp|Q16666-2|IF16_HUMAN	sp|Q16666-2|IF16_HUMAN Isoform 2 of Gamma-interferon-inducible protein 16 OS=Homo sapiens GN=IFI16	MFHATVATENEVFR	M1:+15.99491	543	556	1667.7850341796875
pepb16a6	b16.a1.a1	sp|Q16666-2|IF16_HUMAN	sp|Q16666-2|IF16_HUMAN Isoform 2 of Gamma-interferon-inducible protein 16 OS=Homo sapiens GN=IFI16	TEPEEVSIEDSAQSDLK		506	522	1876.8662109375
pepb16a7	b16.a1.a1	sp|Q16666-2|IF16_HUMAN	sp|Q16666-2|IF16_HUMAN Isoform 2 of Gamma-interferon-inducible protein 16 OS=Homo sapiens GN=IFI16	TPQMPPTTPSSSFFTK	M4:+15.99491	428	443	1769.8419189453125
pepb16a2	b16.a1.a1	sp|Q16666-2|IF16_HUMAN	sp|Q16666-2|IF16_HUMAN Isoform 2 of Gamma-interferon-inducible protein 16 OS=Homo sapiens GN=IFI16	GEFTYYEIQDNTGK		644	657	1664.7442626953125
pepb16a4	b16.a1.a2	sp|Q16666-3|IF16_HUMAN	sp|Q16666-3|IF16_HUMAN Isoform 3 of Gamma-interferon-inducible protein 16 OS=Homo sapiens GN=IFI16	MREEYDK		39	45	970.4302978515625
pepb16a5	b16.a1.a2	sp|Q16666-3|IF16_HUMAN	sp|Q16666-3|IF16_HUMAN Isoform 3 of Gamma-interferon-inducible protein 16 OS=Homo sapiens GN=IFI16	TEGAEATPGAQK		117	128	1159.5594482421875
pepb16a1	b16.a1.a2	sp|Q16666-3|IF16_HUMAN	sp|Q16666-3|IF16_HUMAN Isoform 3 of Gamma-interferon-inducible protein 16 OS=Homo sapiens GN=IFI16	EVDATSPAPSTSSTVK		101	116	1576.7705078125
pepb16a8	b16.a1.a2	sp|Q16666-3|IF16_HUMAN	sp|Q16666-3|IF16_HUMAN Isoform 3 of Gamma-interferon-inducible protein 16 OS=Homo sapiens GN=IFI16	TTIYEIQDDR		331	340	1253.6011962890625
pepb16a3	b16.a1.a2	sp|Q16666-3|IF16_HUMAN	sp|Q16666-3|IF16_HUMAN Isoform 3 of Gamma-interferon-inducible protein 16 OS=Homo sapiens GN=IFI16	MFHATVATENEVFR	M1:+15.99491	487	500	1667.7850341796875
pepb16a6	b16.a1.a2	sp|Q16666-3|IF16_HUMAN	sp|Q16666-3|IF16_HUMAN Isoform 3 of Gamma-interferon-inducible protein 16 OS=Homo sapiens GN=IFI16	TEPEEVSIEDSAQSDLK		450	466	1876.8662109375
pepb16a7	b16.a1.a2	sp|Q16666-3|IF16_HUMAN	sp|Q16666-3|IF16_HUMAN Isoform 3 of Gamma-interferon-inducible protein 16 OS=Homo sapiens GN=IFI16	TPQMPPTTPSSSFFTK	M4:+15.99491	428	443	1769.8419189453125
pepb16a2	b16.a1.a2	sp|Q16666-3|IF16_HUMAN	sp|Q16666-3|IF16_HUMAN Isoform 3 of Gamma-interferon-inducible protein 16 OS=Homo sapiens GN=IFI16	GEFTYYEIQDNTGK		588	601	1664.7442626953125
pepb16a4	b16.a1.a3	sp|Q16666|IF16_HUMAN	sp|Q16666|IF16_HUMAN Gamma-interferon-inducible protein 16 OS=Homo sapiens GN=IFI16 PE=1 SV=3	MREEYDK		39	45	970.4302978515625
pepb16a5	b16.a1.a3	sp|Q16666|IF16_HUMAN	sp|Q16666|IF16_HUMAN Gamma-interferon-inducible protein 16 OS=Homo sapiens GN=IFI16 PE=1 SV=3	TEGAEATPGAQK		117	128	1159.5594482421875
pepb16a1	b16.a1.a3	sp|Q16666|IF16_HUMAN	sp|Q16666|IF16_HUMAN Gamma-interferon-inducible protein 16 OS=Homo sapiens GN=IFI16 PE=1 SV=3	EVDATSPAPSTSSTVK		101	116	1576.7705078125
pepb16a8	b16.a1.a3	sp|Q16666|IF16_HUMAN	sp|Q16666|IF16_HUMAN Gamma-interferon-inducible protein 16 OS=Homo sapiens GN=IFI16 PE=1 SV=3	TTIYEIQDDR		331	340	1253.6011962890625
pepb16a3	b16.a1.a3	sp|Q16666|IF16_HUMAN	sp|Q16666|IF16_HUMAN Gamma-interferon-inducible protein 16 OS=Homo sapiens GN=IFI16 PE=1 SV=3	MFHATVATENEVFR	M1:+15.99491	599	612	1667.7850341796875
pepb16a6	b16.a1.a3	sp|Q16666|IF16_HUMAN	sp|Q16666|IF16_HUMAN Gamma-interferon-inducible protein 16 OS=Homo sapiens GN=IFI16 PE=1 SV=3	TEPEEVSIEDSAQSDLK		562	578	1876.8662109375
pepb16a7	b16.a1.a3	sp|Q16666|IF16_HUMAN	sp|Q16666|IF16_HUMAN Gamma-interferon-inducible protein 16 OS=Homo sapiens GN=IFI16 PE=1 SV=3	TPQMPPTTPSSSFFTK	M4:+15.99491	428	443	1769.8419189453125
pepb16a2	b16.a1.a3	sp|Q16666|IF16_HUMAN	sp|Q16666|IF16_HUMAN Gamma-interferon-inducible protein 16 OS=Homo sapiens GN=IFI16 PE=1 SV=3	GEFTYYEIQDNTGK		700	713	1664.7442626953125
pepb17a2	b17.a1.a1	sp|Q9UNY4|TTF2_HUMAN	sp|Q9UNY4|TTF2_HUMAN Transcription termination factor 2 OS=Homo sapiens GN=TTF2 PE=1 SV=2	KVEPSDPVAR		404	413	1097.595458984375
pepb17a7	b17.a1.a1	sp|Q9UNY4|TTF2_HUMAN	sp|Q9UNY4|TTF2_HUMAN Transcription termination factor 2 OS=Homo sapiens GN=TTF2 PE=1 SV=2	VPLLLHQK		568	575	947.6041259765625
pepb17a5	b17.a1.a1	sp|Q9UNY4|TTF2_HUMAN	sp|Q9UNY4|TTF2_HUMAN Transcription termination factor 2 OS=Homo sapiens GN=TTF2 PE=1 SV=2	TTTGPPHLVPPQPLPR		482	497	1707.9544677734375
pepb17a6	b17.a1.a1	sp|Q9UNY4|TTF2_HUMAN	sp|Q9UNY4|TTF2_HUMAN Transcription termination factor 2 OS=Homo sapiens GN=TTF2 PE=1 SV=2	VALEFGSEEPR		891	901	1233.6114501953125
pepb17a3	b17.a1.a1	sp|Q9UNY4|TTF2_HUMAN	sp|Q9UNY4|TTF2_HUMAN Transcription termination factor 2 OS=Homo sapiens GN=TTF2 PE=1 SV=2	PLVILPQR		831	838	935.6041259765625
pepb17a4	b17.a1.a1	sp|Q9UNY4|TTF2_HUMAN	sp|Q9UNY4|TTF2_HUMAN Transcription termination factor 2 OS=Homo sapiens GN=TTF2 PE=1 SV=2	STLASVNIQALPDK		426	439	1456.801025390625
pepb17a1	b17.a1.a1	sp|Q9UNY4|TTF2_HUMAN	sp|Q9UNY4|TTF2_HUMAN Transcription termination factor 2 OS=Homo sapiens GN=TTF2 PE=1 SV=2	DSEPSSTVSLNGTFFK		965	980	1715.812744140625
pepb18a6	b18.a1.a1	sp|O43719|HTSF1_HUMAN	sp|O43719|HTSF1_HUMAN HIV Tat-specific factor 1 OS=Homo sapiens GN=HTATSF1 PE=1 SV=1	TAEEPPQEK		96	104	1028.4898681640625
pepb18a4	b18.a1.a1	sp|O43719|HTSF1_HUMAN	sp|O43719|HTSF1_HUMAN HIV Tat-specific factor 1 OS=Homo sapiens GN=HTATSF1 PE=1 SV=1	MQELYGDGK	M1:+15.99491	18	26	1056.467041015625
pepb18a1	b18.a1.a1	sp|O43719|HTSF1_HUMAN	sp|O43719|HTSF1_HUMAN HIV Tat-specific factor 1 OS=Homo sapiens GN=HTATSF1 PE=1 SV=1	DPQTEEFK		162	169	993.4528198242188
pepb18a7	b18.a1.a1	sp|O43719|HTSF1_HUMAN	sp|O43719|HTSF1_HUMAN HIV Tat-specific factor 1 OS=Homo sapiens GN=HTATSF1 PE=1 SV=1	TEDGGEFEEGASENNAK		434	450	1783.7257080078125
pepb18a3	b18.a1.a1	sp|O43719|HTSF1_HUMAN	sp|O43719|HTSF1_HUMAN HIV Tat-specific factor 1 OS=Homo sapiens GN=HTATSF1 PE=1 SV=1	HPDGVASVSFR		310	320	1171.5859375
pepb18a5	b18.a1.a1	sp|O43719|HTSF1_HUMAN	sp|O43719|HTSF1_HUMAN HIV Tat-specific factor 1 OS=Homo sapiens GN=HTATSF1 PE=1 SV=1	SGTNLDGNDEFDEQLR	S1:+42.01057	2	17	1851.799560546875
pepb18a2	b18.a1.a1	sp|O43719|HTSF1_HUMAN	sp|O43719|HTSF1_HUMAN HIV Tat-specific factor 1 OS=Homo sapiens GN=HTATSF1 PE=1 SV=1	GWEAFLNAPEANR		368	380	1474.707763671875
pepb19a6	b19.a1.a1	sp|Q9NTI5-2|PDS5B_HUMAN	sp|Q9NTI5-2|PDS5B_HUMAN Isoform 2 of Sister chromatid cohesion protein PDS5 homolog B OS=Homo sapiens GN=PDS5B	TPVTEQEEK		1220	1228	1060.51611328125
pepb19a4	b19.a1.a1	sp|Q9NTI5-2|PDS5B_HUMAN	sp|Q9NTI5-2|PDS5B_HUMAN Isoform 2 of Sister chromatid cohesion protein PDS5 homolog B OS=Homo sapiens GN=PDS5B	IYAPEAPYTSPDK		90	102	1451.7056884765625
pepb19a5	b19.a1.a1	sp|Q9NTI5-2|PDS5B_HUMAN	sp|Q9NTI5-2|PDS5B_HUMAN Isoform 2 of Sister chromatid cohesion protein PDS5 homolog B OS=Homo sapiens GN=PDS5B	SIDGTADDEDEGVPTDQAIR		628	647	2103.931640625
pepb19a2	b19.a1.a1	sp|Q9NTI5-2|PDS5B_HUMAN	sp|Q9NTI5-2|PDS5B_HUMAN Isoform 2 of Sister chromatid cohesion protein PDS5 homolog B OS=Homo sapiens GN=PDS5B	HDVIVSIVTAAK		368	379	1252.7264404296875
pepb19a7	b19.a1.a1	sp|Q9NTI5-2|PDS5B_HUMAN	sp|Q9NTI5-2|PDS5B_HUMAN Isoform 2 of Sister chromatid cohesion protein PDS5 homolog B OS=Homo sapiens GN=PDS5B	VAEAALQIFK		684	693	1089.6307373046875
pepb19a1	b19.a1.a1	sp|Q9NTI5-2|PDS5B_HUMAN	sp|Q9NTI5-2|PDS5B_HUMAN Isoform 2 of Sister chromatid cohesion protein PDS5 homolog B OS=Homo sapiens GN=PDS5B	EAMMGLAQIYK		407	417	1254.623046875
pepb19a3	b19.a1.a1	sp|Q9NTI5-2|PDS5B_HUMAN	sp|Q9NTI5-2|PDS5B_HUMAN Isoform 2 of Sister chromatid cohesion protein PDS5 homolog B OS=Homo sapiens GN=PDS5B	IAPVHIDTESISALIK		608	623	1706.9691162109375
pepb19a6	b19.a1.a2	sp|Q9NTI5|PDS5B_HUMAN	sp|Q9NTI5|PDS5B_HUMAN Sister chromatid cohesion protein PDS5 homolog B OS=Homo sapiens GN=PDS5B PE=1 SV=1	TPVTEQEEK		1220	1228	1060.51611328125
pepb19a4	b19.a1.a2	sp|Q9NTI5|PDS5B_HUMAN	sp|Q9NTI5|PDS5B_HUMAN Sister chromatid cohesion protein PDS5 homolog B OS=Homo sapiens GN=PDS5B PE=1 SV=1	IYAPEAPYTSPDK		90	102	1451.7056884765625
pepb19a5	b19.a1.a2	sp|Q9NTI5|PDS5B_HUMAN	sp|Q9NTI5|PDS5B_HUMAN Sister chromatid cohesion protein PDS5 homolog B OS=Homo sapiens GN=PDS5B PE=1 SV=1	SIDGTADDEDEGVPTDQAIR		628	647	2103.931640625
pepb19a2	b19.a1.a2	sp|Q9NTI5|PDS5B_HUMAN	sp|Q9NTI5|PDS5B_HUMAN Sister chromatid cohesion protein PDS5 homolog B OS=Homo sapiens GN=PDS5B PE=1 SV=1	HDVIVSIVTAAK		368	379	1252.7264404296875
pepb19a7	b19.a1.a2	sp|Q9NTI5|PDS5B_HUMAN	sp|Q9NTI5|PDS5B_HUMAN Sister chromatid cohesion protein PDS5 homolog B OS=Homo sapiens GN=PDS5B PE=1 SV=1	VAEAALQIFK		684	693	1089.6307373046875
pepb19a1	b19.a1.a2	sp|Q9NTI5|PDS5B_HUMAN	sp|Q9NTI5|PDS5B_HUMAN Sister chromatid cohesion protein PDS5 homolog B OS=Homo sapiens GN=PDS5B PE=1 SV=1	EAMMGLAQIYK		407	417	1254.623046875
pepb19a3	b19.a1.a2	sp|Q9NTI5|PDS5B_HUMAN	sp|Q9NTI5|PDS5B_HUMAN Sister chromatid cohesion protein PDS5 homolog B OS=Homo sapiens GN=PDS5B PE=1 SV=1	IAPVHIDTESISALIK		608	623	1706.9691162109375
pepb20a4	b20.a1.a1	sp|Q14978-2|NOLC1_HUMAN	sp|Q14978-2|NOLC1_HUMAN Isoform Beta of Nucleolar and coiled-body phosphoprotein 1 OS=Homo sapiens GN=NOLC1	NSSNKPAVTTK		396	406	1146.61181640625
pepb20a6	b20.a1.a1	sp|Q14978-2|NOLC1_HUMAN	sp|Q14978-2|NOLC1_HUMAN Isoform Beta of Nucleolar and coiled-body phosphoprotein 1 OS=Homo sapiens GN=NOLC1	VAGGAAPSKPASAK		507	520	1211.6746826171875
pepb20a3	b20.a1.a1	sp|Q14978-2|NOLC1_HUMAN	sp|Q14978-2|NOLC1_HUMAN Isoform Beta of Nucleolar and coiled-body phosphoprotein 1 OS=Homo sapiens GN=NOLC1	KLQANGPVAK		67	76	1025.610595703125
pepb20a5	b20.a1.a1	sp|Q14978-2|NOLC1_HUMAN	sp|Q14978-2|NOLC1_HUMAN Isoform Beta of Nucleolar and coiled-body phosphoprotein 1 OS=Homo sapiens GN=NOLC1	VADNSFDAK		649	657	966.453125
pepb20a2	b20.a1.a1	sp|Q14978-2|NOLC1_HUMAN	sp|Q14978-2|NOLC1_HUMAN Isoform Beta of Nucleolar and coiled-body phosphoprotein 1 OS=Homo sapiens GN=NOLC1	GAAGDWGER		659	667	918.4067993164062
pepb20a1	b20.a1.a1	sp|Q14978-2|NOLC1_HUMAN	sp|Q14978-2|NOLC1_HUMAN Isoform Beta of Nucleolar and coiled-body phosphoprotein 1 OS=Homo sapiens GN=NOLC1	DNQLSEVANK		24	33	1117.548828125
pepb20a4	b20.a1.a2	sp|Q14978-3|NOLC1_HUMAN	sp|Q14978-3|NOLC1_HUMAN Isoform 3 of Nucleolar and coiled-body phosphoprotein 1 OS=Homo sapiens GN=NOLC1	NSSNKPAVTTK		387	397	1146.61181640625
pepb20a6	b20.a1.a2	sp|Q14978-3|NOLC1_HUMAN	sp|Q14978-3|NOLC1_HUMAN Isoform 3 of Nucleolar and coiled-body phosphoprotein 1 OS=Homo sapiens GN=NOLC1	VAGGAAPSKPASAK		498	511	1211.6746826171875
pepb20a3	b20.a1.a2	sp|Q14978-3|NOLC1_HUMAN	sp|Q14978-3|NOLC1_HUMAN Isoform 3 of Nucleolar and coiled-body phosphoprotein 1 OS=Homo sapiens GN=NOLC1	KLQANGPVAK		68	77	1025.610595703125
pepb20a5	b20.a1.a2	sp|Q14978-3|NOLC1_HUMAN	sp|Q14978-3|NOLC1_HUMAN Isoform 3 of Nucleolar and coiled-body phosphoprotein 1 OS=Homo sapiens GN=NOLC1	VADNSFDAK		640	648	966.453125
pepb20a2	b20.a1.a2	sp|Q14978-3|NOLC1_HUMAN	sp|Q14978-3|NOLC1_HUMAN Isoform 3 of Nucleolar and coiled-body phosphoprotein 1 OS=Homo sapiens GN=NOLC1	GAAGDWGER		650	658	918.4067993164062
pepb20a1	b20.a1.a2	sp|Q14978-3|NOLC1_HUMAN	sp|Q14978-3|NOLC1_HUMAN Isoform 3 of Nucleolar and coiled-body phosphoprotein 1 OS=Homo sapiens GN=NOLC1	DNQLSEVANK		24	33	1117.548828125
pepb20a4	b20.a1.a3	sp|Q14978|NOLC1_HUMAN	sp|Q14978|NOLC1_HUMAN Nucleolar and coiled-body phosphoprotein 1 OS=Homo sapiens GN=NOLC1 PE=1 SV=2	NSSNKPAVTTK		386	396	1146.61181640625
pepb20a6	b20.a1.a3	sp|Q14978|NOLC1_HUMAN	sp|Q14978|NOLC1_HUMAN Nucleolar and coiled-body phosphoprotein 1 OS=Homo sapiens GN=NOLC1 PE=1 SV=2	VAGGAAPSKPASAK		497	510	1211.6746826171875
pepb20a3	b20.a1.a3	sp|Q14978|NOLC1_HUMAN	sp|Q14978|NOLC1_HUMAN Nucleolar and coiled-body phosphoprotein 1 OS=Homo sapiens GN=NOLC1 PE=1 SV=2	KLQANGPVAK		67	76	1025.610595703125
pepb20a5	b20.a1.a3	sp|Q14978|NOLC1_HUMAN	sp|Q14978|NOLC1_HUMAN Nucleolar and coiled-body phosphoprotein 1 OS=Homo sapiens GN=NOLC1 PE=1 SV=2	VADNSFDAK		639	647	966.453125
pepb20a2	b20.a1.a3	sp|Q14978|NOLC1_HUMAN	sp|Q14978|NOLC1_HUMAN Nucleolar and coiled-body phosphoprotein 1 OS=Homo sapiens GN=NOLC1 PE=1 SV=2	GAAGDWGER		649	657	918.4067993164062
pepb20a1	b20.a1.a3	sp|Q14978|NOLC1_HUMAN	sp|Q14978|NOLC1_HUMAN Nucleolar and coiled-body phosphoprotein 1 OS=Homo sapiens GN=NOLC1 PE=1 SV=2	DNQLSEVANK		24	33	1117.548828125
pepb21a2	b21.a1.a1	sp|P04264|K2C1_HUMAN	sp|P04264|K2C1_HUMAN Keratin, type II cytoskeletal 1 OS=Homo sapiens GN=KRT1 PE=1 SV=6	AQYEDIAQK		356	364	1065.521484375
pepb21a1	b21.a1.a1	sp|P04264|K2C1_HUMAN	sp|P04264|K2C1_HUMAN Keratin, type II cytoskeletal 1 OS=Homo sapiens GN=KRT1 PE=1 SV=6	AEAESLYQSK		367	376	1125.54296875
pepb21a3	b21.a1.a1	sp|P04264|K2C1_HUMAN	sp|P04264|K2C1_HUMAN Keratin, type II cytoskeletal 1 OS=Homo sapiens GN=KRT1 PE=1 SV=6	FLEQQNQVLQTK		200	211	1475.78564453125
pepb21a6	b21.a1.a1	sp|P04264|K2C1_HUMAN	sp|P04264|K2C1_HUMAN Keratin, type II cytoskeletal 1 OS=Homo sapiens GN=KRT1 PE=1 SV=6	YEELQITAGR		377	386	1179.6009521484375
pepb21a5	b21.a1.a1	sp|P04264|K2C1_HUMAN	sp|P04264|K2C1_HUMAN Keratin, type II cytoskeletal 1 OS=Homo sapiens GN=KRT1 PE=1 SV=6	TNAENEFVTIK		278	288	1265.6375732421875
pepb21a4	b21.a1.a1	sp|P04264|K2C1_HUMAN	sp|P04264|K2C1_HUMAN Keratin, type II cytoskeletal 1 OS=Homo sapiens GN=KRT1 PE=1 SV=6	LNDLEDALQQAK		444	455	1357.6961669921875
pepb22a1	b22.a1.a1	sp|P18887|XRCC1_HUMAN	sp|P18887|XRCC1_HUMAN DNA repair protein XRCC1 OS=Homo sapiens GN=XRCC1 PE=1 SV=2	AIGSTSKPQESPK		231	243	1329.7012939453125
pepb22a4	b22.a1.a1	sp|P18887|XRCC1_HUMAN	sp|P18887|XRCC1_HUMAN DNA repair protein XRCC1 OS=Homo sapiens GN=XRCC1 PE=1 SV=2	TPATAPVPAR		281	290	980.5527954101562
pepb22a6	b22.a1.a1	sp|P18887|XRCC1_HUMAN	sp|P18887|XRCC1_HUMAN DNA repair protein XRCC1 OS=Homo sapiens GN=XRCC1 PE=1 SV=2	YSQVLGLGGR		370	379	1049.57421875
pepb22a5	b22.a1.a1	sp|P18887|XRCC1_HUMAN	sp|P18887|XRCC1_HUMAN DNA repair protein XRCC1 OS=Homo sapiens GN=XRCC1 PE=1 SV=2	TSPVTASDPAGPSYAAATLQASSAASSASPVSR		198	230	3063.487060546875
pepb22a3	b22.a1.a1	sp|P18887|XRCC1_HUMAN	sp|P18887|XRCC1_HUMAN DNA repair protein XRCC1 OS=Homo sapiens GN=XRCC1 PE=1 SV=2	LLPHQLYGVVPQA		621	633	1434.810791015625
pepb22a2	b22.a1.a1	sp|P18887|XRCC1_HUMAN	sp|P18887|XRCC1_HUMAN DNA repair protein XRCC1 OS=Homo sapiens GN=XRCC1 PE=1 SV=2	DSPFGLSFVR		139	148	1124.5738525390625
pepb22a1	b22.a1.a2	tr|F5H8D7|F5H8D7_HUMAN	tr|F5H8D7|F5H8D7_HUMAN DNA repair protein XRCC1 OS=Homo sapiens GN=XRCC1 PE=2 SV=1	AIGSTSKPQESPK		200	212	1329.7012939453125
pepb22a4	b22.a1.a2	tr|F5H8D7|F5H8D7_HUMAN	tr|F5H8D7|F5H8D7_HUMAN DNA repair protein XRCC1 OS=Homo sapiens GN=XRCC1 PE=2 SV=1	TPATAPVPAR		250	259	980.5527954101562
pepb22a6	b22.a1.a2	tr|F5H8D7|F5H8D7_HUMAN	tr|F5H8D7|F5H8D7_HUMAN DNA repair protein XRCC1 OS=Homo sapiens GN=XRCC1 PE=2 SV=1	YSQVLGLGGR		339	348	1049.57421875
pepb22a5	b22.a1.a2	tr|F5H8D7|F5H8D7_HUMAN	tr|F5H8D7|F5H8D7_HUMAN DNA repair protein XRCC1 OS=Homo sapiens GN=XRCC1 PE=2 SV=1	TSPVTASDPAGPSYAAATLQASSAASSASPVSR		167	199	3063.487060546875
pepb22a3	b22.a1.a2	tr|F5H8D7|F5H8D7_HUMAN	tr|F5H8D7|F5H8D7_HUMAN DNA repair protein XRCC1 OS=Homo sapiens GN=XRCC1 PE=2 SV=1	LLPHQLYGVVPQA		590	602	1434.810791015625
pepb22a2	b22.a1.a2	tr|F5H8D7|F5H8D7_HUMAN	tr|F5H8D7|F5H8D7_HUMAN DNA repair protein XRCC1 OS=Homo sapiens GN=XRCC1 PE=2 SV=1	DSPFGLSFVR		108	117	1124.5738525390625
pepb23a2	b23.a1.a1	sp|Q8N5C6|SRBD1_HUMAN	sp|Q8N5C6|SRBD1_HUMAN S1 RNA-binding domain-containing protein 1 OS=Homo sapiens GN=SRBD1 PE=1 SV=2	FPANANSTK		197	205	949.4741821289062
pepb23a1	b23.a1.a1	sp|Q8N5C6|SRBD1_HUMAN	sp|Q8N5C6|SRBD1_HUMAN S1 RNA-binding domain-containing protein 1 OS=Homo sapiens GN=SRBD1 PE=1 SV=2	EVQQTLEELR		263	272	1244.6485595703125
pepb23a4	b23.a1.a1	sp|Q8N5C6|SRBD1_HUMAN	sp|Q8N5C6|SRBD1_HUMAN S1 RNA-binding domain-containing protein 1 OS=Homo sapiens GN=SRBD1 PE=1 SV=2	NAPQISDGSEVVVVK		70	84	1541.8173828125
pepb23a5	b23.a1.a1	sp|Q8N5C6|SRBD1_HUMAN	sp|Q8N5C6|SRBD1_HUMAN S1 RNA-binding domain-containing protein 1 OS=Homo sapiens GN=SRBD1 PE=1 SV=2	QLLLTSPVPGR		527	537	1180.705322265625
pepb23a3	b23.a1.a1	sp|Q8N5C6|SRBD1_HUMAN	sp|Q8N5C6|SRBD1_HUMAN S1 RNA-binding domain-containing protein 1 OS=Homo sapiens GN=SRBD1 PE=1 SV=2	ITLDLIR		987	993	843.5302734375
pepb24a4	b24.a1.a1	sp|P35527|K1C9_HUMAN	sp|P35527|K1C9_HUMAN Keratin, type I cytoskeletal 9 OS=Homo sapiens GN=KRT9 PE=1 SV=3	SRSGGGGGGGLGSGGSIR		12	29	1475.7314453125
pepb24a2	b24.a1.a1	sp|P35527|K1C9_HUMAN	sp|P35527|K1C9_HUMAN Keratin, type I cytoskeletal 9 OS=Homo sapiens GN=KRT9 PE=1 SV=3	GGSGGSYGGGGSGGGYGGGSGSR		491	513	1791.7281494140625
pepb24a1	b24.a1.a1	sp|P35527|K1C9_HUMAN	sp|P35527|K1C9_HUMAN Keratin, type I cytoskeletal 9 OS=Homo sapiens GN=KRT9 PE=1 SV=3	FSSSSGYGGGSSR		47	59	1235.529052734375
pepb24a3	b24.a1.a1	sp|P35527|K1C9_HUMAN	sp|P35527|K1C9_HUMAN Keratin, type I cytoskeletal 9 OS=Homo sapiens GN=KRT9 PE=1 SV=3	SGGGGGGGLGSGGSIR		14	29	1232.59814453125
pepb24a5	b24.a1.a1	sp|P35527|K1C9_HUMAN	sp|P35527|K1C9_HUMAN Keratin, type I cytoskeletal 9 OS=Homo sapiens GN=KRT9 PE=1 SV=3	SRSGGGGGGGLGSGGSIRSSY		12	32	1812.8587646484375
pepb25a4	b25.a1.a1	sp|Q7L7X3|TAOK1_HUMAN	sp|Q7L7X3|TAOK1_HUMAN Serine/threonine-protein kinase TAO1 OS=Homo sapiens GN=TAOK1 PE=1 SV=1	NHLLETTPK		742	750	1052.5738525390625
pepb25a1	b25.a1.a1	sp|Q7L7X3|TAOK1_HUMAN	sp|Q7L7X3|TAOK1_HUMAN Serine/threonine-protein kinase TAO1 OS=Homo sapiens GN=TAOK1 PE=1 SV=1	ASDPQSPPQVSR		416	427	1268.6234130859375
pepb25a5	b25.a1.a1	sp|Q7L7X3|TAOK1_HUMAN	sp|Q7L7X3|TAOK1_HUMAN Serine/threonine-protein kinase TAO1 OS=Homo sapiens GN=TAOK1 PE=1 SV=1	NNFAAEMEK		505	513	1053.4674072265625
pepb25a2	b25.a1.a1	sp|Q7L7X3|TAOK1_HUMAN	sp|Q7L7X3|TAOK1_HUMAN Serine/threonine-protein kinase TAO1 OS=Homo sapiens GN=TAOK1 PE=1 SV=1	HNLEQDLVR		627	635	1123.5859375
pepb25a3	b25.a1.a1	sp|Q7L7X3|TAOK1_HUMAN	sp|Q7L7X3|TAOK1_HUMAN Serine/threonine-protein kinase TAO1 OS=Homo sapiens GN=TAOK1 PE=1 SV=1	LQHQTELTNQLEYNK		680	694	1858.9298095703125
pepb26a4	b26.a1.a1	sp|P17480-2|UBF1_HUMAN	sp|P17480-2|UBF1_HUMAN Isoform UBF2 of Nucleolar transcription factor 1 OS=Homo sapiens GN=UBTF	SDIPEKPK		193	200	913.4993286132812
pepb26a2	b26.a1.a1	sp|P17480-2|UBF1_HUMAN	sp|P17480-2|UBF1_HUMAN Isoform UBF2 of Nucleolar transcription factor 1 OS=Homo sapiens GN=UBTF	FREDHPDLIQNAK		179	191	1582.7977294921875
pepb26a3	b26.a1.a1	sp|P17480-2|UBF1_HUMAN	sp|P17480-2|UBF1_HUMAN Isoform UBF2 of Nucleolar transcription factor 1 OS=Homo sapiens GN=UBTF	QLQEERPELSESELTR		387	402	1943.96728515625
pepb26a5	b26.a1.a1	sp|P17480-2|UBF1_HUMAN	sp|P17480-2|UBF1_HUMAN Isoform UBF2 of Nucleolar transcription factor 1 OS=Homo sapiens GN=UBTF	WVEISNEVR		72	80	1131.5797119140625
pepb26a1	b26.a1.a1	sp|P17480-2|UBF1_HUMAN	sp|P17480-2|UBF1_HUMAN Isoform UBF2 of Nucleolar transcription factor 1 OS=Homo sapiens GN=UBTF	FLESLPEEEQQR		324	335	1504.7281494140625
pepb26a4	b26.a1.a2	sp|P17480|UBF1_HUMAN	sp|P17480|UBF1_HUMAN Nucleolar transcription factor 1 OS=Homo sapiens GN=UBTF PE=1 SV=1	SDIPEKPK		193	200	913.4993286132812
pepb26a2	b26.a1.a2	sp|P17480|UBF1_HUMAN	sp|P17480|UBF1_HUMAN Nucleolar transcription factor 1 OS=Homo sapiens GN=UBTF PE=1 SV=1	FREDHPDLIQNAK		179	191	1582.7977294921875
pepb26a3	b26.a1.a2	sp|P17480|UBF1_HUMAN	sp|P17480|UBF1_HUMAN Nucleolar transcription factor 1 OS=Homo sapiens GN=UBTF PE=1 SV=1	QLQEERPELSESELTR		424	439	1943.96728515625
pepb26a5	b26.a1.a2	sp|P17480|UBF1_HUMAN	sp|P17480|UBF1_HUMAN Nucleolar transcription factor 1 OS=Homo sapiens GN=UBTF PE=1 SV=1	WVEISNEVR		72	80	1131.5797119140625
pepb26a1	b26.a1.a2	sp|P17480|UBF1_HUMAN	sp|P17480|UBF1_HUMAN Nucleolar transcription factor 1 OS=Homo sapiens GN=UBTF PE=1 SV=1	FLESLPEEEQQR		361	372	1504.7281494140625
pepb26a4	b26.a1.a3	tr|E9PKP7|E9PKP7_HUMAN	tr|E9PKP7|E9PKP7_HUMAN Nucleolar transcription factor 1 OS=Homo sapiens GN=UBTF PE=2 SV=1	SDIPEKPK		193	200	913.4993286132812
pepb26a2	b26.a1.a3	tr|E9PKP7|E9PKP7_HUMAN	tr|E9PKP7|E9PKP7_HUMAN Nucleolar transcription factor 1 OS=Homo sapiens GN=UBTF PE=2 SV=1	FREDHPDLIQNAK		179	191	1582.7977294921875
pepb26a3	b26.a1.a3	tr|E9PKP7|E9PKP7_HUMAN	tr|E9PKP7|E9PKP7_HUMAN Nucleolar transcription factor 1 OS=Homo sapiens GN=UBTF PE=2 SV=1	QLQEERPELSESELTR		387	402	1943.96728515625
pepb26a5	b26.a1.a3	tr|E9PKP7|E9PKP7_HUMAN	tr|E9PKP7|E9PKP7_HUMAN Nucleolar transcription factor 1 OS=Homo sapiens GN=UBTF PE=2 SV=1	WVEISNEVR		72	80	1131.5797119140625
pepb26a1	b26.a1.a3	tr|E9PKP7|E9PKP7_HUMAN	tr|E9PKP7|E9PKP7_HUMAN Nucleolar transcription factor 1 OS=Homo sapiens GN=UBTF PE=2 SV=1	FLESLPEEEQQR		324	335	1504.7281494140625
pepb27a5	b27.a1.a1	sp|Q16531|DDB1_HUMAN	sp|Q16531|DDB1_HUMAN DNA damage-binding protein 1 OS=Homo sapiens GN=DDB1 PE=1 SV=1	VVEELTR		1132	1138	845.4730834960938
pepb27a1	b27.a1.a1	sp|Q16531|DDB1_HUMAN	sp|Q16531|DDB1_HUMAN DNA damage-binding protein 1 OS=Homo sapiens GN=DDB1 PE=1 SV=1	EEQMDGTVTLK	M4:+15.99491	288	298	1266.588623046875
pepb27a3	b27.a1.a1	sp|Q16531|DDB1_HUMAN	sp|Q16531|DDB1_HUMAN DNA damage-binding protein 1 OS=Homo sapiens GN=DDB1 PE=1 SV=1	IEVQDTSGGTTALRPSASTQALSSSVSSSK		740	769	2952.47607421875
pepb27a2	b27.a1.a1	sp|Q16531|DDB1_HUMAN	sp|Q16531|DDB1_HUMAN DNA damage-binding protein 1 OS=Homo sapiens GN=DDB1 PE=1 SV=1	EMLGGEIIPR	M2:+15.99491	580	589	1130.5877685546875
pepb27a4	b27.a1.a1	sp|Q16531|DDB1_HUMAN	sp|Q16531|DDB1_HUMAN DNA damage-binding protein 1 OS=Homo sapiens GN=DDB1 PE=1 SV=1	IVVFQYSDGK		848	857	1155.6048583984375
pepb28a5	b28.a1.a1	sp|Q04837|SSBP_HUMAN	sp|Q04837|SSBP_HUMAN Single-stranded DNA-binding protein, mitochondrial OS=Homo sapiens GN=SSBP1 PE=1 SV=1	VGQDPVLR		39	46	883.5
pepb28a2	b28.a1.a1	sp|Q04837|SSBP_HUMAN	sp|Q04837|SSBP_HUMAN Single-stranded DNA-binding protein, mitochondrial OS=Homo sapiens GN=SSBP1 PE=1 SV=1	IDYGEYMDK	M7:+15.99491	114	122	1149.477294921875
pepb28a1	b28.a1.a1	sp|Q04837|SSBP_HUMAN	sp|Q04837|SSBP_HUMAN Single-stranded DNA-binding protein, mitochondrial OS=Homo sapiens GN=SSBP1 PE=1 SV=1	ESETTTSLVLER		17	28	1364.6907958984375
pepb28a4	b28.a1.a1	sp|Q04837|SSBP_HUMAN	sp|Q04837|SSBP_HUMAN Single-stranded DNA-binding protein, mitochondrial OS=Homo sapiens GN=SSBP1 PE=1 SV=1	SGDSEVYQLGDVSQK		67	81	1611.7501220703125
pepb28a3	b28.a1.a1	sp|Q04837|SSBP_HUMAN	sp|Q04837|SSBP_HUMAN Single-stranded DNA-binding protein, mitochondrial OS=Homo sapiens GN=SSBP1 PE=1 SV=1	QATTIIADNIIFLSDQTK		128	145	1992.06494140625
pepb29a1	b29.a1.a1	sp|P62805|H4_HUMAN	sp|P62805|H4_HUMAN Histone H4 OS=Homo sapiens GN=HIST1H4A PE=1 SV=2	DAVTYTEHAK		69	78	1134.54296875
pepb29a2	b29.a1.a1	sp|P62805|H4_HUMAN	sp|P62805|H4_HUMAN Histone H4 OS=Homo sapiens GN=HIST1H4A PE=1 SV=2	DNIQGITKPAIR		25	36	1325.7540283203125
pepb29a3	b29.a1.a1	sp|P62805|H4_HUMAN	sp|P62805|H4_HUMAN Histone H4 OS=Homo sapiens GN=HIST1H4A PE=1 SV=2	ISGLIYEETR		47	56	1180.621337890625
pepb29a5	b29.a1.a1	sp|P62805|H4_HUMAN	sp|P62805|H4_HUMAN Histone H4 OS=Homo sapiens GN=HIST1H4A PE=1 SV=2	TVTAMDVVYALK	M5:+15.99491	81	92	1326.69775390625
pepb29a4	b29.a1.a1	sp|P62805|H4_HUMAN	sp|P62805|H4_HUMAN Histone H4 OS=Homo sapiens GN=HIST1H4A PE=1 SV=2	TVTAMDVVYALK		81	92	1310.702880859375
pepb30a3	b30.a1.a1	sp|Q8NFW8|NEUA_HUMAN	sp|Q8NFW8|NEUA_HUMAN N-acylneuraminate cytidylyltransferase OS=Homo sapiens GN=CMAS PE=1 SV=2	GAATSVSNPR		7	16	959.4909057617188
pepb30a2	b30.a1.a1	sp|Q8NFW8|NEUA_HUMAN	sp|Q8NFW8|NEUA_HUMAN N-acylneuraminate cytidylyltransferase OS=Homo sapiens GN=CMAS PE=1 SV=2	EVTEPLNLNPAK		189	200	1324.7110595703125
pepb30a5	b30.a1.a1	sp|Q8NFW8|NEUA_HUMAN	sp|Q8NFW8|NEUA_HUMAN N-acylneuraminate cytidylyltransferase OS=Homo sapiens GN=CMAS PE=1 SV=2	LAVVDEWR		351	358	987.5261840820312
pepb30a4	b30.a1.a1	sp|Q8NFW8|NEUA_HUMAN	sp|Q8NFW8|NEUA_HUMAN N-acylneuraminate cytidylyltransferase OS=Homo sapiens GN=CMAS PE=1 SV=2	GVEKPPHLAALILAR		38	52	1584.958740234375
pepb30a1	b30.a1.a1	sp|Q8NFW8|NEUA_HUMAN	sp|Q8NFW8|NEUA_HUMAN N-acylneuraminate cytidylyltransferase OS=Homo sapiens GN=CMAS PE=1 SV=2	EEGYDSVFSVVR		163	174	1386.654052734375
pepb31a1	b31.a1.a1	sp|Q00839-2|HNRPU_HUMAN	sp|Q00839-2|HNRPU_HUMAN Isoform Short of Heterogeneous nuclear ribonucleoprotein U OS=Homo sapiens GN=HNRNPU	LLEQYKEESK		646	655	1266.657958984375
pepb31a3	b31.a1.a1	sp|Q00839-2|HNRPU_HUMAN	sp|Q00839-2|HNRPU_HUMAN Isoform Short of Heterogeneous nuclear ribonucleoprotein U OS=Homo sapiens GN=HNRNPU	NGQDLGVAFK		405	414	1048.5426025390625
pepb31a5	b31.a1.a1	sp|Q00839-2|HNRPU_HUMAN	sp|Q00839-2|HNRPU_HUMAN Isoform Short of Heterogeneous nuclear ribonucleoprotein U OS=Homo sapiens GN=HNRNPU	YNILGTNTIMDK	M10:+15.99491	506	517	1398.69384765625
pepb31a2	b31.a1.a1	sp|Q00839-2|HNRPU_HUMAN	sp|Q00839-2|HNRPU_HUMAN Isoform Short of Heterogeneous nuclear ribonucleoprotein U OS=Homo sapiens GN=HNRNPU	NFILDQTNVSAAAQR		557	571	1647.8453369140625
pepb31a4	b31.a1.a1	sp|Q00839-2|HNRPU_HUMAN	sp|Q00839-2|HNRPU_HUMAN Isoform Short of Heterogeneous nuclear ribonucleoprotein U OS=Homo sapiens GN=HNRNPU	YNILGTNTIMDK		506	517	1382.6988525390625
pepb31a1	b31.a1.a2	sp|Q00839|HNRPU_HUMAN	sp|Q00839|HNRPU_HUMAN Heterogeneous nuclear ribonucleoprotein U OS=Homo sapiens GN=HNRNPU PE=1 SV=6	LLEQYKEESK		665	674	1266.657958984375
pepb31a3	b31.a1.a2	sp|Q00839|HNRPU_HUMAN	sp|Q00839|HNRPU_HUMAN Heterogeneous nuclear ribonucleoprotein U OS=Homo sapiens GN=HNRNPU PE=1 SV=6	NGQDLGVAFK		424	433	1048.5426025390625
pepb31a5	b31.a1.a2	sp|Q00839|HNRPU_HUMAN	sp|Q00839|HNRPU_HUMAN Heterogeneous nuclear ribonucleoprotein U OS=Homo sapiens GN=HNRNPU PE=1 SV=6	YNILGTNTIMDK	M10:+15.99491	525	536	1398.69384765625
pepb31a2	b31.a1.a2	sp|Q00839|HNRPU_HUMAN	sp|Q00839|HNRPU_HUMAN Heterogeneous nuclear ribonucleoprotein U OS=Homo sapiens GN=HNRNPU PE=1 SV=6	NFILDQTNVSAAAQR		576	590	1647.8453369140625
pepb31a4	b31.a1.a2	sp|Q00839|HNRPU_HUMAN	sp|Q00839|HNRPU_HUMAN Heterogeneous nuclear ribonucleoprotein U OS=Homo sapiens GN=HNRNPU PE=1 SV=6	YNILGTNTIMDK		525	536	1382.6988525390625
pepb32a1	b32.a1.a1	sp|Q9UHX1-5|PUF60_HUMAN	sp|Q9UHX1-5|PUF60_HUMAN Isoform 5 of Poly(U)-binding-splicing factor PUF60 OS=Homo sapiens GN=PUF60	AIQALNGR		499	506	842.4846801757812
pepb32a5	b32.a1.a1	sp|Q9UHX1-5|PUF60_HUMAN	sp|Q9UHX1-5|PUF60_HUMAN Isoform 5 of Poly(U)-binding-splicing factor PUF60 OS=Homo sapiens GN=PUF60	VVAEVYDQER		513	522	1207.5958251953125
pepb32a4	b32.a1.a1	sp|Q9UHX1-5|PUF60_HUMAN	sp|Q9UHX1-5|PUF60_HUMAN Isoform 5 of Poly(U)-binding-splicing factor PUF60 OS=Homo sapiens GN=PUF60	GYGFIEYEK		239	247	1105.5205078125
pepb32a2	b32.a1.a1	sp|Q9UHX1-5|PUF60_HUMAN	sp|Q9UHX1-5|PUF60_HUMAN Isoform 5 of Poly(U)-binding-splicing factor PUF60 OS=Homo sapiens GN=PUF60	ATATIALGTDSIK	A1:+42.01057	2	14	1303.7108154296875
pepb32a3	b32.a1.a1	sp|Q9UHX1-5|PUF60_HUMAN	sp|Q9UHX1-5|PUF60_HUMAN Isoform 5 of Poly(U)-binding-splicing factor PUF60 OS=Homo sapiens GN=PUF60	AVTPPMPLLTPATPGGLPPAAAVAAAAATAK	M6:+15.99491	273	303	2810.548828125
pepb32a1	b32.a1.a2	sp|Q9UHX1-6|PUF60_HUMAN	sp|Q9UHX1-6|PUF60_HUMAN Isoform 6 of Poly(U)-binding-splicing factor PUF60 OS=Homo sapiens GN=PUF60	AIQALNGR		482	489	842.4846801757812
pepb32a5	b32.a1.a2	sp|Q9UHX1-6|PUF60_HUMAN	sp|Q9UHX1-6|PUF60_HUMAN Isoform 6 of Poly(U)-binding-splicing factor PUF60 OS=Homo sapiens GN=PUF60	VVAEVYDQER		496	505	1207.5958251953125
pepb32a4	b32.a1.a2	sp|Q9UHX1-6|PUF60_HUMAN	sp|Q9UHX1-6|PUF60_HUMAN Isoform 6 of Poly(U)-binding-splicing factor PUF60 OS=Homo sapiens GN=PUF60	GYGFIEYEK		222	230	1105.5205078125
pepb32a2	b32.a1.a2	sp|Q9UHX1-6|PUF60_HUMAN	sp|Q9UHX1-6|PUF60_HUMAN Isoform 6 of Poly(U)-binding-splicing factor PUF60 OS=Homo sapiens GN=PUF60	ATATIALGTDSIK	A1:+42.01057	2	14	1303.7108154296875
pepb32a3	b32.a1.a2	sp|Q9UHX1-6|PUF60_HUMAN	sp|Q9UHX1-6|PUF60_HUMAN Isoform 6 of Poly(U)-binding-splicing factor PUF60 OS=Homo sapiens GN=PUF60	AVTPPMPLLTPATPGGLPPAAAVAAAAATAK	M6:+15.99491	256	286	2810.548828125
pepb33a3	b33.a1.a1	sp|P49711|CTCF_HUMAN	sp|P49711|CTCF_HUMAN Transcriptional repressor CTCF OS=Homo sapiens GN=CTCF PE=1 SV=1	VVGNMKPPKPTK	M5:+15.99491	245	256	1311.7457275390625
pepb33a4	b33.a1.a1	sp|P49711|CTCF_HUMAN	sp|P49711|CTCF_HUMAN Transcriptional repressor CTCF OS=Homo sapiens GN=CTCF PE=1 SV=1	YALIQHQK		480	487	1000.5579223632812
pepb33a1	b33.a1.a1	sp|P49711|CTCF_HUMAN	sp|P49711|CTCF_HUMAN Transcriptional repressor CTCF OS=Homo sapiens GN=CTCF PE=1 SV=1	DPDYQPPAK		194	202	1030.484375
pepb33a2	b33.a1.a1	sp|P49711|CTCF_HUMAN	sp|P49711|CTCF_HUMAN Transcriptional repressor CTCF OS=Homo sapiens GN=CTCF PE=1 SV=1	QLLDMHFK	Q1:-17.02655	536	543	1014.5081176757812
pepb34a1	b34.a1.a1	sp|P23246|SFPQ_HUMAN	sp|P23246|SFPQ_HUMAN Splicing factor, proline- and glutamine-rich OS=Homo sapiens GN=SFPQ PE=1 SV=2	AELDDTPMR	M8:+15.99491	350	358	1063.472900390625
pepb34a3	b34.a1.a1	sp|P23246|SFPQ_HUMAN	sp|P23246|SFPQ_HUMAN Splicing factor, proline- and glutamine-rich OS=Homo sapiens GN=SFPQ PE=1 SV=2	GMGPGTPAGYGR	M2:+15.99491	682	693	1136.5157470703125
pepb34a2	b34.a1.a1	sp|P23246|SFPQ_HUMAN	sp|P23246|SFPQ_HUMAN Splicing factor, proline- and glutamine-rich OS=Homo sapiens GN=SFPQ PE=1 SV=2	FAQHGTFEYEYSQR		480	493	1762.7823486328125
pepb34a4	b34.a1.a1	sp|P23246|SFPQ_HUMAN	sp|P23246|SFPQ_HUMAN Splicing factor, proline- and glutamine-rich OS=Homo sapiens GN=SFPQ PE=1 SV=2	YGEPGEVFINK		320	330	1252.621337890625
pepb35a4	b35.a1.a1	sp|O43663|PRC1_HUMAN	sp|O43663|PRC1_HUMAN Protein regulator of cytokinesis 1 OS=Homo sapiens GN=PRC1 PE=1 SV=2	LNTTTMSNATANSSIR	M6:+15.99491	488	503	1697.812744140625
pepb35a3	b35.a1.a1	sp|O43663|PRC1_HUMAN	sp|O43663|PRC1_HUMAN Protein regulator of cytokinesis 1 OS=Homo sapiens GN=PRC1 PE=1 SV=2	EAVATIMSGSK		258	268	1093.55615234375
pepb35a1	b35.a1.a1	sp|O43663|PRC1_HUMAN	sp|O43663|PRC1_HUMAN Protein regulator of cytokinesis 1 OS=Homo sapiens GN=PRC1 PE=1 SV=2	ALQLEVDR		274	281	943.5211181640625
pepb35a2	b35.a1.a1	sp|O43663|PRC1_HUMAN	sp|O43663|PRC1_HUMAN Protein regulator of cytokinesis 1 OS=Homo sapiens GN=PRC1 PE=1 SV=2	DPSLSDSSTVGLQR		585	598	1461.7183837890625
pepb36a1	b36.a1.a1	sp|Q14676-2|MDC1_HUMAN	sp|Q14676-2|MDC1_HUMAN Isoform 2 of Mediator of DNA damage checkpoint protein 1 OS=Homo sapiens GN=MDC1	LNQESTAPK		1622	1630	987.510986328125
pepb36a2	b36.a1.a1	sp|Q14676-2|MDC1_HUMAN	sp|Q14676-2|MDC1_HUMAN Isoform 2 of Mediator of DNA damage checkpoint protein 1 OS=Homo sapiens GN=MDC1	NQLVTPEPTSR		1321	1331	1241.64892578125
pepb36a3	b36.a1.a1	sp|Q14676-2|MDC1_HUMAN	sp|Q14676-2|MDC1_HUMAN Isoform 2 of Mediator of DNA damage checkpoint protein 1 OS=Homo sapiens GN=MDC1	TPEPVVPTAPEPHPTTSTDQPVTPK		1344	1368	2623.325439453125
pepb36a4	b36.a1.a1	sp|Q14676-2|MDC1_HUMAN	sp|Q14676-2|MDC1_HUMAN Isoform 2 of Mediator of DNA damage checkpoint protein 1 OS=Homo sapiens GN=MDC1	TPESIVPIAPELQPSTSR		1303	1320	1922.02294921875
pepb36a1	b36.a1.a2	sp|Q14676-3|MDC1_HUMAN	sp|Q14676-3|MDC1_HUMAN Isoform 3 of Mediator of DNA damage checkpoint protein 1 OS=Homo sapiens GN=MDC1	LNQESTAPK		1599	1607	987.510986328125
pepb36a2	b36.a1.a2	sp|Q14676-3|MDC1_HUMAN	sp|Q14676-3|MDC1_HUMAN Isoform 3 of Mediator of DNA damage checkpoint protein 1 OS=Homo sapiens GN=MDC1	NQLVTPEPTSR		1298	1308	1241.64892578125
pepb36a3	b36.a1.a2	sp|Q14676-3|MDC1_HUMAN	sp|Q14676-3|MDC1_HUMAN Isoform 3 of Mediator of DNA damage checkpoint protein 1 OS=Homo sapiens GN=MDC1	TPEPVVPTAPEPHPTTSTDQPVTPK		1321	1345	2623.325439453125
pepb36a4	b36.a1.a2	sp|Q14676-3|MDC1_HUMAN	sp|Q14676-3|MDC1_HUMAN Isoform 3 of Mediator of DNA damage checkpoint protein 1 OS=Homo sapiens GN=MDC1	TPESIVPIAPELQPSTSR		1280	1297	1922.02294921875
pepb36a1	b36.a1.a3	sp|Q14676|MDC1_HUMAN	sp|Q14676|MDC1_HUMAN Mediator of DNA damage checkpoint protein 1 OS=Homo sapiens GN=MDC1 PE=1 SV=3	LNQESTAPK		1886	1894	987.510986328125
pepb36a2	b36.a1.a3	sp|Q14676|MDC1_HUMAN	sp|Q14676|MDC1_HUMAN Mediator of DNA damage checkpoint protein 1 OS=Homo sapiens GN=MDC1 PE=1 SV=3	NQLVTPEPTSR		1585	1595	1241.64892578125
pepb36a3	b36.a1.a3	sp|Q14676|MDC1_HUMAN	sp|Q14676|MDC1_HUMAN Mediator of DNA damage checkpoint protein 1 OS=Homo sapiens GN=MDC1 PE=1 SV=3	TPEPVVPTAPEPHPTTSTDQPVTPK		1608	1632	2623.325439453125
pepb36a4	b36.a1.a3	sp|Q14676|MDC1_HUMAN	sp|Q14676|MDC1_HUMAN Mediator of DNA damage checkpoint protein 1 OS=Homo sapiens GN=MDC1 PE=1 SV=3	TPESIVPIAPELQPSTSR		1567	1584	1922.02294921875
pepb37a2	b37.a1.a1	sp|P15927-2|RFA2_HUMAN	sp|P15927-2|RFA2_HUMAN Isoform 2 of Replication protein A 32 kDa subunit OS=Homo sapiens GN=RPA2	APTNIVYK		94	101	905.509521484375
pepb37a3	b37.a1.a1	sp|P15927-2|RFA2_HUMAN	sp|P15927-2|RFA2_HUMAN Isoform 2 of Replication protein A 32 kDa subunit OS=Homo sapiens GN=RPA2	IDDMTAAPMDVR	M4:+15.99491	102	113	1350.6031494140625
pepb37a1	b37.a1.a1	sp|P15927-2|RFA2_HUMAN	sp|P15927-2|RFA2_HUMAN Isoform 2 of Replication protein A 32 kDa subunit OS=Homo sapiens GN=RPA2	APISNPGMSEAGNFGGN	M8:+15.99491	189	205	1635.7071533203125
pepb37a4	b37.a1.a1	sp|P15927-2|RFA2_HUMAN	sp|P15927-2|RFA2_HUMAN Isoform 2 of Replication protein A 32 kDa subunit OS=Homo sapiens GN=RPA2	PEGLNFQDLK		230	239	1160.594970703125
pepb37a2	b37.a1.a2	sp|P15927-3|RFA2_HUMAN	sp|P15927-3|RFA2_HUMAN Isoform 3 of Replication protein A 32 kDa subunit OS=Homo sapiens GN=RPA2	APTNIVYK		174	181	905.509521484375
pepb37a3	b37.a1.a2	sp|P15927-3|RFA2_HUMAN	sp|P15927-3|RFA2_HUMAN Isoform 3 of Replication protein A 32 kDa subunit OS=Homo sapiens GN=RPA2	IDDMTAAPMDVR	M4:+15.99491	182	193	1350.6031494140625
pepb37a1	b37.a1.a2	sp|P15927-3|RFA2_HUMAN	sp|P15927-3|RFA2_HUMAN Isoform 3 of Replication protein A 32 kDa subunit OS=Homo sapiens GN=RPA2	APISNPGMSEAGNFGGN	M8:+15.99491	269	285	1635.7071533203125
pepb37a4	b37.a1.a2	sp|P15927-3|RFA2_HUMAN	sp|P15927-3|RFA2_HUMAN Isoform 3 of Replication protein A 32 kDa subunit OS=Homo sapiens GN=RPA2	PEGLNFQDLK		310	319	1160.594970703125
pepb37a2	b37.a1.a3	sp|P15927|RFA2_HUMAN	sp|P15927|RFA2_HUMAN Replication protein A 32 kDa subunit OS=Homo sapiens GN=RPA2 PE=1 SV=1	APTNIVYK		86	93	905.509521484375
pepb37a3	b37.a1.a3	sp|P15927|RFA2_HUMAN	sp|P15927|RFA2_HUMAN Replication protein A 32 kDa subunit OS=Homo sapiens GN=RPA2 PE=1 SV=1	IDDMTAAPMDVR	M4:+15.99491	94	105	1350.6031494140625
pepb37a1	b37.a1.a3	sp|P15927|RFA2_HUMAN	sp|P15927|RFA2_HUMAN Replication protein A 32 kDa subunit OS=Homo sapiens GN=RPA2 PE=1 SV=1	APISNPGMSEAGNFGGN	M8:+15.99491	181	197	1635.7071533203125
pepb37a4	b37.a1.a3	sp|P15927|RFA2_HUMAN	sp|P15927|RFA2_HUMAN Replication protein A 32 kDa subunit OS=Homo sapiens GN=RPA2 PE=1 SV=1	PEGLNFQDLK		222	231	1160.594970703125
pepb38a1	b38.a1.a1	sp|P10412|H14_HUMAN	sp|P10412|H14_HUMAN Histone H1.4 OS=Homo sapiens GN=HIST1H1E PE=1 SV=2	ALAAAGYDVEK		65	75	1107.5684814453125
pepb38a3	b38.a1.a1	sp|P10412|H14_HUMAN	sp|P10412|H14_HUMAN Histone H1.4 OS=Homo sapiens GN=HIST1H1E PE=1 SV=2	KASGPPVSELITK		34	46	1326.76318359375
pepb38a4	b38.a1.a1	sp|P10412|H14_HUMAN	sp|P10412|H14_HUMAN Histone H1.4 OS=Homo sapiens GN=HIST1H1E PE=1 SV=2	SGVSLAALK		55	63	845.509521484375
pepb38a2	b38.a1.a1	sp|P10412|H14_HUMAN	sp|P10412|H14_HUMAN Histone H1.4 OS=Homo sapiens GN=HIST1H1E PE=1 SV=2	ASGPPVSELITK		35	46	1198.668212890625
pepb38a1	b38.a1.a2	sp|P16402|H13_HUMAN	sp|P16402|H13_HUMAN Histone H1.3 OS=Homo sapiens GN=HIST1H1D PE=1 SV=2	ALAAAGYDVEK		66	76	1107.5684814453125
pepb38a3	b38.a1.a2	sp|P16402|H13_HUMAN	sp|P16402|H13_HUMAN Histone H1.3 OS=Homo sapiens GN=HIST1H1D PE=1 SV=2	KASGPPVSELITK		35	47	1326.76318359375
pepb38a4	b38.a1.a2	sp|P16402|H13_HUMAN	sp|P16402|H13_HUMAN Histone H1.3 OS=Homo sapiens GN=HIST1H1D PE=1 SV=2	SGVSLAALK		56	64	845.509521484375
pepb38a2	b38.a1.a2	sp|P16402|H13_HUMAN	sp|P16402|H13_HUMAN Histone H1.3 OS=Homo sapiens GN=HIST1H1D PE=1 SV=2	ASGPPVSELITK		36	47	1198.668212890625
pepb38a1	b38.a1.a3	sp|P16403|H12_HUMAN	sp|P16403|H12_HUMAN Histone H1.2 OS=Homo sapiens GN=HIST1H1C PE=1 SV=2	ALAAAGYDVEK		65	75	1107.5684814453125
pepb38a3	b38.a1.a3	sp|P16403|H12_HUMAN	sp|P16403|H12_HUMAN Histone H1.2 OS=Homo sapiens GN=HIST1H1C PE=1 SV=2	KASGPPVSELITK		34	46	1326.76318359375
pepb38a4	b38.a1.a3	sp|P16403|H12_HUMAN	sp|P16403|H12_HUMAN Histone H1.2 OS=Homo sapiens GN=HIST1H1C PE=1 SV=2	SGVSLAALK		55	63	845.509521484375
pepb38a2	b38.a1.a3	sp|P16403|H12_HUMAN	sp|P16403|H12_HUMAN Histone H1.2 OS=Homo sapiens GN=HIST1H1C PE=1 SV=2	ASGPPVSELITK		35	46	1198.668212890625
pepb39a1	b39.a1.a1	sp|Q9GZS1-2|RPA49_HUMAN	sp|Q9GZS1-2|RPA49_HUMAN Isoform 2 of DNA-directed RNA polymerase I subunit RPA49 OS=Homo sapiens GN=POLR1E	AAETIIDTK		171	179	961.5205078125
pepb39a2	b39.a1.a1	sp|Q9GZS1-2|RPA49_HUMAN	sp|Q9GZS1-2|RPA49_HUMAN Isoform 2 of DNA-directed RNA polymerase I subunit RPA49 OS=Homo sapiens GN=POLR1E	AVLVQFSNGK		23	32	1062.5946044921875
pepb39a4	b39.a1.a1	sp|Q9GZS1-2|RPA49_HUMAN	sp|Q9GZS1-2|RPA49_HUMAN Isoform 2 of DNA-directed RNA polymerase I subunit RPA49 OS=Homo sapiens GN=POLR1E	LSYVGNNFGTGALK		67	80	1440.7486572265625
pepb39a3	b39.a1.a1	sp|Q9GZS1-2|RPA49_HUMAN	sp|Q9GZS1-2|RPA49_HUMAN Isoform 2 of DNA-directed RNA polymerase I subunit RPA49 OS=Homo sapiens GN=POLR1E	LGTLSLPLPPAQTSDR		396	411	1665.9173583984375
pepb40a2	b40.a1.a1	sp|P18074|ERCC2_HUMAN	sp|P18074|ERCC2_HUMAN TFIIH basal transcription factor complex helicase XPD subunit OS=Homo sapiens GN=ERCC2 PE=1 SV=1	GNDQVAISSK		498	507	1018.5167846679688
pepb40a4	b40.a1.a1	sp|P18074|ERCC2_HUMAN	sp|P18074|ERCC2_HUMAN TFIIH basal transcription factor complex helicase XPD subunit OS=Homo sapiens GN=ERCC2 PE=1 SV=1	TDYGLMVFADK		672	682	1259.59814453125
pepb40a1	b40.a1.a1	sp|P18074|ERCC2_HUMAN	sp|P18074|ERCC2_HUMAN TFIIH basal transcription factor complex helicase XPD subunit OS=Homo sapiens GN=ERCC2 PE=1 SV=1	AVIMFGVPYVYTQSR		617	631	1730.89404296875
pepb40a3	b40.a1.a1	sp|P18074|ERCC2_HUMAN	sp|P18074|ERCC2_HUMAN TFIIH basal transcription factor complex helicase XPD subunit OS=Homo sapiens GN=ERCC2 PE=1 SV=1	LPFLGLALSSR		102	112	1173.6993408203125
pepb40a2	b40.a1.a2	tr|A8MX75|A8MX75_HUMAN	tr|A8MX75|A8MX75_HUMAN TFIIH basal transcription factor complex helicase XPD subunit (Fragment) OS=Homo sapiens GN=ERCC2 PE=4 SV=2	GNDQVAISSK		474	483	1018.5167846679688
pepb40a4	b40.a1.a2	tr|A8MX75|A8MX75_HUMAN	tr|A8MX75|A8MX75_HUMAN TFIIH basal transcription factor complex helicase XPD subunit (Fragment) OS=Homo sapiens GN=ERCC2 PE=4 SV=2	TDYGLMVFADK		648	658	1259.59814453125
pepb40a1	b40.a1.a2	tr|A8MX75|A8MX75_HUMAN	tr|A8MX75|A8MX75_HUMAN TFIIH basal transcription factor complex helicase XPD subunit (Fragment) OS=Homo sapiens GN=ERCC2 PE=4 SV=2	AVIMFGVPYVYTQSR		593	607	1730.89404296875
pepb40a3	b40.a1.a2	tr|A8MX75|A8MX75_HUMAN	tr|A8MX75|A8MX75_HUMAN TFIIH basal transcription factor complex helicase XPD subunit (Fragment) OS=Homo sapiens GN=ERCC2 PE=4 SV=2	LPFLGLALSSR		78	88	1173.6993408203125
pepb40a2	b40.a1.a3	tr|E7EVE9|E7EVE9_HUMAN	tr|E7EVE9|E7EVE9_HUMAN TFIIH basal transcription factor complex helicase XPD subunit OS=Homo sapiens GN=ERCC2 PE=2 SV=1	GNDQVAISSK		420	429	1018.5167846679688
pepb40a4	b40.a1.a3	tr|E7EVE9|E7EVE9_HUMAN	tr|E7EVE9|E7EVE9_HUMAN TFIIH basal transcription factor complex helicase XPD subunit OS=Homo sapiens GN=ERCC2 PE=2 SV=1	TDYGLMVFADK		594	604	1259.59814453125
pepb40a1	b40.a1.a3	tr|E7EVE9|E7EVE9_HUMAN	tr|E7EVE9|E7EVE9_HUMAN TFIIH basal transcription factor complex helicase XPD subunit OS=Homo sapiens GN=ERCC2 PE=2 SV=1	AVIMFGVPYVYTQSR		539	553	1730.89404296875
pepb40a3	b40.a1.a3	tr|E7EVE9|E7EVE9_HUMAN	tr|E7EVE9|E7EVE9_HUMAN TFIIH basal transcription factor complex helicase XPD subunit OS=Homo sapiens GN=ERCC2 PE=2 SV=1	LPFLGLALSSR		102	112	1173.6993408203125
pepb41a4	b41.a1.a1	sp|P29372-2|3MG_HUMAN	sp|P29372-2|3MG_HUMAN Isoform 2 of DNA-3-methyladenine glycosylase OS=Homo sapiens GN=MPG	IVETEAYLGPEDEAAHSR		116	133	1986.9407958984375
pepb41a2	b41.a1.a1	sp|P29372-2|3MG_HUMAN	sp|P29372-2|3MG_HUMAN Isoform 2 of DNA-3-methyladenine glycosylase OS=Homo sapiens GN=MPG	GPLEPSEPAVVAAAR		242	256	1463.78564453125
pepb41a1	b41.a1.a1	sp|P29372-2|3MG_HUMAN	sp|P29372-2|3MG_HUMAN Isoform 2 of DNA-3-methyladenine glycosylase OS=Homo sapiens GN=MPG	ALEPLEGLETMR		178	189	1358.6988525390625
pepb41a3	b41.a1.a1	sp|P29372-2|3MG_HUMAN	sp|P29372-2|3MG_HUMAN Isoform 2 of DNA-3-methyladenine glycosylase OS=Homo sapiens GN=MPG	LGLEFFDQPAVPLAR		81	95	1672.9061279296875
pepb41a4	b41.a1.a2	sp|P29372-4|3MG_HUMAN	sp|P29372-4|3MG_HUMAN Isoform 3 of DNA-3-methyladenine glycosylase OS=Homo sapiens GN=MPG	IVETEAYLGPEDEAAHSR		116	133	1986.9407958984375
pepb41a2	b41.a1.a2	sp|P29372-4|3MG_HUMAN	sp|P29372-4|3MG_HUMAN Isoform 3 of DNA-3-methyladenine glycosylase OS=Homo sapiens GN=MPG	GPLEPSEPAVVAAAR		242	256	1463.78564453125
pepb41a1	b41.a1.a2	sp|P29372-4|3MG_HUMAN	sp|P29372-4|3MG_HUMAN Isoform 3 of DNA-3-methyladenine glycosylase OS=Homo sapiens GN=MPG	ALEPLEGLETMR		178	189	1358.6988525390625
pepb41a3	b41.a1.a2	sp|P29372-4|3MG_HUMAN	sp|P29372-4|3MG_HUMAN Isoform 3 of DNA-3-methyladenine glycosylase OS=Homo sapiens GN=MPG	LGLEFFDQPAVPLAR		81	95	1672.9061279296875
pepb41a4	b41.a1.a3	sp|P29372-5|3MG_HUMAN	sp|P29372-5|3MG_HUMAN Isoform 4 of DNA-3-methyladenine glycosylase OS=Homo sapiens GN=MPG	IVETEAYLGPEDEAAHSR		104	121	1986.9407958984375
pepb41a2	b41.a1.a3	sp|P29372-5|3MG_HUMAN	sp|P29372-5|3MG_HUMAN Isoform 4 of DNA-3-methyladenine glycosylase OS=Homo sapiens GN=MPG	GPLEPSEPAVVAAAR		230	244	1463.78564453125
pepb41a1	b41.a1.a3	sp|P29372-5|3MG_HUMAN	sp|P29372-5|3MG_HUMAN Isoform 4 of DNA-3-methyladenine glycosylase OS=Homo sapiens GN=MPG	ALEPLEGLETMR		166	177	1358.6988525390625
pepb41a3	b41.a1.a3	sp|P29372-5|3MG_HUMAN	sp|P29372-5|3MG_HUMAN Isoform 4 of DNA-3-methyladenine glycosylase OS=Homo sapiens GN=MPG	LGLEFFDQPAVPLAR		69	83	1672.9061279296875
pepb41a4	b41.a1.a4	sp|P29372|3MG_HUMAN	sp|P29372|3MG_HUMAN DNA-3-methyladenine glycosylase OS=Homo sapiens GN=MPG PE=1 SV=3	IVETEAYLGPEDEAAHSR		121	138	1986.9407958984375
pepb41a2	b41.a1.a4	sp|P29372|3MG_HUMAN	sp|P29372|3MG_HUMAN DNA-3-methyladenine glycosylase OS=Homo sapiens GN=MPG PE=1 SV=3	GPLEPSEPAVVAAAR		247	261	1463.78564453125
pepb41a1	b41.a1.a4	sp|P29372|3MG_HUMAN	sp|P29372|3MG_HUMAN DNA-3-methyladenine glycosylase OS=Homo sapiens GN=MPG PE=1 SV=3	ALEPLEGLETMR		183	194	1358.6988525390625
pepb41a3	b41.a1.a4	sp|P29372|3MG_HUMAN	sp|P29372|3MG_HUMAN DNA-3-methyladenine glycosylase OS=Homo sapiens GN=MPG PE=1 SV=3	LGLEFFDQPAVPLAR		86	100	1672.9061279296875
pepb41a4	b41.a1.a5	tr|A2IDA3|A2IDA3_HUMAN	tr|A2IDA3|A2IDA3_HUMAN DNA-3-methyladenine glycosylase (Fragment) OS=Homo sapiens GN=MPG PE=2 SV=1	IVETEAYLGPEDEAAHSR		104	121	1986.9407958984375
pepb41a2	b41.a1.a5	tr|A2IDA3|A2IDA3_HUMAN	tr|A2IDA3|A2IDA3_HUMAN DNA-3-methyladenine glycosylase (Fragment) OS=Homo sapiens GN=MPG PE=2 SV=1	GPLEPSEPAVVAAAR		230	244	1463.78564453125
pepb41a1	b41.a1.a5	tr|A2IDA3|A2IDA3_HUMAN	tr|A2IDA3|A2IDA3_HUMAN DNA-3-methyladenine glycosylase (Fragment) OS=Homo sapiens GN=MPG PE=2 SV=1	ALEPLEGLETMR		166	177	1358.6988525390625
pepb41a3	b41.a1.a5	tr|A2IDA3|A2IDA3_HUMAN	tr|A2IDA3|A2IDA3_HUMAN DNA-3-methyladenine glycosylase (Fragment) OS=Homo sapiens GN=MPG PE=2 SV=1	LGLEFFDQPAVPLAR		69	83	1672.9061279296875
pepb42a3	b42.a1.a1	sp|Q99661-2|KIF2C_HUMAN	sp|Q99661-2|KIF2C_HUMAN Isoform 2 of Kinesin-like protein KIF2C OS=Homo sapiens GN=KIF2C	TSGQTFANSNSSR		403	415	1356.6142578125
pepb42a1	b42.a1.a1	sp|Q99661-2|KIF2C_HUMAN	sp|Q99661-2|KIF2C_HUMAN Isoform 2 of Kinesin-like protein KIF2C OS=Homo sapiens GN=KIF2C	AESALAQQAK		629	638	1016.5374755859375
pepb42a2	b42.a1.a1	sp|Q99661-2|KIF2C_HUMAN	sp|Q99661-2|KIF2C_HUMAN Isoform 2 of Kinesin-like protein KIF2C OS=Homo sapiens GN=KIF2C	GSSSANPVNSVR		124	135	1174.58154296875
pepb42a3	b42.a1.a2	sp|Q99661|KIF2C_HUMAN	sp|Q99661|KIF2C_HUMAN Kinesin-like protein KIF2C OS=Homo sapiens GN=KIF2C PE=1 SV=2	TSGQTFANSNSSR		457	469	1356.6142578125
pepb42a1	b42.a1.a2	sp|Q99661|KIF2C_HUMAN	sp|Q99661|KIF2C_HUMAN Kinesin-like protein KIF2C OS=Homo sapiens GN=KIF2C PE=1 SV=2	AESALAQQAK		683	692	1016.5374755859375
pepb42a2	b42.a1.a2	sp|Q99661|KIF2C_HUMAN	sp|Q99661|KIF2C_HUMAN Kinesin-like protein KIF2C OS=Homo sapiens GN=KIF2C PE=1 SV=2	GSSSANPVNSVR		178	189	1174.58154296875
pepb42a3	b42.a1.a3	tr|B7Z7M6|B7Z7M6_HUMAN	tr|B7Z7M6|B7Z7M6_HUMAN Kinesin-like protein KIF2C OS=Homo sapiens GN=KIF2C PE=2 SV=1	TSGQTFANSNSSR		344	356	1356.6142578125
pepb42a1	b42.a1.a3	tr|B7Z7M6|B7Z7M6_HUMAN	tr|B7Z7M6|B7Z7M6_HUMAN Kinesin-like protein KIF2C OS=Homo sapiens GN=KIF2C PE=2 SV=1	AESALAQQAK		570	579	1016.5374755859375
pepb42a2	b42.a1.a3	tr|B7Z7M6|B7Z7M6_HUMAN	tr|B7Z7M6|B7Z7M6_HUMAN Kinesin-like protein KIF2C OS=Homo sapiens GN=KIF2C PE=2 SV=1	GSSSANPVNSVR		65	76	1174.58154296875
pepb43a2	b43.a1.a1	sp|B2RPK0|HGB1A_HUMAN	sp|B2RPK0|HGB1A_HUMAN Putative high mobility group protein B1-like 1 OS=Homo sapiens GN=HMGB1P1 PE=5 SV=1	GKFEDMAK	M6:+15.99491	58	65	941.4401245117188
pepb43a3	b43.a1.a1	sp|B2RPK0|HGB1A_HUMAN	sp|B2RPK0|HGB1A_HUMAN Putative high mobility group protein B1-like 1 OS=Homo sapiens GN=HMGB1P1 PE=5 SV=1	IKGEHPGLSIGDVAK		113	127	1520.843505859375
pepb43a1	b43.a1.a1	sp|B2RPK0|HGB1A_HUMAN	sp|B2RPK0|HGB1A_HUMAN Putative high mobility group protein B1-like 1 OS=Homo sapiens GN=HMGB1P1 PE=5 SV=1	GEHPGLSIGDVAK		115	127	1279.66455078125
pepb43a2	b43.a1.a2	sp|P09429|HMGB1_HUMAN	sp|P09429|HMGB1_HUMAN High mobility group protein B1 OS=Homo sapiens GN=HMGB1 PE=1 SV=3	GKFEDMAK	M6:+15.99491	58	65	941.4401245117188
pepb43a3	b43.a1.a2	sp|P09429|HMGB1_HUMAN	sp|P09429|HMGB1_HUMAN High mobility group protein B1 OS=Homo sapiens GN=HMGB1 PE=1 SV=3	IKGEHPGLSIGDVAK		113	127	1520.843505859375
pepb43a1	b43.a1.a2	sp|P09429|HMGB1_HUMAN	sp|P09429|HMGB1_HUMAN High mobility group protein B1 OS=Homo sapiens GN=HMGB1 PE=1 SV=3	GEHPGLSIGDVAK		115	127	1279.66455078125
pepb43a2	b43.a1.a3	tr|Q5T7C4|Q5T7C4_HUMAN	tr|Q5T7C4|Q5T7C4_HUMAN High mobility group protein B1 OS=Homo sapiens GN=HMGB1 PE=2 SV=1	GKFEDMAK	M6:+15.99491	58	65	941.4401245117188
pepb43a3	b43.a1.a3	tr|Q5T7C4|Q5T7C4_HUMAN	tr|Q5T7C4|Q5T7C4_HUMAN High mobility group protein B1 OS=Homo sapiens GN=HMGB1 PE=2 SV=1	IKGEHPGLSIGDVAK		113	127	1520.843505859375
pepb43a1	b43.a1.a3	tr|Q5T7C4|Q5T7C4_HUMAN	tr|Q5T7C4|Q5T7C4_HUMAN High mobility group protein B1 OS=Homo sapiens GN=HMGB1 PE=2 SV=1	GEHPGLSIGDVAK		115	127	1279.66455078125
pepb43a2	b43.a1.a4	tr|Q5T7C6|Q5T7C6_HUMAN	tr|Q5T7C6|Q5T7C6_HUMAN High mobility group protein B1 (Fragment) OS=Homo sapiens GN=HMGB1 PE=2 SV=1	GKFEDMAK	M6:+15.99491	58	65	941.4401245117188
pepb43a3	b43.a1.a4	tr|Q5T7C6|Q5T7C6_HUMAN	tr|Q5T7C6|Q5T7C6_HUMAN High mobility group protein B1 (Fragment) OS=Homo sapiens GN=HMGB1 PE=2 SV=1	IKGEHPGLSIGDVAK		113	127	1520.843505859375
pepb43a1	b43.a1.a4	tr|Q5T7C6|Q5T7C6_HUMAN	tr|Q5T7C6|Q5T7C6_HUMAN High mobility group protein B1 (Fragment) OS=Homo sapiens GN=HMGB1 PE=2 SV=1	GEHPGLSIGDVAK		115	127	1279.66455078125
pepb44a3	b44.a1.a1	sp|Q8IVI9-2|NOSTN_HUMAN	sp|Q8IVI9-2|NOSTN_HUMAN Isoform 2 of Nostrin OS=Homo sapiens GN=NOSTRIN	TYSSTSSFSDAK		301	312	1280.564453125
pepb44a1	b44.a1.a1	sp|Q8IVI9-2|NOSTN_HUMAN	sp|Q8IVI9-2|NOSTN_HUMAN Isoform 2 of Nostrin OS=Homo sapiens GN=NOSTRIN	GDIVIIHEK		434	442	1023.5836791992188
pepb44a2	b44.a1.a1	sp|Q8IVI9-2|NOSTN_HUMAN	sp|Q8IVI9-2|NOSTN_HUMAN Isoform 2 of Nostrin OS=Homo sapiens GN=NOSTRIN	LDLLEANSYK		328	337	1165.6103515625
pepb44a3	b44.a1.a2	sp|Q8IVI9-3|NOSTN_HUMAN	sp|Q8IVI9-3|NOSTN_HUMAN Isoform 3 of Nostrin OS=Homo sapiens GN=NOSTRIN	TYSSTSSFSDAK		251	262	1280.564453125
pepb44a1	b44.a1.a2	sp|Q8IVI9-3|NOSTN_HUMAN	sp|Q8IVI9-3|NOSTN_HUMAN Isoform 3 of Nostrin OS=Homo sapiens GN=NOSTRIN	GDIVIIHEK		384	392	1023.5836791992188
pepb44a2	b44.a1.a2	sp|Q8IVI9-3|NOSTN_HUMAN	sp|Q8IVI9-3|NOSTN_HUMAN Isoform 3 of Nostrin OS=Homo sapiens GN=NOSTRIN	LDLLEANSYK		278	287	1165.6103515625
pepb44a3	b44.a1.a3	sp|Q8IVI9-4|NOSTN_HUMAN	sp|Q8IVI9-4|NOSTN_HUMAN Isoform 4 of Nostrin OS=Homo sapiens GN=NOSTRIN	TYSSTSSFSDAK		386	397	1280.564453125
pepb44a1	b44.a1.a3	sp|Q8IVI9-4|NOSTN_HUMAN	sp|Q8IVI9-4|NOSTN_HUMAN Isoform 4 of Nostrin OS=Homo sapiens GN=NOSTRIN	GDIVIIHEK		519	527	1023.5836791992188
pepb44a2	b44.a1.a3	sp|Q8IVI9-4|NOSTN_HUMAN	sp|Q8IVI9-4|NOSTN_HUMAN Isoform 4 of Nostrin OS=Homo sapiens GN=NOSTRIN	LDLLEANSYK		413	422	1165.6103515625
pepb44a3	b44.a1.a4	sp|Q8IVI9|NOSTN_HUMAN	sp|Q8IVI9|NOSTN_HUMAN Nostrin OS=Homo sapiens GN=NOSTRIN PE=1 SV=2	TYSSTSSFSDAK		329	340	1280.564453125
pepb44a1	b44.a1.a4	sp|Q8IVI9|NOSTN_HUMAN	sp|Q8IVI9|NOSTN_HUMAN Nostrin OS=Homo sapiens GN=NOSTRIN PE=1 SV=2	GDIVIIHEK		462	470	1023.5836791992188
pepb44a2	b44.a1.a4	sp|Q8IVI9|NOSTN_HUMAN	sp|Q8IVI9|NOSTN_HUMAN Nostrin OS=Homo sapiens GN=NOSTRIN PE=1 SV=2	LDLLEANSYK		356	365	1165.6103515625
pepb45a2	b45.a1.a1	sp|Q13426-2|XRCC4_HUMAN	sp|Q13426-2|XRCC4_HUMAN Isoform 2 of DNA repair protein XRCC4 OS=Homo sapiens GN=XRCC4	LLNAAQER		198	205	914.5057983398438
pepb45a3	b45.a1.a1	sp|Q13426-2|XRCC4_HUMAN	sp|Q13426-2|XRCC4_HUMAN Isoform 2 of DNA repair protein XRCC4 OS=Homo sapiens GN=XRCC4	VENPAEVIR		116	124	1026.558349609375
pepb45a1	b45.a1.a1	sp|Q13426-2|XRCC4_HUMAN	sp|Q13426-2|XRCC4_HUMAN Isoform 2 of DNA repair protein XRCC4 OS=Homo sapiens GN=XRCC4	ALLSGAGPADVYTFNFSK		73	90	1857.9385986328125
pepb45a2	b45.a1.a2	sp|Q13426-3|XRCC4_HUMAN	sp|Q13426-3|XRCC4_HUMAN Isoform 3 of DNA repair protein XRCC4 OS=Homo sapiens GN=XRCC4	LLNAAQER		198	205	914.5057983398438
pepb45a3	b45.a1.a2	sp|Q13426-3|XRCC4_HUMAN	sp|Q13426-3|XRCC4_HUMAN Isoform 3 of DNA repair protein XRCC4 OS=Homo sapiens GN=XRCC4	VENPAEVIR		116	124	1026.558349609375
pepb45a1	b45.a1.a2	sp|Q13426-3|XRCC4_HUMAN	sp|Q13426-3|XRCC4_HUMAN Isoform 3 of DNA repair protein XRCC4 OS=Homo sapiens GN=XRCC4	ALLSGAGPADVYTFNFSK		73	90	1857.9385986328125
pepb45a2	b45.a1.a3	sp|Q13426|XRCC4_HUMAN	sp|Q13426|XRCC4_HUMAN DNA repair protein XRCC4 OS=Homo sapiens GN=XRCC4 PE=1 SV=2	LLNAAQER		198	205	914.5057983398438
pepb45a3	b45.a1.a3	sp|Q13426|XRCC4_HUMAN	sp|Q13426|XRCC4_HUMAN DNA repair protein XRCC4 OS=Homo sapiens GN=XRCC4 PE=1 SV=2	VENPAEVIR		116	124	1026.558349609375
pepb45a1	b45.a1.a3	sp|Q13426|XRCC4_HUMAN	sp|Q13426|XRCC4_HUMAN DNA repair protein XRCC4 OS=Homo sapiens GN=XRCC4 PE=1 SV=2	ALLSGAGPADVYTFNFSK		73	90	1857.9385986328125
pepb46a2	b46.a1.a1	sp|P60709|ACTB_HUMAN	sp|P60709|ACTB_HUMAN Actin, cytoplasmic 1 OS=Homo sapiens GN=ACTB PE=1 SV=1	DSYVGDEAQSK		51	61	1198.522705078125
pepb46a3	b46.a1.a1	sp|P60709|ACTB_HUMAN	sp|P60709|ACTB_HUMAN Actin, cytoplasmic 1 OS=Homo sapiens GN=ACTB PE=1 SV=1	VAPEEHPVLLTEAPLNPK		96	113	1954.0648193359375
pepb46a1	b46.a1.a1	sp|P60709|ACTB_HUMAN	sp|P60709|ACTB_HUMAN Actin, cytoplasmic 1 OS=Homo sapiens GN=ACTB PE=1 SV=1	AVFPSIVGR		29	37	945.5521240234375
pepb46a2	b46.a1.a2	sp|P63261|ACTG_HUMAN	sp|P63261|ACTG_HUMAN Actin, cytoplasmic 2 OS=Homo sapiens GN=ACTG1 PE=1 SV=1	DSYVGDEAQSK		51	61	1198.522705078125
pepb46a3	b46.a1.a2	sp|P63261|ACTG_HUMAN	sp|P63261|ACTG_HUMAN Actin, cytoplasmic 2 OS=Homo sapiens GN=ACTG1 PE=1 SV=1	VAPEEHPVLLTEAPLNPK		96	113	1954.0648193359375
pepb46a1	b46.a1.a2	sp|P63261|ACTG_HUMAN	sp|P63261|ACTG_HUMAN Actin, cytoplasmic 2 OS=Homo sapiens GN=ACTG1 PE=1 SV=1	AVFPSIVGR		29	37	945.5521240234375
pepb46a2	b46.a1.a3	tr|E7EVS6|E7EVS6_HUMAN	tr|E7EVS6|E7EVS6_HUMAN Actin, cytoplasmic 2 (Fragment) OS=Homo sapiens GN=ACTB PE=2 SV=1	DSYVGDEAQSK		51	61	1198.522705078125
pepb46a3	b46.a1.a3	tr|E7EVS6|E7EVS6_HUMAN	tr|E7EVS6|E7EVS6_HUMAN Actin, cytoplasmic 2 (Fragment) OS=Homo sapiens GN=ACTB PE=2 SV=1	VAPEEHPVLLTEAPLNPK		96	113	1954.0648193359375
pepb46a1	b46.a1.a3	tr|E7EVS6|E7EVS6_HUMAN	tr|E7EVS6|E7EVS6_HUMAN Actin, cytoplasmic 2 (Fragment) OS=Homo sapiens GN=ACTB PE=2 SV=1	AVFPSIVGR		29	37	945.5521240234375
pepb46a2	b46.a1.a4	tr|G5E9R0|G5E9R0_HUMAN	tr|G5E9R0|G5E9R0_HUMAN Actin, cytoplasmic 2 OS=Homo sapiens GN=ACTB PE=2 SV=1	DSYVGDEAQSK		51	61	1198.522705078125
pepb46a3	b46.a1.a4	tr|G5E9R0|G5E9R0_HUMAN	tr|G5E9R0|G5E9R0_HUMAN Actin, cytoplasmic 2 OS=Homo sapiens GN=ACTB PE=2 SV=1	VAPEEHPVLLTEAPLNPK		96	113	1954.0648193359375
pepb46a1	b46.a1.a4	tr|G5E9R0|G5E9R0_HUMAN	tr|G5E9R0|G5E9R0_HUMAN Actin, cytoplasmic 2 OS=Homo sapiens GN=ACTB PE=2 SV=1	AVFPSIVGR		29	37	945.5521240234375
pepb46a2	b46.a1.a5	tr|I3L1U9|I3L1U9_HUMAN	tr|I3L1U9|I3L1U9_HUMAN Actin, cytoplasmic 2, N-terminally processed (Fragment) OS=Homo sapiens GN=ACTG1 PE=2 SV=1	DSYVGDEAQSK		51	61	1198.522705078125
pepb46a3	b46.a1.a5	tr|I3L1U9|I3L1U9_HUMAN	tr|I3L1U9|I3L1U9_HUMAN Actin, cytoplasmic 2, N-terminally processed (Fragment) OS=Homo sapiens GN=ACTG1 PE=2 SV=1	VAPEEHPVLLTEAPLNPK		96	113	1954.0648193359375
pepb46a1	b46.a1.a5	tr|I3L1U9|I3L1U9_HUMAN	tr|I3L1U9|I3L1U9_HUMAN Actin, cytoplasmic 2, N-terminally processed (Fragment) OS=Homo sapiens GN=ACTG1 PE=2 SV=1	AVFPSIVGR		29	37	945.5521240234375
pepb46a2	b46.a1.a6	tr|I3L3I0|I3L3I0_HUMAN	tr|I3L3I0|I3L3I0_HUMAN Actin, cytoplasmic 2, N-terminally processed (Fragment) OS=Homo sapiens GN=ACTG1 PE=2 SV=1	DSYVGDEAQSK		51	61	1198.522705078125
pepb46a3	b46.a1.a6	tr|I3L3I0|I3L3I0_HUMAN	tr|I3L3I0|I3L3I0_HUMAN Actin, cytoplasmic 2, N-terminally processed (Fragment) OS=Homo sapiens GN=ACTG1 PE=2 SV=1	VAPEEHPVLLTEAPLNPK		96	113	1954.0648193359375
pepb46a1	b46.a1.a6	tr|I3L3I0|I3L3I0_HUMAN	tr|I3L3I0|I3L3I0_HUMAN Actin, cytoplasmic 2, N-terminally processed (Fragment) OS=Homo sapiens GN=ACTG1 PE=2 SV=1	AVFPSIVGR		29	37	945.5521240234375
pepb46a2	b46.a1.a7	tr|I3L3R2|I3L3R2_HUMAN	tr|I3L3R2|I3L3R2_HUMAN Actin, cytoplasmic 2, N-terminally processed (Fragment) OS=Homo sapiens GN=ACTG1 PE=2 SV=1	DSYVGDEAQSK		51	61	1198.522705078125
pepb46a3	b46.a1.a7	tr|I3L3R2|I3L3R2_HUMAN	tr|I3L3R2|I3L3R2_HUMAN Actin, cytoplasmic 2, N-terminally processed (Fragment) OS=Homo sapiens GN=ACTG1 PE=2 SV=1	VAPEEHPVLLTEAPLNPK		96	113	1954.0648193359375
pepb46a1	b46.a1.a7	tr|I3L3R2|I3L3R2_HUMAN	tr|I3L3R2|I3L3R2_HUMAN Actin, cytoplasmic 2, N-terminally processed (Fragment) OS=Homo sapiens GN=ACTG1 PE=2 SV=1	AVFPSIVGR		29	37	945.5521240234375
pepb46a2	b46.a1.a8	tr|I3L4N8|I3L4N8_HUMAN	tr|I3L4N8|I3L4N8_HUMAN Actin, cytoplasmic 2, N-terminally processed (Fragment) OS=Homo sapiens GN=ACTG1 PE=2 SV=1	DSYVGDEAQSK		42	52	1198.522705078125
pepb46a3	b46.a1.a8	tr|I3L4N8|I3L4N8_HUMAN	tr|I3L4N8|I3L4N8_HUMAN Actin, cytoplasmic 2, N-terminally processed (Fragment) OS=Homo sapiens GN=ACTG1 PE=2 SV=1	VAPEEHPVLLTEAPLNPK		87	104	1954.0648193359375
pepb46a1	b46.a1.a8	tr|I3L4N8|I3L4N8_HUMAN	tr|I3L4N8|I3L4N8_HUMAN Actin, cytoplasmic 2, N-terminally processed (Fragment) OS=Homo sapiens GN=ACTG1 PE=2 SV=1	AVFPSIVGR		29	37	945.5521240234375
pepb46a2	b46.a1.a9	tr|J3KT65|J3KT65_HUMAN	tr|J3KT65|J3KT65_HUMAN Actin, cytoplasmic 2, N-terminally processed OS=Homo sapiens GN=ACTG1 PE=3 SV=1	DSYVGDEAQSK		51	61	1198.522705078125
pepb46a3	b46.a1.a9	tr|J3KT65|J3KT65_HUMAN	tr|J3KT65|J3KT65_HUMAN Actin, cytoplasmic 2, N-terminally processed OS=Homo sapiens GN=ACTG1 PE=3 SV=1	VAPEEHPVLLTEAPLNPK		96	113	1954.0648193359375
pepb46a1	b46.a1.a9	tr|J3KT65|J3KT65_HUMAN	tr|J3KT65|J3KT65_HUMAN Actin, cytoplasmic 2, N-terminally processed OS=Homo sapiens GN=ACTG1 PE=3 SV=1	AVFPSIVGR		29	37	945.5521240234375
pepb46a2	b46.a1.b10	tr|K7EM38|K7EM38_HUMAN	tr|K7EM38|K7EM38_HUMAN Actin, cytoplasmic 2, N-terminally processed (Fragment) OS=Homo sapiens GN=ACTG1 PE=3 SV=1	DSYVGDEAQSK		51	61	1198.522705078125
pepb46a3	b46.a1.b10	tr|K7EM38|K7EM38_HUMAN	tr|K7EM38|K7EM38_HUMAN Actin, cytoplasmic 2, N-terminally processed (Fragment) OS=Homo sapiens GN=ACTG1 PE=3 SV=1	VAPEEHPVLLTEAPLNPK		96	113	1954.0648193359375
pepb46a1	b46.a1.b10	tr|K7EM38|K7EM38_HUMAN	tr|K7EM38|K7EM38_HUMAN Actin, cytoplasmic 2, N-terminally processed (Fragment) OS=Homo sapiens GN=ACTG1 PE=3 SV=1	AVFPSIVGR		29	37	945.5521240234375
pepb47a1	b47.a1.a1	sp|P35659|DEK_HUMAN	sp|P35659|DEK_HUMAN Protein DEK OS=Homo sapiens GN=DEK PE=1 SV=1	LTMQVSSLQR		66	75	1162.625244140625
pepb47a3	b47.a1.a1	sp|P35659|DEK_HUMAN	sp|P35659|DEK_HUMAN Protein DEK OS=Homo sapiens GN=DEK PE=1 SV=1	VYENYPTYDLTER		350	362	1662.7650146484375
pepb47a2	b47.a1.a1	sp|P35659|DEK_HUMAN	sp|P35659|DEK_HUMAN Protein DEK OS=Homo sapiens GN=DEK PE=1 SV=1	NVGQFSGFPFEK		126	137	1356.65869140625
pepb48a3	b48.a1.a1	sp|P50613|CDK7_HUMAN	sp|P50613|CDK7_HUMAN Cyclin-dependent kinase 7 OS=Homo sapiens GN=CDK7 PE=1 SV=1	TEALEQGGLPK		332	342	1142.6055908203125
pepb48a1	b48.a1.a1	sp|P50613|CDK7_HUMAN	sp|P50613|CDK7_HUMAN Cyclin-dependent kinase 7 OS=Homo sapiens GN=CDK7 PE=1 SV=1	APELLFGAR		180	188	973.5469970703125
pepb48a2	b48.a1.a1	sp|P50613|CDK7_HUMAN	sp|P50613|CDK7_HUMAN Cyclin-dependent kinase 7 OS=Homo sapiens GN=CDK7 PE=1 SV=1	LDFLGEGQFATVYK		15	28	1587.8057861328125
pepb48a3	b48.a1.a2	tr|D6RAD4|D6RAD4_HUMAN	tr|D6RAD4|D6RAD4_HUMAN Cyclin-dependent kinase 7 OS=Homo sapiens GN=CDK7 PE=2 SV=1	TEALEQGGLPK		295	305	1142.6055908203125
pepb48a1	b48.a1.a2	tr|D6RAD4|D6RAD4_HUMAN	tr|D6RAD4|D6RAD4_HUMAN Cyclin-dependent kinase 7 OS=Homo sapiens GN=CDK7 PE=2 SV=1	APELLFGAR		143	151	973.5469970703125
pepb48a2	b48.a1.a2	tr|D6RAD4|D6RAD4_HUMAN	tr|D6RAD4|D6RAD4_HUMAN Cyclin-dependent kinase 7 OS=Homo sapiens GN=CDK7 PE=2 SV=1	LDFLGEGQFATVYK		15	28	1587.8057861328125
pepb49a2	b49.a1.a1	sp|P14678-2|RSMB_HUMAN	sp|P14678-2|RSMB_HUMAN Isoform SM-B of Small nuclear ribonucleoprotein-associated proteins B and B' OS=Homo sapiens GN=SNRPB	GENLVSMTVEGPPPK	M7:+15.99491	74	88	1570.778564453125
pepb49a1	b49.a1.a1	sp|P14678-2|RSMB_HUMAN	sp|P14678-2|RSMB_HUMAN Isoform SM-B of Small nuclear ribonucleoprotein-associated proteins B and B' OS=Homo sapiens GN=SNRPB	GENLVSMTVEGPPPK		74	88	1554.7835693359375
pepb49a3	b49.a1.a1	sp|P14678-2|RSMB_HUMAN	sp|P14678-2|RSMB_HUMAN Isoform SM-B of Small nuclear ribonucleoprotein-associated proteins B and B' OS=Homo sapiens GN=SNRPB	VLGLVLLR		66	73	882.6138916015625
pepb49a2	b49.a1.a2	sp|P14678-3|RSMB_HUMAN	sp|P14678-3|RSMB_HUMAN Isoform SM-B1 of Small nuclear ribonucleoprotein-associated proteins B and B' OS=Homo sapiens GN=SNRPB	GENLVSMTVEGPPPK	M7:+15.99491	74	88	1570.778564453125
pepb49a1	b49.a1.a2	sp|P14678-3|RSMB_HUMAN	sp|P14678-3|RSMB_HUMAN Isoform SM-B1 of Small nuclear ribonucleoprotein-associated proteins B and B' OS=Homo sapiens GN=SNRPB	GENLVSMTVEGPPPK		74	88	1554.7835693359375
pepb49a3	b49.a1.a2	sp|P14678-3|RSMB_HUMAN	sp|P14678-3|RSMB_HUMAN Isoform SM-B1 of Small nuclear ribonucleoprotein-associated proteins B and B' OS=Homo sapiens GN=SNRPB	VLGLVLLR		66	73	882.6138916015625
pepb49a2	b49.a1.a3	sp|P14678|RSMB_HUMAN	sp|P14678|RSMB_HUMAN Small nuclear ribonucleoprotein-associated proteins B and B' OS=Homo sapiens GN=SNRPB PE=1 SV=2	GENLVSMTVEGPPPK	M7:+15.99491	74	88	1570.778564453125
pepb49a1	b49.a1.a3	sp|P14678|RSMB_HUMAN	sp|P14678|RSMB_HUMAN Small nuclear ribonucleoprotein-associated proteins B and B' OS=Homo sapiens GN=SNRPB PE=1 SV=2	GENLVSMTVEGPPPK		74	88	1554.7835693359375
pepb49a3	b49.a1.a3	sp|P14678|RSMB_HUMAN	sp|P14678|RSMB_HUMAN Small nuclear ribonucleoprotein-associated proteins B and B' OS=Homo sapiens GN=SNRPB PE=1 SV=2	VLGLVLLR		66	73	882.6138916015625
pepb49a2	b49.a1.a4	sp|P63162|RSMN_HUMAN	sp|P63162|RSMN_HUMAN Small nuclear ribonucleoprotein-associated protein N OS=Homo sapiens GN=SNRPN PE=1 SV=1	GENLVSMTVEGPPPK	M7:+15.99491	74	88	1570.778564453125
pepb49a1	b49.a1.a4	sp|P63162|RSMN_HUMAN	sp|P63162|RSMN_HUMAN Small nuclear ribonucleoprotein-associated protein N OS=Homo sapiens GN=SNRPN PE=1 SV=1	GENLVSMTVEGPPPK		74	88	1554.7835693359375
pepb49a3	b49.a1.a4	sp|P63162|RSMN_HUMAN	sp|P63162|RSMN_HUMAN Small nuclear ribonucleoprotein-associated protein N OS=Homo sapiens GN=SNRPN PE=1 SV=1	VLGLVLLR		66	73	882.6138916015625
pepb49a2	b49.a1.a5	tr|B3KVR1|B3KVR1_HUMAN	tr|B3KVR1|B3KVR1_HUMAN Small nuclear ribonucleoprotein-associated protein OS=Homo sapiens GN=SNRPN PE=2 SV=1	GENLVSMTVEGPPPK	M7:+15.99491	78	92	1570.778564453125
pepb49a1	b49.a1.a5	tr|B3KVR1|B3KVR1_HUMAN	tr|B3KVR1|B3KVR1_HUMAN Small nuclear ribonucleoprotein-associated protein OS=Homo sapiens GN=SNRPN PE=2 SV=1	GENLVSMTVEGPPPK		78	92	1554.7835693359375
pepb49a3	b49.a1.a5	tr|B3KVR1|B3KVR1_HUMAN	tr|B3KVR1|B3KVR1_HUMAN Small nuclear ribonucleoprotein-associated protein OS=Homo sapiens GN=SNRPN PE=2 SV=1	VLGLVLLR		70	77	882.6138916015625
pepb49a2	b49.a1.a6	tr|J3QLE5|J3QLE5_HUMAN	tr|J3QLE5|J3QLE5_HUMAN Small nuclear ribonucleoprotein-associated protein N (Fragment) OS=Homo sapiens GN=SNRPN PE=4 SV=1	GENLVSMTVEGPPPK	M7:+15.99491	74	88	1570.778564453125
pepb49a1	b49.a1.a6	tr|J3QLE5|J3QLE5_HUMAN	tr|J3QLE5|J3QLE5_HUMAN Small nuclear ribonucleoprotein-associated protein N (Fragment) OS=Homo sapiens GN=SNRPN PE=4 SV=1	GENLVSMTVEGPPPK		74	88	1554.7835693359375
pepb49a3	b49.a1.a6	tr|J3QLE5|J3QLE5_HUMAN	tr|J3QLE5|J3QLE5_HUMAN Small nuclear ribonucleoprotein-associated protein N (Fragment) OS=Homo sapiens GN=SNRPN PE=4 SV=1	VLGLVLLR		66	73	882.6138916015625
pepb50a3	b50.a1.a1	sp|Q9Y2K7-2|KDM2A_HUMAN	sp|Q9Y2K7-2|KDM2A_HUMAN Isoform 2 of Lysine-specific demethylase 2A OS=Homo sapiens GN=KDM2A	LQAITASSANLR		513	524	1244.6961669921875
pepb50a2	b50.a1.a1	sp|Q9Y2K7-2|KDM2A_HUMAN	sp|Q9Y2K7-2|KDM2A_HUMAN Isoform 2 of Lysine-specific demethylase 2A OS=Homo sapiens GN=KDM2A	IANVTLIDLR		812	821	1127.6787109375
pepb50a1	b50.a1.a1	sp|Q9Y2K7-2|KDM2A_HUMAN	sp|Q9Y2K7-2|KDM2A_HUMAN Isoform 2 of Lysine-specific demethylase 2A OS=Homo sapiens GN=KDM2A	LAGLDITDATLR		740	751	1258.7005615234375
pepb50a3	b50.a1.a2	sp|Q9Y2K7-4|KDM2A_HUMAN	sp|Q9Y2K7-4|KDM2A_HUMAN Isoform 4 of Lysine-specific demethylase 2A OS=Homo sapiens GN=KDM2A	LQAITASSANLR		277	288	1244.6961669921875
pepb50a2	b50.a1.a2	sp|Q9Y2K7-4|KDM2A_HUMAN	sp|Q9Y2K7-4|KDM2A_HUMAN Isoform 4 of Lysine-specific demethylase 2A OS=Homo sapiens GN=KDM2A	IANVTLIDLR		576	585	1127.6787109375
pepb50a1	b50.a1.a2	sp|Q9Y2K7-4|KDM2A_HUMAN	sp|Q9Y2K7-4|KDM2A_HUMAN Isoform 4 of Lysine-specific demethylase 2A OS=Homo sapiens GN=KDM2A	LAGLDITDATLR		504	515	1258.7005615234375
pepb50a3	b50.a1.a3	sp|Q9Y2K7-5|KDM2A_HUMAN	sp|Q9Y2K7-5|KDM2A_HUMAN Isoform 5 of Lysine-specific demethylase 2A OS=Homo sapiens GN=KDM2A	LQAITASSANLR		380	391	1244.6961669921875
pepb50a2	b50.a1.a3	sp|Q9Y2K7-5|KDM2A_HUMAN	sp|Q9Y2K7-5|KDM2A_HUMAN Isoform 5 of Lysine-specific demethylase 2A OS=Homo sapiens GN=KDM2A	IANVTLIDLR		679	688	1127.6787109375
pepb50a1	b50.a1.a3	sp|Q9Y2K7-5|KDM2A_HUMAN	sp|Q9Y2K7-5|KDM2A_HUMAN Isoform 5 of Lysine-specific demethylase 2A OS=Homo sapiens GN=KDM2A	LAGLDITDATLR		607	618	1258.7005615234375
pepb50a3	b50.a1.a4	sp|Q9Y2K7|KDM2A_HUMAN	sp|Q9Y2K7|KDM2A_HUMAN Lysine-specific demethylase 2A OS=Homo sapiens GN=KDM2A PE=1 SV=3	LQAITASSANLR		819	830	1244.6961669921875
pepb50a2	b50.a1.a4	sp|Q9Y2K7|KDM2A_HUMAN	sp|Q9Y2K7|KDM2A_HUMAN Lysine-specific demethylase 2A OS=Homo sapiens GN=KDM2A PE=1 SV=3	IANVTLIDLR		1118	1127	1127.6787109375
pepb50a1	b50.a1.a4	sp|Q9Y2K7|KDM2A_HUMAN	sp|Q9Y2K7|KDM2A_HUMAN Lysine-specific demethylase 2A OS=Homo sapiens GN=KDM2A PE=1 SV=3	LAGLDITDATLR		1046	1057	1258.7005615234375
pepb51a1	b51.a1.a1	sp|P04908|H2A1B_HUMAN	sp|P04908|H2A1B_HUMAN Histone H2A type 1-B/E OS=Homo sapiens GN=HIST1H2AB PE=1 SV=2	AGLQFPVGR		22	30	944.5316772460938
pepb51a2	b51.a1.a1	sp|P04908|H2A1B_HUMAN	sp|P04908|H2A1B_HUMAN Histone H2A type 1-B/E OS=Homo sapiens GN=HIST1H2AB PE=1 SV=2	VTIAQGGVLPNIQAVLLPK		101	119	1931.169189453125
pepb51a1	b51.a1.a2	sp|P0C0S8|H2A1_HUMAN	sp|P0C0S8|H2A1_HUMAN Histone H2A type 1 OS=Homo sapiens GN=HIST1H2AG PE=1 SV=2	AGLQFPVGR		22	30	944.5316772460938
pepb51a2	b51.a1.a2	sp|P0C0S8|H2A1_HUMAN	sp|P0C0S8|H2A1_HUMAN Histone H2A type 1 OS=Homo sapiens GN=HIST1H2AG PE=1 SV=2	VTIAQGGVLPNIQAVLLPK		101	119	1931.169189453125
pepb51a1	b51.a1.a3	sp|P20671|H2A1D_HUMAN	sp|P20671|H2A1D_HUMAN Histone H2A type 1-D OS=Homo sapiens GN=HIST1H2AD PE=1 SV=2	AGLQFPVGR		22	30	944.5316772460938
pepb51a2	b51.a1.a3	sp|P20671|H2A1D_HUMAN	sp|P20671|H2A1D_HUMAN Histone H2A type 1-D OS=Homo sapiens GN=HIST1H2AD PE=1 SV=2	VTIAQGGVLPNIQAVLLPK		101	119	1931.169189453125
pepb51a1	b51.a1.a4	sp|Q16777|H2A2C_HUMAN	sp|Q16777|H2A2C_HUMAN Histone H2A type 2-C OS=Homo sapiens GN=HIST2H2AC PE=1 SV=4	AGLQFPVGR		22	30	944.5316772460938
pepb51a2	b51.a1.a4	sp|Q16777|H2A2C_HUMAN	sp|Q16777|H2A2C_HUMAN Histone H2A type 2-C OS=Homo sapiens GN=HIST2H2AC PE=1 SV=4	VTIAQGGVLPNIQAVLLPK		101	119	1931.169189453125
pepb51a1	b51.a1.a5	sp|Q6FI13|H2A2A_HUMAN	sp|Q6FI13|H2A2A_HUMAN Histone H2A type 2-A OS=Homo sapiens GN=HIST2H2AA3 PE=1 SV=3	AGLQFPVGR		22	30	944.5316772460938
pepb51a2	b51.a1.a5	sp|Q6FI13|H2A2A_HUMAN	sp|Q6FI13|H2A2A_HUMAN Histone H2A type 2-A OS=Homo sapiens GN=HIST2H2AA3 PE=1 SV=3	VTIAQGGVLPNIQAVLLPK		101	119	1931.169189453125
pepb51a1	b51.a1.a6	sp|Q7L7L0|H2A3_HUMAN	sp|Q7L7L0|H2A3_HUMAN Histone H2A type 3 OS=Homo sapiens GN=HIST3H2A PE=1 SV=3	AGLQFPVGR		22	30	944.5316772460938
pepb51a2	b51.a1.a6	sp|Q7L7L0|H2A3_HUMAN	sp|Q7L7L0|H2A3_HUMAN Histone H2A type 3 OS=Homo sapiens GN=HIST3H2A PE=1 SV=3	VTIAQGGVLPNIQAVLLPK		101	119	1931.169189453125
pepb51a1	b51.a1.a7	sp|Q93077|H2A1C_HUMAN	sp|Q93077|H2A1C_HUMAN Histone H2A type 1-C OS=Homo sapiens GN=HIST1H2AC PE=1 SV=3	AGLQFPVGR		22	30	944.5316772460938
pepb51a2	b51.a1.a7	sp|Q93077|H2A1C_HUMAN	sp|Q93077|H2A1C_HUMAN Histone H2A type 1-C OS=Homo sapiens GN=HIST1H2AC PE=1 SV=3	VTIAQGGVLPNIQAVLLPK		101	119	1931.169189453125
pepb51a1	b51.a1.a8	sp|Q96KK5|H2A1H_HUMAN	sp|Q96KK5|H2A1H_HUMAN Histone H2A type 1-H OS=Homo sapiens GN=HIST1H2AH PE=1 SV=3	AGLQFPVGR		22	30	944.5316772460938
pepb51a2	b51.a1.a8	sp|Q96KK5|H2A1H_HUMAN	sp|Q96KK5|H2A1H_HUMAN Histone H2A type 1-H OS=Homo sapiens GN=HIST1H2AH PE=1 SV=3	VTIAQGGVLPNIQAVLLPK		101	119	1931.169189453125
pepb51a1	b51.a1.a9	sp|Q99878|H2A1J_HUMAN	sp|Q99878|H2A1J_HUMAN Histone H2A type 1-J OS=Homo sapiens GN=HIST1H2AJ PE=1 SV=3	AGLQFPVGR		22	30	944.5316772460938
pepb51a2	b51.a1.a9	sp|Q99878|H2A1J_HUMAN	sp|Q99878|H2A1J_HUMAN Histone H2A type 1-J OS=Homo sapiens GN=HIST1H2AJ PE=1 SV=3	VTIAQGGVLPNIQAVLLPK		101	119	1931.169189453125
pepb51a1	b51.a1.b10	sp|Q9BTM1|H2AJ_HUMAN	sp|Q9BTM1|H2AJ_HUMAN Histone H2A.J OS=Homo sapiens GN=H2AFJ PE=1 SV=1	AGLQFPVGR		22	30	944.5316772460938
pepb51a2	b51.a1.b10	sp|Q9BTM1|H2AJ_HUMAN	sp|Q9BTM1|H2AJ_HUMAN Histone H2A.J OS=Homo sapiens GN=H2AFJ PE=1 SV=1	VTIAQGGVLPNIQAVLLPK		101	119	1931.169189453125
pepb52a1	b52.a1.a1	sp|O75475|PSIP1_HUMAN	sp|O75475|PSIP1_HUMAN PC4 and SFRS1-interacting protein OS=Homo sapiens GN=PSIP1 PE=1 SV=1	FSSQQAATK		92	100	967.4848022460938
pepb52a2	b52.a1.a1	sp|O75475|PSIP1_HUMAN	sp|O75475|PSIP1_HUMAN PC4 and SFRS1-interacting protein OS=Homo sapiens GN=PSIP1 PE=1 SV=1	IDNLDVNR		365	372	958.4957275390625
pepb53a1	b53.a1.a1	sp|Q7Z460-2|CLAP1_HUMAN	sp|Q7Z460-2|CLAP1_HUMAN Isoform 2 of CLIP-associating protein 1 OS=Homo sapiens GN=CLASP1	GPPVTPSSEK		707	716	998.5156860351562
pepb53a2	b53.a1.a1	sp|Q7Z460-2|CLAP1_HUMAN	sp|Q7Z460-2|CLAP1_HUMAN Isoform 2 of CLIP-associating protein 1 OS=Homo sapiens GN=CLASP1	NSSNTSVGSPSNTIGR		1055	1070	1577.7518310546875
pepb53a1	b53.a1.a2	sp|Q7Z460-3|CLAP1_HUMAN	sp|Q7Z460-3|CLAP1_HUMAN Isoform 3 of CLIP-associating protein 1 OS=Homo sapiens GN=CLASP1	GPPVTPSSEK		707	716	998.5156860351562
pepb53a2	b53.a1.a2	sp|Q7Z460-3|CLAP1_HUMAN	sp|Q7Z460-3|CLAP1_HUMAN Isoform 3 of CLIP-associating protein 1 OS=Homo sapiens GN=CLASP1	NSSNTSVGSPSNTIGR		1078	1093	1577.7518310546875
pepb53a1	b53.a1.a3	sp|Q7Z460|CLAP1_HUMAN	sp|Q7Z460|CLAP1_HUMAN CLIP-associating protein 1 OS=Homo sapiens GN=CLASP1 PE=1 SV=1	GPPVTPSSEK		707	716	998.5156860351562
pepb53a2	b53.a1.a3	sp|Q7Z460|CLAP1_HUMAN	sp|Q7Z460|CLAP1_HUMAN CLIP-associating protein 1 OS=Homo sapiens GN=CLASP1 PE=1 SV=1	NSSNTSVGSPSNTIGR		1083	1098	1577.7518310546875
pepb53a1	b53.a1.a4	tr|B7ZLX3|B7ZLX3_HUMAN	tr|B7ZLX3|B7ZLX3_HUMAN CLASP1 protein OS=Homo sapiens GN=CLASP1 PE=2 SV=1	GPPVTPSSEK		714	723	998.5156860351562
pepb53a2	b53.a1.a4	tr|B7ZLX3|B7ZLX3_HUMAN	tr|B7ZLX3|B7ZLX3_HUMAN CLASP1 protein OS=Homo sapiens GN=CLASP1 PE=2 SV=1	NSSNTSVGSPSNTIGR		1061	1076	1577.7518310546875
pepb53a1	b53.a1.a5	tr|F5GWM7|F5GWM7_HUMAN	tr|F5GWM7|F5GWM7_HUMAN CLIP-associating protein 1 OS=Homo sapiens GN=CLASP1 PE=2 SV=1	GPPVTPSSEK		476	485	998.5156860351562
pepb53a2	b53.a1.a5	tr|F5GWM7|F5GWM7_HUMAN	tr|F5GWM7|F5GWM7_HUMAN CLIP-associating protein 1 OS=Homo sapiens GN=CLASP1 PE=2 SV=1	NSSNTSVGSPSNTIGR		839	854	1577.7518310546875
pepb53a1	b53.a1.a6	tr|F5GWS0|F5GWS0_HUMAN	tr|F5GWS0|F5GWS0_HUMAN CLIP-associating protein 1 OS=Homo sapiens GN=CLASP1 PE=2 SV=1	GPPVTPSSEK		715	724	998.5156860351562
pepb53a2	b53.a1.a6	tr|F5GWS0|F5GWS0_HUMAN	tr|F5GWS0|F5GWS0_HUMAN CLIP-associating protein 1 OS=Homo sapiens GN=CLASP1 PE=2 SV=1	NSSNTSVGSPSNTIGR		1062	1077	1577.7518310546875
pepb53a1	b53.a1.a7	tr|F5H2E2|F5H2E2_HUMAN	tr|F5H2E2|F5H2E2_HUMAN CLIP-associating protein 1 OS=Homo sapiens GN=CLASP1 PE=2 SV=1	GPPVTPSSEK		483	492	998.5156860351562
pepb53a2	b53.a1.a7	tr|F5H2E2|F5H2E2_HUMAN	tr|F5H2E2|F5H2E2_HUMAN CLIP-associating protein 1 OS=Homo sapiens GN=CLASP1 PE=2 SV=1	NSSNTSVGSPSNTIGR		829	844	1577.7518310546875
pepb53a1	b53.a1.a8	tr|F8WA11|F8WA11_HUMAN	tr|F8WA11|F8WA11_HUMAN CLIP-associating protein 1 OS=Homo sapiens GN=CLASP1 PE=2 SV=1	GPPVTPSSEK		707	716	998.5156860351562
pepb53a2	b53.a1.a8	tr|F8WA11|F8WA11_HUMAN	tr|F8WA11|F8WA11_HUMAN CLIP-associating protein 1 OS=Homo sapiens GN=CLASP1 PE=2 SV=1	NSSNTSVGSPSNTIGR		1078	1093	1577.7518310546875
pepb54a1	b54.a1.a1	sp|Q9BXP5-2|SRRT_HUMAN	sp|Q9BXP5-2|SRRT_HUMAN Isoform 2 of Serrate RNA effector molecule homolog OS=Homo sapiens GN=SRRT	MEGGTENDLR	M1:+15.99491	257	266	1137.4844970703125
pepb54a2	b54.a1.a1	sp|Q9BXP5-2|SRRT_HUMAN	sp|Q9BXP5-2|SRRT_HUMAN Isoform 2 of Serrate RNA effector molecule homolog OS=Homo sapiens GN=SRRT	VALSEPQPER		450	459	1125.59033203125
pepb54a1	b54.a1.a2	sp|Q9BXP5-3|SRRT_HUMAN	sp|Q9BXP5-3|SRRT_HUMAN Isoform 3 of Serrate RNA effector molecule homolog OS=Homo sapiens GN=SRRT	MEGGTENDLR	M1:+15.99491	257	266	1137.4844970703125
pepb54a2	b54.a1.a2	sp|Q9BXP5-3|SRRT_HUMAN	sp|Q9BXP5-3|SRRT_HUMAN Isoform 3 of Serrate RNA effector molecule homolog OS=Homo sapiens GN=SRRT	VALSEPQPER		449	458	1125.59033203125
pepb54a1	b54.a1.a3	sp|Q9BXP5-4|SRRT_HUMAN	sp|Q9BXP5-4|SRRT_HUMAN Isoform 4 of Serrate RNA effector molecule homolog OS=Homo sapiens GN=SRRT	MEGGTENDLR	M1:+15.99491	257	266	1137.4844970703125
pepb54a2	b54.a1.a3	sp|Q9BXP5-4|SRRT_HUMAN	sp|Q9BXP5-4|SRRT_HUMAN Isoform 4 of Serrate RNA effector molecule homolog OS=Homo sapiens GN=SRRT	VALSEPQPER		449	458	1125.59033203125
pepb54a1	b54.a1.a4	sp|Q9BXP5-5|SRRT_HUMAN	sp|Q9BXP5-5|SRRT_HUMAN Isoform 5 of Serrate RNA effector molecule homolog OS=Homo sapiens GN=SRRT	MEGGTENDLR	M1:+15.99491	221	230	1137.4844970703125
pepb54a2	b54.a1.a4	sp|Q9BXP5-5|SRRT_HUMAN	sp|Q9BXP5-5|SRRT_HUMAN Isoform 5 of Serrate RNA effector molecule homolog OS=Homo sapiens GN=SRRT	VALSEPQPER		413	422	1125.59033203125
pepb54a1	b54.a1.a5	sp|Q9BXP5|SRRT_HUMAN	sp|Q9BXP5|SRRT_HUMAN Serrate RNA effector molecule homolog OS=Homo sapiens GN=SRRT PE=1 SV=1	MEGGTENDLR	M1:+15.99491	257	266	1137.4844970703125
pepb54a2	b54.a1.a5	sp|Q9BXP5|SRRT_HUMAN	sp|Q9BXP5|SRRT_HUMAN Serrate RNA effector molecule homolog OS=Homo sapiens GN=SRRT PE=1 SV=1	VALSEPQPER		450	459	1125.59033203125
pepb55a1	b55.a1.a1	sp|O94776|MTA2_HUMAN	sp|O94776|MTA2_HUMAN Metastasis-associated protein MTA2 OS=Homo sapiens GN=MTA2 PE=1 SV=1	LVEGESDNR		161	169	1018.4804077148438
pepb55a2	b55.a1.a1	sp|O94776|MTA2_HUMAN	sp|O94776|MTA2_HUMAN Metastasis-associated protein MTA2 OS=Homo sapiens GN=MTA2 PE=1 SV=1	TLLADQGEIR		139	148	1115.60595703125
pepb56a2	b56.a1.a1	sp|P46087-2|NOP2_HUMAN	sp|P46087-2|NOP2_HUMAN Isoform 2 of Putative ribosomal RNA methyltransferase NOP2 OS=Homo sapiens GN=NOP2	TQASSSFQDSSQPAGK		666	681	1625.7406005859375
pepb56a1	b56.a1.a1	sp|P46087-2|NOP2_HUMAN	sp|P46087-2|NOP2_HUMAN Isoform 2 of Putative ribosomal RNA methyltransferase NOP2 OS=Homo sapiens GN=NOP2	GPQPPTVSPIR		775	785	1148.6427001953125
pepb56a2	b56.a1.a2	sp|P46087-4|NOP2_HUMAN	sp|P46087-4|NOP2_HUMAN Isoform 4 of Putative ribosomal RNA methyltransferase NOP2 OS=Homo sapiens GN=NOP2	TQASSSFQDSSQPAGK		703	718	1625.7406005859375
pepb56a1	b56.a1.a2	sp|P46087-4|NOP2_HUMAN	sp|P46087-4|NOP2_HUMAN Isoform 4 of Putative ribosomal RNA methyltransferase NOP2 OS=Homo sapiens GN=NOP2	GPQPPTVSPIR		812	822	1148.6427001953125
pepb56a2	b56.a1.a3	sp|P46087|NOP2_HUMAN	sp|P46087|NOP2_HUMAN Putative ribosomal RNA methyltransferase NOP2 OS=Homo sapiens GN=NOP2 PE=1 SV=2	TQASSSFQDSSQPAGK		670	685	1625.7406005859375
pepb56a1	b56.a1.a3	sp|P46087|NOP2_HUMAN	sp|P46087|NOP2_HUMAN Putative ribosomal RNA methyltransferase NOP2 OS=Homo sapiens GN=NOP2 PE=1 SV=2	GPQPPTVSPIR		779	789	1148.6427001953125
pepb57a1	b57.a1.a1	sp|P00367|DHE3_HUMAN	sp|P00367|DHE3_HUMAN Glutamate dehydrogenase 1, mitochondrial OS=Homo sapiens GN=GLUD1 PE=1 SV=2	IIAEGANGPTTPEADK		400	415	1583.7916259765625
pepb57a2	b57.a1.a1	sp|P00367|DHE3_HUMAN	sp|P00367|DHE3_HUMAN Glutamate dehydrogenase 1, mitochondrial OS=Homo sapiens GN=GLUD1 PE=1 SV=2	YSTDVSVDEVK		152	162	1241.5899658203125
pepb57a1	b57.a1.a2	sp|P49448|DHE4_HUMAN	sp|P49448|DHE4_HUMAN Glutamate dehydrogenase 2, mitochondrial OS=Homo sapiens GN=GLUD2 PE=1 SV=2	IIAEGANGPTTPEADK		400	415	1583.7916259765625
pepb57a2	b57.a1.a2	sp|P49448|DHE4_HUMAN	sp|P49448|DHE4_HUMAN Glutamate dehydrogenase 2, mitochondrial OS=Homo sapiens GN=GLUD2 PE=1 SV=2	YSTDVSVDEVK		152	162	1241.5899658203125
pepb57a1	b57.a1.a3	tr|B4DGN5|B4DGN5_HUMAN	tr|B4DGN5|B4DGN5_HUMAN Glutamate dehydrogenase OS=Homo sapiens GN=GLUD1 PE=2 SV=1	IIAEGANGPTTPEADK		267	282	1583.7916259765625
pepb57a2	b57.a1.a3	tr|B4DGN5|B4DGN5_HUMAN	tr|B4DGN5|B4DGN5_HUMAN Glutamate dehydrogenase OS=Homo sapiens GN=GLUD1 PE=2 SV=1	YSTDVSVDEVK		19	29	1241.5899658203125
pepb58a1	b58.a1.a1	sp|O43290|SNUT1_HUMAN	sp|O43290|SNUT1_HUMAN U4/U6.U5 tri-snRNP-associated protein 1 OS=Homo sapiens GN=SART1 PE=1 SV=1	LEQGGTADGLR		351	361	1116.5648193359375
pepb58a2	b58.a1.a1	sp|O43290|SNUT1_HUMAN	sp|O43290|SNUT1_HUMAN U4/U6.U5 tri-snRNP-associated protein 1 OS=Homo sapiens GN=SART1 PE=1 SV=1	TPYIVLSGSGK		781	791	1121.6204833984375
pepb59a2	b59.a1.a1	sp|Q14151|SAFB2_HUMAN	sp|Q14151|SAFB2_HUMAN Scaffold attachment factor B2 OS=Homo sapiens GN=SAFB2 PE=1 SV=1	RPYDLDR		730	736	934.4744873046875
pepb59a1	b59.a1.a1	sp|Q14151|SAFB2_HUMAN	sp|Q14151|SAFB2_HUMAN Scaffold attachment factor B2 OS=Homo sapiens GN=SAFB2 PE=1 SV=1	ADSLLAVVK		285	293	915.5513916015625
pepb59a2	b59.a1.a2	sp|Q15424-2|SAFB1_HUMAN	sp|Q15424-2|SAFB1_HUMAN Isoform 2 of Scaffold attachment factor B1 OS=Homo sapiens GN=SAFB	RPYDLDR		643	649	934.4744873046875
pepb59a1	b59.a1.a2	sp|Q15424-2|SAFB1_HUMAN	sp|Q15424-2|SAFB1_HUMAN Isoform 2 of Scaffold attachment factor B1 OS=Homo sapiens GN=SAFB	ADSLLAVVK		217	225	915.5513916015625
pepb59a2	b59.a1.a3	sp|Q15424-3|SAFB1_HUMAN	sp|Q15424-3|SAFB1_HUMAN Isoform 3 of Scaffold attachment factor B1 OS=Homo sapiens GN=SAFB	RPYDLDR		712	718	934.4744873046875
pepb59a1	b59.a1.a3	sp|Q15424-3|SAFB1_HUMAN	sp|Q15424-3|SAFB1_HUMAN Isoform 3 of Scaffold attachment factor B1 OS=Homo sapiens GN=SAFB	ADSLLAVVK		286	294	915.5513916015625
pepb59a2	b59.a1.a4	sp|Q15424-4|SAFB1_HUMAN	sp|Q15424-4|SAFB1_HUMAN Isoform 4 of Scaffold attachment factor B1 OS=Homo sapiens GN=SAFB	RPYDLDR		711	717	934.4744873046875
pepb59a1	b59.a1.a4	sp|Q15424-4|SAFB1_HUMAN	sp|Q15424-4|SAFB1_HUMAN Isoform 4 of Scaffold attachment factor B1 OS=Homo sapiens GN=SAFB	ADSLLAVVK		286	294	915.5513916015625
pepb59a2	b59.a1.a5	sp|Q15424|SAFB1_HUMAN	sp|Q15424|SAFB1_HUMAN Scaffold attachment factor B1 OS=Homo sapiens GN=SAFB PE=1 SV=4	RPYDLDR		712	718	934.4744873046875
pepb59a1	b59.a1.a5	sp|Q15424|SAFB1_HUMAN	sp|Q15424|SAFB1_HUMAN Scaffold attachment factor B1 OS=Homo sapiens GN=SAFB PE=1 SV=4	ADSLLAVVK		286	294	915.5513916015625
pepb59a2	b59.a1.a6	tr|B7Z2F6|B7Z2F6_HUMAN	tr|B7Z2F6|B7Z2F6_HUMAN Scaffold attachment factor B1 OS=Homo sapiens GN=SAFB PE=2 SV=1	RPYDLDR		554	560	934.4744873046875
pepb59a1	b59.a1.a6	tr|B7Z2F6|B7Z2F6_HUMAN	tr|B7Z2F6|B7Z2F6_HUMAN Scaffold attachment factor B1 OS=Homo sapiens GN=SAFB PE=2 SV=1	ADSLLAVVK		129	137	915.5513916015625
pepb59a2	b59.a1.a7	tr|F5GZU3|F5GZU3_HUMAN	tr|F5GZU3|F5GZU3_HUMAN Scaffold attachment factor B1 OS=Homo sapiens GN=SAFB PE=2 SV=1	RPYDLDR		542	548	934.4744873046875
pepb59a1	b59.a1.a7	tr|F5GZU3|F5GZU3_HUMAN	tr|F5GZU3|F5GZU3_HUMAN Scaffold attachment factor B1 OS=Homo sapiens GN=SAFB PE=2 SV=1	ADSLLAVVK		116	124	915.5513916015625
pepb60a1	b60.a1.a1	sp|P16401|H15_HUMAN	sp|P16401|H15_HUMAN Histone H1.5 OS=Homo sapiens GN=HIST1H1B PE=1 SV=3	ALAAGGYDVEK		68	78	1093.5528564453125
pepb60a2	b60.a1.a1	sp|P16401|H15_HUMAN	sp|P16401|H15_HUMAN Histone H1.5 OS=Homo sapiens GN=HIST1H1B PE=1 SV=3	ATGPPVSELITK		38	49	1212.6839599609375
pepb61a1	b61.a1.a1	sp|P20839-2|IMDH1_HUMAN	sp|P20839-2|IMDH1_HUMAN Isoform 2 of Inosine-5'-monophosphate dehydrogenase 1 OS=Homo sapiens GN=IMPDH1	IAQGVSGSIQDK		414	425	1202.637939453125
pepb61a2	b61.a1.a1	sp|P20839-2|IMDH1_HUMAN	sp|P20839-2|IMDH1_HUMAN Isoform 2 of Inosine-5'-monophosphate dehydrogenase 1 OS=Homo sapiens GN=IMPDH1	IELVVAPAGVTLK		158	170	1309.8094482421875
pepb61a1	b61.a1.a2	sp|P20839-3|IMDH1_HUMAN	sp|P20839-3|IMDH1_HUMAN Isoform 3 of Inosine-5'-monophosphate dehydrogenase 1 OS=Homo sapiens GN=IMPDH1	IAQGVSGSIQDK		488	499	1202.637939453125
pepb61a2	b61.a1.a2	sp|P20839-3|IMDH1_HUMAN	sp|P20839-3|IMDH1_HUMAN Isoform 3 of Inosine-5'-monophosphate dehydrogenase 1 OS=Homo sapiens GN=IMPDH1	IELVVAPAGVTLK		232	244	1309.8094482421875
pepb61a1	b61.a1.a3	sp|P20839-4|IMDH1_HUMAN	sp|P20839-4|IMDH1_HUMAN Isoform 4 of Inosine-5'-monophosphate dehydrogenase 1 OS=Homo sapiens GN=IMPDH1	IAQGVSGSIQDK		434	445	1202.637939453125
pepb61a2	b61.a1.a3	sp|P20839-4|IMDH1_HUMAN	sp|P20839-4|IMDH1_HUMAN Isoform 4 of Inosine-5'-monophosphate dehydrogenase 1 OS=Homo sapiens GN=IMPDH1	IELVVAPAGVTLK		178	190	1309.8094482421875
pepb61a1	b61.a1.a4	sp|P20839-5|IMDH1_HUMAN	sp|P20839-5|IMDH1_HUMAN Isoform 5 of Inosine-5'-monophosphate dehydrogenase 1 OS=Homo sapiens GN=IMPDH1	IAQGVSGSIQDK		514	525	1202.637939453125
pepb61a2	b61.a1.a4	sp|P20839-5|IMDH1_HUMAN	sp|P20839-5|IMDH1_HUMAN Isoform 5 of Inosine-5'-monophosphate dehydrogenase 1 OS=Homo sapiens GN=IMPDH1	IELVVAPAGVTLK		258	270	1309.8094482421875
pepb61a1	b61.a1.a5	sp|P20839-6|IMDH1_HUMAN	sp|P20839-6|IMDH1_HUMAN Isoform 6 of Inosine-5'-monophosphate dehydrogenase 1 OS=Homo sapiens GN=IMPDH1	IAQGVSGSIQDK		524	535	1202.637939453125
pepb61a2	b61.a1.a5	sp|P20839-6|IMDH1_HUMAN	sp|P20839-6|IMDH1_HUMAN Isoform 6 of Inosine-5'-monophosphate dehydrogenase 1 OS=Homo sapiens GN=IMPDH1	IELVVAPAGVTLK		268	280	1309.8094482421875
pepb61a1	b61.a1.a6	sp|P20839-7|IMDH1_HUMAN	sp|P20839-7|IMDH1_HUMAN Isoform 7 of Inosine-5'-monophosphate dehydrogenase 1 OS=Homo sapiens GN=IMPDH1	IAQGVSGSIQDK		491	502	1202.637939453125
pepb61a2	b61.a1.a6	sp|P20839-7|IMDH1_HUMAN	sp|P20839-7|IMDH1_HUMAN Isoform 7 of Inosine-5'-monophosphate dehydrogenase 1 OS=Homo sapiens GN=IMPDH1	IELVVAPAGVTLK		235	247	1309.8094482421875
pepb61a1	b61.a1.a7	sp|P20839|IMDH1_HUMAN	sp|P20839|IMDH1_HUMAN Inosine-5'-monophosphate dehydrogenase 1 OS=Homo sapiens GN=IMPDH1 PE=1 SV=2	IAQGVSGSIQDK		439	450	1202.637939453125
pepb61a2	b61.a1.a7	sp|P20839|IMDH1_HUMAN	sp|P20839|IMDH1_HUMAN Inosine-5'-monophosphate dehydrogenase 1 OS=Homo sapiens GN=IMPDH1 PE=1 SV=2	IELVVAPAGVTLK		183	195	1309.8094482421875
pepb61a1	b61.a1.a8	tr|C9J381|C9J381_HUMAN	tr|C9J381|C9J381_HUMAN Inosine-5'-monophosphate dehydrogenase 1 OS=Homo sapiens GN=IMPDH1 PE=2 SV=1	IAQGVSGSIQDK		438	449	1202.637939453125
pepb61a2	b61.a1.a8	tr|C9J381|C9J381_HUMAN	tr|C9J381|C9J381_HUMAN Inosine-5'-monophosphate dehydrogenase 1 OS=Homo sapiens GN=IMPDH1 PE=2 SV=1	IELVVAPAGVTLK		182	194	1309.8094482421875
pepb61a1	b61.a1.a9	tr|E7EQS0|E7EQS0_HUMAN	tr|E7EQS0|E7EQS0_HUMAN Inosine-5'-monophosphate dehydrogenase 1 OS=Homo sapiens GN=IMPDH1 PE=2 SV=1	IAQGVSGSIQDK		455	466	1202.637939453125
pepb61a2	b61.a1.a9	tr|E7EQS0|E7EQS0_HUMAN	tr|E7EQS0|E7EQS0_HUMAN Inosine-5'-monophosphate dehydrogenase 1 OS=Homo sapiens GN=IMPDH1 PE=2 SV=1	IELVVAPAGVTLK		199	211	1309.8094482421875
pepb62a1	b62.a1.a1	sp|Q92466|DDB2_HUMAN	sp|Q92466|DDB2_HUMAN DNA damage-binding protein 2 OS=Homo sapiens GN=DDB2 PE=1 SV=1	GIGAGGSITGLK		152	163	1030.589599609375
pepb62a2	b62.a1.a1	sp|Q92466|DDB2_HUMAN	sp|Q92466|DDB2_HUMAN DNA damage-binding protein 2 OS=Homo sapiens GN=DDB2 PE=1 SV=1	YNLIVVGR		348	355	933.5521240234375
pepb63a1	b63.a1.a1	sp|P09661|RU2A_HUMAN	sp|P09661|RU2A_HUMAN U2 small nuclear ribonucleoprotein A' OS=Homo sapiens GN=SNRPA1 PE=1 SV=2	GLLQSGQIPGR		222	232	1125.637939453125
pepb63a2	b63.a1.a1	sp|P09661|RU2A_HUMAN	sp|P09661|RU2A_HUMAN U2 small nuclear ribonucleoprotein A' OS=Homo sapiens GN=SNRPA1 PE=1 SV=2	NAIANASTLAEVER		206	219	1458.755126953125
pepb63a1	b63.a1.a2	tr|H0YLR3|H0YLR3_HUMAN	tr|H0YLR3|H0YLR3_HUMAN U2 small nuclear ribonucleoprotein A' (Fragment) OS=Homo sapiens GN=SNRPA1 PE=2 SV=1	GLLQSGQIPGR		62	72	1125.637939453125
pepb63a2	b63.a1.a2	tr|H0YLR3|H0YLR3_HUMAN	tr|H0YLR3|H0YLR3_HUMAN U2 small nuclear ribonucleoprotein A' (Fragment) OS=Homo sapiens GN=SNRPA1 PE=2 SV=1	NAIANASTLAEVER		46	59	1458.755126953125
pepb63a1	b63.a1.a3	tr|H0YMA0|H0YMA0_HUMAN	tr|H0YMA0|H0YMA0_HUMAN U2 small nuclear ribonucleoprotein A' (Fragment) OS=Homo sapiens GN=SNRPA1 PE=2 SV=1	GLLQSGQIPGR		117	127	1125.637939453125
pepb63a2	b63.a1.a3	tr|H0YMA0|H0YMA0_HUMAN	tr|H0YMA0|H0YMA0_HUMAN U2 small nuclear ribonucleoprotein A' (Fragment) OS=Homo sapiens GN=SNRPA1 PE=2 SV=1	NAIANASTLAEVER		101	114	1458.755126953125
pepb64a1	b64.a1.a1	sp|Q2TAY7|SMU1_HUMAN	sp|Q2TAY7|SMU1_HUMAN WD40 repeat-containing protein SMU1 OS=Homo sapiens GN=SMU1 PE=1 SV=2	LMALLGQALK		161	170	1057.6441650390625
pepb64a2	b64.a1.a1	sp|Q2TAY7|SMU1_HUMAN	sp|Q2TAY7|SMU1_HUMAN WD40 repeat-containing protein SMU1 OS=Homo sapiens GN=SMU1 PE=1 SV=2	SIEIESSDVIR	S1:+42.01057	2	12	1289.6588134765625

## Sheet: X!TandemPipeline informations
X!TandemPipeline version :
3.3.4	Myosine Bodybuildée
X!TandemPipeline filters :
Mode	indiv
Maximum peptide Evalue	0.05000000074505806
Maximum protein Evalue	-4.0
Minimum number of peptides per protein	2
MS sample name	DaPR130924_VB109_O1931.m
X!Tandem XML result file NOT FOUND	/home/rusconi/labo/research/daniele-praseuth/donnees-masse/vivien-berthelot/DaPR130924/DaPR130924_VB109_O1931.m.xml
