# Supplementary material for: The human DNA ends proteome uncovers an unexpected entanglement of functional pathways
Source: Nucleic Acids Res. 2016 Feb 25;44(10):4721–33. doi: 10.1093/nar/gkw121 (PMC4889927; doi:10.1093/nar/gkw121)
Supplement: SUPPLEMENTARY DATA [file supp_gkw121_nar-02937-m-2015-File003.zip › berthelot-et-al-spreadsheet-formatted-mass-data/vb114.ods]

## Sheet: proteins
MS Sample :	DaPR130924_VB114_O1940.m
Group ID	Sub-group ID	Protein ID	Description	log(E value)	Coverage	MW	Spectra	Specific	Uniques	Specific uniques	Theoretical number of tryptic peptides	PAI	emPAI	Sub-group proteins	number of MS samples
a1	a1.a1	a1.a1.a1	sp|P09874|PARP1_HUMAN Poly [ADP-ribose] polymerase 1 OS=Homo sapiens GN=PARP1 PE=1 SV=4	-186.1133270263672	39	112.9000015258789	76		49		42	1.8095238095238095	63.494667710376234	1	1
a2	a2.a1	a2.a1.a1	sp|P12956|XRCC6_HUMAN X-ray repair cross-complementing protein 6 OS=Homo sapiens GN=XRCC6 PE=1 SV=2	-135.83511352539062	51	69.69999694824219	53		35		26	2.0384615384615383	108.26008611173779	1	1
a3	a3.a1	a3.a1.a1	sp|P52701|MSH6_HUMAN DNA mismatch repair protein Msh6 OS=Homo sapiens GN=MSH6 PE=1 SV=2	-93.83303833007812	19	152.5	26	25	23	22	55	0.4727272727272727	1.9698004774064501	1	1
a3	a3.a2	a3.a2.a1	sp|P20585|MSH3_HUMAN DNA mismatch repair protein Msh3 OS=Homo sapiens GN=MSH3 PE=1 SV=4	-40.997581481933594	14	127.19999694824219	15	14	13	12	50	0.3	0.9952623149688795	1	1
a4	a4.a1	a4.a1.a1	sp|P13010|XRCC5_HUMAN X-ray repair cross-complementing protein 5 OS=Homo sapiens GN=XRCC5 PE=1 SV=3	-111.29505157470703	39	82.5	36		31		27	1.3333333333333333	20.544346900318832	1	1
a5	a5.a1	a5.a1.a1	sp|P23246|SFPQ_HUMAN Splicing factor, proline- and glutamine-rich OS=Homo sapiens GN=SFPQ PE=1 SV=2	-75.24037170410156	26	76.0	29	28	18	17	24	1.2083333333333333	15.155980984398738	1	1
a5	a5.a2	a5.a2.a1	sp|Q15233|NONO_HUMAN Non-POU domain-containing octamer-binding protein OS=Homo sapiens GN=NONO PE=1 SV=4	-25.683149337768555	15	54.099998474121094	6	5	5	4	18	0.3333333333333333	1.1544346900318838	1	1
a6	a6.a1	a6.a1.a1	sp|Q15554-3|TERF2_HUMAN Isoform 3 of Telomeric repeat-binding factor 2 OS=Homo sapiens GN=TERF2	-82.91710662841797	48	59.5	29		20		24	1.2083333333333333	15.155980984398738	1	1
a7	a7.a1	a7.a1.a1	sp|P49916-2|DNLI3_HUMAN Isoform Beta of DNA ligase 3 OS=Homo sapiens GN=LIG3	-106.2315902709961	27	105.80000305175781	25		23		44	0.5681818181818182	2.6998304144069647	2	1
a7	a7.a1	a7.a1.a2	sp|P49916|DNLI3_HUMAN DNA ligase 3 OS=Homo sapiens GN=LIG3 PE=1 SV=2	-106.2315902709961	25	112.69999694824219	25		23		47	0.5319148936170213	2.4034148825183075	2	1
a8	a8.a1	a8.a1.a1	sp|Q8NE71|ABCF1_HUMAN ATP-binding cassette sub-family F member 1 OS=Homo sapiens GN=ABCF1 PE=1 SV=2	-82.1801528930664	26	95.69999694824219	25		19		32	0.78125	5.042963902381328	1	1
a9	a9.a1	a9.a1.a1	sp|Q9NTI5-2|PDS5B_HUMAN Isoform 2 of Sister chromatid cohesion protein PDS5 homolog B OS=Homo sapiens GN=PDS5B	-66.3669204711914	16	158.0	21		18		61	0.3442622950819672	1.209338675153079	2	1
a9	a9.a1	a9.a1.a2	sp|Q9NTI5|PDS5B_HUMAN Sister chromatid cohesion protein PDS5 homolog B OS=Homo sapiens GN=PDS5B PE=1 SV=1	-66.3669204711914	15	164.39999389648438	21		18		61	0.3442622950819672	1.209338675153079	2	1
b10	b10.a1	b10.a1.a1	sp|P27694|RFA1_HUMAN Replication protein A 70 kDa DNA-binding subunit OS=Homo sapiens GN=RPA1 PE=1 SV=2	-68.74365234375	37	68.0	21		16		24	0.875	6.498942093324558	1	1
b11	b11.a1	b11.a1.a1	sp|Q9Y2W1|TR150_HUMAN Thyroid hormone receptor-associated protein 3 OS=Homo sapiens GN=THRAP3 PE=1 SV=2	-64.47313690185547	18	108.5	17	16	16	15	33	0.5151515151515151	2.2745491628777286	1	1
b11	b11.a2	b11.a2.a1	sp|Q9NYF8-2|BCLF1_HUMAN Isoform 2 of Bcl-2-associated transcription factor 1 OS=Homo sapiens GN=BCLAF1	-10.408120155334473	4	105.80000305175781	4	3	4	3	32	0.125	0.33352143216332397	3	1
b11	b11.a2	b11.a2.a2	sp|Q9NYF8-4|BCLF1_HUMAN Isoform 4 of Bcl-2-associated transcription factor 1 OS=Homo sapiens GN=BCLAF1	-10.408120155334473	5	85.80000305175781	4	3	4	3	24	0.16666666666666666	0.46779926762206947	3	1
b11	b11.a2	b11.a2.a3	sp|Q9NYF8|BCLF1_HUMAN Bcl-2-associated transcription factor 1 OS=Homo sapiens GN=BCLAF1 PE=1 SV=2	-10.408120155334473	4	105.9000015258789	4	3	4	3	32	0.125	0.33352143216332397	3	1
b12	b12.a1	b12.a1.a1	sp|P00367|DHE3_HUMAN Glutamate dehydrogenase 1, mitochondrial OS=Homo sapiens GN=GLUD1 PE=1 SV=2	-49.78012466430664	28	61.29999923706055	20		14		28	0.7142857142857143	4.179474679231212	1	1
b13	b13.a1	b13.a1.a1	tr|B7ZM82|B7ZM82_HUMAN Protein Wiz OS=Homo sapiens GN=WIZ PE=2 SV=1	-62.944095611572266	22	102.80000305175781	19		18		43	0.4418604651162791	1.7660527949179077	2	1
b13	b13.a1	b13.a1.a2	tr|M0QXA7|M0QXA7_HUMAN Protein Wiz OS=Homo sapiens GN=WIZ PE=4 SV=1	-62.944095611572266	22	103.0999984741211	19		18		43	0.4418604651162791	1.7660527949179077	2	1
b14	b14.a1	b14.a1.a1	sp|P50570-2|DYN2_HUMAN Isoform 2 of Dynamin-2 OS=Homo sapiens GN=DNM2	-50.92902374267578	19	97.5	17		15		37	0.4594594594594595	1.8804441533962968	3	1
b14	b14.a1	b14.a1.a2	sp|P50570-5|DYN2_HUMAN Isoform 5 of Dynamin-2 OS=Homo sapiens GN=DNM2	-50.92902374267578	19	97.80000305175781	17		15		37	0.4594594594594595	1.8804441533962968	3	1
b14	b14.a1	b14.a1.a3	sp|P50570|DYN2_HUMAN Dynamin-2 OS=Homo sapiens GN=DNM2 PE=1 SV=2	-50.92902374267578	19	97.9000015258789	17		15		37	0.4594594594594595	1.8804441533962968	3	1
b15	b15.a1	b15.a1.a1	sp|Q14669-2|TRIPC_HUMAN Isoform 2 of E3 ubiquitin-protein ligase TRIP12 OS=Homo sapiens GN=TRIP12	-64.5274429321289	9	223.60000610351562	16		15		76	0.21052631578947367	0.6237767391887217	3	1
b15	b15.a1	b15.a1.a2	sp|Q14669-3|TRIPC_HUMAN Isoform 3 of E3 ubiquitin-protein ligase TRIP12 OS=Homo sapiens GN=TRIP12	-64.5274429321289	9	225.1999969482422	16		15		77	0.2077922077922078	0.6135863368107664	3	1
b15	b15.a1	b15.a1.a3	sp|Q14669|TRIPC_HUMAN E3 ubiquitin-protein ligase TRIP12 OS=Homo sapiens GN=TRIP12 PE=1 SV=1	-64.5274429321289	9	220.10000610351562	16		15		75	0.21333333333333335	0.6343058427231376	3	1
b16	b16.a1	b16.a1.a1	sp|Q9NR30|DDX21_HUMAN Nucleolar RNA helicase 2 OS=Homo sapiens GN=DDX21 PE=1 SV=5	-44.75015640258789	20	87.19999694824219	16		14		35	0.45714285714285713	1.8651202696637807	1	1
b17	b17.a1	b17.a1.a1	sp|Q7Z460-2|CLAP1_HUMAN Isoform 2 of CLIP-associating protein 1 OS=Homo sapiens GN=CLASP1	-51.43790054321289	11	161.89999389648438	13	12	13	12	80	0.1625	0.45378438560766177	6	1
b17	b17.a1	b17.a1.a2	sp|Q7Z460-3|CLAP1_HUMAN Isoform 3 of CLIP-associating protein 1 OS=Homo sapiens GN=CLASP1	-51.43790054321289	11	164.3000030517578	13	12	13	12	82	0.15853658536585366	0.44057736069433573	6	1
b17	b17.a1	b17.a1.a3	sp|Q7Z460|CLAP1_HUMAN CLIP-associating protein 1 OS=Homo sapiens GN=CLASP1 PE=1 SV=1	-51.43790054321289	11	169.1999969482422	13	12	13	12	84	0.15476190476190477	0.42811080417629244	6	1
b17	b17.a1	b17.a1.a4	tr|B7ZLX3|B7ZLX3_HUMAN CLASP1 protein OS=Homo sapiens GN=CLASP1 PE=2 SV=1	-51.43790054321289	11	162.8000030517578	13	12	13	12	80	0.1625	0.45378438560766177	6	1
b17	b17.a1	b17.a1.a5	tr|F5GWS0|F5GWS0_HUMAN CLIP-associating protein 1 OS=Homo sapiens GN=CLASP1 PE=2 SV=1	-51.43790054321289	11	162.5	13	12	13	12	79	0.16455696202531644	0.4606863203649889	6	1
b17	b17.a1	b17.a1.a6	tr|F8WA11|F8WA11_HUMAN CLIP-associating protein 1 OS=Homo sapiens GN=CLASP1 PE=2 SV=1	-51.43790054321289	11	164.1999969482422	13	12	13	12	82	0.15853658536585366	0.44057736069433573	6	1
b17	b17.a2	b17.a2.a1	sp|O75122|CLAP2_HUMAN CLIP-associating protein 2 OS=Homo sapiens GN=CLASP2 PE=1 SV=2	-12.508358001708984	3	140.89999389648438	3	2	3	2	69	0.043478260869565216	0.10529514112602167	8	1
b17	b17.a2	b17.a2.a2	tr|E3W994|E3W994_HUMAN CLIP-associating protein 2 OS=Homo sapiens GN=CLASP2 PE=2 SV=2	-12.508358001708984	3	138.60000610351562	3	2	3	2	68	0.04411764705882353	0.10692360051760796	8	1
b17	b17.a2	b17.a2.a3	tr|E7ERI8|E7ERI8_HUMAN CLIP-associating protein 2 OS=Homo sapiens GN=CLASP2 PE=2 SV=1	-12.508358001708984	2	165.39999389648438	3	2	3	2	79	0.0379746835443038	0.0913767146512734	8	1
b17	b17.a2	b17.a2.a4	tr|E7EW49|E7EW49_HUMAN CLIP-associating protein 2 OS=Homo sapiens GN=CLASP2 PE=2 SV=1	-12.508358001708984	2	165.39999389648438	3	2	3	2	79	0.0379746835443038	0.0913767146512734	8	1
b17	b17.a2	b17.a2.a5	tr|E9PBA6|E9PBA6_HUMAN CLIP-associating protein 2 OS=Homo sapiens GN=CLASP2 PE=2 SV=2	-12.508358001708984	4	108.4000015258789	3	2	3	2	53	0.05660377358490566	0.13920996073926895	8	1
b17	b17.a2	b17.a2.a6	tr|F5H3X0|F5H3X0_HUMAN CLIP-associating protein 2 OS=Homo sapiens GN=CLASP2 PE=2 SV=1	-12.508358001708984	3	115.80000305175781	3	2	3	2	58	0.05172413793103448	0.12648169233588624	8	1
b17	b17.a2	b17.a2.a7	tr|F5H604|F5H604_HUMAN CLIP-associating protein 2 OS=Homo sapiens GN=CLASP2 PE=2 SV=1	-12.508358001708984	2	164.5	3	2	3	2	79	0.0379746835443038	0.0913767146512734	8	1
b17	b17.a2	b17.a2.a8	tr|J3KR49|J3KR49_HUMAN CLIP-associating protein 2 OS=Homo sapiens GN=CLASP2 PE=4 SV=1	-12.508358001708984	3	140.6999969482422	3	2	3	2	69	0.043478260869565216	0.10529514112602167	8	1
b18	b18.a1	b18.a1.a1	sp|P12268|IMDH2_HUMAN Inosine-5'-monophosphate dehydrogenase 2 OS=Homo sapiens GN=IMPDH2 PE=1 SV=2	-58.697288513183594	29	55.70000076293945	15		13		20	0.75	4.623413251903491	2	1
b18	b18.a1	b18.a1.a2	tr|H0Y4R1|H0Y4R1_HUMAN Inosine-5'-monophosphate dehydrogenase 2 (Fragment) OS=Homo sapiens GN=IMPDH2 PE=3 SV=1	-58.697288513183594	31	50.79999923706055	15		13		21	0.7142857142857143	4.179474679231212	2	1
b19	b19.a1	b19.a1.a1	sp|P17480-2|UBF1_HUMAN Isoform UBF2 of Nucleolar transcription factor 1 OS=Homo sapiens GN=UBTF	-42.00124740600586	20	84.80000305175781	14		13		27	0.5185185185185185	2.3000347911252845	3	1
b19	b19.a1	b19.a1.a2	sp|P17480|UBF1_HUMAN Nucleolar transcription factor 1 OS=Homo sapiens GN=UBTF PE=1 SV=1	-42.00124740600586	19	89.19999694824219	14		13		29	0.4827586206896552	2.0391953823131974	3	1
b19	b19.a1	b19.a1.a3	tr|E9PKP7|E9PKP7_HUMAN Nucleolar transcription factor 1 OS=Homo sapiens GN=UBTF PE=2 SV=1	-42.00124740600586	20	87.30000305175781	14		13		29	0.4827586206896552	2.0391953823131974	3	1
b20	b20.a1	b20.a1.a1	sp|O43663|PRC1_HUMAN Protein regulator of cytokinesis 1 OS=Homo sapiens GN=PRC1 PE=1 SV=2	-37.77334213256836	19	71.5	13		10		29	0.4482758620689655	1.8072162039411772	1	1
b21	b21.a1	b21.a1.a1	sp|P17844|DDX5_HUMAN Probable ATP-dependent RNA helicase DDX5 OS=Homo sapiens GN=DDX5 PE=1 SV=1	-23.580881118774414	12	69.0	8	6	8	6	26	0.3076923076923077	1.0309176209047357	3	1
b21	b21.a1	b21.a1.a2	tr|B4DLW8|B4DLW8_HUMAN Probable ATP-dependent RNA helicase DDX5 OS=Homo sapiens GN=DDX5 PE=2 SV=1	-23.580881118774414	14	60.400001525878906	8	6	8	6	24	0.3333333333333333	1.1544346900318838	3	1
b21	b21.a1	b21.a1.a3	tr|J3KTA4|J3KTA4_HUMAN Probable ATP-dependent RNA helicase DDX5 OS=Homo sapiens GN=DDX5 PE=4 SV=1	-23.580881118774414	12	68.9000015258789	8	6	8	6	26	0.3076923076923077	1.0309176209047357	3	1
b21	b21.a2	b21.a2.a1	sp|Q92841-1|DDX17_HUMAN Isoform 2 of Probable ATP-dependent RNA helicase DDX17 OS=Homo sapiens GN=DDX17	-23.10906219482422	9	72.19999694824219	6	4	6	4	26	0.23076923076923078	0.7012542798525889	6	1
b21	b21.a2	b21.a2.a2	sp|Q92841-2|DDX17_HUMAN Isoform 3 of Probable ATP-dependent RNA helicase DDX17 OS=Homo sapiens GN=DDX17	-23.10906219482422	9	72.4000015258789	6	4	6	4	26	0.23076923076923078	0.7012542798525889	6	1
b21	b21.a2	b21.a2.a3	sp|Q92841-3|DDX17_HUMAN Isoform 4 of Probable ATP-dependent RNA helicase DDX17 OS=Homo sapiens GN=DDX17	-23.10906219482422	9	72.4000015258789	6	4	6	4	26	0.23076923076923078	0.7012542798525889	6	1
b21	b21.a2	b21.a2.a4	sp|Q92841|DDX17_HUMAN Probable ATP-dependent RNA helicase DDX17 OS=Homo sapiens GN=DDX17 PE=1 SV=2	-23.10906219482422	8	80.0999984741211	6	4	6	4	31	0.1935483870967742	0.561523006000497	6	1
b21	b21.a2	b21.a2.a5	tr|C9JMU5|C9JMU5_HUMAN Probable ATP-dependent RNA helicase DDX17 OS=Homo sapiens GN=DDX17 PE=2 SV=1	-23.10906219482422	9	72.4000015258789	6	4	6	4	26	0.23076923076923078	0.7012542798525889	6	1
b21	b21.a2	b21.a2.a6	tr|H3BLZ8|H3BLZ8_HUMAN Probable ATP-dependent RNA helicase DDX17 OS=Homo sapiens GN=DDX17 PE=2 SV=1	-23.10906219482422	8	80.30000305175781	6	4	6	4	31	0.1935483870967742	0.561523006000497	6	1
b21	b21.a3	b21.a3.a1	sp|Q9H0S4-2|DDX47_HUMAN Isoform 2 of Probable ATP-dependent RNA helicase DDX47 OS=Homo sapiens GN=DDX47	-6.759450435638428	5	45.0	2	1	2	1	16	0.125	0.33352143216332397	2	1
b21	b21.a3	b21.a3.a2	sp|Q9H0S4|DDX47_HUMAN Probable ATP-dependent RNA helicase DDX47 OS=Homo sapiens GN=DDX47 PE=1 SV=1	-6.759450435638428	5	50.5	2	1	2	1	17	0.11764705882352941	0.31113393742156426	2	1
b22	b22.a1	b22.a1.a1	sp|P26358-2|DNMT1_HUMAN Isoform 2 of DNA (cytosine-5)-methyltransferase 1 OS=Homo sapiens GN=DNMT1	-51.46732711791992	9	184.5	13		12		67	0.19402985074626866	0.5632550875412283	3	1
b22	b22.a1	b22.a1.a2	sp|P26358|DNMT1_HUMAN DNA (cytosine-5)-methyltransferase 1 OS=Homo sapiens GN=DNMT1 PE=1 SV=2	-51.46732711791992	9	182.89999389648438	13		12		66	0.19696969696969696	0.5738730431619035	3	1
b22	b22.a1	b22.a1.a3	tr|F5GX68|F5GX68_HUMAN Cytosine-specific methyltransferase OS=Homo sapiens GN=DNMT1 PE=2 SV=1	-51.46732711791992	9	183.10000610351562	13		12		66	0.19696969696969696	0.5738730431619035	3	1
b23	b23.a1	b23.a1.a1	sp|Q14527|HLTF_HUMAN Helicase-like transcription factor OS=Homo sapiens GN=HLTF PE=1 SV=2	-44.33709716796875	13	113.69999694824219	12		11		47	0.2553191489361702	0.8001933328915447	1	1
b24	b24.a1	b24.a1.a1	sp|P46087-4|NOP2_HUMAN Isoform 4 of Putative ribosomal RNA methyltransferase NOP2 OS=Homo sapiens GN=NOP2	-55.96638488769531	19	92.69999694824219	12		12		29	0.41379310344827586	1.5929437974046672	2	1
b24	b24.a1	b24.a1.a2	sp|P46087|NOP2_HUMAN Putative ribosomal RNA methyltransferase NOP2 OS=Homo sapiens GN=NOP2 PE=1 SV=2	-55.96638488769531	20	89.0999984741211	12		12		28	0.42857142857142855	1.6826957952797255	2	1
b25	b25.a1	b25.a1.a1	sp|Q06330-5|SUH_HUMAN Isoform 5 of Recombining binding protein suppressor of hairless OS=Homo sapiens GN=RBPJ	-38.411598205566406	24	51.79999923706055	12		8		17	0.7058823529411765	4.080218046913021	3	1
b25	b25.a1	b25.a1.a2	sp|Q06330-6|SUH_HUMAN Isoform 6 of Recombining binding protein suppressor of hairless OS=Homo sapiens GN=RBPJ	-38.411598205566406	22	54.29999923706055	12		8		17	0.7058823529411765	4.080218046913021	3	1
b25	b25.a1	b25.a1.a3	sp|Q06330-7|SUH_HUMAN Isoform 7 of Recombining binding protein suppressor of hairless OS=Homo sapiens GN=RBPJ	-38.411598205566406	22	54.20000076293945	12		8		17	0.7058823529411765	4.080218046913021	3	1
b26	b26.a1	b26.a1.a1	sp|Q5T8P6-2|RBM26_HUMAN Isoform 2 of RNA-binding protein 26 OS=Homo sapiens GN=RBM26	-34.4860954284668	11	110.80000305175781	11		10		26	0.4230769230769231	1.648969287610528	2	1
b26	b26.a1	b26.a1.a2	sp|Q5T8P6|RBM26_HUMAN RNA-binding protein 26 OS=Homo sapiens GN=RBM26 PE=1 SV=3	-34.4860954284668	11	113.4000015258789	11		10		27	0.4074074074074074	1.5550970903525068	2	1
b27	b27.a1	b27.a1.a1	sp|O43290|SNUT1_HUMAN U4/U6.U5 tri-snRNP-associated protein 1 OS=Homo sapiens GN=SART1 PE=1 SV=1	-41.990882873535156	18	90.0999984741211	11		11		35	0.3142857142857143	1.06198600950222	1	1
b28	b28.a1	b28.a1.a1	sp|Q9UHX1-6|PUF60_HUMAN Isoform 6 of Poly(U)-binding-splicing factor PUF60 OS=Homo sapiens GN=PUF60	-37.132999420166016	27	55.29999923706055	11		9		23	0.4782608695652174	2.0078825180430995	1	1
b29	b29.a1	b29.a1.a1	sp|Q8N684-2|CPSF7_HUMAN Isoform 2 of Cleavage and polyadenylation specificity factor subunit 7 OS=Homo sapiens GN=CPSF7	-34.63407516479492	22	51.0	10		9		17	0.5882352941176471	2.874675120456131	3	1
b29	b29.a1	b29.a1.a2	sp|Q8N684-3|CPSF7_HUMAN Isoform 3 of Cleavage and polyadenylation specificity factor subunit 7 OS=Homo sapiens GN=CPSF7	-34.63407516479492	20	56.20000076293945	10		9		18	0.5555555555555556	2.5938136638046276	3	1
b29	b29.a1	b29.a1.a3	sp|Q8N684|CPSF7_HUMAN Cleavage and polyadenylation specificity factor subunit 7 OS=Homo sapiens GN=CPSF7 PE=1 SV=1	-34.63407516479492	22	51.900001525878906	10		9		17	0.5882352941176471	2.874675120456131	3	1
b30	b30.a1	b30.a1.a1	sp|Q16666-2|IF16_HUMAN Isoform 2 of Gamma-interferon-inducible protein 16 OS=Homo sapiens GN=IFI16	-37.116817474365234	16	81.9000015258789	10		10		32	0.3125	1.0535250264571463	2	1
b30	b30.a1	b30.a1.a2	sp|Q16666|IF16_HUMAN Gamma-interferon-inducible protein 16 OS=Homo sapiens GN=IFI16 PE=1 SV=3	-37.116817474365234	15	88.0999984741211	10		10		32	0.3125	1.0535250264571463	2	1
b31	b31.a1	b31.a1.a1	sp|P35659|DEK_HUMAN Protein DEK OS=Homo sapiens GN=DEK PE=1 SV=1	-30.659502029418945	26	42.599998474121094	10		8		17	0.5882352941176471	2.874675120456131	1	1
b32	b32.a1	b32.a1.a1	sp|Q9UNY4|TTF2_HUMAN Transcription termination factor 2 OS=Homo sapiens GN=TTF2 PE=1 SV=2	-35.61777114868164	10	129.39999389648438	10		10		62	0.16129032258064516	0.4497406703726321	1	1
b33	b33.a1	b33.a1.a1	sp|O43719|HTSF1_HUMAN HIV Tat-specific factor 1 OS=Homo sapiens GN=HTATSF1 PE=1 SV=1	-38.59600067138672	16	85.69999694824219	9		9		45	0.2	0.5848931924611136	1	1
b34	b34.a1	b34.a1.a1	sp|Q00839|HNRPU_HUMAN Heterogeneous nuclear ribonucleoprotein U OS=Homo sapiens GN=HNRNPU PE=1 SV=6	-34.45166778564453	13	90.4000015258789	9		8		24	0.375	1.371373705661655	1	1
b35	b35.a1	b35.a1.a1	sp|Q01780-2|EXOSX_HUMAN Isoform 2 of Exosome component 10 OS=Homo sapiens GN=EXOSC10	-34.66667938232422	12	97.9000015258789	9		9		44	0.20454545454545456	0.6015682644458353	2	1
b35	b35.a1	b35.a1.a2	sp|Q01780|EXOSX_HUMAN Exosome component 10 OS=Homo sapiens GN=EXOSC10 PE=1 SV=2	-34.66667938232422	11	100.5999984741211	9		9		46	0.1956521739130435	0.569105605590212	2	1
b36	b36.a1	b36.a1.a1	sp|Q16531|DDB1_HUMAN DNA damage-binding protein 1 OS=Homo sapiens GN=DDB1 PE=1 SV=1	-22.36802864074707	7	126.80000305175781	9		9		50	0.18	0.5135612484362082	1	1
b37	b37.a1	b37.a1.a1	sp|Q9Y2K7|KDM2A_HUMAN Lysine-specific demethylase 2A OS=Homo sapiens GN=KDM2A PE=1 SV=3	-32.122562408447266	8	132.60000610351562	9		9		51	0.17647058823529413	0.5013107289081733	1	1
b38	b38.a1	b38.a1.a1	sp|Q96T60|PNKP_HUMAN Bifunctional polynucleotide phosphatase/kinase OS=Homo sapiens GN=PNKP PE=1 SV=1	-39.837242126464844	25	56.900001525878906	9		9		27	0.3333333333333333	1.1544346900318838	2	1
b38	b38.a1	b38.a1.a2	tr|M0QYH2|M0QYH2_HUMAN Bifunctional polynucleotide phosphatase/kinase OS=Homo sapiens GN=PNKP PE=4 SV=1	-39.837242126464844	27	53.5	9		9		25	0.36	1.2908676527677732	2	1
b39	b39.a1	b39.a1.a1	sp|Q04837|SSBP_HUMAN Single-stranded DNA-binding protein, mitochondrial OS=Homo sapiens GN=SSBP1 PE=1 SV=1	-29.49177360534668	45	17.200000762939453	9		6		8	1.125	12.33521432163324	1	1
b40	b40.a1	b40.a1.a1	sp|P11387|TOP1_HUMAN DNA topoisomerase 1 OS=Homo sapiens GN=TOP1 PE=1 SV=2	-25.601163864135742	11	90.5999984741211	8		8		35	0.22857142857142856	0.692666615037876	1	1
b41	b41.a1	b41.a1.a1	sp|O00712-4|NFIB_HUMAN Isoform 4 of Nuclear factor 1 B-type OS=Homo sapiens GN=NFIB	-10.018441200256348	12	52.900001525878906	5	4	5	4	18	0.2777777777777778	0.8957356524063758	6	1
b41	b41.a1	b41.a1.a2	sp|O00712-5|NFIB_HUMAN Isoform 5 of Nuclear factor 1 B-type OS=Homo sapiens GN=NFIB	-10.018441200256348	12	55.099998474121094	5	4	5	4	18	0.2777777777777778	0.8957356524063758	6	1
b41	b41.a1	b41.a1.a3	sp|O00712|NFIB_HUMAN Nuclear factor 1 B-type OS=Homo sapiens GN=NFIB PE=1 SV=2	-10.018441200256348	14	47.29999923706055	5	4	5	4	15	0.3333333333333333	1.1544346900318838	6	1
b41	b41.a1	b41.a1.a4	tr|Q5VW26|Q5VW26_HUMAN Nuclear factor 1 OS=Homo sapiens GN=NFIB PE=2 SV=1	-10.018441200256348	10	63.29999923706055	5	4	5	4	18	0.2777777777777778	0.8957356524063758	6	1
b41	b41.a1	b41.a1.a5	tr|Q5VW27|Q5VW27_HUMAN Nuclear factor 1 OS=Homo sapiens GN=NFIB PE=2 SV=1	-10.018441200256348	12	54.70000076293945	5	4	5	4	16	0.3125	1.0535250264571463	6	1
b41	b41.a1	b41.a1.a6	tr|Q5VW30|Q5VW30_HUMAN Nuclear factor 1 OS=Homo sapiens GN=NFIB PE=2 SV=1	-10.018441200256348	10	62.5	5	4	5	4	19	0.2631578947368421	0.8329807108324359	6	1
b41	b41.a2	b41.a2.a1	sp|P08651-2|NFIC_HUMAN Isoform 1 of Nuclear factor 1 C-type OS=Homo sapiens GN=NFIC	-10.10374927520752	7	54.599998474121094	4	3	3	2	20	0.2	0.5848931924611136	6	1
b41	b41.a2	b41.a2.a2	sp|P08651-3|NFIC_HUMAN Isoform 2 of Nuclear factor 1 C-type OS=Homo sapiens GN=NFIC	-10.10374927520752	8	47.79999923706055	4	3	3	2	18	0.2222222222222222	0.6681005372000588	6	1
b41	b41.a2	b41.a2.a3	sp|P08651-4|NFIC_HUMAN Isoform 3 of Nuclear factor 1 C-type OS=Homo sapiens GN=NFIC	-10.10374927520752	9	45.29999923706055	4	3	3	2	16	0.25	0.7782794100389228	6	1
b41	b41.a2	b41.a2.a4	sp|P08651-5|NFIC_HUMAN Isoform 5 of Nuclear factor 1 C-type OS=Homo sapiens GN=NFIC	-10.10374927520752	8	47.5	4	3	3	2	16	0.25	0.7782794100389228	6	1
b41	b41.a2	b41.a2.a5	sp|P08651-6|NFIC_HUMAN Isoform 6 of Nuclear factor 1 C-type OS=Homo sapiens GN=NFIC	-10.10374927520752	8	48.79999923706055	4	3	3	2	17	0.23529411764705882	0.7190722018585745	6	1
b41	b41.a2	b41.a2.a6	sp|P08651|NFIC_HUMAN Nuclear factor 1 C-type OS=Homo sapiens GN=NFIC PE=1 SV=2	-10.10374927520752	7	55.5	4	3	3	2	19	0.21052631578947367	0.6237767391887217	6	1
b42	b42.a1	b42.a1.a1	sp|Q96QC0|PP1RA_HUMAN Serine/threonine-protein phosphatase 1 regulatory subunit 10 OS=Homo sapiens GN=PPP1R10 PE=1 SV=1	-27.23088264465332	12	98.9000015258789	8		8		42	0.19047619047619047	0.5505157798326246	1	1
b43	b43.a1	b43.a1.a1	sp|Q8N5C6|SRBD1_HUMAN S1 RNA-binding domain-containing protein 1 OS=Homo sapiens GN=SRBD1 PE=1 SV=2	-16.497203826904297	7	111.5999984741211	8		7		49	0.16326530612244897	0.45634847750124385	1	1
b44	b44.a1	b44.a1.a1	sp|P18074|ERCC2_HUMAN TFIIH basal transcription factor complex helicase XPD subunit OS=Homo sapiens GN=ERCC2 PE=1 SV=1	-23.055883407592773	9	86.69999694824219	7	6	6	5	32	0.21875	0.6548170999431815	2	1
b44	b44.a1	b44.a1.a2	tr|A8MX75|A8MX75_HUMAN TFIIH basal transcription factor complex helicase XPD subunit (Fragment) OS=Homo sapiens GN=ERCC2 PE=4 SV=2	-23.055883407592773	10	80.4000015258789	7	6	6	5	30	0.23333333333333334	0.7113283041617808	2	1
b44	b44.a2	b44.a2.a1	tr|K7ENL1|K7ENL1_HUMAN TFIIH basal transcription factor complex helicase XPD subunit (Fragment) OS=Homo sapiens GN=ERCC2 PE=4 SV=1	-6.373659610748291	20	12.699999809265137	2	1	2	1	6	0.3333333333333333	1.1544346900318838	1	1
b45	b45.a1	b45.a1.a1	sp|P49711|CTCF_HUMAN Transcriptional repressor CTCF OS=Homo sapiens GN=CTCF PE=1 SV=1	-16.864896774291992	8	82.5999984741211	7		6		19	0.3684210526315789	1.3357214690901222	1	1
b46	b46.a1	b46.a1.a1	sp|P18887|XRCC1_HUMAN DNA repair protein XRCC1 OS=Homo sapiens GN=XRCC1 PE=1 SV=2	-21.21993064880371	12	69.30000305175781	7		7		21	0.3333333333333333	1.1544346900318838	2	1
b46	b46.a1	b46.a1.a2	tr|F5H8D7|F5H8D7_HUMAN DNA repair protein XRCC1 OS=Homo sapiens GN=XRCC1 PE=2 SV=1	-21.21993064880371	13	65.80000305175781	7		7		20	0.35	1.2387211385683394	2	1
b47	b47.a1	b47.a1.a1	sp|Q9BW19|KIFC1_HUMAN Kinesin-like protein KIFC1 OS=Homo sapiens GN=KIFC1 PE=1 SV=2	-22.31614875793457	13	73.5999984741211	7		7		33	0.21212121212121213	0.6297508346206442	1	1
b48	b48.a1	b48.a1.a1	sp|Q7L014|DDX46_HUMAN Probable ATP-dependent RNA helicase DDX46 OS=Homo sapiens GN=DDX46 PE=1 SV=2	-27.370561599731445	9	117.19999694824219	7		7		43	0.16279069767441862	0.45475781084804767	1	1
b49	b49.a1	b49.a1.a1	sp|P43246-2|MSH2_HUMAN Isoform 2 of DNA mismatch repair protein Msh2 OS=Homo sapiens GN=MSH2	-25.865131378173828	9	97.0999984741211	7		7		32	0.21875	0.6548170999431815	2	1
b49	b49.a1	b49.a1.a2	sp|P43246|MSH2_HUMAN DNA mismatch repair protein Msh2 OS=Homo sapiens GN=MSH2 PE=1 SV=1	-25.865131378173828	8	104.5999984741211	7		7		35	0.2	0.5848931924611136	2	1
b50	b50.a1	b50.a1.a1	sp|P11142|HSP7C_HUMAN Heat shock cognate 71 kDa protein OS=Homo sapiens GN=HSPA8 PE=1 SV=1	-23.140790939331055	9	70.80000305175781	5	4	5	4	25	0.2	0.5848931924611136	2	1
b50	b50.a1	b50.a1.a2	tr|E9PKE3|E9PKE3_HUMAN Heat shock cognate 71 kDa protein OS=Homo sapiens GN=HSPA8 PE=2 SV=1	-23.140790939331055	10	68.69999694824219	5	4	5	4	24	0.20833333333333334	0.6155980984398741	2	1
b50	b50.a2	b50.a2.a1	sp|P11021|GRP78_HUMAN 78 kDa glucose-regulated protein OS=Homo sapiens GN=HSPA5 PE=1 SV=2	-8.131061553955078	4	72.19999694824219	2	1	2	1	27	0.07407407407407407	0.18597101233766966	1	1
b50	b50.a3	b50.a3.a1	sp|P34931|HS71L_HUMAN Heat shock 70 kDa protein 1-like OS=Homo sapiens GN=HSPA1L PE=1 SV=2	-7.29705286026001	4	70.19999694824219	2	1	2	1	24	0.08333333333333333	0.21152765862858836	1	1
b51	b51.a1	b51.a1.a1	sp|Q12800-3|TFCP2_HUMAN Isoform 3 of Alpha-globin transcription factor CP2 OS=Homo sapiens GN=TFCP2	-18.19621467590332	15	51.29999923706055	5	3	5	3	14	0.35714285714285715	1.2758459260747883	2	1
b51	b51.a1	b51.a1.a2	sp|Q12800|TFCP2_HUMAN Alpha-globin transcription factor CP2 OS=Homo sapiens GN=TFCP2 PE=1 SV=2	-18.19621467590332	14	57.099998474121094	5	3	5	3	16	0.3125	1.0535250264571463	2	1
b51	b51.a2	b51.a2.a1	sp|Q9NZI7-4|UBIP1_HUMAN Isoform 2 of Upstream-binding protein 1 OS=Homo sapiens GN=UBP1	-17.455852508544922	11	56.29999923706055	4	2	4	2	13	0.3076923076923077	1.0309176209047357	2	1
b51	b51.a2	b51.a2.a2	sp|Q9NZI7|UBIP1_HUMAN Upstream-binding protein 1 OS=Homo sapiens GN=UBP1 PE=2 SV=1	-17.455852508544922	10	60.400001525878906	4	2	4	2	16	0.25	0.7782794100389228	2	1
b52	b52.a1	b52.a1.a1	sp|Q14978-2|NOLC1_HUMAN Isoform Beta of Nucleolar and coiled-body phosphoprotein 1 OS=Homo sapiens GN=NOLC1	-16.911121368408203	9	74.5999984741211	6		6		25	0.24	0.7378008287493754	3	1
b52	b52.a1	b52.a1.a2	sp|Q14978-3|NOLC1_HUMAN Isoform 3 of Nucleolar and coiled-body phosphoprotein 1 OS=Homo sapiens GN=NOLC1	-16.911121368408203	9	73.5999984741211	6		6		23	0.2608695652173913	0.8233480008684411	3	1
b52	b52.a1	b52.a1.a3	sp|Q14978|NOLC1_HUMAN Nucleolar and coiled-body phosphoprotein 1 OS=Homo sapiens GN=NOLC1 PE=1 SV=2	-16.911121368408203	9	73.5	6		6		24	0.25	0.7782794100389228	3	1
b53	b53.a1	b53.a1.a1	sp|Q15424-2|SAFB1_HUMAN Isoform 2 of Scaffold attachment factor B1 OS=Homo sapiens GN=SAFB	-20.379928588867188	7	95.0	6		6		26	0.23076923076923078	0.7012542798525889	6	1
b53	b53.a1	b53.a1.a2	sp|Q15424-3|SAFB1_HUMAN Isoform 3 of Scaffold attachment factor B1 OS=Homo sapiens GN=SAFB	-20.379928588867188	6	102.69999694824219	6		6		27	0.2222222222222222	0.6681005372000588	6	1
b53	b53.a1	b53.a1.a3	sp|Q15424-4|SAFB1_HUMAN Isoform 4 of Scaffold attachment factor B1 OS=Homo sapiens GN=SAFB	-20.379928588867188	6	102.5999984741211	6		6		27	0.2222222222222222	0.6681005372000588	6	1
b53	b53.a1	b53.a1.a4	sp|Q15424|SAFB1_HUMAN Scaffold attachment factor B1 OS=Homo sapiens GN=SAFB PE=1 SV=4	-20.379928588867188	6	102.5	6		6		27	0.2222222222222222	0.6681005372000588	6	1
b53	b53.a1	b53.a1.a5	tr|B7Z2F6|B7Z2F6_HUMAN Scaffold attachment factor B1 OS=Homo sapiens GN=SAFB PE=2 SV=1	-20.379928588867188	8	85.9000015258789	6		6		23	0.2608695652173913	0.8233480008684411	6	1
b53	b53.a1	b53.a1.a6	tr|F5GZU3|F5GZU3_HUMAN Scaffold attachment factor B1 OS=Homo sapiens GN=SAFB PE=2 SV=1	-20.379928588867188	8	84.5	6		6		24	0.25	0.7782794100389228	6	1
b54	b54.a1	b54.a1.a1	sp|Q99661-2|KIF2C_HUMAN Isoform 2 of Kinesin-like protein KIF2C OS=Homo sapiens GN=KIF2C	-16.100141525268555	11	75.4000015258789	6		6		30	0.2	0.5848931924611136	2	1
b54	b54.a1	b54.a1.a2	sp|Q99661|KIF2C_HUMAN Kinesin-like protein KIF2C OS=Homo sapiens GN=KIF2C PE=1 SV=2	-16.100141525268555	11	81.19999694824219	6		6		34	0.17647058823529413	0.5013107289081733	2	1
b55	b55.a1	b55.a1.a1	sp|Q9GZS1-2|RPA49_HUMAN Isoform 2 of DNA-directed RNA polymerase I subunit RPA49 OS=Homo sapiens GN=POLR1E	-18.746158599853516	16	47.099998474121094	6		6		21	0.2857142857142857	0.9306977288832501	1	1
b56	b56.a1	b56.a1.a1	sp|Q9Y5B9|SP16H_HUMAN FACT complex subunit SPT16 OS=Homo sapiens GN=SUPT16H PE=1 SV=1	-17.929697036743164	6	119.69999694824219	6		6		40	0.15	0.4125375446227544	1	1
b57	b57.a1	b57.a1.a1	sp|P09661|RU2A_HUMAN U2 small nuclear ribonucleoprotein A' OS=Homo sapiens GN=SNRPA1 PE=1 SV=2	-28.80870246887207	29	28.299999237060547	6		6		9	0.6666666666666666	3.6415888336127784	1	1
b58	b58.a1	b58.a1.a1	sp|Q2TAY7|SMU1_HUMAN WD40 repeat-containing protein SMU1 OS=Homo sapiens GN=SMU1 PE=1 SV=2	-25.38509750366211	17	57.400001525878906	6		6		22	0.2727272727272727	0.8738174228603839	1	1
b59	b59.a1	b59.a1.a1	sp|Q07666-2|KHDR1_HUMAN Isoform 2 of KH domain-containing, RNA-binding, signal transduction-associated protein 1 OS=Homo sapiens GN=KHDRBS1	-12.097344398498535	8	45.70000076293945	5		3		8	0.625	3.2169650342858223	2	1
b59	b59.a1	b59.a1.a2	sp|Q07666|KHDR1_HUMAN KH domain-containing, RNA-binding, signal transduction-associated protein 1 OS=Homo sapiens GN=KHDRBS1 PE=1 SV=1	-12.097344398498535	8	48.099998474121094	5		3		9	0.5555555555555556	2.5938136638046276	2	1
b60	b60.a1	b60.a1.a1	sp|Q96T37-2|RBM15_HUMAN Isoform 2 of Putative RNA-binding protein 15 OS=Homo sapiens GN=RBM15	-20.164873123168945	6	104.5999984741211	5		5		42	0.11904761904761904	0.3153690504363762	3	1
b60	b60.a1	b60.a1.a2	sp|Q96T37-3|RBM15_HUMAN Isoform 3 of Putative RNA-binding protein 15 OS=Homo sapiens GN=RBM15	-20.164873123168945	6	106.19999694824219	5		5		42	0.11904761904761904	0.3153690504363762	3	1
b60	b60.a1	b60.a1.a3	sp|Q96T37|RBM15_HUMAN Putative RNA-binding protein 15 OS=Homo sapiens GN=RBM15 PE=1 SV=2	-20.164873123168945	6	107.0	5		5		44	0.11363636363636363	0.2990813969063477	3	1
b61	b61.a1	b61.a1.a1	sp|Q9BXP5-2|SRRT_HUMAN Isoform 2 of Serrate RNA effector molecule homolog OS=Homo sapiens GN=SRRT	-16.554473876953125	6	100.0999984741211	5		5		37	0.13513513513513514	0.36500780654601406	5	1
b61	b61.a1	b61.a1.a2	sp|Q9BXP5-3|SRRT_HUMAN Isoform 3 of Serrate RNA effector molecule homolog OS=Homo sapiens GN=SRRT	-16.554473876953125	6	100.4000015258789	5		5		36	0.1388888888888889	0.37685716485275833	5	1
b61	b61.a1	b61.a1.a3	sp|Q9BXP5-4|SRRT_HUMAN Isoform 4 of Serrate RNA effector molecule homolog OS=Homo sapiens GN=SRRT	-16.554473876953125	6	100.0	5		5		36	0.1388888888888889	0.37685716485275833	5	1
b61	b61.a1	b61.a1.a4	sp|Q9BXP5-5|SRRT_HUMAN Isoform 5 of Serrate RNA effector molecule homolog OS=Homo sapiens GN=SRRT	-16.554473876953125	7	96.0	5		5		34	0.14705882352941177	0.40300372319057365	5	1
b61	b61.a1	b61.a1.a5	sp|Q9BXP5|SRRT_HUMAN Serrate RNA effector molecule homolog OS=Homo sapiens GN=SRRT PE=1 SV=1	-16.554473876953125	6	100.5	5		5		37	0.13513513513513514	0.36500780654601406	5	1
b62	b62.a1	b62.a1.a1	sp|O00571-2|DDX3X_HUMAN Isoform 2 of ATP-dependent RNA helicase DDX3X OS=Homo sapiens GN=DDX3X	-17.8801212310791	10	71.19999694824219	5		5		32	0.15625	0.4330125702369627	2	1
b62	b62.a1	b62.a1.a2	sp|O00571|DDX3X_HUMAN ATP-dependent RNA helicase DDX3X OS=Homo sapiens GN=DDX3X PE=1 SV=3	-17.8801212310791	10	73.0999984741211	5		5		33	0.15151515151515152	0.4174741629268053	2	1
b63	b63.a1	b63.a1.a1	sp|P62314|SMD1_HUMAN Small nuclear ribonucleoprotein Sm D1 OS=Homo sapiens GN=SNRPD1 PE=1 SV=1	-12.101970672607422	37	13.199999809265137	5		4		4	1.25	16.78279410038923	1	1
b64	b64.a1	b64.a1.a1	sp|P29372-2|3MG_HUMAN Isoform 2 of DNA-3-methyladenine glycosylase OS=Homo sapiens GN=MPG	-17.507083892822266	24	32.099998474121094	5		5		14	0.35714285714285715	1.2758459260747883	4	1
b64	b64.a1	b64.a1.a2	sp|P29372-4|3MG_HUMAN Isoform 3 of DNA-3-methyladenine glycosylase OS=Homo sapiens GN=MPG	-17.507083892822266	24	32.099998474121094	5		5		14	0.35714285714285715	1.2758459260747883	4	1
b64	b64.a1	b64.a1.a3	sp|P29372-5|3MG_HUMAN Isoform 4 of DNA-3-methyladenine glycosylase OS=Homo sapiens GN=MPG	-17.507083892822266	25	30.700000762939453	5		5		14	0.35714285714285715	1.2758459260747883	4	1
b64	b64.a1	b64.a1.a4	sp|P29372|3MG_HUMAN DNA-3-methyladenine glycosylase OS=Homo sapiens GN=MPG PE=1 SV=3	-17.507083892822266	23	32.79999923706055	5		5		15	0.3333333333333333	1.1544346900318838	4	1
b65	b65.a1	b65.a1.a1	sp|P20839-2|IMDH1_HUMAN Isoform 2 of Inosine-5'-monophosphate dehydrogenase 1 OS=Homo sapiens GN=IMPDH1	-12.501440048217773	14	52.5	5		5		20	0.25	0.7782794100389228	9	1
b65	b65.a1	b65.a1.a2	sp|P20839-3|IMDH1_HUMAN Isoform 3 of Inosine-5'-monophosphate dehydrogenase 1 OS=Homo sapiens GN=IMPDH1	-12.501440048217773	12	60.29999923706055	5		5		21	0.23809523809523808	0.7301957388458942	9	1
b65	b65.a1	b65.a1.a3	sp|P20839-4|IMDH1_HUMAN Isoform 4 of Inosine-5'-monophosphate dehydrogenase 1 OS=Homo sapiens GN=IMPDH1	-12.501440048217773	14	54.70000076293945	5		5		19	0.2631578947368421	0.8329807108324359	9	1
b65	b65.a1	b65.a1.a4	sp|P20839-5|IMDH1_HUMAN Isoform 5 of Inosine-5'-monophosphate dehydrogenase 1 OS=Homo sapiens GN=IMPDH1	-12.501440048217773	12	63.099998474121094	5		5		21	0.23809523809523808	0.7301957388458942	9	1
b65	b65.a1	b65.a1.a5	sp|P20839-6|IMDH1_HUMAN Isoform 6 of Inosine-5'-monophosphate dehydrogenase 1 OS=Homo sapiens GN=IMPDH1	-12.501440048217773	12	64.19999694824219	5		5		24	0.20833333333333334	0.6155980984398741	9	1
b65	b65.a1	b65.a1.a6	sp|P20839-7|IMDH1_HUMAN Isoform 7 of Inosine-5'-monophosphate dehydrogenase 1 OS=Homo sapiens GN=IMPDH1	-12.501440048217773	12	60.79999923706055	5		5		24	0.20833333333333334	0.6155980984398741	9	1
b65	b65.a1	b65.a1.a7	sp|P20839|IMDH1_HUMAN Inosine-5'-monophosphate dehydrogenase 1 OS=Homo sapiens GN=IMPDH1 PE=1 SV=2	-12.501440048217773	14	55.29999923706055	5		5		19	0.2631578947368421	0.8329807108324359	9	1
b65	b65.a1	b65.a1.a8	tr|C9J381|C9J381_HUMAN Inosine-5'-monophosphate dehydrogenase 1 OS=Homo sapiens GN=IMPDH1 PE=2 SV=1	-12.501440048217773	14	55.099998474121094	5		5		19	0.2631578947368421	0.8329807108324359	9	1
b65	b65.a1	b65.a1.a9	tr|E7EQS0|E7EQS0_HUMAN Inosine-5'-monophosphate dehydrogenase 1 OS=Homo sapiens GN=IMPDH1 PE=2 SV=1	-12.501440048217773	13	56.900001525878906	5		5		21	0.23809523809523808	0.7301957388458942	9	1
b66	b66.a1	b66.a1.a1	sp|Q9BUQ8|DDX23_HUMAN Probable ATP-dependent RNA helicase DDX23 OS=Homo sapiens GN=DDX23 PE=1 SV=3	-17.989267349243164	7	95.4000015258789	5		5		40	0.125	0.33352143216332397	1	1
b67	b67.a1	b67.a1.a1	sp|Q13123|RED_HUMAN Protein Red OS=Homo sapiens GN=IK PE=1 SV=3	-7.570353984832764	7	65.5	4		4		19	0.21052631578947367	0.6237767391887217	1	1
b68	b68.a1	b68.a1.a1	sp|P60709|ACTB_HUMAN Actin, cytoplasmic 1 OS=Homo sapiens GN=ACTB PE=1 SV=1	-12.041780471801758	10	41.599998474121094	4		4		15	0.26666666666666666	0.8478497974222909	5	1
b68	b68.a1	b68.a1.a2	sp|P63261|ACTG_HUMAN Actin, cytoplasmic 2 OS=Homo sapiens GN=ACTG1 PE=1 SV=1	-12.041780471801758	10	41.70000076293945	4		4		15	0.26666666666666666	0.8478497974222909	5	1
b68	b68.a1	b68.a1.a3	tr|I3L1U9|I3L1U9_HUMAN Actin, cytoplasmic 2, N-terminally processed (Fragment) OS=Homo sapiens GN=ACTG1 PE=2 SV=1	-12.041780471801758	18	23.799999237060547	4		4		10	0.4	1.5118864315095801	5	1
b68	b68.a1	b68.a1.a4	tr|I3L3I0|I3L3I0_HUMAN Actin, cytoplasmic 2, N-terminally processed (Fragment) OS=Homo sapiens GN=ACTG1 PE=2 SV=1	-12.041780471801758	18	23.799999237060547	4		4		10	0.4	1.5118864315095801	5	1
b68	b68.a1	b68.a1.a5	tr|I3L4N8|I3L4N8_HUMAN Actin, cytoplasmic 2, N-terminally processed (Fragment) OS=Homo sapiens GN=ACTG1 PE=2 SV=1	-12.041780471801758	16	26.799999237060547	4		4		11	0.36363636363636365	1.3101297000831598	5	1
b69	b69.a1	b69.a1.a1	sp|O94776|MTA2_HUMAN Metastasis-associated protein MTA2 OS=Homo sapiens GN=MTA2 PE=1 SV=1	-10.96010971069336	6	74.9000015258789	4		4		37	0.10810810810810811	0.2826498305280605	1	1
b70	b70.a1	b70.a1.a1	sp|Q13426-2|XRCC4_HUMAN Isoform 2 of DNA repair protein XRCC4 OS=Homo sapiens GN=XRCC4	-17.946762084960938	12	37.900001525878906	4		4		16	0.25	0.7782794100389228	3	1
b70	b70.a1	b70.a1.a2	sp|Q13426-3|XRCC4_HUMAN Isoform 3 of DNA repair protein XRCC4 OS=Homo sapiens GN=XRCC4	-17.946762084960938	13	35.29999923706055	4		4		13	0.3076923076923077	1.0309176209047357	3	1
b70	b70.a1	b70.a1.a3	sp|Q13426|XRCC4_HUMAN DNA repair protein XRCC4 OS=Homo sapiens GN=XRCC4 PE=1 SV=2	-17.946762084960938	12	38.20000076293945	4		4		16	0.25	0.7782794100389228	3	1
b71	b71.a1	b71.a1.a1	sp|Q8IVI9-2|NOSTN_HUMAN Isoform 2 of Nostrin OS=Homo sapiens GN=NOSTRIN	-9.69550895690918	10	54.400001525878906	4		4		26	0.15384615384615385	0.4251026703029981	4	1
b71	b71.a1	b71.a1.a2	sp|Q8IVI9-3|NOSTN_HUMAN Isoform 3 of Nostrin OS=Homo sapiens GN=NOSTRIN	-9.69550895690918	11	48.79999923706055	4		4		23	0.17391304347826086	0.4924955450518296	4	1
b71	b71.a1	b71.a1.a3	sp|Q8IVI9-4|NOSTN_HUMAN Isoform 4 of Nostrin OS=Homo sapiens GN=NOSTRIN	-9.69550895690918	8	64.19999694824219	4		4		29	0.13793103448275862	0.37382379588326287	4	1
b71	b71.a1	b71.a1.a4	sp|Q8IVI9|NOSTN_HUMAN Nostrin OS=Homo sapiens GN=NOSTRIN PE=1 SV=2	-9.69550895690918	9	57.5	4		4		28	0.14285714285714285	0.3894954943731377	4	1
b72	b72.a1	b72.a1.a1	sp|P16403|H12_HUMAN Histone H1.2 OS=Homo sapiens GN=HIST1H1C PE=1 SV=2	-14.39603328704834	22	21.299999237060547	4		4		4	1.0	9.0	1	1
b73	b73.a1	b73.a1.a1	sp|Q8NFW8-2|NEUA_HUMAN Isoform 2 of N-acylneuraminate cytidylyltransferase OS=Homo sapiens GN=CMAS	-12.60124397277832	17	29.5	4		4		10	0.4	1.5118864315095801	2	1
b73	b73.a1	b73.a1.a2	sp|Q8NFW8|NEUA_HUMAN N-acylneuraminate cytidylyltransferase OS=Homo sapiens GN=CMAS PE=1 SV=2	-12.60124397277832	10	48.29999923706055	4		4		19	0.21052631578947367	0.6237767391887217	2	1
b74	b74.a1	b74.a1.a1	sp|P50613|CDK7_HUMAN Cyclin-dependent kinase 7 OS=Homo sapiens GN=CDK7 PE=1 SV=1	-12.830490112304688	13	38.900001525878906	4		4		16	0.25	0.7782794100389228	1	1
b75	b75.a1	b75.a1.a1	sp|Q12905|ILF2_HUMAN Interleukin enhancer-binding factor 2 OS=Homo sapiens GN=ILF2 PE=1 SV=2	-9.687822341918945	11	42.900001525878906	4		3		11	0.36363636363636365	1.3101297000831598	1	1
b76	b76.a1	b76.a1.a1	sp|Q08945|SSRP1_HUMAN FACT complex subunit SSRP1 OS=Homo sapiens GN=SSRP1 PE=1 SV=1	-13.785304069519043	6	80.9000015258789	4		4		24	0.16666666666666666	0.46779926762206947	1	1
b77	b77.a1	b77.a1.a1	sp|P35527|K1C9_HUMAN Keratin, type I cytoskeletal 9 OS=Homo sapiens GN=KRT9 PE=1 SV=3	-17.728437423706055	3	61.900001525878906	3		3		21	0.14285714285714285	0.3894954943731377	1	1
b78	b78.a1	b78.a1.a1	sp|Q9NXV6|CARF_HUMAN CDKN2A-interacting protein OS=Homo sapiens GN=CDKN2AIP PE=1 SV=3	-16.425968170166016	8	61.0	3		3		29	0.10344827586206896	0.26896100316792215	1	1
b79	b79.a1	b79.a1.a1	sp|P26373|RL13_HUMAN 60S ribosomal protein L13 OS=Homo sapiens GN=RPL13 PE=1 SV=4	-12.218000411987305	16	24.200000762939453	3		3		8	0.375	1.371373705661655	1	1
b80	b80.a1	b80.a1.a1	sp|Q92769|HDAC2_HUMAN Histone deacetylase 2 OS=Homo sapiens GN=HDAC2 PE=1 SV=2	-9.372306823730469	5	55.20000076293945	3		3		17	0.17647058823529413	0.5013107289081733	3	1
b80	b80.a1	b80.a1.a2	tr|B3KRS5|B3KRS5_HUMAN Histone deacetylase OS=Homo sapiens GN=HDAC2 PE=2 SV=1	-9.372306823730469	6	51.900001525878906	3		3		15	0.2	0.5848931924611136	3	1
b80	b80.a1	b80.a1.a3	tr|J3KPW7|J3KPW7_HUMAN Histone deacetylase 2 OS=Homo sapiens GN=HDAC2 PE=4 SV=1	-9.372306823730469	4	65.4000015258789	3		3		23	0.13043478260869565	0.35031403786987303	3	1
b81	b81.a1	b81.a1.a1	sp|P98175-2|RBM10_HUMAN Isoform 2 of RNA-binding protein 10 OS=Homo sapiens GN=RBM10	-9.863913536071777	3	103.30000305175781	3		3		29	0.10344827586206896	0.26896100316792215	4	1
b81	b81.a1	b81.a1.a2	sp|P98175-3|RBM10_HUMAN Isoform 3 of RNA-binding protein 10 OS=Homo sapiens GN=RBM10	-9.863913536071777	4	94.30000305175781	3		3		26	0.11538461538461539	0.3043213867190053	4	1
b81	b81.a1	b81.a1.a3	sp|P98175-4|RBM10_HUMAN Isoform 4 of RNA-binding protein 10 OS=Homo sapiens GN=RBM10	-9.863913536071777	4	94.19999694824219	3		3		26	0.11538461538461539	0.3043213867190053	4	1
b81	b81.a1	b81.a1.a4	sp|P98175|RBM10_HUMAN RNA-binding protein 10 OS=Homo sapiens GN=RBM10 PE=1 SV=3	-9.863913536071777	3	103.4000015258789	3		3		29	0.10344827586206896	0.26896100316792215	4	1
b82	b82.a1	b82.a1.a1	sp|Q92466|DDB2_HUMAN DNA damage-binding protein 2 OS=Homo sapiens GN=DDB2 PE=1 SV=1	-8.986320495605469	6	47.70000076293945	3		3		17	0.17647058823529413	0.5013107289081733	1	1
b83	b83.a1	b83.a1.a1	sp|Q9NUX5-2|POTE1_HUMAN Isoform 2 of Protection of telomeres protein 1 OS=Homo sapiens GN=POT1	-9.95327091217041	5	60.400001525878906	3		3		19	0.15789473684210525	0.43844988828766285	3	1
b83	b83.a1	b83.a1.a2	sp|Q9NUX5|POTE1_HUMAN Protection of telomeres protein 1 OS=Homo sapiens GN=POT1 PE=1 SV=1	-9.95327091217041	5	71.30000305175781	3		3		21	0.14285714285714285	0.3894954943731377	3	1
b83	b83.a1	b83.a1.a3	tr|A8MTK3|A8MTK3_HUMAN POT1 protection of telomeres 1 homolog (S. pombe), isoform CRA_a OS=Homo sapiens GN=POT1 PE=2 SV=1	-9.95327091217041	6	56.70000076293945	3		3		16	0.1875	0.5399265260594921	3	1
b84	b84.a1	b84.a1.a1	sp|Q14676-2|MDC1_HUMAN Isoform 2 of Mediator of DNA damage checkpoint protein 1 OS=Homo sapiens GN=MDC1	-5.080085754394531	2	197.3000030517578	3		3		62	0.04838709677419355	0.11785917775540367	3	1
b84	b84.a1	b84.a1.a2	sp|Q14676-3|MDC1_HUMAN Isoform 3 of Mediator of DNA damage checkpoint protein 1 OS=Homo sapiens GN=MDC1	-5.080085754394531	2	195.6999969482422	3		3		65	0.046153846153846156	0.11212562118358926	3	1
b84	b84.a1	b84.a1.a3	sp|Q14676|MDC1_HUMAN Mediator of DNA damage checkpoint protein 1 OS=Homo sapiens GN=MDC1 PE=1 SV=3	-5.080085754394531	2	226.3000030517578	3		3		68	0.04411764705882353	0.10692360051760796	3	1
b85	b85.a1	b85.a1.a1	sp|P15927-2|RFA2_HUMAN Isoform 2 of Replication protein A 32 kDa subunit OS=Homo sapiens GN=RPA2	-11.235525131225586	12	30.100000381469727	3		3		7	0.42857142857142855	1.6826957952797255	4	1
b85	b85.a1	b85.a1.a2	sp|P15927-3|RFA2_HUMAN Isoform 3 of Replication protein A 32 kDa subunit OS=Homo sapiens GN=RPA2	-11.235525131225586	10	38.70000076293945	3		3		10	0.3	0.9952623149688795	4	1
b85	b85.a1	b85.a1.a3	sp|P15927|RFA2_HUMAN Replication protein A 32 kDa subunit OS=Homo sapiens GN=RPA2 PE=1 SV=1	-11.235525131225586	13	29.100000381469727	3		3		7	0.42857142857142855	1.6826957952797255	4	1
b85	b85.a1	b85.a1.a4	tr|Q5TEJ7|Q5TEJ7_HUMAN Replication protein A 32 kDa subunit (Fragment) OS=Homo sapiens GN=RPA2 PE=2 SV=1	-11.235525131225586	20	19.299999237060547	3		3		4	0.75	4.623413251903491	4	1
b86	b86.a1	b86.a1.a1	sp|Q13523|PRP4B_HUMAN Serine/threonine-protein kinase PRP4 homolog OS=Homo sapiens GN=PRPF4B PE=1 SV=3	-15.20065975189209	3	116.80000305175781	3		3		32	0.09375	0.24093776075171958	2	1
b86	b86.a1	b86.a1.a2	tr|F5H2U2|F5H2U2_HUMAN Serine/threonine-protein kinase PRP4 homolog OS=Homo sapiens GN=PRPF4B PE=2 SV=1	-15.20065975189209	3	115.19999694824219	3		3		31	0.0967741935483871	0.24960914129198697	2	1
b87	b87.a1	b87.a1.a1	sp|P62316|SMD2_HUMAN Small nuclear ribonucleoprotein Sm D2 OS=Homo sapiens GN=SNRPD2 PE=1 SV=1	-7.868099212646484	31	13.399999618530273	3		3		6	0.5	2.1622776601683795	1	1
b88	b88.a1	b88.a1.a1	sp|Q8IXT5|RB12B_HUMAN RNA-binding protein 12B OS=Homo sapiens GN=RBM12B PE=1 SV=2	-12.45345687866211	3	117.9000015258789	3		3		67	0.04477611940298507	0.1086031784226913	2	1
b88	b88.a1	b88.a1.a2	tr|B9ZVT1|B9ZVT1_HUMAN RNA-binding protein 12B OS=Homo sapiens GN=RBM12B PE=2 SV=2	-12.45345687866211	3	102.5	3		3		52	0.057692307692307696	0.1420689062920002	2	1
b89	b89.a1	b89.a1.a1	sp|P14678-2|RSMB_HUMAN Isoform SM-B of Small nuclear ribonucleoprotein-associated proteins B and B' OS=Homo sapiens GN=SNRPB	-11.855425834655762	9	23.600000381469727	3		2		13	0.23076923076923078	0.7012542798525889	6	1
b89	b89.a1	b89.a1.a2	sp|P14678-3|RSMB_HUMAN Isoform SM-B1 of Small nuclear ribonucleoprotein-associated proteins B and B' OS=Homo sapiens GN=SNRPB	-11.855425834655762	7	29.899999618530273	3		2		13	0.23076923076923078	0.7012542798525889	6	1
b89	b89.a1	b89.a1.a3	sp|P14678|RSMB_HUMAN Small nuclear ribonucleoprotein-associated proteins B and B' OS=Homo sapiens GN=SNRPB PE=1 SV=2	-11.855425834655762	9	24.5	3		2		13	0.23076923076923078	0.7012542798525889	6	1
b89	b89.a1	b89.a1.a4	sp|P63162|RSMN_HUMAN Small nuclear ribonucleoprotein-associated protein N OS=Homo sapiens GN=SNRPN PE=1 SV=1	-11.855425834655762	9	24.5	3		2		13	0.23076923076923078	0.7012542798525889	6	1
b89	b89.a1	b89.a1.a5	tr|B3KVR1|B3KVR1_HUMAN Small nuclear ribonucleoprotein-associated protein OS=Homo sapiens GN=SNRPN PE=2 SV=1	-11.855425834655762	9	25.0	3		2		14	0.21428571428571427	0.637893706954064	6	1
b89	b89.a1	b89.a1.a6	tr|J3QLE5|J3QLE5_HUMAN Small nuclear ribonucleoprotein-associated protein N (Fragment) OS=Homo sapiens GN=SNRPN PE=4 SV=1	-11.855425834655762	13	17.5	3		2		9	0.3333333333333333	1.1544346900318838	6	1
b90	b90.a1	b90.a1.a1	sp|P42285|SK2L2_HUMAN Superkiller viralicidic activity 2-like 2 OS=Homo sapiens GN=SKIV2L2 PE=1 SV=3	-9.400691032409668	3	117.5999984741211	3		3		47	0.06382978723404255	0.15832328625471037	2	1
b90	b90.a1	b90.a1.a2	tr|F5H7E2|F5H7E2_HUMAN Superkiller viralicidic activity 2-like 2 OS=Homo sapiens GN=SKIV2L2 PE=2 SV=1	-9.400691032409668	3	106.5999984741211	3		3		44	0.06818181818181818	0.16998910658906596	2	1
b91	b91.a1	b91.a1.a1	sp|O43172-2|PRP4_HUMAN Isoform 2 of U4/U6 small nuclear ribonucleoprotein Prp4 OS=Homo sapiens GN=PRPF4	-13.086334228515625	7	58.20000076293945	3		3		25	0.12	0.318256738556407	2	1
b91	b91.a1	b91.a1.a2	sp|O43172|PRP4_HUMAN U4/U6 small nuclear ribonucleoprotein Prp4 OS=Homo sapiens GN=PRPF4 PE=1 SV=2	-13.086334228515625	7	58.29999923706055	3		3		25	0.12	0.318256738556407	2	1
b92	b92.a1	b92.a1.a1	sp|O60341-2|KDM1A_HUMAN Isoform 2 of Lysine-specific histone demethylase 1A OS=Homo sapiens GN=KDM1A	-15.314168930053711	5	95.0	3		3		33	0.09090909090909091	0.23284673944206613	3	1
b92	b92.a1	b92.a1.a2	sp|O60341|KDM1A_HUMAN Lysine-specific histone demethylase 1A OS=Homo sapiens GN=KDM1A PE=1 SV=2	-15.314168930053711	5	92.69999694824219	3		3		33	0.09090909090909091	0.23284673944206613	3	1
b92	b92.a1	b92.a1.a3	tr|F6S0T5|F6S0T5_HUMAN Lysine-specific histone demethylase 1A OS=Homo sapiens GN=KDM1A PE=2 SV=1	-15.314168930053711	5	95.0	3		3		33	0.09090909090909091	0.23284673944206613	3	1
b93	b93.a1	b93.a1.a1	sp|Q08211|DHX9_HUMAN ATP-dependent RNA helicase A OS=Homo sapiens GN=DHX9 PE=1 SV=4	-5.042632102966309	2	140.6999969482422	3		3		49	0.061224489795918366	0.1513953993264474	1	1
b94	b94.a1	b94.a1.a1	sp|P04908|H2A1B_HUMAN Histone H2A type 1-B/E OS=Homo sapiens GN=HIST1H2AB PE=1 SV=2	-7.284665107727051	21	14.100000381469727	3		2		4	0.75	4.623413251903491	10	1
b94	b94.a1	b94.a1.a2	sp|P0C0S8|H2A1_HUMAN Histone H2A type 1 OS=Homo sapiens GN=HIST1H2AG PE=1 SV=2	-7.284665107727051	21	14.0	3		2		4	0.75	4.623413251903491	10	1
b94	b94.a1	b94.a1.a3	sp|P20671|H2A1D_HUMAN Histone H2A type 1-D OS=Homo sapiens GN=HIST1H2AD PE=1 SV=2	-7.284665107727051	21	14.0	3		2		4	0.75	4.623413251903491	10	1
b94	b94.a1	b94.a1.a4	sp|Q16777|H2A2C_HUMAN Histone H2A type 2-C OS=Homo sapiens GN=HIST2H2AC PE=1 SV=4	-7.284665107727051	21	13.899999618530273	3		2		4	0.75	4.623413251903491	10	1
b94	b94.a1	b94.a1.a5	sp|Q6FI13|H2A2A_HUMAN Histone H2A type 2-A OS=Homo sapiens GN=HIST2H2AA3 PE=1 SV=3	-7.284665107727051	21	14.0	3		2		4	0.75	4.623413251903491	10	1
b94	b94.a1	b94.a1.a6	sp|Q7L7L0|H2A3_HUMAN Histone H2A type 3 OS=Homo sapiens GN=HIST3H2A PE=1 SV=3	-7.284665107727051	21	14.0	3		2		4	0.75	4.623413251903491	10	1
b94	b94.a1	b94.a1.a7	sp|Q93077|H2A1C_HUMAN Histone H2A type 1-C OS=Homo sapiens GN=HIST1H2AC PE=1 SV=3	-7.284665107727051	21	14.0	3		2		4	0.75	4.623413251903491	10	1
b94	b94.a1	b94.a1.a8	sp|Q96KK5|H2A1H_HUMAN Histone H2A type 1-H OS=Homo sapiens GN=HIST1H2AH PE=1 SV=3	-7.284665107727051	21	13.800000190734863	3		2		4	0.75	4.623413251903491	10	1
b94	b94.a1	b94.a1.a9	sp|Q99878|H2A1J_HUMAN Histone H2A type 1-J OS=Homo sapiens GN=HIST1H2AJ PE=1 SV=3	-7.284665107727051	21	13.899999618530273	3		2		4	0.75	4.623413251903491	10	1
b94	b94.a1	b94.a1.b10	sp|Q9BTM1|H2AJ_HUMAN Histone H2A.J OS=Homo sapiens GN=H2AFJ PE=1 SV=1	-7.284665107727051	21	13.899999618530273	3		2		4	0.75	4.623413251903491	10	1
b95	b95.a1	b95.a1.a1	sp|P52292|IMA1_HUMAN Importin subunit alpha-1 OS=Homo sapiens GN=KPNA2 PE=1 SV=1	-7.408935070037842	6	57.70000076293945	3		2		17	0.17647058823529413	0.5013107289081733	1	1
b96	b96.a1	b96.a1.a1	sp|O75475-2|PSIP1_HUMAN Isoform 2 of PC4 and SFRS1-interacting protein OS=Homo sapiens GN=PSIP1	-5.123782157897949	6	37.599998474121094	2		2		16	0.125	0.33352143216332397	3	1
b96	b96.a1	b96.a1.a2	sp|O75475-3|PSIP1_HUMAN Isoform 3 of PC4 and SFRS1-interacting protein OS=Homo sapiens GN=PSIP1	-5.123782157897949	6	37.20000076293945	2		2		16	0.125	0.33352143216332397	3	1
b96	b96.a1	b96.a1.a3	sp|O75475|PSIP1_HUMAN PC4 and SFRS1-interacting protein OS=Homo sapiens GN=PSIP1 PE=1 SV=1	-5.123782157897949	4	60.0	2		2		25	0.08	0.20226443461741295	3	1
b97	b97.a1	b97.a1.a1	sp|P78332|RBM6_HUMAN RNA-binding protein 6 OS=Homo sapiens GN=RBM6 PE=1 SV=5	-5.323306560516357	1	128.39999389648438	2		2		55	0.03636363636363636	0.08733567271965614	4	1
b97	b97.a1	b97.a1.a2	tr|B4E0G6|B4E0G6_HUMAN RNA-binding protein 6 OS=Homo sapiens GN=RBM6 PE=2 SV=1	-5.323306560516357	3	59.099998474121094	2		2		35	0.05714285714285714	0.14062492385132086	4	1
b97	b97.a1	b97.a1.a3	tr|E9PGM9|E9PGM9_HUMAN RNA-binding protein 6 OS=Homo sapiens GN=RBM6 PE=2 SV=1	-5.323306560516357	1	113.69999694824219	2		2		46	0.043478260869565216	0.10529514112602167	4	1
b97	b97.a1	b97.a1.a4	tr|F8WCA5|F8WCA5_HUMAN RNA-binding protein 6 OS=Homo sapiens GN=RBM6 PE=2 SV=1	-5.323306560516357	2	80.19999694824219	2		2		35	0.05714285714285714	0.14062492385132086	4	1
b98	b98.a1	b98.a1.a1	sp|P67809|YBOX1_HUMAN Nuclease-sensitive element-binding protein 1 OS=Homo sapiens GN=YBX1 PE=1 SV=3	-14.631526947021484	10	35.79999923706055	2		2		11	0.18181818181818182	0.5199110829529336	3	1
b98	b98.a1	b98.a1.a2	tr|C9J5V9|C9J5V9_HUMAN Nuclease-sensitive element-binding protein 1 (Fragment) OS=Homo sapiens GN=YBX1 PE=2 SV=1	-14.631526947021484	15	23.5	2		2		5	0.4	1.5118864315095801	3	1
b98	b98.a1	b98.a1.a3	tr|H0Y449|H0Y449_HUMAN Nuclease-sensitive element-binding protein 1 (Fragment) OS=Homo sapiens GN=YBX1 PE=4 SV=1	-14.631526947021484	9	41.79999923706055	2		2		15	0.13333333333333333	0.35935639087852556	3	1
b99	b99.a1	b99.a1.a1	sp|Q86XZ4|SPAS2_HUMAN Spermatogenesis-associated serine-rich protein 2 OS=Homo sapiens GN=SPATS2 PE=1 SV=1	-8.397939682006836	5	59.400001525878906	2		2		23	0.08695652173913043	0.22167734899679203	1	1
c100	c100.a1	c100.a1.a1	sp|Q9BXK1|KLF16_HUMAN Krueppel-like factor 16 OS=Homo sapiens GN=KLF16 PE=1 SV=1	-13.425968170166016	16	25.299999237060547	2		2		7	0.2857142857142857	0.9306977288832501	1	1
c101	c101.a1	c101.a1.a1	sp|P51991-2|ROA3_HUMAN Isoform 2 of Heterogeneous nuclear ribonucleoprotein A3 OS=Homo sapiens GN=HNRNPA3	-11.703773498535156	8	36.900001525878906	2		2		13	0.15384615384615385	0.4251026703029981	2	1
c101	c101.a1	c101.a1.a2	sp|P51991|ROA3_HUMAN Heterogeneous nuclear ribonucleoprotein A3 OS=Homo sapiens GN=HNRNPA3 PE=1 SV=2	-11.703773498535156	8	39.5	2		2		14	0.14285714285714285	0.3894954943731377	2	1
c102	c102.a1	c102.a1.a1	sp|P16220-2|CREB1_HUMAN Isoform CREB-B of Cyclic AMP-responsive element-binding protein 1 OS=Homo sapiens GN=CREB1	-4.835052490234375	7	35.0	2		2		3	0.6666666666666666	3.6415888336127784	3	1
c102	c102.a1	c102.a1.a2	sp|P16220-3|CREB1_HUMAN Isoform 3 of Cyclic AMP-responsive element-binding protein 1 OS=Homo sapiens GN=CREB1	-4.835052490234375	9	25.299999237060547	2		2		4	0.5	2.1622776601683795	3	1
c102	c102.a1	c102.a1.a3	sp|P16220|CREB1_HUMAN Cyclic AMP-responsive element-binding protein 1 OS=Homo sapiens GN=CREB1 PE=1 SV=2	-4.835052490234375	6	36.599998474121094	2		2		3	0.6666666666666666	3.6415888336127784	3	1
c103	c103.a1	c103.a1.a1	sp|O43395|PRPF3_HUMAN U4/U6 small nuclear ribonucleoprotein Prp3 OS=Homo sapiens GN=PRPF3 PE=1 SV=2	-4.669180393218994	3	77.4000015258789	2		2		27	0.07407407407407407	0.18597101233766966	2	1
c103	c103.a1	c103.a1.a2	tr|E7EVD1|E7EVD1_HUMAN U4/U6 small nuclear ribonucleoprotein Prp3 OS=Homo sapiens GN=PRPF3 PE=2 SV=1	-4.669180393218994	3	71.9000015258789	2		2		26	0.07692307692307693	0.19377664171443643	2	1
c104	c104.a1	c104.a1.a1	sp|O15446|RPA34_HUMAN DNA-directed RNA polymerase I subunit RPA34 OS=Homo sapiens GN=CD3EAP PE=1 SV=1	-8.060979843139648	4	54.900001525878906	2		2		14	0.14285714285714285	0.3894954943731377	1	1
c105	c105.a1	c105.a1.a1	sp|Q99729-2|ROAA_HUMAN Isoform 2 of Heterogeneous nuclear ribonucleoprotein A/B OS=Homo sapiens GN=HNRNPAB	-6.175613880157471	8	35.900001525878906	2		2		9	0.2222222222222222	0.6681005372000588	5	1
c105	c105.a1	c105.a1.a2	sp|Q99729-3|ROAA_HUMAN Isoform 3 of Heterogeneous nuclear ribonucleoprotein A/B OS=Homo sapiens GN=HNRNPAB	-6.175613880157471	9	30.5	2		2		10	0.2	0.5848931924611136	5	1
c105	c105.a1	c105.a1.a3	tr|D6R9P3|D6R9P3_HUMAN Heterogeneous nuclear ribonucleoprotein A/B OS=Homo sapiens GN=HNRNPAB PE=2 SV=1	-6.175613880157471	9	30.200000762939453	2		2		10	0.2	0.5848931924611136	5	1
c105	c105.a1	c105.a1.a4	tr|D6RBZ0|D6RBZ0_HUMAN Heterogeneous nuclear ribonucleoprotein A/B OS=Homo sapiens GN=HNRNPAB PE=2 SV=1	-6.175613880157471	8	35.599998474121094	2		2		9	0.2222222222222222	0.6681005372000588	5	1
c105	c105.a1	c105.a1.a5	tr|D6RD18|D6RD18_HUMAN Heterogeneous nuclear ribonucleoprotein A/B OS=Homo sapiens GN=HNRNPAB PE=2 SV=1	-6.175613880157471	9	30.399999618530273	2		2		10	0.2	0.5848931924611136	5	1
c106	c106.a1	c106.a1.a1	sp|Q8N554-2|ZN276_HUMAN Isoform 2 of Zinc finger protein 276 OS=Homo sapiens GN=ZNF276	-6.091515064239502	4	59.70000076293945	2		2		21	0.09523809523809523	0.24519708473503288	4	1
c106	c106.a1	c106.a1.a2	sp|Q8N554|ZN276_HUMAN Zinc finger protein 276 OS=Homo sapiens GN=ZNF276 PE=1 SV=4	-6.091515064239502	3	67.0999984741211	2		2		25	0.08	0.20226443461741295	4	1
c106	c106.a1	c106.a1.a3	tr|H3BPT7|H3BPT7_HUMAN Zinc finger protein 276 OS=Homo sapiens GN=ZNF276 PE=2 SV=1	-6.091515064239502	7	30.100000381469727	2		2		8	0.25	0.7782794100389228	4	1
c106	c106.a1	c106.a1.a4	tr|H3BTT0|H3BTT0_HUMAN Zinc finger protein 276 OS=Homo sapiens GN=ZNF276 PE=2 SV=1	-6.091515064239502	6	37.400001525878906	2		2		12	0.16666666666666666	0.46779926762206947	4	1
c107	c107.a1	c107.a1.a1	sp|P16401|H15_HUMAN Histone H1.5 OS=Homo sapiens GN=HIST1H1B PE=1 SV=3	-10.598599433898926	10	22.5	2		2		4	0.5	2.1622776601683795	1	1
c108	c108.a1	c108.a1.a1	sp|P51946|CCNH_HUMAN Cyclin-H OS=Homo sapiens GN=CCNH PE=1 SV=1	-4.391473770141602	8	37.5	2		2		18	0.1111111111111111	0.2915496650148839	3	1
c108	c108.a1	c108.a1.a2	tr|D6RG18|D6RG18_HUMAN Cyclin-H OS=Homo sapiens GN=CCNH PE=2 SV=1	-4.391473770141602	10	29.399999618530273	2		2		15	0.13333333333333333	0.35935639087852556	3	1
c108	c108.a1	c108.a1.a3	tr|D6RHI7|D6RHI7_HUMAN Cyclin-H OS=Homo sapiens GN=CCNH PE=2 SV=1	-4.391473770141602	10	28.799999237060547	2		2		14	0.14285714285714285	0.3894954943731377	3	1
c109	c109.a1	c109.a1.a1	sp|O00139-1|KIF2A_HUMAN Isoform 1 of Kinesin-like protein KIF2A OS=Homo sapiens GN=KIF2A	-7.92081880569458	3	76.80000305175781	2		2		27	0.07407407407407407	0.18597101233766966	5	1
c109	c109.a1	c109.a1.a2	sp|O00139-2|KIF2A_HUMAN Isoform 2 of Kinesin-like protein KIF2A OS=Homo sapiens GN=KIF2A	-7.92081880569458	3	74.9000015258789	2		2		28	0.07142857142857142	0.1787686347935873	5	1
c109	c109.a1	c109.a1.a3	sp|O00139-4|KIF2A_HUMAN Isoform 4 of Kinesin-like protein KIF2A OS=Homo sapiens GN=KIF2A	-7.92081880569458	2	83.9000015258789	2		2		31	0.06451612903225806	0.16015530173997172	5	1
c109	c109.a1	c109.a1.a4	sp|O00139-5|KIF2A_HUMAN Isoform 5 of Kinesin-like protein KIF2A OS=Homo sapiens GN=KIF2A	-7.92081880569458	3	77.5999984741211	2		2		27	0.07407407407407407	0.18597101233766966	5	1
c109	c109.a1	c109.a1.a5	sp|O00139|KIF2A_HUMAN Kinesin-like protein KIF2A OS=Homo sapiens GN=KIF2A PE=1 SV=3	-7.92081880569458	3	79.80000305175781	2		2		29	0.06896551724137931	0.17210229753348028	5	1
c110	c110.a1	c110.a1.a1	sp|P08670|VIME_HUMAN Vimentin OS=Homo sapiens GN=VIM PE=1 SV=4	-4.137868404388428	3	53.5	2		2		32	0.0625	0.15478198468945825	2	1
c110	c110.a1	c110.a1.a2	tr|B0YJC4|B0YJC4_HUMAN Vimentin OS=Homo sapiens GN=VIM PE=2 SV=1	-4.137868404388428	4	49.5	2		2		30	0.06666666666666667	0.1659144011798317	2	1
c111	c111.a1	c111.a1.a1	sp|Q96FZ2|CC037_HUMAN UPF0361 protein C3orf37 OS=Homo sapiens GN=C3orf37 PE=1 SV=1	-7.569118976593018	7	40.5	2		2		17	0.11764705882352941	0.31113393742156426	6	1
c111	c111.a1	c111.a1.a2	tr|D6R9T3|D6R9T3_HUMAN UPF0361 protein C3orf37 (Fragment) OS=Homo sapiens GN=C3orf37 PE=2 SV=1	-7.569118976593018	8	32.0	2		2		14	0.14285714285714285	0.3894954943731377	6	1
c111	c111.a1	c111.a1.a3	tr|D6RAI0|D6RAI0_HUMAN UPF0361 protein C3orf37 (Fragment) OS=Homo sapiens GN=C3orf37 PE=2 SV=1	-7.569118976593018	17	15.899999618530273	2		2		7	0.2857142857142857	0.9306977288832501	6	1
c111	c111.a1	c111.a1.a4	tr|D6RAZ3|D6RAZ3_HUMAN UPF0361 protein C3orf37 (Fragment) OS=Homo sapiens GN=C3orf37 PE=2 SV=1	-7.569118976593018	10	26.799999237060547	2		2		12	0.16666666666666666	0.46779926762206947	6	1
c111	c111.a1	c111.a1.a5	tr|D6RGK7|D6RGK7_HUMAN UPF0361 protein C3orf37 (Fragment) OS=Homo sapiens GN=C3orf37 PE=2 SV=1	-7.569118976593018	13	20.600000381469727	2		2		10	0.2	0.5848931924611136	6	1
c111	c111.a1	c111.a1.a6	tr|E7EMP6|E7EMP6_HUMAN UPF0361 protein C3orf37 OS=Homo sapiens GN=C3orf37 PE=2 SV=1	-7.569118976593018	7	35.5	2		2		15	0.13333333333333333	0.35935639087852556	6	1
c112	c112.a1	c112.a1.a1	sp|P42166|LAP2A_HUMAN Lamina-associated polypeptide 2, isoform alpha OS=Homo sapiens GN=TMPO PE=1 SV=2	-6.543633937835693	3	75.30000305175781	2		2		33	0.06060606060606061	0.1497569953977358	1	1
c113	c113.a1	c113.a1.a1	sp|Q92759|TF2H4_HUMAN General transcription factor IIH subunit 4 OS=Homo sapiens GN=GTF2H4 PE=2 SV=1	-4.9415740966796875	5	52.099998474121094	2		2		15	0.13333333333333333	0.35935639087852556	1	1
c114	c114.a1	c114.a1.a1	sp|P23396-2|RS3_HUMAN Isoform 2 of 40S ribosomal protein S3 OS=Homo sapiens GN=RPS3	-6.203148365020752	10	28.399999618530273	2		2		16	0.125	0.33352143216332397	5	1
c114	c114.a1	c114.a1.a2	sp|P23396|RS3_HUMAN 40S ribosomal protein S3 OS=Homo sapiens GN=RPS3 PE=1 SV=2	-6.203148365020752	10	26.600000381469727	2		2		15	0.13333333333333333	0.35935639087852556	5	1
c114	c114.a1	c114.a1.a3	tr|E9PL09|E9PL09_HUMAN 40S ribosomal protein S3 OS=Homo sapiens GN=RPS3 PE=2 SV=1	-6.203148365020752	11	25.299999237060547	2		2		14	0.14285714285714285	0.3894954943731377	5	1
c114	c114.a1	c114.a1.a4	tr|E9PPU1|E9PPU1_HUMAN 40S ribosomal protein S3 OS=Homo sapiens GN=RPS3 PE=2 SV=1	-6.203148365020752	16	17.299999237060547	2		2		11	0.18181818181818182	0.5199110829529336	5	1
c114	c114.a1	c114.a1.a5	tr|H0YEU2|H0YEU2_HUMAN 40S ribosomal protein S3 (Fragment) OS=Homo sapiens GN=RPS3 PE=3 SV=1	-6.203148365020752	15	18.5	2		2		11	0.18181818181818182	0.5199110829529336	5	1
c115	c115.a1	c115.a1.a1	sp|P49917|DNLI4_HUMAN DNA ligase 4 OS=Homo sapiens GN=LIG4 PE=1 SV=2	-6.642065048217773	2	103.80000305175781	2		2		37	0.05405405405405406	0.13254131515281187	1	1
c116	c116.a1	c116.a1.a1	sp|Q86V81|THOC4_HUMAN THO complex subunit 4 OS=Homo sapiens GN=ALYREF PE=1 SV=3	-6.193819999694824	10	26.799999237060547	2		2		8	0.25	0.7782794100389228	2	1
c116	c116.a1	c116.a1.a2	tr|E9PB61|E9PB61_HUMAN THO complex subunit 4 OS=Homo sapiens GN=ALYREF PE=2 SV=1	-6.193819999694824	9	27.5	2		2		9	0.2222222222222222	0.6681005372000588	2	1
c117	c117.a1	c117.a1.a1	sp|Q05519-2|SRS11_HUMAN Isoform 2 of Serine/arginine-rich splicing factor 11 OS=Homo sapiens GN=SRSF11	-10.187755584716797	6	53.29999923706055	2		2		11	0.18181818181818182	0.5199110829529336	3	1
c117	c117.a1	c117.a1.a2	sp|Q05519|SRS11_HUMAN Serine/arginine-rich splicing factor 11 OS=Homo sapiens GN=SRSF11 PE=1 SV=1	-10.187755584716797	6	53.400001525878906	2		2		11	0.18181818181818182	0.5199110829529336	3	1
c117	c117.a1	c117.a1.a3	tr|Q5T760|Q5T760_HUMAN Serine/arginine-rich-splicing factor 11 (Fragment) OS=Homo sapiens GN=SRSF11 PE=2 SV=1	-10.187755584716797	7	42.20000076293945	2		2		9	0.2222222222222222	0.6681005372000588	3	1
c118	c118.a1	c118.a1.a1	sp|P46940|IQGA1_HUMAN Ras GTPase-activating-like protein IQGAP1 OS=Homo sapiens GN=IQGAP1 PE=1 SV=1	-9.823908805847168	1	189.0	2		2		67	0.029850746268656716	0.07115112009342672	1	1
c119	c119.a1	c119.a1.a1	sp|P62805|H4_HUMAN Histone H4 OS=Homo sapiens GN=HIST1H4A PE=1 SV=2	-11.391473770141602	21	11.300000190734863	2		2		5	0.4	1.5118864315095801	1	1
c120	c120.a1	c120.a1.a1	sp|P41091|IF2G_HUMAN Eukaryotic translation initiation factor 2 subunit 3 OS=Homo sapiens GN=EIF2S3 PE=1 SV=3	-7.634886264801025	8	51.0	2		2		16	0.125	0.33352143216332397	4	1
c120	c120.a1	c120.a1.a2	sp|Q2VIR3-2|IF2GL_HUMAN Isoform 2 of Putative eukaryotic translation initiation factor 2 subunit 3-like protein OS=Homo sapiens GN=EIF2S3L	-7.634886264801025	8	50.400001525878906	2		2		16	0.125	0.33352143216332397	4	1
c120	c120.a1	c120.a1.a3	sp|Q2VIR3|IF2GL_HUMAN Putative eukaryotic translation initiation factor 2 subunit 3-like protein OS=Homo sapiens GN=EIF2S3L PE=5 SV=2	-7.634886264801025	8	51.099998474121094	2		2		16	0.125	0.33352143216332397	4	1
c120	c120.a1	c120.a1.a4	tr|F8W810|F8W810_HUMAN Uncharacterized protein OS=Homo sapiens PE=2 SV=1	-7.634886264801025	8	50.400001525878906	2		2		16	0.125	0.33352143216332397	4	1
c121	c121.a1	c121.a1.a1	sp|Q9NRW3|ABC3C_HUMAN DNA dC- dU-editing enzyme APOBEC-3C OS=Homo sapiens GN=APOBEC3C PE=1 SV=2	-4.07987642288208	12	22.700000762939453	2		2		9	0.2222222222222222	0.6681005372000588	1	1
c122	c122.a1	c122.a1.a1	sp|P05388|RLA0_HUMAN 60S acidic ribosomal protein P0 OS=Homo sapiens GN=RPLP0 PE=1 SV=1	-4.346498012542725	12	34.20000076293945	2		2		10	0.2	0.5848931924611136	3	1
c122	c122.a1	c122.a1.a2	tr|F8VWS0|F8VWS0_HUMAN 60S acidic ribosomal protein P0 OS=Homo sapiens GN=RPLP0 PE=2 SV=1	-4.346498012542725	14	30.399999618530273	2		2		9	0.2222222222222222	0.6681005372000588	3	1
c122	c122.a1	c122.a1.a3	tr|Q3B7A4|Q3B7A4_HUMAN 60S acidic ribosomal protein P0 OS=Homo sapiens GN=RPLP0 PE=2 SV=1	-4.346498012542725	15	27.299999237060547	2		2		10	0.2	0.5848931924611136	3	1
c123	c123.a1	c123.a1.a1	sp|Q99583|MNT_HUMAN Max-binding protein MNT OS=Homo sapiens GN=MNT PE=2 SV=1	-5.335358142852783	3	62.20000076293945	2		2		14	0.14285714285714285	0.3894954943731377	1	1
c124	c124.a1	c124.a1.a1	sp|Q12906-2|ILF3_HUMAN Isoform 2 of Interleukin enhancer-binding factor 3 OS=Homo sapiens GN=ILF3	-6.739928722381592	4	75.9000015258789	2		2		28	0.07142857142857142	0.1787686347935873	7	1
c124	c124.a1	c124.a1.a2	sp|Q12906-3|ILF3_HUMAN Isoform 3 of Interleukin enhancer-binding factor 3 OS=Homo sapiens GN=ILF3	-6.739928722381592	4	82.5999984741211	2		2		28	0.07142857142857142	0.1787686347935873	7	1
c124	c124.a1	c124.a1.a3	sp|Q12906-4|ILF3_HUMAN Isoform 4 of Interleukin enhancer-binding factor 3 OS=Homo sapiens GN=ILF3	-6.739928722381592	4	75.4000015258789	2		2		29	0.06896551724137931	0.17210229753348028	7	1
c124	c124.a1	c124.a1.a4	sp|Q12906-5|ILF3_HUMAN Isoform 5 of Interleukin enhancer-binding factor 3 OS=Homo sapiens GN=ILF3	-6.739928722381592	4	74.5	2		2		28	0.07142857142857142	0.1787686347935873	7	1
c124	c124.a1	c124.a1.a5	sp|Q12906-6|ILF3_HUMAN Isoform 6 of Interleukin enhancer-binding factor 3 OS=Homo sapiens GN=ILF3	-6.739928722381592	4	76.30000305175781	2		2		29	0.06896551724137931	0.17210229753348028	7	1
c124	c124.a1	c124.a1.a6	sp|Q12906-7|ILF3_HUMAN Isoform 7 of Interleukin enhancer-binding factor 3 OS=Homo sapiens GN=ILF3	-6.739928722381592	3	95.5999984741211	2		2		32	0.0625	0.15478198468945825	7	1
c124	c124.a1	c124.a1.a7	sp|Q12906|ILF3_HUMAN Interleukin enhancer-binding factor 3 OS=Homo sapiens GN=ILF3 PE=1 SV=3	-6.739928722381592	3	95.19999694824219	2		2		31	0.06451612903225806	0.16015530173997172	7	1
c125	c125.a1	c125.a1.a1	sp|Q53GS9|SNUT2_HUMAN U4/U6.U5 tri-snRNP-associated protein 2 OS=Homo sapiens GN=USP39 PE=1 SV=2	-5.709965705871582	4	65.19999694824219	2		2		24	0.08333333333333333	0.21152765862858836	2	1
c125	c125.a1	c125.a1.a2	tr|B9A018|B9A018_HUMAN U4/U6.U5 tri-snRNP-associated protein 2 OS=Homo sapiens GN=USP39 PE=2 SV=1	-5.709965705871582	4	61.900001525878906	2		2		24	0.08333333333333333	0.21152765862858836	2	1
c126	c126.a1	c126.a1.a1	sp|P17535|JUND_HUMAN Transcription factor jun-D OS=Homo sapiens GN=JUND PE=1 SV=3	-11.905878067016602	10	35.099998474121094	2		2		10	0.2	0.5848931924611136	1	1
c127	c127.a1	c127.a1.a1	sp|P08865|RSSA_HUMAN 40S ribosomal protein SA OS=Homo sapiens GN=RPSA PE=1 SV=4	-8.879426002502441	10	32.70000076293945	2		2		11	0.18181818181818182	0.5199110829529336	2	1
c127	c127.a1	c127.a1.a2	tr|C9J9K3|C9J9K3_HUMAN 40S ribosomal protein SA (Fragment) OS=Homo sapiens GN=RPSA PE=2 SV=1	-8.879426002502441	12	29.399999618530273	2		2		11	0.18181818181818182	0.5199110829529336	2	1
c128	c128.a1	c128.a1.a1	sp|O75643|U520_HUMAN U5 small nuclear ribonucleoprotein 200 kDa helicase OS=Homo sapiens GN=SNRNP200 PE=1 SV=2	-8.058488845825195	1	244.1999969482422	2		2		105	0.01904761904761905	0.04483477584408124	1	1
c129	c129.a1	c129.a1.a1	sp|P62304|RUXE_HUMAN Small nuclear ribonucleoprotein E OS=Homo sapiens GN=SNRPE PE=1 SV=1	-6.543633937835693	24	10.699999809265137	2		2		3	0.6666666666666666	3.6415888336127784	1	1

## Sheet: peptides
MS Sample :	DaPR130924_VB114_O1940.m
Group ID	Peptide ID	SequenceLI	Modifs	Charge	MH+ theo	Number of subgroups	Subgroup ids	Number of spectra
a1	pepa1a1	AMVEYEIDIQK	M2:+15.99491	2	1354.65625	1	a1.a1	1
a1	pepa1a2	AQNDIIWNIK		2	1214.6531982421875	1	a1.a1	1
a1	pepa1a3	AQNDIIWNIKDEIK		2	1699.90185546875	1	a1.a1	2
a1	pepa1a4	AVSQGSSDSQIIDISNR		2	1776.8726806640625	1	a1.a1	1
a1	pepa1a5	DPIDVNYEK		2	1092.521240234375	1	a1.a1	1
a1	pepa1a6	DSEEAEIIR		2	1061.5113525390625	1	a1.a1	1
a1	pepa1a7	DVEVDGFSEIR		2	1265.6011962890625	1	a1.a1	1
a1	pepa1a8	EDAIEHFMK	M8:+15.99491	2	1135.50927734375	1	a1.a1	1
a1	pepa1a9	EEIGFRPEYSASQIK	E1:-18.01056	2	1735.8653564453125	1	a1.a1	1
a1	pepa1b10	EEIGFRPEYSASQIK		2	1753.8759765625	1	a1.a1	1
a1	pepa1b11	FIQDVSASTK		2	1095.5684814453125	1	a1.a1	1
a1	pepa1b12	FYPIEIDYGQDEEAVK		2	1915.8963623046875	1	a1.a1	1
a1	pepa1b13	FYTIIPHDFGMK		2	1468.7298583984375	1	a1.a1	1
a1	pepa1b14	FYTIIPHDFGMK	M11:+15.99491	2	1484.7247314453125	1	a1.a1	1
a1	pepa1b15	GDEVDGVDEVAK		2	1232.564453125	1	a1.a1	1
a1	pepa1b16	GGAAVDPDSGIEHSAH		2	1519.6776123046875	1	a1.a1	2
a1	pepa1b17	GGAAVDPDSGIEHSAHVIEK		2	1988.9676513671875	1	a1.a1	1
a1	pepa1b18	GGSDDSSKDPIDVNYEK		2	1825.80908203125	1	a1.a1	2
a1	pepa1b19	GIYFADMVSK		2	1130.5555419921875	1	a1.a1	1
a1	pepa1b20	GIYFADMVSK	M7:+15.99491	2	1146.5504150390625	1	a1.a1	1
a1	pepa1b21	GQDGIGSKAEK		2	1089.553955078125	1	a1.a1	1
a1	pepa1b22	GTNSYYK		2	832.3839721679688	1	a1.a1	1
a1	pepa1b23	HPDVEVDGFSEIR		2	1499.712890625	1	a1.a1	2
a1	pepa1b24	IAPPEAPVTGYMFGK		3	1577.8037109375	1	a1.a1	1
a1	pepa1b25	IAPPEAPVTGYMFGK	M12:+15.99491	3	1593.798583984375	1	a1.a1	1
a1	pepa1b26	IEQMPSKEDAIEHFMK	M4:+15.99491	3	1948.9146728515625	1	a1.a1	2
a1	pepa1b27	IEQMPSKEDAIEHFMK	M4:+15.99491 - M15:+15.99491	3	1964.9095458984375	1	a1.a1	1
a1	pepa1b28	IIWHGSR		2	868.4791870117188	1	a1.a1	1
a1	pepa1b29	IPKPVQDIIK		2	1150.7198486328125	1	a1.a1	1
a1	pepa1b30	KGDEVDGVDEVAK		2	1360.6595458984375	1	a1.a1	1
a1	pepa1b31	KPPIINNAD		2	981.5368041992188	1	a1.a1	1
a1	pepa1b32	KPPIINNADSVQAK		2	1494.827880859375	1	a1.a1	3
a1	pepa1b33	MAIMVQSPMFDGK		2	1454.6844482421875	1	a1.a1	1
a1	pepa1b34	MAIMVQSPMFDGK	M9:+15.99491	2	1470.679443359375	1	a1.a1	1
a1	pepa1b35	MAIMVQSPMFDGK	M4:+15.99491 - M9:+15.99491	2	1486.67431640625	1	a1.a1	2
a1	pepa1b36	MAIMVQSPMFDGK	M1:+15.99491 - M4:+15.99491 - M9:+15.99491	2	1502.669189453125	1	a1.a1	1
a1	pepa1b37	MIFDVESMK	M8:+15.99491	2	1115.5115966796875	1	a1.a1	2
a1	pepa1b38	MIFDVESMK	M1:+15.99491 - M8:+15.99491	2	1131.5064697265625	1	a1.a1	1
a1	pepa1b39	MIFDVESMKK	M8:+15.99491	2	1243.6064453125	1	a1.a1	1
a1	pepa1b40	MIFDVESMKK	M1:+15.99491 - M8:+15.99491	2	1259.6014404296875	1	a1.a1	1
a1	pepa1b41	MVDPEKPQIGMIDR		2	1628.8138427734375	1	a1.a1	1
a1	pepa1b42	MVDPEKPQIGMIDR	M1:+15.99491	2	1644.808837890625	1	a1.a1	1
a1	pepa1b43	MVDPEKPQIGMIDR	M1:+15.99491 - M11:+15.99491	2	1660.8037109375	1	a1.a1	1
a1	pepa1b44	NAYDIEVIDIFK		2	1439.7420654296875	1	a1.a1	1
a1	pepa1b45	NTHATTHNAYDIEVIDIFK		3	2202.0830078125	1	a1.a1	1
a1	pepa1b46	PEYSASQIK		2	1022.5156860351562	1	a1.a1	1
a1	pepa1b47	PIDVNYEK		2	977.4943237304688	1	a1.a1	1
a1	pepa1b48	PPEAPVTGYMFGK		2	1393.6824951171875	1	a1.a1	1
a1	pepa1b49	PPEAPVTGYMFGK	M10:+15.99491	2	1409.6773681640625	1	a1.a1	1
a1	pepa1b50	PVEVVAPR		2	866.5098876953125	1	a1.a1	1
a1	pepa1b51	PVQDIIK		2	812.4880981445312	1	a1.a1	2
a1	pepa1b52	QQVPSGESAIIDR	Q1:-17.02655	2	1382.6915283203125	1	a1.a1	1
a1	pepa1b53	RKGDEVDGVDEVAK		2	1516.7606201171875	1	a1.a1	2
a1	pepa1b54	SATIGIVDIVK		2	1115.66748046875	1	a1.a1	1
a1	pepa1b55	SIIATEDK		2	876.4677124023438	1	a1.a1	1
a1	pepa1b56	SIISEVQQAVSQGSSDSQIIDISNR		3	2661.3330078125	1	a1.a1	1
a1	pepa1b57	SIQEIFIAH		2	1057.568115234375	1	a1.a1	1
a1	pepa1b58	TGNAWHSK		2	900.4326782226562	1	a1.a1	2
a1	pepa1b59	TTNFAGIISQGIR		3	1377.7489013671875	1	a1.a1	1
a1	pepa1b60	VEVDGFSEIR		2	1150.5743408203125	1	a1.a1	1
a1	pepa1b61	VFSATIGIVDIVK		2	1361.8043212890625	1	a1.a1	2
a1	pepa1b62	VVSEDFIQDVSASTK		2	1624.806884765625	1	a1.a1	2
a2	pepa2a1	AIDIMEPEQAVDITIPK		2	1882.9830322265625	1	a2.a1	1
a2	pepa2a2	AIDIMEPEQAVDITIPK	M5:+15.99491	2	1898.9783935546875	1	a2.a1	1
a2	pepa2a3	AIKPPPIK		2	863.5717163085938	1	a2.a1	1
a2	pepa2a4	AVVFYGTEK		2	1013.5305786132812	1	a2.a1	1
a2	pepa2a5	AYGIKSGIK		2	936.5516967773438	1	a2.a1	1
a2	pepa2a6	DIIAVVFYGTEK		2	1354.7257080078125	1	a2.a1	2
a2	pepa2a7	DIISIAEDEDIR		2	1388.6907958984375	1	a2.a1	1
a2	pepa2a8	DSIIFIVDASK		2	1207.6573486328125	1	a2.a1	2
a2	pepa2a9	DTGIFIDIMHIK		2	1402.7403564453125	1	a2.a1	1
a2	pepa2b10	DTGIFIDIMHIK	M9:+15.99491	2	1418.7352294921875	1	a2.a1	1
a2	pepa2b11	EIVYPPDYNPEGK		2	1520.7271728515625	1	a2.a1	2
a2	pepa2b12	FDDPGIMIMGFK	M9:+15.99491	2	1386.6435546875	1	a2.a1	2
a2	pepa2b13	FDDPGIMIMGFK	M7:+15.99491 - M9:+15.99491	2	1402.6385498046875	1	a2.a1	1
a2	pepa2b14	FDDPGIMIMGFKPI		2	1580.78564453125	1	a2.a1	1
a2	pepa2b15	FDDPGIMIMGFKPI	M9:+15.99491	2	1596.780517578125	1	a2.a1	1
a2	pepa2b16	FDDPGIMIMGFKPI	M7:+15.99491 - M9:+15.99491	2	1612.775390625	1	a2.a1	1
a2	pepa2b17	FQDMMGH	M4:+15.99491	2	881.3284912109375	1	a2.a1	1
a2	pepa2b18	FTNEDNPHGNDSAK		2	1545.6568603515625	1	a2.a1	2
a2	pepa2b19	HFEESSK		2	863.3897705078125	1	a2.a1	1
a2	pepa2b20	IGSIVDEFK		2	1007.5411987304688	1	a2.a1	1
a2	pepa2b21	IIEIDQFK		2	1005.5618896484375	1	a2.a1	1
a2	pepa2b22	IMATPEQVGK	M2:+15.99491	2	1089.561279296875	1	a2.a1	2
a2	pepa2b23	IMIFTNEDNPHGNDSAK		2	1902.865478515625	1	a2.a1	3
a2	pepa2b24	IMIFTNEDNPHGNDSAK	M2:+15.99491	2	1918.8603515625	1	a2.a1	2
a2	pepa2b25	IQVTPPGFQIVFIPFADDK		2	2132.14306640625	1	a2.a1	1
a2	pepa2b26	KPGGFDISIFYR		2	1399.7373046875	1	a2.a1	1
a2	pepa2b27	KQEIIEAITK		2	1172.6888427734375	1	a2.a1	1
a2	pepa2b28	NIEAIAIDIMEPEQAVDITIPK	M10:+15.99491	2	2439.26904296875	1	a2.a1	2
a2	pepa2b29	NIYVIQEIDNPGAK		2	1573.822509765625	1	a2.a1	1
a2	pepa2b30	PVIQQHFR		2	1024.569091796875	1	a2.a1	1
a2	pepa2b31	QEIIEAITK	Q1:-17.02655	2	1027.5673828125	1	a2.a1	1
a2	pepa2b32	RIIEIDQFK		2	1161.6630859375	1	a2.a1	1
a2	pepa2b33	SDSFENPVIQQH		2	1400.64453125	1	a2.a1	1
a2	pepa2b34	SDSFENPVIQQHFR		2	1703.81396484375	1	a2.a1	1
a2	pepa2b35	SGWESYYK	S1:+42.01057	2	1061.4578857421875	1	a2.a1	1
a2	pepa2b36	TEGDEEAEEEQEENIEASGDYK		2	2500.99609375	1	a2.a1	2
a2	pepa2b37	TFNTSTGGIIIPSDTK		2	1651.854248046875	1	a2.a1	2
a2	pepa2b38	TFNTSTGGIIIPSDTKR		2	1807.955322265625	1	a2.a1	1
a2	pepa2b39	VAIVPQEEEIDDQK		2	1612.806884765625	1	a2.a1	1
a2	pepa2b40	VEYSEEEIK		2	1125.5313720703125	1	a2.a1	1
a2	pepa2b41	VHFEESSK		2	962.4581909179688	1	a2.a1	1
a3	pepa3a1	AGFDSDYDQAIADIR		2	1656.7503662109375	1	a3.a1	1
a3	pepa3a2	AIMYEETTYSK	M3:+15.99491	2	1351.6090087890625	1	a3.a1	1
a3	pepa3a3	ATSQSIVIIDEIGR		2	1501.822509765625	1	a3.a2	1
a3	pepa3a4	DTTIFDISQFGSSNTSHENIQK		3	2469.1533203125	1	a3.a2	1
a3	pepa3a5	EGGSDIGMSGNSEPK		2	1464.62744140625	1	a3.a2	1
a3	pepa3a6	FFIGQFSDDR		2	1231.5745849609375	1	a3.a1	1
a3	pepa3a7	FFQSTGSIK		2	1014.52587890625	1	a3.a2	1
a3	pepa3a8	FPDITVEINR		2	1203.63720703125	1	a3.a1	1
a3	pepa3a9	GMTSESDSIGITPGEK		2	1608.7425537109375	1	a3.a1	1
a3	pepa3b10	GMTSESDSIGITPGEK	M2:+15.99491	2	1624.737548828125	1	a3.a1	1
a3	pepa3b11	GTATFDGTAIANAVVK		2	1535.8070068359375	1	a3.a1	1
a3	pepa3b12	GTQTYSVIEGDPSENYSK		2	1974.89306640625	1	a3.a1	1
a3	pepa3b13	IADVPGEIIK		2	1054.61474609375	1	a3.a2	1
a3	pepa3b14	IANIINAEER		2	1142.6168212890625	1	a3.a1	1
a3	pepa3b15	IANIPEEVIQK		2	1253.71044921875	1	a3.a1	1
a3	pepa3b16	IDAIEDIMVVPDK		2	1457.7559814453125	1	a3.a1	1
a3	pepa3b17	IIGIMEEVADGFK	M5:+15.99491	2	1437.7298583984375	1	a3.a1	1
a3	pepa3b18	ISDGIGVMIPQVIK		2	1469.8399658203125	1	a3.a1	1
a3	pepa3b19	ISEVVEIIK		2	1029.6195068359375	1	a3.a1	1
a3	pepa3b20	KIPDIER		2	870.5048217773438	2	a3.a1 a3.a2	1
a3	pepa3b21	KPASGGIAASSSAPAR		2	1427.760498046875	1	a3.a2	1
a3	pepa3b22	MEFMTINGTTIR		2	1413.6868896484375	1	a3.a2	1
a3	pepa3b23	MGAADNIYK		2	982.4666748046875	1	a3.a2	1
a3	pepa3b24	MGAADNIYK	M1:+15.99491	2	998.4616088867188	1	a3.a2	1
a3	pepa3b25	MHIQEIR	M1:+15.99491	2	942.4829711914062	1	a3.a2	1
a3	pepa3b26	NIEIIQNQTDMK		2	1446.72607421875	1	a3.a2	1
a3	pepa3b27	PVIIIPEDTPPFIEIK		2	1821.041259765625	1	a3.a1	1
a3	pepa3b28	SIYTPIEIQYIEMK		2	1727.8929443359375	1	a3.a2	1
a3	pepa3b29	SIYTPIEIQYIEMK	M13:+15.99491	2	1743.8878173828125	1	a3.a2	1
a3	pepa3b30	SPAISDANK		2	902.4581909179688	1	a3.a1	1
a3	pepa3b31	STIIGEDVNPIIK		2	1398.7843017578125	1	a3.a2	1
a3	pepa3b32	STVDAEAVHK		2	1056.5323486328125	1	a3.a1	1
a3	pepa3b33	TIIEEEYFR		2	1199.5947265625	1	a3.a1	1
a3	pepa3b34	TIVYWGIGR		2	1064.5892333984375	1	a3.a1	1
a3	pepa3b35	VEQTETPEMMEAR		2	1550.682861328125	1	a3.a1	1
a3	pepa3b36	VEQTETPEMMEAR	M9:+15.99491 - M10:+15.99491	2	1582.6728515625	1	a3.a1	1
a3	pepa3b37	VHVQFFDDSPTR		2	1447.6968994140625	1	a3.a1	2
a3	pepa3b38	YQIEIPENFTTR		2	1510.754150390625	1	a3.a1	1
a3	pepa3b39	YSDSIVQK		2	939.4785766601562	1	a3.a1	1
a4	pepa4a1	AIDDIDMVAIVR		2	1330.703857421875	1	a4.a1	1
a4	pepa4a2	ANPQVGVAFPH		2	1136.5850830078125	1	a4.a1	1
a4	pepa4a3	AVDAIIDSMSIAK	M9:+15.99491	2	1349.698486328125	1	a4.a1	1
a4	pepa4a4	DDEAAAVAISSIIH		2	1411.706787109375	1	a4.a1	2
a4	pepa4a5	DQVTAQEIFQDNHEDGPTAK		2	2243.021484375	1	a4.a1	1
a4	pepa4a6	EDGSGDRGDGPFR		3	1364.5830078125	1	a4.a1	1
a4	pepa4a7	EDIIQGFR	E1:-18.01056	2	959.494873046875	1	a4.a1	1
a4	pepa4a8	EDIIQGFR		2	977.5054931640625	1	a4.a1	1
a4	pepa4a9	EEASGSSVTAEEAK		2	1394.6285400390625	1	a4.a1	2
a4	pepa4b10	EEASGSSVTAEEAKK		2	1522.7235107421875	1	a4.a1	1
a4	pepa4b11	EPIPPIQQH		2	1058.5633544921875	1	a4.a1	1
a4	pepa4b12	EPIPPIQQHIWNMINPPAEVTTK	M13:+15.99491	3	2669.3759765625	1	a4.a1	1
a4	pepa4b13	FFMGNQVIK		2	1083.5660400390625	1	a4.a1	1
a4	pepa4b14	FGTDGTDNPISGGDQYQNITVHR		3	2492.14404296875	1	a4.a1	1
a4	pepa4b15	HIEIFTDISSR		2	1317.68017578125	1	a4.a1	1
a4	pepa4b16	IGGHGPSFPIK		2	1109.610595703125	1	a4.a1	1
a4	pepa4b17	IQPGSQQADFIDAI		2	1502.7490234375	1	a4.a1	1
a4	pepa4b18	IWNMINPPAEVTTK	M4:+15.99491	2	1629.8309326171875	1	a4.a1	1
a4	pepa4b19	KVITMFVQR		2	1121.650390625	1	a4.a1	1
a4	pepa4b20	KYAPTEAQINAVDAIIDSMSIAK	M19:+15.99491	3	2465.259521484375	1	a4.a1	1
a4	pepa4b21	MINPPAEVTTK		2	1200.6297607421875	1	a4.a1	1
a4	pepa4b22	SIAEGSVTSVGSVNPAENFR		2	2020.9937744140625	1	a4.a1	1
a4	pepa4b23	SKVDEEQMK		2	1093.519775390625	1	a4.a1	1
a4	pepa4b24	SQIDIIIH		2	938.531005859375	1	a4.a1	1
a4	pepa4b25	SQIDIIIHSIK		2	1266.741943359375	1	a4.a1	1
a4	pepa4b26	TEQGGAHFSVSSIAEGSVTSVGSVNPAENFR		3	3121.482421875	1	a4.a1	1
a4	pepa4b27	TIFPIIEAK		2	1031.614013671875	1	a4.a1	1
a4	pepa4b28	VDEEQMK		2	878.392822265625	1	a4.a1	1
a4	pepa4b29	VITMFVQR		2	993.555419921875	1	a4.a1	1
a4	pepa4b30	VITMFVQR	M4:+15.99491	2	1009.55029296875	1	a4.a1	1
a4	pepa4b31	YAPTEAQINAVDAIIDSMSIAK	M18:+15.99491	2	2337.164794921875	1	a4.a1	2
a4	pepa4b32	YAYDKR		2	815.4050903320312	1	a4.a1	1
a4	pepa4b33	YGSDIVPFSK		2	1112.562744140625	1	a4.a1	1
a5	pepa5a1	AEIDDTPMR	M8:+15.99491	2	1063.4730224609375	1	a5.a1	1
a5	pepa5a2	AVVIVDDR		2	886.4996948242188	2	a5.a1 a5.a2	1
a5	pepa5a3	FAQHGTFEYEYSQR		2	1762.7823486328125	1	a5.a1	2
a5	pepa5a4	FAQPGSFEYEYAMR	M13:+15.99491	2	1711.7425537109375	1	a5.a2	1
a5	pepa5a5	FATHAAAISVR		2	1143.6273193359375	1	a5.a1	1
a5	pepa5a6	FGQAATMEGIGAIGGTPPAFNR		2	2163.06591796875	1	a5.a2	2
a5	pepa5a7	GIVEFASK		2	850.46728515625	1	a5.a1	1
a5	pepa5a8	GMGPGTPAGYGR		2	1120.520751953125	1	a5.a1	1
a5	pepa5a9	GPMGPGPGQSGPK		2	1166.562744140625	1	a5.a1	1
a5	pepa5b10	GREEYEGPNK		2	1178.5440673828125	1	a5.a1	1
a5	pepa5b11	IFVGNIPADITEDEFK		2	1807.9117431640625	1	a5.a1	1
a5	pepa5b12	IFVGNIPPDITEEEMR		2	1859.921142578125	1	a5.a2	1
a5	pepa5b13	MEEIHNQEMQK		2	1416.625	1	a5.a1	2
a5	pepa5b14	MEEIHNQEMQK	M1:+15.99491	2	1432.619873046875	1	a5.a1	2
a5	pepa5b15	MEEIHNQEMQK	M1:+15.99491 - M9:+15.99491	2	1448.6148681640625	1	a5.a1	1
a5	pepa5b16	MGGGGAMNMGDPYGSGGQK		2	1771.7200927734375	1	a5.a1	1
a5	pepa5b17	MGGGGAMNMGDPYGSGGQK	M1:+15.99491	2	1787.7149658203125	1	a5.a1	2
a5	pepa5b18	MGGGGAMNMGDPYGSGGQK	M7:+15.99491 - M9:+15.99491	2	1803.7099609375	1	a5.a1	2
a5	pepa5b19	MGGGGAMNMGDPYGSGGQK	M1:+15.99491 - M7:+15.99491 - M9:+15.99491	2	1819.704833984375	1	a5.a1	1
a5	pepa5b20	MGQMAMGGAMGINNR		2	1538.669921875	1	a5.a2	1
a5	pepa5b21	MGYMDPR		2	869.3648071289062	1	a5.a1	1
a5	pepa5b22	NMGDPYGSGGQK		2	1210.51611328125	1	a5.a1	1
a5	pepa5b23	PGGGPGISTPGGHPKPPHR		3	1802.9412841796875	1	a5.a1	1
a5	pepa5b24	RMEEIHNQEMQK		3	1572.72607421875	1	a5.a1	1
a5	pepa5b25	RMEEIHNQEMQK	M10:+15.99491	3	1588.7210693359375	1	a5.a1	1
a5	pepa5b26	SIDEMEK		2	851.3818969726562	1	a5.a1	1
a5	pepa5b27	SPPPGMGINQNR		2	1267.62158203125	1	a5.a1	1
a5	pepa5b28	YGEPGEVFINK		2	1252.621337890625	1	a5.a1	1
a6	pepa6a1	AAGAGTAGPASGPGVVR		2	1395.7342529296875	1	a6.a1	1
a6	pepa6a2	AAGAGTAGPASGPGVVR	A1:+42.01057	2	1437.744873046875	1	a6.a1	1
a6	pepa6a3	AAPDEDSTTNITK		2	1362.6387939453125	1	a6.a1	1
a6	pepa6a4	DIMQAIIVRPIGK		2	1453.8564453125	1	a6.a1	1
a6	pepa6a5	DIVIPTQAIPASPAIK		2	1633.9527587890625	1	a6.a1	2
a6	pepa6a6	FIESHIDDAEPYIITMAK		3	2093.0263671875	1	a6.a1	1
a6	pepa6a7	FIESHIDDAEPYIITMAK	M16:+15.99491	2	2109.02099609375	1	a6.a1	2
a6	pepa6a8	FYFHEAIR		2	1082.542236328125	1	a6.a1	1
a6	pepa6a9	IEEAVNR		2	830.4370727539062	1	a6.a1	1
a6	pepa6b10	IRNDIINIIR		2	1239.7535400390625	1	a6.a1	1
a6	pepa6b11	IVIEEDSQSTEPSAGINSSQEAASAPPSK		3	2929.391357421875	1	a6.a1	1
a6	pepa6b12	KDENESSAPADGEGGSEIQPK		2	2144.958251953125	1	a6.a1	2
a6	pepa6b13	NDIINIIR		2	970.5684204101562	1	a6.a1	1
a6	pepa6b14	NIAHPVIQNF		2	1152.616455078125	1	a6.a1	1
a6	pepa6b15	NIAHPVIQNFSYETFQQK		2	2164.0830078125	1	a6.a1	2
a6	pepa6b16	NPPTTIGMMTIK		2	1303.675048828125	1	a6.a1	2
a6	pepa6b17	NPPTTIGMMTIK	M8:+15.99491	2	1319.670166015625	1	a6.a1	2
a6	pepa6b18	PTVINQPIPGEK		2	1292.7213134765625	1	a6.a1	1
a6	pepa6b19	QPAPGPVEKPPR	Q1:-17.02655	2	1255.6798095703125	1	a6.a1	1
a6	pepa6b20	RSDTMAGGGGSSDGSGR		2	1554.656494140625	1	a6.a1	1
a6	pepa6b21	TEFTITEAVVESSR		2	1568.7806396484375	1	a6.a1	1
a6	pepa6b22	TISGAQDSEAAFAK		2	1395.675537109375	1	a6.a1	1
a6	pepa6b23	WTVEESEWVK		2	1292.6162109375	1	a6.a1	1
a7	pepa7a1	AAVWEITGAEFSK		2	1408.7110595703125	1	a7.a1	1
a7	pepa7a2	ADFTVVAGDEGSSTTGGSSEENK		2	2244.974365234375	1	a7.a1	1
a7	pepa7a3	ADFTVVAGDEGSSTTGGSSEENKGPSGSAVSR		3	3043.372802734375	1	a7.a1	1
a7	pepa7a4	AIDIADMITR		2	1118.5877685546875	1	a7.a1	1
a7	pepa7a5	DIEQGDVSETIR		2	1361.6546630859375	1	a7.a1	1
a7	pepa7a6	EDEQQQAIQDIASR		2	1630.76708984375	1	a7.a1	1
a7	pepa7a7	GASFVTSTNPR		2	1136.5699462890625	1	a7.a1	1
a7	pepa7a8	GSAGDGFHGDVYITVK		2	1622.78125	1	a7.a1	1
a7	pepa7a9	HVIDAIDPNAYEAFK		2	1702.843994140625	1	a7.a1	1
a7	pepa7b10	IMFSEMK	M2:+15.99491 - M6:+15.99491	2	917.4110717773438	1	a7.a1	1
a7	pepa7b11	IQNEIDMVK		2	1089.561279296875	1	a7.a1	1
a7	pepa7b12	IQNEIDMVK	M7:+15.99491	2	1105.55615234375	1	a7.a1	1
a7	pepa7b13	ITTTGQVTSPVK		2	1231.689697265625	1	a7.a1	1
a7	pepa7b14	IYYPDFIVPDPK		2	1466.7569580078125	1	a7.a1	1
a7	pepa7b15	NIQDVVER		2	972.5112915039062	1	a7.a1	1
a7	pepa7b16	NSGEAPSSPTPK		2	1171.5594482421875	1	a7.a1	1
a7	pepa7b17	PNNSGEAPSSPTPK		2	1382.6551513671875	1	a7.a1	1
a7	pepa7b18	SATNIPQIK		2	971.5524291992188	1	a7.a1	1
a7	pepa7b19	SEAHTADGISIR		2	1256.6234130859375	1	a7.a1	2
a7	pepa7b20	TGKPIPFGTIGVHK		3	1451.8372802734375	1	a7.a1	1
a7	pepa7b21	TQIIQDFIR		2	1133.6318359375	1	a7.a1	1
a7	pepa7b22	VADNPSYNTK		2	1108.52734375	1	a7.a1	1
a7	pepa7b23	VIHNAQEVEK		2	1166.6168212890625	1	a7.a1	1
a7	pepa7b24	VIQEGIEGIVIK		2	1297.77294921875	1	a7.a1	1
a8	pepa8a1	AANAAENDFSVSQAEMSSR		2	1984.866943359375	1	a8.a1	2
a8	pepa8a2	AANAAENDFSVSQAEMSSR	M16:+15.99491	2	2000.86181640625	1	a8.a1	1
a8	pepa8a3	ADDPYAHISK		2	1116.5323486328125	1	a8.a1	1
a8	pepa8a4	AVSEEQQPAIK		2	1199.6270751953125	1	a8.a1	1
a8	pepa8a5	EVIEAIGEVMVSR		2	1431.7515869140625	1	a8.a1	1
a8	pepa8a6	EVIEAIGEVMVSR	M10:+15.99491	2	1447.7464599609375	1	a8.a1	1
a8	pepa8a7	GAVIVVSHDAR		2	1123.622314453125	1	a8.a1	1
a8	pepa8a8	GFNIPYQDAR		2	1180.574951171875	1	a8.a1	1
a8	pepa8a9	IGFFNQQYAEQIR		2	1613.8074951171875	1	a8.a1	1
a8	pepa8b10	IIAGIGFDPEMQNR		2	1560.7843017578125	1	a8.a1	1
a8	pepa8b11	IIAGIGFDPEMQNRPTQK	M11:+15.99491	3	2031.033203125	1	a8.a1	1
a8	pepa8b12	IQGQIEQGDDTAAER		2	1630.7669677734375	1	a8.a1	1
a8	pepa8b13	ISVPTSDEEDEVPAPK		2	1712.8228759765625	1	a8.a1	1
a8	pepa8b14	MEETPTEYIQR		2	1396.6417236328125	1	a8.a1	1
a8	pepa8b15	MEETPTEYIQR	M1:+15.99491	2	1412.6365966796875	1	a8.a1	1
a8	pepa8b16	NIDFGIDMDSR		2	1282.57373046875	1	a8.a1	1
a8	pepa8b17	NIDFGIDMDSR	M8:+15.99491	2	1298.568603515625	1	a8.a1	1
a8	pepa8b18	NQDEESQEAPEIIK		2	1629.7607421875	1	a8.a1	1
a8	pepa8b19	QAMIENASDIK	Q1:-17.02655	2	1202.5726318359375	1	a8.a1	1
a8	pepa8b20	QAMIENASDIK	M3:+15.99491	2	1235.593994140625	1	a8.a1	1
a8	pepa8b21	STIIIIITGK		2	1058.682373046875	1	a8.a1	1
a8	pepa8b22	TFFEEIAVEDK		2	1327.6419677734375	1	a8.a1	1
a8	pepa8b23	TPTHGEMR	M7:+15.99491	2	944.4259033203125	1	a8.a1	1
a8	pepa8b24	YGIVGPNGK		2	904.4890747070312	1	a8.a1	1
a9	pepa9a1	AESPESSAIESTQSTPQK		2	1876.87744140625	1	a9.a1	1
a9	pepa9a2	DIFMFITR	M4:+15.99491	2	1058.5343017578125	1	a9.a1	1
a9	pepa9a3	EAMMGIAQIYK		2	1254.62255859375	1	a9.a1	1
a9	pepa9a4	EAMMGIAQIYK	M3:+15.99491 - M4:+15.99491	2	1286.6123046875	1	a9.a1	1
a9	pepa9a5	GRPPKPIGGGTPK		3	1261.738037109375	1	a9.a1	1
a9	pepa9a6	HDVIVSIVTAAK		2	1252.7264404296875	1	a9.a1	1
a9	pepa9a7	IAPVHIDTESISAIIK		2	1706.9691162109375	1	a9.a1	1
a9	pepa9a8	IITTIIHSDGDITEQGK		2	1840.9659423828125	1	a9.a1	1
a9	pepa9a9	IVQEQKPK		2	969.5731811523438	1	a9.a1	1
a9	pepa9b10	IWVPDEEVSPETMVK		2	1758.8623046875	1	a9.a1	1
a9	pepa9b11	IWVPDEEVSPETMVK	M13:+15.99491	2	1774.857177734375	1	a9.a1	1
a9	pepa9b12	IYAPEAPYTSPDK		2	1451.7056884765625	1	a9.a1	1
a9	pepa9b13	METVSNASSSSNPSSPGR		2	1794.792724609375	1	a9.a1	1
a9	pepa9b14	METVSNASSSSNPSSPGR	M1:+15.99491	2	1810.78759765625	1	a9.a1	1
a9	pepa9b15	NENNSHAFIR		2	1201.5712890625	1	a9.a1	1
a9	pepa9b16	QPTNPFIEMIK	Q1:-17.02655	2	1300.6610107421875	1	a9.a1	1
a9	pepa9b17	SIDGTADDEDEGVPTDQAIR		2	2103.931640625	1	a9.a1	1
a9	pepa9b18	SIVATFIVK		2	977.6033935546875	1	a9.a1	1
a9	pepa9b19	STTYSIESPK		2	1112.54736328125	1	a9.a1	1
a9	pepa9b20	TPVTEQEEK		2	1060.51611328125	1	a9.a1	1
a9	pepa9b21	VAEAAIQIFK		2	1089.6307373046875	1	a9.a1	1
b10	pepb10a1	AAGPSISHTSGGTQSK		2	1485.7296142578125	1	b10.a1	1
b10	pepb10a2	ATAFNEQVDK		2	1122.54296875	1	b10.a1	1
b10	pepb10a3	ATVMDVKPVDYR		2	1393.71484375	1	b10.a1	1
b10	pepb10a4	ATVMDVKPVDYR	M4:+15.99491	2	1409.709716796875	1	b10.a1	2
b10	pepb10a5	DKNEQAFEEVFQNANFR		3	2085.962890625	1	b10.a1	1
b10	pepb10a6	GDTNIKPIIQVINIR		3	1693.9964599609375	1	b10.a1	1
b10	pepb10a7	IGNPVPYNEGIGQPQVAPPAPAASPAASSR		3	2913.48583984375	1	b10.a1	1
b10	pepb10a8	NIYIMDTSGK		2	1141.55615234375	1	b10.a1	1
b10	pepb10a9	NIYIMDTSGK	M5:+15.99491	2	1157.5511474609375	1	b10.a1	1
b10	pepb10b10	PIIQVINIR		2	1065.6783447265625	1	b10.a1	1
b10	pepb10b11	PQPQNGSSGMGSTVSK		2	1561.7279052734375	1	b10.a1	1
b10	pepb10b12	SENIGQGDKPDYFSSVATVVYIR		3	2545.25732421875	1	b10.a1	1
b10	pepb10b13	SGGVGGSNTNWK		2	1163.54443359375	1	b10.a1	1
b10	pepb10b14	SISVISSSTIIANPDIPEAYK		2	2205.165283203125	1	b10.a1	2
b10	pepb10b15	VGQISEGAIAAIMQK		2	1515.8204345703125	1	b10.a1	1
b10	pepb10b16	VGQISEGAIAAIMQK	M13:+15.99491	2	1531.8153076171875	1	b10.a1	1
b10	pepb10b17	VIDQQNGIYR		2	1205.627685546875	1	b10.a1	1
b10	pepb10b18	VVIIMEIEVIK	M5:+15.99491	2	1301.7752685546875	1	b10.a1	1
b10	pepb10b19	VVTATIWGEDADK		2	1404.7010498046875	1	b10.a1	1
b11	pepb11a1	ASAVSEISPR		2	1016.5374755859375	1	b11.a1	1
b11	pepb11a2	DSRPSQAAGDNQGDEAK		3	1745.7689208984375	1	b11.a1	1
b11	pepb11a3	EEEWDPEYTPK		2	1422.6064453125	2	b11.a1 b11.a2	1
b11	pepb11a4	EESAASGGAAYTK		2	1241.56494140625	1	b11.a1	1
b11	pepb11a5	EESTTGFDK		2	1013.442626953125	1	b11.a1	1
b11	pepb11a6	EQTFSGGTSQDTK		2	1385.618408203125	1	b11.a1	1
b11	pepb11a7	GSFSDTGIGDGK		2	1140.5172119140625	1	b11.a1	1
b11	pepb11a8	HGIAHDEMK	M8:+15.99491	2	1053.4786376953125	1	b11.a1	1
b11	pepb11a9	IIASTIVHSVK		2	1167.7099609375	1	b11.a2	1
b11	pepb11b10	MDSFDEDIAR		2	1198.5048828125	1	b11.a1	1
b11	pepb11b11	MDSFDEDIAR	M1:+15.99491	2	1214.499755859375	1	b11.a1	1
b11	pepb11b12	PSGIIAQER		2	970.531982421875	1	b11.a1	1
b11	pepb11b13	SIFQHIQSAQSQR		2	1529.7823486328125	1	b11.a1	1
b11	pepb11b14	SNWQNYR		2	967.4384765625	1	b11.a1	1
b11	pepb11b15	SPIQSVVVR		2	984.5841064453125	1	b11.a1	1
b11	pepb11b16	SPPSTGSTYGSSQK		2	1383.63916015625	1	b11.a1	1
b11	pepb11b17	SSFYPDGGDQETAK		2	1501.6446533203125	1	b11.a2	1
b11	pepb11b18	VFKEENQK		2	1021.5316772460938	1	b11.a2	1
b11	pepb11b19	WEGIVYAPPGK		2	1216.636474609375	1	b11.a1	1
b11	pepb11b20	YYIHDDR		2	981.44287109375	1	b11.a1	1
b12	pepb12a1	DDGSWEVIEGYR		2	1425.6285400390625	1	b12.a1	1
b12	pepb12a2	DIVHSGIAYTMER		2	1491.7264404296875	1	b12.a1	2
b12	pepb12a3	DIVHSGIAYTMER	M11:+15.99491	2	1507.721435546875	1	b12.a1	1
b12	pepb12a4	GFIGPGIDVPAPDMSTGER		2	1915.9222412109375	1	b12.a1	1
b12	pepb12a5	GFIGPGIDVPAPDMSTGER	M14:+15.99491	2	1931.917236328125	1	b12.a1	1
b12	pepb12a6	HGGTIPIVPTAEFQDR		3	1737.892333984375	1	b12.a1	2
b12	pepb12a7	IIAEGANGPTTPEADK		2	1583.7916259765625	1	b12.a1	2
b12	pepb12a8	KGFIGPGIDVPAPDMSTGER		3	2044.0169677734375	1	b12.a1	1
b12	pepb12a9	MVEGFFDR		2	1000.4561157226562	1	b12.a1	1
b12	pepb12b10	MVEGFFDR	M1:+15.99491	2	1016.4509887695312	1	b12.a1	1
b12	pepb12b11	NINHVSYGR		2	1059.533447265625	1	b12.a1	1
b12	pepb12b12	PISQGGIHGR		2	1021.55419921875	1	b12.a1	1
b12	pepb12b13	SEAVADREDDPNFFK		2	1739.7874755859375	1	b12.a1	1
b12	pepb12b14	SVQESIER		2	947.4796752929688	1	b12.a1	1
b12	pepb12b15	TFVVQGFGNVGIHSMR		3	1748.8905029296875	1	b12.a1	1
b12	pepb12b16	YNIGIDIR		2	963.5261840820312	1	b12.a1	1
b12	pepb12b17	YSTDVSVDEVK		2	1241.5899658203125	1	b12.a1	1
b13	pepb13a1	AADGGERPIAASPPGTVK		3	1693.88720703125	1	b13.a1	1
b13	pepb13a2	EDMTPINISSR		2	1262.60498046875	1	b13.a1	1
b13	pepb13a3	FVGNIYTIK		2	1054.5936279296875	1	b13.a1	1
b13	pepb13a4	GGEDTNDIQQK		2	1204.5445556640625	1	b13.a1	1
b13	pepb13a5	GSPIDVIHGIIR		2	1276.737548828125	1	b13.a1	1
b13	pepb13a6	HIIEMNFSK		2	1118.566650390625	1	b13.a1	1
b13	pepb13a7	MMGGAGPGSSIEAR		2	1320.6038818359375	1	b13.a1	1
b13	pepb13a8	MMGGAGPGSSIEAR	M1:+15.99491 - M2:+15.99491	2	1352.59375	1	b13.a1	1
b13	pepb13a9	PGGPPNPPGPSPK		2	1198.6219482421875	1	b13.a1	1
b13	pepb13b10	PGKPGAGPAQVPR		3	1231.6910400390625	1	b13.a1	1
b13	pepb13b11	RPSIGIAPGGIAVVGR		3	1519.9071044921875	1	b13.a1	1
b13	pepb13b12	SAGGEPGPEAGR		2	1084.502197265625	1	b13.a1	1
b13	pepb13b13	SIPVPGAIEQVASR		2	1423.790771484375	1	b13.a1	1
b13	pepb13b14	SPQISISPR		2	984.5477294921875	1	b13.a1	1
b13	pepb13b15	SPSDIHISPIAK		3	1264.68994140625	1	b13.a1	1
b13	pepb13b16	SYIQGGRPF		2	1024.521484375	1	b13.a1	1
b13	pepb13b17	TPIAIAGSPTPK		2	1152.6627197265625	1	b13.a1	1
b13	pepb13b18	TYIQTEIPFK		2	1239.662353515625	1	b13.a1	1
b13	pepb13b19	VRPVPSIVPRPPQTSIVK		3	1970.19140625	1	b13.a1	1
b14	pepb14a1	DMIIQFISR		2	1122.5980224609375	1	b14.a1	1
b14	pepb14a2	DMIIQFISR	M2:+15.99491	2	1138.5928955078125	1	b14.a1	1
b14	pepb14a3	FFISHPAYR		2	1137.5843505859375	1	b14.a1	1
b14	pepb14a4	FPFEIVK		2	879.4979248046875	1	b14.a1	1
b14	pepb14a5	GISPVPINIR		2	1065.641845703125	1	b14.a1	1
b14	pepb14a6	GMEEIIPIVNK		2	1242.6767578125	1	b14.a1	1
b14	pepb14a7	GMEEIIPIVNK	M2:+15.99491	2	1258.671630859375	1	b14.a1	1
b14	pepb14a8	GYIGVVNR		2	877.489501953125	1	b14.a1	1
b14	pepb14a9	IEGSGDQVDTIEISGGAR		2	1803.872314453125	1	b14.a1	1
b14	pepb14b10	IQSQIISIEK		2	1158.67333984375	1	b14.a1	1
b14	pepb14b11	NIVDSYVAIINK		2	1348.74755859375	1	b14.a1	1
b14	pepb14b12	SSVIENFVGR		2	1107.5797119140625	1	b14.a1	1
b14	pepb14b13	TGIFTPDIAFEAIVK		2	1621.884033203125	1	b14.a1	1
b14	pepb14b14	TIMHIMINNTK		3	1315.6865234375	1	b14.a1	1
b14	pepb14b15	VINITIIDIPGITK		2	1509.925537109375	1	b14.a1	1
b14	pepb14b16	VPVGDQPPDIEYQIK		2	1697.8748779296875	1	b14.a1	1
b14	pepb14b17	YMIPIDNIK	M2:+15.99491	2	1122.5867919921875	1	b14.a1	1
b15	pepb15a1	DDSIDISPQGR		2	1202.565185546875	1	b15.a1	1
b15	pepb15a2	GNAQNTDGAIWQWR		2	1616.7569580078125	1	b15.a1	1
b15	pepb15a3	HIAESESIITSPPK		2	1508.7958984375	1	b15.a1	1
b15	pepb15a4	HIDQEQQIK		2	1138.58544921875	1	b15.a1	1
b15	pepb15a5	IFIQFVTGSPR		2	1264.705322265625	1	b15.a1	1
b15	pepb15a6	IIDTNPEINQSDSQDSR		2	1931.89453125	1	b15.a1	1
b15	pepb15a7	IIYFADAEIIK		2	1295.7249755859375	1	b15.a1	1
b15	pepb15a8	IPDYSSIEIMR		2	1323.6617431640625	1	b15.a1	1
b15	pepb15a9	ISTQSNSNNIEPAR		2	1530.7510986328125	1	b15.a1	1
b15	pepb15b10	KPNPIANSNTSGYSESK		2	1793.866943359375	1	b15.a1	1
b15	pepb15b11	MADPESNQEAVNSSAAR		2	1776.7821044921875	1	b15.a1	1
b15	pepb15b12	MADPESNQEAVNSSAAR	M1:+15.99491	2	1792.777099609375	1	b15.a1	1
b15	pepb15b13	NTAGAQPQDDSIGGR		2	1486.6884765625	1	b15.a1	1
b15	pepb15b14	SESPPAEIPSIR		2	1282.6641845703125	1	b15.a1	1
b15	pepb15b15	SINPPITIVR		2	1109.6680908203125	1	b15.a1	1
b15	pepb15b16	SNRPNNNPGGSIR	S1:+42.01057	2	1424.6993408203125	1	b15.a1	1
b16	pepb16a1	AAVIGDVIR		2	913.5469970703125	1	b16.a1	1
b16	pepb16a2	APQVIVIAPTR		2	1164.7103271484375	1	b16.a1	1
b16	pepb16a3	DVESYIHR		2	1018.4957275390625	1	b16.a1	1
b16	pepb16a4	EAQEISQNSAIK		2	1317.6649169921875	1	b16.a1	2
b16	pepb16a5	EEYQIVQVEQK		2	1392.7010498046875	1	b16.a1	1
b16	pepb16a6	EGAFSNFPISEETIK		2	1668.81201171875	1	b16.a1	1
b16	pepb16a7	EQIGEEIDSK		2	1147.548095703125	1	b16.a1	1
b16	pepb16a8	GAVEAIAAAIAH		2	1093.6004638671875	1	b16.a1	1
b16	pepb16a9	IGVPSATEIIK		2	1127.66748046875	1	b16.a1	1
b16	pepb16b10	IKDHIQNGK		2	1052.5850830078125	1	b16.a1	1
b16	pepb16b11	QDAQSIHGDIPQK	Q1:-17.02655	2	1419.6866455078125	1	b16.a1	1
b16	pepb16b12	QDAQSIHGDIPQK		2	1436.7132568359375	1	b16.a1	1
b16	pepb16b13	SDAGIESDTAMK	M11:+15.99491	2	1240.53662109375	1	b16.a1	1
b16	pepb16b14	TFSFAIPIIEK		2	1265.71435546875	1	b16.a1	1
b16	pepb16b15	WQISVATEQPEIEGPR		2	1839.9239501953125	1	b16.a1	1
b17	pepb17a1	AFDDVPVVQIYSSR		2	1595.8067626953125	1	b17.a1	1
b17	pepb17a2	AGGDATDSSQTAIDNK		2	1550.693359375	1	b17.a2	1
b17	pepb17a3	AQTTNSNSSSSSDVSTHS		2	1796.7532958984375	1	b17.a1	1
b17	pepb17a4	DAAINSIVEIYR		2	1363.7220458984375	1	b17.a1	1
b17	pepb17a5	EGIIGIQNIIK		2	1197.7205810546875	2	b17.a1 b17.a2	1
b17	pepb17a6	GPPVTPSSEK		2	998.5156860351562	1	b17.a1	1
b17	pepb17a7	IITWTTEPK		2	1088.59912109375	1	b17.a1	1
b17	pepb17a8	IMDQAANPQYVWDR		2	1706.7958984375	1	b17.a1	1
b17	pepb17a9	IVDGIATSWVNSSNYK		2	1753.8759765625	1	b17.a1	1
b17	pepb17b10	NSDSIVSIPQSDR		2	1417.6922607421875	1	b17.a1	1
b17	pepb17b11	NSSNTSVGSPSNTIGR		2	1577.7518310546875	1	b17.a1	1
b17	pepb17b12	QSSGSATNVASTPDNR		2	1591.7310791015625	1	b17.a1	1
b17	pepb17b13	SGNMIQSANDK		2	1164.5318603515625	1	b17.a1	1
b17	pepb17b14	SSGSVASIPQSDR		2	1290.62890625	1	b17.a2	1
b17	pepb17b15	SSSSSQESINRPISAK		2	1677.840576171875	1	b17.a1	1
b18	pepb18a1	AMMYSGEIK		2	1029.474853515625	1	b18.a1	1
b18	pepb18a2	DKYPNIQVIGGNVVTAAQAK		3	2086.129638671875	1	b18.a1	1
b18	pepb18a3	EDIVVAPAGITIK		2	1325.7679443359375	1	b18.a1	1
b18	pepb18a4	FGVPVIADGGIQNVGH		2	1579.8231201171875	1	b18.a1	1
b18	pepb18a5	GMGSIDAMDK		2	1024.4442138671875	1	b18.a1	1
b18	pepb18a6	IPIVNEDDEIVAIIAR		2	1779.9854736328125	1	b18.a1	1
b18	pepb18a7	KYEQGFITDPVVISPK		3	1820.979736328125	1	b18.a1	1
b18	pepb18a8	NIIDAGVDAIR		2	1156.6324462890625	1	b18.a1	1
b18	pepb18a9	PQATAVYK		2	877.4782104492188	1	b18.a1	1
b18	pepb18b10	REDIVVAPAGITIK		2	1481.8690185546875	1	b18.a1	2
b18	pepb18b11	TSSAQVEGGVHSIHSYEK		2	1915.9149169921875	1	b18.a1	2
b18	pepb18b12	VAQGVSGAVQDK		2	1158.61181640625	1	b18.a1	1
b18	pepb18b13	YEQGFITDPVVISPK		2	1692.8846435546875	1	b18.a1	1
b19	pepb19a1	AEEIWQQSVIGDYIAR		2	1877.9395751953125	1	b19.a1	1
b19	pepb19a2	AMEMTWNNMEK		2	1384.56982421875	1	b19.a1	1
b19	pepb19a3	FIESIPEEEQQR		2	1504.7281494140625	1	b19.a1	1
b19	pepb19a4	FREDHPDIIQNAK		3	1582.7977294921875	1	b19.a1	1
b19	pepb19a5	FSQEIISNGEINHIPIK		3	1939.02880859375	1	b19.a1	1
b19	pepb19a6	IHPEMSNIDITK	M5:+15.99491	3	1413.7047119140625	1	b19.a1	1
b19	pepb19a7	KPITPYFR		2	1021.5833740234375	1	b19.a1	1
b19	pepb19a8	MVEIGSR	M1:+15.99491	2	807.4033203125	1	b19.a1	1
b19	pepb19a9	QIQEERPEISESEITR	Q1:-17.02655	2	1926.9407958984375	1	b19.a1	1
b19	pepb19b10	SDIPEKPK		2	913.4993286132812	1	b19.a1	1
b19	pepb19b11	TITEIIIDAQEHVK		2	1609.8800048828125	1	b19.a1	1
b19	pepb19b12	TTESHMDWEK		2	1263.531494140625	1	b19.a1	1
b19	pepb19b13	TTESHMDWEK	M6:+15.99491	2	1279.5263671875	1	b19.a1	1
b19	pepb19b14	YIQDFQR		2	969.4793090820312	1	b19.a1	1
b20	pepb20a1	AIQIEVDR		2	943.5211181640625	1	b20.a1	1
b20	pepb20a2	DPSISDSSTVGIQR		2	1461.7183837890625	1	b20.a1	1
b20	pepb20a3	EAVATIMSGSK		2	1093.55615234375	1	b20.a1	1
b20	pepb20a4	EAVATIMSGSK	M7:+15.99491	2	1109.5511474609375	1	b20.a1	1
b20	pepb20a5	EIIDMMIAEEESIK	M5:+15.99491 - M6:+15.99491	2	1682.7867431640625	1	b20.a1	1
b20	pepb20a6	INTTTMSNATANSSIR		2	1681.8177490234375	1	b20.a1	1
b20	pepb20a7	INTTTMSNATANSSIR	M6:+15.99491	2	1697.812744140625	1	b20.a1	1
b20	pepb20a8	KINTTTMSNATAN	M7:+15.99491	2	1382.658447265625	1	b20.a1	1
b20	pepb20a9	NFSINSVASTYSEFAK		2	1764.8443603515625	1	b20.a1	1
b20	pepb20b10	PIFGGTVYHSPVSR		3	1516.7911376953125	1	b20.a1	1
b20	pepb20b11	QTETEMIYGSAPR		2	1482.689697265625	1	b20.a1	1
b20	pepb20b12	QTETEMIYGSAPR	M6:+15.99491	2	1498.6846923828125	1	b20.a1	1
b20	pepb20b13	SDATSGIINSTNIQS		2	1507.723876953125	1	b20.a1	1
b21	pepb21a1	DMVGIAQTGSGK	M2:+15.99491	2	1179.5677490234375	1	b21.a2	1
b21	pepb21a2	EANQAINPK		2	984.5112915039062	2	b21.a1 b21.a2	1
b21	pepb21a3	EIAQQVQQVADDYGK		2	1691.8238525390625	1	b21.a2	1
b21	pepb21a4	IIIATDVASR		2	1058.620849609375	3	b21.a1 b21.a2 b21.a3	1
b21	pepb21a5	IIQIVEDR		2	985.568115234375	1	b21.a1	1
b21	pepb21a6	IMEEIMSEK		2	1109.5220947265625	1	b21.a1	1
b21	pepb21a7	IQIEAIPIAIQGR		2	1421.847900390625	1	b21.a3	1
b21	pepb21a8	SSQSSSQQFSGIGR		2	1455.6827392578125	1	b21.a2	1
b21	pepb21a9	TAQEVETYR		2	1096.52734375	1	b21.a1	1
b21	pepb21b10	TGTAYTFFTPNNIK		2	1574.785400390625	1	b21.a1	1
b21	pepb21b11	TTYIVIDEADR		2	1295.648193359375	1	b21.a1	1
b21	pepb21b12	VIEEANQAINPK		2	1325.7064208984375	1	b21.a2	1
b21	pepb21b13	WNIDEIPK		2	1014.52587890625	1	b21.a1	1
b22	pepb22a1	DMSAIVAAR		2	933.4827270507812	1	b22.a1	1
b22	pepb22a2	DTMSDIPEVR		2	1162.541259765625	1	b22.a1	1
b22	pepb22a3	DTMSDIPEVR	M3:+15.99491	2	1178.5362548828125	1	b22.a1	1
b22	pepb22a4	FTEDSIIR		2	980.5051879882812	1	b22.a1	1
b22	pepb22a5	FYFIEAYNAK		2	1265.6204833984375	1	b22.a1	1
b22	pepb22a6	IKEEEAAKD		2	1032.521240234375	1	b22.a1	1
b22	pepb22a7	IPIFPEPIHVFAPR		3	1632.926513671875	1	b22.a1	1
b22	pepb22a8	IVMAGETTNSR		2	1178.583740234375	1	b22.a1	1
b22	pepb22a9	PIYDDDPSIEGGVNGK		2	1675.7813720703125	1	b22.a1	1
b22	pepb22b10	SFEDPPNHAR		2	1169.5338134765625	1	b22.a1	1
b22	pepb22b11	VGDGVYIPPEAFTFNIK		2	1866.964111328125	1	b22.a1	1
b22	pepb22b12	VPTIAVPAISIPDDVR		2	1662.94287109375	1	b22.a1	1
b22	pepb22b13	YGQHPPDAVDEPQMITNEK		3	2168.9921875	1	b22.a1	1
b23	pepb23a1	AGGVGINISAASR		2	1172.6385498046875	1	b23.a1	1
b23	pepb23a2	DPNNPYDK		2	962.4218139648438	1	b23.a1	1
b23	pepb23a3	EYNVNDDSMK		2	1214.499755859375	1	b23.a1	1
b23	pepb23a4	KTDVEERPR		2	1129.596435546875	1	b23.a1	1
b23	pepb23a5	MSEISSSRPK	M1:+15.99491	2	1137.5572509765625	1	b23.a1	1
b23	pepb23a6	NDIYYNTITNFSEK		2	1721.8021240234375	1	b23.a1	1
b23	pepb23a7	QDIVITTYNIITHDYGTK		3	2095.071044921875	1	b23.a1	1
b23	pepb23a8	SDMEWTSSSK		2	1157.4783935546875	1	b23.a1	1
b23	pepb23a9	TIGFNIESGWGSGR		2	1480.71826171875	1	b23.a1	1
b23	pepb23b10	VFIQHITISDEER		3	1586.8177490234375	1	b23.a1	1
b23	pepb23b11	YYTGVVNNNEMVAIQR		2	1870.9119873046875	1	b23.a1	1
b23	pepb23b12	YYTGVVNNNEMVAIQR	M11:+15.99491	2	1886.9068603515625	1	b23.a1	1
b24	pepb24a1	DIAQAIINR		2	1013.57421875	1	b24.a1	1
b24	pepb24a2	EIIISAIDSVNATSK		2	1560.848388671875	1	b24.a1	1
b24	pepb24a3	FSNSIPQSQTGNSETATPTNVDIPQVIPK		3	3070.532958984375	1	b24.a1	1
b24	pepb24a4	GADSEISTVPSVTK		2	1390.7064208984375	1	b24.a1	1
b24	pepb24a5	GISAGAVQTAGK		2	1059.5797119140625	1	b24.a1	1
b24	pepb24a6	GPQPPTVSPIR		2	1148.6427001953125	1	b24.a1	1
b24	pepb24a7	GTDTQTPAVISPSK		2	1401.722412109375	1	b24.a1	1
b24	pepb24a8	GVNIDPIGK		2	912.5153198242188	1	b24.a1	1
b24	pepb24a9	IGVTNTIISHYDGR		3	1545.8023681640625	1	b24.a1	1
b24	pepb24b10	NTGVIIANDANAER		2	1457.7347412109375	1	b24.a1	1
b24	pepb24b11	SVVGNIHR		2	881.49560546875	1	b24.a1	1
b24	pepb24b12	TQASSSFQDSSQPAGK		2	1625.7406005859375	1	b24.a1	1
b25	pepb25a1	DGYIHYGQTVK		2	1280.62744140625	1	b25.a1	1
b25	pepb25a2	EMINDGASWTIISTDK		2	1780.8426513671875	1	b25.a1	1
b25	pepb25a3	EMINDGASWTIISTDK	M2:+15.99491	2	1796.8375244140625	1	b25.a1	1
b25	pepb25a4	ERGDQTVIIIHAK		3	1479.8282470703125	1	b25.a1	1
b25	pepb25a5	IGIGNSDQEMQQINIEGK		2	1973.9600830078125	1	b25.a1	1
b25	pepb25a6	IGIGNSDQEMQQINIEGK	M10:+15.99491	2	1989.9549560546875	1	b25.a1	1
b25	pepb25a7	MFYGNSDDIGVFISK		2	1692.794189453125	1	b25.a1	1
b25	pepb25a8	MFYGNSDDIGVFISK	M1:+15.99491	2	1708.7890625	1	b25.a1	1
b25	pepb25a9	QTAIIDADDPVSQIHK		3	1750.8974609375	1	b25.a1	1
b25	pepb25b10	TIYISDSDKR		2	1197.6114501953125	1	b25.a1	1
b25	pepb25b11	VWFGDVEAETMYR		2	1602.72607421875	1	b25.a1	1
b25	pepb25b12	VWFGDVEAETMYR	M11:+15.99491	2	1618.720947265625	1	b25.a1	1
b26	pepb26a1	AISSTEAVINNR		2	1274.6702880859375	1	b26.a1	1
b26	pepb26a2	EGSTQQIQTTSPK		2	1404.6968994140625	1	b26.a1	1
b26	pepb26a3	EIIDTEIDIYK		2	1351.6995849609375	1	b26.a1	1
b26	pepb26a4	INEHFSR		2	902.4483032226562	1	b26.a1	1
b26	pepb26a5	MQAGEEVTEIR		2	1262.60498046875	1	b26.a1	1
b26	pepb26a6	SYIPPPEQPSSGSIK		2	1586.8065185546875	1	b26.a1	1
b26	pepb26a7	TIEVITK		2	803.4876708984375	1	b26.a1	1
b26	pepb26a8	TIIVSTSAVDNNEAQK		2	1689.8658447265625	1	b26.a1	1
b26	pepb26a9	VMQPIVQQPIIPVVK		2	1689.0135498046875	1	b26.a1	1
b26	pepb26b10	VMQPIVQQPIIPVVK	M2:+15.99491	2	1705.008544921875	1	b26.a1	1
b26	pepb26b11	YTEIQIEAAK		2	1165.6103515625	1	b26.a1	1
b27	pepb27a1	ADDIIPIGDQTQDGDFGSR		2	2019.926025390625	1	b27.a1	1
b27	pepb27a2	EAAGTTAAAGTGGATEQPPR		2	1813.867919921875	1	b27.a1	1
b27	pepb27a3	EEPVTADVINPMAIR		2	1654.8472900390625	1	b27.a1	1
b27	pepb27a4	IASEYITPEEMVTFK	M11:+15.99491	2	1773.862060546875	1	b27.a1	1
b27	pepb27a5	IEQGGTADGIR		2	1116.5648193359375	1	b27.a1	1
b27	pepb27a6	IQAQSISTVGPR		2	1256.6961669921875	1	b27.a1	1
b27	pepb27a7	QIQQIQQIR	Q1:-17.02655	2	1137.637939453125	1	b27.a1	1
b27	pepb27a8	SMNANTITK		2	979.4880981445312	1	b27.a1	1
b27	pepb27a9	TIGEIPTYGIAGNR		2	1461.77001953125	1	b27.a1	1
b27	pepb27b10	TPYIVISGSGK		2	1121.6204833984375	1	b27.a1	1
b27	pepb27b11	TSSGDASSISIEETNK		2	1625.75048828125	1	b27.a1	1
b28	pepb28a1	AQSSQDAVSSMNIFDIGGQYIR		2	2387.1298828125	1	b28.a1	1
b28	pepb28a2	ATATIAIGTDSIK	A1:+42.01057	2	1303.7108154296875	1	b28.a1	1
b28	pepb28a3	AVTPPMPIITPATPGGIPPAAAVAAAAATAK		3	2794.553955078125	1	b28.a1	1
b28	pepb28a4	AVTPPMPIITPATPGGIPPAAAVAAAAATAK	M6:+15.99491	3	2810.548828125	1	b28.a1	1
b28	pepb28a5	GYGFIEYEK		2	1105.5205078125	1	b28.a1	1
b28	pepb28a6	IYVASVHQDISDDDIK		2	1817.8919677734375	1	b28.a1	2
b28	pepb28a7	PSNIGQAQPIIDQIAEEAR		2	2050.056884765625	1	b28.a1	1
b28	pepb28a8	QTIAHQQQQITNIQMAAQR		3	2208.130615234375	1	b28.a1	1
b28	pepb28a9	VGRPSNIGQAQPIIDQIAEEAR		3	2362.247802734375	1	b28.a1	1
b28	pepb28b10	VVAEVYDQER		2	1207.5958251953125	1	b28.a1	1
b29	pepb29a1	ASAPYNHHGSR		2	1196.5560302734375	1	b29.a1	1
b29	pepb29a2	DIIHNEDR		2	1011.4857788085938	1	b29.a1	1
b29	pepb29a3	DSGPPPSTVSEAEFEDIMK		2	2035.9168701171875	1	b29.a1	1
b29	pepb29a4	GYAEVVVASENSVHK		2	1588.7969970703125	1	b29.a1	2
b29	pepb29a5	HDDYFQER		2	1109.465087890625	1	b29.a1	1
b29	pepb29a6	IIEIIPGK		2	882.5662841796875	1	b29.a1	1
b29	pepb29a7	SSSTEPPPPVR		2	1153.585205078125	1	b29.a1	1
b29	pepb29a8	SYSVGASGSSSR		2	1144.5233154296875	1	b29.a1	1
b29	pepb29a9	TPAIIYTYSGIR		2	1354.737060546875	1	b29.a1	1
b30	pepb30a1	EVDATSPAPSTSSTVK		2	1576.7705078125	1	b30.a1	1
b30	pepb30a2	GEFTYYEIQDNTGK		2	1664.7442626953125	1	b30.a1	1
b30	pepb30a3	GIEVINDYHFR		2	1362.6805419921875	1	b30.a1	1
b30	pepb30a4	IQIADIMEEK	M7:+15.99491	2	1205.608642578125	1	b30.a1	1
b30	pepb30a5	MNDFMR		2	813.338623046875	1	b30.a1	1
b30	pepb30a6	MREEYDK		2	970.4302978515625	1	b30.a1	1
b30	pepb30a7	TEGAEATPGAQK		2	1159.5594482421875	1	b30.a1	1
b30	pepb30a8	TEPEEVSIEDSAQSDIK		2	1876.8662109375	1	b30.a1	1
b30	pepb30a9	TPQMPPTTPSSSFFTK	M4:+15.99491	2	1769.8419189453125	1	b30.a1	1
b30	pepb30b10	TTIYEIQDDR		2	1253.6011962890625	1	b30.a1	1
b31	pepb31a1	IIASANIEEVTMK		2	1418.75634765625	1	b31.a1	1
b31	pepb31a2	IIASANIEEVTMK	M12:+15.99491	2	1434.7513427734375	1	b31.a1	1
b31	pepb31a3	IINFIMHPK	M6:+15.99491	2	1128.623779296875	1	b31.a1	1
b31	pepb31a4	IIYNRPGTVSSIK		2	1447.8271484375	1	b31.a1	1
b31	pepb31a5	ITMQVSSIQR		2	1162.625244140625	1	b31.a1	1
b31	pepb31a6	ITMQVSSIQR	M3:+15.99491	2	1178.6202392578125	1	b31.a1	1
b31	pepb31a7	NVGQFSGFPFEK		2	1356.65869140625	1	b31.a1	1
b31	pepb31a8	SASAPAAEGEGTPTQPASEK	S1:+42.01057	2	1927.888427734375	1	b31.a1	1
b31	pepb31a9	SGVNSEIVK		2	932.5051879882812	1	b31.a1	1
b31	pepb31b10	VYENYPTYDITER		2	1662.7650146484375	1	b31.a1	1
b32	pepb32a1	DSEPSSTVSINGTFFK		2	1715.812744140625	1	b32.a1	1
b32	pepb32a2	HGITYATIDGSVNPK		3	1572.8021240234375	1	b32.a1	1
b32	pepb32a3	ISSIIAEIEAIQR		2	1442.8216552734375	1	b32.a1	1
b32	pepb32a4	KVSPASGVSK		2	959.5524291992188	1	b32.a1	1
b32	pepb32a5	PIVIIPQR		2	935.6041259765625	1	b32.a1	1
b32	pepb32a6	SNSQVPQQSHFTK		3	1487.7242431640625	1	b32.a1	1
b32	pepb32a7	STIASVNIQAIPDK		2	1456.801025390625	1	b32.a1	1
b32	pepb32a8	TTTGPPHIVPPQPIPR		3	1707.9544677734375	1	b32.a1	1
b32	pepb32a9	VAIEFGSEEPR		2	1233.6114501953125	1	b32.a1	1
b32	pepb32b10	VPIIIHQK		2	947.6041259765625	1	b32.a1	1
b33	pepb33a1	DPQTEEFK		2	993.4528198242188	1	b33.a1	1
b33	pepb33a2	ESEEGNPVR		2	1016.4647827148438	1	b33.a1	1
b33	pepb33a3	GWEAFINAPEANR		2	1474.707763671875	1	b33.a1	1
b33	pepb33a4	HFSEHPSTSK		2	1156.53857421875	1	b33.a1	1
b33	pepb33a5	MNAQETATGMAFEEPIDEK		2	2111.926025390625	1	b33.a1	1
b33	pepb33a6	QITAQAWDGTTDYQVEETSR		2	2299.047607421875	1	b33.a1	1
b33	pepb33a7	SGTNIDGNDEFDEQIR	S1:+42.01057	2	1851.799560546875	1	b33.a1	1
b33	pepb33a8	TAEEPPQEK		2	1028.4898681640625	1	b33.a1	1
b33	pepb33a9	TEDGGEFEEGASENNAK		2	1783.7257080078125	1	b33.a1	1
b34	pepb34a1	AEGGGGGGRPGAPAAGDGK		3	1538.73095703125	1	b34.a1	1
b34	pepb34a2	GYFEYIEENK		2	1291.58447265625	1	b34.a1	1
b34	pepb34a3	IIEQYKEESK		2	1266.657958984375	1	b34.a1	1
b34	pepb34a4	NFIIDQTNVSAAAQR		2	1647.8453369140625	1	b34.a1	1
b34	pepb34a5	NGQDIGVAFK		2	1048.5426025390625	1	b34.a1	1
b34	pepb34a6	PAMEPGNGSIDIGGDSAGR		2	1800.8184814453125	1	b34.a1	1
b34	pepb34a7	SSGPTSIFAVTVAPPGAR		2	1714.9127197265625	1	b34.a1	1
b34	pepb34a8	YNIIGTNTIMDK		2	1382.6988525390625	1	b34.a1	1
b34	pepb34a9	YNIIGTNTIMDK	M10:+15.99491	2	1398.69384765625	1	b34.a1	1
b35	pepb35a1	EFTPYDYSQSDFK		2	1626.6962890625	1	b35.a1	1
b35	pepb35a2	FAIGSVVAVTK		2	1091.646240234375	1	b35.a1	1
b35	pepb35a3	GPITVAQK		2	813.4832763671875	1	b35.a1	1
b35	pepb35a4	IAQVQVQK		2	913.5469970703125	1	b35.a1	1
b35	pepb35a5	IDNSNTPFIPK		2	1245.6478271484375	1	b35.a1	1
b35	pepb35a6	NQQPVIPAGIQVPK		2	1488.853759765625	1	b35.a1	1
b35	pepb35a7	SDMYIINESITDPAIVK		2	1908.962646484375	1	b35.a1	1
b35	pepb35a8	VGIIIDEASGVNK		2	1314.726806640625	1	b35.a1	1
b35	pepb35a9	VSSQFDPNK		2	1021.4953002929688	1	b35.a1	1
b36	pepb36a1	AIYYIQIHPQEIR		3	1643.8907470703125	1	b36.a1	1
b36	pepb36a2	EEQMDGTVTIK	M4:+15.99491	2	1266.588623046875	1	b36.a1	1
b36	pepb36a3	EMIGGEIIPR	M2:+15.99491	2	1130.5877685546875	1	b36.a1	1
b36	pepb36a4	GAVYSMVEFNGK		2	1301.619873046875	1	b36.a1	1
b36	pepb36a5	IAVMEIFR		2	978.5444946289062	1	b36.a1	1
b36	pepb36a6	IVVFQYSDGK		2	1155.6048583984375	1	b36.a1	1
b36	pepb36a7	TYEVSIR		2	867.45751953125	1	b36.a1	1
b36	pepb36a8	VVEEITR		2	845.4730834960938	1	b36.a1	1
b36	pepb36a9	YIIGDMEGR		2	1053.5037841796875	1	b36.a1	1
b37	pepb37a1	AIVPQAISGIIK		2	1209.7569580078125	1	b37.a1	1
b37	pepb37a2	IAGIDITDATIR		2	1258.7005615234375	1	b37.a1	1
b37	pepb37a3	IAITGVPIVQWPK		2	1421.8519287109375	1	b37.a1	1
b37	pepb37a4	IANVTIIDIR		2	1127.6787109375	1	b37.a1	1
b37	pepb37a5	IQAITASSANIR		2	1244.6961669921875	1	b37.a1	1
b37	pepb37a6	MVDVMDVNTQK		2	1279.6025390625	1	b37.a1	1
b37	pepb37a7	QITWIVNR		2	1029.5843505859375	1	b37.a1	1
b37	pepb37a8	SSPGAGPSDHHSASR		2	1449.64697265625	1	b37.a1	1
b37	pepb37a9	YYETPEEER		2	1215.516845703125	1	b37.a1	1
b38	pepb38a1	AIISASPEVVVAVGFPGAGK		2	1869.0484619140625	1	b38.a1	1
b38	pepb38a2	DTIGSWQR		2	962.4694213867188	1	b38.a1	1
b38	pepb38a3	EMTDSSHIPVSDMVMYGYR		3	2217.9619140625	1	b38.a1	1
b38	pepb38a4	HIVSAGYVHVNR		3	1351.723388671875	1	b38.a1	1
b38	pepb38a5	IVIFTNQMSIGR	M8:+15.99491	2	1394.7464599609375	1	b38.a1	1
b38	pepb38a6	IWIESPPGGAPPIFIPSDGQAIVIGR		3	2687.4560546875	1	b38.a1	1
b38	pepb38a7	TQVEIVADPETR		2	1357.6961669921875	1	b38.a1	1
b38	pepb38a8	VAGFDIDGTIITTR		2	1478.785400390625	1	b38.a1	1
b38	pepb38a9	VFPTGPSDWR		2	1161.5692138671875	1	b38.a1	1
b39	pepb39a1	ESETTTSIVIER		2	1364.6907958984375	1	b39.a1	1
b39	pepb39a2	NPVTIFSIATNEMWR		2	1778.8897705078125	1	b39.a1	1
b39	pepb39a3	NPVTIFSIATNEMWR	M13:+15.99491	2	1794.884765625	1	b39.a1	1
b39	pepb39a4	QATTIIADNIIFISDQTK	Q1:-17.02655	2	1975.0386962890625	1	b39.a1	1
b39	pepb39a5	QATTIIADNIIFISDQTK		2	1992.065185546875	1	b39.a1	1
b39	pepb39a6	SGDSEVYQIGDVSQK		2	1611.7501220703125	1	b39.a1	1
b39	pepb39a7	SIATNEMWR		2	1107.525634765625	1	b39.a1	1
b39	pepb39a8	SIATNEMWR	M7:+15.99491	2	1123.5205078125	1	b39.a1	1
b39	pepb39a9	VGQDPVIR		2	883.5	1	b39.a1	1
b40	pepb40a1	EITAPDENIPAK		2	1297.663818359375	1	b40.a1	1
b40	pepb40a2	GPVFAPPYEPIPENVK		2	1753.9163818359375	1	b40.a1	1
b40	pepb40a3	HIQDIMEGITAK		2	1355.69921875	1	b40.a1	1
b40	pepb40a4	MIDHEYTTK		2	1137.52490234375	1	b40.a1	1
b40	pepb40a5	NIITNISK		2	902.531005859375	1	b40.a1	1
b40	pepb40a6	NIQIFMENK		2	1136.5772705078125	1	b40.a1	1
b40	pepb40a7	TYNASITIQQQIK		2	1507.8118896484375	1	b40.a1	1
b40	pepb40a8	YIMINPSSR	M3:+15.99491	2	1096.5460205078125	1	b40.a1	1
b41	pepb41a1	DQDMSSPTTMK		2	1240.518798828125	1	b41.a1	1
b41	pepb41a2	EDFVITVTGK		2	1108.5888671875	1	b41.a1	1
b41	pepb41a3	IDIVMVIIFK	M5:+15.99491	2	1206.717041015625	2	b41.a1 b41.a2	1
b41	pepb41a4	KPEKPIFSSASPQDSSPR		3	1957.9981689453125	1	b41.a1	1
b41	pepb41a5	NPPGYIEDSFVK		2	1365.6689453125	1	b41.a1	1
b41	pepb41a6	NWTEDMEGGISSPVK		2	1649.748046875	1	b41.a2	1
b41	pepb41a7	NWTEDMEGGISSPVK	M6:+15.99491	2	1665.742919921875	1	b41.a2	1
b41	pepb41a8	SPFNSPSPQDSPR		2	1415.6553955078125	1	b41.a2	1
b42	pepb42a1	ESPHEPDPEPYEPIPPK		3	1957.918212890625	1	b42.a1	1
b42	pepb42a2	GGDPFWDGPGDPMR		2	1503.632568359375	1	b42.a1	1
b42	pepb42a3	GIIQEIFINK		2	1174.6834716796875	1	b42.a1	1
b42	pepb42a4	NASTVVVSDK		2	1019.5371704101562	1	b42.a1	1
b42	pepb42a5	PIVIPSPIVTPGSNSQER		2	1891.029052734375	1	b42.a1	1
b42	pepb42a6	PVESPGDPNQITR		2	1409.702392578125	1	b42.a1	1
b42	pepb42a7	QSNVAAPGDATPPAEK		2	1552.7606201171875	1	b42.a1	1
b42	pepb42a8	STGIEIETPSIVPVK		2	1569.873779296875	1	b42.a1	1
b43	pepb43a1	EVQQTIEEIR		2	1244.6485595703125	1	b43.a1	1
b43	pepb43a2	ITIDIIR		2	843.5302734375	1	b43.a1	1
b43	pepb43a3	NAPQISDGSEVVVVK		2	1541.8173828125	1	b43.a1	1
b43	pepb43a4	NGPFINR		2	817.431884765625	1	b43.a1	1
b43	pepb43a5	QIIITSPVPGR	Q1:-17.02655	2	1163.6787109375	1	b43.a1	1
b43	pepb43a6	QIIITSPVPGR		2	1180.705322265625	1	b43.a1	1
b43	pepb43a7	VEVQVINIDIPR		2	1394.8006591796875	1	b43.a1	1
b43	pepb43a8	VQVQDVVIK		2	1027.614990234375	1	b43.a1	1
b44	pepb44a1	AKAYPIEVTKII	A1:+42.01056	2	1387.8199462890625	1	b44.a2	1
b44	pepb44a2	AVIMFGVPYVYTQSR		2	1730.8939208984375	1	b44.a1	1
b44	pepb44a3	AVIMFGVPYVYTQSR	M4:+15.99491	2	1746.8887939453125	1	b44.a1	1
b44	pepb44a4	EVPIPAGIYNIDDIK		2	1656.8846435546875	1	b44.a1	1
b44	pepb44a5	FYEEFDAHGR		3	1270.5491943359375	1	b44.a1	1
b44	pepb44a6	GNDQVAISSK		2	1018.5167846679688	1	b44.a1	1
b44	pepb44a7	IPFIGIAISSR		2	1173.6993408203125	2	b44.a1 b44.a2	1
b44	pepb44a8	TDYGIMVFADK		2	1259.59814453125	1	b44.a1	1
b45	pepb45a1	DPDYQPPAK		2	1030.484375	1	b45.a1	1
b45	pepb45a2	MEGDAVEAIVEESETFIK	M1:+15.99491 - M1:+42.01057	2	2054.947998046875	1	b45.a1	1
b45	pepb45a3	NHINTHTGTR		2	1150.5716552734375	1	b45.a1	1
b45	pepb45a4	QIIDMHFK	Q1:-17.02655	2	1014.5081176757812	1	b45.a1	1
b45	pepb45a5	QIIDMHFK	M5:+15.99491 - Q1:-17.02655	2	1030.5030517578125	1	b45.a1	1
b45	pepb45a6	VVGNMKPPKPTK	M5:+15.99491	2	1311.7457275390625	1	b45.a1	1
b45	pepb45a7	YAIIQHQK		2	1000.5579223632812	1	b45.a1	1
b46	pepb46a1	AGPEEIGK		2	800.415283203125	1	b46.a1	1
b46	pepb46a2	AIGSTSKPQESPK		2	1329.7012939453125	1	b46.a1	1
b46	pepb46a3	DSPFGISFVR		2	1124.5738525390625	1	b46.a1	1
b46	pepb46a4	IIPHQIYGVVPQA		2	1434.810791015625	1	b46.a1	1
b46	pepb46a5	TPATAPVPAR		2	980.5527954101562	1	b46.a1	1
b46	pepb46a6	TPSKPPAQISPSVPK		2	1533.8638916015625	1	b46.a1	1
b46	pepb46a7	YSQVIGIGGR		2	1049.57421875	1	b46.a1	1
b47	pepb47a1	AGPGSEEITVTNAR		2	1401.697265625	1	b47.a1	1
b47	pepb47a2	ISTQEGIVQEIQK		2	1472.7958984375	1	b47.a1	1
b47	pepb47a3	ITYIIQNSIGGSAK		2	1464.80615234375	1	b47.a1	1
b47	pepb47a4	QETVAQAAIITER		2	1429.7650146484375	1	b47.a1	1
b47	pepb47a5	TTIEGHIAK		2	969.5368041992188	1	b47.a1	1
b47	pepb47a6	VPSITTVPQTQGQTTAQK		2	1885.0030517578125	1	b47.a1	1
b47	pepb47a7	VQAQAEQGQQEIK		2	1456.739501953125	1	b47.a1	1
b48	pepb48a1	DMAAPGTSSVPAPTAGNAEK		2	1871.880859375	1	b48.a1	1
b48	pepb48a2	FDETEQAIANER		2	1422.6500244140625	1	b48.a1	1
b48	pepb48a3	GYAYTFITEDQAR		2	1534.7176513671875	1	b48.a1	1
b48	pepb48a4	QTVMFSATFPR		2	1284.640869140625	1	b48.a1	1
b48	pepb48a5	SIEEGEGPIAVIMTPTR		2	1799.921142578125	1	b48.a1	1
b48	pepb48a6	TIAFIIPMFR		2	1208.6864013671875	1	b48.a1	1
b48	pepb48a7	VTYVVIDEADR		2	1279.6533203125	1	b48.a1	1
b49	pepb49a1	DSIIIIDEIGR		2	1243.689697265625	1	b49.a1	1
b49	pepb49a2	IDSSAQFGYYFR		2	1453.675048828125	1	b49.a1	1
b49	pepb49a3	IYQGINQIPNVIQAIEK		2	1941.080810546875	1	b49.a1	1
b49	pepb49a4	NIQSVVISK		2	987.5836791992188	1	b49.a1	1
b49	pepb49a5	NNSFVNEIISR		2	1292.6597900390625	1	b49.a1	1
b49	pepb49a6	PSFDPNISEIR		2	1274.637939453125	1	b49.a1	1
b49	pepb49a7	TEYEEAQDAIVK		2	1395.6641845703125	1	b49.a1	1
b50	pepb50a1	DAGTIAGINVIR		2	1199.6746826171875	1	b50.a1	1
b50	pepb50a2	DAGVIAGINVIR		2	1197.6954345703125	1	b50.a3	1
b50	pepb50a3	FEEINADIFR		2	1253.616455078125	1	b50.a1	1
b50	pepb50a4	IINEPTAAAIAYGIDK		2	1659.8956298828125	3	b50.a1 b50.a2 b50.a3	1
b50	pepb50a5	NQVAMNPTNTVFDAK		2	1649.795654296875	1	b50.a1	1
b50	pepb50a6	NSIESYAFNMK		2	1303.59912109375	1	b50.a1	1
b50	pepb50a7	TWNDPSVQQDIK		2	1430.6915283203125	1	b50.a2	1
b51	pepb51a1	AETNDSYHIIIK		2	1403.7169189453125	1	b51.a1	1
b51	pepb51a2	ANPTQINTVEFIWDPAK		2	1943.986572265625	1	b51.a1	1
b51	pepb51a3	IFSNFSGADIIK		2	1311.69482421875	1	b51.a2	1
b51	pepb51a4	IFTNFSGADIIK		2	1325.71044921875	1	b51.a1	1
b51	pepb51a5	IHDETITYINQGQSYEIR		3	2180.062255859375	2	b51.a1 b51.a2	1
b51	pepb51a6	SMSDVIAIPIFK		2	1320.7236328125	2	b51.a1 b51.a2	1
b51	pepb51a7	TNPSQINAVEFIWDPAK		2	1929.970947265625	1	b51.a2	1
b52	pepb52a1	ANGTSAITAQNGK		2	1232.6234130859375	1	b52.a1	1
b52	pepb52a2	DNQISEVANK		2	1117.548828125	1	b52.a1	1
b52	pepb52a3	GAAGDWGER		2	918.4067993164062	1	b52.a1	1
b52	pepb52a4	NSSNKPAVTTK		2	1146.61181640625	1	b52.a1	1
b52	pepb52a5	VADNSFDAK		2	966.453125	1	b52.a1	1
b52	pepb52a6	VAGGAAPSKPASAK		2	1211.6746826171875	1	b52.a1	1
b53	pepb53a1	ADSIIAVVK		2	915.5513916015625	1	b53.a1	1
b53	pepb53a2	MHVEHER		2	937.4312744140625	1	b53.a1	1
b53	pepb53a3	MQAQWER		2	948.4359741210938	1	b53.a1	1
b53	pepb53a4	NFWVSGISSTTR		2	1354.6754150390625	1	b53.a1	1
b53	pepb53a5	SKDQDDQKPGPSER		3	1586.7408447265625	1	b53.a1	1
b53	pepb53a6	SWQGTADGGMMDR		2	1411.5732421875	1	b53.a1	1
b54	pepb54a1	AESAIAQQAK		2	1016.5374755859375	1	b54.a1	1
b54	pepb54a2	DNIPIQENVTIQK		2	1511.8067626953125	1	b54.a1	1
b54	pepb54a3	GSSSANPVNSVR		2	1174.58154296875	1	b54.a1	1
b54	pepb54a4	IAMQIEEQASR		2	1275.6365966796875	1	b54.a1	1
b54	pepb54a5	QQVQVVGIQEHIVNSADDVIK		3	2319.230712890625	1	b54.a1	1
b54	pepb54a6	TSGQTFANSNSSR		2	1356.6142578125	1	b54.a1	1
b55	pepb55a1	AAETIIDTK		2	961.5205078125	1	b55.a1	1
b55	pepb55a2	AVIVQFSNGK		2	1062.5946044921875	1	b55.a1	1
b55	pepb55a3	FTIYENK		2	914.4622192382812	1	b55.a1	1
b55	pepb55a4	IGTISIPIPPAQTSDR		2	1665.9173583984375	1	b55.a1	1
b55	pepb55a5	ISYVGNNFGTGAIK		2	1440.7486572265625	1	b55.a1	1
b55	pepb55a6	VSVAAGSEEDHK		3	1228.580810546875	1	b55.a1	1
b56	pepb56a1	AASITSEVFNK		2	1166.6055908203125	1	b56.a1	1
b56	pepb56a2	APGEQTVPAINIQNAFR		2	1825.9559326171875	1	b56.a1	1
b56	pepb56a3	EGSIVINSK		2	946.5208129882812	1	b56.a1	1
b56	pepb56a4	NEGNIFPNPEATFVK		2	1676.8282470703125	1	b56.a1	1
b56	pepb56a5	YEEEEEQSR		2	1198.486328125	1	b56.a1	1
b56	pepb56a6	YTEGVQSINWTK		2	1425.7012939453125	1	b56.a1	1
b57	pepb57a1	GGPSPGDVEAIK		2	1126.5743408203125	1	b57.a1	1
b57	pepb57a2	GIIQSGQIPGR		2	1125.637939453125	1	b57.a1	1
b57	pepb57a3	ITAEIIEQAAQYTNAVR		2	1890.992431640625	1	b57.a1	1
b57	pepb57a4	NAIANASTIAEVER		2	1458.755126953125	1	b57.a1	1
b57	pepb57a5	SITYISIIR		2	1065.6307373046875	1	b57.a1	1
b57	pepb57a6	TFNPGAGIPTDK		2	1217.616455078125	1	b57.a1	1
b58	pepb58a1	AAIAQAIAGEVSVVPPSR		3	1735.970458984375	1	b58.a1	1
b58	pepb58a2	DSSQIISASFDQTIR		2	1667.8238525390625	1	b58.a1	1
b58	pepb58a3	IMAIIGQAIK		2	1057.6441650390625	1	b58.a1	1
b58	pepb58a4	SIEIESSDVIR	S1:+42.01057	2	1289.6588134765625	1	b58.a1	1
b58	pepb58a5	SIGSTAGTDITVNSVIIIPK		2	1986.1121826171875	1	b58.a1	1
b58	pepb58a6	SNTVVIMNMQGQIVR	M7:+15.99491	2	1705.872802734375	1	b58.a1	1
b59	pepb59a1	KDDEENYIDIFSHK		3	1752.807861328125	1	b59.a1	1
b59	pepb59a2	RIQEETGAK		2	1031.54833984375	1	b59.a1	1
b59	pepb59a3	SGSMDPSGAHPSVR		2	1384.6278076171875	1	b59.a1	1
b59	pepb59a4	SGSMDPSGAHPSVR	M4:+15.99491	3	1400.6226806640625	1	b59.a1	2
b60	pepb60a1	QAAGVISIPVGGNK		2	1310.7430419921875	1	b60.a1	1
b60	pepb60a2	RIPEESGGR		2	1000.5175170898438	1	b60.a1	1
b60	pepb60a3	SSGAASSAPGGGDGAEYK		2	1568.6827392578125	1	b60.a1	1
b60	pepb60a4	SSSSSAASDTATSTQR		2	1543.6834716796875	1	b60.a1	1
b60	pepb60a5	SSSSSAASDTATSTQRPIR		3	1909.9210205078125	1	b60.a1	1
b61	pepb61a1	ESISEEEAQK		2	1149.52734375	1	b61.a1	1
b61	pepb61a2	EVAFFNNFITDAK		2	1515.7481689453125	1	b61.a1	1
b61	pepb61a3	IGSIAEIDIGVPPPVMK		2	1735.9666748046875	1	b61.a1	1
b61	pepb61a4	MEGGTENDIR	M1:+15.99491	2	1137.4844970703125	1	b61.a1	1
b61	pepb61a5	VAISEPQPER		2	1125.59033203125	1	b61.a1	1
b62	pepb62a1	IEQEIFSGGNTGINFEK		2	1882.9189453125	1	b62.a1	1
b62	pepb62a2	QSSGASSSSFSSSR		2	1361.5931396484375	1	b62.a1	1
b62	pepb62a3	SPIIVATAVAAR		2	1168.705322265625	1	b62.a1	1
b62	pepb62a4	VGNIGIATSFFNER		2	1524.7808837890625	1	b62.a1	1
b62	pepb62a5	VGSTSENITQK		2	1163.5906982421875	1	b62.a1	1
b63	pepb63a1	EPVQIETISIR		2	1284.7161865234375	1	b63.a1	1
b63	pepb63a2	ISHETVTIEIK		2	1269.705322265625	1	b63.a1	2
b63	pepb63a3	NGTQVHGTITGVDVSMNTHIK		3	2209.103515625	1	b63.a1	1
b63	pepb63a4	NREPVQIETISIR		2	1554.8603515625	1	b63.a1	1
b64	pepb64a1	AIEPIEGIETMR		2	1358.6988525390625	1	b64.a1	1
b64	pepb64a2	GPIEPSEPAVVAAAR		2	1463.78564453125	1	b64.a1	1
b64	pepb64a3	IGIEFFDQPAVPIAR		2	1672.9061279296875	1	b64.a1	1
b64	pepb64a4	IVETEAYIGPEDEAAHSR		3	1986.9407958984375	1	b64.a1	1
b64	pepb64a5	VGVGHAGEWAR		2	1138.5755615234375	1	b64.a1	1
b65	pepb65a1	FGVPIIADGGIQTVGHVVK		3	1907.0753173828125	1	b65.a1	1
b65	pepb65a2	IAQGVSGSIQDK		2	1202.637939453125	1	b65.a1	1
b65	pepb65a3	IEIVVAPAGVTIK		2	1309.8094482421875	1	b65.a1	1
b65	pepb65a4	NIIDAGVDGIR		2	1142.6168212890625	1	b65.a1	1
b65	pepb65a5	YPHIQVIGGNVVTAAQAK		3	1866.0240478515625	1	b65.a1	1
b66	pepb66a1	DIIGVAETGSGK		2	1146.6004638671875	1	b66.a1	1
b66	pepb66a2	DIIVATDVAGR		2	1129.62158203125	1	b66.a1	1
b66	pepb66a3	EIAQQIEEETIK		2	1430.7376708984375	1	b66.a1	1
b66	pepb66a4	IEESDQGPYAIIIAPTR		2	1872.9705810546875	1	b66.a1	1
b66	pepb66a5	IIDVIENR		2	971.5524291992188	1	b66.a1	1
b67	pepb67a1	AVGPTAEADK		2	958.484375	1	b67.a1	1
b67	pepb67a2	EYNEDEDPAAR		2	1308.5343017578125	1	b67.a1	1
b67	pepb67a3	ITQIISYIR		2	1106.6572265625	1	b67.a1	1
b67	pepb67a4	VDDEPMDVDK	M6:+15.99491	2	1178.4886474609375	1	b67.a1	1
b68	pepb68a1	AGFAGDDAPR		2	976.44873046875	1	b68.a1	1
b68	pepb68a2	AVFPSIVGR		2	945.5521240234375	1	b68.a1	1
b68	pepb68a3	DSYVGDEAQSK		2	1198.522705078125	1	b68.a1	1
b68	pepb68a4	GYSFTTTAER		2	1132.52734375	1	b68.a1	1
b69	pepb69a1	DIVAQAPIKPK		2	1179.7099609375	1	b69.a1	1
b69	pepb69a2	IVEGESDNR		2	1018.4804077148438	1	b69.a1	1
b69	pepb69a3	TIIADQGEIR		2	1115.60595703125	1	b69.a1	1
b69	pepb69a4	VWDPDNPITDR		2	1327.6280517578125	1	b69.a1	1
b70	pepb70a1	AIISGAGPADVYTFNFSK		2	1857.9385986328125	1	b70.a1	1
b70	pepb70a2	DWNDVQGR		2	989.4439697265625	1	b70.a1	1
b70	pepb70a3	IINAAQER		2	914.5057983398438	1	b70.a1	1
b70	pepb70a4	VENPAEVIR		2	1026.558349609375	1	b70.a1	1
b71	pepb71a1	AIEIEAIKPTYQVINVQEK		3	2186.20703125	1	b71.a1	1
b71	pepb71a2	IDIIEANSYK		2	1165.6103515625	1	b71.a1	1
b71	pepb71a3	SIDNEVEK		2	933.4528198242188	1	b71.a1	1
b71	pepb71a4	TYSSTSSFSDAK		2	1280.564453125	1	b71.a1	1
b72	pepb72a1	AIAAAGYDVEK		2	1107.5684814453125	1	b72.a1	1
b72	pepb72a2	ASGPPVSEIITK		2	1198.668212890625	1	b72.a1	1
b72	pepb72a3	SETAPAAPAAAPPAEK	S1:+42.01057	2	1520.759521484375	1	b72.a1	1
b72	pepb72a4	SGVSIAAIK		2	845.509521484375	1	b72.a1	1
b73	pepb73a1	EEGYDSVFSVVR		2	1386.654052734375	1	b73.a1	1
b73	pepb73a2	EVTEPININPAK		2	1324.7110595703125	1	b73.a1	1
b73	pepb73a3	GVEKPPHIAAIIIAR		3	1584.958740234375	1	b73.a1	1
b73	pepb73a4	MAYYEMR		2	963.4066772460938	1	b73.a1	1
b74	pepb74a1	APEIIFGAR		2	973.5469970703125	1	b74.a1	1
b74	pepb74a2	DNSIVITPSHIK		2	1323.72705078125	1	b74.a1	1
b74	pepb74a3	IDFIGEGQFATVYK		2	1587.8057861328125	1	b74.a1	1
b74	pepb74a4	TEAIEQGGIPK		2	1142.6055908203125	1	b74.a1	1
b75	pepb75a1	IIPTIEAVAAIGNK		2	1409.836669921875	1	b75.a1	2
b75	pepb75a2	NQDIAPNSAEQASIISIVTK		3	2099.098388671875	1	b75.a1	1
b75	pepb75a3	WFEENASQSTVK		2	1425.6649169921875	1	b75.a1	1
b76	pepb76a1	AETIEFNDVYQEVK	A1:+42.01057	2	1726.8173828125	1	b76.a1	1
b76	pepb76a2	ASSGIIYPIER		2	1205.6529541015625	1	b76.a1	1
b76	pepb76a3	SFDFEIETK		2	1115.5260009765625	1	b76.a1	1
b76	pepb76a4	VDNIQAGEITEGIWR		2	1700.8607177734375	1	b76.a1	1
b77	pepb77a1	SGGGGGGGIGSGGSIR		2	1232.59814453125	1	b77.a1	1
b77	pepb77a2	SRSGGGGGGGIGSGGSIR		2	1475.7314453125	1	b77.a1	1
b77	pepb77a3	SRSGGGGGGGIGSGGSIRSSY		3	1812.8587646484375	1	b77.a1	1
b78	pepb78a1	NSSSSGTSIITPK		2	1278.654052734375	1	b78.a1	1
b78	pepb78a2	SSGISSQNSSTSDGDR		2	1584.673583984375	1	b78.a1	1
b78	pepb78a3	SVSSQSSSSVSSQVTTAGSGK		2	1957.9312744140625	1	b78.a1	1
b79	pepb79a1	IATQITGPVMPVR		2	1382.782958984375	1	b79.a1	1
b79	pepb79a2	KGDSSAEEIK		2	1063.5269775390625	1	b79.a1	1
b79	pepb79a3	STESIQANVQR		2	1232.6234130859375	1	b79.a1	1
b80	pepb80a1	SIRPDNMSEYSK		2	1426.6634521484375	1	b80.a1	1
b80	pepb80a2	YHSDEYIK		2	1054.484375	1	b80.a1	1
b80	pepb80a3	YYAVNFPMR		2	1160.55615234375	1	b80.a1	1
b81	pepb81a1	DGIGSDNIGSR		2	1090.5128173828125	1	b81.a1	1
b81	pepb81a2	GSSYGVTSTESYK		2	1365.6173095703125	1	b81.a1	1
b81	pepb81a3	IDQQTIPIGGR		2	1197.6590576171875	1	b81.a1	1
b82	pepb82a1	GIGAGGSITGIK		2	1030.589599609375	1	b82.a1	1
b82	pepb82a2	YNIIVVGR		2	933.5521240234375	1	b82.a1	1
b82	pepb82a3	YPDPNFK		2	880.42041015625	1	b82.a1	1
b83	pepb83a1	AEVDGASFIIK		2	1149.6153564453125	1	b83.a1	1
b83	pepb83a2	IQNTSIYDSK		2	1168.5849609375	1	b83.a1	1
b83	pepb83a3	SIQNINSIVDK		2	1230.6693115234375	1	b83.a1	1
b84	pepb84a1	NQIVTPEPTSR		2	1241.64892578125	1	b84.a1	1
b84	pepb84a2	TPEPVVPTAPEPHPTTSTDQPVTPK		3	2623.325439453125	1	b84.a1	1
b84	pepb84a3	TPESIVPIAPEIQPSTSR		2	1922.0234375	1	b84.a1	1
b85	pepb85a1	APTNIVYK		2	905.509521484375	1	b85.a1	1
b85	pepb85a2	IDDMTAAPMDVR	M9:+15.99491	2	1350.6031494140625	1	b85.a1	1
b85	pepb85a3	IGNVEISQVTIVGIIR		2	1711.01171875	1	b85.a1	1
b86	pepb86a1	AEIDNEIMEGK	M8:+15.99491	2	1264.572998046875	1	b86.a1	1
b86	pepb86a2	ENVDTFEASVK		2	1238.59033203125	1	b86.a1	1
b86	pepb86a3	YNVYGYTGQGVFSNVVR		2	1922.93994140625	1	b86.a1	1
b87	pepb87a1	GDSVIVVIR		2	957.5731811523438	1	b87.a1	1
b87	pepb87a2	REEEEFNTGPISVITQSVK		3	2163.09326171875	1	b87.a1	1
b87	pepb87a3	SEMTPEEIQK	M3:+15.99491	2	1207.551513671875	1	b87.a1	1
b88	pepb88a1	AENPYIFIR		2	1122.5946044921875	1	b88.a1	1
b88	pepb88a2	DPPIYSVGAFENFR		2	1611.7806396484375	1	b88.a1	1
b88	pepb88a3	GPPDEDFR		2	932.4113159179688	1	b88.a1	1
b89	pepb89a1	GENIVSMTVEGPPPK		2	1554.7835693359375	1	b89.a1	1
b89	pepb89a2	GENIVSMTVEGPPPK	M7:+15.99491	2	1570.778564453125	1	b89.a1	1
b89	pepb89a3	VIGIVIIR		2	882.6138916015625	1	b89.a1	1
b90	pepb90a1	EDNFNTAMQVIR		2	1437.679443359375	1	b90.a1	1
b90	pepb90a2	IGFATSSDVIEMK		2	1397.698486328125	1	b90.a1	1
b90	pepb90a3	MTDVFEGSIIR		2	1267.635498046875	1	b90.a1	1
b91	pepb91a1	AIGEPITIFGEGPAER		2	1656.859619140625	1	b91.a1	1
b91	pepb91a2	APDDIVAPVVK		2	1123.63623046875	1	b91.a1	1
b91	pepb91a3	IWIANYSIPR		2	1232.678955078125	1	b91.a1	1
b92	pepb92a1	IADQFIGAMYTIPR		2	1595.825439453125	1	b92.a1	1
b92	pepb92a2	IQEIEANPPSDVYISSR		2	1917.9556884765625	1	b92.a1	1
b92	pepb92a3	VIIIGSGVSGIAAAR		2	1383.832275390625	1	b92.a1	1
b93	pepb93a1	DFVNYIVR		2	1025.5418701171875	1	b93.a1	1
b93	pepb93a2	EIDAIDANDEITPIGR		2	1741.8607177734375	1	b93.a1	1
b93	pepb93a3	YPSPFFVFGEK		2	1317.65185546875	1	b93.a1	1
b94	pepb94a1	AGIQFPVGR		2	944.5316772460938	1	b94.a1	1
b94	pepb94a2	VTIAQGGVIPNIQAVIIPK		2	1931.169189453125	1	b94.a1	2
b95	pepb95a1	IIGASEIPIVTPAIR		2	1549.931640625	1	b95.a1	1
b95	pepb95a2	NPAPPIDAVEQIIPTIVR		2	1943.0965576171875	1	b95.a1	2
b96	pepb96a1	FSSQQAATK		2	967.4848022460938	1	b96.a1	1
b96	pepb96a2	QSNASSDVEVEEK		2	1421.6395263671875	1	b96.a1	1
b97	pepb97a1	DIQDQDYR		2	1052.46484375	1	b97.a1	1
b97	pepb97a2	GEFEHSETR		2	1091.4757080078125	1	b97.a1	1
b98	pepb98a1	GAEAANVTGPGGVPVQGSK		2	1695.866455078125	1	b98.a1	1
b98	pepb98a2	NEGSESAPEGQAQQR		2	1587.6998291015625	1	b98.a1	1
b99	pepb99a1	SVSIQEEQSAPSSEK		2	1605.7607421875	1	b99.a1	1
b99	pepb99a2	YQSAPSQAPGNTIER		2	1618.7823486328125	1	b99.a1	1
c100	pepc100a1	GGPGAAPGGASPASSSSAASSPSSGR		2	2114.97021484375	1	c100.a1	1
c100	pepc100a2	GRPGPEGAGPAAGIDVR		3	1576.8194580078125	1	c100.a1	1
c101	pepc101a1	EDTEEYNIR		2	1168.5120849609375	1	c101.a1	1
c101	pepc101a2	SSGSPYGGGYGSGGGSGGYGSR		2	1910.7904052734375	1	c101.a1	1
c102	pepc102a1	IINDISSDAPGVPR		2	1453.7650146484375	1	c102.a1	1
c102	pepc102a2	VAVIENQNK		2	1014.5582885742188	1	c102.a1	1
c103	pepc103a1	DVNVVVVEGGPK		2	1211.6634521484375	1	c103.a1	1
c103	pepc103a2	IQAEISQAAR		2	1086.590576171875	1	c103.a1	1
c104	pepc104a1	MEEPQAGDAAR	M1:+15.99491 - M1:+42.01057	2	1232.5216064453125	1	c104.a1	1
c104	pepc104a2	SAIAPNIITSGK		2	1171.66845703125	1	c104.a1	1
c105	pepc105a1	EVYQQQQYGSGGR		2	1499.687744140625	1	c105.a1	1
c105	pepc105a2	IFVGGINPEATEEK		2	1503.7694091796875	1	c105.a1	1
c106	pepc106a1	AFIIDSAIAVK		2	1147.672607421875	1	c106.a1	1
c106	pepc106a2	GTGTPVGAETK		2	1017.521484375	1	c106.a1	1
c107	pepc107a1	AIAAGGYDVEK		2	1093.5528564453125	1	c107.a1	1
c107	pepc107a2	ATGPPVSEIITK		2	1212.6839599609375	1	c107.a1	1
c108	pepc108a1	KGYEDDDYVSK		2	1318.5802001953125	1	c108.a1	1
c108	pepc108a2	VDEFNVSSPQFVGNIR		2	1807.8978271484375	1	c108.a1	1
c109	pepc109a1	AAIQEEEQASK		2	1203.5855712890625	1	c109.a1	1
c109	pepc109a2	FSIIDIAGNER		2	1234.64306640625	1	c109.a1	1
c110	pepc110a1	IIEGEESR		2	932.4688110351562	1	c110.a1	1
c110	pepc110a2	IIIAEIEQIK		2	1169.71435546875	1	c110.a1	1
c111	pepc111a1	MPAIIDGEEAVSK		2	1359.682861328125	1	c111.a1	1
c111	pepc111a2	SPQSNSPVIISR		2	1284.6910400390625	1	c111.a1	1
c112	pepc112a1	SEIVANNVTIPAGEQR		2	1697.882080078125	1	c112.a1	1
c112	pepc112a2	VIEEEWQQVDR		2	1430.6915283203125	1	c112.a1	1
c113	pepc113a1	AWSDDTSQIGPDK		2	1419.63916015625	1	c113.a1	1
c113	pepc113a2	FPNMVVAQVTR		2	1261.672607421875	1	c113.a1	1
c114	pepc114a1	DEIIPTTPISEQK		2	1470.76904296875	1	c114.a1	1
c114	pepc114a2	EIAEDGYSGVEVR		2	1423.67041015625	1	c114.a1	1
c115	pepc115a1	APNITNVNK		2	970.531982421875	1	c115.a1	1
c115	pepc115a2	YEIISSIFTPIPGR		2	1592.86865234375	1	c115.a1	1
c116	pepc116a1	PMNIQIVTSQIDAQR		2	1713.895751953125	1	c116.a1	1
c116	pepc116a2	SIGTADVHFER		2	1231.6070556640625	1	c116.a1	1
c117	pepc117a1	AIIVVPYAEGVIPDEAK		2	1783.9844970703125	1	c117.a1	1
c117	pepc117a2	INHVAAGIVSPSIK		3	1405.816650390625	1	c117.a1	1
c118	pepc118a1	EEIQSGVDAANSAAQQYQR		2	2064.95849609375	1	c118.a1	1
c118	pepc118a2	IAAVAIINAAIQK		2	1295.8050537109375	1	c118.a1	1
c119	pepc119a1	ISGIIYEETR		2	1180.621337890625	1	c119.a1	1
c119	pepc119a2	TVTAMDVVYAIK		2	1310.702880859375	1	c119.a1	1
c120	pepc120a1	AGGEAGVTIGQPHISR	A1:+42.01057	2	1591.819091796875	1	c120.a1	1
c120	pepc120a2	IVSIFAEHNDIQYAAPGGIIGVGTK		3	2570.36181640625	1	c120.a1	1
c121	pepc121a1	AMYPGTFYFQFK	M2:+15.99491	2	1515.6981201171875	1	c121.a1	1
c121	pepc121a2	HSNVNITIFTAR		3	1372.733642578125	1	c121.a1	1
c122	pepc122a1	AFIADPSAFVAAAPVAAATTAAPAAAAAPAK		3	2752.46728515625	1	c122.a1	1
c122	pepc122a2	GNVGFVFTK		2	968.5203857421875	1	c122.a1	1
c123	pepc123a1	FIEWQAQQQQR		2	1461.7237548828125	1	c123.a1	1
c123	pepc123a2	SIETIIEAAR	S1:+42.01057	2	1144.621337890625	1	c123.a1	1
c124	pepc124a1	IFPDTPIAIDANK		2	1414.758056640625	1	c124.a1	1
c124	pepc124a2	VIAGETISVNDPPDVIDR		2	1909.987060546875	1	c124.a1	1
c125	pepc125a1	EAPASVVPFVR		2	1171.6474609375	1	c125.a1	1
c125	pepc125a2	NPTIVNFPITNVDIR		2	1712.9329833984375	1	c125.a1	1
c126	pepc126a1	ADGAPSAAPPDGIIASPDIGIIK		2	2146.139404296875	1	c126.a1	1
c126	pepc126a2	VAASEEQEFAEGFVK		2	1640.7806396484375	1	c126.a1	1
c127	pepc127a1	AIVAIENPADVSVISSR		2	1740.948974609375	1	c127.a1	1
c127	pepc127a2	FTPGTFTNQIQAAFR		2	1698.8603515625	1	c127.a1	1
c128	pepc128a1	NAIIQITDSQIADVAR		2	1727.9290771484375	1	c128.a1	1
c128	pepc128a2	SIVQEMVGSFGK		2	1281.6512451171875	1	c128.a1	1
c129	pepc129a1	GDNITIIQSVSN		2	1260.6434326171875	1	c129.a1	1
c129	pepc129a2	VMVQPINIIFR		2	1329.7716064453125	1	c129.a1	1

## Sheet: spectra
MS Sample :	DaPR130924_VB114_O1940.m
Group ID	Peptide ID	Sample	Scan	Rt (minutes)	Sequence (top)	Modifs (top)	Number of subgroups	Sub-groups Ids	Best E-value	Best hyperscore	Charge	MH+ Obs	MH+ theo	DeltaMH+	Delta-ppm
a1	pepa1b58	DaPR130924_VB114_O1940.m	671	10.010000228881836	TGNAWHSK		1	a1.a1	0.00570000009611249	39.0	2	900.4317626953125	900.4326782226562	-8.999999845400453E-4	-0.9995194602627426
a1	pepa1b58	DaPR130924_VB114_O1940.m	766	10.680000305175781	TGNAWHSK		1	a1.a1	0.00570000009611249	31.399999618530273	2	900.4324951171875	900.4326782226562	-1.9999999494757503E-4	-0.22211543381827337
a1	pepa1b21	DaPR130924_VB114_O1940.m	739	10.479999542236328	GQDGIGSKAEK		1	a1.a1	0.023000000044703484	42.099998474121094	2	1089.552734375	1089.553955078125	-0.0010999999940395355	-1.0095874453144098
a1	pepa1b22	DaPR130924_VB114_O1940.m	1004	12.279999732971191	GTNSYYK		1	a1.a1	0.005400000140070915	26.5	2	832.385009765625	832.3839721679688	0.0010000000474974513	1.201368696339649
a1	pepa1b53	DaPR130924_VB114_O1940.m	1495	14.8100004196167	RKGDEVDGVDEVAK		1	a1.a1	4.6999999904073775E-4	43.599998474121094	2	1516.7650146484375	1516.7606201171875	0.0044999998062849045	2.9668490509314696
a1	pepa1b53	DaPR130924_VB114_O1940.m	1487	14.760000228881836	RKGDEVDGVDEVAK		1	a1.a1	0.0012000000569969416	51.099998474121094	3	1516.7608642578125	1516.7606201171875	1.9999999494757503E-4	0.13185996016439475
a1	pepa1b30	DaPR130924_VB114_O1940.m	1620	15.5	KGDEVDGVDEVAK		1	a1.a1	2.2000000171829015E-4	46.0	2	1360.6602783203125	1360.6595458984375	7.999999797903001E-4	0.5879501468253497
a1	pepa1b28	DaPR130924_VB114_O1940.m	1794	16.229999542236328	LLWHGSR		1	a1.a1	0.008700000122189522	39.099998474121094	2	868.4821166992188	868.4791870117188	0.002899999963119626	3.3391703641143162
a1	pepa1b46	DaPR130924_VB114_O1940.m	1800	16.260000228881836	PEYSASQLK		1	a1.a1	0.00989999994635582	38.70000076293945	2	1022.5176391601562	1022.5156860351562	0.0019000000320374966	1.8581622345617206
a1	pepa1b16	DaPR130924_VB114_O1940.m	1814	16.309999465942383	GGAAVDPDSGLEHSAH		1	a1.a1	0.010999999940395355	29.200000762939453	3	1519.6776123046875	1519.6776123046875	-0.0	-0.0
a1	pepa1b16	DaPR130924_VB114_O1940.m	1820	16.350000381469727	GGAAVDPDSGLEHSAH		1	a1.a1	7.900000200606883E-4	43.599998474121094	2	1519.677490234375	1519.6776123046875	-9.999999747378752E-5	-0.06580342874310767
a1	pepa1b55	DaPR130924_VB114_O1940.m	1852	16.479999542236328	SLLATEDK		1	a1.a1	0.035999998450279236	32.900001525878906	2	876.4682006835938	876.4677124023438	5.000000237487257E-4	0.5704716975577532
a1	pepa1b32	DaPR130924_VB114_O1940.m	1948	16.8799991607666	KPPLLNNADSVQAK		1	a1.a1	0.0010000000474974513	41.900001525878906	2	1494.8297119140625	1494.827880859375	0.0019000000320374966	1.2710493671988434
a1	pepa1b32	DaPR130924_VB114_O1940.m	2055	17.309999465942383	KPPLLNNADSVQAK		1	a1.a1	0.005200000014156103	36.29999923706055	3	1494.832275390625	1494.827880859375	0.004399999976158142	2.943482679509956
a1	pepa1b32	DaPR130924_VB114_O1940.m	1909	16.709999084472656	KPPLLNNADSVQAK		1	a1.a1	0.03200000151991844	33.0	3	1494.8330078125	1494.827880859375	0.005100000184029341	3.411764156484261
a1	pepa1a8	DaPR130924_VB114_O1940.m	1922	16.760000228881836	EDAIEHFMK	M8:+15.99491	1	a1.a1	0.014000000432133675	27.5	2	1135.510009765625	1135.50927734375	7.999999797903001E-4	0.7045296729426175
a1	pepa1b31	DaPR130924_VB114_O1940.m	2016	17.149999618530273	KPPLLNNAD		1	a1.a1	0.02800000086426735	24.5	2	981.5380859375	981.5368041992188	0.0013000000035390258	1.3244536506194726
a1	pepa1b47	DaPR130924_VB114_O1940.m	2026	17.200000762939453	PIDVNYEK		1	a1.a1	0.008100000210106373	38.400001525878906	2	977.4953002929688	977.4943237304688	0.0010000000474974513	1.0230238920274162
a1	pepa1b27	DaPR130924_VB114_O1940.m	2081	17.40999984741211	LEQMPSKEDAIEHFMK	M4:+15.99491 - M15:+15.99491	1	a1.a1	0.041999999433755875	34.5	3	1964.9144287109375	1964.9095458984375	0.004800000227987766	2.4428606589078425
a1	pepa1b40	DaPR130924_VB114_O1940.m	2099	17.479999542236328	MIFDVESMKK	M1:+15.99491 - M8:+15.99491	1	a1.a1	0.00989999994635582	23.5	2	1259.6029052734375	1259.6014404296875	0.001500000013038516	1.1908528879792495
a1	pepa1b15	DaPR130924_VB114_O1940.m	2168	17.780000686645508	GDEVDGVDEVAK		1	a1.a1	2.499999936844688E-5	49.29999923706055	2	1232.5653076171875	1232.564453125	7.999999797903001E-4	0.6490532627011989
a1	pepa1b18	DaPR130924_VB114_O1940.m	2182	17.829999923706055	GGSDDSSKDPIDVNYEK		1	a1.a1	4.700000033608376E-8	68.0	2	1825.8115234375	1825.80908203125	0.0024999999441206455	1.369255947253447
a1	pepa1b18	DaPR130924_VB114_O1940.m	2180	17.829999923706055	GGSDDSSKDPIDVNYEK		1	a1.a1	1.3000000035390258E-4	46.20000076293945	3	1825.810302734375	1825.80908203125	0.0013000000035390258	0.7120131104248584
a1	pepa1b11	DaPR130924_VB114_O1940.m	2238	18.049999237060547	FLQDVSASTK		1	a1.a1	5.0999999075429514E-5	50.5	2	1095.5699462890625	1095.5684814453125	0.001500000013038516	1.3691522149849211
a1	pepa1b43	DaPR130924_VB114_O1940.m	2305	18.299999237060547	MVDPEKPQLGMIDR	M1:+15.99491 - M11:+15.99491	1	a1.a1	1.9999999494757503E-5	35.099998474121094	2	1660.803466796875	1660.8037109375	-1.9999999494757503E-4	-0.12042361998015882
a1	pepa1a6	DaPR130924_VB114_O1940.m	2343	18.43000030517578	DSEEAEIIR		1	a1.a1	0.005499999970197678	42.0	2	1061.5128173828125	1061.5113525390625	0.001500000013038516	1.4130795770112292
a1	pepa1b50	DaPR130924_VB114_O1940.m	2345	18.43000030517578	PVEVVAPR		1	a1.a1	2.899999963119626E-4	36.099998474121094	2	866.5107421875	866.5098876953125	8.999999845400453E-4	1.0386494110688196
a1	pepa1b51	DaPR130924_VB114_O1940.m	2536	19.149999618530273	PVQDLIK		1	a1.a1	0.04399999976158142	32.20000076293945	2	812.4879760742188	812.4880981445312	-9.999999747378752E-5	-0.12307872287871816
a1	pepa1b51	DaPR130924_VB114_O1940.m	2399	18.6299991607666	PVQDLIK		1	a1.a1	0.014999999664723873	29.200000762939453	2	812.4894409179688	812.4880981445312	0.00139999995008111	1.7231021023917423
a1	pepa1a5	DaPR130924_VB114_O1940.m	2439	18.780000686645508	DPIDVNYEK		1	a1.a1	2.7999999474559445E-6	43.099998474121094	2	1092.5216064453125	1092.521240234375	3.9999998989515007E-4	0.36612559569948444
a1	pepa1b17	DaPR130924_VB114_O1940.m	2471	18.90999984741211	GGAAVDPDSGLEHSAHVLEK		1	a1.a1	2.2999999771400326E-7	53.599998474121094	2	1988.97314453125	1988.9676513671875	0.00559999980032444	2.815530859174648
a1	pepa1b26	DaPR130924_VB114_O1940.m	2482	18.950000762939453	LEQMPSKEDAIEHFMK	M15:+15.99491	1	a1.a1	0.03999999910593033	39.099998474121094	3	1948.9171142578125	1948.9146728515625	0.002400000113993883	1.2314546898465868
a1	pepa1b26	DaPR130924_VB114_O1940.m	2625	19.479999542236328	LEQMPSKEDAIEHFMK	M4:+15.99491	1	a1.a1	0.027000000700354576	45.599998474121094	3	1948.920166015625	1948.9146728515625	0.005499999970197678	2.8220835148982335
a1	pepa1b39	DaPR130924_VB114_O1940.m	2501	19.030000686645508	MIFDVESMKK	M8:+15.99491	1	a1.a1	2.300000051036477E-4	41.20000076293945	2	1243.6063232421875	1243.6064453125	-1.9999999494757503E-4	-0.16082257831762684
a1	pepa1b38	DaPR130924_VB114_O1940.m	2608	19.40999984741211	MIFDVESMK	M1:+15.99491 - M8:+15.99491	1	a1.a1	0.002400000113993883	38.79999923706055	2	1131.5086669921875	1131.5064697265625	0.002199999988079071	1.9443105690864662
a1	pepa1b42	DaPR130924_VB114_O1940.m	2681	19.68000030517578	MVDPEKPQLGMIDR	M1:+15.99491	1	a1.a1	3.199999991920777E-5	36.5	2	1644.811767578125	1644.808837890625	0.003000000026077032	1.82392017659898
a1	pepa1b36	DaPR130924_VB114_O1940.m	2758	19.979999542236328	MAIMVQSPMFDGK	M1:+15.99491 - M4:+15.99491 - M9:+15.99491	1	a1.a1	0.005100000184029341	40.900001525878906	2	1502.6741943359375	1502.669189453125	0.004999999888241291	3.3274122630151015
a1	pepa1b41	DaPR130924_VB114_O1940.m	2861	20.3799991607666	MVDPEKPQLGMIDR		1	a1.a1	0.04100000113248825	41.70000076293945	2	1628.8131103515625	1628.8138427734375	-6.99999975040555E-4	-0.42976057586092276
a1	pepa1b20	DaPR130924_VB114_O1940.m	2889	20.479999542236328	GIYFADMVSK	M7:+15.99491	1	a1.a1	9.000000136438757E-5	34.5	2	1146.55126953125	1146.5504150390625	8.999999845400453E-4	0.7849632887790483
a1	pepa1b10	DaPR130924_VB114_O1940.m	2915	20.559999465942383	EELGFRPEYSASQLK		1	a1.a1	9.999999747378752E-6	55.099998474121094	2	1753.8812255859375	1753.8759765625	0.0052999998442828655	3.0218783512107694
a1	pepa1b29	DaPR130924_VB114_O1940.m	2963	20.729999542236328	LPKPVQDLIK		1	a1.a1	0.009800000116229057	31.899999618530273	2	1150.7213134765625	1150.7198486328125	0.001500000013038516	1.303531884689995
a1	pepa1b35	DaPR130924_VB114_O1940.m	3123	21.280000686645508	MAIMVQSPMFDGK	M4:+15.99491 - M9:+15.99491	1	a1.a1	8.999999749903509E-7	57.099998474121094	2	1486.6761474609375	1486.67431640625	0.0019000000320374966	1.278020351243023
a1	pepa1b35	DaPR130924_VB114_O1940.m	2978	20.780000686645508	MAIMVQSPMFDGK	M1:+15.99491 - M9:+15.99491	1	a1.a1	1.1999999696854502E-4	39.20000076293945	2	1486.6781005859375	1486.67431640625	0.0038999998942017555	2.623304816100716
a1	pepa1a1	DaPR130924_VB114_O1940.m	2991	20.829999923706055	AMVEYEIDLQK	M2:+15.99491	1	a1.a1	3.400000139208714E-7	53.400001525878906	2	1354.6572265625	1354.65625	0.0010000000474974513	0.738194687764849
a1	pepa1a4	DaPR130924_VB114_O1940.m	2999	20.860000610351562	AVSQGSSDSQILDLSNR		1	a1.a1	1.9000000293090125E-6	52.599998474121094	2	1776.867431640625	1776.8726806640625	-0.005200000014156103	-2.9264899341086896
a1	pepa1b23	DaPR130924_VB114_O1940.m	3021	20.950000762939453	HPDVEVDGFSELR		1	a1.a1	1.4000000373926014E-4	32.70000076293945	2	1499.7149658203125	1499.712890625	0.002099999925121665	1.4002679701222662
a1	pepa1b23	DaPR130924_VB114_O1940.m	3033	20.979999542236328	HPDVEVDGFSELR		1	a1.a1	0.0032999999821186066	41.70000076293945	3	1499.7144775390625	1499.712890625	0.0015999999595806003	1.0668708454681657
a1	pepa1b37	DaPR130924_VB114_O1940.m	3082	21.149999618530273	MIFDVESMK	M8:+15.99491	1	a1.a1	0.0015999999595806003	45.70000076293945	2	1115.5145263671875	1115.5115966796875	0.003000000026077032	2.6893490260491344
a1	pepa1b37	DaPR130924_VB114_O1940.m	3230	21.65999984741211	MIFDVESMK	M1:+15.99491	1	a1.a1	0.007000000216066837	35.20000076293945	2	1115.5125732421875	1115.5115966796875	0.0010999999940395355	0.9860946289699523
a1	pepa1b60	DaPR130924_VB114_O1940.m	3189	21.530000686645508	VEVDGFSELR		1	a1.a1	0.0010000000474974513	54.0	2	1150.575927734375	1150.5743408203125	0.0017000000225380063	1.4775229745919554
a1	pepa1b25	DaPR130924_VB114_O1940.m	3307	21.950000762939453	IAPPEAPVTGYMFGK	M12:+15.99491	1	a1.a1	0.0012000000569969416	50.79999923706055	3	1593.801025390625	1593.798583984375	0.0024999999441206455	1.568579599230686
a1	pepa1b49	DaPR130924_VB114_O1940.m	3321	22.0	PPEAPVTGYMFGK	M10:+15.99491	1	a1.a1	1.3999999737279722E-6	51.20000076293945	2	1409.6715087890625	1409.6773681640625	-0.005799999926239252	-4.114416573058176
a1	pepa1b34	DaPR130924_VB114_O1940.m	3347	22.100000381469727	MAIMVQSPMFDGK	M9:+15.99491	1	a1.a1	0.0038999998942017555	42.0	2	1470.680419921875	1470.679443359375	0.0010999999940395355	0.7479536067539496
a1	pepa1b52	DaPR130924_VB114_O1940.m	3364	22.149999618530273	QQVPSGESAILDR	Q1:-17.02655	1	a1.a1	2.100000074278796E-6	58.20000076293945	2	1382.6929931640625	1382.6915283203125	0.0015999999595806003	1.157163349025703
a1	pepa1a9	DaPR130924_VB114_O1940.m	3433	22.399999618530273	EELGFRPEYSASQLK	E1:-18.01056	1	a1.a1	4.400000034365803E-4	42.79999923706055	2	1735.87158203125	1735.8653564453125	0.006200000178068876	3.5717056942510643
a1	pepa1b14	DaPR130924_VB114_O1940.m	3457	22.479999542236328	FYTLIPHDFGMK	M11:+15.99491	1	a1.a1	0.008999999612569809	39.79999923706055	2	1484.7269287109375	1484.7247314453125	0.002300000051036477	1.549108735325996
a1	pepa1a7	DaPR130924_VB114_O1940.m	3518	22.709999084472656	DVEVDGFSELR		1	a1.a1	6.399999818995639E-8	57.70000076293945	2	1265.601318359375	1265.6011962890625	9.999999747378752E-5	0.0790138297648603
a1	pepa1b19	DaPR130924_VB114_O1940.m	3527	22.75	GIYFADMVSK		1	a1.a1	0.0013000000035390258	45.099998474121094	2	1130.5567626953125	1130.5555419921875	0.0013000000035390258	1.1498771668026633
a1	pepa1a2	DaPR130924_VB114_O1940.m	3542	22.799999237060547	AQNDLIWNIK		1	a1.a1	7.300000288523734E-4	42.599998474121094	2	1214.6552734375	1214.6531982421875	0.002099999925121665	1.728888482869618
a1	pepa1b62	DaPR130924_VB114_O1940.m	3753	23.559999465942383	VVSEDFLQDVSASTK		1	a1.a1	1.3000000365082087E-7	55.70000076293945	2	1624.8109130859375	1624.806884765625	0.004100000020116568	2.523376813920864
a1	pepa1b62	DaPR130924_VB114_O1940.m	3603	23.030000686645508	VVSEDFLQDVSASTK		1	a1.a1	1.0999999799921056E-9	67.5	2	1624.80908203125	1624.806884765625	0.002199999988079071	1.3540070569041296
a1	pepa1a3	DaPR130924_VB114_O1940.m	3715	23.43000030517578	AQNDLIWNIKDELK		1	a1.a1	5.300000193528831E-4	41.5	2	1699.9041748046875	1699.90185546875	0.002400000113993883	1.4118462817561195
a1	pepa1a3	DaPR130924_VB114_O1940.m	3696	23.360000610351562	AQNDLIWNIKDELK		1	a1.a1	0.03500000014901161	28.799999237060547	3	1699.9036865234375	1699.90185546875	0.0019000000320374966	1.1177116054818172
a1	pepa1b24	DaPR130924_VB114_O1940.m	3702	23.399999618530273	IAPPEAPVTGYMFGK		1	a1.a1	0.001500000013038516	49.70000076293945	3	1577.806640625	1577.8037109375	0.003000000026077032	1.9013772152269124
a1	pepa1b48	DaPR130924_VB114_O1940.m	3717	23.450000762939453	PPEAPVTGYMFGK		1	a1.a1	2.799999988811752E-11	79.69999694824219	2	1393.6737060546875	1393.6824951171875	-0.008700000122189522	-6.24245490107701
a1	pepa1b54	DaPR130924_VB114_O1940.m	3732	23.5	SATLGLVDIVK		1	a1.a1	0.01899999938905239	39.70000076293945	2	1115.667724609375	1115.66748046875	3.000000142492354E-4	0.26889733679715194
a1	pepa1b33	DaPR130924_VB114_O1940.m	3742	23.530000686645508	MAIMVQSPMFDGK		1	a1.a1	7.300000288523734E-5	49.5	2	1454.685791015625	1454.6844482421875	0.00139999995008111	0.9624079997368795
a1	pepa1b13	DaPR130924_VB114_O1940.m	3761	23.600000381469727	FYTLIPHDFGMK		1	a1.a1	1.4999999621068127E-5	39.29999923706055	2	1468.7308349609375	1468.7298583984375	0.0010999999940395355	0.7489464367797494
a1	pepa1b45	DaPR130924_VB114_O1940.m	3820	23.829999923706055	NTHATTHNAYDLEVIDIFK		1	a1.a1	3.600000054575503E-4	47.099998474121094	3	2202.0859375	2202.0830078125	0.002899999963119626	1.3169348988349088
a1	pepa1b12	DaPR130924_VB114_O1940.m	3899	24.149999618530273	FYPLEIDYGQDEEAVK		1	a1.a1	6.599999778700294E-6	46.0	2	1915.897216796875	1915.8963623046875	7.999999797903001E-4	0.41755910994473466
a1	pepa1b57	DaPR130924_VB114_O1940.m	3911	24.18000030517578	SLQELFLAH		1	a1.a1	0.00419999985024333	45.5	2	1057.5716552734375	1057.568115234375	0.003599999938160181	3.4040360013712783
a1	pepa1b59	DaPR130924_VB114_O1940.m	3940	24.309999465942383	TTNFAGILSQGLR		1	a1.a1	0.012000000104308128	39.599998474121094	3	1377.75439453125	1377.7489013671875	0.005499999970197678	3.9920191297121264
a1	pepa1b61	DaPR130924_VB114_O1940.m	4293	26.229999542236328	VFSATLGLVDIVK		1	a1.a1	0.00419999985024333	41.599998474121094	2	1361.805419921875	1361.8043212890625	0.0012000000569969416	0.8811839103734378
a1	pepa1b61	DaPR130924_VB114_O1940.m	4202	25.729999542236328	VFSATLGLVDIVK		1	a1.a1	0.0017999999690800905	37.5	2	1361.8056640625	1361.8043212890625	0.00139999995008111	1.028047809949591
a1	pepa1b44	DaPR130924_VB114_O1940.m	4400	27.049999237060547	NAYDLEVIDIFK		1	a1.a1	1.500000071246177E-4	45.29999923706055	2	1439.7408447265625	1439.7420654296875	-0.0012000000569969416	-0.8334826673545893
a1	pepa1b56	DaPR130924_VB114_O1940.m	4472	27.6299991607666	SILSEVQQAVSQGSSDSQILDLSNR		1	a1.a1	5.799999926239252E-4	50.79999923706055	3	2661.32177734375	2661.3330078125	-0.010999999940395355	-4.133267016229914
a2	pepa2b18	DaPR130924_VB114_O1940.m	872	11.510000228881836	FTNEDNPHGNDSAK		1	a2.a1	6.300000222836388E-6	57.599998474121094	2	1545.65771484375	1545.6568603515625	8.999999845400453E-4	0.5822767055395067
a2	pepa2b18	DaPR130924_VB114_O1940.m	871	11.510000228881836	FTNEDNPHGNDSAK		1	a2.a1	0.03999999910593033	29.299999237060547	3	1545.6585693359375	1545.6568603515625	0.0017000000225380063	1.0998560328269356
a2	pepa2b41	DaPR130924_VB114_O1940.m	954	12.0	VHFEESSK		1	a2.a1	0.014999999664723873	28.200000762939453	2	962.4600830078125	962.4581909179688	0.0019000000320374966	1.9741117587926844
a2	pepa2b19	DaPR130924_VB114_O1940.m	972	12.079999923706055	HFEESSK		1	a2.a1	0.02800000086426735	27.899999618530273	2	863.3859252929688	863.3897705078125	-0.0038999998942017555	-4.517079107745191
a2	pepa2b17	DaPR130924_VB114_O1940.m	1496	14.8100004196167	FQDMMGH	M4:+15.99491	1	a2.a1	0.017000000923871994	18.5	2	881.32861328125	881.3284912109375	9.999999747378752E-5	0.11346506832700758
a2	pepa2b22	DaPR130924_VB114_O1940.m	1769	16.110000610351562	IMATPEQVGK	M2:+15.99491	1	a2.a1	0.00559999980032444	41.79999923706055	2	1089.556884765625	1089.561279296875	-0.004399999976158142	-4.038322634774234
a2	pepa2b22	DaPR130924_VB114_O1940.m	1637	15.5600004196167	IMATPEQVGK	M2:+15.99491	1	a2.a1	4.799999878741801E-4	45.20000076293945	2	1089.5635986328125	1089.561279296875	0.002400000113993883	2.2027215537089124
a2	pepa2a3	DaPR130924_VB114_O1940.m	1678	15.729999542236328	ALKPPPIK		1	a2.a1	0.02800000086426735	28.700000762939453	2	863.572509765625	863.5717163085938	7.999999797903001E-4	0.9263851104456777
a2	pepa2a5	DaPR130924_VB114_O1940.m	1682	15.75	AYGLKSGLK		1	a2.a1	0.026000000536441803	27.0	2	936.5537719726562	936.5516967773438	0.0020000000949949026	2.135493536423952
a2	pepa2b40	DaPR130924_VB114_O1940.m	2074	17.399999618530273	VEYSEEELK		1	a2.a1	0.01899999938905239	38.5	2	1125.5322265625	1125.5313720703125	7.999999797903001E-4	0.710775372097157
a2	pepa2b24	DaPR130924_VB114_O1940.m	2429	18.75	IMLFTNEDNPHGNDSAK	M2:+15.99491	1	a2.a1	1.3999999737279722E-6	55.29999923706055	2	1918.862060546875	1918.8603515625	0.0017000000225380063	0.8859425445701252
a2	pepa2b24	DaPR130924_VB114_O1940.m	2605	19.399999618530273	IMLFTNEDNPHGNDSAK	M2:+15.99491	1	a2.a1	0.014999999664723873	41.0	3	1918.8582763671875	1918.8603515625	-0.002099999925121665	-1.0943995603492802
a2	pepa2a4	DaPR130924_VB114_O1940.m	2446	18.809999465942383	AVVFYGTEK		1	a2.a1	0.04899999871850014	32.400001525878906	2	1013.5324096679688	1013.5305786132812	0.0017000000225380063	1.677305113836779
a2	pepa2b36	DaPR130924_VB114_O1940.m	2619	19.450000762939453	TEGDEEAEEEQEENLEASGDYK		1	a2.a1	0.0020000000949949026	37.29999923706055	3	2501.015380859375	2500.99609375	0.01899999938905239	7.596972836756311
a2	pepa2b36	DaPR130924_VB114_O1940.m	2623	19.479999542236328	TEGDEEAEEEQEENLEASGDYK		1	a2.a1	0.0010999999940395355	32.599998474121094	2	2501.0029296875	2500.99609375	0.006800000090152025	2.718916717681109
a2	pepa2b23	DaPR130924_VB114_O1940.m	2680	19.68000030517578	IMLFTNEDNPHGNDSAK		1	a2.a1	2.500000118743628E-4	51.0	2	1902.868408203125	1902.865478515625	0.003000000026077032	1.5765696839575085
a2	pepa2b23	DaPR130924_VB114_O1940.m	2801	20.149999618530273	IMLFTNEDNPHGNDSAK		1	a2.a1	0.02500000037252903	39.5	3	1902.863525390625	1902.865478515625	-0.0020000000949949026	-1.0510464967576425
a2	pepa2b23	DaPR130924_VB114_O1940.m	2671	19.649999618530273	IMLFTNEDNPHGNDSAK		1	a2.a1	0.03500000014901161	36.29999923706055	3	1902.8671875	1902.865478515625	0.0017000000225380063	0.8933894916545185
a2	pepa2b27	DaPR130924_VB114_O1940.m	2757	19.979999542236328	KQELLEALTK		1	a2.a1	0.008799999952316284	40.20000076293945	2	1172.6910400390625	1172.6888427734375	0.002099999925121665	1.79075629316564
a2	pepa2b33	DaPR130924_VB114_O1940.m	2972	20.760000228881836	SDSFENPVLQQH		1	a2.a1	1.8000000272877514E-4	46.79999923706055	2	1400.64892578125	1400.64453125	0.0044999998062849045	3.212806465798211
a2	pepa2b39	DaPR130924_VB114_O1940.m	3004	20.8799991607666	VALVPQEEELDDQK		1	a2.a1	3.3000000985339284E-4	33.70000076293945	2	1612.8128662109375	1612.806884765625	0.006000000052154064	3.720222246587192
a2	pepa2b32	DaPR130924_VB114_O1940.m	3011	20.90999984741211	RILELDQFK		1	a2.a1	0.013000000268220901	31.799999237060547	2	1161.6627197265625	1161.6630859375	-3.000000142492354E-4	-0.25825044961906973
a2	pepa2b11	DaPR130924_VB114_O1940.m	3012	20.90999984741211	ELVYPPDYNPEGK		1	a2.a1	7.700000423938036E-6	54.0	2	1520.7274169921875	1520.7271728515625	3.000000142492354E-4	0.1972740538900848
a2	pepa2b11	DaPR130924_VB114_O1940.m	3155	21.40999984741211	ELVYPPDYNPEGK		1	a2.a1	0.002099999925121665	39.599998474121094	2	1520.7286376953125	1520.7271728515625	0.001500000013038516	0.9863702311742214
a2	pepa2b34	DaPR130924_VB114_O1940.m	3047	21.030000686645508	SDSFENPVLQQHFR		1	a2.a1	1.8999999156221747E-5	51.900001525878906	2	1703.8187255859375	1703.81396484375	0.004699999932199717	2.758517085303227
a2	pepa2b38	DaPR130924_VB114_O1940.m	3058	21.059999465942383	TFNTSTGGLLLPSDTKR		1	a2.a1	9.999999974752427E-7	42.5	2	1807.9613037109375	1807.955322265625	0.006099999882280827	3.373977115007831
a2	pepa2b30	DaPR130924_VB114_O1940.m	3071	21.100000381469727	PVLQQHFR		1	a2.a1	0.004900000058114529	39.099998474121094	2	1024.57275390625	1024.569091796875	0.003700000001117587	3.6112742720245237
a2	pepa2b20	DaPR130924_VB114_O1940.m	3346	22.100000381469727	LGSLVDEFK		1	a2.a1	1.1999999696854502E-4	42.70000076293945	2	1007.5424194335938	1007.5411987304688	0.0012000000569969416	1.191018350921011
a2	pepa2b37	DaPR130924_VB114_O1940.m	3595	23.0	TFNTSTGGLLLPSDTK		1	a2.a1	1.5999999959603883E-5	44.099998474121094	2	1651.8541259765625	1651.854248046875	0.0	0.0
a2	pepa2b37	DaPR130924_VB114_O1940.m	3455	22.479999542236328	TFNTSTGGLLLPSDTK		1	a2.a1	3.5000000675466936E-9	59.599998474121094	2	1651.857177734375	1651.854248046875	0.003100000089034438	1.876678945917793
a2	pepa2b21	DaPR130924_VB114_O1940.m	3460	22.5	ILELDQFK		1	a2.a1	6.799999973736703E-4	38.599998474121094	2	1005.5633544921875	1005.5618896484375	0.00139999995008111	1.3922563737678793
a2	pepa2b35	DaPR130924_VB114_O1940.m	3550	22.829999923706055	SGWESYYK	S1:+42.01057	1	a2.a1	0.0010999999940395355	39.79999923706055	2	1061.4603271484375	1061.4578857421875	0.0024999999441206455	2.355251185846726
a2	pepa2b13	DaPR130924_VB114_O1940.m	3680	23.309999465942383	FDDPGLMLMGFK	M7:+15.99491 - M9:+15.99491	1	a2.a1	1.100000021625469E-10	67.4000015258789	2	1402.640625	1402.6385498046875	0.002099999925121665	1.4971782469646815
a2	pepa2b29	DaPR130924_VB114_O1940.m	3748	23.549999237060547	NIYVLQELDNPGAK		1	a2.a1	1.6999999843392288E-6	67.30000305175781	2	1573.8255615234375	1573.822509765625	0.003100000089034438	1.9697266177086847
a2	pepa2b26	DaPR130924_VB114_O1940.m	3795	23.709999084472656	KPGGFDISLFYR		1	a2.a1	0.019999999552965164	42.900001525878906	2	1399.7398681640625	1399.7373046875	0.0026000000070780516	1.857491400972926
a2	pepa2a7	DaPR130924_VB114_O1940.m	3883	24.079999923706055	DIISIAEDEDLR		1	a2.a1	2.099999983329326E-5	64.69999694824219	2	1388.6934814453125	1388.6907958984375	0.0027000000700354576	1.944277356780957
a2	pepa2b10	DaPR130924_VB114_O1940.m	3957	24.3799991607666	DTGIFLDLMHLK	M9:+15.99491	1	a2.a1	5.600000149570405E-4	39.900001525878906	2	1418.734130859375	1418.7352294921875	-0.0010999999940395355	-0.7753384642695185
a2	pepa2a2	DaPR130924_VB114_O1940.m	4031	24.709999084472656	ALDLMEPEQAVDLTLPK	M5:+15.99491	1	a2.a1	7.800000021234155E-4	40.5	2	1898.982421875	1898.9783935546875	0.004100000020116568	2.1590556448837734
a2	pepa2b12	DaPR130924_VB114_O1940.m	4128	25.260000228881836	FDDPGLMLMGFK	M7:+15.99491	1	a2.a1	4.999999873689376E-6	55.400001525878906	2	1386.64306640625	1386.6435546875	-5.000000237487257E-4	-0.36058295014496916
a2	pepa2b12	DaPR130924_VB114_O1940.m	4038	24.760000228881836	FDDPGLMLMGFK	M9:+15.99491	1	a2.a1	7.200000151641461E-9	63.70000076293945	2	1386.6446533203125	1386.6435546875	0.0010999999940395355	0.793282448341554
a2	pepa2a8	DaPR130924_VB114_O1940.m	4140	25.329999923706055	DSLIFLVDASK		1	a2.a1	1.6000000186977559E-6	56.70000076293945	2	1207.6585693359375	1207.6573486328125	0.0013000000035390258	1.0764642843524732
a2	pepa2a8	DaPR130924_VB114_O1940.m	4231	25.860000610351562	DSLIFLVDASK		1	a2.a1	5.700000110664405E-5	45.29999923706055	2	1207.65966796875	1207.6573486328125	0.002400000113993883	1.9873187677870054
a2	pepa2b16	DaPR130924_VB114_O1940.m	4172	25.510000228881836	FDDPGLMLMGFKPL	M7:+15.99491 - M9:+15.99491	1	a2.a1	2.700000004551839E-5	47.599998474121094	2	1612.77783203125	1612.775390625	0.0024999999441206455	1.5501228246989922
a2	pepa2a1	DaPR130924_VB114_O1940.m	4264	26.049999237060547	ALDLMEPEQAVDLTLPK		1	a2.a1	2.3999999393709004E-4	40.099998474121094	2	1882.9935302734375	1882.9830322265625	0.009999999776482582	5.310722192041172
a2	pepa2a9	DaPR130924_VB114_O1940.m	4332	26.530000686645508	DTGIFLDLMHLK		1	a2.a1	1.3000000035390258E-4	56.599998474121094	2	1402.7454833984375	1402.7403564453125	0.005200000014156103	3.70702959408214
a2	pepa2b31	DaPR130924_VB114_O1940.m	4360	26.729999542236328	QELLEALTK	Q1:-17.02655	1	a2.a1	0.014000000432133675	34.79999923706055	2	1027.569091796875	1027.5673828125	0.0017000000225380063	1.6543927444300799
a2	pepa2b15	DaPR130924_VB114_O1940.m	4365	26.780000686645508	FDDPGLMLMGFKPL	M9:+15.99491	1	a2.a1	2.899999963119626E-4	51.400001525878906	2	1596.7762451171875	1596.780517578125	-0.00419999985024333	-2.6302925192333695
a2	pepa2a6	DaPR130924_VB114_O1940.m	4439	27.3799991607666	DLLAVVFYGTEK		1	a2.a1	2.6000000730164174E-7	60.79999923706055	2	1354.7271728515625	1354.7257080078125	0.001500000013038516	1.107235216820633
a2	pepa2a6	DaPR130924_VB114_O1940.m	4505	27.899999618530273	DLLAVVFYGTEK		1	a2.a1	4.0000000467443897E-7	60.70000076293945	2	1354.7215576171875	1354.7257080078125	-0.004100000020116568	-3.0264429145186957
a2	pepa2b28	DaPR130924_VB114_O1940.m	4497	27.850000381469727	NLEALALDLMEPEQAVDLTLPK	M10:+15.99491	1	a2.a1	8.999999749903509E-7	59.900001525878906	2	2439.270751953125	2439.26904296875	0.0017000000225380063	0.6969301018427204
a2	pepa2b28	DaPR130924_VB114_O1940.m	4495	27.829999923706055	NLEALALDLMEPEQAVDLTLPK	M10:+15.99491	1	a2.a1	9.999999747378752E-5	55.400001525878906	3	2439.271728515625	2439.26904296875	0.0026000000070780516	1.0658930857063973
a2	pepa2b14	DaPR130924_VB114_O1940.m	4514	27.93000030517578	FDDPGLMLMGFKPL		1	a2.a1	9.999999974752427E-7	58.599998474121094	2	1580.7872314453125	1580.78564453125	0.0017000000225380063	1.0754146385496226
a2	pepa2b25	DaPR130924_VB114_O1940.m	4522	27.979999542236328	IQVTPPGFQLVFLPFADDK		1	a2.a1	3.3000000985339284E-4	51.0	2	2132.146240234375	2132.14306640625	0.0031999999191612005	1.5008373357210194
a3	pepa3b32	DaPR130924_VB114_O1940.m	1067	12.579999923706055	STVDAEAVHK		1	a3.a1	1.2000000424450263E-6	50.0	2	1056.5328369140625	1056.5323486328125	3.9999998989515007E-4	0.3785970116416815
a3	pepa3b30	DaPR130924_VB114_O1940.m	1127	12.930000305175781	SPALSDANK		1	a3.a1	0.009100000374019146	36.599998474121094	2	902.4669799804688	902.4581909179688	0.008799999952316284	9.751144198009925
a3	pepa3b36	DaPR130924_VB114_O1940.m	1381	14.229999542236328	VEQTETPEMMEAR	M9:+15.99491 - M10:+15.99491	1	a3.a1	0.0027000000700354576	34.70000076293945	2	1582.67236328125	1582.6728515625	-3.9999998989515007E-4	-0.25273700089077067
a3	pepa3b39	DaPR130924_VB114_O1940.m	1778	16.149999618530273	YSDSLVQK		1	a3.a1	0.013000000268220901	34.0	2	939.4795532226562	939.4785766601562	8.999999845400453E-4	0.9579781880067374
a3	pepa3b20	DaPR130924_VB114_O1940.m	1858	16.5	KLPDLER		2	a3.a1 a3.a2	0.035999998450279236	36.400001525878906	2	870.5066528320312	870.5048217773438	0.0019000000320374966	2.1826415942857067
a3	pepa3a2	DaPR130924_VB114_O1940.m	2096	17.459999084472656	AIMYEETTYSK	M3:+15.99491	1	a3.a1	5.300000193528831E-4	39.5	2	1351.603271484375	1351.6090087890625	-0.00570000009611249	-4.217195993106949
a3	pepa3b10	DaPR130924_VB114_O1940.m	2297	18.260000228881836	GMTSESDSIGLTPGEK	M2:+15.99491	1	a3.a1	4.4999999227002263E-4	47.29999923706055	2	1624.738037109375	1624.737548828125	6.000000284984708E-4	0.36929043027979075
a3	pepa3b35	DaPR130924_VB114_O1940.m	2370	18.510000228881836	VEQTETPEMMEAR		1	a3.a1	8.59999970998615E-4	38.0	2	1550.6844482421875	1550.682861328125	0.0015999999595806003	1.0318034715430056
a3	pepa3a9	DaPR130924_VB114_O1940.m	2652	19.579999923706055	GMTSESDSIGLTPGEK		1	a3.a1	7.900000298377563E-8	52.5	2	1608.7432861328125	1608.7425537109375	7.999999797903001E-4	0.4972827864501469
a3	pepa3b14	DaPR130924_VB114_O1940.m	2654	19.579999923706055	LANLINAEER		1	a3.a1	0.002199999988079071	43.900001525878906	2	1142.61767578125	1142.6168212890625	8.999999845400453E-4	0.7876656178793998
a3	pepa3b37	DaPR130924_VB114_O1940.m	2865	20.399999618530273	VHVQFFDDSPTR		1	a3.a1	1.3000000080864993E-6	46.70000076293945	2	1447.6971435546875	1447.6968994140625	3.000000142492354E-4	0.20722570751561098
a3	pepa3b37	DaPR130924_VB114_O1940.m	2859	20.3799991607666	VHVQFFDDSPTR		1	a3.a1	0.017000000923871994	41.0	3	1447.6978759765625	1447.6968994140625	0.0010000000474974513	0.6907523583853699
a3	pepa3b12	DaPR130924_VB114_O1940.m	2891	20.5	GTQTYSVLEGDPSENYSK		1	a3.a1	4.4000000087862645E-8	56.099998474121094	2	1974.8968505859375	1974.89306640625	0.003800000064074993	1.9241548460089155
a3	pepa3b15	DaPR130924_VB114_O1940.m	3093	21.18000030517578	LANLPEEVIQK		1	a3.a1	3.000000142492354E-4	39.400001525878906	2	1253.7117919921875	1253.71044921875	0.00139999995008111	1.1166852369727958
a3	pepa3b33	DaPR130924_VB114_O1940.m	3468	22.530000686645508	TLLEEEYFR		1	a3.a1	0.03200000151991844	46.099998474121094	2	1199.5977783203125	1199.5947265625	0.003100000089034438	2.584206165958771
a3	pepa3b11	DaPR130924_VB114_O1940.m	3496	22.6299991607666	GTATFDGTAIANAVVK		1	a3.a1	2.6000000730164174E-7	53.0	2	1535.8193359375	1535.8070068359375	0.013000000268220901	8.464605390102655
a3	pepa3b19	DaPR130924_VB114_O1940.m	3538	22.799999237060547	ISEVVELLK		1	a3.a1	0.00279999990016222	49.0	2	1029.620849609375	1029.6195068359375	0.00139999995008111	1.3597255498619742
a3	pepa3b34	DaPR130924_VB114_O1940.m	3584	22.959999084472656	TIVYWGIGR		1	a3.a1	9.200000204145908E-5	45.70000076293945	2	1064.5914306640625	1064.5892333984375	0.002300000051036477	2.160457741709726
a3	pepa3a6	DaPR130924_VB114_O1940.m	3641	23.149999618530273	FFIGQFSDDR		1	a3.a1	3.3999999686784577E-6	45.599998474121094	2	1231.573486328125	1231.5745849609375	-0.0010999999940395355	-0.8931655520273868
a3	pepa3b17	DaPR130924_VB114_O1940.m	3684	23.309999465942383	IIGIMEEVADGFK	M5:+15.99491	1	a3.a1	0.0017000000225380063	34.20000076293945	2	1437.7353515625	1437.7298583984375	0.00559999980032444	3.8950292140156093
a3	pepa3b38	DaPR130924_VB114_O1940.m	3709	23.40999984741211	YQLEIPENFTTR		1	a3.a1	1.8000000272877514E-4	47.099998474121094	2	1510.7557373046875	1510.754150390625	0.0017000000225380063	1.1252658297171976
a3	pepa3a8	DaPR130924_VB114_O1940.m	3764	23.600000381469727	FPDLTVELNR		1	a3.a1	2.2000000171829015E-4	43.400001525878906	2	1203.639404296875	1203.63720703125	0.002199999988079071	1.827793271284237
a3	pepa3a1	DaPR130924_VB114_O1940.m	3780	23.65999984741211	AGFDSDYDQALADIR		1	a3.a1	2.999999892949745E-8	73.5	2	1656.7449951171875	1656.7503662109375	-0.005400000140070915	-3.2593927547581947
a3	pepa3b16	DaPR130924_VB114_O1940.m	4137	25.309999465942383	LDAIEDLMVVPDK		1	a3.a1	8.199999683711212E-6	58.900001525878906	2	1457.755615234375	1457.7559814453125	-3.9999998989515007E-4	-0.27439433964699944
a3	pepa3b18	DaPR130924_VB114_O1940.m	4191	25.6299991607666	LSDGIGVMLPQVLK		1	a3.a1	0.002400000113993883	42.900001525878906	2	1469.84375	1469.8399658203125	0.003800000064074993	2.585315512191986
a3	pepa3b27	DaPR130924_VB114_O1940.m	4501	27.860000610351562	PVILLPEDTPPFLELK		1	a3.a1	7.300000288523734E-5	47.0	2	1821.0419921875	1821.041259765625	7.999999797903001E-4	0.43930909060965656
a3	pepa3b25	DaPR130924_VB114_O1940.m	1155	13.079999923706055	MHLQEIR	M1:+15.99491	1	a3.a2	0.006200000178068876	34.29999923706055	2	942.485595703125	942.4829711914062	0.0026000000070780516	2.7586705400006903
a3	pepa3b21	DaPR130924_VB114_O1940.m	1197	13.279999732971191	KPASGGLAASSSAPAR		1	a3.a2	4.199999966658652E-4	35.099998474121094	2	1427.7596435546875	1427.760498046875	-8.999999845400453E-4	-0.630357812652201
a3	pepa3b24	DaPR130924_VB114_O1940.m	1605	15.40999984741211	MGAADNIYK	M1:+15.99491	1	a3.a2	5.799999926239252E-4	39.599998474121094	2	998.463623046875	998.4616088867188	0.0020000000949949026	2.003081617955142
a3	pepa3a5	DaPR130924_VB114_O1940.m	1862	16.510000228881836	EGGSDLGMSGNSEPK		1	a3.a2	8.799999704933725E-6	43.0	2	1464.6248779296875	1464.62744140625	-0.0026000000070780516	-1.7751954753638117
a3	pepa3b23	DaPR130924_VB114_O1940.m	1962	16.93000030517578	MGAADNIYK		1	a3.a2	4.900000021734741E-6	44.70000076293945	2	982.46875	982.4666748046875	0.002099999925121665	2.1374770045397633
a3	pepa3a7	DaPR130924_VB114_O1940.m	2390	18.600000381469727	FFQSTGSLK		1	a3.a2	0.014999999664723873	28.799999237060547	2	1014.5266723632812	1014.52587890625	7.999999797903001E-4	0.7885456610064713
a3	pepa3b26	DaPR130924_VB114_O1940.m	3100	21.200000762939453	NLEILQNQTDMK		1	a3.a2	4.200000148557592E-6	46.599998474121094	2	1446.729736328125	1446.72607421875	0.003700000001117587	2.557498663398068
a3	pepa3b13	DaPR130924_VB114_O1940.m	3209	21.600000381469727	LADVPGEILK		1	a3.a2	0.010999999940395355	39.70000076293945	2	1054.6173095703125	1054.61474609375	0.0026000000070780516	2.4653552557541465
a3	pepa3b31	DaPR130924_VB114_O1940.m	3661	23.229999542236328	STLIGEDVNPLIK		1	a3.a2	3.5999998999614036E-6	53.79999923706055	2	1398.7840576171875	1398.7843017578125	-1.9999999494757503E-4	-0.1429812979000699
a3	pepa3b22	DaPR130924_VB114_O1940.m	3725	23.459999084472656	MEFMTINGTTLR		1	a3.a2	0.03700000047683716	38.5	2	1413.6944580078125	1413.6868896484375	0.007600000128149986	5.376013729631453
a3	pepa3a4	DaPR130924_VB114_O1940.m	3859	23.979999542236328	DTTLFDLSQFGSSNTSHENLQK		1	a3.a2	0.03500000014901161	34.400001525878906	3	2469.159912109375	2469.1533203125	0.006599999964237213	2.6729810214466174
a3	pepa3a3	DaPR130924_VB114_O1940.m	3981	24.5	ATSQSLVILDELGR		1	a3.a2	7.699999841861427E-4	54.400001525878906	2	1501.829345703125	1501.822509765625	0.006899999920278788	4.5944176994361365
a3	pepa3b29	DaPR130924_VB114_O1940.m	3986	24.510000228881836	SIYTPLELQYIEMK	M13:+15.99491	1	a3.a2	0.03999999910593033	30.5	2	1743.8936767578125	1743.8878173828125	0.006000000052154064	3.440588317864809
a3	pepa3b28	DaPR130924_VB114_O1940.m	4182	25.549999237060547	SIYTPLELQYIEMK		1	a3.a2	0.0010000000474974513	43.79999923706055	2	1727.898193359375	1727.8929443359375	0.005400000140070915	3.1251936977763624
a4	pepa4b32	DaPR130924_VB114_O1940.m	817	11.15999984741211	YAYDKR		1	a4.a1	0.02800000086426735	28.100000381469727	2	815.4066162109375	815.4050903320312	0.001500000013038516	1.8395764642917782
a4	pepa4b23	DaPR130924_VB114_O1940.m	826	11.229999542236328	SKVDEEQMK		1	a4.a1	0.009999999776482582	34.5	2	1093.519287109375	1093.519775390625	-5.000000237487257E-4	-0.45723912360900526
a4	pepa4b28	DaPR130924_VB114_O1940.m	991	12.199999809265137	VDEEQMK		1	a4.a1	0.02800000086426735	36.5	2	878.3931884765625	878.392822265625	3.000000142492354E-4	0.34153286165914926
a4	pepa4b10	DaPR130924_VB114_O1940.m	1077	12.609999656677246	EEASGSSVTAEEAKK		1	a4.a1	3.5000000934815034E-5	41.900001525878906	2	1522.7244873046875	1522.7235107421875	0.0010000000474974513	0.6567180715624752
a4	pepa4a9	DaPR130924_VB114_O1940.m	1407	14.359999656677246	EEASGSSVTAEEAK		1	a4.a1	5.100000066704524E-8	52.0	2	1394.62890625	1394.6285400390625	3.9999998989515007E-4	0.2868147169022845
a4	pepa4a9	DaPR130924_VB114_O1940.m	1303	13.859999656677246	EEASGSSVTAEEAK		1	a4.a1	3.6000000758207307E-9	57.70000076293945	2	1394.630126953125	1394.6285400390625	0.0015999999595806003	1.147258867609138
a4	pepa4a6	DaPR130924_VB114_O1940.m	1475	14.699999809265137	EDGSGDRGDGPFR		1	a4.a1	5.200000014156103E-4	31.899999618530273	3	1364.58349609375	1364.5830078125	5.000000237487257E-4	0.366412318551623
a4	pepa4b16	DaPR130924_VB114_O1940.m	2352	18.450000762939453	LGGHGPSFPLK		1	a4.a1	0.004000000189989805	40.900001525878906	2	1109.6109619140625	1109.610595703125	3.9999998989515007E-4	0.3604868153243281
a4	pepa4b21	DaPR130924_VB114_O1940.m	2405	18.649999618530273	MLNPPAEVTTK		1	a4.a1	0.00559999980032444	45.0	2	1200.6300048828125	1200.6297607421875	3.000000142492354E-4	0.2498688805313187
a4	pepa4b11	DaPR130924_VB114_O1940.m	2440	18.799999237060547	EPLPPIQQH		1	a4.a1	8.900000248104334E-4	29.299999237060547	2	1058.56396484375	1058.5633544921875	6.99999975040555E-4	0.6612735761822759
a4	pepa4b30	DaPR130924_VB114_O1940.m	2453	18.829999923706055	VITMFVQR	M4:+15.99491	1	a4.a1	5.499999970197678E-4	38.400001525878906	2	1009.5509033203125	1009.55029296875	6.000000284984708E-4	0.5943240596108107
a4	pepa4b19	DaPR130924_VB114_O1940.m	2511	19.059999465942383	KVITMFVQR		1	a4.a1	7.200000109151006E-4	57.79999923706055	2	1121.6514892578125	1121.650390625	0.0012000000569969416	1.069852127745691
a4	pepa4a5	DaPR130924_VB114_O1940.m	2898	20.510000228881836	DQVTAQEIFQDNHEDGPTAK		1	a4.a1	1.500000053056283E-6	46.29999923706055	2	2243.025390625	2243.021484375	0.0038999998942017555	1.738726053838249
a4	pepa4a2	DaPR130924_VB114_O1940.m	2909	20.549999237060547	ANPQVGVAFPH		1	a4.a1	9.10000002477318E-4	39.20000076293945	2	1136.5841064453125	1136.5850830078125	-0.0010000000474974513	-0.8798285869202963
a4	pepa4b29	DaPR130924_VB114_O1940.m	3084	21.149999618530273	VITMFVQR		1	a4.a1	0.014999999664723873	41.400001525878906	2	993.5568237304688	993.555419921875	0.00139999995008111	1.4090808846789789
a4	pepa4a8	DaPR130924_VB114_O1940.m	3090	21.15999984741211	EDIIQGFR		1	a4.a1	6.200000061653554E-4	40.0	2	977.5072021484375	977.5054931640625	0.0017000000225380063	1.739120684667786
a4	pepa4b33	DaPR130924_VB114_O1940.m	3112	21.25	YGSDIVPFSK		1	a4.a1	7.499999810534064E-6	39.099998474121094	2	1112.5640869140625	1112.562744140625	0.001500000013038516	1.348238578847217
a4	pepa4a7	DaPR130924_VB114_O1940.m	3128	21.299999237060547	EDIIQGFR	E1:-18.01056	1	a4.a1	0.0066999997943639755	35.900001525878906	2	959.500732421875	959.494873046875	0.005799999926239252	6.0448472307323105
a4	pepa4a3	DaPR130924_VB114_O1940.m	3160	21.43000030517578	AVDALIDSMSLAK	M9:+15.99491	1	a4.a1	4.4999998749517545E-7	56.79999923706055	2	1349.6981201171875	1349.698486328125	-3.000000142492354E-4	-0.22227187574714552
a4	pepa4b15	DaPR130924_VB114_O1940.m	3169	21.459999084472656	HIEIFTDLSSR		1	a4.a1	6.500000017695129E-5	42.5	2	1317.677001953125	1317.68017578125	-0.003100000089034438	-2.352619509659432
a4	pepa4b14	DaPR130924_VB114_O1940.m	3198	21.559999465942383	FGTDGTDNPLSGGDQYQNITVHR		1	a4.a1	0.003000000026077032	34.099998474121094	3	2492.138916015625	2492.14404296875	-0.0052999998442828655	-2.1266827891574343
a4	pepa4b18	DaPR130924_VB114_O1940.m	3248	21.709999084472656	IWNMLNPPAEVTTK	M4:+15.99491	1	a4.a1	0.007499999832361937	33.099998474121094	2	1629.8341064453125	1629.8309326171875	0.0031999999191612005	1.9633937822143495
a4	pepa4b13	DaPR130924_VB114_O1940.m	3298	21.90999984741211	FFMGNQVLK		1	a4.a1	0.024000000208616257	27.600000381469727	2	1083.5679931640625	1083.5660400390625	0.002099999925121665	1.9380451652452675
a4	pepa4b24	DaPR130924_VB114_O1940.m	3335	22.049999237060547	SQLDIIIH		1	a4.a1	1.4000000373926014E-4	38.900001525878906	2	938.5316162109375	938.531005859375	6.000000284984708E-4	0.6392969702147187
a4	pepa4b22	DaPR130924_VB114_O1940.m	3363	22.149999618530273	SLAEGSVTSVGSVNPAENFR		1	a4.a1	0.002400000113993883	37.70000076293945	2	2020.9952392578125	2020.9937744140625	0.00139999995008111	0.6927284822967876
a4	pepa4b25	DaPR130924_VB114_O1940.m	3708	23.40999984741211	SQLDIIIHSLK		1	a4.a1	9.999999747378752E-5	62.0	2	1266.7435302734375	1266.741943359375	0.001500000013038516	1.184140164381504
a4	pepa4b26	DaPR130924_VB114_O1940.m	3817	23.809999465942383	TEQGGAHFSVSSLAEGSVTSVGSVNPAENFR		1	a4.a1	4.6999999904073775E-4	39.400001525878906	3	3121.48779296875	3121.482421875	0.005400000140070915	1.7299473167711334
a4	pepa4b12	DaPR130924_VB114_O1940.m	3876	24.049999237060547	EPLPPIQQHIWNMLNPPAEVTTK	M13:+15.99491	1	a4.a1	0.002199999988079071	36.900001525878906	3	2669.380859375	2669.3759765625	0.004900000058114529	1.8356350327332023
a4	pepa4b27	DaPR130924_VB114_O1940.m	3908	24.18000030517578	TLFPLIEAK		1	a4.a1	0.002300000051036477	33.0	2	1031.615234375	1031.614013671875	0.0013000000035390258	1.2601612485971099
a4	pepa4b20	DaPR130924_VB114_O1940.m	4005	24.610000610351562	KYAPTEAQLNAVDALIDSMSLAK	M19:+15.99491	1	a4.a1	2.4000000848900527E-6	57.0	3	2465.261962890625	2465.259521484375	0.002199999988079071	0.8924009699207706
a4	pepa4a1	DaPR130924_VB114_O1940.m	4092	25.030000686645508	ALDDLDMVAIVR		1	a4.a1	4.199999966658652E-5	66.5999984741211	2	1330.7059326171875	1330.703857421875	0.0020000000949949026	1.5029640771236148
a4	pepa4b31	DaPR130924_VB114_O1940.m	4283	26.18000030517578	YAPTEAQLNAVDALIDSMSLAK	M18:+15.99491	1	a4.a1	0.03099999949336052	44.900001525878906	3	2337.169189453125	2337.164794921875	0.0044999998062849045	1.9254097169623534
a4	pepa4b31	DaPR130924_VB114_O1940.m	4286	26.200000762939453	YAPTEAQLNAVDALIDSMSLAK	M18:+15.99491	1	a4.a1	1.2000000424450263E-5	52.099998474121094	2	2337.161376953125	2337.164794921875	-0.0031999999191612005	-1.369180267525024
a4	pepa4a4	DaPR130924_VB114_O1940.m	4309	26.350000381469727	DDEAAAVALSSLIH		1	a4.a1	0.0015999999595806003	38.400001525878906	3	1411.70703125	1411.706787109375	1.9999999494757503E-4	0.1416724753141529
a4	pepa4a4	DaPR130924_VB114_O1940.m	4295	26.25	DDEAAAVALSSLIH		1	a4.a1	3.000000106112566E-7	48.79999923706055	2	1411.711669921875	1411.706787109375	0.004900000058114529	3.470975774047115
a4	pepa4b17	DaPR130924_VB114_O1940.m	4348	26.6299991607666	IQPGSQQADFLDAL		1	a4.a1	0.0430000014603138	27.200000762939453	2	1502.7445068359375	1502.7490234375	-0.004399999976158142	-2.9279672836474413
a5	pepa5b15	DaPR130924_VB114_O1940.m	796	10.960000038146973	MEELHNQEMQK	M1:+15.99491 - M9:+15.99491	1	a5.a1	6.699999794363976E-4	32.599998474121094	2	1448.6099853515625	1448.6148681640625	-0.004800000227987766	-3.313510259680797
a5	pepa5b10	DaPR130924_VB114_O1940.m	850	11.380000114440918	GREEYEGPNK		1	a5.a1	0.027000000700354576	31.600000381469727	2	1178.5423583984375	1178.5440673828125	-0.0017000000225380063	-1.4424577490031312
a5	pepa5b25	DaPR130924_VB114_O1940.m	885	11.5600004196167	RMEELHNQEMQK	M10:+15.99491	1	a5.a1	0.020999999716877937	30.5	3	1588.7216796875	1588.7210693359375	6.99999975040555E-4	0.44060596195979507
a5	pepa5b14	DaPR130924_VB114_O1940.m	1141	13.0	MEELHNQEMQK	M1:+15.99491	1	a5.a1	1.4000000373926014E-4	43.599998474121094	2	1432.615966796875	1432.619873046875	-0.0038999998942017555	-2.72228521157346
a5	pepa5b14	DaPR130924_VB114_O1940.m	1034	12.399999618530273	MEELHNQEMQK	M9:+15.99491	1	a5.a1	1.8000000272877514E-4	40.29999923706055	2	1432.62109375	1432.619873046875	0.0012000000569969416	0.8376262814537111
a5	pepa5b24	DaPR130924_VB114_O1940.m	1220	13.399999618530273	RMEELHNQEMQK		1	a5.a1	0.012000000104308128	37.099998474121094	3	1572.729248046875	1572.72607421875	0.003100000089034438	1.971099824598737
a5	pepa5b19	DaPR130924_VB114_O1940.m	1262	13.649999618530273	MGGGGAMNMGDPYGSGGQK	M1:+15.99491 - M7:+15.99491 - M9:+15.99491	1	a5.a1	0.004900000058114529	38.5	2	1819.70361328125	1819.704833984375	-0.0010999999940395355	-0.6044936373724997
a5	pepa5b13	DaPR130924_VB114_O1940.m	1433	14.5	MEELHNQEMQK		1	a5.a1	0.04100000113248825	30.0	3	1416.6259765625	1416.625	0.0010000000474974513	0.7059031483260928
a5	pepa5b13	DaPR130924_VB114_O1940.m	1438	14.529999732971191	MEELHNQEMQK		1	a5.a1	3.3999999260458935E-8	56.400001525878906	2	1416.6239013671875	1416.625	-0.0010999999940395355	-0.776493422069733
a5	pepa5b23	DaPR130924_VB114_O1940.m	1456	14.600000381469727	PGGGPGLSTPGGHPKPPHR		1	a5.a1	5.100000066704524E-7	60.79999923706055	3	1802.94482421875	1802.9412841796875	0.003599999938160181	1.9967372036733462
a5	pepa5a9	DaPR130924_VB114_O1940.m	1489	14.779999732971191	GPMGPGPGQSGPK		1	a5.a1	1.900000061141327E-4	52.900001525878906	2	1166.5643310546875	1166.562744140625	0.0017000000225380063	1.4572726851399236
a5	pepa5b18	DaPR130924_VB114_O1940.m	1701	15.829999923706055	MGGGGAMNMGDPYGSGGQK	M1:+15.99491 - M9:+15.99491	1	a5.a1	0.017000000923871994	33.79999923706055	2	1803.706298828125	1803.7099609375	-0.0035000001080334187	-1.9404450736715184
a5	pepa5b18	DaPR130924_VB114_O1940.m	1518	14.949999809265137	MGGGGAMNMGDPYGSGGQK	M7:+15.99491 - M9:+15.99491	1	a5.a1	7.000000186963007E-5	41.79999923706055	2	1803.71044921875	1803.7099609375	6.000000284984708E-4	0.3326477324473019
a5	pepa5b22	DaPR130924_VB114_O1940.m	1544	15.0600004196167	NMGDPYGSGGQK		1	a5.a1	6.500000017695129E-5	39.70000076293945	2	1210.512939453125	1210.51611328125	-0.003100000089034438	-2.5608912223658997
a5	pepa5a1	DaPR130924_VB114_O1940.m	1546	15.079999923706055	AELDDTPMR	M8:+15.99491	1	a5.a1	0.032999999821186066	31.0	2	1063.483154296875	1063.4730224609375	0.009999999776482582	9.403153220889429
a5	pepa5b26	DaPR130924_VB114_O1940.m	1561	15.180000305175781	SLDEMEK		1	a5.a1	0.03200000151991844	23.200000762939453	2	851.3834838867188	851.3818969726562	0.001500000013038516	1.7618415641349858
a5	pepa5b17	DaPR130924_VB114_O1940.m	2266	18.149999618530273	MGGGGAMNMGDPYGSGGQK	M1:+15.99491	1	a5.a1	1.5999999547489097E-8	59.70000076293945	2	1787.7176513671875	1787.7149658203125	0.0027000000700354576	1.5103079191354944
a5	pepa5b17	DaPR130924_VB114_O1940.m	1933	16.809999465942383	MGGGGAMNMGDPYGSGGQK	M9:+15.99491	1	a5.a1	1.5999999902760464E-7	55.400001525878906	2	1787.7178955078125	1787.7149658203125	0.003000000026077032	1.6781198812084954
a5	pepa5a8	DaPR130924_VB114_O1940.m	1966	16.950000762939453	GMGPGTPAGYGR		1	a5.a1	1.8000000272877514E-4	38.400001525878906	2	1120.5185546875	1120.520751953125	-0.002199999988079071	-1.9633728195076785
a5	pepa5b27	DaPR130924_VB114_O1940.m	1976	16.979999542236328	SPPPGMGLNQNR		1	a5.a1	0.0010000000474974513	27.100000381469727	2	1267.6251220703125	1267.62158203125	0.003599999938160181	2.8399642205456175
a5	pepa5a5	DaPR130924_VB114_O1940.m	2018	17.15999984741211	FATHAAALSVR		1	a5.a1	7.799999934832158E-7	51.099998474121094	2	1143.627685546875	1143.6273193359375	3.9999998989515007E-4	0.349764283462042
a5	pepa5b21	DaPR130924_VB114_O1940.m	2075	17.399999618530273	MGYMDPR		1	a5.a1	0.014999999664723873	31.600000381469727	2	869.3655395507812	869.3648071289062	6.99999975040555E-4	0.805185543859681
a5	pepa5a2	DaPR130924_VB114_O1940.m	2123	17.600000381469727	AVVIVDDR		2	a5.a1 a5.a2	0.04600000008940697	39.599998474121094	2	886.5005493164062	886.4996948242188	8.999999845400453E-4	1.0152287584470103
a5	pepa5a3	DaPR130924_VB114_O1940.m	2387	18.579999923706055	FAQHGTFEYEYSQR		1	a5.a1	9.400000067216752E-7	45.0	2	1762.78076171875	1762.7823486328125	-0.0015999999595806003	-0.9076559910084964
a5	pepa5a3	DaPR130924_VB114_O1940.m	2378	18.549999237060547	FAQHGTFEYEYSQR		1	a5.a1	0.0019000000320374966	41.79999923706055	3	1762.781982421875	1762.7823486328125	-3.9999998989515007E-4	-0.2269139977521241
a5	pepa5b16	DaPR130924_VB114_O1940.m	2497	19.010000228881836	MGGGGAMNMGDPYGSGGQK		1	a5.a1	4.999999873689376E-6	55.599998474121094	2	1771.7227783203125	1771.7200927734375	0.00279999990016222	1.5803850233357803
a5	pepa5a7	DaPR130924_VB114_O1940.m	2533	19.149999618530273	GIVEFASK		1	a5.a1	0.002400000113993883	35.29999923706055	2	850.4685668945312	850.46728515625	0.0012000000569969416	1.4109890855783767
a5	pepa5b28	DaPR130924_VB114_O1940.m	2899	20.510000228881836	YGEPGEVFINK		1	a5.a1	6.799999973736703E-4	58.20000076293945	2	1252.6220703125	1252.621337890625	8.999999845400453E-4	0.7184932567535669
a5	pepa5b11	DaPR130924_VB114_O1940.m	4184	25.559999465942383	LFVGNLPADITEDEFK		1	a5.a1	3.3000000301819377E-12	51.79999923706055	2	1807.9151611328125	1807.9117431640625	0.0035000001080334187	1.93593526966532
a5	pepa5b20	DaPR130924_VB114_O1940.m	2933	20.6299991607666	MGQMAMGGAMGINNR		1	a5.a2	6.999999868639861E-7	52.0	2	1538.6719970703125	1538.669921875	0.002199999988079071	1.4298063261015619
a5	pepa5a4	DaPR130924_VB114_O1940.m	3173	21.479999542236328	FAQPGSFEYEYAMR	M13:+15.99491	1	a5.a2	6.600000119760807E-7	51.79999923706055	2	1711.7431640625	1711.7425537109375	6.99999975040555E-4	0.40893998546861166
a5	pepa5a6	DaPR130924_VB114_O1940.m	3860	23.979999542236328	FGQAATMEGIGAIGGTPPAFNR		1	a5.a2	0.03400000184774399	31.799999237060547	3	2163.0712890625	2163.065673828125	0.005799999926239252	2.6813794867238574
a5	pepa5a6	DaPR130924_VB114_O1940.m	3864	24.0	FGQAATMEGIGAIGGTPPAFNR		1	a5.a2	6.099999672048995E-11	69.5999984741211	2	2163.076171875	2163.06591796875	0.010999999940395355	5.085374351755781
a5	pepa5b12	DaPR130924_VB114_O1940.m	3942	24.309999465942383	LFVGNLPPDITEEEMR		1	a5.a2	0.01600000075995922	32.70000076293945	2	1859.9288330078125	1859.921142578125	0.007699999958276749	4.1399604434860136
a6	pepa6b20	DaPR130924_VB114_O1940.m	753	10.600000381469727	RSDTMAGGGGSSDGSGR		1	a6.a1	0.017999999225139618	45.20000076293945	2	1554.6610107421875	1554.656494140625	0.0044999998062849045	2.8945299641721762
a6	pepa6a9	DaPR130924_VB114_O1940.m	1186	13.229999542236328	LEEAVNR		1	a6.a1	0.0035000001080334187	32.900001525878906	2	830.4378051757812	830.4370727539062	6.99999975040555E-4	0.8429295825139477
a6	pepa6b12	DaPR130924_VB114_O1940.m	1665	15.680000305175781	KDENESSAPADGEGGSELQPK		1	a6.a1	2.8000000384054147E-5	68.5	3	2144.95751953125	2144.958251953125	-7.999999797903001E-4	-0.37296762259211697
a6	pepa6b12	DaPR130924_VB114_O1940.m	1680	15.75	KDENESSAPADGEGGSELQPK		1	a6.a1	1.5999999547489097E-8	43.0	2	2144.961181640625	2144.958251953125	0.003000000026077032	1.3986286322101307
a6	pepa6a3	DaPR130924_VB114_O1940.m	1666	15.680000305175781	AAPDEDSTTNITK		1	a6.a1	0.028999999165534973	19.200000762939453	2	1362.6397705078125	1362.6387939453125	0.0010999999940395355	0.807257212202695
a6	pepa6a1	DaPR130924_VB114_O1940.m	1832	16.3799991607666	AAGAGTAGPASGPGVVR		1	a6.a1	6.30000016599297E-8	63.5	2	1395.7366943359375	1395.7342529296875	0.002400000113993883	1.7195251237520408
a6	pepa6b19	DaPR130924_VB114_O1940.m	1996	17.059999465942383	QPAPGPVEKPPR	Q1:-17.02655	1	a6.a1	0.005400000140070915	39.900001525878906	2	1255.6829833984375	1255.6798095703125	0.0032999999821186066	2.62805848829237
a6	pepa6b22	DaPR130924_VB114_O1940.m	2276	18.18000030517578	TLSGAQDSEAAFAK		1	a6.a1	1.3999999737279722E-7	65.0	2	1395.6781005859375	1395.675537109375	0.0027000000700354576	1.934547105144157
a6	pepa6a2	DaPR130924_VB114_O1940.m	2645	19.549999237060547	AAGAGTAGPASGPGVVR	A1:+42.01057	1	a6.a1	4.600000102072954E-5	53.29999923706055	2	1437.7474365234375	1437.744873046875	0.0026000000070780516	1.8083876046576475
a6	pepa6a8	DaPR130924_VB114_O1940.m	2707	19.760000228881836	FYFHEALR		1	a6.a1	0.0027000000700354576	41.900001525878906	2	1082.5435791015625	1082.542236328125	0.00139999995008111	1.2932520349781176
a6	pepa6b18	DaPR130924_VB114_O1940.m	2762	20.0	PTVLNQPLPGEK		1	a6.a1	1.8999999156221747E-5	37.20000076293945	2	1292.7230224609375	1292.7213134765625	0.0017999999690800905	1.3924114581504696
a6	pepa6b17	DaPR130924_VB114_O1940.m	2941	20.649999618530273	NPPTTIGMMTLK	M8:+15.99491	1	a6.a1	4.3000000005122274E-5	46.099998474121094	2	1319.671142578125	1319.670166015625	0.0010000000474974513	0.7577651395398834
a6	pepa6b17	DaPR130924_VB114_O1940.m	2780	20.059999465942383	NPPTTIGMMTLK	M9:+15.99491	1	a6.a1	0.0017000000225380063	31.5	2	1319.67333984375	1319.670166015625	0.0031999999191612005	2.4248482700966907
a6	pepa6b11	DaPR130924_VB114_O1940.m	2953	20.700000762939453	LVLEEDSQSTEPSAGLNSSQEAASAPPSK		1	a6.a1	0.026000000536441803	36.0	3	2929.396240234375	2929.391357421875	0.004800000227987766	1.6385657095036266
a6	pepa6b14	DaPR130924_VB114_O1940.m	3158	21.43000030517578	NLAHPVIQNF		1	a6.a1	0.004000000189989805	34.599998474121094	2	1152.6180419921875	1152.616455078125	0.0015999999595806003	1.3881460329074962
a6	pepa6b16	DaPR130924_VB114_O1940.m	3353	22.110000610351562	NPPTTIGMMTLK		1	a6.a1	0.0019000000320374966	41.599998474121094	2	1303.6763916015625	1303.67529296875	0.0012000000569969416	0.9204746484565819
a6	pepa6b16	DaPR130924_VB114_O1940.m	3349	22.100000381469727	NPPTTIGMMTLK		1	a6.a1	1.500000071246177E-4	37.599998474121094	2	1303.6630859375	1303.675048828125	-0.012000000104308128	-9.204747851157345
a6	pepa6b15	DaPR130924_VB114_O1940.m	3368	22.15999984741211	NLAHPVIQNFSYETFQQK		1	a6.a1	1.500000053056283E-7	56.0	2	2164.09423828125	2164.0830078125	0.012000000104308128	5.545073853908209
a6	pepa6b15	DaPR130924_VB114_O1940.m	3362	22.149999618530273	NLAHPVIQNFSYETFQQK		1	a6.a1	5.6000000768108293E-5	52.400001525878906	3	2164.08447265625	2164.08251953125	0.0019000000320374966	0.8779702321374718
a6	pepa6b23	DaPR130924_VB114_O1940.m	3381	22.209999084472656	WTVEESEWVK		1	a6.a1	0.02800000086426735	29.5	2	1292.6173095703125	1292.6162109375	0.0012000000569969416	0.9283498433975338
a6	pepa6b10	DaPR130924_VB114_O1940.m	3478	22.559999465942383	LRNDLLNIIR		1	a6.a1	0.0044999998062849045	46.099998474121094	2	1239.75439453125	1239.7535400390625	7.999999797903001E-4	0.6452895305022428
a6	pepa6b21	DaPR130924_VB114_O1940.m	3630	23.110000610351562	TEFTLTEAVVESSR		1	a6.a1	1.8000000379103653E-9	66.0999984741211	2	1568.7850341796875	1568.7806396484375	0.004399999976158142	2.804726081489748
a6	pepa6a7	DaPR130924_VB114_O1940.m	3665	23.25	FLESHLDDAEPYLLTMAK	M16:+15.99491	1	a6.a1	0.010999999940395355	46.900001525878906	3	2109.026611328125	2109.021240234375	0.005400000140070915	2.5604294717633165
a6	pepa6a7	DaPR130924_VB114_O1940.m	3672	23.280000686645508	FLESHLDDAEPYLLTMAK	M16:+15.99491	1	a6.a1	1.6999999630229468E-8	65.4000015258789	2	2109.031982421875	2109.02099609375	0.010999999940395355	5.215690104920314
a6	pepa6b13	DaPR130924_VB114_O1940.m	3712	23.43000030517578	NDLLNIIR		1	a6.a1	0.026000000536441803	43.29999923706055	2	970.5701293945312	970.5684204101562	0.0017000000225380063	1.7515509332351826
a6	pepa6a6	DaPR130924_VB114_O1940.m	3997	24.559999465942383	FLESHLDDAEPYLLTMAK		1	a6.a1	0.00860000029206276	46.900001525878906	3	2093.018310546875	2093.0263671875	-0.00800000037997961	-3.822216721870349
a6	pepa6a5	DaPR130924_VB114_O1940.m	4069	24.90999984741211	DLVLPTQALPASPALK		1	a6.a1	0.02199999988079071	30.5	3	1633.9544677734375	1633.9527587890625	0.0017000000225380063	1.0404217706991066
a6	pepa6a5	DaPR130924_VB114_O1940.m	4053	24.829999923706055	DLVLPTQALPASPALK		1	a6.a1	9.000000136438757E-5	49.29999923706055	2	1633.9525146484375	1633.9527587890625	-1.9999999494757503E-4	-0.12240255654379928
a6	pepa6a4	DaPR130924_VB114_O1940.m	4088	25.010000228881836	DIMQALLVRPLGK		1	a6.a1	2.8000000384054147E-5	51.20000076293945	2	1453.858154296875	1453.8564453125	0.0017999999690800905	1.2380864526780624
a7	pepa7b23	DaPR130924_VB114_O1940.m	1005	12.279999732971191	VLHNAQEVEK		1	a7.a1	8.800000068731606E-5	40.5	2	1166.6170654296875	1166.6168212890625	3.000000142492354E-4	0.25715385615454095
a7	pepa7b16	DaPR130924_VB114_O1940.m	1100	12.800000190734863	NSGEAPSSPTPK		1	a7.a1	6.300000222836388E-6	45.099998474121094	2	1171.55908203125	1171.5594482421875	-3.000000142492354E-4	-0.2560689640626915
a7	pepa7b17	DaPR130924_VB114_O1940.m	1195	13.279999732971191	PNNSGEAPSSPTPK		1	a7.a1	1.4000000373926014E-4	44.599998474121094	2	1382.656005859375	1382.6551513671875	0.0010000000474974513	0.7232461735007736
a7	pepa7b22	DaPR130924_VB114_O1940.m	1196	13.279999732971191	VADNPSYNTK		1	a7.a1	4.099999841855606E-6	48.5	2	1108.5286865234375	1108.52734375	0.00139999995008111	1.2629367764128372
a7	pepa7b19	DaPR130924_VB114_O1940.m	1741	16.010000228881836	SEAHTADGISIR		1	a7.a1	2.7000000013543968E-9	50.79999923706055	2	1256.6246337890625	1256.6234130859375	0.0013000000035390258	1.0345183688298205
a7	pepa7b19	DaPR130924_VB114_O1940.m	1735	15.979999542236328	SEAHTADGISIR		1	a7.a1	0.03500000014901161	39.900001525878906	3	1256.624267578125	1256.6234130859375	8.999999845400453E-4	0.7162050103219718
a7	pepa7b10	DaPR130924_VB114_O1940.m	1806	16.280000686645508	IMFSEMK	M2:+15.99491 - M6:+15.99491	1	a7.a1	0.009800000116229057	27.700000762939453	2	917.4111938476562	917.4110717773438	9.999999747378752E-5	0.10900238786093218
a7	pepa7a7	DaPR130924_VB114_O1940.m	1943	16.860000610351562	GASFVTSTNPR		1	a7.a1	0.014999999664723873	36.29999923706055	2	1136.5712890625	1136.5699462890625	0.00139999995008111	1.2317763237116686
a7	pepa7b13	DaPR130924_VB114_O1940.m	2063	17.350000381469727	LTTTGQVTSPVK		1	a7.a1	5.699999746866524E-4	46.400001525878906	2	1231.6898193359375	1231.689697265625	1.9999999494757503E-4	0.16237855637794074
a7	pepa7b12	DaPR130924_VB114_O1940.m	2138	17.649999618530273	LQNELDMVK	M7:+15.99491	1	a7.a1	0.014000000432133675	34.79999923706055	2	1105.55712890625	1105.55615234375	0.0010000000474974513	0.9045221677591658
a7	pepa7b15	DaPR130924_VB114_O1940.m	2287	18.229999542236328	NLQDVVER		1	a7.a1	0.014999999664723873	42.599998474121094	2	972.5118408203125	972.5112915039062	5.000000237487257E-4	0.5141328724065691
a7	pepa7b18	DaPR130924_VB114_O1940.m	2330	18.3799991607666	SATNLPQLK		1	a7.a1	0.008200000040233135	27.600000381469727	2	971.5540161132812	971.5524291992188	0.0015999999595806003	1.6468488076339494
a7	pepa7a3	DaPR130924_VB114_O1940.m	2496	19.010000228881836	ADFTVVAGDEGSSTTGGSSEENKGPSGSAVSR		1	a7.a1	0.002099999925121665	50.5	3	3043.378662109375	3043.372802734375	0.006000000052154064	1.9714969019777175
a7	pepa7b20	DaPR130924_VB114_O1940.m	2549	19.209999084472656	TGKPLPFGTLGVHK		1	a7.a1	1.1000000085914508E-4	47.900001525878906	3	1451.8399658203125	1451.8372802734375	0.0026000000070780516	1.7908343051973223
a7	pepa7a2	DaPR130924_VB114_O1940.m	2638	19.530000686645508	ADFTVVAGDEGSSTTGGSSEENK		1	a7.a1	1.0000000036274937E-15	75.9000015258789	2	2244.979248046875	2244.974365234375	0.004999999888241291	2.2271968739025185
a7	pepa7a5	DaPR130924_VB114_O1940.m	2646	19.549999237060547	DLEQGDVSETIR		1	a7.a1	8.399999842367833E-7	65.4000015258789	2	1361.6553955078125	1361.6546630859375	6.99999975040555E-4	0.5140804008662042
a7	pepa7b11	DaPR130924_VB114_O1940.m	2683	19.68000030517578	LQNELDMVK		1	a7.a1	1.4000000373926014E-4	41.70000076293945	2	1089.563232421875	1089.561279296875	0.0020000000949949026	1.8356012947574274
a7	pepa7a8	DaPR130924_VB114_O1940.m	2887	20.479999542236328	GSAGDGFHGDVYLTVK		1	a7.a1	0.00419999985024333	34.5	2	1622.7822265625	1622.78125	8.999999845400453E-4	0.5546033912704162
a7	pepa7a6	DaPR130924_VB114_O1940.m	2922	20.600000381469727	EDEQQQALQDIASR		1	a7.a1	1.700000069604357E-7	54.400001525878906	2	1630.7677001953125	1630.76708984375	6.000000284984708E-4	0.3679250288009915
a7	pepa7a9	DaPR130924_VB114_O1940.m	3698	23.3799991607666	HVLDALDPNAYEAFK		1	a7.a1	2.100000074278796E-6	48.0	2	1702.8560791015625	1702.843994140625	0.012000000104308128	7.047034341137148
a7	pepa7b24	DaPR130924_VB114_O1940.m	3771	23.6299991607666	VIQEGLEGLVLK		1	a7.a1	1.3000000080864993E-6	69.0999984741211	2	1297.7742919921875	1297.77294921875	0.0013000000035390258	1.0017160585151792
a7	pepa7b21	DaPR130924_VB114_O1940.m	3784	23.68000030517578	TQIIQDFLR		1	a7.a1	5.400000009103678E-5	50.20000076293945	2	1133.634765625	1133.6318359375	0.003100000089034438	2.7345739514017575
a7	pepa7a1	DaPR130924_VB114_O1940.m	3785	23.68000030517578	AAVWEITGAEFSK		1	a7.a1	4.6999999904073775E-4	65.0999984741211	2	1408.7127685546875	1408.7110595703125	0.0017000000225380063	1.2067769405150715
a7	pepa7a4	DaPR130924_VB114_O1940.m	3945	24.329999923706055	ALDLADMITR		1	a7.a1	1.700000029813964E-5	57.70000076293945	2	1118.589111328125	1118.5877685546875	0.0013000000035390258	1.1621797055931862
a7	pepa7b14	DaPR130924_VB114_O1940.m	4022	24.68000030517578	IYYPDFIVPDPK		1	a7.a1	2.899999963119626E-4	51.0	2	1466.758544921875	1466.7569580078125	0.0015999999595806003	1.0908419086375167
a8	pepa8b23	DaPR130924_VB114_O1940.m	763	10.65999984741211	TPTHGEMR	M7:+15.99491	1	a8.a1	0.012000000104308128	23.700000762939453	2	944.42578125	944.4259033203125	-9.999999747378752E-5	-0.10588442896601853
a8	pepa8a7	DaPR130924_VB114_O1940.m	1617	15.479999542236328	GAVIVVSHDAR		1	a8.a1	8.699999889358878E-4	47.70000076293945	2	1123.6236572265625	1123.622314453125	0.00139999995008111	1.2459702268929218
a8	pepa8a4	DaPR130924_VB114_O1940.m	1661	15.65999984741211	AVSEEQQPALK		1	a8.a1	3.699999942909926E-4	47.400001525878906	2	1199.627685546875	1199.6270751953125	6.99999975040555E-4	0.5835146517734165
a8	pepa8a3	DaPR130924_VB114_O1940.m	1708	15.850000381469727	ADDPYAHLSK		1	a8.a1	0.001500000013038516	50.70000076293945	2	1116.5318603515625	1116.5323486328125	-5.000000237487257E-4	-0.44781508064766135
a8	pepa8b12	DaPR130924_VB114_O1940.m	1878	16.600000381469727	LQGQLEQGDDTAAER		1	a8.a1	8.099999782018585E-9	62.5	2	1630.779052734375	1630.7669677734375	0.012000000104308128	7.358500841289599
a8	pepa8b20	DaPR130924_VB114_O1940.m	1894	16.65999984741211	QAMLENASDIK	M3:+15.99491	1	a8.a1	5.099999834783375E-4	25.799999237060547	2	1235.5963134765625	1235.593994140625	0.002300000051036477	1.8614529221924256
a8	pepa8b24	DaPR130924_VB114_O1940.m	2027	17.200000762939453	YGLVGPNGK		1	a8.a1	0.005799999926239252	28.700000762939453	2	904.4904174804688	904.4890747070312	0.0013000000035390258	1.4372755181814691
a8	pepa8a2	DaPR130924_VB114_O1940.m	2486	18.959999084472656	AANAAENDFSVSQAEMSSR	M16:+15.99491	1	a8.a1	1.1999999518369497E-12	74.0	2	2000.87109375	2000.86181640625	0.00930000003427267	4.647997157033268
a8	pepa8b15	DaPR130924_VB114_O1940.m	2602	19.399999618530273	MEETPTEYLQR	M1:+15.99491	1	a8.a1	0.00559999980032444	42.0	2	1412.6409912109375	1412.6365966796875	0.004399999976158142	3.1147430177726263
a8	pepa8b18	DaPR130924_VB114_O1940.m	2653	19.579999923706055	NQDEESQEAPELLK		1	a8.a1	4.500000159168849E-6	50.099998474121094	2	1629.7623291015625	1629.7607421875	0.0017000000225380063	1.04309790911777
a8	pepa8b14	DaPR130924_VB114_O1940.m	2787	20.100000381469727	MEETPTEYLQR		1	a8.a1	3.9999998989515007E-4	53.29999923706055	2	1396.6444091796875	1396.6417236328125	0.0027000000700354576	1.933208799614315
a8	pepa8a1	DaPR130924_VB114_O1940.m	2813	20.209999084472656	AANAAENDFSVSQAEMSSR		1	a8.a1	2.899999901675998E-12	59.400001525878906	2	1984.8740234375	1984.866943359375	0.0071000000461936	3.5770659942458884
a8	pepa8a1	DaPR130924_VB114_O1940.m	2835	20.299999237060547	AANAAENDFSVSQAEMSSR		1	a8.a1	1.1000000085914508E-4	41.400001525878906	3	1984.868408203125	1984.866943359375	0.00139999995008111	0.7053369268731026
a8	pepa8b13	DaPR130924_VB114_O1940.m	2852	20.350000381469727	LSVPTSDEEDEVPAPK		1	a8.a1	3.800000122282654E-4	44.79999923706055	2	1712.829833984375	1712.8228759765625	0.007000000216066837	4.0868208349189645
a8	pepa8a8	DaPR130924_VB114_O1940.m	3113	21.25	GFNLPYQDAR		1	a8.a1	7.600000244565308E-4	47.900001525878906	2	1180.575439453125	1180.574951171875	5.000000237487257E-4	0.4235224737340143
a8	pepa8b11	DaPR130924_VB114_O1940.m	3114	21.25	ILAGLGFDPEMQNRPTQK	M11:+15.99491	1	a8.a1	0.0015999999595806003	42.70000076293945	3	2031.031982421875	2031.033203125	-0.0012000000569969416	-0.5908323188171373
a8	pepa8b17	DaPR130924_VB114_O1940.m	3252	21.729999542236328	NLDFGIDMDSR	M8:+15.99491	1	a8.a1	0.004900000058114529	51.099998474121094	2	1298.5712890625	1298.568603515625	0.00279999990016222	2.1562202355591826
a8	pepa8b19	DaPR130924_VB114_O1940.m	3405	22.299999237060547	QAMLENASDIK	Q1:-17.02655	1	a8.a1	5.399999736255268E-7	48.599998474121094	2	1202.57080078125	1202.5726318359375	-0.0017000000225380063	-1.4136360478640353
a8	pepa8a6	DaPR130924_VB114_O1940.m	3515	22.700000762939453	EVLEALGEVMVSR	M10:+15.99491	1	a8.a1	2.900000026784255E-6	52.20000076293945	2	1447.750732421875	1447.7464599609375	0.00430000014603138	2.9701334211153245
a8	pepa8b16	DaPR130924_VB114_O1940.m	3711	23.40999984741211	NLDFGIDMDSR		1	a8.a1	9.999999747378752E-5	53.900001525878906	2	1282.575439453125	1282.57373046875	0.0017999999690800905	1.4034280652405329
a8	pepa8a9	DaPR130924_VB114_O1940.m	3749	23.549999237060547	IGFFNQQYAEQLR		1	a8.a1	1.9999999949504854E-6	52.70000076293945	2	1613.8084716796875	1613.8074951171875	0.0010000000474974513	0.6196526230811908
a8	pepa8b22	DaPR130924_VB114_O1940.m	3789	23.700000762939453	TFFEELAVEDK		1	a8.a1	0.004900000058114529	41.5	2	1327.6424560546875	1327.6419677734375	5.000000237487257E-4	0.37660757635378606
a8	pepa8b10	DaPR130924_VB114_O1940.m	3826	23.850000381469727	ILAGLGFDPEMQNR		1	a8.a1	2.2000000171829015E-5	41.20000076293945	2	1560.7900390625	1560.7843017578125	0.005799999926239252	3.7160803832451927
a8	pepa8a5	DaPR130924_VB114_O1940.m	4067	24.90999984741211	EVLEALGEVMVSR		1	a8.a1	0.0010999999940395355	44.900001525878906	2	1431.751220703125	1431.7515869140625	-3.000000142492354E-4	-0.20953356503403142
a8	pepa8b21	DaPR130924_VB114_O1940.m	4272	26.110000610351562	STLLLLLTGK		1	a8.a1	0.007199999876320362	33.400001525878906	2	1058.682861328125	1058.682373046875	5.000000237487257E-4	0.47228520704442417
a9	pepa9a9	DaPR130924_VB114_O1940.m	744	10.510000228881836	LVQEQKPK		1	a9.a1	0.039000000804662704	32.400001525878906	2	969.5730590820312	969.5731811523438	-9.999999747378752E-5	-0.10313816369687216
a9	pepa9a5	DaPR130924_VB114_O1940.m	951	11.979999542236328	GRPPKPLGGGTPK		1	a9.a1	0.013000000268220901	36.20000076293945	3	1261.7362060546875	1261.738037109375	-0.0017999999690800905	-1.426603554889941
a9	pepa9b20	DaPR130924_VB114_O1940.m	966	12.050000190734863	TPVTEQEEK		1	a9.a1	0.006599999964237213	35.29999923706055	2	1060.5166015625	1060.51611328125	5.000000237487257E-4	0.47146857788112184
a9	pepa9b15	DaPR130924_VB114_O1940.m	1337	14.010000228881836	NENNSHAFIR		1	a9.a1	2.6000000070780516E-4	39.70000076293945	2	1201.5711669921875	1201.5712890625	-9.999999747378752E-5	-0.0832243566270715
a9	pepa9b14	DaPR130924_VB114_O1940.m	1385	14.25	METVSNASSSSNPSSPGR	M1:+15.99491	1	a9.a1	4.799999953064571E-9	59.599998474121094	2	1810.78857421875	1810.78759765625	0.0010000000474974513	0.5522459115535017
a9	pepa9b13	DaPR130924_VB114_O1940.m	1663	15.680000305175781	METVSNASSSSNPSSPGR		1	a9.a1	1.8000000636675395E-5	56.29999923706055	2	1794.792236328125	1794.792724609375	-3.9999998989515007E-4	-0.22286695528153955
a9	pepa9a1	DaPR130924_VB114_O1940.m	2001	17.100000381469727	AESPESSAIESTQSTPQK		1	a9.a1	1.0999999799921056E-9	69.5999984741211	2	1876.8798828125	1876.87744140625	0.002400000113993883	1.2787196761210384
a9	pepa9b19	DaPR130924_VB114_O1940.m	2043	17.280000686645508	STTYSLESPK		1	a9.a1	0.017999999225139618	32.400001525878906	2	1112.5550537109375	1112.54736328125	0.007699999958276749	6.921053621993262
a9	pepa9a4	DaPR130924_VB114_O1940.m	2632	19.5	EAMMGLAQIYK	M3:+15.99491 - M4:+15.99491	1	a9.a1	4.799999878741801E-4	31.600000381469727	2	1286.6168212890625	1286.6123046875	0.0044999998062849045	3.4975569484996423
a9	pepa9b12	DaPR130924_VB114_O1940.m	2661	19.610000610351562	IYAPEAPYTSPDK		1	a9.a1	6.399999838322401E-4	44.29999923706055	2	1451.7083740234375	1451.7056884765625	0.0027000000700354576	1.859881167007667
a9	pepa9b17	DaPR130924_VB114_O1940.m	2770	20.030000686645508	SIDGTADDEDEGVPTDQAIR		1	a9.a1	0.002400000113993883	46.70000076293945	2	2103.938720703125	2103.931640625	0.0071000000461936	3.3746343793206384
a9	pepa9a6	DaPR130924_VB114_O1940.m	3148	21.399999618530273	HDVIVSIVTAAK		1	a9.a1	6.200000061653554E-4	36.900001525878906	2	1252.7274169921875	1252.7264404296875	0.0010999999940395355	0.8780847586023917
a9	pepa9a8	DaPR130924_VB114_O1940.m	3213	21.600000381469727	LLTTILHSDGDLTEQGK		1	a9.a1	2.300000051036477E-5	42.099998474121094	2	1840.9755859375	1840.9659423828125	0.009999999776482582	5.431930893593452
a9	pepa9b11	DaPR130924_VB114_O1940.m	3483	22.559999465942383	LWVPDEEVSPETMVK	M13:+15.99491	1	a9.a1	7.000000186963007E-5	42.0	2	1774.860595703125	1774.857177734375	0.0034000000450760126	1.915647122331359
a9	pepa9b21	DaPR130924_VB114_O1940.m	3528	22.75	VAEAALQIFK		1	a9.a1	2.4000000848900527E-6	53.20000076293945	2	1089.633544921875	1089.6307373046875	0.002899999963119626	2.661452053282813
a9	pepa9a3	DaPR130924_VB114_O1940.m	3580	22.950000762939453	EAMMGLAQIYK		1	a9.a1	9.899999713525176E-5	47.099998474121094	2	1254.6224365234375	1254.62255859375	-0.0	-0.0
a9	pepa9b18	DaPR130924_VB114_O1940.m	3612	23.049999237060547	SLVATFIVK		1	a9.a1	9.299999874201603E-6	38.79999923706055	2	977.604736328125	977.6033935546875	0.0013000000035390258	1.3297826215721942
a9	pepa9b10	DaPR130924_VB114_O1940.m	3840	23.899999618530273	LWVPDEEVSPETMVK		1	a9.a1	4.6999999904073775E-4	41.29999923706055	2	1758.8597412109375	1758.8623046875	-0.0024999999441206455	-1.421373314703464
a9	pepa9a7	DaPR130924_VB114_O1940.m	3929	24.260000228881836	IAPVHIDTESISALIK		1	a9.a1	0.0071000000461936	35.5	2	1706.9725341796875	1706.9691162109375	0.0034000000450760126	1.9918345404064475
a9	pepa9a2	DaPR130924_VB114_O1940.m	4245	25.93000030517578	DIFMFITR	M4:+15.99491	1	a9.a1	0.012000000104308128	41.79999923706055	2	1058.5355224609375	1058.5343017578125	0.0012000000569969416	1.1336430524775718
a9	pepa9b16	DaPR130924_VB114_O1940.m	4523	27.979999542236328	QPTNPFLEMIK	Q1:-17.02655	1	a9.a1	0.017999999225139618	35.400001525878906	2	1300.6651611328125	1300.6610107421875	0.00419999985024333	3.229127201903832
b10	pepb10a1	DaPR130924_VB114_O1940.m	1019	12.329999923706055	AAGPSLSHTSGGTQSK		1	b10.a1	1.4999999853326784E-10	63.5	2	1485.72900390625	1485.7296142578125	-6.000000284984708E-4	-0.4038420064731612
b10	pepb10b11	DaPR130924_VB114_O1940.m	1380	14.229999542236328	PQPQNGSSGMGSTVSK		1	b10.a1	3.7999998312443495E-5	44.20000076293945	2	1561.7293701171875	1561.7279052734375	0.001500000013038516	0.9604746178726226
b10	pepb10b13	DaPR130924_VB114_O1940.m	1587	15.3100004196167	SGGVGGSNTNWK		1	b10.a1	4.600000102072954E-5	49.599998474121094	2	1163.546630859375	1163.54443359375	0.002300000051036477	1.9767187093428344
b10	pepb10a2	DaPR130924_VB114_O1940.m	1805	16.280000686645508	ATAFNEQVDK		1	b10.a1	0.041999999433755875	47.79999923706055	2	1122.5433349609375	1122.54296875	3.9999998989515007E-4	0.3563337894678253
b10	pepb10a4	DaPR130924_VB114_O1940.m	2032	17.209999084472656	ATVMDVKPVDYR	M4:+15.99491	1	b10.a1	0.002199999988079071	32.29999923706055	2	1409.7139892578125	1409.709716796875	0.00430000014603138	3.0502734675063365
b10	pepb10a4	DaPR130924_VB114_O1940.m	2019	17.15999984741211	ATVMDVKPVDYR	M4:+15.99491	1	b10.a1	0.002899999963119626	36.900001525878906	3	1409.7110595703125	1409.709716796875	0.0013000000035390258	0.9221756706713136
b10	pepb10b17	DaPR130924_VB114_O1940.m	2086	17.43000030517578	VIDQQNGLYR		1	b10.a1	9.699999936856329E-4	53.900001525878906	2	1205.6290283203125	1205.627685546875	0.0013000000035390258	1.0782765020441143
b10	pepb10a9	DaPR130924_VB114_O1940.m	2202	17.899999618530273	NIYLMDTSGK	M5:+15.99491	1	b10.a1	0.00139999995008111	32.599998474121094	2	1157.5517578125	1157.5511474609375	6.99999975040555E-4	0.6047248768021951
b10	pepb10a3	DaPR130924_VB114_O1940.m	2547	19.200000762939453	ATVMDVKPVDYR		1	b10.a1	0.004999999888241291	30.399999618530273	2	1393.718505859375	1393.71484375	0.003700000001117587	2.654775485609509
b10	pepb10a8	DaPR130924_VB114_O1940.m	2923	20.600000381469727	NIYLMDTSGK		1	b10.a1	0.02199999988079071	35.099998474121094	2	1141.555908203125	1141.55615234375	-3.000000142492354E-4	-0.26279917429668254
b10	pepb10b16	DaPR130924_VB114_O1940.m	3175	21.479999542236328	VGQLSEGAIAAIMQK	M13:+15.99491	1	b10.a1	7.799999934832158E-7	49.20000076293945	2	1531.8145751953125	1531.8153076171875	-6.99999975040555E-4	-0.45697413491019273
b10	pepb10b19	DaPR130924_VB114_O1940.m	3218	21.6299991607666	VVTATLWGEDADK		1	b10.a1	2.2999999771400326E-7	51.900001525878906	2	1404.7061767578125	1404.7010498046875	0.0052999998442828655	3.7730446951825005
b10	pepb10a7	DaPR130924_VB114_O1940.m	3361	22.149999618530273	IGNPVPYNEGLGQPQVAPPAPAASPAASSR		1	b10.a1	4.400000079840538E-7	57.900001525878906	3	2913.48974609375	2913.48583984375	0.004000000189989805	1.3729259072713822
b10	pepb10b10	DaPR130924_VB114_O1940.m	3705	23.399999618530273	PILQVINIR		1	b10.a1	0.0012000000569969416	42.900001525878906	2	1065.6820068359375	1065.6783447265625	0.003700000001117587	3.471966958347974
b10	pepb10b15	DaPR130924_VB114_O1940.m	3803	23.75	VGQLSEGAIAAIMQK		1	b10.a1	3.199999987213431E-10	69.4000015258789	2	1515.821533203125	1515.8204345703125	0.0012000000569969416	0.7916505343438677
b10	pepb10a6	DaPR130924_VB114_O1940.m	3858	23.979999542236328	GDTNIKPILQVINIR		1	b10.a1	0.003000000026077032	34.599998474121094	3	1693.9930419921875	1693.9964599609375	-0.0032999999821186066	-1.9480560084492164
b10	pepb10a5	DaPR130924_VB114_O1940.m	3871	24.030000686645508	DKNEQAFEEVFQNANFR		1	b10.a1	0.00989999994635582	44.20000076293945	3	2085.966796875	2085.962890625	0.0038999998942017555	1.8696401128369213
b10	pepb10b12	DaPR130924_VB114_O1940.m	3995	24.559999465942383	SENLGQGDKPDYFSSVATVVYLR		1	b10.a1	1.1000000085914508E-4	42.79999923706055	3	2545.261962890625	2545.25732421875	0.004600000102072954	1.8072829251104872
b10	pepb10b14	DaPR130924_VB114_O1940.m	4073	24.950000762939453	SLSVLSSSTIIANPDIPEAYK		1	b10.a1	0.0012000000569969416	33.900001525878906	2	2205.171875	2205.165283203125	0.006599999964237213	2.992972914325201
b10	pepb10b14	DaPR130924_VB114_O1940.m	4075	24.950000762939453	SLSVLSSSTIIANPDIPEAYK		1	b10.a1	0.017999999225139618	33.599998474121094	3	2205.17626953125	2205.1650390625	0.010999999940395355	4.988288742810777
b10	pepb10b18	DaPR130924_VB114_O1940.m	4211	25.760000228881836	VVILMELEVLK	M5:+15.99491	1	b10.a1	3.600000054575503E-4	44.70000076293945	2	1301.7794189453125	1301.7752685546875	0.00419999985024333	3.226363222360518
b11	pepb11a8	DaPR130924_VB114_O1940.m	600	9.380000114440918	HGLAHDEMK	M8:+15.99491	1	b11.a1	3.1999999191612005E-4	39.400001525878906	2	1053.47802734375	1053.4786376953125	-5.000000237487257E-4	-0.4746180946227557
b11	pepb11a2	DaPR130924_VB114_O1940.m	884	11.5600004196167	DSRPSQAAGDNQGDEAK		1	b11.a1	3.2999999177718564E-8	55.79999923706055	3	1745.7705078125	1745.7689208984375	0.0015999999595806003	0.9165015715580392
b11	pepb11b16	DaPR130924_VB114_O1940.m	1170	13.149999618530273	SPPSTGSTYGSSQK		1	b11.a1	3.600000127335079E-5	42.400001525878906	2	1383.6387939453125	1383.63916015625	-1.9999999494757503E-4	-0.14454635334619298
b11	pepb11a4	DaPR130924_VB114_O1940.m	1199	13.300000190734863	EESAASGGAAYTK		1	b11.a1	3.100000034450545E-9	64.19999694824219	2	1241.5701904296875	1241.56494140625	0.005400000140070915	4.349349727896345
b11	pepb11a6	DaPR130924_VB114_O1940.m	1296	13.829999923706055	EQTFSGGTSQDTK		1	b11.a1	3.300000025774352E-5	43.900001525878906	2	1385.617919921875	1385.618408203125	-3.9999998989515007E-4	-0.28867976026233044
b11	pepb11a5	DaPR130924_VB114_O1940.m	1312	13.90999984741211	EESTTGFDK		1	b11.a1	0.013000000268220901	27.0	2	1013.4459228515625	1013.442626953125	0.0032999999821186066	3.256227727503357
b11	pepb11b20	DaPR130924_VB114_O1940.m	1397	14.3100004196167	YYLHDDR		1	b11.a1	0.008899999782443047	39.70000076293945	2	981.4457397460938	981.44287109375	0.00279999990016222	2.852942318529263
b11	pepb11b14	DaPR130924_VB114_O1940.m	1896	16.65999984741211	SNWQNYR		1	b11.a1	0.005400000140070915	25.899999618530273	2	967.4420776367188	967.4384765625	0.003599999938160181	3.721166798070397
b11	pepb11b12	DaPR130924_VB114_O1940.m	1968	16.959999084472656	PSGLLAQER		1	b11.a1	2.099999983329326E-4	45.0	2	970.530029296875	970.531982421875	-0.0020000000949949026	-2.06072559299291
b11	pepb11a1	DaPR130924_VB114_O1940.m	2058	17.329999923706055	ASAVSELSPR		1	b11.a1	0.04399999976158142	34.900001525878906	2	1016.5389404296875	1016.5374755859375	0.00139999995008111	1.3772241394978013
b11	pepb11a7	DaPR130924_VB114_O1940.m	2163	17.75	GSFSDTGLGDGK		1	b11.a1	1.8000000636675395E-5	47.900001525878906	2	1140.5189208984375	1140.5172119140625	0.0017999999690800905	1.5782313061801645
b11	pepb11b13	DaPR130924_VB114_O1940.m	2294	18.260000228881836	SIFQHIQSAQSQR		1	b11.a1	4.90000005015645E-8	57.400001525878906	2	1529.78466796875	1529.7823486328125	0.002400000113993883	1.5688507035911325
b11	pepb11b15	DaPR130924_VB114_O1940.m	2568	19.280000686645508	SPLQSVVVR		1	b11.a1	7.79999973019585E-5	53.599998474121094	2	984.5860595703125	984.5841064453125	0.0020000000949949026	2.031314625030452
b11	pepb11b11	DaPR130924_VB114_O1940.m	2610	19.40999984741211	MDSFDEDLAR	M1:+15.99491	1	b11.a1	0.00800000037997961	40.29999923706055	2	1214.50244140625	1214.499755859375	0.0027000000700354576	2.223137598018658
b11	pepb11a3	DaPR130924_VB114_O1940.m	2839	20.299999237060547	EEEWDPEYTPK		2	b11.a1 b11.a2	0.00989999994635582	32.0	2	1422.6094970703125	1422.6064453125	0.0031999999191612005	2.249392254411068
b11	pepb11b10	DaPR130924_VB114_O1940.m	2890	20.5	MDSFDEDLAR		1	b11.a1	9.999999747378752E-6	52.70000076293945	2	1198.5064697265625	1198.5048828125	0.0015999999595806003	1.334996613302002
b11	pepb11b19	DaPR130924_VB114_O1940.m	3325	22.010000228881836	WEGLVYAPPGK		1	b11.a1	0.02199999988079071	29.200000762939453	2	1216.63916015625	1216.636474609375	0.0027000000700354576	2.219233210891812
b11	pepb11b18	DaPR130924_VB114_O1940.m	733	10.449999809265137	VFKEENQK		1	b11.a2	0.039000000804662704	33.900001525878906	2	1021.5324096679688	1021.5316772460938	6.99999975040555E-4	0.6852454903088829
b11	pepb11b17	DaPR130924_VB114_O1940.m	2196	17.8799991607666	SSFYPDGGDQETAK		1	b11.a2	1.1000000085914508E-5	42.0	2	1501.647216796875	1501.6446533203125	0.0027000000700354576	1.7980286241924417
b11	pepb11a9	DaPR130924_VB114_O1940.m	2673	19.649999618530273	LLASTLVHSVK		1	b11.a2	0.009200000204145908	43.0	2	1167.7119140625	1167.7099609375	0.0020000000949949026	1.712754161477903
b12	pepb12b12	DaPR130924_VB114_O1940.m	994	12.210000038146973	PISQGGIHGR		1	b12.a1	7.79999973019585E-5	48.79999923706055	2	1021.5531005859375	1021.55419921875	-0.0010999999940395355	-1.07679063419325
b12	pepb12b11	DaPR130924_VB114_O1940.m	1286	13.779999732971191	NLNHVSYGR		1	b12.a1	0.017999999225139618	35.0	2	1059.533935546875	1059.533447265625	5.000000237487257E-4	0.4719058421790206
b12	pepb12b14	DaPR130924_VB114_O1940.m	1591	15.329999923706055	SVQESLER		1	b12.a1	0.01600000075995922	38.79999923706055	2	947.47998046875	947.4796752929688	3.000000142492354E-4	0.31662949831242854
b12	pepb12a7	DaPR130924_VB114_O1940.m	2044	17.280000686645508	IIAEGANGPTTPEADK		1	b12.a1	3.700000092976552E-7	69.80000305175781	2	1583.7919921875	1583.7916259765625	5.000000237487257E-4	0.31569811050139046
b12	pepb12a7	DaPR130924_VB114_O1940.m	2127	17.600000381469727	IIAEGANGPTTPEADK		1	b12.a1	7.79999973019585E-5	35.70000076293945	2	1583.792724609375	1583.7916259765625	0.0012000000569969416	0.7576754652033371
b12	pepb12b17	DaPR130924_VB114_O1940.m	2385	18.579999923706055	YSTDVSVDEVK		1	b12.a1	0.0026000000070780516	38.29999923706055	2	1241.5870361328125	1241.5899658203125	-0.002899999963119626	-2.335714723019375
b12	pepb12b13	DaPR130924_VB114_O1940.m	2643	19.530000686645508	SEAVADREDDPNFFK		1	b12.a1	0.017000000923871994	31.299999237060547	2	1739.7947998046875	1739.7874755859375	0.007300000172108412	4.1959148887710365
b12	pepb12a3	DaPR130924_VB114_O1940.m	2881	20.459999084472656	DIVHSGLAYTMER	M11:+15.99491	1	b12.a1	2.2999999771400326E-7	52.20000076293945	2	1507.7200927734375	1507.721435546875	-0.0012000000569969416	-0.7959030287061496
b12	pepb12b10	DaPR130924_VB114_O1940.m	2931	20.610000610351562	MVEGFFDR	M1:+15.99491	1	b12.a1	0.00279999990016222	35.5	2	1016.4508666992188	1016.4509887695312	-1.9999999494757503E-4	-0.19676304825054655
b12	pepb12a6	DaPR130924_VB114_O1940.m	3206	21.579999923706055	HGGTIPIVPTAEFQDR		1	b12.a1	6.200000061653554E-4	44.0	3	1737.894775390625	1737.892333984375	0.0024999999441206455	1.4385240646001505
b12	pepb12a6	DaPR130924_VB114_O1940.m	3242	21.700000762939453	HGGTIPIVPTAEFQDR		1	b12.a1	0.03700000047683716	30.700000762939453	2	1737.8968505859375	1737.892333984375	0.004600000102072954	2.6468843967605142
b12	pepb12a2	DaPR130924_VB114_O1940.m	3226	21.649999618530273	DIVHSGLAYTMER		1	b12.a1	0.0010999999940395355	39.900001525878906	3	1491.7314453125	1491.7264404296875	0.004900000058114529	3.284784612856428
b12	pepb12a2	DaPR130924_VB114_O1940.m	3231	21.65999984741211	DIVHSGLAYTMER		1	b12.a1	1.3000000035390258E-4	56.5	2	1491.728759765625	1491.7264404296875	0.002300000051036477	1.5418376913490712
b12	pepb12a9	DaPR130924_VB114_O1940.m	3239	21.68000030517578	MVEGFFDR		1	b12.a1	0.005499999970197678	42.20000076293945	2	1000.4570922851562	1000.4561157226562	0.0010000000474974513	0.9995441396998453
b12	pepb12b16	DaPR130924_VB114_O1940.m	3395	22.260000228881836	YNLGLDLR		1	b12.a1	0.0017000000225380063	37.0	2	963.5281372070312	963.5261840820312	0.0019000000320374966	1.9719236108229492
b12	pepb12a8	DaPR130924_VB114_O1940.m	3462	22.5	KGFIGPGIDVPAPDMSTGER		1	b12.a1	0.00139999995008111	43.400001525878906	3	2044.0048828125	2044.0169677734375	-0.012000000104308128	-5.870792803339502
b12	pepb12b15	DaPR130924_VB114_O1940.m	3530	22.760000228881836	TFVVQGFGNVGLHSMR		1	b12.a1	0.003100000089034438	37.900001525878906	3	1748.8905029296875	1748.8905029296875	-0.0	-0.0
b12	pepb12a5	DaPR130924_VB114_O1940.m	3657	23.209999084472656	GFIGPGIDVPAPDMSTGER	M14:+15.99491	1	b12.a1	7.300000106624793E-6	51.0	2	1931.9178466796875	1931.917236328125	6.99999975040555E-4	0.36233434946261023
b12	pepb12a1	DaPR130924_VB114_O1940.m	3728	23.479999542236328	DDGSWEVIEGYR		1	b12.a1	2.100000074278796E-6	54.0	2	1425.6292724609375	1425.6285400390625	7.999999797903001E-4	0.5611559795010698
b12	pepb12a4	DaPR130924_VB114_O1940.m	3937	24.309999465942383	GFIGPGIDVPAPDMSTGER		1	b12.a1	8.300000445160549E-6	43.29999923706055	2	1915.9190673828125	1915.9222412109375	-0.003100000089034438	-1.6180197830341576
b13	pepb13b12	DaPR130924_VB114_O1940.m	1021	12.329999923706055	SAGGEPGPEAGR		1	b13.a1	1.8000000272877514E-4	41.0	2	1084.5037841796875	1084.502197265625	0.0015999999595806003	1.475331229032739
b13	pepb13a4	DaPR130924_VB114_O1940.m	1118	12.880000114440918	GGEDTNDLQQK		1	b13.a1	1.1999999696854502E-4	44.0	2	1204.544677734375	1204.5445556640625	3.000000142492354E-4	0.24905680145957415
b13	pepb13b10	DaPR130924_VB114_O1940.m	1287	13.779999732971191	PGKPGAGPAQVPR		1	b13.a1	4.8999998398358E-5	46.099998474121094	3	1231.691650390625	1231.6910400390625	6.99999975040555E-4	0.5683243218350884
b13	pepb13a9	DaPR130924_VB114_O1940.m	1649	15.609999656677246	PGGPPNPPGPSPK		1	b13.a1	2.300000051036477E-5	41.400001525878906	2	1198.624267578125	1198.6219482421875	0.002400000113993883	2.0022994886031835
b13	pepb13a8	DaPR130924_VB114_O1940.m	1674	15.710000038146973	MMGGAGPGSSLEAR	M1:+15.99491 - M2:+15.99491	1	b13.a1	1.9000000293090125E-6	48.400001525878906	2	1352.597412109375	1352.59375	0.003700000001117587	2.735485064246073
b13	pepb13a1	DaPR130924_VB114_O1940.m	1934	16.809999465942383	AADGGERPLAASPPGTVK		1	b13.a1	1.2999999853491317E-5	42.70000076293945	3	1693.8831787109375	1693.88720703125	-0.004000000189989805	-2.361432433863355
b13	pepb13a7	DaPR130924_VB114_O1940.m	2296	18.260000228881836	MMGGAGPGSSLEAR		1	b13.a1	1.700000029813964E-5	54.099998474121094	2	1320.6058349609375	1320.6038818359375	0.0020000000949949026	1.5144587430823322
b13	pepb13b14	DaPR130924_VB114_O1940.m	2423	18.729999542236328	SPQLSLSPR		1	b13.a1	0.023000000044703484	33.900001525878906	2	984.547119140625	984.5477294921875	-6.000000284984708E-4	-0.6094169033409282
b13	pepb13b15	DaPR130924_VB114_O1940.m	2552	19.209999084472656	SPSDLHISPLAK		1	b13.a1	0.01899999938905239	36.0	3	1264.6959228515625	1264.68994140625	0.005900000222027302	4.665175256685366
b13	pepb13b17	DaPR130924_VB114_O1940.m	2575	19.299999237060547	TPLALAGSPTPK		1	b13.a1	1.8000000068241206E-7	48.20000076293945	2	1152.662841796875	1152.6627197265625	1.9999999494757503E-4	0.17351128957742257
b13	pepb13a6	DaPR130924_VB114_O1940.m	2690	19.700000762939453	HILEMNFSK		1	b13.a1	0.0010000000474974513	26.200000762939453	2	1118.5662841796875	1118.566650390625	-3.9999998989515007E-4	-0.3576004968103263
b13	pepb13b16	DaPR130924_VB114_O1940.m	2702	19.75	SYIQGGRPF		1	b13.a1	3.600000054575503E-4	38.20000076293945	2	1024.5245361328125	1024.521484375	0.003100000089034438	3.0258029102489394
b13	pepb13b19	DaPR130924_VB114_O1940.m	2974	20.760000228881836	VRPVPSLVPRPPQTSLVK		1	b13.a1	0.005799999926239252	36.099998474121094	3	1970.1951904296875	1970.19140625	0.0038999998942017555	1.9795030481961609
b13	pepb13a2	DaPR130924_VB114_O1940.m	3039	21.0	EDMTPLNLSSR		1	b13.a1	1.4000000192027073E-5	53.5	2	1262.605712890625	1262.60498046875	7.999999797903001E-4	0.633610663798661
b13	pepb13a3	DaPR130924_VB114_O1940.m	3163	21.450000762939453	FVGNIYTLK		1	b13.a1	0.04699999839067459	26.700000762939453	2	1054.5958251953125	1054.5936279296875	0.002300000051036477	2.1809349024341196
b13	pepb13b11	DaPR130924_VB114_O1940.m	3253	21.729999542236328	RPSLGLAPGGLAVVGR		1	b13.a1	0.006599999964237213	43.0	3	1519.9058837890625	1519.9071044921875	-0.0012000000569969416	-0.7895219737115912
b13	pepb13b18	DaPR130924_VB114_O1940.m	3510	22.68000030517578	TYIQTELPFK		1	b13.a1	0.013000000268220901	42.099998474121094	2	1239.6710205078125	1239.662353515625	0.008700000122189522	7.018040111903636
b13	pepb13b13	DaPR130924_VB114_O1940.m	3596	23.0	SLPVPGALEQVASR		1	b13.a1	1.700000029813964E-5	52.599998474121094	2	1423.790283203125	1423.790771484375	-3.9999998989515007E-4	-0.2809401478829151
b13	pepb13a5	DaPR130924_VB114_O1940.m	3979	24.479999542236328	GSPIDVLHGLIR		1	b13.a1	0.012000000104308128	29.5	2	1276.7474365234375	1276.737548828125	0.00989999994635582	7.7541386289161
b14	pepb14a8	DaPR130924_VB114_O1940.m	2198	17.899999618530273	GYIGVVNR		1	b14.a1	6.600000197067857E-4	41.79999923706055	2	877.4904174804688	877.489501953125	0.0010000000474974513	1.139614827609494
b14	pepb14a3	DaPR130924_VB114_O1940.m	2614	19.43000030517578	FFLSHPAYR		1	b14.a1	0.006899999920278788	27.299999237060547	2	1137.583740234375	1137.5843505859375	-6.000000284984708E-4	-0.527433441036199
b14	pepb14b14	DaPR130924_VB114_O1940.m	2717	19.799999237060547	TIMHLMINNTK		1	b14.a1	0.035999998450279236	26.200000762939453	3	1315.6868896484375	1315.6865234375	3.9999998989515007E-4	0.3040237798058981
b14	pepb14a9	DaPR130924_VB114_O1940.m	2964	20.729999542236328	IEGSGDQVDTLELSGGAR		1	b14.a1	5.700000027530905E-9	55.599998474121094	2	1803.872802734375	1803.872314453125	5.000000237487257E-4	0.2771814943566609
b14	pepb14b10	DaPR130924_VB114_O1940.m	3119	21.260000228881836	LQSQLLSLEK		1	b14.a1	0.012000000104308128	34.900001525878906	2	1158.675537109375	1158.67333984375	0.002300000051036477	1.9850288877334814
b14	pepb14b16	DaPR130924_VB114_O1940.m	3220	21.6299991607666	VPVGDQPPDIEYQIK		1	b14.a1	1.0999999631167157E-6	54.5	2	1697.879150390625	1697.8748779296875	0.00430000014603138	2.532577754654458
b14	pepb14a5	DaPR130924_VB114_O1940.m	3348	22.100000381469727	GISPVPINLR		1	b14.a1	0.03400000184774399	37.900001525878906	2	1065.64306640625	1065.641845703125	0.0012000000569969416	1.1260819588078068
b14	pepb14a7	DaPR130924_VB114_O1940.m	3406	22.299999237060547	GMEELIPLVNK	M2:+15.99491	1	b14.a1	0.0012000000569969416	43.599998474121094	2	1258.6708984375	1258.671630859375	-6.000000284984708E-4	-0.4766930578143027
b14	pepb14b17	DaPR130924_VB114_O1940.m	3430	22.3799991607666	YMLPLDNLK	M2:+15.99491	1	b14.a1	0.03099999949336052	26.0	2	1122.5914306640625	1122.5867919921875	0.004699999932199717	4.18675862367747
b14	pepb14b12	DaPR130924_VB114_O1940.m	3442	22.43000030517578	SSVLENFVGR		1	b14.a1	1.3000000035390258E-4	45.900001525878906	2	1107.582275390625	1107.5797119140625	0.0026000000070780516	2.3474608455809154
b14	pepb14a4	DaPR130924_VB114_O1940.m	3734	23.5	FPFELVK		1	b14.a1	0.02500000037252903	30.600000381469727	2	879.4974365234375	879.4979248046875	-5.000000237487257E-4	-0.5685062006937219
b14	pepb14a2	DaPR130924_VB114_O1940.m	3881	24.059999465942383	DMILQFISR	M2:+15.99491	1	b14.a1	0.010999999940395355	28.899999618530273	2	1138.591552734375	1138.5928955078125	-0.0013000000035390258	-1.1417601573556506
b14	pepb14a6	DaPR130924_VB114_O1940.m	3948	24.350000381469727	GMEELIPLVNK		1	b14.a1	0.01600000075995922	35.5	2	1242.676513671875	1242.6767578125	-9.999999747378752E-5	-0.08047144749839757
b14	pepb14b11	DaPR130924_VB114_O1940.m	3989	24.530000686645508	NLVDSYVAIINK		1	b14.a1	1.3000000080864993E-6	57.599998474121094	2	1348.7508544921875	1348.74755859375	0.0034000000450760126	2.5208572378221525
b14	pepb14a1	DaPR130924_VB114_O1940.m	4234	25.860000610351562	DMILQFISR		1	b14.a1	0.002899999963119626	45.099998474121094	2	1122.6005859375	1122.5980224609375	0.0026000000070780516	2.316056108292782
b14	pepb14b15	DaPR130924_VB114_O1940.m	4442	27.399999618530273	VLNLTLIDLPGITK		1	b14.a1	4.400000034365803E-4	43.79999923706055	2	1509.9295654296875	1509.925537109375	0.004100000020116568	2.7153657046993667
b14	pepb14b13	DaPR130924_VB114_O1940.m	4468	27.600000381469727	TGLFTPDLAFEAIVK		1	b14.a1	1.4000000192027073E-5	45.099998474121094	2	1621.883056640625	1621.884033203125	-8.999999845400453E-4	-0.5549101946349385
b15	pepb15a4	DaPR130924_VB114_O1940.m	1115	12.859999656677246	HLDQEQQLK		1	b15.a1	0.008200000040233135	34.599998474121094	2	1138.5867919921875	1138.58544921875	0.0013000000035390258	1.1417676244071375
b15	pepb15b16	DaPR130924_VB114_O1940.m	1488	14.760000228881836	SNRPNNNPGGSLR	S1:+42.01057	1	b15.a1	3.9999998989515007E-4	32.5	2	1424.700927734375	1424.6993408203125	0.0015999999595806003	1.1230439389824896
b15	pepb15b12	DaPR130924_VB114_O1940.m	1553	15.130000114440918	MADPESNQEAVNSSAAR	M1:+15.99491	1	b15.a1	0.0013000000035390258	45.099998474121094	2	1792.7822265625	1792.777099609375	0.005200000014156103	2.9005279101842176
b15	pepb15b13	DaPR130924_VB114_O1940.m	1573	15.229999542236328	NTAGAQPQDDSIGGR		1	b15.a1	5.999999848427251E-5	45.599998474121094	2	1486.687744140625	1486.6884765625	-6.99999975040555E-4	-0.47084509369379457
b15	pepb15b10	DaPR130924_VB114_O1940.m	1627	15.529999732971191	KPNPLANSNTSGYSESK		1	b15.a1	1.1000000085914508E-5	47.29999923706055	2	1793.86572265625	1793.866943359375	-0.0010999999940395355	-0.6132004372518094
b15	pepb15a9	DaPR130924_VB114_O1940.m	1703	15.850000381469727	LSTQSNSNNIEPAR		1	b15.a1	1.500000053056283E-7	51.70000076293945	2	1530.7515869140625	1530.7510986328125	5.000000237487257E-4	0.3266370503965666
b15	pepb15b11	DaPR130924_VB114_O1940.m	1822	16.350000381469727	MADPESNQEAVNSSAAR		1	b15.a1	8.500000148181641E-10	70.5	2	1776.7838134765625	1776.7821044921875	0.0017000000225380063	0.9567858761296305
b15	pepb15a3	DaPR130924_VB114_O1940.m	2507	19.049999237060547	HLAESESLLTSPPK		1	b15.a1	3.800000122282654E-4	31.899999618530273	2	1508.80517578125	1508.7958984375	0.00930000003427267	6.16385559100717
b15	pepb15a6	DaPR130924_VB114_O1940.m	2521	19.100000381469727	LLDTNPEINQSDSQDSR		1	b15.a1	4.999999873689376E-6	50.900001525878906	2	1931.8953857421875	1931.89453125	8.999999845400453E-4	0.4658639330366111
b15	pepb15a1	DaPR130924_VB114_O1940.m	2663	19.610000610351562	DDSLDLSPQGR		1	b15.a1	0.0017000000225380063	40.0	2	1202.56494140625	1202.565185546875	-1.9999999494757503E-4	-0.16631114666488836
b15	pepb15b14	DaPR130924_VB114_O1940.m	2995	20.850000381469727	SESPPAELPSLR		1	b15.a1	2.7999999474559445E-6	44.0	2	1282.665283203125	1282.6641845703125	0.0010999999940395355	0.8575900124692662
b15	pepb15b15	DaPR130924_VB114_O1940.m	3309	21.959999084472656	SLNPPLTIVR		1	b15.a1	0.002199999988079071	24.899999618530273	2	1109.66845703125	1109.6680908203125	3.9999998989515007E-4	0.3604681374585202
b15	pepb15a2	DaPR130924_VB114_O1940.m	3535	22.780000686645508	GNAQNTDGAIWQWR		1	b15.a1	1.7999999499807018E-6	42.79999923706055	2	1616.760009765625	1616.7569580078125	0.0031999999191612005	1.979270850396883
b15	pepb15a8	DaPR130924_VB114_O1940.m	3667	23.260000228881836	LPDYSSIEIMR		1	b15.a1	0.003599999938160181	37.099998474121094	2	1323.66552734375	1323.6617431640625	0.003800000064074993	2.8708241238365977
b15	pepb15a5	DaPR130924_VB114_O1940.m	4035	24.75	LFLQFVTGSPR		1	b15.a1	9.699999645818025E-5	57.099998474121094	2	1264.70703125	1264.705322265625	0.0017999999690800905	1.4232564198081534
b15	pepb15a7	DaPR130924_VB114_O1940.m	4095	25.030000686645508	IIYFADAELLK		1	b15.a1	0.00860000029206276	45.599998474121094	2	1295.7261962890625	1295.7249755859375	0.0013000000035390258	1.003299332831919
b16	pepb16b10	DaPR130924_VB114_O1940.m	634	9.75	IKDHIQNGK		1	b16.a1	0.006399999838322401	43.79999923706055	2	1052.584716796875	1052.5850830078125	-3.9999998989515007E-4	-0.3800167761755951
b16	pepb16b13	DaPR130924_VB114_O1940.m	1409	14.380000114440918	SDAGLESDTAMK	M11:+15.99491	1	b16.a1	6.199999916134402E-6	53.20000076293945	2	1240.53515625	1240.53662109375	-0.00139999995008111	-1.1285438303681556
b16	pepb16b12	DaPR130924_VB114_O1940.m	1707	15.850000381469727	QDAQSLHGDIPQK		1	b16.a1	0.012000000104308128	32.900001525878906	2	1436.713134765625	1436.7132568359375	-9.999999747378752E-5	-0.06960330949685585
b16	pepb16a4	DaPR130924_VB114_O1940.m	1797	16.25	EAQELSQNSAIK		1	b16.a1	0.04899999871850014	33.79999923706055	2	1317.6727294921875	1317.6649169921875	0.007799999788403511	5.919562468285522
b16	pepb16a4	DaPR130924_VB114_O1940.m	1804	16.280000686645508	EAQELSQNSAIK		1	b16.a1	0.00139999995008111	41.099998474121094	2	1317.667236328125	1317.6649169921875	0.002400000113993883	1.821403972318186
b16	pepb16a7	DaPR130924_VB114_O1940.m	2054	17.309999465942383	EQLGEEIDSK		1	b16.a1	0.03999999910593033	33.79999923706055	2	1147.547607421875	1147.548095703125	-5.000000237487257E-4	-0.43571160600668846
b16	pepb16a3	DaPR130924_VB114_O1940.m	2215	17.959999084472656	DVESYIHR		1	b16.a1	0.014999999664723873	47.400001525878906	2	1018.4964599609375	1018.4957275390625	7.999999797903001E-4	0.7854721018057659
b16	pepb16b11	DaPR130924_VB114_O1940.m	2273	18.15999984741211	QDAQSLHGDIPQK	Q1:-17.02655	1	b16.a1	1.1000000085914508E-5	47.099998474121094	2	1419.6856689453125	1419.6866455078125	-0.0010000000474974513	-0.7043808228116127
b16	pepb16a5	DaPR130924_VB114_O1940.m	2739	19.8799991607666	EEYQLVQVEQK		1	b16.a1	3.899999865097925E-5	49.29999923706055	2	1392.701171875	1392.7010498046875	3.000000142492354E-4	0.2154087657873938
b16	pepb16a1	DaPR130924_VB114_O1940.m	2837	20.299999237060547	AAVIGDVIR		1	b16.a1	0.032999999821186066	45.599998474121094	2	913.5474853515625	913.5469970703125	5.000000237487257E-4	0.5473172429576082
b16	pepb16a2	DaPR130924_VB114_O1940.m	3205	21.579999923706055	APQVLVLAPTR		1	b16.a1	6.4000000747910235E-6	50.29999923706055	2	1164.712158203125	1164.7103271484375	0.0019000000320374966	1.6313069333636547
b16	pepb16a9	DaPR130924_VB114_O1940.m	3277	21.829999923706055	IGVPSATEIIK		1	b16.a1	0.03799999877810478	37.79999923706055	2	1127.669189453125	1127.66748046875	0.0017999999690800905	1.5962151966392297
b16	pepb16b15	DaPR130924_VB114_O1940.m	3670	23.260000228881836	WQLSVATEQPELEGPR		1	b16.a1	7.900000200606883E-4	40.900001525878906	2	1839.92431640625	1839.9239501953125	3.9999998989515007E-4	0.21740028431756056
b16	pepb16a6	DaPR130924_VB114_O1940.m	3759	23.579999923706055	EGAFSNFPISEETIK		1	b16.a1	0.0012000000569969416	36.900001525878906	2	1668.8114013671875	1668.81201171875	-5.000000237487257E-4	-0.2996143485531144
b16	pepb16a8	DaPR130924_VB114_O1940.m	3990	24.530000686645508	GAVEALAAALAH		1	b16.a1	8.600000001024455E-6	56.29999923706055	2	1093.59912109375	1093.6004638671875	-0.0013000000035390258	-1.1887339540273865
b16	pepb16b14	DaPR130924_VB114_O1940.m	4322	26.450000762939453	TFSFAIPLIEK		1	b16.a1	0.0019000000320374966	35.099998474121094	2	1265.7174072265625	1265.71435546875	0.003000000026077032	2.3702030502498324
b17	pepb17a3	DaPR130924_VB114_O1940.m	919	11.779999732971191	AQTTNSNSSSSSDVSTHS		1	b17.a1	2.699999868127634E-7	58.70000076293945	2	1796.75634765625	1796.7532958984375	0.003100000089034438	1.7253342994338758
b17	pepb17a6	DaPR130924_VB114_O1940.m	1200	13.300000190734863	GPPVTPSSEK		1	b17.a1	2.500000118743628E-4	34.79999923706055	2	998.5159912109375	998.5156860351562	3.000000142492354E-4	0.3004459703987793
b17	pepb17b12	DaPR130924_VB114_O1940.m	1333	14.0	QSSGSATNVASTPDNR		1	b17.a1	2.2000000171829015E-4	53.20000076293945	2	1591.7354736328125	1591.7310791015625	0.004399999976158142	2.7642860241452847
b17	pepb17b13	DaPR130924_VB114_O1940.m	1352	14.100000381469727	SGNMIQSANDK		1	b17.a1	4.70000013592653E-5	37.29999923706055	2	1164.5313720703125	1164.5318603515625	-3.9999998989515007E-4	-0.3434856559221947
b17	pepb17b15	DaPR130924_VB114_O1940.m	1583	15.300000190734863	SSSSSQESLNRPLSAK		1	b17.a1	0.00430000014603138	33.0	2	1677.8414306640625	1677.840576171875	7.999999797903001E-4	0.47680333349403364
b17	pepb17b11	DaPR130924_VB114_O1940.m	1765	16.100000381469727	NSSNTSVGSPSNTIGR		1	b17.a1	8.900000102585182E-5	47.29999923706055	2	1577.753662109375	1577.7518310546875	0.0019000000320374966	1.2042451763579285
b17	pepb17b10	DaPR130924_VB114_O1940.m	2775	20.049999237060547	NSDSIVSLPQSDR		1	b17.a1	9.200000204145908E-4	43.400001525878906	2	1417.6925048828125	1417.6922607421875	3.9999998989515007E-4	0.28214867286200945
b17	pepb17a7	DaPR130924_VB114_O1940.m	2838	20.299999237060547	IITWTTEPK		1	b17.a1	0.002099999925121665	34.599998474121094	2	1088.6016845703125	1088.59912109375	0.0027000000700354576	2.480251929032133
b17	pepb17a8	DaPR130924_VB114_O1940.m	3333	22.049999237060547	IMDQAANPQYVWDR		1	b17.a1	7.599999662488699E-5	51.599998474121094	2	1706.796630859375	1706.7958984375	6.99999975040555E-4	0.4101251799827827
b17	pepb17a9	DaPR130924_VB114_O1940.m	3697	23.360000610351562	LVDGLATSWVNSSNYK		1	b17.a1	3.199999991920777E-5	44.099998474121094	2	1753.8822021484375	1753.8759765625	0.006300000008195639	3.592044188063566
b17	pepb17a1	DaPR130924_VB114_O1940.m	3886	24.079999923706055	AFDDVPVVQIYSSR		1	b17.a1	5.0999999075429514E-5	47.0	2	1595.8134765625	1595.8067626953125	0.0066999997943639755	4.198503196619932
b17	pepb17a4	DaPR130924_VB114_O1940.m	3987	24.530000686645508	DAAINSLVEIYR		1	b17.a1	3.800000058618025E-6	49.5	2	1363.725341796875	1363.7220458984375	0.0034000000450760126	2.493176710974155
b17	pepb17a5	DaPR130924_VB114_O1940.m	4278	26.149999618530273	EGLLGLQNLLK		2	b17.a1 b17.a2	0.001500000013038516	39.29999923706055	2	1197.7176513671875	1197.7205810546875	-0.002899999963119626	-2.421265868676939
b17	pepb17a2	DaPR130924_VB114_O1940.m	1523	14.960000038146973	AGGDATDSSQTALDNK		1	b17.a2	4.700000033608376E-8	55.5	2	1550.6971435546875	1550.693359375	0.0038999998942017555	2.515003930740783
b17	pepb17b14	DaPR130924_VB114_O1940.m	1887	16.6299991607666	SSGSVASLPQSDR		1	b17.a2	0.004399999976158142	33.599998474121094	2	1290.6270751953125	1290.62890625	-0.0017000000225380063	-1.317187314111427
b18	pepb18a9	DaPR130924_VB114_O1940.m	1297	13.829999923706055	PQATAVYK		1	b18.a1	5.799999926239252E-4	41.099998474121094	2	877.48046875	877.4782104492188	0.002199999988079071	2.507184750437047
b18	pepb18b12	DaPR130924_VB114_O1940.m	1436	14.510000228881836	VAQGVSGAVQDK		1	b18.a1	5.4000001910026185E-6	52.5	2	1158.61083984375	1158.61181640625	-8.999999845400453E-4	-0.7767916499692195
b18	pepb18b11	DaPR130924_VB114_O1940.m	1853	16.479999542236328	TSSAQVEGGVHSLHSYEK		1	b18.a1	0.014999999664723873	37.599998474121094	3	1915.916748046875	1915.9149169921875	0.0019000000320374966	0.991693323741288
b18	pepb18b11	DaPR130924_VB114_O1940.m	1861	16.510000228881836	TSSAQVEGGVHSLHSYEK		1	b18.a1	7.400000057167233E-11	52.599998474121094	2	1915.916015625	1915.9149169921875	0.0012000000569969416	0.6263326447088959
b18	pepb18a5	DaPR130924_VB114_O1940.m	2435	18.780000686645508	GMGSLDAMDK		1	b18.a1	9.999999747378752E-5	38.400001525878906	2	1024.440185546875	1024.4442138671875	-0.004000000189989805	-3.9045563788096898
b18	pepb18a1	DaPR130924_VB114_O1940.m	2473	18.90999984741211	AMMYSGELK		1	b18.a1	0.00839999970048666	37.0	2	1029.474853515625	1029.474853515625	9.999999747378752E-5	0.09713690153022253
b18	pepb18b10	DaPR130924_VB114_O1940.m	3265	21.780000686645508	REDLVVAPAGITLK		1	b18.a1	1.3000000035390258E-4	51.0	3	1481.8726806640625	1481.8690185546875	0.003599999938160181	2.4293644668213465
b18	pepb18b10	DaPR130924_VB114_O1940.m	3275	21.809999465942383	REDLVVAPAGITLK		1	b18.a1	3.999999989900971E-6	45.599998474121094	2	1481.8701171875	1481.8690185546875	0.0010999999940395355	0.7423058180353884
b18	pepb18a7	DaPR130924_VB114_O1940.m	3382	22.209999084472656	KYEQGFITDPVVLSPK		1	b18.a1	0.012000000104308128	49.5	3	1820.9854736328125	1820.979736328125	0.005799999926239252	3.18509855465747
b18	pepb18a2	DaPR130924_VB114_O1940.m	3509	22.68000030517578	DKYPNLQVIGGNVVTAAQAK		1	b18.a1	6.299999949987978E-5	62.5	3	2086.1318359375	2086.129638671875	0.002400000113993883	1.150455882272893
b18	pepb18a8	DaPR130924_VB114_O1940.m	3666	23.25	NLIDAGVDALR		1	b18.a1	7.900000200606883E-4	54.0	2	1156.6346435546875	1156.6324462890625	0.002199999988079071	1.9020735542544627
b18	pepb18a3	DaPR130924_VB114_O1940.m	3739	23.530000686645508	EDLVVAPAGITLK		1	b18.a1	0.00839999970048666	32.20000076293945	2	1325.7698974609375	1325.7679443359375	0.0020000000949949026	1.508559701974602
b18	pepb18b13	DaPR130924_VB114_O1940.m	3823	23.829999923706055	YEQGFITDPVVLSPK		1	b18.a1	7.300000106624793E-6	44.70000076293945	2	1692.8858642578125	1692.8846435546875	0.0012000000569969416	0.7088492778085599
b18	pepb18a4	DaPR130924_VB114_O1940.m	3865	24.010000228881836	FGVPVIADGGIQNVGH		1	b18.a1	0.04399999976158142	36.20000076293945	2	1579.8243408203125	1579.8231201171875	0.0012000000569969416	0.7595787412630906
b18	pepb18a6	DaPR130924_VB114_O1940.m	4366	26.780000686645508	LPIVNEDDELVAIIAR		1	b18.a1	1.5999999936067155E-11	72.69999694824219	2	1779.9901123046875	1779.9854736328125	0.004600000102072954	2.5842908103540365
b19	pepb19b10	DaPR130924_VB114_O1940.m	1037	12.40999984741211	SDIPEKPK		1	b19.a1	2.300000051036477E-4	40.0	2	913.4998779296875	913.4993286132812	5.000000237487257E-4	0.5473458032068182
b19	pepb19b13	DaPR130924_VB114_O1940.m	1105	12.8100004196167	TTESHMDWEK	M6:+15.99491	1	b19.a1	8.70000003487803E-5	47.20000076293945	2	1279.52880859375	1279.5263671875	0.0024999999441206455	1.953847930164849
b19	pepb19a8	DaPR130924_VB114_O1940.m	1342	14.050000190734863	MVEIGSR	M1:+15.99491	1	b19.a1	0.03500000014901161	29.200000762939453	2	807.4049072265625	807.4033203125	0.0015999999595806003	1.9816613572524462
b19	pepb19b12	DaPR130924_VB114_O1940.m	1636	15.5600004196167	TTESHMDWEK		1	b19.a1	1.2000000424450263E-5	45.599998474121094	2	1263.5302734375	1263.531494140625	-0.0010999999940395355	-0.8705758417107653
b19	pepb19a4	DaPR130924_VB114_O1940.m	1946	16.860000610351562	FREDHPDLIQNAK		1	b19.a1	0.002099999925121665	42.29999923706055	3	1582.7938232421875	1582.7977294921875	-0.003800000064074993	-2.400812177873262
b19	pepb19a6	DaPR130924_VB114_O1940.m	2089	17.450000762939453	LHPEMSNLDLTK	M5:+15.99491	1	b19.a1	0.01899999938905239	31.899999618530273	3	1413.705810546875	1413.7047119140625	0.0012000000569969416	0.84883359791043
b19	pepb19b14	DaPR130924_VB114_O1940.m	2094	17.459999084472656	YIQDFQR		1	b19.a1	2.6000000070780516E-4	35.5	2	969.4793090820312	969.4793090820312	0.0	0.0
b19	pepb19a7	DaPR130924_VB114_O1940.m	2268	18.149999618530273	KPLTPYFR		1	b19.a1	0.035999998450279236	23.200000762939453	2	1021.5848999023438	1021.5833740234375	0.001500000013038516	1.4683089517509145
b19	pepb19a3	DaPR130924_VB114_O1940.m	2946	20.65999984741211	FLESLPEEEQQR		1	b19.a1	3.5000000934815034E-5	43.0	2	1504.7296142578125	1504.7281494140625	0.00139999995008111	0.9304005847343698
b19	pepb19a2	DaPR130924_VB114_O1940.m	3101	21.209999084472656	AMEMTWNNMEK		1	b19.a1	7.900000200606883E-4	48.70000076293945	2	1384.5701904296875	1384.56982421875	3.9999998989515007E-4	0.2888983877146477
b19	pepb19a9	DaPR130924_VB114_O1940.m	3247	21.709999084472656	QLQEERPELSESELTR	Q1:-17.02655	1	b19.a1	1.500000071246177E-4	39.79999923706055	2	1926.9425048828125	1926.9407958984375	0.0017999999690800905	0.9341231307736361
b19	pepb19a5	DaPR130924_VB114_O1940.m	3607	23.030000686645508	FSQELLSNGELNHLPLK		1	b19.a1	0.00139999995008111	45.0	3	1939.0294189453125	1939.02880859375	6.000000284984708E-4	0.30943327187263986
b19	pepb19b11	DaPR130924_VB114_O1940.m	3874	24.030000686645508	TLTELILDAQEHVK		1	b19.a1	0.0034000000450760126	49.79999923706055	2	1609.8907470703125	1609.8800048828125	0.010999999940395355	6.8328073564688285
b19	pepb19a1	DaPR130924_VB114_O1940.m	4204	25.729999542236328	AEEIWQQSVIGDYLAR		1	b19.a1	1.3999999737279722E-6	57.099998474121094	2	1877.938232421875	1877.9395751953125	-0.0013000000035390258	-0.6922480471203771
b20	pepb20a8	DaPR130924_VB114_O1940.m	1035	12.399999618530273	KLNTTTMSNATAN	M7:+15.99491	1	b20.a1	0.02800000086426735	31.5	2	1382.6573486328125	1382.658447265625	-0.0010000000474974513	-0.7232444494698403
b20	pepb20a4	DaPR130924_VB114_O1940.m	1557	15.15999984741211	EAVATIMSGSK	M7:+15.99491	1	b20.a1	0.039000000804662704	32.0	2	1109.553955078125	1109.5511474609375	0.002899999963119626	2.613669473242307
b20	pepb20a7	DaPR130924_VB114_O1940.m	1723	15.930000305175781	LNTTTMSNATANSSIR	M6:+15.99491	1	b20.a1	2.900000026784255E-7	47.900001525878906	2	1697.8173828125	1697.812744140625	0.004699999932199717	2.768267553898411
b20	pepb20b12	DaPR130924_VB114_O1940.m	2247	18.079999923706055	QTETEMLYGSAPR	M6:+15.99491	1	b20.a1	1.1999999696854502E-4	39.79999923706055	2	1498.685791015625	1498.6846923828125	0.0012000000569969416	0.8007021510902459
b20	pepb20a6	DaPR130924_VB114_O1940.m	2270	18.15999984741211	LNTTTMSNATANSSIR		1	b20.a1	5.0999999075429514E-5	52.70000076293945	2	1681.8201904296875	1681.8177490234375	0.002400000113993883	1.4270274620347327
b20	pepb20a3	DaPR130924_VB114_O1940.m	2335	18.399999618530273	EAVATIMSGSK		1	b20.a1	6.70000008540228E-5	48.099998474121094	2	1093.556884765625	1093.55615234375	6.99999975040555E-4	0.6401134258540717
b20	pepb20a1	DaPR130924_VB114_O1940.m	2566	19.280000686645508	ALQLEVDR		1	b20.a1	0.00860000029206276	42.599998474121094	2	943.5225830078125	943.5211181640625	0.00139999995008111	1.4838035133811107
b20	pepb20b11	DaPR130924_VB114_O1940.m	2685	19.68000030517578	QTETEMLYGSAPR		1	b20.a1	1.9000000293090125E-6	50.70000076293945	2	1482.6947021484375	1482.689697265625	0.004999999888241291	3.3722497009740384
b20	pepb20a2	DaPR130924_VB114_O1940.m	2719	19.809999465942383	DPSLSDSSTVGLQR		1	b20.a1	3.099999958067201E-6	61.599998474121094	2	1461.7218017578125	1461.7183837890625	0.0034000000450760126	2.3260294751596007
b20	pepb20b10	DaPR130924_VB114_O1940.m	2789	20.100000381469727	PIFGGTVYHSPVSR		1	b20.a1	0.01600000075995922	38.599998474121094	3	1516.7952880859375	1516.7911376953125	0.004100000020116568	2.7030748784215017
b20	pepb20b13	DaPR130924_VB114_O1940.m	3371	22.18000030517578	SDATSGILNSTNIQS		1	b20.a1	0.0013000000035390258	37.099998474121094	2	1507.7257080078125	1507.723876953125	0.0019000000320374966	1.2601777162785937
b20	pepb20a5	DaPR130924_VB114_O1940.m	3438	22.40999984741211	ELLDMMIAEEESLK	M5:+15.99491 - M6:+15.99491	1	b20.a1	0.00139999995008111	37.400001525878906	2	1682.782958984375	1682.7867431640625	-0.003700000001117587	-2.198733746951593
b20	pepb20a9	DaPR130924_VB114_O1940.m	4026	24.700000762939453	NFSINSVASTYSEFAK		1	b20.a1	2.099999983329326E-5	43.20000076293945	2	1764.8494873046875	1764.8443603515625	0.005200000014156103	2.9464354653462173
b21	pepb21a2	DaPR130924_VB114_O1940.m	1006	12.279999732971191	EANQAINPK		2	b21.a1 b21.a2	0.02800000086426735	35.79999923706055	2	984.5119018554688	984.5112915039062	6.000000284984708E-4	0.6094394586190383
b21	pepb21a9	DaPR130924_VB114_O1940.m	1541	15.0600004196167	TAQEVETYR		1	b21.a1	1.1000000085914508E-4	37.900001525878906	2	1096.5284423828125	1096.52734375	0.0010999999940395355	1.0031669527525502
b21	pepb21a4	DaPR130924_VB114_O1940.m	2832	20.280000686645508	ILIATDVASR		3	b21.a1 b21.a2 b21.a3	2.9999999242136255E-5	34.400001525878906	2	1058.6234130859375	1058.620849609375	0.0026000000070780516	2.4560256942203966
b21	pepb21a6	DaPR130924_VB114_O1940.m	2858	20.3799991607666	LMEEIMSEK		1	b21.a1	0.00430000014603138	37.900001525878906	2	1109.52392578125	1109.5220947265625	0.0017999999690800905	1.622320076035704
b21	pepb21a5	DaPR130924_VB114_O1940.m	3022	20.950000762939453	LLQLVEDR		1	b21.a1	0.013000000268220901	43.0	2	985.5681762695312	985.568115234375	9.999999747378752E-5	0.10146431883097884
b21	pepb21b11	DaPR130924_VB114_O1940.m	3233	21.65999984741211	TTYLVLDEADR		1	b21.a1	1.4000000192027073E-5	49.29999923706055	2	1295.64990234375	1295.648193359375	0.0017999999690800905	1.3892659892598045
b21	pepb21b13	DaPR130924_VB114_O1940.m	3511	22.68000030517578	WNLDELPK		1	b21.a1	0.0010999999940395355	43.79999923706055	2	1014.5283813476562	1014.52587890625	0.0024999999441206455	2.4642051978170043
b21	pepb21b10	DaPR130924_VB114_O1940.m	3609	23.049999237060547	TGTAYTFFTPNNIK		1	b21.a1	0.032999999821186066	27.5	2	1574.7877197265625	1574.785400390625	0.002400000113993883	1.5240172492065038
b21	pepb21a1	DaPR130924_VB114_O1940.m	1716	15.899999618530273	DMVGIAQTGSGK	M2:+15.99491	1	b21.a2	0.009800000116229057	33.20000076293945	2	1179.5595703125	1179.5677490234375	-0.008200000040233135	-6.951699083856696
b21	pepb21a8	DaPR130924_VB114_O1940.m	2015	17.149999618530273	SSQSSSQQFSGIGR		1	b21.a2	5.399999736255268E-7	56.29999923706055	2	1455.6846923828125	1455.6827392578125	0.002099999925121665	1.4426219865685577
b21	pepb21b12	DaPR130924_VB114_O1940.m	2229	18.010000228881836	VLEEANQAINPK		1	b21.a2	2.500000118743628E-4	47.20000076293945	2	1325.7098388671875	1325.7064208984375	0.0035000001080334187	2.640101950823661
b21	pepb21a3	DaPR130924_VB114_O1940.m	3304	21.93000030517578	ELAQQVQQVADDYGK		1	b21.a2	7.000000096013537E-6	50.70000076293945	2	1691.8258056640625	1691.8238525390625	0.0019000000320374966	1.123048377161728
b21	pepb21a7	DaPR130924_VB114_O1940.m	4044	24.780000686645508	IQIEAIPLALQGR		1	b21.a3	0.005799999926239252	37.79999923706055	2	1421.8514404296875	1421.847900390625	0.003599999938160181	2.5319163443369375
b22	pepb22a6	DaPR130924_VB114_O1940.m	725	10.380000114440918	IKEEEAAKD		1	b22.a1	0.0024999999441206455	37.599998474121094	2	1032.5157470703125	1032.521240234375	-0.005400000140070915	-5.229916760690708
b22	pepb22b10	DaPR130924_VB114_O1940.m	1267	13.680000305175781	SFEDPPNHAR		1	b22.a1	9.899999713525176E-4	38.099998474121094	2	1169.537353515625	1169.5338134765625	0.003599999938160181	3.078149512803569
b22	pepb22a8	DaPR130924_VB114_O1940.m	1790	16.200000762939453	LVMAGETTNSR		1	b22.a1	3.100000034450545E-9	53.20000076293945	2	1178.5877685546875	1178.583740234375	0.004000000189989805	3.3939041015400053
b22	pepb22a3	DaPR130924_VB114_O1940.m	2464	18.860000610351562	DTMSDLPEVR	M3:+15.99491	1	b22.a1	0.01899999938905239	32.400001525878906	2	1178.5372314453125	1178.5362548828125	0.0010999999940395355	0.9333611838262148
b22	pepb22b13	DaPR130924_VB114_O1940.m	2641	19.530000686645508	YGQHPPDAVDEPQMLTNEK		1	b22.a1	0.004100000020116568	43.70000076293945	3	2168.987548828125	2168.9921875	-0.004600000102072954	-2.1208006781135325
b22	pepb22a4	DaPR130924_VB114_O1940.m	2879	20.450000762939453	FTEDSLLR		1	b22.a1	0.019999999552965164	30.5	2	980.507568359375	980.5051879882812	0.002400000113993883	2.4477179145966614
b22	pepb22a9	DaPR130924_VB114_O1940.m	2880	20.450000762939453	PIYDDDPSLEGGVNGK		1	b22.a1	5.599999894911889E-6	47.20000076293945	2	1675.7828369140625	1675.7813720703125	0.001500000013038516	0.8951048376825965
b22	pepb22a1	DaPR130924_VB114_O1940.m	2937	20.6299991607666	DMSALVAAR		1	b22.a1	0.012000000104308128	36.79999923706055	2	933.4857177734375	933.4827270507812	0.003100000089034438	3.320897108432301
b22	pepb22a2	DaPR130924_VB114_O1940.m	2966	20.729999542236328	DTMSDLPEVR		1	b22.a1	1.5999999959603883E-5	40.099998474121094	2	1162.5433349609375	1162.541259765625	0.002099999925121665	1.806387435698443
b22	pepb22a5	DaPR130924_VB114_O1940.m	3837	23.8799991607666	FYFLEAYNAK		1	b22.a1	1.9999999494757503E-5	38.099998474121094	2	1265.624267578125	1265.6204833984375	0.003800000064074993	3.002479901298099
b22	pepb22b12	DaPR130924_VB114_O1940.m	4176	25.530000686645508	VPTLAVPAISLPDDVR		1	b22.a1	1.3999999737279722E-7	54.0	2	1662.943603515625	1662.94287109375	6.99999975040555E-4	0.42094048280813845
b22	pepb22a7	DaPR130924_VB114_O1940.m	4177	25.530000686645508	LPLFPEPLHVFAPR		1	b22.a1	1.2000000424450263E-6	49.70000076293945	3	1632.93212890625	1632.926513671875	0.00570000009611249	3.4906654086320166
b22	pepb22b11	DaPR130924_VB114_O1940.m	4320	26.43000030517578	VGDGVYLPPEAFTFNIK		1	b22.a1	1.500000071246177E-4	43.099998474121094	2	1866.9642333984375	1866.964111328125	1.9999999494757503E-4	0.107125784440119
b23	pepb23a4	DaPR130924_VB114_O1940.m	703	10.229999542236328	KTDVEERPR		1	b23.a1	0.04100000113248825	31.0	2	1129.5970458984375	1129.596435546875	6.99999975040555E-4	0.6196903186062745
b23	pepb23a5	DaPR130924_VB114_O1940.m	855	11.40999984741211	MSELSSSRPK	M1:+15.99491	1	b23.a1	0.004600000102072954	28.200000762939453	2	1137.551025390625	1137.5572509765625	-0.006200000178068876	-5.450275291855721
b23	pepb23a2	DaPR130924_VB114_O1940.m	1254	13.600000381469727	DPNNPYDK		1	b23.a1	0.014999999664723873	34.20000076293945	2	962.4200439453125	962.4218139648438	-0.0017999999690800905	-1.8702817651905825
b23	pepb23a3	DaPR130924_VB114_O1940.m	1855	16.479999542236328	EYNVNDDSMK		1	b23.a1	0.0013000000035390258	30.399999618530273	2	1214.5025634765625	1214.499755859375	0.00279999990016222	2.3054758855681707
b23	pepb23a8	DaPR130924_VB114_O1940.m	2033	17.229999542236328	SDMEWTSSSK		1	b23.a1	2.300000051036477E-4	33.0	2	1157.47900390625	1157.4783935546875	6.99999975040555E-4	0.6047628870987491
b23	pepb23a1	DaPR130924_VB114_O1940.m	2694	19.709999084472656	AGGVGLNLSAASR		1	b23.a1	2.0000000233721948E-7	69.19999694824219	2	1172.6397705078125	1172.6385498046875	0.0012000000569969416	1.023333283045156
b23	pepb23b12	DaPR130924_VB114_O1940.m	2855	20.360000610351562	YYTGVVNNNEMVALQR	M11:+15.99491	1	b23.a1	7.499999732374363E-9	61.79999923706055	2	1886.9090576171875	1886.9068603515625	0.002199999988079071	1.165929296409031
b23	pepb23b10	DaPR130924_VB114_O1940.m	2956	20.700000762939453	VFIQHITLSDEER		1	b23.a1	5.200000014156103E-4	40.79999923706055	3	1586.8201904296875	1586.8177490234375	0.002400000113993883	1.5124610973572081
b23	pepb23b11	DaPR130924_VB114_O1940.m	3292	21.899999618530273	YYTGVVNNNEMVALQR		1	b23.a1	3.3000000509986194E-9	62.0	2	1870.91650390625	1870.9119873046875	0.0044999998062849045	2.4052439862592303
b23	pepb23a6	DaPR130924_VB114_O1940.m	3571	22.899999618530273	NDLYYNTITNFSEK		1	b23.a1	5.0999999075429514E-5	44.599998474121094	2	1721.806884765625	1721.8021240234375	0.004800000227987766	2.7877769233849707
b23	pepb23a9	DaPR130924_VB114_O1940.m	3903	24.15999984741211	TLGFNLESGWGSGR		1	b23.a1	4.19999999223819E-8	59.0	2	1480.7197265625	1480.71826171875	0.00139999995008111	0.9454870560291829
b23	pepb23a7	DaPR130924_VB114_O1940.m	4249	25.959999084472656	QDIVLTTYNILTHDYGTK		1	b23.a1	0.007400000002235174	46.5	3	2095.071533203125	2095.071044921875	5.000000237487257E-4	0.2386554026225734
b24	pepb24b11	DaPR130924_VB114_O1940.m	1408	14.380000114440918	SVVGNLHR		1	b24.a1	0.006899999920278788	39.70000076293945	2	881.4988403320312	881.49560546875	0.0031999999191612005	3.6301938424974307
b24	pepb24b12	DaPR130924_VB114_O1940.m	1511	14.899999618530273	TQASSSFQDSSQPAGK		1	b24.a1	2.8000000525086298E-14	69.9000015258789	2	1625.743408203125	1625.7406005859375	0.002899999963119626	1.783802386478156
b24	pepb24a5	DaPR130924_VB114_O1940.m	1705	15.850000381469727	GISAGAVQTAGK		1	b24.a1	1.2000000104706032E-8	64.0	2	1059.581787109375	1059.5797119140625	0.002099999925121665	1.9819178316732307
b24	pepb24a7	DaPR130924_VB114_O1940.m	2267	18.149999618530273	GTDTQTPAVLSPSK		1	b24.a1	8.800000068731606E-5	40.20000076293945	2	1401.7213134765625	1401.722412109375	-0.0010999999940395355	-0.7847488094195526
b24	pepb24b10	DaPR130924_VB114_O1940.m	2347	18.43000030517578	NTGVILANDANAER		1	b24.a1	6.600000119760807E-7	61.20000076293945	2	1457.7427978515625	1457.7347412109375	0.008100000210106373	5.5565666243076
b24	pepb24a6	DaPR130924_VB114_O1940.m	2419	18.709999084472656	GPQPPTVSPIR		1	b24.a1	0.013000000268220901	29.200000762939453	2	1148.64208984375	1148.6427001953125	-5.000000237487257E-4	-0.4352963925716037
b24	pepb24a4	DaPR130924_VB114_O1940.m	2631	19.5	GADSELSTVPSVTK		1	b24.a1	9.399999726156238E-6	51.20000076293945	2	1390.7095947265625	1390.7064208984375	0.0031999999191612005	2.3009888148024125
b24	pepb24a9	DaPR130924_VB114_O1940.m	2950	20.68000030517578	LGVTNTIISHYDGR		1	b24.a1	0.024000000208616257	40.400001525878906	3	1545.8023681640625	1545.8023681640625	-9.999999747378752E-5	-0.06469132117617127
b24	pepb24a8	DaPR130924_VB114_O1940.m	3002	20.8799991607666	GVNLDPLGK		1	b24.a1	0.0044999998062849045	33.099998474121094	2	912.5157470703125	912.5153198242188	3.9999998989515007E-4	0.4383487939382799
b24	pepb24a1	DaPR130924_VB114_O1940.m	3379	22.209999084472656	DLAQALINR		1	b24.a1	0.009499999694526196	49.29999923706055	2	1013.575927734375	1013.57421875	0.0017000000225380063	1.6772328963088143
b24	pepb24a3	DaPR130924_VB114_O1940.m	3752	23.559999465942383	FSNSIPQSQTGNSETATPTNVDLPQVIPK		1	b24.a1	0.0020000000949949026	39.5	3	3070.54345703125	3070.532958984375	0.009999999776482582	3.2567635358619413
b24	pepb24a2	DaPR130924_VB114_O1940.m	3941	24.309999465942383	ELLLSAIDSVNATSK		1	b24.a1	3.199999980552093E-7	73.9000015258789	2	1560.8558349609375	1560.848388671875	0.007499999832361937	4.805079011385392
b25	pepb25b10	DaPR130924_VB114_O1940.m	1729	15.960000038146973	TLYISDSDKR		1	b25.a1	2.899999963119626E-4	36.5	2	1197.61572265625	1197.6114501953125	0.004399999976158142	3.673979549411095
b25	pepb25a1	DaPR130924_VB114_O1940.m	2111	17.549999237060547	DGYIHYGQTVK		1	b25.a1	0.0024999999441206455	39.0	2	1280.6285400390625	1280.62744140625	0.0012000000569969416	0.9370407178525146
b25	pepb25a4	DaPR130924_VB114_O1940.m	2157	17.729999542236328	ERGDQTVLILHAK		1	b25.a1	0.005100000184029341	37.20000076293945	3	1479.8299560546875	1479.8282470703125	0.0017999999690800905	1.2163573527155178
b25	pepb25a6	DaPR130924_VB114_O1940.m	3008	20.899999618530273	IGIGNSDQEMQQLNLEGK	M10:+15.99491	1	b25.a1	5.700000110664405E-5	37.5	2	1989.95263671875	1989.9549560546875	-0.002300000051036477	-1.1558050819383818
b25	pepb25a9	DaPR130924_VB114_O1940.m	3083	21.149999618530273	QTALLDADDPVSQLHK		1	b25.a1	0.00419999985024333	39.5	3	1750.899169921875	1750.8974609375	0.0017000000225380063	0.9709306572571982
b25	pepb25a5	DaPR130924_VB114_O1940.m	3417	22.329999923706055	IGIGNSDQEMQQLNLEGK		1	b25.a1	6.399999961104186E-7	61.400001525878906	2	1973.966796875	1973.9600830078125	0.0066999997943639755	3.3941921379458098
b25	pepb25a3	DaPR130924_VB114_O1940.m	3549	22.829999923706055	EMINDGASWTIISTDK	M2:+15.99491	1	b25.a1	2.7000000955013093E-6	58.400001525878906	2	1796.83642578125	1796.8375244140625	-0.0010999999940395355	-0.6121866774783873
b25	pepb25b12	DaPR130924_VB114_O1940.m	3730	23.479999542236328	VWFGDVEAETMYR	M11:+15.99491	1	b25.a1	1.500000053056283E-7	48.79999923706055	2	1618.7236328125	1618.720947265625	0.0026000000070780516	1.6062064381572514
b25	pepb25a2	DaPR130924_VB114_O1940.m	3779	23.65999984741211	EMINDGASWTIISTDK		1	b25.a1	1.3000000365082087E-7	52.5	2	1780.8458251953125	1780.8426513671875	0.0032999999821186066	1.853055338485482
b25	pepb25a8	DaPR130924_VB114_O1940.m	3949	24.350000381469727	MFYGNSDDIGVFLSK	M1:+15.99491	1	b25.a1	3.999999975690116E-8	43.599998474121094	2	1708.7867431640625	1708.7890625	-0.002300000051036477	-1.345982427855385
b25	pepb25b11	DaPR130924_VB114_O1940.m	3970	24.450000762939453	VWFGDVEAETMYR		1	b25.a1	7.500000265281415E-8	69.0999984741211	2	1602.7293701171875	1602.72607421875	0.0032999999821186066	2.0589918858886684
b25	pepb25a7	DaPR130924_VB114_O1940.m	4107	25.1299991607666	MFYGNSDDIGVFLSK		1	b25.a1	1.6999999843392288E-6	48.900001525878906	2	1692.79345703125	1692.794189453125	-6.99999975040555E-4	-0.413517472709838
b26	pepb26a4	DaPR130924_VB114_O1940.m	1234	13.479999542236328	LNEHFSR		1	b26.a1	0.04699999839067459	27.600000381469727	2	902.4478149414062	902.4483032226562	-5.000000237487257E-4	-0.5540483836727469
b26	pepb26a2	DaPR130924_VB114_O1940.m	1446	14.5600004196167	EGSTQQLQTTSPK		1	b26.a1	2.700000004551839E-5	50.29999923706055	2	1404.702880859375	1404.6968994140625	0.006000000052154064	4.271384136077205
b26	pepb26a1	DaPR130924_VB114_O1940.m	2291	18.25	AISSTEAVLNNR		1	b26.a1	8.200000156648457E-4	46.5	2	1274.6751708984375	1274.6702880859375	0.004900000058114529	3.8441313835536532
b26	pepb26a7	DaPR130924_VB114_O1940.m	2332	18.399999618530273	TLEVLTK		1	b26.a1	0.026000000536441803	35.400001525878906	2	803.4889526367188	803.4876708984375	0.0012000000569969416	1.4934890732736883
b26	pepb26a5	DaPR130924_VB114_O1940.m	2447	18.809999465942383	MQAGEEVTELR		1	b26.a1	1.900000061141327E-4	49.79999923706055	2	1262.6085205078125	1262.60498046875	0.003599999938160181	2.8512480101445967
b26	pepb26b11	DaPR130924_VB114_O1940.m	2580	19.309999465942383	YTELQLEAAK		1	b26.a1	9.299999874201603E-6	40.900001525878906	2	1165.613525390625	1165.6103515625	0.0031999999191612005	2.7453427424281216
b26	pepb26a6	DaPR130924_VB114_O1940.m	2629	19.5	SYLPPPEQPSSGSLK		1	b26.a1	0.012000000104308128	27.700000762939453	2	1586.8094482421875	1586.8065185546875	0.003000000026077032	1.8905896787023064
b26	pepb26a8	DaPR130924_VB114_O1940.m	2700	19.75	TLLVSTSAVDNNEAQK		1	b26.a1	5.100000180391362E-6	50.79999923706055	2	1689.86962890625	1689.8658447265625	0.0038999998942017555	2.3078754484400004
b26	pepb26b10	DaPR130924_VB114_O1940.m	3745	23.530000686645508	VMQPLVQQPILPVVK	M2:+15.99491	1	b26.a1	3.5999998999614036E-6	51.900001525878906	2	1705.010009765625	1705.008544921875	0.0015999999595806003	0.9384116955577566
b26	pepb26a3	DaPR130924_VB114_O1940.m	3904	24.15999984741211	ELLDTELDLYK		1	b26.a1	0.003100000089034438	35.20000076293945	2	1351.700439453125	1351.6995849609375	8.999999845400453E-4	0.6658284093251787
b26	pepb26a9	DaPR130924_VB114_O1940.m	3974	24.459999084472656	VMQPLVQQPILPVVK		1	b26.a1	0.0012000000569969416	47.599998474121094	2	1689.019287109375	1689.0135498046875	0.00570000009611249	3.374750958493862
b27	pepb27a8	DaPR130924_VB114_O1940.m	1449	14.579999923706055	SMNANTITK		1	b27.a1	0.004900000058114529	37.29999923706055	2	979.4868774414062	979.4880981445312	-0.0013000000035390258	-1.3272238897048858
b27	pepb27a5	DaPR130924_VB114_O1940.m	1630	15.550000190734863	LEQGGTADGLR		1	b27.a1	2.300000051036477E-4	46.400001525878906	2	1116.5634765625	1116.5648193359375	-0.0013000000035390258	-1.1642852981094138
b27	pepb27a2	DaPR130924_VB114_O1940.m	1704	15.850000381469727	EAAGTTAAAGTGGATEQPPR		1	b27.a1	4.90000005015645E-8	54.79999923706055	2	1813.869873046875	1813.867919921875	0.0020000000949949026	1.102616167929716
b27	pepb27b11	DaPR130924_VB114_O1940.m	2165	17.760000228881836	TSSGDASSLSIEETNK		1	b27.a1	1.6999999843392288E-6	51.599998474121094	2	1625.7574462890625	1625.75048828125	0.007000000216066837	4.305703898921947
b27	pepb27a6	DaPR130924_VB114_O1940.m	2394	18.610000610351562	LQAQSLSTVGPR		1	b27.a1	4.400000034365803E-4	44.900001525878906	2	1256.6986083984375	1256.6961669921875	0.0024999999441206455	1.9893431760074645
b27	pepb27b10	DaPR130924_VB114_O1940.m	2826	20.260000228881836	TPYIVLSGSGK		1	b27.a1	0.009200000204145908	39.29999923706055	2	1121.61669921875	1121.6204833984375	-0.003800000064074993	-3.387955302457778
b27	pepb27a9	DaPR130924_VB114_O1940.m	3421	22.360000610351562	TLGEIPTYGLAGNR		1	b27.a1	7.800000021234155E-4	40.900001525878906	2	1461.7716064453125	1461.77001953125	0.0015999999595806003	1.0945633979370277
b27	pepb27a4	DaPR130924_VB114_O1940.m	3503	22.649999618530273	LASEYLTPEEMVTFK	M11:+15.99491	1	b27.a1	0.04500000178813934	28.899999618530273	2	1773.8768310546875	1773.862060546875	0.014999999664723873	8.456125196171921
b27	pepb27a1	DaPR130924_VB114_O1940.m	3776	23.649999618530273	ADDLLPLGDQTQDGDFGSR		1	b27.a1	2.9000000722589903E-5	36.29999923706055	2	2019.9427490234375	2019.926025390625	0.017000000923871994	8.416150250148114
b27	pepb27a7	DaPR130924_VB114_O1940.m	3851	23.950000762939453	QLQQLQQLR	Q1:-17.02655	1	b27.a1	2.2000000171829015E-4	42.20000076293945	2	1137.6387939453125	1137.637939453125	8.999999845400453E-4	0.7911128429601118
b27	pepb27a3	DaPR130924_VB114_O1940.m	3878	24.059999465942383	EEPVTADVINPMALR		1	b27.a1	1.2000000424450263E-5	40.400001525878906	2	1654.8541259765625	1654.8472900390625	0.006899999920278788	4.1695689758273184
b28	pepb28b10	DaPR130924_VB114_O1940.m	2037	17.25	VVAEVYDQER		1	b28.a1	6.4000000747910235E-6	49.79999923706055	2	1207.59814453125	1207.5958251953125	0.002400000113993883	1.987420015803479
b28	pepb28a8	DaPR130924_VB114_O1940.m	2570	19.280000686645508	QTIAHQQQQLTNLQMAAQR		1	b28.a1	0.006899999920278788	45.5	3	2208.12841796875	2208.130615234375	-0.002099999925121665	-0.9510306639622255
b28	pepb28a6	DaPR130924_VB114_O1940.m	2822	20.25	IYVASVHQDLSDDDIK		1	b28.a1	0.010999999940395355	37.79999923706055	2	1817.893798828125	1817.8919677734375	0.0017999999690800905	0.9901578317025841
b28	pepb28a6	DaPR130924_VB114_O1940.m	2810	20.200000762939453	IYVASVHQDLSDDDIK		1	b28.a1	0.028999999165534973	39.29999923706055	3	1817.8935546875	1817.8919677734375	0.0015999999595806003	0.8801402877313373
b28	pepb28a5	DaPR130924_VB114_O1940.m	3056	21.059999465942383	GYGFIEYEK		1	b28.a1	2.2000000171829015E-5	44.29999923706055	2	1105.5218505859375	1105.5205078125	0.00139999995008111	1.2663717589927828
b28	pepb28a9	DaPR130924_VB114_O1940.m	3686	23.329999923706055	VGRPSNIGQAQPIIDQLAEEAR		1	b28.a1	3.199999991920777E-5	56.900001525878906	3	2362.24560546875	2362.247802734375	-0.002099999925121665	-0.8889837563573347
b28	pepb28a2	DaPR130924_VB114_O1940.m	3853	23.959999084472656	ATATIALGTDSIK	A1:+42.01057	1	b28.a1	1.7999999499807018E-6	48.099998474121094	2	1303.7122802734375	1303.7108154296875	0.001500000013038516	1.1505619154844045
b28	pepb28a7	DaPR130924_VB114_O1940.m	4004	24.600000381469727	PSNIGQAQPIIDQLAEEAR		1	b28.a1	4.600000102072954E-4	36.0	2	2050.06298828125	2050.056884765625	0.006300000008195639	3.0730854616826364
b28	pepb28a4	DaPR130924_VB114_O1940.m	4288	26.209999084472656	AVTPPMPLLTPATPGGLPPAAAVAAAAATAK	M6:+15.99491	1	b28.a1	0.0071000000461936	34.79999923706055	3	2810.5556640625	2810.548828125	0.0066999997943639755	2.383875963056562
b28	pepb28a1	DaPR130924_VB114_O1940.m	4371	26.809999465942383	AQSSQDAVSSMNLFDLGGQYLR		1	b28.a1	1.9999999494757503E-4	38.400001525878906	2	2387.123291015625	2387.1298828125	-0.0066999997943639755	-2.8067177419228155
b28	pepb28a3	DaPR130924_VB114_O1940.m	4453	27.5	AVTPPMPLLTPATPGGLPPAAAVAAAAATAK		1	b28.a1	1.3000000080864993E-6	55.400001525878906	3	2794.5625	2794.553955078125	0.00860000029206276	3.0774142959148327
b29	pepb29a1	DaPR130924_VB114_O1940.m	617	9.600000381469727	ASAPYNHHGSR		1	b29.a1	0.0035000001080334187	37.70000076293945	2	1196.5528564453125	1196.5560302734375	-0.003100000089034438	-2.5907688487650886
b29	pepb29a8	DaPR130924_VB114_O1940.m	1247	13.5600004196167	SYSVGASGSSSR		1	b29.a1	2.1999999262334313E-6	52.900001525878906	2	1144.5242919921875	1144.5233154296875	0.0010000000474974513	0.8737262352073816
b29	pepb29a7	DaPR130924_VB114_O1940.m	1533	15.010000228881836	SSSTEPPPPVR		1	b29.a1	9.300000237999484E-5	41.099998474121094	2	1153.5870361328125	1153.585205078125	0.0019000000320374966	1.6470391815651118
b29	pepb29a5	DaPR130924_VB114_O1940.m	1689	15.779999732971191	HDDYFQER		1	b29.a1	0.005900000222027302	32.20000076293945	2	1109.4659423828125	1109.465087890625	8.999999845400453E-4	0.8112017172628423
b29	pepb29a2	DaPR130924_VB114_O1940.m	1697	15.8100004196167	DLLHNEDR		1	b29.a1	0.001500000013038516	40.0	2	1011.4866943359375	1011.4857788085938	8.999999845400453E-4	0.8897801663609496
b29	pepb29a4	DaPR130924_VB114_O1940.m	2562	19.25	GYAEVVVASENSVHK		1	b29.a1	1.2000000424450263E-5	48.5	2	1588.7960205078125	1588.7969970703125	-8.999999845400453E-4	-0.566466317723167
b29	pepb29a4	DaPR130924_VB114_O1940.m	2569	19.280000686645508	GYAEVVVASENSVHK		1	b29.a1	0.012000000104308128	27.799999237060547	3	1588.7974853515625	1588.7969970703125	5.000000237487257E-4	0.31470353019971004
b29	pepb29a6	DaPR130924_VB114_O1940.m	3480	22.559999465942383	LLELLPGK		1	b29.a1	0.028999999165534973	36.0	2	882.5684204101562	882.5662841796875	0.002099999925121665	2.3794245970698245
b29	pepb29a9	DaPR130924_VB114_O1940.m	3620	23.079999923706055	TPAILYTYSGLR		1	b29.a1	2.699999895412475E-4	41.599998474121094	2	1354.7381591796875	1354.737060546875	0.0013000000035390258	0.9595958074803437
b29	pepb29a3	DaPR130924_VB114_O1940.m	3964	24.40999984741211	DSGPPPSTVSEAEFEDIMK		1	b29.a1	3.899999967416079E-8	54.29999923706055	2	2035.9166259765625	2035.9168701171875	-1.9999999494757503E-4	-0.09823583559974285
b30	pepb30a6	DaPR130924_VB114_O1940.m	792	10.930000305175781	MREEYDK		1	b30.a1	0.026000000536441803	22.399999618530273	2	970.4314575195312	970.4302978515625	0.0012000000569969416	1.2365649131664829
b30	pepb30a7	DaPR130924_VB114_O1940.m	929	11.829999923706055	TEGAEATPGAQK		1	b30.a1	5.699999746866524E-4	45.29999923706055	2	1159.5592041015625	1159.5594482421875	-9.999999747378752E-5	-0.08623964698436173
b30	pepb30a1	DaPR130924_VB114_O1940.m	1828	16.3799991607666	EVDATSPAPSTSSTVK		1	b30.a1	0.0015999999595806003	38.900001525878906	2	1576.7723388671875	1576.7705078125	0.0019000000320374966	1.2049946537073568
b30	pepb30a5	DaPR130924_VB114_O1940.m	2159	17.729999542236328	MNDFMR		1	b30.a1	9.599999657439184E-7	27.5	2	813.3406372070312	813.338623046875	0.0020000000949949026	2.4590005175244665
b30	pepb30b10	DaPR130924_VB114_O1940.m	2599	19.3799991607666	TTIYEIQDDR		1	b30.a1	3.9000000106170774E-4	45.599998474121094	2	1253.60400390625	1253.6011962890625	0.00279999990016222	2.233565115006942
b30	pepb30a4	DaPR130924_VB114_O1940.m	2860	20.3799991607666	IQIADLMEEK	M7:+15.99491	1	b30.a1	0.0019000000320374966	38.29999923706055	2	1205.6102294921875	1205.608642578125	0.0015999999595806003	1.327130465952112
b30	pepb30a8	DaPR130924_VB114_O1940.m	2955	20.700000762939453	TEPEEVSIEDSAQSDLK		1	b30.a1	6.599999778700294E-6	53.29999923706055	2	1876.8726806640625	1876.8662109375	0.006500000134110451	3.4632197522825465
b30	pepb30a9	DaPR130924_VB114_O1940.m	3024	20.950000762939453	TPQMPPTTPSSSFFTK	M4:+15.99491	1	b30.a1	5.199999941396527E-5	41.70000076293945	2	1769.840576171875	1769.8419189453125	-0.0013000000035390258	-0.7345288805871002
b30	pepb30a2	DaPR130924_VB114_O1940.m	3137	21.350000381469727	GEFTYYEIQDNTGK		1	b30.a1	1.2000000424450263E-5	51.900001525878906	2	1664.7518310546875	1664.7442626953125	0.007600000128149986	4.565265848007891
b30	pepb30a3	DaPR130924_VB114_O1940.m	3187	21.530000686645508	GLEVINDYHFR		1	b30.a1	0.0010999999940395355	38.400001525878906	2	1362.686767578125	1362.6805419921875	0.006300000008195639	4.6232406011942295
b31	pepb31a9	DaPR130924_VB114_O1940.m	1736	16.0	SGVNSELVK		1	b31.a1	0.009200000204145908	37.70000076293945	2	932.506591796875	932.5051879882812	0.00139999995008111	1.5013320763409026
b31	pepb31a6	DaPR130924_VB114_O1940.m	1906	16.709999084472656	LTMQVSSLQR	M3:+15.99491	1	b31.a1	0.004600000102072954	45.099998474121094	2	1178.6217041015625	1178.6202392578125	0.001500000013038516	1.272674575809999
b31	pepb31a8	DaPR130924_VB114_O1940.m	2181	17.829999923706055	SASAPAAEGEGTPTQPASEK	S1:+42.01057	1	b31.a1	3.7000001611886546E-5	59.70000076293945	2	1927.8896484375	1927.888427734375	0.0013000000035390258	0.6743128828605325
b31	pepb31a4	DaPR130924_VB114_O1940.m	2334	18.399999618530273	LLYNRPGTVSSLK		1	b31.a1	1.4000000373926014E-4	46.0	2	1447.829833984375	1447.8271484375	0.0027000000700354576	1.8648635460036143
b31	pepb31a5	DaPR130924_VB114_O1940.m	2711	19.780000686645508	LTMQVSSLQR		1	b31.a1	4.1000000783242285E-4	53.5	2	1162.6318359375	1162.625244140625	0.006599999964237213	5.676807722436579
b31	pepb31a3	DaPR130924_VB114_O1940.m	2936	20.6299991607666	ILNFLMHPK	M6:+15.99491	1	b31.a1	0.039000000804662704	35.400001525878906	2	1128.624267578125	1128.623779296875	5.000000237487257E-4	0.4430174456010685
b31	pepb31a2	DaPR130924_VB114_O1940.m	3088	21.15999984741211	LLASANLEEVTMK	M12:+15.99491	1	b31.a1	2.699999895412475E-4	53.20000076293945	2	1434.7540283203125	1434.7513427734375	0.00279999990016222	1.9515576091043743
b31	pepb31b10	DaPR130924_VB114_O1940.m	3099	21.200000762939453	VYENYPTYDLTER		1	b31.a1	6.70000008540228E-6	41.0	2	1662.7652587890625	1662.7650146484375	3.000000142492354E-4	0.18042237574541772
b31	pepb31a1	DaPR130924_VB114_O1940.m	3403	22.299999237060547	LLASANLEEVTMK		1	b31.a1	3.299999889350147E-6	53.599998474121094	2	1418.7587890625	1418.75634765625	0.0024999999441206455	1.7621066141840231
b31	pepb31a7	DaPR130924_VB114_O1940.m	3740	23.530000686645508	NVGQFSGFPFEK		1	b31.a1	1.2999999853491317E-5	47.70000076293945	2	1356.6640625	1356.65869140625	0.005400000140070915	3.980367482460547
b32	pepb32a4	DaPR130924_VB114_O1940.m	761	10.649999618530273	KVSPASGVSK		1	b32.a1	3.3000000985339284E-4	35.099998474121094	2	959.5532836914062	959.5524291992188	7.999999797903001E-4	0.8337220098102707
b32	pepb32a6	DaPR130924_VB114_O1940.m	1363	14.130000114440918	SNSQVPQQSHFTK		1	b32.a1	0.00800000037997961	31.5	3	1487.726318359375	1487.7242431640625	0.002199999988079071	1.4787686617246718
b32	pepb32b10	DaPR130924_VB114_O1940.m	2117	17.559999465942383	VPLLLHQK		1	b32.a1	0.0019000000320374966	39.900001525878906	2	947.6082153320312	947.6041259765625	0.004100000020116568	4.32670131727347
b32	pepb32a2	DaPR130924_VB114_O1940.m	2523	19.100000381469727	HGLTYATIDGSVNPK		1	b32.a1	0.027000000700354576	32.400001525878906	3	1572.8046875	1572.8021240234375	0.0027000000700354576	1.716681347764522
b32	pepb32a8	DaPR130924_VB114_O1940.m	2854	20.360000610351562	TTTGPPHLVPPQPLPR		1	b32.a1	0.005499999970197678	36.29999923706055	3	1707.95654296875	1707.9544677734375	0.0020000000949949026	1.1709914595101523
b32	pepb32a9	DaPR130924_VB114_O1940.m	2943	20.65999984741211	VALEFGSEEPR		1	b32.a1	2.2000000171829015E-4	46.79999923706055	2	1233.6151123046875	1233.6114501953125	0.003700000001117587	2.9993236529474347
b32	pepb32a5	DaPR130924_VB114_O1940.m	3193	21.549999237060547	PLVILPQR		1	b32.a1	2.2000000171829015E-4	30.799999237060547	2	935.6046142578125	935.6041259765625	5.000000237487257E-4	0.5344140859007402
b32	pepb32a7	DaPR130924_VB114_O1940.m	3301	21.93000030517578	STLASVNIQALPDK		1	b32.a1	3.2000000373955118E-6	49.0	2	1456.8040771484375	1456.801025390625	0.003100000089034438	2.127950238230514
b32	pepb32a1	DaPR130924_VB114_O1940.m	3790	23.700000762939453	DSEPSSTVSLNGTFFK		1	b32.a1	0.01899999938905239	42.400001525878906	2	1715.81591796875	1715.812744140625	0.0032999999821186066	1.9232867883677078
b32	pepb32a3	DaPR130924_VB114_O1940.m	4327	26.479999542236328	ISSLLAELEAIQR		1	b32.a1	1.0999999799921056E-9	55.79999923706055	2	1442.820556640625	1442.8216552734375	-0.0010999999940395355	-0.7623949848680834
b33	pepb33a4	DaPR130924_VB114_O1940.m	722	10.359999656677246	HFSEHPSTSK		1	b33.a1	6.699999794363976E-4	34.400001525878906	2	1156.538818359375	1156.53857421875	3.000000142492354E-4	0.25939473264165663
b33	pepb33a8	DaPR130924_VB114_O1940.m	927	11.8100004196167	TAEEPPQEK		1	b33.a1	6.500000017695129E-5	43.599998474121094	2	1028.4906005859375	1028.4898681640625	6.99999975040555E-4	0.680609500111179
b33	pepb33a2	DaPR130924_VB114_O1940.m	1018	12.329999923706055	ESEEGNPVR		1	b33.a1	0.00279999990016222	33.900001525878906	2	1016.4654541015625	1016.4647827148438	6.99999975040555E-4	0.6886613161067392
b33	pepb33a1	DaPR130924_VB114_O1940.m	1700	15.8100004196167	DPQTEEFK		1	b33.a1	0.0027000000700354576	38.400001525878906	2	993.4560546875	993.4528198242188	0.0031999999191612005	3.2210889690034876
b33	pepb33a9	DaPR130924_VB114_O1940.m	1837	16.40999984741211	TEDGGEFEEGASENNAK		1	b33.a1	1.3999999737279722E-6	72.5999984741211	2	1783.7244873046875	1783.7257080078125	-0.0012000000569969416	-0.6727492078012287
b33	pepb33a6	DaPR130924_VB114_O1940.m	3224	21.649999618530273	QITAQAWDGTTDYQVEETSR		1	b33.a1	0.02199999988079071	30.299999237060547	2	2299.048828125	2299.047607421875	0.0010999999940395355	0.4784589890563696
b33	pepb33a5	DaPR130924_VB114_O1940.m	3339	22.059999465942383	MNAQETATGMAFEEPIDEK		1	b33.a1	4.999999873689376E-6	52.20000076293945	2	2111.938232421875	2111.926025390625	0.012000000104308128	5.682017248728487
b33	pepb33a7	DaPR130924_VB114_O1940.m	3568	22.899999618530273	SGTNLDGNDEFDEQLR	S1:+42.01057	1	b33.a1	2.4999999848063226E-9	61.20000076293945	2	1851.805419921875	1851.799560546875	0.005900000222027302	3.186090086491277
b33	pepb33a3	DaPR130924_VB114_O1940.m	3848	23.950000762939453	GWEAFLNAPEANR		1	b33.a1	1.9999999494757503E-5	57.0	2	1474.7113037109375	1474.707763671875	0.003599999938160181	2.4411615825474065
b34	pepb34a1	DaPR130924_VB114_O1940.m	894	11.630000114440918	AEGGGGGGRPGAPAAGDGK		1	b34.a1	0.002899999963119626	39.70000076293945	3	1538.734130859375	1538.73095703125	0.003100000089034438	2.0146472486752476
b34	pepb34a3	DaPR130924_VB114_O1940.m	1675	15.710000038146973	LLEQYKEESK		1	b34.a1	0.0010999999940395355	39.0	2	1266.659912109375	1266.657958984375	0.0019000000320374966	1.5000103370928524
b34	pepb34a5	DaPR130924_VB114_O1940.m	2655	19.579999923706055	NGQDLGVAFK		1	b34.a1	2.3999999393709004E-4	41.0	2	1048.5428466796875	1048.5426025390625	3.000000142492354E-4	0.2861114212458136
b34	pepb34a6	DaPR130924_VB114_O1940.m	2949	20.68000030517578	PAMEPGNGSLDLGGDSAGR		1	b34.a1	7.200000109151006E-4	36.0	2	1800.8197021484375	1800.8184814453125	0.0012000000569969416	0.6663636948205006
b34	pepb34a9	DaPR130924_VB114_O1940.m	3086	21.15999984741211	YNILGTNTIMDK	M10:+15.99491	1	b34.a1	3.199999909497819E-8	56.79999923706055	2	1398.6976318359375	1398.69384765625	0.0038999998942017555	2.7883156136969287
b34	pepb34a4	DaPR130924_VB114_O1940.m	3281	21.850000381469727	NFILDQTNVSAAAQR		1	b34.a1	3.300000025774352E-5	65.69999694824219	2	1647.850830078125	1647.8453369140625	0.005499999970197678	3.337691861602489
b34	pepb34a2	DaPR130924_VB114_O1940.m	3316	21.979999542236328	GYFEYIEENK		1	b34.a1	9.19999990856013E-7	49.099998474121094	2	1291.5869140625	1291.58447265625	0.002400000113993883	1.8581828481245868
b34	pepb34a8	DaPR130924_VB114_O1940.m	3505	22.65999984741211	YNILGTNTIMDK		1	b34.a1	2.2000000171829015E-4	53.900001525878906	2	1382.701416015625	1382.6988525390625	0.0026000000070780516	1.8803805342744357
b34	pepb34a7	DaPR130924_VB114_O1940.m	3884	24.079999923706055	SSGPTSLFAVTVAPPGAR		1	b34.a1	6.600000051548705E-5	38.900001525878906	2	1714.9176025390625	1714.9127197265625	0.004999999888241291	2.915600211443137
b35	pepb35a4	DaPR130924_VB114_O1940.m	1558	15.15999984741211	LAQVQVQK		1	b35.a1	2.2000000171829015E-4	41.20000076293945	2	913.54833984375	913.5469970703125	0.00139999995008111	1.5324881528490832
b35	pepb35a3	DaPR130924_VB114_O1940.m	1582	15.279999732971191	GPLTVAQK		1	b35.a1	6.399999983841553E-5	31.200000762939453	2	813.485107421875	813.4832763671875	0.0017999999690800905	2.2127067898905546
b35	pepb35a9	DaPR130924_VB114_O1940.m	1586	15.3100004196167	VSSQFDPNK		1	b35.a1	0.006000000052154064	34.400001525878906	2	1021.4949951171875	1021.4953002929688	-3.000000142492354E-4	-0.2936871213829317
b35	pepb35a5	DaPR130924_VB114_O1940.m	3006	20.8799991607666	IDNSNTPFLPK		1	b35.a1	7.399999885819852E-4	38.0	2	1245.6473388671875	1245.6478271484375	-3.9999998989515007E-4	-0.32111804089189333
b35	pepb35a8	DaPR130924_VB114_O1940.m	3258	21.760000228881836	VGILLDEASGVNK		1	b35.a1	4.19999999223819E-8	69.19999694824219	2	1314.7315673828125	1314.726806640625	0.004800000227987766	3.65094877790822
b35	pepb35a1	DaPR130924_VB114_O1940.m	3341	22.079999923706055	EFTPYDYSQSDFK		1	b35.a1	0.00139999995008111	35.20000076293945	2	1626.6953125	1626.6962890625	-8.999999845400453E-4	-0.5532686037285637
b35	pepb35a6	DaPR130924_VB114_O1940.m	3390	22.25	NQQPVLPAGLQVPK		1	b35.a1	0.032999999821186066	40.79999923706055	2	1488.8536376953125	1488.853759765625	-0.0	-0.0
b35	pepb35a2	DaPR130924_VB114_O1940.m	3487	22.579999923706055	FALGSVVAVTK		1	b35.a1	4.799999878741801E-4	33.400001525878906	2	1091.64501953125	1091.646240234375	-0.0013000000035390258	-1.1908619803975302
b35	pepb35a7	DaPR130924_VB114_O1940.m	4113	25.18000030517578	SDMYILNESLTDPAIVK		1	b35.a1	3.700000092976552E-7	59.70000076293945	2	1908.9688720703125	1908.962646484375	0.006200000178068876	3.247837347413295
b36	pepb36a8	DaPR130924_VB114_O1940.m	1763	16.100000381469727	VVEELTR		1	b36.a1	0.00800000037997961	36.29999923706055	2	845.4751586914062	845.4730834960938	0.0020000000949949026	2.365539641693564
b36	pepb36a2	DaPR130924_VB114_O1940.m	1766	16.100000381469727	EEQMDGTVTLK	M4:+15.99491	1	b36.a1	0.0010999999940395355	32.599998474121094	2	1266.587158203125	1266.588623046875	-0.00139999995008111	-1.1053312216821465
b36	pepb36a7	DaPR130924_VB114_O1940.m	2314	18.329999923706055	TYEVSLR		1	b36.a1	0.009600000455975533	29.100000381469727	2	867.4588012695312	867.45751953125	0.0013000000035390258	1.4986324681830065
b36	pepb36a3	DaPR130924_VB114_O1940.m	2959	20.709999084472656	EMLGGEIIPR	M2:+15.99491	1	b36.a1	0.012000000104308128	30.899999618530273	2	1130.583984375	1130.5877685546875	-0.003800000064074993	-3.3610836502616768
b36	pepb36a6	DaPR130924_VB114_O1940.m	3048	21.030000686645508	IVVFQYSDGK		1	b36.a1	6.900000153109431E-5	42.599998474121094	2	1155.60693359375	1155.6048583984375	0.002099999925121665	1.817230093712199
b36	pepb36a9	DaPR130924_VB114_O1940.m	3068	21.100000381469727	YLLGDMEGR		1	b36.a1	0.004399999976158142	40.400001525878906	2	1053.506103515625	1053.5037841796875	0.002400000113993883	2.2781124757540834
b36	pepb36a4	DaPR130924_VB114_O1940.m	3235	21.68000030517578	GAVYSMVEFNGK		1	b36.a1	8.500000112690032E-4	38.70000076293945	2	1301.6253662109375	1301.619873046875	0.005499999970197678	4.225503992439125
b36	pepb36a1	DaPR130924_VB114_O1940.m	3444	22.43000030517578	ALYYLQIHPQELR		1	b36.a1	0.009100000374019146	32.20000076293945	3	1643.8941650390625	1643.8907470703125	0.0032999999821186066	2.0074326642447238
b36	pepb36a5	DaPR130924_VB114_O1940.m	4050	24.809999465942383	IAVMELFR		1	b36.a1	0.017999999225139618	38.0	2	978.54443359375	978.5444946289062	-9.999999747378752E-5	-0.10219259116235747
b37	pepb37a8	DaPR130924_VB114_O1940.m	636	9.760000228881836	SSPGAGPSDHHSASR		1	b37.a1	1.6999999843392288E-6	44.599998474121094	2	1449.65087890625	1449.64697265625	0.004000000189989805	2.759292617747088
b37	pepb37a9	DaPR130924_VB114_O1940.m	1730	15.960000038146973	YYETPEEER		1	b37.a1	0.0035000001080334187	29.600000381469727	2	1215.5185546875	1215.516845703125	0.0017999999690800905	1.4808515204401522
b37	pepb37a5	DaPR130924_VB114_O1940.m	2526	19.110000610351562	LQAITASSANLR		1	b37.a1	3.9000000106170774E-4	45.29999923706055	2	1244.69091796875	1244.6961669921875	-0.005200000014156103	-4.1777263817899595
b37	pepb37a6	DaPR130924_VB114_O1940.m	2814	20.209999084472656	MVDVMDVNTQK		1	b37.a1	0.0012000000569969416	41.29999923706055	2	1279.60791015625	1279.6025390625	0.005400000140070915	4.220060507247213
b37	pepb37a7	DaPR130924_VB114_O1940.m	3418	22.350000381469727	QLTWLVNR		1	b37.a1	0.024000000208616257	26.799999237060547	2	1029.583251953125	1029.5843505859375	-0.0010999999940395355	-1.0683923016249464
b37	pepb37a4	DaPR130924_VB114_O1940.m	3675	23.299999237060547	IANVTLIDLR		1	b37.a1	1.2999999853491317E-5	41.900001525878906	2	1127.6768798828125	1127.6787109375	-0.0017999999690800905	-1.5961993000503252
b37	pepb37a2	DaPR130924_VB114_O1940.m	3710	23.40999984741211	LAGLDITDATLR		1	b37.a1	6.199999916134402E-6	61.5	2	1258.7025146484375	1258.7005615234375	0.0020000000949949026	1.588940337465371
b37	pepb37a1	DaPR130924_VB114_O1940.m	3935	24.299999237060547	AIVPQALSGIIK		1	b37.a1	0.014000000432133675	46.79999923706055	2	1209.764404296875	1209.7569580078125	0.007499999832361937	6.199592226121754
b37	pepb37a3	DaPR130924_VB114_O1940.m	4216	25.780000686645508	LALTGVPIVQWPK		1	b37.a1	9.999999747378752E-5	42.79999923706055	2	1421.8465576171875	1421.8519287109375	-0.0052999998442828655	-3.727532900762661
b38	pepb38a4	DaPR130924_VB114_O1940.m	1839	16.40999984741211	HLVSAGYVHVNR		1	b38.a1	1.2999999853491317E-5	53.400001525878906	3	1351.7283935546875	1351.723388671875	0.004999999888241291	3.6989815594993893
b38	pepb38a2	DaPR130924_VB114_O1940.m	2506	19.049999237060547	DTLGSWQR		1	b38.a1	0.039000000804662704	37.5	2	962.4741821289062	962.4694213867188	0.004699999932199717	4.883271954165559
b38	pepb38a7	DaPR130924_VB114_O1940.m	2692	19.709999084472656	TQVELVADPETR		1	b38.a1	7.000000186963007E-5	55.29999923706055	2	1357.6981201171875	1357.6961669921875	0.0020000000949949026	1.473083701359828
b38	pepb38a9	DaPR130924_VB114_O1940.m	3157	21.43000030517578	VFPTGPSDWR		1	b38.a1	1.8000000272877514E-4	36.900001525878906	2	1161.5716552734375	1161.5692138671875	0.0024999999441206455	2.152260850472654
b38	pepb38a5	DaPR130924_VB114_O1940.m	3315	21.979999542236328	LVIFTNQMSIGR	M8:+15.99491	1	b38.a1	2.7999999474559445E-7	54.70000076293945	2	1394.75	1394.7464599609375	0.003599999938160181	2.581114232231861
b38	pepb38a3	DaPR130924_VB114_O1940.m	3610	23.049999237060547	EMTDSSHIPVSDMVMYGYR		1	b38.a1	0.020999999716877937	32.0	3	2217.9619140625	2217.9619140625	9.999999747378752E-5	0.045086435812878266
b38	pepb38a8	DaPR130924_VB114_O1940.m	3971	24.450000762939453	VAGFDLDGTLITTR		1	b38.a1	1.700000069604357E-7	62.70000076293945	2	1478.7860107421875	1478.785400390625	6.99999975040555E-4	0.473361432196753
b38	pepb38a1	DaPR130924_VB114_O1940.m	4203	25.729999542236328	ALLSASPEVVVAVGFPGAGK		1	b38.a1	3.400000139208714E-7	40.70000076293945	2	1869.0548095703125	1869.0484619140625	0.006399999838322401	3.4242021909738307
b38	pepb38a6	DaPR130924_VB114_O1940.m	4517	27.950000762939453	LWLESPPGGAPPIFLPSDGQALVLGR		1	b38.a1	6.70000008540228E-5	51.900001525878906	3	2687.459228515625	2687.4560546875	0.0032999999821186066	1.2279270488396261
b39	pepb39a9	DaPR130924_VB114_O1940.m	1811	16.299999237060547	VGQDPVLR		1	b39.a1	0.0034000000450760126	41.5	2	883.5003662109375	883.5	3.000000142492354E-4	0.33955858998215666
b39	pepb39a8	DaPR130924_VB114_O1940.m	2233	18.030000686645508	SLATNEMWR	M7:+15.99491	1	b39.a1	0.017000000923871994	35.29999923706055	2	1123.5203857421875	1123.5205078125	-9.999999747378752E-5	-0.08900593872424101
b39	pepb39a1	DaPR130924_VB114_O1940.m	2731	19.860000610351562	ESETTTSLVLER		1	b39.a1	0.003000000026077032	38.599998474121094	2	1364.6956787109375	1364.6907958984375	0.004900000058114529	3.5905569765996974
b39	pepb39a6	DaPR130924_VB114_O1940.m	2777	20.049999237060547	SGDSEVYQLGDVSQK		1	b39.a1	1.6999999630229468E-8	66.80000305175781	2	1611.7489013671875	1611.7501220703125	-0.0010999999940395355	-0.6824879235166877
b39	pepb39a7	DaPR130924_VB114_O1940.m	2825	20.260000228881836	SLATNEMWR		1	b39.a1	0.006599999964237213	41.599998474121094	2	1107.5274658203125	1107.525634765625	0.0019000000320374966	1.7155359410164581
b39	pepb39a3	DaPR130924_VB114_O1940.m	4259	26.010000228881836	NPVTIFSLATNEMWR	M13:+15.99491	1	b39.a1	4.600000102072954E-5	45.5	2	1794.888671875	1794.884765625	0.004000000189989805	2.2285554296277947
b39	pepb39a5	DaPR130924_VB114_O1940.m	4280	26.149999618530273	QATTIIADNIIFLSDQTK		1	b39.a1	8.800000017572529E-8	58.20000076293945	2	1992.0706787109375	1992.065185546875	0.005499999970197678	2.7609538132095715
b39	pepb39a2	DaPR130924_VB114_O1940.m	4475	27.649999618530273	NPVTIFSLATNEMWR		1	b39.a1	3.199999909497819E-8	58.0	2	1778.8917236328125	1778.8897705078125	0.0019000000320374966	1.0680819371371792
b39	pepb39a4	DaPR130924_VB114_O1940.m	4532	28.010000228881836	QATTIIADNIIFLSDQTK	Q1:-17.02655	1	b39.a1	5.299999884300632E-6	57.099998474121094	2	1975.04296875	1975.0386962890625	0.00430000014603138	2.177172606344742
b40	pepb40a4	DaPR130924_VB114_O1940.m	1417	14.430000305175781	MLDHEYTTK		1	b40.a1	2.8000000384054147E-5	37.70000076293945	2	1137.5299072265625	1137.52490234375	0.004999999888241291	4.395508070143624
b40	pepb40a8	DaPR130924_VB114_O1940.m	2326	18.360000610351562	YIMLNPSSR	M3:+15.99491	1	b40.a1	0.03999999910593033	30.399999618530273	2	1096.5518798828125	1096.5460205078125	0.006000000052154064	5.47172662153792
b40	pepb40a1	DaPR130924_VB114_O1940.m	2415	18.700000762939453	ELTAPDENIPAK		1	b40.a1	0.004600000102072954	32.900001525878906	2	1297.6649169921875	1297.663818359375	0.0010999999940395355	0.8476771706791177
b40	pepb40a5	DaPR130924_VB114_O1940.m	2640	19.530000686645508	NIITNLSK		1	b40.a1	0.020999999716877937	23.700000762939453	2	902.53076171875	902.531005859375	-1.9999999494757503E-4	-0.22159902945067061
b40	pepb40a7	DaPR130924_VB114_O1940.m	2989	20.829999923706055	TYNASITLQQQLK		1	b40.a1	5.199999941396527E-5	45.29999923706055	2	1507.815673828125	1507.8118896484375	0.003800000064074993	2.5202083165433877
b40	pepb40a3	DaPR130924_VB114_O1940.m	3326	22.010000228881836	HLQDLMEGLTAK		1	b40.a1	8.399999933317304E-5	49.599998474121094	2	1355.705078125	1355.69921875	0.005900000222027302	4.351997950893045
b40	pepb40a6	DaPR130924_VB114_O1940.m	3389	22.25	NLQLFMENK		1	b40.a1	5.699999746866524E-4	35.400001525878906	2	1136.5789794921875	1136.5772705078125	0.0017000000225380063	1.4957188276151796
b40	pepb40a2	DaPR130924_VB114_O1940.m	3731	23.5	GPVFAPPYEPLPENVK		1	b40.a1	9.300000237999484E-5	49.400001525878906	2	1753.9195556640625	1753.9163818359375	0.0031999999191612005	1.824488300754426
b41	pepb41a4	DaPR130924_VB114_O1940.m	1840	16.40999984741211	KPEKPLFSSASPQDSSPR		1	b41.a1	0.04600000008940697	39.29999923706055	3	1958.0013427734375	1957.9981689453125	0.003100000089034438	1.5832497385348792
b41	pepb41a1	DaPR130924_VB114_O1940.m	1865	16.530000686645508	DQDMSSPTTMK		1	b41.a1	5.300000193528831E-4	34.900001525878906	2	1240.5152587890625	1240.518798828125	-0.0035000001080334187	-2.821400297472112
b41	pepb41a5	DaPR130924_VB114_O1940.m	3261	21.760000228881836	NPPGYLEDSFVK		1	b41.a1	0.005200000014156103	33.599998474121094	2	1365.6671142578125	1365.6689453125	-0.0017999999690800905	-1.3180353666665565
b41	pepb41a2	DaPR130924_VB114_O1940.m	3404	22.299999237060547	EDFVLTVTGK		1	b41.a1	0.035999998450279236	32.29999923706055	2	1108.58984375	1108.5888671875	0.0010000000474974513	0.9020477086644939
b41	pepb41a3	DaPR130924_VB114_O1940.m	4485	27.729999542236328	LDLVMVILFK	M5:+15.99491	2	b41.a1 b41.a2	0.020999999716877937	38.900001525878906	2	1206.7215576171875	1206.717041015625	0.0044999998062849045	3.7291259287243603
b41	pepb41a8	DaPR130924_VB114_O1940.m	2121	17.579999923706055	SPFNSPSPQDSPR		1	b41.a2	0.02500000037252903	29.899999618530273	2	1415.6461181640625	1415.6553955078125	-0.009200000204145908	-6.498756853779206
b41	pepb41a7	DaPR130924_VB114_O1940.m	2823	20.25	NWTEDMEGGISSPVK	M6:+15.99491	1	b41.a2	1.500000053056283E-7	61.599998474121094	2	1665.74609375	1665.742919921875	0.0031999999191612005	1.9210646978534263
b41	pepb41a6	DaPR130924_VB114_O1940.m	3397	22.260000228881836	NWTEDMEGGISSPVK		1	b41.a2	1.3000000080864993E-6	45.5	2	1649.748779296875	1649.748046875	7.999999797903001E-4	0.48492251971789446
b42	pepb42a4	DaPR130924_VB114_O1940.m	1404	14.350000381469727	NASTVVVSDK		1	b42.a1	0.002300000051036477	29.299999237060547	2	1019.5377807617188	1019.5371704101562	6.000000284984708E-4	0.5885023576502786
b42	pepb42a7	DaPR130924_VB114_O1940.m	1792	16.209999084472656	QSNVAAPGDATPPAEK		1	b42.a1	4.900000058114529E-4	31.299999237060547	2	1552.7637939453125	1552.7606201171875	0.0031999999191612005	2.060845617606979
b42	pepb42a6	DaPR130924_VB114_O1940.m	2160	17.75	PVESPGDPNQLTR		1	b42.a1	5.100000180391362E-6	45.400001525878906	2	1409.7020263671875	1409.702392578125	-3.000000142492354E-4	-0.21281088535331372
b42	pepb42a1	DaPR130924_VB114_O1940.m	2563	19.25	ESPHEPDPEPYEPIPPK		1	b42.a1	0.0017999999690800905	34.5	3	1957.9156494140625	1957.918212890625	-0.0026000000070780516	-1.3279410702449475
b42	pepb42a2	DaPR130924_VB114_O1940.m	3691	23.350000381469727	GGDPFWDGPGDPMR		1	b42.a1	0.0015999999595806003	41.20000076293945	2	1503.6400146484375	1503.632568359375	0.007499999832361937	4.987920579922823
b42	pepb42a8	DaPR130924_VB114_O1940.m	3835	23.8799991607666	STGLELETPSLVPVK		1	b42.a1	0.0024999999441206455	42.20000076293945	2	1569.8765869140625	1569.873779296875	0.00279999990016222	1.7835828186239926
b42	pepb42a5	DaPR130924_VB114_O1940.m	3841	23.90999984741211	PLVLPSPLVTPGSNSQER		1	b42.a1	7.099999947968172E-6	56.0	2	1891.0467529296875	1891.029052734375	0.017999999225139618	9.518626484935345
b42	pepb42a3	DaPR130924_VB114_O1940.m	4339	26.579999923706055	GILQELFLNK		1	b42.a1	0.0020000000949949026	42.20000076293945	2	1174.685791015625	1174.6834716796875	0.002400000113993883	2.043103671631735
b43	pepb43a4	DaPR130924_VB114_O1940.m	1869	16.549999237060547	NGPFINR		1	b43.a1	0.002400000113993883	30.0	2	817.43310546875	817.431884765625	0.0012000000569969416	1.4680122947993484
b43	pepb43a8	DaPR130924_VB114_O1940.m	2776	20.049999237060547	VQVQDVVLK		1	b43.a1	0.010999999940395355	45.400001525878906	2	1027.6162109375	1027.614990234375	0.0012000000569969416	1.1677525808797804
b43	pepb43a1	DaPR130924_VB114_O1940.m	2818	20.229999542236328	EVQQTLEELR		1	b43.a1	0.023000000044703484	36.20000076293945	2	1244.6492919921875	1244.6485595703125	7.999999797903001E-4	0.6427517017867939
b43	pepb43a3	DaPR130924_VB114_O1940.m	2836	20.299999237060547	NAPQISDGSEVVVVK		1	b43.a1	2.6000000070780516E-4	48.900001525878906	2	1541.82177734375	1541.8173828125	0.004399999976158142	2.853775048334129
b43	pepb43a6	DaPR130924_VB114_O1940.m	3287	21.8799991607666	QLLLTSPVPGR		1	b43.a1	0.0031999999191612005	36.900001525878906	2	1180.7042236328125	1180.705322265625	-0.0010000000474974513	-0.8469514184780476
b43	pepb43a2	DaPR130924_VB114_O1940.m	3529	22.760000228881836	ITLDLIR		1	b43.a1	0.03500000014901161	34.29999923706055	2	843.5322265625	843.5302734375	0.0020000000949949026	2.3709879277297676
b43	pepb43a7	DaPR130924_VB114_O1940.m	3967	24.43000030517578	VEVQVLNIDIPR		1	b43.a1	0.0017999999690800905	52.0	2	1394.802734375	1394.8006591796875	0.002199999988079071	1.5772863122770093
b43	pepb43a5	DaPR130924_VB114_O1940.m	4253	25.979999542236328	QLLLTSPVPGR	Q1:-17.02655	1	b43.a1	0.01899999938905239	26.5	2	1163.6744384765625	1163.6787109375	-0.00419999985024333	-3.609243522947725
b44	pepb44a6	DaPR130924_VB114_O1940.m	1304	13.859999656677246	GNDQVAISSK		1	b44.a1	2.300000051036477E-5	41.5	2	1018.518310546875	1018.5167846679688	0.001500000013038516	1.4727297925949334
b44	pepb44a5	DaPR130924_VB114_O1940.m	2260	18.110000610351562	FYEEFDAHGR		1	b44.a1	0.003100000089034438	34.5	3	1270.5516357421875	1270.5491943359375	0.0024999999441206455	1.9676530080578973
b44	pepb44a8	DaPR130924_VB114_O1940.m	3879	24.059999465942383	TDYGLMVFADK		1	b44.a1	2.6000000070780516E-4	47.0	2	1259.598388671875	1259.59814453125	3.9999998989515007E-4	0.31756159028323044
b44	pepb44a3	DaPR130924_VB114_O1940.m	4040	24.760000228881836	AVIMFGVPYVYTQSR	M4:+15.99491	1	b44.a1	5.700000110664405E-5	40.29999923706055	2	1746.8885498046875	1746.8887939453125	-1.9999999494757503E-4	-0.11448925406171914
b44	pepb44a4	DaPR130924_VB114_O1940.m	4179	25.530000686645508	EVPLPAGIYNLDDLK		1	b44.a1	0.003100000089034438	39.0	2	1656.88427734375	1656.8846435546875	-3.9999998989515007E-4	-0.2414169214804166
b44	pepb44a2	DaPR130924_VB114_O1940.m	4209	25.75	AVIMFGVPYVYTQSR		1	b44.a1	3.3999999686784577E-6	47.099998474121094	2	1730.897216796875	1730.8939208984375	0.0034000000450760126	1.9643029558456182
b44	pepb44a7	DaPR130924_VB114_O1940.m	4227	25.829999923706055	LPFLGLALSSR		2	b44.a1 b44.a2	4.5000000682193786E-5	49.099998474121094	2	1173.7020263671875	1173.6993408203125	0.0026000000070780516	2.215218085801156
b44	pepb44a1	DaPR130924_VB114_O1940.m	4529	28.0	AKAYPLEVTKLI	A1:+42.01056	1	b44.a2	0.009399999864399433	31.200000762939453	2	1387.8250732421875	1387.8199462890625	0.005200000014156103	3.7468837568306714
b45	pepb45a3	DaPR130924_VB114_O1940.m	624	9.649999618530273	NHLNTHTGTR		1	b45.a1	0.0035000001080334187	29.700000762939453	2	1150.571533203125	1150.5716552734375	-0.0	-0.0
b45	pepb45a6	DaPR130924_VB114_O1940.m	844	11.329999923706055	VVGNMKPPKPTK	M5:+15.99491	1	b45.a1	0.006200000178068876	32.70000076293945	2	1311.7437744140625	1311.7457275390625	-0.0019000000320374966	-1.4484514735962168
b45	pepb45a7	DaPR130924_VB114_O1940.m	1423	14.460000038146973	YALIQHQK		1	b45.a1	2.6000000070780516E-4	41.400001525878906	2	1000.559326171875	1000.5579223632812	0.00139999995008111	1.3992192943456598
b45	pepb45a1	DaPR130924_VB114_O1940.m	1631	15.550000190734863	DPDYQPPAK		1	b45.a1	0.014000000432133675	29.899999618530273	2	1030.4761962890625	1030.484375	-0.008200000040233135	-7.95742297425241
b45	pepb45a5	DaPR130924_VB114_O1940.m	3171	21.459999084472656	QLLDMHFK	M5:+15.99491 - Q1:-17.02655	1	b45.a1	3.600000054575503E-4	40.29999923706055	2	1030.5035400390625	1030.5030517578125	5.000000237487257E-4	0.4851999447219832
b45	pepb45a4	DaPR130924_VB114_O1940.m	3873	24.030000686645508	QLLDMHFK	Q1:-17.02655	1	b45.a1	0.01600000075995922	35.79999923706055	2	1014.5071411132812	1014.5081176757812	-0.0010000000474974513	-0.9856994045433882
b45	pepb45a2	DaPR130924_VB114_O1940.m	4537	28.030000686645508	MEGDAVEAIVEESETFIK	M1:+15.99491 - M1:+42.01057	1	b45.a1	4.799999878741801E-4	31.100000381469727	2	2054.94873046875	2054.947998046875	8.999999845400453E-4	0.4379672796564439
b46	pepb46a2	DaPR130924_VB114_O1940.m	957	12.010000228881836	AIGSTSKPQESPK		1	b46.a1	7.79999973019585E-5	59.5	2	1329.7015380859375	1329.7012939453125	3.000000142492354E-4	0.22561459149905413
b46	pepb46a1	DaPR130924_VB114_O1940.m	1321	13.949999809265137	AGPEELGK		1	b46.a1	0.005900000222027302	35.29999923706055	2	800.4154663085938	800.415283203125	1.9999999494757503E-4	0.24987028501905822
b46	pepb46a5	DaPR130924_VB114_O1940.m	1596	15.359999656677246	TPATAPVPAR		1	b46.a1	6.600000197067857E-4	50.20000076293945	2	980.552978515625	980.5527954101562	1.9999999494757503E-4	0.20396657465436815
b46	pepb46a6	DaPR130924_VB114_O1940.m	2070	17.3799991607666	TPSKPPAQLSPSVPK		1	b46.a1	0.0013000000035390258	40.29999923706055	2	1533.8616943359375	1533.8638916015625	-0.002199999988079071	-1.434286314532101
b46	pepb46a7	DaPR130924_VB114_O1940.m	2736	19.8799991607666	YSQVLGLGGR		1	b46.a1	0.002300000051036477	53.20000076293945	2	1049.57568359375	1049.57421875	0.001500000013038516	1.4291509702143357
b46	pepb46a4	DaPR130924_VB114_O1940.m	3617	23.059999465942383	LLPHQLYGVVPQA		1	b46.a1	0.007899999618530273	33.400001525878906	2	1434.812255859375	1434.810791015625	0.001500000013038516	1.0454340198938337
b46	pepb46a3	DaPR130924_VB114_O1940.m	4071	24.93000030517578	DSPFGLSFVR		1	b46.a1	8.399999933317304E-5	43.0	2	1124.5767822265625	1124.5738525390625	0.002899999963119626	2.5787545714067663
b47	pepb47a5	DaPR130924_VB114_O1940.m	1358	14.109999656677246	TTLEGHLAK		1	b47.a1	1.8000000272877514E-4	37.900001525878906	2	969.5375366210938	969.5368041992188	6.99999975040555E-4	0.7219942265303837
b47	pepb47a7	DaPR130924_VB114_O1940.m	1503	14.850000381469727	VQAQAEQGQQELK		1	b47.a1	7.700000423938036E-6	53.099998474121094	2	1456.73974609375	1456.739501953125	3.000000142492354E-4	0.20593936928806425
b47	pepb47a1	DaPR130924_VB114_O1940.m	2230	18.010000228881836	AGPGSEELTVTNAR		1	b47.a1	1.4999999621068127E-5	50.5	2	1401.6983642578125	1401.697265625	0.0010999999940395355	0.784762887833029
b47	pepb47a6	DaPR130924_VB114_O1940.m	2558	19.229999542236328	VPSLTTVPQTQGQTTAQK		1	b47.a1	0.02800000086426735	32.70000076293945	2	1885.0062255859375	1885.0030517578125	0.0032999999821186066	1.750660286221433
b47	pepb47a4	DaPR130924_VB114_O1940.m	3057	21.059999465942383	QETVAQAALLTER		1	b47.a1	7.399999885819852E-4	37.0	2	1429.76953125	1429.7650146484375	0.004600000102072954	3.2173119743065195
b47	pepb47a2	DaPR130924_VB114_O1940.m	3125	21.299999237060547	LSTQEGLVQELQK		1	b47.a1	0.01899999938905239	34.400001525878906	2	1472.800048828125	1472.7958984375	0.00419999985024333	2.851718866612231
b47	pepb47a3	DaPR130924_VB114_O1940.m	3416	22.329999923706055	LTYLLQNSLGGSAK		1	b47.a1	0.005900000222027302	34.900001525878906	2	1464.80908203125	1464.80615234375	0.003000000026077032	2.0480525844849224
b48	pepb48a2	DaPR130924_VB114_O1940.m	2441	18.799999237060547	FDETEQALANER		1	b48.a1	2.699999895412475E-4	48.900001525878906	2	1422.6544189453125	1422.6500244140625	0.0044999998062849045	3.1631109050437685
b48	pepb48a1	DaPR130924_VB114_O1940.m	2539	19.15999984741211	DMAAPGTSSVPAPTAGNAEK		1	b48.a1	1.8999999156221747E-5	40.0	2	1871.8841552734375	1871.880859375	0.0034000000450760126	1.8163549394971827
b48	pepb48a7	DaPR130924_VB114_O1940.m	3074	21.110000610351562	VTYVVLDEADR		1	b48.a1	3.900000137946336E-6	49.29999923706055	2	1279.654541015625	1279.6533203125	0.0013000000035390258	1.0159001527238307
b48	pepb48a3	DaPR130924_VB114_O1940.m	3374	22.200000762939453	GYAYTFITEDQAR		1	b48.a1	0.013000000268220901	34.79999923706055	2	1534.7208251953125	1534.7176513671875	0.0031999999191612005	2.085074030594822
b48	pepb48a4	DaPR130924_VB114_O1940.m	3532	22.760000228881836	QTVMFSATFPR		1	b48.a1	0.005200000014156103	25.700000762939453	2	1284.637939453125	1284.640869140625	-0.003000000026077032	-2.3352830336807795
b48	pepb48a5	DaPR130924_VB114_O1940.m	4013	24.649999618530273	SLEEGEGPIAVIMTPTR		1	b48.a1	2.099999996119095E-8	54.79999923706055	2	1799.9244384765625	1799.921142578125	0.0032999999821186066	1.8334136446621419
b48	pepb48a6	DaPR130924_VB114_O1940.m	4519	27.959999084472656	TIAFLLPMFR		1	b48.a1	0.014999999664723873	33.599998474121094	2	1208.6883544921875	1208.6864013671875	0.0020000000949949026	1.6546890018226668
b49	pepb49a7	DaPR130924_VB114_O1940.m	2493	19.0	TEYEEAQDAIVK		1	b49.a1	3.7000001611886546E-5	53.900001525878906	2	1395.667236328125	1395.6641845703125	0.003000000026077032	2.149514230746454
b49	pepb49a4	DaPR130924_VB114_O1940.m	2624	19.479999542236328	NLQSVVLSK		1	b49.a1	0.01899999938905239	42.70000076293945	2	987.5843505859375	987.5836791992188	6.000000284984708E-4	0.607543483287391
b49	pepb49a6	DaPR130924_VB114_O1940.m	3409	22.309999465942383	PSFDPNLSELR		1	b49.a1	4.600000102072954E-5	52.099998474121094	2	1274.6378173828125	1274.637939453125	-9.999999747378752E-5	-0.07845364897634527
b49	pepb49a5	DaPR130924_VB114_O1940.m	3481	22.559999465942383	NNSFVNEIISR		1	b49.a1	2.800000074785203E-4	48.400001525878906	2	1292.663330078125	1292.6597900390625	0.003599999938160181	2.7849554584283878
b49	pepb49a2	DaPR130924_VB114_O1940.m	3683	23.309999465942383	LDSSAQFGYYFR		1	b49.a1	1.8000000272877514E-4	46.099998474121094	2	1453.6729736328125	1453.675048828125	-0.002099999925121665	-1.4446144114632582
b49	pepb49a1	DaPR130924_VB114_O1940.m	4194	25.65999984741211	DSLIIIDELGR		1	b49.a1	2.699999895412475E-4	53.29999923706055	2	1243.6904296875	1243.689697265625	7.999999797903001E-4	0.6432472517454951
b49	pepb49a3	DaPR130924_VB114_O1940.m	4368	26.799999237060547	LYQGINQLPNVIQALEK		1	b49.a1	3.099999958067201E-5	51.29999923706055	2	1941.0804443359375	1941.080810546875	-3.000000142492354E-4	-0.15455307817128655
b50	pepb50a5	DaPR130924_VB114_O1940.m	3069	21.100000381469727	NQVAMNPTNTVFDAK		1	b50.a1	2.399999914359796E-7	62.70000076293945	2	1649.80224609375	1649.795654296875	0.0066999997943639755	4.061108887584894
b50	pepb50a6	DaPR130924_VB114_O1940.m	3342	22.079999923706055	NSLESYAFNMK		1	b50.a1	2.5999999706982635E-5	42.0	2	1303.602783203125	1303.59912109375	0.003700000001117587	2.838295869679017
b50	pepb50a4	DaPR130924_VB114_O1940.m	3716	23.450000762939453	IINEPTAAAIAYGLDK		3	b50.a1 b50.a2 b50.a3	8.69999985297909E-6	67.80000305175781	2	1659.8978271484375	1659.8956298828125	0.002199999988079071	1.325384529287778
b50	pepb50a1	DaPR130924_VB114_O1940.m	3722	23.459999084472656	DAGTIAGLNVLR		1	b50.a1	7.399999885819852E-4	48.900001525878906	2	1199.67578125	1199.6746826171875	0.0010999999940395355	0.9169152354201527
b50	pepb50a3	DaPR130924_VB114_O1940.m	3800	23.729999542236328	FEELNADLFR		1	b50.a1	1.8000000272877514E-4	42.20000076293945	2	1253.6136474609375	1253.616455078125	-0.00279999990016222	-2.2335379284629164
b50	pepb50a7	DaPR130924_VB114_O1940.m	2677	19.65999984741211	TWNDPSVQQDIK		1	b50.a2	8.500000112690032E-4	39.70000076293945	2	1430.697998046875	1430.6915283203125	0.006599999964237213	4.6131537327168415
b50	pepb50a2	DaPR130924_VB114_O1940.m	3984	24.510000228881836	DAGVIAGLNVLR		1	b50.a3	0.005799999926239252	41.0	2	1197.697265625	1197.6954345703125	0.0019000000320374966	1.5863799570373618
b51	pepb51a1	DaPR130924_VB114_O1940.m	2528	19.110000610351562	AETNDSYHIILK		1	b51.a1	0.0010000000474974513	37.5	2	1403.71728515625	1403.7169189453125	3.9999998989515007E-4	0.2849577322154751
b51	pepb51a5	DaPR130924_VB114_O1940.m	3192	21.549999237060547	LHDETLTYLNQGQSYEIR		2	b51.a1 b51.a2	6.800000278417428E-7	66.69999694824219	3	2180.064697265625	2180.062255859375	0.002400000113993883	1.1008860446729807
b51	pepb51a4	DaPR130924_VB114_O1940.m	4012	24.649999618530273	LFTNFSGADLLK		1	b51.a1	0.017999999225139618	36.400001525878906	2	1325.7149658203125	1325.71044921875	0.004600000102072954	3.4698377045936124
b51	pepb51a2	DaPR130924_VB114_O1940.m	4250	25.959999084472656	ANPTQLNTVEFLWDPAK		1	b51.a1	3.9999998989515007E-5	54.29999923706055	2	1943.99169921875	1943.986572265625	0.005200000014156103	2.6749156029898637
b51	pepb51a6	DaPR130924_VB114_O1940.m	4431	27.309999465942383	SMSDVLALPIFK		2	b51.a1 b51.a2	0.0013000000035390258	36.5	2	1320.72607421875	1320.7236328125	0.0024999999441206455	1.8929016502845941
b51	pepb51a3	DaPR130924_VB114_O1940.m	3961	24.399999618530273	LFSNFSGADLLK		1	b51.a2	0.0032999999821186066	38.400001525878906	2	1311.698974609375	1311.69482421875	0.00430000014603138	3.2782016568468775
b51	pepb51a7	DaPR130924_VB114_O1940.m	4313	26.3799991607666	TNPSQLNAVEFLWDPAK		1	b51.a2	1.2000000424450263E-6	58.900001525878906	2	1929.974609375	1929.970947265625	0.003700000001117587	1.9171273051336508
b52	pepb52a4	DaPR130924_VB114_O1940.m	660	9.949999809265137	NSSNKPAVTTK		1	b52.a1	2.5999999706982635E-5	43.20000076293945	2	1146.6121826171875	1146.61181640625	5.000000237487257E-4	0.4360673914174745
b52	pepb52a6	DaPR130924_VB114_O1940.m	822	11.199999809265137	VAGGAAPSKPASAK		1	b52.a1	0.0012000000569969416	41.099998474121094	2	1211.6767578125	1211.6746826171875	0.002099999925121665	1.7331384036065827
b52	pepb52a1	DaPR130924_VB114_O1940.m	1264	13.65999984741211	ANGTSALTAQNGK		1	b52.a1	0.014999999664723873	33.20000076293945	2	1232.622802734375	1232.6234130859375	-5.000000237487257E-4	-0.40563891488719117
b52	pepb52a5	DaPR130924_VB114_O1940.m	1453	14.600000381469727	VADNSFDAK		1	b52.a1	0.0019000000320374966	34.5	2	966.4542846679688	966.453125	0.0010999999940395355	1.1381824587090403
b52	pepb52a3	DaPR130924_VB114_O1940.m	1662	15.65999984741211	GAAGDWGER		1	b52.a1	9.200000204145908E-4	45.099998474121094	2	918.4080200195312	918.4067993164062	0.0012000000569969416	1.306610597711311
b52	pepb52a2	DaPR130924_VB114_O1940.m	1918	16.75	DNQLSEVANK		1	b52.a1	0.014999999664723873	41.29999923706055	2	1117.5467529296875	1117.548828125	-0.0020000000949949026	-1.789631060998436
b53	pepb53a2	DaPR130924_VB114_O1940.m	618	9.600000381469727	MHVEHER		1	b53.a1	0.0035000001080334187	30.700000762939453	2	937.4295043945312	937.4312744140625	-0.0017999999690800905	-1.9201407273351028
b53	pepb53a5	DaPR130924_VB114_O1940.m	674	10.029999732971191	SKDQDDQKPGPSER		1	b53.a1	0.0017999999690800905	34.599998474121094	3	1586.739013671875	1586.7408447265625	-0.0019000000320374966	-1.197423031210189
b53	pepb53a3	DaPR130924_VB114_O1940.m	1870	16.549999237060547	MQAQWER		1	b53.a1	0.03400000184774399	32.0	2	948.4393920898438	948.4359741210938	0.0032999999821186066	3.479412498220224
b53	pepb53a6	DaPR130924_VB114_O1940.m	2579	19.309999465942383	SWQGTADGGMMDR		1	b53.a1	6.8999997893115506E-6	40.70000076293945	2	1411.572509765625	1411.5732421875	-7.999999797903001E-4	-0.56674351417327
b53	pepb53a1	DaPR130924_VB114_O1940.m	3222	21.6299991607666	ADSLLAVVK		1	b53.a1	3.099999958067201E-5	39.5	2	915.5521240234375	915.5513916015625	6.99999975040555E-4	0.7645665567894052
b53	pepb53a4	DaPR130924_VB114_O1940.m	3548	22.829999923706055	NFWVSGLSSTTR		1	b53.a1	9.100000170292333E-5	49.599998474121094	2	1354.6741943359375	1354.6754150390625	-0.0012000000569969416	-0.8858210931379006
b54	pepb54a6	DaPR130924_VB114_O1940.m	1136	12.960000038146973	TSGQTFANSNSSR		1	b54.a1	5.200000014156103E-4	43.70000076293945	2	1356.6142578125	1356.6142578125	0.0	0.0
b54	pepb54a1	DaPR130924_VB114_O1940.m	1166	13.130000114440918	AESALAQQAK		1	b54.a1	0.0012000000569969416	52.0	2	1016.5381469726562	1016.5374755859375	6.000000284984708E-4	0.5902389660082406
b54	pepb54a3	DaPR130924_VB114_O1940.m	1512	14.899999618530273	GSSSANPVNSVR		1	b54.a1	9.200000204145908E-4	40.29999923706055	2	1174.58251953125	1174.58154296875	0.0010999999940395355	0.9365037281781987
b54	pepb54a4	DaPR130924_VB114_O1940.m	2576	19.299999237060547	LAMQLEEQASR		1	b54.a1	5.600000149570405E-4	60.0	2	1275.63818359375	1275.6365966796875	0.0015999999595806003	1.2542756798802945
b54	pepb54a2	DaPR130924_VB114_O1940.m	3149	21.399999618530273	DNLPLQENVTIQK		1	b54.a1	0.013000000268220901	29.700000762939453	2	1511.8072509765625	1511.8067626953125	5.000000237487257E-4	0.3307301145136463
b54	pepb54a5	DaPR130924_VB114_O1940.m	3611	23.049999237060547	QQVQVVGLQEHLVNSADDVIK		1	b54.a1	0.01899999938905239	39.900001525878906	3	2319.234619140625	2319.230712890625	0.004000000189989805	1.7247099082282829
b55	pepb55a6	DaPR130924_VB114_O1940.m	1013	12.3100004196167	VSVAAGSEEDHK		1	b55.a1	0.014999999664723873	22.700000762939453	3	1228.5826416015625	1228.580810546875	0.0017999999690800905	1.4651050656398101
b55	pepb55a1	DaPR130924_VB114_O1940.m	1986	17.030000686645508	AAETIIDTK		1	b55.a1	0.009999999776482582	34.20000076293945	2	961.5213012695312	961.5205078125	7.999999797903001E-4	0.8320155142715926
b55	pepb55a3	DaPR130924_VB114_O1940.m	2475	18.90999984741211	FTLYENK		1	b55.a1	0.032999999821186066	31.200000762939453	2	914.4633178710938	914.4622192382812	0.0010999999940395355	1.2028927722741805
b55	pepb55a2	DaPR130924_VB114_O1940.m	2715	19.799999237060547	AVLVQFSNGK		1	b55.a1	0.0013000000035390258	42.5	2	1062.5975341796875	1062.5946044921875	0.002899999963119626	2.729168726115951
b55	pepb55a5	DaPR130924_VB114_O1940.m	3225	21.649999618530273	LSYVGNNFGTGALK		1	b55.a1	8.199999967928306E-8	58.5	2	1440.7420654296875	1440.7486572265625	-0.006500000134110451	-4.511543426750738
b55	pepb55a4	DaPR130924_VB114_O1940.m	3830	23.860000610351562	LGTLSLPLPPAQTSDR		1	b55.a1	3.3999999868683517E-4	37.599998474121094	2	1665.91943359375	1665.9173583984375	0.0020000000949949026	1.2005398016367643
b56	pepb56a5	DaPR130924_VB114_O1940.m	969	12.0600004196167	YEEEEEQSR		1	b56.a1	0.008500000461935997	32.79999923706055	2	1198.4857177734375	1198.486328125	-5.000000237487257E-4	-0.41719293079543296
b56	pepb56a3	DaPR130924_VB114_O1940.m	1892	16.65999984741211	EGSLVINSK		1	b56.a1	0.02500000037252903	26.600000381469727	2	946.5214233398438	946.5208129882812	6.000000284984708E-4	0.6339005125562932
b56	pepb56a1	DaPR130924_VB114_O1940.m	2821	20.229999542236328	AASITSEVFNK		1	b56.a1	1.4000000373926014E-4	40.5	2	1166.5982666015625	1166.6055908203125	-0.007300000172108412	-6.257470587789083
b56	pepb56a6	DaPR130924_VB114_O1940.m	3077	21.1299991607666	YTEGVQSLNWTK		1	b56.a1	1.5999999595806003E-4	34.79999923706055	2	1425.70947265625	1425.7012939453125	0.008200000040233135	5.751555445069037
b56	pepb56a4	DaPR130924_VB114_O1940.m	3773	23.6299991607666	NEGNIFPNPEATFVK		1	b56.a1	0.0013000000035390258	40.099998474121094	2	1676.828125	1676.8282470703125	-9.999999747378752E-5	-0.05963639844957499
b56	pepb56a2	DaPR130924_VB114_O1940.m	3885	24.079999923706055	APGEQTVPALNLQNAFR		1	b56.a1	1.900000061141327E-4	34.70000076293945	2	1825.955322265625	1825.9559326171875	-6.000000284984708E-4	-0.32859502126016593
b57	pepb57a1	DaPR130924_VB114_O1940.m	2257	18.110000610351562	GGPSPGDVEAIK		1	b57.a1	0.00839999970048666	38.099998474121094	2	1126.5755615234375	1126.5743408203125	0.0013000000035390258	1.1539407178335286
b57	pepb57a6	DaPR130924_VB114_O1940.m	2716	19.799999237060547	TFNPGAGLPTDK		1	b57.a1	2.100000074278796E-6	47.20000076293945	2	1217.61962890625	1217.616455078125	0.0031999999191612005	2.628085310292461
b57	pepb57a2	DaPR130924_VB114_O1940.m	2737	19.8799991607666	GLLQSGQIPGR		1	b57.a1	3.9999998989515007E-4	40.20000076293945	2	1125.6397705078125	1125.637939453125	0.0019000000320374966	1.687931763352419
b57	pepb57a4	DaPR130924_VB114_O1940.m	2965	20.729999542236328	NAIANASTLAEVER		1	b57.a1	3.199999909497819E-8	61.900001525878906	2	1458.757080078125	1458.755126953125	0.0020000000949949026	1.371032093078066
b57	pepb57a5	DaPR130924_VB114_O1940.m	3955	24.3799991607666	SLTYLSILR		1	b57.a1	1.5999999959603883E-5	41.29999923706055	2	1065.632080078125	1065.6307373046875	0.00139999995008111	1.3137758710133929
b57	pepb57a3	DaPR130924_VB114_O1940.m	4091	25.030000686645508	LTAELIEQAAQYTNAVR		1	b57.a1	4.300000000512227E-6	56.5	2	1890.98974609375	1890.992431640625	-0.0026000000070780516	-1.3749394040791012
b58	pepb58a6	DaPR130924_VB114_O1940.m	2960	20.709999084472656	SNTVVIMNMQGQIVR	M7:+15.99491	1	b58.a1	0.00430000014603138	32.099998474121094	2	1705.8662109375	1705.872802734375	-0.006500000134110451	-3.8103662381459396
b58	pepb58a1	DaPR130924_VB114_O1940.m	3743	23.530000686645508	AAIAQALAGEVSVVPPSR		1	b58.a1	0.017000000923871994	36.900001525878906	3	1735.9727783203125	1735.970458984375	0.002199999988079071	1.2673026644509695
b58	pepb58a2	DaPR130924_VB114_O1940.m	3797	23.729999542236328	DSSQILSASFDQTIR		1	b58.a1	9.100000170292333E-6	45.29999923706055	2	1667.82470703125	1667.8238525390625	7.999999797903001E-4	0.479666949583672
b58	pepb58a3	DaPR130924_VB114_O1940.m	3806	23.760000228881836	LMALLGQALK		1	b58.a1	1.5999999902760464E-7	56.900001525878906	2	1057.647216796875	1057.6441650390625	0.003000000026077032	2.8364927687812957
b58	pepb58a4	DaPR130924_VB114_O1940.m	3836	23.8799991607666	SIEIESSDVIR	S1:+42.01057	1	b58.a1	4.900000058114529E-4	45.900001525878906	2	1289.6585693359375	1289.6588134765625	-9.999999747378752E-5	-0.07753988607592675
b58	pepb58a5	DaPR130924_VB114_O1940.m	4124	25.25	SLGSTAGTDITVNSVILLPK		1	b58.a1	7.900000014160469E-7	45.900001525878906	2	1986.1129150390625	1986.1121826171875	7.999999797903001E-4	0.40279697531289743
b59	pepb59a2	DaPR130924_VB114_O1940.m	702	10.210000038146973	RLQEETGAK		1	b59.a1	1.1999999696854502E-4	40.400001525878906	2	1031.5487060546875	1031.54833984375	3.000000142492354E-4	0.2908249692832396
b59	pepb59a4	DaPR130924_VB114_O1940.m	1078	12.630000114440918	SGSMDPSGAHPSVR	M4:+15.99491	1	b59.a1	0.0026000000070780516	44.599998474121094	2	1400.625732421875	1400.6226806640625	0.003100000089034438	2.213301363622548
b59	pepb59a4	DaPR130924_VB114_O1940.m	1074	12.609999656677246	SGSMDPSGAHPSVR	M4:+15.99491	1	b59.a1	0.00139999995008111	33.79999923706055	3	1400.62353515625	1400.6226806640625	7.999999797903001E-4	0.5711745146173162
b59	pepb59a3	DaPR130924_VB114_O1940.m	1492	14.779999732971191	SGSMDPSGAHPSVR		1	b59.a1	1.7999999499807018E-6	53.099998474121094	2	1384.6314697265625	1384.6278076171875	0.003700000001117587	2.672198247617845
b59	pepb59a1	DaPR130924_VB114_O1940.m	3350	22.100000381469727	KDDEENYLDLFSHK		1	b59.a1	0.003700000001117587	36.900001525878906	3	1752.8140869140625	1752.807861328125	0.006099999882280827	3.480130376445698
b60	pepb60a2	DaPR130924_VB114_O1940.m	880	11.550000190734863	RLPEESGGR		1	b60.a1	0.005200000014156103	39.099998474121094	2	1000.5191040039062	1000.5175170898438	0.0015999999595806003	1.5991723605544077
b60	pepb60a4	DaPR130924_VB114_O1940.m	940	11.880000114440918	SSSSSAASDTATSTQR		1	b60.a1	1.1000000085914508E-5	47.900001525878906	2	1543.6790771484375	1543.6834716796875	-0.00430000014603138	-2.785545239629038
b60	pepb60a3	DaPR130924_VB114_O1940.m	1429	14.479999542236328	SSGAASSAPGGGDGAEYK		1	b60.a1	4.0000000467443897E-7	44.599998474121094	2	1568.680419921875	1568.6827392578125	-0.002300000051036477	-1.4661983545026265
b60	pepb60a5	DaPR130924_VB114_O1940.m	1442	14.550000190734863	SSSSSAASDTATSTQRPLR		1	b60.a1	2.300000051036477E-4	30.399999618530273	3	1909.9339599609375	1909.9210205078125	0.013000000268220901	6.806564317913232
b60	pepb60a1	DaPR130924_VB114_O1940.m	3129	21.309999465942383	QAAGVISLPVGGNK		1	b60.a1	0.0013000000035390258	37.20000076293945	2	1310.74755859375	1310.7430419921875	0.0044999998062849045	3.4331670374121472
b61	pepb61a4	DaPR130924_VB114_O1940.m	1173	13.15999984741211	MEGGTENDLR	M1:+15.99491	1	b61.a1	0.0017000000225380063	37.70000076293945	2	1137.4874267578125	1137.4844970703125	0.003000000026077032	2.6373986052590483
b61	pepb61a1	DaPR130924_VB114_O1940.m	1356	14.109999656677246	ESLSEEEAQK		1	b61.a1	0.012000000104308128	39.20000076293945	2	1149.529296875	1149.52734375	0.0019000000320374966	1.6528532725800995
b61	pepb61a5	DaPR130924_VB114_O1940.m	1981	17.010000228881836	VALSEPQPER		1	b61.a1	8.59999970998615E-4	37.599998474121094	2	1125.594482421875	1125.59033203125	0.00419999985024333	3.7313751999486118
b61	pepb61a3	DaPR130924_VB114_O1940.m	4148	25.360000610351562	LGSIAEIDLGVPPPVMK		1	b61.a1	2.9999999242136255E-5	50.5	2	1735.971923828125	1735.9666748046875	0.0052999998442828655	3.053053910081059
b61	pepb61a2	DaPR130924_VB114_O1940.m	4260	26.030000686645508	EVAFFNNFLTDAK		1	b61.a1	5.2999999752501026E-5	45.70000076293945	2	1515.7520751953125	1515.7481689453125	0.0038999998942017555	2.5729867098671493
b62	pepb62a2	DaPR130924_VB114_O1940.m	1146	13.029999732971191	QSSGASSSSFSSSR		1	b62.a1	3.2000000373955118E-6	45.0	2	1361.5950927734375	1361.5931396484375	0.0019000000320374966	1.3954242105891304
b62	pepb62a5	DaPR130924_VB114_O1940.m	1258	13.630000114440918	VGSTSENITQK		1	b62.a1	0.01600000075995922	45.400001525878906	2	1163.591552734375	1163.5906982421875	8.999999845400453E-4	0.7734678404525377
b62	pepb62a3	DaPR130924_VB114_O1940.m	3161	21.43000030517578	SPILVATAVAAR		1	b62.a1	1.1000000085914508E-5	53.0	2	1168.706298828125	1168.705322265625	0.0010999999940395355	0.9412124451586317
b62	pepb62a1	DaPR130924_VB114_O1940.m	3678	23.299999237060547	LEQELFSGGNTGINFEK		1	b62.a1	1.8000000272877514E-4	40.29999923706055	2	1882.9295654296875	1882.9189453125	0.010999999940395355	5.841993341125862
b62	pepb62a4	DaPR130924_VB114_O1940.m	4056	24.850000381469727	VGNLGLATSFFNER		1	b62.a1	0.013000000268220901	30.600000381469727	2	1524.784423828125	1524.7808837890625	0.0035000001080334187	2.2954118491674422
b63	pepb63a2	DaPR130924_VB114_O1940.m	2472	18.90999984741211	LSHETVTIELK		1	b63.a1	0.002899999963119626	42.29999923706055	3	1269.70751953125	1269.705322265625	0.002199999988079071	1.7326854896957158
b63	pepb63a2	DaPR130924_VB114_O1940.m	2476	18.90999984741211	LSHETVTIELK		1	b63.a1	7.199999799922807E-6	44.0	2	1269.7073974609375	1269.705322265625	0.002099999925121665	1.653927008334884
b63	pepb63a3	DaPR130924_VB114_O1940.m	2672	19.649999618530273	NGTQVHGTITGVDVSMNTHLK		1	b63.a1	0.03200000151991844	37.29999923706055	3	2209.105712890625	2209.103515625	0.002300000051036477	1.041146345007631
b63	pepb63a4	DaPR130924_VB114_O1940.m	2996	20.850000381469727	NREPVQLETLSIR		1	b63.a1	8.800000068731606E-5	32.400001525878906	2	1554.8619384765625	1554.8603515625	0.0017000000225380063	1.093345792006114
b63	pepb63a1	DaPR130924_VB114_O1940.m	3427	22.3799991607666	EPVQLETLSIR		1	b63.a1	0.039000000804662704	34.29999923706055	2	1284.718505859375	1284.7161865234375	0.002300000051036477	1.790278720828211
b64	pepb64a5	DaPR130924_VB114_O1940.m	1824	16.350000381469727	VGVGHAGEWAR		1	b64.a1	3.5000000934815034E-5	38.0	2	1138.5716552734375	1138.5755615234375	-0.0038999998942017555	-3.4253325172230777
b64	pepb64a4	DaPR130924_VB114_O1940.m	2609	19.40999984741211	IVETEAYLGPEDEAAHSR		1	b64.a1	0.010999999940395355	42.099998474121094	3	1986.9420166015625	1986.9407958984375	0.0013000000035390258	0.6542721384666135
b64	pepb64a2	DaPR130924_VB114_O1940.m	2954	20.700000762939453	GPLEPSEPAVVAAAR		1	b64.a1	2.8000000384054147E-5	41.29999923706055	2	1463.790771484375	1463.78564453125	0.005100000184029341	3.484116819346538
b64	pepb64a1	DaPR130924_VB114_O1940.m	3822	23.829999923706055	ALEPLEGLETMR		1	b64.a1	3.9000000106170774E-4	44.70000076293945	2	1358.700439453125	1358.6988525390625	0.0015999999595806003	1.1775971964579255
b64	pepb64a3	DaPR130924_VB114_O1940.m	4334	26.549999237060547	LGLEFFDQPAVPLAR		1	b64.a1	7.399999885819852E-4	48.099998474121094	2	1672.907470703125	1672.9061279296875	0.00139999995008111	0.8368670104721813
b65	pepb65a2	DaPR130924_VB114_O1940.m	1773	16.1299991607666	IAQGVSGSIQDK		1	b65.a1	3.999999989900971E-6	55.0	2	1202.6373291015625	1202.637939453125	-6.000000284984708E-4	-0.4989032931817439
b65	pepb65a5	DaPR130924_VB114_O1940.m	3184	21.510000228881836	YPHLQVIGGNVVTAAQAK		1	b65.a1	0.02199999988079071	33.29999923706055	3	1866.0347900390625	1866.0240478515625	0.010999999940395355	5.894886485016177
b65	pepb65a4	DaPR130924_VB114_O1940.m	3396	22.260000228881836	NLIDAGVDGLR		1	b65.a1	0.04399999976158142	40.70000076293945	2	1142.615966796875	1142.6168212890625	-7.999999797903001E-4	-0.7001472102325316
b65	pepb65a1	DaPR130924_VB114_O1940.m	3831	23.860000610351562	FGVPIIADGGIQTVGHVVK		1	b65.a1	0.03700000047683716	30.700000762939453	3	1907.076416015625	1907.0753173828125	0.0010999999940395355	0.576799449928977
b65	pepb65a3	DaPR130924_VB114_O1940.m	3922	24.229999542236328	IELVVAPAGVTLK		1	b65.a1	0.002199999988079071	38.599998474121094	2	1309.8123779296875	1309.8094482421875	0.003000000026077032	2.2904095172798935
b66	pepb66a1	DaPR130924_VB114_O1940.m	2773	20.049999237060547	DIIGVAETGSGK		1	b66.a1	0.0013000000035390258	46.29999923706055	2	1146.6053466796875	1146.6004638671875	0.004900000058114529	4.273502595305162
b66	pepb66a5	DaPR130924_VB114_O1940.m	3076	21.110000610351562	LIDVLENR		1	b66.a1	8.800000068731606E-4	39.400001525878906	2	971.5548706054688	971.5524291992188	0.002400000113993883	2.4702733911869603
b66	pepb66a2	DaPR130924_VB114_O1940.m	3181	21.5	DILVATDVAGR		1	b66.a1	0.014000000432133675	56.5	2	1129.6240234375	1129.62158203125	0.0024999999441206455	2.213130471201891
b66	pepb66a3	DaPR130924_VB114_O1940.m	3195	21.549999237060547	ELAQQIEEETIK		1	b66.a1	0.006399999838322401	43.599998474121094	2	1430.739501953125	1430.7376708984375	0.0017999999690800905	1.258092245484648
b66	pepb66a4	DaPR130924_VB114_O1940.m	3905	24.15999984741211	IEESDQGPYAIILAPTR		1	b66.a1	9.99999993922529E-9	63.29999923706055	2	1872.9775390625	1872.9705810546875	0.007000000216066837	3.7373786256295976
b67	pepb67a1	DaPR130924_VB114_O1940.m	1129	12.930000305175781	AVGPTAEADK		1	b67.a1	0.024000000208616257	35.20000076293945	2	958.4852905273438	958.484375	8.999999845400453E-4	0.9389824268549452
b67	pepb67a4	DaPR130924_VB114_O1940.m	1501	14.829999923706055	VDDEPMDVDK	M6:+15.99491	1	b67.a1	0.041999999433755875	29.299999237060547	2	1178.486572265625	1178.4886474609375	-0.0020000000949949026	-1.6970889785861896
b67	pepb67a2	DaPR130924_VB114_O1940.m	1570	15.210000038146973	EYNEDEDPAAR		1	b67.a1	0.04600000008940697	32.20000076293945	2	1308.53369140625	1308.5343017578125	-6.000000284984708E-4	-0.45852831499523095
b67	pepb67a3	DaPR130924_VB114_O1940.m	3788	23.700000762939453	LTQILSYLR		1	b67.a1	5.799999926239252E-4	42.20000076293945	2	1106.65625	1106.6572265625	-8.999999845400453E-4	-0.8132599353601352
b68	pepb68a3	DaPR130924_VB114_O1940.m	1530	15.0	DSYVGDEAQSK		1	b68.a1	0.0012000000569969416	41.79999923706055	2	1198.5208740234375	1198.522705078125	-0.0017000000225380063	-1.4184128638824516
b68	pepb68a1	DaPR130924_VB114_O1940.m	1718	15.90999984741211	AGFAGDDAPR		1	b68.a1	0.008700000122189522	44.0	2	976.4486083984375	976.44873046875	-9.999999747378752E-5	-0.10241192840281733
b68	pepb68a4	DaPR130924_VB114_O1940.m	2278	18.200000762939453	GYSFTTTAER		1	b68.a1	2.9000000722589903E-5	36.099998474121094	2	1132.5211181640625	1132.52734375	-0.006200000178068876	-5.474481664645349
b68	pepb68a2	DaPR130924_VB114_O1940.m	3312	21.959999084472656	AVFPSIVGR		1	b68.a1	0.003000000026077032	38.70000076293945	2	945.549072265625	945.5521240234375	-0.003000000026077032	-3.1727494972055825
b69	pepb69a2	DaPR130924_VB114_O1940.m	1001	12.260000228881836	LVEGESDNR		1	b69.a1	5.8000001445179805E-5	39.0	2	1018.480712890625	1018.4804077148438	3.000000142492354E-4	0.2945564902150087
b69	pepb69a1	DaPR130924_VB114_O1940.m	2348	18.43000030517578	DLVAQAPLKPK		1	b69.a1	0.0035000001080334187	46.5	2	1179.7103271484375	1179.7099609375	3.9999998989515007E-4	0.33906638338229794
b69	pepb69a3	DaPR130924_VB114_O1940.m	2577	19.309999465942383	TLLADQGEIR		1	b69.a1	0.0027000000700354576	49.70000076293945	2	1115.6044921875	1115.60595703125	-0.00139999995008111	-1.2549233367368025
b69	pepb69a4	DaPR130924_VB114_O1940.m	3288	21.8799991607666	VWDPDNPLTDR		1	b69.a1	0.019999999552965164	34.79999923706055	2	1327.6285400390625	1327.6280517578125	5.000000237487257E-4	0.37661152390288316
b70	pepb70a3	DaPR130924_VB114_O1940.m	1510	14.899999618530273	LLNAAQER		1	b70.a1	0.0032999999821186066	46.0	2	914.5071411132812	914.5057983398438	0.0013000000035390258	1.421532816849267
b70	pepb70a2	DaPR130924_VB114_O1940.m	2069	17.360000610351562	DWNDVQGR		1	b70.a1	0.006500000134110451	30.700000762939453	2	989.4459228515625	989.4439697265625	0.0020000000949949026	2.021337393715798
b70	pepb70a4	DaPR130924_VB114_O1940.m	2448	18.809999465942383	VENPAEVIR		1	b70.a1	0.0017000000225380063	51.29999923706055	2	1026.5601806640625	1026.558349609375	0.0020000000949949026	1.948257588821854
b70	pepb70a1	DaPR130924_VB114_O1940.m	4108	25.149999618530273	ALLSGAGPADVYTFNFSK		1	b70.a1	3.100000117717272E-11	64.80000305175781	2	1857.94189453125	1857.9385986328125	0.0034000000450760126	1.8299851499817839
b71	pepb71a3	DaPR130924_VB114_O1940.m	1439	14.529999732971191	SLDNEVEK		1	b71.a1	0.007000000216066837	32.0	2	933.4490966796875	933.4528198242188	-0.003700000001117587	-3.963778267673287
b71	pepb71a4	DaPR130924_VB114_O1940.m	1779	16.149999618530273	TYSSTSSFSDAK		1	b71.a1	4.999999873689376E-5	43.099998474121094	2	1280.5640869140625	1280.564453125	-3.9999998989515007E-4	-0.31236224691308434
b71	pepb71a2	DaPR130924_VB114_O1940.m	3267	21.780000686645508	LDLLEANSYK		1	b71.a1	0.03200000151991844	32.099998474121094	2	1165.6168212890625	1165.6103515625	0.006500000134110451	5.576477701486782
b71	pepb71a1	DaPR130924_VB114_O1940.m	3668	23.260000228881836	AIELEAIKPTYQVLNVQEK		1	b71.a1	0.017999999225139618	36.5	3	2186.21728515625	2186.20703125	0.009999999776482582	4.57413210804876
b72	pepb72a1	DaPR130924_VB114_O1940.m	2256	18.110000610351562	ALAAAGYDVEK		1	b72.a1	9.600000339560211E-5	56.29999923706055	2	1107.5679931640625	1107.5684814453125	-3.9999998989515007E-4	-0.36115147423947397
b72	pepb72a3	DaPR130924_VB114_O1940.m	2431	18.760000228881836	SETAPAAPAAAPPAEK	S1:+42.01057	1	b72.a1	0.02500000037252903	31.799999237060547	2	1520.761474609375	1520.759521484375	0.0020000000949949026	1.3151323840095066
b72	pepb72a4	DaPR130924_VB114_O1940.m	2721	19.809999465942383	SGVSLAALK		1	b72.a1	9.299999801442027E-4	44.599998474121094	2	845.5107421875	845.509521484375	0.0012000000569969416	1.419262617989474
b72	pepb72a2	DaPR130924_VB114_O1940.m	2947	20.65999984741211	ASGPPVSELITK		1	b72.a1	1.7999999499807018E-6	49.5	2	1198.6673583984375	1198.668212890625	-7.999999797903001E-4	-0.6674073535837542
b73	pepb73a4	DaPR130924_VB114_O1940.m	2420	18.709999084472656	MAYYEMR		1	b73.a1	0.029999999329447746	32.400001525878906	2	963.4076538085938	963.4066772460938	8.999999845400453E-4	0.9341849146330425
b73	pepb73a2	DaPR130924_VB114_O1940.m	2930	20.610000610351562	EVTEPLNLNPAK		1	b73.a1	6.900000153109431E-5	48.099998474121094	2	1324.7138671875	1324.7110595703125	0.00279999990016222	2.1136683957862004
b73	pepb73a3	DaPR130924_VB114_O1940.m	3243	21.700000762939453	GVEKPPHLAALILAR		1	b73.a1	0.0010999999940395355	50.20000076293945	3	1584.963623046875	1584.958740234375	0.004800000227987766	3.02847014634461
b73	pepb73a1	DaPR130924_VB114_O1940.m	3690	23.350000381469727	EEGYDSVFSVVR		1	b73.a1	1.1000000085914508E-4	43.5	2	1386.6546630859375	1386.654052734375	6.99999975040555E-4	0.50481226637618
b74	pepb74a4	DaPR130924_VB114_O1940.m	2227	18.010000228881836	TEALEQGGLPK		1	b74.a1	6.399999838322401E-4	47.599998474121094	2	1142.6068115234375	1142.6055908203125	0.0013000000035390258	1.137750431105203
b74	pepb74a2	DaPR130924_VB114_O1940.m	2676	19.65999984741211	DNSLVLTPSHIK		1	b74.a1	0.027000000700354576	39.29999923706055	2	1323.7283935546875	1323.72705078125	0.0013000000035390258	0.9820755742445388
b74	pepb74a1	DaPR130924_VB114_O1940.m	3340	22.059999465942383	APELLFGAR		1	b74.a1	1.4999999621068127E-5	43.099998474121094	2	973.5491943359375	973.5469970703125	0.002199999988079071	2.259777899474308
b74	pepb74a3	DaPR130924_VB114_O1940.m	4076	24.959999084472656	LDFLGEGQFATVYK		1	b74.a1	5.699999746866524E-4	53.099998474121094	2	1587.8106689453125	1587.8057861328125	0.004999999888241291	3.148999664763197
b75	pepb75a3	DaPR130924_VB114_O1940.m	2544	19.18000030517578	WFEENASQSTVK		1	b75.a1	5.699999746866524E-4	37.0	2	1425.6639404296875	1425.6649169921875	-8.999999845400453E-4	-0.631284373917842
b75	pepb75a1	DaPR130924_VB114_O1940.m	4102	25.100000381469727	ILPTLEAVAALGNK		1	b75.a1	9.999999747378752E-6	51.099998474121094	2	1409.832763671875	1409.836669921875	-0.0038999998942017555	-2.766277808916597
b75	pepb75a1	DaPR130924_VB114_O1940.m	4105	25.1299991607666	ILPTLEAVAALGNK		1	b75.a1	9.999999747378752E-5	50.29999923706055	2	1409.8394775390625	1409.836669921875	0.002899999963119626	2.0569758362721036
b75	pepb75a2	DaPR130924_VB114_O1940.m	4123	25.25	NQDLAPNSAEQASILSLVTK		1	b75.a1	0.035999998450279236	45.900001525878906	3	2099.09521484375	2099.098388671875	-0.003100000089034438	-1.4768245765725376
b76	pepb76a3	DaPR130924_VB114_O1940.m	3423	22.360000610351562	SFDFEIETK		1	b76.a1	0.02199999988079071	34.20000076293945	2	1115.5179443359375	1115.5260009765625	-0.00800000037997961	-7.171505077404011
b76	pepb76a2	DaPR130924_VB114_O1940.m	3452	22.459999084472656	ASSGLLYPLER		1	b76.a1	0.0027000000700354576	30.299999237060547	2	1205.649658203125	1205.6529541015625	-0.0031999999191612005	-2.6541633794990367
b76	pepb76a4	DaPR130924_VB114_O1940.m	3866	24.010000228881836	VDNIQAGELTEGIWR		1	b76.a1	1.2000000424450263E-5	45.29999923706055	2	1700.8629150390625	1700.8607177734375	0.002300000051036477	1.3522565528160124
b76	pepb76a1	DaPR130924_VB114_O1940.m	4230	25.850000381469727	AETLEFNDVYQEVK	A1:+42.01057	1	b76.a1	2.300000051036477E-5	45.900001525878906	2	1726.81640625	1726.8173828125	-0.0010000000474974513	-0.5791000585532283
b77	pepb77a2	DaPR130924_VB114_O1940.m	1177	13.180000305175781	SRSGGGGGGGLGSGGSIR		1	b77.a1	7.300000288523734E-5	48.70000076293945	2	1475.7294921875	1475.7314453125	-0.0017999999690800905	-1.2197341018906889
b77	pepb77a1	DaPR130924_VB114_O1940.m	1563	15.180000305175781	SGGGGGGGLGSGGSIR		1	b77.a1	1.6000000186977559E-6	45.5	2	1232.5997314453125	1232.59814453125	0.0015999999595806003	1.2980710434129943
b77	pepb77a3	DaPR130924_VB114_O1940.m	1815	16.309999465942383	SRSGGGGGGGLGSGGSIRSSY		1	b77.a1	1.5999999547489097E-8	59.20000076293945	3	1812.860595703125	1812.8587646484375	0.0017999999690800905	0.9929068961029403
b78	pepb78a2	DaPR130924_VB114_O1940.m	988	12.180000305175781	SSGISSQNSSTSDGDR		1	b78.a1	9.999999974752427E-7	63.79999923706055	2	1584.6754150390625	1584.673583984375	0.0017999999690800905	1.1358805922380029
b78	pepb78a3	DaPR130924_VB114_O1940.m	1844	16.43000030517578	SVSSQSSSSVSSQVTTAGSGK		1	b78.a1	2.5000000292152436E-8	63.70000076293945	2	1957.93310546875	1957.9312744140625	0.0017999999690800905	0.9193376665474455
b78	pepb78a1	DaPR130924_VB114_O1940.m	2169	17.780000686645508	NSSSSGTSLLTPK		1	b78.a1	0.001500000013038516	39.29999923706055	2	1278.6578369140625	1278.654052734375	0.0038999998942017555	3.050082143689833
b79	pepb79a2	DaPR130924_VB114_O1940.m	776	10.779999732971191	KGDSSAEELK		1	b79.a1	5.400000009103678E-5	41.29999923706055	2	1063.529052734375	1063.5269775390625	0.002099999925121665	1.974561971132071
b79	pepb79a3	DaPR130924_VB114_O1940.m	1750	16.049999237060547	STESLQANVQR		1	b79.a1	5.900000178371556E-5	49.29999923706055	2	1232.6224365234375	1232.6234130859375	-8.999999845400453E-4	-0.7301499995743616
b79	pepb79a1	DaPR130924_VB114_O1940.m	3320	22.0	LATQLTGPVMPVR		1	b79.a1	1.900000061141327E-4	40.29999923706055	2	1382.786376953125	1382.782958984375	0.003599999938160181	2.603445403177593
b80	pepb80a2	DaPR130924_VB114_O1940.m	1336	14.010000228881836	YHSDEYIK		1	b80.a1	0.01600000075995922	29.100000381469727	2	1054.486083984375	1054.484375	0.0017000000225380063	1.6121623637505358
b80	pepb80a1	DaPR130924_VB114_O1940.m	1841	16.43000030517578	SIRPDNMSEYSK		1	b80.a1	3.3999999686784577E-6	41.400001525878906	2	1426.66015625	1426.6634521484375	-0.0032999999821186066	-2.313089311392311
b80	pepb80a3	DaPR130924_VB114_O1940.m	3407	22.299999237060547	YYAVNFPMR		1	b80.a1	0.007799999788403511	31.600000381469727	2	1160.555419921875	1160.55615234375	-6.99999975040555E-4	-0.6031590747478275
b81	pepb81a2	DaPR130924_VB114_O1940.m	1978	17.0	GSSYGVTSTESYK		1	b81.a1	1.8999999156221747E-5	34.099998474121094	2	1365.6171875	1365.6173095703125	-9.999999747378752E-5	-0.07322695514547353
b81	pepb81a1	DaPR130924_VB114_O1940.m	2012	17.149999618530273	DGLGSDNIGSR		1	b81.a1	0.009999999776482582	30.100000381469727	2	1090.512939453125	1090.5128173828125	1.9999999494757503E-4	0.18339994886769612
b81	pepb81a3	DaPR130924_VB114_O1940.m	2724	19.829999923706055	LDQQTLPLGGR		1	b81.a1	7.200000109151006E-4	44.29999923706055	2	1197.6588134765625	1197.6590576171875	-1.9999999494757503E-4	-0.16699242883486948
b82	pepb82a3	DaPR130924_VB114_O1940.m	2208	17.93000030517578	YPDPNFK		1	b82.a1	0.014999999664723873	34.099998474121094	2	880.41845703125	880.42041015625	-0.0019000000320374966	-2.158059956493171
b82	pepb82a1	DaPR130924_VB114_O1940.m	2555	19.229999542236328	GIGAGGSITGLK		1	b82.a1	8.600000001024455E-5	53.099998474121094	2	1030.589111328125	1030.589599609375	-3.9999998989515007E-4	-0.3881273302648914
b82	pepb82a2	DaPR130924_VB114_O1940.m	3172	21.479999542236328	YNLIVVGR		1	b82.a1	7.999999797903001E-4	34.29999923706055	2	933.55859375	933.5521240234375	0.006500000134110451	6.962653682471043
b83	pepb83a2	DaPR130924_VB114_O1940.m	1905	16.709999084472656	LQNTSLYDSK		1	b83.a1	1.5999999595806003E-4	38.400001525878906	2	1168.5848388671875	1168.5849609375	0.0	0.0
b83	pepb83a3	DaPR130924_VB114_O1940.m	3025	20.950000762939453	SIQNLNSLVDK		1	b83.a1	0.002899999963119626	39.29999923706055	2	1230.6707763671875	1230.6693115234375	0.0015999999595806003	1.3001055154288124
b83	pepb83a1	DaPR130924_VB114_O1940.m	3502	22.649999618530273	AEVDGASFLLK		1	b83.a1	2.3999999393709004E-4	46.400001525878906	2	1149.615966796875	1149.6153564453125	6.000000284984708E-4	0.521913721084686
b84	pepb84a1	DaPR130924_VB114_O1940.m	2008	17.1299991607666	NQLVTPEPTSR		1	b84.a1	0.041999999433755875	35.599998474121094	2	1241.6475830078125	1241.64892578125	-0.0012000000569969416	-0.9664568076212825
b84	pepb84a2	DaPR130924_VB114_O1940.m	2701	19.75	TPEPVVPTAPEPHPTTSTDQPVTPK		1	b84.a1	0.017999999225139618	33.0	3	2623.330810546875	2623.325439453125	0.005400000140070915	2.0584560569033457
b84	pepb84a3	DaPR130924_VB114_O1940.m	3762	23.600000381469727	TPESIVPIAPELQPSTSR		1	b84.a1	0.010999999940395355	36.400001525878906	2	1922.0313720703125	1922.0234375	0.008100000210106373	4.214308760273052
b85	pepb85a1	DaPR130924_VB114_O1940.m	1902	16.700000762939453	APTNIVYK		1	b85.a1	1.8000000272877514E-4	38.5	2	905.5104370117188	905.509521484375	8.999999845400453E-4	0.9939155394685435
b85	pepb85a2	DaPR130924_VB114_O1940.m	2363	18.479999542236328	IDDMTAAPMDVR	M9:+15.99491	1	b85.a1	1.900000061141327E-4	45.099998474121094	2	1350.6046142578125	1350.6031494140625	0.00139999995008111	1.0365738823343316
b85	pepb85a3	DaPR130924_VB114_O1940.m	4220	25.799999237060547	IGNVEISQVTIVGIIR		1	b85.a1	1.6999999934341758E-4	50.29999923706055	2	1711.0120849609375	1711.01171875	5.000000237487257E-4	0.29222478038549415
b86	pepb86a1	DaPR130924_VB114_O1940.m	2236	18.030000686645508	AELDNELMEGK	M8:+15.99491	1	b86.a1	1.4000000373926014E-4	42.79999923706055	2	1264.5675048828125	1264.572998046875	-0.005400000140070915	-4.270216229835036
b86	pepb86a2	DaPR130924_VB114_O1940.m	2571	19.280000686645508	ENVDTFEASVK		1	b86.a1	0.014999999664723873	32.20000076293945	2	1238.5899658203125	1238.59033203125	-3.000000142492354E-4	-0.24221084767975268
b86	pepb86a3	DaPR130924_VB114_O1940.m	3804	23.75	YNVYGYTGQGVFSNVVR		1	b86.a1	2.999999970665357E-10	58.5	2	1922.9378662109375	1922.93994140625	-0.0020000000949949026	-1.040074134365475
b87	pepb87a3	DaPR130924_VB114_O1940.m	1624	15.510000228881836	SEMTPEELQK	M3:+15.99491	1	b87.a1	7.300000288523734E-4	36.5	2	1207.5518798828125	1207.551513671875	3.9999998989515007E-4	0.3312488000440212
b87	pepb87a1	DaPR130924_VB114_O1940.m	3170	21.459999084472656	GDSVIVVLR		1	b87.a1	0.0031999999191612005	34.70000076293945	2	957.5742797851562	957.5731811523438	0.0010999999940395355	1.1487372617472384
b87	pepb87a2	DaPR130924_VB114_O1940.m	3909	24.18000030517578	REEEEFNTGPLSVLTQSVK		1	b87.a1	0.005799999926239252	40.20000076293945	3	2163.09619140625	2163.09326171875	0.003100000089034438	1.4331328860833494
b88	pepb88a3	DaPR130924_VB114_O1940.m	1864	16.510000228881836	GPPDEDFR		1	b88.a1	0.01600000075995922	26.799999237060547	2	932.4114990234375	932.4113159179688	1.9999999494757503E-4	0.21449760586686245
b88	pepb88a1	DaPR130924_VB114_O1940.m	3588	22.959999084472656	AENPYLFLR		1	b88.a1	0.019999999552965164	34.900001525878906	2	1122.593994140625	1122.5946044921875	-6.000000284984708E-4	-0.5344761377771671
b88	pepb88a2	DaPR130924_VB114_O1940.m	4117	25.209999084472656	DPPIYSVGAFENFR		1	b88.a1	1.0999999799921056E-9	66.19999694824219	2	1611.7841796875	1611.7806396484375	0.003599999938160181	2.233554523241708
b89	pepb89a2	DaPR130924_VB114_O1940.m	2630	19.5	GENLVSMTVEGPPPK	M7:+15.99491	1	b89.a1	4.8000001697801054E-5	48.0	2	1570.77685546875	1570.778564453125	-0.0017000000225380063	-1.0822658654817272
b89	pepb89a1	DaPR130924_VB114_O1940.m	3150	21.399999618530273	GENLVSMTVEGPPPK		1	b89.a1	9.299999703671347E-8	57.5	2	1554.7825927734375	1554.7835693359375	-0.0010000000474974513	-0.6431763669361136
b89	pepb89a3	DaPR130924_VB114_O1940.m	4024	24.700000762939453	VLGLVLLR		1	b89.a1	1.4999999621068127E-5	46.20000076293945	2	882.6145629882812	882.6138916015625	6.000000284984708E-4	0.6797989859526573
b90	pepb90a1	DaPR130924_VB114_O1940.m	3552	22.829999923706055	EDNFNTAMQVLR		1	b90.a1	0.008899999782443047	30.0	2	1437.686279296875	1437.679443359375	0.006800000090152025	4.729844418073269
b90	pepb90a2	DaPR130924_VB114_O1940.m	3559	22.860000610351562	LGFATSSDVIEMK		1	b90.a1	5.8000001445179805E-5	37.0	2	1397.701171875	1397.698486328125	0.0027000000700354576	1.9317471517970886
b90	pepb90a3	DaPR130924_VB114_O1940.m	3627	23.100000381469727	MTDVFEGSIIR		1	b90.a1	7.699999841861427E-4	37.79999923706055	2	1267.6407470703125	1267.635498046875	0.0052999998442828655	4.181012485409966
b91	pepb91a2	DaPR130924_VB114_O1940.m	3005	20.8799991607666	APDDLVAPVVK		1	b91.a1	0.002300000051036477	36.099998474121094	2	1123.6317138671875	1123.63623046875	-0.004399999976158142	-3.9158580480469056
b91	pepb91a3	DaPR130924_VB114_O1940.m	3856	23.959999084472656	LWIANYSLPR		1	b91.a1	9.899999713525176E-5	39.29999923706055	2	1232.683837890625	1232.678955078125	0.004800000227987766	3.893958121223503
b91	pepb91a1	DaPR130924_VB114_O1940.m	3982	24.5	ALGEPITLFGEGPAER		1	b91.a1	3.6000000136482413E-7	68.30000305175781	2	1656.8629150390625	1656.859619140625	0.0034000000450760126	2.0520749047161364
b92	pepb92a2	DaPR130924_VB114_O1940.m	3305	21.950000762939453	LQELEANPPSDVYLSSR		1	b92.a1	6.600000051548705E-5	44.099998474121094	2	1917.959228515625	1917.9556884765625	0.003599999938160181	1.87699849365116
b92	pepb92a3	DaPR130924_VB114_O1940.m	3597	23.0	VIIIGSGVSGLAAAR		1	b92.a1	2.099999983329326E-4	61.70000076293945	2	1383.83544921875	1383.832275390625	0.0031999999191612005	2.3124189080341484
b92	pepb92a1	DaPR130924_VB114_O1940.m	4169	25.5	IADQFLGAMYTLPR		1	b92.a1	3.4999999343199306E-8	57.79999923706055	2	1595.8304443359375	1595.825439453125	0.004999999888241291	3.1331746973245056
b93	pepb93a1	DaPR130924_VB114_O1940.m	3810	23.780000686645508	DFVNYLVR		1	b93.a1	0.03700000047683716	41.400001525878906	2	1025.5433349609375	1025.5418701171875	0.001500000013038516	1.4626414159639456
b93	pepb93a2	DaPR130924_VB114_O1940.m	3832	23.860000610351562	ELDALDANDELTPLGR		1	b93.a1	0.007000000216066837	31.899999618530273	2	1741.8609619140625	1741.8607177734375	3.000000142492354E-4	0.17222962271789183
b93	pepb93a3	DaPR130924_VB114_O1940.m	4206	25.729999542236328	YPSPFFVFGEK		1	b93.a1	0.03500000014901161	29.5	2	1317.6468505859375	1317.65185546875	-0.004900000058114529	-3.7187365067469744
b94	pepb94a1	DaPR130924_VB114_O1940.m	3081	21.149999618530273	AGLQFPVGR		1	b94.a1	0.008799999952316284	36.400001525878906	2	944.5319213867188	944.5316772460938	3.000000142492354E-4	0.3176177374208612
b94	pepb94a2	DaPR130924_VB114_O1940.m	4398	27.030000686645508	VTIAQGGVLPNIQAVLLPK		1	b94.a1	6.500000017695129E-4	45.29999923706055	3	1931.1717529296875	1931.169189453125	0.0026000000070780516	1.346334656371733
b94	pepb94a2	DaPR130924_VB114_O1940.m	4394	27.0	VTIAQGGVLPNIQAVLLPK		1	b94.a1	5.8999999055231456E-6	52.20000076293945	2	1931.1717529296875	1931.169189453125	0.0026000000070780516	1.346334656371733
b95	pepb95a1	DaPR130924_VB114_O1940.m	4159	25.43000030517578	LLGASELPIVTPALR		1	b95.a1	1.3000000035390258E-4	48.099998474121094	2	1549.9334716796875	1549.931640625	0.0019000000320374966	1.225860536191992
b95	pepb95a2	DaPR130924_VB114_O1940.m	4520	27.959999084472656	NPAPPIDAVEQILPTLVR		1	b95.a1	0.01600000075995922	28.399999618530273	3	1943.0980224609375	1943.0965576171875	0.001500000013038516	0.7719637025542162
b95	pepb95a2	DaPR130924_VB114_O1940.m	4518	27.950000762939453	NPAPPIDAVEQILPTLVR		1	b95.a1	3.000000142492354E-4	38.099998474121094	2	1943.099853515625	1943.0965576171875	0.0034000000450760126	1.749784400444526
b96	pepb96a1	DaPR130924_VB114_O1940.m	912	11.75	FSSQQAATK		1	b96.a1	0.004699999932199717	33.70000076293945	2	967.4841918945312	967.4848022460938	-6.000000284984708E-4	-0.6201648099334713
b96	pepb96a2	DaPR130924_VB114_O1940.m	1476	14.710000038146973	QSNASSDVEVEEK		1	b96.a1	0.0015999999595806003	35.5	2	1421.63916015625	1421.6395263671875	-3.000000142492354E-4	-0.21102396823183858
b97	pepb97a2	DaPR130924_VB114_O1940.m	900	11.65999984741211	GEFEHSETR		1	b97.a1	1.900000061141327E-4	45.79999923706055	2	1091.474853515625	1091.4757080078125	-7.999999797903001E-4	-0.7329526199446794
b97	pepb97a1	DaPR130924_VB114_O1940.m	1817	16.329999923706055	DLQDQDYR		1	b97.a1	0.02500000037252903	29.399999618530273	2	1052.4630126953125	1052.46484375	-0.0017000000225380063	-1.615255875417935
b98	pepb98a2	DaPR130924_VB114_O1940.m	1048	12.479999542236328	NEGSESAPEGQAQQR		1	b98.a1	3.2000000373955118E-6	52.0	2	1587.6998291015625	1587.6998291015625	9.999999747378752E-5	0.0629841961565083
b98	pepb98a1	DaPR130924_VB114_O1940.m	2242	18.059999465942383	GAEAANVTGPGGVPVQGSK		1	b98.a1	7.300000048893196E-10	68.0	2	1695.8656005859375	1695.866455078125	-7.999999797903001E-4	-0.4717352462481757
b99	pepb99a1	DaPR130924_VB114_O1940.m	1821	16.350000381469727	SVSIQEEQSAPSSEK		1	b99.a1	3.999999989900971E-6	47.900001525878906	2	1605.75927734375	1605.7607421875	-0.0013000000035390258	-0.8095851202390577
b99	pepb99a2	DaPR130924_VB114_O1940.m	1927	16.799999237060547	YQSAPSQAPGNTIER		1	b99.a1	0.0010000000474974513	36.599998474121094	2	1618.7860107421875	1618.7823486328125	0.003700000001117587	2.2856686102628463
c100	pepc100a1	DaPR130924_VB114_O1940.m	1656	15.649999618530273	GGPGAAPGGASPASSSSAASSPSSGR		1	c100.a1	1.500000053056283E-7	52.20000076293945	2	2114.976318359375	2114.97021484375	0.006200000178068876	2.9314834481141476
c100	pepc100a2	DaPR130924_VB114_O1940.m	2189	17.860000610351562	GRPGPEGAGPAAGLDVR		1	c100.a1	2.499999993688107E-7	56.599998474121094	3	1576.8193359375	1576.8194580078125	-9.999999747378752E-5	-0.06341879976552905
c101	pepc101a2	DaPR130924_VB114_O1940.m	2000	17.079999923706055	SSGSPYGGGYGSGGGSGGYGSR		1	c101.a1	4.599999894883133E-11	81.30000305175781	2	1910.7911376953125	1910.7904052734375	7.999999797903001E-4	0.4186748989226889
c101	pepc101a1	DaPR130924_VB114_O1940.m	2020	17.15999984741211	EDTEEYNLR		1	c101.a1	0.0430000014603138	23.100000381469727	2	1168.5113525390625	1168.5120849609375	-6.99999975040555E-4	-0.5990524052337511
c102	pepc102a2	DaPR130924_VB114_O1940.m	1542	15.0600004196167	VAVLENQNK		1	c102.a1	0.00430000014603138	33.400001525878906	2	1014.55810546875	1014.5582885742188	-1.9999999494757503E-4	-0.19713011780588718
c102	pepc102a1	DaPR130924_VB114_O1940.m	3126	21.299999237060547	ILNDLSSDAPGVPR		1	c102.a1	0.0034000000450760126	42.900001525878906	2	1453.7674560546875	1453.7650146484375	0.0024999999441206455	1.7196726561240148
c103	pepc103a2	DaPR130924_VB114_O1940.m	1904	16.700000762939453	LQAEISQAAR		1	c103.a1	6.300000241026282E-4	41.79999923706055	2	1086.59033203125	1086.590576171875	-1.9999999494757503E-4	-0.18406196347863354
c103	pepc103a1	DaPR130924_VB114_O1940.m	2872	20.43000030517578	DVNVVVVEGGPK		1	c103.a1	0.03400000184774399	45.0	2	1211.6668701171875	1211.6634521484375	0.0035000001080334187	2.8885909712201534
c104	pepc104a1	DaPR130924_VB114_O1940.m	1724	15.930000305175781	MEEPQAGDAAR	M1:+15.99491 - M1:+42.01057	1	c104.a1	1.1000000085914508E-5	44.099998474121094	2	1232.524169921875	1232.5216064453125	0.0026000000070780516	2.1094964935962883
c104	pepc104a2	DaPR130924_VB114_O1940.m	3072	21.100000381469727	SALAPNLLTSGK		1	c104.a1	7.900000200606883E-4	43.70000076293945	2	1171.6767578125	1171.66845703125	0.008299999870359898	7.0839150960761295
c105	pepc105a1	DaPR130924_VB114_O1940.m	1632	15.550000190734863	EVYQQQQYGSGGR		1	c105.a1	0.0071000000461936	36.29999923706055	2	1499.6824951171875	1499.687744140625	-0.005200000014156103	-3.467388484351381
c105	pepc105a2	DaPR130924_VB114_O1940.m	3212	21.600000381469727	IFVGGLNPEATEEK		1	c105.a1	9.40000027185306E-5	34.0	2	1503.7633056640625	1503.7694091796875	-0.006000000052154064	-3.9899734730121215
c106	pepc106a2	DaPR130924_VB114_O1940.m	1123	12.899999618530273	GTGTPVGAETK		1	c106.a1	0.003000000026077032	30.399999618530273	2	1017.5228881835938	1017.521484375	0.0013000000035390258	1.2776143044660475
c106	pepc106a1	DaPR130924_VB114_O1940.m	3992	24.549999237060547	AFLLDSALAVK		1	c106.a1	2.699999895412475E-4	41.099998474121094	2	1147.6761474609375	1147.672607421875	0.003599999938160181	3.1367830118793196
c107	pepc107a1	DaPR130924_VB114_O1940.m	2158	17.729999542236328	ALAAGGYDVEK		1	c107.a1	1.4000000192027073E-5	53.400001525878906	2	1093.5550537109375	1093.5528564453125	0.002300000051036477	2.103236288470614
c107	pepc107a2	DaPR130924_VB114_O1940.m	3016	20.90999984741211	ATGPPVSELITK		1	c107.a1	1.7999999499807018E-6	52.29999923706055	2	1212.685791015625	1212.6839599609375	0.0020000000949949026	1.6492343933198603
c108	pepc108a1	DaPR130924_VB114_O1940.m	1539	15.050000190734863	KGYEDDDYVSK		1	c108.a1	0.014000000432133675	27.899999618530273	2	1318.578857421875	1318.5802001953125	-0.0013000000035390258	-0.9859089370115414
c108	pepc108a2	DaPR130924_VB114_O1940.m	3774	23.6299991607666	VDEFNVSSPQFVGNLR		1	c108.a1	0.002899999963119626	42.70000076293945	2	1807.9036865234375	1807.8978271484375	0.006000000052154064	3.3187716485160825
c109	pepc109a1	DaPR130924_VB114_O1940.m	1327	13.979999542236328	AALQEEEQASK		1	c109.a1	2.4000000848900527E-5	44.20000076293945	2	1203.5859375	1203.5855712890625	3.9999998989515007E-4	0.3323403000475842
c109	pepc109a2	DaPR130924_VB114_O1940.m	3993	24.549999237060547	FSLIDLAGNER		1	c109.a1	5.000000237487257E-4	39.0	2	1234.6422119140625	1234.64306640625	-7.999999797903001E-4	-0.6479605333377105
c110	pepc110a1	DaPR130924_VB114_O1940.m	1507	14.880000114440918	LLEGEESR		1	c110.a1	0.00279999990016222	30.200000762939453	2	932.4700927734375	932.4688110351562	0.0013000000035390258	1.3941485100138247
c110	pepc110a2	DaPR130924_VB114_O1940.m	4018	24.65999984741211	ILLAELEQLK		1	c110.a1	0.026000000536441803	39.70000076293945	2	1169.71484375	1169.71435546875	5.000000237487257E-4	0.4274548067321583
c111	pepc111a2	DaPR130924_VB114_O1940.m	2412	18.68000030517578	SPQSNSPVLLSR		1	c111.a1	0.002899999963119626	45.5	2	1284.6925048828125	1284.6910400390625	0.001500000013038516	1.167595917064158
c111	pepc111a1	DaPR130924_VB114_O1940.m	3241	21.700000762939453	MPAILDGEEAVSK		1	c111.a1	9.299999874201603E-6	47.29999923706055	2	1359.686279296875	1359.682861328125	0.0035000001080334187	2.5741297530327425
c112	pepc112a2	DaPR130924_VB114_O1940.m	2869	20.40999984741211	VIEEEWQQVDR		1	c112.a1	0.0010999999940395355	49.900001525878906	2	1430.69091796875	1430.6915283203125	-5.000000237487257E-4	-0.3494813618808138
c112	pepc112a1	DaPR130924_VB114_O1940.m	2951	20.68000030517578	SELVANNVTLPAGEQR		1	c112.a1	2.6000000070780516E-4	53.599998474121094	2	1697.8826904296875	1697.882080078125	6.000000284984708E-4	0.3533814482987316
c113	pepc113a1	DaPR130924_VB114_O1940.m	2561	19.25	AWSDDTSQLGPDK		1	c113.a1	0.008799999952316284	40.5	2	1419.640380859375	1419.63916015625	0.0013000000035390258	0.9157256576353836
c113	pepc113a2	DaPR130924_VB114_O1940.m	3328	22.010000228881836	FPNMVVAQVTR		1	c113.a1	0.0013000000035390258	37.70000076293945	2	1261.6771240234375	1261.672607421875	0.004600000102072954	3.645953851271035
c114	pepc114a2	DaPR130924_VB114_O1940.m	2678	19.65999984741211	ELAEDGYSGVEVR		1	c114.a1	8.70000003487803E-5	40.0	2	1423.669921875	1423.67041015625	-3.9999998989515007E-4	-0.28096389939807026
c114	pepc114a1	DaPR130924_VB114_O1940.m	3262	21.760000228881836	DEILPTTPISEQK		1	c114.a1	0.007199999876320362	43.900001525878906	2	1470.775390625	1470.76904296875	0.006399999838322401	4.351464880851714
c115	pepc115a1	DaPR130924_VB114_O1940.m	1672	15.710000038146973	APNLTNVNK		1	c115.a1	3.9999998989515007E-4	33.5	2	970.534423828125	970.531982421875	0.002400000113993883	2.472870711591492
c115	pepc115a2	DaPR130924_VB114_O1940.m	4346	26.610000610351562	YEILSSIFTPIPGR		1	c115.a1	5.699999746866524E-4	39.599998474121094	2	1592.874755859375	1592.86865234375	0.006099999882280827	3.829568667388409
c116	pepc116a2	DaPR130924_VB114_O1940.m	2336	18.399999618530273	SLGTADVHFER		1	c116.a1	0.01600000075995922	38.599998474121094	2	1231.6075439453125	1231.6070556640625	6.000000284984708E-4	0.4871683916872013
c116	pepc116a1	DaPR130924_VB114_O1940.m	3706	23.399999618530273	PMNIQLVTSQIDAQR		1	c116.a1	3.9999998989515007E-5	37.70000076293945	2	1713.9005126953125	1713.895751953125	0.004900000058114529	2.858983723211039
c117	pepc117a2	DaPR130924_VB114_O1940.m	2639	19.530000686645508	LNHVAAGLVSPSLK		1	c117.a1	1.1000000085914508E-5	46.29999923706055	3	1405.8167724609375	1405.816650390625	9.999999747378752E-5	0.0711330296493509
c117	pepc117a1	DaPR130924_VB114_O1940.m	4127	25.260000228881836	ALIVVPYAEGVIPDEAK		1	c117.a1	5.8999999055231456E-6	51.20000076293945	2	1783.994140625	1783.9844970703125	0.009700000286102295	5.437267141072016
c118	pepc118a1	DaPR130924_VB114_O1940.m	2760	19.979999542236328	EELQSGVDAANSAAQQYQR		1	c118.a1	1.500000053056283E-7	48.099998474121094	2	2064.960205078125	2064.95849609375	0.0017000000225380063	0.823261109486641
c118	pepc118a2	DaPR130924_VB114_O1940.m	4032	24.729999542236328	LAAVALINAAIQK		1	c118.a1	0.0010000000474974513	37.0	2	1295.8040771484375	1295.8050537109375	-7.999999797903001E-4	-0.6173768017799077
c119	pepc119a1	DaPR130924_VB114_O1940.m	2875	20.450000762939453	ISGLIYEETR		1	c119.a1	2.900000026784255E-7	60.900001525878906	2	1180.622314453125	1180.621337890625	0.0010999999940395355	0.9317127843927225
c119	pepc119a2	DaPR130924_VB114_O1940.m	4014	24.649999618530273	TVTAMDVVYALK		1	c119.a1	1.4000000192027073E-5	49.099998474121094	2	1310.70458984375	1310.702880859375	0.0017999999690800905	1.373308928641328
c120	pepc120a1	DaPR130924_VB114_O1940.m	2935	20.6299991607666	AGGEAGVTLGQPHLSR	A1:+42.01057	1	c120.a1	6.100000064179767E-6	49.70000076293945	2	1591.82568359375	1591.819091796875	0.006599999964237213	4.146199777505502
c120	pepc120a2	DaPR130924_VB114_O1940.m	4077	24.959999084472656	IVSLFAEHNDLQYAAPGGLIGVGTK		1	c120.a1	0.003800000064074993	30.700000762939453	3	2570.365478515625	2570.36181640625	0.003700000001117587	1.4394860589279763
c121	pepc121a2	DaPR130924_VB114_O1940.m	3042	21.010000228881836	HSNVNLTIFTAR		1	c121.a1	0.01600000075995922	28.0	3	1372.7314453125	1372.733642578125	-0.002199999988079071	-1.602641561218869
c121	pepc121a1	DaPR130924_VB114_O1940.m	4000	24.579999923706055	AMYPGTFYFQFK	M2:+15.99491	1	c121.a1	0.005200000014156103	30.299999237060547	2	1515.6995849609375	1515.6981201171875	0.001500000013038516	0.989642985717065
c122	pepc122a2	DaPR130924_VB114_O1940.m	3102	21.209999084472656	GNVGFVFTK		1	c122.a1	0.00570000009611249	26.100000381469727	2	968.5206909179688	968.5203857421875	3.000000142492354E-4	0.30975085157277527
c122	pepc122a1	DaPR130924_VB114_O1940.m	4285	26.200000762939453	AFLADPSAFVAAAPVAAATTAAPAAAAAPAK		1	c122.a1	0.007899999618530273	37.70000076293945	3	2752.47314453125	2752.46728515625	0.005799999926239252	2.10720031352162
c123	pepc123a1	DaPR130924_VB114_O1940.m	2938	20.649999618530273	FLEWQAQQQQR		1	c123.a1	0.002199999988079071	44.20000076293945	2	1461.7315673828125	1461.7237548828125	0.007899999618530273	5.404577706383121
c123	pepc123a2	DaPR130924_VB114_O1940.m	4515	27.93000030517578	SIETLLEAAR	S1:+42.01057	1	c123.a1	0.002099999925121665	48.29999923706055	2	1144.623046875	1144.621337890625	0.0017999999690800905	1.5725724390192093
c124	pepc124a2	DaPR130924_VB114_O1940.m	3676	23.299999237060547	VLAGETLSVNDPPDVLDR		1	c124.a1	0.00139999995008111	52.20000076293945	2	1909.993896484375	1909.987060546875	0.007000000216066837	3.6649464075754365
c124	pepc124a1	DaPR130924_VB114_O1940.m	3825	23.850000381469727	LFPDTPLALDANK		1	c124.a1	1.3000000035390258E-4	36.79999923706055	2	1414.757568359375	1414.758056640625	-5.000000237487257E-4	-0.3534173362023377
c125	pepc125a1	DaPR130924_VB114_O1940.m	3400	22.280000686645508	EAPASVVPFVR		1	c125.a1	0.007499999832361937	27.100000381469727	2	1171.65234375	1171.6474609375	0.004999999888241291	4.2674951766126945
c125	pepc125a2	DaPR130924_VB114_O1940.m	4118	25.229999542236328	NPTIVNFPITNVDLR		1	c125.a1	2.6000000070780516E-4	41.900001525878906	2	1712.9437255859375	1712.9329833984375	0.009999999776482582	5.837939880544952
c126	pepc126a2	DaPR130924_VB114_O1940.m	3436	22.40999984741211	VAASEEQEFAEGFVK		1	c126.a1	2.300000005561742E-6	50.20000076293945	2	1640.78662109375	1640.7806396484375	0.006000000052154064	3.656795983063072
c126	pepc126a1	DaPR130924_VB114_O1940.m	4256	26.0	ADGAPSAAPPDGLLASPDLGLLK		1	c126.a1	5.399999736255268E-7	57.0	2	2146.14599609375	2146.139404296875	0.006599999964237213	3.075289494719252
c127	pepc127a1	DaPR130924_VB114_O1940.m	3724	23.459999084472656	AIVAIENPADVSVISSR		1	c127.a1	6.599999835543713E-8	45.20000076293945	2	1740.96044921875	1740.948974609375	0.010999999940395355	6.318393072297525
c127	pepc127a2	DaPR130924_VB114_O1940.m	4061	24.8799991607666	FTPGTFTNQIQAAFR		1	c127.a1	0.019999999552965164	29.0	2	1698.8621826171875	1698.8603515625	0.0020000000949949026	1.1772598572657453
c128	pepc128a1	DaPR130924_VB114_O1940.m	4008	24.610000610351562	NALLQLTDSQIADVAR		1	c128.a1	0.0019000000320374966	49.20000076293945	2	1727.9293212890625	1727.9290771484375	3.000000142492354E-4	0.17361824522585076
c128	pepc128a2	DaPR130924_VB114_O1940.m	4017	24.65999984741211	SLVQEMVGSFGK		1	c128.a1	4.600000011123484E-6	50.20000076293945	2	1281.6431884765625	1281.6512451171875	-0.007899999618530273	-6.1639230240110585
c129	pepc129a1	DaPR130924_VB114_O1940.m	3821	23.829999923706055	GDNITLLQSVSN		1	c129.a1	0.0010999999940395355	42.5	2	1260.6456298828125	1260.6434326171875	0.002199999988079071	1.745140561682625
c129	pepc129a2	DaPR130924_VB114_O1940.m	4292	26.229999542236328	VMVQPINLIFR		1	c129.a1	2.6000000070780516E-4	53.599998474121094	2	1329.779541015625	1329.7716064453125	0.00800000037997961	6.016070986328895

## Sheet: peptides_pos
MS Sample :	DaPR130924_VB114_O1940.m
Peptide ID	Protein ID	accession	description	Sequence	Modifs	Start	Stop	MH+ theo
pepa1b58	a1.a1.a1	sp|P09874|PARP1_HUMAN	sp|P09874|PARP1_HUMAN Poly [ADP-ribose] polymerase 1 OS=Homo sapiens GN=PARP1 PE=1 SV=4	TGNAWHSK		622	629	900.4326782226562
pepa1b21	a1.a1.a1	sp|P09874|PARP1_HUMAN	sp|P09874|PARP1_HUMAN Poly [ADP-ribose] polymerase 1 OS=Homo sapiens GN=PARP1 PE=1 SV=4	GQDGIGSKAEK		98	108	1089.553955078125
pepa1b22	a1.a1.a1	sp|P09874|PARP1_HUMAN	sp|P09874|PARP1_HUMAN Poly [ADP-ribose] polymerase 1 OS=Homo sapiens GN=PARP1 PE=1 SV=4	GTNSYYK		565	571	832.3839721679688
pepa1b53	a1.a1.a1	sp|P09874|PARP1_HUMAN	sp|P09874|PARP1_HUMAN Poly [ADP-ribose] polymerase 1 OS=Homo sapiens GN=PARP1 PE=1 SV=4	RKGDEVDGVDEVAK		208	221	1516.7606201171875
pepa1b30	a1.a1.a1	sp|P09874|PARP1_HUMAN	sp|P09874|PARP1_HUMAN Poly [ADP-ribose] polymerase 1 OS=Homo sapiens GN=PARP1 PE=1 SV=4	KGDEVDGVDEVAK		209	221	1360.6595458984375
pepa1b28	a1.a1.a1	sp|P09874|PARP1_HUMAN	sp|P09874|PARP1_HUMAN Poly [ADP-ribose] polymerase 1 OS=Homo sapiens GN=PARP1 PE=1 SV=4	LLWHGSR		859	865	868.4791870117188
pepa1b46	a1.a1.a1	sp|P09874|PARP1_HUMAN	sp|P09874|PARP1_HUMAN Poly [ADP-ribose] polymerase 1 OS=Homo sapiens GN=PARP1 PE=1 SV=4	PEYSASQLK		174	182	1022.5156860351562
pepa1b16	a1.a1.a1	sp|P09874|PARP1_HUMAN	sp|P09874|PARP1_HUMAN Poly [ADP-ribose] polymerase 1 OS=Homo sapiens GN=PARP1 PE=1 SV=4	GGAAVDPDSGLEHSAH		529	544	1519.6776123046875
pepa1b55	a1.a1.a1	sp|P09874|PARP1_HUMAN	sp|P09874|PARP1_HUMAN Poly [ADP-ribose] polymerase 1 OS=Homo sapiens GN=PARP1 PE=1 SV=4	SLLATEDK		185	192	876.4677124023438
pepa1b32	a1.a1.a1	sp|P09874|PARP1_HUMAN	sp|P09874|PARP1_HUMAN Poly [ADP-ribose] polymerase 1 OS=Homo sapiens GN=PARP1 PE=1 SV=4	KPPLLNNADSVQAK		748	761	1494.827880859375
pepa1a8	a1.a1.a1	sp|P09874|PARP1_HUMAN	sp|P09874|PARP1_HUMAN Poly [ADP-ribose] polymerase 1 OS=Homo sapiens GN=PARP1 PE=1 SV=4	EDAIEHFMK	M8:+15.99491	608	616	1135.50927734375
pepa1b31	a1.a1.a1	sp|P09874|PARP1_HUMAN	sp|P09874|PARP1_HUMAN Poly [ADP-ribose] polymerase 1 OS=Homo sapiens GN=PARP1 PE=1 SV=4	KPPLLNNAD		748	756	981.5368041992188
pepa1b47	a1.a1.a1	sp|P09874|PARP1_HUMAN	sp|P09874|PARP1_HUMAN Poly [ADP-ribose] polymerase 1 OS=Homo sapiens GN=PARP1 PE=1 SV=4	PIDVNYEK		789	796	977.4943237304688
pepa1b27	a1.a1.a1	sp|P09874|PARP1_HUMAN	sp|P09874|PARP1_HUMAN Poly [ADP-ribose] polymerase 1 OS=Homo sapiens GN=PARP1 PE=1 SV=4	LEQMPSKEDAIEHFMK	M4:+15.99491 M15:+15.99491	601	616	1964.9095458984375
pepa1b40	a1.a1.a1	sp|P09874|PARP1_HUMAN	sp|P09874|PARP1_HUMAN Poly [ADP-ribose] polymerase 1 OS=Homo sapiens GN=PARP1 PE=1 SV=4	MIFDVESMKK	M1:+15.99491 M8:+15.99491	675	684	1259.6014404296875
pepa1b15	a1.a1.a1	sp|P09874|PARP1_HUMAN	sp|P09874|PARP1_HUMAN Poly [ADP-ribose] polymerase 1 OS=Homo sapiens GN=PARP1 PE=1 SV=4	GDEVDGVDEVAK		210	221	1232.564453125
pepa1b18	a1.a1.a1	sp|P09874|PARP1_HUMAN	sp|P09874|PARP1_HUMAN Poly [ADP-ribose] polymerase 1 OS=Homo sapiens GN=PARP1 PE=1 SV=4	GGSDDSSKDPIDVNYEK		780	796	1825.80908203125
pepa1b11	a1.a1.a1	sp|P09874|PARP1_HUMAN	sp|P09874|PARP1_HUMAN Poly [ADP-ribose] polymerase 1 OS=Homo sapiens GN=PARP1 PE=1 SV=4	FLQDVSASTK		458	467	1095.5684814453125
pepa1b43	a1.a1.a1	sp|P09874|PARP1_HUMAN	sp|P09874|PARP1_HUMAN Poly [ADP-ribose] polymerase 1 OS=Homo sapiens GN=PARP1 PE=1 SV=4	MVDPEKPQLGMIDR	M1:+15.99491 M11:+15.99491	143	156	1660.8037109375
pepa1a6	a1.a1.a1	sp|P09874|PARP1_HUMAN	sp|P09874|PARP1_HUMAN Poly [ADP-ribose] polymerase 1 OS=Homo sapiens GN=PARP1 PE=1 SV=4	DSEEAEIIR		807	815	1061.5113525390625
pepa1b50	a1.a1.a1	sp|P09874|PARP1_HUMAN	sp|P09874|PARP1_HUMAN Poly [ADP-ribose] polymerase 1 OS=Homo sapiens GN=PARP1 PE=1 SV=4	PVEVVAPR		489	496	866.5098876953125
pepa1b51	a1.a1.a1	sp|P09874|PARP1_HUMAN	sp|P09874|PARP1_HUMAN Poly [ADP-ribose] polymerase 1 OS=Homo sapiens GN=PARP1 PE=1 SV=4	PVQDLIK		668	674	812.4880981445312
pepa1a5	a1.a1.a1	sp|P09874|PARP1_HUMAN	sp|P09874|PARP1_HUMAN Poly [ADP-ribose] polymerase 1 OS=Homo sapiens GN=PARP1 PE=1 SV=4	DPIDVNYEK		788	796	1092.521240234375
pepa1b17	a1.a1.a1	sp|P09874|PARP1_HUMAN	sp|P09874|PARP1_HUMAN Poly [ADP-ribose] polymerase 1 OS=Homo sapiens GN=PARP1 PE=1 SV=4	GGAAVDPDSGLEHSAHVLEK		529	548	1988.9676513671875
pepa1b26	a1.a1.a1	sp|P09874|PARP1_HUMAN	sp|P09874|PARP1_HUMAN Poly [ADP-ribose] polymerase 1 OS=Homo sapiens GN=PARP1 PE=1 SV=4	LEQMPSKEDAIEHFMK	M15:+15.99491	601	616	1948.9146728515625
pepa1b39	a1.a1.a1	sp|P09874|PARP1_HUMAN	sp|P09874|PARP1_HUMAN Poly [ADP-ribose] polymerase 1 OS=Homo sapiens GN=PARP1 PE=1 SV=4	MIFDVESMKK	M8:+15.99491	675	684	1243.6064453125
pepa1b38	a1.a1.a1	sp|P09874|PARP1_HUMAN	sp|P09874|PARP1_HUMAN Poly [ADP-ribose] polymerase 1 OS=Homo sapiens GN=PARP1 PE=1 SV=4	MIFDVESMK	M1:+15.99491 M8:+15.99491	675	683	1131.5064697265625
pepa1b42	a1.a1.a1	sp|P09874|PARP1_HUMAN	sp|P09874|PARP1_HUMAN Poly [ADP-ribose] polymerase 1 OS=Homo sapiens GN=PARP1 PE=1 SV=4	MVDPEKPQLGMIDR	M1:+15.99491	143	156	1644.808837890625
pepa1b36	a1.a1.a1	sp|P09874|PARP1_HUMAN	sp|P09874|PARP1_HUMAN Poly [ADP-ribose] polymerase 1 OS=Homo sapiens GN=PARP1 PE=1 SV=4	MAIMVQSPMFDGK	M1:+15.99491 M4:+15.99491 M9:+15.99491	35	47	1502.669189453125
pepa1b41	a1.a1.a1	sp|P09874|PARP1_HUMAN	sp|P09874|PARP1_HUMAN Poly [ADP-ribose] polymerase 1 OS=Homo sapiens GN=PARP1 PE=1 SV=4	MVDPEKPQLGMIDR		143	156	1628.8138427734375
pepa1b20	a1.a1.a1	sp|P09874|PARP1_HUMAN	sp|P09874|PARP1_HUMAN Poly [ADP-ribose] polymerase 1 OS=Homo sapiens GN=PARP1 PE=1 SV=4	GIYFADMVSK	M7:+15.99491	894	903	1146.5504150390625
pepa1b10	a1.a1.a1	sp|P09874|PARP1_HUMAN	sp|P09874|PARP1_HUMAN Poly [ADP-ribose] polymerase 1 OS=Homo sapiens GN=PARP1 PE=1 SV=4	EELGFRPEYSASQLK		168	182	1753.8759765625
pepa1b29	a1.a1.a1	sp|P09874|PARP1_HUMAN	sp|P09874|PARP1_HUMAN Poly [ADP-ribose] polymerase 1 OS=Homo sapiens GN=PARP1 PE=1 SV=4	LPKPVQDLIK		665	674	1150.7198486328125
pepa1b35	a1.a1.a1	sp|P09874|PARP1_HUMAN	sp|P09874|PARP1_HUMAN Poly [ADP-ribose] polymerase 1 OS=Homo sapiens GN=PARP1 PE=1 SV=4	MAIMVQSPMFDGK	M1:+15.99491 M9:+15.99491	35	47	1486.67431640625
pepa1a1	a1.a1.a1	sp|P09874|PARP1_HUMAN	sp|P09874|PARP1_HUMAN Poly [ADP-ribose] polymerase 1 OS=Homo sapiens GN=PARP1 PE=1 SV=4	AMVEYEIDLQK	M2:+15.99491	685	695	1354.65625
pepa1a4	a1.a1.a1	sp|P09874|PARP1_HUMAN	sp|P09874|PARP1_HUMAN Poly [ADP-ribose] polymerase 1 OS=Homo sapiens GN=PARP1 PE=1 SV=4	AVSQGSSDSQILDLSNR		719	735	1776.8726806640625
pepa1b23	a1.a1.a1	sp|P09874|PARP1_HUMAN	sp|P09874|PARP1_HUMAN Poly [ADP-ribose] polymerase 1 OS=Homo sapiens GN=PARP1 PE=1 SV=4	HPDVEVDGFSELR		66	78	1499.712890625
pepa1b37	a1.a1.a1	sp|P09874|PARP1_HUMAN	sp|P09874|PARP1_HUMAN Poly [ADP-ribose] polymerase 1 OS=Homo sapiens GN=PARP1 PE=1 SV=4	MIFDVESMK	M8:+15.99491	675	683	1115.5115966796875
pepa1b60	a1.a1.a1	sp|P09874|PARP1_HUMAN	sp|P09874|PARP1_HUMAN Poly [ADP-ribose] polymerase 1 OS=Homo sapiens GN=PARP1 PE=1 SV=4	VEVDGFSELR		69	78	1150.5743408203125
pepa1b25	a1.a1.a1	sp|P09874|PARP1_HUMAN	sp|P09874|PARP1_HUMAN Poly [ADP-ribose] polymerase 1 OS=Homo sapiens GN=PARP1 PE=1 SV=4	IAPPEAPVTGYMFGK	M12:+15.99491	879	893	1593.798583984375
pepa1b49	a1.a1.a1	sp|P09874|PARP1_HUMAN	sp|P09874|PARP1_HUMAN Poly [ADP-ribose] polymerase 1 OS=Homo sapiens GN=PARP1 PE=1 SV=4	PPEAPVTGYMFGK	M10:+15.99491	881	893	1409.6773681640625
pepa1b34	a1.a1.a1	sp|P09874|PARP1_HUMAN	sp|P09874|PARP1_HUMAN Poly [ADP-ribose] polymerase 1 OS=Homo sapiens GN=PARP1 PE=1 SV=4	MAIMVQSPMFDGK	M9:+15.99491	35	47	1470.679443359375
pepa1b52	a1.a1.a1	sp|P09874|PARP1_HUMAN	sp|P09874|PARP1_HUMAN Poly [ADP-ribose] polymerase 1 OS=Homo sapiens GN=PARP1 PE=1 SV=4	QQVPSGESAILDR	Q1:-17.02655	270	282	1382.6915283203125
pepa1a9	a1.a1.a1	sp|P09874|PARP1_HUMAN	sp|P09874|PARP1_HUMAN Poly [ADP-ribose] polymerase 1 OS=Homo sapiens GN=PARP1 PE=1 SV=4	EELGFRPEYSASQLK	E1:-18.01056	168	182	1735.8653564453125
pepa1b14	a1.a1.a1	sp|P09874|PARP1_HUMAN	sp|P09874|PARP1_HUMAN Poly [ADP-ribose] polymerase 1 OS=Homo sapiens GN=PARP1 PE=1 SV=4	FYTLIPHDFGMK	M11:+15.99491	736	747	1484.7247314453125
pepa1a7	a1.a1.a1	sp|P09874|PARP1_HUMAN	sp|P09874|PARP1_HUMAN Poly [ADP-ribose] polymerase 1 OS=Homo sapiens GN=PARP1 PE=1 SV=4	DVEVDGFSELR		68	78	1265.6011962890625
pepa1b19	a1.a1.a1	sp|P09874|PARP1_HUMAN	sp|P09874|PARP1_HUMAN Poly [ADP-ribose] polymerase 1 OS=Homo sapiens GN=PARP1 PE=1 SV=4	GIYFADMVSK		894	903	1130.5555419921875
pepa1a2	a1.a1.a1	sp|P09874|PARP1_HUMAN	sp|P09874|PARP1_HUMAN Poly [ADP-ribose] polymerase 1 OS=Homo sapiens GN=PARP1 PE=1 SV=4	AQNDLIWNIK		240	249	1214.6531982421875
pepa1b62	a1.a1.a1	sp|P09874|PARP1_HUMAN	sp|P09874|PARP1_HUMAN Poly [ADP-ribose] polymerase 1 OS=Homo sapiens GN=PARP1 PE=1 SV=4	VVSEDFLQDVSASTK		453	467	1624.806884765625
pepa1a3	a1.a1.a1	sp|P09874|PARP1_HUMAN	sp|P09874|PARP1_HUMAN Poly [ADP-ribose] polymerase 1 OS=Homo sapiens GN=PARP1 PE=1 SV=4	AQNDLIWNIKDELK		240	253	1699.90185546875
pepa1b24	a1.a1.a1	sp|P09874|PARP1_HUMAN	sp|P09874|PARP1_HUMAN Poly [ADP-ribose] polymerase 1 OS=Homo sapiens GN=PARP1 PE=1 SV=4	IAPPEAPVTGYMFGK		879	893	1577.8037109375
pepa1b48	a1.a1.a1	sp|P09874|PARP1_HUMAN	sp|P09874|PARP1_HUMAN Poly [ADP-ribose] polymerase 1 OS=Homo sapiens GN=PARP1 PE=1 SV=4	PPEAPVTGYMFGK		881	893	1393.6824951171875
pepa1b54	a1.a1.a1	sp|P09874|PARP1_HUMAN	sp|P09874|PARP1_HUMAN Poly [ADP-ribose] polymerase 1 OS=Homo sapiens GN=PARP1 PE=1 SV=4	SATLGLVDIVK		554	564	1115.66748046875
pepa1b33	a1.a1.a1	sp|P09874|PARP1_HUMAN	sp|P09874|PARP1_HUMAN Poly [ADP-ribose] polymerase 1 OS=Homo sapiens GN=PARP1 PE=1 SV=4	MAIMVQSPMFDGK		35	47	1454.6844482421875
pepa1b13	a1.a1.a1	sp|P09874|PARP1_HUMAN	sp|P09874|PARP1_HUMAN Poly [ADP-ribose] polymerase 1 OS=Homo sapiens GN=PARP1 PE=1 SV=4	FYTLIPHDFGMK		736	747	1468.7298583984375
pepa1b45	a1.a1.a1	sp|P09874|PARP1_HUMAN	sp|P09874|PARP1_HUMAN Poly [ADP-ribose] polymerase 1 OS=Homo sapiens GN=PARP1 PE=1 SV=4	NTHATTHNAYDLEVIDIFK		820	838	2202.0830078125
pepa1b12	a1.a1.a1	sp|P09874|PARP1_HUMAN	sp|P09874|PARP1_HUMAN Poly [ADP-ribose] polymerase 1 OS=Homo sapiens GN=PARP1 PE=1 SV=4	FYPLEIDYGQDEEAVK		638	653	1915.8963623046875
pepa1b57	a1.a1.a1	sp|P09874|PARP1_HUMAN	sp|P09874|PARP1_HUMAN Poly [ADP-ribose] polymerase 1 OS=Homo sapiens GN=PARP1 PE=1 SV=4	SLQELFLAH		468	476	1057.568115234375
pepa1b59	a1.a1.a1	sp|P09874|PARP1_HUMAN	sp|P09874|PARP1_HUMAN Poly [ADP-ribose] polymerase 1 OS=Homo sapiens GN=PARP1 PE=1 SV=4	TTNFAGILSQGLR		866	878	1377.7489013671875
pepa1b61	a1.a1.a1	sp|P09874|PARP1_HUMAN	sp|P09874|PARP1_HUMAN Poly [ADP-ribose] polymerase 1 OS=Homo sapiens GN=PARP1 PE=1 SV=4	VFSATLGLVDIVK		552	564	1361.8043212890625
pepa1b44	a1.a1.a1	sp|P09874|PARP1_HUMAN	sp|P09874|PARP1_HUMAN Poly [ADP-ribose] polymerase 1 OS=Homo sapiens GN=PARP1 PE=1 SV=4	NAYDLEVIDIFK		827	838	1439.7420654296875
pepa1b56	a1.a1.a1	sp|P09874|PARP1_HUMAN	sp|P09874|PARP1_HUMAN Poly [ADP-ribose] polymerase 1 OS=Homo sapiens GN=PARP1 PE=1 SV=4	SILSEVQQAVSQGSSDSQILDLSNR		711	735	2661.3330078125
pepa2b18	a2.a1.a1	sp|P12956|XRCC6_HUMAN	sp|P12956|XRCC6_HUMAN X-ray repair cross-complementing protein 6 OS=Homo sapiens GN=XRCC6 PE=1 SV=2	FTNEDNPHGNDSAK		169	182	1545.6568603515625
pepa2b41	a2.a1.a1	sp|P12956|XRCC6_HUMAN	sp|P12956|XRCC6_HUMAN X-ray repair cross-complementing protein 6 OS=Homo sapiens GN=XRCC6 PE=1 SV=2	VHFEESSK		231	238	962.4581909179688
pepa2b19	a2.a1.a1	sp|P12956|XRCC6_HUMAN	sp|P12956|XRCC6_HUMAN X-ray repair cross-complementing protein 6 OS=Homo sapiens GN=XRCC6 PE=1 SV=2	HFEESSK		232	238	863.3897705078125
pepa2b17	a2.a1.a1	sp|P12956|XRCC6_HUMAN	sp|P12956|XRCC6_HUMAN X-ray repair cross-complementing protein 6 OS=Homo sapiens GN=XRCC6 PE=1 SV=2	FQDMMGH	M4:+15.99491	131	137	881.3284912109375
pepa2b22	a2.a1.a1	sp|P12956|XRCC6_HUMAN	sp|P12956|XRCC6_HUMAN X-ray repair cross-complementing protein 6 OS=Homo sapiens GN=XRCC6 PE=1 SV=2	IMATPEQVGK	M2:+15.99491	452	461	1089.561279296875
pepa2a3	a2.a1.a1	sp|P12956|XRCC6_HUMAN	sp|P12956|XRCC6_HUMAN X-ray repair cross-complementing protein 6 OS=Homo sapiens GN=XRCC6 PE=1 SV=2	ALKPPPIK		280	287	863.5717163085938
pepa2a5	a2.a1.a1	sp|P12956|XRCC6_HUMAN	sp|P12956|XRCC6_HUMAN X-ray repair cross-complementing protein 6 OS=Homo sapiens GN=XRCC6 PE=1 SV=2	AYGLKSGLK		587	595	936.5516967773438
pepa2b40	a2.a1.a1	sp|P12956|XRCC6_HUMAN	sp|P12956|XRCC6_HUMAN X-ray repair cross-complementing protein 6 OS=Homo sapiens GN=XRCC6 PE=1 SV=2	VEYSEEELK		557	565	1125.5313720703125
pepa2b24	a2.a1.a1	sp|P12956|XRCC6_HUMAN	sp|P12956|XRCC6_HUMAN X-ray repair cross-complementing protein 6 OS=Homo sapiens GN=XRCC6 PE=1 SV=2	IMLFTNEDNPHGNDSAK	M2:+15.99491	166	182	1918.8603515625
pepa2a4	a2.a1.a1	sp|P12956|XRCC6_HUMAN	sp|P12956|XRCC6_HUMAN X-ray repair cross-complementing protein 6 OS=Homo sapiens GN=XRCC6 PE=1 SV=2	AVVFYGTEK		84	92	1013.5305786132812
pepa2b36	a2.a1.a1	sp|P12956|XRCC6_HUMAN	sp|P12956|XRCC6_HUMAN X-ray repair cross-complementing protein 6 OS=Homo sapiens GN=XRCC6 PE=1 SV=2	TEGDEEAEEEQEENLEASGDYK		10	31	2500.99609375
pepa2b23	a2.a1.a1	sp|P12956|XRCC6_HUMAN	sp|P12956|XRCC6_HUMAN X-ray repair cross-complementing protein 6 OS=Homo sapiens GN=XRCC6 PE=1 SV=2	IMLFTNEDNPHGNDSAK		166	182	1902.865478515625
pepa2b27	a2.a1.a1	sp|P12956|XRCC6_HUMAN	sp|P12956|XRCC6_HUMAN X-ray repair cross-complementing protein 6 OS=Homo sapiens GN=XRCC6 PE=1 SV=2	KQELLEALTK		596	605	1172.6888427734375
pepa2b33	a2.a1.a1	sp|P12956|XRCC6_HUMAN	sp|P12956|XRCC6_HUMAN X-ray repair cross-complementing protein 6 OS=Homo sapiens GN=XRCC6 PE=1 SV=2	SDSFENPVLQQH		475	486	1400.64453125
pepa2b39	a2.a1.a1	sp|P12956|XRCC6_HUMAN	sp|P12956|XRCC6_HUMAN X-ray repair cross-complementing protein 6 OS=Homo sapiens GN=XRCC6 PE=1 SV=2	VALVPQEEELDDQK		411	424	1612.806884765625
pepa2b32	a2.a1.a1	sp|P12956|XRCC6_HUMAN	sp|P12956|XRCC6_HUMAN X-ray repair cross-complementing protein 6 OS=Homo sapiens GN=XRCC6 PE=1 SV=2	RILELDQFK		115	123	1161.6630859375
pepa2b11	a2.a1.a1	sp|P12956|XRCC6_HUMAN	sp|P12956|XRCC6_HUMAN X-ray repair cross-complementing protein 6 OS=Homo sapiens GN=XRCC6 PE=1 SV=2	ELVYPPDYNPEGK		527	539	1520.7271728515625
pepa2b34	a2.a1.a1	sp|P12956|XRCC6_HUMAN	sp|P12956|XRCC6_HUMAN X-ray repair cross-complementing protein 6 OS=Homo sapiens GN=XRCC6 PE=1 SV=2	SDSFENPVLQQHFR		475	488	1703.81396484375
pepa2b38	a2.a1.a1	sp|P12956|XRCC6_HUMAN	sp|P12956|XRCC6_HUMAN X-ray repair cross-complementing protein 6 OS=Homo sapiens GN=XRCC6 PE=1 SV=2	TFNTSTGGLLLPSDTKR		302	318	1807.955322265625
pepa2b30	a2.a1.a1	sp|P12956|XRCC6_HUMAN	sp|P12956|XRCC6_HUMAN X-ray repair cross-complementing protein 6 OS=Homo sapiens GN=XRCC6 PE=1 SV=2	PVLQQHFR		481	488	1024.569091796875
pepa2b20	a2.a1.a1	sp|P12956|XRCC6_HUMAN	sp|P12956|XRCC6_HUMAN X-ray repair cross-complementing protein 6 OS=Homo sapiens GN=XRCC6 PE=1 SV=2	LGSLVDEFK		518	526	1007.5411987304688
pepa2b37	a2.a1.a1	sp|P12956|XRCC6_HUMAN	sp|P12956|XRCC6_HUMAN X-ray repair cross-complementing protein 6 OS=Homo sapiens GN=XRCC6 PE=1 SV=2	TFNTSTGGLLLPSDTK		302	317	1651.854248046875
pepa2b21	a2.a1.a1	sp|P12956|XRCC6_HUMAN	sp|P12956|XRCC6_HUMAN X-ray repair cross-complementing protein 6 OS=Homo sapiens GN=XRCC6 PE=1 SV=2	ILELDQFK		116	123	1005.5618896484375
pepa2b35	a2.a1.a1	sp|P12956|XRCC6_HUMAN	sp|P12956|XRCC6_HUMAN X-ray repair cross-complementing protein 6 OS=Homo sapiens GN=XRCC6 PE=1 SV=2	SGWESYYK	S1:+42.01057	2	9	1061.4578857421875
pepa2b13	a2.a1.a1	sp|P12956|XRCC6_HUMAN	sp|P12956|XRCC6_HUMAN X-ray repair cross-complementing protein 6 OS=Homo sapiens GN=XRCC6 PE=1 SV=2	FDDPGLMLMGFK	M7:+15.99491 M9:+15.99491	340	351	1402.6385498046875
pepa2b29	a2.a1.a1	sp|P12956|XRCC6_HUMAN	sp|P12956|XRCC6_HUMAN X-ray repair cross-complementing protein 6 OS=Homo sapiens GN=XRCC6 PE=1 SV=2	NIYVLQELDNPGAK		101	114	1573.822509765625
pepa2b26	a2.a1.a1	sp|P12956|XRCC6_HUMAN	sp|P12956|XRCC6_HUMAN X-ray repair cross-complementing protein 6 OS=Homo sapiens GN=XRCC6 PE=1 SV=2	KPGGFDISLFYR		207	218	1399.7373046875
pepa2a7	a2.a1.a1	sp|P12956|XRCC6_HUMAN	sp|P12956|XRCC6_HUMAN X-ray repair cross-complementing protein 6 OS=Homo sapiens GN=XRCC6 PE=1 SV=2	DIISIAEDEDLR		219	230	1388.6907958984375
pepa2b10	a2.a1.a1	sp|P12956|XRCC6_HUMAN	sp|P12956|XRCC6_HUMAN X-ray repair cross-complementing protein 6 OS=Homo sapiens GN=XRCC6 PE=1 SV=2	DTGIFLDLMHLK	M9:+15.99491	195	206	1418.7352294921875
pepa2a2	a2.a1.a1	sp|P12956|XRCC6_HUMAN	sp|P12956|XRCC6_HUMAN X-ray repair cross-complementing protein 6 OS=Homo sapiens GN=XRCC6 PE=1 SV=2	ALDLMEPEQAVDLTLPK	M5:+15.99491	494	510	1898.9783935546875
pepa2b12	a2.a1.a1	sp|P12956|XRCC6_HUMAN	sp|P12956|XRCC6_HUMAN X-ray repair cross-complementing protein 6 OS=Homo sapiens GN=XRCC6 PE=1 SV=2	FDDPGLMLMGFK	M9:+15.99491	340	351	1386.6435546875
pepa2a8	a2.a1.a1	sp|P12956|XRCC6_HUMAN	sp|P12956|XRCC6_HUMAN X-ray repair cross-complementing protein 6 OS=Homo sapiens GN=XRCC6 PE=1 SV=2	DSLIFLVDASK		36	46	1207.6573486328125
pepa2b16	a2.a1.a1	sp|P12956|XRCC6_HUMAN	sp|P12956|XRCC6_HUMAN X-ray repair cross-complementing protein 6 OS=Homo sapiens GN=XRCC6 PE=1 SV=2	FDDPGLMLMGFKPL	M7:+15.99491 M9:+15.99491	340	353	1612.775390625
pepa2a1	a2.a1.a1	sp|P12956|XRCC6_HUMAN	sp|P12956|XRCC6_HUMAN X-ray repair cross-complementing protein 6 OS=Homo sapiens GN=XRCC6 PE=1 SV=2	ALDLMEPEQAVDLTLPK		494	510	1882.9830322265625
pepa2a9	a2.a1.a1	sp|P12956|XRCC6_HUMAN	sp|P12956|XRCC6_HUMAN X-ray repair cross-complementing protein 6 OS=Homo sapiens GN=XRCC6 PE=1 SV=2	DTGIFLDLMHLK		195	206	1402.7403564453125
pepa2b31	a2.a1.a1	sp|P12956|XRCC6_HUMAN	sp|P12956|XRCC6_HUMAN X-ray repair cross-complementing protein 6 OS=Homo sapiens GN=XRCC6 PE=1 SV=2	QELLEALTK	Q1:-17.02655	597	605	1027.5673828125
pepa2b15	a2.a1.a1	sp|P12956|XRCC6_HUMAN	sp|P12956|XRCC6_HUMAN X-ray repair cross-complementing protein 6 OS=Homo sapiens GN=XRCC6 PE=1 SV=2	FDDPGLMLMGFKPL	M9:+15.99491	340	353	1596.780517578125
pepa2a6	a2.a1.a1	sp|P12956|XRCC6_HUMAN	sp|P12956|XRCC6_HUMAN X-ray repair cross-complementing protein 6 OS=Homo sapiens GN=XRCC6 PE=1 SV=2	DLLAVVFYGTEK		81	92	1354.7257080078125
pepa2b28	a2.a1.a1	sp|P12956|XRCC6_HUMAN	sp|P12956|XRCC6_HUMAN X-ray repair cross-complementing protein 6 OS=Homo sapiens GN=XRCC6 PE=1 SV=2	NLEALALDLMEPEQAVDLTLPK	M10:+15.99491	489	510	2439.26904296875
pepa2b14	a2.a1.a1	sp|P12956|XRCC6_HUMAN	sp|P12956|XRCC6_HUMAN X-ray repair cross-complementing protein 6 OS=Homo sapiens GN=XRCC6 PE=1 SV=2	FDDPGLMLMGFKPL		340	353	1580.78564453125
pepa2b25	a2.a1.a1	sp|P12956|XRCC6_HUMAN	sp|P12956|XRCC6_HUMAN X-ray repair cross-complementing protein 6 OS=Homo sapiens GN=XRCC6 PE=1 SV=2	IQVTPPGFQLVFLPFADDK		425	443	2132.14306640625
pepa3b32	a3.a1.a1	sp|P52701|MSH6_HUMAN	sp|P52701|MSH6_HUMAN DNA mismatch repair protein Msh6 OS=Homo sapiens GN=MSH6 PE=1 SV=2	STVDAEAVHK		1343	1352	1056.5323486328125
pepa3b30	a3.a1.a1	sp|P52701|MSH6_HUMAN	sp|P52701|MSH6_HUMAN DNA mismatch repair protein Msh6 OS=Homo sapiens GN=MSH6 PE=1 SV=2	SPALSDANK		14	22	902.4581909179688
pepa3b36	a3.a1.a1	sp|P52701|MSH6_HUMAN	sp|P52701|MSH6_HUMAN DNA mismatch repair protein Msh6 OS=Homo sapiens GN=MSH6 PE=1 SV=2	VEQTETPEMMEAR	M9:+15.99491 M10:+15.99491	483	495	1582.6728515625
pepa3b39	a3.a1.a1	sp|P52701|MSH6_HUMAN	sp|P52701|MSH6_HUMAN DNA mismatch repair protein Msh6 OS=Homo sapiens GN=MSH6 PE=1 SV=2	YSDSLVQK		469	476	939.4785766601562
pepa3b20	a3.a1.a1	sp|P52701|MSH6_HUMAN	sp|P52701|MSH6_HUMAN DNA mismatch repair protein Msh6 OS=Homo sapiens GN=MSH6 PE=1 SV=2	KLPDLER		814	820	870.5048217773438
pepa3a2	a3.a1.a1	sp|P52701|MSH6_HUMAN	sp|P52701|MSH6_HUMAN DNA mismatch repair protein Msh6 OS=Homo sapiens GN=MSH6 PE=1 SV=2	AIMYEETTYSK	M3:+15.99491	842	852	1351.6090087890625
pepa3b10	a3.a1.a1	sp|P52701|MSH6_HUMAN	sp|P52701|MSH6_HUMAN DNA mismatch repair protein Msh6 OS=Homo sapiens GN=MSH6 PE=1 SV=2	GMTSESDSIGLTPGEK	M2:+15.99491	661	676	1624.737548828125
pepa3b35	a3.a1.a1	sp|P52701|MSH6_HUMAN	sp|P52701|MSH6_HUMAN DNA mismatch repair protein Msh6 OS=Homo sapiens GN=MSH6 PE=1 SV=2	VEQTETPEMMEAR		483	495	1550.682861328125
pepa3a9	a3.a1.a1	sp|P52701|MSH6_HUMAN	sp|P52701|MSH6_HUMAN DNA mismatch repair protein Msh6 OS=Homo sapiens GN=MSH6 PE=1 SV=2	GMTSESDSIGLTPGEK		661	676	1608.7425537109375
pepa3b14	a3.a1.a1	sp|P52701|MSH6_HUMAN	sp|P52701|MSH6_HUMAN DNA mismatch repair protein Msh6 OS=Homo sapiens GN=MSH6 PE=1 SV=2	LANLINAEER		1015	1024	1142.6168212890625
pepa3b37	a3.a1.a1	sp|P52701|MSH6_HUMAN	sp|P52701|MSH6_HUMAN DNA mismatch repair protein Msh6 OS=Homo sapiens GN=MSH6 PE=1 SV=2	VHVQFFDDSPTR		129	140	1447.6968994140625
pepa3b12	a3.a1.a1	sp|P52701|MSH6_HUMAN	sp|P52701|MSH6_HUMAN DNA mismatch repair protein Msh6 OS=Homo sapiens GN=MSH6 PE=1 SV=2	GTQTYSVLEGDPSENYSK		520	537	1974.89306640625
pepa3b15	a3.a1.a1	sp|P52701|MSH6_HUMAN	sp|P52701|MSH6_HUMAN DNA mismatch repair protein Msh6 OS=Homo sapiens GN=MSH6 PE=1 SV=2	LANLPEEVIQK		1305	1315	1253.71044921875
pepa3b33	a3.a1.a1	sp|P52701|MSH6_HUMAN	sp|P52701|MSH6_HUMAN DNA mismatch repair protein Msh6 OS=Homo sapiens GN=MSH6 PE=1 SV=2	TLLEEEYFR		636	644	1199.5947265625
pepa3b11	a3.a1.a1	sp|P52701|MSH6_HUMAN	sp|P52701|MSH6_HUMAN DNA mismatch repair protein Msh6 OS=Homo sapiens GN=MSH6 PE=1 SV=2	GTATFDGTAIANAVVK		1218	1233	1535.8070068359375
pepa3b19	a3.a1.a1	sp|P52701|MSH6_HUMAN	sp|P52701|MSH6_HUMAN DNA mismatch repair protein Msh6 OS=Homo sapiens GN=MSH6 PE=1 SV=2	ISEVVELLK		805	813	1029.6195068359375
pepa3b34	a3.a1.a1	sp|P52701|MSH6_HUMAN	sp|P52701|MSH6_HUMAN DNA mismatch repair protein Msh6 OS=Homo sapiens GN=MSH6 PE=1 SV=2	TIVYWGIGR		966	974	1064.5892333984375
pepa3a6	a3.a1.a1	sp|P52701|MSH6_HUMAN	sp|P52701|MSH6_HUMAN DNA mismatch repair protein Msh6 OS=Homo sapiens GN=MSH6 PE=1 SV=2	FFIGQFSDDR		568	577	1231.5745849609375
pepa3b17	a3.a1.a1	sp|P52701|MSH6_HUMAN	sp|P52701|MSH6_HUMAN DNA mismatch repair protein Msh6 OS=Homo sapiens GN=MSH6 PE=1 SV=2	IIGIMEEVADGFK	M5:+15.99491	871	883	1437.7298583984375
pepa3b38	a3.a1.a1	sp|P52701|MSH6_HUMAN	sp|P52701|MSH6_HUMAN DNA mismatch repair protein Msh6 OS=Homo sapiens GN=MSH6 PE=1 SV=2	YQLEIPENFTTR		977	988	1510.754150390625
pepa3a8	a3.a1.a1	sp|P52701|MSH6_HUMAN	sp|P52701|MSH6_HUMAN DNA mismatch repair protein Msh6 OS=Homo sapiens GN=MSH6 PE=1 SV=2	FPDLTVELNR		902	911	1203.63720703125
pepa3a1	a3.a1.a1	sp|P52701|MSH6_HUMAN	sp|P52701|MSH6_HUMAN DNA mismatch repair protein Msh6 OS=Homo sapiens GN=MSH6 PE=1 SV=2	AGFDSDYDQALADIR		931	945	1656.7503662109375
pepa3b16	a3.a1.a1	sp|P52701|MSH6_HUMAN	sp|P52701|MSH6_HUMAN DNA mismatch repair protein Msh6 OS=Homo sapiens GN=MSH6 PE=1 SV=2	LDAIEDLMVVPDK		792	804	1457.7559814453125
pepa3b18	a3.a1.a1	sp|P52701|MSH6_HUMAN	sp|P52701|MSH6_HUMAN DNA mismatch repair protein Msh6 OS=Homo sapiens GN=MSH6 PE=1 SV=2	LSDGIGVMLPQVLK		647	660	1469.8399658203125
pepa3b27	a3.a1.a1	sp|P52701|MSH6_HUMAN	sp|P52701|MSH6_HUMAN DNA mismatch repair protein Msh6 OS=Homo sapiens GN=MSH6 PE=1 SV=2	PVILLPEDTPPFLELK		1077	1092	1821.041259765625
pepa3b25	a3.a2.a1	sp|P20585|MSH3_HUMAN	sp|P20585|MSH3_HUMAN DNA mismatch repair protein Msh3 OS=Homo sapiens GN=MSH3 PE=1 SV=4	MHLQEIR	M1:+15.99491	728	734	942.4829711914062
pepa3b21	a3.a2.a1	sp|P20585|MSH3_HUMAN	sp|P20585|MSH3_HUMAN DNA mismatch repair protein Msh3 OS=Homo sapiens GN=MSH3 PE=1 SV=4	KPASGGLAASSSAPAR		5	20	1427.760498046875
pepa3b24	a3.a2.a1	sp|P20585|MSH3_HUMAN	sp|P20585|MSH3_HUMAN DNA mismatch repair protein Msh3 OS=Homo sapiens GN=MSH3 PE=1 SV=4	MGAADNIYK	M1:+15.99491	939	947	998.4616088867188
pepa3b20	a3.a2.a1	sp|P20585|MSH3_HUMAN	sp|P20585|MSH3_HUMAN DNA mismatch repair protein Msh3 OS=Homo sapiens GN=MSH3 PE=1 SV=4	KLPDIER		617	623	870.5048217773438
pepa3a5	a3.a2.a1	sp|P20585|MSH3_HUMAN	sp|P20585|MSH3_HUMAN DNA mismatch repair protein Msh3 OS=Homo sapiens GN=MSH3 PE=1 SV=4	EGGSDLGMSGNSEPK		108	122	1464.62744140625
pepa3b23	a3.a2.a1	sp|P20585|MSH3_HUMAN	sp|P20585|MSH3_HUMAN DNA mismatch repair protein Msh3 OS=Homo sapiens GN=MSH3 PE=1 SV=4	MGAADNIYK		939	947	982.4666748046875
pepa3a7	a3.a2.a1	sp|P20585|MSH3_HUMAN	sp|P20585|MSH3_HUMAN DNA mismatch repair protein Msh3 OS=Homo sapiens GN=MSH3 PE=1 SV=4	FFQSTGSLK		27	35	1014.52587890625
pepa3b26	a3.a2.a1	sp|P20585|MSH3_HUMAN	sp|P20585|MSH3_HUMAN DNA mismatch repair protein Msh3 OS=Homo sapiens GN=MSH3 PE=1 SV=4	NLEILQNQTDMK		544	555	1446.72607421875
pepa3b13	a3.a2.a1	sp|P20585|MSH3_HUMAN	sp|P20585|MSH3_HUMAN DNA mismatch repair protein Msh3 OS=Homo sapiens GN=MSH3 PE=1 SV=4	LADVPGEILK		1075	1084	1054.61474609375
pepa3b31	a3.a2.a1	sp|P20585|MSH3_HUMAN	sp|P20585|MSH3_HUMAN DNA mismatch repair protein Msh3 OS=Homo sapiens GN=MSH3 PE=1 SV=4	STLIGEDVNPLIK		337	349	1398.7843017578125
pepa3b22	a3.a2.a1	sp|P20585|MSH3_HUMAN	sp|P20585|MSH3_HUMAN DNA mismatch repair protein Msh3 OS=Homo sapiens GN=MSH3 PE=1 SV=4	MEFMTINGTTLR		532	543	1413.6868896484375
pepa3a4	a3.a2.a1	sp|P20585|MSH3_HUMAN	sp|P20585|MSH3_HUMAN DNA mismatch repair protein Msh3 OS=Homo sapiens GN=MSH3 PE=1 SV=4	DTTLFDLSQFGSSNTSHENLQK		194	215	2469.1533203125
pepa3a3	a3.a2.a1	sp|P20585|MSH3_HUMAN	sp|P20585|MSH3_HUMAN DNA mismatch repair protein Msh3 OS=Homo sapiens GN=MSH3 PE=1 SV=4	ATSQSLVILDELGR		966	979	1501.822509765625
pepa3b29	a3.a2.a1	sp|P20585|MSH3_HUMAN	sp|P20585|MSH3_HUMAN DNA mismatch repair protein Msh3 OS=Homo sapiens GN=MSH3 PE=1 SV=4	SIYTPLELQYIEMK	M13:+15.99491	227	240	1743.8878173828125
pepa3b28	a3.a2.a1	sp|P20585|MSH3_HUMAN	sp|P20585|MSH3_HUMAN DNA mismatch repair protein Msh3 OS=Homo sapiens GN=MSH3 PE=1 SV=4	SIYTPLELQYIEMK		227	240	1727.8929443359375
pepa4b32	a4.a1.a1	sp|P13010|XRCC5_HUMAN	sp|P13010|XRCC5_HUMAN X-ray repair cross-complementing protein 5 OS=Homo sapiens GN=XRCC5 PE=1 SV=3	YAYDKR		395	400	815.4050903320312
pepa4b23	a4.a1.a1	sp|P13010|XRCC5_HUMAN	sp|P13010|XRCC5_HUMAN X-ray repair cross-complementing protein 5 OS=Homo sapiens GN=XRCC5 PE=1 SV=3	SKVDEEQMK		324	332	1093.519775390625
pepa4b28	a4.a1.a1	sp|P13010|XRCC5_HUMAN	sp|P13010|XRCC5_HUMAN X-ray repair cross-complementing protein 5 OS=Homo sapiens GN=XRCC5 PE=1 SV=3	VDEEQMK		326	332	878.392822265625
pepa4b10	a4.a1.a1	sp|P13010|XRCC5_HUMAN	sp|P13010|XRCC5_HUMAN X-ray repair cross-complementing protein 5 OS=Homo sapiens GN=XRCC5 PE=1 SV=3	EEASGSSVTAEEAKK		689	703	1522.7235107421875
pepa4a9	a4.a1.a1	sp|P13010|XRCC5_HUMAN	sp|P13010|XRCC5_HUMAN X-ray repair cross-complementing protein 5 OS=Homo sapiens GN=XRCC5 PE=1 SV=3	EEASGSSVTAEEAK		689	702	1394.6285400390625
pepa4a6	a4.a1.a1	sp|P13010|XRCC5_HUMAN	sp|P13010|XRCC5_HUMAN X-ray repair cross-complementing protein 5 OS=Homo sapiens GN=XRCC5 PE=1 SV=3	EDGSGDRGDGPFR		172	184	1364.5830078125
pepa4b16	a4.a1.a1	sp|P13010|XRCC5_HUMAN	sp|P13010|XRCC5_HUMAN X-ray repair cross-complementing protein 5 OS=Homo sapiens GN=XRCC5 PE=1 SV=3	LGGHGPSFPLK		185	195	1109.610595703125
pepa4b21	a4.a1.a1	sp|P13010|XRCC5_HUMAN	sp|P13010|XRCC5_HUMAN X-ray repair cross-complementing protein 5 OS=Homo sapiens GN=XRCC5 PE=1 SV=3	MLNPPAEVTTK		515	525	1200.6297607421875
pepa4b11	a4.a1.a1	sp|P13010|XRCC5_HUMAN	sp|P13010|XRCC5_HUMAN X-ray repair cross-complementing protein 5 OS=Homo sapiens GN=XRCC5 PE=1 SV=3	EPLPPIQQH		503	511	1058.5633544921875
pepa4b30	a4.a1.a1	sp|P13010|XRCC5_HUMAN	sp|P13010|XRCC5_HUMAN X-ray repair cross-complementing protein 5 OS=Homo sapiens GN=XRCC5 PE=1 SV=3	VITMFVQR	M4:+15.99491	37	44	1009.55029296875
pepa4b19	a4.a1.a1	sp|P13010|XRCC5_HUMAN	sp|P13010|XRCC5_HUMAN X-ray repair cross-complementing protein 5 OS=Homo sapiens GN=XRCC5 PE=1 SV=3	KVITMFVQR		36	44	1121.650390625
pepa4a5	a4.a1.a1	sp|P13010|XRCC5_HUMAN	sp|P13010|XRCC5_HUMAN X-ray repair cross-complementing protein 5 OS=Homo sapiens GN=XRCC5 PE=1 SV=3	DQVTAQEIFQDNHEDGPTAK		546	565	2243.021484375
pepa4a2	a4.a1.a1	sp|P13010|XRCC5_HUMAN	sp|P13010|XRCC5_HUMAN X-ray repair cross-complementing protein 5 OS=Homo sapiens GN=XRCC5 PE=1 SV=3	ANPQVGVAFPH		401	411	1136.5850830078125
pepa4b29	a4.a1.a1	sp|P13010|XRCC5_HUMAN	sp|P13010|XRCC5_HUMAN X-ray repair cross-complementing protein 5 OS=Homo sapiens GN=XRCC5 PE=1 SV=3	VITMFVQR		37	44	993.555419921875
pepa4a8	a4.a1.a1	sp|P13010|XRCC5_HUMAN	sp|P13010|XRCC5_HUMAN X-ray repair cross-complementing protein 5 OS=Homo sapiens GN=XRCC5 PE=1 SV=3	EDIIQGFR		308	315	977.5054931640625
pepa4b33	a4.a1.a1	sp|P13010|XRCC5_HUMAN	sp|P13010|XRCC5_HUMAN X-ray repair cross-complementing protein 5 OS=Homo sapiens GN=XRCC5 PE=1 SV=3	YGSDIVPFSK		316	325	1112.562744140625
pepa4a7	a4.a1.a1	sp|P13010|XRCC5_HUMAN	sp|P13010|XRCC5_HUMAN X-ray repair cross-complementing protein 5 OS=Homo sapiens GN=XRCC5 PE=1 SV=3	EDIIQGFR	E1:-18.01056	308	315	959.494873046875
pepa4a3	a4.a1.a1	sp|P13010|XRCC5_HUMAN	sp|P13010|XRCC5_HUMAN X-ray repair cross-complementing protein 5 OS=Homo sapiens GN=XRCC5 PE=1 SV=3	AVDALIDSMSLAK	M9:+15.99491	453	465	1349.698486328125
pepa4b15	a4.a1.a1	sp|P13010|XRCC5_HUMAN	sp|P13010|XRCC5_HUMAN X-ray repair cross-complementing protein 5 OS=Homo sapiens GN=XRCC5 PE=1 SV=3	HIEIFTDLSSR		131	141	1317.68017578125
pepa4b14	a4.a1.a1	sp|P13010|XRCC5_HUMAN	sp|P13010|XRCC5_HUMAN X-ray repair cross-complementing protein 5 OS=Homo sapiens GN=XRCC5 PE=1 SV=3	FGTDGTDNPLSGGDQYQNITVHR		59	81	2492.14404296875
pepa4b18	a4.a1.a1	sp|P13010|XRCC5_HUMAN	sp|P13010|XRCC5_HUMAN X-ray repair cross-complementing protein 5 OS=Homo sapiens GN=XRCC5 PE=1 SV=3	IWNMLNPPAEVTTK	M4:+15.99491	512	525	1629.8309326171875
pepa4b13	a4.a1.a1	sp|P13010|XRCC5_HUMAN	sp|P13010|XRCC5_HUMAN X-ray repair cross-complementing protein 5 OS=Homo sapiens GN=XRCC5 PE=1 SV=3	FFMGNQVLK		355	363	1083.5660400390625
pepa4b24	a4.a1.a1	sp|P13010|XRCC5_HUMAN	sp|P13010|XRCC5_HUMAN X-ray repair cross-complementing protein 5 OS=Homo sapiens GN=XRCC5 PE=1 SV=3	SQLDIIIH		145	152	938.531005859375
pepa4b22	a4.a1.a1	sp|P13010|XRCC5_HUMAN	sp|P13010|XRCC5_HUMAN X-ray repair cross-complementing protein 5 OS=Homo sapiens GN=XRCC5 PE=1 SV=3	SLAEGSVTSVGSVNPAENFR		580	599	2020.9937744140625
pepa4b25	a4.a1.a1	sp|P13010|XRCC5_HUMAN	sp|P13010|XRCC5_HUMAN X-ray repair cross-complementing protein 5 OS=Homo sapiens GN=XRCC5 PE=1 SV=3	SQLDIIIHSLK		145	155	1266.741943359375
pepa4b26	a4.a1.a1	sp|P13010|XRCC5_HUMAN	sp|P13010|XRCC5_HUMAN X-ray repair cross-complementing protein 5 OS=Homo sapiens GN=XRCC5 PE=1 SV=3	TEQGGAHFSVSSLAEGSVTSVGSVNPAENFR		569	599	3121.482421875
pepa4b12	a4.a1.a1	sp|P13010|XRCC5_HUMAN	sp|P13010|XRCC5_HUMAN X-ray repair cross-complementing protein 5 OS=Homo sapiens GN=XRCC5 PE=1 SV=3	EPLPPIQQHIWNMLNPPAEVTTK	M13:+15.99491	503	525	2669.3759765625
pepa4b27	a4.a1.a1	sp|P13010|XRCC5_HUMAN	sp|P13010|XRCC5_HUMAN X-ray repair cross-complementing protein 5 OS=Homo sapiens GN=XRCC5 PE=1 SV=3	TLFPLIEAK		535	543	1031.614013671875
pepa4b20	a4.a1.a1	sp|P13010|XRCC5_HUMAN	sp|P13010|XRCC5_HUMAN X-ray repair cross-complementing protein 5 OS=Homo sapiens GN=XRCC5 PE=1 SV=3	KYAPTEAQLNAVDALIDSMSLAK	M19:+15.99491	443	465	2465.259521484375
pepa4a1	a4.a1.a1	sp|P13010|XRCC5_HUMAN	sp|P13010|XRCC5_HUMAN X-ray repair cross-complementing protein 5 OS=Homo sapiens GN=XRCC5 PE=1 SV=3	ALDDLDMVAIVR		383	394	1330.703857421875
pepa4b31	a4.a1.a1	sp|P13010|XRCC5_HUMAN	sp|P13010|XRCC5_HUMAN X-ray repair cross-complementing protein 5 OS=Homo sapiens GN=XRCC5 PE=1 SV=3	YAPTEAQLNAVDALIDSMSLAK	M18:+15.99491	444	465	2337.164794921875
pepa4a4	a4.a1.a1	sp|P13010|XRCC5_HUMAN	sp|P13010|XRCC5_HUMAN X-ray repair cross-complementing protein 5 OS=Homo sapiens GN=XRCC5 PE=1 SV=3	DDEAAAVALSSLIH		369	382	1411.706787109375
pepa4b17	a4.a1.a1	sp|P13010|XRCC5_HUMAN	sp|P13010|XRCC5_HUMAN X-ray repair cross-complementing protein 5 OS=Homo sapiens GN=XRCC5 PE=1 SV=3	IQPGSQQADFLDAL		98	111	1502.7490234375
pepa5b15	a5.a1.a1	sp|P23246|SFPQ_HUMAN	sp|P23246|SFPQ_HUMAN Splicing factor, proline- and glutamine-rich OS=Homo sapiens GN=SFPQ PE=1 SV=2	MEELHNQEMQK	M1:+15.99491 M9:+15.99491	549	559	1448.6148681640625
pepa5b10	a5.a1.a1	sp|P23246|SFPQ_HUMAN	sp|P23246|SFPQ_HUMAN Splicing factor, proline- and glutamine-rich OS=Homo sapiens GN=SFPQ PE=1 SV=2	GREEYEGPNK		694	703	1178.5440673828125
pepa5b25	a5.a1.a1	sp|P23246|SFPQ_HUMAN	sp|P23246|SFPQ_HUMAN Splicing factor, proline- and glutamine-rich OS=Homo sapiens GN=SFPQ PE=1 SV=2	RMEELHNQEMQK	M10:+15.99491	548	559	1588.7210693359375
pepa5b14	a5.a1.a1	sp|P23246|SFPQ_HUMAN	sp|P23246|SFPQ_HUMAN Splicing factor, proline- and glutamine-rich OS=Homo sapiens GN=SFPQ PE=1 SV=2	MEELHNQEMQK	M9:+15.99491	549	559	1432.619873046875
pepa5b24	a5.a1.a1	sp|P23246|SFPQ_HUMAN	sp|P23246|SFPQ_HUMAN Splicing factor, proline- and glutamine-rich OS=Homo sapiens GN=SFPQ PE=1 SV=2	RMEELHNQEMQK		548	559	1572.72607421875
pepa5b19	a5.a1.a1	sp|P23246|SFPQ_HUMAN	sp|P23246|SFPQ_HUMAN Splicing factor, proline- and glutamine-rich OS=Homo sapiens GN=SFPQ PE=1 SV=2	MGGGGAMNMGDPYGSGGQK	M1:+15.99491 M7:+15.99491 M9:+15.99491	612	630	1819.704833984375
pepa5b13	a5.a1.a1	sp|P23246|SFPQ_HUMAN	sp|P23246|SFPQ_HUMAN Splicing factor, proline- and glutamine-rich OS=Homo sapiens GN=SFPQ PE=1 SV=2	MEELHNQEMQK		549	559	1416.625
pepa5b23	a5.a1.a1	sp|P23246|SFPQ_HUMAN	sp|P23246|SFPQ_HUMAN Splicing factor, proline- and glutamine-rich OS=Homo sapiens GN=SFPQ PE=1 SV=2	PGGGPGLSTPGGHPKPPHR		218	236	1802.9412841796875
pepa5a9	a5.a1.a1	sp|P23246|SFPQ_HUMAN	sp|P23246|SFPQ_HUMAN Splicing factor, proline- and glutamine-rich OS=Homo sapiens GN=SFPQ PE=1 SV=2	GPMGPGPGQSGPK		45	57	1166.562744140625
pepa5b18	a5.a1.a1	sp|P23246|SFPQ_HUMAN	sp|P23246|SFPQ_HUMAN Splicing factor, proline- and glutamine-rich OS=Homo sapiens GN=SFPQ PE=1 SV=2	MGGGGAMNMGDPYGSGGQK	M7:+15.99491 M9:+15.99491	612	630	1803.7099609375
pepa5b22	a5.a1.a1	sp|P23246|SFPQ_HUMAN	sp|P23246|SFPQ_HUMAN Splicing factor, proline- and glutamine-rich OS=Homo sapiens GN=SFPQ PE=1 SV=2	NMGDPYGSGGQK		619	630	1210.51611328125
pepa5a1	a5.a1.a1	sp|P23246|SFPQ_HUMAN	sp|P23246|SFPQ_HUMAN Splicing factor, proline- and glutamine-rich OS=Homo sapiens GN=SFPQ PE=1 SV=2	AELDDTPMR	M8:+15.99491	350	358	1063.4730224609375
pepa5b26	a5.a1.a1	sp|P23246|SFPQ_HUMAN	sp|P23246|SFPQ_HUMAN Splicing factor, proline- and glutamine-rich OS=Homo sapiens GN=SFPQ PE=1 SV=2	SLDEMEK		496	502	851.3818969726562
pepa5b17	a5.a1.a1	sp|P23246|SFPQ_HUMAN	sp|P23246|SFPQ_HUMAN Splicing factor, proline- and glutamine-rich OS=Homo sapiens GN=SFPQ PE=1 SV=2	MGGGGAMNMGDPYGSGGQK	M9:+15.99491	612	630	1787.7149658203125
pepa5a8	a5.a1.a1	sp|P23246|SFPQ_HUMAN	sp|P23246|SFPQ_HUMAN Splicing factor, proline- and glutamine-rich OS=Homo sapiens GN=SFPQ PE=1 SV=2	GMGPGTPAGYGR		682	693	1120.520751953125
pepa5b27	a5.a1.a1	sp|P23246|SFPQ_HUMAN	sp|P23246|SFPQ_HUMAN Splicing factor, proline- and glutamine-rich OS=Homo sapiens GN=SFPQ PE=1 SV=2	SPPPGMGLNQNR		33	44	1267.62158203125
pepa5a5	a5.a1.a1	sp|P23246|SFPQ_HUMAN	sp|P23246|SFPQ_HUMAN Splicing factor, proline- and glutamine-rich OS=Homo sapiens GN=SFPQ PE=1 SV=2	FATHAAALSVR		366	376	1143.6273193359375
pepa5b21	a5.a1.a1	sp|P23246|SFPQ_HUMAN	sp|P23246|SFPQ_HUMAN Splicing factor, proline- and glutamine-rich OS=Homo sapiens GN=SFPQ PE=1 SV=2	MGYMDPR		600	606	869.3648071289062
pepa5a2	a5.a1.a1	sp|P23246|SFPQ_HUMAN	sp|P23246|SFPQ_HUMAN Splicing factor, proline- and glutamine-rich OS=Homo sapiens GN=SFPQ PE=1 SV=2	AVVIVDDR		400	407	886.4996948242188
pepa5a3	a5.a1.a1	sp|P23246|SFPQ_HUMAN	sp|P23246|SFPQ_HUMAN Splicing factor, proline- and glutamine-rich OS=Homo sapiens GN=SFPQ PE=1 SV=2	FAQHGTFEYEYSQR		480	493	1762.7823486328125
pepa5b16	a5.a1.a1	sp|P23246|SFPQ_HUMAN	sp|P23246|SFPQ_HUMAN Splicing factor, proline- and glutamine-rich OS=Homo sapiens GN=SFPQ PE=1 SV=2	MGGGGAMNMGDPYGSGGQK		612	630	1771.7200927734375
pepa5a7	a5.a1.a1	sp|P23246|SFPQ_HUMAN	sp|P23246|SFPQ_HUMAN Splicing factor, proline- and glutamine-rich OS=Homo sapiens GN=SFPQ PE=1 SV=2	GIVEFASK		414	421	850.46728515625
pepa5b28	a5.a1.a1	sp|P23246|SFPQ_HUMAN	sp|P23246|SFPQ_HUMAN Splicing factor, proline- and glutamine-rich OS=Homo sapiens GN=SFPQ PE=1 SV=2	YGEPGEVFINK		320	330	1252.621337890625
pepa5b11	a5.a1.a1	sp|P23246|SFPQ_HUMAN	sp|P23246|SFPQ_HUMAN Splicing factor, proline- and glutamine-rich OS=Homo sapiens GN=SFPQ PE=1 SV=2	LFVGNLPADITEDEFK		299	314	1807.9117431640625
pepa5a2	a5.a2.a1	sp|Q15233|NONO_HUMAN	sp|Q15233|NONO_HUMAN Non-POU domain-containing octamer-binding protein OS=Homo sapiens GN=NONO PE=1 SV=4	AVVIVDDR		177	184	886.4996948242188
pepa5b20	a5.a2.a1	sp|Q15233|NONO_HUMAN	sp|Q15233|NONO_HUMAN Non-POU domain-containing octamer-binding protein OS=Homo sapiens GN=NONO PE=1 SV=4	MGQMAMGGAMGINNR		384	398	1538.669921875
pepa5a4	a5.a2.a1	sp|Q15233|NONO_HUMAN	sp|Q15233|NONO_HUMAN Non-POU domain-containing octamer-binding protein OS=Homo sapiens GN=NONO PE=1 SV=4	FAQPGSFEYEYAMR	M13:+15.99491	257	270	1711.7425537109375
pepa5a6	a5.a2.a1	sp|Q15233|NONO_HUMAN	sp|Q15233|NONO_HUMAN Non-POU domain-containing octamer-binding protein OS=Homo sapiens GN=NONO PE=1 SV=4	FGQAATMEGIGAIGGTPPAFNR		435	456	2163.065673828125
pepa5b12	a5.a2.a1	sp|Q15233|NONO_HUMAN	sp|Q15233|NONO_HUMAN Non-POU domain-containing octamer-binding protein OS=Homo sapiens GN=NONO PE=1 SV=4	LFVGNLPPDITEEEMR		76	91	1859.921142578125
pepa6b20	a6.a1.a1	sp|Q15554-3|TERF2_HUMAN	sp|Q15554-3|TERF2_HUMAN Isoform 3 of Telomeric repeat-binding factor 2 OS=Homo sapiens GN=TERF2	RSDTMAGGGGSSDGSGR		39	55	1554.656494140625
pepa6a9	a6.a1.a1	sp|Q15554-3|TERF2_HUMAN	sp|Q15554-3|TERF2_HUMAN Isoform 3 of Telomeric repeat-binding factor 2 OS=Homo sapiens GN=TERF2	LEEAVNR		90	96	830.4370727539062
pepa6b12	a6.a1.a1	sp|Q15554-3|TERF2_HUMAN	sp|Q15554-3|TERF2_HUMAN Isoform 3 of Telomeric repeat-binding factor 2 OS=Homo sapiens GN=TERF2	KDENESSAPADGEGGSELQPK		375	395	2144.958251953125
pepa6a3	a6.a1.a1	sp|Q15554-3|TERF2_HUMAN	sp|Q15554-3|TERF2_HUMAN Isoform 3 of Telomeric repeat-binding factor 2 OS=Homo sapiens GN=TERF2	AAPDEDSTTNITK		476	488	1362.6387939453125
pepa6a1	a6.a1.a1	sp|Q15554-3|TERF2_HUMAN	sp|Q15554-3|TERF2_HUMAN Isoform 3 of Telomeric repeat-binding factor 2 OS=Homo sapiens GN=TERF2	AAGAGTAGPASGPGVVR		2	18	1395.7342529296875
pepa6b19	a6.a1.a1	sp|Q15554-3|TERF2_HUMAN	sp|Q15554-3|TERF2_HUMAN Isoform 3 of Telomeric repeat-binding factor 2 OS=Homo sapiens GN=TERF2	QPAPGPVEKPPR	Q1:-17.02655	301	312	1255.6798095703125
pepa6b22	a6.a1.a1	sp|Q15554-3|TERF2_HUMAN	sp|Q15554-3|TERF2_HUMAN Isoform 3 of Telomeric repeat-binding factor 2 OS=Homo sapiens GN=TERF2	TLSGAQDSEAAFAK		336	349	1395.675537109375
pepa6a2	a6.a1.a1	sp|Q15554-3|TERF2_HUMAN	sp|Q15554-3|TERF2_HUMAN Isoform 3 of Telomeric repeat-binding factor 2 OS=Homo sapiens GN=TERF2	AAGAGTAGPASGPGVVR	A1:+42.01057	2	18	1437.744873046875
pepa6a8	a6.a1.a1	sp|Q15554-3|TERF2_HUMAN	sp|Q15554-3|TERF2_HUMAN Isoform 3 of Telomeric repeat-binding factor 2 OS=Homo sapiens GN=TERF2	FYFHEALR		101	108	1082.542236328125
pepa6b18	a6.a1.a1	sp|Q15554-3|TERF2_HUMAN	sp|Q15554-3|TERF2_HUMAN Isoform 3 of Telomeric repeat-binding factor 2 OS=Homo sapiens GN=TERF2	PTVLNQPLPGEK		433	444	1292.7213134765625
pepa6b17	a6.a1.a1	sp|Q15554-3|TERF2_HUMAN	sp|Q15554-3|TERF2_HUMAN Isoform 3 of Telomeric repeat-binding factor 2 OS=Homo sapiens GN=TERF2	NPPTTIGMMTLK	M9:+15.99491	320	331	1319.670166015625
pepa6b11	a6.a1.a1	sp|Q15554-3|TERF2_HUMAN	sp|Q15554-3|TERF2_HUMAN Isoform 3 of Telomeric repeat-binding factor 2 OS=Homo sapiens GN=TERF2	LVLEEDSQSTEPSAGLNSSQEAASAPPSK		404	432	2929.391357421875
pepa6b14	a6.a1.a1	sp|Q15554-3|TERF2_HUMAN	sp|Q15554-3|TERF2_HUMAN Isoform 3 of Telomeric repeat-binding factor 2 OS=Homo sapiens GN=TERF2	NLAHPVIQNF		245	254	1152.616455078125
pepa6b16	a6.a1.a1	sp|Q15554-3|TERF2_HUMAN	sp|Q15554-3|TERF2_HUMAN Isoform 3 of Telomeric repeat-binding factor 2 OS=Homo sapiens GN=TERF2	NPPTTIGMMTLK		320	331	1303.675048828125
pepa6b15	a6.a1.a1	sp|Q15554-3|TERF2_HUMAN	sp|Q15554-3|TERF2_HUMAN Isoform 3 of Telomeric repeat-binding factor 2 OS=Homo sapiens GN=TERF2	NLAHPVIQNFSYETFQQK		245	262	2164.08251953125
pepa6b23	a6.a1.a1	sp|Q15554-3|TERF2_HUMAN	sp|Q15554-3|TERF2_HUMAN Isoform 3 of Telomeric repeat-binding factor 2 OS=Homo sapiens GN=TERF2	WTVEESEWVK		492	501	1292.6162109375
pepa6b10	a6.a1.a1	sp|Q15554-3|TERF2_HUMAN	sp|Q15554-3|TERF2_HUMAN Isoform 3 of Telomeric repeat-binding factor 2 OS=Homo sapiens GN=TERF2	LRNDLLNIIR		233	242	1239.7535400390625
pepa6b21	a6.a1.a1	sp|Q15554-3|TERF2_HUMAN	sp|Q15554-3|TERF2_HUMAN Isoform 3 of Telomeric repeat-binding factor 2 OS=Homo sapiens GN=TERF2	TEFTLTEAVVESSR		183	196	1568.7806396484375
pepa6a7	a6.a1.a1	sp|Q15554-3|TERF2_HUMAN	sp|Q15554-3|TERF2_HUMAN Isoform 3 of Telomeric repeat-binding factor 2 OS=Homo sapiens GN=TERF2	FLESHLDDAEPYLLTMAK	M16:+15.99491	266	283	2109.021240234375
pepa6b13	a6.a1.a1	sp|Q15554-3|TERF2_HUMAN	sp|Q15554-3|TERF2_HUMAN Isoform 3 of Telomeric repeat-binding factor 2 OS=Homo sapiens GN=TERF2	NDLLNIIR		235	242	970.5684204101562
pepa6a6	a6.a1.a1	sp|Q15554-3|TERF2_HUMAN	sp|Q15554-3|TERF2_HUMAN Isoform 3 of Telomeric repeat-binding factor 2 OS=Homo sapiens GN=TERF2	FLESHLDDAEPYLLTMAK		266	283	2093.0263671875
pepa6a5	a6.a1.a1	sp|Q15554-3|TERF2_HUMAN	sp|Q15554-3|TERF2_HUMAN Isoform 3 of Telomeric repeat-binding factor 2 OS=Homo sapiens GN=TERF2	DLVLPTQALPASPALK		354	369	1633.9527587890625
pepa6a4	a6.a1.a1	sp|Q15554-3|TERF2_HUMAN	sp|Q15554-3|TERF2_HUMAN Isoform 3 of Telomeric repeat-binding factor 2 OS=Homo sapiens GN=TERF2	DIMQALLVRPLGK		123	135	1453.8564453125
pepa7b23	a7.a1.a1	sp|P49916-2|DNLI3_HUMAN	sp|P49916-2|DNLI3_HUMAN Isoform Beta of DNA ligase 3 OS=Homo sapiens GN=LIG3	VLHNAQEVEK		454	463	1166.6168212890625
pepa7b16	a7.a1.a1	sp|P49916-2|DNLI3_HUMAN	sp|P49916-2|DNLI3_HUMAN Isoform Beta of DNA ligase 3 OS=Homo sapiens GN=LIG3	NSGEAPSSPTPK		235	246	1171.5594482421875
pepa7b17	a7.a1.a1	sp|P49916-2|DNLI3_HUMAN	sp|P49916-2|DNLI3_HUMAN Isoform Beta of DNA ligase 3 OS=Homo sapiens GN=LIG3	PNNSGEAPSSPTPK		233	246	1382.6551513671875
pepa7b22	a7.a1.a1	sp|P49916-2|DNLI3_HUMAN	sp|P49916-2|DNLI3_HUMAN Isoform Beta of DNA ligase 3 OS=Homo sapiens GN=LIG3	VADNPSYNTK		273	282	1108.52734375
pepa7b19	a7.a1.a1	sp|P49916-2|DNLI3_HUMAN	sp|P49916-2|DNLI3_HUMAN Isoform Beta of DNA ligase 3 OS=Homo sapiens GN=LIG3	SEAHTADGISIR		792	803	1256.6234130859375
pepa7b10	a7.a1.a1	sp|P49916-2|DNLI3_HUMAN	sp|P49916-2|DNLI3_HUMAN Isoform Beta of DNA ligase 3 OS=Homo sapiens GN=LIG3	IMFSEMK	M2:+15.99491 M6:+15.99491	628	634	917.4110717773438
pepa7a7	a7.a1.a1	sp|P49916-2|DNLI3_HUMAN	sp|P49916-2|DNLI3_HUMAN Isoform Beta of DNA ligase 3 OS=Homo sapiens GN=LIG3	GASFVTSTNPR		214	224	1136.5699462890625
pepa7b13	a7.a1.a1	sp|P49916-2|DNLI3_HUMAN	sp|P49916-2|DNLI3_HUMAN Isoform Beta of DNA ligase 3 OS=Homo sapiens GN=LIG3	LTTTGQVTSPVK		202	213	1231.689697265625
pepa7b12	a7.a1.a1	sp|P49916-2|DNLI3_HUMAN	sp|P49916-2|DNLI3_HUMAN Isoform Beta of DNA ligase 3 OS=Homo sapiens GN=LIG3	LQNELDMVK	M7:+15.99491	741	749	1105.55615234375
pepa7b15	a7.a1.a1	sp|P49916-2|DNLI3_HUMAN	sp|P49916-2|DNLI3_HUMAN Isoform Beta of DNA ligase 3 OS=Homo sapiens GN=LIG3	NLQDVVER		446	453	972.5112915039062
pepa7b18	a7.a1.a1	sp|P49916-2|DNLI3_HUMAN	sp|P49916-2|DNLI3_HUMAN Isoform Beta of DNA ligase 3 OS=Homo sapiens GN=LIG3	SATNLPQLK		818	826	971.5524291992188
pepa7a3	a7.a1.a1	sp|P49916-2|DNLI3_HUMAN	sp|P49916-2|DNLI3_HUMAN Isoform Beta of DNA ligase 3 OS=Homo sapiens GN=LIG3	ADFTVVAGDEGSSTTGGSSEENKGPSGSAVSR		836	867	3043.372802734375
pepa7b20	a7.a1.a1	sp|P49916-2|DNLI3_HUMAN	sp|P49916-2|DNLI3_HUMAN Isoform Beta of DNA ligase 3 OS=Homo sapiens GN=LIG3	TGKPLPFGTLGVHK		568	581	1451.8372802734375
pepa7a2	a7.a1.a1	sp|P49916-2|DNLI3_HUMAN	sp|P49916-2|DNLI3_HUMAN Isoform Beta of DNA ligase 3 OS=Homo sapiens GN=LIG3	ADFTVVAGDEGSSTTGGSSEENK		836	858	2244.974365234375
pepa7a5	a7.a1.a1	sp|P49916-2|DNLI3_HUMAN	sp|P49916-2|DNLI3_HUMAN Isoform Beta of DNA ligase 3 OS=Homo sapiens GN=LIG3	DLEQGDVSETIR		344	355	1361.6546630859375
pepa7b11	a7.a1.a1	sp|P49916-2|DNLI3_HUMAN	sp|P49916-2|DNLI3_HUMAN Isoform Beta of DNA ligase 3 OS=Homo sapiens GN=LIG3	LQNELDMVK		741	749	1089.561279296875
pepa7a8	a7.a1.a1	sp|P49916-2|DNLI3_HUMAN	sp|P49916-2|DNLI3_HUMAN Isoform Beta of DNA ligase 3 OS=Homo sapiens GN=LIG3	GSAGDGFHGDVYLTVK		293	308	1622.78125
pepa7a6	a7.a1.a1	sp|P49916-2|DNLI3_HUMAN	sp|P49916-2|DNLI3_HUMAN Isoform Beta of DNA ligase 3 OS=Homo sapiens GN=LIG3	EDEQQQALQDIASR		390	403	1630.76708984375
pepa7a9	a7.a1.a1	sp|P49916-2|DNLI3_HUMAN	sp|P49916-2|DNLI3_HUMAN Isoform Beta of DNA ligase 3 OS=Homo sapiens GN=LIG3	HVLDALDPNAYEAFK		428	442	1702.843994140625
pepa7b24	a7.a1.a1	sp|P49916-2|DNLI3_HUMAN	sp|P49916-2|DNLI3_HUMAN Isoform Beta of DNA ligase 3 OS=Homo sapiens GN=LIG3	VIQEGLEGLVLK		649	660	1297.77294921875
pepa7b21	a7.a1.a1	sp|P49916-2|DNLI3_HUMAN	sp|P49916-2|DNLI3_HUMAN Isoform Beta of DNA ligase 3 OS=Homo sapiens GN=LIG3	TQIIQDFLR		283	291	1133.6318359375
pepa7a1	a7.a1.a1	sp|P49916-2|DNLI3_HUMAN	sp|P49916-2|DNLI3_HUMAN Isoform Beta of DNA ligase 3 OS=Homo sapiens GN=LIG3	AAVWEITGAEFSK		779	791	1408.7110595703125
pepa7a4	a7.a1.a1	sp|P49916-2|DNLI3_HUMAN	sp|P49916-2|DNLI3_HUMAN Isoform Beta of DNA ligase 3 OS=Homo sapiens GN=LIG3	ALDLADMITR		639	648	1118.5877685546875
pepa7b14	a7.a1.a1	sp|P49916-2|DNLI3_HUMAN	sp|P49916-2|DNLI3_HUMAN Isoform Beta of DNA ligase 3 OS=Homo sapiens GN=LIG3	IYYPDFIVPDPK		766	777	1466.7569580078125
pepa7b23	a7.a1.a2	sp|P49916|DNLI3_HUMAN	sp|P49916|DNLI3_HUMAN DNA ligase 3 OS=Homo sapiens GN=LIG3 PE=1 SV=2	VLHNAQEVEK		454	463	1166.6168212890625
pepa7b16	a7.a1.a2	sp|P49916|DNLI3_HUMAN	sp|P49916|DNLI3_HUMAN DNA ligase 3 OS=Homo sapiens GN=LIG3 PE=1 SV=2	NSGEAPSSPTPK		235	246	1171.5594482421875
pepa7b17	a7.a1.a2	sp|P49916|DNLI3_HUMAN	sp|P49916|DNLI3_HUMAN DNA ligase 3 OS=Homo sapiens GN=LIG3 PE=1 SV=2	PNNSGEAPSSPTPK		233	246	1382.6551513671875
pepa7b22	a7.a1.a2	sp|P49916|DNLI3_HUMAN	sp|P49916|DNLI3_HUMAN DNA ligase 3 OS=Homo sapiens GN=LIG3 PE=1 SV=2	VADNPSYNTK		273	282	1108.52734375
pepa7b19	a7.a1.a2	sp|P49916|DNLI3_HUMAN	sp|P49916|DNLI3_HUMAN DNA ligase 3 OS=Homo sapiens GN=LIG3 PE=1 SV=2	SEAHTADGISIR		792	803	1256.6234130859375
pepa7b10	a7.a1.a2	sp|P49916|DNLI3_HUMAN	sp|P49916|DNLI3_HUMAN DNA ligase 3 OS=Homo sapiens GN=LIG3 PE=1 SV=2	IMFSEMK	M2:+15.99491 M6:+15.99491	628	634	917.4110717773438
pepa7a7	a7.a1.a2	sp|P49916|DNLI3_HUMAN	sp|P49916|DNLI3_HUMAN DNA ligase 3 OS=Homo sapiens GN=LIG3 PE=1 SV=2	GASFVTSTNPR		214	224	1136.5699462890625
pepa7b13	a7.a1.a2	sp|P49916|DNLI3_HUMAN	sp|P49916|DNLI3_HUMAN DNA ligase 3 OS=Homo sapiens GN=LIG3 PE=1 SV=2	LTTTGQVTSPVK		202	213	1231.689697265625
pepa7b12	a7.a1.a2	sp|P49916|DNLI3_HUMAN	sp|P49916|DNLI3_HUMAN DNA ligase 3 OS=Homo sapiens GN=LIG3 PE=1 SV=2	LQNELDMVK	M7:+15.99491	741	749	1105.55615234375
pepa7b15	a7.a1.a2	sp|P49916|DNLI3_HUMAN	sp|P49916|DNLI3_HUMAN DNA ligase 3 OS=Homo sapiens GN=LIG3 PE=1 SV=2	NLQDVVER		446	453	972.5112915039062
pepa7b18	a7.a1.a2	sp|P49916|DNLI3_HUMAN	sp|P49916|DNLI3_HUMAN DNA ligase 3 OS=Homo sapiens GN=LIG3 PE=1 SV=2	SATNLPQLK		818	826	971.5524291992188
pepa7a3	a7.a1.a2	sp|P49916|DNLI3_HUMAN	sp|P49916|DNLI3_HUMAN DNA ligase 3 OS=Homo sapiens GN=LIG3 PE=1 SV=2	ADFTVVAGDEGSSTTGGSSEENKGPSGSAVSR		836	867	3043.372802734375
pepa7b20	a7.a1.a2	sp|P49916|DNLI3_HUMAN	sp|P49916|DNLI3_HUMAN DNA ligase 3 OS=Homo sapiens GN=LIG3 PE=1 SV=2	TGKPLPFGTLGVHK		568	581	1451.8372802734375
pepa7a2	a7.a1.a2	sp|P49916|DNLI3_HUMAN	sp|P49916|DNLI3_HUMAN DNA ligase 3 OS=Homo sapiens GN=LIG3 PE=1 SV=2	ADFTVVAGDEGSSTTGGSSEENK		836	858	2244.974365234375
pepa7a5	a7.a1.a2	sp|P49916|DNLI3_HUMAN	sp|P49916|DNLI3_HUMAN DNA ligase 3 OS=Homo sapiens GN=LIG3 PE=1 SV=2	DLEQGDVSETIR		344	355	1361.6546630859375
pepa7b11	a7.a1.a2	sp|P49916|DNLI3_HUMAN	sp|P49916|DNLI3_HUMAN DNA ligase 3 OS=Homo sapiens GN=LIG3 PE=1 SV=2	LQNELDMVK		741	749	1089.561279296875
pepa7a8	a7.a1.a2	sp|P49916|DNLI3_HUMAN	sp|P49916|DNLI3_HUMAN DNA ligase 3 OS=Homo sapiens GN=LIG3 PE=1 SV=2	GSAGDGFHGDVYLTVK		293	308	1622.78125
pepa7a6	a7.a1.a2	sp|P49916|DNLI3_HUMAN	sp|P49916|DNLI3_HUMAN DNA ligase 3 OS=Homo sapiens GN=LIG3 PE=1 SV=2	EDEQQQALQDIASR		390	403	1630.76708984375
pepa7a9	a7.a1.a2	sp|P49916|DNLI3_HUMAN	sp|P49916|DNLI3_HUMAN DNA ligase 3 OS=Homo sapiens GN=LIG3 PE=1 SV=2	HVLDALDPNAYEAFK		428	442	1702.843994140625
pepa7b24	a7.a1.a2	sp|P49916|DNLI3_HUMAN	sp|P49916|DNLI3_HUMAN DNA ligase 3 OS=Homo sapiens GN=LIG3 PE=1 SV=2	VIQEGLEGLVLK		649	660	1297.77294921875
pepa7b21	a7.a1.a2	sp|P49916|DNLI3_HUMAN	sp|P49916|DNLI3_HUMAN DNA ligase 3 OS=Homo sapiens GN=LIG3 PE=1 SV=2	TQIIQDFLR		283	291	1133.6318359375
pepa7a1	a7.a1.a2	sp|P49916|DNLI3_HUMAN	sp|P49916|DNLI3_HUMAN DNA ligase 3 OS=Homo sapiens GN=LIG3 PE=1 SV=2	AAVWEITGAEFSK		779	791	1408.7110595703125
pepa7a4	a7.a1.a2	sp|P49916|DNLI3_HUMAN	sp|P49916|DNLI3_HUMAN DNA ligase 3 OS=Homo sapiens GN=LIG3 PE=1 SV=2	ALDLADMITR		639	648	1118.5877685546875
pepa7b14	a7.a1.a2	sp|P49916|DNLI3_HUMAN	sp|P49916|DNLI3_HUMAN DNA ligase 3 OS=Homo sapiens GN=LIG3 PE=1 SV=2	IYYPDFIVPDPK		766	777	1466.7569580078125
pepa8b23	a8.a1.a1	sp|Q8NE71|ABCF1_HUMAN	sp|Q8NE71|ABCF1_HUMAN ATP-binding cassette sub-family F member 1 OS=Homo sapiens GN=ABCF1 PE=1 SV=2	TPTHGEMR	M7:+15.99491	676	683	944.4259033203125
pepa8a7	a8.a1.a1	sp|Q8NE71|ABCF1_HUMAN	sp|Q8NE71|ABCF1_HUMAN ATP-binding cassette sub-family F member 1 OS=Homo sapiens GN=ABCF1 PE=1 SV=2	GAVIVVSHDAR		790	800	1123.622314453125
pepa8a4	a8.a1.a1	sp|Q8NE71|ABCF1_HUMAN	sp|Q8NE71|ABCF1_HUMAN ATP-binding cassette sub-family F member 1 OS=Homo sapiens GN=ABCF1 PE=1 SV=2	AVSEEQQPALK		164	174	1199.6270751953125
pepa8a3	a8.a1.a1	sp|Q8NE71|ABCF1_HUMAN	sp|Q8NE71|ABCF1_HUMAN ATP-binding cassette sub-family F member 1 OS=Homo sapiens GN=ABCF1 PE=1 SV=2	ADDPYAHLSK		246	255	1116.5323486328125
pepa8b12	a8.a1.a1	sp|Q8NE71|ABCF1_HUMAN	sp|Q8NE71|ABCF1_HUMAN ATP-binding cassette sub-family F member 1 OS=Homo sapiens GN=ABCF1 PE=1 SV=2	LQGQLEQGDDTAAER		397	411	1630.7669677734375
pepa8b20	a8.a1.a1	sp|Q8NE71|ABCF1_HUMAN	sp|Q8NE71|ABCF1_HUMAN ATP-binding cassette sub-family F member 1 OS=Homo sapiens GN=ABCF1 PE=1 SV=2	QAMLENASDIK	M3:+15.99491	295	305	1235.593994140625
pepa8b24	a8.a1.a1	sp|Q8NE71|ABCF1_HUMAN	sp|Q8NE71|ABCF1_HUMAN ATP-binding cassette sub-family F member 1 OS=Homo sapiens GN=ABCF1 PE=1 SV=2	YGLVGPNGK		332	340	904.4890747070312
pepa8a2	a8.a1.a1	sp|Q8NE71|ABCF1_HUMAN	sp|Q8NE71|ABCF1_HUMAN ATP-binding cassette sub-family F member 1 OS=Homo sapiens GN=ABCF1 PE=1 SV=2	AANAAENDFSVSQAEMSSR	M16:+15.99491	276	294	2000.86181640625
pepa8b15	a8.a1.a1	sp|Q8NE71|ABCF1_HUMAN	sp|Q8NE71|ABCF1_HUMAN ATP-binding cassette sub-family F member 1 OS=Homo sapiens GN=ABCF1 PE=1 SV=2	MEETPTEYLQR	M1:+15.99491	703	713	1412.6365966796875
pepa8b18	a8.a1.a1	sp|Q8NE71|ABCF1_HUMAN	sp|Q8NE71|ABCF1_HUMAN ATP-binding cassette sub-family F member 1 OS=Homo sapiens GN=ABCF1 PE=1 SV=2	NQDEESQEAPELLK		590	603	1629.7607421875
pepa8b14	a8.a1.a1	sp|Q8NE71|ABCF1_HUMAN	sp|Q8NE71|ABCF1_HUMAN ATP-binding cassette sub-family F member 1 OS=Homo sapiens GN=ABCF1 PE=1 SV=2	MEETPTEYLQR		703	713	1396.6417236328125
pepa8a1	a8.a1.a1	sp|Q8NE71|ABCF1_HUMAN	sp|Q8NE71|ABCF1_HUMAN ATP-binding cassette sub-family F member 1 OS=Homo sapiens GN=ABCF1 PE=1 SV=2	AANAAENDFSVSQAEMSSR		276	294	1984.866943359375
pepa8b13	a8.a1.a1	sp|Q8NE71|ABCF1_HUMAN	sp|Q8NE71|ABCF1_HUMAN ATP-binding cassette sub-family F member 1 OS=Homo sapiens GN=ABCF1 PE=1 SV=2	LSVPTSDEEDEVPAPK		104	119	1712.8228759765625
pepa8a8	a8.a1.a1	sp|Q8NE71|ABCF1_HUMAN	sp|Q8NE71|ABCF1_HUMAN ATP-binding cassette sub-family F member 1 OS=Homo sapiens GN=ABCF1 PE=1 SV=2	GFNLPYQDAR		714	723	1180.574951171875
pepa8b11	a8.a1.a1	sp|Q8NE71|ABCF1_HUMAN	sp|Q8NE71|ABCF1_HUMAN ATP-binding cassette sub-family F member 1 OS=Homo sapiens GN=ABCF1 PE=1 SV=2	ILAGLGFDPEMQNRPTQK	M11:+15.99491	434	451	2031.033203125
pepa8b17	a8.a1.a1	sp|Q8NE71|ABCF1_HUMAN	sp|Q8NE71|ABCF1_HUMAN ATP-binding cassette sub-family F member 1 OS=Homo sapiens GN=ABCF1 PE=1 SV=2	NLDFGIDMDSR	M8:+15.99491	643	653	1298.568603515625
pepa8b19	a8.a1.a1	sp|Q8NE71|ABCF1_HUMAN	sp|Q8NE71|ABCF1_HUMAN ATP-binding cassette sub-family F member 1 OS=Homo sapiens GN=ABCF1 PE=1 SV=2	QAMLENASDIK	Q1:-17.02655	295	305	1202.5726318359375
pepa8a6	a8.a1.a1	sp|Q8NE71|ABCF1_HUMAN	sp|Q8NE71|ABCF1_HUMAN ATP-binding cassette sub-family F member 1 OS=Homo sapiens GN=ABCF1 PE=1 SV=2	EVLEALGEVMVSR	M10:+15.99491	830	842	1447.7464599609375
pepa8b16	a8.a1.a1	sp|Q8NE71|ABCF1_HUMAN	sp|Q8NE71|ABCF1_HUMAN ATP-binding cassette sub-family F member 1 OS=Homo sapiens GN=ABCF1 PE=1 SV=2	NLDFGIDMDSR		643	653	1282.57373046875
pepa8a9	a8.a1.a1	sp|Q8NE71|ABCF1_HUMAN	sp|Q8NE71|ABCF1_HUMAN ATP-binding cassette sub-family F member 1 OS=Homo sapiens GN=ABCF1 PE=1 SV=2	IGFFNQQYAEQLR		690	702	1613.8074951171875
pepa8b22	a8.a1.a1	sp|Q8NE71|ABCF1_HUMAN	sp|Q8NE71|ABCF1_HUMAN ATP-binding cassette sub-family F member 1 OS=Homo sapiens GN=ABCF1 PE=1 SV=2	TFFEELAVEDK		40	50	1327.6419677734375
pepa8b10	a8.a1.a1	sp|Q8NE71|ABCF1_HUMAN	sp|Q8NE71|ABCF1_HUMAN ATP-binding cassette sub-family F member 1 OS=Homo sapiens GN=ABCF1 PE=1 SV=2	ILAGLGFDPEMQNR		434	447	1560.7843017578125
pepa8a5	a8.a1.a1	sp|Q8NE71|ABCF1_HUMAN	sp|Q8NE71|ABCF1_HUMAN ATP-binding cassette sub-family F member 1 OS=Homo sapiens GN=ABCF1 PE=1 SV=2	EVLEALGEVMVSR		830	842	1431.7515869140625
pepa8b21	a8.a1.a1	sp|Q8NE71|ABCF1_HUMAN	sp|Q8NE71|ABCF1_HUMAN ATP-binding cassette sub-family F member 1 OS=Homo sapiens GN=ABCF1 PE=1 SV=2	STLLLLLTGK		665	674	1058.682373046875
pepa9a9	a9.a1.a1	sp|Q9NTI5-2|PDS5B_HUMAN	sp|Q9NTI5-2|PDS5B_HUMAN Isoform 2 of Sister chromatid cohesion protein PDS5 homolog B OS=Homo sapiens GN=PDS5B	LVQEQKPK		1237	1244	969.5731811523438
pepa9a5	a9.a1.a1	sp|Q9NTI5-2|PDS5B_HUMAN	sp|Q9NTI5-2|PDS5B_HUMAN Isoform 2 of Sister chromatid cohesion protein PDS5 homolog B OS=Homo sapiens GN=PDS5B	GRPPKPLGGGTPK		1291	1303	1261.738037109375
pepa9b20	a9.a1.a1	sp|Q9NTI5-2|PDS5B_HUMAN	sp|Q9NTI5-2|PDS5B_HUMAN Isoform 2 of Sister chromatid cohesion protein PDS5 homolog B OS=Homo sapiens GN=PDS5B	TPVTEQEEK		1220	1228	1060.51611328125
pepa9b15	a9.a1.a1	sp|Q9NTI5-2|PDS5B_HUMAN	sp|Q9NTI5-2|PDS5B_HUMAN Isoform 2 of Sister chromatid cohesion protein PDS5 homolog B OS=Homo sapiens GN=PDS5B	NENNSHAFIR		1032	1041	1201.5712890625
pepa9b14	a9.a1.a1	sp|Q9NTI5-2|PDS5B_HUMAN	sp|Q9NTI5-2|PDS5B_HUMAN Isoform 2 of Sister chromatid cohesion protein PDS5 homolog B OS=Homo sapiens GN=PDS5B	METVSNASSSSNPSSPGR	M1:+15.99491	1152	1169	1810.78759765625
pepa9b13	a9.a1.a1	sp|Q9NTI5-2|PDS5B_HUMAN	sp|Q9NTI5-2|PDS5B_HUMAN Isoform 2 of Sister chromatid cohesion protein PDS5 homolog B OS=Homo sapiens GN=PDS5B	METVSNASSSSNPSSPGR		1152	1169	1794.792724609375
pepa9a1	a9.a1.a1	sp|Q9NTI5-2|PDS5B_HUMAN	sp|Q9NTI5-2|PDS5B_HUMAN Isoform 2 of Sister chromatid cohesion protein PDS5 homolog B OS=Homo sapiens GN=PDS5B	AESPESSAIESTQSTPQK		1356	1373	1876.87744140625
pepa9b19	a9.a1.a1	sp|Q9NTI5-2|PDS5B_HUMAN	sp|Q9NTI5-2|PDS5B_HUMAN Isoform 2 of Sister chromatid cohesion protein PDS5 homolog B OS=Homo sapiens GN=PDS5B	STTYSLESPK		1080	1089	1112.54736328125
pepa9a4	a9.a1.a1	sp|Q9NTI5-2|PDS5B_HUMAN	sp|Q9NTI5-2|PDS5B_HUMAN Isoform 2 of Sister chromatid cohesion protein PDS5 homolog B OS=Homo sapiens GN=PDS5B	EAMMGLAQIYK	M3:+15.99491 M4:+15.99491	407	417	1286.6123046875
pepa9b12	a9.a1.a1	sp|Q9NTI5-2|PDS5B_HUMAN	sp|Q9NTI5-2|PDS5B_HUMAN Isoform 2 of Sister chromatid cohesion protein PDS5 homolog B OS=Homo sapiens GN=PDS5B	IYAPEAPYTSPDK		90	102	1451.7056884765625
pepa9b17	a9.a1.a1	sp|Q9NTI5-2|PDS5B_HUMAN	sp|Q9NTI5-2|PDS5B_HUMAN Isoform 2 of Sister chromatid cohesion protein PDS5 homolog B OS=Homo sapiens GN=PDS5B	SIDGTADDEDEGVPTDQAIR		628	647	2103.931640625
pepa9a6	a9.a1.a1	sp|Q9NTI5-2|PDS5B_HUMAN	sp|Q9NTI5-2|PDS5B_HUMAN Isoform 2 of Sister chromatid cohesion protein PDS5 homolog B OS=Homo sapiens GN=PDS5B	HDVIVSIVTAAK		368	379	1252.7264404296875
pepa9a8	a9.a1.a1	sp|Q9NTI5-2|PDS5B_HUMAN	sp|Q9NTI5-2|PDS5B_HUMAN Isoform 2 of Sister chromatid cohesion protein PDS5 homolog B OS=Homo sapiens GN=PDS5B	LLTTILHSDGDLTEQGK		853	869	1840.9659423828125
pepa9b11	a9.a1.a1	sp|Q9NTI5-2|PDS5B_HUMAN	sp|Q9NTI5-2|PDS5B_HUMAN Isoform 2 of Sister chromatid cohesion protein PDS5 homolog B OS=Homo sapiens GN=PDS5B	LWVPDEEVSPETMVK	M13:+15.99491	811	825	1774.857177734375
pepa9b21	a9.a1.a1	sp|Q9NTI5-2|PDS5B_HUMAN	sp|Q9NTI5-2|PDS5B_HUMAN Isoform 2 of Sister chromatid cohesion protein PDS5 homolog B OS=Homo sapiens GN=PDS5B	VAEAALQIFK		684	693	1089.6307373046875
pepa9a3	a9.a1.a1	sp|Q9NTI5-2|PDS5B_HUMAN	sp|Q9NTI5-2|PDS5B_HUMAN Isoform 2 of Sister chromatid cohesion protein PDS5 homolog B OS=Homo sapiens GN=PDS5B	EAMMGLAQIYK		407	417	1254.62255859375
pepa9b18	a9.a1.a1	sp|Q9NTI5-2|PDS5B_HUMAN	sp|Q9NTI5-2|PDS5B_HUMAN Isoform 2 of Sister chromatid cohesion protein PDS5 homolog B OS=Homo sapiens GN=PDS5B	SLVATFIVK		787	795	977.6033935546875
pepa9b10	a9.a1.a1	sp|Q9NTI5-2|PDS5B_HUMAN	sp|Q9NTI5-2|PDS5B_HUMAN Isoform 2 of Sister chromatid cohesion protein PDS5 homolog B OS=Homo sapiens GN=PDS5B	LWVPDEEVSPETMVK		811	825	1758.8623046875
pepa9a7	a9.a1.a1	sp|Q9NTI5-2|PDS5B_HUMAN	sp|Q9NTI5-2|PDS5B_HUMAN Isoform 2 of Sister chromatid cohesion protein PDS5 homolog B OS=Homo sapiens GN=PDS5B	IAPVHIDTESISALIK		608	623	1706.9691162109375
pepa9a2	a9.a1.a1	sp|Q9NTI5-2|PDS5B_HUMAN	sp|Q9NTI5-2|PDS5B_HUMAN Isoform 2 of Sister chromatid cohesion protein PDS5 homolog B OS=Homo sapiens GN=PDS5B	DIFMFITR	M4:+15.99491	105	112	1058.5343017578125
pepa9b16	a9.a1.a1	sp|Q9NTI5-2|PDS5B_HUMAN	sp|Q9NTI5-2|PDS5B_HUMAN Isoform 2 of Sister chromatid cohesion protein PDS5 homolog B OS=Homo sapiens GN=PDS5B	QPTNPFLEMIK	Q1:-17.02655	592	602	1300.6610107421875
pepa9a9	a9.a1.a2	sp|Q9NTI5|PDS5B_HUMAN	sp|Q9NTI5|PDS5B_HUMAN Sister chromatid cohesion protein PDS5 homolog B OS=Homo sapiens GN=PDS5B PE=1 SV=1	LVQEQKPK		1237	1244	969.5731811523438
pepa9a5	a9.a1.a2	sp|Q9NTI5|PDS5B_HUMAN	sp|Q9NTI5|PDS5B_HUMAN Sister chromatid cohesion protein PDS5 homolog B OS=Homo sapiens GN=PDS5B PE=1 SV=1	GRPPKPLGGGTPK		1291	1303	1261.738037109375
pepa9b20	a9.a1.a2	sp|Q9NTI5|PDS5B_HUMAN	sp|Q9NTI5|PDS5B_HUMAN Sister chromatid cohesion protein PDS5 homolog B OS=Homo sapiens GN=PDS5B PE=1 SV=1	TPVTEQEEK		1220	1228	1060.51611328125
pepa9b15	a9.a1.a2	sp|Q9NTI5|PDS5B_HUMAN	sp|Q9NTI5|PDS5B_HUMAN Sister chromatid cohesion protein PDS5 homolog B OS=Homo sapiens GN=PDS5B PE=1 SV=1	NENNSHAFIR		1032	1041	1201.5712890625
pepa9b14	a9.a1.a2	sp|Q9NTI5|PDS5B_HUMAN	sp|Q9NTI5|PDS5B_HUMAN Sister chromatid cohesion protein PDS5 homolog B OS=Homo sapiens GN=PDS5B PE=1 SV=1	METVSNASSSSNPSSPGR	M1:+15.99491	1152	1169	1810.78759765625
[truncated: 1,568 more rows]

## Sheet: X!TandemPipeline informations
X!TandemPipeline version :
[truncated: 8 more rows]
