# Supplementary material for: The human DNA ends proteome uncovers an unexpected entanglement of functional pathways
Source: Nucleic Acids Res. 2016 Feb 25;44(10):4721–33. doi: 10.1093/nar/gkw121 (PMC4889927; doi:10.1093/nar/gkw121)
Supplement: SUPPLEMENTARY DATA [file supp_gkw121_nar-02937-m-2015-File003.zip › berthelot-et-al-spreadsheet-formatted-mass-data/vb112.ods]

## Sheet: proteins
MS Sample :	DaPR130924_VB112_O1936.m
Group ID	Sub-group ID	Protein ID	Description	log(E value)	Coverage	MW	Spectra	Specific	Uniques	Specific uniques	Theoretical number of tryptic peptides	PAI	emPAI	Sub-group proteins	number of MS samples
a1	a1.a1	a1.a1.a1	sp|P78527|PRKDC_HUMAN DNA-dependent protein kinase catalytic subunit OS=Homo sapiens GN=PRKDC PE=1 SV=3	-944.4384765625	50	468.5	336		206		186	1.8064516129032258	63.0400427119728	1	1
a2	a2.a1	a2.a1.a1	sp|P11388-2|TOP2A_HUMAN Isoform 2 of DNA topoisomerase 2-alpha OS=Homo sapiens GN=TOP2A	-288.3796081542969	41	177.1999969482422	93	74	61	52	72	1.2916666666666667	18.573417814876606	4	1
a2	a2.a1	a2.a1.a2	sp|P11388-3|TOP2A_HUMAN Isoform 3 of DNA topoisomerase 2-alpha OS=Homo sapiens GN=TOP2A	-288.3796081542969	40	178.39999389648438	93	74	61	52	73	1.273972602739726	17.79198264737574	4	1
a2	a2.a1	a2.a1.a3	sp|P11388-4|TOP2A_HUMAN Isoform 4 of DNA topoisomerase 2-alpha OS=Homo sapiens GN=TOP2A	-288.3796081542969	39	182.39999389648438	93	74	61	52	74	1.2567567567567568	17.06162232389901	4	1
a2	a2.a1	a2.a1.a4	sp|P11388|TOP2A_HUMAN DNA topoisomerase 2-alpha OS=Homo sapiens GN=TOP2A PE=1 SV=3	-288.3796081542969	41	174.10000610351562	93	74	61	52	71	1.3098591549295775	19.41075900569873	4	1
a2	a2.a2	a2.a2.a1	sp|Q02880-2|TOP2B_HUMAN Isoform Beta-1 of DNA topoisomerase 2-beta OS=Homo sapiens GN=TOP2B	-235.3900909423828	41	182.39999389648438	77	58	56	47	78	0.9871794871794872	8.709111468707553	2	1
a2	a2.a2	a2.a2.a2	sp|Q02880|TOP2B_HUMAN DNA topoisomerase 2-beta OS=Homo sapiens GN=TOP2B PE=1 SV=3	-235.3900909423828	41	183.0	77	58	56	47	77	1.0	9.0	2	1
a3	a3.a1	a3.a1.a1	sp|Q14676|MDC1_HUMAN Mediator of DNA damage checkpoint protein 1 OS=Homo sapiens GN=MDC1 PE=1 SV=3	-266.1369934082031	44	226.3000030517578	79		62		68	1.161764705882353	13.513250987715061	1	1
a4	a4.a1	a4.a1.a1	sp|P13010|XRCC5_HUMAN X-ray repair cross-complementing protein 5 OS=Homo sapiens GN=XRCC5 PE=1 SV=3	-172.27496337890625	53	82.5	67		43		27	2.4814814814814814	302.02710828663965	1	1
a5	a5.a1	a5.a1.a1	sp|P12956|XRCC6_HUMAN X-ray repair cross-complementing protein 6 OS=Homo sapiens GN=XRCC6 PE=1 SV=2	-168.86767578125	51	69.69999694824219	62		38		26	2.3846153846153846	241.44620170823282	1	1
a6	a6.a1	a6.a1.a1	sp|P09874|PARP1_HUMAN Poly [ADP-ribose] polymerase 1 OS=Homo sapiens GN=PARP1 PE=1 SV=4	-189.08644104003906	46	112.9000015258789	56		43		42	1.3333333333333333	20.544346900318832	1	1
a7	a7.a1	a7.a1.a1	sp|Q9BTC0|DIDO1_HUMAN Death-inducer obliterator 1 OS=Homo sapiens GN=DIDO1 PE=1 SV=5	-153.12855529785156	21	243.5	41		36		94	0.43617021276595747	1.7300475589964166	1	1
a8	a8.a1	a8.a1.a1	sp|P50570-4|DYN2_HUMAN Isoform 4 of Dynamin-2 OS=Homo sapiens GN=DNM2	-127.29805755615234	45	97.80000305175781	39	3	30	2	37	1.054054054054054	10.325413151528116	1	1
a8	a8.a2	a8.a2.a1	sp|P50570-5|DYN2_HUMAN Isoform 5 of Dynamin-2 OS=Homo sapiens GN=DNM2	-128.42672729492188	45	97.80000305175781	38	2	30	2	37	1.027027027027027	9.642092440647241	2	1
a8	a8.a2	a8.a2.a2	sp|P50570|DYN2_HUMAN Dynamin-2 OS=Homo sapiens GN=DNM2 PE=1 SV=2	-128.42672729492188	45	97.9000015258789	38	2	30	2	37	1.027027027027027	9.642092440647241	2	1
a9	a9.a1	a9.a1.a1	sp|Q13428-3|TCOF_HUMAN Isoform 3 of Treacle protein OS=Homo sapiens GN=TCOF1	-96.60498809814453	18	152.0	28		24		47	0.5957446808510638	2.9422547112067945	4	1
a9	a9.a1	a9.a1.a2	sp|Q13428-4|TCOF_HUMAN Isoform 4 of Treacle protein OS=Homo sapiens GN=TCOF1	-96.60498809814453	18	155.6999969482422	28		24		49	0.5714285714285714	2.72759372031494	4	1
a9	a9.a1	a9.a1.a3	sp|Q13428|TCOF_HUMAN Treacle protein OS=Homo sapiens GN=TCOF1 PE=1 SV=3	-96.60498809814453	18	151.89999389648438	28		24		47	0.5957446808510638	2.9422547112067945	4	1
a9	a9.a1	a9.a1.a4	tr|E9PHK9|E9PHK9_HUMAN Treacle protein OS=Homo sapiens GN=TCOF1 PE=2 SV=1	-96.60498809814453	18	155.8000030517578	28		24		49	0.5714285714285714	2.72759372031494	4	1
b10	b10.a1	b10.a1.a1	sp|P12268|IMDH2_HUMAN Inosine-5'-monophosphate dehydrogenase 2 OS=Homo sapiens GN=IMPDH2 PE=1 SV=2	-86.29219055175781	40	55.70000076293945	26		19		20	1.3	18.952623149688797	2	1
b10	b10.a1	b10.a1.a2	tr|H0Y4R1|H0Y4R1_HUMAN Inosine-5'-monophosphate dehydrogenase 2 (Fragment) OS=Homo sapiens GN=IMPDH2 PE=3 SV=1	-86.29219055175781	44	50.79999923706055	26		19		21	1.2380952380952381	16.301957388458945	2	1
b11	b11.a1	b11.a1.a1	sp|Q14527|HLTF_HUMAN Helicase-like transcription factor OS=Homo sapiens GN=HLTF PE=1 SV=2	-79.83539581298828	26	113.69999694824219	24		22		47	0.5106382978723404	2.2406960357871677	1	1
b12	b12.a1	b12.a1.a1	sp|Q9P2D1|CHD7_HUMAN Chromodomain-helicase-DNA-binding protein 7 OS=Homo sapiens GN=CHD7 PE=1 SV=3	-82.77865600585938	10	335.5	23		22		118	0.19491525423728814	0.566445373014909	1	1
b13	b13.a1	b13.a1.a1	sp|Q9NRL2-2|BAZ1A_HUMAN Isoform 2 of Bromodomain adjacent to zinc finger domain protein 1A OS=Homo sapiens GN=BAZ1A	-69.54008483886719	16	175.10000610351562	22		21		58	0.3793103448275862	1.3950266199874855	2	1
b13	b13.a1	b13.a1.a2	sp|Q9NRL2|BAZ1A_HUMAN Bromodomain adjacent to zinc finger domain protein 1A OS=Homo sapiens GN=BAZ1A PE=1 SV=2	-69.54008483886719	15	178.39999389648438	22		21		60	0.36666666666666664	1.3263050671536258	2	1
b14	b14.a1	b14.a1.a1	sp|O75533|SF3B1_HUMAN Splicing factor 3B subunit 1 OS=Homo sapiens GN=SF3B1 PE=1 SV=3	-53.82237243652344	16	145.60000610351562	19		18		52	0.36538461538461536	1.3194478660758224	1	1
b15	b15.a1	b15.a1.a1	sp|O60264|SMCA5_HUMAN SWI/SNF-related matrix-associated actin-dependent regulator of chromatin subfamily A member 5 OS=Homo sapiens GN=SMARCA5 PE=1 SV=1	-66.48479461669922	19	121.69999694824219	19		19		50	0.38	1.3988329190194904	1	1
b16	b16.a1	b16.a1.a1	sp|Q15393|SF3B3_HUMAN Splicing factor 3B subunit 3 OS=Homo sapiens GN=SF3B3 PE=1 SV=4	-71.90567779541016	18	135.39999389648438	18		17		43	0.4186046511627907	1.6218307403757994	1	1
b17	b17.a1	b17.a1.a1	sp|P27694|RFA1_HUMAN Replication protein A 70 kDa DNA-binding subunit OS=Homo sapiens GN=RPA1 PE=1 SV=2	-50.66876220703125	33	68.0	14		13		24	0.5833333333333334	2.831186849557288	1	1
b18	b18.a1	b18.a1.a1	sp|Q96QC0|PP1RA_HUMAN Serine/threonine-protein phosphatase 1 regulatory subunit 10 OS=Homo sapiens GN=PPP1R10 PE=1 SV=1	-40.2465705871582	17	98.9000015258789	13		13		42	0.30952380952380953	1.0395004690050569	1	1
b19	b19.a1	b19.a1.a1	sp|Q14839-2|CHD4_HUMAN Isoform 2 of Chromodomain-helicase-DNA-binding protein 4 OS=Homo sapiens GN=CHD4	-35.587440490722656	6	220.5	13		12		74	0.17567567567567569	0.49856531240375856	3	1
b19	b19.a1	b19.a1.a2	sp|Q14839|CHD4_HUMAN Chromodomain-helicase-DNA-binding protein 4 OS=Homo sapiens GN=CHD4 PE=1 SV=2	-35.587440490722656	7	217.6999969482422	13		12		74	0.17567567567567569	0.49856531240375856	3	1
b19	b19.a1	b19.a1.a3	tr|F5GWX5|F5GWX5_HUMAN Chromodomain-helicase-DNA-binding protein 4 OS=Homo sapiens GN=CHD4 PE=2 SV=1	-35.587440490722656	7	216.8000030517578	13		12		74	0.17567567567567569	0.49856531240375856	3	1
b20	b20.a1	b20.a1.a1	sp|Q9UHD8|SEPT9_HUMAN Septin-9 OS=Homo sapiens GN=SEPT9 PE=1 SV=2	-42.28903579711914	27	65.30000305175781	12		11		30	0.4	1.5118864315095801	1	1
b21	b21.a1	b21.a1.a1	sp|Q9H9B1|EHMT1_HUMAN Histone-lysine N-methyltransferase EHMT1 OS=Homo sapiens GN=EHMT1 PE=1 SV=4	-32.839988708496094	9	141.1999969482422	11		11		44	0.25	0.7782794100389228	1	1
b22	b22.a1	b22.a1.a1	sp|Q13435|SF3B2_HUMAN Splicing factor 3B subunit 2 OS=Homo sapiens GN=SF3B2 PE=1 SV=2	-31.817426681518555	14	100.0	11		11		37	0.2972972972972973	0.9828839491270711	2	1
b22	b22.a1	b22.a1.a2	tr|E9PPJ0|E9PPJ0_HUMAN Splicing factor 3B subunit 2 OS=Homo sapiens GN=SF3B2 PE=2 SV=1	-31.817426681518555	14	98.0	11		11		35	0.3142857142857143	1.06198600950222	2	1
b23	b23.a1	b23.a1.a1	sp|Q9UHB7|AFF4_HUMAN AF4/FMR2 family member 4 OS=Homo sapiens GN=AFF4 PE=1 SV=1	-43.207889556884766	9	127.30000305175781	10		9		46	0.21739130434782608	0.6496480740980204	1	1
b24	b24.a1	b24.a1.a1	sp|Q14669-2|TRIPC_HUMAN Isoform 2 of E3 ubiquitin-protein ligase TRIP12 OS=Homo sapiens GN=TRIP12	-30.0205135345459	6	223.60000610351562	10		10		76	0.13157894736842105	0.35387618002254406	3	1
b24	b24.a1	b24.a1.a2	sp|Q14669-3|TRIPC_HUMAN Isoform 3 of E3 ubiquitin-protein ligase TRIP12 OS=Homo sapiens GN=TRIP12	-30.0205135345459	6	225.1999969482422	10		10		77	0.12987012987012986	0.3485595530525598	3	1
b24	b24.a1	b24.a1.a3	sp|Q14669|TRIPC_HUMAN E3 ubiquitin-protein ligase TRIP12 OS=Homo sapiens GN=TRIP12 PE=1 SV=1	-30.0205135345459	6	220.10000610351562	10		10		75	0.13333333333333333	0.35935639087852556	3	1
b25	b25.a1	b25.a1.a1	sp|P49916|DNLI3_HUMAN DNA ligase 3 OS=Homo sapiens GN=LIG3 PE=1 SV=2	-34.293426513671875	11	112.69999694824219	10		10		47	0.2127659574468085	0.6321721285632751	1	1
b26	b26.a1	b26.a1.a1	sp|Q6P2Q9|PRP8_HUMAN Pre-mRNA-processing-splicing factor 8 OS=Homo sapiens GN=PRPF8 PE=1 SV=2	-42.122314453125	5	273.20001220703125	10		10		111	0.09009009009009009	0.23052400435926157	1	1
b27	b27.a1	b27.a1.a1	sp|Q9Y2W1|TR150_HUMAN Thyroid hormone receptor-associated protein 3 OS=Homo sapiens GN=THRAP3 PE=1 SV=2	-28.654008865356445	10	108.5	9		9		33	0.2727272727272727	0.8738174228603839	1	1
b28	b28.a1	b28.a1.a1	sp|Q6PJG2|EMSA1_HUMAN ELM2 and SANT domain-containing protein 1 OS=Homo sapiens GN=ELMSAN1 PE=1 SV=2	-29.692419052124023	10	114.80000305175781	9		8		40	0.225	0.6788040181225603	2	1
b28	b28.a1	b28.a1.a2	tr|F6RU81|F6RU81_HUMAN ELM2 and SANT domain-containing protein 1 (Fragment) OS=Homo sapiens GN=ELMSAN1 PE=2 SV=1	-29.692419052124023	11	111.69999694824219	9		8		39	0.23076923076923078	0.7012542798525889	2	1
b29	b29.a1	b29.a1.a1	sp|P17480-2|UBF1_HUMAN Isoform UBF2 of Nucleolar transcription factor 1 OS=Homo sapiens GN=UBTF	-22.362926483154297	14	84.80000305175781	9		9		27	0.3333333333333333	1.1544346900318838	3	1
b29	b29.a1	b29.a1.a2	sp|P17480|UBF1_HUMAN Nucleolar transcription factor 1 OS=Homo sapiens GN=UBTF PE=1 SV=1	-22.362926483154297	13	89.19999694824219	9		9		29	0.3103448275862069	1.043359717856942	3	1
b29	b29.a1	b29.a1.a3	tr|E9PKP7|E9PKP7_HUMAN Nucleolar transcription factor 1 OS=Homo sapiens GN=UBTF PE=2 SV=1	-22.362926483154297	14	87.30000305175781	9		9		29	0.3103448275862069	1.043359717856942	3	1
b30	b30.a1	b30.a1.a1	sp|Q15019-2|SEPT2_HUMAN Isoform 2 of Septin-2 OS=Homo sapiens GN=SEPT2	-38.25532531738281	32	45.29999923706055	9		9		19	0.47368421052631576	1.976351441631318	2	1
b30	b30.a1	b30.a1.a2	sp|Q15019|SEPT2_HUMAN Septin-2 OS=Homo sapiens GN=SEPT2 PE=1 SV=1	-38.25532531738281	36	41.400001525878906	9		9		17	0.5294117647058824	2.383855153428234	2	1
b31	b31.a1	b31.a1.a1	sp|Q15029-2|U5S1_HUMAN Isoform 2 of 116 kDa U5 small nuclear ribonucleoprotein component OS=Homo sapiens GN=EFTUD2	-41.011680603027344	13	105.19999694824219	9		9		43	0.20930232558139536	0.6192068244593707	3	1
b31	b31.a1	b31.a1.a2	sp|Q15029|U5S1_HUMAN 116 kDa U5 small nuclear ribonucleoprotein component OS=Homo sapiens GN=EFTUD2 PE=1 SV=1	-41.011680603027344	13	109.19999694824219	9		9		43	0.20930232558139536	0.6192068244593707	3	1
b31	b31.a1	b31.a1.a3	tr|K7EJ81|K7EJ81_HUMAN 116 kDa U5 small nuclear ribonucleoprotein component OS=Homo sapiens GN=EFTUD2 PE=4 SV=1	-41.011680603027344	13	108.0999984741211	9		9		42	0.21428571428571427	0.637893706954064	3	1
b32	b32.a1	b32.a1.a1	sp|Q16666-2|IF16_HUMAN Isoform 2 of Gamma-interferon-inducible protein 16 OS=Homo sapiens GN=IFI16	-22.21328353881836	13	81.9000015258789	8		8		32	0.25	0.7782794100389228	3	1
b32	b32.a1	b32.a1.a2	sp|Q16666-3|IF16_HUMAN Isoform 3 of Gamma-interferon-inducible protein 16 OS=Homo sapiens GN=IFI16	-22.21328353881836	14	75.80000305175781	8		8		32	0.25	0.7782794100389228	3	1
b32	b32.a1	b32.a1.a3	sp|Q16666|IF16_HUMAN Gamma-interferon-inducible protein 16 OS=Homo sapiens GN=IFI16 PE=1 SV=3	-22.21328353881836	12	88.0999984741211	8		8		32	0.25	0.7782794100389228	3	1
b33	b33.a1	b33.a1.a1	sp|Q13616|CUL1_HUMAN Cullin-1 OS=Homo sapiens GN=CUL1 PE=1 SV=2	-27.8044376373291	12	89.5	8		8		42	0.19047619047619047	0.5505157798326246	1	1
b34	b34.a1	b34.a1.a1	sp|Q06330-4|SUH_HUMAN Isoform 4 of Recombining binding protein suppressor of hairless OS=Homo sapiens GN=RBPJ	-23.62421417236328	19	54.0	8		7		17	0.47058823529411764	1.955209235202887	5	1
b34	b34.a1	b34.a1.a2	sp|Q06330-5|SUH_HUMAN Isoform 5 of Recombining binding protein suppressor of hairless OS=Homo sapiens GN=RBPJ	-23.62421417236328	19	51.79999923706055	8		7		17	0.47058823529411764	1.955209235202887	5	1
b34	b34.a1	b34.a1.a3	sp|Q06330-6|SUH_HUMAN Isoform 6 of Recombining binding protein suppressor of hairless OS=Homo sapiens GN=RBPJ	-23.62421417236328	19	54.29999923706055	8		7		17	0.47058823529411764	1.955209235202887	5	1
b34	b34.a1	b34.a1.a4	sp|Q06330-7|SUH_HUMAN Isoform 7 of Recombining binding protein suppressor of hairless OS=Homo sapiens GN=RBPJ	-23.62421417236328	19	54.20000076293945	8		7		17	0.47058823529411764	1.955209235202887	5	1
b34	b34.a1	b34.a1.a5	sp|Q06330|SUH_HUMAN Recombining binding protein suppressor of hairless OS=Homo sapiens GN=RBPJ PE=1 SV=3	-23.62421417236328	18	55.5	8		7		18	0.4444444444444444	1.7825594022071245	5	1
b35	b35.a1	b35.a1.a1	sp|Q16531|DDB1_HUMAN DNA damage-binding protein 1 OS=Homo sapiens GN=DDB1 PE=1 SV=1	-21.92088508605957	9	126.80000305175781	8		7		50	0.16	0.44543977074592744	1	1
b36	b36.a1	b36.a1.a1	sp|Q92878-2|RAD50_HUMAN Isoform 2 of DNA repair protein RAD50 OS=Homo sapiens GN=RAD50	-18.62415313720703	4	154.3000030517578	7		7		63	0.1111111111111111	0.2915496650148839	2	1
b36	b36.a1	b36.a1.a2	sp|Q92878|RAD50_HUMAN DNA repair protein RAD50 OS=Homo sapiens GN=RAD50 PE=1 SV=1	-18.62415313720703	4	153.60000610351562	7		7		62	0.11290322580645161	0.29689025167161676	2	1
b37	b37.a1	b37.a1.a1	sp|Q16181|SEPT7_HUMAN Septin-7 OS=Homo sapiens GN=SEPT7 PE=1 SV=2	-31.7393856048584	22	50.599998474121094	7		7		21	0.3333333333333333	1.1544346900318838	1	1
b38	b38.a1	b38.a1.a1	sp|P07910-2|HNRPC_HUMAN Isoform C1 of Heterogeneous nuclear ribonucleoproteins C1/C2 OS=Homo sapiens GN=HNRNPC	-33.318424224853516	25	32.20000076293945	7		6		16	0.4375	1.7384196342643614	5	1
b38	b38.a1	b38.a1.a2	sp|P07910-4|HNRPC_HUMAN Isoform 4 of Heterogeneous nuclear ribonucleoproteins C1/C2 OS=Homo sapiens GN=HNRNPC	-33.318424224853516	30	27.700000762939453	7		6		15	0.4666666666666667	1.9286445646252366	5	1
b38	b38.a1	b38.a1.a3	tr|B4DY08|B4DY08_HUMAN Heterogeneous nuclear ribonucleoproteins C1/C2 OS=Homo sapiens GN=HNRNPC PE=2 SV=1	-33.318424224853516	26	31.899999618530273	7		6		14	0.5	2.1622776601683795	5	1
b38	b38.a1	b38.a1.a4	tr|G3V4C1|G3V4C1_HUMAN Heterogeneous nuclear ribonucleoproteins C1/C2 OS=Homo sapiens GN=HNRNPC PE=2 SV=1	-33.318424224853516	25	32.099998474121094	7		6		16	0.4375	1.7384196342643614	5	1
b38	b38.a1	b38.a1.a5	tr|G3V4W0|G3V4W0_HUMAN Heterogeneous nuclear ribonucleoproteins C1/C2 (Fragment) OS=Homo sapiens GN=HNRNPC PE=2 SV=1	-33.318424224853516	28	28.799999237060547	7		6		13	0.5384615384615384	2.455107294592219	5	1
b39	b39.a1	b39.a1.a1	sp|Q460N5-1|PAR14_HUMAN Isoform 1 of Poly [ADP-ribose] polymerase 14 OS=Homo sapiens GN=PARP14	-26.07900619506836	5	193.5	7		7		90	0.07777777777777778	0.19612833307875355	2	1
b39	b39.a1	b39.a1.a2	sp|Q460N5|PAR14_HUMAN Poly [ADP-ribose] polymerase 14 OS=Homo sapiens GN=PARP14 PE=1 SV=3	-26.07900619506836	4	202.5	7		7		94	0.07446808510638298	0.18704746556813445	2	1
b40	b40.a1	b40.a1.a1	sp|Q9H2P0|ADNP_HUMAN Activity-dependent neuroprotector homeobox protein OS=Homo sapiens GN=ADNP PE=1 SV=1	-27.48600959777832	6	123.4000015258789	6		6		53	0.11320754716981132	0.29779933464756647	1	1
b41	b41.a1	b41.a1.a1	sp|Q9UKV3|ACINU_HUMAN Apoptotic chromatin condensation inducer in the nucleus OS=Homo sapiens GN=ACIN1 PE=1 SV=2	-17.241973876953125	5	151.60000610351562	6		6		54	0.1111111111111111	0.2915496650148839	3	1
b41	b41.a1	b41.a1.a2	tr|E7EQT4|E7EQT4_HUMAN Apoptotic chromatin condensation inducer in the nucleus OS=Homo sapiens GN=ACIN1 PE=2 SV=2	-17.241973876953125	5	147.10000610351562	6		6		54	0.1111111111111111	0.2915496650148839	3	1
b41	b41.a1	b41.a1.a3	tr|S4R3H4|S4R3H4_HUMAN Apoptotic chromatin condensation inducer in the nucleus OS=Homo sapiens GN=ACIN1 PE=4 SV=1	-17.241973876953125	5	145.1999969482422	6		6		51	0.11764705882352941	0.31113393742156426	3	1
b42	b42.a1	b42.a1.a1	sp|P00367|DHE3_HUMAN Glutamate dehydrogenase 1, mitochondrial OS=Homo sapiens GN=GLUD1 PE=1 SV=2	-21.259098052978516	12	61.29999923706055	6		6		28	0.21428571428571427	0.637893706954064	1	1
b43	b43.a1	b43.a1.a1	sp|Q9UQ35|SRRM2_HUMAN Serine/arginine repetitive matrix protein 2 OS=Homo sapiens GN=SRRM2 PE=1 SV=2	-16.80661964416504	3	299.20001220703125	6		6		94	0.06382978723404255	0.15832328625471037	1	1
b44	b44.a1	b44.a1.a1	sp|Q00839-2|HNRPU_HUMAN Isoform Short of Heterogeneous nuclear ribonucleoprotein U OS=Homo sapiens GN=HNRNPU	-24.55182456970215	10	88.80000305175781	6		6		23	0.2608695652173913	0.8233480008684411	2	1
b44	b44.a1	b44.a1.a2	sp|Q00839|HNRPU_HUMAN Heterogeneous nuclear ribonucleoprotein U OS=Homo sapiens GN=HNRNPU PE=1 SV=6	-24.55182456970215	10	90.4000015258789	6		6		24	0.25	0.7782794100389228	2	1
b45	b45.a1	b45.a1.a1	sp|O75643|U520_HUMAN U5 small nuclear ribonucleoprotein 200 kDa helicase OS=Homo sapiens GN=SNRNP200 PE=1 SV=2	-15.319799423217773	3	244.1999969482422	6		6		105	0.05714285714285714	0.14062492385132086	1	1
b46	b46.a1	b46.a1.a1	sp|Q86U70-2|LDB1_HUMAN Isoform 3 of LIM domain-binding protein 1 OS=Homo sapiens GN=LDB1	-21.19096565246582	18	42.70000076293945	5		5		14	0.35714285714285715	1.2758459260747883	3	1
b46	b46.a1	b46.a1.a2	sp|Q86U70-3|LDB1_HUMAN Isoform 2 of LIM domain-binding protein 1 OS=Homo sapiens GN=LDB1	-21.19096565246582	22	36.29999923706055	5		5		12	0.4166666666666667	1.6101572156825368	3	1
b46	b46.a1	b46.a1.a3	sp|Q86U70|LDB1_HUMAN LIM domain-binding protein 1 OS=Homo sapiens GN=LDB1 PE=1 SV=2	-21.19096565246582	17	46.400001525878906	5		5		16	0.3125	1.0535250264571463	3	1
b47	b47.a1	b47.a1.a1	sp|Q15554-3|TERF2_HUMAN Isoform 3 of Telomeric repeat-binding factor 2 OS=Homo sapiens GN=TERF2	-17.4023494720459	12	59.5	5		5		24	0.20833333333333334	0.6155980984398741	2	1
b47	b47.a1	b47.a1.a2	sp|Q15554|TERF2_HUMAN Telomeric repeat-binding factor 2 OS=Homo sapiens GN=TERF2 PE=1 SV=2	-17.4023494720459	13	55.400001525878906	5		5		22	0.22727272727272727	0.6876124757881477	2	1
b48	b48.a1	b48.a1.a1	sp|Q9NR30|DDX21_HUMAN Nucleolar RNA helicase 2 OS=Homo sapiens GN=DDX21 PE=1 SV=5	-15.116780281066895	7	87.19999694824219	5		5		35	0.14285714285714285	0.3894954943731377	1	1
b49	b49.a1	b49.a1.a1	sp|Q9Y6X9-2|MORC2_HUMAN Isoform 2 of MORC family CW-type zinc finger protein 2 OS=Homo sapiens GN=MORC2	-19.20502471923828	6	110.5	5		5		35	0.14285714285714285	0.3894954943731377	2	1
b49	b49.a1	b49.a1.a2	sp|Q9Y6X9|MORC2_HUMAN MORC family CW-type zinc finger protein 2 OS=Homo sapiens GN=MORC2 PE=1 SV=2	-19.20502471923828	6	117.5999984741211	5		5		36	0.1388888888888889	0.37685716485275833	2	1
b50	b50.a1	b50.a1.a1	sp|Q96KQ7-2|EHMT2_HUMAN Isoform 2 of Histone-lysine N-methyltransferase EHMT2 OS=Homo sapiens GN=EHMT2	-15.545219421386719	7	128.8000030517578	5		5		40	0.125	0.33352143216332397	4	1
b50	b50.a1	b50.a1.a2	sp|Q96KQ7|EHMT2_HUMAN Histone-lysine N-methyltransferase EHMT2 OS=Homo sapiens GN=EHMT2 PE=1 SV=3	-15.545219421386719	7	132.1999969482422	5		5		39	0.1282051282051282	0.3433993325989002	4	1
b50	b50.a1	b50.a1.a3	tr|A2ABF8|A2ABF8_HUMAN Histone-lysine N-methyltransferase EHMT2 OS=Homo sapiens GN=EHMT2 PE=2 SV=1	-15.545219421386719	7	135.1999969482422	5		5		40	0.125	0.33352143216332397	4	1
b50	b50.a1	b50.a1.a4	tr|A2ABF9|A2ABF9_HUMAN Histone-lysine N-methyltransferase EHMT2 OS=Homo sapiens GN=EHMT2 PE=2 SV=1	-15.545219421386719	6	138.5	5		5		39	0.1282051282051282	0.3433993325989002	4	1
b51	b51.a1	b51.a1.a1	sp|Q9NVA2-2|SEP11_HUMAN Isoform 2 of Septin-11 OS=Homo sapiens GN=SEPT11	-13.871536254882812	10	50.70000076293945	3	2	3	2	20	0.15	0.4125375446227544	4	1
b51	b51.a1	b51.a1.a2	sp|Q9NVA2|SEP11_HUMAN Septin-11 OS=Homo sapiens GN=SEPT11 PE=1 SV=3	-13.871536254882812	10	49.29999923706055	3	2	3	2	20	0.15	0.4125375446227544	4	1
b51	b51.a1	b51.a1.a3	tr|D6RER5|D6RER5_HUMAN Septin-11 OS=Homo sapiens GN=SEPT11 PE=2 SV=1	-13.871536254882812	10	49.70000076293945	3	2	3	2	21	0.14285714285714285	0.3894954943731377	4	1
b51	b51.a1	b51.a1.a4	tr|D6RGI3|D6RGI3_HUMAN Septin 11, isoform CRA_b OS=Homo sapiens GN=SEPT11 PE=2 SV=1	-13.871536254882812	10	48.900001525878906	3	2	3	2	20	0.15	0.4125375446227544	4	1
b51	b51.a2	b51.a2.a1	sp|Q14141-2|SEPT6_HUMAN Isoform I of Septin-6 OS=Homo sapiens GN=SEPT6	-14.076994895935059	10	48.70000076293945	3	2	3	2	18	0.16666666666666666	0.46779926762206947	5	1
b51	b51.a2	b51.a2.a2	sp|Q14141-4|SEPT6_HUMAN Isoform V of Septin-6 OS=Homo sapiens GN=SEPT6	-14.076994895935059	10	49.0	3	2	3	2	18	0.16666666666666666	0.46779926762206947	5	1
b51	b51.a2	b51.a2.a3	sp|Q14141|SEPT6_HUMAN Septin-6 OS=Homo sapiens GN=SEPT6 PE=1 SV=4	-14.076994895935059	10	49.599998474121094	3	2	3	2	19	0.15789473684210525	0.43844988828766285	5	1
b51	b51.a2	b51.a2.a4	tr|B1AMS2|B1AMS2_HUMAN Septin 6, isoform CRA_b OS=Homo sapiens GN=SEPT6 PE=2 SV=1	-14.076994895935059	10	49.20000076293945	3	2	3	2	18	0.16666666666666666	0.46779926762206947	5	1
b51	b51.a2	b51.a2.a5	tr|F5H1J5|F5H1J5_HUMAN Septin-6 OS=Homo sapiens GN=SEPT6 PE=2 SV=1	-14.076994895935059	10	52.099998474121094	3	2	3	2	18	0.16666666666666666	0.46779926762206947	5	1
b52	b52.a1	b52.a1.a1	sp|P20839-2|IMDH1_HUMAN Isoform 2 of Inosine-5'-monophosphate dehydrogenase 1 OS=Homo sapiens GN=IMPDH1	-15.830973625183105	14	52.5	5		5		20	0.25	0.7782794100389228	9	1
b52	b52.a1	b52.a1.a2	sp|P20839-3|IMDH1_HUMAN Isoform 3 of Inosine-5'-monophosphate dehydrogenase 1 OS=Homo sapiens GN=IMPDH1	-15.830973625183105	12	60.29999923706055	5		5		21	0.23809523809523808	0.7301957388458942	9	1
b52	b52.a1	b52.a1.a3	sp|P20839-4|IMDH1_HUMAN Isoform 4 of Inosine-5'-monophosphate dehydrogenase 1 OS=Homo sapiens GN=IMPDH1	-15.830973625183105	13	54.70000076293945	5		5		19	0.2631578947368421	0.8329807108324359	9	1
b52	b52.a1	b52.a1.a4	sp|P20839-5|IMDH1_HUMAN Isoform 5 of Inosine-5'-monophosphate dehydrogenase 1 OS=Homo sapiens GN=IMPDH1	-15.830973625183105	11	63.099998474121094	5		5		21	0.23809523809523808	0.7301957388458942	9	1
b52	b52.a1	b52.a1.a5	sp|P20839-6|IMDH1_HUMAN Isoform 6 of Inosine-5'-monophosphate dehydrogenase 1 OS=Homo sapiens GN=IMPDH1	-15.830973625183105	11	64.19999694824219	5		5		24	0.20833333333333334	0.6155980984398741	9	1
b52	b52.a1	b52.a1.a6	sp|P20839-7|IMDH1_HUMAN Isoform 7 of Inosine-5'-monophosphate dehydrogenase 1 OS=Homo sapiens GN=IMPDH1	-15.830973625183105	12	60.79999923706055	5		5		24	0.20833333333333334	0.6155980984398741	9	1
b52	b52.a1	b52.a1.a7	sp|P20839|IMDH1_HUMAN Inosine-5'-monophosphate dehydrogenase 1 OS=Homo sapiens GN=IMPDH1 PE=1 SV=2	-15.830973625183105	13	55.29999923706055	5		5		19	0.2631578947368421	0.8329807108324359	9	1
b52	b52.a1	b52.a1.a8	tr|C9J381|C9J381_HUMAN Inosine-5'-monophosphate dehydrogenase 1 OS=Homo sapiens GN=IMPDH1 PE=2 SV=1	-15.830973625183105	13	55.099998474121094	5		5		19	0.2631578947368421	0.8329807108324359	9	1
b52	b52.a1	b52.a1.a9	tr|E7EQS0|E7EQS0_HUMAN Inosine-5'-monophosphate dehydrogenase 1 OS=Homo sapiens GN=IMPDH1 PE=2 SV=1	-15.830973625183105	13	56.900001525878906	5		5		21	0.23809523809523808	0.7301957388458942	9	1
b53	b53.a1	b53.a1.a1	sp|Q04837|SSBP_HUMAN Single-stranded DNA-binding protein, mitochondrial OS=Homo sapiens GN=SSBP1 PE=1 SV=1	-21.407548904418945	37	17.200000762939453	5		4		8	0.625	3.2169650342858223	1	1
b54	b54.a1	b54.a1.a1	sp|P52701|MSH6_HUMAN DNA mismatch repair protein Msh6 OS=Homo sapiens GN=MSH6 PE=1 SV=2	-20.458492279052734	5	152.5	5		5		55	0.09090909090909091	0.23284673944206613	3	1
b54	b54.a1	b54.a1.a2	tr|B4DF41|B4DF41_HUMAN DNA mismatch repair protein Msh6 OS=Homo sapiens GN=MSH6 PE=2 SV=1	-20.458492279052734	5	137.6999969482422	5		5		53	0.09433962264150944	0.2426236719115049	3	1
b54	b54.a1	b54.a1.a3	tr|F5H2F9|F5H2F9_HUMAN DNA mismatch repair protein Msh6 OS=Homo sapiens GN=MSH6 PE=2 SV=1	-20.458492279052734	6	119.5999984741211	5		5		46	0.10869565217391304	0.2843862635897427	3	1
b55	b55.a1	b55.a1.a1	sp|Q12800-2|TFCP2_HUMAN Isoform 2 of Alpha-globin transcription factor CP2 OS=Homo sapiens GN=TFCP2	-14.498251914978027	13	51.20000076293945	5		4		14	0.35714285714285715	1.2758459260747883	4	1
b55	b55.a1	b55.a1.a2	sp|Q12800-3|TFCP2_HUMAN Isoform 3 of Alpha-globin transcription factor CP2 OS=Homo sapiens GN=TFCP2	-14.498251914978027	13	51.29999923706055	5		4		14	0.35714285714285715	1.2758459260747883	4	1
b55	b55.a1	b55.a1.a3	sp|Q12800-4|TFCP2_HUMAN Isoform 4 of Alpha-globin transcription factor CP2 OS=Homo sapiens GN=TFCP2	-14.498251914978027	12	57.099998474121094	5		4		16	0.3125	1.0535250264571463	4	1
b55	b55.a1	b55.a1.a4	sp|Q12800|TFCP2_HUMAN Alpha-globin transcription factor CP2 OS=Homo sapiens GN=TFCP2 PE=1 SV=2	-14.498251914978027	12	57.099998474121094	5		4		16	0.3125	1.0535250264571463	4	1
b56	b56.a1	b56.a1.a1	sp|O95785-2|WIZ_HUMAN Isoform 2 of Protein Wiz OS=Homo sapiens GN=WIZ	-14.371349334716797	5	85.19999694824219	4		4		31	0.12903225806451613	0.3459603241553646	5	1
b56	b56.a1	b56.a1.a2	sp|O95785|WIZ_HUMAN Protein Wiz OS=Homo sapiens GN=WIZ PE=1 SV=2	-14.371349334716797	2	178.39999389648438	4		4		63	0.06349206349206349	0.15742288059205722	5	1
b56	b56.a1	b56.a1.a3	tr|B3KVH1|B3KVH1_HUMAN Protein Wiz OS=Homo sapiens GN=WIZ PE=2 SV=1	-14.371349334716797	5	89.19999694824219	4		4		38	0.10526315789473684	0.2742749857031337	5	1
b56	b56.a1	b56.a1.a4	tr|B7ZM82|B7ZM82_HUMAN Protein Wiz OS=Homo sapiens GN=WIZ PE=2 SV=1	-14.371349334716797	4	102.80000305175781	4		4		43	0.09302325581395349	0.23886292399377718	5	1
b56	b56.a1	b56.a1.a5	tr|M0QXA7|M0QXA7_HUMAN Protein Wiz OS=Homo sapiens GN=WIZ PE=4 SV=1	-14.371349334716797	4	103.0999984741211	4		4		43	0.09302325581395349	0.23886292399377718	5	1
b57	b57.a1	b57.a1.a1	sp|Q12789-3|TF3C1_HUMAN Isoform 2 of General transcription factor 3C polypeptide 1 OS=Homo sapiens GN=GTF3C1	-12.680727005004883	2	235.89999389648438	4		4		88	0.045454545454545456	0.110336318167638	2	1
b57	b57.a1	b57.a1.a2	sp|Q12789|TF3C1_HUMAN General transcription factor 3C polypeptide 1 OS=Homo sapiens GN=GTF3C1 PE=1 SV=4	-12.680727005004883	2	238.5	4		4		89	0.0449438202247191	0.10903134311559359	2	1
b58	b58.a1	b58.a1.a1	sp|P62805|H4_HUMAN Histone H4 OS=Homo sapiens GN=HIST1H4A PE=1 SV=2	-14.658946990966797	42	11.300000190734863	4		4		5	0.8	5.309573444801933	1	1
b59	b59.a1	b59.a1.a1	sp|P62316|SMD2_HUMAN Small nuclear ribonucleoprotein Sm D2 OS=Homo sapiens GN=SNRPD2 PE=1 SV=1	-11.278525352478027	40	13.399999618530273	4		4		6	0.6666666666666666	3.6415888336127784	1	1
b60	b60.a1	b60.a1.a1	sp|P15927-2|RFA2_HUMAN Isoform 2 of Replication protein A 32 kDa subunit OS=Homo sapiens GN=RPA2	-10.377135276794434	18	30.100000381469727	4		4		7	0.5714285714285714	2.72759372031494	3	1
b60	b60.a1	b60.a1.a2	sp|P15927-3|RFA2_HUMAN Isoform 3 of Replication protein A 32 kDa subunit OS=Homo sapiens GN=RPA2	-10.377135276794434	14	38.70000076293945	4		4		10	0.4	1.5118864315095801	3	1
b60	b60.a1	b60.a1.a3	sp|P15927|RFA2_HUMAN Replication protein A 32 kDa subunit OS=Homo sapiens GN=RPA2 PE=1 SV=1	-10.377135276794434	19	29.100000381469727	4		4		7	0.5714285714285714	2.72759372031494	3	1
b61	b61.a1	b61.a1.a1	sp|P35659|DEK_HUMAN Protein DEK OS=Homo sapiens GN=DEK PE=1 SV=1	-14.411723136901855	12	42.599998474121094	4		4		17	0.23529411764705882	0.7190722018585745	1	1
b62	b62.a1	b62.a1.a1	sp|P09661|RU2A_HUMAN U2 small nuclear ribonucleoprotein A' OS=Homo sapiens GN=SNRPA1 PE=1 SV=2	-16.382810592651367	19	28.299999237060547	4		4		9	0.4444444444444444	1.7825594022071245	1	1
b63	b63.a1	b63.a1.a1	sp|Q92466-5|DDB2_HUMAN Isoform D4 of DNA damage-binding protein 2 OS=Homo sapiens GN=DDB2	-14.83233642578125	26	26.700000762939453	4		4		9	0.4444444444444444	1.7825594022071245	2	1
b63	b63.a1	b63.a1.a2	sp|Q92466|DDB2_HUMAN DNA damage-binding protein 2 OS=Homo sapiens GN=DDB2 PE=1 SV=1	-14.83233642578125	15	47.70000076293945	4		4		17	0.23529411764705882	0.7190722018585745	2	1
b64	b64.a1	b64.a1.a1	sp|P49756|RBM25_HUMAN RNA-binding protein 25 OS=Homo sapiens GN=RBM25 PE=1 SV=3	-7.099698543548584	4	100.0	3		3		29	0.10344827586206896	0.26896100316792215	1	1
b65	b65.a1	b65.a1.a1	sp|P81877-2|SSBP2_HUMAN Isoform 2 of Single-stranded DNA-binding protein 2 OS=Homo sapiens GN=SSBP2	-5.887394905090332	7	31.399999618530273	2	1	2	1	10	0.2	0.5848931924611136	5	1
b65	b65.a1	b65.a1.a2	sp|P81877-3|SSBP2_HUMAN Isoform 3 of Single-stranded DNA-binding protein 2 OS=Homo sapiens GN=SSBP2	-5.887394905090332	6	35.5	2	1	2	1	8	0.25	0.7782794100389228	5	1
b65	b65.a1	b65.a1.a3	sp|P81877-4|SSBP2_HUMAN Isoform 4 of Single-stranded DNA-binding protein 2 OS=Homo sapiens GN=SSBP2	-5.887394905090332	6	34.900001525878906	2	1	2	1	10	0.2	0.5848931924611136	5	1
b65	b65.a1	b65.a1.a4	sp|P81877-5|SSBP2_HUMAN Isoform 5 of Single-stranded DNA-binding protein 2 OS=Homo sapiens GN=SSBP2	-5.887394905090332	6	35.79999923706055	2	1	2	1	10	0.2	0.5848931924611136	5	1
b65	b65.a1	b65.a1.a5	sp|P81877|SSBP2_HUMAN Single-stranded DNA-binding protein 2 OS=Homo sapiens GN=SSBP2 PE=1 SV=2	-5.887394905090332	6	37.70000076293945	2	1	2	1	9	0.2222222222222222	0.6681005372000588	5	1
b65	b65.a2	b65.a2.a1	sp|Q9BWW4-2|SSBP3_HUMAN Isoform 2 of Single-stranded DNA-binding protein 3 OS=Homo sapiens GN=SSBP3	-7.649752140045166	7	37.599998474121094	2	1	2	1	9	0.2222222222222222	0.6681005372000588	3	1
b65	b65.a2	b65.a2.a2	sp|Q9BWW4-3|SSBP3_HUMAN Isoform 3 of Single-stranded DNA-binding protein 3 OS=Homo sapiens GN=SSBP3	-7.649752140045166	7	38.099998474121094	2	1	2	1	8	0.25	0.7782794100389228	3	1
b65	b65.a2	b65.a2.a3	sp|Q9BWW4|SSBP3_HUMAN Single-stranded DNA-binding protein 3 OS=Homo sapiens GN=SSBP3 PE=1 SV=1	-7.649752140045166	6	40.29999923706055	2	1	2	1	9	0.2222222222222222	0.6681005372000588	3	1
b66	b66.a1	b66.a1.a1	sp|P60709|ACTB_HUMAN Actin, cytoplasmic 1 OS=Homo sapiens GN=ACTB PE=1 SV=1	-8.730720520019531	7	41.599998474121094	3		3		15	0.2	0.5848931924611136	5	1
b66	b66.a1	b66.a1.a2	sp|P63261|ACTG_HUMAN Actin, cytoplasmic 2 OS=Homo sapiens GN=ACTG1 PE=1 SV=1	-8.730720520019531	7	41.70000076293945	3		3		15	0.2	0.5848931924611136	5	1
b66	b66.a1	b66.a1.a3	tr|I3L1U9|I3L1U9_HUMAN Actin, cytoplasmic 2, N-terminally processed (Fragment) OS=Homo sapiens GN=ACTG1 PE=2 SV=1	-8.730720520019531	13	23.799999237060547	3		3		10	0.3	0.9952623149688795	5	1
b66	b66.a1	b66.a1.a4	tr|I3L3I0|I3L3I0_HUMAN Actin, cytoplasmic 2, N-terminally processed (Fragment) OS=Homo sapiens GN=ACTG1 PE=2 SV=1	-8.730720520019531	13	23.799999237060547	3		3		10	0.3	0.9952623149688795	5	1
b66	b66.a1	b66.a1.a5	tr|I3L4N8|I3L4N8_HUMAN Actin, cytoplasmic 2, N-terminally processed (Fragment) OS=Homo sapiens GN=ACTG1 PE=2 SV=1	-8.730720520019531	11	26.799999237060547	3		3		11	0.2727272727272727	0.8738174228603839	5	1
b67	b67.a1	b67.a1.a1	sp|Q13888|TF2H2_HUMAN General transcription factor IIH subunit 2 OS=Homo sapiens GN=GTF2H2 PE=1 SV=1	-10.234249114990234	7	44.29999923706055	3		3		17	0.17647058823529413	0.5013107289081733	5	1
b67	b67.a1	b67.a1.a2	sp|Q6P1K8|T2H2L_HUMAN General transcription factor IIH subunit 2-like protein OS=Homo sapiens GN=GTF2H2C PE=1 SV=1	-10.234249114990234	7	44.29999923706055	3		3		17	0.17647058823529413	0.5013107289081733	5	1
b67	b67.a1	b67.a1.a3	tr|D6RID8|D6RID8_HUMAN General transcription factor IIH subunit 2-like protein (Fragment) OS=Homo sapiens GN=GTF2H2C PE=2 SV=1	-10.234249114990234	11	28.399999618530273	3		3		14	0.21428571428571427	0.637893706954064	5	1
b67	b67.a1	b67.a1.a4	tr|D6RJD3|D6RJD3_HUMAN General transcription factor IIH subunit 2-like protein OS=Homo sapiens GN=GTF2H2C PE=2 SV=1	-10.234249114990234	16	19.200000762939453	3		3		9	0.3333333333333333	1.1544346900318838	5	1
b67	b67.a1	b67.a1.a5	tr|R4GMS9|R4GMS9_HUMAN General transcription factor IIH subunit 2 (Fragment) OS=Homo sapiens GN=GTF2H2 PE=4 SV=1	-10.234249114990234	18	17.200000762939453	3		3		6	0.5	2.1622776601683795	5	1
b68	b68.a1	b68.a1.a1	sp|P18887|XRCC1_HUMAN DNA repair protein XRCC1 OS=Homo sapiens GN=XRCC1 PE=1 SV=2	-12.051587104797363	4	69.30000305175781	3		3		21	0.14285714285714285	0.3894954943731377	2	1
b68	b68.a1	b68.a1.a2	tr|F5H8D7|F5H8D7_HUMAN DNA repair protein XRCC1 OS=Homo sapiens GN=XRCC1 PE=2 SV=1	-12.051587104797363	4	65.80000305175781	3		3		20	0.15	0.4125375446227544	2	1
b69	b69.a1	b69.a1.a1	sp|Q92769|HDAC2_HUMAN Histone deacetylase 2 OS=Homo sapiens GN=HDAC2 PE=1 SV=2	-6.7457709312438965	7	55.20000076293945	3		3		17	0.17647058823529413	0.5013107289081733	3	1
b69	b69.a1	b69.a1.a2	tr|B3KRS5|B3KRS5_HUMAN Histone deacetylase OS=Homo sapiens GN=HDAC2 PE=2 SV=1	-6.7457709312438965	7	51.900001525878906	3		3		15	0.2	0.5848931924611136	3	1
b69	b69.a1	b69.a1.a3	tr|J3KPW7|J3KPW7_HUMAN Histone deacetylase 2 OS=Homo sapiens GN=HDAC2 PE=4 SV=1	-6.7457709312438965	6	65.4000015258789	3		3		23	0.13043478260869565	0.35031403786987303	3	1
b70	b70.a1	b70.a1.a1	sp|P08651-2|NFIC_HUMAN Isoform 1 of Nuclear factor 1 C-type OS=Homo sapiens GN=NFIC	-8.804153442382812	7	54.599998474121094	3		3		20	0.15	0.4125375446227544	6	1
b70	b70.a1	b70.a1.a2	sp|P08651-3|NFIC_HUMAN Isoform 2 of Nuclear factor 1 C-type OS=Homo sapiens GN=NFIC	-8.804153442382812	8	47.79999923706055	3		3		18	0.16666666666666666	0.46779926762206947	6	1
b70	b70.a1	b70.a1.a3	sp|P08651-4|NFIC_HUMAN Isoform 3 of Nuclear factor 1 C-type OS=Homo sapiens GN=NFIC	-8.804153442382812	8	45.29999923706055	3		3		16	0.1875	0.5399265260594921	6	1
b70	b70.a1	b70.a1.a4	sp|P08651-5|NFIC_HUMAN Isoform 5 of Nuclear factor 1 C-type OS=Homo sapiens GN=NFIC	-8.804153442382812	8	47.5	3		3		16	0.1875	0.5399265260594921	6	1
b70	b70.a1	b70.a1.a5	sp|P08651-6|NFIC_HUMAN Isoform 6 of Nuclear factor 1 C-type OS=Homo sapiens GN=NFIC	-8.804153442382812	8	48.79999923706055	3		3		17	0.17647058823529413	0.5013107289081733	6	1
b70	b70.a1	b70.a1.a6	sp|P08651|NFIC_HUMAN Nuclear factor 1 C-type OS=Homo sapiens GN=NFIC PE=1 SV=2	-8.804153442382812	7	55.5	3		3		19	0.15789473684210525	0.43844988828766285	6	1
b71	b71.a1	b71.a1.a1	sp|P23246-2|SFPQ_HUMAN Isoform Short of Splicing factor, proline- and glutamine-rich OS=Homo sapiens GN=SFPQ	-17.669788360595703	6	72.0999984741211	3		3		21	0.14285714285714285	0.3894954943731377	2	1
b71	b71.a1	b71.a1.a2	sp|P23246|SFPQ_HUMAN Splicing factor, proline- and glutamine-rich OS=Homo sapiens GN=SFPQ PE=1 SV=2	-17.669788360595703	5	76.0	3		3		24	0.125	0.33352143216332397	2	1
b72	b72.a1	b72.a1.a1	sp|Q8N9N5-2|BANP_HUMAN Isoform 2 of Protein BANP OS=Homo sapiens GN=BANP	-13.900181770324707	7	51.099998474121094	3		3		9	0.3333333333333333	1.1544346900318838	7	1
b72	b72.a1	b72.a1.a2	sp|Q8N9N5-3|BANP_HUMAN Isoform 3 of Protein BANP OS=Homo sapiens GN=BANP	-13.900181770324707	7	48.29999923706055	3		3		10	0.3	0.9952623149688795	7	1
b72	b72.a1	b72.a1.a3	sp|Q8N9N5-4|BANP_HUMAN Isoform 4 of Protein BANP OS=Homo sapiens GN=BANP	-13.900181770324707	6	53.400001525878906	3		3		10	0.3	0.9952623149688795	7	1
b72	b72.a1	b72.a1.a4	sp|Q8N9N5-5|BANP_HUMAN Isoform 5 of Protein BANP OS=Homo sapiens GN=BANP	-13.900181770324707	6	54.099998474121094	3		3		10	0.3	0.9952623149688795	7	1
b72	b72.a1	b72.a1.a5	sp|Q8N9N5-6|BANP_HUMAN Isoform 6 of Protein BANP OS=Homo sapiens GN=BANP	-13.900181770324707	7	50.79999923706055	3		3		9	0.3333333333333333	1.1544346900318838	7	1
b72	b72.a1	b72.a1.a6	sp|Q8N9N5-7|BANP_HUMAN Isoform 7 of Protein BANP OS=Homo sapiens GN=BANP	-13.900181770324707	6	55.400001525878906	3		3		12	0.25	0.7782794100389228	7	1
b72	b72.a1	b72.a1.a7	sp|Q8N9N5|BANP_HUMAN Protein BANP OS=Homo sapiens GN=BANP PE=1 SV=3	-13.900181770324707	6	56.400001525878906	3		3		12	0.25	0.7782794100389228	7	1
b73	b73.a1	b73.a1.a1	sp|P0CG47|UBB_HUMAN Polyubiquitin-B OS=Homo sapiens GN=UBB PE=1 SV=1	-5.642065048217773	10	25.700000762939453	3		2		14	0.21428571428571427	0.637893706954064	19	1
b73	b73.a1	b73.a1.a2	sp|P0CG48|UBC_HUMAN Polyubiquitin-C OS=Homo sapiens GN=UBC PE=1 SV=3	-5.642065048217773	3	76.9000015258789	3		2		44	0.06818181818181818	0.16998910658906596	19	1
b73	b73.a1	b73.a1.a3	sp|P62979|RS27A_HUMAN Ubiquitin-40S ribosomal protein S27a OS=Homo sapiens GN=RPS27A PE=1 SV=2	-5.642065048217773	15	17.899999618530273	3		2		6	0.5	2.1622776601683795	19	1
b73	b73.a1	b73.a1.a4	sp|P62987|RL40_HUMAN Ubiquitin-60S ribosomal protein L40 OS=Homo sapiens GN=UBA52 PE=1 SV=2	-5.642065048217773	19	14.600000381469727	3		2		6	0.5	2.1622776601683795	19	1
b73	b73.a1	b73.a1.a5	tr|B4DV12|B4DV12_HUMAN Ubiquitin OS=Homo sapiens GN=UBB PE=2 SV=1	-5.642065048217773	16	17.100000381469727	3		2		9	0.3333333333333333	1.1544346900318838	19	1
b73	b73.a1	b73.a1.a6	tr|F5GXK7|F5GXK7_HUMAN Polyubiquitin-C (Fragment) OS=Homo sapiens GN=UBC PE=2 SV=1	-5.642065048217773	14	18.899999618530273	3		2		10	0.3	0.9952623149688795	19	1
b73	b73.a1	b73.a1.a7	tr|F5GYU3|F5GYU3_HUMAN Polyubiquitin-C (Fragment) OS=Homo sapiens GN=UBC PE=2 SV=1	-5.642065048217773	18	14.899999618530273	3		2		7	0.42857142857142855	1.6826957952797255	19	1
b73	b73.a1	b73.a1.a8	tr|F5H041|F5H041_HUMAN Polyubiquitin-C OS=Homo sapiens GN=UBC PE=2 SV=1	-5.642065048217773	4	68.30000305175781	3		2		39	0.07692307692307693	0.19377664171443643	19	1
b73	b73.a1	b73.a1.a9	tr|F5H265|F5H265_HUMAN Polyubiquitin-C (Fragment) OS=Homo sapiens GN=UBC PE=1 SV=1	-5.642065048217773	16	16.799999237060547	3		2		9	0.3333333333333333	1.1544346900318838	19	1
b73	b73.a1	b73.a1.b10	tr|F5H2Z3|F5H2Z3_HUMAN Polyubiquitin-C (Fragment) OS=Homo sapiens GN=UBC PE=2 SV=1	-5.642065048217773	18	15.199999809265137	3		2		7	0.42857142857142855	1.6826957952797255	19	1
b73	b73.a1	b73.a1.b11	tr|F5H388|F5H388_HUMAN Polyubiquitin-C (Fragment) OS=Homo sapiens GN=UBC PE=2 SV=1	-5.642065048217773	16	17.399999618530273	3		2		9	0.3333333333333333	1.1544346900318838	19	1
b73	b73.a1	b73.a1.b12	tr|F5H6Q2|F5H6Q2_HUMAN Polyubiquitin-C (Fragment) OS=Homo sapiens GN=UBC PE=2 SV=1	-5.642065048217773	20	13.699999809265137	3		2		7	0.42857142857142855	1.6826957952797255	19	1
b73	b73.a1	b73.a1.b13	tr|F5H747|F5H747_HUMAN Polyubiquitin-C (Fragment) OS=Homo sapiens GN=UBC PE=1 SV=1	-5.642065048217773	15	18.100000381469727	3		2		10	0.3	0.9952623149688795	19	1
b73	b73.a1	b73.a1.b14	tr|J3QKN0|J3QKN0_HUMAN Ubiquitin (Fragment) OS=Homo sapiens GN=UBB PE=4 SV=1	-5.642065048217773	12	23.100000381469727	3		2		12	0.25	0.7782794100389228	19	1
b73	b73.a1	b73.a1.b15	tr|J3QLP7|J3QLP7_HUMAN Protein UBBP4 OS=Homo sapiens GN=UBBP4 PE=4 SV=1	-5.642065048217773	11	25.100000381469727	3		2		14	0.21428571428571427	0.637893706954064	19	1
b73	b73.a1	b73.a1.b16	tr|J3QRK5|J3QRK5_HUMAN Protein UBBP4 OS=Homo sapiens GN=UBBP4 PE=4 SV=1	-5.642065048217773	10	25.700000762939453	3		2		14	0.21428571428571427	0.637893706954064	19	1
b73	b73.a1	b73.a1.b17	tr|J3QS39|J3QS39_HUMAN Ubiquitin (Fragment) OS=Homo sapiens GN=UBB PE=4 SV=1	-5.642065048217773	26	10.399999618530273	3		2		5	0.6	2.9810717055349722	19	1
b73	b73.a1	b73.a1.b18	tr|J3QTR3|J3QTR3_HUMAN Ubiquitin (Fragment) OS=Homo sapiens GN=RPS27A PE=1 SV=1	-5.642065048217773	23	12.199999809265137	3		2		4	0.75	4.623413251903491	19	1
b73	b73.a1	b73.a1.b19	tr|Q96C32|Q96C32_HUMAN Polyubiquitin-C OS=Homo sapiens GN=UBC PE=2 SV=1	-5.642065048217773	8	34.20000076293945	3		2		19	0.15789473684210525	0.43844988828766285	19	1
b74	b74.a1	b74.a1.a1	sp|Q8NE71-2|ABCF1_HUMAN Isoform 2 of ATP-binding cassette sub-family F member 1 OS=Homo sapiens GN=ABCF1	-9.69320011138916	4	91.5	3		3		30	0.1	0.2589254117941673	2	1
b74	b74.a1	b74.a1.a2	sp|Q8NE71|ABCF1_HUMAN ATP-binding cassette sub-family F member 1 OS=Homo sapiens GN=ABCF1 PE=1 SV=2	-9.69320011138916	4	95.69999694824219	3		3		32	0.09375	0.24093776075171958	2	1
b75	b75.a1	b75.a1.a1	sp|P11142-2|HSP7C_HUMAN Isoform 2 of Heat shock cognate 71 kDa protein OS=Homo sapiens GN=HSPA8	-14.842724800109863	8	53.400001525878906	3		3		18	0.16666666666666666	0.46779926762206947	4	1
b75	b75.a1	b75.a1.a2	sp|P11142|HSP7C_HUMAN Heat shock cognate 71 kDa protein OS=Homo sapiens GN=HSPA8 PE=1 SV=1	-14.842724800109863	6	70.80000305175781	3		3		25	0.12	0.318256738556407	4	1
b75	b75.a1	b75.a1.a3	tr|E9PKE3|E9PKE3_HUMAN Heat shock cognate 71 kDa protein OS=Homo sapiens GN=HSPA8 PE=2 SV=1	-14.842724800109863	6	68.69999694824219	3		3		24	0.125	0.33352143216332397	4	1
b75	b75.a1	b75.a1.a4	tr|E9PLF4|E9PLF4_HUMAN Heat shock cognate 71 kDa protein (Fragment) OS=Homo sapiens GN=HSPA8 PE=2 SV=1	-14.842724800109863	22	20.299999237060547	3		3		11	0.2727272727272727	0.8738174228603839	4	1
b76	b76.a1	b76.a1.a1	sp|P78347-2|GTF2I_HUMAN Isoform 2 of General transcription factor II-I OS=Homo sapiens GN=GTF2I	-7.455932140350342	3	107.80000305175781	3		3		41	0.07317073170731707	0.18350672951946878	4	1
b76	b76.a1	b76.a1.a2	sp|P78347-3|GTF2I_HUMAN Isoform 3 of General transcription factor II-I OS=Homo sapiens GN=GTF2I	-7.455932140350342	3	110.0999984741211	3		3		41	0.07317073170731707	0.18350672951946878	4	1
b76	b76.a1	b76.a1.a3	sp|P78347-4|GTF2I_HUMAN Isoform 4 of General transcription factor II-I OS=Homo sapiens GN=GTF2I	-7.455932140350342	3	109.9000015258789	3		3		41	0.07317073170731707	0.18350672951946878	4	1
b76	b76.a1	b76.a1.a4	sp|P78347|GTF2I_HUMAN General transcription factor II-I OS=Homo sapiens GN=GTF2I PE=1 SV=2	-7.455932140350342	3	112.19999694824219	3		3		41	0.07317073170731707	0.18350672951946878	4	1
b77	b77.a1	b77.a1.a1	sp|O94842|TOX4_HUMAN TOX high mobility group box family member 4 OS=Homo sapiens GN=TOX4 PE=1 SV=1	-15.72353744506836	5	66.0999984741211	3		3		14	0.21428571428571427	0.637893706954064	2	1
b77	b77.a1	b77.a1.a2	tr|B4DPY8|B4DPY8_HUMAN TOX high mobility group box family member 4 OS=Homo sapiens GN=TOX4 PE=2 SV=1	-15.72353744506836	6	63.70000076293945	3		3		14	0.21428571428571427	0.637893706954064	2	1
b78	b78.a1	b78.a1.a1	sp|Q9Y5Q8-2|TF3C5_HUMAN Isoform 2 of General transcription factor 3C polypeptide 5 OS=Homo sapiens GN=GTF3C5	-7.256176948547363	7	58.099998474121094	3		3		27	0.1111111111111111	0.2915496650148839	5	1
b78	b78.a1	b78.a1.a2	sp|Q9Y5Q8-3|TF3C5_HUMAN Isoform 3 of General transcription factor 3C polypeptide 5 OS=Homo sapiens GN=GTF3C5	-7.256176948547363	7	60.20000076293945	3		3		28	0.10714285714285714	0.2798022139979537	5	1
b78	b78.a1	b78.a1.a3	sp|Q9Y5Q8|TF3C5_HUMAN General transcription factor 3C polypeptide 5 OS=Homo sapiens GN=GTF3C5 PE=1 SV=2	-7.256176948547363	7	59.400001525878906	3		3		28	0.10714285714285714	0.2798022139979537	5	1
b78	b78.a1	b78.a1.a4	tr|H7BY84|H7BY84_HUMAN General transcription factor 3C polypeptide 5 OS=Homo sapiens GN=GTF3C5 PE=2 SV=1	-7.256176948547363	7	58.20000076293945	3		3		27	0.1111111111111111	0.2915496650148839	5	1
b78	b78.a1	b78.a1.a5	tr|Q5T7U1|Q5T7U1_HUMAN General transcription factor 3C polypeptide 5 OS=Homo sapiens GN=GTF3C5 PE=2 SV=1	-7.256176948547363	8	52.20000076293945	3		3		24	0.125	0.33352143216332397	5	1
b79	b79.a1	b79.a1.a1	sp|Q15061|WDR43_HUMAN WD repeat-containing protein 43 OS=Homo sapiens GN=WDR43 PE=1 SV=3	-4.039529323577881	2	74.69999694824219	2		2		27	0.07407407407407407	0.18597101233766966	1	1
b80	b80.a1	b80.a1.a1	sp|Q01831-2|XPC_HUMAN Isoform 2 of DNA repair protein complementing XP-C cells OS=Homo sapiens GN=XPC	-9.598082542419434	3	101.69999694824219	2		2		31	0.06451612903225806	0.16015530173997172	3	1
b80	b80.a1	b80.a1.a2	sp|Q01831|XPC_HUMAN DNA repair protein complementing XP-C cells OS=Homo sapiens GN=XPC PE=1 SV=4	-9.598082542419434	3	105.80000305175781	2		2		32	0.0625	0.15478198468945825	3	1
b80	b80.a1	b80.a1.a3	tr|E9PB96|E9PB96_HUMAN DNA repair protein-complementing XP-C cells OS=Homo sapiens GN=XPC PE=2 SV=1	-9.598082542419434	21	15.600000381469727	2		2		4	0.5	2.1622776601683795	3	1
b81	b81.a1	b81.a1.a1	sp|P49959|MRE11_HUMAN Double-strand break repair protein MRE11A OS=Homo sapiens GN=MRE11A PE=1 SV=3	-4.739928722381592	2	80.4000015258789	2		2		28	0.07142857142857142	0.1787686347935873	2	1
b81	b81.a1	b81.a1.a2	tr|B3KTC7|B3KTC7_HUMAN Double-strand break repair protein MRE11A OS=Homo sapiens GN=MRE11A PE=2 SV=1	-4.739928722381592	2	80.9000015258789	2		2		28	0.07142857142857142	0.1787686347935873	2	1
b82	b82.a1	b82.a1.a1	sp|P54132|BLM_HUMAN Bloom syndrome protein OS=Homo sapiens GN=BLM PE=1 SV=1	-7.354577541351318	1	158.8000030517578	2		2		62	0.03225806451612903	0.0771050560367692	2	1
b82	b82.a1	b82.a1.a2	tr|H0YNU5|H0YNU5_HUMAN Bloom syndrome protein OS=Homo sapiens GN=BLM PE=2 SV=1	-7.354577541351318	1	144.1999969482422	2		2		55	0.03636363636363636	0.08733567271965614	2	1
b83	b83.a1	b83.a1.a1	sp|Q32P44-2|EMAL3_HUMAN Isoform 2 of Echinoderm microtubule-associated protein-like 3 OS=Homo sapiens GN=EML3	-5.568636417388916	2	97.80000305175781	2		2		36	0.05555555555555555	0.13646366638572482	5	1
b83	b83.a1	b83.a1.a2	sp|Q32P44|EMAL3_HUMAN Echinoderm microtubule-associated protein-like 3 OS=Homo sapiens GN=EML3 PE=1 SV=1	-5.568636417388916	2	95.0	2		2		36	0.05555555555555555	0.13646366638572482	5	1
b83	b83.a1	b83.a1.a3	tr|B7WPE2|B7WPE2_HUMAN Echinoderm microtubule associated protein like 3, isoform CRA_e OS=Homo sapiens GN=EML3 PE=2 SV=1	-5.568636417388916	2	95.0999984741211	2		2		36	0.05555555555555555	0.13646366638572482	5	1
b83	b83.a1	b83.a1.a4	tr|G3V1D0|G3V1D0_HUMAN Echinoderm microtubule associated protein like 3, isoform CRA_f OS=Homo sapiens GN=EML3 PE=2 SV=1	-5.568636417388916	2	94.9000015258789	2		2		33	0.06060606060606061	0.1497569953977358	5	1
b83	b83.a1	b83.a1.a5	tr|H0Y3M3|H0Y3M3_HUMAN Echinoderm microtubule-associated protein-like 3 (Fragment) OS=Homo sapiens GN=EML3 PE=4 SV=1	-5.568636417388916	2	97.30000305175781	2		2		35	0.05714285714285714	0.14062492385132086	5	1
b84	b84.a1	b84.a1.a1	sp|P40938-2|RFC3_HUMAN Isoform 2 of Replication factor C subunit 3 OS=Homo sapiens GN=RFC3	-6.107905387878418	9	34.599998474121094	2		2		13	0.15384615384615385	0.4251026703029981	2	1
b84	b84.a1	b84.a1.a2	sp|P40938|RFC3_HUMAN Replication factor C subunit 3 OS=Homo sapiens GN=RFC3 PE=1 SV=2	-6.107905387878418	7	40.400001525878906	2		2		17	0.11764705882352941	0.31113393742156426	2	1
b85	b85.a1	b85.a1.a1	sp|P48382|RFX5_HUMAN DNA-binding protein RFX5 OS=Homo sapiens GN=RFX5 PE=1 SV=1	-8.517126083374023	5	65.19999694824219	2		2		33	0.06060606060606061	0.1497569953977358	3	1
b85	b85.a1	b85.a1.a2	tr|B7Z848|B7Z848_HUMAN DNA-binding protein RFX5 OS=Homo sapiens GN=RFX5 PE=2 SV=1	-8.517126083374023	5	60.400001525878906	2		2		30	0.06666666666666667	0.1659144011798317	3	1
b85	b85.a1	b85.a1.a3	tr|F8W689|F8W689_HUMAN DNA-binding protein RFX5 (Fragment) OS=Homo sapiens GN=RFX5 PE=2 SV=1	-8.517126083374023	5	63.0	2		2		32	0.0625	0.15478198468945825	3	1
b86	b86.a1	b86.a1.a1	sp|P19447|ERCC3_HUMAN TFIIH basal transcription factor complex helicase XPB subunit OS=Homo sapiens GN=ERCC3 PE=1 SV=1	-4.402304649353027	4	89.0999984741211	2		2		38	0.05263157894736842	0.12883789168468907	1	1
b87	b87.a1	b87.a1.a1	sp|Q13111|CAF1A_HUMAN Chromatin assembly factor 1 subunit A OS=Homo sapiens GN=CHAF1A PE=1 SV=2	-12.045757293701172	3	106.69999694824219	2		2		33	0.06060606060606061	0.1497569953977358	1	1
b88	b88.a1	b88.a1.a1	sp|Q9Y232-2|CDYL1_HUMAN Isoform 2 of Chromodomain Y-like protein OS=Homo sapiens GN=CDYL	-8.665546417236328	4	60.5	2		2		20	0.1	0.2589254117941673	2	1
b88	b88.a1	b88.a1.a2	sp|Q9Y232|CDYL1_HUMAN Chromodomain Y-like protein OS=Homo sapiens GN=CDYL PE=1 SV=2	-8.665546417236328	4	66.30000305175781	2		2		21	0.09523809523809523	0.24519708473503288	2	1
b89	b89.a1	b89.a1.a1	sp|Q9Y2K7-2|KDM2A_HUMAN Isoform 2 of Lysine-specific demethylase 2A OS=Homo sapiens GN=KDM2A	-4.668370246887207	2	96.69999694824219	2		2		36	0.05555555555555555	0.13646366638572482	4	1
b89	b89.a1	b89.a1.a2	sp|Q9Y2K7-4|KDM2A_HUMAN Isoform 4 of Lysine-specific demethylase 2A OS=Homo sapiens GN=KDM2A	-4.668370246887207	4	69.80000305175781	2		2		24	0.08333333333333333	0.21152765862858836	4	1
b89	b89.a1	b89.a1.a3	sp|Q9Y2K7-5|KDM2A_HUMAN Isoform 5 of Lysine-specific demethylase 2A OS=Homo sapiens GN=KDM2A	-4.668370246887207	3	81.5	2		2		28	0.07142857142857142	0.1787686347935873	4	1
b89	b89.a1	b89.a1.a4	sp|Q9Y2K7|KDM2A_HUMAN Lysine-specific demethylase 2A OS=Homo sapiens GN=KDM2A PE=1 SV=3	-4.668370246887207	2	132.60000610351562	2		2		51	0.0392156862745098	0.09449979931954355	4	1
b90	b90.a1	b90.a1.a1	sp|P18846|ATF1_HUMAN Cyclic AMP-dependent transcription factor ATF-1 OS=Homo sapiens GN=ATF1 PE=1 SV=2	-6.091515064239502	9	29.100000381469727	2		2		3	0.6666666666666666	3.6415888336127784	1	1
b91	b91.a1	b91.a1.a1	sp|Q9NYF8-2|BCLF1_HUMAN Isoform 2 of Bcl-2-associated transcription factor 1 OS=Homo sapiens GN=BCLAF1	-8.57642650604248	2	105.80000305175781	2		2		32	0.0625	0.15478198468945825	9	1
b91	b91.a1	b91.a1.a2	sp|Q9NYF8-3|BCLF1_HUMAN Isoform 3 of Bcl-2-associated transcription factor 1 OS=Homo sapiens GN=BCLAF1	-8.57642650604248	2	100.0999984741211	2		2		30	0.06666666666666667	0.1659144011798317	9	1
b91	b91.a1	b91.a1.a3	sp|Q9NYF8-4|BCLF1_HUMAN Isoform 4 of Bcl-2-associated transcription factor 1 OS=Homo sapiens GN=BCLAF1	-8.57642650604248	3	85.80000305175781	2		2		24	0.08333333333333333	0.21152765862858836	9	1
b91	b91.a1	b91.a1.a4	sp|Q9NYF8|BCLF1_HUMAN Bcl-2-associated transcription factor 1 OS=Homo sapiens GN=BCLAF1 PE=1 SV=2	-8.57642650604248	2	105.9000015258789	2		2		32	0.0625	0.15478198468945825	9	1
b91	b91.a1	b91.a1.a5	tr|E9PJA7|E9PJA7_HUMAN Bcl-2-associated transcription factor 1 OS=Homo sapiens GN=BCLAF1 PE=2 SV=1	-8.57642650604248	5	52.79999923706055	2		2		15	0.13333333333333333	0.35935639087852556	9	1
b91	b91.a1	b91.a1.a6	tr|E9PK09|E9PK09_HUMAN Bcl-2-associated transcription factor 1 (Fragment) OS=Homo sapiens GN=BCLAF1 PE=2 SV=1	-8.57642650604248	3	83.0999984741211	2		2		25	0.08	0.20226443461741295	9	1
b91	b91.a1	b91.a1.a7	tr|E9PK91|E9PK91_HUMAN Bcl-2-associated transcription factor 1 OS=Homo sapiens GN=BCLAF1 PE=2 SV=1	-8.57642650604248	2	100.19999694824219	2		2		30	0.06666666666666667	0.1659144011798317	9	1
b91	b91.a1	b91.a1.a8	tr|E9PKI6|E9PKI6_HUMAN Bcl-2-associated transcription factor 1 OS=Homo sapiens GN=BCLAF1 PE=2 SV=1	-8.57642650604248	3	86.19999694824219	2		2		26	0.07692307692307693	0.19377664171443643	9	1
b91	b91.a1	b91.a1.a9	tr|E9PQN2|E9PQN2_HUMAN Bcl-2-associated transcription factor 1 OS=Homo sapiens GN=BCLAF1 PE=2 SV=1	-8.57642650604248	3	86.0999984741211	2		2		26	0.07692307692307693	0.19377664171443643	9	1
b92	b92.a1	b92.a1.a1	sp|P17844|DDX5_HUMAN Probable ATP-dependent RNA helicase DDX5 OS=Homo sapiens GN=DDX5 PE=1 SV=1	-4.903785228729248	2	69.0	2		2		26	0.07692307692307693	0.19377664171443643	6	1
b92	b92.a1	b92.a1.a2	tr|B4DLW8|B4DLW8_HUMAN Probable ATP-dependent RNA helicase DDX5 OS=Homo sapiens GN=DDX5 PE=2 SV=1	-4.903785228729248	3	60.400001525878906	2		2		24	0.08333333333333333	0.21152765862858836	6	1
b92	b92.a1	b92.a1.a3	tr|J3KRX8|J3KRX8_HUMAN Probable ATP-dependent RNA helicase DDX5 (Fragment) OS=Homo sapiens GN=DDX5 PE=4 SV=1	-4.903785228729248	14	13.600000381469727	2		2		6	0.3333333333333333	1.1544346900318838	6	1
b92	b92.a1	b92.a1.a4	tr|J3KTA4|J3KTA4_HUMAN Probable ATP-dependent RNA helicase DDX5 OS=Homo sapiens GN=DDX5 PE=4 SV=1	-4.903785228729248	2	68.9000015258789	2		2		26	0.07692307692307693	0.19377664171443643	6	1
b92	b92.a1	b92.a1.a5	tr|J3QR02|J3QR02_HUMAN Probable ATP-dependent RNA helicase DDX5 OS=Homo sapiens GN=DDX5 PE=4 SV=1	-4.903785228729248	17	11.300000190734863	2		2		4	0.5	2.1622776601683795	6	1
b92	b92.a1	b92.a1.a6	tr|J3QRQ7|J3QRQ7_HUMAN Probable ATP-dependent RNA helicase DDX5 (Fragment) OS=Homo sapiens GN=DDX5 PE=4 SV=1	-4.903785228729248	7	23.399999618530273	2		2		9	0.2222222222222222	0.6681005372000588	6	1
b93	b93.a1	b93.a1.a1	sp|O00712-4|NFIB_HUMAN Isoform 4 of Nuclear factor 1 B-type OS=Homo sapiens GN=NFIB	-4.956637859344482	6	52.900001525878906	2		2		18	0.1111111111111111	0.2915496650148839	6	1
b93	b93.a1	b93.a1.a2	sp|O00712-5|NFIB_HUMAN Isoform 5 of Nuclear factor 1 B-type OS=Homo sapiens GN=NFIB	-4.956637859344482	6	55.099998474121094	2		2		18	0.1111111111111111	0.2915496650148839	6	1
b93	b93.a1	b93.a1.a3	sp|O00712|NFIB_HUMAN Nuclear factor 1 B-type OS=Homo sapiens GN=NFIB PE=1 SV=2	-4.956637859344482	7	47.29999923706055	2		2		15	0.13333333333333333	0.35935639087852556	6	1
b93	b93.a1	b93.a1.a4	tr|Q5VW26|Q5VW26_HUMAN Nuclear factor 1 OS=Homo sapiens GN=NFIB PE=2 SV=1	-4.956637859344482	5	63.29999923706055	2		2		18	0.1111111111111111	0.2915496650148839	6	1
b93	b93.a1	b93.a1.a5	tr|Q5VW27|Q5VW27_HUMAN Nuclear factor 1 OS=Homo sapiens GN=NFIB PE=2 SV=1	-4.956637859344482	6	54.70000076293945	2		2		16	0.125	0.33352143216332397	6	1
b93	b93.a1	b93.a1.a6	tr|Q5VW30|Q5VW30_HUMAN Nuclear factor 1 OS=Homo sapiens GN=NFIB PE=2 SV=1	-4.956637859344482	5	62.5	2		2		19	0.10526315789473684	0.2742749857031337	6	1
b94	b94.a1	b94.a1.a1	sp|Q14008-2|CKAP5_HUMAN Isoform 2 of Cytoskeleton-associated protein 5 OS=Homo sapiens GN=CKAP5	-7.028724193572998	1	218.1999969482422	2		2		89	0.02247191011235955	0.05310557073618871	3	1
b94	b94.a1	b94.a1.a2	sp|Q14008-3|CKAP5_HUMAN Isoform 3 of Cytoskeleton-associated protein 5 OS=Homo sapiens GN=CKAP5	-7.028724193572998	1	225.89999389648438	2		2		92	0.021739130434782608	0.05133017702623821	3	1
b94	b94.a1	b94.a1.a3	sp|Q14008|CKAP5_HUMAN Cytoskeleton-associated protein 5 OS=Homo sapiens GN=CKAP5 PE=1 SV=3	-7.028724193572998	1	225.1999969482422	2		2		92	0.021739130434782608	0.05133017702623821	3	1
b95	b95.a1	b95.a1.a1	sp|P35251-2|RFC1_HUMAN Isoform 2 of Replication factor C subunit 1 OS=Homo sapiens GN=RFC1	-9.376750946044922	2	128.0	2		2		48	0.041666666666666664	0.10069417125220959	2	1
b95	b95.a1	b95.a1.a2	sp|P35251|RFC1_HUMAN Replication factor C subunit 1 OS=Homo sapiens GN=RFC1 PE=1 SV=4	-9.376750946044922	2	128.0	2		2		48	0.041666666666666664	0.10069417125220959	2	1
b96	b96.a1	b96.a1.a1	sp|P07437|TBB5_HUMAN Tubulin beta chain OS=Homo sapiens GN=TUBB PE=1 SV=2	-5.703334808349609	4	49.5	2		2		18	0.1111111111111111	0.2915496650148839	2	1
b96	b96.a1	b96.a1.a2	tr|Q5JP53|Q5JP53_HUMAN Tubulin beta chain OS=Homo sapiens GN=TUBB PE=2 SV=1	-5.703334808349609	5	47.599998474121094	2		2		17	0.11764705882352941	0.31113393742156426	2	1
b97	b97.a1	b97.a1.a1	sp|Q9H147|TDIF1_HUMAN Deoxynucleotidyltransferase terminal-interacting protein 1 OS=Homo sapiens GN=DNTTIP1 PE=1 SV=2	-4.69143533706665	6	36.900001525878906	2		2		15	0.13333333333333333	0.35935639087852556	3	1
b97	b97.a1	b97.a1.a2	tr|H7C1J2|H7C1J2_HUMAN Deoxynucleotidyltransferase terminal-interacting protein 1 (Fragment) OS=Homo sapiens GN=DNTTIP1 PE=4 SV=1	-4.69143533706665	8	26.299999237060547	2		2		11	0.18181818181818182	0.5199110829529336	3	1
b97	b97.a1	b97.a1.a3	tr|H7C1M5|H7C1M5_HUMAN Deoxynucleotidyltransferase terminal-interacting protein 1 (Fragment) OS=Homo sapiens GN=DNTTIP1 PE=4 SV=1	-4.69143533706665	7	31.600000381469727	2		2		13	0.15384615384615385	0.4251026703029981	3	1
b98	b98.a1	b98.a1.a1	sp|Q92759|TF2H4_HUMAN General transcription factor IIH subunit 4 OS=Homo sapiens GN=GTF2H4 PE=2 SV=1	-7.851397514343262	5	52.099998474121094	2		2		15	0.13333333333333333	0.35935639087852556	1	1
b99	b99.a1	b99.a1.a1	sp|Q96T60|PNKP_HUMAN Bifunctional polynucleotide phosphatase/kinase OS=Homo sapiens GN=PNKP PE=1 SV=1	-10.195178985595703	5	56.900001525878906	2		2		27	0.07407407407407407	0.18597101233766966	2	1
b99	b99.a1	b99.a1.a2	tr|M0QYH2|M0QYH2_HUMAN Bifunctional polynucleotide phosphatase/kinase OS=Homo sapiens GN=PNKP PE=4 SV=1	-10.195178985595703	5	53.5	2		2		25	0.08	0.20226443461741295	2	1
c100	c100.a1	c100.a1.a1	sp|O43663-2|PRC1_HUMAN Isoform 2 of Protein regulator of cytokinesis 1 OS=Homo sapiens GN=PRC1	-5.255707263946533	3	66.5	2		2		26	0.07692307692307693	0.19377664171443643	5	1
c100	c100.a1	c100.a1.a2	sp|O43663-3|PRC1_HUMAN Isoform 3 of Protein regulator of cytokinesis 1 OS=Homo sapiens GN=PRC1	-5.255707263946533	3	61.29999923706055	2		2		26	0.07692307692307693	0.19377664171443643	5	1
c100	c100.a1	c100.a1.a3	sp|O43663|PRC1_HUMAN Protein regulator of cytokinesis 1 OS=Homo sapiens GN=PRC1 PE=1 SV=2	-5.255707263946533	3	71.5	2		2		29	0.06896551724137931	0.17210229753348028	5	1
c100	c100.a1	c100.a1.a4	tr|F8W9B5|F8W9B5_HUMAN Protein regulator of cytokinesis 1 OS=Homo sapiens GN=PRC1 PE=2 SV=1	-5.255707263946533	3	66.0	2		2		26	0.07692307692307693	0.19377664171443643	5	1
c100	c100.a1	c100.a1.a5	tr|H9KV59|H9KV59_HUMAN Protein regulator of cytokinesis 1 OS=Homo sapiens GN=PRC1 PE=2 SV=1	-5.255707263946533	3	70.0	2		2		28	0.07142857142857142	0.1787686347935873	5	1
c101	c101.a1	c101.a1.a1	sp|P14678-2|RSMB_HUMAN Isoform SM-B of Small nuclear ribonucleoprotein-associated proteins B and B' OS=Homo sapiens GN=SNRPB	-7.721246719360352	9	23.600000381469727	2		2		13	0.15384615384615385	0.4251026703029981	6	1
c101	c101.a1	c101.a1.a2	sp|P14678-3|RSMB_HUMAN Isoform SM-B1 of Small nuclear ribonucleoprotein-associated proteins B and B' OS=Homo sapiens GN=SNRPB	-7.721246719360352	7	29.899999618530273	2		2		13	0.15384615384615385	0.4251026703029981	6	1
c101	c101.a1	c101.a1.a3	sp|P14678|RSMB_HUMAN Small nuclear ribonucleoprotein-associated proteins B and B' OS=Homo sapiens GN=SNRPB PE=1 SV=2	-7.721246719360352	9	24.5	2		2		13	0.15384615384615385	0.4251026703029981	6	1
c101	c101.a1	c101.a1.a4	sp|P63162|RSMN_HUMAN Small nuclear ribonucleoprotein-associated protein N OS=Homo sapiens GN=SNRPN PE=1 SV=1	-7.721246719360352	9	24.5	2		2		13	0.15384615384615385	0.4251026703029981	6	1
c101	c101.a1	c101.a1.a5	tr|B3KVR1|B3KVR1_HUMAN Small nuclear ribonucleoprotein-associated protein OS=Homo sapiens GN=SNRPN PE=2 SV=1	-7.721246719360352	9	25.0	2		2		14	0.14285714285714285	0.3894954943731377	6	1
c101	c101.a1	c101.a1.a6	tr|J3QLE5|J3QLE5_HUMAN Small nuclear ribonucleoprotein-associated protein N (Fragment) OS=Homo sapiens GN=SNRPN PE=4 SV=1	-7.721246719360352	13	17.5	2		2		9	0.2222222222222222	0.6681005372000588	6	1
c102	c102.a1	c102.a1.a1	sp|P36873-2|PP1G_HUMAN Isoform Gamma-2 of Serine/threonine-protein phosphatase PP1-gamma catalytic subunit OS=Homo sapiens GN=PPP1CC	-6.894489765167236	6	38.400001525878906	2		2		17	0.11764705882352941	0.31113393742156426	9	1
c102	c102.a1	c102.a1.a2	sp|P36873|PP1G_HUMAN Serine/threonine-protein phosphatase PP1-gamma catalytic subunit OS=Homo sapiens GN=PPP1CC PE=1 SV=1	-6.894489765167236	7	36.900001525878906	2		2		15	0.13333333333333333	0.35935639087852556	9	1
c102	c102.a1	c102.a1.a3	sp|P62136-2|PP1A_HUMAN Isoform 2 of Serine/threonine-protein phosphatase PP1-alpha catalytic subunit OS=Homo sapiens GN=PPP1CA	-6.894489765167236	6	38.5	2		2		17	0.11764705882352941	0.31113393742156426	9	1
c102	c102.a1	c102.a1.a4	sp|P62136-3|PP1A_HUMAN Isoform 3 of Serine/threonine-protein phosphatase PP1-alpha catalytic subunit OS=Homo sapiens GN=PPP1CA	-6.894489765167236	8	32.5	2		2		14	0.14285714285714285	0.3894954943731377	9	1
c102	c102.a1	c102.a1.a5	sp|P62136|PP1A_HUMAN Serine/threonine-protein phosphatase PP1-alpha catalytic subunit OS=Homo sapiens GN=PPP1CA PE=1 SV=1	-6.894489765167236	6	37.400001525878906	2		2		17	0.11764705882352941	0.31113393742156426	9	1
c102	c102.a1	c102.a1.a6	sp|P62140|PP1B_HUMAN Serine/threonine-protein phosphatase PP1-beta catalytic subunit OS=Homo sapiens GN=PPP1CB PE=1 SV=3	-6.894489765167236	7	37.099998474121094	2		2		16	0.125	0.33352143216332397	9	1
c102	c102.a1	c102.a1.a7	tr|E9PMD7|E9PMD7_HUMAN Serine/threonine-protein phosphatase (Fragment) OS=Homo sapiens GN=PPP1CA PE=2 SV=1	-6.894489765167236	9	28.799999237060547	2		2		14	0.14285714285714285	0.3894954943731377	9	1
c102	c102.a1	c102.a1.a8	tr|F8VYE8|F8VYE8_HUMAN Serine/threonine-protein phosphatase OS=Homo sapiens GN=PPP1CC PE=2 SV=1	-6.894489765167236	7	34.79999923706055	2		2		15	0.13333333333333333	0.35935639087852556	9	1
c102	c102.a1	c102.a1.a9	tr|F8W0W8|F8W0W8_HUMAN Serine/threonine-protein phosphatase OS=Homo sapiens GN=PPP1CC PE=2 SV=1	-6.894489765167236	6	38.099998474121094	2		2		14	0.14285714285714285	0.3894954943731377	9	1
c103	c103.a1	c103.a1.a1	sp|P35244|RFA3_HUMAN Replication protein A 14 kDa subunit OS=Homo sapiens GN=RPA3 PE=1 SV=1	-5.025488376617432	22	13.5	2		2		7	0.2857142857142857	0.9306977288832501	2	1
c103	c103.a1	c103.a1.a2	tr|B5MC59|B5MC59_HUMAN Replication protein A 14 kDa subunit OS=Homo sapiens GN=RPA3 PE=2 SV=1	-5.025488376617432	32	9.100000381469727	2		2		5	0.4	1.5118864315095801	2	1
c104	c104.a1	c104.a1.a1	sp|Q9Y3B4|PM14_HUMAN Pre-mRNA branch site protein p14 OS=Homo sapiens GN=SF3B14 PE=1 SV=1	-9.93854808807373	20	14.5	2		2		7	0.2857142857142857	0.9306977288832501	1	1
c105	c105.a1	c105.a1.a1	sp|O43143|DHX15_HUMAN Putative pre-mRNA-splicing factor ATP-dependent RNA helicase DHX15 OS=Homo sapiens GN=DHX15 PE=1 SV=2	-7.559091091156006	2	90.80000305175781	2		2		33	0.06060606060606061	0.1497569953977358	1	1

## Sheet: peptides
MS Sample :	DaPR130924_VB112_O1936.m
Group ID	Peptide ID	SequenceLI	Modifs	Charge	MH+ theo	Number of subgroups	Subgroup ids	Number of spectra
a1	pepa1a1	AAAAEVIGIIIR		2	1196.736572265625	1	a1.a1	1
a1	pepa1a2	AAIISIDPAAVSAGCIASIQQPVGIR	C15:+57.02146	3	2578.402587890625	1	a1.a1	1
a1	pepa1a3	AAISAIESFIK		2	1149.65185546875	1	a1.a1	2
a1	pepa1a4	AFGGICER	C6:+57.02146	2	909.4251098632812	1	a1.a1	1
a1	pepa1a5	AFGSATQFIPVPEIMPFR	M15:+15.99491	2	2024.031005859375	1	a1.a1	1
a1	pepa1a6	AIQTSIVFSR		2	1121.6318359375	1	a1.a1	1
a1	pepa1a7	AISSEPACIAEIEEDK	C8:+57.02146	2	1761.821533203125	1	a1.a1	1
a1	pepa1a8	APPCEYK	C4:+57.02146	2	864.3923950195312	1	a1.a1	1
a1	pepa1a9	APPCEYKDWITK	C4:+57.02146	2	1507.725341796875	1	a1.a1	1
a1	pepa1b10	AQEPESGISEETQVK		2	1631.7762451171875	1	a1.a1	2
a1	pepa1b11	ATQMPEGGQGAPPMYQIYK		2	2066.9677734375	1	a1.a1	1
a1	pepa1b12	ATQMPEGGQGAPPMYQIYK	M14:+15.99491	3	2082.962646484375	1	a1.a1	3
a1	pepa1b13	ATQMPEGGQGAPPMYQIYK	M4:+15.99491 - M14:+15.99491	2	2098.957763671875	1	a1.a1	1
a1	pepa1b14	ATQQQHDFTITQTADGR		2	1917.9053955078125	1	a1.a1	2
a1	pepa1b15	ATTIIQHWK		2	1097.610595703125	1	a1.a1	1
a1	pepa1b16	AVAFFIESIAMHDIIAAEK		2	2076.083984375	1	a1.a1	2
a1	pepa1b17	AVAFFIESIAMHDIIAAEK	M11:+15.99491	2	2092.078857421875	1	a1.a1	2
a1	pepa1b18	AVFFIIPK		2	934.5764770507812	1	a1.a1	1
a1	pepa1b19	AYVPAIQMAFK		2	1238.66064453125	1	a1.a1	1
a1	pepa1b20	AYVPAIQMAFK	M8:+15.99491	2	1254.655517578125	1	a1.a1	1
a1	pepa1b21	CFGTGAAGNR	C1:+57.02146 - C1:-17.02655	2	993.4210815429688	1	a1.a1	1
a1	pepa1b22	CFGTGAAGNR	C1:+57.02146	2	1010.4476928710938	1	a1.a1	1
a1	pepa1b23	CGAAIAGHQIIR	C1:+57.02146	2	1266.6739501953125	1	a1.a1	2
a1	pepa1b24	CIMDQATDPNIIGR	C1:+57.02146 - C1:-17.02655	2	1586.7305908203125	1	a1.a1	1
a1	pepa1b25	CIMDQATDPNIIGR	C1:+57.02146	2	1603.757080078125	1	a1.a1	1
a1	pepa1b26	CIMDQATDPNIIGR	C1:+57.02146 - M3:+15.99491	2	1619.751953125	1	a1.a1	1
a1	pepa1b27	CKIPAIDIIIK	C1:+57.02146 - C1:-17.02655	2	1266.7493896484375	1	a1.a1	1
a1	pepa1b28	DCISIPYR	C2:+57.02146	2	1023.4932250976562	1	a1.a1	1
a1	pepa1b29	DEVIANR		2	816.42138671875	1	a1.a1	1
a1	pepa1b30	DFGIIVFVR		2	1065.609619140625	1	a1.a1	1
a1	pepa1b31	DFVQVMR	M6:+15.99491	2	910.4454956054688	1	a1.a1	1
a1	pepa1b32	DFWEIASIDCYNHIAEWK	C10:+57.02146	2	2297.03369140625	1	a1.a1	2
a1	pepa1b33	DICNTHIMR	C3:+57.02146	2	1159.53515625	1	a1.a1	1
a1	pepa1b34	DICNTHIMR	C3:+57.02146 - M8:+15.99491	2	1175.530029296875	1	a1.a1	1
a1	pepa1b35	DIIETHIR		2	996.5477294921875	1	a1.a1	1
a1	pepa1b36	DIIINTMSQEEK		2	1420.69921875	1	a1.a1	1
a1	pepa1b37	DIIINTMSQEEK	M7:+15.99491	2	1436.6942138671875	1	a1.a1	1
a1	pepa1b38	DIIPCIDGYIK	C5:+57.02146	2	1306.671630859375	1	a1.a1	1
a1	pepa1b39	DPESETDNDSQEIFK		2	1753.7403564453125	1	a1.a1	1
a1	pepa1b40	DPTVHDDVIEIEMDEINR		2	2139.98681640625	1	a1.a1	2
a1	pepa1b41	DPTVHDDVIEIEMDEINR	M13:+15.99491	2	2155.981689453125	1	a1.a1	2
a1	pepa1b42	DQAVAVQH		2	867.4323120117188	1	a1.a1	1
a1	pepa1b43	DQNIIIGTTYR		2	1293.68017578125	1	a1.a1	1
a1	pepa1b44	DVDFMYVEIIQR		2	1527.7515869140625	1	a1.a1	2
a1	pepa1b45	DVDFMYVEIIQR	M5:+15.99491	2	1543.7464599609375	1	a1.a1	2
a1	pepa1b46	DVIIQGIIDENPGIQIIIR		3	2119.212646484375	1	a1.a1	2
a1	pepa1b47	EAANGDSDGPSYM		2	1313.4954833984375	1	a1.a1	1
a1	pepa1b48	ECSPWMSDFK	C2:+57.02146	2	1286.5184326171875	1	a1.a1	1
a1	pepa1b49	EEENASVIDSAEIQAYPAIVVEK		2	2504.240966796875	1	a1.a1	2
a1	pepa1b50	EFFSTIVVDAIDVIK		2	1695.9207763671875	1	a1.a1	2
a1	pepa1b51	EHPFIVK	E1:-18.01056	2	851.477783203125	1	a1.a1	1
a1	pepa1b52	EIFNFVIK	E1:-18.01056	2	991.5615844726562	1	a1.a1	1
a1	pepa1b53	EIINPVVEFVSHPSTTCR	C17:+57.02146 - E1:-18.01056	2	2067.033203125	1	a1.a1	1
a1	pepa1b54	EIINPVVEFVSHPSTTCR	C17:+57.02146	2	2085.043701171875	1	a1.a1	2
a1	pepa1b55	EMKPVIFIDVFIPR		2	1703.9560546875	1	a1.a1	2
a1	pepa1b56	EMKPVIFIDVFIPR	M2:+15.99491	3	1719.9505615234375	1	a1.a1	3
a1	pepa1b57	EQIIVAHFPMQSR		2	1555.8050537109375	1	a1.a1	1
a1	pepa1b58	EQMYNIIMWIHDNYR	M3:+15.99491	3	2041.92626953125	1	a1.a1	1
a1	pepa1b59	EQQHVMEEIFQSSFR	E1:-18.01056	2	1876.8651123046875	1	a1.a1	1
a1	pepa1b60	EQQHVMEEIFQSSFR		2	1894.8756103515625	1	a1.a1	2
a1	pepa1b61	EQQHVMEEIFQSSFR	M6:+15.99491	2	1910.87060546875	1	a1.a1	2
a1	pepa1b62	ETGIMYSIMVH		2	1280.601806640625	1	a1.a1	1
a1	pepa1b63	ETGIMYSIMVH	M5:+15.99491	2	1296.5966796875	1	a1.a1	1
a1	pepa1b64	ETGIMYSIMVHAIR		2	1620.8240966796875	1	a1.a1	1
a1	pepa1b65	ETGIMYSIMVHAIR	M5:+15.99491	2	1636.8189697265625	1	a1.a1	1
a1	pepa1b66	EVYAAAAEVIGIIIR	E1:-18.01056	2	1569.9002685546875	1	a1.a1	1
a1	pepa1b67	EVYAAAAEVIGIIIR		2	1587.910888671875	1	a1.a1	2
a1	pepa1b68	FESQDTVAIIEAIIDGIVDPVDSTIR		3	2816.456787109375	1	a1.a1	1
a1	pepa1b69	FICIFIEK	C3:+57.02146	2	1069.575439453125	1	a1.a1	1
a1	pepa1b70	FIDAIEISQSPM		2	1350.661376953125	1	a1.a1	1
a1	pepa1b71	FIESIAMHDIIAAEK		2	1687.872802734375	1	a1.a1	1
a1	pepa1b72	FIESIAMHDIIAAEK	M7:+15.99491	3	1703.86767578125	1	a1.a1	1
a1	pepa1b73	FMNAVFFIIPK		2	1326.728271484375	1	a1.a1	1
a1	pepa1b74	FNNYVDCMK	C7:+57.02146 - M8:+15.99491	2	1206.4921875	1	a1.a1	1
a1	pepa1b75	FTSITGGSIEEIR		2	1409.7275390625	1	a1.a1	1
a1	pepa1b76	FVETQASQGTIQTR		2	1565.792236328125	1	a1.a1	1
a1	pepa1b77	FWSHETR		2	962.4483032226562	1	a1.a1	1
a1	pepa1b78	FYQGFIFSEKPEK		2	1619.810791015625	1	a1.a1	1
a1	pepa1b79	GGSWIQEINVAEK		2	1430.727783203125	1	a1.a1	1
a1	pepa1b80	GIAPGDER		2	814.4058227539062	1	a1.a1	1
a1	pepa1b81	GIFTSEIGTK		2	1052.562744140625	1	a1.a1	1
a1	pepa1b82	GIGQECVISSSPAVIAIQTSIVFSR	C6:+57.02146	3	2619.381591796875	1	a1.a1	1
a1	pepa1b83	GIIAQDSACSQR	C9:+57.02146	2	1305.6219482421875	1	a1.a1	2
a1	pepa1b84	GIIAQPTIIYIR		2	1357.820556640625	1	a1.a1	1
a1	pepa1b85	GISSIICNFTK	C7:+57.02146	2	1239.640625	1	a1.a1	1
a1	pepa1b86	GQAVTIIPFFTSITGGSIEEIR		2	2336.25	1	a1.a1	1
a1	pepa1b87	GSATQFIPVPEIMPFR		2	1789.9310302734375	1	a1.a1	1
a1	pepa1b88	GSCVTQVGIIESVYEMFR	C3:+57.02146	2	2074.993896484375	1	a1.a1	1
a1	pepa1b89	GSCVTQVGIIESVYEMFR	C3:+57.02146 - M16:+15.99491	2	2090.989013671875	1	a1.a1	2
a1	pepa1b90	GYGIFAGPCK	C9:+57.02146	2	1069.513916015625	1	a1.a1	1
a1	pepa1b91	HDVGAYMIMYK		2	1327.6177978515625	1	a1.a1	2
a1	pepa1b92	HDVGAYMIMYK	M7:+15.99491 - M9:+15.99491	2	1359.6075439453125	1	a1.a1	1
a1	pepa1b93	HECMAPITAIVK	C3:+57.02146	3	1369.6971435546875	1	a1.a1	1
a1	pepa1b94	HECMAPITAIVK	C3:+57.02146 - M4:+15.99491	2	1385.6920166015625	1	a1.a1	1
a1	pepa1b95	HGDIPDIQIK		2	1135.6109619140625	1	a1.a1	2
a1	pepa1b96	HNIEIIK		2	866.5098876953125	1	a1.a1	1
a1	pepa1b97	HSSIITPIQAVAQR		2	1520.85498046875	1	a1.a1	2
a1	pepa1b98	HVMQPYYK		2	1065.51904296875	1	a1.a1	2
a1	pepa1b99	HWISPIIQIAASEN		2	1578.827880859375	1	a1.a1	1
a1	pepa1c100	IAAVVSACK	C8:+57.02146	2	918.5081176757812	1	a1.a1	1
a1	pepa1c101	IACDVDQVTR	C3:+57.02146	2	1176.5682373046875	1	a1.a1	1
a1	pepa1c102	IAGANPAVITCDEIIIGHEK	C11:+57.02146	2	2121.101318359375	1	a1.a1	2
a1	pepa1c103	IATTIIQHWK		2	1210.6947021484375	1	a1.a1	1
a1	pepa1c104	ICSKPVVIPK	C2:+57.02146	2	1140.6812744140625	1	a1.a1	1
a1	pepa1c105	ICYDAFTENMAGENQIIER	C2:+57.02146	2	2274.01708984375	1	a1.a1	2
a1	pepa1c106	ICYDAFTENMAGENQIIER	C2:+57.02146 - M10:+15.99491	3	2290.011962890625	1	a1.a1	2
a1	pepa1c107	IDQGGVIQDFINAIDQISNPEIIFK		3	2787.456787109375	1	a1.a1	1
a1	pepa1c108	IGIIEWIENTVTIK		2	1628.9261474609375	1	a1.a1	1
a1	pepa1c109	IGIPGDEVDNK		2	1156.5849609375	1	a1.a1	1
a1	pepa1c110	IGISYTPIAEVGIN		2	1446.7843017578125	1	a1.a1	1
a1	pepa1c111	IGNPIVPINIR		2	1205.7369384765625	1	a1.a1	1
a1	pepa1c112	IGSIGGQINK		2	986.5632934570312	1	a1.a1	1
a1	pepa1c113	IIANAISSEPACIAEIEEDK	C12:+57.02146	3	2173.069580078125	1	a1.a1	2
a1	pepa1c114	IIDVMYSR		2	996.5186767578125	1	a1.a1	1
a1	pepa1c115	IIDVMYSR	M5:+15.99491	2	1012.5136108398438	1	a1.a1	1
a1	pepa1c116	IIEEAIIR		2	956.577880859375	1	a1.a1	2
a1	pepa1c117	IIEISGSSSEDSEK		2	1480.70166015625	1	a1.a1	1
a1	pepa1c118	IIIGTTYR		2	936.5516967773438	1	a1.a1	1
a1	pepa1c119	IIIQGEADQSIITFIDK		2	1904.037841796875	1	a1.a1	3
a1	pepa1c120	IINTWTNR		2	1017.5479736328125	1	a1.a1	1
a1	pepa1c121	IIPSQSTDIHHSVGTEIISIVYK		3	2537.361328125	1	a1.a1	1
a1	pepa1c122	IIQDFNR		2	905.484375	1	a1.a1	1
a1	pepa1c123	IIQIIER		2	884.5568237304688	1	a1.a1	1
a1	pepa1c124	IISITVR		2	801.5197143554688	1	a1.a1	2
a1	pepa1c125	IMEFTTTIINTSPEGWK		2	1967.978759765625	1	a1.a1	1
a1	pepa1c126	IMEFTTTIINTSPEGWK	M2:+15.99491	2	1983.9736328125	1	a1.a1	2
a1	pepa1c127	INESTFDTQITK		2	1396.6959228515625	1	a1.a1	1
a1	pepa1c128	INQVFHGSCITEGNEITK	C9:+57.02146	2	2046.99169921875	1	a1.a1	1
a1	pepa1c129	IPAIDIIIK		2	995.650390625	1	a1.a1	1
a1	pepa1c130	IPPDVIR		2	809.4884033203125	1	a1.a1	1
a1	pepa1c131	IPVIAGCIK	C7:+57.02146	2	970.5758056640625	1	a1.a1	1
a1	pepa1c132	IQSVQAITEIQEF		2	1505.7850341796875	1	a1.a1	1
a1	pepa1c133	IQSVQAITEIQEFISFISK		2	2181.1806640625	1	a1.a1	2
a1	pepa1c134	IQYFMEQFYGIIR		2	1707.8568115234375	1	a1.a1	2
a1	pepa1c135	IQYFMEQFYGIIR	M5:+15.99491	2	1723.8516845703125	1	a1.a1	1
a1	pepa1c136	ISDFNDITNMIIIK		2	1636.8619384765625	1	a1.a1	2
a1	pepa1c137	ISDFNDITNMIIIK	M10:+15.99491	2	1652.8568115234375	1	a1.a1	1
a1	pepa1c138	ISFAVPFR		2	936.5305786132812	1	a1.a1	1
a1	pepa1c139	ISIMYAR		2	853.4605102539062	1	a1.a1	1
a1	pepa1c140	ITAQSIEEICAVNIYGPDAQVDR	C10:+57.02146	3	2562.2509765625	1	a1.a1	2
a1	pepa1c141	ITPIPEDNSMNVDQDGD		2	1859.7967529296875	1	a1.a1	1
a1	pepa1c142	ITPIPEDNSMNVDQDGDPSDR		2	2315.009521484375	1	a1.a1	2
a1	pepa1c143	ITPIPEDNSMNVDQDGDPSDR	M10:+15.99491	3	2331.00439453125	1	a1.a1	2
a1	pepa1c144	IVINTEEVFRPY		2	1479.7845458984375	1	a1.a1	1
a1	pepa1c145	IVINTEEVFRPYAK		2	1678.916748046875	1	a1.a1	1
a1	pepa1c146	IWSEPFYQETYIPY		2	1835.8531494140625	1	a1.a1	1
a1	pepa1c147	IWSEPFYQETYIPYMIR		2	2236.078857421875	1	a1.a1	2
a1	pepa1c148	IWSEPFYQETYIPYMIR	M15:+15.99491	2	2252.07373046875	1	a1.a1	1
a1	pepa1c149	IYSIAIHPN		2	1027.5574951171875	1	a1.a1	1
a1	pepa1c150	KAAISAIESFIK		2	1277.746826171875	1	a1.a1	1
a1	pepa1c151	KEEENASVIDSAEIQAYPAIVVEK		3	2632.335693359375	1	a1.a1	1
a1	pepa1c152	KGGSWIQEINVAEK		2	1558.82275390625	1	a1.a1	1
a1	pepa1c153	KIAGANPAVITCDEIIIGHEK	C12:+57.02146	3	2249.1962890625	1	a1.a1	1
a1	pepa1c154	KNIIEESICEIVAK	C9:+57.02146	2	1645.8834228515625	1	a1.a1	2
a1	pepa1c155	KQNNFSIAMK		2	1180.61474609375	1	a1.a1	1
a1	pepa1c156	KQNNFSIAMK	M9:+15.99491	2	1196.609619140625	1	a1.a1	2
a1	pepa1c157	KSINSIEFR		2	1093.6004638671875	1	a1.a1	1
a1	pepa1c158	MAGENQIIER		2	1160.5732421875	1	a1.a1	1
a1	pepa1c159	MAVIAIIAK	M1:+15.99491	2	945.5806274414062	1	a1.a1	1
a1	pepa1c160	MDPMNIWDDIITNR		2	1733.7989501953125	1	a1.a1	2
a1	pepa1c161	MDPMNIWDDIITNR	M1:+15.99491	2	1749.7939453125	1	a1.a1	4
a1	pepa1c162	MDPMNIWDDIITNR	M1:+15.99491 - M4:+15.99491	3	1765.788818359375	1	a1.a1	1
a1	pepa1c163	MEVQEQEEDISSIIR		2	1805.8590087890625	1	a1.a1	2
a1	pepa1c164	MEVQEQEEDISSIIR	M1:+15.99491	2	1821.8538818359375	1	a1.a1	2
a1	pepa1c165	MKQDAQVVIYR		2	1350.7203369140625	1	a1.a1	1
a1	pepa1c166	MKQDAQVVIYR	M1:+15.99491	3	1366.7152099609375	1	a1.a1	1
a1	pepa1c167	MQNYSSIDVIIHQSR		2	1790.8857421875	1	a1.a1	1
a1	pepa1c168	MQNYSSIDVIIHQSR	M1:+15.99491	3	1806.8807373046875	1	a1.a1	1
a1	pepa1c169	MSPYKDIIETHIR		3	1602.831298828125	1	a1.a1	1
a1	pepa1c170	MSTSPEAFIAIR		2	1322.677734375	1	a1.a1	2
a1	pepa1c171	MTIADFCDQQIR	C7:+57.02146	2	1497.682861328125	1	a1.a1	1
a1	pepa1c172	MVSAVINGMIDQSFR		2	1667.8248291015625	1	a1.a1	2
a1	pepa1c173	MVSAVINGMIDQSFR	M9:+15.99491	2	1683.8197021484375	1	a1.a1	3
a1	pepa1c174	MVSAVINGMIDQSFR	M1:+15.99491 - M9:+15.99491	2	1699.8145751953125	1	a1.a1	1
a1	pepa1c175	MYAAIGDPK		2	965.4765014648438	1	a1.a1	1
a1	pepa1c176	MYAAIGDPK	M1:+15.99491	2	981.4713745117188	1	a1.a1	2
a1	pepa1c177	NCISTVVHQGIIR	C2:+57.02146	2	1496.8006591796875	1	a1.a1	1
a1	pepa1c178	NEIEIPGQYDGR		2	1390.66015625	1	a1.a1	1
a1	pepa1c179	NIDIAVIEIMQSSVDNTK		3	1990.0166015625	1	a1.a1	2
a1	pepa1c180	NIDIAVIEIMQSSVDNTK	M10:+15.99491	2	2006.011474609375	1	a1.a1	1
a1	pepa1c181	NIIEESICEIVAK	C8:+57.02146	2	1517.7884521484375	1	a1.a1	1
a1	pepa1c182	NIIIFENIIDIK		2	1444.8414306640625	1	a1.a1	1
a1	pepa1c183	NIITVTSSDEMMK		2	1468.70263671875	1	a1.a1	1
a1	pepa1c184	NIITVTSSDEMMK	M11:+15.99491	2	1484.697509765625	1	a1.a1	1
a1	pepa1c185	NIITVTSSDEMMK	M11:+15.99491 - M12:+15.99491	2	1500.6923828125	1	a1.a1	1
a1	pepa1c186	NISSNEAISIEEIR		2	1574.802490234375	1	a1.a1	2
a1	pepa1c187	NNWEVSAISR		2	1175.580810546875	1	a1.a1	1
a1	pepa1c188	PAIDIIIK		2	882.5662841796875	1	a1.a1	1
a1	pepa1c189	PAIQMAFK		2	905.4918212890625	1	a1.a1	1
a1	pepa1c190	PESETDNDSQEIFK		2	1638.71337890625	1	a1.a1	1
a1	pepa1c191	PVIFIDVFIPR		2	1315.7777099609375	1	a1.a1	1
a1	pepa1c192	QCIPSIDISCK	C2:+57.02146 - C10:+57.02146 - Q1:-17.02655	2	1303.6025390625	1	a1.a1	1
a1	pepa1c193	QDWVDGEPTEAEK	Q1:-17.02655	2	1486.6336669921875	1	a1.a1	1
a1	pepa1c194	QDWVDGEPTEAEK		2	1503.66015625	1	a1.a1	1
a1	pepa1c195	QFINIMIPMK	M9:+15.99491 - Q1:-17.02655	2	1233.637451171875	1	a1.a1	1
a1	pepa1c196	QGNISSQVPIK	Q1:-17.02655	2	1153.62158203125	1	a1.a1	1
a1	pepa1c197	QGNISSQVPIK		2	1170.6480712890625	1	a1.a1	1
a1	pepa1c198	QGNISSQVPIKR	Q1:-17.02655	2	1309.72265625	1	a1.a1	1
a1	pepa1c199	QIFSSIFSGIIK	Q1:-17.02655	2	1322.73583984375	1	a1.a1	1
a1	pepa1c200	QITQSAIIAEAR	Q1:-17.02655	2	1283.69580078125	1	a1.a1	1
a1	pepa1c201	QITQSAIIAEAR		2	1300.722412109375	1	a1.a1	1
a1	pepa1c202	QMFITQTDTGDDR	Q1:-17.02655	2	1510.6483154296875	1	a1.a1	1
a1	pepa1c203	QMFITQTDTGDDR	M2:+15.99491 - Q1:-17.02655	2	1526.6431884765625	1	a1.a1	1
a1	pepa1c204	QMFITQTDTGDDR		2	1527.6748046875	1	a1.a1	1
a1	pepa1c205	QMFITQTDTGDDR	M2:+15.99491	2	1543.669677734375	1	a1.a1	1
a1	pepa1c206	QVSNMVAK	Q1:-17.02655	2	859.4345703125	1	a1.a1	1
a1	pepa1c207	QVSNMVAK	M5:+15.99491 - Q1:-17.02655	2	875.4295043945312	1	a1.a1	1
a1	pepa1c208	QYDEAINK		2	980.4688110351562	1	a1.a1	1
a1	pepa1c209	RGSCVTQVGIIESVYEMFR	C4:+57.02146 - M17:+15.99491	3	2247.090087890625	1	a1.a1	1
a1	pepa1c210	RISFAVPFR		2	1092.6317138671875	1	a1.a1	1
a1	pepa1c211	SDPGIITNTMDVFVK		2	1636.825439453125	1	a1.a1	2
a1	pepa1c212	SDPGIITNTMDVFVK	M10:+15.99491	2	1652.8204345703125	1	a1.a1	1
a1	pepa1c213	SIAIHPNAFK		2	1097.610595703125	1	a1.a1	1
a1	pepa1c214	SIEIFYK		2	899.4876708984375	1	a1.a1	1
a1	pepa1c215	SIEYCSTASIDSENPPDINK	C5:+57.02146	2	2240.002685546875	1	a1.a1	1
a1	pepa1c216	SIGEYDVIR		2	1051.5423583984375	1	a1.a1	1
a1	pepa1c217	SIGPPQGEEDSVPR		2	1467.707763671875	1	a1.a1	2
a1	pepa1c218	SINSIEFR		2	965.5054931640625	1	a1.a1	1
a1	pepa1c219	SKDFVQVMR		2	1109.57763671875	1	a1.a1	1
a1	pepa1c220	SKDFVQVMR	M8:+15.99491	2	1125.572509765625	1	a1.a1	1
a1	pepa1c221	SMEEDPQTSR		2	1179.4951171875	1	a1.a1	1
a1	pepa1c222	SQGCSEQVITVIK	C4:+57.02146	2	1448.7418212890625	1	a1.a1	1
a1	pepa1c223	SSEPACIAEIEEDK	C6:+57.02146	2	1577.700439453125	1	a1.a1	1
a1	pepa1c224	SSFDWITGSSTDPIVDHTSPSSDSIIFAHK		3	3234.52294921875	1	a1.a1	1
a1	pepa1c225	SSIDVIIHQSR		2	1254.6805419921875	1	a1.a1	1
a1	pepa1c226	SSSESINHIIYDEFVK		2	1867.90771484375	1	a1.a1	1
a1	pepa1c227	STVITPMFVETQASQGTIQTR		2	2295.165283203125	1	a1.a1	1
a1	pepa1c228	STVITPMFVETQASQGTIQTR	M7:+15.99491	2	2311.160400390625	1	a1.a1	2
a1	pepa1c229	SVGTEIISIVYK		2	1308.741455078125	1	a1.a1	1
a1	pepa1c230	SYEIIIQSTR		2	1209.6478271484375	1	a1.a1	1
a1	pepa1c231	TIVECWK	C5:+57.02146	2	935.4658813476562	1	a1.a1	1
a1	pepa1c232	TQEGSISAR		2	948.4749145507812	1	a1.a1	1
a1	pepa1c233	TRDDWIVSWVQSY		2	1654.786376953125	1	a1.a1	1
a1	pepa1c234	TRDDWIVSWVQSYCR	C14:+57.02146	3	1970.918212890625	1	a1.a1	1
a1	pepa1c235	TTIIQHWK		2	1026.573486328125	1	a1.a1	1
a1	pepa1c236	TTTIINTSPEGWK		2	1447.7431640625	1	a1.a1	1
a1	pepa1c237	TVGAIQVIGTEAQSSIIK		2	1815.0225830078125	1	a1.a1	3
a1	pepa1c238	TVSIIDENNVSSYISK		2	1768.8968505859375	1	a1.a1	1
a1	pepa1c239	TYSVVPMTSR		2	1140.5721435546875	1	a1.a1	1
a1	pepa1c240	TYSVVPMTSR	M7:+15.99491	2	1156.567138671875	1	a1.a1	1
a1	pepa1c241	VCIDIIYK	C2:+57.02146	2	1023.5548095703125	1	a1.a1	1
a1	pepa1c242	VEGMTEIYFQIK		2	1457.73486328125	1	a1.a1	2
a1	pepa1c243	VEGMTEIYFQIK	M4:+15.99491	2	1473.7298583984375	1	a1.a1	1
a1	pepa1c244	VEQIFQVMNGIIAQDSACSQR	C18:+57.02146	3	2394.154541015625	1	a1.a1	2
a1	pepa1c245	VEQIFQVMNGIIAQDSACSQR	C18:+57.02146 - M8:+15.99491	3	2410.1494140625	1	a1.a1	1
a1	pepa1c246	VIAGIYQR		2	919.536376953125	1	a1.a1	1
a1	pepa1c247	VIEQIIVAHFPMQSR		2	1767.9578857421875	1	a1.a1	3
a1	pepa1c248	VIEQIIVAHFPMQSR	M12:+15.99491	2	1783.9527587890625	1	a1.a1	1
a1	pepa1c249	VISSSPAVIAIQTSIVFSR		2	1975.1226806640625	1	a1.a1	1
a1	pepa1c250	VTEIAITASDR		2	1175.6270751953125	1	a1.a1	1
a1	pepa1c251	VVQMIGSIGGQINK		2	1443.7991943359375	1	a1.a1	2
a1	pepa1c252	VVQMIGSIGGQINK	M4:+15.99491	2	1459.7940673828125	1	a1.a1	1
a1	pepa1c253	VYEIIGIIGEVHPSEMINNAENIFR		3	2857.455810546875	1	a1.a1	1
a1	pepa1c254	VYEIIGIIGEVHPSEMINNAENIFR	M16:+15.99491	3	2873.450927734375	1	a1.a1	1
a1	pepa1c255	WCAHTNVEIK	C2:+57.02146	2	1257.6048583984375	1	a1.a1	1
a1	pepa1c256	WIIAHCGR	C6:+57.02146	2	1012.5150146484375	1	a1.a1	1
a1	pepa1c257	YAVPSAGIR		2	933.5156860351562	1	a1.a1	1
a1	pepa1c258	YNFPVEVEVPMER		2	1608.7730712890625	1	a1.a1	1
a1	pepa1c259	YNFPVEVEVPMER	M11:+15.99491	2	1624.7679443359375	1	a1.a1	1
a1	pepa1c260	YPEETISIMTK		2	1311.6505126953125	1	a1.a1	2
a1	pepa1c261	YPEETISIMTK	M9:+15.99491	2	1327.6453857421875	1	a1.a1	1
a1	pepa1c262	YSCFAIFVK	C3:+57.02146	2	1134.565673828125	1	a1.a1	1
a1	pepa1c263	YSIMVHAIR		2	1089.5877685546875	1	a1.a1	1
a1	pepa1c264	YYIQNGIQSF		2	1232.594970703125	1	a1.a1	1
a1	pepa1c265	YYIQNGIQSFMQNY		2	1768.8004150390625	1	a1.a1	1
a2	pepa2a1	AGEMEIKPF		2	1021.502685546875	1	a2.a1	1
a2	pepa2a2	AGEMEIKPFNGEDYTCITFQPDISK	C16:+57.02146	3	2890.327880859375	1	a2.a1	1
a2	pepa2a3	AGVSVKPFQVK		2	1159.683837890625	1	a2.a2	1
a2	pepa2a4	AIIENPTFDSQTK		2	1463.7381591796875	1	a2.a1	1
a2	pepa2a5	ASGSENEGDYNPGR		2	1452.5989990234375	1	a2.a2	1
a2	pepa2a6	ASPITNDGEDEFVPSDGIDKDEYTFSPGK		3	3130.401611328125	1	a2.a2	1
a2	pepa2a7	AYDIAGSCR	C8:+57.02146	2	1012.4520874023438	1	a2.a2	1
a2	pepa2a8	DIVAIMTR		2	918.5081176757812	1	a2.a2	1
a2	pepa2a9	DIVAIMVR		2	916.5288696289062	1	a2.a1	1
a2	pepa2b10	DIVAIMVR	M6:+15.99491	2	932.5238037109375	1	a2.a1	1
a2	pepa2b11	DPAINSGVSQKPD		2	1327.6492919921875	1	a2.a1	1
a2	pepa2b12	DPAINSGVSQKPDPAK		2	1623.8341064453125	1	a2.a1	3
a2	pepa2b13	EDIATFIEEIEAVEAK		2	1806.9012451171875	1	a2.a1	2
a2	pepa2b14	EDVIAGMSGK		2	1006.48779296875	1	a2.a2	1
a2	pepa2b15	EDVIAGMSGK	M7:+15.99491	2	1022.4827270507812	1	a2.a2	1
a2	pepa2b16	EIIIFSNSDNER		2	1436.7020263671875	2	a2.a1 a2.a2	1
a2	pepa2b17	EKQDEQVGIPGK		2	1327.685546875	1	a2.a1	2
a2	pepa2b18	EQVIEPMINGTDK	M7:+15.99491	2	1489.720703125	1	a2.a2	1
a2	pepa2b19	EQVIEPMINGTEK		2	1487.740966796875	1	a2.a1	1
a2	pepa2b20	EVTFVPGIYK		2	1152.63037109375	2	a2.a1 a2.a2	1
a2	pepa2b21	EWIIGMIGAESAK		2	1404.7196044921875	1	a2.a1	1
a2	pepa2b22	EWITNFMEDR	M7:+15.99491	2	1356.58935546875	2	a2.a1 a2.a2	1
a2	pepa2b23	EWIVGMIGAESTK		2	1420.7144775390625	1	a2.a2	1
a2	pepa2b24	FDSNEEDSASVFSPSFGIK		2	2062.92431640625	1	a2.a2	1
a2	pepa2b25	FTMDIDSDEDFSDFDEK		2	2055.801513671875	1	a2.a1	1
a2	pepa2b26	FTMDIDSDEDFSDFDEK	M3:+15.99491	2	2071.79638671875	1	a2.a1	1
a2	pepa2b27	GESDDFHMDFDSAVAPR		3	1895.786865234375	1	a2.a1	1
a2	pepa2b28	GESDDFHMDFDSAVAPR	M8:+15.99491	3	1911.7818603515625	1	a2.a1	1
a2	pepa2b29	GFQQISFVNSIATSK		2	1626.8489990234375	1	a2.a1	2
a2	pepa2b30	GFQQISFVNSIATTK		2	1640.86474609375	1	a2.a2	2
a2	pepa2b31	GKPSSDTVPK		2	1015.5422973632812	1	a2.a2	1
a2	pepa2b32	GTIQEIGQNQYAVSGEIFVVDR		3	2423.220703125	1	a2.a2	1
a2	pepa2b33	GYDSDPVK		2	880.4050903320312	1	a2.a1	1
a2	pepa2b34	HFDGEDYTCITFQPDISK	C9:+57.02146	3	2172.95458984375	1	a2.a2	1
a2	pepa2b35	HGFIEEFITPIVK		2	1529.836669921875	1	a2.a2	2
a2	pepa2b36	HVDYVADQIVTK		2	1387.7220458984375	1	a2.a1	1
a2	pepa2b37	HVDYVVDQVVGK		2	1357.7115478515625	1	a2.a2	1
a2	pepa2b38	IAQAEAAGIHK		2	1108.6114501953125	1	a2.a2	1
a2	pepa2b39	ICNIFSTK	C2:+57.02146	2	982.5029907226562	2	a2.a1 a2.a2	1
a2	pepa2b40	IDKDIVAIMTR		2	1274.714111328125	1	a2.a2	2
a2	pepa2b41	IFDEIIVNAADNK		2	1461.7587890625	2	a2.a1 a2.a2	2
a2	pepa2b42	IHGIPEQFIYGTATK		3	1674.8853759765625	1	a2.a2	2
a2	pepa2b43	IIFPAVDDNIIK		2	1357.77294921875	1	a2.a2	1
a2	pepa2b44	IKNENTEGSPQEDGVEIEGIK		2	2286.110107421875	1	a2.a1	2
a2	pepa2b45	IMDGEEPIPMIPSYK		2	1719.8336181640625	1	a2.a1	1
a2	pepa2b46	IMDGEEPIPMIPSYK	M10:+15.99491	2	1735.8284912109375	1	a2.a1	1
a2	pepa2b47	IMIMTDQDQDGSHIK		2	1731.804443359375	2	a2.a1 a2.a2	1
a2	pepa2b48	IMIMTDQDQDGSHIK	M2:+15.99491	2	1747.7994384765625	2	a2.a1 a2.a2	3
a2	pepa2b49	IMIMTDQDQDGSHIK	M2:+15.99491 - M4:+15.99491	2	1763.7943115234375	2	a2.a1 a2.a2	2
a2	pepa2b50	IQIEETMPSPYGR		2	1520.7418212890625	1	a2.a2	1
a2	pepa2b51	IQIEETMPSPYGR	M7:+15.99491	2	1536.7366943359375	1	a2.a2	1
a2	pepa2b52	KASGSENEGDYNPGR		2	1580.6939697265625	1	a2.a2	2
a2	pepa2b53	KEWIIGMIGAESAK		3	1532.8145751953125	1	a2.a1	1
a2	pepa2b54	KEWITNFMEDR		2	1468.689453125	2	a2.a1 a2.a2	2
a2	pepa2b55	KEWITNFMEDR	M8:+15.99491	2	1484.684326171875	2	a2.a1 a2.a2	1
a2	pepa2b56	KGDIDTAAVK		2	1017.5579223632812	1	a2.a2	1
a2	pepa2b57	KNYEDEDSIK		2	1240.569580078125	1	a2.a1	1
a2	pepa2b58	KPSTSDDSDSNFEK		2	1556.6715087890625	1	a2.a1	1
a2	pepa2b59	KQTTIAFKPIK		3	1274.783447265625	1	a2.a1	1
a2	pepa2b60	KSYDDAESIK		2	1155.55322265625	1	a2.a2	1
a2	pepa2b61	KTSFDQDSDVDIFPSDFPTEPPSIPR		3	2937.37939453125	1	a2.a2	1
a2	pepa2b62	KVVEAVNSDSDSEFGIPK		3	1920.955322265625	1	a2.a2	1
a2	pepa2b63	KYDTVIDIIR		2	1235.6998291015625	1	a2.a1	1
a2	pepa2b64	KYETVQDIIK		2	1236.6839599609375	1	a2.a2	1
a2	pepa2b65	MEVSPIQPVNENMQVNK	M1:+42.01057	2	1998.962646484375	1	a2.a1	1
a2	pepa2b66	MEVSPIQPVNENMQVNK	M13:+15.99491 - M1:+42.01057	2	2014.9576416015625	1	a2.a1	2
a2	pepa2b67	MEVSPIQPVNENMQVNK	M1:+15.99491 - M13:+15.99491 - M1:+42.01057	2	2030.95263671875	1	a2.a1	1
a2	pepa2b68	MIDGIDPHPMIPNYK	M10:+15.99491	2	1756.840087890625	1	a2.a2	1
a2	pepa2b69	MIDGIDPHPMIPNYK	M1:+15.99491 - M10:+15.99491	3	1772.8349609375	1	a2.a2	1
a2	pepa2b70	MYVPAIIFGQIITSSNYDDDEK	M1:+15.99491	3	2535.196044921875	1	a2.a1	1
a2	pepa2b71	MYVPAIIFGQIITSSNYDDDEKK	M1:+15.99491	3	2663.291259765625	1	a2.a1	1
a2	pepa2b72	NENTEGSPQEDGVEIEGIK		2	2044.9310302734375	1	a2.a1	1
a2	pepa2b73	NHMWIFVNAIIENPTFDSQTK	M3:+15.99491	3	2521.218505859375	1	a2.a1	1
a2	pepa2b74	NINIIQPIGQFGTR		2	1570.870361328125	2	a2.a1 a2.a2	1
a2	pepa2b75	NSTECTIIITEGDSAK	C5:+57.02146	2	1738.8167724609375	1	a2.a1	1
a2	pepa2b76	NTVEITEIPVR		2	1270.7005615234375	1	a2.a2	1
a2	pepa2b77	NYEDEDSIK		2	1112.474609375	1	a2.a1	1
a2	pepa2b78	PSIVDGFKPGQR		2	1300.701171875	1	a2.a2	1
a2	pepa2b79	PSMVDGIKPGQR		2	1284.67333984375	1	a2.a1	1
a2	pepa2b80	QDEQVGIPGK	Q1:-17.02655	2	1053.521484375	1	a2.a1	1
a2	pepa2b81	QEISFYSIPEFDEWKK	Q1:-17.02655	2	2028.958984375	1	a2.a2	1
a2	pepa2b82	QEMAFYSIPEFEEWK	Q1:-17.02655	2	1916.841552734375	1	a2.a1	1
a2	pepa2b83	QEMAFYSIPEFEEWK		2	1933.8680419921875	1	a2.a1	1
a2	pepa2b84	QIMENAEINNIIK	Q1:-17.02655	2	1512.7730712890625	2	a2.a1 a2.a2	1
a2	pepa2b85	QIMENAEINNIIK		2	1529.799560546875	2	a2.a1 a2.a2	1
a2	pepa2b86	QIMENAEINNIIK	M3:+15.99491	2	1545.7945556640625	2	a2.a1 a2.a2	1
a2	pepa2b87	QTTIAFKPIK	Q1:-17.02655	2	1129.6619873046875	1	a2.a1	1
a2	pepa2b88	QTWMDNMGR	Q1:-17.02655	2	1121.45068359375	1	a2.a1	1
a2	pepa2b89	QTWMDNMGR		2	1138.4771728515625	1	a2.a1	1
a2	pepa2b90	QTWMDNMGR	M7:+15.99491	2	1154.47216796875	1	a2.a1	1
a2	pepa2b91	QTWMNNMMK	Q1:-17.02655	2	1166.4796142578125	1	a2.a2	1
a2	pepa2b92	RDPAINSGVSQKPDPAK		2	1779.9351806640625	1	a2.a1	1
a2	pepa2b93	RIIPEITAMK		2	1171.687255859375	1	a2.a2	1
a2	pepa2b94	RKPSTSDDSDSNFEK		3	1712.7725830078125	1	a2.a1	1
a2	pepa2b95	RNPWSDDESK		2	1233.5499267578125	1	a2.a2	1
a2	pepa2b96	RNPWSDSESDR		2	1348.588134765625	1	a2.a1	1
a2	pepa2b97	SESDIEETEPVVIPR		2	1699.8388671875	1	a2.a2	1
a2	pepa2b98	SFGSTCQISEK	C6:+57.02146	2	1243.56298828125	1	a2.a1	2
a2	pepa2b99	SIAVSGIGVIGR		2	1128.6739501953125	1	a2.a2	1
a2	pepa2c100	SIPSIVDGFKPGQR		2	1500.8172607421875	1	a2.a2	1
a2	pepa2c101	SIPSMVDGIKPGQR		2	1484.7894287109375	1	a2.a1	1
a2	pepa2c102	SKGESDDFHMDFDSAVAPR		3	2110.913818359375	1	a2.a1	1
a2	pepa2c103	SKGESDDFHMDFDSAVAPR	M10:+15.99491	3	2126.90869140625	1	a2.a1	1
a2	pepa2c104	SQDFGNIFSFPSYSQK		2	1851.855224609375	1	a2.a2	1
a2	pepa2c105	SSDESNFDVPPR		2	1349.59716796875	1	a2.a1	2
a2	pepa2c106	SVVSDIEADDVK		2	1276.6270751953125	1	a2.a1	1
a2	pepa2c107	SYDDAESIK		2	1027.458251953125	1	a2.a2	1
a2	pepa2c108	SYVDMYIK		2	1018.4918212890625	1	a2.a1	1
a2	pepa2c109	TDDEDFVPSDASPPK		2	1619.7076416015625	1	a2.a1	1
a2	pepa2c110	TIAVSGIGVVGR		2	1128.6739501953125	1	a2.a1	1
a2	pepa2c111	TPAIISDYK		2	1007.5411987304688	1	a2.a2	1
a2	pepa2c112	TPAIISDYKEYHTDTTVK		3	2082.039306640625	1	a2.a2	1
a2	pepa2c113	TQMAEVIPSPR	M3:+15.99491	2	1244.630859375	1	a2.a1	1
a2	pepa2c114	VEFDEEFSGAPVEGAGEEAITPSVPINK		3	2918.39453125	1	a2.a2	1
a2	pepa2c115	VIHEQVNHR		2	1131.6021728515625	1	a2.a1	1
a2	pepa2c116	VIINGAEGIGTGWACK	C15:+57.02146	2	1645.837158203125	1	a2.a2	1
a2	pepa2c117	VIINGAEGIGTGWSCK	C15:+57.02146	2	1661.83203125	1	a2.a1	1
a2	pepa2c118	VSIDPESNIISIWNNGK		2	1885.9658203125	1	a2.a2	2
a2	pepa2c119	VTIDPENNIISIWNNGK		2	1926.992431640625	1	a2.a1	2
a2	pepa2c120	VVEAVNSDSDSEFGIPK		2	1792.8603515625	1	a2.a2	1
a2	pepa2c121	WEVCITMSEK	C4:+57.02146	2	1282.5810546875	1	a2.a1	1
a2	pepa2c122	WEVCITMSEK	C4:+57.02146 - M7:+15.99491	2	1298.5760498046875	1	a2.a1	1
a2	pepa2c123	YAGPEDDAAITIAFSK		2	1668.81201171875	1	a2.a2	2
a2	pepa2c124	YETVQDIIK		2	1108.5888671875	1	a2.a2	1
a2	pepa2c125	YIFTMISSIAR		2	1301.692626953125	1	a2.a1	1
a2	pepa2c126	YIFTMISSIAR	M5:+15.99491	2	1317.6876220703125	1	a2.a1	1
a2	pepa2c127	YIFTMISTIAR		2	1315.708251953125	1	a2.a2	1
a2	pepa2c128	YIFTMISTIAR	M5:+15.99491	2	1331.7032470703125	1	a2.a2	1
a2	pepa2c129	YSGPEDDAAISIAFSK		2	1670.791259765625	1	a2.a1	1
a3	pepa3a1	AGFFIPPDEYVVTDPEQEK		2	2181.0390625	1	a3.a1	2
a3	pepa3a2	AHEVGAQGGPPVAQVEQDIPISR		3	2355.20556640625	1	a3.a1	1
a3	pepa3a3	AQPFGFIDSDTDAEEER		2	1926.8355712890625	1	a3.a1	1
a3	pepa3a4	AVIAIGGSIAGSAAEASHIVTDR		2	2166.152099609375	1	a3.a1	2
a3	pepa3a5	DAEEDMPQR		2	1090.4473876953125	1	a3.a1	1
a3	pepa3a6	DCGSINGTQIIRPPK	C2:+57.02146	2	1655.853759765625	1	a3.a1	1
a3	pepa3a7	DQAEEEPNRIPSR		2	1540.7353515625	1	a3.a1	1
a3	pepa3a8	DSDTDVEEEEIPVENR		2	1875.8094482421875	1	a3.a1	1
a3	pepa3a9	EEDVVTPKPGK		2	1198.6318359375	1	a3.a1	1
a3	pepa3b10	EEEEDTAEKPGK		2	1361.6070556640625	1	a3.a1	1
a3	pepa3b11	ESEDSETQPFDTHIEAYGPCISPPR	C20:+57.02146	3	2862.2529296875	1	a3.a1	1
a3	pepa3b12	GAGNGVVPAGVIIER		2	1408.7911376953125	1	a3.a1	1
a3	pepa3b13	GDQESPDACIPPTVPEAPAPPQKPINSQSQK	C9:+57.02146	3	3283.590087890625	1	a3.a1	1
a3	pepa3b14	GIPIISIDWIHQSR		2	1634.9017333984375	1	a3.a1	1
a3	pepa3b15	HIAPPPIISPIIPSIK		2	1693.04150390625	1	a3.a1	2
a3	pepa3b16	HIAPPPIISPIIPSIKPTVR		3	2146.3115234375	1	a3.a1	1
a3	pepa3b17	HQVSVEGTNQTDVK		2	1541.755859375	1	a3.a1	2
a3	pepa3b18	IDVSIPFVSR		2	1132.636474609375	1	a3.a1	1
a3	pepa3b19	IEPSTSTDQPVTPEPTSQATR		3	2242.083740234375	1	a3.a1	2
a3	pepa3b20	IHIFSGAHGPEK		2	1292.675048828125	1	a3.a1	1
a3	pepa3b21	IIIAEDSEEEVDFISER		2	1993.96044921875	1	a3.a1	2
a3	pepa3b22	INQESTAPK		2	987.510986328125	1	a3.a1	1
a3	pepa3b23	IPATPVVIPMK		2	1165.7017822265625	1	a3.a1	1
a3	pepa3b24	IPATPVVIPMK	M10:+15.99491	2	1181.6966552734375	1	a3.a1	1
a3	pepa3b25	KAGFFIPPDEYVVTDPEQEK		3	2309.134033203125	1	a3.a1	1
a3	pepa3b26	KHQVSVEGTNQTDVK		2	1669.850830078125	1	a3.a1	2
a3	pepa3b27	MEDTQAIDWDVEEEEETEQSSESIR	M1:+15.99491 - M1:+42.01057	3	3043.24853515625	1	a3.a1	1
a3	pepa3b28	MPDCSVAIPFPSISK	C4:+57.02146	2	1648.8077392578125	1	a3.a1	1
a3	pepa3b29	MPDCSVAIPFPSISK	C4:+57.02146 - M1:+15.99491	2	1664.802734375	1	a3.a1	1
a3	pepa3b30	MTPFPATSAAPEPHPSTSTAQPVTPK		3	2648.302978515625	1	a3.a1	1
a3	pepa3b31	MTPFPATSAAPEPHPSTSTAQPVTPK	M1:+15.99491	3	2664.2978515625	1	a3.a1	1
a3	pepa3b32	NFGFSIQDAISR		2	1354.6754150390625	1	a3.a1	1
a3	pepa3b33	NINSDTDVEEGQQPATEEASSAAR		2	2519.11328125	1	a3.a1	1
a3	pepa3b34	NPESTVPIAPEIPPSTSTEQPVTPEPTSR		3	3058.52197265625	1	a3.a1	1
a3	pepa3b35	NQIVTPEPTSR		2	1241.64892578125	1	a3.a1	1
a3	pepa3b36	PGIHIER		2	821.4631958007812	1	a3.a1	1
a3	pepa3b37	PIISIDWIHQSR		2	1464.796142578125	1	a3.a1	1
a3	pepa3b38	PVEPAASDIEPFTPTDQSVTPEAIAQGGQSK		3	3167.5380859375	1	a3.a1	1
a3	pepa3b39	PVTSEPTSQATR		2	1273.638671875	1	a3.a1	1
a3	pepa3b40	QDGSQEAPEAPISSEIEPFHPK	Q1:-17.02655	2	2376.099365234375	1	a3.a1	1
a3	pepa3b41	QDGSQEAPEAPISSEIEPFHPK		3	2393.1259765625	1	a3.a1	1
a3	pepa3b42	QEAKPEAFVISPIEMSST	Q1:-17.02655	2	1946.9420166015625	1	a3.a1	1
a3	pepa3b43	QEAKPEAFVISPIEMSST	M15:+15.99491 - Q1:-17.02655	2	1962.9368896484375	1	a3.a1	1
a3	pepa3b44	QEAKPEAFVISPIEMSST		2	1963.968505859375	1	a3.a1	1
a3	pepa3b45	QEAKPEAFVISPIEMSST	M15:+15.99491	2	1979.9635009765625	1	a3.a1	1
a3	pepa3b46	QHAEIEIIAWDK	Q1:-17.02655	2	1435.7220458984375	1	a3.a1	1
a3	pepa3b47	QSEAEVVTEIQIEK	Q1:-17.02655	2	1585.7960205078125	1	a3.a1	1
a3	pepa3b48	QSEAEVVTEIQIEK		2	1602.822998046875	1	a3.a1	1
a3	pepa3b49	QTDVTGEEEITK		2	1349.6435546875	1	a3.a1	1
a3	pepa3b50	SIATMDSPPHQK	M5:+15.99491	2	1327.6314697265625	1	a3.a1	1
a3	pepa3b51	SQAGSDTDVEEGK		2	1322.571044921875	1	a3.a1	1
a3	pepa3b52	SQASMVINSDTDDEEEVSAAITIAHIK		3	2874.36767578125	1	a3.a1	1
a3	pepa3b53	SQASTTVDINTQVEK		2	1620.807861328125	1	a3.a1	1
a3	pepa3b54	SQIPAEGDAGAEWAAAVIK		2	1883.9501953125	1	a3.a1	2
a3	pepa3b55	SSPGIHIER		2	995.5272827148438	1	a3.a1	1
a3	pepa3b56	TPEPVVPTAPEIR		2	1405.76904296875	1	a3.a1	1
a3	pepa3b57	TPEPVVPTAPEIRPS		2	1589.853759765625	1	a3.a1	1
a3	pepa3b58	TPEPVVPTAPEIRPSTSTDRPVTPK		3	2672.42578125	1	a3.a1	1
a3	pepa3b59	TPEPVVPTAPEPHPTTSTDQPVTPK		3	2623.325439453125	1	a3.a1	1
a3	pepa3b60	TPESIVPIAPEIQPSTSR		2	1922.0234375	1	a3.a1	2
a3	pepa3b61	TPETIVPTAPK		2	1153.646728515625	1	a3.a1	1
a3	pepa3b62	TPETVVPTAIEIQPSTSTDRPVTSEPTSQATR		3	3396.71337890625	1	a3.a1	1
a3	pepa3b63	TPETVVPTAPEIQASASTDQPVTSEPTSR		3	2996.469970703125	1	a3.a1	1
a3	pepa3b64	TPETVVPTAPEIQISTSTDQPVTPK		3	2636.366943359375	1	a3.a1	1
a3	pepa3b65	TPETVVPTAPEIQISTSTDQPVTPKPTSR		3	3077.6005859375	1	a3.a1	1
a3	pepa3b66	TPKPVEPAASDIEPFTPTDQSVTPEAIAQGGQSK		3	3493.73388671875	1	a3.a1	1
a3	pepa3b67	TVIIKEEEEDTAEKPGK		3	1915.986328125	1	a3.a1	1
a3	pepa3b68	VEIETSEEIQEK		2	1433.7010498046875	1	a3.a1	1
a3	pepa3b69	VGIPIISPEFIITGVIK		2	1796.0936279296875	1	a3.a1	1
a3	pepa3b70	VVITCPQDFPHCSIPIR	C5:+57.02146 - C12:+57.02146	3	2039.0205078125	1	a3.a1	1
a4	pepa4a1	AVDAIIDSMSIAK	M9:+15.99491	2	1349.698486328125	1	a4.a1	1
a4	pepa4a2	CFSVIGFCK	C1:+57.02146 - C8:+57.02146	2	1117.517333984375	1	a4.a1	1
a4	pepa4a3	DDEAAAVAISSIIH		2	1411.706787109375	1	a4.a1	1
a4	pepa4a4	DDEAAAVAISSIIHAIDDIDMVAIVR		3	2723.392333984375	1	a4.a1	1
a4	pepa4a5	DDEAAAVAISSIIHAIDDIDMVAIVR	M21:+15.99491	3	2739.387451171875	1	a4.a1	1
a4	pepa4a6	DEIAIVIFGTDGTDNPISGGDQYQNITVHR		3	3245.5712890625	1	a4.a1	1
a4	pepa4a7	DKPSGDTAAVFEEGGDVDDIIDMI		2	2509.129150390625	1	a4.a1	1
a4	pepa4a8	DKPSGDTAAVFEEGGDVDDIIDMI	M23:+15.99491	3	2525.1240234375	1	a4.a1	2
a4	pepa4a9	DQVTAQEIFQDNHED		2	1788.7674560546875	1	a4.a1	1
a4	pepa4b10	DQVTAQEIFQDNHEDGPTAK		2	2243.021484375	1	a4.a1	2
a4	pepa4b11	EDGSGDRGDGPFR		2	1364.5830078125	1	a4.a1	1
a4	pepa4b12	EDIIQGFR	E1:-18.01056	2	959.494873046875	1	a4.a1	1
a4	pepa4b13	EDIIQGFR		2	977.5054931640625	1	a4.a1	2
a4	pepa4b14	EEASGSSVTAEEAK		2	1394.6285400390625	1	a4.a1	3
a4	pepa4b15	EEASGSSVTAEEAKK		2	1522.7235107421875	1	a4.a1	1
a4	pepa4b16	ETVYCINDDDETEVIK	C5:+57.02146	2	1942.859130859375	1	a4.a1	1
a4	pepa4b17	ETVYCINDDDETEVIKEDIIQGFR	C5:+57.02146	3	2901.34619140625	1	a4.a1	1
a4	pepa4b18	FFMGNQVIK		2	1083.5660400390625	1	a4.a1	1
a4	pepa4b19	HIEIFTDISSR		2	1317.68017578125	1	a4.a1	3
a4	pepa4b20	HIMIPDFDIIEDIESK		3	1914.9521484375	1	a4.a1	1
a4	pepa4b21	HIMIPDFDIIEDIESK	M3:+15.99491	2	1930.9471435546875	1	a4.a1	2
a4	pepa4b22	HNYECIVYVQIPFMEDIR	C5:+57.02146	3	2326.099853515625	1	a4.a1	1
a4	pepa4b23	IFQCIIHR	C4:+57.02146	2	1086.588134765625	1	a4.a1	1
a4	pepa4b24	IGGHGPSFPIK		2	1109.610595703125	1	a4.a1	1
a4	pepa4b25	ISIEGEDGIDEIYSFSESIR		2	2259.066650390625	1	a4.a1	2
a4	pepa4b26	IWNMINPPAEVTTK		2	1613.8360595703125	1	a4.a1	1
a4	pepa4b27	IWNMINPPAEVTTK	M4:+15.99491	2	1629.8309326171875	1	a4.a1	1
a4	pepa4b28	KDQVTAQEIFQDNHEDGPTAK		3	2371.116455078125	1	a4.a1	1
a4	pepa4b29	KVITMFVQR		2	1121.650390625	1	a4.a1	1
a4	pepa4b30	KVITMFVQR	M5:+15.99491	2	1137.645263671875	1	a4.a1	1
a4	pepa4b31	KYAPTEAQINAVDAIIDSMSIAK		3	2449.2646484375	1	a4.a1	1
a4	pepa4b32	KYAPTEAQINAVDAIIDSMSIAK	M19:+15.99491	3	2465.260009765625	1	a4.a1	1
a4	pepa4b33	MINPPAEVTTK		2	1200.6297607421875	1	a4.a1	1
a4	pepa4b34	MVMISIEGEDGIDEIYSFSESIR	M1:+15.99491 - M3:+15.99491	3	2652.205810546875	1	a4.a1	1
a4	pepa4b35	PPAEVTTK		2	842.4622192382812	1	a4.a1	1
a4	pepa4b36	QINHFWEIVVQDGITIITK	Q1:-17.02655	3	2237.197021484375	1	a4.a1	1
a4	pepa4b37	QVFAENKDEIAIVIFGTDGTDNPISGGDQYQNITVHR	Q1:-17.02655	3	4044.9580078125	1	a4.a1	1
a4	pepa4b38	RFFMGNQVIK		2	1239.6671142578125	1	a4.a1	1
a4	pepa4b39	RFFMGNQVIK	M4:+15.99491	3	1255.6619873046875	1	a4.a1	1
a4	pepa4b40	RHIEIFTDISSR		3	1473.78125	1	a4.a1	1
a4	pepa4b41	SKVDEEQMK		2	1093.519775390625	1	a4.a1	1
a4	pepa4b42	SQIDIIIH		2	938.531005859375	1	a4.a1	1
a4	pepa4b43	SQIDIIIHSIK		2	1266.741943359375	1	a4.a1	1
a4	pepa4b44	SSIIHAIDDIDMVAIVR		3	1867.9949951171875	1	a4.a1	1
a4	pepa4b45	TEQGGAHFSVS		2	1119.5069580078125	1	a4.a1	1
a4	pepa4b46	TEQGGAHFSVSSIAEGSVTSVGSVNPAENFR		3	3121.48291015625	1	a4.a1	4
a4	pepa4b47	VDEEQMK		2	878.392822265625	1	a4.a1	1
a4	pepa4b48	VITMFVQR		2	993.555419921875	1	a4.a1	1
a4	pepa4b49	VITMFVQR	M4:+15.99491	2	1009.55029296875	1	a4.a1	1
a4	pepa4b50	YAPTEAQINAVDAIIDSM		2	1921.921630859375	1	a4.a1	1
a4	pepa4b51	YAPTEAQINAVDAIIDSMSIAK		2	2321.169921875	1	a4.a1	2
a4	pepa4b52	YAPTEAQINAVDAIIDSMSIAK	M18:+15.99491	3	2337.164794921875	1	a4.a1	2
a4	pepa4b53	YGSDIVPFSK		2	1112.562744140625	1	a4.a1	1
a5	pepa5a1	AIDIMEPEQAVDITIPK		2	1882.9835205078125	1	a5.a1	1
a5	pepa5a2	AIDIMEPEQAVDITIPK	M5:+15.99491	2	1898.97802734375	1	a5.a1	1
a5	pepa5a3	AIKPPPIK		2	863.5717163085938	1	a5.a1	1
a5	pepa5a4	ANIFSDVQFK		2	1168.60009765625	1	a5.a1	1
a5	pepa5a5	DIIAVVFYGTEK		2	1354.7257080078125	1	a5.a1	3
a5	pepa5a6	DIISIAEDEDIR		2	1388.6907958984375	1	a5.a1	1
a5	pepa5a7	DSFENPVIQQHFR		2	1616.781982421875	1	a5.a1	1
a5	pepa5a8	DSIIFIVDASK		2	1207.6573486328125	1	a5.a1	4
a5	pepa5a9	DTGIFIDIMH		2	1161.561279296875	1	a5.a1	1
a5	pepa5b10	DTGIFIDIMHIK		2	1402.7403564453125	1	a5.a1	2
a5	pepa5b11	DTGIFIDIMHIK	M9:+15.99491	2	1418.7352294921875	1	a5.a1	1
a5	pepa5b12	EIVYPPDYNPEGK		2	1520.7271728515625	1	a5.a1	2
a5	pepa5b13	FDDPGIMIMGFK	M7:+15.99491	2	1386.6435546875	1	a5.a1	2
a5	pepa5b14	FDDPGIMIMGFK	M7:+15.99491 - M9:+15.99491	2	1402.6385498046875	1	a5.a1	1
a5	pepa5b15	FDDPGIMIMGFKPI		2	1580.78564453125	1	a5.a1	1
a5	pepa5b16	FDDPGIMIMGFKPI	M9:+15.99491	2	1596.780517578125	1	a5.a1	1
a5	pepa5b17	FDDPGIMIMGFKPI	M7:+15.99491 - M9:+15.99491	2	1612.775390625	1	a5.a1	1
a5	pepa5b18	FDDPGIMIMGFKPIVIIK		2	2034.1170654296875	1	a5.a1	2
a5	pepa5b19	FDDPGIMIMGFKPIVIIK	M9:+15.99491	2	2050.112060546875	1	a5.a1	1
a5	pepa5b20	FQDMMGH	M5:+15.99491	2	881.3284912109375	1	a5.a1	1
a5	pepa5b21	GGFDISIFYR		2	1174.589599609375	1	a5.a1	1
a5	pepa5b22	GIFIDIMHIK	M7:+15.99491	2	1202.66064453125	1	a5.a1	1
a5	pepa5b23	IGSIVDEFK		2	1007.5411987304688	1	a5.a1	1
a5	pepa5b24	IMATPEQVGK	M2:+15.99491	2	1089.561279296875	1	a5.a1	1
a5	pepa5b25	IMIFTNEDNPHGNDSAK		2	1902.865478515625	1	a5.a1	1
a5	pepa5b26	IMIFTNEDNPHGNDSAK	M2:+15.99491	2	1918.8603515625	1	a5.a1	2
a5	pepa5b27	IQVTPPGFQIVFIPF		2	1702.9571533203125	1	a5.a1	1
a5	pepa5b28	IQVTPPGFQIVFIPFADDK		2	2132.14306640625	1	a5.a1	2
a5	pepa5b29	IQVTPPGFQIVFIPFADDKR		3	2288.244140625	1	a5.a1	1
a5	pepa5b30	KPGGFDISIFYR		2	1399.7373046875	1	a5.a1	1
a5	pepa5b31	KQEIIEAITK		2	1172.6888427734375	1	a5.a1	1
a5	pepa5b32	NIEAIAIDIMEPEQAVDITIPK		3	2423.274169921875	1	a5.a1	2
a5	pepa5b33	NIEAIAIDIMEPEQAVDITIPK	M10:+15.99491	2	2439.26904296875	1	a5.a1	2
a5	pepa5b34	NIYVIQEIDNPGAK		2	1573.822509765625	1	a5.a1	1
a5	pepa5b35	PGGFDISIFYR		2	1271.642333984375	1	a5.a1	1
a5	pepa5b36	QEIIEAITK	Q1:-17.02655	2	1027.5673828125	1	a5.a1	1
a5	pepa5b37	RNIPPYFVAIVPQEEEIDDQK		2	2500.272216796875	1	a5.a1	2
a5	pepa5b38	SDSFENPVIQQH		2	1400.64453125	1	a5.a1	1
a5	pepa5b39	SDSFENPVIQQHFR		2	1703.81396484375	1	a5.a1	2
a5	pepa5b40	SGWESYYK	S1:+42.01057	2	1061.4578857421875	1	a5.a1	1
a5	pepa5b41	TEGDEEAEEEQEENIEASGDYK		3	2500.99609375	1	a5.a1	2
a5	pepa5b42	TFNTSTGGIIIPSDTK		2	1651.854248046875	1	a5.a1	1
a5	pepa5b43	TFNTSTGGIIIPSDTKR		2	1807.955322265625	1	a5.a1	1
a5	pepa5b44	VAIVPQEEEIDDQK		2	1612.806884765625	1	a5.a1	1
a5	pepa5b45	VEYSEEEIK		2	1125.5313720703125	1	a5.a1	1
a5	pepa5b46	VHFEESSK		2	962.4581909179688	1	a5.a1	1
a6	pepa6a1	AEPVEVVAPR		2	1066.589599609375	1	a6.a1	1
a6	pepa6a2	AMVEYEIDIQK	M2:+15.99491	2	1354.65625	1	a6.a1	1
a6	pepa6a3	AQNDIIWNIK		2	1214.6531982421875	1	a6.a1	1
a6	pepa6a4	AQNDIIWNIKDEIK		2	1699.90185546875	1	a6.a1	2
a6	pepa6a5	ASICISTK	C4:+57.02146	2	879.4608764648438	1	a6.a1	1
a6	pepa6a6	DPIDVNYEK		2	1092.521240234375	1	a6.a1	1
a6	pepa6a7	DSEEAEIIR		2	1061.5113525390625	1	a6.a1	1
a6	pepa6a8	DVEVDGFSEIR		2	1265.6011962890625	1	a6.a1	1
a6	pepa6a9	EEIGFRPEYSASQIK		2	1753.8759765625	1	a6.a1	2
a6	pepa6b10	FYPIEIDYGQDEEAVK		2	1915.8963623046875	1	a6.a1	1
a6	pepa6b11	FYTIIPHDFGMK		2	1468.7298583984375	1	a6.a1	1
a6	pepa6b12	FYTIIPHDFGMK	M11:+15.99491	2	1484.7247314453125	1	a6.a1	1
a6	pepa6b13	GDEVDGVDEVAK		2	1232.564453125	1	a6.a1	1
a6	pepa6b14	GGAAVDPDSGIEHSAHVIEK		2	1988.9676513671875	1	a6.a1	2
a6	pepa6b15	GGSDDSSKDPIDVNYEK		3	1825.80908203125	1	a6.a1	2
a6	pepa6b16	GIYFADMVSK		2	1130.5555419921875	1	a6.a1	1
a6	pepa6b17	GIYFADMVSK	M7:+15.99491	2	1146.5504150390625	1	a6.a1	1
a6	pepa6b18	HPDVEVDGFSEIR		3	1499.712890625	1	a6.a1	1
a6	pepa6b19	IAPPEAPVTGYMFGK	M12:+15.99491	3	1593.798583984375	1	a6.a1	1
a6	pepa6b20	IEQMPSKEDAIEHFMK	M4:+15.99491 - M15:+15.99491	3	1964.9095458984375	1	a6.a1	1
a6	pepa6b21	IFPPETSASVAATPPPSTASAPAAVNSSASADKPISNMK		3	3767.880126953125	1	a6.a1	1
a6	pepa6b22	IQIIEDDK		2	973.5205078125	1	a6.a1	1
a6	pepa6b23	KFYPIEIDYGQDEEAVK		2	2043.991455078125	1	a6.a1	2
a6	pepa6b24	KGDEVDGVDEVAK		2	1360.6595458984375	1	a6.a1	2
a6	pepa6b25	KPPIINNADSVQAK		2	1494.827880859375	1	a6.a1	1
a6	pepa6b26	MAIMVQSPMFDGK		2	1454.6844482421875	1	a6.a1	1
a6	pepa6b27	MAIMVQSPMFDGK	M9:+15.99491	2	1470.679443359375	1	a6.a1	1
a6	pepa6b28	MAIMVQSPMFDGK	M4:+15.99491 - M9:+15.99491	2	1486.67431640625	1	a6.a1	1
a6	pepa6b29	MIFDVESMK	M1:+15.99491	2	1115.5115966796875	1	a6.a1	1
a6	pepa6b30	MVDPEKPQIGMIDR		2	1628.8138427734375	1	a6.a1	1
a6	pepa6b31	MVDPEKPQIGMIDR	M1:+15.99491	2	1644.808837890625	1	a6.a1	1
a6	pepa6b32	NAYDIEVIDIFK		2	1439.7420654296875	1	a6.a1	1
a6	pepa6b33	NREEIGFRPEYSASQIK		3	2024.02001953125	1	a6.a1	1
a6	pepa6b34	NTHATTHNAYDIEVIDIFK		3	2202.0830078125	1	a6.a1	1
a6	pepa6b35	PVEVVAPR		2	866.5098876953125	1	a6.a1	1
a6	pepa6b36	PVQDIIK		2	812.4880981445312	1	a6.a1	1
a6	pepa6b37	QQVPSGESAIIDR	Q1:-17.02655	2	1382.6915283203125	1	a6.a1	1
a6	pepa6b38	QQVPSGESAIIDR		2	1399.718017578125	1	a6.a1	1
a6	pepa6b39	RKGDEVDGVDEVAK		3	1516.7606201171875	1	a6.a1	2
a6	pepa6b40	SDAYYCTGDVTAWTK	C6:+57.02146	2	1737.742919921875	1	a6.a1	1
a6	pepa6b41	SIQEIFIAH		2	1057.568115234375	1	a6.a1	1
a6	pepa6b42	SIQEIFIAHIISPWGAEVK		3	2138.164794921875	1	a6.a1	1
a6	pepa6b43	TGNAWHSK		2	900.4326782226562	1	a6.a1	1
a6	pepa6b44	TTNFAGIISQGIR		3	1377.7489013671875	1	a6.a1	1
a6	pepa6b45	VADGMVFGAIIPCEECSGQIVFK	C13:+57.02146 - C16:+57.02146	2	2527.203369140625	1	a6.a1	1
a6	pepa6b46	VCSTNDIK	C2:+57.02146	2	936.4459228515625	1	a6.a1	1
a6	pepa6b47	VEMIDNIIDIEVAYSIIR		2	2106.115966796875	1	a6.a1	1
a6	pepa6b48	VFSATIGIVDIVK		2	1361.8043212890625	1	a6.a1	1
a6	pepa6b49	VVSEDFIQDVSASTK		2	1624.806884765625	1	a6.a1	1
a7	pepa7a1	AAQDIKDEEPGDIGR		2	1613.7769775390625	1	a7.a1	1
a7	pepa7a2	AIEEEEDDRPYDPEEEYDPER		3	2625.0751953125	1	a7.a1	1
a7	pepa7a3	AIGSAQYEDPR		2	1206.575439453125	1	a7.a1	1
a7	pepa7a4	DEEPGDIGR		2	987.4381713867188	1	a7.a1	1
a7	pepa7a5	DIYIIPISAQDPVPSK		2	1755.9532470703125	1	a7.a1	1
a7	pepa7a6	EEGPAETVGSEASDTVEGVIPSK		2	2288.077880859375	1	a7.a1	1
a7	pepa7a7	EEVAYDPEDETIIEEAK		2	1979.897216796875	1	a7.a1	1
a7	pepa7a8	EFQDAPYNEVTGAPAQFEGTEQAPFIGSR		3	3156.454833984375	1	a7.a1	1
a7	pepa7a9	EKPIEEPDAQGR		3	1368.67578125	1	a7.a1	1
a7	pepa7b10	EMFNIFQVTDNR		2	1513.7108154296875	1	a7.a1	1
a7	pepa7b11	EPASSPWASGEKPPAGSEQDGWK		3	2398.094970703125	1	a7.a1	1
a7	pepa7b12	EPPGSTAGIPQEPK		2	1407.7119140625	1	a7.a1	1
a7	pepa7b13	FGVVANNNR		2	990.5120239257812	1	a7.a1	1
a7	pepa7b14	FPGSAAIVGAVR		2	1144.647705078125	1	a7.a1	1
a7	pepa7b15	GAQGAIPER		2	898.4744873046875	1	a7.a1	1
a7	pepa7b16	GGIVGQAPMPVPEEK		2	1508.7781982421875	1	a7.a1	1
a7	pepa7b17	GGIVGQAPMPVPEEK	M9:+15.99491	2	1524.7730712890625	1	a7.a1	1
a7	pepa7b18	GSAPFSEK		2	822.3995971679688	1	a7.a1	1
a7	pepa7b19	IAIHIEK		2	823.5040283203125	1	a7.a1	1
a7	pepa7b20	IFQPVIEAPGASK		2	1356.7525634765625	1	a7.a1	1
a7	pepa7b21	IGAMSAAPSQPNSQIR		2	1627.822509765625	1	a7.a1	1
a7	pepa7b22	IGAMSAAPSQPNSQIR	M4:+15.99491	2	1643.8173828125	1	a7.a1	1
a7	pepa7b23	KPVVPSVPMASPAPGR		3	1589.883544921875	1	a7.a1	1
a7	pepa7b24	NSVERPAEPVAGAATPSIVEQQK		3	2378.23095703125	1	a7.a1	1
a7	pepa7b25	PAEPVAGAATPSIVEQQK		2	1792.9444580078125	1	a7.a1	1
a7	pepa7b26	PVITSVMVPK	M7:+15.99491	2	1086.6231689453125	1	a7.a1	1
a7	pepa7b27	QAGPAPAAATAASK		2	1211.6383056640625	1	a7.a1	1
a7	pepa7b28	QEPENDQGVVSQAGK	Q1:-17.02655	2	1568.7191162109375	1	a7.a1	1
a7	pepa7b29	QEPENDQGVVSQAGK		2	1585.7457275390625	1	a7.a1	1
a7	pepa7b30	QIEEQEEAIR		2	1244.612060546875	1	a7.a1	1
a7	pepa7b31	RPANSGEIDK		2	1086.55419921875	1	a7.a1	1
a7	pepa7b32	SAAPSQPNSQIR		2	1255.639404296875	1	a7.a1	1
a7	pepa7b33	SGPQSASTAVK		2	1032.5323486328125	1	a7.a1	1
a7	pepa7b34	SPPEGDTTIFISR		2	1419.7119140625	1	a7.a1	1
a7	pepa7b35	SSSPAGETEGDREPQAR		2	1773.8001708984375	1	a7.a1	1
a7	pepa7b36	STAPIIDVFSSMIK		2	1508.8033447265625	1	a7.a1	1
a7	pepa7b37	STAPIIDVFSSMIK	M12:+15.99491	2	1524.7982177734375	1	a7.a1	1
a7	pepa7b38	TAPSSSCTAVASAASR	C7:+57.02146	2	1523.7122802734375	1	a7.a1	1
a7	pepa7b39	VNDSDDIIMTENEVGK		2	1778.8116455078125	1	a7.a1	1
a7	pepa7b40	VNDSDDIIMTENEVGK	M9:+15.99491	2	1794.806640625	1	a7.a1	1
a7	pepa7b41	VTVDDIPNR		2	1028.5374755859375	1	a7.a1	1
a8	pepa8a1	AIIQMVQQFGVDFEK		2	1752.8992919921875	2	a8.a1 a8.a2	2
a8	pepa8a2	AIIQMVQQFGVDFEK	M5:+15.99491	2	1768.894287109375	2	a8.a1 a8.a2	2
a8	pepa8a3	CVDIVIQEIINTVR	C1:+57.02146 - C1:-17.02655	2	1654.8836669921875	1	a8.a2	1
a8	pepa8a4	CVDIVVSEIATVIK	C1:+57.02146	2	1545.8560791015625	1	a8.a1	1
a8	pepa8a5	DMIIQFISR		2	1122.5980224609375	2	a8.a1 a8.a2	1
a8	pepa8a6	DMIIQFISR	M2:+15.99491	2	1138.5928955078125	2	a8.a1 a8.a2	1
a8	pepa8a7	DQAENEDGAQENTFSMDPQIER	M16:+15.99491	3	2540.048095703125	2	a8.a1 a8.a2	1
a8	pepa8a8	EAINIIGDISTSTVSTPVPPPVDDTWIQSASSHSPTPQR		3	4101.04150390625	2	a8.a1 a8.a2	1
a8	pepa8a9	ESSIIIAVTPANMDIANSDAIK		2	2273.169921875	2	a8.a1 a8.a2	1
a8	pepa8b10	FFISHPAYR		2	1137.5843505859375	2	a8.a1 a8.a2	1
a8	pepa8b11	FPFEIVK		2	879.4979248046875	2	a8.a1 a8.a2	1
a8	pepa8b12	FTDFDEVR		2	1028.46875	2	a8.a1 a8.a2	1
a8	pepa8b13	GMEEIIPIVNK		2	1242.6767578125	2	a8.a1 a8.a2	1
a8	pepa8b14	GMEEIIPIVNK	M2:+15.99491	2	1258.671630859375	2	a8.a1 a8.a2	1
a8	pepa8b15	GWITINNISIMK		2	1389.7559814453125	2	a8.a1 a8.a2	1
a8	pepa8b16	GWITINNISIMK	M11:+15.99491	2	1405.751220703125	2	a8.a1 a8.a2	1
a8	pepa8b17	GYIGVVNR		2	877.489501953125	2	a8.a1 a8.a2	1
a8	pepa8b18	HVFAIFNTEQR		2	1361.696533203125	2	a8.a1 a8.a2	1
a8	pepa8b19	IDIMDEGTDAR		2	1235.5577392578125	2	a8.a1 a8.a2	1
a8	pepa8b20	IEGSGDQVDTIEISGGAR		2	1803.872314453125	2	a8.a1 a8.a2	1
a8	pepa8b21	IQDAFSSIGQSCHIDIPQIAVVGGQSAGK	C12:+57.02146	3	2983.49462890625	2	a8.a1 a8.a2	1
a8	pepa8b22	IQSQIISIEK		2	1158.67333984375	2	a8.a1 a8.a2	1
a8	pepa8b23	KFTDFDEVR		2	1156.563720703125	2	a8.a1 a8.a2	1
a8	pepa8b24	KYMIPIDNIK		2	1234.686767578125	2	a8.a1 a8.a2	1
a8	pepa8b25	NIVDSYVAIINK		2	1348.74755859375	2	a8.a1 a8.a2	1
a8	pepa8b26	PNQGEIIVIR		2	1138.6583251953125	2	a8.a1 a8.a2	1
a8	pepa8b27	QIEIACDSQEDVDSWK	C6:+57.02146 - Q1:-17.02655	2	1905.8175048828125	2	a8.a1 a8.a2	1
a8	pepa8b28	QIEIACDSQEDVDSWK	C6:+57.02146	2	1922.8441162109375	2	a8.a1 a8.a2	1
a8	pepa8b29	RPPAAPSR		2	851.4849853515625	2	a8.a1 a8.a2	1
a8	pepa8b30	SSVIENFVGR		2	1107.5797119140625	2	a8.a1 a8.a2	1
a8	pepa8b31	TEHAEFIHCK	C9:+57.02146	2	1271.584228515625	2	a8.a1 a8.a2	2
a8	pepa8b32	TGIFTPDIAFEAIVK		2	1621.884033203125	1	a8.a2	1
a8	pepa8b33	TGIFTPDMAFEAIVK		2	1639.8404541015625	1	a8.a1	1
a8	pepa8b34	TGIFTPDMAFEAIVK	M8:+15.99491	2	1655.8353271484375	1	a8.a1	1
a8	pepa8b35	TIMHIMINNTK		2	1315.6865234375	2	a8.a1 a8.a2	1
a8	pepa8b36	VINITIIDIPGITK		2	1509.925537109375	2	a8.a1 a8.a2	1
a8	pepa8b37	VPVGDQPPDIEYQIK		2	1697.8748779296875	2	a8.a1 a8.a2	1
a8	pepa8b38	VYSPHVINITIIDIPGITK		3	2093.200927734375	2	a8.a1 a8.a2	1
a9	pepa9a1	AGTATSPAGSSPAVAGGTQR		2	1743.8624267578125	1	a9.a1	1
a9	pepa9a2	GMGTVEGGDQSNPK	M2:+15.99491	2	1392.6064453125	1	a9.a1	1
a9	pepa9a3	GPASVPSVGK		2	898.4996948242188	1	a9.a1	1
a9	pepa9a4	GSIGQGTAPVIPGK		2	1281.716552734375	1	a9.a1	1
a9	pepa9a5	IASTNSSVIGADIPSSMK		2	1777.9005126953125	1	a9.a1	1
a9	pepa9a6	IASTNSSVIGADIPSSMK	M17:+15.99491	2	1793.8953857421875	1	a9.a1	1
a9	pepa9a7	IDSSPSVSSTIAAK		2	1362.7115478515625	1	a9.a1	1
a9	pepa9a8	IGAGEGGEASVSPEK		2	1387.67041015625	1	a9.a1	1
a9	pepa9a9	IPEVQQATK		2	1013.56298828125	1	a9.a1	1
a9	pepa9b10	ISGDQPAAR		2	914.4694213867188	1	a9.a1	1
a9	pepa9b11	KAEEDAAIQAK		2	1173.6114501953125	1	a9.a1	1
a9	pepa9b12	KNPASIPITQAAIK		3	1451.8585205078125	1	a9.a1	1
a9	pepa9b13	KQEGPATQVSK		2	1172.62744140625	1	a9.a1	1
a9	pepa9b14	KTGPAAAQVQVGK		2	1254.7169189453125	1	a9.a1	2
a9	pepa9b15	PASTMGMGPIGK		2	1146.56494140625	1	a9.a1	1
a9	pepa9b16	PQQAAGMISPK	M7:+15.99491	2	1143.5831298828125	1	a9.a1	1
a9	pepa9b17	QEAKPQQAAGMISPK	M11:+15.99491	3	1599.8162841796875	1	a9.a1	1
a9	pepa9b18	SPAGPAATPAQAQAASTPR		2	1749.8883056640625	1	a9.a1	2
a9	pepa9b19	SPQVKPASTMGMGPIGK	M10:+15.99491 - M12:+15.99491	3	1717.861572265625	1	a9.a1	1
a9	pepa9b20	TGNSMPHPATGK		2	1197.5684814453125	1	a9.a1	1
a9	pepa9b21	TGPAAAQVQVGK		2	1126.6219482421875	1	a9.a1	1
a9	pepa9b22	TNVVTMPTAHPR		2	1323.6842041015625	1	a9.a1	2
a9	pepa9b23	TSQVGAASAPAK		2	1087.5745849609375	1	a9.a1	1
a9	pepa9b24	VGDVTPQVK		2	942.52587890625	1	a9.a1	1
a9	pepa9b25	VGPATPSAQVGK		2	1111.6109619140625	1	a9.a1	1
b10	pepb10a1	AMMYSGEIK		2	1029.474853515625	1	b10.a1	1
b10	pepb10a2	DKYPNIQVIGGNVVTAAQAK		3	2086.129638671875	1	b10.a1	2
b10	pepb10a3	EDIVVAPAGITIK		2	1325.7679443359375	1	b10.a1	1
b10	pepb10a4	EEEHDCFIEEIMTK	C6:+57.02146 - M12:+15.99491	3	1825.7623291015625	1	b10.a1	1
b10	pepb10a5	FGVPVIADGGIQNVGH		2	1579.8231201171875	1	b10.a1	1
b10	pepb10a6	FGVPVIADGGIQNVGHIAK		2	1892.039306640625	1	b10.a1	2
b10	pepb10a7	FVPYIIAGIQHSCQDIGAK	C13:+57.02146	2	2117.085205078125	1	b10.a1	2
b10	pepb10a8	GMGSIDAMDK		2	1024.4442138671875	1	b10.a1	1
b10	pepb10a9	GMGSIDAMDK	M2:+15.99491 - M8:+15.99491	2	1056.4339599609375	1	b10.a1	1
b10	pepb10b10	HGFCGIPITDTGR	C4:+57.02146	2	1430.6849365234375	1	b10.a1	1
b10	pepb10b11	IPIVNEDDEIVAIIAR		2	1779.9854736328125	1	b10.a1	1
b10	pepb10b12	IVGIISSR		2	844.5255126953125	1	b10.a1	1
b10	pepb10b13	KYEQGFITDPVVISPK		3	1820.979736328125	1	b10.a1	2
b10	pepb10b14	NIIDAGVDAIR		2	1156.6324462890625	1	b10.a1	1
b10	pepb10b15	PQATAVYK		2	877.4782104492188	1	b10.a1	1
b10	pepb10b16	REDIVVAPAGITIK		2	1481.8690185546875	1	b10.a1	1
b10	pepb10b17	RFGVPVIADGGIQNVGHIAK		3	2048.140380859375	1	b10.a1	2
b10	pepb10b18	TSSAQVEGGVHSIHSYEK		2	1915.9149169921875	1	b10.a1	2
b10	pepb10b19	VAQGVSGAVQDK		2	1158.61181640625	1	b10.a1	1
b10	pepb10b20	YEQGFITDPVVISPK		2	1692.8846435546875	1	b10.a1	1
b11	pepb11a1	AGGVGINISAASR		2	1172.6385498046875	1	b11.a1	1
b11	pepb11a2	ASGFVFTR		2	884.462890625	1	b11.a1	1
b11	pepb11a3	CSEQPSISDIK	C1:+57.02146	2	1263.5889892578125	1	b11.a1	1
b11	pepb11a4	DPNNPYDK		2	962.4218139648438	1	b11.a1	1
b11	pepb11a5	DRPENVHGGIIADDMGIGK		3	1993.9764404296875	1	b11.a1	1
b11	pepb11a6	EIAAGAFGTK		2	964.5101928710938	1	b11.a1	1
b11	pepb11a7	EIAGAIAYIMDNK		2	1408.7144775390625	1	b11.a1	1
b11	pepb11a8	EYNVNDDSMK		2	1214.499755859375	1	b11.a1	1
b11	pepb11a9	EYNVNDDSMK	M9:+15.99491	2	1230.4947509765625	1	b11.a1	1
b11	pepb11b10	GKPVIEIPER		2	1137.6630859375	1	b11.a1	1
b11	pepb11b11	IDGSMAQK		2	849.4138793945312	1	b11.a1	1
b11	pepb11b12	IREPAIISK		2	1026.6309814453125	1	b11.a1	1
b11	pepb11b13	ISYPTFFPR		2	1127.5887451171875	1	b11.a1	1
b11	pepb11b14	KSDMEWTSSSK		2	1285.5732421875	1	b11.a1	1
b11	pepb11b15	KTDVEERPR		2	1129.596435546875	1	b11.a1	1
b11	pepb11b16	NDIHEDNIIECPPEEIAR	C11:+57.02146	3	2163.997802734375	1	b11.a1	1
b11	pepb11b17	NDIYYNTITNFSEK		2	1721.8021240234375	1	b11.a1	1
b11	pepb11b18	QDIVITTYNIITHDYGTK		3	2095.071044921875	1	b11.a1	1
b11	pepb11b19	TIGFNIESGWGSGR		2	1480.71826171875	1	b11.a1	1
b11	pepb11b20	TIQRPVTMGDEGGIR		3	1629.838134765625	1	b11.a1	1
b11	pepb11b21	VFIQHITISDEER		2	1586.8177490234375	1	b11.a1	2
b11	pepb11b22	WVITGTPIQNSIK		2	1456.8162841796875	1	b11.a1	1
b11	pepb11b23	YYTGVVNNNEMVAIQR	M11:+15.99491	2	1886.9068603515625	1	b11.a1	1
b12	pepb12a1	AFEEDIETPPTR		2	1404.66455078125	1	b12.a1	1
b12	pepb12a2	DDFPGGVDNQEINR		2	1575.703857421875	1	b12.a1	1
b12	pepb12a3	EATSSTSNFSSISSK		2	1532.7078857421875	1	b12.a1	1
b12	pepb12a4	ENATNGVQQISK		2	1288.649658203125	1	b12.a1	1
b12	pepb12a5	FCEEDIDQIIIR	C2:+57.02146	2	1550.7523193359375	1	b12.a1	1
b12	pepb12a6	FPSETTFMQEFGDIK		2	1776.8153076171875	1	b12.a1	1
b12	pepb12a7	GAGNTSSINPIAVGFVQTPPVISSAHIQDER		3	3162.617919921875	1	b12.a1	1
b12	pepb12a8	GGGQANVPNIINTMMEIR		2	1914.952880859375	1	b12.a1	1
b12	pepb12a9	GVEVGADTGSK		2	1019.5007934570312	1	b12.a1	1
b12	pepb12b10	HSESNAEIGQIYWPNTSTITTR		3	2505.200927734375	1	b12.a1	1
b12	pepb12b11	ITHFDHYNQYEQQK		3	1850.8460693359375	1	b12.a1	1
b12	pepb12b12	NFDEESNASMSTAR		2	1558.644287109375	1	b12.a1	1
b12	pepb12b13	NFDEESNASMSTAR	M10:+15.99491	2	1574.63916015625	1	b12.a1	1
b12	pepb12b14	PFIGMSSAPR		2	1062.54052734375	1	b12.a1	1
b12	pepb12b15	QECEAEASSVK	C3:+57.02146	2	1237.536865234375	1	b12.a1	1
b12	pepb12b16	SDDYIPSIEQQPQQK		2	1775.8450927734375	1	b12.a1	1
b12	pepb12b17	SFIWDIITPTADGQTR		2	1820.918212890625	1	b12.a1	1
b12	pepb12b18	TDISIDDPNFWQK		2	1578.743896484375	1	b12.a1	1
b12	pepb12b19	TDYHIINDPEISFIDAHK		3	2128.034912109375	1	b12.a1	1
b12	pepb12b20	TFAFSFWPK		2	1130.5673828125	1	b12.a1	1
b12	pepb12b21	VEEPENPAAK		2	1083.5321044921875	1	b12.a1	1
b12	pepb12b22	VIIFSQMVR		2	1092.623779296875	1	b12.a1	1
b12	pepb12b23	VVSTFGVIFDPVK		2	1407.7886962890625	1	b12.a1	1
b13	pepb13a1	AIFQIEQGIER		2	1303.700927734375	1	b13.a1	1
b13	pepb13a2	APIDASDSGR		2	988.4697875976562	1	b13.a1	1
b13	pepb13a3	DFIEDYVDIIR		2	1397.695068359375	1	b13.a1	1
b13	pepb13a4	DFIIDIEDR		2	1135.5633544921875	1	b13.a1	1
b13	pepb13a5	EQITDADTK		2	1020.4848022460938	1	b13.a1	1
b13	pepb13a6	HDDSWPFIK		2	1144.5426025390625	1	b13.a1	1
b13	pepb13a7	HYDDFFER		2	1128.474853515625	1	b13.a1	1
b13	pepb13a8	IGIHVTPSNVDQVSTPPAAK		3	2031.08740234375	1	b13.a1	1
b13	pepb13a9	IHISQEDNVANK		3	1367.6917724609375	1	b13.a1	1
b13	pepb13b10	INSAPPTETK		2	1057.5528564453125	1	b13.a1	1
b13	pepb13b11	IQSAIACTNIFPIGR	C7:+57.02146	2	1660.8843994140625	1	b13.a1	1
b13	pepb13b12	ISIQESESK		2	1020.5211791992188	1	b13.a1	1
b13	pepb13b13	ISSSFSSR		2	870.4320068359375	1	b13.a1	1
b13	pepb13b14	NSTADISIGEEER		2	1420.655517578125	1	b13.a1	1
b13	pepb13b15	PGITYQEAIESEK		2	1464.7220458984375	1	b13.a1	1
b13	pepb13b16	PSSFQNNVQSQDPQVSTK		3	1990.9468994140625	1	b13.a1	2
b13	pepb13b17	QTIASYR		2	838.4421997070312	1	b13.a1	1
b13	pepb13b18	SANNTPENSPNFPNFR		2	1805.820556640625	1	b13.a1	1
b13	pepb13b19	SIDIDSCTISEIIR	C7:+57.02146	2	1621.810546875	1	b13.a1	1
b13	pepb13b20	TVNEDVEEMEIDEQTK		2	1908.8382568359375	1	b13.a1	1
b13	pepb13b21	YFVEETVEVIR		2	1383.7159423828125	1	b13.a1	1
b14	pepb14a1	EFQSPDEEMK		2	1239.5201416015625	1	b14.a1	1
b14	pepb14a2	EVMIIIIR		2	986.6071166992188	1	b14.a1	1
b14	pepb14a3	GAEYVSAR		2	852.42138671875	1	b14.a1	1
b14	pepb14a4	GDTPGHATPGHGGATSSAR		3	1733.79541015625	1	b14.a1	2
b14	pepb14a5	GSETPGATPGSK		2	1088.5223388671875	1	b14.a1	1
b14	pepb14a6	IADREDEYK		2	1138.537841796875	1	b14.a1	1
b14	pepb14a7	IADREDEYKK		3	1266.6329345703125	1	b14.a1	1
b14	pepb14a8	IIVDVDESTISPEEQK		2	1801.906982421875	1	b14.a1	1
b14	pepb14a9	ISSWDQAETPGHTPSIR		3	1881.909423828125	1	b14.a1	1
b14	pepb14b10	IVDDIKDEAEQYR		2	1593.77587890625	1	b14.a1	1
b14	pepb14b11	QIVDTTVEIANK		2	1330.7216796875	1	b14.a1	1
b14	pepb14b12	SVNDQPSGNIPFIKPDDIQYFDK		3	2637.283447265625	1	b14.a1	1
b14	pepb14b13	TEIIPPFFK		2	1091.614013671875	1	b14.a1	1
b14	pepb14b14	THEDIEAQIR		2	1211.6019287109375	1	b14.a1	1
b14	pepb14b15	VGAAEIISR		2	915.5261840820312	1	b14.a1	1
b14	pepb14b16	VPEINVQNGVIK		2	1309.7479248046875	1	b14.a1	1
b14	pepb14b17	VQENCIDIVGR	C5:+57.02146	2	1302.6474609375	1	b14.a1	1
b14	pepb14b18	WDETPASQMGGSTPVITPGK		2	2058.98046875	1	b14.a1	1
b15	pepb15a1	DGQTPHDER		2	1054.455322265625	1	b15.a1	1
b15	pepb15a2	EIQEPDPTYEEK		2	1477.669677734375	1	b15.a1	1
b15	pepb15a3	HGATHVFASK		2	1054.5433349609375	1	b15.a1	1
b15	pepb15a4	IAFTEWIEPPK		2	1330.70458984375	1	b15.a1	1
b15	pepb15a5	IDEAESINDEEIEEK		2	1762.786865234375	1	b15.a1	1
b15	pepb15a6	IDGQTPHDER		2	1167.539306640625	1	b15.a1	1
b15	pepb15a7	IDSIVIQQGR		2	1128.6375732421875	1	b15.a1	1
b15	pepb15a8	IINIIMQIR		2	1113.681640625	1	b15.a1	1
b15	pepb15a9	IITQGFTNWNK		2	1321.6903076171875	1	b15.a1	1
b15	pepb15b10	IVDQNINK		2	943.5211181640625	1	b15.a1	1
b15	pepb15b11	KMDGAPDGR		2	946.4415283203125	1	b15.a1	1
b15	pepb15b12	NPEIPNAAQAQK		2	1280.6597900390625	1	b15.a1	1
b15	pepb15b13	QNIISVGDYR		2	1164.6011962890625	1	b15.a1	1
b15	pepb15b14	QTEIFAHFIQPAAQK	Q1:-17.02655	2	1711.8807373046875	1	b15.a1	1
b15	pepb15b15	SAPSKPAASIASGGSNSSNK		3	1817.899169921875	1	b15.a1	1
b15	pepb15b16	TEQEEDEEIITESSK		2	1766.7818603515625	1	b15.a1	1
b15	pepb15b17	VIDIIEDYCMWR	C9:+57.02146	2	1612.750244140625	1	b15.a1	1
b15	pepb15b18	VIIFSQMTR	M7:+15.99491	2	1110.5980224609375	1	b15.a1	1
b15	pepb15b19	YIVIDEAHR		2	1115.5848388671875	1	b15.a1	1
b16	pepb16a1	AEVIMNYHVGETVISIQK		3	2031.058349609375	1	b16.a1	1
b16	pepb16a2	DYIVVGSDSGR		2	1167.564453125	1	b16.a1	1
b16	pepb16a3	FIAVGIVDNTVR		2	1303.7373046875	1	b16.a1	1
b16	pepb16a4	FSNTGEDWYVIVGVAK		2	1784.8857421875	1	b16.a1	1
b16	pepb16a5	HGIEVSEMAVSEIPGNPNAVWTVR		3	2592.287841796875	1	b16.a1	1
b16	pepb16a6	HIANYISGIQTIGHR		3	1679.89794921875	1	b16.a1	1
b16	pepb16a7	IGAVFNQVAFPIQYTPR		2	1921.033447265625	1	b16.a1	1
b16	pepb16a8	IPPNTNDEVDEDPTGNK		2	1854.8355712890625	1	b16.a1	1
b16	pepb16a9	ITIETDEDMVTEIR	M9:+15.99491	2	1680.800048828125	1	b16.a1	1
b16	pepb16b10	MFIYNITIQR		2	1298.6929931640625	1	b16.a1	1
b16	pepb16b11	MFIYNITIQR	M1:+15.99491	2	1314.6878662109375	1	b16.a1	1
b16	pepb16b12	MQGQEAVIAMSSR		2	1407.6722412109375	1	b16.a1	1
b16	pepb16b13	NDIDDPER		2	973.422607421875	1	b16.a1	1
b16	pepb16b14	NENQIIIFADDTYPR		2	1808.8818359375	1	b16.a1	1
b16	pepb16b15	NFGDQPDIR		2	1061.50146484375	1	b16.a1	1
b16	pepb16b16	NVIDGDICEQFNSMEPNK	C8:+57.02146	2	2109.922119140625	1	b16.a1	1
b16	pepb16b17	NVSEEIDR		2	961.4589233398438	1	b16.a1	1
b16	pepb16b18	RNDIDDPER		2	1129.523681640625	1	b16.a1	1
b17	pepb17a1	AAGPSISHTSGGTQSK		2	1485.7296142578125	1	b17.a1	2
b17	pepb17a2	ATAFNEQVDK		2	1122.54296875	1	b17.a1	1
b17	pepb17a3	DKNEQAFEEVFQNANFR		3	2085.962890625	1	b17.a1	1
b17	pepb17a4	DSIVDIIGICK	C10:+57.02146	2	1232.656005859375	1	b17.a1	1
b17	pepb17a5	GWFDAEGQAIDGVSISDIK		2	2007.9661865234375	1	b17.a1	1
b17	pepb17a6	IFSIEIVDESGEIR		2	1606.8326416015625	1	b17.a1	1
b17	pepb17a7	IGNPVPYNEGIGQPQVAPPAPAASPAASSR		3	2913.48583984375	1	b17.a1	1
b17	pepb17a8	PQPQNGSSGMGSTVSK	M10:+15.99491	2	1577.7227783203125	1	b17.a1	1
b17	pepb17a9	SGGVGGSNTNWK		2	1163.54443359375	1	b17.a1	1
b17	pepb17b10	SISVISSSTIIANPDIPEAYK		2	2205.165283203125	1	b17.a1	1
b17	pepb17b11	VGQISEGAIAAIMQK	M13:+15.99491	2	1531.8153076171875	1	b17.a1	1
b17	pepb17b12	VVIIMEIEVIK	M5:+15.99491	2	1301.7752685546875	1	b17.a1	1
b17	pepb17b13	VVTATIWGEDADK		2	1404.7010498046875	1	b17.a1	1
b18	pepb18a1	ESPHEPDPEPYEPIPPK		3	1957.918212890625	1	b18.a1	1
b18	pepb18a2	GGDPFWDGPGDPMR		2	1503.632568359375	1	b18.a1	1
b18	pepb18a3	GIDSFINR		2	921.4793090820312	1	b18.a1	1
b18	pepb18a4	GIIQEIFINK		2	1174.6834716796875	1	b18.a1	1
b18	pepb18a5	HAFETAR		2	831.4111938476562	1	b18.a1	1
b18	pepb18a6	IASVIVSDWMAVIR	M10:+15.99491	2	1575.856689453125	1	b18.a1	1
b18	pepb18a7	IPPVIANIMGSMGAGK		2	1555.8338623046875	1	b18.a1	1
b18	pepb18a8	NASTVVVSDK		2	1019.5371704101562	1	b18.a1	1
b18	pepb18a9	PIVIPSPIVTPGSNSQER		2	1891.02880859375	1	b18.a1	1
b18	pepb18b10	PVESPGDPNQITR		2	1409.702392578125	1	b18.a1	1
b18	pepb18b11	QSNVAAPGDATPPAEK		2	1552.7606201171875	1	b18.a1	1
b18	pepb18b12	SSEDEEIRK		2	1092.5172119140625	1	b18.a1	1
b18	pepb18b13	STGIEIETPSIVPVK		2	1569.873779296875	1	b18.a1	1
b19	pepb19a1	AFINAIMR		2	935.5136108398438	1	b19.a1	1
b19	pepb19a2	AYVSIFMR		2	986.51318359375	1	b19.a1	1
b19	pepb19a3	EEEMGEEEEVER		2	1494.5904541015625	1	b19.a1	1
b19	pepb19a4	EEEMGEEEEVER	M4:+15.99491	2	1510.58544921875	1	b19.a1	1
b19	pepb19a5	FSWAQGTDTIIADEMGIGK		2	2039.9747314453125	1	b19.a1	1
b19	pepb19a6	GNFIEIK		2	820.456787109375	1	b19.a1	1
b19	pepb19a7	IDGGITGNMR	M9:+15.99491	2	1049.5047607421875	1	b19.a1	1
b19	pepb19a8	IIEQAIVIEEQIR		2	1553.8902587890625	1	b19.a1	1
b19	pepb19a9	SAIDITPIVVEDK		2	1399.768310546875	1	b19.a1	1
b19	pepb19b10	VVVEPPEGEEK		2	1211.6158447265625	1	b19.a1	1
b19	pepb19b11	WQDIQNDPR		2	1171.549560546875	1	b19.a1	1
b19	pepb19b12	YAIINEPFK		2	1094.5885009765625	1	b19.a1	1
b19	pepb19b13	YGMPPQDAFTTQWIVR		2	1909.927001953125	1	b19.a1	1
b20	pepb20a1	APVDFGYVGIDSIIEQMR		2	2010.0009765625	1	b20.a1	1
b20	pepb20a2	APVDFGYVGIDSIIEQMR	M17:+15.99491	2	2025.995361328125	1	b20.a1	1
b20	pepb20a3	HVDSISQR		2	941.4802856445312	1	b20.a1	1
b20	pepb20a4	IGDSSGPAIK		2	944.5051879882812	1	b20.a1	1
b20	pepb20a5	ITADIISNGIDVYPQK		2	1746.927734375	1	b20.a1	1
b20	pepb20a6	PAEAPTAPSPAQTIENSEPAPVSQIQSR		3	2873.427978515625	1	b20.a1	1
b20	pepb20a7	QVENAGAIGPSR		2	1198.617919921875	1	b20.a1	1
b20	pepb20a8	SFEVEEVETPNSTPPR		2	1817.8555908203125	1	b20.a1	1
b20	pepb20a9	SIRPIDIEFMK		3	1348.7298583984375	1	b20.a1	1
b20	pepb20b10	SQEATEAAPSCVGDMADTPR	C11:+57.02146	2	2092.89111328125	1	b20.a1	1
b20	pepb20b11	VPEVPTAPATDAAPK		2	1463.7745361328125	1	b20.a1	1
b20	pepb20b12	VVNIVPVIAK		2	1051.687744140625	1	b20.a1	1
b21	pepb21a1	ADTTSTVTPVPGQEK		2	1530.7650146484375	1	b21.a1	1
b21	pepb21a2	AIQDSAPDRPSPVER		3	1637.8245849609375	1	b21.a1	1
b21	pepb21a3	APIIVICEDHR	C7:+57.02146	3	1322.68896484375	1	b21.a1	1
b21	pepb21a4	EEDSYIFDIDNK		2	1487.654052734375	1	b21.a1	1
b21	pepb21a5	IAENGVSER		2	974.4906005859375	1	b21.a1	1
b21	pepb21a6	IIEAGEQIGFDYGER		2	1696.818115234375	1	b21.a1	1
b21	pepb21a7	KIPAPGADVK		2	995.5888061523438	1	b21.a1	1
b21	pepb21a8	NISDFGR		2	808.3952026367188	1	b21.a1	1
b21	pepb21a9	SITHSTVGSK		2	1016.5374755859375	1	b21.a1	1
b21	pepb21b10	SVVGIHAASK		2	968.5527954101562	1	b21.a1	1
b21	pepb21b11	VIIMIVDGIDPNFK		2	1573.8663330078125	1	b21.a1	1
b22	pepb22a1	AAVIIEQER		2	1028.5738525390625	1	b22.a1	1
b22	pepb22a2	FTVAEIK		2	807.4614868164062	1	b22.a1	1
b22	pepb22a3	GIEKPPFEIPDFIK		3	1629.88916015625	1	b22.a1	1
b22	pepb22a4	GPPPPPGDENR		2	1132.53857421875	1	b22.a1	1
b22	pepb22a5	IAEIGAPIQGNR		2	1238.685546875	1	b22.a1	1
b22	pepb22a6	IAQQQAAIIMQQEER		2	1756.9014892578125	1	b22.a1	1
b22	pepb22a7	SSIGQSASETEEDTVSVSK		2	1940.8935546875	1	b22.a1	1
b22	pepb22a8	TGIQEMR		2	834.4141845703125	1	b22.a1	1
b22	pepb22a9	VGEPVAISEEER		2	1314.654052734375	1	b22.a1	1
b22	pepb22b10	VPPPWIIAMQR		2	1307.729736328125	1	b22.a1	1
b22	pepb22b11	YGPPPSYPNIK		2	1232.63134765625	1	b22.a1	1
b23	pepb23a1	DIIPSPAGPVPSK		2	1277.71044921875	1	b23.a1	1
b23	pepb23a2	EKDIIPSPAGPVPSK		3	1534.8480224609375	1	b23.a1	1
b23	pepb23a3	EQGTGNSYTDTSGPK		2	1541.6717529296875	1	b23.a1	1
b23	pepb23a4	HNADAISDR		2	998.4653930664062	1	b23.a1	1
b23	pepb23a5	IESETPVDIASSMPSSR		2	1805.8590087890625	1	b23.a1	1
b23	pepb23a6	IESETPVDIASSMPSSR	M13:+15.99491	2	1821.8538818359375	1	b23.a1	1
b23	pepb23a7	NSYNNSQAPSPGIGSK		2	1620.76171875	1	b23.a1	1
b23	pepb23a8	NYSADHYIQEAK		2	1438.66015625	1	b23.a1	1
b23	pepb23a9	SPFPMYSETVDIIK		2	1626.808837890625	1	b23.a1	1
b23	pepb23b10	VSPASSVDSNIPSSQGYK		2	1822.8822021484375	1	b23.a1	1
b24	pepb24a1	HIDQEQQIK		2	1138.58544921875	1	b24.a1	1
b24	pepb24a2	IIDTNPEINQSDSQDSR		2	1931.89453125	1	b24.a1	1
b24	pepb24a3	IIYFADAEIIK		2	1295.7249755859375	1	b24.a1	1
b24	pepb24a4	IPDIFSVYFR		2	1256.6678466796875	1	b24.a1	1
b24	pepb24a5	IPDYSSIEIMR		2	1323.6617431640625	1	b24.a1	1
b24	pepb24a6	MADPESNQEAVNSSAAR	M1:+15.99491	2	1792.777099609375	1	b24.a1	1
b24	pepb24a7	NTAGAQPQDDSIGGR		2	1486.6884765625	1	b24.a1	1
b24	pepb24a8	SESPPAEIPSIR		2	1282.6641845703125	1	b24.a1	1
b24	pepb24a9	SNRPNNNPGGSIR	S1:+42.01057	2	1424.6993408203125	1	b24.a1	1
b24	pepb24b10	SSAVVVDAIPVFIEK		2	1573.884033203125	1	b24.a1	1
b25	pepb25a1	AIDIADMITR		2	1118.5877685546875	1	b25.a1	1
b25	pepb25a2	EDEQQQAIQDIASR		2	1630.76708984375	1	b25.a1	1
b25	pepb25a3	IQNEIDMVK		2	1089.561279296875	1	b25.a1	1
b25	pepb25a4	IYIPPSTPDFSR		2	1392.7161865234375	1	b25.a1	1
b25	pepb25a5	IYYPDFIVPDPK		2	1466.7569580078125	1	b25.a1	1
b25	pepb25a6	PNNSGEAPSSPTPK		2	1382.6551513671875	1	b25.a1	1
b25	pepb25a7	TGKPIPFGTIGVHK		3	1451.8372802734375	1	b25.a1	1
b25	pepb25a8	VIHNAQEVEK		2	1166.6168212890625	1	b25.a1	1
b25	pepb25a9	VIIDIFTGVR		2	1132.6728515625	1	b25.a1	1
b25	pepb25b10	VIQEGIEGIVIK		2	1297.77294921875	1	b25.a1	1
b26	pepb26a1	AQIAGYIYGVSPPDNPQVK		2	2017.039306640625	1	b26.a1	1
b26	pepb26a2	DINIQDEDWNEFNDINK		2	2121.936279296875	1	b26.a1	1
b26	pepb26a3	DVMDSTTTQK		2	1125.5096435546875	1	b26.a1	1
b26	pepb26a4	GPGNPVPGPIAPIPDYMSEEK		2	2165.05908203125	1	b26.a1	1
b26	pepb26a5	HDVNIGR		2	810.422119140625	1	b26.a1	1
b26	pepb26a6	IIIIAIER		2	940.619384765625	1	b26.a1	1
b26	pepb26a7	ISIIQIFR		2	989.6146850585938	1	b26.a1	1
b26	pepb26a8	ITIEDIEDSWDR		2	1491.6966552734375	1	b26.a1	1
b26	pepb26a9	VPGIPTPIENMIIR		2	1549.87744140625	1	b26.a1	1
b26	pepb26b10	YIQPWESEFIDSQR		2	1797.8447265625	1	b26.a1	1
b27	pepb27a1	ASAVSEISPR		2	1016.5374755859375	1	b27.a1	1
b27	pepb27a2	DSRPSQAAGDNQGDEAK		2	1745.7689208984375	1	b27.a1	1
b27	pepb27a3	EESAASGGAAYTK		2	1241.56494140625	1	b27.a1	1
b27	pepb27a4	EESTTGFDK		2	1013.442626953125	1	b27.a1	1
b27	pepb27a5	EQTFSGGTSQDTK		2	1385.618408203125	1	b27.a1	1
b27	pepb27a6	ESEFDDEPK		2	1095.4481201171875	1	b27.a1	1
b27	pepb27a7	GSFSDTGIGDGK		2	1140.5172119140625	1	b27.a1	1
b27	pepb27a8	SPIQSVVVR		2	984.5841064453125	1	b27.a1	1
b27	pepb27a9	WEGIVYAPPGK		2	1216.636474609375	1	b27.a1	1
b28	pepb28a1	ADIVWQPWEDIESSR		2	1830.8660888671875	1	b28.a1	1
b28	pepb28a2	AIIQDSAPQPAIPQVQIPFPR		3	2286.260986328125	1	b28.a1	1
b28	pepb28a3	ASQEANIITIAQK		2	1386.7591552734375	1	b28.a1	1
b28	pepb28a4	AVSTGDCGQVIR	C7:+57.02146	2	1262.6162109375	1	b28.a1	1
b28	pepb28a5	GGVIQSTR		2	817.453125	1	b28.a1	1
b28	pepb28a6	IIPVSVPVR		2	979.6303100585938	1	b28.a1	1
b28	pepb28a7	IPGTDAQAQAEDMNVK		2	1687.7960205078125	1	b28.a1	1
b28	pepb28a8	IPGTDAQAQAEDMNVK	M13:+15.99491	2	1703.7908935546875	1	b28.a1	1
b28	pepb28a9	SHESNAPGSAGGQASEKPR		3	1866.8692626953125	1	b28.a1	1
b29	pepb29a1	FIESIPEEEQQR		2	1504.7281494140625	1	b29.a1	1
b29	pepb29a2	FREDHPDIIQNAK		3	1582.7977294921875	1	b29.a1	1
b29	pepb29a3	FSQEIISNGEINHIPIK		3	1939.02880859375	1	b29.a1	1
b29	pepb29a4	MWNDISEK		2	1022.4616088867188	1	b29.a1	1
b29	pepb29a5	QIQEERPEISESEITR	Q1:-17.02655	2	1926.9407958984375	1	b29.a1	1
b29	pepb29a6	RPVSAMFIFSEEK		3	1540.7833251953125	1	b29.a1	1
b29	pepb29a7	SDIPEKPK		2	913.4993286132812	1	b29.a1	1
b29	pepb29a8	TPQQIWYTHEK		2	1430.7066650390625	1	b29.a1	1
b29	pepb29a9	WVEISNEVR		2	1131.5797119140625	1	b29.a1	1
b30	pepb30a1	ASIPFSVVGSNQIIEAK		2	1759.958984375	1	b30.a1	1
b30	pepb30a2	ITVVDTPGYGDAINCR	C15:+57.02146	2	1750.84326171875	1	b30.a1	1
b30	pepb30a3	MQEMIAR		2	878.4227294921875	1	b30.a1	1
b30	pepb30a4	QQPTQFINPETPGYVGFANIPNQVHR		3	2952.4755859375	1	b30.a1	1
b30	pepb30a5	STIINSIFITDIYPER		2	1881.99609375	1	b30.a1	1
b30	pepb30a6	SVVGSNQIIEAK		2	1244.6849365234375	1	b30.a1	1
b30	pepb30a7	TIISYIDEQFER		2	1513.753662109375	1	b30.a1	1
b30	pepb30a8	TMIITHMQDIQEVTQDIHYENFR		3	2862.35498046875	1	b30.a1	1
b30	pepb30a9	TVQIEASTVEIEER		2	1603.8177490234375	1	b30.a1	1
b31	pepb31a1	AFIPAIDSFGFETDIR		2	1798.9014892578125	1	b31.a1	1
b31	pepb31a2	IAVEPVNPSEIPK		2	1392.773681640625	1	b31.a1	1
b31	pepb31a3	IGEFFQTK		2	969.50439453125	1	b31.a1	1
b31	pepb31a4	IIAQVVGDVDTSIPR		2	1582.8802490234375	1	b31.a1	1
b31	pepb31a5	ITMIAEPIEK		2	1144.6285400390625	1	b31.a1	1
b31	pepb31a6	IYADTFGDINYQEFAK		2	1894.88623046875	1	b31.a1	1
b31	pepb31a7	SIWAFGPDATGPNIIVDDTIPSEVDK		3	2757.3623046875	1	b31.a1	1
b31	pepb31a8	VPAGNWVIIEGVDQPIVK		2	1934.074951171875	1	b31.a1	1
b31	pepb31a9	YDWDIIAAR		2	1122.558349609375	1	b31.a1	1
b32	pepb32a1	EVDATSPAPSTSSTVK		2	1576.7705078125	1	b32.a1	1
b32	pepb32a2	GEFTYYEIQDNTGK		2	1664.7442626953125	1	b32.a1	1
b32	pepb32a3	GIEVINDYHFR		3	1362.6805419921875	1	b32.a1	1
b32	pepb32a4	INQICSQTK	C5:+57.02146	2	1091.5517578125	1	b32.a1	1
b32	pepb32a5	ITTINCEEGDK	C6:+57.02146	2	1279.5838623046875	1	b32.a1	1
b32	pepb32a6	TEGAEATPGAQK		2	1159.5594482421875	1	b32.a1	1
b32	pepb32a7	TTIYEIQDDR		2	1253.6011962890625	1	b32.a1	1
b32	pepb32a8	VISTTKPFEYETPEMEK		3	2028.98388671875	1	b32.a1	1
b33	pepb33a1	DGEDIMDESVIK		2	1350.6097412109375	1	b33.a1	1
b33	pepb33a2	ESFESQFIADTER		2	1558.702392578125	1	b33.a1	1
b33	pepb33a3	ESTEFIQQNPVTEYMK		2	1943.9058837890625	1	b33.a1	1
b33	pepb33a4	FINNNAVTK		2	1020.5477294921875	1	b33.a1	1
b33	pepb33a5	FYTQQWEDYR		2	1435.6280517578125	1	b33.a1	1
b33	pepb33a6	IIIQAAIVR		2	996.6569213867188	1	b33.a1	1
b33	pepb33a7	IVHQNSASDDAEASMISK		3	1902.8865966796875	1	b33.a1	1
b33	pepb33a8	QIGIDQIWDDIR		2	1471.75439453125	1	b33.a1	1
b34	pepb34a1	EMINDGASWTIISTDK		2	1780.8426513671875	1	b34.a1	1
b34	pepb34a2	ERGDQTVIIIHAK		3	1479.8282470703125	1	b34.a1	1
b34	pepb34a3	IIQFQATPCPK	C9:+57.02146	2	1302.6878662109375	1	b34.a1	1
b34	pepb34a4	MFYGNSDDIGVFISK		2	1692.794189453125	1	b34.a1	1
b34	pepb34a5	MFYGNSDDIGVFISK	M1:+15.99491	2	1708.7890625	1	b34.a1	1
b34	pepb34a6	MYICISQER	C4:+57.02146	2	1199.55517578125	1	b34.a1	1
b34	pepb34a7	QTAIIDADDPVSQIHK		3	1750.8974609375	1	b34.a1	1
b34	pepb34a8	VWFGDVEAETMYR		2	1602.72607421875	1	b34.a1	1
b35	pepb35a1	DPNTYFIVGTAMVYPEEAEPK		2	2371.116943359375	1	b35.a1	1
b35	pepb35a2	EEQMDGTVTIK	M4:+15.99491	2	1266.588623046875	1	b35.a1	1
b35	pepb35a3	EMIGGEIIPR		2	1114.5928955078125	1	b35.a1	1
b35	pepb35a4	EMIGGEIIPR	M2:+15.99491	2	1130.5877685546875	1	b35.a1	1
b35	pepb35a5	IAVMEIFR		2	978.5444946289062	1	b35.a1	1
b35	pepb35a6	IEVQDTSGGTTAIRPSASTQAISSSVSSSK		3	2952.47607421875	1	b35.a1	1
b35	pepb35a7	IVVFQYSDGK		2	1155.6048583984375	1	b35.a1	1
b35	pepb35a8	KTEPATGFIDGDIIESFIDISRPK		3	2649.37744140625	1	b35.a1	1
b36	pepb36a1	GQDIEYIEIR		2	1235.6270751953125	1	b36.a1	1
b36	pepb36a2	IIEIDQEIIK		2	1213.704345703125	1	b36.a1	1
b36	pepb36a3	NHINNEIK		2	981.5115966796875	1	b36.a1	1
b36	pepb36a4	SEIIVEQGR		2	1030.55322265625	1	b36.a1	1
b36	pepb36a5	VAQETDVR		2	917.4691162109375	1	b36.a1	1
b36	pepb36a6	VIASIIIR		2	884.5932006835938	1	b36.a1	1
b36	pepb36a7	YEIQQIEGSSDR		2	1424.6656494140625	1	b36.a1	1
b37	pepb37a1	DVTNNVHYENYR		2	1523.687744140625	1	b37.a1	1
b37	pepb37a2	FEDYINAESR		2	1243.5594482421875	1	b37.a1	1
b37	pepb37a3	IYEFPETDDEEENK		2	1757.7392578125	1	b37.a1	1
b37	pepb37a4	NIEGYVGFANIPNQVYR		2	1953.982177734375	1	b37.a1	1
b37	pepb37a5	SPIAQMEEER	M6:+15.99491	2	1205.547119140625	1	b37.a1	1
b37	pepb37a6	STIINSIFITDIYSPEYPGPSHR		3	2607.309326171875	1	b37.a1	1
b37	pepb37a7	SVNSSTMVAQQK		2	1279.6314697265625	1	b37.a1	1
b38	pepb38a1	GFAFVQYVNER		2	1329.6590576171875	1	b38.a1	1
b38	pepb38a2	KSDVEAIFSK		2	1123.599853515625	1	b38.a1	1
b38	pepb38a3	MIAGQVIDINIAAEPK		2	1682.9150390625	1	b38.a1	1
b38	pepb38a4	MIAGQVIDINIAAEPK	M1:+15.99491	2	1698.909912109375	1	b38.a1	1
b38	pepb38a5	SAAEMYGSSFDIDYDFQR		2	2101.881103515625	1	b38.a1	1
b38	pepb38a6	VFIGNINTIVVK		2	1316.7940673828125	1	b38.a1	1
b38	pepb38a7	VPPPPPIAR		2	943.5728149414062	1	b38.a1	1
b39	pepb39a1	FIVFFYPEDVR		2	1431.7310791015625	1	b39.a1	1
b39	pepb39a2	IGSIIFQVASGDITK		2	1548.8636474609375	1	b39.a1	1
b39	pepb39a3	IIEVTNTIR		2	1058.620849609375	1	b39.a1	1
b39	pepb39a4	IIFNFVEQNMK		2	1382.714111328125	1	b39.a1	1
b39	pepb39a5	IPVDVVVNASNEDIK		2	1611.8592529296875	1	b39.a1	1
b39	pepb39a6	IQNPDIWNSYQAK		2	1576.77587890625	1	b39.a1	1
b39	pepb39a7	TDVVVNSVPIDIVISR		2	1725.9749755859375	1	b39.a1	1
b40	pepb40a1	GHEDDSYEAR		2	1178.4713134765625	1	b40.a1	1
b40	pepb40a2	IAASIWIWK		2	1087.6302490234375	1	b40.a1	1
b40	pepb40a3	PAAAATGPPPGNTSSTQK		2	1652.8243408203125	1	b40.a1	1
b40	pepb40a4	SDIASHFSNK		2	1105.5277099609375	1	b40.a1	1
b40	pepb40a5	SPSISQSQASR		2	1147.570556640625	1	b40.a1	1
b40	pepb40a6	YSIQSANASSISSGQIK		2	1740.876708984375	1	b40.a1	1
b41	pepb41a1	ISEGSQPAEEEEDQETPSR		2	2117.910888671875	1	b41.a1	1
b41	pepb41a2	KISVVSATK		2	932.577880859375	1	b41.a1	1
b41	pepb41a3	SQEQEVIER		2	1117.548828125	1	b41.a1	1
b41	pepb41a4	TGTIVEEAFWIDK		2	1508.7635498046875	1	b41.a1	1
b41	pepb41a5	TVTQVVPAEGQENGQR		2	1712.8565673828125	1	b41.a1	1
b41	pepb41a6	WGASTATTQK		2	1050.5218505859375	1	b41.a1	1
b42	pepb42a1	DDGSWEVIEGYR		2	1425.6285400390625	1	b42.a1	1
b42	pepb42a2	DIVHSGIAYTMER		3	1491.7264404296875	1	b42.a1	1
b42	pepb42a3	IIAEGANGPTTPEADK		2	1583.7916259765625	1	b42.a1	1
b42	pepb42a4	NINHVSYGR		2	1059.533447265625	1	b42.a1	1
b42	pepb42a5	YNIGIDIR		2	963.5261840820312	1	b42.a1	1
b42	pepb42a6	YSTDVSVDEVK		2	1241.5899658203125	1	b42.a1	1
b43	pepb43a1	ENSFGSPIEFR		2	1282.606689453125	1	b43.a1	1
b43	pepb43a2	PAVTETHQIAEINEK		3	1679.8603515625	1	b43.a1	1
b43	pepb43a3	SEEPAGQIISHISSEIK		3	1824.9342041015625	1	b43.a1	1
b43	pepb43a4	SGSSQEIDVKPSASPQER		3	1901.9202880859375	1	b43.a1	1
b43	pepb43a5	TAAAIAPASITSAR		2	1300.722412109375	1	b43.a1	1
b43	pepb43a6	TPAIPTAVNIADSR		2	1425.77001953125	1	b43.a1	1
b44	pepb44a1	EKPYFPIPEEYTFIQNVPIEDR		3	2724.35595703125	1	b44.a1	1
b44	pepb44a2	GYFEYIEENK		2	1291.58447265625	1	b44.a1	1
b44	pepb44a3	IIEQYKEESK		2	1266.657958984375	1	b44.a1	1
b44	pepb44a4	NFIIDQTNVSAAAQR		2	1647.8453369140625	1	b44.a1	1
b44	pepb44a5	SSGPTSIFAVTVAPPGAR		2	1714.9127197265625	1	b44.a1	1
b44	pepb44a6	TCNCETEDYGEK	C2:+57.02146 - C4:+57.02146	2	1505.55224609375	1	b44.a1	1
b45	pepb45a1	DTIGIFIR		2	934.5360717773438	1	b45.a1	1
b45	pepb45a2	EEEVTGPVIAPIFPQK		2	1753.9375	1	b45.a1	1
b45	pepb45a3	EGSASTEVIR		2	1048.52734375	1	b45.a1	1
b45	pepb45a4	NIEMTQEDVR		2	1234.57373046875	1	b45.a1	1
b45	pepb45a5	VEITITPDFQWDEK		2	1720.84326171875	1	b45.a1	1
b45	pepb45a6	YPPPTEIIDIQPIPVSAIR		2	2119.179931640625	1	b45.a1	1
b46	pepb46a1	DVGPTPMYPPTYIEPGIGR		2	2060.01611328125	1	b46.a1	1
b46	pepb46a2	MSGGSTMSSGGGNTNNSNSK		2	1874.7607421875	1	b46.a1	1
b46	pepb46a3	MVAPPAEPTR	M1:+15.99491	2	1084.5460205078125	1	b46.a1	1
b46	pepb46a4	SIFEGGATEIYYVIK		2	1689.873779296875	1	b46.a1	1
b46	pepb46a5	TYSISPR		2	823.4312744140625	1	b46.a1	1
b47	pepb47a1	DIMQAIIVR		2	1058.6031494140625	1	b47.a1	1
b47	pepb47a2	DIVIPTQAIPASPAIK		2	1633.9527587890625	1	b47.a1	1
b47	pepb47a3	IEEAVNR		2	830.4370727539062	1	b47.a1	1
b47	pepb47a4	KDENESSAPADGEGGSEIQPK		3	2144.958251953125	1	b47.a1	1
b47	pepb47a5	TISGAQDSEAAFAK		2	1395.675537109375	1	b47.a1	1
b48	pepb48a1	APQVIVIAPTR		2	1164.7103271484375	1	b48.a1	1
b48	pepb48a2	EAQEISQNSAIK		2	1317.6649169921875	1	b48.a1	1
b48	pepb48a3	SDAGIESDTAMK	M11:+15.99491	2	1240.53662109375	1	b48.a1	1
b48	pepb48a4	STYEQVDIIGK		2	1252.6424560546875	1	b48.a1	1
b48	pepb48a5	TFSFAIPIIEK		2	1265.71435546875	1	b48.a1	1
b49	pepb49a1	DFIIFTK		2	883.4927978515625	1	b49.a1	1
b49	pepb49a2	FDYVPTDTTPR		2	1311.6219482421875	1	b49.a1	1
b49	pepb49a3	PAPIVQQISPSIIPNSK		2	1789.022216796875	1	b49.a1	1
b49	pepb49a4	SVAVSDEEEVEEEAER		2	1806.7879638671875	1	b49.a1	1
b49	pepb49a5	TREPVTDNVEK		2	1287.654296875	1	b49.a1	1
b50	pepb50a1	GDGVTPPAGTAAPAPPPISQDVPGR		3	2325.183837890625	1	b50.a1	1
b50	pepb50a2	HSAEAIAIEQSR		2	1311.6656494140625	1	b50.a1	1
b50	pepb50a3	INSGGGISEEIGSAR		2	1446.71875	1	b50.a1	1
b50	pepb50a4	TPIMEAVVNNHIEVAR	M4:+15.99491	3	1808.9327392578125	1	b50.a1	1
b50	pepb50a5	VIIMIIDNIDPNFQSDQQSK		3	2318.170166015625	1	b50.a1	1
b51	pepb51a1	AAAQIIQSQAQQSGAQQTK		3	1957.01025390625	1	b51.a1	1
b51	pepb51a2	ITIVDTVGFGDQINK		2	1619.8642578125	1	b51.a1	1
b51	pepb51a3	ITIVSTVGFGDQINK		2	1591.869384765625	1	b51.a2	1
b51	pepb51a4	STIMDTIFNTK		2	1270.63525390625	2	b51.a1 b51.a2	1
b51	pepb51a5	TAAEIIQSQGSQAGGSQTIK		2	1975.009521484375	1	b51.a2	1
b52	pepb52a1	IAQGVSGSIQDK		2	1202.637939453125	1	b52.a1	1
b52	pepb52a2	IEIVVAPAGVTIK		2	1309.8094482421875	1	b52.a1	1
b52	pepb52a3	IPIVNDCDEIVAIIAR	C7:+57.02146	2	1810.9736328125	1	b52.a1	1
b52	pepb52a4	NIIDAGVDGIR		2	1142.6168212890625	1	b52.a1	1
b52	pepb52a5	YPHIQVIGGNVVTAAQAK		3	1866.0235595703125	1	b52.a1	1
b53	pepb53a1	NPVTIFSIATNEMWR		2	1778.8897705078125	1	b53.a1	1
b53	pepb53a2	NPVTIFSIATNEMWR	M13:+15.99491	2	1794.884765625	1	b53.a1	1
b53	pepb53a3	QATTIIADNIIFISDQTK		2	1992.065185546875	1	b53.a1	1
b53	pepb53a4	SGDSEVYQIGDVSQK		2	1611.7501220703125	1	b53.a1	1
b53	pepb53a5	VGQDPVIR		2	883.5	1	b53.a1	1
b54	pepb54a1	FFIGQFSDDR		2	1231.5745849609375	1	b54.a1	1
b54	pepb54a2	GTQTYSVIEGDPSENYSK		2	1974.89306640625	1	b54.a1	1
b54	pepb54a3	ISDGIGVMIPQVIK		2	1469.8399658203125	1	b54.a1	1
b54	pepb54a4	PVIIIPEDTPPFIEIK		2	1821.041259765625	1	b54.a1	1
b54	pepb54a5	YQIEIPENFTTR		2	1510.754150390625	1	b54.a1	1
b55	pepb55a1	ANPTQINTVEFIWDPAK		2	1943.986572265625	1	b55.a1	1
b55	pepb55a2	IFTNFSGADIIK		2	1325.71044921875	1	b55.a1	1
b55	pepb55a3	IHDETITYINQGQSYEIR		3	2180.062255859375	1	b55.a1	1
b55	pepb55a4	IIDIDIPMSVGIIDPR		2	1766.9725341796875	1	b55.a1	1
b55	pepb55a5	IIDIDIPMSVGIIDPR	M8:+15.99491	2	1782.9674072265625	1	b55.a1	1
b56	pepb56a1	GGEDTNDIQQK		2	1204.5445556640625	1	b56.a1	1
b56	pepb56a2	PGKPGAGPAQVPR		3	1231.6910400390625	1	b56.a1	1
b56	pepb56a3	RPIQEDR		2	913.4854125976562	1	b56.a1	1
b56	pepb56a4	SAGGEPGPEAGR		2	1084.502197265625	1	b56.a1	1
b57	pepb57a1	AIIGQEGDPDIK		2	1255.6533203125	1	b57.a1	1
b57	pepb57a2	EGPSGSGDSQISASSR		2	1521.677978515625	1	b57.a1	1
b57	pepb57a3	IPTGAQQH		2	851.4373779296875	1	b57.a1	1
b57	pepb57a4	VIAIGDEK		2	844.4779052734375	1	b57.a1	1
b58	pepb58a1	DAVTYTEHAK		2	1134.54296875	1	b58.a1	1
b58	pepb58a2	DNIQGITKPAIR		3	1325.7540283203125	1	b58.a1	1
b58	pepb58a3	ISGIIYEETR		2	1180.621337890625	1	b58.a1	1
b58	pepb58a4	TVTAMDVVYAIK		2	1310.702880859375	1	b58.a1	1
b59	pepb59a1	GDSVIVVIR		2	957.5731811523438	1	b59.a1	1
b59	pepb59a2	NNTQVIINCR	C9:+57.02146	2	1231.62158203125	1	b59.a1	1
b59	pepb59a3	REEEEFNTGPISVITQSVK		3	2163.09326171875	1	b59.a1	1
b59	pepb59a4	SEMTPEEIQK	M3:+15.99491	2	1207.551513671875	1	b59.a1	1
b60	pepb60a1	APTNIVYK		2	905.509521484375	1	b60.a1	1
b60	pepb60a2	IDDMTAAPMDVR	M4:+15.99491	2	1350.6031494140625	1	b60.a1	1
b60	pepb60a3	PEGINFQDIK		2	1160.594970703125	1	b60.a1	1
b60	pepb60a4	QAVDFISNEGHIYSTVDDDHFK	Q1:-17.02655	3	2520.1318359375	1	b60.a1	1
b61	pepb61a1	IIASANIEEVTMK		2	1418.75634765625	1	b61.a1	1
b61	pepb61a2	ITMQVSSIQR		2	1162.625244140625	1	b61.a1	1
b61	pepb61a3	NVGQFSGFPFEK		2	1356.65869140625	1	b61.a1	1
b61	pepb61a4	VYENYPTYDITER		2	1662.7650146484375	1	b61.a1	1
b62	pepb62a1	GIIQSGQIPGR		2	1125.637939453125	1	b62.a1	1
b62	pepb62a2	ITAEIIEQAAQYTNAVR		2	1890.992431640625	1	b62.a1	1
b62	pepb62a3	KIDGFPIIR		2	1058.6361083984375	1	b62.a1	1
b62	pepb62a4	TFNPGAGIPTDK		2	1217.616455078125	1	b62.a1	1
b63	pepb63a1	ASWPSVQQGIQQSFIHTIDSYR		3	2548.25830078125	1	b63.a1	1
b63	pepb63a2	FNPINTNQFYASSMEGTTR		2	2177.992431640625	1	b63.a1	1
b63	pepb63a3	GGDIMIWNFGIK		2	1350.6878662109375	1	b63.a1	1
b63	pepb63a4	GIGAGGSITGIK		2	1030.589599609375	1	b63.a1	1
b64	pepb64a1	DREEDEEDAYER		2	1555.61474609375	1	b64.a1	1
b64	pepb64a2	FEDEDSDDVPR		2	1323.5340576171875	1	b64.a1	1
b64	pepb64a3	IGASNSPGQPNSVK		2	1355.6917724609375	1	b64.a1	1
b65	pepb65a1	NSPNNISGISNPPGTPR		2	1721.8570556640625	1	b65.a2	1
b65	pepb65a2	SAQTFISEIR		2	1151.60595703125	2	b65.a1 b65.a2	1
b65	pepb65a3	SNSSAVPSDSQAR		2	1305.6033935546875	1	b65.a1	1
b66	pepb66a1	AGFAGDDAPR		2	976.44873046875	1	b66.a1	1
b66	pepb66a2	AVFPSIVGR		2	945.5521240234375	1	b66.a1	1
b66	pepb66a3	GYSFTTTAER		2	1132.52734375	1	b66.a1	1
b67	pepb67a1	ATIEDIIFK		2	1049.5882568359375	1	b67.a1	1
b67	pepb67a2	HIYVVVDGSR		2	1144.6114501953125	1	b67.a1	1
b67	pepb67a3	ITEISGNPR		2	986.5269775390625	1	b67.a1	1
b68	pepb68a1	DSPFGISFVR		2	1124.5738525390625	1	b68.a1	1
b68	pepb68a2	TPATAPVPAR		2	980.5527954101562	1	b68.a1	1
b68	pepb68a3	YSQVIGIGGR		2	1049.57421875	1	b68.a1	1
b69	pepb69a1	DGIDDESYGQIFKPIISK		3	2025.0179443359375	1	b69.a1	1
b69	pepb69a2	YHSDEYIK		2	1054.484375	1	b69.a1	1
b69	pepb69a3	YYAVNFPMR		2	1160.55615234375	1	b69.a1	1
b70	pepb70a1	APGCVISNPDQK	C4:+57.02146	2	1285.620849609375	1	b70.a1	1
b70	pepb70a2	EIDIYIAYFVR		2	1401.74169921875	1	b70.a1	1
b70	pepb70a3	SPFNSPSPQDSPR		2	1415.6553955078125	1	b70.a1	1
b71	pepb71a1	FATHAAAISVR		2	1143.6273193359375	1	b71.a1	1
b71	pepb71a2	PVIVEPIEQIDDEDGIPEK		2	2135.07568359375	1	b71.a1	1
b71	pepb71a3	YGEPGEVFINK		2	1252.621337890625	1	b71.a1	1
b72	pepb72a1	EVQAVSNISGQGK		2	1316.680908203125	1	b72.a1	1
b72	pepb72a2	FGITESDWYR		2	1273.585205078125	1	b72.a1	1
b72	pepb72a3	QIDPITIYGIR		2	1288.7264404296875	1	b72.a1	1
b73	pepb73a1	ESTIHIVIR		2	1067.6212158203125	1	b73.a1	1
b73	pepb73a2	TITIEVEPSDTIENVK		2	1787.927978515625	1	b73.a1	2
b74	pepb74a1	IQGQIEQGDDTAAER		2	1630.76708984375	1	b74.a1	1
b74	pepb74a2	STIIIIITGK		2	1058.682373046875	1	b74.a1	1
b74	pepb74a3	TFFEEIAVEDK		2	1327.6419677734375	1	b74.a1	1
b75	pepb75a1	DAGTIAGINVIR		2	1199.6746826171875	1	b75.a1	1
b75	pepb75a2	IINEPTAAAIAYGIDK		2	1659.8956298828125	1	b75.a1	1
b75	pepb75a3	NQVAMNPTNTVFDAK		2	1649.7960205078125	1	b75.a1	1
b76	pepb76a1	APSYIEISSMR		2	1253.619873046875	1	b76.a1	1
b76	pepb76a2	DQSAVVVQGIPEGVAFK		2	1743.927978515625	1	b76.a1	1
b76	pepb76a3	SPTWFGIPR		2	1060.557861328125	1	b76.a1	1
b77	pepb77a1	DVFIAWVASR		2	1163.6212158203125	1	b77.a1	1
b77	pepb77a2	INIQQQPPPIQIK		2	1516.885009765625	1	b77.a1	1
b77	pepb77a3	IVASMWDSIGEEQK		2	1592.762939453125	1	b77.a1	1
b78	pepb78a1	AAEAADIGIGAAVPVEIR	A1:+42.01057	2	1764.949462890625	1	b78.a1	1
b78	pepb78a2	IYQVIDFR		2	1053.5732421875	1	b78.a1	1
b78	pepb78a3	STYNYSIPITVK		2	1385.7314453125	1	b78.a1	1
b79	pepb79a1	IISGGHDNR		2	968.4912109375	1	b79.a1	1
b79	pepb79a2	SGGNEVSIEER		2	1176.549560546875	1	b79.a1	1
b80	pepb80a1	GCSHPGGSADGPAK	C2:+57.02146	2	1297.5594482421875	1	b80.a1	1
b80	pepb80a2	REEEEEDAFEDEKPPK		3	1976.8724365234375	1	b80.a1	1
b81	pepb81a1	ADTGIETSTR		2	1050.506591796875	1	b81.a1	1
b81	pepb81a2	HIDAIEDK		2	940.473876953125	1	b81.a1	1
b82	pepb82a1	SAQNIASR		2	846.4431762695312	1	b82.a1	1
b82	pepb82a2	SVEGYYQESGR		2	1274.565185546875	1	b82.a1	1
b83	pepb83a1	AAIAEAIR		2	814.4785766601562	1	b83.a1	1
b83	pepb83a2	VASGQTAGVDK		2	1032.5323486328125	1	b83.a1	1
b84	pepb84a1	ETANAIVSQQTPQR		2	1542.7874755859375	1	b84.a1	1
b84	pepb84a2	TVAQSQQIETNSQR		2	1589.7882080078125	1	b84.a1	1
b85	pepb85a1	GAVIAQGQGDGTVSK		2	1387.718017578125	1	b85.a1	1
b85	pepb85a2	GVKRTAEVPVSEASGQ		2	1614.844970703125	1	b85.a1	1
b86	pepb86a1	EEQQQIIQK		2	1143.6009521484375	1	b86.a1	1
b86	pepb86a2	HYEDEEDDEEDAPGNDPQEAVPSAAGK		3	2914.177490234375	1	b86.a1	1
b87	pepb87a1	EDSGSVPSTGPSQGTPISIK		2	1943.9560546875	1	b87.a1	1
b87	pepb87a2	TEEEGVGCGGAGR	C8:+57.02146	2	1278.538330078125	1	b87.a1	1
b88	pepb88a1	EVQSAISTAAADDSK		2	1492.7130126953125	1	b88.a1	1
b88	pepb88a2	NSQIFAASQK		2	1093.5640869140625	1	b88.a1	1
b89	pepb89a1	ITDQTIIYIR		2	1235.6998291015625	1	b89.a1	1
b89	pepb89a2	SSPGAGPSDHHSASR		2	1449.64697265625	1	b89.a1	1
b90	pepb90a1	STTSETAPQPGSAVQGAH		2	1725.8043212890625	1	b90.a1	1
b90	pepb90a2	TIIEEIK		2	845.498291015625	1	b90.a1	1
b91	pepb91a1	IIASTIVHSVK		2	1167.7099609375	1	b91.a1	1
b91	pepb91a2	SSFYPDGGDQETAK		2	1501.6446533203125	1	b91.a1	1
b92	pepb92a1	TAQEVETYR		2	1096.52734375	1	b92.a1	1
b92	pepb92a2	WNIDEIPK		2	1014.52587890625	1	b92.a1	1
b93	pepb93a1	KPEKPIFSSASPQDSSPR		3	1957.9981689453125	1	b93.a1	1
b93	pepb93a2	NPPGYIEDSFVK		2	1365.6689453125	1	b93.a1	1
b94	pepb94a1	HINDSAPEVR		2	1137.5650634765625	1	b94.a1	1
b94	pepb94a2	IDDIFEPVIIPEPK		2	1624.8836669921875	1	b94.a1	1
b95	pepb95a1	GGIQEIIGIIK		2	1140.6990966796875	1	b95.a1	1
b95	pepb95a2	TIIGQQGDQSCANK	C11:+57.02146	2	1519.7174072265625	1	b95.a1	1
b96	pepb96a1	IAVNMVPFPR		2	1143.6346435546875	1	b96.a1	1
b96	pepb96a2	ISVYYNEATGGK		2	1301.6375732421875	1	b96.a1	1
b97	pepb97a1	DIAASDDYR		2	1025.453857421875	1	b97.a1	1
b97	pepb97a2	SFVIPSWMVEK		2	1322.681640625	1	b97.a1	1
b98	pepb98a1	AQEESTGIISGIR		2	1360.7071533203125	1	b98.a1	1
b98	pepb98a2	FPNMVVAQVTR		2	1261.672607421875	1	b98.a1	1
b99	pepb99a1	AIISASPEVVVAVGFPGAGK		2	1869.0484619140625	1	b99.a1	1
b99	pepb99a2	DTIGSWQR		2	962.4694213867188	1	b99.a1	1
c100	pepc100a1	AIQIEVDR		2	943.5211181640625	1	c100.a1	1
c100	pepc100a2	EIWEIIGIPEDQR		2	1597.822509765625	1	c100.a1	1
c101	pepc101a1	GENIVSMTVEGPPPK		2	1554.7835693359375	1	c101.a1	1
c101	pepc101a2	VIGIVIIR		2	882.6138916015625	1	c101.a1	1
c102	pepc102a1	AHQVVEDGYEFFAK		2	1639.7755126953125	1	c102.a1	1
c102	pepc102a2	YPENFFIIR		2	1198.6258544921875	1	c102.a1	1
c103	pepc103a1	IIHDFPQFYPIGIVQHD		3	2039.0389404296875	1	c103.a1	1
c103	pepc103a2	MFIISDGEGK		2	1096.53466796875	1	c103.a1	1
c104	pepc104a1	GTAYVVYEDIFDAK		2	1590.76904296875	1	c104.a1	1
c104	pepc104a2	ITAEEMYDIFGK		2	1416.6719970703125	1	c104.a1	1
c105	pepc105a1	SNIGSVVIQIK		2	1157.6893310546875	1	c105.a1	1
c105	pepc105a2	TIATDIIMGVIK		2	1274.7392578125	1	c105.a1	1

## Sheet: spectra
MS Sample :	DaPR130924_VB112_O1936.m
Group ID	Peptide ID	Sample	Scan	Rt (minutes)	Sequence (top)	Modifs (top)	Number of subgroups	Sub-groups Ids	Best E-value	Best hyperscore	Charge	MH+ Obs	MH+ theo	DeltaMH+	Delta-ppm
a1	pepa1c232	DaPR130924_VB112_O1936.m	1051	12.5	TQEGSLSAR		1	a1.a1	0.00989999994635582	27.899999618530273	2	948.4761962890625	948.4749145507812	0.0013000000035390258	1.3706213876565567
a1	pepa1a8	DaPR130924_VB112_O1936.m	1090	12.649999618530273	APPCEYK	C4:+57.02146	1	a1.a1	0.0015999999595806003	29.600000381469727	2	864.3931884765625	864.3923950195312	6.99999975040555E-4	0.8098173689100286
a1	pepa1b80	DaPR130924_VB112_O1936.m	1244	13.40999984741211	GIAPGDER		1	a1.a1	0.01600000075995922	27.200000762939453	2	814.406982421875	814.4058227539062	0.0012000000569969416	1.4734669417504307
a1	pepa1b42	DaPR130924_VB112_O1936.m	1245	13.40999984741211	DQAVAVQH		1	a1.a1	0.0010999999940395355	38.79999923706055	2	867.432861328125	867.4323120117188	5.000000237487257E-4	0.5764138790139637
a1	pepa1c221	DaPR130924_VB112_O1936.m	1253	13.449999809265137	SMEEDPQTSR		1	a1.a1	0.002099999925121665	41.599998474121094	2	1179.49560546875	1179.4951171875	6.000000284984708E-4	0.5086922529439272
a1	pepa1b22	DaPR130924_VB112_O1936.m	1387	14.029999732971191	CFGTGAAGNR	C1:+57.02146	1	a1.a1	0.0012000000569969416	32.5	2	1010.4484252929688	1010.4476928710938	7.999999797903001E-4	0.791728246236254
a1	pepa1b29	DaPR130924_VB112_O1936.m	1513	14.609999656677246	DEVLANR		1	a1.a1	0.002899999963119626	37.099998474121094	2	816.4243774414062	816.42138671875	0.002899999963119626	3.552087206797598
a1	pepa1c156	DaPR130924_VB112_O1936.m	1776	15.699999809265137	KQNNFSLAMK	M9:+15.99491	1	a1.a1	0.04100000113248825	29.200000762939453	2	1196.6094970703125	1196.609619140625	-9.999999747378752E-5	-0.08356944142368253
a1	pepa1c156	DaPR130924_VB112_O1936.m	1588	14.899999618530273	KQNNFSLAMK	M9:+15.99491	1	a1.a1	0.009999999776482582	25.5	2	1196.6151123046875	1196.609619140625	0.005499999970197678	4.596319369509699
a1	pepa1c208	DaPR130924_VB112_O1936.m	1604	14.979999542236328	QYDEALNK		1	a1.a1	0.04699999839067459	18.100000381469727	2	980.469482421875	980.4688110351562	6.99999975040555E-4	0.71394415320719
a1	pepa1b98	DaPR130924_VB112_O1936.m	1668	15.229999542236328	HVMQPYYK		1	a1.a1	0.010999999940395355	32.400001525878906	2	1065.521484375	1065.51904296875	0.0024999999441206455	2.346274297599735
a1	pepa1b98	DaPR130924_VB112_O1936.m	1810	15.850000381469727	HVMQPYYK		1	a1.a1	2.300000051036477E-5	29.5	2	1065.521728515625	1065.51904296875	0.0027000000700354576	2.533976363775457
a1	pepa1c220	DaPR130924_VB112_O1936.m	1747	15.600000381469727	SKDFVQVMR	M8:+15.99491	1	a1.a1	1.500000071246177E-4	40.400001525878906	2	1125.5714111328125	1125.572509765625	-0.0010999999940395355	-0.9772804368406134
a1	pepa1b34	DaPR130924_VB112_O1936.m	1771	15.680000305175781	DLCNTHLMR	C3:+57.02146 - M8:+15.99491	1	a1.a1	0.003800000064074993	32.0	2	1175.5325927734375	1175.530029296875	0.0026000000070780516	2.21176825966173
a1	pepa1c207	DaPR130924_VB112_O1936.m	1816	15.859999656677246	QVSNMVAK	M5:+15.99491 - Q1:-17.02655	1	a1.a1	0.010999999940395355	34.0	2	875.4307861328125	875.4295043945312	0.0012000000569969416	1.370755784415664
a1	pepa1b96	DaPR130924_VB112_O1936.m	1947	16.329999923706055	HNLEIIK		1	a1.a1	0.010999999940395355	35.599998474121094	2	866.5106811523438	866.5098876953125	7.999999797903001E-4	0.923243913486191
a1	pepa1c100	DaPR130924_VB112_O1936.m	1952	16.350000381469727	LAAVVSACK	C8:+57.02146	1	a1.a1	0.0038999998942017555	45.099998474121094	2	918.5089721679688	918.5081176757812	7.999999797903001E-4	0.8709775824460241
a1	pepa1b51	DaPR130924_VB112_O1936.m	1988	16.459999084472656	EHPFLVK	E1:-18.01056	1	a1.a1	0.03999999910593033	27.299999237060547	2	851.4791259765625	851.477783203125	0.0013000000035390258	1.526757396591877
a1	pepa1c176	DaPR130924_VB112_O1936.m	2187	17.18000030517578	MYAALGDPK	M1:+15.99491	1	a1.a1	0.02800000086426735	33.900001525878906	2	981.474853515625	981.4713745117188	0.0034000000450760126	3.464186662364463
a1	pepa1c176	DaPR130924_VB112_O1936.m	2046	16.65999984741211	MYAALGDPK	M1:+15.99491	1	a1.a1	0.0017000000225380063	37.5	2	981.4713134765625	981.4713745117188	-9.999999747378752E-5	-0.1018878390860227
a1	pepa1b83	DaPR130924_VB112_O1936.m	2052	16.68000030517578	GILAQDSACSQR	C9:+57.02146	1	a1.a1	2.2000000043931323E-8	61.20000076293945	2	1305.628173828125	1305.6219482421875	0.006200000178068876	4.748694816609196
a1	pepa1b83	DaPR130924_VB112_O1936.m	2058	16.700000762939453	GILAQDSACSQR	C9:+57.02146	1	a1.a1	3.2000000427245823E-9	61.099998474121094	2	1305.6126708984375	1305.6219482421875	-0.00930000003427267	-7.123042046584498
a1	pepa1b77	DaPR130924_VB112_O1936.m	2070	16.75	FWSHETR		1	a1.a1	0.008299999870359898	30.399999618530273	2	962.4498291015625	962.4483032226562	0.001500000013038516	1.5585252818420738
a1	pepa1b74	DaPR130924_VB112_O1936.m	2077	16.760000228881836	FNNYVDCMK	C7:+57.02146 - M8:+15.99491	1	a1.a1	1.9999999494757503E-4	42.099998474121094	2	1206.49169921875	1206.4921875	-5.000000237487257E-4	-0.41442458470020194
a1	pepa1c104	DaPR130924_VB112_O1936.m	2087	16.799999237060547	ICSKPVVLPK	C2:+57.02146	1	a1.a1	0.008700000122189522	33.599998474121094	2	1140.683837890625	1140.6812744140625	0.0024999999441206455	2.1916726435303575
a1	pepa1c166	DaPR130924_VB112_O1936.m	2134	16.959999084472656	MKQDAQVVLYR	M1:+15.99491	1	a1.a1	4.199999966658652E-5	42.79999923706055	3	1366.7158203125	1366.7152099609375	6.99999975040555E-4	0.5121769114287986
a1	pepa1c101	DaPR130924_VB112_O1936.m	2195	17.209999084472656	LACDVDQVTR	C3:+57.02146	1	a1.a1	0.00430000014603138	55.5	2	1176.569091796875	1176.5682373046875	0.0010000000474974513	0.8499294947722513
a1	pepa1c112	DaPR130924_VB112_O1936.m	2220	17.280000686645508	LGSLGGQINK		1	a1.a1	6.199999916134402E-5	44.599998474121094	2	986.5635986328125	986.5632934570312	1.9999999494757503E-4	0.20272393699825586
a1	pepa1c255	DaPR130924_VB112_O1936.m	2239	17.350000381469727	WCAHTNVELK	C2:+57.02146	1	a1.a1	0.02199999988079071	32.29999923706055	2	1257.608154296875	1257.6048583984375	0.0032999999821186066	2.624035650053995
a1	pepa1c155	DaPR130924_VB112_O1936.m	2260	17.40999984741211	KQNNFSLAMK		1	a1.a1	1.9999999494757503E-5	48.900001525878906	2	1180.615966796875	1180.61474609375	0.0013000000035390258	1.1011212657137146
a1	pepa1b14	DaPR130924_VB112_O1936.m	2301	17.559999465942383	ATQQQHDFTLTQTADGR		1	a1.a1	4.199999921183917E-7	55.79999923706055	2	1917.9091796875	1917.9053955078125	0.0038999998942017555	2.033468336517785
a1	pepa1b14	DaPR130924_VB112_O1936.m	2281	17.479999542236328	ATQQQHDFTLTQTADGR		1	a1.a1	0.014000000432133675	45.79999923706055	3	1917.9180908203125	1917.905029296875	0.013000000268220901	6.778229406378294
a1	pepa1b10	DaPR130924_VB112_O1936.m	2459	18.079999923706055	AQEPESGLSEETQVK		1	a1.a1	2.499999936844688E-6	57.099998474121094	2	1631.77685546875	1631.7762451171875	6.000000284984708E-4	0.36769748934259133
a1	pepa1b10	DaPR130924_VB112_O1936.m	2304	17.559999465942383	AQEPESGLSEETQVK		1	a1.a1	2.7999999541172826E-10	72.69999694824219	2	1631.78076171875	1631.7762451171875	0.0044999998062849045	2.7577309203699882
a1	pepa1b33	DaPR130924_VB112_O1936.m	2312	17.600000381469727	DLCNTHLMR	C3:+57.02146	1	a1.a1	0.0015999999595806003	44.29999923706055	2	1159.5355224609375	1159.53515625	5.000000237487257E-4	0.43120729979913075
a1	pepa1c157	DaPR130924_VB112_O1936.m	2326	17.649999618530273	KSLNSIEFR		1	a1.a1	0.004399999976158142	32.400001525878906	2	1093.601806640625	1093.6004638671875	0.00139999995008111	1.2801749782826841
a1	pepa1b23	DaPR130924_VB112_O1936.m	2331	17.65999984741211	CGAALAGHQLIR	C1:+57.02146	1	a1.a1	1.0999999631167157E-6	55.5	2	1266.676513671875	1266.6739501953125	0.0026000000070780516	2.0526197816550575
a1	pepa1b23	DaPR130924_VB112_O1936.m	2330	17.65999984741211	CGAALAGHQLIR	C1:+57.02146	1	a1.a1	4.399999852466863E-6	48.29999923706055	3	1266.6751708984375	1266.6739501953125	0.0012000000569969416	0.9473630185667825
a1	pepa1b76	DaPR130924_VB112_O1936.m	2332	17.65999984741211	FVETQASQGTLQTR		1	a1.a1	1.1999999952050366E-11	80.69999694824219	2	1565.7952880859375	1565.792236328125	0.003100000089034438	1.9798284964703368
a1	pepa1c219	DaPR130924_VB112_O1936.m	2350	17.729999542236328	SKDFVQVMR		1	a1.a1	0.03099999949336052	41.400001525878906	2	1109.5787353515625	1109.57763671875	0.0012000000569969416	1.0814926484509813
a1	pepa1c240	DaPR130924_VB112_O1936.m	2351	17.729999542236328	TYSVVPMTSR	M7:+15.99491	1	a1.a1	2.899999963119626E-4	33.79999923706055	2	1156.5687255859375	1156.567138671875	0.0017000000225380063	1.4698671315269891
a1	pepa1c165	DaPR130924_VB112_O1936.m	2366	17.780000686645508	MKQDAQVVLYR		1	a1.a1	1.3000000080864993E-6	60.900001525878906	2	1350.7181396484375	1350.7203369140625	-0.002099999925121665	-1.5547259249234762
a1	pepa1a4	DaPR130924_VB112_O1936.m	2377	17.809999465942383	AFGGLCER	C6:+57.02146	1	a1.a1	0.014000000432133675	34.29999923706055	2	909.4259643554688	909.4251098632812	7.999999797903001E-4	0.8796765903138175
a1	pepa1b92	DaPR130924_VB112_O1936.m	2452	18.059999465942383	HDVGAYMLMYK	M7:+15.99491 - M9:+15.99491	1	a1.a1	0.014999999664723873	33.099998474121094	2	1359.608154296875	1359.6075439453125	6.000000284984708E-4	0.4413038388691116
a1	pepa1c175	DaPR130924_VB112_O1936.m	2467	18.100000381469727	MYAALGDPK		1	a1.a1	0.00279999990016222	40.099998474121094	2	965.4774780273438	965.4765014648438	0.0010000000474974513	1.0357580386267586
a1	pepa1c256	DaPR130924_VB112_O1936.m	2476	18.1299991607666	WLLAHCGR	C6:+57.02146	1	a1.a1	0.007799999788403511	40.20000076293945	2	1012.5164794921875	1012.5150146484375	0.001500000013038516	1.4814595253773513
a1	pepa1c217	DaPR130924_VB112_O1936.m	2621	18.649999618530273	SLGPPQGEEDSVPR		1	a1.a1	9.999999747378752E-6	67.0999984741211	2	1467.7088623046875	1467.707763671875	0.0010999999940395355	0.7494679944238919
a1	pepa1c217	DaPR130924_VB112_O1936.m	2479	18.1299991607666	SLGPPQGEEDSVPR		1	a1.a1	1.6000000186977559E-6	63.900001525878906	2	1467.71240234375	1467.707763671875	0.004600000102072954	3.134138972301126
a1	pepa1b31	DaPR130924_VB112_O1936.m	2512	18.25	DFVQVMR	M6:+15.99491	1	a1.a1	0.0066999997943639755	35.099998474121094	2	910.4473876953125	910.4454956054688	0.0017999999690800905	1.977054066133905
a1	pepa1c197	DaPR130924_VB112_O1936.m	2520	18.280000686645508	QGNLSSQVPLK		1	a1.a1	0.024000000208616257	22.899999618530273	2	1170.649169921875	1170.6480712890625	0.0010999999940395355	0.9396504560318177
a1	pepa1c205	DaPR130924_VB112_O1936.m	2573	18.450000762939453	QMFLTQTDTGDDR	M2:+15.99491	1	a1.a1	5.199999941396527E-5	36.0	2	1543.6778564453125	1543.669677734375	0.008200000040233135	5.312017304290237
a1	pepa1c246	DaPR130924_VB112_O1936.m	2587	18.479999542236328	VIAGLYQR		1	a1.a1	0.0013000000035390258	35.400001525878906	2	919.537109375	919.536376953125	6.99999975040555E-4	0.7612531625556764
a1	pepa1c122	DaPR130924_VB112_O1936.m	2611	18.600000381469727	LLQDFNR		1	a1.a1	0.020999999716877937	32.79999923706055	2	905.4829711914062	905.484375	-0.00139999995008111	-1.5461337475658925
a1	pepa1c117	DaPR130924_VB112_O1936.m	2613	18.610000610351562	ILELSGSSSEDSEK		1	a1.a1	4.19999999223819E-8	69.5999984741211	2	1480.70263671875	1480.70166015625	8.999999845400453E-4	0.6078199334530856
a1	pepa1c158	DaPR130924_VB112_O1936.m	2648	18.729999542236328	MAGENQLLER		1	a1.a1	0.0027000000700354576	52.599998474121094	2	1160.5733642578125	1160.5732421875	1.9999999494757503E-4	0.17232862836868973
a1	pepa1c257	DaPR130924_VB112_O1936.m	2669	18.799999237060547	YAVPSAGLR		1	a1.a1	0.002099999925121665	30.299999237060547	2	933.517578125	933.5156860351562	0.0019000000320374966	2.03531666415506
a1	pepa1c190	DaPR130924_VB112_O1936.m	2696	18.8799991607666	PESETDNDSQEIFK		1	a1.a1	3.300000025774352E-5	46.0	2	1638.716064453125	1638.71337890625	0.0027000000700354576	1.6476341163685118
a1	pepa1b35	DaPR130924_VB112_O1936.m	2752	19.079999923706055	DILETHLR		1	a1.a1	0.0020000000949949026	36.5	2	996.5484008789062	996.5477294921875	6.99999975040555E-4	0.7024249359308211
a1	pepa1c115	DaPR130924_VB112_O1936.m	2765	19.110000610351562	ILDVMYSR	M5:+15.99491	1	a1.a1	5.39999979082495E-4	42.20000076293945	2	1012.5130615234375	1012.5136108398438	-6.000000284984708E-4	-0.5925846547393987
a1	pepa1c206	DaPR130924_VB112_O1936.m	2773	19.149999618530273	QVSNMVAK	Q1:-17.02655	1	a1.a1	0.0044999998062849045	37.0	2	859.4357299804688	859.4345703125	0.0010999999940395355	1.2799112719419272
a1	pepa1b47	DaPR130924_VB112_O1936.m	2810	19.280000686645508	EAANGDSDGPSYM		1	a1.a1	1.1000000085914508E-5	33.20000076293945	2	1313.4927978515625	1313.4954833984375	-0.0026000000070780516	-1.9794510448951153
a1	pepa1c120	DaPR130924_VB112_O1936.m	2819	19.309999465942383	LLNTWTNR		1	a1.a1	0.0032999999821186066	41.20000076293945	2	1017.5489501953125	1017.5479736328125	8.999999845400453E-4	0.8844791674311908
a1	pepa1c194	DaPR130924_VB112_O1936.m	2823	19.309999465942383	QDWVDGEPTEAEK		1	a1.a1	7.699999841861427E-4	38.900001525878906	2	1503.6563720703125	1503.66015625	-0.003800000064074993	-2.527166825748625
a1	pepa1c198	DaPR130924_VB112_O1936.m	2828	19.329999923706055	QGNLSSQVPLKR	Q1:-17.02655	1	a1.a1	0.009499999694526196	40.20000076293945	2	1309.7252197265625	1309.72265625	0.0026000000070780516	1.9851531121270942
a1	pepa1c250	DaPR130924_VB112_O1936.m	2836	19.360000610351562	VTELALTASDR		1	a1.a1	9.200000022246968E-6	52.70000076293945	2	1175.6322021484375	1175.6270751953125	0.005200000014156103	4.423171364348003
a1	pepa1c109	DaPR130924_VB112_O1936.m	2855	19.43000030517578	LGLPGDEVDNK		1	a1.a1	3.000000142492354E-4	47.5	2	1156.58642578125	1156.5849609375	0.0015999999595806003	1.38338298838304
a1	pepa1c185	DaPR130924_VB112_O1936.m	2857	19.43000030517578	NLLTVTSSDEMMK	M11:+15.99491 - M12:+15.99491	1	a1.a1	3.799999811343602E-12	65.4000015258789	2	1500.6925048828125	1500.6923828125	9.999999747378752E-5	0.06663590661156954
a1	pepa1b94	DaPR130924_VB112_O1936.m	2873	19.479999542236328	HECMAPLTALVK	C3:+57.02146 - M4:+15.99491	1	a1.a1	1.6999999934341758E-4	36.400001525878906	2	1385.695068359375	1385.6920166015625	0.003100000089034438	2.2371494184091865
a1	pepa1c231	DaPR130924_VB112_O1936.m	2880	19.5	TLVECWK	C5:+57.02146	1	a1.a1	0.010999999940395355	26.799999237060547	2	935.466552734375	935.4658813476562	6.000000284984708E-4	0.6413916749524796
a1	pepa1b13	DaPR130924_VB112_O1936.m	2882	19.510000228881836	ATQMPEGGQGAPPMYQLYK	M4:+15.99491 - M14:+15.99491	1	a1.a1	3.9999998989515007E-4	39.70000076293945	2	2098.964599609375	2098.957763671875	0.007000000216066837	3.3349886011146674
a1	pepa1c239	DaPR130924_VB112_O1936.m	2886	19.530000686645508	TYSVVPMTSR		1	a1.a1	4.600000011123484E-6	47.099998474121094	2	1140.575439453125	1140.5721435546875	0.0032999999821186066	2.89328474377244
a1	pepa1c130	DaPR130924_VB112_O1936.m	2894	19.549999237060547	LPPDVLR		1	a1.a1	0.028999999165534973	28.0	2	809.4888916015625	809.4884033203125	5.000000237487257E-4	0.6176741034187204
a1	pepa1b95	DaPR130924_VB112_O1936.m	2950	19.729999542236328	HGDLPDIQIK		1	a1.a1	0.017999999225139618	50.79999923706055	2	1135.613525390625	1135.6109619140625	0.0024999999441206455	2.2014580943344515
a1	pepa1b95	DaPR130924_VB112_O1936.m	3174	20.3799991607666	HGDLPDIQIK		1	a1.a1	0.03400000184774399	32.20000076293945	2	1135.6134033203125	1135.6109619140625	0.002400000113993883	2.1133999181803453
a1	pepa1c143	DaPR130924_VB112_O1936.m	2963	19.760000228881836	LTPLPEDNSMNVDQDGDPSDR	M10:+15.99491	1	a1.a1	6.199999916134402E-5	48.0	3	2331.008544921875	2331.00439453125	0.004000000189989805	1.715998562411196
a1	pepa1c143	DaPR130924_VB112_O1936.m	2957	19.75	LTPLPEDNSMNVDQDGDPSDR	M10:+15.99491	1	a1.a1	0.0012000000569969416	39.099998474121094	2	2331.009521484375	2331.00439453125	0.004999999888241291	2.1449980531876083
a1	pepa1c128	DaPR130924_VB112_O1936.m	2994	19.860000610351562	INQVFHGSCITEGNELTK	C9:+57.02146	1	a1.a1	0.013000000268220901	38.599998474121094	2	2046.996337890625	2046.99169921875	0.004600000102072954	2.247200173712761
a1	pepa1c127	DaPR130924_VB112_O1936.m	3007	19.90999984741211	LNESTFDTQITK		1	a1.a1	7.799999934832158E-7	56.900001525878906	2	1396.6976318359375	1396.6959228515625	0.0017999999690800905	1.2887557983309086
a1	pepa1c118	DaPR130924_VB112_O1936.m	3012	19.93000030517578	ILLGTTYR		1	a1.a1	0.012000000104308128	34.099998474121094	2	936.5513916015625	936.5516967773438	-3.000000142492354E-4	-0.3203240304635928
a1	pepa1c252	DaPR130924_VB112_O1936.m	3054	20.049999237060547	VVQMLGSLGGQINK	M4:+15.99491	1	a1.a1	1.5999999595806003E-4	53.099998474121094	2	1459.7947998046875	1459.7940673828125	6.99999975040555E-4	0.4795196738232729
a1	pepa1c218	DaPR130924_VB112_O1936.m	3078	20.110000610351562	SLNSIEFR		1	a1.a1	0.041999999433755875	38.900001525878906	2	965.5078735351562	965.5054931640625	0.002400000113993883	2.485744649809119
a1	pepa1c261	DaPR130924_VB112_O1936.m	3107	20.200000762939453	YPEETLSLMTK	M9:+15.99491	1	a1.a1	1.5999999595806003E-4	46.79999923706055	2	1327.6439208984375	1327.6453857421875	-0.00139999995008111	-1.0544984113347966
a1	pepa1a9	DaPR130924_VB112_O1936.m	3136	20.280000686645508	APPCEYKDWLTK	C4:+57.02146	1	a1.a1	1.0999999631167157E-6	44.79999923706055	2	1507.7275390625	1507.725341796875	0.002199999988079071	1.4591516950011318
a1	pepa1c204	DaPR130924_VB112_O1936.m	3147	20.309999465942383	QMFLTQTDTGDDR		1	a1.a1	1.400000004814217E-9	59.0	2	1527.676513671875	1527.6748046875	0.0017000000225380063	1.1128022909861088
a1	pepa1b39	DaPR130924_VB112_O1936.m	3148	20.309999465942383	DPESETDNDSQEIFK		1	a1.a1	4.700000033608376E-8	73.4000015258789	2	1753.7420654296875	1753.7403564453125	0.0017999999690800905	1.0263776861065925
a1	pepa1b37	DaPR130924_VB112_O1936.m	3157	20.350000381469727	DLLLNTMSQEEK	M7:+15.99491	1	a1.a1	1.2000000424450263E-5	64.19999694824219	2	1436.6942138671875	1436.6942138671875	9.999999747378752E-5	0.06960423206871202
a1	pepa1c139	DaPR130924_VB112_O1936.m	3178	20.399999618530273	LSLMYAR		1	a1.a1	0.005200000014156103	31.799999237060547	2	853.4615478515625	853.4605102539062	0.0010999999940395355	1.288870405629293
a1	pepa1c177	DaPR130924_VB112_O1936.m	3181	20.40999984741211	NCISTVVHQGLIR	C2:+57.02146	1	a1.a1	6.299999881775875E-7	58.0	2	1496.806396484375	1496.8006591796875	0.005799999926239252	3.8749314350368516
a1	pepa1c225	DaPR130924_VB112_O1936.m	3184	20.40999984741211	SSIDVLLHQSR		1	a1.a1	6.099999723119254E-7	62.29999923706055	2	1254.682861328125	1254.6805419921875	0.002400000113993883	1.9128375978343872
a1	pepa1b12	DaPR130924_VB112_O1936.m	3471	21.280000686645508	ATQMPEGGQGAPPMYQLYK	M4:+15.99491	1	a1.a1	0.00800000037997961	32.20000076293945	3	2082.967041015625	2082.962646484375	0.004399999976158142	2.112375842929523
a1	pepa1b12	DaPR130924_VB112_O1936.m	3224	20.549999237060547	ATQMPEGGQGAPPMYQLYK	M14:+15.99491	1	a1.a1	1.1000000085914508E-4	43.900001525878906	3	2082.959716796875	2082.962646484375	-0.003100000089034438	-1.4882648492360722
a1	pepa1b12	DaPR130924_VB112_O1936.m	3220	20.530000686645508	ATQMPEGGQGAPPMYQLYK	M14:+15.99491	1	a1.a1	0.003100000089034438	34.0	2	2082.96875	2082.962646484375	0.006099999882280827	2.9285210143237124
a1	pepa1c201	DaPR130924_VB112_O1936.m	3232	20.559999465942383	QITQSALLAEAR		1	a1.a1	1.5999999959603883E-5	40.70000076293945	2	1300.7235107421875	1300.722412109375	0.0012000000569969416	0.922564296444241
a1	pepa1c124	DaPR130924_VB112_O1936.m	3453	21.209999084472656	LLSITVR		1	a1.a1	0.0013000000035390258	27.200000762939453	2	801.5182495117188	801.5197143554688	-0.001500000013038516	-1.8714449391238253
a1	pepa1c124	DaPR130924_VB112_O1936.m	3260	20.649999618530273	LLSITVR		1	a1.a1	0.0066999997943639755	24.0	2	801.5179443359375	801.5197143554688	-0.0017999999690800905	-2.2457338688512936
a1	pepa1b21	DaPR130924_VB112_O1936.m	3281	20.700000762939453	CFGTGAAGNR	C1:+57.02146 - C1:-17.02655	1	a1.a1	0.002300000051036477	32.29999923706055	2	993.422119140625	993.4210815429688	0.0010000000474974513	1.0066225350727047
a1	pepa1b26	DaPR130924_VB112_O1936.m	3289	20.729999542236328	CLMDQATDPNILGR	C1:+57.02146 - M3:+15.99491	1	a1.a1	5.700000201613875E-6	63.400001525878906	2	1619.751220703125	1619.751953125	-7.999999797903001E-4	-0.49390277211696143
a1	pepa1b81	DaPR130924_VB112_O1936.m	3293	20.729999542236328	GIFTSEIGTK		1	a1.a1	0.0010000000474974513	40.400001525878906	2	1052.562255859375	1052.562744140625	-3.9999998989515007E-4	-0.38002484139008164
a1	pepa1c178	DaPR130924_VB112_O1936.m	3301	20.760000228881836	NELEIPGQYDGR		1	a1.a1	3.1999999191612005E-4	43.400001525878906	2	1390.662109375	1390.66015625	0.0020000000949949026	1.4381659573738166
a1	pepa1c187	DaPR130924_VB112_O1936.m	3302	20.760000228881836	NNWEVSALSR		1	a1.a1	7.899999764049426E-5	56.79999923706055	2	1175.5845947265625	1175.580810546875	0.0038999998942017555	3.317508978721329
a1	pepa1c103	DaPR130924_VB112_O1936.m	3305	20.760000228881836	LATTILQHWK		1	a1.a1	7.599999662488699E-5	44.29999923706055	2	1210.6944580078125	1210.6947021484375	-1.9999999494757503E-4	-0.1651944082952252
a1	pepa1b15	DaPR130924_VB112_O1936.m	3313	20.799999237060547	ATTILQHWK		1	a1.a1	0.020999999716877937	33.599998474121094	2	1097.6112060546875	1097.610595703125	6.000000284984708E-4	0.5466419792659829
a1	pepa1c235	DaPR130924_VB112_O1936.m	3314	20.799999237060547	TTILQHWK		1	a1.a1	0.010999999940395355	31.0	2	1026.5758056640625	1026.573486328125	0.002300000051036477	2.240463134561538
a1	pepa1c169	DaPR130924_VB112_O1936.m	3342	20.8799991607666	MSPYKDILETHLR		1	a1.a1	0.0026000000070780516	42.70000076293945	3	1602.834228515625	1602.831298828125	0.002899999963119626	1.8092983118310066
a1	pepa1c223	DaPR130924_VB112_O1936.m	3343	20.8799991607666	SSEPACLAEIEEDK	C6:+57.02146	1	a1.a1	0.00279999990016222	36.599998474121094	2	1577.696533203125	1577.700439453125	-0.003800000064074993	-2.408568806250811
a1	pepa1c123	DaPR130924_VB112_O1936.m	3361	20.93000030517578	LLQIIER		1	a1.a1	8.199999865610152E-5	39.400001525878906	2	884.5576171875	884.5568237304688	7.999999797903001E-4	0.9044076743610835
a1	pepa1c114	DaPR130924_VB112_O1936.m	3364	20.950000762939453	ILDVMYSR		1	a1.a1	0.024000000208616257	32.20000076293945	2	996.5128784179688	996.5186767578125	-0.005799999926239252	-5.8202621401032175
a1	pepa1c216	DaPR130924_VB112_O1936.m	3367	20.959999084472656	SIGEYDVLR		1	a1.a1	0.0012000000569969416	45.599998474121094	2	1051.5430908203125	1051.5423583984375	8.999999845400453E-4	0.8558856211087869
a1	pepa1b90	DaPR130924_VB112_O1936.m	3377	20.979999542236328	GYGLFAGPCK	C9:+57.02146	1	a1.a1	2.8000000384054147E-5	48.900001525878906	2	1069.5137939453125	1069.513916015625	-9.999999747378752E-5	-0.0935004173169885
a1	pepa1b28	DaPR130924_VB112_O1936.m	3382	21.0	DCLSIPYR	C2:+57.02146	1	a1.a1	0.04500000178813934	30.100000381469727	2	1023.4954223632812	1023.4932250976562	0.002199999988079071	2.149501270874713
a1	pepa1b61	DaPR130924_VB112_O1936.m	3416	21.110000610351562	EQQHVMEELFQSSFR	M6:+15.99491	1	a1.a1	0.014000000432133675	41.400001525878906	3	1910.8729248046875	1910.87060546875	0.002300000051036477	1.2036398720321888
a1	pepa1b61	DaPR130924_VB112_O1936.m	3393	21.030000686645508	EQQHVMEELFQSSFR	M6:+15.99491	1	a1.a1	1.1999999696854502E-4	38.5	2	1910.8717041015625	1910.87060546875	0.0012000000569969416	0.6279860360835752
a1	pepa1c215	DaPR130924_VB112_O1936.m	3417	21.110000610351562	SLEYCSTASIDSENPPDLNK	C5:+57.02146	1	a1.a1	4.699999863078119E-6	39.29999923706055	2	2240.009765625	2240.002685546875	0.0071000000461936	3.1696390776693213
a1	pepa1c184	DaPR130924_VB112_O1936.m	3424	21.1299991607666	NLLTVTSSDEMMK	M11:+15.99491	1	a1.a1	2.499999936844688E-5	42.5	2	1484.6956787109375	1484.697509765625	-0.0017999999690800905	-1.2123681472088137
a1	pepa1c149	DaPR130924_VB112_O1936.m	3435	21.15999984741211	LYSLALHPN		1	a1.a1	6.299999949987978E-5	33.20000076293945	2	1027.5587158203125	1027.5574951171875	0.0012000000569969416	1.1678179203588874
a1	pepa1c222	DaPR130924_VB112_O1936.m	3439	21.18000030517578	SQGCSEQVLTVLK	C4:+57.02146	1	a1.a1	4.5000000170603016E-8	70.19999694824219	2	1448.747314453125	1448.7418212890625	0.00559999980032444	3.865422891803916
a1	pepa1c142	DaPR130924_VB112_O1936.m	3458	21.25	LTPLPEDNSMNVDQDGDPSDR		1	a1.a1	2.9999999242136255E-5	53.5	3	2315.010498046875	2315.009521484375	7.999999797903001E-4	0.34557092416507357
a1	pepa1c142	DaPR130924_VB112_O1936.m	3457	21.229999542236328	LTPLPEDNSMNVDQDGDPSDR		1	a1.a1	1.2000000424450263E-6	53.400001525878906	2	2315.013671875	2315.009521484375	0.004100000020116568	1.7710510397761403
a1	pepa1b97	DaPR130924_VB112_O1936.m	3463	21.260000228881836	HSSLITPLQAVAQR		1	a1.a1	0.0017999999690800905	49.900001525878906	3	1520.856201171875	1520.8548583984375	0.001500000013038516	0.9862874190493871
a1	pepa1b97	DaPR130924_VB112_O1936.m	3492	21.350000381469727	HSSLITPLQAVAQR		1	a1.a1	6.799999973736703E-4	41.599998474121094	2	1520.841552734375	1520.85498046875	-0.013000000268220901	-8.547823714404453
a1	pepa1b93	DaPR130924_VB112_O1936.m	3472	21.280000686645508	HECMAPLTALVK	C3:+57.02146	1	a1.a1	0.0020000000949949026	45.900001525878906	3	1369.70068359375	1369.6971435546875	0.003599999938160181	2.628318205305832
a1	pepa1b91	DaPR130924_VB112_O1936.m	3473	21.280000686645508	HDVGAYMLMYK		1	a1.a1	1.6999999630229468E-8	58.29999923706055	2	1327.6180419921875	1327.6177978515625	3.000000142492354E-4	0.22596865960573514
a1	pepa1b91	DaPR130924_VB112_O1936.m	3639	21.829999923706055	HDVGAYMLMYK		1	a1.a1	0.0017999999690800905	39.0	2	1327.6180419921875	1327.6177978515625	3.000000142492354E-4	0.22596865960573514
a1	pepa1c152	DaPR130924_VB112_O1936.m	3489	21.329999923706055	KGGSWIQEINVAEK		1	a1.a1	1.1000000199601345E-7	50.599998474121094	2	1558.8214111328125	1558.82275390625	-0.0013000000035390258	-0.8339626813127786
a1	pepa1c131	DaPR130924_VB112_O1936.m	3506	21.399999618530273	LPVLAGCLK	C7:+57.02146	1	a1.a1	4.599999954280065E-7	36.400001525878906	2	970.5767822265625	970.5758056640625	8.999999845400453E-4	0.927284586415453
a1	pepa1c196	DaPR130924_VB112_O1936.m	3514	21.43000030517578	QGNLSSQVPLK	Q1:-17.02655	1	a1.a1	0.0010999999940395355	40.0	2	1153.6214599609375	1153.62158203125	-9.999999747378752E-5	-0.08668353559900603
a1	pepa1c213	DaPR130924_VB112_O1936.m	3530	21.479999542236328	SLALHPNAFK		1	a1.a1	0.04600000008940697	38.599998474121094	2	1097.6136474609375	1097.610595703125	0.003100000089034438	2.824316839842996
a1	pepa1c230	DaPR130924_VB112_O1936.m	3581	21.649999618530273	SYELILQSTR		1	a1.a1	4.999999873689376E-5	45.20000076293945	2	1209.6488037109375	1209.6478271484375	0.0010000000474974513	0.8266869290831538
a1	pepa1a6	DaPR130924_VB112_O1936.m	3606	21.709999084472656	ALQTSLVFSR		1	a1.a1	0.0027000000700354576	32.599998474121094	2	1121.6329345703125	1121.6318359375	0.0012000000569969416	1.0698698258630814
a1	pepa1c168	DaPR130924_VB112_O1936.m	3650	21.850000381469727	MQNYSSIDVLLHQSR	M1:+15.99491	1	a1.a1	2.300000005561742E-6	55.70000076293945	3	1806.885498046875	1806.8807373046875	0.004699999932199717	2.6011677667285755
a1	pepa1c214	DaPR130924_VB112_O1936.m	3657	21.8799991607666	SIELFYK		1	a1.a1	0.014999999664723873	28.799999237060547	2	899.489013671875	899.4876708984375	0.0013000000035390258	1.4452671733016014
a1	pepa1c260	DaPR130924_VB112_O1936.m	3659	21.8799991607666	YPEETLSLMTK		1	a1.a1	4.6999999904073775E-4	53.79999923706055	2	1311.6533203125	1311.6505126953125	0.002899999963119626	2.2109547741954616
a1	pepa1c260	DaPR130924_VB112_O1936.m	3844	22.40999984741211	YPEETLSLMTK		1	a1.a1	0.008899999782443047	33.79999923706055	2	1311.65283203125	1311.6505126953125	0.002400000113993883	1.829755785374657
a1	pepa1c236	DaPR130924_VB112_O1936.m	3660	21.8799991607666	TTTLLNTSPEGWK		1	a1.a1	0.04699999839067459	37.099998474121094	2	1447.7393798828125	1447.7431640625	-0.003700000001117587	-2.55570193178122
a1	pepa1c193	DaPR130924_VB112_O1936.m	3673	21.90999984741211	QDWVDGEPTEAEK	Q1:-17.02655	1	a1.a1	7.900000200606883E-4	33.79999923706055	2	1486.6341552734375	1486.6336669921875	5.000000237487257E-4	0.33633035148487134
a1	pepa1b11	DaPR130924_VB112_O1936.m	3707	22.010000228881836	ATQMPEGGQGAPPMYQLYK		1	a1.a1	2.4000000848900527E-6	54.5	2	2066.97216796875	2066.9677734375	0.004399999976158142	2.1287220984779363
a1	pepa1c210	DaPR130924_VB112_O1936.m	3708	22.010000228881836	RLSFAVPFR		1	a1.a1	0.0019000000320374966	31.899999618530273	2	1092.6348876953125	1092.6317138671875	0.0031999999191612005	2.928708620249851
a1	pepa1a7	DaPR130924_VB112_O1936.m	3711	22.030000686645508	ALSSEPACLAEIEEDK	C8:+57.02146	1	a1.a1	1.9999999949504854E-6	56.099998474121094	2	1761.8228759765625	1761.821533203125	0.00139999995008111	0.7946321030233999
a1	pepa1b43	DaPR130924_VB112_O1936.m	3719	22.049999237060547	DQNILLGTTYR		1	a1.a1	5.100000180391362E-6	49.20000076293945	2	1293.683837890625	1293.68017578125	0.003700000001117587	2.860057740997049
a1	pepa1c153	DaPR130924_VB112_O1936.m	3735	22.100000381469727	KLAGANPAVITCDELLLGHEK	C12:+57.02146	1	a1.a1	6.399999983841553E-5	56.79999923706055	3	2249.19873046875	2249.1962890625	0.0024999999441206455	1.1115081223803214
a1	pepa1c116	DaPR130924_VB112_O1936.m	3744	22.1299991607666	LLEEALLR		1	a1.a1	1.4000000373926014E-4	46.20000076293945	2	956.5792846679688	956.577880859375	0.0013000000035390258	1.3590111474991724
a1	pepa1c116	DaPR130924_VB112_O1936.m	3920	22.649999618530273	LLEEALLR		1	a1.a1	0.014999999664723873	43.099998474121094	2	956.5762939453125	956.577880859375	-0.0017000000225380063	-1.7771684423758076
a1	pepa1b72	DaPR130924_VB112_O1936.m	3750	22.149999618530273	FLESIAMHDIIAAEK	M7:+15.99491	1	a1.a1	0.017999999225139618	33.0	3	1703.87744140625	1703.86767578125	0.009800000116229057	5.751620419546725
a1	pepa1c251	DaPR130924_VB112_O1936.m	3755	22.15999984741211	VVQMLGSLGGQINK		1	a1.a1	9.999999717180685E-10	73.30000305175781	2	1443.8009033203125	1443.7991943359375	0.0017000000225380063	1.1774490727014888
a1	pepa1c251	DaPR130924_VB112_O1936.m	3765	22.18000030517578	VVQMLGSLGGQINK		1	a1.a1	0.001500000013038516	41.5	3	1443.799560546875	1443.7991943359375	3.000000142492354E-4	0.20778513759125464
a1	pepa1c186	DaPR130924_VB112_O1936.m	3795	22.280000686645508	NLSSNEAISLEEIR		1	a1.a1	0.00139999995008111	52.599998474121094	3	1574.8040771484375	1574.802490234375	0.0015999999595806003	1.0160003997342393
a1	pepa1c186	DaPR130924_VB112_O1936.m	3770	22.200000762939453	NLSSNEAISLEEIR		1	a1.a1	1.4000000270186774E-8	65.9000015258789	2	1574.80322265625	1574.802490234375	7.999999797903001E-4	0.5080001998671196
a1	pepa1b78	DaPR130924_VB112_O1936.m	3771	22.200000762939453	FYQGFLFSEKPEK		1	a1.a1	4.49999992824246E-9	57.599998474121094	2	1619.8125	1619.810791015625	0.0017000000225380063	1.0495053076366423
a1	pepa1c203	DaPR130924_VB112_O1936.m	3775	22.209999084472656	QMFLTQTDTGDDR	M2:+15.99491 - Q1:-17.02655	1	a1.a1	1.4000000192027073E-5	46.0	2	1526.6414794921875	1526.6431884765625	-0.0017000000225380063	-1.1135542577139041
a1	pepa1c183	DaPR130924_VB112_O1936.m	3778	22.229999542236328	NLLTVTSSDEMMK		1	a1.a1	9.40000027185306E-5	53.099998474121094	2	1468.70458984375	1468.70263671875	0.0020000000949949026	1.3617461050271769
a1	pepa1c241	DaPR130924_VB112_O1936.m	3792	22.260000228881836	VCLDIIYK	C2:+57.02146	1	a1.a1	0.03400000184774399	37.400001525878906	2	1023.5552368164062	1023.5548095703125	5.000000237487257E-4	0.48849364887321006
a1	pepa1b48	DaPR130924_VB112_O1936.m	3796	22.280000686645508	ECSPWMSDFK	C2:+57.02146	1	a1.a1	7.200000109151006E-4	34.0	2	1286.5198974609375	1286.5184326171875	0.001500000013038516	1.165937444041932
a1	pepa1b20	DaPR130924_VB112_O1936.m	3820	22.350000381469727	AYVPALQMAFK	M8:+15.99491	1	a1.a1	4.400000034365803E-4	40.5	2	1254.6578369140625	1254.655517578125	0.002400000113993883	1.9128757498525404
a1	pepa1c174	DaPR130924_VB112_O1936.m	3839	22.40999984741211	MVSAVLNGMLDQSFR	M1:+15.99491 - M9:+15.99491	1	a1.a1	3.4999999343199306E-8	55.400001525878906	2	1699.8140869140625	1699.8145751953125	-5.000000237487257E-4	-0.2941497449457242
a1	pepa1b63	DaPR130924_VB112_O1936.m	3842	22.40999984741211	ETGLMYSIMVH	M5:+15.99491	1	a1.a1	7.500000356230885E-5	36.599998474121094	2	1296.6007080078125	1296.5966796875	0.004100000020116568	3.1621244172125533
a1	pepa1c167	DaPR130924_VB112_O1936.m	3845	22.40999984741211	MQNYSSIDVLLHQSR		1	a1.a1	1.6999999934341758E-4	30.299999237060547	2	1790.8897705078125	1790.8857421875	0.004000000189989805	2.2335317635082372
a1	pepa1b75	DaPR130924_VB112_O1936.m	3849	22.43000030517578	FTSLTGGSLEELR		1	a1.a1	8.900000239009387E-7	53.400001525878906	2	1409.728759765625	1409.7275390625	0.0013000000035390258	0.9221640122059008
a1	pepa1b25	DaPR130924_VB112_O1936.m	3858	22.459999084472656	CLMDQATDPNILGR	C1:+57.02146	1	a1.a1	9.499999720219421E-8	75.5999984741211	2	1603.751708984375	1603.757080078125	-0.005400000140070915	-3.367093562453898
a1	pepa1c145	DaPR130924_VB112_O1936.m	3867	22.5	LVINTEEVFRPYAK		1	a1.a1	2.699999895412475E-4	56.900001525878906	2	1678.9200439453125	1678.916748046875	0.0034000000450760126	2.025115330483966
a1	pepa1b36	DaPR130924_VB112_O1936.m	3893	22.579999923706055	DLLLNTMSQEEK		1	a1.a1	1.899999979571021E-8	67.80000305175781	2	1420.699951171875	1420.69921875	7.999999797903001E-4	0.5631029912821229
a1	pepa1c159	DaPR130924_VB112_O1936.m	3918	22.649999618530273	MAVLALLAK	M1:+15.99491	1	a1.a1	9.999999747378752E-5	41.20000076293945	2	945.5806274414062	945.5806274414062	0.0	0.0
a1	pepa1c164	DaPR130924_VB112_O1936.m	3926	22.68000030517578	MEVQEQEEDISSLIR	M1:+15.99491	1	a1.a1	1.3999999737279722E-7	73.80000305175781	2	1821.8609619140625	1821.8538818359375	0.0071000000461936	3.897129246742178
a1	pepa1c164	DaPR130924_VB112_O1936.m	3943	22.709999084472656	MEVQEQEEDISSLIR	M1:+15.99491	1	a1.a1	0.007600000128149986	47.20000076293945	3	1821.8543701171875	1821.8538818359375	3.9999998989515007E-4	0.21955657030631784
a1	pepa1c141	DaPR130924_VB112_O1936.m	3934	22.700000762939453	LTPLPEDNSMNVDQDGD		1	a1.a1	0.01600000075995922	24.100000381469727	2	1859.794189453125	1859.7967529296875	-0.0026000000070780516	-1.3980022295352124
a1	pepa1b65	DaPR130924_VB112_O1936.m	3956	22.760000228881836	ETGLMYSIMVHALR	M5:+15.99491	1	a1.a1	8.099999831756577E-5	40.099998474121094	2	1636.8150634765625	1636.8189697265625	-0.0038999998942017555	-2.3826702685717693
a1	pepa1c228	DaPR130924_VB112_O1936.m	3979	22.850000381469727	STVLTPMFVETQASQGTLQTR	M7:+15.99491	1	a1.a1	0.02199999988079071	37.0	3	2311.161376953125	2311.160400390625	0.0012000000569969416	0.5192197204461106
a1	pepa1c228	DaPR130924_VB112_O1936.m	3994	22.899999618530273	STVLTPMFVETQASQGTLQTR	M7:+15.99491	1	a1.a1	0.00860000029206276	33.70000076293945	2	2311.16748046875	2311.160400390625	0.007300000172108412	3.15858655715743
a1	pepa1b79	DaPR130924_VB112_O1936.m	4004	22.90999984741211	GGSWIQEINVAEK		1	a1.a1	7.700000281829489E-8	56.900001525878906	2	1430.72998046875	1430.727783203125	0.002199999988079071	1.5376789448749595
a1	pepa1c243	DaPR130924_VB112_O1936.m	4025	22.979999542236328	VEGMTELYFQLK	M4:+15.99491	1	a1.a1	8.600000001024455E-5	49.20000076293945	2	1473.7320556640625	1473.7298583984375	0.002300000051036477	1.560665978184076
a1	pepa1c173	DaPR130924_VB112_O1936.m	4556	24.68000030517578	MVSAVLNGMLDQSFR	M1:+15.99491	1	a1.a1	0.03099999949336052	49.5	2	1683.818603515625	1683.8197021484375	-0.0010999999940395355	-0.6532765905019472
a1	pepa1c173	DaPR130924_VB112_O1936.m	4053	23.059999465942383	MVSAVLNGMLDQSFR	M9:+15.99491	1	a1.a1	1.3000000187446403E-8	65.9000015258789	2	1683.82373046875	1683.8197021484375	0.004100000020116568	2.4349400442845814
a1	pepa1c173	DaPR130924_VB112_O1936.m	4574	24.729999542236328	MVSAVLNGMLDQSFR	M1:+15.99491	1	a1.a1	1.1000000085914508E-4	42.599998474121094	3	1683.8218994140625	1683.8197021484375	0.002199999988079071	1.3065531810038944
a1	pepa1c171	DaPR130924_VB112_O1936.m	4068	23.110000610351562	MTLADFCDQQLR	C7:+57.02146	1	a1.a1	6.900000153109431E-5	44.79999923706055	2	1497.6837158203125	1497.682861328125	8.999999845400453E-4	0.6009282791297601
a1	pepa1c102	DaPR130924_VB112_O1936.m	4095	23.209999084472656	LAGANPAVITCDELLLGHEK	C11:+57.02146	1	a1.a1	3.799999959142042E-8	52.79999923706055	2	2121.1044921875	2121.101318359375	0.0032999999821186066	1.555795545245846
a1	pepa1c102	DaPR130924_VB112_O1936.m	4074	23.1299991607666	LAGANPAVITCDELLLGHEK	C11:+57.02146	1	a1.a1	1.900000061141327E-4	45.5	3	2121.105224609375	2121.101318359375	0.004000000189989805	1.8858128819059512
a1	pepa1c111	DaPR130924_VB112_O1936.m	4097	23.209999084472656	LGNPIVPLNIR		1	a1.a1	6.800000119255856E-5	55.5	2	1205.737548828125	1205.7369384765625	6.99999975040555E-4	0.5805577922535894
a1	pepa1c106	DaPR130924_VB112_O1936.m	4106	23.25	LCYDAFTENMAGENQLLER	C2:+57.02146 - M10:+15.99491	1	a1.a1	0.002099999925121665	37.0	2	2290.01025390625	2290.011962890625	-0.0015999999595806003	-0.6986862887654788
a1	pepa1c106	DaPR130924_VB112_O1936.m	4115	23.260000228881836	LCYDAFTENMAGENQLLER	C2:+57.02146 - M10:+15.99491	1	a1.a1	5.499999970197678E-4	42.79999923706055	3	2290.014404296875	2290.011962890625	0.0024999999441206455	1.091697329373318
a1	pepa1c248	DaPR130924_VB112_O1936.m	4116	23.280000686645508	VLEQLIVAHFPMQSR	M12:+15.99491	1	a1.a1	1.1999999696854502E-4	32.5	2	1783.9510498046875	1783.9527587890625	-0.0017000000225380063	-0.9529400451679881
a1	pepa1c212	DaPR130924_VB112_O1936.m	4125	23.299999237060547	SDPGLLTNTMDVFVK	M10:+15.99491	1	a1.a1	1.6999999843392288E-6	54.400001525878906	2	1652.8270263671875	1652.8204345703125	0.0066999997943639755	4.053676766227658
a1	pepa1b41	DaPR130924_VB112_O1936.m	4155	23.399999618530273	DPTVHDDVLELEMDELNR	M13:+15.99491	1	a1.a1	0.0010000000474974513	48.0	3	2155.984375	2155.981689453125	0.00279999990016222	1.2987122821402317
a1	pepa1b41	DaPR130924_VB112_O1936.m	4159	23.399999618530273	DPTVHDDVLELEMDELNR	M13:+15.99491	1	a1.a1	3.099999901223782E-7	54.900001525878906	2	2155.98486328125	2155.981689453125	0.0032999999821186066	1.5306252359479302
a1	pepa1c259	DaPR130924_VB112_O1936.m	4156	23.399999618530273	YNFPVEVEVPMER	M11:+15.99491	1	a1.a1	5.100000066704524E-7	55.20000076293945	2	1624.7720947265625	1624.7679443359375	0.00419999985024333	2.5849844372452346
a1	pepa1b60	DaPR130924_VB112_O1936.m	4202	23.530000686645508	EQQHVMEELFQSSFR		1	a1.a1	1.8000000379103653E-9	52.0	2	1894.8780517578125	1894.8756103515625	0.0024999999441206455	1.3193477875082325
a1	pepa1b60	DaPR130924_VB112_O1936.m	4223	23.579999923706055	EQQHVMEELFQSSFR		1	a1.a1	0.0038999998942017555	44.099998474121094	3	1894.87841796875	1894.8756103515625	0.00279999990016222	1.477669502349406
a1	pepa1c163	DaPR130924_VB112_O1936.m	4212	23.559999465942383	MEVQEQEEDISSLIR		1	a1.a1	2.8000000384054147E-5	59.599998474121094	3	1805.8623046875	1805.8590087890625	0.0032999999821186066	1.8273851757294475
a1	pepa1c163	DaPR130924_VB112_O1936.m	4211	23.549999237060547	MEVQEQEEDISSLIR		1	a1.a1	5.099999741096928E-13	82.69999694824219	2	1805.8624267578125	1805.8590087890625	0.0035000001080334187	1.9381358627661527
a1	pepa1c151	DaPR130924_VB112_O1936.m	4253	23.68000030517578	KEEENASVIDSAELQAYPALVVEK		1	a1.a1	5.8999999055231456E-6	59.599998474121094	3	2632.34033203125	2632.335693359375	0.004699999932199717	1.7854865335209575
a1	pepa1b71	DaPR130924_VB112_O1936.m	4279	23.75	FLESIAMHDIIAAEK		1	a1.a1	2.3999999393709004E-4	56.400001525878906	2	1687.8797607421875	1687.872802734375	0.007000000216066837	4.147232069103045
a1	pepa1c245	DaPR130924_VB112_O1936.m	4281	23.760000228881836	VEQLFQVMNGILAQDSACSQR	C18:+57.02146 - M8:+15.99491	1	a1.a1	0.003599999938160181	50.70000076293945	3	2410.155029296875	2410.1494140625	0.00559999980032444	2.3235073176999395
a1	pepa1c262	DaPR130924_VB112_O1936.m	4291	23.799999237060547	YSCFALFVK	C3:+57.02146	1	a1.a1	2.300000005561742E-6	48.900001525878906	2	1134.568115234375	1134.565673828125	0.0024999999441206455	2.203486322378699
a1	pepa1c238	DaPR130924_VB112_O1936.m	4302	23.809999465942383	TVSLLDENNVSSYLSK		1	a1.a1	4.700000033608376E-8	61.20000076293945	2	1768.8980712890625	1768.8968505859375	0.00139999995008111	0.791453695910741
a1	pepa1c138	DaPR130924_VB112_O1936.m	4312	23.850000381469727	LSFAVPFR		1	a1.a1	0.008299999870359898	38.0	2	936.53125	936.5305786132812	6.000000284984708E-4	0.6406625071301885
a1	pepa1c150	DaPR130924_VB112_O1936.m	4323	23.8799991607666	KAALSALESFLK		1	a1.a1	8.499999921696144E-7	56.29999923706055	2	1277.7496337890625	1277.746826171875	0.002899999963119626	2.2696201655284214
a1	pepa1b19	DaPR130924_VB112_O1936.m	4335	23.93000030517578	AYVPALQMAFK		1	a1.a1	6.200000061653554E-4	33.900001525878906	2	1238.6622314453125	1238.66064453125	0.0017000000225380063	1.3724501783790364
a1	pepa1c113	DaPR130924_VB112_O1936.m	4344	23.959999084472656	IIANALSSEPACLAEIEEDK	C12:+57.02146	1	a1.a1	2.100000074278796E-6	51.900001525878906	2	2173.07470703125	2173.069580078125	0.004999999888241291	2.300892679221773
a1	pepa1c113	DaPR130924_VB112_O1936.m	4348	23.959999084472656	IIANALSSEPACLAEIEEDK	C12:+57.02146	1	a1.a1	4.999999987376214E-7	64.69999694824219	3	2173.0712890625	2173.069580078125	0.0015999999595806003	0.7362856552080942
a1	pepa1c170	DaPR130924_VB112_O1936.m	4552	24.649999618530273	MSTSPEAFLALR		1	a1.a1	0.004800000227987766	34.5	2	1322.6800537109375	1322.677734375	0.002400000113993883	1.8145010319750685
a1	pepa1c170	DaPR130924_VB112_O1936.m	4350	23.979999542236328	MSTSPEAFLALR		1	a1.a1	6.100000060627053E-9	62.20000076293945	2	1322.678466796875	1322.677734375	7.999999797903001E-4	0.604833633317583
a1	pepa1c226	DaPR130924_VB112_O1936.m	4354	24.0	SSSESLNHLLYDEFVK		1	a1.a1	1.199999960510567E-10	55.099998474121094	2	1867.9083251953125	1867.90771484375	6.99999975040555E-4	0.3747508345716693
a1	pepa1c200	DaPR130924_VB112_O1936.m	4356	24.0	QITQSALLAEAR	Q1:-17.02655	1	a1.a1	2.399999914359796E-7	53.5	2	1283.7020263671875	1283.69580078125	0.006300000008195639	4.907704772705102
a1	pepa1c189	DaPR130924_VB112_O1936.m	4357	24.0	PALQMAFK		1	a1.a1	0.001500000013038516	37.400001525878906	2	905.493896484375	905.4918212890625	0.002099999925121665	2.3191815494612587
a1	pepa1c247	DaPR130924_VB112_O1936.m	4396	24.1299991607666	VLEQLIVAHFPMQSR		1	a1.a1	0.0027000000700354576	42.79999923706055	2	1767.960693359375	1767.9578857421875	0.002899999963119626	1.640310545011771
a1	pepa1c247	DaPR130924_VB112_O1936.m	4547	24.6299991607666	VLEQLIVAHFPMQSR		1	a1.a1	0.041999999433755875	31.700000762939453	3	1767.960205078125	1767.9578857421875	0.002300000051036477	1.300935994904052
a1	pepa1c247	DaPR130924_VB112_O1936.m	4371	24.049999237060547	VLEQLIVAHFPMQSR		1	a1.a1	0.0052999998442828655	37.400001525878906	3	1767.9617919921875	1767.9578857421875	0.004000000189989805	2.2624974397003847
a1	pepa1c264	DaPR130924_VB112_O1936.m	4387	24.100000381469727	YYIQNGIQSF		1	a1.a1	2.500000118743628E-4	37.900001525878906	2	1232.5972900390625	1232.594970703125	0.002300000051036477	1.8659820181843338
a1	pepa1b57	DaPR130924_VB112_O1936.m	4389	24.100000381469727	EQLIVAHFPMQSR		1	a1.a1	0.0032999999821186066	29.399999618530273	2	1555.815673828125	1555.8050537109375	0.009999999776482582	6.427540360940712
a1	pepa1c227	DaPR130924_VB112_O1936.m	4393	24.110000610351562	STVLTPMFVETQASQGTLQTR		1	a1.a1	0.0038999998942017555	32.0	2	2295.1708984375	2295.165283203125	0.00559999980032444	2.4399113394173946
a1	pepa1b54	DaPR130924_VB112_O1936.m	4428	24.229999542236328	ELLNPVVEFVSHPSTTCR	C17:+57.02146	1	a1.a1	8.400000297115184E-6	52.20000076293945	2	2085.04443359375	2085.043701171875	6.99999975040555E-4	0.33572436618336965
a1	pepa1b54	DaPR130924_VB112_O1936.m	4448	24.299999237060547	ELLNPVVEFVSHPSTTCR	C17:+57.02146	1	a1.a1	0.006800000090152025	35.900001525878906	3	2085.04638671875	2085.043701171875	0.0024999999441206455	1.1990156094644677
a1	pepa1b62	DaPR130924_VB112_O1936.m	4437	24.260000228881836	ETGLMYSIMVH		1	a1.a1	0.008799999952316284	30.5	2	1280.6025390625	1280.601806640625	7.999999797903001E-4	0.6247062714122845
a1	pepa1c144	DaPR130924_VB112_O1936.m	4464	24.360000610351562	LVINTEEVFRPY		1	a1.a1	0.041999999433755875	31.899999618530273	2	1479.7872314453125	1479.7845458984375	0.0026000000070780516	1.7570125423221565
a1	pepa1c202	DaPR130924_VB112_O1936.m	4480	24.43000030517578	QMFLTQTDTGDDR	Q1:-17.02655	1	a1.a1	1.6999999843392288E-6	49.900001525878906	2	1510.6483154296875	1510.6483154296875	9.999999747378752E-5	0.06619674245315238
a1	pepa1c258	DaPR130924_VB112_O1936.m	4485	24.450000762939453	YNFPVEVEVPMER		1	a1.a1	1.5999999902760464E-7	66.5999984741211	2	1608.773681640625	1608.7730712890625	6.000000284984708E-4	0.37295504207918423
a1	pepa1c105	DaPR130924_VB112_O1936.m	4507	24.510000228881836	LCYDAFTENMAGENQLLER	C2:+57.02146	1	a1.a1	0.0017000000225380063	43.599998474121094	3	2274.019287109375	2274.01708984375	0.002400000113993883	1.055401089425757
a1	pepa1c105	DaPR130924_VB112_O1936.m	4499	24.479999542236328	LCYDAFTENMAGENQLLER	C2:+57.02146	1	a1.a1	4.399999852466863E-6	58.0	2	2274.02490234375	2274.01708984375	0.00800000037997961	3.5180036314191896
a1	pepa1b40	DaPR130924_VB112_O1936.m	4532	24.579999923706055	DPTVHDDVLELEMDELNR		1	a1.a1	5.200000146032835E-7	76.0	2	2139.9853515625	2139.98681640625	-0.0013000000035390258	-0.6074803795857763
a1	pepa1b40	DaPR130924_VB112_O1936.m	4529	24.579999923706055	DPTVHDDVLELEMDELNR		1	a1.a1	1.1000000085914508E-4	53.79999923706055	3	2139.99169921875	2139.98681640625	0.004999999888241291	2.336462939822197
a1	pepa1c242	DaPR130924_VB112_O1936.m	5340	27.649999618530273	VEGMTELYFQLK		1	a1.a1	2.6000000070780516E-4	49.5	2	1457.7294921875	1457.73486328125	-0.005400000140070915	-3.704377439334837
a1	pepa1c242	DaPR130924_VB112_O1936.m	4531	24.579999923706055	VEGMTELYFQLK		1	a1.a1	5.200000074978561E-8	61.5	2	1457.7376708984375	1457.73486328125	0.00279999990016222	1.9207881835655858
a1	pepa1b85	DaPR130924_VB112_O1936.m	4542	24.6299991607666	GLSSLLCNFTK	C7:+57.02146	1	a1.a1	2.9000000722589903E-5	52.70000076293945	2	1239.642822265625	1239.640625	0.002300000051036477	1.8553764733520872
a1	pepa1c192	DaPR130924_VB112_O1936.m	4573	24.729999542236328	QCLPSLDLSCK	C2:+57.02146 - C10:+57.02146 - Q1:-17.02655	1	a1.a1	1.6999999843392288E-6	47.599998474121094	2	1303.5992431640625	1303.6025390625	-0.0031999999191612005	-2.4547358748338395
a1	pepa1b69	DaPR130924_VB112_O1936.m	4586	24.760000228881836	FLCIFLEK	C3:+57.02146	1	a1.a1	0.039000000804662704	35.29999923706055	2	1069.576416015625	1069.575439453125	0.0010000000474974513	0.9349504584816872
a1	pepa1b52	DaPR130924_VB112_O1936.m	4587	24.760000228881836	EIFNFVLK	E1:-18.01056	1	a1.a1	0.019999999552965164	31.700000762939453	2	991.5617065429688	991.5615844726562	9.999999747378752E-5	0.10085102028934559
a1	pepa1c121	DaPR130924_VB112_O1936.m	4592	24.780000686645508	ILPSQSTDLHHSVGTELLSLVYK		1	a1.a1	0.0038999998942017555	34.70000076293945	3	2537.363525390625	2537.361328125	0.002099999925121665	0.8276314066288202
a1	pepa1c126	DaPR130924_VB112_O1936.m	4604	24.809999465942383	IMEFTTTLLNTSPEGWK	M2:+15.99491	1	a1.a1	6.4000000747910235E-6	47.099998474121094	2	1983.9781494140625	1983.9736328125	0.004600000102072954	2.3185792522615083
a1	pepa1c126	DaPR130924_VB112_O1936.m	4778	25.43000030517578	IMEFTTTLLNTSPEGWK	M2:+15.99491	1	a1.a1	0.03400000184774399	29.799999237060547	2	1983.9783935546875	1983.9736328125	0.004800000227987766	2.4193871070671644
a1	pepa1c180	DaPR130924_VB112_O1936.m	4662	25.030000686645508	NLDLAVLELMQSSVDNTK	M10:+15.99491	1	a1.a1	2.3000000126671694E-8	43.599998474121094	2	2006.0167236328125	2006.011474609375	0.0052999998442828655	2.6420585880820644
a1	pepa1c140	DaPR130924_VB112_O1936.m	4669	25.049999237060547	ITAQSIEELCAVNLYGPDAQVDR	C10:+57.02146	1	a1.a1	4.4999999227002263E-4	44.20000076293945	2	2562.255615234375	2562.2509765625	0.004800000227987766	1.8733528728818816
a1	pepa1c140	DaPR130924_VB112_O1936.m	4664	25.030000686645508	ITAQSIEELCAVNLYGPDAQVDR	C10:+57.02146	1	a1.a1	7.000000186963007E-5	42.5	3	2562.256103515625	2562.2509765625	0.0052999998442828655	2.068493638118664
a1	pepa1c154	DaPR130924_VB112_O1936.m	4673	25.059999465942383	KNILEESLCELVAK	C9:+57.02146	1	a1.a1	1.500000053056283E-6	54.0	2	1645.885498046875	1645.8834228515625	0.002199999988079071	1.3366681731732117
a1	pepa1c154	DaPR130924_VB112_O1936.m	4678	25.079999923706055	KNILEESLCELVAK	C9:+57.02146	1	a1.a1	7.700000423938036E-6	46.0	3	1645.888671875	1645.8834228515625	0.005400000140070915	3.28091289157964
a1	pepa1b49	DaPR130924_VB112_O1936.m	4688	25.110000610351562	EEENASVIDSAELQAYPALVVEK		1	a1.a1	1.500000071246177E-4	50.599998474121094	3	2504.245849609375	2504.24072265625	0.0052999998442828655	2.116409894756903
a1	pepa1b49	DaPR130924_VB112_O1936.m	4690	25.1299991607666	EEENASVIDSAELQAYPALVVEK		1	a1.a1	1.7999999499807018E-6	47.0	2	2504.25537109375	2504.240966796875	0.014999999664723873	5.989838782930732
a1	pepa1b18	DaPR130924_VB112_O1936.m	4711	25.209999084472656	AVFFLLPK		1	a1.a1	0.002199999988079071	29.700000762939453	2	934.5768432617188	934.5764770507812	3.9999998989515007E-4	0.42800134576190024
a1	pepa1c237	DaPR130924_VB112_O1936.m	4889	25.829999923706055	TVGALQVLGTEAQSSLLK		1	a1.a1	4.4999999227002263E-4	43.20000076293945	2	1815.02734375	1815.0225830078125	0.004800000227987766	2.644595319598349
a1	pepa1c237	DaPR130924_VB112_O1936.m	4729	25.280000686645508	TVGALQVLGTEAQSSLLK		1	a1.a1	2.800000074785203E-4	61.20000076293945	3	1815.025390625	1815.0225830078125	0.00279999990016222	1.5426804748192864
a1	pepa1c237	DaPR130924_VB112_O1936.m	4722	25.25	TVGALQVLGTEAQSSLLK		1	a1.a1	5.700000201613875E-6	68.69999694824219	2	1815.0269775390625	1815.0225830078125	0.004399999976158142	2.424212248018736
a1	pepa1b45	DaPR130924_VB112_O1936.m	4749	25.329999923706055	DVDFMYVELIQR	M5:+15.99491	1	a1.a1	0.0015999999595806003	44.79999923706055	3	1543.7476806640625	1543.7464599609375	0.0012000000569969416	0.77732975467183
a1	pepa1b45	DaPR130924_VB112_O1936.m	4730	25.280000686645508	DVDFMYVELIQR	M5:+15.99491	1	a1.a1	3.099999958067201E-6	61.5	2	1543.7489013671875	1543.7464599609375	0.002400000113993883	1.55465950934366
a1	pepa1b84	DaPR130924_VB112_O1936.m	4734	25.280000686645508	GILAQPTLLYLR		1	a1.a1	1.1000000085914508E-4	58.0	2	1357.8265380859375	1357.820556640625	0.006000000052154064	4.418846085964868
a1	pepa1c263	DaPR130924_VB112_O1936.m	4737	25.299999237060547	YSIMVHALR		1	a1.a1	4.3000000005122274E-5	57.599998474121094	2	1089.590576171875	1089.5877685546875	0.00279999990016222	2.5697791228662137
a1	pepa1b64	DaPR130924_VB112_O1936.m	4747	25.329999923706055	ETGLMYSIMVHALR		1	a1.a1	9.499999720219421E-8	60.5	2	1620.8282470703125	1620.8240966796875	0.00419999985024333	2.591274314620057
a1	pepa1c129	DaPR130924_VB112_O1936.m	4767	25.399999618530273	IPALDLLIK		1	a1.a1	0.03500000014901161	27.600000381469727	2	995.652587890625	995.650390625	0.002199999988079071	2.2096109325062026
a1	pepa1c224	DaPR130924_VB112_O1936.m	4768	25.399999618530273	SSFDWLTGSSTDPLVDHTSPSSDSLLFAHK		1	a1.a1	0.0026000000070780516	50.70000076293945	3	3234.5341796875	3234.52294921875	0.010999999940395355	3.4008106027048712
a1	pepa1c135	DaPR130924_VB112_O1936.m	4770	25.40999984741211	LQYFMEQFYGIIR	M5:+15.99491	1	a1.a1	1.999999987845058E-8	73.80000305175781	2	1723.8575439453125	1723.8516845703125	0.005900000222027302	3.4225683536678138
a1	pepa1c188	DaPR130924_VB112_O1936.m	4781	25.450000762939453	PALDLLIK		1	a1.a1	6.099999882280827E-4	37.900001525878906	2	882.5660400390625	882.5662841796875	-3.000000142492354E-4	-0.33991782784686164
a1	pepa1c172	DaPR130924_VB112_O1936.m	4790	25.479999542236328	MVSAVLNGMLDQSFR		1	a1.a1	3.7999998703242E-9	65.5	2	1667.8270263671875	1667.8248291015625	0.002300000051036477	1.3790417380196096
a1	pepa1c172	DaPR130924_VB112_O1936.m	4791	25.479999542236328	MVSAVLNGMLDQSFR		1	a1.a1	1.5999999959603883E-5	55.29999923706055	3	1667.828369140625	1667.8248291015625	0.003599999938160181	2.158500026708116
a1	pepa1c162	DaPR130924_VB112_O1936.m	4838	25.65999984741211	MDPMNIWDDIITNR	M1:+15.99491 - M4:+15.99491	1	a1.a1	0.00279999990016222	39.79999923706055	3	1765.7911376953125	1765.788818359375	0.002300000051036477	1.3025340443448086
a1	pepa1b59	DaPR130924_VB112_O1936.m	4855	25.729999542236328	EQQHVMEELFQSSFR	E1:-18.01056	1	a1.a1	1.8000000379103653E-9	49.400001525878906	2	1876.869384765625	1876.8651123046875	0.00430000014603138	2.2910544385106157
a1	pepa1c211	DaPR130924_VB112_O1936.m	4859	25.75	SDPGLLTNTMDVFVK		1	a1.a1	8.99999985648492E-9	66.19999694824219	2	1636.8228759765625	1636.825439453125	-0.0026000000070780516	-1.5884406146245686
a1	pepa1c211	DaPR130924_VB112_O1936.m	5004	26.260000228881836	SDPGLLTNTMDVFVK		1	a1.a1	6.000000284984708E-4	40.0	2	1636.830078125	1636.825439453125	0.004600000102072954	2.8103180651993327
a1	pepa1b58	DaPR130924_VB112_O1936.m	4860	25.75	EQMYNILMWIHDNYR	M3:+15.99491	1	a1.a1	2.899999963119626E-4	37.20000076293945	3	2041.927001953125	2041.92626953125	6.99999975040555E-4	0.34281354105956474
a1	pepa1c234	DaPR130924_VB112_O1936.m	4887	25.829999923706055	TRDDWLVSWVQSYCR	C14:+57.02146	1	a1.a1	2.9999999242136255E-5	44.900001525878906	3	1970.919189453125	1970.918212890625	0.0010000000474974513	0.5073777495976418
a1	pepa1c137	DaPR130924_VB112_O1936.m	4898	25.860000610351562	LSDFNDITNMLLLK	M10:+15.99491	1	a1.a1	6.900000215637192E-8	61.900001525878906	2	1652.8629150390625	1652.8568115234375	0.006200000178068876	3.7510812399740416
a1	pepa1a3	DaPR130924_VB112_O1936.m	4900	25.8799991607666	AALSALESFLK		1	a1.a1	1.3000000187446403E-8	60.70000076293945	2	1149.6533203125	1149.65185546875	0.001500000013038516	1.3047428279293456
a1	pepa1a3	DaPR130924_VB112_O1936.m	5040	26.399999618530273	AALSALESFLK		1	a1.a1	3.7999998312443495E-5	52.5	2	1149.6524658203125	1149.65185546875	6.99999975040555E-4	0.608879959363996
a1	pepa1c209	DaPR130924_VB112_O1936.m	4913	25.93000030517578	RGSCVTQVGLLESVYEMFR	C4:+57.02146 - M17:+15.99491	1	a1.a1	8.399999933317304E-4	36.400001525878906	3	2247.09130859375	2247.090087890625	0.0013000000035390258	0.5785259836909138
a1	pepa1b38	DaPR130924_VB112_O1936.m	4917	25.950000762939453	DILPCLDGYLK	C5:+57.02146	1	a1.a1	0.0031999999191612005	40.79999923706055	2	1306.67236328125	1306.671630859375	7.999999797903001E-4	0.6122425565053051
a1	pepa1c125	DaPR130924_VB112_O1936.m	4943	26.049999237060547	IMEFTTTLLNTSPEGWK		1	a1.a1	0.012000000104308128	35.099998474121094	2	1967.982177734375	1967.978759765625	0.0035000001080334187	1.7784745341714199
a1	pepa1c148	DaPR130924_VB112_O1936.m	5002	26.260000228881836	IWSEPFYQETYLPYMIR	M15:+15.99491	1	a1.a1	2.700000004551839E-5	35.29999923706055	2	2252.08154296875	2252.07373046875	0.007899999618530273	3.5078778779085336
a1	pepa1b24	DaPR130924_VB112_O1936.m	5013	26.299999237060547	CLMDQATDPNILGR	C1:+57.02146 - C1:-17.02655	1	a1.a1	1.1999999696854502E-4	45.900001525878906	2	1586.7315673828125	1586.7305908203125	0.0010999999940395355	0.6932493773066128
a1	pepa1c181	DaPR130924_VB112_O1936.m	5060	26.459999084472656	NILEESLCELVAK	C8:+57.02146	1	a1.a1	8.299999763039523E-7	66.4000015258789	2	1517.7947998046875	1517.7884521484375	0.006500000134110451	4.282546836424843
a1	pepa1c132	DaPR130924_VB112_O1936.m	5078	26.549999237060547	LQSVQALTEIQEF		1	a1.a1	2.5999999706982635E-5	38.099998474121094	2	1505.7864990234375	1505.7850341796875	0.001500000013038516	0.996158136115144
a1	pepa1c229	DaPR130924_VB112_O1936.m	5103	26.649999618530273	SVGTELLSLVYK		1	a1.a1	3.600000127335079E-5	56.099998474121094	2	1308.743408203125	1308.741455078125	0.002099999925121665	1.6045949465215847
a1	pepa1b17	DaPR130924_VB112_O1936.m	5126	26.729999542236328	AVAFFLESIAMHDIIAAEK	M11:+15.99491	1	a1.a1	1.900000061141327E-4	39.900001525878906	2	2092.08837890625	2092.078857421875	0.009700000286102295	4.636536644730431
a1	pepa1b17	DaPR130924_VB112_O1936.m	5119	26.709999084472656	AVAFFLESIAMHDIIAAEK	M11:+15.99491	1	a1.a1	0.009700000286102295	38.79999923706055	3	2092.0830078125	2092.078857421875	0.00430000014603138	2.0553719238529973
a1	pepa1c161	DaPR130924_VB112_O1936.m	5237	27.209999084472656	MDPMNIWDDIITNR	M1:+15.99491	1	a1.a1	1.5999999936067155E-10	67.0999984741211	2	1749.79638671875	1749.7939453125	0.0024999999441206455	1.4287396243528345
a1	pepa1c161	DaPR130924_VB112_O1936.m	5240	27.229999542236328	MDPMNIWDDIITNR	M1:+15.99491	1	a1.a1	0.0017999999690800905	47.099998474121094	3	1749.79736328125	1749.7939453125	0.0035000001080334187	2.000235580543368
a1	pepa1c161	DaPR130924_VB112_O1936.m	5121	26.709999084472656	MDPMNIWDDIITNR	M1:+15.99491	1	a1.a1	0.0038999998942017555	40.79999923706055	2	1749.7933349609375	1749.7939453125	-5.000000237487257E-4	-0.2857479448298293
a1	pepa1c161	DaPR130924_VB112_O1936.m	5123	26.709999084472656	MDPMNIWDDIITNR	M1:+15.99491	1	a1.a1	4.400000034365803E-5	53.099998474121094	3	1749.7955322265625	1749.7939453125	0.0017000000225380063	0.9715429791559823
a1	pepa1b56	DaPR130924_VB112_O1936.m	5260	27.299999237060547	EMKPVIFLDVFLPR	M2:+15.99491	1	a1.a1	6.99999975040555E-4	35.5	3	1719.9530029296875	1719.9505615234375	0.002400000113993883	1.3953890115702485
a1	pepa1b56	DaPR130924_VB112_O1936.m	5143	26.799999237060547	EMKPVIFLDVFLPR	M2:+15.99491	1	a1.a1	0.007000000216066837	23.600000381469727	2	1719.955810546875	1719.9505615234375	0.005200000014156103	3.0233427230316603
a1	pepa1b56	DaPR130924_VB112_O1936.m	5130	26.75	EMKPVIFLDVFLPR	M2:+15.99491	1	a1.a1	0.01899999938905239	39.400001525878906	3	1719.9576416015625	1719.9505615234375	0.007000000216066837	4.069884549394619
a1	pepa1b44	DaPR130924_VB112_O1936.m	5163	26.8799991607666	DVDFMYVELIQR		1	a1.a1	2.500000118743628E-4	59.599998474121094	3	1527.7545166015625	1527.7515869140625	0.002899999963119626	1.8982143353406014
a1	pepa1b44	DaPR130924_VB112_O1936.m	5155	26.850000381469727	DVDFMYVELIQR		1	a1.a1	5.199999941396527E-5	54.0	2	1527.7547607421875	1527.7515869140625	0.0031999999191612005	2.0945813092722405
a1	pepa1a1	DaPR130924_VB112_O1936.m	5158	26.860000610351562	AAAAEVLGLILR		1	a1.a1	5.099999977886682E-9	61.29999923706055	2	1196.737060546875	1196.736572265625	5.000000237487257E-4	0.4178029111303425
a1	pepa1b27	DaPR130924_VB112_O1936.m	5173	26.93000030517578	CKIPALDLLIK	C1:+57.02146 - C1:-17.02655	1	a1.a1	3.499999875202775E-4	43.0	2	1266.7525634765625	1266.7493896484375	0.0031999999191612005	2.5261507487675208
a1	pepa1b99	DaPR130924_VB112_O1936.m	5182	26.959999084472656	HWLSPLLQLAASEN		1	a1.a1	9.399999980814755E-4	41.5	2	1578.833984375	1578.827880859375	0.006099999882280827	3.8636256404089613
a1	pepa1c265	DaPR130924_VB112_O1936.m	5204	27.059999465942383	YYIQNGIQSFMQNY		1	a1.a1	0.014000000432133675	28.700000762939453	2	1768.8023681640625	1768.8004150390625	0.002099999925121665	1.1872452693173345
a1	pepa1a2	DaPR130924_VB112_O1936.m	5210	27.100000381469727	AALLSLDPAAVSAGCLASLQQPVGIR	C15:+57.02146	1	a1.a1	2.3999999393709004E-4	40.900001525878906	3	2578.401611328125	2578.402587890625	-8.999999845400453E-4	-0.3490533203646563
a1	pepa1b70	DaPR130924_VB112_O1936.m	5215	27.1299991607666	FLDALELSQSPM		1	a1.a1	0.0019000000320374966	38.70000076293945	2	1350.6629638671875	1350.661376953125	0.0015999999595806003	1.1846048068613193
a1	pepa1c244	DaPR130924_VB112_O1936.m	5223	27.15999984741211	VEQLFQVMNGILAQDSACSQR	C18:+57.02146	1	a1.a1	2.200000039920269E-7	54.70000076293945	2	2394.156005859375	2394.154541015625	0.0015999999595806003	0.6682943528373334
a1	pepa1c244	DaPR130924_VB112_O1936.m	5220	27.149999618530273	VEQLFQVMNGILAQDSACSQR	C18:+57.02146	1	a1.a1	5.899999933056677E-11	62.400001525878906	3	2394.157470703125	2394.154541015625	0.003000000026077032	1.2530519541167133
a1	pepa1b53	DaPR130924_VB112_O1936.m	5221	27.15999984741211	ELLNPVVEFVSHPSTTCR	C17:+57.02146 - E1:-18.01056	1	a1.a1	1.899999979571021E-8	47.099998474121094	2	2067.04248046875	2067.033203125	0.00930000003427267	4.499202054525619
a1	pepa1c119	DaPR130924_VB112_O1936.m	5408	27.8799991607666	LLLQGEADQSLLTFIDK		1	a1.a1	4.799999953064571E-9	68.19999694824219	2	1904.0418701171875	1904.037841796875	0.004000000189989805	2.1007986827693155
a1	pepa1c119	DaPR130924_VB112_O1936.m	5246	27.25	LLLQGEADQSLLTFIDK		1	a1.a1	1.1999999696854502E-4	58.400001525878906	3	1904.0406494140625	1904.037841796875	0.0027000000700354576	1.4180390802986451
a1	pepa1c119	DaPR130924_VB112_O1936.m	5239	27.229999542236328	LLLQGEADQSLLTFIDK		1	a1.a1	9.999999747378752E-5	83.19999694824219	2	1904.042724609375	1904.037841796875	0.004800000227987766	2.520958419323178
a1	pepa1c134	DaPR130924_VB112_O1936.m	5248	27.260000228881836	LQYFMEQFYGIIR		1	a1.a1	4.3000000005122274E-8	74.0999984741211	2	1707.8597412109375	1707.8568115234375	0.003000000026077032	1.7565875580640633
a1	pepa1c134	DaPR130924_VB112_O1936.m	5264	27.309999465942383	LQYFMEQFYGIIR		1	a1.a1	3.1999999191612005E-4	54.29999923706055	3	1707.8599853515625	1707.8568115234375	0.0032999999821186066	1.9322462866046426
a1	pepa1b32	DaPR130924_VB112_O1936.m	5255	27.280000686645508	DFWELASLDCYNHLAEWK	C10:+57.02146	1	a1.a1	2.2999999771400326E-7	35.599998474121094	2	2297.036865234375	2297.03369140625	0.0032999999821186066	1.4366354287552212
a1	pepa1b32	DaPR130924_VB112_O1936.m	5250	27.260000228881836	DFWELASLDCYNHLAEWK	C10:+57.02146	1	a1.a1	3.1999999191612005E-4	45.29999923706055	3	2297.0322265625	2297.03369140625	-0.0013000000035390258	-0.5659472947230314
a1	pepa1a5	DaPR130924_VB112_O1936.m	5278	27.360000610351562	AFGSATQFLPVPELMPFR	M15:+15.99491	1	a1.a1	0.00570000009611249	31.0	2	2024.04443359375	2024.031005859375	0.013000000268220901	6.422826641779277
a1	pepa1c147	DaPR130924_VB112_O1936.m	5284	27.399999618530273	IWSEPFYQETYLPYMIR		1	a1.a1	1.5999999959603883E-5	57.599998474121094	2	2236.083251953125	2236.078857421875	0.0044999998062849045	2.012451301235975
a1	pepa1c147	DaPR130924_VB112_O1936.m	5289	27.40999984741211	IWSEPFYQETYLPYMIR		1	a1.a1	0.008100000210106373	38.900001525878906	3	2236.080322265625	2236.078857421875	0.001500000013038516	0.6708171351201659
a1	pepa1b89	DaPR130924_VB112_O1936.m	5296	27.450000762939453	GSCVTQVGLLESVYEMFR	C3:+57.02146 - M16:+15.99491	1	a1.a1	5.700000201613875E-6	54.5	3	2090.990478515625	2090.989013671875	0.001500000013038516	0.7173638901164983
a1	pepa1b89	DaPR130924_VB112_O1936.m	5288	27.40999984741211	GSCVTQVGLLESVYEMFR	C3:+57.02146 - M16:+15.99491	1	a1.a1	5.5000000998006726E-8	61.20000076293945	2	2090.990478515625	2090.989013671875	0.0015999999595806003	0.7651881234760411
a1	pepa1c249	DaPR130924_VB112_O1936.m	5290	27.40999984741211	VLSSSPAVLALQTSLVFSR		1	a1.a1	7.300000048893196E-10	53.900001525878906	2	1975.1304931640625	1975.1226806640625	0.007899999618530273	3.9997513551280712
a1	pepa1c233	DaPR130924_VB112_O1936.m	5307	27.5	TRDDWLVSWVQSY		1	a1.a1	9.999999747378752E-5	37.79999923706055	2	1654.7890625	1654.786376953125	0.0027000000700354576	1.6316305884792404
a1	pepa1b87	DaPR130924_VB112_O1936.m	5314	27.530000686645508	GSATQFLPVPELMPFR		1	a1.a1	0.0017000000225380063	31.399999618530273	2	1789.9404296875	1789.9310302734375	0.009499999694526196	5.307466898920086
a1	pepa1c110	DaPR130924_VB112_O1936.m	5320	27.559999465942383	LGLSYTPLAEVGLN		1	a1.a1	0.004600000102072954	34.70000076293945	2	1446.784423828125	1446.7843017578125	1.9999999494757503E-4	0.13823760370124227
a1	pepa1b30	DaPR130924_VB112_O1936.m	5359	27.709999084472656	DFGLLVFVR		1	a1.a1	1.9999999949504854E-6	45.79999923706055	2	1065.6112060546875	1065.609619140625	0.0017000000225380063	1.5953309654890258
a1	pepa1c254	DaPR130924_VB112_O1936.m	5364	27.75	VYELLGLLGEVHPSEMINNAENLFR	M16:+15.99491	1	a1.a1	0.014999999664723873	45.70000076293945	3	2873.470947265625	2873.450927734375	0.019999999552965164	6.960271832007422
a1	pepa1c136	DaPR130924_VB112_O1936.m	5365	27.75	LSDFNDITNMLLLK		1	a1.a1	1.700000069604357E-7	73.5999984741211	2	1636.8641357421875	1636.8619384765625	0.002300000051036477	1.4051277001266835
a1	pepa1c136	DaPR130924_VB112_O1936.m	5527	28.280000686645508	LSDFNDITNMLLLK		1	a1.a1	8.600000001024455E-5	53.099998474121094	2	1636.8658447265625	1636.8619384765625	0.004000000189989805	2.4437004098907877
a1	pepa1b55	DaPR130924_VB112_O1936.m	5379	27.780000686645508	EMKPVIFLDVFLPR		1	a1.a1	8.099999831756577E-6	35.099998474121094	2	1703.9710693359375	1703.9560546875	0.014999999664723873	8.803043730769703
a1	pepa1b55	DaPR130924_VB112_O1936.m	5373	27.760000228881836	EMKPVIFLDVFLPR		1	a1.a1	0.002099999925121665	47.70000076293945	3	1703.9608154296875	1703.9556884765625	0.005100000184029341	2.993035686619905
a1	pepa1b16	DaPR130924_VB112_O1936.m	5403	27.860000610351562	AVAFFLESIAMHDIIAAEK		1	a1.a1	2.6000000070780516E-4	43.79999923706055	3	2076.084228515625	2076.083984375	3.9999998989515007E-4	0.19267042802970666
a1	pepa1b16	DaPR130924_VB112_O1936.m	5416	27.90999984741211	AVAFFLESIAMHDIIAAEK		1	a1.a1	1.1000000085914508E-4	41.599998474121094	2	2076.086181640625	2076.083984375	0.002400000113993883	1.156022652289954
a1	pepa1c179	DaPR130924_VB112_O1936.m	5414	27.899999618530273	NLDLAVLELMQSSVDNTK		1	a1.a1	6.70000008540228E-5	44.79999923706055	2	1990.0208740234375	1990.0166015625	0.004399999976158142	2.2110368188403036
a1	pepa1c179	DaPR130924_VB112_O1936.m	5415	27.899999618530273	NLDLAVLELMQSSVDNTK		1	a1.a1	5.2999999752501026E-5	52.20000076293945	3	1990.020263671875	1990.0166015625	0.003700000001117587	1.8592809719338326
a1	pepa1c160	DaPR130924_VB112_O1936.m	5425	27.93000030517578	MDPMNIWDDIITNR		1	a1.a1	4.8000001697801054E-5	51.400001525878906	3	1733.8011474609375	1733.7989501953125	0.002099999925121665	1.2112130560957484
a1	pepa1c160	DaPR130924_VB112_O1936.m	5424	27.93000030517578	MDPMNIWDDIITNR		1	a1.a1	3.5000000480067683E-6	58.5	2	1733.8028564453125	1733.7989501953125	0.0038999998942017555	2.2493956947905756
a1	pepa1b82	DaPR130924_VB112_O1936.m	5430	27.950000762939453	GLGQECVLSSSPAVLALQTSLVFSR	C6:+57.02146	1	a1.a1	3.499999875202775E-4	47.70000076293945	3	2619.388427734375	2619.381591796875	0.006899999920278788	2.6342095179593294
a1	pepa1c182	DaPR130924_VB112_O1936.m	5434	27.950000762939453	NLLIFENLIDLK		1	a1.a1	2.4000000848900527E-6	65.19999694824219	2	1444.8438720703125	1444.8414306640625	0.0024999999441206455	1.7302936440378947
a1	pepa1c146	DaPR130924_VB112_O1936.m	5435	27.959999084472656	IWSEPFYQETYLPY		1	a1.a1	0.0032999999821186066	46.599998474121094	2	1835.8514404296875	1835.8531494140625	-0.0015999999595806003	-0.8715293813621541
a1	pepa1c253	DaPR130924_VB112_O1936.m	5445	27.979999542236328	VYELLGLLGEVHPSEMINNAENLFR		1	a1.a1	3.199999991920777E-5	65.19999694824219	3	2857.46142578125	2857.455810546875	0.005799999926239252	2.0297776451455314
a1	pepa1b46	DaPR130924_VB112_O1936.m	5448	28.0	DVLIQGLIDENPGLQLIIR		1	a1.a1	2.399999914359796E-7	77.9000015258789	3	2119.216796875	2119.212646484375	0.00419999985024333	1.9818680570875389
a1	pepa1b46	DaPR130924_VB112_O1936.m	5477	28.059999465942383	DVLIQGLIDENPGLQLIIR		1	a1.a1	2.300000051036477E-5	58.29999923706055	2	2119.21826171875	2119.212646484375	0.005799999926239252	2.7368654749494086
a1	pepa1b86	DaPR130924_VB112_O1936.m	5449	28.0	GQAVTLLPFFTSLTGGSLEELR		1	a1.a1	3.3000000509986194E-9	74.4000015258789	2	2336.258056640625	2336.25	0.00800000037997961	3.424291227385601
a1	pepa1c195	DaPR130924_VB112_O1936.m	5450	28.0	QFINLMLPMK	M9:+15.99491 - Q1:-17.02655	1	a1.a1	0.026000000536441803	39.400001525878906	2	1233.6378173828125	1233.637451171875	3.9999998989515007E-4	0.3242443632974795
a1	pepa1c191	DaPR130924_VB112_O1936.m	5451	28.0	PVIFLDVFLPR		1	a1.a1	1.6000000186977559E-6	50.900001525878906	2	1315.7799072265625	1315.7777099609375	0.002300000051036477	1.7480156667988844
a1	pepa1b73	DaPR130924_VB112_O1936.m	5457	28.010000228881836	FMNAVFFLLPK		1	a1.a1	1.2999999853491317E-5	50.5	2	1326.7303466796875	1326.728271484375	0.002099999925121665	1.5828410159467963
a1	pepa1b67	DaPR130924_VB112_O1936.m	5459	28.010000228881836	EVYAAAAEVLGLILR		1	a1.a1	9.100000267214803E-12	69.30000305175781	2	1587.91357421875	1587.910888671875	0.0027000000700354576	1.7003473490214123
a1	pepa1b67	DaPR130924_VB112_O1936.m	5467	28.030000686645508	EVYAAAAEVLGLILR		1	a1.a1	2.9999999242136255E-5	52.900001525878906	3	1587.9130859375	1587.910888671875	0.002199999988079071	1.3854681668687001
a1	pepa1c108	DaPR130924_VB112_O1936.m	5462	28.030000686645508	LGLIEWLENTVTLK		1	a1.a1	1.0999999631167157E-6	57.0	2	1628.927978515625	1628.9261474609375	0.0017999999690800905	1.1050224541399938
a1	pepa1b88	DaPR130924_VB112_O1936.m	5465	28.030000686645508	GSCVTQVGLLESVYEMFR	C3:+57.02146	1	a1.a1	6.499999843923021E-11	61.099998474121094	2	2074.9970703125	2074.993896484375	0.003100000089034438	1.4939803409960448
a1	pepa1c133	DaPR130924_VB112_O1936.m	5482	28.079999923706055	LQSVQALTEIQEFISFISK		1	a1.a1	0.00419999985024333	42.400001525878906	3	2181.183349609375	2181.1806640625	0.0027000000700354576	1.2378617298975336
a1	pepa1c133	DaPR130924_VB112_O1936.m	5479	28.059999465942383	LQSVQALTEIQEFISFISK		1	a1.a1	5.500000042957254E-5	39.400001525878906	2	2181.185546875	2181.1806640625	0.004999999888241291	2.292336426148522
a1	pepa1b50	DaPR130924_VB112_O1936.m	5492	28.100000381469727	EFFSTIVVDAIDVLK		1	a1.a1	0.001500000013038516	42.900001525878906	3	1695.9232177734375	1695.9207763671875	0.002400000113993883	1.4151605118812778
a1	pepa1b50	DaPR130924_VB112_O1936.m	5483	28.079999923706055	EFFSTIVVDAIDVLK		1	a1.a1	2.900000026784255E-7	42.0	2	1695.92333984375	1695.9207763671875	0.0026000000070780516	1.5330904858937349
a1	pepa1c199	DaPR130924_VB112_O1936.m	5487	28.100000381469727	QLFSSLFSGILK	Q1:-17.02655	1	a1.a1	0.0044999998062849045	35.29999923706055	2	1322.7371826171875	1322.73583984375	0.0013000000035390258	0.9828115065609699
a1	pepa1b68	DaPR130924_VB112_O1936.m	5490	28.100000381469727	FESQDTVALLEAILDGIVDPVDSTLR		1	a1.a1	0.004399999976158142	38.70000076293945	3	2816.456787109375	2816.456787109375	-9.999999747378752E-5	-0.035505603328081205
a1	pepa1c107	DaPR130924_VB112_O1936.m	5499	28.1299991607666	LDQGGVIQDFINALDQLSNPELLFK		1	a1.a1	1.500000053056283E-6	65.9000015258789	3	2787.463134765625	2787.456787109375	0.006500000134110451	2.331874762747811
a1	pepa1b66	DaPR130924_VB112_O1936.m	5512	28.18000030517578	EVYAAAAEVLGLILR	E1:-18.01056	1	a1.a1	7.000000186963007E-5	60.599998474121094	2	1569.90283203125	1569.9002685546875	0.0026000000070780516	1.656156164284063
a2	pepa2c115	DaPR130924_VB112_O1936.m	683	10.359999656677246	VIHEQVNHR		1	a2.a1	0.005900000222027302	44.400001525878906	2	1131.6025390625	1131.6021728515625	3.9999998989515007E-4	0.35348110801800303
a2	pepa2b94	DaPR130924_VB112_O1936.m	941	11.90999984741211	RKPSTSDDSDSNFEK		1	a2.a1	0.00139999995008111	45.29999923706055	3	1712.7755126953125	1712.7725830078125	0.002899999963119626	1.6931611306078447
a2	pepa2b58	DaPR130924_VB112_O1936.m	1123	12.800000190734863	KPSTSDDSDSNFEK		1	a2.a1	1.199999957179898E-7	53.20000076293945	2	1556.6707763671875	1556.6715087890625	-6.99999975040555E-4	-0.44967738606913044
a2	pepa2b57	DaPR130924_VB112_O1936.m	1421	14.180000305175781	KNYEDEDSLK		1	a2.a1	0.02500000037252903	38.5	2	1240.5712890625	1240.569580078125	0.0017000000225380063	1.370338310593549
a2	pepa2b92	DaPR130924_VB112_O1936.m	1500	14.550000190734863	RDPALNSGVSQKPDPAK		1	a2.a1	0.007400000002235174	34.099998474121094	2	1779.9375	1779.9351806640625	0.002300000051036477	1.292181915398957
a2	pepa2b33	DaPR130924_VB112_O1936.m	1517	14.630000114440918	GYDSDPVK		1	a2.a1	5.699999746866524E-4	28.200000762939453	2	880.4058837890625	880.4050903320312	7.999999797903001E-4	0.9086725969389755
a2	pepa2b96	DaPR130924_VB112_O1936.m	1661	15.210000038146973	RNPWSDSESDR		1	a2.a1	1.9999999494757503E-4	36.29999923706055	2	1348.58984375	1348.588134765625	0.0017999999690800905	1.3347292050681714
a2	pepa2b17	DaPR130924_VB112_O1936.m	1746	15.579999923706055	EKQDEQVGLPGK		1	a2.a1	0.023000000044703484	30.299999237060547	3	1327.6868896484375	1327.685546875	0.0012000000569969416	0.9038285155859425
a2	pepa2b17	DaPR130924_VB112_O1936.m	1729	15.5	EKQDEQVGLPGK		1	a2.a1	7.50000006519258E-4	38.400001525878906	2	1327.6859130859375	1327.685546875	3.000000142492354E-4	0.22595712889648562
a2	pepa2b12	DaPR130924_VB112_O1936.m	1886	16.110000610351562	DPALNSGVSQKPDPAK		1	a2.a1	3.199999980552093E-7	57.099998474121094	2	1623.83349609375	1623.8341064453125	-6.000000284984708E-4	-0.36949589007704314
a2	pepa2b12	DaPR130924_VB112_O1936.m	1865	16.049999237060547	DPALNSGVSQKPDPAK		1	a2.a1	1.6000000213622911E-9	68.69999694824219	3	1623.8353271484375	1623.8341064453125	0.0012000000569969416	0.7389917801540863
a2	pepa2b12	DaPR130924_VB112_O1936.m	1867	16.049999237060547	DPALNSGVSQKPDPAK		1	a2.a1	2.4999999292951713E-10	68.0	2	1623.832763671875	1623.8341064453125	-0.00139999995008111	-0.8621570051547992
a2	pepa2b77	DaPR130924_VB112_O1936.m	1898	16.149999618530273	NYEDEDSLK		1	a2.a1	1.500000071246177E-4	37.900001525878906	2	1112.4749755859375	1112.474609375	3.9999998989515007E-4	0.3595587589364168
a2	pepa2b49	DaPR130924_VB112_O1936.m	2076	16.760000228881836	IMIMTDQDQDGSHIK	M2:+15.99491 - M4:+15.99491	2	a2.a1 a2.a2	7.100000220816582E-5	48.599998474121094	3	1763.7943115234375	1763.7943115234375	9.999999747378752E-5	0.05669595191483228
a2	pepa2b49	DaPR130924_VB112_O1936.m	2072	16.75	IMIMTDQDQDGSHIK	M2:+15.99491 - M4:+15.99491	2	a2.a1 a2.a2	4.900000021734741E-6	47.79999923706055	2	1763.7947998046875	1763.7943115234375	6.000000284984708E-4	0.34017573624003483
a2	pepa2b59	DaPR130924_VB112_O1936.m	2115	16.899999618530273	KQTTLAFKPIK		1	a2.a1	0.008799999952316284	33.099998474121094	3	1274.786376953125	1274.783447265625	0.002899999963119626	2.274896155374503
a2	pepa2b11	DaPR130924_VB112_O1936.m	2122	16.93000030517578	DPALNSGVSQKPD		1	a2.a1	4.4999998749517545E-7	55.5	2	1327.65283203125	1327.6492919921875	0.003599999938160181	2.711559415482568
a2	pepa2b98	DaPR130924_VB112_O1936.m	2159	17.079999923706055	SFGSTCQLSEK	C6:+57.02146	1	a2.a1	1.8000000272877514E-4	52.70000076293945	2	1243.5625	1243.562744140625	-1.9999999494757503E-4	-0.16082822993043813
a2	pepa2b98	DaPR130924_VB112_O1936.m	2150	17.030000686645508	SFGSTCQLSEK	C6:+57.02146	1	a2.a1	3.4999999343199306E-8	60.599998474121094	2	1243.552734375	1243.56298828125	-0.009999999776482582	-8.041409941207526
a2	pepa2b90	DaPR130924_VB112_O1936.m	2197	17.209999084472656	QTWMDNMGR	M7:+15.99491	1	a2.a1	0.03200000151991844	23.5	2	1154.4730224609375	1154.47216796875	8.999999845400453E-4	0.7795770305347084
a2	pepa2b48	DaPR130924_VB112_O1936.m	2472	18.110000610351562	IMIMTDQDQDGSHIK	M2:+15.99491	2	a2.a1 a2.a2	4.600000025334339E-8	53.400001525878906	2	1747.7998046875	1747.7994384765625	5.000000237487257E-4	0.2860740269973662
a2	pepa2b48	DaPR130924_VB112_O1936.m	2265	17.43000030517578	IMIMTDQDQDGSHIK	M4:+15.99491	2	a2.a1 a2.a2	0.003700000001117587	38.70000076293945	2	1747.7987060546875	1747.7994384765625	-6.000000284984708E-4	-0.34328883239683944
a2	pepa2b48	DaPR130924_VB112_O1936.m	2466	18.100000381469727	IMIMTDQDQDGSHIK	M2:+15.99491	2	a2.a1 a2.a2	4.600000102072954E-4	54.79999923706055	3	1747.799560546875	1747.7994384765625	1.9999999494757503E-4	0.1144296024730969
a2	pepa2c113	DaPR130924_VB112_O1936.m	2409	17.90999984741211	TQMAEVLPSPR	M3:+15.99491	1	a2.a1	6.20000006890109E-9	54.5	2	1244.6314697265625	1244.630859375	6.99999975040555E-4	0.5624157313535234
a2	pepa2c105	DaPR130924_VB112_O1936.m	2768	19.1299991607666	SSDESNFDVPPR		1	a2.a1	0.0031999999191612005	36.900001525878906	2	1349.59814453125	1349.59716796875	0.0010000000474974513	0.7409618745736775
a2	pepa2c105	DaPR130924_VB112_O1936.m	2470	18.110000610351562	SSDESNFDVPPR		1	a2.a1	9.999999747378752E-6	35.5	2	1349.5965576171875	1349.59716796875	-6.000000284984708E-4	-0.4445771247442065
a2	pepa2b36	DaPR130924_VB112_O1936.m	2605	18.559999465942383	HVDYVADQIVTK		1	a2.a1	1.9999999949504854E-6	61.400001525878906	2	1387.7257080078125	1387.7220458984375	0.003700000001117587	2.666239980876096
a2	pepa2b47	DaPR130924_VB112_O1936.m	2698	18.899999618530273	IMIMTDQDQDGSHIK		2	a2.a1 a2.a2	7.599999662488699E-5	44.0	2	1731.8035888671875	1731.804443359375	-7.999999797903001E-4	-0.4619459101504848
a2	pepa2c103	DaPR130924_VB112_O1936.m	2764	19.110000610351562	SKGESDDFHMDFDSAVAPR	M10:+15.99491	1	a2.a1	5.100000180391362E-6	47.0	3	2126.913818359375	2126.90869140625	0.005100000184029341	2.3978463225223687
a2	pepa2b44	DaPR130924_VB112_O1936.m	2916	19.610000610351562	IKNENTEGSPQEDGVELEGLK		1	a2.a1	3.899999967416079E-7	50.0	2	2286.12158203125	2286.110107421875	0.012000000104308128	5.249091050054865
a2	pepa2b44	DaPR130924_VB112_O1936.m	2901	19.559999465942383	IKNENTEGSPQEDGVELEGLK		1	a2.a1	0.027000000700354576	38.79999923706055	3	2286.11181640625	2286.110107421875	0.0019000000320374966	0.8311060897150715
a2	pepa2c109	DaPR130924_VB112_O1936.m	3057	20.049999237060547	TDDEDFVPSDASPPK		1	a2.a1	0.0024999999441206455	32.79999923706055	2	1619.7103271484375	1619.7076416015625	0.00279999990016222	1.7287069766452345
a2	pepa2b80	DaPR130924_VB112_O1936.m	3069	20.079999923706055	QDEQVGLPGK	Q1:-17.02655	1	a2.a1	0.008799999952316284	34.400001525878906	2	1053.523193359375	1053.521484375	0.0017000000225380063	1.6136358372857755
a2	pepa2b89	DaPR130924_VB112_O1936.m	3079	20.110000610351562	QTWMDNMGR		1	a2.a1	0.01600000075995922	27.100000381469727	2	1138.475341796875	1138.4771728515625	-0.0019000000320374966	-1.668896028260747
a2	pepa2c101	DaPR130924_VB112_O1936.m	3131	20.260000228881836	SIPSMVDGLKPGQR		1	a2.a1	0.0012000000569969416	46.5	2	1484.7918701171875	1484.7894287109375	0.0024999999441206455	1.683740398321055
a2	pepa2b79	DaPR130924_VB112_O1936.m	3138	20.280000686645508	PSMVDGLKPGQR		1	a2.a1	0.024000000208616257	34.29999923706055	2	1284.6744384765625	1284.67333984375	0.0012000000569969416	0.9340896395833147
a2	pepa2b39	DaPR130924_VB112_O1936.m	3183	20.40999984741211	LCNIFSTK	C2:+57.02146	2	a2.a1 a2.a2	0.009499999694526196	31.600000381469727	2	982.5053100585938	982.5029907226562	0.002199999988079071	2.239178922458968
a2	pepa2b28	DaPR130924_VB112_O1936.m	3221	20.530000686645508	GESDDFHMDFDSAVAPR	M8:+15.99491	1	a2.a1	3.899999865097925E-5	44.099998474121094	3	1911.7818603515625	1911.7818603515625	0.0	0.0
a2	pepa2b55	DaPR130924_VB112_O1936.m	3238	20.579999923706055	KEWLTNFMEDR	M8:+15.99491	2	a2.a1 a2.a2	0.02800000086426735	26.399999618530273	2	1484.686279296875	1484.684326171875	0.002099999925121665	1.4144420386900196
a2	pepa2a4	DaPR130924_VB112_O1936.m	3261	20.649999618530273	ALIENPTFDSQTK		1	a2.a1	4.5000000170603016E-8	53.29999923706055	2	1463.7388916015625	1463.7381591796875	8.999999845400453E-4	0.6148640580938506
a2	pepa2b72	DaPR130924_VB112_O1936.m	3327	20.829999923706055	NENTEGSPQEDGVELEGLK		1	a2.a1	1.2999999965401798E-9	59.70000076293945	2	2044.9375	2044.9310302734375	0.006599999964237213	3.227492696100707
a2	pepa2b75	DaPR130924_VB112_O1936.m	3340	20.860000610351562	NSTECTLILTEGDSAK	C5:+57.02146	1	a2.a1	9.000000318337698E-6	50.29999923706055	2	1738.8192138671875	1738.8167724609375	0.0024999999441206455	1.437759276144093
a2	pepa2c106	DaPR130924_VB112_O1936.m	3369	20.959999084472656	SVVSDLEADDVK		1	a2.a1	3.5999998999614036E-6	73.9000015258789	2	1276.6279296875	1276.6270751953125	8.999999845400453E-4	0.7049826860380141
a2	pepa2c102	DaPR130924_VB112_O1936.m	3370	20.959999084472656	SKGESDDFHMDFDSAVAPR		1	a2.a1	9.299999874201603E-6	56.099998474121094	3	2110.9140625	2110.913818359375	9.999999747378752E-5	0.04737284705990915
a2	pepa2c122	DaPR130924_VB112_O1936.m	3426	21.149999618530273	WEVCLTMSEK	C4:+57.02146 - M7:+15.99491	1	a2.a1	8.099999977275729E-4	36.20000076293945	2	1298.575927734375	1298.5760498046875	0.0	0.0
a2	pepa2b19	DaPR130924_VB112_O1936.m	3450	21.209999084472656	EQVLEPMLNGTEK		1	a2.a1	0.007199999876320362	34.599998474121094	2	1487.7545166015625	1487.740966796875	0.013000000268220901	8.738080457789682
a2	pepa2b10	DaPR130924_VB112_O1936.m	3500	21.3799991607666	DIVALMVR	M6:+15.99491	1	a2.a1	0.01899999938905239	37.5	2	932.52392578125	932.5238037109375	9.999999747378752E-5	0.10723586580400621
a2	pepa2b86	DaPR130924_VB112_O1936.m	3504	21.399999618530273	QIMENAEINNIIK	M3:+15.99491	2	a2.a1 a2.a2	0.009600000455975533	27.399999618530273	2	1545.79248046875	1545.7945556640625	-0.0020000000949949026	-1.2938330567063725
a2	pepa2b87	DaPR130924_VB112_O1936.m	3547	21.530000686645508	QTTLAFKPIK	Q1:-17.02655	1	a2.a1	0.017999999225139618	41.900001525878906	2	1129.668212890625	1129.6619873046875	0.006300000008195639	5.576889440377735
a2	pepa2c108	DaPR130924_VB112_O1936.m	3600	21.700000762939453	SYVDMYLK		1	a2.a1	1.3000000035390258E-4	31.200000762939453	2	1018.4933471679688	1018.4918212890625	0.001500000013038516	1.4727658894109024
a2	pepa2b67	DaPR130924_VB112_O1936.m	3622	21.760000228881836	MEVSPLQPVNENMQVNK	M1:+15.99491 - M13:+15.99491 - M1:+42.01057	1	a2.a1	4.2999999116943854E-9	61.5	2	2030.954345703125	2030.95263671875	0.0017999999690800905	0.8862835777343426
a2	pepa2c110	DaPR130924_VB112_O1936.m	3658	21.8799991607666	TLAVSGLGVVGR		1	a2.a1	2.9000000722589903E-5	69.69999694824219	2	1128.675048828125	1128.6739501953125	0.0010999999940395355	0.9745950049163311
a2	pepa2a1	DaPR130924_VB112_O1936.m	3753	22.149999618530273	AGEMELKPF		1	a2.a1	0.002899999963119626	34.0	2	1021.5064697265625	1021.502685546875	0.003700000001117587	3.622114805441498
a2	pepa2b27	DaPR130924_VB112_O1936.m	3780	22.229999542236328	GESDDFHMDFDSAVAPR		1	a2.a1	7.300000288523734E-4	47.20000076293945	3	1895.7919921875	1895.786865234375	0.005100000184029341	2.690175925129026
a2	pepa2c117	DaPR130924_VB112_O1936.m	3877	22.530000686645508	VLINGAEGIGTGWSCK	C15:+57.02146	1	a2.a1	7.999999979801942E-6	59.5	2	1661.8359375	1661.83203125	0.004000000189989805	2.406982242953325
a2	pepa2b85	DaPR130924_VB112_O1936.m	3878	22.530000686645508	QIMENAEINNIIK		2	a2.a1 a2.a2	4.699999863078119E-6	52.20000076293945	2	1529.802001953125	1529.799560546875	0.002400000113993883	1.5688330523091063
a2	pepa2b54	DaPR130924_VB112_O1936.m	3924	22.65999984741211	KEWLTNFMEDR		2	a2.a1 a2.a2	0.001500000013038516	39.20000076293945	3	1468.6927490234375	1468.689453125	0.0032999999821186066	2.2469011233770626
a2	pepa2b54	DaPR130924_VB112_O1936.m	3953	22.760000228881836	KEWLTNFMEDR		2	a2.a1 a2.a2	3.5999998999614036E-6	53.5	2	1468.691650390625	1468.689453125	0.002300000051036477	1.5660220383163086
a2	pepa2b16	DaPR130924_VB112_O1936.m	3932	22.700000762939453	ELILFSNSDNER		2	a2.a1 a2.a2	2.6000000374892807E-8	64.69999694824219	2	1436.7047119140625	1436.7020263671875	0.0027000000700354576	1.879304142740452
a2	pepa2b22	DaPR130924_VB112_O1936.m	3938	22.700000762939453	EWLTNFMEDR	M7:+15.99491	2	a2.a1 a2.a2	0.0038999998942017555	42.5	2	1356.591552734375	1356.58935546875	0.002300000051036477	1.6954283488696142
a2	pepa2c121	DaPR130924_VB112_O1936.m	3950	22.75	WEVCLTMSEK	C4:+57.02146	1	a2.a1	0.0035000001080334187	29.700000762939453	2	1282.5806884765625	1282.5810546875	-3.000000142492354E-4	-0.2339033569479398
a2	pepa2b20	DaPR130924_VB112_O1936.m	3996	22.899999618530273	EVTFVPGLYK		2	a2.a1 a2.a2	0.0019000000320374966	32.0	2	1152.6304931640625	1152.63037109375	1.9999999494757503E-4	0.1735161591810146
a2	pepa2b26	DaPR130924_VB112_O1936.m	4018	22.959999084472656	FTMDLDSDEDFSDFDEK	M3:+15.99491	1	a2.a1	1.8999999440438842E-7	62.900001525878906	2	2071.7978515625	2071.79638671875	0.00139999995008111	0.6757420560513616
a2	pepa2b66	DaPR130924_VB112_O1936.m	4051	23.059999465942383	MEVSPLQPVNENMQVNK	M1:+15.99491 - M1:+42.01057	1	a2.a1	0.009999999776482582	32.099998474121094	2	2014.9600830078125	2014.9576416015625	0.0024999999441206455	1.2407208432101597
a2	pepa2b66	DaPR130924_VB112_O1936.m	4282	23.760000228881836	MEVSPLQPVNENMQVNK	M13:+15.99491 - M1:+42.01057	1	a2.a1	6.300000222836388E-6	44.79999923706055	2	2014.963134765625	2014.9576416015625	0.005499999970197678	2.729585901282806
a2	pepa2b63	DaPR130924_VB112_O1936.m	4120	23.280000686645508	KYDTVLDILR		1	a2.a1	5.000000237487257E-4	45.20000076293945	2	1235.7030029296875	1235.6998291015625	0.0031999999191612005	2.589625606315587
a2	pepa2c129	DaPR130924_VB112_O1936.m	4143	23.350000381469727	YSGPEDDAAISLAFSK		1	a2.a1	1.2000000104706032E-8	67.4000015258789	2	1670.795166015625	1670.791259765625	0.004000000189989805	2.3940753619640773
a2	pepa2b46	DaPR130924_VB112_O1936.m	4168	23.43000030517578	LMDGEEPLPMLPSYK	M10:+15.99491	1	a2.a1	5.200000146032835E-7	53.400001525878906	2	1735.832763671875	1735.8284912109375	0.00430000014603138	2.4772033457243468
a2	pepa2b88	DaPR130924_VB112_O1936.m	4218	23.559999465942383	QTWMDNMGR	Q1:-17.02655	1	a2.a1	8.900000248104334E-4	37.0	2	1121.451171875	1121.45068359375	5.000000237487257E-4	0.445851102561593
a2	pepa2b41	DaPR130924_VB112_O1936.m	4255	23.68000030517578	IFDEILVNAADNK		2	a2.a1 a2.a2	1.1000000085914508E-5	62.5	3	1461.760986328125	1461.7587890625	0.002099999925121665	1.4366254821484612
a2	pepa2b41	DaPR130924_VB112_O1936.m	4246	23.649999618530273	IFDEILVNAADNK		2	a2.a1 a2.a2	3.099999901223782E-7	69.5999984741211	2	1461.760009765625	1461.7587890625	0.0012000000569969416	0.8209289152053346
a2	pepa2b29	DaPR130924_VB112_O1936.m	4254	23.68000030517578	GFQQISFVNSIATSK		1	a2.a1	1.2000000424450263E-6	60.400001525878906	2	1626.8548583984375	1626.8489990234375	0.005900000222027302	3.626642808010421
a2	pepa2b29	DaPR130924_VB112_O1936.m	4256	23.68000030517578	GFQQISFVNSIATSK		1	a2.a1	3.199999991920777E-5	52.0	3	1626.85107421875	1626.8489990234375	0.0020000000949949026	1.2293704555219689
a2	pepa2a9	DaPR130924_VB112_O1936.m	4293	23.799999237060547	DIVALMVR		1	a2.a1	0.004699999932199717	42.70000076293945	2	916.5307006835938	916.5288696289062	0.0017999999690800905	1.9639315560336832
a2	pepa2b53	DaPR130924_VB112_O1936.m	4380	24.079999923706055	KEWLLGMLGAESAK		1	a2.a1	1.9999999949504854E-6	55.099998474121094	3	1532.815185546875	1532.8145751953125	6.000000284984708E-4	0.3914367975148059
a2	pepa2c126	DaPR130924_VB112_O1936.m	4413	24.18000030517578	YIFTMLSSLAR	M5:+15.99491	1	a2.a1	6.4000000747910235E-6	57.0	2	1317.6881103515625	1317.6876220703125	6.000000284984708E-4	0.45534314692564853
a2	pepa2b45	DaPR130924_VB112_O1936.m	4518	24.549999237060547	LMDGEEPLPMLPSYK		1	a2.a1	1.500000071246177E-4	44.599998474121094	2	1719.8355712890625	1719.8336181640625	0.0020000000949949026	1.162903244751036
a2	pepa2a2	DaPR130924_VB112_O1936.m	4522	24.549999237060547	AGEMELKPFNGEDYTCITFQPDLSK	C16:+57.02146	1	a2.a1	4.099999932805076E-5	46.0	3	2890.334716796875	2890.327880859375	0.007000000216066837	2.4218706335786178
a2	pepa2b65	DaPR130924_VB112_O1936.m	4595	24.799999237060547	MEVSPLQPVNENMQVNK	M1:+42.01057	1	a2.a1	0.02800000086426735	32.20000076293945	2	1998.9627685546875	1998.962646484375	9.999999747378752E-5	0.05002594603238834
a2	pepa2b25	DaPR130924_VB112_O1936.m	4624	24.899999618530273	FTMDLDSDEDFSDFDEK		1	a2.a1	2.899999915228525E-14	78.9000015258789	2	2055.802978515625	2055.801513671875	0.00139999995008111	0.6809995715882924
a2	pepa2b74	DaPR130924_VB112_O1936.m	4710	25.200000762939453	NLNLLQPIGQFGTR		2	a2.a1 a2.a2	9.999999747378752E-5	50.70000076293945	2	1570.874267578125	1570.870361328125	0.0038999998942017555	2.482700030640606
a2	pepa2b73	DaPR130924_VB112_O1936.m	4869	25.780000686645508	NHMWIFVNALIENPTFDSQTK	M3:+15.99491	1	a2.a1	1.5999999595806003E-4	46.400001525878906	3	2521.222900390625	2521.218505859375	0.0044999998062849045	1.7848511724893308
a2	pepa2c119	DaPR130924_VB112_O1936.m	4886	25.829999923706055	VTIDPENNLISIWNNGK		1	a2.a1	7.600000244565308E-4	44.900001525878906	2	1926.99560546875	1926.992431640625	0.0032999999821186066	1.7125132034426387
a2	pepa2c119	DaPR130924_VB112_O1936.m	4893	25.850000381469727	VTIDPENNLISIWNNGK		1	a2.a1	0.0015999999595806003	41.400001525878906	3	1926.992919921875	1926.992431640625	6.000000284984708E-4	0.31136605346583324
a2	pepa2b84	DaPR130924_VB112_O1936.m	4903	25.8799991607666	QIMENAEINNIIK	Q1:-17.02655	2	a2.a1 a2.a2	1.2000000424450263E-6	61.099998474121094	2	1512.7772216796875	1512.7730712890625	0.00419999985024333	2.776358153086656
a2	pepa2c125	DaPR130924_VB112_O1936.m	5031	26.360000610351562	YIFTMLSSLAR		1	a2.a1	0.013000000268220901	53.5	2	1301.69482421875	1301.692626953125	0.002199999988079071	1.6901071286150067
a2	pepa2b21	DaPR130924_VB112_O1936.m	5038	26.399999618530273	EWLLGMLGAESAK		1	a2.a1	2.2999999771400326E-7	64.80000305175781	2	1404.7218017578125	1404.7196044921875	0.002300000051036477	1.6373374755226953
a2	pepa2b83	DaPR130924_VB112_O1936.m	5118	26.709999084472656	QEMAFYSLPEFEEWK		1	a2.a1	0.0010000000474974513	33.400001525878906	2	1933.8717041015625	1933.8680419921875	0.003599999938160181	1.8615540771083927
a2	pepa2b71	DaPR130924_VB112_O1936.m	5197	27.030000686645508	MYVPALIFGQLLTSSNYDDDEKK	M1:+15.99491	1	a2.a1	0.010999999940395355	30.5	3	2663.295166015625	2663.291259765625	0.0038999998942017555	1.4643535061745232
a2	pepa2b70	DaPR130924_VB112_O1936.m	5438	27.959999084472656	MYVPALIFGQLLTSSNYDDDEK	M1:+15.99491	1	a2.a1	9.699999645818025E-5	49.0	3	2535.185546875	2535.196044921875	-0.010999999940395355	-4.338914918405978
a2	pepa2b13	DaPR130924_VB112_O1936.m	5461	28.030000686645508	EDLATFIEELEAVEAK		1	a2.a1	1.3999999737279722E-7	69.19999694824219	2	1806.9049072265625	1806.9012451171875	0.003800000064074993	2.103048007932798
a2	pepa2b13	DaPR130924_VB112_O1936.m	5468	28.049999237060547	EDLATFIEELEAVEAK		1	a2.a1	3.800000122282654E-4	49.900001525878906	3	1806.90234375	1806.9012451171875	0.0010999999940395355	0.608777041364092
a2	pepa2b82	DaPR130924_VB112_O1936.m	5473	28.049999237060547	QEMAFYSLPEFEEWK	Q1:-17.02655	1	a2.a1	0.0017000000225380063	30.700000762939453	2	1916.8447265625	1916.841552734375	0.0031999999191612005	1.6694128497978353
a2	pepa2b31	DaPR130924_VB112_O1936.m	784	11.0	GKPSSDTVPK		1	a2.a2	0.003700000001117587	30.299999237060547	2	1015.542724609375	1015.5422973632812	3.9999998989515007E-4	0.39387821751363394
a2	pepa2b52	DaPR130924_VB112_O1936.m	1031	12.380000114440918	KASGSENEGDYNPGR		1	a2.a2	2.899999963119626E-4	38.599998474121094	2	1580.6995849609375	1580.6939697265625	0.00570000009611249	3.606011160464228
a2	pepa2b52	DaPR130924_VB112_O1936.m	1024	12.350000381469727	KASGSENEGDYNPGR		1	a2.a2	0.03099999949336052	47.20000076293945	3	1580.6925048828125	1580.6939697265625	-0.00139999995008111	-0.8856869051782933
a2	pepa2b56	DaPR130924_VB112_O1936.m	1230	13.350000381469727	KGDLDTAAVK		1	a2.a2	4.199999966658652E-4	40.599998474121094	2	1017.5581665039062	1017.5579223632812	1.9999999494757503E-4	0.19654900281555912
a2	pepa2a5	DaPR130924_VB112_O1936.m	1424	14.199999809265137	ASGSENEGDYNPGR		1	a2.a2	7.30000024873334E-8	46.400001525878906	2	1452.5994873046875	1452.5989990234375	5.000000237487257E-4	0.3442106349273742
a2	pepa2b38	DaPR130924_VB112_O1936.m	1471	14.380000114440918	LAQAEAAGLHK		1	a2.a2	1.700000029813964E-5	55.599998474121094	2	1108.6126708984375	1108.6114501953125	0.00139999995008111	1.2628409618486813
a2	pepa2b60	DaPR130924_VB112_O1936.m	1487	14.479999542236328	KSYDDAESLK		1	a2.a2	0.019999999552965164	33.099998474121094	2	1155.5535888671875	1155.55322265625	3.9999998989515007E-4	0.34615453624513903
a2	pepa2b95	DaPR130924_VB112_O1936.m	1489	14.5	RNPWSDDESK		1	a2.a2	0.0013000000035390258	31.0	2	1233.5440673828125	1233.5499267578125	-0.005799999926239252	-4.701876916715984
a2	pepa2b15	DaPR130924_VB112_O1936.m	1694	15.359999656677246	EDVLAGMSGK	M7:+15.99491	1	a2.a2	5.200000014156103E-4	38.5	2	1022.4844360351562	1022.4827270507812	0.0017000000225380063	1.6626197954868496
a2	pepa2c107	DaPR130924_VB112_O1936.m	1967	16.399999618530273	SYDDAESLK		1	a2.a2	0.001500000013038516	30.700000762939453	2	1027.4591064453125	1027.458251953125	8.999999845400453E-4	0.8759479840949347
a2	pepa2a7	DaPR130924_VB112_O1936.m	2016	16.549999237060547	AYDLAGSCR	C8:+57.02146	1	a2.a2	0.0010999999940395355	41.5	2	1012.4527587890625	1012.4520874023438	6.99999975040555E-4	0.6913907173983417
a2	pepa2a3	DaPR130924_VB112_O1936.m	2523	18.280000686645508	AGVSVKPFQVK		1	a2.a2	1.2999999853491317E-5	45.900001525878906	2	1159.684814453125	1159.683837890625	0.0010999999940395355	0.948534383337057
a2	pepa2b14	DaPR130924_VB112_O1936.m	2835	19.360000610351562	EDVLAGMSGK		1	a2.a2	0.0017000000225380063	38.79999923706055	2	1006.4879150390625	1006.48779296875	9.999999747378752E-5	0.09935540020691773
a2	pepa2b18	DaPR130924_VB112_O1936.m	2877	19.479999542236328	EQVLEPMLNGTDK	M7:+15.99491	1	a2.a2	3.100000030826777E-4	37.099998474121094	2	1489.720703125	1489.720703125	0.0	0.0
a2	pepa2c111	DaPR130924_VB112_O1936.m	2888	19.530000686645508	TPALISDYK		1	a2.a2	4.599999954280065E-7	46.5	2	1007.5419921875	1007.5411987304688	7.999999797903001E-4	0.7940121761753498
a2	pepa2b37	DaPR130924_VB112_O1936.m	2920	19.6299991607666	HVDYVVDQVVGK		1	a2.a2	8.700000080352766E-7	57.5	2	1357.7120361328125	1357.7115478515625	6.000000284984708E-4	0.44192010405148907
a2	pepa2c112	DaPR130924_VB112_O1936.m	2930	19.65999984741211	TPALISDYKEYHTDTTVK		1	a2.a2	0.03799999877810478	33.70000076293945	3	2082.042724609375	2082.039306640625	0.0031999999191612005	1.5369546141395416
a2	pepa2b51	DaPR130924_VB112_O1936.m	2995	19.860000610351562	LQLEETMPSPYGR	M7:+15.99491	1	a2.a2	1.1999999696854502E-4	45.599998474121094	2	1536.7376708984375	1536.7366943359375	0.0010000000474974513	0.6507295955014443
a2	pepa2b62	DaPR130924_VB112_O1936.m	3090	20.149999618530273	KVVEAVNSDSDSEFGIPK		1	a2.a2	0.012000000104308128	43.599998474121094	3	1920.956298828125	1920.955322265625	0.0010000000474974513	0.5205743391876626
a2	pepa2b64	DaPR130924_VB112_O1936.m	3124	20.25	KYETVQDILK		1	a2.a2	0.01600000075995922	40.70000076293945	2	1236.684326171875	1236.6839599609375	5.000000237487257E-4	0.4043070339203873
a2	pepa2b93	DaPR130924_VB112_O1936.m	3193	20.43000030517578	RIIPEITAMK		1	a2.a2	9.700000191514846E-6	41.900001525878906	2	1171.6859130859375	1171.687255859375	-0.0012000000569969416	-1.0241641282654395
a2	pepa2b69	DaPR130924_VB112_O1936.m	3421	21.1299991607666	MLDGLDPHPMLPNYK	M1:+15.99491 - M10:+15.99491	1	a2.a2	0.005100000184029341	33.29999923706055	3	1772.840087890625	1772.8349609375	0.005100000184029341	2.876748426335404
a2	pepa2c120	DaPR130924_VB112_O1936.m	3532	21.479999542236328	VVEAVNSDSDSEFGIPK		1	a2.a2	7.400000185953104E-7	58.70000076293945	2	1792.8660888671875	1792.8603515625	0.005799999926239252	3.235053929986505
a2	pepa2c100	DaPR130924_VB112_O1936.m	3582	21.649999618530273	SIPSLVDGFKPGQR		1	a2.a2	1.3000000035390258E-4	39.29999923706055	2	1500.8189697265625	1500.8172607421875	0.0017000000225380063	1.1327161987045102
a2	pepa2b78	DaPR130924_VB112_O1936.m	3590	21.65999984741211	PSLVDGFKPGQR		1	a2.a2	0.020999999716877937	26.700000762939453	2	1300.7027587890625	1300.701171875	0.0015999999595806003	1.2301057261862476
a2	pepa2b76	DaPR130924_VB112_O1936.m	3594	21.68000030517578	NTVEITELPVR		1	a2.a2	2.8000000384054147E-5	54.70000076293945	2	1270.70166015625	1270.7005615234375	0.0010999999940395355	0.8656642070896311
a2	pepa2b97	DaPR130924_VB112_O1936.m	3674	21.90999984741211	SESDLEETEPVVIPR		1	a2.a2	5.80000005356851E-7	51.0	2	1699.8409423828125	1699.8388671875	0.002099999925121665	1.2354111708224786
a2	pepa2b68	DaPR130924_VB112_O1936.m	3693	21.979999542236328	MLDGLDPHPMLPNYK	M10:+15.99491	1	a2.a2	0.03099999949336052	25.700000762939453	2	1756.8448486328125	1756.840087890625	0.004800000227987766	2.732178222180116
a2	pepa2b50	DaPR130924_VB112_O1936.m	3695	21.979999542236328	LQLEETMPSPYGR		1	a2.a2	2.8000000384054147E-5	49.599998474121094	2	1520.74267578125	1520.7418212890625	8.999999845400453E-4	0.5918164227095147
a2	pepa2c124	DaPR130924_VB112_O1936.m	3709	22.030000686645508	YETVQDILK		1	a2.a2	0.010999999940395355	37.5	2	1108.5904541015625	1108.5888671875	0.0015999999595806003	1.443276228851021
a2	pepa2b42	DaPR130924_VB112_O1936.m	3779	22.229999542236328	LHGLPEQFLYGTATK		1	a2.a2	3.099999901223782E-7	52.79999923706055	3	1674.8880615234375	1674.8853759765625	0.0026000000070780516	1.552345040664105
a2	pepa2b42	DaPR130924_VB112_O1936.m	3787	22.260000228881836	LHGLPEQFLYGTATK		1	a2.a2	1.3999999737279722E-6	46.099998474121094	2	1674.8902587890625	1674.8853759765625	0.004900000058114529	2.9255733726002133
a2	pepa2b40	DaPR130924_VB112_O1936.m	3814	22.329999923706055	LDKDIVALMTR		1	a2.a2	7.399999885819852E-4	40.29999923706055	3	1274.71435546875	1274.714111328125	1.9999999494757503E-4	0.1568979217929854
a2	pepa2b40	DaPR130924_VB112_O1936.m	3829	22.3799991607666	LDKDIVALMTR		1	a2.a2	5.80000005356851E-6	46.0	2	1274.7156982421875	1274.714111328125	0.0015999999595806003	1.2551833743438832
a2	pepa2b99	DaPR130924_VB112_O1936.m	3930	22.68000030517578	SLAVSGLGVIGR		1	a2.a2	5.200000014156103E-4	69.4000015258789	2	1128.6754150390625	1128.6739501953125	0.001500000013038516	1.3289932072756239
a2	pepa2c116	DaPR130924_VB112_O1936.m	3964	22.780000686645508	VLINGAEGIGTGWACK	C15:+57.02146	1	a2.a2	7.700000423938036E-6	47.599998474121094	2	1645.8411865234375	1645.837158203125	0.00419999985024333	2.551892712659837
a2	pepa2b34	DaPR130924_VB112_O1936.m	3974	22.829999923706055	HFDGEDYTCITFQPDLSK	C9:+57.02146	1	a2.a2	0.027000000700354576	32.20000076293945	3	2172.958251953125	2172.95458984375	0.0035000001080334187	1.6107101935733927
a2	pepa2a8	DaPR130924_VB112_O1936.m	4058	23.079999923706055	DIVALMTR		1	a2.a2	0.005200000014156103	38.900001525878906	2	918.5086669921875	918.5081176757812	5.000000237487257E-4	0.5443610286362409
a2	pepa2a6	DaPR130924_VB112_O1936.m	4090	23.200000762939453	ASPITNDGEDEFVPSDGLDKDEYTFSPGK		1	a2.a2	9.899999713525176E-4	35.599998474121094	3	3130.4072265625	3130.401611328125	0.005799999926239252	1.8527973871628904
a2	pepa2c123	DaPR130924_VB112_O1936.m	4284	23.760000228881836	YAGPEDDAAITLAFSK		1	a2.a2	1.0999999799921056E-9	55.0	2	1668.8125	1668.81201171875	6.000000284984708E-4	0.35953721826373736
a2	pepa2c123	DaPR130924_VB112_O1936.m	4324	23.8799991607666	YAGPEDDAAITLAFSK		1	a2.a2	3.899999865097925E-5	42.5	3	1668.812255859375	1668.81201171875	3.000000142492354E-4	0.17976860913186868
a2	pepa2b30	DaPR130924_VB112_O1936.m	4292	23.799999237060547	GFQQISFVNSIATTK		1	a2.a2	1.199999957179898E-7	56.0	2	1640.86767578125	1640.86474609375	0.003100000089034438	1.8892477862141364
a2	pepa2b30	DaPR130924_VB112_O1936.m	4295	23.799999237060547	GFQQISFVNSIATTK		1	a2.a2	4.799999878741801E-4	40.5	3	1640.8670654296875	1640.86474609375	0.002400000113993883	1.4626434748551544
a2	pepa2c128	DaPR130924_VB112_O1936.m	4429	24.229999542236328	YIFTMLSTLAR	M5:+15.99491	1	a2.a2	5.000000058430487E-8	57.599998474121094	2	1331.70361328125	1331.7032470703125	5.000000237487257E-4	0.3754590407800712
a2	pepa2b24	DaPR130924_VB112_O1936.m	4528	24.579999923706055	FDSNEEDSASVFSPSFGLK		1	a2.a2	2.099999983329326E-5	48.0	2	2062.93017578125	2062.92431640625	0.005799999926239252	2.811542760009361
a2	pepa2b91	DaPR130924_VB112_O1936.m	4579	24.75	QTWMNNMMK	Q1:-17.02655	1	a2.a2	0.0017000000225380063	33.099998474121094	2	1166.4798583984375	1166.4796142578125	3.000000142492354E-4	0.25718410384746776
a2	pepa2c114	DaPR130924_VB112_O1936.m	4609	24.829999923706055	VEFDEEFSGAPVEGAGEEALTPSVPINK		1	a2.a2	0.001500000013038516	42.400001525878906	3	2918.398193359375	2918.39453125	0.0035000001080334187	1.1992895650521613
a2	pepa2b32	DaPR130924_VB112_O1936.m	4629	24.90999984741211	GTIQELGQNQYAVSGEIFVVDR		1	a2.a2	1.4000000373926014E-4	51.0	3	2423.2265625	2423.220703125	0.006000000052154064	2.4760435747418414
a2	pepa2b23	DaPR130924_VB112_O1936.m	4653	25.0	EWLVGMLGAESTK		1	a2.a2	6.000000212225132E-7	52.79999923706055	2	1420.716064453125	1420.7144775390625	0.0015999999595806003	1.1261938868618364
a2	pepa2b61	DaPR130924_VB112_O1936.m	4708	25.200000762939453	KTSFDQDSDVDIFPSDFPTEPPSLPR		1	a2.a2	1.8000000272877514E-4	52.599998474121094	3	2937.387939453125	2937.37939453125	0.008700000122189522	2.96182377339032
a2	pepa2b35	DaPR130924_VB112_O1936.m	4818	25.579999923706055	HGFLEEFITPIVK		1	a2.a2	9.200000204145908E-5	40.400001525878906	3	1529.8389892578125	1529.836669921875	0.002300000051036477	1.5034285007391883
a2	pepa2b35	DaPR130924_VB112_O1936.m	4821	25.600000381469727	HGFLEEFITPIVK		1	a2.a2	3.400000139208714E-7	49.599998474121094	2	1529.84326171875	1529.836669921875	0.006599999964237213	4.314186013448259
a2	pepa2c104	DaPR130924_VB112_O1936.m	4843	25.68000030517578	SQDFGNLFSFPSYSQK		1	a2.a2	0.0024999999441206455	39.900001525878906	2	1851.860107421875	1851.855224609375	0.004900000058114529	2.645995212259706
a2	pepa2b43	DaPR130924_VB112_O1936.m	4912	25.90999984741211	LLFPAVDDNLLK		1	a2.a2	0.014999999664723873	38.599998474121094	2	1357.77490234375	1357.77294921875	0.0019000000320374966	1.3993503355113526
a2	pepa2c118	DaPR130924_VB112_O1936.m	4926	25.979999542236328	VSIDPESNIISIWNNGK		1	a2.a2	8.499999967170879E-5	50.5	3	1885.9658203125	1885.9658203125	-0.0	-0.0
a2	pepa2c118	DaPR130924_VB112_O1936.m	4920	25.950000762939453	VSIDPESNIISIWNNGK		1	a2.a2	1.9000000293090125E-6	51.79999923706055	2	1885.9688720703125	1885.9658203125	0.003100000089034438	1.6437201860428075
a2	pepa2c127	DaPR130924_VB112_O1936.m	5054	26.450000762939453	YIFTMLSTLAR		1	a2.a2	3.400000139208714E-7	53.400001525878906	2	1315.7103271484375	1315.708251953125	0.002099999925121665	1.596098467881679
a2	pepa2b81	DaPR130924_VB112_O1936.m	5272	27.350000381469727	QELSFYSIPEFDEWKK	Q1:-17.02655	1	a2.a2	3.800000122282654E-4	29.899999618530273	2	2028.9732666015625	2028.958984375	0.014000000432133675	6.900090410869607
a3	pepa3b10	DaPR130924_VB112_O1936.m	782	11.0	EEEEDTAEKPGK		1	a3.a1	4.900000058114529E-4	40.5	2	1361.6077880859375	1361.6070556640625	6.99999975040555E-4	0.5140983752461252
a3	pepa3b22	DaPR130924_VB112_O1936.m	888	11.649999618530273	LNQESTAPK		1	a3.a1	0.006099999882280827	49.599998474121094	2	987.5117797851562	987.510986328125	7.999999797903001E-4	0.8101175489347723
a3	pepa3b51	DaPR130924_VB112_O1936.m	1097	12.680000305175781	SQAGSDTDVEEGK		1	a3.a1	1.700000069604357E-7	58.29999923706055	2	1322.572021484375	1322.571044921875	0.0010000000474974513	0.7561030852270941
a3	pepa3b26	DaPR130924_VB112_O1936.m	1111	12.729999542236328	KHQVSVEGTNQTDVK		1	a3.a1	0.013000000268220901	46.900001525878906	3	1669.8526611328125	1669.850830078125	0.0017999999690800905	1.077940578078987
a3	pepa3b26	DaPR130924_VB112_O1936.m	1125	12.800000190734863	KHQVSVEGTNQTDVK		1	a3.a1	2.500000118743628E-4	47.20000076293945	2	1669.8524169921875	1669.850830078125	0.0017000000225380063	1.0180550213928214
a3	pepa3b50	DaPR130924_VB112_O1936.m	1174	13.100000381469727	SLATMDSPPHQK	M5:+15.99491	1	a3.a1	2.3999999765322855E-9	55.0	2	1327.6331787109375	1327.6314697265625	0.0017000000225380063	1.2804758408507266
a3	pepa3b39	DaPR130924_VB112_O1936.m	1342	13.859999656677246	PVTSEPTSQATR		1	a3.a1	1.4000000192027073E-5	45.20000076293945	2	1273.6395263671875	1273.638671875	8.999999845400453E-4	0.7066368228401083
a3	pepa3b17	DaPR130924_VB112_O1936.m	1434	14.229999542236328	HQVSVEGTNQTDVK		1	a3.a1	0.013000000268220901	38.599998474121094	3	1541.758056640625	1541.755859375	0.002199999988079071	1.4269444638082396
a3	pepa3b17	DaPR130924_VB112_O1936.m	1435	14.229999542236328	HQVSVEGTNQTDVK		1	a3.a1	3.6000000136482413E-7	53.099998474121094	2	1541.7567138671875	1541.755859375	8.999999845400453E-4	0.5837500010571641
a3	pepa3a9	DaPR130924_VB112_O1936.m	1440	14.25	EEDVVTPKPGK		1	a3.a1	6.399999983841553E-5	35.20000076293945	2	1198.6346435546875	1198.6318359375	0.002899999963119626	2.4194251113407272
a3	pepa3a5	DaPR130924_VB112_O1936.m	1699	15.380000114440918	DAEEDMPQR		1	a3.a1	1.8000000636675395E-5	50.0	2	1090.446533203125	1090.4473876953125	-7.999999797903001E-4	-0.7336438133719775
a3	pepa3a7	DaPR130924_VB112_O1936.m	1759	15.630000114440918	DQAEEEPNRIPSR		1	a3.a1	0.024000000208616257	33.29999923706055	2	1540.7425537109375	1540.7353515625	0.007199999876320362	4.673093188274452
a3	pepa3b55	DaPR130924_VB112_O1936.m	1782	15.710000038146973	SSPGIHLER		1	a3.a1	0.026000000536441803	27.200000762939453	2	995.5294189453125	995.5272827148438	0.002099999925121665	2.109434830751076
a3	pepa3b36	DaPR130924_VB112_O1936.m	1788	15.75	PGIHLER		1	a3.a1	0.020999999716877937	37.20000076293945	2	821.4614868164062	821.4631958007812	-0.0017999999690800905	-2.191211947512036
a3	pepa3b67	DaPR130924_VB112_O1936.m	1860	16.010000228881836	TVIIKEEEEDTAEKPGK		1	a3.a1	8.59999970998615E-4	51.599998474121094	3	1915.995849609375	1915.986328125	0.009499999694526196	4.95828156760543
a3	pepa3b20	DaPR130924_VB112_O1936.m	1991	16.459999084472656	LHIFSGAHGPEK		1	a3.a1	6.500000040432496E-7	53.0	2	1292.6754150390625	1292.675048828125	3.9999998989515007E-4	0.3094358402428903
a3	pepa3b35	DaPR130924_VB112_O1936.m	2176	17.1299991607666	NQLVTPEPTSR		1	a3.a1	0.007799999788403511	38.79999923706055	2	1241.64990234375	1241.64892578125	0.0010999999940395355	0.885918693440186
a3	pepa3b49	DaPR130924_VB112_O1936.m	2216	17.280000686645508	QTDVTGEEELTK		1	a3.a1	0.004800000227987766	26.100000381469727	2	1349.6434326171875	1349.6435546875	-0.0	-0.0
a3	pepa3b53	DaPR130924_VB112_O1936.m	2509	18.25	SQASTTVDINTQVEK		1	a3.a1	1.9999999949504854E-6	58.0	2	1620.8111572265625	1620.807861328125	0.0032999999821186066	2.0360217030379624
a3	pepa3b68	DaPR130924_VB112_O1936.m	2546	18.350000381469727	VEIETSEEIQEK		1	a3.a1	3.999999975690116E-8	65.9000015258789	2	1433.7012939453125	1433.7010498046875	3.000000142492354E-4	0.20924865353910724
a3	pepa3b33	DaPR130924_VB112_O1936.m	2547	18.360000610351562	NLNSDTDVEEGQQPATEEASSAAR		1	a3.a1	3.899999967416079E-7	57.5	2	2519.11474609375	2519.11328125	0.001500000013038516	0.5954476220673198
a3	pepa3b19	DaPR130924_VB112_O1936.m	2566	18.40999984741211	LEPSTSTDQPVTPEPTSQATR		1	a3.a1	0.005100000184029341	36.400001525878906	2	2242.0888671875	2242.083740234375	0.005100000184029341	2.2746698049271856
a3	pepa3b19	DaPR130924_VB112_O1936.m	2568	18.43000030517578	LEPSTSTDQPVTPEPTSQATR		1	a3.a1	1.8999999156221747E-5	44.400001525878906	3	2242.08544921875	2242.083740234375	0.0015999999595806003	0.7136218558069313
a3	pepa3b61	DaPR130924_VB112_O1936.m	2777	19.15999984741211	TPETLVPTAPK		1	a3.a1	0.00570000009611249	39.79999923706055	2	1153.6483154296875	1153.646728515625	0.0015999999595806003	1.3869063379907378
a3	pepa3b31	DaPR130924_VB112_O1936.m	2895	19.549999237060547	MTPFPATSAAPEPHPSTSTAQPVTPK	M1:+15.99491	1	a3.a1	6.600000051548705E-5	56.20000076293945	3	2664.302734375	2664.2978515625	0.004999999888241291	1.8766670120268267
a3	pepa3b59	DaPR130924_VB112_O1936.m	2942	19.700000762939453	TPEPVVPTAPEPHPTTSTDQPVTPK		1	a3.a1	1.8000000636675395E-5	45.099998474121094	3	2623.3310546875	2623.325439453125	0.00559999980032444	2.1346950386345704
a3	pepa3b58	DaPR130924_VB112_O1936.m	3100	20.18000030517578	TPEPVVPTAPELRPSTSTDRPVTPK		1	a3.a1	0.007199999876320362	37.0	3	2672.427001953125	2672.42578125	0.0012000000569969416	0.4490302650933317
a3	pepa3b30	DaPR130924_VB112_O1936.m	3112	20.209999084472656	MTPFPATSAAPEPHPSTSTAQPVTPK		1	a3.a1	1.6999999934341758E-4	34.900001525878906	3	2648.306884765625	2648.302978515625	0.004000000189989805	1.510401272981163
a3	pepa3a6	DaPR130924_VB112_O1936.m	3115	20.209999084472656	DCGSLNGTQILRPPK	C2:+57.02146	1	a3.a1	0.0012000000569969416	39.599998474121094	2	1655.848388671875	1655.853759765625	-0.0052999998442828655	-3.2007656551947226
a3	pepa3b13	DaPR130924_VB112_O1936.m	3282	20.709999084472656	GDQESPDACLPPTVPEAPAPPQKPLNSQSQK	C9:+57.02146	1	a3.a1	6.4000000747910235E-6	55.5	3	3283.6025390625	3283.590087890625	0.012000000104308128	3.6545365843813093
a3	pepa3a8	DaPR130924_VB112_O1936.m	3288	20.729999542236328	DSDTDVEEEELPVENR		1	a3.a1	1.9000000293090125E-6	54.400001525878906	2	1875.8099365234375	1875.8094482421875	5.000000237487257E-4	0.26655160747658746
a3	pepa3b24	DaPR130924_VB112_O1936.m	3334	20.850000381469727	IPATPVVIPMK	M10:+15.99491	1	a3.a1	0.0034000000450760126	48.099998474121094	2	1181.69580078125	1181.6966552734375	-7.999999797903001E-4	-0.6769926750830864
a3	pepa3b56	DaPR130924_VB112_O1936.m	3519	21.450000762939453	TPEPVVPTAPELR		1	a3.a1	2.2999999771400326E-7	55.599998474121094	2	1405.770263671875	1405.76904296875	0.0013000000035390258	0.924760727973951
a3	pepa3b57	DaPR130924_VB112_O1936.m	3614	21.75	TPEPVVPTAPELRPS		1	a3.a1	5.700000110664405E-5	45.400001525878906	2	1589.8575439453125	1589.853759765625	0.003800000064074993	2.3901569818818973
a3	pepa3b48	DaPR130924_VB112_O1936.m	3651	21.860000610351562	QSEAEVVTEIQLEK		1	a3.a1	4.899999908047903E-7	66.80000305175781	2	1602.833984375	1602.822998046875	0.010999999940395355	6.862891257362441
a3	pepa3a2	DaPR130924_VB112_O1936.m	3696	21.979999542236328	AHEVGAQGGPPVAQVEQDLPISR		1	a3.a1	0.004399999976158142	70.9000015258789	3	2355.208251953125	2355.20556640625	0.0026000000070780516	1.1039376112911143
a3	pepa3b12	DaPR130924_VB112_O1936.m	3747	22.1299991607666	GAGNGVVPAGVILER		1	a3.a1	4.999999873689376E-5	54.900001525878906	2	1408.79296875	1408.7911376953125	0.0019000000320374966	1.3486740377610331
a3	pepa3b63	DaPR130924_VB112_O1936.m	3762	22.18000030517578	TPETVVPTAPELQASASTDQPVTSEPTSR		1	a3.a1	2.6000000730164174E-7	52.20000076293945	3	2996.4736328125	2996.469970703125	0.003800000064074993	1.268158900715871
a3	pepa3b62	DaPR130924_VB112_O1936.m	3763	22.18000030517578	TPETVVPTALELQPSTSTDRPVTSEPTSQATR		1	a3.a1	1.1000000085914508E-4	52.0	3	3396.72021484375	3396.71337890625	0.007000000216066837	2.060815687169005
a3	pepa3b70	DaPR130924_VB112_O1936.m	3789	22.260000228881836	VVITCPQDFPHCSIPLR	C5:+57.02146 - C12:+57.02146	1	a3.a1	4.600000102072954E-4	42.79999923706055	3	2039.0230712890625	2039.0205078125	0.0026000000070780516	1.2751220486092025
a3	pepa3b65	DaPR130924_VB112_O1936.m	3794	22.280000686645508	TPETVVPTAPELQISTSTDQPVTPKPTSR		1	a3.a1	0.03400000184774399	34.599998474121094	3	3077.607666015625	3077.6005859375	0.007199999876320362	2.3394848276346734
a3	pepa3b41	DaPR130924_VB112_O1936.m	3822	22.360000610351562	QDGSQEAPEAPLSSELEPFHPK		1	a3.a1	0.02199999988079071	43.400001525878906	3	2393.128662109375	2393.1259765625	0.00279999990016222	1.1700177623679284
a3	pepa3b23	DaPR130924_VB112_O1936.m	3841	22.40999984741211	IPATPVVIPMK		1	a3.a1	0.00570000009611249	47.29999923706055	2	1165.7022705078125	1165.7017822265625	6.000000284984708E-4	0.5147114276109569
a3	pepa3b34	DaPR130924_VB112_O1936.m	3967	22.799999237060547	NPESTVPIAPELPPSTSTEQPVTPEPTSR		1	a3.a1	9.299999874201603E-6	51.5	3	3058.528076171875	3058.52197265625	0.006200000178068876	2.0271229808051143
a3	pepa3b66	DaPR130924_VB112_O1936.m	4006	22.93000030517578	TPKPVEPAASDLEPFTPTDQSVTPEAIAQGGQSK		1	a3.a1	2.099999983329326E-5	55.0	3	3493.750732421875	3493.73388671875	0.017000000923871994	4.865854548480818
a3	pepa3a3	DaPR130924_VB112_O1936.m	4040	23.030000686645508	AQPFGFIDSDTDAEEER		1	a3.a1	0.03400000184774399	33.70000076293945	2	1926.8388671875	1926.8355712890625	0.0032999999821186066	1.7126526161808868
a3	pepa3b11	DaPR130924_VB112_O1936.m	4059	23.079999923706055	ESEDSETQPFDTHLEAYGPCLSPPR	C20:+57.02146	1	a3.a1	1.1000000085914508E-5	50.29999923706055	3	2862.26318359375	2862.2529296875	0.010999999940395355	3.8431264499033397
a3	pepa3b64	DaPR130924_VB112_O1936.m	4128	23.309999465942383	TPETVVPTAPELQISTSTDQPVTPK		1	a3.a1	0.013000000268220901	34.599998474121094	3	2636.37548828125	2636.366943359375	0.00860000029206276	3.2620649844381147
a3	pepa3b25	DaPR130924_VB112_O1936.m	4148	23.360000610351562	KAGFFLPPDEYVVTDPEQEK		1	a3.a1	0.00139999995008111	39.400001525878906	3	2309.135986328125	2309.134033203125	0.002099999925121665	0.9094318021066284
a3	pepa3b60	DaPR130924_VB112_O1936.m	4214	23.559999465942383	TPESIVPIAPELQPSTSR		1	a3.a1	1.3000000365082087E-7	50.5	2	1922.02392578125	1922.0234375	6.000000284984708E-4	0.31217102600939056
a3	pepa3b60	DaPR130924_VB112_O1936.m	4244	23.649999618530273	TPESIVPIAPELQPSTSR		1	a3.a1	0.001500000013038516	44.20000076293945	3	1922.02587890625	1922.0234375	0.0024999999441206455	1.3007125175187388
a3	pepa3b40	DaPR130924_VB112_O1936.m	4314	23.860000610351562	QDGSQEAPEAPLSSELEPFHPK	Q1:-17.02655	1	a3.a1	0.023000000044703484	31.600000381469727	2	2376.104736328125	2376.099365234375	0.0052999998442828655	2.230546382794089
a3	pepa3b45	DaPR130924_VB112_O1936.m	4337	23.93000030517578	QEAKPEAFVLSPLEMSST	M15:+15.99491	1	a3.a1	1.1000000085914508E-5	35.099998474121094	2	1979.9710693359375	1979.9635009765625	0.007699999958276749	3.88896055633295
a3	pepa3b29	DaPR130924_VB112_O1936.m	4372	24.049999237060547	MPDCSVALPFPSISK	C4:+57.02146 - M1:+15.99491	1	a3.a1	0.006099999882280827	43.20000076293945	2	1664.8033447265625	1664.802734375	6.99999975040555E-4	0.4204702218388348
a3	pepa3b38	DaPR130924_VB112_O1936.m	4377	24.059999465942383	PVEPAASDLEPFTPTDQSVTPEAIAQGGQSK		1	a3.a1	0.0017999999690800905	42.70000076293945	3	3167.54833984375	3167.5380859375	0.009999999776482582	3.1570258999815213
a3	pepa3a4	DaPR130924_VB112_O1936.m	4519	24.549999237060547	AVLALGGSLAGSAAEASHLVTDR		1	a3.a1	1.6999999630229468E-8	64.0999984741211	2	2166.170654296875	2166.152099609375	0.01899999938905239	8.771313608346656
a3	pepa3a4	DaPR130924_VB112_O1936.m	4505	24.510000228881836	AVLALGGSLAGSAAEASHLVTDR		1	a3.a1	4.199999966658652E-4	51.400001525878906	3	2166.156005859375	2166.151611328125	0.00419999985024333	1.9389223858011484
a3	pepa3b47	DaPR130924_VB112_O1936.m	4506	24.510000228881836	QSEAEVVTEIQLEK	Q1:-17.02655	1	a3.a1	6.600000119760807E-7	49.5	2	1585.7998046875	1585.7960205078125	0.0038999998942017555	2.4593326277568006
a3	pepa3b16	DaPR130924_VB112_O1936.m	4537	24.600000381469727	HLAPPPLLSPLLPSIKPTVR		1	a3.a1	0.03099999949336052	40.0	3	2146.318603515625	2146.3115234375	0.007000000216066837	3.261409231431485
a3	pepa3b46	DaPR130924_VB112_O1936.m	4541	24.610000610351562	QHAEIEILAWDK	Q1:-17.02655	1	a3.a1	1.7000000018807526E-10	57.599998474121094	2	1435.7232666015625	1435.7220458984375	0.0013000000035390258	0.9054677451341353
a3	pepa3b28	DaPR130924_VB112_O1936.m	4563	24.700000762939453	MPDCSVALPFPSISK	C4:+57.02146	1	a3.a1	1.6999999843392288E-6	47.0	2	1648.81103515625	1648.8077392578125	0.0032999999821186066	2.0014461986963106
a3	pepa3b32	DaPR130924_VB112_O1936.m	4616	24.860000610351562	NFGFSLQDALSR		1	a3.a1	6.999999868639861E-8	69.30000305175781	2	1354.6778564453125	1354.6754150390625	0.0024999999441206455	1.845460481800031
a3	pepa3b54	DaPR130924_VB112_O1936.m	4644	24.959999084472656	SQLPAEGDAGAEWAAAVLK		1	a3.a1	1.1000000085914508E-4	73.69999694824219	3	1883.953125	1883.9501953125	0.002899999963119626	1.5393188048894195
a3	pepa3b54	DaPR130924_VB112_O1936.m	4626	24.90999984741211	SQLPAEGDAGAEWAAAVLK		1	a3.a1	1.3000000187446403E-8	74.5999984741211	2	1883.9547119140625	1883.9501953125	0.004600000102072954	2.441678189539363
a3	pepa3b18	DaPR130924_VB112_O1936.m	4628	24.90999984741211	LDVSLPFVSR		1	a3.a1	0.0017999999690800905	40.400001525878906	2	1132.6376953125	1132.636474609375	0.0012000000569969416	1.0594750247742102
a3	pepa3b27	DaPR130924_VB112_O1936.m	4677	25.079999923706055	MEDTQAIDWDVEEEEETEQSSESLR	M1:+15.99491 - M1:+42.01057	1	a3.a1	0.010999999940395355	36.099998474121094	3	3043.255615234375	3043.24853515625	0.0071000000461936	2.3330332584318696
a3	pepa3b44	DaPR130924_VB112_O1936.m	4720	25.25	QEAKPEAFVLSPLEMSST		1	a3.a1	3.1999999191612005E-4	35.29999923706055	2	1963.9713134765625	1963.968505859375	0.00279999990016222	1.425684725497684
a3	pepa3a1	DaPR130924_VB112_O1936.m	4739	25.309999465942383	AGFFLPPDEYVVTDPEQEK		1	a3.a1	1.5999999595806003E-4	43.79999923706055	2	2181.044189453125	2181.0390625	0.005200000014156103	2.384184723493967
a3	pepa3a1	DaPR130924_VB112_O1936.m	4743	25.309999465942383	AGFFLPPDEYVVTDPEQEK		1	a3.a1	0.00139999995008111	38.900001525878906	3	2181.037353515625	2181.0390625	-0.0017000000225380063	-0.7794450139693481
a3	pepa3b21	DaPR130924_VB112_O1936.m	4792	25.479999542236328	LLLAEDSEEEVDFLSER		1	a3.a1	1.3000000365082087E-7	54.900001525878906	2	1993.9652099609375	1993.96044921875	0.004800000227987766	2.4072695272709375
a3	pepa3b21	DaPR130924_VB112_O1936.m	4807	25.549999237060547	LLLAEDSEEEVDFLSER		1	a3.a1	0.004000000189989805	35.70000076293945	3	1993.9468994140625	1993.9599609375	-0.014000000432133675	-7.021204390458921
a3	pepa3b52	DaPR130924_VB112_O1936.m	4799	25.510000228881836	SQASMVINSDTDDEEEVSAALTLAHLK		1	a3.a1	0.0013000000035390258	40.400001525878906	3	2874.364501953125	2874.36767578125	-0.0031999999191612005	-1.1132883055023375
a3	pepa3b15	DaPR130924_VB112_O1936.m	4854	25.729999542236328	HLAPPPLLSPLLPSIK		1	a3.a1	0.0052999998442828655	44.70000076293945	3	1693.042724609375	1693.04150390625	0.0012000000569969416	0.7087836028994302
a3	pepa3b15	DaPR130924_VB112_O1936.m	4868	25.780000686645508	HLAPPPLLSPLLPSIK		1	a3.a1	0.003599999938160181	28.799999237060547	2	1693.0452880859375	1693.04150390625	0.003800000064074993	2.2444813404204726
a3	pepa3b43	DaPR130924_VB112_O1936.m	5003	26.260000228881836	QEAKPEAFVLSPLEMSST	M15:+15.99491 - Q1:-17.02655	1	a3.a1	3.000000142492354E-4	37.79999923706055	2	1962.9388427734375	1962.9368896484375	0.0020000000949949026	1.0188815063499586
a3	pepa3b14	DaPR130924_VB112_O1936.m	5021	26.329999923706055	GIPILSLDWLHQSR		1	a3.a1	9.200000050668677E-8	70.0	2	1634.9063720703125	1634.9017333984375	0.004699999932199717	2.8747904758960168
a3	pepa3b37	DaPR130924_VB112_O1936.m	5026	26.350000381469727	PILSLDWLHQSR		1	a3.a1	0.0031999999191612005	34.20000076293945	2	1464.8011474609375	1464.796142578125	0.004999999888241291	3.413444193975692
a3	pepa3b42	DaPR130924_VB112_O1936.m	5327	27.579999923706055	QEAKPEAFVLSPLEMSST	Q1:-17.02655	1	a3.a1	0.008700000122189522	31.299999237060547	2	1946.9468994140625	1946.9420166015625	0.004999999888241291	2.5681298393102225
a3	pepa3b69	DaPR130924_VB112_O1936.m	5463	28.030000686645508	VGLPLLSPEFLLTGVLK		1	a3.a1	0.00279999990016222	47.70000076293945	2	1796.095458984375	1796.0936279296875	0.0019000000320374966	1.0578513294028995
a4	pepa4b41	DaPR130924_VB112_O1936.m	823	11.260000228881836	SKVDEEQMK		1	a4.a1	0.010999999940395355	34.5	2	1093.5211181640625	1093.519775390625	0.0013000000035390258	1.1888216681537764
a4	pepa4b35	DaPR130924_VB112_O1936.m	1008	12.279999732971191	PPAEVTTK		1	a4.a1	0.009800000116229057	32.20000076293945	2	842.4619140625	842.4622192382812	-3.000000142492354E-4	-0.35609907174292366
a4	pepa4b47	DaPR130924_VB112_O1936.m	1014	12.300000190734863	VDEEQMK		1	a4.a1	9.299999801442027E-4	33.599998474121094	2	878.3935546875	878.392822265625	6.99999975040555E-4	0.7969099442719214
a4	pepa4b15	DaPR130924_VB112_O1936.m	1092	12.65999984741211	EEASGSSVTAEEAKK		1	a4.a1	1.500000071246177E-4	47.400001525878906	2	1522.72412109375	1522.7235107421875	6.000000284984708E-4	0.3940308429374851
a4	pepa4b14	DaPR130924_VB112_O1936.m	1338	13.850000381469727	EEASGSSVTAEEAK		1	a4.a1	5.199999941396527E-5	49.900001525878906	2	1394.628173828125	1394.6285400390625	-3.9999998989515007E-4	-0.2868147169022845
a4	pepa4b14	DaPR130924_VB112_O1936.m	1462	14.350000381469727	EEASGSSVTAEEAK		1	a4.a1	1.3999999737279722E-7	55.099998474121094	2	1394.6295166015625	1394.6285400390625	0.0010000000474974513	0.7170368444270057
a4	pepa4b14	DaPR130924_VB112_O1936.m	1592	14.930000305175781	EEASGSSVTAEEAK		1	a4.a1	2.700000004551839E-5	48.70000076293945	2	1394.6270751953125	1394.6285400390625	-0.001500000013038516	-1.075555224903473
a4	pepa4b11	DaPR130924_VB112_O1936.m	1535	14.680000305175781	EDGSGDRGDGPFR		1	a4.a1	0.02800000086426735	26.600000381469727	2	1364.580810546875	1364.5830078125	-0.002099999925121665	-1.5389316099487989
a4	pepa4b45	DaPR130924_VB112_O1936.m	2079	16.760000228881836	TEQGGAHFSVS		1	a4.a1	0.01600000075995922	27.399999618530273	2	1119.505859375	1119.5069580078125	-0.0010000000474974513	-0.8932504084449584
a4	pepa4b30	DaPR130924_VB112_O1936.m	2149	17.030000686645508	KVITMFVQR	M5:+15.99491	1	a4.a1	0.035999998450279236	39.79999923706055	2	1137.644775390625	1137.645263671875	-5.000000237487257E-4	-0.43950433383330817
a4	pepa4b24	DaPR130924_VB112_O1936.m	2582	18.459999084472656	LGGHGPSFPLK		1	a4.a1	0.003700000001117587	41.099998474121094	2	1109.6114501953125	1109.610595703125	8.999999845400453E-4	0.8110953410369552
a4	pepa4b39	DaPR130924_VB112_O1936.m	2608	18.579999923706055	RFFMGNQVLK	M4:+15.99491	1	a4.a1	0.005100000184029341	35.099998474121094	3	1255.6632080078125	1255.6619873046875	0.0012000000569969416	0.9556712468239755
a4	pepa4b33	DaPR130924_VB112_O1936.m	2633	18.68000030517578	MLNPPAEVTTK		1	a4.a1	0.035999998450279236	36.79999923706055	2	1200.630859375	1200.6297607421875	0.0012000000569969416	0.9994755221252748
a4	pepa4b49	DaPR130924_VB112_O1936.m	2685	18.850000381469727	VITMFVQR	M4:+15.99491	1	a4.a1	0.003700000001117587	41.099998474121094	2	1009.5511474609375	1009.55029296875	7.999999797903001E-4	0.7924320218240615
a4	pepa4b28	DaPR130924_VB112_O1936.m	2686	18.850000381469727	KDQVTAQEIFQDNHEDGPTAK		1	a4.a1	0.003100000089034438	43.400001525878906	3	2371.1171875	2371.116455078125	7.999999797903001E-4	0.3373937952633968
a4	pepa4b29	DaPR130924_VB112_O1936.m	2756	19.079999923706055	KVITMFVQR		1	a4.a1	0.003000000026077032	47.0	2	1121.6505126953125	1121.650390625	1.9999999494757503E-4	0.1783086749839512
a4	pepa4b40	DaPR130924_VB112_O1936.m	3058	20.059999465942383	RHIEIFTDLSSR		1	a4.a1	4.999999873689376E-5	52.0	3	1473.783447265625	1473.78125	0.002099999925121665	1.4249061216660648
a4	pepa4b38	DaPR130924_VB112_O1936.m	3134	20.280000686645508	RFFMGNQVLK		1	a4.a1	0.01600000075995922	30.799999237060547	2	1239.6680908203125	1239.6671142578125	0.0010000000474974513	0.8066682063242037
a4	pepa4b10	DaPR130924_VB112_O1936.m	3231	20.559999465942383	DQVTAQEIFQDNHEDGPTAK		1	a4.a1	2.4000000848900527E-5	54.099998474121094	3	2243.0244140625	2243.021484375	0.002899999963119626	1.2928988791775609
a4	pepa4b10	DaPR130924_VB112_O1936.m	3233	20.579999923706055	DQVTAQEIFQDNHEDGPTAK		1	a4.a1	5.80000005356851E-7	68.30000305175781	2	2243.025390625	2243.021484375	0.0038999998942017555	1.738726053838249
a4	pepa4b23	DaPR130924_VB112_O1936.m	3268	20.65999984741211	LFQCLLHR	C4:+57.02146	1	a4.a1	0.0012000000569969416	38.70000076293945	2	1086.589599609375	1086.588134765625	0.001500000013038516	1.3804678746672154
a4	pepa4b48	DaPR130924_VB112_O1936.m	3446	21.209999084472656	VITMFVQR		1	a4.a1	0.03099999949336052	37.900001525878906	2	993.5568237304688	993.555419921875	0.00139999995008111	1.4090808846789789
a4	pepa4b13	DaPR130924_VB112_O1936.m	3632	21.799999237060547	EDIIQGFR		1	a4.a1	0.03700000047683716	29.299999237060547	2	977.5068969726562	977.5054931640625	0.00139999995008111	1.4322169643768303
a4	pepa4b13	DaPR130924_VB112_O1936.m	3459	21.25	EDIIQGFR		1	a4.a1	1.3000000035390258E-4	42.900001525878906	2	977.5082397460938	977.5054931640625	0.0027000000700354576	2.7621328871471573
a4	pepa4b53	DaPR130924_VB112_O1936.m	3469	21.280000686645508	YGSDIVPFSK		1	a4.a1	2.100000074278796E-6	42.599998474121094	2	1112.5645751953125	1112.562744140625	0.0019000000320374966	1.7077688804914193
a4	pepa4b12	DaPR130924_VB112_O1936.m	3483	21.309999465942383	EDIIQGFR	E1:-18.01056	1	a4.a1	0.02500000037252903	36.099998474121094	2	959.4949951171875	959.494873046875	9.999999747378752E-5	0.10422150267071008
a4	pepa4b19	DaPR130924_VB112_O1936.m	3882	22.549999237060547	HIEIFTDLSSR		1	a4.a1	5.099999834783375E-4	33.099998474121094	2	1317.684814453125	1317.68017578125	0.004699999932199717	3.5668745865536726
a4	pepa4b19	DaPR130924_VB112_O1936.m	5520	28.229999542236328	HIEIFTDLSSR		1	a4.a1	0.01600000075995922	29.200000762939453	2	1317.6871337890625	1317.68017578125	0.007000000216066837	5.312366646114677
a4	pepa4b19	DaPR130924_VB112_O1936.m	3541	21.510000228881836	HIEIFTDLSSR		1	a4.a1	2.9000000722589903E-5	53.900001525878906	2	1317.6806640625	1317.68017578125	5.000000237487257E-4	0.3794547667473836
a4	pepa4a1	DaPR130924_VB112_O1936.m	3554	21.549999237060547	AVDALIDSMSLAK	M9:+15.99491	1	a4.a1	0.0020000000949949026	35.0	2	1349.699951171875	1349.698486328125	0.001500000013038516	1.1113593356093099
a4	pepa4b27	DaPR130924_VB112_O1936.m	3605	21.709999084472656	IWNMLNPPAEVTTK	M4:+15.99491	1	a4.a1	8.200000156648457E-4	39.5	2	1629.833984375	1629.8309326171875	0.003100000089034438	1.9020378291976876
a4	pepa4a9	DaPR130924_VB112_O1936.m	3662	21.8799991607666	DQVTAQEIFQDNHED		1	a4.a1	1.3000000035390258E-4	50.099998474121094	2	1788.7669677734375	1788.7674560546875	-5.000000237487257E-4	-0.27952209330302086
a4	pepa4b18	DaPR130924_VB112_O1936.m	3685	21.950000762939453	FFMGNQVLK		1	a4.a1	0.0038999998942017555	31.0	2	1083.56689453125	1083.5660400390625	0.0010000000474974513	0.9228787268576647
a4	pepa4b16	DaPR130924_VB112_O1936.m	3706	22.010000228881836	ETVYCLNDDDETEVLK	C5:+57.02146	1	a4.a1	8.499999967170879E-5	48.400001525878906	2	1942.8623046875	1942.859130859375	0.0032999999821186066	1.6985276645656417
a4	pepa4b42	DaPR130924_VB112_O1936.m	3736	22.100000381469727	SQLDIIIH		1	a4.a1	0.006000000052154064	34.900001525878906	2	938.5308227539062	938.531005859375	-1.9999999494757503E-4	-0.21309897456658142
a4	pepa4a2	DaPR130924_VB112_O1936.m	4092	23.200000762939453	CFSVLGFCK	C1:+57.02146 - C8:+57.02146	1	a4.a1	0.0010999999940395355	30.700000762939453	2	1117.5162353515625	1117.517333984375	-0.0010000000474974513	-0.8948407484043851
a4	pepa4b43	DaPR130924_VB112_O1936.m	4167	23.43000030517578	SQLDIIIHSLK		1	a4.a1	5.400000009103678E-5	56.900001525878906	2	1266.7406005859375	1266.741943359375	-0.00139999995008111	-1.1051974377420057
a4	pepa4b46	DaPR130924_VB112_O1936.m	4265	23.709999084472656	TEQGGAHFSVSSLAEGSVTSVGSVNPAENFR		1	a4.a1	0.0010999999940395355	49.70000076293945	3	3121.493408203125	3121.48291015625	0.010999999940395355	3.523966094642093
a4	pepa4b46	DaPR130924_VB112_O1936.m	5961	33.560001373291016	TEQGGAHFSVSSLAEGSVTSVGSVNPAENFR		1	a4.a1	0.0026000000070780516	35.5	3	3121.4794921875	3121.482421875	-0.003100000089034438	-0.9931179068349013
a4	pepa4b46	DaPR130924_VB112_O1936.m	5402	27.860000610351562	TEQGGAHFSVSSLAEGSVTSVGSVNPAENFR		1	a4.a1	9.699999645818025E-5	43.79999923706055	3	3121.4970703125	3121.48291015625	0.014999999664723873	4.80540822950494
a4	pepa4b46	DaPR130924_VB112_O1936.m	4981	26.18000030517578	TEQGGAHFSVSSLAEGSVTSVGSVNPAENFR		1	a4.a1	0.01899999938905239	35.5	3	3121.506591796875	3121.48291015625	0.024000000208616257	7.688653405895118
a4	pepa4b26	DaPR130924_VB112_O1936.m	4283	23.760000228881836	IWNMLNPPAEVTTK		1	a4.a1	2.099999983329326E-4	42.599998474121094	2	1613.8402099609375	1613.8360595703125	0.00419999985024333	2.6024947362754984
a4	pepa4b32	DaPR130924_VB112_O1936.m	4535	24.600000381469727	KYAPTEAQLNAVDALIDSMSLAK	M19:+15.99491	1	a4.a1	1.5999999902760464E-7	59.70000076293945	3	2465.2734375	2465.260009765625	0.014000000432133675	5.678914344399993
a4	pepa4b17	DaPR130924_VB112_O1936.m	4883	25.829999923706055	ETVYCLNDDDETEVLKEDIIQGFR	C5:+57.02146	1	a4.a1	0.00860000029206276	43.29999923706055	3	2901.3525390625	2901.34619140625	0.006399999838322401	2.205872521272752
a4	pepa4b52	DaPR130924_VB112_O1936.m	4986	26.200000762939453	YAPTEAQLNAVDALIDSMSLAK	M18:+15.99491	1	a4.a1	2.0000000233721948E-7	63.20000076293945	3	2337.168701171875	2337.164794921875	0.0038999998942017555	1.6686884479329673
a4	pepa4b52	DaPR130924_VB112_O1936.m	4993	26.229999542236328	YAPTEAQLNAVDALIDSMSLAK	M18:+15.99491	1	a4.a1	0.002199999988079071	49.400001525878906	2	2337.17138671875	2337.164794921875	0.006800000090152025	2.9095081805642766
a4	pepa4a3	DaPR130924_VB112_O1936.m	5011	26.299999237060547	DDEAAAVALSSLIH		1	a4.a1	2.6000000730164174E-7	64.80000305175781	2	1411.7127685546875	1411.706787109375	0.006000000052154064	4.250174403737
a4	pepa4b44	DaPR130924_VB112_O1936.m	5107	26.649999618530273	SSLIHALDDLDMVAIVR		1	a4.a1	0.014999999664723873	43.29999923706055	3	1868.0025634765625	1867.9949951171875	0.007600000128149986	4.068533453256498
a4	pepa4a6	DaPR130924_VB112_O1936.m	5164	26.899999618530273	DEIALVLFGTDGTDNPLSGGDQYQNITVHR		1	a4.a1	1.9999999494757503E-4	48.900001525878906	3	3245.57177734375	3245.5712890625	5.000000237487257E-4	0.15405609035109294
a4	pepa4b21	DaPR130924_VB112_O1936.m	5176	26.950000762939453	HLMLPDFDLLEDIESK	M3:+15.99491	1	a4.a1	1.9999999949504854E-6	50.599998474121094	2	1930.949951171875	1930.9471435546875	0.002899999963119626	1.5018536228707977
a4	pepa4b21	DaPR130924_VB112_O1936.m	5169	26.90999984741211	HLMLPDFDLLEDIESK	M3:+15.99491	1	a4.a1	1.1999999696854502E-4	56.099998474121094	3	1930.9520263671875	1930.9471435546875	0.004999999888241291	2.589402773105831
a4	pepa4b22	DaPR130924_VB112_O1936.m	5195	27.030000686645508	HNYECLVYVQLPFMEDLR	C5:+57.02146	1	a4.a1	0.006000000052154064	36.099998474121094	3	2326.100341796875	2326.099853515625	5.000000237487257E-4	0.2149520894354706
a4	pepa4b31	DaPR130924_VB112_O1936.m	5238	27.229999542236328	KYAPTEAQLNAVDALIDSMSLAK		1	a4.a1	1.9999999494757503E-4	55.400001525878906	3	2449.266357421875	2449.2646484375	0.0015999999595806003	0.6532572789148428
a4	pepa4b20	DaPR130924_VB112_O1936.m	5292	27.43000030517578	HLMLPDFDLLEDIESK		1	a4.a1	4.199999966658652E-4	58.20000076293945	3	1914.9547119140625	1914.9521484375	0.0024999999441206455	1.305515621453264
a4	pepa4b25	DaPR130924_VB112_O1936.m	5371	27.75	ISLEGEDGLDEIYSFSESLR		1	a4.a1	4.600000102072954E-5	38.70000076293945	3	2259.0703125	2259.066650390625	0.0035000001080334187	1.549312459385923
a4	pepa4b25	DaPR130924_VB112_O1936.m	5367	27.75	ISLEGEDGLDEIYSFSESLR		1	a4.a1	4.200000148557592E-6	39.20000076293945	2	2259.07177734375	2259.066650390625	0.005100000184029341	2.257569595455485
a4	pepa4b37	DaPR130924_VB112_O1936.m	5393	27.829999923706055	QVFAENKDEIALVLFGTDGTDNPLSGGDQYQNITVHR	Q1:-17.02655	1	a4.a1	0.0071000000461936	40.099998474121094	3	4044.97119140625	4044.9580078125	0.013000000268220901	3.213877682564932
a4	pepa4a8	DaPR130924_VB112_O1936.m	5395	27.850000381469727	DKPSGDTAAVFEEGGDVDDLLDMI	M23:+15.99491	1	a4.a1	6.399999961104186E-7	66.69999694824219	3	2525.120849609375	2525.1240234375	-0.003100000089034438	-1.2276625069743499
a4	pepa4a8	DaPR130924_VB112_O1936.m	5394	27.829999923706055	DKPSGDTAAVFEEGGDVDDLLDMI	M23:+15.99491	1	a4.a1	3.299999889350147E-6	50.29999923706055	2	2525.132080078125	2525.1240234375	0.008100000210106373	3.2077633157517886
a4	pepa4b34	DaPR130924_VB112_O1936.m	5418	27.90999984741211	MVMISLEGEDGLDEIYSFSESLR	M1:+15.99491 - M3:+15.99491	1	a4.a1	8.000000106811456E-10	62.900001525878906	3	2652.203125	2652.205810546875	-0.0027000000700354576	-1.0180205696324627
a4	pepa4b51	DaPR130924_VB112_O1936.m	5431	27.950000762939453	YAPTEAQLNAVDALIDSMSLAK		1	a4.a1	7.100000143367424E-9	81.4000015258789	3	2321.171142578125	2321.169921875	0.001500000013038516	0.6462258531365263
a4	pepa4b51	DaPR130924_VB112_O1936.m	5432	27.950000762939453	YAPTEAQLNAVDALIDSMSLAK		1	a4.a1	1.0000000036274937E-15	77.69999694824219	2	2321.173583984375	2321.169921875	0.0038999998942017555	1.6801871579704963
a4	pepa4a7	DaPR130924_VB112_O1936.m	5446	27.979999542236328	DKPSGDTAAVFEEGGDVDDLLDMI		1	a4.a1	0.0012000000569969416	42.599998474121094	2	2509.1376953125	2509.129150390625	0.008700000122189522	3.4673385070015597
a4	pepa4a5	DaPR130924_VB112_O1936.m	5478	28.059999465942383	DDEAAAVALSSLIHALDDLDMVAIVR	M21:+15.99491	1	a4.a1	2.8000000384054147E-5	71.9000015258789	3	2739.391357421875	2739.387451171875	0.0038999998942017555	1.4236758997101286
a4	pepa4b50	DaPR130924_VB112_O1936.m	5485	28.079999923706055	YAPTEAQLNAVDALIDSM		1	a4.a1	3.6999999792897142E-6	42.0	2	1921.919677734375	1921.921630859375	-0.0019000000320374966	-0.9885939163856144
a4	pepa4a4	DaPR130924_VB112_O1936.m	5488	28.100000381469727	DDEAAAVALSSLIHALDDLDMVAIVR		1	a4.a1	1.2000000424450263E-5	70.5999984741211	3	2723.398193359375	2723.392333984375	0.005799999926239252	2.1296967953764274
a4	pepa4b36	DaPR130924_VB112_O1936.m	5491	28.100000381469727	QLNHFWEIVVQDGITLITK	Q1:-17.02655	1	a4.a1	0.0015999999595806003	51.20000076293945	3	2237.2080078125	2237.197021484375	0.010999999940395355	4.916866880636593
a5	pepa5b46	DaPR130924_VB112_O1936.m	968	12.0600004196167	VHFEESSK		1	a5.a1	0.014000000432133675	31.100000381469727	2	962.4586791992188	962.4581909179688	5.000000237487257E-4	0.519503110334422
a5	pepa5b20	DaPR130924_VB112_O1936.m	1595	14.949999809265137	FQDMMGH	M5:+15.99491	1	a5.a1	0.03200000151991844	21.299999237060547	2	881.3314208984375	881.3284912109375	0.003000000026077032	3.403952165389614
a5	pepa5b24	DaPR130924_VB112_O1936.m	1751	15.600000381469727	IMATPEQVGK	M2:+15.99491	1	a5.a1	0.003000000026077032	43.599998474121094	2	1089.562744140625	1089.561279296875	0.001500000013038516	1.3767009176450442
a5	pepa5a3	DaPR130924_VB112_O1936.m	1756	15.609999656677246	ALKPPPIK		1	a5.a1	0.010999999940395355	32.0	2	863.5723876953125	863.5717163085938	6.000000284984708E-4	0.6947888833868006
a5	pepa5b45	DaPR130924_VB112_O1936.m	2261	17.40999984741211	VEYSEEELK		1	a5.a1	0.002099999925121665	45.5	2	1125.5323486328125	1125.5313720703125	0.0010000000474974513	0.8884692797660916
a5	pepa5b26	DaPR130924_VB112_O1936.m	2665	18.780000686645508	IMLFTNEDNPHGNDSAK	M2:+15.99491	1	a5.a1	1.6999999630229468E-8	53.5	2	1918.860595703125	1918.8603515625	3.000000142492354E-4	0.15634280733610956
a5	pepa5b26	DaPR130924_VB112_O1936.m	2656	18.75	IMLFTNEDNPHGNDSAK	M2:+15.99491	1	a5.a1	2.3999999393709004E-4	50.0	3	1918.857421875	1918.8603515625	-0.003000000026077032	-1.5634280126921043
a5	pepa5b41	DaPR130924_VB112_O1936.m	2863	19.450000762939453	TEGDEEAEEEQEENLEASGDYK		1	a5.a1	3.099999901223782E-7	44.79999923706055	2	2501.001953125	2500.99609375	0.005799999926239252	2.3190759636664273
a5	pepa5b41	DaPR130924_VB112_O1936.m	2865	19.450000762939453	TEGDEEAEEEQEENLEASGDYK		1	a5.a1	3.199999987213431E-11	65.5999984741211	3	2500.999755859375	2500.99609375	0.003599999938160181	1.439426453786392
a5	pepa5b25	DaPR130924_VB112_O1936.m	2943	19.700000762939453	IMLFTNEDNPHGNDSAK		1	a5.a1	3.899999967416079E-7	57.900001525878906	2	1902.8681640625	1902.865478515625	0.0027000000700354576	1.4189127400333397
a5	pepa5b31	DaPR130924_VB112_O1936.m	3045	20.030000686645508	KQELLEALTK		1	a5.a1	0.0020000000949949026	44.599998474121094	2	1172.689453125	1172.6888427734375	6.000000284984708E-4	0.5116446977353823
a5	pepa5b38	DaPR130924_VB112_O1936.m	3329	20.850000381469727	SDSFENPVLQQH		1	a5.a1	1.4999999621068127E-5	51.29999923706055	2	1400.6446533203125	1400.64453125	1.9999999494757503E-4	0.1427914010195619
a5	pepa5b44	DaPR130924_VB112_O1936.m	3360	20.93000030517578	VALVPQEEELDDQK		1	a5.a1	2.7999999474559445E-6	44.0	2	1612.808837890625	1612.806884765625	0.0020000000949949026	1.240074130316938
a5	pepa5b12	DaPR130924_VB112_O1936.m	3641	21.829999923706055	ELVYPPDYNPEGK		1	a5.a1	0.00279999990016222	29.299999237060547	2	1520.7265625	1520.7271728515625	-6.000000284984708E-4	-0.3945481077801696
a5	pepa5b12	DaPR130924_VB112_O1936.m	3371	20.959999084472656	ELVYPPDYNPEGK		1	a5.a1	3.400000059627928E-5	42.599998474121094	2	1520.727294921875	1520.7271728515625	1.9999999494757503E-4	0.1315160263576726
a5	pepa5b39	DaPR130924_VB112_O1936.m	3408	21.100000381469727	SDSFENPVLQQHFR		1	a5.a1	1.1999999696854502E-4	60.599998474121094	2	1703.821533203125	1703.81396484375	0.007499999832361937	4.401888931019374
a5	pepa5b39	DaPR130924_VB112_O1936.m	3396	21.049999237060547	SDSFENPVLQQHFR		1	a5.a1	0.012000000104308128	38.400001525878906	3	1703.8157958984375	1703.81396484375	0.0017000000225380063	0.9977615265607396
a5	pepa5b43	DaPR130924_VB112_O1936.m	3412	21.100000381469727	TFNTSTGGLLLPSDTKR		1	a5.a1	3.9999998989515007E-4	42.5	2	1807.95947265625	1807.955322265625	0.00419999985024333	2.3230661723322528
a5	pepa5a7	DaPR130924_VB112_O1936.m	3433	21.15999984741211	DSFENPVLQQHFR		1	a5.a1	0.03999999910593033	28.0	2	1616.78466796875	1616.781982421875	0.0027000000700354576	1.669984017258137
a5	pepa5b23	DaPR130924_VB112_O1936.m	3745	22.1299991607666	LGSLVDEFK		1	a5.a1	0.0038999998942017555	35.20000076293945	2	1007.5419921875	1007.5411987304688	7.999999797903001E-4	0.7940121761753498
a5	pepa5b42	DaPR130924_VB112_O1936.m	3876	22.530000686645508	TFNTSTGGLLLPSDTK		1	a5.a1	7.099999947968172E-7	50.400001525878906	2	1651.8568115234375	1651.854248046875	0.0027000000700354576	1.6345268193170752
a5	pepa5b40	DaPR130924_VB112_O1936.m	3985	22.860000610351562	SGWESYYK	S1:+42.01057	1	a5.a1	8.399999933317304E-4	35.79999923706055	2	1061.4591064453125	1061.4578857421875	0.0013000000035390258	1.2247306473492785
a5	pepa5a4	DaPR130924_VB112_O1936.m	4122	23.280000686645508	ANLFSDVQFK		1	a5.a1	0.041999999433755875	28.200000762939453	2	1168.607421875	1168.60009765625	0.007300000172108412	6.24679065725677
a5	pepa5b14	DaPR130924_VB112_O1936.m	4135	23.329999923706055	FDDPGLMLMGFK	M7:+15.99491 - M9:+15.99491	1	a5.a1	1.8000000636675395E-5	58.900001525878906	2	1402.6392822265625	1402.6385498046875	7.999999797903001E-4	0.5703536238196913
a5	pepa5b34	DaPR130924_VB112_O1936.m	4210	23.549999237060547	NIYVLQELDNPGAK		1	a5.a1	3.4999999343199306E-7	63.0	2	1573.824951171875	1573.822509765625	0.0024999999441206455	1.5884891267014267
a5	pepa5b30	DaPR130924_VB112_O1936.m	4268	23.709999084472656	KPGGFDISLFYR		1	a5.a1	1.6999999934341758E-4	54.5	2	1399.7313232421875	1399.7373046875	-0.005900000222027302	-4.215076787815206
a5	pepa5a6	DaPR130924_VB112_O1936.m	4384	24.079999923706055	DIISIAEDEDLR		1	a5.a1	4.1000001260727004E-7	77.5	2	1388.69287109375	1388.6907958984375	0.002099999925121665	1.5122156287952018
a5	pepa5b11	DaPR130924_VB112_O1936.m	4479	24.40999984741211	DTGIFLDLMHLK	M9:+15.99491	1	a5.a1	6.600000051548705E-5	45.20000076293945	2	1418.732177734375	1418.7352294921875	-0.003000000026077032	-2.1145594778462162
a5	pepa5b22	DaPR130924_VB112_O1936.m	4482	24.43000030517578	GIFLDLMHLK	M7:+15.99491	1	a5.a1	0.03099999949336052	32.79999923706055	2	1202.6607666015625	1202.66064453125	1.9999999494757503E-4	0.16629794602244358
a5	pepa5b37	DaPR130924_VB112_O1936.m	4511	24.510000228881836	RNIPPYFVALVPQEEELDDQK		1	a5.a1	0.006000000052154064	58.599998474121094	3	2500.2763671875	2500.272216796875	0.004100000020116568	1.6398214532692446
a5	pepa5b37	DaPR130924_VB112_O1936.m	4533	24.600000381469727	RNIPPYFVALVPQEEELDDQK		1	a5.a1	4.999999873689376E-5	36.79999923706055	2	2500.2802734375	2500.272216796875	0.008100000210106373	3.2396473294749355
a5	pepa5a2	DaPR130924_VB112_O1936.m	4597	24.799999237060547	ALDLMEPEQAVDLTLPK	M5:+15.99491	1	a5.a1	8.099999831756577E-6	52.29999923706055	2	1898.992431640625	1898.97802734375	0.014000000432133675	7.372386741997524
a5	pepa5b13	DaPR130924_VB112_O1936.m	4603	24.809999465942383	FDDPGLMLMGFK	M9:+15.99491	1	a5.a1	2.900000062311392E-8	68.0999984741211	2	1386.646240234375	1386.6435546875	0.0026000000070780516	1.8750312567990834
a5	pepa5b13	DaPR130924_VB112_O1936.m	4746	25.329999923706055	FDDPGLMLMGFK	M7:+15.99491	1	a5.a1	5.2999999944347564E-9	76.30000305175781	2	1386.644775390625	1386.6435546875	0.0012000000569969416	0.865399080347926
a5	pepa5a8	DaPR130924_VB112_O1936.m	5105	26.649999618530273	DSLIFLVDASK		1	a5.a1	1.1999999696854502E-4	45.0	2	1207.65625	1207.6573486328125	-0.0010000000474974513	-0.828049486577919
a5	pepa5a8	DaPR130924_VB112_O1936.m	4774	25.43000030517578	DSLIFLVDASK		1	a5.a1	2.2000000171829015E-4	56.400001525878906	2	1207.6591796875	1207.6573486328125	0.0019000000320374966	1.5732939762992246
a5	pepa5a8	DaPR130924_VB112_O1936.m	5341	27.649999618530273	DSLIFLVDASK		1	a5.a1	7.400000322377309E-5	45.099998474121094	2	1207.6593017578125	1207.6573486328125	0.0020000000949949026	1.656098973155838
a5	pepa5a8	DaPR130924_VB112_O1936.m	4955	26.079999923706055	DSLIFLVDASK		1	a5.a1	3.6000000136482413E-7	52.400001525878906	2	1207.6590576171875	1207.6573486328125	0.0017999999690800905	1.4904889794426113
a5	pepa5b17	DaPR130924_VB112_O1936.m	4796	25.5	FDDPGLMLMGFKPL	M7:+15.99491 - M9:+15.99491	1	a5.a1	5.200000032345997E-6	59.29999923706055	2	1612.7802734375	1612.775390625	0.004900000058114529	3.038240840353862
a5	pepa5b21	DaPR130924_VB112_O1936.m	4885	25.829999923706055	GGFDISLFYR		1	a5.a1	7.200000109151006E-4	38.599998474121094	2	1174.5908203125	1174.589599609375	0.0013000000035390258	1.1067695508042619
a5	pepa5b35	DaPR130924_VB112_O1936.m	4929	25.979999542236328	PGGFDISLFYR		1	a5.a1	0.003599999938160181	49.70000076293945	2	1271.641357421875	1271.642333984375	-8.999999845400453E-4	-0.7077461645367839
a5	pepa5a1	DaPR130924_VB112_O1936.m	4969	26.1299991607666	ALDLMEPEQAVDLTLPK		1	a5.a1	1.7000000018807526E-10	57.900001525878906	2	1882.9892578125	1882.9835205078125	0.005799999926239252	3.0802181023204485
a5	pepa5b10	DaPR130924_VB112_O1936.m	5088	26.579999923706055	DTGIFLDLMHLK		1	a5.a1	9.8000001003129E-8	73.30000305175781	2	1402.7423095703125	1402.7403564453125	0.0020000000949949026	1.4257806769480188
a5	pepa5b10	DaPR130924_VB112_O1936.m	5211	27.110000610351562	DTGIFLDLMHLK		1	a5.a1	1.3999999737279722E-6	43.20000076293945	2	1402.74169921875	1402.7403564453125	0.00139999995008111	0.9980463908722588
a5	pepa5b36	DaPR130924_VB112_O1936.m	5134	26.760000228881836	QELLEALTK	Q1:-17.02655	1	a5.a1	0.0024999999441206455	38.29999923706055	2	1027.568359375	1027.5673828125	0.0010000000474974513	0.9731722359271511
a5	pepa5b16	DaPR130924_VB112_O1936.m	5146	26.809999465942383	FDDPGLMLMGFKPL	M9:+15.99491	1	a5.a1	5.6000000768108293E-5	59.599998474121094	2	1596.7789306640625	1596.780517578125	-0.001500000013038516	-0.9393902271012186
a5	pepa5a9	DaPR130924_VB112_O1936.m	5184	26.979999542236328	DTGIFLDLMH		1	a5.a1	7.60000011723605E-6	44.5	2	1161.5604248046875	1161.561279296875	-7.999999797903001E-4	-0.6887281747843403
a5	pepa5a5	DaPR130924_VB112_O1936.m	5519	28.229999542236328	DLLAVVFYGTEK		1	a5.a1	1.3999999737279722E-7	52.29999923706055	2	1354.726318359375	1354.7257080078125	6.000000284984708E-4	0.44289410391480566
a5	pepa5a5	DaPR130924_VB112_O1936.m	5323	27.559999465942383	DLLAVVFYGTEK		1	a5.a1	0.01600000075995922	37.20000076293945	3	1354.7293701171875	1354.7257080078125	0.003700000001117587	2.731180178575492
a5	pepa5a5	DaPR130924_VB112_O1936.m	5280	27.3799991607666	DLLAVVFYGTEK		1	a5.a1	2.0999999605919584E-7	57.099998474121094	2	1354.72607421875	1354.7257080078125	3.9999998989515007E-4	0.2952627144600133
a5	pepa5b19	DaPR130924_VB112_O1936.m	5299	27.459999084472656	FDDPGLMLMGFKPLVLLK	M9:+15.99491	1	a5.a1	0.002099999925121665	39.099998474121094	2	2050.11767578125	2050.112060546875	0.00570000009611249	2.78033586836809
a5	pepa5b29	DaPR130924_VB112_O1936.m	5384	27.799999237060547	IQVTPPGFQLVFLPFADDKR		1	a5.a1	0.020999999716877937	32.400001525878906	3	2288.24951171875	2288.244140625	0.005400000140070915	2.3598881099269353
a5	pepa5b33	DaPR130924_VB112_O1936.m	5392	27.829999923706055	NLEALALDLMEPEQAVDLTLPK	M10:+15.99491	1	a5.a1	1.1999999696854502E-4	43.29999923706055	2	2439.278564453125	2439.26904296875	0.009499999694526196	3.894609215785428
a5	pepa5b33	DaPR130924_VB112_O1936.m	5389	27.809999465942383	NLEALALDLMEPEQAVDLTLPK	M10:+15.99491	1	a5.a1	3.1999999191612005E-4	64.19999694824219	3	2439.274658203125	2439.26904296875	0.005499999970197678	2.2547738167921887
a5	pepa5b18	DaPR130924_VB112_O1936.m	5423	27.93000030517578	FDDPGLMLMGFKPLVLLK		1	a5.a1	0.04699999839067459	33.900001525878906	3	2034.1212158203125	2034.1170654296875	0.004100000020116568	2.0156165492129543
a5	pepa5b18	DaPR130924_VB112_O1936.m	5429	27.950000762939453	FDDPGLMLMGFKPLVLLK		1	a5.a1	3.400000059627928E-5	51.400001525878906	2	2034.1236572265625	2034.1170654296875	0.006599999964237213	3.244650996939071
a5	pepa5b15	DaPR130924_VB112_O1936.m	5427	27.93000030517578	FDDPGLMLMGFKPL		1	a5.a1	0.0017000000225380063	57.79999923706055	2	1580.790283203125	1580.78564453125	0.004800000227987766	3.036464965755119
a5	pepa5b28	DaPR130924_VB112_O1936.m	5442	27.979999542236328	IQVTPPGFQLVFLPFADDK		1	a5.a1	0.019999999552965164	40.29999923706055	3	2132.1474609375	2132.14306640625	0.004399999976158142	2.0636513775665106
a5	pepa5b28	DaPR130924_VB112_O1936.m	5440	27.979999542236328	IQVTPPGFQLVFLPFADDK		1	a5.a1	5.799999926239252E-4	50.20000076293945	2	2132.1494140625	2132.14306640625	0.006399999838322401	3.001674671442039
a5	pepa5b32	DaPR130924_VB112_O1936.m	5441	27.979999542236328	NLEALALDLMEPEQAVDLTLPK		1	a5.a1	2.099999983329326E-5	48.29999923706055	2	2423.278076171875	2423.274169921875	0.0038999998942017555	1.6093927557225145
a5	pepa5b32	DaPR130924_VB112_O1936.m	5443	27.979999542236328	NLEALALDLMEPEQAVDLTLPK		1	a5.a1	1.4999999853326784E-10	97.80000305175781	3	2423.27978515625	2423.274169921875	0.00559999980032444	2.310922911584941
a5	pepa5b27	DaPR130924_VB112_O1936.m	5489	28.100000381469727	IQVTPPGFQLVFLPF		1	a5.a1	0.00559999980032444	31.0	2	1702.957275390625	1702.9571533203125	1.9999999494757503E-4	0.11744276393427065
a6	pepa6b43	DaPR130924_VB112_O1936.m	646	10.100000381469727	TGNAWHSK		1	a6.a1	9.60000033956021E-6	42.70000076293945	2	900.4332885742188	900.4326782226562	6.000000284984708E-4	0.6663463499378958
a6	pepa6b46	DaPR130924_VB112_O1936.m	1108	12.729999542236328	VCSTNDLK	C2:+57.02146	1	a6.a1	0.035999998450279236	29.200000762939453	2	936.4476318359375	936.4459228515625	0.0017000000225380063	1.8153744717701932
a6	pepa6b39	DaPR130924_VB112_O1936.m	1586	14.899999618530273	RKGDEVDGVDEVAK		1	a6.a1	5.300000193528831E-4	43.29999923706055	2	1516.7630615234375	1516.7606201171875	0.0024999999441206455	1.648249506851972
a6	pepa6b39	DaPR130924_VB112_O1936.m	1575	14.850000381469727	RKGDEVDGVDEVAK		1	a6.a1	2.300000005561742E-6	49.5	3	1516.7591552734375	1516.7606201171875	-0.00139999995008111	-0.9230197115566883
a6	pepa6b24	DaPR130924_VB112_O1936.m	1879	16.079999923706055	KGDEVDGVDEVAK		1	a6.a1	7.099999754789366E-11	69.9000015258789	2	1360.6614990234375	1360.6595458984375	0.002099999925121665	1.5433691193744166
a6	pepa6b24	DaPR130924_VB112_O1936.m	1887	16.110000610351562	KGDEVDGVDEVAK		1	a6.a1	0.0017000000225380063	39.79999923706055	3	1360.6605224609375	1360.6595458984375	0.0010000000474974513	0.734937737005443
a6	pepa6a5	DaPR130924_VB112_O1936.m	2080	16.760000228881836	ASLCISTK	C4:+57.02146	1	a6.a1	0.004900000058114529	34.29999923706055	2	879.4613647460938	879.4608764648438	5.000000237487257E-4	0.5685301496964466
a6	pepa6b25	DaPR130924_VB112_O1936.m	2121	16.93000030517578	KPPLLNNADSVQAK		1	a6.a1	6.0999998822808266E-5	55.79999923706055	2	1494.8292236328125	1494.827880859375	0.00139999995008111	0.9365626424336235
a6	pepa6b20	DaPR130924_VB112_O1936.m	2275	17.459999084472656	LEQMPSKEDAIEHFMK	M4:+15.99491 - M15:+15.99491	1	a6.a1	0.027000000700354576	29.200000762939453	3	1964.907470703125	1964.9095458984375	-0.002099999925121665	-1.0687514494014323
a6	pepa6b13	DaPR130924_VB112_O1936.m	2367	17.780000686645508	GDEVDGVDEVAK		1	a6.a1	5.900000132896821E-7	53.099998474121094	2	1232.5654296875	1232.564453125	0.0010000000474974513	0.8113166374075504
a6	pepa6b15	DaPR130924_VB112_O1936.m	2400	17.899999618530273	GGSDDSSKDPIDVNYEK		1	a6.a1	0.004900000058114529	48.5	2	1825.8182373046875	1825.80908203125	0.009200000204145908	5.0388621103312285
a6	pepa6b15	DaPR130924_VB112_O1936.m	2384	17.829999923706055	GGSDDSSKDPIDVNYEK		1	a6.a1	9.7999996796716E-5	54.0	3	1825.81103515625	1825.80908203125	0.0020000000949949026	1.0954048343158977
a6	pepa6a7	DaPR130924_VB112_O1936.m	2574	18.450000762939453	DSEEAEIIR		1	a6.a1	0.00139999995008111	45.900001525878906	2	1061.5133056640625	1061.5113525390625	0.0020000000949949026	1.8841061757945774
a6	pepa6a1	DaPR130924_VB112_O1936.m	2581	18.459999084472656	AEPVEVVAPR		1	a6.a1	0.019999999552965164	30.200000762939453	2	1066.590576171875	1066.589599609375	0.0010999999940395355	1.0313245079854487
a6	pepa6b35	DaPR130924_VB112_O1936.m	2584	18.459999084472656	PVEVVAPR		1	a6.a1	1.4000000373926014E-4	32.599998474121094	2	866.5093383789062	866.5098876953125	-5.000000237487257E-4	-0.5770274879131428
a6	pepa6b36	DaPR130924_VB112_O1936.m	2632	18.65999984741211	PVQDLIK		1	a6.a1	0.0010999999940395355	35.70000076293945	2	812.4888916015625	812.4880981445312	7.999999797903001E-4	0.9846297830297452
a6	pepa6a6	DaPR130924_VB112_O1936.m	2678	18.829999923706055	DPIDVNYEK		1	a6.a1	2.900000026784255E-7	49.900001525878906	2	1092.5220947265625	1092.521240234375	8.999999845400453E-4	0.8237825969836259
a6	pepa6b14	DaPR130924_VB112_O1936.m	2715	18.950000762939453	GGAAVDPDSGLEHSAHVLEK		1	a6.a1	1.5999999959603883E-5	53.599998474121094	2	1988.9661865234375	1988.9676513671875	-0.00139999995008111	-0.703882714793662
a6	pepa6b14	DaPR130924_VB112_O1936.m	2709	18.93000030517578	GGAAVDPDSGLEHSAHVLEK		1	a6.a1	0.008700000122189522	31.100000381469727	3	1988.9688720703125	1988.9676513671875	0.0012000000569969416	0.6033280914207322
a6	pepa6b38	DaPR130924_VB112_O1936.m	2837	19.360000610351562	QQVPSGESAILDR		1	a6.a1	3.899999865097925E-5	34.0	2	1399.716552734375	1399.718017578125	-0.00139999995008111	-1.000201420928676
a6	pepa6b33	DaPR130924_VB112_O1936.m	2856	19.43000030517578	NREELGFRPEYSASQLK		1	a6.a1	0.028999999165534973	46.599998474121094	3	2024.020751953125	2024.02001953125	6.99999975040555E-4	0.34584636924820067
a6	pepa6b31	DaPR130924_VB112_O1936.m	2959	19.75	MVDPEKPQLGMIDR	M1:+15.99491	1	a6.a1	4.70000013592653E-5	38.29999923706055	2	1644.8145751953125	1644.808837890625	0.005799999926239252	3.5262455992621162
a6	pepa6b22	DaPR130924_VB112_O1936.m	2990	19.850000381469727	LQLLEDDK		1	a6.a1	0.01600000075995922	38.400001525878906	2	973.5214233398438	973.5205078125	8.999999845400453E-4	0.9244797385546039
a6	pepa6b30	DaPR130924_VB112_O1936.m	3204	20.479999542236328	MVDPEKPQLGMIDR		1	a6.a1	9.899999753315569E-8	59.20000076293945	2	1628.8155517578125	1628.8138427734375	0.0017000000225380063	1.0437043067139935
a6	pepa6b17	DaPR130924_VB112_O1936.m	3235	20.579999923706055	GIYFADMVSK	M7:+15.99491	1	a6.a1	3.100000030826777E-4	37.599998474121094	2	1146.551025390625	1146.5504150390625	6.99999975040555E-4	0.610526991102006
a6	pepa6a9	DaPR130924_VB112_O1936.m	3277	20.700000762939453	EELGFRPEYSASQLK		1	a6.a1	3.1999999191612005E-4	41.29999923706055	2	1753.873779296875	1753.8759765625	-0.002099999925121665	-1.1973480184371694
a6	pepa6a9	DaPR130924_VB112_O1936.m	3259	20.649999618530273	EELGFRPEYSASQLK		1	a6.a1	0.012000000104308128	36.20000076293945	3	1753.8773193359375	1753.8759765625	0.00139999995008111	0.7982320122914464
a6	pepa6a2	DaPR130924_VB112_O1936.m	3351	20.899999618530273	AMVEYEIDLQK	M2:+15.99491	1	a6.a1	5.2999999752501026E-5	53.5	2	1354.6568603515625	1354.65625	6.000000284984708E-4	0.4429168126589094
a6	pepa6b18	DaPR130924_VB112_O1936.m	3448	21.209999084472656	HPDVEVDGFSELR		1	a6.a1	0.0017000000225380063	41.70000076293945	3	1499.71484375	1499.712890625	0.0020000000949949026	1.3335886538665476
a6	pepa6b28	DaPR130924_VB112_O1936.m	3524	21.459999084472656	MAIMVQSPMFDGK	M4:+15.99491 - M9:+15.99491	1	a6.a1	8.299999763039523E-7	55.0	2	1486.67529296875	1486.67431640625	0.0010999999940395355	0.7399065026552517
a6	pepa6b29	DaPR130924_VB112_O1936.m	3609	21.729999542236328	MIFDVESMK	M1:+15.99491	1	a6.a1	8.800000068731606E-4	45.70000076293945	2	1115.5133056640625	1115.5115966796875	0.0017999999690800905	1.61360937388529
a6	pepa6b21	DaPR130924_VB112_O1936.m	3620	21.760000228881836	IFPPETSASVAATPPPSTASAPAAVNSSASADKPLSNMK		1	a6.a1	0.04500000178813934	40.599998474121094	3	3767.878662109375	3767.880126953125	-0.0013000000035390258	-0.34502159297468504
a6	pepa6b40	DaPR130924_VB112_O1936.m	3710	22.030000686645508	SDAYYCTGDVTAWTK	C6:+57.02146	1	a6.a1	2.7999999541172826E-10	73.80000305175781	2	1737.744384765625	1737.742919921875	0.001500000013038516	0.8631886775898662
a6	pepa6b19	DaPR130924_VB112_O1936.m	3727	22.079999923706055	IAPPEAPVTGYMFGK	M12:+15.99491	1	a6.a1	0.01899999938905239	36.0	3	1593.802734375	1593.798583984375	0.004100000020116568	2.572470612859299
a6	pepa6b27	DaPR130924_VB112_O1936.m	3759	22.15999984741211	MAIMVQSPMFDGK	M9:+15.99491	1	a6.a1	0.014000000432133675	38.29999923706055	2	1470.6796875	1470.679443359375	3.9999998989515007E-4	0.2719831243316061
a6	pepa6b37	DaPR130924_VB112_O1936.m	3781	22.229999542236328	QQVPSGESAILDR	Q1:-17.02655	1	a6.a1	8.3999999881193E-14	66.30000305175781	2	1382.6925048828125	1382.6915283203125	0.0010999999940395355	0.7955498182416801
a6	pepa6b23	DaPR130924_VB112_O1936.m	3879	22.530000686645508	KFYPLEIDYGQDEEAVK		1	a6.a1	7.500000265281415E-7	56.29999923706055	3	2043.995361328125	2043.991455078125	0.0038999998942017555	1.9080314081120706
a6	pepa6b23	DaPR130924_VB112_O1936.m	3892	22.579999923706055	KFYPLEIDYGQDEEAVK		1	a6.a1	3.6000000136482413E-7	57.79999923706055	2	2043.995849609375	2043.991455078125	0.0044999998062849045	2.201574666618607
a6	pepa6b12	DaPR130924_VB112_O1936.m	3886	22.549999237060547	FYTLIPHDFGMK	M11:+15.99491	1	a6.a1	0.0010999999940395355	39.900001525878906	2	1484.7264404296875	1484.7247314453125	0.0017999999690800905	1.2123459190498376
a6	pepa6a8	DaPR130924_VB112_O1936.m	3975	22.829999923706055	DVEVDGFSELR		1	a6.a1	6.900000215637192E-8	54.099998474121094	2	1265.60009765625	1265.6011962890625	-0.0010999999940395355	-0.869152144660502
a6	pepa6a3	DaPR130924_VB112_O1936.m	3993	22.8799991607666	AQNDLIWNIK		1	a6.a1	0.02500000037252903	45.900001525878906	2	1214.6539306640625	1214.6531982421875	7.999999797903001E-4	0.658624190796219
a6	pepa6b16	DaPR130924_VB112_O1936.m	4014	22.950000762939453	GIYFADMVSK		1	a6.a1	1.5999999595806003E-4	45.29999923706055	2	1130.557373046875	1130.5555419921875	0.0019000000320374966	1.6805897290896887
a6	pepa6b49	DaPR130924_VB112_O1936.m	4052	23.059999465942383	VVSEDFLQDVSASTK		1	a6.a1	1.5999999902760464E-7	61.900001525878906	2	1624.807373046875	1624.806884765625	5.000000237487257E-4	0.3077288928529187
a6	pepa6a4	DaPR130924_VB112_O1936.m	4165	23.40999984741211	AQNDLIWNIKDELK		1	a6.a1	0.0044999998062849045	27.200000762939453	3	1699.9044189453125	1699.90185546875	0.0027000000700354576	1.588327032733857
a6	pepa6a4	DaPR130924_VB112_O1936.m	4177	23.450000762939453	AQNDLIWNIKDELK		1	a6.a1	6.499999926745659E-6	56.20000076293945	2	1699.906494140625	1699.90185546875	0.004800000227987766	2.823692563512239
a6	pepa6b11	DaPR130924_VB112_O1936.m	4237	23.6299991607666	FYTLIPHDFGMK		1	a6.a1	1.9999999494757503E-4	40.900001525878906	2	1468.733642578125	1468.7298583984375	0.0038999998942017555	2.6553554909372328
a6	pepa6b26	DaPR130924_VB112_O1936.m	4243	23.649999618530273	MAIMVQSPMFDGK		1	a6.a1	4.899999850316306E-10	61.0	2	1454.6864013671875	1454.6844482421875	0.0020000000949949026	1.3748686853782373
a6	pepa6b34	DaPR130924_VB112_O1936.m	4290	23.780000686645508	NTHATTHNAYDLEVIDIFK		1	a6.a1	0.0015999999595806003	45.20000076293945	3	2202.08642578125	2202.0830078125	0.0034000000450760126	1.543992680118583
a6	pepa6b10	DaPR130924_VB112_O1936.m	4411	24.18000030517578	FYPLEIDYGQDEEAVK		1	a6.a1	1.999999943436137E-9	59.900001525878906	2	1915.9049072265625	1915.8963623046875	0.008500000461935997	4.436565896346867
a6	pepa6b41	DaPR130924_VB112_O1936.m	4431	24.25	SLQELFLAH		1	a6.a1	6.399999838322401E-4	49.29999923706055	2	1057.5701904296875	1057.568115234375	0.002099999925121665	1.9856876307738054
a6	pepa6b44	DaPR130924_VB112_O1936.m	4476	24.40999984741211	TTNFAGILSQGLR		1	a6.a1	0.035999998450279236	40.79999923706055	3	1377.754638671875	1377.7489013671875	0.00570000009611249	4.137183553879944
a6	pepa6b48	DaPR130924_VB112_O1936.m	4875	25.799999237060547	VFSATLGLVDIVK		1	a6.a1	0.0010000000474974513	48.900001525878906	2	1361.8057861328125	1361.8043212890625	0.001500000013038516	1.1014798452237542
a6	pepa6b32	DaPR130924_VB112_O1936.m	5193	27.010000228881836	NAYDLEVIDIFK		1	a6.a1	3.099999958067201E-5	53.70000076293945	2	1439.746337890625	1439.7420654296875	0.00430000014603138	2.98664618425805
a6	pepa6b45	DaPR130924_VB112_O1936.m	5265	27.309999465942383	VADGMVFGALLPCEECSGQLVFK	C13:+57.02146 - C16:+57.02146	1	a6.a1	1.4000000373926014E-4	42.70000076293945	2	2527.2001953125	2527.203369140625	-0.003100000089034438	-1.2266524043486824
a6	pepa6b42	DaPR130924_VB112_O1936.m	5433	27.950000762939453	SLQELFLAHILSPWGAEVK		1	a6.a1	0.0031999999191612005	38.900001525878906	3	2138.169677734375	2138.164794921875	0.004699999932199717	2.198146720665395
a6	pepa6b47	DaPR130924_VB112_O1936.m	5493	28.110000610351562	VEMLDNLLDIEVAYSLLR		1	a6.a1	0.006399999838322401	42.29999923706055	2	2106.125732421875	2106.115966796875	0.009999999776482582	4.748076522914008
a7	pepa7b31	DaPR130924_VB112_O1936.m	722	10.609999656677246	RPANSGELDK		1	a7.a1	4.6999999904073775E-4	39.70000076293945	2	1086.548095703125	1086.55419921875	-0.006099999882280827	-5.614077868059251
a7	pepa7b33	DaPR130924_VB112_O1936.m	1013	12.300000190734863	SGPQSASTAVK		1	a7.a1	0.004699999932199717	29.0	2	1032.5338134765625	1032.5323486328125	0.00139999995008111	1.355889674483192
a7	pepa7b35	DaPR130924_VB112_O1936.m	1195	13.180000305175781	SSSPAGETEGDREPQAR		1	a7.a1	0.014999999664723873	25.700000762939453	2	1773.8045654296875	1773.8001708984375	0.004399999976158142	2.480549978710129
a7	pepa7b27	DaPR130924_VB112_O1936.m	1451	14.300000190734863	QAGPAPAAATAASK		1	a7.a1	0.006099999882280827	31.399999618530273	2	1211.6385498046875	1211.6383056640625	3.000000142492354E-4	0.24759865452158547
a7	pepa7b15	DaPR130924_VB112_O1936.m	1463	14.350000381469727	GAQGALPER		1	a7.a1	0.0019000000320374966	41.400001525878906	2	898.4741821289062	898.4744873046875	-3.9999998989515007E-4	-0.44519905188972103
a7	pepa7a9	DaPR130924_VB112_O1936.m	1496	14.529999732971191	EKPLEEPDAQGR		1	a7.a1	0.020999999716877937	37.70000076293945	3	1368.6776123046875	1368.67578125	0.0017999999690800905	1.315139782364064
a7	pepa7b18	DaPR130924_VB112_O1936.m	1498	14.529999732971191	GSAPFSEK		1	a7.a1	0.024000000208616257	30.299999237060547	2	822.4007568359375	822.3995971679688	0.0010999999940395355	1.337549286049649
a7	pepa7b32	DaPR130924_VB112_O1936.m	1501	14.550000190734863	SAAPSQPNSQIR		1	a7.a1	0.03200000151991844	26.5	2	1255.6390380859375	1255.639404296875	-3.000000142492354E-4	-0.23892210870622324
a7	pepa7b29	DaPR130924_VB112_O1936.m	1772	15.680000305175781	QEPENDQGVVSQAGK		1	a7.a1	5.399999736255268E-7	51.5	2	1585.7471923828125	1585.7457275390625	0.0015999999595806003	1.0089889771064742
a7	pepa7b38	DaPR130924_VB112_O1936.m	1843	15.949999809265137	TAPSSSCTAVASAASR	C7:+57.02146	1	a7.a1	0.003599999938160181	38.400001525878906	2	1523.7086181640625	1523.7122802734375	-0.003599999938160181	-2.3626507345035925
a7	pepa7b13	DaPR130924_VB112_O1936.m	1878	16.079999923706055	FGVVANNNR		1	a7.a1	8.099999977275729E-4	50.900001525878906	2	990.5138549804688	990.5120239257812	0.0019000000320374966	1.9181998664761923
a7	pepa7a4	DaPR130924_VB112_O1936.m	1943	16.309999465942383	DEEPGDLGR		1	a7.a1	0.01899999938905239	37.0	2	987.4324340820312	987.4381713867188	-0.005799999926239252	-5.873785411894664
a7	pepa7b19	DaPR130924_VB112_O1936.m	2081	16.780000686645508	IALHIEK		1	a7.a1	0.02199999988079071	34.900001525878906	2	823.5084838867188	823.5040283203125	0.004399999976158142	5.34302180055239
a7	pepa7b22	DaPR130924_VB112_O1936.m	2106	16.860000610351562	LGAMSAAPSQPNSQIR	M4:+15.99491	1	a7.a1	1.1000000085914508E-5	49.29999923706055	2	1643.826904296875	1643.8173828125	0.009600000455975533	5.840065056101517
a7	pepa7a3	DaPR130924_VB112_O1936.m	2109	16.8799991607666	ALGSAQYEDPR		1	a7.a1	4.8999998398358E-5	42.20000076293945	2	1206.567138671875	1206.575439453125	-0.008200000040233135	-6.796093946641039
a7	pepa7a1	DaPR130924_VB112_O1936.m	2228	17.309999465942383	AAQDIKDEEPGDLGR		1	a7.a1	1.5999999902760464E-7	59.20000076293945	2	1613.7794189453125	1613.7769775390625	0.0024999999441206455	1.5491607445863016
a7	pepa7b30	DaPR130924_VB112_O1936.m	2247	17.3799991607666	QLEEQEEALR		1	a7.a1	0.001500000013038516	31.899999618530273	2	1244.6148681640625	1244.612060546875	0.00279999990016222	2.249696904698093
a7	pepa7b12	DaPR130924_VB112_O1936.m	2402	17.899999618530273	EPPGSTAGLPQEPK		1	a7.a1	7.099999929778278E-4	51.099998474121094	2	1407.711669921875	1407.7119140625	-9.999999747378752E-5	-0.07103726016298224
a7	pepa7b41	DaPR130924_VB112_O1936.m	2461	18.079999923706055	VTVDDLPNR		1	a7.a1	0.024000000208616257	37.599998474121094	2	1028.5380859375	1028.5374755859375	6.000000284984708E-4	0.5833526174208311
a7	pepa7b28	DaPR130924_VB112_O1936.m	2548	18.360000610351562	QEPENDQGVVSQAGK	Q1:-17.02655	1	a7.a1	4.600000102072954E-4	32.900001525878906	2	1568.7213134765625	1568.7191162109375	0.002199999988079071	1.4024180398801542
a7	pepa7b21	DaPR130924_VB112_O1936.m	2588	18.479999542236328	LGAMSAAPSQPNSQIR		1	a7.a1	1.9999999494757503E-4	41.5	2	1627.8238525390625	1627.822509765625	0.00139999995008111	0.8600445943475022
a7	pepa7b17	DaPR130924_VB112_O1936.m	2797	19.229999542236328	GGLVGQAPMPVPEEK	M9:+15.99491	1	a7.a1	9.200000204145908E-5	55.400001525878906	2	1524.77685546875	1524.7730712890625	0.003800000064074993	2.4921741704570013
a7	pepa7b24	DaPR130924_VB112_O1936.m	2883	19.510000228881836	NSVERPAEPVAGAATPSLVEQQK		1	a7.a1	7.500000265281415E-8	60.79999923706055	3	2378.245361328125	2378.23095703125	0.014000000432133675	5.886728700903759
a7	pepa7b23	DaPR130924_VB112_O1936.m	2935	19.68000030517578	KPVVPSVPMASPAPGR		1	a7.a1	7.500000356230885E-5	48.5	3	1589.886474609375	1589.883544921875	0.00279999990016222	1.7611352159128162
a7	pepa7b11	DaPR130924_VB112_O1936.m	2953	19.729999542236328	EPASSPWASGEKPPAGSEQDGWK		1	a7.a1	3.600000054575503E-4	40.599998474121094	3	2398.09423828125	2398.094970703125	-7.999999797903001E-4	-0.3335981224945978
a7	pepa7b25	DaPR130924_VB112_O1936.m	3047	20.030000686645508	PAEPVAGAATPSLVEQQK		1	a7.a1	1.3000000187446403E-8	55.599998474121094	2	1792.9493408203125	1792.9444580078125	0.004999999888241291	2.7887087443840404
a7	pepa7a2	DaPR130924_VB112_O1936.m	3120	20.229999542236328	ALEEEEDDRPYDPEEEYDPER		1	a7.a1	3.9000000451316907E-10	69.80000305175781	3	2625.08349609375	2625.0751953125	0.008299999870359898	3.1618141397171793
a7	pepa7b40	DaPR130924_VB112_O1936.m	3130	20.260000228881836	VNDSDDLIMTENEVGK	M9:+15.99491	1	a7.a1	0.035999998450279236	28.399999618530273	2	1794.8046875	1794.806640625	-0.0019000000320374966	-1.0586098741956211
a7	pepa7b26	DaPR130924_VB112_O1936.m	3187	20.40999984741211	PVLTSVMVPK	M7:+15.99491	1	a7.a1	1.4000000192027073E-5	41.599998474121094	2	1086.6260986328125	1086.6231689453125	0.003000000026077032	2.7608467330849042
a7	pepa7b16	DaPR130924_VB112_O1936.m	3442	21.200000762939453	GGLVGQAPMPVPEEK		1	a7.a1	2.900000026784255E-7	51.0	2	1508.780517578125	1508.7781982421875	0.002400000113993883	1.590691141209503
a7	pepa7b39	DaPR130924_VB112_O1936.m	3485	21.309999465942383	VNDSDDLIMTENEVGK		1	a7.a1	1.1000000085914508E-4	49.79999923706055	2	1778.818359375	1778.8116455078125	0.0066999997943639755	3.766559439434786
a7	pepa7b20	DaPR130924_VB112_O1936.m	3610	21.729999542236328	IFQPVIEAPGASK		1	a7.a1	1.4000000192027073E-5	49.900001525878906	2	1356.754638671875	1356.7525634765625	0.002099999925121665	1.5478134935235313
a7	pepa7b14	DaPR130924_VB112_O1936.m	3678	21.93000030517578	FPGSAALVGAVR		1	a7.a1	6.000000284984708E-4	49.400001525878906	2	1144.6492919921875	1144.647705078125	0.0015999999595806003	1.3978099571443219
a7	pepa7b34	DaPR130924_VB112_O1936.m	3689	21.959999084472656	SPPEGDTTLFLSR		1	a7.a1	7.699999748922437E-9	43.70000076293945	2	1419.7113037109375	1419.7119140625	-5.000000237487257E-4	-0.3521841429913605
a7	pepa7a7	DaPR130924_VB112_O1936.m	3939	22.709999084472656	EEVAYDPEDETILEEAK		1	a7.a1	4.599999936516497E-9	71.5999984741211	2	1979.901123046875	1979.897216796875	0.004000000189989805	2.0203069917240963
a7	pepa7a6	DaPR130924_VB112_O1936.m	4077	23.149999618530273	EEGPAETVGSEASDTVEGVLPSK		1	a7.a1	3.599999942593968E-8	51.79999923706055	2	2288.079833984375	2288.077880859375	0.0017999999690800905	0.7866864953058467
a7	pepa7a8	DaPR130924_VB112_O1936.m	4639	24.950000762939453	EFQDAPYNEVTGAPAQFEGTEQAPFLGSR		1	a7.a1	3.600000054575503E-4	43.599998474121094	3	3156.461669921875	3156.454833984375	0.006800000090152025	2.1543156635536027
a7	pepa7b10	DaPR130924_VB112_O1936.m	4812	25.559999465942383	EMFNLFQVTDNR		1	a7.a1	2.2000000171829015E-5	53.400001525878906	2	1513.717529296875	1513.7108154296875	0.006800000090152025	4.492271589023265
a7	pepa7a5	DaPR130924_VB112_O1936.m	4876	25.799999237060547	DLYLIPLSAQDPVPSK		1	a7.a1	7.599999662488699E-5	48.099998474121094	2	1755.9576416015625	1755.9532470703125	0.0044999998062849045	2.562710490038869
a7	pepa7b37	DaPR130924_VB112_O1936.m	5055	26.450000762939453	STAPLLDVFSSMLK	M12:+15.99491	1	a7.a1	1.8000000272877514E-4	53.5	2	1524.80224609375	1524.7982177734375	0.004100000020116568	2.6888803858280528
a7	pepa7b36	DaPR130924_VB112_O1936.m	5471	28.049999237060547	STAPLLDVFSSMLK		1	a7.a1	2.7999999474559445E-6	39.5	2	1508.807373046875	1508.8033447265625	0.004100000020116568	2.717385293747213
a8	pepa8b29	DaPR130924_VB112_O1936.m	713	10.5600004196167	RPPAAPSR		2	a8.a1 a8.a2	0.013000000268220901	31.799999237060547	2	851.486083984375	851.4849853515625	0.0010000000474974513	1.1744188854775517
a8	pepa8b31	DaPR130924_VB112_O1936.m	1425	14.199999809265137	TEHAEFLHCK	C9:+57.02146	2	a8.a1 a8.a2	0.04100000113248825	31.799999237060547	3	1271.5845947265625	1271.584228515625	3.9999998989515007E-4	0.31456822200609336
a8	pepa8b31	DaPR130924_VB112_O1936.m	1438	14.25	TEHAEFLHCK	C9:+57.02146	2	a8.a1 a8.a2	7.099999929778278E-4	44.29999923706055	2	1271.5858154296875	1271.584228515625	0.0017000000225380063	1.3369149950235617
a8	pepa8b17	DaPR130924_VB112_O1936.m	2399	17.899999618530273	GYIGVVNR		2	a8.a1 a8.a2	0.014999999664723873	35.0	2	877.4915771484375	877.489501953125	0.002099999925121665	2.3931909389770065
a8	pepa8b23	DaPR130924_VB112_O1936.m	2671	18.809999465942383	KFTDFDEVR		2	a8.a1 a8.a2	0.007300000172108412	33.79999923706055	2	1156.5655517578125	1156.563720703125	0.0019000000320374966	1.642797537244558
a8	pepa8b10	DaPR130924_VB112_O1936.m	2876	19.479999542236328	FFLSHPAYR		2	a8.a1 a8.a2	6.99999975040555E-4	45.400001525878906	2	1137.5892333984375	1137.5843505859375	0.004900000058114529	4.307372948292298
a8	pepa8b35	DaPR130924_VB112_O1936.m	2980	19.809999465942383	TIMHLMINNTK		2	a8.a1 a8.a2	1.2000000424450263E-5	45.70000076293945	2	1315.689697265625	1315.6865234375	0.0031999999191612005	2.432190238447185
a8	pepa8b12	DaPR130924_VB112_O1936.m	3000	19.8799991607666	FTDFDEVR		2	a8.a1 a8.a2	0.014999999664723873	34.20000076293945	2	1028.4697265625	1028.46875	0.0010000000474974513	0.9723193315280132
a8	pepa8a7	DaPR130924_VB112_O1936.m	3126	20.25	DQAENEDGAQENTFSMDPQLER	M16:+15.99491	2	a8.a1 a8.a2	8.299999753944576E-4	42.599998474121094	3	2540.04931640625	2540.048095703125	0.0010999999940395355	0.43306266361662665
a8	pepa8b19	DaPR130924_VB112_O1936.m	3234	20.579999923706055	LDLMDEGTDAR		2	a8.a1 a8.a2	4.399999852466863E-6	58.400001525878906	2	1235.558837890625	1235.5577392578125	0.0012000000569969416	0.9712213511913818
a8	pepa8b20	DaPR130924_VB112_O1936.m	3300	20.760000228881836	IEGSGDQVDTLELSGGAR		2	a8.a1 a8.a2	2.399999921021134E-10	60.20000076293945	2	1803.873291015625	1803.872314453125	0.0010000000474974513	0.5543629887133218
a8	pepa8b18	DaPR130924_VB112_O1936.m	3404	21.079999923706055	HVFAIFNTEQR		2	a8.a1 a8.a2	7.199999885187935E-8	53.20000076293945	2	1361.697265625	1361.696533203125	7.999999797903001E-4	0.5875023988703684
a8	pepa8b22	DaPR130924_VB112_O1936.m	3478	21.299999237060547	LQSQLLSLEK		2	a8.a1 a8.a2	0.014000000432133675	37.70000076293945	2	1158.6732177734375	1158.67333984375	-0.0	-0.0
a8	pepa8b24	DaPR130924_VB112_O1936.m	3538	21.5	KYMLPLDNLK		2	a8.a1 a8.a2	2.899999963119626E-4	40.400001525878906	2	1234.696533203125	1234.686767578125	0.009700000286102295	7.8562438189316115
a8	pepa8b37	DaPR130924_VB112_O1936.m	3575	21.6299991607666	VPVGDQPPDIEYQIK		2	a8.a1 a8.a2	1.3999999737279722E-6	53.70000076293945	2	1697.8785400390625	1697.8748779296875	0.003700000001117587	2.1791947387955943
a8	pepa8b28	DaPR130924_VB112_O1936.m	3677	21.93000030517578	QIELACDSQEDVDSWK	C6:+57.02146	2	a8.a1 a8.a2	7.599999918284084E-8	51.400001525878906	2	1922.8446044921875	1922.8441162109375	6.000000284984708E-4	0.312037789979981
a8	pepa8b14	DaPR130924_VB112_O1936.m	3806	22.309999465942383	GMEELIPLVNK	M2:+15.99491	2	a8.a1 a8.a2	7.700000423938036E-6	51.099998474121094	2	1258.672119140625	1258.671630859375	6.000000284984708E-4	0.4766930578143027
a8	pepa8b30	DaPR130924_VB112_O1936.m	3838	22.40999984741211	SSVLENFVGR		2	a8.a1 a8.a2	1.9999999494757503E-5	61.5	2	1107.5814208984375	1107.5797119140625	0.0017000000225380063	1.53487826135796
a8	pepa8b26	DaPR130924_VB112_O1936.m	3862	22.479999542236328	PNQGEILVIR		2	a8.a1 a8.a2	7.700000423938036E-6	38.5	2	1138.6612548828125	1138.6583251953125	0.003000000026077032	2.6346797451838295
a8	pepa8b11	DaPR130924_VB112_O1936.m	4197	23.510000228881836	FPFELVK		2	a8.a1 a8.a2	8.69999985297909E-6	32.900001525878906	2	879.4987182617188	879.4979248046875	7.999999797903001E-4	0.909609854927126
a8	pepa8a6	DaPR130924_VB112_O1936.m	4375	24.059999465942383	DMILQFISR	M2:+15.99491	2	a8.a1 a8.a2	0.009700000286102295	39.29999923706055	2	1138.595703125	1138.5928955078125	0.00279999990016222	2.4591756291553355
a8	pepa8b13	DaPR130924_VB112_O1936.m	4456	24.329999923706055	GMEELIPLVNK		2	a8.a1 a8.a2	1.3000000035390258E-4	55.0	2	1242.677734375	1242.6767578125	0.0010999999940395355	0.885185940047579
a8	pepa8b16	DaPR130924_VB112_O1936.m	4495	24.479999542236328	GWLTINNISLMK	M11:+15.99491	2	a8.a1 a8.a2	3.3999999868683517E-4	48.79999923706055	2	1405.7545166015625	1405.751220703125	0.0032999999821186066	2.3474992826028074
a8	pepa8b25	DaPR130924_VB112_O1936.m	4520	24.549999237060547	NLVDSYVAIINK		2	a8.a1 a8.a2	1.8999999440438842E-7	65.80000305175781	2	1348.751953125	1348.74755859375	0.0044999998062849045	3.336428509258439
a8	pepa8b21	DaPR130924_VB112_O1936.m	4614	24.850000381469727	LQDAFSSIGQSCHLDLPQIAVVGGQSAGK	C12:+57.02146	2	a8.a1 a8.a2	9.099999687123272E-8	64.0	3	2983.503173828125	2983.49462890625	0.008700000122189522	2.916043500765056
a8	pepa8b27	DaPR130924_VB112_O1936.m	4659	25.010000228881836	QIELACDSQEDVDSWK	C6:+57.02146 - Q1:-17.02655	2	a8.a1 a8.a2	4.399999852466863E-6	46.70000076293945	2	1905.819091796875	1905.8175048828125	0.0015999999595806003	0.8395347169817203
a8	pepa8a2	DaPR130924_VB112_O1936.m	4776	25.43000030517578	ALLQMVQQFGVDFEK	M5:+15.99491	2	a8.a1 a8.a2	4.900000058114529E-4	58.70000076293945	2	1768.8970947265625	1768.894287109375	0.002899999963119626	1.6394422121508678
a8	pepa8a2	DaPR130924_VB112_O1936.m	4825	25.610000610351562	ALLQMVQQFGVDFEK	M5:+15.99491	2	a8.a1 a8.a2	0.02199999988079071	43.400001525878906	3	1768.8890380859375	1768.894287109375	-0.005200000014156103	-2.9396895292446463
a8	pepa8b15	DaPR130924_VB112_O1936.m	4853	25.709999084472656	GWLTINNISLMK		2	a8.a1 a8.a2	0.007699999958276749	52.900001525878906	2	1389.766357421875	1389.7559814453125	0.009999999776482582	7.195507635867719
a8	pepa8a5	DaPR130924_VB112_O1936.m	4902	25.8799991607666	DMILQFISR		2	a8.a1 a8.a2	0.001500000013038516	49.599998474121094	2	1122.59912109375	1122.5980224609375	0.0012000000569969416	1.0689490209205295
a8	pepa8a9	DaPR130924_VB112_O1936.m	4975	26.15999984741211	ESSLILAVTPANMDLANSDALK		2	a8.a1 a8.a2	0.010999999940395355	29.899999618530273	2	2273.18115234375	2273.169921875	0.010999999940395355	4.839057491717171
a8	pepa8b38	DaPR130924_VB112_O1936.m	5035	26.3799991607666	VYSPHVLNLTLIDLPGITK		2	a8.a1 a8.a2	0.002300000051036477	45.79999923706055	3	2093.201416015625	2093.200927734375	5.000000237487257E-4	0.23886862322859392
a8	pepa8b34	DaPR130924_VB112_O1936.m	5046	26.43000030517578	TGLFTPDMAFEAIVK	M8:+15.99491	1	a8.a1	0.008700000122189522	29.399999618530273	2	1655.8392333984375	1655.8353271484375	0.0038999998942017555	2.3553066118706742
a8	pepa8a8	DaPR130924_VB112_O1936.m	5052	26.450000762939453	EALNIIGDISTSTVSTPVPPPVDDTWLQSASSHSPTPQR		2	a8.a1 a8.a2	0.012000000104308128	45.5	3	4101.048828125	4101.04150390625	0.0071000000461936	1.731267542508613
a8	pepa8a4	DaPR130924_VB112_O1936.m	5234	27.200000762939453	CVDLVVSELATVIK	C1:+57.02146	1	a8.a1	3.900000137946336E-6	53.79999923706055	2	1545.85791015625	1545.8560791015625	0.0019000000320374966	1.229092447688765
a8	pepa8b36	DaPR130924_VB112_O1936.m	5270	27.329999923706055	VLNLTLIDLPGITK		2	a8.a1 a8.a2	1.6999999934341758E-4	54.70000076293945	2	1509.930908203125	1509.925537109375	0.005499999970197678	3.642563712596691
a8	pepa8b33	DaPR130924_VB112_O1936.m	5274	27.350000381469727	TGLFTPDMAFEAIVK		1	a8.a1	0.006599999964237213	31.799999237060547	2	1639.838623046875	1639.8404541015625	-0.0017999999690800905	-1.097667742357458
a8	pepa8a1	DaPR130924_VB112_O1936.m	5319	27.549999237060547	ALLQMVQQFGVDFEK		2	a8.a1 a8.a2	1.199999957179898E-7	61.599998474121094	2	1752.906005859375	1752.8992919921875	0.0066999997943639755	3.822238861622997
a8	pepa8a1	DaPR130924_VB112_O1936.m	5328	27.600000381469727	ALLQMVQQFGVDFEK		2	a8.a1 a8.a2	3.099999958067201E-5	59.29999923706055	3	1752.9019775390625	1752.8992919921875	0.0026000000070780516	1.483256921236545
a8	pepa8b32	DaPR130924_VB112_O1936.m	5325	27.579999923706055	TGLFTPDLAFEAIVK		1	a8.a2	2.9000000722589903E-5	48.5	2	1621.8865966796875	1621.884033203125	0.0026000000070780516	1.603073927513304
a8	pepa8a3	DaPR130924_VB112_O1936.m	5507	28.149999618530273	CVDLVIQELINTVR	C1:+57.02146 - C1:-17.02655	1	a8.a2	6.600000051548705E-5	50.79999923706055	2	1654.8819580078125	1654.8836669921875	-0.0017000000225380063	-1.027262554127336
a9	pepa9b13	DaPR130924_VB112_O1936.m	781	11.0	KQEGPATQVSK		1	a9.a1	3.1999999191612005E-4	45.79999923706055	2	1172.6278076171875	1172.62744140625	5.000000237487257E-4	0.42639290715311134
a9	pepa9a2	DaPR130924_VB112_O1936.m	920	11.829999923706055	GMGTVEGGDQSNPK	M2:+15.99491	1	a9.a1	3.900000137946336E-6	62.0	2	1392.608642578125	1392.6064453125	0.002300000051036477	1.6515793523563354
a9	pepa9b10	DaPR130924_VB112_O1936.m	964	12.050000190734863	LSGDQPAAR		1	a9.a1	0.00800000037997961	39.79999923706055	2	914.468505859375	914.4694213867188	-0.0010000000474974513	-1.0935303292930585
a9	pepa9b20	DaPR130924_VB112_O1936.m	1077	12.600000381469727	TGNSMPHPATGK		1	a9.a1	0.01899999938905239	32.20000076293945	2	1197.5648193359375	1197.5684814453125	-0.003599999938160181	-3.006091087012778
a9	pepa9b11	DaPR130924_VB112_O1936.m	1079	12.600000381469727	KAEEDAALQAK		1	a9.a1	4.900000058114529E-4	44.70000076293945	2	1173.61279296875	1173.6114501953125	0.00139999995008111	1.192899021092647
a9	pepa9b23	DaPR130924_VB112_O1936.m	1128	12.8100004196167	TSQVGAASAPAK		1	a9.a1	1.8000000636675395E-5	57.099998474121094	2	1087.578857421875	1087.5745849609375	0.00430000014603138	3.9537519591686885
a9	pepa9b14	DaPR130924_VB112_O1936.m	1376	14.0	KTGPAAAQVQVGK		1	a9.a1	2.7999999474559445E-7	51.20000076293945	2	1254.71875	1254.7169189453125	0.0019000000320374966	1.514285814870971
a9	pepa9b14	DaPR130924_VB112_O1936.m	1351	13.899999618530273	KTGPAAAQVQVGK		1	a9.a1	1.9999999494757503E-4	39.70000076293945	3	1254.7176513671875	1254.7169189453125	7.999999797903001E-4	0.6375940004561049
a9	pepa9b16	DaPR130924_VB112_O1936.m	1448	14.279999732971191	PQQAAGMLSPK	M7:+15.99491	1	a9.a1	0.035999998450279236	41.5	2	1143.5838623046875	1143.5831298828125	7.999999797903001E-4	0.6995555975648918
a9	pepa9b17	DaPR130924_VB112_O1936.m	1647	15.15999984741211	QEAKPQQAAGMLSPK	M11:+15.99491	1	a9.a1	0.017000000923871994	31.899999618530273	3	1599.8160400390625	1599.8162841796875	-3.000000142492354E-4	-0.18752154057680545
a9	pepa9b24	DaPR130924_VB112_O1936.m	1803	15.8100004196167	VGDVTPQVK		1	a9.a1	0.03200000151991844	32.29999923706055	2	942.5266723632812	942.52587890625	7.999999797903001E-4	0.8487830389534308
a9	pepa9a1	DaPR130924_VB112_O1936.m	1808	15.829999923706055	AGTATSPAGSSPAVAGGTQR		1	a9.a1	2.5000000292152436E-8	49.900001525878906	2	1743.8631591796875	1743.8624267578125	7.999999797903001E-4	0.4587517727976165
a9	pepa9b19	DaPR130924_VB112_O1936.m	1841	15.949999809265137	SPQVKPASTMGMGPLGK	M10:+15.99491 - M12:+15.99491	1	a9.a1	0.017999999225139618	35.0	3	1717.863037109375	1717.861572265625	0.001500000013038516	0.8731786293235612
a9	pepa9b25	DaPR130924_VB112_O1936.m	1848	15.960000038146973	VGPATPSAQVGK		1	a9.a1	0.039000000804662704	32.099998474121094	2	1111.6116943359375	1111.6109619140625	6.99999975040555E-4	0.6297166895828716
a9	pepa9b21	DaPR130924_VB112_O1936.m	1863	16.030000686645508	TGPAAAQVQVGK		1	a9.a1	1.199999957179898E-7	48.5	2	1126.6251220703125	1126.6219482421875	0.0031999999191612005	2.8403493506885806
a9	pepa9a3	DaPR130924_VB112_O1936.m	1909	16.18000030517578	GPASVPSVGK		1	a9.a1	7.000000186963007E-5	43.599998474121094	2	898.501708984375	898.4996948242188	0.0020000000949949026	2.2259329708355433
a9	pepa9a9	DaPR130924_VB112_O1936.m	1921	16.209999084472656	LPEVQQATK		1	a9.a1	0.019999999552965164	30.899999618530273	2	1013.5636596679688	1013.56298828125	6.000000284984708E-4	0.5919711309860685
a9	pepa9a8	DaPR130924_VB112_O1936.m	1926	16.229999542236328	LGAGEGGEASVSPEK		1	a9.a1	1.500000053056283E-6	62.29999923706055	2	1387.670654296875	1387.67041015625	3.000000142492354E-4	0.21618967447425486
a9	pepa9b18	DaPR130924_VB112_O1936.m	2093	16.809999465942383	SPAGPAATPAQAQAASTPR		1	a9.a1	0.02199999988079071	39.400001525878906	3	1749.8876953125	1749.8883056640625	-6.000000284984708E-4	-0.3428790435117387
a9	pepa9b18	DaPR130924_VB112_O1936.m	2084	16.780000686645508	SPAGPAATPAQAQAASTPR		1	a9.a1	2.3999999036738995E-12	71.5999984741211	2	1749.89208984375	1749.8883056640625	0.0038999998942017555	2.2287136165080836
a9	pepa9b22	DaPR130924_VB112_O1936.m	2157	17.059999465942383	TNVVTMPTAHPR		1	a9.a1	2.800000074785203E-4	55.29999923706055	2	1323.68505859375	1323.6842041015625	8.999999845400453E-4	0.6799204687578116
a9	pepa9b22	DaPR130924_VB112_O1936.m	2141	17.0	TNVVTMPTAHPR		1	a9.a1	0.007699999958276749	30.100000381469727	3	1323.68310546875	1323.6842041015625	-0.0010999999940395355	-0.831013916031543
a9	pepa9a7	DaPR130924_VB112_O1936.m	2657	18.75	LDSSPSVSSTLAAK		1	a9.a1	6.99999975040555E-4	51.29999923706055	2	1362.7108154296875	1362.7115478515625	-6.99999975040555E-4	-0.5136816930510114
a9	pepa9a4	DaPR130924_VB112_O1936.m	2847	19.399999618530273	GSLGQGTAPVLPGK		1	a9.a1	1.2000000424450263E-5	55.70000076293945	2	1281.7183837890625	1281.716552734375	0.0019000000320374966	1.4823870597474103
a9	pepa9b15	DaPR130924_VB112_O1936.m	2921	19.6299991607666	PASTMGMGPLGK		1	a9.a1	0.00279999990016222	36.900001525878906	2	1146.5662841796875	1146.56494140625	0.0013000000035390258	1.133821519036322
a9	pepa9b12	DaPR130924_VB112_O1936.m	2996	19.8799991607666	KNPASLPLTQAALK		1	a9.a1	8.800000068731606E-4	39.0	3	1451.858642578125	1451.8585205078125	1.9999999494757503E-4	0.1377544658260652
a9	pepa9a6	DaPR130924_VB112_O1936.m	3303	20.760000228881836	LASTNSSVLGADLPSSMK	M17:+15.99491	1	a9.a1	0.0044999998062849045	37.599998474121094	2	1793.90234375	1793.8953857421875	0.007000000216066837	3.9021228727731696
a9	pepa9a5	DaPR130924_VB112_O1936.m	3756	22.15999984741211	LASTNSSVLGADLPSSMK		1	a9.a1	4.400000079840538E-7	55.79999923706055	2	1777.9031982421875	1777.9005126953125	0.00279999990016222	1.5748912158855257
b10	pepb10a9	DaPR130924_VB112_O1936.m	1091	12.649999618530273	GMGSLDAMDK	M2:+15.99491 - M8:+15.99491	1	b10.a1	1.6999999934341758E-4	51.5	2	1056.4339599609375	1056.4339599609375	-0.0	-0.0
b10	pepb10b15	DaPR130924_VB112_O1936.m	1361	13.949999809265137	PQATAVYK		1	b10.a1	8.099999977275729E-4	37.099998474121094	2	877.4793090820312	877.4782104492188	0.0010999999940395355	1.2535923752185234
b10	pepb10b19	DaPR130924_VB112_O1936.m	1518	14.630000114440918	VAQGVSGAVQDK		1	b10.a1	5.6999999742402E-7	60.400001525878906	2	1158.613037109375	1158.61181640625	0.0013000000035390258	1.122032405617379
b10	pepb10b18	DaPR130924_VB112_O1936.m	2004	16.510000228881836	TSSAQVEGGVHSLHSYEK		1	b10.a1	4.8999998398358E-5	38.29999923706055	2	1915.9141845703125	1915.9149169921875	-6.000000284984708E-4	-0.31316632235444797
b10	pepb10b18	DaPR130924_VB112_O1936.m	1995	16.479999542236328	TSSAQVEGGVHSLHSYEK		1	b10.a1	9.299999801442027E-4	40.400001525878906	3	1915.9134521484375	1915.9149169921875	-0.00139999995008111	-0.7307213580647844
b10	pepb10a8	DaPR130924_VB112_O1936.m	2651	18.729999542236328	GMGSLDAMDK		1	b10.a1	5.400000009103678E-5	47.20000076293945	2	1024.4427490234375	1024.4442138671875	-0.00139999995008111	-1.36659461894585
b10	pepb10a1	DaPR130924_VB112_O1936.m	2711	18.93000030517578	AMMYSGELK		1	b10.a1	6.399999983841553E-5	44.0	2	1029.4736328125	1029.474853515625	-0.0010999999940395355	-1.0685059380353676
b10	pepb10b12	DaPR130924_VB112_O1936.m	2822	19.309999465942383	LVGIISSR		1	b10.a1	0.04800000041723251	39.400001525878906	2	844.5236206054688	844.5255126953125	-0.0019000000320374966	-2.2497840544492558
b10	pepb10b10	DaPR130924_VB112_O1936.m	3093	20.149999618530273	HGFCGIPITDTGR	C4:+57.02146	1	b10.a1	2.8000000384054147E-5	43.79999923706055	2	1430.6837158203125	1430.6849365234375	-0.0012000000569969416	-0.8387591330296243
b10	pepb10a4	DaPR130924_VB112_O1936.m	3572	21.610000610351562	EEEHDCFLEEIMTK	C6:+57.02146 - M12:+15.99491	1	b10.a1	0.04899999871850014	35.400001525878906	3	1825.7608642578125	1825.7623291015625	-0.00139999995008111	-0.7668029555468123
b10	pepb10b16	DaPR130924_VB112_O1936.m	3646	21.850000381469727	REDLVVAPAGITLK		1	b10.a1	1.500000053056283E-6	49.0	2	1481.870361328125	1481.8690185546875	0.00139999995008111	0.94475283075057
b10	pepb10b17	DaPR130924_VB112_O1936.m	3749	22.149999618530273	RFGVPVIADGGIQNVGHIAK		1	b10.a1	0.0019000000320374966	39.20000076293945	3	2048.15869140625	2048.139892578125	0.017999999225139618	8.788461808866906
b10	pepb10b17	DaPR130924_VB112_O1936.m	3717	22.049999237060547	RFGVPVIADGGIQNVGHIAK		1	b10.a1	2.999999892949745E-8	72.4000015258789	3	2048.135986328125	2048.140380859375	-0.0044999998062849045	-2.1971149284194857
b10	pepb10b13	DaPR130924_VB112_O1936.m	3788	22.260000228881836	KYEQGFITDPVVLSPK		1	b10.a1	2.699999895412475E-4	59.599998474121094	3	1820.9803466796875	1820.979736328125	6.99999975040555E-4	0.384408437433826
b10	pepb10b13	DaPR130924_VB112_O1936.m	3799	22.280000686645508	KYEQGFITDPVVLSPK		1	b10.a1	0.002199999988079071	52.5	2	1820.990478515625	1820.97998046875	0.010999999940395355	6.040703389591233
b10	pepb10a2	DaPR130924_VB112_O1936.m	3933	22.700000762939453	DKYPNLQVIGGNVVTAAQAK		1	b10.a1	1.3000000187446403E-8	80.19999694824219	3	2086.134033203125	2086.129638671875	0.004399999976158142	2.109169005891399
b10	pepb10a2	DaPR130924_VB112_O1936.m	3954	22.760000228881836	DKYPNLQVIGGNVVTAAQAK		1	b10.a1	0.0020000000949949026	56.099998474121094	2	2086.13818359375	2086.129638671875	0.008700000122189522	4.170402433728106
b10	pepb10a6	DaPR130924_VB112_O1936.m	4080	23.149999618530273	FGVPVIADGGIQNVGHIAK		1	b10.a1	1.4000000192027073E-5	50.900001525878906	2	1892.0443115234375	1892.039306640625	0.005100000184029341	2.6955043513786987
b10	pepb10a6	DaPR130924_VB112_O1936.m	4063	23.100000381469727	FGVPVIADGGIQNVGHIAK		1	b10.a1	0.013000000268220901	31.0	3	1892.0399169921875	1892.039306640625	6.99999975040555E-4	0.3699711589414212
b10	pepb10b14	DaPR130924_VB112_O1936.m	4126	23.299999237060547	NLIDAGVDALR		1	b10.a1	0.00139999995008111	53.900001525878906	2	1156.634033203125	1156.6324462890625	0.0015999999595806003	1.38332619382591
b10	pepb10a3	DaPR130924_VB112_O1936.m	4213	23.559999465942383	EDLVVAPAGITLK		1	b10.a1	1.1999999696854502E-4	42.099998474121094	2	1325.77001953125	1325.7679443359375	0.002099999925121665	1.583987555358741
b10	pepb10a7	DaPR130924_VB112_O1936.m	4245	23.649999618530273	FVPYLIAGIQHSCQDIGAK	C13:+57.02146	1	b10.a1	0.04500000178813934	27.399999618530273	3	2117.08984375	2117.085205078125	0.004699999932199717	2.220033431307398
b10	pepb10a7	DaPR130924_VB112_O1936.m	4269	23.709999084472656	FVPYLIAGIQHSCQDIGAK	C13:+57.02146	1	b10.a1	9.500000160187483E-4	36.5	2	2117.086669921875	2117.085205078125	0.001500000013038516	0.7085213242436139
b10	pepb10b20	DaPR130924_VB112_O1936.m	4315	23.860000610351562	YEQGFITDPVVLSPK		1	b10.a1	1.8000000636675395E-5	50.900001525878906	2	1692.8875732421875	1692.8846435546875	0.002899999963119626	1.7130523182195452
b10	pepb10a5	DaPR130924_VB112_O1936.m	4368	24.030000686645508	FGVPVIADGGIQNVGH		1	b10.a1	1.2999999853491317E-5	56.099998474121094	2	1579.825927734375	1579.8231201171875	0.00279999990016222	1.7723502489028788
b10	pepb10b11	DaPR130924_VB112_O1936.m	5141	26.799999237060547	LPIVNEDDELVAIIAR		1	b10.a1	1.2000000104706032E-8	67.19999694824219	2	1779.9892578125	1779.9854736328125	0.003800000064074993	2.1348489189181343
b11	pepb11b15	DaPR130924_VB112_O1936.m	670	10.25	KTDVEERPR		1	b11.a1	0.010999999940395355	32.900001525878906	2	1129.5948486328125	1129.596435546875	-0.001500000013038516	-1.3279078844758538
b11	pepb11b11	DaPR130924_VB112_O1936.m	1158	13.0	LDGSMAQK		1	b11.a1	0.013000000268220901	30.100000381469727	2	849.4146728515625	849.4138793945312	7.999999797903001E-4	0.9418258862929652
b11	pepb11a4	DaPR130924_VB112_O1936.m	1298	13.630000114440918	DPNNPYDK		1	b11.a1	0.012000000104308128	34.099998474121094	2	962.416259765625	962.4218139648438	-0.00559999980032444	-5.818654273072204
b11	pepb11a9	DaPR130924_VB112_O1936.m	1346	13.880000114440918	EYNVNDDSMK	M9:+15.99491	1	b11.a1	5.300000193528831E-4	34.099998474121094	2	1230.4969482421875	1230.4947509765625	0.002300000051036477	1.8691668934069965
b11	pepb11b14	DaPR130924_VB112_O1936.m	1597	14.949999809265137	KSDMEWTSSSK		1	b11.a1	0.035999998450279236	31.200000762939453	2	1285.57275390625	1285.5732421875	-5.000000237487257E-4	-0.3889315733562857
b11	pepb11a8	DaPR130924_VB112_O1936.m	2009	16.530000686645508	EYNVNDDSMK		1	b11.a1	0.029999999329447746	25.299999237060547	2	1214.5010986328125	1214.499755859375	0.0013000000035390258	1.0703995593800275
b11	pepb11b12	DaPR130924_VB112_O1936.m	2370	17.799999237060547	IREPALLSK		1	b11.a1	0.003599999938160181	33.70000076293945	2	1026.6319580078125	1026.6309814453125	0.0010000000474974513	0.9740598769867926
b11	pepb11b20	DaPR130924_VB112_O1936.m	2505	18.229999542236328	TIQRPVTMGDEGGLR		1	b11.a1	0.0013000000035390258	43.70000076293945	3	1629.83935546875	1629.838134765625	0.0012000000569969416	0.7362694683601232
b11	pepb11a3	DaPR130924_VB112_O1936.m	2536	18.329999923706055	CSEQPSISDIK	C1:+57.02146	1	b11.a1	6.199999802447564E-8	50.0	2	1263.5882568359375	1263.5889892578125	-6.99999975040555E-4	-0.5539775836854278
b11	pepb11a6	DaPR130924_VB112_O1936.m	2604	18.559999465942383	ELAAGAFGTK		1	b11.a1	0.012000000104308128	39.599998474121094	2	964.5109252929688	964.5101928710938	6.99999975040555E-4	0.7257569491897631
b11	pepb11b10	DaPR130924_VB112_O1936.m	2652	18.729999542236328	GKPVLELPER		1	b11.a1	0.004600000102072954	43.599998474121094	2	1137.664794921875	1137.6630859375	0.0017999999690800905	1.5821907129884474
b11	pepb11a1	DaPR130924_VB112_O1936.m	2964	19.760000228881836	AGGVGLNLSAASR		1	b11.a1	4.800000041882413E-8	55.29999923706055	2	1172.6402587890625	1172.6385498046875	0.0017000000225380063	1.4497221013424428
b11	pepb11a2	DaPR130924_VB112_O1936.m	3101	20.18000030517578	ASGFVFTR		1	b11.a1	0.003800000064074993	40.70000076293945	2	884.4644775390625	884.462890625	0.0015999999595806003	1.8090074513470775
b11	pepb11b23	DaPR130924_VB112_O1936.m	3194	20.43000030517578	YYTGVVNNNEMVALQR	M11:+15.99491	1	b11.a1	0.00860000029206276	48.29999923706055	2	1886.9158935546875	1886.9068603515625	0.008999999612569809	4.769710578556568
b11	pepb11a5	DaPR130924_VB112_O1936.m	3272	20.68000030517578	DRPENVHGGILADDMGLGK		1	b11.a1	1.4000000192027073E-5	63.400001525878906	3	1993.9835205078125	1993.9764404296875	0.0071000000461936	3.560724140082418
b11	pepb11b21	DaPR130924_VB112_O1936.m	3308	20.780000686645508	VFIQHITLSDEER		1	b11.a1	4.100000061679765E-10	67.80000305175781	2	1586.8209228515625	1586.8177490234375	0.0031999999191612005	2.0166146497482464
b11	pepb11b21	DaPR130924_VB112_O1936.m	3294	20.75	VFIQHITLSDEER		1	b11.a1	1.4000000373926014E-4	53.79999923706055	3	1586.8192138671875	1586.8177490234375	0.001500000013038516	0.9452881491662474
b11	pepb11b16	DaPR130924_VB112_O1936.m	3715	22.030000686645508	NDIHEDNLLECPPEELAR	C11:+57.02146	1	b11.a1	0.003000000026077032	39.400001525878906	3	2163.999267578125	2163.997802734375	0.00139999995008111	0.6469507262494002
b11	pepb11b17	DaPR130924_VB112_O1936.m	4015	22.950000762939453	NDLYYNTITNFSEK		1	b11.a1	3.999999886872274E-9	60.0	2	1721.7994384765625	1721.8021240234375	-0.0026000000070780516	-1.5100457658877064
b11	pepb11b22	DaPR130924_VB112_O1936.m	4216	23.559999465942383	WVLTGTPIQNSLK		1	b11.a1	0.004100000020116568	33.29999923706055	2	1456.8214111328125	1456.8162841796875	0.005200000014156103	3.569427436132861
b11	pepb11b13	DaPR130924_VB112_O1936.m	4355	24.0	LSYPTFFPR		1	b11.a1	0.002300000051036477	36.0	2	1127.58984375	1127.5887451171875	0.0010999999940395355	0.9755329669641348
b11	pepb11b19	DaPR130924_VB112_O1936.m	4408	24.15999984741211	TLGFNLESGWGSGR		1	b11.a1	6.100000064179767E-6	44.20000076293945	2	1480.72216796875	1480.71826171875	0.0038999998942017555	2.6338568214015368
b11	pepb11a7	DaPR130924_VB112_O1936.m	4835	25.649999618530273	ELAGALAYIMDNK		1	b11.a1	0.008299999870359898	39.5	2	1408.715087890625	1408.7144775390625	6.000000284984708E-4	0.42592025429215
b11	pepb11b18	DaPR130924_VB112_O1936.m	4938	26.010000228881836	QDIVLTTYNILTHDYGTK		1	b11.a1	5.39999979082495E-4	46.20000076293945	3	2095.07470703125	2095.071044921875	0.003599999938160181	1.7183187877499517
b12	pepb12b15	DaPR130924_VB112_O1936.m	1131	12.829999923706055	QECEAEASSVK	C3:+57.02146	1	b12.a1	0.01600000075995922	26.700000762939453	2	1237.5400390625	1237.536865234375	0.0031999999191612005	2.585781489875179
b12	pepb12a9	DaPR130924_VB112_O1936.m	1372	13.979999542236328	GVEVGADTGSK		1	b12.a1	1.5999999595806003E-4	49.0	2	1019.502197265625	1019.5007934570312	0.00139999995008111	1.3732210500139406
b12	pepb12b21	DaPR130924_VB112_O1936.m	1561	14.800000190734863	VEEPENPAAK		1	b12.a1	0.04600000008940697	34.29999923706055	2	1083.5347900390625	1083.5321044921875	0.0027000000700354576	2.491850549551414
b12	pepb12b13	DaPR130924_VB112_O1936.m	1743	15.579999923706055	NFDEESNASMSTAR	M10:+15.99491	1	b12.a1	3.899999967416079E-7	49.20000076293945	2	1574.6375732421875	1574.63916015625	-0.001500000013038516	-0.9525992055790563
b12	pepb12a4	DaPR130924_VB112_O1936.m	1882	16.100000381469727	ENATNGVQQLSK		1	b12.a1	8.099999977275729E-4	45.400001525878906	2	1288.6510009765625	1288.649658203125	0.001500000013038516	1.1640091653227882
b12	pepb12b11	DaPR130924_VB112_O1936.m	2032	16.610000610351562	LTHFDHYNQYEQQK		1	b12.a1	0.02800000086426735	28.0	3	1850.845458984375	1850.8460693359375	-6.000000284984708E-4	-0.32417608273266285
b12	pepb12b12	DaPR130924_VB112_O1936.m	2250	17.3799991607666	NFDEESNASMSTAR		1	b12.a1	3.099999901223782E-7	57.5	2	1558.6453857421875	1558.644287109375	0.0012000000569969416	0.7698998847404968
b12	pepb12a3	DaPR130924_VB112_O1936.m	2376	17.809999465942383	EATSSTSNFSSLSSK		1	b12.a1	2.6000000730164174E-7	56.900001525878906	2	1532.7091064453125	1532.7078857421875	0.0013000000035390258	0.8481720591588938
b12	pepb12a1	DaPR130924_VB112_O1936.m	3037	20.0	AFEEDIETPPTR		1	b12.a1	0.014000000432133675	32.400001525878906	2	1404.6644287109375	1404.66455078125	-9.999999747378752E-5	-0.07119137264350357
b12	pepb12b14	DaPR130924_VB112_O1936.m	3070	20.100000381469727	PFIGMSSAPR		1	b12.a1	2.099999983329326E-4	45.5	2	1062.5428466796875	1062.54052734375	0.002400000113993883	2.2587374808127594
b12	pepb12a2	DaPR130924_VB112_O1936.m	3216	20.510000228881836	DDFPGGVDNQELNR		1	b12.a1	3.7999998312443495E-5	45.099998474121094	2	1575.7117919921875	1575.703857421875	0.00800000037997961	5.077096398728756
b12	pepb12b16	DaPR130924_VB112_O1936.m	3374	20.979999542236328	SDDYLPSIEQQPQQK		1	b12.a1	0.0024999999441206455	33.29999923706055	2	1775.8482666015625	1775.8450927734375	0.0032999999821186066	1.858270181080271
b12	pepb12b10	DaPR130924_VB112_O1936.m	4109	23.25	HSESNAELGQLYWPNTSTLTTR		1	b12.a1	7.200000254670158E-5	45.70000076293945	3	2505.205322265625	2505.200927734375	0.004399999976158142	1.7563461387256327
b12	pepb12b19	DaPR130924_VB112_O1936.m	4238	23.6299991607666	TDYHILNDPELSFLDAHK		1	b12.a1	5.200000032345997E-6	50.400001525878906	3	2128.037353515625	2128.034912109375	0.002300000051036477	1.0808093598223183
b12	pepb12b22	DaPR130924_VB112_O1936.m	4266	23.709999084472656	VLIFSQMVR		1	b12.a1	0.003700000001117587	42.70000076293945	2	1092.6263427734375	1092.623779296875	0.0026000000070780516	2.379593100885286
b12	pepb12b18	DaPR130924_VB112_O1936.m	4433	24.25	TDISLDDPNFWQK		1	b12.a1	4.4999999227002263E-4	43.70000076293945	2	1578.74072265625	1578.743896484375	-0.003100000089034438	-1.9635864283863085
b12	pepb12a7	DaPR130924_VB112_O1936.m	4691	25.1299991607666	GAGNTSSLNPLAVGFVQTPPVISSAHIQDER		1	b12.a1	3.1999999191612005E-4	42.5	3	3162.638671875	3162.617919921875	0.019999999552965164	6.323874732695885
b12	pepb12a5	DaPR130924_VB112_O1936.m	4757	25.360000610351562	FCEEDIDQILLR	C2:+57.02146	1	b12.a1	0.004900000058114529	57.900001525878906	2	1550.7547607421875	1550.7523193359375	0.0024999999441206455	1.6121207190527977
b12	pepb12b23	DaPR130924_VB112_O1936.m	4806	25.549999237060547	VVSTFGVIFDPVK		1	b12.a1	4.3000000005122274E-8	52.0	2	1407.7923583984375	1407.7886962890625	0.003800000064074993	2.6992687710107424
b12	pepb12a6	DaPR130924_VB112_O1936.m	4970	26.1299991607666	FPSETTFMQEFGDLK		1	b12.a1	4.999999987376214E-7	41.900001525878906	2	1776.8184814453125	1776.8153076171875	0.0031999999191612005	1.8009749834115207
b12	pepb12b20	DaPR130924_VB112_O1936.m	4982	26.18000030517578	TFAFSFWPK		1	b12.a1	2.500000118743628E-4	40.70000076293945	2	1130.568115234375	1130.5673828125	7.999999797903001E-4	0.7076092871175437
b12	pepb12a8	DaPR130924_VB112_O1936.m	5226	27.18000030517578	GGGQANVPNLLNTMMELR		1	b12.a1	3.100000030826777E-4	33.5	2	1914.9476318359375	1914.952880859375	-0.005200000014156103	-2.7154715221099823
b12	pepb12b17	DaPR130924_VB112_O1936.m	5251	27.260000228881836	SFIWDLITPTADGQTR		1	b12.a1	1.6999999934341758E-4	44.20000076293945	2	1820.9229736328125	1820.918212890625	0.004900000058114529	2.6909501060654453
b13	pepb13b10	DaPR130924_VB112_O1936.m	1275	13.529999732971191	INSAPPTETK		1	b13.a1	0.014999999664723873	33.5	2	1057.550537109375	1057.5528564453125	-0.002300000051036477	-2.17483224315362
b13	pepb13a5	DaPR130924_VB112_O1936.m	1282	13.5600004196167	EQLTDADTK		1	b13.a1	0.006300000008195639	34.0	2	1020.4854125976562	1020.4848022460938	6.000000284984708E-4	0.5879558687967393
b13	pepb13a2	DaPR130924_VB112_O1936.m	1369	13.960000038146973	APLDASDSGR		1	b13.a1	4.300000000512227E-6	49.599998474121094	2	988.4701538085938	988.4697875976562	3.000000142492354E-4	0.3034994271077777
b13	pepb13b13	DaPR130924_VB112_O1936.m	1633	15.109999656677246	LSSSFSSR		1	b13.a1	0.02800000086426735	30.700000762939453	2	870.4337768554688	870.4320068359375	0.0017999999690800905	2.0679386269620044
b13	pepb13a9	DaPR130924_VB112_O1936.m	1716	15.460000038146973	IHISQEDNVANK		1	b13.a1	0.03200000151991844	38.0	3	1367.6929931640625	1367.6917724609375	0.0012000000569969416	0.877390711240251
b13	pepb13b17	DaPR130924_VB112_O1936.m	1719	15.460000038146973	QTLASYR		1	b13.a1	0.04100000113248825	24.600000381469727	2	838.4432983398438	838.4421997070312	0.0010999999940395355	1.311956858116037
b13	pepb13b12	DaPR130924_VB112_O1936.m	1889	16.110000610351562	LSLQESESK		1	b13.a1	0.029999999329447746	45.400001525878906	2	1020.5223388671875	1020.5211791992188	0.0010999999940395355	1.0778806128283218
b13	pepb13b16	DaPR130924_VB112_O1936.m	2372	17.799999237060547	PSSFQNNVQSQDPQVSTK		1	b13.a1	2.3999999393709004E-4	62.79999923706055	3	1990.9471435546875	1990.9468994140625	1.9999999494757503E-4	0.1004547107742729
b13	pepb13b16	DaPR130924_VB112_O1936.m	2361	17.760000228881836	PSSFQNNVQSQDPQVSTK		1	b13.a1	0.0019000000320374966	41.400001525878906	2	1990.950927734375	1990.9468994140625	0.004100000020116568	2.0593216329994544
b13	pepb13b14	DaPR130924_VB112_O1936.m	2585	18.479999542236328	NSTADISIGEEER		1	b13.a1	8.900000239009387E-7	50.70000076293945	2	1420.6568603515625	1420.655517578125	0.00139999995008111	0.9854605375888535
b13	pepb13a7	DaPR130924_VB112_O1936.m	2945	19.709999084472656	HYDDFFER		1	b13.a1	0.005799999926239252	38.099998474121094	2	1128.4757080078125	1128.474853515625	7.999999797903001E-4	0.7089214060003183
b13	pepb13a8	DaPR130924_VB112_O1936.m	3149	20.309999465942383	LGLHVTPSNVDQVSTPPAAK		1	b13.a1	7.900000200606883E-4	42.29999923706055	3	2031.08984375	2031.08740234375	0.0024999999441206455	1.2308677318542762
b13	pepb13b15	DaPR130924_VB112_O1936.m	3223	20.549999237060547	PGLTYQEALESEK		1	b13.a1	0.0027000000700354576	41.900001525878906	2	1464.72265625	1464.7220458984375	6.000000284984708E-4	0.4096340532175442
b13	pepb13b20	DaPR130924_VB112_O1936.m	3355	20.90999984741211	TVNEDVEEMEIDEQTK		1	b13.a1	0.006599999964237213	33.599998474121094	2	1908.8419189453125	1908.8382568359375	0.003599999938160181	1.8859638449029665
b13	pepb13b18	DaPR130924_VB112_O1936.m	3385	21.010000228881836	SANNTPENSPNFPNFR		1	b13.a1	4.70000013592653E-5	40.400001525878906	2	1805.8126220703125	1805.820556640625	-0.007899999618530273	-4.374742323914328
b13	pepb13a6	DaPR130924_VB112_O1936.m	3752	22.149999618530273	HDDSWPFLK		1	b13.a1	1.2999999853491317E-5	40.0	2	1144.5494384765625	1144.5426025390625	0.006899999920278788	6.028609074901862
b13	pepb13a1	DaPR130924_VB112_O1936.m	3972	22.809999465942383	ALFQIEQGIER		1	b13.a1	4.8999998398358E-5	49.099998474121094	2	1303.70556640625	1303.700927734375	0.004699999932199717	3.60512126072317
b13	pepb13b21	DaPR130924_VB112_O1936.m	4027	22.979999542236328	YFVEETVEVIR		1	b13.a1	3.700000092976552E-7	52.79999923706055	2	1383.7176513671875	1383.7159423828125	0.0017999999690800905	1.3008450028988037
b13	pepb13b11	DaPR130924_VB112_O1936.m	4459	24.350000381469727	IQSAIACTNIFPLGR	C7:+57.02146	1	b13.a1	0.006899999920278788	34.099998474121094	2	1660.8880615234375	1660.8843994140625	0.003800000064074993	2.2879377188536307
b13	pepb13a4	DaPR130924_VB112_O1936.m	4723	25.25	DFLLDIEDR		1	b13.a1	0.007499999832361937	38.900001525878906	2	1135.5640869140625	1135.5633544921875	6.99999975040555E-4	0.6164341005470259
b13	pepb13b19	DaPR130924_VB112_O1936.m	4989	26.209999084472656	SLDLDSCTLSEILR	C7:+57.02146	1	b13.a1	2.8000000384054147E-5	45.79999923706055	2	1621.8106689453125	1621.810546875	9.999999747378752E-5	0.06165948153837906
b13	pepb13a3	DaPR130924_VB112_O1936.m	5396	27.850000381469727	DFIEDYVDILR		1	b13.a1	2.300000005561742E-6	53.79999923706055	2	1397.69677734375	1397.695068359375	0.0017000000225380063	1.216288202643141
b14	pepb14a4	DaPR130924_VB112_O1936.m	795	11.079999923706055	GDTPGHATPGHGGATSSAR		1	b14.a1	0.013000000268220901	36.29999923706055	2	1733.7940673828125	1733.79541015625	-0.0013000000035390258	-0.7498001182399424
b14	pepb14a4	DaPR130924_VB112_O1936.m	794	11.079999923706055	GDTPGHATPGHGGATSSAR		1	b14.a1	3.299999889350147E-6	44.20000076293945	3	1733.796875	1733.79541015625	0.001500000013038516	0.8651539877495326
b14	pepb14a7	DaPR130924_VB112_O1936.m	856	11.430000305175781	IADREDEYKK		1	b14.a1	0.01899999938905239	33.20000076293945	3	1266.635986328125	1266.6329345703125	0.003100000089034438	2.4474336679758526
b14	pepb14a5	DaPR130924_VB112_O1936.m	959	12.010000228881836	GSETPGATPGSK		1	b14.a1	1.5999999595806003E-4	38.79999923706055	2	1088.5228271484375	1088.5223388671875	6.000000284984708E-4	0.5512059854673114
b14	pepb14a6	DaPR130924_VB112_O1936.m	1133	12.829999923706055	IADREDEYK		1	b14.a1	0.0052999998442828655	30.600000381469727	2	1138.5394287109375	1138.537841796875	0.0015999999595806003	1.4053111814495614
b14	pepb14a3	DaPR130924_VB112_O1936.m	1318	13.75	GAEYVSAR		1	b14.a1	0.012000000104308128	38.70000076293945	2	852.4234008789062	852.42138671875	0.0020000000949949026	2.346257527270122
b14	pepb14b14	DaPR130924_VB112_O1936.m	1937	16.280000686645508	THEDIEAQIR		1	b14.a1	6.800000278417428E-7	42.099998474121094	2	1211.603271484375	1211.6019287109375	0.00139999995008111	1.1554949830515828
b14	pepb14a1	DaPR130924_VB112_O1936.m	2355	17.75	EFQSPDEEMK		1	b14.a1	0.005799999926239252	31.0	2	1239.5186767578125	1239.5201416015625	-0.001500000013038516	-1.210145735187806
b14	pepb14b15	DaPR130924_VB112_O1936.m	2532	18.309999465942383	VGAAEIISR		1	b14.a1	9.599999757483602E-4	52.599998474121094	2	915.5267333984375	915.5261840820312	5.000000237487257E-4	0.5461340510430727
b14	pepb14b10	DaPR130924_VB112_O1936.m	2866	19.459999084472656	IVDDLKDEAEQYR		1	b14.a1	5.599999894911889E-6	48.5	2	1593.7806396484375	1593.77587890625	0.004800000227987766	3.0117159454576705
b14	pepb14a9	DaPR130924_VB112_O1936.m	2985	19.829999923706055	LSSWDQAETPGHTPSLR		1	b14.a1	0.014000000432133675	37.0	3	1881.9107666015625	1881.909423828125	0.0013000000035390258	0.6907877643200298
b14	pepb14b17	DaPR130924_VB112_O1936.m	3011	19.90999984741211	VQENCIDLVGR	C5:+57.02146	1	b14.a1	0.01600000075995922	44.099998474121094	2	1302.6513671875	1302.6474609375	0.0038999998942017555	2.993902810354362
b14	pepb14b11	DaPR130924_VB112_O1936.m	3290	20.729999542236328	QLVDTTVELANK		1	b14.a1	0.02199999988079071	31.899999618530273	2	1330.7247314453125	1330.7216796875	0.003100000089034438	2.329563075700718
b14	pepb14b16	DaPR130924_VB112_O1936.m	3534	21.479999542236328	VPELNVQNGVLK		1	b14.a1	0.0031999999191612005	43.599998474121094	2	1309.7529296875	1309.7479248046875	0.005100000184029341	3.8938791865540567
b14	pepb14b18	DaPR130924_VB112_O1936.m	3723	22.059999465942383	WDETPASQMGGSTPVLTPGK		1	b14.a1	7.000000096013537E-6	38.79999923706055	2	2058.982177734375	2058.98046875	0.0017000000225380063	0.8256513591748981
b14	pepb14a8	DaPR130924_VB112_O1936.m	3910	22.6299991607666	LLVDVDESTLSPEEQK		1	b14.a1	1.5999999595806003E-4	42.099998474121094	2	1801.910888671875	1801.906982421875	0.0038999998942017555	2.164373595444929
b14	pepb14b12	DaPR130924_VB112_O1936.m	4612	24.850000381469727	SVNDQPSGNLPFLKPDDIQYFDK		1	b14.a1	0.02500000037252903	38.79999923706055	3	2637.291259765625	2637.283447265625	0.007699999958276749	2.9196709842699025
b14	pepb14a2	DaPR130924_VB112_O1936.m	4615	24.860000610351562	EVMLILIR		1	b14.a1	0.020999999716877937	38.5	2	986.60888671875	986.6071166992188	0.0017000000225380063	1.723076991604831
b14	pepb14b13	DaPR130924_VB112_O1936.m	4657	25.010000228881836	TEILPPFFK		1	b14.a1	0.012000000104308128	40.29999923706055	2	1091.6156005859375	1091.614013671875	0.0017000000225380063	1.5573270416524756
b15	pepb15a3	DaPR130924_VB112_O1936.m	759	10.859999656677246	HGATHVFASK		1	b15.a1	0.0015999999595806003	46.099998474121094	2	1054.5435791015625	1054.5433349609375	3.000000142492354E-4	0.28448334393043034
b15	pepb15b11	DaPR130924_VB112_O1936.m	786	11.010000228881836	KMDGAPDGR		1	b15.a1	0.012000000104308128	32.400001525878906	2	946.4418334960938	946.4415283203125	3.000000142492354E-4	0.3169768076234539
b15	pepb15a6	DaPR130924_VB112_O1936.m	873	11.5600004196167	LDGQTPHDER		1	b15.a1	0.012000000104308128	39.20000076293945	2	1167.5389404296875	1167.539306640625	-3.000000142492354E-4	-0.25695067612963635
b15	pepb15a1	DaPR130924_VB112_O1936.m	881	11.600000381469727	DGQTPHDER		1	b15.a1	0.03200000151991844	25.100000381469727	2	1054.4537353515625	1054.455322265625	-0.001500000013038516	-1.4225353899448148
b15	pepb15b15	DaPR130924_VB112_O1936.m	1251	13.430000305175781	SAPSKPAASIASGGSNSSNK		1	b15.a1	7.000000186963007E-5	40.599998474121094	3	1817.90087890625	1817.899169921875	0.0017000000225380063	0.9351453868649187
b15	pepb15b10	DaPR130924_VB112_O1936.m	1574	14.850000381469727	LVDQNLNK		1	b15.a1	0.0430000014603138	32.599998474121094	2	943.521484375	943.5211181640625	3.000000142492354E-4	0.3179579221639323
b15	pepb15b12	DaPR130924_VB112_O1936.m	2107	16.860000610351562	NPELPNAAQAQK		1	b15.a1	1.700000029813964E-5	43.29999923706055	2	1280.6595458984375	1280.6597900390625	-1.9999999494757503E-4	-0.15616949677281167
b15	pepb15a2	DaPR130924_VB112_O1936.m	2416	17.950000762939453	EIQEPDPTYEEK		1	b15.a1	0.003000000026077032	48.0	2	1477.66796875	1477.669677734375	-0.0017000000225380063	-1.1504601117243722
b15	pepb15b19	DaPR130924_VB112_O1936.m	2482	18.149999618530273	YLVIDEAHR		1	b15.a1	0.0017000000225380063	36.099998474121094	2	1115.585205078125	1115.5848388671875	3.9999998989515007E-4	0.3585563158973432
b15	pepb15a7	DaPR130924_VB112_O1936.m	2875	19.479999542236328	LDSIVIQQGR		1	b15.a1	4.199999966658652E-4	45.5	2	1128.6392822265625	1128.6375732421875	0.0017999999690800905	1.5948432089756766
b15	pepb15b16	DaPR130924_VB112_O1936.m	2899	19.559999465942383	TEQEEDEELLTESSK		1	b15.a1	2.900000026784255E-7	51.5	2	1766.784423828125	1766.7818603515625	0.0026000000070780516	1.471602162906909
b15	pepb15a5	DaPR130924_VB112_O1936.m	3038	20.0	IDEAESLNDEELEEK		1	b15.a1	1.500000053056283E-7	53.0	2	1762.7864990234375	1762.786865234375	-3.9999998989515007E-4	-0.22691341635448778
b15	pepb15b18	DaPR130924_VB112_O1936.m	3295	20.75	VLIFSQMTR	M7:+15.99491	1	b15.a1	0.014000000432133675	28.899999618530273	2	1110.60009765625	1110.5980224609375	0.002099999925121665	1.8908730995831817
b15	pepb15b13	DaPR130924_VB112_O1936.m	3490	21.329999923706055	QNLLSVGDYR		1	b15.a1	0.005799999926239252	33.400001525878906	2	1164.6029052734375	1164.6011962890625	0.0017999999690800905	1.5455934398965854
b15	pepb15a9	DaPR130924_VB112_O1936.m	3804	22.309999465942383	LLTQGFTNWNK		1	b15.a1	2.6000000070780516E-4	44.20000076293945	2	1321.6910400390625	1321.6903076171875	7.999999797903001E-4	0.6052855008315693
b15	pepb15a4	DaPR130924_VB112_O1936.m	4640	24.950000762939453	IAFTEWIEPPK		1	b15.a1	0.005100000184029341	41.5	2	1330.7083740234375	1330.70458984375	0.003800000064074993	2.855630087306744
b15	pepb15b14	DaPR130924_VB112_O1936.m	4839	25.65999984741211	QTELFAHFIQPAAQK	Q1:-17.02655	1	b15.a1	4.599999936516497E-9	54.400001525878906	2	1711.8828125	1711.8807373046875	0.002199999988079071	1.2851362481845054
b15	pepb15a8	DaPR130924_VB112_O1936.m	4922	25.959999084472656	LLNILMQLR		1	b15.a1	0.00989999994635582	42.5	2	1113.685302734375	1113.681640625	0.003700000001117587	3.3223139056518347
b15	pepb15b17	DaPR130924_VB112_O1936.m	5201	27.049999237060547	VLDILEDYCMWR	C9:+57.02146	1	b15.a1	1.9000000293090125E-6	53.5	2	1612.7547607421875	1612.750244140625	0.004600000102072954	2.8522705972517923
b16	pepb16b18	DaPR130924_VB112_O1936.m	1164	13.029999732971191	RNDLDDPER		1	b16.a1	0.01899999938905239	31.600000381469727	2	1129.525634765625	1129.523681640625	0.0020000000949949026	1.7706579574231829
b16	pepb16b13	DaPR130924_VB112_O1936.m	1552	14.760000228881836	NDLDDPER		1	b16.a1	0.024000000208616257	36.70000076293945	2	973.4237060546875	973.422607421875	0.0010999999940395355	1.1300333335722526
b16	pepb16b17	DaPR130924_VB112_O1936.m	1830	15.90999984741211	NVSEELDR		1	b16.a1	0.01600000075995922	35.29999923706055	2	961.461181640625	961.4589233398438	0.002199999988079071	2.28818926599264
b16	pepb16a8	DaPR130924_VB112_O1936.m	2294	17.530000686645508	LPPNTNDEVDEDPTGNK		1	b16.a1	0.0027000000700354576	45.29999923706055	2	1854.8438720703125	1854.8355712890625	0.008299999870359898	4.474790110150634
b16	pepb16b15	DaPR130924_VB112_O1936.m	2490	18.18000030517578	NFGDQPDIR		1	b16.a1	0.003000000026077032	35.79999923706055	2	1061.5020751953125	1061.50146484375	6.000000284984708E-4	0.5652371177714663
b16	pepb16a2	DaPR130924_VB112_O1936.m	2868	19.459999084472656	DYIVVGSDSGR		1	b16.a1	6.4000000854491645E-9	52.79999923706055	2	1167.5689697265625	1167.564453125	0.0044999998062849045	3.854176781624862
b16	pepb16b12	DaPR130924_VB112_O1936.m	3082	20.110000610351562	MQGQEAVLAMSSR		1	b16.a1	3.5999998999614036E-6	54.5	2	1407.673828125	1407.6722412109375	0.0015999999595806003	1.1366281956403534
b16	pepb16a6	DaPR130924_VB112_O1936.m	3153	20.329999923706055	HIANYISGIQTIGHR		1	b16.a1	1.8999999156221747E-5	58.900001525878906	3	1679.8997802734375	1679.89794921875	0.0017999999690800905	1.0714936403828548
b16	pepb16a9	DaPR130924_VB112_O1936.m	3560	21.559999465942383	ITLETDEDMVTEIR	M9:+15.99491	1	b16.a1	1.5999999959603883E-5	41.0	2	1680.7987060546875	1680.800048828125	-0.0013000000035390258	-0.7734411981040828
b16	pepb16a1	DaPR130924_VB112_O1936.m	4121	23.280000686645508	AEVIMNYHVGETVLSLQK		1	b16.a1	0.010999999940395355	38.29999923706055	3	2031.053955078125	2031.058349609375	-0.004399999976158142	-2.1663582323985797
b16	pepb16b16	DaPR130924_VB112_O1936.m	4146	23.360000610351562	NVIDGDLCEQFNSMEPNK	C8:+57.02146	1	b16.a1	8.199999865610152E-5	40.70000076293945	2	2109.923583984375	2109.922119140625	0.0015999999595806003	0.7583218096373543
b16	pepb16a3	DaPR130924_VB112_O1936.m	4236	23.6299991607666	FLAVGLVDNTVR		1	b16.a1	5.799999926239252E-4	53.900001525878906	2	1303.7386474609375	1303.7373046875	0.00139999995008111	1.0738359215829019
b16	pepb16b11	DaPR130924_VB112_O1936.m	4251	23.65999984741211	MFLYNLTLQR	M1:+15.99491	1	b16.a1	0.02199999988079071	29.700000762939453	2	1314.693115234375	1314.6878662109375	0.0052999998442828655	4.031375036234264
b16	pepb16b14	DaPR130924_VB112_O1936.m	4543	24.6299991607666	NENQLIIFADDTYPR		1	b16.a1	3.3000000301819377E-12	69.30000305175781	2	1808.88427734375	1808.8818359375	0.0024999999441206455	1.3820692399318364
b16	pepb16b10	DaPR130924_VB112_O1936.m	4591	24.780000686645508	MFLYNLTLQR		1	b16.a1	0.014000000432133675	45.400001525878906	2	1298.6971435546875	1298.6929931640625	0.00419999985024333	3.234020567101611
b16	pepb16a5	DaPR130924_VB112_O1936.m	4594	24.799999237060547	HGLEVSEMAVSELPGNPNAVWTVR		1	b16.a1	2.300000051036477E-5	51.599998474121094	3	2592.294189453125	2592.287841796875	0.006300000008195639	2.4302856753086184
b16	pepb16a4	DaPR130924_VB112_O1936.m	4861	25.75	FSNTGEDWYVLVGVAK		1	b16.a1	1.2000000424450263E-6	43.900001525878906	2	1784.8897705078125	1784.8857421875	0.004000000189989805	2.2410399138980908
b16	pepb16a7	DaPR130924_VB112_O1936.m	4953	26.079999923706055	LGAVFNQVAFPLQYTPR		1	b16.a1	4.500000159168849E-6	49.5	2	1921.036376953125	1921.033447265625	0.003000000026077032	1.5616594444761982
b17	pepb17a8	DaPR130924_VB112_O1936.m	901	11.710000038146973	PQPQNGSSGMGSTVSK	M10:+15.99491	1	b17.a1	7.50000006519258E-4	40.599998474121094	2	1577.725341796875	1577.7227783203125	0.0026000000070780516	1.6479447738252748
b17	pepb17a1	DaPR130924_VB112_O1936.m	1041	12.430000305175781	AAGPSLSHTSGGTQSK		1	b17.a1	2.2000000171829015E-4	50.79999923706055	2	1485.7384033203125	1485.7296142578125	0.008799999952316284	5.923015781517065
b17	pepb17a1	DaPR130924_VB112_O1936.m	1036	12.40999984741211	AAGPSLSHTSGGTQSK		1	b17.a1	0.017000000923871994	29.700000762939453	3	1485.7313232421875	1485.7296142578125	0.0017000000225380063	1.1442189791627944
b17	pepb17a9	DaPR130924_VB112_O1936.m	1698	15.380000114440918	SGGVGGSNTNWK		1	b17.a1	7.200000254670158E-5	56.0	2	1163.54736328125	1163.54443359375	0.003000000026077032	2.578328716515933
b17	pepb17a2	DaPR130924_VB112_O1936.m	1941	16.309999465942383	ATAFNEQVDK		1	b17.a1	0.00989999994635582	47.400001525878906	2	1122.54345703125	1122.54296875	5.000000237487257E-4	0.4454172692431518
b17	pepb17b11	DaPR130924_VB112_O1936.m	3573	21.610000610351562	VGQLSEGAIAAIMQK	M13:+15.99491	1	b17.a1	1.4999999621068127E-5	42.0	2	1531.817138671875	1531.8153076171875	0.0019000000320374966	1.2403584313261877
b17	pepb17b13	DaPR130924_VB112_O1936.m	3591	21.65999984741211	VVTATLWGEDADK		1	b17.a1	1.2999999853491317E-5	48.400001525878906	2	1404.7025146484375	1404.7010498046875	0.0015999999595806003	1.1390323655008783
b17	pepb17a7	DaPR130924_VB112_O1936.m	3797	22.280000686645508	IGNPVPYNEGLGQPQVAPPAPAASPAASSR		1	b17.a1	8.500000112690032E-4	40.599998474121094	3	2913.492431640625	2913.48583984375	0.006800000090152025	2.333973962446548
b17	pepb17a3	DaPR130924_VB112_O1936.m	4378	24.059999465942383	DKNEQAFEEVFQNANFR		1	b17.a1	9.7999996796716E-5	52.099998474121094	3	2085.96484375	2085.962890625	0.002099999925121665	1.0067292829415864
b17	pepb17b10	DaPR130924_VB112_O1936.m	4654	25.0	SLSVLSSSTIIANPDIPEAYK		1	b17.a1	3.9999998989515007E-5	47.900001525878906	2	2205.173095703125	2205.165283203125	0.007799999788403511	3.537149731050354
b17	pepb17a4	DaPR130924_VB112_O1936.m	4794	25.479999542236328	DSLVDIIGICK	C10:+57.02146	1	b17.a1	0.04500000178813934	37.599998474121094	2	1232.6671142578125	1232.656005859375	0.010999999940395355	8.92381969349709
b17	pepb17a6	DaPR130924_VB112_O1936.m	4811	25.559999465942383	LFSLELVDESGEIR		1	b17.a1	2.499999993688107E-7	53.29999923706055	2	1606.8365478515625	1606.8326416015625	0.0038999998942017555	2.427135093742275
b17	pepb17b12	DaPR130924_VB112_O1936.m	4891	25.850000381469727	VVILMELEVLK	M5:+15.99491	1	b17.a1	8.600000001024455E-5	65.4000015258789	2	1301.77587890625	1301.7752685546875	6.000000284984708E-4	0.46090907009212767
b17	pepb17a5	DaPR130924_VB112_O1936.m	5053	26.450000762939453	GWFDAEGQALDGVSISDLK		1	b17.a1	2.9000000722589903E-5	46.29999923706055	2	2007.9691162109375	2007.9661865234375	0.002899999963119626	1.4442474094350377
b18	pepb18a5	DaPR130924_VB112_O1936.m	826	11.279999732971191	HAFETAR		1	b18.a1	0.014999999664723873	34.0	2	831.412353515625	831.4111938476562	0.0010999999940395355	1.3230517007461584
b18	pepb18b12	DaPR130924_VB112_O1936.m	870	11.550000190734863	SSEDEELRK		1	b18.a1	0.029999999329447746	36.79999923706055	2	1092.5177001953125	1092.5172119140625	6.000000284984708E-4	0.5491904584709342
b18	pepb18a8	DaPR130924_VB112_O1936.m	1481	14.449999809265137	NASTVVVSDK		1	b18.a1	0.0010000000474974513	37.0	2	1019.5396728515625	1019.5371704101562	0.0024999999441206455	2.4520929855994407
b18	pepb18b11	DaPR130924_VB112_O1936.m	1923	16.229999542236328	QSNVAAPGDATPPAEK		1	b18.a1	1.4000000373926014E-4	39.599998474121094	2	1552.754638671875	1552.7606201171875	-0.005900000222027302	-3.7996843464397148
b18	pepb18b10	DaPR130924_VB112_O1936.m	2358	17.75	PVESPGDPNQLTR		1	b18.a1	5.600000149570405E-4	44.0	2	1409.7030029296875	1409.702392578125	6.99999975040555E-4	0.4965586912003211
b18	pepb18a1	DaPR130924_VB112_O1936.m	2804	19.25	ESPHEPDPEPYEPIPPK		1	b18.a1	0.00419999985024333	34.20000076293945	3	1957.9171142578125	1957.918212890625	-0.0010999999940395355	-0.5618212174529604
b18	pepb18a3	DaPR130924_VB112_O1936.m	3647	21.850000381469727	GLDSFLNR		1	b18.a1	0.002199999988079071	37.599998474121094	2	921.47802734375	921.4793090820312	-0.0013000000035390258	-1.4107750339332885
b18	pepb18a2	DaPR130924_VB112_O1936.m	4140	23.329999923706055	GGDPFWDGPGDPMR		1	b18.a1	3.7999998312443495E-5	52.400001525878906	2	1503.634521484375	1503.632568359375	0.0020000000949949026	1.3301122475533487
b18	pepb18b13	DaPR130924_VB112_O1936.m	4333	23.90999984741211	STGLELETPSLVPVK		1	b18.a1	0.001500000013038516	44.0	2	1569.8770751953125	1569.873779296875	0.0032999999821186066	2.10207981408329
b18	pepb18a9	DaPR130924_VB112_O1936.m	4351	23.979999542236328	PLVLPSPLVTPGSNSQER		1	b18.a1	2.9999999242136255E-5	44.0	2	1891.031982421875	1891.02880859375	0.0032999999821186066	1.7450818132023211
b18	pepb18a6	DaPR130924_VB112_O1936.m	5069	26.5	LASVLVSDWMAVIR	M10:+15.99491	1	b18.a1	0.03999999910593033	37.900001525878906	2	1575.8621826171875	1575.856689453125	0.005499999970197678	3.490165068313643
b18	pepb18a4	DaPR130924_VB112_O1936.m	5073	26.510000228881836	GILQELFLNK		1	b18.a1	4.099999932805076E-5	49.599998474121094	2	1174.6864013671875	1174.6834716796875	0.003000000026077032	2.553879490436102
b18	pepb18a7	DaPR130924_VB112_O1936.m	5275	27.350000381469727	LPPVLANLMGSMGAGK		1	b18.a1	6.199999916134402E-5	52.0	2	1555.8358154296875	1555.8338623046875	0.0020000000949949026	1.2854843588712375
b19	pepb19a4	DaPR130924_VB112_O1936.m	1591	14.90999984741211	EEEMGEEEEVER	M4:+15.99491	1	b19.a1	2.099999983329326E-4	38.400001525878906	2	1510.5888671875	1510.58544921875	0.0035000001080334187	2.316982538024288
b19	pepb19a7	DaPR130924_VB112_O1936.m	1654	15.180000305175781	IDGGITGNMR	M9:+15.99491	1	b19.a1	0.028999999165534973	35.79999923706055	2	1049.5047607421875	1049.5047607421875	-0.0	-0.0
b19	pepb19a3	DaPR130924_VB112_O1936.m	2116	16.899999618530273	EEEMGEEEEVER		1	b19.a1	2.499999936844688E-5	43.599998474121094	2	1494.58984375	1494.5904541015625	-6.000000284984708E-4	-0.4014477858144401
b19	pepb19b10	DaPR130924_VB112_O1936.m	2163	17.079999923706055	VVVEPPEGEEK		1	b19.a1	0.013000000268220901	31.799999237060547	2	1211.62060546875	1211.6158447265625	0.004800000227987766	3.9616519120968006
b19	pepb19b11	DaPR130924_VB112_O1936.m	2221	17.299999237060547	WQDIQNDPR		1	b19.a1	0.006200000178068876	37.70000076293945	2	1171.551025390625	1171.549560546875	0.0015999999595806003	1.3657125686033516
b19	pepb19a6	DaPR130924_VB112_O1936.m	3349	20.899999618530273	GNFLEIK		1	b19.a1	0.008100000210106373	30.5	2	820.4588623046875	820.456787109375	0.002099999925121665	2.559549702209623
b19	pepb19b12	DaPR130924_VB112_O1936.m	3776	22.209999084472656	YAILNEPFK		1	b19.a1	0.013000000268220901	42.20000076293945	2	1094.5885009765625	1094.5885009765625	9.999999747378752E-5	0.09135853097723044
b19	pepb19a1	DaPR130924_VB112_O1936.m	3969	22.799999237060547	AFLNAIMR		1	b19.a1	0.0035000001080334187	38.20000076293945	2	935.513916015625	935.5136108398438	3.000000142492354E-4	0.3206794757159276
b19	pepb19a2	DaPR130924_VB112_O1936.m	4082	23.15999984741211	AYVSLFMR		1	b19.a1	0.03700000047683716	35.099998474121094	2	986.518310546875	986.51318359375	0.005100000184029341	5.169723292952505
b19	pepb19a9	DaPR130924_VB112_O1936.m	4201	23.530000686645508	SAIDLTPIVVEDK		1	b19.a1	6.399999838322401E-4	45.400001525878906	2	1399.773681640625	1399.768310546875	0.005400000140070915	3.857781390951186
b19	pepb19a8	DaPR130924_VB112_O1936.m	4732	25.280000686645508	LLEQALVIEEQLR		1	b19.a1	1.2999999853491317E-5	54.400001525878906	2	1553.8927001953125	1553.8902587890625	0.0026000000070780516	1.6732198379982228
b19	pepb19b13	DaPR130924_VB112_O1936.m	4856	25.729999542236328	YGMPPQDAFTTQWLVR		1	b19.a1	1.2999999853491317E-5	37.20000076293945	2	1909.9400634765625	1909.927001953125	0.013000000268220901	6.8065430013434405
b19	pepb19a5	DaPR130924_VB112_O1936.m	5162	26.8799991607666	FSWAQGTDTILADEMGLGK		1	b19.a1	2.9999999242136255E-5	42.5	2	2039.981689453125	2039.9747314453125	0.007000000216066837	3.4314151583178534
b20	pepb20a3	DaPR130924_VB112_O1936.m	820	11.25	HVDSLSQR		1	b20.a1	0.026000000536441803	29.299999237060547	2	941.4816284179688	941.4802856445312	0.0013000000035390258	1.3808042753110379
b20	pepb20a7	DaPR130924_VB112_O1936.m	1794	15.760000228881836	QVENAGAIGPSR		1	b20.a1	0.006200000178068876	29.0	2	1198.618408203125	1198.617919921875	6.000000284984708E-4	0.5005765544850008
b20	pepb20a4	DaPR130924_VB112_O1936.m	1876	16.079999923706055	LGDSSGPALK		1	b20.a1	3.100000030826777E-4	44.79999923706055	2	944.5051879882812	944.5051879882812	0.0	0.0
b20	pepb20b11	DaPR130924_VB112_O1936.m	2820	19.309999465942383	VPEVPTAPATDAAPK		1	b20.a1	4.500000159168849E-6	43.400001525878906	2	1463.7750244140625	1463.7745361328125	6.000000284984708E-4	0.40989921172124494
b20	pepb20b10	DaPR130924_VB112_O1936.m	2871	19.459999084472656	SQEATEAAPSCVGDMADTPR	C11:+57.02146	1	b20.a1	5.999999941330714E-10	69.30000305175781	2	2092.8740234375	2092.89111328125	-0.017000000923871994	-8.122735490629166
b20	pepb20a8	DaPR130924_VB112_O1936.m	3352	20.899999618530273	SFEVEEVETPNSTPPR		1	b20.a1	0.001500000013038516	41.70000076293945	2	1817.851318359375	1817.8555908203125	-0.00430000014603138	-2.3654244967230826
b20	pepb20b12	DaPR130924_VB112_O1936.m	3827	22.3799991607666	VVNIVPVIAK		1	b20.a1	3.699999942909926E-4	33.20000076293945	2	1051.6893310546875	1051.687744140625	0.0015999999595806003	1.5213640821573162
b20	pepb20a6	DaPR130924_VB112_O1936.m	3885	22.549999237060547	PAEAPTAPSPAQTLENSEPAPVSQLQSR		1	b20.a1	0.0020000000949949026	53.099998474121094	3	2873.433349609375	2873.427978515625	0.005499999970197678	1.914090073362098
b20	pepb20a9	DaPR130924_VB112_O1936.m	4032	23.0	SLRPLDIEFMK		1	b20.a1	0.0010999999940395355	40.70000076293945	3	1348.7247314453125	1348.7298583984375	-0.004999999888241291	-3.7071915158596624
b20	pepb20a5	DaPR130924_VB112_O1936.m	4336	23.93000030517578	ITADLLSNGIDVYPQK		1	b20.a1	2.4000000848900527E-5	53.20000076293945	2	1746.93017578125	1746.927734375	0.0026000000070780516	1.488327167699502
b20	pepb20a2	DaPR130924_VB112_O1936.m	5111	26.65999984741211	APVDFGYVGIDSILEQMR	M17:+15.99491	1	b20.a1	2.800000074785203E-4	38.29999923706055	2	2025.9996337890625	2025.995361328125	0.00430000014603138	2.1224136185645306
b20	pepb20a1	DaPR130924_VB112_O1936.m	5453	28.0	APVDFGYVGIDSILEQMR		1	b20.a1	1.3000000035390258E-4	36.70000076293945	2	2010.012939453125	2010.0009765625	0.012000000104308128	5.970146405018422
b21	pepb21a9	DaPR130924_VB112_O1936.m	739	10.729999542236328	SITHSTVGSK		1	b21.a1	0.0031999999191612005	44.79999923706055	2	1016.538330078125	1016.5374755859375	7.999999797903001E-4	0.786985230750274
b21	pepb21a5	DaPR130924_VB112_O1936.m	1226	13.329999923706055	IAENGVSER		1	b21.a1	0.004900000058114529	37.5	2	974.488525390625	974.4906005859375	-0.002099999925121665	-2.1549719657213586
b21	pepb21b10	DaPR130924_VB112_O1936.m	1354	13.90999984741211	SVVGLHAASK		1	b21.a1	1.6999999843392288E-6	52.900001525878906	2	968.5537719726562	968.5527954101562	0.0010000000474974513	1.03246828901462
b21	pepb21a7	DaPR130924_VB112_O1936.m	1650	15.15999984741211	KLPAPGADVK		1	b21.a1	0.032999999821186066	33.0	2	995.597412109375	995.5888061523438	0.00860000029206276	8.638104646133192
b21	pepb21a2	DaPR130924_VB112_O1936.m	1994	16.479999542236328	ALQDSAPDRPSPVER		1	b21.a1	0.03799999877810478	36.79999923706055	3	1637.824951171875	1637.8245849609375	3.000000142492354E-4	0.18316980768510718
b21	pepb21a1	DaPR130924_VB112_O1936.m	2140	17.0	ADTTSTVTPVPGQEK		1	b21.a1	0.0035000001080334187	35.099998474121094	2	1530.7664794921875	1530.7650146484375	0.001500000013038516	0.9799022049004779
b21	pepb21a8	DaPR130924_VB112_O1936.m	2264	17.43000030517578	NISDFGR		1	b21.a1	0.017999999225139618	27.100000381469727	2	808.3958129882812	808.3952026367188	6.000000284984708E-4	0.7422112681290889
b21	pepb21a3	DaPR130924_VB112_O1936.m	3227	20.549999237060547	APLLVLCEDHR	C7:+57.02146	1	b21.a1	3.9000000106170774E-4	32.0	3	1322.6912841796875	1322.68896484375	0.002300000051036477	1.7388820139647703
b21	pepb21a6	DaPR130924_VB112_O1936.m	4010	22.93000030517578	LIEAGEQLGFDYGER		1	b21.a1	9.999999747378752E-5	57.900001525878906	2	1696.8189697265625	1696.818115234375	8.999999845400453E-4	0.5304045121039574
b21	pepb21a4	DaPR130924_VB112_O1936.m	4191	23.5	EEDSYLFDLDNK		1	b21.a1	1.5999999595806003E-4	33.099998474121094	2	1487.6541748046875	1487.654052734375	1.9999999494757503E-4	0.1344398548708055
b21	pepb21b11	DaPR130924_VB112_O1936.m	5218	27.149999618530273	VLLMLVDGIDPNFK		1	b21.a1	1.1000000085914508E-4	41.5	2	1573.872314453125	1573.8663330078125	0.006099999882280827	3.8758055588006193
b22	pepb22a4	DaPR130924_VB112_O1936.m	1247	13.40999984741211	GPPPPPGDENR		1	b22.a1	0.007199999876320362	34.400001525878906	2	1132.539306640625	1132.53857421875	7.999999797903001E-4	0.706377688143786
b22	pepb22a8	DaPR130924_VB112_O1936.m	1660	15.210000038146973	TGIQEMR		1	b22.a1	0.03799999877810478	41.79999923706055	2	834.4144287109375	834.4141845703125	1.9999999494757503E-4	0.2396891120092433
b22	pepb22a1	DaPR130924_VB112_O1936.m	2511	18.25	AAVLLEQER		1	b22.a1	0.009999999776482582	42.400001525878906	2	1028.57958984375	1028.5738525390625	0.00570000009611249	5.541653700453191
b22	pepb22a7	DaPR130924_VB112_O1936.m	2644	18.709999084472656	SSLGQSASETEEDTVSVSK		1	b22.a1	4.999999873689376E-6	52.20000076293945	2	1940.89453125	1940.8935546875	0.0010999999940395355	0.5667492642153911
b22	pepb22a9	DaPR130924_VB112_O1936.m	2646	18.709999084472656	VGEPVALSEEER		1	b22.a1	3.3000000985339284E-4	51.0	2	1314.656494140625	1314.654052734375	0.0024999999441206455	1.901640921366991
b22	pepb22a5	DaPR130924_VB112_O1936.m	2889	19.530000686645508	LAEIGAPIQGNR		1	b22.a1	1.2999999853491317E-5	53.099998474121094	2	1238.6871337890625	1238.685546875	0.0015999999595806003	1.2916917966929842
b22	pepb22b11	DaPR130924_VB112_O1936.m	2915	19.610000610351562	YGPPPSYPNLK		1	b22.a1	0.008700000122189522	27.200000762939453	2	1232.63427734375	1232.63134765625	0.002899999963119626	2.352690420078756
b22	pepb22a2	DaPR130924_VB112_O1936.m	3035	20.0	FTVAELK		1	b22.a1	0.04399999976158142	28.899999618530273	2	807.4619750976562	807.4614868164062	5.000000237487257E-4	0.6192246093619712
b22	pepb22a6	DaPR130924_VB112_O1936.m	3411	21.100000381469727	LAQQQAALLMQQEER		1	b22.a1	1.9000000293090125E-6	44.20000076293945	2	1756.902587890625	1756.9014892578125	0.0012000000569969416	0.6830206840474994
b22	pepb22a3	DaPR130924_VB112_O1936.m	4646	24.979999542236328	GIEKPPFELPDFIK		1	b22.a1	0.04100000113248825	30.799999237060547	3	1629.8929443359375	1629.88916015625	0.0038999998942017555	2.3928006821199306
b22	pepb22b10	DaPR130924_VB112_O1936.m	4684	25.100000381469727	VPPPWLIAMQR		1	b22.a1	0.008700000122189522	36.20000076293945	2	1307.7332763671875	1307.729736328125	0.003599999938160181	2.752862337036357
b23	pepb23a4	DaPR130924_VB112_O1936.m	851	11.40999984741211	HNADALSDR		1	b23.a1	7.79999973019585E-5	41.599998474121094	2	998.4662475585938	998.4653930664062	7.999999797903001E-4	0.8012295522165318
b23	pepb23a3	DaPR130924_VB112_O1936.m	1488	14.479999542236328	EQGTGNSYTDTSGPK		1	b23.a1	1.6999999934341758E-4	43.79999923706055	2	1541.6690673828125	1541.6717529296875	-0.0027000000700354576	-1.7513456187444327
b23	pepb23a7	DaPR130924_VB112_O1936.m	2018	16.559999465942383	NSYNNSQAPSPGLGSK		1	b23.a1	7.099999947968172E-6	45.900001525878906	2	1620.7628173828125	1620.76171875	0.0012000000569969416	0.7403926457014498
b23	pepb23a8	DaPR130924_VB112_O1936.m	2324	17.6299991607666	NYSADHYLQEAK		1	b23.a1	4.900000058114529E-4	41.29999923706055	2	1438.66357421875	1438.66015625	0.0035000001080334187	2.4328192400604816
b23	pepb23b10	DaPR130924_VB112_O1936.m	2760	19.100000381469727	VSPASSVDSNIPSSQGYK		1	b23.a1	2.7000000955013093E-6	49.5	2	1822.88037109375	1822.8822021484375	-0.0017999999690800905	-0.9874472233908597
b23	pepb23a2	DaPR130924_VB112_O1936.m	2924	19.6299991607666	EKDLLPSPAGPVPSK		1	b23.a1	1.3999999737279722E-6	41.0	3	1534.85595703125	1534.8480224609375	0.00800000037997961	5.212242686512119
b23	pepb23a6	DaPR130924_VB112_O1936.m	3042	20.010000228881836	IESETPVDLASSMPSSR	M13:+15.99491	1	b23.a1	6.499999926745659E-6	55.400001525878906	2	1821.8524169921875	1821.8538818359375	-0.00139999995008111	-0.7684479880846907
b23	pepb23a1	DaPR130924_VB112_O1936.m	3654	21.860000610351562	DLLPSPAGPVPSK		1	b23.a1	0.006300000008195639	34.29999923706055	2	1277.7110595703125	1277.71044921875	6.99999975040555E-4	0.5478549349491245
b23	pepb23a5	DaPR130924_VB112_O1936.m	3682	21.950000762939453	IESETPVDLASSMPSSR		1	b23.a1	1.1999999952050366E-11	62.5	2	1805.8646240234375	1805.8590087890625	0.00570000009611249	3.156392646585784
b23	pepb23a9	DaPR130924_VB112_O1936.m	4780	25.450000762939453	SPFPMYSETVDLIK		1	b23.a1	0.004699999932199717	44.900001525878906	2	1626.812744140625	1626.808837890625	0.004000000189989805	2.4588016101365295
b24	pepb24a1	DaPR130924_VB112_O1936.m	1151	12.960000038146973	HLDQEQQLK		1	b24.a1	0.026000000536441803	32.099998474121094	2	1138.587646484375	1138.58544921875	0.002199999988079071	1.9322221178819907
b24	pepb24a9	DaPR130924_VB112_O1936.m	1558	14.779999732971191	SNRPNNNPGGSLR	S1:+42.01057	1	b24.a1	0.009999999776482582	27.0	2	1424.703125	1424.6993408203125	0.003800000064074993	2.6672294674376924
b24	pepb24a6	DaPR130924_VB112_O1936.m	1664	15.210000038146973	MADPESNQEAVNSSAAR	M1:+15.99491	1	b24.a1	1.9999999949504854E-6	57.599998474121094	2	1792.7818603515625	1792.777099609375	0.004900000058114529	2.733189786495031
b24	pepb24a7	DaPR130924_VB112_O1936.m	1673	15.260000228881836	NTAGAQPQDDSIGGR		1	b24.a1	9.300000237999484E-5	50.29999923706055	2	1486.6890869140625	1486.6884765625	6.000000284984708E-4	0.40358154243973315
b24	pepb24a2	DaPR130924_VB112_O1936.m	2766	19.110000610351562	LLDTNPEINQSDSQDSR		1	b24.a1	0.0012000000569969416	45.099998474121094	2	1931.893310546875	1931.89453125	-0.0012000000569969416	-0.6211519508885931
b24	pepb24a8	DaPR130924_VB112_O1936.m	3375	20.979999542236328	SESPPAELPSLR		1	b24.a1	7.099999929778278E-4	36.20000076293945	2	1282.667724609375	1282.6641845703125	0.003599999938160181	2.8066581896228486
b24	pepb24a5	DaPR130924_VB112_O1936.m	4133	23.309999465942383	LPDYSSIEIMR		1	b24.a1	0.039000000804662704	29.100000381469727	2	1323.6650390625	1323.6617431640625	0.0032999999821186066	2.4930840519952877
b24	pepb24a3	DaPR130924_VB112_O1936.m	4680	25.079999923706055	IIYFADAELLK		1	b24.a1	0.01600000075995922	42.0	2	1295.72509765625	1295.7249755859375	1.9999999494757503E-4	0.15435373919309797
b24	pepb24b10	DaPR130924_VB112_O1936.m	4971	26.149999618530273	SSAVVVDAIPVFLEK		1	b24.a1	7.000000096013537E-6	54.29999923706055	2	1573.889892578125	1573.884033203125	0.005900000222027302	3.7486880212005107
b24	pepb24a4	DaPR130924_VB112_O1936.m	5285	27.399999618530273	LPDIFSVYFR		1	b24.a1	0.0052999998442828655	37.29999923706055	2	1256.6689453125	1256.6678466796875	0.0012000000569969416	0.9549063105000488
b25	pepb25a8	DaPR130924_VB112_O1936.m	1029	12.359999656677246	VLHNAQEVEK		1	b25.a1	3.100000030826777E-4	37.0	2	1166.6204833984375	1166.6168212890625	0.003700000001117587	3.1715640762227677
b25	pepb25a6	DaPR130924_VB112_O1936.m	1238	13.380000114440918	PNNSGEAPSSPTPK		1	b25.a1	7.599999662488699E-5	45.0	2	1382.65576171875	1382.6551513671875	6.99999975040555E-4	0.5062722793520755
b25	pepb25a7	DaPR130924_VB112_O1936.m	2814	19.299999237060547	TGKPLPFGTLGVHK		1	b25.a1	0.014000000432133675	53.099998474121094	3	1451.8382568359375	1451.8372802734375	0.0010000000474974513	0.6887824559162115
b25	pepb25a3	DaPR130924_VB112_O1936.m	2958	19.75	LQNELDMVK		1	b25.a1	3.9999998989515007E-4	41.400001525878906	2	1089.5615234375	1089.561279296875	3.000000142492354E-4	0.27534019421361405
b25	pepb25a2	DaPR130924_VB112_O1936.m	3278	20.700000762939453	EDEQQQALQDIASR		1	b25.a1	3.299999889350147E-6	54.400001525878906	2	1630.767578125	1630.76708984375	5.000000237487257E-4	0.3066041906674929
b25	pepb25a4	DaPR130924_VB112_O1936.m	3881	22.530000686645508	LYLPPSTPDFSR		1	b25.a1	0.006200000178068876	34.70000076293945	2	1392.721923828125	1392.7161865234375	0.005799999926239252	4.16452395855144
b25	pepb25b10	DaPR130924_VB112_O1936.m	4259	23.700000762939453	VIQEGLEGLVLK		1	b25.a1	5.0999999075429514E-5	61.29999923706055	2	1297.7716064453125	1297.77294921875	-0.0013000000035390258	-1.0017160585151792
b25	pepb25a1	DaPR130924_VB112_O1936.m	4475	24.40999984741211	ALDLADMITR		1	b25.a1	3.9999998989515007E-5	62.20000076293945	2	1118.5894775390625	1118.5877685546875	0.0017000000225380063	1.5197734771716251
b25	pepb25a5	DaPR130924_VB112_O1936.m	4588	24.760000228881836	IYYPDFIVPDPK		1	b25.a1	2.800000074785203E-4	50.70000076293945	2	1466.7591552734375	1466.7569580078125	0.002199999988079071	1.4999076541400345
b25	pepb25a9	DaPR130924_VB112_O1936.m	4921	25.950000762939453	VLLDIFTGVR		1	b25.a1	0.032999999821186066	46.20000076293945	2	1132.677978515625	1132.6728515625	0.005100000184029341	4.502624192849674
b26	pepb26a5	DaPR130924_VB112_O1936.m	991	12.180000305175781	HDVNLGR		1	b26.a1	0.0027000000700354576	30.200000762939453	2	810.4231567382812	810.422119140625	0.0010000000474974513	1.2339249187298287
b26	pepb26a3	DaPR130924_VB112_O1936.m	1641	15.130000114440918	DVMDSTTTQK		1	b26.a1	9.500000305706635E-5	38.70000076293945	2	1125.510498046875	1125.5096435546875	8.999999845400453E-4	0.7996377371744083
b26	pepb26a1	DaPR130924_VB112_O1936.m	4019	22.959999084472656	AQIAGYLYGVSPPDNPQVK		1	b26.a1	0.002199999988079071	35.20000076293945	2	2017.0408935546875	2017.039306640625	0.0015999999595806003	0.793241834362364
b26	pepb26b10	DaPR130924_VB112_O1936.m	4409	24.15999984741211	YIQPWESEFIDSQR		1	b26.a1	2.099999983329326E-5	40.79999923706055	2	1797.8406982421875	1797.8447265625	-0.0038999998942017555	-2.169264028522975
b26	pepb26a6	DaPR130924_VB112_O1936.m	4430	24.25	LLILALER		1	b26.a1	2.7999999474559445E-6	46.5	2	940.6194458007812	940.619384765625	0.0	0.0
b26	pepb26a4	DaPR130924_VB112_O1936.m	4489	24.450000762939453	GPGNPVPGPLAPLPDYMSEEK		1	b26.a1	3.000000142492354E-4	33.900001525878906	2	2165.080078125	2165.05908203125	0.020999999716877937	9.69950422654324
b26	pepb26a2	DaPR130924_VB112_O1936.m	4607	24.829999923706055	DINLQDEDWNEFNDINK		1	b26.a1	4.799999828719592E-7	39.29999923706055	2	2121.933349609375	2121.936279296875	-0.003000000026077032	-1.413803070029564
b26	pepb26a7	DaPR130924_VB112_O1936.m	4879	25.809999465942383	ISLIQIFR		1	b26.a1	4.700000033608376E-7	47.099998474121094	2	989.616943359375	989.6146850585938	0.002300000051036477	2.32413694517912
b26	pepb26a8	DaPR130924_VB112_O1936.m	4924	25.959999084472656	LTLEDLEDSWDR		1	b26.a1	2.8000000384054147E-5	34.599998474121094	2	1491.7008056640625	1491.6966552734375	0.00419999985024333	2.8155857529045965
b26	pepb26a9	DaPR130924_VB112_O1936.m	5076	26.530000686645508	VPGLPTPIENMILR		1	b26.a1	0.012000000104308128	33.20000076293945	2	1549.8802490234375	1549.87744140625	0.00279999990016222	1.806594396019918
b27	pepb27a2	DaPR130924_VB112_O1936.m	883	11.609999656677246	DSRPSQAAGDNQGDEAK		1	b27.a1	0.007400000002235174	34.5	2	1745.768798828125	1745.7689208984375	-9.999999747378752E-5	-0.05728134822237745
b27	pepb27a3	DaPR130924_VB112_O1936.m	1241	13.399999618530273	EESAASGGAAYTK		1	b27.a1	5.200000074978561E-8	59.29999923706055	2	1241.5736083984375	1241.56494140625	0.008799999952316284	7.087828963943703
b27	pepb27a5	DaPR130924_VB112_O1936.m	1364	13.949999809265137	EQTFSGGTSQDTK		1	b27.a1	4.4999999227002263E-4	42.099998474121094	2	1385.618896484375	1385.618408203125	6.000000284984708E-4	0.433019671899822
b27	pepb27a4	DaPR130924_VB112_O1936.m	1374	13.979999542236328	EESTTGFDK		1	b27.a1	0.009100000374019146	23.5	2	1013.4446411132812	1013.442626953125	0.0020000000949949026	1.9734714544303544
b27	pepb27a6	DaPR130924_VB112_O1936.m	1912	16.18000030517578	ESEFDDEPK		1	b27.a1	0.020999999716877937	24.200000762939453	2	1095.447265625	1095.4481201171875	-7.999999797903001E-4	-0.7302947214923503
b27	pepb27a1	DaPR130924_VB112_O1936.m	2283	17.479999542236328	ASAVSELSPR		1	b27.a1	0.03500000014901161	34.5	2	1016.5384521484375	1016.5374755859375	8.999999845400453E-4	0.8853583917516474
b27	pepb27a7	DaPR130924_VB112_O1936.m	2386	17.850000381469727	GSFSDTGLGDGK		1	b27.a1	3.600000054575503E-4	33.79999923706055	2	1140.51904296875	1140.5172119140625	0.0019000000320374966	1.6659108798970592
b27	pepb27a8	DaPR130924_VB112_O1936.m	2834	19.360000610351562	SPLQSVVVR		1	b27.a1	3.800000122282654E-4	46.5	2	984.58642578125	984.5841064453125	0.002300000051036477	2.336011759665986
b27	pepb27a9	DaPR130924_VB112_O1936.m	3738	22.110000610351562	WEGLVYAPPGK		1	b27.a1	1.4000000373926014E-4	39.29999923706055	2	1216.6351318359375	1216.636474609375	-0.0013000000035390258	-1.068519669325561
b28	pepb28a9	DaPR130924_VB112_O1936.m	754	10.829999923706055	SHESNAPGSAGGQASEKPR		1	b28.a1	7.499999732374363E-9	52.599998474121094	3	1866.87060546875	1866.8692626953125	0.0013000000035390258	0.6963529956362005
b28	pepb28a5	DaPR130924_VB112_O1936.m	1119	12.779999732971191	GGVIQSTR		1	b28.a1	0.009399999864399433	39.20000076293945	2	817.4528198242188	817.453125	-3.000000142492354E-4	-0.3669935377019146
b28	pepb28a4	DaPR130924_VB112_O1936.m	2101	16.850000381469727	AVSTGDCGQVLR	C7:+57.02146	1	b28.a1	0.012000000104308128	38.400001525878906	2	1262.6124267578125	1262.6162109375	-0.003700000001117587	-2.930423329802106
b28	pepb28a8	DaPR130924_VB112_O1936.m	2147	17.030000686645508	IPGTDAQAQAEDMNVK	M13:+15.99491	1	b28.a1	0.00419999985024333	33.400001525878906	2	1703.7977294921875	1703.7908935546875	0.006899999920278788	4.049792698376876
b28	pepb28a7	DaPR130924_VB112_O1936.m	2687	18.860000610351562	IPGTDAQAQAEDMNVK		1	b28.a1	3.5000000934815034E-5	40.5	2	1687.805419921875	1687.7960205078125	0.009499999694526196	5.628642074690934
b28	pepb28a3	DaPR130924_VB112_O1936.m	3642	21.829999923706055	ASQEANLLTLAQK		1	b28.a1	6.600000197067857E-4	56.400001525878906	2	1386.763916015625	1386.7591552734375	0.004800000227987766	3.4613077618667782
b28	pepb28a6	DaPR130924_VB112_O1936.m	3741	22.110000610351562	IIPVSVPVR		1	b28.a1	0.039000000804662704	22.399999618530273	2	979.6207885742188	979.6303100585938	-0.009499999694526196	-9.697535485562897
b28	pepb28a2	DaPR130924_VB112_O1936.m	5000	26.260000228881836	ALLQDSAPQPALPQVQIPFPR		1	b28.a1	0.035999998450279236	35.099998474121094	3	2286.25830078125	2286.260986328125	-0.0026000000070780516	-1.1372279991768615
b28	pepb28a1	DaPR130924_VB112_O1936.m	5048	26.43000030517578	ADLVWQPWEDLESSR		1	b28.a1	7.39999990173601E-8	47.400001525878906	2	1830.8699951171875	1830.8660888671875	0.0038999998942017555	2.1301393465727494
b29	pepb29a7	DaPR130924_VB112_O1936.m	1056	12.510000228881836	SDIPEKPK		1	b29.a1	0.004600000102072954	33.70000076293945	2	913.5009155273438	913.4993286132812	0.0015999999595806003	1.7515064428229488
b29	pepb29a2	DaPR130924_VB112_O1936.m	2120	16.90999984741211	FREDHPDLIQNAK		1	b29.a1	0.04100000113248825	40.099998474121094	3	1582.802490234375	1582.7977294921875	0.004800000227987766	3.032604949166664
b29	pepb29a8	DaPR130924_VB112_O1936.m	2515	18.260000228881836	TPQQLWYTHEK		1	b29.a1	0.026000000536441803	27.600000381469727	2	1430.7061767578125	1430.7066650390625	-5.000000237487257E-4	-0.34947766440654293
b29	pepb29a4	DaPR130924_VB112_O1936.m	2746	19.059999465942383	MWNDLSEK		1	b29.a1	0.012000000104308128	34.0	2	1022.4610595703125	1022.4616088867188	-5.000000237487257E-4	-0.48901593898780993
b29	pepb29a9	DaPR130924_VB112_O1936.m	3188	20.40999984741211	WVEISNEVR		1	b29.a1	1.6999999934341758E-4	49.70000076293945	2	1131.579345703125	1131.5797119140625	-3.000000142492354E-4	-0.26511611253774303
b29	pepb29a1	DaPR130924_VB112_O1936.m	3292	20.729999542236328	FLESLPEEEQQR		1	b29.a1	1.1999999696854502E-4	44.900001525878906	2	1504.7305908203125	1504.7281494140625	0.002400000113993883	1.5949725636012309
b29	pepb29a5	DaPR130924_VB112_O1936.m	3596	21.68000030517578	QLQEERPELSESELTR	Q1:-17.02655	1	b29.a1	3.9999998989515007E-4	38.79999923706055	2	1926.9443359375	1926.9407958984375	0.003599999938160181	1.8682462615472721
b29	pepb29a6	DaPR130924_VB112_O1936.m	3888	22.559999465942383	RPVSAMFIFSEEK		1	b29.a1	0.00430000014603138	37.099998474121094	3	1540.786865234375	1540.7833251953125	0.003599999938160181	2.336473843720913
b29	pepb29a3	DaPR130924_VB112_O1936.m	4054	23.059999465942383	FSQELLSNGELNHLPLK		1	b29.a1	0.020999999716877937	39.20000076293945	3	1939.02978515625	1939.02880859375	0.0010000000474974513	0.5157221197877331
b30	pepb30a3	DaPR130924_VB112_O1936.m	2005	16.510000228881836	MQEMIAR		1	b30.a1	0.009999999776482582	35.0	2	878.4273071289062	878.4227294921875	0.004600000102072954	5.236658783558794
b30	pepb30a6	DaPR130924_VB112_O1936.m	2743	19.049999237060547	SVVGSNQLIEAK		1	b30.a1	6.600000197067857E-4	42.79999923706055	2	1244.688232421875	1244.6849365234375	0.0034000000450760126	2.731615001763131
b30	pepb30a9	DaPR130924_VB112_O1936.m	3391	21.030000686645508	TVQIEASTVEIEER		1	b30.a1	8.499999921696144E-7	59.900001525878906	2	1603.819091796875	1603.8177490234375	0.00139999995008111	0.8729171072795322
b30	pepb30a2	DaPR130924_VB112_O1936.m	3516	21.43000030517578	LTVVDTPGYGDAINCR	C15:+57.02146	1	b30.a1	3.999999984016789E-11	67.30000305175781	2	1750.8509521484375	1750.84326171875	0.007699999958276749	4.397880796432852
b30	pepb30a4	DaPR130924_VB112_O1936.m	4334	23.90999984741211	QQPTQFINPETPGYVGFANLPNQVHR		1	b30.a1	0.017000000923871994	36.400001525878906	3	2952.4765625	2952.4755859375	0.0010999999940395355	0.372568701085551
b30	pepb30a1	DaPR130924_VB112_O1936.m	4481	24.43000030517578	ASIPFSVVGSNQLIEAK		1	b30.a1	0.0015999999595806003	46.599998474121094	2	1759.9693603515625	1759.958984375	0.009999999776482582	5.681950468881978
b30	pepb30a8	DaPR130924_VB112_O1936.m	4633	24.93000030517578	TMLITHMQDLQEVTQDLHYENFR		1	b30.a1	0.007899999618530273	48.400001525878906	3	2862.37255859375	2862.35498046875	0.017000000923871994	5.939165840670122
b30	pepb30a7	DaPR130924_VB112_O1936.m	4777	25.43000030517578	TIISYIDEQFER		1	b30.a1	4.8000001697801054E-5	50.099998474121094	2	1513.7540283203125	1513.753662109375	3.9999998989515007E-4	0.26424378015228767
b30	pepb30a5	DaPR130924_VB112_O1936.m	5386	27.799999237060547	STLINSLFLTDLYPER		1	b30.a1	2.4000000848900527E-6	51.900001525878906	2	1881.9974365234375	1881.99609375	0.00139999995008111	0.7438909967615919
b31	pepb31a3	DaPR130924_VB112_O1936.m	3406	21.079999923706055	LGEFFQTK		1	b31.a1	0.0027000000700354576	40.70000076293945	2	969.5089721679688	969.50439453125	0.0044999998062849045	4.641546579539362
b31	pepb31a5	DaPR130924_VB112_O1936.m	3509	21.40999984741211	ITMIAEPLEK		1	b31.a1	2.500000118743628E-4	39.0	2	1144.633544921875	1144.6285400390625	0.004900000058114529	4.280864827944363
b31	pepb31a2	DaPR130924_VB112_O1936.m	3576	21.6299991607666	IAVEPVNPSELPK		1	b31.a1	2.900000026784255E-7	49.5	2	1392.7755126953125	1392.773681640625	0.0017999999690800905	1.292385110953397
b31	pepb31a4	DaPR130924_VB112_O1936.m	4249	23.65999984741211	ILAQVVGDVDTSLPR		1	b31.a1	2.4000000209412065E-8	54.79999923706055	2	1582.8900146484375	1582.8802490234375	0.009700000286102295	6.128069569436309
b31	pepb31a9	DaPR130924_VB112_O1936.m	4501	24.5	YDWDLLAAR		1	b31.a1	2.6000000070780516E-4	36.5	2	1122.5623779296875	1122.558349609375	0.00419999985024333	3.741453485874329
b31	pepb31a6	DaPR130924_VB112_O1936.m	4512	24.530000686645508	IYADTFGDINYQEFAK		1	b31.a1	2.200000039920269E-7	66.19999694824219	2	1894.88623046875	1894.88623046875	9.999999747378752E-5	0.052773615569020146
b31	pepb31a8	DaPR130924_VB112_O1936.m	4822	25.600000381469727	VPAGNWVLIEGVDQPIVK		1	b31.a1	6.299999949987978E-5	48.0	2	1934.0931396484375	1934.074951171875	0.017999999225139618	9.306774390637365
b31	pepb31a1	DaPR130924_VB112_O1936.m	5271	27.329999923706055	AFIPAIDSFGFETDLR		1	b31.a1	2.499999936844688E-5	59.099998474121094	2	1798.895751953125	1798.9014892578125	-0.00570000009611249	-3.1686004654230318
b31	pepb31a7	DaPR130924_VB112_O1936.m	5397	27.850000381469727	SIWAFGPDATGPNILVDDTLPSEVDK		1	b31.a1	0.023000000044703484	29.700000762939453	3	2757.364990234375	2757.3623046875	0.002899999963119626	1.0517297484591137
b32	pepb32a6	DaPR130924_VB112_O1936.m	931	11.880000114440918	TEGAEATPGAQK		1	b32.a1	0.0015999999595806003	41.400001525878906	2	1159.5667724609375	1159.5594482421875	0.007400000002235174	6.3817340399865365
b32	pepb32a4	DaPR130924_VB112_O1936.m	1326	13.779999732971191	INQLCSQTK	C5:+57.02146	1	b32.a1	0.03799999877810478	31.399999618530273	2	1091.5555419921875	1091.5517578125	0.003800000064074993	3.4812825290944507
b32	pepb32a5	DaPR130924_VB112_O1936.m	1850	15.979999542236328	LTTINCEEGDK	C6:+57.02146	1	b32.a1	5.600000149570405E-4	41.400001525878906	2	1279.583740234375	1279.5838623046875	-9.999999747378752E-5	-0.07815040531511179
b32	pepb32a1	DaPR130924_VB112_O1936.m	1969	16.399999618530273	EVDATSPAPSTSSTVK		1	b32.a1	0.0015999999595806003	41.70000076293945	2	1576.770751953125	1576.7705078125	3.000000142492354E-4	0.190262319572069
b32	pepb32a7	DaPR130924_VB112_O1936.m	2852	19.40999984741211	TTIYEIQDDR		1	b32.a1	2.2000000171829015E-4	43.70000076293945	2	1253.59521484375	1253.6011962890625	-0.006000000052154064	-4.786211172991375
b32	pepb32a8	DaPR130924_VB112_O1936.m	3304	20.760000228881836	VLSTTKPFEYETPEMEK		1	b32.a1	0.009200000204145908	39.099998474121094	3	2028.9847412109375	2028.98388671875	8.999999845400453E-4	0.4435717752276067
b32	pepb32a2	DaPR130924_VB112_O1936.m	3497	21.360000610351562	GEFTYYEIQDNTGK		1	b32.a1	1.4999999621068127E-5	48.70000076293945	2	1664.746826171875	1664.7442626953125	0.0026000000070780516	1.5618014522353774
b32	pepb32a3	DaPR130924_VB112_O1936.m	3559	21.559999465942383	GLEVINDYHFR		1	b32.a1	0.03700000047683716	26.799999237060547	3	1362.6854248046875	1362.6805419921875	0.004900000058114529	3.5958538388982304
b33	pepb33a4	DaPR130924_VB112_O1936.m	1796	15.779999732971191	FINNNAVTK		1	b33.a1	0.03400000184774399	38.900001525878906	2	1020.5472412109375	1020.5477294921875	-5.000000237487257E-4	-0.48993301273377954
b33	pepb33a7	DaPR130924_VB112_O1936.m	2169	17.110000610351562	LVHQNSASDDAEASMISK		1	b33.a1	0.010999999940395355	34.099998474121094	3	1902.888916015625	1902.8865966796875	0.002300000051036477	1.2086900265363716
b33	pepb33a5	DaPR130924_VB112_O1936.m	3535	21.5	FYTQQWEDYR		1	b33.a1	1.500000071246177E-4	33.20000076293945	2	1435.6177978515625	1435.6280517578125	-0.009999999776482582	-6.965592351193178
b33	pepb33a6	DaPR130924_VB112_O1936.m	3816	22.329999923706055	LLIQAAIVR		1	b33.a1	6.600000051548705E-5	43.099998474121094	2	996.6573486328125	996.6569213867188	5.000000237487257E-4	0.5016771699664119
b33	pepb33a1	DaPR130924_VB112_O1936.m	3998	22.899999618530273	DGEDLMDESVLK		1	b33.a1	2.099999983329326E-5	42.099998474121094	2	1350.6065673828125	1350.6097412109375	-0.003100000089034438	-2.295259684899816
b33	pepb33a2	DaPR130924_VB112_O1936.m	4108	23.25	ESFESQFLADTER		1	b33.a1	1.5999999959603883E-5	42.599998474121094	2	1558.7059326171875	1558.702392578125	0.003599999938160181	2.3096134036246068
b33	pepb33a3	DaPR130924_VB112_O1936.m	4394	24.110000610351562	ESTEFLQQNPVTEYMK		1	b33.a1	0.0013000000035390258	40.0	2	1943.913330078125	1943.9058837890625	0.007400000002235174	3.806768663002907
b33	pepb33a8	DaPR130924_VB112_O1936.m	5172	26.93000030517578	QIGLDQIWDDLR		1	b33.a1	9.699999645818025E-5	44.5	2	1471.75830078125	1471.75439453125	0.004000000189989805	2.7178449100291595
b34	pepb34a2	DaPR130924_VB112_O1936.m	2378	17.809999465942383	ERGDQTVLILHAK		1	b34.a1	0.032999999821186066	31.5	3	1479.8316650390625	1479.8282470703125	0.0034000000450760126	2.297563958389872
b34	pepb34a3	DaPR130924_VB112_O1936.m	3083	20.1299991607666	IIQFQATPCPK	C9:+57.02146	1	b34.a1	1.1999999696854502E-4	46.099998474121094	2	1302.687744140625	1302.6878662109375	-9.999999747378752E-5	-0.07676435780787032
b34	pepb34a6	DaPR130924_VB112_O1936.m	3309	20.780000686645508	MYLCLSQER	C4:+57.02146	1	b34.a1	0.003800000064074993	40.099998474121094	2	1199.5546875	1199.55517578125	-3.9999998989515007E-4	-0.3334569330123867
b34	pepb34a7	DaPR130924_VB112_O1936.m	3443	21.200000762939453	QTALLDADDPVSQLHK		1	b34.a1	0.010999999940395355	37.0	3	1750.9024658203125	1750.8974609375	0.004999999888241291	2.85567830200867
b34	pepb34a1	DaPR130924_VB112_O1936.m	4258	23.68000030517578	EMINDGASWTIISTDK		1	b34.a1	1.5999999595806003E-4	37.20000076293945	2	1780.84228515625	1780.8426513671875	-3.000000142492354E-4	-0.1684595851401692
b34	pepb34a5	DaPR130924_VB112_O1936.m	4472	24.399999618530273	MFYGNSDDIGVFLSK	M1:+15.99491	1	b34.a1	0.009200000204145908	34.5	2	1708.78564453125	1708.7890625	-0.0034000000450760126	-1.9897131364486438
b34	pepb34a8	DaPR130924_VB112_O1936.m	4508	24.510000228881836	VWFGDVEAETMYR		1	b34.a1	2.300000005561742E-6	73.9000015258789	2	1602.728271484375	1602.72607421875	0.002199999988079071	1.3726612572591124
b34	pepb34a4	DaPR130924_VB112_O1936.m	4709	25.200000762939453	MFYGNSDDIGVFLSK		1	b34.a1	3.899999865097925E-5	41.20000076293945	2	1692.7958984375	1692.794189453125	0.0017000000225380063	1.0042567685603938
b35	pepb35a2	DaPR130924_VB112_O1936.m	1895	16.1299991607666	EEQMDGTVTLK	M4:+15.99491	1	b35.a1	0.0038999998942017555	34.900001525878906	2	1266.589599609375	1266.588623046875	0.0010000000474974513	0.7895223668533161
b35	pepb35a6	DaPR130924_VB112_O1936.m	3165	20.360000610351562	IEVQDTSGGTTALRPSASTQALSSSVSSSK		1	b35.a1	2.700000004551839E-5	59.900001525878906	3	2952.487060546875	2952.47607421875	0.010999999940395355	3.7256863947004373
b35	pepb35a4	DaPR130924_VB112_O1936.m	3297	20.75	EMLGGEIIPR	M2:+15.99491	1	b35.a1	0.024000000208616257	35.599998474121094	2	1130.5904541015625	1130.5877685546875	0.0027000000700354576	2.3881384047583176
b35	pepb35a7	DaPR130924_VB112_O1936.m	3403	21.079999923706055	IVVFQYSDGK		1	b35.a1	3.9000000106170774E-4	45.900001525878906	2	1155.6070556640625	1155.6048583984375	0.002199999988079071	1.9037649176450067
b35	pepb35a3	DaPR130924_VB112_O1936.m	3726	22.079999923706055	EMLGGEIIPR		1	b35.a1	0.009999999776482582	40.400001525878906	2	1114.5970458984375	1114.5928955078125	0.00419999985024333	3.768191836831864
b35	pepb35a5	DaPR130924_VB112_O1936.m	4606	24.829999923706055	IAVMELFR		1	b35.a1	2.2000000171829015E-4	45.20000076293945	2	978.5471801757812	978.5444946289062	0.0026000000070780516	2.657007444576192
b35	pepb35a1	DaPR130924_VB112_O1936.m	5066	26.5	DPNTYFIVGTAMVYPEEAEPK		1	b35.a1	1.5999999595806003E-4	37.099998474121094	2	2371.126708984375	2371.116943359375	0.009999999776482582	4.2174215845780605
b35	pepb35a8	DaPR130924_VB112_O1936.m	5322	27.559999465942383	KTEPATGFIDGDLIESFLDISRPK		1	b35.a1	0.008299999870359898	48.20000076293945	3	2649.36962890625	2649.37744140625	-0.007799999788403511	-2.9440877945512316
b36	pepb36a3	DaPR130924_VB112_O1936.m	892	11.65999984741211	NHINNELK		1	b36.a1	0.02500000037252903	29.299999237060547	2	981.513916015625	981.5115966796875	0.002300000051036477	2.3433243772330825
b36	pepb36a5	DaPR130924_VB112_O1936.m	996	12.199999809265137	VAQETDVR		1	b36.a1	0.0024999999441206455	42.400001525878906	2	917.4705200195312	917.4691162109375	0.00139999995008111	1.5259368684397576
b36	pepb36a4	DaPR130924_VB112_O1936.m	2439	18.010000228881836	SELLVEQGR		1	b36.a1	0.002199999988079071	46.400001525878906	2	1030.5562744140625	1030.55322265625	0.003100000089034438	3.0080931492739316
b36	pepb36a7	DaPR130924_VB112_O1936.m	3050	20.030000686645508	YELQQLEGSSDR		1	b36.a1	1.500000053056283E-6	53.70000076293945	2	1424.6697998046875	1424.6656494140625	0.00419999985024333	2.9480600251509603
b36	pepb36a1	DaPR130924_VB112_O1936.m	3604	21.709999084472656	GQDIEYIEIR		1	b36.a1	0.012000000104308128	45.70000076293945	2	1235.6287841796875	1235.6270751953125	0.0017999999690800905	1.4567501839465349
b36	pepb36a6	DaPR130924_VB112_O1936.m	3855	22.459999084472656	VLASLIIR		1	b36.a1	0.029999999329447746	38.70000076293945	2	884.5922241210938	884.5932006835938	-0.0010000000474974513	-1.130463185478561
b36	pepb36a2	DaPR130924_VB112_O1936.m	4217	23.559999465942383	ILELDQELIK		1	b36.a1	0.0031999999191612005	39.20000076293945	2	1213.708740234375	1213.704345703125	0.0044999998062849045	3.70765732380892
b37	pepb37a5	DaPR130924_VB112_O1936.m	1565	14.8100004196167	SPLAQMEEER	M6:+15.99491	1	b37.a1	2.399999914359796E-7	54.20000076293945	2	1205.5462646484375	1205.547119140625	-7.999999797903001E-4	-0.663599097114164
b37	pepb37a7	DaPR130924_VB112_O1936.m	1570	14.829999923706055	SVNSSTMVAQQK		1	b37.a1	0.00419999985024333	34.70000076293945	2	1279.634033203125	1279.6314697265625	0.0026000000070780516	2.031834999832906
b37	pepb37a1	DaPR130924_VB112_O1936.m	2227	17.309999465942383	DVTNNVHYENYR		1	b37.a1	8.600000001024455E-7	58.29999923706055	2	1523.690673828125	1523.687744140625	0.003000000026077032	1.968907368070393
b37	pepb37a2	DaPR130924_VB112_O1936.m	3108	20.200000762939453	FEDYLNAESR		1	b37.a1	1.500000071246177E-4	42.79999923706055	2	1243.560791015625	1243.5594482421875	0.001500000013038516	1.2062149623476512
b37	pepb37a3	DaPR130924_VB112_O1936.m	3270	20.68000030517578	IYEFPETDDEEENK		1	b37.a1	1.1000000085914508E-4	45.70000076293945	2	1757.74609375	1757.7392578125	0.006899999920278788	3.9254968503495857
b37	pepb37a4	DaPR130924_VB112_O1936.m	4557	24.68000030517578	NLEGYVGFANLPNQVYR		1	b37.a1	1.3999999737279722E-7	55.5	2	1953.9906005859375	1953.982177734375	0.008500000461935997	4.350091090283982
b37	pepb37a6	DaPR130924_VB112_O1936.m	5140	26.799999237060547	STLINSLFLTDLYSPEYPGPSHR		1	b37.a1	0.009100000374019146	36.70000076293945	3	2607.31640625	2607.309326171875	0.007000000216066837	2.684760164742108
b38	pepb38a7	DaPR130924_VB112_O1936.m	2352	17.729999542236328	VPPPPPIAR		1	b38.a1	0.00419999985024333	31.399999618530273	2	943.5742797851562	943.5728149414062	0.001500000013038516	1.589702447215653
b38	pepb38a2	DaPR130924_VB112_O1936.m	2697	18.899999618530273	KSDVEAIFSK		1	b38.a1	1.1999999696854502E-4	39.099998474121094	2	1123.600341796875	1123.599853515625	6.000000284984708E-4	0.533997958989701
b38	pepb38a1	DaPR130924_VB112_O1936.m	4118	23.280000686645508	GFAFVQYVNER		1	b38.a1	1.3999999770586413E-10	64.80000305175781	2	1329.6614990234375	1329.6590576171875	0.0024999999441206455	1.8801811861461424
b38	pepb38a4	DaPR130924_VB112_O1936.m	4248	23.65999984741211	MIAGQVLDINLAAEPK	M1:+15.99491	1	b38.a1	4.400000034365803E-5	57.5	2	1698.91357421875	1698.909912109375	0.003700000001117587	2.177867098628937
b38	pepb38a6	DaPR130924_VB112_O1936.m	4435	24.260000228881836	VFIGNLNTLVVK		1	b38.a1	0.019999999552965164	38.0	2	1316.797119140625	1316.7940673828125	0.003100000089034438	2.3542026546305967
b38	pepb38a3	DaPR130924_VB112_O1936.m	4496	24.479999542236328	MIAGQVLDINLAAEPK		1	b38.a1	7.39999990173601E-8	65.4000015258789	2	1682.9195556640625	1682.9150390625	0.004600000102072954	2.7333525432368067
b38	pepb38a5	DaPR130924_VB112_O1936.m	4550	24.649999618530273	SAAEMYGSSFDLDYDFQR		1	b38.a1	4.599999936516497E-9	57.599998474121094	2	2101.880126953125	2101.881103515625	-0.0010000000474974513	-0.4757643264525488
b39	pepb39a3	DaPR130924_VB112_O1936.m	3205	20.479999542236328	LLEVTNTIR		1	b39.a1	0.002300000051036477	42.599998474121094	2	1058.621826171875	1058.620849609375	0.0010000000474974513	0.9446253093035581
b39	pepb39a6	DaPR130924_VB112_O1936.m	3515	21.43000030517578	IQNPDLWNSYQAK		1	b39.a1	3.800000122282654E-4	50.599998474121094	2	1576.773681640625	1576.77587890625	-0.002099999925121665	-1.331831589520735
b39	pepb39a5	DaPR130924_VB112_O1936.m	3911	22.6299991607666	LPVDVVVNASNEDLK		1	b39.a1	3.000000106112566E-6	58.70000076293945	2	1611.8564453125	1611.8592529296875	-0.00279999990016222	-1.7371243147148168
b39	pepb39a2	DaPR130924_VB112_O1936.m	4681	25.100000381469727	IGSIIFQVASGDITK		1	b39.a1	3.1999999191612005E-4	53.400001525878906	2	1548.8634033203125	1548.8636474609375	-1.9999999494757503E-4	-0.12912692171156342
b39	pepb39a4	DaPR130924_VB112_O1936.m	4731	25.280000686645508	LLFNFVEQNMK		1	b39.a1	4.600000011123484E-6	49.900001525878906	2	1382.716064453125	1382.714111328125	0.0020000000949949026	1.4464306674890748
b39	pepb39a7	DaPR130924_VB112_O1936.m	5042	26.40999984741211	TDVVVNSVPLDLVLSR		1	b39.a1	0.005400000140070915	36.20000076293945	2	1725.9736328125	1725.9749755859375	-0.0013000000035390258	-0.7531974808022343
b39	pepb39a1	DaPR130924_VB112_O1936.m	5199	27.049999237060547	FLVFFYPEDVR		1	b39.a1	3.9999998989515007E-4	38.900001525878906	2	1431.733154296875	1431.7310791015625	0.002099999925121665	1.4667558424724938
b40	pepb40a1	DaPR130924_VB112_O1936.m	824	11.260000228881836	GHEDDSYEAR		1	b40.a1	0.012000000104308128	32.70000076293945	2	1178.470703125	1178.4713134765625	-5.000000237487257E-4	-0.4242784852129281
b40	pepb40a5	DaPR130924_VB112_O1936.m	1316	13.75	SPSLSQSQASR		1	b40.a1	2.099999983329326E-5	45.20000076293945	2	1147.5728759765625	1147.570556640625	0.002300000051036477	2.0042341080704014
b40	pepb40a3	DaPR130924_VB112_O1936.m	1348	13.880000114440918	PAAAATGPPPGNTSSTQK		1	b40.a1	8.399999842367833E-7	46.099998474121094	2	1652.8272705078125	1652.8243408203125	0.003100000089034438	1.8755774660820148
b40	pepb40a4	DaPR130924_VB112_O1936.m	1730	15.510000228881836	SDIASHFSNK		1	b40.a1	0.003800000064074993	40.900001525878906	2	1105.5255126953125	1105.5277099609375	-0.002099999925121665	-1.899545263497616
b40	pepb40a6	DaPR130924_VB112_O1936.m	3210	20.5	YSLQSANASSLSSGQLK		1	b40.a1	2.8999999623913197E-10	67.19999694824219	2	1740.8809814453125	1740.876708984375	0.00430000014603138	2.4700199180331346
b40	pepb40a2	DaPR130924_VB112_O1936.m	4863	25.75	LAASLWLWK		1	b40.a1	0.00139999995008111	34.400001525878906	2	1087.6368408203125	1087.6302490234375	0.006599999964237213	6.0682386961591295
b41	pepb41a2	DaPR130924_VB112_O1936.m	1259	13.460000038146973	KISVVSATK		1	b41.a1	0.004999999888241291	26.200000762939453	2	932.5771484375	932.577880859375	-7.999999797903001E-4	-0.8578371803683531
b41	pepb41a6	DaPR130924_VB112_O1936.m	1567	14.8100004196167	WGASTATTQK		1	b41.a1	0.007199999876320362	38.79999923706055	2	1050.52001953125	1050.5218505859375	-0.0017999999690800905	-1.7134341071307801
b41	pepb41a3	DaPR130924_VB112_O1936.m	1873	16.059999465942383	SQEQEVLER		1	b41.a1	0.0020000000949949026	49.20000076293945	2	1117.5439453125	1117.548828125	-0.004800000227987766	-4.295114546396247
b41	pepb41a1	DaPR130924_VB112_O1936.m	2031	16.600000381469727	LSEGSQPAEEEEDQETPSR		1	b41.a1	3.5999998999614036E-6	47.400001525878906	2	2117.912841796875	2117.910888671875	0.0019000000320374966	0.8971104696614367
b41	pepb41a5	DaPR130924_VB112_O1936.m	2257	17.399999618530273	TVTQVVPAEGQENGQR		1	b41.a1	0.0017000000225380063	33.400001525878906	2	1712.8570556640625	1712.8565673828125	5.000000237487257E-4	0.29191003687641454
b41	pepb41a4	DaPR130924_VB112_O1936.m	4750	25.329999923706055	TGTLVEEAFWIDK		1	b41.a1	0.013000000268220901	44.5	2	1508.765380859375	1508.7635498046875	0.0019000000320374966	1.2593093412705096
b42	pepb42a4	DaPR130924_VB112_O1936.m	1363	13.949999809265137	NLNHVSYGR		1	b42.a1	0.032999999821186066	37.099998474121094	2	1059.5345458984375	1059.533447265625	0.0012000000569969416	1.1325740212296493
b42	pepb42a3	DaPR130924_VB112_O1936.m	2236	17.350000381469727	IIAEGANGPTTPEADK		1	b42.a1	4.200000148557592E-6	57.599998474121094	2	1583.7926025390625	1583.7916259765625	0.0010999999940395355	0.6945358063509636
b42	pepb42a6	DaPR130924_VB112_O1936.m	2625	18.649999618530273	YSTDVSVDEVK		1	b42.a1	8.600000001024455E-5	40.599998474121094	2	1241.58740234375	1241.5899658203125	-0.0026000000070780516	-2.094089094349473
b42	pepb42a2	DaPR130924_VB112_O1936.m	3613	21.729999542236328	DIVHSGLAYTMER		1	b42.a1	3.000000142492354E-4	34.29999923706055	3	1491.727294921875	1491.7264404296875	7.999999797903001E-4	0.5362913454559822
b42	pepb42a5	DaPR130924_VB112_O1936.m	3828	22.3799991607666	YNLGLDLR		1	b42.a1	7.699999841861427E-4	42.599998474121094	2	963.5274658203125	963.5261840820312	0.0012000000569969416	1.2454254765688628
b42	pepb42a1	DaPR130924_VB112_O1936.m	4198	23.510000228881836	DDGSWEVIEGYR		1	b42.a1	1.9999999494757503E-4	38.400001525878906	2	1425.6300048828125	1425.6285400390625	0.001500000013038516	1.0521674972902941
b43	pepb43a4	DaPR130924_VB112_O1936.m	1948	16.329999923706055	SGSSQELDVKPSASPQER		1	b43.a1	3.600000054575503E-4	44.29999923706055	3	1901.91943359375	1901.9202880859375	-8.999999845400453E-4	-0.4732059435812586
b43	pepb43a2	DaPR130924_VB112_O1936.m	2494	18.200000762939453	PAVTETHQLAELNEK		1	b43.a1	1.5999999595806003E-4	37.099998474121094	3	1679.8642578125	1679.8603515625	0.004000000189989805	2.3811504249560134
b43	pepb43a5	DaPR130924_VB112_O1936.m	3064	20.059999465942383	TAAALAPASLTSAR		1	b43.a1	0.004100000020116568	31.600000381469727	2	1300.7281494140625	1300.722412109375	0.005799999926239252	4.459060497645629
[truncated: 196 more rows]

## Sheet: peptides_pos
MS Sample :	DaPR130924_VB112_O1936.m
Peptide ID	Protein ID	accession	description	Sequence	Modifs	Start	Stop	MH+ theo
[truncated: 2,432 more rows]

## Sheet: X!TandemPipeline informations
X!TandemPipeline version :
3.3.4	Myosine Bodybuildée
[truncated: 7 more rows]
