# Supplementary material for: The human DNA ends proteome uncovers an unexpected entanglement of functional pathways
Source: Nucleic Acids Res. 2016 Feb 25;44(10):4721–33. doi: 10.1093/nar/gkw121 (PMC4889927; doi:10.1093/nar/gkw121)
Supplement: SUPPLEMENTARY DATA [file supp_gkw121_nar-02937-m-2015-File003.zip › berthelot-et-al-spreadsheet-formatted-mass-data/vb116.ods]

## Sheet: proteins
MS Sample :	DaPR130924_VB116_O1941.m
Group ID	Sub-group ID	Protein ID	Description	log(E value)	Coverage	MW	Spectra	Specific	Uniques	Specific uniques	Theoretical number of tryptic peptides	PAI	emPAI	Sub-group proteins	number of MS samples
a1	a1.a1	a1.a1.a1	sp|P09874|PARP1_HUMAN Poly [ADP-ribose] polymerase 1 OS=Homo sapiens GN=PARP1 PE=1 SV=4	-265.89703369140625	44	112.9000015258789	111		64		42	2.642857142857143	438.3970560760791	1	1
a2	a2.a1	a2.a1.a1	sp|P23246|SFPQ_HUMAN Splicing factor, proline- and glutamine-rich OS=Homo sapiens GN=SFPQ PE=1 SV=2	-113.50244140625	37	76.0	44	33	24	19	24	1.8333333333333333	67.12920690579611	1	1
a2	a2.a2	a2.a2.a1	tr|H0Y9U2|H0Y9U2_HUMAN Splicing factor, proline- and glutamine-rich (Fragment) OS=Homo sapiens GN=SFPQ PE=4 SV=1	-23.462984085083008	34	9.300000190734863	11	1	5	1	3	3.6666666666666665	4640.588833612777	1	1
a2	a2.a3	a2.a3.a1	sp|Q15233|NONO_HUMAN Non-POU domain-containing octamer-binding protein OS=Homo sapiens GN=NONO PE=1 SV=4	-29.030166625976562	26	54.099998474121094	11	10	9	8	18	0.6111111111111112	3.0842386526745216	1	1
a3	a3.a1	a3.a1.a1	sp|P11586|C1TC_HUMAN C-1-tetrahydrofolate synthase, cytoplasmic OS=Homo sapiens GN=MTHFD1 PE=1 SV=3	-100.15985870361328	25	101.4000015258789	23		21		44	0.5227272727272727	2.332170941244818	1	1
a4	a4.a1	a4.a1.a1	sp|Q14527|HLTF_HUMAN Helicase-like transcription factor OS=Homo sapiens GN=HLTF PE=1 SV=2	-66.54299926757812	21	113.69999694824219	22		18		47	0.46808510638297873	1.9382253839710089	1	1
a5	a5.a1	a5.a1.a1	sp|P49916|DNLI3_HUMAN DNA ligase 3 OS=Homo sapiens GN=LIG3 PE=1 SV=2	-72.30451965332031	21	112.69999694824219	20		19		47	0.425531914893617	1.6639858572587722	1	1
a6	a6.a1	a6.a1.a1	sp|P17480|UBF1_HUMAN Nucleolar transcription factor 1 OS=Homo sapiens GN=UBTF PE=1 SV=1	-41.132747650146484	20	89.19999694824219	15	1	14	1	29	0.5172413793103449	2.2903445623126686	1	1
a6	a6.a2	a6.a2.a1	sp|P17480-2|UBF1_HUMAN Isoform UBF2 of Nucleolar transcription factor 1 OS=Homo sapiens GN=UBTF	-42.007808685302734	21	84.80000305175781	15	1	14	1	27	0.5555555555555556	2.5938136638046276	2	1
a6	a6.a2	a6.a2.a2	tr|E9PKP7|E9PKP7_HUMAN Nucleolar transcription factor 1 OS=Homo sapiens GN=UBTF PE=2 SV=1	-42.007808685302734	21	87.30000305175781	15	1	14	1	29	0.5172413793103449	2.2903445623126686	2	1
a7	a7.a1	a7.a1.a1	sp|P27694|RFA1_HUMAN Replication protein A 70 kDa DNA-binding subunit OS=Homo sapiens GN=RPA1 PE=1 SV=2	-59.599430084228516	34	68.0	15		14		24	0.625	3.2169650342858223	1	1
a8	a8.a1	a8.a1.a1	sp|P05198|IF2A_HUMAN Eukaryotic translation initiation factor 2 subunit 1 OS=Homo sapiens GN=EIF2S1 PE=1 SV=3	-44.8231086730957	38	36.0	12		10		18	0.6666666666666666	3.6415888336127784	1	1
a9	a9.a1	a9.a1.a1	sp|Q00839-2|HNRPU_HUMAN Isoform Short of Heterogeneous nuclear ribonucleoprotein U OS=Homo sapiens GN=HNRNPU	-42.794254302978516	16	88.80000305175781	12		10		23	0.5217391304347826	2.3245979322709407	2	1
a9	a9.a1	a9.a1.a2	sp|Q00839|HNRPU_HUMAN Heterogeneous nuclear ribonucleoprotein U OS=Homo sapiens GN=HNRNPU PE=1 SV=6	-42.794254302978516	15	90.4000015258789	12		10		24	0.5	2.1622776601683795	2	1
b10	b10.a1	b10.a1.a1	sp|Q8N5C6|SRBD1_HUMAN S1 RNA-binding domain-containing protein 1 OS=Homo sapiens GN=SRBD1 PE=1 SV=2	-33.53324890136719	13	111.5999984741211	12		11		49	0.24489795918367346	0.7575106248547918	1	1
b11	b11.a1	b11.a1.a1	sp|P11387|TOP1_HUMAN DNA topoisomerase 1 OS=Homo sapiens GN=TOP1 PE=1 SV=2	-32.81221008300781	15	90.5999984741211	11		10		35	0.3142857142857143	1.06198600950222	1	1
b12	b12.a1	b12.a1.a1	sp|P42285|SK2L2_HUMAN Superkiller viralicidic activity 2-like 2 OS=Homo sapiens GN=SKIV2L2 PE=1 SV=3	-41.18584442138672	11	117.5999984741211	11		10		47	0.23404255319148937	0.7141252532913134	1	1
b13	b13.a1	b13.a1.a1	sp|P20042|IF2B_HUMAN Eukaryotic translation initiation factor 2 subunit 2 OS=Homo sapiens GN=EIF2S2 PE=1 SV=2	-42.57236099243164	32	38.29999923706055	10		10		18	0.5555555555555556	2.5938136638046276	1	1
b14	b14.a1	b14.a1.a1	sp|O75475|PSIP1_HUMAN PC4 and SFRS1-interacting protein OS=Homo sapiens GN=PSIP1 PE=1 SV=1	-25.30531883239746	19	60.0	10		9		25	0.4	1.5118864315095801	1	1
b15	b15.a1	b15.a1.a1	sp|Q8NE71-2|ABCF1_HUMAN Isoform 2 of ATP-binding cassette sub-family F member 1 OS=Homo sapiens GN=ABCF1	-29.32896614074707	14	91.5	9		9		30	0.3	0.9952623149688795	2	1
b15	b15.a1	b15.a1.a2	sp|Q8NE71|ABCF1_HUMAN ATP-binding cassette sub-family F member 1 OS=Homo sapiens GN=ABCF1 PE=1 SV=2	-29.32896614074707	13	95.69999694824219	9		9		32	0.28125	0.9109529749704406	2	1
b16	b16.a1	b16.a1.a1	sp|P41091|IF2G_HUMAN Eukaryotic translation initiation factor 2 subunit 3 OS=Homo sapiens GN=EIF2S3 PE=1 SV=3	-34.3230094909668	21	51.0	9		7		16	0.5625	2.651741272548377	2	1
b16	b16.a1	b16.a1.a2	sp|Q2VIR3|IF2GL_HUMAN Putative eukaryotic translation initiation factor 2 subunit 3-like protein OS=Homo sapiens GN=EIF2S3L PE=5 SV=2	-34.3230094909668	21	51.099998474121094	9		7		16	0.5625	2.651741272548377	2	1
b17	b17.a1	b17.a1.a1	sp|Q9BUQ8|DDX23_HUMAN Probable ATP-dependent RNA helicase DDX23 OS=Homo sapiens GN=DDX23 PE=1 SV=3	-33.66225814819336	12	95.4000015258789	9		9		40	0.225	0.6788040181225603	1	1
b18	b18.a1	b18.a1.a1	sp|P35527|K1C9_HUMAN Keratin, type I cytoskeletal 9 OS=Homo sapiens GN=KRT9 PE=1 SV=3	-35.51580810546875	13	61.900001525878906	8		8		21	0.38095238095238093	1.4040991835099716	1	1
b19	b19.a1	b19.a1.a1	sp|Q14978-2|NOLC1_HUMAN Isoform Beta of Nucleolar and coiled-body phosphoprotein 1 OS=Homo sapiens GN=NOLC1	-28.82655906677246	15	74.5999984741211	7		7		25	0.28	0.9054607179632472	3	1
b19	b19.a1	b19.a1.a2	sp|Q14978-3|NOLC1_HUMAN Isoform 3 of Nucleolar and coiled-body phosphoprotein 1 OS=Homo sapiens GN=NOLC1	-28.82655906677246	15	73.5999984741211	7		7		23	0.30434782608695654	1.015337685941733	3	1
b19	b19.a1	b19.a1.a3	sp|Q14978|NOLC1_HUMAN Nucleolar and coiled-body phosphoprotein 1 OS=Homo sapiens GN=NOLC1 PE=1 SV=2	-28.82655906677246	16	73.5	7		7		24	0.2916666666666667	0.9573417814876604	3	1
b20	b20.a1	b20.a1.a1	sp|Q9NR30|DDX21_HUMAN Nucleolar RNA helicase 2 OS=Homo sapiens GN=DDX21 PE=1 SV=5	-19.746658325195312	10	87.19999694824219	7		7		35	0.2	0.5848931924611136	1	1
b21	b21.a1	b21.a1.a1	sp|P12956|XRCC6_HUMAN X-ray repair cross-complementing protein 6 OS=Homo sapiens GN=XRCC6 PE=1 SV=2	-25.196941375732422	13	69.69999694824219	7		7		26	0.2692307692307692	0.8587918911465637	1	1
b22	b22.a1	b22.a1.a1	sp|O43719|HTSF1_HUMAN HIV Tat-specific factor 1 OS=Homo sapiens GN=HTATSF1 PE=1 SV=1	-17.529279708862305	8	85.69999694824219	6		6		45	0.13333333333333333	0.35935639087852556	1	1
b23	b23.a1	b23.a1.a1	sp|Q16666-2|IF16_HUMAN Isoform 2 of Gamma-interferon-inducible protein 16 OS=Homo sapiens GN=IFI16	-18.365005493164062	9	81.9000015258789	6		6		32	0.1875	0.5399265260594921	4	1
b23	b23.a1	b23.a1.a2	sp|Q16666-6|IF16_HUMAN Isoform 4 of Gamma-interferon-inducible protein 16 OS=Homo sapiens GN=IFI16	-18.365005493164062	9	82.4000015258789	6		6		30	0.2	0.5848931924611136	4	1
b23	b23.a1	b23.a1.a3	sp|Q16666|IF16_HUMAN Gamma-interferon-inducible protein 16 OS=Homo sapiens GN=IFI16 PE=1 SV=3	-18.365005493164062	8	88.0999984741211	6		6		32	0.1875	0.5399265260594921	4	1
b23	b23.a1	b23.a1.a4	tr|E7EPR3|E7EPR3_HUMAN Gamma-interferon-inducible protein 16 OS=Homo sapiens GN=IFI16 PE=2 SV=1	-18.365005493164062	8	82.9000015258789	6		6		30	0.2	0.5848931924611136	4	1
b24	b24.a1	b24.a1.a1	sp|P05388|RLA0_HUMAN 60S acidic ribosomal protein P0 OS=Homo sapiens GN=RPLP0 PE=1 SV=1	-20.49698829650879	28	34.20000076293945	6		6		10	0.6	2.9810717055349722	1	1
b25	b25.a1	b25.a1.a1	sp|Q04837|SSBP_HUMAN Single-stranded DNA-binding protein, mitochondrial OS=Homo sapiens GN=SSBP1 PE=1 SV=1	-19.841346740722656	40	17.200000762939453	5		5		8	0.625	3.2169650342858223	1	1
b26	b26.a1	b26.a1.a1	sp|Q9Y5B9|SP16H_HUMAN FACT complex subunit SPT16 OS=Homo sapiens GN=SUPT16H PE=1 SV=1	-17.735950469970703	6	119.69999694824219	5		5		40	0.125	0.33352143216332397	1	1
b27	b27.a1	b27.a1.a1	sp|P08670|VIME_HUMAN Vimentin OS=Homo sapiens GN=VIM PE=1 SV=4	-15.525798797607422	12	53.5	5		5		32	0.15625	0.4330125702369627	2	1
b27	b27.a1	b27.a1.a2	tr|B0YJC4|B0YJC4_HUMAN Vimentin OS=Homo sapiens GN=VIM PE=2 SV=1	-15.525798797607422	13	49.5	5		5		30	0.16666666666666666	0.46779926762206947	2	1
b28	b28.a1	b28.a1.a1	sp|Q16531|DDB1_HUMAN DNA damage-binding protein 1 OS=Homo sapiens GN=DDB1 PE=1 SV=1	-7.550157070159912	6	126.80000305175781	5		5		50	0.1	0.2589254117941673	1	1
b29	b29.a1	b29.a1.a1	sp|Q7L014|DDX46_HUMAN Probable ATP-dependent RNA helicase DDX46 OS=Homo sapiens GN=DDX46 PE=1 SV=2	-16.114486694335938	5	117.19999694824219	5		5		43	0.11627906976744186	0.307010479609368	1	1
b30	b30.a1	b30.a1.a1	sp|P18887|XRCC1_HUMAN DNA repair protein XRCC1 OS=Homo sapiens GN=XRCC1 PE=1 SV=2	-11.609594345092773	7	69.30000305175781	4		4		21	0.19047619047619047	0.5505157798326246	2	1
b30	b30.a1	b30.a1.a2	tr|F5H8D7|F5H8D7_HUMAN DNA repair protein XRCC1 OS=Homo sapiens GN=XRCC1 PE=2 SV=1	-11.609594345092773	7	65.80000305175781	4		4		20	0.2	0.5848931924611136	2	1
b31	b31.a1	b31.a1.a1	sp|P35659|DEK_HUMAN Protein DEK OS=Homo sapiens GN=DEK PE=1 SV=1	-12.050981521606445	11	42.599998474121094	4		4		17	0.23529411764705882	0.7190722018585745	1	1
b32	b32.a1	b32.a1.a1	sp|Q9ULV4-2|COR1C_HUMAN Isoform 2 of Coronin-1C OS=Homo sapiens GN=CORO1C	-19.52004623413086	12	53.900001525878906	4		4		15	0.26666666666666666	0.8478497974222909	4	1
b32	b32.a1	b32.a1.a2	sp|Q9ULV4-3|COR1C_HUMAN Isoform 3 of Coronin-1C OS=Homo sapiens GN=CORO1C	-19.52004623413086	10	58.79999923706055	4		4		19	0.21052631578947367	0.6237767391887217	4	1
b32	b32.a1	b32.a1.a3	sp|Q9ULV4|COR1C_HUMAN Coronin-1C OS=Homo sapiens GN=CORO1C PE=1 SV=1	-19.52004623413086	12	53.099998474121094	4		4		15	0.26666666666666666	0.8478497974222909	4	1
b32	b32.a1	b32.a1.a4	tr|B4E3S0|B4E3S0_HUMAN Coronin OS=Homo sapiens GN=CORO1C PE=2 SV=1	-19.52004623413086	15	41.5	4		4		11	0.36363636363636365	1.3101297000831598	4	1
b33	b33.a1	b33.a1.a1	sp|Q08211|DHX9_HUMAN ATP-dependent RNA helicase A OS=Homo sapiens GN=DHX9 PE=1 SV=4	-10.950085639953613	3	140.6999969482422	4		4		49	0.08163265306122448	0.20679264063932856	1	1
b34	b34.a1	b34.a1.a1	sp|Q08945|SSRP1_HUMAN FACT complex subunit SSRP1 OS=Homo sapiens GN=SSRP1 PE=1 SV=1	-10.477849006652832	6	80.9000015258789	4		4		24	0.16666666666666666	0.46779926762206947	1	1
b35	b35.a1	b35.a1.a1	sp|Q9UHX1-2|PUF60_HUMAN Isoform 2 of Poly(U)-binding-splicing factor PUF60 OS=Homo sapiens GN=PUF60	-9.500725746154785	10	58.0	4		3		23	0.17391304347826086	0.4924955450518296	6	1
b35	b35.a1	b35.a1.a2	sp|Q9UHX1-3|PUF60_HUMAN Isoform 3 of Poly(U)-binding-splicing factor PUF60 OS=Homo sapiens GN=PUF60	-9.500725746154785	11	55.599998474121094	4		3		21	0.19047619047619047	0.5505157798326246	6	1
b35	b35.a1	b35.a1.a3	sp|Q9UHX1-4|PUF60_HUMAN Isoform 4 of Poly(U)-binding-splicing factor PUF60 OS=Homo sapiens GN=PUF60	-9.500725746154785	11	53.900001525878906	4		3		22	0.18181818181818182	0.5199110829529336	6	1
b35	b35.a1	b35.a1.a4	sp|Q9UHX1-5|PUF60_HUMAN Isoform 5 of Poly(U)-binding-splicing factor PUF60 OS=Homo sapiens GN=PUF60	-9.500725746154785	10	57.0	4		3		22	0.18181818181818182	0.5199110829529336	6	1
b35	b35.a1	b35.a1.a5	sp|Q9UHX1-6|PUF60_HUMAN Isoform 6 of Poly(U)-binding-splicing factor PUF60 OS=Homo sapiens GN=PUF60	-9.500725746154785	11	55.29999923706055	4		3		23	0.17391304347826086	0.4924955450518296	6	1
b35	b35.a1	b35.a1.a6	sp|Q9UHX1|PUF60_HUMAN Poly(U)-binding-splicing factor PUF60 OS=Homo sapiens GN=PUF60 PE=1 SV=1	-9.500725746154785	10	59.70000076293945	4		3		22	0.18181818181818182	0.5199110829529336	6	1
b36	b36.a1	b36.a1.a1	sp|P85037|FOXK1_HUMAN Forkhead box protein K1 OS=Homo sapiens GN=FOXK1 PE=1 SV=1	-13.391196250915527	5	75.30000305175781	3		3		29	0.10344827586206896	0.26896100316792215	1	1
b37	b37.a1	b37.a1.a1	sp|P46063|RECQ1_HUMAN ATP-dependent DNA helicase Q1 OS=Homo sapiens GN=RECQL PE=1 SV=3	-18.56591033935547	5	73.30000305175781	3		3		32	0.09375	0.24093776075171958	1	1
b38	b38.a1	b38.a1.a1	sp|Q9BXP5-2|SRRT_HUMAN Isoform 2 of Serrate RNA effector molecule homolog OS=Homo sapiens GN=SRRT	-9.794254302978516	3	100.0999984741211	3		3		37	0.08108108108108109	0.20526093687084246	5	1
b38	b38.a1	b38.a1.a2	sp|Q9BXP5-3|SRRT_HUMAN Isoform 3 of Serrate RNA effector molecule homolog OS=Homo sapiens GN=SRRT	-9.794254302978516	3	100.4000015258789	3		3		36	0.08333333333333333	0.21152765862858836	5	1
b38	b38.a1	b38.a1.a3	sp|Q9BXP5-4|SRRT_HUMAN Isoform 4 of Serrate RNA effector molecule homolog OS=Homo sapiens GN=SRRT	-9.794254302978516	3	100.0	3		3		36	0.08333333333333333	0.21152765862858836	5	1
b38	b38.a1	b38.a1.a4	sp|Q9BXP5-5|SRRT_HUMAN Isoform 5 of Serrate RNA effector molecule homolog OS=Homo sapiens GN=SRRT	-9.794254302978516	3	96.0	3		3		34	0.08823529411764706	0.2252798573828647	5	1
b38	b38.a1	b38.a1.a5	sp|Q9BXP5|SRRT_HUMAN Serrate RNA effector molecule homolog OS=Homo sapiens GN=SRRT PE=1 SV=1	-9.794254302978516	3	100.5	3		3		37	0.08108108108108109	0.20526093687084246	5	1
b39	b39.a1	b39.a1.a1	sp|P16401|H15_HUMAN Histone H1.5 OS=Homo sapiens GN=HIST1H1B PE=1 SV=3	-11.53344440460205	17	22.5	3		3		4	0.75	4.623413251903491	1	1
b40	b40.a1	b40.a1.a1	sp|P10412|H14_HUMAN Histone H1.4 OS=Homo sapiens GN=HIST1H1E PE=1 SV=2	-12.479071617126465	14	21.799999237060547	3		3		4	0.75	4.623413251903491	3	1
b40	b40.a1	b40.a1.a2	sp|P16402|H13_HUMAN Histone H1.3 OS=Homo sapiens GN=HIST1H1D PE=1 SV=2	-12.479071617126465	14	22.299999237060547	3		3		4	0.75	4.623413251903491	3	1
b40	b40.a1	b40.a1.a3	sp|P16403|H12_HUMAN Histone H1.2 OS=Homo sapiens GN=HIST1H1C PE=1 SV=2	-12.479071617126465	14	21.299999237060547	3		3		4	0.75	4.623413251903491	3	1
b41	b41.a1	b41.a1.a1	sp|P19338|NUCL_HUMAN Nucleolin OS=Homo sapiens GN=NCL PE=1 SV=3	-5.540607452392578	4	76.5	3		3		21	0.14285714285714285	0.3894954943731377	1	1
b42	b42.a1	b42.a1.a1	sp|P62805|H4_HUMAN Histone H4 OS=Homo sapiens GN=HIST1H4A PE=1 SV=2	-13.212992668151855	30	11.300000190734863	3		3		5	0.6	2.9810717055349722	1	1
b43	b43.a1	b43.a1.a1	sp|Q15554-3|TERF2_HUMAN Isoform 3 of Telomeric repeat-binding factor 2 OS=Homo sapiens GN=TERF2	-11.107688903808594	8	59.5	3		3		24	0.125	0.33352143216332397	3	1
b43	b43.a1	b43.a1.a2	sp|Q15554|TERF2_HUMAN Telomeric repeat-binding factor 2 OS=Homo sapiens GN=TERF2 PE=1 SV=2	-11.107688903808594	8	55.400001525878906	3		3		22	0.13636363636363635	0.3688745095370809	3	1
b43	b43.a1	b43.a1.a3	tr|H3BR06|H3BR06_HUMAN Telomeric repeat-binding factor 2 (Fragment) OS=Homo sapiens GN=TERF2 PE=2 SV=1	-11.107688903808594	15	31.399999618530273	3		3		13	0.23076923076923078	0.7012542798525889	3	1
b44	b44.a1	b44.a1.a1	sp|P08651-2|NFIC_HUMAN Isoform 1 of Nuclear factor 1 C-type OS=Homo sapiens GN=NFIC	-7.461174964904785	7	54.599998474121094	3		3		20	0.15	0.4125375446227544	6	1
b44	b44.a1	b44.a1.a2	sp|P08651-3|NFIC_HUMAN Isoform 2 of Nuclear factor 1 C-type OS=Homo sapiens GN=NFIC	-7.461174964904785	8	47.79999923706055	3		3		18	0.16666666666666666	0.46779926762206947	6	1
b44	b44.a1	b44.a1.a3	sp|P08651-4|NFIC_HUMAN Isoform 3 of Nuclear factor 1 C-type OS=Homo sapiens GN=NFIC	-7.461174964904785	9	45.29999923706055	3		3		16	0.1875	0.5399265260594921	6	1
b44	b44.a1	b44.a1.a4	sp|P08651-5|NFIC_HUMAN Isoform 5 of Nuclear factor 1 C-type OS=Homo sapiens GN=NFIC	-7.461174964904785	8	47.5	3		3		16	0.1875	0.5399265260594921	6	1
b44	b44.a1	b44.a1.a5	sp|P08651-6|NFIC_HUMAN Isoform 6 of Nuclear factor 1 C-type OS=Homo sapiens GN=NFIC	-7.461174964904785	8	48.79999923706055	3		3		17	0.17647058823529413	0.5013107289081733	6	1
b44	b44.a1	b44.a1.a6	sp|P08651|NFIC_HUMAN Nuclear factor 1 C-type OS=Homo sapiens GN=NFIC PE=1 SV=2	-7.461174964904785	7	55.5	3		3		19	0.15789473684210525	0.43844988828766285	6	1
b45	b45.a1	b45.a1.a1	sp|Q9Y2K7-2|KDM2A_HUMAN Isoform 2 of Lysine-specific demethylase 2A OS=Homo sapiens GN=KDM2A	-8.369978904724121	3	96.69999694824219	3		3		36	0.08333333333333333	0.21152765862858836	4	1
b45	b45.a1	b45.a1.a2	sp|Q9Y2K7-4|KDM2A_HUMAN Isoform 4 of Lysine-specific demethylase 2A OS=Homo sapiens GN=KDM2A	-8.369978904724121	5	69.80000305175781	3		3		24	0.125	0.33352143216332397	4	1
b45	b45.a1	b45.a1.a3	sp|Q9Y2K7-5|KDM2A_HUMAN Isoform 5 of Lysine-specific demethylase 2A OS=Homo sapiens GN=KDM2A	-8.369978904724121	4	81.5	3		3		28	0.10714285714285714	0.2798022139979537	4	1
b45	b45.a1	b45.a1.a4	sp|Q9Y2K7|KDM2A_HUMAN Lysine-specific demethylase 2A OS=Homo sapiens GN=KDM2A PE=1 SV=3	-8.369978904724121	2	132.60000610351562	3		3		51	0.058823529411764705	0.14504756993828183	4	1
b46	b46.a1	b46.a1.a1	sp|P05387|RLA2_HUMAN 60S acidic ribosomal protein P2 OS=Homo sapiens GN=RPLP2 PE=1 SV=1	-10.32422161102295	50	11.600000381469727	3		3		5	0.6	2.9810717055349722	1	1
b47	b47.a1	b47.a1.a1	sp|Q8NC51-2|PAIRB_HUMAN Isoform 2 of Plasminogen activator inhibitor 1 RNA-binding protein OS=Homo sapiens GN=SERBP1	-4.879426002502441	6	44.099998474121094	2		2		16	0.125	0.33352143216332397	4	1
b47	b47.a1	b47.a1.a2	sp|Q8NC51-3|PAIRB_HUMAN Isoform 3 of Plasminogen activator inhibitor 1 RNA-binding protein OS=Homo sapiens GN=SERBP1	-4.879426002502441	6	43.0	2		2		16	0.125	0.33352143216332397	4	1
b47	b47.a1	b47.a1.a3	sp|Q8NC51-4|PAIRB_HUMAN Isoform 4 of Plasminogen activator inhibitor 1 RNA-binding protein OS=Homo sapiens GN=SERBP1	-4.879426002502441	6	42.29999923706055	2		2		15	0.13333333333333333	0.35935639087852556	4	1
b47	b47.a1	b47.a1.a4	sp|Q8NC51|PAIRB_HUMAN Plasminogen activator inhibitor 1 RNA-binding protein OS=Homo sapiens GN=SERBP1 PE=1 SV=2	-4.879426002502441	6	44.79999923706055	2		2		17	0.11764705882352941	0.31113393742156426	4	1
b48	b48.a1	b48.a1.a1	sp|P60709|ACTB_HUMAN Actin, cytoplasmic 1 OS=Homo sapiens GN=ACTB PE=1 SV=1	-5.875495910644531	5	41.599998474121094	2		2		15	0.13333333333333333	0.35935639087852556	25	1
b48	b48.a1	b48.a1.a2	sp|P62736|ACTA_HUMAN Actin, aortic smooth muscle OS=Homo sapiens GN=ACTA2 PE=1 SV=1	-5.875495910644531	5	41.900001525878906	2		2		15	0.13333333333333333	0.35935639087852556	25	1
b48	b48.a1	b48.a1.a3	sp|P63261|ACTG_HUMAN Actin, cytoplasmic 2 OS=Homo sapiens GN=ACTG1 PE=1 SV=1	-5.875495910644531	5	41.70000076293945	2		2		15	0.13333333333333333	0.35935639087852556	25	1
b48	b48.a1	b48.a1.a4	sp|P63267|ACTH_HUMAN Actin, gamma-enteric smooth muscle OS=Homo sapiens GN=ACTG2 PE=1 SV=1	-5.875495910644531	5	41.79999923706055	2		2		15	0.13333333333333333	0.35935639087852556	25	1
b48	b48.a1	b48.a1.a5	sp|P68032|ACTC_HUMAN Actin, alpha cardiac muscle 1 OS=Homo sapiens GN=ACTC1 PE=1 SV=1	-5.875495910644531	5	41.900001525878906	2		2		15	0.13333333333333333	0.35935639087852556	25	1
b48	b48.a1	b48.a1.a6	sp|P68133|ACTS_HUMAN Actin, alpha skeletal muscle OS=Homo sapiens GN=ACTA1 PE=1 SV=1	-5.875495910644531	5	41.900001525878906	2		2		15	0.13333333333333333	0.35935639087852556	25	1
b48	b48.a1	b48.a1.a7	tr|A6NL76|A6NL76_HUMAN Actin, alpha skeletal muscle OS=Homo sapiens GN=ACTA1 PE=2 SV=2	-5.875495910644531	7	32.20000076293945	2		2		13	0.15384615384615385	0.4251026703029981	25	1
b48	b48.a1	b48.a1.a8	tr|B8ZZJ2|B8ZZJ2_HUMAN Actin, gamma-enteric smooth muscle OS=Homo sapiens GN=ACTG2 PE=2 SV=1	-5.875495910644531	17	12.899999618530273	2		2		6	0.3333333333333333	1.1544346900318838	25	1
b48	b48.a1	b48.a1.a9	tr|C9JFL5|C9JFL5_HUMAN Actin, gamma-enteric smooth muscle (Fragment) OS=Homo sapiens GN=ACTG2 PE=2 SV=1	-5.875495910644531	14	16.200000762939453	2		2		10	0.2	0.5848931924611136	25	1
b48	b48.a1	b48.a1.b10	tr|C9JTX5|C9JTX5_HUMAN Actin, cytoplasmic 2 (Fragment) OS=Homo sapiens GN=ACTB PE=2 SV=1	-5.875495910644531	25	8.5	2		2		6	0.3333333333333333	1.1544346900318838	25	1
b48	b48.a1	b48.a1.b11	tr|C9JUM1|C9JUM1_HUMAN Actin, cytoplasmic 2 (Fragment) OS=Homo sapiens GN=ACTB PE=2 SV=1	-5.875495910644531	21	10.899999618530273	2		2		7	0.2857142857142857	0.9306977288832501	25	1
b48	b48.a1	b48.a1.b12	tr|C9JZR7|C9JZR7_HUMAN Actin, cytoplasmic 2 (Fragment) OS=Homo sapiens GN=ACTB PE=2 SV=1	-5.875495910644531	20	11.300000190734863	2		2		8	0.25	0.7782794100389228	25	1
b48	b48.a1	b48.a1.b13	tr|E7EVS6|E7EVS6_HUMAN Actin, cytoplasmic 2 (Fragment) OS=Homo sapiens GN=ACTB PE=2 SV=1	-5.875495910644531	12	17.899999618530273	2		2		9	0.2222222222222222	0.6681005372000588	25	1
b48	b48.a1	b48.a1.b14	tr|F6QUT6|F6QUT6_HUMAN Actin, aortic smooth muscle (Fragment) OS=Homo sapiens GN=ACTA2 PE=2 SV=1	-5.875495910644531	13	16.700000762939453	2		2		8	0.25	0.7782794100389228	25	1
b48	b48.a1	b48.a1.b15	tr|F6UVQ4|F6UVQ4_HUMAN Actin, aortic smooth muscle (Fragment) OS=Homo sapiens GN=ACTA2 PE=2 SV=1	-5.875495910644531	13	16.700000762939453	2		2		8	0.25	0.7782794100389228	25	1
b48	b48.a1	b48.a1.b16	tr|F8WB63|F8WB63_HUMAN Actin, gamma-enteric smooth muscle OS=Homo sapiens GN=ACTG2 PE=2 SV=1	-5.875495910644531	19	11.300000190734863	2		2		7	0.2857142857142857	0.9306977288832501	25	1
b48	b48.a1	b48.a1.b17	tr|G5E9R0|G5E9R0_HUMAN Actin, cytoplasmic 2 OS=Homo sapiens GN=ACTB PE=2 SV=1	-5.875495910644531	16	13.800000190734863	2		2		8	0.25	0.7782794100389228	25	1
b48	b48.a1	b48.a1.b18	tr|I3L1U9|I3L1U9_HUMAN Actin, cytoplasmic 2, N-terminally processed (Fragment) OS=Homo sapiens GN=ACTG1 PE=2 SV=1	-5.875495910644531	9	23.799999237060547	2		2		10	0.2	0.5848931924611136	25	1
b48	b48.a1	b48.a1.b19	tr|I3L3I0|I3L3I0_HUMAN Actin, cytoplasmic 2, N-terminally processed (Fragment) OS=Homo sapiens GN=ACTG1 PE=2 SV=1	-5.875495910644531	9	23.799999237060547	2		2		10	0.2	0.5848931924611136	25	1
b48	b48.a1	b48.a1.b20	tr|I3L3R2|I3L3R2_HUMAN Actin, cytoplasmic 2, N-terminally processed (Fragment) OS=Homo sapiens GN=ACTG1 PE=2 SV=1	-5.875495910644531	12	17.899999618530273	2		2		9	0.2222222222222222	0.6681005372000588	25	1
b48	b48.a1	b48.a1.b21	tr|I3L4N8|I3L4N8_HUMAN Actin, cytoplasmic 2, N-terminally processed (Fragment) OS=Homo sapiens GN=ACTG1 PE=2 SV=1	-5.875495910644531	8	26.799999237060547	2		2		11	0.18181818181818182	0.5199110829529336	25	1
b48	b48.a1	b48.a1.b22	tr|J3KT65|J3KT65_HUMAN Actin, cytoplasmic 2, N-terminally processed OS=Homo sapiens GN=ACTG1 PE=3 SV=1	-5.875495910644531	10	21.700000762939453	2		2		12	0.16666666666666666	0.46779926762206947	25	1
b48	b48.a1	b48.a1.b23	tr|K7EM38|K7EM38_HUMAN Actin, cytoplasmic 2, N-terminally processed (Fragment) OS=Homo sapiens GN=ACTG1 PE=3 SV=1	-5.875495910644531	15	14.399999618530273	2		2		10	0.2	0.5848931924611136	25	1
b48	b48.a1	b48.a1.b24	tr|Q5T8M7|Q5T8M7_HUMAN Actin, alpha skeletal muscle OS=Homo sapiens GN=ACTA1 PE=2 SV=1	-5.875495910644531	6	37.70000076293945	2		2		13	0.15384615384615385	0.4251026703029981	25	1
b48	b48.a1	b48.a1.b25	tr|Q5T8M8|Q5T8M8_HUMAN Actin, alpha skeletal muscle OS=Homo sapiens GN=ACTA1 PE=2 SV=1	-5.875495910644531	7	31.899999618530273	2		2		13	0.15384615384615385	0.4251026703029981	25	1
b49	b49.a1	b49.a1.a1	sp|P13010|XRCC5_HUMAN X-ray repair cross-complementing protein 5 OS=Homo sapiens GN=XRCC5 PE=1 SV=3	-8.724227905273438	3	82.5	2		2		27	0.07407407407407407	0.18597101233766966	1	1
b50	b50.a1	b50.a1.a1	sp|P16220-2|CREB1_HUMAN Isoform CREB-B of Cyclic AMP-responsive element-binding protein 1 OS=Homo sapiens GN=CREB1	-4.836540222167969	7	35.0	2		2		3	0.6666666666666666	3.6415888336127784	3	1
b50	b50.a1	b50.a1.a2	sp|P16220-3|CREB1_HUMAN Isoform 3 of Cyclic AMP-responsive element-binding protein 1 OS=Homo sapiens GN=CREB1	-4.836540222167969	9	25.299999237060547	2		2		4	0.5	2.1622776601683795	3	1
b50	b50.a1	b50.a1.a3	sp|P16220|CREB1_HUMAN Cyclic AMP-responsive element-binding protein 1 OS=Homo sapiens GN=CREB1 PE=1 SV=2	-4.836540222167969	6	36.599998474121094	2		2		3	0.6666666666666666	3.6415888336127784	3	1
b51	b51.a1	b51.a1.a1	sp|P35269|T2FA_HUMAN General transcription factor IIF subunit 1 OS=Homo sapiens GN=GTF2F1 PE=1 SV=2	-7.458420753479004	6	58.099998474121094	2		2		16	0.125	0.33352143216332397	1	1
b52	b52.a1	b52.a1.a1	sp|Q92466|DDB2_HUMAN DNA damage-binding protein 2 OS=Homo sapiens GN=DDB2 PE=1 SV=1	-6.093664646148682	4	47.70000076293945	2		2		17	0.11764705882352941	0.31113393742156426	1	1
b53	b53.a1	b53.a1.a1	sp|Q96T60|PNKP_HUMAN Bifunctional polynucleotide phosphatase/kinase OS=Homo sapiens GN=PNKP PE=1 SV=1	-9.59482479095459	4	56.900001525878906	2		2		27	0.07407407407407407	0.18597101233766966	3	1
b53	b53.a1	b53.a1.a2	tr|M0QYH2|M0QYH2_HUMAN Bifunctional polynucleotide phosphatase/kinase OS=Homo sapiens GN=PNKP PE=4 SV=1	-9.59482479095459	5	53.5	2		2		25	0.08	0.20226443461741295	3	1
b53	b53.a1	b53.a1.a3	tr|M0R3C8|M0R3C8_HUMAN Bifunctional polynucleotide phosphatase/kinase OS=Homo sapiens GN=PNKP PE=4 SV=1	-9.59482479095459	5	49.20000076293945	2		2		24	0.08333333333333333	0.21152765862858836	3	1
b54	b54.a1	b54.a1.a1	sp|Q5SSJ5|HP1B3_HUMAN Heterochromatin protein 1-binding protein 3 OS=Homo sapiens GN=HP1BP3 PE=1 SV=1	-5.352616786956787	4	61.099998474121094	2		2		22	0.09090909090909091	0.23284673944206613	1	1
b55	b55.a1	b55.a1.a1	sp|P05386|RLA1_HUMAN 60S acidic ribosomal protein P1 OS=Homo sapiens GN=RPLP1 PE=1 SV=1	-9.305395126342773	32	11.399999618530273	2		2		2	1.0	9.0	1	1
b56	b56.a1	b56.a1.a1	sp|P29372-2|3MG_HUMAN Isoform 2 of DNA-3-methyladenine glycosylase OS=Homo sapiens GN=MPG	-7.76751184463501	10	32.099998474121094	2		2		14	0.14285714285714285	0.3894954943731377	5	1
b56	b56.a1	b56.a1.a2	sp|P29372-4|3MG_HUMAN Isoform 3 of DNA-3-methyladenine glycosylase OS=Homo sapiens GN=MPG	-7.76751184463501	10	32.099998474121094	2		2		14	0.14285714285714285	0.3894954943731377	5	1
b56	b56.a1	b56.a1.a3	sp|P29372-5|3MG_HUMAN Isoform 4 of DNA-3-methyladenine glycosylase OS=Homo sapiens GN=MPG	-7.76751184463501	10	30.700000762939453	2		2		14	0.14285714285714285	0.3894954943731377	5	1
b56	b56.a1	b56.a1.a4	sp|P29372|3MG_HUMAN DNA-3-methyladenine glycosylase OS=Homo sapiens GN=MPG PE=1 SV=3	-7.76751184463501	10	32.79999923706055	2		2		15	0.13333333333333333	0.35935639087852556	5	1
b56	b56.a1	b56.a1.a5	tr|A2IDA3|A2IDA3_HUMAN DNA-3-methyladenine glycosylase (Fragment) OS=Homo sapiens GN=MPG PE=2 SV=1	-7.76751184463501	11	27.200000762939453	2		2		11	0.18181818181818182	0.5199110829529336	5	1
b57	b57.a1	b57.a1.a1	sp|P35244|RFA3_HUMAN Replication protein A 14 kDa subunit OS=Homo sapiens GN=RPA3 PE=1 SV=1	-4.563837051391602	22	13.5	2		2		7	0.2857142857142857	0.9306977288832501	2	1
b57	b57.a1	b57.a1.a2	tr|B5MC59|B5MC59_HUMAN Replication protein A 14 kDa subunit OS=Homo sapiens GN=RPA3 PE=2 SV=1	-4.563837051391602	32	9.100000381469727	2		2		5	0.4	1.5118864315095801	2	1
b58	b58.a1	b58.a1.a1	sp|Q06330-2|SUH_HUMAN Isoform APCR-1 of Recombining binding protein suppressor of hairless OS=Homo sapiens GN=RBPJ	-11.083545684814453	6	47.099998474121094	2		2		15	0.13333333333333333	0.35935639087852556	7	1
b58	b58.a1	b58.a1.a2	sp|Q06330-3|SUH_HUMAN Isoform APCR-3 of Recombining binding protein suppressor of hairless OS=Homo sapiens GN=RBPJ	-11.083545684814453	6	45.5	2		2		15	0.13333333333333333	0.35935639087852556	7	1
b58	b58.a1	b58.a1.a3	sp|Q06330-4|SUH_HUMAN Isoform 4 of Recombining binding protein suppressor of hairless OS=Homo sapiens GN=RBPJ	-11.083545684814453	5	54.0	2		2		17	0.11764705882352941	0.31113393742156426	7	1
b58	b58.a1	b58.a1.a4	sp|Q06330-5|SUH_HUMAN Isoform 5 of Recombining binding protein suppressor of hairless OS=Homo sapiens GN=RBPJ	-11.083545684814453	6	51.79999923706055	2		2		17	0.11764705882352941	0.31113393742156426	7	1
b58	b58.a1	b58.a1.a5	sp|Q06330-6|SUH_HUMAN Isoform 6 of Recombining binding protein suppressor of hairless OS=Homo sapiens GN=RBPJ	-11.083545684814453	5	54.29999923706055	2		2		17	0.11764705882352941	0.31113393742156426	7	1
b58	b58.a1	b58.a1.a6	sp|Q06330-7|SUH_HUMAN Isoform 7 of Recombining binding protein suppressor of hairless OS=Homo sapiens GN=RBPJ	-11.083545684814453	5	54.20000076293945	2		2		17	0.11764705882352941	0.31113393742156426	7	1
b58	b58.a1	b58.a1.a7	sp|Q06330|SUH_HUMAN Recombining binding protein suppressor of hairless OS=Homo sapiens GN=RBPJ PE=1 SV=3	-11.083545684814453	5	55.5	2		2		18	0.1111111111111111	0.2915496650148839	7	1
b59	b59.a1	b59.a1.a1	sp|Q12800-2|TFCP2_HUMAN Isoform 2 of Alpha-globin transcription factor CP2 OS=Homo sapiens GN=TFCP2	-5.568635940551758	6	51.20000076293945	2		2		14	0.14285714285714285	0.3894954943731377	5	1
b59	b59.a1	b59.a1.a2	sp|Q12800-3|TFCP2_HUMAN Isoform 3 of Alpha-globin transcription factor CP2 OS=Homo sapiens GN=TFCP2	-5.568635940551758	6	51.29999923706055	2		2		14	0.14285714285714285	0.3894954943731377	5	1
b59	b59.a1	b59.a1.a3	sp|Q12800-4|TFCP2_HUMAN Isoform 4 of Alpha-globin transcription factor CP2 OS=Homo sapiens GN=TFCP2	-5.568635940551758	5	57.099998474121094	2		2		16	0.125	0.33352143216332397	5	1
b59	b59.a1	b59.a1.a4	sp|Q12800|TFCP2_HUMAN Alpha-globin transcription factor CP2 OS=Homo sapiens GN=TFCP2 PE=1 SV=2	-5.568635940551758	5	57.099998474121094	2		2		16	0.125	0.33352143216332397	5	1
b59	b59.a1	b59.a1.a5	tr|F8VWL0|F8VWL0_HUMAN Alpha-globin transcription factor CP2 (Fragment) OS=Homo sapiens GN=TFCP2 PE=2 SV=1	-5.568635940551758	7	43.79999923706055	2		2		13	0.15384615384615385	0.4251026703029981	5	1

## Sheet: peptides
MS Sample :	DaPR130924_VB116_O1941.m
Group ID	Peptide ID	SequenceLI	Modifs	Charge	MH+ theo	Number of subgroups	Subgroup ids	Number of spectra
a1	pepa1a1	AEPVEVVAPR		2	1066.589599609375	1	a1.a1	2
a1	pepa1a2	AMVEYEIDIQK	M2:+15.99491	2	1354.65625	1	a1.a1	2
a1	pepa1a3	AQNDIIWNIK		2	1214.6531982421875	1	a1.a1	1
a1	pepa1a4	AQNDIIWNIKDEIK		2	1699.90185546875	1	a1.a1	1
a1	pepa1a5	ASADKPISNMK	M10:+15.99491	2	1177.588623046875	1	a1.a1	1
a1	pepa1a6	AVSQGSSDSQIIDISNR		2	1776.8726806640625	1	a1.a1	1
a1	pepa1a7	AYDIEVIDIFK		2	1325.69921875	1	a1.a1	1
a1	pepa1a8	DAIEHFMK		2	990.4718017578125	1	a1.a1	1
a1	pepa1a9	DIEVIDIFK		2	1091.5987548828125	1	a1.a1	1
a1	pepa1b10	DPIDVNYEK		2	1092.521240234375	1	a1.a1	1
a1	pepa1b11	DSEEAEIIR		2	1061.5113525390625	1	a1.a1	3
a1	pepa1b12	DVEVDGFSEIR		2	1265.6011962890625	1	a1.a1	1
a1	pepa1b13	EEIGFRPEYSASQIK	E1:-18.01056	2	1735.8653564453125	1	a1.a1	1
a1	pepa1b14	EEIGFRPEYSASQIK		2	1753.8759765625	1	a1.a1	2
a1	pepa1b15	EIIIFNKQQVPSGESAIIDR		3	2257.218994140625	1	a1.a1	1
a1	pepa1b16	FAGIISQGIR		2	1061.610595703125	1	a1.a1	1
a1	pepa1b17	FIQDVSASTK		2	1095.5684814453125	1	a1.a1	1
a1	pepa1b18	FYPIEIDYGQDEEAVK		2	1915.8963623046875	1	a1.a1	2
a1	pepa1b19	FYTIIPHDFGMK		2	1468.7298583984375	1	a1.a1	1
a1	pepa1b20	FYTIIPHDFGMK	M11:+15.99491	2	1484.7247314453125	1	a1.a1	1
a1	pepa1b21	GDEVDGVDEVAK		2	1232.564453125	1	a1.a1	2
a1	pepa1b22	GFSIIATEDKEAIK		2	1521.8162841796875	1	a1.a1	1
a1	pepa1b23	GFSIIATEDKEAIKK		2	1649.9112548828125	1	a1.a1	1
a1	pepa1b24	GGAAVDPDSGIEHSAH		2	1519.6776123046875	1	a1.a1	2
a1	pepa1b25	GGAAVDPDSGIEHSAHVIEK		2	1988.9676513671875	1	a1.a1	2
a1	pepa1b26	GGSDDSSKDPIDVNYEK		2	1825.80908203125	1	a1.a1	3
a1	pepa1b27	GIYFADMVSK		2	1130.5555419921875	1	a1.a1	1
a1	pepa1b28	GIYFADMVSK	M7:+15.99491	2	1146.5504150390625	1	a1.a1	1
a1	pepa1b29	GQDGIGSKAEK		2	1089.553955078125	1	a1.a1	1
a1	pepa1b30	HPDVEVDGFSEIR		3	1499.712890625	1	a1.a1	2
a1	pepa1b31	IAHIISPWGAEVK		3	1420.7950439453125	1	a1.a1	1
a1	pepa1b32	IAPPEAPVTGY		2	1114.5782470703125	1	a1.a1	1
a1	pepa1b33	IAPPEAPVTGYMF		2	1392.687255859375	1	a1.a1	1
a1	pepa1b34	IAPPEAPVTGYMFGK		3	1577.8037109375	1	a1.a1	1
a1	pepa1b35	IEQMPSKEDAIEHFMK		2	1932.9197998046875	1	a1.a1	1
a1	pepa1b36	IEQMPSKEDAIEHFMK	M4:+15.99491	3	1948.9146728515625	1	a1.a1	2
a1	pepa1b37	IEQMPSKEDAIEHFMK	M4:+15.99491 - M15:+15.99491	3	1964.9095458984375	1	a1.a1	1
a1	pepa1b38	IFPPETSASVAATPPPSTASAPAAVNSSASADKPISNMK		3	3767.880126953125	1	a1.a1	1
a1	pepa1b39	IPKPVQDIIK		2	1150.7198486328125	1	a1.a1	1
a1	pepa1b40	KAMVEYEIDIQK		2	1466.75634765625	1	a1.a1	2
a1	pepa1b41	KAMVEYEIDIQK	M3:+15.99491	3	1482.7513427734375	1	a1.a1	1
a1	pepa1b42	KFYPIEIDYGQDEEAVK		2	2043.991455078125	1	a1.a1	2
a1	pepa1b43	KFYPIEIDYGQDEEAVKK		3	2172.08642578125	1	a1.a1	1
a1	pepa1b44	KGDEVDGVDEVAK		2	1360.6595458984375	1	a1.a1	3
a1	pepa1b45	KGFSIIATEDK		2	1208.652587890625	1	a1.a1	1
a1	pepa1b46	KMVDPEKPQIGMIDR	M2:+15.99491	2	1772.90380859375	1	a1.a1	1
a1	pepa1b47	KPPIINNAD		2	981.5368041992188	1	a1.a1	1
a1	pepa1b48	KPPIINNADSVQAK		2	1494.827880859375	1	a1.a1	2
a1	pepa1b49	MAIMVQSPMFDGK		2	1454.6844482421875	1	a1.a1	1
a1	pepa1b50	MAIMVQSPMFDGK	M9:+15.99491	2	1470.679443359375	1	a1.a1	1
a1	pepa1b51	MAIMVQSPMFDGK	M4:+15.99491 - M9:+15.99491	2	1486.67431640625	1	a1.a1	2
a1	pepa1b52	MAIMVQSPMFDGK	M1:+15.99491 - M4:+15.99491 - M9:+15.99491	2	1502.669189453125	1	a1.a1	2
a1	pepa1b53	MIFDVESMK	M1:+15.99491	2	1115.5115966796875	1	a1.a1	2
a1	pepa1b54	MIFDVESMK	M1:+15.99491 - M8:+15.99491	2	1131.5064697265625	1	a1.a1	1
a1	pepa1b55	MIFDVESMKK	M8:+15.99491	2	1243.6064453125	1	a1.a1	1
a1	pepa1b56	MIFDVESMKK	M1:+15.99491 - M8:+15.99491	2	1259.6014404296875	1	a1.a1	1
a1	pepa1b57	MVDPEKPQIGMIDR		2	1628.8138427734375	1	a1.a1	1
a1	pepa1b58	MVDPEKPQIGMIDR	M11:+15.99491	2	1644.808837890625	1	a1.a1	2
a1	pepa1b59	MVDPEKPQIGMIDR	M1:+15.99491 - M11:+15.99491	2	1660.8037109375	1	a1.a1	1
a1	pepa1b60	NAYDIEVIDIFK		2	1439.7420654296875	1	a1.a1	1
a1	pepa1b61	NREEIGFRPEYSASQIK		2	2024.02001953125	1	a1.a1	1
a1	pepa1b62	NTHATTHNAYDIEVIDIFK		3	2202.0830078125	1	a1.a1	3
a1	pepa1b63	PEYSASQIK		2	1022.5156860351562	1	a1.a1	1
a1	pepa1b64	PIDVNYEK		2	977.4943237304688	1	a1.a1	1
a1	pepa1b65	PPEAPVTGYMFGK		2	1393.6824951171875	1	a1.a1	1
a1	pepa1b66	PPEAPVTGYMFGK	M10:+15.99491	2	1409.6773681640625	1	a1.a1	1
a1	pepa1b67	PVEVVAPR		2	866.5098876953125	1	a1.a1	1
a1	pepa1b68	PVQDIIK		2	812.4880981445312	1	a1.a1	1
a1	pepa1b69	QQVPSGESAIIDR	Q1:-17.02655	2	1382.6915283203125	1	a1.a1	1
a1	pepa1b70	QQVPSGESAIIDR		2	1399.718017578125	1	a1.a1	2
a1	pepa1b71	RKGDEVDGVDEVAK		3	1516.7606201171875	1	a1.a1	2
a1	pepa1b72	SATIGIVDIVK		2	1115.66748046875	1	a1.a1	1
a1	pepa1b73	SIIATEDK		2	876.4677124023438	1	a1.a1	1
a1	pepa1b74	SIISEVQQAVSQGSSDSQIIDISNR		3	2661.3330078125	1	a1.a1	1
a1	pepa1b75	SIQEIFIAH		2	1057.568115234375	1	a1.a1	1
a1	pepa1b76	SSASADKPISNMK	M12:+15.99491	2	1351.652587890625	1	a1.a1	1
a1	pepa1b77	TGNAWHSK		2	900.4326782226562	1	a1.a1	2
a1	pepa1b78	VFSATIGIVDIVK		2	1361.8043212890625	1	a1.a1	5
a1	pepa1b79	VVSEDFIQDVSASTK		2	1624.806884765625	1	a1.a1	2
a2	pepa2a1	AEIDDTPMR	M8:+15.99491	2	1063.472900390625	1	a2.a1	1
a2	pepa2a2	AVVIVDDR		2	886.4996948242188	2	a2.a1 a2.a3	1
a2	pepa2a3	DKIESEMEDAYHEHQANIIR		3	2428.1201171875	1	a2.a1	1
a2	pepa2a4	DKIESEMEDAYHEHQANIIR	M7:+15.99491	3	2444.114990234375	1	a2.a1	1
a2	pepa2a5	FAQHGTFEYEYSQR		3	1762.7823486328125	1	a2.a1	3
a2	pepa2a6	FAQPGSFEYEYAMR		2	1695.74755859375	1	a2.a3	1
a2	pepa2a7	FAQPGSFEYEYAMR	M13:+15.99491	2	1711.7425537109375	1	a2.a3	1
a2	pepa2a8	FATHAAAI		2	801.42578125	1	a2.a1	1
a2	pepa2a9	FATHAAAISVR		2	1143.6273193359375	1	a2.a1	1
a2	pepa2b10	FGQAATMEGIGAIGGTPPAFNR		3	2163.065673828125	1	a2.a3	1
a2	pepa2b11	FPPIGGGGGIGYEANPGVPPATMSGSMMGSDMR		3	3195.43701171875	1	a2.a1	1
a2	pepa2b12	GIVEFASK		2	850.46728515625	1	a2.a1	1
a2	pepa2b13	GMGPGTPAGYGR		2	1120.520751953125	1	a2.a1	1
a2	pepa2b14	GMGPGTPAGYGR	M2:+15.99491	2	1136.5157470703125	1	a2.a1	1
a2	pepa2b15	GPMGPGPGQSGPK		2	1166.562744140625	1	a2.a1	1
a2	pepa2b16	GPMGPGPGQSGPK	M3:+15.99491	2	1182.5576171875	1	a2.a1	1
a2	pepa2b17	IEMEMEAAR	M3:+15.99491	2	1095.4813232421875	1	a2.a3	1
a2	pepa2b18	IFVGNIPADITEDEFK		2	1807.9117431640625	1	a2.a1	2
a2	pepa2b19	IFVGNIPADITEDEFKR		2	1964.0128173828125	1	a2.a1	1
a2	pepa2b20	IFVGNIPPDITEEEMR		2	1859.921142578125	1	a2.a3	1
a2	pepa2b21	MEEIHNQEMQK		2	1416.625	1	a2.a1	2
a2	pepa2b22	MEEIHNQEMQK	M9:+15.99491	2	1432.619873046875	1	a2.a1	2
a2	pepa2b23	MEEIHNQEMQK	M1:+15.99491 - M9:+15.99491	2	1448.6148681640625	1	a2.a1	1
a2	pepa2b24	MGDPYGSGGQK		2	1096.47314453125	2	a2.a1 a2.a2	1
a2	pepa2b25	MGGGGAMNMGDPYGSGGQK		2	1771.7200927734375	2	a2.a1 a2.a2	1
a2	pepa2b26	MGGGGAMNMGDPYGSGGQK	M9:+15.99491	2	1787.7149658203125	2	a2.a1 a2.a2	3
a2	pepa2b27	MGGGGAMNMGDPYGSGGQK	M1:+15.99491 - M9:+15.99491	2	1803.7099609375	2	a2.a1 a2.a2	2
a2	pepa2b28	MGGGGAMNMGDPYGSGGQK	M1:+15.99491 - M7:+15.99491 - M9:+15.99491	2	1819.704833984375	2	a2.a1 a2.a2	1
a2	pepa2b29	MGQMAMGGAMGINNR		2	1538.669921875	1	a2.a3	1
a2	pepa2b30	MGYMDPR		2	869.3648071289062	2	a2.a1 a2.a2	1
a2	pepa2b31	NISPYVSNEIIEEAFSQFGPIER		3	2639.299072265625	1	a2.a1	1
a2	pepa2b32	NMGDPYGSGGQK		2	1210.51611328125	2	a2.a1 a2.a2	1
a2	pepa2b33	PGGGPGISTPGGHPKPPHR		3	1802.9412841796875	1	a2.a1	1
a2	pepa2b34	PVIVEPIEQIDDEDGIPEK		2	2135.07568359375	1	a2.a1	2
a2	pepa2b35	PVTVEPMDQIDDEEGIPEK		2	2140.995849609375	1	a2.a3	1
a2	pepa2b36	PVTVEPMDQIDDEEGIPEK	M7:+15.99491	2	2156.99072265625	1	a2.a3	1
a2	pepa2b37	RDMRMGGGGAMNMGDPYGS	M3:+15.99491 - M11:+15.99491	2	1991.7830810546875	1	a2.a2	1
a2	pepa2b38	RMEEIHNQEMQK	M10:+15.99491	2	1588.7210693359375	1	a2.a1	1
a2	pepa2b39	RMEEIHNQEVQK		3	1540.754150390625	1	a2.a3	1
a2	pepa2b40	SPPPGMGINQNR		2	1267.62158203125	1	a2.a1	1
a2	pepa2b41	SPPPGMGINQNR	M6:+15.99491	2	1283.616455078125	1	a2.a1	2
a2	pepa2b42	VEIDNMPIR		2	1086.5616455078125	1	a2.a3	1
a2	pepa2b43	VSNEIIEEAFSQFGPIER		2	2065.024169921875	1	a2.a1	1
a2	pepa2b44	YGEPGEVFINK		2	1252.621337890625	1	a2.a1	2
a3	pepa3a1	AAQAPSSFQIIYDIK		2	1651.869384765625	1	a3.a1	1
a3	pepa3a2	AYIQENIEIVEK		2	1448.7635498046875	1	a3.a1	1
a3	pepa3a3	DDSNIYINVK		2	1180.5849609375	1	a3.a1	1
a3	pepa3a4	DVDGITSINAGR		2	1217.612548828125	1	a3.a1	1
a3	pepa3a5	EIGIISEEVEIYGETK		2	1808.916748046875	1	a3.a1	1
a3	pepa3a6	EQVPGFTPR		2	1030.531982421875	1	a3.a1	1
a3	pepa3a7	GAIAIAQAVQR		2	1097.6429443359375	1	a3.a1	1
a3	pepa3a8	GDIIVVATGQPEMVK		2	1556.835693359375	1	a3.a1	1
a3	pepa3a9	GDIIVVATGQPEMVK	M13:+15.99491	2	1572.83056640625	1	a3.a1	1
a3	pepa3b10	GVPTGFIIPIR		2	1169.7044677734375	1	a3.a1	1
a3	pepa3b11	IAIIQVGNR		2	983.60009765625	1	a3.a1	1
a3	pepa3b12	IDIDPETITWQR		2	1486.754150390625	1	a3.a1	1
a3	pepa3b13	IFHEITQTDK		3	1231.6322021484375	1	a3.a1	1
a3	pepa3b14	ITIGQAPTEK		2	1057.5892333984375	1	a3.a1	1
a3	pepa3b15	KVVGDVAYDEAK		2	1293.6689453125	1	a3.a1	1
a3	pepa3b16	MFGIPVVVAVNAFK		2	1491.839599609375	1	a3.a1	1
a3	pepa3b17	MFGIPVVVAVNAFK	M1:+15.99491	2	1507.8345947265625	1	a3.a1	1
a3	pepa3b18	MHGGGPTVTAGIPIPK		3	1532.8258056640625	1	a3.a1	1
a3	pepa3b19	TDPTTITDEEINR		2	1504.7130126953125	1	a3.a1	1
a3	pepa3b20	TPVPSDIDISR		2	1199.6270751953125	1	a3.a1	1
a3	pepa3b21	VIISAIER		2	900.5516967773438	1	a3.a1	1
a3	pepa3b22	VVGDVAYDEAK		2	1165.573974609375	1	a3.a1	1
a3	pepa3b23	YVVVTGITPTPIGEGK		2	1630.905517578125	1	a3.a1	1
a4	pepa4a1	AGGVGINISAASR		2	1172.6385498046875	1	a4.a1	1
a4	pepa4a2	ASGFVFTR		2	884.462890625	1	a4.a1	1
a4	pepa4a3	DPNNPYDK		2	962.4218139648438	1	a4.a1	1
a4	pepa4a4	DSVEENMIK		2	1064.4932861328125	1	a4.a1	1
a4	pepa4a5	EIAAGAFGTK		2	964.5101928710938	1	a4.a1	1
a4	pepa4a6	EIAGAIAYIMDNK		2	1408.7144775390625	1	a4.a1	1
a4	pepa4a7	EYNVNDDSMK		2	1214.499755859375	1	a4.a1	1
a4	pepa4a8	EYNVNDDSMK	M9:+15.99491	2	1230.4947509765625	1	a4.a1	1
a4	pepa4a9	GDSPIHSIR		2	981.5115966796875	1	a4.a1	1
a4	pepa4b10	IREPAIISK		2	1026.6309814453125	1	a4.a1	1
a4	pepa4b11	KPNADEMK		2	932.4509887695312	1	a4.a1	1
a4	pepa4b12	MSEISSSRPK	M1:+15.99491	2	1137.5572509765625	1	a4.a1	1
a4	pepa4b13	NDIYYNTITNFSEK		2	1721.8021240234375	1	a4.a1	1
a4	pepa4b14	QDIVITTYNIITHDYGTK	Q1:-17.02655	2	2078.04443359375	1	a4.a1	1
a4	pepa4b15	QDIVITTYNIITHDYGTK		3	2095.071044921875	1	a4.a1	1
a4	pepa4b16	TAVQYIESSDSEEIETSEIPQK		2	2483.16748046875	1	a4.a1	1
a4	pepa4b17	THEMEPAEAIETPIIPHQK		3	2171.08056640625	1	a4.a1	1
a4	pepa4b18	THEMEPAEAIETPIIPHQK	M4:+15.99491	3	2187.075439453125	1	a4.a1	1
a4	pepa4b19	VFIQHITISDEER		3	1586.8177490234375	1	a4.a1	1
a4	pepa4b20	VIIDEGHAIR		2	1122.626953125	1	a4.a1	1
a4	pepa4b21	YYTGVVNNNEMVAIQR		2	1870.9119873046875	1	a4.a1	1
a4	pepa4b22	YYTGVVNNNEMVAIQR	M11:+15.99491	2	1886.9068603515625	1	a4.a1	1
a5	pepa5a1	AAVWEITGAEFSK		2	1408.7110595703125	1	a5.a1	1
a5	pepa5a2	ADFTVVAGDEGSSTTGGSSEENK		2	2244.974365234375	1	a5.a1	1
a5	pepa5a3	AIDIADMITR		2	1118.5877685546875	1	a5.a1	1
a5	pepa5a4	AIDIADMITR	M7:+15.99491	2	1134.582763671875	1	a5.a1	1
a5	pepa5a5	DIEQGDVSETIR		2	1361.6546630859375	1	a5.a1	1
a5	pepa5a6	EDEQQQAIQDIASR		2	1630.76708984375	1	a5.a1	1
a5	pepa5a7	EQITQHIADISSK		2	1469.7598876953125	1	a5.a1	1
a5	pepa5a8	FIHDNMVEIPNR		3	1484.73193359375	1	a5.a1	1
a5	pepa5a9	IQNEIDMVK		2	1089.561279296875	1	a5.a1	1
a5	pepa5b10	ITTTGQVTSPVK		2	1231.689697265625	1	a5.a1	1
a5	pepa5b11	IYYPDFIVPDPK		2	1466.7569580078125	1	a5.a1	1
a5	pepa5b12	NIQDVVER		2	972.5112915039062	1	a5.a1	1
a5	pepa5b13	NSGEAPSSPTPK		2	1171.5594482421875	1	a5.a1	1
a5	pepa5b14	PNNSGEAPSSPTPK		2	1382.6551513671875	1	a5.a1	1
a5	pepa5b15	SEAHTADGISIR		2	1256.6234130859375	1	a5.a1	1
a5	pepa5b16	SIKPVIPHK		2	1018.6411743164062	1	a5.a1	1
a5	pepa5b17	TGKPIPFGTIGVHK		3	1451.8372802734375	1	a5.a1	1
a5	pepa5b18	VIHNAQEVEK		2	1166.6168212890625	1	a5.a1	1
a5	pepa5b19	VIIDIFTGVR		2	1132.6728515625	1	a5.a1	1
a5	pepa5b20	VIQEGIEGIVIK		2	1297.77294921875	1	a5.a1	1
a6	pepa6a1	AEEIWQQSVIGDYIAR		2	1877.9395751953125	2	a6.a1 a6.a2	1
a6	pepa6a2	FIESIPEEEQQR		2	1504.7281494140625	2	a6.a1 a6.a2	1
a6	pepa6a3	FREDHPDIIQNAK		3	1582.7977294921875	2	a6.a1 a6.a2	1
a6	pepa6a4	HPEINISEEGITK		2	1466.7490234375	2	a6.a1 a6.a2	1
a6	pepa6a5	IHPEMSNIDITK	M5:+15.99491	3	1413.7047119140625	2	a6.a1 a6.a2	1
a6	pepa6a6	KEYEEIMR		2	1097.530029296875	1	a6.a1	1
a6	pepa6a7	MWNDISEK		2	1022.4616088867188	2	a6.a1 a6.a2	1
a6	pepa6a8	QIQEERPEISESEITR	Q1:-17.02655	2	1926.9407958984375	2	a6.a1 a6.a2	1
a6	pepa6a9	RPVSAMFIFSEEK		3	1540.7833251953125	2	a6.a1 a6.a2	1
a6	pepa6b10	SDIPEKPK		2	913.4993286132812	2	a6.a1 a6.a2	1
a6	pepa6b11	TITEIIIDAQEHVK		2	1609.8800048828125	2	a6.a1 a6.a2	1
a6	pepa6b12	TTESHMDWEK		2	1263.531494140625	2	a6.a1 a6.a2	1
a6	pepa6b13	TTESHMDWEK	M6:+15.99491	2	1279.5263671875	2	a6.a1 a6.a2	1
a6	pepa6b14	VRPDEIMR		2	1015.5358276367188	1	a6.a2	1
a6	pepa6b15	WVEISNEVR		2	1131.5797119140625	2	a6.a1 a6.a2	1
a6	pepa6b16	YIQDFQR		2	969.4793090820312	2	a6.a1 a6.a2	1
a7	pepa7a1	AAGPSISHTSGGTQSK		3	1485.7296142578125	1	a7.a1	1
a7	pepa7a2	ATAFNEQVDK		2	1122.54296875	1	a7.a1	1
a7	pepa7a3	ATVMDVKPVDYR		2	1393.71484375	1	a7.a1	1
a7	pepa7a4	ATVMDVKPVDYR	M4:+15.99491	3	1409.709716796875	1	a7.a1	1
a7	pepa7a5	DKNEQAFEEVFQNANFR		3	2085.962890625	1	a7.a1	1
a7	pepa7a6	FFPIIEVNK		2	1106.6248779296875	1	a7.a1	1
a7	pepa7a7	GWFDAEGQAIDGVSISDIK		2	2007.9661865234375	1	a7.a1	1
a7	pepa7a8	IFSIEIVDESGEIR		2	1606.8326416015625	1	a7.a1	1
a7	pepa7a9	IGNPVPYNEGIGQPQVAPPAPAASPAASSR		3	2913.486083984375	1	a7.a1	1
a7	pepa7b10	SENIGQGDKPDYFSSVATVVYIR		3	2545.25732421875	1	a7.a1	1
a7	pepa7b11	SGGVGGSNTNWK		2	1163.54443359375	1	a7.a1	1
a7	pepa7b12	VGQISEGAIAAIMQK		2	1515.8204345703125	1	a7.a1	1
a7	pepa7b13	VIDQQNGIYR		2	1205.627685546875	1	a7.a1	1
a7	pepa7b14	VVPIASITPYQSK		2	1402.7945556640625	1	a7.a1	1
a7	pepa7b15	VVTATIWGEDADK		2	1404.7010498046875	1	a7.a1	1
a8	pepa8a1	DEQIESIFQR		2	1264.6171875	1	a8.a1	1
a8	pepa8a2	ENAEVDGDDDAEEMEAK		2	1866.7186279296875	1	a8.a1	1
a8	pepa8a3	ENAEVDGDDDAEEMEAK	M14:+15.99491	2	1882.7135009765625	1	a8.a1	1
a8	pepa8a4	EVIINNINR		2	1084.6114501953125	1	a8.a1	1
a8	pepa8a5	FPEVEDVVMVNVR	M9:+15.99491	2	1548.7730712890625	1	a8.a1	1
a8	pepa8a6	GVFNVQMEPK		2	1148.5772705078125	1	a8.a1	1
a8	pepa8a7	GVFNVQMEPK	M7:+15.99491	2	1164.5721435546875	1	a8.a1	1
a8	pepa8a8	HAVSDPSIIDSIDINEDER		3	2125.0048828125	1	a8.a1	1
a8	pepa8a9	TAWVFDDK		2	981.468017578125	1	a8.a1	1
a8	pepa8b10	TEGISVISQAMAVIK		2	1546.851318359375	1	a8.a1	1
a8	pepa8b11	VVTDTDETEIAR		2	1348.6595458984375	1	a8.a1	1
a8	pepa8b12	YVMTTTTIER		2	1214.6090087890625	1	a8.a1	1
a9	pepa9a1	EKPYFPIPEEYTFIQNVPIEDR		3	2724.35595703125	1	a9.a1	1
a9	pepa9a2	FIEIAAR		2	819.4727172851562	1	a9.a1	1
a9	pepa9a3	GYFEYIEENK		2	1291.58447265625	1	a9.a1	1
a9	pepa9a4	IIEQYKEESK		2	1266.657958984375	1	a9.a1	1
a9	pepa9a5	MMVAGFK	M2:+15.99491	2	799.384521484375	1	a9.a1	1
a9	pepa9a6	NFIIDQTNVSAAAQR		2	1647.8453369140625	1	a9.a1	1
a9	pepa9a7	NGQDIGVAFK		2	1048.5426025390625	1	a9.a1	1
a9	pepa9a8	PAMEPGNGSIDIGGDSAGR		2	1800.8184814453125	1	a9.a1	1
a9	pepa9a9	PAMEPGNGSIDIGGDSAGR	M3:+15.99491	2	1816.8133544921875	1	a9.a1	1
a9	pepa9b10	SSGPTSIFAVTVAPPGAR		2	1714.9127197265625	1	a9.a1	1
a9	pepa9b11	YNIIGTNTIMDK		2	1382.6988525390625	1	a9.a1	1
a9	pepa9b12	YNIIGTNTIMDK	M10:+15.99491	2	1398.69384765625	1	a9.a1	1
b10	pepb10a1	EEINSSVAIADTAIEDR		2	1832.8876953125	1	b10.a1	1
b10	pepb10a2	ETEAYFADIIMK		2	1430.6876220703125	1	b10.a1	1
b10	pepb10a3	HIGVGMYQHDVSQTIIK		3	1925.9906005859375	1	b10.a1	1
b10	pepb10a4	HIGVGMYQHDVSQTIIK	M6:+15.99491	3	1941.9854736328125	1	b10.a1	1
b10	pepb10a5	IFNDDNTIPFIIR		2	1577.8326416015625	1	b10.a1	1
b10	pepb10a6	IIYNSINDSFK		2	1313.6739501953125	1	b10.a1	1
b10	pepb10a7	IKVEEETSK		2	1062.5682373046875	1	b10.a1	1
b10	pepb10a8	ITIDIIR		2	843.5302734375	1	b10.a1	1
b10	pepb10a9	NAPQISDGSEVVVVK		2	1541.8173828125	1	b10.a1	1
b10	pepb10b10	NGPFINR		2	817.431884765625	1	b10.a1	1
b10	pepb10b11	QIIITSPVPGR		2	1180.705322265625	1	b10.a1	1
b10	pepb10b12	VEVQVINIDIPR		2	1394.8006591796875	1	b10.a1	1
b11	pepb11a1	EITAPDENIPAK		2	1297.663818359375	1	b11.a1	1
b11	pepb11a2	GPVFAPPYEPIPENVK		2	1753.916015625	1	b11.a1	1
b11	pepb11a3	HIQDIMEGITAK		2	1355.69921875	1	b11.a1	1
b11	pepb11a4	IEVQATDREENK		2	1431.707763671875	1	b11.a1	1
b11	pepb11a5	MIDHEYTTK		2	1137.52490234375	1	b11.a1	1
b11	pepb11a6	NIQIFMENK		2	1136.5772705078125	1	b11.a1	1
b11	pepb11a7	NIQIFMENK	M6:+15.99491	2	1152.5721435546875	1	b11.a1	1
b11	pepb11a8	QPEDDIFDR	Q1:-17.02655	2	1117.4801025390625	1	b11.a1	1
b11	pepb11a9	SGDHIHNDSQIEADFR	S1:+42.01057	3	1882.8319091796875	1	b11.a1	1
b11	pepb11b10	TYNASITIQQQIK		2	1507.8118896484375	1	b11.a1	1
b11	pepb11b11	VPSPPPGHK		2	915.505126953125	1	b11.a1	1
b12	pepb12a1	AIGNTEIENK		2	1088.5587158203125	1	b12.a1	1
b12	pepb12a2	DVDFEGTDEPIFGK		2	1568.7119140625	1	b12.a1	1
b12	pepb12a3	EDNFNTAMQVIR		2	1437.679443359375	1	b12.a1	1
b12	pepb12a4	EYPFIIDAFQR		2	1398.7056884765625	1	b12.a1	1
b12	pepb12a5	GIVIIMVDEK		2	1116.6336669921875	1	b12.a1	1
b12	pepb12a6	GIVIIMVDEK	M6:+15.99491	2	1132.6285400390625	1	b12.a1	1
b12	pepb12a7	IGFATSSDVIEMK		2	1397.698486328125	1	b12.a1	1
b12	pepb12a8	IVIPNEESVVIYYK		2	1665.91015625	1	b12.a1	1
b12	pepb12a9	NFQPVIIFSFSK		2	1426.7733154296875	1	b12.a1	1
b12	pepb12b10	SFYQFQHYR		2	1275.5909423828125	1	b12.a1	1
b12	pepb12b11	WISSGEYIQMSGR		2	1513.7108154296875	1	b12.a1	1
b13	pepb13a1	DDGISFSNQTGPAWAGSER		2	1994.884033203125	1	b13.a1	1
b13	pepb13a2	DEAIEDEDNK		2	1177.48583984375	1	b13.a1	1
b13	pepb13a3	DEAIEDEDNKK		2	1305.5809326171875	1	b13.a1	1
b13	pepb13a4	DYTYEEIINR		2	1315.616943359375	1	b13.a1	1
b13	pepb13a5	EKNPDMVAGEK	M6:+15.99491	2	1233.578369140625	1	b13.a1	1
b13	pepb13a6	EVEPEPTEDK		2	1172.5322265625	1	b13.a1	1
b13	pepb13a7	FPDEDEIIEK		2	1234.584228515625	1	b13.a1	1
b13	pepb13a8	IFDIDEAEEGVK		2	1364.658447265625	1	b13.a1	1
b13	pepb13a9	MIDEEGDTQTEETQPSETK		2	2167.918701171875	1	b13.a1	1
b13	pepb13b10	SPDTIIQK		2	901.4993286132812	1	b13.a1	1
b14	pepb14a1	AVDITTPK		2	844.4779052734375	1	b14.a1	1
b14	pepb14a2	DFKPGDIIFAK		3	1250.6783447265625	1	b14.a1	1
b14	pepb14a3	FSSQQAATK		2	967.4848022460938	1	b14.a1	1
b14	pepb14a4	GFNEGIWEIDNNPK		2	1632.7657470703125	1	b14.a1	1
b14	pepb14a5	IDNIDVNR		2	958.4957275390625	1	b14.a1	1
b14	pepb14a6	NMFIVGEGDSVITQVINK		3	1964.0162353515625	1	b14.a1	1
b14	pepb14a7	NMFIVGEGDSVITQVINK	M2:+15.99491	3	1980.0111083984375	1	b14.a1	1
b14	pepb14a8	QSNASSDVEVEEK		2	1421.6395263671875	1	b14.a1	1
b14	pepb14a9	VDEVPDGAVKPPTNK		2	1565.8173828125	1	b14.a1	1
b14	pepb14b10	VSQVIMEK		2	933.5078125	1	b14.a1	1
b15	pepb15a1	AANAAENDFSVSQAEMSSR		2	1984.866943359375	1	b15.a1	1
b15	pepb15a2	AVSEEQQPAIK		2	1199.6270751953125	1	b15.a1	1
b15	pepb15a3	EVIEAIGEVMVSR		2	1431.7515869140625	1	b15.a1	1
b15	pepb15a4	GAVIVVSHDAR		2	1123.622314453125	1	b15.a1	1
b15	pepb15a5	GFNIPYQDAR		2	1180.574951171875	1	b15.a1	1
b15	pepb15a6	IQGQIEQGDDTAAER		2	1630.7669677734375	1	b15.a1	1
b15	pepb15a7	MEETPTEYIQR		2	1396.6417236328125	1	b15.a1	1
b15	pepb15a8	NQDEESQEAPEIIK		2	1629.7607421875	1	b15.a1	1
b15	pepb15a9	STIIIIITGK		2	1058.682373046875	1	b15.a1	1
b16	pepb16a1	AGGEAGVTIGQPHISR	A1:+42.01057	2	1591.819091796875	1	b16.a1	2
b16	pepb16a2	AISGVHTVR		2	939.5374755859375	1	b16.a1	1
b16	pepb16a3	GVTIKPTVDDD		2	1159.58447265625	1	b16.a1	1
b16	pepb16a4	HIIIIQNK		2	978.6099243164062	1	b16.a1	1
b16	pepb16a5	IVSIFAEHNDIQYAAPGGIIGVGTK		3	2570.36181640625	1	b16.a1	1
b16	pepb16a6	NEVIMVNIGSISTGGR		2	1646.853515625	1	b16.a1	1
b16	pepb16a7	NEVIMVNIGSISTGGR	M5:+15.99491	2	1662.848388671875	1	b16.a1	1
b16	pepb16a8	QATINIGTIGHVAHGK	Q1:-17.02655	3	1599.860595703125	1	b16.a1	1
b17	pepb17a1	AQPISIEEIIAK		2	1311.7523193359375	1	b17.a1	1
b17	pepb17a2	DIIGVAETGSGK		2	1146.6004638671875	1	b17.a1	1
b17	pepb17a3	DIIVATDVAGR		2	1129.62158203125	1	b17.a1	1
b17	pepb17a4	EIAQQIEEETIK		2	1430.7376708984375	1	b17.a1	1
b17	pepb17a5	EPTPIQR		2	840.4578247070312	1	b17.a1	1
b17	pepb17a6	IEESDQGPYAIIIAPTR		2	1872.9705810546875	1	b17.a1	1
b17	pepb17a7	IIDVIENR		2	971.5524291992188	1	b17.a1	1
b17	pepb17a8	MIANFESGK		2	996.4822998046875	1	b17.a1	1
b17	pepb17a9	MIDMGFEPDVQK		2	1409.6444091796875	1	b17.a1	1
b18	pepb18a1	DQIVDITVGNNK		2	1315.685546875	1	b18.a1	1
b18	pepb18a2	FEMEQNIR	M3:+15.99491	2	1082.493896484375	1	b18.a1	1
b18	pepb18a3	FSSSSGYGGGSSR		2	1235.529052734375	1	b18.a1	1
b18	pepb18a4	GGSGGSYGGGGSGGGYGGGSGSR		2	1791.7281494140625	1	b18.a1	1
b18	pepb18a5	QVIDNITMEK	M8:+15.99491	2	1206.6038818359375	1	b18.a1	1
b18	pepb18a6	SGGGGGGGIGSGGSIR		2	1232.59814453125	1	b18.a1	1
b18	pepb18a7	SRSGGGGGGGIGSGGSIR		3	1475.7314453125	1	b18.a1	1
b18	pepb18a8	SRSGGGGGGGIGSGGSIRSSY		3	1812.8587646484375	1	b18.a1	1
b19	pepb19a1	AAESSSDSSDSDSSEDDEAPSKPAGTTK		3	2758.129638671875	1	b19.a1	1
b19	pepb19a2	ANGTSAITAQNGK		2	1232.6234130859375	1	b19.a1	1
b19	pepb19a3	ASSSDSEDSSEEEEEVQGPPAK		2	2293.943115234375	1	b19.a1	1
b19	pepb19a4	NSSNKPAVTTK		2	1146.61181640625	1	b19.a1	1
b19	pepb19a5	VADNSFDAK		2	966.453125	1	b19.a1	1
b19	pepb19a6	VAGGAAPSKPASAK		2	1211.6746826171875	1	b19.a1	1
b19	pepb19a7	VVPSDIYPIVIGFIR		2	1687.9786376953125	1	b19.a1	1
b20	pepb20a1	APQVIVIAPTR		2	1164.7103271484375	1	b20.a1	1
b20	pepb20a2	EAQEISQNSAIK		2	1317.6649169921875	1	b20.a1	1
b20	pepb20a3	GAVEAIAAAIAH		2	1093.6004638671875	1	b20.a1	1
b20	pepb20a4	NGIDIIVGTPGR		2	1211.6746826171875	1	b20.a1	1
b20	pepb20a5	QDAQSIHGDIPQK	Q1:-17.02655	2	1419.6866455078125	1	b20.a1	1
b20	pepb20a6	SDAGIESDTAMK	M11:+15.99491	2	1240.53662109375	1	b20.a1	1
b20	pepb20a7	TFSFAIPIIEK		2	1265.71435546875	1	b20.a1	1
b21	pepb21a1	DIIAVVFYGTEK		2	1354.7257080078125	1	b21.a1	1
b21	pepb21a2	DIISIAEDEDIR		2	1388.6907958984375	1	b21.a1	1
b21	pepb21a3	DSIIFIVDASK		2	1207.6573486328125	1	b21.a1	1
b21	pepb21a4	IMATPEQVGK	M2:+15.99491	2	1089.561279296875	1	b21.a1	1
b21	pepb21a5	KQEIIEAITK		2	1172.6888427734375	1	b21.a1	1
b21	pepb21a6	TFNTSTGGIIIPSDTK		2	1651.854248046875	1	b21.a1	1
b21	pepb21a7	VEYSEEEIK		2	1125.5313720703125	1	b21.a1	1
b22	pepb22a1	DPQTEEFK		2	993.4528198242188	1	b22.a1	1
b22	pepb22a2	ESEEGNPVR		2	1016.4647827148438	1	b22.a1	1
b22	pepb22a3	HPDGVASVSFR		2	1171.5859375	1	b22.a1	1
b22	pepb22a4	MQEIYGDGK	M1:+15.99491	2	1056.467041015625	1	b22.a1	1
b22	pepb22a5	TAEEPPQEK		2	1028.4898681640625	1	b22.a1	1
b22	pepb22a6	TEDGGEFEEGASENNAK		2	1783.7257080078125	1	b22.a1	1
b23	pepb23a1	EVDATSPAPSTSSTVK		2	1576.7705078125	1	b23.a1	1
b23	pepb23a2	GEFTYYEIQDNTGK		2	1664.7442626953125	1	b23.a1	1
b23	pepb23a3	GIEVINDYHFR		2	1362.6805419921875	1	b23.a1	1
b23	pepb23a4	IKTEPEEVSIEDSAQSDIK		3	2118.04541015625	1	b23.a1	1
b23	pepb23a5	MNDFMR		2	813.338623046875	1	b23.a1	1
b23	pepb23a6	TEPEEVSIEDSAQSDIK		2	1876.8662109375	1	b23.a1	1
b24	pepb24a1	AFIADPSAFVAAAPVAAATTAAPAAAAAPAK		3	2752.46728515625	1	b24.a1	1
b24	pepb24a2	GNVGFVFTK		2	968.5203857421875	1	b24.a1	1
b24	pepb24a3	GTIEIISDVQIIK		2	1428.8311767578125	1	b24.a1	1
b24	pepb24a4	IIQIIDDYPK		2	1217.677978515625	1	b24.a1	1
b24	pepb24a5	TSFFQAIGITTK		2	1313.71044921875	1	b24.a1	1
b24	pepb24a6	VIAISVETDYTFPIAEK		2	1896.00048828125	1	b24.a1	1
b25	pepb25a1	DVAYQYVK		2	985.4993286132812	1	b25.a1	1
b25	pepb25a2	ESETTTSIVIER		2	1364.6907958984375	1	b25.a1	1
b25	pepb25a3	QATTIIADNIIFISDQTK	Q1:-17.02655	2	1975.0386962890625	1	b25.a1	1
b25	pepb25a4	SGDSEVYQIGDVSQK		2	1611.7501220703125	1	b25.a1	1
b25	pepb25a5	VGQDPVIR		2	883.5	1	b25.a1	1
b26	pepb26a1	AASITSEVFNK		2	1166.6055908203125	1	b26.a1	1
b26	pepb26a2	APGEQTVPAINIQNAFR		2	1825.9559326171875	1	b26.a1	1
b26	pepb26a3	HTDVQFYTEVGEITTDIGK		3	2153.0400390625	1	b26.a1	1
b26	pepb26a4	QDSIVININR		2	1171.6434326171875	1	b26.a1	1
b26	pepb26a5	YEEEEEQSR		2	1198.486328125	1	b26.a1	1
b27	pepb27a1	IIIAEIEQIK		2	1169.71435546875	1	b27.a1	1
b27	pepb27a2	ISIPIPNFSSINIR		2	1570.8956298828125	1	b27.a1	1
b27	pepb27a3	MFGGPGTASR		2	980.4622802734375	1	b27.a1	1
b27	pepb27a4	SIYASSPGGVYATR		2	1428.712158203125	1	b27.a1	1
b27	pepb27a5	VEIQEINDR		2	1115.569580078125	1	b27.a1	1
b28	pepb28a1	AIYYIQIHPQEIR		3	1643.8907470703125	1	b28.a1	1
b28	pepb28a2	GDFIIVGDIMR		2	1235.645751953125	1	b28.a1	1
b28	pepb28a3	IEVQDTSGGTTAIRPSASTQAISSSVSSSK		3	2952.47607421875	1	b28.a1	1
b28	pepb28a4	VVEEITR		2	845.4730834960938	1	b28.a1	1
b28	pepb28a5	YIIGDMEGR		2	1053.5037841796875	1	b28.a1	1
b29	pepb29a1	FDETEQAIANER		2	1422.6500244140625	1	b29.a1	1
b29	pepb29a2	MSQEEVNVFR		2	1238.583740234375	1	b29.a1	1
b29	pepb29a3	NFYVEVPEIAK		2	1308.6839599609375	1	b29.a1	1
b29	pepb29a4	SIEEGEGPIAVIMTPTR		2	1799.9210205078125	1	b29.a1	1
b29	pepb29a5	VTYVVIDEADR		2	1279.6533203125	1	b29.a1	1
b30	pepb30a1	DSPFGISFVR		2	1124.5738525390625	1	b30.a1	1
b30	pepb30a2	TPATAPVPAR		2	980.5527954101562	1	b30.a1	1
b30	pepb30a3	TPSKPPAQISPSVPK		3	1533.8638916015625	1	b30.a1	1
b30	pepb30a4	YSQVIGIGGR		2	1049.57421875	1	b30.a1	1
b31	pepb31a1	ITMQVSSIQR		2	1162.625244140625	1	b31.a1	1
b31	pepb31a2	NVGQFSGFPFEK		2	1356.65869140625	1	b31.a1	1
b31	pepb31a3	SGVNSEIVK		2	932.5051879882812	1	b31.a1	1
b31	pepb31a4	VYENYPTYDITER		2	1662.7650146484375	1	b31.a1	1
b32	pepb32a1	AIFIADGNVFTTGFSR		2	1715.8756103515625	1	b32.a1	1
b32	pepb32a2	NADPIIISIK		2	1083.641357421875	1	b32.a1	1
b32	pepb32a3	TTDTASVQNEAK		2	1264.60205078125	1	b32.a1	1
b32	pepb32a4	YFEITDESPYVHYINTFSSK		3	2440.134765625	1	b32.a1	1
b33	pepb33a1	DFVNYIVR		2	1025.5418701171875	1	b33.a1	1
b33	pepb33a2	EGETVEPYK		2	1051.4947509765625	1	b33.a1	1
b33	pepb33a3	EIDAIDANDEITPIGR		2	1741.8607177734375	1	b33.a1	1
b33	pepb33a4	YPSPFFVFGEK		2	1317.65185546875	1	b33.a1	1
b34	pepb34a1	AETIEFNDVYQEVK	A1:+42.01057	2	1726.8173828125	1	b34.a1	1
b34	pepb34a2	IPYTTVIR		2	962.5673828125	1	b34.a1	1
b34	pepb34a3	QGTQYTFSSIER		2	1416.67578125	1	b34.a1	1
b34	pepb34a4	VDNIQAGEITEGIWR		2	1700.8607177734375	1	b34.a1	1
b35	pepb35a1	AVTPPMPIITPATPGGIPPAAAVAAAAATAK		3	2794.553955078125	1	b35.a1	1
b35	pepb35a2	AVTPPMPIITPATPGGIPPAAAVAAAAATAK	M6:+15.99491	3	2810.548828125	1	b35.a1	1
b35	pepb35a3	IGIPPITPEQQEAIQK		2	1761.9749755859375	1	b35.a1	1
b35	pepb35a4	VVAEVYDQER		2	1207.5958251953125	1	b35.a1	1
b36	pepb36a1	AASEQQADTSGGDSPK		2	1548.677734375	1	b36.a1	1
b36	pepb36a2	AEVGEDSGAR	A1:+42.01057	2	1032.459716796875	1	b36.a1	1
b36	pepb36a3	NGVFVDGAFQR		2	1209.6014404296875	1	b36.a1	1
b37	pepb37a1	AANMIQQSGSK		2	1134.5576171875	1	b37.a1	1
b37	pepb37a2	ISSMVVMENVGQQK		2	1549.771728515625	1	b37.a1	1
b37	pepb37a3	SMENYYQESGR		2	1363.5587158203125	1	b37.a1	1
b38	pepb38a1	AGAGIGDGER		2	902.43310546875	1	b38.a1	1
b38	pepb38a2	EVAFFNNFITDAK		2	1515.7481689453125	1	b38.a1	1
b38	pepb38a3	VAISEPQPER		2	1125.59033203125	1	b38.a1	1
b39	pepb39a1	AIAAGGYDVEK		2	1093.5528564453125	1	b39.a1	1
b39	pepb39a2	ATGPPVSEIITK		2	1212.6839599609375	1	b39.a1	1
b39	pepb39a3	SETAPAETATPAPVEK	S1:+42.01057	2	1640.8017578125	1	b39.a1	1
b40	pepb40a1	AIAAAGYDVEK		2	1107.5684814453125	1	b40.a1	1
b40	pepb40a2	ASGPPVSEIITK		2	1198.668212890625	1	b40.a1	1
b40	pepb40a3	SGVSIAAIK		2	845.509521484375	1	b40.a1	1
b41	pepb41a1	GISEDTTEETIK		2	1322.632568359375	1	b41.a1	1
b41	pepb41a2	NDIAVVDVR		2	1000.5426025390625	1	b41.a1	1
b41	pepb41a3	TGISDVFAK		2	937.4993286132812	1	b41.a1	1
b42	pepb42a1	DAVTYTEHAK		2	1134.54296875	1	b42.a1	1
b42	pepb42a2	ISGIIYEETR		2	1180.621337890625	1	b42.a1	1
b42	pepb42a3	TVTAMDVVYAIK		2	1310.702880859375	1	b42.a1	1
b43	pepb43a1	DIVIPTQAIPASPAIK		2	1633.9527587890625	1	b43.a1	1
b43	pepb43a2	KDENESSAPADGEGGSEIQPK		3	2144.958251953125	1	b43.a1	1
b43	pepb43a3	NDIINIIR		2	970.5684204101562	1	b43.a1	1
b44	pepb44a1	IDIVMVIIFK	M5:+15.99491	2	1206.717041015625	1	b44.a1	1
b44	pepb44a2	NWTEDMEGGISSPVK	M6:+15.99491	2	1665.742919921875	1	b44.a1	1
b44	pepb44a3	SPFNSPSPQDSPR		2	1415.6553955078125	1	b44.a1	1
b45	pepb45a1	IAGIDITDATIR		2	1258.7005615234375	1	b45.a1	1
b45	pepb45a2	IQAITASSANIR		2	1244.6961669921875	1	b45.a1	1
b45	pepb45a3	ITDQTIIYIR		2	1235.6998291015625	1	b45.a1	1
b46	pepb46a1	IASVPAGGAVAVSAAPGSAAPAAGSAPAAAEEK		3	2774.431884765625	1	b46.a1	1
b46	pepb46a2	IIDSVGIEADDDR		2	1417.6810302734375	1	b46.a1	1
b46	pepb46a3	NIEDVIAQGIGK		2	1256.6849365234375	1	b46.a1	1
b47	pepb47a1	RPDQQIQGEGK		2	1255.639404296875	1	b47.a1	1
b47	pepb47a2	SAAQAAAQTNSNAAGK		2	1460.709228515625	1	b47.a1	1
b48	pepb48a1	AGFAGDDAPR		2	976.44873046875	1	b48.a1	1
b48	pepb48a2	DSYVGDEAQSK		2	1198.522705078125	1	b48.a1	1
b49	pepb49a1	EEASGSSVTAEEAK		2	1394.6285400390625	1	b49.a1	1
b49	pepb49a2	HIEIFTDISSR		2	1317.68017578125	1	b49.a1	1
b50	pepb50a1	IINDISSDAPGVPR		2	1453.7650146484375	1	b50.a1	1
b50	pepb50a2	VAVIENQNK		2	1014.5582885742188	1	b50.a1	1
b51	pepb51a1	AAIGPSSQNVTEYVVR	A1:+42.01057	2	1732.8868408203125	1	b51.a1	1
b51	pepb51a2	PGTPSAEGGSTSSTIR		2	1504.7242431640625	1	b51.a1	1
b52	pepb52a1	GIGAGGSITGIK		2	1030.589599609375	1	b52.a1	1
b52	pepb52a2	YNIIVVGR		2	933.5521240234375	1	b52.a1	1
b53	pepb53a1	HIVSAGYVHVNR		3	1351.723388671875	1	b53.a1	1
b53	pepb53a2	VAGFDIDGTIITTR		2	1478.785400390625	1	b53.a1	1
b54	pepb54a1	ATDTSQGEIVHPK	A1:+42.01057	2	1424.7020263671875	1	b54.a1	1
b54	pepb54a2	IEDVIPIAFTR		2	1273.7154541015625	1	b54.a1	1
b55	pepb55a1	AAGVNVEPFWPGIFAK		2	1702.8956298828125	1	b55.a1	1
b55	pepb55a2	AGAAPAGGPAPSTAAAPAEEK		2	1791.8875732421875	1	b55.a1	1
b56	pepb56a1	GPIEPSEPAVVAAAR		2	1463.78564453125	1	b56.a1	1
b56	pepb56a2	IGIEFFDQPAVPIAR		2	1672.9061279296875	1	b56.a1	1
b57	pepb57a1	IIHDFPQFYPIGIVQHD		3	2039.0389404296875	1	b57.a1	1
b57	pepb57a2	MFIISDGEGK		2	1096.53466796875	1	b57.a1	1
b58	pepb58a1	MFYGNSDDIGVFISK		2	1692.794189453125	1	b58.a1	1
b58	pepb58a2	VWFGDVEAETMYR		2	1602.72607421875	1	b58.a1	1
b59	pepb59a1	ANPTQINTVEFIWDPAK		2	1943.987060546875	1	b59.a1	1
b59	pepb59a2	IFTNFSGADIIK		2	1325.71044921875	1	b59.a1	1

## Sheet: spectra
MS Sample :	DaPR130924_VB116_O1941.m
Group ID	Peptide ID	Sample	Scan	Rt (minutes)	Sequence (top)	Modifs (top)	Number of subgroups	Sub-groups Ids	Best E-value	Best hyperscore	Charge	MH+ Obs	MH+ theo	DeltaMH+	Delta-ppm
a1	pepa1b77	DaPR130924_VB116_O1941.m	701	10.779999732971191	TGNAWHSK		1	a1.a1	0.00139999995008111	35.400001525878906	2	900.4319458007812	900.4326782226562	-6.99999975040555E-4	-0.7774040102834441
a1	pepa1b77	DaPR130924_VB116_O1941.m	643	10.210000038146973	TGNAWHSK		1	a1.a1	5.000000237487257E-4	39.099998474121094	2	900.4330444335938	900.4326782226562	3.9999998989515007E-4	0.44423086763654673
a1	pepa1b29	DaPR130924_VB116_O1941.m	687	10.609999656677246	GQDGIGSKAEK		1	a1.a1	0.0013000000035390258	37.400001525878906	2	1089.554443359375	1089.553955078125	6.000000284984708E-4	0.5506840902206156
a1	pepa1a5	DaPR130924_VB116_O1941.m	730	11.100000381469727	ASADKPLSNMK	M10:+15.99491	1	a1.a1	0.017999999225139618	33.20000076293945	2	1177.5836181640625	1177.588623046875	-0.004900000058114529	-4.161045684558621
a1	pepa1b76	DaPR130924_VB116_O1941.m	767	11.460000038146973	SSASADKPLSNMK	M12:+15.99491	1	a1.a1	0.002199999988079071	36.70000076293945	2	1351.653076171875	1351.652587890625	5.000000237487257E-4	0.3699175573873021
a1	pepa1b71	DaPR130924_VB116_O1941.m	1252	14.949999809265137	RKGDEVDGVDEVAK		1	a1.a1	2.2000000171829015E-5	53.29999923706055	3	1516.761962890625	1516.7606201171875	0.0013000000035390258	0.8570897650537536
a1	pepa1b71	DaPR130924_VB116_O1941.m	1254	14.960000038146973	RKGDEVDGVDEVAK		1	a1.a1	1.1999999696854502E-4	46.29999923706055	2	1516.760986328125	1516.7606201171875	3.9999998989515007E-4	0.2637199203287895
a1	pepa1b44	DaPR130924_VB116_O1941.m	1436	16.149999618530273	KGDEVDGVDEVAK		1	a1.a1	1.3000000035390258E-4	52.900001525878906	2	1360.6656494140625	1360.6595458984375	0.006200000178068876	4.5566138838757375
a1	pepa1b44	DaPR130924_VB116_O1941.m	1352	15.630000114440918	KGDEVDGVDEVAK		1	a1.a1	5.80000005356851E-7	49.900001525878906	2	1360.659912109375	1360.6595458984375	5.000000237487257E-4	0.3674688685027215
a1	pepa1b44	DaPR130924_VB116_O1941.m	1529	16.649999618530273	KGDEVDGVDEVAK		1	a1.a1	8.099999977275729E-4	41.29999923706055	2	1360.6619873046875	1360.6595458984375	0.0024999999441206455	1.8373442141765937
a1	pepa1b63	DaPR130924_VB116_O1941.m	1473	16.350000381469727	PEYSASQLK		1	a1.a1	0.009100000374019146	42.20000076293945	2	1022.517333984375	1022.5156860351562	0.0015999999595806003	1.5647681316114195
a1	pepa1b24	DaPR130924_VB116_O1941.m	1486	16.40999984741211	GGAAVDPDSGLEHSAH		1	a1.a1	3.7999998312443495E-5	51.70000076293945	2	1519.6773681640625	1519.6776123046875	-1.9999999494757503E-4	-0.13160685748621534
a1	pepa1b24	DaPR130924_VB116_O1941.m	1482	16.399999618530273	GGAAVDPDSGLEHSAH		1	a1.a1	0.024000000208616257	29.200000762939453	3	1519.6787109375	1519.6776123046875	0.0010999999940395355	0.7238377305376735
a1	pepa1b73	DaPR130924_VB116_O1941.m	1523	16.610000610351562	SLLATEDK		1	a1.a1	7.300000288523734E-4	32.099998474121094	2	876.4689331054688	876.4677124023438	0.0012000000569969416	1.3691320741386077
a1	pepa1b48	DaPR130924_VB116_O1941.m	1586	16.950000762939453	KPPLLNNADSVQAK		1	a1.a1	6.399999974426862E-10	61.599998474121094	2	1494.8291015625	1494.827880859375	0.0013000000035390258	0.8696653442078276
a1	pepa1b48	DaPR130924_VB116_O1941.m	1549	16.780000686645508	KPPLLNNADSVQAK		1	a1.a1	0.03700000047683716	31.5	3	1494.8330078125	1494.827880859375	0.005100000184029341	3.411764156484261
a1	pepa1b47	DaPR130924_VB116_O1941.m	1632	17.18000030517578	KPPLLNNAD		1	a1.a1	0.014000000432133675	29.299999237060547	2	981.538330078125	981.5368041992188	0.001500000013038516	1.5282157598382493
a1	pepa1b64	DaPR130924_VB116_O1941.m	1645	17.229999542236328	PIDVNYEK		1	a1.a1	2.899999963119626E-4	29.200000762939453	2	977.4957885742188	977.4943237304688	0.001500000013038516	1.5345357784932994
a1	pepa1b56	DaPR130924_VB116_O1941.m	1673	17.3799991607666	MIFDVESMKK	M1:+15.99491 - M8:+15.99491	1	a1.a1	0.03700000047683716	27.399999618530273	2	1259.6016845703125	1259.6014404296875	3.000000142492354E-4	0.23817058683808465
a1	pepa1b37	DaPR130924_VB116_O1941.m	1687	17.43000030517578	LEQMPSKEDAIEHFMK	M4:+15.99491 - M15:+15.99491	1	a1.a1	0.009200000204145908	43.0	3	1964.9124755859375	1964.9095458984375	0.00279999990016222	1.4250019325352428
a1	pepa1b21	DaPR130924_VB116_O1941.m	1828	18.110000610351562	GDEVDGVDEVAK		1	a1.a1	3.300000025774352E-5	49.099998474121094	2	1232.561279296875	1232.564453125	-0.0031999999191612005	-2.5962130508047956
a1	pepa1b21	DaPR130924_VB116_O1941.m	1711	17.559999465942383	GDEVDGVDEVAK		1	a1.a1	0.002199999988079071	38.29999923706055	2	1232.5611572265625	1232.564453125	-0.0032999999821186066	-2.677344761770392
a1	pepa1b26	DaPR130924_VB116_O1941.m	1770	17.860000610351562	GGSDDSSKDPIDVNYEK		1	a1.a1	3.400000139208714E-7	55.79999923706055	2	1825.813720703125	1825.80908203125	0.004699999932199717	2.574201201239984
a1	pepa1b26	DaPR130924_VB116_O1941.m	1766	17.850000381469727	GGSDDSSKDPIDVNYEK		1	a1.a1	7.79999973019585E-5	52.79999923706055	3	1825.8062744140625	1825.80908203125	-0.00279999990016222	-1.5335666405203563
a1	pepa1b26	DaPR130924_VB116_O1941.m	1878	18.350000381469727	GGSDDSSKDPIDVNYEK		1	a1.a1	1.4000000373926014E-4	43.0	3	1825.809814453125	1825.80908203125	6.99999975040555E-4	0.3833916601300891
a1	pepa1b17	DaPR130924_VB116_O1941.m	1832	18.1299991607666	FLQDVSASTK		1	a1.a1	0.020999999716877937	35.599998474121094	2	1095.569580078125	1095.5684814453125	0.0010999999940395355	1.0040449434875827
a1	pepa1b59	DaPR130924_VB116_O1941.m	1868	18.299999237060547	MVDPEKPQLGMIDR	M1:+15.99491 - M11:+15.99491	1	a1.a1	3.3999999868683517E-4	33.70000076293945	2	1660.8079833984375	1660.8037109375	0.00430000014603138	2.5891079829079207
a1	pepa1b46	DaPR130924_VB116_O1941.m	1872	18.309999465942383	KMVDPEKPQLGMIDR	M2:+15.99491	1	a1.a1	0.012000000104308128	32.79999923706055	2	1772.8992919921875	1772.90380859375	-0.004399999976158142	-2.4818041197893184
a1	pepa1a1	DaPR130924_VB116_O1941.m	2009	18.950000762939453	AEPVEVVAPR		1	a1.a1	0.004800000227987766	40.0	2	1066.590576171875	1066.589599609375	0.0010999999940395355	1.0313245079854487
a1	pepa1a1	DaPR130924_VB116_O1941.m	1886	18.399999618530273	AEPVEVVAPR		1	a1.a1	0.0012000000569969416	36.29999923706055	2	1066.5908203125	1066.589599609375	0.0013000000035390258	1.2188380648143713
a1	pepa1b67	DaPR130924_VB116_O1941.m	1896	18.450000762939453	PVEVVAPR		1	a1.a1	4.6999999904073775E-4	39.400001525878906	2	866.5087280273438	866.5098876953125	-0.0010999999940395355	-1.2694604062340766
a1	pepa1b11	DaPR130924_VB116_O1941.m	2131	19.5	DSEEAEIIR		1	a1.a1	0.017000000923871994	36.0	2	1061.5126953125	1061.5113525390625	0.00139999995008111	1.3188742133867961
a1	pepa1b11	DaPR130924_VB116_O1941.m	2017	18.979999542236328	DSEEAEIIR		1	a1.a1	0.005400000140070915	35.79999923706055	2	1061.5133056640625	1061.5113525390625	0.0020000000949949026	1.8841061757945774
a1	pepa1b11	DaPR130924_VB116_O1941.m	1903	18.459999084472656	DSEEAEIIR		1	a1.a1	0.004100000020116568	42.29999923706055	2	1061.5135498046875	1061.5113525390625	0.002199999988079071	2.072516683704627
a1	pepa1b68	DaPR130924_VB116_O1941.m	1949	18.65999984741211	PVQDLIK		1	a1.a1	0.014999999664723873	35.599998474121094	2	812.4898681640625	812.4880981445312	0.0017999999690800905	2.2154170297272384
a1	pepa1b10	DaPR130924_VB116_O1941.m	1978	18.829999923706055	DPIDVNYEK		1	a1.a1	5.6000000768108293E-5	46.400001525878906	2	1092.52294921875	1092.521240234375	0.0017999999690800905	1.6475651939672518
a1	pepa1b25	DaPR130924_VB116_O1941.m	1997	18.899999618530273	GGAAVDPDSGLEHSAHVLEK		1	a1.a1	0.010999999940395355	32.0	3	1988.96630859375	1988.9676513671875	-0.00139999995008111	-0.703882714793662
a1	pepa1b25	DaPR130924_VB116_O1941.m	2005	18.950000762939453	GGAAVDPDSGLEHSAHVLEK		1	a1.a1	5.599999894911889E-6	58.5	2	1988.9698486328125	1988.9676513671875	0.002300000051036477	1.156378812624474
a1	pepa1b55	DaPR130924_VB116_O1941.m	2037	19.059999465942383	MIFDVESMKK	M8:+15.99491	1	a1.a1	5.999999848427251E-5	39.599998474121094	2	1243.607177734375	1243.6064453125	6.99999975040555E-4	0.5628790182610025
a1	pepa1b58	DaPR130924_VB116_O1941.m	2053	19.149999618530273	MVDPEKPQLGMIDR	M11:+15.99491	1	a1.a1	3.699999942909926E-4	36.599998474121094	2	1644.815673828125	1644.808837890625	0.006899999920278788	4.195016321244753
a1	pepa1b58	DaPR130924_VB116_O1941.m	2172	19.709999084472656	MVDPEKPQLGMIDR	M1:+15.99491	1	a1.a1	0.003100000089034438	34.599998474121094	2	1644.8143310546875	1644.808837890625	0.00559999980032444	3.4046508453262727
a1	pepa1b41	DaPR130924_VB116_O1941.m	2072	19.229999542236328	KAMVEYEIDLQK	M3:+15.99491	1	a1.a1	0.006399999838322401	33.29999923706055	3	1482.7596435546875	1482.7513427734375	0.008299999870359898	5.597701806720352
a1	pepa1b70	DaPR130924_VB116_O1941.m	2257	20.110000610351562	QQVPSGESAILDR		1	a1.a1	0.014000000432133675	26.299999237060547	2	1399.721923828125	1399.718017578125	0.004000000189989805	2.8577185831406546
a1	pepa1b70	DaPR130924_VB116_O1941.m	2098	19.360000610351562	QQVPSGESAILDR		1	a1.a1	4.4999999227002263E-4	30.200000762939453	2	1399.7200927734375	1399.718017578125	0.002099999925121665	1.5003021313930138
a1	pepa1b54	DaPR130924_VB116_O1941.m	2114	19.43000030517578	MIFDVESMK	M1:+15.99491 - M8:+15.99491	1	a1.a1	0.039000000804662704	35.400001525878906	2	1131.50830078125	1131.5064697265625	0.0019000000320374966	1.6791773470784013
a1	pepa1b61	DaPR130924_VB116_O1941.m	2115	19.450000762939453	NREELGFRPEYSASQLK		1	a1.a1	0.04100000113248825	29.600000381469727	2	2024.0223388671875	2024.02001953125	0.002400000113993883	1.1857590788799153
a1	pepa1b36	DaPR130924_VB116_O1941.m	2137	19.530000686645508	LEQMPSKEDAIEHFMK	M4:+15.99491	1	a1.a1	4.1000000783242285E-4	45.79999923706055	3	1948.9168701171875	1948.9146728515625	0.002199999988079071	1.1288334059592933
a1	pepa1b36	DaPR130924_VB116_O1941.m	2151	19.600000381469727	LEQMPSKEDAIEHFMK	M4:+15.99491	1	a1.a1	0.0010999999940395355	36.20000076293945	2	1948.914306640625	1948.9146728515625	-3.9999998989515007E-4	-0.20524243337441164
a1	pepa1b45	DaPR130924_VB116_O1941.m	2171	19.709999084472656	KGFSLLATEDK		1	a1.a1	1.3000000035390258E-4	35.79999923706055	2	1208.6541748046875	1208.652587890625	0.0017000000225380063	1.4065249514791467
a1	pepa1b23	DaPR130924_VB116_O1941.m	2225	19.959999084472656	GFSLLATEDKEALKK		1	a1.a1	2.300000005561742E-6	44.5	2	1649.9195556640625	1649.9112548828125	0.008299999870359898	5.03057352072516
a1	pepa1a8	DaPR130924_VB116_O1941.m	2228	19.979999542236328	DAIEHFMK		1	a1.a1	0.04399999976158142	37.20000076293945	2	990.4730224609375	990.4718017578125	0.0013000000035390258	1.3125058191781802
a1	pepa1b52	DaPR130924_VB116_O1941.m	2239	20.030000686645508	MAIMVQSPMFDGK	M1:+15.99491 - M4:+15.99491 - M9:+15.99491	1	a1.a1	1.899999979571021E-8	49.099998474121094	2	1502.6683349609375	1502.669189453125	-7.999999797903001E-4	-0.532385960532969
a1	pepa1b52	DaPR130924_VB116_O1941.m	2349	20.549999237060547	MAIMVQSPMFDGK	M1:+15.99491 - M4:+15.99491 - M9:+15.99491	1	a1.a1	7.79999973019585E-5	41.099998474121094	2	1502.673583984375	1502.669189453125	0.004399999976158142	2.9281228410355973
a1	pepa1b40	DaPR130924_VB116_O1941.m	2298	20.329999923706055	KAMVEYEIDLQK		1	a1.a1	8.800000159681076E-7	42.0	2	1466.7623291015625	1466.75634765625	0.006000000052154064	4.090658998504794
a1	pepa1b40	DaPR130924_VB116_O1941.m	2290	20.280000686645508	KAMVEYEIDLQK		1	a1.a1	0.04600000008940697	33.20000076293945	3	1466.7589111328125	1466.75634765625	0.0024999999441206455	1.7044411964641772
a1	pepa1b57	DaPR130924_VB116_O1941.m	2323	20.450000762939453	MVDPEKPQLGMIDR		1	a1.a1	2.499999936844688E-5	47.20000076293945	2	1628.8172607421875	1628.8138427734375	0.0034000000450760126	2.087408613427987
a1	pepa1b28	DaPR130924_VB116_O1941.m	2346	20.549999237060547	GIYFADMVSK	M7:+15.99491	1	a1.a1	2.800000074785203E-4	37.79999923706055	2	1146.5513916015625	1146.5504150390625	0.0010000000474974513	0.8721814883852113
a1	pepa1b14	DaPR130924_VB116_O1941.m	2360	20.600000381469727	EELGFRPEYSASQLK		1	a1.a1	0.009200000204145908	36.20000076293945	3	1753.8839111328125	1753.8759765625	0.00800000037997961	4.561326163814142
a1	pepa1b14	DaPR130924_VB116_O1941.m	2362	20.610000610351562	EELGFRPEYSASQLK		1	a1.a1	1.500000071246177E-4	43.0	2	1753.8797607421875	1753.8759765625	0.003800000064074993	2.166629861435689
a1	pepa1b39	DaPR130924_VB116_O1941.m	2405	20.780000686645508	LPKPVQDLIK		1	a1.a1	0.004999999888241291	49.70000076293945	2	1150.72216796875	1150.7198486328125	0.002400000113993883	2.0856510964379034
a1	pepa1b51	DaPR130924_VB116_O1941.m	2535	21.350000381469727	MAIMVQSPMFDGK	M4:+15.99491 - M9:+15.99491	1	a1.a1	6.199999802447564E-7	53.79999923706055	2	1486.6766357421875	1486.67431640625	0.002400000113993883	1.6143415457633135
a1	pepa1b51	DaPR130924_VB116_O1941.m	2414	20.809999465942383	MAIMVQSPMFDGK	M1:+15.99491 - M9:+15.99491	1	a1.a1	3.7999998312443495E-5	45.599998474121094	2	1486.681396484375	1486.67431640625	0.007199999876320362	4.843024324066471
a1	pepa1b30	DaPR130924_VB116_O1941.m	2502	21.209999084472656	HPDVEVDGFSELR		1	a1.a1	0.00430000014603138	43.900001525878906	3	1499.7147216796875	1499.712890625	0.0017999999690800905	1.2002297108548203
a1	pepa1b30	DaPR130924_VB116_O1941.m	2417	20.829999923706055	HPDVEVDGFSELR		1	a1.a1	0.019999999552965164	20.700000762939453	2	1499.7210693359375	1499.712890625	0.008200000040233135	5.467713247977628
a1	pepa1b35	DaPR130924_VB116_O1941.m	2418	20.829999923706055	LEQMPSKEDAIEHFMK		1	a1.a1	8.500000348021786E-8	62.099998474121094	2	1932.9173583984375	1932.9197998046875	-0.002400000113993883	-1.24164495300653
a1	pepa1a2	DaPR130924_VB116_O1941.m	2555	21.43000030517578	AMVEYEIDLQK	M2:+15.99491	1	a1.a1	6.600000051548705E-5	45.79999923706055	2	1354.6568603515625	1354.65625	6.000000284984708E-4	0.4429168126589094
a1	pepa1a2	DaPR130924_VB116_O1941.m	2425	20.860000610351562	AMVEYEIDLQK	M2:+15.99491	1	a1.a1	3.099999958067201E-6	46.099998474121094	2	1354.6568603515625	1354.65625	6.000000284984708E-4	0.4429168126589094
a1	pepa1a6	DaPR130924_VB116_O1941.m	2434	20.899999618530273	AVSQGSSDSQILDLSNR		1	a1.a1	6.099999672048995E-11	70.80000305175781	2	1776.865966796875	1776.8726806640625	-0.0066999997943639755	-3.7706695967997073
a1	pepa1b53	DaPR130924_VB116_O1941.m	2609	21.68000030517578	MIFDVESMK	M1:+15.99491	1	a1.a1	2.500000118743628E-4	46.0	2	1115.51318359375	1115.5115966796875	0.0017000000225380063	1.5239644550518745
a1	pepa1b53	DaPR130924_VB116_O1941.m	2496	21.18000030517578	MIFDVESMK	M8:+15.99491	1	a1.a1	0.00570000009611249	42.20000076293945	2	1115.51123046875	1115.5115966796875	-3.000000142492354E-4	-0.26893491304096107
a1	pepa1b43	DaPR130924_VB116_O1941.m	2536	21.360000610351562	KFYPLEIDYGQDEEAVKK		1	a1.a1	9.300000237999484E-5	52.79999923706055	3	2172.09033203125	2172.08642578125	0.004100000020116568	1.8875860423656443
a1	pepa1b22	DaPR130924_VB116_O1941.m	2549	21.40999984741211	GFSLLATEDKEALK		1	a1.a1	1.2999999853491317E-5	48.79999923706055	2	1521.8189697265625	1521.8162841796875	0.0027000000700354576	1.7741958067499932
a1	pepa1b38	DaPR130924_VB116_O1941.m	2617	21.709999084472656	IFPPETSASVAATPPPSTASAPAAVNSSASADKPLSNMK		1	a1.a1	0.007600000128149986	39.79999923706055	3	3767.886474609375	3767.880126953125	0.006399999838322401	1.6985677948034203
a1	pepa1b31	DaPR130924_VB116_O1941.m	2642	21.829999923706055	LAHILSPWGAEVK		1	a1.a1	0.04500000178813934	36.400001525878906	3	1420.796142578125	1420.7950439453125	0.0010000000474974513	0.7038313173732763
a1	pepa1b66	DaPR130924_VB116_O1941.m	2678	22.0	PPEAPVTGYMFGK	M10:+15.99491	1	a1.a1	2.1999999262334313E-6	54.0	2	1409.6817626953125	1409.6773681640625	0.004399999976158142	3.12128156096357
a1	pepa1b50	DaPR130924_VB116_O1941.m	2706	22.1299991607666	MAIMVQSPMFDGK	M9:+15.99491	1	a1.a1	4.900000058114529E-4	52.900001525878906	2	1470.6795654296875	1470.679443359375	1.9999999494757503E-4	0.13599156216580305
a1	pepa1b32	DaPR130924_VB116_O1941.m	2715	22.15999984741211	IAPPEAPVTGY		1	a1.a1	0.02199999988079071	32.20000076293945	2	1114.580078125	1114.5782470703125	0.0017999999690800905	1.614960612959584
a1	pepa1b69	DaPR130924_VB116_O1941.m	2721	22.200000762939453	QQVPSGESAILDR	Q1:-17.02655	1	a1.a1	0.0010000000474974513	57.900001525878906	2	1382.693359375	1382.6915283203125	0.0019000000320374966	1.3741315348518899
a1	pepa1b16	DaPR130924_VB116_O1941.m	2744	22.260000228881836	FAGILSQGLR		1	a1.a1	2.6000000070780516E-4	43.400001525878906	2	1061.6065673828125	1061.610595703125	-0.004000000189989805	-3.767860085590544
a1	pepa1b13	DaPR130924_VB116_O1941.m	2771	22.40999984741211	EELGFRPEYSASQLK	E1:-18.01056	1	a1.a1	9.999999747378752E-5	45.900001525878906	2	1735.866943359375	1735.8653564453125	0.0015999999595806003	0.9217304519845156
a1	pepa1b42	DaPR130924_VB116_O1941.m	2810	22.579999923706055	KFYPLEIDYGQDEEAVK		1	a1.a1	3.199999980552093E-7	50.0	2	2043.9959716796875	2043.991455078125	0.004600000102072954	2.250498694916087
a1	pepa1b42	DaPR130924_VB116_O1941.m	2790	22.5	KFYPLEIDYGQDEEAVK		1	a1.a1	2.099999983329326E-5	59.0	3	2043.9931640625	2043.991455078125	0.0017000000225380063	0.8317060319966109
a1	pepa1b20	DaPR130924_VB116_O1941.m	2791	22.510000228881836	FYTLIPHDFGMK	M11:+15.99491	1	a1.a1	3.3000000985339284E-4	39.79999923706055	2	1484.7257080078125	1484.7247314453125	0.0010999999940395355	0.7408780703536441
a1	pepa1b12	DaPR130924_VB116_O1941.m	2848	22.75	DVEVDGFSELR		1	a1.a1	5.700000201613875E-6	57.70000076293945	2	1265.60009765625	1265.6011962890625	-0.0010999999940395355	-0.869152144660502
a1	pepa1b27	DaPR130924_VB116_O1941.m	2853	22.760000228881836	GIYFADMVSK		1	a1.a1	0.00139999995008111	45.099998474121094	2	1130.557373046875	1130.5555419921875	0.0019000000320374966	1.6805897290896887
a1	pepa1a3	DaPR130924_VB116_O1941.m	2870	22.829999923706055	AQNDLIWNIK		1	a1.a1	0.002300000051036477	45.900001525878906	2	1214.6541748046875	1214.6531982421875	0.0010000000474974513	0.8232802983967965
a1	pepa1b79	DaPR130924_VB116_O1941.m	2900	22.979999542236328	VVSEDFLQDVSASTK		1	a1.a1	2.900000026784255E-6	47.0	2	1624.806884765625	1624.806884765625	0.0	0.0
a1	pepa1b79	DaPR130924_VB116_O1941.m	3039	23.610000610351562	VVSEDFLQDVSASTK		1	a1.a1	7.3999999585794285E-6	46.599998474121094	2	1624.8115234375	1624.806884765625	0.004699999932199717	2.892651413695654
a1	pepa1b34	DaPR130924_VB116_O1941.m	2990	23.399999618530273	IAPPEAPVTGYMFGK		1	a1.a1	0.013000000268220901	33.599998474121094	3	1577.804931640625	1577.8037109375	0.0013000000035390258	0.8239301216794523
a1	pepa1a4	DaPR130924_VB116_O1941.m	2994	23.40999984741211	AQNDLIWNIKDELK		1	a1.a1	4.899999961338608E-9	57.29999923706055	2	1699.9071044921875	1699.90185546875	0.005400000140070915	3.176654065467714
a1	pepa1b15	DaPR130924_VB116_O1941.m	2997	23.43000030517578	ELLIFNKQQVPSGESAILDR		1	a1.a1	0.03799999877810478	45.0	3	2257.220458984375	2257.218994140625	0.001500000013038516	0.6645345520006137
a1	pepa1b72	DaPR130924_VB116_O1941.m	3018	23.530000686645508	SATLGLVDIVK		1	a1.a1	0.0020000000949949026	46.400001525878906	2	1115.6693115234375	1115.66748046875	0.0019000000320374966	1.7030164142090147
a1	pepa1b65	DaPR130924_VB116_O1941.m	3022	23.549999237060547	PPEAPVTGYMFGK		1	a1.a1	1.8000000795437288E-11	74.9000015258789	2	1393.6756591796875	1393.6824951171875	-0.006800000090152025	-4.879160148725444
a1	pepa1b49	DaPR130924_VB116_O1941.m	3024	23.549999237060547	MAIMVQSPMFDGK		1	a1.a1	7.600000244565308E-4	49.599998474121094	2	1454.6842041015625	1454.6844482421875	-1.9999999494757503E-4	-0.1374868585343379
a1	pepa1b19	DaPR130924_VB116_O1941.m	3037	23.610000610351562	FYTLIPHDFGMK		1	a1.a1	4.8000001697801054E-5	42.900001525878906	2	1468.7322998046875	1468.7298583984375	0.0026000000070780516	1.7702370467998771
a1	pepa1b62	DaPR130924_VB116_O1941.m	3073	23.760000228881836	NTHATTHNAYDLEVIDIFK		1	a1.a1	0.01600000075995922	38.5	3	2202.08642578125	2202.0830078125	0.0034000000450760126	1.543992680118583
a1	pepa1b62	DaPR130924_VB116_O1941.m	3069	23.75	NTHATTHNAYDLEVIDIFK		1	a1.a1	0.009200000204145908	45.70000076293945	2	2202.087646484375	2202.0830078125	0.004699999932199717	2.1343427634313348
a1	pepa1b62	DaPR130924_VB116_O1941.m	3195	24.360000610351562	NTHATTHNAYDLEVIDIFK		1	a1.a1	7.200000254670158E-5	47.5	3	2202.08154296875	2202.0830078125	-0.00139999995008111	-0.6357616607158868
a1	pepa1b18	DaPR130924_VB116_O1941.m	3243	24.65999984741211	FYPLEIDYGQDEEAVK		1	a1.a1	4.999999873689376E-5	37.5	2	1915.9014892578125	1915.8963623046875	0.005100000184029341	2.6619394891978403
a1	pepa1b18	DaPR130924_VB116_O1941.m	3148	24.149999618530273	FYPLEIDYGQDEEAVK		1	a1.a1	2.3999999765322855E-9	56.099998474121094	2	1915.8990478515625	1915.8963623046875	0.0027000000700354576	1.4092620682193628
a1	pepa1b75	DaPR130924_VB116_O1941.m	3161	24.209999084472656	SLQELFLAH		1	a1.a1	0.0024999999441206455	45.400001525878906	2	1057.568115234375	1057.568115234375	9.999999747378752E-5	0.09455655482921384
a1	pepa1b78	DaPR130924_VB116_O1941.m	3651	27.6299991607666	VFSATLGLVDIVK		1	a1.a1	0.004100000020116568	38.20000076293945	2	1361.805908203125	1361.8043212890625	0.0017000000225380063	1.2483438302859937
a1	pepa1b78	DaPR130924_VB116_O1941.m	3488	26.260000228881836	VFSATLGLVDIVK		1	a1.a1	0.0032999999821186066	40.70000076293945	2	1361.8057861328125	1361.8043212890625	0.001500000013038516	1.1014798452237542
a1	pepa1b78	DaPR130924_VB116_O1941.m	3555	26.799999237060547	VFSATLGLVDIVK		1	a1.a1	0.03400000184774399	34.900001525878906	2	1361.80712890625	1361.8043212890625	0.002899999963119626	2.129527655173345
a1	pepa1b78	DaPR130924_VB116_O1941.m	3413	25.75	VFSATLGLVDIVK		1	a1.a1	3.600000127335079E-5	51.79999923706055	2	1361.8055419921875	1361.8043212890625	0.0013000000035390258	0.9546158601615145
a1	pepa1b78	DaPR130924_VB116_O1941.m	3426	25.829999923706055	VFSATLGLVDIVK		1	a1.a1	0.0010000000474974513	55.70000076293945	3	1361.8056640625	1361.8043212890625	0.0013000000035390258	0.9546158601615145
a1	pepa1b33	DaPR130924_VB116_O1941.m	3538	26.6299991607666	IAPPEAPVTGYMF		1	a1.a1	6.70000008540228E-6	41.099998474121094	2	1392.6854248046875	1392.687255859375	-0.0017999999690800905	-1.2924653122996936
a1	pepa1b60	DaPR130924_VB116_O1941.m	3573	26.979999542236328	NAYDLEVIDIFK		1	a1.a1	8.300000331473711E-8	61.79999923706055	2	1439.7445068359375	1439.7420654296875	0.0024999999441206455	1.736422102367709
a1	pepa1a7	DaPR130924_VB116_O1941.m	3579	27.030000686645508	AYDLEVIDIFK		1	a1.a1	1.3000000080864993E-6	57.900001525878906	2	1325.6944580078125	1325.69921875	-0.004699999932199717	-3.5452988624609283
a1	pepa1a9	DaPR130924_VB116_O1941.m	3585	27.079999923706055	DLEVIDIFK		1	a1.a1	0.00800000037997961	40.0	2	1091.6016845703125	1091.5987548828125	0.003000000026077032	2.748262594344104
a1	pepa1b74	DaPR130924_VB116_O1941.m	3650	27.610000610351562	SILSEVQQAVSQGSSDSQILDLSNR		1	a1.a1	0.012000000104308128	35.900001525878906	3	2661.3388671875	2661.3330078125	0.005900000222027302	2.2169342223267448
a2	pepa2b23	DaPR130924_VB116_O1941.m	737	11.149999618530273	MEELHNQEMQK	M1:+15.99491 - M9:+15.99491	1	a2.a1	0.0031999999191612005	30.700000762939453	2	1448.613525390625	1448.6148681640625	-0.0013000000035390258	-0.8974089884819508
a2	pepa2b38	DaPR130924_VB116_O1941.m	805	11.800000190734863	RMEELHNQEMQK	M10:+15.99491	1	a2.a1	0.027000000700354576	25.200000762939453	2	1588.7235107421875	1588.7210693359375	0.0024999999441206455	1.5735927422210179
a2	pepa2b22	DaPR130924_VB116_O1941.m	980	13.100000381469727	MEELHNQEMQK	M1:+15.99491	1	a2.a1	3.099999958067201E-5	50.900001525878906	2	1432.6201171875	1432.619873046875	1.9999999494757503E-4	0.13960437008473014
a2	pepa2b22	DaPR130924_VB116_O1941.m	897	12.510000228881836	MEELHNQEMQK	M9:+15.99491	1	a2.a1	2.300000051036477E-5	47.099998474121094	2	1432.6201171875	1432.619873046875	1.9999999494757503E-4	0.13960437008473014
a2	pepa2b16	DaPR130924_VB116_O1941.m	951	12.880000114440918	GPMGPGPGQSGPK	M3:+15.99491	1	a2.a1	3.600000127335079E-5	52.20000076293945	2	1182.557861328125	1182.5576171875	3.000000142492354E-4	0.2536874397399184
a2	pepa2b28	DaPR130924_VB116_O1941.m	1067	13.779999732971191	MGGGGAMNMGDPYGSGGQK	M1:+15.99491 - M7:+15.99491 - M9:+15.99491	2	a2.a1 a2.a2	1.6999999934341758E-4	31.5	2	1819.7044677734375	1819.704833984375	-3.000000142492354E-4	-0.16486190982543236
a2	pepa2b41	DaPR130924_VB116_O1941.m	1325	15.449999809265137	SPPPGMGLNQNR	M6:+15.99491	1	a2.a1	0.023000000044703484	20.100000381469727	2	1283.6163330078125	1283.616455078125	-9.999999747378752E-5	-0.07790488901741385
a2	pepa2b41	DaPR130924_VB116_O1941.m	1110	14.0600004196167	SPPPGMGLNQNR	M6:+15.99491	1	a2.a1	0.0027000000700354576	30.5	2	1283.6097412109375	1283.616455078125	-0.0066999997943639755	-5.219627535825094
a2	pepa2b24	DaPR130924_VB116_O1941.m	1185	14.510000228881836	MGDPYGSGGQK		2	a2.a1 a2.a2	3.3999999868683517E-4	49.20000076293945	2	1096.4737548828125	1096.47314453125	6.000000284984708E-4	0.5472090506648706
a2	pepa2b33	DaPR130924_VB116_O1941.m	1202	14.65999984741211	PGGGPGLSTPGGHPKPPHR		1	a2.a1	0.0015999999595806003	49.29999923706055	3	1802.9410400390625	1802.9412841796875	-3.000000142492354E-4	-0.16639477773439035
a2	pepa2b21	DaPR130924_VB116_O1941.m	1207	14.680000305175781	MEELHNQEMQK		1	a2.a1	0.04399999976158142	31.299999237060547	3	1416.628173828125	1416.625	0.003100000089034438	2.188299718721919
a2	pepa2b21	DaPR130924_VB116_O1941.m	1211	14.710000038146973	MEELHNQEMQK		1	a2.a1	1.1999999882661427E-9	65.0	2	1416.623779296875	1416.625	-0.0012000000569969416	-0.8470837779913115
a2	pepa2b15	DaPR130924_VB116_O1941.m	1250	14.930000305175781	GPMGPGPGQSGPK		1	a2.a1	0.014000000432133675	44.599998474121094	2	1166.5645751953125	1166.562744140625	0.0019000000320374966	1.628716536320706
a2	pepa2b27	DaPR130924_VB116_O1941.m	1397	15.90999984741211	MGGGGAMNMGDPYGSGGQK	M1:+15.99491 - M9:+15.99491	2	a2.a1 a2.a2	6.799999937356915E-6	51.0	2	1803.7109375	1803.7099609375	0.0010999999940395355	0.6098541438823109
a2	pepa2b27	DaPR130924_VB116_O1941.m	1269	15.079999923706055	MGGGGAMNMGDPYGSGGQK	M7:+15.99491 - M9:+15.99491	2	a2.a1 a2.a2	2.300000051036477E-5	46.099998474121094	2	1803.708984375	1803.7099609375	-8.999999845400453E-4	-0.49897156639987694
a2	pepa2b32	DaPR130924_VB116_O1941.m	1292	15.229999542236328	NMGDPYGSGGQK		2	a2.a1 a2.a2	7.800000021234155E-4	41.099998474121094	2	1210.516357421875	1210.51611328125	3.000000142492354E-4	0.2478281874629898
a2	pepa2b14	DaPR130924_VB116_O1941.m	1299	15.279999732971191	GMGPGTPAGYGR	M2:+15.99491	1	a2.a1	5.600000149570405E-4	39.099998474121094	2	1136.5162353515625	1136.5157470703125	5.000000237487257E-4	0.4399411315132375
a2	pepa2a1	DaPR130924_VB116_O1941.m	1364	15.710000038146973	AELDDTPMR	M8:+15.99491	1	a2.a1	0.020999999716877937	29.200000762939453	2	1063.4788818359375	1063.472900390625	0.006099999882280827	5.735924140652979
a2	pepa2b26	DaPR130924_VB116_O1941.m	1834	18.1299991607666	MGGGGAMNMGDPYGSGGQK	M1:+15.99491	2	a2.a1 a2.a2	1.2000000424450263E-6	38.099998474121094	2	1787.7208251953125	1787.7149658203125	0.005900000222027302	3.300302528552152
a2	pepa2b26	DaPR130924_VB116_O1941.m	1680	17.40999984741211	MGGGGAMNMGDPYGSGGQK	M9:+15.99491	2	a2.a1 a2.a2	8.099999977275729E-4	37.900001525878906	2	1787.71435546875	1787.7149658203125	-6.000000284984708E-4	-0.3356239892656233
a2	pepa2b26	DaPR130924_VB116_O1941.m	1566	16.860000610351562	MGGGGAMNMGDPYGSGGQK	M9:+15.99491	2	a2.a1 a2.a2	2.6999999458432455E-10	64.0	2	1787.718505859375	1787.7149658203125	0.003599999938160181	2.013743805354497
a2	pepa2b13	DaPR130924_VB116_O1941.m	1596	17.0	GMGPGTPAGYGR		1	a2.a1	3.100000030826777E-4	42.900001525878906	2	1120.5216064453125	1120.520751953125	7.999999797903001E-4	0.7139537383808906
a2	pepa2b40	DaPR130924_VB116_O1941.m	1606	17.049999237060547	SPPPGMGLNQNR		1	a2.a1	0.007499999832361937	27.100000381469727	2	1267.621337890625	1267.62158203125	-1.9999999494757503E-4	-0.15777578875478987
a2	pepa2a9	DaPR130924_VB116_O1941.m	1635	17.200000762939453	FATHAAALSVR		1	a2.a1	2.2000000171829015E-4	44.0	2	1143.6279296875	1143.6273193359375	6.000000284984708E-4	0.5246464633661155
a2	pepa2b30	DaPR130924_VB116_O1941.m	1682	17.40999984741211	MGYMDPR		2	a2.a1 a2.a2	6.99999975040555E-4	31.600000381469727	2	869.365478515625	869.3648071289062	6.000000284984708E-4	0.6901590949833618
a2	pepa2a8	DaPR130924_VB116_O1941.m	1719	17.610000610351562	FATHAAAL		1	a2.a1	0.0031999999191612005	29.399999618530273	2	801.4263305664062	801.42578125	5.000000237487257E-4	0.6238881197069371
a2	pepa2a2	DaPR130924_VB116_O1941.m	1728	17.65999984741211	AVVIVDDR		2	a2.a1 a2.a3	0.007199999876320362	39.599998474121094	2	886.5007934570312	886.4996948242188	0.0010999999940395355	1.2408351638041466
a2	pepa2a4	DaPR130924_VB116_O1941.m	1909	18.479999542236328	DKLESEMEDAYHEHQANLLR	M7:+15.99491	1	a2.a1	0.001500000013038516	49.79999923706055	3	2444.12353515625	2444.114990234375	0.008500000461935997	3.477741634865102
a2	pepa2a5	DaPR130924_VB116_O1941.m	1932	18.600000381469727	FAQHGTFEYEYSQR		1	a2.a1	1.700000029813964E-5	58.29999923706055	3	1762.7857666015625	1762.7823486328125	0.0034000000450760126	1.928769055188805
a2	pepa2a5	DaPR130924_VB116_O1941.m	1935	18.610000610351562	FAQHGTFEYEYSQR		1	a2.a1	4.5000000682193786E-5	44.599998474121094	2	1762.782470703125	1762.7823486328125	9.999999747378752E-5	0.05672849943803102
a2	pepa2a5	DaPR130924_VB116_O1941.m	2047	19.110000610351562	FAQHGTFEYEYSQR		1	a2.a1	0.013000000268220901	37.0	3	1762.7860107421875	1762.7823486328125	0.003599999938160181	2.0422259962792837
a2	pepa2b25	DaPR130924_VB116_O1941.m	2032	19.049999237060547	MGGGGAMNMGDPYGSGGQK		2	a2.a1 a2.a2	5.300000022190332E-12	71.80000305175781	2	1771.72412109375	1771.7200927734375	0.004100000020116568	2.314135306609555
a2	pepa2b12	DaPR130924_VB116_O1941.m	2063	19.18000030517578	GIVEFASK		1	a2.a1	2.9999999242136255E-5	38.599998474121094	2	850.4688720703125	850.46728515625	0.001500000013038516	1.7637362885309953
a2	pepa2b44	DaPR130924_VB116_O1941.m	2475	21.079999923706055	YGEPGEVFINK		1	a2.a1	5.200000014156103E-4	36.79999923706055	2	1252.619140625	1252.621337890625	-0.002099999925121665	-1.6764842347792024
a2	pepa2b44	DaPR130924_VB116_O1941.m	2352	20.559999465942383	YGEPGEVFINK		1	a2.a1	2.999999892949745E-8	66.80000305175781	2	1252.62109375	1252.621337890625	-9.999999747378752E-5	-0.07983258343833131
a2	pepa2a3	DaPR130924_VB116_O1941.m	2586	21.600000381469727	DKLESEMEDAYHEHQANLLR		1	a2.a1	0.023000000044703484	46.29999923706055	3	2428.12255859375	2428.1201171875	0.002400000113993883	0.9884190230151428
a2	pepa2b19	DaPR130924_VB116_O1941.m	3130	24.049999237060547	LFVGNLPADITEDEFKR		1	a2.a1	3.5999998999614036E-6	46.70000076293945	2	1964.017333984375	1964.0128173828125	0.004600000102072954	2.3421436262329403
a2	pepa2b34	DaPR130924_VB116_O1941.m	3272	24.809999465942383	PVIVEPLEQLDDEDGLPEK		1	a2.a1	1.199999978942004E-13	71.30000305175781	2	2135.080078125	2135.07568359375	0.00430000014603138	2.0139801970830553
a2	pepa2b34	DaPR130924_VB116_O1941.m	3273	24.809999465942383	PVIVEPLEQLDDEDGLPEK		1	a2.a1	0.0015999999595806003	47.70000076293945	3	2135.0771484375	2135.07568359375	0.0013000000035390258	0.6088777149814528
a2	pepa2b11	DaPR130924_VB116_O1941.m	3354	25.329999923706055	FPPLGGGGGIGYEANPGVPPATMSGSMMGSDMR		1	a2.a1	1.6999999934341758E-4	45.599998474121094	3	3195.436767578125	3195.43701171875	-1.9999999494757503E-4	-0.06258924654565473
a2	pepa2b18	DaPR130924_VB116_O1941.m	3389	25.579999923706055	LFVGNLPADITEDEFK		1	a2.a1	6.399999974426862E-10	67.0	2	1807.9150390625	1807.9117431640625	0.0034000000450760126	1.8806228002732062
a2	pepa2b18	DaPR130924_VB116_O1941.m	3477	26.15999984741211	LFVGNLPADITEDEFK		1	a2.a1	6.99999975040555E-4	32.70000076293945	2	1807.905517578125	1807.9117431640625	-0.006099999882280827	-3.37405844358591
a2	pepa2b43	DaPR130924_VB116_O1941.m	3633	27.479999542236328	VSNELLEEAFSQFGPIER		1	a2.a1	9.899999895424116E-6	58.29999923706055	2	2065.02490234375	2065.024169921875	8.999999845400453E-4	0.43583024240054996
a2	pepa2b31	DaPR130924_VB116_O1941.m	3696	28.0	NLSPYVSNELLEEAFSQFGPIER		1	a2.a1	0.0017999999690800905	38.099998474121094	3	2639.31005859375	2639.299072265625	0.010999999940395355	4.167773200084046
a2	pepa2b37	DaPR130924_VB116_O1941.m	3160	24.209999084472656	RDMRMGGGGAMNMGDPYGS	M3:+15.99491 - M11:+15.99491	1	a2.a2	0.0035000001080334187	31.700000762939453	2	1991.7894287109375	1991.7830810546875	0.006399999838322401	3.2132012261764356
a2	pepa2b39	DaPR130924_VB116_O1941.m	993	13.199999809265137	RMEELHNQEVQK		1	a2.a3	0.01899999938905239	32.5	3	1540.7552490234375	1540.754150390625	0.0010999999940395355	0.7139360901676975
a2	pepa2b17	DaPR130924_VB116_O1941.m	1386	15.850000381469727	LEMEMEAAR	M3:+15.99491	1	a2.a3	0.023000000044703484	26.299999237060547	2	1095.4825439453125	1095.4813232421875	0.0013000000035390258	1.1866929868704148
a2	pepa2b29	DaPR130924_VB116_O1941.m	2372	20.649999618530273	MGQMAMGGAMGINNR		1	a2.a3	3.699999942909926E-4	45.29999923706055	2	1538.6695556640625	1538.669921875	-3.000000142492354E-4	-0.19497360024017357
a2	pepa2b42	DaPR130924_VB116_O1941.m	2479	21.100000381469727	VELDNMPLR		1	a2.a3	0.013000000268220901	42.900001525878906	2	1086.5628662109375	1086.5616455078125	0.0013000000035390258	1.1964346513735642
a2	pepa2b36	DaPR130924_VB116_O1941.m	2506	21.229999542236328	PVTVEPMDQLDDEEGLPEK	M7:+15.99491	1	a2.a3	0.0013000000035390258	44.29999923706055	2	2156.999267578125	2156.99072265625	0.008500000461935997	3.9406754849036063
a2	pepa2a7	DaPR130924_VB116_O1941.m	2567	21.5	FAQPGSFEYEYAMR	M13:+15.99491	1	a2.a3	0.00139999995008111	39.70000076293945	2	1711.7396240234375	1711.7425537109375	-0.00279999990016222	-1.6357599418744466
a2	pepa2a6	DaPR130924_VB116_O1941.m	2823	22.610000610351562	FAQPGSFEYEYAMR		1	a2.a3	7.000000186963007E-5	43.29999923706055	2	1695.7498779296875	1695.74755859375	0.002300000051036477	1.356333989325523
a2	pepa2b35	DaPR130924_VB116_O1941.m	2845	22.729999542236328	PVTVEPMDQLDDEEGLPEK		1	a2.a3	8.499999921696144E-7	47.400001525878906	2	2141.00146484375	2140.995849609375	0.00559999980032444	2.615605163992336
a2	pepa2b10	DaPR130924_VB116_O1941.m	3129	24.049999237060547	FGQAATMEGIGAIGGTPPAFNR		1	a2.a3	7.399999885819852E-4	35.79999923706055	3	2163.06787109375	2163.065673828125	0.002300000051036477	1.0633056956453892
a2	pepa2b20	DaPR130924_VB116_O1941.m	3206	24.40999984741211	LFVGNLPPDITEEEMR		1	a2.a3	1.4000000192027073E-5	40.79999923706055	2	1859.924072265625	1859.921142578125	0.002899999963119626	1.5592058699326352
a3	pepa3b15	DaPR130924_VB116_O1941.m	1421	16.059999465942383	KVVGDVAYDEAK		1	a3.a1	9.899999895424116E-6	48.79999923706055	2	1293.669921875	1293.6689453125	0.0010000000474974513	0.7729953255203867
a3	pepa3b13	DaPR130924_VB116_O1941.m	1560	16.829999923706055	IFHELTQTDK		1	a3.a1	0.03099999949336052	31.399999618530273	3	1231.6337890625	1231.6322021484375	0.0017000000225380063	1.380282213774986
a3	pepa3b14	DaPR130924_VB116_O1941.m	1688	17.450000762939453	ITIGQAPTEK		1	a3.a1	9.500000160187483E-4	32.099998474121094	2	1057.5899658203125	1057.5892333984375	7.999999797903001E-4	0.7564373336324492
a3	pepa3b22	DaPR130924_VB116_O1941.m	1696	17.479999542236328	VVGDVAYDEAK		1	a3.a1	4.19999999223819E-8	45.79999923706055	2	1165.5731201171875	1165.573974609375	-7.999999797903001E-4	-0.6863571057842197
a3	pepa3a6	DaPR130924_VB116_O1941.m	1984	18.850000381469727	EQVPGFTPR		1	a3.a1	0.010999999940395355	33.099998474121094	2	1030.5323486328125	1030.531982421875	3.9999998989515007E-4	0.3881490305182976
a3	pepa3b19	DaPR130924_VB116_O1941.m	2180	19.75	TDPTTLTDEEINR		1	a3.a1	2.8000000384054147E-5	51.400001525878906	2	1504.716552734375	1504.7130126953125	0.003599999938160181	2.3924827576998835
a3	pepa3b20	DaPR130924_VB116_O1941.m	2267	20.15999984741211	TPVPSDIDISR		1	a3.a1	1.1000000085914508E-4	37.599998474121094	2	1199.6297607421875	1199.6270751953125	0.0027000000700354576	2.250699509758787
a3	pepa3a4	DaPR130924_VB116_O1941.m	2329	20.479999542236328	DVDGLTSINAGR		1	a3.a1	3.7999998880877683E-7	57.20000076293945	2	1217.614013671875	1217.612548828125	0.0015999999595806003	1.3140468707558073
a3	pepa3a7	DaPR130924_VB116_O1941.m	2347	20.549999237060547	GALALAQAVQR		1	a3.a1	9.999999747378752E-5	53.20000076293945	2	1097.6431884765625	1097.6429443359375	1.9999999494757503E-4	0.1822086098030475
a3	pepa3b18	DaPR130924_VB116_O1941.m	2395	20.729999542236328	MHGGGPTVTAGLPLPK		1	a3.a1	0.00800000037997961	28.899999618530273	3	1532.834228515625	1532.8258056640625	0.008500000461935997	5.545314040595476
a3	pepa3a3	DaPR130924_VB116_O1941.m	2431	20.899999618530273	DDSNLYINVK		1	a3.a1	0.00419999985024333	41.20000076293945	2	1180.585205078125	1180.5849609375	3.9999998989515007E-4	0.33881508161641405
a3	pepa3b11	DaPR130924_VB116_O1941.m	2495	21.18000030517578	LAILQVGNR		1	a3.a1	0.009600000455975533	46.5	2	983.601806640625	983.60009765625	0.0017000000225380063	1.7283447069482956
a3	pepa3b21	DaPR130924_VB116_O1941.m	2509	21.229999542236328	VLLSALER		1	a3.a1	0.04500000178813934	42.29999923706055	2	900.5520629882812	900.5516967773438	3.000000142492354E-4	0.33312914219449713
a3	pepa3a9	DaPR130924_VB116_O1941.m	2598	21.6299991607666	GDILVVATGQPEMVK	M13:+15.99491	1	a3.a1	3.3000000985339284E-4	42.29999923706055	2	1572.838623046875	1572.83056640625	0.008100000210106373	5.149950912140529
a3	pepa3a2	DaPR130924_VB116_O1941.m	2690	22.049999237060547	AYIQENLELVEK		1	a3.a1	1.1999999696854502E-4	53.900001525878906	2	1448.765380859375	1448.7635498046875	0.0019000000320374966	1.311463166155472
a3	pepa3a8	DaPR130924_VB116_O1941.m	2849	22.75	GDILVVATGQPEMVK		1	a3.a1	9.699999936856329E-4	31.299999237060547	2	1556.8388671875	1556.835693359375	0.0031999999191612005	2.055451280318586
a3	pepa3b23	DaPR130924_VB116_O1941.m	2883	22.899999618530273	YVVVTGITPTPLGEGK		1	a3.a1	9.999999974752427E-7	50.29999923706055	2	1630.9051513671875	1630.905517578125	-3.000000142492354E-4	-0.18394690005999353
a3	pepa3b12	DaPR130924_VB116_O1941.m	3111	23.950000762939453	LDIDPETITWQR		1	a3.a1	1.9000000293090125E-6	48.70000076293945	2	1486.7628173828125	1486.754150390625	0.008799999952316284	5.918934176174454
a3	pepa3b10	DaPR130924_VB116_O1941.m	3320	25.110000610351562	GVPTGFILPIR		1	a3.a1	8.699999889358878E-4	31.0	2	1169.704345703125	1169.7044677734375	-9.999999747378752E-5	-0.0854916777945972
a3	pepa3a1	DaPR130924_VB116_O1941.m	3327	25.18000030517578	AAQAPSSFQLLYDLK		1	a3.a1	1.0000000036274937E-15	81.80000305175781	2	1651.869873046875	1651.869384765625	5.000000237487257E-4	0.3026873845837805
a3	pepa3a5	DaPR130924_VB116_O1941.m	3330	25.200000762939453	EIGLLSEEVELYGETK		1	a3.a1	2.099999997029825E-13	65.5999984741211	2	1808.9219970703125	1808.916748046875	0.005200000014156103	2.8746486093241446
a3	pepa3b17	DaPR130924_VB116_O1941.m	3552	26.780000686645508	MFGIPVVVAVNAFK	M1:+15.99491	1	a3.a1	0.007400000002235174	33.099998474121094	2	1507.8365478515625	1507.8345947265625	0.0020000000949949026	1.326405496988608
a3	pepa3b16	DaPR130924_VB116_O1941.m	3665	27.780000686645508	MFGIPVVVAVNAFK		1	a3.a1	2.2000000171829015E-5	39.79999923706055	2	1491.8404541015625	1491.839599609375	8.999999845400453E-4	0.6032820048319553
a4	pepa4b11	DaPR130924_VB116_O1941.m	648	10.25	KPNADEMK		1	a4.a1	0.026000000536441803	29.200000762939453	2	932.4527587890625	932.4509887695312	0.0017000000225380063	1.823152147418856
a4	pepa4b12	DaPR130924_VB116_O1941.m	785	11.609999656677246	MSELSSSRPK	M1:+15.99491	1	a4.a1	3.899999865097925E-5	42.79999923706055	2	1137.5577392578125	1137.5572509765625	5.000000237487257E-4	0.4395383382414283
a4	pepa4a3	DaPR130924_VB116_O1941.m	1073	13.8100004196167	DPNNPYDK		1	a4.a1	8.59999970998615E-4	37.5	2	962.4232788085938	962.4218139648438	0.00139999995008111	1.454663568268051
a4	pepa4a8	DaPR130924_VB116_O1941.m	1104	14.029999732971191	EYNVNDDSMK	M9:+15.99491	1	a4.a1	0.005200000014156103	27.0	2	1230.4942626953125	1230.4947509765625	-3.9999998989515007E-4	-0.32507248777591
a4	pepa4a9	DaPR130924_VB116_O1941.m	1366	15.710000038146973	GDSPLHSIR		1	a4.a1	0.02500000037252903	37.0	2	981.5120239257812	981.5115966796875	3.9999998989515007E-4	0.40753465496311253
a4	pepa4a7	DaPR130924_VB116_O1941.m	1516	16.579999923706055	EYNVNDDSMK		1	a4.a1	0.0024999999441206455	30.5	2	1214.499267578125	1214.499755859375	-5.000000237487257E-4	-0.4116921566566539
a4	pepa4b20	DaPR130924_VB116_O1941.m	1710	17.559999465942383	VILDEGHAIR		1	a4.a1	5.90000010561198E-4	57.79999923706055	2	1122.6280517578125	1122.626953125	0.0010999999940395355	0.979844632250741
a4	pepa4b10	DaPR130924_VB116_O1941.m	1758	17.799999237060547	IREPALLSK		1	a4.a1	0.009600000455975533	27.899999618530273	2	1026.631103515625	1026.6309814453125	9.999999747378752E-5	0.09740598061146123
a4	pepa4a5	DaPR130924_VB116_O1941.m	1939	18.6299991607666	ELAAGAFGTK		1	a4.a1	0.013000000268220901	31.200000762939453	2	964.5110473632812	964.5101928710938	7.999999797903001E-4	0.8294365219810795
a4	pepa4a4	DaPR130924_VB116_O1941.m	2043	19.100000381469727	DSVEENMLK		1	a4.a1	0.005100000184029341	38.29999923706055	2	1064.492919921875	1064.4932861328125	-3.000000142492354E-4	-0.2818242427240688
a4	pepa4a1	DaPR130924_VB116_O1941.m	2190	19.799999237060547	AGGVGLNLSAASR		1	a4.a1	6.300000241026282E-4	49.099998474121094	2	1172.639892578125	1172.6385498046875	0.0013000000035390258	1.1086110069940576
a4	pepa4a2	DaPR130924_VB116_O1941.m	2279	20.229999542236328	ASGFVFTR		1	a4.a1	0.009399999864399433	36.5	2	884.4638061523438	884.462890625	8.999999845400453E-4	1.0175666996091448
a4	pepa4b18	DaPR130924_VB116_O1941.m	2296	20.309999465942383	THEMEPAEAIETPLLPHQK	M4:+15.99491	1	a4.a1	0.009999999776482582	35.400001525878906	3	2187.077392578125	2187.075439453125	0.0020000000949949026	0.9144632411468165
a4	pepa4b22	DaPR130924_VB116_O1941.m	2324	20.450000762939453	YYTGVVNNNEMVALQR	M11:+15.99491	1	a4.a1	6.600000119760807E-7	54.20000076293945	2	1886.907470703125	1886.9068603515625	6.000000284984708E-4	0.3179807340287484
a4	pepa4b19	DaPR130924_VB116_O1941.m	2398	20.75	VFIQHITLSDEER		1	a4.a1	0.005900000222027302	44.400001525878906	3	1586.821044921875	1586.8177490234375	0.0034000000450760126	2.1426531478920294
a4	pepa4b17	DaPR130924_VB116_O1941.m	2513	21.25	THEMEPAEAIETPLLPHQK		1	a4.a1	3.7999998312443495E-5	57.5	3	2171.078857421875	2171.08056640625	-0.0015999999595806003	-0.7369601959217252
a4	pepa4b21	DaPR130924_VB116_O1941.m	2666	21.93000030517578	YYTGVVNNNEMVALQR		1	a4.a1	1.1000000199601345E-7	57.5	2	1870.9183349609375	1870.9119873046875	0.006300000008195639	3.36734173010013
a4	pepa4b16	DaPR130924_VB116_O1941.m	2712	22.149999618530273	TAVQYIESSDSEEIETSELPQK		1	a4.a1	1.6999999630229468E-8	45.400001525878906	2	2483.17431640625	2483.16748046875	0.006800000090152025	2.7384379602411606
a4	pepa4b13	DaPR130924_VB116_O1941.m	2890	22.93000030517578	NDLYYNTITNFSEK		1	a4.a1	6.099999949604751E-10	65.0999984741211	2	1721.8056640625	1721.8021240234375	0.003599999938160181	2.090832557313756
a4	pepa4a6	DaPR130924_VB116_O1941.m	3390	25.579999923706055	ELAGALAYIMDNK		1	a4.a1	2.2000000171829015E-4	45.099998474121094	2	1408.716064453125	1408.7144775390625	0.0015999999595806003	1.135787262139665
a4	pepa4b15	DaPR130924_VB116_O1941.m	3454	26.0	QDIVLTTYNILTHDYGTK		1	a4.a1	0.0044999998062849045	41.29999923706055	3	2095.069580078125	2095.071044921875	-0.00139999995008111	-0.6682350717769172
a4	pepa4b14	DaPR130924_VB116_O1941.m	3689	27.959999084472656	QDIVLTTYNILTHDYGTK	Q1:-17.02655	1	a4.a1	4.199999966658652E-5	42.900001525878906	2	2078.053955078125	2078.04443359375	0.009499999694526196	4.571605660085424
a5	pepa5b18	DaPR130924_VB116_O1941.m	888	12.460000038146973	VLHNAQEVEK		1	a5.a1	0.014000000432133675	34.79999923706055	2	1166.6162109375	1166.6168212890625	-6.000000284984708E-4	-0.5143077123090819
a5	pepa5b13	DaPR130924_VB116_O1941.m	978	13.079999923706055	NSGEAPSSPTPK		1	a5.a1	0.028999999165534973	29.600000381469727	2	1171.556396484375	1171.5594482421875	-0.002899999963119626	-2.4753331702209374
a5	pepa5b14	DaPR130924_VB116_O1941.m	1024	13.479999542236328	PNNSGEAPSSPTPK		1	a5.a1	9.999999717180685E-10	60.900001525878906	2	1382.65478515625	1382.6551513671875	-1.9999999494757503E-4	-0.14464922417553822
a5	pepa5b16	DaPR130924_VB116_O1941.m	1319	15.399999618530273	SLKPVLPHK		1	a5.a1	0.00279999990016222	23.799999237060547	2	1018.6434326171875	1018.6411743164062	0.002199999988079071	2.1597399001227844
a5	pepa5b15	DaPR130924_VB116_O1941.m	1429	16.110000610351562	SEAHTADGISIR		1	a5.a1	0.0010999999940395355	41.29999923706055	2	1256.625732421875	1256.6234130859375	0.002400000113993883	1.9098801510470922
a5	pepa5b10	DaPR130924_VB116_O1941.m	1677	17.399999618530273	LTTTGQVTSPVK		1	a5.a1	1.5999999595806003E-4	44.0	2	1231.687744140625	1231.689697265625	-0.0019000000320374966	-1.5425963505707105
a5	pepa5b12	DaPR130924_VB116_O1941.m	1863	18.280000686645508	NLQDVVER		1	a5.a1	0.014999999664723873	39.5	2	972.5106201171875	972.5112915039062	-6.99999975040555E-4	-0.7197859615162558
a5	pepa5a7	DaPR130924_VB116_O1941.m	2049	19.1299991607666	EQITQHIADLSSK		1	a5.a1	1.4000000192027073E-5	38.70000076293945	2	1469.76318359375	1469.7598876953125	0.0034000000450760126	2.313303059595301
a5	pepa5b17	DaPR130924_VB116_O1941.m	2083	19.280000686645508	TGKPLPFGTLGVHK		1	a5.a1	4.600000102072954E-4	39.29999923706055	3	1451.84375	1451.8372802734375	0.006399999838322401	4.4082073971244435
a5	pepa5a2	DaPR130924_VB116_O1941.m	2149	19.600000381469727	ADFTVVAGDEGSSTTGGSSEENK		1	a5.a1	2.5999999706982635E-5	33.70000076293945	2	2244.97900390625	2244.974365234375	0.004800000227987766	2.1381091482916093
a5	pepa5a5	DaPR130924_VB116_O1941.m	2155	19.610000610351562	DLEQGDVSETIR		1	a5.a1	1.1000000085914508E-5	61.20000076293945	2	1361.65625	1361.6546630859375	0.0015999999595806003	1.17504092847925
a5	pepa5a9	DaPR130924_VB116_O1941.m	2184	19.760000228881836	LQNELDMVK		1	a5.a1	0.032999999821186066	31.600000381469727	2	1089.564697265625	1089.561279296875	0.0034000000450760126	3.120522094241574
a5	pepa5a8	DaPR130924_VB116_O1941.m	2321	20.43000030517578	FLHDNMVEIPNR		1	a5.a1	0.004699999932199717	35.900001525878906	3	1484.73388671875	1484.73193359375	0.0020000000949949026	1.3470445740019623
a5	pepa5a6	DaPR130924_VB116_O1941.m	2377	20.65999984741211	EDEQQQALQDIASR		1	a5.a1	2.0000000233721948E-7	60.400001525878906	2	1630.76513671875	1630.76708984375	-0.0020000000949949026	-1.2264167626699716
a5	pepa5a4	DaPR130924_VB116_O1941.m	2564	21.5	ALDLADMITR	M7:+15.99491	1	a5.a1	0.0026000000070780516	54.20000076293945	2	1134.58349609375	1134.582763671875	7.999999797903001E-4	0.7051050001863616
a5	pepa5b20	DaPR130924_VB116_O1941.m	3055	23.68000030517578	VIQEGLEGLVLK		1	a5.a1	3.199999991920777E-5	69.30000305175781	2	1297.774169921875	1297.77294921875	0.0012000000569969416	0.924661018492744
a5	pepa5a1	DaPR130924_VB116_O1941.m	3064	23.709999084472656	AAVWEITGAEFSK		1	a5.a1	7.300000106624793E-6	61.29999923706055	2	1408.7149658203125	1408.7110595703125	0.0038999998942017555	2.7684881634927607
a5	pepa5a3	DaPR130924_VB116_O1941.m	3204	24.399999618530273	ALDLADMITR		1	a5.a1	5.8000001445179805E-5	53.70000076293945	2	1118.58935546875	1118.5877685546875	0.0015999999595806003	1.4303749822402754
a5	pepa5b11	DaPR130924_VB116_O1941.m	3257	24.729999542236328	IYYPDFIVPDPK		1	a5.a1	6.099999882280827E-4	51.20000076293945	2	1466.7603759765625	1466.7569580078125	0.0034000000450760126	2.31803914514507
a5	pepa5b19	DaPR130924_VB116_O1941.m	3441	25.90999984741211	VLLDIFTGVR		1	a5.a1	3.499999875202775E-4	53.79999923706055	2	1132.6728515625	1132.6728515625	0.0	0.0
a6	pepa6b10	DaPR130924_VB116_O1941.m	909	12.579999923706055	SDIPEKPK		2	a6.a1 a6.a2	4.5000000682193786E-5	37.29999923706055	2	913.5	913.4993286132812	6.000000284984708E-4	0.6568149638481819
a6	pepa6b13	DaPR130924_VB116_O1941.m	957	12.90999984741211	TTESHMDWEK	M6:+15.99491	2	a6.a1 a6.a2	7.999999797903001E-4	39.29999923706055	2	1279.5245361328125	1279.5263671875	-0.0017999999690800905	-1.4067705169973421
a6	pepa6b12	DaPR130924_VB116_O1941.m	1363	15.699999809265137	TTESHMDWEK		2	a6.a1 a6.a2	1.900000061141327E-4	43.20000076293945	2	1263.530029296875	1263.531494140625	-0.00139999995008111	-1.1080055832191997
a6	pepa6a6	DaPR130924_VB116_O1941.m	1437	16.149999618530273	KEYEEIMR		1	a6.a1	0.024000000208616257	28.100000381469727	2	1097.529296875	1097.530029296875	-6.99999975040555E-4	-0.6377957380255055
a6	pepa6a3	DaPR130924_VB116_O1941.m	1585	16.950000762939453	FREDHPDLIQNAK		2	a6.a1 a6.a2	0.03200000151991844	42.20000076293945	3	1582.8011474609375	1582.7977294921875	0.0035000001080334187	2.2112744053255193
a6	pepa6a5	DaPR130924_VB116_O1941.m	1690	17.450000762939453	LHPEMSNLDLTK	M5:+15.99491	2	a6.a1 a6.a2	0.023000000044703484	26.600000381469727	3	1413.708740234375	1413.7047119140625	0.004000000189989805	2.8294453263681
a6	pepa6b16	DaPR130924_VB116_O1941.m	1702	17.510000228881836	YIQDFQR		2	a6.a1 a6.a2	0.0031999999191612005	35.5	2	969.48095703125	969.4793090820312	0.0017000000225380063	1.7535186224321606
a6	pepa6a7	DaPR130924_VB116_O1941.m	2036	19.059999465942383	MWNDLSEK		2	a6.a1 a6.a2	0.04500000178813934	30.700000762939453	2	1022.4608764648438	1022.4616088867188	-6.99999975040555E-4	-0.6846222576539887
a6	pepa6a4	DaPR130924_VB116_O1941.m	2057	19.15999984741211	HPELNISEEGITK		2	a6.a1 a6.a2	0.04699999839067459	23.799999237060547	2	1466.7503662109375	1466.7490234375	0.00139999995008111	0.9544918235568649
a6	pepa6b15	DaPR130924_VB116_O1941.m	2315	20.40999984741211	WVEISNEVR		2	a6.a1 a6.a2	0.005499999970197678	42.29999923706055	2	1131.5787353515625	1131.5797119140625	-8.999999845400453E-4	-0.7953482861739355
a6	pepa6a2	DaPR130924_VB116_O1941.m	2391	20.709999084472656	FLESLPEEEQQR		2	a6.a1 a6.a2	6.200000061653554E-4	42.79999923706055	2	1504.7303466796875	1504.7281494140625	0.002199999988079071	1.4620581059347801
a6	pepa6a8	DaPR130924_VB116_O1941.m	2594	21.6299991607666	QLQEERPELSESELTR	Q1:-17.02655	2	a6.a1 a6.a2	1.5999999959603883E-5	42.400001525878906	2	1926.9434814453125	1926.9407958984375	0.00279999990016222	1.4530803987969532
a6	pepa6a9	DaPR130924_VB116_O1941.m	2794	22.510000228881836	RPVSAMFIFSEEK		2	a6.a1 a6.a2	0.003800000064074993	35.5	3	1540.7886962890625	1540.7833251953125	0.005499999970197678	3.569612858771358
a6	pepa6b11	DaPR130924_VB116_O1941.m	3131	24.059999465942383	TLTELILDAQEHVK		2	a6.a1 a6.a2	0.004399999976158142	42.599998474121094	2	1609.883544921875	1609.8800048828125	0.003599999938160181	2.2361914721850558
a6	pepa6a1	DaPR130924_VB116_O1941.m	3411	25.729999542236328	AEEIWQQSVIGDYLAR		2	a6.a1 a6.a2	7.899999765470511E-9	64.9000015258789	2	1877.9400634765625	1877.9395751953125	5.000000237487257E-4	0.2662492608137958
a6	pepa6b14	DaPR130924_VB116_O1941.m	1548	16.780000686645508	VRPDEIMR		1	a6.a2	0.0031999999191612005	33.400001525878906	2	1015.5363159179688	1015.5358276367188	6.000000284984708E-4	0.5908211332088079
a7	pepa7a1	DaPR130924_VB116_O1941.m	900	12.529999732971191	AAGPSLSHTSGGTQSK		1	a7.a1	0.0012000000569969416	31.600000381469727	3	1485.7298583984375	1485.7296142578125	1.9999999494757503E-4	0.13461399236326313
a7	pepa7b11	DaPR130924_VB116_O1941.m	1331	15.479999542236328	SGGVGGSNTNWK		1	a7.a1	1.500000071246177E-4	48.099998474121094	2	1163.54443359375	1163.54443359375	9.999999747378752E-5	0.08594428763233841
a7	pepa7a2	DaPR130924_VB116_O1941.m	1481	16.399999618530273	ATAFNEQVDK		1	a7.a1	7.099999929778278E-4	40.400001525878906	2	1122.5428466796875	1122.54296875	-9.999999747378752E-5	-0.08908344736695632
a7	pepa7a4	DaPR130924_VB116_O1941.m	1646	17.25	ATVMDVKPVDYR	M4:+15.99491	1	a7.a1	0.012000000104308128	36.70000076293945	3	1409.714111328125	1409.709716796875	0.00430000014603138	3.0502734675063365
a7	pepa7b13	DaPR130924_VB116_O1941.m	1697	17.479999542236328	VIDQQNGLYR		1	a7.a1	2.5999999706982635E-5	50.099998474121094	2	1205.629638671875	1205.627685546875	0.0019000000320374966	1.5759426021936889
a7	pepa7a3	DaPR130924_VB116_O1941.m	2091	19.309999465942383	ATVMDVKPVDYR		1	a7.a1	0.0010999999940395355	34.20000076293945	2	1393.7152099609375	1393.71484375	3.9999998989515007E-4	0.28700274786403923
a7	pepa7b15	DaPR130924_VB116_O1941.m	2618	21.709999084472656	VVTATLWGEDADK		1	a7.a1	2.499999936844688E-5	38.70000076293945	2	1404.7117919921875	1404.7010498046875	0.010999999940395355	7.830847668210128
a7	pepa7a9	DaPR130924_VB116_O1941.m	2717	22.18000030517578	IGNPVPYNEGLGQPQVAPPAPAASPAASSR		1	a7.a1	3.600000127335079E-5	44.5	3	2913.50634765625	2913.486083984375	0.019999999552965164	6.864628481634588
a7	pepa7b14	DaPR130924_VB116_O1941.m	2722	22.200000762939453	VVPIASLTPYQSK		1	a7.a1	0.04899999871850014	30.0	2	1402.795166015625	1402.7945556640625	6.99999975040555E-4	0.49900391487418144
a7	pepa7b12	DaPR130924_VB116_O1941.m	3085	23.809999465942383	VGQLSEGAIAAIMQK		1	a7.a1	2.50000003337858E-11	65.5	2	1515.822998046875	1515.8204345703125	0.0027000000700354576	1.7812136638735991
a7	pepa7a5	DaPR130924_VB116_O1941.m	3126	24.030000686645508	DKNEQAFEEVFQNANFR		1	a7.a1	0.009999999776482582	43.5	3	2085.961669921875	2085.962890625	-0.0012000000569969416	-0.5752739238028322
a7	pepa7a6	DaPR130924_VB116_O1941.m	3200	24.3799991607666	FFPLIEVNK		1	a7.a1	0.02500000037252903	29.399999618530273	2	1106.6248779296875	1106.6248779296875	0.0	0.0
a7	pepa7b10	DaPR130924_VB116_O1941.m	3230	24.600000381469727	SENLGQGDKPDYFSSVATVVYLR		1	a7.a1	0.003800000064074993	36.400001525878906	3	2545.260498046875	2545.25732421875	0.003100000089034438	1.2179515444419604
a7	pepa7a8	DaPR130924_VB116_O1941.m	3382	25.530000686645508	LFSLELVDESGEIR		1	a7.a1	9.000000318337698E-6	50.70000076293945	2	1606.8328857421875	1606.8326416015625	1.9999999494757503E-4	0.12446846657796981
a7	pepa7a7	DaPR130924_VB116_O1941.m	3517	26.479999542236328	GWFDAEGQALDGVSISDLK		1	a7.a1	7.300000187671074E-11	65.9000015258789	2	2007.9693603515625	2007.9661865234375	0.0031999999191612005	1.5936522938673745
a8	pepa8a3	DaPR130924_VB116_O1941.m	1368	15.729999542236328	ENAEVDGDDDAEEMEAK	M14:+15.99491	1	a8.a1	2.499999936844688E-6	52.79999923706055	2	1882.7181396484375	1882.7135009765625	0.004699999932199717	2.496396785682914
a8	pepa8a2	DaPR130924_VB116_O1941.m	1750	17.760000228881836	ENAEVDGDDDAEEMEAK		1	a8.a1	1.1000000199601345E-7	59.70000076293945	2	1866.7198486328125	1866.7186279296875	0.0013000000035390258	0.6964091878060972
a8	pepa8b11	DaPR130924_VB116_O1941.m	1769	17.860000610351562	VVTDTDETELAR		1	a8.a1	2.4000000848900527E-6	59.29999923706055	2	1348.66064453125	1348.6595458984375	0.0012000000569969416	0.8897724119081044
a8	pepa8a7	DaPR130924_VB116_O1941.m	1977	18.809999465942383	GVFNVQMEPK	M7:+15.99491	1	a8.a1	0.01899999938905239	39.400001525878906	2	1164.572021484375	1164.5721435546875	-9.999999747378752E-5	-0.08586844364021283
a8	pepa8a4	DaPR130924_VB116_O1941.m	2064	19.200000762939453	EVLINNINR		1	a8.a1	0.04500000178813934	43.5	2	1084.612060546875	1084.6114501953125	7.999999797903001E-4	0.7375913094465666
a8	pepa8b12	DaPR130924_VB116_O1941.m	2093	19.329999923706055	YVMTTTTLER		1	a8.a1	5.599999894911889E-6	53.099998474121094	2	1214.611328125	1214.6090087890625	0.002400000113993883	1.9759446016184488
a8	pepa8a6	DaPR130924_VB116_O1941.m	2469	21.059999465942383	GVFNVQMEPK		1	a8.a1	3.800000122282654E-4	43.29999923706055	2	1148.5794677734375	1148.5772705078125	0.002199999988079071	1.9154131328982336
a8	pepa8a9	DaPR130924_VB116_O1941.m	2563	21.479999542236328	TAWVFDDK		1	a8.a1	0.024000000208616257	31.399999618530273	2	981.4688110351562	981.468017578125	6.99999975040555E-4	0.7132173056111173
a8	pepa8a8	DaPR130924_VB116_O1941.m	2996	23.43000030517578	HAVSDPSILDSLDLNEDER		1	a8.a1	8.600000001024455E-8	65.69999694824219	3	2125.00830078125	2125.0048828125	0.0035000001080334187	1.6470550897751708
a8	pepa8a1	DaPR130924_VB116_O1941.m	3019	23.530000686645508	DEQLESLFQR		1	a8.a1	9.600000339560211E-5	49.70000076293945	2	1264.61962890625	1264.6171875	0.002400000113993883	1.8978076035313123
a8	pepa8a5	DaPR130924_VB116_O1941.m	3053	23.68000030517578	FPEVEDVVMVNVR	M9:+15.99491	1	a8.a1	1.2000000424450263E-6	48.20000076293945	2	1548.7733154296875	1548.7730712890625	3.000000142492354E-4	0.19370172416514303
a8	pepa8b10	DaPR130924_VB116_O1941.m	3540	26.649999618530273	TEGLSVLSQAMAVIK		1	a8.a1	2.500000118743628E-4	53.400001525878906	2	1546.85791015625	1546.851318359375	0.006599999964237213	4.266731964412275
a9	pepa9a4	DaPR130924_VB116_O1941.m	1382	15.829999923706055	LLEQYKEESK		1	a9.a1	0.0017999999690800905	46.5	2	1266.6583251953125	1266.657958984375	3.000000142492354E-4	0.236843744691566
a9	pepa9a5	DaPR130924_VB116_O1941.m	1824	18.100000381469727	MMVAGFK	M2:+15.99491	1	a9.a1	0.04699999839067459	28.0	2	799.3829956054688	799.384521484375	-0.001500000013038516	-1.8764436547422383
a9	pepa9a9	DaPR130924_VB116_O1941.m	2061	19.18000030517578	PAMEPGNGSLDLGGDSAGR	M3:+15.99491	1	a9.a1	1.4000000373926014E-4	46.599998474121094	2	1816.8037109375	1816.8133544921875	-0.009700000286102295	-5.339018596554469
a9	pepa9a2	DaPR130924_VB116_O1941.m	2142	19.559999465942383	FIEIAAR		1	a9.a1	0.03799999877810478	26.299999237060547	2	819.4734497070312	819.4727172851562	6.99999975040555E-4	0.854207785415475
a9	pepa9a7	DaPR130924_VB116_O1941.m	2161	19.649999618530273	NGQDLGVAFK		1	a9.a1	0.01600000075995922	40.0	2	1048.5433349609375	1048.5426025390625	7.999999797903001E-4	0.7629637344759169
a9	pepa9a8	DaPR130924_VB116_O1941.m	2394	20.729999542236328	PAMEPGNGSLDLGGDSAGR		1	a9.a1	9.999999747378752E-5	38.599998474121094	2	1800.821533203125	1800.8184814453125	0.003100000089034438	1.7214395126300681
a9	pepa9b12	DaPR130924_VB116_O1941.m	2499	21.18000030517578	YNILGTNTIMDK	M10:+15.99491	1	a9.a1	3.999999975690116E-8	57.29999923706055	2	1398.697509765625	1398.69384765625	0.003800000064074993	2.7168204610626843
a9	pepa9a6	DaPR130924_VB116_O1941.m	2649	21.860000610351562	NFILDQTNVSAAAQR		1	a9.a1	2.099999951710174E-9	74.69999694824219	2	1647.8489990234375	1647.8453369140625	0.003700000001117587	2.245356356104764
a9	pepa9a3	DaPR130924_VB116_O1941.m	2665	21.93000030517578	GYFEYIEENK		1	a9.a1	5.90000010561198E-4	44.79999923706055	2	1291.5870361328125	1291.58447265625	0.0024999999441206455	1.9356069982625212
a9	pepa9b11	DaPR130924_VB116_O1941.m	2840	22.700000762939453	YNILGTNTIMDK		1	a9.a1	6.4000000747910235E-6	45.5	2	1382.701904296875	1382.6988525390625	0.003100000089034438	2.2419922337693996
a9	pepa9b10	DaPR130924_VB116_O1941.m	3137	24.100000381469727	SSGPTSLFAVTVAPPGAR		1	a9.a1	2.100000034976901E-10	49.70000076293945	2	1714.921630859375	1714.9127197265625	0.008999999612569809	5.248080271983072
a9	pepa9a1	DaPR130924_VB116_O1941.m	3461	26.059999465942383	EKPYFPIPEEYTFIQNVPLEDR		1	a9.a1	0.003000000026077032	42.70000076293945	3	2724.36279296875	2724.35595703125	0.0066999997943639755	2.459296765928125
b10	pepb10a7	DaPR130924_VB116_O1941.m	921	12.680000305175781	LKVEEETSK		1	b10.a1	0.028999999165534973	29.100000381469727	2	1062.568603515625	1062.5682373046875	5.000000237487257E-4	0.4705580368344405
b10	pepb10b10	DaPR130924_VB116_O1941.m	1521	16.600000381469727	NGPFINR		1	b10.a1	0.03099999949336052	25.399999618530273	2	817.43212890625	817.431884765625	1.9999999494757503E-4	0.24466869799790017
b10	pepb10a4	DaPR130924_VB116_O1941.m	2293	20.299999237060547	HIGVGMYQHDVSQTLLK	M6:+15.99491	1	b10.a1	0.04899999871850014	34.599998474121094	3	1941.9913330078125	1941.9854736328125	0.005799999926239252	2.986634042833168
b10	pepb10a9	DaPR130924_VB116_O1941.m	2305	20.360000610351562	NAPQISDGSEVVVVK		1	b10.a1	0.009999999776482582	31.399999618530273	2	1541.821044921875	1541.8173828125	0.003700000001117587	2.3997653952819284
b10	pepb10a3	DaPR130924_VB116_O1941.m	2433	20.899999618530273	HIGVGMYQHDVSQTLLK		1	b10.a1	0.0020000000949949026	37.599998474121094	3	1925.99755859375	1925.9906005859375	0.007000000216066837	3.634493446612487
b10	pepb10a6	DaPR130924_VB116_O1941.m	2611	21.68000030517578	ILYNSLNDSFK		1	b10.a1	3.1999999191612005E-4	46.599998474121094	2	1313.6737060546875	1313.6739501953125	-3.000000142492354E-4	-0.2283671790893261
b10	pepb10b11	DaPR130924_VB116_O1941.m	2657	21.899999618530273	QLLLTSPVPGR		1	b10.a1	0.007300000172108412	33.900001525878906	2	1180.7081298828125	1180.705322265625	0.002899999963119626	2.456158965689162
b10	pepb10a8	DaPR130924_VB116_O1941.m	2855	22.760000228881836	ITLDLIR		1	b10.a1	4.1000000783242285E-4	37.900001525878906	2	843.5308227539062	843.5302734375	6.000000284984708E-4	0.7112963783189304
b10	pepb10a1	DaPR130924_VB116_O1941.m	2856	22.760000228881836	EELNSSVAIADTALEDR		1	b10.a1	2.7000000457633178E-8	53.400001525878906	2	1832.8919677734375	1832.8876953125	0.004399999976158142	2.4005835095139094
b10	pepb10b12	DaPR130924_VB116_O1941.m	3212	24.450000762939453	VEVQVLNIDIPR		1	b10.a1	1.1999999696854502E-4	51.5	2	1394.8028564453125	1394.8006591796875	0.002300000051036477	1.64898119017893
b10	pepb10a2	DaPR130924_VB116_O1941.m	3360	25.3799991607666	ETEAYFADLIMK		1	b10.a1	0.0035000001080334187	33.599998474121094	2	1430.6890869140625	1430.6876220703125	0.001500000013038516	1.0484469075561746
b10	pepb10a5	DaPR130924_VB116_O1941.m	3504	26.360000610351562	LFNDDNTIPFIIR		1	b10.a1	0.001500000013038516	43.5	2	1577.8336181640625	1577.8326416015625	0.0010000000474974513	0.6337808086429317
b11	pepb11b11	DaPR130924_VB116_O1941.m	787	11.630000114440918	VPSPPPGHK		1	b11.a1	0.017000000923871994	36.0	2	915.5070190429688	915.505126953125	0.0019000000320374966	2.075357063658234
b11	pepb11a4	DaPR130924_VB116_O1941.m	1123	14.15999984741211	LEVQATDREENK		1	b11.a1	6.099999882280827E-4	38.5	2	1431.7108154296875	1431.707763671875	0.003000000026077032	2.0953997053022793
b11	pepb11a5	DaPR130924_VB116_O1941.m	1197	14.609999656677246	MLDHEYTTK		1	b11.a1	0.007300000172108412	39.599998474121094	2	1137.5244140625	1137.52490234375	-3.9999998989515007E-4	-0.3516406445880809
b11	pepb11a1	DaPR130924_VB116_O1941.m	1963	18.729999542236328	ELTAPDENIPAK		1	b11.a1	7.399999885819852E-4	46.29999923706055	2	1297.664794921875	1297.663818359375	0.0010000000474974513	0.7706156504862273
b11	pepb11a9	DaPR130924_VB116_O1941.m	2125	19.479999542236328	SGDHLHNDSQIEADFR	S1:+42.01057	1	b11.a1	3.800000122282654E-4	46.5	3	1882.82666015625	1882.8319091796875	-0.005200000014156103	-2.7617972633689005
b11	pepb11b10	DaPR130924_VB116_O1941.m	2420	20.850000381469727	TYNASITLQQQLK		1	b11.a1	5.199999941396527E-5	53.400001525878906	2	1507.8150634765625	1507.8118896484375	0.0031999999191612005	2.1222805982166086
b11	pepb11a7	DaPR130924_VB116_O1941.m	2444	20.950000762939453	NLQLFMENK	M6:+15.99491	1	b11.a1	0.0015999999595806003	41.099998474121094	2	1152.5731201171875	1152.5721435546875	0.0010000000474974513	0.867624688909552
b11	pepb11a3	DaPR130924_VB116_O1941.m	2675	21.979999542236328	HLQDLMEGLTAK		1	b11.a1	8.400000297115184E-6	60.70000076293945	2	1355.7032470703125	1355.69921875	0.004100000020116568	3.024269663514968
b11	pepb11a6	DaPR130924_VB116_O1941.m	2723	22.200000762939453	NLQLFMENK		1	b11.a1	6.199999916134402E-5	42.400001525878906	2	1136.5777587890625	1136.5772705078125	5.000000237487257E-4	0.43991731730243927
b11	pepb11a8	DaPR130924_VB116_O1941.m	2966	23.299999237060547	QPEDDLFDR	Q1:-17.02655	1	b11.a1	9.899999713525176E-4	35.20000076293945	2	1117.481689453125	1117.4801025390625	0.0017000000225380063	1.521279903485871
b11	pepb11a2	DaPR130924_VB116_O1941.m	3009	23.479999542236328	GPVFAPPYEPLPENVK		1	b11.a1	0.0027000000700354576	39.79999923706055	2	1753.92724609375	1753.916015625	0.010999999940395355	6.271679967797977
b12	pepb12a1	DaPR130924_VB116_O1941.m	1407	15.960000038146973	AIGNTELENK		1	b12.a1	7.999999797903001E-4	42.400001525878906	2	1088.5594482421875	1088.5587158203125	7.999999797903001E-4	0.7349167005543094
b12	pepb12b10	DaPR130924_VB116_O1941.m	2055	19.149999618530273	SFYQFQHYR		1	b12.a1	0.0013000000035390258	37.5	2	1275.5860595703125	1275.5909423828125	-0.004800000227987766	-3.762961987658311
b12	pepb12b11	DaPR130924_VB116_O1941.m	2667	21.950000762939453	WISSGEYIQMSGR		1	b12.a1	5.8000001445179805E-5	40.0	2	1513.710693359375	1513.7108154296875	-9.999999747378752E-5	-0.06606281494091139
b12	pepb12a6	DaPR130924_VB116_O1941.m	2707	22.1299991607666	GIVILMVDEK	M6:+15.99491	1	b12.a1	7.300000106624793E-6	45.0	2	1132.6312255859375	1132.6285400390625	0.0026000000070780516	2.2955451987713302
b12	pepb12a7	DaPR130924_VB116_O1941.m	2869	22.829999923706055	LGFATSSDVIEMK		1	b12.a1	6.4000000854491645E-9	59.900001525878906	2	1397.7027587890625	1397.698486328125	0.00430000014603138	3.076486229392616
b12	pepb12a3	DaPR130924_VB116_O1941.m	2876	22.8799991607666	EDNFNTAMQVLR		1	b12.a1	0.0035000001080334187	37.20000076293945	2	1437.680908203125	1437.679443359375	0.00139999995008111	0.973791450206577
b12	pepb12a5	DaPR130924_VB116_O1941.m	3052	23.65999984741211	GIVILMVDEK		1	b12.a1	1.1000000085914508E-5	46.0	2	1116.6329345703125	1116.6336669921875	-7.999999797903001E-4	-0.7164390645189971
b12	pepb12a2	DaPR130924_VB116_O1941.m	3096	23.860000610351562	DVDFEGTDEPIFGK		1	b12.a1	7.799999934832158E-7	59.099998474121094	2	1568.7154541015625	1568.7119140625	0.003599999938160181	2.2948763924647233
b12	pepb12a8	DaPR130924_VB116_O1941.m	3107	23.93000030517578	IVIPNEESVVIYYK		1	b12.a1	6.799999973736703E-4	42.79999923706055	2	1665.91552734375	1665.91015625	0.0052999998442828655	3.1814439838780264
b12	pepb12a9	DaPR130924_VB116_O1941.m	3524	26.530000686645508	NFQPVIIFSFSK		1	b12.a1	8.900000248104334E-4	37.900001525878906	2	1426.7724609375	1426.7733154296875	-7.999999797903001E-4	-0.5607057344981055
b12	pepb12a4	DaPR130924_VB116_O1941.m	3529	26.549999237060547	EYPFILDAFQR		1	b12.a1	0.00139999995008111	34.79999923706055	2	1398.7066650390625	1398.7056884765625	0.0010999999940395355	0.7864413529608433
b13	pepb13a5	DaPR130924_VB116_O1941.m	750	11.300000190734863	EKNPDMVAGEK	M6:+15.99491	1	b13.a1	0.00800000037997961	28.700000762939453	2	1233.578857421875	1233.578369140625	5.000000237487257E-4	0.4053248956505712
b13	pepb13a3	DaPR130924_VB116_O1941.m	923	12.680000305175781	DEALEDEDNKK		1	b13.a1	2.499999993688107E-7	50.5	2	1305.580322265625	1305.5809326171875	-5.000000237487257E-4	-0.38297129749468534
b13	pepb13a6	DaPR130924_VB116_O1941.m	1159	14.350000381469727	EVEPEPTEDK		1	b13.a1	0.01899999938905239	35.400001525878906	2	1172.53515625	1172.5322265625	0.003000000026077032	2.5585650936623714
b13	pepb13a2	DaPR130924_VB116_O1941.m	1198	14.609999656677246	DEALEDEDNK		1	b13.a1	0.04600000008940697	34.599998474121094	2	1177.4827880859375	1177.48583984375	-0.003100000089034438	-2.6327281264340314
b13	pepb13b10	DaPR130924_VB116_O1941.m	1584	16.950000762939453	SPDTILQK		1	b13.a1	2.899999963119626E-4	42.400001525878906	2	901.5003051757812	901.4993286132812	8.999999845400453E-4	0.9983368328454084
b13	pepb13a9	DaPR130924_VB116_O1941.m	1693	17.459999084472656	MLDEEGDTQTEETQPSETK		1	b13.a1	1.9999999494757503E-5	51.20000076293945	2	2167.9169921875	2167.918701171875	-0.0017000000225380063	-0.7841622573849593
b13	pepb13a7	DaPR130924_VB116_O1941.m	2593	21.610000610351562	FPDEDEILEK		1	b13.a1	0.00139999995008111	41.79999923706055	2	1234.5858154296875	1234.584228515625	0.0017000000225380063	1.3769818075369096
b13	pepb13a8	DaPR130924_VB116_O1941.m	2748	22.280000686645508	IFDIDEAEEGVK		1	b13.a1	4.099999841855606E-6	57.20000076293945	2	1364.6629638671875	1364.658447265625	0.004600000102072954	3.3708068940547022
b13	pepb13a1	DaPR130924_VB116_O1941.m	2847	22.729999542236328	DDGISFSNQTGPAWAGSER		1	b13.a1	2.2999999682582484E-9	53.79999923706055	2	1994.895751953125	1994.884033203125	0.012000000104308128	6.015387313035982
b13	pepb13a4	DaPR130924_VB116_O1941.m	2906	23.0	DYTYEELLNR		1	b13.a1	1.9999999949504854E-6	47.099998474121094	2	1315.6168212890625	1315.616943359375	-0.0	-0.0
b14	pepb14a3	DaPR130924_VB116_O1941.m	822	11.930000305175781	FSSQQAATK		1	b14.a1	0.006000000052154064	45.0	2	967.4859008789062	967.4848022460938	0.0010999999940395355	1.136968758047462
b14	pepb14a8	DaPR130924_VB116_O1941.m	1236	14.829999923706055	QSNASSDVEVEEK		1	b14.a1	0.0013000000035390258	29.5	2	1421.641357421875	1421.6395263671875	0.0019000000320374966	1.3364850911909407
b14	pepb14b10	DaPR130924_VB116_O1941.m	1495	16.459999084472656	VSQVIMEK		1	b14.a1	0.003000000026077032	37.20000076293945	2	933.5079956054688	933.5078125	1.9999999494757503E-4	0.2142456573683737
b14	pepb14a1	DaPR130924_VB116_O1941.m	1542	16.75	AVDITTPK		1	b14.a1	0.019999999552965164	29.200000762939453	2	844.478515625	844.4779052734375	6.000000284984708E-4	0.7104981962840033
b14	pepb14a5	DaPR130924_VB116_O1941.m	1607	17.049999237060547	IDNLDVNR		1	b14.a1	0.003800000064074993	40.099998474121094	2	958.4976196289062	958.4957275390625	0.0019000000320374966	1.9822728233914473
b14	pepb14a9	DaPR130924_VB116_O1941.m	1664	17.329999923706055	VDEVPDGAVKPPTNK		1	b14.a1	1.900000061141327E-4	44.70000076293945	2	1565.8160400390625	1565.8173828125	-0.0013000000035390258	-0.8302373046874619
b14	pepb14a4	DaPR130924_VB116_O1941.m	2968	23.309999465942383	GFNEGLWEIDNNPK		1	b14.a1	3.300000025774352E-5	51.20000076293945	2	1632.7667236328125	1632.7657470703125	0.0010999999940395355	0.6737034972795554
b14	pepb14a2	DaPR130924_VB116_O1941.m	3005	23.459999084472656	DFKPGDLIFAK		1	b14.a1	0.003700000001117587	35.29999923706055	3	1250.6800537109375	1250.6783447265625	0.0017000000225380063	1.3592623792568181
b14	pepb14a7	DaPR130924_VB116_O1941.m	3445	25.950000762939453	NMFLVGEGDSVITQVLNK	M2:+15.99491	1	b14.a1	0.0012000000569969416	47.79999923706055	3	1980.0155029296875	1980.0111083984375	0.0044999998062849045	2.2727144242765376
b14	pepb14a6	DaPR130924_VB116_O1941.m	3600	27.15999984741211	NMFLVGEGDSVITQVLNK		1	b14.a1	0.003100000089034438	42.79999923706055	3	1964.0157470703125	1964.0162353515625	-3.9999998989515007E-4	-0.2036642990497221
b15	pepb15a4	DaPR130924_VB116_O1941.m	1357	15.649999618530273	GAVIVVSHDAR		1	b15.a1	0.023000000044703484	47.599998474121094	2	1123.6231689453125	1123.622314453125	0.0010000000474974513	0.8899788075000615
b15	pepb15a2	DaPR130924_VB116_O1941.m	1392	15.880000114440918	AVSEEQQPALK		1	b15.a1	1.3000000080864993E-6	41.0	2	1199.6278076171875	1199.6270751953125	7.999999797903001E-4	0.6668738946726851
b15	pepb15a6	DaPR130924_VB116_O1941.m	1535	16.709999084472656	LQGQLEQGDDTAAER		1	b15.a1	9.999999747378752E-5	52.79999923706055	2	1630.777099609375	1630.7669677734375	0.009999999776482582	6.132083844043057
b15	pepb15a8	DaPR130924_VB116_O1941.m	2164	19.65999984741211	NQDEESQEAPELLK		1	b15.a1	1.1000000085914508E-4	50.400001525878906	2	1629.7628173828125	1629.7607421875	0.002199999988079071	1.3498913865885513
b15	pepb15a7	DaPR130924_VB116_O1941.m	2277	20.209999084472656	MEETPTEYLQR		1	b15.a1	0.00839999970048666	43.0	2	1396.6416015625	1396.6417236328125	-9.999999747378752E-5	-0.07160032224561999
b15	pepb15a1	DaPR130924_VB116_O1941.m	2313	20.399999618530273	AANAAENDFSVSQAEMSSR		1	b15.a1	7.100000220816582E-5	35.099998474121094	2	1984.8741455078125	1984.866943359375	0.007300000172108412	3.6778284794008442
b15	pepb15a5	DaPR130924_VB116_O1941.m	2552	21.40999984741211	GFNLPYQDAR		1	b15.a1	0.03799999877810478	29.0	2	1180.571533203125	1180.574951171875	-0.0034000000450760126	-2.879952722782292
b15	pepb15a3	DaPR130924_VB116_O1941.m	3303	24.979999542236328	EVLEALGEVMVSR		1	b15.a1	0.003700000001117587	37.900001525878906	2	1431.752685546875	1431.7515869140625	0.0010999999940395355	0.7682896978032548
b15	pepb15a9	DaPR130924_VB116_O1941.m	3481	26.18000030517578	STLLLLLTGK		1	b15.a1	1.6999999934341758E-4	40.400001525878906	2	1058.6866455078125	1058.682373046875	0.00430000014603138	4.0616527256008155
b16	pepb16a2	DaPR130924_VB116_O1941.m	995	13.210000038146973	AISGVHTVR		1	b16.a1	8.299999753944576E-4	39.0	2	939.5403442382812	939.5374755859375	0.002899999963119626	3.086625109137937
b16	pepb16a4	DaPR130924_VB116_O1941.m	1741	17.709999084472656	HILILQNK		1	b16.a1	4.699999863078119E-6	39.400001525878906	2	978.6110229492188	978.6099243164062	0.0010999999940395355	1.1240433667254341
b16	pepb16a3	DaPR130924_VB116_O1941.m	1825	18.100000381469727	GVTIKPTVDDD		1	b16.a1	4.999999873689376E-6	45.0	2	1159.5902099609375	1159.58447265625	0.00570000009611249	4.915554002767517
b16	pepb16a1	DaPR130924_VB116_O1941.m	2369	20.6299991607666	AGGEAGVTLGQPHLSR	A1:+42.01057	1	b16.a1	3.800000058618025E-6	66.0	2	1591.8223876953125	1591.819091796875	0.0032999999821186066	2.073099888752751
b16	pepb16a1	DaPR130924_VB116_O1941.m	2389	20.709999084472656	AGGEAGVTLGQPHLSR	A1:+42.01057	1	b16.a1	2.899999963119626E-4	44.79999923706055	3	1591.820068359375	1591.819091796875	8.999999845400453E-4	0.5653908721022491
b16	pepb16a8	DaPR130924_VB116_O1941.m	2448	20.959999084472656	QATINIGTIGHVAHGK	Q1:-17.02655	1	b16.a1	0.0010999999940395355	32.79999923706055	3	1599.8662109375	1599.860595703125	0.00570000009611249	3.562810479501427
b16	pepb16a7	DaPR130924_VB116_O1941.m	2974	23.329999923706055	NEVLMVNIGSLSTGGR	M5:+15.99491	1	b16.a1	2.499999936844688E-5	54.599998474121094	2	1662.8582763671875	1662.848388671875	0.009999999776482582	6.013777229846932
b16	pepb16a6	DaPR130924_VB116_O1941.m	3175	24.260000228881836	NEVLMVNIGSLSTGGR		1	b16.a1	5.299999883412454E-10	74.19999694824219	2	1646.8577880859375	1646.853515625	0.004399999976158142	2.6717615953160787
b16	pepb16a5	DaPR130924_VB116_O1941.m	3297	24.959999084472656	IVSLFAEHNDLQYAAPGGLIGVGTK		1	b16.a1	0.0010999999940395355	40.29999923706055	3	2570.368408203125	2570.36181640625	0.0066999997943639755	2.606636836728137
b17	pepb17a5	DaPR130924_VB116_O1941.m	1151	14.3100004196167	EPTPIQR		1	b17.a1	0.020999999716877937	23.0	2	840.4581298828125	840.4578247070312	3.000000142492354E-4	0.356948326769175
b17	pepb17a8	DaPR130924_VB116_O1941.m	1946	18.65999984741211	MLANFESGK		1	b17.a1	0.0024999999441206455	28.200000762939453	2	996.482421875	996.4822998046875	9.999999747378752E-5	0.10035300927411125
b17	pepb17a2	DaPR130924_VB116_O1941.m	2250	20.100000381469727	DIIGVAETGSGK		1	b17.a1	5.099999834783375E-4	49.400001525878906	2	1146.6025390625	1146.6004638671875	0.002099999925121665	1.8315010252471966
b17	pepb17a7	DaPR130924_VB116_O1941.m	2494	21.18000030517578	LIDVLENR		1	b17.a1	0.002099999925121665	43.20000076293945	2	971.5531005859375	971.5524291992188	6.000000284984708E-4	0.6175683477967401
b17	pepb17a3	DaPR130924_VB116_O1941.m	2562	21.479999542236328	DILVATDVAGR		1	b17.a1	3.5999998999614036E-6	56.599998474121094	2	1129.6236572265625	1129.62158203125	0.002099999925121665	1.859029571075927
b17	pepb17a4	DaPR130924_VB116_O1941.m	2574	21.549999237060547	ELAQQIEEETIK		1	b17.a1	5.600000149570405E-4	45.70000076293945	2	1430.7388916015625	1430.7376708984375	0.0012000000569969416	0.8387282179013269
b17	pepb17a9	DaPR130924_VB116_O1941.m	2804	22.549999237060547	MIDMGFEPDVQK		1	b17.a1	3.9999998989515007E-5	43.900001525878906	2	1409.6409912109375	1409.6444091796875	-0.0032999999821186066	-2.341015904882687
b17	pepb17a6	DaPR130924_VB116_O1941.m	3149	24.15999984741211	IEESDQGPYAIILAPTR		1	b17.a1	7.999999951380232E-8	62.0	2	1872.9755859375	1872.9705810546875	0.004999999888241291	2.669556019094408
b17	pepb17a1	DaPR130924_VB116_O1941.m	3325	25.15999984741211	AQPLSLEELLAK		1	b17.a1	6.000000284984708E-4	33.900001525878906	2	1311.7593994140625	1311.7523193359375	0.007199999876320362	5.488840972635212
b18	pepb18a7	DaPR130924_VB116_O1941.m	1009	13.359999656677246	SRSGGGGGGGLGSGGSIR		1	b18.a1	0.01899999938905239	36.400001525878906	3	1475.73193359375	1475.7314453125	5.000000237487257E-4	0.3388150502158921
b18	pepb18a4	DaPR130924_VB116_O1941.m	1085	13.90999984741211	GGSGGSYGGGGSGGGYGGGSGSR		1	b18.a1	6.300000104930703E-11	58.900001525878906	2	1791.731201171875	1791.7281494140625	0.003100000089034438	1.7301732352914203
b18	pepb18a3	DaPR130924_VB116_O1941.m	1126	14.180000305175781	FSSSSGYGGGSSR		1	b18.a1	0.008100000210106373	35.20000076293945	2	1235.53173828125	1235.529052734375	0.0026000000070780516	2.104361691312671
b18	pepb18a6	DaPR130924_VB116_O1941.m	1308	15.329999923706055	SGGGGGGGLGSGGSIR		1	b18.a1	4.200000148557592E-6	46.599998474121094	2	1232.5986328125	1232.59814453125	5.000000237487257E-4	0.4056472305812798
b18	pepb18a2	DaPR130924_VB116_O1941.m	1423	16.079999923706055	FEMEQNLR	M3:+15.99491	1	b18.a1	0.002400000113993883	35.400001525878906	2	1082.4957275390625	1082.493896484375	0.0017999999690800905	1.6628268990023558
b18	pepb18a8	DaPR130924_VB116_O1941.m	1492	16.450000762939453	SRSGGGGGGGLGSGGSIRSSY		1	b18.a1	6.500000093723202E-9	64.9000015258789	3	1812.864013671875	1812.8587646484375	0.0052999998442828655	2.9235591584050833
b18	pepb18a5	DaPR130924_VB116_O1941.m	2082	19.280000686645508	QVLDNLTMEK	M8:+15.99491	1	b18.a1	0.012000000104308128	27.299999237060547	2	1206.601806640625	1206.6038818359375	-0.0020000000949949026	-1.6575448870193867
b18	pepb18a1	DaPR130924_VB116_O1941.m	2526	21.309999465942383	DQIVDLTVGNNK		1	b18.a1	3.9999998989515007E-4	37.5	2	1315.67724609375	1315.685546875	-0.00839999970048666	-6.384504048431812
b19	pepb19a4	DaPR130924_VB116_O1941.m	637	10.199999809265137	NSSNKPAVTTK		1	b19.a1	7.300000106624793E-7	48.20000076293945	2	1146.6121826171875	1146.61181640625	5.000000237487257E-4	0.4360673914174745
b19	pepb19a6	DaPR130924_VB116_O1941.m	760	11.380000114440918	VAGGAAPSKPASAK		1	b19.a1	0.00139999995008111	39.5	2	1211.6756591796875	1211.6746826171875	0.0010000000474974513	0.8253040703445877
b19	pepb19a2	DaPR130924_VB116_O1941.m	1078	13.859999656677246	ANGTSALTAQNGK		1	b19.a1	0.0035000001080334187	36.79999923706055	2	1232.6234130859375	1232.6234130859375	9.999999747378752E-5	0.08112777707461541
b19	pepb19a1	DaPR130924_VB116_O1941.m	1099	14.0	AAESSSDSSDSDSSEDDEAPSKPAGTTK		1	b19.a1	1.8000000272877514E-4	47.900001525878906	3	2758.124267578125	2758.129638671875	-0.005499999970197678	-1.9941049518057092
b19	pepb19a5	DaPR130924_VB116_O1941.m	1229	14.800000190734863	VADNSFDAK		1	b19.a1	0.009600000455975533	34.79999923706055	2	966.4534912109375	966.453125	3.9999998989515007E-4	0.4138845222267247
b19	pepb19a3	DaPR130924_VB116_O1941.m	1555	16.809999465942383	ASSSDSEDSSEEEEEVQGPPAK		1	b19.a1	6.70000027680473E-11	54.099998474121094	2	2293.94921875	2293.943115234375	0.006200000178068876	2.7027698014366037
b19	pepb19a7	DaPR130924_VB116_O1941.m	3700	28.010000228881836	VVPSDLYPLVLGFLR		1	b19.a1	0.035999998450279236	30.799999237060547	2	1687.984375	1687.9786376953125	0.005799999926239252	3.436062398371523
b20	pepb20a6	DaPR130924_VB116_O1941.m	1194	14.600000381469727	SDAGLESDTAMK	M11:+15.99491	1	b20.a1	4.799999878741801E-4	36.900001525878906	2	1240.538330078125	1240.53662109375	0.0017999999690800905	1.450984951571261
b20	pepb20a2	DaPR130924_VB116_O1941.m	1478	16.3799991607666	EAQELSQNSAIK		1	b20.a1	0.039000000804662704	34.400001525878906	2	1317.6727294921875	1317.6649169921875	0.007799999788403511	5.919562468285522
b20	pepb20a5	DaPR130924_VB116_O1941.m	1862	18.260000228881836	QDAQSLHGDIPQK	Q1:-17.02655	1	b20.a1	0.004100000020116568	29.799999237060547	2	1419.6844482421875	1419.6866455078125	-0.002199999988079071	-1.5496377281848317
b20	pepb20a1	DaPR130924_VB116_O1941.m	2595	21.6299991607666	APQVLVLAPTR		1	b20.a1	2.2000000171829015E-4	39.70000076293945	2	1164.71826171875	1164.7103271484375	0.00800000037997961	6.868660982483109
b20	pepb20a4	DaPR130924_VB116_O1941.m	2841	22.709999084472656	NGIDILVGTPGR		1	b20.a1	0.04800000041723251	34.900001525878906	2	1211.6744384765625	1211.6746826171875	-1.9999999494757503E-4	-0.16506080205916324
b20	pepb20a3	DaPR130924_VB116_O1941.m	3232	24.610000610351562	GAVEALAAALAH		1	b20.a1	6.70000008540228E-5	42.900001525878906	2	1093.6087646484375	1093.6004638671875	0.00839999970048666	7.681049869696103
b20	pepb20a7	DaPR130924_VB116_O1941.m	3526	26.530000686645508	TFSFAIPLIEK		1	b20.a1	3.3000000985339284E-4	38.900001525878906	2	1265.7110595703125	1265.71435546875	-0.0032999999821186066	-2.6072233184844227
b21	pepb21a4	DaPR130924_VB116_O1941.m	1374	15.760000228881836	IMATPEQVGK	M2:+15.99491	1	b21.a1	0.03500000014901161	30.700000762939453	2	1089.5616455078125	1089.561279296875	3.9999998989515007E-4	0.3671202322399723
b21	pepb21a7	DaPR130924_VB116_O1941.m	1698	17.5	VEYSEEELK		1	b21.a1	9.299999801442027E-4	32.099998474121094	2	1125.532470703125	1125.5313720703125	0.0010999999940395355	0.9773161560269844
b21	pepb21a5	DaPR130924_VB116_O1941.m	2258	20.1299991607666	KQELLEALTK		1	b21.a1	0.024000000208616257	33.79999923706055	2	1172.6915283203125	1172.6888427734375	0.0026000000070780516	2.217126924247858
b21	pepb21a6	DaPR130924_VB116_O1941.m	2819	22.600000381469727	TFNTSTGGLLLPSDTK		1	b21.a1	0.0012000000569969416	37.29999923706055	2	1651.859375	1651.854248046875	0.0052999998442828655	3.2085154307951185
b21	pepb21a2	DaPR130924_VB116_O1941.m	3145	24.1299991607666	DIISIAEDEDLR		1	b21.a1	6.600000051548705E-5	61.900001525878906	2	1388.6947021484375	1388.6907958984375	0.004000000189989805	2.88041096103178
b21	pepb21a3	DaPR130924_VB116_O1941.m	3366	25.40999984741211	DSLIFLVDASK		1	b21.a1	1.3000000080864993E-6	56.79999923706055	2	1207.65869140625	1207.6573486328125	0.00139999995008111	1.1592691848114436
b21	pepb21a1	DaPR130924_VB116_O1941.m	3632	27.479999542236328	DLLAVVFYGTEK		1	b21.a1	7.900000014160469E-7	57.0	2	1354.7269287109375	1354.7257080078125	0.0013000000035390258	0.9596038488490312
b22	pepb22a5	DaPR130924_VB116_O1941.m	829	12.0	TAEEPPQEK		1	b22.a1	0.0027000000700354576	36.900001525878906	2	1028.48974609375	1028.4898681640625	-9.999999747378752E-5	-0.09722992959794109
b22	pepb22a2	DaPR130924_VB116_O1941.m	901	12.529999732971191	ESEEGNPVR		1	b22.a1	0.03500000014901161	32.099998474121094	2	1016.4639892578125	1016.4647827148438	-7.999999797903001E-4	-0.7870415123026746
b22	pepb22a4	DaPR130924_VB116_O1941.m	1278	15.149999618530273	MQELYGDGK	M1:+15.99491	1	b22.a1	0.012000000104308128	30.799999237060547	2	1056.4638671875	1056.467041015625	-0.003100000089034438	-2.9343083775280685
b22	pepb22a1	DaPR130924_VB116_O1941.m	1404	15.949999809265137	DPQTEEFK		1	b22.a1	0.014000000432133675	35.0	2	993.4556884765625	993.4528198242188	0.002899999963119626	2.9191119147789535
b22	pepb22a6	DaPR130924_VB116_O1941.m	1509	16.530000686645508	TEDGGEFEEGASENNAK		1	b22.a1	3.7999998880877683E-7	65.30000305175781	2	1783.72412109375	1783.7257080078125	-0.0015999999595806003	-0.8969988784697117
b22	pepb22a3	DaPR130924_VB116_O1941.m	1731	17.65999984741211	HPDGVASVSFR		1	b22.a1	4.900000058114529E-4	34.0	2	1171.5848388671875	1171.5859375	-0.0010000000474974513	-0.8535439146967836
b23	pepb23a1	DaPR130924_VB116_O1941.m	1497	16.459999084472656	EVDATSPAPSTSSTVK		1	b23.a1	0.0430000014603138	35.20000076293945	2	1576.7706298828125	1576.7705078125	1.9999999494757503E-4	0.12684153715244262
b23	pepb23a5	DaPR130924_VB116_O1941.m	1760	17.809999465942383	MNDFMR		1	b23.a1	0.0031999999191612005	23.700000762939453	2	813.33984375	813.338623046875	0.0012000000569969416	1.4754003105146798
b23	pepb23a4	DaPR130924_VB116_O1941.m	2253	20.100000381469727	LKTEPEEVSIEDSAQSDLK		1	b23.a1	5.600000149570405E-4	39.599998474121094	3	2118.045166015625	2118.04541015625	-9.999999747378752E-5	-0.04721333971135701
b23	pepb23a6	DaPR130924_VB116_O1941.m	2393	20.729999542236328	TEPEEVSIEDSAQSDLK		1	b23.a1	2.500000118743628E-4	39.20000076293945	2	1876.8748779296875	1876.8662109375	0.008700000122189522	4.635386407134393
b23	pepb23a2	DaPR130924_VB116_O1941.m	2539	21.360000610351562	GEFTYYEIQDNTGK		1	b23.a1	2.800000074785203E-4	48.29999923706055	2	1664.7479248046875	1664.7442626953125	0.003700000001117587	2.222563599724971
b23	pepb23a3	DaPR130924_VB116_O1941.m	2582	21.559999465942383	GLEVINDYHFR		1	b23.a1	7.999999797903001E-5	45.099998474121094	2	1362.68310546875	1362.6805419921875	0.0027000000700354576	1.9813888779010225
b24	pepb24a2	DaPR130924_VB116_O1941.m	2510	21.25	GNVGFVFTK		1	b24.a1	0.00139999995008111	38.0	2	968.5211181640625	968.5203857421875	6.99999975040555E-4	0.72275192690357
b24	pepb24a4	DaPR130924_VB116_O1941.m	2952	23.200000762939453	IIQLLDDYPK		1	b24.a1	0.001500000013038516	51.0	2	1217.681396484375	1217.677978515625	0.0034000000450760126	2.792199666138895
b24	pepb24a5	DaPR130924_VB116_O1941.m	3379	25.510000228881836	TSFFQALGITTK		1	b24.a1	3.000000106112566E-6	47.0	2	1313.7110595703125	1313.71044921875	6.99999975040555E-4	0.5328419024579105
b24	pepb24a3	DaPR130924_VB116_O1941.m	3392	25.600000381469727	GTIEILSDVQLIK		1	b24.a1	0.003599999938160181	41.79999923706055	2	1428.8299560546875	1428.8311767578125	-0.0012000000569969416	-0.8398473357222538
b24	pepb24a6	DaPR130924_VB116_O1941.m	3457	26.010000228881836	VLALSVETDYTFPLAEK		1	b24.a1	2.5999999706982635E-5	50.20000076293945	2	1896.0087890625	1896.00048828125	0.008299999870359898	4.377635935043434
b24	pepb24a1	DaPR130924_VB116_O1941.m	3476	26.15999984741211	AFLADPSAFVAAAPVAAATTAAPAAAAAPAK		1	b24.a1	0.005400000140070915	40.29999923706055	3	2752.473876953125	2752.46728515625	0.0066999997943639755	2.4341796287630117
b25	pepb25a5	DaPR130924_VB116_O1941.m	1489	16.43000030517578	VGQDPVLR		1	b25.a1	3.800000122282654E-4	45.29999923706055	2	883.5008544921875	883.5	7.999999797903001E-4	0.9054895074027166
b25	pepb25a1	DaPR130924_VB116_O1941.m	1907	18.479999542236328	DVAYQYVK		1	b25.a1	0.03999999910593033	35.400001525878906	2	985.4990844726562	985.4993286132812	-3.000000142492354E-4	-0.3044142248898052
b25	pepb25a2	DaPR130924_VB116_O1941.m	2229	19.979999542236328	ESETTTSLVLER		1	b25.a1	1.9999999494757503E-4	41.70000076293945	2	1364.6910400390625	1364.6907958984375	3.000000142492354E-4	0.2198300268096495
b25	pepb25a4	DaPR130924_VB116_O1941.m	2266	20.15999984741211	SGDSEVYQLGDVSQK		1	b25.a1	5.99999978589949E-8	57.70000076293945	2	1611.7486572265625	1611.7501220703125	-0.00139999995008111	-0.8686209673015524
b25	pepb25a3	DaPR130924_VB116_O1941.m	3704	28.030000686645508	QATTIIADNIIFLSDQTK	Q1:-17.02655	1	b25.a1	7.899999764049426E-5	46.0	2	1975.03955078125	1975.0386962890625	8.999999845400453E-4	0.4556872663968925
b26	pepb26a5	DaPR130924_VB116_O1941.m	851	12.210000038146973	YEEEEEQSR		1	b26.a1	3.999999989900971E-6	36.70000076293945	2	1198.484619140625	1198.486328125	-0.0015999999595806003	-1.3350172814100913
b26	pepb26a1	DaPR130924_VB116_O1941.m	2297	20.309999465942383	AASITSEVFNK		1	b26.a1	0.00139999995008111	35.70000076293945	2	1166.6070556640625	1166.6055908203125	0.001500000013038516	1.2857816084901268
b26	pepb26a4	DaPR130924_VB116_O1941.m	2568	21.510000228881836	QDSLVINLNR		1	b26.a1	0.028999999165534973	24.600000381469727	2	1171.6439208984375	1171.6434326171875	6.000000284984708E-4	0.5121012176530584
b26	pepb26a2	DaPR130924_VB116_O1941.m	3140	24.110000610351562	APGEQTVPALNLQNAFR		1	b26.a1	1.3000000080864993E-6	43.70000076293945	2	1825.958251953125	1825.9559326171875	0.002400000113993883	1.3143800850406637
b26	pepb26a3	DaPR130924_VB116_O1941.m	3237	24.6299991607666	HTDVQFYTEVGEITTDLGK		1	b26.a1	0.008700000122189522	39.20000076293945	3	2153.044189453125	2153.0400390625	0.004000000189989805	1.8578382739837616
b27	pepb27a3	DaPR130924_VB116_O1941.m	1540	16.729999542236328	MFGGPGTASR		1	b27.a1	0.03500000014901161	26.799999237060547	2	980.4608764648438	980.4622802734375	-0.00139999995008111	-1.4278978174363517
b27	pepb27a5	DaPR130924_VB116_O1941.m	1980	18.829999923706055	VELQELNDR		1	b27.a1	0.010999999940395355	35.599998474121094	2	1115.5682373046875	1115.569580078125	-0.0013000000035390258	-1.1653239983901182
b27	pepb27a4	DaPR130924_VB116_O1941.m	2128	19.5	SLYASSPGGVYATR		1	b27.a1	7.199999885187935E-8	52.0	2	1428.715087890625	1428.712158203125	0.002899999963119626	2.0298000170775636
b27	pepb27a1	DaPR130924_VB116_O1941.m	3239	24.649999618530273	ILLAELEQLK		1	b27.a1	0.0024999999441206455	46.400001525878906	2	1169.7166748046875	1169.71435546875	0.002300000051036477	1.9662920612056418
b27	pepb27a2	DaPR130924_VB116_O1941.m	3597	27.149999618530273	ISLPLPNFSSLNLR		1	b27.a1	0.00430000014603138	34.099998474121094	2	1570.8935546875	1570.8956298828125	-0.0020000000949949026	-1.273159118243967
b28	pepb28a4	DaPR130924_VB116_O1941.m	1449	16.209999084472656	VVEELTR		1	b28.a1	0.0430000014603138	33.79999923706055	2	845.4757080078125	845.4730834960938	0.0026000000070780516	3.0752013965091107
b28	pepb28a3	DaPR130924_VB116_O1941.m	2316	20.40999984741211	IEVQDTSGGTTALRPSASTQALSSSVSSSK		1	b28.a1	0.01600000075995922	37.70000076293945	3	2952.492919921875	2952.47607421875	0.017000000923871994	5.757879317741918
b28	pepb28a5	DaPR130924_VB116_O1941.m	2492	21.15999984741211	YLLGDMEGR		1	b28.a1	0.04500000178813934	30.600000381469727	2	1053.5079345703125	1053.5037841796875	0.00419999985024333	3.9866965010606648
b28	pepb28a1	DaPR130924_VB116_O1941.m	2779	22.450000762939453	ALYYLQIHPQELR		1	b28.a1	0.03500000014901161	29.0	3	1643.89013671875	1643.8907470703125	-6.99999975040555E-4	-0.4258190371154967
b28	pepb28a2	DaPR130924_VB116_O1941.m	3463	26.079999923706055	GDFILVGDLMR		1	b28.a1	0.026000000536441803	45.20000076293945	2	1235.648681640625	1235.645751953125	0.003000000026077032	2.427880338143095
b29	pepb29a1	DaPR130924_VB116_O1941.m	1990	18.8799991607666	FDETEQALANER		1	b29.a1	0.007199999876320362	37.70000076293945	2	1422.6534423828125	1422.6500244140625	0.0035000001080334187	2.4601975524338395
b29	pepb29a2	DaPR130924_VB116_O1941.m	2271	20.18000030517578	MSQEEVNVFR		1	b29.a1	0.009499999694526196	37.099998474121094	2	1238.5870361328125	1238.583740234375	0.0032999999821186066	2.664333363115322
b29	pepb29a5	DaPR130924_VB116_O1941.m	2497	21.18000030517578	VTYVVLDEADR		1	b29.a1	1.2999999853491317E-5	46.099998474121094	2	1279.654052734375	1279.6533203125	7.999999797903001E-4	0.6251693072581055
b29	pepb29a3	DaPR130924_VB116_O1941.m	3090	23.850000381469727	NFYVEVPELAK		1	b29.a1	0.005400000140070915	33.0	2	1308.6854248046875	1308.6839599609375	0.0015999999595806003	1.2226022542741017
b29	pepb29a4	DaPR130924_VB116_O1941.m	3268	24.780000686645508	SLEEGEGPIAVIMTPTR		1	b29.a1	1.5999999959603883E-5	39.099998474121094	2	1799.9344482421875	1799.9210205078125	0.013000000268220901	7.2225392781696645
b30	pepb30a2	DaPR130924_VB116_O1941.m	1335	15.529999732971191	TPATAPVPAR		1	b30.a1	1.3000000035390258E-4	45.79999923706055	2	980.5546264648438	980.5527954101562	0.0017999999690800905	1.8356991867298353
b30	pepb30a3	DaPR130924_VB116_O1941.m	1667	17.350000381469727	TPSKPPAQLSPSVPK		1	b30.a1	0.029999999329447746	38.29999923706055	3	1533.8631591796875	1533.8638916015625	-7.999999797903001E-4	-0.5215586494802947
b30	pepb30a4	DaPR130924_VB116_O1941.m	2230	19.979999542236328	YSQVLGLGGR		1	b30.a1	1.8000000272877514E-4	45.20000076293945	2	1049.5775146484375	1049.57421875	0.0032999999821186066	3.144132090104854
b30	pepb30a1	DaPR130924_VB116_O1941.m	3298	24.959999084472656	DSPFGLSFVR		1	b30.a1	0.0035000001080334187	41.900001525878906	2	1124.5709228515625	1124.5738525390625	-0.002899999963119626	-2.5787545714067663
b31	pepb31a3	DaPR130924_VB116_O1941.m	1432	16.1299991607666	SGVNSELVK		1	b31.a1	0.009399999864399433	37.79999923706055	2	932.505859375	932.5051879882812	6.99999975040555E-4	0.7506660381704513
b31	pepb31a1	DaPR130924_VB116_O1941.m	2208	19.8799991607666	LTMQVSSLQR		1	b31.a1	0.02199999988079071	39.79999923706055	2	1162.625732421875	1162.625244140625	5.000000237487257E-4	0.4300612138508222
b31	pepb31a4	DaPR130924_VB116_O1941.m	2517	21.260000228881836	VYENYPTYDLTER		1	b31.a1	9.999999747378752E-5	40.900001525878906	2	1662.7713623046875	1662.7650146484375	0.006399999838322401	3.8490104025165386
b31	pepb31a2	DaPR130924_VB116_O1941.m	3041	23.6299991607666	NVGQFSGFPFEK		1	b31.a1	4.3000000005122274E-5	43.599998474121094	2	1356.657470703125	1356.65869140625	-0.0012000000569969416	-0.8845261262824157
b32	pepb32a3	DaPR130924_VB116_O1941.m	1019	13.449999809265137	TTDTASVQNEAK		1	b32.a1	8.799999704933725E-6	51.099998474121094	2	1264.601806640625	1264.60205078125	-9.999999747378752E-5	-0.07907625755628751
b32	pepb32a2	DaPR130924_VB116_O1941.m	2877	22.8799991607666	NADPILISLK		1	b32.a1	2.099999983329326E-4	44.79999923706055	2	1083.643310546875	1083.641357421875	0.002099999925121665	1.9379104634007698
b32	pepb32a4	DaPR130924_VB116_O1941.m	3329	25.200000762939453	YFEITDESPYVHYLNTFSSK		1	b32.a1	0.0430000014603138	33.400001525878906	3	2440.141357421875	2440.134765625	0.0066999997943639755	2.745749902320613
b32	pepb32a1	DaPR130924_VB116_O1941.m	3450	25.979999542236328	AIFLADGNVFTTGFSR		1	b32.a1	3.8000000368576536E-10	74.5	2	1715.8841552734375	1715.8756103515625	0.00860000029206276	5.012018493753589
b33	pepb33a2	DaPR130924_VB116_O1941.m	1394	15.880000114440918	EGETVEPYK		1	b33.a1	0.035999998450279236	26.5	2	1051.49462890625	1051.4947509765625	0.0	0.0
b33	pepb33a1	DaPR130924_VB116_O1941.m	3081	23.799999237060547	DFVNYLVR		1	b33.a1	4.6999999904073775E-4	40.5	2	1025.54443359375	1025.5418701171875	0.0026000000070780516	2.5352451058687175
b33	pepb33a3	DaPR130924_VB116_O1941.m	3103	23.90999984741211	ELDALDANDELTPLGR		1	b33.a1	0.0017000000225380063	35.900001525878906	2	1741.863525390625	1741.8607177734375	0.002899999963119626	1.6648862526887909
b33	pepb33a4	DaPR130924_VB116_O1941.m	3419	25.799999237060547	YPSPFFVFGEK		1	b33.a1	3.9000000106170774E-4	34.599998474121094	2	1317.650390625	1317.65185546875	-0.00139999995008111	-1.062496094298797
b34	pepb34a3	DaPR130924_VB116_O1941.m	2284	20.260000228881836	QGTQYTFSSIER		1	b34.a1	0.028999999165534973	29.399999618530273	2	1416.67822265625	1416.67578125	0.0024999999441206455	1.7646944891757643
b34	pepb34a2	DaPR130924_VB116_O1941.m	2337	20.5	IPYTTVLR		1	b34.a1	0.04500000178813934	32.20000076293945	2	962.5731811523438	962.5673828125	0.005799999926239252	6.025552111782956
b34	pepb34a4	DaPR130924_VB116_O1941.m	3123	24.010000228881836	VDNIQAGELTEGIWR		1	b34.a1	0.0017000000225380063	40.20000076293945	2	1700.86083984375	1700.8607177734375	1.9999999494757503E-4	0.11758752075207604
b34	pepb34a1	DaPR130924_VB116_O1941.m	3437	25.899999618530273	AETLEFNDVYQEVK	A1:+42.01057	1	b34.a1	1.4999999621068127E-5	49.79999923706055	2	1726.8265380859375	1726.8173828125	0.009100000374019146	5.2698104991263195
b35	pepb35a4	DaPR130924_VB116_O1941.m	1668	17.350000381469727	VVAEVYDQER		1	b35.a1	2.2000000171829015E-5	57.70000076293945	2	1207.5986328125	1207.5958251953125	0.002899999963119626	2.4014657078253725
b35	pepb35a3	DaPR130924_VB116_O1941.m	2905	23.0	LGLPPLTPEQQEALQK		1	b35.a1	0.0035000001080334187	32.5	2	1761.9776611328125	1761.9749755859375	0.00279999990016222	1.5891258042589915
b35	pepb35a2	DaPR130924_VB116_O1941.m	3490	26.260000228881836	AVTPPMPLLTPATPGGLPPAAAVAAAAATAK	M6:+15.99491	1	b35.a1	0.04600000008940697	31.600000381469727	3	2810.556640625	2810.548828125	0.007799999788403511	2.7752585937484393
b35	pepb35a1	DaPR130924_VB116_O1941.m	3646	27.600000381469727	AVTPPMPLLTPATPGGLPPAAAVAAAAATAK		1	b35.a1	0.004100000020116568	36.29999923706055	3	2794.5625	2794.553955078125	0.00860000029206276	3.0774142959148327
b36	pepb36a1	DaPR130924_VB116_O1941.m	816	11.880000114440918	AASEQQADTSGGDSPK		1	b36.a1	9.000000034120603E-8	64.5	2	1548.677001953125	1548.677734375	-6.000000284984708E-4	-0.3874272969647961
b36	pepb36a2	DaPR130924_VB116_O1941.m	1506	16.510000228881836	AEVGEDSGAR	A1:+42.01057	1	b36.a1	7.399999885819852E-4	30.399999618530273	2	1032.4603271484375	1032.459716796875	6.99999975040555E-4	0.6779925295412492
b36	pepb36a3	DaPR130924_VB116_O1941.m	2524	21.299999237060547	NGVFVDGAFQR		1	b36.a1	6.099999882280827E-4	31.399999618530273	2	1209.6007080078125	1209.6014404296875	-7.999999797903001E-4	-0.6613748570819457
b37	pepb37a1	DaPR130924_VB116_O1941.m	1235	14.829999923706055	AANMLQQSGSK		1	b37.a1	5.499999815583578E-7	52.20000076293945	2	1134.558349609375	1134.5576171875	7.999999797903001E-4	0.7051206282264024
b37	pepb37a3	DaPR130924_VB116_O1941.m	1699	17.5	SMENYYQESGR		1	b37.a1	1.3000000365082087E-7	48.5	2	1363.551513671875	1363.5587158203125	-0.007199999876320362	-5.280300578760824
b37	pepb37a2	DaPR130924_VB116_O1941.m	2470	21.059999465942383	ISSMVVMENVGQQK		1	b37.a1	3.800000058618025E-6	48.70000076293945	2	1549.7718505859375	1549.771728515625	1.9999999494757503E-4	0.12905126043248671
b38	pepb38a1	DaPR130924_VB116_O1941.m	969	13.029999732971191	AGAGLGDGER		1	b38.a1	7.300000288523734E-5	40.599998474121094	2	902.433349609375	902.43310546875	3.000000142492354E-4	0.3324346285959962
b38	pepb38a3	DaPR130924_VB116_O1941.m	1623	17.110000610351562	VALSEPQPER		1	b38.a1	0.0010999999940395355	34.0	2	1125.59375	1125.59033203125	0.0035000001080334187	3.1094795401425386
b38	pepb38a2	DaPR130924_VB116_O1941.m	3471	26.1299991607666	EVAFFNNFLTDAK		1	b38.a1	0.0020000000949949026	38.79999923706055	2	1515.7572021484375	1515.7481689453125	0.008999999612569809	5.937661543627122
b39	pepb39a1	DaPR130924_VB116_O1941.m	1757	17.799999237060547	ALAAGGYDVEK		1	b39.a1	6.70000008540228E-6	53.29999923706055	2	1093.552978515625	1093.5528564453125	1.9999999494757503E-4	0.1828901033624403
b39	pepb39a3	DaPR130924_VB116_O1941.m	2097	19.350000381469727	SETAPAETATPAPVEK	S1:+42.01057	1	b39.a1	0.002300000051036477	29.899999618530273	2	1640.8018798828125	1640.8017578125	9.999999747378752E-5	0.060945813226764504
b39	pepb39a2	DaPR130924_VB116_O1941.m	2453	20.979999542236328	ATGPPVSELITK		1	b39.a1	1.900000061141327E-4	49.599998474121094	2	1212.6868896484375	1212.6839599609375	0.003100000089034438	2.556313261646748
b40	pepb40a1	DaPR130924_VB116_O1941.m	1839	18.15999984741211	ALAAAGYDVEK		1	b40.a1	6.0999998822808266E-5	52.29999923706055	2	1107.5682373046875	1107.5684814453125	-1.9999999494757503E-4	-0.18057573711973698
b40	pepb40a3	DaPR130924_VB116_O1941.m	2211	19.899999618530273	SGVSLAALK		1	b40.a1	0.0034000000450760126	44.79999923706055	2	845.5104370117188	845.509521484375	8.999999845400453E-4	1.064446894648811
b40	pepb40a2	DaPR130924_VB116_O1941.m	2397	20.75	ASGPPVSELITK		1	b40.a1	1.6000000186977559E-6	51.900001525878906	2	1198.6702880859375	1198.668212890625	0.002099999925121665	1.7519442849472509
b41	pepb41a1	DaPR130924_VB116_O1941.m	1798	17.979999542236328	GLSEDTTEETLK		1	b41.a1	0.024000000208616257	28.799999237060547	2	1322.6397705078125	1322.632568359375	0.007199999876320362	5.443688631719853
b41	pepb41a2	DaPR130924_VB116_O1941.m	2243	20.049999237060547	NDLAVVDVR		1	b41.a1	0.012000000104308128	38.599998474121094	2	1000.5458374023438	1000.5426025390625	0.0031999999191612005	3.1982645327051613
b41	pepb41a3	DaPR130924_VB116_O1941.m	2488	21.149999618530273	TGISDVFAK		1	b41.a1	0.009999999776482582	34.79999923706055	2	937.4998168945312	937.4993286132812	5.000000237487257E-4	0.5333337406100435
b42	pepb42a1	DaPR130924_VB116_O1941.m	1090	13.949999809265137	DAVTYTEHAK		1	b42.a1	2.699999895412475E-4	39.400001525878906	2	1134.5447998046875	1134.54296875	0.0017999999690800905	1.5865419104075609
b42	pepb42a2	DaPR130924_VB116_O1941.m	2353	20.579999923706055	ISGLIYEETR		1	b42.a1	8.099999831756577E-5	45.79999923706055	2	1180.624755859375	1180.621337890625	0.0035000001080334187	2.964540785182442
b42	pepb42a3	DaPR130924_VB116_O1941.m	3252	24.709999084472656	TVTAMDVVYALK		1	b42.a1	2.7999999474559445E-6	42.599998474121094	2	1310.7056884765625	1310.702880859375	0.002899999963119626	2.2125532837909176
b43	pepb43a2	DaPR130924_VB116_O1941.m	1391	15.859999656677246	KDENESSAPADGEGGSELQPK		1	b43.a1	6.900000153109431E-5	51.79999923706055	3	2144.962158203125	2144.958251953125	0.004000000189989805	1.8648382486454191
b43	pepb43a3	DaPR130924_VB116_O1941.m	3015	23.510000228881836	NDLLNIIR		1	b43.a1	0.0038999998942017555	47.099998474121094	2	970.5698852539062	970.5684204101562	0.00139999995008111	1.4424536391669107
b43	pepb43a1	DaPR130924_VB116_O1941.m	3296	24.950000762939453	DLVLPTQALPASPALK		1	b43.a1	2.9000000722589903E-5	60.0	2	1633.954345703125	1633.9527587890625	0.0015999999595806003	0.9792204523503942
b44	pepb44a3	DaPR130924_VB116_O1941.m	1730	17.65999984741211	SPFNSPSPQDSPR		1	b44.a1	3.800000122282654E-4	47.20000076293945	2	1415.650634765625	1415.6553955078125	-0.004699999932199717	-3.32001696678009
b44	pepb44a2	DaPR130924_VB116_O1941.m	2301	20.350000381469727	NWTEDMEGGISSPVK	M6:+15.99491	1	b44.a1	0.014000000432133675	31.200000762939453	2	1665.7447509765625	1665.742919921875	0.0019000000320374966	1.1406322123984223
b44	pepb44a1	DaPR130924_VB116_O1941.m	3672	27.829999923706055	LDLVMVILFK	M5:+15.99491	1	b44.a1	0.006500000134110451	50.099998474121094	2	1206.7152099609375	1206.717041015625	-0.0017999999690800905	-1.4916504100788475
b45	pepb45a2	DaPR130924_VB116_O1941.m	2086	19.299999237060547	LQAITASSANLR		1	b45.a1	0.035999998450279236	29.600000381469727	2	1244.6971435546875	1244.6961669921875	0.0010000000474974513	0.803408955547726
b45	pepb45a3	DaPR130924_VB116_O1941.m	2850	22.75	LTDQTLIYLR		1	b45.a1	0.001500000013038516	37.20000076293945	2	1235.7049560546875	1235.6998291015625	0.005200000014156103	4.208141728025369
b45	pepb45a1	DaPR130924_VB116_O1941.m	3002	23.450000762939453	LAGLDITDATLR		1	b45.a1	7.899999764049426E-5	42.29999923706055	2	1258.70068359375	1258.7005615234375	1.9999999494757503E-4	0.15889402218547508
b46	pepb46a2	DaPR130924_VB116_O1941.m	2421	20.850000381469727	ILDSVGIEADDDR		1	b46.a1	2.500000118743628E-4	61.599998474121094	2	1417.68359375	1417.6810302734375	0.0027000000700354576	1.9045187262713748
b46	pepb46a1	DaPR130924_VB116_O1941.m	2498	21.18000030517578	LASVPAGGAVAVSAAPGSAAPAAGSAPAAAEEK		1	b46.a1	0.002400000113993883	41.5	3	2774.4443359375	2774.431884765625	0.012000000104308128	4.325209845734544
b46	pepb46a3	DaPR130924_VB116_O1941.m	3059	23.700000762939453	NIEDVIAQGIGK		1	b46.a1	7.899999764049426E-5	53.900001525878906	2	1256.6854248046875	1256.6849365234375	6.000000284984708E-4	0.4774466622941658
b47	pepb47a2	DaPR130924_VB116_O1941.m	858	12.260000228881836	SAAQAAAQTNSNAAGK		1	b47.a1	0.0010999999940395355	40.29999923706055	2	1460.71142578125	1460.709228515625	0.002199999988079071	1.5061176756682193
b47	pepb47a1	DaPR130924_VB116_O1941.m	885	12.449999809265137	RPDQQLQGEGK		1	b47.a1	0.012000000104308128	31.0	2	1255.6341552734375	1255.639404296875	-0.005200000014156103	-4.141316365479917
b48	pepb48a2	DaPR130924_VB116_O1941.m	1290	15.210000038146973	DSYVGDEAQSK		1	b48.a1	0.0017999999690800905	45.099998474121094	2	1198.5240478515625	1198.522705078125	0.00139999995008111	1.1681046542959332
b48	pepb48a1	DaPR130924_VB116_O1941.m	1414	16.010000228881836	AGFAGDDAPR		1	b48.a1	7.399999885819852E-4	45.099998474121094	2	976.4494018554688	976.44873046875	6.99999975040555E-4	0.7168834913682727
b49	pepb49a1	DaPR130924_VB116_O1941.m	1117	14.109999656677246	EEASGSSVTAEEAK		1	b49.a1	3.700000092976552E-7	51.5	2	1394.630615234375	1394.6285400390625	0.002099999925121665	1.5057772480856053
b49	pepb49a2	DaPR130924_VB116_O1941.m	2596	21.6299991607666	HIEIFTDLSSR		1	b49.a1	0.005100000184029341	30.600000381469727	2	1317.6748046875	1317.68017578125	-0.0052999998442828655	-4.02222021830184
b50	pepb50a2	DaPR130924_VB116_O1941.m	1297	15.260000228881836	VAVLENQNK		1	b50.a1	0.03099999949336052	31.799999237060547	2	1014.5594482421875	1014.5582885742188	0.0012000000569969416	1.1827807928939482
b50	pepb50a1	DaPR130924_VB116_O1941.m	2529	21.329999923706055	ILNDLSSDAPGVPR		1	b50.a1	4.6999999904073775E-4	41.70000076293945	2	1453.7640380859375	1453.7650146484375	-8.999999845400453E-4	-0.6190821594077853
b51	pepb51a2	DaPR130924_VB116_O1941.m	1375	15.779999732971191	PGTPSAEGGSTSSTLR		1	b51.a1	0.012000000104308128	38.0	2	1504.7252197265625	1504.7242431640625	0.0010999999940395355	0.7310309507119443
b51	pepb51a1	DaPR130924_VB116_O1941.m	3201	24.399999618530273	AALGPSSQNVTEYVVR	A1:+42.01057	1	b51.a1	2.900000026784255E-6	47.29999923706055	2	1732.88427734375	1732.8868408203125	-0.0024999999441206455	-1.4426792824724768
b52	pepb52a1	DaPR130924_VB116_O1941.m	2089	19.309999465942383	GIGAGGSITGLK		1	b52.a1	1.3000000035390258E-4	57.20000076293945	2	1030.5904541015625	1030.589599609375	8.999999845400453E-4	0.8732865001560008
b52	pepb52a2	DaPR130924_VB116_O1941.m	2557	21.450000762939453	YNLIVVGR		1	b52.a1	0.006200000178068876	36.29999923706055	2	933.5514526367188	933.5521240234375	-6.000000284984708E-4	-0.6427065110329151
b53	pepb53a1	DaPR130924_VB116_O1941.m	1520	16.600000381469727	HLVSAGYVHVNR		1	b53.a1	6.200000061653554E-4	43.099998474121094	3	1351.73095703125	1351.723388671875	0.007600000128149986	5.622452190915558
b53	pepb53a2	DaPR130924_VB116_O1941.m	3223	24.530000686645508	VAGFDLDGTLITTR		1	b53.a1	4.1000001260727004E-7	58.099998474121094	2	1478.7916259765625	1478.785400390625	0.006300000008195639	4.260253047217992
b54	pepb54a1	DaPR130924_VB116_O1941.m	1716	17.600000381469727	ATDTSQGELVHPK	A1:+42.01057	1	b54.a1	1.1999999696854502E-4	47.70000076293945	2	1424.7054443359375	1424.7020263671875	0.0035000001080334187	2.456654123640143
b54	pepb54a2	DaPR130924_VB116_O1941.m	3355	25.329999923706055	LEDVLPLAFTR		1	b54.a1	0.03700000047683716	40.5	2	1273.71630859375	1273.7154541015625	8.999999845400453E-4	0.7065942252972631
b55	pepb55a2	DaPR130924_VB116_O1941.m	1543	16.75	AGAAPAGGPAPSTAAAPAEEK		1	b55.a1	9.899999895424116E-7	49.0	2	1791.89306640625	1791.8875732421875	0.005499999970197678	3.0693889797149176
b55	pepb55a1	DaPR130924_VB116_O1941.m	3582	27.049999237060547	AAGVNVEPFWPGLFAK		1	b55.a1	5.000000237487257E-4	40.400001525878906	2	1702.89990234375	1702.8956298828125	0.004399999976158142	2.5838342050715903
b56	pepb56a1	DaPR130924_VB116_O1941.m	2423	20.860000610351562	GPLEPSEPAVVAAAR		1	b56.a1	0.00279999990016222	31.799999237060547	2	1463.7930908203125	1463.78564453125	0.007400000002235174	5.055385007963298
b56	pepb56a2	DaPR130924_VB116_O1941.m	3536	26.6299991607666	LGLEFFDQPAVPLAR		1	b56.a1	6.100000064179767E-6	53.20000076293945	2	1672.90673828125	1672.9061279296875	6.000000284984708E-4	0.35865732002608147
b57	pepb57a2	DaPR130924_VB116_O1941.m	2604	21.65999984741211	MFILSDGEGK		1	b57.a1	0.002099999925121665	35.400001525878906	2	1096.5389404296875	1096.53466796875	0.00419999985024333	3.8302481197639846
b57	pepb57a1	DaPR130924_VB116_O1941.m	3396	25.6299991607666	IIHDFPQFYPLGIVQHD		1	b57.a1	0.013000000268220901	35.599998474121094	3	2039.046142578125	2039.0389404296875	0.007199999876320362	3.531075220565971
b58	pepb58a2	DaPR130924_VB116_O1941.m	3224	24.549999237060547	VWFGDVEAETMYR		1	b58.a1	1.1000000021965661E-8	55.5	2	1602.7279052734375	1602.72607421875	0.0017999999690800905	1.1230864700054886
b58	pepb58a1	DaPR130924_VB116_O1941.m	3337	25.229999542236328	MFYGNSDDIGVFLSK		1	b58.a1	7.50000006519258E-4	39.400001525878906	2	1692.787353515625	1692.794189453125	-0.006800000090152025	-4.017027074241575
b59	pepb59a2	DaPR130924_VB116_O1941.m	3258	24.729999542236328	LFTNFSGADLLK		1	b59.a1	0.0027000000700354576	39.099998474121094	2	1325.7130126953125	1325.71044921875	0.0027000000700354576	2.0366438777235145
b59	pepb59a1	DaPR130924_VB116_O1941.m	3465	26.079999923706055	ANPTQLNTVEFLWDPAK		1	b59.a1	0.0010000000474974513	43.5	2	1943.997802734375	1943.987060546875	0.010999999940395355	5.6584738466833615

## Sheet: peptides_pos
MS Sample :	DaPR130924_VB116_O1941.m
Peptide ID	Protein ID	accession	description	Sequence	Modifs	Start	Stop	MH+ theo
pepa1b77	a1.a1.a1	sp|P09874|PARP1_HUMAN	sp|P09874|PARP1_HUMAN Poly [ADP-ribose] polymerase 1 OS=Homo sapiens GN=PARP1 PE=1 SV=4	TGNAWHSK		622	629	900.4326782226562
pepa1b29	a1.a1.a1	sp|P09874|PARP1_HUMAN	sp|P09874|PARP1_HUMAN Poly [ADP-ribose] polymerase 1 OS=Homo sapiens GN=PARP1 PE=1 SV=4	GQDGIGSKAEK		98	108	1089.553955078125
pepa1a5	a1.a1.a1	sp|P09874|PARP1_HUMAN	sp|P09874|PARP1_HUMAN Poly [ADP-ribose] polymerase 1 OS=Homo sapiens GN=PARP1 PE=1 SV=4	ASADKPLSNMK	M10:+15.99491	384	394	1177.588623046875
pepa1b76	a1.a1.a1	sp|P09874|PARP1_HUMAN	sp|P09874|PARP1_HUMAN Poly [ADP-ribose] polymerase 1 OS=Homo sapiens GN=PARP1 PE=1 SV=4	SSASADKPLSNMK	M12:+15.99491	382	394	1351.652587890625
pepa1b71	a1.a1.a1	sp|P09874|PARP1_HUMAN	sp|P09874|PARP1_HUMAN Poly [ADP-ribose] polymerase 1 OS=Homo sapiens GN=PARP1 PE=1 SV=4	RKGDEVDGVDEVAK		208	221	1516.7606201171875
pepa1b44	a1.a1.a1	sp|P09874|PARP1_HUMAN	sp|P09874|PARP1_HUMAN Poly [ADP-ribose] polymerase 1 OS=Homo sapiens GN=PARP1 PE=1 SV=4	KGDEVDGVDEVAK		209	221	1360.6595458984375
pepa1b63	a1.a1.a1	sp|P09874|PARP1_HUMAN	sp|P09874|PARP1_HUMAN Poly [ADP-ribose] polymerase 1 OS=Homo sapiens GN=PARP1 PE=1 SV=4	PEYSASQLK		174	182	1022.5156860351562
pepa1b24	a1.a1.a1	sp|P09874|PARP1_HUMAN	sp|P09874|PARP1_HUMAN Poly [ADP-ribose] polymerase 1 OS=Homo sapiens GN=PARP1 PE=1 SV=4	GGAAVDPDSGLEHSAH		529	544	1519.6776123046875
pepa1b73	a1.a1.a1	sp|P09874|PARP1_HUMAN	sp|P09874|PARP1_HUMAN Poly [ADP-ribose] polymerase 1 OS=Homo sapiens GN=PARP1 PE=1 SV=4	SLLATEDK		185	192	876.4677124023438
pepa1b48	a1.a1.a1	sp|P09874|PARP1_HUMAN	sp|P09874|PARP1_HUMAN Poly [ADP-ribose] polymerase 1 OS=Homo sapiens GN=PARP1 PE=1 SV=4	KPPLLNNADSVQAK		748	761	1494.827880859375
pepa1b47	a1.a1.a1	sp|P09874|PARP1_HUMAN	sp|P09874|PARP1_HUMAN Poly [ADP-ribose] polymerase 1 OS=Homo sapiens GN=PARP1 PE=1 SV=4	KPPLLNNAD		748	756	981.5368041992188
pepa1b64	a1.a1.a1	sp|P09874|PARP1_HUMAN	sp|P09874|PARP1_HUMAN Poly [ADP-ribose] polymerase 1 OS=Homo sapiens GN=PARP1 PE=1 SV=4	PIDVNYEK		789	796	977.4943237304688
pepa1b56	a1.a1.a1	sp|P09874|PARP1_HUMAN	sp|P09874|PARP1_HUMAN Poly [ADP-ribose] polymerase 1 OS=Homo sapiens GN=PARP1 PE=1 SV=4	MIFDVESMKK	M1:+15.99491 M8:+15.99491	675	684	1259.6014404296875
pepa1b37	a1.a1.a1	sp|P09874|PARP1_HUMAN	sp|P09874|PARP1_HUMAN Poly [ADP-ribose] polymerase 1 OS=Homo sapiens GN=PARP1 PE=1 SV=4	LEQMPSKEDAIEHFMK	M4:+15.99491 M15:+15.99491	601	616	1964.9095458984375
pepa1b21	a1.a1.a1	sp|P09874|PARP1_HUMAN	sp|P09874|PARP1_HUMAN Poly [ADP-ribose] polymerase 1 OS=Homo sapiens GN=PARP1 PE=1 SV=4	GDEVDGVDEVAK		210	221	1232.564453125
pepa1b26	a1.a1.a1	sp|P09874|PARP1_HUMAN	sp|P09874|PARP1_HUMAN Poly [ADP-ribose] polymerase 1 OS=Homo sapiens GN=PARP1 PE=1 SV=4	GGSDDSSKDPIDVNYEK		780	796	1825.80908203125
pepa1b17	a1.a1.a1	sp|P09874|PARP1_HUMAN	sp|P09874|PARP1_HUMAN Poly [ADP-ribose] polymerase 1 OS=Homo sapiens GN=PARP1 PE=1 SV=4	FLQDVSASTK		458	467	1095.5684814453125
pepa1b59	a1.a1.a1	sp|P09874|PARP1_HUMAN	sp|P09874|PARP1_HUMAN Poly [ADP-ribose] polymerase 1 OS=Homo sapiens GN=PARP1 PE=1 SV=4	MVDPEKPQLGMIDR	M1:+15.99491 M11:+15.99491	143	156	1660.8037109375
pepa1b46	a1.a1.a1	sp|P09874|PARP1_HUMAN	sp|P09874|PARP1_HUMAN Poly [ADP-ribose] polymerase 1 OS=Homo sapiens GN=PARP1 PE=1 SV=4	KMVDPEKPQLGMIDR	M2:+15.99491	142	156	1772.90380859375
pepa1a1	a1.a1.a1	sp|P09874|PARP1_HUMAN	sp|P09874|PARP1_HUMAN Poly [ADP-ribose] polymerase 1 OS=Homo sapiens GN=PARP1 PE=1 SV=4	AEPVEVVAPR		487	496	1066.589599609375
pepa1b67	a1.a1.a1	sp|P09874|PARP1_HUMAN	sp|P09874|PARP1_HUMAN Poly [ADP-ribose] polymerase 1 OS=Homo sapiens GN=PARP1 PE=1 SV=4	PVEVVAPR		489	496	866.5098876953125
pepa1b11	a1.a1.a1	sp|P09874|PARP1_HUMAN	sp|P09874|PARP1_HUMAN Poly [ADP-ribose] polymerase 1 OS=Homo sapiens GN=PARP1 PE=1 SV=4	DSEEAEIIR		807	815	1061.5113525390625
pepa1b68	a1.a1.a1	sp|P09874|PARP1_HUMAN	sp|P09874|PARP1_HUMAN Poly [ADP-ribose] polymerase 1 OS=Homo sapiens GN=PARP1 PE=1 SV=4	PVQDLIK		668	674	812.4880981445312
pepa1b10	a1.a1.a1	sp|P09874|PARP1_HUMAN	sp|P09874|PARP1_HUMAN Poly [ADP-ribose] polymerase 1 OS=Homo sapiens GN=PARP1 PE=1 SV=4	DPIDVNYEK		788	796	1092.521240234375
pepa1b25	a1.a1.a1	sp|P09874|PARP1_HUMAN	sp|P09874|PARP1_HUMAN Poly [ADP-ribose] polymerase 1 OS=Homo sapiens GN=PARP1 PE=1 SV=4	GGAAVDPDSGLEHSAHVLEK		529	548	1988.9676513671875
pepa1b55	a1.a1.a1	sp|P09874|PARP1_HUMAN	sp|P09874|PARP1_HUMAN Poly [ADP-ribose] polymerase 1 OS=Homo sapiens GN=PARP1 PE=1 SV=4	MIFDVESMKK	M8:+15.99491	675	684	1243.6064453125
pepa1b58	a1.a1.a1	sp|P09874|PARP1_HUMAN	sp|P09874|PARP1_HUMAN Poly [ADP-ribose] polymerase 1 OS=Homo sapiens GN=PARP1 PE=1 SV=4	MVDPEKPQLGMIDR	M11:+15.99491	143	156	1644.808837890625
pepa1b41	a1.a1.a1	sp|P09874|PARP1_HUMAN	sp|P09874|PARP1_HUMAN Poly [ADP-ribose] polymerase 1 OS=Homo sapiens GN=PARP1 PE=1 SV=4	KAMVEYEIDLQK	M3:+15.99491	684	695	1482.7513427734375
pepa1b70	a1.a1.a1	sp|P09874|PARP1_HUMAN	sp|P09874|PARP1_HUMAN Poly [ADP-ribose] polymerase 1 OS=Homo sapiens GN=PARP1 PE=1 SV=4	QQVPSGESAILDR		270	282	1399.718017578125
pepa1b54	a1.a1.a1	sp|P09874|PARP1_HUMAN	sp|P09874|PARP1_HUMAN Poly [ADP-ribose] polymerase 1 OS=Homo sapiens GN=PARP1 PE=1 SV=4	MIFDVESMK	M1:+15.99491 M8:+15.99491	675	683	1131.5064697265625
pepa1b61	a1.a1.a1	sp|P09874|PARP1_HUMAN	sp|P09874|PARP1_HUMAN Poly [ADP-ribose] polymerase 1 OS=Homo sapiens GN=PARP1 PE=1 SV=4	NREELGFRPEYSASQLK		166	182	2024.02001953125
pepa1b36	a1.a1.a1	sp|P09874|PARP1_HUMAN	sp|P09874|PARP1_HUMAN Poly [ADP-ribose] polymerase 1 OS=Homo sapiens GN=PARP1 PE=1 SV=4	LEQMPSKEDAIEHFMK	M4:+15.99491	601	616	1948.9146728515625
pepa1b45	a1.a1.a1	sp|P09874|PARP1_HUMAN	sp|P09874|PARP1_HUMAN Poly [ADP-ribose] polymerase 1 OS=Homo sapiens GN=PARP1 PE=1 SV=4	KGFSLLATEDK		182	192	1208.652587890625
pepa1b23	a1.a1.a1	sp|P09874|PARP1_HUMAN	sp|P09874|PARP1_HUMAN Poly [ADP-ribose] polymerase 1 OS=Homo sapiens GN=PARP1 PE=1 SV=4	GFSLLATEDKEALKK		183	197	1649.9112548828125
pepa1a8	a1.a1.a1	sp|P09874|PARP1_HUMAN	sp|P09874|PARP1_HUMAN Poly [ADP-ribose] polymerase 1 OS=Homo sapiens GN=PARP1 PE=1 SV=4	DAIEHFMK		609	616	990.4718017578125
pepa1b52	a1.a1.a1	sp|P09874|PARP1_HUMAN	sp|P09874|PARP1_HUMAN Poly [ADP-ribose] polymerase 1 OS=Homo sapiens GN=PARP1 PE=1 SV=4	MAIMVQSPMFDGK	M1:+15.99491 M4:+15.99491 M9:+15.99491	35	47	1502.669189453125
pepa1b40	a1.a1.a1	sp|P09874|PARP1_HUMAN	sp|P09874|PARP1_HUMAN Poly [ADP-ribose] polymerase 1 OS=Homo sapiens GN=PARP1 PE=1 SV=4	KAMVEYEIDLQK		684	695	1466.75634765625
pepa1b57	a1.a1.a1	sp|P09874|PARP1_HUMAN	sp|P09874|PARP1_HUMAN Poly [ADP-ribose] polymerase 1 OS=Homo sapiens GN=PARP1 PE=1 SV=4	MVDPEKPQLGMIDR		143	156	1628.8138427734375
pepa1b28	a1.a1.a1	sp|P09874|PARP1_HUMAN	sp|P09874|PARP1_HUMAN Poly [ADP-ribose] polymerase 1 OS=Homo sapiens GN=PARP1 PE=1 SV=4	GIYFADMVSK	M7:+15.99491	894	903	1146.5504150390625
pepa1b14	a1.a1.a1	sp|P09874|PARP1_HUMAN	sp|P09874|PARP1_HUMAN Poly [ADP-ribose] polymerase 1 OS=Homo sapiens GN=PARP1 PE=1 SV=4	EELGFRPEYSASQLK		168	182	1753.8759765625
pepa1b39	a1.a1.a1	sp|P09874|PARP1_HUMAN	sp|P09874|PARP1_HUMAN Poly [ADP-ribose] polymerase 1 OS=Homo sapiens GN=PARP1 PE=1 SV=4	LPKPVQDLIK		665	674	1150.7198486328125
pepa1b51	a1.a1.a1	sp|P09874|PARP1_HUMAN	sp|P09874|PARP1_HUMAN Poly [ADP-ribose] polymerase 1 OS=Homo sapiens GN=PARP1 PE=1 SV=4	MAIMVQSPMFDGK	M1:+15.99491 M9:+15.99491	35	47	1486.67431640625
pepa1b30	a1.a1.a1	sp|P09874|PARP1_HUMAN	sp|P09874|PARP1_HUMAN Poly [ADP-ribose] polymerase 1 OS=Homo sapiens GN=PARP1 PE=1 SV=4	HPDVEVDGFSELR		66	78	1499.712890625
pepa1b35	a1.a1.a1	sp|P09874|PARP1_HUMAN	sp|P09874|PARP1_HUMAN Poly [ADP-ribose] polymerase 1 OS=Homo sapiens GN=PARP1 PE=1 SV=4	LEQMPSKEDAIEHFMK		601	616	1932.9197998046875
pepa1a2	a1.a1.a1	sp|P09874|PARP1_HUMAN	sp|P09874|PARP1_HUMAN Poly [ADP-ribose] polymerase 1 OS=Homo sapiens GN=PARP1 PE=1 SV=4	AMVEYEIDLQK	M2:+15.99491	685	695	1354.65625
pepa1a6	a1.a1.a1	sp|P09874|PARP1_HUMAN	sp|P09874|PARP1_HUMAN Poly [ADP-ribose] polymerase 1 OS=Homo sapiens GN=PARP1 PE=1 SV=4	AVSQGSSDSQILDLSNR		719	735	1776.8726806640625
pepa1b53	a1.a1.a1	sp|P09874|PARP1_HUMAN	sp|P09874|PARP1_HUMAN Poly [ADP-ribose] polymerase 1 OS=Homo sapiens GN=PARP1 PE=1 SV=4	MIFDVESMK	M8:+15.99491	675	683	1115.5115966796875
pepa1b43	a1.a1.a1	sp|P09874|PARP1_HUMAN	sp|P09874|PARP1_HUMAN Poly [ADP-ribose] polymerase 1 OS=Homo sapiens GN=PARP1 PE=1 SV=4	KFYPLEIDYGQDEEAVKK		637	654	2172.08642578125
pepa1b22	a1.a1.a1	sp|P09874|PARP1_HUMAN	sp|P09874|PARP1_HUMAN Poly [ADP-ribose] polymerase 1 OS=Homo sapiens GN=PARP1 PE=1 SV=4	GFSLLATEDKEALK		183	196	1521.8162841796875
pepa1b38	a1.a1.a1	sp|P09874|PARP1_HUMAN	sp|P09874|PARP1_HUMAN Poly [ADP-ribose] polymerase 1 OS=Homo sapiens GN=PARP1 PE=1 SV=4	IFPPETSASVAATPPPSTASAPAAVNSSASADKPLSNMK		356	394	3767.880126953125
pepa1b31	a1.a1.a1	sp|P09874|PARP1_HUMAN	sp|P09874|PARP1_HUMAN Poly [ADP-ribose] polymerase 1 OS=Homo sapiens GN=PARP1 PE=1 SV=4	LAHILSPWGAEVK		474	486	1420.7950439453125
pepa1b66	a1.a1.a1	sp|P09874|PARP1_HUMAN	sp|P09874|PARP1_HUMAN Poly [ADP-ribose] polymerase 1 OS=Homo sapiens GN=PARP1 PE=1 SV=4	PPEAPVTGYMFGK	M10:+15.99491	881	893	1409.6773681640625
pepa1b50	a1.a1.a1	sp|P09874|PARP1_HUMAN	sp|P09874|PARP1_HUMAN Poly [ADP-ribose] polymerase 1 OS=Homo sapiens GN=PARP1 PE=1 SV=4	MAIMVQSPMFDGK	M9:+15.99491	35	47	1470.679443359375
pepa1b32	a1.a1.a1	sp|P09874|PARP1_HUMAN	sp|P09874|PARP1_HUMAN Poly [ADP-ribose] polymerase 1 OS=Homo sapiens GN=PARP1 PE=1 SV=4	IAPPEAPVTGY		879	889	1114.5782470703125
pepa1b69	a1.a1.a1	sp|P09874|PARP1_HUMAN	sp|P09874|PARP1_HUMAN Poly [ADP-ribose] polymerase 1 OS=Homo sapiens GN=PARP1 PE=1 SV=4	QQVPSGESAILDR	Q1:-17.02655	270	282	1382.6915283203125
pepa1b16	a1.a1.a1	sp|P09874|PARP1_HUMAN	sp|P09874|PARP1_HUMAN Poly [ADP-ribose] polymerase 1 OS=Homo sapiens GN=PARP1 PE=1 SV=4	FAGILSQGLR		869	878	1061.610595703125
pepa1b13	a1.a1.a1	sp|P09874|PARP1_HUMAN	sp|P09874|PARP1_HUMAN Poly [ADP-ribose] polymerase 1 OS=Homo sapiens GN=PARP1 PE=1 SV=4	EELGFRPEYSASQLK	E1:-18.01056	168	182	1735.8653564453125
pepa1b42	a1.a1.a1	sp|P09874|PARP1_HUMAN	sp|P09874|PARP1_HUMAN Poly [ADP-ribose] polymerase 1 OS=Homo sapiens GN=PARP1 PE=1 SV=4	KFYPLEIDYGQDEEAVK		637	653	2043.991455078125
pepa1b20	a1.a1.a1	sp|P09874|PARP1_HUMAN	sp|P09874|PARP1_HUMAN Poly [ADP-ribose] polymerase 1 OS=Homo sapiens GN=PARP1 PE=1 SV=4	FYTLIPHDFGMK	M11:+15.99491	736	747	1484.7247314453125
pepa1b12	a1.a1.a1	sp|P09874|PARP1_HUMAN	sp|P09874|PARP1_HUMAN Poly [ADP-ribose] polymerase 1 OS=Homo sapiens GN=PARP1 PE=1 SV=4	DVEVDGFSELR		68	78	1265.6011962890625
pepa1b27	a1.a1.a1	sp|P09874|PARP1_HUMAN	sp|P09874|PARP1_HUMAN Poly [ADP-ribose] polymerase 1 OS=Homo sapiens GN=PARP1 PE=1 SV=4	GIYFADMVSK		894	903	1130.5555419921875
pepa1a3	a1.a1.a1	sp|P09874|PARP1_HUMAN	sp|P09874|PARP1_HUMAN Poly [ADP-ribose] polymerase 1 OS=Homo sapiens GN=PARP1 PE=1 SV=4	AQNDLIWNIK		240	249	1214.6531982421875
pepa1b79	a1.a1.a1	sp|P09874|PARP1_HUMAN	sp|P09874|PARP1_HUMAN Poly [ADP-ribose] polymerase 1 OS=Homo sapiens GN=PARP1 PE=1 SV=4	VVSEDFLQDVSASTK		453	467	1624.806884765625
pepa1b34	a1.a1.a1	sp|P09874|PARP1_HUMAN	sp|P09874|PARP1_HUMAN Poly [ADP-ribose] polymerase 1 OS=Homo sapiens GN=PARP1 PE=1 SV=4	IAPPEAPVTGYMFGK		879	893	1577.8037109375
pepa1a4	a1.a1.a1	sp|P09874|PARP1_HUMAN	sp|P09874|PARP1_HUMAN Poly [ADP-ribose] polymerase 1 OS=Homo sapiens GN=PARP1 PE=1 SV=4	AQNDLIWNIKDELK		240	253	1699.90185546875
pepa1b15	a1.a1.a1	sp|P09874|PARP1_HUMAN	sp|P09874|PARP1_HUMAN Poly [ADP-ribose] polymerase 1 OS=Homo sapiens GN=PARP1 PE=1 SV=4	ELLIFNKQQVPSGESAILDR		263	282	2257.218994140625
pepa1b72	a1.a1.a1	sp|P09874|PARP1_HUMAN	sp|P09874|PARP1_HUMAN Poly [ADP-ribose] polymerase 1 OS=Homo sapiens GN=PARP1 PE=1 SV=4	SATLGLVDIVK		554	564	1115.66748046875
pepa1b65	a1.a1.a1	sp|P09874|PARP1_HUMAN	sp|P09874|PARP1_HUMAN Poly [ADP-ribose] polymerase 1 OS=Homo sapiens GN=PARP1 PE=1 SV=4	PPEAPVTGYMFGK		881	893	1393.6824951171875
pepa1b49	a1.a1.a1	sp|P09874|PARP1_HUMAN	sp|P09874|PARP1_HUMAN Poly [ADP-ribose] polymerase 1 OS=Homo sapiens GN=PARP1 PE=1 SV=4	MAIMVQSPMFDGK		35	47	1454.6844482421875
pepa1b19	a1.a1.a1	sp|P09874|PARP1_HUMAN	sp|P09874|PARP1_HUMAN Poly [ADP-ribose] polymerase 1 OS=Homo sapiens GN=PARP1 PE=1 SV=4	FYTLIPHDFGMK		736	747	1468.7298583984375
pepa1b62	a1.a1.a1	sp|P09874|PARP1_HUMAN	sp|P09874|PARP1_HUMAN Poly [ADP-ribose] polymerase 1 OS=Homo sapiens GN=PARP1 PE=1 SV=4	NTHATTHNAYDLEVIDIFK		820	838	2202.0830078125
pepa1b18	a1.a1.a1	sp|P09874|PARP1_HUMAN	sp|P09874|PARP1_HUMAN Poly [ADP-ribose] polymerase 1 OS=Homo sapiens GN=PARP1 PE=1 SV=4	FYPLEIDYGQDEEAVK		638	653	1915.8963623046875
pepa1b75	a1.a1.a1	sp|P09874|PARP1_HUMAN	sp|P09874|PARP1_HUMAN Poly [ADP-ribose] polymerase 1 OS=Homo sapiens GN=PARP1 PE=1 SV=4	SLQELFLAH		468	476	1057.568115234375
pepa1b78	a1.a1.a1	sp|P09874|PARP1_HUMAN	sp|P09874|PARP1_HUMAN Poly [ADP-ribose] polymerase 1 OS=Homo sapiens GN=PARP1 PE=1 SV=4	VFSATLGLVDIVK		552	564	1361.8043212890625
pepa1b33	a1.a1.a1	sp|P09874|PARP1_HUMAN	sp|P09874|PARP1_HUMAN Poly [ADP-ribose] polymerase 1 OS=Homo sapiens GN=PARP1 PE=1 SV=4	IAPPEAPVTGYMF		879	891	1392.687255859375
pepa1b60	a1.a1.a1	sp|P09874|PARP1_HUMAN	sp|P09874|PARP1_HUMAN Poly [ADP-ribose] polymerase 1 OS=Homo sapiens GN=PARP1 PE=1 SV=4	NAYDLEVIDIFK		827	838	1439.7420654296875
pepa1a7	a1.a1.a1	sp|P09874|PARP1_HUMAN	sp|P09874|PARP1_HUMAN Poly [ADP-ribose] polymerase 1 OS=Homo sapiens GN=PARP1 PE=1 SV=4	AYDLEVIDIFK		828	838	1325.69921875
pepa1a9	a1.a1.a1	sp|P09874|PARP1_HUMAN	sp|P09874|PARP1_HUMAN Poly [ADP-ribose] polymerase 1 OS=Homo sapiens GN=PARP1 PE=1 SV=4	DLEVIDIFK		830	838	1091.5987548828125
pepa1b74	a1.a1.a1	sp|P09874|PARP1_HUMAN	sp|P09874|PARP1_HUMAN Poly [ADP-ribose] polymerase 1 OS=Homo sapiens GN=PARP1 PE=1 SV=4	SILSEVQQAVSQGSSDSQILDLSNR		711	735	2661.3330078125
pepa2b23	a2.a1.a1	sp|P23246|SFPQ_HUMAN	sp|P23246|SFPQ_HUMAN Splicing factor, proline- and glutamine-rich OS=Homo sapiens GN=SFPQ PE=1 SV=2	MEELHNQEMQK	M1:+15.99491 M9:+15.99491	549	559	1448.6148681640625
pepa2b38	a2.a1.a1	sp|P23246|SFPQ_HUMAN	sp|P23246|SFPQ_HUMAN Splicing factor, proline- and glutamine-rich OS=Homo sapiens GN=SFPQ PE=1 SV=2	RMEELHNQEMQK	M10:+15.99491	548	559	1588.7210693359375
pepa2b22	a2.a1.a1	sp|P23246|SFPQ_HUMAN	sp|P23246|SFPQ_HUMAN Splicing factor, proline- and glutamine-rich OS=Homo sapiens GN=SFPQ PE=1 SV=2	MEELHNQEMQK	M9:+15.99491	549	559	1432.619873046875
pepa2b16	a2.a1.a1	sp|P23246|SFPQ_HUMAN	sp|P23246|SFPQ_HUMAN Splicing factor, proline- and glutamine-rich OS=Homo sapiens GN=SFPQ PE=1 SV=2	GPMGPGPGQSGPK	M3:+15.99491	45	57	1182.5576171875
pepa2b28	a2.a1.a1	sp|P23246|SFPQ_HUMAN	sp|P23246|SFPQ_HUMAN Splicing factor, proline- and glutamine-rich OS=Homo sapiens GN=SFPQ PE=1 SV=2	MGGGGAMNMGDPYGSGGQK	M1:+15.99491 M7:+15.99491 M9:+15.99491	612	630	1819.704833984375
pepa2b41	a2.a1.a1	sp|P23246|SFPQ_HUMAN	sp|P23246|SFPQ_HUMAN Splicing factor, proline- and glutamine-rich OS=Homo sapiens GN=SFPQ PE=1 SV=2	SPPPGMGLNQNR	M6:+15.99491	33	44	1283.616455078125
pepa2b24	a2.a1.a1	sp|P23246|SFPQ_HUMAN	sp|P23246|SFPQ_HUMAN Splicing factor, proline- and glutamine-rich OS=Homo sapiens GN=SFPQ PE=1 SV=2	MGDPYGSGGQK		620	630	1096.47314453125
pepa2b33	a2.a1.a1	sp|P23246|SFPQ_HUMAN	sp|P23246|SFPQ_HUMAN Splicing factor, proline- and glutamine-rich OS=Homo sapiens GN=SFPQ PE=1 SV=2	PGGGPGLSTPGGHPKPPHR		218	236	1802.9412841796875
pepa2b21	a2.a1.a1	sp|P23246|SFPQ_HUMAN	sp|P23246|SFPQ_HUMAN Splicing factor, proline- and glutamine-rich OS=Homo sapiens GN=SFPQ PE=1 SV=2	MEELHNQEMQK		549	559	1416.625
pepa2b15	a2.a1.a1	sp|P23246|SFPQ_HUMAN	sp|P23246|SFPQ_HUMAN Splicing factor, proline- and glutamine-rich OS=Homo sapiens GN=SFPQ PE=1 SV=2	GPMGPGPGQSGPK		45	57	1166.562744140625
pepa2b27	a2.a1.a1	sp|P23246|SFPQ_HUMAN	sp|P23246|SFPQ_HUMAN Splicing factor, proline- and glutamine-rich OS=Homo sapiens GN=SFPQ PE=1 SV=2	MGGGGAMNMGDPYGSGGQK	M7:+15.99491 M9:+15.99491	612	630	1803.7099609375
pepa2b32	a2.a1.a1	sp|P23246|SFPQ_HUMAN	sp|P23246|SFPQ_HUMAN Splicing factor, proline- and glutamine-rich OS=Homo sapiens GN=SFPQ PE=1 SV=2	NMGDPYGSGGQK		619	630	1210.51611328125
pepa2b14	a2.a1.a1	sp|P23246|SFPQ_HUMAN	sp|P23246|SFPQ_HUMAN Splicing factor, proline- and glutamine-rich OS=Homo sapiens GN=SFPQ PE=1 SV=2	GMGPGTPAGYGR	M2:+15.99491	682	693	1136.5157470703125
pepa2a1	a2.a1.a1	sp|P23246|SFPQ_HUMAN	sp|P23246|SFPQ_HUMAN Splicing factor, proline- and glutamine-rich OS=Homo sapiens GN=SFPQ PE=1 SV=2	AELDDTPMR	M8:+15.99491	350	358	1063.472900390625
pepa2b26	a2.a1.a1	sp|P23246|SFPQ_HUMAN	sp|P23246|SFPQ_HUMAN Splicing factor, proline- and glutamine-rich OS=Homo sapiens GN=SFPQ PE=1 SV=2	MGGGGAMNMGDPYGSGGQK	M9:+15.99491	612	630	1787.7149658203125
pepa2b13	a2.a1.a1	sp|P23246|SFPQ_HUMAN	sp|P23246|SFPQ_HUMAN Splicing factor, proline- and glutamine-rich OS=Homo sapiens GN=SFPQ PE=1 SV=2	GMGPGTPAGYGR		682	693	1120.520751953125
pepa2b40	a2.a1.a1	sp|P23246|SFPQ_HUMAN	sp|P23246|SFPQ_HUMAN Splicing factor, proline- and glutamine-rich OS=Homo sapiens GN=SFPQ PE=1 SV=2	SPPPGMGLNQNR		33	44	1267.62158203125
pepa2a9	a2.a1.a1	sp|P23246|SFPQ_HUMAN	sp|P23246|SFPQ_HUMAN Splicing factor, proline- and glutamine-rich OS=Homo sapiens GN=SFPQ PE=1 SV=2	FATHAAALSVR		366	376	1143.6273193359375
pepa2b30	a2.a1.a1	sp|P23246|SFPQ_HUMAN	sp|P23246|SFPQ_HUMAN Splicing factor, proline- and glutamine-rich OS=Homo sapiens GN=SFPQ PE=1 SV=2	MGYMDPR		600	606	869.3648071289062
pepa2a8	a2.a1.a1	sp|P23246|SFPQ_HUMAN	sp|P23246|SFPQ_HUMAN Splicing factor, proline- and glutamine-rich OS=Homo sapiens GN=SFPQ PE=1 SV=2	FATHAAAL		366	373	801.42578125
pepa2a2	a2.a1.a1	sp|P23246|SFPQ_HUMAN	sp|P23246|SFPQ_HUMAN Splicing factor, proline- and glutamine-rich OS=Homo sapiens GN=SFPQ PE=1 SV=2	AVVIVDDR		400	407	886.4996948242188
pepa2a4	a2.a1.a1	sp|P23246|SFPQ_HUMAN	sp|P23246|SFPQ_HUMAN Splicing factor, proline- and glutamine-rich OS=Homo sapiens GN=SFPQ PE=1 SV=2	DKLESEMEDAYHEHQANLLR	M7:+15.99491	517	536	2444.114990234375
pepa2a5	a2.a1.a1	sp|P23246|SFPQ_HUMAN	sp|P23246|SFPQ_HUMAN Splicing factor, proline- and glutamine-rich OS=Homo sapiens GN=SFPQ PE=1 SV=2	FAQHGTFEYEYSQR		480	493	1762.7823486328125
pepa2b25	a2.a1.a1	sp|P23246|SFPQ_HUMAN	sp|P23246|SFPQ_HUMAN Splicing factor, proline- and glutamine-rich OS=Homo sapiens GN=SFPQ PE=1 SV=2	MGGGGAMNMGDPYGSGGQK		612	630	1771.7200927734375
pepa2b12	a2.a1.a1	sp|P23246|SFPQ_HUMAN	sp|P23246|SFPQ_HUMAN Splicing factor, proline- and glutamine-rich OS=Homo sapiens GN=SFPQ PE=1 SV=2	GIVEFASK		414	421	850.46728515625
pepa2b44	a2.a1.a1	sp|P23246|SFPQ_HUMAN	sp|P23246|SFPQ_HUMAN Splicing factor, proline- and glutamine-rich OS=Homo sapiens GN=SFPQ PE=1 SV=2	YGEPGEVFINK		320	330	1252.621337890625
pepa2a3	a2.a1.a1	sp|P23246|SFPQ_HUMAN	sp|P23246|SFPQ_HUMAN Splicing factor, proline- and glutamine-rich OS=Homo sapiens GN=SFPQ PE=1 SV=2	DKLESEMEDAYHEHQANLLR		517	536	2428.1201171875
pepa2b19	a2.a1.a1	sp|P23246|SFPQ_HUMAN	sp|P23246|SFPQ_HUMAN Splicing factor, proline- and glutamine-rich OS=Homo sapiens GN=SFPQ PE=1 SV=2	LFVGNLPADITEDEFKR		299	315	1964.0128173828125
pepa2b34	a2.a1.a1	sp|P23246|SFPQ_HUMAN	sp|P23246|SFPQ_HUMAN Splicing factor, proline- and glutamine-rich OS=Homo sapiens GN=SFPQ PE=1 SV=2	PVIVEPLEQLDDEDGLPEK		444	462	2135.07568359375
pepa2b11	a2.a1.a1	sp|P23246|SFPQ_HUMAN	sp|P23246|SFPQ_HUMAN Splicing factor, proline- and glutamine-rich OS=Homo sapiens GN=SFPQ PE=1 SV=2	FPPLGGGGGIGYEANPGVPPATMSGSMMGSDMR		631	663	3195.43701171875
pepa2b18	a2.a1.a1	sp|P23246|SFPQ_HUMAN	sp|P23246|SFPQ_HUMAN Splicing factor, proline- and glutamine-rich OS=Homo sapiens GN=SFPQ PE=1 SV=2	LFVGNLPADITEDEFK		299	314	1807.9117431640625
pepa2b43	a2.a1.a1	sp|P23246|SFPQ_HUMAN	sp|P23246|SFPQ_HUMAN Splicing factor, proline- and glutamine-rich OS=Homo sapiens GN=SFPQ PE=1 SV=2	VSNELLEEAFSQFGPIER		382	399	2065.024169921875
pepa2b31	a2.a1.a1	sp|P23246|SFPQ_HUMAN	sp|P23246|SFPQ_HUMAN Splicing factor, proline- and glutamine-rich OS=Homo sapiens GN=SFPQ PE=1 SV=2	NLSPYVSNELLEEAFSQFGPIER		377	399	2639.299072265625
pepa2b28	a2.a2.a1	tr|H0Y9U2|H0Y9U2_HUMAN	tr|H0Y9U2|H0Y9U2_HUMAN Splicing factor, proline- and glutamine-rich (Fragment) OS=Homo sapiens GN=SFPQ PE=4 SV=1	MGGGGAMNMGDPYGSGGQK	M1:+15.99491 M7:+15.99491 M9:+15.99491	31	49	1819.704833984375
pepa2b24	a2.a2.a1	tr|H0Y9U2|H0Y9U2_HUMAN	tr|H0Y9U2|H0Y9U2_HUMAN Splicing factor, proline- and glutamine-rich (Fragment) OS=Homo sapiens GN=SFPQ PE=4 SV=1	MGDPYGSGGQK		39	49	1096.47314453125
pepa2b27	a2.a2.a1	tr|H0Y9U2|H0Y9U2_HUMAN	tr|H0Y9U2|H0Y9U2_HUMAN Splicing factor, proline- and glutamine-rich (Fragment) OS=Homo sapiens GN=SFPQ PE=4 SV=1	MGGGGAMNMGDPYGSGGQK	M7:+15.99491 M9:+15.99491	31	49	1803.7099609375
pepa2b32	a2.a2.a1	tr|H0Y9U2|H0Y9U2_HUMAN	tr|H0Y9U2|H0Y9U2_HUMAN Splicing factor, proline- and glutamine-rich (Fragment) OS=Homo sapiens GN=SFPQ PE=4 SV=1	NMGDPYGSGGQK		38	49	1210.51611328125
pepa2b26	a2.a2.a1	tr|H0Y9U2|H0Y9U2_HUMAN	tr|H0Y9U2|H0Y9U2_HUMAN Splicing factor, proline- and glutamine-rich (Fragment) OS=Homo sapiens GN=SFPQ PE=4 SV=1	MGGGGAMNMGDPYGSGGQK	M9:+15.99491	31	49	1787.7149658203125
pepa2b30	a2.a2.a1	tr|H0Y9U2|H0Y9U2_HUMAN	tr|H0Y9U2|H0Y9U2_HUMAN Splicing factor, proline- and glutamine-rich (Fragment) OS=Homo sapiens GN=SFPQ PE=4 SV=1	MGYMDPR		19	25	869.3648071289062
pepa2b25	a2.a2.a1	tr|H0Y9U2|H0Y9U2_HUMAN	tr|H0Y9U2|H0Y9U2_HUMAN Splicing factor, proline- and glutamine-rich (Fragment) OS=Homo sapiens GN=SFPQ PE=4 SV=1	MGGGGAMNMGDPYGSGGQK		31	49	1771.7200927734375
pepa2b37	a2.a2.a1	tr|H0Y9U2|H0Y9U2_HUMAN	tr|H0Y9U2|H0Y9U2_HUMAN Splicing factor, proline- and glutamine-rich (Fragment) OS=Homo sapiens GN=SFPQ PE=4 SV=1	RDMRMGGGGAMNMGDPYGS	M3:+15.99491 M11:+15.99491	27	45	1991.7830810546875
pepa2b39	a2.a3.a1	sp|Q15233|NONO_HUMAN	sp|Q15233|NONO_HUMAN Non-POU domain-containing octamer-binding protein OS=Homo sapiens GN=NONO PE=1 SV=4	RMEELHNQEVQK		325	336	1540.754150390625
pepa2b17	a2.a3.a1	sp|Q15233|NONO_HUMAN	sp|Q15233|NONO_HUMAN Non-POU domain-containing octamer-binding protein OS=Homo sapiens GN=NONO PE=1 SV=4	LEMEMEAAR	M3:+15.99491	296	304	1095.4813232421875
pepa2a2	a2.a3.a1	sp|Q15233|NONO_HUMAN	sp|Q15233|NONO_HUMAN Non-POU domain-containing octamer-binding protein OS=Homo sapiens GN=NONO PE=1 SV=4	AVVIVDDR		177	184	886.4996948242188
pepa2b29	a2.a3.a1	sp|Q15233|NONO_HUMAN	sp|Q15233|NONO_HUMAN Non-POU domain-containing octamer-binding protein OS=Homo sapiens GN=NONO PE=1 SV=4	MGQMAMGGAMGINNR		384	398	1538.669921875
pepa2b42	a2.a3.a1	sp|Q15233|NONO_HUMAN	sp|Q15233|NONO_HUMAN Non-POU domain-containing octamer-binding protein OS=Homo sapiens GN=NONO PE=1 SV=4	VELDNMPLR		127	135	1086.5616455078125
pepa2b36	a2.a3.a1	sp|Q15233|NONO_HUMAN	sp|Q15233|NONO_HUMAN Non-POU domain-containing octamer-binding protein OS=Homo sapiens GN=NONO PE=1 SV=4	PVTVEPMDQLDDEEGLPEK	M7:+15.99491	221	239	2156.99072265625
pepa2a7	a2.a3.a1	sp|Q15233|NONO_HUMAN	sp|Q15233|NONO_HUMAN Non-POU domain-containing octamer-binding protein OS=Homo sapiens GN=NONO PE=1 SV=4	FAQPGSFEYEYAMR	M13:+15.99491	257	270	1711.7425537109375
pepa2a6	a2.a3.a1	sp|Q15233|NONO_HUMAN	sp|Q15233|NONO_HUMAN Non-POU domain-containing octamer-binding protein OS=Homo sapiens GN=NONO PE=1 SV=4	FAQPGSFEYEYAMR		257	270	1695.74755859375
pepa2b35	a2.a3.a1	sp|Q15233|NONO_HUMAN	sp|Q15233|NONO_HUMAN Non-POU domain-containing octamer-binding protein OS=Homo sapiens GN=NONO PE=1 SV=4	PVTVEPMDQLDDEEGLPEK		221	239	2140.995849609375
pepa2b10	a2.a3.a1	sp|Q15233|NONO_HUMAN	sp|Q15233|NONO_HUMAN Non-POU domain-containing octamer-binding protein OS=Homo sapiens GN=NONO PE=1 SV=4	FGQAATMEGIGAIGGTPPAFNR		435	456	2163.065673828125
pepa2b20	a2.a3.a1	sp|Q15233|NONO_HUMAN	sp|Q15233|NONO_HUMAN Non-POU domain-containing octamer-binding protein OS=Homo sapiens GN=NONO PE=1 SV=4	LFVGNLPPDITEEEMR		76	91	1859.921142578125
pepa3b15	a3.a1.a1	sp|P11586|C1TC_HUMAN	sp|P11586|C1TC_HUMAN C-1-tetrahydrofolate synthase, cytoplasmic OS=Homo sapiens GN=MTHFD1 PE=1 SV=3	KVVGDVAYDEAK		251	262	1293.6689453125
pepa3b13	a3.a1.a1	sp|P11586|C1TC_HUMAN	sp|P11586|C1TC_HUMAN C-1-tetrahydrofolate synthase, cytoplasmic OS=Homo sapiens GN=MTHFD1 PE=1 SV=3	IFHELTQTDK		464	473	1231.6322021484375
pepa3b14	a3.a1.a1	sp|P11586|C1TC_HUMAN	sp|P11586|C1TC_HUMAN C-1-tetrahydrofolate synthase, cytoplasmic OS=Homo sapiens GN=MTHFD1 PE=1 SV=3	ITIGQAPTEK		544	553	1057.5892333984375
pepa3b22	a3.a1.a1	sp|P11586|C1TC_HUMAN	sp|P11586|C1TC_HUMAN C-1-tetrahydrofolate synthase, cytoplasmic OS=Homo sapiens GN=MTHFD1 PE=1 SV=3	VVGDVAYDEAK		252	262	1165.573974609375
pepa3a6	a3.a1.a1	sp|P11586|C1TC_HUMAN	sp|P11586|C1TC_HUMAN C-1-tetrahydrofolate synthase, cytoplasmic OS=Homo sapiens GN=MTHFD1 PE=1 SV=3	EQVPGFTPR		29	37	1030.531982421875
pepa3b19	a3.a1.a1	sp|P11586|C1TC_HUMAN	sp|P11586|C1TC_HUMAN C-1-tetrahydrofolate synthase, cytoplasmic OS=Homo sapiens GN=MTHFD1 PE=1 SV=3	TDPTTLTDEEINR		505	517	1504.7130126953125
pepa3b20	a3.a1.a1	sp|P11586|C1TC_HUMAN	sp|P11586|C1TC_HUMAN C-1-tetrahydrofolate synthase, cytoplasmic OS=Homo sapiens GN=MTHFD1 PE=1 SV=3	TPVPSDIDISR		314	324	1199.6270751953125
pepa3a4	a3.a1.a1	sp|P11586|C1TC_HUMAN	sp|P11586|C1TC_HUMAN C-1-tetrahydrofolate synthase, cytoplasmic OS=Homo sapiens GN=MTHFD1 PE=1 SV=3	DVDGLTSINAGR		123	134	1217.612548828125
pepa3a7	a3.a1.a1	sp|P11586|C1TC_HUMAN	sp|P11586|C1TC_HUMAN C-1-tetrahydrofolate synthase, cytoplasmic OS=Homo sapiens GN=MTHFD1 PE=1 SV=3	GALALAQAVQR		794	804	1097.6429443359375
pepa3b18	a3.a1.a1	sp|P11586|C1TC_HUMAN	sp|P11586|C1TC_HUMAN C-1-tetrahydrofolate synthase, cytoplasmic OS=Homo sapiens GN=MTHFD1 PE=1 SV=3	MHGGGPTVTAGLPLPK		706	721	1532.8258056640625
pepa3a3	a3.a1.a1	sp|P11586|C1TC_HUMAN	sp|P11586|C1TC_HUMAN C-1-tetrahydrofolate synthase, cytoplasmic OS=Homo sapiens GN=MTHFD1 PE=1 SV=3	DDSNLYINVK		47	56	1180.5849609375
pepa3b11	a3.a1.a1	sp|P11586|C1TC_HUMAN	sp|P11586|C1TC_HUMAN C-1-tetrahydrofolate synthase, cytoplasmic OS=Homo sapiens GN=MTHFD1 PE=1 SV=3	LAILQVGNR		38	46	983.60009765625
pepa3b21	a3.a1.a1	sp|P11586|C1TC_HUMAN	sp|P11586|C1TC_HUMAN C-1-tetrahydrofolate synthase, cytoplasmic OS=Homo sapiens GN=MTHFD1 PE=1 SV=3	VLLSALER		355	362	900.5516967773438
pepa3a9	a3.a1.a1	sp|P11586|C1TC_HUMAN	sp|P11586|C1TC_HUMAN C-1-tetrahydrofolate synthase, cytoplasmic OS=Homo sapiens GN=MTHFD1 PE=1 SV=3	GDILVVATGQPEMVK	M13:+15.99491	209	223	1572.83056640625
pepa3a2	a3.a1.a1	sp|P11586|C1TC_HUMAN	sp|P11586|C1TC_HUMAN C-1-tetrahydrofolate synthase, cytoplasmic OS=Homo sapiens GN=MTHFD1 PE=1 SV=3	AYIQENLELVEK		722	733	1448.7635498046875
pepa3a8	a3.a1.a1	sp|P11586|C1TC_HUMAN	sp|P11586|C1TC_HUMAN C-1-tetrahydrofolate synthase, cytoplasmic OS=Homo sapiens GN=MTHFD1 PE=1 SV=3	GDILVVATGQPEMVK		209	223	1556.835693359375
pepa3b23	a3.a1.a1	sp|P11586|C1TC_HUMAN	sp|P11586|C1TC_HUMAN C-1-tetrahydrofolate synthase, cytoplasmic OS=Homo sapiens GN=MTHFD1 PE=1 SV=3	YVVVTGITPTPLGEGK		371	386	1630.905517578125
pepa3b12	a3.a1.a1	sp|P11586|C1TC_HUMAN	sp|P11586|C1TC_HUMAN C-1-tetrahydrofolate synthase, cytoplasmic OS=Homo sapiens GN=MTHFD1 PE=1 SV=3	LDIDPETITWQR		521	532	1486.754150390625
pepa3b10	a3.a1.a1	sp|P11586|C1TC_HUMAN	sp|P11586|C1TC_HUMAN C-1-tetrahydrofolate synthase, cytoplasmic OS=Homo sapiens GN=MTHFD1 PE=1 SV=3	GVPTGFILPIR		879	889	1169.7044677734375
pepa3a1	a3.a1.a1	sp|P11586|C1TC_HUMAN	sp|P11586|C1TC_HUMAN C-1-tetrahydrofolate synthase, cytoplasmic OS=Homo sapiens GN=MTHFD1 PE=1 SV=3	AAQAPSSFQLLYDLK		805	819	1651.869384765625
pepa3a5	a3.a1.a1	sp|P11586|C1TC_HUMAN	sp|P11586|C1TC_HUMAN C-1-tetrahydrofolate synthase, cytoplasmic OS=Homo sapiens GN=MTHFD1 PE=1 SV=3	EIGLLSEEVELYGETK		337	352	1808.916748046875
pepa3b17	a3.a1.a1	sp|P11586|C1TC_HUMAN	sp|P11586|C1TC_HUMAN C-1-tetrahydrofolate synthase, cytoplasmic OS=Homo sapiens GN=MTHFD1 PE=1 SV=3	MFGIPVVVAVNAFK	M1:+15.99491	747	760	1507.8345947265625
pepa3b16	a3.a1.a1	sp|P11586|C1TC_HUMAN	sp|P11586|C1TC_HUMAN C-1-tetrahydrofolate synthase, cytoplasmic OS=Homo sapiens GN=MTHFD1 PE=1 SV=3	MFGIPVVVAVNAFK		747	760	1491.839599609375
pepa4b11	a4.a1.a1	sp|Q14527|HLTF_HUMAN	sp|Q14527|HLTF_HUMAN Helicase-like transcription factor OS=Homo sapiens GN=HLTF PE=1 SV=2	KPNADEMK		989	996	932.4509887695312
pepa4b12	a4.a1.a1	sp|Q14527|HLTF_HUMAN	sp|Q14527|HLTF_HUMAN Helicase-like transcription factor OS=Homo sapiens GN=HLTF PE=1 SV=2	MSELSSSRPK	M1:+15.99491	377	386	1137.5572509765625
pepa4a3	a4.a1.a1	sp|Q14527|HLTF_HUMAN	sp|Q14527|HLTF_HUMAN Helicase-like transcription factor OS=Homo sapiens GN=HLTF PE=1 SV=2	DPNNPYDK		88	95	962.4218139648438
pepa4a8	a4.a1.a1	sp|Q14527|HLTF_HUMAN	sp|Q14527|HLTF_HUMAN Helicase-like transcription factor OS=Homo sapiens GN=HLTF PE=1 SV=2	EYNVNDDSMK	M9:+15.99491	331	340	1230.4947509765625
pepa4a9	a4.a1.a1	sp|Q14527|HLTF_HUMAN	sp|Q14527|HLTF_HUMAN Helicase-like transcription factor OS=Homo sapiens GN=HLTF PE=1 SV=2	GDSPLHSIR		542	550	981.5115966796875
pepa4a7	a4.a1.a1	sp|Q14527|HLTF_HUMAN	sp|Q14527|HLTF_HUMAN Helicase-like transcription factor OS=Homo sapiens GN=HLTF PE=1 SV=2	EYNVNDDSMK		331	340	1214.499755859375
pepa4b20	a4.a1.a1	sp|Q14527|HLTF_HUMAN	sp|Q14527|HLTF_HUMAN Helicase-like transcription factor OS=Homo sapiens GN=HLTF PE=1 SV=2	VILDEGHAIR		554	563	1122.626953125
pepa4b10	a4.a1.a1	sp|Q14527|HLTF_HUMAN	sp|Q14527|HLTF_HUMAN Helicase-like transcription factor OS=Homo sapiens GN=HLTF PE=1 SV=2	IREPALLSK		515	523	1026.6309814453125
pepa4a5	a4.a1.a1	sp|Q14527|HLTF_HUMAN	sp|Q14527|HLTF_HUMAN Helicase-like transcription factor OS=Homo sapiens GN=HLTF PE=1 SV=2	ELAAGAFGTK		979	988	964.5101928710938
pepa4a4	a4.a1.a1	sp|Q14527|HLTF_HUMAN	sp|Q14527|HLTF_HUMAN Helicase-like transcription factor OS=Homo sapiens GN=HLTF PE=1 SV=2	DSVEENMLK		964	972	1064.4932861328125
pepa4a1	a4.a1.a1	sp|Q14527|HLTF_HUMAN	sp|Q14527|HLTF_HUMAN Helicase-like transcription factor OS=Homo sapiens GN=HLTF PE=1 SV=2	AGGVGLNLSAASR		914	926	1172.6385498046875
pepa4a2	a4.a1.a1	sp|Q14527|HLTF_HUMAN	sp|Q14527|HLTF_HUMAN Helicase-like transcription factor OS=Homo sapiens GN=HLTF PE=1 SV=2	ASGFVFTR		873	880	884.462890625
pepa4b18	a4.a1.a1	sp|Q14527|HLTF_HUMAN	sp|Q14527|HLTF_HUMAN Helicase-like transcription factor OS=Homo sapiens GN=HLTF PE=1 SV=2	THEMEPAEAIETPLLPHQK	M4:+15.99491	227	245	2187.075439453125
pepa4b22	a4.a1.a1	sp|Q14527|HLTF_HUMAN	sp|Q14527|HLTF_HUMAN Helicase-like transcription factor OS=Homo sapiens GN=HLTF PE=1 SV=2	YYTGVVNNNEMVALQR	M11:+15.99491	72	87	1886.9068603515625
pepa4b19	a4.a1.a1	sp|Q14527|HLTF_HUMAN	sp|Q14527|HLTF_HUMAN Helicase-like transcription factor OS=Homo sapiens GN=HLTF PE=1 SV=2	VFIQHITLSDEER		663	675	1586.8177490234375
pepa4b17	a4.a1.a1	sp|Q14527|HLTF_HUMAN	sp|Q14527|HLTF_HUMAN Helicase-like transcription factor OS=Homo sapiens GN=HLTF PE=1 SV=2	THEMEPAEAIETPLLPHQK		227	245	2171.08056640625
pepa4b21	a4.a1.a1	sp|Q14527|HLTF_HUMAN	sp|Q14527|HLTF_HUMAN Helicase-like transcription factor OS=Homo sapiens GN=HLTF PE=1 SV=2	YYTGVVNNNEMVALQR		72	87	1870.9119873046875
pepa4b16	a4.a1.a1	sp|Q14527|HLTF_HUMAN	sp|Q14527|HLTF_HUMAN Helicase-like transcription factor OS=Homo sapiens GN=HLTF PE=1 SV=2	TAVQYIESSDSEEIETSELPQK		390	411	2483.16748046875
pepa4b13	a4.a1.a1	sp|Q14527|HLTF_HUMAN	sp|Q14527|HLTF_HUMAN Helicase-like transcription factor OS=Homo sapiens GN=HLTF PE=1 SV=2	NDLYYNTITNFSEK		268	281	1721.8021240234375
pepa4a6	a4.a1.a1	sp|Q14527|HLTF_HUMAN	sp|Q14527|HLTF_HUMAN Helicase-like transcription factor OS=Homo sapiens GN=HLTF PE=1 SV=2	ELAGALAYIMDNK		114	126	1408.7144775390625
pepa4b15	a4.a1.a1	sp|Q14527|HLTF_HUMAN	sp|Q14527|HLTF_HUMAN Helicase-like transcription factor OS=Homo sapiens GN=HLTF PE=1 SV=2	QDIVLTTYNILTHDYGTK		524	541	2095.071044921875
pepa4b14	a4.a1.a1	sp|Q14527|HLTF_HUMAN	sp|Q14527|HLTF_HUMAN Helicase-like transcription factor OS=Homo sapiens GN=HLTF PE=1 SV=2	QDIVLTTYNILTHDYGTK	Q1:-17.02655	524	541	2078.04443359375
pepa5b18	a5.a1.a1	sp|P49916|DNLI3_HUMAN	sp|P49916|DNLI3_HUMAN DNA ligase 3 OS=Homo sapiens GN=LIG3 PE=1 SV=2	VLHNAQEVEK		454	463	1166.6168212890625
pepa5b13	a5.a1.a1	sp|P49916|DNLI3_HUMAN	sp|P49916|DNLI3_HUMAN DNA ligase 3 OS=Homo sapiens GN=LIG3 PE=1 SV=2	NSGEAPSSPTPK		235	246	1171.5594482421875
pepa5b14	a5.a1.a1	sp|P49916|DNLI3_HUMAN	sp|P49916|DNLI3_HUMAN DNA ligase 3 OS=Homo sapiens GN=LIG3 PE=1 SV=2	PNNSGEAPSSPTPK		233	246	1382.6551513671875
pepa5b16	a5.a1.a1	sp|P49916|DNLI3_HUMAN	sp|P49916|DNLI3_HUMAN DNA ligase 3 OS=Homo sapiens GN=LIG3 PE=1 SV=2	SLKPVLPHK		529	537	1018.6411743164062
pepa5b15	a5.a1.a1	sp|P49916|DNLI3_HUMAN	sp|P49916|DNLI3_HUMAN DNA ligase 3 OS=Homo sapiens GN=LIG3 PE=1 SV=2	SEAHTADGISIR		792	803	1256.6234130859375
pepa5b10	a5.a1.a1	sp|P49916|DNLI3_HUMAN	sp|P49916|DNLI3_HUMAN DNA ligase 3 OS=Homo sapiens GN=LIG3 PE=1 SV=2	LTTTGQVTSPVK		202	213	1231.689697265625
pepa5b12	a5.a1.a1	sp|P49916|DNLI3_HUMAN	sp|P49916|DNLI3_HUMAN DNA ligase 3 OS=Homo sapiens GN=LIG3 PE=1 SV=2	NLQDVVER		446	453	972.5112915039062
pepa5a7	a5.a1.a1	sp|P49916|DNLI3_HUMAN	sp|P49916|DNLI3_HUMAN DNA ligase 3 OS=Homo sapiens GN=LIG3 PE=1 SV=2	EQITQHIADLSSK		175	187	1469.7598876953125
pepa5b17	a5.a1.a1	sp|P49916|DNLI3_HUMAN	sp|P49916|DNLI3_HUMAN DNA ligase 3 OS=Homo sapiens GN=LIG3 PE=1 SV=2	TGKPLPFGTLGVHK		568	581	1451.8372802734375
pepa5a2	a5.a1.a1	sp|P49916|DNLI3_HUMAN	sp|P49916|DNLI3_HUMAN DNA ligase 3 OS=Homo sapiens GN=LIG3 PE=1 SV=2	ADFTVVAGDEGSSTTGGSSEENK		836	858	2244.974365234375
pepa5a5	a5.a1.a1	sp|P49916|DNLI3_HUMAN	sp|P49916|DNLI3_HUMAN DNA ligase 3 OS=Homo sapiens GN=LIG3 PE=1 SV=2	DLEQGDVSETIR		344	355	1361.6546630859375
pepa5a9	a5.a1.a1	sp|P49916|DNLI3_HUMAN	sp|P49916|DNLI3_HUMAN DNA ligase 3 OS=Homo sapiens GN=LIG3 PE=1 SV=2	LQNELDMVK		741	749	1089.561279296875
pepa5a8	a5.a1.a1	sp|P49916|DNLI3_HUMAN	sp|P49916|DNLI3_HUMAN DNA ligase 3 OS=Homo sapiens GN=LIG3 PE=1 SV=2	FLHDNMVEIPNR		616	627	1484.73193359375
pepa5a6	a5.a1.a1	sp|P49916|DNLI3_HUMAN	sp|P49916|DNLI3_HUMAN DNA ligase 3 OS=Homo sapiens GN=LIG3 PE=1 SV=2	EDEQQQALQDIASR		390	403	1630.76708984375
pepa5a4	a5.a1.a1	sp|P49916|DNLI3_HUMAN	sp|P49916|DNLI3_HUMAN DNA ligase 3 OS=Homo sapiens GN=LIG3 PE=1 SV=2	ALDLADMITR	M7:+15.99491	639	648	1134.582763671875
pepa5b20	a5.a1.a1	sp|P49916|DNLI3_HUMAN	sp|P49916|DNLI3_HUMAN DNA ligase 3 OS=Homo sapiens GN=LIG3 PE=1 SV=2	VIQEGLEGLVLK		649	660	1297.77294921875
pepa5a1	a5.a1.a1	sp|P49916|DNLI3_HUMAN	sp|P49916|DNLI3_HUMAN DNA ligase 3 OS=Homo sapiens GN=LIG3 PE=1 SV=2	AAVWEITGAEFSK		779	791	1408.7110595703125
pepa5a3	a5.a1.a1	sp|P49916|DNLI3_HUMAN	sp|P49916|DNLI3_HUMAN DNA ligase 3 OS=Homo sapiens GN=LIG3 PE=1 SV=2	ALDLADMITR		639	648	1118.5877685546875
pepa5b11	a5.a1.a1	sp|P49916|DNLI3_HUMAN	sp|P49916|DNLI3_HUMAN DNA ligase 3 OS=Homo sapiens GN=LIG3 PE=1 SV=2	IYYPDFIVPDPK		766	777	1466.7569580078125
pepa5b19	a5.a1.a1	sp|P49916|DNLI3_HUMAN	sp|P49916|DNLI3_HUMAN DNA ligase 3 OS=Homo sapiens GN=LIG3 PE=1 SV=2	VLLDIFTGVR		933	942	1132.6728515625
pepa6b10	a6.a1.a1	sp|P17480|UBF1_HUMAN	sp|P17480|UBF1_HUMAN Nucleolar transcription factor 1 OS=Homo sapiens GN=UBTF PE=1 SV=1	SDIPEKPK		193	200	913.4993286132812
pepa6b13	a6.a1.a1	sp|P17480|UBF1_HUMAN	sp|P17480|UBF1_HUMAN Nucleolar transcription factor 1 OS=Homo sapiens GN=UBTF PE=1 SV=1	TTESHMDWEK	M6:+15.99491	48	57	1279.5263671875
pepa6b12	a6.a1.a1	sp|P17480|UBF1_HUMAN	sp|P17480|UBF1_HUMAN Nucleolar transcription factor 1 OS=Homo sapiens GN=UBTF PE=1 SV=1	TTESHMDWEK		48	57	1263.531494140625
pepa6a6	a6.a1.a1	sp|P17480|UBF1_HUMAN	sp|P17480|UBF1_HUMAN Nucleolar transcription factor 1 OS=Homo sapiens GN=UBTF PE=1 SV=1	KEYEEIMR		254	261	1097.530029296875
pepa6a3	a6.a1.a1	sp|P17480|UBF1_HUMAN	sp|P17480|UBF1_HUMAN Nucleolar transcription factor 1 OS=Homo sapiens GN=UBTF PE=1 SV=1	FREDHPDLIQNAK		179	191	1582.7977294921875
pepa6a5	a6.a1.a1	sp|P17480|UBF1_HUMAN	sp|P17480|UBF1_HUMAN Nucleolar transcription factor 1 OS=Homo sapiens GN=UBTF PE=1 SV=1	LHPEMSNLDLTK	M5:+15.99491	133	144	1413.7047119140625
pepa6b16	a6.a1.a1	sp|P17480|UBF1_HUMAN	sp|P17480|UBF1_HUMAN Nucleolar transcription factor 1 OS=Homo sapiens GN=UBTF PE=1 SV=1	YIQDFQR		161	167	969.4793090820312
pepa6a7	a6.a1.a1	sp|P17480|UBF1_HUMAN	sp|P17480|UBF1_HUMAN Nucleolar transcription factor 1 OS=Homo sapiens GN=UBTF PE=1 SV=1	MWNDLSEK		444	451	1022.4616088867188
pepa6a4	a6.a1.a1	sp|P17480|UBF1_HUMAN	sp|P17480|UBF1_HUMAN Nucleolar transcription factor 1 OS=Homo sapiens GN=UBTF PE=1 SV=1	HPELNISEEGITK		267	279	1466.7490234375
pepa6b15	a6.a1.a1	sp|P17480|UBF1_HUMAN	sp|P17480|UBF1_HUMAN Nucleolar transcription factor 1 OS=Homo sapiens GN=UBTF PE=1 SV=1	WVEISNEVR		72	80	1131.5797119140625
pepa6a2	a6.a1.a1	sp|P17480|UBF1_HUMAN	sp|P17480|UBF1_HUMAN Nucleolar transcription factor 1 OS=Homo sapiens GN=UBTF PE=1 SV=1	FLESLPEEEQQR		361	372	1504.7281494140625
pepa6a8	a6.a1.a1	sp|P17480|UBF1_HUMAN	sp|P17480|UBF1_HUMAN Nucleolar transcription factor 1 OS=Homo sapiens GN=UBTF PE=1 SV=1	QLQEERPELSESELTR	Q1:-17.02655	424	439	1926.9407958984375
pepa6a9	a6.a1.a1	sp|P17480|UBF1_HUMAN	sp|P17480|UBF1_HUMAN Nucleolar transcription factor 1 OS=Homo sapiens GN=UBTF PE=1 SV=1	RPVSAMFIFSEEK		409	421	1540.7833251953125
pepa6b11	a6.a1.a1	sp|P17480|UBF1_HUMAN	sp|P17480|UBF1_HUMAN Nucleolar transcription factor 1 OS=Homo sapiens GN=UBTF PE=1 SV=1	TLTELILDAQEHVK		84	97	1609.8800048828125
pepa6a1	a6.a1.a1	sp|P17480|UBF1_HUMAN	sp|P17480|UBF1_HUMAN Nucleolar transcription factor 1 OS=Homo sapiens GN=UBTF PE=1 SV=1	AEEIWQQSVIGDYLAR		488	503	1877.9395751953125
pepa6b10	a6.a2.a1	sp|P17480-2|UBF1_HUMAN	sp|P17480-2|UBF1_HUMAN Isoform UBF2 of Nucleolar transcription factor 1 OS=Homo sapiens GN=UBTF	SDIPEKPK		193	200	913.4993286132812
pepa6b13	a6.a2.a1	sp|P17480-2|UBF1_HUMAN	sp|P17480-2|UBF1_HUMAN Isoform UBF2 of Nucleolar transcription factor 1 OS=Homo sapiens GN=UBTF	TTESHMDWEK	M6:+15.99491	48	57	1279.5263671875
pepa6b12	a6.a2.a1	sp|P17480-2|UBF1_HUMAN	sp|P17480-2|UBF1_HUMAN Isoform UBF2 of Nucleolar transcription factor 1 OS=Homo sapiens GN=UBTF	TTESHMDWEK		48	57	1263.531494140625
pepa6b14	a6.a2.a1	sp|P17480-2|UBF1_HUMAN	sp|P17480-2|UBF1_HUMAN Isoform UBF2 of Nucleolar transcription factor 1 OS=Homo sapiens GN=UBTF	VRPDEIMR		217	224	1015.5358276367188
pepa6a3	a6.a2.a1	sp|P17480-2|UBF1_HUMAN	sp|P17480-2|UBF1_HUMAN Isoform UBF2 of Nucleolar transcription factor 1 OS=Homo sapiens GN=UBTF	FREDHPDLIQNAK		179	191	1582.7977294921875
pepa6a5	a6.a2.a1	sp|P17480-2|UBF1_HUMAN	sp|P17480-2|UBF1_HUMAN Isoform UBF2 of Nucleolar transcription factor 1 OS=Homo sapiens GN=UBTF	LHPEMSNLDLTK	M5:+15.99491	133	144	1413.7047119140625
pepa6b16	a6.a2.a1	sp|P17480-2|UBF1_HUMAN	sp|P17480-2|UBF1_HUMAN Isoform UBF2 of Nucleolar transcription factor 1 OS=Homo sapiens GN=UBTF	YIQDFQR		161	167	969.4793090820312
pepa6a7	a6.a2.a1	sp|P17480-2|UBF1_HUMAN	sp|P17480-2|UBF1_HUMAN Isoform UBF2 of Nucleolar transcription factor 1 OS=Homo sapiens GN=UBTF	MWNDLSEK		407	414	1022.4616088867188
pepa6a4	a6.a2.a1	sp|P17480-2|UBF1_HUMAN	sp|P17480-2|UBF1_HUMAN Isoform UBF2 of Nucleolar transcription factor 1 OS=Homo sapiens GN=UBTF	HPELNISEEGITK		230	242	1466.7490234375
pepa6b15	a6.a2.a1	sp|P17480-2|UBF1_HUMAN	sp|P17480-2|UBF1_HUMAN Isoform UBF2 of Nucleolar transcription factor 1 OS=Homo sapiens GN=UBTF	WVEISNEVR		72	80	1131.5797119140625
pepa6a2	a6.a2.a1	sp|P17480-2|UBF1_HUMAN	sp|P17480-2|UBF1_HUMAN Isoform UBF2 of Nucleolar transcription factor 1 OS=Homo sapiens GN=UBTF	FLESLPEEEQQR		324	335	1504.7281494140625
pepa6a8	a6.a2.a1	sp|P17480-2|UBF1_HUMAN	sp|P17480-2|UBF1_HUMAN Isoform UBF2 of Nucleolar transcription factor 1 OS=Homo sapiens GN=UBTF	QLQEERPELSESELTR	Q1:-17.02655	387	402	1926.9407958984375
pepa6a9	a6.a2.a1	sp|P17480-2|UBF1_HUMAN	sp|P17480-2|UBF1_HUMAN Isoform UBF2 of Nucleolar transcription factor 1 OS=Homo sapiens GN=UBTF	RPVSAMFIFSEEK		372	384	1540.7833251953125
pepa6b11	a6.a2.a1	sp|P17480-2|UBF1_HUMAN	sp|P17480-2|UBF1_HUMAN Isoform UBF2 of Nucleolar transcription factor 1 OS=Homo sapiens GN=UBTF	TLTELILDAQEHVK		84	97	1609.8800048828125
pepa6a1	a6.a2.a1	sp|P17480-2|UBF1_HUMAN	sp|P17480-2|UBF1_HUMAN Isoform UBF2 of Nucleolar transcription factor 1 OS=Homo sapiens GN=UBTF	AEEIWQQSVIGDYLAR		451	466	1877.9395751953125
pepa6b10	a6.a2.a2	tr|E9PKP7|E9PKP7_HUMAN	tr|E9PKP7|E9PKP7_HUMAN Nucleolar transcription factor 1 OS=Homo sapiens GN=UBTF PE=2 SV=1	SDIPEKPK		193	200	913.4993286132812
pepa6b13	a6.a2.a2	tr|E9PKP7|E9PKP7_HUMAN	tr|E9PKP7|E9PKP7_HUMAN Nucleolar transcription factor 1 OS=Homo sapiens GN=UBTF PE=2 SV=1	TTESHMDWEK	M6:+15.99491	48	57	1279.5263671875
pepa6b12	a6.a2.a2	tr|E9PKP7|E9PKP7_HUMAN	tr|E9PKP7|E9PKP7_HUMAN Nucleolar transcription factor 1 OS=Homo sapiens GN=UBTF PE=2 SV=1	TTESHMDWEK		48	57	1263.531494140625
pepa6b14	a6.a2.a2	tr|E9PKP7|E9PKP7_HUMAN	tr|E9PKP7|E9PKP7_HUMAN Nucleolar transcription factor 1 OS=Homo sapiens GN=UBTF PE=2 SV=1	VRPDEIMR		217	224	1015.5358276367188
pepa6a3	a6.a2.a2	tr|E9PKP7|E9PKP7_HUMAN	tr|E9PKP7|E9PKP7_HUMAN Nucleolar transcription factor 1 OS=Homo sapiens GN=UBTF PE=2 SV=1	FREDHPDLIQNAK		179	191	1582.7977294921875
pepa6a5	a6.a2.a2	tr|E9PKP7|E9PKP7_HUMAN	tr|E9PKP7|E9PKP7_HUMAN Nucleolar transcription factor 1 OS=Homo sapiens GN=UBTF PE=2 SV=1	LHPEMSNLDLTK	M5:+15.99491	133	144	1413.7047119140625
pepa6b16	a6.a2.a2	tr|E9PKP7|E9PKP7_HUMAN	tr|E9PKP7|E9PKP7_HUMAN Nucleolar transcription factor 1 OS=Homo sapiens GN=UBTF PE=2 SV=1	YIQDFQR		161	167	969.4793090820312
pepa6a7	a6.a2.a2	tr|E9PKP7|E9PKP7_HUMAN	tr|E9PKP7|E9PKP7_HUMAN Nucleolar transcription factor 1 OS=Homo sapiens GN=UBTF PE=2 SV=1	MWNDLSEK		407	414	1022.4616088867188
pepa6a4	a6.a2.a2	tr|E9PKP7|E9PKP7_HUMAN	tr|E9PKP7|E9PKP7_HUMAN Nucleolar transcription factor 1 OS=Homo sapiens GN=UBTF PE=2 SV=1	HPELNISEEGITK		230	242	1466.7490234375
pepa6b15	a6.a2.a2	tr|E9PKP7|E9PKP7_HUMAN	tr|E9PKP7|E9PKP7_HUMAN Nucleolar transcription factor 1 OS=Homo sapiens GN=UBTF PE=2 SV=1	WVEISNEVR		72	80	1131.5797119140625
pepa6a2	a6.a2.a2	tr|E9PKP7|E9PKP7_HUMAN	tr|E9PKP7|E9PKP7_HUMAN Nucleolar transcription factor 1 OS=Homo sapiens GN=UBTF PE=2 SV=1	FLESLPEEEQQR		324	335	1504.7281494140625
pepa6a8	a6.a2.a2	tr|E9PKP7|E9PKP7_HUMAN	tr|E9PKP7|E9PKP7_HUMAN Nucleolar transcription factor 1 OS=Homo sapiens GN=UBTF PE=2 SV=1	QLQEERPELSESELTR	Q1:-17.02655	387	402	1926.9407958984375
pepa6a9	a6.a2.a2	tr|E9PKP7|E9PKP7_HUMAN	tr|E9PKP7|E9PKP7_HUMAN Nucleolar transcription factor 1 OS=Homo sapiens GN=UBTF PE=2 SV=1	RPVSAMFIFSEEK		372	384	1540.7833251953125
pepa6b11	a6.a2.a2	tr|E9PKP7|E9PKP7_HUMAN	tr|E9PKP7|E9PKP7_HUMAN Nucleolar transcription factor 1 OS=Homo sapiens GN=UBTF PE=2 SV=1	TLTELILDAQEHVK		84	97	1609.8800048828125
pepa6a1	a6.a2.a2	tr|E9PKP7|E9PKP7_HUMAN	tr|E9PKP7|E9PKP7_HUMAN Nucleolar transcription factor 1 OS=Homo sapiens GN=UBTF PE=2 SV=1	AEEIWQQSVIGDYLAR		451	466	1877.9395751953125
pepa7a1	a7.a1.a1	sp|P27694|RFA1_HUMAN	sp|P27694|RFA1_HUMAN Replication protein A 70 kDa DNA-binding subunit OS=Homo sapiens GN=RPA1 PE=1 SV=2	AAGPSLSHTSGGTQSK		168	183	1485.7296142578125
pepa7b11	a7.a1.a1	sp|P27694|RFA1_HUMAN	sp|P27694|RFA1_HUMAN Replication protein A 70 kDa DNA-binding subunit OS=Homo sapiens GN=RPA1 PE=1 SV=2	SGGVGGSNTNWK		432	443	1163.54443359375
pepa7a2	a7.a1.a1	sp|P27694|RFA1_HUMAN	sp|P27694|RFA1_HUMAN Replication protein A 70 kDa DNA-binding subunit OS=Homo sapiens GN=RPA1 PE=1 SV=2	ATAFNEQVDK		235	244	1122.54296875
pepa7a4	a7.a1.a1	sp|P27694|RFA1_HUMAN	sp|P27694|RFA1_HUMAN Replication protein A 70 kDa DNA-binding subunit OS=Homo sapiens GN=RPA1 PE=1 SV=2	ATVMDVKPVDYR	M4:+15.99491	589	600	1409.709716796875
pepa7b13	a7.a1.a1	sp|P27694|RFA1_HUMAN	sp|P27694|RFA1_HUMAN Replication protein A 70 kDa DNA-binding subunit OS=Homo sapiens GN=RPA1 PE=1 SV=2	VIDQQNGLYR		490	499	1205.627685546875
pepa7a3	a7.a1.a1	sp|P27694|RFA1_HUMAN	sp|P27694|RFA1_HUMAN Replication protein A 70 kDa DNA-binding subunit OS=Homo sapiens GN=RPA1 PE=1 SV=2	ATVMDVKPVDYR		589	600	1393.71484375
pepa7b15	a7.a1.a1	sp|P27694|RFA1_HUMAN	sp|P27694|RFA1_HUMAN Replication protein A 70 kDa DNA-binding subunit OS=Homo sapiens GN=RPA1 PE=1 SV=2	VVTATLWGEDADK		355	367	1404.7010498046875
pepa7a9	a7.a1.a1	sp|P27694|RFA1_HUMAN	sp|P27694|RFA1_HUMAN Replication protein A 70 kDa DNA-binding subunit OS=Homo sapiens GN=RPA1 PE=1 SV=2	IGNPVPYNEGLGQPQVAPPAPAASPAASSR		112	141	2913.486083984375
pepa7b14	a7.a1.a1	sp|P27694|RFA1_HUMAN	sp|P27694|RFA1_HUMAN Replication protein A 70 kDa DNA-binding subunit OS=Homo sapiens GN=RPA1 PE=1 SV=2	VVPIASLTPYQSK		184	196	1402.7945556640625
pepa7b12	a7.a1.a1	sp|P27694|RFA1_HUMAN	sp|P27694|RFA1_HUMAN Replication protein A 70 kDa DNA-binding subunit OS=Homo sapiens GN=RPA1 PE=1 SV=2	VGQLSEGAIAAIMQK		2	16	1515.8204345703125
pepa7a5	a7.a1.a1	sp|P27694|RFA1_HUMAN	sp|P27694|RFA1_HUMAN Replication protein A 70 kDa DNA-binding subunit OS=Homo sapiens GN=RPA1 PE=1 SV=2	DKNEQAFEEVFQNANFR		552	568	2085.962890625
pepa7a6	a7.a1.a1	sp|P27694|RFA1_HUMAN	sp|P27694|RFA1_HUMAN Replication protein A 70 kDa DNA-binding subunit OS=Homo sapiens GN=RPA1 PE=1 SV=2	FFPLIEVNK		245	253	1106.6248779296875
pepa7b10	a7.a1.a1	sp|P27694|RFA1_HUMAN	sp|P27694|RFA1_HUMAN Replication protein A 70 kDa DNA-binding subunit OS=Homo sapiens GN=RPA1 PE=1 SV=2	SENLGQGDKPDYFSSVATVVYLR		450	472	2545.25732421875
pepa7a8	a7.a1.a1	sp|P27694|RFA1_HUMAN	sp|P27694|RFA1_HUMAN Replication protein A 70 kDa DNA-binding subunit OS=Homo sapiens GN=RPA1 PE=1 SV=2	LFSLELVDESGEIR		221	234	1606.8326416015625
pepa7a7	a7.a1.a1	sp|P27694|RFA1_HUMAN	sp|P27694|RFA1_HUMAN Replication protein A 70 kDa DNA-binding subunit OS=Homo sapiens GN=RPA1 PE=1 SV=2	GWFDAEGQALDGVSISDLK		413	431	2007.9661865234375
pepa8a3	a8.a1.a1	sp|P05198|IF2A_HUMAN	sp|P05198|IF2A_HUMAN Eukaryotic translation initiation factor 2 subunit 1 OS=Homo sapiens GN=EIF2S1 PE=1 SV=3	ENAEVDGDDDAEEMEAK	M14:+15.99491	296	312	1882.7135009765625
pepa8a2	a8.a1.a1	sp|P05198|IF2A_HUMAN	sp|P05198|IF2A_HUMAN Eukaryotic translation initiation factor 2 subunit 1 OS=Homo sapiens GN=EIF2S1 PE=1 SV=3	ENAEVDGDDDAEEMEAK		296	312	1866.7186279296875
pepa8b11	a8.a1.a1	sp|P05198|IF2A_HUMAN	sp|P05198|IF2A_HUMAN Eukaryotic translation initiation factor 2 subunit 1 OS=Homo sapiens GN=EIF2S1 PE=1 SV=3	VVTDTDETELAR		277	288	1348.6595458984375
pepa8a7	a8.a1.a1	sp|P05198|IF2A_HUMAN	sp|P05198|IF2A_HUMAN Eukaryotic translation initiation factor 2 subunit 1 OS=Homo sapiens GN=EIF2S1 PE=1 SV=3	GVFNVQMEPK	M7:+15.99491	267	276	1164.5721435546875
pepa8a4	a8.a1.a1	sp|P05198|IF2A_HUMAN	sp|P05198|IF2A_HUMAN Eukaryotic translation initiation factor 2 subunit 1 OS=Homo sapiens GN=EIF2S1 PE=1 SV=3	EVLINNINR		174	182	1084.6114501953125
pepa8b12	a8.a1.a1	sp|P05198|IF2A_HUMAN	sp|P05198|IF2A_HUMAN Eukaryotic translation initiation factor 2 subunit 1 OS=Homo sapiens GN=EIF2S1 PE=1 SV=3	YVMTTTTLER		235	244	1214.6090087890625
pepa8a6	a8.a1.a1	sp|P05198|IF2A_HUMAN	sp|P05198|IF2A_HUMAN Eukaryotic translation initiation factor 2 subunit 1 OS=Homo sapiens GN=EIF2S1 PE=1 SV=3	GVFNVQMEPK		267	276	1148.5772705078125
pepa8a9	a8.a1.a1	sp|P05198|IF2A_HUMAN	sp|P05198|IF2A_HUMAN Eukaryotic translation initiation factor 2 subunit 1 OS=Homo sapiens GN=EIF2S1 PE=1 SV=3	TAWVFDDK		134	141	981.468017578125
pepa8a8	a8.a1.a1	sp|P05198|IF2A_HUMAN	sp|P05198|IF2A_HUMAN Eukaryotic translation initiation factor 2 subunit 1 OS=Homo sapiens GN=EIF2S1 PE=1 SV=3	HAVSDPSILDSLDLNEDER		155	173	2125.0048828125
pepa8a1	a8.a1.a1	sp|P05198|IF2A_HUMAN	sp|P05198|IF2A_HUMAN Eukaryotic translation initiation factor 2 subunit 1 OS=Homo sapiens GN=EIF2S1 PE=1 SV=3	DEQLESLFQR		124	133	1264.6171875
pepa8a5	a8.a1.a1	sp|P05198|IF2A_HUMAN	sp|P05198|IF2A_HUMAN Eukaryotic translation initiation factor 2 subunit 1 OS=Homo sapiens GN=EIF2S1 PE=1 SV=3	FPEVEDVVMVNVR	M9:+15.99491	13	25	1548.7730712890625
pepa8b10	a8.a1.a1	sp|P05198|IF2A_HUMAN	sp|P05198|IF2A_HUMAN Eukaryotic translation initiation factor 2 subunit 1 OS=Homo sapiens GN=EIF2S1 PE=1 SV=3	TEGLSVLSQAMAVIK		245	259	1546.851318359375
pepa9a4	a9.a1.a1	sp|Q00839-2|HNRPU_HUMAN	sp|Q00839-2|HNRPU_HUMAN Isoform Short of Heterogeneous nuclear ribonucleoprotein U OS=Homo sapiens GN=HNRNPU	LLEQYKEESK		646	655	1266.657958984375
pepa9a5	a9.a1.a1	sp|Q00839-2|HNRPU_HUMAN	sp|Q00839-2|HNRPU_HUMAN Isoform Short of Heterogeneous nuclear ribonucleoprotein U OS=Homo sapiens GN=HNRNPU	MMVAGFK	M2:+15.99491	518	524	799.384521484375
pepa9a9	a9.a1.a1	sp|Q00839-2|HNRPU_HUMAN	sp|Q00839-2|HNRPU_HUMAN Isoform Short of Heterogeneous nuclear ribonucleoprotein U OS=Homo sapiens GN=HNRNPU	PAMEPGNGSLDLGGDSAGR	M3:+15.99491	51	69	1816.8133544921875
pepa9a2	a9.a1.a1	sp|Q00839-2|HNRPU_HUMAN	sp|Q00839-2|HNRPU_HUMAN Isoform Short of Heterogeneous nuclear ribonucleoprotein U OS=Homo sapiens GN=HNRNPU	FIEIAAR		547	553	819.4727172851562
pepa9a7	a9.a1.a1	sp|Q00839-2|HNRPU_HUMAN	sp|Q00839-2|HNRPU_HUMAN Isoform Short of Heterogeneous nuclear ribonucleoprotein U OS=Homo sapiens GN=HNRNPU	NGQDLGVAFK		405	414	1048.5426025390625
pepa9a8	a9.a1.a1	sp|Q00839-2|HNRPU_HUMAN	sp|Q00839-2|HNRPU_HUMAN Isoform Short of Heterogeneous nuclear ribonucleoprotein U OS=Homo sapiens GN=HNRNPU	PAMEPGNGSLDLGGDSAGR		51	69	1800.8184814453125
pepa9b12	a9.a1.a1	sp|Q00839-2|HNRPU_HUMAN	sp|Q00839-2|HNRPU_HUMAN Isoform Short of Heterogeneous nuclear ribonucleoprotein U OS=Homo sapiens GN=HNRNPU	YNILGTNTIMDK	M10:+15.99491	506	517	1398.69384765625
pepa9a6	a9.a1.a1	sp|Q00839-2|HNRPU_HUMAN	sp|Q00839-2|HNRPU_HUMAN Isoform Short of Heterogeneous nuclear ribonucleoprotein U OS=Homo sapiens GN=HNRNPU	NFILDQTNVSAAAQR		557	571	1647.8453369140625
pepa9a3	a9.a1.a1	sp|Q00839-2|HNRPU_HUMAN	sp|Q00839-2|HNRPU_HUMAN Isoform Short of Heterogeneous nuclear ribonucleoprotein U OS=Homo sapiens GN=HNRNPU	GYFEYIEENK		237	246	1291.58447265625
pepa9b11	a9.a1.a1	sp|Q00839-2|HNRPU_HUMAN	sp|Q00839-2|HNRPU_HUMAN Isoform Short of Heterogeneous nuclear ribonucleoprotein U OS=Homo sapiens GN=HNRNPU	YNILGTNTIMDK		506	517	1382.6988525390625
pepa9b10	a9.a1.a1	sp|Q00839-2|HNRPU_HUMAN	sp|Q00839-2|HNRPU_HUMAN Isoform Short of Heterogeneous nuclear ribonucleoprotein U OS=Homo sapiens GN=HNRNPU	SSGPTSLFAVTVAPPGAR		187	204	1714.9127197265625
pepa9a1	a9.a1.a1	sp|Q00839-2|HNRPU_HUMAN	sp|Q00839-2|HNRPU_HUMAN Isoform Short of Heterogeneous nuclear ribonucleoprotein U OS=Homo sapiens GN=HNRNPU	EKPYFPIPEEYTFIQNVPLEDR		444	465	2724.35595703125
pepa9a4	a9.a1.a2	sp|Q00839|HNRPU_HUMAN	sp|Q00839|HNRPU_HUMAN Heterogeneous nuclear ribonucleoprotein U OS=Homo sapiens GN=HNRNPU PE=1 SV=6	LLEQYKEESK		665	674	1266.657958984375
pepa9a5	a9.a1.a2	sp|Q00839|HNRPU_HUMAN	sp|Q00839|HNRPU_HUMAN Heterogeneous nuclear ribonucleoprotein U OS=Homo sapiens GN=HNRNPU PE=1 SV=6	MMVAGFK	M2:+15.99491	537	543	799.384521484375
pepa9a9	a9.a1.a2	sp|Q00839|HNRPU_HUMAN	sp|Q00839|HNRPU_HUMAN Heterogeneous nuclear ribonucleoprotein U OS=Homo sapiens GN=HNRNPU PE=1 SV=6	PAMEPGNGSLDLGGDSAGR	M3:+15.99491	51	69	1816.8133544921875
pepa9a2	a9.a1.a2	sp|Q00839|HNRPU_HUMAN	sp|Q00839|HNRPU_HUMAN Heterogeneous nuclear ribonucleoprotein U OS=Homo sapiens GN=HNRNPU PE=1 SV=6	FIEIAAR		566	572	819.4727172851562
pepa9a7	a9.a1.a2	sp|Q00839|HNRPU_HUMAN	sp|Q00839|HNRPU_HUMAN Heterogeneous nuclear ribonucleoprotein U OS=Homo sapiens GN=HNRNPU PE=1 SV=6	NGQDLGVAFK		424	433	1048.5426025390625
pepa9a8	a9.a1.a2	sp|Q00839|HNRPU_HUMAN	sp|Q00839|HNRPU_HUMAN Heterogeneous nuclear ribonucleoprotein U OS=Homo sapiens GN=HNRNPU PE=1 SV=6	PAMEPGNGSLDLGGDSAGR		51	69	1800.8184814453125
pepa9b12	a9.a1.a2	sp|Q00839|HNRPU_HUMAN	sp|Q00839|HNRPU_HUMAN Heterogeneous nuclear ribonucleoprotein U OS=Homo sapiens GN=HNRNPU PE=1 SV=6	YNILGTNTIMDK	M10:+15.99491	525	536	1398.69384765625
pepa9a6	a9.a1.a2	sp|Q00839|HNRPU_HUMAN	sp|Q00839|HNRPU_HUMAN Heterogeneous nuclear ribonucleoprotein U OS=Homo sapiens GN=HNRNPU PE=1 SV=6	NFILDQTNVSAAAQR		576	590	1647.8453369140625
pepa9a3	a9.a1.a2	sp|Q00839|HNRPU_HUMAN	sp|Q00839|HNRPU_HUMAN Heterogeneous nuclear ribonucleoprotein U OS=Homo sapiens GN=HNRNPU PE=1 SV=6	GYFEYIEENK		256	265	1291.58447265625
pepa9b11	a9.a1.a2	sp|Q00839|HNRPU_HUMAN	sp|Q00839|HNRPU_HUMAN Heterogeneous nuclear ribonucleoprotein U OS=Homo sapiens GN=HNRNPU PE=1 SV=6	YNILGTNTIMDK		525	536	1382.6988525390625
pepa9b10	a9.a1.a2	sp|Q00839|HNRPU_HUMAN	sp|Q00839|HNRPU_HUMAN Heterogeneous nuclear ribonucleoprotein U OS=Homo sapiens GN=HNRNPU PE=1 SV=6	SSGPTSLFAVTVAPPGAR		187	204	1714.9127197265625
pepa9a1	a9.a1.a2	sp|Q00839|HNRPU_HUMAN	sp|Q00839|HNRPU_HUMAN Heterogeneous nuclear ribonucleoprotein U OS=Homo sapiens GN=HNRNPU PE=1 SV=6	EKPYFPIPEEYTFIQNVPLEDR		463	484	2724.35595703125
pepb10a7	b10.a1.a1	sp|Q8N5C6|SRBD1_HUMAN	sp|Q8N5C6|SRBD1_HUMAN S1 RNA-binding domain-containing protein 1 OS=Homo sapiens GN=SRBD1 PE=1 SV=2	LKVEEETSK		133	141	1062.5682373046875
pepb10b10	b10.a1.a1	sp|Q8N5C6|SRBD1_HUMAN	sp|Q8N5C6|SRBD1_HUMAN S1 RNA-binding domain-containing protein 1 OS=Homo sapiens GN=SRBD1 PE=1 SV=2	NGPFINR		739	745	817.431884765625
pepb10a4	b10.a1.a1	sp|Q8N5C6|SRBD1_HUMAN	sp|Q8N5C6|SRBD1_HUMAN S1 RNA-binding domain-containing protein 1 OS=Homo sapiens GN=SRBD1 PE=1 SV=2	HIGVGMYQHDVSQTLLK	M6:+15.99491	676	692	1941.9854736328125
pepb10a9	b10.a1.a1	sp|Q8N5C6|SRBD1_HUMAN	sp|Q8N5C6|SRBD1_HUMAN S1 RNA-binding domain-containing protein 1 OS=Homo sapiens GN=SRBD1 PE=1 SV=2	NAPQISDGSEVVVVK		70	84	1541.8173828125
pepb10a3	b10.a1.a1	sp|Q8N5C6|SRBD1_HUMAN	sp|Q8N5C6|SRBD1_HUMAN S1 RNA-binding domain-containing protein 1 OS=Homo sapiens GN=SRBD1 PE=1 SV=2	HIGVGMYQHDVSQTLLK		676	692	1925.9906005859375
pepb10a6	b10.a1.a1	sp|Q8N5C6|SRBD1_HUMAN	sp|Q8N5C6|SRBD1_HUMAN S1 RNA-binding domain-containing protein 1 OS=Homo sapiens GN=SRBD1 PE=1 SV=2	ILYNSLNDSFK		484	494	1313.6739501953125
pepb10b11	b10.a1.a1	sp|Q8N5C6|SRBD1_HUMAN	sp|Q8N5C6|SRBD1_HUMAN S1 RNA-binding domain-containing protein 1 OS=Homo sapiens GN=SRBD1 PE=1 SV=2	QLLLTSPVPGR		527	537	1180.705322265625
pepb10a8	b10.a1.a1	sp|Q8N5C6|SRBD1_HUMAN	sp|Q8N5C6|SRBD1_HUMAN S1 RNA-binding domain-containing protein 1 OS=Homo sapiens GN=SRBD1 PE=1 SV=2	ITLDLIR		987	993	843.5302734375
pepb10a1	b10.a1.a1	sp|Q8N5C6|SRBD1_HUMAN	sp|Q8N5C6|SRBD1_HUMAN S1 RNA-binding domain-containing protein 1 OS=Homo sapiens GN=SRBD1 PE=1 SV=2	EELNSSVAIADTALEDR		85	101	1832.8876953125
pepb10b12	b10.a1.a1	sp|Q8N5C6|SRBD1_HUMAN	sp|Q8N5C6|SRBD1_HUMAN S1 RNA-binding domain-containing protein 1 OS=Homo sapiens GN=SRBD1 PE=1 SV=2	VEVQVLNIDIPR		973	984	1394.8006591796875
pepb10a2	b10.a1.a1	sp|Q8N5C6|SRBD1_HUMAN	sp|Q8N5C6|SRBD1_HUMAN S1 RNA-binding domain-containing protein 1 OS=Homo sapiens GN=SRBD1 PE=1 SV=2	ETEAYFADLIMK		603	614	1430.6876220703125
pepb10a5	b10.a1.a1	sp|Q8N5C6|SRBD1_HUMAN	sp|Q8N5C6|SRBD1_HUMAN S1 RNA-binding domain-containing protein 1 OS=Homo sapiens GN=SRBD1 PE=1 SV=2	LFNDDNTIPFIIR		235	247	1577.8326416015625
pepb11b11	b11.a1.a1	sp|P11387|TOP1_HUMAN	sp|P11387|TOP1_HUMAN DNA topoisomerase 1 OS=Homo sapiens GN=TOP1 PE=1 SV=2	VPSPPPGHK		392	400	915.505126953125
pepb11a4	b11.a1.a1	sp|P11387|TOP1_HUMAN	sp|P11387|TOP1_HUMAN DNA topoisomerase 1 OS=Homo sapiens GN=TOP1 PE=1 SV=2	LEVQATDREENK		701	712	1431.707763671875
pepb11a5	b11.a1.a1	sp|P11387|TOP1_HUMAN	sp|P11387|TOP1_HUMAN DNA topoisomerase 1 OS=Homo sapiens GN=TOP1 PE=1 SV=2	MLDHEYTTK		263	271	1137.52490234375
pepb11a1	b11.a1.a1	sp|P11387|TOP1_HUMAN	sp|P11387|TOP1_HUMAN DNA topoisomerase 1 OS=Homo sapiens GN=TOP1 PE=1 SV=2	ELTAPDENIPAK		604	615	1297.663818359375
pepb11a9	b11.a1.a1	sp|P11387|TOP1_HUMAN	sp|P11387|TOP1_HUMAN DNA topoisomerase 1 OS=Homo sapiens GN=TOP1 PE=1 SV=2	SGDHLHNDSQIEADFR	S1:+42.01057	2	17	1882.8319091796875
pepb11b10	b11.a1.a1	sp|P11387|TOP1_HUMAN	sp|P11387|TOP1_HUMAN DNA topoisomerase 1 OS=Homo sapiens GN=TOP1 PE=1 SV=2	TYNASITLQQQLK		591	603	1507.8118896484375
pepb11a7	b11.a1.a1	sp|P11387|TOP1_HUMAN	sp|P11387|TOP1_HUMAN DNA topoisomerase 1 OS=Homo sapiens GN=TOP1 PE=1 SV=2	NLQLFMENK	M6:+15.99491	550	558	1152.5721435546875
pepb11a3	b11.a1.a1	sp|P11387|TOP1_HUMAN	sp|P11387|TOP1_HUMAN DNA topoisomerase 1 OS=Homo sapiens GN=TOP1 PE=1 SV=2	HLQDLMEGLTAK		576	587	1355.69921875
pepb11a6	b11.a1.a1	sp|P11387|TOP1_HUMAN	sp|P11387|TOP1_HUMAN DNA topoisomerase 1 OS=Homo sapiens GN=TOP1 PE=1 SV=2	NLQLFMENK		550	558	1136.5772705078125
pepb11a8	b11.a1.a1	sp|P11387|TOP1_HUMAN	sp|P11387|TOP1_HUMAN DNA topoisomerase 1 OS=Homo sapiens GN=TOP1 PE=1 SV=2	QPEDDLFDR	Q1:-17.02655	559	567	1117.4801025390625
pepb11a2	b11.a1.a1	sp|P11387|TOP1_HUMAN	sp|P11387|TOP1_HUMAN DNA topoisomerase 1 OS=Homo sapiens GN=TOP1 PE=1 SV=2	GPVFAPPYEPLPENVK		224	239	1753.916015625
pepb12a1	b12.a1.a1	sp|P42285|SK2L2_HUMAN	sp|P42285|SK2L2_HUMAN Superkiller viralicidic activity 2-like 2 OS=Homo sapiens GN=SKIV2L2 PE=1 SV=3	AIGNTELENK		1013	1022	1088.5587158203125
pepb12b10	b12.a1.a1	sp|P42285|SK2L2_HUMAN	sp|P42285|SK2L2_HUMAN Superkiller viralicidic activity 2-like 2 OS=Homo sapiens GN=SKIV2L2 PE=1 SV=3	SFYQFQHYR		588	596	1275.5909423828125
pepb12b11	b12.a1.a1	sp|P42285|SK2L2_HUMAN	sp|P42285|SK2L2_HUMAN Superkiller viralicidic activity 2-like 2 OS=Homo sapiens GN=SKIV2L2 PE=1 SV=3	WISSGEYIQMSGR		511	523	1513.7108154296875
pepb12a6	b12.a1.a1	sp|P42285|SK2L2_HUMAN	sp|P42285|SK2L2_HUMAN Superkiller viralicidic activity 2-like 2 OS=Homo sapiens GN=SKIV2L2 PE=1 SV=3	GIVILMVDEK	M6:+15.99491	533	542	1132.6285400390625
pepb12a7	b12.a1.a1	sp|P42285|SK2L2_HUMAN	sp|P42285|SK2L2_HUMAN Superkiller viralicidic activity 2-like 2 OS=Homo sapiens GN=SKIV2L2 PE=1 SV=3	LGFATSSDVIEMK		861	873	1397.698486328125
pepb12a3	b12.a1.a1	sp|P42285|SK2L2_HUMAN	sp|P42285|SK2L2_HUMAN Superkiller viralicidic activity 2-like 2 OS=Homo sapiens GN=SKIV2L2 PE=1 SV=3	EDNFNTAMQVLR		340	351	1437.679443359375
pepb12a5	b12.a1.a1	sp|P42285|SK2L2_HUMAN	sp|P42285|SK2L2_HUMAN Superkiller viralicidic activity 2-like 2 OS=Homo sapiens GN=SKIV2L2 PE=1 SV=3	GIVILMVDEK		533	542	1116.6336669921875
pepb12a2	b12.a1.a1	sp|P42285|SK2L2_HUMAN	sp|P42285|SK2L2_HUMAN Superkiller viralicidic activity 2-like 2 OS=Homo sapiens GN=SKIV2L2 PE=1 SV=3	DVDFEGTDEPIFGK		65	78	1568.7119140625
pepb12a8	b12.a1.a1	sp|P42285|SK2L2_HUMAN	sp|P42285|SK2L2_HUMAN Superkiller viralicidic activity 2-like 2 OS=Homo sapiens GN=SKIV2L2 PE=1 SV=3	IVIPNEESVVIYYK		615	628	1665.91015625
pepb12a9	b12.a1.a1	sp|P42285|SK2L2_HUMAN	sp|P42285|SK2L2_HUMAN Superkiller viralicidic activity 2-like 2 OS=Homo sapiens GN=SKIV2L2 PE=1 SV=3	NFQPVIIFSFSK		385	396	1426.7733154296875
pepb12a4	b12.a1.a1	sp|P42285|SK2L2_HUMAN	sp|P42285|SK2L2_HUMAN Superkiller viralicidic activity 2-like 2 OS=Homo sapiens GN=SKIV2L2 PE=1 SV=3	EYPFILDAFQR		135	145	1398.7056884765625
pepb13a5	b13.a1.a1	sp|P20042|IF2B_HUMAN	sp|P20042|IF2B_HUMAN Eukaryotic translation initiation factor 2 subunit 2 OS=Homo sapiens GN=EIF2S2 PE=1 SV=2	EKNPDMVAGEK	M6:+15.99491	189	199	1233.578369140625
pepb13a3	b13.a1.a1	sp|P20042|IF2B_HUMAN	sp|P20042|IF2B_HUMAN Eukaryotic translation initiation factor 2 subunit 2 OS=Homo sapiens GN=EIF2S2 PE=1 SV=2	DEALEDEDNKK		143	153	1305.5809326171875
pepb13a6	b13.a1.a1	sp|P20042|IF2B_HUMAN	sp|P20042|IF2B_HUMAN Eukaryotic translation initiation factor 2 subunit 2 OS=Homo sapiens GN=EIF2S2 PE=1 SV=2	EVEPEPTEDK		43	52	1172.5322265625
pepb13a2	b13.a1.a1	sp|P20042|IF2B_HUMAN	sp|P20042|IF2B_HUMAN Eukaryotic translation initiation factor 2 subunit 2 OS=Homo sapiens GN=EIF2S2 PE=1 SV=2	DEALEDEDNK		143	152	1177.48583984375
pepb13b10	b13.a1.a1	sp|P20042|IF2B_HUMAN	sp|P20042|IF2B_HUMAN Eukaryotic translation initiation factor 2 subunit 2 OS=Homo sapiens GN=EIF2S2 PE=1 SV=2	SPDTILQK		286	293	901.4993286132812
pepb13a9	b13.a1.a1	sp|P20042|IF2B_HUMAN	sp|P20042|IF2B_HUMAN Eukaryotic translation initiation factor 2 subunit 2 OS=Homo sapiens GN=EIF2S2 PE=1 SV=2	MLDEEGDTQTEETQPSETK		24	42	2167.918701171875
pepb13a7	b13.a1.a1	sp|P20042|IF2B_HUMAN	sp|P20042|IF2B_HUMAN Eukaryotic translation initiation factor 2 subunit 2 OS=Homo sapiens GN=EIF2S2 PE=1 SV=2	FPDEDEILEK		133	142	1234.584228515625
pepb13a8	b13.a1.a1	sp|P20042|IF2B_HUMAN	sp|P20042|IF2B_HUMAN Eukaryotic translation initiation factor 2 subunit 2 OS=Homo sapiens GN=EIF2S2 PE=1 SV=2	IFDIDEAEEGVK		88	99	1364.658447265625
pepb13a1	b13.a1.a1	sp|P20042|IF2B_HUMAN	sp|P20042|IF2B_HUMAN Eukaryotic translation initiation factor 2 subunit 2 OS=Homo sapiens GN=EIF2S2 PE=1 SV=2	DDGISFSNQTGPAWAGSER		154	172	1994.884033203125
pepb13a4	b13.a1.a1	sp|P20042|IF2B_HUMAN	sp|P20042|IF2B_HUMAN Eukaryotic translation initiation factor 2 subunit 2 OS=Homo sapiens GN=EIF2S2 PE=1 SV=2	DYTYEELLNR		173	182	1315.616943359375
pepb14a3	b14.a1.a1	sp|O75475|PSIP1_HUMAN	sp|O75475|PSIP1_HUMAN PC4 and SFRS1-interacting protein OS=Homo sapiens GN=PSIP1 PE=1 SV=1	FSSQQAATK		92	100	967.4848022460938
pepb14a8	b14.a1.a1	sp|O75475|PSIP1_HUMAN	sp|O75475|PSIP1_HUMAN PC4 and SFRS1-interacting protein OS=Homo sapiens GN=PSIP1 PE=1 SV=1	QSNASSDVEVEEK		101	113	1421.6395263671875
pepb14b10	b14.a1.a1	sp|O75475|PSIP1_HUMAN	sp|O75475|PSIP1_HUMAN PC4 and SFRS1-interacting protein OS=Homo sapiens GN=PSIP1 PE=1 SV=1	VSQVIMEK		408	415	933.5078125
pepb14a1	b14.a1.a1	sp|O75475|PSIP1_HUMAN	sp|O75475|PSIP1_HUMAN PC4 and SFRS1-interacting protein OS=Homo sapiens GN=PSIP1 PE=1 SV=1	AVDITTPK		136	143	844.4779052734375
pepb14a5	b14.a1.a1	sp|O75475|PSIP1_HUMAN	sp|O75475|PSIP1_HUMAN PC4 and SFRS1-interacting protein OS=Homo sapiens GN=PSIP1 PE=1 SV=1	IDNLDVNR		365	372	958.4957275390625
pepb14a9	b14.a1.a1	sp|O75475|PSIP1_HUMAN	sp|O75475|PSIP1_HUMAN PC4 and SFRS1-interacting protein OS=Homo sapiens GN=PSIP1 PE=1 SV=1	VDEVPDGAVKPPTNK		25	39	1565.8173828125
pepb14a4	b14.a1.a1	sp|O75475|PSIP1_HUMAN	sp|O75475|PSIP1_HUMAN PC4 and SFRS1-interacting protein OS=Homo sapiens GN=PSIP1 PE=1 SV=1	GFNEGLWEIDNNPK		76	89	1632.7657470703125
pepb14a2	b14.a1.a1	sp|O75475|PSIP1_HUMAN	sp|O75475|PSIP1_HUMAN PC4 and SFRS1-interacting protein OS=Homo sapiens GN=PSIP1 PE=1 SV=1	DFKPGDLIFAK		4	14	1250.6783447265625
pepb14a7	b14.a1.a1	sp|O75475|PSIP1_HUMAN	sp|O75475|PSIP1_HUMAN PC4 and SFRS1-interacting protein OS=Homo sapiens GN=PSIP1 PE=1 SV=1	NMFLVGEGDSVITQVLNK	M2:+15.99491	425	442	1980.0111083984375
pepb14a6	b14.a1.a1	sp|O75475|PSIP1_HUMAN	sp|O75475|PSIP1_HUMAN PC4 and SFRS1-interacting protein OS=Homo sapiens GN=PSIP1 PE=1 SV=1	NMFLVGEGDSVITQVLNK		425	442	1964.0162353515625
pepb15a4	b15.a1.a1	sp|Q8NE71-2|ABCF1_HUMAN	sp|Q8NE71-2|ABCF1_HUMAN Isoform 2 of ATP-binding cassette sub-family F member 1 OS=Homo sapiens GN=ABCF1	GAVIVVSHDAR		752	762	1123.622314453125
pepb15a2	b15.a1.a1	sp|Q8NE71-2|ABCF1_HUMAN	sp|Q8NE71-2|ABCF1_HUMAN Isoform 2 of ATP-binding cassette sub-family F member 1 OS=Homo sapiens GN=ABCF1	AVSEEQQPALK		164	174	1199.6270751953125
pepb15a6	b15.a1.a1	sp|Q8NE71-2|ABCF1_HUMAN	sp|Q8NE71-2|ABCF1_HUMAN Isoform 2 of ATP-binding cassette sub-family F member 1 OS=Homo sapiens GN=ABCF1	LQGQLEQGDDTAAER		359	373	1630.7669677734375
pepb15a8	b15.a1.a1	sp|Q8NE71-2|ABCF1_HUMAN	sp|Q8NE71-2|ABCF1_HUMAN Isoform 2 of ATP-binding cassette sub-family F member 1 OS=Homo sapiens GN=ABCF1	NQDEESQEAPELLK		552	565	1629.7607421875
pepb15a7	b15.a1.a1	sp|Q8NE71-2|ABCF1_HUMAN	sp|Q8NE71-2|ABCF1_HUMAN Isoform 2 of ATP-binding cassette sub-family F member 1 OS=Homo sapiens GN=ABCF1	MEETPTEYLQR		665	675	1396.6417236328125
pepb15a1	b15.a1.a1	sp|Q8NE71-2|ABCF1_HUMAN	sp|Q8NE71-2|ABCF1_HUMAN Isoform 2 of ATP-binding cassette sub-family F member 1 OS=Homo sapiens GN=ABCF1	AANAAENDFSVSQAEMSSR		238	256	1984.866943359375
pepb15a5	b15.a1.a1	sp|Q8NE71-2|ABCF1_HUMAN	sp|Q8NE71-2|ABCF1_HUMAN Isoform 2 of ATP-binding cassette sub-family F member 1 OS=Homo sapiens GN=ABCF1	GFNLPYQDAR		676	685	1180.574951171875
pepb15a3	b15.a1.a1	sp|Q8NE71-2|ABCF1_HUMAN	sp|Q8NE71-2|ABCF1_HUMAN Isoform 2 of ATP-binding cassette sub-family F member 1 OS=Homo sapiens GN=ABCF1	EVLEALGEVMVSR		792	804	1431.7515869140625
pepb15a9	b15.a1.a1	sp|Q8NE71-2|ABCF1_HUMAN	sp|Q8NE71-2|ABCF1_HUMAN Isoform 2 of ATP-binding cassette sub-family F member 1 OS=Homo sapiens GN=ABCF1	STLLLLLTGK		627	636	1058.682373046875
pepb15a4	b15.a1.a2	sp|Q8NE71|ABCF1_HUMAN	sp|Q8NE71|ABCF1_HUMAN ATP-binding cassette sub-family F member 1 OS=Homo sapiens GN=ABCF1 PE=1 SV=2	GAVIVVSHDAR		790	800	1123.622314453125
pepb15a2	b15.a1.a2	sp|Q8NE71|ABCF1_HUMAN	sp|Q8NE71|ABCF1_HUMAN ATP-binding cassette sub-family F member 1 OS=Homo sapiens GN=ABCF1 PE=1 SV=2	AVSEEQQPALK		164	174	1199.6270751953125
pepb15a6	b15.a1.a2	sp|Q8NE71|ABCF1_HUMAN	sp|Q8NE71|ABCF1_HUMAN ATP-binding cassette sub-family F member 1 OS=Homo sapiens GN=ABCF1 PE=1 SV=2	LQGQLEQGDDTAAER		397	411	1630.7669677734375
pepb15a8	b15.a1.a2	sp|Q8NE71|ABCF1_HUMAN	sp|Q8NE71|ABCF1_HUMAN ATP-binding cassette sub-family F member 1 OS=Homo sapiens GN=ABCF1 PE=1 SV=2	NQDEESQEAPELLK		590	603	1629.7607421875
pepb15a7	b15.a1.a2	sp|Q8NE71|ABCF1_HUMAN	sp|Q8NE71|ABCF1_HUMAN ATP-binding cassette sub-family F member 1 OS=Homo sapiens GN=ABCF1 PE=1 SV=2	MEETPTEYLQR		703	713	1396.6417236328125
pepb15a1	b15.a1.a2	sp|Q8NE71|ABCF1_HUMAN	sp|Q8NE71|ABCF1_HUMAN ATP-binding cassette sub-family F member 1 OS=Homo sapiens GN=ABCF1 PE=1 SV=2	AANAAENDFSVSQAEMSSR		276	294	1984.866943359375
pepb15a5	b15.a1.a2	sp|Q8NE71|ABCF1_HUMAN	sp|Q8NE71|ABCF1_HUMAN ATP-binding cassette sub-family F member 1 OS=Homo sapiens GN=ABCF1 PE=1 SV=2	GFNLPYQDAR		714	723	1180.574951171875
pepb15a3	b15.a1.a2	sp|Q8NE71|ABCF1_HUMAN	sp|Q8NE71|ABCF1_HUMAN ATP-binding cassette sub-family F member 1 OS=Homo sapiens GN=ABCF1 PE=1 SV=2	EVLEALGEVMVSR		830	842	1431.7515869140625
pepb15a9	b15.a1.a2	sp|Q8NE71|ABCF1_HUMAN	sp|Q8NE71|ABCF1_HUMAN ATP-binding cassette sub-family F member 1 OS=Homo sapiens GN=ABCF1 PE=1 SV=2	STLLLLLTGK		665	674	1058.682373046875
pepb16a2	b16.a1.a1	sp|P41091|IF2G_HUMAN	sp|P41091|IF2G_HUMAN Eukaryotic translation initiation factor 2 subunit 3 OS=Homo sapiens GN=EIF2S3 PE=1 SV=3	AISGVHTVR		60	68	939.5374755859375
pepb16a4	b16.a1.a1	sp|P41091|IF2G_HUMAN	sp|P41091|IF2G_HUMAN Eukaryotic translation initiation factor 2 subunit 3 OS=Homo sapiens GN=EIF2S3 PE=1 SV=3	HILILQNK		184	191	978.6099243164062
pepb16a3	b16.a1.a1	sp|P41091|IF2G_HUMAN	sp|P41091|IF2G_HUMAN Eukaryotic translation initiation factor 2 subunit 3 OS=Homo sapiens GN=EIF2S3 PE=1 SV=3	GVTIKPTVDDD		462	472	1159.58447265625
pepb16a1	b16.a1.a1	sp|P41091|IF2G_HUMAN	sp|P41091|IF2G_HUMAN Eukaryotic translation initiation factor 2 subunit 3 OS=Homo sapiens GN=EIF2S3 PE=1 SV=3	AGGEAGVTLGQPHLSR	A1:+42.01057	2	17	1591.819091796875
pepb16a8	b16.a1.a1	sp|P41091|IF2G_HUMAN	sp|P41091|IF2G_HUMAN Eukaryotic translation initiation factor 2 subunit 3 OS=Homo sapiens GN=EIF2S3 PE=1 SV=3	QATINIGTIGHVAHGK	Q1:-17.02655	39	54	1599.860595703125
pepb16a7	b16.a1.a1	sp|P41091|IF2G_HUMAN	sp|P41091|IF2G_HUMAN Eukaryotic translation initiation factor 2 subunit 3 OS=Homo sapiens GN=EIF2S3 PE=1 SV=3	NEVLMVNIGSLSTGGR	M5:+15.99491	401	416	1662.848388671875
pepb16a6	b16.a1.a1	sp|P41091|IF2G_HUMAN	sp|P41091|IF2G_HUMAN Eukaryotic translation initiation factor 2 subunit 3 OS=Homo sapiens GN=EIF2S3 PE=1 SV=3	NEVLMVNIGSLSTGGR		401	416	1646.853515625
pepb16a5	b16.a1.a1	sp|P41091|IF2G_HUMAN	sp|P41091|IF2G_HUMAN Eukaryotic translation initiation factor 2 subunit 3 OS=Homo sapiens GN=EIF2S3 PE=1 SV=3	IVSLFAEHNDLQYAAPGGLIGVGTK		318	342	2570.36181640625
pepb16a2	b16.a1.a2	sp|Q2VIR3|IF2GL_HUMAN	sp|Q2VIR3|IF2GL_HUMAN Putative eukaryotic translation initiation factor 2 subunit 3-like protein OS=Homo sapiens GN=EIF2S3L PE=5 SV=2	AISGVHTVR		60	68	939.5374755859375
pepb16a4	b16.a1.a2	sp|Q2VIR3|IF2GL_HUMAN	sp|Q2VIR3|IF2GL_HUMAN Putative eukaryotic translation initiation factor 2 subunit 3-like protein OS=Homo sapiens GN=EIF2S3L PE=5 SV=2	HILILQNK		184	191	978.6099243164062
pepb16a3	b16.a1.a2	sp|Q2VIR3|IF2GL_HUMAN	sp|Q2VIR3|IF2GL_HUMAN Putative eukaryotic translation initiation factor 2 subunit 3-like protein OS=Homo sapiens GN=EIF2S3L PE=5 SV=2	GVTIKPTVDDD		462	472	1159.58447265625
pepb16a1	b16.a1.a2	sp|Q2VIR3|IF2GL_HUMAN	sp|Q2VIR3|IF2GL_HUMAN Putative eukaryotic translation initiation factor 2 subunit 3-like protein OS=Homo sapiens GN=EIF2S3L PE=5 SV=2	AGGEAGVTLGQPHLSR	A1:+42.01057	2	17	1591.819091796875
pepb16a8	b16.a1.a2	sp|Q2VIR3|IF2GL_HUMAN	sp|Q2VIR3|IF2GL_HUMAN Putative eukaryotic translation initiation factor 2 subunit 3-like protein OS=Homo sapiens GN=EIF2S3L PE=5 SV=2	QATINIGTIGHVAHGK	Q1:-17.02655	39	54	1599.860595703125
pepb16a7	b16.a1.a2	sp|Q2VIR3|IF2GL_HUMAN	sp|Q2VIR3|IF2GL_HUMAN Putative eukaryotic translation initiation factor 2 subunit 3-like protein OS=Homo sapiens GN=EIF2S3L PE=5 SV=2	NEVLMVNIGSLSTGGR	M5:+15.99491	401	416	1662.848388671875
pepb16a6	b16.a1.a2	sp|Q2VIR3|IF2GL_HUMAN	sp|Q2VIR3|IF2GL_HUMAN Putative eukaryotic translation initiation factor 2 subunit 3-like protein OS=Homo sapiens GN=EIF2S3L PE=5 SV=2	NEVLMVNIGSLSTGGR		401	416	1646.853515625
pepb16a5	b16.a1.a2	sp|Q2VIR3|IF2GL_HUMAN	sp|Q2VIR3|IF2GL_HUMAN Putative eukaryotic translation initiation factor 2 subunit 3-like protein OS=Homo sapiens GN=EIF2S3L PE=5 SV=2	IVSLFAEHNDLQYAAPGGLIGVGTK		318	342	2570.36181640625
pepb17a5	b17.a1.a1	sp|Q9BUQ8|DDX23_HUMAN	sp|Q9BUQ8|DDX23_HUMAN Probable ATP-dependent RNA helicase DDX23 OS=Homo sapiens GN=DDX23 PE=1 SV=3	EPTPIQR		413	419	840.4578247070312
pepb17a8	b17.a1.a1	sp|Q9BUQ8|DDX23_HUMAN	sp|Q9BUQ8|DDX23_HUMAN Probable ATP-dependent RNA helicase DDX23 OS=Homo sapiens GN=DDX23 PE=1 SV=3	MLANFESGK		588	596	996.4822998046875
pepb17a2	b17.a1.a1	sp|Q9BUQ8|DDX23_HUMAN	sp|Q9BUQ8|DDX23_HUMAN Probable ATP-dependent RNA helicase DDX23 OS=Homo sapiens GN=DDX23 PE=1 SV=3	DIIGVAETGSGK		430	441	1146.6004638671875
pepb17a7	b17.a1.a1	sp|Q9BUQ8|DDX23_HUMAN	sp|Q9BUQ8|DDX23_HUMAN Probable ATP-dependent RNA helicase DDX23 OS=Homo sapiens GN=DDX23 PE=1 SV=3	LIDVLENR		529	536	971.5524291992188
pepb17a3	b17.a1.a1	sp|Q9BUQ8|DDX23_HUMAN	sp|Q9BUQ8|DDX23_HUMAN Probable ATP-dependent RNA helicase DDX23 OS=Homo sapiens GN=DDX23 PE=1 SV=3	DILVATDVAGR		716	726	1129.62158203125
pepb17a4	b17.a1.a1	sp|Q9BUQ8|DDX23_HUMAN	sp|Q9BUQ8|DDX23_HUMAN Probable ATP-dependent RNA helicase DDX23 OS=Homo sapiens GN=DDX23 PE=1 SV=3	ELAQQIEEETIK		479	490	1430.7376708984375
pepb17a9	b17.a1.a1	sp|Q9BUQ8|DDX23_HUMAN	sp|Q9BUQ8|DDX23_HUMAN Probable ATP-dependent RNA helicase DDX23 OS=Homo sapiens GN=DDX23 PE=1 SV=3	MIDMGFEPDVQK		554	565	1409.6444091796875
pepb17a6	b17.a1.a1	sp|Q9BUQ8|DDX23_HUMAN	sp|Q9BUQ8|DDX23_HUMAN Probable ATP-dependent RNA helicase DDX23 OS=Homo sapiens GN=DDX23 PE=1 SV=3	IEESDQGPYAIILAPTR		462	478	1872.9705810546875
pepb17a1	b17.a1.a1	sp|Q9BUQ8|DDX23_HUMAN	sp|Q9BUQ8|DDX23_HUMAN Probable ATP-dependent RNA helicase DDX23 OS=Homo sapiens GN=DDX23 PE=1 SV=3	AQPLSLEELLAK		139	150	1311.7523193359375
pepb18a7	b18.a1.a1	sp|P35527|K1C9_HUMAN	sp|P35527|K1C9_HUMAN Keratin, type I cytoskeletal 9 OS=Homo sapiens GN=KRT9 PE=1 SV=3	SRSGGGGGGGLGSGGSIR		12	29	1475.7314453125
pepb18a4	b18.a1.a1	sp|P35527|K1C9_HUMAN	sp|P35527|K1C9_HUMAN Keratin, type I cytoskeletal 9 OS=Homo sapiens GN=KRT9 PE=1 SV=3	GGSGGSYGGGGSGGGYGGGSGSR		491	513	1791.7281494140625
pepb18a3	b18.a1.a1	sp|P35527|K1C9_HUMAN	sp|P35527|K1C9_HUMAN Keratin, type I cytoskeletal 9 OS=Homo sapiens GN=KRT9 PE=1 SV=3	FSSSSGYGGGSSR		47	59	1235.529052734375
pepb18a6	b18.a1.a1	sp|P35527|K1C9_HUMAN	sp|P35527|K1C9_HUMAN Keratin, type I cytoskeletal 9 OS=Homo sapiens GN=KRT9 PE=1 SV=3	SGGGGGGGLGSGGSIR		14	29	1232.59814453125
pepb18a2	b18.a1.a1	sp|P35527|K1C9_HUMAN	sp|P35527|K1C9_HUMAN Keratin, type I cytoskeletal 9 OS=Homo sapiens GN=KRT9 PE=1 SV=3	FEMEQNLR	M3:+15.99491	243	250	1082.493896484375
pepb18a8	b18.a1.a1	sp|P35527|K1C9_HUMAN	sp|P35527|K1C9_HUMAN Keratin, type I cytoskeletal 9 OS=Homo sapiens GN=KRT9 PE=1 SV=3	SRSGGGGGGGLGSGGSIRSSY		12	32	1812.8587646484375
pepb18a5	b18.a1.a1	sp|P35527|K1C9_HUMAN	sp|P35527|K1C9_HUMAN Keratin, type I cytoskeletal 9 OS=Homo sapiens GN=KRT9 PE=1 SV=3	QVLDNLTMEK	M8:+15.99491	262	271	1206.6038818359375
pepb18a1	b18.a1.a1	sp|P35527|K1C9_HUMAN	sp|P35527|K1C9_HUMAN Keratin, type I cytoskeletal 9 OS=Homo sapiens GN=KRT9 PE=1 SV=3	DQIVDLTVGNNK		213	224	1315.685546875
pepb19a4	b19.a1.a1	sp|Q14978-2|NOLC1_HUMAN	sp|Q14978-2|NOLC1_HUMAN Isoform Beta of Nucleolar and coiled-body phosphoprotein 1 OS=Homo sapiens GN=NOLC1	NSSNKPAVTTK		396	406	1146.61181640625
pepb19a6	b19.a1.a1	sp|Q14978-2|NOLC1_HUMAN	sp|Q14978-2|NOLC1_HUMAN Isoform Beta of Nucleolar and coiled-body phosphoprotein 1 OS=Homo sapiens GN=NOLC1	VAGGAAPSKPASAK		507	520	1211.6746826171875
pepb19a2	b19.a1.a1	sp|Q14978-2|NOLC1_HUMAN	sp|Q14978-2|NOLC1_HUMAN Isoform Beta of Nucleolar and coiled-body phosphoprotein 1 OS=Homo sapiens GN=NOLC1	ANGTSALTAQNGK		556	568	1232.6234130859375
pepb19a1	b19.a1.a1	sp|Q14978-2|NOLC1_HUMAN	sp|Q14978-2|NOLC1_HUMAN Isoform Beta of Nucleolar and coiled-body phosphoprotein 1 OS=Homo sapiens GN=NOLC1	AAESSSDSSDSDSSEDDEAPSKPAGTTK		368	395	2758.129638671875
pepb19a5	b19.a1.a1	sp|Q14978-2|NOLC1_HUMAN	sp|Q14978-2|NOLC1_HUMAN Isoform Beta of Nucleolar and coiled-body phosphoprotein 1 OS=Homo sapiens GN=NOLC1	VADNSFDAK		649	657	966.453125
pepb19a3	b19.a1.a1	sp|Q14978-2|NOLC1_HUMAN	sp|Q14978-2|NOLC1_HUMAN Isoform Beta of Nucleolar and coiled-body phosphoprotein 1 OS=Homo sapiens GN=NOLC1	ASSSDSEDSSEEEEEVQGPPAK		82	103	2293.943115234375
pepb19a7	b19.a1.a1	sp|Q14978-2|NOLC1_HUMAN	sp|Q14978-2|NOLC1_HUMAN Isoform Beta of Nucleolar and coiled-body phosphoprotein 1 OS=Homo sapiens GN=NOLC1	VVPSDLYPLVLGFLR		9	23	1687.9786376953125
pepb19a4	b19.a1.a2	sp|Q14978-3|NOLC1_HUMAN	sp|Q14978-3|NOLC1_HUMAN Isoform 3 of Nucleolar and coiled-body phosphoprotein 1 OS=Homo sapiens GN=NOLC1	NSSNKPAVTTK		387	397	1146.61181640625
pepb19a6	b19.a1.a2	sp|Q14978-3|NOLC1_HUMAN	sp|Q14978-3|NOLC1_HUMAN Isoform 3 of Nucleolar and coiled-body phosphoprotein 1 OS=Homo sapiens GN=NOLC1	VAGGAAPSKPASAK		498	511	1211.6746826171875
pepb19a2	b19.a1.a2	sp|Q14978-3|NOLC1_HUMAN	sp|Q14978-3|NOLC1_HUMAN Isoform 3 of Nucleolar and coiled-body phosphoprotein 1 OS=Homo sapiens GN=NOLC1	ANGTSALTAQNGK		547	559	1232.6234130859375
pepb19a1	b19.a1.a2	sp|Q14978-3|NOLC1_HUMAN	sp|Q14978-3|NOLC1_HUMAN Isoform 3 of Nucleolar and coiled-body phosphoprotein 1 OS=Homo sapiens GN=NOLC1	AAESSSDSSDSDSSEDDEAPSKPAGTTK		359	386	2758.129638671875
pepb19a5	b19.a1.a2	sp|Q14978-3|NOLC1_HUMAN	sp|Q14978-3|NOLC1_HUMAN Isoform 3 of Nucleolar and coiled-body phosphoprotein 1 OS=Homo sapiens GN=NOLC1	VADNSFDAK		640	648	966.453125
pepb19a3	b19.a1.a2	sp|Q14978-3|NOLC1_HUMAN	sp|Q14978-3|NOLC1_HUMAN Isoform 3 of Nucleolar and coiled-body phosphoprotein 1 OS=Homo sapiens GN=NOLC1	ASSSDSEDSSEEEEEVQGPPAK		83	104	2293.943115234375
pepb19a7	b19.a1.a2	sp|Q14978-3|NOLC1_HUMAN	sp|Q14978-3|NOLC1_HUMAN Isoform 3 of Nucleolar and coiled-body phosphoprotein 1 OS=Homo sapiens GN=NOLC1	VVPSDLYPLVLGFLR		9	23	1687.9786376953125
pepb19a4	b19.a1.a3	sp|Q14978|NOLC1_HUMAN	sp|Q14978|NOLC1_HUMAN Nucleolar and coiled-body phosphoprotein 1 OS=Homo sapiens GN=NOLC1 PE=1 SV=2	NSSNKPAVTTK		386	396	1146.61181640625
pepb19a6	b19.a1.a3	sp|Q14978|NOLC1_HUMAN	sp|Q14978|NOLC1_HUMAN Nucleolar and coiled-body phosphoprotein 1 OS=Homo sapiens GN=NOLC1 PE=1 SV=2	VAGGAAPSKPASAK		497	510	1211.6746826171875
pepb19a2	b19.a1.a3	sp|Q14978|NOLC1_HUMAN	sp|Q14978|NOLC1_HUMAN Nucleolar and coiled-body phosphoprotein 1 OS=Homo sapiens GN=NOLC1 PE=1 SV=2	ANGTSALTAQNGK		546	558	1232.6234130859375
pepb19a1	b19.a1.a3	sp|Q14978|NOLC1_HUMAN	sp|Q14978|NOLC1_HUMAN Nucleolar and coiled-body phosphoprotein 1 OS=Homo sapiens GN=NOLC1 PE=1 SV=2	AAESSSDSSDSDSSEDDEAPSKPAGTTK		358	385	2758.129638671875
pepb19a5	b19.a1.a3	sp|Q14978|NOLC1_HUMAN	sp|Q14978|NOLC1_HUMAN Nucleolar and coiled-body phosphoprotein 1 OS=Homo sapiens GN=NOLC1 PE=1 SV=2	VADNSFDAK		639	647	966.453125
pepb19a3	b19.a1.a3	sp|Q14978|NOLC1_HUMAN	sp|Q14978|NOLC1_HUMAN Nucleolar and coiled-body phosphoprotein 1 OS=Homo sapiens GN=NOLC1 PE=1 SV=2	ASSSDSEDSSEEEEEVQGPPAK		82	103	2293.943115234375
pepb19a7	b19.a1.a3	sp|Q14978|NOLC1_HUMAN	sp|Q14978|NOLC1_HUMAN Nucleolar and coiled-body phosphoprotein 1 OS=Homo sapiens GN=NOLC1 PE=1 SV=2	VVPSDLYPLVLGFLR		9	23	1687.9786376953125
pepb20a6	b20.a1.a1	sp|Q9NR30|DDX21_HUMAN	sp|Q9NR30|DDX21_HUMAN Nucleolar RNA helicase 2 OS=Homo sapiens GN=DDX21 PE=1 SV=5	SDAGLESDTAMK	M11:+15.99491	7	18	1240.53662109375
pepb20a2	b20.a1.a1	sp|Q9NR30|DDX21_HUMAN	sp|Q9NR30|DDX21_HUMAN Nucleolar RNA helicase 2 OS=Homo sapiens GN=DDX21 PE=1 SV=5	EAQELSQNSAIK		450	461	1317.6649169921875
pepb20a5	b20.a1.a1	sp|Q9NR30|DDX21_HUMAN	sp|Q9NR30|DDX21_HUMAN Nucleolar RNA helicase 2 OS=Homo sapiens GN=DDX21 PE=1 SV=5	QDAQSLHGDIPQK	Q1:-17.02655	462	474	1419.6866455078125
pepb20a1	b20.a1.a1	sp|Q9NR30|DDX21_HUMAN	sp|Q9NR30|DDX21_HUMAN Nucleolar RNA helicase 2 OS=Homo sapiens GN=DDX21 PE=1 SV=5	APQVLVLAPTR		260	270	1164.7103271484375
pepb20a4	b20.a1.a1	sp|Q9NR30|DDX21_HUMAN	sp|Q9NR30|DDX21_HUMAN Nucleolar RNA helicase 2 OS=Homo sapiens GN=DDX21 PE=1 SV=5	NGIDILVGTPGR		307	318	1211.6746826171875
pepb20a3	b20.a1.a1	sp|Q9NR30|DDX21_HUMAN	sp|Q9NR30|DDX21_HUMAN Nucleolar RNA helicase 2 OS=Homo sapiens GN=DDX21 PE=1 SV=5	GAVEALAAALAH		606	617	1093.6004638671875
pepb20a7	b20.a1.a1	sp|Q9NR30|DDX21_HUMAN	sp|Q9NR30|DDX21_HUMAN Nucleolar RNA helicase 2 OS=Homo sapiens GN=DDX21 PE=1 SV=5	TFSFAIPLIEK		237	247	1265.71435546875
pepb21a4	b21.a1.a1	sp|P12956|XRCC6_HUMAN	sp|P12956|XRCC6_HUMAN X-ray repair cross-complementing protein 6 OS=Homo sapiens GN=XRCC6 PE=1 SV=2	IMATPEQVGK	M2:+15.99491	452	461	1089.561279296875
pepb21a7	b21.a1.a1	sp|P12956|XRCC6_HUMAN	sp|P12956|XRCC6_HUMAN X-ray repair cross-complementing protein 6 OS=Homo sapiens GN=XRCC6 PE=1 SV=2	VEYSEEELK		557	565	1125.5313720703125
pepb21a5	b21.a1.a1	sp|P12956|XRCC6_HUMAN	sp|P12956|XRCC6_HUMAN X-ray repair cross-complementing protein 6 OS=Homo sapiens GN=XRCC6 PE=1 SV=2	KQELLEALTK		596	605	1172.6888427734375
pepb21a6	b21.a1.a1	sp|P12956|XRCC6_HUMAN	sp|P12956|XRCC6_HUMAN X-ray repair cross-complementing protein 6 OS=Homo sapiens GN=XRCC6 PE=1 SV=2	TFNTSTGGLLLPSDTK		302	317	1651.854248046875
pepb21a2	b21.a1.a1	sp|P12956|XRCC6_HUMAN	sp|P12956|XRCC6_HUMAN X-ray repair cross-complementing protein 6 OS=Homo sapiens GN=XRCC6 PE=1 SV=2	DIISIAEDEDLR		219	230	1388.6907958984375
pepb21a3	b21.a1.a1	sp|P12956|XRCC6_HUMAN	sp|P12956|XRCC6_HUMAN X-ray repair cross-complementing protein 6 OS=Homo sapiens GN=XRCC6 PE=1 SV=2	DSLIFLVDASK		36	46	1207.6573486328125
pepb21a1	b21.a1.a1	sp|P12956|XRCC6_HUMAN	sp|P12956|XRCC6_HUMAN X-ray repair cross-complementing protein 6 OS=Homo sapiens GN=XRCC6 PE=1 SV=2	DLLAVVFYGTEK		81	92	1354.7257080078125
pepb22a5	b22.a1.a1	sp|O43719|HTSF1_HUMAN	sp|O43719|HTSF1_HUMAN HIV Tat-specific factor 1 OS=Homo sapiens GN=HTATSF1 PE=1 SV=1	TAEEPPQEK		96	104	1028.4898681640625
pepb22a2	b22.a1.a1	sp|O43719|HTSF1_HUMAN	sp|O43719|HTSF1_HUMAN HIV Tat-specific factor 1 OS=Homo sapiens GN=HTATSF1 PE=1 SV=1	ESEEGNPVR		484	492	1016.4647827148438
pepb22a4	b22.a1.a1	sp|O43719|HTSF1_HUMAN	sp|O43719|HTSF1_HUMAN HIV Tat-specific factor 1 OS=Homo sapiens GN=HTATSF1 PE=1 SV=1	MQELYGDGK	M1:+15.99491	18	26	1056.467041015625
pepb22a1	b22.a1.a1	sp|O43719|HTSF1_HUMAN	sp|O43719|HTSF1_HUMAN HIV Tat-specific factor 1 OS=Homo sapiens GN=HTATSF1 PE=1 SV=1	DPQTEEFK		162	169	993.4528198242188
pepb22a6	b22.a1.a1	sp|O43719|HTSF1_HUMAN	sp|O43719|HTSF1_HUMAN HIV Tat-specific factor 1 OS=Homo sapiens GN=HTATSF1 PE=1 SV=1	TEDGGEFEEGASENNAK		434	450	1783.7257080078125
pepb22a3	b22.a1.a1	sp|O43719|HTSF1_HUMAN	sp|O43719|HTSF1_HUMAN HIV Tat-specific factor 1 OS=Homo sapiens GN=HTATSF1 PE=1 SV=1	HPDGVASVSFR		310	320	1171.5859375
pepb23a1	b23.a1.a1	sp|Q16666-2|IF16_HUMAN	sp|Q16666-2|IF16_HUMAN Isoform 2 of Gamma-interferon-inducible protein 16 OS=Homo sapiens GN=IFI16	EVDATSPAPSTSSTVK		101	116	1576.7705078125
pepb23a5	b23.a1.a1	sp|Q16666-2|IF16_HUMAN	sp|Q16666-2|IF16_HUMAN Isoform 2 of Gamma-interferon-inducible protein 16 OS=Homo sapiens GN=IFI16	MNDFMR		452	457	813.338623046875
pepb23a4	b23.a1.a1	sp|Q16666-2|IF16_HUMAN	sp|Q16666-2|IF16_HUMAN Isoform 2 of Gamma-interferon-inducible protein 16 OS=Homo sapiens GN=IFI16	LKTEPEEVSIEDSAQSDLK		504	522	2118.04541015625
pepb23a6	b23.a1.a1	sp|Q16666-2|IF16_HUMAN	sp|Q16666-2|IF16_HUMAN Isoform 2 of Gamma-interferon-inducible protein 16 OS=Homo sapiens GN=IFI16	TEPEEVSIEDSAQSDLK		506	522	1876.8662109375
pepb23a2	b23.a1.a1	sp|Q16666-2|IF16_HUMAN	sp|Q16666-2|IF16_HUMAN Isoform 2 of Gamma-interferon-inducible protein 16 OS=Homo sapiens GN=IFI16	GEFTYYEIQDNTGK		644	657	1664.7442626953125
pepb23a3	b23.a1.a1	sp|Q16666-2|IF16_HUMAN	sp|Q16666-2|IF16_HUMAN Isoform 2 of Gamma-interferon-inducible protein 16 OS=Homo sapiens GN=IFI16	GLEVINDYHFR		13	23	1362.6805419921875
pepb23a1	b23.a1.a2	sp|Q16666-6|IF16_HUMAN	sp|Q16666-6|IF16_HUMAN Isoform 4 of Gamma-interferon-inducible protein 16 OS=Homo sapiens GN=IFI16	EVDATSPAPSTSSTVK		101	116	1576.7705078125
pepb23a5	b23.a1.a2	sp|Q16666-6|IF16_HUMAN	sp|Q16666-6|IF16_HUMAN Isoform 4 of Gamma-interferon-inducible protein 16 OS=Homo sapiens GN=IFI16	MNDFMR		396	401	813.338623046875
pepb23a4	b23.a1.a2	sp|Q16666-6|IF16_HUMAN	sp|Q16666-6|IF16_HUMAN Isoform 4 of Gamma-interferon-inducible protein 16 OS=Homo sapiens GN=IFI16	LKTEPEEVSIEDSAQSDLK		504	522	2118.04541015625
pepb23a6	b23.a1.a2	sp|Q16666-6|IF16_HUMAN	sp|Q16666-6|IF16_HUMAN Isoform 4 of Gamma-interferon-inducible protein 16 OS=Homo sapiens GN=IFI16	TEPEEVSIEDSAQSDLK		506	522	1876.8662109375
pepb23a2	b23.a1.a2	sp|Q16666-6|IF16_HUMAN	sp|Q16666-6|IF16_HUMAN Isoform 4 of Gamma-interferon-inducible protein 16 OS=Homo sapiens GN=IFI16	GEFTYYEIQDNTGK		644	657	1664.7442626953125
pepb23a3	b23.a1.a2	sp|Q16666-6|IF16_HUMAN	sp|Q16666-6|IF16_HUMAN Isoform 4 of Gamma-interferon-inducible protein 16 OS=Homo sapiens GN=IFI16	GLEVINDYHFR		13	23	1362.6805419921875
pepb23a1	b23.a1.a3	sp|Q16666|IF16_HUMAN	sp|Q16666|IF16_HUMAN Gamma-interferon-inducible protein 16 OS=Homo sapiens GN=IFI16 PE=1 SV=3	EVDATSPAPSTSSTVK		101	116	1576.7705078125
pepb23a5	b23.a1.a3	sp|Q16666|IF16_HUMAN	sp|Q16666|IF16_HUMAN Gamma-interferon-inducible protein 16 OS=Homo sapiens GN=IFI16 PE=1 SV=3	MNDFMR		452	457	813.338623046875
pepb23a4	b23.a1.a3	sp|Q16666|IF16_HUMAN	sp|Q16666|IF16_HUMAN Gamma-interferon-inducible protein 16 OS=Homo sapiens GN=IFI16 PE=1 SV=3	LKTEPEEVSIEDSAQSDLK		560	578	2118.04541015625
pepb23a6	b23.a1.a3	sp|Q16666|IF16_HUMAN	sp|Q16666|IF16_HUMAN Gamma-interferon-inducible protein 16 OS=Homo sapiens GN=IFI16 PE=1 SV=3	TEPEEVSIEDSAQSDLK		562	578	1876.8662109375
pepb23a2	b23.a1.a3	sp|Q16666|IF16_HUMAN	sp|Q16666|IF16_HUMAN Gamma-interferon-inducible protein 16 OS=Homo sapiens GN=IFI16 PE=1 SV=3	GEFTYYEIQDNTGK		700	713	1664.7442626953125
pepb23a3	b23.a1.a3	sp|Q16666|IF16_HUMAN	sp|Q16666|IF16_HUMAN Gamma-interferon-inducible protein 16 OS=Homo sapiens GN=IFI16 PE=1 SV=3	GLEVINDYHFR		13	23	1362.6805419921875
pepb23a1	b23.a1.a4	tr|E7EPR3|E7EPR3_HUMAN	tr|E7EPR3|E7EPR3_HUMAN Gamma-interferon-inducible protein 16 OS=Homo sapiens GN=IFI16 PE=2 SV=1	EVDATSPAPSTSSTVK		105	120	1576.7705078125
pepb23a5	b23.a1.a4	tr|E7EPR3|E7EPR3_HUMAN	tr|E7EPR3|E7EPR3_HUMAN Gamma-interferon-inducible protein 16 OS=Homo sapiens GN=IFI16 PE=2 SV=1	MNDFMR		400	405	813.338623046875
pepb23a4	b23.a1.a4	tr|E7EPR3|E7EPR3_HUMAN	tr|E7EPR3|E7EPR3_HUMAN Gamma-interferon-inducible protein 16 OS=Homo sapiens GN=IFI16 PE=2 SV=1	LKTEPEEVSIEDSAQSDLK		508	526	2118.04541015625
pepb23a6	b23.a1.a4	tr|E7EPR3|E7EPR3_HUMAN	tr|E7EPR3|E7EPR3_HUMAN Gamma-interferon-inducible protein 16 OS=Homo sapiens GN=IFI16 PE=2 SV=1	TEPEEVSIEDSAQSDLK		510	526	1876.8662109375
pepb23a2	b23.a1.a4	tr|E7EPR3|E7EPR3_HUMAN	tr|E7EPR3|E7EPR3_HUMAN Gamma-interferon-inducible protein 16 OS=Homo sapiens GN=IFI16 PE=2 SV=1	GEFTYYEIQDNTGK		648	661	1664.7442626953125
pepb23a3	b23.a1.a4	tr|E7EPR3|E7EPR3_HUMAN	tr|E7EPR3|E7EPR3_HUMAN Gamma-interferon-inducible protein 16 OS=Homo sapiens GN=IFI16 PE=2 SV=1	GLEVINDYHFR		17	27	1362.6805419921875
pepb24a2	b24.a1.a1	sp|P05388|RLA0_HUMAN	sp|P05388|RLA0_HUMAN 60S acidic ribosomal protein P0 OS=Homo sapiens GN=RPLP0 PE=1 SV=1	GNVGFVFTK		84	92	968.5203857421875
pepb24a4	b24.a1.a1	sp|P05388|RLA0_HUMAN	sp|P05388|RLA0_HUMAN 60S acidic ribosomal protein P0 OS=Homo sapiens GN=RPLP0 PE=1 SV=1	IIQLLDDYPK		17	26	1217.677978515625
pepb24a5	b24.a1.a1	sp|P05388|RLA0_HUMAN	sp|P05388|RLA0_HUMAN 60S acidic ribosomal protein P0 OS=Homo sapiens GN=RPLP0 PE=1 SV=1	TSFFQALGITTK		135	146	1313.71044921875
pepb24a3	b24.a1.a1	sp|P05388|RLA0_HUMAN	sp|P05388|RLA0_HUMAN 60S acidic ribosomal protein P0 OS=Homo sapiens GN=RPLP0 PE=1 SV=1	GTIEILSDVQLIK		150	162	1428.8311767578125
pepb24a6	b24.a1.a1	sp|P05388|RLA0_HUMAN	sp|P05388|RLA0_HUMAN 60S acidic ribosomal protein P0 OS=Homo sapiens GN=RPLP0 PE=1 SV=1	VLALSVETDYTFPLAEK		248	264	1896.00048828125
pepb24a1	b24.a1.a1	sp|P05388|RLA0_HUMAN	sp|P05388|RLA0_HUMAN 60S acidic ribosomal protein P0 OS=Homo sapiens GN=RPLP0 PE=1 SV=1	AFLADPSAFVAAAPVAAATTAAPAAAAAPAK		267	297	2752.46728515625
pepb25a5	b25.a1.a1	sp|Q04837|SSBP_HUMAN	sp|Q04837|SSBP_HUMAN Single-stranded DNA-binding protein, mitochondrial OS=Homo sapiens GN=SSBP1 PE=1 SV=1	VGQDPVLR		39	46	883.5
pepb25a1	b25.a1.a1	sp|Q04837|SSBP_HUMAN	sp|Q04837|SSBP_HUMAN Single-stranded DNA-binding protein, mitochondrial OS=Homo sapiens GN=SSBP1 PE=1 SV=1	DVAYQYVK		96	103	985.4993286132812
pepb25a2	b25.a1.a1	sp|Q04837|SSBP_HUMAN	sp|Q04837|SSBP_HUMAN Single-stranded DNA-binding protein, mitochondrial OS=Homo sapiens GN=SSBP1 PE=1 SV=1	ESETTTSLVLER		17	28	1364.6907958984375
pepb25a4	b25.a1.a1	sp|Q04837|SSBP_HUMAN	sp|Q04837|SSBP_HUMAN Single-stranded DNA-binding protein, mitochondrial OS=Homo sapiens GN=SSBP1 PE=1 SV=1	SGDSEVYQLGDVSQK		67	81	1611.7501220703125
pepb25a3	b25.a1.a1	sp|Q04837|SSBP_HUMAN	sp|Q04837|SSBP_HUMAN Single-stranded DNA-binding protein, mitochondrial OS=Homo sapiens GN=SSBP1 PE=1 SV=1	QATTIIADNIIFLSDQTK	Q1:-17.02655	128	145	1975.0386962890625
pepb26a5	b26.a1.a1	sp|Q9Y5B9|SP16H_HUMAN	sp|Q9Y5B9|SP16H_HUMAN FACT complex subunit SPT16 OS=Homo sapiens GN=SUPT16H PE=1 SV=1	YEEEEEQSR		1006	1014	1198.486328125
pepb26a1	b26.a1.a1	sp|Q9Y5B9|SP16H_HUMAN	sp|Q9Y5B9|SP16H_HUMAN FACT complex subunit SPT16 OS=Homo sapiens GN=SUPT16H PE=1 SV=1	AASITSEVFNK		186	196	1166.6055908203125
pepb26a4	b26.a1.a1	sp|Q9Y5B9|SP16H_HUMAN	sp|Q9Y5B9|SP16H_HUMAN FACT complex subunit SPT16 OS=Homo sapiens GN=SUPT16H PE=1 SV=1	QDSLVINLNR		648	657	1171.6434326171875
pepb26a2	b26.a1.a1	sp|Q9Y5B9|SP16H_HUMAN	sp|Q9Y5B9|SP16H_HUMAN FACT complex subunit SPT16 OS=Homo sapiens GN=SUPT16H PE=1 SV=1	APGEQTVPALNLQNAFR		607	623	1825.9559326171875
pepb26a3	b26.a1.a1	sp|Q9Y5B9|SP16H_HUMAN	sp|Q9Y5B9|SP16H_HUMAN FACT complex subunit SPT16 OS=Homo sapiens GN=SUPT16H PE=1 SV=1	HTDVQFYTEVGEITTDLGK		735	753	2153.0400390625
pepb27a3	b27.a1.a1	sp|P08670|VIME_HUMAN	sp|P08670|VIME_HUMAN Vimentin OS=Homo sapiens GN=VIM PE=1 SV=4	MFGGPGTASR		14	23	980.4622802734375
pepb27a5	b27.a1.a1	sp|P08670|VIME_HUMAN	sp|P08670|VIME_HUMAN Vimentin OS=Homo sapiens GN=VIM PE=1 SV=4	VELQELNDR		105	113	1115.569580078125
pepb27a4	b27.a1.a1	sp|P08670|VIME_HUMAN	sp|P08670|VIME_HUMAN Vimentin OS=Homo sapiens GN=VIM PE=1 SV=4	SLYASSPGGVYATR		51	64	1428.712158203125
pepb27a1	b27.a1.a1	sp|P08670|VIME_HUMAN	sp|P08670|VIME_HUMAN Vimentin OS=Homo sapiens GN=VIM PE=1 SV=4	ILLAELEQLK		130	139	1169.71435546875
pepb27a2	b27.a1.a1	sp|P08670|VIME_HUMAN	sp|P08670|VIME_HUMAN Vimentin OS=Homo sapiens GN=VIM PE=1 SV=4	ISLPLPNFSSLNLR		411	424	1570.8956298828125
pepb27a3	b27.a1.a2	tr|B0YJC4|B0YJC4_HUMAN	tr|B0YJC4|B0YJC4_HUMAN Vimentin OS=Homo sapiens GN=VIM PE=2 SV=1	MFGGPGTASR		14	23	980.4622802734375
pepb27a5	b27.a1.a2	tr|B0YJC4|B0YJC4_HUMAN	tr|B0YJC4|B0YJC4_HUMAN Vimentin OS=Homo sapiens GN=VIM PE=2 SV=1	VELQELNDR		105	113	1115.569580078125
pepb27a4	b27.a1.a2	tr|B0YJC4|B0YJC4_HUMAN	tr|B0YJC4|B0YJC4_HUMAN Vimentin OS=Homo sapiens GN=VIM PE=2 SV=1	SLYASSPGGVYATR		51	64	1428.712158203125
pepb27a1	b27.a1.a2	tr|B0YJC4|B0YJC4_HUMAN	tr|B0YJC4|B0YJC4_HUMAN Vimentin OS=Homo sapiens GN=VIM PE=2 SV=1	ILLAELEQLK		130	139	1169.71435546875
pepb27a2	b27.a1.a2	tr|B0YJC4|B0YJC4_HUMAN	tr|B0YJC4|B0YJC4_HUMAN Vimentin OS=Homo sapiens GN=VIM PE=2 SV=1	ISLPLPNFSSLNLR		411	424	1570.8956298828125
pepb28a4	b28.a1.a1	sp|Q16531|DDB1_HUMAN	sp|Q16531|DDB1_HUMAN DNA damage-binding protein 1 OS=Homo sapiens GN=DDB1 PE=1 SV=1	VVEELTR		1132	1138	845.4730834960938
pepb28a3	b28.a1.a1	sp|Q16531|DDB1_HUMAN	sp|Q16531|DDB1_HUMAN DNA damage-binding protein 1 OS=Homo sapiens GN=DDB1 PE=1 SV=1	IEVQDTSGGTTALRPSASTQALSSSVSSSK		740	769	2952.47607421875
pepb28a5	b28.a1.a1	sp|Q16531|DDB1_HUMAN	sp|Q16531|DDB1_HUMAN DNA damage-binding protein 1 OS=Homo sapiens GN=DDB1 PE=1 SV=1	YLLGDMEGR		271	279	1053.5037841796875
pepb28a1	b28.a1.a1	sp|Q16531|DDB1_HUMAN	sp|Q16531|DDB1_HUMAN DNA damage-binding protein 1 OS=Homo sapiens GN=DDB1 PE=1 SV=1	ALYYLQIHPQELR		515	527	1643.8907470703125
pepb28a2	b28.a1.a1	sp|Q16531|DDB1_HUMAN	sp|Q16531|DDB1_HUMAN DNA damage-binding protein 1 OS=Homo sapiens GN=DDB1 PE=1 SV=1	GDFILVGDLMR		918	928	1235.645751953125
pepb29a1	b29.a1.a1	sp|Q7L014|DDX46_HUMAN	sp|Q7L014|DDX46_HUMAN Probable ATP-dependent RNA helicase DDX46 OS=Homo sapiens GN=DDX46 PE=1 SV=2	FDETEQALANER		780	791	1422.6500244140625
pepb29a2	b29.a1.a1	sp|Q7L014|DDX46_HUMAN	sp|Q7L014|DDX46_HUMAN Probable ATP-dependent RNA helicase DDX46 OS=Homo sapiens GN=DDX46 PE=1 SV=2	MSQEEVNVFR		345	354	1238.583740234375
pepb29a5	b29.a1.a1	sp|Q7L014|DDX46_HUMAN	sp|Q7L014|DDX46_HUMAN Probable ATP-dependent RNA helicase DDX46 OS=Homo sapiens GN=DDX46 PE=1 SV=2	VTYVVLDEADR		523	533	1279.6533203125
pepb29a3	b29.a1.a1	sp|Q7L014|DDX46_HUMAN	sp|Q7L014|DDX46_HUMAN Probable ATP-dependent RNA helicase DDX46 OS=Homo sapiens GN=DDX46 PE=1 SV=2	NFYVEVPELAK		334	344	1308.6839599609375
pepb29a4	b29.a1.a1	sp|Q7L014|DDX46_HUMAN	sp|Q7L014|DDX46_HUMAN Probable ATP-dependent RNA helicase DDX46 OS=Homo sapiens GN=DDX46 PE=1 SV=2	SLEEGEGPIAVIMTPTR		439	455	1799.9210205078125
pepb30a2	b30.a1.a1	sp|P18887|XRCC1_HUMAN	sp|P18887|XRCC1_HUMAN DNA repair protein XRCC1 OS=Homo sapiens GN=XRCC1 PE=1 SV=2	TPATAPVPAR		281	290	980.5527954101562
pepb30a3	b30.a1.a1	sp|P18887|XRCC1_HUMAN	sp|P18887|XRCC1_HUMAN DNA repair protein XRCC1 OS=Homo sapiens GN=XRCC1 PE=1 SV=2	TPSKPPAQLSPSVPK		257	271	1533.8638916015625
pepb30a4	b30.a1.a1	sp|P18887|XRCC1_HUMAN	sp|P18887|XRCC1_HUMAN DNA repair protein XRCC1 OS=Homo sapiens GN=XRCC1 PE=1 SV=2	YSQVLGLGGR		370	379	1049.57421875
pepb30a1	b30.a1.a1	sp|P18887|XRCC1_HUMAN	sp|P18887|XRCC1_HUMAN DNA repair protein XRCC1 OS=Homo sapiens GN=XRCC1 PE=1 SV=2	DSPFGLSFVR		139	148	1124.5738525390625
pepb30a2	b30.a1.a2	tr|F5H8D7|F5H8D7_HUMAN	tr|F5H8D7|F5H8D7_HUMAN DNA repair protein XRCC1 OS=Homo sapiens GN=XRCC1 PE=2 SV=1	TPATAPVPAR		250	259	980.5527954101562
pepb30a3	b30.a1.a2	tr|F5H8D7|F5H8D7_HUMAN	tr|F5H8D7|F5H8D7_HUMAN DNA repair protein XRCC1 OS=Homo sapiens GN=XRCC1 PE=2 SV=1	TPSKPPAQLSPSVPK		226	240	1533.8638916015625
pepb30a4	b30.a1.a2	tr|F5H8D7|F5H8D7_HUMAN	tr|F5H8D7|F5H8D7_HUMAN DNA repair protein XRCC1 OS=Homo sapiens GN=XRCC1 PE=2 SV=1	YSQVLGLGGR		339	348	1049.57421875
pepb30a1	b30.a1.a2	tr|F5H8D7|F5H8D7_HUMAN	tr|F5H8D7|F5H8D7_HUMAN DNA repair protein XRCC1 OS=Homo sapiens GN=XRCC1 PE=2 SV=1	DSPFGLSFVR		108	117	1124.5738525390625
pepb31a3	b31.a1.a1	sp|P35659|DEK_HUMAN	sp|P35659|DEK_HUMAN Protein DEK OS=Homo sapiens GN=DEK PE=1 SV=1	SGVNSELVK		169	177	932.5051879882812
pepb31a1	b31.a1.a1	sp|P35659|DEK_HUMAN	sp|P35659|DEK_HUMAN Protein DEK OS=Homo sapiens GN=DEK PE=1 SV=1	LTMQVSSLQR		66	75	1162.625244140625
pepb31a4	b31.a1.a1	sp|P35659|DEK_HUMAN	sp|P35659|DEK_HUMAN Protein DEK OS=Homo sapiens GN=DEK PE=1 SV=1	VYENYPTYDLTER		350	362	1662.7650146484375
pepb31a2	b31.a1.a1	sp|P35659|DEK_HUMAN	sp|P35659|DEK_HUMAN Protein DEK OS=Homo sapiens GN=DEK PE=1 SV=1	NVGQFSGFPFEK		126	137	1356.65869140625
pepb32a3	b32.a1.a1	sp|Q9ULV4-2|COR1C_HUMAN	sp|Q9ULV4-2|COR1C_HUMAN Isoform 2 of Coronin-1C OS=Homo sapiens GN=CORO1C	TTDTASVQNEAK		435	446	1264.60205078125
pepb32a2	b32.a1.a1	sp|Q9ULV4-2|COR1C_HUMAN	sp|Q9ULV4-2|COR1C_HUMAN Isoform 2 of Coronin-1C OS=Homo sapiens GN=CORO1C	NADPILISLK		388	397	1083.641357421875
pepb32a4	b32.a1.a1	sp|Q9ULV4-2|COR1C_HUMAN	sp|Q9ULV4-2|COR1C_HUMAN Isoform 2 of Coronin-1C OS=Homo sapiens GN=CORO1C	YFEITDESPYVHYLNTFSSK		298	317	2440.134765625
pepb32a1	b32.a1.a1	sp|Q9ULV4-2|COR1C_HUMAN	sp|Q9ULV4-2|COR1C_HUMAN Isoform 2 of Coronin-1C OS=Homo sapiens GN=CORO1C	AIFLADGNVFTTGFSR		230	245	1715.8756103515625
pepb32a3	b32.a1.a2	sp|Q9ULV4-3|COR1C_HUMAN	sp|Q9ULV4-3|COR1C_HUMAN Isoform 3 of Coronin-1C OS=Homo sapiens GN=CORO1C	TTDTASVQNEAK		482	493	1264.60205078125
pepb32a2	b32.a1.a2	sp|Q9ULV4-3|COR1C_HUMAN	sp|Q9ULV4-3|COR1C_HUMAN Isoform 3 of Coronin-1C OS=Homo sapiens GN=CORO1C	NADPILISLK		435	444	1083.641357421875
pepb32a4	b32.a1.a2	sp|Q9ULV4-3|COR1C_HUMAN	sp|Q9ULV4-3|COR1C_HUMAN Isoform 3 of Coronin-1C OS=Homo sapiens GN=CORO1C	YFEITDESPYVHYLNTFSSK		345	364	2440.134765625
pepb32a1	b32.a1.a2	sp|Q9ULV4-3|COR1C_HUMAN	sp|Q9ULV4-3|COR1C_HUMAN Isoform 3 of Coronin-1C OS=Homo sapiens GN=CORO1C	AIFLADGNVFTTGFSR		277	292	1715.8756103515625
pepb32a3	b32.a1.a3	sp|Q9ULV4|COR1C_HUMAN	sp|Q9ULV4|COR1C_HUMAN Coronin-1C OS=Homo sapiens GN=CORO1C PE=1 SV=1	TTDTASVQNEAK		429	440	1264.60205078125
pepb32a2	b32.a1.a3	sp|Q9ULV4|COR1C_HUMAN	sp|Q9ULV4|COR1C_HUMAN Coronin-1C OS=Homo sapiens GN=CORO1C PE=1 SV=1	NADPILISLK		382	391	1083.641357421875
pepb32a4	b32.a1.a3	sp|Q9ULV4|COR1C_HUMAN	sp|Q9ULV4|COR1C_HUMAN Coronin-1C OS=Homo sapiens GN=CORO1C PE=1 SV=1	YFEITDESPYVHYLNTFSSK		292	311	2440.134765625
pepb32a1	b32.a1.a3	sp|Q9ULV4|COR1C_HUMAN	sp|Q9ULV4|COR1C_HUMAN Coronin-1C OS=Homo sapiens GN=CORO1C PE=1 SV=1	AIFLADGNVFTTGFSR		224	239	1715.8756103515625
pepb32a3	b32.a1.a4	tr|B4E3S0|B4E3S0_HUMAN	tr|B4E3S0|B4E3S0_HUMAN Coronin OS=Homo sapiens GN=CORO1C PE=2 SV=1	TTDTASVQNEAK		324	335	1264.60205078125
pepb32a2	b32.a1.a4	tr|B4E3S0|B4E3S0_HUMAN	tr|B4E3S0|B4E3S0_HUMAN Coronin OS=Homo sapiens GN=CORO1C PE=2 SV=1	NADPILISLK		277	286	1083.641357421875
pepb32a4	b32.a1.a4	tr|B4E3S0|B4E3S0_HUMAN	tr|B4E3S0|B4E3S0_HUMAN Coronin OS=Homo sapiens GN=CORO1C PE=2 SV=1	YFEITDESPYVHYLNTFSSK		187	206	2440.134765625
pepb32a1	b32.a1.a4	tr|B4E3S0|B4E3S0_HUMAN	tr|B4E3S0|B4E3S0_HUMAN Coronin OS=Homo sapiens GN=CORO1C PE=2 SV=1	AIFLADGNVFTTGFSR		119	134	1715.8756103515625
pepb33a2	b33.a1.a1	sp|Q08211|DHX9_HUMAN	sp|Q08211|DHX9_HUMAN ATP-dependent RNA helicase A OS=Homo sapiens GN=DHX9 PE=1 SV=4	EGETVEPYK		267	275	1051.4947509765625
pepb33a1	b33.a1.a1	sp|Q08211|DHX9_HUMAN	sp|Q08211|DHX9_HUMAN ATP-dependent RNA helicase A OS=Homo sapiens GN=DHX9 PE=1 SV=4	DFVNYLVR		64	71	1025.5418701171875
pepb33a3	b33.a1.a1	sp|Q08211|DHX9_HUMAN	sp|Q08211|DHX9_HUMAN ATP-dependent RNA helicase A OS=Homo sapiens GN=DHX9 PE=1 SV=4	ELDALDANDELTPLGR		838	853	1741.8607177734375
pepb33a4	b33.a1.a1	sp|Q08211|DHX9_HUMAN	sp|Q08211|DHX9_HUMAN ATP-dependent RNA helicase A OS=Homo sapiens GN=DHX9 PE=1 SV=4	YPSPFFVFGEK		1038	1048	1317.65185546875
pepb34a3	b34.a1.a1	sp|Q08945|SSRP1_HUMAN	sp|Q08945|SSRP1_HUMAN FACT complex subunit SSRP1 OS=Homo sapiens GN=SSRP1 PE=1 SV=1	QGTQYTFSSIER		397	408	1416.67578125
pepb34a2	b34.a1.a1	sp|Q08945|SSRP1_HUMAN	sp|Q08945|SSRP1_HUMAN FACT complex subunit SSRP1 OS=Homo sapiens GN=SSRP1 PE=1 SV=1	IPYTTVLR		234	241	962.5673828125
pepb34a4	b34.a1.a1	sp|Q08945|SSRP1_HUMAN	sp|Q08945|SSRP1_HUMAN FACT complex subunit SSRP1 OS=Homo sapiens GN=SSRP1 PE=1 SV=1	VDNIQAGELTEGIWR		40	54	1700.8607177734375
pepb34a1	b34.a1.a1	sp|Q08945|SSRP1_HUMAN	sp|Q08945|SSRP1_HUMAN FACT complex subunit SSRP1 OS=Homo sapiens GN=SSRP1 PE=1 SV=1	AETLEFNDVYQEVK	A1:+42.01057	2	15	1726.8173828125
pepb35a4	b35.a1.a1	sp|Q9UHX1-2|PUF60_HUMAN	sp|Q9UHX1-2|PUF60_HUMAN Isoform 2 of Poly(U)-binding-splicing factor PUF60 OS=Homo sapiens GN=PUF60	VVAEVYDQER		525	534	1207.5958251953125
pepb35a3	b35.a1.a1	sp|Q9UHX1-2|PUF60_HUMAN	sp|Q9UHX1-2|PUF60_HUMAN Isoform 2 of Poly(U)-binding-splicing factor PUF60 OS=Homo sapiens GN=PUF60	LGLPPLTPEQQEALQK		54	69	1761.9749755859375
pepb35a2	b35.a1.a1	sp|Q9UHX1-2|PUF60_HUMAN	sp|Q9UHX1-2|PUF60_HUMAN Isoform 2 of Poly(U)-binding-splicing factor PUF60 OS=Homo sapiens GN=PUF60	AVTPPMPLLTPATPGGLPPAAAVAAAAATAK	M6:+15.99491	285	315	2810.548828125
pepb35a1	b35.a1.a1	sp|Q9UHX1-2|PUF60_HUMAN	sp|Q9UHX1-2|PUF60_HUMAN Isoform 2 of Poly(U)-binding-splicing factor PUF60 OS=Homo sapiens GN=PUF60	AVTPPMPLLTPATPGGLPPAAAVAAAAATAK		285	315	2794.553955078125
pepb35a4	b35.a1.a2	sp|Q9UHX1-3|PUF60_HUMAN	sp|Q9UHX1-3|PUF60_HUMAN Isoform 3 of Poly(U)-binding-splicing factor PUF60 OS=Homo sapiens GN=PUF60	VVAEVYDQER		499	508	1207.5958251953125
pepb35a3	b35.a1.a2	sp|Q9UHX1-3|PUF60_HUMAN	sp|Q9UHX1-3|PUF60_HUMAN Isoform 3 of Poly(U)-binding-splicing factor PUF60 OS=Homo sapiens GN=PUF60	LGLPPLTPEQQEALQK		11	26	1761.9749755859375
pepb35a2	b35.a1.a2	sp|Q9UHX1-3|PUF60_HUMAN	sp|Q9UHX1-3|PUF60_HUMAN Isoform 3 of Poly(U)-binding-splicing factor PUF60 OS=Homo sapiens GN=PUF60	AVTPPMPLLTPATPGGLPPAAAVAAAAATAK	M6:+15.99491	259	289	2810.548828125
pepb35a1	b35.a1.a2	sp|Q9UHX1-3|PUF60_HUMAN	sp|Q9UHX1-3|PUF60_HUMAN Isoform 3 of Poly(U)-binding-splicing factor PUF60 OS=Homo sapiens GN=PUF60	AVTPPMPLLTPATPGGLPPAAAVAAAAATAK		259	289	2794.553955078125
pepb35a4	b35.a1.a3	sp|Q9UHX1-4|PUF60_HUMAN	sp|Q9UHX1-4|PUF60_HUMAN Isoform 4 of Poly(U)-binding-splicing factor PUF60 OS=Homo sapiens GN=PUF60	VVAEVYDQER		482	491	1207.5958251953125
pepb35a3	b35.a1.a3	sp|Q9UHX1-4|PUF60_HUMAN	sp|Q9UHX1-4|PUF60_HUMAN Isoform 4 of Poly(U)-binding-splicing factor PUF60 OS=Homo sapiens GN=PUF60	LGLPPLTPEQQEALQK		11	26	1761.9749755859375
pepb35a2	b35.a1.a3	sp|Q9UHX1-4|PUF60_HUMAN	sp|Q9UHX1-4|PUF60_HUMAN Isoform 4 of Poly(U)-binding-splicing factor PUF60 OS=Homo sapiens GN=PUF60	AVTPPMPLLTPATPGGLPPAAAVAAAAATAK	M6:+15.99491	242	272	2810.548828125
pepb35a1	b35.a1.a3	sp|Q9UHX1-4|PUF60_HUMAN	sp|Q9UHX1-4|PUF60_HUMAN Isoform 4 of Poly(U)-binding-splicing factor PUF60 OS=Homo sapiens GN=PUF60	AVTPPMPLLTPATPGGLPPAAAVAAAAATAK		242	272	2794.553955078125
pepb35a4	b35.a1.a4	sp|Q9UHX1-5|PUF60_HUMAN	sp|Q9UHX1-5|PUF60_HUMAN Isoform 5 of Poly(U)-binding-splicing factor PUF60 OS=Homo sapiens GN=PUF60	VVAEVYDQER		513	522	1207.5958251953125
pepb35a3	b35.a1.a4	sp|Q9UHX1-5|PUF60_HUMAN	sp|Q9UHX1-5|PUF60_HUMAN Isoform 5 of Poly(U)-binding-splicing factor PUF60 OS=Homo sapiens GN=PUF60	LGLPPLTPEQQEALQK		25	40	1761.9749755859375
pepb35a2	b35.a1.a4	sp|Q9UHX1-5|PUF60_HUMAN	sp|Q9UHX1-5|PUF60_HUMAN Isoform 5 of Poly(U)-binding-splicing factor PUF60 OS=Homo sapiens GN=PUF60	AVTPPMPLLTPATPGGLPPAAAVAAAAATAK	M6:+15.99491	273	303	2810.548828125
pepb35a1	b35.a1.a4	sp|Q9UHX1-5|PUF60_HUMAN	sp|Q9UHX1-5|PUF60_HUMAN Isoform 5 of Poly(U)-binding-splicing factor PUF60 OS=Homo sapiens GN=PUF60	AVTPPMPLLTPATPGGLPPAAAVAAAAATAK		273	303	2794.553955078125
pepb35a4	b35.a1.a5	sp|Q9UHX1-6|PUF60_HUMAN	sp|Q9UHX1-6|PUF60_HUMAN Isoform 6 of Poly(U)-binding-splicing factor PUF60 OS=Homo sapiens GN=PUF60	VVAEVYDQER		496	505	1207.5958251953125
pepb35a3	b35.a1.a5	sp|Q9UHX1-6|PUF60_HUMAN	sp|Q9UHX1-6|PUF60_HUMAN Isoform 6 of Poly(U)-binding-splicing factor PUF60 OS=Homo sapiens GN=PUF60	LGLPPLTPEQQEALQK		25	40	1761.9749755859375
pepb35a2	b35.a1.a5	sp|Q9UHX1-6|PUF60_HUMAN	sp|Q9UHX1-6|PUF60_HUMAN Isoform 6 of Poly(U)-binding-splicing factor PUF60 OS=Homo sapiens GN=PUF60	AVTPPMPLLTPATPGGLPPAAAVAAAAATAK	M6:+15.99491	256	286	2810.548828125
pepb35a1	b35.a1.a5	sp|Q9UHX1-6|PUF60_HUMAN	sp|Q9UHX1-6|PUF60_HUMAN Isoform 6 of Poly(U)-binding-splicing factor PUF60 OS=Homo sapiens GN=PUF60	AVTPPMPLLTPATPGGLPPAAAVAAAAATAK		256	286	2794.553955078125
pepb35a4	b35.a1.a6	sp|Q9UHX1|PUF60_HUMAN	sp|Q9UHX1|PUF60_HUMAN Poly(U)-binding-splicing factor PUF60 OS=Homo sapiens GN=PUF60 PE=1 SV=1	VVAEVYDQER		542	551	1207.5958251953125
pepb35a3	b35.a1.a6	sp|Q9UHX1|PUF60_HUMAN	sp|Q9UHX1|PUF60_HUMAN Poly(U)-binding-splicing factor PUF60 OS=Homo sapiens GN=PUF60 PE=1 SV=1	LGLPPLTPEQQEALQK		54	69	1761.9749755859375
pepb35a2	b35.a1.a6	sp|Q9UHX1|PUF60_HUMAN	sp|Q9UHX1|PUF60_HUMAN Poly(U)-binding-splicing factor PUF60 OS=Homo sapiens GN=PUF60 PE=1 SV=1	AVTPPMPLLTPATPGGLPPAAAVAAAAATAK	M6:+15.99491	302	332	2810.548828125
pepb35a1	b35.a1.a6	sp|Q9UHX1|PUF60_HUMAN	sp|Q9UHX1|PUF60_HUMAN Poly(U)-binding-splicing factor PUF60 OS=Homo sapiens GN=PUF60 PE=1 SV=1	AVTPPMPLLTPATPGGLPPAAAVAAAAATAK		302	332	2794.553955078125
pepb36a1	b36.a1.a1	sp|P85037|FOXK1_HUMAN	sp|P85037|FOXK1_HUMAN Forkhead box protein K1 OS=Homo sapiens GN=FOXK1 PE=1 SV=1	AASEQQADTSGGDSPK		286	301	1548.677734375
pepb36a2	b36.a1.a1	sp|P85037|FOXK1_HUMAN	sp|P85037|FOXK1_HUMAN Forkhead box protein K1 OS=Homo sapiens GN=FOXK1 PE=1 SV=1	AEVGEDSGAR	A1:+42.01057	2	11	1032.459716796875
pepb36a3	b36.a1.a1	sp|P85037|FOXK1_HUMAN	sp|P85037|FOXK1_HUMAN Forkhead box protein K1 OS=Homo sapiens GN=FOXK1 PE=1 SV=1	NGVFVDGAFQR		166	176	1209.6014404296875
pepb37a1	b37.a1.a1	sp|P46063|RECQ1_HUMAN	sp|P46063|RECQ1_HUMAN ATP-dependent DNA helicase Q1 OS=Homo sapiens GN=RECQL PE=1 SV=3	AANMLQQSGSK		627	637	1134.5576171875
pepb37a3	b37.a1.a1	sp|P46063|RECQ1_HUMAN	sp|P46063|RECQ1_HUMAN ATP-dependent DNA helicase Q1 OS=Homo sapiens GN=RECQL PE=1 SV=3	SMENYYQESGR		394	404	1363.5587158203125
pepb37a2	b37.a1.a1	sp|P46063|RECQ1_HUMAN	sp|P46063|RECQ1_HUMAN ATP-dependent DNA helicase Q1 OS=Homo sapiens GN=RECQL PE=1 SV=3	ISSMVVMENVGQQK		426	439	1549.771728515625
pepb38a1	b38.a1.a1	sp|Q9BXP5-2|SRRT_HUMAN	sp|Q9BXP5-2|SRRT_HUMAN Isoform 2 of Serrate RNA effector molecule homolog OS=Homo sapiens GN=SRRT	AGAGLGDGER		291	300	902.43310546875
pepb38a3	b38.a1.a1	sp|Q9BXP5-2|SRRT_HUMAN	sp|Q9BXP5-2|SRRT_HUMAN Isoform 2 of Serrate RNA effector molecule homolog OS=Homo sapiens GN=SRRT	VALSEPQPER		450	459	1125.59033203125
pepb38a2	b38.a1.a1	sp|Q9BXP5-2|SRRT_HUMAN	sp|Q9BXP5-2|SRRT_HUMAN Isoform 2 of Serrate RNA effector molecule homolog OS=Homo sapiens GN=SRRT	EVAFFNNFLTDAK		746	758	1515.7481689453125
pepb38a1	b38.a1.a2	sp|Q9BXP5-3|SRRT_HUMAN	sp|Q9BXP5-3|SRRT_HUMAN Isoform 3 of Serrate RNA effector molecule homolog OS=Homo sapiens GN=SRRT	AGAGLGDGER		291	300	902.43310546875
pepb38a3	b38.a1.a2	sp|Q9BXP5-3|SRRT_HUMAN	sp|Q9BXP5-3|SRRT_HUMAN Isoform 3 of Serrate RNA effector molecule homolog OS=Homo sapiens GN=SRRT	VALSEPQPER		449	458	1125.59033203125
pepb38a2	b38.a1.a2	sp|Q9BXP5-3|SRRT_HUMAN	sp|Q9BXP5-3|SRRT_HUMAN Isoform 3 of Serrate RNA effector molecule homolog OS=Homo sapiens GN=SRRT	EVAFFNNFLTDAK		745	757	1515.7481689453125
pepb38a1	b38.a1.a3	sp|Q9BXP5-4|SRRT_HUMAN	sp|Q9BXP5-4|SRRT_HUMAN Isoform 4 of Serrate RNA effector molecule homolog OS=Homo sapiens GN=SRRT	AGAGLGDGER		291	300	902.43310546875
pepb38a3	b38.a1.a3	sp|Q9BXP5-4|SRRT_HUMAN	sp|Q9BXP5-4|SRRT_HUMAN Isoform 4 of Serrate RNA effector molecule homolog OS=Homo sapiens GN=SRRT	VALSEPQPER		449	458	1125.59033203125
pepb38a2	b38.a1.a3	sp|Q9BXP5-4|SRRT_HUMAN	sp|Q9BXP5-4|SRRT_HUMAN Isoform 4 of Serrate RNA effector molecule homolog OS=Homo sapiens GN=SRRT	EVAFFNNFLTDAK		745	757	1515.7481689453125
pepb38a1	b38.a1.a4	sp|Q9BXP5-5|SRRT_HUMAN	sp|Q9BXP5-5|SRRT_HUMAN Isoform 5 of Serrate RNA effector molecule homolog OS=Homo sapiens GN=SRRT	AGAGLGDGER		255	264	902.43310546875
pepb38a3	b38.a1.a4	sp|Q9BXP5-5|SRRT_HUMAN	sp|Q9BXP5-5|SRRT_HUMAN Isoform 5 of Serrate RNA effector molecule homolog OS=Homo sapiens GN=SRRT	VALSEPQPER		413	422	1125.59033203125
pepb38a2	b38.a1.a4	sp|Q9BXP5-5|SRRT_HUMAN	sp|Q9BXP5-5|SRRT_HUMAN Isoform 5 of Serrate RNA effector molecule homolog OS=Homo sapiens GN=SRRT	EVAFFNNFLTDAK		709	721	1515.7481689453125
pepb38a1	b38.a1.a5	sp|Q9BXP5|SRRT_HUMAN	sp|Q9BXP5|SRRT_HUMAN Serrate RNA effector molecule homolog OS=Homo sapiens GN=SRRT PE=1 SV=1	AGAGLGDGER		291	300	902.43310546875
pepb38a3	b38.a1.a5	sp|Q9BXP5|SRRT_HUMAN	sp|Q9BXP5|SRRT_HUMAN Serrate RNA effector molecule homolog OS=Homo sapiens GN=SRRT PE=1 SV=1	VALSEPQPER		450	459	1125.59033203125
pepb38a2	b38.a1.a5	sp|Q9BXP5|SRRT_HUMAN	sp|Q9BXP5|SRRT_HUMAN Serrate RNA effector molecule homolog OS=Homo sapiens GN=SRRT PE=1 SV=1	EVAFFNNFLTDAK		746	758	1515.7481689453125
pepb39a1	b39.a1.a1	sp|P16401|H15_HUMAN	sp|P16401|H15_HUMAN Histone H1.5 OS=Homo sapiens GN=HIST1H1B PE=1 SV=3	ALAAGGYDVEK		68	78	1093.5528564453125
pepb39a3	b39.a1.a1	sp|P16401|H15_HUMAN	sp|P16401|H15_HUMAN Histone H1.5 OS=Homo sapiens GN=HIST1H1B PE=1 SV=3	SETAPAETATPAPVEK	S1:+42.01057	2	17	1640.8017578125
pepb39a2	b39.a1.a1	sp|P16401|H15_HUMAN	sp|P16401|H15_HUMAN Histone H1.5 OS=Homo sapiens GN=HIST1H1B PE=1 SV=3	ATGPPVSELITK		38	49	1212.6839599609375
pepb40a1	b40.a1.a1	sp|P10412|H14_HUMAN	sp|P10412|H14_HUMAN Histone H1.4 OS=Homo sapiens GN=HIST1H1E PE=1 SV=2	ALAAAGYDVEK		65	75	1107.5684814453125
pepb40a3	b40.a1.a1	sp|P10412|H14_HUMAN	sp|P10412|H14_HUMAN Histone H1.4 OS=Homo sapiens GN=HIST1H1E PE=1 SV=2	SGVSLAALK		55	63	845.509521484375
pepb40a2	b40.a1.a1	sp|P10412|H14_HUMAN	sp|P10412|H14_HUMAN Histone H1.4 OS=Homo sapiens GN=HIST1H1E PE=1 SV=2	ASGPPVSELITK		35	46	1198.668212890625
pepb40a1	b40.a1.a2	sp|P16402|H13_HUMAN	sp|P16402|H13_HUMAN Histone H1.3 OS=Homo sapiens GN=HIST1H1D PE=1 SV=2	ALAAAGYDVEK		66	76	1107.5684814453125
pepb40a3	b40.a1.a2	sp|P16402|H13_HUMAN	sp|P16402|H13_HUMAN Histone H1.3 OS=Homo sapiens GN=HIST1H1D PE=1 SV=2	SGVSLAALK		56	64	845.509521484375
pepb40a2	b40.a1.a2	sp|P16402|H13_HUMAN	sp|P16402|H13_HUMAN Histone H1.3 OS=Homo sapiens GN=HIST1H1D PE=1 SV=2	ASGPPVSELITK		36	47	1198.668212890625
pepb40a1	b40.a1.a3	sp|P16403|H12_HUMAN	sp|P16403|H12_HUMAN Histone H1.2 OS=Homo sapiens GN=HIST1H1C PE=1 SV=2	ALAAAGYDVEK		65	75	1107.5684814453125
pepb40a3	b40.a1.a3	sp|P16403|H12_HUMAN	sp|P16403|H12_HUMAN Histone H1.2 OS=Homo sapiens GN=HIST1H1C PE=1 SV=2	SGVSLAALK		55	63	845.509521484375
pepb40a2	b40.a1.a3	sp|P16403|H12_HUMAN	sp|P16403|H12_HUMAN Histone H1.2 OS=Homo sapiens GN=HIST1H1C PE=1 SV=2	ASGPPVSELITK		35	46	1198.668212890625
pepb41a1	b41.a1.a1	sp|P19338|NUCL_HUMAN	sp|P19338|NUCL_HUMAN Nucleolin OS=Homo sapiens GN=NCL PE=1 SV=3	GLSEDTTEETLK		578	589	1322.632568359375
pepb41a2	b41.a1.a1	sp|P19338|NUCL_HUMAN	sp|P19338|NUCL_HUMAN Nucleolin OS=Homo sapiens GN=NCL PE=1 SV=3	NDLAVVDVR		334	342	1000.5426025390625
pepb41a3	b41.a1.a1	sp|P19338|NUCL_HUMAN	sp|P19338|NUCL_HUMAN Nucleolin OS=Homo sapiens GN=NCL PE=1 SV=3	TGISDVFAK		325	333	937.4993286132812
pepb42a1	b42.a1.a1	sp|P62805|H4_HUMAN	sp|P62805|H4_HUMAN Histone H4 OS=Homo sapiens GN=HIST1H4A PE=1 SV=2	DAVTYTEHAK		69	78	1134.54296875
pepb42a2	b42.a1.a1	sp|P62805|H4_HUMAN	sp|P62805|H4_HUMAN Histone H4 OS=Homo sapiens GN=HIST1H4A PE=1 SV=2	ISGLIYEETR		47	56	1180.621337890625
pepb42a3	b42.a1.a1	sp|P62805|H4_HUMAN	sp|P62805|H4_HUMAN Histone H4 OS=Homo sapiens GN=HIST1H4A PE=1 SV=2	TVTAMDVVYALK		81	92	1310.702880859375
pepb43a2	b43.a1.a1	sp|Q15554-3|TERF2_HUMAN	sp|Q15554-3|TERF2_HUMAN Isoform 3 of Telomeric repeat-binding factor 2 OS=Homo sapiens GN=TERF2	KDENESSAPADGEGGSELQPK		375	395	2144.958251953125
pepb43a3	b43.a1.a1	sp|Q15554-3|TERF2_HUMAN	sp|Q15554-3|TERF2_HUMAN Isoform 3 of Telomeric repeat-binding factor 2 OS=Homo sapiens GN=TERF2	NDLLNIIR		235	242	970.5684204101562
pepb43a1	b43.a1.a1	sp|Q15554-3|TERF2_HUMAN	sp|Q15554-3|TERF2_HUMAN Isoform 3 of Telomeric repeat-binding factor 2 OS=Homo sapiens GN=TERF2	DLVLPTQALPASPALK		354	369	1633.9527587890625
pepb43a2	b43.a1.a2	sp|Q15554|TERF2_HUMAN	sp|Q15554|TERF2_HUMAN Telomeric repeat-binding factor 2 OS=Homo sapiens GN=TERF2 PE=1 SV=2	KDENESSAPADGEGGSELQPK		333	353	2144.958251953125
pepb43a3	b43.a1.a2	sp|Q15554|TERF2_HUMAN	sp|Q15554|TERF2_HUMAN Telomeric repeat-binding factor 2 OS=Homo sapiens GN=TERF2 PE=1 SV=2	NDLLNIIR		193	200	970.5684204101562
pepb43a1	b43.a1.a2	sp|Q15554|TERF2_HUMAN	sp|Q15554|TERF2_HUMAN Telomeric repeat-binding factor 2 OS=Homo sapiens GN=TERF2 PE=1 SV=2	DLVLPTQALPASPALK		312	327	1633.9527587890625
pepb43a2	b43.a1.a3	tr|H3BR06|H3BR06_HUMAN	tr|H3BR06|H3BR06_HUMAN Telomeric repeat-binding factor 2 (Fragment) OS=Homo sapiens GN=TERF2 PE=2 SV=1	KDENESSAPADGEGGSELQPK		254	274	2144.958251953125
pepb43a3	b43.a1.a3	tr|H3BR06|H3BR06_HUMAN	tr|H3BR06|H3BR06_HUMAN Telomeric repeat-binding factor 2 (Fragment) OS=Homo sapiens GN=TERF2 PE=2 SV=1	NDLLNIIR		114	121	970.5684204101562
pepb43a1	b43.a1.a3	tr|H3BR06|H3BR06_HUMAN	tr|H3BR06|H3BR06_HUMAN Telomeric repeat-binding factor 2 (Fragment) OS=Homo sapiens GN=TERF2 PE=2 SV=1	DLVLPTQALPASPALK		233	248	1633.9527587890625
pepb44a3	b44.a1.a1	sp|P08651-2|NFIC_HUMAN	sp|P08651-2|NFIC_HUMAN Isoform 1 of Nuclear factor 1 C-type OS=Homo sapiens GN=NFIC	SPFNSPSPQDSPR		324	336	1415.6553955078125
pepb44a2	b44.a1.a1	sp|P08651-2|NFIC_HUMAN	sp|P08651-2|NFIC_HUMAN Isoform 1 of Nuclear factor 1 C-type OS=Homo sapiens GN=NFIC	NWTEDMEGGISSPVK	M6:+15.99491	303	317	1665.742919921875
pepb44a1	b44.a1.a1	sp|P08651-2|NFIC_HUMAN	sp|P08651-2|NFIC_HUMAN Isoform 1 of Nuclear factor 1 C-type OS=Homo sapiens GN=NFIC	LDLVMVILFK	M5:+15.99491	121	130	1206.717041015625
pepb44a3	b44.a1.a2	sp|P08651-3|NFIC_HUMAN	sp|P08651-3|NFIC_HUMAN Isoform 2 of Nuclear factor 1 C-type OS=Homo sapiens GN=NFIC	SPFNSPSPQDSPR		324	336	1415.6553955078125
pepb44a2	b44.a1.a2	sp|P08651-3|NFIC_HUMAN	sp|P08651-3|NFIC_HUMAN Isoform 2 of Nuclear factor 1 C-type OS=Homo sapiens GN=NFIC	NWTEDMEGGISSPVK	M6:+15.99491	303	317	1665.742919921875
pepb44a1	b44.a1.a2	sp|P08651-3|NFIC_HUMAN	sp|P08651-3|NFIC_HUMAN Isoform 2 of Nuclear factor 1 C-type OS=Homo sapiens GN=NFIC	LDLVMVILFK	M5:+15.99491	121	130	1206.717041015625
pepb44a3	b44.a1.a3	sp|P08651-4|NFIC_HUMAN	sp|P08651-4|NFIC_HUMAN Isoform 3 of Nuclear factor 1 C-type OS=Homo sapiens GN=NFIC	SPFNSPSPQDSPR		300	312	1415.6553955078125
pepb44a2	b44.a1.a3	sp|P08651-4|NFIC_HUMAN	sp|P08651-4|NFIC_HUMAN Isoform 3 of Nuclear factor 1 C-type OS=Homo sapiens GN=NFIC	NWTEDMEGGISSPVK	M6:+15.99491	279	293	1665.742919921875
pepb44a1	b44.a1.a3	sp|P08651-4|NFIC_HUMAN	sp|P08651-4|NFIC_HUMAN Isoform 3 of Nuclear factor 1 C-type OS=Homo sapiens GN=NFIC	LDLVMVILFK	M5:+15.99491	121	130	1206.717041015625
pepb44a3	b44.a1.a4	sp|P08651-5|NFIC_HUMAN	sp|P08651-5|NFIC_HUMAN Isoform 5 of Nuclear factor 1 C-type OS=Homo sapiens GN=NFIC	SPFNSPSPQDSPR		333	345	1415.6553955078125
pepb44a2	b44.a1.a4	sp|P08651-5|NFIC_HUMAN	sp|P08651-5|NFIC_HUMAN Isoform 5 of Nuclear factor 1 C-type OS=Homo sapiens GN=NFIC	NWTEDMEGGISSPVK	M6:+15.99491	312	326	1665.742919921875
pepb44a1	b44.a1.a4	sp|P08651-5|NFIC_HUMAN	sp|P08651-5|NFIC_HUMAN Isoform 5 of Nuclear factor 1 C-type OS=Homo sapiens GN=NFIC	LDLVMVILFK	M5:+15.99491	130	139	1206.717041015625
pepb44a3	b44.a1.a5	sp|P08651-6|NFIC_HUMAN	sp|P08651-6|NFIC_HUMAN Isoform 6 of Nuclear factor 1 C-type OS=Homo sapiens GN=NFIC	SPFNSPSPQDSPR		333	345	1415.6553955078125
pepb44a2	b44.a1.a5	sp|P08651-6|NFIC_HUMAN	sp|P08651-6|NFIC_HUMAN Isoform 6 of Nuclear factor 1 C-type OS=Homo sapiens GN=NFIC	NWTEDMEGGISSPVK	M6:+15.99491	312	326	1665.742919921875
pepb44a1	b44.a1.a5	sp|P08651-6|NFIC_HUMAN	sp|P08651-6|NFIC_HUMAN Isoform 6 of Nuclear factor 1 C-type OS=Homo sapiens GN=NFIC	LDLVMVILFK	M5:+15.99491	130	139	1206.717041015625
pepb44a3	b44.a1.a6	sp|P08651|NFIC_HUMAN	sp|P08651|NFIC_HUMAN Nuclear factor 1 C-type OS=Homo sapiens GN=NFIC PE=1 SV=2	SPFNSPSPQDSPR		333	345	1415.6553955078125
pepb44a2	b44.a1.a6	sp|P08651|NFIC_HUMAN	sp|P08651|NFIC_HUMAN Nuclear factor 1 C-type OS=Homo sapiens GN=NFIC PE=1 SV=2	NWTEDMEGGISSPVK	M6:+15.99491	312	326	1665.742919921875
pepb44a1	b44.a1.a6	sp|P08651|NFIC_HUMAN	sp|P08651|NFIC_HUMAN Nuclear factor 1 C-type OS=Homo sapiens GN=NFIC PE=1 SV=2	LDLVMVILFK	M5:+15.99491	130	139	1206.717041015625
pepb45a2	b45.a1.a1	sp|Q9Y2K7-2|KDM2A_HUMAN	sp|Q9Y2K7-2|KDM2A_HUMAN Isoform 2 of Lysine-specific demethylase 2A OS=Homo sapiens GN=KDM2A	LQAITASSANLR		513	524	1244.6961669921875
pepb45a3	b45.a1.a1	sp|Q9Y2K7-2|KDM2A_HUMAN	sp|Q9Y2K7-2|KDM2A_HUMAN Isoform 2 of Lysine-specific demethylase 2A OS=Homo sapiens GN=KDM2A	LTDQTLIYLR		801	810	1235.6998291015625
pepb45a1	b45.a1.a1	sp|Q9Y2K7-2|KDM2A_HUMAN	sp|Q9Y2K7-2|KDM2A_HUMAN Isoform 2 of Lysine-specific demethylase 2A OS=Homo sapiens GN=KDM2A	LAGLDITDATLR		740	751	1258.7005615234375
pepb45a2	b45.a1.a2	sp|Q9Y2K7-4|KDM2A_HUMAN	sp|Q9Y2K7-4|KDM2A_HUMAN Isoform 4 of Lysine-specific demethylase 2A OS=Homo sapiens GN=KDM2A	LQAITASSANLR		277	288	1244.6961669921875
pepb45a3	b45.a1.a2	sp|Q9Y2K7-4|KDM2A_HUMAN	sp|Q9Y2K7-4|KDM2A_HUMAN Isoform 4 of Lysine-specific demethylase 2A OS=Homo sapiens GN=KDM2A	LTDQTLIYLR		565	574	1235.6998291015625
pepb45a1	b45.a1.a2	sp|Q9Y2K7-4|KDM2A_HUMAN	sp|Q9Y2K7-4|KDM2A_HUMAN Isoform 4 of Lysine-specific demethylase 2A OS=Homo sapiens GN=KDM2A	LAGLDITDATLR		504	515	1258.7005615234375
pepb45a2	b45.a1.a3	sp|Q9Y2K7-5|KDM2A_HUMAN	sp|Q9Y2K7-5|KDM2A_HUMAN Isoform 5 of Lysine-specific demethylase 2A OS=Homo sapiens GN=KDM2A	LQAITASSANLR		380	391	1244.6961669921875
pepb45a3	b45.a1.a3	sp|Q9Y2K7-5|KDM2A_HUMAN	sp|Q9Y2K7-5|KDM2A_HUMAN Isoform 5 of Lysine-specific demethylase 2A OS=Homo sapiens GN=KDM2A	LTDQTLIYLR		668	677	1235.6998291015625
pepb45a1	b45.a1.a3	sp|Q9Y2K7-5|KDM2A_HUMAN	sp|Q9Y2K7-5|KDM2A_HUMAN Isoform 5 of Lysine-specific demethylase 2A OS=Homo sapiens GN=KDM2A	LAGLDITDATLR		607	618	1258.7005615234375
pepb45a2	b45.a1.a4	sp|Q9Y2K7|KDM2A_HUMAN	sp|Q9Y2K7|KDM2A_HUMAN Lysine-specific demethylase 2A OS=Homo sapiens GN=KDM2A PE=1 SV=3	LQAITASSANLR		819	830	1244.6961669921875
pepb45a3	b45.a1.a4	sp|Q9Y2K7|KDM2A_HUMAN	sp|Q9Y2K7|KDM2A_HUMAN Lysine-specific demethylase 2A OS=Homo sapiens GN=KDM2A PE=1 SV=3	LTDQTLIYLR		1107	1116	1235.6998291015625
pepb45a1	b45.a1.a4	sp|Q9Y2K7|KDM2A_HUMAN	sp|Q9Y2K7|KDM2A_HUMAN Lysine-specific demethylase 2A OS=Homo sapiens GN=KDM2A PE=1 SV=3	LAGLDITDATLR		1046	1057	1258.7005615234375
pepb46a2	b46.a1.a1	sp|P05387|RLA2_HUMAN	sp|P05387|RLA2_HUMAN 60S acidic ribosomal protein P2 OS=Homo sapiens GN=RPLP2 PE=1 SV=1	ILDSVGIEADDDR		26	38	1417.6810302734375
pepb46a1	b46.a1.a1	sp|P05387|RLA2_HUMAN	sp|P05387|RLA2_HUMAN 60S acidic ribosomal protein P2 OS=Homo sapiens GN=RPLP2 PE=1 SV=1	LASVPAGGAVAVSAAPGSAAPAAGSAPAAAEEK		62	94	2774.431884765625
pepb46a3	b46.a1.a1	sp|P05387|RLA2_HUMAN	sp|P05387|RLA2_HUMAN 60S acidic ribosomal protein P2 OS=Homo sapiens GN=RPLP2 PE=1 SV=1	NIEDVIAQGIGK		50	61	1256.6849365234375
pepb47a2	b47.a1.a1	sp|Q8NC51-2|PAIRB_HUMAN	sp|Q8NC51-2|PAIRB_HUMAN Isoform 2 of Plasminogen activator inhibitor 1 RNA-binding protein OS=Homo sapiens GN=SERBP1	SAAQAAAQTNSNAAGK		53	68	1460.709228515625
pepb47a1	b47.a1.a1	sp|Q8NC51-2|PAIRB_HUMAN	sp|Q8NC51-2|PAIRB_HUMAN Isoform 2 of Plasminogen activator inhibitor 1 RNA-binding protein OS=Homo sapiens GN=SERBP1	RPDQQLQGEGK		112	122	1255.639404296875
pepb47a2	b47.a1.a2	sp|Q8NC51-3|PAIRB_HUMAN	sp|Q8NC51-3|PAIRB_HUMAN Isoform 3 of Plasminogen activator inhibitor 1 RNA-binding protein OS=Homo sapiens GN=SERBP1	SAAQAAAQTNSNAAGK		53	68	1460.709228515625
pepb47a1	b47.a1.a2	sp|Q8NC51-3|PAIRB_HUMAN	sp|Q8NC51-3|PAIRB_HUMAN Isoform 3 of Plasminogen activator inhibitor 1 RNA-binding protein OS=Homo sapiens GN=SERBP1	RPDQQLQGEGK		112	122	1255.639404296875
pepb47a2	b47.a1.a3	sp|Q8NC51-4|PAIRB_HUMAN	sp|Q8NC51-4|PAIRB_HUMAN Isoform 4 of Plasminogen activator inhibitor 1 RNA-binding protein OS=Homo sapiens GN=SERBP1	SAAQAAAQTNSNAAGK		53	68	1460.709228515625
pepb47a1	b47.a1.a3	sp|Q8NC51-4|PAIRB_HUMAN	sp|Q8NC51-4|PAIRB_HUMAN Isoform 4 of Plasminogen activator inhibitor 1 RNA-binding protein OS=Homo sapiens GN=SERBP1	RPDQQLQGEGK		112	122	1255.639404296875
pepb47a2	b47.a1.a4	sp|Q8NC51|PAIRB_HUMAN	sp|Q8NC51|PAIRB_HUMAN Plasminogen activator inhibitor 1 RNA-binding protein OS=Homo sapiens GN=SERBP1 PE=1 SV=2	SAAQAAAQTNSNAAGK		53	68	1460.709228515625
pepb47a1	b47.a1.a4	sp|Q8NC51|PAIRB_HUMAN	sp|Q8NC51|PAIRB_HUMAN Plasminogen activator inhibitor 1 RNA-binding protein OS=Homo sapiens GN=SERBP1 PE=1 SV=2	RPDQQLQGEGK		112	122	1255.639404296875
pepb48a2	b48.a1.a1	sp|P60709|ACTB_HUMAN	sp|P60709|ACTB_HUMAN Actin, cytoplasmic 1 OS=Homo sapiens GN=ACTB PE=1 SV=1	DSYVGDEAQSK		51	61	1198.522705078125
pepb48a1	b48.a1.a1	sp|P60709|ACTB_HUMAN	sp|P60709|ACTB_HUMAN Actin, cytoplasmic 1 OS=Homo sapiens GN=ACTB PE=1 SV=1	AGFAGDDAPR		19	28	976.44873046875
pepb48a2	b48.a1.a2	sp|P62736|ACTA_HUMAN	sp|P62736|ACTA_HUMAN Actin, aortic smooth muscle OS=Homo sapiens GN=ACTA2 PE=1 SV=1	DSYVGDEAQSK		53	63	1198.522705078125
pepb48a1	b48.a1.a2	sp|P62736|ACTA_HUMAN	sp|P62736|ACTA_HUMAN Actin, aortic smooth muscle OS=Homo sapiens GN=ACTA2 PE=1 SV=1	AGFAGDDAPR		21	30	976.44873046875
pepb48a2	b48.a1.a3	sp|P63261|ACTG_HUMAN	sp|P63261|ACTG_HUMAN Actin, cytoplasmic 2 OS=Homo sapiens GN=ACTG1 PE=1 SV=1	DSYVGDEAQSK		51	61	1198.522705078125
pepb48a1	b48.a1.a3	sp|P63261|ACTG_HUMAN	sp|P63261|ACTG_HUMAN Actin, cytoplasmic 2 OS=Homo sapiens GN=ACTG1 PE=1 SV=1	AGFAGDDAPR		19	28	976.44873046875
pepb48a2	b48.a1.a4	sp|P63267|ACTH_HUMAN	sp|P63267|ACTH_HUMAN Actin, gamma-enteric smooth muscle OS=Homo sapiens GN=ACTG2 PE=1 SV=1	DSYVGDEAQSK		52	62	1198.522705078125
pepb48a1	b48.a1.a4	sp|P63267|ACTH_HUMAN	sp|P63267|ACTH_HUMAN Actin, gamma-enteric smooth muscle OS=Homo sapiens GN=ACTG2 PE=1 SV=1	AGFAGDDAPR		20	29	976.44873046875
pepb48a2	b48.a1.a5	sp|P68032|ACTC_HUMAN	sp|P68032|ACTC_HUMAN Actin, alpha cardiac muscle 1 OS=Homo sapiens GN=ACTC1 PE=1 SV=1	DSYVGDEAQSK		53	63	1198.522705078125
pepb48a1	b48.a1.a5	sp|P68032|ACTC_HUMAN	sp|P68032|ACTC_HUMAN Actin, alpha cardiac muscle 1 OS=Homo sapiens GN=ACTC1 PE=1 SV=1	AGFAGDDAPR		21	30	976.44873046875
pepb48a2	b48.a1.a6	sp|P68133|ACTS_HUMAN	sp|P68133|ACTS_HUMAN Actin, alpha skeletal muscle OS=Homo sapiens GN=ACTA1 PE=1 SV=1	DSYVGDEAQSK		53	63	1198.522705078125
pepb48a1	b48.a1.a6	sp|P68133|ACTS_HUMAN	sp|P68133|ACTS_HUMAN Actin, alpha skeletal muscle OS=Homo sapiens GN=ACTA1 PE=1 SV=1	AGFAGDDAPR		21	30	976.44873046875
pepb48a2	b48.a1.a7	tr|A6NL76|A6NL76_HUMAN	tr|A6NL76|A6NL76_HUMAN Actin, alpha skeletal muscle OS=Homo sapiens GN=ACTA1 PE=2 SV=2	DSYVGDEAQSK		53	63	1198.522705078125
pepb48a1	b48.a1.a7	tr|A6NL76|A6NL76_HUMAN	tr|A6NL76|A6NL76_HUMAN Actin, alpha skeletal muscle OS=Homo sapiens GN=ACTA1 PE=2 SV=2	AGFAGDDAPR		21	30	976.44873046875
pepb48a2	b48.a1.a8	tr|B8ZZJ2|B8ZZJ2_HUMAN	tr|B8ZZJ2|B8ZZJ2_HUMAN Actin, gamma-enteric smooth muscle OS=Homo sapiens GN=ACTG2 PE=2 SV=1	DSYVGDEAQSK		52	62	1198.522705078125
pepb48a1	b48.a1.a8	tr|B8ZZJ2|B8ZZJ2_HUMAN	tr|B8ZZJ2|B8ZZJ2_HUMAN Actin, gamma-enteric smooth muscle OS=Homo sapiens GN=ACTG2 PE=2 SV=1	AGFAGDDAPR		20	29	976.44873046875
pepb48a2	b48.a1.a9	tr|C9JFL5|C9JFL5_HUMAN	tr|C9JFL5|C9JFL5_HUMAN Actin, gamma-enteric smooth muscle (Fragment) OS=Homo sapiens GN=ACTG2 PE=2 SV=1	DSYVGDEAQSK		52	62	1198.522705078125
pepb48a1	b48.a1.a9	tr|C9JFL5|C9JFL5_HUMAN	tr|C9JFL5|C9JFL5_HUMAN Actin, gamma-enteric smooth muscle (Fragment) OS=Homo sapiens GN=ACTG2 PE=2 SV=1	AGFAGDDAPR		20	29	976.44873046875
pepb48a2	b48.a1.b10	tr|C9JTX5|C9JTX5_HUMAN	tr|C9JTX5|C9JTX5_HUMAN Actin, cytoplasmic 2 (Fragment) OS=Homo sapiens GN=ACTB PE=2 SV=1	DSYVGDEAQSK		51	61	1198.522705078125
pepb48a1	b48.a1.b10	tr|C9JTX5|C9JTX5_HUMAN	tr|C9JTX5|C9JTX5_HUMAN Actin, cytoplasmic 2 (Fragment) OS=Homo sapiens GN=ACTB PE=2 SV=1	AGFAGDDAPR		19	28	976.44873046875
pepb48a2	b48.a1.b11	tr|C9JUM1|C9JUM1_HUMAN	tr|C9JUM1|C9JUM1_HUMAN Actin, cytoplasmic 2 (Fragment) OS=Homo sapiens GN=ACTB PE=2 SV=1	DSYVGDEAQSK		54	64	1198.522705078125
pepb48a1	b48.a1.b11	tr|C9JUM1|C9JUM1_HUMAN	tr|C9JUM1|C9JUM1_HUMAN Actin, cytoplasmic 2 (Fragment) OS=Homo sapiens GN=ACTB PE=2 SV=1	AGFAGDDAPR		22	31	976.44873046875
pepb48a2	b48.a1.b12	tr|C9JZR7|C9JZR7_HUMAN	tr|C9JZR7|C9JZR7_HUMAN Actin, cytoplasmic 2 (Fragment) OS=Homo sapiens GN=ACTB PE=2 SV=1	DSYVGDEAQSK		51	61	1198.522705078125
pepb48a1	b48.a1.b12	tr|C9JZR7|C9JZR7_HUMAN	tr|C9JZR7|C9JZR7_HUMAN Actin, cytoplasmic 2 (Fragment) OS=Homo sapiens GN=ACTB PE=2 SV=1	AGFAGDDAPR		19	28	976.44873046875
pepb48a2	b48.a1.b13	tr|E7EVS6|E7EVS6_HUMAN	tr|E7EVS6|E7EVS6_HUMAN Actin, cytoplasmic 2 (Fragment) OS=Homo sapiens GN=ACTB PE=2 SV=1	DSYVGDEAQSK		51	61	1198.522705078125
pepb48a1	b48.a1.b13	tr|E7EVS6|E7EVS6_HUMAN	tr|E7EVS6|E7EVS6_HUMAN Actin, cytoplasmic 2 (Fragment) OS=Homo sapiens GN=ACTB PE=2 SV=1	AGFAGDDAPR		19	28	976.44873046875
pepb48a2	b48.a1.b14	tr|F6QUT6|F6QUT6_HUMAN	tr|F6QUT6|F6QUT6_HUMAN Actin, aortic smooth muscle (Fragment) OS=Homo sapiens GN=ACTA2 PE=2 SV=1	DSYVGDEAQSK		53	63	1198.522705078125
pepb48a1	b48.a1.b14	tr|F6QUT6|F6QUT6_HUMAN	tr|F6QUT6|F6QUT6_HUMAN Actin, aortic smooth muscle (Fragment) OS=Homo sapiens GN=ACTA2 PE=2 SV=1	AGFAGDDAPR		21	30	976.44873046875
pepb48a2	b48.a1.b15	tr|F6UVQ4|F6UVQ4_HUMAN	tr|F6UVQ4|F6UVQ4_HUMAN Actin, aortic smooth muscle (Fragment) OS=Homo sapiens GN=ACTA2 PE=2 SV=1	DSYVGDEAQSK		53	63	1198.522705078125
pepb48a1	b48.a1.b15	tr|F6UVQ4|F6UVQ4_HUMAN	tr|F6UVQ4|F6UVQ4_HUMAN Actin, aortic smooth muscle (Fragment) OS=Homo sapiens GN=ACTA2 PE=2 SV=1	AGFAGDDAPR		21	30	976.44873046875
pepb48a2	b48.a1.b16	tr|F8WB63|F8WB63_HUMAN	tr|F8WB63|F8WB63_HUMAN Actin, gamma-enteric smooth muscle OS=Homo sapiens GN=ACTG2 PE=2 SV=1	DSYVGDEAQSK		52	62	1198.522705078125
pepb48a1	b48.a1.b16	tr|F8WB63|F8WB63_HUMAN	tr|F8WB63|F8WB63_HUMAN Actin, gamma-enteric smooth muscle OS=Homo sapiens GN=ACTG2 PE=2 SV=1	AGFAGDDAPR		20	29	976.44873046875
pepb48a2	b48.a1.b17	tr|G5E9R0|G5E9R0_HUMAN	tr|G5E9R0|G5E9R0_HUMAN Actin, cytoplasmic 2 OS=Homo sapiens GN=ACTB PE=2 SV=1	DSYVGDEAQSK		51	61	1198.522705078125
pepb48a1	b48.a1.b17	tr|G5E9R0|G5E9R0_HUMAN	tr|G5E9R0|G5E9R0_HUMAN Actin, cytoplasmic 2 OS=Homo sapiens GN=ACTB PE=2 SV=1	AGFAGDDAPR		19	28	976.44873046875
pepb48a2	b48.a1.b18	tr|I3L1U9|I3L1U9_HUMAN	tr|I3L1U9|I3L1U9_HUMAN Actin, cytoplasmic 2, N-terminally processed (Fragment) OS=Homo sapiens GN=ACTG1 PE=2 SV=1	DSYVGDEAQSK		51	61	1198.522705078125
pepb48a1	b48.a1.b18	tr|I3L1U9|I3L1U9_HUMAN	tr|I3L1U9|I3L1U9_HUMAN Actin, cytoplasmic 2, N-terminally processed (Fragment) OS=Homo sapiens GN=ACTG1 PE=2 SV=1	AGFAGDDAPR		19	28	976.44873046875
pepb48a2	b48.a1.b19	tr|I3L3I0|I3L3I0_HUMAN	tr|I3L3I0|I3L3I0_HUMAN Actin, cytoplasmic 2, N-terminally processed (Fragment) OS=Homo sapiens GN=ACTG1 PE=2 SV=1	DSYVGDEAQSK		51	61	1198.522705078125
pepb48a1	b48.a1.b19	tr|I3L3I0|I3L3I0_HUMAN	tr|I3L3I0|I3L3I0_HUMAN Actin, cytoplasmic 2, N-terminally processed (Fragment) OS=Homo sapiens GN=ACTG1 PE=2 SV=1	AGFAGDDAPR		19	28	976.44873046875
pepb48a2	b48.a1.b20	tr|I3L3R2|I3L3R2_HUMAN	tr|I3L3R2|I3L3R2_HUMAN Actin, cytoplasmic 2, N-terminally processed (Fragment) OS=Homo sapiens GN=ACTG1 PE=2 SV=1	DSYVGDEAQSK		51	61	1198.522705078125
pepb48a1	b48.a1.b20	tr|I3L3R2|I3L3R2_HUMAN	tr|I3L3R2|I3L3R2_HUMAN Actin, cytoplasmic 2, N-terminally processed (Fragment) OS=Homo sapiens GN=ACTG1 PE=2 SV=1	AGFAGDDAPR		19	28	976.44873046875
pepb48a2	b48.a1.b21	tr|I3L4N8|I3L4N8_HUMAN	tr|I3L4N8|I3L4N8_HUMAN Actin, cytoplasmic 2, N-terminally processed (Fragment) OS=Homo sapiens GN=ACTG1 PE=2 SV=1	DSYVGDEAQSK		42	52	1198.522705078125
pepb48a1	b48.a1.b21	tr|I3L4N8|I3L4N8_HUMAN	tr|I3L4N8|I3L4N8_HUMAN Actin, cytoplasmic 2, N-terminally processed (Fragment) OS=Homo sapiens GN=ACTG1 PE=2 SV=1	AGFAGDDAPR		19	28	976.44873046875
pepb48a2	b48.a1.b22	tr|J3KT65|J3KT65_HUMAN	tr|J3KT65|J3KT65_HUMAN Actin, cytoplasmic 2, N-terminally processed OS=Homo sapiens GN=ACTG1 PE=3 SV=1	DSYVGDEAQSK		51	61	1198.522705078125
pepb48a1	b48.a1.b22	tr|J3KT65|J3KT65_HUMAN	tr|J3KT65|J3KT65_HUMAN Actin, cytoplasmic 2, N-terminally processed OS=Homo sapiens GN=ACTG1 PE=3 SV=1	AGFAGDDAPR		19	28	976.44873046875
pepb48a2	b48.a1.b23	tr|K7EM38|K7EM38_HUMAN	tr|K7EM38|K7EM38_HUMAN Actin, cytoplasmic 2, N-terminally processed (Fragment) OS=Homo sapiens GN=ACTG1 PE=3 SV=1	DSYVGDEAQSK		51	61	1198.522705078125
pepb48a1	b48.a1.b23	tr|K7EM38|K7EM38_HUMAN	tr|K7EM38|K7EM38_HUMAN Actin, cytoplasmic 2, N-terminally processed (Fragment) OS=Homo sapiens GN=ACTG1 PE=3 SV=1	AGFAGDDAPR		19	28	976.44873046875
pepb48a2	b48.a1.b24	tr|Q5T8M7|Q5T8M7_HUMAN	tr|Q5T8M7|Q5T8M7_HUMAN Actin, alpha skeletal muscle OS=Homo sapiens GN=ACTA1 PE=2 SV=1	DSYVGDEAQSK		53	63	1198.522705078125
pepb48a1	b48.a1.b24	tr|Q5T8M7|Q5T8M7_HUMAN	tr|Q5T8M7|Q5T8M7_HUMAN Actin, alpha skeletal muscle OS=Homo sapiens GN=ACTA1 PE=2 SV=1	AGFAGDDAPR		21	30	976.44873046875
pepb48a2	b48.a1.b25	tr|Q5T8M8|Q5T8M8_HUMAN	tr|Q5T8M8|Q5T8M8_HUMAN Actin, alpha skeletal muscle OS=Homo sapiens GN=ACTA1 PE=2 SV=1	DSYVGDEAQSK		53	63	1198.522705078125
pepb48a1	b48.a1.b25	tr|Q5T8M8|Q5T8M8_HUMAN	tr|Q5T8M8|Q5T8M8_HUMAN Actin, alpha skeletal muscle OS=Homo sapiens GN=ACTA1 PE=2 SV=1	AGFAGDDAPR		21	30	976.44873046875
pepb49a1	b49.a1.a1	sp|P13010|XRCC5_HUMAN	sp|P13010|XRCC5_HUMAN X-ray repair cross-complementing protein 5 OS=Homo sapiens GN=XRCC5 PE=1 SV=3	EEASGSSVTAEEAK		689	702	1394.6285400390625
pepb49a2	b49.a1.a1	sp|P13010|XRCC5_HUMAN	sp|P13010|XRCC5_HUMAN X-ray repair cross-complementing protein 5 OS=Homo sapiens GN=XRCC5 PE=1 SV=3	HIEIFTDLSSR		131	141	1317.68017578125
pepb50a2	b50.a1.a1	sp|P16220-2|CREB1_HUMAN	sp|P16220-2|CREB1_HUMAN Isoform CREB-B of Cyclic AMP-responsive element-binding protein 1 OS=Homo sapiens GN=CREB1	VAVLENQNK		301	309	1014.5582885742188
pepb50a1	b50.a1.a1	sp|P16220-2|CREB1_HUMAN	sp|P16220-2|CREB1_HUMAN Isoform CREB-B of Cyclic AMP-responsive element-binding protein 1 OS=Homo sapiens GN=CREB1	ILNDLSSDAPGVPR		123	136	1453.7650146484375
pepb50a2	b50.a1.a2	sp|P16220-3|CREB1_HUMAN	sp|P16220-3|CREB1_HUMAN Isoform 3 of Cyclic AMP-responsive element-binding protein 1 OS=Homo sapiens GN=CREB1	VAVLENQNK		204	212	1014.5582885742188
pepb50a1	b50.a1.a2	sp|P16220-3|CREB1_HUMAN	sp|P16220-3|CREB1_HUMAN Isoform 3 of Cyclic AMP-responsive element-binding protein 1 OS=Homo sapiens GN=CREB1	ILNDLSSDAPGVPR		137	150	1453.7650146484375
pepb50a2	b50.a1.a3	sp|P16220|CREB1_HUMAN	sp|P16220|CREB1_HUMAN Cyclic AMP-responsive element-binding protein 1 OS=Homo sapiens GN=CREB1 PE=1 SV=2	VAVLENQNK		315	323	1014.5582885742188
pepb50a1	b50.a1.a3	sp|P16220|CREB1_HUMAN	sp|P16220|CREB1_HUMAN Cyclic AMP-responsive element-binding protein 1 OS=Homo sapiens GN=CREB1 PE=1 SV=2	ILNDLSSDAPGVPR		137	150	1453.7650146484375
pepb51a2	b51.a1.a1	sp|P35269|T2FA_HUMAN	sp|P35269|T2FA_HUMAN General transcription factor IIF subunit 1 OS=Homo sapiens GN=GTF2F1 PE=1 SV=2	PGTPSAEGGSTSSTLR		387	402	1504.7242431640625
pepb51a1	b51.a1.a1	sp|P35269|T2FA_HUMAN	sp|P35269|T2FA_HUMAN General transcription factor IIF subunit 1 OS=Homo sapiens GN=GTF2F1 PE=1 SV=2	AALGPSSQNVTEYVVR	A1:+42.01057	2	17	1732.8868408203125
pepb52a1	b52.a1.a1	sp|Q92466|DDB2_HUMAN	sp|Q92466|DDB2_HUMAN DNA damage-binding protein 2 OS=Homo sapiens GN=DDB2 PE=1 SV=1	GIGAGGSITGLK		152	163	1030.589599609375
pepb52a2	b52.a1.a1	sp|Q92466|DDB2_HUMAN	sp|Q92466|DDB2_HUMAN DNA damage-binding protein 2 OS=Homo sapiens GN=DDB2 PE=1 SV=1	YNLIVVGR		348	355	933.5521240234375
pepb53a1	b53.a1.a1	sp|Q96T60|PNKP_HUMAN	sp|Q96T60|PNKP_HUMAN Bifunctional polynucleotide phosphatase/kinase OS=Homo sapiens GN=PNKP PE=1 SV=1	HLVSAGYVHVNR		385	396	1351.723388671875
pepb53a2	b53.a1.a1	sp|Q96T60|PNKP_HUMAN	sp|Q96T60|PNKP_HUMAN Bifunctional polynucleotide phosphatase/kinase OS=Homo sapiens GN=PNKP PE=1 SV=1	VAGFDLDGTLITTR		167	180	1478.785400390625
pepb53a1	b53.a1.a2	tr|M0QYH2|M0QYH2_HUMAN	tr|M0QYH2|M0QYH2_HUMAN Bifunctional polynucleotide phosphatase/kinase OS=Homo sapiens GN=PNKP PE=4 SV=1	HLVSAGYVHVNR		354	365	1351.723388671875
pepb53a2	b53.a1.a2	tr|M0QYH2|M0QYH2_HUMAN	tr|M0QYH2|M0QYH2_HUMAN Bifunctional polynucleotide phosphatase/kinase OS=Homo sapiens GN=PNKP PE=4 SV=1	VAGFDLDGTLITTR		167	180	1478.785400390625
pepb53a1	b53.a1.a3	tr|M0R3C8|M0R3C8_HUMAN	tr|M0R3C8|M0R3C8_HUMAN Bifunctional polynucleotide phosphatase/kinase OS=Homo sapiens GN=PNKP PE=4 SV=1	HLVSAGYVHVNR		385	396	1351.723388671875
pepb53a2	b53.a1.a3	tr|M0R3C8|M0R3C8_HUMAN	tr|M0R3C8|M0R3C8_HUMAN Bifunctional polynucleotide phosphatase/kinase OS=Homo sapiens GN=PNKP PE=4 SV=1	VAGFDLDGTLITTR		167	180	1478.785400390625
pepb54a1	b54.a1.a1	sp|Q5SSJ5|HP1B3_HUMAN	sp|Q5SSJ5|HP1B3_HUMAN Heterochromatin protein 1-binding protein 3 OS=Homo sapiens GN=HP1BP3 PE=1 SV=1	ATDTSQGELVHPK	A1:+42.01057	2	14	1424.7020263671875
pepb54a2	b54.a1.a1	sp|Q5SSJ5|HP1B3_HUMAN	sp|Q5SSJ5|HP1B3_HUMAN Heterochromatin protein 1-binding protein 3 OS=Homo sapiens GN=HP1BP3 PE=1 SV=1	LEDVLPLAFTR		259	269	1273.7154541015625
pepb55a2	b55.a1.a1	sp|P05386|RLA1_HUMAN	sp|P05386|RLA1_HUMAN 60S acidic ribosomal protein P1 OS=Homo sapiens GN=RPLP1 PE=1 SV=1	AGAAPAGGPAPSTAAAPAEEK		72	92	1791.8875732421875
pepb55a1	b55.a1.a1	sp|P05386|RLA1_HUMAN	sp|P05386|RLA1_HUMAN 60S acidic ribosomal protein P1 OS=Homo sapiens GN=RPLP1 PE=1 SV=1	AAGVNVEPFWPGLFAK		34	49	1702.8956298828125
pepb56a1	b56.a1.a1	sp|P29372-2|3MG_HUMAN	sp|P29372-2|3MG_HUMAN Isoform 2 of DNA-3-methyladenine glycosylase OS=Homo sapiens GN=MPG	GPLEPSEPAVVAAAR		242	256	1463.78564453125
pepb56a2	b56.a1.a1	sp|P29372-2|3MG_HUMAN	sp|P29372-2|3MG_HUMAN Isoform 2 of DNA-3-methyladenine glycosylase OS=Homo sapiens GN=MPG	LGLEFFDQPAVPLAR		81	95	1672.9061279296875
pepb56a1	b56.a1.a2	sp|P29372-4|3MG_HUMAN	sp|P29372-4|3MG_HUMAN Isoform 3 of DNA-3-methyladenine glycosylase OS=Homo sapiens GN=MPG	GPLEPSEPAVVAAAR		242	256	1463.78564453125
pepb56a2	b56.a1.a2	sp|P29372-4|3MG_HUMAN	sp|P29372-4|3MG_HUMAN Isoform 3 of DNA-3-methyladenine glycosylase OS=Homo sapiens GN=MPG	LGLEFFDQPAVPLAR		81	95	1672.9061279296875
pepb56a1	b56.a1.a3	sp|P29372-5|3MG_HUMAN	sp|P29372-5|3MG_HUMAN Isoform 4 of DNA-3-methyladenine glycosylase OS=Homo sapiens GN=MPG	GPLEPSEPAVVAAAR		230	244	1463.78564453125
pepb56a2	b56.a1.a3	sp|P29372-5|3MG_HUMAN	sp|P29372-5|3MG_HUMAN Isoform 4 of DNA-3-methyladenine glycosylase OS=Homo sapiens GN=MPG	LGLEFFDQPAVPLAR		69	83	1672.9061279296875
pepb56a1	b56.a1.a4	sp|P29372|3MG_HUMAN	sp|P29372|3MG_HUMAN DNA-3-methyladenine glycosylase OS=Homo sapiens GN=MPG PE=1 SV=3	GPLEPSEPAVVAAAR		247	261	1463.78564453125
pepb56a2	b56.a1.a4	sp|P29372|3MG_HUMAN	sp|P29372|3MG_HUMAN DNA-3-methyladenine glycosylase OS=Homo sapiens GN=MPG PE=1 SV=3	LGLEFFDQPAVPLAR		86	100	1672.9061279296875
pepb56a1	b56.a1.a5	tr|A2IDA3|A2IDA3_HUMAN	tr|A2IDA3|A2IDA3_HUMAN DNA-3-methyladenine glycosylase (Fragment) OS=Homo sapiens GN=MPG PE=2 SV=1	GPLEPSEPAVVAAAR		230	244	1463.78564453125
pepb56a2	b56.a1.a5	tr|A2IDA3|A2IDA3_HUMAN	tr|A2IDA3|A2IDA3_HUMAN DNA-3-methyladenine glycosylase (Fragment) OS=Homo sapiens GN=MPG PE=2 SV=1	LGLEFFDQPAVPLAR		69	83	1672.9061279296875
pepb57a2	b57.a1.a1	sp|P35244|RFA3_HUMAN	sp|P35244|RFA3_HUMAN Replication protein A 14 kDa subunit OS=Homo sapiens GN=RPA3 PE=1 SV=1	MFILSDGEGK		40	49	1096.53466796875
pepb57a1	b57.a1.a1	sp|P35244|RFA3_HUMAN	sp|P35244|RFA3_HUMAN Replication protein A 14 kDa subunit OS=Homo sapiens GN=RPA3 PE=1 SV=1	IIHDFPQFYPLGIVQHD		105	121	2039.0389404296875
pepb57a2	b57.a1.a2	tr|B5MC59|B5MC59_HUMAN	tr|B5MC59|B5MC59_HUMAN Replication protein A 14 kDa subunit OS=Homo sapiens GN=RPA3 PE=2 SV=1	MFILSDGEGK		1	10	1096.53466796875
pepb57a1	b57.a1.a2	tr|B5MC59|B5MC59_HUMAN	tr|B5MC59|B5MC59_HUMAN Replication protein A 14 kDa subunit OS=Homo sapiens GN=RPA3 PE=2 SV=1	IIHDFPQFYPLGIVQHD		66	82	2039.0389404296875
pepb58a2	b58.a1.a1	sp|Q06330-2|SUH_HUMAN	sp|Q06330-2|SUH_HUMAN Isoform APCR-1 of Recombining binding protein suppressor of hairless OS=Homo sapiens GN=RBPJ	VWFGDVEAETMYR		309	321	1602.72607421875
pepb58a1	b58.a1.a1	sp|Q06330-2|SUH_HUMAN	sp|Q06330-2|SUH_HUMAN Isoform APCR-1 of Recombining binding protein suppressor of hairless OS=Homo sapiens GN=RBPJ	MFYGNSDDIGVFLSK		70	84	1692.794189453125
pepb58a2	b58.a1.a2	sp|Q06330-3|SUH_HUMAN	sp|Q06330-3|SUH_HUMAN Isoform APCR-3 of Recombining binding protein suppressor of hairless OS=Homo sapiens GN=RBPJ	VWFGDVEAETMYR		295	307	1602.72607421875
pepb58a1	b58.a1.a2	sp|Q06330-3|SUH_HUMAN	sp|Q06330-3|SUH_HUMAN Isoform APCR-3 of Recombining binding protein suppressor of hairless OS=Homo sapiens GN=RBPJ	MFYGNSDDIGVFLSK		56	70	1692.794189453125
pepb58a2	b58.a1.a3	sp|Q06330-4|SUH_HUMAN	sp|Q06330-4|SUH_HUMAN Isoform 4 of Recombining binding protein suppressor of hairless OS=Homo sapiens GN=RBPJ	VWFGDVEAETMYR		369	381	1602.72607421875
pepb58a1	b58.a1.a3	sp|Q06330-4|SUH_HUMAN	sp|Q06330-4|SUH_HUMAN Isoform 4 of Recombining binding protein suppressor of hairless OS=Homo sapiens GN=RBPJ	MFYGNSDDIGVFLSK		130	144	1692.794189453125
pepb58a2	b58.a1.a4	sp|Q06330-5|SUH_HUMAN	sp|Q06330-5|SUH_HUMAN Isoform 5 of Recombining binding protein suppressor of hairless OS=Homo sapiens GN=RBPJ	VWFGDVEAETMYR		349	361	1602.72607421875
pepb58a1	b58.a1.a4	sp|Q06330-5|SUH_HUMAN	sp|Q06330-5|SUH_HUMAN Isoform 5 of Recombining binding protein suppressor of hairless OS=Homo sapiens GN=RBPJ	MFYGNSDDIGVFLSK		110	124	1692.794189453125
pepb58a2	b58.a1.a5	sp|Q06330-6|SUH_HUMAN	sp|Q06330-6|SUH_HUMAN Isoform 6 of Recombining binding protein suppressor of hairless OS=Homo sapiens GN=RBPJ	VWFGDVEAETMYR		370	382	1602.72607421875
pepb58a1	b58.a1.a5	sp|Q06330-6|SUH_HUMAN	sp|Q06330-6|SUH_HUMAN Isoform 6 of Recombining binding protein suppressor of hairless OS=Homo sapiens GN=RBPJ	MFYGNSDDIGVFLSK		131	145	1692.794189453125
pepb58a2	b58.a1.a6	sp|Q06330-7|SUH_HUMAN	sp|Q06330-7|SUH_HUMAN Isoform 7 of Recombining binding protein suppressor of hairless OS=Homo sapiens GN=RBPJ	VWFGDVEAETMYR		371	383	1602.72607421875
pepb58a1	b58.a1.a6	sp|Q06330-7|SUH_HUMAN	sp|Q06330-7|SUH_HUMAN Isoform 7 of Recombining binding protein suppressor of hairless OS=Homo sapiens GN=RBPJ	MFYGNSDDIGVFLSK		132	146	1692.794189453125
pepb58a2	b58.a1.a7	sp|Q06330|SUH_HUMAN	sp|Q06330|SUH_HUMAN Recombining binding protein suppressor of hairless OS=Homo sapiens GN=RBPJ PE=1 SV=3	VWFGDVEAETMYR		384	396	1602.72607421875
pepb58a1	b58.a1.a7	sp|Q06330|SUH_HUMAN	sp|Q06330|SUH_HUMAN Recombining binding protein suppressor of hairless OS=Homo sapiens GN=RBPJ PE=1 SV=3	MFYGNSDDIGVFLSK		145	159	1692.794189453125
pepb59a2	b59.a1.a1	sp|Q12800-2|TFCP2_HUMAN	sp|Q12800-2|TFCP2_HUMAN Isoform 2 of Alpha-globin transcription factor CP2 OS=Homo sapiens GN=TFCP2	LFTNFSGADLLK		297	308	1325.71044921875
pepb59a1	b59.a1.a1	sp|Q12800-2|TFCP2_HUMAN	sp|Q12800-2|TFCP2_HUMAN Isoform 2 of Alpha-globin transcription factor CP2 OS=Homo sapiens GN=TFCP2	ANPTQLNTVEFLWDPAK		165	181	1943.987060546875
pepb59a2	b59.a1.a2	sp|Q12800-3|TFCP2_HUMAN	sp|Q12800-3|TFCP2_HUMAN Isoform 3 of Alpha-globin transcription factor CP2 OS=Homo sapiens GN=TFCP2	LFTNFSGADLLK		297	308	1325.71044921875
pepb59a1	b59.a1.a2	sp|Q12800-3|TFCP2_HUMAN	sp|Q12800-3|TFCP2_HUMAN Isoform 3 of Alpha-globin transcription factor CP2 OS=Homo sapiens GN=TFCP2	ANPTQLNTVEFLWDPAK		165	181	1943.987060546875
pepb59a2	b59.a1.a3	sp|Q12800-4|TFCP2_HUMAN	sp|Q12800-4|TFCP2_HUMAN Isoform 4 of Alpha-globin transcription factor CP2 OS=Homo sapiens GN=TFCP2	LFTNFSGADLLK		348	359	1325.71044921875
pepb59a1	b59.a1.a3	sp|Q12800-4|TFCP2_HUMAN	sp|Q12800-4|TFCP2_HUMAN Isoform 4 of Alpha-globin transcription factor CP2 OS=Homo sapiens GN=TFCP2	ANPTQLNTVEFLWDPAK		165	181	1943.987060546875
pepb59a2	b59.a1.a4	sp|Q12800|TFCP2_HUMAN	sp|Q12800|TFCP2_HUMAN Alpha-globin transcription factor CP2 OS=Homo sapiens GN=TFCP2 PE=1 SV=2	LFTNFSGADLLK		348	359	1325.71044921875
pepb59a1	b59.a1.a4	sp|Q12800|TFCP2_HUMAN	sp|Q12800|TFCP2_HUMAN Alpha-globin transcription factor CP2 OS=Homo sapiens GN=TFCP2 PE=1 SV=2	ANPTQLNTVEFLWDPAK		165	181	1943.987060546875
pepb59a2	b59.a1.a5	tr|F8VWL0|F8VWL0_HUMAN	tr|F8VWL0|F8VWL0_HUMAN Alpha-globin transcription factor CP2 (Fragment) OS=Homo sapiens GN=TFCP2 PE=2 SV=1	LFTNFSGADLLK		250	261	1325.71044921875
pepb59a1	b59.a1.a5	tr|F8VWL0|F8VWL0_HUMAN	tr|F8VWL0|F8VWL0_HUMAN Alpha-globin transcription factor CP2 (Fragment) OS=Homo sapiens GN=TFCP2 PE=2 SV=1	ANPTQLNTVEFLWDPAK		67	83	1943.987060546875

## Sheet: X!TandemPipeline informations
X!TandemPipeline version :
3.3.4	Myosine Bodybuildée
X!TandemPipeline filters :
Mode	indiv
Maximum peptide Evalue	0.05000000074505806
Maximum protein Evalue	-4.0
Minimum number of peptides per protein	2
MS sample name	DaPR130924_VB116_O1941.m
X!Tandem XML result file NOT FOUND	/home/rusconi/labo/research/daniele-praseuth/donnees-masse/vivien-berthelot/DaPR130924/DaPR130924_VB116_O1941.m.xml
