# Supplementary material for: The human DNA ends proteome uncovers an unexpected entanglement of functional pathways
Source: Nucleic Acids Res. 2016 Feb 25;44(10):4721–33. doi: 10.1093/nar/gkw121 (PMC4889927; doi:10.1093/nar/gkw121)
Supplement: SUPPLEMENTARY DATA [file supp_gkw121_nar-02937-m-2015-File003.zip › berthelot-et-al-spreadsheet-formatted-mass-data/vb122.ods]

## Sheet: proteins
MS Sample :	DaPR130321_VB122_O867.m
Group ID	Sub-group ID	Protein ID	Description	log(E value)	Coverage	MW	Spectra	Specific	Uniques	Specific uniques	Theoretical number of tryptic peptides	PAI	emPAI	Sub-group proteins	number of MS samples
a1	a1.a1	a1.a1.a1	sp|P09874|PARP1_HUMAN Poly [ADP-ribose] polymerase 1 OS=Homo sapiens GN=PARP1 PE=1 SV=4	-229.52264404296875	42	112.9000015258789	77		56		42	1.8333333333333333	67.12920690579611	1	1
a2	a2.a1	a2.a1.a1	sp|P17480|UBF1_HUMAN Nucleolar transcription factor 1 OS=Homo sapiens GN=UBTF PE=1 SV=1	-92.6766586303711	35	89.19999694824219	44	3	29	3	29	1.5172413793103448	31.90344562312668	1	1
a2	a2.a2	a2.a2.a1	sp|P17480-2|UBF1_HUMAN Isoform UBF2 of Nucleolar transcription factor 1 OS=Homo sapiens GN=UBTF	-91.653076171875	35	84.80000305175781	42	1	27	1	27	1.5555555555555556	34.938136638046274	2	1
a2	a2.a2	a2.a2.a2	tr|E9PKP7|E9PKP7_HUMAN Nucleolar transcription factor 1 OS=Homo sapiens GN=UBTF PE=2 SV=1	-91.653076171875	34	87.30000305175781	42	1	27	1	29	1.4482758620689655	27.072162039411772	2	1
a3	a3.a1	a3.a1.a1	sp|P12956|XRCC6_HUMAN X-ray repair cross-complementing protein 6 OS=Homo sapiens GN=XRCC6 PE=1 SV=2	-151.7601776123047	48	69.69999694824219	43		33		26	1.6538461538461537	44.06570337745473	1	1
a4	a4.a1	a4.a1.a1	sp|P13010|XRCC5_HUMAN X-ray repair cross-complementing protein 5 OS=Homo sapiens GN=XRCC5 PE=1 SV=3	-112.1651611328125	36	82.5	40		31		27	1.4814814814814814	29.30271082866396	1	1
a5	a5.a1	a5.a1.a1	sp|P12268|IMDH2_HUMAN Inosine-5'-monophosphate dehydrogenase 2 OS=Homo sapiens GN=IMPDH2 PE=1 SV=2	-70.14713287353516	28	55.70000076293945	23	22	17	16	20	1.15	13.12537544622754	2	1
a5	a5.a1	a5.a1.a2	tr|H0Y4R1|H0Y4R1_HUMAN Inosine-5'-monophosphate dehydrogenase 2 (Fragment) OS=Homo sapiens GN=IMPDH2 PE=3 SV=1	-70.14713287353516	30	50.79999923706055	23	22	17	16	21	1.0952380952380953	11.451970847350331	2	1
a5	a5.a2	a5.a2.a1	sp|P20839-2|IMDH1_HUMAN Isoform 2 of Inosine-5'-monophosphate dehydrogenase 1 OS=Homo sapiens GN=IMPDH1	-30.911964416503906	19	52.5	8	7	8	7	20	0.4	1.5118864315095801	9	1
a5	a5.a2	a5.a2.a2	sp|P20839-3|IMDH1_HUMAN Isoform 3 of Inosine-5'-monophosphate dehydrogenase 1 OS=Homo sapiens GN=IMPDH1	-30.911964416503906	16	60.29999923706055	8	7	8	7	21	0.38095238095238093	1.4040991835099716	9	1
a5	a5.a2	a5.a2.a3	sp|P20839-4|IMDH1_HUMAN Isoform 4 of Inosine-5'-monophosphate dehydrogenase 1 OS=Homo sapiens GN=IMPDH1	-30.911964416503906	18	54.70000076293945	8	7	8	7	19	0.42105263157894735	1.636650898730358	9	1
a5	a5.a2	a5.a2.a4	sp|P20839-5|IMDH1_HUMAN Isoform 5 of Inosine-5'-monophosphate dehydrogenase 1 OS=Homo sapiens GN=IMPDH1	-30.911964416503906	16	63.099998474121094	8	7	8	7	21	0.38095238095238093	1.4040991835099716	9	1
a5	a5.a2	a5.a2.a5	sp|P20839-6|IMDH1_HUMAN Isoform 6 of Inosine-5'-monophosphate dehydrogenase 1 OS=Homo sapiens GN=IMPDH1	-30.911964416503906	15	64.19999694824219	8	7	8	7	24	0.3333333333333333	1.1544346900318838	9	1
a5	a5.a2	a5.a2.a6	sp|P20839-7|IMDH1_HUMAN Isoform 7 of Inosine-5'-monophosphate dehydrogenase 1 OS=Homo sapiens GN=IMPDH1	-30.911964416503906	16	60.79999923706055	8	7	8	7	24	0.3333333333333333	1.1544346900318838	9	1
a5	a5.a2	a5.a2.a7	sp|P20839|IMDH1_HUMAN Inosine-5'-monophosphate dehydrogenase 1 OS=Homo sapiens GN=IMPDH1 PE=1 SV=2	-30.911964416503906	18	55.29999923706055	8	7	8	7	19	0.42105263157894735	1.636650898730358	9	1
a5	a5.a2	a5.a2.a8	tr|C9J381|C9J381_HUMAN Inosine-5'-monophosphate dehydrogenase 1 OS=Homo sapiens GN=IMPDH1 PE=2 SV=1	-30.911964416503906	18	55.099998474121094	8	7	8	7	19	0.42105263157894735	1.636650898730358	9	1
a5	a5.a2	a5.a2.a9	tr|E7EQS0|E7EQS0_HUMAN Inosine-5'-monophosphate dehydrogenase 1 OS=Homo sapiens GN=IMPDH1 PE=2 SV=1	-30.911964416503906	17	56.900001525878906	8	7	8	7	21	0.38095238095238093	1.4040991835099716	9	1
a6	a6.a1	a6.a1.a1	sp|Q9NR30|DDX21_HUMAN Nucleolar RNA helicase 2 OS=Homo sapiens GN=DDX21 PE=1 SV=5	-53.52666473388672	23	87.19999694824219	19		18		35	0.5428571428571428	2.4902548789595804	1	1
a7	a7.a1	a7.a1.a1	sp|P49916|DNLI3_HUMAN DNA ligase 3 OS=Homo sapiens GN=LIG3 PE=1 SV=2	-65.90815734863281	20	112.69999694824219	18		17		47	0.3829787234042553	1.4153425010859473	1	1
a8	a8.a1	a8.a1.a1	sp|Q9Y6X9|MORC2_HUMAN MORC family CW-type zinc finger protein 2 OS=Homo sapiens GN=MORC2 PE=1 SV=2	-63.4499397277832	16	117.5999984741211	17		16		36	0.4722222222222222	1.9663488391777304	1	1
a9	a9.a1	a9.a1.a1	sp|P35527|K1C9_HUMAN Keratin, type I cytoskeletal 9 OS=Homo sapiens GN=KRT9 PE=1 SV=3	-83.9653091430664	10	61.900001525878906	15		14		21	0.7142857142857143	4.179474679231212	1	1
b10	b10.a1	b10.a1.a1	sp|Q14527|HLTF_HUMAN Helicase-like transcription factor OS=Homo sapiens GN=HLTF PE=1 SV=2	-50.77777099609375	13	113.69999694824219	15		12		47	0.3191489361702128	1.085205857248754	1	1
b11	b11.a1	b11.a1.a1	sp|P27694|RFA1_HUMAN Replication protein A 70 kDa DNA-binding subunit OS=Homo sapiens GN=RPA1 PE=1 SV=2	-54.319576263427734	24	68.0	15		11		24	0.625	3.2169650342858223	1	1
b12	b12.a1	b12.a1.a1	sp|Q15459|SF3A1_HUMAN Splicing factor 3A subunit 1 OS=Homo sapiens GN=SF3A1 PE=1 SV=1	-32.994754791259766	11	88.69999694824219	11		9		36	0.3055555555555556	1.020949938191078	1	1
b13	b13.a1	b13.a1.a1	sp|Q9H9Y6|RPA2_HUMAN DNA-directed RNA polymerase I subunit RPA2 OS=Homo sapiens GN=POLR1B PE=1 SV=2	-32.236873626708984	9	128.0	11		10		48	0.22916666666666666	0.6949881513903466	2	1
b13	b13.a1	b13.a1.a2	tr|F5GZX4|F5GZX4_HUMAN DNA-directed RNA polymerase OS=Homo sapiens GN=POLR1B PE=2 SV=1	-32.236873626708984	9	132.0	11		10		51	0.21568627450980393	0.6431842915062735	2	1
b14	b14.a1	b14.a1.a1	sp|O95602|RPA1_HUMAN DNA-directed RNA polymerase I subunit RPA1 OS=Homo sapiens GN=POLR1A PE=1 SV=2	-41.70293045043945	7	194.5	11		11		83	0.13253012048192772	0.35684463095896146	2	1
b14	b14.a1	b14.a1.a2	tr|B9ZVN9|B9ZVN9_HUMAN DNA-directed RNA polymerase OS=Homo sapiens GN=POLR1A PE=2 SV=1	-41.70293045043945	7	187.5	11		11		83	0.13253012048192772	0.35684463095896146	2	1
b15	b15.a1	b15.a1.a1	sp|P23246|SFPQ_HUMAN Splicing factor, proline- and glutamine-rich OS=Homo sapiens GN=SFPQ PE=1 SV=2	-29.24649429321289	9	76.0	10		7		24	0.4166666666666667	1.6101572156825368	1	1
b16	b16.a1	b16.a1.a1	sp|P00367|DHE3_HUMAN Glutamate dehydrogenase 1, mitochondrial OS=Homo sapiens GN=GLUD1 PE=1 SV=2	-33.72054672241211	22	61.29999923706055	10		10		28	0.35714285714285715	1.2758459260747883	1	1
b17	b17.a1	b17.a1.a1	sp|Q14978-2|NOLC1_HUMAN Isoform Beta of Nucleolar and coiled-body phosphoprotein 1 OS=Homo sapiens GN=NOLC1	-24.83395004272461	16	74.5999984741211	8		8		25	0.32	1.0892961308540396	3	1
b17	b17.a1	b17.a1.a2	sp|Q14978-3|NOLC1_HUMAN Isoform 3 of Nucleolar and coiled-body phosphoprotein 1 OS=Homo sapiens GN=NOLC1	-24.83395004272461	16	73.5999984741211	8		8		23	0.34782608695652173	1.2275429519995575	3	1
b17	b17.a1	b17.a1.a3	sp|Q14978|NOLC1_HUMAN Nucleolar and coiled-body phosphoprotein 1 OS=Homo sapiens GN=NOLC1 PE=1 SV=2	-24.83395004272461	16	73.5	8		8		24	0.3333333333333333	1.1544346900318838	3	1
b18	b18.a1	b18.a1.a1	sp|Q01831-2|XPC_HUMAN Isoform 2 of DNA repair protein complementing XP-C cells OS=Homo sapiens GN=XPC	-25.04330062866211	9	101.69999694824219	8		7		31	0.25806451612903225	0.8116091942004142	2	1
b18	b18.a1	b18.a1.a2	sp|Q01831|XPC_HUMAN DNA repair protein complementing XP-C cells OS=Homo sapiens GN=XPC PE=1 SV=4	-25.04330062866211	9	105.80000305175781	8		7		32	0.25	0.7782794100389228	2	1
b19	b19.a1	b19.a1.a1	sp|O94913|PCF11_HUMAN Pre-mRNA cleavage complex 2 protein Pcf11 OS=Homo sapiens GN=PCF11 PE=1 SV=3	-21.9654598236084	4	172.8000030517578	7		7		76	0.09210526315789473	0.23624703544994152	3	1
b19	b19.a1	b19.a1.a2	tr|E9PKN0|E9PKN0_HUMAN Pre-mRNA cleavage complex 2 protein Pcf11 (Fragment) OS=Homo sapiens GN=PCF11 PE=2 SV=1	-21.9654598236084	9	88.80000305175781	7		7		40	0.175	0.49623565609443343	3	1
b19	b19.a1	b19.a1.a3	tr|E9PQ01|E9PQ01_HUMAN Pre-mRNA cleavage complex 2 protein Pcf11 (Fragment) OS=Homo sapiens GN=PCF11 PE=2 SV=1	-21.9654598236084	7	112.0999984741211	7		7		53	0.1320754716981132	0.3554249376408263	3	1
b20	b20.a1	b20.a1.a1	sp|P78347-2|GTF2I_HUMAN Isoform 2 of General transcription factor II-I OS=Homo sapiens GN=GTF2I	-18.55472755432129	8	107.80000305175781	7		7		41	0.17073170731707318	0.4816025176256622	4	1
b20	b20.a1	b20.a1.a2	sp|P78347-3|GTF2I_HUMAN Isoform 3 of General transcription factor II-I OS=Homo sapiens GN=GTF2I	-18.55472755432129	8	110.0999984741211	7		7		41	0.17073170731707318	0.4816025176256622	4	1
b20	b20.a1	b20.a1.a3	sp|P78347-4|GTF2I_HUMAN Isoform 4 of General transcription factor II-I OS=Homo sapiens GN=GTF2I	-18.55472755432129	8	109.9000015258789	7		7		41	0.17073170731707318	0.4816025176256622	4	1
b20	b20.a1	b20.a1.a4	sp|P78347|GTF2I_HUMAN General transcription factor II-I OS=Homo sapiens GN=GTF2I PE=1 SV=2	-18.55472755432129	8	112.19999694824219	7		7		41	0.17073170731707318	0.4816025176256622	4	1
b21	b21.a1	b21.a1.a1	sp|P07910-2|HNRPC_HUMAN Isoform C1 of Heterogeneous nuclear ribonucleoproteins C1/C2 OS=Homo sapiens GN=HNRNPC	-29.243507385253906	19	32.20000076293945	7		6		16	0.4375	1.7384196342643614	10	1
b21	b21.a1	b21.a1.a2	sp|P07910-4|HNRPC_HUMAN Isoform 4 of Heterogeneous nuclear ribonucleoproteins C1/C2 OS=Homo sapiens GN=HNRNPC	-29.243507385253906	23	27.700000762939453	7		6		15	0.4666666666666667	1.9286445646252366	10	1
b21	b21.a1	b21.a1.a3	sp|P07910|HNRPC_HUMAN Heterogeneous nuclear ribonucleoproteins C1/C2 OS=Homo sapiens GN=HNRNPC PE=1 SV=4	-29.243507385253906	18	33.599998474121094	7		6		15	0.4666666666666667	1.9286445646252366	10	1
b21	b21.a1	b21.a1.a4	tr|B4DY08|B4DY08_HUMAN Heterogeneous nuclear ribonucleoproteins C1/C2 OS=Homo sapiens GN=HNRNPC PE=2 SV=1	-29.243507385253906	20	31.899999618530273	7		6		14	0.5	2.1622776601683795	10	1
b21	b21.a1	b21.a1.a5	tr|G3V2Q1|G3V2Q1_HUMAN Heterogeneous nuclear ribonucleoproteins C1/C2 OS=Homo sapiens GN=HNRNPC PE=2 SV=1	-29.243507385253906	18	33.5	7		6		15	0.4666666666666667	1.9286445646252366	10	1
b21	b21.a1	b21.a1.a6	tr|G3V4C1|G3V4C1_HUMAN Heterogeneous nuclear ribonucleoproteins C1/C2 OS=Homo sapiens GN=HNRNPC PE=2 SV=1	-29.243507385253906	19	32.099998474121094	7		6		16	0.4375	1.7384196342643614	10	1
b21	b21.a1	b21.a1.a7	tr|G3V4W0|G3V4W0_HUMAN Heterogeneous nuclear ribonucleoproteins C1/C2 (Fragment) OS=Homo sapiens GN=HNRNPC PE=2 SV=1	-29.243507385253906	22	28.799999237060547	7		6		13	0.5384615384615384	2.455107294592219	10	1
b21	b21.a1	b21.a1.a8	tr|G3V555|G3V555_HUMAN Heterogeneous nuclear ribonucleoproteins C1/C2 (Fragment) OS=Homo sapiens GN=HNRNPC PE=2 SV=1	-29.243507385253906	32	19.100000381469727	7		6		9	0.7777777777777778	4.99484250318941	10	1
b21	b21.a1	b21.a1.a9	tr|G3V575|G3V575_HUMAN Heterogeneous nuclear ribonucleoproteins C1/C2 (Fragment) OS=Homo sapiens GN=HNRNPC PE=2 SV=1	-29.243507385253906	30	20.299999237060547	7		6		9	0.7777777777777778	4.99484250318941	10	1
b21	b21.a1	b21.a1.b10	tr|G3V576|G3V576_HUMAN Heterogeneous nuclear ribonucleoproteins C1/C2 OS=Homo sapiens GN=HNRNPC PE=2 SV=1	-29.243507385253906	25	25.200000762939453	7		6		11	0.6363636363636364	3.3287612810830582	10	1
b22	b22.a1	b22.a1.a1	sp|O15160|RPAC1_HUMAN DNA-directed RNA polymerases I and III subunit RPAC1 OS=Homo sapiens GN=POLR1C PE=1 SV=1	-31.364904403686523	17	39.099998474121094	7		5		14	0.5	2.1622776601683795	2	1
b22	b22.a1	b22.a1.a2	tr|E7EQB9|E7EQB9_HUMAN DNA-directed RNA polymerases I and III subunit RPAC1 OS=Homo sapiens GN=POLR1C PE=2 SV=1	-31.364904403686523	19	33.70000076293945	7		5		11	0.6363636363636364	3.3287612810830582	2	1
b23	b23.a1	b23.a1.a1	sp|Q14669-2|TRIPC_HUMAN Isoform 2 of E3 ubiquitin-protein ligase TRIP12 OS=Homo sapiens GN=TRIP12	-17.234468460083008	4	223.60000610351562	6		6		76	0.07894736842105263	0.1993539462092342	3	1
b23	b23.a1	b23.a1.a2	sp|Q14669-3|TRIPC_HUMAN Isoform 3 of E3 ubiquitin-protein ligase TRIP12 OS=Homo sapiens GN=TRIP12	-17.234468460083008	4	225.1999969482422	6		6		77	0.07792207792207792	0.1965258287320717	3	1
b23	b23.a1	b23.a1.a3	sp|Q14669|TRIPC_HUMAN E3 ubiquitin-protein ligase TRIP12 OS=Homo sapiens GN=TRIP12 PE=1 SV=1	-17.234468460083008	4	220.10000610351562	6		6		75	0.08	0.20226443461741295	3	1
b24	b24.a1	b24.a1.a1	sp|Q16666-2|IF16_HUMAN Isoform 2 of Gamma-interferon-inducible protein 16 OS=Homo sapiens GN=IFI16	-19.011362075805664	10	81.9000015258789	6		6		32	0.1875	0.5399265260594921	4	1
b24	b24.a1	b24.a1.a2	sp|Q16666-6|IF16_HUMAN Isoform 4 of Gamma-interferon-inducible protein 16 OS=Homo sapiens GN=IFI16	-19.011362075805664	10	82.4000015258789	6		6		30	0.2	0.5848931924611136	4	1
b24	b24.a1	b24.a1.a3	sp|Q16666|IF16_HUMAN Gamma-interferon-inducible protein 16 OS=Homo sapiens GN=IFI16 PE=1 SV=3	-19.011362075805664	9	88.0999984741211	6		6		32	0.1875	0.5399265260594921	4	1
b24	b24.a1	b24.a1.a4	tr|E7EPR3|E7EPR3_HUMAN Gamma-interferon-inducible protein 16 OS=Homo sapiens GN=IFI16 PE=2 SV=1	-19.011362075805664	10	82.9000015258789	6		6		30	0.2	0.5848931924611136	4	1
b25	b25.a1	b25.a1.a1	sp|O14647|CHD2_HUMAN Chromodomain-helicase-DNA-binding protein 2 OS=Homo sapiens GN=CHD2 PE=1 SV=2	-20.305105209350586	3	211.0	6		6		77	0.07792207792207792	0.1965258287320717	1	1
b26	b26.a1	b26.a1.a1	sp|Q15393|SF3B3_HUMAN Splicing factor 3B subunit 3 OS=Homo sapiens GN=SF3B3 PE=1 SV=4	-28.671876907348633	6	135.39999389648438	6		6		43	0.13953488372093023	0.37890670607984966	1	1
b27	b27.a1	b27.a1.a1	sp|P54727|RD23B_HUMAN UV excision repair protein RAD23 homolog B OS=Homo sapiens GN=RAD23B PE=1 SV=1	-18.554859161376953	18	43.099998474121094	5		5		13	0.38461538461538464	1.4244620170823286	1	1
b28	b28.a1	b28.a1.a1	sp|P27816-4|MAP4_HUMAN Isoform 4 of Microtubule-associated protein 4 OS=Homo sapiens GN=MAP4	-16.96063995361328	7	91.0	5		5		42	0.11904761904761904	0.3153690504363762	5	1
b28	b28.a1	b28.a1.a2	sp|P27816-6|MAP4_HUMAN Isoform 6 of Microtubule-associated protein 4 OS=Homo sapiens GN=MAP4	-16.96063995361328	5	119.80000305175781	5		5		46	0.10869565217391304	0.2843862635897427	5	1
b28	b28.a1	b28.a1.a3	sp|P27816|MAP4_HUMAN Microtubule-associated protein 4 OS=Homo sapiens GN=MAP4 PE=1 SV=3	-16.96063995361328	5	120.80000305175781	5		5		45	0.1111111111111111	0.2915496650148839	5	1
b28	b28.a1	b28.a1.a4	tr|E7EVA0|E7EVA0_HUMAN Microtubule-associated protein OS=Homo sapiens GN=MAP4 PE=2 SV=1	-16.96063995361328	2	245.10000610351562	5		5		97	0.05154639175257732	0.12602074508544714	5	1
b28	b28.a1	b28.a1.a5	tr|E9PGM5|E9PGM5_HUMAN Microtubule-associated protein OS=Homo sapiens GN=MAP4 PE=2 SV=1	-16.96063995361328	7	92.5999984741211	5		5		43	0.11627906976744186	0.307010479609368	5	1
b29	b29.a1	b29.a1.a1	sp|Q96T60|PNKP_HUMAN Bifunctional polynucleotide phosphatase/kinase OS=Homo sapiens GN=PNKP PE=1 SV=1	-11.731762886047363	9	56.900001525878906	5		5		27	0.18518518518518517	0.53174046370208	2	1
b29	b29.a1	b29.a1.a2	tr|M0QYH2|M0QYH2_HUMAN Bifunctional polynucleotide phosphatase/kinase OS=Homo sapiens GN=PNKP PE=4 SV=1	-11.731762886047363	9	53.5	5		5		25	0.2	0.5848931924611136	2	1
b30	b30.a1	b30.a1.a1	sp|P19388|RPAB1_HUMAN DNA-directed RNA polymerases I, II, and III subunit RPABC1 OS=Homo sapiens GN=POLR2E PE=1 SV=4	-14.33031177520752	16	24.5	5		3		8	0.625	3.2169650342858223	1	1
b31	b31.a1	b31.a1.a1	sp|Q15428|SF3A2_HUMAN Splicing factor 3A subunit 2 OS=Homo sapiens GN=SF3A2 PE=1 SV=2	-8.320367813110352	12	49.099998474121094	4		4		14	0.2857142857142857	0.9306977288832501	1	1
b32	b32.a1	b32.a1.a1	sp|P48382|RFX5_HUMAN DNA-binding protein RFX5 OS=Homo sapiens GN=RFX5 PE=1 SV=1	-25.873004913330078	9	65.19999694824219	4		4		33	0.12121212121212122	0.32194114846602906	3	1
b32	b32.a1	b32.a1.a2	tr|B7Z848|B7Z848_HUMAN DNA-binding protein RFX5 OS=Homo sapiens GN=RFX5 PE=2 SV=1	-25.873004913330078	10	60.400001525878906	4		4		30	0.13333333333333333	0.35935639087852556	3	1
b32	b32.a1	b32.a1.a3	tr|F8W689|F8W689_HUMAN DNA-binding protein RFX5 (Fragment) OS=Homo sapiens GN=RFX5 PE=2 SV=1	-25.873004913330078	9	63.0	4		4		32	0.125	0.33352143216332397	3	1
b33	b33.a1	b33.a1.a1	sp|Q460N5-1|PAR14_HUMAN Isoform 1 of Poly [ADP-ribose] polymerase 14 OS=Homo sapiens GN=PARP14	-10.522878646850586	2	193.5	4		3		90	0.044444444444444446	0.10775685050970907	4	1
b33	b33.a1	b33.a1.a2	sp|Q460N5-3|PAR14_HUMAN Isoform 3 of Poly [ADP-ribose] polymerase 14 OS=Homo sapiens GN=PARP14	-10.522878646850586	2	170.3000030517578	4		3		78	0.05128205128205128	0.12533558260076494	4	1
b33	b33.a1	b33.a1.a3	sp|Q460N5-5|PAR14_HUMAN Isoform 5 of Poly [ADP-ribose] polymerase 14 OS=Homo sapiens GN=PARP14	-10.522878646850586	4	89.5999984741211	4		3		39	0.10256410256410256	0.26638017346740317	4	1
b33	b33.a1	b33.a1.a4	sp|Q460N5|PAR14_HUMAN Poly [ADP-ribose] polymerase 14 OS=Homo sapiens GN=PARP14 PE=1 SV=3	-10.522878646850586	1	202.5	4		3		94	0.0425531914893617	0.10294331179161298	4	1
b34	b34.a1	b34.a1.a1	sp|Q12788|TBL3_HUMAN Transducin beta-like protein 3 OS=Homo sapiens GN=TBL3 PE=1 SV=2	-17.748857498168945	6	88.9000015258789	4		4		38	0.10526315789473684	0.2742749857031337	1	1
b35	b35.a1	b35.a1.a1	sp|Q06330-2|SUH_HUMAN Isoform APCR-1 of Recombining binding protein suppressor of hairless OS=Homo sapiens GN=RBPJ	-13.435807228088379	8	47.099998474121094	4		3		15	0.26666666666666666	0.8478497974222909	8	1
b35	b35.a1	b35.a1.a2	sp|Q06330-3|SUH_HUMAN Isoform APCR-3 of Recombining binding protein suppressor of hairless OS=Homo sapiens GN=RBPJ	-13.435807228088379	8	45.5	4		3		15	0.26666666666666666	0.8478497974222909	8	1
b35	b35.a1	b35.a1.a3	sp|Q06330-4|SUH_HUMAN Isoform 4 of Recombining binding protein suppressor of hairless OS=Homo sapiens GN=RBPJ	-13.435807228088379	7	54.0	4		3		17	0.23529411764705882	0.7190722018585745	8	1
b35	b35.a1	b35.a1.a4	sp|Q06330-5|SUH_HUMAN Isoform 5 of Recombining binding protein suppressor of hairless OS=Homo sapiens GN=RBPJ	-13.435807228088379	7	51.79999923706055	4		3		17	0.23529411764705882	0.7190722018585745	8	1
b35	b35.a1	b35.a1.a5	sp|Q06330-6|SUH_HUMAN Isoform 6 of Recombining binding protein suppressor of hairless OS=Homo sapiens GN=RBPJ	-13.435807228088379	7	54.29999923706055	4		3		17	0.23529411764705882	0.7190722018585745	8	1
b35	b35.a1	b35.a1.a6	sp|Q06330-7|SUH_HUMAN Isoform 7 of Recombining binding protein suppressor of hairless OS=Homo sapiens GN=RBPJ	-13.435807228088379	7	54.20000076293945	4		3		17	0.23529411764705882	0.7190722018585745	8	1
b35	b35.a1	b35.a1.a7	sp|Q06330|SUH_HUMAN Recombining binding protein suppressor of hairless OS=Homo sapiens GN=RBPJ PE=1 SV=3	-13.435807228088379	7	55.5	4		3		18	0.2222222222222222	0.6681005372000588	8	1
b35	b35.a1	b35.a1.a8	tr|D6R927|D6R927_HUMAN Recombining-binding protein suppressor of hairless OS=Homo sapiens GN=RBPJ PE=2 SV=1	-13.435807228088379	9	43.400001525878906	4		3		13	0.3076923076923077	1.0309176209047357	8	1
b36	b36.a1	b36.a1.a1	sp|P17844|DDX5_HUMAN Probable ATP-dependent RNA helicase DDX5 OS=Homo sapiens GN=DDX5 PE=1 SV=1	-12.909981727600098	6	69.0	4		4		26	0.15384615384615385	0.4251026703029981	3	1
b36	b36.a1	b36.a1.a2	tr|B4DLW8|B4DLW8_HUMAN Probable ATP-dependent RNA helicase DDX5 OS=Homo sapiens GN=DDX5 PE=2 SV=1	-12.909981727600098	7	60.400001525878906	4		4		24	0.16666666666666666	0.46779926762206947	3	1
b36	b36.a1	b36.a1.a3	tr|J3KTA4|J3KTA4_HUMAN Probable ATP-dependent RNA helicase DDX5 OS=Homo sapiens GN=DDX5 PE=4 SV=1	-12.909981727600098	6	68.9000015258789	4		4		26	0.15384615384615385	0.4251026703029981	3	1
b37	b37.a1	b37.a1.a1	sp|Q16531|DDB1_HUMAN DNA damage-binding protein 1 OS=Homo sapiens GN=DDB1 PE=1 SV=1	-11.094754219055176	5	126.80000305175781	4		4		50	0.08	0.20226443461741295	2	1
b37	b37.a1	b37.a1.a2	tr|F5GY55|F5GY55_HUMAN DNA damage-binding protein 1 OS=Homo sapiens GN=DDB1 PE=2 SV=1	-11.094754219055176	5	121.5	4		4		46	0.08695652173913043	0.22167734899679203	2	1
b38	b38.a1	b38.a1.a1	sp|P81605|DCD_HUMAN Dermcidin OS=Homo sapiens GN=DCD PE=1 SV=2	-7.2528839111328125	27	11.199999809265137	3		3		2	1.5	30.622776601683793	1	1
b39	b39.a1	b39.a1.a1	sp|P15927-2|RFA2_HUMAN Isoform 2 of Replication protein A 32 kDa subunit OS=Homo sapiens GN=RPA2	-10.645047187805176	8	30.100000381469727	3		3		7	0.42857142857142855	1.6826957952797255	4	1
b39	b39.a1	b39.a1.a2	sp|P15927-3|RFA2_HUMAN Isoform 3 of Replication protein A 32 kDa subunit OS=Homo sapiens GN=RPA2	-10.645047187805176	6	38.70000076293945	3		3		10	0.3	0.9952623149688795	4	1
b39	b39.a1	b39.a1.a3	sp|P15927|RFA2_HUMAN Replication protein A 32 kDa subunit OS=Homo sapiens GN=RPA2 PE=1 SV=1	-10.645047187805176	8	29.100000381469727	3		3		7	0.42857142857142855	1.6826957952797255	4	1
b39	b39.a1	b39.a1.a4	tr|Q5TEJ7|Q5TEJ7_HUMAN Replication protein A 32 kDa subunit (Fragment) OS=Homo sapiens GN=RPA2 PE=2 SV=1	-10.645047187805176	13	19.299999237060547	3		3		4	0.75	4.623413251903491	4	1
b40	b40.a1	b40.a1.a1	sp|Q14008-2|CKAP5_HUMAN Isoform 2 of Cytoskeleton-associated protein 5 OS=Homo sapiens GN=CKAP5	-10.176682472229004	1	218.1999969482422	3		3		89	0.033707865168539325	0.08070675280395512	3	1
b40	b40.a1	b40.a1.a2	sp|Q14008-3|CKAP5_HUMAN Isoform 3 of Cytoskeleton-associated protein 5 OS=Homo sapiens GN=CKAP5	-10.176682472229004	1	225.89999389648438	3		3		92	0.03260869565217391	0.07797501658724038	3	1
b40	b40.a1	b40.a1.a3	sp|Q14008|CKAP5_HUMAN Cytoskeleton-associated protein 5 OS=Homo sapiens GN=CKAP5 PE=1 SV=3	-10.176682472229004	1	225.1999969482422	3		3		92	0.03260869565217391	0.07797501658724038	3	1
b41	b41.a1	b41.a1.a1	sp|Q04837|SSBP_HUMAN Single-stranded DNA-binding protein, mitochondrial OS=Homo sapiens GN=SSBP1 PE=1 SV=1	-14.557207107543945	23	17.200000762939453	3		3		8	0.375	1.371373705661655	3	1
b41	b41.a1	b41.a1.a2	tr|C9K0U8|C9K0U8_HUMAN Single-stranded DNA-binding protein (Fragment) OS=Homo sapiens GN=SSBP1 PE=2 SV=1	-14.557207107543945	28	14.0	3		3		7	0.42857142857142855	1.6826957952797255	3	1
b41	b41.a1	b41.a1.a3	tr|E7EUY5|E7EUY5_HUMAN Single-stranded DNA-binding protein (Fragment) OS=Homo sapiens GN=SSBP1 PE=2 SV=1	-14.557207107543945	25	15.600000381469727	3		3		8	0.375	1.371373705661655	3	1
b42	b42.a1	b42.a1.a1	sp|P50570-2|DYN2_HUMAN Isoform 2 of Dynamin-2 OS=Homo sapiens GN=DNM2	-7.775777816772461	2	97.5	3		3		37	0.08108108108108109	0.20526093687084246	6	1
b42	b42.a1	b42.a1.a2	sp|P50570-3|DYN2_HUMAN Isoform 3 of Dynamin-2 OS=Homo sapiens GN=DNM2	-7.775777816772461	2	97.4000015258789	3		3		37	0.08108108108108109	0.20526093687084246	6	1
b42	b42.a1	b42.a1.a3	sp|P50570-4|DYN2_HUMAN Isoform 4 of Dynamin-2 OS=Homo sapiens GN=DNM2	-7.775777816772461	2	97.80000305175781	3		3		37	0.08108108108108109	0.20526093687084246	6	1
b42	b42.a1	b42.a1.a4	sp|P50570-5|DYN2_HUMAN Isoform 5 of Dynamin-2 OS=Homo sapiens GN=DNM2	-7.775777816772461	2	97.80000305175781	3		3		37	0.08108108108108109	0.20526093687084246	6	1
b42	b42.a1	b42.a1.a5	sp|P50570|DYN2_HUMAN Dynamin-2 OS=Homo sapiens GN=DNM2 PE=1 SV=2	-7.775777816772461	2	97.9000015258789	3		3		37	0.08108108108108109	0.20526093687084246	6	1
b42	b42.a1	b42.a1.a6	tr|F5H4R9|F5H4R9_HUMAN Dynamin-2 OS=Homo sapiens GN=DNM2 PE=2 SV=1	-7.775777816772461	2	97.80000305175781	3		3		37	0.08108108108108109	0.20526093687084246	6	1
b43	b43.a1	b43.a1.a1	sp|Q92547|TOPB1_HUMAN DNA topoisomerase 2-binding protein 1 OS=Homo sapiens GN=TOPBP1 PE=1 SV=3	-9.040958404541016	2	170.39999389648438	3		3		61	0.04918032786885246	0.119902793272475	1	1
b44	b44.a1	b44.a1.a1	sp|P10412|H14_HUMAN Histone H1.4 OS=Homo sapiens GN=HIST1H1E PE=1 SV=2	-15.189229965209961	10	21.799999237060547	3		3		4	0.75	4.623413251903491	3	1
b44	b44.a1	b44.a1.a2	sp|P16402|H13_HUMAN Histone H1.3 OS=Homo sapiens GN=HIST1H1D PE=1 SV=2	-15.189229965209961	10	22.299999237060547	3		3		4	0.75	4.623413251903491	3	1
b44	b44.a1	b44.a1.a3	sp|P16403|H12_HUMAN Histone H1.2 OS=Homo sapiens GN=HIST1H1C PE=1 SV=2	-15.189229965209961	11	21.299999237060547	3		3		4	0.75	4.623413251903491	3	1
b45	b45.a1	b45.a1.a1	sp|P18887|XRCC1_HUMAN DNA repair protein XRCC1 OS=Homo sapiens GN=XRCC1 PE=1 SV=2	-12.156343460083008	5	69.30000305175781	3		3		21	0.14285714285714285	0.3894954943731377	2	1
b45	b45.a1	b45.a1.a2	tr|F5H8D7|F5H8D7_HUMAN DNA repair protein XRCC1 OS=Homo sapiens GN=XRCC1 PE=2 SV=1	-12.156343460083008	5	65.80000305175781	3		3		20	0.15	0.4125375446227544	2	1
b46	b46.a1	b46.a1.a1	sp|Q15233-2|NONO_HUMAN Isoform 2 of Non-POU domain-containing octamer-binding protein OS=Homo sapiens GN=NONO	-7.689859390258789	10	43.70000076293945	3		3		17	0.17647058823529413	0.5013107289081733	2	1
b46	b46.a1	b46.a1.a2	sp|Q15233|NONO_HUMAN Non-POU domain-containing octamer-binding protein OS=Homo sapiens GN=NONO PE=1 SV=4	-7.689859390258789	8	54.099998474121094	3		3		18	0.16666666666666666	0.46779926762206947	2	1
b47	b47.a1	b47.a1.a1	sp|Q00839-2|HNRPU_HUMAN Isoform Short of Heterogeneous nuclear ribonucleoprotein U OS=Homo sapiens GN=HNRNPU	-18.363155364990234	5	88.80000305175781	3		3		23	0.13043478260869565	0.35031403786987303	2	1
b47	b47.a1	b47.a1.a2	sp|Q00839|HNRPU_HUMAN Heterogeneous nuclear ribonucleoprotein U OS=Homo sapiens GN=HNRNPU PE=1 SV=6	-18.363155364990234	5	90.4000015258789	3		3		24	0.125	0.33352143216332397	2	1
b48	b48.a1	b48.a1.a1	sp|P35244|RFA3_HUMAN Replication protein A 14 kDa subunit OS=Homo sapiens GN=RPA3 PE=1 SV=1	-8.0	14	13.5	3		2		7	0.42857142857142855	1.6826957952797255	1	1
b49	b49.a1	b49.a1.a1	sp|P40938-2|RFC3_HUMAN Isoform 2 of Replication factor C subunit 3 OS=Homo sapiens GN=RFC3	-5.517126560211182	9	34.599998474121094	2		2		13	0.15384615384615385	0.4251026703029981	2	1
b49	b49.a1	b49.a1.a2	sp|P40938|RFC3_HUMAN Replication factor C subunit 3 OS=Homo sapiens GN=RFC3 PE=1 SV=2	-5.517126560211182	7	40.400001525878906	2		2		17	0.11764705882352941	0.31113393742156426	2	1
b50	b50.a1	b50.a1.a1	sp|P19447|ERCC3_HUMAN TFIIH basal transcription factor complex helicase XPB subunit OS=Homo sapiens GN=ERCC3 PE=1 SV=1	-5.560667514801025	3	89.0999984741211	2		2		38	0.05263157894736842	0.12883789168468907	2	1
b50	b50.a1	b50.a1.a2	tr|G3V1S1|G3V1S1_HUMAN Excision repair cross-complementing rodent repair deficiency, complementation group 3 (Xeroderma pigmentosum group B complementing), isoform CRA_b OS=Homo sapiens GN=ERCC3 PE=2 SV=1	-5.560667514801025	3	81.80000305175781	2		2		37	0.05405405405405406	0.13254131515281187	2	1
b51	b51.a1	b51.a1.a1	sp|Q8N684-2|CPSF7_HUMAN Isoform 2 of Cleavage and polyadenylation specificity factor subunit 7 OS=Homo sapiens GN=CPSF7	-10.488116264343262	4	51.0	2		2		17	0.11764705882352941	0.31113393742156426	4	1
b51	b51.a1	b51.a1.a2	sp|Q8N684-3|CPSF7_HUMAN Isoform 3 of Cleavage and polyadenylation specificity factor subunit 7 OS=Homo sapiens GN=CPSF7	-10.488116264343262	3	56.20000076293945	2		2		18	0.1111111111111111	0.2915496650148839	4	1
b51	b51.a1	b51.a1.a3	sp|Q8N684|CPSF7_HUMAN Cleavage and polyadenylation specificity factor subunit 7 OS=Homo sapiens GN=CPSF7 PE=1 SV=1	-10.488116264343262	4	51.900001525878906	2		2		17	0.11764705882352941	0.31113393742156426	4	1
b51	b51.a1	b51.a1.a4	tr|F5H669|F5H669_HUMAN Cleavage and polyadenylation-specificity factor subunit 7 (Fragment) OS=Homo sapiens GN=CPSF7 PE=2 SV=1	-10.488116264343262	5	41.20000076293945	2		2		17	0.11764705882352941	0.31113393742156426	4	1
b52	b52.a1	b52.a1.a1	sp|Q8NE71-2|ABCF1_HUMAN Isoform 2 of ATP-binding cassette sub-family F member 1 OS=Homo sapiens GN=ABCF1	-7.15366268157959	2	91.5	2		2		30	0.06666666666666667	0.1659144011798317	2	1
b52	b52.a1	b52.a1.a2	sp|Q8NE71|ABCF1_HUMAN ATP-binding cassette sub-family F member 1 OS=Homo sapiens GN=ABCF1 PE=1 SV=2	-7.15366268157959	2	95.69999694824219	2		2		32	0.0625	0.15478198468945825	2	1
b53	b53.a1	b53.a1.a1	sp|P60709|ACTB_HUMAN Actin, cytoplasmic 1 OS=Homo sapiens GN=ACTB PE=1 SV=1	-7.98129940032959	7	41.599998474121094	2		2		15	0.13333333333333333	0.35935639087852556	10	1
b53	b53.a1	b53.a1.a2	sp|P63261|ACTG_HUMAN Actin, cytoplasmic 2 OS=Homo sapiens GN=ACTG1 PE=1 SV=1	-7.98129940032959	7	41.70000076293945	2		2		15	0.13333333333333333	0.35935639087852556	10	1
b53	b53.a1	b53.a1.a3	tr|E7EVS6|E7EVS6_HUMAN Actin, cytoplasmic 2 (Fragment) OS=Homo sapiens GN=ACTB PE=2 SV=1	-7.98129940032959	16	17.899999618530273	2		2		9	0.2222222222222222	0.6681005372000588	10	1
b53	b53.a1	b53.a1.a4	tr|G5E9R0|G5E9R0_HUMAN Actin, cytoplasmic 2 OS=Homo sapiens GN=ACTB PE=2 SV=1	-7.98129940032959	22	13.800000190734863	2		2		8	0.25	0.7782794100389228	10	1
b53	b53.a1	b53.a1.a5	tr|I3L1U9|I3L1U9_HUMAN Actin, cytoplasmic 2, N-terminally processed (Fragment) OS=Homo sapiens GN=ACTG1 PE=2 SV=1	-7.98129940032959	13	23.799999237060547	2		2		10	0.2	0.5848931924611136	10	1
b53	b53.a1	b53.a1.a6	tr|I3L3I0|I3L3I0_HUMAN Actin, cytoplasmic 2, N-terminally processed (Fragment) OS=Homo sapiens GN=ACTG1 PE=2 SV=1	-7.98129940032959	13	23.799999237060547	2		2		10	0.2	0.5848931924611136	10	1
b53	b53.a1	b53.a1.a7	tr|I3L3R2|I3L3R2_HUMAN Actin, cytoplasmic 2, N-terminally processed (Fragment) OS=Homo sapiens GN=ACTG1 PE=2 SV=1	-7.98129940032959	16	17.899999618530273	2		2		9	0.2222222222222222	0.6681005372000588	10	1
b53	b53.a1	b53.a1.a8	tr|I3L4N8|I3L4N8_HUMAN Actin, cytoplasmic 2, N-terminally processed (Fragment) OS=Homo sapiens GN=ACTG1 PE=2 SV=1	-7.98129940032959	11	26.799999237060547	2		2		11	0.18181818181818182	0.5199110829529336	10	1
b53	b53.a1	b53.a1.a9	tr|J3KT65|J3KT65_HUMAN Actin, cytoplasmic 2, N-terminally processed OS=Homo sapiens GN=ACTG1 PE=3 SV=1	-7.98129940032959	14	21.700000762939453	2		2		12	0.16666666666666666	0.46779926762206947	10	1
b53	b53.a1	b53.a1.b10	tr|K7EM38|K7EM38_HUMAN Actin, cytoplasmic 2, N-terminally processed (Fragment) OS=Homo sapiens GN=ACTG1 PE=3 SV=1	-7.98129940032959	20	14.399999618530273	2		2		10	0.2	0.5848931924611136	10	1
b54	b54.a1	b54.a1.a1	sp|O75643|U520_HUMAN U5 small nuclear ribonucleoprotein 200 kDa helicase OS=Homo sapiens GN=SNRNP200 PE=1 SV=2	-5.1524271965026855	0	244.1999969482422	2		2		105	0.01904761904761905	0.04483477584408124	1	1
b55	b55.a1	b55.a1.a1	sp|O75533|SF3B1_HUMAN Splicing factor 3B subunit 1 OS=Homo sapiens GN=SF3B1 PE=1 SV=3	-5.40142822265625	1	145.60000610351562	2		2		52	0.038461538461538464	0.09260086111737831	1	1
b56	b56.a1	b56.a1.a1	sp|P16401|H15_HUMAN Histone H1.5 OS=Homo sapiens GN=HIST1H1B PE=1 SV=3	-7.517126560211182	10	22.5	2		2		4	0.5	2.1622776601683795	1	1
b57	b57.a1	b57.a1.a1	sp|P35249|RFC4_HUMAN Replication factor C subunit 4 OS=Homo sapiens GN=RFC4 PE=1 SV=2	-4.455932140350342	5	39.599998474121094	2		2		15	0.13333333333333333	0.35935639087852556	2	1
b57	b57.a1	b57.a1.a2	tr|C9JZI1|C9JZI1_HUMAN Replication factor C subunit 4 OS=Homo sapiens GN=RFC4 PE=2 SV=1	-4.455932140350342	5	36.79999923706055	2		2		13	0.15384615384615385	0.4251026703029981	2	1
b58	b58.a1	b58.a1.a1	sp|P52434|RPAB3_HUMAN DNA-directed RNA polymerases I, II, and III subunit RPABC3 OS=Homo sapiens GN=POLR2H PE=1 SV=4	-6.890421390533447	17	17.100000381469727	2		2		7	0.2857142857142857	0.9306977288832501	4	1
b58	b58.a1	b58.a1.a2	tr|C9JBJ6|C9JBJ6_HUMAN DNA-directed RNA polymerases I, II, and III subunit RPABC3 OS=Homo sapiens GN=POLR2H PE=2 SV=1	-6.890421390533447	23	12.899999618530273	2		2		5	0.4	1.5118864315095801	4	1
b58	b58.a1	b58.a1.a3	tr|C9JCU7|C9JCU7_HUMAN DNA-directed RNA polymerases I, II, and III subunit RPABC3 OS=Homo sapiens GN=POLR2H PE=2 SV=1	-6.890421390533447	15	19.700000762939453	2		2		9	0.2222222222222222	0.6681005372000588	4	1
b58	b58.a1	b58.a1.a4	tr|C9JLU1|C9JLU1_HUMAN DNA-directed RNA polymerases I, II, and III subunit RPABC3 (Fragment) OS=Homo sapiens GN=POLR2H PE=2 SV=1	-6.890421390533447	18	16.899999618530273	2		2		7	0.2857142857142857	0.9306977288832501	4	1
b59	b59.a1	b59.a1.a1	sp|Q92989|CLP1_HUMAN Polyribonucleotide 5'-hydroxyl-kinase Clp1 OS=Homo sapiens GN=CLP1 PE=1 SV=1	-5.019088268280029	4	47.5	2		2		15	0.13333333333333333	0.35935639087852556	2	1
b59	b59.a1	b59.a1.a2	tr|E9PL17|E9PL17_HUMAN Collectin-12 OS=Homo sapiens GN=CLP1 PE=2 SV=1	-5.019088268280029	4	48.79999923706055	2		2		15	0.13333333333333333	0.35935639087852556	2	1
b60	b60.a1	b60.a1.a1	sp|P20226-2|TBP_HUMAN Isoform 2 of TATA-box-binding protein OS=Homo sapiens GN=TBP	-4.329753875732422	5	35.5	2		2		5	0.4	1.5118864315095801	3	1
b60	b60.a1	b60.a1.a2	sp|P20226|TBP_HUMAN TATA-box-binding protein OS=Homo sapiens GN=TBP PE=1 SV=2	-4.329753875732422	5	37.599998474121094	2		2		5	0.4	1.5118864315095801	3	1
b60	b60.a1	b60.a1.a3	sp|Q6SJ96|TBPL2_HUMAN TATA box-binding protein-like protein 2 OS=Homo sapiens GN=TBPL2 PE=2 SV=1	-4.329753875732422	4	41.400001525878906	2		2		8	0.25	0.7782794100389228	3	1
b61	b61.a1	b61.a1.a1	sp|Q92466|DDB2_HUMAN DNA damage-binding protein 2 OS=Homo sapiens GN=DDB2 PE=1 SV=1	-6.500450611114502	4	47.70000076293945	2		2		17	0.11764705882352941	0.31113393742156426	1	1
b62	b62.a1	b62.a1.a1	sp|P54098|DPOG1_HUMAN DNA polymerase subunit gamma-1 OS=Homo sapiens GN=POLG PE=1 SV=1	-10.887394905090332	2	139.3000030517578	2		2		51	0.0392156862745098	0.09449979931954355	1	1
b63	b63.a1	b63.a1.a1	sp|P09012|SNRPA_HUMAN U1 small nuclear ribonucleoprotein A OS=Homo sapiens GN=SNRPA PE=1 SV=3	-4.46750020980835	9	31.200000762939453	2		2		9	0.2222222222222222	0.6681005372000588	6	1
b63	b63.a1	b63.a1.a2	tr|M0QXK2|M0QXK2_HUMAN U1 small nuclear ribonucleoprotein A (Fragment) OS=Homo sapiens GN=SNRPA PE=4 SV=1	-4.46750020980835	20	14.600000381469727	2		2		7	0.2857142857142857	0.9306977288832501	6	1
b63	b63.a1	b63.a1.a3	tr|M0R0G9|M0R0G9_HUMAN U1 small nuclear ribonucleoprotein A OS=Homo sapiens GN=SNRPA PE=4 SV=1	-4.46750020980835	30	10.0	2		2		6	0.3333333333333333	1.1544346900318838	6	1
b63	b63.a1	b63.a1.a4	tr|M0R221|M0R221_HUMAN U1 small nuclear ribonucleoprotein A (Fragment) OS=Homo sapiens GN=SNRPA PE=4 SV=1	-4.46750020980835	18	15.899999618530273	2		2		8	0.25	0.7782794100389228	6	1
b63	b63.a1	b63.a1.a5	tr|M0R268|M0R268_HUMAN U1 small nuclear ribonucleoprotein A (Fragment) OS=Homo sapiens GN=SNRPA PE=4 SV=1	-4.46750020980835	10	28.299999237060547	2		2		7	0.2857142857142857	0.9306977288832501	6	1
b63	b63.a1	b63.a1.a6	tr|M0R2B8|M0R2B8_HUMAN U1 small nuclear ribonucleoprotein A (Fragment) OS=Homo sapiens GN=SNRPA PE=4 SV=1	-4.46750020980835	18	16.5	2		2		8	0.25	0.7782794100389228	6	1
b64	b64.a1	b64.a1.a1	sp|Q15554-3|TERF2_HUMAN Isoform 3 of Telomeric repeat-binding factor 2 OS=Homo sapiens GN=TERF2	-10.304518699645996	5	59.5	2		2		24	0.08333333333333333	0.21152765862858836	4	1
b64	b64.a1	b64.a1.a2	sp|Q15554|TERF2_HUMAN Telomeric repeat-binding factor 2 OS=Homo sapiens GN=TERF2 PE=1 SV=2	-10.304518699645996	5	55.400001525878906	2		2		22	0.09090909090909091	0.23284673944206613	4	1
b64	b64.a1	b64.a1.a3	tr|H3BR06|H3BR06_HUMAN Telomeric repeat-binding factor 2 (Fragment) OS=Homo sapiens GN=TERF2 PE=2 SV=1	-10.304518699645996	10	31.399999618530273	2		2		13	0.15384615384615385	0.4251026703029981	4	1
b64	b64.a1	b64.a1.a4	tr|J3KSZ6|J3KSZ6_HUMAN Telomeric repeat-binding factor 2 (Fragment) OS=Homo sapiens GN=TERF2 PE=4 SV=1	-10.304518699645996	20	15.300000190734863	2		2		7	0.2857142857142857	0.9306977288832501	4	1
b65	b65.a1	b65.a1.a1	sp|Q96QC0|PP1RA_HUMAN Serine/threonine-protein phosphatase 1 regulatory subunit 10 OS=Homo sapiens GN=PPP1R10 PE=1 SV=1	-4.97715950012207	2	98.9000015258789	2		2		42	0.047619047619047616	0.11588399250774839	1	1

## Sheet: peptides
MS Sample :	DaPR130321_VB122_O867.m
Group ID	Peptide ID	SequenceLI	Modifs	Charge	MH+ theo	Number of subgroups	Subgroup ids	Number of spectra
a1	pepa1a1	AEPVEVVAPR		2	1066.589599609375	1	a1.a1	1
a1	pepa1a2	AESSDKIYR	A1:+42.01057	2	1110.54296875	1	a1.a1	1
a1	pepa1a3	AESSDKIYRVEYAK	A1:+42.01057	2	1700.849365234375	1	a1.a1	1
a1	pepa1a4	AMVEYEIDIQK	M2:+15.99491	2	1354.65625	1	a1.a1	1
a1	pepa1a5	AMVEYEIDIQKMPIGK	M2:+15.99491 - M12:+15.99491	3	1896.9449462890625	1	a1.a1	1
a1	pepa1a6	AQNDIIWNIK		2	1214.6531982421875	1	a1.a1	1
a1	pepa1a7	ASICISTK	C4:+57.02146	2	879.4608764648438	1	a1.a1	1
a1	pepa1a8	CSESIPKDSIR	C1:+57.02146 - C1:-17.02655	2	1274.6048583984375	1	a1.a1	1
a1	pepa1a9	CSESIPKDSIR	C1:+57.02146	2	1291.6314697265625	1	a1.a1	1
a1	pepa1b10	DPIDVNYEK		2	1092.521240234375	1	a1.a1	1
a1	pepa1b11	DSEEAEIIR		2	1061.5113525390625	1	a1.a1	1
a1	pepa1b12	DVEVDGFSEIR		2	1265.6011962890625	1	a1.a1	1
a1	pepa1b13	EEIGFRPEYSASQIK		2	1753.8759765625	1	a1.a1	1
a1	pepa1b14	FYPIEIDYGQDEEAVK		2	1915.8963623046875	1	a1.a1	1
a1	pepa1b15	GDEVDGVDEVAK		2	1232.564453125	1	a1.a1	1
a1	pepa1b16	GGAAVDPDSGIEHSAHVIEK		3	1988.9676513671875	1	a1.a1	1
a1	pepa1b17	GGSDDSSKDPIDVNYEK		2	1825.80908203125	1	a1.a1	2
a1	pepa1b18	GIYFADMVSK		2	1130.5555419921875	1	a1.a1	1
a1	pepa1b19	GIYFADMVSK	M7:+15.99491	2	1146.5504150390625	1	a1.a1	2
a1	pepa1b20	GQVKEEGINKSEK		3	1445.7598876953125	1	a1.a1	2
a1	pepa1b21	HASHISKIPK		2	1117.6480712890625	1	a1.a1	1
a1	pepa1b22	HPDVEVDGFSEIR		3	1499.712890625	1	a1.a1	2
a1	pepa1b23	IAPPEAPVTGYMFGK		3	1577.8037109375	1	a1.a1	1
a1	pepa1b24	IAPPEAPVTGYMFGK	M12:+15.99491	3	1593.798583984375	1	a1.a1	1
a1	pepa1b25	IGGKITGTANK		2	1059.6160888671875	1	a1.a1	1
a1	pepa1b26	KCSESIPKDSIR	C2:+57.02146	3	1419.7264404296875	1	a1.a1	1
a1	pepa1b27	KFYPIEIDYGQDEEAVK		3	2043.991455078125	1	a1.a1	1
a1	pepa1b28	KFYPIEIDYGQDEEAVKK		3	2172.08642578125	1	a1.a1	1
a1	pepa1b29	KGDEVDGVDEVAKK		3	1488.7545166015625	1	a1.a1	1
a1	pepa1b30	KMEEVKEANIR	M2:+15.99491	2	1362.7049560546875	1	a1.a1	2
a1	pepa1b31	KPPIINNADSVQAK		2	1494.827880859375	1	a1.a1	2
a1	pepa1b32	KTAEAGGVTGKGQDGIGSK		3	1760.9140625	1	a1.a1	1
a1	pepa1b33	MAIMVQSPMFDGK		2	1454.6844482421875	1	a1.a1	1
a1	pepa1b34	MAIMVQSPMFDGK	M9:+15.99491	2	1470.679443359375	1	a1.a1	1
a1	pepa1b35	MAIMVQSPMFDGK	M1:+15.99491 - M9:+15.99491	2	1486.67431640625	1	a1.a1	1
a1	pepa1b36	MAIMVQSPMFDGK	M1:+15.99491 - M4:+15.99491 - M9:+15.99491	2	1502.669189453125	1	a1.a1	1
a1	pepa1b37	MEEVKEANIR	M1:+15.99491	2	1234.6099853515625	1	a1.a1	1
a1	pepa1b38	MIFDVESMK	M1:+15.99491	2	1115.5115966796875	1	a1.a1	1
a1	pepa1b39	MIFDVESMK	M1:+15.99491 - M8:+15.99491	2	1131.5064697265625	1	a1.a1	1
a1	pepa1b40	MIFDVESMKK	M8:+15.99491	2	1243.6064453125	1	a1.a1	1
a1	pepa1b41	MIFDVESMKK	M1:+15.99491 - M8:+15.99491	2	1259.6014404296875	1	a1.a1	1
a1	pepa1b42	MVDPEKPQIGMIDR	M1:+15.99491	2	1644.808837890625	1	a1.a1	1
a1	pepa1b43	NKDEVKAMIEK	M8:+15.99491	2	1320.6832275390625	1	a1.a1	1
a1	pepa1b44	PIDVNYEK		2	977.4943237304688	1	a1.a1	1
a1	pepa1b45	PVEVVAPR		2	866.5098876953125	1	a1.a1	1
a1	pepa1b46	PVQDIIK		2	812.4880981445312	1	a1.a1	1
a1	pepa1b47	QIPGVKSEGK	Q1:-17.02655	2	1025.56298828125	1	a1.a1	1
a1	pepa1b48	QQVPSGESAIIDR	Q1:-17.02655	2	1382.6915283203125	1	a1.a1	1
a1	pepa1b49	QQVPSGESAIIDR		2	1399.718017578125	1	a1.a1	1
a1	pepa1b50	RKGDEVDGVDEVAK		2	1516.7606201171875	1	a1.a1	2
a1	pepa1b51	RKGDEVDGVDEVAKK		3	1644.8555908203125	1	a1.a1	1
a1	pepa1b52	SDAYYCTGDVTAWTK	C6:+57.02146	2	1737.742919921875	1	a1.a1	1
a1	pepa1b53	SEGKRKGDEVDGVDEVAK		3	1917.95166015625	1	a1.a1	1
a1	pepa1b54	SKGQVKEEGINK		2	1316.71728515625	1	a1.a1	2
a1	pepa1b55	SKGQVKEEGINKSEK		3	1660.8868408203125	1	a1.a1	1
a1	pepa1b56	SKGQVKEEGINKSEKR		3	1816.988037109375	1	a1.a1	1
a1	pepa1b57	SKIPKPVQDIIK		3	1365.8468017578125	1	a1.a1	1
a1	pepa1b58	TAEAGGVTGKGQDGIGSK		2	1632.8192138671875	1	a1.a1	2
a1	pepa1b59	TAEAGGVTGKGQDGIGSKAEK		3	1960.9937744140625	1	a1.a1	1
a1	pepa1b60	VFSATIGIVDIVK		2	1361.8043212890625	1	a1.a1	2
a1	pepa1b61	VGTVIGSNK		2	874.4996948242188	1	a1.a1	1
a1	pepa1b62	VGTVIGSNKIEQMPSK		3	1687.9051513671875	1	a1.a1	1
a1	pepa1b63	VVDRDSEEAEIIR		2	1530.7762451171875	1	a1.a1	2
a1	pepa1b64	VVDRDSEEAEIIRK		3	1658.8712158203125	1	a1.a1	1
a1	pepa1b65	VVSEDFIQDVSASTK		2	1624.806884765625	1	a1.a1	2
a2	pepa2a1	AIKAMEMTWNNMEK	M5:+15.99491 - M7:+15.99491 - M12:+15.99491	3	1744.770751953125	2	a2.a1 a2.a2	1
a2	pepa2a2	AMEMTWNNMEK		2	1384.56982421875	2	a2.a1 a2.a2	1
a2	pepa2a3	AMEMTWNNMEK	M4:+15.99491	2	1400.564697265625	2	a2.a1 a2.a2	1
a2	pepa2a4	AMEMTWNNMEK	M4:+15.99491 - M9:+15.99491	2	1416.5595703125	2	a2.a1 a2.a2	1
a2	pepa2a5	AMEMTWNNMEK	M2:+15.99491 - M4:+15.99491 - M9:+15.99491	2	1432.5545654296875	2	a2.a1 a2.a2	1
a2	pepa2a6	DSIGKQWSQISDK		2	1491.7440185546875	1	a2.a1	1
a2	pepa2a7	DYIQKHPEINISEEGITK		3	2114.076904296875	2	a2.a1 a2.a2	1
a2	pepa2a8	EISEMRAPPAATNSSK		3	1688.82763671875	2	a2.a1 a2.a2	1
a2	pepa2a9	EISEMRAPPAATNSSKK		3	1816.922607421875	2	a2.a1 a2.a2	1
a2	pepa2b10	FIESIPEEEQQR		2	1504.7281494140625	2	a2.a1 a2.a2	1
a2	pepa2b11	FREDHPDIIQNAK		3	1582.7977294921875	2	a2.a1 a2.a2	2
a2	pepa2b12	HPEINISEEGITK		3	1466.7490234375	2	a2.a1 a2.a2	2
a2	pepa2b13	IAEEQQKQYK		2	1264.653564453125	2	a2.a1 a2.a2	1
a2	pepa2b14	IHPEMSNIDITK	M5:+15.99491	2	1413.7047119140625	2	a2.a1 a2.a2	2
a2	pepa2b15	KKDYEVEIIR		2	1292.7213134765625	2	a2.a1 a2.a2	2
a2	pepa2b16	MKYIQDFQR	M1:+15.99491	2	1244.609619140625	2	a2.a1 a2.a2	2
a2	pepa2b17	MNGEADCPTDIEMAAPK	C7:+57.02146 - M1:+42.01057	2	1891.7874755859375	2	a2.a1 a2.a2	1
a2	pepa2b18	MNGEADCPTDIEMAAPK	C7:+57.02146 - M1:+15.99491 - M1:+42.01057	2	1907.7823486328125	2	a2.a1 a2.a2	1
a2	pepa2b19	MVEIGSR	M1:+15.99491	2	807.4033203125	2	a2.a1 a2.a2	1
a2	pepa2b20	NNIPSNDSSKFK		2	1350.6651611328125	2	a2.a1 a2.a2	2
a2	pepa2b21	QATSPASKKPAQEGGK	Q1:-17.02655	2	1567.807861328125	2	a2.a1 a2.a2	1
a2	pepa2b22	QIQEERPEISESEITR	Q1:-17.02655	2	1926.9407958984375	2	a2.a1 a2.a2	2
a2	pepa2b23	QIQEERPEISESEITR		3	1943.96728515625	2	a2.a1 a2.a2	2
a2	pepa2b24	QWSQISDK	Q1:-17.02655	2	974.4581909179688	1	a2.a1	1
a2	pepa2b25	SDIPEKPK		2	913.4993286132812	2	a2.a1 a2.a2	1
a2	pepa2b26	STITKAER		2	905.5054931640625	2	a2.a1 a2.a2	1
a2	pepa2b27	TPQQIWYTHEK		2	1430.7066650390625	2	a2.a1 a2.a2	1
a2	pepa2b28	TTESHMDWEK		2	1263.531494140625	2	a2.a1 a2.a2	1
a2	pepa2b29	TTESHMDWEK	M6:+15.99491	2	1279.5263671875	2	a2.a1 a2.a2	2
a2	pepa2b30	VAFKDFSGDMCK	C11:+57.02146 - M10:+15.99491	3	1420.6240234375	2	a2.a1 a2.a2	1
a2	pepa2b31	VRPDATTKEVK		2	1243.700927734375	1	a2.a1	1
a2	pepa2b32	VRPDEIMR		2	1015.5358276367188	1	a2.a2	1
a2	pepa2b33	WVEISNEVR		2	1131.5797119140625	2	a2.a1 a2.a2	1
a2	pepa2b34	WVEISNEVRK		2	1259.6746826171875	2	a2.a1 a2.a2	1
a2	pepa2b35	YIQDFQR		2	969.4793090820312	2	a2.a1 a2.a2	1
a2	pepa2b36	YKEIPEK		2	906.4935302734375	2	a2.a1 a2.a2	1
a3	pepa3a1	AIKPPPIK		2	863.5717163085938	1	a3.a1	1
a3	pepa3a2	DIISIAEDEDIR		2	1388.6907958984375	1	a3.a1	1
a3	pepa3a3	DSIIFIVDASK		2	1207.6573486328125	1	a3.a1	1
a3	pepa3a4	DTGIFIDIMHIK	M9:+15.99491	2	1418.7349853515625	1	a3.a1	1
a3	pepa3a5	EIVYPPDYNPEGK		2	1520.7271728515625	1	a3.a1	1
a3	pepa3a6	GTIGKFTVPMIK	M10:+15.99491	2	1307.7396240234375	1	a3.a1	1
a3	pepa3a7	IIEIDQFK		2	1005.5618896484375	1	a3.a1	1
a3	pepa3a8	IIEIDQFKGQQGQK		2	1631.8756103515625	1	a3.a1	1
a3	pepa3a9	IISSDRDIIAVVFYGTEK		3	2026.0860595703125	1	a3.a1	1
a3	pepa3b10	IMATPEQVGK	M2:+15.99491	2	1089.561279296875	1	a3.a1	2
a3	pepa3b11	IMATPEQVGKMK	M11:+15.99491	2	1348.6966552734375	1	a3.a1	1
a3	pepa3b12	IMATPEQVGKMK	M2:+15.99491 - M11:+15.99491	3	1364.691650390625	1	a3.a1	1
a3	pepa3b13	IMIFTNEDNPHGNDSAK		2	1902.865478515625	1	a3.a1	1
a3	pepa3b14	IMIFTNEDNPHGNDSAK	M2:+15.99491	2	1918.8603515625	1	a3.a1	2
a3	pepa3b15	IYRETNEPVK		3	1248.65869140625	1	a3.a1	1
a3	pepa3b16	KQEIIEAITK		2	1172.6888427734375	1	a3.a1	1
a3	pepa3b17	NIEAIAIDIMEPEQAVDITIPK	M10:+15.99491	3	2439.26904296875	1	a3.a1	1
a3	pepa3b18	NIYVIQEIDNPGAK		2	1573.822509765625	1	a3.a1	2
a3	pepa3b19	NIYVIQEIDNPGAKR		2	1729.9239501953125	1	a3.a1	1
a3	pepa3b20	QAVDITIPK		2	984.5728149414062	1	a3.a1	1
a3	pepa3b21	QEIIEAITK	Q1:-17.02655	2	1027.5673828125	1	a3.a1	1
a3	pepa3b22	QIIIEKEETEEIK	Q1:-17.02655	2	1584.837158203125	1	a3.a1	1
a3	pepa3b23	QIIIEKEETEEIK		3	1601.8636474609375	1	a3.a1	2
a3	pepa3b24	QIIIEKEETEEIKR	Q1:-17.02655	2	1740.938232421875	1	a3.a1	2
a3	pepa3b25	RIIEIDQFK		2	1161.6630859375	1	a3.a1	1
a3	pepa3b26	SDSFENPVIQQH		2	1400.64453125	1	a3.a1	1
a3	pepa3b27	SDSFENPVIQQHFR		2	1703.81396484375	1	a3.a1	2
a3	pepa3b28	SGWESYYK	S1:+42.01057	2	1061.4578857421875	1	a3.a1	1
a3	pepa3b29	TEGDEEAEEEQEENIEASGDYK		2	2500.99609375	1	a3.a1	2
a3	pepa3b30	TEGDEEAEEEQEENIEASGDYKYSGR		3	2964.214111328125	1	a3.a1	1
a3	pepa3b31	TFNTSTGGIIIPSDTK		2	1651.854248046875	1	a3.a1	1
a3	pepa3b32	TFNTSTGGIIIPSDTKR		2	1807.955322265625	1	a3.a1	1
a3	pepa3b33	VEYSEEEIK		2	1125.5313720703125	1	a3.a1	1
a3	pepa3b34	VEYSEEEIKTHISK		2	1691.84912109375	1	a3.a1	1
a3	pepa3b35	VHFEESSK		2	962.4581909179688	1	a3.a1	1
a3	pepa3b36	VHFEESSKIEDIIR		3	1701.881103515625	1	a3.a1	1
a4	pepa4a1	ANPQVGVAFPH		2	1136.5850830078125	1	a4.a1	1
a4	pepa4a2	AVDAIIDSMSIAK	M9:+15.99491	2	1349.698486328125	1	a4.a1	1
a4	pepa4a3	DEKTDTIEDIFPTTK		3	1752.854248046875	1	a4.a1	2
a4	pepa4a4	DQVTAQEIFQDNHED		2	1788.7674560546875	1	a4.a1	1
a4	pepa4a5	DQVTAQEIFQDNHEDGPTAK		3	2243.021484375	1	a4.a1	1
a4	pepa4a6	DQVTAQEIFQDNHEDGPTAKK		3	2371.115966796875	1	a4.a1	1
a4	pepa4a7	EDIIQGFR		2	977.5054931640625	1	a4.a1	1
a4	pepa4a8	EEASGSSVTAEEAK		2	1394.6285400390625	1	a4.a1	1
a4	pepa4a9	EEASGSSVTAEEAKK	E1:-18.01056	2	1504.7130126953125	1	a4.a1	1
a4	pepa4b10	EEASGSSVTAEEAKK		2	1522.7235107421875	1	a4.a1	1
a4	pepa4b11	EPIPPIQQHIWNMINPPAEVTTK	M13:+15.99491	3	2669.3759765625	1	a4.a1	1
a4	pepa4b12	ETVYCINDDDETEVIK	C5:+57.02146	2	1942.859130859375	1	a4.a1	1
a4	pepa4b13	FFMGNQVIK		2	1083.5660400390625	1	a4.a1	1
a4	pepa4b14	GITEQQKEGIEIVK		2	1571.8642578125	1	a4.a1	1
a4	pepa4b15	GTDGTDNPISGGDQYQNITVHR		3	2345.07568359375	1	a4.a1	1
a4	pepa4b16	HIEIFTDISSR		2	1317.68017578125	1	a4.a1	2
a4	pepa4b17	IAAYKSIIQER		2	1291.7373046875	1	a4.a1	1
a4	pepa4b18	IGGHGPSFPIK		2	1109.610595703125	1	a4.a1	1
a4	pepa4b19	IKTIFPIIEAK		3	1272.79296875	1	a4.a1	2
a4	pepa4b20	KDEKTDTIEDIFPTTK		3	1880.94921875	1	a4.a1	1
a4	pepa4b21	KKDQVTAQEIFQDNHEDGPTAK		3	2499.21142578125	1	a4.a1	1
a4	pepa4b22	KVITMFVQR		2	1121.650390625	1	a4.a1	1
a4	pepa4b23	KVITMFVQR	M5:+15.99491	2	1137.645263671875	1	a4.a1	1
a4	pepa4b24	KYAPTEAQINAVD		2	1419.7119140625	1	a4.a1	1
a4	pepa4b25	KYAPTEAQINAVDAIIDSMSIAK	M19:+15.99491	3	2465.259521484375	1	a4.a1	1
a4	pepa4b26	SKVDEEQMK		2	1093.519775390625	1	a4.a1	1
a4	pepa4b27	SQIDIIIHSIK		2	1266.741943359375	1	a4.a1	1
a4	pepa4b28	TDTIEDIFPTTKIPNPR		3	1958.0234375	1	a4.a1	1
a4	pepa4b29	TIEDIFPTTK		2	1164.6151123046875	1	a4.a1	1
a4	pepa4b30	VITMFVQR		2	993.555419921875	1	a4.a1	1
a4	pepa4b31	VITMFVQR	M4:+15.99491	2	1009.55029296875	1	a4.a1	1
a4	pepa4b32	YAPTEAQINAVDAIIDSMSIAK	M18:+15.99491	3	2337.164794921875	1	a4.a1	1
a4	pepa4b33	YGSDIVPFSK		2	1112.562744140625	1	a4.a1	1
a4	pepa4b34	YGSDIVPFSKVDEEQMK		2	1971.937255859375	1	a4.a1	2
a4	pepa4b35	YGSDIVPFSKVDEEQMK	M16:+15.99491	2	1987.9322509765625	1	a4.a1	2
a5	pepa5a1	AMMYSGEIK		2	1029.474853515625	1	a5.a1	1
a5	pepa5a2	AMMYSGEIK	M2:+15.99491 - M3:+15.99491	2	1061.464599609375	1	a5.a1	1
a5	pepa5a3	DYPIASKDAK		2	1107.5684814453125	1	a5.a1	1
a5	pepa5a4	EDIVVAPAGITIK		2	1325.7679443359375	1	a5.a1	1
a5	pepa5a5	GMGSIDAMDK		2	1024.4442138671875	1	a5.a1	1
a5	pepa5a6	GMGSIDAMDKHISSQNR	M8:+15.99491	3	1862.8487548828125	1	a5.a1	1
a5	pepa5a7	GMGSIDAMDKHISSQNR	M2:+15.99491 - M8:+15.99491	3	1878.84375	1	a5.a1	1
a5	pepa5a8	GMGSIDAMEK	M2:+15.99491	2	1054.454833984375	1	a5.a2	1
a5	pepa5a9	HGFCGIPITDTGR	C4:+57.02146	2	1430.6849365234375	1	a5.a1	1
a5	pepa5b10	HGFSGIPITETGTMGSK	M14:+15.99491	3	1735.8323974609375	1	a5.a2	1
a5	pepa5b11	IAQGVSGSIQDK		2	1202.637939453125	1	a5.a2	1
a5	pepa5b12	IAQGVSGSIQDKGSIQK		3	1715.9290771484375	1	a5.a2	1
a5	pepa5b13	IEIVVAPAGVTIK		2	1309.8094482421875	1	a5.a2	1
a5	pepa5b14	KYEQGFITDPVVISPK		2	1820.979736328125	1	a5.a1	2
a5	pepa5b15	NIIDAGVDAIR		2	1156.6324462890625	1	a5.a1	1
a5	pepa5b16	NIIDAGVDGIR		2	1142.6168212890625	1	a5.a2	1
a5	pepa5b17	NRDYPIASK		2	1063.553466796875	2	a5.a1 a5.a2	1
a5	pepa5b18	PQATAVYK		2	877.4782104492188	1	a5.a1	1
a5	pepa5b19	REDIVVAPAGITIK		2	1481.8690185546875	1	a5.a1	2
a5	pepa5b20	TMSAQIEGGVHGIHSYEK	M2:+15.99491	3	1959.92333984375	1	a5.a2	1
a5	pepa5b21	TSSAQVEGGVHSIHSYEK		3	1915.9149169921875	1	a5.a1	2
a5	pepa5b22	VAQGVSGAVQDK		2	1158.61181640625	1	a5.a1	1
a5	pepa5b23	VAQGVSGAVQDKGSIHK		3	1680.9031982421875	1	a5.a1	1
a5	pepa5b24	VRDVFEAK		2	963.5261840820312	1	a5.a1	1
a5	pepa5b25	YEQGFITDPVVISPK		2	1692.8846435546875	1	a5.a1	2
a5	pepa5b26	YEQGFITDPVVISPKDR		3	1964.0128173828125	1	a5.a1	1
a6	pepa6a1	AAVIGDVIR		2	913.5469970703125	1	a6.a1	1
a6	pepa6a2	AEPSEVDMNSPK	M8:+15.99491	2	1319.578857421875	1	a6.a1	1
a6	pepa6a3	APQVIVIAPTR		2	1164.7103271484375	1	a6.a1	1
a6	pepa6a4	EAQEISQNSAIK		2	1317.6649169921875	1	a6.a1	1
a6	pepa6a5	EGAFSNFPISEETIK		2	1668.81201171875	1	a6.a1	1
a6	pepa6a6	EIKEQIGEEIDSK		2	1517.769775390625	1	a6.a1	1
a6	pepa6a7	EQIGEEIDSK		2	1147.548095703125	1	a6.a1	1
a6	pepa6a8	IGVPSATEIIK		2	1127.66748046875	1	a6.a1	1
a6	pepa6a9	IHGEIQDR		2	967.4959716796875	1	a6.a1	1
a6	pepa6b10	KKAEPSEVDMNSPK	M10:+15.99491	3	1575.7686767578125	1	a6.a1	1
a6	pepa6b11	KKEEPSQNDISPK		3	1499.7703857421875	1	a6.a1	1
a6	pepa6b12	NEEPSEEEIDAPKPK		3	1711.802490234375	1	a6.a1	1
a6	pepa6b13	NGIDIIVGTPGR		2	1211.6746826171875	1	a6.a1	1
a6	pepa6b14	QDAQSIHGDIPQK	Q1:-17.02655	2	1419.6866455078125	1	a6.a1	1
a6	pepa6b15	QDAQSIHGDIPQKQR	Q1:-17.02655	3	1703.846435546875	1	a6.a1	1
a6	pepa6b16	QDAQSIHGDIPQKQR		3	1720.8729248046875	1	a6.a1	1
a6	pepa6b17	SDAGIESDTAMK	M11:+15.99491	2	1240.53662109375	1	a6.a1	1
a6	pepa6b18	SDAGIESDTAMKKGETIR	M11:+15.99491	3	1924.928466796875	1	a6.a1	1
a6	pepa6b19	SDKTEEIAEEEETVFPK		3	1980.9288330078125	1	a6.a1	1
a7	pepa7a1	AAVWEITGAEFSK		2	1408.7110595703125	1	a7.a1	1
a7	pepa7a2	ADFTVVAGDEGSSTTGGSSEENKGPSGSAVSR		3	3043.372802734375	1	a7.a1	1
a7	pepa7a3	AIDIADMITR		2	1118.5877685546875	1	a7.a1	1
a7	pepa7a4	AIDIADMITR	M7:+15.99491	2	1134.582763671875	1	a7.a1	1
a7	pepa7a5	DIEQGDVSETIR		2	1361.6546630859375	1	a7.a1	1
a7	pepa7a6	EDEQQQAIQDIASR		2	1630.76708984375	1	a7.a1	1
a7	pepa7a7	FSGFSAKPNNSGEAPSSPTPK		3	2107.009521484375	1	a7.a1	1
a7	pepa7a8	GASFVTSTNPR		2	1136.5699462890625	1	a7.a1	1
a7	pepa7a9	IQNEIDMVK		2	1089.561279296875	1	a7.a1	1
a7	pepa7b10	ITKEDEQQQAIQDIASR		3	1972.9937744140625	1	a7.a1	1
a7	pepa7b11	ITTTGQVTSPVK		2	1231.689697265625	1	a7.a1	1
a7	pepa7b12	ITTTGQVTSPVKGASFVTSTNPR		3	2349.2412109375	1	a7.a1	1
a7	pepa7b13	IYIPPSTPDFSR		2	1392.7161865234375	1	a7.a1	1
a7	pepa7b14	IYYPDFIVPDPK		2	1466.7569580078125	1	a7.a1	1
a7	pepa7b15	NIQDVVER		2	972.5112915039062	1	a7.a1	1
a7	pepa7b16	SEAHTADGISIR		2	1256.6234130859375	1	a7.a1	1
a7	pepa7b17	VIHNAQEVEKEPGQR		3	1733.893310546875	1	a7.a1	1
a7	pepa7b18	VIQEGIEGIVIK		2	1297.77294921875	1	a7.a1	1
a8	pepa8a1	AFTNYSSINR	A1:+42.01057	2	1214.5804443359375	1	a8.a1	1
a8	pepa8a2	DIQMAETSPEGTKPER	M4:+15.99491	3	1804.838623046875	1	a8.a1	1
a8	pepa8a3	DIQMAETSPEGTKPERR	M4:+15.99491	3	1960.939697265625	1	a8.a1	1
a8	pepa8a4	DSNEISDSAGEEDSADIKR		3	2037.884765625	1	a8.a1	1
a8	pepa8a5	FDYVPTDTTPR		2	1311.6219482421875	1	a8.a1	1
a8	pepa8a6	FVVKEEK		2	878.4985961914062	1	a8.a1	1
a8	pepa8a7	IIQPPEAPR		2	1020.5841064453125	1	a8.a1	1
a8	pepa8a8	IPAIAAREEASTSR		3	1471.7867431640625	1	a8.a1	1
a8	pepa8a9	KDSNEISDSAGEEDSADIKR		3	2165.979736328125	1	a8.a1	1
a8	pepa8b10	KIPIEVTTRPSTEEPVR		3	1952.08154296875	1	a8.a1	1
a8	pepa8b11	QKVPIGTFR	Q1:-17.02655	2	1028.5892333984375	1	a8.a1	1
a8	pepa8b12	QQQEKIEAIQK	Q1:-17.02655	2	1325.7064208984375	1	a8.a1	1
a8	pepa8b13	SVAVSDEEEVEEEAER		2	1806.7879638671875	1	a8.a1	1
a8	pepa8b14	TPESTQIGQYGNGIK		2	1592.7918701171875	1	a8.a1	1
a8	pepa8b15	TREPVTDNVEK		2	1287.654296875	1	a8.a1	1
a8	pepa8b16	VKFDYVPTDTTPR		2	1538.785400390625	1	a8.a1	2
a9	pepa9a1	FSSSSGYGGGSSR		2	1235.529052734375	1	a9.a1	1
a9	pepa9a2	GGGGGGGIGSGGSIR		2	1145.566162109375	1	a9.a1	1
a9	pepa9a3	GGGGGGGIGSGGSIRSS		2	1319.6302490234375	1	a9.a1	1
a9	pepa9a4	GGGGGGIGSGGSIR		2	1088.544677734375	1	a9.a1	1
a9	pepa9a5	GGGGGGIGSGGSIRSS		2	1262.6087646484375	1	a9.a1	1
a9	pepa9a6	GGGGGIGSGGSIR		2	1031.5233154296875	1	a9.a1	1
a9	pepa9a7	GGSGGSYGGGGSGGGYGGGSGSR		2	1791.7281494140625	1	a9.a1	1
a9	pepa9a8	ISRSGGGGGGGIGSGGSIRSSY		3	1925.9427490234375	1	a9.a1	1
a9	pepa9a9	SGGGGGGGIGSGGSIR		2	1232.59814453125	1	a9.a1	1
a9	pepa9b10	SGGGGGGGIGSGGSIRSS		2	1406.662353515625	1	a9.a1	1
a9	pepa9b11	SRSGGGGGGGIGSGGSIR		2	1475.7314453125	1	a9.a1	2
a9	pepa9b12	SRSGGGGGGGIGSGGSIRSSY		3	1812.8587646484375	1	a9.a1	1
a9	pepa9b13	SRSGGGGGGGIGSGGSIRSSYS		3	1899.8907470703125	1	a9.a1	1
a9	pepa9b14	STMQEINSR		2	1065.499755859375	1	a9.a1	1
b10	pepb10a1	AGGVGINISAASR		2	1172.6385498046875	1	b10.a1	1
b10	pepb10a2	ASGFVFTR		2	884.462890625	1	b10.a1	1
b10	pepb10a3	AVIDIESER		2	1031.5372314453125	1	b10.a1	1
b10	pepb10a4	CSEQPSISDIKEK	C1:+57.02146 - C1:-17.02655	2	1503.699951171875	1	b10.a1	1
b10	pepb10a5	DPNNPYDKNAIK		2	1388.680908203125	1	b10.a1	1
b10	pepb10a6	EYNVNDDSMK	M9:+15.99491	2	1230.4947509765625	1	b10.a1	1
b10	pepb10a7	GDSPIHSIR		2	981.5115966796875	1	b10.a1	1
b10	pepb10a8	IGQKQEVIITK		2	1256.7576904296875	1	b10.a1	2
b10	pepb10a9	MSEISSSRPK	M1:+15.99491	2	1137.5572509765625	1	b10.a1	1
b10	pepb10b10	NDIYYNTITNFSEK		2	1721.8021240234375	1	b10.a1	1
b10	pepb10b11	QAIAWMVSR	M6:+15.99491 - Q1:-17.02655	2	1060.5247802734375	1	b10.a1	1
b10	pepb10b12	YYTGVVNNNEMVAIQR		2	1870.9119873046875	1	b10.a1	1
b10	pepb10b13	YYTGVVNNNEMVAIQR	M11:+15.99491	2	1886.9068603515625	1	b10.a1	2
b11	pepb11a1	AAGPSISHTSGGTQSK		2	1485.7296142578125	1	b11.a1	2
b11	pepb11a2	ATAFNEQVDK		2	1122.54296875	1	b11.a1	1
b11	pepb11a3	ATVMDVKPVDYR		2	1393.71484375	1	b11.a1	1
b11	pepb11a4	ATVMDVKPVDYR	M4:+15.99491	3	1409.709716796875	1	b11.a1	1
b11	pepb11a5	DSIVDIIGICK	C10:+57.02146	2	1232.6558837890625	1	b11.a1	1
b11	pepb11a6	IGNPVPYNEGIGQPQVAPPAPAASPAASSR		3	2913.48583984375	1	b11.a1	1
b11	pepb11a7	NIYIMDTSGK		2	1141.55615234375	1	b11.a1	1
b11	pepb11a8	NIYIMDTSGK	M5:+15.99491	2	1157.5511474609375	1	b11.a1	1
b11	pepb11a9	SGGVGGSNTNWK		2	1163.54443359375	1	b11.a1	1
b11	pepb11b10	SYEDATKITVR		2	1282.6641845703125	1	b11.a1	1
b11	pepb11b11	VGQISEGAIAAIMQK	M13:+15.99491	2	1531.8153076171875	1	b11.a1	2
b11	pepb11b12	VIDQQNGIYR		2	1205.627685546875	1	b11.a1	1
b11	pepb11b13	VVPIASITPYQSK		3	1402.7945556640625	1	b11.a1	1
b12	pepb12a1	AQEPSAAIPK		2	1011.5474243164062	1	b12.a1	1
b12	pepb12a2	IGEEEIQKPEEK		2	1428.7220458984375	1	b12.a1	1
b12	pepb12a3	IHEATGMPAGK		2	1111.556884765625	1	b12.a1	1
b12	pepb12a4	ITAQFVAR		2	905.5208129882812	1	b12.a1	1
b12	pepb12a5	NIVDKTASFVAR		2	1320.7275390625	1	b12.a1	1
b12	pepb12a6	QFITQIMQK	M7:+15.99491 - Q1:-17.02655	2	1135.58203125	1	b12.a1	1
b12	pepb12a7	VKIHEATGMPAGK	M9:+15.99491	3	1354.7152099609375	1	b12.a1	1
b12	pepb12a8	VMQQQQQTTQQQIPQK		2	1941.9814453125	1	b12.a1	2
b12	pepb12a9	VMQQQQQTTQQQIPQK	M2:+15.99491	3	1957.9764404296875	1	b12.a1	1
b12	pepb12b10	VQAQVIQETIVPK		2	1452.842529296875	1	b12.a1	1
b13	pepb13a1	AAIQEITR		2	901.5106201171875	1	b13.a1	1
b13	pepb13a2	EANVYPAECR	C9:+57.02146	2	1208.536865234375	1	b13.a1	1
b13	pepb13a3	GKEDDSFIR		2	1066.516845703125	1	b13.a1	1
b13	pepb13a4	HMVSDKFQVR	M2:+15.99491	3	1262.63134765625	1	b13.a1	1
b13	pepb13a5	IDDDGIPFIGAK		2	1260.6474609375	1	b13.a1	1
b13	pepb13a6	IVMEEGCSTQK	C7:+57.02146	2	1281.581787109375	1	b13.a1	1
b13	pepb13a7	QFIGYVPIMVK	M9:+15.99491	2	1310.7181396484375	1	b13.a1	1
b13	pepb13a8	SDTIDTVSVPYVFR		2	1598.8065185546875	1	b13.a1	1
b13	pepb13a9	TSVSMNTDNIMR	M5:+15.99491	2	1384.619873046875	1	b13.a1	1
b13	pepb13b10	TSVSMNTDNIMR	M5:+15.99491 - M11:+15.99491	2	1400.6148681640625	1	b13.a1	1
b13	pepb13b11	VTNQPIGGR		2	941.5167236328125	1	b13.a1	1
b14	pepb14a1	AAINIPEAASYDEVR		2	1618.8076171875	1	b14.a1	1
b14	pepb14a2	DFNMIDIK		2	995.4871215820312	1	b14.a1	1
b14	pepb14a3	DIDNAGEIGR		2	1059.5069580078125	1	b14.a1	1
b14	pepb14a4	FKEEVNHYSNEINK		3	1750.83984375	1	b14.a1	1
b14	pepb14a5	NGDIIIINR		2	1027.58984375	1	b14.a1	1
b14	pepb14a6	QIITPATGAPKPQGTK	Q1:-17.02655	2	1590.8853759765625	1	b14.a1	1
b14	pepb14a7	RPPIMASGK		2	956.5349731445312	1	b14.a1	1
b14	pepb14a8	SPGTQEMIR		2	1018.4990234375	1	b14.a1	1
b14	pepb14a9	SQHIHEVISR		3	1205.6390380859375	1	b14.a1	1
b14	pepb14b10	TAISAVDMTQR	M8:+15.99491	2	1208.5943603515625	1	b14.a1	1
b14	pepb14b11	TPMMSVPVINTK		2	1317.69091796875	1	b14.a1	1
b15	pepb15a1	AEIDDTPMR	M8:+15.99491	2	1063.472900390625	1	b15.a1	1
b15	pepb15a2	FATHAAAISVR		2	1143.6273193359375	1	b15.a1	1
b15	pepb15a3	GIVEFASKPAAR		2	1245.6954345703125	1	b15.a1	2
b15	pepb15a4	GMGPGTPAGYGR		2	1120.520751953125	1	b15.a1	1
b15	pepb15a5	GMGPGTPAGYGR	M2:+15.99491	2	1136.5157470703125	1	b15.a1	1
b15	pepb15a6	SPPPGMGINQNR	M6:+15.99491	2	1283.616455078125	1	b15.a1	1
b15	pepb15a7	YGEPGEVFINK		2	1252.621337890625	1	b15.a1	2
b15	pepb15a8	YGEPGEVFINKGK		3	1437.7376708984375	1	b15.a1	1
b16	pepb16a1	AIASIMTYK	M6:+15.99491	2	1013.5339965820312	1	b16.a1	1
b16	pepb16a2	CAVVDVPFGGAK	C1:+57.02146 - C1:-17.02655	2	1202.5877685546875	1	b16.a1	1
b16	pepb16a3	DDGSWEVIEGYR		2	1425.6285400390625	1	b16.a1	1
b16	pepb16a4	GFIGPGIDVPAPDMSTGER	M14:+15.99491	2	1931.917236328125	1	b16.a1	1
b16	pepb16a5	HGGTIPIVPTAEFQDR		3	1737.892333984375	1	b16.a1	1
b16	pepb16a6	IIAEGANGPTTPEADKIFIER		3	2242.171875	1	b16.a1	1
b16	pepb16a7	MVEGFFDR	M1:+15.99491	2	1016.4509887695312	1	b16.a1	1
b16	pepb16a8	NYTDNEIEK		2	1125.50634765625	1	b16.a1	1
b16	pepb16a9	YNIGIDIR		2	963.5261840820312	1	b16.a1	1
b16	pepb16b10	YSTDVSVDEVK		2	1241.5899658203125	1	b16.a1	1
b17	pepb17a1	AAESSSDSSDSDSSEDDEAPSKPAGTTK		3	2758.129638671875	1	b17.a1	1
b17	pepb17a2	DNQISEVANK		2	1117.548828125	1	b17.a1	1
b17	pepb17a3	KIQANGPVAK		2	1025.610595703125	1	b17.a1	1
b17	pepb17a4	KQNEAAKEAETPQAK		3	1642.83984375	1	b17.a1	1
b17	pepb17a5	NKPGPYSSVPPPSAPPPKK		3	1945.0545654296875	1	b17.a1	1
b17	pepb17a6	VADNSFDAK		2	966.453125	1	b17.a1	1
b17	pepb17a7	VAGGAAPSKPASAK		2	1211.6746826171875	1	b17.a1	1
b17	pepb17a8	VREEEIEVDSR		3	1360.670654296875	1	b17.a1	1
b18	pepb18a1	AIQIITR		2	814.514892578125	1	b18.a1	1
b18	pepb18a2	DVDTYYISNIVK		2	1429.721435546875	1	b18.a1	1
b18	pepb18a3	GTKQEETFAK		2	1138.5743408203125	1	b18.a1	1
b18	pepb18a4	HMDQPIPTAIGIYK	M2:+15.99491	2	1599.8204345703125	1	b18.a1	1
b18	pepb18a5	ITADPGGSSETSSQVIENHTKPK		3	2383.174072265625	1	b18.a1	1
b18	pepb18a6	VIKDEAISDGDDIR		3	1545.77587890625	1	b18.a1	1
b18	pepb18a7	YDPVWMTVTR		2	1267.6143798828125	1	b18.a1	1
b18	pepb18a8	YDPVWMTVTR	M6:+15.99491	2	1283.6092529296875	1	b18.a1	1
b19	pepb19a1	EIVSIIEAQTAK		2	1301.7314453125	1	b19.a1	1
b19	pepb19a2	EYITAFTK		2	972.5040893554688	1	b19.a1	1
b19	pepb19a3	ISVDANIQIPK		2	1197.6842041015625	1	b19.a1	1
b19	pepb19a4	NITQEQIIR		2	1114.6219482421875	1	b19.a1	1
b19	pepb19a5	SEQTPAEAGAAGAR	S1:+42.01057	2	1357.6346435546875	1	b19.a1	1
b19	pepb19a6	SPIIHSPK		2	878.5098876953125	1	b19.a1	1
b19	pepb19a7	YEDSDKPFVDSPASR		3	1712.776611328125	1	b19.a1	1
b20	pepb20a1	ANEIPQPPVPEPANAGK		2	1728.8919677734375	1	b20.a1	1
b20	pepb20a2	AQVAMSTIPVEDEESSESR	A1:+42.01057	3	2106.949951171875	1	b20.a1	1
b20	pepb20a3	DQSAVVVQGIPEGVAFK		2	1743.927978515625	1	b20.a1	1
b20	pepb20a4	EQVNDIFSR		2	1107.5433349609375	1	b20.a1	1
b20	pepb20a5	IIQVGNR		2	799.4788818359375	1	b20.a1	1
b20	pepb20a6	QVEEIFER		2	1049.526611328125	1	b20.a1	1
b20	pepb20a7	SPSWYGIPR		2	1062.537109375	1	b20.a1	1
b21	pepb21a1	GFAFVQYVNER		2	1329.6590576171875	1	b21.a1	1
b21	pepb21a2	KSDVEAIFSK		2	1123.599853515625	1	b21.a1	1
b21	pepb21a3	MIAGQVIDINIAAEPK		2	1682.9150390625	1	b21.a1	1
b21	pepb21a4	MIAGQVIDINIAAEPK	M1:+15.99491	2	1698.909912109375	1	b21.a1	1
b21	pepb21a5	SDVEAIFSK		2	995.5048217773438	1	b21.a1	1
b21	pepb21a6	VFIGNINTIVVK		2	1316.7940673828125	1	b21.a1	1
b21	pepb21a7	VPPPPPIAR		2	943.5728149414062	1	b21.a1	1
b22	pepb22a1	AASQAVEEMR	A1:+42.01057	2	1133.5260009765625	1	b22.a1	1
b22	pepb22a2	AASQAVEEMR	M9:+15.99491 - A1:+42.01057	2	1149.5208740234375	1	b22.a1	1
b22	pepb22a3	FIDEIDAVQMD	M10:+15.99491	2	1311.5777587890625	1	b22.a1	1
b22	pepb22a4	IIIAEVPTMAVEK		2	1413.8026123046875	1	b22.a1	1
b22	pepb22a5	IIIAEVPTMAVEK	M9:+15.99491	2	1429.7974853515625	1	b22.a1	1
b22	pepb22a6	NQGDEEGTEIDTIQFR		2	1851.8360595703125	1	b22.a1	1
b22	pepb22a7	VVIGEFGVR		2	975.5626220703125	1	b22.a1	1
b23	pepb23a1	DDSIDISPQGR		2	1202.565185546875	1	b23.a1	1
b23	pepb23a2	HIDQEQQIK		2	1138.58544921875	1	b23.a1	1
b23	pepb23a3	IIDTNPEINQSDSQDSR		2	1931.89453125	1	b23.a1	1
b23	pepb23a4	ISTQSNSNNIEPAR		2	1530.7510986328125	1	b23.a1	1
b23	pepb23a5	MADPESNQEAVNSSAAR		2	1776.7821044921875	1	b23.a1	1
b23	pepb23a6	NTAGAQPQDDSIGGR		2	1486.6884765625	1	b23.a1	1
b24	pepb24a1	EVDATSPAPSTSSTVK		2	1576.7705078125	1	b24.a1	1
b24	pepb24a2	INQICSQTK	C5:+57.02146	2	1091.5517578125	1	b24.a1	1
b24	pepb24a3	MNDFMR		2	813.338623046875	1	b24.a1	1
b24	pepb24a4	TPQMPPTTPSSSFFTK	M4:+15.99491	2	1769.8419189453125	1	b24.a1	1
b24	pepb24a5	TTIYEIQDDR		2	1253.6011962890625	1	b24.a1	1
b24	pepb24a6	VISTTKPFEYETPEMEK		3	2028.98388671875	1	b24.a1	1
b25	pepb25a1	ENEVSTSATDEIISQFK		2	1897.9029541015625	1	b25.a1	1
b25	pepb25a2	IKEEHGIEISSPR		3	1494.79150390625	1	b25.a1	1
b25	pepb25a3	NDDSIIYK		2	967.4735107421875	1	b25.a1	1
b25	pepb25a4	NNPDYNWNVR		2	1291.581787109375	1	b25.a1	1
b25	pepb25a5	NNSVIIADEMGIGK	M10:+15.99491	2	1476.7366943359375	1	b25.a1	1
b25	pepb25a6	VEMSAIQK		2	905.4765014648438	1	b25.a1	1
b26	pepb26a1	DYIVVGSDSGR		2	1167.564453125	1	b26.a1	1
b26	pepb26a2	FIAVGIVDNTVR		2	1303.7373046875	1	b26.a1	1
b26	pepb26a3	IPPNTNDEVDEDPTGNK		2	1854.8355712890625	1	b26.a1	1
b26	pepb26a4	NFGDQPDIR		2	1061.50146484375	1	b26.a1	1
b26	pepb26a5	TPVEEVPAAIAPFQGR		2	1681.8912353515625	1	b26.a1	1
b26	pepb26a6	TVIDPVTGDISDTR		2	1488.7545166015625	1	b26.a1	1
b27	pepb27a1	IDIDPEETVK		2	1158.58935546875	1	b27.a1	1
b27	pepb27a2	IESEKGKDAFPVAGQK		3	1703.896728515625	1	b27.a1	1
b27	pepb27a3	NFVVVMVTKPK		2	1261.734130859375	1	b27.a1	1
b27	pepb27a4	QEKPAEKPAETPVATSPTATDSTSGDSSR	Q1:-17.02655	3	2928.37109375	1	b27.a1	1
b27	pepb27a5	TIQQQTFK		2	993.5368041992188	1	b27.a1	1
b28	pepb28a1	IATNTSAPDIK		2	1130.6055908203125	1	b28.a1	1
b28	pepb28a2	QPAPTTIGGINK	Q1:-17.02655	2	1179.63720703125	1	b28.a1	1
b28	pepb28a3	TAGPIASAQK		2	943.5211181640625	1	b28.a1	1
b28	pepb28a4	TTTISGTAPAAGVVPSR		2	1585.8548583984375	1	b28.a1	1
b28	pepb28a5	VGSIDNVGHIPAGGAVK		3	1590.8603515625	1	b28.a1	1
b29	pepb29a1	DTIGSWQR		2	962.4694213867188	1	b29.a1	1
b29	pepb29a2	GKIPAEEFK		2	1018.5571899414062	1	b29.a1	1
b29	pepb29a3	GPITQVTDRK		2	1114.6219482421875	1	b29.a1	1
b29	pepb29a4	IIYPEIPR		2	1000.5830078125	1	b29.a1	1
b29	pepb29a5	TQVEIVADPETR		2	1357.6961669921875	1	b29.a1	1
b30	pepb30a1	AIIVVQQGMTPSAK		2	1442.803955078125	1	b30.a1	1
b30	pepb30a2	AIIVVQQGMTPSAK	M9:+15.99491	2	1458.7989501953125	1	b30.a1	1
b30	pepb30a3	MDDEEETYRIWK	M1:+15.99491 - M1:+42.01057	2	1672.71630859375	1	b30.a1	1
b30	pepb30a4	QSIVDMAPK	M6:+15.99491 - Q1:-17.02655	2	987.4819946289062	1	b30.a1	1
b30	pepb30a5	QSIVDMAPK		2	988.5136108398438	1	b30.a1	1
b31	pepb31a1	EAPAQPAPEKVKVEVK		3	1719.96435546875	1	b31.a1	1
b31	pepb31a2	FMSAYEQR		2	1031.4619140625	1	b31.a1	1
b31	pepb31a3	MEKPPAPPSIPAGPPGVK		3	1769.9622802734375	1	b31.a1	1
b31	pepb31a4	TGSGGVASSSESNRDRR		3	1722.811767578125	1	b31.a1	1
b32	pepb32a1	APPGGAEAGEPTTIIQR		2	1664.8607177734375	1	b32.a1	1
b32	pepb32a2	GAVIAQGQGDGTVSK		2	1387.718017578125	1	b32.a1	1
b32	pepb32a3	SFSSIVEVAR		2	1094.58447265625	1	b32.a1	1
b32	pepb32a4	TAEVPVSEASGQAPPAK		2	1638.833740234375	1	b32.a1	1
b33	pepb33a1	EGTQISSQQSVMSK		2	1509.7218017578125	1	b33.a1	1
b33	pepb33a2	EGTQISSQQSVMSK	M12:+15.99491	2	1525.7166748046875	1	b33.a1	1
b33	pepb33a3	IASFIGFSK		2	969.540771484375	1	b33.a1	1
b33	pepb33a4	IQNPDIWNSYQAK		2	1576.77587890625	1	b33.a1	1
b34	pepb34a1	AETAAGVGR	A1:+42.01057	2	873.44287109375	1	b34.a1	1
b34	pepb34a2	EAPEEIIAYEGVR		2	1475.7381591796875	1	b34.a1	1
b34	pepb34a3	GTQIISSGSDGIVK		2	1361.7275390625	1	b34.a1	1
b34	pepb34a4	IDDHAITGASDSR		3	1357.6346435546875	1	b34.a1	1
b35	pepb35a1	IIQFQATPCPK	C9:+57.02146	2	1302.6878662109375	1	b35.a1	1
b35	pepb35a2	QTAIIDADDPVSQIHK	Q1:-17.02655	2	1733.870849609375	1	b35.a1	1
b35	pepb35a3	QTAIIDADDPVSQIHK		3	1750.8974609375	1	b35.a1	1
b35	pepb35a4	TIYISDSDKR		2	1197.6114501953125	1	b35.a1	1
b36	pepb36a1	GIDVEDVK		2	874.4520874023438	1	b36.a1	1
b36	pepb36a2	IIQIVEDR		2	985.568115234375	1	b36.a1	1
b36	pepb36a3	TGTAYTFFTPNNIK		2	1574.785400390625	1	b36.a1	1
b36	pepb36a4	TTYIVIDEADR		2	1295.648193359375	1	b36.a1	1
b37	pepb37a1	EMIGGEIIPR		2	1114.5928955078125	1	b37.a1	1
b37	pepb37a2	IEVQDTSGGTTAIRPSASTQAISSSVSSSK		3	2952.47607421875	1	b37.a1	1
b37	pepb37a3	IVVFQYSDGK		2	1155.6048583984375	1	b37.a1	1
b37	pepb37a4	YIIGDMEGR		2	1053.5037841796875	1	b37.a1	1
b38	pepb38a1	ENAGEDPGIAR		2	1128.5284423828125	1	b38.a1	1
b38	pepb38a2	GAVHDVKDVIDS		2	1254.6329345703125	1	b38.a1	1
b38	pepb38a3	PGIARQAPKPRKQ		3	1446.8656005859375	1	b38.a1	1
b39	pepb39a1	APTNIVYK		2	905.509521484375	1	b39.a1	1
b39	pepb39a2	HAEKAPTNIVYK		3	1370.7430419921875	1	b39.a1	1
b39	pepb39a3	IDDMTAAPMDVR	M9:+15.99491	2	1350.6031494140625	1	b39.a1	1
b40	pepb40a1	FVTDSNAVVQIK		2	1320.7161865234375	1	b40.a1	1
b40	pepb40a2	TAIAATNPAVR		2	1084.6114501953125	1	b40.a1	1
b40	pepb40a3	TTGEVVSGVVSK		2	1162.6318359375	1	b40.a1	1
b41	pepb41a1	ESETTTSIVIER		2	1364.6907958984375	1	b41.a1	1
b41	pepb41a2	SGDSEVYQIGDVSQK		2	1611.7501220703125	1	b41.a1	1
b41	pepb41a3	VGQDPVIR		2	883.5	1	b41.a1	1
b42	pepb42a1	EVDPQGIR		2	913.4741821289062	1	b42.a1	1
b42	pepb42a2	GYIGVVNR		2	877.489501953125	1	b42.a1	1
b42	pepb42a3	SSVIENFVGR		2	1107.5797119140625	1	b42.a1	1
b43	pepb43a1	MSIDISAVQDGR	M1:+15.99491	2	1307.6263427734375	1	b43.a1	1
b43	pepb43a2	NAVAISASPQIK		2	1198.679443359375	1	b43.a1	1
b43	pepb43a3	QVAASPAVGQPIQK		2	1393.7801513671875	1	b43.a1	1
b44	pepb44a1	AIAAAGYDVEK		2	1107.5684814453125	1	b44.a1	1
b44	pepb44a2	ASGPPVSEIITK		2	1198.668212890625	1	b44.a1	1
b44	pepb44a3	KASGPPVSEIITK		2	1326.76318359375	1	b44.a1	1
b45	pepb45a1	IIPHQIYGVVPQA		2	1434.810791015625	1	b45.a1	1
b45	pepb45a2	TPATAPVPAR		2	980.5527954101562	1	b45.a1	1
b45	pepb45a3	YSQVIGIGGR		2	1049.57421875	1	b45.a1	1
b46	pepb46a1	AIIEMEKQQQDQVDR	M5:+15.99491	3	1846.8968505859375	1	b46.a1	1
b46	pepb46a2	FAQPGSFEYEYAMR	M13:+15.99491	2	1711.7430419921875	1	b46.a1	1
b46	pepb46a3	QQEGFKGTFPDAR	Q1:-17.02655	2	1463.6917724609375	1	b46.a1	1
b47	pepb47a1	NFIIDQTNVSAAAQR		2	1647.8453369140625	1	b47.a1	1
b47	pepb47a2	NGQDIGVAFK		2	1048.5426025390625	1	b47.a1	1
b47	pepb47a3	SSGPTSIFAVTVAPPGAR		2	1714.9127197265625	1	b47.a1	1
b48	pepb48a1	MFIISDGEGK		2	1096.53466796875	1	b48.a1	1
b48	pepb48a2	MFIISDGEGK	M1:+15.99491	2	1112.5296630859375	1	b48.a1	1
b48	pepb48a3	VDMMDIPR	V1:+42.01057	2	1018.469970703125	1	b48.a1	1
b49	pepb49a1	ETANAIVSQQTPQR		2	1542.7874755859375	1	b49.a1	1
b49	pepb49a2	TVAQSQQIETNSQR		2	1589.7882080078125	1	b49.a1	1
b50	pepb50a1	EEQQQIIQK		2	1143.6009521484375	1	b50.a1	1
b50	pepb50a2	INKPYIYGPTSQGER		3	1722.88134765625	1	b50.a1	1
b51	pepb51a1	IIEIIPGK		2	882.5662841796875	1	b51.a1	1
b51	pepb51a2	SYSVGASGSSSR		2	1144.5233154296875	1	b51.a1	1
b52	pepb52a1	AVSEEQQPAIK		2	1199.6270751953125	1	b52.a1	1
b52	pepb52a2	GFNIPYQDAR		2	1180.574951171875	1	b52.a1	1
b53	pepb53a1	AGFAGDDAPR		2	976.44873046875	1	b53.a1	1
b53	pepb53a2	VAPEEHPVIITEAPINPK		3	1954.0648193359375	1	b53.a1	1
b54	pepb54a1	NIEMTQEDVR		2	1234.57373046875	1	b54.a1	1
b54	pepb54a2	YAQAGFEGFK		2	1117.53173828125	1	b54.a1	1
b55	pepb55a1	VGAAEIISR		2	915.5261840820312	1	b55.a1	1
b55	pepb55a2	VQENCIDIVGR	C5:+57.02146	2	1302.6474609375	1	b55.a1	1
b56	pepb56a1	AIAAGGYDVEK		2	1093.5528564453125	1	b56.a1	1
b56	pepb56a2	ATGPPVSEIITK		2	1212.6839599609375	1	b56.a1	1
b57	pepb57a1	AITFIQSATR		2	1107.6160888671875	1	b57.a1	1
b57	pepb57a2	TSTIIAAAR		2	903.5261840820312	1	b57.a1	1
b58	pepb58a1	ADQFEYVMYGK		2	1350.6038818359375	1	b58.a1	1
b58	pepb58a2	VYRIEGDETSTEAATR		3	1797.86181640625	1	b58.a1	1
b59	pepb59a1	IIINYAVR		2	961.5833740234375	1	b59.a1	1
b59	pepb59a2	VMVVGPTDVGK	M2:+15.99491	2	1117.5926513671875	1	b59.a1	1
b60	pepb60a1	FAAVIMR		2	807.4550170898438	1	b60.a1	1
b60	pepb60a2	TTAIIFSSGK		2	1024.5677490234375	1	b60.a1	1
b61	pepb61a1	GIGAGGSITGIK		2	1030.589599609375	1	b61.a1	1
b61	pepb61a2	YNIIVVGR		2	933.5521240234375	1	b61.a1	1
b62	pepb62a1	IYGAGQPFAER		2	1208.6063232421875	1	b62.a1	1
b62	pepb62a2	YGPEGEAVPVAIPEER		2	1712.849365234375	1	b62.a1	1
b63	pepb63a1	AVPETRPNHTIYINNINEK	A1:+42.01057	3	2265.16259765625	1	b63.a1	1
b63	pepb63a2	GQAFVIFK		2	909.5197143554688	1	b63.a1	1
b64	pepb64a1	DIVIPTQAIPASPAIK		2	1633.9527587890625	1	b64.a1	1
b64	pepb64a2	TISGAQDSEAAFAK		2	1395.675537109375	1	b64.a1	1
b65	pepb65a1	GSGPIDPKEIIK	G1:+42.01057	2	1295.720947265625	1	b65.a1	1
b65	pepb65a2	STGIEIETPSIVPVKK		3	1697.96875	1	b65.a1	1

## Sheet: spectra
MS Sample :	DaPR130321_VB122_O867.m
Group ID	Peptide ID	Sample	Scan	Rt (minutes)	Sequence (top)	Modifs (top)	Number of subgroups	Sub-groups Ids	Best E-value	Best hyperscore	Charge	MH+ Obs	MH+ theo	DeltaMH+	Delta-ppm
a1	pepa1b56	DaPR130321_VB122_O867.m	683	9.75	SKGQVKEEGINKSEKR		1	a1.a1	0.004800000227987766	46.900001525878906	3	1816.98681640625	1816.988037109375	-0.0010999999940395355	-0.605397488356342
a1	pepa1b55	DaPR130321_VB122_O867.m	695	9.899999618530273	SKGQVKEEGINKSEK		1	a1.a1	0.0017999999690800905	38.0	3	1660.886474609375	1660.8868408203125	-3.9999998989515007E-4	-0.24083518519394734
a1	pepa1b54	DaPR130321_VB122_O867.m	720	10.130000114440918	SKGQVKEEGINK		1	a1.a1	0.03999999910593033	34.70000076293945	3	1316.7183837890625	1316.71728515625	0.0010999999940395355	0.8354109165575377
a1	pepa1b54	DaPR130321_VB122_O867.m	727	10.180000305175781	SKGQVKEEGINK		1	a1.a1	0.006300000008195639	29.100000381469727	2	1316.7158203125	1316.71728515625	-0.00139999995008111	-1.0632502252865748
a1	pepa1b20	DaPR130321_VB122_O867.m	749	10.40999984741211	GQVKEEGINKSEK		1	a1.a1	0.04500000178813934	40.70000076293945	2	1445.7640380859375	1445.7598876953125	0.00419999985024333	2.905046602820441
a1	pepa1b20	DaPR130321_VB122_O867.m	744	10.359999656677246	GQVKEEGINKSEK		1	a1.a1	5.299999884300632E-6	53.5	3	1445.758056640625	1445.7598876953125	-0.0017999999690800905	-1.2450199956435868
a1	pepa1b21	DaPR130321_VB122_O867.m	762	10.510000228881836	HASHISKLPK		1	a1.a1	0.00430000014603138	39.599998474121094	2	1117.6456298828125	1117.6480712890625	-0.002400000113993883	-2.14736657776879
a1	pepa1b30	DaPR130321_VB122_O867.m	887	11.449999809265137	KMEEVKEANIR	M2:+15.99491	1	a1.a1	0.006099999882280827	22.600000381469727	2	1362.703369140625	1362.7049560546875	-0.0015999999595806003	-1.1741352759242403
a1	pepa1b30	DaPR130321_VB122_O867.m	878	11.380000114440918	KMEEVKEANIR	M2:+15.99491	1	a1.a1	0.03799999877810478	30.399999618530273	3	1362.701416015625	1362.7049560546875	-0.0035000001080334187	-2.568421060246704
a1	pepa1b43	DaPR130321_VB122_O867.m	882	11.40999984741211	NKDEVKAMIEK	M8:+15.99491	1	a1.a1	0.014000000432133675	39.20000076293945	2	1320.681640625	1320.6832275390625	-0.001500000013038516	-1.1357757725397855
a1	pepa1b32	DaPR130321_VB122_O867.m	919	11.699999809265137	KTAEAGGVTGKGQDGIGSK		1	a1.a1	1.9999999494757503E-5	45.400001525878906	3	1760.9114990234375	1760.9140625	-0.0026000000070780516	-1.4765059025008789
a1	pepa1b25	DaPR130321_VB122_O867.m	942	11.850000381469727	LGGKLTGTANK		1	a1.a1	4.3000000005122274E-5	41.29999923706055	2	1059.6162109375	1059.6160888671875	9.999999747378752E-5	0.09437380059101909
a1	pepa1b59	DaPR130321_VB122_O867.m	1013	12.359999656677246	TAEAGGVTGKGQDGIGSKAEK		1	a1.a1	1.9999999494757503E-4	51.20000076293945	3	1960.99072265625	1960.9937744140625	-0.0031999999191612005	-1.6318256390779968
a1	pepa1b53	DaPR130321_VB122_O867.m	1042	12.510000228881836	SEGKRKGDEVDGVDEVAK		1	a1.a1	1.3000000080864993E-6	50.20000076293945	3	1917.948974609375	1917.95166015625	-0.0026000000070780516	-1.3556128973898316
a1	pepa1b51	DaPR130321_VB122_O867.m	1050	12.5600004196167	RKGDEVDGVDEVAKK		1	a1.a1	0.004100000020116568	41.099998474121094	3	1644.8525390625	1644.8555908203125	-0.003100000089034438	-1.8846639828657692
a1	pepa1b37	DaPR130321_VB122_O867.m	1077	12.710000038146973	MEEVKEANIR	M1:+15.99491	1	a1.a1	1.2999999853491317E-5	37.099998474121094	2	1234.611572265625	1234.6099853515625	0.0015999999595806003	1.2959557905446477
a1	pepa1b58	DaPR130321_VB122_O867.m	1125	13.0	TAEAGGVTGKGQDGIGSK		1	a1.a1	3.000000026176508E-9	61.400001525878906	2	1632.8134765625	1632.8192138671875	-0.00570000009611249	-3.4908947957640364
a1	pepa1b58	DaPR130321_VB122_O867.m	1106	12.899999618530273	TAEAGGVTGKGQDGIGSK		1	a1.a1	0.014000000432133675	37.0	3	1632.815673828125	1632.8192138671875	-0.0035000001080334187	-2.1435319221556552
a1	pepa1b26	DaPR130321_VB122_O867.m	1140	13.100000381469727	KCSESIPKDSLR	C2:+57.02146	1	a1.a1	0.03200000151991844	33.70000076293945	3	1419.7252197265625	1419.7264404296875	-0.0013000000035390258	-0.9156693617296965
a1	pepa1b61	DaPR130321_VB122_O867.m	1146	13.130000114440918	VGTVIGSNK		1	a1.a1	0.04500000178813934	23.700000762939453	2	874.4992065429688	874.4996948242188	-5.000000237487257E-4	-0.5717555154198534
a1	pepa1b29	DaPR130321_VB122_O867.m	1201	13.479999542236328	KGDEVDGVDEVAKK		1	a1.a1	7.999999797903001E-5	51.099998474121094	3	1488.75390625	1488.7545166015625	-5.000000237487257E-4	-0.33585122206050133
a1	pepa1b50	DaPR130321_VB122_O867.m	1223	13.579999923706055	RKGDEVDGVDEVAK		1	a1.a1	2.499999936844688E-5	50.20000076293945	2	1516.764892578125	1516.7606201171875	0.00430000014603138	2.834989311430801
a1	pepa1b50	DaPR130321_VB122_O867.m	1212	13.529999732971191	RKGDEVDGVDEVAK		1	a1.a1	4.8000001697801054E-5	55.0	3	1516.7625732421875	1516.7606201171875	0.0019000000320374966	1.252669674329163
a1	pepa1a9	DaPR130321_VB122_O867.m	1436	14.829999923706055	CSESIPKDSLR	C1:+57.02146	1	a1.a1	9.399999980814755E-4	42.29999923706055	2	1291.62939453125	1291.6314697265625	-0.002099999925121665	-1.6258506968448465
a1	pepa1b64	DaPR130321_VB122_O867.m	1504	15.199999809265137	VVDRDSEEAEIIRK		1	a1.a1	0.002099999925121665	48.599998474121094	3	1658.8704833984375	1658.8712158203125	-6.99999975040555E-4	-0.42197367002622005
a1	pepa1a7	DaPR130321_VB122_O867.m	1598	15.710000038146973	ASLCISTK	C4:+57.02146	1	a1.a1	0.004100000020116568	37.900001525878906	2	879.460693359375	879.4608764648438	-1.9999999494757503E-4	-0.2274120433321743
a1	pepa1a2	DaPR130321_VB122_O867.m	1604	15.75	AESSDKLYR	A1:+42.01057	1	a1.a1	1.3000000035390258E-4	57.400001525878906	2	1110.542724609375	1110.54296875	-1.9999999494757503E-4	-0.18009208159922901
a1	pepa1b31	DaPR130321_VB122_O867.m	1631	15.899999618530273	KPPLLNNADSVQAK		1	a1.a1	0.01899999938905239	37.599998474121094	3	1494.8211669921875	1494.827880859375	-0.0066999997943639755	-4.482121239611983
a1	pepa1b31	DaPR130321_VB122_O867.m	1638	15.930000305175781	KPPLLNNADSVQAK		1	a1.a1	7.700000281829489E-8	63.29999923706055	2	1494.825927734375	1494.827880859375	-0.0019000000320374966	-1.2710493671988434
a1	pepa1b44	DaPR130321_VB122_O867.m	1703	16.280000686645508	PIDVNYEK		1	a1.a1	7.099999929778278E-4	35.099998474121094	2	977.4934692382812	977.4943237304688	-7.999999797903001E-4	-0.818419054074108
a1	pepa1b41	DaPR130321_VB122_O867.m	1719	16.360000610351562	MIFDVESMKK	M1:+15.99491 - M8:+15.99491	1	a1.a1	0.002899999963119626	30.0	2	1259.6043701171875	1259.6014404296875	0.003000000026077032	2.381705775958499
a1	pepa1b63	DaPR130321_VB122_O867.m	1791	16.709999084472656	VVDRDSEEAEIIR		1	a1.a1	1.1999999696854502E-4	57.0	2	1530.7735595703125	1530.7762451171875	-0.0026000000070780516	-1.6984846840754382
a1	pepa1b63	DaPR130321_VB122_O867.m	1785	16.700000762939453	VVDRDSEEAEIIR		1	a1.a1	0.006800000090152025	46.70000076293945	3	1530.7735595703125	1530.7762451171875	-0.0027000000700354576	-1.763811059028265
a1	pepa1b47	DaPR130321_VB122_O867.m	1816	16.850000381469727	QLPGVKSEGK	Q1:-17.02655	1	a1.a1	0.03400000184774399	33.29999923706055	2	1025.563232421875	1025.56298828125	3.000000142492354E-4	0.2925222708670562
a1	pepa1b17	DaPR130321_VB122_O867.m	1830	16.93000030517578	GGSDDSSKDPIDVNYEK		1	a1.a1	5.799999926239252E-4	50.70000076293945	3	1825.8055419921875	1825.80908203125	-0.0035000001080334187	-1.9169584281723457
a1	pepa1b17	DaPR130321_VB122_O867.m	1832	16.93000030517578	GGSDDSSKDPIDVNYEK		1	a1.a1	2.4999999292951713E-10	67.9000015258789	2	1825.806640625	1825.80908203125	-0.002400000113993883	-1.3144858011790772
a1	pepa1b15	DaPR130321_VB122_O867.m	1833	16.93000030517578	GDEVDGVDEVAK		1	a1.a1	3.5000000480067683E-6	49.20000076293945	2	1232.5634765625	1232.564453125	-0.0010000000474974513	-0.8113166374075504
a1	pepa1a1	DaPR130321_VB122_O867.m	1923	17.399999618530273	AEPVEVVAPR		1	a1.a1	2.699999895412475E-4	36.400001525878906	2	1066.5889892578125	1066.589599609375	-5.000000237487257E-4	-0.4687838920723063
a1	pepa1b45	DaPR130321_VB122_O867.m	1927	17.43000030517578	PVEVVAPR		1	a1.a1	0.012000000104308128	35.099998474121094	2	866.5034790039062	866.5098876953125	-0.006399999838322401	-7.385951307889528
a1	pepa1b11	DaPR130321_VB122_O867.m	1949	17.559999465942383	DSEEAEIIR		1	a1.a1	0.0015999999595806003	37.20000076293945	2	1061.509765625	1061.5113525390625	-0.0015999999595806003	-1.5072848309662539
a1	pepa1b46	DaPR130321_VB122_O867.m	1972	17.68000030517578	PVQDLIK		1	a1.a1	0.0430000014603138	32.29999923706055	2	812.4884643554688	812.4880981445312	3.9999998989515007E-4	0.4923148915148726
a1	pepa1b62	DaPR130321_VB122_O867.m	1973	17.68000030517578	VGTVIGSNKLEQMPSK		1	a1.a1	7.900000200606883E-4	39.79999923706055	3	1687.902587890625	1687.9051513671875	-0.0024999999441206455	-1.4811258453092988
a1	pepa1b16	DaPR130321_VB122_O867.m	1994	17.799999237060547	GGAAVDPDSGLEHSAHVLEK		1	a1.a1	0.002199999988079071	30.600000381469727	3	1988.967529296875	1988.9676513671875	-9.999999747378752E-5	-0.05027733729356984
a1	pepa1a3	DaPR130321_VB122_O867.m	2000	17.829999923706055	AESSDKLYRVEYAK	A1:+42.01057	1	a1.a1	1.8000000636675395E-5	43.400001525878906	2	1700.847900390625	1700.849365234375	-0.001500000013038516	-0.8819123219837978
a1	pepa1b40	DaPR130321_VB122_O867.m	2017	17.93000030517578	MIFDVESMKK	M8:+15.99491	1	a1.a1	0.0010000000474974513	41.599998474121094	2	1243.6064453125	1243.6064453125	-0.0	-0.0
a1	pepa1b10	DaPR130321_VB122_O867.m	2020	17.950000762939453	DPIDVNYEK		1	a1.a1	2.1999999262334313E-6	46.5	2	1092.5211181640625	1092.521240234375	-0.0	-0.0
a1	pepa1a8	DaPR130321_VB122_O867.m	2055	18.1299991607666	CSESIPKDSLR	C1:+57.02146 - C1:-17.02655	1	a1.a1	1.1999999696854502E-4	34.400001525878906	2	1274.603759765625	1274.6048583984375	-0.0010999999940395355	-0.8630125538841144
a1	pepa1b49	DaPR130321_VB122_O867.m	2083	18.280000686645508	QQVPSGESAILDR		1	a1.a1	0.019999999552965164	42.599998474121094	2	1399.7171630859375	1399.718017578125	-7.999999797903001E-4	-0.5715436750428543
a1	pepa1b57	DaPR130321_VB122_O867.m	2110	18.40999984741211	SKLPKPVQDLIK		1	a1.a1	0.028999999165534973	35.20000076293945	3	1365.846923828125	1365.8468017578125	9.999999747378752E-5	0.0732146514126547
a1	pepa1b39	DaPR130321_VB122_O867.m	2112	18.43000030517578	MIFDVESMK	M1:+15.99491 - M8:+15.99491	1	a1.a1	0.04500000178813934	29.600000381469727	2	1131.5052490234375	1131.5064697265625	-0.0012000000569969416	-1.0605330938027524
a1	pepa1b42	DaPR130321_VB122_O867.m	2155	18.649999618530273	MVDPEKPQLGMIDR	M1:+15.99491	1	a1.a1	0.023000000044703484	28.200000762939453	2	1644.8095703125	1644.808837890625	7.999999797903001E-4	0.4863786972449973
a1	pepa1b36	DaPR130321_VB122_O867.m	2205	18.899999618530273	MAIMVQSPMFDGK	M1:+15.99491 - M4:+15.99491 - M9:+15.99491	1	a1.a1	5.800000035804942E-9	53.0	2	1502.667236328125	1502.669189453125	-0.0019000000320374966	-1.264416709528046
a1	pepa1b19	DaPR130321_VB122_O867.m	2729	21.75	GIYFADMVSK	M7:+15.99491	1	a1.a1	0.0020000000949949026	35.5	2	1146.5518798828125	1146.5504150390625	0.001500000013038516	1.308272181810175
a1	pepa1b19	DaPR130321_VB122_O867.m	2295	19.360000610351562	GIYFADMVSK	M7:+15.99491	1	a1.a1	1.9999999494757503E-5	42.20000076293945	2	1146.5457763671875	1146.5504150390625	-0.004600000102072954	-4.012034745036688
a1	pepa1b13	DaPR130321_VB122_O867.m	2315	19.479999542236328	EELGFRPEYSASQLK		1	a1.a1	0.0031999999191612005	33.20000076293945	2	1753.8717041015625	1753.8759765625	-0.00419999985024333	-2.394696036874339
a1	pepa1b35	DaPR130321_VB122_O867.m	2360	19.700000762939453	MAIMVQSPMFDGK	M1:+15.99491 - M9:+15.99491	1	a1.a1	0.0027000000700354576	38.900001525878906	2	1486.6727294921875	1486.67431640625	-0.001500000013038516	-1.0089634269491374
a1	pepa1a4	DaPR130321_VB122_O867.m	2393	19.860000610351562	AMVEYEIDLQK	M2:+15.99491	1	a1.a1	3.000000106112566E-7	53.599998474121094	2	1354.656005859375	1354.65625	-3.000000142492354E-4	-0.2214584063294547
a1	pepa1b22	DaPR130321_VB122_O867.m	2397	19.899999618530273	HPDVEVDGFSELR		1	a1.a1	0.013000000268220901	54.5	3	1499.7119140625	1499.712890625	-0.0010999999940395355	-0.7334737208140649
a1	pepa1b22	DaPR130321_VB122_O867.m	2434	20.079999923706055	HPDVEVDGFSELR		1	a1.a1	0.02199999988079071	23.700000762939453	2	1499.7186279296875	1499.712890625	0.005799999926239252	3.86740686333777
a1	pepa1a5	DaPR130321_VB122_O867.m	2400	19.899999618530273	AMVEYEIDLQKMPLGK	M2:+15.99491 - M12:+15.99491	1	a1.a1	0.039000000804662704	30.5	3	1896.943115234375	1896.9449462890625	-0.0017999999690800905	-0.9488941535184653
a1	pepa1b28	DaPR130321_VB122_O867.m	2461	20.229999542236328	KFYPLEIDYGQDEEAVKK		1	a1.a1	5.300000193528831E-4	41.79999923706055	3	2172.083984375	2172.08642578125	-0.002300000051036477	-1.0588897493842675
a1	pepa1b38	DaPR130321_VB122_O867.m	2533	20.6299991607666	MIFDVESMK	M1:+15.99491	1	a1.a1	0.03500000014901161	32.70000076293945	2	1115.5150146484375	1115.5115966796875	0.0035000001080334187	3.1375739332976407
a1	pepa1b24	DaPR130321_VB122_O867.m	2588	20.90999984741211	IAPPEAPVTGYMFGK	M12:+15.99491	1	a1.a1	0.007400000002235174	59.0	3	1593.8001708984375	1593.798583984375	0.0015999999595806003	1.0038909405859318
a1	pepa1b52	DaPR130321_VB122_O867.m	2615	21.059999465942383	SDAYYCTGDVTAWTK	C6:+57.02146	1	a1.a1	3.7999998655537104E-13	77.19999694824219	2	1737.7435302734375	1737.742919921875	6.99999975040555E-4	0.4028213650106688
a1	pepa1b34	DaPR130321_VB122_O867.m	2619	21.079999923706055	MAIMVQSPMFDGK	M9:+15.99491	1	a1.a1	2.099999983329326E-5	61.0	2	1470.6783447265625	1470.679443359375	-0.0010000000474974513	-0.6799578603024585
a1	pepa1b48	DaPR130321_VB122_O867.m	2659	21.299999237060547	QQVPSGESAILDR	Q1:-17.02655	1	a1.a1	6.500000182541044E-8	54.20000076293945	2	1382.690673828125	1382.6915283203125	-6.99999975040555E-4	-0.5062589599365751
a1	pepa1b27	DaPR130321_VB122_O867.m	2696	21.510000228881836	KFYPLEIDYGQDEEAVK		1	a1.a1	4.099999932805076E-5	58.599998474121094	3	2043.9920654296875	2043.991455078125	6.99999975040555E-4	0.3424671728942231
a1	pepa1b18	DaPR130321_VB122_O867.m	2722	21.68000030517578	GIYFADMVSK		1	a1.a1	1.900000061141327E-4	45.400001525878906	2	1130.5537109375	1130.5555419921875	-0.0017000000225380063	-1.5036855416606802
a1	pepa1a6	DaPR130321_VB122_O867.m	2735	21.780000686645508	AQNDLIWNIK		1	a1.a1	1.2000000424450263E-5	42.400001525878906	2	1214.6563720703125	1214.6531982421875	0.0031999999191612005	2.634496763184876
a1	pepa1b12	DaPR130321_VB122_O867.m	2760	21.90999984741211	DVEVDGFSELR		1	a1.a1	6.600000119760807E-7	44.599998474121094	2	1265.591796875	1265.6011962890625	-0.009399999864399433	-7.427300078383048
a1	pepa1b65	DaPR130321_VB122_O867.m	2781	22.030000686645508	VVSEDFLQDVSASTK		1	a1.a1	2.3999999393709004E-4	54.20000076293945	3	1624.804443359375	1624.806884765625	-0.002400000113993883	-1.4770986856940098
a1	pepa1b65	DaPR130321_VB122_O867.m	2773	21.979999542236328	VVSEDFLQDVSASTK		1	a1.a1	2.900000017902471E-9	78.9000015258789	2	1624.80810546875	1624.806884765625	0.0013000000035390258	0.8000950855932323
a1	pepa1b23	DaPR130321_VB122_O867.m	2822	22.280000686645508	IAPPEAPVTGYMFGK		1	a1.a1	2.899999963119626E-4	53.5	3	1577.80419921875	1577.8037109375	6.000000284984708E-4	0.3802754578020117
a1	pepa1b33	DaPR130321_VB122_O867.m	2845	22.43000030517578	MAIMVQSPMFDGK		1	a1.a1	5.100000180391362E-6	57.79999923706055	2	1454.684814453125	1454.6844482421875	3.9999998989515007E-4	0.2749737170686758
a1	pepa1b14	DaPR130321_VB122_O867.m	2939	23.1299991607666	FYPLEIDYGQDEEAVK		1	a1.a1	2.2000000043931323E-8	52.5	2	1915.90087890625	1915.8963623046875	0.0044999998062849045	2.348769951664673
a1	pepa1b60	DaPR130321_VB122_O867.m	3073	24.360000610351562	VFSATLGLVDIVK		1	a1.a1	0.014000000432133675	41.79999923706055	2	1361.812744140625	1361.8043212890625	0.00839999970048666	6.168286859697546
a1	pepa1b60	DaPR130321_VB122_O867.m	3063	24.280000686645508	VFSATLGLVDIVK		1	a1.a1	6.600000051548705E-5	52.0	2	1361.8023681640625	1361.8043212890625	-0.0019000000320374966	-1.3952078153482332
a2	pepa2b26	DaPR130321_VB122_O867.m	740	10.3100004196167	STLTKAER		2	a2.a1 a2.a2	0.008899999782443047	33.79999923706055	2	905.5052490234375	905.5054931640625	-3.000000142492354E-4	-0.3313066751267961
a2	pepa2b31	DaPR130321_VB122_O867.m	803	10.859999656677246	VRPDATTKEVK		1	a2.a1	0.0026000000070780516	34.0	2	1243.7030029296875	1243.700927734375	0.002099999925121665	1.6885087711136413
a2	pepa2b21	DaPR130321_VB122_O867.m	828	11.010000228881836	QATSPASKKPAQEGGK	Q1:-17.02655	2	a2.a1 a2.a2	2.300000051036477E-5	43.29999923706055	2	1567.8092041015625	1567.807861328125	0.00139999995008111	0.8929665328346669
a2	pepa2b13	DaPR130321_VB122_O867.m	844	11.130000114440918	LAEEQQKQYK		2	a2.a1 a2.a2	1.500000071246177E-4	49.099998474121094	2	1264.65087890625	1264.653564453125	-0.0027000000700354576	-2.134972095067807
a2	pepa2b25	DaPR130321_VB122_O867.m	906	11.609999656677246	SDIPEKPK		2	a2.a1 a2.a2	3.6999999792897142E-6	34.900001525878906	2	913.4985961914062	913.4993286132812	-7.999999797903001E-4	-0.8757532214114744
a2	pepa2b36	DaPR130321_VB122_O867.m	943	11.850000381469727	YKELPEK		2	a2.a1 a2.a2	0.014999999664723873	25.700000762939453	2	906.4931640625	906.4935302734375	-3.9999998989515007E-4	-0.4412607222629519
a2	pepa2b29	DaPR130321_VB122_O867.m	949	11.899999618530273	TTESHMDWEK	M6:+15.99491	2	a2.a1 a2.a2	0.009999999776482582	29.5	2	1279.51416015625	1279.5260009765625	-0.012000000104308128	-9.378473040133192
a2	pepa2b29	DaPR130321_VB122_O867.m	973	12.0600004196167	TTESHMDWEK	M6:+15.99491	2	a2.a1 a2.a2	3.300000025774352E-5	39.0	2	1279.53076171875	1279.5263671875	0.004399999976158142	3.4387724153193417
a2	pepa2b19	DaPR130321_VB122_O867.m	1126	13.0	MVEIGSR	M1:+15.99491	2	a2.a1 a2.a2	0.032999999821186066	32.29999923706055	2	807.40478515625	807.4033203125	0.00139999995008111	1.7339536695727849
a2	pepa2b20	DaPR130321_VB122_O867.m	1220	13.5600004196167	NNLPSNDSSKFK		2	a2.a1 a2.a2	2.6000000070780516E-4	43.20000076293945	2	1350.6649169921875	1350.6651611328125	-3.000000142492354E-4	-0.2221127951487423
a2	pepa2b20	DaPR130321_VB122_O867.m	1217	13.5600004196167	NNLPSNDSSKFK		2	a2.a1 a2.a2	0.02199999988079071	31.299999237060547	3	1350.6650390625	1350.6651611328125	-1.9999999494757503E-4	-0.14807518599194017
a2	pepa2a5	DaPR130321_VB122_O867.m	1255	13.779999732971191	AMEMTWNNMEK	M2:+15.99491 - M4:+15.99491 - M9:+15.99491	2	a2.a1 a2.a2	2.2000000171829015E-5	40.0	2	1432.55419921875	1432.5545654296875	-3.000000142492354E-4	-0.20941611683688424
a2	pepa2a9	DaPR130321_VB122_O867.m	1289	13.979999542236328	ELSEMRAPPAATNSSKK		2	a2.a1 a2.a2	0.0017000000225380063	37.0	3	1816.9234619140625	1816.922607421875	8.999999845400453E-4	0.49534304921061084
a2	pepa2b28	DaPR130321_VB122_O867.m	1360	14.380000114440918	TTESHMDWEK		2	a2.a1 a2.a2	1.5999999595806003E-4	49.70000076293945	2	1263.5303955078125	1263.531494140625	-0.0010000000474974513	-0.7914326252529136
a2	pepa2a1	DaPR130321_VB122_O867.m	1429	14.779999732971191	ALKAMEMTWNNMEK	M5:+15.99491 - M7:+15.99491 - M12:+15.99491	2	a2.a1 a2.a2	0.007400000002235174	33.20000076293945	3	1744.767333984375	1744.770751953125	-0.0034000000450760126	-1.9486801009645518
a2	pepa2a8	DaPR130321_VB122_O867.m	1582	15.630000114440918	ELSEMRAPPAATNSSK		2	a2.a1 a2.a2	3.7999998312443495E-5	40.20000076293945	3	1688.827880859375	1688.82763671875	1.9999999494757503E-4	0.1184253446587114
a2	pepa2b11	DaPR130321_VB122_O867.m	1636	15.930000305175781	FREDHPDLIQNAK		2	a2.a1 a2.a2	0.010999999940395355	35.79999923706055	2	1582.793701171875	1582.7977294921875	-0.0038999998942017555	-2.4639913373220477
a2	pepa2b11	DaPR130321_VB122_O867.m	1633	15.90999984741211	FREDHPDLIQNAK		2	a2.a1 a2.a2	0.0012000000569969416	44.400001525878906	3	1582.796630859375	1582.7977294921875	-0.0010999999940395355	-0.6949719307421871
a2	pepa2a4	DaPR130321_VB122_O867.m	1634	15.90999984741211	AMEMTWNNMEK	M4:+15.99491 - M9:+15.99491	2	a2.a1 a2.a2	1.900000061141327E-4	39.5	2	1416.5574951171875	1416.5595703125	-0.002099999925121665	-1.4824649588568977
a2	pepa2b16	DaPR130321_VB122_O867.m	1671	16.110000610351562	MKYIQDFQR	M1:+15.99491	2	a2.a1 a2.a2	0.002199999988079071	37.099998474121094	2	1244.608154296875	1244.609619140625	-0.00139999995008111	-1.1248506588337142
a2	pepa2b16	DaPR130321_VB122_O867.m	1676	16.1299991607666	MKYIQDFQR	M1:+15.99491	2	a2.a1 a2.a2	0.024000000208616257	37.0	3	1244.60986328125	1244.609619140625	1.9999999494757503E-4	0.16069295293223793
a2	pepa2b14	DaPR130321_VB122_O867.m	1736	16.450000762939453	LHPEMSNLDLTK	M5:+15.99491	2	a2.a1 a2.a2	2.4000000848900527E-6	30.200000762939453	2	1413.70361328125	1413.7047119140625	-0.0010000000474974513	-0.707361331592025
a2	pepa2b14	DaPR130321_VB122_O867.m	1731	16.40999984741211	LHPEMSNLDLTK	M5:+15.99491	2	a2.a1 a2.a2	0.003100000089034438	38.20000076293945	3	1413.704345703125	1413.7047119140625	-3.000000142492354E-4	-0.2122083994776075
a2	pepa2b35	DaPR130321_VB122_O867.m	1758	16.549999237060547	YIQDFQR		2	a2.a1 a2.a2	0.00930000003427267	32.099998474121094	2	969.4793090820312	969.4793090820312	0.0	0.0
a2	pepa2b15	DaPR130321_VB122_O867.m	1839	16.959999084472656	KKDYEVELLR		2	a2.a1 a2.a2	0.024000000208616257	31.299999237060547	2	1292.7198486328125	1292.7213134765625	-0.00139999995008111	-1.0829866696604848
a2	pepa2b15	DaPR130321_VB122_O867.m	1831	16.93000030517578	KKDYEVELLR		2	a2.a1 a2.a2	0.039000000804662704	33.29999923706055	3	1292.721435546875	1292.7213134765625	9.999999747378752E-5	0.07735619149409231
a2	pepa2b30	DaPR130321_VB122_O867.m	1869	17.1299991607666	VAFKDFSGDMCK	C11:+57.02146 - M10:+15.99491	2	a2.a1 a2.a2	0.014999999664723873	26.600000381469727	3	1420.6268310546875	1420.6240234375	0.002899999963119626	2.041356414698988
a2	pepa2b27	DaPR130321_VB122_O867.m	1871	17.1299991607666	TPQQLWYTHEK		2	a2.a1 a2.a2	0.0020000000949949026	38.20000076293945	2	1430.7066650390625	1430.7066650390625	-0.0	-0.0
a2	pepa2b34	DaPR130321_VB122_O867.m	1888	17.229999542236328	WVEISNEVRK		2	a2.a1 a2.a2	3.1999999191612005E-4	42.599998474121094	2	1259.6767578125	1259.6746826171875	0.002099999925121665	1.6670970323532734
a2	pepa2a3	DaPR130321_VB122_O867.m	2021	17.959999084472656	AMEMTWNNMEK	M4:+15.99491	2	a2.a1 a2.a2	1.3000000080864993E-6	50.400001525878906	2	1400.5618896484375	1400.564697265625	-0.00279999990016222	-1.9991935435962116
a2	pepa2b12	DaPR130321_VB122_O867.m	2023	17.959999084472656	HPELNISEEGITK		2	a2.a1 a2.a2	0.007899999618530273	42.5	3	1466.7459716796875	1466.7490234375	-0.003000000026077032	-2.045339712615712
a2	pepa2b12	DaPR130321_VB122_O867.m	2029	18.0	HPELNISEEGITK		2	a2.a1 a2.a2	0.00930000003427267	27.600000381469727	2	1466.74658203125	1466.7490234375	-0.002300000051036477	-1.5680938008372793
a2	pepa2b23	DaPR130321_VB122_O867.m	2060	18.15999984741211	QLQEERPELSESELTR		2	a2.a1 a2.a2	2.2000000171829015E-4	41.0	3	1943.9656982421875	1943.96728515625	-0.0015999999595806003	-0.8230590976493708
a2	pepa2b23	DaPR130321_VB122_O867.m	2073	18.209999084472656	QLQEERPELSESELTR		2	a2.a1 a2.a2	0.008200000040233135	22.600000381469727	2	1943.966064453125	1943.96728515625	-0.0012000000569969416	-0.6172943681511025
a2	pepa2a6	DaPR130321_VB122_O867.m	2167	18.700000762939453	DSLGKQWSQLSDK		1	a2.a1	0.029999999329447746	29.100000381469727	2	1491.7562255859375	1491.7440185546875	0.012000000104308128	8.04427566328345
a2	pepa2a7	DaPR130321_VB122_O867.m	2252	19.1299991607666	DYIQKHPELNISEEGITK		2	a2.a1 a2.a2	0.002099999925121665	54.0	3	2114.074951171875	2114.076904296875	-0.0019000000320374966	-0.8987374244407733
a2	pepa2b33	DaPR130321_VB122_O867.m	2264	19.200000762939453	WVEISNEVR		2	a2.a1 a2.a2	0.012000000104308128	50.20000076293945	2	1131.5782470703125	1131.5797119140625	-0.00139999995008111	-1.237208422297547
a2	pepa2b10	DaPR130321_VB122_O867.m	2343	19.610000610351562	FLESLPEEEQQR		2	a2.a1 a2.a2	7.900000200606883E-4	40.900001525878906	2	1504.728515625	1504.7281494140625	3.000000142492354E-4	0.19937157045015386
a2	pepa2a2	DaPR130321_VB122_O867.m	2437	20.100000381469727	AMEMTWNNMEK		2	a2.a1 a2.a2	0.0013000000035390258	43.5	2	1384.5723876953125	1384.56982421875	0.0026000000070780516	1.8778395726955222
a2	pepa2b22	DaPR130321_VB122_O867.m	2540	20.65999984741211	QLQEERPELSESELTR	Q1:-17.02655	2	a2.a1 a2.a2	7.999999951380232E-8	61.79999923706055	2	1926.9400634765625	1926.9407958984375	-6.000000284984708E-4	-0.3113743970627392
a2	pepa2b22	DaPR130321_VB122_O867.m	2542	20.65999984741211	QLQEERPELSESELTR	Q1:-17.02655	2	a2.a1 a2.a2	4.199999966658652E-4	58.5	3	1926.939697265625	1926.9407958984375	-0.0010999999940395355	-0.5708530310743978
a2	pepa2b24	DaPR130321_VB122_O867.m	2579	20.8799991607666	QWSQLSDK	Q1:-17.02655	1	a2.a1	0.017000000923871994	31.299999237060547	2	974.4573974609375	974.4581909179688	-7.999999797903001E-4	-0.8209690135978808
a2	pepa2b18	DaPR130321_VB122_O867.m	2670	21.350000381469727	MNGEADCPTDLEMAAPK	C7:+57.02146 - M1:+15.99491 - M1:+42.01057	2	a2.a1 a2.a2	7.699999841861427E-4	33.400001525878906	2	1907.78076171875	1907.7823486328125	-0.0015999999595806003	-0.8386700719435943
a2	pepa2b17	DaPR130321_VB122_O867.m	2856	22.5	MNGEADCPTDLEMAAPK	C7:+57.02146 - M1:+42.01057	2	a2.a1 a2.a2	3.099999958067201E-5	39.099998474121094	2	1891.7872314453125	1891.7874755859375	-1.9999999494757503E-4	-0.10572011789306811
a2	pepa2b32	DaPR130321_VB122_O867.m	1591	15.680000305175781	VRPDEIMR		1	a2.a2	1.4000000192027073E-5	36.79999923706055	2	1015.5352783203125	1015.5358276367188	-5.000000237487257E-4	-0.4923509443406732
a3	pepa3b35	DaPR130321_VB122_O867.m	888	11.449999809265137	VHFEESSK		1	a3.a1	0.019999999552965164	31.0	2	962.45947265625	962.4581909179688	0.0012000000569969416	1.2468074648026126
a3	pepa3b15	DaPR130321_VB122_O867.m	1076	12.710000038146973	LYRETNEPVK		1	a3.a1	0.012000000104308128	37.400001525878906	3	1248.658935546875	1248.65869140625	1.9999999494757503E-4	0.16017186788035195
a3	pepa3b12	DaPR130321_VB122_O867.m	1102	12.880000114440918	IMATPEQVGKMK	M2:+15.99491 - M11:+15.99491	1	a3.a1	8.699999889358878E-4	39.599998474121094	3	1364.6944580078125	1364.691650390625	0.00279999990016222	2.051745461592556
a3	pepa3b10	DaPR130321_VB122_O867.m	1544	15.430000305175781	IMATPEQVGK	M2:+15.99491	1	a3.a1	0.00419999985024333	45.099998474121094	2	1089.558837890625	1089.561279296875	-0.002400000113993883	-2.2027215537089124
a3	pepa3b10	DaPR130321_VB122_O867.m	1367	14.40999984741211	IMATPEQVGK	M2:+15.99491	1	a3.a1	0.002899999963119626	45.400001525878906	2	1089.5609130859375	1089.561279296875	-3.000000142492354E-4	-0.27534019421361405
a3	pepa3a1	DaPR130321_VB122_O867.m	1368	14.40999984741211	ALKPPPIK		1	a3.a1	0.0066999997943639755	28.600000381469727	2	863.5719604492188	863.5717163085938	1.9999999494757503E-4	0.23159627761141943
a3	pepa3b11	DaPR130321_VB122_O867.m	1375	14.449999809265137	IMATPEQVGKMK	M11:+15.99491	1	a3.a1	6.399999983841553E-5	50.20000076293945	2	1348.6922607421875	1348.6966552734375	-0.004399999976158142	-3.2624089034061385
a3	pepa3b33	DaPR130321_VB122_O867.m	1749	16.510000228881836	VEYSEEELK		1	a3.a1	8.899999848210882E-9	45.599998474121094	2	1125.530517578125	1125.5313720703125	-8.999999845400453E-4	-0.7996223000737662
a3	pepa3b34	DaPR130321_VB122_O867.m	1759	16.549999237060547	VEYSEEELKTHISK		1	a3.a1	2.300000051036477E-5	53.900001525878906	2	1691.8485107421875	1691.84912109375	-5.000000237487257E-4	-0.2955346416620677
a3	pepa3b14	DaPR130321_VB122_O867.m	1970	17.65999984741211	IMLFTNEDNPHGNDSAK	M2:+15.99491	1	a3.a1	9.000000136438757E-5	51.5	3	1918.859375	1918.8603515625	-0.0010000000474974513	-0.5211426911203653
a3	pepa3b14	DaPR130321_VB122_O867.m	1977	17.709999084472656	IMLFTNEDNPHGNDSAK	M2:+15.99491	1	a3.a1	1.6999999843392288E-6	52.20000076293945	2	1918.8575439453125	1918.8603515625	-0.00279999990016222	-1.45919941379904
a3	pepa3b23	DaPR130321_VB122_O867.m	2043	18.079999923706055	QIILEKEETEELK		1	a3.a1	0.03500000014901161	26.200000762939453	2	1601.8638916015625	1601.8636474609375	3.000000142492354E-4	0.18728186679606332
a3	pepa3b23	DaPR130321_VB122_O867.m	2047	18.100000381469727	QIILEKEETEELK		1	a3.a1	0.02500000037252903	21.899999618530273	3	1601.8626708984375	1601.8636474609375	-0.0010000000474974513	-0.624272889320211
a3	pepa3b30	DaPR130321_VB122_O867.m	2116	18.450000762939453	TEGDEEAEEEQEENLEASGDYKYSGR		1	a3.a1	2.6000000161729986E-6	66.19999694824219	3	2964.216796875	2964.214111328125	0.0026000000070780516	0.8771296233770083
a3	pepa3b13	DaPR130321_VB122_O867.m	2136	18.549999237060547	IMLFTNEDNPHGNDSAK		1	a3.a1	2.3000000515249752E-10	73.4000015258789	2	1902.864501953125	1902.865478515625	-8.999999845400453E-4	-0.4729708929514615
a3	pepa3b29	DaPR130321_VB122_O867.m	2141	18.559999465942383	TEGDEEAEEEQEENLEASGDYK		1	a3.a1	2.900000026784255E-6	58.900001525878906	3	2500.99560546875	2500.99609375	-6.000000284984708E-4	-0.23990442448025945
a3	pepa3b29	DaPR130321_VB122_O867.m	2143	18.579999923706055	TEGDEEAEEEQEENLEASGDYK		1	a3.a1	6.700000199089118E-7	42.5	2	2500.995849609375	2500.99609375	-3.000000142492354E-4	-0.11995221224012972
a3	pepa3b16	DaPR130321_VB122_O867.m	2174	18.729999542236328	KQELLEALTK		1	a3.a1	0.0020000000949949026	40.900001525878906	2	1172.6956787109375	1172.6888427734375	0.006800000090152025	5.798639709123402
a3	pepa3a8	DaPR130321_VB122_O867.m	2188	18.809999465942383	ILELDQFKGQQGQK		1	a3.a1	2.6000000730164174E-7	78.19999694824219	2	1631.8748779296875	1631.8756103515625	-6.000000284984708E-4	-0.3676751001684559
a3	pepa3b20	DaPR130321_VB122_O867.m	2349	19.649999618530273	QAVDLTLPK		1	a3.a1	0.027000000700354576	26.299999237060547	2	984.573974609375	984.5728149414062	0.0010999999940395355	1.1172357974407394
a3	pepa3b25	DaPR130321_VB122_O867.m	2367	19.729999542236328	RILELDQFK		1	a3.a1	9.500000305706635E-5	31.799999237060547	2	1161.663330078125	1161.6630859375	3.000000142492354E-4	0.25825044961906973
a3	pepa3b26	DaPR130321_VB122_O867.m	2375	19.780000686645508	SDSFENPVLQQH		1	a3.a1	8.900000102585182E-5	43.599998474121094	2	1400.6422119140625	1400.64453125	-0.002199999988079071	-1.570705442383507
a3	pepa3b24	DaPR130321_VB122_O867.m	2378	19.799999237060547	QIILEKEETEELKR	Q1:-17.02655	1	a3.a1	0.001500000013038516	50.099998474121094	3	1740.937255859375	1740.938232421875	-8.999999845400453E-4	-0.5169626169264067
a3	pepa3b24	DaPR130321_VB122_O867.m	2380	19.799999237060547	QIILEKEETEELKR	Q1:-17.02655	1	a3.a1	1.5999999547489097E-8	54.29999923706055	2	1740.93701171875	1740.938232421875	-0.0012000000569969416	-0.6892835338147426
a3	pepa3b32	DaPR130321_VB122_O867.m	2390	19.860000610351562	TFNTSTGGLLLPSDTKR		1	a3.a1	8.500000348021786E-8	60.0	2	1807.954833984375	1807.955322265625	-3.9999998989515007E-4	-0.2212443996646406
a3	pepa3b27	DaPR130321_VB122_O867.m	2394	19.8799991607666	SDSFENPVLQQHFR		1	a3.a1	0.004399999976158142	32.099998474121094	3	1703.8135986328125	1703.81396484375	-5.000000237487257E-4	-0.2934592825658514
a3	pepa3b27	DaPR130321_VB122_O867.m	2398	19.899999618530273	SDSFENPVLQQHFR		1	a3.a1	2.3000000126671694E-8	59.29999923706055	2	1703.8192138671875	1703.81396484375	0.005200000014156103	3.0519764020322335
a3	pepa3a5	DaPR130321_VB122_O867.m	2403	19.90999984741211	ELVYPPDYNPEGK		1	a3.a1	1.3000000035390258E-4	39.79999923706055	2	1520.72705078125	1520.7271728515625	-9.999999747378752E-5	-0.0657580131788363
a3	pepa3a6	DaPR130321_VB122_O867.m	2445	20.1299991607666	GTLGKFTVPMLK	M10:+15.99491	1	a3.a1	0.023000000044703484	32.099998474121094	2	1307.7406005859375	1307.7396240234375	0.0010999999940395355	0.8411460307788464
a3	pepa3b36	DaPR130321_VB122_O867.m	2564	20.799999237060547	VHFEESSKLEDLLR		1	a3.a1	0.006200000178068876	36.099998474121094	3	1701.877197265625	1701.881103515625	-0.003800000064074993	-2.23282346588444
a3	pepa3b19	DaPR130321_VB122_O867.m	2589	20.90999984741211	NIYVLQELDNPGAKR		1	a3.a1	3.699999942909926E-4	46.0	2	1729.9102783203125	1729.9239501953125	-0.013000000268220901	-7.5147813675584825
a3	pepa3b22	DaPR130321_VB122_O867.m	2663	21.299999237060547	QIILEKEETEELK	Q1:-17.02655	1	a3.a1	1.0999999631167157E-6	61.5	2	1584.8397216796875	1584.837158203125	0.0026000000070780516	1.6405471020290245
a3	pepa3b31	DaPR130321_VB122_O867.m	2683	21.43000030517578	TFNTSTGGLLLPSDTK		1	a3.a1	5.6000000768108293E-5	48.0	2	1651.854248046875	1651.854248046875	9.999999747378752E-5	0.06053802724545816
a3	pepa3a7	DaPR130321_VB122_O867.m	2694	21.5	ILELDQFK		1	a3.a1	1.4000000192027073E-5	35.29999923706055	2	1005.5623168945312	1005.5618896484375	3.9999998989515007E-4	0.39778753949694456
a3	pepa3b28	DaPR130321_VB122_O867.m	2755	21.899999618530273	SGWESYYK	S1:+42.01057	1	a3.a1	1.5999999959603883E-5	40.599998474121094	2	1061.4566650390625	1061.4578857421875	-0.0012000000569969416	-1.1305206481723797
a3	pepa3b18	DaPR130321_VB122_O867.m	2841	22.399999618530273	NIYVLQELDNPGAK		1	a3.a1	6.200000061653554E-4	47.900001525878906	3	1573.824462890625	1573.822509765625	0.0020000000949949026	1.2707913901248904
a3	pepa3b18	DaPR130321_VB122_O867.m	2835	22.360000610351562	NIYVLQELDNPGAK		1	a3.a1	9.299999703671347E-8	67.19999694824219	2	1573.8228759765625	1573.822509765625	5.000000237487257E-4	0.3176978475312226
a3	pepa3a2	DaPR130321_VB122_O867.m	2934	23.100000381469727	DIISIAEDEDLR		1	a3.a1	1.9999999494757503E-5	68.80000305175781	2	1388.6895751953125	1388.6907958984375	-0.0012000000569969416	-0.8641232883095339
a3	pepa3a4	DaPR130321_VB122_O867.m	2950	23.200000762939453	DTGIFLDLMHLK	M9:+15.99491	1	a3.a1	3.999999989900971E-6	48.5	2	1418.7222900390625	1418.7349853515625	-0.013000000268220901	-9.16309275688969
a3	pepa3a3	DaPR130321_VB122_O867.m	3055	24.209999084472656	DSLIFLVDASK		1	a3.a1	3.000000106112566E-6	60.29999923706055	2	1207.655029296875	1207.6573486328125	-0.002199999988079071	-1.8217087740737787
a3	pepa3a9	DaPR130321_VB122_O867.m	3084	24.5	IISSDRDLLAVVFYGTEK		1	a3.a1	0.0013000000035390258	54.5	3	2026.0888671875	2026.0860595703125	0.002899999963119626	1.4313310875524463
a3	pepa3b21	DaPR130321_VB122_O867.m	3181	25.40999984741211	QELLEALTK	Q1:-17.02655	1	a3.a1	2.9000000722589903E-5	38.20000076293945	2	1027.5675048828125	1027.5673828125	9.999999747378752E-5	0.09731721651195549
a3	pepa3b17	DaPR130321_VB122_O867.m	3309	26.399999618530273	NLEALALDLMEPEQAVDLTLPK	M10:+15.99491	1	a3.a1	0.002400000113993883	56.70000076293945	3	2439.26513671875	2439.26904296875	-0.004000000189989805	-1.6398355898952186
a4	pepa4b26	DaPR130321_VB122_O867.m	811	10.90999984741211	SKVDEEQMK		1	a4.a1	0.007300000172108412	31.700000762939453	2	1093.51708984375	1093.519775390625	-0.0027000000700354576	-2.469091214258991
a4	pepa4b10	DaPR130321_VB122_O867.m	915	11.680000305175781	EEASGSSVTAEEAKK		1	a4.a1	0.0010000000474974513	44.5	2	1522.7218017578125	1522.7235107421875	-0.0017000000225380063	-1.1164206834301869
a4	pepa4a8	DaPR130321_VB122_O867.m	1094	12.829999923706055	EEASGSSVTAEEAK		1	a4.a1	1.5999999902760464E-7	54.70000076293945	2	1394.628173828125	1394.6285400390625	-3.9999998989515007E-4	-0.2868147169022845
a4	pepa4a9	DaPR130321_VB122_O867.m	1275	13.90999984741211	EEASGSSVTAEEAKK	E1:-18.01056	1	a4.a1	7.599999662488699E-5	47.400001525878906	2	1504.708251953125	1504.7130126953125	-0.004699999932199717	-3.1235191644823064
a4	pepa4b23	DaPR130321_VB122_O867.m	1656	16.030000686645508	KVITMFVQR	M5:+15.99491	1	a4.a1	0.0010999999940395355	46.20000076293945	2	1137.6435546875	1137.645263671875	-0.0017000000225380063	-1.4943146838682118
a4	pepa4b21	DaPR130321_VB122_O867.m	1774	16.610000610351562	KKDQVTAQEIFQDNHEDGPTAK		1	a4.a1	7.099999947968172E-6	65.4000015258789	3	2499.209716796875	2499.21142578125	-0.0015999999595806003	-0.640201922524599
a4	pepa4b18	DaPR130321_VB122_O867.m	1915	17.360000610351562	LGGHGPSFPLK		1	a4.a1	0.01899999938905239	34.70000076293945	2	1109.6090087890625	1109.610595703125	-0.0015999999595806003	-1.4419472612973123
a4	pepa4b14	DaPR130321_VB122_O867.m	1955	17.579999923706055	GITEQQKEGLEIVK		1	a4.a1	4.8999998398358E-5	53.900001525878906	2	1571.8616943359375	1571.8642578125	-0.0026000000070780516	-1.6540868552456092
a4	pepa4b31	DaPR130321_VB122_O867.m	1993	17.799999237060547	VITMFVQR	M4:+15.99491	1	a4.a1	1.4000000373926014E-4	41.400001525878906	2	1009.55029296875	1009.55029296875	-9.999999747378752E-5	-0.09905400272800768
a4	pepa4b17	DaPR130321_VB122_O867.m	2011	17.899999618530273	IAAYKSILQER		1	a4.a1	3.600000127335079E-5	45.099998474121094	2	1291.740478515625	1291.7373046875	0.0031999999191612005	2.477283815795156
a4	pepa4b22	DaPR130321_VB122_O867.m	2013	17.90999984741211	KVITMFVQR		1	a4.a1	3.300000025774352E-5	57.70000076293945	2	1121.6510009765625	1121.650390625	6.99999975040555E-4	0.6240803559569973
a4	pepa4b24	DaPR130321_VB122_O867.m	2031	18.0	KYAPTEAQLNAVD		1	a4.a1	0.004900000058114529	29.600000381469727	2	1419.711669921875	1419.7119140625	-9.999999747378752E-5	-0.07043682347331856
a4	pepa4a6	DaPR130321_VB122_O867.m	2066	18.18000030517578	DQVTAQEIFQDNHEDGPTAKK		1	a4.a1	0.0032999999821186066	43.5	3	2371.106201171875	2371.115966796875	-0.009999999776482582	-4.217423321555848
a4	pepa4b15	DaPR130321_VB122_O867.m	2273	19.25	GTDGTDNPLSGGDQYQNITVHR		1	a4.a1	8.099999977275729E-4	50.599998474121094	3	2345.079345703125	2345.07568359375	0.003599999938160181	1.5351316647671267
a4	pepa4a5	DaPR130321_VB122_O867.m	2307	19.450000762939453	DQVTAQEIFQDNHEDGPTAK		1	a4.a1	0.04500000178813934	37.599998474121094	3	2243.025390625	2243.021484375	0.003800000064074993	1.6941434090337448
a4	pepa4a1	DaPR130321_VB122_O867.m	2309	19.450000762939453	ANPQVGVAFPH		1	a4.a1	0.005499999970197678	39.29999923706055	2	1136.583984375	1136.5850830078125	-0.0010999999940395355	-0.9678113943995642
a4	pepa4b35	DaPR130321_VB122_O867.m	2344	19.6299991607666	YGSDIVPFSKVDEEQMK	M16:+15.99491	1	a4.a1	1.4000000192027073E-5	48.599998474121094	2	1987.9320068359375	1987.9322509765625	-9.999999747378752E-5	-0.05030352388752835
a4	pepa4b35	DaPR130321_VB122_O867.m	2336	19.579999923706055	YGSDIVPFSKVDEEQMK	M16:+15.99491	1	a4.a1	8.800000068731606E-5	42.400001525878906	3	1987.9361572265625	1987.9322509765625	0.004000000189989805	2.012141101903661
a4	pepa4b30	DaPR130321_VB122_O867.m	2416	20.0	VITMFVQR		1	a4.a1	0.02500000037252903	41.599998474121094	2	993.555908203125	993.555419921875	5.000000237487257E-4	0.5032432149462196
a4	pepa4b33	DaPR130321_VB122_O867.m	2441	20.110000610351562	YGSDIVPFSK		1	a4.a1	0.0013000000035390258	35.29999923706055	2	1112.5626220703125	1112.562744140625	-0.0	-0.0
a4	pepa4a7	DaPR130321_VB122_O867.m	2449	20.15999984741211	EDIIQGFR		1	a4.a1	0.009200000204145908	42.70000076293945	2	977.50634765625	977.5054931640625	7.999999797903001E-4	0.8184097024363522
a4	pepa4b16	DaPR130321_VB122_O867.m	2490	20.399999618530273	HIEIFTDLSSR		1	a4.a1	0.009100000374019146	33.0	3	1317.681884765625	1317.68017578125	0.0017000000225380063	1.2901461627667576
a4	pepa4b16	DaPR130321_VB122_O867.m	2484	20.360000610351562	HIEIFTDLSSR		1	a4.a1	9.200000204145908E-4	39.400001525878906	2	1317.677490234375	1317.68017578125	-0.0026000000070780516	-1.9731646987377014
a4	pepa4b34	DaPR130321_VB122_O867.m	2509	20.5	YGSDIVPFSKVDEEQMK		1	a4.a1	7.900000014160469E-7	58.29999923706055	2	1971.937744140625	1971.937255859375	5.000000237487257E-4	0.25355777536178475
a4	pepa4b34	DaPR130321_VB122_O867.m	2503	20.459999084472656	YGSDIVPFSKVDEEQMK		1	a4.a1	3.1999999191612005E-4	46.400001525878906	3	1971.9365234375	1971.937255859375	-6.99999975040555E-4	-0.35498085598849005
a4	pepa4a2	DaPR130321_VB122_O867.m	2506	20.479999542236328	AVDALIDSMSLAK	M9:+15.99491	1	a4.a1	5.900000132896821E-7	49.20000076293945	2	1349.6988525390625	1349.698486328125	3.9999998989515007E-4	0.2963624794329851
a4	pepa4b20	DaPR130321_VB122_O867.m	2517	20.530000686645508	KDEKTDTLEDLFPTTK		1	a4.a1	0.0010999999940395355	47.5	3	1880.9483642578125	1880.94921875	-8.999999845400453E-4	-0.4784818088486979
a4	pepa4b13	DaPR130321_VB122_O867.m	2566	20.809999465942383	FFMGNQVLK		1	a4.a1	9.999999747378752E-5	37.5	2	1083.5654296875	1083.5660400390625	-5.000000237487257E-4	-0.46143936342883235
a4	pepa4a4	DaPR130321_VB122_O867.m	2613	21.049999237060547	DQVTAQEIFQDNHED		1	a4.a1	1.1000000085914508E-4	38.79999923706055	2	1788.77392578125	1788.7674560546875	0.006399999838322401	3.5778825339534444
a4	pepa4b12	DaPR130321_VB122_O867.m	2626	21.1299991607666	ETVYCLNDDDETEVLK	C5:+57.02146	1	a4.a1	1.3000000080864993E-6	54.599998474121094	2	1942.863037109375	1942.859130859375	0.004000000189989805	2.0588215205394254
a4	pepa4b19	DaPR130321_VB122_O867.m	2738	21.799999237060547	IKTLFPLIEAK		1	a4.a1	0.019999999552965164	36.79999923706055	2	1272.7921142578125	1272.79296875	-7.999999797903001E-4	-0.6285389685770922
a4	pepa4b19	DaPR130321_VB122_O867.m	2741	21.809999465942383	IKTLFPLIEAK		1	a4.a1	4.1000000783242285E-4	45.79999923706055	3	1272.793212890625	1272.79296875	1.9999999494757503E-4	0.15713474214427306
a4	pepa4b29	DaPR130321_VB122_O867.m	2805	22.15999984741211	TLEDLFPTTK		1	a4.a1	0.020999999716877937	29.100000381469727	2	1164.6195068359375	1164.6151123046875	0.004399999976158142	3.7780721971320346
a4	pepa4b27	DaPR130321_VB122_O867.m	2819	22.25	SQLDIIIHSLK		1	a4.a1	3.300000025774352E-5	52.599998474121094	2	1266.7420654296875	1266.741943359375	9.999999747378752E-5	0.07894267494497693
a4	pepa4a3	DaPR130321_VB122_O867.m	2874	22.610000610351562	DEKTDTLEDLFPTTK		1	a4.a1	0.006599999964237213	31.799999237060547	2	1752.848388671875	1752.854248046875	-0.005799999926239252	-3.3088888780695402
a4	pepa4a3	DaPR130321_VB122_O867.m	2868	22.579999923706055	DEKTDTLEDLFPTTK		1	a4.a1	0.0017999999690800905	43.099998474121094	3	1752.8511962890625	1752.854248046875	-0.003000000026077032	-1.7114942839199518
a4	pepa4b28	DaPR130321_VB122_O867.m	2887	22.700000762939453	TDTLEDLFPTTKIPNPR		1	a4.a1	1.1000000085914508E-4	51.20000076293945	3	1958.02294921875	1958.0234375	-3.9999998989515007E-4	-0.2042876414216314
a4	pepa4b11	DaPR130321_VB122_O867.m	2893	22.75	EPLPPIQQHIWNMLNPPAEVTTK	M13:+15.99491	1	a4.a1	0.024000000208616257	33.099998474121094	3	2669.375732421875	2669.3759765625	-1.9999999494757503E-4	-0.07492387610572784
a4	pepa4b25	DaPR130321_VB122_O867.m	2947	23.18000030517578	KYAPTEAQLNAVDALIDSMSLAK	M19:+15.99491	1	a4.a1	3.1999999191612005E-4	44.5	3	2465.26611328125	2465.259521484375	0.006399999838322401	2.596075497345144
a4	pepa4b32	DaPR130321_VB122_O867.m	3122	24.850000381469727	YAPTEAQLNAVDALIDSMSLAK	M18:+15.99491	1	a4.a1	6.199999916134402E-6	54.79999923706055	3	2337.1650390625	2337.164794921875	5.000000237487257E-4	0.21393443236656287
a5	pepa5a7	DaPR130321_VB122_O867.m	1066	12.65999984741211	GMGSLDAMDKHLSSQNR	M2:+15.99491 - M8:+15.99491	1	a5.a1	0.0017999999690800905	30.700000762939453	3	1878.84423828125	1878.84375	6.000000284984708E-4	0.3193453572168898
a5	pepa5b17	DaPR130321_VB122_O867.m	1079	12.729999542236328	NRDYPLASK		2	a5.a1 a5.a2	0.001500000013038516	37.29999923706055	2	1063.556396484375	1063.553466796875	0.002899999963119626	2.726708203823183
a5	pepa5b18	DaPR130321_VB122_O867.m	1099	12.859999656677246	PQATAVYK		1	a5.a1	1.2000000424450263E-5	41.099998474121094	2	877.478271484375	877.4782104492188	0.0	0.0
a5	pepa5b23	DaPR130321_VB122_O867.m	1170	13.279999732971191	VAQGVSGAVQDKGSIHK		1	a5.a1	0.0027000000700354576	40.0	3	1680.9039306640625	1680.9031982421875	7.999999797903001E-4	0.47593459315616976
a5	pepa5b22	DaPR130321_VB122_O867.m	1185	13.380000114440918	VAQGVSGAVQDK		1	a5.a1	4.0000000467443897E-7	60.29999923706055	2	1158.6102294921875	1158.61181640625	-0.001500000013038516	-1.2946527834414587
a5	pepa5a3	DaPR130321_VB122_O867.m	1265	13.850000381469727	DYPLASKDAK		1	a5.a1	0.0034000000450760126	34.400001525878906	2	1107.56640625	1107.5684814453125	-0.0020000000949949026	-1.805757502583514
a5	pepa5a2	DaPR130321_VB122_O867.m	1324	14.180000305175781	AMMYSGELK	M2:+15.99491 - M3:+15.99491	1	a5.a1	5.6000000768108293E-5	37.400001525878906	2	1061.46533203125	1061.464599609375	7.999999797903001E-4	0.753675610175511
a5	pepa5b24	DaPR130321_VB122_O867.m	1359	14.380000114440918	VRDVFEAK		1	a5.a1	0.010999999940395355	30.600000381469727	2	963.5262451171875	963.5261840820312	0.0	0.0
a5	pepa5a6	DaPR130321_VB122_O867.m	1391	14.550000190734863	GMGSLDAMDKHLSSQNR	M8:+15.99491	1	a5.a1	1.1000000085914508E-4	45.099998474121094	3	1862.84033203125	1862.8487548828125	-0.008500000461935997	-4.562904229157731
a5	pepa5b21	DaPR130321_VB122_O867.m	1545	15.430000305175781	TSSAQVEGGVHSLHSYEK		1	a5.a1	9.000000318337698E-6	53.099998474121094	3	1915.9119873046875	1915.9149169921875	-0.002899999963119626	-1.513637133569774
a5	pepa5b21	DaPR130321_VB122_O867.m	1554	15.479999542236328	TSSAQVEGGVHSLHSYEK		1	a5.a1	0.0010999999940395355	34.79999923706055	2	1915.9163818359375	1915.9149169921875	0.0015999999595806003	0.8351101321829337
a5	pepa5a5	DaPR130321_VB122_O867.m	1995	17.799999237060547	GMGSLDAMDK		1	a5.a1	3.100000030826777E-4	47.400001525878906	2	1024.442138671875	1024.4442138671875	-0.0020000000949949026	-1.9522781894048449
a5	pepa5a1	DaPR130321_VB122_O867.m	2016	17.93000030517578	AMMYSGELK		1	a5.a1	0.01600000075995922	37.0	2	1029.47509765625	1029.474853515625	3.9999998989515007E-4	0.3885476061208901
a5	pepa5a9	DaPR130321_VB122_O867.m	2210	18.90999984741211	HGFCGIPITDTGR	C4:+57.02146	1	a5.a1	1.700000029813964E-5	47.29999923706055	2	1430.683349609375	1430.6849365234375	-0.001500000013038516	-1.0484488756018597
a5	pepa5b19	DaPR130321_VB122_O867.m	2548	20.700000762939453	REDLVVAPAGITLK		1	a5.a1	4.300000000512227E-6	58.0	2	1481.8690185546875	1481.8690185546875	0.0	0.0
a5	pepa5b19	DaPR130321_VB122_O867.m	2541	20.65999984741211	REDLVVAPAGITLK		1	a5.a1	0.001500000013038516	49.400001525878906	3	1481.86865234375	1481.8690185546875	-3.000000142492354E-4	-0.20244705199507756
a5	pepa5b14	DaPR130321_VB122_O867.m	2630	21.149999618530273	KYEQGFITDPVVLSPK		1	a5.a1	3.1999999191612005E-4	63.400001525878906	3	1820.978759765625	1820.979736328125	-0.0010000000474974513	-0.5491549562840714
a5	pepa5b14	DaPR130321_VB122_O867.m	2625	21.110000610351562	KYEQGFITDPVVLSPK		1	a5.a1	1.1999999696854502E-4	60.79999923706055	2	1820.9853515625	1820.979736328125	0.00570000009611249	3.1301831549241346
a5	pepa5b26	DaPR130321_VB122_O867.m	2675	21.3799991607666	YEQGFITDPVVLSPKDR		1	a5.a1	6.300000241026282E-4	38.5	3	1964.0179443359375	1964.0128173828125	0.005200000014156103	2.6476405694161786
a5	pepa5b15	DaPR130321_VB122_O867.m	2817	22.25	NLIDAGVDALR		1	a5.a1	4.3000000005122274E-7	61.70000076293945	2	1156.6319580078125	1156.6324462890625	-5.000000237487257E-4	-0.43228946702379384
a5	pepa5a4	DaPR130321_VB122_O867.m	2838	22.3799991607666	EDLVVAPAGITLK		1	a5.a1	0.001500000013038516	43.29999923706055	2	1325.7705078125	1325.7679443359375	0.0026000000070780516	1.961127524757255
a5	pepa5b25	DaPR130321_VB122_O867.m	2911	22.8799991607666	YEQGFITDPVVLSPK		1	a5.a1	1.700000029813964E-5	44.0	2	1692.900634765625	1692.885009765625	0.01600000075995922	9.451321659569999
a5	pepa5b25	DaPR130321_VB122_O867.m	2885	22.68000030517578	YEQGFITDPVVLSPK		1	a5.a1	1.6000000186977559E-6	58.20000076293945	2	1692.8831787109375	1692.8846435546875	-0.001500000013038516	-0.8860615628769861
a5	pepa5b11	DaPR130321_VB122_O867.m	1469	15.0	IAQGVSGSIQDK		1	a5.a2	1.8000000068241206E-7	64.30000305175781	2	1202.6373291015625	1202.637939453125	-6.000000284984708E-4	-0.4989032931817439
a5	pepa5a8	DaPR130321_VB122_O867.m	1520	15.279999732971191	GMGSLDAMEK	M2:+15.99491	1	a5.a2	0.029999999329447746	31.600000381469727	2	1054.450927734375	1054.454833984375	-0.003800000064074993	-3.6037580194082564
a5	pepa5b12	DaPR130321_VB122_O867.m	1572	15.579999923706055	IAQGVSGSIQDKGSIQK		1	a5.a2	0.0024999999441206455	46.599998474121094	3	1715.9293212890625	1715.9290771484375	1.9999999494757503E-4	0.11655493085992732
a5	pepa5b20	DaPR130321_VB122_O867.m	1664	16.079999923706055	TMSAQIEGGVHGLHSYEK	M2:+15.99491	1	a5.a2	0.0044999998062849045	33.5	3	1959.9266357421875	1959.92333984375	0.0032999999821186066	1.6837393152232631
a5	pepa5b10	DaPR130321_VB122_O867.m	2097	18.350000381469727	HGFSGIPITETGTMGSK	M14:+15.99491	1	a5.a2	7.999999773744548E-9	64.9000015258789	3	1735.8292236328125	1735.8323974609375	-0.0031999999191612005	-1.8434959065414103
a5	pepa5b16	DaPR130321_VB122_O867.m	2660	21.299999237060547	NLIDAGVDGLR		1	a5.a2	0.0012000000569969416	57.400001525878906	2	1142.6158447265625	1142.6168212890625	-8.999999845400453E-4	-0.7876656178793998
a5	pepa5b13	DaPR130321_VB122_O867.m	2924	23.0	IELVVAPAGVTLK		1	a5.a2	1.4000000373926014E-4	46.5	2	1309.8089599609375	1309.8094482421875	-3.9999998989515007E-4	-0.30538792526803404
a6	pepa6b10	DaPR130321_VB122_O867.m	791	10.75	KKAEPSEVDMNSPK	M10:+15.99491	1	a6.a1	5.400000009103678E-5	49.79999923706055	3	1575.7647705078125	1575.7686767578125	-0.0038999998942017555	-2.4749824969399143
a6	pepa6b11	DaPR130321_VB122_O867.m	853	11.199999809265137	KKEEPSQNDISPK		1	a6.a1	0.019999999552965164	39.0	3	1499.768310546875	1499.7703857421875	-0.002199999988079071	-1.4668912048095701
a6	pepa6a9	DaPR130321_VB122_O867.m	893	11.5	LHGELQDR		1	a6.a1	0.006899999920278788	29.600000381469727	2	967.49658203125	967.4959716796875	6.000000284984708E-4	0.6201576503277836
a6	pepa6a2	DaPR130321_VB122_O867.m	1137	13.079999923706055	AEPSEVDMNSPK	M8:+15.99491	1	a6.a1	0.03700000047683716	27.700000762939453	2	1319.5745849609375	1319.578857421875	-0.00419999985024333	-3.18283354315715
a6	pepa6b16	DaPR130321_VB122_O867.m	1171	13.300000190734863	QDAQSLHGDIPQKQR		1	a6.a1	0.005799999926239252	30.5	3	1720.8720703125	1720.8729248046875	-8.999999845400453E-4	-0.5229903798051746
a6	pepa6b17	DaPR130321_VB122_O867.m	1177	13.329999923706055	SDAGLESDTAMK	M11:+15.99491	1	a6.a1	5.80000005356851E-6	61.099998474121094	2	1240.5343017578125	1240.53662109375	-0.002199999988079071	-1.7734260727743663
a6	pepa6b18	DaPR130321_VB122_O867.m	1347	14.3100004196167	SDAGLESDTAMKKGETLR	M11:+15.99491	1	a6.a1	0.013000000268220901	31.799999237060547	3	1924.934814453125	1924.928466796875	0.006399999838322401	3.3247987905608496
a6	pepa6a4	DaPR130321_VB122_O867.m	1508	15.210000038146973	EAQELSQNSAIK		1	a6.a1	0.0012000000569969416	48.29999923706055	2	1317.6639404296875	1317.6649169921875	-8.999999845400453E-4	-0.6830264454444616
a6	pepa6b12	DaPR130321_VB122_O867.m	1579	15.609999656677246	NEEPSEEEIDAPKPK		1	a6.a1	0.013000000268220901	37.29999923706055	3	1711.8026123046875	1711.802490234375	9.999999747378752E-5	0.058417953031541514
a6	pepa6b15	DaPR130321_VB122_O867.m	1618	15.829999923706055	QDAQSLHGDIPQKQR	Q1:-17.02655	1	a6.a1	0.00989999994635582	30.200000762939453	3	1703.847412109375	1703.846435546875	0.0010999999940395355	0.6455980838944996
a6	pepa6a7	DaPR130321_VB122_O867.m	1729	16.40999984741211	EQLGEEIDSK		1	a6.a1	0.023000000044703484	31.899999618530273	2	1147.5458984375	1147.548095703125	-0.002199999988079071	-1.9171309649824204
a6	pepa6b14	DaPR130321_VB122_O867.m	1890	17.25	QDAQSLHGDIPQK	Q1:-17.02655	1	a6.a1	9.800000043469481E-6	47.099998474121094	2	1419.6846923828125	1419.6866455078125	-0.0020000000949949026	-1.4087616456232255
a6	pepa6a6	DaPR130321_VB122_O867.m	1952	17.579999923706055	ELKEQLGEEIDSK		1	a6.a1	1.6999999934341758E-4	30.600000381469727	2	1517.7686767578125	1517.769775390625	-0.0010000000474974513	-0.6588614846016969
a6	pepa6a1	DaPR130321_VB122_O867.m	2248	19.110000610351562	AAVIGDVIR		1	a6.a1	0.03700000047683716	45.599998474121094	2	913.5474243164062	913.5469970703125	3.9999998989515007E-4	0.43785376250803165
a6	pepa6b19	DaPR130321_VB122_O867.m	2475	20.309999465942383	SDKTEEIAEEEETVFPK		1	a6.a1	1.500000071246177E-4	51.099998474121094	3	1980.935302734375	1980.9288330078125	0.006399999838322401	3.2308075543555685
a6	pepa6a3	DaPR130321_VB122_O867.m	2488	20.3799991607666	APQVLVLAPTR		1	a6.a1	8.799999704933725E-6	46.900001525878906	2	1164.7091064453125	1164.7103271484375	-0.0012000000569969416	-1.0302991473724663
a6	pepa6a8	DaPR130321_VB122_O867.m	2536	20.649999618530273	IGVPSATEIIK		1	a6.a1	0.010999999940395355	43.29999923706055	2	1127.6668701171875	1127.66748046875	-6.000000284984708E-4	-0.5320717666249116
a6	pepa6b13	DaPR130321_VB122_O867.m	2706	21.559999465942383	NGIDILVGTPGR		1	a6.a1	7.999999797903001E-5	44.400001525878906	2	1211.6741943359375	1211.6746826171875	-3.9999998989515007E-4	-0.3301216041183265
a6	pepa6a5	DaPR130321_VB122_O867.m	2849	22.450000762939453	EGAFSNFPISEETIK		1	a6.a1	9.599999757483602E-4	46.20000076293945	2	1668.8101806640625	1668.81201171875	-0.0017000000225380063	-1.01868875020089
a7	pepa7b17	DaPR130321_VB122_O867.m	1081	12.75	VLHNAQEVEKEPGQR		1	a7.a1	0.04399999976158142	33.599998474121094	3	1733.890869140625	1733.893310546875	-0.0024999999441206455	-1.4418418531946111
a7	pepa7b16	DaPR130321_VB122_O867.m	1441	14.859999656677246	SEAHTADGISIR		1	a7.a1	0.0013000000035390258	33.20000076293945	2	1256.6253662109375	1256.6234130859375	0.0020000000949949026	1.5915667925392438
a7	pepa7a8	DaPR130321_VB122_O867.m	1646	15.979999542236328	GASFVTSTNPR		1	a7.a1	0.002199999988079071	37.0	2	1136.5704345703125	1136.5699462890625	6.000000284984708E-4	0.5279041826308096
a7	pepa7b11	DaPR130321_VB122_O867.m	1737	16.450000762939453	LTTTGQVTSPVK		1	a7.a1	6.800000119255856E-5	50.400001525878906	2	1231.6888427734375	1231.689697265625	-7.999999797903001E-4	-0.649514225511763
a7	pepa7a7	DaPR130321_VB122_O867.m	1819	16.860000610351562	FSGFSAKPNNSGEAPSSPTPK		1	a7.a1	6.0999998822808266E-5	50.099998474121094	3	2107.009521484375	2107.009521484375	-9.999999747378752E-5	-0.047460629130587954
a7	pepa7b15	DaPR130321_VB122_O867.m	1908	17.329999923706055	NLQDVVER		1	a7.a1	0.006000000052154064	41.900001525878906	2	972.5092163085938	972.5112915039062	-0.002099999925121665	-2.159357884548768
a7	pepa7a2	DaPR130321_VB122_O867.m	2048	18.100000381469727	ADFTVVAGDEGSSTTGGSSEENKGPSGSAVSR		1	a7.a1	0.04100000113248825	53.599998474121094	3	3043.376220703125	3043.372802734375	0.0035000001080334187	1.1500398849883848
a7	pepa7b10	DaPR130321_VB122_O867.m	2078	18.25	LTKEDEQQQALQDIASR		1	a7.a1	1.1000000085914508E-4	47.900001525878906	3	1972.9908447265625	1972.9937744140625	-0.003000000026077032	-1.5205319271562165
a7	pepa7a9	DaPR130321_VB122_O867.m	2146	18.600000381469727	LQNELDMVK		1	a7.a1	0.001500000013038516	41.70000076293945	2	1089.5611572265625	1089.561279296875	-9.999999747378752E-5	-0.09178005805999308
a7	pepa7a5	DaPR130321_VB122_O867.m	2157	18.649999618530273	DLEQGDVSETIR		1	a7.a1	1.1000000199601345E-7	74.0	2	1361.652587890625	1361.6546630859375	-0.002099999925121665	-1.5422412025986125
a7	pepa7b12	DaPR130321_VB122_O867.m	2222	18.979999542236328	LTTTGQVTSPVKGASFVTSTNPR		1	a7.a1	4.8999998398358E-5	54.400001525878906	3	2349.241455078125	2349.2412109375	1.9999999494757503E-4	0.08513386961561177
a7	pepa7a6	DaPR130321_VB122_O867.m	2338	19.600000381469727	EDEQQQALQDIASR		1	a7.a1	3.199999991920777E-5	49.599998474121094	2	1630.765869140625	1630.76708984375	-0.0012000000569969416	-0.735850057601983
a7	pepa7a4	DaPR130321_VB122_O867.m	2504	20.459999084472656	ALDLADMITR	M7:+15.99491	1	a7.a1	8.600000001024455E-5	57.900001525878906	2	1134.58154296875	1134.582763671875	-0.0012000000569969416	-1.0576575772342558
a7	pepa7b13	DaPR130321_VB122_O867.m	2685	21.450000762939453	LYLPPSTPDFSR		1	a7.a1	0.01600000075995922	33.400001525878906	2	1392.7205810546875	1392.7161865234375	0.004399999976158142	3.159294060580731
a7	pepa7b18	DaPR130321_VB122_O867.m	2851	22.459999084472656	VIQEGLEGLVLK		1	a7.a1	1.4999999621068127E-5	69.0999984741211	2	1297.774169921875	1297.77294921875	0.0012000000569969416	0.924661018492744
a7	pepa7a1	DaPR130321_VB122_O867.m	2869	22.579999923706055	AAVWEITGAEFSK		1	a7.a1	1.8000000379103653E-9	53.29999923706055	2	1408.709716796875	1408.7110595703125	-0.00139999995008111	-0.9938162553420574
a7	pepa7a3	DaPR130321_VB122_O867.m	2944	23.149999618530273	ALDLADMITR		1	a7.a1	9.999999747378752E-5	45.29999923706055	2	1118.5875244140625	1118.5877685546875	-3.000000142492354E-4	-0.2681953286838291
a7	pepa7b14	DaPR130321_VB122_O867.m	2978	23.43000030517578	IYYPDFIVPDPK		1	a7.a1	9.100000170292333E-6	55.0	2	1466.756591796875	1466.7569580078125	-3.9999998989515007E-4	-0.2727104771593792
a8	pepa8b15	DaPR130321_VB122_O867.m	996	12.25	TREPVTDNVEK		1	a8.a1	2.5999999706982635E-5	46.5	2	1287.65234375	1287.654296875	-0.0020000000949949026	-1.55321199164146
a8	pepa8a6	DaPR130321_VB122_O867.m	1000	12.260000228881836	FVVKEEK		1	a8.a1	0.0019000000320374966	32.5	2	878.4987182617188	878.4985961914062	9.999999747378752E-5	0.11383057173605277
a8	pepa8a3	DaPR130321_VB122_O867.m	1139	13.079999923706055	DIQMAETSPEGTKPERR	M4:+15.99491	1	a8.a1	0.04800000041723251	29.899999618530273	3	1960.9359130859375	1960.939697265625	-0.003800000064074993	-1.9378464668616744
a8	pepa8a2	DaPR130321_VB122_O867.m	1353	14.350000381469727	DIQMAETSPEGTKPER	M4:+15.99491	1	a8.a1	2.3999999393709004E-4	45.0	3	1804.83544921875	1804.838623046875	-0.0031999999191612005	-1.7730116578284743
a8	pepa8a9	DaPR130321_VB122_O867.m	1481	15.079999923706055	KDSNELSDSAGEEDSADLKR		1	a8.a1	8.500000348021786E-8	68.5	3	2165.978759765625	2165.979736328125	-0.0010000000474974513	-0.46168485823080707
a8	pepa8a8	DaPR130321_VB122_O867.m	1718	16.350000381469727	LPALAAREEASTSR		1	a8.a1	0.009999999776482582	31.299999237060547	3	1471.7923583984375	1471.7867431640625	0.005499999970197678	3.736954416625414
a8	pepa8a4	DaPR130321_VB122_O867.m	1802	16.780000686645508	DSNELSDSAGEEDSADLKR		1	a8.a1	0.009800000116229057	33.29999923706055	3	2037.8836669921875	2037.884765625	-0.0010999999940395355	-0.5397753654153138
a8	pepa8b12	DaPR130321_VB122_O867.m	1854	17.049999237060547	QQQEKLEALQK	Q1:-17.02655	1	a8.a1	9.899999713525176E-4	49.099998474121094	2	1325.7041015625	1325.7064208984375	-0.002199999988079071	-1.6594925945882655
a8	pepa8a7	DaPR130321_VB122_O867.m	1960	17.610000610351562	LLQPPEAPR		1	a8.a1	5.000000237487257E-4	38.29999923706055	2	1020.5830078125	1020.5841064453125	-0.0010999999940395355	-1.077814152790237
a8	pepa8b10	DaPR130321_VB122_O867.m	1986	17.760000228881836	KLPLEVTTRPSTEEPVR		1	a8.a1	3.1999999191612005E-4	39.79999923706055	3	1952.07275390625	1952.08154296875	-0.008799999952316284	-4.508008379062452
a8	pepa8b14	DaPR130321_VB122_O867.m	2045	18.079999923706055	TPESTQIGQYGNGLK		1	a8.a1	3.300000025774352E-5	39.20000076293945	2	1592.79736328125	1592.7918701171875	0.005499999970197678	3.45305628022387
a8	pepa8b16	DaPR130321_VB122_O867.m	2181	18.780000686645508	VKFDYVPTDTTPR		1	a8.a1	0.04699999839067459	31.299999237060547	3	1538.78515625	1538.785400390625	-1.9999999494757503E-4	-0.12997263614328838
a8	pepa8b16	DaPR130321_VB122_O867.m	2189	18.809999465942383	VKFDYVPTDTTPR		1	a8.a1	3.400000139208714E-7	52.70000076293945	2	1538.7843017578125	1538.785400390625	-0.0010000000474974513	-0.6498632280002127
a8	pepa8b13	DaPR130321_VB122_O867.m	2190	18.809999465942383	SVAVSDEEEVEEEAER		1	a8.a1	2.6000000374892807E-8	53.29999923706055	2	1806.7857666015625	1806.7879638671875	-0.002199999988079071	-1.2176304204342085
a8	pepa8a5	DaPR130321_VB122_O867.m	2277	19.260000228881836	FDYVPTDTTPR		1	a8.a1	0.0027000000700354576	37.5	2	1311.618896484375	1311.6219482421875	-0.003000000026077032	-2.28724445340182
a8	pepa8b11	DaPR130321_VB122_O867.m	2333	19.559999465942383	QKVPLGTFR	Q1:-17.02655	1	a8.a1	1.2000000424450263E-5	39.70000076293945	2	1028.5897216796875	1028.5892333984375	6.000000284984708E-4	0.5833232635695428
a8	pepa8a1	DaPR130321_VB122_O867.m	2754	21.8799991607666	AFTNYSSLNR	A1:+42.01057	1	a8.a1	4.999999873689376E-5	42.5	2	1214.5799560546875	1214.5804443359375	-3.9999998989515007E-4	-0.32933182133839395
a9	pepa9b11	DaPR130321_VB122_O867.m	997	12.25	SRSGGGGGGGLGSGGSIR		1	a9.a1	4.3000000005122274E-5	51.20000076293945	2	1475.7333984375	1475.7314453125	0.002099999925121665	1.423023092576963
a9	pepa9b11	DaPR130321_VB122_O867.m	993	12.210000038146973	SRSGGGGGGGLGSGGSIR		1	a9.a1	0.002099999925121665	46.599998474121094	3	1475.7315673828125	1475.7314453125	1.9999999494757503E-4	0.1355260102255415
a9	pepa9a7	DaPR130321_VB122_O867.m	1068	12.680000305175781	GGSGGSYGGGGSGGGYGGGSGSR		1	a9.a1	6.800000146300889E-11	68.0999984741211	2	1791.7261962890625	1791.7281494140625	-0.0019000000320374966	-1.0604287445385292
a9	pepa9a1	DaPR130321_VB122_O867.m	1114	12.949999809265137	FSSSSGYGGGSSR		1	a9.a1	5.0999999075429514E-5	48.29999923706055	2	1235.531005859375	1235.529052734375	0.0019000000320374966	1.53780279616458
a9	pepa9a6	DaPR130321_VB122_O867.m	1264	13.850000381469727	GGGGGLGSGGSIR		1	a9.a1	3.000000142492354E-4	44.099998474121094	2	1031.5220947265625	1031.5233154296875	-0.0010999999940395355	-1.0663840337737045
a9	pepa9a2	DaPR130321_VB122_O867.m	1274	13.90999984741211	GGGGGGGLGSGGSIR		1	a9.a1	7.499999810534064E-6	48.5	2	1145.565185546875	1145.566162109375	-0.0010000000474974513	-0.8729308533835468
a9	pepa9a9	DaPR130321_VB122_O867.m	1281	13.949999809265137	SGGGGGGGLGSGGSIR		1	a9.a1	1.7000000296363282E-9	70.69999694824219	2	1232.5970458984375	1232.59814453125	-0.0010999999940395355	-0.892423860055265
a9	pepa9a4	DaPR130321_VB122_O867.m	1282	13.949999809265137	GGGGGGLGSGGSIR		1	a9.a1	6.799999937356915E-6	44.099998474121094	2	1088.54248046875	1088.544677734375	-0.002199999988079071	-2.0210470301118058
a9	pepa9a3	DaPR130321_VB122_O867.m	1297	14.029999732971191	GGGGGGGLGSGGSIRSS		1	a9.a1	8.800000068731606E-5	42.0	2	1319.6295166015625	1319.6302490234375	-6.99999975040555E-4	-0.530451598512973
a9	pepa9a5	DaPR130321_VB122_O867.m	1299	14.050000190734863	GGGGGGLGSGGSIRSS		1	a9.a1	5.60000010807471E-8	44.79999923706055	2	1262.6055908203125	1262.6087646484375	-0.0031999999191612005	-2.534435059186535
a9	pepa9b10	DaPR130321_VB122_O867.m	1310	14.100000381469727	SGGGGGGGLGSGGSIRSS		1	a9.a1	3.899999967416079E-8	54.20000076293945	2	1406.657470703125	1406.662353515625	-0.004800000227987766	-3.4123328999253326
a9	pepa9b14	DaPR130321_VB122_O867.m	1329	14.199999809265137	STMQELNSR		1	a9.a1	2.099999983329326E-4	43.900001525878906	2	1065.498046875	1065.499755859375	-0.0017000000225380063	-1.5954954594681043
a9	pepa9b13	DaPR130321_VB122_O867.m	1475	15.050000190734863	SRSGGGGGGGLGSGGSIRSSYS		1	a9.a1	3.099999958067201E-6	36.70000076293945	3	1899.888916015625	1899.8907470703125	-0.0017999999690800905	-0.9474228830556407
a9	pepa9b12	DaPR130321_VB122_O867.m	1511	15.229999542236328	SRSGGGGGGGLGSGGSIRSSY		1	a9.a1	6.20000006890109E-9	69.5999984741211	3	1812.8583984375	1812.8587646484375	-3.9999998989515007E-4	-0.22064597512797468
a9	pepa9a8	DaPR130321_VB122_O867.m	1674	16.1299991607666	LSRSGGGGGGGLGSGGSIRSSY		1	a9.a1	3.6000000136482413E-7	66.19999694824219	3	1925.9400634765625	1925.9427490234375	-0.0027000000700354576	-1.4019108674982739
b10	pepb10a9	DaPR130321_VB122_O867.m	818	10.949999809265137	MSELSSSRPK	M1:+15.99491	1	b10.a1	0.0013000000035390258	32.29999923706055	2	1137.5550537109375	1137.5572509765625	-0.002199999988079071	-1.933968585924295
b10	pepb10a6	DaPR130321_VB122_O867.m	1098	12.859999656677246	EYNVNDDSMK	M9:+15.99491	1	b10.a1	0.03799999877810478	26.5	2	1230.4915771484375	1230.4947509765625	-0.003100000089034438	-2.519311916263091
b10	pepb10a7	DaPR130321_VB122_O867.m	1371	14.430000305175781	GDSPLHSIR		1	b10.a1	0.04899999871850014	27.5	2	981.509765625	981.5115966796875	-0.0019000000320374966	-1.9357896926179203
b10	pepb10a5	DaPR130321_VB122_O867.m	1400	14.609999656677246	DPNNPYDKNAIK		1	b10.a1	0.00839999970048666	36.79999923706055	2	1388.677001953125	1388.680908203125	-0.003800000064074993	-2.736409812814363
b10	pepb10a8	DaPR130321_VB122_O867.m	1455	14.930000305175781	LGQKQEVIITK		1	b10.a1	0.0038999998942017555	42.79999923706055	3	1256.7572021484375	1256.7576904296875	-5.000000237487257E-4	-0.3978491856912965
b10	pepb10a8	DaPR130321_VB122_O867.m	1453	14.90999984741211	LGQKQEVIITK		1	b10.a1	6.900000153109431E-5	52.099998474121094	2	1256.7601318359375	1256.7576904296875	0.0024999999441206455	1.9892457895092661
b10	pepb10a4	DaPR130321_VB122_O867.m	2093	18.329999923706055	CSEQPSISDIKEK	C1:+57.02146 - C1:-17.02655	1	b10.a1	4.099999932805076E-5	40.29999923706055	2	1503.700927734375	1503.699951171875	0.0010000000474974513	0.6650263217193852
b10	pepb10a1	DaPR130321_VB122_O867.m	2144	18.579999923706055	AGGVGLNLSAASR		1	b10.a1	1.4999999464748726E-8	60.79999923706055	2	1172.6373291015625	1172.6385498046875	-0.0013000000035390258	-1.1086110069940576
b10	pepb10a3	DaPR130321_VB122_O867.m	2170	18.709999084472656	AVLDLESER		1	b10.a1	0.017999999225139618	42.79999923706055	2	1031.5360107421875	1031.5372314453125	-0.0010999999940395355	-1.0663696476551778
b10	pepb10a2	DaPR130321_VB122_O867.m	2219	18.959999084472656	ASGFVFTR		1	b10.a1	3.3999999868683517E-4	40.900001525878906	2	884.4635620117188	884.462890625	6.000000284984708E-4	0.6783778436136361
b10	pepb10b13	DaPR130321_VB122_O867.m	2280	19.280000686645508	YYTGVVNNNEMVALQR	M11:+15.99491	1	b10.a1	0.032999999821186066	33.099998474121094	3	1886.908203125	1886.9068603515625	0.0013000000035390258	0.6889582262140983
b10	pepb10b13	DaPR130321_VB122_O867.m	2279	19.280000686645508	YYTGVVNNNEMVALQR	M11:+15.99491	1	b10.a1	3.899999878598237E-9	53.900001525878906	2	1886.9019775390625	1886.9068603515625	-0.004900000058114529	-2.596842568690209
b10	pepb10b12	DaPR130321_VB122_O867.m	2596	20.959999084472656	YYTGVVNNNEMVALQR		1	b10.a1	7.50000006519258E-4	48.0	2	1870.9031982421875	1870.9119873046875	-0.008799999952316284	-4.703588416788074
b10	pepb10b10	DaPR130321_VB122_O867.m	2775	22.0	NDLYYNTITNFSEK		1	b10.a1	5.4000000027087935E-9	48.79999923706055	2	1721.8043212890625	1721.8021240234375	0.002199999988079071	1.2777310222722922
b10	pepb10b11	DaPR130321_VB122_O867.m	2912	22.8799991607666	QALAWMVSR	M6:+15.99491 - Q1:-17.02655	1	b10.a1	1.4999999621068127E-5	48.5	2	1060.523193359375	1060.5247802734375	-0.0015999999595806003	-1.5086870098104341
b11	pepb11a1	DaPR130321_VB122_O867.m	895	11.510000228881836	AAGPSLSHTSGGTQSK		1	b11.a1	0.03500000014901161	29.600000381469727	3	1485.728515625	1485.7296142578125	-0.0010999999940395355	-0.7403769726896331
b11	pepb11a1	DaPR130321_VB122_O867.m	902	11.579999923706055	AAGPSLSHTSGGTQSK		1	b11.a1	4.3000000005122274E-8	51.70000076293945	2	1485.726318359375	1485.7296142578125	-0.0032999999821186066	-2.221130918068899
b11	pepb11a9	DaPR130321_VB122_O867.m	1317	14.149999618530273	SGGVGGSNTNWK		1	b11.a1	8.000000093488779E-7	55.900001525878906	2	1163.5428466796875	1163.54443359375	-0.001500000013038516	-1.2891643582579666
b11	pepb11a2	DaPR130321_VB122_O867.m	1524	15.3100004196167	ATAFNEQVDK		1	b11.a1	3.000000142492354E-4	48.29999923706055	2	1122.54248046875	1122.54296875	-5.000000237487257E-4	-0.4454172692431518
b11	pepb11a4	DaPR130321_VB122_O867.m	1705	16.280000686645508	ATVMDVKPVDYR	M4:+15.99491	1	b11.a1	4.4999999227002263E-4	41.599998474121094	3	1409.70947265625	1409.709716796875	-3.000000142492354E-4	-0.21280977968350231
b11	pepb11b12	DaPR130321_VB122_O867.m	1751	16.510000228881836	VIDQQNGLYR		1	b11.a1	5.80000005356851E-7	54.099998474121094	2	1205.619384765625	1205.627685546875	-0.008299999870359898	-6.88438061754944
b11	pepb11b10	DaPR130321_VB122_O867.m	1770	16.600000381469727	SYEDATKITVR		1	b11.a1	5.500000042957254E-5	49.79999923706055	2	1282.6658935546875	1282.6641845703125	0.0017999999690800905	1.4033290948114243
b11	pepb11a8	DaPR130321_VB122_O867.m	1838	16.959999084472656	NIYLMDTSGK	M5:+15.99491	1	b11.a1	0.007499999832361937	35.400001525878906	2	1157.5489501953125	1157.5511474609375	-0.002099999925121665	-1.8141746304065853
b11	pepb11a3	DaPR130321_VB122_O867.m	2064	18.15999984741211	ATVMDVKPVDYR		1	b11.a1	5.499999970197678E-4	40.400001525878906	2	1393.716552734375	1393.71484375	0.0017999999690800905	1.291512375829276
b11	pepb11a7	DaPR130321_VB122_O867.m	2325	19.530000686645508	NIYLMDTSGK		1	b11.a1	5.600000149570405E-4	32.0	2	1141.5528564453125	1141.55615234375	-0.0032999999821186066	-2.8907907642942625
b11	pepb11b11	DaPR130321_VB122_O867.m	2501	20.450000762939453	VGQLSEGAIAAIMQK	M13:+15.99491	1	b11.a1	5.499999970197678E-4	51.70000076293945	3	1531.81640625	1531.8153076171875	0.0010999999940395355	0.7181022337155244
b11	pepb11b11	DaPR130321_VB122_O867.m	2495	20.40999984741211	VGQLSEGAIAAIMQK	M13:+15.99491	1	b11.a1	1.000000013351432E-10	69.0	2	1531.819091796875	1531.8153076171875	0.0038999998942017555	2.5459987733562954
b11	pepb11b13	DaPR130321_VB122_O867.m	2616	21.059999465942383	VVPIASLTPYQSK		1	b11.a1	0.007499999832361937	35.099998474121094	3	1402.7947998046875	1402.7945556640625	3.000000142492354E-4	0.21385883844353798
b11	pepb11a6	DaPR130321_VB122_O867.m	2642	21.209999084472656	IGNPVPYNEGLGQPQVAPPAPAASPAASSR		1	b11.a1	6.99999975040555E-4	38.5	3	2913.48828125	2913.48583984375	0.0024999999441206455	0.8580786321085124
b11	pepb11a5	DaPR130321_VB122_O867.m	3071	24.360000610351562	DSLVDIIGICK	C10:+57.02146	1	b11.a1	1.1000000085914508E-5	41.099998474121094	2	1232.6519775390625	1232.6558837890625	-0.0038999998942017555	-3.163899954149037
b12	pepb12a7	DaPR130321_VB122_O867.m	860	11.229999542236328	VKIHEATGMPAGK	M9:+15.99491	1	b12.a1	5.699999746866524E-4	42.5	3	1354.7103271484375	1354.7152099609375	-0.004800000227987766	-3.5431802881479215
b12	pepb12a3	DaPR130321_VB122_O867.m	1017	12.380000114440918	IHEATGMPAGK		1	b12.a1	0.00860000029206276	31.700000762939453	2	1111.556884765625	1111.556884765625	9.999999747378752E-5	0.08996390454175704
b12	pepb12a9	DaPR130321_VB122_O867.m	1241	13.699999809265137	VMQQQQQTTQQQLPQK	M2:+15.99491	1	b12.a1	1.4000000373926014E-4	60.400001525878906	3	1957.9761962890625	1957.9764404296875	-1.9999999494757503E-4	-0.10214627245651846
b12	pepb12a2	DaPR130321_VB122_O867.m	1427	14.760000228881836	IGEEEIQKPEEK		1	b12.a1	1.900000061141327E-4	49.400001525878906	2	1428.717529296875	1428.7220458984375	-0.0044999998062849045	-3.149667788219174
b12	pepb12a8	DaPR130321_VB122_O867.m	1448	14.899999618530273	VMQQQQQTTQQQLPQK		1	b12.a1	0.0013000000035390258	44.20000076293945	3	1941.9786376953125	1941.9814453125	-0.00279999990016222	-1.4418262887736546
b12	pepb12a8	DaPR130321_VB122_O867.m	1451	14.90999984741211	VMQQQQQTTQQQLPQK		1	b12.a1	4.199999966658652E-5	41.5	2	1941.9849853515625	1941.9814453125	0.0035000001080334187	1.8022829808604095
b12	pepb12a1	DaPR130321_VB122_O867.m	1541	15.40999984741211	AQEPSAAIPK		1	b12.a1	0.026000000536441803	35.70000076293945	2	1011.5472412109375	1011.5474243164062	-9.999999747378752E-5	-0.09885843715272818
b12	pepb12a4	DaPR130321_VB122_O867.m	1916	17.360000610351562	LTAQFVAR		1	b12.a1	1.2999999853491317E-5	45.79999923706055	2	905.5209350585938	905.5208129882812	1.9999999494757503E-4	0.22086736392900924
b12	pepb12a5	DaPR130321_VB122_O867.m	2200	18.860000610351562	NIVDKTASFVAR		1	b12.a1	0.01899999938905239	43.400001525878906	2	1320.731689453125	1320.7275390625	0.00430000014603138	3.255781392340524
b12	pepb12b10	DaPR130321_VB122_O867.m	2417	20.0	VQAQVIQETIVPK		1	b12.a1	7.899999765470511E-9	70.4000015258789	2	1452.8419189453125	1452.842529296875	-5.000000237487257E-4	-0.34415293720146545
b12	pepb12a6	DaPR130321_VB122_O867.m	2974	23.40999984741211	QFLTQLMQK	M7:+15.99491 - Q1:-17.02655	1	b12.a1	5.099999834783375E-4	37.20000076293945	2	1135.58251953125	1135.58203125	5.000000237487257E-4	0.44030286671439056
b13	pepb13b11	DaPR130321_VB122_O867.m	991	12.210000038146973	VTNQPIGGR		1	b13.a1	0.003000000026077032	40.79999923706055	2	941.5198364257812	941.5167236328125	0.003100000089034438	3.2925597721442332
b13	pepb13a4	DaPR130321_VB122_O867.m	1155	13.180000305175781	HMVSDKFQVR	M2:+15.99491	1	b13.a1	0.024000000208616257	28.799999237060547	3	1262.629150390625	1262.63134765625	-0.002300000051036477	-1.8215927042408973
b13	pepb13b10	DaPR130321_VB122_O867.m	1354	14.350000381469727	TSVSMNTDNLMR	M5:+15.99491 - M11:+15.99491	1	b13.a1	1.2999999853491317E-5	45.599998474121094	2	1400.6126708984375	1400.6148681640625	-0.002099999925121665	-1.49934144842712
b13	pepb13a6	DaPR130321_VB122_O867.m	1364	14.399999618530273	IVMEEGCSTQK	C7:+57.02146	1	b13.a1	1.500000053056283E-6	49.79999923706055	2	1281.57958984375	1281.581787109375	-0.002099999925121665	-1.638600006838614
b13	pepb13a2	DaPR130321_VB122_O867.m	1484	15.100000381469727	EANVYPAECR	C9:+57.02146	1	b13.a1	7.800000021234155E-4	35.20000076293945	2	1208.5355224609375	1208.536865234375	-0.0013000000035390258	-1.0756808839976204
b13	pepb13a3	DaPR130321_VB122_O867.m	1513	15.25	GKEDDSFLR		1	b13.a1	0.008100000210106373	31.899999618530273	2	1066.51611328125	1066.516845703125	-6.000000284984708E-4	-0.5625790449684903
b13	pepb13a9	DaPR130321_VB122_O867.m	1818	16.860000610351562	TSVSMNTDNLMR	M5:+15.99491	1	b13.a1	1.1000000085914508E-4	35.5	2	1384.6160888671875	1384.619873046875	-0.003800000064074993	-2.744435594235002
b13	pepb13a1	DaPR130321_VB122_O867.m	1824	16.899999618530273	AALQELTR		1	b13.a1	0.001500000013038516	41.70000076293945	2	901.5119018554688	901.5106201171875	0.0013000000035390258	1.442024058873581
b13	pepb13a7	DaPR130321_VB122_O867.m	2870	22.600000381469727	QFLGYVPIMVK	M9:+15.99491	1	b13.a1	0.002400000113993883	29.899999618530273	2	1310.711669921875	1310.7181396484375	-0.006399999838322401	-4.88281930700907
b13	pepb13a5	DaPR130321_VB122_O867.m	2910	22.860000610351562	LDDDGLPFIGAK		1	b13.a1	5.500000042957254E-5	55.20000076293945	2	1260.646728515625	1260.6474609375	-6.99999975040555E-4	-0.5552702057718731
b13	pepb13a8	DaPR130321_VB122_O867.m	2976	23.40999984741211	SDTIDTVSVPYVFR		1	b13.a1	0.0032999999821186066	41.20000076293945	2	1598.8099365234375	1598.8065185546875	0.0035000001080334187	2.1891329985303036
b14	pepb14a7	DaPR130321_VB122_O867.m	1009	12.350000381469727	RPPLMASGK		1	b14.a1	8.800000068731606E-5	34.70000076293945	2	956.535400390625	956.5349731445312	3.9999998989515007E-4	0.41817602191813485
b14	pepb14a9	DaPR130321_VB122_O867.m	1065	12.65999984741211	SQHLHEVLSR		1	b14.a1	0.013000000268220901	42.79999923706055	3	1205.6375732421875	1205.6390380859375	-0.001500000013038516	-1.2441534867848205
b14	pepb14a4	DaPR130321_VB122_O867.m	1503	15.199999809265137	FKEEVNHYSNEINK		1	b14.a1	0.03700000047683716	37.099998474121094	3	1750.8348388671875	1750.83984375	-0.004999999888241291	-2.8557722775671732
b14	pepb14a8	DaPR130321_VB122_O867.m	1528	15.329999923706055	SPGTQEMLR		1	b14.a1	0.0017999999690800905	45.20000076293945	2	1018.4996337890625	1018.4990234375	6.000000284984708E-4	0.5891022128557688
b14	pepb14b10	DaPR130321_VB122_O867.m	1670	16.100000381469727	TALSAVDMTQR	M8:+15.99491	1	b14.a1	1.9000000293090125E-6	52.400001525878906	2	1208.5941162109375	1208.5943603515625	-1.9999999494757503E-4	-0.16548148949611013
b14	pepb14a3	DaPR130321_VB122_O867.m	1933	17.479999542236328	DLDNAGELGR		1	b14.a1	0.007699999958276749	35.20000076293945	2	1059.5120849609375	1059.5069580078125	0.005200000014156103	4.907943241763741
b14	pepb14a6	DaPR130321_VB122_O867.m	2265	19.200000762939453	QLLTPATGAPKPQGTK	Q1:-17.02655	1	b14.a1	1.3999999737279722E-6	51.400001525878906	2	1590.8846435546875	1590.8853759765625	-6.99999975040555E-4	-0.4400065432815115
b14	pepb14a5	DaPR130321_VB122_O867.m	2554	20.75	NGDILLLNR		1	b14.a1	0.017000000923871994	31.700000762939453	2	1027.587646484375	1027.58984375	-0.002199999988079071	-2.14093200848558
b14	pepb14a1	DaPR130321_VB122_O867.m	2643	21.209999084472656	AALNLPEAASYDEVR		1	b14.a1	5.800000124622784E-8	49.099998474121094	2	1618.810546875	1618.8076171875	0.003000000026077032	1.8532159067111396
b14	pepb14b11	DaPR130321_VB122_O867.m	2704	21.549999237060547	TPMMSVPVLNTK		1	b14.a1	2.300000005561742E-6	45.400001525878906	2	1317.6923828125	1317.69091796875	0.001500000013038516	1.1383549758017606
b14	pepb14a2	DaPR130321_VB122_O867.m	2863	22.549999237060547	DFNMIDLK		1	b14.a1	5.600000149570405E-4	37.900001525878906	2	995.4876098632812	995.4871215820312	5.000000237487257E-4	0.5022666922643098
b15	pepb15a6	DaPR130321_VB122_O867.m	1111	12.930000305175781	SPPPGMGLNQNR	M6:+15.99491	1	b15.a1	0.003700000001117587	27.0	2	1283.6162109375	1283.616455078125	-3.000000142492354E-4	-0.2337146840572221
b15	pepb15a1	DaPR130321_VB122_O867.m	1288	13.979999542236328	AELDDTPMR	M8:+15.99491	1	b15.a1	0.009999999776482582	39.0	2	1063.47265625	1063.472900390625	-1.9999999494757503E-4	-0.18806308545719677
b15	pepb15a5	DaPR130321_VB122_O867.m	1294	14.010000228881836	GMGPGTPAGYGR	M2:+15.99491	1	b15.a1	9.999999747378752E-5	49.900001525878906	2	1136.5147705078125	1136.5157470703125	-8.999999845400453E-4	-0.7918939855079414
b15	pepb15a4	DaPR130321_VB122_O867.m	1666	16.079999923706055	GMGPGTPAGYGR		1	b15.a1	0.0017999999690800905	38.599998474121094	2	1120.5177001953125	1120.520751953125	-0.003100000089034438	-2.7665708855734974
b15	pepb15a2	DaPR130321_VB122_O867.m	1689	16.200000762939453	FATHAAALSVR		1	b15.a1	1.4000000192027073E-5	45.400001525878906	2	1143.6275634765625	1143.6273193359375	3.000000142492354E-4	0.26232323168305777
b15	pepb15a3	DaPR130321_VB122_O867.m	1868	17.1299991607666	GIVEFASKPAAR		1	b15.a1	0.003599999938160181	36.5	3	1245.6944580078125	1245.6954345703125	-8.999999845400453E-4	-0.7224879850751715
b15	pepb15a3	DaPR130321_VB122_O867.m	1865	17.100000381469727	GIVEFASKPAAR		1	b15.a1	2.4000000848900527E-6	54.5	2	1245.694091796875	1245.6954345703125	-0.0013000000035390258	-1.0435937769872656
b15	pepb15a8	DaPR130321_VB122_O867.m	1975	17.700000762939453	YGEPGEVFINKGK		1	b15.a1	0.0019000000320374966	41.70000076293945	3	1437.736572265625	1437.7376708984375	-0.0012000000569969416	-0.8346446513062884
b15	pepb15a7	DaPR130321_VB122_O867.m	2332	19.559999465942383	YGEPGEVFINK		1	b15.a1	1.4999999621068127E-5	54.5	2	1252.633544921875	1252.6209716796875	0.012000000104308128	9.579913138622347
b15	pepb15a7	DaPR130321_VB122_O867.m	2310	19.450000762939453	YGEPGEVFINK		1	b15.a1	2.4000000209412065E-8	62.29999923706055	2	1252.619873046875	1252.621337890625	-0.0013000000035390258	-1.0378236137412324
b16	pepb16a8	DaPR130321_VB122_O867.m	1478	15.0600004196167	NYTDNELEK		1	b16.a1	0.02800000086426735	29.799999237060547	2	1125.4964599609375	1125.50634765625	-0.009800000116229057	-8.707192222093228
b16	pepb16b10	DaPR130321_VB122_O867.m	1966	17.649999618530273	YSTDVSVDEVK		1	b16.a1	1.2999999853491317E-5	43.79999923706055	2	1241.5863037109375	1241.5899658203125	-0.003700000001117587	-2.980049857823243
b16	pepb16a1	DaPR130321_VB122_O867.m	1968	17.65999984741211	ALASLMTYK	M6:+15.99491	1	b16.a1	2.099999983329326E-4	38.400001525878906	2	1013.5350952148438	1013.5339965820312	0.0010999999940395355	1.085311393351477
b16	pepb16a7	DaPR130321_VB122_O867.m	2328	19.549999237060547	MVEGFFDR	M1:+15.99491	1	b16.a1	0.00989999994635582	35.5	2	1016.4515991210938	1016.4509887695312	6.000000284984708E-4	0.5902891877008287
b16	pepb16a5	DaPR130321_VB122_O867.m	2499	20.450000762939453	HGGTIPIVPTAEFQDR		1	b16.a1	2.2000000171829015E-4	40.70000076293945	3	1737.8896484375	1737.892333984375	-0.0026000000070780516	-1.4960650646965958
b16	pepb16a6	DaPR130321_VB122_O867.m	2608	21.030000686645508	IIAEGANGPTTPEADKIFLER		1	b16.a1	0.014999999664723873	40.099998474121094	3	2242.17041015625	2242.171875	-0.00139999995008111	-0.6243945728206541
b16	pepb16a9	DaPR130321_VB122_O867.m	2654	21.260000228881836	YNLGLDLR		1	b16.a1	0.017999999225139618	36.099998474121094	2	963.5252685546875	963.5261840820312	-0.0010000000474974513	-1.0378545638073857
b16	pepb16a4	DaPR130321_VB122_O867.m	2808	22.200000762939453	GFIGPGIDVPAPDMSTGER	M14:+15.99491	1	b16.a1	4.90000005015645E-8	48.20000076293945	2	1931.9171142578125	1931.917236328125	-0.0	-0.0
b16	pepb16a3	DaPR130321_VB122_O867.m	2877	22.6299991607666	DDGSWEVIEGYR		1	b16.a1	2.7000000955013093E-6	48.5	2	1425.6285400390625	1425.6285400390625	9.999999747378752E-5	0.07014449743763372
b16	pepb16a2	DaPR130321_VB122_O867.m	3047	24.149999618530273	CAVVDVPFGGAK	C1:+57.02146 - C1:-17.02655	1	b16.a1	0.03200000151991844	26.399999618530273	2	1202.5863037109375	1202.5877685546875	-0.001500000013038516	-1.2473102190630703
b17	pepb17a4	DaPR130321_VB122_O867.m	750	10.40999984741211	KQNEAAKEAETPQAK		1	b17.a1	4.900000058114529E-4	38.70000076293945	3	1642.836669921875	1642.83984375	-0.0031999999191612005	-1.947846548362728
b17	pepb17a7	DaPR130321_VB122_O867.m	787	10.710000038146973	VAGGAAPSKPASAK		1	b17.a1	0.0026000000070780516	46.29999923706055	2	1211.673095703125	1211.6746826171875	-0.001500000013038516	-1.2379560574778645
b17	pepb17a3	DaPR130321_VB122_O867.m	876	11.380000114440918	KLQANGPVAK		1	b17.a1	0.03700000047683716	27.0	2	1025.6107177734375	1025.610595703125	9.999999747378752E-5	0.09750289036866941
b17	pepb17a1	DaPR130321_VB122_O867.m	1059	12.609999656677246	AAESSSDSSDSDSSEDDEAPSKPAGTTK		1	b17.a1	5.8999999055231456E-6	56.20000076293945	3	2758.12158203125	2758.129638671875	-0.008100000210106373	-2.936772839295101
b17	pepb17a6	DaPR130321_VB122_O867.m	1213	13.529999732971191	VADNSFDAK		1	b17.a1	2.300000051036477E-4	38.099998474121094	2	966.452880859375	966.453125	-3.000000142492354E-4	-0.3104134142555909
b17	pepb17a5	DaPR130321_VB122_O867.m	1362	14.380000114440918	NKPGPYSSVPPPSAPPPKK		1	b17.a1	0.0017999999690800905	31.799999237060547	3	1945.050048828125	1945.0545654296875	-0.0044999998062849045	-2.3135596739882702
b17	pepb17a8	DaPR130321_VB122_O867.m	1449	14.899999618530273	VREEEIEVDSR		1	b17.a1	0.0066999997943639755	34.79999923706055	3	1360.669921875	1360.670654296875	-7.999999797903001E-4	-0.587945346850814
b17	pepb17a2	DaPR130321_VB122_O867.m	1628	15.899999618530273	DNQLSEVANK		1	b17.a1	1.900000061141327E-4	48.900001525878906	2	1117.54736328125	1117.548828125	-0.00139999995008111	-1.2527416385286723
b18	pepb18a3	DaPR130321_VB122_O867.m	850	11.180000305175781	GTKQEETFAK		1	b18.a1	0.03200000151991844	24.5	2	1138.574462890625	1138.5743408203125	1.9999999494757503E-4	0.17565826646284718
b18	pepb18a5	DaPR130321_VB122_O867.m	1678	16.149999618530273	LTADPGGSSETSSQVLENHTKPK		1	b18.a1	0.0012000000569969416	36.5	3	2383.1728515625	2383.174072265625	-0.0010999999940395355	-0.4615693024025696
b18	pepb18a6	DaPR130321_VB122_O867.m	1880	17.200000762939453	VIKDEALSDGDDLR		1	b18.a1	0.04600000008940697	36.599998474121094	3	1545.777099609375	1545.77587890625	0.0012000000569969416	0.7763092136267709
b18	pepb18a1	DaPR130321_VB122_O867.m	2209	18.90999984741211	ALQLLTR		1	b18.a1	0.014999999664723873	36.400001525878906	2	814.5137939453125	814.514892578125	-0.0012000000569969416	-1.4732696331661517
b18	pepb18a4	DaPR130321_VB122_O867.m	2433	20.079999923706055	HMDQPLPTAIGLYK	M2:+15.99491	1	b18.a1	6.100000064179767E-6	41.29999923706055	2	1599.8154296875	1599.8204345703125	-0.004900000058114529	-3.0628437743580856
b18	pepb18a8	DaPR130321_VB122_O867.m	2527	20.600000381469727	YDPVWMTVTR	M6:+15.99491	1	b18.a1	0.01600000075995922	27.799999237060547	2	1283.6077880859375	1283.6092529296875	-0.001500000013038516	-1.1685799316380294
b18	pepb18a7	DaPR130321_VB122_O867.m	2809	22.200000762939453	YDPVWMTVTR		1	b18.a1	7.999999979801942E-6	42.29999923706055	2	1267.6129150390625	1267.6143798828125	-0.00139999995008111	-1.104436784797705
b18	pepb18a2	DaPR130321_VB122_O867.m	3005	23.709999084472656	DVDTYYLSNLVK		1	b18.a1	6.999999868639861E-8	60.0	2	1429.720947265625	1429.721435546875	-3.9999998989515007E-4	-0.2797747728683582
b19	pepb19a6	DaPR130321_VB122_O867.m	1047	12.550000190734863	SPIIHSPK		1	b19.a1	1.1000000085914508E-5	31.299999237060547	2	878.508056640625	878.5098876953125	-0.0017999999690800905	-2.04892397261711
b19	pepb19a5	DaPR130321_VB122_O867.m	1673	16.110000610351562	SEQTPAEAGAAGAR	S1:+42.01057	1	b19.a1	0.0019000000320374966	30.200000762939453	2	1357.63134765625	1357.6346435546875	-0.0032999999821186066	-2.430698124701823
b19	pepb19a7	DaPR130321_VB122_O867.m	1813	16.829999923706055	YEDSDKPFVDSPASR		1	b19.a1	4.8000001697801054E-5	46.70000076293945	3	1712.7734375	1712.776611328125	-0.0031999999191612005	-1.8683113127519002
b19	pepb19a4	DaPR130321_VB122_O867.m	2063	18.15999984741211	NLTQEQLIR		1	b19.a1	0.008100000210106373	49.20000076293945	2	1114.6199951171875	1114.6219482421875	-0.0019000000320374966	-1.7046138693338024
b19	pepb19a2	DaPR130321_VB122_O867.m	2348	19.649999618530273	EYLTAFTK		1	b19.a1	0.04100000113248825	24.100000381469727	2	972.5028076171875	972.5040893554688	-0.0013000000035390258	-1.3367553080425671
b19	pepb19a3	DaPR130321_VB122_O867.m	2582	20.899999618530273	LSVDANLQIPK		1	b19.a1	0.013000000268220901	36.0	2	1197.6842041015625	1197.6842041015625	9.999999747378752E-5	0.08349446133741245
b19	pepb19a1	DaPR130321_VB122_O867.m	2662	21.299999237060547	EIVSLIEAQTAK		1	b19.a1	2.499999936844688E-5	53.099998474121094	2	1301.732666015625	1301.7314453125	0.0012000000569969416	0.9218491735127929
b20	pepb20a5	DaPR130321_VB122_O867.m	1325	14.180000305175781	IIQVGNR		1	b20.a1	2.099999983329326E-4	32.900001525878906	2	799.4785766601562	799.4788818359375	-3.000000142492354E-4	-0.37524445118589
b20	pepb20a6	DaPR130321_VB122_O867.m	2268	19.209999084472656	QVEELFER		1	b20.a1	0.02800000086426735	22.700000762939453	2	1049.522216796875	1049.526611328125	-0.004399999976158142	-4.192366280822699
b20	pepb20a4	DaPR130321_VB122_O867.m	2329	19.549999237060547	EQVNDLFSR		1	b20.a1	0.007899999618530273	34.900001525878906	2	1107.5435791015625	1107.5433349609375	3.000000142492354E-4	0.270869775275941
b20	pepb20a1	DaPR130321_VB122_O867.m	2368	19.75	ANELPQPPVPEPANAGK		1	b20.a1	8.800000068731606E-5	51.400001525878906	2	1728.8875732421875	1728.8919677734375	-0.00430000014603138	-2.4871421848116726
b20	pepb20a7	DaPR130321_VB122_O867.m	2496	20.43000030517578	SPSWYGIPR		1	b20.a1	0.004999999888241291	38.79999923706055	2	1062.5341796875	1062.537109375	-0.002899999963119626	-2.729316404605811
b20	pepb20a3	DaPR130321_VB122_O867.m	2928	23.049999237060547	DQSAVVVQGLPEGVAFK		1	b20.a1	6.200000061653554E-4	43.900001525878906	2	1743.9296875	1743.927978515625	0.0017000000225380063	0.9748109116208981
b20	pepb20a2	DaPR130321_VB122_O867.m	2973	23.399999618530273	AQVAMSTLPVEDEESSESR	A1:+42.01057	1	b20.a1	0.02199999988079071	30.299999237060547	3	2106.952880859375	2106.949951171875	0.002899999963119626	1.3763971761676923
b21	pepb21a7	DaPR130321_VB122_O867.m	1790	16.709999084472656	VPPPPPIAR		1	b21.a1	0.0012000000569969416	35.099998474121094	2	943.5732421875	943.5728149414062	3.9999998989515007E-4	0.42392063819684034
b21	pepb21a2	DaPR130321_VB122_O867.m	1999	17.809999465942383	KSDVEAIFSK		1	b21.a1	0.001500000013038516	39.5	2	1123.5987548828125	1123.599853515625	-0.0010000000474974513	-0.8899965983161684
b21	pepb21a5	DaPR130321_VB122_O867.m	2383	19.809999465942383	SDVEAIFSK		1	b21.a1	0.002199999988079071	43.70000076293945	2	995.5048828125	995.5048217773438	0.0	0.0
b21	pepb21a1	DaPR130321_VB122_O867.m	2792	22.100000381469727	GFAFVQYVNER		1	b21.a1	7.699999855503847E-7	57.0	2	1329.6602783203125	1329.6590576171875	0.0013000000035390258	0.9776942413107672
b21	pepb21a4	DaPR130321_VB122_O867.m	2846	22.43000030517578	MIAGQVLDINLAAEPK	M1:+15.99491	1	b21.a1	4.799999953064571E-9	70.19999694824219	2	1698.91357421875	1698.909912109375	0.003700000001117587	2.177867098628937
b21	pepb21a6	DaPR130321_VB122_O867.m	2908	22.850000381469727	VFIGNLNTLVVK		1	b21.a1	3.899999967416079E-7	60.099998474121094	2	1316.7908935546875	1316.7940673828125	-0.003100000089034438	-2.3542026546305967
b21	pepb21a3	DaPR130321_VB122_O867.m	2951	23.200000762939453	MIAGQVLDINLAAEPK		1	b21.a1	3.199999991920777E-5	57.599998474121094	2	1682.9176025390625	1682.9150390625	0.0027000000700354576	1.6043591074802828
b22	pepb22a2	DaPR130321_VB122_O867.m	1698	16.25	AASQAVEEMR	M9:+15.99491 - A1:+42.01057	1	b22.a1	1.6999999843392288E-6	44.099998474121094	2	1149.517578125	1149.5208740234375	-0.0032999999821186066	-2.870761250788146
b22	pepb22a1	DaPR130321_VB122_O867.m	2352	19.65999984741211	AASQAVEEMR	A1:+42.01057	1	b22.a1	0.003599999938160181	45.0	2	1133.525146484375	1133.5260009765625	-7.999999797903001E-4	-0.705762354900619
b22	pepb22a7	DaPR130321_VB122_O867.m	2559	20.760000228881836	VVLGEFGVR		1	b22.a1	4.999999873689376E-6	42.099998474121094	2	975.5629272460938	975.5626220703125	3.000000142492354E-4	0.3075148713801514
b22	pepb22a6	DaPR130321_VB122_O867.m	2621	21.100000381469727	NQGDEEGTEIDTLQFR		1	b22.a1	3.90000011452063E-12	66.80000305175781	2	1851.8349609375	1851.8360595703125	-8.999999845400453E-4	-0.48600413621326455
b22	pepb22a5	DaPR130321_VB122_O867.m	2661	21.299999237060547	ILLAEVPTMAVEK	M9:+15.99491	1	b22.a1	4.199999921183917E-7	62.5	2	1429.797607421875	1429.7974853515625	1.9999999494757503E-4	0.1398799459340205
b22	pepb22a4	DaPR130321_VB122_O867.m	2895	22.760000228881836	ILLAEVPTMAVEK		1	b22.a1	9.299999987888441E-7	59.099998474121094	2	1413.8009033203125	1413.8026123046875	-0.0015999999595806003	-1.1316996769247627
b22	pepb22a3	DaPR130321_VB122_O867.m	3015	23.780000686645508	FLDELDAVQMD	M10:+15.99491	1	b22.a1	0.003100000089034438	35.0	2	1311.5758056640625	1311.5777587890625	-0.0019000000320374966	-1.4486369712396658
b23	pepb23a2	DaPR130321_VB122_O867.m	969	12.029999732971191	HLDQEQQLK		1	b23.a1	0.001500000013038516	28.799999237060547	2	1138.5859375	1138.58544921875	3.9999998989515007E-4	0.3513131053708911
b23	pepb23a6	DaPR130321_VB122_O867.m	1304	14.0600004196167	NTAGAQPQDDSIGGR		1	b23.a1	0.03400000184774399	28.399999618530273	2	1486.6900634765625	1486.6884765625	0.0015999999595806003	1.0762173682008336
b23	pepb23a4	DaPR130321_VB122_O867.m	1410	14.680000305175781	LSTQSNSNNIEPAR		1	b23.a1	9.100000170292333E-6	45.0	2	1530.7493896484375	1530.7510986328125	-0.0017000000225380063	-1.1105659333227709
b23	pepb23a5	DaPR130321_VB122_O867.m	1549	15.449999809265137	MADPESNQEAVNSSAAR		1	b23.a1	2.099999983329326E-5	43.20000076293945	2	1776.7825927734375	1776.7821044921875	5.000000237487257E-4	0.28140762026170224
b23	pepb23a3	DaPR130321_VB122_O867.m	2080	18.260000228881836	LLDTNPEINQSDSQDSR		1	b23.a1	0.013000000268220901	27.700000762939453	2	1931.8948974609375	1931.89453125	3.9999998989515007E-4	0.20705063523128087
b23	pepb23a1	DaPR130321_VB122_O867.m	2177	18.75	DDSLDLSPQGR		1	b23.a1	0.04600000008940697	32.70000076293945	2	1202.56396484375	1202.565185546875	-0.0012000000569969416	-0.9978669525937034
b24	pepb24a2	DaPR130321_VB122_O867.m	1073	12.699999809265137	INQLCSQTK	C5:+57.02146	1	b24.a1	4.4999999227002263E-4	41.400001525878906	2	1091.552490234375	1091.5517578125	6.99999975040555E-4	0.6412888532591202
b24	pepb24a1	DaPR130321_VB122_O867.m	1542	15.40999984741211	EVDATSPAPSTSSTVK		1	b24.a1	4.799999878741801E-4	42.400001525878906	2	1576.7686767578125	1576.7705078125	-0.0017999999690800905	-1.1415738436009202
b24	pepb24a3	DaPR130321_VB122_O867.m	1814	16.850000381469727	MNDFMR		1	b24.a1	0.017999999225139618	27.299999237060547	2	813.3385620117188	813.338623046875	-9.999999747378752E-5	-0.12295001693043198
b24	pepb24a5	DaPR130321_VB122_O867.m	2102	18.3799991607666	TTIYEIQDDR		1	b24.a1	2.699999895412475E-4	49.20000076293945	2	1253.599853515625	1253.6011962890625	-0.0013000000035390258	-1.0370124146238167
b24	pepb24a6	DaPR130321_VB122_O867.m	2330	19.549999237060547	VLSTTKPFEYETPEMEK		1	b24.a1	0.028999999165534973	31.399999618530273	3	2028.9833984375	2028.98388671875	-3.9999998989515007E-4	-0.19714300961848719
b24	pepb24a4	DaPR130321_VB122_O867.m	2392	19.860000610351562	TPQMPPTTPSSSFFTK	M4:+15.99491	1	b24.a1	3.2000000373955118E-6	49.900001525878906	2	1769.841064453125	1769.8419189453125	-7.999999797903001E-4	-0.452017760019515
b25	pepb25a2	DaPR130321_VB122_O867.m	1526	15.3100004196167	LKEEHGIELSSPR		1	b25.a1	0.0013000000035390258	44.099998474121094	3	1494.788818359375	1494.79150390625	-0.0027000000700354576	-1.8062720205324339
b25	pepb25a6	DaPR130321_VB122_O867.m	1635	15.90999984741211	VEMSALQK		1	b25.a1	0.04500000178813934	42.20000076293945	2	905.4739990234375	905.4765014648438	-0.0024999999441206455	-2.760977165145915
b25	pepb25a3	DaPR130321_VB122_O867.m	1937	17.5	NDDSLLYK		1	b25.a1	1.8000000272877514E-4	35.400001525878906	2	967.4744873046875	967.4735107421875	8.999999845400453E-4	0.9302580117667711
b25	pepb25a4	DaPR130321_VB122_O867.m	2089	18.309999465942383	NNPDYNWNVR		1	b25.a1	0.03500000014901161	36.099998474121094	2	1291.572998046875	1291.581787109375	-0.008799999952316284	-6.813350916019903
b25	pepb25a5	DaPR130321_VB122_O867.m	2293	19.350000381469727	NNSVILADEMGLGK	M10:+15.99491	1	b25.a1	6.399999983841553E-5	42.29999923706055	2	1476.7369384765625	1476.7366943359375	3.000000142492354E-4	0.20315064655729986
b25	pepb25a1	DaPR130321_VB122_O867.m	2965	23.329999923706055	ENEVSTSATDELLSQFK		1	b25.a1	2.0999999605919584E-7	39.599998474121094	2	1897.9088134765625	1897.9029541015625	0.005900000222027302	3.108694366736085
b26	pepb26a3	DaPR130321_VB122_O867.m	1807	16.799999237060547	LPPNTNDEVDEDPTGNK		1	b26.a1	1.8000000272877514E-4	47.5	2	1854.830078125	1854.8355712890625	-0.005499999970197678	-2.965222392395311
b26	pepb26a4	DaPR130321_VB122_O867.m	1878	17.18000030517578	NFGDQPDIR		1	b26.a1	0.006500000134110451	32.79999923706055	2	1061.498291015625	1061.50146484375	-0.003100000089034438	-2.9203917203173613
b26	pepb26a1	DaPR130321_VB122_O867.m	2127	18.5	DYIVVGSDSGR		1	b26.a1	9.000000136438757E-5	45.79999923706055	2	1167.563232421875	1167.564453125	-0.0012000000569969416	-1.0277805681606076
b26	pepb26a6	DaPR130321_VB122_O867.m	2598	20.979999542236328	TVLDPVTGDLSDTR		1	b26.a1	1.400000004814217E-9	72.5999984741211	2	1488.758544921875	1488.7545166015625	0.004100000020116568	2.753979903601432
b26	pepb26a5	DaPR130321_VB122_O867.m	2797	22.1299991607666	TPVEEVPAAIAPFQGR		1	b26.a1	1.900000061141327E-4	50.70000076293945	2	1681.8929443359375	1681.8912353515625	0.0017999999690800905	1.0702237643231667
b26	pepb26a2	DaPR130321_VB122_O867.m	2828	22.299999237060547	FLAVGLVDNTVR		1	b26.a1	7.599999776175537E-7	57.099998474121094	2	1303.73779296875	1303.7373046875	6.000000284984708E-4	0.46021543323276165
b27	pepb27a2	DaPR130321_VB122_O867.m	1341	14.279999732971191	IESEKGKDAFPVAGQK		1	b27.a1	0.002300000051036477	43.79999923706055	3	1703.89892578125	1703.896728515625	0.002199999988079071	1.2911580562723621
b27	pepb27a5	DaPR130321_VB122_O867.m	1379	14.460000038146973	TLQQQTFK		1	b27.a1	9.599999757483602E-4	38.79999923706055	2	993.5387573242188	993.5368041992188	0.0019000000320374966	1.9123599890885556
b27	pepb27a4	DaPR130321_VB122_O867.m	1688	16.200000762939453	QEKPAEKPAETPVATSPTATDSTSGDSSR	Q1:-17.02655	1	b27.a1	9.200000050668677E-8	68.0999984741211	3	2928.3818359375	2928.37109375	0.010999999940395355	3.756354501611005
b27	pepb27a1	DaPR130321_VB122_O867.m	2257	19.15999984741211	IDIDPEETVK		1	b27.a1	0.04899999871850014	34.5	2	1158.5914306640625	1158.58935546875	0.002199999988079071	1.8988608670489469
b27	pepb27a3	DaPR130321_VB122_O867.m	2287	19.309999465942383	NFVVVMVTKPK		1	b27.a1	2.8000000384054147E-5	36.900001525878906	2	1261.7332763671875	1261.734130859375	-7.999999797903001E-4	-0.6340479822364916
b28	pepb28a3	DaPR130321_VB122_O867.m	1019	12.399999618530273	TAGPIASAQK		1	b28.a1	0.017999999225139618	39.099998474121094	2	943.5218505859375	943.5211181640625	6.99999975040555E-4	0.7419017566905554
b28	pepb28a1	DaPR130321_VB122_O867.m	1690	16.209999084472656	LATNTSAPDLK		1	b28.a1	2.2000000171829015E-5	46.70000076293945	2	1130.60888671875	1130.6055908203125	0.0032999999821186066	2.9187897255348676
b28	pepb28a5	DaPR130321_VB122_O867.m	2088	18.299999237060547	VGSLDNVGHLPAGGAVK		1	b28.a1	0.01600000075995922	35.20000076293945	3	1590.8602294921875	1590.8603515625	-9.999999747378752E-5	-0.06285906702971773
b28	pepb28a4	DaPR130321_VB122_O867.m	2132	18.530000686645508	TTTLSGTAPAAGVVPSR		1	b28.a1	9.600000083764826E-8	59.0	2	1585.853759765625	1585.8548583984375	-0.0010000000474974513	-0.6305747604842956
b28	pepb28a2	DaPR130321_VB122_O867.m	2512	20.5	QPAPTTIGGLNK	Q1:-17.02655	1	b28.a1	0.017999999225139618	30.0	2	1179.6397705078125	1179.63720703125	0.0026000000070780516	2.2040674807311116
b29	pepb29a3	DaPR130321_VB122_O867.m	1365	14.399999618530273	GPLTQVTDRK		1	b29.a1	0.03700000047683716	32.099998474121094	2	1114.6197509765625	1114.6219482421875	-0.002099999925121665	-1.8840468092643126
b29	pepb29a2	DaPR130321_VB122_O867.m	1501	15.180000305175781	GKLPAEEFK		1	b29.a1	0.0013000000035390258	36.099998474121094	2	1018.556640625	1018.5571899414062	-6.000000284984708E-4	-0.5890685711353985
b29	pepb29a1	DaPR130321_VB122_O867.m	2057	18.149999618530273	DTLGSWQR		1	b29.a1	0.006300000008195639	32.70000076293945	2	962.4693603515625	962.4694213867188	-9.999999747378752E-5	-0.10389940215420898
b29	pepb29a5	DaPR130321_VB122_O867.m	2138	18.549999237060547	TQVELVADPETR		1	b29.a1	1.8000000272877514E-4	47.5	2	1357.6915283203125	1357.6961669921875	-0.004600000102072954	-3.3880924273828517
b29	pepb29a4	DaPR130321_VB122_O867.m	2534	20.6299991607666	ILYPEIPR		1	b29.a1	0.03400000184774399	40.900001525878906	2	1000.5794677734375	1000.5830078125	-0.003599999938160181	-3.597902332991435
b30	pepb30a2	DaPR130321_VB122_O867.m	2074	18.209999084472656	ALIVVQQGMTPSAK	M9:+15.99491	1	b30.a1	4.099999853512948E-11	68.30000305175781	2	1458.797607421875	1458.7989501953125	-0.0012000000569969416	-0.8225945438446324
b30	pepb30a5	DaPR130321_VB122_O867.m	2154	18.6299991607666	QSLVDMAPK		1	b30.a1	0.02800000086426735	26.299999237060547	2	988.5133666992188	988.5136108398438	-3.000000142492354E-4	-0.3034859722309282
b30	pepb30a4	DaPR130321_VB122_O867.m	2260	19.18000030517578	QSLVDMAPK	M6:+15.99491 - Q1:-17.02655	1	b30.a1	0.012000000104308128	37.900001525878906	2	987.4783935546875	987.4819946289062	-0.003599999938160181	-3.645636029559257
b30	pepb30a1	DaPR130321_VB122_O867.m	2372	19.760000228881836	ALIVVQQGMTPSAK		1	b30.a1	8.300000270411445E-11	69.5	2	1442.80224609375	1442.803955078125	-0.0017000000225380063	-1.1782612714323717
b30	pepb30a3	DaPR130321_VB122_O867.m	2664	21.309999465942383	MDDEEETYRLWK	M1:+15.99491 - M1:+42.01057	1	b30.a1	0.009499999694526196	33.5	2	1672.7139892578125	1672.71630859375	-0.002300000051036477	-1.3750090432071433
b31	pepb31a4	DaPR130321_VB122_O867.m	706	9.979999542236328	TGSGGVASSSESNRDRR		1	b31.a1	0.003700000001117587	45.0	3	1722.8096923828125	1722.811767578125	-0.002099999925121665	-1.2189375326091367
b31	pepb31a1	DaPR130321_VB122_O867.m	1499	15.15999984741211	EAPAQPAPEKVKVEVK		1	b31.a1	0.04699999839067459	31.700000762939453	3	1719.9610595703125	1719.96435546875	-0.0032999999821186066	-1.9186444019179933
b31	pepb31a2	DaPR130321_VB122_O867.m	1724	16.3799991607666	FMSAYEQR		1	b31.a1	0.0010999999940395355	39.599998474121094	2	1031.4608154296875	1031.4619140625	-0.0010999999940395355	-1.0664475140018428
b31	pepb31a3	DaPR130321_VB122_O867.m	2270	19.229999542236328	MEKPPAPPSLPAGPPGVK		1	b31.a1	0.02500000037252903	52.400001525878906	3	1769.963134765625	1769.9622802734375	8.999999845400453E-4	0.5084854036556115
b32	pepb32a2	DaPR130321_VB122_O867.m	1443	14.859999656677246	GAVLAQGQGDGTVSK		1	b32.a1	6.70000027680473E-11	64.5999984741211	2	1387.7127685546875	1387.718017578125	-0.005200000014156103	-3.7471589676635126
b32	pepb32a4	DaPR130321_VB122_O867.m	1780	16.65999984741211	TAEVPVSEASGQAPPAK		1	b32.a1	6.199999916134402E-6	43.5	2	1638.832275390625	1638.833740234375	-0.00139999995008111	-0.8542660037502593
b32	pepb32a1	DaPR130321_VB122_O867.m	2292	19.350000381469727	APPGGAEAGEPTTLLQR		1	b32.a1	4.300000000512227E-6	42.0	2	1664.8607177734375	1664.8607177734375	9.999999747378752E-5	0.060065083166552326
b32	pepb32a3	DaPR130321_VB122_O867.m	2492	20.399999618530273	SFSSIVEVAR		1	b32.a1	7.499999810534064E-6	44.099998474121094	2	1094.584228515625	1094.58447265625	-1.9999999494757503E-4	-0.18271773439488964
b33	pepb33a2	DaPR130321_VB122_O867.m	1215	13.550000190734863	EGTQLSSQQSVMSK	M12:+15.99491	1	b33.a1	2.500000118743628E-4	33.0	2	1525.7177734375	1525.7166748046875	0.0010999999940395355	0.720972649905888
b33	pepb33a1	DaPR130321_VB122_O867.m	1665	16.079999923706055	EGTQLSSQQSVMSK		1	b33.a1	0.017000000923871994	27.200000762939453	2	1509.7215576171875	1509.7218017578125	-1.9999999494757503E-4	-0.1324747345601748
b33	pepb33a4	DaPR130321_VB122_O867.m	2478	20.329999923706055	IQNPDLWNSYQAK		1	b33.a1	1.4999999621068127E-5	46.79999923706055	2	1576.776123046875	1576.77587890625	3.000000142492354E-4	0.19026167146679976
b33	pepb33a3	DaPR130321_VB122_O867.m	2776	22.0	LASFLGFSK		1	b33.a1	0.00800000037997961	33.20000076293945	2	969.5392456054688	969.540771484375	-0.0015999999595806003	-1.6502657821506435
b34	pepb34a4	DaPR130321_VB122_O867.m	1553	15.460000038146973	LDDHALTGASDSR		1	b34.a1	3.3999999686784577E-6	62.599998474121094	3	1357.6339111328125	1357.6346435546875	-7.999999797903001E-4	-0.58926013974987
b34	pepb34a1	DaPR130321_VB122_O867.m	1663	16.059999465942383	AETAAGVGR	A1:+42.01057	1	b34.a1	0.03799999877810478	32.29999923706055	2	873.443603515625	873.44287109375	6.99999975040555E-4	0.8014261701672545
b34	pepb34a3	DaPR130321_VB122_O867.m	2305	19.43000030517578	GTQLLSSGSDGLVK		1	b34.a1	9.200000050668677E-8	60.79999923706055	2	1361.7275390625	1361.7275390625	9.999999747378752E-5	0.07343612771658703
b34	pepb34a2	DaPR130321_VB122_O867.m	2764	21.93000030517578	EAPEELLAYEGVR		1	b34.a1	1.500000071246177E-4	41.70000076293945	2	1475.7371826171875	1475.7381591796875	-7.999999797903001E-4	-0.5421015746011425
b35	pepb35a4	DaPR130321_VB122_O867.m	1428	14.760000228881836	TLYISDSDKR		1	b35.a1	0.004699999932199717	34.099998474121094	2	1197.609619140625	1197.6114501953125	-0.0017999999690800905	-1.5029916161761292
b35	pepb35a1	DaPR130321_VB122_O867.m	2214	18.950000762939453	IIQFQATPCPK	C9:+57.02146	1	b35.a1	1.9999999494757503E-5	46.5	2	1302.6868896484375	1302.6878662109375	-0.0010000000474974513	-0.7676436339321261
b35	pepb35a3	DaPR130321_VB122_O867.m	2442	20.110000610351562	QTALLDADDPVSQLHK		1	b35.a1	0.02500000037252903	33.0	3	1750.9013671875	1750.8974609375	0.0038999998942017555	2.2274290649285313
b35	pepb35a2	DaPR130321_VB122_O867.m	2861	22.549999237060547	QTALLDADDPVSQLHK	Q1:-17.02655	1	b35.a1	3.899999967416079E-7	44.70000076293945	2	1733.87255859375	1733.870849609375	0.0017000000225380063	0.9804651960790508
b36	pepb36a1	DaPR130321_VB122_O867.m	1892	17.25	GLDVEDVK		1	b36.a1	0.00139999995008111	35.400001525878906	2	874.456298828125	874.4520874023438	0.00419999985024333	4.803007404007568
b36	pepb36a2	DaPR130321_VB122_O867.m	2373	19.760000228881836	LLQLVEDR		1	b36.a1	0.0026000000070780516	42.599998474121094	2	985.5691528320312	985.568115234375	0.0010000000474974513	1.0146432621347985
b36	pepb36a4	DaPR130321_VB122_O867.m	2549	20.700000762939453	TTYLVLDEADR		1	b36.a1	2.6000000161729986E-6	45.0	2	1295.6429443359375	1295.648193359375	-0.005200000014156103	-4.01343515995146
b36	pepb36a3	DaPR130321_VB122_O867.m	2758	21.90999984741211	TGTAYTFFTPNNIK		1	b36.a1	0.013000000268220901	32.0	2	1574.7833251953125	1574.785400390625	-0.0020000000949949026	-1.2700143743387533
b37	pepb37a2	DaPR130321_VB122_O867.m	2267	19.209999084472656	IEVQDTSGGTTALRPSASTQALSSSVSSSK		1	b37.a1	2.9000000722589903E-5	53.29999923706055	3	2952.47412109375	2952.47607421875	-0.0017999999690800905	-0.6096577665092123
b37	pepb37a3	DaPR130321_VB122_O867.m	2410	19.959999084472656	IVVFQYSDGK		1	b37.a1	8.900000248104334E-4	39.400001525878906	2	1155.6025390625	1155.6048583984375	-0.002300000051036477	-1.9902997415778145
b37	pepb37a4	DaPR130321_VB122_O867.m	2426	20.049999237060547	YLLGDMEGR		1	b37.a1	0.008899999782443047	38.099998474121094	2	1053.5025634765625	1053.5037841796875	-0.0012000000569969416	-1.1390562378770417
b37	pepb37a1	DaPR130321_VB122_O867.m	2611	21.049999237060547	EMLGGEIIPR		1	b37.a1	0.03500000014901161	30.899999618530273	2	1114.5906982421875	1114.5928955078125	-0.002199999988079071	-1.9738148313575454
b38	pepb38a3	DaPR130321_VB122_O867.m	784	10.699999809265137	PGLARQAPKPRKQ		1	b38.a1	0.006200000178068876	33.29999923706055	3	1446.8646240234375	1446.8656005859375	-0.0010000000474974513	-0.6911492312019036
b38	pepb38a1	DaPR130321_VB122_O867.m	1300	14.050000190734863	ENAGEDPGLAR		1	b38.a1	5.300000193528831E-4	33.0	2	1128.52734375	1128.5284423828125	-0.0010000000474974513	-0.8861097425121319
b38	pepb38a2	DaPR130321_VB122_O867.m	1983	17.75	GAVHDVKDVLDS		1	b38.a1	0.017000000923871994	33.5	2	1254.6302490234375	1254.6329345703125	-0.0026000000070780516	-2.0723192699931006
b39	pepb39a2	DaPR130321_VB122_O867.m	1178	13.329999923706055	HAEKAPTNIVYK		1	b39.a1	0.0034000000450760126	43.599998474121094	3	1370.739501953125	1370.7430419921875	-0.003599999938160181	-2.626312757297001
b39	pepb39a1	DaPR130321_VB122_O867.m	1586	15.649999618530273	APTNIVYK		1	b39.a1	3.699999942909926E-4	38.400001525878906	2	905.5079956054688	905.509521484375	-0.001500000013038516	-1.6565259419686833
b39	pepb39a3	DaPR130321_VB122_O867.m	1959	17.610000610351562	IDDMTAAPMDVR	M9:+15.99491	1	b39.a1	1.8000000636675395E-5	45.29999923706055	2	1350.6024169921875	1350.6031494140625	-7.999999797903001E-4	-0.5923279389192653
b40	pepb40a2	DaPR130321_VB122_O867.m	1659	16.049999237060547	TALAATNPAVR		1	b40.a1	1.5999999959603883E-5	44.599998474121094	2	1084.6082763671875	1084.6114501953125	-0.003000000026077032	-2.7659675043415812
b40	pepb40a3	DaPR130321_VB122_O867.m	1754	16.530000686645508	TTGEVVSGVVSK		1	b40.a1	7.300000288523734E-4	44.400001525878906	2	1162.630859375	1162.6318359375	-8.999999845400453E-4	-0.774105745878119
b40	pepb40a1	DaPR130321_VB122_O867.m	2412	19.979999542236328	FVTDSNAVVQLK		1	b40.a1	0.00570000009611249	45.70000076293945	2	1320.72021484375	1320.7161865234375	0.004000000189989805	3.028659927701144
b41	pepb41a3	DaPR130321_VB122_O867.m	1512	15.229999542236328	VGQDPVLR		1	b41.a1	2.9999999242136255E-5	48.400001525878906	2	883.5000610351562	883.5	0.0	0.0
b41	pepb41a1	DaPR130321_VB122_O867.m	2194	18.850000381469727	ESETTTSLVLER		1	b41.a1	2.2000000171829015E-4	49.900001525878906	2	1364.690673828125	1364.6907958984375	-9.999999747378752E-5	-0.07327667027163688
b41	pepb41a2	DaPR130321_VB122_O867.m	2232	19.030000686645508	SGDSEVYQLGDVSQK		1	b41.a1	4.199999921183917E-7	65.80000305175781	2	1611.7530517578125	1611.7501220703125	0.003000000026077032	1.8613307267651984
b42	pepb42a1	DaPR130321_VB122_O867.m	1500	15.180000305175781	EVDPQGLR		1	b42.a1	0.014000000432133675	35.5	2	913.4765014648438	913.4741821289062	0.002300000051036477	2.5178599417842213
b42	pepb42a2	DaPR130321_VB122_O867.m	1834	16.950000762939453	GYIGVVNR		1	b42.a1	6.300000241026282E-4	33.29999923706055	2	877.48779296875	877.489501953125	-0.0017000000225380063	-1.9373451406018296
b42	pepb42a3	DaPR130321_VB122_O867.m	2671	21.350000381469727	SSVLENFVGR		1	b42.a1	0.0019000000320374966	31.700000762939453	2	1107.5784912109375	1107.5797119140625	-0.0012000000569969416	-1.0834435157025069
b43	pepb43a3	DaPR130321_VB122_O867.m	1836	16.950000762939453	QVAASPAVGQPLQK		1	b43.a1	0.00279999990016222	34.599998474121094	2	1393.7830810546875	1393.7801513671875	0.002899999963119626	2.08067245058337
b43	pepb43a2	DaPR130321_VB122_O867.m	2058	18.149999618530273	NAVALSASPQLK		1	b43.a1	2.499999936844688E-5	48.79999923706055	2	1198.68310546875	1198.679443359375	0.003700000001117587	3.0867301692837104
b43	pepb43a1	DaPR130321_VB122_O867.m	2240	19.059999465942383	MSLDISAVQDGR	M1:+15.99491	1	b43.a1	0.013000000268220901	27.600000381469727	2	1307.6358642578125	1307.6263427734375	0.009499999694526196	7.265072126320867
b44	pepb44a1	DaPR130321_VB122_O867.m	1883	17.209999084472656	ALAAAGYDVEK		1	b44.a1	4.900000058114529E-4	49.0	2	1107.5665283203125	1107.5684814453125	-0.0019000000320374966	-1.7154695748998807
b44	pepb44a3	DaPR130321_VB122_O867.m	1936	17.5	KASGPPVSELITK		1	b44.a1	1.2000000424450263E-6	48.5	2	1326.7606201171875	1326.76318359375	-0.0024999999441206455	-1.884284983962998
b44	pepb44a2	DaPR130321_VB122_O867.m	2317	19.5	ASGPPVSELITK		1	b44.a1	1.0999999631167157E-6	49.5	2	1198.669189453125	1198.668212890625	0.0010000000474974513	0.8342592526800395
b45	pepb45a2	DaPR130321_VB122_O867.m	1322	14.15999984741211	TPATAPVPAR		1	b45.a1	7.599999662488699E-5	53.400001525878906	2	980.5521240234375	980.5527954101562	-6.99999975040555E-4	-0.7138830038700277
b45	pepb45a3	DaPR130321_VB122_O867.m	2184	18.780000686645508	YSQVLGLGGR		1	b45.a1	5.100000180391362E-6	53.099998474121094	2	1049.577880859375	1049.57421875	0.003700000001117587	3.5252390302842387
b45	pepb45a1	DaPR130321_VB122_O867.m	2756	21.899999618530273	LLPHQLYGVVPQA		1	b45.a1	0.0017999999690800905	36.900001525878906	2	1434.807373046875	1434.810791015625	-0.0034000000450760126	-2.369650455910871
b46	pepb46a1	DaPR130321_VB122_O867.m	1516	15.260000228881836	ALIEMEKQQQDQVDR	M5:+15.99491	1	b46.a1	0.023000000044703484	30.799999237060547	3	1846.9014892578125	1846.8968505859375	0.004800000227987766	2.598954146499812
b46	pepb46a3	DaPR130321_VB122_O867.m	2296	19.360000610351562	QQEGFKGTFPDAR	Q1:-17.02655	1	b46.a1	3.699999942909926E-4	35.400001525878906	2	1463.686767578125	1463.6917724609375	-0.004999999888241291	-3.4160196718429865
b46	pepb46a2	DaPR130321_VB122_O867.m	2511	20.5	FAQPGSFEYEYAMR	M13:+15.99491	1	b46.a1	0.002400000113993883	35.0	2	1711.7288818359375	1711.7430419921875	-0.014000000432133675	-8.178797920416827
b47	pepb47a2	DaPR130321_VB122_O867.m	2133	18.530000686645508	NGQDLGVAFK		1	b47.a1	6.699999794363976E-4	36.70000076293945	2	1048.5413818359375	1048.5426025390625	-0.0012000000569969416	-1.1444456849832545
b47	pepb47a1	DaPR130321_VB122_O867.m	2580	20.8799991607666	NFILDQTNVSAAAQR		1	b47.a1	8.399999806840697E-9	78.5999984741211	2	1647.8472900390625	1647.8453369140625	0.0020000000949949026	1.2137061957163553
b47	pepb47a3	DaPR130321_VB122_O867.m	2904	22.829999923706055	SSGPTSLFAVTVAPPGAR		1	b47.a1	7.700000281829489E-8	46.599998474121094	2	1714.913330078125	1714.9127197265625	6.99999975040555E-4	0.4081840241713105
b48	pepb48a2	DaPR130321_VB122_O867.m	2183	18.780000686645508	MFILSDGEGK	M1:+15.99491	1	b48.a1	1.1999999696854502E-4	41.599998474121094	2	1112.5284423828125	1112.5296630859375	-0.0012000000569969416	-1.0786229768187738
b48	pepb48a1	DaPR130321_VB122_O867.m	2519	20.549999237060547	MFILSDGEGK		1	b48.a1	3.999999989900971E-6	53.29999923706055	2	1096.5343017578125	1096.53466796875	-3.9999998989515007E-4	-0.3647855390072807
b48	pepb48a3	DaPR130321_VB122_O867.m	3109	24.700000762939453	VDMMDLPR	V1:+42.01057	1	b48.a1	0.0024999999441206455	35.79999923706055	2	1018.4684448242188	1018.469970703125	-0.0015999999595806003	-1.570983932374562
b49	pepb49a2	DaPR130321_VB122_O867.m	1262	13.829999923706055	TVAQSQQLETNSQR		1	b49.a1	1.5999999595806003E-4	36.29999923706055	2	1589.7904052734375	1589.7882080078125	0.002199999988079071	1.3838321211577762
b49	pepb49a1	DaPR130321_VB122_O867.m	1709	16.299999237060547	ETANAIVSQQTPQR		1	b49.a1	0.01899999938905239	27.399999618530273	2	1542.7872314453125	1542.7874755859375	-1.9999999494757503E-4	-0.12963548000778055
b50	pepb50a1	DaPR130321_VB122_O867.m	1444	14.880000114440918	EEQQQLLQK		1	b50.a1	0.004999999888241291	25.700000762939453	2	1143.6021728515625	1143.6009521484375	0.00139999995008111	1.2242032043178925
b50	pepb50a2	DaPR130321_VB122_O867.m	1817	16.860000610351562	LNKPYIYGPTSQGER		1	b50.a1	5.499999970197678E-4	42.79999923706055	3	1722.879638671875	1722.88134765625	-0.0017999999690800905	-1.0447614233729734
b51	pepb51a2	DaPR130321_VB122_O867.m	1057	12.609999656677246	SYSVGASGSSSR		1	b51.a1	1.3000000365082087E-7	45.599998474121094	2	1144.523193359375	1144.5233154296875	-9.999999747378752E-5	-0.0873726171635434
b51	pepb51a1	DaPR130321_VB122_O867.m	2699	21.510000228881836	LLELLPGK		1	b51.a1	2.500000118743628E-4	33.20000076293945	2	882.568359375	882.5662841796875	0.0020000000949949026	2.266118852312411
b52	pepb52a1	DaPR130321_VB122_O867.m	1387	14.529999732971191	AVSEEQQPALK		1	b52.a1	2.5999999706982635E-5	37.5	2	1199.6241455078125	1199.6270751953125	-0.002899999963119626	-2.417417898514398
b52	pepb52a2	DaPR130321_VB122_O867.m	2462	20.229999542236328	GFNLPYQDAR		1	b52.a1	0.0027000000700354576	31.299999237060547	2	1180.576171875	1180.574951171875	0.0012000000569969416	1.0164539369616343
b53	pepb53a1	DaPR130321_VB122_O867.m	1438	14.850000381469727	AGFAGDDAPR		1	b53.a1	1.8000000272877514E-4	41.0	2	976.4480590820312	976.44873046875	-6.99999975040555E-4	-0.7168834913682727
b53	pepb53a2	DaPR130321_VB122_O867.m	2473	20.299999237060547	VAPEEHPVLLTEAPLNPK		1	b53.a1	5.8000001445179805E-5	38.0	3	1954.06396484375	1954.0648193359375	-7.999999797903001E-4	-0.40940299005135833
b54	pepb54a1	DaPR130321_VB122_O867.m	1808	16.809999465942383	NIEMTQEDVR		1	b54.a1	0.02199999988079071	37.900001525878906	2	1234.566650390625	1234.57373046875	-0.007000000216066837	-5.6699734032158915
b54	pepb54a2	DaPR130321_VB122_O867.m	2225	19.0	YAQAGFEGFK		1	b54.a1	3.1999999191612005E-4	34.599998474121094	2	1117.5283203125	1117.53173828125	-0.0032999999821186066	-2.9529362514517623
b55	pepb55a1	DaPR130321_VB122_O867.m	1906	17.309999465942383	VGAAEIISR		1	b55.a1	0.006200000178068876	36.900001525878906	2	915.5257568359375	915.5261840820312	-5.000000237487257E-4	-0.5461340510430727
b55	pepb55a2	DaPR130321_VB122_O867.m	2185	18.799999237060547	VQENCIDLVGR	C5:+57.02146	1	b55.a1	6.399999838322401E-4	49.400001525878906	2	1302.648193359375	1302.6474609375	7.999999797903001E-4	0.6141339109620262
b56	pepb56a1	DaPR130321_VB122_O867.m	1820	16.860000610351562	ALAAGGYDVEK		1	b56.a1	1.5999999595806003E-4	42.70000076293945	2	1093.554443359375	1093.5528564453125	0.0017000000225380063	1.5545659384622728
b56	pepb56a2	DaPR130321_VB122_O867.m	2374	19.780000686645508	ATGPPVSELITK		1	b56.a1	1.900000061141327E-4	45.099998474121094	2	1212.68212890625	1212.6839599609375	-0.0017000000225380063	-1.4018491863228455
b57	pepb57a2	DaPR130321_VB122_O867.m	1742	16.459999084472656	TSTILAAAR		1	b57.a1	0.0024999999441206455	35.599998474121094	2	903.5241088867188	903.5261840820312	-0.002099999925121665	-2.32422696997457
b57	pepb57a1	DaPR130321_VB122_O867.m	2456	20.200000762939453	AITFLQSATR		1	b57.a1	0.014000000432133675	34.599998474121094	2	1107.61376953125	1107.6160888671875	-0.002300000051036477	-2.0765318183386072
b58	pepb58a2	DaPR130321_VB122_O867.m	1657	16.030000686645508	VYRIEGDETSTEAATR		1	b58.a1	0.039000000804662704	40.900001525878906	3	1797.8636474609375	1797.86181640625	0.0019000000320374966	1.0568109376923143
b58	pepb58a1	DaPR130321_VB122_O867.m	2622	21.100000381469727	ADQFEYVMYGK		1	b58.a1	3.299999889350147E-6	44.79999923706055	2	1350.59814453125	1350.6038818359375	-0.00570000009611249	-4.220334453921619
b59	pepb59a2	DaPR130321_VB122_O867.m	1874	17.149999618530273	VMVVGPTDVGK	M2:+15.99491	1	b59.a1	0.010999999940395355	31.600000381469727	2	1117.5892333984375	1117.5926513671875	-0.0032999999821186066	-2.952775305100306
b59	pepb59a1	DaPR130321_VB122_O867.m	2528	20.600000381469727	LLLNYAVR		1	b59.a1	8.699999889358878E-4	43.0	2	961.5831909179688	961.5833740234375	-1.9999999494757503E-4	-0.20799027973075196
b60	pepb60a1	DaPR130321_VB122_O867.m	2201	18.8799991607666	FAAVIMR		1	b60.a1	0.013000000268220901	31.0	2	807.4568481445312	807.4550170898438	0.0019000000320374966	2.353072297309273
b60	pepb60a2	DaPR130321_VB122_O867.m	2274	19.25	TTALIFSSGK		1	b60.a1	0.003599999938160181	33.20000076293945	2	1024.565673828125	1024.5677490234375	-0.0020000000949949026	-1.9520427974638028
b61	pepb61a1	DaPR130321_VB122_O867.m	2056	18.1299991607666	GIGAGGSITGLK		1	b61.a1	3.9000000106170774E-4	52.70000076293945	2	1030.588134765625	1030.589599609375	-0.00139999995008111	-1.3584456418071296
b61	pepb61a2	DaPR130321_VB122_O867.m	2474	20.309999465942383	YNLIVVGR		1	b61.a1	8.099999977275729E-4	34.400001525878906	2	933.5582275390625	933.5521240234375	0.006200000178068876	6.64130048930532
b62	pepb62a1	DaPR130321_VB122_O867.m	2099	18.360000610351562	IYGAGQPFAER		1	b62.a1	0.005400000140070915	33.5	2	1208.6033935546875	1208.6063232421875	-0.00279999990016222	-2.3167178975623646
b62	pepb62a2	DaPR130321_VB122_O867.m	2599	20.979999542236328	YGPEGEAVPVAIPEER		1	b62.a1	2.3999999765322855E-9	64.80000305175781	2	1712.8494873046875	1712.849365234375	9.999999747378752E-5	0.05838224861069682
b63	pepb63a1	DaPR130321_VB122_O867.m	2253	19.1299991607666	AVPETRPNHTIYINNLNEK	A1:+42.01057	1	b63.a1	0.0071000000461936	37.0	3	2265.15625	2265.16259765625	-0.006500000134110451	-2.8695512369999228
b63	pepb63a2	DaPR130321_VB122_O867.m	2633	21.15999984741211	GQAFVIFK		1	b63.a1	0.004800000227987766	31.0	2	909.5239868164062	909.5197143554688	0.00430000014603138	4.727770138636934
b64	pepb64a2	DaPR130321_VB122_O867.m	1905	17.309999465942383	TLSGAQDSEAAFAK		1	b64.a1	1.5999999595806003E-4	47.5	2	1395.677734375	1395.675537109375	0.002300000051036477	1.647947527833063
b64	pepb64a1	DaPR130321_VB122_O867.m	3011	23.75	DLVLPTQALPASPALK		1	b64.a1	3.099999901223782E-7	68.80000305175781	2	1633.95166015625	1633.9527587890625	-0.0010999999940395355	-0.6732140743498335
b65	pepb65a2	DaPR130321_VB122_O867.m	2604	21.010000228881836	STGLELETPSLVPVKK		1	b65.a1	0.03400000184774399	29.299999237060547	3	1697.971923828125	1697.96875	0.0031999999191612005	1.8846047191158262
b65	pepb65a1	DaPR130321_VB122_O867.m	2801	22.149999618530273	GSGPIDPKELLK	G1:+42.01057	1	b65.a1	3.100000030826777E-4	37.79999923706055	2	1295.7222900390625	1295.720947265625	0.00139999995008111	1.0804795222578951

## Sheet: peptides_pos
MS Sample :	DaPR130321_VB122_O867.m
Peptide ID	Protein ID	accession	description	Sequence	Modifs	Start	Stop	MH+ theo
pepa1b56	a1.a1.a1	sp|P09874|PARP1_HUMAN	sp|P09874|PARP1_HUMAN Poly [ADP-ribose] polymerase 1 OS=Homo sapiens GN=PARP1 PE=1 SV=4	SKGQVKEEGINKSEKR		507	522	1816.988037109375
pepa1b55	a1.a1.a1	sp|P09874|PARP1_HUMAN	sp|P09874|PARP1_HUMAN Poly [ADP-ribose] polymerase 1 OS=Homo sapiens GN=PARP1 PE=1 SV=4	SKGQVKEEGINKSEK		507	521	1660.8868408203125
pepa1b54	a1.a1.a1	sp|P09874|PARP1_HUMAN	sp|P09874|PARP1_HUMAN Poly [ADP-ribose] polymerase 1 OS=Homo sapiens GN=PARP1 PE=1 SV=4	SKGQVKEEGINK		507	518	1316.71728515625
pepa1b20	a1.a1.a1	sp|P09874|PARP1_HUMAN	sp|P09874|PARP1_HUMAN Poly [ADP-ribose] polymerase 1 OS=Homo sapiens GN=PARP1 PE=1 SV=4	GQVKEEGINKSEK		509	521	1445.7598876953125
pepa1b21	a1.a1.a1	sp|P09874|PARP1_HUMAN	sp|P09874|PARP1_HUMAN Poly [ADP-ribose] polymerase 1 OS=Homo sapiens GN=PARP1 PE=1 SV=4	HASHISKLPK		934	943	1117.6480712890625
pepa1b30	a1.a1.a1	sp|P09874|PARP1_HUMAN	sp|P09874|PARP1_HUMAN Poly [ADP-ribose] polymerase 1 OS=Homo sapiens GN=PARP1 PE=1 SV=4	KMEEVKEANIR	M2:+15.99491	442	452	1362.7049560546875
pepa1b43	a1.a1.a1	sp|P09874|PARP1_HUMAN	sp|P09874|PARP1_HUMAN Poly [ADP-ribose] polymerase 1 OS=Homo sapiens GN=PARP1 PE=1 SV=4	NKDEVKAMIEK	M8:+15.99491	404	414	1320.6832275390625
pepa1b32	a1.a1.a1	sp|P09874|PARP1_HUMAN	sp|P09874|PARP1_HUMAN Poly [ADP-ribose] polymerase 1 OS=Homo sapiens GN=PARP1 PE=1 SV=4	KTAEAGGVTGKGQDGIGSK		87	105	1760.9140625
pepa1b25	a1.a1.a1	sp|P09874|PARP1_HUMAN	sp|P09874|PARP1_HUMAN Poly [ADP-ribose] polymerase 1 OS=Homo sapiens GN=PARP1 PE=1 SV=4	LGGKLTGTANK		415	425	1059.6160888671875
pepa1b59	a1.a1.a1	sp|P09874|PARP1_HUMAN	sp|P09874|PARP1_HUMAN Poly [ADP-ribose] polymerase 1 OS=Homo sapiens GN=PARP1 PE=1 SV=4	TAEAGGVTGKGQDGIGSKAEK		88	108	1960.9937744140625
pepa1b53	a1.a1.a1	sp|P09874|PARP1_HUMAN	sp|P09874|PARP1_HUMAN Poly [ADP-ribose] polymerase 1 OS=Homo sapiens GN=PARP1 PE=1 SV=4	SEGKRKGDEVDGVDEVAK		204	221	1917.95166015625
pepa1b51	a1.a1.a1	sp|P09874|PARP1_HUMAN	sp|P09874|PARP1_HUMAN Poly [ADP-ribose] polymerase 1 OS=Homo sapiens GN=PARP1 PE=1 SV=4	RKGDEVDGVDEVAKK		208	222	1644.8555908203125
pepa1b37	a1.a1.a1	sp|P09874|PARP1_HUMAN	sp|P09874|PARP1_HUMAN Poly [ADP-ribose] polymerase 1 OS=Homo sapiens GN=PARP1 PE=1 SV=4	MEEVKEANIR	M1:+15.99491	443	452	1234.6099853515625
pepa1b58	a1.a1.a1	sp|P09874|PARP1_HUMAN	sp|P09874|PARP1_HUMAN Poly [ADP-ribose] polymerase 1 OS=Homo sapiens GN=PARP1 PE=1 SV=4	TAEAGGVTGKGQDGIGSK		88	105	1632.8192138671875
pepa1b26	a1.a1.a1	sp|P09874|PARP1_HUMAN	sp|P09874|PARP1_HUMAN Poly [ADP-ribose] polymerase 1 OS=Homo sapiens GN=PARP1 PE=1 SV=4	KCSESIPKDSLR	C2:+57.02146	23	34	1419.7264404296875
pepa1b61	a1.a1.a1	sp|P09874|PARP1_HUMAN	sp|P09874|PARP1_HUMAN Poly [ADP-ribose] polymerase 1 OS=Homo sapiens GN=PARP1 PE=1 SV=4	VGTVIGSNK		592	600	874.4996948242188
pepa1b29	a1.a1.a1	sp|P09874|PARP1_HUMAN	sp|P09874|PARP1_HUMAN Poly [ADP-ribose] polymerase 1 OS=Homo sapiens GN=PARP1 PE=1 SV=4	KGDEVDGVDEVAKK		209	222	1488.7545166015625
pepa1b50	a1.a1.a1	sp|P09874|PARP1_HUMAN	sp|P09874|PARP1_HUMAN Poly [ADP-ribose] polymerase 1 OS=Homo sapiens GN=PARP1 PE=1 SV=4	RKGDEVDGVDEVAK		208	221	1516.7606201171875
pepa1a9	a1.a1.a1	sp|P09874|PARP1_HUMAN	sp|P09874|PARP1_HUMAN Poly [ADP-ribose] polymerase 1 OS=Homo sapiens GN=PARP1 PE=1 SV=4	CSESIPKDSLR	C1:+57.02146	24	34	1291.6314697265625
pepa1b64	a1.a1.a1	sp|P09874|PARP1_HUMAN	sp|P09874|PARP1_HUMAN Poly [ADP-ribose] polymerase 1 OS=Homo sapiens GN=PARP1 PE=1 SV=4	VVDRDSEEAEIIRK		803	816	1658.8712158203125
pepa1a7	a1.a1.a1	sp|P09874|PARP1_HUMAN	sp|P09874|PARP1_HUMAN Poly [ADP-ribose] polymerase 1 OS=Homo sapiens GN=PARP1 PE=1 SV=4	ASLCISTK	C4:+57.02146	426	433	879.4608764648438
pepa1a2	a1.a1.a1	sp|P09874|PARP1_HUMAN	sp|P09874|PARP1_HUMAN Poly [ADP-ribose] polymerase 1 OS=Homo sapiens GN=PARP1 PE=1 SV=4	AESSDKLYR	A1:+42.01057	2	10	1110.54296875
pepa1b31	a1.a1.a1	sp|P09874|PARP1_HUMAN	sp|P09874|PARP1_HUMAN Poly [ADP-ribose] polymerase 1 OS=Homo sapiens GN=PARP1 PE=1 SV=4	KPPLLNNADSVQAK		748	761	1494.827880859375
pepa1b44	a1.a1.a1	sp|P09874|PARP1_HUMAN	sp|P09874|PARP1_HUMAN Poly [ADP-ribose] polymerase 1 OS=Homo sapiens GN=PARP1 PE=1 SV=4	PIDVNYEK		789	796	977.4943237304688
pepa1b41	a1.a1.a1	sp|P09874|PARP1_HUMAN	sp|P09874|PARP1_HUMAN Poly [ADP-ribose] polymerase 1 OS=Homo sapiens GN=PARP1 PE=1 SV=4	MIFDVESMKK	M1:+15.99491 M8:+15.99491	675	684	1259.6014404296875
pepa1b63	a1.a1.a1	sp|P09874|PARP1_HUMAN	sp|P09874|PARP1_HUMAN Poly [ADP-ribose] polymerase 1 OS=Homo sapiens GN=PARP1 PE=1 SV=4	VVDRDSEEAEIIR		803	815	1530.7762451171875
pepa1b47	a1.a1.a1	sp|P09874|PARP1_HUMAN	sp|P09874|PARP1_HUMAN Poly [ADP-ribose] polymerase 1 OS=Homo sapiens GN=PARP1 PE=1 SV=4	QLPGVKSEGK	Q1:-17.02655	198	207	1025.56298828125
pepa1b17	a1.a1.a1	sp|P09874|PARP1_HUMAN	sp|P09874|PARP1_HUMAN Poly [ADP-ribose] polymerase 1 OS=Homo sapiens GN=PARP1 PE=1 SV=4	GGSDDSSKDPIDVNYEK		780	796	1825.80908203125
pepa1b15	a1.a1.a1	sp|P09874|PARP1_HUMAN	sp|P09874|PARP1_HUMAN Poly [ADP-ribose] polymerase 1 OS=Homo sapiens GN=PARP1 PE=1 SV=4	GDEVDGVDEVAK		210	221	1232.564453125
pepa1a1	a1.a1.a1	sp|P09874|PARP1_HUMAN	sp|P09874|PARP1_HUMAN Poly [ADP-ribose] polymerase 1 OS=Homo sapiens GN=PARP1 PE=1 SV=4	AEPVEVVAPR		487	496	1066.589599609375
pepa1b45	a1.a1.a1	sp|P09874|PARP1_HUMAN	sp|P09874|PARP1_HUMAN Poly [ADP-ribose] polymerase 1 OS=Homo sapiens GN=PARP1 PE=1 SV=4	PVEVVAPR		489	496	866.5098876953125
pepa1b11	a1.a1.a1	sp|P09874|PARP1_HUMAN	sp|P09874|PARP1_HUMAN Poly [ADP-ribose] polymerase 1 OS=Homo sapiens GN=PARP1 PE=1 SV=4	DSEEAEIIR		807	815	1061.5113525390625
pepa1b46	a1.a1.a1	sp|P09874|PARP1_HUMAN	sp|P09874|PARP1_HUMAN Poly [ADP-ribose] polymerase 1 OS=Homo sapiens GN=PARP1 PE=1 SV=4	PVQDLIK		668	674	812.4880981445312
pepa1b62	a1.a1.a1	sp|P09874|PARP1_HUMAN	sp|P09874|PARP1_HUMAN Poly [ADP-ribose] polymerase 1 OS=Homo sapiens GN=PARP1 PE=1 SV=4	VGTVIGSNKLEQMPSK		592	607	1687.9051513671875
pepa1b16	a1.a1.a1	sp|P09874|PARP1_HUMAN	sp|P09874|PARP1_HUMAN Poly [ADP-ribose] polymerase 1 OS=Homo sapiens GN=PARP1 PE=1 SV=4	GGAAVDPDSGLEHSAHVLEK		529	548	1988.9676513671875
pepa1a3	a1.a1.a1	sp|P09874|PARP1_HUMAN	sp|P09874|PARP1_HUMAN Poly [ADP-ribose] polymerase 1 OS=Homo sapiens GN=PARP1 PE=1 SV=4	AESSDKLYRVEYAK	A1:+42.01057	2	15	1700.849365234375
pepa1b40	a1.a1.a1	sp|P09874|PARP1_HUMAN	sp|P09874|PARP1_HUMAN Poly [ADP-ribose] polymerase 1 OS=Homo sapiens GN=PARP1 PE=1 SV=4	MIFDVESMKK	M8:+15.99491	675	684	1243.6064453125
pepa1b10	a1.a1.a1	sp|P09874|PARP1_HUMAN	sp|P09874|PARP1_HUMAN Poly [ADP-ribose] polymerase 1 OS=Homo sapiens GN=PARP1 PE=1 SV=4	DPIDVNYEK		788	796	1092.521240234375
pepa1a8	a1.a1.a1	sp|P09874|PARP1_HUMAN	sp|P09874|PARP1_HUMAN Poly [ADP-ribose] polymerase 1 OS=Homo sapiens GN=PARP1 PE=1 SV=4	CSESIPKDSLR	C1:+57.02146 C1:-17.02655	24	34	1274.6048583984375
pepa1b49	a1.a1.a1	sp|P09874|PARP1_HUMAN	sp|P09874|PARP1_HUMAN Poly [ADP-ribose] polymerase 1 OS=Homo sapiens GN=PARP1 PE=1 SV=4	QQVPSGESAILDR		270	282	1399.718017578125
pepa1b57	a1.a1.a1	sp|P09874|PARP1_HUMAN	sp|P09874|PARP1_HUMAN Poly [ADP-ribose] polymerase 1 OS=Homo sapiens GN=PARP1 PE=1 SV=4	SKLPKPVQDLIK		663	674	1365.8468017578125
pepa1b39	a1.a1.a1	sp|P09874|PARP1_HUMAN	sp|P09874|PARP1_HUMAN Poly [ADP-ribose] polymerase 1 OS=Homo sapiens GN=PARP1 PE=1 SV=4	MIFDVESMK	M1:+15.99491 M8:+15.99491	675	683	1131.5064697265625
pepa1b42	a1.a1.a1	sp|P09874|PARP1_HUMAN	sp|P09874|PARP1_HUMAN Poly [ADP-ribose] polymerase 1 OS=Homo sapiens GN=PARP1 PE=1 SV=4	MVDPEKPQLGMIDR	M1:+15.99491	143	156	1644.808837890625
pepa1b36	a1.a1.a1	sp|P09874|PARP1_HUMAN	sp|P09874|PARP1_HUMAN Poly [ADP-ribose] polymerase 1 OS=Homo sapiens GN=PARP1 PE=1 SV=4	MAIMVQSPMFDGK	M1:+15.99491 M4:+15.99491 M9:+15.99491	35	47	1502.669189453125
pepa1b19	a1.a1.a1	sp|P09874|PARP1_HUMAN	sp|P09874|PARP1_HUMAN Poly [ADP-ribose] polymerase 1 OS=Homo sapiens GN=PARP1 PE=1 SV=4	GIYFADMVSK	M7:+15.99491	894	903	1146.5504150390625
pepa1b13	a1.a1.a1	sp|P09874|PARP1_HUMAN	sp|P09874|PARP1_HUMAN Poly [ADP-ribose] polymerase 1 OS=Homo sapiens GN=PARP1 PE=1 SV=4	EELGFRPEYSASQLK		168	182	1753.8759765625
pepa1b35	a1.a1.a1	sp|P09874|PARP1_HUMAN	sp|P09874|PARP1_HUMAN Poly [ADP-ribose] polymerase 1 OS=Homo sapiens GN=PARP1 PE=1 SV=4	MAIMVQSPMFDGK	M1:+15.99491 M9:+15.99491	35	47	1486.67431640625
pepa1a4	a1.a1.a1	sp|P09874|PARP1_HUMAN	sp|P09874|PARP1_HUMAN Poly [ADP-ribose] polymerase 1 OS=Homo sapiens GN=PARP1 PE=1 SV=4	AMVEYEIDLQK	M2:+15.99491	685	695	1354.65625
pepa1b22	a1.a1.a1	sp|P09874|PARP1_HUMAN	sp|P09874|PARP1_HUMAN Poly [ADP-ribose] polymerase 1 OS=Homo sapiens GN=PARP1 PE=1 SV=4	HPDVEVDGFSELR		66	78	1499.712890625
pepa1a5	a1.a1.a1	sp|P09874|PARP1_HUMAN	sp|P09874|PARP1_HUMAN Poly [ADP-ribose] polymerase 1 OS=Homo sapiens GN=PARP1 PE=1 SV=4	AMVEYEIDLQKMPLGK	M2:+15.99491 M12:+15.99491	685	700	1896.9449462890625
pepa1b28	a1.a1.a1	sp|P09874|PARP1_HUMAN	sp|P09874|PARP1_HUMAN Poly [ADP-ribose] polymerase 1 OS=Homo sapiens GN=PARP1 PE=1 SV=4	KFYPLEIDYGQDEEAVKK		637	654	2172.08642578125
pepa1b38	a1.a1.a1	sp|P09874|PARP1_HUMAN	sp|P09874|PARP1_HUMAN Poly [ADP-ribose] polymerase 1 OS=Homo sapiens GN=PARP1 PE=1 SV=4	MIFDVESMK	M1:+15.99491	675	683	1115.5115966796875
pepa1b24	a1.a1.a1	sp|P09874|PARP1_HUMAN	sp|P09874|PARP1_HUMAN Poly [ADP-ribose] polymerase 1 OS=Homo sapiens GN=PARP1 PE=1 SV=4	IAPPEAPVTGYMFGK	M12:+15.99491	879	893	1593.798583984375
pepa1b52	a1.a1.a1	sp|P09874|PARP1_HUMAN	sp|P09874|PARP1_HUMAN Poly [ADP-ribose] polymerase 1 OS=Homo sapiens GN=PARP1 PE=1 SV=4	SDAYYCTGDVTAWTK	C6:+57.02146	306	320	1737.742919921875
pepa1b34	a1.a1.a1	sp|P09874|PARP1_HUMAN	sp|P09874|PARP1_HUMAN Poly [ADP-ribose] polymerase 1 OS=Homo sapiens GN=PARP1 PE=1 SV=4	MAIMVQSPMFDGK	M9:+15.99491	35	47	1470.679443359375
pepa1b48	a1.a1.a1	sp|P09874|PARP1_HUMAN	sp|P09874|PARP1_HUMAN Poly [ADP-ribose] polymerase 1 OS=Homo sapiens GN=PARP1 PE=1 SV=4	QQVPSGESAILDR	Q1:-17.02655	270	282	1382.6915283203125
pepa1b27	a1.a1.a1	sp|P09874|PARP1_HUMAN	sp|P09874|PARP1_HUMAN Poly [ADP-ribose] polymerase 1 OS=Homo sapiens GN=PARP1 PE=1 SV=4	KFYPLEIDYGQDEEAVK		637	653	2043.991455078125
pepa1b18	a1.a1.a1	sp|P09874|PARP1_HUMAN	sp|P09874|PARP1_HUMAN Poly [ADP-ribose] polymerase 1 OS=Homo sapiens GN=PARP1 PE=1 SV=4	GIYFADMVSK		894	903	1130.5555419921875
pepa1a6	a1.a1.a1	sp|P09874|PARP1_HUMAN	sp|P09874|PARP1_HUMAN Poly [ADP-ribose] polymerase 1 OS=Homo sapiens GN=PARP1 PE=1 SV=4	AQNDLIWNIK		240	249	1214.6531982421875
pepa1b12	a1.a1.a1	sp|P09874|PARP1_HUMAN	sp|P09874|PARP1_HUMAN Poly [ADP-ribose] polymerase 1 OS=Homo sapiens GN=PARP1 PE=1 SV=4	DVEVDGFSELR		68	78	1265.6011962890625
pepa1b65	a1.a1.a1	sp|P09874|PARP1_HUMAN	sp|P09874|PARP1_HUMAN Poly [ADP-ribose] polymerase 1 OS=Homo sapiens GN=PARP1 PE=1 SV=4	VVSEDFLQDVSASTK		453	467	1624.806884765625
pepa1b23	a1.a1.a1	sp|P09874|PARP1_HUMAN	sp|P09874|PARP1_HUMAN Poly [ADP-ribose] polymerase 1 OS=Homo sapiens GN=PARP1 PE=1 SV=4	IAPPEAPVTGYMFGK		879	893	1577.8037109375
pepa1b33	a1.a1.a1	sp|P09874|PARP1_HUMAN	sp|P09874|PARP1_HUMAN Poly [ADP-ribose] polymerase 1 OS=Homo sapiens GN=PARP1 PE=1 SV=4	MAIMVQSPMFDGK		35	47	1454.6844482421875
pepa1b14	a1.a1.a1	sp|P09874|PARP1_HUMAN	sp|P09874|PARP1_HUMAN Poly [ADP-ribose] polymerase 1 OS=Homo sapiens GN=PARP1 PE=1 SV=4	FYPLEIDYGQDEEAVK		638	653	1915.8963623046875
pepa1b60	a1.a1.a1	sp|P09874|PARP1_HUMAN	sp|P09874|PARP1_HUMAN Poly [ADP-ribose] polymerase 1 OS=Homo sapiens GN=PARP1 PE=1 SV=4	VFSATLGLVDIVK		552	564	1361.8043212890625
pepa2b26	a2.a1.a1	sp|P17480|UBF1_HUMAN	sp|P17480|UBF1_HUMAN Nucleolar transcription factor 1 OS=Homo sapiens GN=UBTF PE=1 SV=1	STLTKAER		280	287	905.5054931640625
pepa2b31	a2.a1.a1	sp|P17480|UBF1_HUMAN	sp|P17480|UBF1_HUMAN Nucleolar transcription factor 1 OS=Homo sapiens GN=UBTF PE=1 SV=1	VRPDATTKEVK		217	227	1243.700927734375
pepa2b21	a2.a1.a1	sp|P17480|UBF1_HUMAN	sp|P17480|UBF1_HUMAN Nucleolar transcription factor 1 OS=Homo sapiens GN=UBTF PE=1 SV=1	QATSPASKKPAQEGGK	Q1:-17.02655	386	401	1567.807861328125
pepa2b13	a2.a1.a1	sp|P17480|UBF1_HUMAN	sp|P17480|UBF1_HUMAN Nucleolar transcription factor 1 OS=Homo sapiens GN=UBTF PE=1 SV=1	LAEEQQKQYK		618	627	1264.653564453125
pepa2b25	a2.a1.a1	sp|P17480|UBF1_HUMAN	sp|P17480|UBF1_HUMAN Nucleolar transcription factor 1 OS=Homo sapiens GN=UBTF PE=1 SV=1	SDIPEKPK		193	200	913.4993286132812
pepa2b36	a2.a1.a1	sp|P17480|UBF1_HUMAN	sp|P17480|UBF1_HUMAN Nucleolar transcription factor 1 OS=Homo sapiens GN=UBTF PE=1 SV=1	YKELPEK		150	156	906.4935302734375
pepa2b29	a2.a1.a1	sp|P17480|UBF1_HUMAN	sp|P17480|UBF1_HUMAN Nucleolar transcription factor 1 OS=Homo sapiens GN=UBTF PE=1 SV=1	TTESHMDWEK	M6:+15.99491	48	57	1279.5260009765625
pepa2b19	a2.a1.a1	sp|P17480|UBF1_HUMAN	sp|P17480|UBF1_HUMAN Nucleolar transcription factor 1 OS=Homo sapiens GN=UBTF PE=1 SV=1	MVEIGSR	M1:+15.99491	597	603	807.4033203125
pepa2b20	a2.a1.a1	sp|P17480|UBF1_HUMAN	sp|P17480|UBF1_HUMAN Nucleolar transcription factor 1 OS=Homo sapiens GN=UBTF PE=1 SV=1	NNLPSNDSSKFK		36	47	1350.6651611328125
pepa2a5	a2.a1.a1	sp|P17480|UBF1_HUMAN	sp|P17480|UBF1_HUMAN Nucleolar transcription factor 1 OS=Homo sapiens GN=UBTF PE=1 SV=1	AMEMTWNNMEK	M2:+15.99491 M4:+15.99491 M9:+15.99491	514	524	1432.5545654296875
pepa2a9	a2.a1.a1	sp|P17480|UBF1_HUMAN	sp|P17480|UBF1_HUMAN Nucleolar transcription factor 1 OS=Homo sapiens GN=UBTF PE=1 SV=1	ELSEMRAPPAATNSSKK		544	560	1816.922607421875
pepa2b28	a2.a1.a1	sp|P17480|UBF1_HUMAN	sp|P17480|UBF1_HUMAN Nucleolar transcription factor 1 OS=Homo sapiens GN=UBTF PE=1 SV=1	TTESHMDWEK		48	57	1263.531494140625
pepa2a1	a2.a1.a1	sp|P17480|UBF1_HUMAN	sp|P17480|UBF1_HUMAN Nucleolar transcription factor 1 OS=Homo sapiens GN=UBTF PE=1 SV=1	ALKAMEMTWNNMEK	M5:+15.99491 M7:+15.99491 M12:+15.99491	511	524	1744.770751953125
pepa2a8	a2.a1.a1	sp|P17480|UBF1_HUMAN	sp|P17480|UBF1_HUMAN Nucleolar transcription factor 1 OS=Homo sapiens GN=UBTF PE=1 SV=1	ELSEMRAPPAATNSSK		544	559	1688.82763671875
pepa2b11	a2.a1.a1	sp|P17480|UBF1_HUMAN	sp|P17480|UBF1_HUMAN Nucleolar transcription factor 1 OS=Homo sapiens GN=UBTF PE=1 SV=1	FREDHPDLIQNAK		179	191	1582.7977294921875
pepa2a4	a2.a1.a1	sp|P17480|UBF1_HUMAN	sp|P17480|UBF1_HUMAN Nucleolar transcription factor 1 OS=Homo sapiens GN=UBTF PE=1 SV=1	AMEMTWNNMEK	M4:+15.99491 M9:+15.99491	514	524	1416.5595703125
pepa2b16	a2.a1.a1	sp|P17480|UBF1_HUMAN	sp|P17480|UBF1_HUMAN Nucleolar transcription factor 1 OS=Homo sapiens GN=UBTF PE=1 SV=1	MKYIQDFQR	M1:+15.99491	159	167	1244.609619140625
pepa2b14	a2.a1.a1	sp|P17480|UBF1_HUMAN	sp|P17480|UBF1_HUMAN Nucleolar transcription factor 1 OS=Homo sapiens GN=UBTF PE=1 SV=1	LHPEMSNLDLTK	M5:+15.99491	133	144	1413.7047119140625
pepa2b35	a2.a1.a1	sp|P17480|UBF1_HUMAN	sp|P17480|UBF1_HUMAN Nucleolar transcription factor 1 OS=Homo sapiens GN=UBTF PE=1 SV=1	YIQDFQR		161	167	969.4793090820312
pepa2b15	a2.a1.a1	sp|P17480|UBF1_HUMAN	sp|P17480|UBF1_HUMAN Nucleolar transcription factor 1 OS=Homo sapiens GN=UBTF PE=1 SV=1	KKDYEVELLR		351	360	1292.7213134765625
pepa2b30	a2.a1.a1	sp|P17480|UBF1_HUMAN	sp|P17480|UBF1_HUMAN Nucleolar transcription factor 1 OS=Homo sapiens GN=UBTF PE=1 SV=1	VAFKDFSGDMCK	C11:+57.02146 M10:+15.99491	58	69	1420.6240234375
pepa2b27	a2.a1.a1	sp|P17480|UBF1_HUMAN	sp|P17480|UBF1_HUMAN Nucleolar transcription factor 1 OS=Homo sapiens GN=UBTF PE=1 SV=1	TPQQLWYTHEK		201	211	1430.7066650390625
pepa2b34	a2.a1.a1	sp|P17480|UBF1_HUMAN	sp|P17480|UBF1_HUMAN Nucleolar transcription factor 1 OS=Homo sapiens GN=UBTF PE=1 SV=1	WVEISNEVRK		72	81	1259.6746826171875
pepa2a3	a2.a1.a1	sp|P17480|UBF1_HUMAN	sp|P17480|UBF1_HUMAN Nucleolar transcription factor 1 OS=Homo sapiens GN=UBTF PE=1 SV=1	AMEMTWNNMEK	M4:+15.99491	514	524	1400.564697265625
pepa2b12	a2.a1.a1	sp|P17480|UBF1_HUMAN	sp|P17480|UBF1_HUMAN Nucleolar transcription factor 1 OS=Homo sapiens GN=UBTF PE=1 SV=1	HPELNISEEGITK		267	279	1466.7490234375
pepa2b23	a2.a1.a1	sp|P17480|UBF1_HUMAN	sp|P17480|UBF1_HUMAN Nucleolar transcription factor 1 OS=Homo sapiens GN=UBTF PE=1 SV=1	QLQEERPELSESELTR		424	439	1943.96728515625
pepa2a6	a2.a1.a1	sp|P17480|UBF1_HUMAN	sp|P17480|UBF1_HUMAN Nucleolar transcription factor 1 OS=Homo sapiens GN=UBTF PE=1 SV=1	DSLGKQWSQLSDK		228	240	1491.7440185546875
pepa2a7	a2.a1.a1	sp|P17480|UBF1_HUMAN	sp|P17480|UBF1_HUMAN Nucleolar transcription factor 1 OS=Homo sapiens GN=UBTF PE=1 SV=1	DYIQKHPELNISEEGITK		262	279	2114.076904296875
pepa2b33	a2.a1.a1	sp|P17480|UBF1_HUMAN	sp|P17480|UBF1_HUMAN Nucleolar transcription factor 1 OS=Homo sapiens GN=UBTF PE=1 SV=1	WVEISNEVR		72	80	1131.5797119140625
pepa2b10	a2.a1.a1	sp|P17480|UBF1_HUMAN	sp|P17480|UBF1_HUMAN Nucleolar transcription factor 1 OS=Homo sapiens GN=UBTF PE=1 SV=1	FLESLPEEEQQR		361	372	1504.7281494140625
pepa2a2	a2.a1.a1	sp|P17480|UBF1_HUMAN	sp|P17480|UBF1_HUMAN Nucleolar transcription factor 1 OS=Homo sapiens GN=UBTF PE=1 SV=1	AMEMTWNNMEK		514	524	1384.56982421875
pepa2b22	a2.a1.a1	sp|P17480|UBF1_HUMAN	sp|P17480|UBF1_HUMAN Nucleolar transcription factor 1 OS=Homo sapiens GN=UBTF PE=1 SV=1	QLQEERPELSESELTR	Q1:-17.02655	424	439	1926.9407958984375
pepa2b24	a2.a1.a1	sp|P17480|UBF1_HUMAN	sp|P17480|UBF1_HUMAN Nucleolar transcription factor 1 OS=Homo sapiens GN=UBTF PE=1 SV=1	QWSQLSDK	Q1:-17.02655	233	240	974.4581909179688
pepa2b18	a2.a1.a1	sp|P17480|UBF1_HUMAN	sp|P17480|UBF1_HUMAN Nucleolar transcription factor 1 OS=Homo sapiens GN=UBTF PE=1 SV=1	MNGEADCPTDLEMAAPK	C7:+57.02146 M1:+15.99491 M1:+42.01057	1	17	1907.7823486328125
pepa2b17	a2.a1.a1	sp|P17480|UBF1_HUMAN	sp|P17480|UBF1_HUMAN Nucleolar transcription factor 1 OS=Homo sapiens GN=UBTF PE=1 SV=1	MNGEADCPTDLEMAAPK	C7:+57.02146 M1:+42.01057	1	17	1891.7874755859375
pepa2b26	a2.a2.a1	sp|P17480-2|UBF1_HUMAN	sp|P17480-2|UBF1_HUMAN Isoform UBF2 of Nucleolar transcription factor 1 OS=Homo sapiens GN=UBTF	STLTKAER		243	250	905.5054931640625
pepa2b21	a2.a2.a1	sp|P17480-2|UBF1_HUMAN	sp|P17480-2|UBF1_HUMAN Isoform UBF2 of Nucleolar transcription factor 1 OS=Homo sapiens GN=UBTF	QATSPASKKPAQEGGK	Q1:-17.02655	349	364	1567.807861328125
pepa2b13	a2.a2.a1	sp|P17480-2|UBF1_HUMAN	sp|P17480-2|UBF1_HUMAN Isoform UBF2 of Nucleolar transcription factor 1 OS=Homo sapiens GN=UBTF	LAEEQQKQYK		581	590	1264.653564453125
pepa2b25	a2.a2.a1	sp|P17480-2|UBF1_HUMAN	sp|P17480-2|UBF1_HUMAN Isoform UBF2 of Nucleolar transcription factor 1 OS=Homo sapiens GN=UBTF	SDIPEKPK		193	200	913.4993286132812
pepa2b36	a2.a2.a1	sp|P17480-2|UBF1_HUMAN	sp|P17480-2|UBF1_HUMAN Isoform UBF2 of Nucleolar transcription factor 1 OS=Homo sapiens GN=UBTF	YKELPEK		150	156	906.4935302734375
pepa2b29	a2.a2.a1	sp|P17480-2|UBF1_HUMAN	sp|P17480-2|UBF1_HUMAN Isoform UBF2 of Nucleolar transcription factor 1 OS=Homo sapiens GN=UBTF	TTESHMDWEK	M6:+15.99491	48	57	1279.5260009765625
pepa2b19	a2.a2.a1	sp|P17480-2|UBF1_HUMAN	sp|P17480-2|UBF1_HUMAN Isoform UBF2 of Nucleolar transcription factor 1 OS=Homo sapiens GN=UBTF	MVEIGSR	M1:+15.99491	560	566	807.4033203125
pepa2b20	a2.a2.a1	sp|P17480-2|UBF1_HUMAN	sp|P17480-2|UBF1_HUMAN Isoform UBF2 of Nucleolar transcription factor 1 OS=Homo sapiens GN=UBTF	NNLPSNDSSKFK		36	47	1350.6651611328125
pepa2a5	a2.a2.a1	sp|P17480-2|UBF1_HUMAN	sp|P17480-2|UBF1_HUMAN Isoform UBF2 of Nucleolar transcription factor 1 OS=Homo sapiens GN=UBTF	AMEMTWNNMEK	M2:+15.99491 M4:+15.99491 M9:+15.99491	477	487	1432.5545654296875
pepa2a9	a2.a2.a1	sp|P17480-2|UBF1_HUMAN	sp|P17480-2|UBF1_HUMAN Isoform UBF2 of Nucleolar transcription factor 1 OS=Homo sapiens GN=UBTF	ELSEMRAPPAATNSSKK		507	523	1816.922607421875
pepa2b28	a2.a2.a1	sp|P17480-2|UBF1_HUMAN	sp|P17480-2|UBF1_HUMAN Isoform UBF2 of Nucleolar transcription factor 1 OS=Homo sapiens GN=UBTF	TTESHMDWEK		48	57	1263.531494140625
pepa2a1	a2.a2.a1	sp|P17480-2|UBF1_HUMAN	sp|P17480-2|UBF1_HUMAN Isoform UBF2 of Nucleolar transcription factor 1 OS=Homo sapiens GN=UBTF	ALKAMEMTWNNMEK	M5:+15.99491 M7:+15.99491 M12:+15.99491	474	487	1744.770751953125
pepa2a8	a2.a2.a1	sp|P17480-2|UBF1_HUMAN	sp|P17480-2|UBF1_HUMAN Isoform UBF2 of Nucleolar transcription factor 1 OS=Homo sapiens GN=UBTF	ELSEMRAPPAATNSSK		507	522	1688.82763671875
pepa2b32	a2.a2.a1	sp|P17480-2|UBF1_HUMAN	sp|P17480-2|UBF1_HUMAN Isoform UBF2 of Nucleolar transcription factor 1 OS=Homo sapiens GN=UBTF	VRPDEIMR		217	224	1015.5358276367188
pepa2b11	a2.a2.a1	sp|P17480-2|UBF1_HUMAN	sp|P17480-2|UBF1_HUMAN Isoform UBF2 of Nucleolar transcription factor 1 OS=Homo sapiens GN=UBTF	FREDHPDLIQNAK		179	191	1582.7977294921875
pepa2a4	a2.a2.a1	sp|P17480-2|UBF1_HUMAN	sp|P17480-2|UBF1_HUMAN Isoform UBF2 of Nucleolar transcription factor 1 OS=Homo sapiens GN=UBTF	AMEMTWNNMEK	M4:+15.99491 M9:+15.99491	477	487	1416.5595703125
pepa2b16	a2.a2.a1	sp|P17480-2|UBF1_HUMAN	sp|P17480-2|UBF1_HUMAN Isoform UBF2 of Nucleolar transcription factor 1 OS=Homo sapiens GN=UBTF	MKYIQDFQR	M1:+15.99491	159	167	1244.609619140625
pepa2b14	a2.a2.a1	sp|P17480-2|UBF1_HUMAN	sp|P17480-2|UBF1_HUMAN Isoform UBF2 of Nucleolar transcription factor 1 OS=Homo sapiens GN=UBTF	LHPEMSNLDLTK	M5:+15.99491	133	144	1413.7047119140625
pepa2b35	a2.a2.a1	sp|P17480-2|UBF1_HUMAN	sp|P17480-2|UBF1_HUMAN Isoform UBF2 of Nucleolar transcription factor 1 OS=Homo sapiens GN=UBTF	YIQDFQR		161	167	969.4793090820312
pepa2b15	a2.a2.a1	sp|P17480-2|UBF1_HUMAN	sp|P17480-2|UBF1_HUMAN Isoform UBF2 of Nucleolar transcription factor 1 OS=Homo sapiens GN=UBTF	KKDYEVELLR		314	323	1292.7213134765625
pepa2b30	a2.a2.a1	sp|P17480-2|UBF1_HUMAN	sp|P17480-2|UBF1_HUMAN Isoform UBF2 of Nucleolar transcription factor 1 OS=Homo sapiens GN=UBTF	VAFKDFSGDMCK	C11:+57.02146 M10:+15.99491	58	69	1420.6240234375
pepa2b27	a2.a2.a1	sp|P17480-2|UBF1_HUMAN	sp|P17480-2|UBF1_HUMAN Isoform UBF2 of Nucleolar transcription factor 1 OS=Homo sapiens GN=UBTF	TPQQLWYTHEK		201	211	1430.7066650390625
pepa2b34	a2.a2.a1	sp|P17480-2|UBF1_HUMAN	sp|P17480-2|UBF1_HUMAN Isoform UBF2 of Nucleolar transcription factor 1 OS=Homo sapiens GN=UBTF	WVEISNEVRK		72	81	1259.6746826171875
pepa2a3	a2.a2.a1	sp|P17480-2|UBF1_HUMAN	sp|P17480-2|UBF1_HUMAN Isoform UBF2 of Nucleolar transcription factor 1 OS=Homo sapiens GN=UBTF	AMEMTWNNMEK	M4:+15.99491	477	487	1400.564697265625
pepa2b12	a2.a2.a1	sp|P17480-2|UBF1_HUMAN	sp|P17480-2|UBF1_HUMAN Isoform UBF2 of Nucleolar transcription factor 1 OS=Homo sapiens GN=UBTF	HPELNISEEGITK		230	242	1466.7490234375
pepa2b23	a2.a2.a1	sp|P17480-2|UBF1_HUMAN	sp|P17480-2|UBF1_HUMAN Isoform UBF2 of Nucleolar transcription factor 1 OS=Homo sapiens GN=UBTF	QLQEERPELSESELTR		387	402	1943.96728515625
pepa2a7	a2.a2.a1	sp|P17480-2|UBF1_HUMAN	sp|P17480-2|UBF1_HUMAN Isoform UBF2 of Nucleolar transcription factor 1 OS=Homo sapiens GN=UBTF	DYIQKHPELNISEEGITK		225	242	2114.076904296875
pepa2b33	a2.a2.a1	sp|P17480-2|UBF1_HUMAN	sp|P17480-2|UBF1_HUMAN Isoform UBF2 of Nucleolar transcription factor 1 OS=Homo sapiens GN=UBTF	WVEISNEVR		72	80	1131.5797119140625
pepa2b10	a2.a2.a1	sp|P17480-2|UBF1_HUMAN	sp|P17480-2|UBF1_HUMAN Isoform UBF2 of Nucleolar transcription factor 1 OS=Homo sapiens GN=UBTF	FLESLPEEEQQR		324	335	1504.7281494140625
pepa2a2	a2.a2.a1	sp|P17480-2|UBF1_HUMAN	sp|P17480-2|UBF1_HUMAN Isoform UBF2 of Nucleolar transcription factor 1 OS=Homo sapiens GN=UBTF	AMEMTWNNMEK		477	487	1384.56982421875
pepa2b22	a2.a2.a1	sp|P17480-2|UBF1_HUMAN	sp|P17480-2|UBF1_HUMAN Isoform UBF2 of Nucleolar transcription factor 1 OS=Homo sapiens GN=UBTF	QLQEERPELSESELTR	Q1:-17.02655	387	402	1926.9407958984375
pepa2b18	a2.a2.a1	sp|P17480-2|UBF1_HUMAN	sp|P17480-2|UBF1_HUMAN Isoform UBF2 of Nucleolar transcription factor 1 OS=Homo sapiens GN=UBTF	MNGEADCPTDLEMAAPK	C7:+57.02146 M1:+15.99491 M1:+42.01057	1	17	1907.7823486328125
pepa2b17	a2.a2.a1	sp|P17480-2|UBF1_HUMAN	sp|P17480-2|UBF1_HUMAN Isoform UBF2 of Nucleolar transcription factor 1 OS=Homo sapiens GN=UBTF	MNGEADCPTDLEMAAPK	C7:+57.02146 M1:+42.01057	1	17	1891.7874755859375
pepa2b26	a2.a2.a2	tr|E9PKP7|E9PKP7_HUMAN	tr|E9PKP7|E9PKP7_HUMAN Nucleolar transcription factor 1 OS=Homo sapiens GN=UBTF PE=2 SV=1	STLTKAER		243	250	905.5054931640625
pepa2b21	a2.a2.a2	tr|E9PKP7|E9PKP7_HUMAN	tr|E9PKP7|E9PKP7_HUMAN Nucleolar transcription factor 1 OS=Homo sapiens GN=UBTF PE=2 SV=1	QATSPASKKPAQEGGK	Q1:-17.02655	349	364	1567.807861328125
pepa2b13	a2.a2.a2	tr|E9PKP7|E9PKP7_HUMAN	tr|E9PKP7|E9PKP7_HUMAN Nucleolar transcription factor 1 OS=Homo sapiens GN=UBTF PE=2 SV=1	LAEEQQKQYK		581	590	1264.653564453125
pepa2b25	a2.a2.a2	tr|E9PKP7|E9PKP7_HUMAN	tr|E9PKP7|E9PKP7_HUMAN Nucleolar transcription factor 1 OS=Homo sapiens GN=UBTF PE=2 SV=1	SDIPEKPK		193	200	913.4993286132812
pepa2b36	a2.a2.a2	tr|E9PKP7|E9PKP7_HUMAN	tr|E9PKP7|E9PKP7_HUMAN Nucleolar transcription factor 1 OS=Homo sapiens GN=UBTF PE=2 SV=1	YKELPEK		150	156	906.4935302734375
pepa2b29	a2.a2.a2	tr|E9PKP7|E9PKP7_HUMAN	tr|E9PKP7|E9PKP7_HUMAN Nucleolar transcription factor 1 OS=Homo sapiens GN=UBTF PE=2 SV=1	TTESHMDWEK	M6:+15.99491	48	57	1279.5260009765625
pepa2b19	a2.a2.a2	tr|E9PKP7|E9PKP7_HUMAN	tr|E9PKP7|E9PKP7_HUMAN Nucleolar transcription factor 1 OS=Homo sapiens GN=UBTF PE=2 SV=1	MVEIGSR	M1:+15.99491	560	566	807.4033203125
pepa2b20	a2.a2.a2	tr|E9PKP7|E9PKP7_HUMAN	tr|E9PKP7|E9PKP7_HUMAN Nucleolar transcription factor 1 OS=Homo sapiens GN=UBTF PE=2 SV=1	NNLPSNDSSKFK		36	47	1350.6651611328125
pepa2a5	a2.a2.a2	tr|E9PKP7|E9PKP7_HUMAN	tr|E9PKP7|E9PKP7_HUMAN Nucleolar transcription factor 1 OS=Homo sapiens GN=UBTF PE=2 SV=1	AMEMTWNNMEK	M2:+15.99491 M4:+15.99491 M9:+15.99491	477	487	1432.5545654296875
pepa2a9	a2.a2.a2	tr|E9PKP7|E9PKP7_HUMAN	tr|E9PKP7|E9PKP7_HUMAN Nucleolar transcription factor 1 OS=Homo sapiens GN=UBTF PE=2 SV=1	ELSEMRAPPAATNSSKK		507	523	1816.922607421875
pepa2b28	a2.a2.a2	tr|E9PKP7|E9PKP7_HUMAN	tr|E9PKP7|E9PKP7_HUMAN Nucleolar transcription factor 1 OS=Homo sapiens GN=UBTF PE=2 SV=1	TTESHMDWEK		48	57	1263.531494140625
pepa2a1	a2.a2.a2	tr|E9PKP7|E9PKP7_HUMAN	tr|E9PKP7|E9PKP7_HUMAN Nucleolar transcription factor 1 OS=Homo sapiens GN=UBTF PE=2 SV=1	ALKAMEMTWNNMEK	M5:+15.99491 M7:+15.99491 M12:+15.99491	474	487	1744.770751953125
pepa2a8	a2.a2.a2	tr|E9PKP7|E9PKP7_HUMAN	tr|E9PKP7|E9PKP7_HUMAN Nucleolar transcription factor 1 OS=Homo sapiens GN=UBTF PE=2 SV=1	ELSEMRAPPAATNSSK		507	522	1688.82763671875
pepa2b32	a2.a2.a2	tr|E9PKP7|E9PKP7_HUMAN	tr|E9PKP7|E9PKP7_HUMAN Nucleolar transcription factor 1 OS=Homo sapiens GN=UBTF PE=2 SV=1	VRPDEIMR		217	224	1015.5358276367188
pepa2b11	a2.a2.a2	tr|E9PKP7|E9PKP7_HUMAN	tr|E9PKP7|E9PKP7_HUMAN Nucleolar transcription factor 1 OS=Homo sapiens GN=UBTF PE=2 SV=1	FREDHPDLIQNAK		179	191	1582.7977294921875
pepa2a4	a2.a2.a2	tr|E9PKP7|E9PKP7_HUMAN	tr|E9PKP7|E9PKP7_HUMAN Nucleolar transcription factor 1 OS=Homo sapiens GN=UBTF PE=2 SV=1	AMEMTWNNMEK	M4:+15.99491 M9:+15.99491	477	487	1416.5595703125
pepa2b16	a2.a2.a2	tr|E9PKP7|E9PKP7_HUMAN	tr|E9PKP7|E9PKP7_HUMAN Nucleolar transcription factor 1 OS=Homo sapiens GN=UBTF PE=2 SV=1	MKYIQDFQR	M1:+15.99491	159	167	1244.609619140625
pepa2b14	a2.a2.a2	tr|E9PKP7|E9PKP7_HUMAN	tr|E9PKP7|E9PKP7_HUMAN Nucleolar transcription factor 1 OS=Homo sapiens GN=UBTF PE=2 SV=1	LHPEMSNLDLTK	M5:+15.99491	133	144	1413.7047119140625
pepa2b35	a2.a2.a2	tr|E9PKP7|E9PKP7_HUMAN	tr|E9PKP7|E9PKP7_HUMAN Nucleolar transcription factor 1 OS=Homo sapiens GN=UBTF PE=2 SV=1	YIQDFQR		161	167	969.4793090820312
pepa2b15	a2.a2.a2	tr|E9PKP7|E9PKP7_HUMAN	tr|E9PKP7|E9PKP7_HUMAN Nucleolar transcription factor 1 OS=Homo sapiens GN=UBTF PE=2 SV=1	KKDYEVELLR		314	323	1292.7213134765625
pepa2b30	a2.a2.a2	tr|E9PKP7|E9PKP7_HUMAN	tr|E9PKP7|E9PKP7_HUMAN Nucleolar transcription factor 1 OS=Homo sapiens GN=UBTF PE=2 SV=1	VAFKDFSGDMCK	C11:+57.02146 M10:+15.99491	58	69	1420.6240234375
pepa2b27	a2.a2.a2	tr|E9PKP7|E9PKP7_HUMAN	tr|E9PKP7|E9PKP7_HUMAN Nucleolar transcription factor 1 OS=Homo sapiens GN=UBTF PE=2 SV=1	TPQQLWYTHEK		201	211	1430.7066650390625
pepa2b34	a2.a2.a2	tr|E9PKP7|E9PKP7_HUMAN	tr|E9PKP7|E9PKP7_HUMAN Nucleolar transcription factor 1 OS=Homo sapiens GN=UBTF PE=2 SV=1	WVEISNEVRK		72	81	1259.6746826171875
pepa2a3	a2.a2.a2	tr|E9PKP7|E9PKP7_HUMAN	tr|E9PKP7|E9PKP7_HUMAN Nucleolar transcription factor 1 OS=Homo sapiens GN=UBTF PE=2 SV=1	AMEMTWNNMEK	M4:+15.99491	477	487	1400.564697265625
pepa2b12	a2.a2.a2	tr|E9PKP7|E9PKP7_HUMAN	tr|E9PKP7|E9PKP7_HUMAN Nucleolar transcription factor 1 OS=Homo sapiens GN=UBTF PE=2 SV=1	HPELNISEEGITK		230	242	1466.7490234375
pepa2b23	a2.a2.a2	tr|E9PKP7|E9PKP7_HUMAN	tr|E9PKP7|E9PKP7_HUMAN Nucleolar transcription factor 1 OS=Homo sapiens GN=UBTF PE=2 SV=1	QLQEERPELSESELTR		387	402	1943.96728515625
pepa2a7	a2.a2.a2	tr|E9PKP7|E9PKP7_HUMAN	tr|E9PKP7|E9PKP7_HUMAN Nucleolar transcription factor 1 OS=Homo sapiens GN=UBTF PE=2 SV=1	DYIQKHPELNISEEGITK		225	242	2114.076904296875
pepa2b33	a2.a2.a2	tr|E9PKP7|E9PKP7_HUMAN	tr|E9PKP7|E9PKP7_HUMAN Nucleolar transcription factor 1 OS=Homo sapiens GN=UBTF PE=2 SV=1	WVEISNEVR		72	80	1131.5797119140625
pepa2b10	a2.a2.a2	tr|E9PKP7|E9PKP7_HUMAN	tr|E9PKP7|E9PKP7_HUMAN Nucleolar transcription factor 1 OS=Homo sapiens GN=UBTF PE=2 SV=1	FLESLPEEEQQR		324	335	1504.7281494140625
pepa2a2	a2.a2.a2	tr|E9PKP7|E9PKP7_HUMAN	tr|E9PKP7|E9PKP7_HUMAN Nucleolar transcription factor 1 OS=Homo sapiens GN=UBTF PE=2 SV=1	AMEMTWNNMEK		477	487	1384.56982421875
pepa2b22	a2.a2.a2	tr|E9PKP7|E9PKP7_HUMAN	tr|E9PKP7|E9PKP7_HUMAN Nucleolar transcription factor 1 OS=Homo sapiens GN=UBTF PE=2 SV=1	QLQEERPELSESELTR	Q1:-17.02655	387	402	1926.9407958984375
pepa2b18	a2.a2.a2	tr|E9PKP7|E9PKP7_HUMAN	tr|E9PKP7|E9PKP7_HUMAN Nucleolar transcription factor 1 OS=Homo sapiens GN=UBTF PE=2 SV=1	MNGEADCPTDLEMAAPK	C7:+57.02146 M1:+15.99491 M1:+42.01057	1	17	1907.7823486328125
pepa2b17	a2.a2.a2	tr|E9PKP7|E9PKP7_HUMAN	tr|E9PKP7|E9PKP7_HUMAN Nucleolar transcription factor 1 OS=Homo sapiens GN=UBTF PE=2 SV=1	MNGEADCPTDLEMAAPK	C7:+57.02146 M1:+42.01057	1	17	1891.7874755859375
pepa3b35	a3.a1.a1	sp|P12956|XRCC6_HUMAN	sp|P12956|XRCC6_HUMAN X-ray repair cross-complementing protein 6 OS=Homo sapiens GN=XRCC6 PE=1 SV=2	VHFEESSK		231	238	962.4581909179688
pepa3b15	a3.a1.a1	sp|P12956|XRCC6_HUMAN	sp|P12956|XRCC6_HUMAN X-ray repair cross-complementing protein 6 OS=Homo sapiens GN=XRCC6 PE=1 SV=2	LYRETNEPVK		288	297	1248.65869140625
pepa3b12	a3.a1.a1	sp|P12956|XRCC6_HUMAN	sp|P12956|XRCC6_HUMAN X-ray repair cross-complementing protein 6 OS=Homo sapiens GN=XRCC6 PE=1 SV=2	IMATPEQVGKMK	M2:+15.99491 M11:+15.99491	452	463	1364.691650390625
pepa3b10	a3.a1.a1	sp|P12956|XRCC6_HUMAN	sp|P12956|XRCC6_HUMAN X-ray repair cross-complementing protein 6 OS=Homo sapiens GN=XRCC6 PE=1 SV=2	IMATPEQVGK	M2:+15.99491	452	461	1089.561279296875
pepa3a1	a3.a1.a1	sp|P12956|XRCC6_HUMAN	sp|P12956|XRCC6_HUMAN X-ray repair cross-complementing protein 6 OS=Homo sapiens GN=XRCC6 PE=1 SV=2	ALKPPPIK		280	287	863.5717163085938
pepa3b11	a3.a1.a1	sp|P12956|XRCC6_HUMAN	sp|P12956|XRCC6_HUMAN X-ray repair cross-complementing protein 6 OS=Homo sapiens GN=XRCC6 PE=1 SV=2	IMATPEQVGKMK	M11:+15.99491	452	463	1348.6966552734375
pepa3b33	a3.a1.a1	sp|P12956|XRCC6_HUMAN	sp|P12956|XRCC6_HUMAN X-ray repair cross-complementing protein 6 OS=Homo sapiens GN=XRCC6 PE=1 SV=2	VEYSEEELK		557	565	1125.5313720703125
pepa3b34	a3.a1.a1	sp|P12956|XRCC6_HUMAN	sp|P12956|XRCC6_HUMAN X-ray repair cross-complementing protein 6 OS=Homo sapiens GN=XRCC6 PE=1 SV=2	VEYSEEELKTHISK		557	570	1691.84912109375
pepa3b14	a3.a1.a1	sp|P12956|XRCC6_HUMAN	sp|P12956|XRCC6_HUMAN X-ray repair cross-complementing protein 6 OS=Homo sapiens GN=XRCC6 PE=1 SV=2	IMLFTNEDNPHGNDSAK	M2:+15.99491	166	182	1918.8603515625
pepa3b23	a3.a1.a1	sp|P12956|XRCC6_HUMAN	sp|P12956|XRCC6_HUMAN X-ray repair cross-complementing protein 6 OS=Homo sapiens GN=XRCC6 PE=1 SV=2	QIILEKEETEELK		326	338	1601.8636474609375
pepa3b30	a3.a1.a1	sp|P12956|XRCC6_HUMAN	sp|P12956|XRCC6_HUMAN X-ray repair cross-complementing protein 6 OS=Homo sapiens GN=XRCC6 PE=1 SV=2	TEGDEEAEEEQEENLEASGDYKYSGR		10	35	2964.214111328125
pepa3b13	a3.a1.a1	sp|P12956|XRCC6_HUMAN	sp|P12956|XRCC6_HUMAN X-ray repair cross-complementing protein 6 OS=Homo sapiens GN=XRCC6 PE=1 SV=2	IMLFTNEDNPHGNDSAK		166	182	1902.865478515625
pepa3b29	a3.a1.a1	sp|P12956|XRCC6_HUMAN	sp|P12956|XRCC6_HUMAN X-ray repair cross-complementing protein 6 OS=Homo sapiens GN=XRCC6 PE=1 SV=2	TEGDEEAEEEQEENLEASGDYK		10	31	2500.99609375
pepa3b16	a3.a1.a1	sp|P12956|XRCC6_HUMAN	sp|P12956|XRCC6_HUMAN X-ray repair cross-complementing protein 6 OS=Homo sapiens GN=XRCC6 PE=1 SV=2	KQELLEALTK		596	605	1172.6888427734375
pepa3a8	a3.a1.a1	sp|P12956|XRCC6_HUMAN	sp|P12956|XRCC6_HUMAN X-ray repair cross-complementing protein 6 OS=Homo sapiens GN=XRCC6 PE=1 SV=2	ILELDQFKGQQGQK		116	129	1631.8756103515625
pepa3b20	a3.a1.a1	sp|P12956|XRCC6_HUMAN	sp|P12956|XRCC6_HUMAN X-ray repair cross-complementing protein 6 OS=Homo sapiens GN=XRCC6 PE=1 SV=2	QAVDLTLPK		502	510	984.5728149414062
pepa3b25	a3.a1.a1	sp|P12956|XRCC6_HUMAN	sp|P12956|XRCC6_HUMAN X-ray repair cross-complementing protein 6 OS=Homo sapiens GN=XRCC6 PE=1 SV=2	RILELDQFK		115	123	1161.6630859375
pepa3b26	a3.a1.a1	sp|P12956|XRCC6_HUMAN	sp|P12956|XRCC6_HUMAN X-ray repair cross-complementing protein 6 OS=Homo sapiens GN=XRCC6 PE=1 SV=2	SDSFENPVLQQH		475	486	1400.64453125
pepa3b24	a3.a1.a1	sp|P12956|XRCC6_HUMAN	sp|P12956|XRCC6_HUMAN X-ray repair cross-complementing protein 6 OS=Homo sapiens GN=XRCC6 PE=1 SV=2	QIILEKEETEELKR	Q1:-17.02655	326	339	1740.938232421875
pepa3b32	a3.a1.a1	sp|P12956|XRCC6_HUMAN	sp|P12956|XRCC6_HUMAN X-ray repair cross-complementing protein 6 OS=Homo sapiens GN=XRCC6 PE=1 SV=2	TFNTSTGGLLLPSDTKR		302	318	1807.955322265625
pepa3b27	a3.a1.a1	sp|P12956|XRCC6_HUMAN	sp|P12956|XRCC6_HUMAN X-ray repair cross-complementing protein 6 OS=Homo sapiens GN=XRCC6 PE=1 SV=2	SDSFENPVLQQHFR		475	488	1703.81396484375
pepa3a5	a3.a1.a1	sp|P12956|XRCC6_HUMAN	sp|P12956|XRCC6_HUMAN X-ray repair cross-complementing protein 6 OS=Homo sapiens GN=XRCC6 PE=1 SV=2	ELVYPPDYNPEGK		527	539	1520.7271728515625
pepa3a6	a3.a1.a1	sp|P12956|XRCC6_HUMAN	sp|P12956|XRCC6_HUMAN X-ray repair cross-complementing protein 6 OS=Homo sapiens GN=XRCC6 PE=1 SV=2	GTLGKFTVPMLK	M10:+15.99491	571	582	1307.7396240234375
pepa3b36	a3.a1.a1	sp|P12956|XRCC6_HUMAN	sp|P12956|XRCC6_HUMAN X-ray repair cross-complementing protein 6 OS=Homo sapiens GN=XRCC6 PE=1 SV=2	VHFEESSKLEDLLR		231	244	1701.881103515625
pepa3b19	a3.a1.a1	sp|P12956|XRCC6_HUMAN	sp|P12956|XRCC6_HUMAN X-ray repair cross-complementing protein 6 OS=Homo sapiens GN=XRCC6 PE=1 SV=2	NIYVLQELDNPGAKR		101	115	1729.9239501953125
pepa3b22	a3.a1.a1	sp|P12956|XRCC6_HUMAN	sp|P12956|XRCC6_HUMAN X-ray repair cross-complementing protein 6 OS=Homo sapiens GN=XRCC6 PE=1 SV=2	QIILEKEETEELK	Q1:-17.02655	326	338	1584.837158203125
pepa3b31	a3.a1.a1	sp|P12956|XRCC6_HUMAN	sp|P12956|XRCC6_HUMAN X-ray repair cross-complementing protein 6 OS=Homo sapiens GN=XRCC6 PE=1 SV=2	TFNTSTGGLLLPSDTK		302	317	1651.854248046875
pepa3a7	a3.a1.a1	sp|P12956|XRCC6_HUMAN	sp|P12956|XRCC6_HUMAN X-ray repair cross-complementing protein 6 OS=Homo sapiens GN=XRCC6 PE=1 SV=2	ILELDQFK		116	123	1005.5618896484375
pepa3b28	a3.a1.a1	sp|P12956|XRCC6_HUMAN	sp|P12956|XRCC6_HUMAN X-ray repair cross-complementing protein 6 OS=Homo sapiens GN=XRCC6 PE=1 SV=2	SGWESYYK	S1:+42.01057	2	9	1061.4578857421875
pepa3b18	a3.a1.a1	sp|P12956|XRCC6_HUMAN	sp|P12956|XRCC6_HUMAN X-ray repair cross-complementing protein 6 OS=Homo sapiens GN=XRCC6 PE=1 SV=2	NIYVLQELDNPGAK		101	114	1573.822509765625
pepa3a2	a3.a1.a1	sp|P12956|XRCC6_HUMAN	sp|P12956|XRCC6_HUMAN X-ray repair cross-complementing protein 6 OS=Homo sapiens GN=XRCC6 PE=1 SV=2	DIISIAEDEDLR		219	230	1388.6907958984375
pepa3a4	a3.a1.a1	sp|P12956|XRCC6_HUMAN	sp|P12956|XRCC6_HUMAN X-ray repair cross-complementing protein 6 OS=Homo sapiens GN=XRCC6 PE=1 SV=2	DTGIFLDLMHLK	M9:+15.99491	195	206	1418.7349853515625
pepa3a3	a3.a1.a1	sp|P12956|XRCC6_HUMAN	sp|P12956|XRCC6_HUMAN X-ray repair cross-complementing protein 6 OS=Homo sapiens GN=XRCC6 PE=1 SV=2	DSLIFLVDASK		36	46	1207.6573486328125
pepa3a9	a3.a1.a1	sp|P12956|XRCC6_HUMAN	sp|P12956|XRCC6_HUMAN X-ray repair cross-complementing protein 6 OS=Homo sapiens GN=XRCC6 PE=1 SV=2	IISSDRDLLAVVFYGTEK		75	92	2026.0860595703125
pepa3b21	a3.a1.a1	sp|P12956|XRCC6_HUMAN	sp|P12956|XRCC6_HUMAN X-ray repair cross-complementing protein 6 OS=Homo sapiens GN=XRCC6 PE=1 SV=2	QELLEALTK	Q1:-17.02655	597	605	1027.5673828125
pepa3b17	a3.a1.a1	sp|P12956|XRCC6_HUMAN	sp|P12956|XRCC6_HUMAN X-ray repair cross-complementing protein 6 OS=Homo sapiens GN=XRCC6 PE=1 SV=2	NLEALALDLMEPEQAVDLTLPK	M10:+15.99491	489	510	2439.26904296875
pepa4b26	a4.a1.a1	sp|P13010|XRCC5_HUMAN	sp|P13010|XRCC5_HUMAN X-ray repair cross-complementing protein 5 OS=Homo sapiens GN=XRCC5 PE=1 SV=3	SKVDEEQMK		324	332	1093.519775390625
pepa4b10	a4.a1.a1	sp|P13010|XRCC5_HUMAN	sp|P13010|XRCC5_HUMAN X-ray repair cross-complementing protein 5 OS=Homo sapiens GN=XRCC5 PE=1 SV=3	EEASGSSVTAEEAKK		689	703	1522.7235107421875
pepa4a8	a4.a1.a1	sp|P13010|XRCC5_HUMAN	sp|P13010|XRCC5_HUMAN X-ray repair cross-complementing protein 5 OS=Homo sapiens GN=XRCC5 PE=1 SV=3	EEASGSSVTAEEAK		689	702	1394.6285400390625
pepa4a9	a4.a1.a1	sp|P13010|XRCC5_HUMAN	sp|P13010|XRCC5_HUMAN X-ray repair cross-complementing protein 5 OS=Homo sapiens GN=XRCC5 PE=1 SV=3	EEASGSSVTAEEAKK	E1:-18.01056	689	703	1504.7130126953125
pepa4b23	a4.a1.a1	sp|P13010|XRCC5_HUMAN	sp|P13010|XRCC5_HUMAN X-ray repair cross-complementing protein 5 OS=Homo sapiens GN=XRCC5 PE=1 SV=3	KVITMFVQR	M5:+15.99491	36	44	1137.645263671875
pepa4b21	a4.a1.a1	sp|P13010|XRCC5_HUMAN	sp|P13010|XRCC5_HUMAN X-ray repair cross-complementing protein 5 OS=Homo sapiens GN=XRCC5 PE=1 SV=3	KKDQVTAQEIFQDNHEDGPTAK		544	565	2499.21142578125
pepa4b18	a4.a1.a1	sp|P13010|XRCC5_HUMAN	sp|P13010|XRCC5_HUMAN X-ray repair cross-complementing protein 5 OS=Homo sapiens GN=XRCC5 PE=1 SV=3	LGGHGPSFPLK		185	195	1109.610595703125
pepa4b14	a4.a1.a1	sp|P13010|XRCC5_HUMAN	sp|P13010|XRCC5_HUMAN X-ray repair cross-complementing protein 5 OS=Homo sapiens GN=XRCC5 PE=1 SV=3	GITEQQKEGLEIVK		196	209	1571.8642578125
pepa4b31	a4.a1.a1	sp|P13010|XRCC5_HUMAN	sp|P13010|XRCC5_HUMAN X-ray repair cross-complementing protein 5 OS=Homo sapiens GN=XRCC5 PE=1 SV=3	VITMFVQR	M4:+15.99491	37	44	1009.55029296875
pepa4b17	a4.a1.a1	sp|P13010|XRCC5_HUMAN	sp|P13010|XRCC5_HUMAN X-ray repair cross-complementing protein 5 OS=Homo sapiens GN=XRCC5 PE=1 SV=3	IAAYKSILQER		261	271	1291.7373046875
pepa4b22	a4.a1.a1	sp|P13010|XRCC5_HUMAN	sp|P13010|XRCC5_HUMAN X-ray repair cross-complementing protein 5 OS=Homo sapiens GN=XRCC5 PE=1 SV=3	KVITMFVQR		36	44	1121.650390625
pepa4b24	a4.a1.a1	sp|P13010|XRCC5_HUMAN	sp|P13010|XRCC5_HUMAN X-ray repair cross-complementing protein 5 OS=Homo sapiens GN=XRCC5 PE=1 SV=3	KYAPTEAQLNAVD		443	455	1419.7119140625
pepa4a6	a4.a1.a1	sp|P13010|XRCC5_HUMAN	sp|P13010|XRCC5_HUMAN X-ray repair cross-complementing protein 5 OS=Homo sapiens GN=XRCC5 PE=1 SV=3	DQVTAQEIFQDNHEDGPTAKK		546	566	2371.115966796875
pepa4b15	a4.a1.a1	sp|P13010|XRCC5_HUMAN	sp|P13010|XRCC5_HUMAN X-ray repair cross-complementing protein 5 OS=Homo sapiens GN=XRCC5 PE=1 SV=3	GTDGTDNPLSGGDQYQNITVHR		60	81	2345.07568359375
pepa4a5	a4.a1.a1	sp|P13010|XRCC5_HUMAN	sp|P13010|XRCC5_HUMAN X-ray repair cross-complementing protein 5 OS=Homo sapiens GN=XRCC5 PE=1 SV=3	DQVTAQEIFQDNHEDGPTAK		546	565	2243.021484375
pepa4a1	a4.a1.a1	sp|P13010|XRCC5_HUMAN	sp|P13010|XRCC5_HUMAN X-ray repair cross-complementing protein 5 OS=Homo sapiens GN=XRCC5 PE=1 SV=3	ANPQVGVAFPH		401	411	1136.5850830078125
pepa4b35	a4.a1.a1	sp|P13010|XRCC5_HUMAN	sp|P13010|XRCC5_HUMAN X-ray repair cross-complementing protein 5 OS=Homo sapiens GN=XRCC5 PE=1 SV=3	YGSDIVPFSKVDEEQMK	M16:+15.99491	316	332	1987.9322509765625
pepa4b30	a4.a1.a1	sp|P13010|XRCC5_HUMAN	sp|P13010|XRCC5_HUMAN X-ray repair cross-complementing protein 5 OS=Homo sapiens GN=XRCC5 PE=1 SV=3	VITMFVQR		37	44	993.555419921875
pepa4b33	a4.a1.a1	sp|P13010|XRCC5_HUMAN	sp|P13010|XRCC5_HUMAN X-ray repair cross-complementing protein 5 OS=Homo sapiens GN=XRCC5 PE=1 SV=3	YGSDIVPFSK		316	325	1112.562744140625
pepa4a7	a4.a1.a1	sp|P13010|XRCC5_HUMAN	sp|P13010|XRCC5_HUMAN X-ray repair cross-complementing protein 5 OS=Homo sapiens GN=XRCC5 PE=1 SV=3	EDIIQGFR		308	315	977.5054931640625
pepa4b16	a4.a1.a1	sp|P13010|XRCC5_HUMAN	sp|P13010|XRCC5_HUMAN X-ray repair cross-complementing protein 5 OS=Homo sapiens GN=XRCC5 PE=1 SV=3	HIEIFTDLSSR		131	141	1317.68017578125
pepa4b34	a4.a1.a1	sp|P13010|XRCC5_HUMAN	sp|P13010|XRCC5_HUMAN X-ray repair cross-complementing protein 5 OS=Homo sapiens GN=XRCC5 PE=1 SV=3	YGSDIVPFSKVDEEQMK		316	332	1971.937255859375
pepa4a2	a4.a1.a1	sp|P13010|XRCC5_HUMAN	sp|P13010|XRCC5_HUMAN X-ray repair cross-complementing protein 5 OS=Homo sapiens GN=XRCC5 PE=1 SV=3	AVDALIDSMSLAK	M9:+15.99491	453	465	1349.698486328125
pepa4b20	a4.a1.a1	sp|P13010|XRCC5_HUMAN	sp|P13010|XRCC5_HUMAN X-ray repair cross-complementing protein 5 OS=Homo sapiens GN=XRCC5 PE=1 SV=3	KDEKTDTLEDLFPTTK		466	481	1880.94921875
pepa4b13	a4.a1.a1	sp|P13010|XRCC5_HUMAN	sp|P13010|XRCC5_HUMAN X-ray repair cross-complementing protein 5 OS=Homo sapiens GN=XRCC5 PE=1 SV=3	FFMGNQVLK		355	363	1083.5660400390625
pepa4a4	a4.a1.a1	sp|P13010|XRCC5_HUMAN	sp|P13010|XRCC5_HUMAN X-ray repair cross-complementing protein 5 OS=Homo sapiens GN=XRCC5 PE=1 SV=3	DQVTAQEIFQDNHED		546	560	1788.7674560546875
pepa4b12	a4.a1.a1	sp|P13010|XRCC5_HUMAN	sp|P13010|XRCC5_HUMAN X-ray repair cross-complementing protein 5 OS=Homo sapiens GN=XRCC5 PE=1 SV=3	ETVYCLNDDDETEVLK	C5:+57.02146	292	307	1942.859130859375
pepa4b19	a4.a1.a1	sp|P13010|XRCC5_HUMAN	sp|P13010|XRCC5_HUMAN X-ray repair cross-complementing protein 5 OS=Homo sapiens GN=XRCC5 PE=1 SV=3	IKTLFPLIEAK		533	543	1272.79296875
pepa4b29	a4.a1.a1	sp|P13010|XRCC5_HUMAN	sp|P13010|XRCC5_HUMAN X-ray repair cross-complementing protein 5 OS=Homo sapiens GN=XRCC5 PE=1 SV=3	TLEDLFPTTK		472	481	1164.6151123046875
pepa4b27	a4.a1.a1	sp|P13010|XRCC5_HUMAN	sp|P13010|XRCC5_HUMAN X-ray repair cross-complementing protein 5 OS=Homo sapiens GN=XRCC5 PE=1 SV=3	SQLDIIIHSLK		145	155	1266.741943359375
pepa4a3	a4.a1.a1	sp|P13010|XRCC5_HUMAN	sp|P13010|XRCC5_HUMAN X-ray repair cross-complementing protein 5 OS=Homo sapiens GN=XRCC5 PE=1 SV=3	DEKTDTLEDLFPTTK		467	481	1752.854248046875
pepa4b28	a4.a1.a1	sp|P13010|XRCC5_HUMAN	sp|P13010|XRCC5_HUMAN X-ray repair cross-complementing protein 5 OS=Homo sapiens GN=XRCC5 PE=1 SV=3	TDTLEDLFPTTKIPNPR		470	486	1958.0234375
pepa4b11	a4.a1.a1	sp|P13010|XRCC5_HUMAN	sp|P13010|XRCC5_HUMAN X-ray repair cross-complementing protein 5 OS=Homo sapiens GN=XRCC5 PE=1 SV=3	EPLPPIQQHIWNMLNPPAEVTTK	M13:+15.99491	503	525	2669.3759765625
pepa4b25	a4.a1.a1	sp|P13010|XRCC5_HUMAN	sp|P13010|XRCC5_HUMAN X-ray repair cross-complementing protein 5 OS=Homo sapiens GN=XRCC5 PE=1 SV=3	KYAPTEAQLNAVDALIDSMSLAK	M19:+15.99491	443	465	2465.259521484375
pepa4b32	a4.a1.a1	sp|P13010|XRCC5_HUMAN	sp|P13010|XRCC5_HUMAN X-ray repair cross-complementing protein 5 OS=Homo sapiens GN=XRCC5 PE=1 SV=3	YAPTEAQLNAVDALIDSMSLAK	M18:+15.99491	444	465	2337.164794921875
pepa5a7	a5.a1.a1	sp|P12268|IMDH2_HUMAN	sp|P12268|IMDH2_HUMAN Inosine-5'-monophosphate dehydrogenase 2 OS=Homo sapiens GN=IMPDH2 PE=1 SV=2	GMGSLDAMDKHLSSQNR	M2:+15.99491 M8:+15.99491	413	429	1878.84375
pepa5b17	a5.a1.a1	sp|P12268|IMDH2_HUMAN	sp|P12268|IMDH2_HUMAN Inosine-5'-monophosphate dehydrogenase 2 OS=Homo sapiens GN=IMPDH2 PE=1 SV=2	NRDYPLASK		230	238	1063.553466796875
pepa5b18	a5.a1.a1	sp|P12268|IMDH2_HUMAN	sp|P12268|IMDH2_HUMAN Inosine-5'-monophosphate dehydrogenase 2 OS=Homo sapiens GN=IMPDH2 PE=1 SV=2	PQATAVYK		342	349	877.4782104492188
pepa5b23	a5.a1.a1	sp|P12268|IMDH2_HUMAN	sp|P12268|IMDH2_HUMAN Inosine-5'-monophosphate dehydrogenase 2 OS=Homo sapiens GN=IMPDH2 PE=1 SV=2	VAQGVSGAVQDKGSIHK		439	455	1680.9031982421875
pepa5b22	a5.a1.a1	sp|P12268|IMDH2_HUMAN	sp|P12268|IMDH2_HUMAN Inosine-5'-monophosphate dehydrogenase 2 OS=Homo sapiens GN=IMPDH2 PE=1 SV=2	VAQGVSGAVQDK		439	450	1158.61181640625
pepa5a3	a5.a1.a1	sp|P12268|IMDH2_HUMAN	sp|P12268|IMDH2_HUMAN Inosine-5'-monophosphate dehydrogenase 2 OS=Homo sapiens GN=IMPDH2 PE=1 SV=2	DYPLASKDAK		232	241	1107.5684814453125
pepa5a2	a5.a1.a1	sp|P12268|IMDH2_HUMAN	sp|P12268|IMDH2_HUMAN Inosine-5'-monophosphate dehydrogenase 2 OS=Homo sapiens GN=IMPDH2 PE=1 SV=2	AMMYSGELK	M2:+15.99491 M3:+15.99491	481	489	1061.464599609375
pepa5b24	a5.a1.a1	sp|P12268|IMDH2_HUMAN	sp|P12268|IMDH2_HUMAN Inosine-5'-monophosphate dehydrogenase 2 OS=Homo sapiens GN=IMPDH2 PE=1 SV=2	VRDVFEAK		127	134	963.5261840820312
pepa5a6	a5.a1.a1	sp|P12268|IMDH2_HUMAN	sp|P12268|IMDH2_HUMAN Inosine-5'-monophosphate dehydrogenase 2 OS=Homo sapiens GN=IMPDH2 PE=1 SV=2	GMGSLDAMDKHLSSQNR	M8:+15.99491	413	429	1862.8487548828125
pepa5b21	a5.a1.a1	sp|P12268|IMDH2_HUMAN	sp|P12268|IMDH2_HUMAN Inosine-5'-monophosphate dehydrogenase 2 OS=Homo sapiens GN=IMPDH2 PE=1 SV=2	TSSAQVEGGVHSLHSYEK		494	511	1915.9149169921875
pepa5a5	a5.a1.a1	sp|P12268|IMDH2_HUMAN	sp|P12268|IMDH2_HUMAN Inosine-5'-monophosphate dehydrogenase 2 OS=Homo sapiens GN=IMPDH2 PE=1 SV=2	GMGSLDAMDK		413	422	1024.4442138671875
pepa5a1	a5.a1.a1	sp|P12268|IMDH2_HUMAN	sp|P12268|IMDH2_HUMAN Inosine-5'-monophosphate dehydrogenase 2 OS=Homo sapiens GN=IMPDH2 PE=1 SV=2	AMMYSGELK		481	489	1029.474853515625
pepa5a9	a5.a1.a1	sp|P12268|IMDH2_HUMAN	sp|P12268|IMDH2_HUMAN Inosine-5'-monophosphate dehydrogenase 2 OS=Homo sapiens GN=IMPDH2 PE=1 SV=2	HGFCGIPITDTGR	C4:+57.02146	137	149	1430.6849365234375
pepa5b19	a5.a1.a1	sp|P12268|IMDH2_HUMAN	sp|P12268|IMDH2_HUMAN Inosine-5'-monophosphate dehydrogenase 2 OS=Homo sapiens GN=IMPDH2 PE=1 SV=2	REDLVVAPAGITLK		182	195	1481.8690185546875
pepa5b14	a5.a1.a1	sp|P12268|IMDH2_HUMAN	sp|P12268|IMDH2_HUMAN Inosine-5'-monophosphate dehydrogenase 2 OS=Homo sapiens GN=IMPDH2 PE=1 SV=2	KYEQGFITDPVVLSPK		109	124	1820.979736328125
pepa5b26	a5.a1.a1	sp|P12268|IMDH2_HUMAN	sp|P12268|IMDH2_HUMAN Inosine-5'-monophosphate dehydrogenase 2 OS=Homo sapiens GN=IMPDH2 PE=1 SV=2	YEQGFITDPVVLSPKDR		110	126	1964.0128173828125
pepa5b15	a5.a1.a1	sp|P12268|IMDH2_HUMAN	sp|P12268|IMDH2_HUMAN Inosine-5'-monophosphate dehydrogenase 2 OS=Homo sapiens GN=IMPDH2 PE=1 SV=2	NLIDAGVDALR		312	322	1156.6324462890625
pepa5a4	a5.a1.a1	sp|P12268|IMDH2_HUMAN	sp|P12268|IMDH2_HUMAN Inosine-5'-monophosphate dehydrogenase 2 OS=Homo sapiens GN=IMPDH2 PE=1 SV=2	EDLVVAPAGITLK		183	195	1325.7679443359375
pepa5b25	a5.a1.a1	sp|P12268|IMDH2_HUMAN	sp|P12268|IMDH2_HUMAN Inosine-5'-monophosphate dehydrogenase 2 OS=Homo sapiens GN=IMPDH2 PE=1 SV=2	YEQGFITDPVVLSPK		110	124	1692.8846435546875
pepa5a7	a5.a1.a2	tr|H0Y4R1|H0Y4R1_HUMAN	tr|H0Y4R1|H0Y4R1_HUMAN Inosine-5'-monophosphate dehydrogenase 2 (Fragment) OS=Homo sapiens GN=IMPDH2 PE=3 SV=1	GMGSLDAMDKHLSSQNR	M2:+15.99491 M8:+15.99491	369	385	1878.84375
pepa5b17	a5.a1.a2	tr|H0Y4R1|H0Y4R1_HUMAN	tr|H0Y4R1|H0Y4R1_HUMAN Inosine-5'-monophosphate dehydrogenase 2 (Fragment) OS=Homo sapiens GN=IMPDH2 PE=3 SV=1	NRDYPLASK		162	170	1063.553466796875
pepa5b18	a5.a1.a2	tr|H0Y4R1|H0Y4R1_HUMAN	tr|H0Y4R1|H0Y4R1_HUMAN Inosine-5'-monophosphate dehydrogenase 2 (Fragment) OS=Homo sapiens GN=IMPDH2 PE=3 SV=1	PQATAVYK		298	305	877.4782104492188
pepa5b23	a5.a1.a2	tr|H0Y4R1|H0Y4R1_HUMAN	tr|H0Y4R1|H0Y4R1_HUMAN Inosine-5'-monophosphate dehydrogenase 2 (Fragment) OS=Homo sapiens GN=IMPDH2 PE=3 SV=1	VAQGVSGAVQDKGSIHK		395	411	1680.9031982421875
pepa5b22	a5.a1.a2	tr|H0Y4R1|H0Y4R1_HUMAN	tr|H0Y4R1|H0Y4R1_HUMAN Inosine-5'-monophosphate dehydrogenase 2 (Fragment) OS=Homo sapiens GN=IMPDH2 PE=3 SV=1	VAQGVSGAVQDK		395	406	1158.61181640625
pepa5a3	a5.a1.a2	tr|H0Y4R1|H0Y4R1_HUMAN	tr|H0Y4R1|H0Y4R1_HUMAN Inosine-5'-monophosphate dehydrogenase 2 (Fragment) OS=Homo sapiens GN=IMPDH2 PE=3 SV=1	DYPLASKDAK		164	173	1107.5684814453125
pepa5a2	a5.a1.a2	tr|H0Y4R1|H0Y4R1_HUMAN	tr|H0Y4R1|H0Y4R1_HUMAN Inosine-5'-monophosphate dehydrogenase 2 (Fragment) OS=Homo sapiens GN=IMPDH2 PE=3 SV=1	AMMYSGELK	M2:+15.99491 M3:+15.99491	437	445	1061.464599609375
pepa5b24	a5.a1.a2	tr|H0Y4R1|H0Y4R1_HUMAN	tr|H0Y4R1|H0Y4R1_HUMAN Inosine-5'-monophosphate dehydrogenase 2 (Fragment) OS=Homo sapiens GN=IMPDH2 PE=3 SV=1	VRDVFEAK		59	66	963.5261840820312
pepa5a6	a5.a1.a2	tr|H0Y4R1|H0Y4R1_HUMAN	tr|H0Y4R1|H0Y4R1_HUMAN Inosine-5'-monophosphate dehydrogenase 2 (Fragment) OS=Homo sapiens GN=IMPDH2 PE=3 SV=1	GMGSLDAMDKHLSSQNR	M8:+15.99491	369	385	1862.8487548828125
pepa5b21	a5.a1.a2	tr|H0Y4R1|H0Y4R1_HUMAN	tr|H0Y4R1|H0Y4R1_HUMAN Inosine-5'-monophosphate dehydrogenase 2 (Fragment) OS=Homo sapiens GN=IMPDH2 PE=3 SV=1	TSSAQVEGGVHSLHSYEK		450	467	1915.9149169921875
pepa5a5	a5.a1.a2	tr|H0Y4R1|H0Y4R1_HUMAN	tr|H0Y4R1|H0Y4R1_HUMAN Inosine-5'-monophosphate dehydrogenase 2 (Fragment) OS=Homo sapiens GN=IMPDH2 PE=3 SV=1	GMGSLDAMDK		369	378	1024.4442138671875
pepa5a1	a5.a1.a2	tr|H0Y4R1|H0Y4R1_HUMAN	tr|H0Y4R1|H0Y4R1_HUMAN Inosine-5'-monophosphate dehydrogenase 2 (Fragment) OS=Homo sapiens GN=IMPDH2 PE=3 SV=1	AMMYSGELK		437	445	1029.474853515625
pepa5a9	a5.a1.a2	tr|H0Y4R1|H0Y4R1_HUMAN	tr|H0Y4R1|H0Y4R1_HUMAN Inosine-5'-monophosphate dehydrogenase 2 (Fragment) OS=Homo sapiens GN=IMPDH2 PE=3 SV=1	HGFCGIPITDTGR	C4:+57.02146	69	81	1430.6849365234375
pepa5b19	a5.a1.a2	tr|H0Y4R1|H0Y4R1_HUMAN	tr|H0Y4R1|H0Y4R1_HUMAN Inosine-5'-monophosphate dehydrogenase 2 (Fragment) OS=Homo sapiens GN=IMPDH2 PE=3 SV=1	REDLVVAPAGITLK		114	127	1481.8690185546875
pepa5b14	a5.a1.a2	tr|H0Y4R1|H0Y4R1_HUMAN	tr|H0Y4R1|H0Y4R1_HUMAN Inosine-5'-monophosphate dehydrogenase 2 (Fragment) OS=Homo sapiens GN=IMPDH2 PE=3 SV=1	KYEQGFITDPVVLSPK		41	56	1820.979736328125
pepa5b26	a5.a1.a2	tr|H0Y4R1|H0Y4R1_HUMAN	tr|H0Y4R1|H0Y4R1_HUMAN Inosine-5'-monophosphate dehydrogenase 2 (Fragment) OS=Homo sapiens GN=IMPDH2 PE=3 SV=1	YEQGFITDPVVLSPKDR		42	58	1964.0128173828125
pepa5b15	a5.a1.a2	tr|H0Y4R1|H0Y4R1_HUMAN	tr|H0Y4R1|H0Y4R1_HUMAN Inosine-5'-monophosphate dehydrogenase 2 (Fragment) OS=Homo sapiens GN=IMPDH2 PE=3 SV=1	NLIDAGVDALR		244	254	1156.6324462890625
pepa5a4	a5.a1.a2	tr|H0Y4R1|H0Y4R1_HUMAN	tr|H0Y4R1|H0Y4R1_HUMAN Inosine-5'-monophosphate dehydrogenase 2 (Fragment) OS=Homo sapiens GN=IMPDH2 PE=3 SV=1	EDLVVAPAGITLK		115	127	1325.7679443359375
pepa5b25	a5.a1.a2	tr|H0Y4R1|H0Y4R1_HUMAN	tr|H0Y4R1|H0Y4R1_HUMAN Inosine-5'-monophosphate dehydrogenase 2 (Fragment) OS=Homo sapiens GN=IMPDH2 PE=3 SV=1	YEQGFITDPVVLSPK		42	56	1692.8846435546875
pepa5b17	a5.a2.a1	sp|P20839-2|IMDH1_HUMAN	sp|P20839-2|IMDH1_HUMAN Isoform 2 of Inosine-5'-monophosphate dehydrogenase 1 OS=Homo sapiens GN=IMPDH1	NRDYPLASK		205	213	1063.553466796875
pepa5b11	a5.a2.a1	sp|P20839-2|IMDH1_HUMAN	sp|P20839-2|IMDH1_HUMAN Isoform 2 of Inosine-5'-monophosphate dehydrogenase 1 OS=Homo sapiens GN=IMPDH1	IAQGVSGSIQDK		414	425	1202.637939453125
pepa5a8	a5.a2.a1	sp|P20839-2|IMDH1_HUMAN	sp|P20839-2|IMDH1_HUMAN Isoform 2 of Inosine-5'-monophosphate dehydrogenase 1 OS=Homo sapiens GN=IMPDH1	GMGSLDAMEK	M2:+15.99491	388	397	1054.454833984375
pepa5b12	a5.a2.a1	sp|P20839-2|IMDH1_HUMAN	sp|P20839-2|IMDH1_HUMAN Isoform 2 of Inosine-5'-monophosphate dehydrogenase 1 OS=Homo sapiens GN=IMPDH1	IAQGVSGSIQDKGSIQK		414	430	1715.9290771484375
pepa5b20	a5.a2.a1	sp|P20839-2|IMDH1_HUMAN	sp|P20839-2|IMDH1_HUMAN Isoform 2 of Inosine-5'-monophosphate dehydrogenase 1 OS=Homo sapiens GN=IMPDH1	TMSAQIEGGVHGLHSYEK	M2:+15.99491	469	486	1959.92333984375
pepa5b10	a5.a2.a1	sp|P20839-2|IMDH1_HUMAN	sp|P20839-2|IMDH1_HUMAN Isoform 2 of Inosine-5'-monophosphate dehydrogenase 1 OS=Homo sapiens GN=IMPDH1	HGFSGIPITETGTMGSK	M14:+15.99491	112	128	1735.8323974609375
pepa5b16	a5.a2.a1	sp|P20839-2|IMDH1_HUMAN	sp|P20839-2|IMDH1_HUMAN Isoform 2 of Inosine-5'-monophosphate dehydrogenase 1 OS=Homo sapiens GN=IMPDH1	NLIDAGVDGLR		287	297	1142.6168212890625
pepa5b13	a5.a2.a1	sp|P20839-2|IMDH1_HUMAN	sp|P20839-2|IMDH1_HUMAN Isoform 2 of Inosine-5'-monophosphate dehydrogenase 1 OS=Homo sapiens GN=IMPDH1	IELVVAPAGVTLK		158	170	1309.8094482421875
pepa5b17	a5.a2.a2	sp|P20839-3|IMDH1_HUMAN	sp|P20839-3|IMDH1_HUMAN Isoform 3 of Inosine-5'-monophosphate dehydrogenase 1 OS=Homo sapiens GN=IMPDH1	NRDYPLASK		279	287	1063.553466796875
pepa5b11	a5.a2.a2	sp|P20839-3|IMDH1_HUMAN	sp|P20839-3|IMDH1_HUMAN Isoform 3 of Inosine-5'-monophosphate dehydrogenase 1 OS=Homo sapiens GN=IMPDH1	IAQGVSGSIQDK		488	499	1202.637939453125
pepa5a8	a5.a2.a2	sp|P20839-3|IMDH1_HUMAN	sp|P20839-3|IMDH1_HUMAN Isoform 3 of Inosine-5'-monophosphate dehydrogenase 1 OS=Homo sapiens GN=IMPDH1	GMGSLDAMEK	M2:+15.99491	462	471	1054.454833984375
pepa5b12	a5.a2.a2	sp|P20839-3|IMDH1_HUMAN	sp|P20839-3|IMDH1_HUMAN Isoform 3 of Inosine-5'-monophosphate dehydrogenase 1 OS=Homo sapiens GN=IMPDH1	IAQGVSGSIQDKGSIQK		488	504	1715.9290771484375
pepa5b20	a5.a2.a2	sp|P20839-3|IMDH1_HUMAN	sp|P20839-3|IMDH1_HUMAN Isoform 3 of Inosine-5'-monophosphate dehydrogenase 1 OS=Homo sapiens GN=IMPDH1	TMSAQIEGGVHGLHSYEK	M2:+15.99491	543	560	1959.92333984375
pepa5b10	a5.a2.a2	sp|P20839-3|IMDH1_HUMAN	sp|P20839-3|IMDH1_HUMAN Isoform 3 of Inosine-5'-monophosphate dehydrogenase 1 OS=Homo sapiens GN=IMPDH1	HGFSGIPITETGTMGSK	M14:+15.99491	186	202	1735.8323974609375
pepa5b16	a5.a2.a2	sp|P20839-3|IMDH1_HUMAN	sp|P20839-3|IMDH1_HUMAN Isoform 3 of Inosine-5'-monophosphate dehydrogenase 1 OS=Homo sapiens GN=IMPDH1	NLIDAGVDGLR		361	371	1142.6168212890625
pepa5b13	a5.a2.a2	sp|P20839-3|IMDH1_HUMAN	sp|P20839-3|IMDH1_HUMAN Isoform 3 of Inosine-5'-monophosphate dehydrogenase 1 OS=Homo sapiens GN=IMPDH1	IELVVAPAGVTLK		232	244	1309.8094482421875
pepa5b17	a5.a2.a3	sp|P20839-4|IMDH1_HUMAN	sp|P20839-4|IMDH1_HUMAN Isoform 4 of Inosine-5'-monophosphate dehydrogenase 1 OS=Homo sapiens GN=IMPDH1	NRDYPLASK		225	233	1063.553466796875
pepa5b11	a5.a2.a3	sp|P20839-4|IMDH1_HUMAN	sp|P20839-4|IMDH1_HUMAN Isoform 4 of Inosine-5'-monophosphate dehydrogenase 1 OS=Homo sapiens GN=IMPDH1	IAQGVSGSIQDK		434	445	1202.637939453125
pepa5a8	a5.a2.a3	sp|P20839-4|IMDH1_HUMAN	sp|P20839-4|IMDH1_HUMAN Isoform 4 of Inosine-5'-monophosphate dehydrogenase 1 OS=Homo sapiens GN=IMPDH1	GMGSLDAMEK	M2:+15.99491	408	417	1054.454833984375
pepa5b12	a5.a2.a3	sp|P20839-4|IMDH1_HUMAN	sp|P20839-4|IMDH1_HUMAN Isoform 4 of Inosine-5'-monophosphate dehydrogenase 1 OS=Homo sapiens GN=IMPDH1	IAQGVSGSIQDKGSIQK		434	450	1715.9290771484375
pepa5b20	a5.a2.a3	sp|P20839-4|IMDH1_HUMAN	sp|P20839-4|IMDH1_HUMAN Isoform 4 of Inosine-5'-monophosphate dehydrogenase 1 OS=Homo sapiens GN=IMPDH1	TMSAQIEGGVHGLHSYEK	M2:+15.99491	489	506	1959.92333984375
pepa5b10	a5.a2.a3	sp|P20839-4|IMDH1_HUMAN	sp|P20839-4|IMDH1_HUMAN Isoform 4 of Inosine-5'-monophosphate dehydrogenase 1 OS=Homo sapiens GN=IMPDH1	HGFSGIPITETGTMGSK	M14:+15.99491	132	148	1735.8323974609375
pepa5b16	a5.a2.a3	sp|P20839-4|IMDH1_HUMAN	sp|P20839-4|IMDH1_HUMAN Isoform 4 of Inosine-5'-monophosphate dehydrogenase 1 OS=Homo sapiens GN=IMPDH1	NLIDAGVDGLR		307	317	1142.6168212890625
pepa5b13	a5.a2.a3	sp|P20839-4|IMDH1_HUMAN	sp|P20839-4|IMDH1_HUMAN Isoform 4 of Inosine-5'-monophosphate dehydrogenase 1 OS=Homo sapiens GN=IMPDH1	IELVVAPAGVTLK		178	190	1309.8094482421875
pepa5b17	a5.a2.a4	sp|P20839-5|IMDH1_HUMAN	sp|P20839-5|IMDH1_HUMAN Isoform 5 of Inosine-5'-monophosphate dehydrogenase 1 OS=Homo sapiens GN=IMPDH1	NRDYPLASK		305	313	1063.553466796875
pepa5b11	a5.a2.a4	sp|P20839-5|IMDH1_HUMAN	sp|P20839-5|IMDH1_HUMAN Isoform 5 of Inosine-5'-monophosphate dehydrogenase 1 OS=Homo sapiens GN=IMPDH1	IAQGVSGSIQDK		514	525	1202.637939453125
pepa5a8	a5.a2.a4	sp|P20839-5|IMDH1_HUMAN	sp|P20839-5|IMDH1_HUMAN Isoform 5 of Inosine-5'-monophosphate dehydrogenase 1 OS=Homo sapiens GN=IMPDH1	GMGSLDAMEK	M2:+15.99491	488	497	1054.454833984375
pepa5b12	a5.a2.a4	sp|P20839-5|IMDH1_HUMAN	sp|P20839-5|IMDH1_HUMAN Isoform 5 of Inosine-5'-monophosphate dehydrogenase 1 OS=Homo sapiens GN=IMPDH1	IAQGVSGSIQDKGSIQK		514	530	1715.9290771484375
pepa5b20	a5.a2.a4	sp|P20839-5|IMDH1_HUMAN	sp|P20839-5|IMDH1_HUMAN Isoform 5 of Inosine-5'-monophosphate dehydrogenase 1 OS=Homo sapiens GN=IMPDH1	TMSAQIEGGVHGLHSYEK	M2:+15.99491	569	586	1959.92333984375
pepa5b10	a5.a2.a4	sp|P20839-5|IMDH1_HUMAN	sp|P20839-5|IMDH1_HUMAN Isoform 5 of Inosine-5'-monophosphate dehydrogenase 1 OS=Homo sapiens GN=IMPDH1	HGFSGIPITETGTMGSK	M14:+15.99491	212	228	1735.8323974609375
pepa5b16	a5.a2.a4	sp|P20839-5|IMDH1_HUMAN	sp|P20839-5|IMDH1_HUMAN Isoform 5 of Inosine-5'-monophosphate dehydrogenase 1 OS=Homo sapiens GN=IMPDH1	NLIDAGVDGLR		387	397	1142.6168212890625
pepa5b13	a5.a2.a4	sp|P20839-5|IMDH1_HUMAN	sp|P20839-5|IMDH1_HUMAN Isoform 5 of Inosine-5'-monophosphate dehydrogenase 1 OS=Homo sapiens GN=IMPDH1	IELVVAPAGVTLK		258	270	1309.8094482421875
pepa5b17	a5.a2.a5	sp|P20839-6|IMDH1_HUMAN	sp|P20839-6|IMDH1_HUMAN Isoform 6 of Inosine-5'-monophosphate dehydrogenase 1 OS=Homo sapiens GN=IMPDH1	NRDYPLASK		315	323	1063.553466796875
pepa5b11	a5.a2.a5	sp|P20839-6|IMDH1_HUMAN	sp|P20839-6|IMDH1_HUMAN Isoform 6 of Inosine-5'-monophosphate dehydrogenase 1 OS=Homo sapiens GN=IMPDH1	IAQGVSGSIQDK		524	535	1202.637939453125
pepa5a8	a5.a2.a5	sp|P20839-6|IMDH1_HUMAN	sp|P20839-6|IMDH1_HUMAN Isoform 6 of Inosine-5'-monophosphate dehydrogenase 1 OS=Homo sapiens GN=IMPDH1	GMGSLDAMEK	M2:+15.99491	498	507	1054.454833984375
pepa5b12	a5.a2.a5	sp|P20839-6|IMDH1_HUMAN	sp|P20839-6|IMDH1_HUMAN Isoform 6 of Inosine-5'-monophosphate dehydrogenase 1 OS=Homo sapiens GN=IMPDH1	IAQGVSGSIQDKGSIQK		524	540	1715.9290771484375
pepa5b20	a5.a2.a5	sp|P20839-6|IMDH1_HUMAN	sp|P20839-6|IMDH1_HUMAN Isoform 6 of Inosine-5'-monophosphate dehydrogenase 1 OS=Homo sapiens GN=IMPDH1	TMSAQIEGGVHGLHSYEK	M2:+15.99491	579	596	1959.92333984375
pepa5b10	a5.a2.a5	sp|P20839-6|IMDH1_HUMAN	sp|P20839-6|IMDH1_HUMAN Isoform 6 of Inosine-5'-monophosphate dehydrogenase 1 OS=Homo sapiens GN=IMPDH1	HGFSGIPITETGTMGSK	M14:+15.99491	222	238	1735.8323974609375
pepa5b16	a5.a2.a5	sp|P20839-6|IMDH1_HUMAN	sp|P20839-6|IMDH1_HUMAN Isoform 6 of Inosine-5'-monophosphate dehydrogenase 1 OS=Homo sapiens GN=IMPDH1	NLIDAGVDGLR		397	407	1142.6168212890625
pepa5b13	a5.a2.a5	sp|P20839-6|IMDH1_HUMAN	sp|P20839-6|IMDH1_HUMAN Isoform 6 of Inosine-5'-monophosphate dehydrogenase 1 OS=Homo sapiens GN=IMPDH1	IELVVAPAGVTLK		268	280	1309.8094482421875
pepa5b17	a5.a2.a6	sp|P20839-7|IMDH1_HUMAN	sp|P20839-7|IMDH1_HUMAN Isoform 7 of Inosine-5'-monophosphate dehydrogenase 1 OS=Homo sapiens GN=IMPDH1	NRDYPLASK		282	290	1063.553466796875
pepa5b11	a5.a2.a6	sp|P20839-7|IMDH1_HUMAN	sp|P20839-7|IMDH1_HUMAN Isoform 7 of Inosine-5'-monophosphate dehydrogenase 1 OS=Homo sapiens GN=IMPDH1	IAQGVSGSIQDK		491	502	1202.637939453125
pepa5a8	a5.a2.a6	sp|P20839-7|IMDH1_HUMAN	sp|P20839-7|IMDH1_HUMAN Isoform 7 of Inosine-5'-monophosphate dehydrogenase 1 OS=Homo sapiens GN=IMPDH1	GMGSLDAMEK	M2:+15.99491	465	474	1054.454833984375
pepa5b12	a5.a2.a6	sp|P20839-7|IMDH1_HUMAN	sp|P20839-7|IMDH1_HUMAN Isoform 7 of Inosine-5'-monophosphate dehydrogenase 1 OS=Homo sapiens GN=IMPDH1	IAQGVSGSIQDKGSIQK		491	507	1715.9290771484375
pepa5b20	a5.a2.a6	sp|P20839-7|IMDH1_HUMAN	sp|P20839-7|IMDH1_HUMAN Isoform 7 of Inosine-5'-monophosphate dehydrogenase 1 OS=Homo sapiens GN=IMPDH1	TMSAQIEGGVHGLHSYEK	M2:+15.99491	546	563	1959.92333984375
pepa5b10	a5.a2.a6	sp|P20839-7|IMDH1_HUMAN	sp|P20839-7|IMDH1_HUMAN Isoform 7 of Inosine-5'-monophosphate dehydrogenase 1 OS=Homo sapiens GN=IMPDH1	HGFSGIPITETGTMGSK	M14:+15.99491	189	205	1735.8323974609375
pepa5b16	a5.a2.a6	sp|P20839-7|IMDH1_HUMAN	sp|P20839-7|IMDH1_HUMAN Isoform 7 of Inosine-5'-monophosphate dehydrogenase 1 OS=Homo sapiens GN=IMPDH1	NLIDAGVDGLR		364	374	1142.6168212890625
pepa5b13	a5.a2.a6	sp|P20839-7|IMDH1_HUMAN	sp|P20839-7|IMDH1_HUMAN Isoform 7 of Inosine-5'-monophosphate dehydrogenase 1 OS=Homo sapiens GN=IMPDH1	IELVVAPAGVTLK		235	247	1309.8094482421875
pepa5b17	a5.a2.a7	sp|P20839|IMDH1_HUMAN	sp|P20839|IMDH1_HUMAN Inosine-5'-monophosphate dehydrogenase 1 OS=Homo sapiens GN=IMPDH1 PE=1 SV=2	NRDYPLASK		230	238	1063.553466796875
pepa5b11	a5.a2.a7	sp|P20839|IMDH1_HUMAN	sp|P20839|IMDH1_HUMAN Inosine-5'-monophosphate dehydrogenase 1 OS=Homo sapiens GN=IMPDH1 PE=1 SV=2	IAQGVSGSIQDK		439	450	1202.637939453125
pepa5a8	a5.a2.a7	sp|P20839|IMDH1_HUMAN	sp|P20839|IMDH1_HUMAN Inosine-5'-monophosphate dehydrogenase 1 OS=Homo sapiens GN=IMPDH1 PE=1 SV=2	GMGSLDAMEK	M2:+15.99491	413	422	1054.454833984375
pepa5b12	a5.a2.a7	sp|P20839|IMDH1_HUMAN	sp|P20839|IMDH1_HUMAN Inosine-5'-monophosphate dehydrogenase 1 OS=Homo sapiens GN=IMPDH1 PE=1 SV=2	IAQGVSGSIQDKGSIQK		439	455	1715.9290771484375
pepa5b20	a5.a2.a7	sp|P20839|IMDH1_HUMAN	sp|P20839|IMDH1_HUMAN Inosine-5'-monophosphate dehydrogenase 1 OS=Homo sapiens GN=IMPDH1 PE=1 SV=2	TMSAQIEGGVHGLHSYEK	M2:+15.99491	494	511	1959.92333984375
pepa5b10	a5.a2.a7	sp|P20839|IMDH1_HUMAN	sp|P20839|IMDH1_HUMAN Inosine-5'-monophosphate dehydrogenase 1 OS=Homo sapiens GN=IMPDH1 PE=1 SV=2	HGFSGIPITETGTMGSK	M14:+15.99491	137	153	1735.8323974609375
pepa5b16	a5.a2.a7	sp|P20839|IMDH1_HUMAN	sp|P20839|IMDH1_HUMAN Inosine-5'-monophosphate dehydrogenase 1 OS=Homo sapiens GN=IMPDH1 PE=1 SV=2	NLIDAGVDGLR		312	322	1142.6168212890625
pepa5b13	a5.a2.a7	sp|P20839|IMDH1_HUMAN	sp|P20839|IMDH1_HUMAN Inosine-5'-monophosphate dehydrogenase 1 OS=Homo sapiens GN=IMPDH1 PE=1 SV=2	IELVVAPAGVTLK		183	195	1309.8094482421875
pepa5b17	a5.a2.a8	tr|C9J381|C9J381_HUMAN	tr|C9J381|C9J381_HUMAN Inosine-5'-monophosphate dehydrogenase 1 OS=Homo sapiens GN=IMPDH1 PE=2 SV=1	NRDYPLASK		229	237	1063.553466796875
pepa5b11	a5.a2.a8	tr|C9J381|C9J381_HUMAN	tr|C9J381|C9J381_HUMAN Inosine-5'-monophosphate dehydrogenase 1 OS=Homo sapiens GN=IMPDH1 PE=2 SV=1	IAQGVSGSIQDK		438	449	1202.637939453125
pepa5a8	a5.a2.a8	tr|C9J381|C9J381_HUMAN	tr|C9J381|C9J381_HUMAN Inosine-5'-monophosphate dehydrogenase 1 OS=Homo sapiens GN=IMPDH1 PE=2 SV=1	GMGSLDAMEK	M2:+15.99491	412	421	1054.454833984375
pepa5b12	a5.a2.a8	tr|C9J381|C9J381_HUMAN	tr|C9J381|C9J381_HUMAN Inosine-5'-monophosphate dehydrogenase 1 OS=Homo sapiens GN=IMPDH1 PE=2 SV=1	IAQGVSGSIQDKGSIQK		438	454	1715.9290771484375
pepa5b20	a5.a2.a8	tr|C9J381|C9J381_HUMAN	tr|C9J381|C9J381_HUMAN Inosine-5'-monophosphate dehydrogenase 1 OS=Homo sapiens GN=IMPDH1 PE=2 SV=1	TMSAQIEGGVHGLHSYEK	M2:+15.99491	493	510	1959.92333984375
pepa5b10	a5.a2.a8	tr|C9J381|C9J381_HUMAN	tr|C9J381|C9J381_HUMAN Inosine-5'-monophosphate dehydrogenase 1 OS=Homo sapiens GN=IMPDH1 PE=2 SV=1	HGFSGIPITETGTMGSK	M14:+15.99491	136	152	1735.8323974609375
pepa5b16	a5.a2.a8	tr|C9J381|C9J381_HUMAN	tr|C9J381|C9J381_HUMAN Inosine-5'-monophosphate dehydrogenase 1 OS=Homo sapiens GN=IMPDH1 PE=2 SV=1	NLIDAGVDGLR		311	321	1142.6168212890625
pepa5b13	a5.a2.a8	tr|C9J381|C9J381_HUMAN	tr|C9J381|C9J381_HUMAN Inosine-5'-monophosphate dehydrogenase 1 OS=Homo sapiens GN=IMPDH1 PE=2 SV=1	IELVVAPAGVTLK		182	194	1309.8094482421875
pepa5b17	a5.a2.a9	tr|E7EQS0|E7EQS0_HUMAN	tr|E7EQS0|E7EQS0_HUMAN Inosine-5'-monophosphate dehydrogenase 1 OS=Homo sapiens GN=IMPDH1 PE=2 SV=1	NRDYPLASK		246	254	1063.553466796875
pepa5b11	a5.a2.a9	tr|E7EQS0|E7EQS0_HUMAN	tr|E7EQS0|E7EQS0_HUMAN Inosine-5'-monophosphate dehydrogenase 1 OS=Homo sapiens GN=IMPDH1 PE=2 SV=1	IAQGVSGSIQDK		455	466	1202.637939453125
pepa5a8	a5.a2.a9	tr|E7EQS0|E7EQS0_HUMAN	tr|E7EQS0|E7EQS0_HUMAN Inosine-5'-monophosphate dehydrogenase 1 OS=Homo sapiens GN=IMPDH1 PE=2 SV=1	GMGSLDAMEK	M2:+15.99491	429	438	1054.454833984375
pepa5b12	a5.a2.a9	tr|E7EQS0|E7EQS0_HUMAN	tr|E7EQS0|E7EQS0_HUMAN Inosine-5'-monophosphate dehydrogenase 1 OS=Homo sapiens GN=IMPDH1 PE=2 SV=1	IAQGVSGSIQDKGSIQK		455	471	1715.9290771484375
pepa5b20	a5.a2.a9	tr|E7EQS0|E7EQS0_HUMAN	tr|E7EQS0|E7EQS0_HUMAN Inosine-5'-monophosphate dehydrogenase 1 OS=Homo sapiens GN=IMPDH1 PE=2 SV=1	TMSAQIEGGVHGLHSYEK	M2:+15.99491	510	527	1959.92333984375
pepa5b10	a5.a2.a9	tr|E7EQS0|E7EQS0_HUMAN	tr|E7EQS0|E7EQS0_HUMAN Inosine-5'-monophosphate dehydrogenase 1 OS=Homo sapiens GN=IMPDH1 PE=2 SV=1	HGFSGIPITETGTMGSK	M14:+15.99491	153	169	1735.8323974609375
pepa5b16	a5.a2.a9	tr|E7EQS0|E7EQS0_HUMAN	tr|E7EQS0|E7EQS0_HUMAN Inosine-5'-monophosphate dehydrogenase 1 OS=Homo sapiens GN=IMPDH1 PE=2 SV=1	NLIDAGVDGLR		328	338	1142.6168212890625
pepa5b13	a5.a2.a9	tr|E7EQS0|E7EQS0_HUMAN	tr|E7EQS0|E7EQS0_HUMAN Inosine-5'-monophosphate dehydrogenase 1 OS=Homo sapiens GN=IMPDH1 PE=2 SV=1	IELVVAPAGVTLK		199	211	1309.8094482421875
pepa6b10	a6.a1.a1	sp|Q9NR30|DDX21_HUMAN	sp|Q9NR30|DDX21_HUMAN Nucleolar RNA helicase 2 OS=Homo sapiens GN=DDX21 PE=1 SV=5	KKAEPSEVDMNSPK	M10:+15.99491	60	73	1575.7686767578125
pepa6b11	a6.a1.a1	sp|Q9NR30|DDX21_HUMAN	sp|Q9NR30|DDX21_HUMAN Nucleolar RNA helicase 2 OS=Homo sapiens GN=DDX21 PE=1 SV=5	KKEEPSQNDISPK		79	91	1499.7703857421875
pepa6a9	a6.a1.a1	sp|Q9NR30|DDX21_HUMAN	sp|Q9NR30|DDX21_HUMAN Nucleolar RNA helicase 2 OS=Homo sapiens GN=DDX21 PE=1 SV=5	LHGELQDR		248	255	967.4959716796875
pepa6a2	a6.a1.a1	sp|Q9NR30|DDX21_HUMAN	sp|Q9NR30|DDX21_HUMAN Nucleolar RNA helicase 2 OS=Homo sapiens GN=DDX21 PE=1 SV=5	AEPSEVDMNSPK	M8:+15.99491	62	73	1319.578857421875
pepa6b16	a6.a1.a1	sp|Q9NR30|DDX21_HUMAN	sp|Q9NR30|DDX21_HUMAN Nucleolar RNA helicase 2 OS=Homo sapiens GN=DDX21 PE=1 SV=5	QDAQSLHGDIPQKQR		462	476	1720.8729248046875
pepa6b17	a6.a1.a1	sp|Q9NR30|DDX21_HUMAN	sp|Q9NR30|DDX21_HUMAN Nucleolar RNA helicase 2 OS=Homo sapiens GN=DDX21 PE=1 SV=5	SDAGLESDTAMK	M11:+15.99491	7	18	1240.53662109375
pepa6b18	a6.a1.a1	sp|Q9NR30|DDX21_HUMAN	sp|Q9NR30|DDX21_HUMAN Nucleolar RNA helicase 2 OS=Homo sapiens GN=DDX21 PE=1 SV=5	SDAGLESDTAMKKGETLR	M11:+15.99491	7	24	1924.928466796875
pepa6a4	a6.a1.a1	sp|Q9NR30|DDX21_HUMAN	sp|Q9NR30|DDX21_HUMAN Nucleolar RNA helicase 2 OS=Homo sapiens GN=DDX21 PE=1 SV=5	EAQELSQNSAIK		450	461	1317.6649169921875
pepa6b12	a6.a1.a1	sp|Q9NR30|DDX21_HUMAN	sp|Q9NR30|DDX21_HUMAN Nucleolar RNA helicase 2 OS=Homo sapiens GN=DDX21 PE=1 SV=5	NEEPSEEEIDAPKPK		117	131	1711.802490234375
pepa6b15	a6.a1.a1	sp|Q9NR30|DDX21_HUMAN	sp|Q9NR30|DDX21_HUMAN Nucleolar RNA helicase 2 OS=Homo sapiens GN=DDX21 PE=1 SV=5	QDAQSLHGDIPQKQR	Q1:-17.02655	462	476	1703.846435546875
pepa6a7	a6.a1.a1	sp|Q9NR30|DDX21_HUMAN	sp|Q9NR30|DDX21_HUMAN Nucleolar RNA helicase 2 OS=Homo sapiens GN=DDX21 PE=1 SV=5	EQLGEEIDSK		659	668	1147.548095703125
pepa6b14	a6.a1.a1	sp|Q9NR30|DDX21_HUMAN	sp|Q9NR30|DDX21_HUMAN Nucleolar RNA helicase 2 OS=Homo sapiens GN=DDX21 PE=1 SV=5	QDAQSLHGDIPQK	Q1:-17.02655	462	474	1419.6866455078125
pepa6a6	a6.a1.a1	sp|Q9NR30|DDX21_HUMAN	sp|Q9NR30|DDX21_HUMAN Nucleolar RNA helicase 2 OS=Homo sapiens GN=DDX21 PE=1 SV=5	ELKEQLGEEIDSK		656	668	1517.769775390625
pepa6a1	a6.a1.a1	sp|Q9NR30|DDX21_HUMAN	sp|Q9NR30|DDX21_HUMAN Nucleolar RNA helicase 2 OS=Homo sapiens GN=DDX21 PE=1 SV=5	AAVIGDVIR		424	432	913.5469970703125
pepa6b19	a6.a1.a1	sp|Q9NR30|DDX21_HUMAN	sp|Q9NR30|DDX21_HUMAN Nucleolar RNA helicase 2 OS=Homo sapiens GN=DDX21 PE=1 SV=5	SDKTEEIAEEEETVFPK		38	54	1980.9288330078125
pepa6a3	a6.a1.a1	sp|Q9NR30|DDX21_HUMAN	sp|Q9NR30|DDX21_HUMAN Nucleolar RNA helicase 2 OS=Homo sapiens GN=DDX21 PE=1 SV=5	APQVLVLAPTR		260	270	1164.7103271484375
pepa6a8	a6.a1.a1	sp|Q9NR30|DDX21_HUMAN	sp|Q9NR30|DDX21_HUMAN Nucleolar RNA helicase 2 OS=Homo sapiens GN=DDX21 PE=1 SV=5	IGVPSATEIIK		563	573	1127.66748046875
pepa6b13	a6.a1.a1	sp|Q9NR30|DDX21_HUMAN	sp|Q9NR30|DDX21_HUMAN Nucleolar RNA helicase 2 OS=Homo sapiens GN=DDX21 PE=1 SV=5	NGIDILVGTPGR		307	318	1211.6746826171875
pepa6a5	a6.a1.a1	sp|Q9NR30|DDX21_HUMAN	sp|Q9NR30|DDX21_HUMAN Nucleolar RNA helicase 2 OS=Homo sapiens GN=DDX21 PE=1 SV=5	EGAFSNFPISEETIK		185	199	1668.81201171875
pepa7b17	a7.a1.a1	sp|P49916|DNLI3_HUMAN	sp|P49916|DNLI3_HUMAN DNA ligase 3 OS=Homo sapiens GN=LIG3 PE=1 SV=2	VLHNAQEVEKEPGQR		454	468	1733.893310546875
pepa7b16	a7.a1.a1	sp|P49916|DNLI3_HUMAN	sp|P49916|DNLI3_HUMAN DNA ligase 3 OS=Homo sapiens GN=LIG3 PE=1 SV=2	SEAHTADGISIR		792	803	1256.6234130859375
pepa7a8	a7.a1.a1	sp|P49916|DNLI3_HUMAN	sp|P49916|DNLI3_HUMAN DNA ligase 3 OS=Homo sapiens GN=LIG3 PE=1 SV=2	GASFVTSTNPR		214	224	1136.5699462890625
pepa7b11	a7.a1.a1	sp|P49916|DNLI3_HUMAN	sp|P49916|DNLI3_HUMAN DNA ligase 3 OS=Homo sapiens GN=LIG3 PE=1 SV=2	LTTTGQVTSPVK		202	213	1231.689697265625
pepa7a7	a7.a1.a1	sp|P49916|DNLI3_HUMAN	sp|P49916|DNLI3_HUMAN DNA ligase 3 OS=Homo sapiens GN=LIG3 PE=1 SV=2	FSGFSAKPNNSGEAPSSPTPK		226	246	2107.009521484375
pepa7b15	a7.a1.a1	sp|P49916|DNLI3_HUMAN	sp|P49916|DNLI3_HUMAN DNA ligase 3 OS=Homo sapiens GN=LIG3 PE=1 SV=2	NLQDVVER		446	453	972.5112915039062
pepa7a2	a7.a1.a1	sp|P49916|DNLI3_HUMAN	sp|P49916|DNLI3_HUMAN DNA ligase 3 OS=Homo sapiens GN=LIG3 PE=1 SV=2	ADFTVVAGDEGSSTTGGSSEENKGPSGSAVSR		836	867	3043.372802734375
pepa7b10	a7.a1.a1	sp|P49916|DNLI3_HUMAN	sp|P49916|DNLI3_HUMAN DNA ligase 3 OS=Homo sapiens GN=LIG3 PE=1 SV=2	LTKEDEQQQALQDIASR		387	403	1972.9937744140625
pepa7a9	a7.a1.a1	sp|P49916|DNLI3_HUMAN	sp|P49916|DNLI3_HUMAN DNA ligase 3 OS=Homo sapiens GN=LIG3 PE=1 SV=2	LQNELDMVK		741	749	1089.561279296875
pepa7a5	a7.a1.a1	sp|P49916|DNLI3_HUMAN	sp|P49916|DNLI3_HUMAN DNA ligase 3 OS=Homo sapiens GN=LIG3 PE=1 SV=2	DLEQGDVSETIR		344	355	1361.6546630859375
pepa7b12	a7.a1.a1	sp|P49916|DNLI3_HUMAN	sp|P49916|DNLI3_HUMAN DNA ligase 3 OS=Homo sapiens GN=LIG3 PE=1 SV=2	LTTTGQVTSPVKGASFVTSTNPR		202	224	2349.2412109375
pepa7a6	a7.a1.a1	sp|P49916|DNLI3_HUMAN	sp|P49916|DNLI3_HUMAN DNA ligase 3 OS=Homo sapiens GN=LIG3 PE=1 SV=2	EDEQQQALQDIASR		390	403	1630.76708984375
pepa7a4	a7.a1.a1	sp|P49916|DNLI3_HUMAN	sp|P49916|DNLI3_HUMAN DNA ligase 3 OS=Homo sapiens GN=LIG3 PE=1 SV=2	ALDLADMITR	M7:+15.99491	639	648	1134.582763671875
pepa7b13	a7.a1.a1	sp|P49916|DNLI3_HUMAN	sp|P49916|DNLI3_HUMAN DNA ligase 3 OS=Homo sapiens GN=LIG3 PE=1 SV=2	LYLPPSTPDFSR		943	954	1392.7161865234375
pepa7b18	a7.a1.a1	sp|P49916|DNLI3_HUMAN	sp|P49916|DNLI3_HUMAN DNA ligase 3 OS=Homo sapiens GN=LIG3 PE=1 SV=2	VIQEGLEGLVLK		649	660	1297.77294921875
pepa7a1	a7.a1.a1	sp|P49916|DNLI3_HUMAN	sp|P49916|DNLI3_HUMAN DNA ligase 3 OS=Homo sapiens GN=LIG3 PE=1 SV=2	AAVWEITGAEFSK		779	791	1408.7110595703125
pepa7a3	a7.a1.a1	sp|P49916|DNLI3_HUMAN	sp|P49916|DNLI3_HUMAN DNA ligase 3 OS=Homo sapiens GN=LIG3 PE=1 SV=2	ALDLADMITR		639	648	1118.5877685546875
pepa7b14	a7.a1.a1	sp|P49916|DNLI3_HUMAN	sp|P49916|DNLI3_HUMAN DNA ligase 3 OS=Homo sapiens GN=LIG3 PE=1 SV=2	IYYPDFIVPDPK		766	777	1466.7569580078125
pepa8b15	a8.a1.a1	sp|Q9Y6X9|MORC2_HUMAN	sp|Q9Y6X9|MORC2_HUMAN MORC family CW-type zinc finger protein 2 OS=Homo sapiens GN=MORC2 PE=1 SV=2	TREPVTDNVEK		154	164	1287.654296875
pepa8a6	a8.a1.a1	sp|Q9Y6X9|MORC2_HUMAN	sp|Q9Y6X9|MORC2_HUMAN MORC family CW-type zinc finger protein 2 OS=Homo sapiens GN=MORC2 PE=1 SV=2	FVVKEEK		764	770	878.4985961914062
pepa8a3	a8.a1.a1	sp|Q9Y6X9|MORC2_HUMAN	sp|Q9Y6X9|MORC2_HUMAN MORC family CW-type zinc finger protein 2 OS=Homo sapiens GN=MORC2 PE=1 SV=2	DIQMAETSPEGTKPERR	M4:+15.99491	222	238	1960.939697265625
pepa8a2	a8.a1.a1	sp|Q9Y6X9|MORC2_HUMAN	sp|Q9Y6X9|MORC2_HUMAN MORC family CW-type zinc finger protein 2 OS=Homo sapiens GN=MORC2 PE=1 SV=2	DIQMAETSPEGTKPER	M4:+15.99491	222	237	1804.838623046875
pepa8a9	a8.a1.a1	sp|Q9Y6X9|MORC2_HUMAN	sp|Q9Y6X9|MORC2_HUMAN MORC family CW-type zinc finger protein 2 OS=Homo sapiens GN=MORC2 PE=1 SV=2	KDSNELSDSAGEEDSADLKR		771	790	2165.979736328125
pepa8a8	a8.a1.a1	sp|Q9Y6X9|MORC2_HUMAN	sp|Q9Y6X9|MORC2_HUMAN MORC family CW-type zinc finger protein 2 OS=Homo sapiens GN=MORC2 PE=1 SV=2	LPALAAREEASTSR		653	666	1471.7867431640625
pepa8a4	a8.a1.a1	sp|Q9Y6X9|MORC2_HUMAN	sp|Q9Y6X9|MORC2_HUMAN MORC family CW-type zinc finger protein 2 OS=Homo sapiens GN=MORC2 PE=1 SV=2	DSNELSDSAGEEDSADLKR		772	790	2037.884765625
pepa8b12	a8.a1.a1	sp|Q9Y6X9|MORC2_HUMAN	sp|Q9Y6X9|MORC2_HUMAN MORC family CW-type zinc finger protein 2 OS=Homo sapiens GN=MORC2 PE=1 SV=2	QQQEKLEALQK	Q1:-17.02655	570	580	1325.7064208984375
pepa8a7	a8.a1.a1	sp|Q9Y6X9|MORC2_HUMAN	sp|Q9Y6X9|MORC2_HUMAN MORC family CW-type zinc finger protein 2 OS=Homo sapiens GN=MORC2 PE=1 SV=2	LLQPPEAPR		667	675	1020.5841064453125
pepa8b10	a8.a1.a1	sp|Q9Y6X9|MORC2_HUMAN	sp|Q9Y6X9|MORC2_HUMAN MORC family CW-type zinc finger protein 2 OS=Homo sapiens GN=MORC2 PE=1 SV=2	KLPLEVTTRPSTEEPVR		592	608	1952.08154296875
pepa8b14	a8.a1.a1	sp|Q9Y6X9|MORC2_HUMAN	sp|Q9Y6X9|MORC2_HUMAN MORC family CW-type zinc finger protein 2 OS=Homo sapiens GN=MORC2 PE=1 SV=2	TPESTQIGQYGNGLK		91	105	1592.7918701171875
pepa8b16	a8.a1.a1	sp|Q9Y6X9|MORC2_HUMAN	sp|Q9Y6X9|MORC2_HUMAN MORC family CW-type zinc finger protein 2 OS=Homo sapiens GN=MORC2 PE=1 SV=2	VKFDYVPTDTTPR		826	838	1538.785400390625
pepa8b13	a8.a1.a1	sp|Q9Y6X9|MORC2_HUMAN	sp|Q9Y6X9|MORC2_HUMAN MORC family CW-type zinc finger protein 2 OS=Homo sapiens GN=MORC2 PE=1 SV=2	SVAVSDEEEVEEEAER		739	754	1806.7879638671875
pepa8a5	a8.a1.a1	sp|Q9Y6X9|MORC2_HUMAN	sp|Q9Y6X9|MORC2_HUMAN MORC family CW-type zinc finger protein 2 OS=Homo sapiens GN=MORC2 PE=1 SV=2	FDYVPTDTTPR		828	838	1311.6219482421875
pepa8b11	a8.a1.a1	sp|Q9Y6X9|MORC2_HUMAN	sp|Q9Y6X9|MORC2_HUMAN MORC family CW-type zinc finger protein 2 OS=Homo sapiens GN=MORC2 PE=1 SV=2	QKVPLGTFR	Q1:-17.02655	543	551	1028.5892333984375
pepa8a1	a8.a1.a1	sp|Q9Y6X9|MORC2_HUMAN	sp|Q9Y6X9|MORC2_HUMAN MORC family CW-type zinc finger protein 2 OS=Homo sapiens GN=MORC2 PE=1 SV=2	AFTNYSSLNR	A1:+42.01057	2	11	1214.5804443359375
pepa9b11	a9.a1.a1	sp|P35527|K1C9_HUMAN	sp|P35527|K1C9_HUMAN Keratin, type I cytoskeletal 9 OS=Homo sapiens GN=KRT9 PE=1 SV=3	SRSGGGGGGGLGSGGSIR		12	29	1475.7314453125
pepa9a7	a9.a1.a1	sp|P35527|K1C9_HUMAN	sp|P35527|K1C9_HUMAN Keratin, type I cytoskeletal 9 OS=Homo sapiens GN=KRT9 PE=1 SV=3	GGSGGSYGGGGSGGGYGGGSGSR		491	513	1791.7281494140625
pepa9a1	a9.a1.a1	sp|P35527|K1C9_HUMAN	sp|P35527|K1C9_HUMAN Keratin, type I cytoskeletal 9 OS=Homo sapiens GN=KRT9 PE=1 SV=3	FSSSSGYGGGSSR		47	59	1235.529052734375
pepa9a6	a9.a1.a1	sp|P35527|K1C9_HUMAN	sp|P35527|K1C9_HUMAN Keratin, type I cytoskeletal 9 OS=Homo sapiens GN=KRT9 PE=1 SV=3	GGGGGLGSGGSIR		17	29	1031.5233154296875
pepa9a2	a9.a1.a1	sp|P35527|K1C9_HUMAN	sp|P35527|K1C9_HUMAN Keratin, type I cytoskeletal 9 OS=Homo sapiens GN=KRT9 PE=1 SV=3	GGGGGGGLGSGGSIR		15	29	1145.566162109375
pepa9a9	a9.a1.a1	sp|P35527|K1C9_HUMAN	sp|P35527|K1C9_HUMAN Keratin, type I cytoskeletal 9 OS=Homo sapiens GN=KRT9 PE=1 SV=3	SGGGGGGGLGSGGSIR		14	29	1232.59814453125
pepa9a4	a9.a1.a1	sp|P35527|K1C9_HUMAN	sp|P35527|K1C9_HUMAN Keratin, type I cytoskeletal 9 OS=Homo sapiens GN=KRT9 PE=1 SV=3	GGGGGGLGSGGSIR		16	29	1088.544677734375
pepa9a3	a9.a1.a1	sp|P35527|K1C9_HUMAN	sp|P35527|K1C9_HUMAN Keratin, type I cytoskeletal 9 OS=Homo sapiens GN=KRT9 PE=1 SV=3	GGGGGGGLGSGGSIRSS		15	31	1319.6302490234375
pepa9a5	a9.a1.a1	sp|P35527|K1C9_HUMAN	sp|P35527|K1C9_HUMAN Keratin, type I cytoskeletal 9 OS=Homo sapiens GN=KRT9 PE=1 SV=3	GGGGGGLGSGGSIRSS		16	31	1262.6087646484375
pepa9b10	a9.a1.a1	sp|P35527|K1C9_HUMAN	sp|P35527|K1C9_HUMAN Keratin, type I cytoskeletal 9 OS=Homo sapiens GN=KRT9 PE=1 SV=3	SGGGGGGGLGSGGSIRSS		14	31	1406.662353515625
pepa9b14	a9.a1.a1	sp|P35527|K1C9_HUMAN	sp|P35527|K1C9_HUMAN Keratin, type I cytoskeletal 9 OS=Homo sapiens GN=KRT9 PE=1 SV=3	STMQELNSR		155	163	1065.499755859375
pepa9b13	a9.a1.a1	sp|P35527|K1C9_HUMAN	sp|P35527|K1C9_HUMAN Keratin, type I cytoskeletal 9 OS=Homo sapiens GN=KRT9 PE=1 SV=3	SRSGGGGGGGLGSGGSIRSSYS		12	33	1899.8907470703125
pepa9b12	a9.a1.a1	sp|P35527|K1C9_HUMAN	sp|P35527|K1C9_HUMAN Keratin, type I cytoskeletal 9 OS=Homo sapiens GN=KRT9 PE=1 SV=3	SRSGGGGGGGLGSGGSIRSSY		12	32	1812.8587646484375
pepa9a8	a9.a1.a1	sp|P35527|K1C9_HUMAN	sp|P35527|K1C9_HUMAN Keratin, type I cytoskeletal 9 OS=Homo sapiens GN=KRT9 PE=1 SV=3	LSRSGGGGGGGLGSGGSIRSSY		11	32	1925.9427490234375
pepb10a9	b10.a1.a1	sp|Q14527|HLTF_HUMAN	sp|Q14527|HLTF_HUMAN Helicase-like transcription factor OS=Homo sapiens GN=HLTF PE=1 SV=2	MSELSSSRPK	M1:+15.99491	377	386	1137.5572509765625
pepb10a6	b10.a1.a1	sp|Q14527|HLTF_HUMAN	sp|Q14527|HLTF_HUMAN Helicase-like transcription factor OS=Homo sapiens GN=HLTF PE=1 SV=2	EYNVNDDSMK	M9:+15.99491	331	340	1230.4947509765625
pepb10a7	b10.a1.a1	sp|Q14527|HLTF_HUMAN	sp|Q14527|HLTF_HUMAN Helicase-like transcription factor OS=Homo sapiens GN=HLTF PE=1 SV=2	GDSPLHSIR		542	550	981.5115966796875
pepb10a5	b10.a1.a1	sp|Q14527|HLTF_HUMAN	sp|Q14527|HLTF_HUMAN Helicase-like transcription factor OS=Homo sapiens GN=HLTF PE=1 SV=2	DPNNPYDKNAIK		88	99	1388.680908203125
pepb10a8	b10.a1.a1	sp|Q14527|HLTF_HUMAN	sp|Q14527|HLTF_HUMAN Helicase-like transcription factor OS=Homo sapiens GN=HLTF PE=1 SV=2	LGQKQEVIITK		949	959	1256.7576904296875
pepb10a4	b10.a1.a1	sp|Q14527|HLTF_HUMAN	sp|Q14527|HLTF_HUMAN Helicase-like transcription factor OS=Homo sapiens GN=HLTF PE=1 SV=2	CSEQPSISDIKEK	C1:+57.02146 C1:-17.02655	360	372	1503.699951171875
pepb10a1	b10.a1.a1	sp|Q14527|HLTF_HUMAN	sp|Q14527|HLTF_HUMAN Helicase-like transcription factor OS=Homo sapiens GN=HLTF PE=1 SV=2	AGGVGLNLSAASR		914	926	1172.6385498046875
pepb10a3	b10.a1.a1	sp|Q14527|HLTF_HUMAN	sp|Q14527|HLTF_HUMAN Helicase-like transcription factor OS=Homo sapiens GN=HLTF PE=1 SV=2	AVLDLESER		572	580	1031.5372314453125
pepb10a2	b10.a1.a1	sp|Q14527|HLTF_HUMAN	sp|Q14527|HLTF_HUMAN Helicase-like transcription factor OS=Homo sapiens GN=HLTF PE=1 SV=2	ASGFVFTR		873	880	884.462890625
pepb10b13	b10.a1.a1	sp|Q14527|HLTF_HUMAN	sp|Q14527|HLTF_HUMAN Helicase-like transcription factor OS=Homo sapiens GN=HLTF PE=1 SV=2	YYTGVVNNNEMVALQR	M11:+15.99491	72	87	1886.9068603515625
pepb10b12	b10.a1.a1	sp|Q14527|HLTF_HUMAN	sp|Q14527|HLTF_HUMAN Helicase-like transcription factor OS=Homo sapiens GN=HLTF PE=1 SV=2	YYTGVVNNNEMVALQR		72	87	1870.9119873046875
pepb10b10	b10.a1.a1	sp|Q14527|HLTF_HUMAN	sp|Q14527|HLTF_HUMAN Helicase-like transcription factor OS=Homo sapiens GN=HLTF PE=1 SV=2	NDLYYNTITNFSEK		268	281	1721.8021240234375
pepb10b11	b10.a1.a1	sp|Q14527|HLTF_HUMAN	sp|Q14527|HLTF_HUMAN Helicase-like transcription factor OS=Homo sapiens GN=HLTF PE=1 SV=2	QALAWMVSR	M6:+15.99491 Q1:-17.02655	246	254	1060.5247802734375
pepb11a1	b11.a1.a1	sp|P27694|RFA1_HUMAN	sp|P27694|RFA1_HUMAN Replication protein A 70 kDa DNA-binding subunit OS=Homo sapiens GN=RPA1 PE=1 SV=2	AAGPSLSHTSGGTQSK		168	183	1485.7296142578125
pepb11a9	b11.a1.a1	sp|P27694|RFA1_HUMAN	sp|P27694|RFA1_HUMAN Replication protein A 70 kDa DNA-binding subunit OS=Homo sapiens GN=RPA1 PE=1 SV=2	SGGVGGSNTNWK		432	443	1163.54443359375
pepb11a2	b11.a1.a1	sp|P27694|RFA1_HUMAN	sp|P27694|RFA1_HUMAN Replication protein A 70 kDa DNA-binding subunit OS=Homo sapiens GN=RPA1 PE=1 SV=2	ATAFNEQVDK		235	244	1122.54296875
pepb11a4	b11.a1.a1	sp|P27694|RFA1_HUMAN	sp|P27694|RFA1_HUMAN Replication protein A 70 kDa DNA-binding subunit OS=Homo sapiens GN=RPA1 PE=1 SV=2	ATVMDVKPVDYR	M4:+15.99491	589	600	1409.709716796875
pepb11b12	b11.a1.a1	sp|P27694|RFA1_HUMAN	sp|P27694|RFA1_HUMAN Replication protein A 70 kDa DNA-binding subunit OS=Homo sapiens GN=RPA1 PE=1 SV=2	VIDQQNGLYR		490	499	1205.627685546875
pepb11b10	b11.a1.a1	sp|P27694|RFA1_HUMAN	sp|P27694|RFA1_HUMAN Replication protein A 70 kDa DNA-binding subunit OS=Homo sapiens GN=RPA1 PE=1 SV=2	SYEDATKITVR		325	335	1282.6641845703125
pepb11a8	b11.a1.a1	sp|P27694|RFA1_HUMAN	sp|P27694|RFA1_HUMAN Replication protein A 70 kDa DNA-binding subunit OS=Homo sapiens GN=RPA1 PE=1 SV=2	NIYLMDTSGK	M5:+15.99491	345	354	1157.5511474609375
pepb11a3	b11.a1.a1	sp|P27694|RFA1_HUMAN	sp|P27694|RFA1_HUMAN Replication protein A 70 kDa DNA-binding subunit OS=Homo sapiens GN=RPA1 PE=1 SV=2	ATVMDVKPVDYR		589	600	1393.71484375
pepb11a7	b11.a1.a1	sp|P27694|RFA1_HUMAN	sp|P27694|RFA1_HUMAN Replication protein A 70 kDa DNA-binding subunit OS=Homo sapiens GN=RPA1 PE=1 SV=2	NIYLMDTSGK		345	354	1141.55615234375
pepb11b11	b11.a1.a1	sp|P27694|RFA1_HUMAN	sp|P27694|RFA1_HUMAN Replication protein A 70 kDa DNA-binding subunit OS=Homo sapiens GN=RPA1 PE=1 SV=2	VGQLSEGAIAAIMQK	M13:+15.99491	2	16	1531.8153076171875
pepb11b13	b11.a1.a1	sp|P27694|RFA1_HUMAN	sp|P27694|RFA1_HUMAN Replication protein A 70 kDa DNA-binding subunit OS=Homo sapiens GN=RPA1 PE=1 SV=2	VVPIASLTPYQSK		184	196	1402.7945556640625
pepb11a6	b11.a1.a1	sp|P27694|RFA1_HUMAN	sp|P27694|RFA1_HUMAN Replication protein A 70 kDa DNA-binding subunit OS=Homo sapiens GN=RPA1 PE=1 SV=2	IGNPVPYNEGLGQPQVAPPAPAASPAASSR		112	141	2913.48583984375
pepb11a5	b11.a1.a1	sp|P27694|RFA1_HUMAN	sp|P27694|RFA1_HUMAN Replication protein A 70 kDa DNA-binding subunit OS=Homo sapiens GN=RPA1 PE=1 SV=2	DSLVDIIGICK	C10:+57.02146	314	324	1232.6558837890625
pepb12a7	b12.a1.a1	sp|Q15459|SF3A1_HUMAN	sp|Q15459|SF3A1_HUMAN Splicing factor 3A subunit 1 OS=Homo sapiens GN=SF3A1 PE=1 SV=1	VKIHEATGMPAGK	M9:+15.99491	742	754	1354.7152099609375
pepb12a3	b12.a1.a1	sp|Q15459|SF3A1_HUMAN	sp|Q15459|SF3A1_HUMAN Splicing factor 3A subunit 1 OS=Homo sapiens GN=SF3A1 PE=1 SV=1	IHEATGMPAGK		744	754	1111.556884765625
pepb12a9	b12.a1.a1	sp|Q15459|SF3A1_HUMAN	sp|Q15459|SF3A1_HUMAN Splicing factor 3A subunit 1 OS=Homo sapiens GN=SF3A1 PE=1 SV=1	VMQQQQQTTQQQLPQK	M2:+15.99491	116	131	1957.9764404296875
pepb12a2	b12.a1.a1	sp|Q15459|SF3A1_HUMAN	sp|Q15459|SF3A1_HUMAN Splicing factor 3A subunit 1 OS=Homo sapiens GN=SF3A1 PE=1 SV=1	IGEEEIQKPEEK		488	499	1428.7220458984375
pepb12a8	b12.a1.a1	sp|Q15459|SF3A1_HUMAN	sp|Q15459|SF3A1_HUMAN Splicing factor 3A subunit 1 OS=Homo sapiens GN=SF3A1 PE=1 SV=1	VMQQQQQTTQQQLPQK		116	131	1941.9814453125
pepb12a1	b12.a1.a1	sp|Q15459|SF3A1_HUMAN	sp|Q15459|SF3A1_HUMAN Splicing factor 3A subunit 1 OS=Homo sapiens GN=SF3A1 PE=1 SV=1	AQEPSAAIPK		106	115	1011.5474243164062
pepb12a4	b12.a1.a1	sp|Q15459|SF3A1_HUMAN	sp|Q15459|SF3A1_HUMAN Splicing factor 3A subunit 1 OS=Homo sapiens GN=SF3A1 PE=1 SV=1	LTAQFVAR		169	176	905.5208129882812
pepb12a5	b12.a1.a1	sp|Q15459|SF3A1_HUMAN	sp|Q15459|SF3A1_HUMAN Splicing factor 3A subunit 1 OS=Homo sapiens GN=SF3A1 PE=1 SV=1	NIVDKTASFVAR		51	62	1320.7275390625
pepb12b10	b12.a1.a1	sp|Q15459|SF3A1_HUMAN	sp|Q15459|SF3A1_HUMAN Splicing factor 3A subunit 1 OS=Homo sapiens GN=SF3A1 PE=1 SV=1	VQAQVIQETIVPK		132	144	1452.842529296875
pepb12a6	b12.a1.a1	sp|Q15459|SF3A1_HUMAN	sp|Q15459|SF3A1_HUMAN Splicing factor 3A subunit 1 OS=Homo sapiens GN=SF3A1 PE=1 SV=1	QFLTQLMQK	M7:+15.99491 Q1:-17.02655	180	188	1135.58203125
pepb13b11	b13.a1.a1	sp|Q9H9Y6|RPA2_HUMAN	sp|Q9H9Y6|RPA2_HUMAN DNA-directed RNA polymerase I subunit RPA2 OS=Homo sapiens GN=POLR1B PE=1 SV=2	VTNQPIGGR		1021	1029	941.5167236328125
pepb13a4	b13.a1.a1	sp|Q9H9Y6|RPA2_HUMAN	sp|Q9H9Y6|RPA2_HUMAN DNA-directed RNA polymerase I subunit RPA2 OS=Homo sapiens GN=POLR1B PE=1 SV=2	HMVSDKFQVR	M2:+15.99491	1004	1013	1262.63134765625
pepb13b10	b13.a1.a1	sp|Q9H9Y6|RPA2_HUMAN	sp|Q9H9Y6|RPA2_HUMAN DNA-directed RNA polymerase I subunit RPA2 OS=Homo sapiens GN=POLR1B PE=1 SV=2	TSVSMNTDNLMR	M5:+15.99491 M11:+15.99491	407	418	1400.6148681640625
pepb13a6	b13.a1.a1	sp|Q9H9Y6|RPA2_HUMAN	sp|Q9H9Y6|RPA2_HUMAN DNA-directed RNA polymerase I subunit RPA2 OS=Homo sapiens GN=POLR1B PE=1 SV=2	IVMEEGCSTQK	C7:+57.02146	288	298	1281.581787109375
pepb13a2	b13.a1.a1	sp|Q9H9Y6|RPA2_HUMAN	sp|Q9H9Y6|RPA2_HUMAN DNA-directed RNA polymerase I subunit RPA2 OS=Homo sapiens GN=POLR1B PE=1 SV=2	EANVYPAECR	C9:+57.02146	95	104	1208.536865234375
pepb13a3	b13.a1.a1	sp|Q9H9Y6|RPA2_HUMAN	sp|Q9H9Y6|RPA2_HUMAN DNA-directed RNA polymerase I subunit RPA2 OS=Homo sapiens GN=POLR1B PE=1 SV=2	GKEDDSFLR		271	279	1066.516845703125
pepb13a9	b13.a1.a1	sp|Q9H9Y6|RPA2_HUMAN	sp|Q9H9Y6|RPA2_HUMAN DNA-directed RNA polymerase I subunit RPA2 OS=Homo sapiens GN=POLR1B PE=1 SV=2	TSVSMNTDNLMR	M5:+15.99491	407	418	1384.619873046875
pepb13a1	b13.a1.a1	sp|Q9H9Y6|RPA2_HUMAN	sp|Q9H9Y6|RPA2_HUMAN DNA-directed RNA polymerase I subunit RPA2 OS=Homo sapiens GN=POLR1B PE=1 SV=2	AALQELTR		33	40	901.5106201171875
pepb13a7	b13.a1.a1	sp|Q9H9Y6|RPA2_HUMAN	sp|Q9H9Y6|RPA2_HUMAN DNA-directed RNA polymerase I subunit RPA2 OS=Homo sapiens GN=POLR1B PE=1 SV=2	QFLGYVPIMVK	M9:+15.99491	132	142	1310.7181396484375
pepb13a5	b13.a1.a1	sp|Q9H9Y6|RPA2_HUMAN	sp|Q9H9Y6|RPA2_HUMAN DNA-directed RNA polymerase I subunit RPA2 OS=Homo sapiens GN=POLR1B PE=1 SV=2	LDDDGLPFIGAK		807	818	1260.6474609375
pepb13a8	b13.a1.a1	sp|Q9H9Y6|RPA2_HUMAN	sp|Q9H9Y6|RPA2_HUMAN DNA-directed RNA polymerase I subunit RPA2 OS=Homo sapiens GN=POLR1B PE=1 SV=2	SDTIDTVSVPYVFR		1104	1117	1598.8065185546875
pepb13b11	b13.a1.a2	tr|F5GZX4|F5GZX4_HUMAN	tr|F5GZX4|F5GZX4_HUMAN DNA-directed RNA polymerase OS=Homo sapiens GN=POLR1B PE=2 SV=1	VTNQPIGGR		1059	1067	941.5167236328125
pepb13a4	b13.a1.a2	tr|F5GZX4|F5GZX4_HUMAN	tr|F5GZX4|F5GZX4_HUMAN DNA-directed RNA polymerase OS=Homo sapiens GN=POLR1B PE=2 SV=1	HMVSDKFQVR	M2:+15.99491	1042	1051	1262.63134765625
pepb13b10	b13.a1.a2	tr|F5GZX4|F5GZX4_HUMAN	tr|F5GZX4|F5GZX4_HUMAN DNA-directed RNA polymerase OS=Homo sapiens GN=POLR1B PE=2 SV=1	TSVSMNTDNLMR	M5:+15.99491 M11:+15.99491	445	456	1400.6148681640625
pepb13a6	b13.a1.a2	tr|F5GZX4|F5GZX4_HUMAN	tr|F5GZX4|F5GZX4_HUMAN DNA-directed RNA polymerase OS=Homo sapiens GN=POLR1B PE=2 SV=1	IVMEEGCSTQK	C7:+57.02146	326	336	1281.581787109375
pepb13a2	b13.a1.a2	tr|F5GZX4|F5GZX4_HUMAN	tr|F5GZX4|F5GZX4_HUMAN DNA-directed RNA polymerase OS=Homo sapiens GN=POLR1B PE=2 SV=1	EANVYPAECR	C9:+57.02146	133	142	1208.536865234375
pepb13a3	b13.a1.a2	tr|F5GZX4|F5GZX4_HUMAN	tr|F5GZX4|F5GZX4_HUMAN DNA-directed RNA polymerase OS=Homo sapiens GN=POLR1B PE=2 SV=1	GKEDDSFLR		309	317	1066.516845703125
pepb13a9	b13.a1.a2	tr|F5GZX4|F5GZX4_HUMAN	tr|F5GZX4|F5GZX4_HUMAN DNA-directed RNA polymerase OS=Homo sapiens GN=POLR1B PE=2 SV=1	TSVSMNTDNLMR	M5:+15.99491	445	456	1384.619873046875
pepb13a1	b13.a1.a2	tr|F5GZX4|F5GZX4_HUMAN	tr|F5GZX4|F5GZX4_HUMAN DNA-directed RNA polymerase OS=Homo sapiens GN=POLR1B PE=2 SV=1	AALQELTR		71	78	901.5106201171875
pepb13a7	b13.a1.a2	tr|F5GZX4|F5GZX4_HUMAN	tr|F5GZX4|F5GZX4_HUMAN DNA-directed RNA polymerase OS=Homo sapiens GN=POLR1B PE=2 SV=1	QFLGYVPIMVK	M9:+15.99491	170	180	1310.7181396484375
pepb13a5	b13.a1.a2	tr|F5GZX4|F5GZX4_HUMAN	tr|F5GZX4|F5GZX4_HUMAN DNA-directed RNA polymerase OS=Homo sapiens GN=POLR1B PE=2 SV=1	LDDDGLPFIGAK		845	856	1260.6474609375
pepb13a8	b13.a1.a2	tr|F5GZX4|F5GZX4_HUMAN	tr|F5GZX4|F5GZX4_HUMAN DNA-directed RNA polymerase OS=Homo sapiens GN=POLR1B PE=2 SV=1	SDTIDTVSVPYVFR		1142	1155	1598.8065185546875
pepb14a7	b14.a1.a1	sp|O95602|RPA1_HUMAN	sp|O95602|RPA1_HUMAN DNA-directed RNA polymerase I subunit RPA1 OS=Homo sapiens GN=POLR1A PE=1 SV=2	RPPLMASGK		925	933	956.5349731445312
pepb14a9	b14.a1.a1	sp|O95602|RPA1_HUMAN	sp|O95602|RPA1_HUMAN DNA-directed RNA polymerase I subunit RPA1 OS=Homo sapiens GN=POLR1A PE=1 SV=2	SQHLHEVLSR		1050	1059	1205.6390380859375
pepb14a4	b14.a1.a1	sp|O95602|RPA1_HUMAN	sp|O95602|RPA1_HUMAN DNA-directed RNA polymerase I subunit RPA1 OS=Homo sapiens GN=POLR1A PE=1 SV=2	FKEEVNHYSNEINK		865	878	1750.83984375
pepb14a8	b14.a1.a1	sp|O95602|RPA1_HUMAN	sp|O95602|RPA1_HUMAN DNA-directed RNA polymerase I subunit RPA1 OS=Homo sapiens GN=POLR1A PE=1 SV=2	SPGTQEMLR		1114	1122	1018.4990234375
pepb14b10	b14.a1.a1	sp|O95602|RPA1_HUMAN	sp|O95602|RPA1_HUMAN DNA-directed RNA polymerase I subunit RPA1 OS=Homo sapiens GN=POLR1A PE=1 SV=2	TALSAVDMTQR	M8:+15.99491	505	515	1208.5943603515625
pepb14a3	b14.a1.a1	sp|O95602|RPA1_HUMAN	sp|O95602|RPA1_HUMAN DNA-directed RNA polymerase I subunit RPA1 OS=Homo sapiens GN=POLR1A PE=1 SV=2	DLDNAGELGR		1376	1385	1059.5069580078125
pepb14a6	b14.a1.a1	sp|O95602|RPA1_HUMAN	sp|O95602|RPA1_HUMAN DNA-directed RNA polymerase I subunit RPA1 OS=Homo sapiens GN=POLR1A PE=1 SV=2	QLLTPATGAPKPQGTK	Q1:-17.02655	521	536	1590.8853759765625
pepb14a5	b14.a1.a1	sp|O95602|RPA1_HUMAN	sp|O95602|RPA1_HUMAN DNA-directed RNA polymerase I subunit RPA1 OS=Homo sapiens GN=POLR1A PE=1 SV=2	NGDILLLNR		544	552	1027.58984375
pepb14a1	b14.a1.a1	sp|O95602|RPA1_HUMAN	sp|O95602|RPA1_HUMAN DNA-directed RNA polymerase I subunit RPA1 OS=Homo sapiens GN=POLR1A PE=1 SV=2	AALNLPEAASYDEVR		829	843	1618.8076171875
pepb14b11	b14.a1.a1	sp|O95602|RPA1_HUMAN	sp|O95602|RPA1_HUMAN DNA-directed RNA polymerase I subunit RPA1 OS=Homo sapiens GN=POLR1A PE=1 SV=2	TPMMSVPVLNTK		1261	1272	1317.69091796875
pepb14a2	b14.a1.a1	sp|O95602|RPA1_HUMAN	sp|O95602|RPA1_HUMAN DNA-directed RNA polymerase I subunit RPA1 OS=Homo sapiens GN=POLR1A PE=1 SV=2	DFNMIDLK		857	864	995.4871215820312
pepb14a7	b14.a1.a2	tr|B9ZVN9|B9ZVN9_HUMAN	tr|B9ZVN9|B9ZVN9_HUMAN DNA-directed RNA polymerase OS=Homo sapiens GN=POLR1A PE=2 SV=1	RPPLMASGK		925	933	956.5349731445312
pepb14a9	b14.a1.a2	tr|B9ZVN9|B9ZVN9_HUMAN	tr|B9ZVN9|B9ZVN9_HUMAN DNA-directed RNA polymerase OS=Homo sapiens GN=POLR1A PE=2 SV=1	SQHLHEVLSR		1050	1059	1205.6390380859375
pepb14a4	b14.a1.a2	tr|B9ZVN9|B9ZVN9_HUMAN	tr|B9ZVN9|B9ZVN9_HUMAN DNA-directed RNA polymerase OS=Homo sapiens GN=POLR1A PE=2 SV=1	FKEEVNHYSNEINK		865	878	1750.83984375
pepb14a8	b14.a1.a2	tr|B9ZVN9|B9ZVN9_HUMAN	tr|B9ZVN9|B9ZVN9_HUMAN DNA-directed RNA polymerase OS=Homo sapiens GN=POLR1A PE=2 SV=1	SPGTQEMLR		1114	1122	1018.4990234375
pepb14b10	b14.a1.a2	tr|B9ZVN9|B9ZVN9_HUMAN	tr|B9ZVN9|B9ZVN9_HUMAN DNA-directed RNA polymerase OS=Homo sapiens GN=POLR1A PE=2 SV=1	TALSAVDMTQR	M8:+15.99491	505	515	1208.5943603515625
pepb14a3	b14.a1.a2	tr|B9ZVN9|B9ZVN9_HUMAN	tr|B9ZVN9|B9ZVN9_HUMAN DNA-directed RNA polymerase OS=Homo sapiens GN=POLR1A PE=2 SV=1	DLDNAGELGR		1376	1385	1059.5069580078125
pepb14a6	b14.a1.a2	tr|B9ZVN9|B9ZVN9_HUMAN	tr|B9ZVN9|B9ZVN9_HUMAN DNA-directed RNA polymerase OS=Homo sapiens GN=POLR1A PE=2 SV=1	QLLTPATGAPKPQGTK	Q1:-17.02655	521	536	1590.8853759765625
pepb14a5	b14.a1.a2	tr|B9ZVN9|B9ZVN9_HUMAN	tr|B9ZVN9|B9ZVN9_HUMAN DNA-directed RNA polymerase OS=Homo sapiens GN=POLR1A PE=2 SV=1	NGDILLLNR		544	552	1027.58984375
pepb14a1	b14.a1.a2	tr|B9ZVN9|B9ZVN9_HUMAN	tr|B9ZVN9|B9ZVN9_HUMAN DNA-directed RNA polymerase OS=Homo sapiens GN=POLR1A PE=2 SV=1	AALNLPEAASYDEVR		829	843	1618.8076171875
pepb14b11	b14.a1.a2	tr|B9ZVN9|B9ZVN9_HUMAN	tr|B9ZVN9|B9ZVN9_HUMAN DNA-directed RNA polymerase OS=Homo sapiens GN=POLR1A PE=2 SV=1	TPMMSVPVLNTK		1261	1272	1317.69091796875
pepb14a2	b14.a1.a2	tr|B9ZVN9|B9ZVN9_HUMAN	tr|B9ZVN9|B9ZVN9_HUMAN DNA-directed RNA polymerase OS=Homo sapiens GN=POLR1A PE=2 SV=1	DFNMIDLK		857	864	995.4871215820312
pepb15a6	b15.a1.a1	sp|P23246|SFPQ_HUMAN	sp|P23246|SFPQ_HUMAN Splicing factor, proline- and glutamine-rich OS=Homo sapiens GN=SFPQ PE=1 SV=2	SPPPGMGLNQNR	M6:+15.99491	33	44	1283.616455078125
pepb15a1	b15.a1.a1	sp|P23246|SFPQ_HUMAN	sp|P23246|SFPQ_HUMAN Splicing factor, proline- and glutamine-rich OS=Homo sapiens GN=SFPQ PE=1 SV=2	AELDDTPMR	M8:+15.99491	350	358	1063.472900390625
pepb15a5	b15.a1.a1	sp|P23246|SFPQ_HUMAN	sp|P23246|SFPQ_HUMAN Splicing factor, proline- and glutamine-rich OS=Homo sapiens GN=SFPQ PE=1 SV=2	GMGPGTPAGYGR	M2:+15.99491	682	693	1136.5157470703125
pepb15a4	b15.a1.a1	sp|P23246|SFPQ_HUMAN	sp|P23246|SFPQ_HUMAN Splicing factor, proline- and glutamine-rich OS=Homo sapiens GN=SFPQ PE=1 SV=2	GMGPGTPAGYGR		682	693	1120.520751953125
pepb15a2	b15.a1.a1	sp|P23246|SFPQ_HUMAN	sp|P23246|SFPQ_HUMAN Splicing factor, proline- and glutamine-rich OS=Homo sapiens GN=SFPQ PE=1 SV=2	FATHAAALSVR		366	376	1143.6273193359375
pepb15a3	b15.a1.a1	sp|P23246|SFPQ_HUMAN	sp|P23246|SFPQ_HUMAN Splicing factor, proline- and glutamine-rich OS=Homo sapiens GN=SFPQ PE=1 SV=2	GIVEFASKPAAR		414	425	1245.6954345703125
pepb15a8	b15.a1.a1	sp|P23246|SFPQ_HUMAN	sp|P23246|SFPQ_HUMAN Splicing factor, proline- and glutamine-rich OS=Homo sapiens GN=SFPQ PE=1 SV=2	YGEPGEVFINKGK		320	332	1437.7376708984375
pepb15a7	b15.a1.a1	sp|P23246|SFPQ_HUMAN	sp|P23246|SFPQ_HUMAN Splicing factor, proline- and glutamine-rich OS=Homo sapiens GN=SFPQ PE=1 SV=2	YGEPGEVFINK		320	330	1252.621337890625
pepb16a8	b16.a1.a1	sp|P00367|DHE3_HUMAN	sp|P00367|DHE3_HUMAN Glutamate dehydrogenase 1, mitochondrial OS=Homo sapiens GN=GLUD1 PE=1 SV=2	NYTDNELEK		192	200	1125.50634765625
pepb16b10	b16.a1.a1	sp|P00367|DHE3_HUMAN	sp|P00367|DHE3_HUMAN Glutamate dehydrogenase 1, mitochondrial OS=Homo sapiens GN=GLUD1 PE=1 SV=2	YSTDVSVDEVK		152	162	1241.5899658203125
pepb16a1	b16.a1.a1	sp|P00367|DHE3_HUMAN	sp|P00367|DHE3_HUMAN Glutamate dehydrogenase 1, mitochondrial OS=Homo sapiens GN=GLUD1 PE=1 SV=2	ALASLMTYK	M6:+15.99491	163	171	1013.5339965820312
pepb16a7	b16.a1.a1	sp|P00367|DHE3_HUMAN	sp|P00367|DHE3_HUMAN Glutamate dehydrogenase 1, mitochondrial OS=Homo sapiens GN=GLUD1 PE=1 SV=2	MVEGFFDR	M1:+15.99491	69	76	1016.4509887695312
pepb16a5	b16.a1.a1	sp|P00367|DHE3_HUMAN	sp|P00367|DHE3_HUMAN Glutamate dehydrogenase 1, mitochondrial OS=Homo sapiens GN=GLUD1 PE=1 SV=2	HGGTIPIVPTAEFQDR		481	496	1737.892333984375
pepb16a6	b16.a1.a1	sp|P00367|DHE3_HUMAN	sp|P00367|DHE3_HUMAN Glutamate dehydrogenase 1, mitochondrial OS=Homo sapiens GN=GLUD1 PE=1 SV=2	IIAEGANGPTTPEADKIFLER		400	420	2242.171875
pepb16a9	b16.a1.a1	sp|P00367|DHE3_HUMAN	sp|P00367|DHE3_HUMAN Glutamate dehydrogenase 1, mitochondrial OS=Homo sapiens GN=GLUD1 PE=1 SV=2	YNLGLDLR		528	535	963.5261840820312
pepb16a4	b16.a1.a1	sp|P00367|DHE3_HUMAN	sp|P00367|DHE3_HUMAN Glutamate dehydrogenase 1, mitochondrial OS=Homo sapiens GN=GLUD1 PE=1 SV=2	GFIGPGIDVPAPDMSTGER	M14:+15.99491	213	231	1931.917236328125
pepb16a3	b16.a1.a1	sp|P00367|DHE3_HUMAN	sp|P00367|DHE3_HUMAN Glutamate dehydrogenase 1, mitochondrial OS=Homo sapiens GN=GLUD1 PE=1 SV=2	DDGSWEVIEGYR		125	136	1425.6285400390625
pepb16a2	b16.a1.a1	sp|P00367|DHE3_HUMAN	sp|P00367|DHE3_HUMAN Glutamate dehydrogenase 1, mitochondrial OS=Homo sapiens GN=GLUD1 PE=1 SV=2	CAVVDVPFGGAK	C1:+57.02146 C1:-17.02655	172	183	1202.5877685546875
pepb17a4	b17.a1.a1	sp|Q14978-2|NOLC1_HUMAN	sp|Q14978-2|NOLC1_HUMAN Isoform Beta of Nucleolar and coiled-body phosphoprotein 1 OS=Homo sapiens GN=NOLC1	KQNEAAKEAETPQAK		597	611	1642.83984375
pepb17a7	b17.a1.a1	sp|Q14978-2|NOLC1_HUMAN	sp|Q14978-2|NOLC1_HUMAN Isoform Beta of Nucleolar and coiled-body phosphoprotein 1 OS=Homo sapiens GN=NOLC1	VAGGAAPSKPASAK		507	520	1211.6746826171875
pepb17a3	b17.a1.a1	sp|Q14978-2|NOLC1_HUMAN	sp|Q14978-2|NOLC1_HUMAN Isoform Beta of Nucleolar and coiled-body phosphoprotein 1 OS=Homo sapiens GN=NOLC1	KLQANGPVAK		67	76	1025.610595703125
pepb17a1	b17.a1.a1	sp|Q14978-2|NOLC1_HUMAN	sp|Q14978-2|NOLC1_HUMAN Isoform Beta of Nucleolar and coiled-body phosphoprotein 1 OS=Homo sapiens GN=NOLC1	AAESSSDSSDSDSSEDDEAPSKPAGTTK		368	395	2758.129638671875
pepb17a6	b17.a1.a1	sp|Q14978-2|NOLC1_HUMAN	sp|Q14978-2|NOLC1_HUMAN Isoform Beta of Nucleolar and coiled-body phosphoprotein 1 OS=Homo sapiens GN=NOLC1	VADNSFDAK		649	657	966.453125
pepb17a5	b17.a1.a1	sp|Q14978-2|NOLC1_HUMAN	sp|Q14978-2|NOLC1_HUMAN Isoform Beta of Nucleolar and coiled-body phosphoprotein 1 OS=Homo sapiens GN=NOLC1	NKPGPYSSVPPPSAPPPKK		294	312	1945.0545654296875
pepb17a8	b17.a1.a1	sp|Q14978-2|NOLC1_HUMAN	sp|Q14978-2|NOLC1_HUMAN Isoform Beta of Nucleolar and coiled-body phosphoprotein 1 OS=Homo sapiens GN=NOLC1	VREEEIEVDSR		638	648	1360.670654296875
pepb17a2	b17.a1.a1	sp|Q14978-2|NOLC1_HUMAN	sp|Q14978-2|NOLC1_HUMAN Isoform Beta of Nucleolar and coiled-body phosphoprotein 1 OS=Homo sapiens GN=NOLC1	DNQLSEVANK		24	33	1117.548828125
pepb17a4	b17.a1.a2	sp|Q14978-3|NOLC1_HUMAN	sp|Q14978-3|NOLC1_HUMAN Isoform 3 of Nucleolar and coiled-body phosphoprotein 1 OS=Homo sapiens GN=NOLC1	KQNEAAKEAETPQAK		588	602	1642.83984375
pepb17a7	b17.a1.a2	sp|Q14978-3|NOLC1_HUMAN	sp|Q14978-3|NOLC1_HUMAN Isoform 3 of Nucleolar and coiled-body phosphoprotein 1 OS=Homo sapiens GN=NOLC1	VAGGAAPSKPASAK		498	511	1211.6746826171875
pepb17a3	b17.a1.a2	sp|Q14978-3|NOLC1_HUMAN	sp|Q14978-3|NOLC1_HUMAN Isoform 3 of Nucleolar and coiled-body phosphoprotein 1 OS=Homo sapiens GN=NOLC1	KLQANGPVAK		68	77	1025.610595703125
pepb17a1	b17.a1.a2	sp|Q14978-3|NOLC1_HUMAN	sp|Q14978-3|NOLC1_HUMAN Isoform 3 of Nucleolar and coiled-body phosphoprotein 1 OS=Homo sapiens GN=NOLC1	AAESSSDSSDSDSSEDDEAPSKPAGTTK		359	386	2758.129638671875
pepb17a6	b17.a1.a2	sp|Q14978-3|NOLC1_HUMAN	sp|Q14978-3|NOLC1_HUMAN Isoform 3 of Nucleolar and coiled-body phosphoprotein 1 OS=Homo sapiens GN=NOLC1	VADNSFDAK		640	648	966.453125
pepb17a5	b17.a1.a2	sp|Q14978-3|NOLC1_HUMAN	sp|Q14978-3|NOLC1_HUMAN Isoform 3 of Nucleolar and coiled-body phosphoprotein 1 OS=Homo sapiens GN=NOLC1	NKPGPYSSVPPPSAPPPKK		285	303	1945.0545654296875
pepb17a8	b17.a1.a2	sp|Q14978-3|NOLC1_HUMAN	sp|Q14978-3|NOLC1_HUMAN Isoform 3 of Nucleolar and coiled-body phosphoprotein 1 OS=Homo sapiens GN=NOLC1	VREEEIEVDSR		629	639	1360.670654296875
pepb17a2	b17.a1.a2	sp|Q14978-3|NOLC1_HUMAN	sp|Q14978-3|NOLC1_HUMAN Isoform 3 of Nucleolar and coiled-body phosphoprotein 1 OS=Homo sapiens GN=NOLC1	DNQLSEVANK		24	33	1117.548828125
pepb17a4	b17.a1.a3	sp|Q14978|NOLC1_HUMAN	sp|Q14978|NOLC1_HUMAN Nucleolar and coiled-body phosphoprotein 1 OS=Homo sapiens GN=NOLC1 PE=1 SV=2	KQNEAAKEAETPQAK		587	601	1642.83984375
pepb17a7	b17.a1.a3	sp|Q14978|NOLC1_HUMAN	sp|Q14978|NOLC1_HUMAN Nucleolar and coiled-body phosphoprotein 1 OS=Homo sapiens GN=NOLC1 PE=1 SV=2	VAGGAAPSKPASAK		497	510	1211.6746826171875
pepb17a3	b17.a1.a3	sp|Q14978|NOLC1_HUMAN	sp|Q14978|NOLC1_HUMAN Nucleolar and coiled-body phosphoprotein 1 OS=Homo sapiens GN=NOLC1 PE=1 SV=2	KLQANGPVAK		67	76	1025.610595703125
pepb17a1	b17.a1.a3	sp|Q14978|NOLC1_HUMAN	sp|Q14978|NOLC1_HUMAN Nucleolar and coiled-body phosphoprotein 1 OS=Homo sapiens GN=NOLC1 PE=1 SV=2	AAESSSDSSDSDSSEDDEAPSKPAGTTK		358	385	2758.129638671875
pepb17a6	b17.a1.a3	sp|Q14978|NOLC1_HUMAN	sp|Q14978|NOLC1_HUMAN Nucleolar and coiled-body phosphoprotein 1 OS=Homo sapiens GN=NOLC1 PE=1 SV=2	VADNSFDAK		639	647	966.453125
pepb17a5	b17.a1.a3	sp|Q14978|NOLC1_HUMAN	sp|Q14978|NOLC1_HUMAN Nucleolar and coiled-body phosphoprotein 1 OS=Homo sapiens GN=NOLC1 PE=1 SV=2	NKPGPYSSVPPPSAPPPKK		284	302	1945.0545654296875
pepb17a8	b17.a1.a3	sp|Q14978|NOLC1_HUMAN	sp|Q14978|NOLC1_HUMAN Nucleolar and coiled-body phosphoprotein 1 OS=Homo sapiens GN=NOLC1 PE=1 SV=2	VREEEIEVDSR		628	638	1360.670654296875
pepb17a2	b17.a1.a3	sp|Q14978|NOLC1_HUMAN	sp|Q14978|NOLC1_HUMAN Nucleolar and coiled-body phosphoprotein 1 OS=Homo sapiens GN=NOLC1 PE=1 SV=2	DNQLSEVANK		24	33	1117.548828125
pepb18a3	b18.a1.a1	sp|Q01831-2|XPC_HUMAN	sp|Q01831-2|XPC_HUMAN Isoform 2 of DNA repair protein complementing XP-C cells OS=Homo sapiens GN=XPC	GTKQEETFAK		328	337	1138.5743408203125
pepb18a5	b18.a1.a1	sp|Q01831-2|XPC_HUMAN	sp|Q01831-2|XPC_HUMAN Isoform 2 of DNA repair protein complementing XP-C cells OS=Homo sapiens GN=XPC	LTADPGGSSETSSQVLENHTKPK		302	324	2383.174072265625
pepb18a6	b18.a1.a1	sp|Q01831-2|XPC_HUMAN	sp|Q01831-2|XPC_HUMAN Isoform 2 of DNA repair protein complementing XP-C cells OS=Homo sapiens GN=XPC	VIKDEALSDGDDLR		87	100	1545.77587890625
pepb18a1	b18.a1.a1	sp|Q01831-2|XPC_HUMAN	sp|Q01831-2|XPC_HUMAN Isoform 2 of DNA repair protein complementing XP-C cells OS=Homo sapiens GN=XPC	ALQLLTR		271	277	814.514892578125
pepb18a4	b18.a1.a1	sp|Q01831-2|XPC_HUMAN	sp|Q01831-2|XPC_HUMAN Isoform 2 of DNA repair protein complementing XP-C cells OS=Homo sapiens GN=XPC	HMDQPLPTAIGLYK	M2:+15.99491	592	605	1599.8204345703125
pepb18a8	b18.a1.a1	sp|Q01831-2|XPC_HUMAN	sp|Q01831-2|XPC_HUMAN Isoform 2 of DNA repair protein complementing XP-C cells OS=Homo sapiens GN=XPC	YDPVWMTVTR	M6:+15.99491	548	557	1283.6092529296875
pepb18a7	b18.a1.a1	sp|Q01831-2|XPC_HUMAN	sp|Q01831-2|XPC_HUMAN Isoform 2 of DNA repair protein complementing XP-C cells OS=Homo sapiens GN=XPC	YDPVWMTVTR		548	557	1267.6143798828125
pepb18a2	b18.a1.a1	sp|Q01831-2|XPC_HUMAN	sp|Q01831-2|XPC_HUMAN Isoform 2 of DNA repair protein complementing XP-C cells OS=Homo sapiens GN=XPC	DVDTYYLSNLVK		211	222	1429.721435546875
pepb18a3	b18.a1.a2	sp|Q01831|XPC_HUMAN	sp|Q01831|XPC_HUMAN DNA repair protein complementing XP-C cells OS=Homo sapiens GN=XPC PE=1 SV=4	GTKQEETFAK		365	374	1138.5743408203125
pepb18a5	b18.a1.a2	sp|Q01831|XPC_HUMAN	sp|Q01831|XPC_HUMAN DNA repair protein complementing XP-C cells OS=Homo sapiens GN=XPC PE=1 SV=4	LTADPGGSSETSSQVLENHTKPK		339	361	2383.174072265625
pepb18a6	b18.a1.a2	sp|Q01831|XPC_HUMAN	sp|Q01831|XPC_HUMAN DNA repair protein complementing XP-C cells OS=Homo sapiens GN=XPC PE=1 SV=4	VIKDEALSDGDDLR		87	100	1545.77587890625
pepb18a1	b18.a1.a2	sp|Q01831|XPC_HUMAN	sp|Q01831|XPC_HUMAN DNA repair protein complementing XP-C cells OS=Homo sapiens GN=XPC PE=1 SV=4	ALQLLTR		308	314	814.514892578125
pepb18a4	b18.a1.a2	sp|Q01831|XPC_HUMAN	sp|Q01831|XPC_HUMAN DNA repair protein complementing XP-C cells OS=Homo sapiens GN=XPC PE=1 SV=4	HMDQPLPTAIGLYK	M2:+15.99491	629	642	1599.8204345703125
pepb18a8	b18.a1.a2	sp|Q01831|XPC_HUMAN	sp|Q01831|XPC_HUMAN DNA repair protein complementing XP-C cells OS=Homo sapiens GN=XPC PE=1 SV=4	YDPVWMTVTR	M6:+15.99491	585	594	1283.6092529296875
pepb18a7	b18.a1.a2	sp|Q01831|XPC_HUMAN	sp|Q01831|XPC_HUMAN DNA repair protein complementing XP-C cells OS=Homo sapiens GN=XPC PE=1 SV=4	YDPVWMTVTR		585	594	1267.6143798828125
pepb18a2	b18.a1.a2	sp|Q01831|XPC_HUMAN	sp|Q01831|XPC_HUMAN DNA repair protein complementing XP-C cells OS=Homo sapiens GN=XPC PE=1 SV=4	DVDTYYLSNLVK		248	259	1429.721435546875
pepb19a6	b19.a1.a1	sp|O94913|PCF11_HUMAN	sp|O94913|PCF11_HUMAN Pre-mRNA cleavage complex 2 protein Pcf11 OS=Homo sapiens GN=PCF11 PE=1 SV=3	SPIIHSPK		489	496	878.5098876953125
pepb19a5	b19.a1.a1	sp|O94913|PCF11_HUMAN	sp|O94913|PCF11_HUMAN Pre-mRNA cleavage complex 2 protein Pcf11 OS=Homo sapiens GN=PCF11 PE=1 SV=3	SEQTPAEAGAAGAR	S1:+42.01057	2	15	1357.6346435546875
pepb19a7	b19.a1.a1	sp|O94913|PCF11_HUMAN	sp|O94913|PCF11_HUMAN Pre-mRNA cleavage complex 2 protein Pcf11 OS=Homo sapiens GN=PCF11 PE=1 SV=3	YEDSDKPFVDSPASR		718	732	1712.776611328125
pepb19a4	b19.a1.a1	sp|O94913|PCF11_HUMAN	sp|O94913|PCF11_HUMAN Pre-mRNA cleavage complex 2 protein Pcf11 OS=Homo sapiens GN=PCF11 PE=1 SV=3	NLTQEQLIR		197	205	1114.6219482421875
pepb19a2	b19.a1.a1	sp|O94913|PCF11_HUMAN	sp|O94913|PCF11_HUMAN Pre-mRNA cleavage complex 2 protein Pcf11 OS=Homo sapiens GN=PCF11 PE=1 SV=3	EYLTAFTK		87	94	972.5040893554688
pepb19a3	b19.a1.a1	sp|O94913|PCF11_HUMAN	sp|O94913|PCF11_HUMAN Pre-mRNA cleavage complex 2 protein Pcf11 OS=Homo sapiens GN=PCF11 PE=1 SV=3	LSVDANLQIPK		644	654	1197.6842041015625
pepb19a1	b19.a1.a1	sp|O94913|PCF11_HUMAN	sp|O94913|PCF11_HUMAN Pre-mRNA cleavage complex 2 protein Pcf11 OS=Homo sapiens GN=PCF11 PE=1 SV=3	EIVSLIEAQTAK		53	64	1301.7314453125
pepb19a6	b19.a1.a2	tr|E9PKN0|E9PKN0_HUMAN	tr|E9PKN0|E9PKN0_HUMAN Pre-mRNA cleavage complex 2 protein Pcf11 (Fragment) OS=Homo sapiens GN=PCF11 PE=2 SV=1	SPIIHSPK		489	496	878.5098876953125
pepb19a5	b19.a1.a2	tr|E9PKN0|E9PKN0_HUMAN	tr|E9PKN0|E9PKN0_HUMAN Pre-mRNA cleavage complex 2 protein Pcf11 (Fragment) OS=Homo sapiens GN=PCF11 PE=2 SV=1	SEQTPAEAGAAGAR	S1:+42.01057	2	15	1357.6346435546875
pepb19a7	b19.a1.a2	tr|E9PKN0|E9PKN0_HUMAN	tr|E9PKN0|E9PKN0_HUMAN Pre-mRNA cleavage complex 2 protein Pcf11 (Fragment) OS=Homo sapiens GN=PCF11 PE=2 SV=1	YEDSDKPFVDSPASR		718	732	1712.776611328125
pepb19a4	b19.a1.a2	tr|E9PKN0|E9PKN0_HUMAN	tr|E9PKN0|E9PKN0_HUMAN Pre-mRNA cleavage complex 2 protein Pcf11 (Fragment) OS=Homo sapiens GN=PCF11 PE=2 SV=1	NLTQEQLIR		197	205	1114.6219482421875
pepb19a2	b19.a1.a2	tr|E9PKN0|E9PKN0_HUMAN	tr|E9PKN0|E9PKN0_HUMAN Pre-mRNA cleavage complex 2 protein Pcf11 (Fragment) OS=Homo sapiens GN=PCF11 PE=2 SV=1	EYLTAFTK		87	94	972.5040893554688
pepb19a3	b19.a1.a2	tr|E9PKN0|E9PKN0_HUMAN	tr|E9PKN0|E9PKN0_HUMAN Pre-mRNA cleavage complex 2 protein Pcf11 (Fragment) OS=Homo sapiens GN=PCF11 PE=2 SV=1	LSVDANLQIPK		644	654	1197.6842041015625
pepb19a1	b19.a1.a2	tr|E9PKN0|E9PKN0_HUMAN	tr|E9PKN0|E9PKN0_HUMAN Pre-mRNA cleavage complex 2 protein Pcf11 (Fragment) OS=Homo sapiens GN=PCF11 PE=2 SV=1	EIVSLIEAQTAK		53	64	1301.7314453125
pepb19a6	b19.a1.a3	tr|E9PQ01|E9PQ01_HUMAN	tr|E9PQ01|E9PQ01_HUMAN Pre-mRNA cleavage complex 2 protein Pcf11 (Fragment) OS=Homo sapiens GN=PCF11 PE=2 SV=1	SPIIHSPK		489	496	878.5098876953125
pepb19a5	b19.a1.a3	tr|E9PQ01|E9PQ01_HUMAN	tr|E9PQ01|E9PQ01_HUMAN Pre-mRNA cleavage complex 2 protein Pcf11 (Fragment) OS=Homo sapiens GN=PCF11 PE=2 SV=1	SEQTPAEAGAAGAR	S1:+42.01057	2	15	1357.6346435546875
pepb19a7	b19.a1.a3	tr|E9PQ01|E9PQ01_HUMAN	tr|E9PQ01|E9PQ01_HUMAN Pre-mRNA cleavage complex 2 protein Pcf11 (Fragment) OS=Homo sapiens GN=PCF11 PE=2 SV=1	YEDSDKPFVDSPASR		849	863	1712.776611328125
pepb19a4	b19.a1.a3	tr|E9PQ01|E9PQ01_HUMAN	tr|E9PQ01|E9PQ01_HUMAN Pre-mRNA cleavage complex 2 protein Pcf11 (Fragment) OS=Homo sapiens GN=PCF11 PE=2 SV=1	NLTQEQLIR		197	205	1114.6219482421875
pepb19a2	b19.a1.a3	tr|E9PQ01|E9PQ01_HUMAN	tr|E9PQ01|E9PQ01_HUMAN Pre-mRNA cleavage complex 2 protein Pcf11 (Fragment) OS=Homo sapiens GN=PCF11 PE=2 SV=1	EYLTAFTK		87	94	972.5040893554688
pepb19a3	b19.a1.a3	tr|E9PQ01|E9PQ01_HUMAN	tr|E9PQ01|E9PQ01_HUMAN Pre-mRNA cleavage complex 2 protein Pcf11 (Fragment) OS=Homo sapiens GN=PCF11 PE=2 SV=1	LSVDANLQIPK		644	654	1197.6842041015625
pepb19a1	b19.a1.a3	tr|E9PQ01|E9PQ01_HUMAN	tr|E9PQ01|E9PQ01_HUMAN Pre-mRNA cleavage complex 2 protein Pcf11 (Fragment) OS=Homo sapiens GN=PCF11 PE=2 SV=1	EIVSLIEAQTAK		53	64	1301.7314453125
pepb20a5	b20.a1.a1	sp|P78347-2|GTF2I_HUMAN	sp|P78347-2|GTF2I_HUMAN Isoform 2 of General transcription factor II-I OS=Homo sapiens GN=GTF2I	IIQVGNR		486	492	799.4788818359375
pepb20a6	b20.a1.a1	sp|P78347-2|GTF2I_HUMAN	sp|P78347-2|GTF2I_HUMAN Isoform 2 of General transcription factor II-I OS=Homo sapiens GN=GTF2I	QVEELFER		323	330	1049.526611328125
pepb20a4	b20.a1.a1	sp|P78347-2|GTF2I_HUMAN	sp|P78347-2|GTF2I_HUMAN Isoform 2 of General transcription factor II-I OS=Homo sapiens GN=GTF2I	EQVNDLFSR		829	837	1107.5433349609375
pepb20a1	b20.a1.a1	sp|P78347-2|GTF2I_HUMAN	sp|P78347-2|GTF2I_HUMAN Isoform 2 of General transcription factor II-I OS=Homo sapiens GN=GTF2I	ANELPQPPVPEPANAGK		286	302	1728.8919677734375
pepb20a7	b20.a1.a1	sp|P78347-2|GTF2I_HUMAN	sp|P78347-2|GTF2I_HUMAN Isoform 2 of General transcription factor II-I OS=Homo sapiens GN=GTF2I	SPSWYGIPR		474	482	1062.537109375
pepb20a3	b20.a1.a1	sp|P78347-2|GTF2I_HUMAN	sp|P78347-2|GTF2I_HUMAN Isoform 2 of General transcription factor II-I OS=Homo sapiens GN=GTF2I	DQSAVVVQGLPEGVAFK		144	160	1743.927978515625
pepb20a2	b20.a1.a1	sp|P78347-2|GTF2I_HUMAN	sp|P78347-2|GTF2I_HUMAN Isoform 2 of General transcription factor II-I OS=Homo sapiens GN=GTF2I	AQVAMSTLPVEDEESSESR	A1:+42.01057	2	20	2106.949951171875
pepb20a5	b20.a1.a2	sp|P78347-3|GTF2I_HUMAN	sp|P78347-3|GTF2I_HUMAN Isoform 3 of General transcription factor II-I OS=Homo sapiens GN=GTF2I	IIQVGNR		507	513	799.4788818359375
pepb20a6	b20.a1.a2	sp|P78347-3|GTF2I_HUMAN	sp|P78347-3|GTF2I_HUMAN Isoform 3 of General transcription factor II-I OS=Homo sapiens GN=GTF2I	QVEELFER		344	351	1049.526611328125
pepb20a4	b20.a1.a2	sp|P78347-3|GTF2I_HUMAN	sp|P78347-3|GTF2I_HUMAN Isoform 3 of General transcription factor II-I OS=Homo sapiens GN=GTF2I	EQVNDLFSR		850	858	1107.5433349609375
pepb20a1	b20.a1.a2	sp|P78347-3|GTF2I_HUMAN	sp|P78347-3|GTF2I_HUMAN Isoform 3 of General transcription factor II-I OS=Homo sapiens GN=GTF2I	ANELPQPPVPEPANAGK		307	323	1728.8919677734375
pepb20a7	b20.a1.a2	sp|P78347-3|GTF2I_HUMAN	sp|P78347-3|GTF2I_HUMAN Isoform 3 of General transcription factor II-I OS=Homo sapiens GN=GTF2I	SPSWYGIPR		495	503	1062.537109375
pepb20a3	b20.a1.a2	sp|P78347-3|GTF2I_HUMAN	sp|P78347-3|GTF2I_HUMAN Isoform 3 of General transcription factor II-I OS=Homo sapiens GN=GTF2I	DQSAVVVQGLPEGVAFK		144	160	1743.927978515625
pepb20a2	b20.a1.a2	sp|P78347-3|GTF2I_HUMAN	sp|P78347-3|GTF2I_HUMAN Isoform 3 of General transcription factor II-I OS=Homo sapiens GN=GTF2I	AQVAMSTLPVEDEESSESR	A1:+42.01057	2	20	2106.949951171875
pepb20a5	b20.a1.a3	sp|P78347-4|GTF2I_HUMAN	sp|P78347-4|GTF2I_HUMAN Isoform 4 of General transcription factor II-I OS=Homo sapiens GN=GTF2I	IIQVGNR		506	512	799.4788818359375
pepb20a6	b20.a1.a3	sp|P78347-4|GTF2I_HUMAN	sp|P78347-4|GTF2I_HUMAN Isoform 4 of General transcription factor II-I OS=Homo sapiens GN=GTF2I	QVEELFER		343	350	1049.526611328125
pepb20a4	b20.a1.a3	sp|P78347-4|GTF2I_HUMAN	sp|P78347-4|GTF2I_HUMAN Isoform 4 of General transcription factor II-I OS=Homo sapiens GN=GTF2I	EQVNDLFSR		849	857	1107.5433349609375
pepb20a1	b20.a1.a3	sp|P78347-4|GTF2I_HUMAN	sp|P78347-4|GTF2I_HUMAN Isoform 4 of General transcription factor II-I OS=Homo sapiens GN=GTF2I	ANELPQPPVPEPANAGK		306	322	1728.8919677734375
pepb20a7	b20.a1.a3	sp|P78347-4|GTF2I_HUMAN	sp|P78347-4|GTF2I_HUMAN Isoform 4 of General transcription factor II-I OS=Homo sapiens GN=GTF2I	SPSWYGIPR		494	502	1062.537109375
pepb20a3	b20.a1.a3	sp|P78347-4|GTF2I_HUMAN	sp|P78347-4|GTF2I_HUMAN Isoform 4 of General transcription factor II-I OS=Homo sapiens GN=GTF2I	DQSAVVVQGLPEGVAFK		144	160	1743.927978515625
pepb20a2	b20.a1.a3	sp|P78347-4|GTF2I_HUMAN	sp|P78347-4|GTF2I_HUMAN Isoform 4 of General transcription factor II-I OS=Homo sapiens GN=GTF2I	AQVAMSTLPVEDEESSESR	A1:+42.01057	2	20	2106.949951171875
pepb20a5	b20.a1.a4	sp|P78347|GTF2I_HUMAN	sp|P78347|GTF2I_HUMAN General transcription factor II-I OS=Homo sapiens GN=GTF2I PE=1 SV=2	IIQVGNR		527	533	799.4788818359375
pepb20a6	b20.a1.a4	sp|P78347|GTF2I_HUMAN	sp|P78347|GTF2I_HUMAN General transcription factor II-I OS=Homo sapiens GN=GTF2I PE=1 SV=2	QVEELFER		364	371	1049.526611328125
pepb20a4	b20.a1.a4	sp|P78347|GTF2I_HUMAN	sp|P78347|GTF2I_HUMAN General transcription factor II-I OS=Homo sapiens GN=GTF2I PE=1 SV=2	EQVNDLFSR		870	878	1107.5433349609375
pepb20a1	b20.a1.a4	sp|P78347|GTF2I_HUMAN	sp|P78347|GTF2I_HUMAN General transcription factor II-I OS=Homo sapiens GN=GTF2I PE=1 SV=2	ANELPQPPVPEPANAGK		327	343	1728.8919677734375
pepb20a7	b20.a1.a4	sp|P78347|GTF2I_HUMAN	sp|P78347|GTF2I_HUMAN General transcription factor II-I OS=Homo sapiens GN=GTF2I PE=1 SV=2	SPSWYGIPR		515	523	1062.537109375
pepb20a3	b20.a1.a4	sp|P78347|GTF2I_HUMAN	sp|P78347|GTF2I_HUMAN General transcription factor II-I OS=Homo sapiens GN=GTF2I PE=1 SV=2	DQSAVVVQGLPEGVAFK		144	160	1743.927978515625
pepb20a2	b20.a1.a4	sp|P78347|GTF2I_HUMAN	sp|P78347|GTF2I_HUMAN General transcription factor II-I OS=Homo sapiens GN=GTF2I PE=1 SV=2	AQVAMSTLPVEDEESSESR	A1:+42.01057	2	20	2106.949951171875
pepb21a7	b21.a1.a1	sp|P07910-2|HNRPC_HUMAN	sp|P07910-2|HNRPC_HUMAN Isoform C1 of Heterogeneous nuclear ribonucleoproteins C1/C2 OS=Homo sapiens GN=HNRNPC	VPPPPPIAR		130	138	943.5728149414062
pepb21a2	b21.a1.a1	sp|P07910-2|HNRPC_HUMAN	sp|P07910-2|HNRPC_HUMAN Isoform C1 of Heterogeneous nuclear ribonucleoproteins C1/C2 OS=Homo sapiens GN=HNRNPC	KSDVEAIFSK		30	39	1123.599853515625
pepb21a5	b21.a1.a1	sp|P07910-2|HNRPC_HUMAN	sp|P07910-2|HNRPC_HUMAN Isoform C1 of Heterogeneous nuclear ribonucleoproteins C1/C2 OS=Homo sapiens GN=HNRNPC	SDVEAIFSK		31	39	995.5048217773438
pepb21a1	b21.a1.a1	sp|P07910-2|HNRPC_HUMAN	sp|P07910-2|HNRPC_HUMAN Isoform C1 of Heterogeneous nuclear ribonucleoproteins C1/C2 OS=Homo sapiens GN=HNRNPC	GFAFVQYVNER		51	61	1329.6590576171875
pepb21a4	b21.a1.a1	sp|P07910-2|HNRPC_HUMAN	sp|P07910-2|HNRPC_HUMAN Isoform C1 of Heterogeneous nuclear ribonucleoproteins C1/C2 OS=Homo sapiens GN=HNRNPC	MIAGQVLDINLAAEPK	M1:+15.99491	74	89	1698.909912109375
pepb21a6	b21.a1.a1	sp|P07910-2|HNRPC_HUMAN	sp|P07910-2|HNRPC_HUMAN Isoform C1 of Heterogeneous nuclear ribonucleoproteins C1/C2 OS=Homo sapiens GN=HNRNPC	VFIGNLNTLVVK		18	29	1316.7940673828125
pepb21a3	b21.a1.a1	sp|P07910-2|HNRPC_HUMAN	sp|P07910-2|HNRPC_HUMAN Isoform C1 of Heterogeneous nuclear ribonucleoproteins C1/C2 OS=Homo sapiens GN=HNRNPC	MIAGQVLDINLAAEPK		74	89	1682.9150390625
pepb21a7	b21.a1.a2	sp|P07910-4|HNRPC_HUMAN	sp|P07910-4|HNRPC_HUMAN Isoform 4 of Heterogeneous nuclear ribonucleoproteins C1/C2 OS=Homo sapiens GN=HNRNPC	VPPPPPIAR		130	138	943.5728149414062
pepb21a2	b21.a1.a2	sp|P07910-4|HNRPC_HUMAN	sp|P07910-4|HNRPC_HUMAN Isoform 4 of Heterogeneous nuclear ribonucleoproteins C1/C2 OS=Homo sapiens GN=HNRNPC	KSDVEAIFSK		30	39	1123.599853515625
pepb21a5	b21.a1.a2	sp|P07910-4|HNRPC_HUMAN	sp|P07910-4|HNRPC_HUMAN Isoform 4 of Heterogeneous nuclear ribonucleoproteins C1/C2 OS=Homo sapiens GN=HNRNPC	SDVEAIFSK		31	39	995.5048217773438
pepb21a1	b21.a1.a2	sp|P07910-4|HNRPC_HUMAN	sp|P07910-4|HNRPC_HUMAN Isoform 4 of Heterogeneous nuclear ribonucleoproteins C1/C2 OS=Homo sapiens GN=HNRNPC	GFAFVQYVNER		51	61	1329.6590576171875
pepb21a4	b21.a1.a2	sp|P07910-4|HNRPC_HUMAN	sp|P07910-4|HNRPC_HUMAN Isoform 4 of Heterogeneous nuclear ribonucleoproteins C1/C2 OS=Homo sapiens GN=HNRNPC	MIAGQVLDINLAAEPK	M1:+15.99491	74	89	1698.909912109375
pepb21a6	b21.a1.a2	sp|P07910-4|HNRPC_HUMAN	sp|P07910-4|HNRPC_HUMAN Isoform 4 of Heterogeneous nuclear ribonucleoproteins C1/C2 OS=Homo sapiens GN=HNRNPC	VFIGNLNTLVVK		18	29	1316.7940673828125
pepb21a3	b21.a1.a2	sp|P07910-4|HNRPC_HUMAN	sp|P07910-4|HNRPC_HUMAN Isoform 4 of Heterogeneous nuclear ribonucleoproteins C1/C2 OS=Homo sapiens GN=HNRNPC	MIAGQVLDINLAAEPK		74	89	1682.9150390625
pepb21a7	b21.a1.a3	sp|P07910|HNRPC_HUMAN	sp|P07910|HNRPC_HUMAN Heterogeneous nuclear ribonucleoproteins C1/C2 OS=Homo sapiens GN=HNRNPC PE=1 SV=4	VPPPPPIAR		143	151	943.5728149414062
pepb21a2	b21.a1.a3	sp|P07910|HNRPC_HUMAN	sp|P07910|HNRPC_HUMAN Heterogeneous nuclear ribonucleoproteins C1/C2 OS=Homo sapiens GN=HNRNPC PE=1 SV=4	KSDVEAIFSK		30	39	1123.599853515625
pepb21a5	b21.a1.a3	sp|P07910|HNRPC_HUMAN	sp|P07910|HNRPC_HUMAN Heterogeneous nuclear ribonucleoproteins C1/C2 OS=Homo sapiens GN=HNRNPC PE=1 SV=4	SDVEAIFSK		31	39	995.5048217773438
pepb21a1	b21.a1.a3	sp|P07910|HNRPC_HUMAN	sp|P07910|HNRPC_HUMAN Heterogeneous nuclear ribonucleoproteins C1/C2 OS=Homo sapiens GN=HNRNPC PE=1 SV=4	GFAFVQYVNER		51	61	1329.6590576171875
pepb21a4	b21.a1.a3	sp|P07910|HNRPC_HUMAN	sp|P07910|HNRPC_HUMAN Heterogeneous nuclear ribonucleoproteins C1/C2 OS=Homo sapiens GN=HNRNPC PE=1 SV=4	MIAGQVLDINLAAEPK	M1:+15.99491	74	89	1698.909912109375
pepb21a6	b21.a1.a3	sp|P07910|HNRPC_HUMAN	sp|P07910|HNRPC_HUMAN Heterogeneous nuclear ribonucleoproteins C1/C2 OS=Homo sapiens GN=HNRNPC PE=1 SV=4	VFIGNLNTLVVK		18	29	1316.7940673828125
pepb21a3	b21.a1.a3	sp|P07910|HNRPC_HUMAN	sp|P07910|HNRPC_HUMAN Heterogeneous nuclear ribonucleoproteins C1/C2 OS=Homo sapiens GN=HNRNPC PE=1 SV=4	MIAGQVLDINLAAEPK		74	89	1682.9150390625
pepb21a7	b21.a1.a4	tr|B4DY08|B4DY08_HUMAN	tr|B4DY08|B4DY08_HUMAN Heterogeneous nuclear ribonucleoproteins C1/C2 OS=Homo sapiens GN=HNRNPC PE=2 SV=1	VPPPPPIAR		130	138	943.5728149414062
pepb21a2	b21.a1.a4	tr|B4DY08|B4DY08_HUMAN	tr|B4DY08|B4DY08_HUMAN Heterogeneous nuclear ribonucleoproteins C1/C2 OS=Homo sapiens GN=HNRNPC PE=2 SV=1	KSDVEAIFSK		30	39	1123.599853515625
pepb21a5	b21.a1.a4	tr|B4DY08|B4DY08_HUMAN	tr|B4DY08|B4DY08_HUMAN Heterogeneous nuclear ribonucleoproteins C1/C2 OS=Homo sapiens GN=HNRNPC PE=2 SV=1	SDVEAIFSK		31	39	995.5048217773438
pepb21a1	b21.a1.a4	tr|B4DY08|B4DY08_HUMAN	tr|B4DY08|B4DY08_HUMAN Heterogeneous nuclear ribonucleoproteins C1/C2 OS=Homo sapiens GN=HNRNPC PE=2 SV=1	GFAFVQYVNER		51	61	1329.6590576171875
pepb21a4	b21.a1.a4	tr|B4DY08|B4DY08_HUMAN	tr|B4DY08|B4DY08_HUMAN Heterogeneous nuclear ribonucleoproteins C1/C2 OS=Homo sapiens GN=HNRNPC PE=2 SV=1	MIAGQVLDINLAAEPK	M1:+15.99491	74	89	1698.909912109375
pepb21a6	b21.a1.a4	tr|B4DY08|B4DY08_HUMAN	tr|B4DY08|B4DY08_HUMAN Heterogeneous nuclear ribonucleoproteins C1/C2 OS=Homo sapiens GN=HNRNPC PE=2 SV=1	VFIGNLNTLVVK		18	29	1316.7940673828125
pepb21a3	b21.a1.a4	tr|B4DY08|B4DY08_HUMAN	tr|B4DY08|B4DY08_HUMAN Heterogeneous nuclear ribonucleoproteins C1/C2 OS=Homo sapiens GN=HNRNPC PE=2 SV=1	MIAGQVLDINLAAEPK		74	89	1682.9150390625
pepb21a7	b21.a1.a5	tr|G3V2Q1|G3V2Q1_HUMAN	tr|G3V2Q1|G3V2Q1_HUMAN Heterogeneous nuclear ribonucleoproteins C1/C2 OS=Homo sapiens GN=HNRNPC PE=2 SV=1	VPPPPPIAR		143	151	943.5728149414062
pepb21a2	b21.a1.a5	tr|G3V2Q1|G3V2Q1_HUMAN	tr|G3V2Q1|G3V2Q1_HUMAN Heterogeneous nuclear ribonucleoproteins C1/C2 OS=Homo sapiens GN=HNRNPC PE=2 SV=1	KSDVEAIFSK		30	39	1123.599853515625
pepb21a5	b21.a1.a5	tr|G3V2Q1|G3V2Q1_HUMAN	tr|G3V2Q1|G3V2Q1_HUMAN Heterogeneous nuclear ribonucleoproteins C1/C2 OS=Homo sapiens GN=HNRNPC PE=2 SV=1	SDVEAIFSK		31	39	995.5048217773438
pepb21a1	b21.a1.a5	tr|G3V2Q1|G3V2Q1_HUMAN	tr|G3V2Q1|G3V2Q1_HUMAN Heterogeneous nuclear ribonucleoproteins C1/C2 OS=Homo sapiens GN=HNRNPC PE=2 SV=1	GFAFVQYVNER		51	61	1329.6590576171875
pepb21a4	b21.a1.a5	tr|G3V2Q1|G3V2Q1_HUMAN	tr|G3V2Q1|G3V2Q1_HUMAN Heterogeneous nuclear ribonucleoproteins C1/C2 OS=Homo sapiens GN=HNRNPC PE=2 SV=1	MIAGQVLDINLAAEPK	M1:+15.99491	74	89	1698.909912109375
pepb21a6	b21.a1.a5	tr|G3V2Q1|G3V2Q1_HUMAN	tr|G3V2Q1|G3V2Q1_HUMAN Heterogeneous nuclear ribonucleoproteins C1/C2 OS=Homo sapiens GN=HNRNPC PE=2 SV=1	VFIGNLNTLVVK		18	29	1316.7940673828125
pepb21a3	b21.a1.a5	tr|G3V2Q1|G3V2Q1_HUMAN	tr|G3V2Q1|G3V2Q1_HUMAN Heterogeneous nuclear ribonucleoproteins C1/C2 OS=Homo sapiens GN=HNRNPC PE=2 SV=1	MIAGQVLDINLAAEPK		74	89	1682.9150390625
pepb21a7	b21.a1.a6	tr|G3V4C1|G3V4C1_HUMAN	tr|G3V4C1|G3V4C1_HUMAN Heterogeneous nuclear ribonucleoproteins C1/C2 OS=Homo sapiens GN=HNRNPC PE=2 SV=1	VPPPPPIAR		130	138	943.5728149414062
pepb21a2	b21.a1.a6	tr|G3V4C1|G3V4C1_HUMAN	tr|G3V4C1|G3V4C1_HUMAN Heterogeneous nuclear ribonucleoproteins C1/C2 OS=Homo sapiens GN=HNRNPC PE=2 SV=1	KSDVEAIFSK		30	39	1123.599853515625
pepb21a5	b21.a1.a6	tr|G3V4C1|G3V4C1_HUMAN	tr|G3V4C1|G3V4C1_HUMAN Heterogeneous nuclear ribonucleoproteins C1/C2 OS=Homo sapiens GN=HNRNPC PE=2 SV=1	SDVEAIFSK		31	39	995.5048217773438
pepb21a1	b21.a1.a6	tr|G3V4C1|G3V4C1_HUMAN	tr|G3V4C1|G3V4C1_HUMAN Heterogeneous nuclear ribonucleoproteins C1/C2 OS=Homo sapiens GN=HNRNPC PE=2 SV=1	GFAFVQYVNER		51	61	1329.6590576171875
pepb21a4	b21.a1.a6	tr|G3V4C1|G3V4C1_HUMAN	tr|G3V4C1|G3V4C1_HUMAN Heterogeneous nuclear ribonucleoproteins C1/C2 OS=Homo sapiens GN=HNRNPC PE=2 SV=1	MIAGQVLDINLAAEPK	M1:+15.99491	74	89	1698.909912109375
pepb21a6	b21.a1.a6	tr|G3V4C1|G3V4C1_HUMAN	tr|G3V4C1|G3V4C1_HUMAN Heterogeneous nuclear ribonucleoproteins C1/C2 OS=Homo sapiens GN=HNRNPC PE=2 SV=1	VFIGNLNTLVVK		18	29	1316.7940673828125
pepb21a3	b21.a1.a6	tr|G3V4C1|G3V4C1_HUMAN	tr|G3V4C1|G3V4C1_HUMAN Heterogeneous nuclear ribonucleoproteins C1/C2 OS=Homo sapiens GN=HNRNPC PE=2 SV=1	MIAGQVLDINLAAEPK		74	89	1682.9150390625
pepb21a7	b21.a1.a7	tr|G3V4W0|G3V4W0_HUMAN	tr|G3V4W0|G3V4W0_HUMAN Heterogeneous nuclear ribonucleoproteins C1/C2 (Fragment) OS=Homo sapiens GN=HNRNPC PE=2 SV=1	VPPPPPIAR		130	138	943.5728149414062
pepb21a2	b21.a1.a7	tr|G3V4W0|G3V4W0_HUMAN	tr|G3V4W0|G3V4W0_HUMAN Heterogeneous nuclear ribonucleoproteins C1/C2 (Fragment) OS=Homo sapiens GN=HNRNPC PE=2 SV=1	KSDVEAIFSK		30	39	1123.599853515625
pepb21a5	b21.a1.a7	tr|G3V4W0|G3V4W0_HUMAN	tr|G3V4W0|G3V4W0_HUMAN Heterogeneous nuclear ribonucleoproteins C1/C2 (Fragment) OS=Homo sapiens GN=HNRNPC PE=2 SV=1	SDVEAIFSK		31	39	995.5048217773438
pepb21a1	b21.a1.a7	tr|G3V4W0|G3V4W0_HUMAN	tr|G3V4W0|G3V4W0_HUMAN Heterogeneous nuclear ribonucleoproteins C1/C2 (Fragment) OS=Homo sapiens GN=HNRNPC PE=2 SV=1	GFAFVQYVNER		51	61	1329.6590576171875
pepb21a4	b21.a1.a7	tr|G3V4W0|G3V4W0_HUMAN	tr|G3V4W0|G3V4W0_HUMAN Heterogeneous nuclear ribonucleoproteins C1/C2 (Fragment) OS=Homo sapiens GN=HNRNPC PE=2 SV=1	MIAGQVLDINLAAEPK	M1:+15.99491	74	89	1698.909912109375
pepb21a6	b21.a1.a7	tr|G3V4W0|G3V4W0_HUMAN	tr|G3V4W0|G3V4W0_HUMAN Heterogeneous nuclear ribonucleoproteins C1/C2 (Fragment) OS=Homo sapiens GN=HNRNPC PE=2 SV=1	VFIGNLNTLVVK		18	29	1316.7940673828125
pepb21a3	b21.a1.a7	tr|G3V4W0|G3V4W0_HUMAN	tr|G3V4W0|G3V4W0_HUMAN Heterogeneous nuclear ribonucleoproteins C1/C2 (Fragment) OS=Homo sapiens GN=HNRNPC PE=2 SV=1	MIAGQVLDINLAAEPK		74	89	1682.9150390625
pepb21a7	b21.a1.a8	tr|G3V555|G3V555_HUMAN	tr|G3V555|G3V555_HUMAN Heterogeneous nuclear ribonucleoproteins C1/C2 (Fragment) OS=Homo sapiens GN=HNRNPC PE=2 SV=1	VPPPPPIAR		143	151	943.5728149414062
pepb21a2	b21.a1.a8	tr|G3V555|G3V555_HUMAN	tr|G3V555|G3V555_HUMAN Heterogeneous nuclear ribonucleoproteins C1/C2 (Fragment) OS=Homo sapiens GN=HNRNPC PE=2 SV=1	KSDVEAIFSK		30	39	1123.599853515625
pepb21a5	b21.a1.a8	tr|G3V555|G3V555_HUMAN	tr|G3V555|G3V555_HUMAN Heterogeneous nuclear ribonucleoproteins C1/C2 (Fragment) OS=Homo sapiens GN=HNRNPC PE=2 SV=1	SDVEAIFSK		31	39	995.5048217773438
pepb21a1	b21.a1.a8	tr|G3V555|G3V555_HUMAN	tr|G3V555|G3V555_HUMAN Heterogeneous nuclear ribonucleoproteins C1/C2 (Fragment) OS=Homo sapiens GN=HNRNPC PE=2 SV=1	GFAFVQYVNER		51	61	1329.6590576171875
pepb21a4	b21.a1.a8	tr|G3V555|G3V555_HUMAN	tr|G3V555|G3V555_HUMAN Heterogeneous nuclear ribonucleoproteins C1/C2 (Fragment) OS=Homo sapiens GN=HNRNPC PE=2 SV=1	MIAGQVLDINLAAEPK	M1:+15.99491	74	89	1698.909912109375
pepb21a6	b21.a1.a8	tr|G3V555|G3V555_HUMAN	tr|G3V555|G3V555_HUMAN Heterogeneous nuclear ribonucleoproteins C1/C2 (Fragment) OS=Homo sapiens GN=HNRNPC PE=2 SV=1	VFIGNLNTLVVK		18	29	1316.7940673828125
pepb21a3	b21.a1.a8	tr|G3V555|G3V555_HUMAN	tr|G3V555|G3V555_HUMAN Heterogeneous nuclear ribonucleoproteins C1/C2 (Fragment) OS=Homo sapiens GN=HNRNPC PE=2 SV=1	MIAGQVLDINLAAEPK		74	89	1682.9150390625
pepb21a7	b21.a1.a9	tr|G3V575|G3V575_HUMAN	tr|G3V575|G3V575_HUMAN Heterogeneous nuclear ribonucleoproteins C1/C2 (Fragment) OS=Homo sapiens GN=HNRNPC PE=2 SV=1	VPPPPPIAR		143	151	943.5728149414062
pepb21a2	b21.a1.a9	tr|G3V575|G3V575_HUMAN	tr|G3V575|G3V575_HUMAN Heterogeneous nuclear ribonucleoproteins C1/C2 (Fragment) OS=Homo sapiens GN=HNRNPC PE=2 SV=1	KSDVEAIFSK		30	39	1123.599853515625
pepb21a5	b21.a1.a9	tr|G3V575|G3V575_HUMAN	tr|G3V575|G3V575_HUMAN Heterogeneous nuclear ribonucleoproteins C1/C2 (Fragment) OS=Homo sapiens GN=HNRNPC PE=2 SV=1	SDVEAIFSK		31	39	995.5048217773438
pepb21a1	b21.a1.a9	tr|G3V575|G3V575_HUMAN	tr|G3V575|G3V575_HUMAN Heterogeneous nuclear ribonucleoproteins C1/C2 (Fragment) OS=Homo sapiens GN=HNRNPC PE=2 SV=1	GFAFVQYVNER		51	61	1329.6590576171875
pepb21a4	b21.a1.a9	tr|G3V575|G3V575_HUMAN	tr|G3V575|G3V575_HUMAN Heterogeneous nuclear ribonucleoproteins C1/C2 (Fragment) OS=Homo sapiens GN=HNRNPC PE=2 SV=1	MIAGQVLDINLAAEPK	M1:+15.99491	74	89	1698.909912109375
pepb21a6	b21.a1.a9	tr|G3V575|G3V575_HUMAN	tr|G3V575|G3V575_HUMAN Heterogeneous nuclear ribonucleoproteins C1/C2 (Fragment) OS=Homo sapiens GN=HNRNPC PE=2 SV=1	VFIGNLNTLVVK		18	29	1316.7940673828125
pepb21a3	b21.a1.a9	tr|G3V575|G3V575_HUMAN	tr|G3V575|G3V575_HUMAN Heterogeneous nuclear ribonucleoproteins C1/C2 (Fragment) OS=Homo sapiens GN=HNRNPC PE=2 SV=1	MIAGQVLDINLAAEPK		74	89	1682.9150390625
pepb21a7	b21.a1.b10	tr|G3V576|G3V576_HUMAN	tr|G3V576|G3V576_HUMAN Heterogeneous nuclear ribonucleoproteins C1/C2 OS=Homo sapiens GN=HNRNPC PE=2 SV=1	VPPPPPIAR		143	151	943.5728149414062
pepb21a2	b21.a1.b10	tr|G3V576|G3V576_HUMAN	tr|G3V576|G3V576_HUMAN Heterogeneous nuclear ribonucleoproteins C1/C2 OS=Homo sapiens GN=HNRNPC PE=2 SV=1	KSDVEAIFSK		30	39	1123.599853515625
pepb21a5	b21.a1.b10	tr|G3V576|G3V576_HUMAN	tr|G3V576|G3V576_HUMAN Heterogeneous nuclear ribonucleoproteins C1/C2 OS=Homo sapiens GN=HNRNPC PE=2 SV=1	SDVEAIFSK		31	39	995.5048217773438
pepb21a1	b21.a1.b10	tr|G3V576|G3V576_HUMAN	tr|G3V576|G3V576_HUMAN Heterogeneous nuclear ribonucleoproteins C1/C2 OS=Homo sapiens GN=HNRNPC PE=2 SV=1	GFAFVQYVNER		51	61	1329.6590576171875
pepb21a4	b21.a1.b10	tr|G3V576|G3V576_HUMAN	tr|G3V576|G3V576_HUMAN Heterogeneous nuclear ribonucleoproteins C1/C2 OS=Homo sapiens GN=HNRNPC PE=2 SV=1	MIAGQVLDINLAAEPK	M1:+15.99491	74	89	1698.909912109375
pepb21a6	b21.a1.b10	tr|G3V576|G3V576_HUMAN	tr|G3V576|G3V576_HUMAN Heterogeneous nuclear ribonucleoproteins C1/C2 OS=Homo sapiens GN=HNRNPC PE=2 SV=1	VFIGNLNTLVVK		18	29	1316.7940673828125
pepb21a3	b21.a1.b10	tr|G3V576|G3V576_HUMAN	tr|G3V576|G3V576_HUMAN Heterogeneous nuclear ribonucleoproteins C1/C2 OS=Homo sapiens GN=HNRNPC PE=2 SV=1	MIAGQVLDINLAAEPK		74	89	1682.9150390625
pepb22a2	b22.a1.a1	sp|O15160|RPAC1_HUMAN	sp|O15160|RPAC1_HUMAN DNA-directed RNA polymerases I and III subunit RPAC1 OS=Homo sapiens GN=POLR1C PE=1 SV=1	AASQAVEEMR	M9:+15.99491 A1:+42.01057	2	11	1149.5208740234375
pepb22a1	b22.a1.a1	sp|O15160|RPAC1_HUMAN	sp|O15160|RPAC1_HUMAN DNA-directed RNA polymerases I and III subunit RPAC1 OS=Homo sapiens GN=POLR1C PE=1 SV=1	AASQAVEEMR	A1:+42.01057	2	11	1133.5260009765625
pepb22a7	b22.a1.a1	sp|O15160|RPAC1_HUMAN	sp|O15160|RPAC1_HUMAN DNA-directed RNA polymerases I and III subunit RPAC1 OS=Homo sapiens GN=POLR1C PE=1 SV=1	VVLGEFGVR		14	22	975.5626220703125
pepb22a6	b22.a1.a1	sp|O15160|RPAC1_HUMAN	sp|O15160|RPAC1_HUMAN DNA-directed RNA polymerases I and III subunit RPAC1 OS=Homo sapiens GN=POLR1C PE=1 SV=1	NQGDEEGTEIDTLQFR		126	141	1851.8360595703125
pepb22a5	b22.a1.a1	sp|O15160|RPAC1_HUMAN	sp|O15160|RPAC1_HUMAN DNA-directed RNA polymerases I and III subunit RPAC1 OS=Homo sapiens GN=POLR1C PE=1 SV=1	ILLAEVPTMAVEK	M9:+15.99491	79	91	1429.7974853515625
pepb22a4	b22.a1.a1	sp|O15160|RPAC1_HUMAN	sp|O15160|RPAC1_HUMAN DNA-directed RNA polymerases I and III subunit RPAC1 OS=Homo sapiens GN=POLR1C PE=1 SV=1	ILLAEVPTMAVEK		79	91	1413.8026123046875
pepb22a3	b22.a1.a1	sp|O15160|RPAC1_HUMAN	sp|O15160|RPAC1_HUMAN DNA-directed RNA polymerases I and III subunit RPAC1 OS=Homo sapiens GN=POLR1C PE=1 SV=1	FLDELDAVQMD	M10:+15.99491	336	346	1311.5777587890625
pepb22a2	b22.a1.a2	tr|E7EQB9|E7EQB9_HUMAN	tr|E7EQB9|E7EQB9_HUMAN DNA-directed RNA polymerases I and III subunit RPAC1 OS=Homo sapiens GN=POLR1C PE=2 SV=1	AASQAVEEMR	M9:+15.99491 A1:+42.01057	2	11	1149.5208740234375
pepb22a1	b22.a1.a2	tr|E7EQB9|E7EQB9_HUMAN	tr|E7EQB9|E7EQB9_HUMAN DNA-directed RNA polymerases I and III subunit RPAC1 OS=Homo sapiens GN=POLR1C PE=2 SV=1	AASQAVEEMR	A1:+42.01057	2	11	1133.5260009765625
pepb22a7	b22.a1.a2	tr|E7EQB9|E7EQB9_HUMAN	tr|E7EQB9|E7EQB9_HUMAN DNA-directed RNA polymerases I and III subunit RPAC1 OS=Homo sapiens GN=POLR1C PE=2 SV=1	VVLGEFGVR		14	22	975.5626220703125
pepb22a6	b22.a1.a2	tr|E7EQB9|E7EQB9_HUMAN	tr|E7EQB9|E7EQB9_HUMAN DNA-directed RNA polymerases I and III subunit RPAC1 OS=Homo sapiens GN=POLR1C PE=2 SV=1	NQGDEEGTEIDTLQFR		126	141	1851.8360595703125
pepb22a5	b22.a1.a2	tr|E7EQB9|E7EQB9_HUMAN	tr|E7EQB9|E7EQB9_HUMAN DNA-directed RNA polymerases I and III subunit RPAC1 OS=Homo sapiens GN=POLR1C PE=2 SV=1	ILLAEVPTMAVEK	M9:+15.99491	79	91	1429.7974853515625
pepb22a4	b22.a1.a2	tr|E7EQB9|E7EQB9_HUMAN	tr|E7EQB9|E7EQB9_HUMAN DNA-directed RNA polymerases I and III subunit RPAC1 OS=Homo sapiens GN=POLR1C PE=2 SV=1	ILLAEVPTMAVEK		79	91	1413.8026123046875
pepb22a3	b22.a1.a2	tr|E7EQB9|E7EQB9_HUMAN	tr|E7EQB9|E7EQB9_HUMAN DNA-directed RNA polymerases I and III subunit RPAC1 OS=Homo sapiens GN=POLR1C PE=2 SV=1	FLDELDAVQMD	M10:+15.99491	286	296	1311.5777587890625
pepb23a2	b23.a1.a1	sp|Q14669-2|TRIPC_HUMAN	sp|Q14669-2|TRIPC_HUMAN Isoform 2 of E3 ubiquitin-protein ligase TRIP12 OS=Homo sapiens GN=TRIP12	HLDQEQQLK		115	123	1138.58544921875
pepb23a6	b23.a1.a1	sp|Q14669-2|TRIPC_HUMAN	sp|Q14669-2|TRIPC_HUMAN Isoform 2 of E3 ubiquitin-protein ligase TRIP12 OS=Homo sapiens GN=TRIP12	NTAGAQPQDDSIGGR		19	33	1486.6884765625
pepb23a4	b23.a1.a1	sp|Q14669-2|TRIPC_HUMAN	sp|Q14669-2|TRIPC_HUMAN Isoform 2 of E3 ubiquitin-protein ligase TRIP12 OS=Homo sapiens GN=TRIP12	LSTQSNSNNIEPAR		1086	1099	1530.7510986328125
pepb23a5	b23.a1.a1	sp|Q14669-2|TRIPC_HUMAN	sp|Q14669-2|TRIPC_HUMAN Isoform 2 of E3 ubiquitin-protein ligase TRIP12 OS=Homo sapiens GN=TRIP12	MADPESNQEAVNSSAAR		356	372	1776.7821044921875
pepb23a3	b23.a1.a1	sp|Q14669-2|TRIPC_HUMAN	sp|Q14669-2|TRIPC_HUMAN Isoform 2 of E3 ubiquitin-protein ligase TRIP12 OS=Homo sapiens GN=TRIP12	LLDTNPEINQSDSQDSR		1598	1614	1931.89453125
pepb23a1	b23.a1.a1	sp|Q14669-2|TRIPC_HUMAN	sp|Q14669-2|TRIPC_HUMAN Isoform 2 of E3 ubiquitin-protein ligase TRIP12 OS=Homo sapiens GN=TRIP12	DDSLDLSPQGR		1018	1028	1202.565185546875
pepb23a2	b23.a1.a2	sp|Q14669-3|TRIPC_HUMAN	sp|Q14669-3|TRIPC_HUMAN Isoform 3 of E3 ubiquitin-protein ligase TRIP12 OS=Homo sapiens GN=TRIP12	HLDQEQQLK		157	165	1138.58544921875
pepb23a6	b23.a1.a2	sp|Q14669-3|TRIPC_HUMAN	sp|Q14669-3|TRIPC_HUMAN Isoform 3 of E3 ubiquitin-protein ligase TRIP12 OS=Homo sapiens GN=TRIP12	NTAGAQPQDDSIGGR		19	33	1486.6884765625
pepb23a4	b23.a1.a2	sp|Q14669-3|TRIPC_HUMAN	sp|Q14669-3|TRIPC_HUMAN Isoform 3 of E3 ubiquitin-protein ligase TRIP12 OS=Homo sapiens GN=TRIP12	LSTQSNSNNIEPAR		1101	1114	1530.7510986328125
pepb23a5	b23.a1.a2	sp|Q14669-3|TRIPC_HUMAN	sp|Q14669-3|TRIPC_HUMAN Isoform 3 of E3 ubiquitin-protein ligase TRIP12 OS=Homo sapiens GN=TRIP12	MADPESNQEAVNSSAAR		398	414	1776.7821044921875
pepb23a3	b23.a1.a2	sp|Q14669-3|TRIPC_HUMAN	sp|Q14669-3|TRIPC_HUMAN Isoform 3 of E3 ubiquitin-protein ligase TRIP12 OS=Homo sapiens GN=TRIP12	LLDTNPEINQSDSQDSR		1613	1629	1931.89453125
pepb23a1	b23.a1.a2	sp|Q14669-3|TRIPC_HUMAN	sp|Q14669-3|TRIPC_HUMAN Isoform 3 of E3 ubiquitin-protein ligase TRIP12 OS=Homo sapiens GN=TRIP12	DDSLDLSPQGR		1033	1043	1202.565185546875
pepb23a2	b23.a1.a3	sp|Q14669|TRIPC_HUMAN	sp|Q14669|TRIPC_HUMAN E3 ubiquitin-protein ligase TRIP12 OS=Homo sapiens GN=TRIP12 PE=1 SV=1	HLDQEQQLK		115	123	1138.58544921875
pepb23a6	b23.a1.a3	sp|Q14669|TRIPC_HUMAN	sp|Q14669|TRIPC_HUMAN E3 ubiquitin-protein ligase TRIP12 OS=Homo sapiens GN=TRIP12 PE=1 SV=1	NTAGAQPQDDSIGGR		19	33	1486.6884765625
pepb23a4	b23.a1.a3	sp|Q14669|TRIPC_HUMAN	sp|Q14669|TRIPC_HUMAN E3 ubiquitin-protein ligase TRIP12 OS=Homo sapiens GN=TRIP12 PE=1 SV=1	LSTQSNSNNIEPAR		1053	1066	1530.7510986328125
pepb23a5	b23.a1.a3	sp|Q14669|TRIPC_HUMAN	sp|Q14669|TRIPC_HUMAN E3 ubiquitin-protein ligase TRIP12 OS=Homo sapiens GN=TRIP12 PE=1 SV=1	MADPESNQEAVNSSAAR		356	372	1776.7821044921875
pepb23a3	b23.a1.a3	sp|Q14669|TRIPC_HUMAN	sp|Q14669|TRIPC_HUMAN E3 ubiquitin-protein ligase TRIP12 OS=Homo sapiens GN=TRIP12 PE=1 SV=1	LLDTNPEINQSDSQDSR		1565	1581	1931.89453125
pepb23a1	b23.a1.a3	sp|Q14669|TRIPC_HUMAN	sp|Q14669|TRIPC_HUMAN E3 ubiquitin-protein ligase TRIP12 OS=Homo sapiens GN=TRIP12 PE=1 SV=1	DDSLDLSPQGR		985	995	1202.565185546875
pepb24a2	b24.a1.a1	sp|Q16666-2|IF16_HUMAN	sp|Q16666-2|IF16_HUMAN Isoform 2 of Gamma-interferon-inducible protein 16 OS=Homo sapiens GN=IFI16	INQLCSQTK	C5:+57.02146	619	627	1091.5517578125
pepb24a1	b24.a1.a1	sp|Q16666-2|IF16_HUMAN	sp|Q16666-2|IF16_HUMAN Isoform 2 of Gamma-interferon-inducible protein 16 OS=Homo sapiens GN=IFI16	EVDATSPAPSTSSTVK		101	116	1576.7705078125
pepb24a3	b24.a1.a1	sp|Q16666-2|IF16_HUMAN	sp|Q16666-2|IF16_HUMAN Isoform 2 of Gamma-interferon-inducible protein 16 OS=Homo sapiens GN=IFI16	MNDFMR		452	457	813.338623046875
pepb24a5	b24.a1.a1	sp|Q16666-2|IF16_HUMAN	sp|Q16666-2|IF16_HUMAN Isoform 2 of Gamma-interferon-inducible protein 16 OS=Homo sapiens GN=IFI16	TTIYEIQDDR		331	340	1253.6011962890625
pepb24a6	b24.a1.a1	sp|Q16666-2|IF16_HUMAN	sp|Q16666-2|IF16_HUMAN Isoform 2 of Gamma-interferon-inducible protein 16 OS=Homo sapiens GN=IFI16	VLSTTKPFEYETPEMEK		209	225	2028.98388671875
pepb24a4	b24.a1.a1	sp|Q16666-2|IF16_HUMAN	sp|Q16666-2|IF16_HUMAN Isoform 2 of Gamma-interferon-inducible protein 16 OS=Homo sapiens GN=IFI16	TPQMPPTTPSSSFFTK	M4:+15.99491	428	443	1769.8419189453125
pepb24a2	b24.a1.a2	sp|Q16666-6|IF16_HUMAN	sp|Q16666-6|IF16_HUMAN Isoform 4 of Gamma-interferon-inducible protein 16 OS=Homo sapiens GN=IFI16	INQLCSQTK	C5:+57.02146	619	627	1091.5517578125
pepb24a1	b24.a1.a2	sp|Q16666-6|IF16_HUMAN	sp|Q16666-6|IF16_HUMAN Isoform 4 of Gamma-interferon-inducible protein 16 OS=Homo sapiens GN=IFI16	EVDATSPAPSTSSTVK		101	116	1576.7705078125
pepb24a3	b24.a1.a2	sp|Q16666-6|IF16_HUMAN	sp|Q16666-6|IF16_HUMAN Isoform 4 of Gamma-interferon-inducible protein 16 OS=Homo sapiens GN=IFI16	MNDFMR		396	401	813.338623046875
pepb24a5	b24.a1.a2	sp|Q16666-6|IF16_HUMAN	sp|Q16666-6|IF16_HUMAN Isoform 4 of Gamma-interferon-inducible protein 16 OS=Homo sapiens GN=IFI16	TTIYEIQDDR		275	284	1253.6011962890625
pepb24a6	b24.a1.a2	sp|Q16666-6|IF16_HUMAN	sp|Q16666-6|IF16_HUMAN Isoform 4 of Gamma-interferon-inducible protein 16 OS=Homo sapiens GN=IFI16	VLSTTKPFEYETPEMEK		153	169	2028.98388671875
pepb24a4	b24.a1.a2	sp|Q16666-6|IF16_HUMAN	sp|Q16666-6|IF16_HUMAN Isoform 4 of Gamma-interferon-inducible protein 16 OS=Homo sapiens GN=IFI16	TPQMPPTTPSSSFFTK	M4:+15.99491	372	387	1769.8419189453125
pepb24a2	b24.a1.a3	sp|Q16666|IF16_HUMAN	sp|Q16666|IF16_HUMAN Gamma-interferon-inducible protein 16 OS=Homo sapiens GN=IFI16 PE=1 SV=3	INQLCSQTK	C5:+57.02146	675	683	1091.5517578125
pepb24a1	b24.a1.a3	sp|Q16666|IF16_HUMAN	sp|Q16666|IF16_HUMAN Gamma-interferon-inducible protein 16 OS=Homo sapiens GN=IFI16 PE=1 SV=3	EVDATSPAPSTSSTVK		101	116	1576.7705078125
pepb24a3	b24.a1.a3	sp|Q16666|IF16_HUMAN	sp|Q16666|IF16_HUMAN Gamma-interferon-inducible protein 16 OS=Homo sapiens GN=IFI16 PE=1 SV=3	MNDFMR		452	457	813.338623046875
pepb24a5	b24.a1.a3	sp|Q16666|IF16_HUMAN	sp|Q16666|IF16_HUMAN Gamma-interferon-inducible protein 16 OS=Homo sapiens GN=IFI16 PE=1 SV=3	TTIYEIQDDR		331	340	1253.6011962890625
pepb24a6	b24.a1.a3	sp|Q16666|IF16_HUMAN	sp|Q16666|IF16_HUMAN Gamma-interferon-inducible protein 16 OS=Homo sapiens GN=IFI16 PE=1 SV=3	VLSTTKPFEYETPEMEK		209	225	2028.98388671875
pepb24a4	b24.a1.a3	sp|Q16666|IF16_HUMAN	sp|Q16666|IF16_HUMAN Gamma-interferon-inducible protein 16 OS=Homo sapiens GN=IFI16 PE=1 SV=3	TPQMPPTTPSSSFFTK	M4:+15.99491	428	443	1769.8419189453125
pepb24a2	b24.a1.a4	tr|E7EPR3|E7EPR3_HUMAN	tr|E7EPR3|E7EPR3_HUMAN Gamma-interferon-inducible protein 16 OS=Homo sapiens GN=IFI16 PE=2 SV=1	INQLCSQTK	C5:+57.02146	623	631	1091.5517578125
pepb24a1	b24.a1.a4	tr|E7EPR3|E7EPR3_HUMAN	tr|E7EPR3|E7EPR3_HUMAN Gamma-interferon-inducible protein 16 OS=Homo sapiens GN=IFI16 PE=2 SV=1	EVDATSPAPSTSSTVK		105	120	1576.7705078125
pepb24a3	b24.a1.a4	tr|E7EPR3|E7EPR3_HUMAN	tr|E7EPR3|E7EPR3_HUMAN Gamma-interferon-inducible protein 16 OS=Homo sapiens GN=IFI16 PE=2 SV=1	MNDFMR		400	405	813.338623046875
pepb24a5	b24.a1.a4	tr|E7EPR3|E7EPR3_HUMAN	tr|E7EPR3|E7EPR3_HUMAN Gamma-interferon-inducible protein 16 OS=Homo sapiens GN=IFI16 PE=2 SV=1	TTIYEIQDDR		279	288	1253.6011962890625
pepb24a6	b24.a1.a4	tr|E7EPR3|E7EPR3_HUMAN	tr|E7EPR3|E7EPR3_HUMAN Gamma-interferon-inducible protein 16 OS=Homo sapiens GN=IFI16 PE=2 SV=1	VLSTTKPFEYETPEMEK		157	173	2028.98388671875
pepb24a4	b24.a1.a4	tr|E7EPR3|E7EPR3_HUMAN	tr|E7EPR3|E7EPR3_HUMAN Gamma-interferon-inducible protein 16 OS=Homo sapiens GN=IFI16 PE=2 SV=1	TPQMPPTTPSSSFFTK	M4:+15.99491	376	391	1769.8419189453125
pepb25a2	b25.a1.a1	sp|O14647|CHD2_HUMAN	sp|O14647|CHD2_HUMAN Chromodomain-helicase-DNA-binding protein 2 OS=Homo sapiens GN=CHD2 PE=1 SV=2	LKEEHGIELSSPR		1355	1367	1494.79150390625
pepb25a6	b25.a1.a1	sp|O14647|CHD2_HUMAN	sp|O14647|CHD2_HUMAN Chromodomain-helicase-DNA-binding protein 2 OS=Homo sapiens GN=CHD2 PE=1 SV=2	VEMSALQK		719	726	905.4765014648438
pepb25a3	b25.a1.a1	sp|O14647|CHD2_HUMAN	sp|O14647|CHD2_HUMAN Chromodomain-helicase-DNA-binding protein 2 OS=Homo sapiens GN=CHD2 PE=1 SV=2	NDDSLLYK		624	631	967.4735107421875
pepb25a4	b25.a1.a1	sp|O14647|CHD2_HUMAN	sp|O14647|CHD2_HUMAN Chromodomain-helicase-DNA-binding protein 2 OS=Homo sapiens GN=CHD2 PE=1 SV=2	NNPDYNWNVR		1817	1826	1291.581787109375
pepb25a5	b25.a1.a1	sp|O14647|CHD2_HUMAN	sp|O14647|CHD2_HUMAN Chromodomain-helicase-DNA-binding protein 2 OS=Homo sapiens GN=CHD2 PE=1 SV=2	NNSVILADEMGLGK	M10:+15.99491	502	515	1476.7366943359375
pepb25a1	b25.a1.a1	sp|O14647|CHD2_HUMAN	sp|O14647|CHD2_HUMAN Chromodomain-helicase-DNA-binding protein 2 OS=Homo sapiens GN=CHD2 PE=1 SV=2	ENEVSTSATDELLSQFK		1006	1022	1897.9029541015625
pepb26a3	b26.a1.a1	sp|Q15393|SF3B3_HUMAN	sp|Q15393|SF3B3_HUMAN Splicing factor 3B subunit 3 OS=Homo sapiens GN=SF3B3 PE=1 SV=4	LPPNTNDEVDEDPTGNK		1058	1074	1854.8355712890625
pepb26a4	b26.a1.a1	sp|Q15393|SF3B3_HUMAN	sp|Q15393|SF3B3_HUMAN Splicing factor 3B subunit 3 OS=Homo sapiens GN=SF3B3 PE=1 SV=4	NFGDQPDIR		260	268	1061.50146484375
pepb26a1	b26.a1.a1	sp|Q15393|SF3B3_HUMAN	sp|Q15393|SF3B3_HUMAN Splicing factor 3B subunit 3 OS=Homo sapiens GN=SF3B3 PE=1 SV=4	DYIVVGSDSGR		76	86	1167.564453125
pepb26a6	b26.a1.a1	sp|Q15393|SF3B3_HUMAN	sp|Q15393|SF3B3_HUMAN Splicing factor 3B subunit 3 OS=Homo sapiens GN=SF3B3 PE=1 SV=4	TVLDPVTGDLSDTR		677	690	1488.7545166015625
pepb26a5	b26.a1.a1	sp|Q15393|SF3B3_HUMAN	sp|Q15393|SF3B3_HUMAN Splicing factor 3B subunit 3 OS=Homo sapiens GN=SF3B3 PE=1 SV=4	TPVEEVPAAIAPFQGR		943	958	1681.8912353515625
pepb26a2	b26.a1.a1	sp|Q15393|SF3B3_HUMAN	sp|Q15393|SF3B3_HUMAN Splicing factor 3B subunit 3 OS=Homo sapiens GN=SF3B3 PE=1 SV=4	FLAVGLVDNTVR		604	615	1303.7373046875
pepb27a2	b27.a1.a1	sp|P54727|RD23B_HUMAN	sp|P54727|RD23B_HUMAN UV excision repair protein RAD23 homolog B OS=Homo sapiens GN=RAD23B PE=1 SV=1	IESEKGKDAFPVAGQK		30	45	1703.896728515625
pepb27a5	b27.a1.a1	sp|P54727|RD23B_HUMAN	sp|P54727|RD23B_HUMAN UV excision repair protein RAD23 homolog B OS=Homo sapiens GN=RAD23B PE=1 SV=1	TLQQQTFK		7	14	993.5368041992188
pepb27a4	b27.a1.a1	sp|P54727|RD23B_HUMAN	sp|P54727|RD23B_HUMAN UV excision repair protein RAD23 homolog B OS=Homo sapiens GN=RAD23B PE=1 SV=1	QEKPAEKPAETPVATSPTATDSTSGDSSR	Q1:-17.02655	145	173	2928.37109375
pepb27a1	b27.a1.a1	sp|P54727|RD23B_HUMAN	sp|P54727|RD23B_HUMAN UV excision repair protein RAD23 homolog B OS=Homo sapiens GN=RAD23B PE=1 SV=1	IDIDPEETVK		15	24	1158.58935546875
pepb27a3	b27.a1.a1	sp|P54727|RD23B_HUMAN	sp|P54727|RD23B_HUMAN UV excision repair protein RAD23 homolog B OS=Homo sapiens GN=RAD23B PE=1 SV=1	NFVVVMVTKPK		68	78	1261.734130859375
pepb28a3	b28.a1.a1	sp|P27816-4|MAP4_HUMAN	sp|P27816-4|MAP4_HUMAN Isoform 4 of Microtubule-associated protein 4 OS=Homo sapiens GN=MAP4	TAGPIASAQK		697	706	943.5211181640625
pepb28a1	b28.a1.a1	sp|P27816-4|MAP4_HUMAN	sp|P27816-4|MAP4_HUMAN Isoform 4 of Microtubule-associated protein 4 OS=Homo sapiens GN=MAP4	LATNTSAPDLK		658	668	1130.6055908203125
pepb28a5	b28.a1.a1	sp|P27816-4|MAP4_HUMAN	sp|P27816-4|MAP4_HUMAN Isoform 4 of Microtubule-associated protein 4 OS=Homo sapiens GN=MAP4	VGSLDNVGHLPAGGAVK		791	807	1590.8603515625
pepb28a4	b28.a1.a1	sp|P27816-4|MAP4_HUMAN	sp|P27816-4|MAP4_HUMAN Isoform 4 of Microtubule-associated protein 4 OS=Homo sapiens GN=MAP4	TTTLSGTAPAAGVVPSR		607	623	1585.8548583984375
pepb28a2	b28.a1.a1	sp|P27816-4|MAP4_HUMAN	sp|P27816-4|MAP4_HUMAN Isoform 4 of Microtubule-associated protein 4 OS=Homo sapiens GN=MAP4	QPAPTTIGGLNK	Q1:-17.02655	462	473	1179.63720703125
pepb28a3	b28.a1.a2	sp|P27816-6|MAP4_HUMAN	sp|P27816-6|MAP4_HUMAN Isoform 6 of Microtubule-associated protein 4 OS=Homo sapiens GN=MAP4	TAGPIASAQK		977	986	943.5211181640625
pepb28a1	b28.a1.a2	sp|P27816-6|MAP4_HUMAN	sp|P27816-6|MAP4_HUMAN Isoform 6 of Microtubule-associated protein 4 OS=Homo sapiens GN=MAP4	LATNTSAPDLK		923	933	1130.6055908203125
pepb28a5	b28.a1.a2	sp|P27816-6|MAP4_HUMAN	sp|P27816-6|MAP4_HUMAN Isoform 6 of Microtubule-associated protein 4 OS=Homo sapiens GN=MAP4	VGSLDNVGHLPAGGAVK		1071	1087	1590.8603515625
pepb28a4	b28.a1.a2	sp|P27816-6|MAP4_HUMAN	sp|P27816-6|MAP4_HUMAN Isoform 6 of Microtubule-associated protein 4 OS=Homo sapiens GN=MAP4	TTTLSGTAPAAGVVPSR		872	888	1585.8548583984375
pepb28a2	b28.a1.a2	sp|P27816-6|MAP4_HUMAN	sp|P27816-6|MAP4_HUMAN Isoform 6 of Microtubule-associated protein 4 OS=Homo sapiens GN=MAP4	QPAPTTIGGLNK	Q1:-17.02655	727	738	1179.63720703125
pepb28a3	b28.a1.a3	sp|P27816|MAP4_HUMAN	sp|P27816|MAP4_HUMAN Microtubule-associated protein 4 OS=Homo sapiens GN=MAP4 PE=1 SV=3	TAGPIASAQK		977	986	943.5211181640625
pepb28a1	b28.a1.a3	sp|P27816|MAP4_HUMAN	sp|P27816|MAP4_HUMAN Microtubule-associated protein 4 OS=Homo sapiens GN=MAP4 PE=1 SV=3	LATNTSAPDLK		923	933	1130.6055908203125
pepb28a5	b28.a1.a3	sp|P27816|MAP4_HUMAN	sp|P27816|MAP4_HUMAN Microtubule-associated protein 4 OS=Homo sapiens GN=MAP4 PE=1 SV=3	VGSLDNVGHLPAGGAVK		1071	1087	1590.8603515625
pepb28a4	b28.a1.a3	sp|P27816|MAP4_HUMAN	sp|P27816|MAP4_HUMAN Microtubule-associated protein 4 OS=Homo sapiens GN=MAP4 PE=1 SV=3	TTTLSGTAPAAGVVPSR		872	888	1585.8548583984375
pepb28a2	b28.a1.a3	sp|P27816|MAP4_HUMAN	sp|P27816|MAP4_HUMAN Microtubule-associated protein 4 OS=Homo sapiens GN=MAP4 PE=1 SV=3	QPAPTTIGGLNK	Q1:-17.02655	727	738	1179.63720703125
pepb28a3	b28.a1.a4	tr|E7EVA0|E7EVA0_HUMAN	tr|E7EVA0|E7EVA0_HUMAN Microtubule-associated protein OS=Homo sapiens GN=MAP4 PE=2 SV=1	TAGPIASAQK		2122	2131	943.5211181640625
pepb28a1	b28.a1.a4	tr|E7EVA0|E7EVA0_HUMAN	tr|E7EVA0|E7EVA0_HUMAN Microtubule-associated protein OS=Homo sapiens GN=MAP4 PE=2 SV=1	LATNTSAPDLK		2068	2078	1130.6055908203125
pepb28a5	b28.a1.a4	tr|E7EVA0|E7EVA0_HUMAN	tr|E7EVA0|E7EVA0_HUMAN Microtubule-associated protein OS=Homo sapiens GN=MAP4 PE=2 SV=1	VGSLDNVGHLPAGGAVK		2216	2232	1590.8603515625
pepb28a4	b28.a1.a4	tr|E7EVA0|E7EVA0_HUMAN	tr|E7EVA0|E7EVA0_HUMAN Microtubule-associated protein OS=Homo sapiens GN=MAP4 PE=2 SV=1	TTTLSGTAPAAGVVPSR		2017	2033	1585.8548583984375
pepb28a2	b28.a1.a4	tr|E7EVA0|E7EVA0_HUMAN	tr|E7EVA0|E7EVA0_HUMAN Microtubule-associated protein OS=Homo sapiens GN=MAP4 PE=2 SV=1	QPAPTTIGGLNK	Q1:-17.02655	1872	1883	1179.63720703125
pepb28a3	b28.a1.a5	tr|E9PGM5|E9PGM5_HUMAN	tr|E9PGM5|E9PGM5_HUMAN Microtubule-associated protein OS=Homo sapiens GN=MAP4 PE=2 SV=1	TAGPIASAQK		712	721	943.5211181640625
pepb28a1	b28.a1.a5	tr|E9PGM5|E9PGM5_HUMAN	tr|E9PGM5|E9PGM5_HUMAN Microtubule-associated protein OS=Homo sapiens GN=MAP4 PE=2 SV=1	LATNTSAPDLK		658	668	1130.6055908203125
pepb28a5	b28.a1.a5	tr|E9PGM5|E9PGM5_HUMAN	tr|E9PGM5|E9PGM5_HUMAN Microtubule-associated protein OS=Homo sapiens GN=MAP4 PE=2 SV=1	VGSLDNVGHLPAGGAVK		806	822	1590.8603515625
pepb28a4	b28.a1.a5	tr|E9PGM5|E9PGM5_HUMAN	tr|E9PGM5|E9PGM5_HUMAN Microtubule-associated protein OS=Homo sapiens GN=MAP4 PE=2 SV=1	TTTLSGTAPAAGVVPSR		607	623	1585.8548583984375
pepb28a2	b28.a1.a5	tr|E9PGM5|E9PGM5_HUMAN	tr|E9PGM5|E9PGM5_HUMAN Microtubule-associated protein OS=Homo sapiens GN=MAP4 PE=2 SV=1	QPAPTTIGGLNK	Q1:-17.02655	462	473	1179.63720703125
pepb29a3	b29.a1.a1	sp|Q96T60|PNKP_HUMAN	sp|Q96T60|PNKP_HUMAN Bifunctional polynucleotide phosphatase/kinase OS=Homo sapiens GN=PNKP PE=1 SV=1	GPLTQVTDRK		36	45	1114.6219482421875
pepb29a2	b29.a1.a1	sp|Q96T60|PNKP_HUMAN	sp|Q96T60|PNKP_HUMAN Bifunctional polynucleotide phosphatase/kinase OS=Homo sapiens GN=PNKP PE=1 SV=1	GKLPAEEFK		225	233	1018.5571899414062
pepb29a1	b29.a1.a1	sp|Q96T60|PNKP_HUMAN	sp|Q96T60|PNKP_HUMAN Bifunctional polynucleotide phosphatase/kinase OS=Homo sapiens GN=PNKP PE=1 SV=1	DTLGSWQR		397	404	962.4694213867188
pepb29a5	b29.a1.a1	sp|Q96T60|PNKP_HUMAN	sp|Q96T60|PNKP_HUMAN Bifunctional polynucleotide phosphatase/kinase OS=Homo sapiens GN=PNKP PE=1 SV=1	TQVELVADPETR		49	60	1357.6961669921875
pepb29a4	b29.a1.a1	sp|Q96T60|PNKP_HUMAN	sp|Q96T60|PNKP_HUMAN Bifunctional polynucleotide phosphatase/kinase OS=Homo sapiens GN=PNKP PE=1 SV=1	ILYPEIPR		194	201	1000.5830078125
pepb29a3	b29.a1.a2	tr|M0QYH2|M0QYH2_HUMAN	tr|M0QYH2|M0QYH2_HUMAN Bifunctional polynucleotide phosphatase/kinase OS=Homo sapiens GN=PNKP PE=4 SV=1	GPLTQVTDRK		36	45	1114.6219482421875
pepb29a2	b29.a1.a2	tr|M0QYH2|M0QYH2_HUMAN	tr|M0QYH2|M0QYH2_HUMAN Bifunctional polynucleotide phosphatase/kinase OS=Homo sapiens GN=PNKP PE=4 SV=1	GKLPAEEFK		225	233	1018.5571899414062
pepb29a1	b29.a1.a2	tr|M0QYH2|M0QYH2_HUMAN	tr|M0QYH2|M0QYH2_HUMAN Bifunctional polynucleotide phosphatase/kinase OS=Homo sapiens GN=PNKP PE=4 SV=1	DTLGSWQR		366	373	962.4694213867188
pepb29a5	b29.a1.a2	tr|M0QYH2|M0QYH2_HUMAN	tr|M0QYH2|M0QYH2_HUMAN Bifunctional polynucleotide phosphatase/kinase OS=Homo sapiens GN=PNKP PE=4 SV=1	TQVELVADPETR		49	60	1357.6961669921875
pepb29a4	b29.a1.a2	tr|M0QYH2|M0QYH2_HUMAN	tr|M0QYH2|M0QYH2_HUMAN Bifunctional polynucleotide phosphatase/kinase OS=Homo sapiens GN=PNKP PE=4 SV=1	ILYPEIPR		194	201	1000.5830078125
pepb30a2	b30.a1.a1	sp|P19388|RPAB1_HUMAN	sp|P19388|RPAB1_HUMAN DNA-directed RNA polymerases I, II, and III subunit RPABC1 OS=Homo sapiens GN=POLR2E PE=1 SV=4	ALIVVQQGMTPSAK	M9:+15.99491	102	115	1458.7989501953125
pepb30a5	b30.a1.a1	sp|P19388|RPAB1_HUMAN	sp|P19388|RPAB1_HUMAN DNA-directed RNA polymerases I, II, and III subunit RPABC1 OS=Homo sapiens GN=POLR2E PE=1 SV=4	QSLVDMAPK		116	124	988.5136108398438
pepb30a4	b30.a1.a1	sp|P19388|RPAB1_HUMAN	sp|P19388|RPAB1_HUMAN DNA-directed RNA polymerases I, II, and III subunit RPABC1 OS=Homo sapiens GN=POLR2E PE=1 SV=4	QSLVDMAPK	M6:+15.99491 Q1:-17.02655	116	124	987.4819946289062
pepb30a1	b30.a1.a1	sp|P19388|RPAB1_HUMAN	sp|P19388|RPAB1_HUMAN DNA-directed RNA polymerases I, II, and III subunit RPABC1 OS=Homo sapiens GN=POLR2E PE=1 SV=4	ALIVVQQGMTPSAK		102	115	1442.803955078125
pepb30a3	b30.a1.a1	sp|P19388|RPAB1_HUMAN	sp|P19388|RPAB1_HUMAN DNA-directed RNA polymerases I, II, and III subunit RPABC1 OS=Homo sapiens GN=POLR2E PE=1 SV=4	MDDEEETYRLWK	M1:+15.99491 M1:+42.01057	1	12	1672.71630859375
pepb31a4	b31.a1.a1	sp|Q15428|SF3A2_HUMAN	sp|Q15428|SF3A2_HUMAN Splicing factor 3A subunit 2 OS=Homo sapiens GN=SF3A2 PE=1 SV=2	TGSGGVASSSESNRDRR		11	27	1722.811767578125
pepb31a1	b31.a1.a1	sp|Q15428|SF3A2_HUMAN	sp|Q15428|SF3A2_HUMAN Splicing factor 3A subunit 2 OS=Homo sapiens GN=SF3A2 PE=1 SV=2	EAPAQPAPEKVKVEVK		92	107	1719.96435546875
pepb31a2	b31.a1.a1	sp|Q15428|SF3A2_HUMAN	sp|Q15428|SF3A2_HUMAN Splicing factor 3A subunit 2 OS=Homo sapiens GN=SF3A2 PE=1 SV=2	FMSAYEQR		151	158	1031.4619140625
pepb31a3	b31.a1.a1	sp|Q15428|SF3A2_HUMAN	sp|Q15428|SF3A2_HUMAN Splicing factor 3A subunit 2 OS=Homo sapiens GN=SF3A2 PE=1 SV=2	MEKPPAPPSLPAGPPGVK		214	231	1769.9622802734375
pepb32a2	b32.a1.a1	sp|P48382|RFX5_HUMAN	sp|P48382|RFX5_HUMAN DNA-binding protein RFX5 OS=Homo sapiens GN=RFX5 PE=1 SV=1	GAVLAQGQGDGTVSK		527	541	1387.718017578125
pepb32a4	b32.a1.a1	sp|P48382|RFX5_HUMAN	sp|P48382|RFX5_HUMAN DNA-binding protein RFX5 OS=Homo sapiens GN=RFX5 PE=1 SV=1	TAEVPVSEASGQAPPAK		433	449	1638.833740234375
pepb32a1	b32.a1.a1	sp|P48382|RFX5_HUMAN	sp|P48382|RFX5_HUMAN DNA-binding protein RFX5 OS=Homo sapiens GN=RFX5 PE=1 SV=1	APPGGAEAGEPTTLLQR		17	33	1664.8607177734375
pepb32a3	b32.a1.a1	sp|P48382|RFX5_HUMAN	sp|P48382|RFX5_HUMAN DNA-binding protein RFX5 OS=Homo sapiens GN=RFX5 PE=1 SV=1	SFSSIVEVAR		219	228	1094.58447265625
pepb32a2	b32.a1.a2	tr|B7Z848|B7Z848_HUMAN	tr|B7Z848|B7Z848_HUMAN DNA-binding protein RFX5 OS=Homo sapiens GN=RFX5 PE=2 SV=1	GAVLAQGQGDGTVSK		487	501	1387.718017578125
pepb32a4	b32.a1.a2	tr|B7Z848|B7Z848_HUMAN	tr|B7Z848|B7Z848_HUMAN DNA-binding protein RFX5 OS=Homo sapiens GN=RFX5 PE=2 SV=1	TAEVPVSEASGQAPPAK		393	409	1638.833740234375
pepb32a1	b32.a1.a2	tr|B7Z848|B7Z848_HUMAN	tr|B7Z848|B7Z848_HUMAN DNA-binding protein RFX5 OS=Homo sapiens GN=RFX5 PE=2 SV=1	APPGGAEAGEPTTLLQR		17	33	1664.8607177734375
pepb32a3	b32.a1.a2	tr|B7Z848|B7Z848_HUMAN	tr|B7Z848|B7Z848_HUMAN DNA-binding protein RFX5 OS=Homo sapiens GN=RFX5 PE=2 SV=1	SFSSIVEVAR		179	188	1094.58447265625
pepb32a2	b32.a1.a3	tr|F8W689|F8W689_HUMAN	tr|F8W689|F8W689_HUMAN DNA-binding protein RFX5 (Fragment) OS=Homo sapiens GN=RFX5 PE=2 SV=1	GAVLAQGQGDGTVSK		527	541	1387.718017578125
pepb32a4	b32.a1.a3	tr|F8W689|F8W689_HUMAN	tr|F8W689|F8W689_HUMAN DNA-binding protein RFX5 (Fragment) OS=Homo sapiens GN=RFX5 PE=2 SV=1	TAEVPVSEASGQAPPAK		433	449	1638.833740234375
pepb32a1	b32.a1.a3	tr|F8W689|F8W689_HUMAN	tr|F8W689|F8W689_HUMAN DNA-binding protein RFX5 (Fragment) OS=Homo sapiens GN=RFX5 PE=2 SV=1	APPGGAEAGEPTTLLQR		17	33	1664.8607177734375
pepb32a3	b32.a1.a3	tr|F8W689|F8W689_HUMAN	tr|F8W689|F8W689_HUMAN DNA-binding protein RFX5 (Fragment) OS=Homo sapiens GN=RFX5 PE=2 SV=1	SFSSIVEVAR		219	228	1094.58447265625
pepb33a2	b33.a1.a1	sp|Q460N5-1|PAR14_HUMAN	sp|Q460N5-1|PAR14_HUMAN Isoform 1 of Poly [ADP-ribose] polymerase 14 OS=Homo sapiens GN=PARP14	EGTQLSSQQSVMSK	M12:+15.99491	1306	1319	1525.7166748046875
pepb33a1	b33.a1.a1	sp|Q460N5-1|PAR14_HUMAN	sp|Q460N5-1|PAR14_HUMAN Isoform 1 of Poly [ADP-ribose] polymerase 14 OS=Homo sapiens GN=PARP14	EGTQLSSQQSVMSK		1306	1319	1509.7218017578125
pepb33a4	b33.a1.a1	sp|Q460N5-1|PAR14_HUMAN	sp|Q460N5-1|PAR14_HUMAN Isoform 1 of Poly [ADP-ribose] polymerase 14 OS=Homo sapiens GN=PARP14	IQNPDLWNSYQAK		1570	1582	1576.77587890625
pepb33a3	b33.a1.a1	sp|Q460N5-1|PAR14_HUMAN	sp|Q460N5-1|PAR14_HUMAN Isoform 1 of Poly [ADP-ribose] polymerase 14 OS=Homo sapiens GN=PARP14	LASFLGFSK		1320	1328	969.540771484375
pepb33a2	b33.a1.a2	sp|Q460N5-3|PAR14_HUMAN	sp|Q460N5-3|PAR14_HUMAN Isoform 3 of Poly [ADP-ribose] polymerase 14 OS=Homo sapiens GN=PARP14	EGTQLSSQQSVMSK	M12:+15.99491	1104	1117	1525.7166748046875
pepb33a1	b33.a1.a2	sp|Q460N5-3|PAR14_HUMAN	sp|Q460N5-3|PAR14_HUMAN Isoform 3 of Poly [ADP-ribose] polymerase 14 OS=Homo sapiens GN=PARP14	EGTQLSSQQSVMSK		1104	1117	1509.7218017578125
pepb33a4	b33.a1.a2	sp|Q460N5-3|PAR14_HUMAN	sp|Q460N5-3|PAR14_HUMAN Isoform 3 of Poly [ADP-ribose] polymerase 14 OS=Homo sapiens GN=PARP14	IQNPDLWNSYQAK		1368	1380	1576.77587890625
pepb33a3	b33.a1.a2	sp|Q460N5-3|PAR14_HUMAN	sp|Q460N5-3|PAR14_HUMAN Isoform 3 of Poly [ADP-ribose] polymerase 14 OS=Homo sapiens GN=PARP14	LASFLGFSK		1118	1126	969.540771484375
pepb33a2	b33.a1.a3	sp|Q460N5-5|PAR14_HUMAN	sp|Q460N5-5|PAR14_HUMAN Isoform 5 of Poly [ADP-ribose] polymerase 14 OS=Homo sapiens GN=PARP14	EGTQLSSQQSVMSK	M12:+15.99491	383	396	1525.7166748046875
pepb33a1	b33.a1.a3	sp|Q460N5-5|PAR14_HUMAN	sp|Q460N5-5|PAR14_HUMAN Isoform 5 of Poly [ADP-ribose] polymerase 14 OS=Homo sapiens GN=PARP14	EGTQLSSQQSVMSK		383	396	1509.7218017578125
pepb33a4	b33.a1.a3	sp|Q460N5-5|PAR14_HUMAN	sp|Q460N5-5|PAR14_HUMAN Isoform 5 of Poly [ADP-ribose] polymerase 14 OS=Homo sapiens GN=PARP14	IQNPDLWNSYQAK		647	659	1576.77587890625
pepb33a3	b33.a1.a3	sp|Q460N5-5|PAR14_HUMAN	sp|Q460N5-5|PAR14_HUMAN Isoform 5 of Poly [ADP-ribose] polymerase 14 OS=Homo sapiens GN=PARP14	LASFLGFSK		397	405	969.540771484375
pepb33a2	b33.a1.a4	sp|Q460N5|PAR14_HUMAN	sp|Q460N5|PAR14_HUMAN Poly [ADP-ribose] polymerase 14 OS=Homo sapiens GN=PARP14 PE=1 SV=3	EGTQLSSQQSVMSK	M12:+15.99491	1387	1400	1525.7166748046875
pepb33a1	b33.a1.a4	sp|Q460N5|PAR14_HUMAN	sp|Q460N5|PAR14_HUMAN Poly [ADP-ribose] polymerase 14 OS=Homo sapiens GN=PARP14 PE=1 SV=3	EGTQLSSQQSVMSK		1387	1400	1509.7218017578125
pepb33a4	b33.a1.a4	sp|Q460N5|PAR14_HUMAN	sp|Q460N5|PAR14_HUMAN Poly [ADP-ribose] polymerase 14 OS=Homo sapiens GN=PARP14 PE=1 SV=3	IQNPDLWNSYQAK		1651	1663	1576.77587890625
pepb33a3	b33.a1.a4	sp|Q460N5|PAR14_HUMAN	sp|Q460N5|PAR14_HUMAN Poly [ADP-ribose] polymerase 14 OS=Homo sapiens GN=PARP14 PE=1 SV=3	LASFLGFSK		1401	1409	969.540771484375
pepb34a4	b34.a1.a1	sp|Q12788|TBL3_HUMAN	sp|Q12788|TBL3_HUMAN Transducin beta-like protein 3 OS=Homo sapiens GN=TBL3 PE=1 SV=2	LDDHALTGASDSR		616	628	1357.6346435546875
pepb34a1	b34.a1.a1	sp|Q12788|TBL3_HUMAN	sp|Q12788|TBL3_HUMAN Transducin beta-like protein 3 OS=Homo sapiens GN=TBL3 PE=1 SV=2	AETAAGVGR	A1:+42.01057	2	10	873.44287109375
pepb34a3	b34.a1.a1	sp|Q12788|TBL3_HUMAN	sp|Q12788|TBL3_HUMAN Transducin beta-like protein 3 OS=Homo sapiens GN=TBL3 PE=1 SV=2	GTQLLSSGSDGLVK		575	588	1361.7275390625
pepb34a2	b34.a1.a1	sp|Q12788|TBL3_HUMAN	sp|Q12788|TBL3_HUMAN Transducin beta-like protein 3 OS=Homo sapiens GN=TBL3 PE=1 SV=2	EAPEELLAYEGVR		742	754	1475.7381591796875
pepb35a4	b35.a1.a1	sp|Q06330-2|SUH_HUMAN	sp|Q06330-2|SUH_HUMAN Isoform APCR-1 of Recombining binding protein suppressor of hairless OS=Homo sapiens GN=RBPJ	TLYISDSDKR		52	61	1197.6114501953125
pepb35a1	b35.a1.a1	sp|Q06330-2|SUH_HUMAN	sp|Q06330-2|SUH_HUMAN Isoform APCR-1 of Recombining binding protein suppressor of hairless OS=Homo sapiens GN=RBPJ	IIQFQATPCPK	C9:+57.02146	230	240	1302.6878662109375
pepb35a3	b35.a1.a1	sp|Q06330-2|SUH_HUMAN	sp|Q06330-2|SUH_HUMAN Isoform APCR-1 of Recombining binding protein suppressor of hairless OS=Homo sapiens GN=RBPJ	QTALLDADDPVSQLHK		195	210	1750.8974609375
pepb35a2	b35.a1.a1	sp|Q06330-2|SUH_HUMAN	sp|Q06330-2|SUH_HUMAN Isoform APCR-1 of Recombining binding protein suppressor of hairless OS=Homo sapiens GN=RBPJ	QTALLDADDPVSQLHK	Q1:-17.02655	195	210	1733.870849609375
pepb35a4	b35.a1.a2	sp|Q06330-3|SUH_HUMAN	sp|Q06330-3|SUH_HUMAN Isoform APCR-3 of Recombining binding protein suppressor of hairless OS=Homo sapiens GN=RBPJ	TLYISDSDKR		38	47	1197.6114501953125
pepb35a1	b35.a1.a2	sp|Q06330-3|SUH_HUMAN	sp|Q06330-3|SUH_HUMAN Isoform APCR-3 of Recombining binding protein suppressor of hairless OS=Homo sapiens GN=RBPJ	IIQFQATPCPK	C9:+57.02146	216	226	1302.6878662109375
pepb35a3	b35.a1.a2	sp|Q06330-3|SUH_HUMAN	sp|Q06330-3|SUH_HUMAN Isoform APCR-3 of Recombining binding protein suppressor of hairless OS=Homo sapiens GN=RBPJ	QTALLDADDPVSQLHK		181	196	1750.8974609375
pepb35a2	b35.a1.a2	sp|Q06330-3|SUH_HUMAN	sp|Q06330-3|SUH_HUMAN Isoform APCR-3 of Recombining binding protein suppressor of hairless OS=Homo sapiens GN=RBPJ	QTALLDADDPVSQLHK	Q1:-17.02655	181	196	1733.870849609375
pepb35a4	b35.a1.a3	sp|Q06330-4|SUH_HUMAN	sp|Q06330-4|SUH_HUMAN Isoform 4 of Recombining binding protein suppressor of hairless OS=Homo sapiens GN=RBPJ	TLYISDSDKR		112	121	1197.6114501953125
pepb35a1	b35.a1.a3	sp|Q06330-4|SUH_HUMAN	sp|Q06330-4|SUH_HUMAN Isoform 4 of Recombining binding protein suppressor of hairless OS=Homo sapiens GN=RBPJ	IIQFQATPCPK	C9:+57.02146	290	300	1302.6878662109375
pepb35a3	b35.a1.a3	sp|Q06330-4|SUH_HUMAN	sp|Q06330-4|SUH_HUMAN Isoform 4 of Recombining binding protein suppressor of hairless OS=Homo sapiens GN=RBPJ	QTALLDADDPVSQLHK		255	270	1750.8974609375
pepb35a2	b35.a1.a3	sp|Q06330-4|SUH_HUMAN	sp|Q06330-4|SUH_HUMAN Isoform 4 of Recombining binding protein suppressor of hairless OS=Homo sapiens GN=RBPJ	QTALLDADDPVSQLHK	Q1:-17.02655	255	270	1733.870849609375
pepb35a4	b35.a1.a4	sp|Q06330-5|SUH_HUMAN	sp|Q06330-5|SUH_HUMAN Isoform 5 of Recombining binding protein suppressor of hairless OS=Homo sapiens GN=RBPJ	TLYISDSDKR		92	101	1197.6114501953125
pepb35a1	b35.a1.a4	sp|Q06330-5|SUH_HUMAN	sp|Q06330-5|SUH_HUMAN Isoform 5 of Recombining binding protein suppressor of hairless OS=Homo sapiens GN=RBPJ	IIQFQATPCPK	C9:+57.02146	270	280	1302.6878662109375
pepb35a3	b35.a1.a4	sp|Q06330-5|SUH_HUMAN	sp|Q06330-5|SUH_HUMAN Isoform 5 of Recombining binding protein suppressor of hairless OS=Homo sapiens GN=RBPJ	QTALLDADDPVSQLHK		235	250	1750.8974609375
pepb35a2	b35.a1.a4	sp|Q06330-5|SUH_HUMAN	sp|Q06330-5|SUH_HUMAN Isoform 5 of Recombining binding protein suppressor of hairless OS=Homo sapiens GN=RBPJ	QTALLDADDPVSQLHK	Q1:-17.02655	235	250	1733.870849609375
pepb35a4	b35.a1.a5	sp|Q06330-6|SUH_HUMAN	sp|Q06330-6|SUH_HUMAN Isoform 6 of Recombining binding protein suppressor of hairless OS=Homo sapiens GN=RBPJ	TLYISDSDKR		113	122	1197.6114501953125
pepb35a1	b35.a1.a5	sp|Q06330-6|SUH_HUMAN	sp|Q06330-6|SUH_HUMAN Isoform 6 of Recombining binding protein suppressor of hairless OS=Homo sapiens GN=RBPJ	IIQFQATPCPK	C9:+57.02146	291	301	1302.6878662109375
pepb35a3	b35.a1.a5	sp|Q06330-6|SUH_HUMAN	sp|Q06330-6|SUH_HUMAN Isoform 6 of Recombining binding protein suppressor of hairless OS=Homo sapiens GN=RBPJ	QTALLDADDPVSQLHK		256	271	1750.8974609375
pepb35a2	b35.a1.a5	sp|Q06330-6|SUH_HUMAN	sp|Q06330-6|SUH_HUMAN Isoform 6 of Recombining binding protein suppressor of hairless OS=Homo sapiens GN=RBPJ	QTALLDADDPVSQLHK	Q1:-17.02655	256	271	1733.870849609375
pepb35a4	b35.a1.a6	sp|Q06330-7|SUH_HUMAN	sp|Q06330-7|SUH_HUMAN Isoform 7 of Recombining binding protein suppressor of hairless OS=Homo sapiens GN=RBPJ	TLYISDSDKR		114	123	1197.6114501953125
pepb35a1	b35.a1.a6	sp|Q06330-7|SUH_HUMAN	sp|Q06330-7|SUH_HUMAN Isoform 7 of Recombining binding protein suppressor of hairless OS=Homo sapiens GN=RBPJ	IIQFQATPCPK	C9:+57.02146	292	302	1302.6878662109375
pepb35a3	b35.a1.a6	sp|Q06330-7|SUH_HUMAN	sp|Q06330-7|SUH_HUMAN Isoform 7 of Recombining binding protein suppressor of hairless OS=Homo sapiens GN=RBPJ	QTALLDADDPVSQLHK		257	272	1750.8974609375
pepb35a2	b35.a1.a6	sp|Q06330-7|SUH_HUMAN	sp|Q06330-7|SUH_HUMAN Isoform 7 of Recombining binding protein suppressor of hairless OS=Homo sapiens GN=RBPJ	QTALLDADDPVSQLHK	Q1:-17.02655	257	272	1733.870849609375
pepb35a4	b35.a1.a7	sp|Q06330|SUH_HUMAN	sp|Q06330|SUH_HUMAN Recombining binding protein suppressor of hairless OS=Homo sapiens GN=RBPJ PE=1 SV=3	TLYISDSDKR		127	136	1197.6114501953125
pepb35a1	b35.a1.a7	sp|Q06330|SUH_HUMAN	sp|Q06330|SUH_HUMAN Recombining binding protein suppressor of hairless OS=Homo sapiens GN=RBPJ PE=1 SV=3	IIQFQATPCPK	C9:+57.02146	305	315	1302.6878662109375
pepb35a3	b35.a1.a7	sp|Q06330|SUH_HUMAN	sp|Q06330|SUH_HUMAN Recombining binding protein suppressor of hairless OS=Homo sapiens GN=RBPJ PE=1 SV=3	QTALLDADDPVSQLHK		270	285	1750.8974609375
pepb35a2	b35.a1.a7	sp|Q06330|SUH_HUMAN	sp|Q06330|SUH_HUMAN Recombining binding protein suppressor of hairless OS=Homo sapiens GN=RBPJ PE=1 SV=3	QTALLDADDPVSQLHK	Q1:-17.02655	270	285	1733.870849609375
pepb35a4	b35.a1.a8	tr|D6R927|D6R927_HUMAN	tr|D6R927|D6R927_HUMAN Recombining-binding protein suppressor of hairless OS=Homo sapiens GN=RBPJ PE=2 SV=1	TLYISDSDKR		113	122	1197.6114501953125
pepb35a1	b35.a1.a8	tr|D6R927|D6R927_HUMAN	tr|D6R927|D6R927_HUMAN Recombining-binding protein suppressor of hairless OS=Homo sapiens GN=RBPJ PE=2 SV=1	IIQFQATPCPK	C9:+57.02146	291	301	1302.6878662109375
pepb35a3	b35.a1.a8	tr|D6R927|D6R927_HUMAN	tr|D6R927|D6R927_HUMAN Recombining-binding protein suppressor of hairless OS=Homo sapiens GN=RBPJ PE=2 SV=1	QTALLDADDPVSQLHK		256	271	1750.8974609375
pepb35a2	b35.a1.a8	tr|D6R927|D6R927_HUMAN	tr|D6R927|D6R927_HUMAN Recombining-binding protein suppressor of hairless OS=Homo sapiens GN=RBPJ PE=2 SV=1	QTALLDADDPVSQLHK	Q1:-17.02655	256	271	1733.870849609375
pepb36a1	b36.a1.a1	sp|P17844|DDX5_HUMAN	sp|P17844|DDX5_HUMAN Probable ATP-dependent RNA helicase DDX5 OS=Homo sapiens GN=DDX5 PE=1 SV=1	GLDVEDVK		404	411	874.4520874023438
pepb36a2	b36.a1.a1	sp|P17844|DDX5_HUMAN	sp|P17844|DDX5_HUMAN Probable ATP-dependent RNA helicase DDX5 OS=Homo sapiens GN=DDX5 PE=1 SV=1	LLQLVEDR		471	478	985.568115234375
pepb36a4	b36.a1.a1	sp|P17844|DDX5_HUMAN	sp|P17844|DDX5_HUMAN Probable ATP-dependent RNA helicase DDX5 OS=Homo sapiens GN=DDX5 PE=1 SV=1	TTYLVLDEADR		242	252	1295.648193359375
pepb36a3	b36.a1.a1	sp|P17844|DDX5_HUMAN	sp|P17844|DDX5_HUMAN Probable ATP-dependent RNA helicase DDX5 OS=Homo sapiens GN=DDX5 PE=1 SV=1	TGTAYTFFTPNNIK		438	451	1574.785400390625
pepb36a1	b36.a1.a2	tr|B4DLW8|B4DLW8_HUMAN	tr|B4DLW8|B4DLW8_HUMAN Probable ATP-dependent RNA helicase DDX5 OS=Homo sapiens GN=DDX5 PE=2 SV=1	GLDVEDVK		325	332	874.4520874023438
pepb36a2	b36.a1.a2	tr|B4DLW8|B4DLW8_HUMAN	tr|B4DLW8|B4DLW8_HUMAN Probable ATP-dependent RNA helicase DDX5 OS=Homo sapiens GN=DDX5 PE=2 SV=1	LLQLVEDR		392	399	985.568115234375
pepb36a4	b36.a1.a2	tr|B4DLW8|B4DLW8_HUMAN	tr|B4DLW8|B4DLW8_HUMAN Probable ATP-dependent RNA helicase DDX5 OS=Homo sapiens GN=DDX5 PE=2 SV=1	TTYLVLDEADR		163	173	1295.648193359375
pepb36a3	b36.a1.a2	tr|B4DLW8|B4DLW8_HUMAN	tr|B4DLW8|B4DLW8_HUMAN Probable ATP-dependent RNA helicase DDX5 OS=Homo sapiens GN=DDX5 PE=2 SV=1	TGTAYTFFTPNNIK		359	372	1574.785400390625
pepb36a1	b36.a1.a3	tr|J3KTA4|J3KTA4_HUMAN	tr|J3KTA4|J3KTA4_HUMAN Probable ATP-dependent RNA helicase DDX5 OS=Homo sapiens GN=DDX5 PE=4 SV=1	GLDVEDVK		404	411	874.4520874023438
pepb36a2	b36.a1.a3	tr|J3KTA4|J3KTA4_HUMAN	tr|J3KTA4|J3KTA4_HUMAN Probable ATP-dependent RNA helicase DDX5 OS=Homo sapiens GN=DDX5 PE=4 SV=1	LLQLVEDR		471	478	985.568115234375
pepb36a4	b36.a1.a3	tr|J3KTA4|J3KTA4_HUMAN	tr|J3KTA4|J3KTA4_HUMAN Probable ATP-dependent RNA helicase DDX5 OS=Homo sapiens GN=DDX5 PE=4 SV=1	TTYLVLDEADR		242	252	1295.648193359375
pepb36a3	b36.a1.a3	tr|J3KTA4|J3KTA4_HUMAN	tr|J3KTA4|J3KTA4_HUMAN Probable ATP-dependent RNA helicase DDX5 OS=Homo sapiens GN=DDX5 PE=4 SV=1	TGTAYTFFTPNNIK		438	451	1574.785400390625
pepb37a2	b37.a1.a1	sp|Q16531|DDB1_HUMAN	sp|Q16531|DDB1_HUMAN DNA damage-binding protein 1 OS=Homo sapiens GN=DDB1 PE=1 SV=1	IEVQDTSGGTTALRPSASTQALSSSVSSSK		740	769	2952.47607421875
pepb37a3	b37.a1.a1	sp|Q16531|DDB1_HUMAN	sp|Q16531|DDB1_HUMAN DNA damage-binding protein 1 OS=Homo sapiens GN=DDB1 PE=1 SV=1	IVVFQYSDGK		848	857	1155.6048583984375
pepb37a4	b37.a1.a1	sp|Q16531|DDB1_HUMAN	sp|Q16531|DDB1_HUMAN DNA damage-binding protein 1 OS=Homo sapiens GN=DDB1 PE=1 SV=1	YLLGDMEGR		271	279	1053.5037841796875
pepb37a1	b37.a1.a1	sp|Q16531|DDB1_HUMAN	sp|Q16531|DDB1_HUMAN DNA damage-binding protein 1 OS=Homo sapiens GN=DDB1 PE=1 SV=1	EMLGGEIIPR		580	589	1114.5928955078125
pepb37a2	b37.a1.a2	tr|F5GY55|F5GY55_HUMAN	tr|F5GY55|F5GY55_HUMAN DNA damage-binding protein 1 OS=Homo sapiens GN=DDB1 PE=2 SV=1	IEVQDTSGGTTALRPSASTQALSSSVSSSK		740	769	2952.47607421875
pepb37a3	b37.a1.a2	tr|F5GY55|F5GY55_HUMAN	tr|F5GY55|F5GY55_HUMAN DNA damage-binding protein 1 OS=Homo sapiens GN=DDB1 PE=2 SV=1	IVVFQYSDGK		848	857	1155.6048583984375
pepb37a4	b37.a1.a2	tr|F5GY55|F5GY55_HUMAN	tr|F5GY55|F5GY55_HUMAN DNA damage-binding protein 1 OS=Homo sapiens GN=DDB1 PE=2 SV=1	YLLGDMEGR		271	279	1053.5037841796875
pepb37a1	b37.a1.a2	tr|F5GY55|F5GY55_HUMAN	tr|F5GY55|F5GY55_HUMAN DNA damage-binding protein 1 OS=Homo sapiens GN=DDB1 PE=2 SV=1	EMLGGEIIPR		580	589	1114.5928955078125
pepb38a3	b38.a1.a1	sp|P81605|DCD_HUMAN	sp|P81605|DCD_HUMAN Dermcidin OS=Homo sapiens GN=DCD PE=1 SV=2	PGLARQAPKPRKQ		49	61	1446.8656005859375
pepb38a1	b38.a1.a1	sp|P81605|DCD_HUMAN	sp|P81605|DCD_HUMAN Dermcidin OS=Homo sapiens GN=DCD PE=1 SV=2	ENAGEDPGLAR		43	53	1128.5284423828125
pepb38a2	b38.a1.a1	sp|P81605|DCD_HUMAN	sp|P81605|DCD_HUMAN Dermcidin OS=Homo sapiens GN=DCD PE=1 SV=2	GAVHDVKDVLDS		97	108	1254.6329345703125
pepb39a2	b39.a1.a1	sp|P15927-2|RFA2_HUMAN	sp|P15927-2|RFA2_HUMAN Isoform 2 of Replication protein A 32 kDa subunit OS=Homo sapiens GN=RPA2	HAEKAPTNIVYK		90	101	1370.7430419921875
pepb39a1	b39.a1.a1	sp|P15927-2|RFA2_HUMAN	sp|P15927-2|RFA2_HUMAN Isoform 2 of Replication protein A 32 kDa subunit OS=Homo sapiens GN=RPA2	APTNIVYK		94	101	905.509521484375
pepb39a3	b39.a1.a1	sp|P15927-2|RFA2_HUMAN	sp|P15927-2|RFA2_HUMAN Isoform 2 of Replication protein A 32 kDa subunit OS=Homo sapiens GN=RPA2	IDDMTAAPMDVR	M9:+15.99491	102	113	1350.6031494140625
pepb39a2	b39.a1.a2	sp|P15927-3|RFA2_HUMAN	sp|P15927-3|RFA2_HUMAN Isoform 3 of Replication protein A 32 kDa subunit OS=Homo sapiens GN=RPA2	HAEKAPTNIVYK		170	181	1370.7430419921875
pepb39a1	b39.a1.a2	sp|P15927-3|RFA2_HUMAN	sp|P15927-3|RFA2_HUMAN Isoform 3 of Replication protein A 32 kDa subunit OS=Homo sapiens GN=RPA2	APTNIVYK		174	181	905.509521484375
pepb39a3	b39.a1.a2	sp|P15927-3|RFA2_HUMAN	sp|P15927-3|RFA2_HUMAN Isoform 3 of Replication protein A 32 kDa subunit OS=Homo sapiens GN=RPA2	IDDMTAAPMDVR	M9:+15.99491	182	193	1350.6031494140625
pepb39a2	b39.a1.a3	sp|P15927|RFA2_HUMAN	sp|P15927|RFA2_HUMAN Replication protein A 32 kDa subunit OS=Homo sapiens GN=RPA2 PE=1 SV=1	HAEKAPTNIVYK		82	93	1370.7430419921875
pepb39a1	b39.a1.a3	sp|P15927|RFA2_HUMAN	sp|P15927|RFA2_HUMAN Replication protein A 32 kDa subunit OS=Homo sapiens GN=RPA2 PE=1 SV=1	APTNIVYK		86	93	905.509521484375
pepb39a3	b39.a1.a3	sp|P15927|RFA2_HUMAN	sp|P15927|RFA2_HUMAN Replication protein A 32 kDa subunit OS=Homo sapiens GN=RPA2 PE=1 SV=1	IDDMTAAPMDVR	M9:+15.99491	94	105	1350.6031494140625
pepb39a2	b39.a1.a4	tr|Q5TEJ7|Q5TEJ7_HUMAN	tr|Q5TEJ7|Q5TEJ7_HUMAN Replication protein A 32 kDa subunit (Fragment) OS=Homo sapiens GN=RPA2 PE=2 SV=1	HAEKAPTNIVYK		86	97	1370.7430419921875
pepb39a1	b39.a1.a4	tr|Q5TEJ7|Q5TEJ7_HUMAN	tr|Q5TEJ7|Q5TEJ7_HUMAN Replication protein A 32 kDa subunit (Fragment) OS=Homo sapiens GN=RPA2 PE=2 SV=1	APTNIVYK		90	97	905.509521484375
pepb39a3	b39.a1.a4	tr|Q5TEJ7|Q5TEJ7_HUMAN	tr|Q5TEJ7|Q5TEJ7_HUMAN Replication protein A 32 kDa subunit (Fragment) OS=Homo sapiens GN=RPA2 PE=2 SV=1	IDDMTAAPMDVR	M9:+15.99491	98	109	1350.6031494140625
pepb40a2	b40.a1.a1	sp|Q14008-2|CKAP5_HUMAN	sp|Q14008-2|CKAP5_HUMAN Isoform 2 of Cytoskeleton-associated protein 5 OS=Homo sapiens GN=CKAP5	TALAATNPAVR		762	772	1084.6114501953125
pepb40a3	b40.a1.a1	sp|Q14008-2|CKAP5_HUMAN	sp|Q14008-2|CKAP5_HUMAN Isoform 2 of Cytoskeleton-associated protein 5 OS=Homo sapiens GN=CKAP5	TTGEVVSGVVSK		85	96	1162.6318359375
pepb40a1	b40.a1.a1	sp|Q14008-2|CKAP5_HUMAN	sp|Q14008-2|CKAP5_HUMAN Isoform 2 of Cytoskeleton-associated protein 5 OS=Homo sapiens GN=CKAP5	FVTDSNAVVQLK		56	67	1320.7161865234375
pepb40a2	b40.a1.a2	sp|Q14008-3|CKAP5_HUMAN	sp|Q14008-3|CKAP5_HUMAN Isoform 3 of Cytoskeleton-associated protein 5 OS=Homo sapiens GN=CKAP5	TALAATNPAVR		762	772	1084.6114501953125
pepb40a3	b40.a1.a2	sp|Q14008-3|CKAP5_HUMAN	sp|Q14008-3|CKAP5_HUMAN Isoform 3 of Cytoskeleton-associated protein 5 OS=Homo sapiens GN=CKAP5	TTGEVVSGVVSK		85	96	1162.6318359375
pepb40a1	b40.a1.a2	sp|Q14008-3|CKAP5_HUMAN	sp|Q14008-3|CKAP5_HUMAN Isoform 3 of Cytoskeleton-associated protein 5 OS=Homo sapiens GN=CKAP5	FVTDSNAVVQLK		56	67	1320.7161865234375
pepb40a2	b40.a1.a3	sp|Q14008|CKAP5_HUMAN	sp|Q14008|CKAP5_HUMAN Cytoskeleton-associated protein 5 OS=Homo sapiens GN=CKAP5 PE=1 SV=3	TALAATNPAVR		762	772	1084.6114501953125
pepb40a3	b40.a1.a3	sp|Q14008|CKAP5_HUMAN	sp|Q14008|CKAP5_HUMAN Cytoskeleton-associated protein 5 OS=Homo sapiens GN=CKAP5 PE=1 SV=3	TTGEVVSGVVSK		85	96	1162.6318359375
pepb40a1	b40.a1.a3	sp|Q14008|CKAP5_HUMAN	sp|Q14008|CKAP5_HUMAN Cytoskeleton-associated protein 5 OS=Homo sapiens GN=CKAP5 PE=1 SV=3	FVTDSNAVVQLK		56	67	1320.7161865234375
pepb41a3	b41.a1.a1	sp|Q04837|SSBP_HUMAN	sp|Q04837|SSBP_HUMAN Single-stranded DNA-binding protein, mitochondrial OS=Homo sapiens GN=SSBP1 PE=1 SV=1	VGQDPVLR		39	46	883.5
pepb41a1	b41.a1.a1	sp|Q04837|SSBP_HUMAN	sp|Q04837|SSBP_HUMAN Single-stranded DNA-binding protein, mitochondrial OS=Homo sapiens GN=SSBP1 PE=1 SV=1	ESETTTSLVLER		17	28	1364.6907958984375
pepb41a2	b41.a1.a1	sp|Q04837|SSBP_HUMAN	sp|Q04837|SSBP_HUMAN Single-stranded DNA-binding protein, mitochondrial OS=Homo sapiens GN=SSBP1 PE=1 SV=1	SGDSEVYQLGDVSQK		67	81	1611.7501220703125
pepb41a3	b41.a1.a2	tr|C9K0U8|C9K0U8_HUMAN	tr|C9K0U8|C9K0U8_HUMAN Single-stranded DNA-binding protein (Fragment) OS=Homo sapiens GN=SSBP1 PE=2 SV=1	VGQDPVLR		39	46	883.5
pepb41a1	b41.a1.a2	tr|C9K0U8|C9K0U8_HUMAN	tr|C9K0U8|C9K0U8_HUMAN Single-stranded DNA-binding protein (Fragment) OS=Homo sapiens GN=SSBP1 PE=2 SV=1	ESETTTSLVLER		17	28	1364.6907958984375
pepb41a2	b41.a1.a2	tr|C9K0U8|C9K0U8_HUMAN	tr|C9K0U8|C9K0U8_HUMAN Single-stranded DNA-binding protein (Fragment) OS=Homo sapiens GN=SSBP1 PE=2 SV=1	SGDSEVYQLGDVSQK		67	81	1611.7501220703125
pepb41a3	b41.a1.a3	tr|E7EUY5|E7EUY5_HUMAN	tr|E7EUY5|E7EUY5_HUMAN Single-stranded DNA-binding protein (Fragment) OS=Homo sapiens GN=SSBP1 PE=2 SV=1	VGQDPVLR		39	46	883.5
pepb41a1	b41.a1.a3	tr|E7EUY5|E7EUY5_HUMAN	tr|E7EUY5|E7EUY5_HUMAN Single-stranded DNA-binding protein (Fragment) OS=Homo sapiens GN=SSBP1 PE=2 SV=1	ESETTTSLVLER		17	28	1364.6907958984375
pepb41a2	b41.a1.a3	tr|E7EUY5|E7EUY5_HUMAN	tr|E7EUY5|E7EUY5_HUMAN Single-stranded DNA-binding protein (Fragment) OS=Homo sapiens GN=SSBP1 PE=2 SV=1	SGDSEVYQLGDVSQK		67	81	1611.7501220703125
pepb42a1	b42.a1.a1	sp|P50570-2|DYN2_HUMAN	sp|P50570-2|DYN2_HUMAN Isoform 2 of Dynamin-2 OS=Homo sapiens GN=DNM2	EVDPQGLR		192	199	913.4741821289062
pepb42a2	b42.a1.a1	sp|P50570-2|DYN2_HUMAN	sp|P50570-2|DYN2_HUMAN Isoform 2 of Dynamin-2 OS=Homo sapiens GN=DNM2	GYIGVVNR		230	237	877.489501953125
pepb42a3	b42.a1.a1	sp|P50570-2|DYN2_HUMAN	sp|P50570-2|DYN2_HUMAN Isoform 2 of Dynamin-2 OS=Homo sapiens GN=DNM2	SSVLENFVGR		45	54	1107.5797119140625
pepb42a1	b42.a1.a2	sp|P50570-3|DYN2_HUMAN	sp|P50570-3|DYN2_HUMAN Isoform 3 of Dynamin-2 OS=Homo sapiens GN=DNM2	EVDPQGLR		192	199	913.4741821289062
pepb42a2	b42.a1.a2	sp|P50570-3|DYN2_HUMAN	sp|P50570-3|DYN2_HUMAN Isoform 3 of Dynamin-2 OS=Homo sapiens GN=DNM2	GYIGVVNR		230	237	877.489501953125
pepb42a3	b42.a1.a2	sp|P50570-3|DYN2_HUMAN	sp|P50570-3|DYN2_HUMAN Isoform 3 of Dynamin-2 OS=Homo sapiens GN=DNM2	SSVLENFVGR		45	54	1107.5797119140625
pepb42a1	b42.a1.a3	sp|P50570-4|DYN2_HUMAN	sp|P50570-4|DYN2_HUMAN Isoform 4 of Dynamin-2 OS=Homo sapiens GN=DNM2	EVDPQGLR		192	199	913.4741821289062
pepb42a2	b42.a1.a3	sp|P50570-4|DYN2_HUMAN	sp|P50570-4|DYN2_HUMAN Isoform 4 of Dynamin-2 OS=Homo sapiens GN=DNM2	GYIGVVNR		230	237	877.489501953125
pepb42a3	b42.a1.a3	sp|P50570-4|DYN2_HUMAN	sp|P50570-4|DYN2_HUMAN Isoform 4 of Dynamin-2 OS=Homo sapiens GN=DNM2	SSVLENFVGR		45	54	1107.5797119140625
pepb42a1	b42.a1.a4	sp|P50570-5|DYN2_HUMAN	sp|P50570-5|DYN2_HUMAN Isoform 5 of Dynamin-2 OS=Homo sapiens GN=DNM2	EVDPQGLR		192	199	913.4741821289062
pepb42a2	b42.a1.a4	sp|P50570-5|DYN2_HUMAN	sp|P50570-5|DYN2_HUMAN Isoform 5 of Dynamin-2 OS=Homo sapiens GN=DNM2	GYIGVVNR		230	237	877.489501953125
pepb42a3	b42.a1.a4	sp|P50570-5|DYN2_HUMAN	sp|P50570-5|DYN2_HUMAN Isoform 5 of Dynamin-2 OS=Homo sapiens GN=DNM2	SSVLENFVGR		45	54	1107.5797119140625
pepb42a1	b42.a1.a5	sp|P50570|DYN2_HUMAN	sp|P50570|DYN2_HUMAN Dynamin-2 OS=Homo sapiens GN=DNM2 PE=1 SV=2	EVDPQGLR		192	199	913.4741821289062
pepb42a2	b42.a1.a5	sp|P50570|DYN2_HUMAN	sp|P50570|DYN2_HUMAN Dynamin-2 OS=Homo sapiens GN=DNM2 PE=1 SV=2	GYIGVVNR		230	237	877.489501953125
pepb42a3	b42.a1.a5	sp|P50570|DYN2_HUMAN	sp|P50570|DYN2_HUMAN Dynamin-2 OS=Homo sapiens GN=DNM2 PE=1 SV=2	SSVLENFVGR		45	54	1107.5797119140625
pepb42a1	b42.a1.a6	tr|F5H4R9|F5H4R9_HUMAN	tr|F5H4R9|F5H4R9_HUMAN Dynamin-2 OS=Homo sapiens GN=DNM2 PE=2 SV=1	EVDPQGLR		192	199	913.4741821289062
pepb42a2	b42.a1.a6	tr|F5H4R9|F5H4R9_HUMAN	tr|F5H4R9|F5H4R9_HUMAN Dynamin-2 OS=Homo sapiens GN=DNM2 PE=2 SV=1	GYIGVVNR		230	237	877.489501953125
pepb42a3	b42.a1.a6	tr|F5H4R9|F5H4R9_HUMAN	tr|F5H4R9|F5H4R9_HUMAN Dynamin-2 OS=Homo sapiens GN=DNM2 PE=2 SV=1	SSVLENFVGR		45	54	1107.5797119140625
pepb43a3	b43.a1.a1	sp|Q92547|TOPB1_HUMAN	sp|Q92547|TOPB1_HUMAN DNA topoisomerase 2-binding protein 1 OS=Homo sapiens GN=TOPBP1 PE=1 SV=3	QVAASPAVGQPLQK		801	814	1393.7801513671875
pepb43a2	b43.a1.a1	sp|Q92547|TOPB1_HUMAN	sp|Q92547|TOPB1_HUMAN DNA topoisomerase 2-binding protein 1 OS=Homo sapiens GN=TOPBP1 PE=1 SV=3	NAVALSASPQLK		881	892	1198.679443359375
pepb43a1	b43.a1.a1	sp|Q92547|TOPB1_HUMAN	sp|Q92547|TOPB1_HUMAN DNA topoisomerase 2-binding protein 1 OS=Homo sapiens GN=TOPBP1 PE=1 SV=3	MSLDISAVQDGR	M1:+15.99491	997	1008	1307.6263427734375
pepb44a1	b44.a1.a1	sp|P10412|H14_HUMAN	sp|P10412|H14_HUMAN Histone H1.4 OS=Homo sapiens GN=HIST1H1E PE=1 SV=2	ALAAAGYDVEK		65	75	1107.5684814453125
pepb44a3	b44.a1.a1	sp|P10412|H14_HUMAN	sp|P10412|H14_HUMAN Histone H1.4 OS=Homo sapiens GN=HIST1H1E PE=1 SV=2	KASGPPVSELITK		34	46	1326.76318359375
pepb44a2	b44.a1.a1	sp|P10412|H14_HUMAN	sp|P10412|H14_HUMAN Histone H1.4 OS=Homo sapiens GN=HIST1H1E PE=1 SV=2	ASGPPVSELITK		35	46	1198.668212890625
pepb44a1	b44.a1.a2	sp|P16402|H13_HUMAN	sp|P16402|H13_HUMAN Histone H1.3 OS=Homo sapiens GN=HIST1H1D PE=1 SV=2	ALAAAGYDVEK		66	76	1107.5684814453125
pepb44a3	b44.a1.a2	sp|P16402|H13_HUMAN	sp|P16402|H13_HUMAN Histone H1.3 OS=Homo sapiens GN=HIST1H1D PE=1 SV=2	KASGPPVSELITK		35	47	1326.76318359375
pepb44a2	b44.a1.a2	sp|P16402|H13_HUMAN	sp|P16402|H13_HUMAN Histone H1.3 OS=Homo sapiens GN=HIST1H1D PE=1 SV=2	ASGPPVSELITK		36	47	1198.668212890625
pepb44a1	b44.a1.a3	sp|P16403|H12_HUMAN	sp|P16403|H12_HUMAN Histone H1.2 OS=Homo sapiens GN=HIST1H1C PE=1 SV=2	ALAAAGYDVEK		65	75	1107.5684814453125
pepb44a3	b44.a1.a3	sp|P16403|H12_HUMAN	sp|P16403|H12_HUMAN Histone H1.2 OS=Homo sapiens GN=HIST1H1C PE=1 SV=2	KASGPPVSELITK		34	46	1326.76318359375
pepb44a2	b44.a1.a3	sp|P16403|H12_HUMAN	sp|P16403|H12_HUMAN Histone H1.2 OS=Homo sapiens GN=HIST1H1C PE=1 SV=2	ASGPPVSELITK		35	46	1198.668212890625
pepb45a2	b45.a1.a1	sp|P18887|XRCC1_HUMAN	sp|P18887|XRCC1_HUMAN DNA repair protein XRCC1 OS=Homo sapiens GN=XRCC1 PE=1 SV=2	TPATAPVPAR		281	290	980.5527954101562
pepb45a3	b45.a1.a1	sp|P18887|XRCC1_HUMAN	sp|P18887|XRCC1_HUMAN DNA repair protein XRCC1 OS=Homo sapiens GN=XRCC1 PE=1 SV=2	YSQVLGLGGR		370	379	1049.57421875
pepb45a1	b45.a1.a1	sp|P18887|XRCC1_HUMAN	sp|P18887|XRCC1_HUMAN DNA repair protein XRCC1 OS=Homo sapiens GN=XRCC1 PE=1 SV=2	LLPHQLYGVVPQA		621	633	1434.810791015625
pepb45a2	b45.a1.a2	tr|F5H8D7|F5H8D7_HUMAN	tr|F5H8D7|F5H8D7_HUMAN DNA repair protein XRCC1 OS=Homo sapiens GN=XRCC1 PE=2 SV=1	TPATAPVPAR		250	259	980.5527954101562
pepb45a3	b45.a1.a2	tr|F5H8D7|F5H8D7_HUMAN	tr|F5H8D7|F5H8D7_HUMAN DNA repair protein XRCC1 OS=Homo sapiens GN=XRCC1 PE=2 SV=1	YSQVLGLGGR		339	348	1049.57421875
pepb45a1	b45.a1.a2	tr|F5H8D7|F5H8D7_HUMAN	tr|F5H8D7|F5H8D7_HUMAN DNA repair protein XRCC1 OS=Homo sapiens GN=XRCC1 PE=2 SV=1	LLPHQLYGVVPQA		590	602	1434.810791015625
pepb46a1	b46.a1.a1	sp|Q15233-2|NONO_HUMAN	sp|Q15233-2|NONO_HUMAN Isoform 2 of Non-POU domain-containing octamer-binding protein OS=Homo sapiens GN=NONO	ALIEMEKQQQDQVDR	M5:+15.99491	184	198	1846.8968505859375
pepb46a3	b46.a1.a1	sp|Q15233-2|NONO_HUMAN	sp|Q15233-2|NONO_HUMAN Isoform 2 of Non-POU domain-containing octamer-binding protein OS=Homo sapiens GN=NONO	QQEGFKGTFPDAR	Q1:-17.02655	277	289	1463.6917724609375
pepb46a2	b46.a1.a1	sp|Q15233-2|NONO_HUMAN	sp|Q15233-2|NONO_HUMAN Isoform 2 of Non-POU domain-containing octamer-binding protein OS=Homo sapiens GN=NONO	FAQPGSFEYEYAMR	M13:+15.99491	168	181	1711.7430419921875
pepb46a1	b46.a1.a2	sp|Q15233|NONO_HUMAN	sp|Q15233|NONO_HUMAN Non-POU domain-containing octamer-binding protein OS=Homo sapiens GN=NONO PE=1 SV=4	ALIEMEKQQQDQVDR	M5:+15.99491	273	287	1846.8968505859375
pepb46a3	b46.a1.a2	sp|Q15233|NONO_HUMAN	sp|Q15233|NONO_HUMAN Non-POU domain-containing octamer-binding protein OS=Homo sapiens GN=NONO PE=1 SV=4	QQEGFKGTFPDAR	Q1:-17.02655	366	378	1463.6917724609375
pepb46a2	b46.a1.a2	sp|Q15233|NONO_HUMAN	sp|Q15233|NONO_HUMAN Non-POU domain-containing octamer-binding protein OS=Homo sapiens GN=NONO PE=1 SV=4	FAQPGSFEYEYAMR	M13:+15.99491	257	270	1711.7430419921875
pepb47a2	b47.a1.a1	sp|Q00839-2|HNRPU_HUMAN	sp|Q00839-2|HNRPU_HUMAN Isoform Short of Heterogeneous nuclear ribonucleoprotein U OS=Homo sapiens GN=HNRNPU	NGQDLGVAFK		405	414	1048.5426025390625
pepb47a1	b47.a1.a1	sp|Q00839-2|HNRPU_HUMAN	sp|Q00839-2|HNRPU_HUMAN Isoform Short of Heterogeneous nuclear ribonucleoprotein U OS=Homo sapiens GN=HNRNPU	NFILDQTNVSAAAQR		557	571	1647.8453369140625
pepb47a3	b47.a1.a1	sp|Q00839-2|HNRPU_HUMAN	sp|Q00839-2|HNRPU_HUMAN Isoform Short of Heterogeneous nuclear ribonucleoprotein U OS=Homo sapiens GN=HNRNPU	SSGPTSLFAVTVAPPGAR		187	204	1714.9127197265625
pepb47a2	b47.a1.a2	sp|Q00839|HNRPU_HUMAN	sp|Q00839|HNRPU_HUMAN Heterogeneous nuclear ribonucleoprotein U OS=Homo sapiens GN=HNRNPU PE=1 SV=6	NGQDLGVAFK		424	433	1048.5426025390625
pepb47a1	b47.a1.a2	sp|Q00839|HNRPU_HUMAN	sp|Q00839|HNRPU_HUMAN Heterogeneous nuclear ribonucleoprotein U OS=Homo sapiens GN=HNRNPU PE=1 SV=6	NFILDQTNVSAAAQR		576	590	1647.8453369140625
pepb47a3	b47.a1.a2	sp|Q00839|HNRPU_HUMAN	sp|Q00839|HNRPU_HUMAN Heterogeneous nuclear ribonucleoprotein U OS=Homo sapiens GN=HNRNPU PE=1 SV=6	SSGPTSLFAVTVAPPGAR		187	204	1714.9127197265625
pepb48a2	b48.a1.a1	sp|P35244|RFA3_HUMAN	sp|P35244|RFA3_HUMAN Replication protein A 14 kDa subunit OS=Homo sapiens GN=RPA3 PE=1 SV=1	MFILSDGEGK	M1:+15.99491	40	49	1112.5296630859375
pepb48a1	b48.a1.a1	sp|P35244|RFA3_HUMAN	sp|P35244|RFA3_HUMAN Replication protein A 14 kDa subunit OS=Homo sapiens GN=RPA3 PE=1 SV=1	MFILSDGEGK		40	49	1096.53466796875
pepb48a3	b48.a1.a1	sp|P35244|RFA3_HUMAN	sp|P35244|RFA3_HUMAN Replication protein A 14 kDa subunit OS=Homo sapiens GN=RPA3 PE=1 SV=1	VDMMDLPR	V1:+42.01057	2	9	1018.469970703125
pepb49a2	b49.a1.a1	sp|P40938-2|RFC3_HUMAN	sp|P40938-2|RFC3_HUMAN Isoform 2 of Replication factor C subunit 3 OS=Homo sapiens GN=RFC3	TVAQSQQLETNSQR		114	127	1589.7882080078125
pepb49a1	b49.a1.a1	sp|P40938-2|RFC3_HUMAN	sp|P40938-2|RFC3_HUMAN Isoform 2 of Replication factor C subunit 3 OS=Homo sapiens GN=RFC3	ETANAIVSQQTPQR		257	270	1542.7874755859375
pepb49a2	b49.a1.a2	sp|P40938|RFC3_HUMAN	sp|P40938|RFC3_HUMAN Replication factor C subunit 3 OS=Homo sapiens GN=RFC3 PE=1 SV=2	TVAQSQQLETNSQR		114	127	1589.7882080078125
pepb49a1	b49.a1.a2	sp|P40938|RFC3_HUMAN	sp|P40938|RFC3_HUMAN Replication factor C subunit 3 OS=Homo sapiens GN=RFC3 PE=1 SV=2	ETANAIVSQQTPQR		257	270	1542.7874755859375
pepb50a1	b50.a1.a1	sp|P19447|ERCC3_HUMAN	sp|P19447|ERCC3_HUMAN TFIIH basal transcription factor complex helicase XPB subunit OS=Homo sapiens GN=ERCC3 PE=1 SV=1	EEQQQLLQK		707	715	1143.6009521484375
pepb50a2	b50.a1.a1	sp|P19447|ERCC3_HUMAN	sp|P19447|ERCC3_HUMAN TFIIH basal transcription factor complex helicase XPB subunit OS=Homo sapiens GN=ERCC3 PE=1 SV=1	LNKPYIYGPTSQGER		575	589	1722.88134765625
pepb50a1	b50.a1.a2	tr|G3V1S1|G3V1S1_HUMAN	tr|G3V1S1|G3V1S1_HUMAN Excision repair cross-complementing rodent repair deficiency, complementation group 3 (Xeroderma pigmentosum group B complementing), isoform CRA_b OS=Homo sapiens GN=ERCC3 PE=2 SV=1	EEQQQLLQK		643	651	1143.6009521484375
pepb50a2	b50.a1.a2	tr|G3V1S1|G3V1S1_HUMAN	tr|G3V1S1|G3V1S1_HUMAN Excision repair cross-complementing rodent repair deficiency, complementation group 3 (Xeroderma pigmentosum group B complementing), isoform CRA_b OS=Homo sapiens GN=ERCC3 PE=2 SV=1	LNKPYIYGPTSQGER		511	525	1722.88134765625
pepb51a2	b51.a1.a1	sp|Q8N684-2|CPSF7_HUMAN	sp|Q8N684-2|CPSF7_HUMAN Isoform 2 of Cleavage and polyadenylation specificity factor subunit 7 OS=Homo sapiens GN=CPSF7	SYSVGASGSSSR		398	409	1144.5233154296875
pepb51a1	b51.a1.a1	sp|Q8N684-2|CPSF7_HUMAN	sp|Q8N684-2|CPSF7_HUMAN Isoform 2 of Cleavage and polyadenylation specificity factor subunit 7 OS=Homo sapiens GN=CPSF7	LLELLPGK		141	148	882.5662841796875
pepb51a2	b51.a1.a2	sp|Q8N684-3|CPSF7_HUMAN	sp|Q8N684-3|CPSF7_HUMAN Isoform 3 of Cleavage and polyadenylation specificity factor subunit 7 OS=Homo sapiens GN=CPSF7	SYSVGASGSSSR		450	461	1144.5233154296875
pepb51a1	b51.a1.a2	sp|Q8N684-3|CPSF7_HUMAN	sp|Q8N684-3|CPSF7_HUMAN Isoform 3 of Cleavage and polyadenylation specificity factor subunit 7 OS=Homo sapiens GN=CPSF7	LLELLPGK		184	191	882.5662841796875
pepb51a2	b51.a1.a3	sp|Q8N684|CPSF7_HUMAN	sp|Q8N684|CPSF7_HUMAN Cleavage and polyadenylation specificity factor subunit 7 OS=Homo sapiens GN=CPSF7 PE=1 SV=1	SYSVGASGSSSR		407	418	1144.5233154296875
pepb51a1	b51.a1.a3	sp|Q8N684|CPSF7_HUMAN	sp|Q8N684|CPSF7_HUMAN Cleavage and polyadenylation specificity factor subunit 7 OS=Homo sapiens GN=CPSF7 PE=1 SV=1	LLELLPGK		141	148	882.5662841796875
pepb51a2	b51.a1.a4	tr|F5H669|F5H669_HUMAN	tr|F5H669|F5H669_HUMAN Cleavage and polyadenylation-specificity factor subunit 7 (Fragment) OS=Homo sapiens GN=CPSF7 PE=2 SV=1	SYSVGASGSSSR		331	342	1144.5233154296875
pepb51a1	b51.a1.a4	tr|F5H669|F5H669_HUMAN	tr|F5H669|F5H669_HUMAN Cleavage and polyadenylation-specificity factor subunit 7 (Fragment) OS=Homo sapiens GN=CPSF7 PE=2 SV=1	LLELLPGK		141	148	882.5662841796875
pepb52a1	b52.a1.a1	sp|Q8NE71-2|ABCF1_HUMAN	sp|Q8NE71-2|ABCF1_HUMAN Isoform 2 of ATP-binding cassette sub-family F member 1 OS=Homo sapiens GN=ABCF1	AVSEEQQPALK		164	174	1199.6270751953125
pepb52a2	b52.a1.a1	sp|Q8NE71-2|ABCF1_HUMAN	sp|Q8NE71-2|ABCF1_HUMAN Isoform 2 of ATP-binding cassette sub-family F member 1 OS=Homo sapiens GN=ABCF1	GFNLPYQDAR		676	685	1180.574951171875
pepb52a1	b52.a1.a2	sp|Q8NE71|ABCF1_HUMAN	sp|Q8NE71|ABCF1_HUMAN ATP-binding cassette sub-family F member 1 OS=Homo sapiens GN=ABCF1 PE=1 SV=2	AVSEEQQPALK		164	174	1199.6270751953125
pepb52a2	b52.a1.a2	sp|Q8NE71|ABCF1_HUMAN	sp|Q8NE71|ABCF1_HUMAN ATP-binding cassette sub-family F member 1 OS=Homo sapiens GN=ABCF1 PE=1 SV=2	GFNLPYQDAR		714	723	1180.574951171875
pepb53a1	b53.a1.a1	sp|P60709|ACTB_HUMAN	sp|P60709|ACTB_HUMAN Actin, cytoplasmic 1 OS=Homo sapiens GN=ACTB PE=1 SV=1	AGFAGDDAPR		19	28	976.44873046875
pepb53a2	b53.a1.a1	sp|P60709|ACTB_HUMAN	sp|P60709|ACTB_HUMAN Actin, cytoplasmic 1 OS=Homo sapiens GN=ACTB PE=1 SV=1	VAPEEHPVLLTEAPLNPK		96	113	1954.0648193359375
pepb53a1	b53.a1.a2	sp|P63261|ACTG_HUMAN	sp|P63261|ACTG_HUMAN Actin, cytoplasmic 2 OS=Homo sapiens GN=ACTG1 PE=1 SV=1	AGFAGDDAPR		19	28	976.44873046875
pepb53a2	b53.a1.a2	sp|P63261|ACTG_HUMAN	sp|P63261|ACTG_HUMAN Actin, cytoplasmic 2 OS=Homo sapiens GN=ACTG1 PE=1 SV=1	VAPEEHPVLLTEAPLNPK		96	113	1954.0648193359375
pepb53a1	b53.a1.a3	tr|E7EVS6|E7EVS6_HUMAN	tr|E7EVS6|E7EVS6_HUMAN Actin, cytoplasmic 2 (Fragment) OS=Homo sapiens GN=ACTB PE=2 SV=1	AGFAGDDAPR		19	28	976.44873046875
pepb53a2	b53.a1.a3	tr|E7EVS6|E7EVS6_HUMAN	tr|E7EVS6|E7EVS6_HUMAN Actin, cytoplasmic 2 (Fragment) OS=Homo sapiens GN=ACTB PE=2 SV=1	VAPEEHPVLLTEAPLNPK		96	113	1954.0648193359375
pepb53a1	b53.a1.a4	tr|G5E9R0|G5E9R0_HUMAN	tr|G5E9R0|G5E9R0_HUMAN Actin, cytoplasmic 2 OS=Homo sapiens GN=ACTB PE=2 SV=1	AGFAGDDAPR		19	28	976.44873046875
pepb53a2	b53.a1.a4	tr|G5E9R0|G5E9R0_HUMAN	tr|G5E9R0|G5E9R0_HUMAN Actin, cytoplasmic 2 OS=Homo sapiens GN=ACTB PE=2 SV=1	VAPEEHPVLLTEAPLNPK		96	113	1954.0648193359375
pepb53a1	b53.a1.a5	tr|I3L1U9|I3L1U9_HUMAN	tr|I3L1U9|I3L1U9_HUMAN Actin, cytoplasmic 2, N-terminally processed (Fragment) OS=Homo sapiens GN=ACTG1 PE=2 SV=1	AGFAGDDAPR		19	28	976.44873046875
pepb53a2	b53.a1.a5	tr|I3L1U9|I3L1U9_HUMAN	tr|I3L1U9|I3L1U9_HUMAN Actin, cytoplasmic 2, N-terminally processed (Fragment) OS=Homo sapiens GN=ACTG1 PE=2 SV=1	VAPEEHPVLLTEAPLNPK		96	113	1954.0648193359375
pepb53a1	b53.a1.a6	tr|I3L3I0|I3L3I0_HUMAN	tr|I3L3I0|I3L3I0_HUMAN Actin, cytoplasmic 2, N-terminally processed (Fragment) OS=Homo sapiens GN=ACTG1 PE=2 SV=1	AGFAGDDAPR		19	28	976.44873046875
pepb53a2	b53.a1.a6	tr|I3L3I0|I3L3I0_HUMAN	tr|I3L3I0|I3L3I0_HUMAN Actin, cytoplasmic 2, N-terminally processed (Fragment) OS=Homo sapiens GN=ACTG1 PE=2 SV=1	VAPEEHPVLLTEAPLNPK		96	113	1954.0648193359375
pepb53a1	b53.a1.a7	tr|I3L3R2|I3L3R2_HUMAN	tr|I3L3R2|I3L3R2_HUMAN Actin, cytoplasmic 2, N-terminally processed (Fragment) OS=Homo sapiens GN=ACTG1 PE=2 SV=1	AGFAGDDAPR		19	28	976.44873046875
pepb53a2	b53.a1.a7	tr|I3L3R2|I3L3R2_HUMAN	tr|I3L3R2|I3L3R2_HUMAN Actin, cytoplasmic 2, N-terminally processed (Fragment) OS=Homo sapiens GN=ACTG1 PE=2 SV=1	VAPEEHPVLLTEAPLNPK		96	113	1954.0648193359375
pepb53a1	b53.a1.a8	tr|I3L4N8|I3L4N8_HUMAN	tr|I3L4N8|I3L4N8_HUMAN Actin, cytoplasmic 2, N-terminally processed (Fragment) OS=Homo sapiens GN=ACTG1 PE=2 SV=1	AGFAGDDAPR		19	28	976.44873046875
pepb53a2	b53.a1.a8	tr|I3L4N8|I3L4N8_HUMAN	tr|I3L4N8|I3L4N8_HUMAN Actin, cytoplasmic 2, N-terminally processed (Fragment) OS=Homo sapiens GN=ACTG1 PE=2 SV=1	VAPEEHPVLLTEAPLNPK		87	104	1954.0648193359375
pepb53a1	b53.a1.a9	tr|J3KT65|J3KT65_HUMAN	tr|J3KT65|J3KT65_HUMAN Actin, cytoplasmic 2, N-terminally processed OS=Homo sapiens GN=ACTG1 PE=3 SV=1	AGFAGDDAPR		19	28	976.44873046875
pepb53a2	b53.a1.a9	tr|J3KT65|J3KT65_HUMAN	tr|J3KT65|J3KT65_HUMAN Actin, cytoplasmic 2, N-terminally processed OS=Homo sapiens GN=ACTG1 PE=3 SV=1	VAPEEHPVLLTEAPLNPK		96	113	1954.0648193359375
pepb53a1	b53.a1.b10	tr|K7EM38|K7EM38_HUMAN	tr|K7EM38|K7EM38_HUMAN Actin, cytoplasmic 2, N-terminally processed (Fragment) OS=Homo sapiens GN=ACTG1 PE=3 SV=1	AGFAGDDAPR		19	28	976.44873046875
pepb53a2	b53.a1.b10	tr|K7EM38|K7EM38_HUMAN	tr|K7EM38|K7EM38_HUMAN Actin, cytoplasmic 2, N-terminally processed (Fragment) OS=Homo sapiens GN=ACTG1 PE=3 SV=1	VAPEEHPVLLTEAPLNPK		96	113	1954.0648193359375
pepb54a1	b54.a1.a1	sp|O75643|U520_HUMAN	sp|O75643|U520_HUMAN U5 small nuclear ribonucleoprotein 200 kDa helicase OS=Homo sapiens GN=SNRNP200 PE=1 SV=2	NIEMTQEDVR		638	647	1234.57373046875
pepb54a2	b54.a1.a1	sp|O75643|U520_HUMAN	sp|O75643|U520_HUMAN U5 small nuclear ribonucleoprotein 200 kDa helicase OS=Homo sapiens GN=SNRNP200 PE=1 SV=2	YAQAGFEGFK		470	479	1117.53173828125
pepb55a1	b55.a1.a1	sp|O75533|SF3B1_HUMAN	sp|O75533|SF3B1_HUMAN Splicing factor 3B subunit 1 OS=Homo sapiens GN=SF3B1 PE=1 SV=3	VGAAEIISR		844	852	915.5261840820312
pepb55a2	b55.a1.a1	sp|O75533|SF3B1_HUMAN	sp|O75533|SF3B1_HUMAN Splicing factor 3B subunit 1 OS=Homo sapiens GN=SF3B1 PE=1 SV=3	VQENCIDLVGR	C5:+57.02146	1031	1041	1302.6474609375
pepb56a1	b56.a1.a1	sp|P16401|H15_HUMAN	sp|P16401|H15_HUMAN Histone H1.5 OS=Homo sapiens GN=HIST1H1B PE=1 SV=3	ALAAGGYDVEK		68	78	1093.5528564453125
pepb56a2	b56.a1.a1	sp|P16401|H15_HUMAN	sp|P16401|H15_HUMAN Histone H1.5 OS=Homo sapiens GN=HIST1H1B PE=1 SV=3	ATGPPVSELITK		38	49	1212.6839599609375
pepb57a2	b57.a1.a1	sp|P35249|RFC4_HUMAN	sp|P35249|RFC4_HUMAN Replication factor C subunit 4 OS=Homo sapiens GN=RFC4 PE=1 SV=2	TSTILAAAR		85	93	903.5261840820312
pepb57a1	b57.a1.a1	sp|P35249|RFC4_HUMAN	sp|P35249|RFC4_HUMAN Replication factor C subunit 4 OS=Homo sapiens GN=RFC4 PE=1 SV=2	AITFLQSATR		241	250	1107.6160888671875
pepb57a2	b57.a1.a2	tr|C9JZI1|C9JZI1_HUMAN	tr|C9JZI1|C9JZI1_HUMAN Replication factor C subunit 4 OS=Homo sapiens GN=RFC4 PE=2 SV=1	TSTILAAAR		85	93	903.5261840820312
pepb57a1	b57.a1.a2	tr|C9JZI1|C9JZI1_HUMAN	tr|C9JZI1|C9JZI1_HUMAN Replication factor C subunit 4 OS=Homo sapiens GN=RFC4 PE=2 SV=1	AITFLQSATR		241	250	1107.6160888671875
pepb58a2	b58.a1.a1	sp|P52434|RPAB3_HUMAN	sp|P52434|RPAB3_HUMAN DNA-directed RNA polymerases I, II, and III subunit RPABC3 OS=Homo sapiens GN=POLR2H PE=1 SV=4	VYRIEGDETSTEAATR		96	111	1797.86181640625
pepb58a1	b58.a1.a1	sp|P52434|RPAB3_HUMAN	sp|P52434|RPAB3_HUMAN DNA-directed RNA polymerases I, II, and III subunit RPABC3 OS=Homo sapiens GN=POLR2H PE=1 SV=4	ADQFEYVMYGK		85	95	1350.6038818359375
pepb58a2	b58.a1.a2	tr|C9JBJ6|C9JBJ6_HUMAN	tr|C9JBJ6|C9JBJ6_HUMAN DNA-directed RNA polymerases I, II, and III subunit RPABC3 OS=Homo sapiens GN=POLR2H PE=2 SV=1	VYRIEGDETSTEAATR		60	75	1797.86181640625
pepb58a1	b58.a1.a2	tr|C9JBJ6|C9JBJ6_HUMAN	tr|C9JBJ6|C9JBJ6_HUMAN DNA-directed RNA polymerases I, II, and III subunit RPABC3 OS=Homo sapiens GN=POLR2H PE=2 SV=1	ADQFEYVMYGK		49	59	1350.6038818359375
pepb58a2	b58.a1.a3	tr|C9JCU7|C9JCU7_HUMAN	tr|C9JCU7|C9JCU7_HUMAN DNA-directed RNA polymerases I, II, and III subunit RPABC3 OS=Homo sapiens GN=POLR2H PE=2 SV=1	VYRIEGDETSTEAATR		96	111	1797.86181640625
pepb58a1	b58.a1.a3	tr|C9JCU7|C9JCU7_HUMAN	tr|C9JCU7|C9JCU7_HUMAN DNA-directed RNA polymerases I, II, and III subunit RPABC3 OS=Homo sapiens GN=POLR2H PE=2 SV=1	ADQFEYVMYGK		85	95	1350.6038818359375
pepb58a2	b58.a1.a4	tr|C9JLU1|C9JLU1_HUMAN	tr|C9JLU1|C9JLU1_HUMAN DNA-directed RNA polymerases I, II, and III subunit RPABC3 (Fragment) OS=Homo sapiens GN=POLR2H PE=2 SV=1	VYRIEGDETSTEAATR		96	111	1797.86181640625
pepb58a1	b58.a1.a4	tr|C9JLU1|C9JLU1_HUMAN	tr|C9JLU1|C9JLU1_HUMAN DNA-directed RNA polymerases I, II, and III subunit RPABC3 (Fragment) OS=Homo sapiens GN=POLR2H PE=2 SV=1	ADQFEYVMYGK		85	95	1350.6038818359375
pepb59a2	b59.a1.a1	sp|Q92989|CLP1_HUMAN	sp|Q92989|CLP1_HUMAN Polyribonucleotide 5'-hydroxyl-kinase Clp1 OS=Homo sapiens GN=CLP1 PE=1 SV=1	VMVVGPTDVGK	M2:+15.99491	117	127	1117.5926513671875
pepb59a1	b59.a1.a1	sp|Q92989|CLP1_HUMAN	sp|Q92989|CLP1_HUMAN Polyribonucleotide 5'-hydroxyl-kinase Clp1 OS=Homo sapiens GN=CLP1 PE=1 SV=1	LLLNYAVR		133	140	961.5833740234375
pepb59a2	b59.a1.a2	tr|E9PL17|E9PL17_HUMAN	tr|E9PL17|E9PL17_HUMAN Collectin-12 OS=Homo sapiens GN=CLP1 PE=2 SV=1	VMVVGPTDVGK	M2:+15.99491	128	138	1117.5926513671875
pepb59a1	b59.a1.a2	tr|E9PL17|E9PL17_HUMAN	tr|E9PL17|E9PL17_HUMAN Collectin-12 OS=Homo sapiens GN=CLP1 PE=2 SV=1	LLLNYAVR		144	151	961.5833740234375
pepb60a1	b60.a1.a1	sp|P20226-2|TBP_HUMAN	sp|P20226-2|TBP_HUMAN Isoform 2 of TATA-box-binding protein OS=Homo sapiens GN=TBP	FAAVIMR		177	183	807.4550170898438
pepb60a2	b60.a1.a1	sp|P20226-2|TBP_HUMAN	sp|P20226-2|TBP_HUMAN Isoform 2 of TATA-box-binding protein OS=Homo sapiens GN=TBP	TTALIFSSGK		189	198	1024.5677490234375
pepb60a1	b60.a1.a2	sp|P20226|TBP_HUMAN	sp|P20226|TBP_HUMAN TATA-box-binding protein OS=Homo sapiens GN=TBP PE=1 SV=2	FAAVIMR		197	203	807.4550170898438
pepb60a2	b60.a1.a2	sp|P20226|TBP_HUMAN	sp|P20226|TBP_HUMAN TATA-box-binding protein OS=Homo sapiens GN=TBP PE=1 SV=2	TTALIFSSGK		209	218	1024.5677490234375
pepb60a1	b60.a1.a3	sp|Q6SJ96|TBPL2_HUMAN	sp|Q6SJ96|TBPL2_HUMAN TATA box-binding protein-like protein 2 OS=Homo sapiens GN=TBPL2 PE=2 SV=1	FAAVIMR		234	240	807.4550170898438
pepb60a2	b60.a1.a3	sp|Q6SJ96|TBPL2_HUMAN	sp|Q6SJ96|TBPL2_HUMAN TATA box-binding protein-like protein 2 OS=Homo sapiens GN=TBPL2 PE=2 SV=1	TTALIFSSGK		246	255	1024.5677490234375
pepb61a1	b61.a1.a1	sp|Q92466|DDB2_HUMAN	sp|Q92466|DDB2_HUMAN DNA damage-binding protein 2 OS=Homo sapiens GN=DDB2 PE=1 SV=1	GIGAGGSITGLK		152	163	1030.589599609375
pepb61a2	b61.a1.a1	sp|Q92466|DDB2_HUMAN	sp|Q92466|DDB2_HUMAN DNA damage-binding protein 2 OS=Homo sapiens GN=DDB2 PE=1 SV=1	YNLIVVGR		348	355	933.5521240234375
pepb62a1	b62.a1.a1	sp|P54098|DPOG1_HUMAN	sp|P54098|DPOG1_HUMAN DNA polymerase subunit gamma-1 OS=Homo sapiens GN=POLG PE=1 SV=1	IYGAGQPFAER		954	964	1208.6063232421875
pepb62a2	b62.a1.a1	sp|P54098|DPOG1_HUMAN	sp|P54098|DPOG1_HUMAN DNA polymerase subunit gamma-1 OS=Homo sapiens GN=POLG PE=1 SV=1	YGPEGEAVPVAIPEER		178	193	1712.849365234375
pepb63a1	b63.a1.a1	sp|P09012|SNRPA_HUMAN	sp|P09012|SNRPA_HUMAN U1 small nuclear ribonucleoprotein A OS=Homo sapiens GN=SNRPA PE=1 SV=3	AVPETRPNHTIYINNLNEK	A1:+42.01057	2	20	2265.16259765625
pepb63a2	b63.a1.a1	sp|P09012|SNRPA_HUMAN	sp|P09012|SNRPA_HUMAN U1 small nuclear ribonucleoprotein A OS=Homo sapiens GN=SNRPA PE=1 SV=3	GQAFVIFK		53	60	909.5197143554688
pepb63a1	b63.a1.a2	tr|M0QXK2|M0QXK2_HUMAN	tr|M0QXK2|M0QXK2_HUMAN U1 small nuclear ribonucleoprotein A (Fragment) OS=Homo sapiens GN=SNRPA PE=4 SV=1	AVPETRPNHTIYINNLNEK	A1:+42.01057	2	20	2265.16259765625
pepb63a2	b63.a1.a2	tr|M0QXK2|M0QXK2_HUMAN	tr|M0QXK2|M0QXK2_HUMAN U1 small nuclear ribonucleoprotein A (Fragment) OS=Homo sapiens GN=SNRPA PE=4 SV=1	GQAFVIFK		53	60	909.5197143554688
pepb63a1	b63.a1.a3	tr|M0R0G9|M0R0G9_HUMAN	tr|M0R0G9|M0R0G9_HUMAN U1 small nuclear ribonucleoprotein A OS=Homo sapiens GN=SNRPA PE=4 SV=1	AVPETRPNHTIYINNLNEK	A1:+42.01057	2	20	2265.16259765625
pepb63a2	b63.a1.a3	tr|M0R0G9|M0R0G9_HUMAN	tr|M0R0G9|M0R0G9_HUMAN U1 small nuclear ribonucleoprotein A OS=Homo sapiens GN=SNRPA PE=4 SV=1	GQAFVIFK		53	60	909.5197143554688
pepb63a1	b63.a1.a4	tr|M0R221|M0R221_HUMAN	tr|M0R221|M0R221_HUMAN U1 small nuclear ribonucleoprotein A (Fragment) OS=Homo sapiens GN=SNRPA PE=4 SV=1	AVPETRPNHTIYINNLNEK	A1:+42.01057	2	20	2265.16259765625
pepb63a2	b63.a1.a4	tr|M0R221|M0R221_HUMAN	tr|M0R221|M0R221_HUMAN U1 small nuclear ribonucleoprotein A (Fragment) OS=Homo sapiens GN=SNRPA PE=4 SV=1	GQAFVIFK		53	60	909.5197143554688
pepb63a1	b63.a1.a5	tr|M0R268|M0R268_HUMAN	tr|M0R268|M0R268_HUMAN U1 small nuclear ribonucleoprotein A (Fragment) OS=Homo sapiens GN=SNRPA PE=4 SV=1	AVPETRPNHTIYINNLNEK	A1:+42.01057	2	20	2265.16259765625
pepb63a2	b63.a1.a5	tr|M0R268|M0R268_HUMAN	tr|M0R268|M0R268_HUMAN U1 small nuclear ribonucleoprotein A (Fragment) OS=Homo sapiens GN=SNRPA PE=4 SV=1	GQAFVIFK		53	60	909.5197143554688
pepb63a1	b63.a1.a6	tr|M0R2B8|M0R2B8_HUMAN	tr|M0R2B8|M0R2B8_HUMAN U1 small nuclear ribonucleoprotein A (Fragment) OS=Homo sapiens GN=SNRPA PE=4 SV=1	AVPETRPNHTIYINNLNEK	A1:+42.01057	2	20	2265.16259765625
pepb63a2	b63.a1.a6	tr|M0R2B8|M0R2B8_HUMAN	tr|M0R2B8|M0R2B8_HUMAN U1 small nuclear ribonucleoprotein A (Fragment) OS=Homo sapiens GN=SNRPA PE=4 SV=1	GQAFVIFK		53	60	909.5197143554688
pepb64a2	b64.a1.a1	sp|Q15554-3|TERF2_HUMAN	sp|Q15554-3|TERF2_HUMAN Isoform 3 of Telomeric repeat-binding factor 2 OS=Homo sapiens GN=TERF2	TLSGAQDSEAAFAK		336	349	1395.675537109375
pepb64a1	b64.a1.a1	sp|Q15554-3|TERF2_HUMAN	sp|Q15554-3|TERF2_HUMAN Isoform 3 of Telomeric repeat-binding factor 2 OS=Homo sapiens GN=TERF2	DLVLPTQALPASPALK		354	369	1633.9527587890625
pepb64a2	b64.a1.a2	sp|Q15554|TERF2_HUMAN	sp|Q15554|TERF2_HUMAN Telomeric repeat-binding factor 2 OS=Homo sapiens GN=TERF2 PE=1 SV=2	TLSGAQDSEAAFAK		294	307	1395.675537109375
pepb64a1	b64.a1.a2	sp|Q15554|TERF2_HUMAN	sp|Q15554|TERF2_HUMAN Telomeric repeat-binding factor 2 OS=Homo sapiens GN=TERF2 PE=1 SV=2	DLVLPTQALPASPALK		312	327	1633.9527587890625
pepb64a2	b64.a1.a3	tr|H3BR06|H3BR06_HUMAN	tr|H3BR06|H3BR06_HUMAN Telomeric repeat-binding factor 2 (Fragment) OS=Homo sapiens GN=TERF2 PE=2 SV=1	TLSGAQDSEAAFAK		215	228	1395.675537109375
pepb64a1	b64.a1.a3	tr|H3BR06|H3BR06_HUMAN	tr|H3BR06|H3BR06_HUMAN Telomeric repeat-binding factor 2 (Fragment) OS=Homo sapiens GN=TERF2 PE=2 SV=1	DLVLPTQALPASPALK		233	248	1633.9527587890625
pepb64a2	b64.a1.a4	tr|J3KSZ6|J3KSZ6_HUMAN	tr|J3KSZ6|J3KSZ6_HUMAN Telomeric repeat-binding factor 2 (Fragment) OS=Homo sapiens GN=TERF2 PE=4 SV=1	TLSGAQDSEAAFAK		80	93	1395.675537109375
pepb64a1	b64.a1.a4	tr|J3KSZ6|J3KSZ6_HUMAN	tr|J3KSZ6|J3KSZ6_HUMAN Telomeric repeat-binding factor 2 (Fragment) OS=Homo sapiens GN=TERF2 PE=4 SV=1	DLVLPTQALPASPALK		98	113	1633.9527587890625
pepb65a2	b65.a1.a1	sp|Q96QC0|PP1RA_HUMAN	sp|Q96QC0|PP1RA_HUMAN Serine/threonine-protein phosphatase 1 regulatory subunit 10 OS=Homo sapiens GN=PPP1R10 PE=1 SV=1	STGLELETPSLVPVKK		210	225	1697.96875
pepb65a1	b65.a1.a1	sp|Q96QC0|PP1RA_HUMAN	sp|Q96QC0|PP1RA_HUMAN Serine/threonine-protein phosphatase 1 regulatory subunit 10 OS=Homo sapiens GN=PPP1R10 PE=1 SV=1	GSGPIDPKELLK	G1:+42.01057	2	13	1295.720947265625

## Sheet: X!TandemPipeline informations
X!TandemPipeline version :
3.3.4	Myosine Bodybuildée
X!TandemPipeline filters :
Mode	indiv
Maximum peptide Evalue	0.05000000074505806
Maximum protein Evalue	-4.0
Minimum number of peptides per protein	2
MS sample name	DaPR130321_VB122_O867.m
X!Tandem XML result file NOT FOUND	/home/rusconi/labo/research/daniele-praseuth/donnees-masse/vivien-berthelot/DaPR130321/DaPR130321_VB122_O867.m.xml
