# Supplementary material for: The human DNA ends proteome uncovers an unexpected entanglement of functional pathways
Source: Nucleic Acids Res. 2016 Feb 25;44(10):4721–33. doi: 10.1093/nar/gkw121 (PMC4889927; doi:10.1093/nar/gkw121)
Supplement: SUPPLEMENTARY DATA [file supp_gkw121_nar-02937-m-2015-File003.zip › berthelot-et-al-spreadsheet-formatted-mass-data/vb81.ods]

## Sheet: proteins
MS Sample :	DaPR130904_VB81_O1898.m
Group ID	Sub-group ID	Protein ID	Description	log(E value)	Coverage	MW	Spectra	Specific	Uniques	Specific uniques	Theoretical number of tryptic peptides	PAI	emPAI	Sub-group proteins	number of MS samples
a1	a1.a1	a1.a1.a1	sp|P78527|PRKDC_HUMAN DNA-dependent protein kinase catalytic subunit OS=Homo sapiens GN=PRKDC PE=1 SV=3	-675.4970703125	43	468.5	237		183		186	1.2741935483870968	17.801545428581413	1	1
a2	a2.a1	a2.a1.a1	sp|P11388-2|TOP2A_HUMAN Isoform 2 of DNA topoisomerase 2-alpha OS=Homo sapiens GN=TOP2A	-178.13052368164062	33	177.1999969482422	66	47	48	39	72	0.9166666666666666	7.254041852680183	4	1
a2	a2.a1	a2.a1.a2	sp|P11388-3|TOP2A_HUMAN Isoform 3 of DNA topoisomerase 2-alpha OS=Homo sapiens GN=TOP2A	-178.13052368164062	33	178.39999389648438	66	47	48	39	73	0.9041095890410958	7.018803828262765	4	1
a2	a2.a1	a2.a1.a3	sp|P11388-4|TOP2A_HUMAN Isoform 4 of DNA topoisomerase 2-alpha OS=Homo sapiens GN=TOP2A	-178.13052368164062	32	182.39999389648438	66	47	48	39	74	0.8918918918918919	6.796360130405233	4	1
a2	a2.a1	a2.a1.a4	sp|P11388|TOP2A_HUMAN DNA topoisomerase 2-alpha OS=Homo sapiens GN=TOP2A PE=1 SV=3	-178.13052368164062	34	174.10000610351562	66	47	48	39	71	0.9295774647887324	7.503103488959832	4	1
a2	a2.a2	a2.a2.a1	sp|Q02880-2|TOP2B_HUMAN Isoform Beta-1 of DNA topoisomerase 2-beta OS=Homo sapiens GN=TOP2B	-131.0155029296875	26	182.39999389648438	52	33	38	29	78	0.6666666666666666	3.6415888336127784	2	1
a2	a2.a2	a2.a2.a2	sp|Q02880|TOP2B_HUMAN DNA topoisomerase 2-beta OS=Homo sapiens GN=TOP2B PE=1 SV=3	-131.0155029296875	26	183.0	52	33	38	29	77	0.6753246753246753	3.7350511557749995	2	1
a3	a3.a1	a3.a1.a1	sp|Q14676|MDC1_HUMAN Mediator of DNA damage checkpoint protein 1 OS=Homo sapiens GN=MDC1 PE=1 SV=3	-162.930419921875	30	226.3000030517578	57		48		68	0.8382352941176471	5.890254987297221	1	1
a4	a4.a1	a4.a1.a1	sp|P12956|XRCC6_HUMAN X-ray repair cross-complementing protein 6 OS=Homo sapiens GN=XRCC6 PE=1 SV=2	-107.92473602294922	45	69.69999694824219	43		30		26	1.6538461538461537	44.06570337745473	1	1
a5	a5.a1	a5.a1.a1	sp|Q9BTC0|DIDO1_HUMAN Death-inducer obliterator 1 OS=Homo sapiens GN=DIDO1 PE=1 SV=5	-102.81845092773438	20	243.5	38		33		94	0.40425531914893614	1.536619455757799	1	1
a6	a6.a1	a6.a1.a1	sp|P09874|PARP1_HUMAN Poly [ADP-ribose] polymerase 1 OS=Homo sapiens GN=PARP1 PE=1 SV=4	-100.09921264648438	29	112.9000015258789	36		30		42	0.8571428571428571	6.196856730011519	1	1
a7	a7.a1	a7.a1.a1	sp|P13010|XRCC5_HUMAN X-ray repair cross-complementing protein 5 OS=Homo sapiens GN=XRCC5 PE=1 SV=3	-80.51704406738281	33	82.5	30		25		27	1.1111111111111112	11.91549665014884	1	1
a8	a8.a1	a8.a1.a1	sp|Q9P2D1|CHD7_HUMAN Chromodomain-helicase-DNA-binding protein 7 OS=Homo sapiens GN=CHD7 PE=1 SV=3	-79.95993041992188	9	335.5	26	22	23	19	118	0.22033898305084745	0.6608827826277155	1	1
a8	a8.a2	a8.a2.a1	sp|Q3L8U1-2|CHD9_HUMAN Isoform 2 of Chromodomain-helicase-DNA-binding protein 9 OS=Homo sapiens GN=CHD9	-15.435493469238281	1	323.6000061035156	5	1	5	1	98	0.05102040816326531	0.1246578221198198	3	1
a8	a8.a2	a8.a2.a2	sp|Q3L8U1-3|CHD9_HUMAN Isoform 3 of Chromodomain-helicase-DNA-binding protein 9 OS=Homo sapiens GN=CHD9	-15.435493469238281	1	323.70001220703125	5	1	5	1	98	0.05102040816326531	0.1246578221198198	3	1
a8	a8.a2	a8.a2.a3	sp|Q3L8U1|CHD9_HUMAN Chromodomain-helicase-DNA-binding protein 9 OS=Homo sapiens GN=CHD9 PE=1 SV=2	-15.435493469238281	1	325.6000061035156	5	1	5	1	98	0.05102040816326531	0.1246578221198198	3	1
a9	a9.a1	a9.a1.a1	sp|P50570-3|DYN2_HUMAN Isoform 3 of Dynamin-2 OS=Homo sapiens GN=DNM2	-63.605403900146484	24	97.4000015258789	20		20		37	0.5405405405405406	2.4716868189265613	4	1
a9	a9.a1	a9.a1.a2	sp|P50570-4|DYN2_HUMAN Isoform 4 of Dynamin-2 OS=Homo sapiens GN=DNM2	-63.605403900146484	24	97.80000305175781	20		20		37	0.5405405405405406	2.4716868189265613	4	1
a9	a9.a1	a9.a1.a3	sp|P50570-5|DYN2_HUMAN Isoform 5 of Dynamin-2 OS=Homo sapiens GN=DNM2	-63.605403900146484	24	97.80000305175781	20		20		37	0.5405405405405406	2.4716868189265613	4	1
a9	a9.a1	a9.a1.a4	tr|F5H4R9|F5H4R9_HUMAN Dynamin-2 OS=Homo sapiens GN=DNM2 PE=2 SV=1	-63.605403900146484	24	97.80000305175781	20		20		37	0.5405405405405406	2.4716868189265613	4	1
b10	b10.a1	b10.a1.a1	sp|P78347-2|GTF2I_HUMAN Isoform 2 of General transcription factor II-I OS=Homo sapiens GN=GTF2I	-48.012786865234375	18	107.80000305175781	16		16		41	0.3902439024390244	1.456087882417327	4	1
b10	b10.a1	b10.a1.a2	sp|P78347-3|GTF2I_HUMAN Isoform 3 of General transcription factor II-I OS=Homo sapiens GN=GTF2I	-48.012786865234375	18	110.0999984741211	16		16		41	0.3902439024390244	1.456087882417327	4	1
b10	b10.a1	b10.a1.a3	sp|P78347-4|GTF2I_HUMAN Isoform 4 of General transcription factor II-I OS=Homo sapiens GN=GTF2I	-48.012786865234375	18	109.9000015258789	16		16		41	0.3902439024390244	1.456087882417327	4	1
b10	b10.a1	b10.a1.a4	sp|P78347|GTF2I_HUMAN General transcription factor II-I OS=Homo sapiens GN=GTF2I PE=1 SV=2	-48.012786865234375	18	112.19999694824219	16		16		41	0.3902439024390244	1.456087882417327	4	1
b11	b11.a1	b11.a1.a1	sp|P12268|IMDH2_HUMAN Inosine-5'-monophosphate dehydrogenase 2 OS=Homo sapiens GN=IMPDH2 PE=1 SV=2	-52.3065185546875	26	55.70000076293945	16		12		20	0.8	5.309573444801933	2	1
b11	b11.a1	b11.a1.a2	tr|H0Y4R1|H0Y4R1_HUMAN Inosine-5'-monophosphate dehydrogenase 2 (Fragment) OS=Homo sapiens GN=IMPDH2 PE=3 SV=1	-52.3065185546875	29	50.79999923706055	16		12		21	0.7619047619047619	4.779692884153313	2	1
b12	b12.a1	b12.a1.a1	sp|Q14008-2|CKAP5_HUMAN Isoform 2 of Cytoskeleton-associated protein 5 OS=Homo sapiens GN=CKAP5	-39.212013244628906	8	218.1999969482422	15		15		89	0.16853932584269662	0.4741420201106219	3	1
b12	b12.a1	b12.a1.a2	sp|Q14008-3|CKAP5_HUMAN Isoform 3 of Cytoskeleton-associated protein 5 OS=Homo sapiens GN=CKAP5	-39.212013244628906	8	225.89999389648438	15		15		92	0.16304347826086957	0.4556047973707602	3	1
b12	b12.a1	b12.a1.a3	sp|Q14008|CKAP5_HUMAN Cytoskeleton-associated protein 5 OS=Homo sapiens GN=CKAP5 PE=1 SV=3	-39.212013244628906	8	225.1999969482422	15		15		92	0.16304347826086957	0.4556047973707602	3	1
b13	b13.a1	b13.a1.a1	sp|Q9NRL2-2|BAZ1A_HUMAN Isoform 2 of Bromodomain adjacent to zinc finger domain protein 1A OS=Homo sapiens GN=BAZ1A	-44.18396759033203	11	175.10000610351562	15		15		58	0.25862068965517243	0.8139306939110624	2	1
b13	b13.a1	b13.a1.a2	sp|Q9NRL2|BAZ1A_HUMAN Bromodomain adjacent to zinc finger domain protein 1A OS=Homo sapiens GN=BAZ1A PE=1 SV=2	-44.18396759033203	11	178.39999389648438	15		15		60	0.25	0.7782794100389228	2	1
b14	b14.a1	b14.a1.a1	sp|Q14839-2|CHD4_HUMAN Isoform 2 of Chromodomain-helicase-DNA-binding protein 4 OS=Homo sapiens GN=CHD4	-20.472610473632812	5	220.5	10	6	10	6	74	0.13513513513513514	0.36500780654601406	3	1
b14	b14.a1	b14.a1.a2	sp|Q14839|CHD4_HUMAN Chromodomain-helicase-DNA-binding protein 4 OS=Homo sapiens GN=CHD4 PE=1 SV=2	-20.472610473632812	5	217.6999969482422	10	6	10	6	74	0.13513513513513514	0.36500780654601406	3	1
b14	b14.a1	b14.a1.a3	tr|F5GWX5|F5GWX5_HUMAN Chromodomain-helicase-DNA-binding protein 4 OS=Homo sapiens GN=CHD4 PE=2 SV=1	-20.472610473632812	5	216.8000030517578	10	6	10	6	74	0.13513513513513514	0.36500780654601406	3	1
b14	b14.a2	b14.a2.a1	sp|Q12873-3|CHD3_HUMAN Isoform 3 of Chromodomain-helicase-DNA-binding protein 3 OS=Homo sapiens GN=CHD3	-13.86805534362793	3	232.6999969482422	7	3	7	3	78	0.08974358974358974	0.2295426265956224	2	1
b14	b14.a2	b14.a2.a2	sp|Q12873|CHD3_HUMAN Chromodomain-helicase-DNA-binding protein 3 OS=Homo sapiens GN=CHD3 PE=1 SV=3	-13.86805534362793	3	226.3000030517578	7	3	7	3	80	0.0875	0.22320711904993162	2	1
b14	b14.a3	b14.a3.a1	tr|H7C0J3|H7C0J3_HUMAN Chromodomain-helicase-DNA-binding protein 3 (Fragment) OS=Homo sapiens GN=CHD3 PE=2 SV=1	-5.34103536605835	6	41.70000076293945	2	1	2	1	15	0.13333333333333333	0.35935639087852556	2	1
b14	b14.a3	b14.a3.a2	tr|H7C3H7|H7C3H7_HUMAN Chromodomain-helicase-DNA-binding protein 3 (Fragment) OS=Homo sapiens GN=CHD3 PE=2 SV=1	-5.34103536605835	8	30.399999618530273	2	1	2	1	14	0.14285714285714285	0.3894954943731377	2	1
b15	b15.a1	b15.a1.a1	sp|O60264|SMCA5_HUMAN SWI/SNF-related matrix-associated actin-dependent regulator of chromatin subfamily A member 5 OS=Homo sapiens GN=SMARCA5 PE=1 SV=1	-39.19453811645508	13	121.69999694824219	13	8	13	8	50	0.26	0.8197008586099834	1	1
b15	b15.a2	b15.a2.a1	sp|P28370-2|SMCA1_HUMAN Isoform 2 of Probable global transcription activator SNF2L1 OS=Homo sapiens GN=SMARCA1	-19.930286407470703	5	120.9000015258789	6	1	6	1	50	0.12	0.318256738556407	3	1
b15	b15.a2	b15.a2.a2	sp|P28370|SMCA1_HUMAN Probable global transcription activator SNF2L1 OS=Homo sapiens GN=SMARCA1 PE=1 SV=2	-19.930286407470703	5	122.4000015258789	6	1	6	1	51	0.11764705882352941	0.31113393742156426	3	1
b15	b15.a2	b15.a2.a3	tr|F6TQG2|F6TQG2_HUMAN Probable global transcription activator SNF2L1 (Fragment) OS=Homo sapiens GN=SMARCA1 PE=2 SV=1	-19.930286407470703	5	117.0999984741211	6	1	6	1	50	0.12	0.318256738556407	3	1
b16	b16.a1	b16.a1.a1	sp|Q13428-2|TCOF_HUMAN Isoform 2 of Treacle protein OS=Homo sapiens GN=TCOF1	-43.34526062011719	10	144.10000610351562	13		13		45	0.28888888888888886	0.9448624389373621	6	1
b16	b16.a1	b16.a1.a2	sp|Q13428-3|TCOF_HUMAN Isoform 3 of Treacle protein OS=Homo sapiens GN=TCOF1	-43.34526062011719	10	152.0	13		13		47	0.2765957446808511	0.8905829836907584	6	1
b16	b16.a1	b16.a1.a3	sp|Q13428-4|TCOF_HUMAN Isoform 4 of Treacle protein OS=Homo sapiens GN=TCOF1	-43.34526062011719	10	155.6999969482422	13		13		49	0.2653061224489796	0.8420699693267162	6	1
b16	b16.a1	b16.a1.a4	sp|Q13428-8|TCOF_HUMAN Isoform 8 of Treacle protein OS=Homo sapiens GN=TCOF1	-43.34526062011719	10	144.1999969482422	13		13		45	0.28888888888888886	0.9448624389373621	6	1
b16	b16.a1	b16.a1.a5	sp|Q13428|TCOF_HUMAN Treacle protein OS=Homo sapiens GN=TCOF1 PE=1 SV=3	-43.34526062011719	10	151.89999389648438	13		13		47	0.2765957446808511	0.8905829836907584	6	1
b16	b16.a1	b16.a1.a6	tr|E9PHK9|E9PHK9_HUMAN Treacle protein OS=Homo sapiens GN=TCOF1 PE=2 SV=1	-43.34526062011719	10	155.8000030517578	13		13		49	0.2653061224489796	0.8420699693267162	6	1
b17	b17.a1	b17.a1.a1	sp|P23246|SFPQ_HUMAN Splicing factor, proline- and glutamine-rich OS=Homo sapiens GN=SFPQ PE=1 SV=2	-40.64821243286133	21	76.0	13		12		24	0.5416666666666666	2.4807005884284106	1	1
b18	b18.a1	b18.a1.a1	sp|Q14527|HLTF_HUMAN Helicase-like transcription factor OS=Homo sapiens GN=HLTF PE=1 SV=2	-34.76608657836914	14	113.69999694824219	13		13		47	0.2765957446808511	0.8905829836907584	1	1
b19	b19.a1	b19.a1.a1	sp|Q00839|HNRPU_HUMAN Heterogeneous nuclear ribonucleoprotein U OS=Homo sapiens GN=HNRNPU PE=1 SV=6	-34.21481704711914	16	90.4000015258789	12		12		24	0.5	2.1622776601683795	1	1
b20	b20.a1	b20.a1.a1	sp|O75533|SF3B1_HUMAN Splicing factor 3B subunit 1 OS=Homo sapiens GN=SF3B1 PE=1 SV=3	-38.30705261230469	10	145.60000610351562	12		12		52	0.23076923076923078	0.7012542798525889	1	1
b21	b21.a1	b21.a1.a1	sp|Q96QC0|PP1RA_HUMAN Serine/threonine-protein phosphatase 1 regulatory subunit 10 OS=Homo sapiens GN=PPP1R10 PE=1 SV=1	-31.190465927124023	12	98.9000015258789	10		9		42	0.23809523809523808	0.7301957388458942	1	1
b22	b22.a1	b22.a1.a1	sp|P07910-2|HNRPC_HUMAN Isoform C1 of Heterogeneous nuclear ribonucleoproteins C1/C2 OS=Homo sapiens GN=HNRNPC	-35.01487350463867	34	32.20000076293945	9		8		16	0.5625	2.651741272548377	3	1
b22	b22.a1	b22.a1.a2	sp|P07910-4|HNRPC_HUMAN Isoform 4 of Heterogeneous nuclear ribonucleoproteins C1/C2 OS=Homo sapiens GN=HNRNPC	-35.01487350463867	40	27.700000762939453	9		8		15	0.6	2.9810717055349722	3	1
b22	b22.a1	b22.a1.a3	tr|G3V4C1|G3V4C1_HUMAN Heterogeneous nuclear ribonucleoproteins C1/C2 OS=Homo sapiens GN=HNRNPC PE=2 SV=1	-35.01487350463867	34	32.099998474121094	9		8		16	0.5625	2.651741272548377	3	1
b23	b23.a1	b23.a1.a1	sp|P48382|RFX5_HUMAN DNA-binding protein RFX5 OS=Homo sapiens GN=RFX5 PE=1 SV=1	-25.1943416595459	17	65.19999694824219	8		8		33	0.24242424242424243	0.7475284000076838	3	1
b23	b23.a1	b23.a1.a2	tr|B7Z848|B7Z848_HUMAN DNA-binding protein RFX5 OS=Homo sapiens GN=RFX5 PE=2 SV=1	-25.1943416595459	18	60.400001525878906	8		8		30	0.26666666666666666	0.8478497974222909	3	1
b23	b23.a1	b23.a1.a3	tr|F8W689|F8W689_HUMAN DNA-binding protein RFX5 (Fragment) OS=Homo sapiens GN=RFX5 PE=2 SV=1	-25.1943416595459	17	63.0	8		8		32	0.25	0.7782794100389228	3	1
b24	b24.a1	b24.a1.a1	sp|Q9UHD8|SEPT9_HUMAN Septin-9 OS=Homo sapiens GN=SEPT9 PE=1 SV=2	-26.248031616210938	14	65.30000305175781	8		8		30	0.26666666666666666	0.8478497974222909	1	1
b25	b25.a1	b25.a1.a1	sp|Q15393|SF3B3_HUMAN Splicing factor 3B subunit 3 OS=Homo sapiens GN=SF3B3 PE=1 SV=4	-25.09547233581543	7	135.39999389648438	8		8		43	0.18604651162790697	0.5347813444464111	1	1
b26	b26.a1	b26.a1.a1	sp|P27694|RFA1_HUMAN Replication protein A 70 kDa DNA-binding subunit OS=Homo sapiens GN=RPA1 PE=1 SV=2	-19.357702255249023	12	68.0	7		7		24	0.2916666666666667	0.9573417814876604	1	1
b27	b27.a1	b27.a1.a1	sp|Q13435|SF3B2_HUMAN Splicing factor 3B subunit 2 OS=Homo sapiens GN=SF3B2 PE=1 SV=2	-23.054197311401367	8	100.0	7		7		37	0.1891891891891892	0.5459277364194774	2	1
b27	b27.a1	b27.a1.a2	tr|E9PPJ0|E9PPJ0_HUMAN Splicing factor 3B subunit 2 OS=Homo sapiens GN=SF3B2 PE=2 SV=1	-23.054197311401367	8	98.0	7		7		35	0.2	0.5848931924611136	2	1
b28	b28.a1	b28.a1.a1	sp|P08651-2|NFIC_HUMAN Isoform 1 of Nuclear factor 1 C-type OS=Homo sapiens GN=NFIC	-9.83624267578125	9	54.599998474121094	4	3	4	3	20	0.2	0.5848931924611136	6	1
b28	b28.a1	b28.a1.a2	sp|P08651-3|NFIC_HUMAN Isoform 2 of Nuclear factor 1 C-type OS=Homo sapiens GN=NFIC	-9.83624267578125	11	47.79999923706055	4	3	4	3	18	0.2222222222222222	0.6681005372000588	6	1
b28	b28.a1	b28.a1.a3	sp|P08651-4|NFIC_HUMAN Isoform 3 of Nuclear factor 1 C-type OS=Homo sapiens GN=NFIC	-9.83624267578125	11	45.29999923706055	4	3	4	3	16	0.25	0.7782794100389228	6	1
b28	b28.a1	b28.a1.a4	sp|P08651-5|NFIC_HUMAN Isoform 5 of Nuclear factor 1 C-type OS=Homo sapiens GN=NFIC	-9.83624267578125	11	47.5	4	3	4	3	16	0.25	0.7782794100389228	6	1
b28	b28.a1	b28.a1.a5	sp|P08651-6|NFIC_HUMAN Isoform 6 of Nuclear factor 1 C-type OS=Homo sapiens GN=NFIC	-9.83624267578125	10	48.79999923706055	4	3	4	3	17	0.23529411764705882	0.7190722018585745	6	1
b28	b28.a1	b28.a1.a6	sp|P08651|NFIC_HUMAN Nuclear factor 1 C-type OS=Homo sapiens GN=NFIC PE=1 SV=2	-9.83624267578125	9	55.5	4	3	4	3	19	0.21052631578947367	0.6237767391887217	6	1
b28	b28.a2	b28.a2.a1	sp|Q12857-2|NFIA_HUMAN Isoform 2 of Nuclear factor 1 A-type OS=Homo sapiens GN=NFIA	-6.818727970123291	7	54.5	3	2	3	2	16	0.1875	0.5399265260594921	9	1
b28	b28.a2	b28.a2.a2	sp|Q12857-3|NFIA_HUMAN Isoform 3 of Nuclear factor 1 A-type OS=Homo sapiens GN=NFIA	-6.818727970123291	7	54.900001525878906	3	2	3	2	15	0.2	0.5848931924611136	9	1
b28	b28.a2	b28.a2.a3	sp|Q12857-4|NFIA_HUMAN Isoform 4 of Nuclear factor 1 A-type OS=Homo sapiens GN=NFIA	-6.818727970123291	6	60.79999923706055	3	2	3	2	16	0.1875	0.5399265260594921	9	1
b28	b28.a2	b28.a2.a4	sp|Q12857|NFIA_HUMAN Nuclear factor 1 A-type OS=Homo sapiens GN=NFIA PE=1 SV=2	-6.818727970123291	7	55.79999923706055	3	2	3	2	14	0.21428571428571427	0.637893706954064	9	1
b28	b28.a2	b28.a2.a5	tr|B1AKN5|B1AKN5_HUMAN Nuclear factor 1 OS=Homo sapiens GN=NFIA PE=2 SV=1	-6.818727970123291	7	53.5	3	2	3	2	14	0.21428571428571427	0.637893706954064	9	1
b28	b28.a2	b28.a2.a6	tr|B1AKN6|B1AKN6_HUMAN Nuclear factor 1 OS=Homo sapiens GN=NFIA PE=2 SV=1	-6.818727970123291	9	42.20000076293945	3	2	3	2	13	0.23076923076923078	0.7012542798525889	9	1
b28	b28.a2	b28.a2.a7	tr|B1AKN7|B1AKN7_HUMAN Nuclear factor 1 OS=Homo sapiens GN=NFIA PE=2 SV=1	-6.818727970123291	8	51.29999923706055	3	2	3	2	13	0.23076923076923078	0.7012542798525889	9	1
b28	b28.a2	b28.a2.a8	tr|B1AKN8|B1AKN8_HUMAN Nuclear factor 1 OS=Homo sapiens GN=NFIA PE=2 SV=1	-6.818727970123291	7	58.400001525878906	3	2	3	2	17	0.17647058823529413	0.5013107289081733	9	1
b28	b28.a2	b28.a2.a9	tr|S4R3K4|S4R3K4_HUMAN Nuclear factor 1 (Fragment) OS=Homo sapiens GN=NFIA PE=3 SV=1	-6.818727970123291	20	20.899999618530273	3	2	3	2	6	0.5	2.1622776601683795	9	1
b28	b28.a3	b28.a3.a1	sp|O00712-4|NFIB_HUMAN Isoform 4 of Nuclear factor 1 B-type OS=Homo sapiens GN=NFIB	-5.886056423187256	4	52.900001525878906	2	1	2	1	18	0.1111111111111111	0.2915496650148839	6	1
b28	b28.a3	b28.a3.a2	sp|O00712-5|NFIB_HUMAN Isoform 5 of Nuclear factor 1 B-type OS=Homo sapiens GN=NFIB	-5.886056423187256	4	55.099998474121094	2	1	2	1	18	0.1111111111111111	0.2915496650148839	6	1
b28	b28.a3	b28.a3.a3	sp|O00712|NFIB_HUMAN Nuclear factor 1 B-type OS=Homo sapiens GN=NFIB PE=1 SV=2	-5.886056423187256	5	47.29999923706055	2	1	2	1	15	0.13333333333333333	0.35935639087852556	6	1
b28	b28.a3	b28.a3.a4	tr|Q5VW26|Q5VW26_HUMAN Nuclear factor 1 OS=Homo sapiens GN=NFIB PE=2 SV=1	-5.886056423187256	4	63.29999923706055	2	1	2	1	18	0.1111111111111111	0.2915496650148839	6	1
b28	b28.a3	b28.a3.a5	tr|Q5VW27|Q5VW27_HUMAN Nuclear factor 1 OS=Homo sapiens GN=NFIB PE=2 SV=1	-5.886056423187256	4	54.70000076293945	2	1	2	1	16	0.125	0.33352143216332397	6	1
b28	b28.a3	b28.a3.a6	tr|Q5VW30|Q5VW30_HUMAN Nuclear factor 1 OS=Homo sapiens GN=NFIB PE=2 SV=1	-5.886056423187256	4	62.5	2	1	2	1	19	0.10526315789473684	0.2742749857031337	6	1
b29	b29.a1	b29.a1.a1	sp|Q15019-2|SEPT2_HUMAN Isoform 2 of Septin-2 OS=Homo sapiens GN=SEPT2	-16.7352294921875	15	45.29999923706055	6		6		19	0.3157894736842105	1.0691380811147897	3	1
b29	b29.a1	b29.a1.a2	sp|Q15019|SEPT2_HUMAN Septin-2 OS=Homo sapiens GN=SEPT2 PE=1 SV=1	-16.7352294921875	17	41.400001525878906	6		6		17	0.35294117647058826	1.253933904734791	3	1
b29	b29.a1	b29.a1.a3	tr|B5MCX3|B5MCX3_HUMAN Septin-2 OS=Homo sapiens GN=SEPT2 PE=2 SV=1	-16.7352294921875	19	36.79999923706055	6		6		17	0.35294117647058826	1.253933904734791	3	1
b30	b30.a1	b30.a1.a1	sp|Q9NR30|DDX21_HUMAN Nucleolar RNA helicase 2 OS=Homo sapiens GN=DDX21 PE=1 SV=5	-18.882099151611328	8	87.19999694824219	6		6		35	0.17142857142857143	0.4839817889675653	1	1
b31	b31.a1	b31.a1.a1	sp|Q9H9B1|EHMT1_HUMAN Histone-lysine N-methyltransferase EHMT1 OS=Homo sapiens GN=EHMT1 PE=1 SV=4	-12.596124649047852	4	141.1999969482422	5		5		44	0.11363636363636363	0.2990813969063477	1	1
b32	b32.a1	b32.a1.a1	sp|Q16666-2|IF16_HUMAN Isoform 2 of Gamma-interferon-inducible protein 16 OS=Homo sapiens GN=IFI16	-14.915338516235352	7	81.9000015258789	5		5		32	0.15625	0.4330125702369627	2	1
b32	b32.a1	b32.a1.a2	sp|Q16666|IF16_HUMAN Gamma-interferon-inducible protein 16 OS=Homo sapiens GN=IFI16 PE=1 SV=3	-14.915338516235352	6	88.0999984741211	5		5		32	0.15625	0.4330125702369627	2	1
b33	b33.a1	b33.a1.a1	sp|Q92878-2|RAD50_HUMAN Isoform 2 of DNA repair protein RAD50 OS=Homo sapiens GN=RAD50	-14.340621948242188	3	154.3000030517578	5		5		63	0.07936507936507936	0.20050805774840752	2	1
b33	b33.a1	b33.a1.a2	sp|Q92878|RAD50_HUMAN DNA repair protein RAD50 OS=Homo sapiens GN=RAD50 PE=1 SV=1	-14.340621948242188	3	153.60000610351562	5		5		62	0.08064516129032258	0.20405177229745064	2	1
b34	b34.a1	b34.a1.a1	sp|P48634|PRC2A_HUMAN Protein PRRC2A OS=Homo sapiens GN=PRRC2A PE=1 SV=3	-10.492243766784668	2	228.5	5		5		84	0.05952380952380952	0.14689539646664218	1	1
b35	b35.a1	b35.a1.a1	sp|Q9Y232-2|CDYL1_HUMAN Isoform 2 of Chromodomain Y-like protein OS=Homo sapiens GN=CDYL	-13.13857364654541	8	60.5	5		4		20	0.25	0.7782794100389228	2	1
b35	b35.a1	b35.a1.a2	sp|Q9Y232|CDYL1_HUMAN Chromodomain Y-like protein OS=Homo sapiens GN=CDYL PE=1 SV=2	-13.13857364654541	8	66.30000305175781	5		4		21	0.23809523809523808	0.7301957388458942	2	1
b36	b36.a1	b36.a1.a1	sp|Q6UXN9|WDR82_HUMAN WD repeat-containing protein 82 OS=Homo sapiens GN=WDR82 PE=1 SV=1	-16.43792724609375	17	35.0	5		5		14	0.35714285714285715	1.2758459260747883	1	1
b37	b37.a1	b37.a1.a1	sp|P00367|DHE3_HUMAN Glutamate dehydrogenase 1, mitochondrial OS=Homo sapiens GN=GLUD1 PE=1 SV=2	-20.092485427856445	10	61.29999923706055	5		5		28	0.17857142857142858	0.5085907086001784	2	1
b37	b37.a1	b37.a1.a2	sp|P49448|DHE4_HUMAN Glutamate dehydrogenase 2, mitochondrial OS=Homo sapiens GN=GLUD2 PE=1 SV=2	-20.092485427856445	10	61.29999923706055	5		5		29	0.1724137931034483	0.4873521072935114	2	1
b38	b38.a1	b38.a1.a1	sp|P27816-2|MAP4_HUMAN Isoform 2 of Microtubule-associated protein 4 OS=Homo sapiens GN=MAP4	-15.173718452453613	5	102.69999694824219	5		5		36	0.1388888888888889	0.37685716485275833	4	1
b38	b38.a1	b38.a1.a2	sp|P27816-6|MAP4_HUMAN Isoform 6 of Microtubule-associated protein 4 OS=Homo sapiens GN=MAP4	-15.173718452453613	5	119.80000305175781	5		5		46	0.10869565217391304	0.2843862635897427	4	1
b38	b38.a1	b38.a1.a3	sp|P27816|MAP4_HUMAN Microtubule-associated protein 4 OS=Homo sapiens GN=MAP4 PE=1 SV=3	-15.173718452453613	4	120.80000305175781	5		5		45	0.1111111111111111	0.2915496650148839	4	1
b38	b38.a1	b38.a1.a4	tr|E7EVA0|E7EVA0_HUMAN Microtubule-associated protein OS=Homo sapiens GN=MAP4 PE=2 SV=1	-15.173718452453613	2	245.10000610351562	5		5		97	0.05154639175257732	0.12602074508544714	4	1
b39	b39.a1	b39.a1.a1	sp|Q15233-2|NONO_HUMAN Isoform 2 of Non-POU domain-containing octamer-binding protein OS=Homo sapiens GN=NONO	-10.356043815612793	11	43.70000076293945	5		3		17	0.29411764705882354	0.9684194472866121	3	1
b39	b39.a1	b39.a1.a2	sp|Q15233|NONO_HUMAN Non-POU domain-containing octamer-binding protein OS=Homo sapiens GN=NONO PE=1 SV=4	-10.356043815612793	9	54.099998474121094	5		3		18	0.2777777777777778	0.8957356524063758	3	1
b39	b39.a1	b39.a1.a3	tr|H7C367|H7C367_HUMAN Non-POU domain-containing octamer-binding protein (Fragment) OS=Homo sapiens GN=NONO PE=4 SV=1	-10.356043815612793	18	28.100000381469727	5		3		13	0.38461538461538464	1.4244620170823286	3	1
b40	b40.a1	b40.a1.a1	sp|Q14669-2|TRIPC_HUMAN Isoform 2 of E3 ubiquitin-protein ligase TRIP12 OS=Homo sapiens GN=TRIP12	-15.284144401550293	3	223.60000610351562	5		5		76	0.06578947368421052	0.16356185053590688	3	1
b40	b40.a1	b40.a1.a2	sp|Q14669-3|TRIPC_HUMAN Isoform 3 of E3 ubiquitin-protein ligase TRIP12 OS=Homo sapiens GN=TRIP12	-15.284144401550293	3	225.1999969482422	5		5		77	0.06493506493506493	0.16127496875311986	3	1
b40	b40.a1	b40.a1.a3	sp|Q14669|TRIPC_HUMAN E3 ubiquitin-protein ligase TRIP12 OS=Homo sapiens GN=TRIP12 PE=1 SV=1	-15.284144401550293	3	220.10000610351562	5		5		75	0.06666666666666667	0.1659144011798317	3	1
b41	b41.a1	b41.a1.a1	sp|Q9Y6X9|MORC2_HUMAN MORC family CW-type zinc finger protein 2 OS=Homo sapiens GN=MORC2 PE=1 SV=2	-11.135602951049805	6	117.5999984741211	5		5		36	0.1388888888888889	0.37685716485275833	1	1
b42	b42.a1	b42.a1.a1	sp|P49916|DNLI3_HUMAN DNA ligase 3 OS=Homo sapiens GN=LIG3 PE=1 SV=2	-17.76686668395996	5	112.69999694824219	5		5		47	0.10638297872340426	0.27756492146711476	1	1
b43	b43.a1	b43.a1.a1	sp|Q13111-2|CAF1A_HUMAN Isoform 2 of Chromatin assembly factor 1 subunit A OS=Homo sapiens GN=CHAF1A	-8.106793403625488	2	84.5	3	2	2	1	25	0.12	0.318256738556407	3	1
b43	b43.a1	b43.a1.a2	sp|Q13111-3|CAF1A_HUMAN Isoform 3 of Chromatin assembly factor 1 subunit A OS=Homo sapiens GN=CHAF1A	-8.106793403625488	2	88.0999984741211	3	2	2	1	29	0.10344827586206896	0.26896100316792215	3	1
b43	b43.a1	b43.a1.a3	sp|Q13111|CAF1A_HUMAN Chromatin assembly factor 1 subunit A OS=Homo sapiens GN=CHAF1A PE=1 SV=2	-8.106793403625488	1	106.69999694824219	3	2	2	1	33	0.09090909090909091	0.23284673944206613	3	1
b43	b43.a2	b43.a2.a1	tr|K7EJF1|K7EJF1_HUMAN Chromatin assembly factor 1 subunit A (Fragment) OS=Homo sapiens GN=CHAF1A PE=4 SV=1	-5.119758129119873	13	16.299999237060547	2	1	2	1	5	0.4	1.5118864315095801	1	1
b44	b44.a1	b44.a1.a1	sp|O75475-2|PSIP1_HUMAN Isoform 2 of PC4 and SFRS1-interacting protein OS=Homo sapiens GN=PSIP1	-6.748449325561523	12	37.599998474121094	4		4		16	0.25	0.7782794100389228	3	1
b44	b44.a1	b44.a1.a2	sp|O75475-3|PSIP1_HUMAN Isoform 3 of PC4 and SFRS1-interacting protein OS=Homo sapiens GN=PSIP1	-6.748449325561523	12	37.20000076293945	4		4		16	0.25	0.7782794100389228	3	1
b44	b44.a1	b44.a1.a3	sp|O75475|PSIP1_HUMAN PC4 and SFRS1-interacting protein OS=Homo sapiens GN=PSIP1 PE=1 SV=1	-6.748449325561523	7	60.0	4		4		25	0.16	0.44543977074592744	3	1
b45	b45.a1	b45.a1.a1	sp|Q8N9N5-2|BANP_HUMAN Isoform 2 of Protein BANP OS=Homo sapiens GN=BANP	-13.247113227844238	10	51.099998474121094	4		4		9	0.4444444444444444	1.7825594022071245	7	1
b45	b45.a1	b45.a1.a2	sp|Q8N9N5-3|BANP_HUMAN Isoform 3 of Protein BANP OS=Homo sapiens GN=BANP	-13.247113227844238	10	48.29999923706055	4		4		10	0.4	1.5118864315095801	7	1
b45	b45.a1	b45.a1.a3	sp|Q8N9N5-4|BANP_HUMAN Isoform 4 of Protein BANP OS=Homo sapiens GN=BANP	-13.247113227844238	9	53.400001525878906	4		4		10	0.4	1.5118864315095801	7	1
b45	b45.a1	b45.a1.a4	sp|Q8N9N5-5|BANP_HUMAN Isoform 5 of Protein BANP OS=Homo sapiens GN=BANP	-13.247113227844238	9	54.099998474121094	4		4		10	0.4	1.5118864315095801	7	1
b45	b45.a1	b45.a1.a5	sp|Q8N9N5-6|BANP_HUMAN Isoform 6 of Protein BANP OS=Homo sapiens GN=BANP	-13.247113227844238	10	50.79999923706055	4		4		9	0.4444444444444444	1.7825594022071245	7	1
b45	b45.a1	b45.a1.a6	sp|Q8N9N5-7|BANP_HUMAN Isoform 7 of Protein BANP OS=Homo sapiens GN=BANP	-13.247113227844238	9	55.400001525878906	4		4		12	0.3333333333333333	1.1544346900318838	7	1
b45	b45.a1	b45.a1.a7	sp|Q8N9N5|BANP_HUMAN Protein BANP OS=Homo sapiens GN=BANP PE=1 SV=3	-13.247113227844238	9	56.400001525878906	4		4		12	0.3333333333333333	1.1544346900318838	7	1
b46	b46.a1	b46.a1.a1	sp|P17480-2|UBF1_HUMAN Isoform UBF2 of Nucleolar transcription factor 1 OS=Homo sapiens GN=UBTF	-7.878688335418701	5	84.80000305175781	4		4		27	0.14814814814814814	0.40652724210523705	3	1
b46	b46.a1	b46.a1.a2	sp|P17480|UBF1_HUMAN Nucleolar transcription factor 1 OS=Homo sapiens GN=UBTF PE=1 SV=1	-7.878688335418701	5	89.19999694824219	4		4		29	0.13793103448275862	0.37382379588326287	3	1
b46	b46.a1	b46.a1.a3	tr|E9PKP7|E9PKP7_HUMAN Nucleolar transcription factor 1 OS=Homo sapiens GN=UBTF PE=2 SV=1	-7.878688335418701	5	87.30000305175781	4		4		29	0.13793103448275862	0.37382379588326287	3	1
b47	b47.a1	b47.a1.a1	sp|Q15554-3|TERF2_HUMAN Isoform 3 of Telomeric repeat-binding factor 2 OS=Homo sapiens GN=TERF2	-9.288361549377441	10	59.5	4		4		24	0.16666666666666666	0.46779926762206947	2	1
b47	b47.a1	b47.a1.a2	sp|Q15554|TERF2_HUMAN Telomeric repeat-binding factor 2 OS=Homo sapiens GN=TERF2 PE=1 SV=2	-9.288361549377441	11	55.400001525878906	4		4		22	0.18181818181818182	0.5199110829529336	2	1
b48	b48.a1	b48.a1.a1	sp|Q16181|SEPT7_HUMAN Septin-7 OS=Homo sapiens GN=SEPT7 PE=1 SV=2	-11.506933212280273	11	50.599998474121094	4		4		21	0.19047619047619047	0.5505157798326246	1	1
b49	b49.a1	b49.a1.a1	sp|O43663-2|PRC1_HUMAN Isoform 2 of Protein regulator of cytokinesis 1 OS=Homo sapiens GN=PRC1	-12.065502166748047	8	66.5	4		4		26	0.15384615384615385	0.4251026703029981	5	1
b49	b49.a1	b49.a1.a2	sp|O43663-3|PRC1_HUMAN Isoform 3 of Protein regulator of cytokinesis 1 OS=Homo sapiens GN=PRC1	-12.065502166748047	9	61.29999923706055	4		4		26	0.15384615384615385	0.4251026703029981	5	1
b49	b49.a1	b49.a1.a3	sp|O43663|PRC1_HUMAN Protein regulator of cytokinesis 1 OS=Homo sapiens GN=PRC1 PE=1 SV=2	-12.065502166748047	7	71.5	4		4		29	0.13793103448275862	0.37382379588326287	5	1
b49	b49.a1	b49.a1.a4	tr|F8W9B5|F8W9B5_HUMAN Protein regulator of cytokinesis 1 OS=Homo sapiens GN=PRC1 PE=2 SV=1	-12.065502166748047	8	66.0	4		4		26	0.15384615384615385	0.4251026703029981	5	1
b49	b49.a1	b49.a1.a5	tr|H9KV59|H9KV59_HUMAN Protein regulator of cytokinesis 1 OS=Homo sapiens GN=PRC1 PE=2 SV=1	-12.065502166748047	7	70.0	4		4		28	0.14285714285714285	0.3894954943731377	5	1
b50	b50.a1	b50.a1.a1	sp|Q8NE71-2|ABCF1_HUMAN Isoform 2 of ATP-binding cassette sub-family F member 1 OS=Homo sapiens GN=ABCF1	-10.840508460998535	5	91.5	4		4		30	0.13333333333333333	0.35935639087852556	2	1
b50	b50.a1	b50.a1.a2	sp|Q8NE71|ABCF1_HUMAN ATP-binding cassette sub-family F member 1 OS=Homo sapiens GN=ABCF1 PE=1 SV=2	-10.840508460998535	5	95.69999694824219	4		4		32	0.125	0.33352143216332397	2	1
b51	b51.a1	b51.a1.a1	sp|P20839-2|IMDH1_HUMAN Isoform 2 of Inosine-5'-monophosphate dehydrogenase 1 OS=Homo sapiens GN=IMPDH1	-12.168041229248047	10	52.5	4		4		20	0.2	0.5848931924611136	9	1
b51	b51.a1	b51.a1.a2	sp|P20839-3|IMDH1_HUMAN Isoform 3 of Inosine-5'-monophosphate dehydrogenase 1 OS=Homo sapiens GN=IMPDH1	-12.168041229248047	9	60.29999923706055	4		4		21	0.19047619047619047	0.5505157798326246	9	1
b51	b51.a1	b51.a1.a3	sp|P20839-4|IMDH1_HUMAN Isoform 4 of Inosine-5'-monophosphate dehydrogenase 1 OS=Homo sapiens GN=IMPDH1	-12.168041229248047	10	54.70000076293945	4		4		19	0.21052631578947367	0.6237767391887217	9	1
b51	b51.a1	b51.a1.a4	sp|P20839-5|IMDH1_HUMAN Isoform 5 of Inosine-5'-monophosphate dehydrogenase 1 OS=Homo sapiens GN=IMPDH1	-12.168041229248047	8	63.099998474121094	4		4		21	0.19047619047619047	0.5505157798326246	9	1
b51	b51.a1	b51.a1.a5	sp|P20839-6|IMDH1_HUMAN Isoform 6 of Inosine-5'-monophosphate dehydrogenase 1 OS=Homo sapiens GN=IMPDH1	-12.168041229248047	8	64.19999694824219	4		4		24	0.16666666666666666	0.46779926762206947	9	1
b51	b51.a1	b51.a1.a6	sp|P20839-7|IMDH1_HUMAN Isoform 7 of Inosine-5'-monophosphate dehydrogenase 1 OS=Homo sapiens GN=IMPDH1	-12.168041229248047	9	60.79999923706055	4		4		24	0.16666666666666666	0.46779926762206947	9	1
b51	b51.a1	b51.a1.a7	sp|P20839|IMDH1_HUMAN Inosine-5'-monophosphate dehydrogenase 1 OS=Homo sapiens GN=IMPDH1 PE=1 SV=2	-12.168041229248047	10	55.29999923706055	4		4		19	0.21052631578947367	0.6237767391887217	9	1
b51	b51.a1	b51.a1.a8	tr|C9J381|C9J381_HUMAN Inosine-5'-monophosphate dehydrogenase 1 OS=Homo sapiens GN=IMPDH1 PE=2 SV=1	-12.168041229248047	10	55.099998474121094	4		4		19	0.21052631578947367	0.6237767391887217	9	1
b51	b51.a1	b51.a1.a9	tr|E7EQS0|E7EQS0_HUMAN Inosine-5'-monophosphate dehydrogenase 1 OS=Homo sapiens GN=IMPDH1 PE=2 SV=1	-12.168041229248047	9	56.900001525878906	4		4		21	0.19047619047619047	0.5505157798326246	9	1
b52	b52.a1	b52.a1.a1	sp|Q9UKI8-2|TLK1_HUMAN Isoform 2 of Serine/threonine-protein kinase tousled-like 1 OS=Homo sapiens GN=TLK1	-12.713217735290527	6	88.9000015258789	4		4		31	0.12903225806451613	0.3459603241553646	3	1
b52	b52.a1	b52.a1.a2	sp|Q9UKI8-5|TLK1_HUMAN Isoform 5 of Serine/threonine-protein kinase tousled-like 1 OS=Homo sapiens GN=TLK1	-12.713217735290527	6	81.80000305175781	4		4		31	0.12903225806451613	0.3459603241553646	3	1
b52	b52.a1	b52.a1.a3	sp|Q9UKI8|TLK1_HUMAN Serine/threonine-protein kinase tousled-like 1 OS=Homo sapiens GN=TLK1 PE=1 SV=2	-12.713217735290527	6	86.5	4		4		32	0.125	0.33352143216332397	3	1
b53	b53.a1	b53.a1.a1	sp|P11142-2|HSP7C_HUMAN Isoform 2 of Heat shock cognate 71 kDa protein OS=Homo sapiens GN=HSPA8	-8.169026374816895	8	53.400001525878906	3	2	3	2	18	0.16666666666666666	0.46779926762206947	4	1
b53	b53.a1	b53.a1.a2	sp|P11142|HSP7C_HUMAN Heat shock cognate 71 kDa protein OS=Homo sapiens GN=HSPA8 PE=1 SV=1	-8.169026374816895	6	70.80000305175781	3	2	3	2	25	0.12	0.318256738556407	4	1
b53	b53.a1	b53.a1.a3	tr|E9PKE3|E9PKE3_HUMAN Heat shock cognate 71 kDa protein OS=Homo sapiens GN=HSPA8 PE=2 SV=1	-8.169026374816895	7	68.69999694824219	3	2	3	2	24	0.125	0.33352143216332397	4	1
b53	b53.a1	b53.a1.a4	tr|E9PN89|E9PN89_HUMAN Heat shock cognate 71 kDa protein (Fragment) OS=Homo sapiens GN=HSPA8 PE=2 SV=1	-8.169026374816895	14	34.70000076293945	3	2	3	2	15	0.2	0.5848931924611136	4	1
b53	b53.a2	b53.a2.a1	sp|P34931|HS71L_HUMAN Heat shock 70 kDa protein 1-like OS=Homo sapiens GN=HSPA1L PE=1 SV=2	-8.774690628051758	4	70.19999694824219	2	1	2	1	24	0.08333333333333333	0.21152765862858836	1	1
b54	b54.a1	b54.a1.a1	sp|P49750-3|YLPM1_HUMAN Isoform 3 of YLP motif-containing protein 1 OS=Homo sapiens GN=YLPM1	-7.712108612060547	1	209.1999969482422	3		3		59	0.05084745762711865	0.1242100350620865	3	1
b54	b54.a1	b54.a1.a2	sp|P49750-4|YLPM1_HUMAN Isoform 4 of YLP motif-containing protein 1 OS=Homo sapiens GN=YLPM1	-7.712108612060547	1	241.3000030517578	3		3		70	0.04285714285714286	0.10371550320275724	3	1
b54	b54.a1	b54.a1.a3	sp|P49750|YLPM1_HUMAN YLP motif-containing protein 1 OS=Homo sapiens GN=YLPM1 PE=1 SV=3	-7.712108612060547	1	219.6999969482422	3		3		64	0.046875	0.11397385999480236	3	1
b55	b55.a1	b55.a1.a1	sp|Q6PJG2|EMSA1_HUMAN ELM2 and SANT domain-containing protein 1 OS=Homo sapiens GN=ELMSAN1 PE=1 SV=2	-8.005133628845215	3	114.80000305175781	3		3		40	0.075	0.1885022274370185	2	1
b55	b55.a1	b55.a1.a2	tr|F6RU81|F6RU81_HUMAN ELM2 and SANT domain-containing protein 1 (Fragment) OS=Homo sapiens GN=ELMSAN1 PE=2 SV=1	-8.005133628845215	3	111.69999694824219	3		3		39	0.07692307692307693	0.19377664171443643	2	1
b56	b56.a1	b56.a1.a1	sp|Q99661-2|KIF2C_HUMAN Isoform 2 of Kinesin-like protein KIF2C OS=Homo sapiens GN=KIF2C	-10.285402297973633	5	75.4000015258789	3		3		30	0.1	0.2589254117941673	4	1
b56	b56.a1	b56.a1.a2	sp|Q99661|KIF2C_HUMAN Kinesin-like protein KIF2C OS=Homo sapiens GN=KIF2C PE=1 SV=2	-10.285402297973633	4	81.19999694824219	3		3		34	0.08823529411764706	0.2252798573828647	4	1
b56	b56.a1	b56.a1.a3	tr|B7Z6Q6|B7Z6Q6_HUMAN Kinesin-like protein KIF2C OS=Homo sapiens GN=KIF2C PE=2 SV=1	-10.285402297973633	4	76.80000305175781	3		3		31	0.0967741935483871	0.24960914129198697	4	1
b56	b56.a1	b56.a1.a4	tr|B7Z7M6|B7Z7M6_HUMAN Kinesin-like protein KIF2C OS=Homo sapiens GN=KIF2C PE=2 SV=1	-10.285402297973633	5	68.69999694824219	3		3		29	0.10344827586206896	0.26896100316792215	4	1
b57	b57.a1	b57.a1.a1	sp|O00571-2|DDX3X_HUMAN Isoform 2 of ATP-dependent RNA helicase DDX3X OS=Homo sapiens GN=DDX3X	-9.119312286376953	5	71.19999694824219	3		3		32	0.09375	0.24093776075171958	2	1
b57	b57.a1	b57.a1.a2	sp|O00571|DDX3X_HUMAN ATP-dependent RNA helicase DDX3X OS=Homo sapiens GN=DDX3X PE=1 SV=3	-9.119312286376953	5	73.0999984741211	3		3		33	0.09090909090909091	0.23284673944206613	2	1
b58	b58.a1	b58.a1.a1	sp|Q96T60|PNKP_HUMAN Bifunctional polynucleotide phosphatase/kinase OS=Homo sapiens GN=PNKP PE=1 SV=1	-9.481921195983887	5	56.900001525878906	3		3		27	0.1111111111111111	0.2915496650148839	3	1
b58	b58.a1	b58.a1.a2	tr|M0QYH2|M0QYH2_HUMAN Bifunctional polynucleotide phosphatase/kinase OS=Homo sapiens GN=PNKP PE=4 SV=1	-9.481921195983887	5	53.5	3		3		25	0.12	0.318256738556407	3	1
b58	b58.a1	b58.a1.a3	tr|M0R3C8|M0R3C8_HUMAN Bifunctional polynucleotide phosphatase/kinase OS=Homo sapiens GN=PNKP PE=4 SV=1	-9.481921195983887	6	49.20000076293945	3		3		24	0.125	0.33352143216332397	3	1
b59	b59.a1	b59.a1.a1	sp|Q32P44-2|EMAL3_HUMAN Isoform 2 of Echinoderm microtubule-associated protein-like 3 OS=Homo sapiens GN=EML3	-9.556299209594727	3	97.80000305175781	3		3		36	0.08333333333333333	0.21152765862858836	4	1
b59	b59.a1	b59.a1.a2	sp|Q32P44|EMAL3_HUMAN Echinoderm microtubule-associated protein-like 3 OS=Homo sapiens GN=EML3 PE=1 SV=1	-9.556299209594727	3	95.0	3		3		36	0.08333333333333333	0.21152765862858836	4	1
b59	b59.a1	b59.a1.a3	tr|B7WPE2|B7WPE2_HUMAN Echinoderm microtubule associated protein like 3, isoform CRA_e OS=Homo sapiens GN=EML3 PE=2 SV=1	-9.556299209594727	3	95.0999984741211	3		3		36	0.08333333333333333	0.21152765862858836	4	1
b59	b59.a1	b59.a1.a4	tr|H0Y3M3|H0Y3M3_HUMAN Echinoderm microtubule-associated protein-like 3 (Fragment) OS=Homo sapiens GN=EML3 PE=4 SV=1	-9.556299209594727	3	97.30000305175781	3		3		35	0.08571428571428572	0.21818791201011556	4	1
b60	b60.a1	b60.a1.a1	sp|Q9UHB7|AFF4_HUMAN AF4/FMR2 family member 4 OS=Homo sapiens GN=AFF4 PE=1 SV=1	-12.290390014648438	3	127.30000305175781	3		3		46	0.06521739130434782	0.1620301363862613	1	1
b61	b61.a1	b61.a1.a1	sp|Q8WXI9|P66B_HUMAN Transcriptional repressor p66-beta OS=Homo sapiens GN=GATAD2B PE=1 SV=1	-7.673582077026367	7	65.0999984741211	3		3		23	0.13043478260869565	0.35031403786987303	1	1
b62	b62.a1	b62.a1.a1	sp|Q9NPD3|EXOS4_HUMAN Exosome complex component RRP41 OS=Homo sapiens GN=EXOSC4 PE=1 SV=3	-8.542057037353516	12	26.299999237060547	3		3		9	0.3333333333333333	1.1544346900318838	1	1
b63	b63.a1	b63.a1.a1	sp|Q96KQ7-2|EHMT2_HUMAN Isoform 2 of Histone-lysine N-methyltransferase EHMT2 OS=Homo sapiens GN=EHMT2	-10.327925682067871	3	128.8000030517578	3		3		40	0.075	0.1885022274370185	4	1
b63	b63.a1	b63.a1.a2	sp|Q96KQ7|EHMT2_HUMAN Histone-lysine N-methyltransferase EHMT2 OS=Homo sapiens GN=EHMT2 PE=1 SV=3	-10.327925682067871	3	132.1999969482422	3		3		39	0.07692307692307693	0.19377664171443643	4	1
b63	b63.a1	b63.a1.a3	tr|A2ABF8|A2ABF8_HUMAN Histone-lysine N-methyltransferase EHMT2 OS=Homo sapiens GN=EHMT2 PE=2 SV=1	-10.327925682067871	3	135.1999969482422	3		3		40	0.075	0.1885022274370185	4	1
b63	b63.a1	b63.a1.a4	tr|A2ABF9|A2ABF9_HUMAN Histone-lysine N-methyltransferase EHMT2 OS=Homo sapiens GN=EHMT2 PE=2 SV=1	-10.327925682067871	3	138.5	3		3		39	0.07692307692307693	0.19377664171443643	4	1
b64	b64.a1	b64.a1.a1	sp|P62805|H4_HUMAN Histone H4 OS=Homo sapiens GN=HIST1H4A PE=1 SV=2	-9.478025436401367	30	11.300000190734863	3		3		5	0.6	2.9810717055349722	1	1
b65	b65.a1	b65.a1.a1	sp|Q13616|CUL1_HUMAN Cullin-1 OS=Homo sapiens GN=CUL1 PE=1 SV=2	-8.455497741699219	3	89.5	3		3		42	0.07142857142857142	0.1787686347935873	1	1
b66	b66.a1	b66.a1.a1	sp|P26358-2|DNMT1_HUMAN Isoform 2 of DNA (cytosine-5)-methyltransferase 1 OS=Homo sapiens GN=DNMT1	-6.752296447753906	2	184.5	3		3		67	0.04477611940298507	0.1086031784226913	4	1
b66	b66.a1	b66.a1.a2	sp|P26358-3|DNMT1_HUMAN Isoform 3 of DNA (cytosine-5)-methyltransferase 1 OS=Homo sapiens GN=DNMT1	-6.752296447753906	2	144.1999969482422	3		3		53	0.05660377358490566	0.13920996073926895	4	1
b66	b66.a1	b66.a1.a3	sp|P26358|DNMT1_HUMAN DNA (cytosine-5)-methyltransferase 1 OS=Homo sapiens GN=DNMT1 PE=1 SV=2	-6.752296447753906	2	182.89999389648438	3		3		66	0.045454545454545456	0.110336318167638	4	1
b66	b66.a1	b66.a1.a4	tr|F5GX68|F5GX68_HUMAN Cytosine-specific methyltransferase OS=Homo sapiens GN=DNMT1 PE=2 SV=1	-6.752296447753906	2	183.10000610351562	3		3		66	0.045454545454545456	0.110336318167638	4	1
b67	b67.a1	b67.a1.a1	sp|Q04837|SSBP_HUMAN Single-stranded DNA-binding protein, mitochondrial OS=Homo sapiens GN=SSBP1 PE=1 SV=1	-9.16494369506836	27	17.200000762939453	3		3		8	0.375	1.371373705661655	1	1
b68	b68.a1	b68.a1.a1	sp|O95239-2|KIF4A_HUMAN Isoform 2 of Chromosome-associated kinesin KIF4A OS=Homo sapiens GN=KIF4A	-10.03432846069336	2	128.1999969482422	3		3		47	0.06382978723404255	0.15832328625471037	2	1
b68	b68.a1	b68.a1.a2	sp|O95239|KIF4A_HUMAN Chromosome-associated kinesin KIF4A OS=Homo sapiens GN=KIF4A PE=1 SV=3	-10.03432846069336	2	139.6999969482422	3		3		53	0.05660377358490566	0.13920996073926895	2	1
b69	b69.a1	b69.a1.a1	sp|Q16531|DDB1_HUMAN DNA damage-binding protein 1 OS=Homo sapiens GN=DDB1 PE=1 SV=1	-10.0053129196167	2	126.80000305175781	3		3		50	0.06	0.14815362149688283	2	1
b69	b69.a1	b69.a1.a2	tr|F5GY55|F5GY55_HUMAN DNA damage-binding protein 1 OS=Homo sapiens GN=DDB1 PE=2 SV=1	-10.0053129196167	2	121.5	3		3		46	0.06521739130434782	0.1620301363862613	2	1
b70	b70.a1	b70.a1.a1	sp|O94842|TOX4_HUMAN TOX high mobility group box family member 4 OS=Homo sapiens GN=TOX4 PE=1 SV=1	-10.889410972595215	5	66.0999984741211	3		3		14	0.21428571428571427	0.637893706954064	2	1
b70	b70.a1	b70.a1.a2	tr|B4DPY8|B4DPY8_HUMAN TOX high mobility group box family member 4 OS=Homo sapiens GN=TOX4 PE=2 SV=1	-10.889410972595215	6	63.70000076293945	3		3		14	0.21428571428571427	0.637893706954064	2	1
b71	b71.a1	b71.a1.a1	sp|P52701-2|MSH6_HUMAN Isoform GTBP-alt of DNA mismatch repair protein Msh6 OS=Homo sapiens GN=MSH6	-7.1911139488220215	2	120.4000015258789	3		3		47	0.06382978723404255	0.15832328625471037	4	1
b71	b71.a1	b71.a1.a2	sp|P52701|MSH6_HUMAN DNA mismatch repair protein Msh6 OS=Homo sapiens GN=MSH6 PE=1 SV=2	-7.1911139488220215	2	152.5	3		3		55	0.05454545454545454	0.13382350121784925	4	1
b71	b71.a1	b71.a1.a3	tr|B4DF41|B4DF41_HUMAN DNA mismatch repair protein Msh6 OS=Homo sapiens GN=MSH6 PE=2 SV=1	-7.1911139488220215	2	137.6999969482422	3		3		53	0.05660377358490566	0.13920996073926895	4	1
b71	b71.a1	b71.a1.a4	tr|F5H2F9|F5H2F9_HUMAN DNA mismatch repair protein Msh6 OS=Homo sapiens GN=MSH6 PE=2 SV=1	-7.1911139488220215	3	119.5999984741211	3		3		46	0.06521739130434782	0.1620301363862613	4	1
b72	b72.a1	b72.a1.a1	sp|Q12800-2|TFCP2_HUMAN Isoform 2 of Alpha-globin transcription factor CP2 OS=Homo sapiens GN=TFCP2	-9.802967071533203	11	51.20000076293945	3		3		14	0.21428571428571427	0.637893706954064	6	1
b72	b72.a1	b72.a1.a2	sp|Q12800-3|TFCP2_HUMAN Isoform 3 of Alpha-globin transcription factor CP2 OS=Homo sapiens GN=TFCP2	-9.802967071533203	11	51.29999923706055	3		3		14	0.21428571428571427	0.637893706954064	6	1
b72	b72.a1	b72.a1.a3	sp|Q12800-4|TFCP2_HUMAN Isoform 4 of Alpha-globin transcription factor CP2 OS=Homo sapiens GN=TFCP2	-9.802967071533203	9	57.099998474121094	3		3		16	0.1875	0.5399265260594921	6	1
b72	b72.a1	b72.a1.a4	sp|Q12800|TFCP2_HUMAN Alpha-globin transcription factor CP2 OS=Homo sapiens GN=TFCP2 PE=1 SV=2	-9.802967071533203	9	57.099998474121094	3		3		16	0.1875	0.5399265260594921	6	1
b72	b72.a1	b72.a1.a5	tr|F8VWL0|F8VWL0_HUMAN Alpha-globin transcription factor CP2 (Fragment) OS=Homo sapiens GN=TFCP2 PE=2 SV=1	-9.802967071533203	13	43.79999923706055	3		3		13	0.23076923076923078	0.7012542798525889	6	1
b72	b72.a1	b72.a1.a6	tr|F8VX55|F8VX55_HUMAN Alpha-globin transcription factor CP2 OS=Homo sapiens GN=TFCP2 PE=2 SV=1	-9.802967071533203	11	48.400001525878906	3		3		14	0.21428571428571427	0.637893706954064	6	1
b73	b73.a1	b73.a1.a1	sp|Q8NC51-2|PAIRB_HUMAN Isoform 2 of Plasminogen activator inhibitor 1 RNA-binding protein OS=Homo sapiens GN=SERBP1	-5.390405654907227	6	44.099998474121094	2		2		16	0.125	0.33352143216332397	4	1
b73	b73.a1	b73.a1.a2	sp|Q8NC51-3|PAIRB_HUMAN Isoform 3 of Plasminogen activator inhibitor 1 RNA-binding protein OS=Homo sapiens GN=SERBP1	-5.390405654907227	6	43.0	2		2		16	0.125	0.33352143216332397	4	1
b73	b73.a1	b73.a1.a3	sp|Q8NC51-4|PAIRB_HUMAN Isoform 4 of Plasminogen activator inhibitor 1 RNA-binding protein OS=Homo sapiens GN=SERBP1	-5.390405654907227	6	42.29999923706055	2		2		15	0.13333333333333333	0.35935639087852556	4	1
b73	b73.a1	b73.a1.a4	sp|Q8NC51|PAIRB_HUMAN Plasminogen activator inhibitor 1 RNA-binding protein OS=Homo sapiens GN=SERBP1 PE=1 SV=2	-5.390405654907227	6	44.79999923706055	2		2		17	0.11764705882352941	0.31113393742156426	4	1
b74	b74.a1	b74.a1.a1	sp|Q9UDY2-3|ZO2_HUMAN Isoform C1 of Tight junction protein ZO-2 OS=Homo sapiens GN=TJP2	-5.091515064239502	2	131.1999969482422	2		2		53	0.03773584905660377	0.09077669151095535	4	1
b74	b74.a1	b74.a1.a2	sp|Q9UDY2-6|ZO2_HUMAN Isoform 6 of Tight junction protein ZO-2 OS=Homo sapiens GN=TJP2	-5.091515064239502	2	130.1999969482422	2		2		52	0.038461538461538464	0.09260086111737831	4	1
b74	b74.a1	b74.a1.a3	sp|Q9UDY2-7|ZO2_HUMAN Isoform 7 of Tight junction protein ZO-2 OS=Homo sapiens GN=TJP2	-5.091515064239502	2	137.10000610351562	2		2		54	0.037037037037037035	0.08902296226373019	4	1
b74	b74.a1	b74.a1.a4	sp|Q9UDY2|ZO2_HUMAN Tight junction protein ZO-2 OS=Homo sapiens GN=TJP2 PE=1 SV=2	-5.091515064239502	2	133.6999969482422	2		2		54	0.037037037037037035	0.08902296226373019	4	1
b75	b75.a1	b75.a1.a1	sp|Q6P2Q9|PRP8_HUMAN Pre-mRNA-processing-splicing factor 8 OS=Homo sapiens GN=PRPF8 PE=1 SV=2	-4.898252964019775	0	273.20001220703125	2		2		111	0.018018018018018018	0.04236067397640153	1	1
b76	b76.a1	b76.a1.a1	sp|P17844|DDX5_HUMAN Probable ATP-dependent RNA helicase DDX5 OS=Homo sapiens GN=DDX5 PE=1 SV=1	-8.202733039855957	3	69.0	2		2		26	0.07692307692307693	0.19377664171443643	4	1
b76	b76.a1	b76.a1.a2	tr|B4DLW8|B4DLW8_HUMAN Probable ATP-dependent RNA helicase DDX5 OS=Homo sapiens GN=DDX5 PE=2 SV=1	-8.202733039855957	3	60.400001525878906	2		2		24	0.08333333333333333	0.21152765862858836	4	1
b76	b76.a1	b76.a1.a3	tr|J3KTA4|J3KTA4_HUMAN Probable ATP-dependent RNA helicase DDX5 OS=Homo sapiens GN=DDX5 PE=4 SV=1	-8.202733039855957	3	68.9000015258789	2		2		26	0.07692307692307693	0.19377664171443643	4	1
b76	b76.a1	b76.a1.a4	tr|J3QRQ7|J3QRQ7_HUMAN Probable ATP-dependent RNA helicase DDX5 (Fragment) OS=Homo sapiens GN=DDX5 PE=4 SV=1	-8.202733039855957	8	23.399999618530273	2		2		9	0.2222222222222222	0.6681005372000588	4	1
b77	b77.a1	b77.a1.a1	sp|Q15459|SF3A1_HUMAN Splicing factor 3A subunit 1 OS=Homo sapiens GN=SF3A1 PE=1 SV=1	-6.6575775146484375	2	88.69999694824219	2		2		36	0.05555555555555555	0.13646366638572482	1	1
b78	b78.a1	b78.a1.a1	sp|P62316|SMD2_HUMAN Small nuclear ribonucleoprotein Sm D2 OS=Homo sapiens GN=SNRPD2 PE=1 SV=1	-5.226213455200195	16	13.399999618530273	2		2		6	0.3333333333333333	1.1544346900318838	2	1
b78	b78.a1	b78.a1.a2	tr|K7ERG4|K7ERG4_HUMAN Small nuclear ribonucleoprotein Sm D2 OS=Homo sapiens GN=SNRPD2 PE=4 SV=1	-5.226213455200195	25	8.699999809265137	2		2		4	0.5	2.1622776601683795	2	1
b79	b79.a1	b79.a1.a1	sp|P60709|ACTB_HUMAN Actin, cytoplasmic 1 OS=Homo sapiens GN=ACTB PE=1 SV=1	-9.040958404541016	5	41.599998474121094	2		2		15	0.13333333333333333	0.35935639087852556	5	1
b79	b79.a1	b79.a1.a2	sp|P63261|ACTG_HUMAN Actin, cytoplasmic 2 OS=Homo sapiens GN=ACTG1 PE=1 SV=1	-9.040958404541016	5	41.70000076293945	2		2		15	0.13333333333333333	0.35935639087852556	5	1
b79	b79.a1	b79.a1.a3	tr|I3L1U9|I3L1U9_HUMAN Actin, cytoplasmic 2, N-terminally processed (Fragment) OS=Homo sapiens GN=ACTG1 PE=2 SV=1	-9.040958404541016	9	23.799999237060547	2		2		10	0.2	0.5848931924611136	5	1
b79	b79.a1	b79.a1.a4	tr|I3L3I0|I3L3I0_HUMAN Actin, cytoplasmic 2, N-terminally processed (Fragment) OS=Homo sapiens GN=ACTG1 PE=2 SV=1	-9.040958404541016	9	23.799999237060547	2		2		10	0.2	0.5848931924611136	5	1
b79	b79.a1	b79.a1.a5	tr|I3L4N8|I3L4N8_HUMAN Actin, cytoplasmic 2, N-terminally processed (Fragment) OS=Homo sapiens GN=ACTG1 PE=2 SV=1	-9.040958404541016	8	26.799999237060547	2		2		11	0.18181818181818182	0.5199110829529336	5	1
b80	b80.a1	b80.a1.a1	sp|Q9NVA2-2|SEP11_HUMAN Isoform 2 of Septin-11 OS=Homo sapiens GN=SEPT11	-6.06048059463501	5	50.70000076293945	2		2		20	0.1	0.2589254117941673	5	1
b80	b80.a1	b80.a1.a2	sp|Q9NVA2|SEP11_HUMAN Septin-11 OS=Homo sapiens GN=SEPT11 PE=1 SV=3	-6.06048059463501	5	49.29999923706055	2		2		20	0.1	0.2589254117941673	5	1
b80	b80.a1	b80.a1.a3	tr|D6RDU5|D6RDU5_HUMAN Septin-11 (Fragment) OS=Homo sapiens GN=SEPT11 PE=2 SV=1	-6.06048059463501	6	43.0	2		2		17	0.11764705882352941	0.31113393742156426	5	1
b80	b80.a1	b80.a1.a4	tr|D6RER5|D6RER5_HUMAN Septin-11 OS=Homo sapiens GN=SEPT11 PE=2 SV=1	-6.06048059463501	5	49.70000076293945	2		2		21	0.09523809523809523	0.24519708473503288	5	1
b80	b80.a1	b80.a1.a5	tr|D6RGI3|D6RGI3_HUMAN Septin 11, isoform CRA_b OS=Homo sapiens GN=SEPT11 PE=2 SV=1	-6.06048059463501	5	48.900001525878906	2		2		20	0.1	0.2589254117941673	5	1
b81	b81.a1	b81.a1.a1	sp|Q96RE7|NACC1_HUMAN Nucleus accumbens-associated protein 1 OS=Homo sapiens GN=NACC1 PE=1 SV=1	-6.935542106628418	4	57.099998474121094	2		2		19	0.10526315789473684	0.2742749857031337	1	1
b82	b82.a1	b82.a1.a1	sp|Q92547|TOPB1_HUMAN DNA topoisomerase 2-binding protein 1 OS=Homo sapiens GN=TOPBP1 PE=1 SV=3	-4.329753875732422	1	170.39999389648438	2		2		61	0.03278688524590164	0.07841739692903937	1	1
b83	b83.a1	b83.a1.a1	sp|P10412|H14_HUMAN Histone H1.4 OS=Homo sapiens GN=HIST1H1E PE=1 SV=2	-6.879426002502441	10	21.799999237060547	2		2		4	0.5	2.1622776601683795	3	1
b83	b83.a1	b83.a1.a2	sp|P16402|H13_HUMAN Histone H1.3 OS=Homo sapiens GN=HIST1H1D PE=1 SV=2	-6.879426002502441	10	22.299999237060547	2		2		4	0.5	2.1622776601683795	3	1
b83	b83.a1	b83.a1.a3	sp|P16403|H12_HUMAN Histone H1.2 OS=Homo sapiens GN=HIST1H1C PE=1 SV=2	-6.879426002502441	10	21.299999237060547	2		2		4	0.5	2.1622776601683795	3	1
b84	b84.a1	b84.a1.a1	sp|P35251-2|RFC1_HUMAN Isoform 2 of Replication factor C subunit 1 OS=Homo sapiens GN=RFC1	-7.06048059463501	2	128.0	2		2		48	0.041666666666666664	0.10069417125220959	2	1
b84	b84.a1	b84.a1.a2	sp|P35251|RFC1_HUMAN Replication factor C subunit 1 OS=Homo sapiens GN=RFC1 PE=1 SV=4	-7.06048059463501	2	128.0	2		2		48	0.041666666666666664	0.10069417125220959	2	1
b85	b85.a1	b85.a1.a1	sp|Q92466|DDB2_HUMAN DNA damage-binding protein 2 OS=Homo sapiens GN=DDB2 PE=1 SV=1	-5.840132236480713	4	47.70000076293945	2		2		17	0.11764705882352941	0.31113393742156426	1	1
b86	b86.a1	b86.a1.a1	tr|S4R3H4|S4R3H4_HUMAN Apoptotic chromatin condensation inducer in the nucleus OS=Homo sapiens GN=ACIN1 PE=4 SV=1	-5.493089199066162	2	145.1999969482422	2		2		51	0.0392156862745098	0.09449979931954355	1	1
b87	b87.a1	b87.a1.a1	sp|Q9BWW4-2|SSBP3_HUMAN Isoform 2 of Single-stranded DNA-binding protein 3 OS=Homo sapiens GN=SSBP3	-7.4953932762146	7	37.599998474121094	2		2		9	0.2222222222222222	0.6681005372000588	3	1
b87	b87.a1	b87.a1.a2	sp|Q9BWW4-3|SSBP3_HUMAN Isoform 3 of Single-stranded DNA-binding protein 3 OS=Homo sapiens GN=SSBP3	-7.4953932762146	7	38.099998474121094	2		2		8	0.25	0.7782794100389228	3	1
b87	b87.a1	b87.a1.a3	sp|Q9BWW4|SSBP3_HUMAN Single-stranded DNA-binding protein 3 OS=Homo sapiens GN=SSBP3 PE=1 SV=1	-7.4953932762146	6	40.29999923706055	2		2		9	0.2222222222222222	0.6681005372000588	3	1
b88	b88.a1	b88.a1.a1	sp|Q9UBB5|MBD2_HUMAN Methyl-CpG-binding domain protein 2 OS=Homo sapiens GN=MBD2 PE=1 SV=1	-5.639975070953369	5	43.099998474121094	2		2		14	0.14285714285714285	0.3894954943731377	1	1
b89	b89.a1	b89.a1.a1	sp|P18887|XRCC1_HUMAN DNA repair protein XRCC1 OS=Homo sapiens GN=XRCC1 PE=1 SV=2	-4.846185207366943	3	69.30000305175781	2		2		21	0.09523809523809523	0.24519708473503288	2	1
b89	b89.a1	b89.a1.a2	tr|F5H8D7|F5H8D7_HUMAN DNA repair protein XRCC1 OS=Homo sapiens GN=XRCC1 PE=2 SV=1	-4.846185207366943	3	65.80000305175781	2		2		20	0.1	0.2589254117941673	2	1
b90	b90.a1	b90.a1.a1	sp|P09661|RU2A_HUMAN U2 small nuclear ribonucleoprotein A' OS=Homo sapiens GN=SNRPA1 PE=1 SV=2	-5.9763360023498535	7	28.299999237060547	2		2		9	0.2222222222222222	0.6681005372000588	1	1
b91	b91.a1	b91.a1.a1	sp|Q86U70-2|LDB1_HUMAN Isoform 3 of LIM domain-binding protein 1 OS=Homo sapiens GN=LDB1	-5.139662265777588	6	42.70000076293945	2		2		14	0.14285714285714285	0.3894954943731377	3	1
b91	b91.a1	b91.a1.a2	sp|Q86U70-3|LDB1_HUMAN Isoform 2 of LIM domain-binding protein 1 OS=Homo sapiens GN=LDB1	-5.139662265777588	7	36.29999923706055	2		2		12	0.16666666666666666	0.46779926762206947	3	1
b91	b91.a1	b91.a1.a3	sp|Q86U70|LDB1_HUMAN LIM domain-binding protein 1 OS=Homo sapiens GN=LDB1 PE=1 SV=2	-5.139662265777588	6	46.400001525878906	2		2		16	0.125	0.33352143216332397	3	1
b92	b92.a1	b92.a1.a1	sp|P35659|DEK_HUMAN Protein DEK OS=Homo sapiens GN=DEK PE=1 SV=1	-6.063486099243164	5	42.599998474121094	2		2		17	0.11764705882352941	0.31113393742156426	1	1
b93	b93.a1	b93.a1.a1	sp|Q06330-2|SUH_HUMAN Isoform APCR-1 of Recombining binding protein suppressor of hairless OS=Homo sapiens GN=RBPJ	-12.297569274902344	5	47.099998474121094	2		2		15	0.13333333333333333	0.35935639087852556	7	1
b93	b93.a1	b93.a1.a2	sp|Q06330-3|SUH_HUMAN Isoform APCR-3 of Recombining binding protein suppressor of hairless OS=Homo sapiens GN=RBPJ	-12.297569274902344	5	45.5	2		2		15	0.13333333333333333	0.35935639087852556	7	1
b93	b93.a1	b93.a1.a3	sp|Q06330-4|SUH_HUMAN Isoform 4 of Recombining binding protein suppressor of hairless OS=Homo sapiens GN=RBPJ	-12.297569274902344	4	54.0	2		2		17	0.11764705882352941	0.31113393742156426	7	1
b93	b93.a1	b93.a1.a4	sp|Q06330-5|SUH_HUMAN Isoform 5 of Recombining binding protein suppressor of hairless OS=Homo sapiens GN=RBPJ	-12.297569274902344	5	51.79999923706055	2		2		17	0.11764705882352941	0.31113393742156426	7	1
b93	b93.a1	b93.a1.a5	sp|Q06330-6|SUH_HUMAN Isoform 6 of Recombining binding protein suppressor of hairless OS=Homo sapiens GN=RBPJ	-12.297569274902344	4	54.29999923706055	2		2		17	0.11764705882352941	0.31113393742156426	7	1
b93	b93.a1	b93.a1.a6	sp|Q06330-7|SUH_HUMAN Isoform 7 of Recombining binding protein suppressor of hairless OS=Homo sapiens GN=RBPJ	-12.297569274902344	4	54.20000076293945	2		2		17	0.11764705882352941	0.31113393742156426	7	1
b93	b93.a1	b93.a1.a7	sp|Q06330|SUH_HUMAN Recombining binding protein suppressor of hairless OS=Homo sapiens GN=RBPJ PE=1 SV=3	-12.297569274902344	4	55.5	2		2		18	0.1111111111111111	0.2915496650148839	7	1
b94	b94.a1	b94.a1.a1	sp|P62136-2|PP1A_HUMAN Isoform 2 of Serine/threonine-protein phosphatase PP1-alpha catalytic subunit OS=Homo sapiens GN=PPP1CA	-6.501689434051514	6	38.5	2		2		17	0.11764705882352941	0.31113393742156426	3	1
b94	b94.a1	b94.a1.a2	sp|P62136-3|PP1A_HUMAN Isoform 3 of Serine/threonine-protein phosphatase PP1-alpha catalytic subunit OS=Homo sapiens GN=PPP1CA	-6.501689434051514	7	32.5	2		2		14	0.14285714285714285	0.3894954943731377	3	1
b94	b94.a1	b94.a1.a3	sp|P62136|PP1A_HUMAN Serine/threonine-protein phosphatase PP1-alpha catalytic subunit OS=Homo sapiens GN=PPP1CA PE=1 SV=1	-6.501689434051514	6	37.400001525878906	2		2		17	0.11764705882352941	0.31113393742156426	3	1

## Sheet: peptides
MS Sample :	DaPR130904_VB81_O1898.m
Group ID	Peptide ID	SequenceLI	Modifs	Charge	MH+ theo	Number of subgroups	Subgroup ids	Number of spectra
a1	pepa1a1	AAAAEVIGIIIR		2	1196.736572265625	1	a1.a1	1
a1	pepa1a2	AAISAIESFIK		2	1149.65185546875	1	a1.a1	2
a1	pepa1a3	AIQTSIVFSR		2	1121.6318359375	1	a1.a1	1
a1	pepa1a4	AISSEPACIAEIEEDK	C8:+57.02146	2	1761.821533203125	1	a1.a1	1
a1	pepa1a5	APPCEYK	C4:+57.02146	2	864.3923950195312	1	a1.a1	1
a1	pepa1a6	APPCEYKDWITK	C4:+57.02146	2	1507.725341796875	1	a1.a1	1
a1	pepa1a7	AQEPESGISEETQVK		2	1631.7762451171875	1	a1.a1	1
a1	pepa1a8	ASQGTIQTR		2	961.506591796875	1	a1.a1	1
a1	pepa1a9	ATQMPEGGQGAPPMYQIYK		2	2066.9677734375	1	a1.a1	1
a1	pepa1b10	ATQMPEGGQGAPPMYQIYK	M14:+15.99491	2	2082.962646484375	1	a1.a1	1
a1	pepa1b11	ATQQQHDFTITQTADGR		2	1917.9053955078125	1	a1.a1	1
a1	pepa1b12	AVAFFIESIAMHDIIAAEK		2	2076.083984375	1	a1.a1	1
a1	pepa1b13	AVAFFIESIAMHDIIAAEK	M11:+15.99491	2	2092.078857421875	1	a1.a1	1
a1	pepa1b14	AVFFIIPK		2	934.5764770507812	1	a1.a1	1
a1	pepa1b15	AYVPAIQMAFK	M8:+15.99491	2	1254.655517578125	1	a1.a1	1
a1	pepa1b16	CFGTGAAGNR	C1:+57.02146 - C1:-17.02655	2	993.4210815429688	1	a1.a1	1
a1	pepa1b17	CFGTGAAGNR	C1:+57.02146	2	1010.4476928710938	1	a1.a1	1
a1	pepa1b18	CGAAIAGHQIIR	C1:+57.02146	2	1266.6739501953125	1	a1.a1	2
a1	pepa1b19	CIMDQATDPNIIGR	C1:+57.02146 - C1:-17.02655	2	1586.7305908203125	1	a1.a1	1
a1	pepa1b20	CIMDQATDPNIIGR	C1:+57.02146	2	1603.757080078125	1	a1.a1	2
a1	pepa1b21	CIMDQATDPNIIGR	C1:+57.02146 - M3:+15.99491	2	1619.751953125	1	a1.a1	1
a1	pepa1b22	CKIPAIDIIIK	C1:+57.02146 - C1:-17.02655	2	1266.7493896484375	1	a1.a1	1
a1	pepa1b23	DCISIPYR	C2:+57.02146	2	1023.4932250976562	1	a1.a1	1
a1	pepa1b24	DEVIANR		2	816.42138671875	1	a1.a1	1
a1	pepa1b25	DFGIIVFVR		2	1065.609619140625	1	a1.a1	1
a1	pepa1b26	DFVQVMR	M6:+15.99491	2	910.4454956054688	1	a1.a1	1
a1	pepa1b27	DICNTHIMR	C3:+57.02146	2	1159.53515625	1	a1.a1	1
a1	pepa1b28	DICNTHIMR	C3:+57.02146 - M8:+15.99491	2	1175.530029296875	1	a1.a1	1
a1	pepa1b29	DIIINTMSQEEK		2	1420.69921875	1	a1.a1	1
a1	pepa1b30	DIIINTMSQEEK	M7:+15.99491	2	1436.6942138671875	1	a1.a1	1
a1	pepa1b31	DPESETDNDSQEIFK		2	1753.7403564453125	1	a1.a1	1
a1	pepa1b32	DPTVHDDVIEIEMDEINR		2	2139.98681640625	1	a1.a1	1
a1	pepa1b33	DQAVAVQH		2	867.4323120117188	1	a1.a1	1
a1	pepa1b34	DQAVAVQHSVEEITDNYPQAIVYPF		3	2833.368408203125	1	a1.a1	1
a1	pepa1b35	DQNIIIGTTYR		2	1293.68017578125	1	a1.a1	1
a1	pepa1b36	DVDFMYVEIIQR		2	1527.7515869140625	1	a1.a1	1
a1	pepa1b37	DVDFMYVEIIQR	M5:+15.99491	2	1543.7464599609375	1	a1.a1	1
a1	pepa1b38	ECSPWMSDFK	C2:+57.02146	2	1286.5184326171875	1	a1.a1	1
a1	pepa1b39	EFFSTIVVDAIDVIK		2	1695.9210205078125	1	a1.a1	1
a1	pepa1b40	EGGGCGQPSGIIAQPTIIYIR	C5:+57.02146	2	2187.123046875	1	a1.a1	1
a1	pepa1b41	EHPFIVK	E1:-18.01056	2	851.477783203125	1	a1.a1	1
a1	pepa1b42	EMKPVIFIDVFIPR	M2:+15.99491	3	1719.9505615234375	1	a1.a1	2
a1	pepa1b43	EQQHVMEEIFQSSFR	E1:-18.01056	2	1876.8651123046875	1	a1.a1	1
a1	pepa1b44	EQQHVMEEIFQSSFR		2	1894.8756103515625	1	a1.a1	2
a1	pepa1b45	ETGIMYSIMVH		2	1280.601806640625	1	a1.a1	1
a1	pepa1b46	ETGIMYSIMVH	M5:+15.99491	2	1296.5966796875	1	a1.a1	1
a1	pepa1b47	ETGIMYSIMVH	M5:+15.99491 - M9:+15.99491	2	1312.591552734375	1	a1.a1	1
a1	pepa1b48	ETGIMYSIMVHAIR		2	1620.8240966796875	1	a1.a1	1
a1	pepa1b49	EVYAAAAEVIGIIIR		2	1587.910888671875	1	a1.a1	1
a1	pepa1b50	FIESIAMHDIIAAEK		2	1687.872802734375	1	a1.a1	1
a1	pepa1b51	FNNYVDCMK	C7:+57.02146 - M8:+15.99491	2	1206.4921875	1	a1.a1	1
a1	pepa1b52	FTSITGGSIEEIR		2	1409.7275390625	1	a1.a1	1
a1	pepa1b53	FVETQASQGTIQTR		2	1565.792236328125	1	a1.a1	1
a1	pepa1b54	FVPIIPGNR		2	1012.5942993164062	1	a1.a1	1
a1	pepa1b55	FWSHETR		2	962.4483032226562	1	a1.a1	1
a1	pepa1b56	FYQGFIFSEKPEK		2	1619.810791015625	1	a1.a1	1
a1	pepa1b57	GFPPSASICIIDIVK	C9:+57.02146	2	1616.8720703125	1	a1.a1	1
a1	pepa1b58	GGSWIQEINVAEK		2	1430.727783203125	1	a1.a1	1
a1	pepa1b59	GIAPGDER		2	814.4058227539062	1	a1.a1	1
a1	pepa1b60	GIFTSEIGTK		2	1052.562744140625	1	a1.a1	1
a1	pepa1b61	GIIAQDSACSQR	C9:+57.02146	2	1305.6219482421875	1	a1.a1	2
a1	pepa1b62	GIIAQPTIIYIR		2	1357.820556640625	1	a1.a1	1
a1	pepa1b63	GISSIICNFTK	C7:+57.02146	2	1239.640625	1	a1.a1	1
a1	pepa1b64	GSATQFIPVPEIMPFR	M13:+15.99491	2	1805.926025390625	1	a1.a1	1
a1	pepa1b65	GSCVTQVGIIESVYEMFR	C3:+57.02146 - M16:+15.99491	2	2090.989013671875	1	a1.a1	1
a1	pepa1b66	GYGIFAGPCK	C9:+57.02146	2	1069.513916015625	1	a1.a1	1
a1	pepa1b67	HDVGAYMIMYK		2	1327.6177978515625	1	a1.a1	1
a1	pepa1b68	HDVGAYMIMYK	M7:+15.99491 - M9:+15.99491	2	1359.6075439453125	1	a1.a1	2
a1	pepa1b69	HECMAPITAIVK	C3:+57.02146 - M4:+15.99491	2	1385.6920166015625	1	a1.a1	1
a1	pepa1b70	HGDIPDIQIK		2	1135.6109619140625	1	a1.a1	1
a1	pepa1b71	HGSCITEGNEITK	C4:+57.02146	2	1445.6693115234375	1	a1.a1	1
a1	pepa1b72	HSSIITPIQAVAQR		2	1520.8548583984375	1	a1.a1	2
a1	pepa1b73	HVMQPYYK		2	1065.51904296875	1	a1.a1	1
a1	pepa1b74	IAAVVSACK	C8:+57.02146	2	918.5081176757812	1	a1.a1	1
a1	pepa1b75	IACDVDQVTR	C3:+57.02146	2	1176.5682373046875	1	a1.a1	1
a1	pepa1b76	IATTIIQHWK		2	1210.6947021484375	1	a1.a1	1
a1	pepa1b77	ICSKPVVIPK	C2:+57.02146	2	1140.6812744140625	1	a1.a1	1
a1	pepa1b78	ICYDAFTENMAGENQIIER	C2:+57.02146	2	2274.01708984375	1	a1.a1	1
a1	pepa1b79	ICYDAFTENMAGENQIIER	C2:+57.02146 - M10:+15.99491	2	2290.011962890625	1	a1.a1	1
a1	pepa1b80	IEVHFISIATN		2	1243.66845703125	1	a1.a1	1
a1	pepa1b81	IGIPGDEVDNK		2	1156.5849609375	1	a1.a1	1
a1	pepa1b82	IGNPIVPINIR		2	1205.7369384765625	1	a1.a1	1
a1	pepa1b83	IIANAISSEPACIAEIEEDK	C12:+57.02146	2	2173.069580078125	1	a1.a1	2
a1	pepa1b84	IIDVMYSR		2	996.5186767578125	1	a1.a1	1
a1	pepa1b85	IIDVMYSR	M5:+15.99491	2	1012.5136108398438	1	a1.a1	2
a1	pepa1b86	IIEEAIIR		2	956.577880859375	1	a1.a1	1
a1	pepa1b87	IIEESICEIVAK	C7:+57.02146	2	1403.7454833984375	1	a1.a1	1
a1	pepa1b88	IIEIMTEVICR	C10:+57.02146 - M5:+15.99491	2	1392.7230224609375	1	a1.a1	1
a1	pepa1b89	IIEISGSSSEDSEK		2	1480.70166015625	1	a1.a1	1
a1	pepa1b90	IIIQGEADQSIITFIDK		2	1904.037841796875	1	a1.a1	1
a1	pepa1b91	IINTWTNR		2	1017.5479736328125	1	a1.a1	1
a1	pepa1b92	IIQDDVDR		2	973.4953002929688	1	a1.a1	1
a1	pepa1b93	IIQDFNR		2	905.484375	1	a1.a1	1
a1	pepa1b94	IIQIIER		2	884.5568237304688	1	a1.a1	1
a1	pepa1b95	IISITVR		2	801.5197143554688	1	a1.a1	1
a1	pepa1b96	IMEFTTTIINTSPEGWK	M2:+15.99491	2	1983.9736328125	1	a1.a1	1
a1	pepa1b97	INESTFDTQITK		2	1396.6959228515625	1	a1.a1	1
a1	pepa1b98	INIVEFCR	C7:+57.02146	2	1050.54052734375	1	a1.a1	1
a1	pepa1b99	INQVFHGSCITEGNEITK	C9:+57.02146	2	2046.99169921875	1	a1.a1	1
a1	pepa1c100	IPAIDIIIK		2	995.650390625	1	a1.a1	1
a1	pepa1c101	IPKDDVHAK		2	1022.5632934570312	1	a1.a1	1
a1	pepa1c102	IPPDVIR		2	809.4884033203125	1	a1.a1	2
a1	pepa1c103	IPVIAGCIK	C7:+57.02146	2	970.5758056640625	1	a1.a1	1
a1	pepa1c104	IQYFMEQFY	M5:+15.99491	2	1284.56103515625	1	a1.a1	1
a1	pepa1c105	IQYFMEQFYGIIR		2	1707.8568115234375	1	a1.a1	1
a1	pepa1c106	IQYFMEQFYGIIR	M5:+15.99491	2	1723.8516845703125	1	a1.a1	1
a1	pepa1c107	ISDFNDITNMIIIK		2	1636.8619384765625	1	a1.a1	1
a1	pepa1c108	ISDFNDITNMIIIK	M10:+15.99491	2	1652.8568115234375	1	a1.a1	1
a1	pepa1c109	ISFAVPFR		2	936.5305786132812	1	a1.a1	1
a1	pepa1c110	ISIMYAR		2	853.4605102539062	1	a1.a1	1
a1	pepa1c111	ISIMYAR	M4:+15.99491	2	869.4553833007812	1	a1.a1	1
a1	pepa1c112	ITPIPEDNSMNVDQDGDPSDR		2	2315.009521484375	1	a1.a1	1
a1	pepa1c113	IVINTEEVFRPY		2	1479.7845458984375	1	a1.a1	1
a1	pepa1c114	IVINTEEVFRPYAK		2	1678.916748046875	1	a1.a1	1
a1	pepa1c115	IYSIAIHPN		2	1027.5574951171875	1	a1.a1	1
a1	pepa1c116	IYSIAIHPNAF		2	1245.6630859375	1	a1.a1	1
a1	pepa1c117	KAAISAIESFIK		2	1277.746826171875	1	a1.a1	1
a1	pepa1c118	KDICNTHIMR	C4:+57.02146	2	1287.630126953125	1	a1.a1	1
a1	pepa1c119	KEEENASVIDSAEIQAYPAIVVEK		3	2632.335693359375	1	a1.a1	1
a1	pepa1c120	KFIQTFGK		2	968.5568237304688	1	a1.a1	1
a1	pepa1c121	KGGSWIQEINVAEK		2	1558.82275390625	1	a1.a1	1
a1	pepa1c122	KHVSINK		2	825.4945068359375	1	a1.a1	1
a1	pepa1c123	KNIIEESICEIVAK	C9:+57.02146	2	1645.8834228515625	1	a1.a1	2
a1	pepa1c124	KQNNFSIAMK		2	1180.61474609375	1	a1.a1	1
a1	pepa1c125	MAGENQIIER		2	1160.5732421875	1	a1.a1	1
a1	pepa1c126	MAVIAIIAK	M1:+15.99491	2	945.5806274414062	1	a1.a1	1
a1	pepa1c127	MDPMNIWDDIITNR		2	1733.7989501953125	1	a1.a1	1
a1	pepa1c128	MDPMNIWDDIITNR	M4:+15.99491	2	1749.7939453125	1	a1.a1	1
a1	pepa1c129	MDPMNIWDDIITNR	M1:+15.99491 - M4:+15.99491	2	1765.788818359375	1	a1.a1	1
a1	pepa1c130	MESIAIAHADEK		2	1314.6363525390625	1	a1.a1	1
a1	pepa1c131	MEVQEQEEDISSIIR		2	1805.8590087890625	1	a1.a1	2
a1	pepa1c132	MEVQEQEEDISSIIR	M1:+15.99491	2	1821.8538818359375	1	a1.a1	1
a1	pepa1c133	MQNYSSIDVIIHQSR		2	1790.8857421875	1	a1.a1	1
a1	pepa1c134	MQNYSSIDVIIHQSR	M1:+15.99491	2	1806.8807373046875	1	a1.a1	2
a1	pepa1c135	MSTSPEAFIAIR		2	1322.677734375	1	a1.a1	1
a1	pepa1c136	MVSAVINGMIDQSFR	M9:+15.99491	2	1683.8197021484375	1	a1.a1	2
a1	pepa1c137	MYAAIGDPK		2	965.4765014648438	1	a1.a1	1
a1	pepa1c138	MYAAIGDPK	M1:+15.99491	2	981.4713745117188	1	a1.a1	2
a1	pepa1c139	NCISTVVHQGIIR	C2:+57.02146	2	1496.8006591796875	1	a1.a1	1
a1	pepa1c140	NEIEIPGQYDGR		2	1390.66015625	1	a1.a1	1
a1	pepa1c141	NGIIAQDSACSQR	C10:+57.02146	2	1419.6649169921875	1	a1.a1	1
a1	pepa1c142	NIDIAVIEIMQSSVDNTK	M10:+15.99491	2	2006.010986328125	1	a1.a1	1
a1	pepa1c143	NIIEESICEIVAK	C8:+57.02146	2	1517.7884521484375	1	a1.a1	1
a1	pepa1c144	NIIIFENIIDIK		2	1444.8414306640625	1	a1.a1	1
a1	pepa1c145	NIITVTSSDEMMK		2	1468.70263671875	1	a1.a1	1
a1	pepa1c146	NIITVTSSDEMMK	M11:+15.99491	2	1484.697509765625	1	a1.a1	1
a1	pepa1c147	NIITVTSSDEMMK	M11:+15.99491 - M12:+15.99491	2	1500.6923828125	1	a1.a1	1
a1	pepa1c148	NISSNEAISIEEIR		2	1574.802490234375	1	a1.a1	1
a1	pepa1c149	NNWEVSAISR		2	1175.580810546875	1	a1.a1	1
a1	pepa1c150	PAIDIIIK		2	882.5662841796875	1	a1.a1	1
a1	pepa1c151	PESETDNDSQEIFK		2	1638.71337890625	1	a1.a1	1
a1	pepa1c152	PIPEYHVR		2	1010.5421752929688	1	a1.a1	1
a1	pepa1c153	QCIPSIDISCK	C2:+57.02146 - C10:+57.02146 - Q1:-17.02655	2	1303.6025390625	1	a1.a1	1
a1	pepa1c154	QDAQVVIYR		2	1091.5848388671875	1	a1.a1	1
a1	pepa1c155	QDWVDGEPTEAEK		2	1503.66015625	1	a1.a1	1
a1	pepa1c156	QGNISSQVPIK	Q1:-17.02655	2	1153.62158203125	1	a1.a1	1
a1	pepa1c157	QGNISSQVPIK		2	1170.6480712890625	1	a1.a1	1
a1	pepa1c158	QGNISSQVPIKR	Q1:-17.02655	2	1309.72265625	1	a1.a1	1
a1	pepa1c159	QIDSFPQYSPK		2	1309.6427001953125	1	a1.a1	1
a1	pepa1c160	QITQSAIIAEAR	Q1:-17.02655	2	1283.69580078125	1	a1.a1	1
a1	pepa1c161	QITQSAIIAEAR		2	1300.722412109375	1	a1.a1	1
a1	pepa1c162	QMFITQTDTGDDR	M2:+15.99491 - Q1:-17.02655	2	1526.6431884765625	1	a1.a1	1
a1	pepa1c163	QMFITQTDTGDDR		2	1527.6748046875	1	a1.a1	1
a1	pepa1c164	QNNFSIAMK		2	1052.519775390625	1	a1.a1	1
a1	pepa1c165	QYDEAINK	Q1:-17.02655	2	963.4421997070312	1	a1.a1	1
a1	pepa1c166	RIIEISGSSSEDSEK		3	1636.8028564453125	1	a1.a1	1
a1	pepa1c167	RISFAVPFR		2	1092.6317138671875	1	a1.a1	1
a1	pepa1c168	RIYSIAIHPNAFK		3	1529.859130859375	1	a1.a1	1
a1	pepa1c169	RYNFPVEVEVPMER		3	1764.8741455078125	1	a1.a1	1
a1	pepa1c170	SDPGIITNTMDVFVK		2	1636.825439453125	1	a1.a1	1
a1	pepa1c171	SDPGIITNTMDVFVK	M10:+15.99491	2	1652.8204345703125	1	a1.a1	1
a1	pepa1c172	SHFASSHAI		2	956.4589233398438	1	a1.a1	1
a1	pepa1c173	SIDSENPPDINK		2	1328.63330078125	1	a1.a1	1
a1	pepa1c174	SIEEICAVNIYGPDAQVDR	C6:+57.02146	2	2149.02294921875	1	a1.a1	1
a1	pepa1c175	SIEYCSTASIDSENPPDINK	C5:+57.02146	2	2240.002685546875	1	a1.a1	1
a1	pepa1c176	SIFSETINTEIIK		2	1494.805419921875	1	a1.a1	1
a1	pepa1c177	SIGEYDVIR		2	1051.5423583984375	1	a1.a1	1
a1	pepa1c178	SIGPPQGEEDSVPR		2	1467.707763671875	1	a1.a1	2
a1	pepa1c179	SIGTIQQCCDAIDHICR	C8:+57.02146 - C9:+57.02146 - C16:+57.02146	2	2046.915771484375	1	a1.a1	1
a1	pepa1c180	SIITIIWH		2	982.572509765625	1	a1.a1	1
a1	pepa1c181	SIIYIIQDDVDR		2	1449.7587890625	1	a1.a1	1
a1	pepa1c182	SINSIEFR		2	965.5054931640625	1	a1.a1	1
a1	pepa1c183	SKDFVQVMR		2	1109.57763671875	1	a1.a1	1
a1	pepa1c184	SKDFVQVMR	M8:+15.99491	2	1125.572509765625	1	a1.a1	1
a1	pepa1c185	SMEEDPQTSR		2	1179.4951171875	1	a1.a1	1
a1	pepa1c186	SMNVDQDGDPSDR		2	1435.5758056640625	1	a1.a1	1
a1	pepa1c187	SQGCSEQVITVIK	C4:+57.02146	2	1448.7418212890625	1	a1.a1	1
a1	pepa1c188	SSIDVIIHQSR		2	1254.6805419921875	1	a1.a1	2
a1	pepa1c189	SSSESINHIIYDEFVK		2	1867.90771484375	1	a1.a1	1
a1	pepa1c190	STVITPMFVETQASQGTIQTR	M7:+15.99491	2	2311.160400390625	1	a1.a1	1
a1	pepa1c191	SVGTEIISIVYK		2	1308.741455078125	1	a1.a1	1
a1	pepa1c192	SYEIIIQSTR		2	1209.6478271484375	1	a1.a1	1
a1	pepa1c193	TICIEVVICR	C3:+57.02146 - C9:+57.02146	2	1262.6600341796875	1	a1.a1	1
a1	pepa1c194	TQEGSISAR		2	948.4749145507812	1	a1.a1	1
a1	pepa1c195	TRDDWIVSWVQSYCR	C14:+57.02146	3	1970.918212890625	1	a1.a1	1
a1	pepa1c196	TVGAIQVIGTEAQSSIIK		3	1815.0225830078125	1	a1.a1	2
a1	pepa1c197	TVSIIDENNVSSYISK		2	1768.8968505859375	1	a1.a1	1
a1	pepa1c198	TYSVVPMTSR		2	1140.5721435546875	1	a1.a1	1
a1	pepa1c199	TYSVVPMTSR	M7:+15.99491	2	1156.567138671875	1	a1.a1	1
a1	pepa1c200	VAACEIIH	C4:+57.02146	2	912.461181640625	1	a1.a1	1
a1	pepa1c201	VCIDIIYK	C2:+57.02146	2	1023.5548095703125	1	a1.a1	1
a1	pepa1c202	VEGMTEIYFQIK		2	1457.73486328125	1	a1.a1	1
a1	pepa1c203	VFIAIAAK		2	832.5294799804688	1	a1.a1	1
a1	pepa1c204	VIEQIIVAHFPM		2	1396.76611328125	1	a1.a1	1
a1	pepa1c205	VIEQIIVAHFPMQSR		3	1767.9578857421875	1	a1.a1	2
a1	pepa1c206	VTEIAITASDR		2	1175.6270751953125	1	a1.a1	1
a1	pepa1c207	VVQMIGSIGGQINK		2	1443.7991943359375	1	a1.a1	2
a1	pepa1c208	VVQMIGSIGGQINK	M4:+15.99491	2	1459.7940673828125	1	a1.a1	1
a1	pepa1c209	WCAHTNVEIK	C2:+57.02146	2	1257.6048583984375	1	a1.a1	1
a1	pepa1c210	WIIAHCGR	C6:+57.02146	2	1012.5150146484375	1	a1.a1	1
a1	pepa1c211	YNFPVEVEVPMER		2	1608.7730712890625	1	a1.a1	1
a1	pepa1c212	YNFPVEVEVPMER	M11:+15.99491	2	1624.7679443359375	1	a1.a1	1
a1	pepa1c213	YPEETISIMTK		2	1311.6505126953125	1	a1.a1	1
a1	pepa1c214	YPEETISIMTK	M9:+15.99491	2	1327.6453857421875	1	a1.a1	1
a1	pepa1c215	YSCFAIFVK	C3:+57.02146	2	1134.565673828125	1	a1.a1	1
a1	pepa1c216	YYIQNGIQSF		2	1232.594970703125	1	a1.a1	1
a2	pepa2a1	AIIENPTFDSQTK		2	1463.7381591796875	1	a2.a1	1
a2	pepa2a2	ASGSENEGDYNPGR		2	1452.5989990234375	1	a2.a2	1
a2	pepa2a3	AYDIAGSCR	C8:+57.02146	2	1012.4520874023438	1	a2.a2	1
a2	pepa2a4	DIIQMIVQR		2	1115.6246337890625	1	a2.a2	1
a2	pepa2a5	DIIQMIVQR	M5:+15.99491	2	1131.6195068359375	1	a2.a2	1
a2	pepa2a6	DIVAIMVR	M6:+15.99491	2	932.5238037109375	1	a2.a1	1
a2	pepa2a7	DPAINSGVSQKPDPAK		2	1623.8341064453125	1	a2.a1	1
a2	pepa2a8	EDIAAFVEEIDKVESQER		2	2107.019287109375	1	a2.a2	1
a2	pepa2a9	EDVIAGMSGK		2	1006.48779296875	1	a2.a2	1
a2	pepa2b10	EDVIAGMSGK	M7:+15.99491	2	1022.4827270507812	1	a2.a2	1
a2	pepa2b11	EIIIFSNSDNER		2	1436.7020263671875	2	a2.a1 a2.a2	1
a2	pepa2b12	EKQDEQVGIPGK		2	1327.685546875	1	a2.a1	1
a2	pepa2b13	EQVIEPMINGTDK	M7:+15.99491	2	1489.720703125	1	a2.a2	1
a2	pepa2b14	EQVIEPMINGTEK		2	1487.740966796875	1	a2.a1	1
a2	pepa2b15	EQVIEPMINGTEK	M7:+15.99491	2	1503.7364501953125	1	a2.a1	1
a2	pepa2b16	EVTFVPGIYK		2	1152.63037109375	2	a2.a1 a2.a2	1
a2	pepa2b17	EWIIGMIGAESAK		2	1404.7196044921875	1	a2.a1	1
a2	pepa2b18	EWIVGMIGAESTK		2	1420.7144775390625	1	a2.a2	1
a2	pepa2b19	FTMDIDSDEDFSDFDEK		2	2055.801513671875	1	a2.a1	1
a2	pepa2b20	FTMDIDSDEDFSDFDEK	M3:+15.99491	2	2071.79638671875	1	a2.a1	1
a2	pepa2b21	FTVETASR		2	910.4633178710938	1	a2.a1	1
a2	pepa2b22	GESDDFHMDFDSAVAPR		2	1895.786865234375	1	a2.a1	1
a2	pepa2b23	GFQQISFVNSIATSK		2	1626.8489990234375	1	a2.a1	1
a2	pepa2b24	GFQQISFVNSIATTK		2	1640.86474609375	1	a2.a2	1
a2	pepa2b25	GIPVVEHK		2	878.5098876953125	2	a2.a1 a2.a2	1
a2	pepa2b26	GKPSSDTVPK		2	1015.5422973632812	1	a2.a2	1
a2	pepa2b27	GYDSDPVK		2	880.4050903320312	1	a2.a1	1
a2	pepa2b28	HGFIEEFITPIVK		2	1529.836669921875	1	a2.a2	1
a2	pepa2b29	HVDYVADQIVTK		2	1387.7220458984375	1	a2.a1	1
a2	pepa2b30	HVDYVVDQVVGK		2	1357.7115478515625	1	a2.a2	1
a2	pepa2b31	IAQAEAAGIHK		2	1108.6114501953125	1	a2.a2	1
a2	pepa2b32	ICNIFSTK	C2:+57.02146	2	982.5029907226562	2	a2.a1 a2.a2	1
a2	pepa2b33	IDETGVAIK		2	945.5255737304688	1	a2.a2	1
a2	pepa2b34	IDKDIVAIMTR		2	1274.714111328125	1	a2.a2	1
a2	pepa2b35	IDKDIVAIMTR	M9:+15.99491	2	1290.708984375	1	a2.a2	1
a2	pepa2b36	IFDEIIVNAADNK		2	1461.7587890625	2	a2.a1 a2.a2	2
a2	pepa2b37	IHGIPEQFIYGTATK		2	1674.8853759765625	1	a2.a2	2
a2	pepa2b38	IIFPAVDDNIIK		2	1357.77294921875	1	a2.a2	1
a2	pepa2b39	IKNENTEGSPQEDGVEIEGIK		3	2286.110107421875	1	a2.a1	1
a2	pepa2b40	IMDGEEPIPMIPSYK		2	1719.8336181640625	1	a2.a1	1
a2	pepa2b41	IMDGEEPIPMIPSYK	M10:+15.99491	2	1735.8284912109375	1	a2.a1	1
a2	pepa2b42	IMIMTDQDQDGSHIK		2	1731.804443359375	2	a2.a1 a2.a2	1
a2	pepa2b43	IMIMTDQDQDGSHIK	M2:+15.99491	2	1747.7994384765625	2	a2.a1 a2.a2	3
a2	pepa2b44	IMIMTDQDQDGSHIK	M2:+15.99491 - M4:+15.99491	3	1763.7943115234375	2	a2.a1 a2.a2	2
a2	pepa2b45	IPNYDAR		2	848.426513671875	1	a2.a2	1
a2	pepa2b46	KEWIIGMIGAESAK		3	1532.8145751953125	1	a2.a1	1
a2	pepa2b47	KEWITNFMEDR		2	1468.689453125	2	a2.a1 a2.a2	2
a2	pepa2b48	KEWITNFMEDR	M8:+15.99491	3	1484.684326171875	2	a2.a1 a2.a2	1
a2	pepa2b49	KEWIVGMIGAESTK		2	1548.8089599609375	1	a2.a2	1
a2	pepa2b50	KGDIDTAAVK		2	1017.5579223632812	1	a2.a2	1
a2	pepa2b51	KNYEDEDSIK		2	1240.569580078125	1	a2.a1	1
a2	pepa2b52	KPSTSDDSDSNFEK		2	1556.6715087890625	1	a2.a1	1
a2	pepa2b53	KQTTIAFK		2	936.5516967773438	1	a2.a1	1
a2	pepa2b54	KYDTVIDIIR		2	1235.6998291015625	1	a2.a1	1
a2	pepa2b55	KYETVQDIIK		2	1236.6839599609375	1	a2.a2	1
a2	pepa2b56	MEVSPIQPVNENMQVNK	M1:+15.99491 - M1:+42.01057	2	2014.9576416015625	1	a2.a1	1
a2	pepa2b57	MQSIDKDIVAIMVR		2	1618.8658447265625	1	a2.a1	1
a2	pepa2b58	MQSIDKDIVAIMVR	M12:+15.99491	3	1634.86083984375	1	a2.a1	2
a2	pepa2b59	NENTEGSPQEDGVEIEGIK		2	2044.9310302734375	1	a2.a1	1
a2	pepa2b60	NTVEITEIPVR		2	1270.7005615234375	1	a2.a2	1
a2	pepa2b61	QDEQVGIPGK	Q1:-17.02655	2	1053.521484375	1	a2.a1	1
a2	pepa2b62	QEMAFYSIPEFEEWK		2	1933.8680419921875	1	a2.a1	1
a2	pepa2b63	QEMAFYSIPEFEEWK	M3:+15.99491	2	1949.863037109375	1	a2.a1	1
a2	pepa2b64	QIMENAEINNIIK	Q1:-17.02655	2	1512.7730712890625	2	a2.a1 a2.a2	1
a2	pepa2b65	QIMENAEINNIIK		2	1529.799560546875	2	a2.a1 a2.a2	1
a2	pepa2b66	QIMENAEINNIIK	M3:+15.99491	2	1545.7945556640625	2	a2.a1 a2.a2	1
a2	pepa2b67	QTWMDNMGR		2	1138.4771728515625	1	a2.a1	1
a2	pepa2b68	QTWMDNMGR	M7:+15.99491	2	1154.47216796875	1	a2.a1	1
a2	pepa2b69	RDPAINSGVSQKPDPAK		2	1779.9351806640625	1	a2.a1	1
a2	pepa2b70	SFGSTCQISEK	C6:+57.02146	2	1243.56298828125	1	a2.a1	2
a2	pepa2b71	SIAVSGIGV		2	802.46728515625	1	a2.a2	1
a2	pepa2b72	SIPSIVDGFKPGQR		2	1500.8172607421875	1	a2.a2	1
a2	pepa2b73	SIPSMVDGIKPGQR		2	1484.7894287109375	1	a2.a1	1
a2	pepa2b74	SKGESDDFHMDFDSAVAPR	M10:+15.99491	3	2126.90869140625	1	a2.a1	1
a2	pepa2b75	SQDFGNIFSFPSYSQK		2	1851.855224609375	1	a2.a2	1
a2	pepa2b76	SSDESNFDVPPR		2	1349.59716796875	1	a2.a1	1
a2	pepa2b77	SVVSDIEADDVK		2	1276.6270751953125	1	a2.a1	1
a2	pepa2b78	SYDDAESIK		2	1027.458251953125	1	a2.a2	1
a2	pepa2b79	SYVDIYVK		2	986.5197143554688	1	a2.a2	1
a2	pepa2b80	TDDEDFVPSDASPPK		2	1619.7076416015625	1	a2.a1	1
a2	pepa2b81	TIAVSGIGVVGR		2	1128.6739501953125	1	a2.a1	1
a2	pepa2b82	TPAIISDYK		2	1007.5411987304688	1	a2.a2	1
a2	pepa2b83	TQIEHIIIRPDTY		2	1598.8541259765625	2	a2.a1 a2.a2	1
a2	pepa2b84	TQMAEVIPSPR	M3:+15.99491	2	1244.630859375	1	a2.a1	1
a2	pepa2b85	VIHEQVNHR		2	1131.6021728515625	1	a2.a1	1
a2	pepa2b86	VIINGAEGIGTGWSCK	C15:+57.02146	2	1661.83203125	1	a2.a1	1
a2	pepa2b87	VSIDPESNIISIWNNGK		2	1885.9658203125	1	a2.a2	1
a2	pepa2b88	VTIDPENNIISIWNNGK		2	1926.992431640625	1	a2.a1	1
a2	pepa2b89	VVEAVNSDSDSEFGIPK		2	1792.8603515625	1	a2.a2	1
a2	pepa2b90	YDTVIDIIR		2	1107.6048583984375	1	a2.a1	1
a2	pepa2b91	YIFTMISSIAR		2	1301.692626953125	1	a2.a1	1
a3	pepa3a1	AAGNPGSIAAPIDHKPC	C17:+57.02146	2	1675.822509765625	1	a3.a1	1
a3	pepa3a2	AGFFIPPDEYVVTDPEQEK		2	2181.0390625	1	a3.a1	1
a3	pepa3a3	AHEVGAQGGPPVAQVEQDIPISR		2	2355.20556640625	1	a3.a1	1
a3	pepa3a4	AQPFGFIDSDTDAEEER		2	1926.8355712890625	1	a3.a1	1
a3	pepa3a5	AVIAIGGSIAGSAAEASHIVTDR		2	2166.151611328125	1	a3.a1	1
a3	pepa3a6	DAEEDMPQR		2	1090.4473876953125	1	a3.a1	1
a3	pepa3a7	DAEEDMPQR	M6:+15.99491	2	1106.4422607421875	1	a3.a1	1
a3	pepa3a8	DCGSINGTQIIRPPK	C2:+57.02146	2	1655.853759765625	1	a3.a1	1
a3	pepa3a9	DQPPFGDSDDSVEADK		2	1721.714111328125	1	a3.a1	1
a3	pepa3b10	DSDTDVEEEEIPVENR		2	1875.8094482421875	1	a3.a1	1
a3	pepa3b11	EEEEDTAEKPGK		2	1361.6070556640625	1	a3.a1	1
a3	pepa3b12	EGAQVPTGR		2	914.4694213867188	1	a3.a1	1
a3	pepa3b13	ENITDIVVDTDTIGESTQPQR		2	2331.131591796875	1	a3.a1	1
a3	pepa3b14	EVERPVANR		2	1069.5753173828125	1	a3.a1	1
a3	pepa3b15	GIPIISIDWIHQSR		2	1634.9017333984375	1	a3.a1	1
a3	pepa3b16	HIAPPPIISPIIPS		2	1451.862548828125	1	a3.a1	1
a3	pepa3b17	HIAPPPIISPIIPSIK		3	1693.04150390625	1	a3.a1	1
a3	pepa3b18	HQVSVEGTNQTDVK		2	1541.755859375	1	a3.a1	2
a3	pepa3b19	IDVSIPFVSR		2	1132.636474609375	1	a3.a1	1
a3	pepa3b20	IEPSTSTDQPVTPEPTSQATR		2	2242.083740234375	1	a3.a1	1
a3	pepa3b21	IFHGVGTR		2	886.4898071289062	1	a3.a1	1
a3	pepa3b22	IHIFSGAHGPEK		2	1292.675048828125	1	a3.a1	1
a3	pepa3b23	IPATPVVIPMK		2	1165.7017822265625	1	a3.a1	1
a3	pepa3b24	IPATPVVIPMK	M10:+15.99491	2	1181.6966552734375	1	a3.a1	1
a3	pepa3b25	KHQVSVEGTNQTDVK		3	1669.850830078125	1	a3.a1	2
a3	pepa3b26	MPDCSVAIPFPSISK	C4:+57.02146	2	1648.8077392578125	1	a3.a1	1
a3	pepa3b27	MPDCSVAIPFPSISK	C4:+57.02146 - M1:+15.99491	2	1664.802734375	1	a3.a1	1
a3	pepa3b28	NFGFSIQDAISR		2	1354.6754150390625	1	a3.a1	1
a3	pepa3b29	NINSDTDVEEGQQPATEEASSAAR		3	2519.11328125	1	a3.a1	1
a3	pepa3b30	PGIHIER		2	821.4631958007812	1	a3.a1	1
a3	pepa3b31	PIISIDWIHQSR		3	1464.796142578125	1	a3.a1	1
a3	pepa3b32	QDGSQEAPEAPISSEIEPFHPK	Q1:-17.02655	2	2376.099365234375	1	a3.a1	1
a3	pepa3b33	QEAKPEAF		2	919.452392578125	1	a3.a1	1
a3	pepa3b34	QHAEIEIIAWDK	Q1:-17.02655	2	1435.7220458984375	1	a3.a1	1
a3	pepa3b35	QHAEIEIIAWDK		2	1452.7486572265625	1	a3.a1	2
a3	pepa3b36	QSEAEVVTEIQIEK	Q1:-17.02655	2	1585.7960205078125	1	a3.a1	1
a3	pepa3b37	QSEAEVVTEIQIEK		2	1602.822509765625	1	a3.a1	1
a3	pepa3b38	QTDVTGEEEITK		2	1349.6435546875	1	a3.a1	1
a3	pepa3b39	RDQAEEEPNR		2	1243.566650390625	1	a3.a1	1
a3	pepa3b40	SIATMDSPPHQK	M5:+15.99491	2	1327.6314697265625	1	a3.a1	1
a3	pepa3b41	SQAGSDTDVEEGK		2	1322.571044921875	1	a3.a1	1
a3	pepa3b42	SQASMVINSDTDDEEEVSAAITIAHIK		3	2874.36767578125	1	a3.a1	1
a3	pepa3b43	SQASTTVDINTQVEK		2	1620.807861328125	1	a3.a1	1
a3	pepa3b44	SQIPAEGDAGAEWAAAVIK		2	1883.9501953125	1	a3.a1	1
a3	pepa3b45	SSPGIHIER		2	995.5272827148438	1	a3.a1	1
a3	pepa3b46	TPEPVVPTAPEIR		2	1405.76904296875	1	a3.a1	1
a3	pepa3b47	TPEPVVPTAPEIRPS		2	1589.853759765625	1	a3.a1	1
a3	pepa3b48	TPESIVPIAPEIQPSTSR		2	1922.0234375	1	a3.a1	1
a3	pepa3b49	TPETIVPTAPK		2	1153.646728515625	1	a3.a1	1
a3	pepa3b50	TVIIKEEEEDTAEKPGK		2	1915.986328125	1	a3.a1	2
a3	pepa3b51	VEIETSEEIQEK		2	1433.7010498046875	1	a3.a1	1
a3	pepa3b52	VGIPIISPEFIITGVIK		2	1796.0936279296875	1	a3.a1	1
a3	pepa3b53	VVITCPQDFPHCSIPIR	C5:+57.02146 - C12:+57.02146	2	2039.0205078125	1	a3.a1	1
a4	pepa4a1	AIDIMEPEQAVDITIPK		2	1882.9835205078125	1	a4.a1	1
a4	pepa4a2	ANIFSDVQFK		2	1168.60009765625	1	a4.a1	1
a4	pepa4a3	DIIAVVFYGTEK		2	1354.7257080078125	1	a4.a1	1
a4	pepa4a4	DIISIAEDEDIR		2	1388.6907958984375	1	a4.a1	1
a4	pepa4a5	DSIIFIVDASK		2	1207.6573486328125	1	a4.a1	2
a4	pepa4a6	DTGIFIDIMHIK		2	1402.7403564453125	1	a4.a1	1
a4	pepa4a7	DTGIFIDIMHIK	M9:+15.99491	2	1418.7352294921875	1	a4.a1	1
a4	pepa4a8	EIVYPPDYNPEGK		2	1520.7271728515625	1	a4.a1	1
a4	pepa4a9	FDDPGIMIMGFK	M7:+15.99491	2	1386.6435546875	1	a4.a1	2
a4	pepa4b10	FDDPGIMIMGFK	M7:+15.99491 - M9:+15.99491	2	1402.6385498046875	1	a4.a1	1
a4	pepa4b11	FDDPGIMIMGFKPI		2	1580.78564453125	1	a4.a1	1
a4	pepa4b12	FDDPGIMIMGFKPI	M9:+15.99491	2	1596.780517578125	1	a4.a1	1
a4	pepa4b13	FDDPGIMIMGFKPI	M7:+15.99491 - M9:+15.99491	2	1612.775390625	1	a4.a1	1
a4	pepa4b14	FTVPMIK		2	835.4749755859375	1	a4.a1	1
a4	pepa4b15	GGFDISIFYR		2	1174.589599609375	1	a4.a1	1
a4	pepa4b16	IGSIVDEFK		2	1007.5411987304688	1	a4.a1	1
a4	pepa4b17	IISSDRDIIAVVFYGTEK		3	2026.0860595703125	1	a4.a1	1
a4	pepa4b18	IMATPEQVGK	M2:+15.99491	2	1089.561279296875	1	a4.a1	1
a4	pepa4b19	IMIFTNEDNPHGNDSAK		2	1902.865478515625	1	a4.a1	1
a4	pepa4b20	IMIFTNEDNPHGNDSAK	M2:+15.99491	3	1918.8603515625	1	a4.a1	3
a4	pepa4b21	IQVTPPGFQIVFIPFADDK		2	2132.14306640625	1	a4.a1	1
a4	pepa4b22	KPGGFDISIFYR		2	1399.7373046875	1	a4.a1	1
a4	pepa4b23	KQEIIEAITK		2	1172.6888427734375	1	a4.a1	1
a4	pepa4b24	NIYVIQEIDNPGAK		2	1573.822509765625	1	a4.a1	1
a4	pepa4b25	PGGFDISIFYR		2	1271.642333984375	1	a4.a1	1
a4	pepa4b26	QIIIEKEETEEIK	Q1:-17.02655	2	1584.837158203125	1	a4.a1	1
a4	pepa4b27	QIIIEKEETEEIK		2	1601.8636474609375	1	a4.a1	1
a4	pepa4b28	QIIIEKEETEEIKR	Q1:-17.02655	2	1740.938232421875	1	a4.a1	1
a4	pepa4b29	QIIIEKEETEEIKR		3	1757.96484375	1	a4.a1	2
a4	pepa4b30	SDSFENPVIQQH		2	1400.64453125	1	a4.a1	1
a4	pepa4b31	SDSFENPVIQQHFR		2	1703.81396484375	1	a4.a1	1
a4	pepa4b32	STIFSAIIIK		2	1092.666748046875	1	a4.a1	1
a4	pepa4b33	TFNTSTGGIIIPSDTK		2	1651.854248046875	1	a4.a1	1
a4	pepa4b34	TFNTSTGGIIIPSDTKR		2	1807.955322265625	1	a4.a1	2
a4	pepa4b35	VEYSEEEIK		2	1125.5313720703125	1	a4.a1	1
a4	pepa4b36	VHFEESSK		2	962.4581909179688	1	a4.a1	1
a4	pepa4b37	VIQEIDNPGAK		2	1183.6322021484375	1	a4.a1	1
a5	pepa5a1	AAQDIKDEEPGDIGR		2	1613.7769775390625	1	a5.a1	1
a5	pepa5a2	AEPGEGTRPATVGDSSAR		2	1757.8416748046875	1	a5.a1	1
a5	pepa5a3	AIEEEEDDRPYDPEEEYDPER		3	2625.0751953125	1	a5.a1	1
a5	pepa5a4	AIGSAQYEDPR		2	1206.575439453125	1	a5.a1	1
a5	pepa5a5	DPFTCPGFASQDK	C5:+57.02146	2	1469.636962890625	1	a5.a1	1
a5	pepa5a6	EAACESSTPSWASDHNYNAVKPEK	C4:+57.02146	3	2678.17919921875	1	a5.a1	1
a5	pepa5a7	EEVAYDPEDETIIEEAK		2	1979.897216796875	1	a5.a1	1
a5	pepa5a8	EKPIEEPDAQGR		3	1368.67578125	1	a5.a1	1
a5	pepa5a9	EMFNIFQVTDNR		2	1513.7108154296875	1	a5.a1	1
a5	pepa5b10	FPGSAAIVGAVR		2	1144.647705078125	1	a5.a1	1
a5	pepa5b11	GAQGAIPER		2	898.4744873046875	1	a5.a1	1
a5	pepa5b12	GFINMQSVAK		2	1094.566650390625	1	a5.a1	1
a5	pepa5b13	GGAPFQFGGQR		2	1121.549072265625	1	a5.a1	1
a5	pepa5b14	GGIVGQAPMPVPEEK		2	1508.7781982421875	1	a5.a1	1
a5	pepa5b15	GGIVGQAPMPVPEEK	M9:+15.99491	2	1524.7730712890625	1	a5.a1	1
a5	pepa5b16	GPAPPFPEENIASNDGPR		2	1864.8828125	1	a5.a1	1
a5	pepa5b17	GPSPSYIGGPR		2	1087.553466796875	1	a5.a1	1
a5	pepa5b18	ICTGQVPSAEDEPAPK	C2:+57.02146	2	1698.8006591796875	1	a5.a1	1
a5	pepa5b19	IFQPVIEAPGASK		2	1356.7525634765625	1	a5.a1	1
a5	pepa5b20	IGAMSAAPSQPNSQIR		2	1627.822509765625	1	a5.a1	1
a5	pepa5b21	IGAMSAAPSQPNSQIR	M4:+15.99491	2	1643.8173828125	1	a5.a1	1
a5	pepa5b22	KPVVPSVPMASPAPGR	M9:+15.99491	2	1605.8785400390625	1	a5.a1	1
a5	pepa5b23	MDDKGDPSNEEAPK	M1:+42.01057	2	1574.664306640625	1	a5.a1	1
a5	pepa5b24	MDDKGDPSNEEAPK	M1:+15.99491 - M1:+42.01057	2	1590.6591796875	1	a5.a1	1
a5	pepa5b25	NQGIFHR		2	871.4536743164062	1	a5.a1	1
a5	pepa5b26	NSVERPAEPVAGAATPSIVEQQK		3	2378.23095703125	1	a5.a1	1
a5	pepa5b27	PAEPVAGAATPSIVEQQK		2	1792.9439697265625	1	a5.a1	1
a5	pepa5b28	PVITSVMVPK	M7:+15.99491	2	1086.6231689453125	1	a5.a1	1
a5	pepa5b29	QEPENDQGVVSQAGK	Q1:-17.02655	2	1568.7191162109375	1	a5.a1	1
a5	pepa5b30	QEPENDQGVVSQAGK		2	1585.7457275390625	1	a5.a1	1
a5	pepa5b31	RPANSGEIDK		2	1086.55419921875	1	a5.a1	1
a5	pepa5b32	SGPQSASTAVK		2	1032.5323486328125	1	a5.a1	1
a5	pepa5b33	SPPEGDTTIFISR		2	1419.7119140625	1	a5.a1	1
a5	pepa5b34	SSSPAGETEGDREPQAR		2	1773.8001708984375	1	a5.a1	1
a5	pepa5b35	STAPIIDVFSSMIK		2	1508.8033447265625	1	a5.a1	1
a5	pepa5b36	STAPIIDVFSSMIK	M12:+15.99491	2	1524.7982177734375	1	a5.a1	1
a5	pepa5b37	TAPSSSCTAVASAASR	C7:+57.02146	2	1523.7122802734375	1	a5.a1	1
a5	pepa5b38	WRPGDADGTDCTSIGTIEQK	C11:+57.02146	2	2207.00390625	1	a5.a1	1
a6	pepa6a1	AEPVEVVAPR		2	1066.589599609375	1	a6.a1	1
a6	pepa6a2	AMVEYEIDIQK	M2:+15.99491	2	1354.65625	1	a6.a1	1
a6	pepa6a3	AQNDIIWNIK		2	1214.6531982421875	1	a6.a1	1
a6	pepa6a4	DPIDVNYEK		2	1092.521240234375	1	a6.a1	1
a6	pepa6a5	FYPIEIDYGQDEEAVK		2	1915.8963623046875	1	a6.a1	1
a6	pepa6a6	FYTIIPHDFGMK		2	1468.7298583984375	1	a6.a1	1
a6	pepa6a7	GDEVDGVDEVAK		2	1232.564453125	1	a6.a1	1
a6	pepa6a8	GGAAVDPDSGIEHSAH		2	1519.6776123046875	1	a6.a1	1
a6	pepa6a9	GGAAVDPDSGIEHSAHVIEK		2	1988.9676513671875	1	a6.a1	1
a6	pepa6b10	GGSDDSSKDPIDVNYEK		2	1825.80908203125	1	a6.a1	2
a6	pepa6b11	GIYFADMVSK		2	1130.5555419921875	1	a6.a1	1
a6	pepa6b12	GIYFADMVSK	M7:+15.99491	2	1146.5504150390625	1	a6.a1	1
a6	pepa6b13	IAPPEAPVTGYMFGK	M12:+15.99491	2	1593.798583984375	1	a6.a1	1
a6	pepa6b14	IEQMPSKEDAIEHFMK	M4:+15.99491	3	1948.9146728515625	1	a6.a1	1
a6	pepa6b15	IQIIEDDKENR		3	1372.7071533203125	1	a6.a1	1
a6	pepa6b16	KFYPIEIDYGQDEEAVK		3	2043.991455078125	1	a6.a1	1
a6	pepa6b17	KFYPIEIDYGQDEEAVKK		2	2172.08642578125	1	a6.a1	1
a6	pepa6b18	KGDEVDGVDEVAK		2	1360.6595458984375	1	a6.a1	1
a6	pepa6b19	KPPIINNADSVQAK		2	1494.827880859375	1	a6.a1	2
a6	pepa6b20	MAIMVQSPMFDGK		2	1454.6844482421875	1	a6.a1	1
a6	pepa6b21	MAIMVQSPMFDGK	M1:+15.99491 - M4:+15.99491	2	1486.67431640625	1	a6.a1	1
a6	pepa6b22	MIFDVESMK	M1:+15.99491	2	1115.5115966796875	1	a6.a1	1
a6	pepa6b23	MVDPEKPQIGMIDR		2	1628.8138427734375	1	a6.a1	1
a6	pepa6b24	MVDPEKPQIGMIDR	M11:+15.99491	2	1644.808837890625	1	a6.a1	2
a6	pepa6b25	PVQDIIK		2	812.4880981445312	1	a6.a1	1
a6	pepa6b26	QQVPSGESAIIDR		2	1399.718017578125	1	a6.a1	1
a6	pepa6b27	RKGDEVDGVDEVAK		2	1516.7606201171875	1	a6.a1	1
a6	pepa6b28	SDAYYCTGDVTAWTK	C6:+57.02146	2	1737.742919921875	1	a6.a1	1
a6	pepa6b29	TGNAWHSK		2	900.4326782226562	1	a6.a1	1
a6	pepa6b30	VCSTNDIK	C2:+57.02146	2	936.4459228515625	1	a6.a1	1
a6	pepa6b31	VFSATIGIVDIVK		2	1361.8043212890625	1	a6.a1	1
a6	pepa6b32	VGTVIGSNK		2	874.4996948242188	1	a6.a1	1
a6	pepa6b33	VVSEDFIQDVSASTK		2	1624.806884765625	1	a6.a1	1
a7	pepa7a1	AIDDIDMVAIVR		2	1330.703857421875	1	a7.a1	1
a7	pepa7a2	ANPQVGVAFPH		2	1136.5850830078125	1	a7.a1	1
a7	pepa7a3	CFSVIGFCK	C1:+57.02146 - C8:+57.02146	2	1117.517333984375	1	a7.a1	1
a7	pepa7a4	DDEAAAVAISSIIH		2	1411.706787109375	1	a7.a1	1
a7	pepa7a5	DQVTAQEIFQDNHEDGPTAK		2	2243.021484375	1	a7.a1	1
a7	pepa7a6	EDGSGDRGDGPFR		2	1364.5830078125	1	a7.a1	1
a7	pepa7a7	EEASGSSVTAEEAK		2	1394.6285400390625	1	a7.a1	2
a7	pepa7a8	EEASGSSVTAEEAKK		2	1522.7235107421875	1	a7.a1	1
a7	pepa7a9	ETVYCINDDDETEVIK	C5:+57.02146	2	1942.859130859375	1	a7.a1	1
a7	pepa7b10	FFMGNQVIK		2	1083.5660400390625	1	a7.a1	1
a7	pepa7b11	HIEIFTDISSR		2	1317.68017578125	1	a7.a1	1
a7	pepa7b12	HIMIPDFDIIEDIESK		3	1914.9521484375	1	a7.a1	1
a7	pepa7b13	HIMIPDFDIIEDIESK	M3:+15.99491	2	1930.9471435546875	1	a7.a1	1
a7	pepa7b14	HSIHWPCR	C7:+57.02146	2	1092.5159912109375	1	a7.a1	1
a7	pepa7b15	IFQCIIHR	C4:+57.02146	2	1086.588134765625	1	a7.a1	1
a7	pepa7b16	IGGHGPSFPIK		2	1109.610595703125	1	a7.a1	1
a7	pepa7b17	IWNMINPPAEVTTK		2	1613.8360595703125	1	a7.a1	1
a7	pepa7b18	IWNMINPPAEVTTK	M4:+15.99491	2	1629.8309326171875	1	a7.a1	1
a7	pepa7b19	KVITMFVQR		2	1121.650390625	1	a7.a1	1
a7	pepa7b20	KVITMFVQR	M5:+15.99491	2	1137.645263671875	1	a7.a1	1
a7	pepa7b21	NMINPPAEVTTK		2	1314.672607421875	1	a7.a1	1
a7	pepa7b22	SIPGIESPFEQAK		2	1402.7216796875	1	a7.a1	1
a7	pepa7b23	SKVDEEQMK		2	1093.519775390625	1	a7.a1	1
a7	pepa7b24	SQIDIIIH		2	938.531005859375	1	a7.a1	1
a7	pepa7b25	SQIDIIIHSIK		2	1266.741943359375	1	a7.a1	2
a7	pepa7b26	TEQGGAHF		2	846.37451171875	1	a7.a1	1
a7	pepa7b27	VDEEQMK		2	878.392822265625	1	a7.a1	1
a7	pepa7b28	YGSDIVPFSK		2	1112.562744140625	1	a7.a1	1
a8	pepa8a1	AFEEDIETPPTR		2	1404.66455078125	1	a8.a1	1
a8	pepa8a2	AIVNHSGISAPVPR		2	1417.7913818359375	1	a8.a1	1
a8	pepa8a3	AVIQSMSGR	M6:+15.99491	2	964.488525390625	2	a8.a1 a8.a2	1
a8	pepa8a4	AVQVPDQIR		2	1025.57421875	1	a8.a1	1
a8	pepa8a5	EATSSTSNFSSISSK		2	1532.7078857421875	1	a8.a1	1
a8	pepa8a6	ENATNGVQQISK		2	1288.649658203125	1	a8.a1	1
a8	pepa8a7	FCEEDIDQIIIR	C2:+57.02146	2	1550.7523193359375	2	a8.a1 a8.a2	1
a8	pepa8a8	FIIPNVSTPVSDAFK		2	1634.8792724609375	1	a8.a1	1
a8	pepa8a9	FPSETTFMQEFGDIK		2	1776.8153076171875	1	a8.a1	1
a8	pepa8b10	GAYGAIMDEEDEGSK		2	1571.6534423828125	1	a8.a1	1
a8	pepa8b11	GDFSMQQHGQPQQR		2	1643.7347412109375	1	a8.a1	1
a8	pepa8b12	GDFSMQQHGQPQQR	M5:+15.99491	2	1659.7296142578125	1	a8.a1	1
a8	pepa8b13	KAEIDIDAINGR		2	1314.70166015625	1	a8.a1	1
a8	pepa8b14	MHIMDQPNR		2	1141.5245361328125	1	a8.a1	1
a8	pepa8b15	MHIMDQPNR	M1:+15.99491 - M4:+15.99491	2	1173.514404296875	1	a8.a1	1
a8	pepa8b16	NADVIFSSFQKPK		2	1480.7799072265625	1	a8.a1	1
a8	pepa8b17	NFDEESNASMSTAR		2	1558.644287109375	1	a8.a1	1
a8	pepa8b18	NFDEESNASMSTAR	M10:+15.99491	2	1574.63916015625	1	a8.a1	1
a8	pepa8b19	PFIGMSSAPR		2	1062.54052734375	1	a8.a1	1
a8	pepa8b20	SDDYIPSIEQQPQQK		2	1775.8450927734375	1	a8.a1	1
a8	pepa8b21	SPITSIPR		2	870.5048217773438	1	a8.a2	1
a8	pepa8b22	TDISIDDPNFWQK		2	1578.743896484375	2	a8.a1 a8.a2	1
a8	pepa8b23	TDYHIINDPEISFIDAHK		3	2128.034912109375	1	a8.a1	1
a8	pepa8b24	TFAFSFWPK		2	1130.5673828125	1	a8.a1	1
a8	pepa8b25	THTITIESEGK		2	1215.6219482421875	1	a8.a1	1
a8	pepa8b26	VIIFSQMVR		2	1092.623779296875	2	a8.a1 a8.a2	1
a8	pepa8b27	VVSTFGVIFDPVK		2	1407.7886962890625	1	a8.a1	1
a9	pepa9a1	AIIQMVQQFGVDFEK	M5:+15.99491	2	1768.894287109375	1	a9.a1	1
a9	pepa9a2	DMIIQFISR		2	1122.5980224609375	1	a9.a1	1
a9	pepa9a3	FFISHPAYR		2	1137.5843505859375	1	a9.a1	1
a9	pepa9a4	FPFEIVK		2	879.4979248046875	1	a9.a1	1
a9	pepa9a5	FTDFDEVR		2	1028.46875	1	a9.a1	1
a9	pepa9a6	GMEEIIPIVNK		2	1242.6767578125	1	a9.a1	1
a9	pepa9a7	GWITINNISIMK	M11:+15.99491	2	1405.751220703125	1	a9.a1	1
a9	pepa9a8	HVFAIFNTEQR		2	1361.696533203125	1	a9.a1	1
a9	pepa9a9	IDIMDEGTDAR		2	1235.5577392578125	1	a9.a1	1
a9	pepa9b10	KFTDFDEVR		2	1156.563720703125	1	a9.a1	1
a9	pepa9b11	MGTPHIQK		2	911.4771728515625	1	a9.a1	1
a9	pepa9b12	NIVDSYVAIINK		2	1348.74755859375	1	a9.a1	1
a9	pepa9b13	QEIEAETDR		2	1090.50146484375	1	a9.a1	1
a9	pepa9b14	QIEIACDSQEDVDSWK	C6:+57.02146	2	1922.8441162109375	1	a9.a1	1
a9	pepa9b15	RPIIIQIIFSK		2	1327.846435546875	1	a9.a1	1
a9	pepa9b16	SSVIENFVGR		2	1107.5797119140625	1	a9.a1	1
a9	pepa9b17	TEHAEFIHCK	C9:+57.02146	2	1271.584228515625	1	a9.a1	1
a9	pepa9b18	TIMHIMINNTK		2	1315.6865234375	1	a9.a1	1
a9	pepa9b19	VINITIIDIPGITK		2	1509.925537109375	1	a9.a1	1
a9	pepa9b20	VPVGDQPPDIEYQIK		2	1697.8748779296875	1	a9.a1	1
b10	pepb10a1	ANEIPQPPVPEPANAGK		2	1728.8919677734375	1	b10.a1	1
b10	pepb10a2	APSYIEISSMR		2	1253.619873046875	1	b10.a1	1
b10	pepb10a3	DQSAVVVQGIPEGVAFK		2	1743.927978515625	1	b10.a1	1
b10	pepb10a4	EDIQIDKPASGVK		2	1399.7431640625	1	b10.a1	1
b10	pepb10a5	FAEAIGSTEAK		2	1123.5633544921875	1	b10.a1	1
b10	pepb10a6	FGEAIGMGFPVK	M7:+15.99491	2	1268.634765625	1	b10.a1	1
b10	pepb10a7	HPENYDIATIK		2	1300.653564453125	1	b10.a1	1
b10	pepb10a8	MSVDAVEIETIR		2	1362.69384765625	1	b10.a1	1
b10	pepb10a9	RPEIITHSTTEVTQPR		2	1864.988037109375	1	b10.a1	1
b10	pepb10b10	SIISPGGSCGPIK	C9:+57.02146	2	1272.662109375	1	b10.a1	1
b10	pepb10b11	SPSWYGIPR		2	1062.537109375	1	b10.a1	1
b10	pepb10b12	SPTWFGIPR		2	1060.557861328125	1	b10.a1	1
b10	pepb10b13	STTEVTQPR		2	1018.5167846679688	1	b10.a1	1
b10	pepb10b14	TPTQTNGSNVPFKPR		2	1643.850341796875	1	b10.a1	1
b10	pepb10b15	VMVTDADR		2	906.4354248046875	1	b10.a1	1
b10	pepb10b16	YCVEEEEK	C2:+57.02146	2	1085.446044921875	1	b10.a1	1
b11	pepb11a1	AMMYSGEIK		2	1029.474853515625	1	b11.a1	1
b11	pepb11a2	DKYPNIQVIGGNVVTAAQAK		2	2086.129638671875	1	b11.a1	1
b11	pepb11a3	EDIVVAPAGITIK		2	1325.7679443359375	1	b11.a1	1
b11	pepb11a4	FGVPVIADGGIQNVGH		2	1579.8231201171875	1	b11.a1	1
b11	pepb11a5	FGVPVIADGGIQNVGHIAK		2	1892.039306640625	1	b11.a1	1
b11	pepb11a6	GMGSIDAMDK		2	1024.4442138671875	1	b11.a1	1
b11	pepb11a7	GMGSIDAMDK	M2:+15.99491 - M8:+15.99491	2	1056.4339599609375	1	b11.a1	1
b11	pepb11a8	KYEQGFITDPVVISPK		3	1820.979736328125	1	b11.a1	2
b11	pepb11a9	NIIDAGVDAIR		2	1156.6324462890625	1	b11.a1	1
b11	pepb11b10	PQATAVYK		2	877.4782104492188	1	b11.a1	1
b11	pepb11b11	REDIVVAPAGITIK		2	1481.8690185546875	1	b11.a1	2
b11	pepb11b12	TSSAQVEGGVHSIHSYEK		2	1915.9149169921875	1	b11.a1	2
b11	pepb11b13	VAQGVSGAVQDK		2	1158.61181640625	1	b11.a1	1
b12	pepb12a1	EGIDEVAGIINDAK		2	1443.7330322265625	1	b12.a1	1
b12	pepb12a2	FVTDSNAVVQIK		2	1320.7159423828125	1	b12.a1	1
b12	pepb12a3	GEAVQEEIIK		2	1115.5947265625	1	b12.a1	1
b12	pepb12a4	GKPAAPGGAGNTGTK		2	1283.670654296875	1	b12.a1	1
b12	pepb12a5	HINDSAPEVR		2	1137.5650634765625	1	b12.a1	1
b12	pepb12a6	IEDIEEGQQVIR		2	1428.7332763671875	1	b12.a1	1
b12	pepb12a7	IHIVAIIAQK		2	1105.7095947265625	1	b12.a1	1
b12	pepb12a8	IIIIKPIIK		2	1050.7652587890625	1	b12.a1	1
b12	pepb12a9	KGPAEDMSSK		2	1049.49365234375	1	b12.a1	1
b12	pepb12b10	MGDDSEWIKIPVDQKC	C16:+57.02146 - M1:+15.99491 - M1:+42.01057	3	1978.888916015625	1	b12.a1	1
b12	pepb12b11	NIGIPIITVIGDSK		2	1439.84716796875	1	b12.a1	1
b12	pepb12b12	RPSAAPIK		2	839.5101928710938	1	b12.a1	1
b12	pepb12b13	TAIAATNPAVR		2	1084.6114501953125	1	b12.a1	1
b12	pepb12b14	VNMPAKPAPPTK	M3:+15.99491	2	1266.6878662109375	1	b12.a1	1
b12	pepb12b15	YSDADIEPFIK		2	1297.6314697265625	1	b12.a1	1
b13	pepb13a1	AIFQIEQGIER		2	1303.700927734375	1	b13.a1	1
b13	pepb13a2	APIDASDSGR		2	988.4697875976562	1	b13.a1	1
b13	pepb13a3	DFIIDIEDR		2	1135.5633544921875	1	b13.a1	1
b13	pepb13a4	EQITDADTK		2	1020.4848022460938	1	b13.a1	1
b13	pepb13a5	HDDSWPFIK		2	1144.5426025390625	1	b13.a1	1
b13	pepb13a6	HYDDFFER		2	1128.474853515625	1	b13.a1	1
b13	pepb13a7	IHIIASGADVTSANAK		2	1567.843994140625	1	b13.a1	1
b13	pepb13a8	IHISQEDNVANK		3	1367.6917724609375	1	b13.a1	1
b13	pepb13a9	IQAFFHIQAQK		2	1330.72705078125	1	b13.a1	1
b13	pepb13b10	ISIQESESK		2	1020.5211791992188	1	b13.a1	1
b13	pepb13b11	PSSFQNNVQSQDPQVSTK		2	1990.9468994140625	1	b13.a1	1
b13	pepb13b12	SANNTPENSPNFPNFR		2	1805.820556640625	1	b13.a1	1
b13	pepb13b13	SIDIDSCTISEIIR	C7:+57.02146	2	1621.810546875	1	b13.a1	1
b13	pepb13b14	YEIISEENKENGIIK		2	1778.91748046875	1	b13.a1	1
b13	pepb13b15	YFVEETVEVIR		2	1383.7159423828125	1	b13.a1	1
b14	pepb14a1	AFINAIMR		2	935.5136108398438	1	b14.a1	1
b14	pepb14a2	APEPTPQQVAQQQ		2	1421.702392578125	1	b14.a1	1
b14	pepb14a3	AYVSIFMR		2	986.51318359375	2	b14.a1 b14.a2	1
b14	pepb14a4	EEEMGEEEEVER	M4:+15.99491	2	1510.58544921875	1	b14.a1	1
b14	pepb14a5	EIQGDGPPSSPTNDPTVK		2	1838.8770751953125	1	b14.a2	1
b14	pepb14a6	GEEKPIDGQEHR		2	1394.666259765625	1	b14.a2	1
b14	pepb14a7	GHVHYIIK		2	966.5524291992188	1	b14.a1	1
b14	pepb14a8	HHYEQQQEDIAR		2	1553.7095947265625	2	b14.a1 b14.a2	1
b14	pepb14a9	IDGGITGAIR		2	972.5477294921875	1	b14.a2	1
b14	pepb14b10	IIEQAIVIEEQIR		2	1553.8902587890625	3	b14.a1 b14.a2 b14.a3	1
b14	pepb14b11	ITGSQACPSPR	C7:+57.02146	2	1173.5684814453125	1	b14.a3	1
b14	pepb14b12	VAQYVVR		2	834.4835815429688	2	b14.a1 b14.a2	1
b14	pepb14b13	VVVEPPEGEEK		2	1211.6158447265625	1	b14.a1	1
b14	pepb14b14	WQDIQNDPR		2	1171.549560546875	1	b14.a1	1
b15	pepb15a1	APFHQIR		2	868.4791870117188	2	b15.a1 b15.a2	1
b15	pepb15a2	HGATHVFASK		2	1054.5433349609375	2	b15.a1 b15.a2	1
b15	pepb15a3	IDEAESINDEEIEEK		2	1762.786865234375	1	b15.a1	1
b15	pepb15a4	IDGQTPHDER		2	1167.539306640625	1	b15.a1	1
b15	pepb15a5	IDSIVIQQGR		2	1128.6375732421875	2	b15.a1 b15.a2	1
b15	pepb15a6	IINIIMQIR		2	1113.681640625	2	b15.a1 b15.a2	1
b15	pepb15a7	IVDQNINK		2	943.5211181640625	1	b15.a1	1
b15	pepb15a8	KMDGAPDGR		2	946.4415283203125	1	b15.a1	1
b15	pepb15a9	NPDIPNPAIAQR		2	1305.69140625	1	b15.a2	1
b15	pepb15b10	NPEIPNAAQAQK		2	1280.6597900390625	1	b15.a1	1
b15	pepb15b11	QNIISVGDYR		2	1164.6011962890625	1	b15.a1	1
b15	pepb15b12	TEQEEDEEIITESSK		2	1766.7818603515625	1	b15.a1	1
b15	pepb15b13	TPEEVIEYSAVFWER		2	1854.891357421875	1	b15.a1	1
b15	pepb15b14	VIIFSQMTR		2	1094.6031494140625	2	b15.a1 b15.a2	1
b16	pepb16a1	AGTATSPAGSSPAVAGGTQR		2	1743.8624267578125	1	b16.a1	1
b16	pepb16a2	ASEAQPPVAR		2	1025.537841796875	1	b16.a1	1
b16	pepb16a3	GMGTVEGGDQSNPK	M2:+15.99491	2	1392.6064453125	1	b16.a1	1
b16	pepb16a4	GPASVPSVGK		2	898.4996948242188	1	b16.a1	1
b16	pepb16a5	GSIGQGTAPVIPGK		2	1281.716552734375	1	b16.a1	1
b16	pepb16a6	IPEVQQATK		2	1013.56298828125	1	b16.a1	1
b16	pepb16a7	KAEEDAAIQAK		2	1173.6114501953125	1	b16.a1	1
b16	pepb16a8	KQEGPATQVSK		2	1172.62744140625	1	b16.a1	1
b16	pepb16a9	KTGPAAAQVQVGK		2	1254.7169189453125	1	b16.a1	1
b16	pepb16b10	NAAQVKPIGK		2	1025.610595703125	1	b16.a1	1
b16	pepb16b11	SPAGPAATPAQAQAASTPR		2	1749.8883056640625	1	b16.a1	1
b16	pepb16b12	TGPAAAQVQVGK		2	1126.6219482421875	1	b16.a1	1
b16	pepb16b13	TSQVGAASAPAK		2	1087.5745849609375	1	b16.a1	1
b17	pepb17a1	FAQHGTFEYEYSQR		2	1762.7823486328125	1	b17.a1	1
b17	pepb17a2	FATHAAAISVR		2	1143.6273193359375	1	b17.a1	1
b17	pepb17a3	GIVEFASK		2	850.46728515625	1	b17.a1	1
b17	pepb17a4	GMGPGTPAGYGR		2	1120.520751953125	1	b17.a1	1
b17	pepb17a5	GMGPGTPAGYGR	M2:+15.99491	2	1136.5157470703125	1	b17.a1	1
b17	pepb17a6	GREEYEGPNK		2	1178.5440673828125	1	b17.a1	1
b17	pepb17a7	MEEIHNQEMQK		2	1416.625	1	b17.a1	1
b17	pepb17a8	MGGGGAMNMGDPYGSGGQK	M7:+15.99491 - M9:+15.99491	2	1803.7099609375	1	b17.a1	1
b17	pepb17a9	PGGGPGISTPGGHPKPPHR		3	1802.9412841796875	1	b17.a1	1
b17	pepb17b10	PVIVEPIEQIDDEDGIPEK		2	2135.07568359375	1	b17.a1	1
b17	pepb17b11	SIDEMEK		2	851.3818969726562	1	b17.a1	1
b17	pepb17b12	SPPPGMGINQNR	M6:+15.99491	2	1283.616455078125	1	b17.a1	1
b17	pepb17b13	YGEPGEVFINK		2	1252.621337890625	1	b17.a1	1
b18	pepb18a1	AGGVGINISAASR		2	1172.6385498046875	1	b18.a1	1
b18	pepb18a2	ASGFVFTR		2	884.462890625	1	b18.a1	1
b18	pepb18a3	CSEQPSISDIK	C1:+57.02146	2	1263.5889892578125	1	b18.a1	1
b18	pepb18a4	DPNNPYDK		2	962.4218139648438	1	b18.a1	1
b18	pepb18a5	DSVEENMIK		2	1064.4932861328125	1	b18.a1	1
b18	pepb18a6	EYNVNDDSMK	M9:+15.99491	2	1230.4947509765625	1	b18.a1	1
b18	pepb18a7	GDSPIHSIR		2	981.5115966796875	1	b18.a1	1
b18	pepb18a8	NDIYYNTITNFSEK		2	1721.8021240234375	1	b18.a1	1
b18	pepb18a9	PVTMGDEGGIR		2	1131.5467529296875	1	b18.a1	1
b18	pepb18b10	QDIVITTYNIITHDYGTK		3	2095.071044921875	1	b18.a1	1
b18	pepb18b11	TIGFNIESGWGSGR		2	1480.71826171875	1	b18.a1	1
b18	pepb18b12	VFIQHITISDEER		2	1586.8177490234375	1	b18.a1	1
b18	pepb18b13	WVITGTPIQNSIK		2	1456.8162841796875	1	b18.a1	1
b19	pepb19a1	AEGGGGGGRPGAPAAGDGK		2	1538.73095703125	1	b19.a1	1
b19	pepb19a2	AFIWAGGR		2	877.4683227539062	1	b19.a1	1
b19	pepb19a3	DIDIHEVR		2	996.5112915039062	1	b19.a1	1
b19	pepb19a4	GYFEYIEENK		2	1291.58447265625	1	b19.a1	1
b19	pepb19a5	IIEQYKEESK		2	1266.657958984375	1	b19.a1	1
b19	pepb19a6	KAEGGGGGGRPGAPAAGDGK		3	1666.8260498046875	1	b19.a1	1
b19	pepb19a7	NFIIDQTNVSAAAQR		2	1647.8453369140625	1	b19.a1	1
b19	pepb19a8	NGQDIGVAFK		2	1048.5426025390625	1	b19.a1	1
b19	pepb19a9	SSGPTSIFAVTVAPPGAR		2	1714.9127197265625	1	b19.a1	1
b19	pepb19b10	TCNCETEDYGEK	C2:+57.02146 - C4:+57.02146	2	1505.55224609375	1	b19.a1	1
b19	pepb19b11	VSEIKEEIKK		2	1202.699462890625	1	b19.a1	1
b19	pepb19b12	YNIIGTNTIMDK	M10:+15.99491	2	1398.69384765625	1	b19.a1	1
b20	pepb20a1	DTPGHGSGWAETPR		2	1467.66162109375	1	b20.a1	1
b20	pepb20a2	EVMIIIIR		2	986.6071166992188	1	b20.a1	1
b20	pepb20a3	GSETPGATPGSK		2	1088.5223388671875	1	b20.a1	1
b20	pepb20a4	IADREDEYKK		3	1266.6329345703125	1	b20.a1	1
b20	pepb20a5	IMGNIGAADIDHK		2	1354.6788330078125	1	b20.a1	1
b20	pepb20a6	IVDDIKDEAEQYR		2	1593.77587890625	1	b20.a1	1
b20	pepb20a7	IWDPTPSHTPAGAATPGR		2	1831.9090576171875	1	b20.a1	1
b20	pepb20a8	SVNDQPSGNIPF		2	1274.6015625	1	b20.a1	1
b20	pepb20a9	THEDIEAQIR		2	1211.6019287109375	1	b20.a1	1
b20	pepb20b10	VGAAEIISR		2	915.5261840820312	1	b20.a1	1
b20	pepb20b11	VPEINVQNGVIK		2	1309.7479248046875	1	b20.a1	1
b20	pepb20b12	VQENCIDIVGR	C5:+57.02146	2	1302.6474609375	1	b20.a1	1
b21	pepb21a1	ESPHEPDPEPYEPIPPK		2	1957.91796875	1	b21.a1	2
b21	pepb21a2	GGPGPGPGPYHR		2	1148.56005859375	1	b21.a1	1
b21	pepb21a3	GIIQEIFINK		2	1174.6834716796875	1	b21.a1	1
b21	pepb21a4	NASTVVVSDK		2	1019.5371704101562	1	b21.a1	1
b21	pepb21a5	PIVIPSPIVTPGSNSQER		2	1891.02880859375	1	b21.a1	1
b21	pepb21a6	QSNVAAPGDATPPAEK		2	1552.7606201171875	1	b21.a1	1
b21	pepb21a7	STGIEIETPSIVPVK		2	1569.873779296875	1	b21.a1	1
b21	pepb21a8	TTIPERPITEVK		2	1383.7845458984375	1	b21.a1	1
b21	pepb21a9	VPWVCPR	C5:+57.02146	2	913.4716796875	1	b21.a1	1
b22	pepb22a1	GDDQIEIIKDDEK		2	1517.7333984375	1	b22.a1	1
b22	pepb22a2	GFAFVQYVNER		2	1329.6590576171875	1	b22.a1	1
b22	pepb22a3	KSDVEAIFSK		2	1123.599853515625	1	b22.a1	1
b22	pepb22a4	MIAGQVIDINIAAEPK		2	1682.9150390625	1	b22.a1	1
b22	pepb22a5	MIAGQVIDINIAAEPK	M1:+15.99491	2	1698.909912109375	1	b22.a1	1
b22	pepb22a6	NDKSEEEQSSSSVK		2	1553.6929931640625	1	b22.a1	1
b22	pepb22a7	SAAEMYGSSFDIDYDFQR		2	2101.881103515625	1	b22.a1	1
b22	pepb22a8	VDSIIENIEK		2	1159.620849609375	1	b22.a1	1
b22	pepb22a9	VPPPPPIAR		2	943.5728149414062	1	b22.a1	1
b23	pepb23a1	AMGIAEEDEHAPR		2	1425.64306640625	1	b23.a1	1
b23	pepb23a2	APPGGAEAGEPTTIIQR		2	1664.8607177734375	1	b23.a1	1
b23	pepb23a3	APPGGITQPR		2	993.5479736328125	1	b23.a1	1
b23	pepb23a4	EVGIGGDQGPHDK		2	1308.6182861328125	1	b23.a1	1
b23	pepb23a5	GAVIAQGQGDGTVSK		2	1387.718017578125	1	b23.a1	1
b23	pepb23a6	GEVDTAPQGNK		2	1115.533203125	1	b23.a1	1
b23	pepb23a7	TAEVPVSEASGQAPPAK		2	1638.833740234375	1	b23.a1	1
b23	pepb23a8	VEGIIQDVQK		2	1128.6263427734375	1	b23.a1	1
b24	pepb24a1	AVVGSDHEYQVNGK		2	1502.7237548828125	1	b24.a1	1
b24	pepb24a2	HVDSISQR		2	941.4802856445312	1	b24.a1	1
b24	pepb24a3	IGDSSGPAIK		2	944.5051879882812	1	b24.a1	1
b24	pepb24a4	ITADIISNGIDVYPQK		2	1746.927734375	1	b24.a1	1
b24	pepb24a5	QVENAGAIGPSR		2	1198.617919921875	1	b24.a1	1
b24	pepb24a6	THMQNIK		2	871.4459228515625	1	b24.a1	1
b24	pepb24a7	VVNIVPVIAK		2	1051.687744140625	1	b24.a1	1
b24	pepb24a8	YIQEEVNINR		2	1277.64892578125	1	b24.a1	1
b25	pepb25a1	DYIVVGSDSGR		2	1167.564453125	1	b25.a1	1
b25	pepb25a2	FGNICVVR	C5:+57.02146	2	964.5037231445312	1	b25.a1	1
b25	pepb25a3	FIAVGIVDNTVR		2	1303.7373046875	1	b25.a1	1
b25	pepb25a4	IGAVFNQVAFPIQYTPR		2	1921.033447265625	1	b25.a1	1
b25	pepb25a5	IPPNTNDEVDEDPTGNK		2	1854.8355712890625	1	b25.a1	1
b25	pepb25a6	MFIYNITIQR		2	1298.6929931640625	1	b25.a1	1
b25	pepb25a7	MQGQEAVIAMSSR		2	1407.6722412109375	1	b25.a1	1
b25	pepb25a8	NDIDDPER		2	973.422607421875	1	b25.a1	1
b26	pepb26a1	AAGPSISHTSGGTQSK		2	1485.7296142578125	1	b26.a1	1
b26	pepb26a2	ATAFNEQVDK		2	1122.54296875	1	b26.a1	1
b26	pepb26a3	ATVMDVKPVDYR		2	1393.71484375	1	b26.a1	1
b26	pepb26a4	FFPIIEVNK		2	1106.6248779296875	1	b26.a1	1
b26	pepb26a5	SGGVGGSNTNWK		2	1163.54443359375	1	b26.a1	1
b26	pepb26a6	VETYNDESR		2	1112.48583984375	1	b26.a1	1
b26	pepb26a7	VIDQQNGIYR		2	1205.627685546875	1	b26.a1	1
b27	pepb27a1	AAVIIEQER		2	1028.5738525390625	1	b27.a1	1
b27	pepb27a2	GPPPPPGDENR		2	1132.53857421875	1	b27.a1	1
b27	pepb27a3	IAEIGAPIQGNR		2	1238.685546875	1	b27.a1	1
b27	pepb27a4	IAQQQAAIIMQQEER		2	1756.9014892578125	1	b27.a1	1
b27	pepb27a5	KPGDISDEIR		2	1129.585205078125	1	b27.a1	1
b27	pepb27a6	TGIQEMR		2	834.4141845703125	1	b27.a1	1
b27	pepb27a7	VGEPVAISEEER		2	1314.654052734375	1	b27.a1	1
b28	pepb28a1	AVKDEIISEKPEVK		3	1584.8846435546875	1	b28.a2	1
b28	pepb28a2	DEIIGEKPEVK		2	1256.6737060546875	1	b28.a1	1
b28	pepb28a3	GIPIESTDGER		2	1173.574951171875	3	b28.a1 b28.a2 b28.a3	1
b28	pepb28a4	KAPGCVISNPDQK	C5:+57.02146	3	1413.7159423828125	1	b28.a1	1
b28	pepb28a5	KPPCCVISNPDQK	C4:+57.02146 - C5:+57.02146	2	1542.74072265625	1	b28.a2	1
b28	pepb28a6	NPPGYIEDSFVK		2	1365.6689453125	1	b28.a3	1
b28	pepb28a7	SPFNSPSPQDSPR		2	1415.6553955078125	1	b28.a1	1
b29	pepb29a1	ASIPFSVVGSNQIIEAK		2	1759.9593505859375	1	b29.a1	1
b29	pepb29a2	KVENEDMNK		2	1106.51513671875	1	b29.a1	1
b29	pepb29a3	SVVGSNQIIEAK		2	1244.6849365234375	1	b29.a1	1
b29	pepb29a4	TIISYIDEQFER		2	1513.753662109375	1	b29.a1	1
b29	pepb29a5	TVQIEASTVEIEER		2	1603.8177490234375	1	b29.a1	1
b29	pepb29a6	YIHDESGINR		2	1203.57568359375	1	b29.a1	1
b30	pepb30a1	AAVIGDVIR		2	913.5469970703125	1	b30.a1	1
b30	pepb30a2	APQVIVIAPTR		2	1164.7103271484375	1	b30.a1	1
b30	pepb30a3	GAVEAIAAAIAH		2	1093.6004638671875	1	b30.a1	1
b30	pepb30a4	IKDHIQNGK		2	1052.5850830078125	1	b30.a1	1
b30	pepb30a5	SDAGIESDTAMK	M11:+15.99491	2	1240.53662109375	1	b30.a1	1
b30	pepb30a6	TFSFAIPIIEK		2	1265.71435546875	1	b30.a1	1
b31	pepb31a1	ADTTSTVTPVPGQEK		2	1530.7650146484375	1	b31.a1	1
b31	pepb31a2	APIIVICEDHR	C7:+57.02146	2	1322.68896484375	1	b31.a1	1
b31	pepb31a3	HSSAAIAQR		2	940.4962768554688	1	b31.a1	1
b31	pepb31a4	SVVGIHAASK		2	968.5527954101562	1	b31.a1	1
b31	pepb31a5	VNPQDGTNTITR		2	1315.6605224609375	1	b31.a1	1
b32	pepb32a1	EVDATSPAPSTSSTVK		2	1576.7705078125	1	b32.a1	1
b32	pepb32a2	INQICSQTK	C5:+57.02146	2	1091.5517578125	1	b32.a1	1
b32	pepb32a3	MNDFMR		2	813.338623046875	1	b32.a1	1
b32	pepb32a4	TEGAEATPGAQK		2	1159.5594482421875	1	b32.a1	1
b32	pepb32a5	TTIYEIQDDR		2	1253.6011962890625	1	b32.a1	1
b33	pepb33a1	GQDIEYIEIR		2	1235.6270751953125	1	b33.a1	1
b33	pepb33a2	NSNVETIK		2	904.473876953125	1	b33.a1	1
b33	pepb33a3	SDADENVSASDK		2	1237.518310546875	1	b33.a1	1
b33	pepb33a4	VAQETDVR		2	917.4691162109375	1	b33.a1	1
b33	pepb33a5	VIASIIIR		2	884.5932006835938	1	b33.a1	1
b34	pepb34a1	GNDPNVSIVPK		2	1139.60595703125	1	b34.a1	1
b34	pepb34a2	GPAGNWGPPGDYPDR		2	1555.69287109375	1	b34.a1	1
b34	pepb34a3	GVGSGGQGPPPPR		2	1162.5968017578125	1	b34.a1	1
b34	pepb34a4	HGIQSIGK		2	839.4738159179688	1	b34.a1	1
b34	pepb34a5	SEGSEYEEIPK		2	1267.5693359375	1	b34.a1	1
b35	pepb35a1	EVQSAISTAAADDSK		2	1492.7130126953125	1	b35.a1	1
b35	pepb35a2	IMGGASANEMIISGR		2	1506.74072265625	1	b35.a1	1
b35	pepb35a3	MEIEQANER		2	1119.51025390625	1	b35.a1	1
b35	pepb35a4	MEIEQANER	M1:+15.99491	2	1135.5052490234375	1	b35.a1	1
b35	pepb35a5	NSQIFAASQK		2	1093.5640869140625	1	b35.a1	1
b36	pepb36a1	HTGPITCIQFNPK	C7:+57.02146	2	1512.76318359375	1	b36.a1	1
b36	pepb36a2	IHVWNGESGIK		2	1239.6485595703125	1	b36.a1	1
b36	pepb36a3	KYGVDIIR		2	963.5626220703125	1	b36.a1	1
b36	pepb36a4	YISIHDNK		2	989.5054931640625	1	b36.a1	1
b36	pepb36a5	YTHAANTVVYSSNK		2	1554.755126953125	1	b36.a1	1
b37	pepb37a1	DDGSWEVIEGYR		2	1425.6285400390625	1	b37.a1	1
b37	pepb37a2	IIAEGANGPTTPEADK		2	1583.7916259765625	1	b37.a1	1
b37	pepb37a3	NINHVSYGR		2	1059.533447265625	1	b37.a1	1
b37	pepb37a4	PISQGGIHGR		2	1021.55419921875	1	b37.a1	1
b37	pepb37a5	YSTDVSVDEVK		2	1241.5899658203125	1	b37.a1	1
b38	pepb38a1	AIPIEAEVAPVK		2	1236.72021484375	1	b38.a1	1
b38	pepb38a2	IATNTSAPDIK		2	1130.6055908203125	1	b38.a1	1
b38	pepb38a3	SPSTIIPK		2	842.4985961914062	1	b38.a1	1
b38	pepb38a4	TEGKPAEVK		2	958.5208129882812	1	b38.a1	1
b38	pepb38a5	TTTISGTAPAAGVVPSR		2	1585.8548583984375	1	b38.a1	1
b39	pepb39a1	FAQPGSFEYEYAMR		2	1695.74755859375	1	b39.a1	1
b39	pepb39a2	FAQPGSFEYEYAMR	M13:+15.99491	2	1711.7425537109375	1	b39.a1	1
b39	pepb39a3	MEEIHNQEVQK		2	1384.6529541015625	1	b39.a1	1
b39	pepb39a4	MEEIHNQEVQK	M1:+15.99491	2	1400.64794921875	1	b39.a1	1
b39	pepb39a5	PVTVEPMDQIDDEEGIPEK		2	2140.995849609375	1	b39.a1	1
b40	pepb40a1	IFIQFVTGSPR		2	1264.705322265625	1	b40.a1	1
b40	pepb40a2	IIDTNPEINQSDSQDSR		2	1931.89453125	1	b40.a1	1
b40	pepb40a3	ISTQSNSNNIEPAR		2	1530.7510986328125	1	b40.a1	1
b40	pepb40a4	NTAGAQPQDDSIGGR		2	1486.6884765625	1	b40.a1	1
b40	pepb40a5	SESPPAEIPSIR		2	1282.6641845703125	1	b40.a1	1
b41	pepb41a1	AFTNYSSINR	A1:+42.01057	2	1214.5804443359375	1	b41.a1	1
b41	pepb41a2	DIQMAETSPEGTKPER		2	1788.84375	1	b41.a1	1
b41	pepb41a3	KAPVISSTPK		2	1027.614990234375	1	b41.a1	1
b41	pepb41a4	TPESTQIGQYGNGIK		2	1592.7918701171875	1	b41.a1	1
b41	pepb41a5	YFIPPSFPISK		2	1295.703857421875	1	b41.a1	1
b42	pepb42a1	AIDIADMITR		2	1118.5877685546875	1	b42.a1	1
b42	pepb42a2	PNNSGEAPSSPTPK		2	1382.6551513671875	1	b42.a1	1
b42	pepb42a3	SEAHTADGISIR		2	1256.6234130859375	1	b42.a1	1
b42	pepb42a4	TQIIQDFIR		2	1133.6318359375	1	b42.a1	1
b42	pepb42a5	VIIDIFTGVR		2	1132.6728515625	1	b42.a1	1
b43	pepb43a1	GAPGARGAATAR		2	1055.5709228515625	1	b43.a2	1
b43	pepb43a2	INSEASPSR		2	960.4749145507812	2	b43.a1 b43.a2	1
b43	pepb43a3	SGPTHVSTR		2	941.4802856445312	1	b43.a1	2
b44	pepb44a1	FSSQQAATK		2	967.4848022460938	1	b44.a1	1
b44	pepb44a2	KDEEGQKEEDKPR		3	1587.7613525390625	1	b44.a1	1
b44	pepb44a3	NFQTAHR		2	873.4329833984375	1	b44.a1	1
b44	pepb44a4	QSNASSDVEVEEK		2	1421.6395263671875	1	b44.a1	1
b45	pepb45a1	EVQAVSNISGQGK		2	1316.680908203125	1	b45.a1	1
b45	pepb45a2	FGITESDWYR		2	1273.585205078125	1	b45.a1	1
b45	pepb45a3	IEINCQDPSIK	C5:+57.02146	2	1316.65185546875	1	b45.a1	1
b45	pepb45a4	VAGSPIGATQTCNK	C12:+57.02146	2	1403.6951904296875	1	b45.a1	1
b46	pepb46a1	SDIPEKPK		2	913.4993286132812	1	b46.a1	1
b46	pepb46a2	TITEIIIDAQEHVK		2	1609.8800048828125	1	b46.a1	1
b46	pepb46a3	TPQQIWYTHEK		2	1430.7066650390625	1	b46.a1	1
b46	pepb46a4	WVEISNEVR		2	1131.5797119140625	1	b46.a1	1
b47	pepb47a1	DIMQAIIVR		2	1058.6031494140625	1	b47.a1	1
b47	pepb47a2	KDENESSAPADGEGGSEIQPK		3	2144.958251953125	1	b47.a1	1
b47	pepb47a3	QPAPGPVEKPPR	Q1:-17.02655	2	1255.6798095703125	1	b47.a1	1
b47	pepb47a4	TISGAQDSEAAFAK		2	1395.675537109375	1	b47.a1	1
b48	pepb48a1	DVTNNVHYENYR		2	1523.687744140625	1	b48.a1	1
b48	pepb48a2	FEDYINAESR		2	1243.5594482421875	1	b48.a1	1
b48	pepb48a3	NIEGYVGFANIPNQVYR		2	1953.982177734375	1	b48.a1	1
b48	pepb48a4	SVNSSTMVAQQK		2	1279.6314697265625	1	b48.a1	1
b49	pepb49a1	AIQIEVDR		2	943.5211181640625	1	b49.a1	1
b49	pepb49a2	EIWEIIGIPEDQR		2	1597.822509765625	1	b49.a1	1
b49	pepb49a3	INTTTMSNATANSSIR	M6:+15.99491	2	1697.812744140625	1	b49.a1	1
b49	pepb49a4	SQNEAVCEGIR	C7:+57.02146	2	1262.579833984375	1	b49.a1	1
b50	pepb50a1	IQGQIEQGDDTAAER		2	1630.76708984375	1	b50.a1	1
b50	pepb50a2	ITPTHGEMR	M8:+15.99491	2	1057.5098876953125	1	b50.a1	1
b50	pepb50a3	STIIIIITGK		2	1058.682373046875	1	b50.a1	1
b50	pepb50a4	TFFEEIAVEDK		2	1327.6419677734375	1	b50.a1	1
b51	pepb51a1	FEQGFITDPV		2	1152.5576171875	1	b51.a1	1
b51	pepb51a2	IAQGVSGSIQDK		2	1202.637939453125	1	b51.a1	1
b51	pepb51a3	IEIVVAPAGVTIK		2	1309.8094482421875	1	b51.a1	1
b51	pepb51a4	YPHIQVIGGNVVTAAQAK		3	1866.0235595703125	1	b51.a1	1
b52	pepb52a1	FTGVASGSTGSTGSCSVGAK	C15:+57.02146	2	1817.833740234375	1	b52.a1	1
b52	pepb52a2	INNEDNSQFK		2	1208.5545654296875	1	b52.a1	1
b52	pepb52a3	SIVMQIVNAIR	M4:+15.99491	2	1259.71435546875	1	b52.a1	1
b52	pepb52a4	YIIIHIIGR		2	1097.683349609375	1	b52.a1	1
b53	pepb53a1	DAGTIAGINVIR		2	1199.6746826171875	1	b53.a1	1
b53	pepb53a2	DAGVIAGINVIR		2	1197.6954345703125	1	b53.a2	1
b53	pepb53a3	IINEPTAAAIAYGIDK		2	1659.8956298828125	2	b53.a1 b53.a2	1
b53	pepb53a4	STAGDTHIGGEDFDNR		2	1691.7259521484375	1	b53.a1	1
b54	pepb54a1	STFETEHAGQR		2	1262.576416015625	1	b54.a1	1
b54	pepb54a2	TTVQQEPIESGAK		2	1387.70703125	1	b54.a1	1
b54	pepb54a3	YEGHPAEGTK		2	1088.5010986328125	1	b54.a1	1
b55	pepb55a1	AVSTGDCGQVIR	C7:+57.02146	2	1262.6162109375	1	b55.a1	1
b55	pepb55a2	GGVIQSTR		2	817.453125	1	b55.a1	1
b55	pepb55a3	SHESNAPGSAGGQASEKPR		3	1866.8692626953125	1	b55.a1	1
b56	pepb56a1	AESAIAQQAK		2	1016.5374755859375	1	b56.a1	1
b56	pepb56a2	IAMQIEEQASR		2	1275.6365966796875	1	b56.a1	1
b56	pepb56a3	TSGQTFANSNSSR		2	1356.6142578125	1	b56.a1	1
b57	pepb57a1	QSSGASSSSFSSSR		2	1361.5931396484375	1	b57.a1	1
b57	pepb57a2	SPIIVATAVAAR		2	1168.705322265625	1	b57.a1	1
b57	pepb57a3	VGSTSENITQK		2	1163.5906982421875	1	b57.a1	1
b58	pepb58a1	GPITQVTDR		2	986.5269775390625	1	b58.a1	1
b58	pepb58a2	HIVSAGYVHVNR		3	1351.723388671875	1	b58.a1	1
b58	pepb58a3	PANWAPGR		2	868.4428100585938	1	b58.a1	1
b59	pepb59a1	DPISSPGGPGSR		2	1126.5491943359375	1	b59.a1	1
b59	pepb59a2	EAIQSISQR		2	1031.54833984375	1	b59.a1	1
b59	pepb59a3	GTQTETEVEIK		2	1234.6165771484375	1	b59.a1	1
b60	pepb60a1	DPDANWDSPSR		2	1259.529052734375	1	b60.a1	1
b60	pepb60a2	NSYNNSQAPSPGIGSK		2	1620.76171875	1	b60.a1	1
b60	pepb60a3	NYSADHYIQEAK		2	1438.66015625	1	b60.a1	1
b61	pepb61a1	IQQQAAISPTTAPAVSSVSK		2	1984.0714111328125	1	b61.a1	1
b61	pepb61a2	QAPQPQSSIQR		2	1239.6444091796875	1	b61.a1	1
b61	pepb61a3	VIAPNPAQIQGQR		2	1391.7760009765625	1	b61.a1	1
b62	pepb62a1	AGIEIISDQGYR	A1:+42.01057	2	1363.685546875	1	b62.a1	1
b62	pepb62a2	IHEDHIER		2	1048.5174560546875	1	b62.a1	1
b62	pepb62a3	VIEAAAQAAR		2	999.55859375	1	b62.a1	1
b63	pepb63a1	EGDTAWDITPER		2	1389.6285400390625	1	b63.a1	1
b63	pepb63a2	HSAEAIAIEQSR		2	1311.6656494140625	1	b63.a1	1
b63	pepb63a3	INSGGGISEEIGSAR		2	1446.71875	1	b63.a1	1
b64	pepb64a1	DAVTYTEHAK		2	1134.54296875	1	b64.a1	1
b64	pepb64a2	ISGIIYEETR		2	1180.6209716796875	1	b64.a1	1
b64	pepb64a3	TVTAMDVVYAIK		2	1310.702880859375	1	b64.a1	1
b65	pepb65a1	DGEDIMDESVIK		2	1350.6097412109375	1	b65.a1	1
b65	pepb65a2	FINNNAVTK		2	1020.5477294921875	1	b65.a1	1
b65	pepb65a3	IIIQAAIVR		2	996.6569213867188	1	b65.a1	1
b66	pepb66a1	AIIIAAAPGEK		2	1053.6307373046875	1	b66.a1	1
b66	pepb66a2	IPIFPEPIHVFAPR		3	1632.926513671875	1	b66.a1	1
b66	pepb66a3	IVMAGETTNSR		2	1178.583740234375	1	b66.a1	1
b67	pepb67a1	QATTIIADNIIFISDQTK		2	1992.06494140625	1	b67.a1	1
b67	pepb67a2	SGDSEVYQIGDVSQK		2	1611.7501220703125	1	b67.a1	1
b67	pepb67a3	VGQDPVIR		2	883.5	1	b67.a1	1
b68	pepb68a1	IIDAESEDRPK		2	1272.6434326171875	1	b68.a1	1
b68	pepb68a2	ITIIQVASR		2	1000.6154174804688	1	b68.a1	1
b68	pepb68a3	WENIATIIEAK		2	1287.69482421875	1	b68.a1	1
b69	pepb69a1	EEQMDGTVTIK	M4:+15.99491	2	1266.588623046875	1	b69.a1	1
b69	pepb69a2	GDFIIVGDIMR		2	1235.645751953125	1	b69.a1	1
b69	pepb69a3	IVVFQYSDGK		2	1155.6048583984375	1	b69.a1	1
b70	pepb70a1	DVFIAWVASR		2	1163.6212158203125	1	b70.a1	1
b70	pepb70a2	INIQQQPPPIQIK		2	1516.885009765625	1	b70.a1	1
b70	pepb70a3	IVASMWDSIGEEQK		2	1592.762939453125	1	b70.a1	1
b71	pepb71a1	FFIGQFSDDR		2	1231.5745849609375	1	b71.a1	1
b71	pepb71a2	IIGIMEEVADGFK		2	1421.73486328125	1	b71.a1	1
b71	pepb71a3	ISEVVEIIK		2	1029.6195068359375	1	b71.a1	1
b72	pepb72a1	ANPTQINTVEFIWDPAK		2	1943.986572265625	1	b72.a1	1
b72	pepb72a2	IAQIFSISPCQISQIYK	C10:+57.02146	2	1996.0579833984375	1	b72.a1	1
b72	pepb72a3	IIDIDIPMSVGIIDPR	M8:+15.99491	2	1782.967041015625	1	b72.a1	1
b73	pepb73a1	RPDQQIQGEGK		2	1255.639404296875	1	b73.a1	1
b73	pepb73a2	SAAQAAAQTNSNAAGK		2	1460.709228515625	1	b73.a1	1
b74	pepb74a1	GIDQDHAR		2	911.4334106445312	1	b74.a1	1
b74	pepb74a2	SNPSAVAGNETPGASTK		2	1587.7613525390625	1	b74.a1	1
b75	pepb75a1	DVMDSTTTQK		2	1125.5096435546875	1	b75.a1	1
b75	pepb75a2	HDVNIGR		2	810.422119140625	1	b75.a1	1
b76	pepb76a1	STCIYGGAPK	C3:+57.02146	2	1053.5037841796875	1	b76.a1	1
b76	pepb76a2	TAQEVETYR		2	1096.52734375	1	b76.a1	1
b77	pepb77a1	IHEATGMPAGK		2	1111.556884765625	1	b77.a1	1
b77	pepb77a2	ITAQFVAR		2	905.5208129882812	1	b77.a1	1
b78	pepb78a1	NNTQVIINCR	C9:+57.02146	2	1231.62158203125	1	b78.a1	1
b78	pepb78a2	SEMTPEEIQK	M3:+15.99491	2	1207.551513671875	1	b78.a1	1
b79	pepb79a1	AGFAGDDAPR		2	976.44873046875	1	b79.a1	1
b79	pepb79a2	GYSFTTTAER		2	1132.52734375	1	b79.a1	1
b80	pepb80a1	FESDPATHNEPGVR		2	1555.7139892578125	1	b80.a1	1
b80	pepb80a2	RNEFIGEIQK		2	1233.6590576171875	1	b80.a1	1
b81	pepb81a1	NTIANSCGTGIR	C7:+57.02146	2	1263.6114501953125	1	b81.a1	1
b81	pepb81a2	VEAIPEQVAPESR		2	1424.7384033203125	1	b81.a1	1
b82	pepb82a1	GVITQTIEMR		2	1147.6143798828125	1	b82.a1	1
b82	pepb82a2	VIIHVDQSR		2	1066.600830078125	1	b82.a1	1
b83	pepb83a1	AIAAAGYDVEK		2	1107.5684814453125	1	b83.a1	1
b83	pepb83a2	ASGPPVSEIITK		2	1198.668212890625	1	b83.a1	1
b84	pepb84a1	EQVAEETSGDSK		2	1279.5653076171875	1	b84.a1	1
b84	pepb84a2	GGIQEIIGIIK		2	1140.6990966796875	1	b84.a1	1
b85	pepb85a1	GIGAGGSITGIK		2	1030.589599609375	1	b85.a1	1
b85	pepb85a2	YNIIVVGR		2	933.5521240234375	1	b85.a1	1
b86	pepb86a1	AEIEEVTIDGKPIQAIR	A1:+42.01057	2	1924.0389404296875	1	b86.a1	1
b86	pepb86a2	GVPAGNSDTEGGQPGR		2	1498.6884765625	1	b86.a1	1
b87	pepb87a1	NSPNNISGISNPPGTPR		2	1721.8570556640625	1	b87.a1	1
b87	pepb87a2	SAQTFISEIR		2	1151.60595703125	1	b87.a1	1
b88	pepb88a1	AFIVTDEDIR		2	1178.6055908203125	1	b88.a1	1
b88	pepb88a2	GKPDINTTIPIR		2	1324.7587890625	1	b88.a1	1
b89	pepb89a1	DSPFGISFVR		2	1124.5738525390625	1	b89.a1	1
b89	pepb89a2	TPATAPVPAR		2	980.5527954101562	1	b89.a1	1
b90	pepb90a1	GIIQSGQIPGR		2	1125.637939453125	1	b90.a1	1
b90	pepb90a2	KIDGFPIIR		2	1058.6361083984375	1	b90.a1	1
b91	pepb91a1	MVAPPAEPTR	M1:+15.99491	2	1084.5460205078125	1	b91.a1	1
b91	pepb91a2	SIFEGGATEIYYVIK		2	1689.873779296875	1	b91.a1	1
b92	pepb92a1	ITMQVSSIQR		2	1162.625244140625	1	b92.a1	1
b92	pepb92a2	SICEVIDIER	C3:+57.02146	2	1233.61474609375	1	b92.a1	1
b93	pepb93a1	IIQFQATPCPK	C9:+57.02146	2	1302.6878662109375	1	b93.a1	1
b93	pepb93a2	VWFGDVEAETMYR		2	1602.72607421875	1	b93.a1	1
b94	pepb94a1	YGQFSGINPGGR		2	1252.6072998046875	1	b94.a1	1
b94	pepb94a2	YPENFFIIR		2	1198.6258544921875	1	b94.a1	1

## Sheet: spectra
MS Sample :	DaPR130904_VB81_O1898.m
Group ID	Peptide ID	Sample	Scan	Rt (minutes)	Sequence (top)	Modifs (top)	Number of subgroups	Sub-groups Ids	Best E-value	Best hyperscore	Charge	MH+ Obs	MH+ theo	DeltaMH+	Delta-ppm
a1	pepa1c122	DaPR130904_VB81_O1898.m	433	9.859999656677246	KHVSLNK		1	a1.a1	0.007799999788403511	30.799999237060547	2	825.4959716796875	825.4945068359375	0.00139999995008111	1.6959530784126131
a1	pepa1c101	DaPR130904_VB81_O1898.m	627	11.680000305175781	LPKDDVHAK		1	a1.a1	0.04100000113248825	27.299999237060547	2	1022.5637817382812	1022.5632934570312	3.9999998989515007E-4	0.3911738201973297
a1	pepa1a8	DaPR130904_VB81_O1898.m	747	12.449999809265137	ASQGTLQTR		1	a1.a1	0.02199999988079071	37.5	2	961.5100708007812	961.506591796875	0.0035000001080334187	3.64012076245112
a1	pepa1c194	DaPR130904_VB81_O1898.m	856	13.130000114440918	TQEGSLSAR		1	a1.a1	0.007400000002235174	28.899999618530273	2	948.475830078125	948.4749145507812	8.999999845400453E-4	0.94889171103308
a1	pepa1a5	DaPR130904_VB81_O1898.m	887	13.3100004196167	APPCEYK	C4:+57.02146	1	a1.a1	6.0999998822808266E-5	24.600000381469727	2	864.3932495117188	864.3923950195312	7.999999797903001E-4	0.9255055740885177
a1	pepa1b33	DaPR130904_VB81_O1898.m	1014	14.010000228881836	DQAVAVQH		1	a1.a1	0.004100000020116568	39.099998474121094	2	867.4326171875	867.4323120117188	3.000000142492354E-4	0.34584832740837823
a1	pepa1c185	DaPR130904_VB81_O1898.m	1028	14.079999923706055	SMEEDPQTSR		1	a1.a1	8.59999970998615E-4	41.79999923706055	2	1179.4952392578125	1179.4951171875	1.9999999494757503E-4	0.16956407197723206
a1	pepa1b59	DaPR130904_VB81_O1898.m	1033	14.109999656677246	GIAPGDER		1	a1.a1	6.99999975040555E-4	29.100000381469727	2	814.406982421875	814.4058227539062	0.0012000000569969416	1.4734669417504307
a1	pepa1b17	DaPR130904_VB81_O1898.m	1161	14.779999732971191	CFGTGAAGNR	C1:+57.02146	1	a1.a1	6.0999998822808266E-5	40.900001525878906	2	1010.4485473632812	1010.4476928710938	8.999999845400453E-4	0.8906942842165124
a1	pepa1c172	DaPR130904_VB81_O1898.m	1230	15.100000381469727	SHFASSHAL		1	a1.a1	0.013000000268220901	37.5	2	956.460693359375	956.4589233398438	0.0017999999690800905	1.8819417385899848
a1	pepa1b24	DaPR130904_VB81_O1898.m	1271	15.300000190734863	DEVLANR		1	a1.a1	0.019999999552965164	36.400001525878906	2	816.4217529296875	816.42138671875	3.000000142492354E-4	0.36745731938129983
a1	pepa1c118	DaPR130904_VB81_O1898.m	1300	15.449999809265137	KDLCNTHLMR	C4:+57.02146	1	a1.a1	5.8000001445179805E-5	43.29999923706055	2	1287.6309814453125	1287.630126953125	0.0010000000474974513	0.7766205733813616
a1	pepa1b73	DaPR130904_VB81_O1898.m	1407	15.949999809265137	HVMQPYYK		1	a1.a1	0.001500000013038516	35.900001525878906	2	1065.519775390625	1065.51904296875	7.999999797903001E-4	0.7508077730467768
a1	pepa1b71	DaPR130904_VB81_O1898.m	1469	16.200000762939453	HGSCITEGNELTK	C4:+57.02146	1	a1.a1	5.90000010561198E-4	29.200000762939453	2	1445.670166015625	1445.6693115234375	8.999999845400453E-4	0.6225490002216556
a1	pepa1c184	DaPR130904_VB81_O1898.m	1475	16.229999542236328	SKDFVQVMR	M8:+15.99491	1	a1.a1	0.0066999997943639755	34.900001525878906	2	1125.5723876953125	1125.572509765625	-9.999999747378752E-5	-0.08884367431344806
a1	pepa1b28	DaPR130904_VB81_O1898.m	1483	16.260000228881836	DLCNTHLMR	C3:+57.02146 - M8:+15.99491	1	a1.a1	1.1000000085914508E-4	39.099998474121094	2	1175.5313720703125	1175.530029296875	0.00139999995008111	1.1909520941106866
a1	pepa1c186	DaPR130904_VB81_O1898.m	1496	16.299999237060547	SMNVDQDGDPSDR		1	a1.a1	8.700000080352766E-7	48.20000076293945	2	1435.5772705078125	1435.5758056640625	0.001500000013038516	1.0448769107979308
a1	pepa1b74	DaPR130904_VB81_O1898.m	1650	16.93000030517578	LAAVVSACK	C8:+57.02146	1	a1.a1	0.010999999940395355	45.29999923706055	2	918.509033203125	918.5081176757812	8.999999845400453E-4	0.9798497881732722
a1	pepa1b41	DaPR130904_VB81_O1898.m	1705	17.1299991607666	EHPFLVK	E1:-18.01056	1	a1.a1	0.03400000184774399	30.299999237060547	2	851.479736328125	851.477783203125	0.0019000000320374966	2.2314146881084747
a1	pepa1b61	DaPR130904_VB81_O1898.m	1770	17.3799991607666	GILAQDSACSQR	C9:+57.02146	1	a1.a1	0.0015999999595806003	41.900001525878906	2	1305.6326904296875	1305.6219482421875	0.010999999940395355	8.425103419259386
a1	pepa1b61	DaPR130904_VB81_O1898.m	1735	17.260000228881836	GILAQDSACSQR	C9:+57.02146	1	a1.a1	1.6999999843392288E-6	57.099998474121094	2	1305.6182861328125	1305.6219482421875	-0.003700000001117587	-2.8338984390535478
a1	pepa1c138	DaPR130904_VB81_O1898.m	1741	17.280000686645508	MYAALGDPK	M1:+15.99491	1	a1.a1	0.004000000189989805	41.20000076293945	2	981.4714965820312	981.4713745117188	9.999999747378752E-5	0.1018878390860227
a1	pepa1c138	DaPR130904_VB81_O1898.m	1886	17.829999923706055	MYAALGDPK	M1:+15.99491	1	a1.a1	0.0012000000569969416	41.099998474121094	2	981.4706420898438	981.4713745117188	-7.999999797903001E-4	-0.8151027126881816
a1	pepa1b51	DaPR130904_VB81_O1898.m	1751	17.309999465942383	FNNYVDCMK	C7:+57.02146 - M8:+15.99491	1	a1.a1	7.799999934832158E-7	42.599998474121094	2	1206.4920654296875	1206.4921875	-9.999999747378752E-5	-0.08288491090936925
a1	pepa1b55	DaPR130904_VB81_O1898.m	1754	17.329999923706055	FWSHETR		1	a1.a1	0.035999998450279236	25.700000762939453	2	962.4508056640625	962.4483032226562	0.0024999999441206455	2.5975420557651363
a1	pepa1b77	DaPR130904_VB81_O1898.m	1782	17.43000030517578	ICSKPVVLPK	C2:+57.02146	1	a1.a1	0.008500000461935997	37.20000076293945	2	1140.6829833984375	1140.6812744140625	0.0017000000225380063	1.4903374506706537
a1	pepa1c141	DaPR130904_VB81_O1898.m	1799	17.5	NGILAQDSACSQR	C10:+57.02146	1	a1.a1	5.500000042957254E-6	49.29999923706055	2	1419.666748046875	1419.6649169921875	0.0019000000320374966	1.338344005896113
a1	pepa1b92	DaPR130904_VB81_O1898.m	1802	17.510000228881836	LLQDDVDR		1	a1.a1	0.04500000178813934	42.70000076293945	2	973.49658203125	973.4953002929688	0.0012000000569969416	1.2326716488880916
a1	pepa1c152	DaPR130904_VB81_O1898.m	1813	17.549999237060547	PLPEYHVR		1	a1.a1	0.003700000001117587	31.200000762939453	2	1010.5426025390625	1010.5421752929688	3.9999998989515007E-4	0.39582711110418034
a1	pepa1b75	DaPR130904_VB81_O1898.m	1878	17.799999237060547	LACDVDQVTR	C3:+57.02146	1	a1.a1	2.2000000171829015E-4	53.400001525878906	2	1176.5687255859375	1176.5682373046875	6.000000284984708E-4	0.5099576968633508
a1	pepa1c120	DaPR130904_VB81_O1898.m	1881	17.809999465942383	KFIQTFGK		1	a1.a1	0.03200000151991844	30.100000381469727	2	968.5567626953125	968.5568237304688	-9.999999747378752E-5	-0.10324639197587818
a1	pepa1c166	DaPR130904_VB81_O1898.m	1908	17.90999984741211	RILELSGSSSEDSEK		1	a1.a1	0.00279999990016222	30.5	3	1636.802978515625	1636.8028564453125	1.9999999494757503E-4	0.1221894219942408
a1	pepa1c209	DaPR130904_VB81_O1898.m	1926	17.979999542236328	WCAHTNVELK	C2:+57.02146	1	a1.a1	0.0012000000569969416	38.0	2	1257.60302734375	1257.6048583984375	-0.0017999999690800905	-1.4312921559259832
a1	pepa1c124	DaPR130904_VB81_O1898.m	1949	18.049999237060547	KQNNFSLAMK		1	a1.a1	0.01600000075995922	33.599998474121094	2	1180.615234375	1180.61474609375	6.000000284984708E-4	0.5082098376999487
a1	pepa1b27	DaPR130904_VB81_O1898.m	1966	18.110000610351562	DLCNTHLMR	C3:+57.02146	1	a1.a1	1.8000000272877514E-4	46.70000076293945	2	1159.5361328125	1159.53515625	0.0010999999940395355	0.9486560093589534
a1	pepa1b11	DaPR130904_VB81_O1898.m	1974	18.149999618530273	ATQQQHDFTLTQTADGR		1	a1.a1	0.017999999225139618	31.899999618530273	2	1917.903564453125	1917.9053955078125	-0.0017999999690800905	-0.9385238569619313
a1	pepa1a7	DaPR130904_VB81_O1898.m	1986	18.200000762939453	AQEPESGLSEETQVK		1	a1.a1	9.7999996796716E-5	39.900001525878906	2	1631.778564453125	1631.7762451171875	0.002300000051036477	1.4095070068085838
a1	pepa1c130	DaPR130904_VB81_O1898.m	2002	18.25	MESLALAHADEK		1	a1.a1	6.099999882280827E-4	40.70000076293945	2	1314.6376953125	1314.6363525390625	0.001500000013038516	1.140999950398029
a1	pepa1b53	DaPR130904_VB81_O1898.m	2007	18.260000228881836	FVETQASQGTLQTR		1	a1.a1	7.999999979801942E-6	48.5	2	1565.7950439453125	1565.792236328125	0.002899999963119626	1.8520975489828055
a1	pepa1b18	DaPR130904_VB81_O1898.m	2030	18.360000610351562	CGAALAGHQLIR	C1:+57.02146	1	a1.a1	0.0066999997943639755	36.5	3	1266.675537109375	1266.6739501953125	0.0015999999595806003	1.2631505995160721
a1	pepa1b18	DaPR130904_VB81_O1898.m	2022	18.329999923706055	CGAALAGHQLIR	C1:+57.02146	1	a1.a1	4.4999999227002263E-4	44.70000076293945	2	1266.6756591796875	1266.6739501953125	0.0017000000225380063	1.342097563683123
a1	pepa1c173	DaPR130904_VB81_O1898.m	2028	18.350000381469727	SIDSENPPDLNK		1	a1.a1	0.020999999716877937	30.399999618530273	2	1328.631591796875	1328.63330078125	-0.0015999999595806003	-1.2042449625790532
a1	pepa1c183	DaPR130904_VB81_O1898.m	2050	18.43000030517578	SKDFVQVMR		1	a1.a1	0.02800000086426735	32.0	2	1109.57763671875	1109.57763671875	9.999999747378752E-5	0.09012438081350319
a1	pepa1b68	DaPR130904_VB81_O1898.m	2147	18.760000228881836	HDVGAYMLMYK	M7:+15.99491 - M9:+15.99491	1	a1.a1	0.0430000014603138	27.700000762939453	3	1359.6083984375	1359.6075439453125	7.999999797903001E-4	0.5884050756800439
a1	pepa1b68	DaPR130904_VB81_O1898.m	2131	18.709999084472656	HDVGAYMLMYK	M7:+15.99491 - M9:+15.99491	1	a1.a1	0.012000000104308128	30.100000381469727	2	1359.6092529296875	1359.6075439453125	0.0017000000225380063	1.2503608339837113
a1	pepa1c137	DaPR130904_VB81_O1898.m	2157	18.799999237060547	MYAALGDPK		1	a1.a1	0.023000000044703484	40.099998474121094	2	965.4771728515625	965.4765014648438	6.99999975040555E-4	0.7250305667496811
a1	pepa1c210	DaPR130904_VB81_O1898.m	2159	18.799999237060547	WLLAHCGR	C6:+57.02146	1	a1.a1	0.00279999990016222	44.70000076293945	2	1012.5158081054688	1012.5150146484375	7.999999797903001E-4	0.7901117200400962
a1	pepa1c178	DaPR130904_VB81_O1898.m	2164	18.809999465942383	SLGPPQGEEDSVPR		1	a1.a1	3.600000054575503E-4	39.099998474121094	2	1467.71484375	1467.707763671875	0.0071000000461936	4.837475294421687
a1	pepa1c178	DaPR130904_VB81_O1898.m	2292	19.309999465942383	SLGPPQGEEDSVPR		1	a1.a1	0.009999999776482582	31.100000381469727	2	1467.71044921875	1467.707763671875	0.0027000000700354576	1.8396033167261199
a1	pepa1b26	DaPR130904_VB81_O1898.m	2188	18.90999984741211	DFVQVMR	M6:+15.99491	1	a1.a1	0.03099999949336052	38.70000076293945	2	910.4464111328125	910.4454956054688	8.999999845400453E-4	0.9885270330669526
a1	pepa1c199	DaPR130904_VB81_O1898.m	2201	18.950000762939453	TYSVVPMTSR	M7:+15.99491	1	a1.a1	0.013000000268220901	27.399999618530273	2	1156.568115234375	1156.567138671875	0.0010999999940395355	0.9510904791075965
a1	pepa1c157	DaPR130904_VB81_O1898.m	2228	19.049999237060547	QGNLSSQVPLK		1	a1.a1	0.01600000075995922	39.900001525878906	2	1170.6490478515625	1170.6480712890625	0.0010000000474974513	0.8542277325040124
a1	pepa1b93	DaPR130904_VB81_O1898.m	2283	19.280000686645508	LLQDFNR		1	a1.a1	1.4000000373926014E-4	36.5	2	905.4846801757812	905.484375	3.000000142492354E-4	0.3313144020284562
a1	pepa1b89	DaPR130904_VB81_O1898.m	2287	19.299999237060547	ILELSGSSSEDSEK		1	a1.a1	3.400000003761505E-10	62.70000076293945	2	1480.7032470703125	1480.70166015625	0.001500000013038516	1.0130332486290519
a1	pepa1c125	DaPR130904_VB81_O1898.m	2294	19.329999923706055	MAGENQLLER		1	a1.a1	0.014000000432133675	52.900001525878906	2	1160.57421875	1160.5732421875	0.0010000000474974513	0.86164320453624
a1	pepa1c111	DaPR130904_VB81_O1898.m	2320	19.450000762939453	LSLMYAR	M4:+15.99491	1	a1.a1	0.006099999882280827	37.20000076293945	2	869.45654296875	869.4553833007812	0.0012000000569969416	1.3801743942757452
a1	pepa1c151	DaPR130904_VB81_O1898.m	2345	19.530000686645508	PESETDNDSQEIFK		1	a1.a1	2.499999936844688E-5	47.400001525878906	2	1638.7152099609375	1638.71337890625	0.0019000000320374966	1.159446219512555
a1	pepa1c155	DaPR130904_VB81_O1898.m	2353	19.559999465942383	QDWVDGEPTEAEK		1	a1.a1	1.9999999949504854E-6	47.400001525878906	2	1503.660888671875	1503.66015625	6.99999975040555E-4	0.465530706610126
a1	pepa1c154	DaPR130904_VB81_O1898.m	2369	19.6299991607666	QDAQVVLYR		1	a1.a1	0.019999999552965164	34.20000076293945	2	1091.586669921875	1091.5848388671875	0.0019000000320374966	1.7405885134949812
a1	pepa1c102	DaPR130904_VB81_O1898.m	2391	19.75	LPPDVLR		1	a1.a1	0.0017999999690800905	29.899999618530273	2	809.49169921875	809.4884033203125	0.0032999999821186066	4.076648866843377
a1	pepa1c102	DaPR130904_VB81_O1898.m	2543	20.299999237060547	LPPDVLR		1	a1.a1	6.70000008540228E-6	31.399999618530273	2	809.4892578125	809.4884033203125	8.999999845400453E-4	1.1118133142469708
a1	pepa1b85	DaPR130904_VB81_O1898.m	2621	20.559999465942383	ILDVMYSR	M5:+15.99491	1	a1.a1	0.0430000014603138	29.399999618530273	2	1012.5132446289062	1012.5136108398438	-3.9999998989515007E-4	-0.395056407748795
a1	pepa1b85	DaPR130904_VB81_O1898.m	2409	19.829999923706055	ILDVMYSR	M5:+15.99491	1	a1.a1	0.02199999988079071	32.400001525878906	2	1012.5148315429688	1012.5136108398438	0.0012000000569969416	1.1851693094787974
a1	pepa1c200	DaPR130904_VB81_O1898.m	2422	19.8799991607666	VAACELLH	C4:+57.02146	1	a1.a1	5.400000009103678E-5	41.0	2	912.4610595703125	912.461181640625	-9.999999747378752E-5	-0.10959370051664592
a1	pepa1c165	DaPR130904_VB81_O1898.m	2431	19.90999984741211	QYDEALNK	Q1:-17.02655	1	a1.a1	0.009700000286102295	35.400001525878906	2	963.4430541992188	963.4421997070312	7.999999797903001E-4	0.8303559674192894
a1	pepa1b91	DaPR130904_VB81_O1898.m	2461	20.030000686645508	LLNTWTNR		1	a1.a1	0.0019000000320374966	42.599998474121094	2	1017.5492553710938	1017.5479736328125	0.0012000000569969416	1.1793056328467202
a1	pepa1c158	DaPR130904_VB81_O1898.m	2471	20.059999465942383	QGNLSSQVPLKR	Q1:-17.02655	1	a1.a1	0.0052999998442828655	36.5	2	1309.7235107421875	1309.72265625	8.999999845400453E-4	0.6871683712923823
a1	pepa1c206	DaPR130904_VB81_O1898.m	2497	20.15999984741211	VTELALTASDR		1	a1.a1	1.4000000373926014E-4	49.400001525878906	2	1175.6285400390625	1175.6270751953125	0.001500000013038516	1.2759148242560796
a1	pepa1b81	DaPR130904_VB81_O1898.m	2499	20.15999984741211	LGLPGDEVDNK		1	a1.a1	1.3000000035390258E-4	37.29999923706055	2	1156.5867919921875	1156.5849609375	0.0020000000949949026	1.729228861296753
a1	pepa1c147	DaPR130904_VB81_O1898.m	2500	20.15999984741211	NLLTVTSSDEMMK	M11:+15.99491 - M12:+15.99491	1	a1.a1	1.9999999949504854E-6	50.099998474121094	2	1500.6927490234375	1500.6923828125	3.9999998989515007E-4	0.26654362644627816
a1	pepa1c198	DaPR130904_VB81_O1898.m	2527	20.25	TYSVVPMTSR		1	a1.a1	0.004000000189989805	27.299999237060547	2	1140.5750732421875	1140.5721435546875	0.002899999963119626	2.5425835441513907
a1	pepa1b69	DaPR130904_VB81_O1898.m	2530	20.260000228881836	HECMAPLTALVK	C3:+57.02146 - M4:+15.99491	1	a1.a1	1.0999999631167157E-6	43.0	2	1385.6923828125	1385.6920166015625	3.9999998989515007E-4	0.2886644255021098
a1	pepa1b70	DaPR130904_VB81_O1898.m	2597	20.5	HGDLPDIQIK		1	a1.a1	5.200000014156103E-4	43.70000076293945	2	1135.6131591796875	1135.6109619140625	0.002199999988079071	1.9372831558186003
a1	pepa1c164	DaPR130904_VB81_O1898.m	2598	20.5	QNNFSLAMK		1	a1.a1	0.014999999664723873	36.5	2	1052.5211181640625	1052.519775390625	0.00139999995008111	1.330141231371661
a1	pepa1b99	DaPR130904_VB81_O1898.m	2612	20.530000686645508	INQVFHGSCITEGNELTK	C9:+57.02146	1	a1.a1	5.799999926239252E-4	31.5	2	2046.995361328125	2046.99169921875	0.003700000001117587	1.8075305349453643
a1	pepa1b97	DaPR130904_VB81_O1898.m	2635	20.600000381469727	LNESTFDTQITK		1	a1.a1	3.300000025774352E-5	69.9000015258789	2	1396.7020263671875	1396.6959228515625	0.006200000178068876	4.439047953552161
a1	pepa1c208	DaPR130904_VB81_O1898.m	2665	20.700000762939453	VVQMLGSLGGQINK	M4:+15.99491	1	a1.a1	0.002899999963119626	49.29999923706055	2	1459.7945556640625	1459.7940673828125	5.000000237487257E-4	0.3425140812122556
a1	pepa1c182	DaPR130904_VB81_O1898.m	2695	20.799999237060547	SLNSIEFR		1	a1.a1	0.006800000090152025	39.5	2	965.5093383789062	965.5054931640625	0.003800000064074993	3.935762241623293
a1	pepa1c214	DaPR130904_VB81_O1898.m	2718	20.8799991607666	YPEETLSLMTK	M9:+15.99491	1	a1.a1	7.599999662488699E-5	43.79999923706055	2	1327.6458740234375	1327.6453857421875	5.000000237487257E-4	0.3766066067929826
a1	pepa1c159	DaPR130904_VB81_O1898.m	2736	20.93000030517578	QIDSFPQYSPK		1	a1.a1	0.005900000222027302	29.700000762939453	2	1309.6485595703125	1309.6427001953125	0.005900000222027302	4.505045705326659
a1	pepa1a6	DaPR130904_VB81_O1898.m	2746	20.959999084472656	APPCEYKDWLTK	C4:+57.02146	1	a1.a1	1.8000000068241206E-7	48.5	2	1507.730712890625	1507.725341796875	0.005400000140070915	3.5815542727664904
a1	pepa1b31	DaPR130904_VB81_O1898.m	2751	20.979999542236328	DPESETDNDSQEIFK		1	a1.a1	2.7000000013543968E-9	54.5	2	1753.7420654296875	1753.7403564453125	0.0017999999690800905	1.0263776861065925
a1	pepa1c163	DaPR130904_VB81_O1898.m	2752	20.979999542236328	QMFLTQTDTGDDR		1	a1.a1	3.7999998880877683E-7	41.79999923706055	2	1527.67626953125	1527.6748046875	0.001500000013038516	0.9818843699169045
a1	pepa1b30	DaPR130904_VB81_O1898.m	2768	21.030000686645508	DLLLNTMSQEEK	M7:+15.99491	1	a1.a1	0.0010999999940395355	38.400001525878906	2	1436.6951904296875	1436.6942138671875	0.0010999999940395355	0.765646567948956
a1	pepa1c188	DaPR130904_VB81_O1898.m	2772	21.049999237060547	SSIDVLLHQSR		1	a1.a1	1.2999999853491317E-5	49.79999923706055	2	1254.68115234375	1254.6805419921875	6.99999975040555E-4	0.5579109196426143
a1	pepa1c188	DaPR130904_VB81_O1898.m	2780	21.059999465942383	SSIDVLLHQSR		1	a1.a1	0.029999999329447746	32.79999923706055	3	1254.6827392578125	1254.6805419921875	0.002300000051036477	1.833135984865539
a1	pepa1c110	DaPR130904_VB81_O1898.m	2787	21.100000381469727	LSLMYAR		1	a1.a1	0.00800000037997961	31.700000762939453	2	853.4616088867188	853.4605102539062	0.0010999999940395355	1.288870405629293
a1	pepa1c139	DaPR130904_VB81_O1898.m	2790	21.100000381469727	NCISTVVHQGLIR	C2:+57.02146	1	a1.a1	0.0015999999595806003	36.099998474121094	2	1496.80322265625	1496.8006591796875	0.0026000000070780516	1.737038256318624
a1	pepa1b10	DaPR130904_VB81_O1898.m	2813	21.15999984741211	ATQMPEGGQGAPPMYQLYK	M14:+15.99491	1	a1.a1	0.02800000086426735	42.29999923706055	2	2082.968017578125	2082.962646484375	0.0052999998442828655	2.544452658922236
a1	pepa1c161	DaPR130904_VB81_O1898.m	2826	21.229999542236328	QITQSALLAEAR		1	a1.a1	2.300000051036477E-4	50.29999923706055	2	1300.7236328125	1300.722412109375	0.0013000000035390258	0.9994446097310049
a1	pepa1b16	DaPR130904_VB81_O1898.m	2828	21.229999542236328	CFGTGAAGNR	C1:+57.02146 - C1:-17.02655	1	a1.a1	0.009999999776482582	37.29999923706055	2	993.4224853515625	993.4210815429688	0.00139999995008111	1.4092714319155057
a1	pepa1c168	DaPR130904_VB81_O1898.m	2834	21.25	RLYSLALHPNAFK		1	a1.a1	0.010999999940395355	33.400001525878906	3	1529.8590087890625	1529.859130859375	-1.9999999494757503E-4	-0.13073098752251006
a1	pepa1b95	DaPR130904_VB81_O1898.m	2860	21.329999923706055	LLSITVR		1	a1.a1	0.0035000001080334187	32.900001525878906	2	801.5159912109375	801.5197143554688	-0.003700000001117587	-4.616230811107238
a1	pepa1b21	DaPR130904_VB81_O1898.m	2891	21.43000030517578	CLMDQATDPNILGR	C1:+57.02146 - M3:+15.99491	1	a1.a1	1.2999999853491317E-5	44.79999923706055	2	1619.754150390625	1619.751953125	0.002199999988079071	1.3582326502737618
a1	pepa1c140	DaPR130904_VB81_O1898.m	2902	21.450000762939453	NELEIPGQYDGR		1	a1.a1	0.0034000000450760126	33.29999923706055	2	1390.6627197265625	1390.66015625	0.0026000000070780516	1.8696156608736891
a1	pepa1b60	DaPR130904_VB81_O1898.m	2906	21.479999542236328	GIFTSEIGTK		1	a1.a1	0.009999999776482582	42.5	2	1052.563720703125	1052.562744140625	0.0010999999940395355	1.0450683345605598
a1	pepa1c149	DaPR130904_VB81_O1898.m	2907	21.479999542236328	NNWEVSALSR		1	a1.a1	2.499999936844688E-6	50.0	2	1175.5819091796875	1175.580810546875	0.0012000000569969416	1.0207720696280393
a1	pepa1b76	DaPR130904_VB81_O1898.m	2913	21.479999542236328	LATTILQHWK		1	a1.a1	4.8999998398358E-5	44.5	2	1210.6971435546875	1210.6947021484375	0.0024999999441206455	2.0649301097000525
a1	pepa1c177	DaPR130904_VB81_O1898.m	2961	21.6299991607666	SIGEYDVLR		1	a1.a1	0.007699999958276749	32.900001525878906	2	1051.5433349609375	1051.5423583984375	0.0010999999940395355	1.0460824381006408
a1	pepa1b94	DaPR130904_VB81_O1898.m	2963	21.649999618530273	LLQIIER		1	a1.a1	0.0017000000225380063	35.900001525878906	2	884.5577392578125	884.5568237304688	8.999999845400453E-4	1.017458641881759
a1	pepa1b84	DaPR130904_VB81_O1898.m	2969	21.649999618530273	ILDVMYSR		1	a1.a1	1.1999999696854502E-4	46.400001525878906	2	996.5201416015625	996.5186767578125	0.00139999995008111	1.4048908291774616
a1	pepa1b66	DaPR130904_VB81_O1898.m	2976	21.68000030517578	GYGLFAGPCK	C9:+57.02146	1	a1.a1	0.007799999788403511	34.5	2	1069.51513671875	1069.513916015625	0.0012000000569969416	1.1220050894404727
a1	pepa1b23	DaPR130904_VB81_O1898.m	2977	21.68000030517578	DCLSIPYR	C2:+57.02146	1	a1.a1	0.04800000041723251	30.0	2	1023.4948120117188	1023.4932250976562	0.0015999999595806003	1.5632736205243927
a1	pepa1c175	DaPR130904_VB81_O1898.m	3003	21.760000228881836	SLEYCSTASIDSENPPDLNK	C5:+57.02146	1	a1.a1	0.04399999976158142	27.799999237060547	2	2240.009765625	2240.002685546875	0.0071000000461936	3.1696390776693213
a1	pepa1b47	DaPR130904_VB81_O1898.m	3013	21.799999237060547	ETGLMYSIMVH	M5:+15.99491 - M9:+15.99491	1	a1.a1	0.004000000189989805	28.899999618530273	2	1312.5926513671875	1312.591552734375	0.0010999999940395355	0.8380367767475181
a1	pepa1c146	DaPR130904_VB81_O1898.m	3021	21.829999923706055	NLLTVTSSDEMMK	M11:+15.99491	1	a1.a1	0.006200000178068876	32.099998474121094	2	1484.7041015625	1484.697509765625	0.006599999964237213	4.445349925372402
a1	pepa1c115	DaPR130904_VB81_O1898.m	3025	21.850000381469727	LYSLALHPN		1	a1.a1	0.0026000000070780516	37.900001525878906	2	1027.55859375	1027.5574951171875	0.0010999999940395355	1.0704997036823583
a1	pepa1c179	DaPR130904_VB81_O1898.m	3034	21.860000610351562	SLGTIQQCCDAIDHLCR	C8:+57.02146 - C9:+57.02146 - C16:+57.02146	1	a1.a1	4.099999932805076E-5	33.400001525878906	2	2046.9188232421875	2046.915771484375	0.003100000089034438	1.5144736936519823
a1	pepa1c112	DaPR130904_VB81_O1898.m	3040	21.899999618530273	LTPLPEDNSMNVDQDGDPSDR		1	a1.a1	5.000000237487257E-4	25.600000381469727	2	2315.015869140625	2315.009521484375	0.006300000008195639	2.7213711000877887
a1	pepa1c187	DaPR130904_VB81_O1898.m	3041	21.899999618530273	SQGCSEQVLTVLK	C4:+57.02146	1	a1.a1	3.3000000598804036E-7	54.5	2	1448.7440185546875	1448.7418212890625	0.002300000051036477	1.5875844938264994
a1	pepa1c121	DaPR130904_VB81_O1898.m	3092	22.049999237060547	KGGSWIQEINVAEK		1	a1.a1	1.3000000035390258E-4	38.70000076293945	2	1558.82421875	1558.82275390625	0.001500000013038516	0.962264638028711
a1	pepa1b72	DaPR130904_VB81_O1898.m	3104	22.079999923706055	HSSLITPLQAVAQR		1	a1.a1	3.699999942909926E-4	34.900001525878906	2	1520.851806640625	1520.8548583984375	-0.002899999963119626	-1.9068223026709603
a1	pepa1b72	DaPR130904_VB81_O1898.m	3095	22.059999465942383	HSSLITPLQAVAQR		1	a1.a1	5.300000193528831E-4	43.29999923706055	3	1520.8572998046875	1520.8548583984375	0.0024999999441206455	1.64381231405166
a1	pepa1b67	DaPR130904_VB81_O1898.m	3105	22.079999923706055	HDVGAYMLMYK		1	a1.a1	1.500000071246177E-4	43.79999923706055	2	1327.619873046875	1327.6177978515625	0.002199999988079071	1.6571034160880143
a1	pepa1c103	DaPR130904_VB81_O1898.m	3106	22.100000381469727	LPVLAGCLK	C7:+57.02146	1	a1.a1	5.300000193528831E-4	40.099998474121094	2	970.5764770507812	970.5758056640625	6.000000284984708E-4	0.6181897642585003
a1	pepa1c156	DaPR130904_VB81_O1898.m	3107	22.100000381469727	QGNLSSQVPLK	Q1:-17.02655	1	a1.a1	0.03999999910593033	30.5	2	1153.6239013671875	1153.62158203125	0.002400000113993883	2.080405005745524
a1	pepa1c203	DaPR130904_VB81_O1898.m	3165	22.260000228881836	VFLALAAK		1	a1.a1	0.019999999552965164	27.600000381469727	2	832.5303344726562	832.5294799804688	7.999999797903001E-4	0.960926908929481
a1	pepa1c192	DaPR130904_VB81_O1898.m	3177	22.309999465942383	SYELILQSTR		1	a1.a1	8.299999753944576E-4	42.5	2	1209.64990234375	1209.6478271484375	0.002099999925121665	1.7360424067160922
a1	pepa1a3	DaPR130904_VB81_O1898.m	3198	22.3799991607666	ALQTSLVFSR		1	a1.a1	9.999999747378752E-6	53.70000076293945	2	1121.6331787109375	1121.6318359375	0.001500000013038516	1.3373372304333377
a1	pepa1c134	DaPR130904_VB81_O1898.m	3272	22.6299991607666	MQNYSSIDVLLHQSR	M1:+15.99491	1	a1.a1	8.200000156648457E-4	32.70000076293945	2	1806.880615234375	1806.8807373046875	-9.999999747378752E-5	-0.055343994437041195
a1	pepa1c134	DaPR130904_VB81_O1898.m	3253	22.579999923706055	MQNYSSIDVLLHQSR	M1:+15.99491	1	a1.a1	9.399999980814755E-4	40.5	3	1806.881591796875	1806.8807373046875	8.999999845400453E-4	0.4980959539601764
a1	pepa1c213	DaPR130904_VB81_O1898.m	3264	22.610000610351562	YPEETLSLMTK		1	a1.a1	0.005100000184029341	34.79999923706055	2	1311.65234375	1311.6505126953125	0.0019000000320374966	1.4485566190441872
a1	pepa1a4	DaPR130904_VB81_O1898.m	3299	22.709999084472656	ALSSEPACLAEIEEDK	C8:+57.02146	1	a1.a1	5.099999834783375E-4	42.599998474121094	2	1761.8251953125	1761.821533203125	0.003700000001117587	2.100099204935194
a1	pepa1a9	DaPR130904_VB81_O1898.m	3301	22.709999084472656	ATQMPEGGQGAPPMYQLYK		1	a1.a1	3.1999999191612005E-4	31.700000762939453	2	2066.97314453125	2066.9677734375	0.005400000140070915	2.6125226573273412
a1	pepa1b35	DaPR130904_VB81_O1898.m	3318	22.780000686645508	DQNILLGTTYR		1	a1.a1	3.1999999191612005E-4	45.900001525878906	2	1293.681396484375	1293.68017578125	0.0013000000035390258	1.004885154674307
a1	pepa1b54	DaPR130904_VB81_O1898.m	3330	22.809999465942383	FVPLLPGNR		1	a1.a1	0.014999999664723873	26.299999237060547	2	1012.5955200195312	1012.5942993164062	0.0013000000035390258	1.2838310510108981
a1	pepa1b98	DaPR130904_VB81_O1898.m	3332	22.809999465942383	INLVEFCR	C7:+57.02146	1	a1.a1	0.008999999612569809	39.79999923706055	2	1050.5426025390625	1050.54052734375	0.002199999988079071	2.094160035540641
a1	pepa1b86	DaPR130904_VB81_O1898.m	3335	22.829999923706055	LLEEALLR		1	a1.a1	1.9999999949504854E-6	42.5	2	956.5782470703125	956.577880859375	3.000000142492354E-4	0.3136179711574764
a1	pepa1c207	DaPR130904_VB81_O1898.m	3345	22.860000610351562	VVQMLGSLGGQINK		1	a1.a1	8.900000239009387E-7	61.0	2	1443.8011474609375	1443.7991943359375	0.0020000000949949026	1.3852342506083644
a1	pepa1c207	DaPR130904_VB81_O1898.m	3361	22.90999984741211	VVQMLGSLGGQINK		1	a1.a1	7.000000186963007E-5	42.20000076293945	3	1443.8017578125	1443.7991943359375	0.0026000000070780516	1.800804445159632
a1	pepa1c167	DaPR130904_VB81_O1898.m	3347	22.860000610351562	RLSFAVPFR		1	a1.a1	0.032999999821186066	27.899999618530273	2	1092.6319580078125	1092.6317138671875	3.000000142492354E-4	0.27456645312576133
a1	pepa1c148	DaPR130904_VB81_O1898.m	3366	22.93000030517578	NLSSNEAISLEEIR		1	a1.a1	5.100000066704524E-7	49.400001525878906	2	1574.8048095703125	1574.802490234375	0.002400000113993883	1.5240007104869993
a1	pepa1c145	DaPR130904_VB81_O1898.m	3367	22.93000030517578	NLLTVTSSDEMMK		1	a1.a1	0.006599999964237213	38.599998474121094	2	1468.7037353515625	1468.70263671875	0.0012000000569969416	0.8170476630163062
a1	pepa1b56	DaPR130904_VB81_O1898.m	3376	22.959999084472656	FYQGFLFSEKPEK		1	a1.a1	5.80000005356851E-6	47.900001525878906	2	1619.8125	1619.810791015625	0.0017000000225380063	1.0495053076366423
a1	pepa1c162	DaPR130904_VB81_O1898.m	3378	22.959999084472656	QMFLTQTDTGDDR	M2:+15.99491 - Q1:-17.02655	1	a1.a1	2.2000000171829015E-4	38.900001525878906	2	1526.6446533203125	1526.6431884765625	0.001500000013038516	0.9825478699678124
a1	pepa1c201	DaPR130904_VB81_O1898.m	3386	23.0	VCLDIIYK	C2:+57.02146	1	a1.a1	0.019999999552965164	30.5	2	1023.5568237304688	1023.5548095703125	0.002099999925121665	2.0516731546630544
a1	pepa1b46	DaPR130904_VB81_O1898.m	3399	23.030000686645508	ETGLMYSIMVH	M5:+15.99491	1	a1.a1	0.002400000113993883	34.79999923706055	2	1296.597900390625	1296.5966796875	0.0013000000035390258	1.002624813023851
a1	pepa1b38	DaPR130904_VB81_O1898.m	3400	23.049999237060547	ECSPWMSDFK	C2:+57.02146	1	a1.a1	0.01600000075995922	34.70000076293945	2	1286.519287109375	1286.5184326171875	8.999999845400453E-4	0.6995624483274283
a1	pepa1b15	DaPR130904_VB81_O1898.m	3407	23.059999465942383	AYVPALQMAFK	M8:+15.99491	1	a1.a1	1.3000000187446403E-8	50.400001525878906	2	1254.6541748046875	1254.655517578125	-0.0013000000035390258	-1.0361409847767855
a1	pepa1c133	DaPR130904_VB81_O1898.m	3416	23.100000381469727	MQNYSSIDVLLHQSR		1	a1.a1	5.999999941330714E-10	61.70000076293945	2	1790.888916015625	1790.8857421875	0.003100000089034438	1.7309870842167205
a1	pepa1b52	DaPR130904_VB81_O1898.m	3447	23.18000030517578	FTSLTGGSLEELR		1	a1.a1	1.4000000373926014E-4	46.099998474121094	2	1409.7293701171875	1409.7275390625	0.0019000000320374966	1.347778190742474
a1	pepa1b20	DaPR130904_VB81_O1898.m	3741	24.1299991607666	CLMDQATDPNILGR	C1:+57.02146	1	a1.a1	1.1999999696854502E-4	48.099998474121094	2	1603.75927734375	1603.757080078125	0.002199999988079071	1.3717788157617368
a1	pepa1b20	DaPR130904_VB81_O1898.m	3466	23.229999542236328	CLMDQATDPNILGR	C1:+57.02146	1	a1.a1	7.3000001599154984E-9	55.599998474121094	2	1603.757080078125	1603.757080078125	0.0	0.0
a1	pepa1c114	DaPR130904_VB81_O1898.m	3482	23.280000686645508	LVINTEEVFRPYAK		1	a1.a1	0.0027000000700354576	32.400001525878906	2	1678.91943359375	1678.916748046875	0.00279999990016222	1.6677419552932142
a1	pepa1b29	DaPR130904_VB81_O1898.m	3498	23.329999923706055	DLLLNTMSQEEK		1	a1.a1	2.200000039920269E-7	61.70000076293945	2	1420.7020263671875	1420.69921875	0.00279999990016222	1.9708604490018622
a1	pepa1c126	DaPR130904_VB81_O1898.m	3539	23.450000762939453	MAVLALLAK	M1:+15.99491	1	a1.a1	0.002400000113993883	38.29999923706055	2	945.5809326171875	945.5806274414062	3.000000142492354E-4	0.31726539815117477
a1	pepa1c132	DaPR130904_VB81_O1898.m	3542	23.450000762939453	MEVQEQEEDISSLIR	M1:+15.99491	1	a1.a1	5.80000005356851E-6	65.69999694824219	2	1821.8543701171875	1821.8538818359375	5.000000237487257E-4	0.2744457328514516
a1	pepa1c190	DaPR130904_VB81_O1898.m	3585	23.600000381469727	STVLTPMFVETQASQGTLQTR	M7:+15.99491	1	a1.a1	8.399999933317304E-5	39.599998474121094	2	2311.1630859375	2311.160400390625	0.002899999963119626	1.254780915521691
a1	pepa1b58	DaPR130904_VB81_O1898.m	3617	23.700000762939453	GGSWIQEINVAEK		1	a1.a1	6.199999916134402E-5	42.099998474121094	2	1430.728759765625	1430.727783203125	0.0010000000474974513	0.6989450119285746
a1	pepa1c169	DaPR130904_VB81_O1898.m	3623	23.709999084472656	RYNFPVEVEVPMER		1	a1.a1	6.000000284984708E-4	44.400001525878906	3	1764.87939453125	1764.8741455078125	0.005200000014156103	2.9463857393978037
a1	pepa1c136	DaPR130904_VB81_O1898.m	3652	23.809999465942383	MVSAVLNGMLDQSFR	M9:+15.99491	1	a1.a1	4.8999998398358E-5	42.099998474121094	2	1683.821044921875	1683.8197021484375	0.00139999995008111	0.8314429082251543
a1	pepa1c136	DaPR130904_VB81_O1898.m	4186	25.579999923706055	MVSAVLNGMLDQSFR	M1:+15.99491	1	a1.a1	0.0024999999441206455	54.599998474121094	2	1683.8226318359375	1683.8197021484375	0.003000000026077032	1.7816634537826344
a1	pepa1b82	DaPR130904_VB81_O1898.m	3702	24.0	LGNPIVPLNIR		1	a1.a1	3.100000030826777E-4	41.900001525878906	2	1205.738525390625	1205.7369384765625	0.0017000000225380063	1.4099261358667015
a1	pepa1b88	DaPR130904_VB81_O1898.m	3708	24.010000228881836	LLELMTEVLCR	C10:+57.02146 - M5:+15.99491	1	a1.a1	2.9999999242136255E-5	45.900001525878906	2	1392.7252197265625	1392.7230224609375	0.002300000051036477	1.6514411077748854
a1	pepa1b79	DaPR130904_VB81_O1898.m	3712	24.030000686645508	LCYDAFTENMAGENQLLER	C2:+57.02146 - M10:+15.99491	1	a1.a1	0.002099999925121665	32.900001525878906	2	2290.01025390625	2290.011962890625	-0.0015999999595806003	-0.6986862887654788
a1	pepa1c171	DaPR130904_VB81_O1898.m	3729	24.100000381469727	SDPGLLTNTMDVFVK	M10:+15.99491	1	a1.a1	0.006300000008195639	31.799999237060547	2	1652.8271484375	1652.8204345703125	0.006800000090152025	4.114179585346085
a1	pepa1c212	DaPR130904_VB81_O1898.m	3765	24.209999084472656	YNFPVEVEVPMER	M11:+15.99491	1	a1.a1	0.005799999926239252	40.79999923706055	2	1624.77001953125	1624.7679443359375	0.002099999925121665	1.2924922186226173
a1	pepa1c131	DaPR130904_VB81_O1898.m	3821	24.399999618530273	MEVQEQEEDISSLIR		1	a1.a1	6.200000061653554E-4	53.5	2	1805.8602294921875	1805.8590087890625	0.0013000000035390258	0.7198790144811772
a1	pepa1c131	DaPR130904_VB81_O1898.m	3830	24.40999984741211	MEVQEQEEDISSLIR		1	a1.a1	0.0019000000320374966	43.900001525878906	3	1805.8616943359375	1805.8590087890625	0.0027000000700354576	1.495133372480707
a1	pepa1b44	DaPR130904_VB81_O1898.m	3854	24.5	EQQHVMEELFQSSFR		1	a1.a1	1.700000029813964E-5	49.400001525878906	2	1894.8798828125	1894.8756103515625	0.00430000014603138	2.269278322302954
a1	pepa1b44	DaPR130904_VB81_O1898.m	3853	24.5	EQQHVMEELFQSSFR		1	a1.a1	0.0071000000461936	32.79999923706055	3	1894.8797607421875	1894.8756103515625	0.004100000020116568	2.1637304304929446
a1	pepa1b87	DaPR130904_VB81_O1898.m	3876	24.549999237060547	ILEESLCELVAK	C7:+57.02146	1	a1.a1	0.02500000037252903	47.900001525878906	2	1403.7513427734375	1403.7454833984375	0.005900000222027302	4.203041286190662
a1	pepa1c116	DaPR130904_VB81_O1898.m	3890	24.600000381469727	LYSLALHPNAF		1	a1.a1	0.02199999988079071	35.20000076293945	2	1245.6641845703125	1245.6630859375	0.0012000000569969416	0.9633423921315033
a1	pepa1c119	DaPR130904_VB81_O1898.m	3898	24.6299991607666	KEEENASVIDSAELQAYPALVVEK		1	a1.a1	0.0015999999595806003	34.900001525878906	3	2632.337646484375	2632.335693359375	0.0019000000320374966	0.7217924510276746
a1	pepa1c215	DaPR130904_VB81_O1898.m	3901	24.6299991607666	YSCFALFVK	C3:+57.02146	1	a1.a1	1.3000000080864993E-6	45.70000076293945	2	1134.567138671875	1134.565673828125	0.001500000013038516	1.3220918344703514
a1	pepa1b50	DaPR130904_VB81_O1898.m	3902	24.6299991607666	FLESIAMHDIIAAEK		1	a1.a1	0.0020000000949949026	42.5	2	1687.8787841796875	1687.872802734375	0.006000000052154064	3.5547702661207583
a1	pepa1c109	DaPR130904_VB81_O1898.m	3913	24.68000030517578	LSFAVPFR		1	a1.a1	0.002199999988079071	40.79999923706055	2	936.5311279296875	936.5305786132812	5.000000237487257E-4	0.5338854226084903
a1	pepa1c197	DaPR130904_VB81_O1898.m	3914	24.68000030517578	TVSLLDENNVSSYLSK		1	a1.a1	2.300000005561742E-6	44.5	2	1768.9010009765625	1768.8968505859375	0.00430000014603138	2.4308936638148393
a1	pepa1c174	DaPR130904_VB81_O1898.m	3920	24.700000762939453	SIEELCAVNLYGPDAQVDR	C6:+57.02146	1	a1.a1	0.0019000000320374966	28.200000762939453	2	2149.038818359375	2149.02294921875	0.014999999664723873	6.979915998652752
a1	pepa1b83	DaPR130904_VB81_O1898.m	3970	24.850000381469727	IIANALSSEPACLAEIEEDK	C12:+57.02146	1	a1.a1	0.004699999932199717	34.70000076293945	3	2173.076171875	2173.069580078125	0.006599999964237213	3.037178388001701
a1	pepa1b83	DaPR130904_VB81_O1898.m	3954	24.809999465942383	IIANALSSEPACLAEIEEDK	C12:+57.02146	1	a1.a1	0.0027000000700354576	32.70000076293945	2	2173.07470703125	2173.069580078125	0.004999999888241291	2.300892679221773
a1	pepa1c160	DaPR130904_VB81_O1898.m	3960	24.809999465942383	QITQSALLAEAR	Q1:-17.02655	1	a1.a1	4.599999954280065E-7	52.900001525878906	2	1283.697998046875	1283.69580078125	0.002199999988079071	1.713801655143036
a1	pepa1c135	DaPR130904_VB81_O1898.m	3968	24.850000381469727	MSTSPEAFLALR		1	a1.a1	2.300000051036477E-5	46.0	2	1322.681884765625	1322.677734375	0.00419999985024333	3.1753765419117306
a1	pepa1c216	DaPR130904_VB81_O1898.m	3982	24.899999618530273	YYIQNGIQSF		1	a1.a1	0.007199999876320362	39.099998474121094	2	1232.5972900390625	1232.594970703125	0.002300000051036477	1.8659820181843338
a1	pepa1c205	DaPR130904_VB81_O1898.m	4011	24.979999542236328	VLEQLIVAHFPMQSR		1	a1.a1	0.0027000000700354576	38.20000076293945	2	1767.9599609375	1767.9578857421875	0.002099999925121665	1.187811057071694
a1	pepa1c205	DaPR130904_VB81_O1898.m	3991	24.90999984741211	VLEQLIVAHFPMQSR		1	a1.a1	1.5999999595806003E-4	44.599998474121094	3	1767.962158203125	1767.9578857421875	0.00430000014603138	2.4321847147542446
a1	pepa1c117	DaPR130904_VB81_O1898.m	4000	24.950000762939453	KAALSALESFLK		1	a1.a1	0.0010999999940395355	41.900001525878906	2	1277.74755859375	1277.746826171875	7.999999797903001E-4	0.6261021067742326
a1	pepa1c189	DaPR130904_VB81_O1898.m	4002	24.950000762939453	SSSESLNHLLYDEFVK		1	a1.a1	5.100000066704524E-7	50.29999923706055	2	1867.9107666015625	1867.90771484375	0.0031999999191612005	1.713146690134464
a1	pepa1c193	DaPR130904_VB81_O1898.m	4006	24.959999084472656	TLCLEVVLCR	C3:+57.02146 - C9:+57.02146	1	a1.a1	0.0031999999191612005	40.5	2	1262.6593017578125	1262.6600341796875	-6.000000284984708E-4	-0.4751873127023244
a1	pepa1b45	DaPR130904_VB81_O1898.m	4053	25.1299991607666	ETGLMYSIMVH		1	a1.a1	1.7999999499807018E-6	44.70000076293945	2	1280.604248046875	1280.601806640625	0.0024999999441206455	1.9522071038450595
a1	pepa1c113	DaPR130904_VB81_O1898.m	4083	25.25	LVINTEEVFRPY		1	a1.a1	8.299999763039523E-7	45.400001525878906	2	1479.786865234375	1479.7845458984375	0.002300000051036477	1.5542803561582361
a1	pepa1c211	DaPR130904_VB81_O1898.m	4114	25.350000381469727	YNFPVEVEVPMER		1	a1.a1	0.024000000208616257	33.900001525878906	2	1608.774169921875	1608.7730712890625	0.0010999999940395355	0.6837508742971051
a1	pepa1b78	DaPR130904_VB81_O1898.m	4129	25.3799991607666	LCYDAFTENMAGENQLLER	C2:+57.02146	1	a1.a1	0.0019000000320374966	30.0	2	2274.024169921875	2274.01708984375	0.007300000172108412	3.2101782368794787
a1	pepa1b80	DaPR130904_VB81_O1898.m	4146	25.450000762939453	IEVHFLSLATN		1	a1.a1	0.0013000000035390258	31.0	2	1243.6693115234375	1243.66845703125	7.999999797903001E-4	0.6432582375691774
a1	pepa1c202	DaPR130904_VB81_O1898.m	4157	25.479999542236328	VEGMTELYFQLK		1	a1.a1	3.1999999191612005E-4	45.29999923706055	2	1457.7447509765625	1457.73486328125	0.00989999994635582	6.791358425819408
a1	pepa1b63	DaPR130904_VB81_O1898.m	4166	25.510000228881836	GLSSLLCNFTK	C7:+57.02146	1	a1.a1	3.100000030826777E-4	35.0	2	1239.643310546875	1239.640625	0.00279999990016222	2.258719054292223
a1	pepa1b32	DaPR130904_VB81_O1898.m	4176	25.549999237060547	DPTVHDDVLELEMDELNR		1	a1.a1	0.0026000000070780516	33.79999923706055	2	2139.988037109375	2139.98681640625	0.00139999995008111	0.6542096144462123
a1	pepa1c153	DaPR130904_VB81_O1898.m	4222	25.700000762939453	QCLPSLDLSCK	C2:+57.02146 - C10:+57.02146 - Q1:-17.02655	1	a1.a1	3.000000106112566E-6	40.20000076293945	2	1303.604248046875	1303.6025390625	0.0017999999690800905	1.3807889407568814
a1	pepa1b96	DaPR130904_VB81_O1898.m	4236	25.75	IMEFTTTLLNTSPEGWK	M2:+15.99491	1	a1.a1	0.00139999995008111	42.5	2	1983.978515625	1983.9736328125	0.004900000058114529	2.469790917114277
a1	pepa1c142	DaPR130904_VB81_O1898.m	4308	25.979999542236328	NLDLAVLELMQSSVDNTK	M10:+15.99491	1	a1.a1	4.700000033608376E-7	39.0	2	2006.0244140625	2006.010986328125	0.013000000268220901	6.4805229666346795
a1	pepa1b14	DaPR130904_VB81_O1898.m	4345	26.110000610351562	AVFFLLPK		1	a1.a1	0.013000000268220901	32.599998474121094	2	934.5780639648438	934.5764770507812	0.0015999999595806003	1.712005383047601
a1	pepa1c176	DaPR130904_VB81_O1898.m	4347	26.110000610351562	SLFSETINTELLK		1	a1.a1	5.0999999075429514E-5	43.900001525878906	2	1494.8092041015625	1494.805419921875	0.003800000064074993	2.5421369319584066
a1	pepa1c196	DaPR130904_VB81_O1898.m	4358	26.15999984741211	TVGALQVLGTEAQSSLLK		1	a1.a1	7.999999797903001E-4	31.299999237060547	2	1815.0252685546875	1815.0225830078125	0.0027000000700354576	1.4875848352041336
a1	pepa1c196	DaPR130904_VB81_O1898.m	4367	26.18000030517578	TVGALQVLGTEAQSSLLK		1	a1.a1	4.70000013592653E-5	43.099998474121094	3	1815.0242919921875	1815.0225830078125	0.0017000000225380063	0.9366274769544776
a1	pepa1c123	DaPR130904_VB81_O1898.m	4363	26.18000030517578	KNILEESLCELVAK	C9:+57.02146	1	a1.a1	0.010999999940395355	39.70000076293945	3	1645.8857421875	1645.8834228515625	0.002400000113993883	1.4581835388048212
a1	pepa1c123	DaPR130904_VB81_O1898.m	4361	26.18000030517578	KNILEESLCELVAK	C9:+57.02146	1	a1.a1	7.899999764049426E-5	46.20000076293945	2	1645.8876953125	1645.8834228515625	0.004399999976158142	2.6733363463464235
a1	pepa1b62	DaPR130904_VB81_O1898.m	4364	26.18000030517578	GILAQPTLLYLR		1	a1.a1	0.012000000104308128	35.79999923706055	2	1357.8232421875	1357.820556640625	0.0027000000700354576	1.9884807729789498
a1	pepa1c104	DaPR130904_VB81_O1898.m	4378	26.209999084472656	LQYFMEQFY	M5:+15.99491	1	a1.a1	3.600000127335079E-5	38.20000076293945	2	1284.5626220703125	1284.56103515625	0.0017000000225380063	1.323409301708442
a1	pepa1b37	DaPR130904_VB81_O1898.m	4383	26.25	DVDFMYVELIQR	M5:+15.99491	1	a1.a1	1.500000053056283E-7	54.29999923706055	2	1543.74755859375	1543.7464599609375	0.0010999999940395355	0.7125522374103903
a1	pepa1b48	DaPR130904_VB81_O1898.m	4387	26.25	ETGLMYSIMVHALR		1	a1.a1	2.099999951710174E-9	55.400001525878906	2	1620.825439453125	1620.8240966796875	0.00139999995008111	0.8637581048733524
a1	pepa1c100	DaPR130904_VB81_O1898.m	4406	26.329999923706055	IPALDLLIK		1	a1.a1	0.04500000178813934	37.099998474121094	2	995.6511840820312	995.650390625	7.999999797903001E-4	0.8034948686035425
a1	pepa1c106	DaPR130904_VB81_O1898.m	4407	26.329999923706055	LQYFMEQFYGIIR	M5:+15.99491	1	a1.a1	9.400000067216752E-7	51.599998474121094	2	1723.8546142578125	1723.8516845703125	0.003000000026077032	1.7402889430274928
a1	pepa1c150	DaPR130904_VB81_O1898.m	4430	26.399999618530273	PALDLLIK		1	a1.a1	9.999999747378752E-5	38.79999923706055	2	882.5668334960938	882.5662841796875	5.000000237487257E-4	0.5665297130781027
a1	pepa1b40	DaPR130904_VB81_O1898.m	4468	26.530000686645508	EGGGCGQPSGILAQPTLLYLR	C5:+57.02146	1	a1.a1	0.019999999552965164	30.200000762939453	2	2187.126953125	2187.123046875	0.0038999998942017555	1.7831643719241788
a1	pepa1c181	DaPR130904_VB81_O1898.m	4490	26.610000610351562	SLLYLLQDDVDR		1	a1.a1	4.900000058114529E-4	43.599998474121094	2	1449.760986328125	1449.7587890625	0.002199999988079071	1.5174938097817785
a1	pepa1c129	DaPR130904_VB81_O1898.m	4495	26.6299991607666	MDPMNIWDDIITNR	M1:+15.99491 - M4:+15.99491	1	a1.a1	2.2000000171829015E-4	43.20000076293945	2	1765.791259765625	1765.788818359375	0.0024999999441206455	1.4157978112260552
a1	pepa1b43	DaPR130904_VB81_O1898.m	4508	26.68000030517578	EQQHVMEELFQSSFR	E1:-18.01056	1	a1.a1	2.3999999393709004E-4	45.5	2	1876.8671875	1876.8651123046875	0.002199999988079071	1.1721673409857312
a1	pepa1c170	DaPR130904_VB81_O1898.m	4528	26.760000228881836	SDPGLLTNTMDVFVK		1	a1.a1	1.6999999843392288E-6	55.400001525878906	2	1636.828857421875	1636.825439453125	0.0034000000450760126	2.0771915948544746
a1	pepa1a2	DaPR130904_VB81_O1898.m	4695	27.360000610351562	AALSALESFLK		1	a1.a1	1.3000000035390258E-4	40.70000076293945	2	1149.65380859375	1149.65185546875	0.0020000000949949026	1.739657171413374
a1	pepa1a2	DaPR130904_VB81_O1898.m	4542	26.809999465942383	AALSALESFLK		1	a1.a1	1.1000000199601345E-7	53.20000076293945	2	1149.6536865234375	1149.65185546875	0.0019000000320374966	1.6526742622120203
a1	pepa1c108	DaPR130904_VB81_O1898.m	4566	26.8799991607666	LSDFNDITNMLLLK	M10:+15.99491	1	a1.a1	1.6999999934341758E-4	49.29999923706055	2	1652.8607177734375	1652.8568115234375	0.004000000189989805	2.42005245832699
a1	pepa1c195	DaPR130904_VB81_O1898.m	4585	26.950000762939453	TRDDWLVSWVQSYCR	C14:+57.02146	1	a1.a1	0.0027000000700354576	35.0	3	1970.91796875	1970.918212890625	-1.9999999494757503E-4	-0.10147554253621072
a1	pepa1b64	DaPR130904_VB81_O1898.m	4666	27.25	GSATQFLPVPELMPFR	M13:+15.99491	1	a1.a1	0.004399999976158142	27.700000762939453	2	1805.9359130859375	1805.926025390625	0.009999999776482582	5.537325248036981
a1	pepa1b19	DaPR130904_VB81_O1898.m	4700	27.3799991607666	CLMDQATDPNILGR	C1:+57.02146 - C1:-17.02655	1	a1.a1	1.4000000192027073E-5	36.5	2	1586.733154296875	1586.7305908203125	0.0026000000070780516	1.6385894506098204
a1	pepa1c143	DaPR130904_VB81_O1898.m	4718	27.450000762939453	NILEESLCELVAK	C8:+57.02146	1	a1.a1	6.299999881775875E-7	61.400001525878906	2	1517.7900390625	1517.7884521484375	0.0017000000225380063	1.1200507028048918
a1	pepa1c191	DaPR130904_VB81_O1898.m	4753	27.579999923706055	SVGTELLSLVYK		1	a1.a1	8.299999763039523E-7	50.79999923706055	2	1308.743896484375	1308.741455078125	0.0026000000070780516	1.9866414386047282
a1	pepa1c204	DaPR130904_VB81_O1898.m	4776	27.65999984741211	VLEQLIVAHFPM		1	a1.a1	8.899999848210882E-9	54.29999923706055	2	1396.769287109375	1396.76611328125	0.0031999999191612005	2.2910062670720412
a1	pepa1b13	DaPR130904_VB81_O1898.m	4784	27.700000762939453	AVAFFLESIAMHDIIAAEK	M11:+15.99491	1	a1.a1	0.014999999664723873	26.600000381469727	2	2092.082275390625	2092.078857421875	0.003599999938160181	1.720776406390607
a1	pepa1c128	DaPR130904_VB81_O1898.m	4794	27.75	MDPMNIWDDIITNR	M4:+15.99491	1	a1.a1	3.899999865097925E-5	45.70000076293945	2	1749.7972412109375	1749.7939453125	0.0034000000450760126	1.9430859583119646
a1	pepa1a1	DaPR130904_VB81_O1898.m	4803	27.780000686645508	AAAAEVLGLILR		1	a1.a1	2.6000000070780516E-4	52.70000076293945	2	1196.73779296875	1196.736572265625	0.0013000000035390258	1.0862875203002325
a1	pepa1b42	DaPR130904_VB81_O1898.m	4825	27.860000610351562	EMKPVIFLDVFLPR	M2:+15.99491	1	a1.a1	0.0035000001080334187	31.299999237060547	2	1719.9537353515625	1719.9505615234375	0.003100000089034438	1.8023774394356014
a1	pepa1b42	DaPR130904_VB81_O1898.m	4818	27.829999923706055	EMKPVIFLDVFLPR	M2:+15.99491	1	a1.a1	0.0013000000035390258	34.79999923706055	3	1719.9544677734375	1719.9505615234375	0.0038999998942017555	2.267506974588473
a1	pepa1b36	DaPR130904_VB81_O1898.m	4832	27.899999618530273	DVDFMYVELIQR		1	a1.a1	3.3999999868683517E-4	46.099998474121094	2	1527.7540283203125	1527.7515869140625	0.0024999999441206455	1.6363916526314646
a1	pepa1b57	DaPR130904_VB81_O1898.m	4843	27.93000030517578	GFPPSASLCLLDLVK	C9:+57.02146	1	a1.a1	2.6000000070780516E-4	40.900001525878906	2	1616.8759765625	1616.8720703125	0.004000000189989805	2.473912601642446
a1	pepa1b22	DaPR130904_VB81_O1898.m	4848	27.93000030517578	CKIPALDLLIK	C1:+57.02146 - C1:-17.02655	1	a1.a1	0.008500000461935997	27.100000381469727	2	1266.7506103515625	1266.7493896484375	0.0012000000569969416	0.9473065997134437
a1	pepa1b90	DaPR130904_VB81_O1898.m	4854	27.959999084472656	LLLQGEADQSLLTFIDK		1	a1.a1	2.500000118743628E-4	41.900001525878906	2	1904.0418701171875	1904.037841796875	0.004000000189989805	2.1007986827693155
a1	pepa1c105	DaPR130904_VB81_O1898.m	4856	27.959999084472656	LQYFMEQFYGIIR		1	a1.a1	0.010999999940395355	29.299999237060547	2	1707.859619140625	1707.8568115234375	0.002899999963119626	1.6980346031074913
a1	pepa1b34	DaPR130904_VB81_O1898.m	4860	27.959999084472656	DQAVAVQHSVEEITDNYPQAIVYPF		1	a1.a1	0.03799999877810478	26.399999618530273	3	2833.370849609375	2833.368408203125	0.0024999999441206455	0.8823419986199761
a1	pepa1b65	DaPR130904_VB81_O1898.m	4861	27.979999542236328	GSCVTQVGLLESVYEMFR	C3:+57.02146 - M16:+15.99491	1	a1.a1	0.017999999225139618	33.5	2	2090.994384765625	2090.989013671875	0.005499999970197678	2.630334226643984
a1	pepa1b12	DaPR130904_VB81_O1898.m	4865	27.979999542236328	AVAFFLESIAMHDIIAAEK		1	a1.a1	0.005900000222027302	27.100000381469727	2	2076.08447265625	2076.083984375	6.99999975040555E-4	0.3371732455473319
a1	pepa1c107	DaPR130904_VB81_O1898.m	4871	28.0	LSDFNDITNMLLLK		1	a1.a1	2.2999999682582484E-9	65.5	2	1636.8697509765625	1636.8619384765625	0.007899999618530273	4.826307847247552
a1	pepa1c144	DaPR130904_VB81_O1898.m	4876	28.010000228881836	NLLIFENLIDLK		1	a1.a1	9.200000204145908E-5	43.099998474121094	2	1444.8428955078125	1444.8414306640625	0.001500000013038516	1.038176218651968
a1	pepa1b25	DaPR130904_VB81_O1898.m	4879	28.010000228881836	DFGLLVFVR		1	a1.a1	0.002099999925121665	38.900001525878906	2	1065.6103515625	1065.609619140625	7.999999797903001E-4	0.7507439548410522
a1	pepa1c127	DaPR130904_VB81_O1898.m	4881	28.030000686645508	MDPMNIWDDIITNR		1	a1.a1	4.999999873689376E-5	50.900001525878906	2	1733.8004150390625	1733.7989501953125	0.001500000013038516	0.8651522212939055
a1	pepa1c180	DaPR130904_VB81_O1898.m	4889	28.049999237060547	SLLTLLWH		1	a1.a1	0.004600000102072954	33.79999923706055	2	982.5731811523438	982.572509765625	6.99999975040555E-4	0.7124155907918973
a1	pepa1b49	DaPR130904_VB81_O1898.m	4898	28.059999465942383	EVYAAAAEVLGLILR		1	a1.a1	7.099999947968172E-7	56.0	2	1587.9150390625	1587.910888671875	0.00419999985024333	2.644984602225507
a1	pepa1b39	DaPR130904_VB81_O1898.m	4913	28.100000381469727	EFFSTIVVDAIDVLK		1	a1.a1	3.000000142492354E-4	39.20000076293945	2	1695.9342041015625	1695.9210205078125	0.013000000268220901	7.665451463257582
a2	pepa2b85	DaPR130904_VB81_O1898.m	528	10.90999984741211	VIHEQVNHR		1	a2.a1	5.300000193528831E-4	45.5	2	1131.60302734375	1131.6021728515625	8.999999845400453E-4	0.7953324994702907
a2	pepa2b52	DaPR130904_VB81_O1898.m	910	13.430000305175781	KPSTSDDSDSNFEK		1	a2.a1	0.0010999999940395355	43.20000076293945	2	1556.6732177734375	1556.6715087890625	0.0017999999690800905	1.1563132998305554
a2	pepa2b51	DaPR130904_VB81_O1898.m	1189	14.90999984741211	KNYEDEDSLK		1	a2.a1	9.699999936856329E-4	32.29999923706055	2	1240.5694580078125	1240.569580078125	-9.999999747378752E-5	-0.08060813281226031
a2	pepa2b69	DaPR130904_VB81_O1898.m	1253	15.210000038146973	RDPALNSGVSQKPDPAK		1	a2.a1	1.8000000636675395E-5	41.79999923706055	2	1779.937255859375	1779.9351806640625	0.002099999925121665	1.1798182023337456
a2	pepa2b27	DaPR130904_VB81_O1898.m	1270	15.300000190734863	GYDSDPVK		1	a2.a1	5.300000193528831E-4	26.200000762939453	2	880.406005859375	880.4050903320312	8.999999845400453E-4	1.0222566798206767
a2	pepa2b53	DaPR130904_VB81_O1898.m	1355	15.699999809265137	KQTTLAFK		1	a2.a1	0.0430000014603138	25.600000381469727	2	936.5533447265625	936.5516967773438	0.0015999999595806003	1.7083947048370838
a2	pepa2b25	DaPR130904_VB81_O1898.m	1378	15.8100004196167	GIPVVEHK		2	a2.a1 a2.a2	0.023000000044703484	31.100000381469727	2	878.5115966796875	878.5098876953125	0.0017000000225380063	1.9350949219226155
a2	pepa2b12	DaPR130904_VB81_O1898.m	1442	16.100000381469727	EKQDEQVGLPGK		1	a2.a1	2.9999999242136255E-5	39.099998474121094	2	1327.6854248046875	1327.685546875	-1.9999999494757503E-4	-0.15063807497062767
a2	pepa2a7	DaPR130904_VB81_O1898.m	1553	16.549999237060547	DPALNSGVSQKPDPAK		1	a2.a1	1.1000000199601345E-7	55.599998474121094	2	1623.8333740234375	1623.8341064453125	-6.99999975040555E-4	-0.4310785025773996
a2	pepa2b21	DaPR130904_VB81_O1898.m	1679	17.049999237060547	FTVETASR		1	a2.a1	0.02199999988079071	35.400001525878906	2	910.4639282226562	910.4633178710938	6.000000284984708E-4	0.6590051644270865
a2	pepa2b44	DaPR130904_VB81_O1898.m	1749	17.309999465942383	IMIMTDQDQDGSHIK	M2:+15.99491 - M4:+15.99491	2	a2.a1 a2.a2	4.1000000783242285E-4	40.0	3	1763.795654296875	1763.7943115234375	0.00139999995008111	0.7937433185573048
a2	pepa2b44	DaPR130904_VB81_O1898.m	1744	17.299999237060547	IMIMTDQDQDGSHIK	M2:+15.99491 - M4:+15.99491	2	a2.a1 a2.a2	0.0017999999690800905	28.600000381469727	2	1763.7989501953125	1763.7943115234375	0.004699999932199717	2.664709768873332
a2	pepa2b70	DaPR130904_VB81_O1898.m	1838	17.65999984741211	SFGSTCQLSEK	C6:+57.02146	1	a2.a1	2.099999983329326E-5	52.400001525878906	2	1243.552734375	1243.56298828125	-0.009999999776482582	-8.041409941207526
a2	pepa2b70	DaPR130904_VB81_O1898.m	1845	17.68000030517578	SFGSTCQLSEK	C6:+57.02146	1	a2.a1	3.499999875202775E-4	34.79999923706055	2	1243.5631103515625	1243.562744140625	3.9999998989515007E-4	0.32165645986087626
a2	pepa2b68	DaPR130904_VB81_O1898.m	1885	17.829999923706055	QTWMDNMGR	M7:+15.99491	1	a2.a1	0.03099999949336052	24.600000381469727	2	1154.4744873046875	1154.47216796875	0.002400000113993883	2.078872215877315
a2	pepa2b43	DaPR130904_VB81_O1898.m	2146	18.760000228881836	IMIMTDQDQDGSHIK	M2:+15.99491	2	a2.a1 a2.a2	1.0999999631167157E-6	45.20000076293945	2	1747.7978515625	1747.7994384765625	-0.001500000013038516	-0.8582220476887003
a2	pepa2b43	DaPR130904_VB81_O1898.m	2142	18.75	IMIMTDQDQDGSHIK	M2:+15.99491	2	a2.a1 a2.a2	0.03400000184774399	31.799999237060547	3	1747.7982177734375	1747.7994384765625	-0.0010999999940395355	-0.6293628260908073
a2	pepa2b43	DaPR130904_VB81_O1898.m	1942	18.030000686645508	IMIMTDQDQDGSHIK	M4:+15.99491	2	a2.a1 a2.a2	0.008200000040233135	36.79999923706055	3	1747.8070068359375	1747.7994384765625	0.007699999958276749	4.4055397826356515
a2	pepa2b84	DaPR130904_VB81_O1898.m	2087	18.559999465942383	TQMAEVLPSPR	M3:+15.99491	1	a2.a1	1.5999999959603883E-5	43.400001525878906	2	1244.631591796875	1244.630859375	8.999999845400453E-4	0.7231059536736751
a2	pepa2b76	DaPR130904_VB81_O1898.m	2163	18.809999465942383	SSDESNFDVPPR		1	a2.a1	0.029999999329447746	27.799999237060547	2	1349.5975341796875	1349.59716796875	3.9999998989515007E-4	0.2963847282646433
a2	pepa2b29	DaPR130904_VB81_O1898.m	2282	19.280000686645508	HVDYVADQIVTK		1	a2.a1	4.199999966658652E-4	46.79999923706055	2	1387.7249755859375	1387.7220458984375	0.003000000026077032	2.1618162188486205
a2	pepa2b42	DaPR130904_VB81_O1898.m	2357	19.579999923706055	IMIMTDQDQDGSHIK		2	a2.a1 a2.a2	9.999999747378752E-6	46.79999923706055	2	1731.7999267578125	1731.804443359375	-0.0044999998062849045	-2.5984456983813664
a2	pepa2b74	DaPR130904_VB81_O1898.m	2412	19.850000381469727	SKGESDDFHMDFDSAVAPR	M10:+15.99491	1	a2.a1	0.012000000104308128	32.70000076293945	3	2126.911376953125	2126.90869140625	0.0026000000070780516	1.2224314177582336
a2	pepa2b15	DaPR130904_VB81_O1898.m	2490	20.1299991607666	EQVLEPMLNGTEK	M7:+15.99491	1	a2.a1	0.0019000000320374966	33.400001525878906	2	1503.7447509765625	1503.7364501953125	0.00839999970048666	5.586085047945488
a2	pepa2b39	DaPR130904_VB81_O1898.m	2536	20.280000686645508	IKNENTEGSPQEDGVELEGLK		1	a2.a1	1.5999999902760464E-7	56.79999923706055	3	2286.115966796875	2286.110107421875	0.006099999882280827	2.6682878757576582
a2	pepa2b80	DaPR130904_VB81_O1898.m	2672	20.729999542236328	TDDEDFVPSDASPPK		1	a2.a1	2.8000000384054147E-5	39.5	2	1619.7103271484375	1619.7076416015625	0.00279999990016222	1.7287069766452345
a2	pepa2b61	DaPR130904_VB81_O1898.m	2687	20.780000686645508	QDEQVGLPGK	Q1:-17.02655	1	a2.a1	0.02800000086426735	28.600000381469727	2	1053.5228271484375	1053.521484375	0.0013000000035390258	1.2339568037478121
a2	pepa2b67	DaPR130904_VB81_O1898.m	2698	20.809999465942383	QTWMDNMGR		1	a2.a1	0.03799999877810478	30.299999237060547	2	1138.4761962890625	1138.4771728515625	-0.0010000000474974513	-0.8783663575728398
a2	pepa2b73	DaPR130904_VB81_O1898.m	2737	20.93000030517578	SIPSMVDGLKPGQR		1	a2.a1	0.014000000432133675	33.599998474121094	2	1484.789306640625	1484.7894287109375	-0.0	-0.0
a2	pepa2b32	DaPR130904_VB81_O1898.m	2793	21.110000610351562	LCNIFSTK	C2:+57.02146	2	a2.a1 a2.a2	0.0019000000320374966	35.099998474121094	2	982.5048217773438	982.5029907226562	0.0017999999690800905	1.8320554604685164
a2	pepa2a1	DaPR130904_VB81_O1898.m	2856	21.309999465942383	ALIENPTFDSQTK		1	a2.a1	9.599999757483602E-4	35.5	2	1463.7392578125	1463.7381591796875	0.0012000000569969416	0.8198187971470589
a2	pepa2b48	DaPR130904_VB81_O1898.m	2862	21.329999923706055	KEWLTNFMEDR	M8:+15.99491	2	a2.a1 a2.a2	0.03400000184774399	29.899999618530273	3	1484.6851806640625	1484.684326171875	0.0010000000474974513	0.67354388395536
a2	pepa2b59	DaPR130904_VB81_O1898.m	2930	21.549999237060547	NENTEGSPQEDGVELEGLK		1	a2.a1	2.5999999375692084E-10	40.79999923706055	2	2044.9344482421875	2044.9310302734375	0.0035000001080334187	1.7115492191271688
a2	pepa2b77	DaPR130904_VB81_O1898.m	2962	21.649999618530273	SVVSDLEADDVK		1	a2.a1	7.900000200606883E-4	50.20000076293945	2	1276.6279296875	1276.6270751953125	8.999999845400453E-4	0.7049826860380141
a2	pepa2b14	DaPR130904_VB81_O1898.m	3057	21.950000762939453	EQVLEPMLNGTEK		1	a2.a1	0.03099999949336052	30.100000381469727	2	1487.75146484375	1487.740966796875	0.009999999776482582	6.721600063223847
a2	pepa2b66	DaPR130904_VB81_O1898.m	3093	22.049999237060547	QIMENAEINNIIK	M3:+15.99491	2	a2.a1 a2.a2	1.1999999696854502E-4	40.0	2	1545.793701171875	1545.7945556640625	-7.999999797903001E-4	-0.5175331850270528
a2	pepa2a6	DaPR130904_VB81_O1898.m	3115	22.110000610351562	DIVALMVR	M6:+15.99491	1	a2.a1	0.008100000210106373	39.5	2	932.5208740234375	932.5238037109375	-0.002899999963119626	-3.1098401473283617
a2	pepa2b81	DaPR130904_VB81_O1898.m	3250	22.559999465942383	TLAVSGLGVVGR		1	a2.a1	1.4999999621068127E-5	60.70000076293945	2	1128.6751708984375	1128.6739501953125	0.0013000000035390258	1.1517941060959775
a2	pepa2b83	DaPR130904_VB81_O1898.m	3326	22.799999237060547	TQLEHILLRPDTY		2	a2.a1 a2.a2	5.100000180391362E-6	46.900001525878906	2	1598.8629150390625	1598.8541259765625	0.008899999782443047	5.566486421647143
a2	pepa2b22	DaPR130904_VB81_O1898.m	3405	23.049999237060547	GESDDFHMDFDSAVAPR		1	a2.a1	7.399999885819852E-4	34.0	2	1895.78857421875	1895.786865234375	0.0017000000225380063	0.8967252879072123
a2	pepa2b58	DaPR130904_VB81_O1898.m	3443	23.15999984741211	MQSLDKDIVALMVR	M12:+15.99491	1	a2.a1	0.014999999664723873	46.20000076293945	3	1634.864501953125	1634.86083984375	0.003599999938160181	2.202022245822615
a2	pepa2b58	DaPR130904_VB81_O1898.m	4051	25.110000610351562	MQSLDKDIVALMVR	M1:+15.99491	1	a2.a1	0.04600000008940697	29.399999618530273	2	1634.8629150390625	1634.86083984375	0.002099999925121665	1.284512952993828
a2	pepa2b86	DaPR130904_VB81_O1898.m	3468	23.25	VLINGAEGIGTGWSCK	C15:+57.02146	1	a2.a1	3.400000059627928E-5	47.900001525878906	2	1661.83447265625	1661.83203125	0.0024999999441206455	1.5043637967672285
a2	pepa2b65	DaPR130904_VB81_O1898.m	3484	23.280000686645508	QIMENAEINNIIK		2	a2.a1 a2.a2	0.00139999995008111	35.099998474121094	2	1529.802490234375	1529.799560546875	0.002899999963119626	1.8956731573925476
a2	pepa2b11	DaPR130904_VB81_O1898.m	3543	23.459999084472656	ELILFSNSDNER		2	a2.a1 a2.a2	3.900000137946336E-6	57.70000076293945	2	1436.7052001953125	1436.7020263671875	0.0031999999191612005	2.227323314391536
a2	pepa2b47	DaPR130904_VB81_O1898.m	3572	23.549999237060547	KEWLTNFMEDR		2	a2.a1 a2.a2	0.0019000000320374966	32.400001525878906	2	1468.69384765625	1468.689453125	0.0044999998062849045	3.063955962038157
a2	pepa2b47	DaPR130904_VB81_O1898.m	3571	23.549999237060547	KEWLTNFMEDR		2	a2.a1 a2.a2	0.026000000536441803	32.900001525878906	3	1468.69140625	1468.689453125	0.002099999925121665	1.4298461261864417
a2	pepa2b16	DaPR130904_VB81_O1898.m	3609	23.68000030517578	EVTFVPGLYK		2	a2.a1 a2.a2	0.01600000075995922	30.5	2	1152.6314697265625	1152.63037109375	0.0012000000569969416	1.0410970308358627
a2	pepa2b20	DaPR130904_VB81_O1898.m	3661	23.850000381469727	FTMDLDSDEDFSDFDEK	M3:+15.99491	1	a2.a1	0.00430000014603138	26.700000762939453	2	2071.796142578125	2071.79638671875	-3.000000142492354E-4	-0.14480188119468948
a2	pepa2b56	DaPR130904_VB81_O1898.m	3671	23.8799991607666	MEVSPLQPVNENMQVNK	M1:+15.99491 - M1:+42.01057	1	a2.a1	3.099999958067201E-5	36.20000076293945	2	2014.964111328125	2014.9576416015625	0.006500000134110451	3.2258743310077778
a2	pepa2b54	DaPR130904_VB81_O1898.m	3760	24.200000762939453	KYDTVLDILR		1	a2.a1	0.002400000113993883	45.900001525878906	2	1235.7017822265625	1235.6998291015625	0.0020000000949949026	1.618516121709783
a2	pepa2b41	DaPR130904_VB81_O1898.m	3781	24.260000228881836	LMDGEEPLPMLPSYK	M10:+15.99491	1	a2.a1	0.013000000268220901	28.0	2	1735.832275390625	1735.8284912109375	0.003800000064074993	2.1891564076264594
a2	pepa2b23	DaPR130904_VB81_O1898.m	3858	24.5	GFQQISFVNSIATSK		1	a2.a1	7.100000220816582E-5	31.700000762939453	2	1626.8580322265625	1626.8489990234375	0.009100000374019146	5.5936355368455715
a2	pepa2b36	DaPR130904_VB81_O1898.m	3886	24.600000381469727	IFDEILVNAADNK		2	a2.a1 a2.a2	3.800000122282654E-4	42.400001525878906	3	1461.761474609375	1461.7587890625	0.0026000000070780516	1.778679236637642
a2	pepa2b36	DaPR130904_VB81_O1898.m	3862	24.510000228881836	IFDEILVNAADNK		2	a2.a1 a2.a2	9.99999993922529E-9	61.400001525878906	2	1461.7626953125	1461.7587890625	0.0038999998942017555	2.6680187753158804
a2	pepa2b46	DaPR130904_VB81_O1898.m	4036	25.059999465942383	KEWLLGMLGAESAK		1	a2.a1	0.003700000001117587	29.299999237060547	3	1532.8173828125	1532.8145751953125	0.00279999990016222	1.8267049031716323
a2	pepa2b40	DaPR130904_VB81_O1898.m	4150	25.450000762939453	LMDGEEPLPMLPSYK		1	a2.a1	0.007699999958276749	34.900001525878906	2	1719.83544921875	1719.8336181640625	0.0019000000320374966	1.1047580486685469
a2	pepa2b57	DaPR130904_VB81_O1898.m	4279	25.8799991607666	MQSLDKDIVALMVR		1	a2.a1	2.300000051036477E-4	40.099998474121094	2	1618.867919921875	1618.8658447265625	0.0020000000949949026	1.2354328813038342
a2	pepa2b19	DaPR130904_VB81_O1898.m	4280	25.8799991607666	FTMDLDSDEDFSDFDEK		1	a2.a1	0.003599999938160181	30.399999618530273	2	2055.801513671875	2055.801513671875	-0.0	-0.0
a2	pepa2b90	DaPR130904_VB81_O1898.m	4366	26.18000030517578	YDTVLDILR		1	a2.a1	0.0032999999821186066	46.5	2	1107.6060791015625	1107.6048583984375	0.0013000000035390258	1.1737037750256762
a2	pepa2b88	DaPR130904_VB81_O1898.m	4543	26.809999465942383	VTIDPENNLISIWNNGK		1	a2.a1	3.600000127335079E-5	39.5	2	1926.9989013671875	1926.992431640625	0.006599999964237213	3.4250264068852774
a2	pepa2b64	DaPR130904_VB81_O1898.m	4556	26.850000381469727	QIMENAEINNIIK	Q1:-17.02655	2	a2.a1 a2.a2	0.009200000204145908	36.0	2	1512.7760009765625	1512.7730712890625	0.003000000026077032	1.9831130544389421
a2	pepa2b63	DaPR130904_VB81_O1898.m	4559	26.860000610351562	QEMAFYSLPEFEEWK	M3:+15.99491	1	a2.a1	1.500000071246177E-4	31.299999237060547	2	1949.855712890625	1949.863037109375	-0.007300000172108412	-3.743852790260841
a2	pepa2b91	DaPR130904_VB81_O1898.m	4664	27.25	YIFTMLSSLAR		1	a2.a1	6.4000000747910235E-6	40.79999923706055	2	1301.69384765625	1301.692626953125	0.0013000000035390258	0.9986996750392132
a2	pepa2b17	DaPR130904_VB81_O1898.m	4703	27.399999618530273	EWLLGMLGAESAK		1	a2.a1	2.7999999474559445E-6	60.70000076293945	2	1404.7222900390625	1404.7196044921875	0.0027000000700354576	1.9220918262983309
a2	pepa2b62	DaPR130904_VB81_O1898.m	4786	27.700000762939453	QEMAFYSLPEFEEWK		1	a2.a1	6.900000153109431E-4	31.0	2	1933.86328125	1933.8680419921875	-0.004800000227987766	-2.48207226333965
a2	pepa2b26	DaPR130904_VB81_O1898.m	603	11.510000228881836	GKPSSDTVPK		1	a2.a2	0.04800000041723251	36.5	2	1015.5421142578125	1015.5422973632812	-1.9999999494757503E-4	-0.19693910875681697
a2	pepa2b50	DaPR130904_VB81_O1898.m	1026	14.079999923706055	KGDLDTAAVK		1	a2.a2	0.004600000102072954	45.0	2	1017.5567626953125	1017.5579223632812	-0.0012000000569969416	-1.1792941026982895
a2	pepa2a2	DaPR130904_VB81_O1898.m	1153	14.729999542236328	ASGSENEGDYNPGR		1	a2.a2	1.5999999595806003E-4	43.29999923706055	2	1452.5980224609375	1452.5989990234375	-8.999999845400453E-4	-0.6195791027978836
a2	pepa2b31	DaPR130904_VB81_O1898.m	1226	15.079999923706055	LAQAEAAGLHK		1	a2.a2	4.900000058114529E-4	44.70000076293945	2	1108.6114501953125	1108.6114501953125	9.999999747378752E-5	0.09020292678392394
a2	pepa2b71	DaPR130904_VB81_O1898.m	1324	15.5600004196167	SLAVSGLGV		1	a2.a2	0.006200000178068876	34.099998474121094	2	802.4677124023438	802.46728515625	3.9999998989515007E-4	0.4984626754189303
a2	pepa2b10	DaPR130904_VB81_O1898.m	1422	16.010000228881836	EDVLAGMSGK	M7:+15.99491	1	a2.a2	0.0019000000320374966	38.400001525878906	2	1022.4847412109375	1022.4827270507812	0.0020000000949949026	1.9560233557819047
a2	pepa2b45	DaPR130904_VB81_O1898.m	1612	16.780000686645508	LPNYDAR		1	a2.a2	0.005799999926239252	37.70000076293945	2	848.4271850585938	848.426513671875	6.99999975040555E-4	0.8250566946700545
a2	pepa2b78	DaPR130904_VB81_O1898.m	1652	16.950000762939453	SYDDAESLK		1	a2.a2	6.299999949987978E-5	25.399999618530273	2	1027.458251953125	1027.458251953125	0.0	0.0
a2	pepa2a3	DaPR130904_VB81_O1898.m	1701	17.1299991607666	AYDLAGSCR	C8:+57.02146	1	a2.a2	9.800000116229057E-4	37.400001525878906	2	1012.45263671875	1012.4520874023438	5.000000237487257E-4	0.4938505534929357
a2	pepa2b33	DaPR130904_VB81_O1898.m	2162	18.809999465942383	LDETGVALK		1	a2.a2	0.0034000000450760126	37.70000076293945	2	945.526611328125	945.5255737304688	0.0010000000474974513	1.0576129036384065
a2	pepa2b35	DaPR130904_VB81_O1898.m	2446	19.959999084472656	LDKDIVALMTR	M9:+15.99491	1	a2.a2	0.014000000432133675	30.100000381469727	2	1290.7115478515625	1290.708984375	0.0026000000070780516	2.0143967684063573
a2	pepa2a9	DaPR130904_VB81_O1898.m	2483	20.110000610351562	EDVLAGMSGK		1	a2.a2	0.0034000000450760126	35.400001525878906	2	1006.489990234375	1006.48779296875	0.002199999988079071	2.1858188479265324
a2	pepa2b13	DaPR130904_VB81_O1898.m	2520	20.229999542236328	EQVLEPMLNGTDK	M7:+15.99491	1	a2.a2	0.009100000374019146	26.899999618530273	2	1489.721923828125	1489.720703125	0.0013000000035390258	0.8726467993711872
a2	pepa2b82	DaPR130904_VB81_O1898.m	2528	20.25	TPALISDYK		1	a2.a2	9.299999801442027E-4	39.5	2	1007.54150390625	1007.5411987304688	3.000000142492354E-4	0.29775458773025276
a2	pepa2b30	DaPR130904_VB81_O1898.m	2561	20.360000610351562	HVDYVVDQVVGK		1	a2.a2	0.035999998450279236	36.29999923706055	2	1357.71044921875	1357.7115478515625	-0.0010000000474974513	-0.7365335067524817
a2	pepa2b55	DaPR130904_VB81_O1898.m	2753	20.979999542236328	KYETVQDILK		1	a2.a2	0.03200000151991844	29.399999618530273	2	1236.6856689453125	1236.6839599609375	0.0019000000320374966	1.5363666818299404
a2	pepa2b79	DaPR130904_VB81_O1898.m	2991	21.729999542236328	SYVDLYVK		1	a2.a2	0.03200000151991844	31.299999237060547	2	986.5220336914062	986.5197143554688	0.002300000051036477	2.3314283714432973
a2	pepa2b89	DaPR130904_VB81_O1898.m	3138	22.18000030517578	VVEAVNSDSDSEFGIPK		1	a2.a2	0.013000000268220901	30.200000762939453	2	1792.868408203125	1792.8603515625	0.008100000210106373	4.517920318248503
a2	pepa2b72	DaPR130904_VB81_O1898.m	3187	22.329999923706055	SIPSLVDGFKPGQR		1	a2.a2	0.0017999999690800905	34.099998474121094	2	1500.8189697265625	1500.8172607421875	0.0017000000225380063	1.1327161987045102
a2	pepa2b60	DaPR130904_VB81_O1898.m	3207	22.399999618530273	NTVEITELPVR		1	a2.a2	3.5000000480067683E-6	51.099998474121094	2	1270.7061767578125	1270.7005615234375	0.00570000009611249	4.485714627589984
a2	pepa2b37	DaPR130904_VB81_O1898.m	3401	23.049999237060547	LHGLPEQFLYGTATK		1	a2.a2	0.01600000075995922	28.600000381469727	3	1674.88623046875	1674.8853759765625	7.999999797903001E-4	0.4776446145300243
a2	pepa2b37	DaPR130904_VB81_O1898.m	3403	23.049999237060547	LHGLPEQFLYGTATK		1	a2.a2	5.499999970197678E-4	33.599998474121094	2	1674.8892822265625	1674.8853759765625	0.0038999998942017555	2.328517491489716
a2	pepa2b34	DaPR130904_VB81_O1898.m	3423	23.100000381469727	LDKDIVALMTR		1	a2.a2	0.0017999999690800905	49.900001525878906	2	1274.716552734375	1274.714111328125	0.0024999999441206455	1.9612240281202307
a2	pepa2b49	DaPR130904_VB81_O1898.m	3605	23.65999984741211	KEWLVGMLGAESTK		1	a2.a2	1.500000071246177E-4	42.0	2	1548.823486328125	1548.8089599609375	0.014000000432133675	9.039204184670243
a2	pepa2b24	DaPR130904_VB81_O1898.m	3900	24.6299991607666	GFQQISFVNSIATTK		1	a2.a2	1.799999971296984E-8	56.5	2	1640.866943359375	1640.86474609375	0.002300000051036477	1.4016999612624181
a2	pepa2a5	DaPR130904_VB81_O1898.m	4072	25.200000762939453	DLIQMLVQR	M5:+15.99491	1	a2.a2	0.012000000104308128	45.900001525878906	2	1131.6236572265625	1131.6195068359375	0.00419999985024333	3.711494742598359
a2	pepa2b18	DaPR130904_VB81_O1898.m	4289	25.90999984741211	EWLVGMLGAESTK		1	a2.a2	1.5999999959603883E-5	45.099998474121094	2	1420.7232666015625	1420.7144775390625	0.008799999952316284	6.1940665006521884
a2	pepa2b28	DaPR130904_VB81_O1898.m	4497	26.649999618530273	HGFLEEFITPIVK		1	a2.a2	7.3000001599154984E-9	58.20000076293945	2	1529.841552734375	1529.836669921875	0.004900000058114529	3.202956338054545
a2	pepa2b75	DaPR130904_VB81_O1898.m	4517	26.709999084472656	SQDFGNLFSFPSYSQK		1	a2.a2	8.69999985297909E-6	39.70000076293945	2	1851.860107421875	1851.855224609375	0.004900000058114529	2.645995212259706
a2	pepa2b38	DaPR130904_VB81_O1898.m	4554	26.850000381469727	LLFPAVDDNLLK		1	a2.a2	3.1999999191612005E-4	37.79999923706055	2	1357.7755126953125	1357.77294921875	0.0026000000070780516	1.9149004320450393
a2	pepa2b87	DaPR130904_VB81_O1898.m	4589	26.959999084472656	VSIDPESNIISIWNNGK		1	a2.a2	0.008299999870359898	28.899999618530273	2	1885.9696044921875	1885.9658203125	0.003800000064074993	2.0148827848032487
a2	pepa2a4	DaPR130904_VB81_O1898.m	4626	27.100000381469727	DLIQMLVQR		1	a2.a2	0.00930000003427267	46.099998474121094	2	1115.625732421875	1115.6246337890625	0.0012000000569969416	1.075630656273078
a2	pepa2a8	DaPR130904_VB81_O1898.m	4744	27.549999237060547	EDLAAFVEELDKVESQER		1	a2.a2	6.500000017695129E-4	43.29999923706055	2	2107.0244140625	2107.019287109375	0.005100000184029341	2.4204810156370438
a3	pepa3b39	DaPR130904_VB81_O1898.m	525	10.899999618530273	RDQAEEEPNR		1	a3.a1	0.002300000051036477	40.400001525878906	2	1243.5684814453125	1243.566650390625	0.0019000000320374966	1.5278634494103511
a3	pepa3b11	DaPR130904_VB81_O1898.m	599	11.479999542236328	EEEEDTAEKPGK		1	a3.a1	0.0038999998942017555	30.899999618530273	2	1361.6092529296875	1361.6070556640625	0.002199999988079071	1.615737799629806
a3	pepa3b14	DaPR130904_VB81_O1898.m	758	12.510000228881836	EVERPVANR		1	a3.a1	0.01899999938905239	29.0	2	1069.575439453125	1069.5753173828125	1.9999999494757503E-4	0.1869900994321402
a3	pepa3b41	DaPR130904_VB81_O1898.m	878	13.25	SQAGSDTDVEEGK		1	a3.a1	3.300000025774352E-5	56.5	2	1322.570556640625	1322.571044921875	-5.000000237487257E-4	-0.37805154261354706
a3	pepa3b25	DaPR130904_VB81_O1898.m	919	13.479999542236328	KHQVSVEGTNQTDVK		1	a3.a1	8.600000001024455E-5	38.70000076293945	2	1669.8514404296875	1669.850830078125	6.99999975040555E-4	0.41919910595116155
a3	pepa3b25	DaPR130904_VB81_O1898.m	911	13.430000305175781	KHQVSVEGTNQTDVK		1	a3.a1	1.9999999494757503E-5	60.599998474121094	3	1669.8531494140625	1669.850830078125	0.002400000113993883	1.437254197059984
a3	pepa3a7	DaPR130904_VB81_O1898.m	952	13.680000305175781	DAEEDMPQR	M6:+15.99491	1	a3.a1	0.002199999988079071	34.79999923706055	2	1106.44287109375	1106.4422607421875	6.000000284984708E-4	0.5422786617857478
a3	pepa3b40	DaPR130904_VB81_O1898.m	961	13.729999542236328	SLATMDSPPHQK	M5:+15.99491	1	a3.a1	0.012000000104308128	39.099998474121094	2	1327.633544921875	1327.6314697265625	0.002099999925121665	1.5817641966216562
a3	pepa3b12	DaPR130904_VB81_O1898.m	1098	14.449999809265137	EGAQVPTGR		1	a3.a1	0.017000000923871994	27.5	2	914.469970703125	914.4694213867188	5.000000237487257E-4	0.5467651646465292
a3	pepa3b18	DaPR130904_VB81_O1898.m	1197	14.949999809265137	HQVSVEGTNQTDVK		1	a3.a1	7.599999662488699E-5	48.70000076293945	3	1541.75830078125	1541.755859375	0.002400000113993883	1.5566667701634678
a3	pepa3b18	DaPR130904_VB81_O1898.m	1199	14.960000038146973	HQVSVEGTNQTDVK		1	a3.a1	4.599999894883133E-11	61.599998474121094	2	1541.7572021484375	1541.755859375	0.00139999995008111	0.908055540420417
a3	pepa3b21	DaPR130904_VB81_O1898.m	1297	15.430000305175781	IFHGVGTR		1	a3.a1	0.007600000128149986	40.70000076293945	2	886.4912719726562	886.4898071289062	0.001500000013038516	1.6920668472168885
a3	pepa3a6	DaPR130904_VB81_O1898.m	1399	15.90999984741211	DAEEDMPQR		1	a3.a1	0.009999999776482582	42.5	2	1090.4488525390625	1090.4473876953125	0.001500000013038516	1.3755821967796202
a3	pepa3b45	DaPR130904_VB81_O1898.m	1503	16.350000381469727	SSPGIHLER		1	a3.a1	0.0019000000320374966	39.900001525878906	2	995.5278930664062	995.5272827148438	6.000000284984708E-4	0.6026957160453162
a3	pepa3b30	DaPR130904_VB81_O1898.m	1514	16.399999618530273	PGIHLER		1	a3.a1	4.400000034365803E-4	39.29999923706055	2	821.4614868164062	821.4631958007812	-0.0017999999690800905	-2.191211947512036
a3	pepa3b50	DaPR130904_VB81_O1898.m	1552	16.549999237060547	TVIIKEEEEDTAEKPGK		1	a3.a1	0.005499999970197678	47.70000076293945	3	1915.9879150390625	1915.986328125	0.0015999999595806003	0.8350790066160719
a3	pepa3b50	DaPR130904_VB81_O1898.m	1561	16.579999923706055	TVIIKEEEEDTAEKPGK		1	a3.a1	3.100000030826777E-4	39.400001525878906	2	1915.983642578125	1915.986328125	-0.0026000000070780516	-1.3570034237261144
a3	pepa3b33	DaPR130904_VB81_O1898.m	1559	16.579999923706055	QEAKPEAF		1	a3.a1	0.039000000804662704	19.799999237060547	2	919.4530029296875	919.452392578125	6.000000284984708E-4	0.6525623657534715
a3	pepa3b22	DaPR130904_VB81_O1898.m	1669	17.0	LHIFSGAHGPEK		1	a3.a1	1.2000000424450263E-5	57.0	2	1292.6749267578125	1292.675048828125	-0.0	-0.0
a3	pepa3b38	DaPR130904_VB81_O1898.m	1894	17.860000610351562	QTDVTGEEELTK		1	a3.a1	5.80000005356851E-6	44.900001525878906	2	1349.64453125	1349.6435546875	0.0010999999940395355	0.815030005677486
a3	pepa3a1	DaPR130904_VB81_O1898.m	2135	18.709999084472656	AAGNPGSLAAPIDHKPC	C17:+57.02146	1	a3.a1	0.003000000026077032	32.20000076293945	2	1675.8245849609375	1675.822509765625	0.002099999925121665	1.2531159552304643
a3	pepa3b43	DaPR130904_VB81_O1898.m	2176	18.860000610351562	SQASTTVDINTQVEK		1	a3.a1	0.001500000013038516	42.5	2	1620.80859375	1620.807861328125	6.99999975040555E-4	0.43188337849432684
a3	pepa3b29	DaPR130904_VB81_O1898.m	2211	19.0	NLNSDTDVEEGQQPATEEASSAAR		1	a3.a1	0.014999999664723873	31.0	3	2519.115234375	2519.11328125	0.0020000000949949026	0.7939301935649714
a3	pepa3b51	DaPR130904_VB81_O1898.m	2217	19.0	VEIETSEEIQEK		1	a3.a1	5.999999848427251E-5	58.599998474121094	2	1433.701171875	1433.7010498046875	1.9999999494757503E-4	0.13949909220950976
a3	pepa3b20	DaPR130904_VB81_O1898.m	2231	19.049999237060547	LEPSTSTDQPVTPEPTSQATR		1	a3.a1	5.39999979082495E-4	30.899999618530273	2	2242.0859375	2242.083740234375	0.002199999988079071	0.9812300712055899
a3	pepa3b49	DaPR130904_VB81_O1898.m	2429	19.90999984741211	TPETLVPTAPK		1	a3.a1	2.499999936844688E-6	50.79999923706055	2	1153.64892578125	1153.646728515625	0.002199999988079071	1.9069962525787842
a3	pepa3a9	DaPR130904_VB81_O1898.m	2531	20.260000228881836	DQPPFGDSDDSVEADK		1	a3.a1	2.300000051036477E-5	35.70000076293945	2	1721.716796875	1721.714111328125	0.0027000000700354576	1.5682046469100992
a3	pepa3a8	DaPR130904_VB81_O1898.m	2707	20.829999923706055	DCGSLNGTQILRPPK	C2:+57.02146	1	a3.a1	1.3000000035390258E-4	38.20000076293945	2	1655.853271484375	1655.853759765625	-5.000000237487257E-4	-0.30195904728899325
a3	pepa3b10	DaPR130904_VB81_O1898.m	2887	21.40999984741211	DSDTDVEEEELPVENR		1	a3.a1	4.600000102072954E-4	34.29999923706055	2	1875.8114013671875	1875.8094482421875	0.0020000000949949026	1.0662064299063498
a3	pepa3b24	DaPR130904_VB81_O1898.m	2933	21.549999237060547	IPATPVVIPMK	M10:+15.99491	1	a3.a1	0.003599999938160181	40.0	2	1181.6973876953125	1181.6966552734375	7.999999797903001E-4	0.6769926750830864
a3	pepa3b46	DaPR130904_VB81_O1898.m	3108	22.100000381469727	TPEPVVPTAPELR		1	a3.a1	6.799999973736703E-4	40.0	2	1405.7733154296875	1405.76904296875	0.004399999976158142	3.1299593615079724
a3	pepa3b47	DaPR130904_VB81_O1898.m	3219	22.450000762939453	TPEPVVPTAPELRPS		1	a3.a1	0.014999999664723873	31.399999618530273	2	1589.8544921875	1589.853759765625	7.999999797903001E-4	0.5031909223576863
a3	pepa3b37	DaPR130904_VB81_O1898.m	3266	22.610000610351562	QSEAEVVTEIQLEK		1	a3.a1	0.02199999988079071	29.899999618530273	2	1602.830078125	1602.822509765625	0.007600000128149986	4.741635509761656
a3	pepa3a3	DaPR130904_VB81_O1898.m	3333	22.809999465942383	AHEVGAQGGPPVAQVEQDLPISR		1	a3.a1	0.005900000222027302	32.599998474121094	2	2355.21142578125	2355.20556640625	0.005900000222027302	2.5050892823041204
a3	pepa3b53	DaPR130904_VB81_O1898.m	3393	23.010000228881836	VVITCPQDFPHCSIPLR	C5:+57.02146 - C12:+57.02146	1	a3.a1	6.8999997893115506E-6	41.79999923706055	2	2039.0257568359375	2039.0205078125	0.0052999998442828655	2.599287169489436
a3	pepa3b23	DaPR130904_VB81_O1898.m	3436	23.149999618530273	IPATPVVIPMK		1	a3.a1	0.0013000000035390258	43.599998474121094	2	1165.7042236328125	1165.7017822265625	0.0024999999441206455	2.144630798578253
a3	pepa3b35	DaPR130904_VB81_O1898.m	3508	23.360000610351562	QHAEIEILAWDK		1	a3.a1	0.019999999552965164	32.900001525878906	3	1452.748779296875	1452.7486572265625	1.9999999494757503E-4	0.13767006009793487
a3	pepa3b35	DaPR130904_VB81_O1898.m	3504	23.350000381469727	QHAEIEILAWDK		1	a3.a1	0.005200000014156103	27.799999237060547	2	1452.7503662109375	1452.7486572265625	0.0017999999690800905	1.2390305508982293
a3	pepa3a4	DaPR130904_VB81_O1898.m	3660	23.850000381469727	AQPFGFIDSDTDAEEER		1	a3.a1	3.3999999868683517E-4	35.29999923706055	2	1926.83984375	1926.8355712890625	0.00430000014603138	2.231638345328376
a3	pepa3b48	DaPR130904_VB81_O1898.m	3823	24.399999618530273	TPESIVPIAPELQPSTSR		1	a3.a1	9.299999801442027E-4	30.200000762939453	2	1922.0286865234375	1922.0234375	0.005400000140070915	2.809539173515367
a3	pepa3b32	DaPR130904_VB81_O1898.m	3937	24.75	QDGSQEAPEAPLSSELEPFHPK	Q1:-17.02655	1	a3.a1	0.004800000227987766	23.899999618530273	2	2376.107421875	2376.099365234375	0.00800000037997961	3.366862723432655
a3	pepa3b27	DaPR130904_VB81_O1898.m	3992	24.93000030517578	MPDCSVALPFPSISK	C4:+57.02146 - M1:+15.99491	1	a3.a1	0.039000000804662704	33.900001525878906	2	1664.8060302734375	1664.802734375	0.0034000000450760126	2.0422840345420505
a3	pepa3b36	DaPR130904_VB81_O1898.m	4118	25.350000381469727	QSEAEVVTEIQLEK	Q1:-17.02655	1	a3.a1	0.014000000432133675	32.79999923706055	2	1585.79736328125	1585.7960205078125	0.00139999995008111	0.8828373460243608
a3	pepa3a5	DaPR130904_VB81_O1898.m	4154	25.479999542236328	AVLALGGSLAGSAAEASHLVTDR		1	a3.a1	0.0031999999191612005	26.700000762939453	2	2166.158447265625	2166.151611328125	0.0066999997943639755	3.0930428688950484
a3	pepa3b34	DaPR130904_VB81_O1898.m	4169	25.530000686645508	QHAEIEILAWDK	Q1:-17.02655	1	a3.a1	1.4000000373926014E-4	53.900001525878906	2	1435.7227783203125	1435.7220458984375	7.999999797903001E-4	0.5572109044893024
a3	pepa3b26	DaPR130904_VB81_O1898.m	4189	25.600000381469727	MPDCSVALPFPSISK	C4:+57.02146	1	a3.a1	0.017000000923871994	31.100000381469727	2	1648.8101806640625	1648.8077392578125	0.0024999999441206455	1.5162470945496562
a3	pepa3b13	DaPR130904_VB81_O1898.m	4235	25.729999542236328	ENLTDLVVDTDTLGESTQPQR		1	a3.a1	3.499999875202775E-4	30.799999237060547	2	2331.1357421875	2331.131591796875	0.00430000014603138	1.8445977743868454
a3	pepa3b28	DaPR130904_VB81_O1898.m	4255	25.799999237060547	NFGFSLQDALSR		1	a3.a1	1.1000000085914508E-5	56.900001525878906	2	1354.6778564453125	1354.6754150390625	0.0024999999441206455	1.845460481800031
a3	pepa3b44	DaPR130904_VB81_O1898.m	4269	25.850000381469727	SQLPAEGDAGAEWAAAVLK		1	a3.a1	2.2000000171829015E-5	45.400001525878906	2	1883.954833984375	1883.9501953125	0.004699999932199717	2.4947580588350453
a3	pepa3b19	DaPR130904_VB81_O1898.m	4270	25.850000381469727	LDVSLPFVSR		1	a3.a1	7.500000356230885E-5	47.400001525878906	2	1132.6373291015625	1132.636474609375	8.999999845400453E-4	0.7946062171893575
a3	pepa3a2	DaPR130904_VB81_O1898.m	4384	26.25	AGFFLPPDEYVVTDPEQEK		1	a3.a1	9.699999736767495E-7	44.79999923706055	2	2181.040771484375	2181.0390625	0.0017999999690800905	0.8252946955552707
a3	pepa3b42	DaPR130904_VB81_O1898.m	4455	26.479999542236328	SQASMVINSDTDDEEEVSAALTLAHLK		1	a3.a1	0.02199999988079071	34.5	3	2874.369140625	2874.36767578125	0.00139999995008111	0.48706362859462354
a3	pepa3b17	DaPR130904_VB81_O1898.m	4550	26.829999923706055	HLAPPPLLSPLLPSIK		1	a3.a1	0.006399999838322401	39.099998474121094	3	1693.0430908203125	1693.04150390625	0.0015999999595806003	0.9450447351048509
a3	pepa3b15	DaPR130904_VB81_O1898.m	4683	27.329999923706055	GIPILSLDWLHQSR		1	a3.a1	2.6000000374892807E-8	47.599998474121094	2	1634.9046630859375	1634.9017333984375	0.003000000026077032	1.834972686609728
a3	pepa3b31	DaPR130904_VB81_O1898.m	4701	27.3799991607666	PILSLDWLHQSR		1	a3.a1	0.010999999940395355	34.79999923706055	3	1464.7979736328125	1464.796142578125	0.0017000000225380063	1.1605710672789655
a3	pepa3b16	DaPR130904_VB81_O1898.m	4816	27.829999923706055	HLAPPPLLSPLLPS		1	a3.a1	0.019999999552965164	27.399999618530273	2	1451.863525390625	1451.862548828125	0.0010999999940395355	0.7576474749124177
a3	pepa3b52	DaPR130904_VB81_O1898.m	4897	28.059999465942383	VGLPLLSPEFLLTGVLK		1	a3.a1	0.002899999963119626	39.70000076293945	2	1796.096923828125	1796.0936279296875	0.0034000000450760126	1.8929971089508895
a4	pepa4b36	DaPR130904_VB81_O1898.m	890	13.329999923706055	VHFEESSK		1	a4.a1	0.04600000008940697	27.899999618530273	2	962.4588623046875	962.4581909179688	6.000000284984708E-4	0.6234037324013063
a4	pepa4b18	DaPR130904_VB81_O1898.m	1599	16.729999542236328	IMATPEQVGK	M2:+15.99491	1	a4.a1	1.4000000373926014E-4	38.79999923706055	2	1089.552490234375	1089.561279296875	-0.008799999952316284	-8.076645269548468
a4	pepa4b35	DaPR130904_VB81_O1898.m	1934	18.0	VEYSEEELK		1	a4.a1	0.04800000041723251	29.0	2	1125.53125	1125.5313720703125	-9.999999747378752E-5	-0.08884692151214463
a4	pepa4b37	DaPR130904_VB81_O1898.m	2120	18.68000030517578	VLQELDNPGAK		1	a4.a1	0.006599999964237213	33.099998474121094	2	1183.6343994140625	1183.6322021484375	0.002300000051036477	1.9431712375362002
a4	pepa4b29	DaPR130904_VB81_O1898.m	2168	18.829999923706055	QIILEKEETEELKR		1	a4.a1	0.004699999932199717	37.400001525878906	3	1757.966064453125	1757.96484375	0.0013000000035390258	0.7394914683082813
a4	pepa4b29	DaPR130904_VB81_O1898.m	2161	18.809999465942383	QIILEKEETEELKR		1	a4.a1	0.0071000000461936	37.400001525878906	2	1757.9683837890625	1757.96484375	0.003700000001117587	2.1047064816295973
a4	pepa4b20	DaPR130904_VB81_O1898.m	2464	20.030000686645508	IMLFTNEDNPHGNDSAK	M2:+15.99491	1	a4.a1	0.029999999329447746	31.899999618530273	3	1918.859619140625	1918.8603515625	-7.999999797903001E-4	-0.4169141225617965
a4	pepa4b20	DaPR130904_VB81_O1898.m	2325	19.459999084472656	IMLFTNEDNPHGNDSAK	M2:+15.99491	1	a4.a1	9.40000027185306E-5	45.79999923706055	3	1918.8621826171875	1918.8603515625	0.0017999999690800905	0.9380567833476662
a4	pepa4b20	DaPR130904_VB81_O1898.m	2329	19.479999542236328	IMLFTNEDNPHGNDSAK	M2:+15.99491	1	a4.a1	4.1000000783242285E-4	39.20000076293945	2	1918.8662109375	1918.8603515625	0.005900000222027302	3.074741847275659
a4	pepa4b27	DaPR130904_VB81_O1898.m	2474	20.079999923706055	QIILEKEETEELK		1	a4.a1	5.299999884300632E-6	45.0	2	1601.865234375	1601.8636474609375	0.0015999999595806003	0.9988365502374118
a4	pepa4b19	DaPR130904_VB81_O1898.m	2579	20.43000030517578	IMLFTNEDNPHGNDSAK		1	a4.a1	7.599999796159551E-11	68.69999694824219	2	1902.8692626953125	1902.865478515625	0.003800000064074993	1.9969882826605656
a4	pepa4b23	DaPR130904_VB81_O1898.m	2694	20.799999237060547	KQELLEALTK		1	a4.a1	0.02500000037252903	33.29999923706055	2	1172.689453125	1172.6888427734375	6.000000284984708E-4	0.5116446977353823
a4	pepa4b30	DaPR130904_VB81_O1898.m	2912	21.479999542236328	SDSFENPVLQQH		1	a4.a1	4.999999873689376E-5	43.0	2	1400.64599609375	1400.64453125	0.001500000013038516	1.0709355440097614
a4	pepa4a8	DaPR130904_VB81_O1898.m	2964	21.649999618530273	ELVYPPDYNPEGK		1	a4.a1	0.009399999864399433	36.0	2	1520.7279052734375	1520.7271728515625	7.999999797903001E-4	0.5260641054306904
a4	pepa4b28	DaPR130904_VB81_O1898.m	2985	21.709999084472656	QIILEKEETEELKR	Q1:-17.02655	1	a4.a1	0.004100000020116568	35.29999923706055	2	1740.9403076171875	1740.938232421875	0.002099999925121665	1.2062460838718487
a4	pepa4b31	DaPR130904_VB81_O1898.m	3006	21.780000686645508	SDSFENPVLQQHFR		1	a4.a1	5.600000149570405E-4	40.099998474121094	2	1703.8232421875	1703.81396484375	0.00930000003427267	5.45834241658275
a4	pepa4b34	DaPR130904_VB81_O1898.m	3019	21.809999465942383	TFNTSTGGLLLPSDTKR		1	a4.a1	1.2000000424450263E-5	36.599998474121094	2	1807.965087890625	1807.955322265625	0.00989999994635582	5.475799000358987
a4	pepa4b34	DaPR130904_VB81_O1898.m	3016	21.809999465942383	TFNTSTGGLLLPSDTKR		1	a4.a1	0.009700000286102295	34.900001525878906	3	1807.954833984375	1807.955322265625	-5.000000237487257E-4	-0.2765555197028622
a4	pepa4b16	DaPR130904_VB81_O1898.m	3351	22.8799991607666	LGSLVDEFK		1	a4.a1	0.02199999988079071	33.599998474121094	2	1007.5422973632812	1007.5411987304688	0.0010999999940395355	1.0917667639056026
a4	pepa4b26	DaPR130904_VB81_O1898.m	3434	23.149999618530273	QIILEKEETEELK	Q1:-17.02655	1	a4.a1	3.499999875202775E-4	28.5	2	1584.839599609375	1584.837158203125	0.0024999999441206455	1.577449097013301
a4	pepa4b14	DaPR130904_VB81_O1898.m	3462	23.209999084472656	FTVPMLK		1	a4.a1	0.0020000000949949026	26.399999618530273	2	835.476806640625	835.4749755859375	0.0017000000225380063	2.034770725892488
a4	pepa4b33	DaPR130904_VB81_O1898.m	3481	23.280000686645508	TFNTSTGGLLLPSDTK		1	a4.a1	0.009100000374019146	40.0	2	1651.8594970703125	1651.854248046875	0.005400000140070915	3.2690536386341504
a4	pepa4a2	DaPR130904_VB81_O1898.m	3709	24.010000228881836	ANLFSDVQFK		1	a4.a1	5.099999834783375E-4	38.900001525878906	2	1168.6031494140625	1168.60009765625	0.003100000089034438	2.6527467311117063
a4	pepa4b10	DaPR130904_VB81_O1898.m	3740	24.1299991607666	FDDPGLMLMGFK	M7:+15.99491 - M9:+15.99491	1	a4.a1	1.999999987845058E-8	49.70000076293945	2	1402.641357421875	1402.6385498046875	0.002899999963119626	2.0675319122830618
a4	pepa4b24	DaPR130904_VB81_O1898.m	3820	24.399999618530273	NIYVLQELDNPGAK		1	a4.a1	5.600000149570405E-4	50.400001525878906	2	1573.82421875	1573.822509765625	0.0017999999690800905	1.1437121771426106
a4	pepa4b22	DaPR130904_VB81_O1898.m	3919	24.68000030517578	KPGGFDISLFYR		1	a4.a1	7.099999929778278E-4	58.599998474121094	2	1399.7413330078125	1399.7373046875	0.004100000020116568	2.92912106177803
a4	pepa4a4	DaPR130904_VB81_O1898.m	4013	25.0	DIISIAEDEDLR		1	a4.a1	5.500000042957254E-6	68.9000015258789	2	1388.69287109375	1388.6907958984375	0.002099999925121665	1.5122156287952018
a4	pepa4a7	DaPR130904_VB81_O1898.m	4115	25.350000381469727	DTGIFLDLMHLK	M9:+15.99491	1	a4.a1	1.700000029813964E-5	43.79999923706055	2	1418.7293701171875	1418.7352294921875	-0.005799999926239252	-4.088148236309931
a4	pepa4a9	DaPR130904_VB81_O1898.m	4237	25.75	FDDPGLMLMGFK	M9:+15.99491	1	a4.a1	0.00139999995008111	41.5	2	1386.645263671875	1386.6435546875	0.0017000000225380063	1.225981988515517
a4	pepa4a9	DaPR130904_VB81_O1898.m	4394	26.280000686645508	FDDPGLMLMGFK	M7:+15.99491	1	a4.a1	1.999999987845058E-8	48.599998474121094	2	1386.645751953125	1386.6435546875	0.002199999988079071	1.586564896683108
a4	pepa4a5	DaPR130904_VB81_O1898.m	4779	27.68000030517578	DSLIFLVDASK		1	a4.a1	6.200000061653554E-4	35.0	2	1207.6658935546875	1207.6573486328125	0.00860000029206276	7.121225488172461
a4	pepa4a5	DaPR130904_VB81_O1898.m	4416	26.360000610351562	DSLIFLVDASK		1	a4.a1	3.199999991920777E-5	45.20000076293945	2	1207.6585693359375	1207.6573486328125	0.0013000000035390258	1.0764642843524732
a4	pepa4b13	DaPR130904_VB81_O1898.m	4443	26.450000762939453	FDDPGLMLMGFKPL	M7:+15.99491 - M9:+15.99491	1	a4.a1	0.0052999998442828655	32.70000076293945	2	1612.776123046875	1612.775390625	7.999999797903001E-4	0.49603930246001304
a4	pepa4b32	DaPR130904_VB81_O1898.m	4546	26.809999465942383	STLFSALLIK		1	a4.a1	9.299999801442027E-4	34.70000076293945	2	1092.668701171875	1092.666748046875	0.0020000000949949026	1.8303843313342079
a4	pepa4b15	DaPR130904_VB81_O1898.m	4548	26.829999923706055	GGFDISLFYR		1	a4.a1	0.006399999838322401	45.599998474121094	2	1174.5926513671875	1174.589599609375	0.003100000089034438	2.6392197666873463
a4	pepa4b25	DaPR130904_VB81_O1898.m	4592	26.959999084472656	PGGFDISLFYR		1	a4.a1	0.00279999990016222	49.79999923706055	2	1271.6429443359375	1271.642333984375	6.99999975040555E-4	0.5504692289122518
a4	pepa4b17	DaPR130904_VB81_O1898.m	4599	27.0	IISSDRDLLAVVFYGTEK		1	a4.a1	0.013000000268220901	39.599998474121094	3	2026.08740234375	2026.0860595703125	0.001500000013038516	0.74034368182595
a4	pepa4a1	DaPR130904_VB81_O1898.m	4637	27.1299991607666	ALDLMEPEQAVDLTLPK		1	a4.a1	0.009399999864399433	24.899999618530273	2	1882.9853515625	1882.9835205078125	0.0019000000320374966	1.0090369943997677
a4	pepa4a6	DaPR130904_VB81_O1898.m	4762	27.610000610351562	DTGIFLDLMHLK		1	a4.a1	8.10000017281709E-7	49.599998474121094	2	1402.743408203125	1402.7403564453125	0.003100000089034438	2.2099600077737516
a4	pepa4b12	DaPR130904_VB81_O1898.m	4807	27.799999237060547	FDDPGLMLMGFKPL	M9:+15.99491	1	a4.a1	4.3000000005122274E-5	51.900001525878906	2	1596.7818603515625	1596.780517578125	0.00139999995008111	0.8767641730777898
a4	pepa4a3	DaPR130904_VB81_O1898.m	4870	28.0	DLLAVVFYGTEK		1	a4.a1	3.4999999343199306E-8	57.20000076293945	2	1354.729248046875	1354.7257080078125	0.003599999938160181	2.65736445162331
a4	pepa4b11	DaPR130904_VB81_O1898.m	4885	28.030000686645508	FDDPGLMLMGFKPL		1	a4.a1	0.017000000923871994	32.599998474121094	2	1580.785400390625	1580.78564453125	-9.999999747378752E-5	-0.06325968218381721
a4	pepa4b21	DaPR130904_VB81_O1898.m	4896	28.059999465942383	IQVTPPGFQLVFLPFADDK		1	a4.a1	0.006300000008195639	28.100000381469727	2	2132.143310546875	2132.14306640625	3.000000142492354E-4	0.14070351046137286
a5	pepa5b31	DaPR130904_VB81_O1898.m	565	11.210000038146973	RPANSGELDK		1	a5.a1	0.039000000804662704	35.599998474121094	2	1086.5528564453125	1086.55419921875	-0.0013000000035390258	-1.1964428506868288
a5	pepa5b32	DaPR130904_VB81_O1898.m	815	12.880000114440918	SGPQSASTAVK		1	a5.a1	2.2000000171829015E-4	38.79999923706055	2	1032.5325927734375	1032.5323486328125	1.9999999494757503E-4	0.19369852693951647
a5	pepa5b34	DaPR130904_VB81_O1898.m	974	13.8100004196167	SSSPAGETEGDREPQAR		1	a5.a1	0.0017999999690800905	34.70000076293945	2	1773.8001708984375	1773.8001708984375	-0.0	-0.0
a5	pepa5b24	DaPR130904_VB81_O1898.m	1138	14.65999984741211	MDDKGDPSNEEAPK	M1:+15.99491 - M1:+42.01057	1	a5.a1	2.699999895412475E-4	38.0	2	1590.660888671875	1590.6591796875	0.0017000000225380063	1.0687393278502233
a5	pepa5b11	DaPR130904_VB81_O1898.m	1214	15.029999732971191	GAQGALPER		1	a5.a1	0.002099999925121665	40.70000076293945	2	898.4752807617188	898.4744873046875	6.99999975040555E-4	0.779098332708888
a5	pepa5a8	DaPR130904_VB81_O1898.m	1246	15.180000305175781	EKPLEEPDAQGR		1	a5.a1	0.032999999821186066	33.79999923706055	3	1368.6768798828125	1368.67578125	0.0010999999940395355	0.803696543117695
a5	pepa5a2	DaPR130904_VB81_O1898.m	1251	15.199999809265137	AEPGEGTRPATVGDSSAR		1	a5.a1	7.800000021234155E-4	32.0	2	1757.84716796875	1757.8416748046875	0.005499999970197678	3.1288369419326565
a5	pepa5b25	DaPR130904_VB81_O1898.m	1299	15.430000305175781	NQGLFHR		1	a5.a1	0.009499999694526196	35.29999923706055	2	871.4518432617188	871.4536743164062	-0.0019000000320374966	-2.1802650996083206
a5	pepa5b30	DaPR130904_VB81_O1898.m	1452	16.1299991607666	QEPENDQGVVSQAGK		1	a5.a1	3.3000000985339284E-4	39.5	2	1585.74755859375	1585.7457275390625	0.0019000000320374966	1.1981744607857965
a5	pepa5b37	DaPR130904_VB81_O1898.m	1543	16.510000228881836	TAPSSSCTAVASAASR	C7:+57.02146	1	a5.a1	7.699999696342275E-5	40.900001525878906	2	1523.713134765625	1523.7122802734375	8.999999845400453E-4	0.5906626836258981
a5	pepa5b23	DaPR130904_VB81_O1898.m	1634	16.860000610351562	MDDKGDPSNEEAPK	M1:+42.01057	1	a5.a1	0.004800000227987766	41.29999923706055	2	1574.656982421875	1574.664306640625	-0.007300000172108412	-4.635908835504227
a5	pepa5b21	DaPR130904_VB81_O1898.m	1778	17.40999984741211	LGAMSAAPSQPNSQIR	M4:+15.99491	1	a5.a1	0.026000000536441803	28.700000762939453	2	1643.82275390625	1643.8173828125	0.005400000140070915	3.285036523236997
a5	pepa5a4	DaPR130904_VB81_O1898.m	1785	17.450000762939453	ALGSAQYEDPR		1	a5.a1	0.002199999988079071	40.20000076293945	2	1206.5714111328125	1206.575439453125	-0.0038999998942017555	-3.232288480834164
a5	pepa5a1	DaPR130904_VB81_O1898.m	1895	17.860000610351562	AAQDIKDEEPGDLGR		1	a5.a1	0.0020000000949949026	35.599998474121094	2	1613.779541015625	1613.7769775390625	0.0026000000070780516	1.611127214767269
a5	pepa5b17	DaPR130904_VB81_O1898.m	2045	18.40999984741211	GPSPSYLGGPR		1	a5.a1	0.032999999821186066	38.70000076293945	2	1087.5560302734375	1087.553466796875	0.0026000000070780516	2.390687066389224
a5	pepa5b18	DaPR130904_VB81_O1898.m	2100	18.600000381469727	ICTGQVPSAEDEPAPK	C2:+57.02146	1	a5.a1	0.0017999999690800905	33.20000076293945	2	1698.802734375	1698.8006591796875	0.0020000000949949026	1.1773012237708087
a5	pepa5a6	DaPR130904_VB81_O1898.m	2144	18.760000228881836	EAACESSTPSWASDHNYNAVKPEK	C4:+57.02146	1	a5.a1	0.04899999871850014	27.5	3	2678.179931640625	2678.17919921875	8.999999845400453E-4	0.3360492026831452
a5	pepa5b22	DaPR130904_VB81_O1898.m	2179	18.8799991607666	KPVVPSVPMASPAPGR	M9:+15.99491	1	a5.a1	0.0019000000320374966	38.400001525878906	2	1605.8792724609375	1605.8785400390625	7.999999797903001E-4	0.49816966840520854
a5	pepa5b29	DaPR130904_VB81_O1898.m	2196	18.93000030517578	QEPENDQGVVSQAGK	Q1:-17.02655	1	a5.a1	3.9000000106170774E-4	42.29999923706055	2	1568.719482421875	1568.7191162109375	3.9999998989515007E-4	0.25498509310022593
a5	pepa5b20	DaPR130904_VB81_O1898.m	2268	19.18000030517578	LGAMSAAPSQPNSQIR		1	a5.a1	0.008799999952316284	28.0	2	1627.8309326171875	1627.822509765625	0.008500000461935997	5.221699792786274
a5	pepa5b15	DaPR130904_VB81_O1898.m	2436	19.93000030517578	GGLVGQAPMPVPEEK	M9:+15.99491	1	a5.a1	0.04699999839067459	40.599998474121094	2	1524.776611328125	1524.7730712890625	0.003599999938160181	2.3610070284863407
a5	pepa5b26	DaPR130904_VB81_O1898.m	2508	20.18000030517578	NSVERPAEPVAGAATPSLVEQQK		1	a5.a1	0.03999999910593033	27.799999237060547	3	2378.245361328125	2378.23095703125	0.014000000432133675	5.886728700903759
a5	pepa5b27	DaPR130904_VB81_O1898.m	2661	20.68000030517578	PAEPVAGAATPSLVEQQK		1	a5.a1	3.999999989900971E-6	45.900001525878906	2	1792.95556640625	1792.9439697265625	0.010999999940395355	6.135161012350508
a5	pepa5b38	DaPR130904_VB81_O1898.m	2709	20.850000381469727	WRPGDADGTDCTSIGTIEQK	C11:+57.02146	1	a5.a1	0.039000000804662704	27.0	2	2207.001220703125	2207.00390625	-0.0024999999441206455	-1.1327573716751982
a5	pepa5b13	DaPR130904_VB81_O1898.m	2717	20.8799991607666	GGAPFQFGGQR		1	a5.a1	0.002899999963119626	39.400001525878906	2	1121.55126953125	1121.549072265625	0.002199999988079071	1.9615726520417722
a5	pepa5a3	DaPR130904_VB81_O1898.m	2721	20.8799991607666	ALEEEEDDRPYDPEEEYDPER		1	a5.a1	0.0012000000569969416	30.399999618530273	3	2625.079833984375	2625.0751953125	0.004699999932199717	1.7904248764349049
a5	pepa5b28	DaPR130904_VB81_O1898.m	2800	21.1299991607666	PVLTSVMVPK	M7:+15.99491	1	a5.a1	2.899999963119626E-4	36.599998474121094	2	1086.6258544921875	1086.6231689453125	0.0027000000700354576	2.4847621026303948
a5	pepa5b12	DaPR130904_VB81_O1898.m	2965	21.649999618530273	GFINMQSVAK		1	a5.a1	3.300000025774352E-5	45.0	2	1094.5677490234375	1094.566650390625	0.0010999999940395355	1.0049639221576607
a5	pepa5b14	DaPR130904_VB81_O1898.m	3017	21.809999465942383	GGLVGQAPMPVPEEK		1	a5.a1	0.019999999552965164	35.599998474121094	2	1508.7838134765625	1508.7781982421875	0.00570000009611249	3.777891344634562
a5	pepa5a5	DaPR130904_VB81_O1898.m	3048	21.90999984741211	DPFTCPGFASQDK	C5:+57.02146	1	a5.a1	1.2000000424450263E-6	56.70000076293945	2	1469.6380615234375	1469.636962890625	0.0010999999940395355	0.7484841643312703
a5	pepa5b16	DaPR130904_VB81_O1898.m	3082	22.010000228881836	GPAPPFPEENIASNDGPR		1	a5.a1	0.006899999920278788	36.599998474121094	2	1864.885009765625	1864.8828125	0.002199999988079071	1.1796987850029161
a5	pepa5b19	DaPR130904_VB81_O1898.m	3210	22.40999984741211	IFQPVIEAPGASK		1	a5.a1	1.4000000192027073E-5	45.900001525878906	2	1356.753662109375	1356.7525634765625	0.0010999999940395355	0.8107594735040555
a5	pepa5b10	DaPR130904_VB81_O1898.m	3262	22.600000381469727	FPGSAALVGAVR		1	a5.a1	1.4999999621068127E-5	51.0	2	1144.6502685546875	1144.647705078125	0.0026000000070780516	2.271441243924562
a5	pepa5b33	DaPR130904_VB81_O1898.m	3311	22.75	SPPEGDTTLFLSR		1	a5.a1	5.39999979082495E-4	40.79999923706055	2	1419.714111328125	1419.7119140625	0.002300000051036477	1.62004701676063
a5	pepa5a7	DaPR130904_VB81_O1898.m	3547	23.459999084472656	EEVAYDPEDETILEEAK		1	a5.a1	0.002400000113993883	30.0	2	1979.90185546875	1979.897216796875	0.004699999932199717	2.37386056827914
a5	pepa5a9	DaPR130904_VB81_O1898.m	4465	26.510000228881836	EMFNLFQVTDNR		1	a5.a1	8.70000003487803E-5	49.79999923706055	2	1513.71435546875	1513.7108154296875	0.003599999938160181	2.37826135709962
a5	pepa5b36	DaPR130904_VB81_O1898.m	4707	27.399999618530273	STAPLLDVFSSMLK	M12:+15.99491	1	a5.a1	1.5999999547489097E-8	53.20000076293945	2	1524.8033447265625	1524.7982177734375	0.005200000014156103	3.4102873111626018
a5	pepa5b35	DaPR130904_VB81_O1898.m	4904	28.079999923706055	STAPLLDVFSSMLK		1	a5.a1	0.002199999988079071	32.5	2	1508.807373046875	1508.8033447265625	0.004100000020116568	2.717385293747213
a6	pepa6b29	DaPR130904_VB81_O1898.m	491	10.600000381469727	TGNAWHSK		1	a6.a1	5.099999834783375E-4	40.599998474121094	2	900.4323120117188	900.4326782226562	-3.9999998989515007E-4	-0.44423086763654673
a6	pepa6b30	DaPR130904_VB81_O1898.m	906	13.40999984741211	VCSTNDLK	C2:+57.02146	1	a6.a1	0.032999999821186066	32.099998474121094	2	936.4468383789062	936.4459228515625	8.999999845400453E-4	0.9610805734510157
a6	pepa6b32	DaPR130904_VB81_O1898.m	1219	15.0600004196167	VGTVIGSNK		1	a6.a1	9.200000204145908E-4	38.599998474121094	2	874.5006713867188	874.4996948242188	0.0010000000474974513	1.1435110308397067
a6	pepa6b27	DaPR130904_VB81_O1898.m	1318	15.529999732971191	RKGDEVDGVDEVAK		1	a6.a1	2.2000000171829015E-4	34.5	2	1516.7598876953125	1516.7606201171875	-6.99999975040555E-4	-0.46150985577834414
a6	pepa6a8	DaPR130904_VB81_O1898.m	1656	16.950000762939453	GGAAVDPDSGLEHSAH		1	a6.a1	0.041999999433755875	25.299999237060547	2	1519.6798095703125	1519.6776123046875	0.002300000051036477	1.513478932908922
a6	pepa6b18	DaPR130904_VB81_O1898.m	1658	16.959999084472656	KGDEVDGVDEVAK		1	a6.a1	0.027000000700354576	33.099998474121094	2	1360.6617431640625	1360.6595458984375	0.002300000051036477	1.6903567523335143
a6	pepa6b19	DaPR130904_VB81_O1898.m	1810	17.549999237060547	KPPLLNNADSVQAK		1	a6.a1	0.04699999839067459	34.20000076293945	3	1494.830810546875	1494.827880859375	0.002899999963119626	1.9400226609717897
a6	pepa6b19	DaPR130904_VB81_O1898.m	1805	17.530000686645508	KPPLLNNADSVQAK		1	a6.a1	6.399999983841553E-5	40.70000076293945	2	1494.8311767578125	1494.827880859375	0.0032999999821186066	2.207612009632467
a6	pepa6a7	DaPR130904_VB81_O1898.m	2044	18.399999618530273	GDEVDGVDEVAK		1	a6.a1	0.004100000020116568	45.599998474121094	2	1232.564208984375	1232.564453125	-3.000000142492354E-4	-0.2433949912222651
a6	pepa6b10	DaPR130904_VB81_O1898.m	2062	18.479999542236328	GGSDDSSKDPIDVNYEK		1	a6.a1	2.6000000070780516E-4	37.70000076293945	2	1825.815185546875	1825.80908203125	0.006200000178068876	3.3957549226183326
a6	pepa6b10	DaPR130904_VB81_O1898.m	2060	18.459999084472656	GGSDDSSKDPIDVNYEK		1	a6.a1	0.04800000041723251	32.0	3	1825.8099365234375	1825.80908203125	8.999999845400453E-4	0.49293214356167886
a6	pepa6b15	DaPR130904_VB81_O1898.m	2118	18.65999984741211	LQLLEDDKENR		1	a6.a1	0.03099999949336052	35.0	3	1372.7086181640625	1372.7071533203125	0.001500000013038516	1.0927312569256356
a6	pepa6a1	DaPR130904_VB81_O1898.m	2254	19.1299991607666	AEPVEVVAPR		1	a6.a1	0.004000000189989805	40.099998474121094	2	1066.5908203125	1066.589599609375	0.0013000000035390258	1.2188380648143713
a6	pepa6b25	DaPR130904_VB81_O1898.m	2301	19.350000381469727	PVQDLIK		1	a6.a1	0.032999999821186066	32.400001525878906	2	812.48974609375	812.4880981445312	0.0017000000225380063	2.092338369534612
a6	pepa6a4	DaPR130904_VB81_O1898.m	2339	19.510000228881836	DPIDVNYEK		1	a6.a1	8.099999831756577E-6	42.599998474121094	2	1092.52490234375	1092.521240234375	0.003700000001117587	3.3866618467974483
a6	pepa6a9	DaPR130904_VB81_O1898.m	2380	19.68000030517578	GGAAVDPDSGLEHSAHVLEK		1	a6.a1	4.800000169780105E-6	40.5	2	1988.9720458984375	1988.9676513671875	0.0044999998062849045	2.2624801379709067
a6	pepa6b24	DaPR130904_VB81_O1898.m	2423	19.8799991607666	MVDPEKPQLGMIDR	M11:+15.99491	1	a6.a1	0.009999999776482582	28.5	2	1644.810302734375	1644.808837890625	0.001500000013038516	0.91196008829949
a6	pepa6b24	DaPR130904_VB81_O1898.m	2587	20.450000762939453	MVDPEKPQLGMIDR	M1:+15.99491	1	a6.a1	0.019999999552965164	27.600000381469727	2	1644.8031005859375	1644.808837890625	-0.00570000009611249	-3.4654483638490294
a6	pepa6b26	DaPR130904_VB81_O1898.m	2480	20.100000381469727	QQVPSGESAILDR		1	a6.a1	3.600000054575503E-4	36.599998474121094	2	1399.71923828125	1399.718017578125	0.0013000000035390258	0.9287584979354361
a6	pepa6b14	DaPR130904_VB81_O1898.m	2533	20.260000228881836	LEQMPSKEDAIEHFMK	M4:+15.99491	1	a6.a1	0.013000000268220901	38.29999923706055	3	1948.9178466796875	1948.9146728515625	0.003100000089034438	1.590628944518469
a6	pepa6b23	DaPR130904_VB81_O1898.m	2810	21.15999984741211	MVDPEKPQLGMIDR		1	a6.a1	0.010999999940395355	31.200000762939453	2	1628.815185546875	1628.8138427734375	0.0013000000035390258	0.7981268143727652
a6	pepa6b12	DaPR130904_VB81_O1898.m	2843	21.280000686645508	GIYFADMVSK	M7:+15.99491	1	a6.a1	4.4999999227002263E-4	42.599998474121094	2	1146.5518798828125	1146.5504150390625	0.001500000013038516	1.308272181810175
a6	pepa6a2	DaPR130904_VB81_O1898.m	2949	21.600000381469727	AMVEYEIDLQK	M2:+15.99491	1	a6.a1	5.299999884300632E-6	46.099998474121094	2	1354.656982421875	1354.65625	6.99999975040555E-4	0.5167362384668104
a6	pepa6b17	DaPR130904_VB81_O1898.m	3132	22.15999984741211	KFYPLEIDYGQDEEAVKK		1	a6.a1	2.2000000171829015E-4	28.299999237060547	2	2172.08984375	2172.08642578125	0.0035000001080334187	1.6113539804359065
a6	pepa6b21	DaPR130904_VB81_O1898.m	3139	22.200000762939453	MAIMVQSPMFDGK	M1:+15.99491 - M4:+15.99491	1	a6.a1	0.008200000040233135	35.29999923706055	2	1486.6748046875	1486.67431640625	6.000000284984708E-4	0.40358538644082836
a6	pepa6b22	DaPR130904_VB81_O1898.m	3227	22.479999542236328	MIFDVESMK	M1:+15.99491	1	a6.a1	0.007799999788403511	32.29999923706055	2	1115.511962890625	1115.5115966796875	3.9999998989515007E-4	0.3585798579644956
a6	pepa6b13	DaPR130904_VB81_O1898.m	3293	22.700000762939453	IAPPEAPVTGYMFGK	M12:+15.99491	1	a6.a1	0.0034000000450760126	29.0	2	1593.80126953125	1593.798583984375	0.00279999990016222	1.7568091277647102
a6	pepa6b28	DaPR130904_VB81_O1898.m	3307	22.729999542236328	SDAYYCTGDVTAWTK	C6:+57.02146	1	a6.a1	7.200000040619159E-10	68.5	2	1737.7459716796875	1737.742919921875	0.003100000089034438	1.783923302748261
a6	pepa6b16	DaPR130904_VB81_O1898.m	3523	23.399999618530273	KFYPLEIDYGQDEEAVK		1	a6.a1	0.023000000044703484	29.899999618530273	3	2043.995849609375	2043.991455078125	0.0044999998062849045	2.201574666618607
a6	pepa6a3	DaPR130904_VB81_O1898.m	3603	23.649999618530273	AQNDLIWNIK		1	a6.a1	8.400000297115184E-6	43.400001525878906	2	1214.65234375	1214.6531982421875	-7.999999797903001E-4	-0.658624190796219
a6	pepa6b11	DaPR130904_VB81_O1898.m	3608	23.68000030517578	GIYFADMVSK		1	a6.a1	0.0020000000949949026	36.099998474121094	2	1130.5570068359375	1130.5555419921875	0.0015999999595806003	1.4152333964602837
a6	pepa6b33	DaPR130904_VB81_O1898.m	3662	23.850000381469727	VVSEDFLQDVSASTK		1	a6.a1	6.199999802447564E-8	66.0	2	1624.8065185546875	1624.806884765625	-3.000000142492354E-4	-0.18463733571175123
a6	pepa6b20	DaPR130904_VB81_O1898.m	3838	24.450000762939453	MAIMVQSPMFDGK		1	a6.a1	1.1000000085914508E-5	35.099998474121094	2	1454.6878662109375	1454.6844482421875	0.0034000000450760126	2.3372766851151168
a6	pepa6a6	DaPR130904_VB81_O1898.m	3871	24.549999237060547	FYTLIPHDFGMK		1	a6.a1	0.00800000037997961	32.79999923706055	2	1468.73193359375	1468.7298583984375	0.002199999988079071	1.4978928735594987
a6	pepa6a5	DaPR130904_VB81_O1898.m	4042	25.079999923706055	FYPLEIDYGQDEEAVK		1	a6.a1	0.0012000000569969416	36.29999923706055	2	1915.8939208984375	1915.8963623046875	-0.0024999999441206455	-1.3048722223749738
a6	pepa6b31	DaPR130904_VB81_O1898.m	4515	26.709999084472656	VFSATLGLVDIVK		1	a6.a1	0.0031999999191612005	52.79999923706055	2	1361.8065185546875	1361.8043212890625	0.002300000051036477	1.6889357854727127
a7	pepa7b23	DaPR130904_VB81_O1898.m	659	11.899999618530273	SKVDEEQMK		1	a7.a1	0.00139999995008111	35.29999923706055	2	1093.520751953125	1093.519775390625	0.0010000000474974513	0.9144782472180105
a7	pepa7b27	DaPR130904_VB81_O1898.m	814	12.880000114440918	VDEEQMK		1	a7.a1	0.006599999964237213	30.200000762939453	2	878.39404296875	878.392822265625	0.0012000000569969416	1.366131446636597
a7	pepa7a8	DaPR130904_VB81_O1898.m	875	13.229999542236328	EEASGSSVTAEEAKK		1	a7.a1	0.009100000374019146	37.70000076293945	2	1522.7247314453125	1522.7235107421875	0.0012000000569969416	0.7880616858749702
a7	pepa7a7	DaPR130904_VB81_O1898.m	1122	14.5600004196167	EEASGSSVTAEEAK		1	a7.a1	3.6000000203095794E-10	65.30000305175781	2	1394.628662109375	1394.6285400390625	9.999999747378752E-5	0.07170367922557112
a7	pepa7a7	DaPR130904_VB81_O1898.m	1240	15.149999618530273	EEASGSSVTAEEAK		1	a7.a1	2.300000051036477E-5	41.400001525878906	2	1394.6302490234375	1394.6285400390625	0.0017000000225380063	1.2189625937888742
a7	pepa7b26	DaPR130904_VB81_O1898.m	1126	14.600000381469727	TEQGGAHF		1	a7.a1	0.017999999225139618	32.599998474121094	2	846.3751831054688	846.37451171875	6.99999975040555E-4	0.827057012408196
a7	pepa7a6	DaPR130904_VB81_O1898.m	1286	15.380000114440918	EDGSGDRGDGPFR		1	a7.a1	0.03999999910593033	26.100000381469727	2	1364.5838623046875	1364.5830078125	8.999999845400453E-4	0.6595421307369155
a7	pepa7b14	DaPR130904_VB81_O1898.m	1448	16.110000610351562	HSIHWPCR	C7:+57.02146	1	a7.a1	3.600000054575503E-4	37.79999923706055	2	1092.5174560546875	1092.5159912109375	0.001500000013038516	1.3729776269690348
a7	pepa7b20	DaPR130904_VB81_O1898.m	1850	17.700000762939453	KVITMFVQR	M5:+15.99491	1	a7.a1	0.014999999664723873	42.599998474121094	2	1137.646728515625	1137.645263671875	0.001500000013038516	1.3185129503348887
a7	pepa7b16	DaPR130904_VB81_O1898.m	2259	19.1299991607666	LGGHGPSFPLK		1	a7.a1	0.007699999958276749	39.400001525878906	2	1109.612548828125	1109.610595703125	0.0020000000949949026	1.8024342077659832
a7	pepa7b19	DaPR130904_VB81_O1898.m	2421	19.8799991607666	KVITMFVQR		1	a7.a1	0.0034000000450760126	39.20000076293945	2	1121.650390625	1121.650390625	9.999999747378752E-5	0.0891543374919756
a7	pepa7b21	DaPR130904_VB81_O1898.m	2580	20.43000030517578	NMLNPPAEVTTK		1	a7.a1	0.0430000014603138	29.700000762939453	2	1314.66943359375	1314.672607421875	-0.0031999999191612005	-2.434066018486935
a7	pepa7a5	DaPR130904_VB81_O1898.m	2825	21.209999084472656	DQVTAQEIFQDNHEDGPTAK		1	a7.a1	0.017999999225139618	26.600000381469727	2	2243.027587890625	2243.021484375	0.006099999882280827	2.7195459003731046
a7	pepa7a2	DaPR130904_VB81_O1898.m	2857	21.309999465942383	ANPQVGVAFPH		1	a7.a1	1.3000000035390258E-4	43.20000076293945	2	1136.5858154296875	1136.5850830078125	6.99999975040555E-4	0.6158799596314457
a7	pepa7b15	DaPR130904_VB81_O1898.m	2871	21.360000610351562	LFQCLLHR	C4:+57.02146	1	a7.a1	0.007000000216066837	39.099998474121094	2	1086.5888671875	1086.588134765625	7.999999797903001E-4	0.7362495081568865
a7	pepa7b28	DaPR130904_VB81_O1898.m	3075	22.0	YGSDIVPFSK		1	a7.a1	7.900000200606883E-4	36.5	2	1112.56494140625	1112.562744140625	0.002300000051036477	2.067299182135622
a7	pepa7b11	DaPR130904_VB81_O1898.m	3164	22.260000228881836	HIEIFTDLSSR		1	a7.a1	9.800000116229057E-4	36.0	2	1317.6806640625	1317.68017578125	5.000000237487257E-4	0.3794547667473836
a7	pepa7b18	DaPR130904_VB81_O1898.m	3200	22.3799991607666	IWNMLNPPAEVTTK	M4:+15.99491	1	a7.a1	0.03200000151991844	42.5	2	1629.8345947265625	1629.8309326171875	0.003700000001117587	2.270174118720471
a7	pepa7b10	DaPR130904_VB81_O1898.m	3287	22.68000030517578	FFMGNQVLK		1	a7.a1	0.04100000113248825	34.0	2	1083.568115234375	1083.5660400390625	0.002199999988079071	2.0303330916496436
a7	pepa7a9	DaPR130904_VB81_O1898.m	3304	22.729999542236328	ETVYCLNDDDETEVLK	C5:+57.02146	1	a7.a1	1.1999999696854502E-4	46.79999923706055	2	1942.861083984375	1942.859130859375	0.002099999925121665	1.080881208403814
a7	pepa7b24	DaPR130904_VB81_O1898.m	3346	22.860000610351562	SQLDIIIH		1	a7.a1	5.500000042957254E-5	38.5	2	938.5317993164062	938.531005859375	7.999999797903001E-4	0.8523958982663257
a7	pepa7b22	DaPR130904_VB81_O1898.m	3517	23.399999618530273	SIPGIESPFEQAK		1	a7.a1	0.004999999888241291	33.599998474121094	2	1402.7249755859375	1402.7216796875	0.0032999999821186066	2.352569315713281
a7	pepa7a3	DaPR130904_VB81_O1898.m	3713	24.030000686645508	CFSVLGFCK	C1:+57.02146 - C8:+57.02146	1	a7.a1	0.002199999988079071	35.099998474121094	2	1117.518310546875	1117.517333984375	0.0010000000474974513	0.8948407484043851
a7	pepa7b25	DaPR130904_VB81_O1898.m	3797	24.309999465942383	SQLDIIIHSLK		1	a7.a1	0.010999999940395355	40.79999923706055	3	1266.7440185546875	1266.741943359375	0.0020000000949949026	1.5788536137762528
a7	pepa7b25	DaPR130904_VB81_O1898.m	3794	24.309999465942383	SQLDIIIHSLK		1	a7.a1	0.002300000051036477	50.5	2	1266.743896484375	1266.741943359375	0.0019000000320374966	1.4999108871367546
a7	pepa7b17	DaPR130904_VB81_O1898.m	3887	24.600000381469727	IWNMLNPPAEVTTK		1	a7.a1	2.500000118743628E-4	43.29999923706055	2	1613.84619140625	1613.8360595703125	0.009999999776482582	6.196416121192078
a7	pepa7a1	DaPR130904_VB81_O1898.m	4320	26.010000228881836	ALDDLDMVAIVR		1	a7.a1	6.100000064179767E-6	66.30000305175781	2	1330.70556640625	1330.703857421875	0.0017000000225380063	1.277519421813063
a7	pepa7a4	DaPR130904_VB81_O1898.m	4692	27.350000381469727	DDEAAAVALSSLIH		1	a7.a1	6.500000182541044E-8	52.900001525878906	2	1411.70654296875	1411.706787109375	-1.9999999494757503E-4	-0.1416724753141529
a7	pepa7b13	DaPR130904_VB81_O1898.m	4831	27.8799991607666	HLMLPDFDLLEDIESK	M3:+15.99491	1	a7.a1	3.9999998989515007E-5	43.099998474121094	2	1930.9515380859375	1930.9471435546875	0.0044999998062849045	2.330462447563862
a7	pepa7b12	DaPR130904_VB81_O1898.m	4869	28.0	HLMLPDFDLLEDIESK		1	a7.a1	0.03200000151991844	34.5	3	1914.9530029296875	1914.9521484375	8.999999845400453E-4	0.46998562615488737
a8	pepa8b15	DaPR130904_VB81_O1898.m	704	12.180000305175781	MHLMDQPNR	M1:+15.99491 - M4:+15.99491	1	a8.a1	0.0013000000035390258	35.79999923706055	2	1173.513916015625	1173.514404296875	-3.9999998989515007E-4	-0.3408564806963872
a8	pepa8b12	DaPR130904_VB81_O1898.m	923	13.5	GDFSMQQHGQPQQR	M5:+15.99491	1	a8.a1	0.023000000044703484	24.200000762939453	2	1659.7335205078125	1659.7296142578125	0.0038999998942017555	2.349780265833078
a8	pepa8a3	DaPR130904_VB81_O1898.m	956	13.699999809265137	AVLQSMSGR	M6:+15.99491	2	a8.a1 a8.a2	2.699999895412475E-4	35.79999923706055	2	964.49072265625	964.488525390625	0.002199999988079071	2.2810017228437784
a8	pepa8b25	DaPR130904_VB81_O1898.m	1345	15.65999984741211	THTITIESEGK		1	a8.a1	0.014999999664723873	28.200000762939453	2	1215.623779296875	1215.6219482421875	0.0017999999690800905	1.4807234861816412
a8	pepa8b11	DaPR130904_VB81_O1898.m	1375	15.800000190734863	GDFSMQQHGQPQQR		1	a8.a1	0.003000000026077032	33.400001525878906	2	1643.7369384765625	1643.7347412109375	0.002199999988079071	1.338415458967749
a8	pepa8b18	DaPR130904_VB81_O1898.m	1438	16.079999923706055	NFDEESNASMSTAR	M10:+15.99491	1	a8.a1	6.899999789311551E-7	57.70000076293945	2	1574.6365966796875	1574.63916015625	-0.0024999999441206455	-1.5876652933441417
a8	pepa8a6	DaPR130904_VB81_O1898.m	1572	16.6299991607666	ENATNGVQQLSK		1	a8.a1	0.0010999999940395355	29.299999237060547	2	1288.64697265625	1288.649658203125	-0.0026000000070780516	-2.0176158745143
a8	pepa8b14	DaPR130904_VB81_O1898.m	1604	16.75	MHLMDQPNR		1	a8.a1	0.012000000104308128	32.900001525878906	2	1141.5191650390625	1141.5245361328125	-0.0052999998442828655	-4.642913644447699
a8	pepa8b17	DaPR130904_VB81_O1898.m	1927	17.979999542236328	NFDEESNASMSTAR		1	a8.a1	6.3000000771751274E-9	53.599998474121094	2	1558.6448974609375	1558.644287109375	6.99999975040555E-4	0.4491082287535654
a8	pepa8a5	DaPR130904_VB81_O1898.m	2042	18.399999618530273	EATSSTSNFSSLSSK		1	a8.a1	2.800000054037355E-8	51.599998474121094	2	1532.708251953125	1532.7078857421875	3.9999998989515007E-4	0.26097601089946565
a8	pepa8a2	DaPR130904_VB81_O1898.m	2274	19.25	ALVNHSGLSAPVPR		1	a8.a1	9.500000305706635E-5	34.599998474121094	2	1417.792724609375	1417.7913818359375	0.0013000000035390258	0.9169191040332179
a8	pepa8a4	DaPR130904_VB81_O1898.m	2276	19.25	AVQVPDQIR		1	a8.a1	0.002300000051036477	40.5	2	1025.570556640625	1025.57421875	-0.003599999938160181	-3.510228584478232
a8	pepa8b10	DaPR130904_VB81_O1898.m	2634	20.600000381469727	GAYGALMDEEDEGSK		1	a8.a1	2.8000000384054147E-5	46.599998474121094	2	1571.65673828125	1571.6534423828125	0.0034000000450760126	2.16332682090602
a8	pepa8a1	DaPR130904_VB81_O1898.m	2644	20.6299991607666	AFEEDIETPPTR		1	a8.a1	0.004600000102072954	31.5	2	1404.6646728515625	1404.66455078125	9.999999747378752E-5	0.07119137264350357
a8	pepa8b19	DaPR130904_VB81_O1898.m	2685	20.760000228881836	PFIGMSSAPR		1	a8.a1	1.1000000085914508E-4	42.599998474121094	2	1062.5455322265625	1062.54052734375	0.005100000184029341	4.799817091945523
a8	pepa8b13	DaPR130904_VB81_O1898.m	2686	20.760000228881836	KAELDIDALNGR		1	a8.a1	0.014000000432133675	32.79999923706055	2	1314.70068359375	1314.70166015625	-8.999999845400453E-4	-0.6845659451233079
a8	pepa8b20	DaPR130904_VB81_O1898.m	2958	21.610000610351562	SDDYLPSIEQQPQQK		1	a8.a1	9.7999996796716E-5	43.400001525878906	2	1775.8514404296875	1775.8450927734375	0.006399999838322401	3.6039178554291356
a8	pepa8b16	DaPR130904_VB81_O1898.m	3127	22.149999618530273	NADVLFSSFQKPK		1	a8.a1	0.009399999864399433	35.70000076293945	2	1480.7801513671875	1480.7799072265625	3.000000142492354E-4	0.2025959514882415
a8	pepa8b26	DaPR130904_VB81_O1898.m	3859	24.5	VLIFSQMVR		2	a8.a1 a8.a2	2.6000000070780516E-4	50.20000076293945	2	1092.6240234375	1092.623779296875	1.9999999494757503E-4	0.18304561802259053
a8	pepa8b23	DaPR130904_VB81_O1898.m	3875	24.549999237060547	TDYHILNDPELSFLDAHK		1	a8.a1	0.04500000178813934	29.899999618530273	3	2128.040283203125	2128.034912109375	0.005400000140070915	2.5375524195316257
a8	pepa8b22	DaPR130904_VB81_O1898.m	4040	25.079999923706055	TDISLDDPNFWQK		2	a8.a1 a8.a2	6.500000017695129E-5	48.0	2	1578.744140625	1578.743896484375	3.000000142492354E-4	0.19002449663766888
a8	pepa8a7	DaPR130904_VB81_O1898.m	4397	26.299999237060547	FCEEDIDQILLR	C2:+57.02146	2	a8.a1 a8.a2	0.0066999997943639755	49.5	2	1550.75537109375	1550.7523193359375	0.003100000089034438	1.9990297937209722
a8	pepa8b27	DaPR130904_VB81_O1898.m	4446	26.450000762939453	VVSTFGVIFDPVK		1	a8.a1	4.099999841855606E-6	51.900001525878906	2	1407.78955078125	1407.7886962890625	8.999999845400453E-4	0.6393004766357688
a8	pepa8a8	DaPR130904_VB81_O1898.m	4507	26.68000030517578	FILPNVSTPVSDAFK		1	a8.a1	0.004999999888241291	29.899999618530273	2	1634.8818359375	1634.8792724609375	0.0026000000070780516	1.590331500847977
a8	pepa8a9	DaPR130904_VB81_O1898.m	4625	27.079999923706055	FPSETTFMQEFGDLK		1	a8.a1	2.2000000171829015E-4	29.0	2	1776.8114013671875	1776.8153076171875	-0.0038999998942017555	-2.194938256937848
a8	pepa8b24	DaPR130904_VB81_O1898.m	4627	27.100000381469727	TFAFSFWPK		1	a8.a1	0.0038999998942017555	34.400001525878906	2	1130.5670166015625	1130.5673828125	-3.000000142492354E-4	-0.26535350197608626
a8	pepa8b21	DaPR130904_VB81_O1898.m	3556	23.5	SPLTSLPR		1	a8.a2	0.012000000104308128	29.399999618530273	2	870.5033569335938	870.5048217773438	-0.00139999995008111	-1.6082621429053952
a9	pepa9b11	DaPR130904_VB81_O1898.m	1154	14.75	MGTPHLQK		1	a9.a1	3.1999999191612005E-4	34.29999923706055	2	911.4772338867188	911.4771728515625	0.0	0.0
a9	pepa9b13	DaPR130904_VB81_O1898.m	1174	14.829999923706055	QEIEAETDR		1	a9.a1	0.017999999225139618	32.20000076293945	2	1090.5054931640625	1090.50146484375	0.004000000189989805	3.668037429516829
a9	pepa9b17	DaPR130904_VB81_O1898.m	1202	14.960000038146973	TEHAEFLHCK	C9:+57.02146	1	a9.a1	2.300000051036477E-4	45.70000076293945	2	1271.5870361328125	1271.584228515625	0.002899999963119626	2.2806196381539907
a9	pepa9b10	DaPR130904_VB81_O1898.m	2346	19.530000686645508	KFTDFDEVR		1	a9.a1	0.019999999552965164	36.79999923706055	2	1156.5654296875	1156.563720703125	0.0017000000225380063	1.4698714753948041
a9	pepa9a3	DaPR130904_VB81_O1898.m	2519	20.229999542236328	FFLSHPAYR		1	a9.a1	0.004000000189989805	36.20000076293945	2	1137.5860595703125	1137.5843505859375	0.0017000000225380063	1.494394698434788
a9	pepa9a5	DaPR130904_VB81_O1898.m	2625	20.579999923706055	FTDFDEVR		1	a9.a1	0.004000000189989805	34.5	2	1028.4696044921875	1028.46875	8.999999845400453E-4	0.8750873417787807
a9	pepa9b18	DaPR130904_VB81_O1898.m	2642	20.6299991607666	TIMHLMINNTK		1	a9.a1	0.0013000000035390258	43.400001525878906	2	1315.6871337890625	1315.6865234375	6.99999975040555E-4	0.5320416091301611
a9	pepa9a9	DaPR130904_VB81_O1898.m	2840	21.260000228881836	LDLMDEGTDAR		1	a9.a1	0.017000000923871994	39.0	2	1235.558837890625	1235.5577392578125	0.0012000000569969416	0.9712213511913818
a9	pepa9a8	DaPR130904_VB81_O1898.m	3042	21.899999618530273	HVFAIFNTEQR		1	a9.a1	7.099999947968172E-6	42.29999923706055	2	1361.697998046875	1361.696533203125	0.0015999999595806003	1.1750047977407367
a9	pepa9b20	DaPR130904_VB81_O1898.m	3178	22.309999465942383	VPVGDQPPDIEYQIK		1	a9.a1	0.035999998450279236	27.100000381469727	2	1697.8760986328125	1697.8748779296875	0.0012000000569969416	0.7067658945871016
a9	pepa9b14	DaPR130904_VB81_O1898.m	3277	22.649999618530273	QIELACDSQEDVDSWK	C6:+57.02146	1	a9.a1	6.300000241026282E-4	29.100000381469727	2	1922.8455810546875	1922.8441162109375	0.0015999999595806003	0.8321007127366528
a9	pepa9b16	DaPR130904_VB81_O1898.m	3431	23.1299991607666	SSVLENFVGR		1	a9.a1	1.2000000424450263E-5	43.0	2	1107.5819091796875	1107.5797119140625	0.002199999988079071	1.986313007013413
a9	pepa9a4	DaPR130904_VB81_O1898.m	3799	24.309999465942383	FPFELVK		1	a9.a1	0.007400000002235174	31.0	2	879.497314453125	879.4979248046875	-6.000000284984708E-4	-0.6822074408324663
a9	pepa9a6	DaPR130904_VB81_O1898.m	4086	25.25	GMEELIPLVNK		1	a9.a1	1.9999999494757503E-5	50.70000076293945	2	1242.677734375	1242.6767578125	0.0010999999940395355	0.885185940047579
a9	pepa9a7	DaPR130904_VB81_O1898.m	4119	25.350000381469727	GWLTINNISLMK	M11:+15.99491	1	a9.a1	0.00800000037997961	33.5	2	1405.749267578125	1405.751220703125	-0.0019000000320374966	-1.3515905261580776
a9	pepa9b12	DaPR130904_VB81_O1898.m	4155	25.479999542236328	NLVDSYVAIINK		1	a9.a1	0.0010999999940395355	46.70000076293945	2	1348.7506103515625	1348.74755859375	0.003100000089034438	2.298428693555229
a9	pepa9a1	DaPR130904_VB81_O1898.m	4467	26.530000686645508	ALLQMVQQFGVDFEK	M5:+15.99491	1	a9.a1	4.700000033608376E-7	46.5	2	1768.8970947265625	1768.894287109375	0.002899999963119626	1.6394422121508678
a9	pepa9a2	DaPR130904_VB81_O1898.m	4567	26.8799991607666	DMILQFISR		1	a9.a1	0.0026000000070780516	39.20000076293945	2	1122.600341796875	1122.5980224609375	0.002400000113993883	2.137898041841059
a9	pepa9b15	DaPR130904_VB81_O1898.m	4671	27.280000686645508	RPLILQLIFSK		1	a9.a1	4.099999841855606E-6	34.400001525878906	2	1327.8485107421875	1327.846435546875	0.002099999925121665	1.5815081239095075
a9	pepa9b19	DaPR130904_VB81_O1898.m	4867	27.979999542236328	VLNLTLIDLPGITK		1	a9.a1	0.002099999925121665	36.79999923706055	2	1509.927490234375	1509.925537109375	0.002099999925121665	1.3907970118459867
b10	pepb10b13	DaPR130904_VB81_O1898.m	935	13.5600004196167	STTEVTQPR		1	b10.a1	0.004399999976158142	42.0	2	1018.5186767578125	1018.5167846679688	0.0019000000320374966	1.8654577525267655
b10	pepb10b16	DaPR130904_VB81_O1898.m	1317	15.529999732971191	YCVEEEEK	C2:+57.02146	1	b10.a1	0.006599999964237213	34.70000076293945	2	1085.4462890625	1085.446044921875	3.000000142492354E-4	0.2763840871250564
b10	pepb10b15	DaPR130904_VB81_O1898.m	1352	15.680000305175781	VMVTDADR		1	b10.a1	0.0026000000070780516	31.5	2	906.4349975585938	906.4354248046875	-3.9999998989515007E-4	-0.44128900851523906
b10	pepb10b14	DaPR130904_VB81_O1898.m	1755	17.329999923706055	TPTQTNGSNVPFKPR		1	b10.a1	0.014000000432133675	31.700000762939453	2	1643.8492431640625	1643.850341796875	-0.0010999999940395355	-0.6691606687486754
b10	pepb10a9	DaPR130904_VB81_O1898.m	1859	17.729999542236328	RPELLTHSTTEVTQPR		1	b10.a1	5.500000042957254E-5	34.5	2	1864.9886474609375	1864.988037109375	6.99999975040555E-4	0.37533751483227473
b10	pepb10a4	DaPR130904_VB81_O1898.m	1922	17.959999084472656	EDLQLDKPASGVK		1	b10.a1	0.014999999664723873	33.400001525878906	2	1399.7440185546875	1399.7431640625	8.999999845400453E-4	0.6429750883211738
b10	pepb10a5	DaPR130904_VB81_O1898.m	2016	18.299999237060547	FAEALGSTEAK		1	b10.a1	2.700000004551839E-5	48.5	2	1123.56591796875	1123.5633544921875	0.0026000000070780516	2.3140662221518995
b10	pepb10a7	DaPR130904_VB81_O1898.m	2213	19.0	HPENYDLATLK		1	b10.a1	0.0010999999940395355	34.20000076293945	2	1300.65380859375	1300.653564453125	1.9999999494757503E-4	0.15376884392091555
b10	pepb10b10	DaPR130904_VB81_O1898.m	2666	20.709999084472656	SILSPGGSCGPIK	C9:+57.02146	1	b10.a1	0.0010999999940395355	46.0	2	1272.662841796875	1272.662109375	7.999999797903001E-4	0.6286035970562347
b10	pepb10a1	DaPR130904_VB81_O1898.m	2896	21.43000030517578	ANELPQPPVPEPANAGK		1	b10.a1	1.4999999621068127E-5	41.29999923706055	2	1728.896484375	1728.8919677734375	0.004600000102072954	2.6606637012705243
b10	pepb10b11	DaPR130904_VB81_O1898.m	3159	22.25	SPSWYGIPR		1	b10.a1	0.014000000432133675	43.70000076293945	2	1062.535400390625	1062.537109375	-0.0017000000225380063	-1.5999441408102644
b10	pepb10a2	DaPR130904_VB81_O1898.m	3226	22.479999542236328	APSYLEISSMR		1	b10.a1	1.5999999959603883E-5	46.0	2	1253.6202392578125	1253.619873046875	3.9999998989515007E-4	0.31907598028337364
b10	pepb10a6	DaPR130904_VB81_O1898.m	3382	22.979999542236328	FGEAIGMGFPVK	M7:+15.99491	1	b10.a1	1.8000000272877514E-4	45.400001525878906	2	1268.6365966796875	1268.634765625	0.0019000000320374966	1.497672997398468
b10	pepb10a8	DaPR130904_VB81_O1898.m	3610	23.68000030517578	MSVDAVEIETLR		1	b10.a1	0.004900000058114529	42.70000076293945	2	1362.6942138671875	1362.69384765625	5.000000237487257E-4	0.36692029145702465
b10	pepb10b12	DaPR130904_VB81_O1898.m	3800	24.329999923706055	SPTWFGIPR		1	b10.a1	0.0024999999441206455	46.099998474121094	2	1060.561279296875	1060.557861328125	0.0035000001080334187	3.300150077290839
b10	pepb10a3	DaPR130904_VB81_O1898.m	4015	25.0	DQSAVVVQGLPEGVAFK		1	b10.a1	0.004600000102072954	40.0	2	1743.929443359375	1743.927978515625	0.001500000013038516	0.8601272710328711
b11	pepb11a7	DaPR130904_VB81_O1898.m	888	13.3100004196167	GMGSLDAMDK	M2:+15.99491 - M8:+15.99491	1	b11.a1	0.03999999910593033	31.700000762939453	2	1056.434814453125	1056.4339599609375	7.999999797903001E-4	0.7572645428966339
b11	pepb11b10	DaPR130904_VB81_O1898.m	1144	14.699999809265137	PQATAVYK		1	b11.a1	1.6999999934341758E-4	35.29999923706055	2	877.4788208007812	877.4782104492188	6.000000284984708E-4	0.6837776953929203
b11	pepb11b13	DaPR130904_VB81_O1898.m	1269	15.300000190734863	VAQGVSGAVQDK		1	b11.a1	7.400000185953104E-7	61.29999923706055	2	1158.6129150390625	1158.61181640625	0.0012000000569969416	1.0357222669444788
b11	pepb11b12	DaPR130904_VB81_O1898.m	1676	17.030000686645508	TSSAQVEGGVHSLHSYEK		1	b11.a1	4.099999983964153E-8	46.900001525878906	2	1915.923095703125	1915.9149169921875	0.008299999870359898	4.332133852473023
b11	pepb11b12	DaPR130904_VB81_O1898.m	1668	17.0	TSSAQVEGGVHSLHSYEK		1	b11.a1	0.03799999877810478	35.0	3	1915.9154052734375	1915.9149169921875	6.000000284984708E-4	0.31316632235444797
b11	pepb11a6	DaPR130904_VB81_O1898.m	2314	19.40999984741211	GMGSLDAMDK		1	b11.a1	3.800000122282654E-4	44.79999923706055	2	1024.4415283203125	1024.4442138671875	-0.0026000000070780516	-2.537961532588757
b11	pepb11a1	DaPR130904_VB81_O1898.m	2371	19.649999618530273	AMMYSGELK		1	b11.a1	0.004000000189989805	40.5	2	1029.470458984375	1029.474853515625	-0.00430000014603138	-4.176887013166967
b11	pepb11b11	DaPR130904_VB81_O1898.m	3270	22.6299991607666	REDLVVAPAGITLK		1	b11.a1	0.00860000029206276	34.900001525878906	3	1481.87109375	1481.8690185546875	0.0020000000949949026	1.349647013300517
b11	pepb11b11	DaPR130904_VB81_O1898.m	3269	22.610000610351562	REDLVVAPAGITLK		1	b11.a1	1.4999999464748726E-8	53.599998474121094	2	1481.870849609375	1481.8690185546875	0.0019000000320374966	1.2821646233555952
b11	pepb11a8	DaPR130904_VB81_O1898.m	3420	23.100000381469727	KYEQGFITDPVVLSPK		1	b11.a1	0.005200000014156103	38.099998474121094	2	1820.981689453125	1820.979736328125	0.0020000000949949026	1.0983099125681428
b11	pepb11a8	DaPR130904_VB81_O1898.m	3421	23.100000381469727	KYEQGFITDPVVLSPK		1	b11.a1	0.004999999888241291	40.099998474121094	3	1820.9825439453125	1820.979736328125	0.002899999963119626	1.592549277328735
b11	pepb11a2	DaPR130904_VB81_O1898.m	3564	23.510000228881836	DKYPNLQVIGGNVVTAAQAK		1	b11.a1	5.700000110664405E-5	42.599998474121094	2	2086.12939453125	2086.129638671875	-9.999999747378752E-5	-0.047935658273592266
b11	pepb11a5	DaPR130904_VB81_O1898.m	3703	24.0	FGVPVIADGGIQNVGHIAK		1	b11.a1	2.4000000848900527E-5	41.599998474121094	2	1892.0428466796875	1892.039306640625	0.003599999938160181	1.9027088525724625
b11	pepb11a9	DaPR130904_VB81_O1898.m	3736	24.110000610351562	NLIDAGVDALR		1	b11.a1	0.0010999999940395355	53.70000076293945	2	1156.634765625	1156.6324462890625	0.002300000051036477	1.9885314979843365
b11	pepb11a3	DaPR130904_VB81_O1898.m	3815	24.360000610351562	EDLVVAPAGITLK		1	b11.a1	0.017999999225139618	35.400001525878906	2	1325.7684326171875	1325.7679443359375	6.000000284984708E-4	0.4525679105923806
b11	pepb11a4	DaPR130904_VB81_O1898.m	3993	24.93000030517578	FGVPVIADGGIQNVGH		1	b11.a1	3.099999958067201E-6	51.29999923706055	2	1579.8238525390625	1579.8231201171875	7.999999797903001E-4	0.5063857906643107
b12	pepb12a4	DaPR130904_VB81_O1898.m	579	11.329999923706055	GKPAAPGGAGNTGTK		1	b12.a1	0.0017000000225380063	35.5	2	1283.6717529296875	1283.670654296875	0.0010999999940395355	0.8569176138423572
b12	pepb12a9	DaPR130904_VB81_O1898.m	589	11.40999984741211	KGPAEDMSSK		1	b12.a1	0.01899999938905239	29.899999618530273	2	1049.493408203125	1049.49365234375	-1.9999999494757503E-4	-0.1905680844290302
b12	pepb12b12	DaPR130904_VB81_O1898.m	680	12.029999732971191	RPSAAPIK		1	b12.a1	0.03200000151991844	28.799999237060547	2	839.5112915039062	839.5101928710938	0.0010999999940395355	1.3102878361459511
b12	pepb12b14	DaPR130904_VB81_O1898.m	1046	14.15999984741211	VNMPAKPAPPTK	M3:+15.99491	1	b12.a1	0.001500000013038516	27.299999237060547	2	1266.6881103515625	1266.6878662109375	3.000000142492354E-4	0.23683815267499952
b12	pepb12a5	DaPR130904_VB81_O1898.m	1175	14.829999923706055	HINDSAPEVR		1	b12.a1	0.002400000113993883	36.599998474121094	2	1137.5634765625	1137.5650634765625	-0.0015999999595806003	-1.406512920404544
b12	pepb12b13	DaPR130904_VB81_O1898.m	1849	17.700000762939453	TALAATNPAVR		1	b12.a1	0.0020000000949949026	43.0	2	1084.6121826171875	1084.6114501953125	8.999999845400453E-4	0.8297902298357415
b12	pepb12a3	DaPR130904_VB81_O1898.m	2538	20.280000686645508	GEAVQEELLK		1	b12.a1	0.0013000000035390258	54.20000076293945	2	1115.5975341796875	1115.5947265625	0.002899999963119626	2.599510282784719
b12	pepb12a6	DaPR130904_VB81_O1898.m	2702	20.809999465942383	IEDLEEGQQVIR		1	b12.a1	1.4000000373926014E-4	45.900001525878906	2	1428.7362060546875	1428.7332763671875	0.002899999963119626	2.0297700145218145
b12	pepb12a2	DaPR130904_VB81_O1898.m	2997	21.75	FVTDSNAVVQLK		1	b12.a1	2.100000074278796E-6	50.900001525878906	2	1320.7283935546875	1320.7159423828125	0.012000000104308128	9.085981110107552
b12	pepb12a7	DaPR130904_VB81_O1898.m	3035	21.860000610351562	LHIVALIAQK		1	b12.a1	0.0026000000070780516	39.0	2	1105.712158203125	1105.7095947265625	0.0026000000070780516	2.3514311709676545
b12	pepb12a8	DaPR130904_VB81_O1898.m	3294	22.700000762939453	IILLKPIIK		1	b12.a1	0.014000000432133675	29.799999237060547	2	1050.7667236328125	1050.7652587890625	0.00139999995008111	1.3323622363519303
b12	pepb12b15	DaPR130904_VB81_O1898.m	3687	23.93000030517578	YSDADIEPFLK		1	b12.a1	0.007499999832361937	37.099998474121094	2	1297.637451171875	1297.6314697265625	0.006000000052154064	4.623808987476534
b12	pepb12b10	DaPR130904_VB81_O1898.m	3843	24.450000762939453	MGDDSEWLKLPVDQKC	C16:+57.02146 - M1:+15.99491 - M1:+42.01057	1	b12.a1	0.03200000151991844	30.399999618530273	3	1978.8817138671875	1978.888916015625	-0.007199999876320362	-3.638405277855178
b12	pepb12a1	DaPR130904_VB81_O1898.m	4043	25.079999923706055	EGLDEVAGIINDAK		1	b12.a1	0.013000000268220901	35.70000076293945	2	1443.73876953125	1443.7330322265625	0.005799999926239252	4.017363180569708
b12	pepb12b11	DaPR130904_VB81_O1898.m	4804	27.780000686645508	NLGIPIITVLGDSK		1	b12.a1	0.0019000000320374966	33.0	2	1439.84716796875	1439.84716796875	-0.0	-0.0
b13	pepb13a4	DaPR130904_VB81_O1898.m	1062	14.260000228881836	EQLTDADTK		1	b13.a1	0.00570000009611249	34.20000076293945	2	1020.4854125976562	1020.4848022460938	6.000000284984708E-4	0.5879558687967393
b13	pepb13a2	DaPR130904_VB81_O1898.m	1125	14.600000381469727	APLDASDSGR		1	b13.a1	5.2999999752501026E-5	47.29999923706055	2	988.47021484375	988.4697875976562	3.9999998989515007E-4	0.4046658733670521
b13	pepb13a8	DaPR130904_VB81_O1898.m	1426	16.010000228881836	IHISQEDNVANK		1	b13.a1	0.004399999976158142	40.0	3	1367.694580078125	1367.6917724609375	0.00279999990016222	2.047244822657724
b13	pepb13b10	DaPR130904_VB81_O1898.m	1590	16.700000762939453	LSLQESESK		1	b13.a1	0.0027000000700354576	45.70000076293945	2	1020.5220336914062	1020.5211791992188	7.999999797903001E-4	0.7839131574104548
b13	pepb13b11	DaPR130904_VB81_O1898.m	2032	18.360000610351562	PSSFQNNVQSQDPQVSTK		1	b13.a1	0.03700000047683716	31.5	2	1990.950927734375	1990.9468994140625	0.004100000020116568	2.0593216329994544
b13	pepb13a7	DaPR130904_VB81_O1898.m	2372	19.649999618530273	LHILASGADVTSANAK		1	b13.a1	1.500000053056283E-6	53.0	2	1567.832763671875	1567.843994140625	-0.012000000104308128	-7.653822796882054
b13	pepb13a6	DaPR130904_VB81_O1898.m	2600	20.5	HYDDFFER		1	b13.a1	0.01899999938905239	28.799999237060547	2	1128.4774169921875	1128.474853515625	0.0024999999441206455	2.215379400198598
b13	pepb13b14	DaPR130904_VB81_O1898.m	2820	21.200000762939453	YELLSEENKENGIIK		1	b13.a1	0.0010000000474974513	38.20000076293945	2	1778.9193115234375	1778.91748046875	0.0019000000320374966	1.068065299766935
b13	pepb13b12	DaPR130904_VB81_O1898.m	2968	21.649999618530273	SANNTPENSPNFPNFR		1	b13.a1	9.999999747378752E-6	30.100000381469727	2	1805.8206787109375	1805.820556640625	1.9999999494757503E-4	0.11075297277578665
b13	pepb13a9	DaPR130904_VB81_O1898.m	2970	21.65999984741211	LQAFFHIQAQK		1	b13.a1	9.10000002477318E-4	45.29999923706055	2	1330.72802734375	1330.72705078125	0.0010000000474974513	0.7514689409149429
b13	pepb13a5	DaPR130904_VB81_O1898.m	3381	22.979999542236328	HDDSWPFLK		1	b13.a1	0.00139999995008111	35.900001525878906	2	1144.5433349609375	1144.5426025390625	7.999999797903001E-4	0.6989691585228665
b13	pepb13a1	DaPR130904_VB81_O1898.m	3573	23.549999237060547	ALFQIEQGIER		1	b13.a1	0.017000000923871994	53.400001525878906	2	1303.708984375	1303.700927734375	0.008100000210106373	6.213081572460706
b13	pepb13b15	DaPR130904_VB81_O1898.m	3630	23.75	YFVEETVEVIR		1	b13.a1	4.799999878741801E-4	49.599998474121094	2	1383.7247314453125	1383.7159423828125	0.008899999782443047	6.431955800926094
b13	pepb13a3	DaPR130904_VB81_O1898.m	4390	26.260000228881836	DFLLDIEDR		1	b13.a1	0.0031999999191612005	38.900001525878906	2	1135.5640869140625	1135.5633544921875	6.99999975040555E-4	0.6164341005470259
b13	pepb13b13	DaPR130904_VB81_O1898.m	4643	27.15999984741211	SLDLDSCTLSEILR	C7:+57.02146	1	b13.a1	0.005200000014156103	38.900001525878906	2	1621.8118896484375	1621.810546875	0.00139999995008111	0.8632327325646713
b14	pepb14a8	DaPR130904_VB81_O1898.m	947	13.649999618530273	HHYEQQQEDLAR		2	b14.a1 b14.a2	0.024000000208616257	34.5	2	1553.7060546875	1553.7095947265625	-0.0035000001080334187	-2.2526732923016954
b14	pepb14a7	DaPR130904_VB81_O1898.m	1212	15.010000228881836	GHVHYLIK		1	b14.a1	0.026000000536441803	32.099998474121094	2	966.5550537109375	966.5524291992188	0.0027000000700354576	2.793433639468877
b14	pepb14a4	DaPR130904_VB81_O1898.m	1319	15.529999732971191	EEEMGEEEEVER	M4:+15.99491	1	b14.a1	0.00559999980032444	37.5	2	1510.5843505859375	1510.58544921875	-0.0010000000474974513	-0.6619950218735623
b14	pepb14b12	DaPR130904_VB81_O1898.m	1597	16.729999542236328	VAQYVVR		2	b14.a1 b14.a2	0.032999999821186066	34.900001525878906	2	834.4844360351562	834.4835815429688	7.999999797903001E-4	0.9586767163364579
b14	pepb14b13	DaPR130904_VB81_O1898.m	1840	17.65999984741211	VVVEPPEGEEK		1	b14.a1	0.0430000014603138	28.399999618530273	2	1211.615966796875	1211.6158447265625	1.9999999494757503E-4	0.16506881766036252
b14	pepb14b14	DaPR130904_VB81_O1898.m	1915	17.93000030517578	WQDIQNDPR		1	b14.a1	0.00800000037997961	34.900001525878906	2	1171.5533447265625	1171.549560546875	0.0038999998942017555	3.3289243797601276
b14	pepb14a2	DaPR130904_VB81_O1898.m	2151	18.780000686645508	APEPTPQQVAQQQ		1	b14.a1	8.399999933317304E-5	43.5	2	1421.7032470703125	1421.702392578125	8.999999845400453E-4	0.6330438699677357
b14	pepb14a1	DaPR130904_VB81_O1898.m	3575	23.549999237060547	AFLNAIMR		1	b14.a1	0.03500000014901161	34.79999923706055	2	935.5164184570312	935.5136108398438	0.00279999990016222	2.993008191135307
b14	pepb14a3	DaPR130904_VB81_O1898.m	3695	23.959999084472656	AYVSLFMR		2	b14.a1 b14.a2	0.03799999877810478	30.200000762939453	2	986.5167236328125	986.51318359375	0.0035000001080334187	3.5478493001820164
b14	pepb14b10	DaPR130904_VB81_O1898.m	4350	26.1299991607666	LLEQALVIEEQLR		3	b14.a1 b14.a2 b14.a3	7.600000244565308E-4	42.5	2	1553.894775390625	1553.8902587890625	0.004699999932199717	3.024666578360816
b14	pepb14a6	DaPR130904_VB81_O1898.m	684	12.0600004196167	GEEKPLDGQEHR		1	b14.a2	0.04899999871850014	35.29999923706055	2	1394.6639404296875	1394.666259765625	-0.002300000051036477	-1.6491400970888865
b14	pepb14a5	DaPR130904_VB81_O1898.m	2025	18.329999923706055	ELQGDGPPSSPTNDPTVK		1	b14.a2	0.013000000268220901	29.799999237060547	2	1838.876953125	1838.8770751953125	-9.999999747378752E-5	-0.05438101264227584
b14	pepb14a9	DaPR130904_VB81_O1898.m	2588	20.459999084472656	IDGGITGALR		1	b14.a2	9.299999801442027E-4	33.099998474121094	2	972.5476684570312	972.5477294921875	-0.0	-0.0
b14	pepb14b11	DaPR130904_VB81_O1898.m	1095	14.430000305175781	LTGSQACPSPR	C7:+57.02146	1	b14.a3	0.006000000052154064	35.20000076293945	2	1173.5711669921875	1173.5684814453125	0.0027000000700354576	2.3006753442374857
b15	pepb15a2	DaPR130904_VB81_O1898.m	617	11.600000381469727	HGATHVFASK		2	b15.a1 b15.a2	4.799999828719592E-7	49.0	2	1054.5439453125	1054.5433349609375	6.99999975040555E-4	0.6637944139739734
b15	pepb15a8	DaPR130904_VB81_O1898.m	618	11.609999656677246	KMDGAPDGR		1	b15.a1	0.009399999864399433	34.099998474121094	2	946.4385375976562	946.4415283203125	-0.003000000026077032	-3.1697679532313545
b15	pepb15a4	DaPR130904_VB81_O1898.m	693	12.109999656677246	LDGQTPHDER		1	b15.a1	0.006800000090152025	42.900001525878906	2	1167.5380859375	1167.539306640625	-0.0012000000569969416	-1.0278027045185454
b15	pepb15a1	DaPR130904_VB81_O1898.m	1264	15.260000228881836	APFHQLR		2	b15.a1 b15.a2	0.009999999776482582	39.70000076293945	2	868.4796752929688	868.4791870117188	3.9999998989515007E-4	0.4605752168586542
b15	pepb15a7	DaPR130904_VB81_O1898.m	1314	15.510000228881836	LVDQNLNK		1	b15.a1	0.007799999788403511	35.20000076293945	2	943.5223388671875	943.5211181640625	0.0012000000569969416	1.2718316886557293
b15	pepb15b10	DaPR130904_VB81_O1898.m	1790	17.459999084472656	NPELPNAAQAQK		1	b15.a1	0.032999999821186066	39.599998474121094	2	1280.6588134765625	1280.6597900390625	-8.999999845400453E-4	-0.7027627411590658
b15	pepb15a5	DaPR130904_VB81_O1898.m	2486	20.110000610351562	LDSIVIQQGR		2	b15.a1 b15.a2	0.020999999716877937	42.599998474121094	2	1128.6387939453125	1128.6375732421875	0.0013000000035390258	1.1518312294039377
b15	pepb15b12	DaPR130904_VB81_O1898.m	2537	20.280000686645508	TEQEEDEELLTESSK		1	b15.a1	2.499999936844688E-5	36.29999923706055	2	1766.7840576171875	1766.7818603515625	0.002300000051036477	1.3018019386834843
b15	pepb15a3	DaPR130904_VB81_O1898.m	2657	20.68000030517578	IDEAESLNDEELEEK		1	b15.a1	5.599999894911889E-7	50.0	2	1762.7901611328125	1762.786865234375	0.0032999999821186066	1.872035722072304
b15	pepb15b11	DaPR130904_VB81_O1898.m	3097	22.059999465942383	QNLLSVGDYR		1	b15.a1	0.0027000000700354576	32.79999923706055	2	1164.600830078125	1164.6011962890625	-3.000000142492354E-4	-0.25759892330968653
b15	pepb15b14	DaPR130904_VB81_O1898.m	3550	23.479999542236328	VLIFSQMTR		2	b15.a1 b15.a2	5.200000014156103E-4	43.5	2	1094.604248046875	1094.6031494140625	0.0012000000569969416	1.0962877803149915
b15	pepb15a6	DaPR130904_VB81_O1898.m	4541	26.809999465942383	LLNILMQLR		2	b15.a1 b15.a2	0.00139999995008111	36.599998474121094	2	1113.682373046875	1113.681640625	6.99999975040555E-4	0.6285458514407347
b15	pepb15b13	DaPR130904_VB81_O1898.m	4797	27.75	TPEEVIEYSAVFWER		1	b15.a1	0.014000000432133675	42.900001525878906	2	1854.88720703125	1854.891357421875	-0.004000000189989805	-2.156460632578196
b15	pepb15a9	DaPR130904_VB81_O1898.m	2622	20.559999465942383	NPDIPNPALAQR		1	b15.a2	1.5999999595806003E-4	38.79999923706055	2	1305.6949462890625	1305.69140625	0.003599999938160181	2.757159862527954
b16	pepb16a8	DaPR130904_VB81_O1898.m	609	11.550000190734863	KQEGPATQVSK		1	b16.a1	0.008700000122189522	32.599998474121094	2	1172.62939453125	1172.62744140625	0.0020000000949949026	1.7055716286124454
b16	pepb16a3	DaPR130904_VB81_O1898.m	737	12.380000114440918	GMGTVEGGDQSNPK	M2:+15.99491	1	b16.a1	5.000000058430487E-8	53.79999923706055	2	1392.603271484375	1392.6064453125	-0.003100000089034438	-2.2260417503229353
b16	pepb16a7	DaPR130904_VB81_O1898.m	889	13.329999923706055	KAEEDAALQAK		1	b16.a1	4.900000058114529E-4	35.400001525878906	2	1173.6123046875	1173.6114501953125	8.999999845400453E-4	0.7668636705872861
b16	pepb16b13	DaPR130904_VB81_O1898.m	917	13.460000038146973	TSQVGAASAPAK		1	b16.a1	5.000000237487257E-4	49.099998474121094	2	1087.574951171875	1087.5745849609375	3.9999998989515007E-4	0.3677908581410229
b16	pepb16b10	DaPR130904_VB81_O1898.m	970	13.779999732971191	NAAQVKPLGK		1	b16.a1	0.03500000014901161	31.600000381469727	2	1025.6114501953125	1025.610595703125	8.999999845400453E-4	0.8775260204122939
b16	pepb16a9	DaPR130904_VB81_O1898.m	1149	14.710000038146973	KTGPAAAQVQVGK		1	b16.a1	0.006800000090152025	36.599998474121094	2	1254.716552734375	1254.7169189453125	-3.000000142492354E-4	-0.23909776756769077
b16	pepb16a2	DaPR130904_VB81_O1898.m	1165	14.779999732971191	ASEAQPPVAR		1	b16.a1	0.032999999821186066	36.20000076293945	2	1025.5404052734375	1025.537841796875	0.0026000000070780516	2.5352550643304546
b16	pepb16a1	DaPR130904_VB81_O1898.m	1505	16.350000381469727	AGTATSPAGSSPAVAGGTQR		1	b16.a1	0.0010999999940395355	37.70000076293945	2	1743.863525390625	1743.8624267578125	0.0010999999940395355	0.6307837001136921
b16	pepb16b12	DaPR130904_VB81_O1898.m	1569	16.610000610351562	TGPAAAQVQVGK		1	b16.a1	5.90000010561198E-4	49.0	2	1126.623779296875	1126.6219482421875	0.0019000000320374966	1.68645749801162
b16	pepb16a4	DaPR130904_VB81_O1898.m	1616	16.799999237060547	GPASVPSVGK		1	b16.a1	8.700000080352766E-7	36.79999923706055	2	898.5015869140625	898.4996948242188	0.0019000000320374966	2.1146362575105937
b16	pepb16a6	DaPR130904_VB81_O1898.m	1628	16.829999923706055	LPEVQQATK		1	b16.a1	0.0035000001080334187	40.400001525878906	2	1013.5634765625	1013.56298828125	5.000000237487257E-4	0.4933092758217237
b16	pepb16b11	DaPR130904_VB81_O1898.m	1769	17.3799991607666	SPAGPAATPAQAQAASTPR		1	b16.a1	1.3000000035390258E-4	29.200000762939453	2	1749.8905029296875	1749.8883056640625	0.002300000051036477	1.3143696335313546
b16	pepb16a5	DaPR130904_VB81_O1898.m	2484	20.110000610351562	GSLGQGTAPVLPGK		1	b16.a1	2.099999983329326E-4	40.599998474121094	2	1281.7174072265625	1281.716552734375	8.999999845400453E-4	0.7021833201888613
b17	pepb17a6	DaPR130904_VB81_O1898.m	689	12.079999923706055	GREEYEGPNK		1	b17.a1	3.699999942909926E-4	38.099998474121094	2	1178.5445556640625	1178.5440673828125	5.000000237487257E-4	0.42425229364488126
b17	pepb17b12	DaPR130904_VB81_O1898.m	1163	14.779999732971191	SPPPGMGLNQNR	M6:+15.99491	1	b17.a1	0.002199999988079071	35.20000076293945	2	1283.61767578125	1283.616455078125	0.0012000000569969416	0.9348587362288884
b17	pepb17a9	DaPR130904_VB81_O1898.m	1258	15.229999542236328	PGGGPGLSTPGGHPKPPHR		1	b17.a1	2.2000000171829015E-5	48.20000076293945	3	1802.93896484375	1802.9412841796875	-0.002300000051036477	-1.2756932636788247
b17	pepb17a7	DaPR130904_VB81_O1898.m	1275	15.329999923706055	MEELHNQEMQK		1	b17.a1	1.500000071246177E-4	42.20000076293945	2	1416.6236572265625	1416.625	-0.0013000000035390258	-0.9176740517349515
b17	pepb17a8	DaPR130904_VB81_O1898.m	1340	15.630000114440918	MGGGGAMNMGDPYGSGGQK	M7:+15.99491 - M9:+15.99491	1	b17.a1	0.014999999664723873	31.399999618530273	2	1803.7059326171875	1803.7099609375	-0.0038999998942017555	-2.162210099552083
b17	pepb17a5	DaPR130904_VB81_O1898.m	1374	15.800000190734863	GMGPGTPAGYGR	M2:+15.99491	1	b17.a1	6.900000153109431E-4	54.70000076293945	2	1136.516357421875	1136.5157470703125	6.99999975040555E-4	0.6159175329026465
b17	pepb17b11	DaPR130904_VB81_O1898.m	1401	15.90999984741211	SLDEMEK		1	b17.a1	0.019999999552965164	18.5	2	851.3839111328125	851.3818969726562	0.0020000000949949026	2.3491221766712482
b17	pepb17a4	DaPR130904_VB81_O1898.m	1812	17.549999237060547	GMGPGTPAGYGR		1	b17.a1	0.024000000208616257	21.100000381469727	2	1120.5228271484375	1120.520751953125	0.0020000000949949026	1.784884475819658
b17	pepb17a2	DaPR130904_VB81_O1898.m	1880	17.799999237060547	FATHAAALSVR		1	b17.a1	0.003100000089034438	38.400001525878906	2	1143.629150390625	1143.6273193359375	0.0019000000320374966	1.661380416428629
b17	pepb17a1	DaPR130904_VB81_O1898.m	2297	19.329999923706055	FAQHGTFEYEYSQR		1	b17.a1	0.002099999925121665	29.200000762939453	2	1762.784912109375	1762.7823486328125	0.0026000000070780516	1.4749410266642236
b17	pepb17a3	DaPR130904_VB81_O1898.m	2434	19.93000030517578	GIVEFASK		1	b17.a1	0.0027000000700354576	38.79999923706055	2	850.4683837890625	850.46728515625	0.0010999999940395355	1.293406593338203
b17	pepb17b13	DaPR130904_VB81_O1898.m	2847	21.280000686645508	YGEPGEVFINK		1	b17.a1	2.499999936844688E-6	58.29999923706055	2	1252.6279296875	1252.621337890625	0.0066999997943639755	5.348783061325272
b17	pepb17b10	DaPR130904_VB81_O1898.m	4259	25.809999465942383	PVIVEPLEQLDDEDGLPEK		1	b17.a1	9.19999990856013E-7	34.20000076293945	2	2135.081787109375	2135.07568359375	0.006000000052154064	2.810204855152905
b18	pepb18a4	DaPR130904_VB81_O1898.m	1069	14.300000190734863	DPNNPYDK		1	b18.a1	0.027000000700354576	28.600000381469727	2	962.4192504882812	962.4218139648438	-0.0026000000070780516	-2.701518159035646
b18	pepb18a6	DaPR130904_VB81_O1898.m	1121	14.5600004196167	EYNVNDDSMK	M9:+15.99491	1	b18.a1	0.0066999997943639755	22.700000762939453	2	1230.4940185546875	1230.4947509765625	-6.99999975040555E-4	-0.5688768476948083
b18	pepb18a7	DaPR130904_VB81_O1898.m	1477	16.229999542236328	GDSPLHSIR		1	b18.a1	9.999999747378752E-5	48.400001525878906	2	981.5103759765625	981.5115966796875	-0.0013000000035390258	-1.3244876656951776
b18	pepb18a9	DaPR130904_VB81_O1898.m	2111	18.649999618530273	PVTMGDEGGLR		1	b18.a1	0.0015999999595806003	36.599998474121094	2	1131.5462646484375	1131.5467529296875	-3.9999998989515007E-4	-0.3534984205111368
b18	pepb18a3	DaPR130904_VB81_O1898.m	2205	18.959999084472656	CSEQPSISDIK	C1:+57.02146	1	b18.a1	0.0027000000700354576	32.70000076293945	2	1263.589599609375	1263.5889892578125	6.99999975040555E-4	0.5539775836854278
b18	pepb18a5	DaPR130904_VB81_O1898.m	2395	19.780000686645508	DSVEENMLK		1	b18.a1	0.03099999949336052	34.599998474121094	2	1064.4957275390625	1064.4932861328125	0.0024999999441206455	2.348535191990615
b18	pepb18a1	DaPR130904_VB81_O1898.m	2599	20.5	AGGVGLNLSAASR		1	b18.a1	1.8000000272877514E-4	45.400001525878906	2	1172.640380859375	1172.6385498046875	0.0017999999690800905	1.5349998252913442
b18	pepb18a2	DaPR130904_VB81_O1898.m	2727	20.899999618530273	ASGFVFTR		1	b18.a1	4.8000001697801054E-5	46.29999923706055	2	884.4638061523438	884.462890625	8.999999845400453E-4	1.0175666996091448
b18	pepb18b12	DaPR130904_VB81_O1898.m	2915	21.5	VFIQHITLSDEER		1	b18.a1	0.007899999618530273	35.29999923706055	2	1586.817626953125	1586.8177490234375	-0.0	-0.0
b18	pepb18a8	DaPR130904_VB81_O1898.m	3629	23.75	NDLYYNTITNFSEK		1	b18.a1	7.300000288523734E-5	35.400001525878906	2	1721.805419921875	1721.8021240234375	0.0032999999821186066	1.9165965334084385
b18	pepb18b13	DaPR130904_VB81_O1898.m	3813	24.360000610351562	WVLTGTPIQNSLK		1	b18.a1	0.013000000268220901	32.900001525878906	2	1456.8173828125	1456.8162841796875	0.0012000000569969416	0.8237140606048652
b18	pepb18b11	DaPR130904_VB81_O1898.m	4034	25.059999465942383	TLGFNLESGWGSGR		1	b18.a1	0.0038999998942017555	45.0	2	1480.720703125	1480.71826171875	0.002400000113993883	1.6208350879714772
b18	pepb18b10	DaPR130904_VB81_O1898.m	4611	27.030000686645508	QDIVLTTYNILTHDYGTK		1	b18.a1	0.02800000086426735	33.70000076293945	3	2095.075927734375	2095.071044921875	0.004900000058114529	2.338822862351787
b19	pepb19a6	DaPR130904_VB81_O1898.m	552	11.109999656677246	KAEGGGGGGRPGAPAAGDGK		1	b19.a1	0.03999999910593033	33.099998474121094	3	1666.82666015625	1666.8260498046875	6.000000284984708E-4	0.35996559363154695
b19	pepb19a1	DaPR130904_VB81_O1898.m	710	12.210000038146973	AEGGGGGGRPGAPAAGDGK		1	b19.a1	0.003100000089034438	35.29999923706055	2	1538.728759765625	1538.73095703125	-0.002199999988079071	-1.4297496115393948
b19	pepb19b10	DaPR130904_VB81_O1898.m	1105	14.479999542236328	TCNCETEDYGEK	C2:+57.02146 - C4:+57.02146	1	b19.a1	4.1000000783242285E-4	38.20000076293945	2	1505.547607421875	1505.55224609375	-0.004699999932199717	-3.1217780348667157
b19	pepb19b11	DaPR130904_VB81_O1898.m	1155	14.75	VSELKEELKK		1	b19.a1	7.800000021234155E-4	39.599998474121094	2	1202.7003173828125	1202.699462890625	8.999999845400453E-4	0.7483166096848023
b19	pepb19a5	DaPR130904_VB81_O1898.m	1492	16.299999237060547	LLEQYKEESK		1	b19.a1	1.1000000085914508E-4	35.0	2	1266.65869140625	1266.657958984375	6.99999975040555E-4	0.5526353583265882
b19	pepb19a3	DaPR130904_VB81_O1898.m	1983	18.18000030517578	DIDIHEVR		1	b19.a1	7.399999885819852E-4	50.70000076293945	2	996.5121459960938	996.5112915039062	7.999999797903001E-4	0.8028007174740219
b19	pepb19a8	DaPR130904_VB81_O1898.m	2555	20.350000381469727	NGQDLGVAFK		1	b19.a1	0.028999999165534973	29.100000381469727	2	1048.543212890625	1048.5426025390625	6.99999975040555E-4	0.6675932607273123
b19	pepb19b12	DaPR130904_VB81_O1898.m	3064	21.959999084472656	YNILGTNTIMDK	M10:+15.99491	1	b19.a1	0.00139999995008111	35.20000076293945	2	1398.6966552734375	1398.69384765625	0.002899999963119626	2.0733629221141356
b19	pepb19a7	DaPR130904_VB81_O1898.m	3267	22.610000610351562	NFILDQTNVSAAAQR		1	b19.a1	0.001500000013038516	53.900001525878906	2	1647.8480224609375	1647.8453369140625	0.0027000000700354576	1.638503328893582
b19	pepb19a4	DaPR130904_VB81_O1898.m	3290	22.68000030517578	GYFEYIEENK		1	b19.a1	1.1000000085914508E-4	49.5	2	1291.5848388671875	1291.58447265625	3.9999998989515007E-4	0.30969711882066614
b19	pepb19a2	DaPR130904_VB81_O1898.m	3306	22.729999542236328	AFLWAGGR		1	b19.a1	0.04699999839067459	28.899999618530273	2	877.4681396484375	877.4683227539062	-1.9999999494757503E-4	-0.22792845024864425
b19	pepb19a9	DaPR130904_VB81_O1898.m	4019	25.010000228881836	SSGPTSLFAVTVAPPGAR		1	b19.a1	5.999999848427251E-5	35.20000076293945	2	1714.9210205078125	1714.9127197265625	0.00839999970048666	4.8982082900557256
b20	pepb20a4	DaPR130904_VB81_O1898.m	673	12.0	IADREDEYKK		1	b20.a1	0.00559999980032444	32.5	3	1266.635986328125	1266.6329345703125	0.003100000089034438	2.4474336679758526
b20	pepb20a3	DaPR130904_VB81_O1898.m	770	12.579999923706055	GSETPGATPGSK		1	b20.a1	1.4000000373926014E-4	48.29999923706055	2	1088.5225830078125	1088.5223388671875	3.9999998989515007E-4	0.36747063024119964
b20	pepb20a9	DaPR130904_VB81_O1898.m	1653	16.950000762939453	THEDIEAQIR		1	b20.a1	0.009499999694526196	38.70000076293945	2	1211.6021728515625	1211.6019287109375	3.000000142492354E-4	0.2476060883861543
b20	pepb20a1	DaPR130904_VB81_O1898.m	1726	17.209999084472656	DTPGHGSGWAETPR		1	b20.a1	3.9999998989515007E-5	45.5	2	1467.660400390625	1467.66162109375	-0.0010999999940395355	-0.7494915573385227
b20	pepb20b10	DaPR130904_VB81_O1898.m	2189	18.90999984741211	VGAAEIISR		1	b20.a1	0.008200000040233135	42.5	2	915.5285034179688	915.5261840820312	0.002300000051036477	2.5122165712197666
b20	pepb20a7	DaPR130904_VB81_O1898.m	2332	19.479999542236328	IWDPTPSHTPAGAATPGR		1	b20.a1	1.3999999737279722E-6	40.79999923706055	2	1831.923095703125	1831.9090576171875	0.014000000432133675	7.642301005020328
b20	pepb20a5	DaPR130904_VB81_O1898.m	2354	19.559999465942383	IMGNLGAADIDHK		1	b20.a1	3.999999989900971E-6	45.29999923706055	2	1354.67919921875	1354.6788330078125	5.000000237487257E-4	0.36909119089029285
b20	pepb20a6	DaPR130904_VB81_O1898.m	2492	20.1299991607666	IVDDLKDEAEQYR		1	b20.a1	6.4000000747910235E-6	44.70000076293945	2	1593.7806396484375	1593.77587890625	0.004800000227987766	3.0117159454576705
b20	pepb20b12	DaPR130904_VB81_O1898.m	2648	20.649999618530273	VQENCIDLVGR	C5:+57.02146	1	b20.a1	0.01600000075995922	42.70000076293945	2	1302.6510009765625	1302.6474609375	0.003599999938160181	2.76360262167118
b20	pepb20b11	DaPR130904_VB81_O1898.m	3129	22.15999984741211	VPELNVQNGVLK		1	b20.a1	0.010999999940395355	27.899999618530273	2	1309.7530517578125	1309.7479248046875	0.005200000014156103	3.9702296263851986
b20	pepb20a8	DaPR130904_VB81_O1898.m	3878	24.559999465942383	SVNDQPSGNLPF		1	b20.a1	0.01600000075995922	30.399999618530273	2	1274.5972900390625	1274.6015625	-0.00419999985024333	-3.2951472631223373
b20	pepb20a2	DaPR130904_VB81_O1898.m	4229	25.709999084472656	EVMLILIR		1	b20.a1	0.019999999552965164	35.70000076293945	2	986.6107788085938	986.6071166992188	0.003599999938160181	3.6488688123437614
b21	pepb21a2	DaPR130904_VB81_O1898.m	1092	14.40999984741211	GGPGPGPGPYHR		1	b21.a1	8.50000014906982E-6	40.79999923706055	2	1148.56396484375	1148.56005859375	0.004000000189989805	3.482621705378857
b21	pepb21a4	DaPR130904_VB81_O1898.m	1245	15.180000305175781	NASTVVVSDK		1	b21.a1	4.6999999904073775E-4	44.70000076293945	2	1019.5374145507812	1019.5371704101562	1.9999999494757503E-4	0.19616743827703284
b21	pepb21a6	DaPR130904_VB81_O1898.m	1613	16.780000686645508	QSNVAAPGDATPPAEK		1	b21.a1	6.300000241026282E-4	34.79999923706055	2	1552.7603759765625	1552.7606201171875	-1.9999999494757503E-4	-0.12880285110043618
b21	pepb21a8	DaPR130904_VB81_O1898.m	2212	19.0	TTLPERPLTEVK		1	b21.a1	0.0020000000949949026	35.0	2	1383.78466796875	1383.7845458984375	9.999999747378752E-5	0.07226558337436946
b21	pepb21a1	DaPR130904_VB81_O1898.m	2437	19.93000030517578	ESPHEPDPEPYEPIPPK		1	b21.a1	0.019999999552965164	36.599998474121094	3	1957.9163818359375	1957.918212890625	-0.0019000000320374966	-0.9704184881310137
b21	pepb21a1	DaPR130904_VB81_O1898.m	2468	20.049999237060547	ESPHEPDPEPYEPIPPK		1	b21.a1	0.007199999876320362	25.799999237060547	2	1957.9327392578125	1957.91796875	0.014999999664723873	7.661199245390435
b21	pepb21a9	DaPR130904_VB81_O1898.m	2606	20.510000228881836	VPWVCPR	C5:+57.02146	1	b21.a1	0.0013000000035390258	34.0	2	913.4738159179688	913.4716796875	0.002099999925121665	2.2989217638800556
b21	pepb21a7	DaPR130904_VB81_O1898.m	3942	24.760000228881836	STGLELETPSLVPVK		1	b21.a1	1.2999999853491317E-5	44.099998474121094	2	1569.8726806640625	1569.873779296875	-0.0010999999940395355	-0.7006932713610966
b21	pepb21a5	DaPR130904_VB81_O1898.m	3957	24.809999465942383	PLVLPSPLVTPGSNSQER		1	b21.a1	0.008100000210106373	36.79999923706055	2	1891.0325927734375	1891.02880859375	0.0038999998942017555	2.062369370830454
b21	pepb21a3	DaPR130904_VB81_O1898.m	4713	27.43000030517578	GILQELFLNK		1	b21.a1	1.2999999853491317E-5	42.5	2	1174.685546875	1174.6834716796875	0.002099999925121665	1.7877155640224185
b22	pepb22a6	DaPR130904_VB81_O1898.m	519	10.850000381469727	NDKSEEEQSSSSVK		1	b22.a1	7.500000356230885E-5	37.70000076293945	2	1553.69189453125	1553.6929931640625	-0.0010000000474974513	-0.6436278285975743
b22	pepb22a9	DaPR130904_VB81_O1898.m	2203	18.959999084472656	VPPPPPIAR		1	b22.a1	0.017999999225139618	30.200000762939453	2	943.5738525390625	943.5728149414062	0.0010999999940395355	1.1657817781745259
b22	pepb22a3	DaPR130904_VB81_O1898.m	2379	19.68000030517578	KSDVEAIFSK		1	b22.a1	0.006500000134110451	31.399999618530273	2	1123.5992431640625	1123.599853515625	-5.000000237487257E-4	-0.4449982991580842
b22	pepb22a1	DaPR130904_VB81_O1898.m	2494	20.149999618530273	GDDQLELIKDDEK		1	b22.a1	2.300000005561742E-6	54.099998474121094	2	1517.7322998046875	1517.7333984375	-0.0010000000474974513	-0.6588772761586106
b22	pepb22a8	DaPR130904_VB81_O1898.m	3531	23.43000030517578	VDSLLENLEK		1	b22.a1	9.999999974752427E-7	46.099998474121094	2	1159.6239013671875	1159.620849609375	0.003000000026077032	2.5870525069358656
b22	pepb22a2	DaPR130904_VB81_O1898.m	3718	24.049999237060547	GFAFVQYVNER		1	b22.a1	4.4999998749517545E-7	52.599998474121094	2	1329.6614990234375	1329.6590576171875	0.0024999999441206455	1.8801811861461424
b22	pepb22a5	DaPR130904_VB81_O1898.m	3860	24.5	MIAGQVLDINLAAEPK	M1:+15.99491	1	b22.a1	5.599999894911889E-7	53.900001525878906	2	1698.914794921875	1698.909912109375	0.004900000058114529	2.8842024071957204
b22	pepb22a4	DaPR130904_VB81_O1898.m	4126	25.3799991607666	MIAGQVLDINLAAEPK		1	b22.a1	4.900000058114529E-4	42.0	2	1682.91845703125	1682.9150390625	0.0035000001080334187	2.0797247792040414
b22	pepb22a7	DaPR130904_VB81_O1898.m	4208	25.649999618530273	SAAEMYGSSFDLDYDFQR		1	b22.a1	0.0019000000320374966	36.5	2	2101.883544921875	2101.881103515625	0.002400000113993883	1.141834383486117
b23	pepb23a6	DaPR130904_VB81_O1898.m	797	12.760000228881836	GEVDTAPQGNK		1	b23.a1	4.199999966658652E-4	49.29999923706055	2	1115.537841796875	1115.533203125	0.004699999932199717	4.213231770272159
b23	pepb23a4	DaPR130904_VB81_O1898.m	1185	14.880000114440918	EVGIGGDQGPHDK		1	b23.a1	0.0032999999821186066	38.20000076293945	2	1308.615478515625	1308.6182861328125	-0.00279999990016222	-2.139661297594038
b23	pepb23a3	DaPR130904_VB81_O1898.m	1488	16.280000686645508	APPGGLTQPR		1	b23.a1	0.005900000222027302	33.099998474121094	2	993.5484619140625	993.5479736328125	3.9999998989515007E-4	0.40259755996742524
b23	pepb23a5	DaPR130904_VB81_O1898.m	1551	16.549999237060547	GAVLAQGQGDGTVSK		1	b23.a1	7.199999799922807E-6	61.70000076293945	2	1387.7203369140625	1387.718017578125	0.002400000113993883	1.7294580625121625
b23	pepb23a1	DaPR130904_VB81_O1898.m	1758	17.329999923706055	AMGLAEEDEHAPR		1	b23.a1	0.0010999999940395355	39.599998474121094	2	1425.64306640625	1425.64306640625	-0.0	-0.0
b23	pepb23a7	DaPR130904_VB81_O1898.m	1989	18.200000762939453	TAEVPVSEASGQAPPAK		1	b23.a1	2.499999936844688E-5	40.599998474121094	2	1638.834228515625	1638.833740234375	5.000000237487257E-4	0.30509502670918837
b23	pepb23a8	DaPR130904_VB81_O1898.m	2728	20.899999618530273	VEGILQDVQK		1	b23.a1	0.04699999839067459	32.900001525878906	2	1128.6270751953125	1128.6263427734375	7.999999797903001E-4	0.7088262514096693
b23	pepb23a2	DaPR130904_VB81_O1898.m	2819	21.200000762939453	APPGGAEAGEPTTLLQR		1	b23.a1	8.399999933317304E-4	31.899999618530273	2	1664.8631591796875	1664.8607177734375	0.0026000000070780516	1.5616922060334613
b24	pepb24a6	DaPR130904_VB81_O1898.m	560	11.180000305175781	THMQNIK		1	b24.a1	0.027000000700354576	27.799999237060547	2	871.4470825195312	871.4459228515625	0.0012000000569969416	1.377021827206762
b24	pepb24a2	DaPR130904_VB81_O1898.m	663	11.930000305175781	HVDSLSQR		1	b24.a1	0.009999999776482582	29.5	2	941.4822387695312	941.4802856445312	0.0019000000320374966	2.0180985847587545
b24	pepb24a1	DaPR130904_VB81_O1898.m	1445	16.100000381469727	AVVGSDHEYQVNGK		1	b24.a1	0.005100000184029341	28.600000381469727	2	1502.7236328125	1502.7237548828125	-9.999999747378752E-5	-0.06654582863208006
b24	pepb24a5	DaPR130904_VB81_O1898.m	1516	16.399999618530273	QVENAGAIGPSR		1	b24.a1	0.002099999925121665	35.5	2	1198.6168212890625	1198.617919921875	-0.0010000000474974513	-0.8342942574750013
b24	pepb24a3	DaPR130904_VB81_O1898.m	1583	16.68000030517578	LGDSSGPALK		1	b24.a1	0.002099999925121665	37.0	2	944.5061645507812	944.5051879882812	0.0010000000474974513	1.0587554840512519
b24	pepb24a8	DaPR130904_VB81_O1898.m	2405	19.809999465942383	YLQEEVNINR		1	b24.a1	5.100000066704524E-7	54.5	2	1277.6507568359375	1277.64892578125	0.0019000000320374966	1.4871065076626544
b24	pepb24a7	DaPR130904_VB81_O1898.m	3422	23.100000381469727	VVNIVPVIAK		1	b24.a1	0.0019000000320374966	33.0	2	1051.6904296875	1051.687744140625	0.0027000000700354576	2.5673020200893686
b24	pepb24a4	DaPR130904_VB81_O1898.m	3961	24.829999923706055	ITADLLSNGIDVYPQK		1	b24.a1	9.599999657439184E-7	46.5	2	1746.92578125	1746.927734375	-0.0017999999690800905	-1.0303803263642606
b25	pepb25a8	DaPR130904_VB81_O1898.m	1282	15.359999656677246	NDLDDPER		1	b25.a1	2.300000051036477E-4	34.70000076293945	2	973.4246826171875	973.422607421875	0.002099999925121665	2.157336298859493
b25	pepb25a5	DaPR130904_VB81_O1898.m	2003	18.25	LPPNTNDEVDEDPTGNK		1	b25.a1	4.199999966658652E-5	45.20000076293945	2	1854.8372802734375	1854.8355712890625	0.0017000000225380063	0.9165233020394097
b25	pepb25a1	DaPR130904_VB81_O1898.m	2489	20.1299991607666	DYIVVGSDSGR		1	b25.a1	4.4999999227002263E-4	46.0	2	1167.5648193359375	1167.564453125	3.9999998989515007E-4	0.3425934977932442
b25	pepb25a2	DaPR130904_VB81_O1898.m	2636	20.610000610351562	FGNICVVR	C5:+57.02146	1	b25.a1	0.04500000178813934	31.799999237060547	2	964.5054931640625	964.5037231445312	0.0017999999690800905	1.8662447079121953
b25	pepb25a7	DaPR130904_VB81_O1898.m	2701	20.809999465942383	MQGQEAVLAMSSR		1	b25.a1	3.1999999191612005E-4	43.29999923706055	2	1407.6695556640625	1407.6722412109375	-0.0027000000700354576	-1.9180601783500444
b25	pepb25a3	DaPR130904_VB81_O1898.m	3793	24.309999465942383	FLAVGLVDNTVR		1	b25.a1	4.3000000005122274E-5	57.20000076293945	2	1303.7408447265625	1303.7373046875	0.003599999938160181	2.761292420809486
b25	pepb25a6	DaPR130904_VB81_O1898.m	4210	25.649999618530273	MFLYNLTLQR		1	b25.a1	0.00419999985024333	38.79999923706055	2	1298.693603515625	1298.6929931640625	6.99999975040555E-4	0.5390034278502684
b25	pepb25a4	DaPR130904_VB81_O1898.m	4607	27.030000686645508	LGAVFNQVAFPLQYTPR		1	b25.a1	0.0071000000461936	23.299999237060547	2	1921.03759765625	1921.033447265625	0.00419999985024333	2.1863231253060986
b26	pepb26a1	DaPR130904_VB81_O1898.m	852	13.100000381469727	AAGPSLSHTSGGTQSK		1	b26.a1	9.999999747378752E-6	47.70000076293945	2	1485.7310791015625	1485.7296142578125	0.001500000013038516	1.009604977005074
b26	pepb26a6	DaPR130904_VB81_O1898.m	973	13.800000190734863	VETYNDESR		1	b26.a1	5.90000010561198E-4	33.099998474121094	2	1112.48583984375	1112.48583984375	0.0	0.0
b26	pepb26a5	DaPR130904_VB81_O1898.m	1424	16.010000228881836	SGGVGGSNTNWK		1	b26.a1	0.002199999988079071	38.29999923706055	2	1163.545654296875	1163.54443359375	0.0013000000035390258	1.1172757704867498
b26	pepb26a2	DaPR130904_VB81_O1898.m	1640	16.899999618530273	ATAFNEQVDK		1	b26.a1	4.199999966658652E-4	45.70000076293945	2	1122.543701171875	1122.54296875	6.99999975040555E-4	0.6235841250870202
b26	pepb26a7	DaPR130904_VB81_O1898.m	1959	18.079999923706055	VIDQQNGLYR		1	b26.a1	0.04800000041723251	34.099998474121094	2	1205.63037109375	1205.627685546875	0.0027000000700354576	2.2394974023931216
b26	pepb26a3	DaPR130904_VB81_O1898.m	2451	20.0	ATVMDVKPVDYR		1	b26.a1	0.039000000804662704	27.100000381469727	2	1393.721923828125	1393.71484375	0.0071000000461936	5.094298936423737
b26	pepb26a4	DaPR130904_VB81_O1898.m	4096	25.280000686645508	FFPLIEVNK		1	b26.a1	0.00430000014603138	33.70000076293945	2	1106.6260986328125	1106.6248779296875	0.0013000000035390258	1.1747431577456593
b27	pepb27a2	DaPR130904_VB81_O1898.m	1029	14.079999923706055	GPPPPPGDENR		1	b27.a1	3.5999998999614036E-6	43.79999923706055	2	1132.538818359375	1132.53857421875	3.000000142492354E-4	0.26489165232732315
b27	pepb27a6	DaPR130904_VB81_O1898.m	1413	15.960000038146973	TGIQEMR		1	b27.a1	0.006300000008195639	35.79999923706055	2	834.4137573242188	834.4141845703125	-5.000000237487257E-4	-0.5992228236223048
b27	pepb27a5	DaPR130904_VB81_O1898.m	1896	17.860000610351562	KPGDLSDELR		1	b27.a1	0.027000000700354576	29.399999618530273	2	1129.586669921875	1129.585205078125	0.001500000013038516	1.3279210866919704
b27	pepb27a1	DaPR130904_VB81_O1898.m	2194	18.93000030517578	AAVLLEQER		1	b27.a1	6.000000284984708E-4	46.400001525878906	2	1028.580322265625	1028.5738525390625	0.006500000134110451	6.319429682239174
b27	pepb27a7	DaPR130904_VB81_O1898.m	2315	19.43000030517578	VGEPVALSEEER		1	b27.a1	9.100000170292333E-5	47.099998474121094	2	1314.6539306640625	1314.654052734375	-0.0	-0.0
b27	pepb27a3	DaPR130904_VB81_O1898.m	2512	20.200000762939453	LAEIGAPIQGNR		1	b27.a1	7.999999979801942E-6	53.099998474121094	2	1238.687744140625	1238.685546875	0.002199999988079071	1.7760762556964593
b27	pepb27a4	DaPR130904_VB81_O1898.m	2988	21.709999084472656	LAQQQAALLMQQEER		1	b27.a1	0.032999999821186066	29.899999618530273	2	1756.90625	1756.9014892578125	0.004800000227987766	2.7320827361899975
b28	pepb28a4	DaPR130904_VB81_O1898.m	1397	15.899999618530273	KAPGCVLSNPDQK	C5:+57.02146	1	b28.a1	0.003599999938160181	32.099998474121094	3	1413.717529296875	1413.7159423828125	0.0015999999595806003	1.1317690574273407
b28	pepb28a7	DaPR130904_VB81_O1898.m	2001	18.25	SPFNSPSPQDSPR		1	b28.a1	0.001500000013038516	40.29999923706055	2	1415.6553955078125	1415.6553955078125	0.0	0.0
b28	pepb28a3	DaPR130904_VB81_O1898.m	2145	18.760000228881836	GIPLESTDGER		3	b28.a1 b28.a2 b28.a3	0.0010000000474974513	37.400001525878906	2	1173.575439453125	1173.574951171875	5.000000237487257E-4	0.4260486501091813
b28	pepb28a2	DaPR130904_VB81_O1898.m	2150	18.760000228881836	DELLGEKPEVK		1	b28.a1	0.027000000700354576	29.0	2	1256.6748046875	1256.6737060546875	0.0012000000569969416	0.9549018581476713
b28	pepb28a5	DaPR130904_VB81_O1898.m	1555	16.559999465942383	KPPCCVLSNPDQK	C4:+57.02146 - C5:+57.02146	1	b28.a2	0.0032999999821186066	39.79999923706055	2	1542.739013671875	1542.74072265625	-0.0017000000225380063	-1.1019350157627208
b28	pepb28a1	DaPR130904_VB81_O1898.m	2096	18.579999923706055	AVKDELLSEKPEVK		1	b28.a2	0.04600000008940697	33.599998474121094	3	1584.885986328125	1584.8846435546875	0.0013000000035390258	0.820248974476336
b28	pepb28a6	DaPR130904_VB81_O1898.m	3244	22.549999237060547	NPPGYLEDSFVK		1	b28.a3	0.0013000000035390258	34.0	2	1365.6727294921875	1365.6689453125	0.003800000064074993	2.7825192021229244
b29	pepb29a2	DaPR130904_VB81_O1898.m	506	10.710000038146973	KVENEDMNK		1	b29.a1	0.027000000700354576	32.900001525878906	2	1106.51513671875	1106.51513671875	9.999999747378752E-5	0.09037381790395259
b29	pepb29a6	DaPR130904_VB81_O1898.m	1353	15.699999809265137	YLHDESGLNR		1	b29.a1	1.2999999853491317E-5	42.400001525878906	2	1203.5751953125	1203.57568359375	-5.000000237487257E-4	-0.4154288181161806
b29	pepb29a3	DaPR130904_VB81_O1898.m	2396	19.780000686645508	SVVGSNQLIEAK		1	b29.a1	0.017999999225139618	35.79999923706055	2	1244.6849365234375	1244.6849365234375	9.999999747378752E-5	0.08034161460417458
b29	pepb29a5	DaPR130904_VB81_O1898.m	2996	21.75	TVQIEASTVEIEER		1	b29.a1	1.5999999595806003E-4	41.400001525878906	2	1603.8203125	1603.8177490234375	0.0026000000070780516	1.6211318328788842
b29	pepb29a1	DaPR130904_VB81_O1898.m	4122	25.360000610351562	ASIPFSVVGSNQLIEAK		1	b29.a1	0.013000000268220901	41.29999923706055	2	1759.96142578125	1759.9593505859375	0.002199999988079071	1.2500288642158879
b29	pepb29a4	DaPR130904_VB81_O1898.m	4420	26.360000610351562	TIISYIDEQFER		1	b29.a1	0.00139999995008111	35.900001525878906	2	1513.7574462890625	1513.753662109375	0.003800000064074993	2.5103160171911956
b30	pepb30a4	DaPR130904_VB81_O1898.m	461	10.279999732971191	IKDHIQNGK		1	b30.a1	0.04500000178813934	31.299999237060547	2	1052.5860595703125	1052.5850830078125	0.0010000000474974513	0.9500420095636384
b30	pepb30a5	DaPR130904_VB81_O1898.m	1236	15.130000114440918	SDAGLESDTAMK	M11:+15.99491	1	b30.a1	0.005200000014156103	28.5	2	1240.537109375	1240.53662109375	6.000000284984708E-4	0.48366168180465796
b30	pepb30a1	DaPR130904_VB81_O1898.m	2795	21.110000610351562	AAVIGDVIR		1	b30.a1	0.019999999552965164	41.5	2	913.5487060546875	913.5469970703125	0.0017000000225380063	1.8608785623397581
b30	pepb30a2	DaPR130904_VB81_O1898.m	3183	22.309999465942383	APQVLVLAPTR		1	b30.a1	2.399999914359796E-7	39.599998474121094	2	1164.7105712890625	1164.7103271484375	3.000000142492354E-4	0.2575747868431166
b30	pepb30a3	DaPR130904_VB81_O1898.m	4167	25.510000228881836	GAVEALAAALAH		1	b30.a1	7.300000288523734E-4	44.900001525878906	2	1093.6007080078125	1093.6004638671875	3.000000142492354E-4	0.2743232324430222
b30	pepb30a6	DaPR130904_VB81_O1898.m	4729	27.479999542236328	TFSFAIPLIEK		1	b30.a1	1.5999999595806003E-4	36.599998474121094	2	1265.7138671875	1265.71435546875	-5.000000237487257E-4	-0.39503385703763594
b31	pepb31a3	DaPR130904_VB81_O1898.m	547	11.079999923706055	HSSAALAQR		1	b31.a1	0.019999999552965164	33.70000076293945	2	940.49609375	940.4962768554688	-1.9999999494757503E-4	-0.21265368068895624
b31	pepb31a4	DaPR130904_VB81_O1898.m	1162	14.779999732971191	SVVGLHAASK		1	b31.a1	4.400000034365803E-4	42.79999923706055	2	968.5546264648438	968.5527954101562	0.0017999999690800905	1.8584428000311937
b31	pepb31a5	DaPR130904_VB81_O1898.m	1666	17.0	VNPQDGTNTLTR		1	b31.a1	0.009600000455975533	31.200000762939453	2	1315.660888671875	1315.6605224609375	3.9999998989515007E-4	0.3040297881302631
b31	pepb31a1	DaPR130904_VB81_O1898.m	1811	17.549999237060547	ADTTSTVTPVPGQEK		1	b31.a1	0.001500000013038516	35.400001525878906	2	1530.764892578125	1530.7650146484375	-9.999999747378752E-5	-0.0653268114418946
b31	pepb31a2	DaPR130904_VB81_O1898.m	2836	21.25	APLLVLCEDHR	C7:+57.02146	1	b31.a1	0.0020000000949949026	36.5	2	1322.6939697265625	1322.68896484375	0.005100000184029341	3.855781910626136
b32	pepb32a4	DaPR130904_VB81_O1898.m	749	12.460000038146973	TEGAEATPGAQK		1	b32.a1	5.000000237487257E-4	46.599998474121094	2	1159.5634765625	1159.5594482421875	0.004100000020116568	3.5358256330297566
b32	pepb32a2	DaPR130904_VB81_O1898.m	1116	14.550000190734863	INQLCSQTK	C5:+57.02146	1	b32.a1	2.3999999393709004E-4	39.599998474121094	2	1091.5538330078125	1091.5517578125	0.002099999925121665	1.9238665597773605
b32	pepb32a1	DaPR130904_VB81_O1898.m	1651	16.93000030517578	EVDATSPAPSTSSTVK		1	b32.a1	0.0013000000035390258	36.099998474121094	2	1576.7696533203125	1576.7705078125	-7.999999797903001E-4	-0.5073661486097705
b32	pepb32a3	DaPR130904_VB81_O1898.m	2065	18.479999542236328	MNDFMR		1	b32.a1	0.004100000020116568	32.29999923706055	2	813.3447265625	813.338623046875	0.006099999882280827	7.499951077485307
b32	pepb32a5	DaPR130904_VB81_O1898.m	2488	20.110000610351562	TTIYEIQDDR		1	b32.a1	0.0019000000320374966	42.0	2	1253.603271484375	1253.6011962890625	0.002099999925121665	1.6751738362552067
b33	pepb33a4	DaPR130904_VB81_O1898.m	808	12.829999923706055	VAQETDVR		1	b33.a1	0.023000000044703484	43.29999923706055	2	917.4694213867188	917.4691162109375	3.000000142492354E-4	0.3269864989986886
b33	pepb33a3	DaPR130904_VB81_O1898.m	821	12.90999984741211	SDADENVSASDK		1	b33.a1	1.4000000192027073E-5	47.099998474121094	2	1237.517333984375	1237.518310546875	-8.999999845400453E-4	-0.7272619539199576
b33	pepb33a2	DaPR130904_VB81_O1898.m	1073	14.300000190734863	NSNVETLK		1	b33.a1	0.04500000178813934	28.600000381469727	2	904.47509765625	904.473876953125	0.0012000000569969416	1.3267382149712792
b33	pepb33a1	DaPR130904_VB81_O1898.m	3216	22.43000030517578	GQDIEYIEIR		1	b33.a1	7.499999810534064E-6	51.099998474121094	2	1235.6282958984375	1235.6270751953125	0.0013000000035390258	1.052097376009293
b33	pepb33a5	DaPR130904_VB81_O1898.m	3457	23.200000762939453	VLASLIIR		1	b33.a1	0.041999999433755875	32.400001525878906	2	884.592041015625	884.5932006835938	-0.0012000000569969416	-1.356555822574273
b34	pepb34a4	DaPR130904_VB81_O1898.m	981	13.850000381469727	HGLQSLGK		1	b34.a1	0.012000000104308128	31.0	2	839.4750366210938	839.4738159179688	0.0012000000569969416	1.429466928262361
b34	pepb34a3	DaPR130904_VB81_O1898.m	1113	14.510000228881836	GVGSGGQGPPPPR		1	b34.a1	8.099999977275729E-4	42.0	2	1162.597900390625	1162.5968017578125	0.0012000000569969416	1.0321721642297452
b34	pepb34a5	DaPR130904_VB81_O1898.m	2125	18.700000762939453	SEGSEYEEIPK		1	b34.a1	0.04600000008940697	33.20000076293945	2	1267.5670166015625	1267.5693359375	-0.002199999988079071	-1.7356052451773307
b34	pepb34a1	DaPR130904_VB81_O1898.m	2441	19.950000762939453	GNDPNVSLVPK		1	b34.a1	0.0044999998062849045	34.900001525878906	2	1139.6053466796875	1139.60595703125	-5.000000237487257E-4	-0.4387481661216121
b34	pepb34a2	DaPR130904_VB81_O1898.m	2816	21.18000030517578	GPAGNWGPPGDYPDR		1	b34.a1	0.01600000075995922	34.0	2	1555.693115234375	1555.69287109375	3.000000142492354E-4	0.1928401291948561
b35	pepb35a4	DaPR130904_VB81_O1898.m	1019	14.050000190734863	MELEQANER	M1:+15.99491	1	b35.a1	0.028999999165534973	29.700000762939453	2	1135.5074462890625	1135.5052490234375	0.002300000051036477	2.0255300915733625
b35	pepb35a3	DaPR130904_VB81_O1898.m	1580	16.65999984741211	MELEQANER		1	b35.a1	3.7999998312443495E-5	50.29999923706055	2	1119.5081787109375	1119.51025390625	-0.002099999925121665	-1.8758201792205498
b35	pepb35a5	DaPR130904_VB81_O1898.m	1843	17.65999984741211	NSQLFAASQK		1	b35.a1	9.899999713525176E-4	41.20000076293945	2	1093.569580078125	1093.5640869140625	0.00559999980032444	5.120870251077032
b35	pepb35a1	DaPR130904_VB81_O1898.m	2033	18.360000610351562	EVQSALSTAAADDSK		1	b35.a1	0.00279999990016222	38.5	2	1492.7152099609375	1492.7130126953125	0.002300000051036477	1.5408186513250055
b35	pepb35a2	DaPR130904_VB81_O1898.m	3229	22.479999542236328	IMGGASANEMLLSGR		1	b35.a1	6.900000153109431E-4	34.70000076293945	2	1506.746337890625	1506.74072265625	0.00570000009611249	3.782999961708008
b36	pepb36a5	DaPR130904_VB81_O1898.m	1310	15.479999542236328	YTHAANTVVYSSNK		1	b36.a1	9.600000083764826E-8	52.5	2	1554.7568359375	1554.755126953125	0.0017999999690800905	1.1577385646623177
b36	pepb36a4	DaPR130904_VB81_O1898.m	1334	15.609999656677246	YLSLHDNK		1	b36.a1	2.899999963119626E-4	39.20000076293945	2	989.5069580078125	989.5054931640625	0.00139999995008111	1.414848082959542
b36	pepb36a2	DaPR130904_VB81_O1898.m	2249	19.100000381469727	IHVWNGESGIK		1	b36.a1	0.026000000536441803	32.29999923706055	2	1239.6480712890625	1239.6485595703125	-3.9999998989515007E-4	-0.3226720886392174
b36	pepb36a3	DaPR130904_VB81_O1898.m	2338	19.510000228881836	KYGVDLIR		1	b36.a1	0.00839999970048666	34.099998474121094	2	963.5639038085938	963.5626220703125	0.0013000000035390258	1.349159850914353
b36	pepb36a1	DaPR130904_VB81_O1898.m	2670	20.709999084472656	HTGPITCLQFNPK	C7:+57.02146	1	b36.a1	0.006000000052154064	24.799999237060547	2	1512.765869140625	1512.76318359375	0.0027000000700354576	1.7848134455660696
b37	pepb37a4	DaPR130904_VB81_O1898.m	820	12.90999984741211	PISQGGIHGR		1	b37.a1	1.5999999547489097E-8	55.5	2	1021.554931640625	1021.55419921875	6.99999975040555E-4	0.6852303828576999
b37	pepb37a3	DaPR130904_VB81_O1898.m	1145	14.699999809265137	NLNHVSYGR		1	b37.a1	4.1000000783242285E-4	39.20000076293945	2	1059.533447265625	1059.533447265625	9.999999747378752E-5	0.09438116156867063
b37	pepb37a2	DaPR130904_VB81_O1898.m	1910	17.90999984741211	IIAEGANGPTTPEADK		1	b37.a1	0.010999999940395355	30.600000381469727	2	1583.789306640625	1583.7916259765625	-0.002199999988079071	-1.3890716127019271
b37	pepb37a5	DaPR130904_VB81_O1898.m	2296	19.329999923706055	YSTDVSVDEVK		1	b37.a1	1.4000000373926014E-4	43.5	2	1241.591064453125	1241.5899658203125	0.0010999999940395355	0.8859607634737696
b37	pepb37a1	DaPR130904_VB81_O1898.m	3829	24.40999984741211	DDGSWEVIEGYR		1	b37.a1	7.999999797903001E-4	32.29999923706055	2	1425.6248779296875	1425.6285400390625	-0.003599999938160181	-2.52520192816955
b38	pepb38a4	DaPR130904_VB81_O1898.m	500	10.680000305175781	TEGKPAEVK		1	b38.a1	0.002099999925121665	36.29999923706055	2	958.5205688476562	958.5208129882812	-3.000000142492354E-4	-0.31298226411376123
b38	pepb38a2	DaPR130904_VB81_O1898.m	1854	17.709999084472656	LATNTSAPDLK		1	b38.a1	1.900000061141327E-4	51.599998474121094	2	1130.606689453125	1130.6055908203125	0.0010999999940395355	0.9729299085116224
b38	pepb38a3	DaPR130904_VB81_O1898.m	2152	18.780000686645508	SPSTLLPK		1	b38.a1	0.00139999995008111	36.400001525878906	2	842.4994506835938	842.4985961914062	7.999999797903001E-4	0.9495564543451763
b38	pepb38a5	DaPR130904_VB81_O1898.m	2549	20.309999465942383	TTTLSGTAPAAGVVPSR		1	b38.a1	1.1999999696854502E-4	35.79999923706055	2	1585.8580322265625	1585.8548583984375	0.0031999999191612005	2.0178390867326255
b38	pepb38a1	DaPR130904_VB81_O1898.m	3325	22.799999237060547	ALPLEAEVAPVK		1	b38.a1	0.009999999776482582	35.400001525878906	2	1236.7181396484375	1236.72021484375	-0.002099999925121665	-1.698039621182212
b39	pepb39a4	DaPR130904_VB81_O1898.m	892	13.329999923706055	MEELHNQEVQK	M1:+15.99491	1	b39.a1	0.0035000001080334187	31.5	2	1400.6483154296875	1400.64794921875	5.000000237487257E-4	0.35697765739607473
b39	pepb39a3	DaPR130904_VB81_O1898.m	1184	14.880000114440918	MEELHNQEVQK		1	b39.a1	2.9000000722589903E-5	49.5	2	1384.6539306640625	1384.6529541015625	0.0010000000474974513	0.7222026606271932
b39	pepb39a2	DaPR130904_VB81_O1898.m	3146	22.209999084472656	FAQPGSFEYEYAMR	M13:+15.99491	1	b39.a1	0.004900000058114529	26.600000381469727	2	1711.740966796875	1711.7425537109375	-0.001500000013038516	-0.8763000077240714
b39	pepb39a1	DaPR130904_VB81_O1898.m	3529	23.40999984741211	FAQPGSFEYEYAMR		1	b39.a1	0.04100000113248825	27.5	2	1695.743896484375	1695.74755859375	-0.003599999938160181	-2.1229574649339846
b39	pepb39a5	DaPR130904_VB81_O1898.m	3555	23.479999542236328	PVTVEPMDQLDDEEGLPEK		1	b39.a1	3.100000030826777E-4	43.70000076293945	2	2140.99951171875	2140.995849609375	0.003700000001117587	1.7281677597799419
b40	pepb40a4	DaPR130904_VB81_O1898.m	1381	15.8100004196167	NTAGAQPQDDSIGGR		1	b40.a1	1.4000000373926014E-4	37.900001525878906	2	1486.6895751953125	1486.6884765625	0.0010999999940395355	0.7398994553202833
b40	pepb40a3	DaPR130904_VB81_O1898.m	1521	16.40999984741211	LSTQSNSNNIEPAR		1	b40.a1	0.03200000151991844	35.29999923706055	2	1530.7520751953125	1530.7510986328125	0.0010000000474974513	0.6532741007931332
b40	pepb40a2	DaPR130904_VB81_O1898.m	2400	19.799999237060547	LLDTNPEINQSDSQDSR		1	b40.a1	0.007400000002235174	32.599998474121094	2	1931.89697265625	1931.89453125	0.0024999999441206455	1.2940664739617347
b40	pepb40a5	DaPR130904_VB81_O1898.m	2959	21.6299991607666	SESPPAELPSLR		1	b40.a1	4.8999998398358E-5	36.900001525878906	2	1282.66357421875	1282.6641845703125	-6.000000284984708E-4	-0.46777639519066205
b40	pepb40a1	DaPR130904_VB81_O1898.m	4228	25.709999084472656	LFLQFVTGSPR		1	b40.a1	3.1999999191612005E-4	42.79999923706055	2	1264.701416015625	1264.705322265625	-0.003800000064074993	-3.0046525440942853
b41	pepb41a3	DaPR130904_VB81_O1898.m	1025	14.079999923706055	KAPVISSTPK		1	b41.a1	6.600000197067857E-4	42.400001525878906	2	1027.6153564453125	1027.614990234375	3.9999998989515007E-4	0.3892508319715338
b41	pepb41a2	DaPR130904_VB81_O1898.m	1872	17.760000228881836	DIQMAETSPEGTKPER		1	b41.a1	0.02800000086426735	35.900001525878906	2	1788.84033203125	1788.84375	-0.0032999999821186066	-1.844767035756257
b41	pepb41a4	DaPR130904_VB81_O1898.m	2415	19.850000381469727	TPESTQIGQYGNGLK		1	b41.a1	0.010999999940395355	29.299999237060547	2	1592.7884521484375	1592.7918701171875	-0.0034000000450760126	-2.134616649459582
b41	pepb41a1	DaPR130904_VB81_O1898.m	3595	23.6299991607666	AFTNYSSLNR	A1:+42.01057	1	b41.a1	0.014999999664723873	31.5	2	1214.5823974609375	1214.5804443359375	0.0020000000949949026	1.646659226502191
b41	pepb41a5	DaPR130904_VB81_O1898.m	4181	25.559999465942383	YFLPPSFPISK		1	b41.a1	0.002400000113993883	29.700000762939453	2	1295.6971435546875	1295.703857421875	-0.0066999997943639755	-5.170934512532278
b42	pepb42a2	DaPR130904_VB81_O1898.m	1020	14.050000190734863	PNNSGEAPSSPTPK		1	b42.a1	7.500000356230885E-5	40.29999923706055	2	1382.6580810546875	1382.6551513671875	0.003100000089034438	2.2420630957539323
b42	pepb42a3	DaPR130904_VB81_O1898.m	1581	16.65999984741211	SEAHTADGISIR		1	b42.a1	1.6999999934341758E-4	38.599998474121094	2	1256.6243896484375	1256.6234130859375	0.0010999999940395355	0.8753616895758962
b42	pepb42a4	DaPR130904_VB81_O1898.m	3889	24.600000381469727	TQIIQDFLR		1	b42.a1	0.024000000208616257	26.399999618530273	2	1133.6341552734375	1133.6318359375	0.002400000113993883	2.11708955051453
b42	pepb42a1	DaPR130904_VB81_O1898.m	4099	25.280000686645508	ALDLADMITR		1	b42.a1	1.3000000080864993E-6	54.400001525878906	2	1118.5908203125	1118.5877685546875	0.003000000026077032	2.6819531827648113
b42	pepb42a5	DaPR130904_VB81_O1898.m	4581	26.93000030517578	VLLDIFTGVR		1	b42.a1	0.00430000014603138	39.20000076293945	2	1132.6768798828125	1132.6728515625	0.004000000189989805	3.5314699954818227
b43	pepb43a3	DaPR130904_VB81_O1898.m	481	10.5	SGPTHVSTR		1	b43.a1	3.400000059627928E-5	40.29999923706055	2	941.4769897460938	941.4802856445312	-0.0034000000450760126	-3.6113342965523647
b43	pepb43a3	DaPR130904_VB81_O1898.m	477	10.449999809265137	SGPTHVSTR		1	b43.a1	0.0012000000569969416	35.29999923706055	2	941.4727172851562	941.4802856445312	-0.007600000128149986	-8.072394339035018
b43	pepb43a2	DaPR130904_VB81_O1898.m	729	12.350000381469727	LNSEASPSR		2	b43.a1 b43.a2	2.300000051036477E-4	37.900001525878906	2	960.4764404296875	960.4749145507812	0.001500000013038516	1.5617274228760814
b43	pepb43a1	DaPR130904_VB81_O1898.m	683	12.050000190734863	GAPGARGAATAR		1	b43.a2	0.032999999821186066	24.0	2	1055.5712890625	1055.5709228515625	3.9999998989515007E-4	0.3789418420266577
b44	pepb44a2	DaPR130904_VB81_O1898.m	426	9.800000190734863	KDEEGQKEEDKPR		1	b44.a1	0.04800000041723251	35.400001525878906	3	1587.761474609375	1587.7613525390625	1.9999999494757503E-4	0.1259635112214728
b44	pepb44a3	DaPR130904_VB81_O1898.m	567	11.210000038146973	NFQTAHR		1	b44.a1	0.026000000536441803	29.100000381469727	2	873.43359375	873.4329833984375	6.000000284984708E-4	0.6869445508731907
b44	pepb44a1	DaPR130904_VB81_O1898.m	745	12.449999809265137	FSSQQAATK		1	b44.a1	0.013000000268220901	34.20000076293945	2	967.4843139648438	967.4848022460938	-5.000000237487257E-4	-0.5168040082778927
b44	pepb44a4	DaPR130904_VB81_O1898.m	1291	15.399999618530273	QSNASSDVEVEEK		1	b44.a1	0.010999999940395355	34.900001525878906	2	1421.6385498046875	1421.6395263671875	-8.999999845400453E-4	-0.633071863751479
b45	pepb45a4	DaPR130904_VB81_O1898.m	1673	17.010000228881836	VAGSPLGATQTCNK	C12:+57.02146	1	b45.a1	0.0017999999690800905	39.400001525878906	2	1403.6953125	1403.6951904296875	1.9999999494757503E-4	0.14248107161096185
b45	pepb45a1	DaPR130904_VB81_O1898.m	1794	17.479999542236328	EVQAVSNLSGQGK		1	b45.a1	6.399999961104186E-7	53.099998474121094	2	1316.68505859375	1316.680908203125	0.00419999985024333	3.1898388015476518
b45	pepb45a3	DaPR130904_VB81_O1898.m	2435	19.93000030517578	LEINCQDPSIK	C5:+57.02146	1	b45.a1	0.007799999788403511	32.79999923706055	2	1316.6514892578125	1316.65185546875	-3.9999998989515007E-4	-0.3038008781393039
b45	pepb45a2	DaPR130904_VB81_O1898.m	3686	23.93000030517578	FGITESDWYR		1	b45.a1	0.006300000008195639	28.5	2	1273.5897216796875	1273.585205078125	0.004600000102072954	3.611851082857686
b46	pepb46a1	DaPR130904_VB81_O1898.m	860	13.149999618530273	SDIPEKPK		1	b46.a1	0.00279999990016222	30.0	2	913.4985961914062	913.4993286132812	-7.999999797903001E-4	-0.8757532214114744
b46	pepb46a3	DaPR130904_VB81_O1898.m	2181	18.8799991607666	TPQQLWYTHEK		1	b46.a1	0.027000000700354576	30.299999237060547	2	1430.7098388671875	1430.7066650390625	0.0031999999191612005	2.236656889463663
b46	pepb46a4	DaPR130904_VB81_O1898.m	2799	21.1299991607666	WVEISNEVR		1	b46.a1	0.032999999821186066	29.700000762939453	2	1131.5771484375	1131.5797119140625	-0.0024999999441206455	-2.2093007834966443
b46	pepb46a2	DaPR130904_VB81_O1898.m	4028	25.030000686645508	TLTELILDAQEHVK		1	b46.a1	0.0052999998442828655	36.599998474121094	2	1609.8837890625	1609.8800048828125	0.003800000064074993	2.3604244120987175
b47	pepb47a2	DaPR130904_VB81_O1898.m	1487	16.260000228881836	KDENESSAPADGEGGSELQPK		1	b47.a1	0.0013000000035390258	39.400001525878906	3	2144.963623046875	2144.958251953125	0.0052999998442828655	2.4709104894964127
b47	pepb47a3	DaPR130904_VB81_O1898.m	1903	17.899999618530273	QPAPGPVEKPPR	Q1:-17.02655	1	b47.a1	0.02199999988079071	28.600000381469727	2	1255.681640625	1255.6798095703125	0.0019000000320374966	1.5131246178814224
b47	pepb47a4	DaPR130904_VB81_O1898.m	2175	18.860000610351562	TLSGAQDSEAAFAK		1	b47.a1	0.001500000013038516	36.400001525878906	2	1395.6788330078125	1395.675537109375	0.0034000000450760126	2.436096323732845
b47	pepb47a1	DaPR130904_VB81_O1898.m	4451	26.459999084472656	DIMQALLVR		1	b47.a1	0.012000000104308128	46.400001525878906	2	1058.602783203125	1058.6031494140625	-3.000000142492354E-4	-0.2833923311254889
b48	pepb48a4	DaPR130904_VB81_O1898.m	1320	15.529999732971191	SVNSSTMVAQQK		1	b48.a1	0.029999999329447746	33.400001525878906	2	1279.6322021484375	1279.6314697265625	6.99999975040555E-4	0.5470324789606293
b48	pepb48a1	DaPR130904_VB81_O1898.m	1901	17.8799991607666	DVTNNVHYENYR		1	b48.a1	0.0013000000035390258	35.5	2	1523.6871337890625	1523.687744140625	-6.000000284984708E-4	-0.39378148889481074
b48	pepb48a2	DaPR130904_VB81_O1898.m	2734	20.90999984741211	FEDYLNAESR		1	b48.a1	0.014000000432133675	33.0	2	1243.5606689453125	1243.5594482421875	0.0013000000035390258	1.0453862944603243
b48	pepb48a3	DaPR130904_VB81_O1898.m	4196	25.610000610351562	NLEGYVGFANLPNQVYR		1	b48.a1	5.700000201613875E-6	44.099998474121094	2	1953.9893798828125	1953.982177734375	0.007300000172108412	3.735960468468907
b49	pepb49a3	DaPR130904_VB81_O1898.m	1536	16.5	LNTTTMSNATANSSIR	M6:+15.99491	1	b49.a1	3.9999998989515007E-4	35.70000076293945	2	1697.8135986328125	1697.812744140625	8.999999845400453E-4	0.5300937854578271
b49	pepb49a4	DaPR130904_VB81_O1898.m	1655	16.950000762939453	SQNEAVCEGLR	C7:+57.02146	1	b49.a1	0.0024999999441206455	39.099998474121094	2	1262.5787353515625	1262.579833984375	-0.0010000000474974513	-0.7920291617059256
b49	pepb49a1	DaPR130904_VB81_O1898.m	2466	20.049999237060547	ALQLEVDR		1	b49.a1	0.0020000000949949026	46.599998474121094	2	943.52783203125	943.5211181640625	0.0066999997943639755	7.101059706433575
b49	pepb49a2	DaPR130904_VB81_O1898.m	4705	27.399999618530273	EIWELIGIPEDQR		1	b49.a1	4.299999854993075E-4	43.400001525878906	2	1597.828857421875	1597.822509765625	0.006399999838322401	4.005451043033045
b50	pepb50a2	DaPR130904_VB81_O1898.m	575	11.300000190734863	LTPTHGEMR	M8:+15.99491	1	b50.a1	0.03500000014901161	31.5	2	1057.5087890625	1057.5098876953125	-0.0010999999940395355	-1.0401793939126414
b50	pepb50a1	DaPR130904_VB81_O1898.m	1722	17.209999084472656	LQGQLEQGDDTAAER		1	b50.a1	0.014999999664723873	28.299999237060547	2	1630.7711181640625	1630.76708984375	0.004000000189989805	2.452833525339943
b50	pepb50a4	DaPR130904_VB81_O1898.m	3905	24.649999618530273	TFFEELAVEDK		1	b50.a1	2.499999936844688E-5	40.0	2	1327.6461181640625	1327.6419677734375	0.004100000020116568	3.088181994572375
b50	pepb50a3	DaPR130904_VB81_O1898.m	4634	27.110000610351562	STLLLLLTGK		1	b50.a1	0.0010999999940395355	40.400001525878906	2	1058.6817626953125	1058.682373046875	-6.000000284984708E-4	-0.566742248453309
b51	pepb51a2	DaPR130904_VB81_O1898.m	1596	16.729999542236328	IAQGVSGSIQDK		1	b51.a1	2.099999983329326E-5	45.29999923706055	2	1202.638916015625	1202.637939453125	0.0010000000474974513	0.8315054886362399
b51	pepb51a1	DaPR130904_VB81_O1898.m	2645	20.6299991607666	FEQGFITDPV		1	b51.a1	0.00139999995008111	31.799999237060547	2	1152.5528564453125	1152.5576171875	-0.004699999932199717	-4.077887180745701
b51	pepb51a4	DaPR130904_VB81_O1898.m	3188	22.329999923706055	YPHLQVIGGNVVTAAQAK		1	b51.a1	0.0010999999940395355	41.900001525878906	3	1866.0279541015625	1866.0235595703125	0.004399999976158142	2.3579552110110154
b51	pepb51a3	DaPR130904_VB81_O1898.m	4050	25.110000610351562	IELVVAPAGVTLK		1	b51.a1	0.020999999716877937	40.0	2	1309.81201171875	1309.8094482421875	0.0027000000700354576	2.0613686011037387
b52	pepb52a2	DaPR130904_VB81_O1898.m	1180	14.859999656677246	INNEDNSQFK		1	b52.a1	0.023000000044703484	29.5	2	1208.5543212890625	1208.5545654296875	-3.000000142492354E-4	-0.24823042569250803
b52	pepb52a1	DaPR130904_VB81_O1898.m	1855	17.709999084472656	FTGVASGSTGSTGSCSVGAK	C15:+57.02146	1	b52.a1	7.500000356230885E-5	32.79999923706055	2	1817.835205078125	1817.833740234375	0.00139999995008111	0.7701474117762864
b52	pepb52a4	DaPR130904_VB81_O1898.m	4091	25.260000228881836	YLLLHLLGR		1	b52.a1	5.100000180391362E-6	37.0	2	1097.6871337890625	1097.683349609375	0.003800000064074993	3.4618362986258955
b52	pepb52a3	DaPR130904_VB81_O1898.m	4669	27.260000228881836	SIVMQIVNALR	M4:+15.99491	1	b52.a1	0.02199999988079071	28.0	2	1259.7154541015625	1259.71435546875	0.0010999999940395355	0.87321382761429
b53	pepb53a4	DaPR130904_VB81_O1898.m	1891	17.850000381469727	STAGDTHLGGEDFDNR		1	b53.a1	0.010999999940395355	32.70000076293945	2	1691.7275390625	1691.7259521484375	0.0015999999595806003	0.9457796385689136
b53	pepb53a3	DaPR130904_VB81_O1898.m	3786	24.280000686645508	IINEPTAAAIAYGLDK		2	b53.a1 b53.a2	1.4000000192027073E-5	68.5999984741211	2	1659.9033203125	1659.8956298828125	0.007699999958276749	4.638845852507222
b53	pepb53a1	DaPR130904_VB81_O1898.m	3814	24.360000610351562	DAGTIAGLNVLR		1	b53.a1	0.04399999976158142	35.79999923706055	2	1199.677490234375	1199.6746826171875	0.002899999963119626	2.4173219666460253
b53	pepb53a2	DaPR130904_VB81_O1898.m	4161	25.5	DAGVIAGLNVLR		1	b53.a2	1.1999999696854502E-4	48.900001525878906	2	1197.7020263671875	1197.6954345703125	0.0066999997943639755	5.594076424585922
b54	pepb54a3	DaPR130904_VB81_O1898.m	508	10.75	YEGHPAEGTK		1	b54.a1	9.800000116229057E-4	32.79999923706055	2	1088.5013427734375	1088.5010986328125	3.000000142492354E-4	0.2756083706539605
b54	pepb54a1	DaPR130904_VB81_O1898.m	920	13.479999542236328	STFETEHAGQR		1	b54.a1	0.0017999999690800905	31.600000381469727	2	1262.576416015625	1262.576416015625	0.0	0.0
b54	pepb54a2	DaPR130904_VB81_O1898.m	1631	16.850000381469727	TTVQQEPLESGAK		1	b54.a1	0.010999999940395355	34.400001525878906	2	1387.696533203125	1387.70703125	-0.009999999776482582	-7.206131806851852
b55	pepb55a3	DaPR130904_VB81_O1898.m	582	11.359999656677246	SHESNAPGSAGGQASEKPR		1	b55.a1	0.0066999997943639755	37.20000076293945	3	1866.871337890625	1866.8692626953125	0.002099999925121665	1.124877872856382
b55	pepb55a2	DaPR130904_VB81_O1898.m	927	13.510000228881836	GGVIQSTR		1	b55.a1	5.90000010561198E-4	39.5	2	817.4529418945312	817.453125	-9.999999747378752E-5	-0.12233117033320719
b55	pepb55a1	DaPR130904_VB81_O1898.m	1793	17.459999084472656	AVSTGDCGQVLR	C7:+57.02146	1	b55.a1	0.0024999999441206455	37.599998474121094	2	1262.61474609375	1262.6162109375	-0.00139999995008111	-1.1088087876216968
b56	pepb56a3	DaPR130904_VB81_O1898.m	958	13.710000038146973	TSGQTFANSNSSR		1	b56.a1	6.199999802447564E-7	48.70000076293945	2	1356.6136474609375	1356.6142578125	-6.000000284984708E-4	-0.44227754871598723
b56	pepb56a1	DaPR130904_VB81_O1898.m	991	13.899999618530273	AESALAQQAK		1	b56.a1	0.007600000128149986	42.599998474121094	2	1016.5380249023438	1016.5374755859375	5.000000237487257E-4	0.49186580500686705
b56	pepb56a2	DaPR130904_VB81_O1898.m	2463	20.030000686645508	LAMQLEEQASR		1	b56.a1	0.010999999940395355	38.5	2	1275.639892578125	1275.6365966796875	0.0034000000450760126	2.6653359224137665
b57	pepb57a1	DaPR130904_VB81_O1898.m	968	13.760000228881836	QSSGASSSSFSSSR		1	b57.a1	0.041999999433755875	23.899999618530273	2	1361.5919189453125	1361.5931396484375	-0.0012000000569969416	-0.8813205810560861
b57	pepb57a3	DaPR130904_VB81_O1898.m	1089	14.399999618530273	VGSTSENITQK		1	b57.a1	0.027000000700354576	32.5	2	1163.5914306640625	1163.5906982421875	7.999999797903001E-4	0.6875269637329033
b57	pepb57a2	DaPR130904_VB81_O1898.m	3143	22.200000762939453	SPILVATAVAAR		1	b57.a1	6.700000199089118E-7	46.0	2	1168.7091064453125	1168.705322265625	0.0038999998942017555	3.3370258694820576
b58	pepb58a3	DaPR130904_VB81_O1898.m	1643	16.899999618530273	PANWAPGR		1	b58.a1	0.0027000000700354576	31.700000762939453	2	868.4436645507812	868.4428100585938	7.999999797903001E-4	0.9211890184643525
b58	pepb58a2	DaPR130904_VB81_O1898.m	1671	17.0	HLVSAGYVHVNR		1	b58.a1	0.0032999999821186066	36.400001525878906	3	1351.7330322265625	1351.723388671875	0.009700000286102295	7.176024597482886
b58	pepb58a1	DaPR130904_VB81_O1898.m	1968	18.1299991607666	GPLTQVTDR		1	b58.a1	3.7000001611886546E-5	39.900001525878906	2	986.5277709960938	986.5269775390625	7.999999797903001E-4	0.8109255985943105
b59	pepb59a1	DaPR130904_VB81_O1898.m	1734	17.25	DPLSSPGGPGSR		1	b59.a1	8.50000014906982E-6	47.099998474121094	2	1126.548583984375	1126.5491943359375	-5.000000237487257E-4	-0.44383327977386616
b59	pepb59a3	DaPR130904_VB81_O1898.m	1807	17.530000686645508	GTQTETEVELK		1	b59.a1	0.00860000029206276	37.900001525878906	2	1234.6187744140625	1234.6165771484375	0.002300000051036477	1.8629265908195796
b59	pepb59a2	DaPR130904_VB81_O1898.m	1841	17.65999984741211	EALQSLSQR		1	b59.a1	0.003800000064074993	43.099998474121094	2	1031.5479736328125	1031.54833984375	-3.9999998989515007E-4	-0.3877665974972522
b60	pepb60a2	DaPR130904_VB81_O1898.m	1706	17.1299991607666	NSYNNSQAPSPGLGSK		1	b60.a1	0.006099999882280827	32.29999923706055	2	1620.7625732421875	1620.76171875	0.0010000000474974513	0.6169938714178748
b60	pepb60a3	DaPR130904_VB81_O1898.m	2004	18.25	NYSADHYLQEAK		1	b60.a1	6.999999868639861E-8	42.900001525878906	2	1438.660400390625	1438.66015625	3.000000142492354E-4	0.20852736690172405
b60	pepb60a1	DaPR130904_VB81_O1898.m	2112	18.649999618530273	DPDANWDSPSR		1	b60.a1	0.0012000000569969416	39.099998474121094	2	1259.5260009765625	1259.529052734375	-0.003100000089034438	-2.4612374619739747
b61	pepb61a2	DaPR130904_VB81_O1898.m	1372	15.779999732971191	QAPQPQSSLQR		1	b61.a1	0.01899999938905239	28.0	2	1239.6396484375	1239.6444091796875	-0.004800000227987766	-3.8720783092661875
b61	pepb61a3	DaPR130904_VB81_O1898.m	2487	20.110000610351562	VIAPNPAQLQGQR		1	b61.a1	0.017999999225139618	37.099998474121094	2	1391.78662109375	1391.7760009765625	0.010999999940395355	7.903570641164257
b61	pepb61a1	DaPR130904_VB81_O1898.m	2690	20.780000686645508	LQQQAALSPTTAPAVSSVSK		1	b61.a1	6.199999916134402E-5	36.20000076293945	2	1984.0726318359375	1984.0714111328125	0.0013000000035390258	0.6552183536563264
b62	pepb62a2	DaPR130904_VB81_O1898.m	711	12.210000038146973	LHEDHLER		1	b62.a1	0.04800000041723251	35.0	2	1048.523193359375	1048.5174560546875	0.005799999926239252	5.531619805418615
b62	pepb62a3	DaPR130904_VB81_O1898.m	1571	16.6299991607666	VLEAAAQAAR		1	b62.a1	2.300000051036477E-4	57.79999923706055	2	999.5592651367188	999.55859375	6.99999975040555E-4	0.7003090958523961
b62	pepb62a1	DaPR130904_VB81_O1898.m	4660	27.229999542236328	AGLELLSDQGYR	A1:+42.01057	1	b62.a1	2.6000000070780516E-4	35.29999923706055	2	1363.6871337890625	1363.685546875	0.001500000013038516	1.0999603365129829
b63	pepb63a2	DaPR130904_VB81_O1898.m	1657	16.950000762939453	HSAEAIALEQSR		1	b63.a1	7.399999885819852E-4	34.79999923706055	2	1311.6640625	1311.6656494140625	-0.001500000013038516	-1.1435841242839477
b63	pepb63a3	DaPR130904_VB81_O1898.m	2548	20.309999465942383	LNSGGGLSEELGSAR		1	b63.a1	7.300000106624793E-6	45.900001525878906	2	1446.720703125	1446.71875	0.0020000000949949026	1.3824387739461472
b63	pepb63a1	DaPR130904_VB81_O1898.m	3161	22.25	EGDTAWDLTPER		1	b63.a1	0.008700000122189522	29.200000762939453	2	1389.6209716796875	1389.6285400390625	-0.007499999832361937	-5.3971256463623805
b64	pepb64a1	DaPR130904_VB81_O1898.m	1117	14.550000190734863	DAVTYTEHAK		1	b64.a1	0.0027000000700354576	37.900001525878906	2	1134.5430908203125	1134.54296875	9.999999747378752E-5	0.08814121653229585
b64	pepb64a2	DaPR130904_VB81_O1898.m	2815	21.18000030517578	ISGLIYEETR		1	b64.a1	8.800000068731606E-5	57.20000076293945	2	1180.6322021484375	1180.6209716796875	0.010999999940395355	9.317130733960694
b64	pepb64a3	DaPR130904_VB81_O1898.m	4207	25.649999618530273	TVTAMDVVYALK		1	b64.a1	0.00139999995008111	35.900001525878906	2	1310.7086181640625	1310.702880859375	0.005799999926239252	4.425106567581835
b65	pepb65a2	DaPR130904_VB81_O1898.m	1517	16.40999984741211	FINNNAVTK		1	b65.a1	0.010999999940395355	39.0	2	1020.5487060546875	1020.5477294921875	0.0010000000474974513	0.9798660254675591
b65	pepb65a3	DaPR130904_VB81_O1898.m	3408	23.059999465942383	LLIQAAIVR		1	b65.a1	3.499999875202775E-4	47.20000076293945	2	996.6595458984375	996.6569213867188	0.0027000000700354576	2.7090566594157175
b65	pepb65a1	DaPR130904_VB81_O1898.m	3611	23.68000030517578	DGEDLMDESVLK		1	b65.a1	9.10000002477318E-4	35.29999923706055	2	1350.609619140625	1350.6097412109375	-9.999999747378752E-5	-0.07404063099983933
b66	pepb66a3	DaPR130904_VB81_O1898.m	1630	16.850000381469727	LVMAGETTNSR		1	b66.a1	9.800000116229057E-4	42.70000076293945	2	1178.5849609375	1178.583740234375	0.0012000000569969416	1.0181712304620014
b66	pepb66a1	DaPR130904_VB81_O1898.m	2674	20.729999542236328	AIILAAAPGEK		1	b66.a1	0.01899999938905239	38.29999923706055	2	1053.6334228515625	1053.6307373046875	0.00279999990016222	2.657477426413121
b66	pepb66a2	DaPR130904_VB81_O1898.m	4479	26.559999465942383	LPLFPEPLHVFAPR		1	b66.a1	0.009499999694526196	33.20000076293945	3	1632.9306640625	1632.926513671875	0.00419999985024333	2.572069113385276
b67	pepb67a3	DaPR130904_VB81_O1898.m	1667	17.0	VGQDPVLR		1	b67.a1	0.0019000000320374966	41.400001525878906	2	883.5003662109375	883.5	3.000000142492354E-4	0.33955858998215666
b67	pepb67a2	DaPR130904_VB81_O1898.m	2723	20.8799991607666	SGDSEVYQLGDVSQK		1	b67.a1	1.8000000636675395E-5	50.0	2	1611.75048828125	1611.7501220703125	3.9999998989515007E-4	0.24817742180862704
b67	pepb67a1	DaPR130904_VB81_O1898.m	4655	27.209999084472656	QATTIIADNIIFLSDQTK		1	b67.a1	0.019999999552965164	24.5	2	1992.0753173828125	1992.06494140625	0.009999999776482582	5.019916554238098
b68	pepb68a1	DaPR130904_VB81_O1898.m	1455	16.149999618530273	LLDAESEDRPK		1	b68.a1	0.00139999995008111	43.099998474121094	2	1272.6397705078125	1272.6434326171875	-0.003599999938160181	-2.8287577226221106
b68	pepb68a2	DaPR130904_VB81_O1898.m	3371	22.950000762939453	LTLLQVASR		1	b68.a1	0.001500000013038516	35.29999923706055	2	1000.6179809570312	1000.6154174804688	0.0026000000070780516	2.598400905739394
b68	pepb68a3	DaPR130904_VB81_O1898.m	4303	25.959999084472656	WENIATILEAK		1	b68.a1	4.400000034365803E-5	42.79999923706055	2	1287.6959228515625	1287.69482421875	0.0012000000569969416	0.9318978646396181
b69	pepb69a1	DaPR130904_VB81_O1898.m	1605	16.75	EEQMDGTVTLK	M4:+15.99491	1	b69.a1	5.600000149570405E-4	33.79999923706055	2	1266.58740234375	1266.588623046875	-0.0012000000569969416	-0.9474268402239793
b69	pepb69a3	DaPR130904_VB81_O1898.m	3007	21.780000686645508	IVVFQYSDGK		1	b69.a1	1.8000000272877514E-4	46.5	2	1155.6068115234375	1155.6048583984375	0.0020000000949949026	1.730695471258852
b69	pepb69a2	DaPR130904_VB81_O1898.m	4621	27.059999465942383	GDFILVGDLMR		1	b69.a1	9.800000116229057E-4	42.20000076293945	2	1235.6473388671875	1235.645751953125	0.0017000000225380063	1.375798864562031
b70	pepb70a2	DaPR130904_VB81_O1898.m	3223	22.459999084472656	INLQQQPPPLQIK		1	b70.a1	0.00430000014603138	36.79999923706055	2	1516.8857421875	1516.885009765625	7.999999797903001E-4	0.5273965888250876
b70	pepb70a3	DaPR130904_VB81_O1898.m	3669	23.8799991607666	IVASMWDSLGEEQK		1	b70.a1	1.2000000424450263E-6	41.70000076293945	2	1592.765869140625	1592.762939453125	0.003000000026077032	1.8835194816292509
b70	pepb70a1	DaPR130904_VB81_O1898.m	4677	27.299999237060547	DVFLAWVASR		1	b70.a1	0.0024999999441206455	49.400001525878906	2	1163.6236572265625	1163.6212158203125	0.0024999999441206455	2.148465419959048
b71	pepb71a3	DaPR130904_VB81_O1898.m	3588	23.600000381469727	ISEVVELLK		1	b71.a1	0.009999999776482582	42.0	2	1029.617919921875	1029.6195068359375	-0.001500000013038516	-1.4568488680328882
b71	pepb71a1	DaPR130904_VB81_O1898.m	3704	24.0	FFIGQFSDDR		1	b71.a1	0.00139999995008111	34.5	2	1231.577880859375	1231.5745849609375	0.0032999999821186066	2.6794966560821605
b71	pepb71a2	DaPR130904_VB81_O1898.m	4678	27.299999237060547	IIGIMEEVADGFK		1	b71.a1	0.004600000102072954	35.099998474121094	2	1421.7347412109375	1421.73486328125	-9.999999747378752E-5	-0.07033660076604968
b72	pepb72a1	DaPR130904_VB81_O1898.m	4610	27.030000686645508	ANPTQLNTVEFLWDPAK		1	b72.a1	0.010999999940395355	28.200000762939453	2	1943.99609375	1943.986572265625	0.009600000455975533	4.938305949709921
b72	pepb72a2	DaPR130904_VB81_O1898.m	4646	27.15999984741211	IAQLFSISPCQISQIYK	C10:+57.02146	1	b72.a1	0.027000000700354576	28.5	2	1996.06884765625	1996.0579833984375	0.010999999940395355	5.510861924795909
b72	pepb72a3	DaPR130904_VB81_O1898.m	4735	27.510000228881836	ILDIDIPMSVGIIDPR	M8:+15.99491	1	b72.a1	5.300000225361146E-7	41.400001525878906	2	1782.9779052734375	1782.967041015625	0.010999999940395355	6.169491464143648
b73	pepb73a2	DaPR130904_VB81_O1898.m	783	12.680000305175781	SAAQAAAQTNSNAAGK		1	b73.a1	3.699999942909926E-4	41.400001525878906	2	1460.709228515625	1460.709228515625	0.0	0.0
b73	pepb73a1	DaPR130904_VB81_O1898.m	828	12.949999809265137	RPDQQLQGEGK		1	b73.a1	0.010999999940395355	35.70000076293945	2	1255.638427734375	1255.639404296875	-8.999999845400453E-4	-0.7167662797616817
b74	pepb74a1	DaPR130904_VB81_O1898.m	536	10.979999542236328	GLDQDHAR		1	b74.a1	0.027000000700354576	33.5	2	911.4314575195312	911.4334106445312	-0.0019000000320374966	-2.0846284652807365
b74	pepb74a2	DaPR130904_VB81_O1898.m	1431	16.049999237060547	SNPSAVAGNETPGASTK		1	b74.a1	3.000000142492354E-4	40.400001525878906	2	1587.767333984375	1587.7613525390625	0.006099999882280827	3.8418871151675504
b75	pepb75a2	DaPR130904_VB81_O1898.m	804	12.8100004196167	HDVNLGR		1	b75.a1	0.0015999999595806003	34.099998474121094	2	810.4238891601562	810.422119140625	0.0017999999690800905	2.221064710065932
b75	pepb75a1	DaPR130904_VB81_O1898.m	1357	15.710000038146973	DVMDSTTTQK		1	b75.a1	0.007899999618530273	34.29999923706055	2	1125.5078125	1125.5096435546875	-0.0017999999690800905	-1.5992754743488167
b76	pepb76a2	DaPR130904_VB81_O1898.m	1361	15.729999542236328	TAQEVETYR		1	b76.a1	5.700000201613875E-6	45.79999923706055	2	1096.528076171875	1096.52734375	7.999999797903001E-4	0.7295759511608624
b76	pepb76a1	DaPR130904_VB81_O1898.m	1646	16.90999984741211	STCIYGGAPK	C3:+57.02146	1	b76.a1	0.0010999999940395355	32.70000076293945	2	1053.505615234375	1053.5037841796875	0.0019000000320374966	1.8035056547204857
b77	pepb77a1	DaPR130904_VB81_O1898.m	1048	14.180000305175781	IHEATGMPAGK		1	b77.a1	1.9999999494757503E-4	41.900001525878906	2	1111.55615234375	1111.556884765625	-6.99999975040555E-4	-0.6297473252465636
b77	pepb77a2	DaPR130904_VB81_O1898.m	2246	19.100000381469727	LTAQFVAR		1	b77.a1	0.0010999999940395355	42.099998474121094	2	905.5237426757812	905.5208129882812	0.003000000026077032	3.313010571426652
b78	pepb78a2	DaPR130904_VB81_O1898.m	1430	16.049999237060547	SEMTPEELQK	M3:+15.99491	1	b78.a1	0.005400000140070915	33.20000076293945	2	1207.5537109375	1207.551513671875	0.002199999988079071	1.8218684363944009
b78	pepb78a1	DaPR130904_VB81_O1898.m	1980	18.15999984741211	NNTQVLINCR	C9:+57.02146	1	b78.a1	0.0010999999940395355	35.099998474121094	2	1231.619140625	1231.62158203125	-0.002400000113993883	-1.9486505831082357
b79	pepb79a1	DaPR130904_VB81_O1898.m	1541	16.510000228881836	AGFAGDDAPR		1	b79.a1	9.100000170292333E-5	44.70000076293945	2	976.4483032226562	976.44873046875	-3.9999998989515007E-4	-0.40964771361126934
b79	pepb79a2	DaPR130904_VB81_O1898.m	2165	18.809999465942383	GYSFTTTAER		1	b79.a1	9.999999747378752E-6	39.400001525878906	2	1132.519287109375	1132.52734375	-0.00800000037997961	-7.0638474418552955
b80	pepb80a1	DaPR130904_VB81_O1898.m	1509	16.360000610351562	FESDPATHNEPGVR		1	b80.a1	5.8000001445179805E-5	41.900001525878906	2	1555.715087890625	1555.7139892578125	0.0012000000569969416	0.7713500458843517
b80	pepb80a2	DaPR130904_VB81_O1898.m	2453	20.0	RNEFLGELQK		1	b80.a1	0.014999999664723873	30.399999618530273	2	1233.6590576171875	1233.6590576171875	9.999999747378752E-5	0.08105967111118813
b81	pepb81a1	DaPR130904_VB81_O1898.m	1621	16.809999465942383	NTLANSCGTGIR	C7:+57.02146	1	b81.a1	5.799999926239252E-4	41.5	2	1263.612548828125	1263.6114501953125	0.0012000000569969416	0.9496590560424735
b81	pepb81a2	DaPR130904_VB81_O1898.m	2511	20.200000762939453	VEALPEQVAPESR		1	b81.a1	1.9999999494757503E-4	36.79999923706055	2	1424.74609375	1424.7384033203125	0.007699999958276749	5.404500882640713
b82	pepb82a2	DaPR130904_VB81_O1898.m	1606	16.75	VILHVDQSR		1	b82.a1	0.0038999998942017555	39.79999923706055	2	1066.5966796875	1066.600830078125	-0.004100000020116568	-3.843987276679933
b82	pepb82a1	DaPR130904_VB81_O1898.m	3218	22.450000762939453	GVLTQTLEMR		1	b82.a1	0.012000000104308128	42.29999923706055	2	1147.6173095703125	1147.6143798828125	0.003000000026077032	2.6141185390020767
b83	pepb83a1	DaPR130904_VB81_O1898.m	2148	18.760000228881836	ALAAAGYDVEK		1	b83.a1	0.0012000000569969416	45.70000076293945	2	1107.5672607421875	1107.5684814453125	-0.0012000000569969416	-1.0834545015501085
b83	pepb83a2	DaPR130904_VB81_O1898.m	2940	21.559999465942383	ASGPPVSELITK		1	b83.a1	1.1000000085914508E-4	37.599998474121094	2	1198.67041015625	1198.668212890625	0.002300000051036477	1.9187962326038135
b84	pepb84a1	DaPR130904_VB81_O1898.m	782	12.65999984741211	EQVAEETSGDSK		1	b84.a1	0.002899999963119626	35.099998474121094	2	1279.566650390625	1279.5653076171875	0.00139999995008111	1.0941215284182693
b84	pepb84a2	DaPR130904_VB81_O1898.m	4758	27.600000381469727	GGIQELIGLIK		1	b84.a1	2.9999999242136255E-5	48.29999923706055	2	1140.7008056640625	1140.6990966796875	0.0017000000225380063	1.4903141656606156
b85	pepb85a1	DaPR130904_VB81_O1898.m	2450	19.979999542236328	GIGAGGSITGLK		1	b85.a1	1.6999999934341758E-4	45.5	2	1030.5908203125	1030.589599609375	0.0013000000035390258	1.261413858660873
b85	pepb85a2	DaPR130904_VB81_O1898.m	3140	22.200000762939453	YNLIVVGR		1	b85.a1	0.008500000461935997	32.5	2	933.558349609375	933.5521240234375	0.006300000008195639	6.7484180540919345
b86	pepb86a2	DaPR130904_VB81_O1898.m	1164	14.779999732971191	GVPAGNSDTEGGQPGR		1	b86.a1	6.300000241026282E-4	34.5	2	1498.69140625	1498.6884765625	0.003000000026077032	2.0017502456267953
b86	pepb86a1	DaPR130904_VB81_O1898.m	4469	26.530000686645508	AELEEVTLDGKPLQALR	A1:+42.01057	1	b86.a1	0.005100000184029341	30.100000381469727	2	1924.048583984375	1924.0389404296875	0.009600000455975533	4.989504242482538
b87	pepb87a1	DaPR130904_VB81_O1898.m	2321	19.450000762939453	NSPNNISGISNPPGTPR		1	b87.a1	6.800000119255856E-5	42.70000076293945	2	1721.8536376953125	1721.8570556640625	-0.0032999999821186066	-1.916535389080778
b87	pepb87a2	DaPR130904_VB81_O1898.m	3379	22.979999542236328	SAQTFLSEIR		1	b87.a1	4.6999999904073775E-4	38.5	2	1151.6080322265625	1151.60595703125	0.002099999925121665	1.8235403458100377
b88	pepb88a2	DaPR130904_VB81_O1898.m	2564	20.3799991607666	GKPDLNTTLPIR		1	b88.a1	2.899999963119626E-4	36.599998474121094	2	1324.758544921875	1324.7587890625	-1.9999999494757503E-4	-0.1509708760559424
b88	pepb88a1	DaPR130904_VB81_O1898.m	3157	22.25	AFIVTDEDIR		1	b88.a1	0.007899999618530273	39.29999923706055	2	1178.6060791015625	1178.6055908203125	5.000000237487257E-4	0.4242301475939244
b89	pepb89a2	DaPR130904_VB81_O1898.m	1429	16.030000686645508	TPATAPVPAR		1	b89.a1	0.00570000009611249	35.599998474121094	2	980.5533447265625	980.5527954101562	6.000000284984708E-4	0.6118997684846702
b89	pepb89a1	DaPR130904_VB81_O1898.m	4318	26.010000228881836	DSPFGLSFVR		1	b89.a1	0.0024999999441206455	38.79999923706055	2	1124.574462890625	1124.5738525390625	6.000000284984708E-4	0.5335354606936582
b90	pepb90a1	DaPR130904_VB81_O1898.m	2658	20.68000030517578	GLLQSGQIPGR		1	b90.a1	3.199999991920777E-5	43.5	2	1125.638427734375	1125.637939453125	6.000000284984708E-4	0.5330310994936543
b90	pepb90a2	DaPR130904_VB81_O1898.m	3441	23.15999984741211	KLDGFPLLR		1	b90.a1	0.032999999821186066	26.799999237060547	2	1058.6385498046875	1058.6361083984375	0.0024999999441206455	2.3615290696089914
b91	pepb91a1	DaPR130904_VB81_O1898.m	1506	16.350000381469727	MVAPPAEPTR	M1:+15.99491	1	b91.a1	0.028999999165534973	29.5	2	1084.5472412109375	1084.5460205078125	0.0013000000035390258	1.198658221004151
b91	pepb91a2	DaPR130904_VB81_O1898.m	4721	27.450000762939453	SIFEGGATELYYVLK		1	b91.a1	2.500000118743628E-4	43.70000076293945	2	1689.87646484375	1689.873779296875	0.0027000000700354576	1.5977525085683484
b92	pepb92a1	DaPR130904_VB81_O1898.m	2632	20.600000381469727	LTMQVSSLQR		1	b92.a1	0.03200000151991844	39.400001525878906	2	1162.6297607421875	1162.625244140625	0.0044999998062849045	3.870550574197414
b92	pepb92a2	DaPR130904_VB81_O1898.m	3625	23.729999542236328	SICEVLDLER	C3:+57.02146	1	b92.a1	2.700000004551839E-5	42.29999923706055	2	1233.61376953125	1233.61474609375	-0.0010000000474974513	-0.8106258867802599
b93	pepb93a1	DaPR130904_VB81_O1898.m	2700	20.809999465942383	IIQFQATPCPK	C9:+57.02146	1	b93.a1	1.1999999696854502E-4	46.400001525878906	2	1302.6904296875	1302.6878662109375	0.0026000000070780516	1.995873358858051
b93	pepb93a2	DaPR130904_VB81_O1898.m	4135	25.399999618530273	VWFGDVEAETMYR		1	b93.a1	4.199999903420348E-9	53.29999923706055	2	1602.7298583984375	1602.72607421875	0.003800000064074993	2.3709604062736087
b94	pepb94a1	DaPR130904_VB81_O1898.m	2581	20.43000030517578	YGQFSGLNPGGR		1	b94.a1	9.000000136438757E-5	39.79999923706055	2	1252.610107421875	1252.6072998046875	0.00279999990016222	2.2353373643909062
b94	pepb94a2	DaPR130904_VB81_O1898.m	4294	25.93000030517578	YPENFFLLR		1	b94.a1	0.0035000001080334187	38.599998474121094	2	1198.6297607421875	1198.6258544921875	0.0038999998942017555	3.2537258224369254

## Sheet: peptides_pos
MS Sample :	DaPR130904_VB81_O1898.m
Peptide ID	Protein ID	accession	description	Sequence	Modifs	Start	Stop	MH+ theo
pepa1c122	a1.a1.a1	sp|P78527|PRKDC_HUMAN	sp|P78527|PRKDC_HUMAN DNA-dependent protein kinase catalytic subunit OS=Homo sapiens GN=PRKDC PE=1 SV=3	KHVSLNK		1141	1147	825.4945068359375
pepa1c101	a1.a1.a1	sp|P78527|PRKDC_HUMAN	sp|P78527|PRKDC_HUMAN DNA-dependent protein kinase catalytic subunit OS=Homo sapiens GN=PRKDC PE=1 SV=3	LPKDDVHAK		1884	1892	1022.5632934570312
pepa1a8	a1.a1.a1	sp|P78527|PRKDC_HUMAN	sp|P78527|PRKDC_HUMAN DNA-dependent protein kinase catalytic subunit OS=Homo sapiens GN=PRKDC PE=1 SV=3	ASQGTLQTR		2611	2619	961.506591796875
pepa1c194	a1.a1.a1	sp|P78527|PRKDC_HUMAN	sp|P78527|PRKDC_HUMAN DNA-dependent protein kinase catalytic subunit OS=Homo sapiens GN=PRKDC PE=1 SV=3	TQEGSLSAR		2620	2628	948.4749145507812
pepa1a5	a1.a1.a1	sp|P78527|PRKDC_HUMAN	sp|P78527|PRKDC_HUMAN DNA-dependent protein kinase catalytic subunit OS=Homo sapiens GN=PRKDC PE=1 SV=3	APPCEYK	C4:+57.02146	3834	3840	864.3923950195312
pepa1b33	a1.a1.a1	sp|P78527|PRKDC_HUMAN	sp|P78527|PRKDC_HUMAN DNA-dependent protein kinase catalytic subunit OS=Homo sapiens GN=PRKDC PE=1 SV=3	DQAVAVQH		3509	3516	867.4323120117188
pepa1c185	a1.a1.a1	sp|P78527|PRKDC_HUMAN	sp|P78527|PRKDC_HUMAN DNA-dependent protein kinase catalytic subunit OS=Homo sapiens GN=PRKDC PE=1 SV=3	SMEEDPQTSR		237	246	1179.4951171875
pepa1b59	a1.a1.a1	sp|P78527|PRKDC_HUMAN	sp|P78527|PRKDC_HUMAN DNA-dependent protein kinase catalytic subunit OS=Homo sapiens GN=PRKDC PE=1 SV=3	GIAPGDER		1490	1497	814.4058227539062
pepa1b17	a1.a1.a1	sp|P78527|PRKDC_HUMAN	sp|P78527|PRKDC_HUMAN DNA-dependent protein kinase catalytic subunit OS=Homo sapiens GN=PRKDC PE=1 SV=3	CFGTGAAGNR	C1:+57.02146	1312	1321	1010.4476928710938
pepa1c172	a1.a1.a1	sp|P78527|PRKDC_HUMAN	sp|P78527|PRKDC_HUMAN DNA-dependent protein kinase catalytic subunit OS=Homo sapiens GN=PRKDC PE=1 SV=3	SHFASSHAL		3902	3910	956.4589233398438
pepa1b24	a1.a1.a1	sp|P78527|PRKDC_HUMAN	sp|P78527|PRKDC_HUMAN DNA-dependent protein kinase catalytic subunit OS=Homo sapiens GN=PRKDC PE=1 SV=3	DEVLANR		2208	2214	816.42138671875
pepa1c118	a1.a1.a1	sp|P78527|PRKDC_HUMAN	sp|P78527|PRKDC_HUMAN DNA-dependent protein kinase catalytic subunit OS=Homo sapiens GN=PRKDC PE=1 SV=3	KDLCNTHLMR	C4:+57.02146	1361	1370	1287.630126953125
pepa1b73	a1.a1.a1	sp|P78527|PRKDC_HUMAN	sp|P78527|PRKDC_HUMAN DNA-dependent protein kinase catalytic subunit OS=Homo sapiens GN=PRKDC PE=1 SV=3	HVMQPYYK		783	790	1065.51904296875
pepa1b71	a1.a1.a1	sp|P78527|PRKDC_HUMAN	sp|P78527|PRKDC_HUMAN DNA-dependent protein kinase catalytic subunit OS=Homo sapiens GN=PRKDC PE=1 SV=3	HGSCITEGNELTK	C4:+57.02146	1901	1913	1445.6693115234375
pepa1c184	a1.a1.a1	sp|P78527|PRKDC_HUMAN	sp|P78527|PRKDC_HUMAN DNA-dependent protein kinase catalytic subunit OS=Homo sapiens GN=PRKDC PE=1 SV=3	SKDFVQVMR	M8:+15.99491	2417	2425	1125.572509765625
pepa1b28	a1.a1.a1	sp|P78527|PRKDC_HUMAN	sp|P78527|PRKDC_HUMAN DNA-dependent protein kinase catalytic subunit OS=Homo sapiens GN=PRKDC PE=1 SV=3	DLCNTHLMR	C3:+57.02146 M8:+15.99491	1362	1370	1175.530029296875
pepa1c186	a1.a1.a1	sp|P78527|PRKDC_HUMAN	sp|P78527|PRKDC_HUMAN DNA-dependent protein kinase catalytic subunit OS=Homo sapiens GN=PRKDC PE=1 SV=3	SMNVDQDGDPSDR		3205	3217	1435.5758056640625
pepa1b74	a1.a1.a1	sp|P78527|PRKDC_HUMAN	sp|P78527|PRKDC_HUMAN DNA-dependent protein kinase catalytic subunit OS=Homo sapiens GN=PRKDC PE=1 SV=3	LAAVVSACK	C8:+57.02146	1448	1456	918.5081176757812
pepa1b41	a1.a1.a1	sp|P78527|PRKDC_HUMAN	sp|P78527|PRKDC_HUMAN DNA-dependent protein kinase catalytic subunit OS=Homo sapiens GN=PRKDC PE=1 SV=3	EHPFLVK	E1:-18.01056	3747	3753	851.477783203125
pepa1b61	a1.a1.a1	sp|P78527|PRKDC_HUMAN	sp|P78527|PRKDC_HUMAN DNA-dependent protein kinase catalytic subunit OS=Homo sapiens GN=PRKDC PE=1 SV=3	GILAQDSACSQR	C9:+57.02146	3773	3784	1305.6219482421875
pepa1c138	a1.a1.a1	sp|P78527|PRKDC_HUMAN	sp|P78527|PRKDC_HUMAN DNA-dependent protein kinase catalytic subunit OS=Homo sapiens GN=PRKDC PE=1 SV=3	MYAALGDPK	M1:+15.99491	3613	3621	981.4713745117188
pepa1b51	a1.a1.a1	sp|P78527|PRKDC_HUMAN	sp|P78527|PRKDC_HUMAN DNA-dependent protein kinase catalytic subunit OS=Homo sapiens GN=PRKDC PE=1 SV=3	FNNYVDCMK	C7:+57.02146 M8:+15.99491	1736	1744	1206.4921875
pepa1b55	a1.a1.a1	sp|P78527|PRKDC_HUMAN	sp|P78527|PRKDC_HUMAN DNA-dependent protein kinase catalytic subunit OS=Homo sapiens GN=PRKDC PE=1 SV=3	FWSHETR		2524	2530	962.4483032226562
pepa1b77	a1.a1.a1	sp|P78527|PRKDC_HUMAN	sp|P78527|PRKDC_HUMAN DNA-dependent protein kinase catalytic subunit OS=Homo sapiens GN=PRKDC PE=1 SV=3	ICSKPVVLPK	C2:+57.02146	490	499	1140.6812744140625
pepa1c141	a1.a1.a1	sp|P78527|PRKDC_HUMAN	sp|P78527|PRKDC_HUMAN DNA-dependent protein kinase catalytic subunit OS=Homo sapiens GN=PRKDC PE=1 SV=3	NGILAQDSACSQR	C10:+57.02146	3772	3784	1419.6649169921875
pepa1b92	a1.a1.a1	sp|P78527|PRKDC_HUMAN	sp|P78527|PRKDC_HUMAN DNA-dependent protein kinase catalytic subunit OS=Homo sapiens GN=PRKDC PE=1 SV=3	LLQDDVDR		3091	3098	973.4953002929688
pepa1c152	a1.a1.a1	sp|P78527|PRKDC_HUMAN	sp|P78527|PRKDC_HUMAN DNA-dependent protein kinase catalytic subunit OS=Homo sapiens GN=PRKDC PE=1 SV=3	PLPEYHVR		3711	3718	1010.5421752929688
pepa1b75	a1.a1.a1	sp|P78527|PRKDC_HUMAN	sp|P78527|PRKDC_HUMAN DNA-dependent protein kinase catalytic subunit OS=Homo sapiens GN=PRKDC PE=1 SV=3	LACDVDQVTR	C3:+57.02146	972	981	1176.5682373046875
pepa1c120	a1.a1.a1	sp|P78527|PRKDC_HUMAN	sp|P78527|PRKDC_HUMAN DNA-dependent protein kinase catalytic subunit OS=Homo sapiens GN=PRKDC PE=1 SV=3	KFIQTFGK		3631	3638	968.5568237304688
pepa1c166	a1.a1.a1	sp|P78527|PRKDC_HUMAN	sp|P78527|PRKDC_HUMAN DNA-dependent protein kinase catalytic subunit OS=Homo sapiens GN=PRKDC PE=1 SV=3	RILELSGSSSEDSEK		3358	3372	1636.8028564453125
pepa1c209	a1.a1.a1	sp|P78527|PRKDC_HUMAN	sp|P78527|PRKDC_HUMAN DNA-dependent protein kinase catalytic subunit OS=Homo sapiens GN=PRKDC PE=1 SV=3	WCAHTNVELK	C2:+57.02146	300	309	1257.6048583984375
pepa1c124	a1.a1.a1	sp|P78527|PRKDC_HUMAN	sp|P78527|PRKDC_HUMAN DNA-dependent protein kinase catalytic subunit OS=Homo sapiens GN=PRKDC PE=1 SV=3	KQNNFSLAMK		3248	3257	1180.61474609375
pepa1b27	a1.a1.a1	sp|P78527|PRKDC_HUMAN	sp|P78527|PRKDC_HUMAN DNA-dependent protein kinase catalytic subunit OS=Homo sapiens GN=PRKDC PE=1 SV=3	DLCNTHLMR	C3:+57.02146	1362	1370	1159.53515625
pepa1b11	a1.a1.a1	sp|P78527|PRKDC_HUMAN	sp|P78527|PRKDC_HUMAN DNA-dependent protein kinase catalytic subunit OS=Homo sapiens GN=PRKDC PE=1 SV=3	ATQQQHDFTLTQTADGR		2637	2653	1917.9053955078125
pepa1a7	a1.a1.a1	sp|P78527|PRKDC_HUMAN	sp|P78527|PRKDC_HUMAN DNA-dependent protein kinase catalytic subunit OS=Homo sapiens GN=PRKDC PE=1 SV=3	AQEPESGLSEETQVK		4091	4105	1631.7762451171875
pepa1c130	a1.a1.a1	sp|P78527|PRKDC_HUMAN	sp|P78527|PRKDC_HUMAN DNA-dependent protein kinase catalytic subunit OS=Homo sapiens GN=PRKDC PE=1 SV=3	MESLALAHADEK		1108	1119	1314.6363525390625
pepa1b53	a1.a1.a1	sp|P78527|PRKDC_HUMAN	sp|P78527|PRKDC_HUMAN DNA-dependent protein kinase catalytic subunit OS=Homo sapiens GN=PRKDC PE=1 SV=3	FVETQASQGTLQTR		2606	2619	1565.792236328125
pepa1b18	a1.a1.a1	sp|P78527|PRKDC_HUMAN	sp|P78527|PRKDC_HUMAN DNA-dependent protein kinase catalytic subunit OS=Homo sapiens GN=PRKDC PE=1 SV=3	CGAALAGHQLIR	C1:+57.02146	25	36	1266.6739501953125
pepa1c173	a1.a1.a1	sp|P78527|PRKDC_HUMAN	sp|P78527|PRKDC_HUMAN DNA-dependent protein kinase catalytic subunit OS=Homo sapiens GN=PRKDC PE=1 SV=3	SIDSENPPDLNK		3018	3029	1328.63330078125
pepa1c183	a1.a1.a1	sp|P78527|PRKDC_HUMAN	sp|P78527|PRKDC_HUMAN DNA-dependent protein kinase catalytic subunit OS=Homo sapiens GN=PRKDC PE=1 SV=3	SKDFVQVMR		2417	2425	1109.57763671875
pepa1b68	a1.a1.a1	sp|P78527|PRKDC_HUMAN	sp|P78527|PRKDC_HUMAN DNA-dependent protein kinase catalytic subunit OS=Homo sapiens GN=PRKDC PE=1 SV=3	HDVGAYMLMYK	M7:+15.99491 M9:+15.99491	3850	3860	1359.6075439453125
pepa1c137	a1.a1.a1	sp|P78527|PRKDC_HUMAN	sp|P78527|PRKDC_HUMAN DNA-dependent protein kinase catalytic subunit OS=Homo sapiens GN=PRKDC PE=1 SV=3	MYAALGDPK		3613	3621	965.4765014648438
pepa1c210	a1.a1.a1	sp|P78527|PRKDC_HUMAN	sp|P78527|PRKDC_HUMAN DNA-dependent protein kinase catalytic subunit OS=Homo sapiens GN=PRKDC PE=1 SV=3	WLLAHCGR	C6:+57.02146	1171	1178	1012.5150146484375
pepa1c178	a1.a1.a1	sp|P78527|PRKDC_HUMAN	sp|P78527|PRKDC_HUMAN DNA-dependent protein kinase catalytic subunit OS=Homo sapiens GN=PRKDC PE=1 SV=3	SLGPPQGEEDSVPR		2107	2120	1467.707763671875
pepa1b26	a1.a1.a1	sp|P78527|PRKDC_HUMAN	sp|P78527|PRKDC_HUMAN DNA-dependent protein kinase catalytic subunit OS=Homo sapiens GN=PRKDC PE=1 SV=3	DFVQVMR	M6:+15.99491	2419	2425	910.4454956054688
pepa1c199	a1.a1.a1	sp|P78527|PRKDC_HUMAN	sp|P78527|PRKDC_HUMAN DNA-dependent protein kinase catalytic subunit OS=Homo sapiens GN=PRKDC PE=1 SV=3	TYSVVPMTSR	M7:+15.99491	3790	3799	1156.567138671875
pepa1c157	a1.a1.a1	sp|P78527|PRKDC_HUMAN	sp|P78527|PRKDC_HUMAN DNA-dependent protein kinase catalytic subunit OS=Homo sapiens GN=PRKDC PE=1 SV=3	QGNLSSQVPLK		3148	3158	1170.6480712890625
pepa1b93	a1.a1.a1	sp|P78527|PRKDC_HUMAN	sp|P78527|PRKDC_HUMAN DNA-dependent protein kinase catalytic subunit OS=Homo sapiens GN=PRKDC PE=1 SV=3	LLQDFNR		2836	2842	905.484375
pepa1b89	a1.a1.a1	sp|P78527|PRKDC_HUMAN	sp|P78527|PRKDC_HUMAN DNA-dependent protein kinase catalytic subunit OS=Homo sapiens GN=PRKDC PE=1 SV=3	ILELSGSSSEDSEK		3359	3372	1480.70166015625
pepa1c125	a1.a1.a1	sp|P78527|PRKDC_HUMAN	sp|P78527|PRKDC_HUMAN DNA-dependent protein kinase catalytic subunit OS=Homo sapiens GN=PRKDC PE=1 SV=3	MAGENQLLER		1927	1936	1160.5732421875
pepa1c111	a1.a1.a1	sp|P78527|PRKDC_HUMAN	sp|P78527|PRKDC_HUMAN DNA-dependent protein kinase catalytic subunit OS=Homo sapiens GN=PRKDC PE=1 SV=3	LSLMYAR	M4:+15.99491	2739	2745	869.4553833007812
pepa1c151	a1.a1.a1	sp|P78527|PRKDC_HUMAN	sp|P78527|PRKDC_HUMAN DNA-dependent protein kinase catalytic subunit OS=Homo sapiens GN=PRKDC PE=1 SV=3	PESETDNDSQEIFK		2487	2500	1638.71337890625
pepa1c155	a1.a1.a1	sp|P78527|PRKDC_HUMAN	sp|P78527|PRKDC_HUMAN DNA-dependent protein kinase catalytic subunit OS=Homo sapiens GN=PRKDC PE=1 SV=3	QDWVDGEPTEAEK		2979	2991	1503.66015625
pepa1c154	a1.a1.a1	sp|P78527|PRKDC_HUMAN	sp|P78527|PRKDC_HUMAN DNA-dependent protein kinase catalytic subunit OS=Homo sapiens GN=PRKDC PE=1 SV=3	QDAQVVLYR		2765	2773	1091.5848388671875
pepa1c102	a1.a1.a1	sp|P78527|PRKDC_HUMAN	sp|P78527|PRKDC_HUMAN DNA-dependent protein kinase catalytic subunit OS=Homo sapiens GN=PRKDC PE=1 SV=3	LPPDVLR		2916	2922	809.4884033203125
pepa1b85	a1.a1.a1	sp|P78527|PRKDC_HUMAN	sp|P78527|PRKDC_HUMAN DNA-dependent protein kinase catalytic subunit OS=Homo sapiens GN=PRKDC PE=1 SV=3	ILDVMYSR	M5:+15.99491	1876	1883	1012.5136108398438
pepa1c200	a1.a1.a1	sp|P78527|PRKDC_HUMAN	sp|P78527|PRKDC_HUMAN DNA-dependent protein kinase catalytic subunit OS=Homo sapiens GN=PRKDC PE=1 SV=3	VAACELLH	C4:+57.02146	928	935	912.461181640625
pepa1c165	a1.a1.a1	sp|P78527|PRKDC_HUMAN	sp|P78527|PRKDC_HUMAN DNA-dependent protein kinase catalytic subunit OS=Homo sapiens GN=PRKDC PE=1 SV=3	QYDEALNK	Q1:-17.02655	2971	2978	963.4421997070312
pepa1b91	a1.a1.a1	sp|P78527|PRKDC_HUMAN	sp|P78527|PRKDC_HUMAN DNA-dependent protein kinase catalytic subunit OS=Homo sapiens GN=PRKDC PE=1 SV=3	LLNTWTNR		3160	3167	1017.5479736328125
pepa1c158	a1.a1.a1	sp|P78527|PRKDC_HUMAN	sp|P78527|PRKDC_HUMAN DNA-dependent protein kinase catalytic subunit OS=Homo sapiens GN=PRKDC PE=1 SV=3	QGNLSSQVPLKR	Q1:-17.02655	3148	3159	1309.72265625
pepa1c206	a1.a1.a1	sp|P78527|PRKDC_HUMAN	sp|P78527|PRKDC_HUMAN DNA-dependent protein kinase catalytic subunit OS=Homo sapiens GN=PRKDC PE=1 SV=3	VTELALTASDR		914	924	1175.6270751953125
pepa1b81	a1.a1.a1	sp|P78527|PRKDC_HUMAN	sp|P78527|PRKDC_HUMAN DNA-dependent protein kinase catalytic subunit OS=Homo sapiens GN=PRKDC PE=1 SV=3	LGLPGDEVDNK		2705	2715	1156.5849609375
pepa1c147	a1.a1.a1	sp|P78527|PRKDC_HUMAN	sp|P78527|PRKDC_HUMAN DNA-dependent protein kinase catalytic subunit OS=Homo sapiens GN=PRKDC PE=1 SV=3	NLLTVTSSDEMMK	M11:+15.99491 M12:+15.99491	869	881	1500.6923828125
pepa1c198	a1.a1.a1	sp|P78527|PRKDC_HUMAN	sp|P78527|PRKDC_HUMAN DNA-dependent protein kinase catalytic subunit OS=Homo sapiens GN=PRKDC PE=1 SV=3	TYSVVPMTSR		3790	3799	1140.5721435546875
pepa1b69	a1.a1.a1	sp|P78527|PRKDC_HUMAN	sp|P78527|PRKDC_HUMAN DNA-dependent protein kinase catalytic subunit OS=Homo sapiens GN=PRKDC PE=1 SV=3	HECMAPLTALVK	C3:+57.02146 M4:+15.99491	2091	2102	1385.6920166015625
pepa1b70	a1.a1.a1	sp|P78527|PRKDC_HUMAN	sp|P78527|PRKDC_HUMAN DNA-dependent protein kinase catalytic subunit OS=Homo sapiens GN=PRKDC PE=1 SV=3	HGDLPDIQIK		2777	2786	1135.6109619140625
pepa1c164	a1.a1.a1	sp|P78527|PRKDC_HUMAN	sp|P78527|PRKDC_HUMAN DNA-dependent protein kinase catalytic subunit OS=Homo sapiens GN=PRKDC PE=1 SV=3	QNNFSLAMK		3249	3257	1052.519775390625
pepa1b99	a1.a1.a1	sp|P78527|PRKDC_HUMAN	sp|P78527|PRKDC_HUMAN DNA-dependent protein kinase catalytic subunit OS=Homo sapiens GN=PRKDC PE=1 SV=3	INQVFHGSCITEGNELTK	C9:+57.02146	1896	1913	2046.99169921875
pepa1b97	a1.a1.a1	sp|P78527|PRKDC_HUMAN	sp|P78527|PRKDC_HUMAN DNA-dependent protein kinase catalytic subunit OS=Homo sapiens GN=PRKDC PE=1 SV=3	LNESTFDTQITK		1858	1869	1396.6959228515625
pepa1c208	a1.a1.a1	sp|P78527|PRKDC_HUMAN	sp|P78527|PRKDC_HUMAN DNA-dependent protein kinase catalytic subunit OS=Homo sapiens GN=PRKDC PE=1 SV=3	VVQMLGSLGGQINK	M4:+15.99491	855	868	1459.7940673828125
pepa1c182	a1.a1.a1	sp|P78527|PRKDC_HUMAN	sp|P78527|PRKDC_HUMAN DNA-dependent protein kinase catalytic subunit OS=Homo sapiens GN=PRKDC PE=1 SV=3	SLNSIEFR		72	79	965.5054931640625
pepa1c214	a1.a1.a1	sp|P78527|PRKDC_HUMAN	sp|P78527|PRKDC_HUMAN DNA-dependent protein kinase catalytic subunit OS=Homo sapiens GN=PRKDC PE=1 SV=3	YPEETLSLMTK	M9:+15.99491	3475	3485	1327.6453857421875
pepa1c159	a1.a1.a1	sp|P78527|PRKDC_HUMAN	sp|P78527|PRKDC_HUMAN DNA-dependent protein kinase catalytic subunit OS=Homo sapiens GN=PRKDC PE=1 SV=3	QIDSFPQYSPK		442	452	1309.6427001953125
pepa1a6	a1.a1.a1	sp|P78527|PRKDC_HUMAN	sp|P78527|PRKDC_HUMAN DNA-dependent protein kinase catalytic subunit OS=Homo sapiens GN=PRKDC PE=1 SV=3	APPCEYKDWLTK	C4:+57.02146	3834	3845	1507.725341796875
pepa1b31	a1.a1.a1	sp|P78527|PRKDC_HUMAN	sp|P78527|PRKDC_HUMAN DNA-dependent protein kinase catalytic subunit OS=Homo sapiens GN=PRKDC PE=1 SV=3	DPESETDNDSQEIFK		2486	2500	1753.7403564453125
pepa1c163	a1.a1.a1	sp|P78527|PRKDC_HUMAN	sp|P78527|PRKDC_HUMAN DNA-dependent protein kinase catalytic subunit OS=Homo sapiens GN=PRKDC PE=1 SV=3	QMFLTQTDTGDDR		394	406	1527.6748046875
pepa1b30	a1.a1.a1	sp|P78527|PRKDC_HUMAN	sp|P78527|PRKDC_HUMAN DNA-dependent protein kinase catalytic subunit OS=Homo sapiens GN=PRKDC PE=1 SV=3	DLLLNTMSQEEK	M7:+15.99491	3814	3825	1436.6942138671875
pepa1c188	a1.a1.a1	sp|P78527|PRKDC_HUMAN	sp|P78527|PRKDC_HUMAN DNA-dependent protein kinase catalytic subunit OS=Homo sapiens GN=PRKDC PE=1 SV=3	SSIDVLLHQSR		3115	3125	1254.6805419921875
pepa1c110	a1.a1.a1	sp|P78527|PRKDC_HUMAN	sp|P78527|PRKDC_HUMAN DNA-dependent protein kinase catalytic subunit OS=Homo sapiens GN=PRKDC PE=1 SV=3	LSLMYAR		2739	2745	853.4605102539062
pepa1c139	a1.a1.a1	sp|P78527|PRKDC_HUMAN	sp|P78527|PRKDC_HUMAN DNA-dependent protein kinase catalytic subunit OS=Homo sapiens GN=PRKDC PE=1 SV=3	NCISTVVHQGLIR	C2:+57.02146	477	489	1496.8006591796875
pepa1b10	a1.a1.a1	sp|P78527|PRKDC_HUMAN	sp|P78527|PRKDC_HUMAN DNA-dependent protein kinase catalytic subunit OS=Homo sapiens GN=PRKDC PE=1 SV=3	ATQMPEGGQGAPPMYQLYK	M14:+15.99491	945	963	2082.962646484375
pepa1c161	a1.a1.a1	sp|P78527|PRKDC_HUMAN	sp|P78527|PRKDC_HUMAN DNA-dependent protein kinase catalytic subunit OS=Homo sapiens GN=PRKDC PE=1 SV=3	QITQSALLAEAR		2951	2962	1300.722412109375
pepa1b16	a1.a1.a1	sp|P78527|PRKDC_HUMAN	sp|P78527|PRKDC_HUMAN DNA-dependent protein kinase catalytic subunit OS=Homo sapiens GN=PRKDC PE=1 SV=3	CFGTGAAGNR	C1:+57.02146 C1:-17.02655	1312	1321	993.4210815429688
pepa1c168	a1.a1.a1	sp|P78527|PRKDC_HUMAN	sp|P78527|PRKDC_HUMAN DNA-dependent protein kinase catalytic subunit OS=Homo sapiens GN=PRKDC PE=1 SV=3	RLYSLALHPNAFK		1062	1074	1529.859130859375
pepa1b95	a1.a1.a1	sp|P78527|PRKDC_HUMAN	sp|P78527|PRKDC_HUMAN DNA-dependent protein kinase catalytic subunit OS=Homo sapiens GN=PRKDC PE=1 SV=3	LLSITVR		669	675	801.5197143554688
pepa1b21	a1.a1.a1	sp|P78527|PRKDC_HUMAN	sp|P78527|PRKDC_HUMAN DNA-dependent protein kinase catalytic subunit OS=Homo sapiens GN=PRKDC PE=1 SV=3	CLMDQATDPNILGR	C1:+57.02146 M3:+15.99491	4106	4119	1619.751953125
pepa1c140	a1.a1.a1	sp|P78527|PRKDC_HUMAN	sp|P78527|PRKDC_HUMAN DNA-dependent protein kinase catalytic subunit OS=Homo sapiens GN=PRKDC PE=1 SV=3	NELEIPGQYDGR		3697	3708	1390.66015625
pepa1b60	a1.a1.a1	sp|P78527|PRKDC_HUMAN	sp|P78527|PRKDC_HUMAN DNA-dependent protein kinase catalytic subunit OS=Homo sapiens GN=PRKDC PE=1 SV=3	GIFTSEIGTK		2941	2950	1052.562744140625
pepa1c149	a1.a1.a1	sp|P78527|PRKDC_HUMAN	sp|P78527|PRKDC_HUMAN DNA-dependent protein kinase catalytic subunit OS=Homo sapiens GN=PRKDC PE=1 SV=3	NNWEVSALSR		811	820	1175.580810546875
pepa1b76	a1.a1.a1	sp|P78527|PRKDC_HUMAN	sp|P78527|PRKDC_HUMAN DNA-dependent protein kinase catalytic subunit OS=Homo sapiens GN=PRKDC PE=1 SV=3	LATTILQHWK		1618	1627	1210.6947021484375
pepa1c177	a1.a1.a1	sp|P78527|PRKDC_HUMAN	sp|P78527|PRKDC_HUMAN DNA-dependent protein kinase catalytic subunit OS=Homo sapiens GN=PRKDC PE=1 SV=3	SIGEYDVLR		2932	2940	1051.5423583984375
pepa1b94	a1.a1.a1	sp|P78527|PRKDC_HUMAN	sp|P78527|PRKDC_HUMAN DNA-dependent protein kinase catalytic subunit OS=Homo sapiens GN=PRKDC PE=1 SV=3	LLQIIER		3468	3474	884.5568237304688
pepa1b84	a1.a1.a1	sp|P78527|PRKDC_HUMAN	sp|P78527|PRKDC_HUMAN DNA-dependent protein kinase catalytic subunit OS=Homo sapiens GN=PRKDC PE=1 SV=3	ILDVMYSR		1876	1883	996.5186767578125
pepa1b66	a1.a1.a1	sp|P78527|PRKDC_HUMAN	sp|P78527|PRKDC_HUMAN DNA-dependent protein kinase catalytic subunit OS=Homo sapiens GN=PRKDC PE=1 SV=3	GYGLFAGPCK	C9:+57.02146	365	374	1069.513916015625
pepa1b23	a1.a1.a1	sp|P78527|PRKDC_HUMAN	sp|P78527|PRKDC_HUMAN DNA-dependent protein kinase catalytic subunit OS=Homo sapiens GN=PRKDC PE=1 SV=3	DCLSIPYR	C2:+57.02146	2247	2254	1023.4932250976562
pepa1c175	a1.a1.a1	sp|P78527|PRKDC_HUMAN	sp|P78527|PRKDC_HUMAN DNA-dependent protein kinase catalytic subunit OS=Homo sapiens GN=PRKDC PE=1 SV=3	SLEYCSTASIDSENPPDLNK	C5:+57.02146	3010	3029	2240.002685546875
pepa1b47	a1.a1.a1	sp|P78527|PRKDC_HUMAN	sp|P78527|PRKDC_HUMAN DNA-dependent protein kinase catalytic subunit OS=Homo sapiens GN=PRKDC PE=1 SV=3	ETGLMYSIMVH	M5:+15.99491 M9:+15.99491	3976	3986	1312.591552734375
pepa1c146	a1.a1.a1	sp|P78527|PRKDC_HUMAN	sp|P78527|PRKDC_HUMAN DNA-dependent protein kinase catalytic subunit OS=Homo sapiens GN=PRKDC PE=1 SV=3	NLLTVTSSDEMMK	M11:+15.99491	869	881	1484.697509765625
pepa1c115	a1.a1.a1	sp|P78527|PRKDC_HUMAN	sp|P78527|PRKDC_HUMAN DNA-dependent protein kinase catalytic subunit OS=Homo sapiens GN=PRKDC PE=1 SV=3	LYSLALHPN		1063	1071	1027.5574951171875
pepa1c179	a1.a1.a1	sp|P78527|PRKDC_HUMAN	sp|P78527|PRKDC_HUMAN DNA-dependent protein kinase catalytic subunit OS=Homo sapiens GN=PRKDC PE=1 SV=3	SLGTIQQCCDAIDHLCR	C8:+57.02146 C9:+57.02146 C16:+57.02146	1120	1136	2046.915771484375
pepa1c112	a1.a1.a1	sp|P78527|PRKDC_HUMAN	sp|P78527|PRKDC_HUMAN DNA-dependent protein kinase catalytic subunit OS=Homo sapiens GN=PRKDC PE=1 SV=3	LTPLPEDNSMNVDQDGDPSDR		3197	3217	2315.009521484375
pepa1c187	a1.a1.a1	sp|P78527|PRKDC_HUMAN	sp|P78527|PRKDC_HUMAN DNA-dependent protein kinase catalytic subunit OS=Homo sapiens GN=PRKDC PE=1 SV=3	SQGCSEQVLTVLK	C4:+57.02146	3290	3302	1448.7418212890625
pepa1c121	a1.a1.a1	sp|P78527|PRKDC_HUMAN	sp|P78527|PRKDC_HUMAN DNA-dependent protein kinase catalytic subunit OS=Homo sapiens GN=PRKDC PE=1 SV=3	KGGSWIQEINVAEK		4023	4036	1558.82275390625
pepa1b72	a1.a1.a1	sp|P78527|PRKDC_HUMAN	sp|P78527|PRKDC_HUMAN DNA-dependent protein kinase catalytic subunit OS=Homo sapiens GN=PRKDC PE=1 SV=3	HSSLITPLQAVAQR		2787	2800	1520.8548583984375
pepa1b67	a1.a1.a1	sp|P78527|PRKDC_HUMAN	sp|P78527|PRKDC_HUMAN DNA-dependent protein kinase catalytic subunit OS=Homo sapiens GN=PRKDC PE=1 SV=3	HDVGAYMLMYK		3850	3860	1327.6177978515625
pepa1c103	a1.a1.a1	sp|P78527|PRKDC_HUMAN	sp|P78527|PRKDC_HUMAN DNA-dependent protein kinase catalytic subunit OS=Homo sapiens GN=PRKDC PE=1 SV=3	LPVLAGCLK	C7:+57.02146	217	225	970.5758056640625
pepa1c156	a1.a1.a1	sp|P78527|PRKDC_HUMAN	sp|P78527|PRKDC_HUMAN DNA-dependent protein kinase catalytic subunit OS=Homo sapiens GN=PRKDC PE=1 SV=3	QGNLSSQVPLK	Q1:-17.02655	3148	3158	1153.62158203125
pepa1c203	a1.a1.a1	sp|P78527|PRKDC_HUMAN	sp|P78527|PRKDC_HUMAN DNA-dependent protein kinase catalytic subunit OS=Homo sapiens GN=PRKDC PE=1 SV=3	VFLALAAK		464	471	832.5294799804688
pepa1c192	a1.a1.a1	sp|P78527|PRKDC_HUMAN	sp|P78527|PRKDC_HUMAN DNA-dependent protein kinase catalytic subunit OS=Homo sapiens GN=PRKDC PE=1 SV=3	SYELILQSTR		650	659	1209.6478271484375
pepa1a3	a1.a1.a1	sp|P78527|PRKDC_HUMAN	sp|P78527|PRKDC_HUMAN DNA-dependent protein kinase catalytic subunit OS=Homo sapiens GN=PRKDC PE=1 SV=3	ALQTSLVFSR		52	61	1121.6318359375
pepa1c134	a1.a1.a1	sp|P78527|PRKDC_HUMAN	sp|P78527|PRKDC_HUMAN DNA-dependent protein kinase catalytic subunit OS=Homo sapiens GN=PRKDC PE=1 SV=3	MQNYSSIDVLLHQSR	M1:+15.99491	3111	3125	1806.8807373046875
pepa1c213	a1.a1.a1	sp|P78527|PRKDC_HUMAN	sp|P78527|PRKDC_HUMAN DNA-dependent protein kinase catalytic subunit OS=Homo sapiens GN=PRKDC PE=1 SV=3	YPEETLSLMTK		3475	3485	1311.6505126953125
pepa1a4	a1.a1.a1	sp|P78527|PRKDC_HUMAN	sp|P78527|PRKDC_HUMAN DNA-dependent protein kinase catalytic subunit OS=Homo sapiens GN=PRKDC PE=1 SV=3	ALSSEPACLAEIEEDK	C8:+57.02146	3340	3355	1761.821533203125
pepa1a9	a1.a1.a1	sp|P78527|PRKDC_HUMAN	sp|P78527|PRKDC_HUMAN DNA-dependent protein kinase catalytic subunit OS=Homo sapiens GN=PRKDC PE=1 SV=3	ATQMPEGGQGAPPMYQLYK		945	963	2066.9677734375
pepa1b35	a1.a1.a1	sp|P78527|PRKDC_HUMAN	sp|P78527|PRKDC_HUMAN DNA-dependent protein kinase catalytic subunit OS=Homo sapiens GN=PRKDC PE=1 SV=3	DQNILLGTTYR		3325	3335	1293.68017578125
pepa1b54	a1.a1.a1	sp|P78527|PRKDC_HUMAN	sp|P78527|PRKDC_HUMAN DNA-dependent protein kinase catalytic subunit OS=Homo sapiens GN=PRKDC PE=1 SV=3	FVPLLPGNR		1194	1202	1012.5942993164062
pepa1b98	a1.a1.a1	sp|P78527|PRKDC_HUMAN	sp|P78527|PRKDC_HUMAN DNA-dependent protein kinase catalytic subunit OS=Homo sapiens GN=PRKDC PE=1 SV=3	INLVEFCR	C7:+57.02146	624	631	1050.54052734375
pepa1b86	a1.a1.a1	sp|P78527|PRKDC_HUMAN	sp|P78527|PRKDC_HUMAN DNA-dependent protein kinase catalytic subunit OS=Homo sapiens GN=PRKDC PE=1 SV=3	LLEEALLR		2892	2899	956.577880859375
pepa1c207	a1.a1.a1	sp|P78527|PRKDC_HUMAN	sp|P78527|PRKDC_HUMAN DNA-dependent protein kinase catalytic subunit OS=Homo sapiens GN=PRKDC PE=1 SV=3	VVQMLGSLGGQINK		855	868	1443.7991943359375
pepa1c167	a1.a1.a1	sp|P78527|PRKDC_HUMAN	sp|P78527|PRKDC_HUMAN DNA-dependent protein kinase catalytic subunit OS=Homo sapiens GN=PRKDC PE=1 SV=3	RLSFAVPFR		891	899	1092.6317138671875
pepa1c148	a1.a1.a1	sp|P78527|PRKDC_HUMAN	sp|P78527|PRKDC_HUMAN DNA-dependent protein kinase catalytic subunit OS=Homo sapiens GN=PRKDC PE=1 SV=3	NLSSNEAISLEEIR		839	852	1574.802490234375
pepa1c145	a1.a1.a1	sp|P78527|PRKDC_HUMAN	sp|P78527|PRKDC_HUMAN DNA-dependent protein kinase catalytic subunit OS=Homo sapiens GN=PRKDC PE=1 SV=3	NLLTVTSSDEMMK		869	881	1468.70263671875
pepa1b56	a1.a1.a1	sp|P78527|PRKDC_HUMAN	sp|P78527|PRKDC_HUMAN DNA-dependent protein kinase catalytic subunit OS=Homo sapiens GN=PRKDC PE=1 SV=3	FYQGFLFSEKPEK		1961	1973	1619.810791015625
pepa1c162	a1.a1.a1	sp|P78527|PRKDC_HUMAN	sp|P78527|PRKDC_HUMAN DNA-dependent protein kinase catalytic subunit OS=Homo sapiens GN=PRKDC PE=1 SV=3	QMFLTQTDTGDDR	M2:+15.99491 Q1:-17.02655	394	406	1526.6431884765625
pepa1c201	a1.a1.a1	sp|P78527|PRKDC_HUMAN	sp|P78527|PRKDC_HUMAN DNA-dependent protein kinase catalytic subunit OS=Homo sapiens GN=PRKDC PE=1 SV=3	VCLDIIYK	C2:+57.02146	2434	2441	1023.5548095703125
pepa1b46	a1.a1.a1	sp|P78527|PRKDC_HUMAN	sp|P78527|PRKDC_HUMAN DNA-dependent protein kinase catalytic subunit OS=Homo sapiens GN=PRKDC PE=1 SV=3	ETGLMYSIMVH	M5:+15.99491	3976	3986	1296.5966796875
pepa1b38	a1.a1.a1	sp|P78527|PRKDC_HUMAN	sp|P78527|PRKDC_HUMAN DNA-dependent protein kinase catalytic subunit OS=Homo sapiens GN=PRKDC PE=1 SV=3	ECSPWMSDFK	C2:+57.02146	3682	3691	1286.5184326171875
pepa1b15	a1.a1.a1	sp|P78527|PRKDC_HUMAN	sp|P78527|PRKDC_HUMAN DNA-dependent protein kinase catalytic subunit OS=Homo sapiens GN=PRKDC PE=1 SV=3	AYVPALQMAFK	M8:+15.99491	747	757	1254.655517578125
pepa1c133	a1.a1.a1	sp|P78527|PRKDC_HUMAN	sp|P78527|PRKDC_HUMAN DNA-dependent protein kinase catalytic subunit OS=Homo sapiens GN=PRKDC PE=1 SV=3	MQNYSSIDVLLHQSR		3111	3125	1790.8857421875
pepa1b52	a1.a1.a1	sp|P78527|PRKDC_HUMAN	sp|P78527|PRKDC_HUMAN DNA-dependent protein kinase catalytic subunit OS=Homo sapiens GN=PRKDC PE=1 SV=3	FTSLTGGSLEELR		1699	1711	1409.7275390625
pepa1b20	a1.a1.a1	sp|P78527|PRKDC_HUMAN	sp|P78527|PRKDC_HUMAN DNA-dependent protein kinase catalytic subunit OS=Homo sapiens GN=PRKDC PE=1 SV=3	CLMDQATDPNILGR	C1:+57.02146	4106	4119	1603.757080078125
pepa1c114	a1.a1.a1	sp|P78527|PRKDC_HUMAN	sp|P78527|PRKDC_HUMAN DNA-dependent protein kinase catalytic subunit OS=Homo sapiens GN=PRKDC PE=1 SV=3	LVINTEEVFRPYAK		2149	2162	1678.916748046875
pepa1b29	a1.a1.a1	sp|P78527|PRKDC_HUMAN	sp|P78527|PRKDC_HUMAN DNA-dependent protein kinase catalytic subunit OS=Homo sapiens GN=PRKDC PE=1 SV=3	DLLLNTMSQEEK		3814	3825	1420.69921875
pepa1c126	a1.a1.a1	sp|P78527|PRKDC_HUMAN	sp|P78527|PRKDC_HUMAN DNA-dependent protein kinase catalytic subunit OS=Homo sapiens GN=PRKDC PE=1 SV=3	MAVLALLAK	M1:+15.99491	1643	1651	945.5806274414062
pepa1c132	a1.a1.a1	sp|P78527|PRKDC_HUMAN	sp|P78527|PRKDC_HUMAN DNA-dependent protein kinase catalytic subunit OS=Homo sapiens GN=PRKDC PE=1 SV=3	MEVQEQEEDISSLIR	M1:+15.99491	3218	3232	1821.8538818359375
pepa1c190	a1.a1.a1	sp|P78527|PRKDC_HUMAN	sp|P78527|PRKDC_HUMAN DNA-dependent protein kinase catalytic subunit OS=Homo sapiens GN=PRKDC PE=1 SV=3	STVLTPMFVETQASQGTLQTR	M7:+15.99491	2599	2619	2311.160400390625
pepa1b58	a1.a1.a1	sp|P78527|PRKDC_HUMAN	sp|P78527|PRKDC_HUMAN DNA-dependent protein kinase catalytic subunit OS=Homo sapiens GN=PRKDC PE=1 SV=3	GGSWIQEINVAEK		4024	4036	1430.727783203125
pepa1c169	a1.a1.a1	sp|P78527|PRKDC_HUMAN	sp|P78527|PRKDC_HUMAN DNA-dependent protein kinase catalytic subunit OS=Homo sapiens GN=PRKDC PE=1 SV=3	RYNFPVEVEVPMER		1987	2000	1764.8741455078125
pepa1c136	a1.a1.a1	sp|P78527|PRKDC_HUMAN	sp|P78527|PRKDC_HUMAN DNA-dependent protein kinase catalytic subunit OS=Homo sapiens GN=PRKDC PE=1 SV=3	MVSAVLNGMLDQSFR	M9:+15.99491	1592	1606	1683.8197021484375
pepa1b82	a1.a1.a1	sp|P78527|PRKDC_HUMAN	sp|P78527|PRKDC_HUMAN DNA-dependent protein kinase catalytic subunit OS=Homo sapiens GN=PRKDC PE=1 SV=3	LGNPIVPLNIR		2133	2143	1205.7369384765625
pepa1b88	a1.a1.a1	sp|P78527|PRKDC_HUMAN	sp|P78527|PRKDC_HUMAN DNA-dependent protein kinase catalytic subunit OS=Homo sapiens GN=PRKDC PE=1 SV=3	LLELMTEVLCR	C10:+57.02146 M5:+15.99491	1758	1768	1392.7230224609375
pepa1b79	a1.a1.a1	sp|P78527|PRKDC_HUMAN	sp|P78527|PRKDC_HUMAN DNA-dependent protein kinase catalytic subunit OS=Homo sapiens GN=PRKDC PE=1 SV=3	LCYDAFTENMAGENQLLER	C2:+57.02146 M10:+15.99491	1918	1936	2290.011962890625
pepa1c171	a1.a1.a1	sp|P78527|PRKDC_HUMAN	sp|P78527|PRKDC_HUMAN DNA-dependent protein kinase catalytic subunit OS=Homo sapiens GN=PRKDC PE=1 SV=3	SDPGLLTNTMDVFVK	M10:+15.99491	3993	4007	1652.8204345703125
pepa1c212	a1.a1.a1	sp|P78527|PRKDC_HUMAN	sp|P78527|PRKDC_HUMAN DNA-dependent protein kinase catalytic subunit OS=Homo sapiens GN=PRKDC PE=1 SV=3	YNFPVEVEVPMER	M11:+15.99491	1988	2000	1624.7679443359375
pepa1c131	a1.a1.a1	sp|P78527|PRKDC_HUMAN	sp|P78527|PRKDC_HUMAN DNA-dependent protein kinase catalytic subunit OS=Homo sapiens GN=PRKDC PE=1 SV=3	MEVQEQEEDISSLIR		3218	3232	1805.8590087890625
pepa1b44	a1.a1.a1	sp|P78527|PRKDC_HUMAN	sp|P78527|PRKDC_HUMAN DNA-dependent protein kinase catalytic subunit OS=Homo sapiens GN=PRKDC PE=1 SV=3	EQQHVMEELFQSSFR		1769	1783	1894.8756103515625
pepa1b87	a1.a1.a1	sp|P78527|PRKDC_HUMAN	sp|P78527|PRKDC_HUMAN DNA-dependent protein kinase catalytic subunit OS=Homo sapiens GN=PRKDC PE=1 SV=3	ILEESLCELVAK	C7:+57.02146	2336	2347	1403.7454833984375
pepa1c116	a1.a1.a1	sp|P78527|PRKDC_HUMAN	sp|P78527|PRKDC_HUMAN DNA-dependent protein kinase catalytic subunit OS=Homo sapiens GN=PRKDC PE=1 SV=3	LYSLALHPNAF		1063	1073	1245.6630859375
pepa1c119	a1.a1.a1	sp|P78527|PRKDC_HUMAN	sp|P78527|PRKDC_HUMAN DNA-dependent protein kinase catalytic subunit OS=Homo sapiens GN=PRKDC PE=1 SV=3	KEEENASVIDSAELQAYPALVVEK		3426	3449	2632.335693359375
pepa1c215	a1.a1.a1	sp|P78527|PRKDC_HUMAN	sp|P78527|PRKDC_HUMAN DNA-dependent protein kinase catalytic subunit OS=Homo sapiens GN=PRKDC PE=1 SV=3	YSCFALFVK	C3:+57.02146	701	709	1134.565673828125
pepa1b50	a1.a1.a1	sp|P78527|PRKDC_HUMAN	sp|P78527|PRKDC_HUMAN DNA-dependent protein kinase catalytic subunit OS=Homo sapiens GN=PRKDC PE=1 SV=3	FLESIAMHDIIAAEK		1297	1311	1687.872802734375
pepa1c109	a1.a1.a1	sp|P78527|PRKDC_HUMAN	sp|P78527|PRKDC_HUMAN DNA-dependent protein kinase catalytic subunit OS=Homo sapiens GN=PRKDC PE=1 SV=3	LSFAVPFR		892	899	936.5305786132812
pepa1c197	a1.a1.a1	sp|P78527|PRKDC_HUMAN	sp|P78527|PRKDC_HUMAN DNA-dependent protein kinase catalytic subunit OS=Homo sapiens GN=PRKDC PE=1 SV=3	TVSLLDENNVSSYLSK		3303	3318	1768.8968505859375
pepa1c174	a1.a1.a1	sp|P78527|PRKDC_HUMAN	sp|P78527|PRKDC_HUMAN DNA-dependent protein kinase catalytic subunit OS=Homo sapiens GN=PRKDC PE=1 SV=3	SIEELCAVNLYGPDAQVDR	C6:+57.02146	1427	1445	2149.02294921875
pepa1b83	a1.a1.a1	sp|P78527|PRKDC_HUMAN	sp|P78527|PRKDC_HUMAN DNA-dependent protein kinase catalytic subunit OS=Homo sapiens GN=PRKDC PE=1 SV=3	IIANALSSEPACLAEIEEDK	C12:+57.02146	3336	3355	2173.069580078125
pepa1c160	a1.a1.a1	sp|P78527|PRKDC_HUMAN	sp|P78527|PRKDC_HUMAN DNA-dependent protein kinase catalytic subunit OS=Homo sapiens GN=PRKDC PE=1 SV=3	QITQSALLAEAR	Q1:-17.02655	2951	2962	1283.69580078125
pepa1c135	a1.a1.a1	sp|P78527|PRKDC_HUMAN	sp|P78527|PRKDC_HUMAN DNA-dependent protein kinase catalytic subunit OS=Homo sapiens GN=PRKDC PE=1 SV=3	MSTSPEAFLALR		3890	3901	1322.677734375
pepa1c216	a1.a1.a1	sp|P78527|PRKDC_HUMAN	sp|P78527|PRKDC_HUMAN DNA-dependent protein kinase catalytic subunit OS=Homo sapiens GN=PRKDC PE=1 SV=3	YYIQNGIQSF		3101	3110	1232.594970703125
pepa1c205	a1.a1.a1	sp|P78527|PRKDC_HUMAN	sp|P78527|PRKDC_HUMAN DNA-dependent protein kinase catalytic subunit OS=Homo sapiens GN=PRKDC PE=1 SV=3	VLEQLIVAHFPMQSR		1713	1727	1767.9578857421875
pepa1c117	a1.a1.a1	sp|P78527|PRKDC_HUMAN	sp|P78527|PRKDC_HUMAN DNA-dependent protein kinase catalytic subunit OS=Homo sapiens GN=PRKDC PE=1 SV=3	KAALSALESFLK		310	321	1277.746826171875
pepa1c189	a1.a1.a1	sp|P78527|PRKDC_HUMAN	sp|P78527|PRKDC_HUMAN DNA-dependent protein kinase catalytic subunit OS=Homo sapiens GN=PRKDC PE=1 SV=3	SSSESLNHLLYDEFVK		555	570	1867.90771484375
pepa1c193	a1.a1.a1	sp|P78527|PRKDC_HUMAN	sp|P78527|PRKDC_HUMAN DNA-dependent protein kinase catalytic subunit OS=Homo sapiens GN=PRKDC PE=1 SV=3	TLCLEVVLCR	C3:+57.02146 C9:+57.02146	2395	2404	1262.6600341796875
pepa1b45	a1.a1.a1	sp|P78527|PRKDC_HUMAN	sp|P78527|PRKDC_HUMAN DNA-dependent protein kinase catalytic subunit OS=Homo sapiens GN=PRKDC PE=1 SV=3	ETGLMYSIMVH		3976	3986	1280.601806640625
pepa1c113	a1.a1.a1	sp|P78527|PRKDC_HUMAN	sp|P78527|PRKDC_HUMAN DNA-dependent protein kinase catalytic subunit OS=Homo sapiens GN=PRKDC PE=1 SV=3	LVINTEEVFRPY		2149	2160	1479.7845458984375
pepa1c211	a1.a1.a1	sp|P78527|PRKDC_HUMAN	sp|P78527|PRKDC_HUMAN DNA-dependent protein kinase catalytic subunit OS=Homo sapiens GN=PRKDC PE=1 SV=3	YNFPVEVEVPMER		1988	2000	1608.7730712890625
pepa1b78	a1.a1.a1	sp|P78527|PRKDC_HUMAN	sp|P78527|PRKDC_HUMAN DNA-dependent protein kinase catalytic subunit OS=Homo sapiens GN=PRKDC PE=1 SV=3	LCYDAFTENMAGENQLLER	C2:+57.02146	1918	1936	2274.01708984375
pepa1b80	a1.a1.a1	sp|P78527|PRKDC_HUMAN	sp|P78527|PRKDC_HUMAN DNA-dependent protein kinase catalytic subunit OS=Homo sapiens GN=PRKDC PE=1 SV=3	IEVHFLSLATN		2550	2560	1243.66845703125
pepa1c202	a1.a1.a1	sp|P78527|PRKDC_HUMAN	sp|P78527|PRKDC_HUMAN DNA-dependent protein kinase catalytic subunit OS=Homo sapiens GN=PRKDC PE=1 SV=3	VEGMTELYFQLK		2405	2416	1457.73486328125
pepa1b63	a1.a1.a1	sp|P78527|PRKDC_HUMAN	sp|P78527|PRKDC_HUMAN DNA-dependent protein kinase catalytic subunit OS=Homo sapiens GN=PRKDC PE=1 SV=3	GLSSLLCNFTK	C7:+57.02146	226	236	1239.640625
pepa1b32	a1.a1.a1	sp|P78527|PRKDC_HUMAN	sp|P78527|PRKDC_HUMAN DNA-dependent protein kinase catalytic subunit OS=Homo sapiens GN=PRKDC PE=1 SV=3	DPTVHDDVLELEMDELNR		2073	2090	2139.98681640625
pepa1c153	a1.a1.a1	sp|P78527|PRKDC_HUMAN	sp|P78527|PRKDC_HUMAN DNA-dependent protein kinase catalytic subunit OS=Homo sapiens GN=PRKDC PE=1 SV=3	QCLPSLDLSCK	C2:+57.02146 C10:+57.02146 Q1:-17.02655	1498	1508	1303.6025390625
pepa1b96	a1.a1.a1	sp|P78527|PRKDC_HUMAN	sp|P78527|PRKDC_HUMAN DNA-dependent protein kinase catalytic subunit OS=Homo sapiens GN=PRKDC PE=1 SV=3	IMEFTTTLLNTSPEGWK	M2:+15.99491	1341	1357	1983.9736328125
pepa1c142	a1.a1.a1	sp|P78527|PRKDC_HUMAN	sp|P78527|PRKDC_HUMAN DNA-dependent protein kinase catalytic subunit OS=Homo sapiens GN=PRKDC PE=1 SV=3	NLDLAVLELMQSSVDNTK	M10:+15.99491	1574	1591	2006.010986328125
pepa1b14	a1.a1.a1	sp|P78527|PRKDC_HUMAN	sp|P78527|PRKDC_HUMAN DNA-dependent protein kinase catalytic subunit OS=Homo sapiens GN=PRKDC PE=1 SV=3	AVFFLLPK		2381	2388	934.5764770507812
pepa1c176	a1.a1.a1	sp|P78527|PRKDC_HUMAN	sp|P78527|PRKDC_HUMAN DNA-dependent protein kinase catalytic subunit OS=Homo sapiens GN=PRKDC PE=1 SV=3	SLFSETINTELLK		1561	1573	1494.805419921875
pepa1c196	a1.a1.a1	sp|P78527|PRKDC_HUMAN	sp|P78527|PRKDC_HUMAN DNA-dependent protein kinase catalytic subunit OS=Homo sapiens GN=PRKDC PE=1 SV=3	TVGALQVLGTEAQSSLLK		1275	1292	1815.0225830078125
pepa1c123	a1.a1.a1	sp|P78527|PRKDC_HUMAN	sp|P78527|PRKDC_HUMAN DNA-dependent protein kinase catalytic subunit OS=Homo sapiens GN=PRKDC PE=1 SV=3	KNILEESLCELVAK	C9:+57.02146	2334	2347	1645.8834228515625
pepa1b62	a1.a1.a1	sp|P78527|PRKDC_HUMAN	sp|P78527|PRKDC_HUMAN DNA-dependent protein kinase catalytic subunit OS=Homo sapiens GN=PRKDC PE=1 SV=3	GILAQPTLLYLR		1234	1245	1357.820556640625
pepa1c104	a1.a1.a1	sp|P78527|PRKDC_HUMAN	sp|P78527|PRKDC_HUMAN DNA-dependent protein kinase catalytic subunit OS=Homo sapiens GN=PRKDC PE=1 SV=3	LQYFMEQFY	M5:+15.99491	338	346	1284.56103515625
pepa1b37	a1.a1.a1	sp|P78527|PRKDC_HUMAN	sp|P78527|PRKDC_HUMAN DNA-dependent protein kinase catalytic subunit OS=Homo sapiens GN=PRKDC PE=1 SV=3	DVDFMYVELIQR	M5:+15.99491	380	391	1543.7464599609375
pepa1b48	a1.a1.a1	sp|P78527|PRKDC_HUMAN	sp|P78527|PRKDC_HUMAN DNA-dependent protein kinase catalytic subunit OS=Homo sapiens GN=PRKDC PE=1 SV=3	ETGLMYSIMVHALR		3976	3989	1620.8240966796875
pepa1c100	a1.a1.a1	sp|P78527|PRKDC_HUMAN	sp|P78527|PRKDC_HUMAN DNA-dependent protein kinase catalytic subunit OS=Homo sapiens GN=PRKDC PE=1 SV=3	IPALDLLIK		125	133	995.650390625
pepa1c106	a1.a1.a1	sp|P78527|PRKDC_HUMAN	sp|P78527|PRKDC_HUMAN DNA-dependent protein kinase catalytic subunit OS=Homo sapiens GN=PRKDC PE=1 SV=3	LQYFMEQFYGIIR	M5:+15.99491	338	350	1723.8516845703125
pepa1c150	a1.a1.a1	sp|P78527|PRKDC_HUMAN	sp|P78527|PRKDC_HUMAN DNA-dependent protein kinase catalytic subunit OS=Homo sapiens GN=PRKDC PE=1 SV=3	PALDLLIK		126	133	882.5662841796875
pepa1b40	a1.a1.a1	sp|P78527|PRKDC_HUMAN	sp|P78527|PRKDC_HUMAN DNA-dependent protein kinase catalytic subunit OS=Homo sapiens GN=PRKDC PE=1 SV=3	EGGGCGQPSGILAQPTLLYLR	C5:+57.02146	1225	1245	2187.123046875
pepa1c181	a1.a1.a1	sp|P78527|PRKDC_HUMAN	sp|P78527|PRKDC_HUMAN DNA-dependent protein kinase catalytic subunit OS=Homo sapiens GN=PRKDC PE=1 SV=3	SLLYLLQDDVDR		3087	3098	1449.7587890625
pepa1c129	a1.a1.a1	sp|P78527|PRKDC_HUMAN	sp|P78527|PRKDC_HUMAN DNA-dependent protein kinase catalytic subunit OS=Homo sapiens GN=PRKDC PE=1 SV=3	MDPMNIWDDIITNR	M1:+15.99491 M4:+15.99491	3173	3186	1765.788818359375
pepa1b43	a1.a1.a1	sp|P78527|PRKDC_HUMAN	sp|P78527|PRKDC_HUMAN DNA-dependent protein kinase catalytic subunit OS=Homo sapiens GN=PRKDC PE=1 SV=3	EQQHVMEELFQSSFR	E1:-18.01056	1769	1783	1876.8651123046875
pepa1c170	a1.a1.a1	sp|P78527|PRKDC_HUMAN	sp|P78527|PRKDC_HUMAN DNA-dependent protein kinase catalytic subunit OS=Homo sapiens GN=PRKDC PE=1 SV=3	SDPGLLTNTMDVFVK		3993	4007	1636.825439453125
pepa1a2	a1.a1.a1	sp|P78527|PRKDC_HUMAN	sp|P78527|PRKDC_HUMAN DNA-dependent protein kinase catalytic subunit OS=Homo sapiens GN=PRKDC PE=1 SV=3	AALSALESFLK		311	321	1149.65185546875
pepa1c108	a1.a1.a1	sp|P78527|PRKDC_HUMAN	sp|P78527|PRKDC_HUMAN DNA-dependent protein kinase catalytic subunit OS=Homo sapiens GN=PRKDC PE=1 SV=3	LSDFNDITNMLLLK	M10:+15.99491	3656	3669	1652.8568115234375
pepa1c195	a1.a1.a1	sp|P78527|PRKDC_HUMAN	sp|P78527|PRKDC_HUMAN DNA-dependent protein kinase catalytic subunit OS=Homo sapiens GN=PRKDC PE=1 SV=3	TRDDWLVSWVQSYCR	C14:+57.02146	3268	3282	1970.918212890625
pepa1b64	a1.a1.a1	sp|P78527|PRKDC_HUMAN	sp|P78527|PRKDC_HUMAN DNA-dependent protein kinase catalytic subunit OS=Homo sapiens GN=PRKDC PE=1 SV=3	GSATQFLPVPELMPFR	M13:+15.99491	3947	3962	1805.926025390625
pepa1b19	a1.a1.a1	sp|P78527|PRKDC_HUMAN	sp|P78527|PRKDC_HUMAN DNA-dependent protein kinase catalytic subunit OS=Homo sapiens GN=PRKDC PE=1 SV=3	CLMDQATDPNILGR	C1:+57.02146 C1:-17.02655	4106	4119	1586.7305908203125
pepa1c143	a1.a1.a1	sp|P78527|PRKDC_HUMAN	sp|P78527|PRKDC_HUMAN DNA-dependent protein kinase catalytic subunit OS=Homo sapiens GN=PRKDC PE=1 SV=3	NILEESLCELVAK	C8:+57.02146	2335	2347	1517.7884521484375
pepa1c191	a1.a1.a1	sp|P78527|PRKDC_HUMAN	sp|P78527|PRKDC_HUMAN DNA-dependent protein kinase catalytic subunit OS=Homo sapiens GN=PRKDC PE=1 SV=3	SVGTELLSLVYK		1478	1489	1308.741455078125
pepa1c204	a1.a1.a1	sp|P78527|PRKDC_HUMAN	sp|P78527|PRKDC_HUMAN DNA-dependent protein kinase catalytic subunit OS=Homo sapiens GN=PRKDC PE=1 SV=3	VLEQLIVAHFPM		1713	1724	1396.76611328125
pepa1b13	a1.a1.a1	sp|P78527|PRKDC_HUMAN	sp|P78527|PRKDC_HUMAN DNA-dependent protein kinase catalytic subunit OS=Homo sapiens GN=PRKDC PE=1 SV=3	AVAFFLESIAMHDIIAAEK	M11:+15.99491	1293	1311	2092.078857421875
pepa1c128	a1.a1.a1	sp|P78527|PRKDC_HUMAN	sp|P78527|PRKDC_HUMAN DNA-dependent protein kinase catalytic subunit OS=Homo sapiens GN=PRKDC PE=1 SV=3	MDPMNIWDDIITNR	M4:+15.99491	3173	3186	1749.7939453125
pepa1a1	a1.a1.a1	sp|P78527|PRKDC_HUMAN	sp|P78527|PRKDC_HUMAN DNA-dependent protein kinase catalytic subunit OS=Homo sapiens GN=PRKDC PE=1 SV=3	AAAAEVLGLILR		2317	2328	1196.736572265625
pepa1b42	a1.a1.a1	sp|P78527|PRKDC_HUMAN	sp|P78527|PRKDC_HUMAN DNA-dependent protein kinase catalytic subunit OS=Homo sapiens GN=PRKDC PE=1 SV=3	EMKPVIFLDVFLPR	M2:+15.99491	900	913	1719.9505615234375
pepa1b36	a1.a1.a1	sp|P78527|PRKDC_HUMAN	sp|P78527|PRKDC_HUMAN DNA-dependent protein kinase catalytic subunit OS=Homo sapiens GN=PRKDC PE=1 SV=3	DVDFMYVELIQR		380	391	1527.7515869140625
pepa1b57	a1.a1.a1	sp|P78527|PRKDC_HUMAN	sp|P78527|PRKDC_HUMAN DNA-dependent protein kinase catalytic subunit OS=Homo sapiens GN=PRKDC PE=1 SV=3	GFPPSASLCLLDLVK	C9:+57.02146	1156	1170	1616.8720703125
pepa1b22	a1.a1.a1	sp|P78527|PRKDC_HUMAN	sp|P78527|PRKDC_HUMAN DNA-dependent protein kinase catalytic subunit OS=Homo sapiens GN=PRKDC PE=1 SV=3	CKIPALDLLIK	C1:+57.02146 C1:-17.02655	123	133	1266.7493896484375
pepa1b90	a1.a1.a1	sp|P78527|PRKDC_HUMAN	sp|P78527|PRKDC_HUMAN DNA-dependent protein kinase catalytic subunit OS=Homo sapiens GN=PRKDC PE=1 SV=3	LLLQGEADQSLLTFIDK		3051	3067	1904.037841796875
pepa1c105	a1.a1.a1	sp|P78527|PRKDC_HUMAN	sp|P78527|PRKDC_HUMAN DNA-dependent protein kinase catalytic subunit OS=Homo sapiens GN=PRKDC PE=1 SV=3	LQYFMEQFYGIIR		338	350	1707.8568115234375
pepa1b34	a1.a1.a1	sp|P78527|PRKDC_HUMAN	sp|P78527|PRKDC_HUMAN DNA-dependent protein kinase catalytic subunit OS=Homo sapiens GN=PRKDC PE=1 SV=3	DQAVAVQHSVEEITDNYPQAIVYPF		3509	3533	2833.368408203125
pepa1b65	a1.a1.a1	sp|P78527|PRKDC_HUMAN	sp|P78527|PRKDC_HUMAN DNA-dependent protein kinase catalytic subunit OS=Homo sapiens GN=PRKDC PE=1 SV=3	GSCVTQVGLLESVYEMFR	C3:+57.02146 M16:+15.99491	1789	1806	2090.989013671875
pepa1b12	a1.a1.a1	sp|P78527|PRKDC_HUMAN	sp|P78527|PRKDC_HUMAN DNA-dependent protein kinase catalytic subunit OS=Homo sapiens GN=PRKDC PE=1 SV=3	AVAFFLESIAMHDIIAAEK		1293	1311	2076.083984375
pepa1c107	a1.a1.a1	sp|P78527|PRKDC_HUMAN	sp|P78527|PRKDC_HUMAN DNA-dependent protein kinase catalytic subunit OS=Homo sapiens GN=PRKDC PE=1 SV=3	LSDFNDITNMLLLK		3656	3669	1636.8619384765625
pepa1c144	a1.a1.a1	sp|P78527|PRKDC_HUMAN	sp|P78527|PRKDC_HUMAN DNA-dependent protein kinase catalytic subunit OS=Homo sapiens GN=PRKDC PE=1 SV=3	NLLIFENLIDLK		1974	1985	1444.8414306640625
pepa1b25	a1.a1.a1	sp|P78527|PRKDC_HUMAN	sp|P78527|PRKDC_HUMAN DNA-dependent protein kinase catalytic subunit OS=Homo sapiens GN=PRKDC PE=1 SV=3	DFGLLVFVR		62	70	1065.609619140625
pepa1c127	a1.a1.a1	sp|P78527|PRKDC_HUMAN	sp|P78527|PRKDC_HUMAN DNA-dependent protein kinase catalytic subunit OS=Homo sapiens GN=PRKDC PE=1 SV=3	MDPMNIWDDIITNR		3173	3186	1733.7989501953125
pepa1c180	a1.a1.a1	sp|P78527|PRKDC_HUMAN	sp|P78527|PRKDC_HUMAN DNA-dependent protein kinase catalytic subunit OS=Homo sapiens GN=PRKDC PE=1 SV=3	SLLTLLWH		1823	1830	982.572509765625
pepa1b49	a1.a1.a1	sp|P78527|PRKDC_HUMAN	sp|P78527|PRKDC_HUMAN DNA-dependent protein kinase catalytic subunit OS=Homo sapiens GN=PRKDC PE=1 SV=3	EVYAAAAEVLGLILR		2314	2328	1587.910888671875
pepa1b39	a1.a1.a1	sp|P78527|PRKDC_HUMAN	sp|P78527|PRKDC_HUMAN DNA-dependent protein kinase catalytic subunit OS=Homo sapiens GN=PRKDC PE=1 SV=3	EFFSTIVVDAIDVLK		1838	1852	1695.9210205078125
pepa2b85	a2.a1.a1	sp|P11388-2|TOP2A_HUMAN	sp|P11388-2|TOP2A_HUMAN Isoform 2 of DNA topoisomerase 2-alpha OS=Homo sapiens GN=TOP2A	VIHEQVNHR		288	296	1131.6021728515625
pepa2b52	a2.a1.a1	sp|P11388-2|TOP2A_HUMAN	sp|P11388-2|TOP2A_HUMAN Isoform 2 of DNA topoisomerase 2-alpha OS=Homo sapiens GN=TOP2A	KPSTSDDSDSNFEK		1493	1506	1556.6715087890625
pepa2b51	a2.a1.a1	sp|P11388-2|TOP2A_HUMAN	sp|P11388-2|TOP2A_HUMAN Isoform 2 of DNA topoisomerase 2-alpha OS=Homo sapiens GN=TOP2A	KNYEDEDSLK		546	555	1240.569580078125
pepa2b69	a2.a1.a1	sp|P11388-2|TOP2A_HUMAN	sp|P11388-2|TOP2A_HUMAN Isoform 2 of DNA topoisomerase 2-alpha OS=Homo sapiens GN=TOP2A	RDPALNSGVSQKPDPAK		1469	1485	1779.9351806640625
pepa2b27	a2.a1.a1	sp|P11388-2|TOP2A_HUMAN	sp|P11388-2|TOP2A_HUMAN Isoform 2 of DNA topoisomerase 2-alpha OS=Homo sapiens GN=TOP2A	GYDSDPVK		1107	1114	880.4050903320312
pepa2b53	a2.a1.a1	sp|P11388-2|TOP2A_HUMAN	sp|P11388-2|TOP2A_HUMAN Isoform 2 of DNA topoisomerase 2-alpha OS=Homo sapiens GN=TOP2A	KQTTLAFK		1302	1309	936.5516967773438
pepa2b25	a2.a1.a1	sp|P11388-2|TOP2A_HUMAN	sp|P11388-2|TOP2A_HUMAN Isoform 2 of DNA topoisomerase 2-alpha OS=Homo sapiens GN=TOP2A	GIPVVEHK		124	131	878.5098876953125
pepa2b12	a2.a1.a1	sp|P11388-2|TOP2A_HUMAN	sp|P11388-2|TOP2A_HUMAN Isoform 2 of DNA topoisomerase 2-alpha OS=Homo sapiens GN=TOP2A	EKQDEQVGLPGK		1211	1222	1327.685546875
pepa2a7	a2.a1.a1	sp|P11388-2|TOP2A_HUMAN	sp|P11388-2|TOP2A_HUMAN Isoform 2 of DNA topoisomerase 2-alpha OS=Homo sapiens GN=TOP2A	DPALNSGVSQKPDPAK		1470	1485	1623.8341064453125
pepa2b21	a2.a1.a1	sp|P11388-2|TOP2A_HUMAN	sp|P11388-2|TOP2A_HUMAN Isoform 2 of DNA topoisomerase 2-alpha OS=Homo sapiens GN=TOP2A	FTVETASR		177	184	910.4633178710938
pepa2b44	a2.a1.a1	sp|P11388-2|TOP2A_HUMAN	sp|P11388-2|TOP2A_HUMAN Isoform 2 of DNA topoisomerase 2-alpha OS=Homo sapiens GN=TOP2A	IMIMTDQDQDGSHIK	M2:+15.99491 M4:+15.99491	562	576	1763.7943115234375
pepa2b70	a2.a1.a1	sp|P11388-2|TOP2A_HUMAN	sp|P11388-2|TOP2A_HUMAN Isoform 2 of DNA topoisomerase 2-alpha OS=Homo sapiens GN=TOP2A	SFGSTCQLSEK	C6:+57.02146	387	397	1243.56298828125
pepa2b68	a2.a1.a1	sp|P11388-2|TOP2A_HUMAN	sp|P11388-2|TOP2A_HUMAN Isoform 2 of DNA topoisomerase 2-alpha OS=Homo sapiens GN=TOP2A	QTWMDNMGR	M7:+15.99491	192	200	1154.47216796875
pepa2b43	a2.a1.a1	sp|P11388-2|TOP2A_HUMAN	sp|P11388-2|TOP2A_HUMAN Isoform 2 of DNA topoisomerase 2-alpha OS=Homo sapiens GN=TOP2A	IMIMTDQDQDGSHIK	M4:+15.99491	562	576	1747.7994384765625
pepa2b84	a2.a1.a1	sp|P11388-2|TOP2A_HUMAN	sp|P11388-2|TOP2A_HUMAN Isoform 2 of DNA topoisomerase 2-alpha OS=Homo sapiens GN=TOP2A	TQMAEVLPSPR	M3:+15.99491	1231	1241	1244.630859375
pepa2b76	a2.a1.a1	sp|P11388-2|TOP2A_HUMAN	sp|P11388-2|TOP2A_HUMAN Isoform 2 of DNA topoisomerase 2-alpha OS=Homo sapiens GN=TOP2A	SSDESNFDVPPR		1328	1339	1349.59716796875
pepa2b29	a2.a1.a1	sp|P11388-2|TOP2A_HUMAN	sp|P11388-2|TOP2A_HUMAN Isoform 2 of DNA topoisomerase 2-alpha OS=Homo sapiens GN=TOP2A	HVDYVADQIVTK		325	336	1387.7220458984375
pepa2b42	a2.a1.a1	sp|P11388-2|TOP2A_HUMAN	sp|P11388-2|TOP2A_HUMAN Isoform 2 of DNA topoisomerase 2-alpha OS=Homo sapiens GN=TOP2A	IMIMTDQDQDGSHIK		562	576	1731.804443359375
pepa2b74	a2.a1.a1	sp|P11388-2|TOP2A_HUMAN	sp|P11388-2|TOP2A_HUMAN Isoform 2 of DNA topoisomerase 2-alpha OS=Homo sapiens GN=TOP2A	SKGESDDFHMDFDSAVAPR	M10:+15.99491	1517	1535	2126.90869140625
pepa2b15	a2.a1.a1	sp|P11388-2|TOP2A_HUMAN	sp|P11388-2|TOP2A_HUMAN Isoform 2 of DNA topoisomerase 2-alpha OS=Homo sapiens GN=TOP2A	EQVLEPMLNGTEK	M7:+15.99491	963	975	1503.7364501953125
pepa2b39	a2.a1.a1	sp|P11388-2|TOP2A_HUMAN	sp|P11388-2|TOP2A_HUMAN Isoform 2 of DNA topoisomerase 2-alpha OS=Homo sapiens GN=TOP2A	IKNENTEGSPQEDGVELEGLK		1265	1285	2286.110107421875
pepa2b80	a2.a1.a1	sp|P11388-2|TOP2A_HUMAN	sp|P11388-2|TOP2A_HUMAN Isoform 2 of DNA topoisomerase 2-alpha OS=Homo sapiens GN=TOP2A	TDDEDFVPSDASPPK		1369	1383	1619.7076416015625
pepa2b61	a2.a1.a1	sp|P11388-2|TOP2A_HUMAN	sp|P11388-2|TOP2A_HUMAN Isoform 2 of DNA topoisomerase 2-alpha OS=Homo sapiens GN=TOP2A	QDEQVGLPGK	Q1:-17.02655	1213	1222	1053.521484375
pepa2b67	a2.a1.a1	sp|P11388-2|TOP2A_HUMAN	sp|P11388-2|TOP2A_HUMAN Isoform 2 of DNA topoisomerase 2-alpha OS=Homo sapiens GN=TOP2A	QTWMDNMGR		192	200	1138.4771728515625
pepa2b73	a2.a1.a1	sp|P11388-2|TOP2A_HUMAN	sp|P11388-2|TOP2A_HUMAN Isoform 2 of DNA topoisomerase 2-alpha OS=Homo sapiens GN=TOP2A	SIPSMVDGLKPGQR		740	753	1484.7894287109375
pepa2b32	a2.a1.a1	sp|P11388-2|TOP2A_HUMAN	sp|P11388-2|TOP2A_HUMAN Isoform 2 of DNA topoisomerase 2-alpha OS=Homo sapiens GN=TOP2A	LCNIFSTK	C2:+57.02146	169	176	982.5029907226562
pepa2a1	a2.a1.a1	sp|P11388-2|TOP2A_HUMAN	sp|P11388-2|TOP2A_HUMAN Isoform 2 of DNA topoisomerase 2-alpha OS=Homo sapiens GN=TOP2A	ALIENPTFDSQTK		366	378	1463.7381591796875
pepa2b48	a2.a1.a1	sp|P11388-2|TOP2A_HUMAN	sp|P11388-2|TOP2A_HUMAN Isoform 2 of DNA topoisomerase 2-alpha OS=Homo sapiens GN=TOP2A	KEWLTNFMEDR	M8:+15.99491	688	698	1484.684326171875
pepa2b59	a2.a1.a1	sp|P11388-2|TOP2A_HUMAN	sp|P11388-2|TOP2A_HUMAN Isoform 2 of DNA topoisomerase 2-alpha OS=Homo sapiens GN=TOP2A	NENTEGSPQEDGVELEGLK		1267	1285	2044.9310302734375
pepa2b77	a2.a1.a1	sp|P11388-2|TOP2A_HUMAN	sp|P11388-2|TOP2A_HUMAN Isoform 2 of DNA topoisomerase 2-alpha OS=Homo sapiens GN=TOP2A	SVVSDLEADDVK		1400	1411	1276.6270751953125
pepa2b14	a2.a1.a1	sp|P11388-2|TOP2A_HUMAN	sp|P11388-2|TOP2A_HUMAN Isoform 2 of DNA topoisomerase 2-alpha OS=Homo sapiens GN=TOP2A	EQVLEPMLNGTEK		963	975	1487.740966796875
pepa2b66	a2.a1.a1	sp|P11388-2|TOP2A_HUMAN	sp|P11388-2|TOP2A_HUMAN Isoform 2 of DNA topoisomerase 2-alpha OS=Homo sapiens GN=TOP2A	QIMENAEINNIIK	M3:+15.99491	526	538	1545.7945556640625
pepa2a6	a2.a1.a1	sp|P11388-2|TOP2A_HUMAN	sp|P11388-2|TOP2A_HUMAN Isoform 2 of DNA topoisomerase 2-alpha OS=Homo sapiens GN=TOP2A	DIVALMVR	M6:+15.99491	234	241	932.5238037109375
pepa2b81	a2.a1.a1	sp|P11388-2|TOP2A_HUMAN	sp|P11388-2|TOP2A_HUMAN Isoform 2 of DNA topoisomerase 2-alpha OS=Homo sapiens GN=TOP2A	TLAVSGLGVVGR		493	504	1128.6739501953125
pepa2b83	a2.a1.a1	sp|P11388-2|TOP2A_HUMAN	sp|P11388-2|TOP2A_HUMAN Isoform 2 of DNA topoisomerase 2-alpha OS=Homo sapiens GN=TOP2A	TQLEHILLRPDTY		38	50	1598.8541259765625
pepa2b22	a2.a1.a1	sp|P11388-2|TOP2A_HUMAN	sp|P11388-2|TOP2A_HUMAN Isoform 2 of DNA topoisomerase 2-alpha OS=Homo sapiens GN=TOP2A	GESDDFHMDFDSAVAPR		1519	1535	1895.786865234375
pepa2b58	a2.a1.a1	sp|P11388-2|TOP2A_HUMAN	sp|P11388-2|TOP2A_HUMAN Isoform 2 of DNA topoisomerase 2-alpha OS=Homo sapiens GN=TOP2A	MQSLDKDIVALMVR	M12:+15.99491	228	241	1634.86083984375
pepa2b86	a2.a1.a1	sp|P11388-2|TOP2A_HUMAN	sp|P11388-2|TOP2A_HUMAN Isoform 2 of DNA topoisomerase 2-alpha OS=Homo sapiens GN=TOP2A	VLINGAEGIGTGWSCK	C15:+57.02146	874	889	1661.83203125
pepa2b65	a2.a1.a1	sp|P11388-2|TOP2A_HUMAN	sp|P11388-2|TOP2A_HUMAN Isoform 2 of DNA topoisomerase 2-alpha OS=Homo sapiens GN=TOP2A	QIMENAEINNIIK		526	538	1529.799560546875
pepa2b11	a2.a1.a1	sp|P11388-2|TOP2A_HUMAN	sp|P11388-2|TOP2A_HUMAN Isoform 2 of DNA topoisomerase 2-alpha OS=Homo sapiens GN=TOP2A	ELILFSNSDNER		728	739	1436.7020263671875
pepa2b47	a2.a1.a1	sp|P11388-2|TOP2A_HUMAN	sp|P11388-2|TOP2A_HUMAN Isoform 2 of DNA topoisomerase 2-alpha OS=Homo sapiens GN=TOP2A	KEWLTNFMEDR		688	698	1468.689453125
pepa2b16	a2.a1.a1	sp|P11388-2|TOP2A_HUMAN	sp|P11388-2|TOP2A_HUMAN Isoform 2 of DNA topoisomerase 2-alpha OS=Homo sapiens GN=TOP2A	EVTFVPGLYK		74	83	1152.63037109375
pepa2b20	a2.a1.a1	sp|P11388-2|TOP2A_HUMAN	sp|P11388-2|TOP2A_HUMAN Isoform 2 of DNA topoisomerase 2-alpha OS=Homo sapiens GN=TOP2A	FTMDLDSDEDFSDFDEK	M3:+15.99491	1352	1368	2071.79638671875
pepa2b56	a2.a1.a1	sp|P11388-2|TOP2A_HUMAN	sp|P11388-2|TOP2A_HUMAN Isoform 2 of DNA topoisomerase 2-alpha OS=Homo sapiens GN=TOP2A	MEVSPLQPVNENMQVNK	M1:+15.99491 M1:+42.01057	1	17	2014.9576416015625
pepa2b54	a2.a1.a1	sp|P11388-2|TOP2A_HUMAN	sp|P11388-2|TOP2A_HUMAN Isoform 2 of DNA topoisomerase 2-alpha OS=Homo sapiens GN=TOP2A	KYDTVLDILR		1037	1046	1235.6998291015625
pepa2b41	a2.a1.a1	sp|P11388-2|TOP2A_HUMAN	sp|P11388-2|TOP2A_HUMAN Isoform 2 of DNA topoisomerase 2-alpha OS=Homo sapiens GN=TOP2A	LMDGEEPLPMLPSYK	M10:+15.99491	905	919	1735.8284912109375
pepa2b23	a2.a1.a1	sp|P11388-2|TOP2A_HUMAN	sp|P11388-2|TOP2A_HUMAN Isoform 2 of DNA topoisomerase 2-alpha OS=Homo sapiens GN=TOP2A	GFQQISFVNSIATSK		307	321	1626.8489990234375
pepa2b36	a2.a1.a1	sp|P11388-2|TOP2A_HUMAN	sp|P11388-2|TOP2A_HUMAN Isoform 2 of DNA topoisomerase 2-alpha OS=Homo sapiens GN=TOP2A	IFDEILVNAADNK		84	96	1461.7587890625
pepa2b46	a2.a1.a1	sp|P11388-2|TOP2A_HUMAN	sp|P11388-2|TOP2A_HUMAN Isoform 2 of DNA topoisomerase 2-alpha OS=Homo sapiens GN=TOP2A	KEWLLGMLGAESAK		1060	1073	1532.8145751953125
pepa2b40	a2.a1.a1	sp|P11388-2|TOP2A_HUMAN	sp|P11388-2|TOP2A_HUMAN Isoform 2 of DNA topoisomerase 2-alpha OS=Homo sapiens GN=TOP2A	LMDGEEPLPMLPSYK		905	919	1719.8336181640625
pepa2b57	a2.a1.a1	sp|P11388-2|TOP2A_HUMAN	sp|P11388-2|TOP2A_HUMAN Isoform 2 of DNA topoisomerase 2-alpha OS=Homo sapiens GN=TOP2A	MQSLDKDIVALMVR		228	241	1618.8658447265625
pepa2b19	a2.a1.a1	sp|P11388-2|TOP2A_HUMAN	sp|P11388-2|TOP2A_HUMAN Isoform 2 of DNA topoisomerase 2-alpha OS=Homo sapiens GN=TOP2A	FTMDLDSDEDFSDFDEK		1352	1368	2055.801513671875
pepa2b90	a2.a1.a1	sp|P11388-2|TOP2A_HUMAN	sp|P11388-2|TOP2A_HUMAN Isoform 2 of DNA topoisomerase 2-alpha OS=Homo sapiens GN=TOP2A	YDTVLDILR		1038	1046	1107.6048583984375
pepa2b88	a2.a1.a1	sp|P11388-2|TOP2A_HUMAN	sp|P11388-2|TOP2A_HUMAN Isoform 2 of DNA topoisomerase 2-alpha OS=Homo sapiens GN=TOP2A	VTIDPENNLISIWNNGK		107	123	1926.992431640625
pepa2b64	a2.a1.a1	sp|P11388-2|TOP2A_HUMAN	sp|P11388-2|TOP2A_HUMAN Isoform 2 of DNA topoisomerase 2-alpha OS=Homo sapiens GN=TOP2A	QIMENAEINNIIK	Q1:-17.02655	526	538	1512.7730712890625
pepa2b63	a2.a1.a1	sp|P11388-2|TOP2A_HUMAN	sp|P11388-2|TOP2A_HUMAN Isoform 2 of DNA topoisomerase 2-alpha OS=Homo sapiens GN=TOP2A	QEMAFYSLPEFEEWK	M3:+15.99491	611	625	1949.863037109375
pepa2b91	a2.a1.a1	sp|P11388-2|TOP2A_HUMAN	sp|P11388-2|TOP2A_HUMAN Isoform 2 of DNA topoisomerase 2-alpha OS=Homo sapiens GN=TOP2A	YIFTMLSSLAR		831	841	1301.692626953125
pepa2b17	a2.a1.a1	sp|P11388-2|TOP2A_HUMAN	sp|P11388-2|TOP2A_HUMAN Isoform 2 of DNA topoisomerase 2-alpha OS=Homo sapiens GN=TOP2A	EWLLGMLGAESAK		1061	1073	1404.7196044921875
pepa2b62	a2.a1.a1	sp|P11388-2|TOP2A_HUMAN	sp|P11388-2|TOP2A_HUMAN Isoform 2 of DNA topoisomerase 2-alpha OS=Homo sapiens GN=TOP2A	QEMAFYSLPEFEEWK		611	625	1933.8680419921875
pepa2b85	a2.a1.a2	sp|P11388-3|TOP2A_HUMAN	sp|P11388-3|TOP2A_HUMAN Isoform 3 of DNA topoisomerase 2-alpha OS=Homo sapiens GN=TOP2A	VIHEQVNHR		288	296	1131.6021728515625
pepa2b52	a2.a1.a2	sp|P11388-3|TOP2A_HUMAN	sp|P11388-3|TOP2A_HUMAN Isoform 3 of DNA topoisomerase 2-alpha OS=Homo sapiens GN=TOP2A	KPSTSDDSDSNFEK		1503	1516	1556.6715087890625
pepa2b51	a2.a1.a2	sp|P11388-3|TOP2A_HUMAN	sp|P11388-3|TOP2A_HUMAN Isoform 3 of DNA topoisomerase 2-alpha OS=Homo sapiens GN=TOP2A	KNYEDEDSLK		556	565	1240.569580078125
pepa2b69	a2.a1.a2	sp|P11388-3|TOP2A_HUMAN	sp|P11388-3|TOP2A_HUMAN Isoform 3 of DNA topoisomerase 2-alpha OS=Homo sapiens GN=TOP2A	RDPALNSGVSQKPDPAK		1479	1495	1779.9351806640625
pepa2b27	a2.a1.a2	sp|P11388-3|TOP2A_HUMAN	sp|P11388-3|TOP2A_HUMAN Isoform 3 of DNA topoisomerase 2-alpha OS=Homo sapiens GN=TOP2A	GYDSDPVK		1117	1124	880.4050903320312
pepa2b53	a2.a1.a2	sp|P11388-3|TOP2A_HUMAN	sp|P11388-3|TOP2A_HUMAN Isoform 3 of DNA topoisomerase 2-alpha OS=Homo sapiens GN=TOP2A	KQTTLAFK		1312	1319	936.5516967773438
pepa2b25	a2.a1.a2	sp|P11388-3|TOP2A_HUMAN	sp|P11388-3|TOP2A_HUMAN Isoform 3 of DNA topoisomerase 2-alpha OS=Homo sapiens GN=TOP2A	GIPVVEHK		124	131	878.5098876953125
pepa2b12	a2.a1.a2	sp|P11388-3|TOP2A_HUMAN	sp|P11388-3|TOP2A_HUMAN Isoform 3 of DNA topoisomerase 2-alpha OS=Homo sapiens GN=TOP2A	EKQDEQVGLPGK		1221	1232	1327.685546875
pepa2a7	a2.a1.a2	sp|P11388-3|TOP2A_HUMAN	sp|P11388-3|TOP2A_HUMAN Isoform 3 of DNA topoisomerase 2-alpha OS=Homo sapiens GN=TOP2A	DPALNSGVSQKPDPAK		1480	1495	1623.8341064453125
pepa2b21	a2.a1.a2	sp|P11388-3|TOP2A_HUMAN	sp|P11388-3|TOP2A_HUMAN Isoform 3 of DNA topoisomerase 2-alpha OS=Homo sapiens GN=TOP2A	FTVETASR		177	184	910.4633178710938
pepa2b44	a2.a1.a2	sp|P11388-3|TOP2A_HUMAN	sp|P11388-3|TOP2A_HUMAN Isoform 3 of DNA topoisomerase 2-alpha OS=Homo sapiens GN=TOP2A	IMIMTDQDQDGSHIK	M2:+15.99491 M4:+15.99491	572	586	1763.7943115234375
pepa2b70	a2.a1.a2	sp|P11388-3|TOP2A_HUMAN	sp|P11388-3|TOP2A_HUMAN Isoform 3 of DNA topoisomerase 2-alpha OS=Homo sapiens GN=TOP2A	SFGSTCQLSEK	C6:+57.02146	423	433	1243.56298828125
pepa2b68	a2.a1.a2	sp|P11388-3|TOP2A_HUMAN	sp|P11388-3|TOP2A_HUMAN Isoform 3 of DNA topoisomerase 2-alpha OS=Homo sapiens GN=TOP2A	QTWMDNMGR	M7:+15.99491	192	200	1154.47216796875
pepa2b43	a2.a1.a2	sp|P11388-3|TOP2A_HUMAN	sp|P11388-3|TOP2A_HUMAN Isoform 3 of DNA topoisomerase 2-alpha OS=Homo sapiens GN=TOP2A	IMIMTDQDQDGSHIK	M4:+15.99491	572	586	1747.7994384765625
pepa2b84	a2.a1.a2	sp|P11388-3|TOP2A_HUMAN	sp|P11388-3|TOP2A_HUMAN Isoform 3 of DNA topoisomerase 2-alpha OS=Homo sapiens GN=TOP2A	TQMAEVLPSPR	M3:+15.99491	1241	1251	1244.630859375
pepa2b76	a2.a1.a2	sp|P11388-3|TOP2A_HUMAN	sp|P11388-3|TOP2A_HUMAN Isoform 3 of DNA topoisomerase 2-alpha OS=Homo sapiens GN=TOP2A	SSDESNFDVPPR		1338	1349	1349.59716796875
pepa2b29	a2.a1.a2	sp|P11388-3|TOP2A_HUMAN	sp|P11388-3|TOP2A_HUMAN Isoform 3 of DNA topoisomerase 2-alpha OS=Homo sapiens GN=TOP2A	HVDYVADQIVTK		361	372	1387.7220458984375
pepa2b42	a2.a1.a2	sp|P11388-3|TOP2A_HUMAN	sp|P11388-3|TOP2A_HUMAN Isoform 3 of DNA topoisomerase 2-alpha OS=Homo sapiens GN=TOP2A	IMIMTDQDQDGSHIK		572	586	1731.804443359375
pepa2b74	a2.a1.a2	sp|P11388-3|TOP2A_HUMAN	sp|P11388-3|TOP2A_HUMAN Isoform 3 of DNA topoisomerase 2-alpha OS=Homo sapiens GN=TOP2A	SKGESDDFHMDFDSAVAPR	M10:+15.99491	1527	1545	2126.90869140625
pepa2b15	a2.a1.a2	sp|P11388-3|TOP2A_HUMAN	sp|P11388-3|TOP2A_HUMAN Isoform 3 of DNA topoisomerase 2-alpha OS=Homo sapiens GN=TOP2A	EQVLEPMLNGTEK	M7:+15.99491	973	985	1503.7364501953125
pepa2b39	a2.a1.a2	sp|P11388-3|TOP2A_HUMAN	sp|P11388-3|TOP2A_HUMAN Isoform 3 of DNA topoisomerase 2-alpha OS=Homo sapiens GN=TOP2A	IKNENTEGSPQEDGVELEGLK		1275	1295	2286.110107421875
pepa2b80	a2.a1.a2	sp|P11388-3|TOP2A_HUMAN	sp|P11388-3|TOP2A_HUMAN Isoform 3 of DNA topoisomerase 2-alpha OS=Homo sapiens GN=TOP2A	TDDEDFVPSDASPPK		1379	1393	1619.7076416015625
pepa2b61	a2.a1.a2	sp|P11388-3|TOP2A_HUMAN	sp|P11388-3|TOP2A_HUMAN Isoform 3 of DNA topoisomerase 2-alpha OS=Homo sapiens GN=TOP2A	QDEQVGLPGK	Q1:-17.02655	1223	1232	1053.521484375
pepa2b67	a2.a1.a2	sp|P11388-3|TOP2A_HUMAN	sp|P11388-3|TOP2A_HUMAN Isoform 3 of DNA topoisomerase 2-alpha OS=Homo sapiens GN=TOP2A	QTWMDNMGR		192	200	1138.4771728515625
pepa2b73	a2.a1.a2	sp|P11388-3|TOP2A_HUMAN	sp|P11388-3|TOP2A_HUMAN Isoform 3 of DNA topoisomerase 2-alpha OS=Homo sapiens GN=TOP2A	SIPSMVDGLKPGQR		750	763	1484.7894287109375
pepa2b32	a2.a1.a2	sp|P11388-3|TOP2A_HUMAN	sp|P11388-3|TOP2A_HUMAN Isoform 3 of DNA topoisomerase 2-alpha OS=Homo sapiens GN=TOP2A	LCNIFSTK	C2:+57.02146	169	176	982.5029907226562
pepa2a1	a2.a1.a2	sp|P11388-3|TOP2A_HUMAN	sp|P11388-3|TOP2A_HUMAN Isoform 3 of DNA topoisomerase 2-alpha OS=Homo sapiens GN=TOP2A	ALIENPTFDSQTK		402	414	1463.7381591796875
pepa2b48	a2.a1.a2	sp|P11388-3|TOP2A_HUMAN	sp|P11388-3|TOP2A_HUMAN Isoform 3 of DNA topoisomerase 2-alpha OS=Homo sapiens GN=TOP2A	KEWLTNFMEDR	M8:+15.99491	698	708	1484.684326171875
pepa2b59	a2.a1.a2	sp|P11388-3|TOP2A_HUMAN	sp|P11388-3|TOP2A_HUMAN Isoform 3 of DNA topoisomerase 2-alpha OS=Homo sapiens GN=TOP2A	NENTEGSPQEDGVELEGLK		1277	1295	2044.9310302734375
pepa2b77	a2.a1.a2	sp|P11388-3|TOP2A_HUMAN	sp|P11388-3|TOP2A_HUMAN Isoform 3 of DNA topoisomerase 2-alpha OS=Homo sapiens GN=TOP2A	SVVSDLEADDVK		1410	1421	1276.6270751953125
pepa2b14	a2.a1.a2	sp|P11388-3|TOP2A_HUMAN	sp|P11388-3|TOP2A_HUMAN Isoform 3 of DNA topoisomerase 2-alpha OS=Homo sapiens GN=TOP2A	EQVLEPMLNGTEK		973	985	1487.740966796875
pepa2b66	a2.a1.a2	sp|P11388-3|TOP2A_HUMAN	sp|P11388-3|TOP2A_HUMAN Isoform 3 of DNA topoisomerase 2-alpha OS=Homo sapiens GN=TOP2A	QIMENAEINNIIK	M3:+15.99491	536	548	1545.7945556640625
pepa2a6	a2.a1.a2	sp|P11388-3|TOP2A_HUMAN	sp|P11388-3|TOP2A_HUMAN Isoform 3 of DNA topoisomerase 2-alpha OS=Homo sapiens GN=TOP2A	DIVALMVR	M6:+15.99491	234	241	932.5238037109375
pepa2b81	a2.a1.a2	sp|P11388-3|TOP2A_HUMAN	sp|P11388-3|TOP2A_HUMAN Isoform 3 of DNA topoisomerase 2-alpha OS=Homo sapiens GN=TOP2A	TLAVSGLGVVGR		503	514	1128.6739501953125
pepa2b83	a2.a1.a2	sp|P11388-3|TOP2A_HUMAN	sp|P11388-3|TOP2A_HUMAN Isoform 3 of DNA topoisomerase 2-alpha OS=Homo sapiens GN=TOP2A	TQLEHILLRPDTY		38	50	1598.8541259765625
pepa2b22	a2.a1.a2	sp|P11388-3|TOP2A_HUMAN	sp|P11388-3|TOP2A_HUMAN Isoform 3 of DNA topoisomerase 2-alpha OS=Homo sapiens GN=TOP2A	GESDDFHMDFDSAVAPR		1529	1545	1895.786865234375
pepa2b58	a2.a1.a2	sp|P11388-3|TOP2A_HUMAN	sp|P11388-3|TOP2A_HUMAN Isoform 3 of DNA topoisomerase 2-alpha OS=Homo sapiens GN=TOP2A	MQSLDKDIVALMVR	M12:+15.99491	228	241	1634.86083984375
pepa2b86	a2.a1.a2	sp|P11388-3|TOP2A_HUMAN	sp|P11388-3|TOP2A_HUMAN Isoform 3 of DNA topoisomerase 2-alpha OS=Homo sapiens GN=TOP2A	VLINGAEGIGTGWSCK	C15:+57.02146	884	899	1661.83203125
pepa2b65	a2.a1.a2	sp|P11388-3|TOP2A_HUMAN	sp|P11388-3|TOP2A_HUMAN Isoform 3 of DNA topoisomerase 2-alpha OS=Homo sapiens GN=TOP2A	QIMENAEINNIIK		536	548	1529.799560546875
pepa2b11	a2.a1.a2	sp|P11388-3|TOP2A_HUMAN	sp|P11388-3|TOP2A_HUMAN Isoform 3 of DNA topoisomerase 2-alpha OS=Homo sapiens GN=TOP2A	ELILFSNSDNER		738	749	1436.7020263671875
pepa2b47	a2.a1.a2	sp|P11388-3|TOP2A_HUMAN	sp|P11388-3|TOP2A_HUMAN Isoform 3 of DNA topoisomerase 2-alpha OS=Homo sapiens GN=TOP2A	KEWLTNFMEDR		698	708	1468.689453125
pepa2b16	a2.a1.a2	sp|P11388-3|TOP2A_HUMAN	sp|P11388-3|TOP2A_HUMAN Isoform 3 of DNA topoisomerase 2-alpha OS=Homo sapiens GN=TOP2A	EVTFVPGLYK		74	83	1152.63037109375
pepa2b20	a2.a1.a2	sp|P11388-3|TOP2A_HUMAN	sp|P11388-3|TOP2A_HUMAN Isoform 3 of DNA topoisomerase 2-alpha OS=Homo sapiens GN=TOP2A	FTMDLDSDEDFSDFDEK	M3:+15.99491	1362	1378	2071.79638671875
pepa2b56	a2.a1.a2	sp|P11388-3|TOP2A_HUMAN	sp|P11388-3|TOP2A_HUMAN Isoform 3 of DNA topoisomerase 2-alpha OS=Homo sapiens GN=TOP2A	MEVSPLQPVNENMQVNK	M1:+15.99491 M1:+42.01057	1	17	2014.9576416015625
pepa2b54	a2.a1.a2	sp|P11388-3|TOP2A_HUMAN	sp|P11388-3|TOP2A_HUMAN Isoform 3 of DNA topoisomerase 2-alpha OS=Homo sapiens GN=TOP2A	KYDTVLDILR		1047	1056	1235.6998291015625
pepa2b41	a2.a1.a2	sp|P11388-3|TOP2A_HUMAN	sp|P11388-3|TOP2A_HUMAN Isoform 3 of DNA topoisomerase 2-alpha OS=Homo sapiens GN=TOP2A	LMDGEEPLPMLPSYK	M10:+15.99491	915	929	1735.8284912109375
pepa2b23	a2.a1.a2	sp|P11388-3|TOP2A_HUMAN	sp|P11388-3|TOP2A_HUMAN Isoform 3 of DNA topoisomerase 2-alpha OS=Homo sapiens GN=TOP2A	GFQQISFVNSIATSK		307	321	1626.8489990234375
pepa2b36	a2.a1.a2	sp|P11388-3|TOP2A_HUMAN	sp|P11388-3|TOP2A_HUMAN Isoform 3 of DNA topoisomerase 2-alpha OS=Homo sapiens GN=TOP2A	IFDEILVNAADNK		84	96	1461.7587890625
pepa2b46	a2.a1.a2	sp|P11388-3|TOP2A_HUMAN	sp|P11388-3|TOP2A_HUMAN Isoform 3 of DNA topoisomerase 2-alpha OS=Homo sapiens GN=TOP2A	KEWLLGMLGAESAK		1070	1083	1532.8145751953125
pepa2b40	a2.a1.a2	sp|P11388-3|TOP2A_HUMAN	sp|P11388-3|TOP2A_HUMAN Isoform 3 of DNA topoisomerase 2-alpha OS=Homo sapiens GN=TOP2A	LMDGEEPLPMLPSYK		915	929	1719.8336181640625
pepa2b57	a2.a1.a2	sp|P11388-3|TOP2A_HUMAN	sp|P11388-3|TOP2A_HUMAN Isoform 3 of DNA topoisomerase 2-alpha OS=Homo sapiens GN=TOP2A	MQSLDKDIVALMVR		228	241	1618.8658447265625
pepa2b19	a2.a1.a2	sp|P11388-3|TOP2A_HUMAN	sp|P11388-3|TOP2A_HUMAN Isoform 3 of DNA topoisomerase 2-alpha OS=Homo sapiens GN=TOP2A	FTMDLDSDEDFSDFDEK		1362	1378	2055.801513671875
pepa2b90	a2.a1.a2	sp|P11388-3|TOP2A_HUMAN	sp|P11388-3|TOP2A_HUMAN Isoform 3 of DNA topoisomerase 2-alpha OS=Homo sapiens GN=TOP2A	YDTVLDILR		1048	1056	1107.6048583984375
pepa2b88	a2.a1.a2	sp|P11388-3|TOP2A_HUMAN	sp|P11388-3|TOP2A_HUMAN Isoform 3 of DNA topoisomerase 2-alpha OS=Homo sapiens GN=TOP2A	VTIDPENNLISIWNNGK		107	123	1926.992431640625
pepa2b64	a2.a1.a2	sp|P11388-3|TOP2A_HUMAN	sp|P11388-3|TOP2A_HUMAN Isoform 3 of DNA topoisomerase 2-alpha OS=Homo sapiens GN=TOP2A	QIMENAEINNIIK	Q1:-17.02655	536	548	1512.7730712890625
pepa2b63	a2.a1.a2	sp|P11388-3|TOP2A_HUMAN	sp|P11388-3|TOP2A_HUMAN Isoform 3 of DNA topoisomerase 2-alpha OS=Homo sapiens GN=TOP2A	QEMAFYSLPEFEEWK	M3:+15.99491	621	635	1949.863037109375
pepa2b91	a2.a1.a2	sp|P11388-3|TOP2A_HUMAN	sp|P11388-3|TOP2A_HUMAN Isoform 3 of DNA topoisomerase 2-alpha OS=Homo sapiens GN=TOP2A	YIFTMLSSLAR		841	851	1301.692626953125
pepa2b17	a2.a1.a2	sp|P11388-3|TOP2A_HUMAN	sp|P11388-3|TOP2A_HUMAN Isoform 3 of DNA topoisomerase 2-alpha OS=Homo sapiens GN=TOP2A	EWLLGMLGAESAK		1071	1083	1404.7196044921875
pepa2b62	a2.a1.a2	sp|P11388-3|TOP2A_HUMAN	sp|P11388-3|TOP2A_HUMAN Isoform 3 of DNA topoisomerase 2-alpha OS=Homo sapiens GN=TOP2A	QEMAFYSLPEFEEWK		621	635	1933.8680419921875
pepa2b85	a2.a1.a3	sp|P11388-4|TOP2A_HUMAN	sp|P11388-4|TOP2A_HUMAN Isoform 4 of DNA topoisomerase 2-alpha OS=Homo sapiens GN=TOP2A	VIHEQVNHR		288	296	1131.6021728515625
pepa2b52	a2.a1.a3	sp|P11388-4|TOP2A_HUMAN	sp|P11388-4|TOP2A_HUMAN Isoform 4 of DNA topoisomerase 2-alpha OS=Homo sapiens GN=TOP2A	KPSTSDDSDSNFEK		1548	1561	1556.6715087890625
pepa2b51	a2.a1.a3	sp|P11388-4|TOP2A_HUMAN	sp|P11388-4|TOP2A_HUMAN Isoform 4 of DNA topoisomerase 2-alpha OS=Homo sapiens GN=TOP2A	KNYEDEDSLK		601	610	1240.569580078125
pepa2b69	a2.a1.a3	sp|P11388-4|TOP2A_HUMAN	sp|P11388-4|TOP2A_HUMAN Isoform 4 of DNA topoisomerase 2-alpha OS=Homo sapiens GN=TOP2A	RDPALNSGVSQKPDPAK		1524	1540	1779.9351806640625
pepa2b27	a2.a1.a3	sp|P11388-4|TOP2A_HUMAN	sp|P11388-4|TOP2A_HUMAN Isoform 4 of DNA topoisomerase 2-alpha OS=Homo sapiens GN=TOP2A	GYDSDPVK		1162	1169	880.4050903320312
pepa2b53	a2.a1.a3	sp|P11388-4|TOP2A_HUMAN	sp|P11388-4|TOP2A_HUMAN Isoform 4 of DNA topoisomerase 2-alpha OS=Homo sapiens GN=TOP2A	KQTTLAFK		1357	1364	936.5516967773438
pepa2b25	a2.a1.a3	sp|P11388-4|TOP2A_HUMAN	sp|P11388-4|TOP2A_HUMAN Isoform 4 of DNA topoisomerase 2-alpha OS=Homo sapiens GN=TOP2A	GIPVVEHK		124	131	878.5098876953125
pepa2b12	a2.a1.a3	sp|P11388-4|TOP2A_HUMAN	sp|P11388-4|TOP2A_HUMAN Isoform 4 of DNA topoisomerase 2-alpha OS=Homo sapiens GN=TOP2A	EKQDEQVGLPGK		1266	1277	1327.685546875
pepa2a7	a2.a1.a3	sp|P11388-4|TOP2A_HUMAN	sp|P11388-4|TOP2A_HUMAN Isoform 4 of DNA topoisomerase 2-alpha OS=Homo sapiens GN=TOP2A	DPALNSGVSQKPDPAK		1525	1540	1623.8341064453125
pepa2b21	a2.a1.a3	sp|P11388-4|TOP2A_HUMAN	sp|P11388-4|TOP2A_HUMAN Isoform 4 of DNA topoisomerase 2-alpha OS=Homo sapiens GN=TOP2A	FTVETASR		177	184	910.4633178710938
pepa2b44	a2.a1.a3	sp|P11388-4|TOP2A_HUMAN	sp|P11388-4|TOP2A_HUMAN Isoform 4 of DNA topoisomerase 2-alpha OS=Homo sapiens GN=TOP2A	IMIMTDQDQDGSHIK	M2:+15.99491 M4:+15.99491	617	631	1763.7943115234375
pepa2b70	a2.a1.a3	sp|P11388-4|TOP2A_HUMAN	sp|P11388-4|TOP2A_HUMAN Isoform 4 of DNA topoisomerase 2-alpha OS=Homo sapiens GN=TOP2A	SFGSTCQLSEK	C6:+57.02146	468	478	1243.56298828125
pepa2b68	a2.a1.a3	sp|P11388-4|TOP2A_HUMAN	sp|P11388-4|TOP2A_HUMAN Isoform 4 of DNA topoisomerase 2-alpha OS=Homo sapiens GN=TOP2A	QTWMDNMGR	M7:+15.99491	192	200	1154.47216796875
pepa2b43	a2.a1.a3	sp|P11388-4|TOP2A_HUMAN	sp|P11388-4|TOP2A_HUMAN Isoform 4 of DNA topoisomerase 2-alpha OS=Homo sapiens GN=TOP2A	IMIMTDQDQDGSHIK	M4:+15.99491	617	631	1747.7994384765625
pepa2b84	a2.a1.a3	sp|P11388-4|TOP2A_HUMAN	sp|P11388-4|TOP2A_HUMAN Isoform 4 of DNA topoisomerase 2-alpha OS=Homo sapiens GN=TOP2A	TQMAEVLPSPR	M3:+15.99491	1286	1296	1244.630859375
pepa2b76	a2.a1.a3	sp|P11388-4|TOP2A_HUMAN	sp|P11388-4|TOP2A_HUMAN Isoform 4 of DNA topoisomerase 2-alpha OS=Homo sapiens GN=TOP2A	SSDESNFDVPPR		1383	1394	1349.59716796875
pepa2b29	a2.a1.a3	sp|P11388-4|TOP2A_HUMAN	sp|P11388-4|TOP2A_HUMAN Isoform 4 of DNA topoisomerase 2-alpha OS=Homo sapiens GN=TOP2A	HVDYVADQIVTK		325	336	1387.7220458984375
pepa2b42	a2.a1.a3	sp|P11388-4|TOP2A_HUMAN	sp|P11388-4|TOP2A_HUMAN Isoform 4 of DNA topoisomerase 2-alpha OS=Homo sapiens GN=TOP2A	IMIMTDQDQDGSHIK		617	631	1731.804443359375
pepa2b74	a2.a1.a3	sp|P11388-4|TOP2A_HUMAN	sp|P11388-4|TOP2A_HUMAN Isoform 4 of DNA topoisomerase 2-alpha OS=Homo sapiens GN=TOP2A	SKGESDDFHMDFDSAVAPR	M10:+15.99491	1572	1590	2126.90869140625
pepa2b15	a2.a1.a3	sp|P11388-4|TOP2A_HUMAN	sp|P11388-4|TOP2A_HUMAN Isoform 4 of DNA topoisomerase 2-alpha OS=Homo sapiens GN=TOP2A	EQVLEPMLNGTEK	M7:+15.99491	1018	1030	1503.7364501953125
pepa2b39	a2.a1.a3	sp|P11388-4|TOP2A_HUMAN	sp|P11388-4|TOP2A_HUMAN Isoform 4 of DNA topoisomerase 2-alpha OS=Homo sapiens GN=TOP2A	IKNENTEGSPQEDGVELEGLK		1320	1340	2286.110107421875
pepa2b80	a2.a1.a3	sp|P11388-4|TOP2A_HUMAN	sp|P11388-4|TOP2A_HUMAN Isoform 4 of DNA topoisomerase 2-alpha OS=Homo sapiens GN=TOP2A	TDDEDFVPSDASPPK		1424	1438	1619.7076416015625
pepa2b61	a2.a1.a3	sp|P11388-4|TOP2A_HUMAN	sp|P11388-4|TOP2A_HUMAN Isoform 4 of DNA topoisomerase 2-alpha OS=Homo sapiens GN=TOP2A	QDEQVGLPGK	Q1:-17.02655	1268	1277	1053.521484375
pepa2b67	a2.a1.a3	sp|P11388-4|TOP2A_HUMAN	sp|P11388-4|TOP2A_HUMAN Isoform 4 of DNA topoisomerase 2-alpha OS=Homo sapiens GN=TOP2A	QTWMDNMGR		192	200	1138.4771728515625
pepa2b73	a2.a1.a3	sp|P11388-4|TOP2A_HUMAN	sp|P11388-4|TOP2A_HUMAN Isoform 4 of DNA topoisomerase 2-alpha OS=Homo sapiens GN=TOP2A	SIPSMVDGLKPGQR		795	808	1484.7894287109375
pepa2b32	a2.a1.a3	sp|P11388-4|TOP2A_HUMAN	sp|P11388-4|TOP2A_HUMAN Isoform 4 of DNA topoisomerase 2-alpha OS=Homo sapiens GN=TOP2A	LCNIFSTK	C2:+57.02146	169	176	982.5029907226562
pepa2a1	a2.a1.a3	sp|P11388-4|TOP2A_HUMAN	sp|P11388-4|TOP2A_HUMAN Isoform 4 of DNA topoisomerase 2-alpha OS=Homo sapiens GN=TOP2A	ALIENPTFDSQTK		447	459	1463.7381591796875
pepa2b48	a2.a1.a3	sp|P11388-4|TOP2A_HUMAN	sp|P11388-4|TOP2A_HUMAN Isoform 4 of DNA topoisomerase 2-alpha OS=Homo sapiens GN=TOP2A	KEWLTNFMEDR	M8:+15.99491	743	753	1484.684326171875
pepa2b59	a2.a1.a3	sp|P11388-4|TOP2A_HUMAN	sp|P11388-4|TOP2A_HUMAN Isoform 4 of DNA topoisomerase 2-alpha OS=Homo sapiens GN=TOP2A	NENTEGSPQEDGVELEGLK		1322	1340	2044.9310302734375
pepa2b77	a2.a1.a3	sp|P11388-4|TOP2A_HUMAN	sp|P11388-4|TOP2A_HUMAN Isoform 4 of DNA topoisomerase 2-alpha OS=Homo sapiens GN=TOP2A	SVVSDLEADDVK		1455	1466	1276.6270751953125
pepa2b14	a2.a1.a3	sp|P11388-4|TOP2A_HUMAN	sp|P11388-4|TOP2A_HUMAN Isoform 4 of DNA topoisomerase 2-alpha OS=Homo sapiens GN=TOP2A	EQVLEPMLNGTEK		1018	1030	1487.740966796875
pepa2b66	a2.a1.a3	sp|P11388-4|TOP2A_HUMAN	sp|P11388-4|TOP2A_HUMAN Isoform 4 of DNA topoisomerase 2-alpha OS=Homo sapiens GN=TOP2A	QIMENAEINNIIK	M3:+15.99491	581	593	1545.7945556640625
pepa2a6	a2.a1.a3	sp|P11388-4|TOP2A_HUMAN	sp|P11388-4|TOP2A_HUMAN Isoform 4 of DNA topoisomerase 2-alpha OS=Homo sapiens GN=TOP2A	DIVALMVR	M6:+15.99491	234	241	932.5238037109375
pepa2b81	a2.a1.a3	sp|P11388-4|TOP2A_HUMAN	sp|P11388-4|TOP2A_HUMAN Isoform 4 of DNA topoisomerase 2-alpha OS=Homo sapiens GN=TOP2A	TLAVSGLGVVGR		548	559	1128.6739501953125
pepa2b83	a2.a1.a3	sp|P11388-4|TOP2A_HUMAN	sp|P11388-4|TOP2A_HUMAN Isoform 4 of DNA topoisomerase 2-alpha OS=Homo sapiens GN=TOP2A	TQLEHILLRPDTY		38	50	1598.8541259765625
pepa2b22	a2.a1.a3	sp|P11388-4|TOP2A_HUMAN	sp|P11388-4|TOP2A_HUMAN Isoform 4 of DNA topoisomerase 2-alpha OS=Homo sapiens GN=TOP2A	GESDDFHMDFDSAVAPR		1574	1590	1895.786865234375
pepa2b58	a2.a1.a3	sp|P11388-4|TOP2A_HUMAN	sp|P11388-4|TOP2A_HUMAN Isoform 4 of DNA topoisomerase 2-alpha OS=Homo sapiens GN=TOP2A	MQSLDKDIVALMVR	M12:+15.99491	228	241	1634.86083984375
pepa2b86	a2.a1.a3	sp|P11388-4|TOP2A_HUMAN	sp|P11388-4|TOP2A_HUMAN Isoform 4 of DNA topoisomerase 2-alpha OS=Homo sapiens GN=TOP2A	VLINGAEGIGTGWSCK	C15:+57.02146	929	944	1661.83203125
pepa2b65	a2.a1.a3	sp|P11388-4|TOP2A_HUMAN	sp|P11388-4|TOP2A_HUMAN Isoform 4 of DNA topoisomerase 2-alpha OS=Homo sapiens GN=TOP2A	QIMENAEINNIIK		581	593	1529.799560546875
pepa2b11	a2.a1.a3	sp|P11388-4|TOP2A_HUMAN	sp|P11388-4|TOP2A_HUMAN Isoform 4 of DNA topoisomerase 2-alpha OS=Homo sapiens GN=TOP2A	ELILFSNSDNER		783	794	1436.7020263671875
pepa2b47	a2.a1.a3	sp|P11388-4|TOP2A_HUMAN	sp|P11388-4|TOP2A_HUMAN Isoform 4 of DNA topoisomerase 2-alpha OS=Homo sapiens GN=TOP2A	KEWLTNFMEDR		743	753	1468.689453125
pepa2b16	a2.a1.a3	sp|P11388-4|TOP2A_HUMAN	sp|P11388-4|TOP2A_HUMAN Isoform 4 of DNA topoisomerase 2-alpha OS=Homo sapiens GN=TOP2A	EVTFVPGLYK		74	83	1152.63037109375
pepa2b20	a2.a1.a3	sp|P11388-4|TOP2A_HUMAN	sp|P11388-4|TOP2A_HUMAN Isoform 4 of DNA topoisomerase 2-alpha OS=Homo sapiens GN=TOP2A	FTMDLDSDEDFSDFDEK	M3:+15.99491	1407	1423	2071.79638671875
pepa2b56	a2.a1.a3	sp|P11388-4|TOP2A_HUMAN	sp|P11388-4|TOP2A_HUMAN Isoform 4 of DNA topoisomerase 2-alpha OS=Homo sapiens GN=TOP2A	MEVSPLQPVNENMQVNK	M1:+15.99491 M1:+42.01057	1	17	2014.9576416015625
pepa2b54	a2.a1.a3	sp|P11388-4|TOP2A_HUMAN	sp|P11388-4|TOP2A_HUMAN Isoform 4 of DNA topoisomerase 2-alpha OS=Homo sapiens GN=TOP2A	KYDTVLDILR		1092	1101	1235.6998291015625
pepa2b41	a2.a1.a3	sp|P11388-4|TOP2A_HUMAN	sp|P11388-4|TOP2A_HUMAN Isoform 4 of DNA topoisomerase 2-alpha OS=Homo sapiens GN=TOP2A	LMDGEEPLPMLPSYK	M10:+15.99491	960	974	1735.8284912109375
pepa2b23	a2.a1.a3	sp|P11388-4|TOP2A_HUMAN	sp|P11388-4|TOP2A_HUMAN Isoform 4 of DNA topoisomerase 2-alpha OS=Homo sapiens GN=TOP2A	GFQQISFVNSIATSK		307	321	1626.8489990234375
pepa2b36	a2.a1.a3	sp|P11388-4|TOP2A_HUMAN	sp|P11388-4|TOP2A_HUMAN Isoform 4 of DNA topoisomerase 2-alpha OS=Homo sapiens GN=TOP2A	IFDEILVNAADNK		84	96	1461.7587890625
pepa2b46	a2.a1.a3	sp|P11388-4|TOP2A_HUMAN	sp|P11388-4|TOP2A_HUMAN Isoform 4 of DNA topoisomerase 2-alpha OS=Homo sapiens GN=TOP2A	KEWLLGMLGAESAK		1115	1128	1532.8145751953125
pepa2b40	a2.a1.a3	sp|P11388-4|TOP2A_HUMAN	sp|P11388-4|TOP2A_HUMAN Isoform 4 of DNA topoisomerase 2-alpha OS=Homo sapiens GN=TOP2A	LMDGEEPLPMLPSYK		960	974	1719.8336181640625
pepa2b57	a2.a1.a3	sp|P11388-4|TOP2A_HUMAN	sp|P11388-4|TOP2A_HUMAN Isoform 4 of DNA topoisomerase 2-alpha OS=Homo sapiens GN=TOP2A	MQSLDKDIVALMVR		228	241	1618.8658447265625
pepa2b19	a2.a1.a3	sp|P11388-4|TOP2A_HUMAN	sp|P11388-4|TOP2A_HUMAN Isoform 4 of DNA topoisomerase 2-alpha OS=Homo sapiens GN=TOP2A	FTMDLDSDEDFSDFDEK		1407	1423	2055.801513671875
pepa2b90	a2.a1.a3	sp|P11388-4|TOP2A_HUMAN	sp|P11388-4|TOP2A_HUMAN Isoform 4 of DNA topoisomerase 2-alpha OS=Homo sapiens GN=TOP2A	YDTVLDILR		1093	1101	1107.6048583984375
pepa2b88	a2.a1.a3	sp|P11388-4|TOP2A_HUMAN	sp|P11388-4|TOP2A_HUMAN Isoform 4 of DNA topoisomerase 2-alpha OS=Homo sapiens GN=TOP2A	VTIDPENNLISIWNNGK		107	123	1926.992431640625
pepa2b64	a2.a1.a3	sp|P11388-4|TOP2A_HUMAN	sp|P11388-4|TOP2A_HUMAN Isoform 4 of DNA topoisomerase 2-alpha OS=Homo sapiens GN=TOP2A	QIMENAEINNIIK	Q1:-17.02655	581	593	1512.7730712890625
pepa2b63	a2.a1.a3	sp|P11388-4|TOP2A_HUMAN	sp|P11388-4|TOP2A_HUMAN Isoform 4 of DNA topoisomerase 2-alpha OS=Homo sapiens GN=TOP2A	QEMAFYSLPEFEEWK	M3:+15.99491	666	680	1949.863037109375
pepa2b91	a2.a1.a3	sp|P11388-4|TOP2A_HUMAN	sp|P11388-4|TOP2A_HUMAN Isoform 4 of DNA topoisomerase 2-alpha OS=Homo sapiens GN=TOP2A	YIFTMLSSLAR		886	896	1301.692626953125
pepa2b17	a2.a1.a3	sp|P11388-4|TOP2A_HUMAN	sp|P11388-4|TOP2A_HUMAN Isoform 4 of DNA topoisomerase 2-alpha OS=Homo sapiens GN=TOP2A	EWLLGMLGAESAK		1116	1128	1404.7196044921875
pepa2b62	a2.a1.a3	sp|P11388-4|TOP2A_HUMAN	sp|P11388-4|TOP2A_HUMAN Isoform 4 of DNA topoisomerase 2-alpha OS=Homo sapiens GN=TOP2A	QEMAFYSLPEFEEWK		666	680	1933.8680419921875
pepa2b85	a2.a1.a4	sp|P11388|TOP2A_HUMAN	sp|P11388|TOP2A_HUMAN DNA topoisomerase 2-alpha OS=Homo sapiens GN=TOP2A PE=1 SV=3	VIHEQVNHR		288	296	1131.6021728515625
pepa2b52	a2.a1.a4	sp|P11388|TOP2A_HUMAN	sp|P11388|TOP2A_HUMAN DNA topoisomerase 2-alpha OS=Homo sapiens GN=TOP2A PE=1 SV=3	KPSTSDDSDSNFEK		1467	1480	1556.6715087890625
pepa2b51	a2.a1.a4	sp|P11388|TOP2A_HUMAN	sp|P11388|TOP2A_HUMAN DNA topoisomerase 2-alpha OS=Homo sapiens GN=TOP2A PE=1 SV=3	KNYEDEDSLK		520	529	1240.569580078125
pepa2b69	a2.a1.a4	sp|P11388|TOP2A_HUMAN	sp|P11388|TOP2A_HUMAN DNA topoisomerase 2-alpha OS=Homo sapiens GN=TOP2A PE=1 SV=3	RDPALNSGVSQKPDPAK		1443	1459	1779.9351806640625
pepa2b27	a2.a1.a4	sp|P11388|TOP2A_HUMAN	sp|P11388|TOP2A_HUMAN DNA topoisomerase 2-alpha OS=Homo sapiens GN=TOP2A PE=1 SV=3	GYDSDPVK		1081	1088	880.4050903320312
pepa2b53	a2.a1.a4	sp|P11388|TOP2A_HUMAN	sp|P11388|TOP2A_HUMAN DNA topoisomerase 2-alpha OS=Homo sapiens GN=TOP2A PE=1 SV=3	KQTTLAFK		1276	1283	936.5516967773438
pepa2b25	a2.a1.a4	sp|P11388|TOP2A_HUMAN	sp|P11388|TOP2A_HUMAN DNA topoisomerase 2-alpha OS=Homo sapiens GN=TOP2A PE=1 SV=3	GIPVVEHK		124	131	878.5098876953125
pepa2b12	a2.a1.a4	sp|P11388|TOP2A_HUMAN	sp|P11388|TOP2A_HUMAN DNA topoisomerase 2-alpha OS=Homo sapiens GN=TOP2A PE=1 SV=3	EKQDEQVGLPGK		1185	1196	1327.685546875
pepa2a7	a2.a1.a4	sp|P11388|TOP2A_HUMAN	sp|P11388|TOP2A_HUMAN DNA topoisomerase 2-alpha OS=Homo sapiens GN=TOP2A PE=1 SV=3	DPALNSGVSQKPDPAK		1444	1459	1623.8341064453125
pepa2b21	a2.a1.a4	sp|P11388|TOP2A_HUMAN	sp|P11388|TOP2A_HUMAN DNA topoisomerase 2-alpha OS=Homo sapiens GN=TOP2A PE=1 SV=3	FTVETASR		177	184	910.4633178710938
pepa2b44	a2.a1.a4	sp|P11388|TOP2A_HUMAN	sp|P11388|TOP2A_HUMAN DNA topoisomerase 2-alpha OS=Homo sapiens GN=TOP2A PE=1 SV=3	IMIMTDQDQDGSHIK	M2:+15.99491 M4:+15.99491	536	550	1763.7943115234375
pepa2b70	a2.a1.a4	sp|P11388|TOP2A_HUMAN	sp|P11388|TOP2A_HUMAN DNA topoisomerase 2-alpha OS=Homo sapiens GN=TOP2A PE=1 SV=3	SFGSTCQLSEK	C6:+57.02146	387	397	1243.56298828125
pepa2b68	a2.a1.a4	sp|P11388|TOP2A_HUMAN	sp|P11388|TOP2A_HUMAN DNA topoisomerase 2-alpha OS=Homo sapiens GN=TOP2A PE=1 SV=3	QTWMDNMGR	M7:+15.99491	192	200	1154.47216796875
pepa2b43	a2.a1.a4	sp|P11388|TOP2A_HUMAN	sp|P11388|TOP2A_HUMAN DNA topoisomerase 2-alpha OS=Homo sapiens GN=TOP2A PE=1 SV=3	IMIMTDQDQDGSHIK	M4:+15.99491	536	550	1747.7994384765625
pepa2b84	a2.a1.a4	sp|P11388|TOP2A_HUMAN	sp|P11388|TOP2A_HUMAN DNA topoisomerase 2-alpha OS=Homo sapiens GN=TOP2A PE=1 SV=3	TQMAEVLPSPR	M3:+15.99491	1205	1215	1244.630859375
pepa2b76	a2.a1.a4	sp|P11388|TOP2A_HUMAN	sp|P11388|TOP2A_HUMAN DNA topoisomerase 2-alpha OS=Homo sapiens GN=TOP2A PE=1 SV=3	SSDESNFDVPPR		1302	1313	1349.59716796875
pepa2b29	a2.a1.a4	sp|P11388|TOP2A_HUMAN	sp|P11388|TOP2A_HUMAN DNA topoisomerase 2-alpha OS=Homo sapiens GN=TOP2A PE=1 SV=3	HVDYVADQIVTK		325	336	1387.7220458984375
pepa2b42	a2.a1.a4	sp|P11388|TOP2A_HUMAN	sp|P11388|TOP2A_HUMAN DNA topoisomerase 2-alpha OS=Homo sapiens GN=TOP2A PE=1 SV=3	IMIMTDQDQDGSHIK		536	550	1731.804443359375
pepa2b74	a2.a1.a4	sp|P11388|TOP2A_HUMAN	sp|P11388|TOP2A_HUMAN DNA topoisomerase 2-alpha OS=Homo sapiens GN=TOP2A PE=1 SV=3	SKGESDDFHMDFDSAVAPR	M10:+15.99491	1491	1509	2126.90869140625
pepa2b15	a2.a1.a4	sp|P11388|TOP2A_HUMAN	sp|P11388|TOP2A_HUMAN DNA topoisomerase 2-alpha OS=Homo sapiens GN=TOP2A PE=1 SV=3	EQVLEPMLNGTEK	M7:+15.99491	937	949	1503.7364501953125
pepa2b39	a2.a1.a4	sp|P11388|TOP2A_HUMAN	sp|P11388|TOP2A_HUMAN DNA topoisomerase 2-alpha OS=Homo sapiens GN=TOP2A PE=1 SV=3	IKNENTEGSPQEDGVELEGLK		1239	1259	2286.110107421875
pepa2b80	a2.a1.a4	sp|P11388|TOP2A_HUMAN	sp|P11388|TOP2A_HUMAN DNA topoisomerase 2-alpha OS=Homo sapiens GN=TOP2A PE=1 SV=3	TDDEDFVPSDASPPK		1343	1357	1619.7076416015625
pepa2b61	a2.a1.a4	sp|P11388|TOP2A_HUMAN	sp|P11388|TOP2A_HUMAN DNA topoisomerase 2-alpha OS=Homo sapiens GN=TOP2A PE=1 SV=3	QDEQVGLPGK	Q1:-17.02655	1187	1196	1053.521484375
pepa2b67	a2.a1.a4	sp|P11388|TOP2A_HUMAN	sp|P11388|TOP2A_HUMAN DNA topoisomerase 2-alpha OS=Homo sapiens GN=TOP2A PE=1 SV=3	QTWMDNMGR		192	200	1138.4771728515625
pepa2b73	a2.a1.a4	sp|P11388|TOP2A_HUMAN	sp|P11388|TOP2A_HUMAN DNA topoisomerase 2-alpha OS=Homo sapiens GN=TOP2A PE=1 SV=3	SIPSMVDGLKPGQR		714	727	1484.7894287109375
pepa2b32	a2.a1.a4	sp|P11388|TOP2A_HUMAN	sp|P11388|TOP2A_HUMAN DNA topoisomerase 2-alpha OS=Homo sapiens GN=TOP2A PE=1 SV=3	LCNIFSTK	C2:+57.02146	169	176	982.5029907226562
pepa2a1	a2.a1.a4	sp|P11388|TOP2A_HUMAN	sp|P11388|TOP2A_HUMAN DNA topoisomerase 2-alpha OS=Homo sapiens GN=TOP2A PE=1 SV=3	ALIENPTFDSQTK		366	378	1463.7381591796875
pepa2b48	a2.a1.a4	sp|P11388|TOP2A_HUMAN	sp|P11388|TOP2A_HUMAN DNA topoisomerase 2-alpha OS=Homo sapiens GN=TOP2A PE=1 SV=3	KEWLTNFMEDR	M8:+15.99491	662	672	1484.684326171875
pepa2b59	a2.a1.a4	sp|P11388|TOP2A_HUMAN	sp|P11388|TOP2A_HUMAN DNA topoisomerase 2-alpha OS=Homo sapiens GN=TOP2A PE=1 SV=3	NENTEGSPQEDGVELEGLK		1241	1259	2044.9310302734375
pepa2b77	a2.a1.a4	sp|P11388|TOP2A_HUMAN	sp|P11388|TOP2A_HUMAN DNA topoisomerase 2-alpha OS=Homo sapiens GN=TOP2A PE=1 SV=3	SVVSDLEADDVK		1374	1385	1276.6270751953125
pepa2b14	a2.a1.a4	sp|P11388|TOP2A_HUMAN	sp|P11388|TOP2A_HUMAN DNA topoisomerase 2-alpha OS=Homo sapiens GN=TOP2A PE=1 SV=3	EQVLEPMLNGTEK		937	949	1487.740966796875
pepa2b66	a2.a1.a4	sp|P11388|TOP2A_HUMAN	sp|P11388|TOP2A_HUMAN DNA topoisomerase 2-alpha OS=Homo sapiens GN=TOP2A PE=1 SV=3	QIMENAEINNIIK	M3:+15.99491	500	512	1545.7945556640625
pepa2a6	a2.a1.a4	sp|P11388|TOP2A_HUMAN	sp|P11388|TOP2A_HUMAN DNA topoisomerase 2-alpha OS=Homo sapiens GN=TOP2A PE=1 SV=3	DIVALMVR	M6:+15.99491	234	241	932.5238037109375
pepa2b81	a2.a1.a4	sp|P11388|TOP2A_HUMAN	sp|P11388|TOP2A_HUMAN DNA topoisomerase 2-alpha OS=Homo sapiens GN=TOP2A PE=1 SV=3	TLAVSGLGVVGR		467	478	1128.6739501953125
pepa2b83	a2.a1.a4	sp|P11388|TOP2A_HUMAN	sp|P11388|TOP2A_HUMAN DNA topoisomerase 2-alpha OS=Homo sapiens GN=TOP2A PE=1 SV=3	TQLEHILLRPDTY		38	50	1598.8541259765625
pepa2b22	a2.a1.a4	sp|P11388|TOP2A_HUMAN	sp|P11388|TOP2A_HUMAN DNA topoisomerase 2-alpha OS=Homo sapiens GN=TOP2A PE=1 SV=3	GESDDFHMDFDSAVAPR		1493	1509	1895.786865234375
pepa2b58	a2.a1.a4	sp|P11388|TOP2A_HUMAN	sp|P11388|TOP2A_HUMAN DNA topoisomerase 2-alpha OS=Homo sapiens GN=TOP2A PE=1 SV=3	MQSLDKDIVALMVR	M12:+15.99491	228	241	1634.86083984375
pepa2b86	a2.a1.a4	sp|P11388|TOP2A_HUMAN	sp|P11388|TOP2A_HUMAN DNA topoisomerase 2-alpha OS=Homo sapiens GN=TOP2A PE=1 SV=3	VLINGAEGIGTGWSCK	C15:+57.02146	848	863	1661.83203125
pepa2b65	a2.a1.a4	sp|P11388|TOP2A_HUMAN	sp|P11388|TOP2A_HUMAN DNA topoisomerase 2-alpha OS=Homo sapiens GN=TOP2A PE=1 SV=3	QIMENAEINNIIK		500	512	1529.799560546875
pepa2b11	a2.a1.a4	sp|P11388|TOP2A_HUMAN	sp|P11388|TOP2A_HUMAN DNA topoisomerase 2-alpha OS=Homo sapiens GN=TOP2A PE=1 SV=3	ELILFSNSDNER		702	713	1436.7020263671875
[truncated: 1,510 more rows]

## Sheet: X!TandemPipeline informations
X!TandemPipeline version :
[truncated: 8 more rows]
