# Supplementary material for: The human DNA ends proteome uncovers an unexpected entanglement of functional pathways
Source: Nucleic Acids Res. 2016 Feb 25;44(10):4721–33. doi: 10.1093/nar/gkw121 (PMC4889927; doi:10.1093/nar/gkw121)
Supplement: SUPPLEMENTARY DATA [file supp_gkw121_nar-02937-m-2015-File003.zip › berthelot-et-al-spreadsheet-formatted-mass-data/vb118.ods]

## Sheet: proteins
MS Sample :	DaPR130924_VB118_O1937.m
Group ID	Sub-group ID	Protein ID	Description	log(E value)	Coverage	MW	Spectra	Specific	Uniques	Specific uniques	Theoretical number of tryptic peptides	PAI	emPAI	Sub-group proteins	number of MS samples
a1	a1.a1	a1.a1.a1	sp|P09874|PARP1_HUMAN Poly [ADP-ribose] polymerase 1 OS=Homo sapiens GN=PARP1 PE=1 SV=4	-126.01727294921875	31	112.9000015258789	52		35		42	1.2380952380952381	16.301957388458945	1	1
a2	a2.a1	a2.a1.a1	sp|P78347-2|GTF2I_HUMAN Isoform 2 of General transcription factor II-I OS=Homo sapiens GN=GTF2I	-77.96757507324219	26	107.80000305175781	24		20		41	0.5853658536585366	2.84915902194968	4	1
a2	a2.a1	a2.a1.a2	sp|P78347-3|GTF2I_HUMAN Isoform 3 of General transcription factor II-I OS=Homo sapiens GN=GTF2I	-77.96757507324219	25	110.0999984741211	24		20		41	0.5853658536585366	2.84915902194968	4	1
a2	a2.a1	a2.a1.a3	sp|P78347-4|GTF2I_HUMAN Isoform 4 of General transcription factor II-I OS=Homo sapiens GN=GTF2I	-77.96757507324219	25	109.9000015258789	24		20		41	0.5853658536585366	2.84915902194968	4	1
a2	a2.a1	a2.a1.a4	sp|P78347|GTF2I_HUMAN General transcription factor II-I OS=Homo sapiens GN=GTF2I PE=1 SV=2	-77.96757507324219	25	112.19999694824219	24		20		41	0.5853658536585366	2.84915902194968	4	1
a3	a3.a1	a3.a1.a1	sp|P17480-2|UBF1_HUMAN Isoform UBF2 of Nucleolar transcription factor 1 OS=Homo sapiens GN=UBTF	-67.8487548828125	24	84.80000305175781	21		17		27	0.7777777777777778	4.99484250318941	2	1
a3	a3.a1	a3.a1.a2	tr|E9PKP7|E9PKP7_HUMAN Nucleolar transcription factor 1 OS=Homo sapiens GN=UBTF PE=2 SV=1	-67.8487548828125	24	87.30000305175781	21		17		29	0.7241379310344828	4.298316906283708	2	1
a4	a4.a1	a4.a1.a1	sp|P27816|MAP4_HUMAN Microtubule-associated protein 4 OS=Homo sapiens GN=MAP4 PE=1 SV=3	-66.2806396484375	18	120.80000305175781	21		18		45	0.4666666666666667	1.9286445646252366	2	1
a4	a4.a1	a4.a1.a2	tr|E7EVA0|E7EVA0_HUMAN Microtubule-associated protein OS=Homo sapiens GN=MAP4 PE=2 SV=1	-66.2806396484375	9	245.10000610351562	21		18		97	0.21649484536082475	0.6462464269211967	2	1
a5	a5.a1	a5.a1.a1	sp|Q9Y6X9|MORC2_HUMAN MORC family CW-type zinc finger protein 2 OS=Homo sapiens GN=MORC2 PE=1 SV=2	-58.97343444824219	19	117.5999984741211	20		17		36	0.5555555555555556	2.5938136638046276	1	1
a6	a6.a1	a6.a1.a1	sp|P49916|DNLI3_HUMAN DNA ligase 3 OS=Homo sapiens GN=LIG3 PE=1 SV=2	-68.24685668945312	20	112.69999694824219	18		17		47	0.3829787234042553	1.4153425010859473	1	1
a7	a7.a1	a7.a1.a1	sp|Q15459|SF3A1_HUMAN Splicing factor 3A subunit 1 OS=Homo sapiens GN=SF3A1 PE=1 SV=1	-50.6025390625	22	88.69999694824219	18		13		36	0.5	2.1622776601683795	1	1
a8	a8.a1	a8.a1.a1	sp|P12956|XRCC6_HUMAN X-ray repair cross-complementing protein 6 OS=Homo sapiens GN=XRCC6 PE=1 SV=2	-55.271488189697266	29	69.69999694824219	15		13		26	0.5769230769230769	2.7750532053243937	1	1
a9	a9.a1	a9.a1.a1	sp|O60264|SMCA5_HUMAN SWI/SNF-related matrix-associated actin-dependent regulator of chromatin subfamily A member 5 OS=Homo sapiens GN=SMARCA5 PE=1 SV=1	-38.02979278564453	11	121.69999694824219	10	6	10	6	50	0.2	0.5848931924611136	1	1
a9	a9.a2	a9.a2.a1	sp|P28370-2|SMCA1_HUMAN Isoform 2 of Probable global transcription activator SNF2L1 OS=Homo sapiens GN=SMARCA1	-17.623193740844727	7	120.9000015258789	7	3	7	3	50	0.14	0.38038426460288477	3	1
a9	a9.a2	a9.a2.a2	sp|P28370|SMCA1_HUMAN Probable global transcription activator SNF2L1 OS=Homo sapiens GN=SMARCA1 PE=1 SV=2	-17.623193740844727	7	122.4000015258789	7	3	7	3	51	0.13725490196078433	0.3716866187107082	3	1
a9	a9.a2	a9.a2.a3	tr|F6TQG2|F6TQG2_HUMAN Probable global transcription activator SNF2L1 (Fragment) OS=Homo sapiens GN=SMARCA1 PE=2 SV=1	-17.623193740844727	7	117.0999984741211	7	3	7	3	50	0.14	0.38038426460288477	3	1
b10	b10.a1	b10.a1.a1	sp|O95602|RPA1_HUMAN DNA-directed RNA polymerase I subunit RPA1 OS=Homo sapiens GN=POLR1A PE=1 SV=2	-46.88847351074219	8	194.5	13		13		83	0.1566265060240964	0.4342554407501811	2	1
b10	b10.a1	b10.a1.a2	tr|B9ZVN9|B9ZVN9_HUMAN DNA-directed RNA polymerase OS=Homo sapiens GN=POLR1A PE=2 SV=1	-46.88847351074219	8	187.5	13		13		83	0.1566265060240964	0.4342554407501811	2	1
b11	b11.a1	b11.a1.a1	sp|P12268|IMDH2_HUMAN Inosine-5'-monophosphate dehydrogenase 2 OS=Homo sapiens GN=IMPDH2 PE=1 SV=2	-48.17933654785156	29	55.70000076293945	13		13		20	0.65	3.466835921509632	2	1
b11	b11.a1	b11.a1.a2	tr|H0Y4R1|H0Y4R1_HUMAN Inosine-5'-monophosphate dehydrogenase 2 (Fragment) OS=Homo sapiens GN=IMPDH2 PE=3 SV=1	-48.17933654785156	31	50.79999923706055	13		13		21	0.6190476190476191	3.159562163071847	2	1
b12	b12.a1	b12.a1.a1	sp|P48382|RFX5_HUMAN DNA-binding protein RFX5 OS=Homo sapiens GN=RFX5 PE=1 SV=1	-56.643272399902344	25	65.19999694824219	12		11		33	0.36363636363636365	1.3101297000831598	2	1
b12	b12.a1	b12.a1.a2	tr|F8W689|F8W689_HUMAN DNA-binding protein RFX5 (Fragment) OS=Homo sapiens GN=RFX5 PE=2 SV=1	-56.643272399902344	26	63.0	12		11		32	0.375	1.371373705661655	2	1
b13	b13.a1	b13.a1.a1	sp|Q9NRL2|BAZ1A_HUMAN Bromodomain adjacent to zinc finger domain protein 1A OS=Homo sapiens GN=BAZ1A PE=1 SV=2	-29.216129302978516	9	178.39999389648438	12		11		60	0.2	0.5848931924611136	1	1
b14	b14.a1	b14.a1.a1	sp|P23246|SFPQ_HUMAN Splicing factor, proline- and glutamine-rich OS=Homo sapiens GN=SFPQ PE=1 SV=2	-34.890079498291016	16	76.0	10		9		24	0.4166666666666667	1.6101572156825368	1	1
b15	b15.a1	b15.a1.a1	sp|P13010|XRCC5_HUMAN X-ray repair cross-complementing protein 5 OS=Homo sapiens GN=XRCC5 PE=1 SV=3	-25.309005737304688	18	82.5	10		10		27	0.37037037037037035	1.346228848142263	1	1
b16	b16.a1	b16.a1.a1	sp|Q15393|SF3B3_HUMAN Splicing factor 3B subunit 3 OS=Homo sapiens GN=SF3B3 PE=1 SV=4	-33.01499938964844	10	135.39999389648438	10		10		43	0.23255813953488372	0.7082763938087104	1	1
b17	b17.a1	b17.a1.a1	sp|Q14676|MDC1_HUMAN Mediator of DNA damage checkpoint protein 1 OS=Homo sapiens GN=MDC1 PE=1 SV=3	-37.7827033996582	7	226.3000030517578	9		9		68	0.1323529411764706	0.3562911913759417	1	1
b18	b18.a1	b18.a1.a1	sp|Q14527|HLTF_HUMAN Helicase-like transcription factor OS=Homo sapiens GN=HLTF PE=1 SV=2	-28.940427780151367	9	113.69999694824219	9		8		47	0.19148936170212766	0.5541372208032169	1	1
b19	b19.a1	b19.a1.a1	sp|Q13435|SF3B2_HUMAN Splicing factor 3B subunit 2 OS=Homo sapiens GN=SF3B2 PE=1 SV=2	-23.881357192993164	8	100.0	8		7		37	0.21621621621621623	0.6451905877536626	2	1
b19	b19.a1	b19.a1.a2	tr|E9PPJ0|E9PPJ0_HUMAN Splicing factor 3B subunit 2 OS=Homo sapiens GN=SF3B2 PE=2 SV=1	-23.881357192993164	8	98.0	8		7		35	0.22857142857142856	0.692666615037876	2	1
b20	b20.a1	b20.a1.a1	sp|O75533|SF3B1_HUMAN Splicing factor 3B subunit 1 OS=Homo sapiens GN=SF3B1 PE=1 SV=3	-24.199445724487305	7	145.60000610351562	8		8		52	0.15384615384615385	0.4251026703029981	1	1
b21	b21.a1	b21.a1.a1	sp|Q16666-2|IF16_HUMAN Isoform 2 of Gamma-interferon-inducible protein 16 OS=Homo sapiens GN=IFI16	-29.52313995361328	15	81.9000015258789	8		8		32	0.25	0.7782794100389228	3	1
b21	b21.a1	b21.a1.a2	sp|Q16666-3|IF16_HUMAN Isoform 3 of Gamma-interferon-inducible protein 16 OS=Homo sapiens GN=IFI16	-29.52313995361328	16	75.80000305175781	8		8		32	0.25	0.7782794100389228	3	1
b21	b21.a1	b21.a1.a3	sp|Q16666|IF16_HUMAN Gamma-interferon-inducible protein 16 OS=Homo sapiens GN=IFI16 PE=1 SV=3	-29.52313995361328	14	88.0999984741211	8		8		32	0.25	0.7782794100389228	3	1
b22	b22.a1	b22.a1.a1	sp|P27694|RFA1_HUMAN Replication protein A 70 kDa DNA-binding subunit OS=Homo sapiens GN=RPA1 PE=1 SV=2	-29.86762046813965	18	68.0	8		8		24	0.3333333333333333	1.1544346900318838	1	1
b23	b23.a1	b23.a1.a1	sp|P78527-2|PRKDC_HUMAN Isoform 2 of DNA-dependent protein kinase catalytic subunit OS=Homo sapiens GN=PRKDC	-23.625391006469727	2	464.8999938964844	8		8		183	0.04371584699453552	0.10589997181951061	3	1
b23	b23.a1	b23.a1.a2	sp|P78527|PRKDC_HUMAN DNA-dependent protein kinase catalytic subunit OS=Homo sapiens GN=PRKDC PE=1 SV=3	-23.625391006469727	2	468.5	8		8		186	0.043010752688172046	0.10410595610039053	3	1
b23	b23.a1	b23.a1.a3	tr|E7EUY0|E7EUY0_HUMAN DNA-dependent protein kinase catalytic subunit OS=Homo sapiens GN=PRKDC PE=2 SV=1	-23.625391006469727	2	464.79998779296875	8		8		183	0.04371584699453552	0.10589997181951061	3	1
b24	b24.a1	b24.a1.a1	sp|Q15554-3|TERF2_HUMAN Isoform 3 of Telomeric repeat-binding factor 2 OS=Homo sapiens GN=TERF2	-20.23126220703125	17	59.5	7		7		24	0.2916666666666667	0.9573417814876604	2	1
b24	b24.a1	b24.a1.a2	sp|Q15554|TERF2_HUMAN Telomeric repeat-binding factor 2 OS=Homo sapiens GN=TERF2 PE=1 SV=2	-20.23126220703125	18	55.400001525878906	7		7		22	0.3181818181818182	1.0805675382171707	2	1
b25	b25.a1	b25.a1.a1	sp|Q96T60|PNKP_HUMAN Bifunctional polynucleotide phosphatase/kinase OS=Homo sapiens GN=PNKP PE=1 SV=1	-31.820480346679688	17	56.900001525878906	7		7		27	0.25925925925925924	0.8165997883753275	3	1
b25	b25.a1	b25.a1.a2	tr|M0QYH2|M0QYH2_HUMAN Bifunctional polynucleotide phosphatase/kinase OS=Homo sapiens GN=PNKP PE=4 SV=1	-31.820480346679688	18	53.5	7		7		25	0.28	0.9054607179632472	3	1
b25	b25.a1	b25.a1.a3	tr|M0R3C8|M0R3C8_HUMAN Bifunctional polynucleotide phosphatase/kinase OS=Homo sapiens GN=PNKP PE=4 SV=1	-31.820480346679688	19	49.20000076293945	7		7		24	0.2916666666666667	0.9573417814876604	3	1
b26	b26.a1	b26.a1.a1	sp|Q9H9Y6-2|RPA2_HUMAN Isoform 2 of DNA-directed RNA polymerase I subunit RPA2 OS=Homo sapiens GN=POLR1B	-13.802534103393555	6	121.80000305175781	6		6		45	0.13333333333333333	0.35935639087852556	3	1
b26	b26.a1	b26.a1.a2	sp|Q9H9Y6|RPA2_HUMAN DNA-directed RNA polymerase I subunit RPA2 OS=Homo sapiens GN=POLR1B PE=1 SV=2	-13.802534103393555	5	128.0	6		6		48	0.125	0.33352143216332397	3	1
b26	b26.a1	b26.a1.a3	tr|F5GZX4|F5GZX4_HUMAN DNA-directed RNA polymerase OS=Homo sapiens GN=POLR1B PE=2 SV=1	-13.802534103393555	5	132.0	6		6		51	0.11764705882352941	0.31113393742156426	3	1
b27	b27.a1	b27.a1.a1	sp|Q01831|XPC_HUMAN DNA repair protein complementing XP-C cells OS=Homo sapiens GN=XPC PE=1 SV=4	-18.77693748474121	7	105.80000305175781	6		6		32	0.1875	0.5399265260594921	1	1
b28	b28.a1	b28.a1.a1	sp|Q9UDT6-2|CLIP2_HUMAN Isoform 2 of CAP-Gly domain-containing linker protein 2 OS=Homo sapiens GN=CLIP2	-20.73723793029785	6	111.5999984741211	5		5		47	0.10638297872340426	0.27756492146711476	2	1
b28	b28.a1	b28.a1.a2	sp|Q9UDT6|CLIP2_HUMAN CAP-Gly domain-containing linker protein 2 OS=Homo sapiens GN=CLIP2 PE=1 SV=1	-20.73723793029785	6	115.5999984741211	5		5		48	0.10416666666666667	0.27106179961474486	2	1
b29	b29.a1	b29.a1.a1	sp|Q14669-2|TRIPC_HUMAN Isoform 2 of E3 ubiquitin-protein ligase TRIP12 OS=Homo sapiens GN=TRIP12	-13.832603454589844	3	223.60000610351562	5		5		76	0.06578947368421052	0.16356185053590688	3	1
b29	b29.a1	b29.a1.a2	sp|Q14669-3|TRIPC_HUMAN Isoform 3 of E3 ubiquitin-protein ligase TRIP12 OS=Homo sapiens GN=TRIP12	-13.832603454589844	3	225.1999969482422	5		5		77	0.06493506493506493	0.16127496875311986	3	1
b29	b29.a1	b29.a1.a3	sp|Q14669|TRIPC_HUMAN E3 ubiquitin-protein ligase TRIP12 OS=Homo sapiens GN=TRIP12 PE=1 SV=1	-13.832603454589844	3	220.10000610351562	5		5		75	0.06666666666666667	0.1659144011798317	3	1
b30	b30.a1	b30.a1.a1	sp|Q96QC0|PP1RA_HUMAN Serine/threonine-protein phosphatase 1 regulatory subunit 10 OS=Homo sapiens GN=PPP1R10 PE=1 SV=1	-15.79034423828125	8	98.9000015258789	5		5		42	0.11904761904761904	0.3153690504363762	1	1
b31	b31.a1	b31.a1.a1	sp|Q15428|SF3A2_HUMAN Splicing factor 3A subunit 2 OS=Homo sapiens GN=SF3A2 PE=1 SV=2	-10.950993537902832	7	49.099998474121094	5		4		14	0.35714285714285715	1.2758459260747883	1	1
b32	b32.a1	b32.a1.a1	sp|O15160-2|RPAC1_HUMAN Isoform 2 of DNA-directed RNA polymerases I and III subunit RPAC1 OS=Homo sapiens GN=POLR1C	-14.565892219543457	19	38.5	5		5		13	0.38461538461538464	1.4244620170823286	3	1
b32	b32.a1	b32.a1.a2	sp|O15160|RPAC1_HUMAN DNA-directed RNA polymerases I and III subunit RPAC1 OS=Homo sapiens GN=POLR1C PE=1 SV=1	-14.565892219543457	19	39.099998474121094	5		5		14	0.35714285714285715	1.2758459260747883	3	1
b32	b32.a1	b32.a1.a3	tr|E7EQB9|E7EQB9_HUMAN DNA-directed RNA polymerases I and III subunit RPAC1 OS=Homo sapiens GN=POLR1C PE=2 SV=1	-14.565892219543457	22	33.70000076293945	5		5		11	0.45454545454545453	1.8480358684358014	3	1
b33	b33.a1	b33.a1.a1	sp|P07910-2|HNRPC_HUMAN Isoform C1 of Heterogeneous nuclear ribonucleoproteins C1/C2 OS=Homo sapiens GN=HNRNPC	-19.169923782348633	15	32.20000076293945	5		4		16	0.3125	1.0535250264571463	8	1
b33	b33.a1	b33.a1.a2	sp|P07910-4|HNRPC_HUMAN Isoform 4 of Heterogeneous nuclear ribonucleoproteins C1/C2 OS=Homo sapiens GN=HNRNPC	-19.169923782348633	18	27.700000762939453	5		4		15	0.3333333333333333	1.1544346900318838	8	1
b33	b33.a1	b33.a1.a3	sp|P07910|HNRPC_HUMAN Heterogeneous nuclear ribonucleoproteins C1/C2 OS=Homo sapiens GN=HNRNPC PE=1 SV=4	-19.169923782348633	15	33.599998474121094	5		4		15	0.3333333333333333	1.1544346900318838	8	1
b33	b33.a1	b33.a1.a4	tr|B4DY08|B4DY08_HUMAN Heterogeneous nuclear ribonucleoproteins C1/C2 OS=Homo sapiens GN=HNRNPC PE=2 SV=1	-19.169923782348633	16	31.899999618530273	5		4		14	0.35714285714285715	1.2758459260747883	8	1
b33	b33.a1	b33.a1.a5	tr|G3V2Q1|G3V2Q1_HUMAN Heterogeneous nuclear ribonucleoproteins C1/C2 OS=Homo sapiens GN=HNRNPC PE=2 SV=1	-19.169923782348633	15	33.5	5		4		15	0.3333333333333333	1.1544346900318838	8	1
b33	b33.a1	b33.a1.a6	tr|G3V4C1|G3V4C1_HUMAN Heterogeneous nuclear ribonucleoproteins C1/C2 OS=Homo sapiens GN=HNRNPC PE=2 SV=1	-19.169923782348633	16	32.099998474121094	5		4		16	0.3125	1.0535250264571463	8	1
b33	b33.a1	b33.a1.a7	tr|G3V4W0|G3V4W0_HUMAN Heterogeneous nuclear ribonucleoproteins C1/C2 (Fragment) OS=Homo sapiens GN=HNRNPC PE=2 SV=1	-19.169923782348633	17	28.799999237060547	5		4		13	0.38461538461538464	1.4244620170823286	8	1
b33	b33.a1	b33.a1.a8	tr|G3V576|G3V576_HUMAN Heterogeneous nuclear ribonucleoproteins C1/C2 OS=Homo sapiens GN=HNRNPC PE=2 SV=1	-19.169923782348633	20	25.200000762939453	5		4		11	0.45454545454545453	1.8480358684358014	8	1
b34	b34.a1	b34.a1.a1	sp|P18887|XRCC1_HUMAN DNA repair protein XRCC1 OS=Homo sapiens GN=XRCC1 PE=1 SV=2	-15.564818382263184	7	69.30000305175781	4		4		21	0.19047619047619047	0.5505157798326246	2	1
b34	b34.a1	b34.a1.a2	tr|F5H8D7|F5H8D7_HUMAN DNA repair protein XRCC1 OS=Homo sapiens GN=XRCC1 PE=2 SV=1	-15.564818382263184	7	65.80000305175781	4		4		20	0.2	0.5848931924611136	2	1
b35	b35.a1	b35.a1.a1	sp|P00367|DHE3_HUMAN Glutamate dehydrogenase 1, mitochondrial OS=Homo sapiens GN=GLUD1 PE=1 SV=2	-10.739546775817871	9	61.29999923706055	4		4		28	0.14285714285714285	0.3894954943731377	2	1
b35	b35.a1	b35.a1.a2	tr|B4DGN5|B4DGN5_HUMAN Glutamate dehydrogenase OS=Homo sapiens GN=GLUD1 PE=2 SV=1	-10.739546775817871	11	46.5	4		4		20	0.2	0.5848931924611136	2	1
b36	b36.a1	b36.a1.a1	sp|P09661|RU2A_HUMAN U2 small nuclear ribonucleoprotein A' OS=Homo sapiens GN=SNRPA1 PE=1 SV=2	-13.488009452819824	16	28.299999237060547	4		4		9	0.4444444444444444	1.7825594022071245	1	1
b37	b37.a1	b37.a1.a1	sp|Q00839-2|HNRPU_HUMAN Isoform Short of Heterogeneous nuclear ribonucleoprotein U OS=Homo sapiens GN=HNRNPU	-17.22323989868164	6	88.80000305175781	4		4		23	0.17391304347826086	0.4924955450518296	2	1
b37	b37.a1	b37.a1.a2	sp|Q00839|HNRPU_HUMAN Heterogeneous nuclear ribonucleoprotein U OS=Homo sapiens GN=HNRNPU PE=1 SV=6	-17.22323989868164	6	90.4000015258789	4		4		24	0.16666666666666666	0.46779926762206947	2	1
b38	b38.a1	b38.a1.a1	sp|Q13112|CAF1B_HUMAN Chromatin assembly factor 1 subunit B OS=Homo sapiens GN=CHAF1B PE=1 SV=1	-8.356547355651855	6	61.400001525878906	3		3		22	0.13636363636363635	0.3688745095370809	1	1
b39	b39.a1	b39.a1.a1	sp|Q04837|SSBP_HUMAN Single-stranded DNA-binding protein, mitochondrial OS=Homo sapiens GN=SSBP1 PE=1 SV=1	-10.106637954711914	23	17.200000762939453	3		3		8	0.375	1.371373705661655	3	1
b39	b39.a1	b39.a1.a2	tr|C9K0U8|C9K0U8_HUMAN Single-stranded DNA-binding protein (Fragment) OS=Homo sapiens GN=SSBP1 PE=2 SV=1	-10.106637954711914	28	14.0	3		3		7	0.42857142857142855	1.6826957952797255	3	1
b39	b39.a1	b39.a1.a3	tr|E7EUY5|E7EUY5_HUMAN Single-stranded DNA-binding protein (Fragment) OS=Homo sapiens GN=SSBP1 PE=2 SV=1	-10.106637954711914	25	15.600000381469727	3		3		8	0.375	1.371373705661655	3	1
b40	b40.a1	b40.a1.a1	sp|Q8NI36|WDR36_HUMAN WD repeat-containing protein 36 OS=Homo sapiens GN=WDR36 PE=1 SV=1	-6.490286827087402	3	105.0999984741211	3		3		42	0.07142857142857142	0.1787686347935873	1	1
b41	b41.a1	b41.a1.a1	sp|Q9NR30-2|DDX21_HUMAN Isoform 2 of Nucleolar RNA helicase 2 OS=Homo sapiens GN=DDX21	-5.1012749671936035	4	79.5	3		3		32	0.09375	0.24093776075171958	2	1
b41	b41.a1	b41.a1.a2	sp|Q9NR30|DDX21_HUMAN Nucleolar RNA helicase 2 OS=Homo sapiens GN=DDX21 PE=1 SV=5	-5.1012749671936035	4	87.19999694824219	3		3		35	0.08571428571428572	0.21818791201011556	2	1
b42	b42.a1	b42.a1.a1	sp|Q13111|CAF1A_HUMAN Chromatin assembly factor 1 subunit A OS=Homo sapiens GN=CHAF1A PE=1 SV=2	-10.868316650390625	4	106.69999694824219	3		3		33	0.09090909090909091	0.23284673944206613	1	1
b43	b43.a1	b43.a1.a1	sp|Q15233-2|NONO_HUMAN Isoform 2 of Non-POU domain-containing octamer-binding protein OS=Homo sapiens GN=NONO	-9.02872371673584	8	43.70000076293945	3		2		17	0.17647058823529413	0.5013107289081733	3	1
b43	b43.a1	b43.a1.a2	sp|Q15233|NONO_HUMAN Non-POU domain-containing octamer-binding protein OS=Homo sapiens GN=NONO PE=1 SV=4	-9.02872371673584	6	54.099998474121094	3		2		18	0.16666666666666666	0.46779926762206947	3	1
b43	b43.a1	b43.a1.a3	tr|H7C367|H7C367_HUMAN Non-POU domain-containing octamer-binding protein (Fragment) OS=Homo sapiens GN=NONO PE=4 SV=1	-9.02872371673584	14	28.100000381469727	3		2		13	0.23076923076923078	0.7012542798525889	3	1
b44	b44.a1	b44.a1.a1	sp|Q9Y2K7-2|KDM2A_HUMAN Isoform 2 of Lysine-specific demethylase 2A OS=Homo sapiens GN=KDM2A	-8.402009010314941	3	96.69999694824219	3		3		36	0.08333333333333333	0.21152765862858836	4	1
b44	b44.a1	b44.a1.a2	sp|Q9Y2K7-4|KDM2A_HUMAN Isoform 4 of Lysine-specific demethylase 2A OS=Homo sapiens GN=KDM2A	-8.402009010314941	5	69.80000305175781	3		3		24	0.125	0.33352143216332397	4	1
b44	b44.a1	b44.a1.a3	sp|Q9Y2K7-5|KDM2A_HUMAN Isoform 5 of Lysine-specific demethylase 2A OS=Homo sapiens GN=KDM2A	-8.402009010314941	4	81.5	3		3		28	0.10714285714285714	0.2798022139979537	4	1
b44	b44.a1	b44.a1.a4	sp|Q9Y2K7|KDM2A_HUMAN Lysine-specific demethylase 2A OS=Homo sapiens GN=KDM2A PE=1 SV=3	-8.402009010314941	2	132.60000610351562	3		3		51	0.058823529411764705	0.14504756993828183	4	1
b45	b45.a1	b45.a1.a1	sp|P43246-2|MSH2_HUMAN Isoform 2 of DNA mismatch repair protein Msh2 OS=Homo sapiens GN=MSH2	-10.926061630249023	3	97.0999984741211	3		3		32	0.09375	0.24093776075171958	2	1
b45	b45.a1	b45.a1.a2	sp|P43246|MSH2_HUMAN DNA mismatch repair protein Msh2 OS=Homo sapiens GN=MSH2 PE=1 SV=1	-10.926061630249023	3	104.5999984741211	3		3		35	0.08571428571428572	0.21818791201011556	2	1
b46	b46.a1	b46.a1.a1	sp|Q8NFW8-2|NEUA_HUMAN Isoform 2 of N-acylneuraminate cytidylyltransferase OS=Homo sapiens GN=CMAS	-9.522141456604004	14	29.5	3		3		10	0.3	0.9952623149688795	2	1
b46	b46.a1	b46.a1.a2	sp|Q8NFW8|NEUA_HUMAN N-acylneuraminate cytidylyltransferase OS=Homo sapiens GN=CMAS PE=1 SV=2	-9.522141456604004	8	48.29999923706055	3		3		19	0.15789473684210525	0.43844988828766285	2	1
b47	b47.a1	b47.a1.a1	sp|Q16531|DDB1_HUMAN DNA damage-binding protein 1 OS=Homo sapiens GN=DDB1 PE=1 SV=1	-9.471185684204102	4	126.80000305175781	3		3		50	0.06	0.14815362149688283	2	1
b47	b47.a1	b47.a1.a2	tr|F5GY55|F5GY55_HUMAN DNA damage-binding protein 1 OS=Homo sapiens GN=DDB1 PE=2 SV=1	-9.471185684204102	4	121.5	3		3		46	0.06521739130434782	0.1620301363862613	2	1
b48	b48.a1	b48.a1.a1	sp|O00287|RFXAP_HUMAN Regulatory factor X-associated protein OS=Homo sapiens GN=RFXAP PE=1 SV=1	-9.218388557434082	12	28.100000381469727	3		3		7	0.42857142857142855	1.6826957952797255	1	1
b49	b49.a1	b49.a1.a1	sp|Q8NE71-2|ABCF1_HUMAN Isoform 2 of ATP-binding cassette sub-family F member 1 OS=Homo sapiens GN=ABCF1	-6.162411212921143	3	91.5	2		2		30	0.06666666666666667	0.1659144011798317	3	1
b49	b49.a1	b49.a1.a2	sp|Q8NE71|ABCF1_HUMAN ATP-binding cassette sub-family F member 1 OS=Homo sapiens GN=ABCF1 PE=1 SV=2	-6.162411212921143	3	95.69999694824219	2		2		32	0.0625	0.15478198468945825	3	1
b49	b49.a1	b49.a1.a3	tr|H0YGW7|H0YGW7_HUMAN ATP-binding cassette sub-family F member 1 (Fragment) OS=Homo sapiens GN=ABCF1 PE=3 SV=1	-6.162411212921143	4	67.4000015258789	2		2		22	0.09090909090909091	0.23284673944206613	3	1
b50	b50.a1	b50.a1.a1	sp|Q13428-2|TCOF_HUMAN Isoform 2 of Treacle protein OS=Homo sapiens GN=TCOF1	-5.524328708648682	1	144.10000610351562	2		2		45	0.044444444444444446	0.10775685050970907	11	1
b50	b50.a1	b50.a1.a2	sp|Q13428-3|TCOF_HUMAN Isoform 3 of Treacle protein OS=Homo sapiens GN=TCOF1	-5.524328708648682	1	152.0	2		2		47	0.0425531914893617	0.10294331179161298	11	1
b50	b50.a1	b50.a1.a3	sp|Q13428-4|TCOF_HUMAN Isoform 4 of Treacle protein OS=Homo sapiens GN=TCOF1	-5.524328708648682	1	155.6999969482422	2		2		49	0.04081632653061224	0.09854114198755815	11	1
b50	b50.a1	b50.a1.a4	sp|Q13428-5|TCOF_HUMAN Isoform 5 of Treacle protein OS=Homo sapiens GN=TCOF1	-5.524328708648682	2	96.5999984741211	2		2		28	0.07142857142857142	0.1787686347935873	11	1
b50	b50.a1	b50.a1.a5	sp|Q13428-6|TCOF_HUMAN Isoform 6 of Treacle protein OS=Homo sapiens GN=TCOF1	-5.524328708648682	1	148.0	2		2		44	0.045454545454545456	0.110336318167638	11	1
b50	b50.a1	b50.a1.a6	sp|Q13428-7|TCOF_HUMAN Isoform 7 of Treacle protein OS=Homo sapiens GN=TCOF1	-5.524328708648682	1	148.10000610351562	2		2		44	0.045454545454545456	0.110336318167638	11	1
b50	b50.a1	b50.a1.a7	sp|Q13428-8|TCOF_HUMAN Isoform 8 of Treacle protein OS=Homo sapiens GN=TCOF1	-5.524328708648682	1	144.1999969482422	2		2		45	0.044444444444444446	0.10775685050970907	11	1
b50	b50.a1	b50.a1.a8	sp|Q13428|TCOF_HUMAN Treacle protein OS=Homo sapiens GN=TCOF1 PE=1 SV=3	-5.524328708648682	1	151.89999389648438	2		2		47	0.0425531914893617	0.10294331179161298	11	1
b50	b50.a1	b50.a1.a9	tr|E7ETY2|E7ETY2_HUMAN Treacle protein OS=Homo sapiens GN=TCOF1 PE=2 SV=1	-5.524328708648682	1	152.10000610351562	2		2		46	0.043478260869565216	0.10529514112602167	11	1
b50	b50.a1	b50.a1.b10	tr|E9PHK9|E9PHK9_HUMAN Treacle protein OS=Homo sapiens GN=TCOF1 PE=2 SV=1	-5.524328708648682	1	155.8000030517578	2		2		49	0.04081632653061224	0.09854114198755815	11	1
b50	b50.a1	b50.a1.b11	tr|J3KQ96|J3KQ96_HUMAN Treacle protein (Fragment) OS=Homo sapiens GN=TCOF1 PE=4 SV=1	-5.524328708648682	1	143.89999389648438	2		2		43	0.046511627906976744	0.11304219326752252	11	1
b51	b51.a1	b51.a1.a1	sp|P19388|RPAB1_HUMAN DNA-directed RNA polymerases I, II, and III subunit RPABC1 OS=Homo sapiens GN=POLR2E PE=1 SV=4	-6.176526069641113	10	24.5	2		2		8	0.25	0.7782794100389228	1	1
b52	b52.a1	b52.a1.a1	sp|P17844|DDX5_HUMAN Probable ATP-dependent RNA helicase DDX5 OS=Homo sapiens GN=DDX5 PE=1 SV=1	-4.394694805145264	3	69.0	2		2		26	0.07692307692307693	0.19377664171443643	3	1
b52	b52.a1	b52.a1.a2	tr|B4DLW8|B4DLW8_HUMAN Probable ATP-dependent RNA helicase DDX5 OS=Homo sapiens GN=DDX5 PE=2 SV=1	-4.394694805145264	3	60.400001525878906	2		2		24	0.08333333333333333	0.21152765862858836	3	1
b52	b52.a1	b52.a1.a3	tr|J3KTA4|J3KTA4_HUMAN Probable ATP-dependent RNA helicase DDX5 OS=Homo sapiens GN=DDX5 PE=4 SV=1	-4.394694805145264	3	68.9000015258789	2		2		26	0.07692307692307693	0.19377664171443643	3	1
b53	b53.a1	b53.a1.a1	sp|P26358-2|DNMT1_HUMAN Isoform 2 of DNA (cytosine-5)-methyltransferase 1 OS=Homo sapiens GN=DNMT1	-14.67264175415039	1	184.5	2		2		67	0.029850746268656716	0.07115112009342672	4	1
b53	b53.a1	b53.a1.a2	sp|P26358-3|DNMT1_HUMAN Isoform 3 of DNA (cytosine-5)-methyltransferase 1 OS=Homo sapiens GN=DNMT1	-14.67264175415039	1	144.1999969482422	2		2		53	0.03773584905660377	0.09077669151095535	4	1
b53	b53.a1	b53.a1.a3	sp|P26358|DNMT1_HUMAN DNA (cytosine-5)-methyltransferase 1 OS=Homo sapiens GN=DNMT1 PE=1 SV=2	-14.67264175415039	1	182.89999389648438	2		2		66	0.030303030303030304	0.07226722201032332	4	1
b53	b53.a1	b53.a1.a4	tr|F5GX68|F5GX68_HUMAN Cytosine-specific methyltransferase OS=Homo sapiens GN=DNMT1 PE=2 SV=1	-14.67264175415039	1	183.10000610351562	2		2		66	0.030303030303030304	0.07226722201032332	4	1
b54	b54.a1	b54.a1.a1	sp|O15405-2|TOX3_HUMAN Isoform 2 of TOX high mobility group box family member 3 OS=Homo sapiens GN=TOX3	-5.195860385894775	4	63.0	2		2		10	0.2	0.5848931924611136	4	1
b54	b54.a1	b54.a1.a2	sp|O15405|TOX3_HUMAN TOX high mobility group box family member 3 OS=Homo sapiens GN=TOX3 PE=1 SV=2	-5.195860385894775	4	63.20000076293945	2		2		9	0.2222222222222222	0.6681005372000588	4	1
b54	b54.a1	b54.a1.a3	sp|O94842|TOX4_HUMAN TOX high mobility group box family member 4 OS=Homo sapiens GN=TOX4 PE=1 SV=1	-5.195860385894775	4	66.0999984741211	2		2		14	0.14285714285714285	0.3894954943731377	4	1
b54	b54.a1	b54.a1.a4	tr|B4DPY8|B4DPY8_HUMAN TOX high mobility group box family member 4 OS=Homo sapiens GN=TOX4 PE=2 SV=1	-5.195860385894775	4	63.70000076293945	2		2		14	0.14285714285714285	0.3894954943731377	4	1
b55	b55.a1	b55.a1.a1	sp|P20839-2|IMDH1_HUMAN Isoform 2 of Inosine-5'-monophosphate dehydrogenase 1 OS=Homo sapiens GN=IMPDH1	-9.009217262268066	5	52.5	2		2		20	0.1	0.2589254117941673	9	1
b55	b55.a1	b55.a1.a2	sp|P20839-3|IMDH1_HUMAN Isoform 3 of Inosine-5'-monophosphate dehydrogenase 1 OS=Homo sapiens GN=IMPDH1	-9.009217262268066	4	60.29999923706055	2		2		21	0.09523809523809523	0.24519708473503288	9	1
b55	b55.a1	b55.a1.a3	sp|P20839-4|IMDH1_HUMAN Isoform 4 of Inosine-5'-monophosphate dehydrogenase 1 OS=Homo sapiens GN=IMPDH1	-9.009217262268066	4	54.70000076293945	2		2		19	0.10526315789473684	0.2742749857031337	9	1
b55	b55.a1	b55.a1.a4	sp|P20839-5|IMDH1_HUMAN Isoform 5 of Inosine-5'-monophosphate dehydrogenase 1 OS=Homo sapiens GN=IMPDH1	-9.009217262268066	4	63.099998474121094	2		2		21	0.09523809523809523	0.24519708473503288	9	1
b55	b55.a1	b55.a1.a5	sp|P20839-6|IMDH1_HUMAN Isoform 6 of Inosine-5'-monophosphate dehydrogenase 1 OS=Homo sapiens GN=IMPDH1	-9.009217262268066	4	64.19999694824219	2		2		24	0.08333333333333333	0.21152765862858836	9	1
b55	b55.a1	b55.a1.a6	sp|P20839-7|IMDH1_HUMAN Isoform 7 of Inosine-5'-monophosphate dehydrogenase 1 OS=Homo sapiens GN=IMPDH1	-9.009217262268066	4	60.79999923706055	2		2		24	0.08333333333333333	0.21152765862858836	9	1
b55	b55.a1	b55.a1.a7	sp|P20839|IMDH1_HUMAN Inosine-5'-monophosphate dehydrogenase 1 OS=Homo sapiens GN=IMPDH1 PE=1 SV=2	-9.009217262268066	4	55.29999923706055	2		2		19	0.10526315789473684	0.2742749857031337	9	1
b55	b55.a1	b55.a1.a8	tr|C9J381|C9J381_HUMAN Inosine-5'-monophosphate dehydrogenase 1 OS=Homo sapiens GN=IMPDH1 PE=2 SV=1	-9.009217262268066	4	55.099998474121094	2		2		19	0.10526315789473684	0.2742749857031337	9	1
b55	b55.a1	b55.a1.a9	tr|E7EQS0|E7EQS0_HUMAN Inosine-5'-monophosphate dehydrogenase 1 OS=Homo sapiens GN=IMPDH1 PE=2 SV=1	-9.009217262268066	4	56.900001525878906	2		2		21	0.09523809523809523	0.24519708473503288	9	1
b56	b56.a1	b56.a1.a1	sp|P11387|TOP1_HUMAN DNA topoisomerase 1 OS=Homo sapiens GN=TOP1 PE=1 SV=2	-5.909389019012451	2	90.5999984741211	2		2		35	0.05714285714285714	0.14062492385132086	1	1
b57	b57.a1	b57.a1.a1	sp|Q9Y2S0|RPAC2_HUMAN DNA-directed RNA polymerases I and III subunit RPAC2 OS=Homo sapiens GN=POLR1D PE=1 SV=1	-4.84163761138916	17	15.199999809265137	2		2		7	0.2857142857142857	0.9306977288832501	1	1
b58	b58.a1	b58.a1.a1	sp|P08651-2|NFIC_HUMAN Isoform 1 of Nuclear factor 1 C-type OS=Homo sapiens GN=NFIC	-4.585026741027832	4	54.599998474121094	2		2		20	0.1	0.2589254117941673	6	1
b58	b58.a1	b58.a1.a2	sp|P08651-3|NFIC_HUMAN Isoform 2 of Nuclear factor 1 C-type OS=Homo sapiens GN=NFIC	-4.585026741027832	5	47.79999923706055	2		2		18	0.1111111111111111	0.2915496650148839	6	1
b58	b58.a1	b58.a1.a3	sp|P08651-4|NFIC_HUMAN Isoform 3 of Nuclear factor 1 C-type OS=Homo sapiens GN=NFIC	-4.585026741027832	5	45.29999923706055	2		2		16	0.125	0.33352143216332397	6	1
b58	b58.a1	b58.a1.a4	sp|P08651-5|NFIC_HUMAN Isoform 5 of Nuclear factor 1 C-type OS=Homo sapiens GN=NFIC	-4.585026741027832	5	47.5	2		2		16	0.125	0.33352143216332397	6	1
b58	b58.a1	b58.a1.a5	sp|P08651-6|NFIC_HUMAN Isoform 6 of Nuclear factor 1 C-type OS=Homo sapiens GN=NFIC	-4.585026741027832	5	48.79999923706055	2		2		17	0.11764705882352941	0.31113393742156426	6	1
b58	b58.a1	b58.a1.a6	sp|P08651|NFIC_HUMAN Nuclear factor 1 C-type OS=Homo sapiens GN=NFIC PE=1 SV=2	-4.585026741027832	4	55.5	2		2		19	0.10526315789473684	0.2742749857031337	6	1
b59	b59.a1	b59.a1.a1	sp|P54727|RD23B_HUMAN UV excision repair protein RAD23 homolog B OS=Homo sapiens GN=RAD23B PE=1 SV=1	-5.4040632247924805	5	43.099998474121094	2		2		13	0.15384615384615385	0.4251026703029981	1	1
b60	b60.a1	b60.a1.a1	sp|Q12800-2|TFCP2_HUMAN Isoform 2 of Alpha-globin transcription factor CP2 OS=Homo sapiens GN=TFCP2	-4.6575775146484375	6	51.20000076293945	2		2		14	0.14285714285714285	0.3894954943731377	4	1
b60	b60.a1	b60.a1.a2	sp|Q12800-3|TFCP2_HUMAN Isoform 3 of Alpha-globin transcription factor CP2 OS=Homo sapiens GN=TFCP2	-4.6575775146484375	6	51.29999923706055	2		2		14	0.14285714285714285	0.3894954943731377	4	1
b60	b60.a1	b60.a1.a3	sp|Q12800-4|TFCP2_HUMAN Isoform 4 of Alpha-globin transcription factor CP2 OS=Homo sapiens GN=TFCP2	-4.6575775146484375	5	57.099998474121094	2		2		16	0.125	0.33352143216332397	4	1
b60	b60.a1	b60.a1.a4	sp|Q12800|TFCP2_HUMAN Alpha-globin transcription factor CP2 OS=Homo sapiens GN=TFCP2 PE=1 SV=2	-4.6575775146484375	5	57.099998474121094	2		2		16	0.125	0.33352143216332397	4	1

## Sheet: peptides
MS Sample :	DaPR130924_VB118_O1937.m
Group ID	Peptide ID	SequenceLI	Modifs	Charge	MH+ theo	Number of subgroups	Subgroup ids	Number of spectra
a1	pepa1a1	AEPVEVVAPR		2	1066.589599609375	1	a1.a1	1
a1	pepa1a2	AMVEYEIDIQK	M2:+15.99491	2	1354.65625	1	a1.a1	1
a1	pepa1a3	AQNDIIWNIK		2	1214.6531982421875	1	a1.a1	1
a1	pepa1a4	DPIDVNYEK		2	1092.521240234375	1	a1.a1	1
a1	pepa1a5	DSEEAEIIR		2	1061.5113525390625	1	a1.a1	1
a1	pepa1a6	EEIGFRPEYSASQIK		2	1753.8759765625	1	a1.a1	2
a1	pepa1a7	FYPIEIDYGQDEEAVK		2	1915.8963623046875	1	a1.a1	1
a1	pepa1a8	FYTIIPHDFGMK		2	1468.7298583984375	1	a1.a1	1
a1	pepa1a9	FYTIIPHDFGMK	M11:+15.99491	2	1484.7247314453125	1	a1.a1	1
a1	pepa1b10	GDEVDGVDEVAK		2	1232.564453125	1	a1.a1	1
a1	pepa1b11	GGAAVDPDSGIEHSAH		3	1519.6776123046875	1	a1.a1	1
a1	pepa1b12	GGAAVDPDSGIEHSAHVIEK		2	1988.9676513671875	1	a1.a1	1
a1	pepa1b13	GGSDDSSKDPIDVNYEK		2	1825.8089599609375	1	a1.a1	2
a1	pepa1b14	GIYFADMVSK		2	1130.5555419921875	1	a1.a1	1
a1	pepa1b15	GIYFADMVSK	M7:+15.99491	2	1146.5504150390625	1	a1.a1	1
a1	pepa1b16	HPDVEVDGFSEIR		3	1499.712890625	1	a1.a1	2
a1	pepa1b17	IEQMPSKEDAIEHFMK		3	1932.9197998046875	1	a1.a1	1
a1	pepa1b18	IEQMPSKEDAIEHFMK	M4:+15.99491	3	1948.9146728515625	1	a1.a1	2
a1	pepa1b19	IQIIEDDK		2	973.5205078125	1	a1.a1	1
a1	pepa1b20	KFYPIEIDYGQDEEAVK		2	2043.991455078125	1	a1.a1	1
a1	pepa1b21	KFYPIEIDYGQDEEAVKK		3	2172.08642578125	1	a1.a1	1
a1	pepa1b22	KGDEVDGVDEVAK		2	1360.6595458984375	1	a1.a1	1
a1	pepa1b23	KPPIINNADSVQAK		2	1494.827880859375	1	a1.a1	2
a1	pepa1b24	MAIMVQSPMFDGK		2	1454.6844482421875	1	a1.a1	1
a1	pepa1b25	MAIMVQSPMFDGK	M9:+15.99491	2	1470.679443359375	1	a1.a1	1
a1	pepa1b26	MAIMVQSPMFDGK	M1:+15.99491 - M9:+15.99491	2	1486.67431640625	1	a1.a1	2
a1	pepa1b27	MAIMVQSPMFDGK	M1:+15.99491 - M4:+15.99491 - M9:+15.99491	2	1502.669189453125	1	a1.a1	1
a1	pepa1b28	MIFDVESMK	M8:+15.99491	2	1115.5115966796875	1	a1.a1	2
a1	pepa1b29	MIFDVESMK	M1:+15.99491 - M8:+15.99491	2	1131.5064697265625	1	a1.a1	1
a1	pepa1b30	MVDPEKPQIGMIDR		2	1628.8138427734375	1	a1.a1	1
a1	pepa1b31	MVDPEKPQIGMIDR	M1:+15.99491	2	1644.8089599609375	1	a1.a1	1
a1	pepa1b32	MVDPEKPQIGMIDR	M1:+15.99491 - M11:+15.99491	3	1660.8037109375	1	a1.a1	1
a1	pepa1b33	NREEIGFRPEYSASQIK		3	2024.02001953125	1	a1.a1	1
a1	pepa1b34	NTHATTHNAYDIEVIDIFK		3	2202.0830078125	1	a1.a1	1
a1	pepa1b35	PEYSASQIK		2	1022.5156860351562	1	a1.a1	1
a1	pepa1b36	PIDVNYEK		2	977.4943237304688	1	a1.a1	1
a1	pepa1b37	PVQDIIK		2	812.4880981445312	1	a1.a1	1
a1	pepa1b38	QQVPSGESAIIDR	Q1:-17.02655	2	1382.6915283203125	1	a1.a1	1
a1	pepa1b39	QQVPSGESAIIDR		2	1399.718017578125	1	a1.a1	1
a1	pepa1b40	RKGDEVDGVDEVAK		3	1516.7606201171875	1	a1.a1	1
a1	pepa1b41	SATIGIVDIVK		2	1115.66748046875	1	a1.a1	1
a1	pepa1b42	SIQEIFIAH		2	1057.568115234375	1	a1.a1	1
a1	pepa1b43	TGNAWHSK		2	900.4326782226562	1	a1.a1	1
a1	pepa1b44	VFSATIGIVDIVK		2	1361.8043212890625	1	a1.a1	1
a1	pepa1b45	VVSEDFIQDVSASTK		2	1624.806884765625	1	a1.a1	1
a2	pepa2a1	ANEIPQPPVPEPANAGK		2	1728.8919677734375	1	a2.a1	1
a2	pepa2a2	APSYIEISSMR		2	1253.619873046875	1	a2.a1	1
a2	pepa2a3	APSYIEISSMR	M10:+15.99491	2	1269.61474609375	1	a2.a1	1
a2	pepa2a4	DQSAVVVQGIPEGVAFK		2	1743.927978515625	1	a2.a1	1
a2	pepa2a5	EDIQIDKPASGVK		2	1399.7431640625	1	a2.a1	1
a2	pepa2a6	EQVNDIFSR		2	1107.5433349609375	1	a2.a1	1
a2	pepa2a7	FAEAIGSTEAK		2	1123.5633544921875	1	a2.a1	1
a2	pepa2a8	FEAHPNDIYVEGIPENIPFR		3	2357.156494140625	1	a2.a1	1
a2	pepa2a9	FGEAIGMGFPVK		2	1252.639892578125	1	a2.a1	1
a2	pepa2b10	IIQVGNR		2	799.4788818359375	1	a2.a1	1
a2	pepa2b11	MSVDAVEIETIR		2	1362.69384765625	1	a2.a1	1
a2	pepa2b12	RPEIITHSTTEVTQPR		3	1864.988037109375	1	a2.a1	2
a2	pepa2b13	RPSTFGIPR		2	1030.5797119140625	1	a2.a1	1
a2	pepa2b14	SPSWYGIPR		2	1062.537109375	1	a2.a1	1
a2	pepa2b15	SPTWFGIPR		2	1060.557861328125	1	a2.a1	1
a2	pepa2b16	STIPVEDEESSESR		2	1564.69775390625	1	a2.a1	1
a2	pepa2b17	STTEVTQPR		2	1018.5167846679688	1	a2.a1	1
a2	pepa2b18	STVVPVPYEK		2	1118.609619140625	1	a2.a1	1
a2	pepa2b19	TEPTEDSGISIEMAAVTVK		2	1977.9688720703125	1	a2.a1	1
a2	pepa2b20	TEPTEDSGISIEMAAVTVK	M13:+15.99491	2	1993.9637451171875	1	a2.a1	1
a2	pepa2b21	TPTQTNGSNVPFKPR		3	1643.850341796875	1	a2.a1	1
a2	pepa2b22	VPEIEVTVEGPNNNNPQTSAVR		3	2364.179443359375	1	a2.a1	2
a3	pepa3a1	AEEIWQQSVIGDYIAR		2	1877.9395751953125	1	a3.a1	1
a3	pepa3a2	AMEMTWNNMEK	M4:+15.99491 - M9:+15.99491	2	1416.5595703125	1	a3.a1	1
a3	pepa3a3	FIESIPEEEQQR		2	1504.7281494140625	1	a3.a1	1
a3	pepa3a4	FREDHPDIIQNAK		2	1582.7977294921875	1	a3.a1	3
a3	pepa3a5	HPEINISEEGITK		3	1466.7490234375	1	a3.a1	1
a3	pepa3a6	IHPEMSNIDITK	M5:+15.99491	2	1413.7047119140625	1	a3.a1	2
a3	pepa3a7	MWNDISEK		2	1022.4616088867188	1	a3.a1	1
a3	pepa3a8	PEISESEITR		2	1160.579833984375	1	a3.a1	1
a3	pepa3a9	QIQEERPEISESEITR	Q1:-17.02655	2	1926.9407958984375	1	a3.a1	1
a3	pepa3b10	RPVSAMFIFSEEK		3	1540.7833251953125	1	a3.a1	1
a3	pepa3b11	SDIPEKPK		2	913.4993286132812	1	a3.a1	1
a3	pepa3b12	TITEIIIDAQEHVK		2	1609.8800048828125	1	a3.a1	1
a3	pepa3b13	TPQQIWYTHEK		2	1430.7066650390625	1	a3.a1	1
a3	pepa3b14	TTESHMDWEK		2	1263.531494140625	1	a3.a1	1
a3	pepa3b15	TTESHMDWEK	M6:+15.99491	2	1279.5263671875	1	a3.a1	1
a3	pepa3b16	VRPDEIMR		2	1015.5358276367188	1	a3.a1	1
a3	pepa3b17	WVEISNEVR		2	1131.5797119140625	1	a3.a1	1
a3	pepa3b18	YIQDFQR		2	969.4793090820312	1	a3.a1	1
a4	pepa4a1	AIPIEAEVAPVK		2	1236.72021484375	1	a4.a1	1
a4	pepa4a2	DGVITIANNVTPAK		2	1412.7747802734375	1	a4.a1	1
a4	pepa4a3	DMAQIPETEIAPAK		2	1513.757080078125	1	a4.a1	1
a4	pepa4a4	DMAQIPETEIAPAK	M2:+15.99491	2	1529.751953125	1	a4.a1	1
a4	pepa4a5	DMEIAQTQK		2	1063.50927734375	1	a4.a1	1
a4	pepa4a6	DMSPISETEMAIGK		2	1508.697509765625	1	a4.a1	1
a4	pepa4a7	DMSPISETEMAIGK	M2:+15.99491	2	1524.6923828125	1	a4.a1	1
a4	pepa4a8	DMSPISETEMAIGK	M2:+15.99491 - M10:+15.99491	2	1540.6873779296875	1	a4.a1	1
a4	pepa4a9	DMTIPPETNVIITK		2	1571.8353271484375	1	a4.a1	1
a4	pepa4b10	EAQTIDSQIQETSI		2	1562.7547607421875	1	a4.a1	1
a4	pepa4b11	IATNTSAPDIK		2	1130.6055908203125	1	a4.a1	1
a4	pepa4b12	KPMSIASGIVPAAPPK	M3:+15.99491	3	1579.887939453125	1	a4.a1	1
a4	pepa4b13	NVVIPTETEVAPAK		2	1467.8057861328125	1	a4.a1	1
a4	pepa4b14	PEEGRPVVSGTGNDITTPPNK		3	2165.083740234375	1	a4.a1	1
a4	pepa4b15	PVVSGTGNDITTPPNK		2	1596.8232421875	1	a4.a1	1
a4	pepa4b16	SPSTIIPK		2	842.4985961914062	1	a4.a1	1
a4	pepa4b17	TAGPIASAQK		2	943.5211181640625	1	a4.a1	1
a4	pepa4b18	TDYIPIIDVDEK		2	1420.720947265625	1	a4.a1	1
a4	pepa4b19	TKPIATTQPAK		2	1155.673583984375	1	a4.a1	1
a4	pepa4b20	TTTISGTAPAAGVVPSR		2	1585.8548583984375	1	a4.a1	1
a4	pepa4b21	VGSTENIK		2	847.452392578125	1	a4.a1	1
a5	pepa5a1	AFTNYSSINR	A1:+42.01057	2	1214.5804443359375	1	a5.a1	1
a5	pepa5a2	DIQMAETSPEGTKPER		2	1788.84375	1	a5.a1	1
a5	pepa5a3	DIQMAETSPEGTKPER	M4:+15.99491	2	1804.838623046875	1	a5.a1	1
a5	pepa5a4	DSNEISDSAGEEDSADIK		2	1881.7835693359375	1	a5.a1	1
a5	pepa5a5	DSNEISDSAGEEDSADIKR		3	2037.884765625	1	a5.a1	1
a5	pepa5a6	FDYVPTDTTPR		2	1311.6219482421875	1	a5.a1	1
a5	pepa5a7	IIQPPEAPR		2	1020.5841064453125	1	a5.a1	1
a5	pepa5a8	IMDNGEPEIDIISNPR		2	1812.8800048828125	1	a5.a1	1
a5	pepa5a9	IMDNGEPEIDIISNPR	M2:+15.99491	2	1828.875	1	a5.a1	1
a5	pepa5b10	KAPVISSTPK		2	1027.614990234375	1	a5.a1	1
a5	pepa5b11	KPANTIVK		2	870.5411987304688	1	a5.a1	1
a5	pepa5b12	PAPIVQQISPSIIPNSK		2	1789.022216796875	1	a5.a1	1
a5	pepa5b13	PSTEEPVR		2	914.4581909179688	1	a5.a1	1
a5	pepa5b14	QISAMNSDEIISFPIK	Q1:-17.02655	2	1775.8887939453125	1	a5.a1	1
a5	pepa5b15	QISAMNSDEIISFPIK		2	1792.9154052734375	1	a5.a1	1
a5	pepa5b16	SVAVSDEEEVEEEAER		2	1806.7879638671875	1	a5.a1	1
a5	pepa5b17	TEEEVMTQFMK	M10:+15.99491	2	1388.607666015625	1	a5.a1	1
a5	pepa5b18	TPESTQIGQYGNGIK		2	1592.7918701171875	1	a5.a1	1
a5	pepa5b19	TREPVTDNVEK		2	1287.654296875	1	a5.a1	1
a5	pepa5b20	YFIPPSFPISK		2	1295.703857421875	1	a5.a1	1
a6	pepa6a1	AAVWEITGAEFSK		2	1408.7110595703125	1	a6.a1	1
a6	pepa6a2	ADFTVVAGDEGSSTTGGSSEENK		2	2244.974365234375	1	a6.a1	1
a6	pepa6a3	AIDIADMITR		2	1118.5877685546875	1	a6.a1	1
a6	pepa6a4	AIDIADMITR	M7:+15.99491	2	1134.582763671875	1	a6.a1	1
a6	pepa6a5	DIEQGDVSETIR		2	1361.6546630859375	1	a6.a1	1
a6	pepa6a6	EDEQQQAIQDIASR		2	1630.76708984375	1	a6.a1	1
a6	pepa6a7	GASFVTSTNPR		2	1136.5699462890625	1	a6.a1	1
a6	pepa6a8	HVIDAIDPNAYEAFK		2	1702.8438720703125	1	a6.a1	1
a6	pepa6a9	ITTTGQVTSPVK		2	1231.689697265625	1	a6.a1	1
a6	pepa6b10	IYYPDFIVPDPK		2	1466.7569580078125	1	a6.a1	1
a6	pepa6b11	NIQDVVER		2	972.5112915039062	1	a6.a1	1
a6	pepa6b12	PNNSGEAPSSPTPK		2	1382.6551513671875	1	a6.a1	1
a6	pepa6b13	SEAHTADGISIR		2	1256.6234130859375	1	a6.a1	1
a6	pepa6b14	TGKPIPFGTIGVHK		3	1451.8372802734375	1	a6.a1	1
a6	pepa6b15	TQIIQDFIR		2	1133.6318359375	1	a6.a1	1
a6	pepa6b16	VIHNAQEVEK		2	1166.6168212890625	1	a6.a1	1
a6	pepa6b17	VIIDIFTGVR		2	1132.6728515625	1	a6.a1	1
a6	pepa6b18	VIQEGIEGIVIK		2	1297.77294921875	1	a6.a1	1
a7	pepa7a1	ASKPIPPAPAPDEYIVSPITGEK		3	2377.265380859375	1	a7.a1	1
a7	pepa7a2	IGEEEIQKPEEK		2	1428.7220458984375	1	a7.a1	1
a7	pepa7a3	ITAQFVAR		2	905.5208129882812	1	a7.a1	1
a7	pepa7a4	PAGPVQAVPPPPPVPTEPK		2	1875.037841796875	1	a7.a1	1
a7	pepa7a5	PIPPAPAPDEYIVSPITGEK		2	2091.101318359375	1	a7.a1	1
a7	pepa7a6	QFITQIMQK	Q1:-17.02655	2	1119.587158203125	1	a7.a1	1
a7	pepa7a7	QFITQIMQK	M7:+15.99491 - Q1:-17.02655	2	1135.58203125	1	a7.a1	1
a7	pepa7a8	QPTEEEASSK	Q1:-17.02655	2	1088.474609375	1	a7.a1	1
a7	pepa7a9	QSDDEVYAPGIDIESSIK		2	1965.92919921875	1	a7.a1	1
a7	pepa7b10	RTDIFGVEETAIGK		3	1535.8067626953125	1	a7.a1	1
a7	pepa7b11	TEDSIMPEEEFIR		2	1595.7261962890625	1	a7.a1	1
a7	pepa7b12	TEDSIMPEEEFIR	M6:+15.99491	2	1611.7210693359375	1	a7.a1	1
a7	pepa7b13	TQQAAQANITIQEQIEAIHK		3	2235.173095703125	1	a7.a1	1
a7	pepa7b14	VMQQQQQTTQQQIPQK		2	1941.9814453125	1	a7.a1	2
a7	pepa7b15	VMQQQQQTTQQQIPQK	M2:+15.99491	2	1957.9764404296875	1	a7.a1	2
a7	pepa7b16	VQAQVIQETIVPK		2	1452.842529296875	1	a7.a1	1
a8	pepa8a1	DIIAVVFYGTEK		2	1354.7257080078125	1	a8.a1	1
a8	pepa8a2	DIISIAEDEDIR		2	1388.6907958984375	1	a8.a1	1
a8	pepa8a3	DSIIFIVDASK		2	1207.6573486328125	1	a8.a1	1
a8	pepa8a4	DTGIFIDIMHIK	M9:+15.99491	2	1418.7352294921875	1	a8.a1	1
a8	pepa8a5	EIVYPPDYNPEGK		2	1520.7271728515625	1	a8.a1	1
a8	pepa8a6	IMIFTNEDNPHGNDSAK		2	1902.865478515625	1	a8.a1	2
a8	pepa8a7	KQEIIEAITK		2	1172.6888427734375	1	a8.a1	1
a8	pepa8a8	NIPPYFVAIVPQEEEIDDQK		2	2344.1708984375	1	a8.a1	1
a8	pepa8a9	NIYVIQEIDNPGAK		2	1573.822509765625	1	a8.a1	1
a8	pepa8b10	SDSFENPVIQQHFR		2	1703.81396484375	1	a8.a1	2
a8	pepa8b11	TEGDEEAEEEQEENIEASGDYK		2	2500.99609375	1	a8.a1	1
a8	pepa8b12	TFNTSTGGIIIPSDTK		2	1651.854248046875	1	a8.a1	1
a8	pepa8b13	VEYSEEEIK		2	1125.5313720703125	1	a8.a1	1
a9	pepa9a1	ESEITDEDIDGIIER		2	1733.8079833984375	1	a9.a1	1
a9	pepa9a2	ESEITDEDITTIIER		2	1763.85498046875	1	a9.a2	1
a9	pepa9a3	HGATHVFASK		2	1054.5433349609375	2	a9.a1 a9.a2	1
a9	pepa9a4	IDEAESINDEEIEEK		2	1762.786865234375	1	a9.a1	1
a9	pepa9a5	IDSIVIQQGR		2	1128.6375732421875	2	a9.a1 a9.a2	1
a9	pepa9a6	IVDQNINK		2	943.5211181640625	1	a9.a1	1
a9	pepa9a7	MDIEQSIYK		2	1126.5452880859375	1	a9.a2	1
a9	pepa9a8	NPEIPNAAQAQK		2	1280.6597900390625	1	a9.a1	1
a9	pepa9a9	SAPSKPAASIASGGSNSSNK		3	1817.899169921875	1	a9.a1	1
a9	pepa9b10	TEQEEDEEIISESR		2	1693.7403564453125	1	a9.a2	1
a9	pepa9b11	TEQEEDEEIITESSK		2	1766.7818603515625	1	a9.a1	1
a9	pepa9b12	VIIFSQMTR		2	1094.6031494140625	2	a9.a1 a9.a2	1
a9	pepa9b13	YIVIDEAHR		2	1115.5848388671875	2	a9.a1 a9.a2	1
b10	pepb10a1	AAINIPEAASYDEVR		2	1618.8076171875	1	b10.a1	1
b10	pepb10a2	DFNMIDIK		2	995.4871215820312	1	b10.a1	1
b10	pepb10a3	DIDNAGEIGR		2	1059.5069580078125	1	b10.a1	1
b10	pepb10a4	DSIIAIDR		2	902.49462890625	1	b10.a1	1
b10	pepb10a5	DVFAVYGIAVDPR		2	1421.7427978515625	1	b10.a1	1
b10	pepb10a6	FIEENPDPSASEIR		2	1603.76025390625	1	b10.a1	1
b10	pepb10a7	IPEEVATPTTDEEK		2	1558.7486572265625	1	b10.a1	1
b10	pepb10a8	NGDIIIINR		2	1027.58984375	1	b10.a1	1
b10	pepb10a9	RPPIMASGK		2	956.5349731445312	1	b10.a1	1
b10	pepb10b10	SPGTQEMIR		2	1018.4990234375	1	b10.a1	1
b10	pepb10b11	TAISAVDMTQR	M8:+15.99491	2	1208.5943603515625	1	b10.a1	1
b10	pepb10b12	VDDYSQEWAAQTEK		2	1669.734375	1	b10.a1	1
b10	pepb10b13	VIEVGAIQAVYEIER		2	1688.9222412109375	1	b10.a1	1
b11	pepb11a1	AMMYSGEIK		2	1029.474853515625	1	b11.a1	1
b11	pepb11a2	DKYPNIQVIGGNVVTAAQAK		3	2086.129638671875	1	b11.a1	1
b11	pepb11a3	EDIVVAPAGITIK		2	1325.7679443359375	1	b11.a1	1
b11	pepb11a4	FGVPVIADGGIQNVGH		2	1579.8231201171875	1	b11.a1	1
b11	pepb11a5	GMGSIDAMDK	M2:+15.99491 - M8:+15.99491	2	1056.4339599609375	1	b11.a1	1
b11	pepb11a6	IPIVNEDDEIVAIIAR		2	1779.9854736328125	1	b11.a1	1
b11	pepb11a7	KYEQGFITDPVVISPK		3	1820.979736328125	1	b11.a1	1
b11	pepb11a8	NIIDAGVDAIR		2	1156.6324462890625	1	b11.a1	1
b11	pepb11a9	PQATAVYK		2	877.4782104492188	1	b11.a1	1
b11	pepb11b10	REDIVVAPAGITIK		3	1481.8690185546875	1	b11.a1	1
b11	pepb11b11	TSSAQVEGGVHSIHSYEK		3	1915.9149169921875	1	b11.a1	1
b11	pepb11b12	VAQGVSGAVQDK		2	1158.61181640625	1	b11.a1	1
b11	pepb11b13	YEQGFITDPVVISPK		2	1692.8846435546875	1	b11.a1	1
b12	pepb12a1	AMGIAEEDEHAPR	M2:+15.99491	3	1441.637939453125	1	b12.a1	1
b12	pepb12a2	APPGGAEAGEPTTIIQR		2	1664.8607177734375	1	b12.a1	1
b12	pepb12a3	EVGIGGDQGPHDK		2	1308.6182861328125	1	b12.a1	1
b12	pepb12a4	GAVIAQGQGDGTVSK		2	1387.718017578125	1	b12.a1	1
b12	pepb12a5	GEVDTAPQGNK		2	1115.533203125	1	b12.a1	1
b12	pepb12a6	GSESPEMGPEVTPAPR		2	1640.7589111328125	1	b12.a1	1
b12	pepb12a7	GSESPEMGPEVTPAPR	M7:+15.99491	2	1656.7537841796875	1	b12.a1	1
b12	pepb12a8	IYIYIQIPSGPTTGDK		2	1765.9375	1	b12.a1	1
b12	pepb12a9	SFSSIVEVAR		2	1094.58447265625	1	b12.a1	1
b12	pepb12b10	SSEPSTISNEEYMYAYR		2	2026.8702392578125	1	b12.a1	1
b12	pepb12b11	TAEVPVSEASGQAPPAK		2	1638.833740234375	1	b12.a1	1
b12	pepb12b12	TIVSMPPIPGIDIK	M5:+15.99491	2	1496.8397216796875	1	b12.a1	1
b13	pepb13a1	DAIDPIIFK		2	1031.57763671875	1	b13.a1	1
b13	pepb13a2	DITEAIDEDADPTK		2	1532.6966552734375	1	b13.a1	1
b13	pepb13a3	EQITDADTK		2	1020.4848022460938	1	b13.a1	1
b13	pepb13a4	IGIHVTPSNVDQVSTPPAAK		3	2031.08740234375	1	b13.a1	1
b13	pepb13a5	INSAPPTETK		2	1057.5528564453125	1	b13.a1	1
b13	pepb13a6	ISIQESESK		2	1020.5211791992188	1	b13.a1	1
b13	pepb13a7	ISSTSVYDITPGEK		2	1496.748291015625	1	b13.a1	1
b13	pepb13a8	NSTADISIGEEER		2	1420.655517578125	1	b13.a1	1
b13	pepb13a9	PGITYQEAIESEK		2	1464.7220458984375	1	b13.a1	1
b13	pepb13b10	PSSFQNNVQSQDPQVSTK		2	1990.9468994140625	1	b13.a1	2
b13	pepb13b11	SANNTPENSPNFPNFR		2	1805.820556640625	1	b13.a1	1
b14	pepb14a1	AEIDDTPMR	M8:+15.99491	2	1063.472900390625	1	b14.a1	1
b14	pepb14a2	FAQHGTFEYEYSQR		3	1762.7823486328125	1	b14.a1	1
b14	pepb14a3	GIVEFASK		2	850.46728515625	1	b14.a1	1
b14	pepb14a4	GMGPGTPAGYGR		2	1120.520751953125	1	b14.a1	1
b14	pepb14a5	IFVGNIPADITEDEFK		2	1807.9117431640625	1	b14.a1	1
b14	pepb14a6	ISDSEGFK		2	882.4207763671875	1	b14.a1	1
b14	pepb14a7	MGGGGAMNMGDPYGSGGQK		2	1771.7200927734375	1	b14.a1	1
b14	pepb14a8	MGGGGAMNMGDPYGSGGQK	M7:+15.99491	2	1787.7149658203125	1	b14.a1	1
b14	pepb14a9	PVIVEPIEQIDDEDGIPEK		2	2135.07568359375	1	b14.a1	1
b14	pepb14b10	YGEPGEVFINK		2	1252.621337890625	1	b14.a1	1
b15	pepb15a1	ANPQVGVAFPH		2	1136.5850830078125	1	b15.a1	1
b15	pepb15a2	EDIIQGFR		2	977.5054931640625	1	b15.a1	1
b15	pepb15a3	EEASGSSVTAEEAK		2	1394.6285400390625	1	b15.a1	1
b15	pepb15a4	FFMGNQVIK		2	1083.5660400390625	1	b15.a1	1
b15	pepb15a5	HIEIFTDISSR		2	1317.68017578125	1	b15.a1	1
b15	pepb15a6	SQIDIIIHSIK		2	1266.741943359375	1	b15.a1	1
b15	pepb15a7	TEQGGAHFSVSSIAEGSVTSVGSVNPAENFR		3	3121.482421875	1	b15.a1	1
b15	pepb15a8	VDEEQMK		2	878.392822265625	1	b15.a1	1
b15	pepb15a9	VITMFVQR		2	993.555419921875	1	b15.a1	1
b15	pepb15b10	YAPTEAQINAVDAIIDSMSIAK	M18:+15.99491	3	2337.164794921875	1	b15.a1	1
b16	pepb16a1	DYIVVGSDSGR		2	1167.564453125	1	b16.a1	1
b16	pepb16a2	FIAVGIVDNTVR		2	1303.7373046875	1	b16.a1	1
b16	pepb16a3	IGAVFNQVAFPIQYTPR		2	1921.033447265625	1	b16.a1	1
b16	pepb16a4	IPPNTNDEVDEDPTGNK		2	1854.8355712890625	1	b16.a1	1
b16	pepb16a5	MFIYNITIQR	M1:+15.99491	2	1314.6878662109375	1	b16.a1	1
b16	pepb16a6	NDIDDPER		2	973.422607421875	1	b16.a1	1
b16	pepb16a7	SWISYSYQSR		2	1276.5960693359375	1	b16.a1	1
b16	pepb16a8	TPVEEVPAAIAPFQGR		2	1681.8912353515625	1	b16.a1	1
b16	pepb16a9	TVIDPVTGDISDTR		2	1488.7545166015625	1	b16.a1	1
b16	pepb16b10	WVTTASIIDYDTVAGADK		2	1925.949951171875	1	b16.a1	1
b17	pepb17a1	AHEVGAQGGPPVAQVEQDIPISR		3	2355.20556640625	1	b17.a1	1
b17	pepb17a2	AVIAIGGSIAGSAAEASHIVTDR		3	2166.151611328125	1	b17.a1	1
b17	pepb17a3	DAEEDMPQR		2	1090.4473876953125	1	b17.a1	1
b17	pepb17a4	MTPFPATSAAPEPHPSTSTAQPVTPK		3	2648.302978515625	1	b17.a1	1
b17	pepb17a5	NQIVTPEPTSR		2	1241.64892578125	1	b17.a1	1
b17	pepb17a6	SQAGSDTDVEEGK		2	1322.571044921875	1	b17.a1	1
b17	pepb17a7	SQASTTVDINTQVEK		2	1620.807861328125	1	b17.a1	1
b17	pepb17a8	TPEPVVPTAPEPHPTTSTDQPVTPK		3	2623.325439453125	1	b17.a1	1
b17	pepb17a9	VEIETSEEIQEK		2	1433.7010498046875	1	b17.a1	1
b18	pepb18a1	AGGVGINISAASR		2	1172.6385498046875	1	b18.a1	1
b18	pepb18a2	ASGFVFTR		2	884.462890625	1	b18.a1	1
b18	pepb18a3	AVIDIESER		2	1031.5372314453125	1	b18.a1	1
b18	pepb18a4	EYNVNDDSMK		2	1214.499755859375	1	b18.a1	1
b18	pepb18a5	NDIYYNTITNFSEK		2	1721.8021240234375	1	b18.a1	1
b18	pepb18a6	PVTMGDEGGIR		2	1131.5467529296875	1	b18.a1	1
b18	pepb18a7	VFIQHITISDEER		3	1586.8177490234375	1	b18.a1	1
b18	pepb18a8	YYTGVVNNNEMVAIQR		2	1870.9119873046875	1	b18.a1	1
b18	pepb18a9	YYTGVVNNNEMVAIQR	M11:+15.99491	2	1886.9068603515625	1	b18.a1	1
b19	pepb19a1	AAVIIEQER		2	1028.5738525390625	1	b19.a1	1
b19	pepb19a2	GPPPPPGDENR		2	1132.53857421875	1	b19.a1	1
b19	pepb19a3	IAEIGAPIQGNR		2	1238.685546875	1	b19.a1	1
b19	pepb19a4	IAQQQAAIIMQQEER		2	1756.9014892578125	1	b19.a1	1
b19	pepb19a5	TEEEEIDR		2	1020.4484252929688	1	b19.a1	1
b19	pepb19a6	VGEPVAISEEER		2	1314.654052734375	1	b19.a1	1
b19	pepb19a7	YGPPPSYPNIK		2	1232.6309814453125	1	b19.a1	2
b20	pepb20a1	DTPGHGSGWAETPR		3	1467.66162109375	1	b20.a1	1
b20	pepb20a2	EVMIIIIR		2	986.6071166992188	1	b20.a1	1
b20	pepb20a3	GSETPGATPGSK		2	1088.5223388671875	1	b20.a1	1
b20	pepb20a4	IVDDIKDEAEQYR		2	1593.77587890625	1	b20.a1	1
b20	pepb20a5	NRPISDEEIDAMFPEGYK	M12:+15.99491	3	2126.97021484375	1	b20.a1	1
b20	pepb20a6	QIVDTTVEIANK	Q1:-17.02655	2	1313.695068359375	1	b20.a1	1
b20	pepb20a7	THEDIEAQIR		2	1211.6019287109375	1	b20.a1	1
b20	pepb20a8	VPEINVQNGVIK		2	1309.7479248046875	1	b20.a1	1
b21	pepb21a1	EVDATSPAPSTSSTVK		2	1576.7705078125	1	b21.a1	1
b21	pepb21a2	EVMVINATESFVYEPK	M3:+15.99491	2	1871.9100341796875	1	b21.a1	1
b21	pepb21a3	GEFTYYEIQDNTGK		2	1664.7442626953125	1	b21.a1	1
b21	pepb21a4	GIEVINDYHFR		2	1362.6805419921875	1	b21.a1	1
b21	pepb21a5	TEGAEATPGAQK		2	1159.5594482421875	1	b21.a1	1
b21	pepb21a6	TEPEEVSIEDSAQSDIK		2	1876.8662109375	1	b21.a1	1
b21	pepb21a7	TPQMPPTTPSSSFFTK	M4:+15.99491	2	1769.8419189453125	1	b21.a1	1
b21	pepb21a8	TTIYEIQDDR		2	1253.6011962890625	1	b21.a1	1
b22	pepb22a1	ATAFNEQVDK		2	1122.54296875	1	b22.a1	1
b22	pepb22a2	IFSIEIVDESGEIR		2	1606.8326416015625	1	b22.a1	1
b22	pepb22a3	IGNPVPYNEGIGQPQVAPPAPAASPAASSR		3	2913.48583984375	1	b22.a1	1
b22	pepb22a4	PIIQVINIR		2	1065.6783447265625	1	b22.a1	1
b22	pepb22a5	SGGVGGSNTNWK		2	1163.54443359375	1	b22.a1	1
b22	pepb22a6	VGQISEGAIAAIMQK		2	1515.8204345703125	1	b22.a1	1
b22	pepb22a7	VIDQQNGIYR		2	1205.627685546875	1	b22.a1	1
b22	pepb22a8	VVPIASITPYQSK		2	1402.7945556640625	1	b22.a1	1
b23	pepb23a1	DQNIIIGTTYR		2	1293.68017578125	1	b23.a1	1
b23	pepb23a2	GIFTSEIGTK		2	1052.562744140625	1	b23.a1	1
b23	pepb23a3	HGDIPDIQIK		2	1135.6109619140625	1	b23.a1	1
b23	pepb23a4	INESTFDTQITK		2	1396.6959228515625	1	b23.a1	1
b23	pepb23a5	NISSNEAISIEEIR		2	1574.802490234375	1	b23.a1	1
b23	pepb23a6	SIGEYDVIR		2	1051.5423583984375	1	b23.a1	1
b23	pepb23a7	TVGAIQVIGTEAQSSIIK		2	1815.0225830078125	1	b23.a1	1
b23	pepb23a8	YAVPSAGIR		2	933.5156860351562	1	b23.a1	1
b24	pepb24a1	DIVIPTQAIPASPAIK		2	1633.9527587890625	1	b24.a1	1
b24	pepb24a2	HEPGIGGPAER		2	1119.5545654296875	1	b24.a1	1
b24	pepb24a3	KDENESSAPADGEGGSEIQPK		3	2144.958251953125	1	b24.a1	1
b24	pepb24a4	NDIINIIR		2	970.5684204101562	1	b24.a1	1
b24	pepb24a5	PTVINQPIPGEK		2	1292.7213134765625	1	b24.a1	1
b24	pepb24a6	QPAPGPVEKPPR	Q1:-17.02655	2	1255.6798095703125	1	b24.a1	1
b24	pepb24a7	TISGAQDSEAAFAK		2	1395.675048828125	1	b24.a1	1
b25	pepb25a1	AIISASPEVVVAVGFPGAGK		2	1869.0484619140625	1	b25.a1	1
b25	pepb25a2	HIVSAGYVHVNR		3	1351.723388671875	1	b25.a1	1
b25	pepb25a3	IIVFTAAGVK		2	1018.6300048828125	1	b25.a1	1
b25	pepb25a4	IVIFTNQMSIGR	M8:+15.99491	2	1394.7464599609375	1	b25.a1	1
b25	pepb25a5	TQVEIVADPETR		2	1357.6961669921875	1	b25.a1	1
b25	pepb25a6	VAGFDIDGTIITTR		2	1478.785400390625	1	b25.a1	1
b25	pepb25a7	VFPTGPSDWR		2	1161.5692138671875	1	b25.a1	1
b26	pepb26a1	AAIQEITR		2	901.5106201171875	1	b26.a1	1
b26	pepb26a2	DIAPGIADSIR		2	1127.60595703125	1	b26.a1	1
b26	pepb26a3	HITDPSYGIPR		2	1255.6434326171875	1	b26.a1	1
b26	pepb26a4	QTMGFPIITYQDR	Q1:-17.02655	2	1552.7469482421875	1	b26.a1	1
b26	pepb26a5	SDTIDTVSVPYVFR		2	1598.8065185546875	1	b26.a1	1
b26	pepb26a6	VTNQPIGGR		2	941.5167236328125	1	b26.a1	1
b27	pepb27a1	AIQIITR		2	814.514892578125	1	b27.a1	1
b27	pepb27a2	DEAISDGDDIR		2	1205.5284423828125	1	b27.a1	1
b27	pepb27a3	DVDTYYISNIVK		2	1429.721435546875	1	b27.a1	1
b27	pepb27a4	IAEPQIR		2	826.4785766601562	1	b27.a1	1
b27	pepb27a5	SIIPVKPVEIEIETPEQAK		3	2120.185302734375	1	b27.a1	1
b27	pepb27a6	YDPVWMTVTR		2	1267.6143798828125	1	b27.a1	1
b28	pepb28a1	ATINSGPGAQQK		2	1171.6070556640625	1	b28.a1	1
b28	pepb28a2	SGIITETSSR		2	1050.54296875	1	b28.a1	1
b28	pepb28a3	TGNESGSNISDSGSVK		2	1538.693359375	1	b28.a1	1
b28	pepb28a4	TSTGSASSSAAVAASSK		2	1469.708251953125	1	b28.a1	1
b28	pepb28a5	VEEESITK		2	934.4732055664062	1	b28.a1	1
b29	pepb29a1	DDSIDISPQGR		2	1202.565185546875	1	b29.a1	1
b29	pepb29a2	IIDTNPEINQSDSQDSR		2	1931.89453125	1	b29.a1	1
b29	pepb29a3	IPDYSSIEIMR		2	1323.6617431640625	1	b29.a1	1
b29	pepb29a4	ISTQSNSNNIEPAR		2	1530.7510986328125	1	b29.a1	1
b29	pepb29a5	SESPPAEIPSIR		2	1282.6641845703125	1	b29.a1	1
b30	pepb30a1	ESPHEPDPEPYEPIPPK		3	1957.918212890625	1	b30.a1	1
b30	pepb30a2	PIVIPSPIVTPGSNSQER		2	1891.029052734375	1	b30.a1	1
b30	pepb30a3	PVESPGDPNQITR		2	1409.702392578125	1	b30.a1	1
b30	pepb30a4	QSNVAAPGDATPPAEK		2	1552.7606201171875	1	b30.a1	1
b30	pepb30a5	STGIEIETPSIVPVK		2	1569.873779296875	1	b30.a1	1
b31	pepb31a1	AAEPYETIAFK		2	1239.6259765625	1	b31.a1	1
b31	pepb31a2	DPYFMK		2	800.3651733398438	1	b31.a1	1
b31	pepb31a3	FMSAYEQR		2	1031.4619140625	1	b31.a1	1
b31	pepb31a4	QIAIETIDINK	Q1:-17.02655	2	1240.6788330078125	1	b31.a1	1
b31	pepb31a5	QIAIETIDINK		2	1257.705322265625	1	b31.a1	1
b32	pepb32a1	AASQAVEEMR	A1:+42.01057	2	1133.5260009765625	1	b32.a1	1
b32	pepb32a2	IIIAEVPTMAVEK		2	1413.8026123046875	1	b32.a1	1
b32	pepb32a3	NQGDEEGTEIDTIQFR		2	1851.8360595703125	1	b32.a1	1
b32	pepb32a4	VIVYNNTSIVQDEIIAHR		3	2084.114013671875	1	b32.a1	1
b32	pepb32a5	VVIGEFGVR		2	975.5626220703125	1	b32.a1	1
b33	pepb33a1	MIAGQVIDINIAAEPK		2	1682.9150390625	1	b33.a1	1
b33	pepb33a2	MIAGQVIDINIAAEPK	M1:+15.99491	2	1698.909912109375	1	b33.a1	1
b33	pepb33a3	SDVEAIFSK		2	995.5048217773438	1	b33.a1	1
b33	pepb33a4	VDSIIENIEK		2	1159.620849609375	1	b33.a1	1
b33	pepb33a5	VFIGNINTIVVK		2	1316.7940673828125	1	b33.a1	1
b34	pepb34a1	DSPFGISFVR		2	1124.5738525390625	1	b34.a1	1
b34	pepb34a2	TPATAPVPAR		2	980.5527954101562	1	b34.a1	1
b34	pepb34a3	TPSKPPAQISPSVPK		3	1533.8638916015625	1	b34.a1	1
b34	pepb34a4	YSQVIGIGGR		2	1049.57421875	1	b34.a1	1
b35	pepb35a1	HGGTIPIVPTAEFQDR		3	1737.892333984375	1	b35.a1	1
b35	pepb35a2	IIAEGANGPTTPEADK		2	1583.7916259765625	1	b35.a1	1
b35	pepb35a3	YNIGIDIR		2	963.5261840820312	1	b35.a1	1
b35	pepb35a4	YSTDVSVDEVK		2	1241.5899658203125	1	b35.a1	1
b36	pepb36a1	GIIQSGQIPGR		2	1125.637939453125	1	b36.a1	1
b36	pepb36a2	NAIANASTIAEVER		2	1458.755126953125	1	b36.a1	1
b36	pepb36a3	SITYISIIR		2	1065.6307373046875	1	b36.a1	1
b36	pepb36a4	TIIVNNNR		2	943.5324096679688	1	b36.a1	1
b37	pepb37a1	GYFEYIEENK		2	1291.58447265625	1	b37.a1	1
b37	pepb37a2	NFIIDQTNVSAAAQR		2	1647.8453369140625	1	b37.a1	1
b37	pepb37a3	SSGPTSIFAVTVAPPGAR		2	1714.9127197265625	1	b37.a1	1
b37	pepb37a4	YNIIGTNTIMDK	M10:+15.99491	2	1398.69384765625	1	b37.a1	1
b38	pepb38a1	AIVEFISNIAR		2	1232.7001953125	1	b38.a1	1
b38	pepb38a2	PVEGTPASR		2	913.4741821289062	1	b38.a1	1
b38	pepb38a3	TQDPSSPGTTPPQAR		2	1539.740234375	1	b38.a1	1
b39	pepb39a1	ESETTTSIVIER		2	1364.6907958984375	1	b39.a1	1
b39	pepb39a2	SGDSEVYQIGDVSQK		2	1611.7501220703125	1	b39.a1	1
b39	pepb39a3	VGQDPVIR		2	883.5	1	b39.a1	1
b40	pepb40a1	ESGPSGIETEIR		2	1274.6226806640625	1	b40.a1	1
b40	pepb40a2	YAAPEQNNDPQQSK		2	1589.719482421875	1	b40.a1	1
b40	pepb40a3	YDTAINIIK		2	1050.5833740234375	1	b40.a1	1
b41	pepb41a1	AAVIGDVIR		2	913.5469970703125	1	b41.a1	1
b41	pepb41a2	NGIDIIVGTPGR		2	1211.6746826171875	1	b41.a1	1
b41	pepb41a3	QDAQSIHGDIPQK	Q1:-17.02655	2	1419.6866455078125	1	b41.a1	1
b42	pepb42a1	EDSGSVPSTGPSQGTPISIK		2	1943.9560546875	1	b42.a1	1
b42	pepb42a2	EDTGDQQGIIK		2	1203.5855712890625	1	b42.a1	1
b42	pepb42a3	NADIFNSDVVIVER		2	1590.8126220703125	1	b42.a1	1
b43	pepb43a1	FAQPGSFEYEYAMR	M13:+15.99491	2	1711.7425537109375	1	b43.a1	1
b43	pepb43a2	PVTVEPMDQIDDEEGIPEK		2	2140.995849609375	1	b43.a1	1
b43	pepb43a3	PVTVEPMDQIDDEEGIPEK	M7:+15.99491	2	2156.99072265625	1	b43.a1	1
b44	pepb44a1	IAGIDITDATIR		2	1258.7005615234375	1	b44.a1	1
b44	pepb44a2	IQAITASSANIR		2	1244.6961669921875	1	b44.a1	1
b44	pepb44a3	ITDQTIIYIR		2	1235.6998291015625	1	b44.a1	1
b45	pepb45a1	DSIIIIDEIGR		2	1243.689697265625	1	b45.a1	1
b45	pepb45a2	ITSINEEYTK		2	1197.6002197265625	1	b45.a1	1
b45	pepb45a3	NNSFVNEIISR		2	1292.6597900390625	1	b45.a1	1
b46	pepb46a1	EEGYDSVFSVVR		2	1386.654052734375	1	b46.a1	1
b46	pepb46a2	EVTEPININPAK		2	1324.7110595703125	1	b46.a1	1
b46	pepb46a3	GVEKPPHIAAIIIAR		3	1584.958740234375	1	b46.a1	1
b47	pepb47a1	GDFIIVGDIMR		2	1235.645751953125	1	b47.a1	1
b47	pepb47a2	IEVQDTSGGTTAIRPSASTQAISSSVSSSK		3	2952.47607421875	1	b47.a1	1
b47	pepb47a3	IVVFQYSDGK		2	1155.6048583984375	1	b47.a1	1
b48	pepb48a1	IEESADNIISIVK		2	1430.7740478515625	1	b48.a1	1
b48	pepb48a2	PTIIEQVINQK		2	1282.737060546875	1	b48.a1	1
b48	pepb48a3	SPEVVQFIQK		2	1174.6470947265625	1	b48.a1	1
b49	pepb49a1	GAVIVVSHDAR		2	1123.622314453125	1	b49.a1	1
b49	pepb49a2	IQGQIEQGDDTAAER		2	1630.76708984375	1	b49.a1	1
b50	pepb50a1	GSIGQGTAPVIPGK		2	1281.716552734375	1	b50.a1	1
b50	pepb50a2	TSQVGAASAPAK		2	1087.5745849609375	1	b50.a1	1
b51	pepb51a1	AIIVVQQGMTPSAK	M9:+15.99491	2	1458.7989501953125	1	b51.a1	1
b51	pepb51a2	MDDEEETYR	M1:+15.99491 - M1:+42.01057	2	1245.4580078125	1	b51.a1	1
b52	pepb52a1	TAQEVETYR		2	1096.52734375	1	b52.a1	1
b52	pepb52a2	TTYIVIDEADR		2	1295.648193359375	1	b52.a1	1
b53	pepb53a1	IVMAGETTNSR		2	1178.583740234375	1	b53.a1	1
b53	pepb53a2	VIEQIEDIDSR		2	1316.669677734375	1	b53.a1	1
b54	pepb54a1	GQNPNATFGEVSK		2	1348.649658203125	1	b54.a1	1
b54	pepb54a2	IVASMWDSIGEEQK		2	1592.762939453125	1	b54.a1	1
b55	pepb55a1	IAQGVSGSIQDK		2	1202.637939453125	1	b55.a1	1
b55	pepb55a2	IEIVVAPAGVTIK		2	1309.8094482421875	1	b55.a1	1
b56	pepb56a1	EITAPDENIPAK		2	1297.663818359375	1	b56.a1	1
b56	pepb56a2	NIQIFMENK		2	1136.5772705078125	1	b56.a1	1
b57	pepb57a1	GTIPAVEPFQR		2	1214.6531982421875	1	b57.a1	1
b57	pepb57a2	TAIEMVQAAGTDR		2	1362.6685791015625	1	b57.a1	1
b58	pepb58a1	IDIVMVIIFK	M5:+15.99491	2	1206.717041015625	1	b58.a1	1
b58	pepb58a2	SPFNSPSPQDSPR		2	1415.6553955078125	1	b58.a1	1
b59	pepb59a1	AVEYIIMGIPGDR		2	1433.74609375	1	b59.a1	1
b59	pepb59a2	IDIDPEETVK		2	1158.58935546875	1	b59.a1	1
b60	pepb60a1	IFTNFSGADIIK		2	1325.71044921875	1	b60.a1	1
b60	pepb60a2	IHDETITYINQGQSYEIR		3	2180.062255859375	1	b60.a1	1

## Sheet: spectra
MS Sample :	DaPR130924_VB118_O1937.m
Group ID	Peptide ID	Sample	Scan	Rt (minutes)	Sequence (top)	Modifs (top)	Number of subgroups	Sub-groups Ids	Best E-value	Best hyperscore	Charge	MH+ Obs	MH+ theo	DeltaMH+	Delta-ppm
a1	pepa1b43	DaPR130924_VB118_O1937.m	632	10.130000114440918	TGNAWHSK		1	a1.a1	5.8000001445179805E-5	38.900001525878906	2	900.4334716796875	900.4326782226562	7.999999797903001E-4	0.8884617352730935
a1	pepa1b40	DaPR130924_VB118_O1937.m	1104	14.930000305175781	RKGDEVDGVDEVAK		1	a1.a1	0.00279999990016222	42.900001525878906	3	1516.76318359375	1516.7606201171875	0.0026000000070780516	1.7141795301075071
a1	pepa1b22	DaPR130924_VB118_O1937.m	1235	16.059999465942383	KGDEVDGVDEVAK		1	a1.a1	0.002199999988079071	41.099998474121094	2	1360.6685791015625	1360.6595458984375	0.009100000374019146	6.687933363970526
a1	pepa1b11	DaPR130924_VB118_O1937.m	1271	16.360000610351562	GGAAVDPDSGLEHSAH		1	a1.a1	0.0032999999821186066	33.20000076293945	3	1519.678466796875	1519.6776123046875	7.999999797903001E-4	0.5264274299448614
a1	pepa1b35	DaPR130924_VB118_O1937.m	1272	16.360000610351562	PEYSASQLK		1	a1.a1	0.0010000000474974513	38.599998474121094	2	1022.5169677734375	1022.5156860351562	0.0012000000569969416	1.1735761840974663
a1	pepa1b23	DaPR130924_VB118_O1937.m	1353	16.93000030517578	KPPLLNNADSVQAK		1	a1.a1	5.6000000768108293E-5	52.70000076293945	3	1494.83203125	1494.827880859375	0.004100000020116568	2.742790706953821
a1	pepa1b23	DaPR130924_VB118_O1937.m	1355	16.950000762939453	KPPLLNNADSVQAK		1	a1.a1	9.000000318337698E-6	51.099998474121094	2	1494.8294677734375	1494.827880859375	0.0015999999595806003	1.070357316763962
a1	pepa1b36	DaPR130924_VB118_O1937.m	1406	17.25	PIDVNYEK		1	a1.a1	0.0031999999191612005	29.100000381469727	2	977.4954223632812	977.4943237304688	0.0010999999940395355	1.125326221682333
a1	pepa1b10	DaPR130924_VB118_O1937.m	1490	17.760000228881836	GDEVDGVDEVAK		1	a1.a1	1.4000000373926014E-4	45.400001525878906	2	1232.562744140625	1232.564453125	-0.0017000000225380063	-1.3792382363679943
a1	pepa1b13	DaPR130924_VB118_O1937.m	1504	17.860000610351562	GGSDDSSKDPIDVNYEK		1	a1.a1	9.999999747378752E-5	50.79999923706055	3	1825.810546875	1825.80908203125	0.001500000013038516	0.8215535938564481
a1	pepa1b13	DaPR130924_VB118_O1937.m	1501	17.850000381469727	GGSDDSSKDPIDVNYEK		1	a1.a1	5.299999884300632E-6	48.400001525878906	2	1825.82275390625	1825.8089599609375	0.014000000432133675	7.667834225346993
a1	pepa1b32	DaPR130924_VB118_O1937.m	1590	18.350000381469727	MVDPEKPQLGMIDR	M1:+15.99491 - M11:+15.99491	1	a1.a1	0.006300000008195639	35.20000076293945	3	1660.8040771484375	1660.8037109375	3.9999998989515007E-4	0.24084723996031765
a1	pepa1a1	DaPR130924_VB118_O1937.m	1598	18.3799991607666	AEPVEVVAPR		1	a1.a1	7.699999841861427E-4	43.20000076293945	2	1066.5938720703125	1066.589599609375	0.004399999976158142	4.125298031941795
a1	pepa1a5	DaPR130924_VB118_O1937.m	1613	18.450000762939453	DSEEAEIIR		1	a1.a1	7.300000288523734E-4	41.900001525878906	2	1061.5126953125	1061.5113525390625	0.00139999995008111	1.3188742133867961
a1	pepa1b37	DaPR130924_VB118_O1937.m	1658	18.65999984741211	PVQDLIK		1	a1.a1	3.000000142492354E-4	35.70000076293945	2	812.4898681640625	812.4880981445312	0.0017999999690800905	2.2154170297272384
a1	pepa1a4	DaPR130924_VB118_O1937.m	1685	18.809999465942383	DPIDVNYEK		1	a1.a1	7.899999764049426E-5	43.0	2	1092.5213623046875	1092.521240234375	1.9999999494757503E-4	0.18306279784974222
a1	pepa1b12	DaPR130924_VB118_O1937.m	1711	19.0	GGAAVDPDSGLEHSAHVLEK		1	a1.a1	0.039000000804662704	33.29999923706055	2	1988.9674072265625	1988.9676513671875	-1.9999999494757503E-4	-0.10055467458713968
a1	pepa1b18	DaPR130924_VB118_O1937.m	1818	19.649999618530273	LEQMPSKEDAIEHFMK	M4:+15.99491	1	a1.a1	0.0010999999940395355	43.79999923706055	3	1948.917236328125	1948.9146728515625	0.0024999999441206455	1.282765212323411
a1	pepa1b18	DaPR130924_VB118_O1937.m	1719	19.049999237060547	LEQMPSKEDAIEHFMK	M15:+15.99491	1	a1.a1	0.035999998450279236	39.79999923706055	3	1948.9197998046875	1948.9146728515625	0.005100000184029341	2.6168411860572913
a1	pepa1b39	DaPR130924_VB118_O1937.m	1769	19.3799991607666	QQVPSGESAILDR		1	a1.a1	3.3999999260458935E-8	43.5	2	1399.718505859375	1399.718017578125	5.000000237487257E-4	0.35721482289258183
a1	pepa1b29	DaPR130924_VB118_O1937.m	1790	19.479999542236328	MIFDVESMK	M1:+15.99491 - M8:+15.99491	1	a1.a1	0.004100000020116568	35.29999923706055	2	1131.507568359375	1131.5064697265625	0.0010999999940395355	0.9721552845432331
a1	pepa1b33	DaPR130924_VB118_O1937.m	1792	19.5	NREELGFRPEYSASQLK		1	a1.a1	0.04399999976158142	41.599998474121094	3	2024.0225830078125	2024.02001953125	0.0026000000070780516	1.284572277936359
a1	pepa1b31	DaPR130924_VB118_O1937.m	1836	19.729999542236328	MVDPEKPQLGMIDR	M1:+15.99491	1	a1.a1	0.032999999821186066	37.20000076293945	2	1644.819580078125	1644.8089599609375	0.010999999940395355	6.6877067234948635
a1	pepa1b19	DaPR130924_VB118_O1937.m	1849	19.799999237060547	LQLLEDDK		1	a1.a1	0.04399999976158142	32.29999923706055	2	973.5209350585938	973.5205078125	3.9999998989515007E-4	0.4108798804803299
a1	pepa1b27	DaPR130924_VB118_O1937.m	1891	20.059999465942383	MAIMVQSPMFDGK	M1:+15.99491 - M4:+15.99491 - M9:+15.99491	1	a1.a1	0.02199999988079071	42.29999923706055	2	1502.6708984375	1502.669189453125	0.0017999999690800905	1.1978684208832249
a1	pepa1b30	DaPR130924_VB118_O1937.m	1963	20.5	MVDPEKPQLGMIDR		1	a1.a1	3.100000030826777E-4	41.79999923706055	2	1628.817138671875	1628.8138427734375	0.0032999999821186066	2.026014204606453
a1	pepa1b15	DaPR130924_VB118_O1937.m	1974	20.579999923706055	GIYFADMVSK	M7:+15.99491	1	a1.a1	2.699999895412475E-4	42.20000076293945	2	1146.5513916015625	1146.5504150390625	0.0010000000474974513	0.8721814883852113
a1	pepa1a6	DaPR130924_VB118_O1937.m	1982	20.6299991607666	EELGFRPEYSASQLK		1	a1.a1	1.8999999156221747E-5	50.70000076293945	2	1753.8839111328125	1753.8759765625	0.00800000037997961	4.561326163814142
a1	pepa1a6	DaPR130924_VB118_O1937.m	1981	20.6299991607666	EELGFRPEYSASQLK		1	a1.a1	0.012000000104308128	31.899999618530273	3	1753.881591796875	1753.8759765625	0.00559999980032444	3.1929280491657854
a1	pepa1b17	DaPR130924_VB118_O1937.m	2025	20.850000381469727	LEQMPSKEDAIEHFMK		1	a1.a1	0.03099999949336052	41.0	3	1932.92138671875	1932.9197998046875	0.001500000013038516	0.7760280655152294
a1	pepa1a2	DaPR130924_VB118_O1937.m	2034	20.899999618530273	AMVEYEIDLQK	M2:+15.99491	1	a1.a1	3.099999958067201E-5	49.400001525878906	2	1354.6572265625	1354.65625	0.0010000000474974513	0.738194687764849
a1	pepa1b26	DaPR130924_VB118_O1937.m	2124	21.40999984741211	MAIMVQSPMFDGK	M4:+15.99491 - M9:+15.99491	1	a1.a1	0.00139999995008111	49.0	2	1486.6793212890625	1486.67431640625	0.005100000184029341	3.4304757455941077
a1	pepa1b26	DaPR130924_VB118_O1937.m	2035	20.899999618530273	MAIMVQSPMFDGK	M1:+15.99491 - M9:+15.99491	1	a1.a1	5.5000000998006726E-8	49.29999923706055	2	1486.679931640625	1486.67431640625	0.00570000009611249	3.834061053729069
a1	pepa1b16	DaPR130924_VB118_O1937.m	2055	21.0	HPDVEVDGFSELR		1	a1.a1	0.0012000000569969416	44.900001525878906	3	1499.7149658203125	1499.712890625	0.0020000000949949026	1.3335886538665476
a1	pepa1b16	DaPR130924_VB118_O1937.m	2050	20.959999084472656	HPDVEVDGFSELR		1	a1.a1	0.03500000014901161	24.899999618530273	2	1499.7142333984375	1499.712890625	0.00139999995008111	0.9335119800815108
a1	pepa1b28	DaPR130924_VB118_O1937.m	2177	21.700000762939453	MIFDVESMK	M1:+15.99491	1	a1.a1	0.014000000432133675	35.20000076293945	2	1115.5120849609375	1115.5115966796875	6.000000284984708E-4	0.5378698260819221
a1	pepa1b28	DaPR130924_VB118_O1937.m	2090	21.200000762939453	MIFDVESMK	M8:+15.99491	1	a1.a1	0.0052999998442828655	42.20000076293945	2	1115.5142822265625	1115.5115966796875	0.00279999990016222	2.51005897966135
a1	pepa1b21	DaPR130924_VB118_O1937.m	2140	21.5	KFYPLEIDYGQDEEAVKK		1	a1.a1	8.59999970998615E-4	33.400001525878906	3	2172.08740234375	2172.08642578125	0.0010000000474974513	0.4603868592096993
a1	pepa1b25	DaPR130924_VB118_O1937.m	2261	22.15999984741211	MAIMVQSPMFDGK	M9:+15.99491	1	a1.a1	1.4000000373926014E-4	45.5	2	1470.684326171875	1470.679443359375	0.004999999888241291	3.3997890640397643
a1	pepa1b38	DaPR130924_VB118_O1937.m	2270	22.209999084472656	QQVPSGESAILDR	Q1:-17.02655	1	a1.a1	1.2000000424450263E-6	58.099998474121094	2	1382.6927490234375	1382.6915283203125	0.0013000000035390258	0.9401952473942325
a1	pepa1a9	DaPR130924_VB118_O1937.m	2335	22.559999465942383	FYTLIPHDFGMK	M11:+15.99491	1	a1.a1	0.006099999882280827	32.79999923706055	2	1484.7236328125	1484.7247314453125	-0.0010000000474974513	-0.6735255541436267
a1	pepa1b20	DaPR130924_VB118_O1937.m	2355	22.649999618530273	KFYPLEIDYGQDEEAVK		1	a1.a1	9.100000170292333E-5	43.0	2	2043.99951171875	2043.991455078125	0.008200000040233135	4.01175847377489
a1	pepa1b14	DaPR130924_VB118_O1937.m	2385	22.799999237060547	GIYFADMVSK		1	a1.a1	0.002400000113993883	42.099998474121094	2	1130.5565185546875	1130.5555419921875	0.0010999999940395355	0.9729729793736546
a1	pepa1a3	DaPR130924_VB118_O1937.m	2412	22.959999084472656	AQNDLIWNIK		1	a1.a1	7.50000006519258E-4	45.20000076293945	2	1214.6494140625	1214.6531982421875	-0.003800000064074993	-3.1284650380653902
a1	pepa1b45	DaPR130924_VB118_O1937.m	2433	23.079999923706055	VVSEDFLQDVSASTK		1	a1.a1	6.70000008540228E-6	62.20000076293945	2	1624.8095703125	1624.806884765625	0.0027000000700354576	1.6617359855814047
a1	pepa1b41	DaPR130924_VB118_O1937.m	2521	23.549999237060547	SATLGLVDIVK		1	a1.a1	0.017999999225139618	33.79999923706055	2	1115.6724853515625	1115.66748046875	0.005100000184029341	4.571254673378635
a1	pepa1b24	DaPR130924_VB118_O1937.m	2532	23.6299991607666	MAIMVQSPMFDGK		1	a1.a1	6.700000199089118E-7	58.099998474121094	2	1454.6846923828125	1454.6844482421875	3.000000142492354E-4	0.20623030280673557
a1	pepa1a8	DaPR130924_VB118_O1937.m	2546	23.700000762939453	FYTLIPHDFGMK		1	a1.a1	0.00419999985024333	30.899999618530273	2	1468.7308349609375	1468.7298583984375	0.0010999999940395355	0.7489464367797494
a1	pepa1b34	DaPR130924_VB118_O1937.m	2575	23.850000381469727	NTHATTHNAYDLEVIDIFK		1	a1.a1	6.500000040432496E-7	61.599998474121094	3	2202.08642578125	2202.0830078125	0.0034000000450760126	1.543992680118583
a1	pepa1a7	DaPR130924_VB118_O1937.m	2633	24.18000030517578	FYPLEIDYGQDEEAVK		1	a1.a1	3.000000106112566E-6	41.900001525878906	2	1915.898681640625	1915.8963623046875	0.002300000051036477	1.2004824980562832
a1	pepa1b42	DaPR130924_VB118_O1937.m	2644	24.260000228881836	SLQELFLAH		1	a1.a1	5.699999746866524E-4	45.70000076293945	2	1057.5667724609375	1057.568115234375	-0.0013000000035390258	-1.229235247179255
a1	pepa1b44	DaPR130924_VB118_O1937.m	2835	25.799999237060547	VFSATLGLVDIVK		1	a1.a1	0.002300000051036477	40.599998474121094	2	1361.8040771484375	1361.8043212890625	-1.9999999494757503E-4	-0.14686397437647886
a2	pepa2b17	DaPR130924_VB118_O1937.m	888	12.90999984741211	STTEVTQPR		1	a2.a1	0.0024999999441206455	37.79999923706055	2	1018.5169677734375	1018.5167846679688	1.9999999494757503E-4	0.1963639656785568
a2	pepa2b10	DaPR130924_VB118_O1937.m	1154	15.430000305175781	IIQVGNR		1	a2.a1	0.002199999988079071	32.900001525878906	2	799.4793701171875	799.4788818359375	5.000000237487257E-4	0.6254074186431501
a2	pepa2b21	DaPR130924_VB118_O1937.m	1319	16.700000762939453	TPTQTNGSNVPFKPR		1	a2.a1	0.028999999165534973	35.79999923706055	3	1643.85205078125	1643.850341796875	0.0015999999595806003	0.9733245897747952
a2	pepa2b12	DaPR130924_VB118_O1937.m	1400	17.209999084472656	RPELLTHSTTEVTQPR		1	a2.a1	1.199999957179898E-7	50.20000076293945	3	1864.9879150390625	1864.988037109375	-0.0	-0.0
a2	pepa2b12	DaPR130924_VB118_O1937.m	1410	17.260000228881836	RPELLTHSTTEVTQPR		1	a2.a1	0.003800000064074993	26.700000762939453	2	1864.9915771484375	1864.988037109375	0.003599999938160181	1.9303072548068325
a2	pepa2a5	DaPR130924_VB118_O1937.m	1426	17.360000610351562	EDLQLDKPASGVK		1	a2.a1	0.007000000216066837	34.099998474121094	2	1399.7445068359375	1399.7431640625	0.00139999995008111	1.000183452239813
a2	pepa2b13	DaPR130924_VB118_O1937.m	1441	17.43000030517578	RPSTFGIPR		1	a2.a1	0.003100000089034438	40.099998474121094	2	1030.58056640625	1030.5797119140625	0.0010000000474974513	0.9703277057920957
a2	pepa2b16	DaPR130924_VB118_O1937.m	1469	17.610000610351562	STLPVEDEESSESR		1	a2.a1	6.4000000747910235E-6	53.400001525878906	2	1564.7012939453125	1564.69775390625	0.003599999938160181	2.3007637923508373
a2	pepa2a7	DaPR130924_VB118_O1937.m	1474	17.649999618530273	FAEALGSTEAK		1	a2.a1	3.400000139208714E-7	52.599998474121094	2	1123.5673828125	1123.5633544921875	0.004000000189989805	3.5601020396376932
a2	pepa2b18	DaPR130924_VB118_O1937.m	1851	19.809999465942383	STVVPVPYEK		1	a2.a1	8.500000112690032E-4	44.099998474121094	2	1118.6112060546875	1118.609619140625	0.0015999999595806003	1.4303470417229245
a2	pepa2a3	DaPR130924_VB118_O1937.m	1901	20.1299991607666	APSYLEISSMR	M10:+15.99491	1	a2.a1	0.014000000432133675	38.099998474121094	2	1269.6151123046875	1269.61474609375	3.9999998989515007E-4	0.31505619411387453
a2	pepa2a6	DaPR130924_VB118_O1937.m	1984	20.649999618530273	EQVNDLFSR		1	a2.a1	0.04800000041723251	36.29999923706055	2	1107.5445556640625	1107.5433349609375	0.0013000000035390258	1.1737689736400934
a2	pepa2a1	DaPR130924_VB118_O1937.m	1993	20.68000030517578	ANELPQPPVPEPANAGK		1	a2.a1	3.4999999343199306E-7	44.400001525878906	2	1728.8968505859375	1728.8919677734375	0.004900000058114529	2.8341852177293756
a2	pepa2b14	DaPR130924_VB118_O1937.m	2145	21.510000228881836	SPSWYGIPR		1	a2.a1	0.0020000000949949026	44.099998474121094	2	1062.5350341796875	1062.537109375	-0.0020000000949949026	-1.8822872889318023
a2	pepa2b22	DaPR130924_VB118_O1937.m	2156	21.579999923706055	VPEIEVTVEGPNNNNPQTSAVR		1	a2.a1	1.0999999631167157E-6	39.29999923706055	2	2364.18798828125	2364.179443359375	0.00860000029206276	3.63762586474511
a2	pepa2b22	DaPR130924_VB118_O1937.m	2155	21.579999923706055	VPEIEVTVEGPNNNNPQTSAVR		1	a2.a1	5.599999894911889E-7	59.20000076293945	3	2364.181884765625	2364.179443359375	0.0026000000070780516	1.0997473201034131
a2	pepa2a2	DaPR130924_VB118_O1937.m	2192	21.780000686645508	APSYLEISSMR		1	a2.a1	1.8000000272877514E-4	40.400001525878906	2	1253.620849609375	1253.619873046875	0.0010000000474974513	0.7976900087480182
a2	pepa2b20	DaPR130924_VB118_O1937.m	2255	22.1299991607666	TEPTEDSGISLEMAAVTVK	M13:+15.99491	1	a2.a1	2.7999999474559445E-6	43.5	2	1993.9705810546875	1993.9637451171875	0.006800000090152025	3.4102927431874552
a2	pepa2b11	DaPR130924_VB118_O1937.m	2404	22.90999984741211	MSVDAVEIETLR		1	a2.a1	3.600000054575503E-4	42.79999923706055	2	1362.6934814453125	1362.69384765625	-1.9999999494757503E-4	-0.14676810590402445
a2	pepa2b15	DaPR130924_VB118_O1937.m	2512	23.5	SPTWFGIPR		1	a2.a1	6.000000284984708E-4	46.29999923706055	2	1060.5587158203125	1060.557861328125	8.999999845400453E-4	0.8486099791038134
a2	pepa2b19	DaPR130924_VB118_O1937.m	2570	23.809999465942383	TEPTEDSGISLEMAAVTVK		1	a2.a1	2.3999999393709004E-4	36.79999923706055	2	1977.9720458984375	1977.9688720703125	0.0031999999191612005	1.6178211721864992
a2	pepa2a9	DaPR130924_VB118_O1937.m	2571	23.809999465942383	FGEAIGMGFPVK		1	a2.a1	7.500000356230885E-5	48.599998474121094	2	1252.6427001953125	1252.639892578125	0.002899999963119626	2.3151106557455883
a2	pepa2a4	DaPR130924_VB118_O1937.m	2616	24.100000381469727	DQSAVVVQGLPEGVAFK		1	a2.a1	8.299999763039523E-7	58.599998474121094	2	1743.92724609375	1743.927978515625	-6.99999975040555E-4	-0.40139270868076343
a2	pepa2a8	DaPR130924_VB118_O1937.m	2691	24.610000610351562	FEAHPNDLYVEGLPENIPFR		1	a2.a1	0.010999999940395355	42.900001525878906	3	2357.1572265625	2357.156494140625	6.000000284984708E-4	0.2545439939986758
a3	pepa3b11	DaPR130924_VB118_O1937.m	838	12.460000038146973	SDIPEKPK		1	a3.a1	1.8000000272877514E-4	34.79999923706055	2	913.5005493164062	913.4993286132812	0.0012000000569969416	1.3136299276963639
a3	pepa3b15	DaPR130924_VB118_O1937.m	876	12.8100004196167	TTESHMDWEK	M6:+15.99491	1	a3.a1	1.1000000085914508E-4	37.20000076293945	2	1279.5263671875	1279.5263671875	9.999999747378752E-5	0.07815391697913612
a3	pepa3b14	DaPR130924_VB118_O1937.m	1178	15.600000381469727	TTESHMDWEK		1	a3.a1	7.50000006519258E-4	45.79999923706055	2	1263.531005859375	1263.531494140625	-3.9999998989515007E-4	-0.3165730270674456
a3	pepa3b16	DaPR130924_VB118_O1937.m	1318	16.700000762939453	VRPDEIMR		1	a3.a1	0.007400000002235174	33.5	2	1015.5375366210938	1015.5358276367188	0.0017999999690800905	1.7724632849920419
a3	pepa3a2	DaPR130924_VB118_O1937.m	1345	16.8799991607666	AMEMTWNNMEK	M4:+15.99491 - M9:+15.99491	1	a3.a1	5.300000193528831E-4	43.400001525878906	2	1416.5579833984375	1416.5595703125	-0.0015999999595806003	-1.129497123250265
a3	pepa3a4	DaPR130924_VB118_O1937.m	1350	16.90999984741211	FREDHPDLIQNAK		1	a3.a1	0.0017000000225380063	48.29999923706055	3	1582.8035888671875	1582.7977294921875	0.005900000222027302	3.7275768799088507
a3	pepa3a4	DaPR130924_VB118_O1937.m	1449	17.459999084472656	FREDHPDLIQNAK		1	a3.a1	0.008700000122189522	35.400001525878906	3	1582.7989501953125	1582.7977294921875	0.0013000000035390258	0.8213304702907981
a3	pepa3a4	DaPR130924_VB118_O1937.m	1356	16.950000762939453	FREDHPDLIQNAK		1	a3.a1	0.0012000000569969416	29.700000762939453	2	1582.799560546875	1582.7977294921875	0.0020000000949949026	1.26358539548611
a3	pepa3a6	DaPR130924_VB118_O1937.m	1436	17.40999984741211	LHPEMSNLDLTK	M5:+15.99491	1	a3.a1	1.4000000373926014E-4	36.900001525878906	3	1413.7061767578125	1413.7047119140625	0.0015999999595806003	1.131778048199547
a3	pepa3a6	DaPR130924_VB118_O1937.m	1437	17.40999984741211	LHPEMSNLDLTK	M5:+15.99491	1	a3.a1	5.6000000768108293E-5	33.0	2	1413.7037353515625	1413.7047119140625	-8.999999845400453E-4	-0.636625157258976
a3	pepa3b18	DaPR130924_VB118_O1937.m	1446	17.450000762939453	YIQDFQR		1	a3.a1	5.39999979082495E-4	35.400001525878906	2	969.4806518554688	969.4793090820312	0.00139999995008111	1.4440740890145711
a3	pepa3b13	DaPR130924_VB118_O1937.m	1569	18.209999084472656	TPQQLWYTHEK		1	a3.a1	6.099999882280827E-4	45.400001525878906	2	1430.70654296875	1430.7066650390625	-9.999999747378752E-5	-0.06989552779573947
a3	pepa3a8	DaPR130924_VB118_O1937.m	1665	18.709999084472656	PELSESELTR		1	a3.a1	0.005200000014156103	43.29999923706055	2	1160.5806884765625	1160.579833984375	0.0010000000474974513	0.8616383106230281
a3	pepa3a7	DaPR130924_VB118_O1937.m	1717	19.030000686645508	MWNDLSEK		1	a3.a1	0.02500000037252903	30.799999237060547	2	1022.4612426757812	1022.4616088867188	-3.9999998989515007E-4	-0.39121272272577534
a3	pepa3a5	DaPR130924_VB118_O1937.m	1735	19.15999984741211	HPELNISEEGITK		1	a3.a1	2.6000000070780516E-4	48.400001525878906	3	1466.7506103515625	1466.7490234375	0.0015999999595806003	1.0908478096892207
a3	pepa3b17	DaPR130924_VB118_O1937.m	1942	20.3799991607666	WVEISNEVR		1	a3.a1	1.1999999696854502E-4	42.400001525878906	2	1131.5810546875	1131.5797119140625	0.00139999995008111	1.237208422297547
a3	pepa3a3	DaPR130924_VB118_O1937.m	1996	20.700000762939453	FLESLPEEEQQR		1	a3.a1	1.1000000085914508E-5	50.099998474121094	2	1504.72900390625	1504.7281494140625	7.999999797903001E-4	0.5316574825172362
a3	pepa3a9	DaPR130924_VB118_O1937.m	2161	21.6299991607666	QLQEERPELSESELTR	Q1:-17.02655	1	a3.a1	7.400000057167233E-10	61.599998474121094	2	1926.9423828125	1926.9407958984375	0.0017000000225380063	0.882227428137137
a3	pepa3b10	DaPR130924_VB118_O1937.m	2329	22.549999237060547	RPVSAMFIFSEEK		1	a3.a1	3.000000142492354E-4	40.70000076293945	3	1540.78564453125	1540.7833251953125	0.002400000113993883	1.5576493298885195
a3	pepa3b12	DaPR130924_VB118_O1937.m	2619	24.110000610351562	TLTELILDAQEHVK		1	a3.a1	5.200000014156103E-4	44.400001525878906	2	1609.8834228515625	1609.8800048828125	0.0035000001080334187	2.1740751468543107
a3	pepa3a1	DaPR130924_VB118_O1937.m	2832	25.760000228881836	AEEIWQQSVIGDYLAR		1	a3.a1	1.6000000213622911E-9	68.69999694824219	2	1877.93896484375	1877.9395751953125	-6.000000284984708E-4	-0.319499112976555
a4	pepa4b19	DaPR130924_VB118_O1937.m	799	12.100000381469727	TKPLATTQPAK		1	a4.a1	4.8999998398358E-5	42.900001525878906	2	1155.6739501953125	1155.673583984375	3.9999998989515007E-4	0.3461184848718998
a4	pepa4b21	DaPR130924_VB118_O1937.m	809	12.210000038146973	VGSTENIK		1	a4.a1	0.04500000178813934	22.100000381469727	2	847.453857421875	847.452392578125	0.00139999995008111	1.6520101451622802
a4	pepa4b17	DaPR130924_VB118_O1937.m	936	13.380000114440918	TAGPIASAQK		1	a4.a1	0.0071000000461936	39.29999923706055	2	943.5215454101562	943.5211181640625	3.9999998989515007E-4	0.4239438653725997
a4	pepa4a5	DaPR130924_VB118_O1937.m	1287	16.459999084472656	DMEIAQTQK		1	a4.a1	0.003000000026077032	41.400001525878906	2	1063.5093994140625	1063.50927734375	1.9999999494757503E-4	0.18805665282685688
a4	pepa4b11	DaPR130924_VB118_O1937.m	1385	17.110000610351562	LATNTSAPDLK		1	a4.a1	1.8000000272877514E-4	36.29999923706055	2	1130.6068115234375	1130.6055908203125	0.0013000000035390258	1.1498262648743924
a4	pepa4b14	DaPR130924_VB118_O1937.m	1453	17.5	PEEGRPVVSGTGNDITTPPNK		1	a4.a1	7.400000322377309E-5	48.400001525878906	3	2165.083984375	2165.083740234375	3.9999998989515007E-4	0.1847503551303051
a4	pepa4b15	DaPR130924_VB118_O1937.m	1522	17.959999084472656	PVVSGTGNDITTPPNK		1	a4.a1	1.700000029813964E-5	41.400001525878906	2	1596.8236083984375	1596.8232421875	5.000000237487257E-4	0.31312170974150644
a4	pepa4b16	DaPR130924_VB118_O1937.m	1523	17.959999084472656	SPSTLLPK		1	a4.a1	0.012000000104308128	39.099998474121094	2	842.4996948242188	842.4985961914062	0.0010999999940395355	1.305640150633115
a4	pepa4b20	DaPR130924_VB118_O1937.m	1809	19.600000381469727	TTTLSGTAPAAGVVPSR		1	a4.a1	2.2000000171829015E-5	48.79999923706055	2	1585.85693359375	1585.8548583984375	0.002099999925121665	1.3242068869041805
a4	pepa4b12	DaPR130924_VB118_O1937.m	1816	19.6299991607666	KPMSLASGLVPAAPPK	M3:+15.99491	1	a4.a1	0.007300000172108412	29.299999237060547	3	1579.89599609375	1579.887939453125	0.00800000037997961	5.063650516092169
a4	pepa4a4	DaPR130924_VB118_O1937.m	1931	20.299999237060547	DMAQLPETEIAPAK	M2:+15.99491	1	a4.a1	1.0999999631167157E-6	54.79999923706055	2	1529.7567138671875	1529.751953125	0.004800000227987766	3.137763751948317
a4	pepa4b13	DaPR130924_VB118_O1937.m	2000	20.709999084472656	NVVLPTETEVAPAK		1	a4.a1	1.8999999156221747E-5	50.70000076293945	2	1467.8070068359375	1467.8057861328125	0.0013000000035390258	0.885675758891849
a4	pepa4a3	DaPR130924_VB118_O1937.m	2178	21.709999084472656	DMAQLPETEIAPAK		1	a4.a1	0.0066999997943639755	36.599998474121094	2	1513.7633056640625	1513.757080078125	0.006300000008195639	4.161830250776099
a4	pepa4a1	DaPR130924_VB118_O1937.m	2230	21.979999542236328	ALPLEAEVAPVK		1	a4.a1	2.300000051036477E-4	46.79999923706055	2	1236.7225341796875	1236.72021484375	0.002300000051036477	1.8597577879221971
a4	pepa4a2	DaPR130924_VB118_O1937.m	2293	22.350000381469727	DGVLTLANNVTPAK		1	a4.a1	5.4000000915266355E-8	58.20000076293945	2	1412.7760009765625	1412.7747802734375	0.0013000000035390258	0.9201749788366235
a4	pepa4a8	DaPR130924_VB118_O1937.m	2318	22.479999542236328	DMSPLSETEMALGK	M2:+15.99491 - M10:+15.99491	1	a4.a1	1.3000000035390258E-4	35.79999923706055	2	1540.685791015625	1540.6873779296875	-0.001500000013038516	-0.9735914206385947
a4	pepa4b10	DaPR130924_VB118_O1937.m	2364	22.700000762939453	EAQTLDSQIQETSI		1	a4.a1	0.0019000000320374966	31.200000762939453	2	1562.757568359375	1562.7547607421875	0.00279999990016222	1.791707803745507
a4	pepa4a7	DaPR130924_VB118_O1937.m	2422	23.010000228881836	DMSPLSETEMALGK	M2:+15.99491	1	a4.a1	1.5999999902760464E-7	51.29999923706055	2	1524.6925048828125	1524.6923828125	9.999999747378752E-5	0.06558699879468413
a4	pepa4a9	DaPR130924_VB118_O1937.m	2604	24.010000228881836	DMTLPPETNVILTK		1	a4.a1	0.012000000104308128	28.600000381469727	2	1571.8345947265625	1571.8353271484375	-6.99999975040555E-4	-0.4453392559324059
a4	pepa4a6	DaPR130924_VB118_O1937.m	2615	24.100000381469727	DMSPLSETEMALGK		1	a4.a1	4.399999852466863E-6	53.400001525878906	2	1508.69677734375	1508.697509765625	-6.99999975040555E-4	-0.4639763574272085
a4	pepa4b18	DaPR130924_VB118_O1937.m	2744	25.0	TDYIPLLDVDEK		1	a4.a1	0.027000000700354576	30.399999618530273	2	1420.7237548828125	1420.720947265625	0.00279999990016222	1.9708303066490356
a5	pepa5b11	DaPR130924_VB118_O1937.m	717	11.199999809265137	KPANTLVK		1	a5.a1	0.03500000014901161	25.100000381469727	2	870.5426025390625	870.5411987304688	0.00139999995008111	1.608194939105425
a5	pepa5b13	DaPR130924_VB118_O1937.m	863	12.710000038146973	PSTEEPVR		1	a5.a1	0.014000000432133675	35.099998474121094	2	914.4600219726562	914.4581909179688	0.0017999999690800905	1.968378638801606
a5	pepa5b10	DaPR130924_VB118_O1937.m	924	13.300000190734863	KAPVISSTPK		1	a5.a1	0.041999999433755875	37.29999923706055	2	1027.61572265625	1027.614990234375	6.99999975040555E-4	0.6811889488697526
a5	pepa5b19	DaPR130924_VB118_O1937.m	929	13.329999923706055	TREPVTDNVEK		1	a5.a1	0.008100000210106373	42.900001525878906	2	1287.66259765625	1287.654296875	0.008299999870359898	6.445829358472312
a5	pepa5a3	DaPR130924_VB118_O1937.m	1176	15.579999923706055	DIQMAETSPEGTKPER	M4:+15.99491	1	a5.a1	2.899999963119626E-4	41.400001525878906	2	1804.8348388671875	1804.838623046875	-0.003700000001117587	-2.0500447817718777
a5	pepa5a2	DaPR130924_VB118_O1937.m	1396	17.200000762939453	DIQMAETSPEGTKPER		1	a5.a1	2.2999999771400326E-7	56.099998474121094	2	1788.83984375	1788.84375	-0.003800000064074993	-2.124277240018863
a5	pepa5a5	DaPR130924_VB118_O1937.m	1467	17.600000381469727	DSNELSDSAGEEDSADLKR		1	a5.a1	0.01600000075995922	29.799999237060547	3	2037.8837890625	2037.884765625	-8.999999845400453E-4	-0.44163438469202343
a5	pepa5a7	DaPR130924_VB118_O1937.m	1683	18.809999465942383	LLQPPEAPR		1	a5.a1	0.02500000037252903	36.29999923706055	2	1020.5848999023438	1020.5841064453125	7.999999797903001E-4	0.7838648228382613
a5	pepa5a4	DaPR130924_VB118_O1937.m	1697	18.899999618530273	DSNELSDSAGEEDSADLK		1	a5.a1	1.1000000021965661E-8	78.0999984741211	2	1881.7886962890625	1881.7835693359375	0.005100000184029341	2.710194874232577
a5	pepa5b18	DaPR130924_VB118_O1937.m	1730	19.1299991607666	TPESTQIGQYGNGLK		1	a5.a1	1.6999999934341758E-4	46.29999923706055	2	1592.79345703125	1592.7918701171875	0.0015999999595806003	1.0045254434045312
a5	pepa5b16	DaPR130924_VB118_O1937.m	1845	19.780000686645508	SVAVSDEEEVEEEAER		1	a5.a1	2.900000026784255E-7	67.0	2	1806.7921142578125	1806.7879638671875	0.00419999985024333	2.3245670959938174
a5	pepa5b17	DaPR130924_VB118_O1937.m	1881	20.010000228881836	TEEEVMTQFMK	M10:+15.99491	1	a5.a1	0.010999999940395355	30.799999237060547	2	1388.616455078125	1388.607666015625	0.008899999782443047	6.40929760094159
a5	pepa5a6	DaPR130924_VB118_O1937.m	1932	20.299999237060547	FDYVPTDTTPR		1	a5.a1	0.007799999788403511	37.599998474121094	2	1311.623779296875	1311.6219482421875	0.0017999999690800905	1.3723466365383856
a5	pepa5a9	DaPR130924_VB118_O1937.m	2341	22.600000381469727	LMDNGEPELDIISNPR	M2:+15.99491	1	a5.a1	0.002199999988079071	43.900001525878906	2	1828.882080078125	1828.875	0.007199999876320362	3.9368463543546506
a5	pepa5a1	DaPR130924_VB118_O1937.m	2392	22.829999923706055	AFTNYSSLNR	A1:+42.01057	1	a5.a1	0.007199999876320362	37.599998474121094	2	1214.5809326171875	1214.5804443359375	5.000000237487257E-4	0.4116648066255478
a5	pepa5a8	DaPR130924_VB118_O1937.m	2491	23.399999618530273	LMDNGEPELDIISNPR		1	a5.a1	0.003700000001117587	30.100000381469727	2	1812.890625	1812.8800048828125	0.010999999940395355	6.06769334471556
a5	pepa5b12	DaPR130924_VB118_O1937.m	2606	24.030000686645508	PAPLVQQLSPSLLPNSK		1	a5.a1	5.000000058430487E-8	62.79999923706055	2	1789.022216796875	1789.022216796875	0.0	0.0
a5	pepa5b20	DaPR130924_VB118_O1937.m	2695	24.6299991607666	YFLPPSFPISK		1	a5.a1	0.0032999999821186066	35.099998474121094	2	1295.7069091796875	1295.703857421875	0.003100000089034438	2.392522080780603
a5	pepa5b15	DaPR130924_VB118_O1937.m	2820	25.649999618530273	QLSAMNSDELISFPLK		1	a5.a1	5.700000201613875E-6	40.0	2	1792.92431640625	1792.9154052734375	0.008999999612569809	5.0197569757605045
a5	pepa5b14	DaPR130924_VB118_O1937.m	3041	27.979999542236328	QLSAMNSDELISFPLK	Q1:-17.02655	1	a5.a1	0.04800000041723251	32.099998474121094	2	1775.8896484375	1775.8887939453125	8.999999845400453E-4	0.5067884811304013
a6	pepa6b16	DaPR130924_VB118_O1937.m	836	12.460000038146973	VLHNAQEVEK		1	a6.a1	0.0026000000070780516	37.400001525878906	2	1166.615234375	1166.6168212890625	-0.0015999999595806003	-1.3714871330353935
a6	pepa6b12	DaPR130924_VB118_O1937.m	941	13.430000305175781	PNNSGEAPSSPTPK		1	a6.a1	2.900000026784255E-7	50.5	2	1382.6568603515625	1382.6551513671875	0.0017999999690800905	1.3018430281044606
a6	pepa6b13	DaPR130924_VB118_O1937.m	1238	16.100000381469727	SEAHTADGISIR		1	a6.a1	3.600000054575503E-4	43.5	2	1256.6256103515625	1256.6234130859375	0.002300000051036477	1.8303017650994424
a6	pepa6a7	DaPR130924_VB118_O1937.m	1349	16.90999984741211	GASFVTSTNPR		1	a6.a1	0.0044999998062849045	29.799999237060547	2	1136.570556640625	1136.5699462890625	6.99999975040555E-4	0.6158881618558343
a6	pepa6a9	DaPR130924_VB118_O1937.m	1429	17.3799991607666	LTTTGQVTSPVK		1	a6.a1	0.004000000189989805	39.599998474121094	2	1231.68994140625	1231.689697265625	3.000000142492354E-4	0.24356785228880393
a6	pepa6b11	DaPR130924_VB118_O1937.m	1578	18.260000228881836	NLQDVVER		1	a6.a1	0.020999999716877937	39.400001525878906	2	972.5126342773438	972.5112915039062	0.0013000000035390258	1.336745408404139
a6	pepa6b14	DaPR130924_VB118_O1937.m	1765	19.350000381469727	TGKPLPFGTLGVHK		1	a6.a1	0.03400000184774399	36.70000076293945	3	1451.83740234375	1451.8372802734375	0.0	0.0
a6	pepa6a5	DaPR130924_VB118_O1937.m	1812	19.610000610351562	DLEQGDVSETIR		1	a6.a1	3.5000000934815034E-5	61.70000076293945	2	1361.655029296875	1361.6546630859375	3.000000142492354E-4	0.22032019012026224
a6	pepa6a2	DaPR130924_VB118_O1937.m	1819	19.649999618530273	ADFTVVAGDEGSSTTGGSSEENK		1	a6.a1	0.00139999995008111	38.79999923706055	2	2244.984130859375	2244.974365234375	0.00989999994635582	4.409849884999582
a6	pepa6a6	DaPR130924_VB118_O1937.m	1985	20.649999618530273	EDEQQQALQDIASR		1	a6.a1	6.90000012681935E-9	65.5999984741211	2	1630.7686767578125	1630.76708984375	0.0015999999595806003	0.9811333387491296
a6	pepa6a4	DaPR130924_VB118_O1937.m	2139	21.479999542236328	ALDLADMITR	M7:+15.99491	1	a6.a1	0.0017999999690800905	46.400001525878906	2	1134.583251953125	1134.582763671875	5.000000237487257E-4	0.4406906571809399
a6	pepa6a8	DaPR130924_VB118_O1937.m	2516	23.510000228881836	HVLDALDPNAYEAFK		1	a6.a1	5.000000237487257E-4	37.79999923706055	2	1702.8492431640625	1702.8438720703125	0.005400000140070915	3.1711657355325307
a6	pepa6b18	DaPR130924_VB118_O1937.m	2550	23.709999084472656	VIQEGLEGLVLK		1	a6.a1	2.099999983329326E-5	69.19999694824219	2	1297.7745361328125	1297.77294921875	0.0015999999595806003	1.2328812682864045
a6	pepa6b15	DaPR130924_VB118_O1937.m	2553	23.729999542236328	TQIIQDFLR		1	a6.a1	6.299999949987978E-5	46.099998474121094	2	1133.63427734375	1133.6318359375	0.0026000000070780516	2.2935135770317197
a6	pepa6a1	DaPR130924_VB118_O1937.m	2561	23.780000686645508	AAVWEITGAEFSK		1	a6.a1	5.399999736255268E-7	53.5	2	1408.712890625	1408.7110595703125	0.0017999999690800905	1.2777637804796744
a6	pepa6a3	DaPR130924_VB118_O1937.m	2666	24.40999984741211	ALDLADMITR		1	a6.a1	9.899999713525176E-5	54.29999923706055	2	1118.5902099609375	1118.5877685546875	0.002400000113993883	2.145562629470633
a6	pepa6b10	DaPR130924_VB118_O1937.m	2712	24.75	IYYPDFIVPDPK		1	a6.a1	0.00139999995008111	50.70000076293945	2	1466.759521484375	1466.7569580078125	0.0024999999441206455	1.704440487206695
a6	pepa6b17	DaPR130924_VB118_O1937.m	2855	25.950000762939453	VLLDIFTGVR		1	a6.a1	9.699999736767495E-8	50.0	2	1132.6719970703125	1132.6728515625	-8.999999845400453E-4	-0.7945806975937605
a7	pepa7a8	DaPR130924_VB118_O1937.m	1097	14.850000381469727	QPTEEEASSK	Q1:-17.02655	1	a7.a1	1.9999999494757503E-4	34.5	2	1088.4742431640625	1088.474609375	-3.9999998989515007E-4	-0.36748674378801477
a7	pepa7b15	DaPR130924_VB118_O1937.m	1112	15.010000228881836	VMQQQQQTTQQQLPQK	M2:+15.99491	1	a7.a1	1.3000000035390258E-4	52.20000076293945	3	1957.9776611328125	1957.9764404296875	0.0013000000035390258	0.6639507895476692
a7	pepa7b15	DaPR130924_VB118_O1937.m	1114	15.029999732971191	VMQQQQQTTQQQLPQK	M2:+15.99491	1	a7.a1	2.4000000848900527E-5	48.599998474121094	2	1957.9781494140625	1957.9764404296875	0.0017999999690800905	0.9193164595407858
a7	pepa7a2	DaPR130924_VB118_O1937.m	1206	15.829999923706055	IGEEEIQKPEEK		1	a7.a1	2.100000074278796E-6	48.599998474121094	2	1428.7230224609375	1428.7220458984375	0.0010000000474974513	0.6999262385348098
a7	pepa7b14	DaPR130924_VB118_O1937.m	1225	16.0	VMQQQQQTTQQQLPQK		1	a7.a1	9.800000043469481E-6	48.20000076293945	2	1941.9822998046875	1941.9814453125	7.999999797903001E-4	0.41195037250294925
a7	pepa7b14	DaPR130924_VB118_O1937.m	1222	15.960000038146973	VMQQQQQTTQQQLPQK		1	a7.a1	9.899999895424116E-6	59.5	3	1941.98583984375	1941.9814453125	0.00430000014603138	2.214233383336694
a7	pepa7a3	DaPR130924_VB118_O1937.m	1614	18.450000762939453	LTAQFVAR		1	a7.a1	0.006300000008195639	41.29999923706055	2	905.5206298828125	905.5208129882812	-9.999999747378752E-5	-0.11043368196450462
a7	pepa7b16	DaPR130924_VB118_O1937.m	2084	21.15999984741211	VQAQVIQETIVPK		1	a7.a1	5.500000042957254E-6	62.70000076293945	2	1452.846923828125	1452.842529296875	0.0044999998062849045	3.0973761543604774
a7	pepa7a4	DaPR130924_VB118_O1937.m	2120	21.3799991607666	PAGPVQAVPPPPPVPTEPK		1	a7.a1	2.900000026784255E-7	50.79999923706055	2	1875.0340576171875	1875.037841796875	-0.003800000064074993	-2.0266257988870238
a7	pepa7b13	DaPR130924_VB118_O1937.m	2136	21.479999542236328	TQQAAQANITLQEQIEAIHK		1	a7.a1	0.04399999976158142	38.79999923706055	3	2235.17236328125	2235.173095703125	-8.999999845400453E-4	-0.4026533722467385
a7	pepa7b10	DaPR130924_VB118_O1937.m	2196	21.799999237060547	RTDIFGVEETAIGK		1	a7.a1	8.400000297115184E-6	47.599998474121094	3	1535.806640625	1535.8067626953125	-1.9999999494757503E-4	-0.13022471303393582
a7	pepa7a1	DaPR130924_VB118_O1937.m	2348	22.610000610351562	ASKPLPPAPAPDEYLVSPITGEK		1	a7.a1	0.0010999999940395355	48.5	3	2377.271728515625	2377.265380859375	0.006300000008195639	2.650103795276826
a7	pepa7b12	DaPR130924_VB118_O1937.m	2400	22.8799991607666	TEDSLMPEEEFLR	M6:+15.99491	1	a7.a1	0.014999999664723873	26.799999237060547	2	1611.72119140625	1611.7210693359375	9.999999747378752E-5	0.062045473857948376
a7	pepa7a9	DaPR130924_VB118_O1937.m	2595	23.959999084472656	QSDDEVYAPGLDIESSLK		1	a7.a1	0.0034000000450760126	35.5	2	1965.9327392578125	1965.92919921875	0.003599999938160181	1.8311951109891456
a7	pepa7b11	DaPR130924_VB118_O1937.m	2600	24.0	TEDSLMPEEEFLR		1	a7.a1	5.999999848427251E-5	34.900001525878906	2	1595.7255859375	1595.7261962890625	-6.000000284984708E-4	-0.3760043733654304
a7	pepa7a5	DaPR130924_VB118_O1937.m	2674	24.479999542236328	PLPPAPAPDEYLVSPITGEK		1	a7.a1	2.800000074785203E-4	36.20000076293945	2	2091.10986328125	2091.101318359375	0.00860000029206276	4.11266552058324
a7	pepa7a7	DaPR130924_VB118_O1937.m	2696	24.6299991607666	QFLTQLMQK	M7:+15.99491 - Q1:-17.02655	1	a7.a1	0.0026000000070780516	34.400001525878906	2	1135.5877685546875	1135.58203125	0.005799999926239252	5.107512946338946
a7	pepa7a6	DaPR130924_VB118_O1937.m	2953	27.0	QFLTQLMQK	Q1:-17.02655	1	a7.a1	0.003599999938160181	33.79999923706055	2	1119.5859375	1119.587158203125	-0.0010999999940395355	-0.982505011762527
a8	pepa8b13	DaPR130924_VB118_O1937.m	1440	17.43000030517578	VEYSEEELK		1	a8.a1	0.04699999839067459	39.20000076293945	2	1125.5325927734375	1125.5313720703125	0.0012000000569969416	1.0661631357193098
a8	pepa8b11	DaPR130924_VB118_O1937.m	1787	19.459999084472656	TEGDEEAEEEQEENLEASGDYK		1	a8.a1	1.4000000373926014E-4	42.70000076293945	2	2501.002685546875	2500.99609375	0.006500000134110451	2.5989645287147707
a8	pepa8a6	DaPR130924_VB118_O1937.m	1839	19.75	IMLFTNEDNPHGNDSAK		1	a8.a1	0.03700000047683716	37.599998474121094	3	1902.866455078125	1902.865478515625	0.0010000000474974513	0.5255232483788213
a8	pepa8a6	DaPR130924_VB118_O1937.m	1855	19.829999923706055	IMLFTNEDNPHGNDSAK		1	a8.a1	3.900000137946336E-6	44.599998474121094	2	1902.85791015625	1902.865478515625	-0.007499999832361937	-3.941424087535861
a8	pepa8a7	DaPR130924_VB118_O1937.m	1894	20.079999923706055	KQELLEALTK		1	a8.a1	0.009100000374019146	36.900001525878906	2	1172.6920166015625	1172.6888427734375	0.003100000089034438	2.643497555330076
a8	pepa8a5	DaPR130924_VB118_O1937.m	2056	21.0	ELVYPPDYNPEGK		1	a8.a1	1.9999999949504854E-6	45.29999923706055	2	1520.7274169921875	1520.7271728515625	3.000000142492354E-4	0.1972740538900848
a8	pepa8b10	DaPR130924_VB118_O1937.m	2076	21.110000610351562	SDSFENPVLQQHFR		1	a8.a1	0.03999999910593033	33.70000076293945	3	1703.815185546875	1703.81396484375	0.0012000000569969416	0.7043022781580434
a8	pepa8b10	DaPR130924_VB118_O1937.m	2078	21.110000610351562	SDSFENPVLQQHFR		1	a8.a1	1.1000000199601345E-7	55.099998474121094	2	1703.815185546875	1703.81396484375	0.0012000000569969416	0.7043022781580434
a8	pepa8b12	DaPR130924_VB118_O1937.m	2336	22.559999465942383	TFNTSTGGLLLPSDTK		1	a8.a1	5.499999970197678E-4	50.400001525878906	2	1651.8580322265625	1651.854248046875	0.0038999998942017555	2.360983058168147
a8	pepa8a9	DaPR130924_VB118_O1937.m	2537	23.649999618530273	NIYVLQELDNPGAK		1	a8.a1	1.8999999440438842E-7	63.400001525878906	2	1573.82421875	1573.822509765625	0.0017999999690800905	1.1437121771426106
a8	pepa8a2	DaPR130924_VB118_O1937.m	2622	24.1299991607666	DIISIAEDEDLR		1	a8.a1	1.9000000293090125E-6	64.9000015258789	2	1388.6944580078125	1388.6907958984375	0.003700000001117587	2.664380013207914
a8	pepa8a4	DaPR130924_VB118_O1937.m	2678	24.5	DTGIFLDLMHLK	M9:+15.99491	1	a8.a1	4.299999854993075E-4	46.79999923706055	2	1418.7353515625	1418.7352294921875	1.9999999494757503E-4	0.14097062706983154
a8	pepa8a3	DaPR130924_VB118_O1937.m	2790	25.399999618530273	DSLIFLVDASK		1	a8.a1	9.599999757483602E-4	38.0	2	1207.657470703125	1207.6573486328125	1.9999999494757503E-4	0.16560988526587844
a8	pepa8a8	DaPR130924_VB118_O1937.m	2921	26.6299991607666	NIPPYFVALVPQEEELDDQK		1	a8.a1	0.003100000089034438	33.5	2	2344.18115234375	2344.1708984375	0.009999999776482582	4.26590048667017
a8	pepa8a1	DaPR130924_VB118_O1937.m	2993	27.459999084472656	DLLAVVFYGTEK		1	a8.a1	4.099999841855606E-6	61.0	2	1354.7269287109375	1354.7257080078125	0.0013000000035390258	0.9596038488490312
a9	pepa9a3	DaPR130924_VB118_O1937.m	700	11.010000228881836	HGATHVFASK		2	a9.a1 a9.a2	0.005200000014156103	28.0	2	1054.5430908203125	1054.5433349609375	-9.999999747378752E-5	-0.09482777441051461
a9	pepa9a9	DaPR130924_VB118_O1937.m	951	13.510000228881836	SAPSKPAASIASGGSNSSNK		1	a9.a1	3.3000000985339284E-4	40.099998474121094	3	1817.8978271484375	1817.899169921875	-0.00139999995008111	-0.7701196926897083
a9	pepa9a6	DaPR130924_VB118_O1937.m	1091	14.800000190734863	LVDQNLNK		1	a9.a1	0.003000000026077032	39.0	2	943.5224609375	943.5211181640625	0.0013000000035390258	1.37781760101842
a9	pepa9a8	DaPR130924_VB118_O1937.m	1351	16.90999984741211	NPELPNAAQAQK		1	a9.a1	3.4999999343199306E-8	58.29999923706055	2	1280.6591796875	1280.6597900390625	-5.000000237487257E-4	-0.39042377033909587
a9	pepa9b13	DaPR130924_VB118_O1937.m	1558	18.15999984741211	YLVIDEAHR		2	a9.a1 a9.a2	0.027000000700354576	36.599998474121094	2	1115.5870361328125	1115.5848388671875	0.002300000051036477	2.061698914241247
a9	pepa9a5	DaPR130924_VB118_O1937.m	1777	19.40999984741211	LDSIVIQQGR		2	a9.a1 a9.a2	0.00860000029206276	42.099998474121094	2	1128.639892578125	1128.6375732421875	0.002400000113993883	2.1264577494965975
a9	pepa9b11	DaPR130924_VB118_O1937.m	1808	19.579999923706055	TEQEEDEELLTESSK		1	a9.a1	5.4000001910026185E-6	48.5	2	1766.7835693359375	1766.7818603515625	0.0017999999690800905	1.018801477122885
a9	pepa9a4	DaPR130924_VB118_O1937.m	1883	20.010000228881836	IDEAESLNDEELEEK		1	a9.a1	2.800000009628434E-9	74.4000015258789	2	1762.792724609375	1762.786865234375	0.005799999926239252	3.2902445784153835
a9	pepa9b12	DaPR130924_VB118_O1937.m	2366	22.700000762939453	VLIFSQMTR		2	a9.a1 a9.a2	0.017999999225139618	42.900001525878906	2	1094.6033935546875	1094.6031494140625	3.000000142492354E-4	0.2740719450787479
a9	pepa9a1	DaPR130924_VB118_O1937.m	2567	23.799999237060547	ESEITDEDIDGILER		1	a9.a1	8.200000156648457E-4	32.70000076293945	2	1733.80517578125	1733.8079833984375	-0.00279999990016222	-1.6149423275084587
a9	pepa9b10	DaPR130924_VB118_O1937.m	1810	19.600000381469727	TEQEEDEELLSESR		1	a9.a2	0.0026000000070780516	40.900001525878906	2	1693.736572265625	1693.7403564453125	-0.003700000001117587	-2.184514283454196
a9	pepa9a7	DaPR130924_VB118_O1937.m	2053	20.979999542236328	MDIEQSLYK		1	a9.a2	8.59999970998615E-4	36.599998474121094	2	1126.546142578125	1126.5452880859375	8.999999845400453E-4	0.798902622076734
a9	pepa9a2	DaPR130924_VB118_O1937.m	2734	24.90999984741211	ESELTDEDITTILER		1	a9.a2	4.8999998398358E-5	43.099998474121094	2	1763.859619140625	1763.85498046875	0.004699999932199717	2.664618114438567
b10	pepb10a9	DaPR130924_VB118_O1937.m	925	13.300000190734863	RPPLMASGK		1	b10.a1	0.04399999976158142	26.700000762939453	2	956.5350341796875	956.5349731445312	-0.0	-0.0
b10	pepb10b10	DaPR130924_VB118_O1937.m	1283	16.40999984741211	SPGTQEMLR		1	b10.a1	0.01899999938905239	39.29999923706055	2	1018.5021362304688	1018.4990234375	0.003100000089034438	3.0436947092710387
b10	pepb10b11	DaPR130924_VB118_O1937.m	1372	17.030000686645508	TALSAVDMTQR	M8:+15.99491	1	b10.a1	6.099999882280827E-4	46.20000076293945	2	1208.5950927734375	1208.5943603515625	7.999999797903001E-4	0.6619259579844405
b10	pepb10a3	DaPR130924_VB118_O1937.m	1586	18.329999923706055	DLDNAGELGR		1	b10.a1	9.800000116229057E-4	36.0	2	1059.505615234375	1059.5069580078125	-0.0013000000035390258	-1.2269858104409352
b10	pepb10a7	DaPR130924_VB118_O1937.m	1632	18.530000686645508	LPEEVATPTTDEEK		1	b10.a1	5.100000180391362E-6	58.0	2	1558.7464599609375	1558.7486572265625	-0.002199999988079071	-1.411388537773286
b10	pepb10b12	DaPR130924_VB118_O1937.m	1898	20.110000610351562	VDDYSQEWAAQTEK		1	b10.a1	8.099999831756577E-5	44.79999923706055	2	1669.7371826171875	1669.734375	0.00279999990016222	1.6769133714230564
b10	pepb10a6	DaPR130924_VB118_O1937.m	1961	20.479999542236328	FLEENPDPSASEIR		1	b10.a1	2.1999999262334313E-6	57.099998474121094	2	1603.766357421875	1603.76025390625	0.006099999882280827	3.803560954589794
b10	pepb10a4	DaPR130924_VB118_O1937.m	2039	20.90999984741211	DSLIAIDR		1	b10.a1	0.017999999225139618	37.79999923706055	2	902.4945678710938	902.49462890625	-0.0	-0.0
b10	pepb10a8	DaPR130924_VB118_O1937.m	2209	21.860000610351562	NGDILLLNR		1	b10.a1	0.003800000064074993	38.900001525878906	2	1027.5911865234375	1027.58984375	0.0013000000035390258	1.2650961971314498
b10	pepb10a1	DaPR130924_VB118_O1937.m	2276	22.25	AALNLPEAASYDEVR		1	b10.a1	2.2000000043931323E-8	54.20000076293945	2	1618.811767578125	1618.8076171875	0.00430000014603138	2.656276200072592
b10	pepb10a2	DaPR130924_VB118_O1937.m	2534	23.6299991607666	DFNMIDLK		1	b10.a1	0.009700000286102295	33.20000076293945	2	995.4889526367188	995.4871215820312	0.0019000000320374966	1.9086133721328415
b10	pepb10a5	DaPR130924_VB118_O1937.m	2826	25.709999084472656	DVFAVYGIAVDPR		1	b10.a1	0.001500000013038516	54.599998474121094	2	1421.7457275390625	1421.7427978515625	0.003000000026077032	2.1100863184328564
b10	pepb10b13	DaPR130924_VB118_O1937.m	2879	26.15999984741211	VLEVGALQAVYELER		1	b10.a1	1.3000000080864993E-6	63.0	2	1688.9259033203125	1688.9222412109375	0.003800000064074993	2.249955605623642
b11	pepb11a5	DaPR130924_VB118_O1937.m	867	12.75	GMGSLDAMDK	M2:+15.99491 - M8:+15.99491	1	b11.a1	0.0012000000569969416	34.0	2	1056.43310546875	1056.4339599609375	-8.999999845400453E-4	-0.8519226176459942
b11	pepb11a9	DaPR130924_VB118_O1937.m	1008	14.029999732971191	PQATAVYK		1	b11.a1	1.8000000272877514E-4	41.20000076293945	2	877.4797973632812	877.4782104492188	0.0015999999595806003	1.8234070550441264
b11	pepb11b12	DaPR130924_VB118_O1937.m	1070	14.649999618530273	VAQGVSGAVQDK		1	b11.a1	3.7999998880877683E-7	60.29999923706055	2	1158.61181640625	1158.61181640625	9.999999747378752E-5	0.08631018263214743
b11	pepb11b11	DaPR130924_VB118_O1937.m	1296	16.530000686645508	TSSAQVEGGVHSLHSYEK		1	b11.a1	0.003599999938160181	32.70000076293945	3	1915.9146728515625	1915.9149169921875	-1.9999999494757503E-4	-0.10438876652286672
b11	pepb11a1	DaPR130924_VB118_O1937.m	1712	19.0	AMMYSGELK		1	b11.a1	0.0066999997943639755	37.099998474121094	2	1029.4759521484375	1029.474853515625	0.0012000000569969416	1.1656429031743496
b11	pepb11b10	DaPR130924_VB118_O1937.m	2208	21.860000610351562	REDLVVAPAGITLK		1	b11.a1	0.0017000000225380063	43.0	3	1481.869384765625	1481.8690185546875	3.9999998989515007E-4	0.26992938302015546
b11	pepb11a7	DaPR130924_VB118_O1937.m	2281	22.280000686645508	KYEQGFITDPVVLSPK		1	b11.a1	7.400000322377309E-5	58.900001525878906	3	1820.9825439453125	1820.979736328125	0.002899999963119626	1.592549277328735
b11	pepb11a2	DaPR130924_VB118_O1937.m	2372	22.729999542236328	DKYPNLQVIGGNVVTAAQAK		1	b11.a1	4.8999998398358E-5	66.69999694824219	3	2086.130859375	2086.129638671875	0.0013000000035390258	0.6231635749955908
b11	pepb11a8	DaPR130924_VB118_O1937.m	2480	23.329999923706055	NLIDAGVDALR		1	b11.a1	4.900000058114529E-4	53.5	2	1156.6341552734375	1156.6324462890625	0.0017000000225380063	1.4697841375557839
b11	pepb11a3	DaPR130924_VB118_O1937.m	2523	23.559999465942383	EDLVVAPAGITLK		1	b11.a1	0.02800000086426735	29.700000762939453	2	1325.769775390625	1325.7679443359375	0.0019000000320374966	1.4331316729710082
b11	pepb11b13	DaPR130924_VB118_O1937.m	2584	23.899999618530273	YEQGFITDPVVLSPK		1	b11.a1	7.599999662488699E-5	42.900001525878906	2	1692.8795166015625	1692.8846435546875	-0.005200000014156103	-3.071680066302238
b11	pepb11a4	DaPR130924_VB118_O1937.m	2625	24.1299991607666	FGVPVIADGGIQNVGH		1	b11.a1	1.9999999494757503E-5	43.70000076293945	2	1579.82421875	1579.8231201171875	0.0010999999940395355	0.6962804759800832
b11	pepb11a6	DaPR130924_VB118_O1937.m	2940	26.860000610351562	LPIVNEDDELVAIIAR		1	b11.a1	2.6000000161729986E-6	54.099998474121094	2	1779.988525390625	1779.9854736328125	0.003100000089034438	1.74158729661292
b12	pepb12a5	DaPR130924_VB118_O1937.m	810	12.210000038146973	GEVDTAPQGNK		1	b12.a1	5.90000010561198E-4	42.400001525878906	2	1115.53515625	1115.533203125	0.0020000000949949026	1.7928646941141693
b12	pepb12a3	DaPR130924_VB118_O1937.m	1026	14.180000305175781	EVGIGGDQGPHDK		1	b12.a1	2.099999983329326E-4	45.20000076293945	2	1308.6202392578125	1308.6182861328125	0.0020000000949949026	1.528329625367868
b12	pepb12a1	DaPR130924_VB118_O1937.m	1123	15.109999656677246	AMGLAEEDEHAPR	M2:+15.99491	1	b12.a1	0.0066999997943639755	36.0	3	1441.6396484375	1441.637939453125	0.0015999999595806003	1.1098486768373679
b12	pepb12a4	DaPR130924_VB118_O1937.m	1219	15.949999809265137	GAVLAQGQGDGTVSK		1	b12.a1	5.4000000027087935E-9	64.80000305175781	2	1387.719970703125	1387.718017578125	0.0020000000949949026	1.4412150520934688
b12	pepb12a7	DaPR130924_VB118_O1937.m	1387	17.110000610351562	GSESPEMGPEVTPAPR	M7:+15.99491	1	b12.a1	9.999999717180685E-10	53.29999923706055	2	1656.760009765625	1656.7537841796875	0.006300000008195639	3.8026169418499154
b12	pepb12b11	DaPR130924_VB118_O1937.m	1451	17.479999542236328	TAEVPVSEASGQAPPAK		1	b12.a1	4.099999853512948E-11	74.69999694824219	2	1638.83740234375	1638.833740234375	0.003700000001117587	2.2577030910947915
b12	pepb12a6	DaPR130924_VB118_O1937.m	1674	18.760000228881836	GSESPEMGPEVTPAPR		1	b12.a1	1.2000000104706032E-8	54.400001525878906	2	1640.758544921875	1640.7589111328125	-3.000000142492354E-4	-0.1828422275897374
b12	pepb12a2	DaPR130924_VB118_O1937.m	1948	20.40999984741211	APPGGAEAGEPTTLLQR		1	b12.a1	4.599999954280065E-7	60.099998474121094	2	1664.863037109375	1664.8607177734375	0.002400000113993883	1.4415621008846982
b12	pepb12a9	DaPR130924_VB118_O1937.m	2146	21.530000686645508	SFSSIVEVAR		1	b12.a1	8.69999985297909E-6	47.900001525878906	2	1094.5843505859375	1094.58447265625	-9.999999747378752E-5	-0.09135886719744482
b12	pepb12b10	DaPR130924_VB118_O1937.m	2169	21.65999984741211	SSEPSTLSNEEYMYAYR		1	b12.a1	4.600000102072954E-4	44.599998474121094	2	2026.8770751953125	2026.8702392578125	0.006800000090152025	3.3549262100972035
b12	pepb12b12	DaPR130924_VB118_O1937.m	2671	24.459999084472656	TLVSMPPLPGLDLK	M5:+15.99491	1	b12.a1	4.799999878741801E-4	37.20000076293945	2	1496.842041015625	1496.8397216796875	0.002400000113993883	1.6033781568147516
b12	pepb12a8	DaPR130924_VB118_O1937.m	2787	25.3799991607666	LYLYLQLPSGPTTGDK		1	b12.a1	0.014000000432133675	35.0	2	1765.932861328125	1765.9375	-0.004600000102072954	-2.604848757146249
b13	pepb13a5	DaPR130924_VB118_O1937.m	956	13.5600004196167	INSAPPTETK		1	b13.a1	0.009999999776482582	29.799999237060547	2	1057.5545654296875	1057.5528564453125	0.0017999999690800905	1.702042558071584
b13	pepb13a3	DaPR130924_VB118_O1937.m	963	13.65999984741211	EQLTDADTK		1	b13.a1	0.013000000268220901	32.099998474121094	2	1020.4857788085938	1020.4848022460938	8.999999845400453E-4	0.8819337461558853
b13	pepb13a6	DaPR130924_VB118_O1937.m	1249	16.18000030517578	LSLQESESK		1	b13.a1	0.017999999225139618	42.599998474121094	2	1020.5231323242188	1020.5211791992188	0.0019000000320374966	1.8617938272759673
b13	pepb13b10	DaPR130924_VB118_O1937.m	1488	17.760000228881836	PSSFQNNVQSQDPQVSTK		1	b13.a1	0.0019000000320374966	52.099998474121094	3	1990.9490966796875	1990.9468994140625	0.002199999988079071	1.1050018404441289
b13	pepb13b10	DaPR130924_VB118_O1937.m	1496	17.809999465942383	PSSFQNNVQSQDPQVSTK		1	b13.a1	5.699999746866524E-4	39.20000076293945	2	1990.9549560546875	1990.9468994140625	0.008100000210106373	4.068415994665759
b13	pepb13a8	DaPR130924_VB118_O1937.m	1618	18.459999084472656	NSTADISIGEEER		1	b13.a1	0.00279999990016222	39.599998474121094	2	1420.654052734375	1420.655517578125	-0.00139999995008111	-0.9854605375888535
b13	pepb13a4	DaPR130924_VB118_O1937.m	1929	20.280000686645508	LGLHVTPSNVDQVSTPPAAK		1	b13.a1	0.002099999925121665	34.0	3	2031.0865478515625	2031.08740234375	-7.999999797903001E-4	-0.39387767304703347
b13	pepb13a9	DaPR130924_VB118_O1937.m	1970	20.549999237060547	PGLTYQEALESEK		1	b13.a1	1.3000000035390258E-4	53.79999923706055	2	1464.7208251953125	1464.7220458984375	-0.0012000000569969416	-0.8192681064350884
b13	pepb13a7	DaPR130924_VB118_O1937.m	2030	20.860000610351562	LSSTSVYDLTPGEK		1	b13.a1	0.0010999999940395355	37.099998474121094	2	1496.7509765625	1496.748291015625	0.0027000000700354576	1.803910574839114
b13	pepb13b11	DaPR130924_VB118_O1937.m	2037	20.899999618530273	SANNTPENSPNFPNFR		1	b13.a1	0.04399999976158142	37.900001525878906	2	1805.8221435546875	1805.820556640625	0.0015999999595806003	0.8860237822062932
b13	pepb13a2	DaPR130924_VB118_O1937.m	2249	22.100000381469727	DLTEALDEDADPTK		1	b13.a1	4.399999852466863E-6	43.70000076293945	2	1532.7005615234375	1532.6966552734375	0.0038999998942017555	2.5445347458567946
b13	pepb13a1	DaPR130924_VB118_O1937.m	2698	24.649999618530273	DAIDPLLFK		1	b13.a1	0.02800000086426735	27.700000762939453	2	1031.576904296875	1031.57763671875	-6.000000284984708E-4	-0.5816334196686886
b14	pepb14a1	DaPR130924_VB118_O1937.m	1132	15.199999809265137	AELDDTPMR	M8:+15.99491	1	b14.a1	0.01600000075995922	35.0	2	1063.4700927734375	1063.472900390625	-0.0027000000700354576	-2.5388517836643687
b14	pepb14a6	DaPR130924_VB118_O1937.m	1146	15.329999923706055	ISDSEGFK		1	b14.a1	0.03099999949336052	31.0	2	882.421630859375	882.4207763671875	8.999999845400453E-4	1.0199215710278593
b14	pepb14a4	DaPR130924_VB118_O1937.m	1364	16.979999542236328	GMGPGTPAGYGR		1	b14.a1	0.0020000000949949026	42.400001525878906	2	1120.5224609375	1120.520751953125	0.0017000000225380063	1.5171517524997367
b14	pepb14a8	DaPR130924_VB118_O1937.m	1565	18.200000762939453	MGGGGAMNMGDPYGSGGQK	M7:+15.99491	1	b14.a1	1.4000000192027073E-5	38.29999923706055	2	1787.7210693359375	1787.7149658203125	0.006099999882280827	3.412176996281829
b14	pepb14a2	DaPR130924_VB118_O1937.m	1653	18.649999618530273	FAQHGTFEYEYSQR		1	b14.a1	8.600000001024455E-5	40.5	3	1762.7791748046875	1762.7823486328125	-0.0031999999191612005	-1.8153119820169927
b14	pepb14a7	DaPR130924_VB118_O1937.m	1731	19.1299991607666	MGGGGAMNMGDPYGSGGQK		1	b14.a1	1.0999999631167157E-6	51.5	2	1771.72412109375	1771.7200927734375	0.004100000020116568	2.314135306609555
b14	pepb14a3	DaPR130924_VB118_O1937.m	1748	19.229999542236328	GIVEFASK		1	b14.a1	0.005799999926239252	35.29999923706055	2	850.469482421875	850.46728515625	0.002099999925121665	2.469230694436233
b14	pepb14b10	DaPR130924_VB118_O1937.m	1978	20.600000381469727	YGEPGEVFINK		1	b14.a1	1.5999999959603883E-5	55.29999923706055	2	1252.62060546875	1252.621337890625	-6.000000284984708E-4	-0.4789955354814983
b14	pepb14a9	DaPR130924_VB118_O1937.m	2730	24.8799991607666	PVIVEPLEQLDDEDGLPEK		1	b14.a1	8.700000164729715E-10	62.70000076293945	2	2135.08349609375	2135.07568359375	0.007699999958276749	3.606429513222755
b14	pepb14a5	DaPR130924_VB118_O1937.m	2819	25.649999618530273	LFVGNLPADITEDEFK		1	b14.a1	0.0017000000225380063	34.599998474121094	2	1807.915771484375	1807.9117431640625	0.004100000020116568	2.267809828449411
b15	pepb15a8	DaPR130924_VB118_O1937.m	825	12.359999656677246	VDEEQMK		1	b15.a1	0.024000000208616257	27.100000381469727	2	878.3941650390625	878.392822265625	0.0013000000035390258	1.4799756675902198
b15	pepb15a3	DaPR130924_VB118_O1937.m	1006	14.010000228881836	EEASGSSVTAEEAK		1	b15.a1	2.4000000848900527E-5	56.5	2	1394.628173828125	1394.6285400390625	-3.9999998989515007E-4	-0.2868147169022845
b15	pepb15a1	DaPR130924_VB118_O1937.m	1988	20.649999618530273	ANPQVGVAFPH		1	b15.a1	0.0019000000320374966	32.79999923706055	2	1136.5887451171875	1136.5850830078125	0.003599999938160181	3.16738270806202
b15	pepb15a9	DaPR130924_VB118_O1937.m	2097	21.229999542236328	VITMFVQR		1	b15.a1	0.035999998450279236	41.400001525878906	2	993.5551147460938	993.555419921875	-3.000000142492354E-4	-0.30194592896773176
b15	pepb15a2	DaPR130924_VB118_O1937.m	2103	21.280000686645508	EDIIQGFR		1	b15.a1	0.0010999999940395355	39.5	2	977.5071411132812	977.5054931640625	0.0015999999595806003	1.6368194048727045
b15	pepb15a5	DaPR130924_VB118_O1937.m	2149	21.549999237060547	HIEIFTDLSSR		1	b15.a1	0.00279999990016222	35.900001525878906	2	1317.678955078125	1317.68017578125	-0.0012000000569969416	-0.9106914401937206
b15	pepb15a4	DaPR130924_VB118_O1937.m	2234	22.0	FFMGNQVLK		1	b15.a1	0.00559999980032444	32.29999923706055	2	1083.56787109375	1083.5660400390625	0.0019000000320374966	1.7534695273109533
b15	pepb15a6	DaPR130924_VB118_O1937.m	2513	23.510000228881836	SQLDIIIHSLK		1	b15.a1	1.9999999494757503E-4	44.79999923706055	2	1266.7420654296875	1266.741943359375	9.999999747378752E-5	0.07894267494497693
b15	pepb15a7	DaPR130924_VB118_O1937.m	2557	23.75	TEQGGAHFSVSSLAEGSVTSVGSVNPAENFR		1	b15.a1	0.00839999970048666	39.400001525878906	3	3121.4892578125	3121.482421875	0.006800000090152025	2.1784521490489213
b15	pepb15b10	DaPR130924_VB118_O1937.m	2887	26.260000228881836	YAPTEAQLNAVDALIDSMSLAK	M18:+15.99491	1	b15.a1	0.0430000014603138	30.799999237060547	3	2337.168701171875	2337.164794921875	0.004100000020116568	1.7542622706900817
b16	pepb16a6	DaPR130924_VB118_O1937.m	1087	14.760000228881836	NDLDDPER		1	b16.a1	0.019999999552965164	34.599998474121094	2	973.42333984375	973.422607421875	7.999999797903001E-4	0.8218424081079364
b16	pepb16a4	DaPR130924_VB118_O1937.m	1462	17.559999465942383	LPPNTNDEVDEDPTGNK		1	b16.a1	0.017000000923871994	32.400001525878906	2	1854.8326416015625	1854.8355712890625	-0.002899999963119626	-1.5634808863969551
b16	pepb16a1	DaPR130924_VB118_O1937.m	1779	19.43000030517578	DYIVVGSDSGR		1	b16.a1	1.5999999959603883E-5	41.79999923706055	2	1167.565185546875	1167.564453125	7.999999797903001E-4	0.6851869955864884
b16	pepb16a7	DaPR130924_VB118_O1937.m	2183	21.729999542236328	SWLSYSYQSR		1	b16.a1	0.03799999877810478	31.0	2	1276.597900390625	1276.5960693359375	0.0017999999690800905	1.4099996171979585
b16	pepb16a9	DaPR130924_VB118_O1937.m	2222	21.950000762939453	TVLDPVTGDLSDTR		1	b16.a1	2.5000000292152436E-8	72.4000015258789	2	1488.757080078125	1488.7545166015625	0.0027000000700354576	1.8135965600284807
b16	pepb16a8	DaPR130924_VB118_O1937.m	2475	23.299999237060547	TPVEEVPAAIAPFQGR		1	b16.a1	0.002199999988079071	39.599998474121094	2	1681.893310546875	1681.8912353515625	0.002099999925121665	1.2485943686380565
b16	pepb16a2	DaPR130924_VB118_O1937.m	2518	23.530000686645508	FLAVGLVDNTVR		1	b16.a1	3.7999998312443495E-5	57.79999923706055	2	1303.7401123046875	1303.7373046875	0.002899999963119626	2.224374460018035
b16	pepb16a5	DaPR130924_VB118_O1937.m	2547	23.700000762939453	MFLYNLTLQR	M1:+15.99491	1	b16.a1	0.00860000029206276	31.399999618530273	2	1314.6878662109375	1314.6878662109375	0.0	0.0
b16	pepb16b10	DaPR130924_VB118_O1937.m	2753	25.049999237060547	WVTTASLLDYDTVAGADK		1	b16.a1	0.0026000000070780516	38.599998474121094	2	1925.9625244140625	1925.949951171875	0.013000000268220901	6.749915936450396
b16	pepb16a3	DaPR130924_VB118_O1937.m	2876	26.149999618530273	LGAVFNQVAFPLQYTPR		1	b16.a1	9.999999747378752E-5	53.20000076293945	2	1921.0330810546875	1921.033447265625	-3.000000142492354E-4	-0.15616595050765603
b17	pepb17a6	DaPR130924_VB118_O1937.m	871	12.779999732971191	SQAGSDTDVEEGK		1	b17.a1	1.5999999959603883E-5	45.79999923706055	2	1322.5743408203125	1322.571044921875	0.0032999999821186066	2.4951400492164404
b17	pepb17a3	DaPR130924_VB118_O1937.m	1161	15.460000038146973	DAEEDMPQR		1	b17.a1	0.004399999976158142	38.70000076293945	2	1090.4500732421875	1090.4473876953125	0.0027000000700354576	2.4760479969070075
b17	pepb17a5	DaPR130924_VB118_O1937.m	1389	17.1299991607666	NQLVTPEPTSR		1	b17.a1	0.012000000104308128	35.70000076293945	2	1241.6483154296875	1241.64892578125	-5.000000237487257E-4	-0.4026903365088677
b17	pepb17a7	DaPR130924_VB118_O1937.m	1581	18.280000686645508	SQASTTVDINTQVEK		1	b17.a1	8.800000159681076E-7	49.5	2	1620.814208984375	1620.807861328125	0.006300000008195639	3.8869505500999253
b17	pepb17a9	DaPR130924_VB118_O1937.m	1609	18.43000030517578	VEIETSEEIQEK		1	b17.a1	2.4000000848900527E-6	53.099998474121094	2	1433.7034912109375	1433.7010498046875	0.0024999999441206455	1.7437386576938194
b17	pepb17a8	DaPR130924_VB118_O1937.m	1840	19.75	TPEPVVPTAPEPHPTTSTDQPVTPK		1	b17.a1	6.600000197067857E-4	38.900001525878906	3	2623.3251953125	2623.325439453125	-3.000000142492354E-4	-0.11435867229335271
b17	pepb17a4	DaPR130924_VB118_O1937.m	1923	20.25	MTPFPATSAAPEPHPSTSTAQPVTPK		1	b17.a1	2.8000000384054147E-5	43.29999923706055	3	2648.31494140625	2648.302978515625	0.012000000104308128	4.531203643109646
b17	pepb17a1	DaPR130924_VB118_O1937.m	2243	22.059999465942383	AHEVGAQGGPPVAQVEQDLPISR		1	b17.a1	8.200000252145401E-7	66.5	3	2355.208251953125	2355.20556640625	0.00279999990016222	1.1888558434560217
b17	pepb17a2	DaPR130924_VB118_O1937.m	2692	24.610000610351562	AVLALGGSLAGSAAEASHLVTDR		1	b17.a1	6.099999882280827E-4	50.0	3	2166.1533203125	2166.151611328125	0.0017000000225380063	0.7848019564501726
b18	pepb18a4	DaPR130924_VB118_O1937.m	1295	16.530000686645508	EYNVNDDSMK		1	b18.a1	0.017999999225139618	25.5	2	1214.5015869140625	1214.499755859375	0.0017999999690800905	1.4820916681094085
b18	pepb18a6	DaPR130924_VB118_O1937.m	1529	18.0	PVTMGDEGGLR		1	b18.a1	1.4999999621068127E-5	38.5	2	1131.5465087890625	1131.5467529296875	-1.9999999494757503E-4	-0.1767492102555684
b18	pepb18a1	DaPR130924_VB118_O1937.m	1850	19.799999237060547	AGGVGLNLSAASR		1	b18.a1	7.199999799922807E-6	52.599998474121094	2	1172.639892578125	1172.6385498046875	0.0013000000035390258	1.1086110069940576
b18	pepb18a3	DaPR130924_VB118_O1937.m	1852	19.809999465942383	AVLDLESER		1	b18.a1	3.000000142492354E-4	39.70000076293945	2	1031.5390625	1031.5372314453125	0.0019000000320374966	1.8419112506248168
b18	pepb18a2	DaPR130924_VB118_O1937.m	1916	20.200000762939453	ASGFVFTR		1	b18.a1	0.0044999998062849045	37.70000076293945	2	884.4631958007812	884.462890625	3.000000142492354E-4	0.33918892180681803
b18	pepb18a9	DaPR130924_VB118_O1937.m	1954	20.450000762939453	YYTGVVNNNEMVALQR	M11:+15.99491	1	b18.a1	0.003100000089034438	39.0	2	1886.9056396484375	1886.9068603515625	-0.0013000000035390258	-0.6889582262140983
b18	pepb18a7	DaPR130924_VB118_O1937.m	2016	20.799999237060547	VFIQHITLSDEER		1	b18.a1	0.04100000113248825	37.20000076293945	3	1586.814697265625	1586.8177490234375	-0.003100000089034438	-1.953595547404386
b18	pepb18a8	DaPR130924_VB118_O1937.m	2220	21.93000030517578	YYTGVVNNNEMVALQR		1	b18.a1	1.3000000035390258E-4	48.099998474121094	2	1870.9049072265625	1870.9119873046875	-0.0071000000461936	-3.7949406997077135
b18	pepb18a5	DaPR130924_VB118_O1937.m	2413	22.959999084472656	NDLYYNTITNFSEK		1	b18.a1	8.200000252145401E-7	56.400001525878906	2	1721.8056640625	1721.8021240234375	0.003599999938160181	2.090832557313756
b19	pepb19a2	DaPR130924_VB118_O1937.m	945	13.460000038146973	GPPPPPGDENR		1	b19.a1	0.027000000700354576	28.5	2	1132.5389404296875	1132.53857421875	3.9999998989515007E-4	0.353188844071893
b19	pepb19a5	DaPR130924_VB118_O1937.m	992	13.899999618530273	TEEEEIDR		1	b19.a1	0.029999999329447746	35.20000076293945	2	1020.4490966796875	1020.4484252929688	6.000000284984708E-4	0.5879768282519637
b19	pepb19a1	DaPR130924_VB118_O1937.m	1575	18.25	AAVLLEQER		1	b19.a1	0.0013000000035390258	50.5	2	1028.5770263671875	1028.5738525390625	0.0031999999191612005	3.1111037007813427
b19	pepb19a6	DaPR130924_VB118_O1937.m	1670	18.729999542236328	VGEPVALSEEER		1	b19.a1	0.002400000113993883	48.400001525878906	2	1314.6561279296875	1314.654052734375	0.002199999988079071	1.6734440391396104
b19	pepb19a3	DaPR130924_VB118_O1937.m	1793	19.5	LAEIGAPIQGNR		1	b19.a1	2.6000000161729986E-6	50.20000076293945	2	1238.6868896484375	1238.685546875	0.00139999995008111	1.1302303103584923
b19	pepb19a7	DaPR130924_VB118_O1937.m	1835	19.729999542236328	YGPPPSYPNLK		1	b19.a1	0.00559999980032444	34.70000076293945	2	1232.6298828125	1232.63134765625	-0.001500000013038516	-1.2169088640254413
b19	pepb19a7	DaPR130924_VB118_O1937.m	1814	19.610000610351562	YGPPPSYPNLK		1	b19.a1	3.9999998989515007E-4	39.099998474121094	2	1232.642822265625	1232.6309814453125	0.010999999940395355	8.92400086155338
b19	pepb19a4	DaPR130924_VB118_O1937.m	2070	21.079999923706055	LAQQQAALLMQQEER		1	b19.a1	4.999999987376214E-7	60.79999923706055	2	1756.90869140625	1756.9014892578125	0.007300000172108412	4.155042395229702
b20	pepb20a3	DaPR130924_VB118_O1937.m	790	12.0	GSETPGATPGSK		1	b20.a1	1.1000000085914508E-4	38.70000076293945	2	1088.5225830078125	1088.5223388671875	3.9999998989515007E-4	0.36747063024119964
b20	pepb20a7	DaPR130924_VB118_O1937.m	1267	16.329999923706055	THEDIEAQIR		1	b20.a1	0.017000000923871994	34.599998474121094	2	1211.6053466796875	1211.6019287109375	0.0035000001080334187	2.888737649796565
b20	pepb20a1	DaPR130924_VB118_O1937.m	1315	16.65999984741211	DTPGHGSGWAETPR		1	b20.a1	1.8000000272877514E-4	39.5	3	1467.6636962890625	1467.66162109375	0.002199999988079071	1.4989831146770454
b20	pepb20a4	DaPR130924_VB118_O1937.m	1778	19.43000030517578	IVDDLKDEAEQYR		1	b20.a1	0.0015999999595806003	38.70000076293945	2	1593.778076171875	1593.77587890625	0.002199999988079071	1.3803697352910438
b20	pepb20a5	DaPR130924_VB118_O1937.m	2122	21.399999618530273	NRPLSDEELDAMFPEGYK	M12:+15.99491	1	b20.a1	5.699999746866524E-4	35.79999923706055	3	2126.963134765625	2126.97021484375	-0.007199999876320362	-3.385096709898819
b20	pepb20a8	DaPR130924_VB118_O1937.m	2132	21.450000762939453	VPELNVQNGVLK		1	b20.a1	3.000000142492354E-4	46.70000076293945	2	1309.7481689453125	1309.7479248046875	3.9999998989515007E-4	0.30540227040619206
b20	pepb20a6	DaPR130924_VB118_O1937.m	2609	24.049999237060547	QLVDTTVELANK	Q1:-17.02655	1	b20.a1	1.4000000373926014E-4	44.099998474121094	2	1313.6951904296875	1313.695068359375	9.999999747378752E-5	0.07612116379387326
b20	pepb20a2	DaPR130924_VB118_O1937.m	2724	24.829999923706055	EVMLILIR		1	b20.a1	0.04899999871850014	33.0	2	986.6060791015625	986.6071166992188	-0.0010999999940395355	-1.1149321502156628
b21	pepb21a5	DaPR130924_VB118_O1937.m	785	11.949999809265137	TEGAEATPGAQK		1	b21.a1	0.0010999999940395355	42.29999923706055	2	1159.56005859375	1159.5594482421875	6.99999975040555E-4	0.6036775226157718
b21	pepb21a1	DaPR130924_VB118_O1937.m	1276	16.3799991607666	EVDATSPAPSTSSTVK		1	b21.a1	4.999999987376214E-7	50.400001525878906	2	1576.7738037109375	1576.7705078125	0.0034000000450760126	2.1563062146519547
b21	pepb21a8	DaPR130924_VB118_O1937.m	1775	19.40999984741211	TTIYEIQDDR		1	b21.a1	0.0031999999191612005	42.79999923706055	2	1253.6064453125	1253.6011962890625	0.005200000014156103	4.148049658495267
b21	pepb21a6	DaPR130924_VB118_O1937.m	2010	20.760000228881836	TEPEEVSIEDSAQSDLK		1	b21.a1	3.600000127335079E-5	42.79999923706055	2	1876.8746337890625	1876.8662109375	0.00839999970048666	4.47554527410392
b21	pepb21a7	DaPR130924_VB118_O1937.m	2052	20.979999542236328	TPQMPPTTPSSSFFTK	M4:+15.99491	1	b21.a1	0.0026000000070780516	39.599998474121094	2	1769.851806640625	1769.8419189453125	0.009999999776482582	5.650222016688248
b21	pepb21a3	DaPR130924_VB118_O1937.m	2116	21.360000610351562	GEFTYYEIQDNTGK		1	b21.a1	5.199999941396527E-5	44.20000076293945	2	1664.745849609375	1664.7442626953125	0.0015999999595806003	0.9611085590949041
b21	pepb21a4	DaPR130924_VB118_O1937.m	2152	21.559999465942383	GLEVINDYHFR		1	b21.a1	3.499999875202775E-4	43.20000076293945	2	1362.677001953125	1362.6805419921875	-0.0035000001080334187	-2.568467076602232
b21	pepb21a2	DaPR130924_VB118_O1937.m	2572	23.829999923706055	EVMVLNATESFVYEPK	M3:+15.99491	1	b21.a1	0.0010000000474974513	31.799999237060547	2	1871.90380859375	1871.9100341796875	-0.006099999882280827	-3.258703554604312
b22	pepb22a5	DaPR130924_VB118_O1937.m	1152	15.40999984741211	SGGVGGSNTNWK		1	b22.a1	0.010999999940395355	41.70000076293945	2	1163.545166015625	1163.54443359375	7.999999797903001E-4	0.6875543010587073
b22	pepb22a1	DaPR130924_VB118_O1937.m	1270	16.350000381469727	ATAFNEQVDK		1	b22.a1	5.0999999075429514E-5	48.599998474121094	2	1122.5440673828125	1122.54296875	0.0010999999940395355	0.9799179404815416
b22	pepb22a7	DaPR130924_VB118_O1937.m	1445	17.450000762939453	VIDQQNGLYR		1	b22.a1	3.400000059627928E-5	46.599998474121094	2	1205.625732421875	1205.627685546875	-0.0020000000949949026	-1.6588870004985816
b22	pepb22a8	DaPR130924_VB118_O1937.m	2265	22.200000762939453	VVPIASLTPYQSK		1	b22.a1	0.0012000000569969416	37.0	2	1402.79736328125	1402.7945556640625	0.002899999963119626	2.0673019804719788
b22	pepb22a3	DaPR130924_VB118_O1937.m	2266	22.200000762939453	IGNPVPYNEGLGQPQVAPPAPAASPAASSR		1	b22.a1	0.0010999999940395355	57.70000076293945	3	2913.49169921875	2913.48583984375	0.005799999926239252	1.9907424456713012
b22	pepb22a4	DaPR130924_VB118_O1937.m	2509	23.479999542236328	PILQVINIR		1	b22.a1	0.00559999980032444	35.29999923706055	2	1065.680908203125	1065.6783447265625	0.0026000000070780516	2.4397605712305
b22	pepb22a6	DaPR130924_VB118_O1937.m	2581	23.8799991607666	VGQLSEGAIAAIMQK		1	b22.a1	1.3000000365082087E-7	52.20000076293945	2	1515.8197021484375	1515.8204345703125	-6.000000284984708E-4	-0.39582526717193384
b22	pepb22a2	DaPR130924_VB118_O1937.m	2809	25.549999237060547	LFSLELVDESGEIR		1	b22.a1	7.400000322377309E-5	44.79999923706055	2	1606.8314208984375	1606.8326416015625	-0.0012000000569969416	-0.7468108538054574
b23	pepb23a8	DaPR130924_VB118_O1937.m	1698	18.899999618530273	YAVPSAGLR		1	b23.a1	0.04899999871850014	24.799999237060547	2	933.5164184570312	933.5156860351562	6.99999975040555E-4	0.7498534684656525
b23	pepb23a3	DaPR130924_VB118_O1937.m	1858	19.850000381469727	HGDLPDIQIK		1	b23.a1	0.004600000102072954	42.29999923706055	2	1135.6129150390625	1135.6109619140625	0.0019000000320374966	1.6731082173027485
b23	pepb23a4	DaPR130924_VB118_O1937.m	1880	20.0	LNESTFDTQITK		1	b23.a1	1.900000061141327E-4	37.900001525878906	2	1396.698974609375	1396.6959228515625	0.003100000089034438	2.2195239767760806
b23	pepb23a2	DaPR130924_VB118_O1937.m	2032	20.8799991607666	GIFTSEIGTK		1	b23.a1	0.007199999876320362	28.100000381469727	2	1052.568603515625	1052.562744140625	0.006000000052154064	5.7003728144043535
b23	pepb23a6	DaPR130924_VB118_O1937.m	2064	21.049999237060547	SIGEYDVLR		1	b23.a1	0.027000000700354576	33.900001525878906	2	1051.543701171875	1051.5423583984375	0.001500000013038516	1.426476072084349
b23	pepb23a1	DaPR130924_VB118_O1937.m	2256	22.1299991607666	DQNILLGTTYR		1	b23.a1	1.6999999843392288E-6	49.0	2	1293.6837158203125	1293.68017578125	0.003599999938160181	2.7827588344902563
b23	pepb23a5	DaPR130924_VB118_O1937.m	2284	22.299999237060547	NLSSNEAISLEEIR		1	b23.a1	3.100000030826777E-4	48.0	2	1574.8056640625	1574.802490234375	0.0031999999191612005	2.0320007994684786
b23	pepb23a7	DaPR130924_VB118_O1937.m	2782	25.309999465942383	TVGALQVLGTEAQSSLLK		1	b23.a1	5.39999979082495E-4	37.0	2	1815.0233154296875	1815.0225830078125	6.99999975040555E-4	0.3856701187048216
b24	pepb24a2	DaPR130924_VB118_O1937.m	1004	14.0	HEPGLGGPAER		1	b24.a1	0.028999999165534973	29.5	2	1119.554931640625	1119.5545654296875	3.9999998989515007E-4	0.35728494371476144
b24	pepb24a3	DaPR130924_VB118_O1937.m	1196	15.729999542236328	KDENESSAPADGEGGSELQPK		1	b24.a1	1.2000000424450263E-5	66.4000015258789	3	2144.95166015625	2144.958251953125	-0.006599999964237213	-3.0769829474431405
b24	pepb24a6	DaPR130924_VB118_O1937.m	1409	17.260000228881836	QPAPGPVEKPPR	Q1:-17.02655	1	b24.a1	0.0038999998942017555	31.899999618530273	2	1255.677734375	1255.6798095703125	-0.0020000000949949026	-1.5927628044599147
b24	pepb24a7	DaPR130924_VB118_O1937.m	1574	18.25	TLSGAQDSEAAFAK		1	b24.a1	0.005100000184029341	37.5	2	1395.685791015625	1395.675048828125	0.009999999776482582	7.164991439002264
b24	pepb24a5	DaPR130924_VB118_O1937.m	1896	20.100000381469727	PTVLNQPLPGEK		1	b24.a1	0.006500000134110451	32.400001525878906	2	1292.721923828125	1292.7213134765625	6.99999975040555E-4	0.5414933348302424
b24	pepb24a4	DaPR130924_VB118_O1937.m	2524	23.559999465942383	NDLLNIIR		1	b24.a1	0.002899999963119626	43.0	2	970.5682983398438	970.5684204101562	-9.999999747378752E-5	-0.10303240386857851
b24	pepb24a1	DaPR130924_VB118_O1937.m	2741	24.959999084472656	DLVLPTQALPASPALK		1	b24.a1	4.5000000682193786E-5	52.5	2	1633.9500732421875	1633.9527587890625	-0.0026000000070780516	-1.5912332795991821
b25	pepb25a2	DaPR130924_VB118_O1937.m	1298	16.549999237060547	HLVSAGYVHVNR		1	b25.a1	2.4000000848900527E-6	54.0	3	1351.7213134765625	1351.723388671875	-0.0020000000949949026	-1.4795927271481089
b25	pepb25a5	DaPR130924_VB118_O1937.m	1834	19.729999542236328	TQVELVADPETR		1	b25.a1	9.000000318337698E-6	51.5	2	1357.697021484375	1357.6961669921875	8.999999845400453E-4	0.6628876227395463
b25	pepb25a7	DaPR130924_VB118_O1937.m	2142	21.5	VFPTGPSDWR		1	b25.a1	2.899999963119626E-4	34.79999923706055	2	1161.56591796875	1161.5692138671875	-0.0031999999191612005	-2.754893880587201
b25	pepb25a4	DaPR130924_VB118_O1937.m	2241	22.049999237060547	LVIFTNQMSIGR	M8:+15.99491	1	b25.a1	5.300000193528831E-4	46.5	2	1394.74755859375	1394.7464599609375	0.0010999999940395355	0.7886738024560701
b25	pepb25a3	DaPR130924_VB118_O1937.m	2379	22.760000228881836	LLVFTAAGVK		1	b25.a1	0.008999999612569809	33.0	2	1018.6253662109375	1018.6300048828125	-0.004600000102072954	-4.51586943249542
b25	pepb25a6	DaPR130924_VB118_O1937.m	2685	24.530000686645508	VAGFDLDGTLITTR		1	b25.a1	1.1000000021965661E-8	63.20000076293945	2	1478.786865234375	1478.785400390625	0.0015999999595806003	1.0819689991245223
b25	pepb25a1	DaPR130924_VB118_O1937.m	2841	25.829999923706055	ALLSASPEVVVAVGFPGAGK		1	b25.a1	4.600000102072954E-5	47.20000076293945	2	1869.0469970703125	1869.0484619140625	-0.00139999995008111	-0.7490442214897909
b26	pepb26a6	DaPR130924_VB118_O1937.m	913	13.180000305175781	VTNQPIGGR		1	b26.a1	0.026000000536441803	37.0	2	941.5162353515625	941.5167236328125	-5.000000237487257E-4	-0.5310580377366971
b26	pepb26a1	DaPR130924_VB118_O1937.m	1517	17.93000030517578	AALQELTR		1	b26.a1	0.0010999999940395355	41.70000076293945	2	901.5101318359375	901.5106201171875	-5.000000237487257E-4	-0.5546246628616872
b26	pepb26a3	DaPR130924_VB118_O1937.m	1601	18.399999618530273	HLTDPSYGIPR		1	b26.a1	0.032999999821186066	31.299999237060547	2	1255.6529541015625	1255.6434326171875	0.009600000455975533	7.645482950494848
b26	pepb26a2	DaPR130924_VB118_O1937.m	2273	22.229999542236328	DLAPGIADSLR		1	b26.a1	0.001500000013038516	36.20000076293945	2	1127.6033935546875	1127.60595703125	-0.0024999999441206455	-2.2170864995273893
b26	pepb26a5	DaPR130924_VB118_O1937.m	2703	24.700000762939453	SDTIDTVSVPYVFR		1	b26.a1	5.300000193528831E-4	44.0	2	1598.808837890625	1598.8065185546875	0.002400000113993883	1.501119795385542
b26	pepb26a4	DaPR130924_VB118_O1937.m	3037	27.950000762939453	QTMGFPLLTYQDR	Q1:-17.02655	1	b26.a1	0.020999999716877937	32.099998474121094	2	1552.74072265625	1552.7469482421875	-0.006099999882280827	-3.928521572163726
b27	pepb27a4	DaPR130924_VB118_O1937.m	1432	17.399999618530273	LAEPQLR		1	b27.a1	0.02800000086426735	33.099998474121094	2	826.4786987304688	826.4785766601562	9.999999747378752E-5	0.12099526871935726
b27	pepb27a2	DaPR130924_VB118_O1937.m	1594	18.360000610351562	DEALSDGDDLR		1	b27.a1	1.5999999595806003E-4	46.599998474121094	2	1205.5299072265625	1205.5284423828125	0.001500000013038516	1.2442676259663021
b27	pepb27a1	DaPR130924_VB118_O1937.m	1910	20.15999984741211	ALQLLTR		1	b27.a1	1.6999999934341758E-4	36.0	2	814.5172119140625	814.514892578125	0.002300000051036477	2.8237667254388112
b27	pepb27a6	DaPR130924_VB118_O1937.m	2485	23.360000610351562	YDPVWMTVTR		1	b27.a1	0.0035000001080334187	38.400001525878906	2	1267.6162109375	1267.6143798828125	0.0019000000320374966	1.4988785723724167
b27	pepb27a5	DaPR130924_VB118_O1937.m	2533	23.6299991607666	SLLPVKPVEIEIETPEQAK		1	b27.a1	0.0032999999821186066	36.599998474121094	3	2120.181640625	2120.185302734375	-0.003700000001117587	-1.7451304828619207
b27	pepb27a3	DaPR130924_VB118_O1937.m	2728	24.860000610351562	DVDTYYLSNLVK		1	b27.a1	1.8999999156221747E-5	44.79999923706055	2	1429.720947265625	1429.721435546875	-3.9999998989515007E-4	-0.2797747728683582
b28	pepb28a1	DaPR130924_VB118_O1937.m	872	12.779999732971191	ATLNSGPGAQQK		1	b28.a1	0.023000000044703484	41.099998474121094	2	1171.606201171875	1171.6070556640625	-7.999999797903001E-4	-0.682822774003237
b28	pepb28a4	DaPR130924_VB118_O1937.m	987	13.859999656677246	TSTGSASSSAAVAASSK		1	b28.a1	1.3000000365082087E-7	52.5	2	1469.7088623046875	1469.708251953125	6.99999975040555E-4	0.4762849865681239
b28	pepb28a5	DaPR130924_VB118_O1937.m	1012	14.050000190734863	VEEESITK		1	b28.a1	0.004800000227987766	34.20000076293945	2	934.4736328125	934.4732055664062	3.9999998989515007E-4	0.4280486454961549
b28	pepb28a3	DaPR130924_VB118_O1937.m	1043	14.3100004196167	TGNESGSNLSDSGSVK		1	b28.a1	2.1999999262334313E-6	42.70000076293945	2	1538.6885986328125	1538.693359375	-0.004699999932199717	-3.05453968691254
b28	pepb28a2	DaPR130924_VB118_O1937.m	1397	17.200000762939453	SGLLTETSSR		1	b28.a1	5.8000001445179805E-5	44.599998474121094	2	1050.54541015625	1050.54296875	0.0024999999441206455	2.3797217424579
b29	pepb29a4	DaPR130924_VB118_O1937.m	1204	15.8100004196167	LSTQSNSNNIEPAR		1	b29.a1	0.03400000184774399	35.900001525878906	2	1530.748779296875	1530.7510986328125	-0.002300000051036477	-1.5025303937986507
b29	pepb29a2	DaPR130924_VB118_O1937.m	1732	19.149999618530273	LLDTNPEINQSDSQDSR		1	b29.a1	1.2000000424450263E-6	62.79999923706055	2	1931.8927001953125	1931.89453125	-0.0017999999690800905	-0.9317278660732222
b29	pepb29a1	DaPR130924_VB118_O1937.m	1826	19.68000030517578	DDSLDLSPQGR		1	b29.a1	0.00419999985024333	36.70000076293945	2	1202.56884765625	1202.565185546875	0.003700000001117587	3.0767562919551725
b29	pepb29a5	DaPR130924_VB118_O1937.m	2048	20.959999084472656	SESPPAELPSLR		1	b29.a1	0.013000000268220901	30.100000381469727	2	1282.662841796875	1282.6641845703125	-0.0013000000035390258	-1.0135154775328201
b29	pepb29a3	DaPR130924_VB118_O1937.m	2478	23.309999465942383	LPDYSSIEIMR		1	b29.a1	0.006599999964237213	29.299999237060547	2	1323.6578369140625	1323.6617431640625	-0.0038999998942017555	-2.9463719974857403
b30	pepb30a4	DaPR130924_VB118_O1937.m	1258	16.25	QSNVAAPGDATPPAEK		1	b30.a1	4.099999932805076E-5	45.099998474121094	2	1552.7681884765625	1552.7606201171875	0.007600000128149986	4.894508547992679
b30	pepb30a3	DaPR130924_VB118_O1937.m	1482	17.729999542236328	PVESPGDPNQLTR		1	b30.a1	0.003100000089034438	35.400001525878906	2	1409.697265625	1409.702392578125	-0.004999999888241291	-3.54684784147743
b30	pepb30a1	DaPR130924_VB118_O1937.m	1750	19.25	ESPHEPDPEPYEPIPPK		1	b30.a1	0.014999999664723873	33.29999923706055	3	1957.9193115234375	1957.918212890625	0.0010999999940395355	0.5618212174529604
b30	pepb30a5	DaPR130924_VB118_O1937.m	2590	23.93000030517578	STGLELETPSLVPVK		1	b30.a1	0.03400000184774399	43.900001525878906	2	1569.8763427734375	1569.873779296875	0.0026000000070780516	1.6561841094272918
b30	pepb30a2	DaPR130924_VB118_O1937.m	2612	24.059999465942383	PLVLPSPLVTPGSNSQER		1	b30.a1	2.499999936844688E-6	47.5	2	1891.04248046875	1891.029052734375	0.014000000432133675	7.403376702166509
b31	pepb31a3	DaPR130924_VB118_O1937.m	1412	17.280000686645508	FMSAYEQR		1	b31.a1	9.200000204145908E-4	32.70000076293945	2	1031.46240234375	1031.4619140625	5.000000237487257E-4	0.4847488956518358
b31	pepb31a2	DaPR130924_VB118_O1937.m	1831	19.709999084472656	DPYFMK		1	b31.a1	0.0026000000070780516	29.399999618530273	2	800.366943359375	800.3651733398438	0.0017999999690800905	2.2489733799496436
b31	pepb31a1	DaPR130924_VB118_O1937.m	2147	21.530000686645508	AAEPYETIAFK		1	b31.a1	3.600000054575503E-4	37.20000076293945	2	1239.6285400390625	1239.6259765625	0.0026000000070780516	2.0974068438674442
b31	pepb31a5	DaPR130924_VB118_O1937.m	2300	22.3799991607666	QLALETIDINK		1	b31.a1	0.013000000268220901	31.200000762939453	2	1257.7088623046875	1257.705322265625	0.003599999938160181	2.8623556523360785
b31	pepb31a4	DaPR130924_VB118_O1937.m	2847	25.8799991607666	QLALETIDINK	Q1:-17.02655	1	b31.a1	0.03099999949336052	29.799999237060547	2	1240.682861328125	1240.6788330078125	0.004100000020116568	3.304642515885294
b32	pepb32a1	DaPR130924_VB118_O1937.m	2001	20.709999084472656	AASQAVEEMR	A1:+42.01057	1	b32.a1	0.0026000000070780516	40.599998474121094	2	1133.52685546875	1133.5260009765625	8.999999845400453E-4	0.7939826556820678
b32	pepb32a5	DaPR130924_VB118_O1937.m	2215	21.899999618530273	VVLGEFGVR		1	b32.a1	0.026000000536441803	27.200000762939453	2	975.5633544921875	975.5626220703125	6.99999975040555E-4	0.7175346402212849
b32	pepb32a3	DaPR130924_VB118_O1937.m	2246	22.079999923706055	NQGDEEGTEIDTLQFR		1	b32.a1	3.300000025774352E-5	46.79999923706055	2	1851.8426513671875	1851.8360595703125	0.0066999997943639755	3.6180307429150065
b32	pepb32a4	DaPR130924_VB118_O1937.m	2443	23.110000610351562	VLVYNNTSIVQDEILAHR		1	b32.a1	0.005799999926239252	32.900001525878906	3	2084.114501953125	2084.114013671875	6.000000284984708E-4	0.2878921328499523
b32	pepb32a2	DaPR130924_VB118_O1937.m	2620	24.110000610351562	ILLAEVPTMAVEK		1	b32.a1	2.099999983329326E-4	43.70000076293945	2	1413.8056640625	1413.8026123046875	0.003100000089034438	2.1926682424083395
b33	pepb33a3	DaPR130924_VB118_O1937.m	2059	21.010000228881836	SDVEAIFSK		1	b33.a1	0.004600000102072954	36.400001525878906	2	995.5044555664062	995.5048217773438	-3.9999998989515007E-4	-0.4018061802865026
b33	pepb33a4	DaPR130924_VB118_O1937.m	2365	22.700000762939453	VDSLLENLEK		1	b33.a1	1.4999999621068127E-5	44.900001525878906	2	1159.624755859375	1159.620849609375	0.0038999998942017555	3.3631681385476067
b33	pepb33a2	DaPR130924_VB118_O1937.m	2554	23.729999542236328	MIAGQVLDINLAAEPK	M1:+15.99491	1	b33.a1	9.799999700632611E-11	65.19999694824219	2	1698.911376953125	1698.909912109375	0.001500000013038516	0.8829191014467085
b33	pepb33a5	DaPR130924_VB118_O1937.m	2642	24.25	VFIGNLNTLVVK		1	b33.a1	0.009999999776482582	38.099998474121094	2	1316.7978515625	1316.7940673828125	0.003800000064074993	2.885796768227901
b33	pepb33a1	DaPR130924_VB118_O1937.m	2683	24.530000686645508	MIAGQVLDINLAAEPK		1	b33.a1	1.6000000186977559E-6	57.099998474121094	2	1682.913818359375	1682.9150390625	-0.0010999999940395355	-0.6536277640327651
b34	pepb34a2	DaPR130924_VB118_O1937.m	1158	15.449999809265137	TPATAPVPAR		1	b34.a1	3.1999999191612005E-4	46.099998474121094	2	980.5531616210938	980.5527954101562	3.9999998989515007E-4	0.4079331493087363
b34	pepb34a3	DaPR130924_VB118_O1937.m	1433	17.399999618530273	TPSKPPAQLSPSVPK		1	b34.a1	0.003800000064074993	37.79999923706055	3	1533.8648681640625	1533.8638916015625	8.999999845400453E-4	0.58675348540888
b34	pepb34a4	DaPR130924_VB118_O1937.m	1875	19.979999542236328	YSQVLGLGGR		1	b34.a1	2.7999999474559445E-7	53.0	2	1049.57666015625	1049.57421875	0.0024999999441206455	2.3819182097460847
b34	pepb34a1	DaPR130924_VB118_O1937.m	2745	25.0	DSPFGLSFVR		1	b34.a1	7.999999797903001E-4	38.20000076293945	2	1124.5770263671875	1124.5738525390625	0.0031999999191612005	2.845522249993846
b35	pepb35a2	DaPR130924_VB118_O1937.m	1417	17.299999237060547	IIAEGANGPTTPEADK		1	b35.a1	1.9999999494757503E-4	52.5	2	1583.7904052734375	1583.7916259765625	-0.0010999999940395355	-0.6945358063509636
b35	pepb35a4	DaPR130924_VB118_O1937.m	1654	18.649999618530273	YSTDVSVDEVK		1	b35.a1	0.0012000000569969416	38.599998474121094	2	1241.5902099609375	1241.5899658203125	1.9999999494757503E-4	0.16108377198057977
b35	pepb35a1	DaPR130924_VB118_O1937.m	2171	21.68000030517578	HGGTIPIVPTAEFQDR		1	b35.a1	0.006899999920278788	36.20000076293945	3	1737.8935546875	1737.892333984375	0.0012000000569969416	0.690491599238351
b35	pepb35a3	DaPR130924_VB118_O1937.m	2297	22.360000610351562	YNLGLDLR		1	b35.a1	0.010999999940395355	39.70000076293945	2	963.5269775390625	963.5261840820312	6.99999975040555E-4	0.7264981342540864
b36	pepb36a4	DaPR130924_VB118_O1937.m	1255	16.209999084472656	TLLVNNNR		1	b36.a1	0.014000000432133675	29.899999618530273	2	943.5333251953125	943.5324096679688	8.999999845400453E-4	0.9538622895389014
b36	pepb36a1	DaPR130924_VB118_O1937.m	1873	19.959999084472656	GLLQSGQIPGR		1	b36.a1	0.0020000000949949026	40.0	2	1125.6370849609375	1125.637939453125	-7.999999797903001E-4	-0.7107080809473858
b36	pepb36a2	DaPR130924_VB118_O1937.m	2022	20.829999923706055	NAIANASTLAEVER		1	b36.a1	4.300000000512227E-6	54.599998474121094	2	1458.7542724609375	1458.755126953125	-7.999999797903001E-4	-0.5484127973289427
b36	pepb36a3	DaPR130924_VB118_O1937.m	2664	24.399999618530273	SLTYLSILR		1	b36.a1	2.699999895412475E-4	28.299999237060547	2	1065.6324462890625	1065.6307373046875	0.0017999999690800905	1.6891404368016372
b37	pepb37a4	DaPR130924_VB118_O1937.m	2093	21.209999084472656	YNILGTNTIMDK	M10:+15.99491	1	b37.a1	1.6000000186977559E-6	46.900001525878906	2	1398.697265625	1398.69384765625	0.003599999938160181	2.573829822868382
b37	pepb37a2	DaPR130924_VB118_O1937.m	2212	21.8799991607666	NFILDQTNVSAAAQR		1	b37.a1	2.100000074278796E-6	70.19999694824219	2	1647.8446044921875	1647.8453369140625	-6.99999975040555E-4	-0.42479713317722667
b37	pepb37a1	DaPR130924_VB118_O1937.m	2227	21.959999084472656	GYFEYIEENK		1	b37.a1	0.008899999782443047	38.0	2	1291.5845947265625	1291.58447265625	9.999999747378752E-5	0.07742427970516653
b37	pepb37a3	DaPR130924_VB118_O1937.m	2630	24.15999984741211	SSGPTSLFAVTVAPPGAR		1	b37.a1	1.9999999494757503E-4	39.79999923706055	2	1714.9134521484375	1714.9127197265625	7.999999797903001E-4	0.4664960324732198
b38	pepb38a2	DaPR130924_VB118_O1937.m	811	12.210000038146973	PVEGTPASR		1	b38.a1	0.010999999940395355	29.5	2	913.4767456054688	913.4741821289062	0.0024999999441206455	2.7368041626466617
b38	pepb38a3	DaPR130924_VB118_O1937.m	1143	15.3100004196167	TQDPSSPGTTPPQAR		1	b38.a1	2.500000118743628E-4	40.0	2	1539.742431640625	1539.740234375	0.002300000051036477	1.493758492301837
b38	pepb38a1	DaPR130924_VB118_O1937.m	2843	25.850000381469727	AIVEFLSNLAR		1	b38.a1	0.0015999999595806003	45.79999923706055	2	1232.6971435546875	1232.7001953125	-0.003000000026077032	-2.4336817966646844
b39	pepb39a3	DaPR130924_VB118_O1937.m	1275	16.3799991607666	VGQDPVLR		1	b39.a1	0.017999999225139618	40.599998474121094	2	883.5015869140625	883.5	0.0015999999595806003	1.8109790148054332
b39	pepb39a1	DaPR130924_VB118_O1937.m	1872	19.959999084472656	ESETTTSLVLER		1	b39.a1	0.0052999998442828655	36.5	2	1364.6910400390625	1364.6907958984375	3.000000142492354E-4	0.2198300268096495
b39	pepb39a2	DaPR130924_VB118_O1937.m	1905	20.149999618530273	SGDSEVYQLGDVSQK		1	b39.a1	8.200000252145401E-7	53.5	2	1611.7481689453125	1611.7501220703125	-0.0019000000320374966	-1.1788428032485108
b40	pepb40a2	DaPR130924_VB118_O1937.m	1036	14.260000228881836	YAAPEQNNDPQQSK		1	b40.a1	0.004600000102072954	32.20000076293945	2	1589.72314453125	1589.719482421875	0.003700000001117587	2.327454649722719
b40	pepb40a1	DaPR130924_VB118_O1937.m	1799	19.530000686645508	ESGPSGIETELR		1	b40.a1	0.003700000001117587	37.20000076293945	2	1274.6217041015625	1274.6226806640625	-0.0010000000474974513	-0.7845459387059265
b40	pepb40a3	DaPR130924_VB118_O1937.m	2332	22.549999237060547	YDTALNLLK		1	b40.a1	0.01899999938905239	30.600000381469727	2	1050.5865478515625	1050.5833740234375	0.0031999999191612005	3.0459266711085524
b41	pepb41a3	DaPR130924_VB118_O1937.m	1571	18.229999542236328	QDAQSLHGDIPQK	Q1:-17.02655	1	b41.a1	0.01600000075995922	39.29999923706055	2	1419.693359375	1419.6866455078125	0.0066999997943639755	4.719351143834582
b41	pepb41a1	DaPR130924_VB118_O1937.m	1946	20.399999618530273	AAVIGDVIR		1	b41.a1	0.032999999821186066	38.5	2	913.5468139648438	913.5469970703125	-1.9999999494757503E-4	-0.21892688125401583
b41	pepb41a2	DaPR130924_VB118_O1937.m	2367	22.700000762939453	NGIDILVGTPGR		1	b41.a1	0.014999999664723873	34.400001525878906	2	1211.67578125	1211.6746826171875	0.0010999999940395355	0.9078344293400292
b42	pepb42a2	DaPR130924_VB118_O1937.m	1407	17.25	EDTGDQQGLLK		1	b42.a1	0.006099999882280827	38.70000076293945	2	1203.586669921875	1203.5855712890625	0.0010999999940395355	0.9139358432665615
b42	pepb42a1	DaPR130924_VB118_O1937.m	1951	20.43000030517578	EDSGSVPSTGPSQGTPISLK		1	b42.a1	0.029999999329447746	27.600000381469727	2	1943.95458984375	1943.9560546875	-0.00139999995008111	-0.7201808635052537
b42	pepb42a3	DaPR130924_VB118_O1937.m	2573	23.829999923706055	NADIFNSDVVIVER		1	b42.a1	7.39999990173601E-8	66.30000305175781	2	1590.813720703125	1590.8126220703125	0.0010999999940395355	0.6914704967628277
b43	pepb43a3	DaPR130924_VB118_O1937.m	2094	21.209999084472656	PVTVEPMDQLDDEEGLPEK	M7:+15.99491	1	b43.a1	0.0052999998442828655	41.099998474121094	2	2156.997802734375	2156.99072265625	0.0071000000461936	3.2916228946271158
b43	pepb43a1	DaPR130924_VB118_O1937.m	2151	21.559999465942383	FAQPGSFEYEYAMR	M13:+15.99491	1	b43.a1	2.4000000848900527E-5	44.5	2	1711.7423095703125	1711.7425537109375	-9.999999747378752E-5	-0.05841999853131802
b43	pepb43a2	DaPR130924_VB118_O1937.m	2378	22.75	PVTVEPMDQLDDEEGLPEK		1	b43.a1	3.899999865097925E-5	42.79999923706055	2	2141.00390625	2140.995849609375	0.008100000210106373	3.783286273807686
b44	pepb44a2	DaPR130924_VB118_O1937.m	1740	19.18000030517578	LQAITASSANLR		1	b44.a1	1.700000029813964E-5	40.70000076293945	2	1244.6944580078125	1244.6961669921875	-0.0015999999595806003	-1.285454235347254
b44	pepb44a3	DaPR130924_VB118_O1937.m	2383	22.780000686645508	LTDQTLIYLR		1	b44.a1	0.03700000047683716	28.100000381469727	2	1235.7001953125	1235.6998291015625	3.9999998989515007E-4	0.32370320078944836
b44	pepb44a1	DaPR130924_VB118_O1937.m	2506	23.459999084472656	LAGLDITDATLR		1	b44.a1	0.006300000008195639	41.400001525878906	2	1258.70458984375	1258.7005615234375	0.004100000020116568	3.257327553071266
b45	pepb45a2	DaPR130924_VB118_O1937.m	1491	17.780000686645508	LTSLNEEYTK		1	b45.a1	0.0019000000320374966	33.79999923706055	2	1197.5992431640625	1197.6002197265625	-8.999999845400453E-4	-0.7515028552228675
b45	pepb45a3	DaPR130924_VB118_O1937.m	2353	22.6299991607666	NNSFVNEIISR		1	b45.a1	1.3000000035390258E-4	42.79999923706055	2	1292.6605224609375	1292.6597900390625	7.999999797903001E-4	0.6188789857586002
b45	pepb45a1	DaPR130924_VB118_O1937.m	2829	25.729999542236328	DSLIIIDELGR		1	b45.a1	4.8000001697801054E-5	44.79999923706055	2	1243.6895751953125	1243.689697265625	-0.0	-0.0
b46	pepb46a2	DaPR130924_VB118_O1937.m	1998	20.700000762939453	EVTEPLNLNPAK		1	b46.a1	0.0027000000700354576	37.0	2	1324.7091064453125	1324.7110595703125	-0.0020000000949949026	-1.5097632653898345
b46	pepb46a3	DaPR130924_VB118_O1937.m	2197	21.799999237060547	GVEKPPHLAALILAR		1	b46.a1	0.0052999998442828655	44.900001525878906	3	1584.955810546875	1584.958740234375	-0.003100000089034438	-1.9558869327891948
b46	pepb46a1	DaPR130924_VB118_O1937.m	2495	23.40999984741211	EEGYDSVFSVVR		1	b46.a1	2.099999983329326E-5	35.20000076293945	2	1386.6517333984375	1386.654052734375	-0.002199999988079071	-1.5865528851560635
b47	pepb47a2	DaPR130924_VB118_O1937.m	1953	20.450000762939453	IEVQDTSGGTTALRPSASTQALSSSVSSSK		1	b47.a1	3.1999999191612005E-4	49.0	3	2952.48583984375	2952.47607421875	0.009700000286102295	3.285378117304133
b47	pepb47a3	DaPR130924_VB118_O1937.m	2077	21.110000610351562	IVVFQYSDGK		1	b47.a1	0.002199999988079071	45.900001525878906	2	1155.6044921875	1155.6048583984375	-3.000000142492354E-4	-0.2596043206888278
b47	pepb47a1	DaPR130924_VB118_O1937.m	2874	26.1299991607666	GDFILVGDLMR		1	b47.a1	4.799999878741801E-4	38.099998474121094	2	1235.655029296875	1235.645751953125	0.009399999864399433	7.60735821698194
b48	pepb48a3	DaPR130924_VB118_O1937.m	2253	22.110000610351562	SPEVVQFLQK		1	b48.a1	6.399999838322401E-4	45.400001525878906	2	1174.64697265625	1174.6470947265625	-9.999999747378752E-5	-0.08513194977685258
b48	pepb48a1	DaPR130924_VB118_O1937.m	2636	24.209999084472656	LEESADNILSIVK		1	b48.a1	3.499999875202775E-4	46.79999923706055	2	1430.7738037109375	1430.7740478515625	-3.000000142492354E-4	-0.20967672337900783
b48	pepb48a2	DaPR130924_VB118_O1937.m	2710	24.75	PTLLEQVLNQK		1	b48.a1	0.0027000000700354576	34.70000076293945	2	1282.7373046875	1282.737060546875	3.9999998989515007E-4	0.31183319029124823
b49	pepb49a1	DaPR130924_VB118_O1937.m	1172	15.550000190734863	GAVIVVSHDAR		1	b49.a1	0.01600000075995922	36.400001525878906	2	1123.625244140625	1123.622314453125	0.003000000026077032	2.66993631889302
b49	pepb49a2	DaPR130924_VB118_O1937.m	1314	16.65999984741211	LQGQLEQGDDTAAER		1	b49.a1	4.3000000005122274E-5	58.79999923706055	2	1630.7724609375	1630.76708984375	0.005400000140070915	3.3113251878220753
b50	pepb50a2	DaPR130924_VB118_O1937.m	883	12.880000114440918	TSQVGAASAPAK		1	b50.a1	0.023000000044703484	38.20000076293945	2	1087.57568359375	1087.5745849609375	0.0010999999940395355	1.0114248799580436
b50	pepb50a1	DaPR130924_VB118_O1937.m	1783	19.450000762939453	GSLGQGTAPVLPGK		1	b50.a1	1.3000000035390258E-4	36.599998474121094	2	1281.7183837890625	1281.716552734375	0.0019000000320374966	1.4823870597474103
b51	pepb51a2	DaPR130924_VB118_O1937.m	1382	17.100000381469727	MDDEEETYR	M1:+15.99491 - M1:+42.01057	1	b51.a1	0.03700000047683716	27.399999618530273	2	1245.4556884765625	1245.4580078125	-0.002300000051036477	-1.8467102355993166
b51	pepb51a1	DaPR130924_VB118_O1937.m	1773	19.399999618530273	ALIVVQQGMTPSAK	M9:+15.99491	1	b51.a1	1.8000000636675395E-5	48.5	2	1458.798828125	1458.7989501953125	-0.0	-0.0
b52	pepb52a1	DaPR130924_VB118_O1937.m	1125	15.130000114440918	TAQEVETYR		1	b52.a1	0.03099999949336052	31.0	2	1096.529541015625	1096.52734375	0.002199999988079071	2.0063339055051004
b52	pepb52a2	DaPR130924_VB118_O1937.m	2179	21.709999084472656	TTYLVLDEADR		1	b52.a1	0.0013000000035390258	35.29999923706055	2	1295.64697265625	1295.648193359375	-0.0012000000569969416	-0.9261773860738882
b53	pepb53a1	DaPR130924_VB118_O1937.m	1263	16.280000686645508	LVMAGETTNSR		1	b53.a1	2.499999936844688E-6	53.400001525878906	2	1178.5810546875	1178.583740234375	-0.0027000000700354576	-2.290885219151701
b53	pepb53a2	DaPR130924_VB118_O1937.m	2224	21.950000762939453	VLEQLEDLDSR		1	b53.a1	8.500000148181641E-10	57.599998474121094	2	1316.671142578125	1316.669677734375	0.001500000013038516	1.1392379109235673
b54	pepb54a1	DaPR130924_VB118_O1937.m	1430	17.3799991607666	GQNPNATFGEVSK		1	b54.a1	4.900000058114529E-4	40.0	2	1348.64697265625	1348.649658203125	-0.0026000000070780516	-1.927854273542148
b54	pepb54a2	DaPR130924_VB118_O1937.m	2447	23.1299991607666	IVASMWDSLGEEQK		1	b54.a1	0.013000000268220901	40.29999923706055	2	1592.761962890625	1592.762939453125	-8.999999845400453E-4	-0.5650558298707403
b55	pepb55a1	DaPR130924_VB118_O1937.m	1252	16.200000762939453	IAQGVSGSIQDK		1	b55.a1	1.1000000085914508E-5	45.20000076293945	2	1202.638916015625	1202.637939453125	0.0010000000474974513	0.8315054886362399
b55	pepb55a2	DaPR130924_VB118_O1937.m	2646	24.280000686645508	IELVVAPAGVTLK		1	b55.a1	8.900000102585182E-5	31.5	2	1309.80908203125	1309.8094482421875	-3.000000142492354E-4	-0.22904096061594797
b56	pepb56a1	DaPR130924_VB118_O1937.m	1680	18.799999237060547	ELTAPDENIPAK		1	b56.a1	7.699999841861427E-4	47.20000076293945	2	1297.66357421875	1297.663818359375	-1.9999999494757503E-4	-0.1541231188833124
b56	pepb56a2	DaPR130924_VB118_O1937.m	2279	22.260000228881836	NLQLFMENK		1	b56.a1	0.0015999999595806003	35.29999923706055	2	1136.578369140625	1136.5772705078125	0.0010999999940395355	0.9678180468522527
b57	pepb57a2	DaPR130924_VB118_O1937.m	1956	20.459999084472656	TALEMVQAAGTDR		1	b57.a1	3.600000054575503E-4	44.79999923706055	2	1362.666015625	1362.6685791015625	-0.0026000000070780516	-1.9080208107478998
b57	pepb57a1	DaPR130924_VB118_O1937.m	2159	21.610000610351562	GTLPAVEPFQR		1	b57.a1	0.03999999910593033	25.899999618530273	2	1214.6585693359375	1214.6531982421875	0.005400000140070915	4.445713515500265
b58	pepb58a2	DaPR130924_VB118_O1937.m	1472	17.6299991607666	SPFNSPSPQDSPR		1	b58.a1	0.0013000000035390258	33.70000076293945	2	1415.6522216796875	1415.6553955078125	-0.003100000089034438	-2.1897985193793796
b58	pepb58a1	DaPR130924_VB118_O1937.m	3034	27.90999984741211	LDLVMVILFK	M5:+15.99491	1	b58.a1	0.019999999552965164	35.29999923706055	2	1206.7158203125	1206.717041015625	-0.0012000000569969416	-0.9944336710344042
b59	pepb59a2	DaPR130924_VB118_O1937.m	1925	20.260000228881836	IDIDPEETVK		1	b59.a1	0.006800000090152025	39.20000076293945	2	1158.5889892578125	1158.58935546875	-1.9999999494757503E-4	-0.17262371176080557
b59	pepb59a1	DaPR130924_VB118_O1937.m	2751	25.030000686645508	AVEYLLMGIPGDR		1	b59.a1	5.799999926239252E-4	37.099998474121094	2	1433.7457275390625	1433.74609375	-3.9999998989515007E-4	-0.27898941914390135
b60	pepb60a2	DaPR130924_VB118_O1937.m	2162	21.6299991607666	LHDETLTYLNQGQSYEIR		1	b60.a1	0.0020000000949949026	47.599998474121094	3	2180.06640625	2180.062255859375	0.004100000020116568	1.880680246216344
b60	pepb60a1	DaPR130924_VB118_O1937.m	2709	24.729999542236328	LFTNFSGADLLK		1	b60.a1	0.010999999940395355	39.20000076293945	2	1325.7105712890625	1325.71044921875	1.9999999494757503E-4	0.15086250173666232

## Sheet: peptides_pos
MS Sample :	DaPR130924_VB118_O1937.m
Peptide ID	Protein ID	accession	description	Sequence	Modifs	Start	Stop	MH+ theo
pepa1b43	a1.a1.a1	sp|P09874|PARP1_HUMAN	sp|P09874|PARP1_HUMAN Poly [ADP-ribose] polymerase 1 OS=Homo sapiens GN=PARP1 PE=1 SV=4	TGNAWHSK		622	629	900.4326782226562
pepa1b40	a1.a1.a1	sp|P09874|PARP1_HUMAN	sp|P09874|PARP1_HUMAN Poly [ADP-ribose] polymerase 1 OS=Homo sapiens GN=PARP1 PE=1 SV=4	RKGDEVDGVDEVAK		208	221	1516.7606201171875
pepa1b22	a1.a1.a1	sp|P09874|PARP1_HUMAN	sp|P09874|PARP1_HUMAN Poly [ADP-ribose] polymerase 1 OS=Homo sapiens GN=PARP1 PE=1 SV=4	KGDEVDGVDEVAK		209	221	1360.6595458984375
pepa1b11	a1.a1.a1	sp|P09874|PARP1_HUMAN	sp|P09874|PARP1_HUMAN Poly [ADP-ribose] polymerase 1 OS=Homo sapiens GN=PARP1 PE=1 SV=4	GGAAVDPDSGLEHSAH		529	544	1519.6776123046875
pepa1b35	a1.a1.a1	sp|P09874|PARP1_HUMAN	sp|P09874|PARP1_HUMAN Poly [ADP-ribose] polymerase 1 OS=Homo sapiens GN=PARP1 PE=1 SV=4	PEYSASQLK		174	182	1022.5156860351562
pepa1b23	a1.a1.a1	sp|P09874|PARP1_HUMAN	sp|P09874|PARP1_HUMAN Poly [ADP-ribose] polymerase 1 OS=Homo sapiens GN=PARP1 PE=1 SV=4	KPPLLNNADSVQAK		748	761	1494.827880859375
pepa1b36	a1.a1.a1	sp|P09874|PARP1_HUMAN	sp|P09874|PARP1_HUMAN Poly [ADP-ribose] polymerase 1 OS=Homo sapiens GN=PARP1 PE=1 SV=4	PIDVNYEK		789	796	977.4943237304688
pepa1b10	a1.a1.a1	sp|P09874|PARP1_HUMAN	sp|P09874|PARP1_HUMAN Poly [ADP-ribose] polymerase 1 OS=Homo sapiens GN=PARP1 PE=1 SV=4	GDEVDGVDEVAK		210	221	1232.564453125
pepa1b13	a1.a1.a1	sp|P09874|PARP1_HUMAN	sp|P09874|PARP1_HUMAN Poly [ADP-ribose] polymerase 1 OS=Homo sapiens GN=PARP1 PE=1 SV=4	GGSDDSSKDPIDVNYEK		780	796	1825.8089599609375
pepa1b32	a1.a1.a1	sp|P09874|PARP1_HUMAN	sp|P09874|PARP1_HUMAN Poly [ADP-ribose] polymerase 1 OS=Homo sapiens GN=PARP1 PE=1 SV=4	MVDPEKPQLGMIDR	M1:+15.99491 M11:+15.99491	143	156	1660.8037109375
pepa1a1	a1.a1.a1	sp|P09874|PARP1_HUMAN	sp|P09874|PARP1_HUMAN Poly [ADP-ribose] polymerase 1 OS=Homo sapiens GN=PARP1 PE=1 SV=4	AEPVEVVAPR		487	496	1066.589599609375
pepa1a5	a1.a1.a1	sp|P09874|PARP1_HUMAN	sp|P09874|PARP1_HUMAN Poly [ADP-ribose] polymerase 1 OS=Homo sapiens GN=PARP1 PE=1 SV=4	DSEEAEIIR		807	815	1061.5113525390625
pepa1b37	a1.a1.a1	sp|P09874|PARP1_HUMAN	sp|P09874|PARP1_HUMAN Poly [ADP-ribose] polymerase 1 OS=Homo sapiens GN=PARP1 PE=1 SV=4	PVQDLIK		668	674	812.4880981445312
pepa1a4	a1.a1.a1	sp|P09874|PARP1_HUMAN	sp|P09874|PARP1_HUMAN Poly [ADP-ribose] polymerase 1 OS=Homo sapiens GN=PARP1 PE=1 SV=4	DPIDVNYEK		788	796	1092.521240234375
pepa1b12	a1.a1.a1	sp|P09874|PARP1_HUMAN	sp|P09874|PARP1_HUMAN Poly [ADP-ribose] polymerase 1 OS=Homo sapiens GN=PARP1 PE=1 SV=4	GGAAVDPDSGLEHSAHVLEK		529	548	1988.9676513671875
pepa1b18	a1.a1.a1	sp|P09874|PARP1_HUMAN	sp|P09874|PARP1_HUMAN Poly [ADP-ribose] polymerase 1 OS=Homo sapiens GN=PARP1 PE=1 SV=4	LEQMPSKEDAIEHFMK	M15:+15.99491	601	616	1948.9146728515625
pepa1b39	a1.a1.a1	sp|P09874|PARP1_HUMAN	sp|P09874|PARP1_HUMAN Poly [ADP-ribose] polymerase 1 OS=Homo sapiens GN=PARP1 PE=1 SV=4	QQVPSGESAILDR		270	282	1399.718017578125
pepa1b29	a1.a1.a1	sp|P09874|PARP1_HUMAN	sp|P09874|PARP1_HUMAN Poly [ADP-ribose] polymerase 1 OS=Homo sapiens GN=PARP1 PE=1 SV=4	MIFDVESMK	M1:+15.99491 M8:+15.99491	675	683	1131.5064697265625
pepa1b33	a1.a1.a1	sp|P09874|PARP1_HUMAN	sp|P09874|PARP1_HUMAN Poly [ADP-ribose] polymerase 1 OS=Homo sapiens GN=PARP1 PE=1 SV=4	NREELGFRPEYSASQLK		166	182	2024.02001953125
pepa1b31	a1.a1.a1	sp|P09874|PARP1_HUMAN	sp|P09874|PARP1_HUMAN Poly [ADP-ribose] polymerase 1 OS=Homo sapiens GN=PARP1 PE=1 SV=4	MVDPEKPQLGMIDR	M1:+15.99491	143	156	1644.8089599609375
pepa1b19	a1.a1.a1	sp|P09874|PARP1_HUMAN	sp|P09874|PARP1_HUMAN Poly [ADP-ribose] polymerase 1 OS=Homo sapiens GN=PARP1 PE=1 SV=4	LQLLEDDK		572	579	973.5205078125
pepa1b27	a1.a1.a1	sp|P09874|PARP1_HUMAN	sp|P09874|PARP1_HUMAN Poly [ADP-ribose] polymerase 1 OS=Homo sapiens GN=PARP1 PE=1 SV=4	MAIMVQSPMFDGK	M1:+15.99491 M4:+15.99491 M9:+15.99491	35	47	1502.669189453125
pepa1b30	a1.a1.a1	sp|P09874|PARP1_HUMAN	sp|P09874|PARP1_HUMAN Poly [ADP-ribose] polymerase 1 OS=Homo sapiens GN=PARP1 PE=1 SV=4	MVDPEKPQLGMIDR		143	156	1628.8138427734375
pepa1b15	a1.a1.a1	sp|P09874|PARP1_HUMAN	sp|P09874|PARP1_HUMAN Poly [ADP-ribose] polymerase 1 OS=Homo sapiens GN=PARP1 PE=1 SV=4	GIYFADMVSK	M7:+15.99491	894	903	1146.5504150390625
pepa1a6	a1.a1.a1	sp|P09874|PARP1_HUMAN	sp|P09874|PARP1_HUMAN Poly [ADP-ribose] polymerase 1 OS=Homo sapiens GN=PARP1 PE=1 SV=4	EELGFRPEYSASQLK		168	182	1753.8759765625
pepa1b17	a1.a1.a1	sp|P09874|PARP1_HUMAN	sp|P09874|PARP1_HUMAN Poly [ADP-ribose] polymerase 1 OS=Homo sapiens GN=PARP1 PE=1 SV=4	LEQMPSKEDAIEHFMK		601	616	1932.9197998046875
pepa1a2	a1.a1.a1	sp|P09874|PARP1_HUMAN	sp|P09874|PARP1_HUMAN Poly [ADP-ribose] polymerase 1 OS=Homo sapiens GN=PARP1 PE=1 SV=4	AMVEYEIDLQK	M2:+15.99491	685	695	1354.65625
pepa1b26	a1.a1.a1	sp|P09874|PARP1_HUMAN	sp|P09874|PARP1_HUMAN Poly [ADP-ribose] polymerase 1 OS=Homo sapiens GN=PARP1 PE=1 SV=4	MAIMVQSPMFDGK	M1:+15.99491 M9:+15.99491	35	47	1486.67431640625
pepa1b16	a1.a1.a1	sp|P09874|PARP1_HUMAN	sp|P09874|PARP1_HUMAN Poly [ADP-ribose] polymerase 1 OS=Homo sapiens GN=PARP1 PE=1 SV=4	HPDVEVDGFSELR		66	78	1499.712890625
pepa1b28	a1.a1.a1	sp|P09874|PARP1_HUMAN	sp|P09874|PARP1_HUMAN Poly [ADP-ribose] polymerase 1 OS=Homo sapiens GN=PARP1 PE=1 SV=4	MIFDVESMK	M8:+15.99491	675	683	1115.5115966796875
pepa1b21	a1.a1.a1	sp|P09874|PARP1_HUMAN	sp|P09874|PARP1_HUMAN Poly [ADP-ribose] polymerase 1 OS=Homo sapiens GN=PARP1 PE=1 SV=4	KFYPLEIDYGQDEEAVKK		637	654	2172.08642578125
pepa1b25	a1.a1.a1	sp|P09874|PARP1_HUMAN	sp|P09874|PARP1_HUMAN Poly [ADP-ribose] polymerase 1 OS=Homo sapiens GN=PARP1 PE=1 SV=4	MAIMVQSPMFDGK	M9:+15.99491	35	47	1470.679443359375
pepa1b38	a1.a1.a1	sp|P09874|PARP1_HUMAN	sp|P09874|PARP1_HUMAN Poly [ADP-ribose] polymerase 1 OS=Homo sapiens GN=PARP1 PE=1 SV=4	QQVPSGESAILDR	Q1:-17.02655	270	282	1382.6915283203125
pepa1a9	a1.a1.a1	sp|P09874|PARP1_HUMAN	sp|P09874|PARP1_HUMAN Poly [ADP-ribose] polymerase 1 OS=Homo sapiens GN=PARP1 PE=1 SV=4	FYTLIPHDFGMK	M11:+15.99491	736	747	1484.7247314453125
pepa1b20	a1.a1.a1	sp|P09874|PARP1_HUMAN	sp|P09874|PARP1_HUMAN Poly [ADP-ribose] polymerase 1 OS=Homo sapiens GN=PARP1 PE=1 SV=4	KFYPLEIDYGQDEEAVK		637	653	2043.991455078125
pepa1b14	a1.a1.a1	sp|P09874|PARP1_HUMAN	sp|P09874|PARP1_HUMAN Poly [ADP-ribose] polymerase 1 OS=Homo sapiens GN=PARP1 PE=1 SV=4	GIYFADMVSK		894	903	1130.5555419921875
pepa1a3	a1.a1.a1	sp|P09874|PARP1_HUMAN	sp|P09874|PARP1_HUMAN Poly [ADP-ribose] polymerase 1 OS=Homo sapiens GN=PARP1 PE=1 SV=4	AQNDLIWNIK		240	249	1214.6531982421875
pepa1b45	a1.a1.a1	sp|P09874|PARP1_HUMAN	sp|P09874|PARP1_HUMAN Poly [ADP-ribose] polymerase 1 OS=Homo sapiens GN=PARP1 PE=1 SV=4	VVSEDFLQDVSASTK		453	467	1624.806884765625
pepa1b41	a1.a1.a1	sp|P09874|PARP1_HUMAN	sp|P09874|PARP1_HUMAN Poly [ADP-ribose] polymerase 1 OS=Homo sapiens GN=PARP1 PE=1 SV=4	SATLGLVDIVK		554	564	1115.66748046875
pepa1b24	a1.a1.a1	sp|P09874|PARP1_HUMAN	sp|P09874|PARP1_HUMAN Poly [ADP-ribose] polymerase 1 OS=Homo sapiens GN=PARP1 PE=1 SV=4	MAIMVQSPMFDGK		35	47	1454.6844482421875
pepa1a8	a1.a1.a1	sp|P09874|PARP1_HUMAN	sp|P09874|PARP1_HUMAN Poly [ADP-ribose] polymerase 1 OS=Homo sapiens GN=PARP1 PE=1 SV=4	FYTLIPHDFGMK		736	747	1468.7298583984375
pepa1b34	a1.a1.a1	sp|P09874|PARP1_HUMAN	sp|P09874|PARP1_HUMAN Poly [ADP-ribose] polymerase 1 OS=Homo sapiens GN=PARP1 PE=1 SV=4	NTHATTHNAYDLEVIDIFK		820	838	2202.0830078125
pepa1a7	a1.a1.a1	sp|P09874|PARP1_HUMAN	sp|P09874|PARP1_HUMAN Poly [ADP-ribose] polymerase 1 OS=Homo sapiens GN=PARP1 PE=1 SV=4	FYPLEIDYGQDEEAVK		638	653	1915.8963623046875
pepa1b42	a1.a1.a1	sp|P09874|PARP1_HUMAN	sp|P09874|PARP1_HUMAN Poly [ADP-ribose] polymerase 1 OS=Homo sapiens GN=PARP1 PE=1 SV=4	SLQELFLAH		468	476	1057.568115234375
pepa1b44	a1.a1.a1	sp|P09874|PARP1_HUMAN	sp|P09874|PARP1_HUMAN Poly [ADP-ribose] polymerase 1 OS=Homo sapiens GN=PARP1 PE=1 SV=4	VFSATLGLVDIVK		552	564	1361.8043212890625
pepa2b17	a2.a1.a1	sp|P78347-2|GTF2I_HUMAN	sp|P78347-2|GTF2I_HUMAN Isoform 2 of General transcription factor II-I OS=Homo sapiens GN=GTF2I	STTEVTQPR		506	514	1018.5167846679688
pepa2b10	a2.a1.a1	sp|P78347-2|GTF2I_HUMAN	sp|P78347-2|GTF2I_HUMAN Isoform 2 of General transcription factor II-I OS=Homo sapiens GN=GTF2I	IIQVGNR		486	492	799.4788818359375
pepa2b21	a2.a1.a1	sp|P78347-2|GTF2I_HUMAN	sp|P78347-2|GTF2I_HUMAN Isoform 2 of General transcription factor II-I OS=Homo sapiens GN=GTF2I	TPTQTNGSNVPFKPR		662	676	1643.850341796875
pepa2b12	a2.a1.a1	sp|P78347-2|GTF2I_HUMAN	sp|P78347-2|GTF2I_HUMAN Isoform 2 of General transcription factor II-I OS=Homo sapiens GN=GTF2I	RPELLTHSTTEVTQPR		499	514	1864.988037109375
pepa2a5	a2.a1.a1	sp|P78347-2|GTF2I_HUMAN	sp|P78347-2|GTF2I_HUMAN Isoform 2 of General transcription factor II-I OS=Homo sapiens GN=GTF2I	EDLQLDKPASGVK		403	415	1399.7431640625
pepa2b13	a2.a1.a1	sp|P78347-2|GTF2I_HUMAN	sp|P78347-2|GTF2I_HUMAN Isoform 2 of General transcription factor II-I OS=Homo sapiens GN=GTF2I	RPSTFGIPR		741	749	1030.5797119140625
pepa2b16	a2.a1.a1	sp|P78347-2|GTF2I_HUMAN	sp|P78347-2|GTF2I_HUMAN Isoform 2 of General transcription factor II-I OS=Homo sapiens GN=GTF2I	STLPVEDEESSESR		7	20	1564.69775390625
pepa2a7	a2.a1.a1	sp|P78347-2|GTF2I_HUMAN	sp|P78347-2|GTF2I_HUMAN Isoform 2 of General transcription factor II-I OS=Homo sapiens GN=GTF2I	FAEALGSTEAK		437	447	1123.5633544921875
pepa2b18	a2.a1.a1	sp|P78347-2|GTF2I_HUMAN	sp|P78347-2|GTF2I_HUMAN Isoform 2 of General transcription factor II-I OS=Homo sapiens GN=GTF2I	STVVPVPYEK		131	140	1118.609619140625
pepa2a3	a2.a1.a1	sp|P78347-2|GTF2I_HUMAN	sp|P78347-2|GTF2I_HUMAN Isoform 2 of General transcription factor II-I OS=Homo sapiens GN=GTF2I	APSYLEISSMR	M10:+15.99491	876	886	1269.61474609375
pepa2a6	a2.a1.a1	sp|P78347-2|GTF2I_HUMAN	sp|P78347-2|GTF2I_HUMAN Isoform 2 of General transcription factor II-I OS=Homo sapiens GN=GTF2I	EQVNDLFSR		829	837	1107.5433349609375
pepa2a1	a2.a1.a1	sp|P78347-2|GTF2I_HUMAN	sp|P78347-2|GTF2I_HUMAN Isoform 2 of General transcription factor II-I OS=Homo sapiens GN=GTF2I	ANELPQPPVPEPANAGK		286	302	1728.8919677734375
pepa2b14	a2.a1.a1	sp|P78347-2|GTF2I_HUMAN	sp|P78347-2|GTF2I_HUMAN Isoform 2 of General transcription factor II-I OS=Homo sapiens GN=GTF2I	SPSWYGIPR		474	482	1062.537109375
pepa2b22	a2.a1.a1	sp|P78347-2|GTF2I_HUMAN	sp|P78347-2|GTF2I_HUMAN Isoform 2 of General transcription factor II-I OS=Homo sapiens GN=GTF2I	VPEIEVTVEGPNNNNPQTSAVR		640	661	2364.179443359375
pepa2a2	a2.a1.a1	sp|P78347-2|GTF2I_HUMAN	sp|P78347-2|GTF2I_HUMAN Isoform 2 of General transcription factor II-I OS=Homo sapiens GN=GTF2I	APSYLEISSMR		876	886	1253.619873046875
pepa2b20	a2.a1.a1	sp|P78347-2|GTF2I_HUMAN	sp|P78347-2|GTF2I_HUMAN Isoform 2 of General transcription factor II-I OS=Homo sapiens GN=GTF2I	TEPTEDSGISLEMAAVTVK	M13:+15.99491	222	240	1993.9637451171875
pepa2b11	a2.a1.a1	sp|P78347-2|GTF2I_HUMAN	sp|P78347-2|GTF2I_HUMAN Isoform 2 of General transcription factor II-I OS=Homo sapiens GN=GTF2I	MSVDAVEIETLR		102	113	1362.69384765625
pepa2b15	a2.a1.a1	sp|P78347-2|GTF2I_HUMAN	sp|P78347-2|GTF2I_HUMAN Isoform 2 of General transcription factor II-I OS=Homo sapiens GN=GTF2I	SPTWFGIPR		579	587	1060.557861328125
pepa2b19	a2.a1.a1	sp|P78347-2|GTF2I_HUMAN	sp|P78347-2|GTF2I_HUMAN Isoform 2 of General transcription factor II-I OS=Homo sapiens GN=GTF2I	TEPTEDSGISLEMAAVTVK		222	240	1977.9688720703125
pepa2a9	a2.a1.a1	sp|P78347-2|GTF2I_HUMAN	sp|P78347-2|GTF2I_HUMAN Isoform 2 of General transcription factor II-I OS=Homo sapiens GN=GTF2I	FGEAIGMGFPVK		839	850	1252.639892578125
pepa2a4	a2.a1.a1	sp|P78347-2|GTF2I_HUMAN	sp|P78347-2|GTF2I_HUMAN Isoform 2 of General transcription factor II-I OS=Homo sapiens GN=GTF2I	DQSAVVVQGLPEGVAFK		144	160	1743.927978515625
pepa2a8	a2.a1.a1	sp|P78347-2|GTF2I_HUMAN	sp|P78347-2|GTF2I_HUMAN Isoform 2 of General transcription factor II-I OS=Homo sapiens GN=GTF2I	FEAHPNDLYVEGLPENIPFR		454	473	2357.156494140625
pepa2b17	a2.a1.a2	sp|P78347-3|GTF2I_HUMAN	sp|P78347-3|GTF2I_HUMAN Isoform 3 of General transcription factor II-I OS=Homo sapiens GN=GTF2I	STTEVTQPR		527	535	1018.5167846679688
pepa2b10	a2.a1.a2	sp|P78347-3|GTF2I_HUMAN	sp|P78347-3|GTF2I_HUMAN Isoform 3 of General transcription factor II-I OS=Homo sapiens GN=GTF2I	IIQVGNR		507	513	799.4788818359375
pepa2b21	a2.a1.a2	sp|P78347-3|GTF2I_HUMAN	sp|P78347-3|GTF2I_HUMAN Isoform 3 of General transcription factor II-I OS=Homo sapiens GN=GTF2I	TPTQTNGSNVPFKPR		683	697	1643.850341796875
pepa2b12	a2.a1.a2	sp|P78347-3|GTF2I_HUMAN	sp|P78347-3|GTF2I_HUMAN Isoform 3 of General transcription factor II-I OS=Homo sapiens GN=GTF2I	RPELLTHSTTEVTQPR		520	535	1864.988037109375
pepa2a5	a2.a1.a2	sp|P78347-3|GTF2I_HUMAN	sp|P78347-3|GTF2I_HUMAN Isoform 3 of General transcription factor II-I OS=Homo sapiens GN=GTF2I	EDLQLDKPASGVK		424	436	1399.7431640625
pepa2b13	a2.a1.a2	sp|P78347-3|GTF2I_HUMAN	sp|P78347-3|GTF2I_HUMAN Isoform 3 of General transcription factor II-I OS=Homo sapiens GN=GTF2I	RPSTFGIPR		762	770	1030.5797119140625
pepa2b16	a2.a1.a2	sp|P78347-3|GTF2I_HUMAN	sp|P78347-3|GTF2I_HUMAN Isoform 3 of General transcription factor II-I OS=Homo sapiens GN=GTF2I	STLPVEDEESSESR		7	20	1564.69775390625
pepa2a7	a2.a1.a2	sp|P78347-3|GTF2I_HUMAN	sp|P78347-3|GTF2I_HUMAN Isoform 3 of General transcription factor II-I OS=Homo sapiens GN=GTF2I	FAEALGSTEAK		458	468	1123.5633544921875
pepa2b18	a2.a1.a2	sp|P78347-3|GTF2I_HUMAN	sp|P78347-3|GTF2I_HUMAN Isoform 3 of General transcription factor II-I OS=Homo sapiens GN=GTF2I	STVVPVPYEK		131	140	1118.609619140625
pepa2a3	a2.a1.a2	sp|P78347-3|GTF2I_HUMAN	sp|P78347-3|GTF2I_HUMAN Isoform 3 of General transcription factor II-I OS=Homo sapiens GN=GTF2I	APSYLEISSMR	M10:+15.99491	897	907	1269.61474609375
pepa2a6	a2.a1.a2	sp|P78347-3|GTF2I_HUMAN	sp|P78347-3|GTF2I_HUMAN Isoform 3 of General transcription factor II-I OS=Homo sapiens GN=GTF2I	EQVNDLFSR		850	858	1107.5433349609375
pepa2a1	a2.a1.a2	sp|P78347-3|GTF2I_HUMAN	sp|P78347-3|GTF2I_HUMAN Isoform 3 of General transcription factor II-I OS=Homo sapiens GN=GTF2I	ANELPQPPVPEPANAGK		307	323	1728.8919677734375
pepa2b14	a2.a1.a2	sp|P78347-3|GTF2I_HUMAN	sp|P78347-3|GTF2I_HUMAN Isoform 3 of General transcription factor II-I OS=Homo sapiens GN=GTF2I	SPSWYGIPR		495	503	1062.537109375
pepa2b22	a2.a1.a2	sp|P78347-3|GTF2I_HUMAN	sp|P78347-3|GTF2I_HUMAN Isoform 3 of General transcription factor II-I OS=Homo sapiens GN=GTF2I	VPEIEVTVEGPNNNNPQTSAVR		661	682	2364.179443359375
pepa2a2	a2.a1.a2	sp|P78347-3|GTF2I_HUMAN	sp|P78347-3|GTF2I_HUMAN Isoform 3 of General transcription factor II-I OS=Homo sapiens GN=GTF2I	APSYLEISSMR		897	907	1253.619873046875
pepa2b20	a2.a1.a2	sp|P78347-3|GTF2I_HUMAN	sp|P78347-3|GTF2I_HUMAN Isoform 3 of General transcription factor II-I OS=Homo sapiens GN=GTF2I	TEPTEDSGISLEMAAVTVK	M13:+15.99491	222	240	1993.9637451171875
pepa2b11	a2.a1.a2	sp|P78347-3|GTF2I_HUMAN	sp|P78347-3|GTF2I_HUMAN Isoform 3 of General transcription factor II-I OS=Homo sapiens GN=GTF2I	MSVDAVEIETLR		102	113	1362.69384765625
pepa2b15	a2.a1.a2	sp|P78347-3|GTF2I_HUMAN	sp|P78347-3|GTF2I_HUMAN Isoform 3 of General transcription factor II-I OS=Homo sapiens GN=GTF2I	SPTWFGIPR		600	608	1060.557861328125
pepa2b19	a2.a1.a2	sp|P78347-3|GTF2I_HUMAN	sp|P78347-3|GTF2I_HUMAN Isoform 3 of General transcription factor II-I OS=Homo sapiens GN=GTF2I	TEPTEDSGISLEMAAVTVK		222	240	1977.9688720703125
pepa2a9	a2.a1.a2	sp|P78347-3|GTF2I_HUMAN	sp|P78347-3|GTF2I_HUMAN Isoform 3 of General transcription factor II-I OS=Homo sapiens GN=GTF2I	FGEAIGMGFPVK		860	871	1252.639892578125
pepa2a4	a2.a1.a2	sp|P78347-3|GTF2I_HUMAN	sp|P78347-3|GTF2I_HUMAN Isoform 3 of General transcription factor II-I OS=Homo sapiens GN=GTF2I	DQSAVVVQGLPEGVAFK		144	160	1743.927978515625
pepa2a8	a2.a1.a2	sp|P78347-3|GTF2I_HUMAN	sp|P78347-3|GTF2I_HUMAN Isoform 3 of General transcription factor II-I OS=Homo sapiens GN=GTF2I	FEAHPNDLYVEGLPENIPFR		475	494	2357.156494140625
pepa2b17	a2.a1.a3	sp|P78347-4|GTF2I_HUMAN	sp|P78347-4|GTF2I_HUMAN Isoform 4 of General transcription factor II-I OS=Homo sapiens GN=GTF2I	STTEVTQPR		526	534	1018.5167846679688
pepa2b10	a2.a1.a3	sp|P78347-4|GTF2I_HUMAN	sp|P78347-4|GTF2I_HUMAN Isoform 4 of General transcription factor II-I OS=Homo sapiens GN=GTF2I	IIQVGNR		506	512	799.4788818359375
pepa2b21	a2.a1.a3	sp|P78347-4|GTF2I_HUMAN	sp|P78347-4|GTF2I_HUMAN Isoform 4 of General transcription factor II-I OS=Homo sapiens GN=GTF2I	TPTQTNGSNVPFKPR		682	696	1643.850341796875
pepa2b12	a2.a1.a3	sp|P78347-4|GTF2I_HUMAN	sp|P78347-4|GTF2I_HUMAN Isoform 4 of General transcription factor II-I OS=Homo sapiens GN=GTF2I	RPELLTHSTTEVTQPR		519	534	1864.988037109375
pepa2a5	a2.a1.a3	sp|P78347-4|GTF2I_HUMAN	sp|P78347-4|GTF2I_HUMAN Isoform 4 of General transcription factor II-I OS=Homo sapiens GN=GTF2I	EDLQLDKPASGVK		423	435	1399.7431640625
pepa2b13	a2.a1.a3	sp|P78347-4|GTF2I_HUMAN	sp|P78347-4|GTF2I_HUMAN Isoform 4 of General transcription factor II-I OS=Homo sapiens GN=GTF2I	RPSTFGIPR		761	769	1030.5797119140625
pepa2b16	a2.a1.a3	sp|P78347-4|GTF2I_HUMAN	sp|P78347-4|GTF2I_HUMAN Isoform 4 of General transcription factor II-I OS=Homo sapiens GN=GTF2I	STLPVEDEESSESR		7	20	1564.69775390625
pepa2a7	a2.a1.a3	sp|P78347-4|GTF2I_HUMAN	sp|P78347-4|GTF2I_HUMAN Isoform 4 of General transcription factor II-I OS=Homo sapiens GN=GTF2I	FAEALGSTEAK		457	467	1123.5633544921875
pepa2b18	a2.a1.a3	sp|P78347-4|GTF2I_HUMAN	sp|P78347-4|GTF2I_HUMAN Isoform 4 of General transcription factor II-I OS=Homo sapiens GN=GTF2I	STVVPVPYEK		131	140	1118.609619140625
pepa2a3	a2.a1.a3	sp|P78347-4|GTF2I_HUMAN	sp|P78347-4|GTF2I_HUMAN Isoform 4 of General transcription factor II-I OS=Homo sapiens GN=GTF2I	APSYLEISSMR	M10:+15.99491	896	906	1269.61474609375
pepa2a6	a2.a1.a3	sp|P78347-4|GTF2I_HUMAN	sp|P78347-4|GTF2I_HUMAN Isoform 4 of General transcription factor II-I OS=Homo sapiens GN=GTF2I	EQVNDLFSR		849	857	1107.5433349609375
pepa2a1	a2.a1.a3	sp|P78347-4|GTF2I_HUMAN	sp|P78347-4|GTF2I_HUMAN Isoform 4 of General transcription factor II-I OS=Homo sapiens GN=GTF2I	ANELPQPPVPEPANAGK		306	322	1728.8919677734375
pepa2b14	a2.a1.a3	sp|P78347-4|GTF2I_HUMAN	sp|P78347-4|GTF2I_HUMAN Isoform 4 of General transcription factor II-I OS=Homo sapiens GN=GTF2I	SPSWYGIPR		494	502	1062.537109375
pepa2b22	a2.a1.a3	sp|P78347-4|GTF2I_HUMAN	sp|P78347-4|GTF2I_HUMAN Isoform 4 of General transcription factor II-I OS=Homo sapiens GN=GTF2I	VPEIEVTVEGPNNNNPQTSAVR		660	681	2364.179443359375
pepa2a2	a2.a1.a3	sp|P78347-4|GTF2I_HUMAN	sp|P78347-4|GTF2I_HUMAN Isoform 4 of General transcription factor II-I OS=Homo sapiens GN=GTF2I	APSYLEISSMR		896	906	1253.619873046875
pepa2b20	a2.a1.a3	sp|P78347-4|GTF2I_HUMAN	sp|P78347-4|GTF2I_HUMAN Isoform 4 of General transcription factor II-I OS=Homo sapiens GN=GTF2I	TEPTEDSGISLEMAAVTVK	M13:+15.99491	222	240	1993.9637451171875
pepa2b11	a2.a1.a3	sp|P78347-4|GTF2I_HUMAN	sp|P78347-4|GTF2I_HUMAN Isoform 4 of General transcription factor II-I OS=Homo sapiens GN=GTF2I	MSVDAVEIETLR		102	113	1362.69384765625
pepa2b15	a2.a1.a3	sp|P78347-4|GTF2I_HUMAN	sp|P78347-4|GTF2I_HUMAN Isoform 4 of General transcription factor II-I OS=Homo sapiens GN=GTF2I	SPTWFGIPR		599	607	1060.557861328125
pepa2b19	a2.a1.a3	sp|P78347-4|GTF2I_HUMAN	sp|P78347-4|GTF2I_HUMAN Isoform 4 of General transcription factor II-I OS=Homo sapiens GN=GTF2I	TEPTEDSGISLEMAAVTVK		222	240	1977.9688720703125
pepa2a9	a2.a1.a3	sp|P78347-4|GTF2I_HUMAN	sp|P78347-4|GTF2I_HUMAN Isoform 4 of General transcription factor II-I OS=Homo sapiens GN=GTF2I	FGEAIGMGFPVK		859	870	1252.639892578125
pepa2a4	a2.a1.a3	sp|P78347-4|GTF2I_HUMAN	sp|P78347-4|GTF2I_HUMAN Isoform 4 of General transcription factor II-I OS=Homo sapiens GN=GTF2I	DQSAVVVQGLPEGVAFK		144	160	1743.927978515625
pepa2a8	a2.a1.a3	sp|P78347-4|GTF2I_HUMAN	sp|P78347-4|GTF2I_HUMAN Isoform 4 of General transcription factor II-I OS=Homo sapiens GN=GTF2I	FEAHPNDLYVEGLPENIPFR		474	493	2357.156494140625
pepa2b17	a2.a1.a4	sp|P78347|GTF2I_HUMAN	sp|P78347|GTF2I_HUMAN General transcription factor II-I OS=Homo sapiens GN=GTF2I PE=1 SV=2	STTEVTQPR		547	555	1018.5167846679688
pepa2b10	a2.a1.a4	sp|P78347|GTF2I_HUMAN	sp|P78347|GTF2I_HUMAN General transcription factor II-I OS=Homo sapiens GN=GTF2I PE=1 SV=2	IIQVGNR		527	533	799.4788818359375
pepa2b21	a2.a1.a4	sp|P78347|GTF2I_HUMAN	sp|P78347|GTF2I_HUMAN General transcription factor II-I OS=Homo sapiens GN=GTF2I PE=1 SV=2	TPTQTNGSNVPFKPR		703	717	1643.850341796875
pepa2b12	a2.a1.a4	sp|P78347|GTF2I_HUMAN	sp|P78347|GTF2I_HUMAN General transcription factor II-I OS=Homo sapiens GN=GTF2I PE=1 SV=2	RPELLTHSTTEVTQPR		540	555	1864.988037109375
pepa2a5	a2.a1.a4	sp|P78347|GTF2I_HUMAN	sp|P78347|GTF2I_HUMAN General transcription factor II-I OS=Homo sapiens GN=GTF2I PE=1 SV=2	EDLQLDKPASGVK		444	456	1399.7431640625
pepa2b13	a2.a1.a4	sp|P78347|GTF2I_HUMAN	sp|P78347|GTF2I_HUMAN General transcription factor II-I OS=Homo sapiens GN=GTF2I PE=1 SV=2	RPSTFGIPR		782	790	1030.5797119140625
pepa2b16	a2.a1.a4	sp|P78347|GTF2I_HUMAN	sp|P78347|GTF2I_HUMAN General transcription factor II-I OS=Homo sapiens GN=GTF2I PE=1 SV=2	STLPVEDEESSESR		7	20	1564.69775390625
pepa2a7	a2.a1.a4	sp|P78347|GTF2I_HUMAN	sp|P78347|GTF2I_HUMAN General transcription factor II-I OS=Homo sapiens GN=GTF2I PE=1 SV=2	FAEALGSTEAK		478	488	1123.5633544921875
pepa2b18	a2.a1.a4	sp|P78347|GTF2I_HUMAN	sp|P78347|GTF2I_HUMAN General transcription factor II-I OS=Homo sapiens GN=GTF2I PE=1 SV=2	STVVPVPYEK		131	140	1118.609619140625
pepa2a3	a2.a1.a4	sp|P78347|GTF2I_HUMAN	sp|P78347|GTF2I_HUMAN General transcription factor II-I OS=Homo sapiens GN=GTF2I PE=1 SV=2	APSYLEISSMR	M10:+15.99491	917	927	1269.61474609375
pepa2a6	a2.a1.a4	sp|P78347|GTF2I_HUMAN	sp|P78347|GTF2I_HUMAN General transcription factor II-I OS=Homo sapiens GN=GTF2I PE=1 SV=2	EQVNDLFSR		870	878	1107.5433349609375
pepa2a1	a2.a1.a4	sp|P78347|GTF2I_HUMAN	sp|P78347|GTF2I_HUMAN General transcription factor II-I OS=Homo sapiens GN=GTF2I PE=1 SV=2	ANELPQPPVPEPANAGK		327	343	1728.8919677734375
pepa2b14	a2.a1.a4	sp|P78347|GTF2I_HUMAN	sp|P78347|GTF2I_HUMAN General transcription factor II-I OS=Homo sapiens GN=GTF2I PE=1 SV=2	SPSWYGIPR		515	523	1062.537109375
pepa2b22	a2.a1.a4	sp|P78347|GTF2I_HUMAN	sp|P78347|GTF2I_HUMAN General transcription factor II-I OS=Homo sapiens GN=GTF2I PE=1 SV=2	VPEIEVTVEGPNNNNPQTSAVR		681	702	2364.179443359375
pepa2a2	a2.a1.a4	sp|P78347|GTF2I_HUMAN	sp|P78347|GTF2I_HUMAN General transcription factor II-I OS=Homo sapiens GN=GTF2I PE=1 SV=2	APSYLEISSMR		917	927	1253.619873046875
pepa2b20	a2.a1.a4	sp|P78347|GTF2I_HUMAN	sp|P78347|GTF2I_HUMAN General transcription factor II-I OS=Homo sapiens GN=GTF2I PE=1 SV=2	TEPTEDSGISLEMAAVTVK	M13:+15.99491	222	240	1993.9637451171875
pepa2b11	a2.a1.a4	sp|P78347|GTF2I_HUMAN	sp|P78347|GTF2I_HUMAN General transcription factor II-I OS=Homo sapiens GN=GTF2I PE=1 SV=2	MSVDAVEIETLR		102	113	1362.69384765625
pepa2b15	a2.a1.a4	sp|P78347|GTF2I_HUMAN	sp|P78347|GTF2I_HUMAN General transcription factor II-I OS=Homo sapiens GN=GTF2I PE=1 SV=2	SPTWFGIPR		620	628	1060.557861328125
pepa2b19	a2.a1.a4	sp|P78347|GTF2I_HUMAN	sp|P78347|GTF2I_HUMAN General transcription factor II-I OS=Homo sapiens GN=GTF2I PE=1 SV=2	TEPTEDSGISLEMAAVTVK		222	240	1977.9688720703125
pepa2a9	a2.a1.a4	sp|P78347|GTF2I_HUMAN	sp|P78347|GTF2I_HUMAN General transcription factor II-I OS=Homo sapiens GN=GTF2I PE=1 SV=2	FGEAIGMGFPVK		880	891	1252.639892578125
pepa2a4	a2.a1.a4	sp|P78347|GTF2I_HUMAN	sp|P78347|GTF2I_HUMAN General transcription factor II-I OS=Homo sapiens GN=GTF2I PE=1 SV=2	DQSAVVVQGLPEGVAFK		144	160	1743.927978515625
pepa2a8	a2.a1.a4	sp|P78347|GTF2I_HUMAN	sp|P78347|GTF2I_HUMAN General transcription factor II-I OS=Homo sapiens GN=GTF2I PE=1 SV=2	FEAHPNDLYVEGLPENIPFR		495	514	2357.156494140625
pepa3b11	a3.a1.a1	sp|P17480-2|UBF1_HUMAN	sp|P17480-2|UBF1_HUMAN Isoform UBF2 of Nucleolar transcription factor 1 OS=Homo sapiens GN=UBTF	SDIPEKPK		193	200	913.4993286132812
pepa3b15	a3.a1.a1	sp|P17480-2|UBF1_HUMAN	sp|P17480-2|UBF1_HUMAN Isoform UBF2 of Nucleolar transcription factor 1 OS=Homo sapiens GN=UBTF	TTESHMDWEK	M6:+15.99491	48	57	1279.5263671875
pepa3b14	a3.a1.a1	sp|P17480-2|UBF1_HUMAN	sp|P17480-2|UBF1_HUMAN Isoform UBF2 of Nucleolar transcription factor 1 OS=Homo sapiens GN=UBTF	TTESHMDWEK		48	57	1263.531494140625
pepa3b16	a3.a1.a1	sp|P17480-2|UBF1_HUMAN	sp|P17480-2|UBF1_HUMAN Isoform UBF2 of Nucleolar transcription factor 1 OS=Homo sapiens GN=UBTF	VRPDEIMR		217	224	1015.5358276367188
pepa3a2	a3.a1.a1	sp|P17480-2|UBF1_HUMAN	sp|P17480-2|UBF1_HUMAN Isoform UBF2 of Nucleolar transcription factor 1 OS=Homo sapiens GN=UBTF	AMEMTWNNMEK	M4:+15.99491 M9:+15.99491	477	487	1416.5595703125
pepa3a4	a3.a1.a1	sp|P17480-2|UBF1_HUMAN	sp|P17480-2|UBF1_HUMAN Isoform UBF2 of Nucleolar transcription factor 1 OS=Homo sapiens GN=UBTF	FREDHPDLIQNAK		179	191	1582.7977294921875
pepa3a6	a3.a1.a1	sp|P17480-2|UBF1_HUMAN	sp|P17480-2|UBF1_HUMAN Isoform UBF2 of Nucleolar transcription factor 1 OS=Homo sapiens GN=UBTF	LHPEMSNLDLTK	M5:+15.99491	133	144	1413.7047119140625
pepa3b18	a3.a1.a1	sp|P17480-2|UBF1_HUMAN	sp|P17480-2|UBF1_HUMAN Isoform UBF2 of Nucleolar transcription factor 1 OS=Homo sapiens GN=UBTF	YIQDFQR		161	167	969.4793090820312
pepa3b13	a3.a1.a1	sp|P17480-2|UBF1_HUMAN	sp|P17480-2|UBF1_HUMAN Isoform UBF2 of Nucleolar transcription factor 1 OS=Homo sapiens GN=UBTF	TPQQLWYTHEK		201	211	1430.7066650390625
pepa3a8	a3.a1.a1	sp|P17480-2|UBF1_HUMAN	sp|P17480-2|UBF1_HUMAN Isoform UBF2 of Nucleolar transcription factor 1 OS=Homo sapiens GN=UBTF	PELSESELTR		393	402	1160.579833984375
pepa3a7	a3.a1.a1	sp|P17480-2|UBF1_HUMAN	sp|P17480-2|UBF1_HUMAN Isoform UBF2 of Nucleolar transcription factor 1 OS=Homo sapiens GN=UBTF	MWNDLSEK		407	414	1022.4616088867188
pepa3a5	a3.a1.a1	sp|P17480-2|UBF1_HUMAN	sp|P17480-2|UBF1_HUMAN Isoform UBF2 of Nucleolar transcription factor 1 OS=Homo sapiens GN=UBTF	HPELNISEEGITK		230	242	1466.7490234375
pepa3b17	a3.a1.a1	sp|P17480-2|UBF1_HUMAN	sp|P17480-2|UBF1_HUMAN Isoform UBF2 of Nucleolar transcription factor 1 OS=Homo sapiens GN=UBTF	WVEISNEVR		72	80	1131.5797119140625
pepa3a3	a3.a1.a1	sp|P17480-2|UBF1_HUMAN	sp|P17480-2|UBF1_HUMAN Isoform UBF2 of Nucleolar transcription factor 1 OS=Homo sapiens GN=UBTF	FLESLPEEEQQR		324	335	1504.7281494140625
pepa3a9	a3.a1.a1	sp|P17480-2|UBF1_HUMAN	sp|P17480-2|UBF1_HUMAN Isoform UBF2 of Nucleolar transcription factor 1 OS=Homo sapiens GN=UBTF	QLQEERPELSESELTR	Q1:-17.02655	387	402	1926.9407958984375
pepa3b10	a3.a1.a1	sp|P17480-2|UBF1_HUMAN	sp|P17480-2|UBF1_HUMAN Isoform UBF2 of Nucleolar transcription factor 1 OS=Homo sapiens GN=UBTF	RPVSAMFIFSEEK		372	384	1540.7833251953125
pepa3b12	a3.a1.a1	sp|P17480-2|UBF1_HUMAN	sp|P17480-2|UBF1_HUMAN Isoform UBF2 of Nucleolar transcription factor 1 OS=Homo sapiens GN=UBTF	TLTELILDAQEHVK		84	97	1609.8800048828125
pepa3a1	a3.a1.a1	sp|P17480-2|UBF1_HUMAN	sp|P17480-2|UBF1_HUMAN Isoform UBF2 of Nucleolar transcription factor 1 OS=Homo sapiens GN=UBTF	AEEIWQQSVIGDYLAR		451	466	1877.9395751953125
pepa3b11	a3.a1.a2	tr|E9PKP7|E9PKP7_HUMAN	tr|E9PKP7|E9PKP7_HUMAN Nucleolar transcription factor 1 OS=Homo sapiens GN=UBTF PE=2 SV=1	SDIPEKPK		193	200	913.4993286132812
pepa3b15	a3.a1.a2	tr|E9PKP7|E9PKP7_HUMAN	tr|E9PKP7|E9PKP7_HUMAN Nucleolar transcription factor 1 OS=Homo sapiens GN=UBTF PE=2 SV=1	TTESHMDWEK	M6:+15.99491	48	57	1279.5263671875
pepa3b14	a3.a1.a2	tr|E9PKP7|E9PKP7_HUMAN	tr|E9PKP7|E9PKP7_HUMAN Nucleolar transcription factor 1 OS=Homo sapiens GN=UBTF PE=2 SV=1	TTESHMDWEK		48	57	1263.531494140625
pepa3b16	a3.a1.a2	tr|E9PKP7|E9PKP7_HUMAN	tr|E9PKP7|E9PKP7_HUMAN Nucleolar transcription factor 1 OS=Homo sapiens GN=UBTF PE=2 SV=1	VRPDEIMR		217	224	1015.5358276367188
pepa3a2	a3.a1.a2	tr|E9PKP7|E9PKP7_HUMAN	tr|E9PKP7|E9PKP7_HUMAN Nucleolar transcription factor 1 OS=Homo sapiens GN=UBTF PE=2 SV=1	AMEMTWNNMEK	M4:+15.99491 M9:+15.99491	477	487	1416.5595703125
pepa3a4	a3.a1.a2	tr|E9PKP7|E9PKP7_HUMAN	tr|E9PKP7|E9PKP7_HUMAN Nucleolar transcription factor 1 OS=Homo sapiens GN=UBTF PE=2 SV=1	FREDHPDLIQNAK		179	191	1582.7977294921875
pepa3a6	a3.a1.a2	tr|E9PKP7|E9PKP7_HUMAN	tr|E9PKP7|E9PKP7_HUMAN Nucleolar transcription factor 1 OS=Homo sapiens GN=UBTF PE=2 SV=1	LHPEMSNLDLTK	M5:+15.99491	133	144	1413.7047119140625
pepa3b18	a3.a1.a2	tr|E9PKP7|E9PKP7_HUMAN	tr|E9PKP7|E9PKP7_HUMAN Nucleolar transcription factor 1 OS=Homo sapiens GN=UBTF PE=2 SV=1	YIQDFQR		161	167	969.4793090820312
pepa3b13	a3.a1.a2	tr|E9PKP7|E9PKP7_HUMAN	tr|E9PKP7|E9PKP7_HUMAN Nucleolar transcription factor 1 OS=Homo sapiens GN=UBTF PE=2 SV=1	TPQQLWYTHEK		201	211	1430.7066650390625
pepa3a8	a3.a1.a2	tr|E9PKP7|E9PKP7_HUMAN	tr|E9PKP7|E9PKP7_HUMAN Nucleolar transcription factor 1 OS=Homo sapiens GN=UBTF PE=2 SV=1	PELSESELTR		393	402	1160.579833984375
pepa3a7	a3.a1.a2	tr|E9PKP7|E9PKP7_HUMAN	tr|E9PKP7|E9PKP7_HUMAN Nucleolar transcription factor 1 OS=Homo sapiens GN=UBTF PE=2 SV=1	MWNDLSEK		407	414	1022.4616088867188
pepa3a5	a3.a1.a2	tr|E9PKP7|E9PKP7_HUMAN	tr|E9PKP7|E9PKP7_HUMAN Nucleolar transcription factor 1 OS=Homo sapiens GN=UBTF PE=2 SV=1	HPELNISEEGITK		230	242	1466.7490234375
pepa3b17	a3.a1.a2	tr|E9PKP7|E9PKP7_HUMAN	tr|E9PKP7|E9PKP7_HUMAN Nucleolar transcription factor 1 OS=Homo sapiens GN=UBTF PE=2 SV=1	WVEISNEVR		72	80	1131.5797119140625
pepa3a3	a3.a1.a2	tr|E9PKP7|E9PKP7_HUMAN	tr|E9PKP7|E9PKP7_HUMAN Nucleolar transcription factor 1 OS=Homo sapiens GN=UBTF PE=2 SV=1	FLESLPEEEQQR		324	335	1504.7281494140625
pepa3a9	a3.a1.a2	tr|E9PKP7|E9PKP7_HUMAN	tr|E9PKP7|E9PKP7_HUMAN Nucleolar transcription factor 1 OS=Homo sapiens GN=UBTF PE=2 SV=1	QLQEERPELSESELTR	Q1:-17.02655	387	402	1926.9407958984375
pepa3b10	a3.a1.a2	tr|E9PKP7|E9PKP7_HUMAN	tr|E9PKP7|E9PKP7_HUMAN Nucleolar transcription factor 1 OS=Homo sapiens GN=UBTF PE=2 SV=1	RPVSAMFIFSEEK		372	384	1540.7833251953125
pepa3b12	a3.a1.a2	tr|E9PKP7|E9PKP7_HUMAN	tr|E9PKP7|E9PKP7_HUMAN Nucleolar transcription factor 1 OS=Homo sapiens GN=UBTF PE=2 SV=1	TLTELILDAQEHVK		84	97	1609.8800048828125
pepa3a1	a3.a1.a2	tr|E9PKP7|E9PKP7_HUMAN	tr|E9PKP7|E9PKP7_HUMAN Nucleolar transcription factor 1 OS=Homo sapiens GN=UBTF PE=2 SV=1	AEEIWQQSVIGDYLAR		451	466	1877.9395751953125
pepa4b19	a4.a1.a1	sp|P27816|MAP4_HUMAN	sp|P27816|MAP4_HUMAN Microtubule-associated protein 4 OS=Homo sapiens GN=MAP4 PE=1 SV=3	TKPLATTQPAK		701	711	1155.673583984375
pepa4b21	a4.a1.a1	sp|P27816|MAP4_HUMAN	sp|P27816|MAP4_HUMAN Microtubule-associated protein 4 OS=Homo sapiens GN=MAP4 PE=1 SV=3	VGSTENIK		939	946	847.452392578125
pepa4b17	a4.a1.a1	sp|P27816|MAP4_HUMAN	sp|P27816|MAP4_HUMAN Microtubule-associated protein 4 OS=Homo sapiens GN=MAP4 PE=1 SV=3	TAGPIASAQK		977	986	943.5211181640625
pepa4a5	a4.a1.a1	sp|P27816|MAP4_HUMAN	sp|P27816|MAP4_HUMAN Microtubule-associated protein 4 OS=Homo sapiens GN=MAP4 PE=1 SV=3	DMEIAQTQK		591	599	1063.50927734375
pepa4b11	a4.a1.a1	sp|P27816|MAP4_HUMAN	sp|P27816|MAP4_HUMAN Microtubule-associated protein 4 OS=Homo sapiens GN=MAP4 PE=1 SV=3	LATNTSAPDLK		923	933	1130.6055908203125
pepa4b14	a4.a1.a1	sp|P27816|MAP4_HUMAN	sp|P27816|MAP4_HUMAN Microtubule-associated protein 4 OS=Homo sapiens GN=MAP4 PE=1 SV=3	PEEGRPVVSGTGNDITTPPNK		671	691	2165.083740234375
pepa4b15	a4.a1.a1	sp|P27816|MAP4_HUMAN	sp|P27816|MAP4_HUMAN Microtubule-associated protein 4 OS=Homo sapiens GN=MAP4 PE=1 SV=3	PVVSGTGNDITTPPNK		676	691	1596.8232421875
pepa4b16	a4.a1.a1	sp|P27816|MAP4_HUMAN	sp|P27816|MAP4_HUMAN Microtubule-associated protein 4 OS=Homo sapiens GN=MAP4 PE=1 SV=3	SPSTLLPK		825	832	842.4985961914062
pepa4b20	a4.a1.a1	sp|P27816|MAP4_HUMAN	sp|P27816|MAP4_HUMAN Microtubule-associated protein 4 OS=Homo sapiens GN=MAP4 PE=1 SV=3	TTTLSGTAPAAGVVPSR		872	888	1585.8548583984375
pepa4b12	a4.a1.a1	sp|P27816|MAP4_HUMAN	sp|P27816|MAP4_HUMAN Microtubule-associated protein 4 OS=Homo sapiens GN=MAP4 PE=1 SV=3	KPMSLASGLVPAAPPK	M3:+15.99491	739	754	1579.887939453125
pepa4a4	a4.a1.a1	sp|P27816|MAP4_HUMAN	sp|P27816|MAP4_HUMAN Microtubule-associated protein 4 OS=Homo sapiens GN=MAP4 PE=1 SV=3	DMAQLPETEIAPAK	M2:+15.99491	477	490	1529.751953125
pepa4b13	a4.a1.a1	sp|P27816|MAP4_HUMAN	sp|P27816|MAP4_HUMAN Microtubule-associated protein 4 OS=Homo sapiens GN=MAP4 PE=1 SV=3	NVVLPTETEVAPAK		333	346	1467.8057861328125
pepa4a3	a4.a1.a1	sp|P27816|MAP4_HUMAN	sp|P27816|MAP4_HUMAN Microtubule-associated protein 4 OS=Homo sapiens GN=MAP4 PE=1 SV=3	DMAQLPETEIAPAK		477	490	1513.757080078125
pepa4a1	a4.a1.a1	sp|P27816|MAP4_HUMAN	sp|P27816|MAP4_HUMAN Microtubule-associated protein 4 OS=Homo sapiens GN=MAP4 PE=1 SV=3	ALPLEAEVAPVK		465	476	1236.72021484375
pepa4a2	a4.a1.a1	sp|P27816|MAP4_HUMAN	sp|P27816|MAP4_HUMAN Microtubule-associated protein 4 OS=Homo sapiens GN=MAP4 PE=1 SV=3	DGVLTLANNVTPAK		561	574	1412.7747802734375
pepa4a8	a4.a1.a1	sp|P27816|MAP4_HUMAN	sp|P27816|MAP4_HUMAN Microtubule-associated protein 4 OS=Homo sapiens GN=MAP4 PE=1 SV=3	DMSPLSETEMALGK	M2:+15.99491 M10:+15.99491	505	518	1540.6873779296875
pepa4b10	a4.a1.a1	sp|P27816|MAP4_HUMAN	sp|P27816|MAP4_HUMAN Microtubule-associated protein 4 OS=Homo sapiens GN=MAP4 PE=1 SV=3	EAQTLDSQIQETSI		1139	1152	1562.7547607421875
pepa4a7	a4.a1.a1	sp|P27816|MAP4_HUMAN	sp|P27816|MAP4_HUMAN Microtubule-associated protein 4 OS=Homo sapiens GN=MAP4 PE=1 SV=3	DMSPLSETEMALGK	M2:+15.99491	505	518	1524.6923828125
pepa4a9	a4.a1.a1	sp|P27816|MAP4_HUMAN	sp|P27816|MAP4_HUMAN Microtubule-associated protein 4 OS=Homo sapiens GN=MAP4 PE=1 SV=3	DMTLPPETNVILTK		449	462	1571.8353271484375
pepa4a6	a4.a1.a1	sp|P27816|MAP4_HUMAN	sp|P27816|MAP4_HUMAN Microtubule-associated protein 4 OS=Homo sapiens GN=MAP4 PE=1 SV=3	DMSPLSETEMALGK		505	518	1508.697509765625
pepa4b18	a4.a1.a1	sp|P27816|MAP4_HUMAN	sp|P27816|MAP4_HUMAN Microtubule-associated protein 4 OS=Homo sapiens GN=MAP4 PE=1 SV=3	TDYIPLLDVDEK		45	56	1420.720947265625
pepa4b19	a4.a1.a2	tr|E7EVA0|E7EVA0_HUMAN	tr|E7EVA0|E7EVA0_HUMAN Microtubule-associated protein OS=Homo sapiens GN=MAP4 PE=2 SV=1	TKPLATTQPAK		1846	1856	1155.673583984375
pepa4b21	a4.a1.a2	tr|E7EVA0|E7EVA0_HUMAN	tr|E7EVA0|E7EVA0_HUMAN Microtubule-associated protein OS=Homo sapiens GN=MAP4 PE=2 SV=1	VGSTENIK		2084	2091	847.452392578125
pepa4b17	a4.a1.a2	tr|E7EVA0|E7EVA0_HUMAN	tr|E7EVA0|E7EVA0_HUMAN Microtubule-associated protein OS=Homo sapiens GN=MAP4 PE=2 SV=1	TAGPIASAQK		2122	2131	943.5211181640625
pepa4a5	a4.a1.a2	tr|E7EVA0|E7EVA0_HUMAN	tr|E7EVA0|E7EVA0_HUMAN Microtubule-associated protein OS=Homo sapiens GN=MAP4 PE=2 SV=1	DMEIAQTQK		608	616	1063.50927734375
pepa4b11	a4.a1.a2	tr|E7EVA0|E7EVA0_HUMAN	tr|E7EVA0|E7EVA0_HUMAN Microtubule-associated protein OS=Homo sapiens GN=MAP4 PE=2 SV=1	LATNTSAPDLK		2068	2078	1130.6055908203125
pepa4b14	a4.a1.a2	tr|E7EVA0|E7EVA0_HUMAN	tr|E7EVA0|E7EVA0_HUMAN Microtubule-associated protein OS=Homo sapiens GN=MAP4 PE=2 SV=1	PEEGRPVVSGTGNDITTPPNK		1816	1836	2165.083740234375
pepa4b15	a4.a1.a2	tr|E7EVA0|E7EVA0_HUMAN	tr|E7EVA0|E7EVA0_HUMAN Microtubule-associated protein OS=Homo sapiens GN=MAP4 PE=2 SV=1	PVVSGTGNDITTPPNK		1821	1836	1596.8232421875
pepa4b16	a4.a1.a2	tr|E7EVA0|E7EVA0_HUMAN	tr|E7EVA0|E7EVA0_HUMAN Microtubule-associated protein OS=Homo sapiens GN=MAP4 PE=2 SV=1	SPSTLLPK		1970	1977	842.4985961914062
pepa4b20	a4.a1.a2	tr|E7EVA0|E7EVA0_HUMAN	tr|E7EVA0|E7EVA0_HUMAN Microtubule-associated protein OS=Homo sapiens GN=MAP4 PE=2 SV=1	TTTLSGTAPAAGVVPSR		2017	2033	1585.8548583984375
pepa4b12	a4.a1.a2	tr|E7EVA0|E7EVA0_HUMAN	tr|E7EVA0|E7EVA0_HUMAN Microtubule-associated protein OS=Homo sapiens GN=MAP4 PE=2 SV=1	KPMSLASGLVPAAPPK	M3:+15.99491	1884	1899	1579.887939453125
pepa4a4	a4.a1.a2	tr|E7EVA0|E7EVA0_HUMAN	tr|E7EVA0|E7EVA0_HUMAN Microtubule-associated protein OS=Homo sapiens GN=MAP4 PE=2 SV=1	DMAQLPETEIAPAK	M2:+15.99491	494	507	1529.751953125
pepa4b13	a4.a1.a2	tr|E7EVA0|E7EVA0_HUMAN	tr|E7EVA0|E7EVA0_HUMAN Microtubule-associated protein OS=Homo sapiens GN=MAP4 PE=2 SV=1	NVVLPTETEVAPAK		350	363	1467.8057861328125
pepa4a3	a4.a1.a2	tr|E7EVA0|E7EVA0_HUMAN	tr|E7EVA0|E7EVA0_HUMAN Microtubule-associated protein OS=Homo sapiens GN=MAP4 PE=2 SV=1	DMAQLPETEIAPAK		494	507	1513.757080078125
pepa4a1	a4.a1.a2	tr|E7EVA0|E7EVA0_HUMAN	tr|E7EVA0|E7EVA0_HUMAN Microtubule-associated protein OS=Homo sapiens GN=MAP4 PE=2 SV=1	ALPLEAEVAPVK		482	493	1236.72021484375
pepa4a2	a4.a1.a2	tr|E7EVA0|E7EVA0_HUMAN	tr|E7EVA0|E7EVA0_HUMAN Microtubule-associated protein OS=Homo sapiens GN=MAP4 PE=2 SV=1	DGVLTLANNVTPAK		578	591	1412.7747802734375
pepa4a8	a4.a1.a2	tr|E7EVA0|E7EVA0_HUMAN	tr|E7EVA0|E7EVA0_HUMAN Microtubule-associated protein OS=Homo sapiens GN=MAP4 PE=2 SV=1	DMSPLSETEMALGK	M2:+15.99491 M10:+15.99491	522	535	1540.6873779296875
pepa4b10	a4.a1.a2	tr|E7EVA0|E7EVA0_HUMAN	tr|E7EVA0|E7EVA0_HUMAN Microtubule-associated protein OS=Homo sapiens GN=MAP4 PE=2 SV=1	EAQTLDSQIQETSI		2284	2297	1562.7547607421875
pepa4a7	a4.a1.a2	tr|E7EVA0|E7EVA0_HUMAN	tr|E7EVA0|E7EVA0_HUMAN Microtubule-associated protein OS=Homo sapiens GN=MAP4 PE=2 SV=1	DMSPLSETEMALGK	M2:+15.99491	522	535	1524.6923828125
pepa4a9	a4.a1.a2	tr|E7EVA0|E7EVA0_HUMAN	tr|E7EVA0|E7EVA0_HUMAN Microtubule-associated protein OS=Homo sapiens GN=MAP4 PE=2 SV=1	DMTLPPETNVILTK		466	479	1571.8353271484375
pepa4a6	a4.a1.a2	tr|E7EVA0|E7EVA0_HUMAN	tr|E7EVA0|E7EVA0_HUMAN Microtubule-associated protein OS=Homo sapiens GN=MAP4 PE=2 SV=1	DMSPLSETEMALGK		522	535	1508.697509765625
pepa4b18	a4.a1.a2	tr|E7EVA0|E7EVA0_HUMAN	tr|E7EVA0|E7EVA0_HUMAN Microtubule-associated protein OS=Homo sapiens GN=MAP4 PE=2 SV=1	TDYIPLLDVDEK		45	56	1420.720947265625
pepa5b11	a5.a1.a1	sp|Q9Y6X9|MORC2_HUMAN	sp|Q9Y6X9|MORC2_HUMAN MORC family CW-type zinc finger protein 2 OS=Homo sapiens GN=MORC2 PE=1 SV=2	KPANTLVK		676	683	870.5411987304688
pepa5b13	a5.a1.a1	sp|Q9Y6X9|MORC2_HUMAN	sp|Q9Y6X9|MORC2_HUMAN MORC family CW-type zinc finger protein 2 OS=Homo sapiens GN=MORC2 PE=1 SV=2	PSTEEPVR		601	608	914.4581909179688
pepa5b10	a5.a1.a1	sp|Q9Y6X9|MORC2_HUMAN	sp|Q9Y6X9|MORC2_HUMAN MORC family CW-type zinc finger protein 2 OS=Homo sapiens GN=MORC2 PE=1 SV=2	KAPVISSTPK		643	652	1027.614990234375
pepa5b19	a5.a1.a1	sp|Q9Y6X9|MORC2_HUMAN	sp|Q9Y6X9|MORC2_HUMAN MORC family CW-type zinc finger protein 2 OS=Homo sapiens GN=MORC2 PE=1 SV=2	TREPVTDNVEK		154	164	1287.654296875
pepa5a3	a5.a1.a1	sp|Q9Y6X9|MORC2_HUMAN	sp|Q9Y6X9|MORC2_HUMAN MORC family CW-type zinc finger protein 2 OS=Homo sapiens GN=MORC2 PE=1 SV=2	DIQMAETSPEGTKPER	M4:+15.99491	222	237	1804.838623046875
pepa5a2	a5.a1.a1	sp|Q9Y6X9|MORC2_HUMAN	sp|Q9Y6X9|MORC2_HUMAN MORC family CW-type zinc finger protein 2 OS=Homo sapiens GN=MORC2 PE=1 SV=2	DIQMAETSPEGTKPER		222	237	1788.84375
pepa5a5	a5.a1.a1	sp|Q9Y6X9|MORC2_HUMAN	sp|Q9Y6X9|MORC2_HUMAN MORC family CW-type zinc finger protein 2 OS=Homo sapiens GN=MORC2 PE=1 SV=2	DSNELSDSAGEEDSADLKR		772	790	2037.884765625
pepa5a7	a5.a1.a1	sp|Q9Y6X9|MORC2_HUMAN	sp|Q9Y6X9|MORC2_HUMAN MORC family CW-type zinc finger protein 2 OS=Homo sapiens GN=MORC2 PE=1 SV=2	LLQPPEAPR		667	675	1020.5841064453125
pepa5a4	a5.a1.a1	sp|Q9Y6X9|MORC2_HUMAN	sp|Q9Y6X9|MORC2_HUMAN MORC family CW-type zinc finger protein 2 OS=Homo sapiens GN=MORC2 PE=1 SV=2	DSNELSDSAGEEDSADLK		772	789	1881.7835693359375
pepa5b18	a5.a1.a1	sp|Q9Y6X9|MORC2_HUMAN	sp|Q9Y6X9|MORC2_HUMAN MORC family CW-type zinc finger protein 2 OS=Homo sapiens GN=MORC2 PE=1 SV=2	TPESTQIGQYGNGLK		91	105	1592.7918701171875
pepa5b16	a5.a1.a1	sp|Q9Y6X9|MORC2_HUMAN	sp|Q9Y6X9|MORC2_HUMAN MORC family CW-type zinc finger protein 2 OS=Homo sapiens GN=MORC2 PE=1 SV=2	SVAVSDEEEVEEEAER		739	754	1806.7879638671875
pepa5b17	a5.a1.a1	sp|Q9Y6X9|MORC2_HUMAN	sp|Q9Y6X9|MORC2_HUMAN MORC family CW-type zinc finger protein 2 OS=Homo sapiens GN=MORC2 PE=1 SV=2	TEEEVMTQFMK	M10:+15.99491	180	190	1388.607666015625
pepa5a6	a5.a1.a1	sp|Q9Y6X9|MORC2_HUMAN	sp|Q9Y6X9|MORC2_HUMAN MORC family CW-type zinc finger protein 2 OS=Homo sapiens GN=MORC2 PE=1 SV=2	FDYVPTDTTPR		828	838	1311.6219482421875
pepa5a9	a5.a1.a1	sp|Q9Y6X9|MORC2_HUMAN	sp|Q9Y6X9|MORC2_HUMAN MORC family CW-type zinc finger protein 2 OS=Homo sapiens GN=MORC2 PE=1 SV=2	LMDNGEPELDIISNPR	M2:+15.99491	206	221	1828.875
pepa5a1	a5.a1.a1	sp|Q9Y6X9|MORC2_HUMAN	sp|Q9Y6X9|MORC2_HUMAN MORC family CW-type zinc finger protein 2 OS=Homo sapiens GN=MORC2 PE=1 SV=2	AFTNYSSLNR	A1:+42.01057	2	11	1214.5804443359375
pepa5a8	a5.a1.a1	sp|Q9Y6X9|MORC2_HUMAN	sp|Q9Y6X9|MORC2_HUMAN MORC family CW-type zinc finger protein 2 OS=Homo sapiens GN=MORC2 PE=1 SV=2	LMDNGEPELDIISNPR		206	221	1812.8800048828125
pepa5b12	a5.a1.a1	sp|Q9Y6X9|MORC2_HUMAN	sp|Q9Y6X9|MORC2_HUMAN MORC family CW-type zinc finger protein 2 OS=Homo sapiens GN=MORC2 PE=1 SV=2	PAPLVQQLSPSLLPNSK		688	704	1789.022216796875
pepa5b20	a5.a1.a1	sp|Q9Y6X9|MORC2_HUMAN	sp|Q9Y6X9|MORC2_HUMAN MORC family CW-type zinc finger protein 2 OS=Homo sapiens GN=MORC2 PE=1 SV=2	YFLPPSFPISK		921	931	1295.703857421875
pepa5b15	a5.a1.a1	sp|Q9Y6X9|MORC2_HUMAN	sp|Q9Y6X9|MORC2_HUMAN MORC family CW-type zinc finger protein 2 OS=Homo sapiens GN=MORC2 PE=1 SV=2	QLSAMNSDELISFPLK		933	948	1792.9154052734375
pepa5b14	a5.a1.a1	sp|Q9Y6X9|MORC2_HUMAN	sp|Q9Y6X9|MORC2_HUMAN MORC family CW-type zinc finger protein 2 OS=Homo sapiens GN=MORC2 PE=1 SV=2	QLSAMNSDELISFPLK	Q1:-17.02655	933	948	1775.8887939453125
pepa6b16	a6.a1.a1	sp|P49916|DNLI3_HUMAN	sp|P49916|DNLI3_HUMAN DNA ligase 3 OS=Homo sapiens GN=LIG3 PE=1 SV=2	VLHNAQEVEK		454	463	1166.6168212890625
pepa6b12	a6.a1.a1	sp|P49916|DNLI3_HUMAN	sp|P49916|DNLI3_HUMAN DNA ligase 3 OS=Homo sapiens GN=LIG3 PE=1 SV=2	PNNSGEAPSSPTPK		233	246	1382.6551513671875
pepa6b13	a6.a1.a1	sp|P49916|DNLI3_HUMAN	sp|P49916|DNLI3_HUMAN DNA ligase 3 OS=Homo sapiens GN=LIG3 PE=1 SV=2	SEAHTADGISIR		792	803	1256.6234130859375
pepa6a7	a6.a1.a1	sp|P49916|DNLI3_HUMAN	sp|P49916|DNLI3_HUMAN DNA ligase 3 OS=Homo sapiens GN=LIG3 PE=1 SV=2	GASFVTSTNPR		214	224	1136.5699462890625
pepa6a9	a6.a1.a1	sp|P49916|DNLI3_HUMAN	sp|P49916|DNLI3_HUMAN DNA ligase 3 OS=Homo sapiens GN=LIG3 PE=1 SV=2	LTTTGQVTSPVK		202	213	1231.689697265625
pepa6b11	a6.a1.a1	sp|P49916|DNLI3_HUMAN	sp|P49916|DNLI3_HUMAN DNA ligase 3 OS=Homo sapiens GN=LIG3 PE=1 SV=2	NLQDVVER		446	453	972.5112915039062
pepa6b14	a6.a1.a1	sp|P49916|DNLI3_HUMAN	sp|P49916|DNLI3_HUMAN DNA ligase 3 OS=Homo sapiens GN=LIG3 PE=1 SV=2	TGKPLPFGTLGVHK		568	581	1451.8372802734375
pepa6a5	a6.a1.a1	sp|P49916|DNLI3_HUMAN	sp|P49916|DNLI3_HUMAN DNA ligase 3 OS=Homo sapiens GN=LIG3 PE=1 SV=2	DLEQGDVSETIR		344	355	1361.6546630859375
pepa6a2	a6.a1.a1	sp|P49916|DNLI3_HUMAN	sp|P49916|DNLI3_HUMAN DNA ligase 3 OS=Homo sapiens GN=LIG3 PE=1 SV=2	ADFTVVAGDEGSSTTGGSSEENK		836	858	2244.974365234375
pepa6a6	a6.a1.a1	sp|P49916|DNLI3_HUMAN	sp|P49916|DNLI3_HUMAN DNA ligase 3 OS=Homo sapiens GN=LIG3 PE=1 SV=2	EDEQQQALQDIASR		390	403	1630.76708984375
pepa6a4	a6.a1.a1	sp|P49916|DNLI3_HUMAN	sp|P49916|DNLI3_HUMAN DNA ligase 3 OS=Homo sapiens GN=LIG3 PE=1 SV=2	ALDLADMITR	M7:+15.99491	639	648	1134.582763671875
pepa6a8	a6.a1.a1	sp|P49916|DNLI3_HUMAN	sp|P49916|DNLI3_HUMAN DNA ligase 3 OS=Homo sapiens GN=LIG3 PE=1 SV=2	HVLDALDPNAYEAFK		428	442	1702.8438720703125
pepa6b18	a6.a1.a1	sp|P49916|DNLI3_HUMAN	sp|P49916|DNLI3_HUMAN DNA ligase 3 OS=Homo sapiens GN=LIG3 PE=1 SV=2	VIQEGLEGLVLK		649	660	1297.77294921875
pepa6b15	a6.a1.a1	sp|P49916|DNLI3_HUMAN	sp|P49916|DNLI3_HUMAN DNA ligase 3 OS=Homo sapiens GN=LIG3 PE=1 SV=2	TQIIQDFLR		283	291	1133.6318359375
pepa6a1	a6.a1.a1	sp|P49916|DNLI3_HUMAN	sp|P49916|DNLI3_HUMAN DNA ligase 3 OS=Homo sapiens GN=LIG3 PE=1 SV=2	AAVWEITGAEFSK		779	791	1408.7110595703125
pepa6a3	a6.a1.a1	sp|P49916|DNLI3_HUMAN	sp|P49916|DNLI3_HUMAN DNA ligase 3 OS=Homo sapiens GN=LIG3 PE=1 SV=2	ALDLADMITR		639	648	1118.5877685546875
pepa6b10	a6.a1.a1	sp|P49916|DNLI3_HUMAN	sp|P49916|DNLI3_HUMAN DNA ligase 3 OS=Homo sapiens GN=LIG3 PE=1 SV=2	IYYPDFIVPDPK		766	777	1466.7569580078125
pepa6b17	a6.a1.a1	sp|P49916|DNLI3_HUMAN	sp|P49916|DNLI3_HUMAN DNA ligase 3 OS=Homo sapiens GN=LIG3 PE=1 SV=2	VLLDIFTGVR		933	942	1132.6728515625
pepa7a8	a7.a1.a1	sp|Q15459|SF3A1_HUMAN	sp|Q15459|SF3A1_HUMAN Splicing factor 3A subunit 1 OS=Homo sapiens GN=SF3A1 PE=1 SV=1	QPTEEEASSK	Q1:-17.02655	21	30	1088.474609375
pepa7b15	a7.a1.a1	sp|Q15459|SF3A1_HUMAN	sp|Q15459|SF3A1_HUMAN Splicing factor 3A subunit 1 OS=Homo sapiens GN=SF3A1 PE=1 SV=1	VMQQQQQTTQQQLPQK	M2:+15.99491	116	131	1957.9764404296875
pepa7a2	a7.a1.a1	sp|Q15459|SF3A1_HUMAN	sp|Q15459|SF3A1_HUMAN Splicing factor 3A subunit 1 OS=Homo sapiens GN=SF3A1 PE=1 SV=1	IGEEEIQKPEEK		488	499	1428.7220458984375
pepa7b14	a7.a1.a1	sp|Q15459|SF3A1_HUMAN	sp|Q15459|SF3A1_HUMAN Splicing factor 3A subunit 1 OS=Homo sapiens GN=SF3A1 PE=1 SV=1	VMQQQQQTTQQQLPQK		116	131	1941.9814453125
pepa7a3	a7.a1.a1	sp|Q15459|SF3A1_HUMAN	sp|Q15459|SF3A1_HUMAN Splicing factor 3A subunit 1 OS=Homo sapiens GN=SF3A1 PE=1 SV=1	LTAQFVAR		169	176	905.5208129882812
pepa7b16	a7.a1.a1	sp|Q15459|SF3A1_HUMAN	sp|Q15459|SF3A1_HUMAN Splicing factor 3A subunit 1 OS=Homo sapiens GN=SF3A1 PE=1 SV=1	VQAQVIQETIVPK		132	144	1452.842529296875
pepa7a4	a7.a1.a1	sp|Q15459|SF3A1_HUMAN	sp|Q15459|SF3A1_HUMAN Splicing factor 3A subunit 1 OS=Homo sapiens GN=SF3A1 PE=1 SV=1	PAGPVQAVPPPPPVPTEPK		2	20	1875.037841796875
pepa7b13	a7.a1.a1	sp|Q15459|SF3A1_HUMAN	sp|Q15459|SF3A1_HUMAN Splicing factor 3A subunit 1 OS=Homo sapiens GN=SF3A1 PE=1 SV=1	TQQAAQANITLQEQIEAIHK		512	531	2235.173095703125
pepa7b10	a7.a1.a1	sp|Q15459|SF3A1_HUMAN	sp|Q15459|SF3A1_HUMAN Splicing factor 3A subunit 1 OS=Homo sapiens GN=SF3A1 PE=1 SV=1	RTDIFGVEETAIGK		473	486	1535.8067626953125
pepa7a1	a7.a1.a1	sp|Q15459|SF3A1_HUMAN	sp|Q15459|SF3A1_HUMAN Splicing factor 3A subunit 1 OS=Homo sapiens GN=SF3A1 PE=1 SV=1	ASKPLPPAPAPDEYLVSPITGEK		397	419	2377.265380859375
pepa7b12	a7.a1.a1	sp|Q15459|SF3A1_HUMAN	sp|Q15459|SF3A1_HUMAN Splicing factor 3A subunit 1 OS=Homo sapiens GN=SF3A1 PE=1 SV=1	TEDSLMPEEEFLR	M6:+15.99491	687	699	1611.7210693359375
pepa7a9	a7.a1.a1	sp|Q15459|SF3A1_HUMAN	sp|Q15459|SF3A1_HUMAN Splicing factor 3A subunit 1 OS=Homo sapiens GN=SF3A1 PE=1 SV=1	QSDDEVYAPGLDIESSLK		450	467	1965.92919921875
pepa7b11	a7.a1.a1	sp|Q15459|SF3A1_HUMAN	sp|Q15459|SF3A1_HUMAN Splicing factor 3A subunit 1 OS=Homo sapiens GN=SF3A1 PE=1 SV=1	TEDSLMPEEEFLR		687	699	1595.7261962890625
pepa7a5	a7.a1.a1	sp|Q15459|SF3A1_HUMAN	sp|Q15459|SF3A1_HUMAN Splicing factor 3A subunit 1 OS=Homo sapiens GN=SF3A1 PE=1 SV=1	PLPPAPAPDEYLVSPITGEK		400	419	2091.101318359375
pepa7a7	a7.a1.a1	sp|Q15459|SF3A1_HUMAN	sp|Q15459|SF3A1_HUMAN Splicing factor 3A subunit 1 OS=Homo sapiens GN=SF3A1 PE=1 SV=1	QFLTQLMQK	M7:+15.99491 Q1:-17.02655	180	188	1135.58203125
pepa7a6	a7.a1.a1	sp|Q15459|SF3A1_HUMAN	sp|Q15459|SF3A1_HUMAN Splicing factor 3A subunit 1 OS=Homo sapiens GN=SF3A1 PE=1 SV=1	QFLTQLMQK	Q1:-17.02655	180	188	1119.587158203125
pepa8b13	a8.a1.a1	sp|P12956|XRCC6_HUMAN	sp|P12956|XRCC6_HUMAN X-ray repair cross-complementing protein 6 OS=Homo sapiens GN=XRCC6 PE=1 SV=2	VEYSEEELK		557	565	1125.5313720703125
pepa8b11	a8.a1.a1	sp|P12956|XRCC6_HUMAN	sp|P12956|XRCC6_HUMAN X-ray repair cross-complementing protein 6 OS=Homo sapiens GN=XRCC6 PE=1 SV=2	TEGDEEAEEEQEENLEASGDYK		10	31	2500.99609375
pepa8a6	a8.a1.a1	sp|P12956|XRCC6_HUMAN	sp|P12956|XRCC6_HUMAN X-ray repair cross-complementing protein 6 OS=Homo sapiens GN=XRCC6 PE=1 SV=2	IMLFTNEDNPHGNDSAK		166	182	1902.865478515625
pepa8a7	a8.a1.a1	sp|P12956|XRCC6_HUMAN	sp|P12956|XRCC6_HUMAN X-ray repair cross-complementing protein 6 OS=Homo sapiens GN=XRCC6 PE=1 SV=2	KQELLEALTK		596	605	1172.6888427734375
pepa8a5	a8.a1.a1	sp|P12956|XRCC6_HUMAN	sp|P12956|XRCC6_HUMAN X-ray repair cross-complementing protein 6 OS=Homo sapiens GN=XRCC6 PE=1 SV=2	ELVYPPDYNPEGK		527	539	1520.7271728515625
pepa8b10	a8.a1.a1	sp|P12956|XRCC6_HUMAN	sp|P12956|XRCC6_HUMAN X-ray repair cross-complementing protein 6 OS=Homo sapiens GN=XRCC6 PE=1 SV=2	SDSFENPVLQQHFR		475	488	1703.81396484375
pepa8b12	a8.a1.a1	sp|P12956|XRCC6_HUMAN	sp|P12956|XRCC6_HUMAN X-ray repair cross-complementing protein 6 OS=Homo sapiens GN=XRCC6 PE=1 SV=2	TFNTSTGGLLLPSDTK		302	317	1651.854248046875
pepa8a9	a8.a1.a1	sp|P12956|XRCC6_HUMAN	sp|P12956|XRCC6_HUMAN X-ray repair cross-complementing protein 6 OS=Homo sapiens GN=XRCC6 PE=1 SV=2	NIYVLQELDNPGAK		101	114	1573.822509765625
pepa8a2	a8.a1.a1	sp|P12956|XRCC6_HUMAN	sp|P12956|XRCC6_HUMAN X-ray repair cross-complementing protein 6 OS=Homo sapiens GN=XRCC6 PE=1 SV=2	DIISIAEDEDLR		219	230	1388.6907958984375
pepa8a4	a8.a1.a1	sp|P12956|XRCC6_HUMAN	sp|P12956|XRCC6_HUMAN X-ray repair cross-complementing protein 6 OS=Homo sapiens GN=XRCC6 PE=1 SV=2	DTGIFLDLMHLK	M9:+15.99491	195	206	1418.7352294921875
pepa8a3	a8.a1.a1	sp|P12956|XRCC6_HUMAN	sp|P12956|XRCC6_HUMAN X-ray repair cross-complementing protein 6 OS=Homo sapiens GN=XRCC6 PE=1 SV=2	DSLIFLVDASK		36	46	1207.6573486328125
pepa8a8	a8.a1.a1	sp|P12956|XRCC6_HUMAN	sp|P12956|XRCC6_HUMAN X-ray repair cross-complementing protein 6 OS=Homo sapiens GN=XRCC6 PE=1 SV=2	NIPPYFVALVPQEEELDDQK		405	424	2344.1708984375
pepa8a1	a8.a1.a1	sp|P12956|XRCC6_HUMAN	sp|P12956|XRCC6_HUMAN X-ray repair cross-complementing protein 6 OS=Homo sapiens GN=XRCC6 PE=1 SV=2	DLLAVVFYGTEK		81	92	1354.7257080078125
pepa9a3	a9.a1.a1	sp|O60264|SMCA5_HUMAN	sp|O60264|SMCA5_HUMAN SWI/SNF-related matrix-associated actin-dependent regulator of chromatin subfamily A member 5 OS=Homo sapiens GN=SMARCA5 PE=1 SV=1	HGATHVFASK		656	665	1054.5433349609375
pepa9a9	a9.a1.a1	sp|O60264|SMCA5_HUMAN	sp|O60264|SMCA5_HUMAN SWI/SNF-related matrix-associated actin-dependent regulator of chromatin subfamily A member 5 OS=Homo sapiens GN=SMARCA5 PE=1 SV=1	SAPSKPAASIASGGSNSSNK		15	34	1817.899169921875
pepa9a6	a9.a1.a1	sp|O60264|SMCA5_HUMAN	sp|O60264|SMCA5_HUMAN SWI/SNF-related matrix-associated actin-dependent regulator of chromatin subfamily A member 5 OS=Homo sapiens GN=SMARCA5 PE=1 SV=1	LVDQNLNK		637	644	943.5211181640625
pepa9a8	a9.a1.a1	sp|O60264|SMCA5_HUMAN	sp|O60264|SMCA5_HUMAN SWI/SNF-related matrix-associated actin-dependent regulator of chromatin subfamily A member 5 OS=Homo sapiens GN=SMARCA5 PE=1 SV=1	NPELPNAAQAQK		803	814	1280.6597900390625
pepa9b13	a9.a1.a1	sp|O60264|SMCA5_HUMAN	sp|O60264|SMCA5_HUMAN SWI/SNF-related matrix-associated actin-dependent regulator of chromatin subfamily A member 5 OS=Homo sapiens GN=SMARCA5 PE=1 SV=1	YLVIDEAHR		304	312	1115.5848388671875
pepa9a5	a9.a1.a1	sp|O60264|SMCA5_HUMAN	sp|O60264|SMCA5_HUMAN SWI/SNF-related matrix-associated actin-dependent regulator of chromatin subfamily A member 5 OS=Homo sapiens GN=SMARCA5 PE=1 SV=1	LDSIVIQQGR		627	636	1128.6375732421875
pepa9b11	a9.a1.a1	sp|O60264|SMCA5_HUMAN	sp|O60264|SMCA5_HUMAN SWI/SNF-related matrix-associated actin-dependent regulator of chromatin subfamily A member 5 OS=Homo sapiens GN=SMARCA5 PE=1 SV=1	TEQEEDEELLTESSK		146	160	1766.7818603515625
pepa9a4	a9.a1.a1	sp|O60264|SMCA5_HUMAN	sp|O60264|SMCA5_HUMAN SWI/SNF-related matrix-associated actin-dependent regulator of chromatin subfamily A member 5 OS=Homo sapiens GN=SMARCA5 PE=1 SV=1	IDEAESLNDEELEEK		820	834	1762.786865234375
pepa9b12	a9.a1.a1	sp|O60264|SMCA5_HUMAN	sp|O60264|SMCA5_HUMAN SWI/SNF-related matrix-associated actin-dependent regulator of chromatin subfamily A member 5 OS=Homo sapiens GN=SMARCA5 PE=1 SV=1	VLIFSQMTR		502	510	1094.6031494140625
pepa9a1	a9.a1.a1	sp|O60264|SMCA5_HUMAN	sp|O60264|SMCA5_HUMAN SWI/SNF-related matrix-associated actin-dependent regulator of chromatin subfamily A member 5 OS=Homo sapiens GN=SMARCA5 PE=1 SV=1	ESEITDEDIDGILER		666	680	1733.8079833984375
pepa9a3	a9.a2.a1	sp|P28370-2|SMCA1_HUMAN	sp|P28370-2|SMCA1_HUMAN Isoform 2 of Probable global transcription activator SNF2L1 OS=Homo sapiens GN=SMARCA1	HGATHVFASK		659	668	1054.5433349609375
pepa9b13	a9.a2.a1	sp|P28370-2|SMCA1_HUMAN	sp|P28370-2|SMCA1_HUMAN Isoform 2 of Probable global transcription activator SNF2L1 OS=Homo sapiens GN=SMARCA1	YLVIDEAHR		307	315	1115.5848388671875
pepa9a5	a9.a2.a1	sp|P28370-2|SMCA1_HUMAN	sp|P28370-2|SMCA1_HUMAN Isoform 2 of Probable global transcription activator SNF2L1 OS=Homo sapiens GN=SMARCA1	LDSIVIQQGR		630	639	1128.6375732421875
pepa9b10	a9.a2.a1	sp|P28370-2|SMCA1_HUMAN	sp|P28370-2|SMCA1_HUMAN Isoform 2 of Probable global transcription activator SNF2L1 OS=Homo sapiens GN=SMARCA1	TEQEEDEELLSESR		149	162	1693.7403564453125
pepa9a7	a9.a2.a1	sp|P28370-2|SMCA1_HUMAN	sp|P28370-2|SMCA1_HUMAN Isoform 2 of Probable global transcription activator SNF2L1 OS=Homo sapiens GN=SMARCA1	MDIEQSLYK		708	716	1126.5452880859375
pepa9b12	a9.a2.a1	sp|P28370-2|SMCA1_HUMAN	sp|P28370-2|SMCA1_HUMAN Isoform 2 of Probable global transcription activator SNF2L1 OS=Homo sapiens GN=SMARCA1	VLIFSQMTR		505	513	1094.6031494140625
pepa9a2	a9.a2.a1	sp|P28370-2|SMCA1_HUMAN	sp|P28370-2|SMCA1_HUMAN Isoform 2 of Probable global transcription activator SNF2L1 OS=Homo sapiens GN=SMARCA1	ESELTDEDITTILER		669	683	1763.85498046875
pepa9a3	a9.a2.a2	sp|P28370|SMCA1_HUMAN	sp|P28370|SMCA1_HUMAN Probable global transcription activator SNF2L1 OS=Homo sapiens GN=SMARCA1 PE=1 SV=2	HGATHVFASK		671	680	1054.5433349609375
pepa9b13	a9.a2.a2	sp|P28370|SMCA1_HUMAN	sp|P28370|SMCA1_HUMAN Probable global transcription activator SNF2L1 OS=Homo sapiens GN=SMARCA1 PE=1 SV=2	YLVIDEAHR		307	315	1115.5848388671875
pepa9a5	a9.a2.a2	sp|P28370|SMCA1_HUMAN	sp|P28370|SMCA1_HUMAN Probable global transcription activator SNF2L1 OS=Homo sapiens GN=SMARCA1 PE=1 SV=2	LDSIVIQQGR		642	651	1128.6375732421875
pepa9b10	a9.a2.a2	sp|P28370|SMCA1_HUMAN	sp|P28370|SMCA1_HUMAN Probable global transcription activator SNF2L1 OS=Homo sapiens GN=SMARCA1 PE=1 SV=2	TEQEEDEELLSESR		149	162	1693.7403564453125
pepa9a7	a9.a2.a2	sp|P28370|SMCA1_HUMAN	sp|P28370|SMCA1_HUMAN Probable global transcription activator SNF2L1 OS=Homo sapiens GN=SMARCA1 PE=1 SV=2	MDIEQSLYK		720	728	1126.5452880859375
pepa9b12	a9.a2.a2	sp|P28370|SMCA1_HUMAN	sp|P28370|SMCA1_HUMAN Probable global transcription activator SNF2L1 OS=Homo sapiens GN=SMARCA1 PE=1 SV=2	VLIFSQMTR		505	513	1094.6031494140625
pepa9a2	a9.a2.a2	sp|P28370|SMCA1_HUMAN	sp|P28370|SMCA1_HUMAN Probable global transcription activator SNF2L1 OS=Homo sapiens GN=SMARCA1 PE=1 SV=2	ESELTDEDITTILER		681	695	1763.85498046875
pepa9a3	a9.a2.a3	tr|F6TQG2|F6TQG2_HUMAN	tr|F6TQG2|F6TQG2_HUMAN Probable global transcription activator SNF2L1 (Fragment) OS=Homo sapiens GN=SMARCA1 PE=2 SV=1	HGATHVFASK		650	659	1054.5433349609375
pepa9b13	a9.a2.a3	tr|F6TQG2|F6TQG2_HUMAN	tr|F6TQG2|F6TQG2_HUMAN Probable global transcription activator SNF2L1 (Fragment) OS=Homo sapiens GN=SMARCA1 PE=2 SV=1	YLVIDEAHR		286	294	1115.5848388671875
pepa9a5	a9.a2.a3	tr|F6TQG2|F6TQG2_HUMAN	tr|F6TQG2|F6TQG2_HUMAN Probable global transcription activator SNF2L1 (Fragment) OS=Homo sapiens GN=SMARCA1 PE=2 SV=1	LDSIVIQQGR		621	630	1128.6375732421875
pepa9b10	a9.a2.a3	tr|F6TQG2|F6TQG2_HUMAN	tr|F6TQG2|F6TQG2_HUMAN Probable global transcription activator SNF2L1 (Fragment) OS=Homo sapiens GN=SMARCA1 PE=2 SV=1	TEQEEDEELLSESR		128	141	1693.7403564453125
pepa9a7	a9.a2.a3	tr|F6TQG2|F6TQG2_HUMAN	tr|F6TQG2|F6TQG2_HUMAN Probable global transcription activator SNF2L1 (Fragment) OS=Homo sapiens GN=SMARCA1 PE=2 SV=1	MDIEQSLYK		699	707	1126.5452880859375
pepa9b12	a9.a2.a3	tr|F6TQG2|F6TQG2_HUMAN	tr|F6TQG2|F6TQG2_HUMAN Probable global transcription activator SNF2L1 (Fragment) OS=Homo sapiens GN=SMARCA1 PE=2 SV=1	VLIFSQMTR		484	492	1094.6031494140625
pepa9a2	a9.a2.a3	tr|F6TQG2|F6TQG2_HUMAN	tr|F6TQG2|F6TQG2_HUMAN Probable global transcription activator SNF2L1 (Fragment) OS=Homo sapiens GN=SMARCA1 PE=2 SV=1	ESELTDEDITTILER		660	674	1763.85498046875
pepb10a9	b10.a1.a1	sp|O95602|RPA1_HUMAN	sp|O95602|RPA1_HUMAN DNA-directed RNA polymerase I subunit RPA1 OS=Homo sapiens GN=POLR1A PE=1 SV=2	RPPLMASGK		925	933	956.5349731445312
pepb10b10	b10.a1.a1	sp|O95602|RPA1_HUMAN	sp|O95602|RPA1_HUMAN DNA-directed RNA polymerase I subunit RPA1 OS=Homo sapiens GN=POLR1A PE=1 SV=2	SPGTQEMLR		1114	1122	1018.4990234375
pepb10b11	b10.a1.a1	sp|O95602|RPA1_HUMAN	sp|O95602|RPA1_HUMAN DNA-directed RNA polymerase I subunit RPA1 OS=Homo sapiens GN=POLR1A PE=1 SV=2	TALSAVDMTQR	M8:+15.99491	505	515	1208.5943603515625
pepb10a3	b10.a1.a1	sp|O95602|RPA1_HUMAN	sp|O95602|RPA1_HUMAN DNA-directed RNA polymerase I subunit RPA1 OS=Homo sapiens GN=POLR1A PE=1 SV=2	DLDNAGELGR		1376	1385	1059.5069580078125
pepb10a7	b10.a1.a1	sp|O95602|RPA1_HUMAN	sp|O95602|RPA1_HUMAN DNA-directed RNA polymerase I subunit RPA1 OS=Homo sapiens GN=POLR1A PE=1 SV=2	LPEEVATPTTDEEK		351	364	1558.7486572265625
pepb10b12	b10.a1.a1	sp|O95602|RPA1_HUMAN	sp|O95602|RPA1_HUMAN DNA-directed RNA polymerase I subunit RPA1 OS=Homo sapiens GN=POLR1A PE=1 SV=2	VDDYSQEWAAQTEK		1167	1180	1669.734375
pepb10a6	b10.a1.a1	sp|O95602|RPA1_HUMAN	sp|O95602|RPA1_HUMAN DNA-directed RNA polymerase I subunit RPA1 OS=Homo sapiens GN=POLR1A PE=1 SV=2	FLEENPDPSASEIR		145	158	1603.76025390625
pepb10a4	b10.a1.a1	sp|O95602|RPA1_HUMAN	sp|O95602|RPA1_HUMAN DNA-directed RNA polymerase I subunit RPA1 OS=Homo sapiens GN=POLR1A PE=1 SV=2	DSLIAIDR		365	372	902.49462890625
pepb10a8	b10.a1.a1	sp|O95602|RPA1_HUMAN	sp|O95602|RPA1_HUMAN DNA-directed RNA polymerase I subunit RPA1 OS=Homo sapiens GN=POLR1A PE=1 SV=2	NGDILLLNR		544	552	1027.58984375
pepb10a1	b10.a1.a1	sp|O95602|RPA1_HUMAN	sp|O95602|RPA1_HUMAN DNA-directed RNA polymerase I subunit RPA1 OS=Homo sapiens GN=POLR1A PE=1 SV=2	AALNLPEAASYDEVR		829	843	1618.8076171875
pepb10a2	b10.a1.a1	sp|O95602|RPA1_HUMAN	sp|O95602|RPA1_HUMAN DNA-directed RNA polymerase I subunit RPA1 OS=Homo sapiens GN=POLR1A PE=1 SV=2	DFNMIDLK		857	864	995.4871215820312
pepb10a5	b10.a1.a1	sp|O95602|RPA1_HUMAN	sp|O95602|RPA1_HUMAN DNA-directed RNA polymerase I subunit RPA1 OS=Homo sapiens GN=POLR1A PE=1 SV=2	DVFAVYGIAVDPR		1627	1639	1421.7427978515625
pepb10b13	b10.a1.a1	sp|O95602|RPA1_HUMAN	sp|O95602|RPA1_HUMAN DNA-directed RNA polymerase I subunit RPA1 OS=Homo sapiens GN=POLR1A PE=1 SV=2	VLEVGALQAVYELER		126	140	1688.9222412109375
pepb10a9	b10.a1.a2	tr|B9ZVN9|B9ZVN9_HUMAN	tr|B9ZVN9|B9ZVN9_HUMAN DNA-directed RNA polymerase OS=Homo sapiens GN=POLR1A PE=2 SV=1	RPPLMASGK		925	933	956.5349731445312
pepb10b10	b10.a1.a2	tr|B9ZVN9|B9ZVN9_HUMAN	tr|B9ZVN9|B9ZVN9_HUMAN DNA-directed RNA polymerase OS=Homo sapiens GN=POLR1A PE=2 SV=1	SPGTQEMLR		1114	1122	1018.4990234375
pepb10b11	b10.a1.a2	tr|B9ZVN9|B9ZVN9_HUMAN	tr|B9ZVN9|B9ZVN9_HUMAN DNA-directed RNA polymerase OS=Homo sapiens GN=POLR1A PE=2 SV=1	TALSAVDMTQR	M8:+15.99491	505	515	1208.5943603515625
pepb10a3	b10.a1.a2	tr|B9ZVN9|B9ZVN9_HUMAN	tr|B9ZVN9|B9ZVN9_HUMAN DNA-directed RNA polymerase OS=Homo sapiens GN=POLR1A PE=2 SV=1	DLDNAGELGR		1376	1385	1059.5069580078125
pepb10a7	b10.a1.a2	tr|B9ZVN9|B9ZVN9_HUMAN	tr|B9ZVN9|B9ZVN9_HUMAN DNA-directed RNA polymerase OS=Homo sapiens GN=POLR1A PE=2 SV=1	LPEEVATPTTDEEK		351	364	1558.7486572265625
pepb10b12	b10.a1.a2	tr|B9ZVN9|B9ZVN9_HUMAN	tr|B9ZVN9|B9ZVN9_HUMAN DNA-directed RNA polymerase OS=Homo sapiens GN=POLR1A PE=2 SV=1	VDDYSQEWAAQTEK		1167	1180	1669.734375
pepb10a6	b10.a1.a2	tr|B9ZVN9|B9ZVN9_HUMAN	tr|B9ZVN9|B9ZVN9_HUMAN DNA-directed RNA polymerase OS=Homo sapiens GN=POLR1A PE=2 SV=1	FLEENPDPSASEIR		145	158	1603.76025390625
pepb10a4	b10.a1.a2	tr|B9ZVN9|B9ZVN9_HUMAN	tr|B9ZVN9|B9ZVN9_HUMAN DNA-directed RNA polymerase OS=Homo sapiens GN=POLR1A PE=2 SV=1	DSLIAIDR		365	372	902.49462890625
pepb10a8	b10.a1.a2	tr|B9ZVN9|B9ZVN9_HUMAN	tr|B9ZVN9|B9ZVN9_HUMAN DNA-directed RNA polymerase OS=Homo sapiens GN=POLR1A PE=2 SV=1	NGDILLLNR		544	552	1027.58984375
pepb10a1	b10.a1.a2	tr|B9ZVN9|B9ZVN9_HUMAN	tr|B9ZVN9|B9ZVN9_HUMAN DNA-directed RNA polymerase OS=Homo sapiens GN=POLR1A PE=2 SV=1	AALNLPEAASYDEVR		829	843	1618.8076171875
pepb10a2	b10.a1.a2	tr|B9ZVN9|B9ZVN9_HUMAN	tr|B9ZVN9|B9ZVN9_HUMAN DNA-directed RNA polymerase OS=Homo sapiens GN=POLR1A PE=2 SV=1	DFNMIDLK		857	864	995.4871215820312
pepb10a5	b10.a1.a2	tr|B9ZVN9|B9ZVN9_HUMAN	tr|B9ZVN9|B9ZVN9_HUMAN DNA-directed RNA polymerase OS=Homo sapiens GN=POLR1A PE=2 SV=1	DVFAVYGIAVDPR		1566	1578	1421.7427978515625
pepb10b13	b10.a1.a2	tr|B9ZVN9|B9ZVN9_HUMAN	tr|B9ZVN9|B9ZVN9_HUMAN DNA-directed RNA polymerase OS=Homo sapiens GN=POLR1A PE=2 SV=1	VLEVGALQAVYELER		126	140	1688.9222412109375
pepb11a5	b11.a1.a1	sp|P12268|IMDH2_HUMAN	sp|P12268|IMDH2_HUMAN Inosine-5'-monophosphate dehydrogenase 2 OS=Homo sapiens GN=IMPDH2 PE=1 SV=2	GMGSLDAMDK	M2:+15.99491 M8:+15.99491	413	422	1056.4339599609375
pepb11a9	b11.a1.a1	sp|P12268|IMDH2_HUMAN	sp|P12268|IMDH2_HUMAN Inosine-5'-monophosphate dehydrogenase 2 OS=Homo sapiens GN=IMPDH2 PE=1 SV=2	PQATAVYK		342	349	877.4782104492188
pepb11b12	b11.a1.a1	sp|P12268|IMDH2_HUMAN	sp|P12268|IMDH2_HUMAN Inosine-5'-monophosphate dehydrogenase 2 OS=Homo sapiens GN=IMPDH2 PE=1 SV=2	VAQGVSGAVQDK		439	450	1158.61181640625
pepb11b11	b11.a1.a1	sp|P12268|IMDH2_HUMAN	sp|P12268|IMDH2_HUMAN Inosine-5'-monophosphate dehydrogenase 2 OS=Homo sapiens GN=IMPDH2 PE=1 SV=2	TSSAQVEGGVHSLHSYEK		494	511	1915.9149169921875
pepb11a1	b11.a1.a1	sp|P12268|IMDH2_HUMAN	sp|P12268|IMDH2_HUMAN Inosine-5'-monophosphate dehydrogenase 2 OS=Homo sapiens GN=IMPDH2 PE=1 SV=2	AMMYSGELK		481	489	1029.474853515625
pepb11b10	b11.a1.a1	sp|P12268|IMDH2_HUMAN	sp|P12268|IMDH2_HUMAN Inosine-5'-monophosphate dehydrogenase 2 OS=Homo sapiens GN=IMPDH2 PE=1 SV=2	REDLVVAPAGITLK		182	195	1481.8690185546875
pepb11a7	b11.a1.a1	sp|P12268|IMDH2_HUMAN	sp|P12268|IMDH2_HUMAN Inosine-5'-monophosphate dehydrogenase 2 OS=Homo sapiens GN=IMPDH2 PE=1 SV=2	KYEQGFITDPVVLSPK		109	124	1820.979736328125
pepb11a2	b11.a1.a1	sp|P12268|IMDH2_HUMAN	sp|P12268|IMDH2_HUMAN Inosine-5'-monophosphate dehydrogenase 2 OS=Homo sapiens GN=IMPDH2 PE=1 SV=2	DKYPNLQVIGGNVVTAAQAK		292	311	2086.129638671875
pepb11a8	b11.a1.a1	sp|P12268|IMDH2_HUMAN	sp|P12268|IMDH2_HUMAN Inosine-5'-monophosphate dehydrogenase 2 OS=Homo sapiens GN=IMPDH2 PE=1 SV=2	NLIDAGVDALR		312	322	1156.6324462890625
pepb11a3	b11.a1.a1	sp|P12268|IMDH2_HUMAN	sp|P12268|IMDH2_HUMAN Inosine-5'-monophosphate dehydrogenase 2 OS=Homo sapiens GN=IMPDH2 PE=1 SV=2	EDLVVAPAGITLK		183	195	1325.7679443359375
pepb11b13	b11.a1.a1	sp|P12268|IMDH2_HUMAN	sp|P12268|IMDH2_HUMAN Inosine-5'-monophosphate dehydrogenase 2 OS=Homo sapiens GN=IMPDH2 PE=1 SV=2	YEQGFITDPVVLSPK		110	124	1692.8846435546875
pepb11a4	b11.a1.a1	sp|P12268|IMDH2_HUMAN	sp|P12268|IMDH2_HUMAN Inosine-5'-monophosphate dehydrogenase 2 OS=Homo sapiens GN=IMPDH2 PE=1 SV=2	FGVPVIADGGIQNVGH		357	372	1579.8231201171875
pepb11a6	b11.a1.a1	sp|P12268|IMDH2_HUMAN	sp|P12268|IMDH2_HUMAN Inosine-5'-monophosphate dehydrogenase 2 OS=Homo sapiens GN=IMPDH2 PE=1 SV=2	LPIVNEDDELVAIIAR		209	224	1779.9854736328125
pepb11a5	b11.a1.a2	tr|H0Y4R1|H0Y4R1_HUMAN	tr|H0Y4R1|H0Y4R1_HUMAN Inosine-5'-monophosphate dehydrogenase 2 (Fragment) OS=Homo sapiens GN=IMPDH2 PE=3 SV=1	GMGSLDAMDK	M2:+15.99491 M8:+15.99491	369	378	1056.4339599609375
pepb11a9	b11.a1.a2	tr|H0Y4R1|H0Y4R1_HUMAN	tr|H0Y4R1|H0Y4R1_HUMAN Inosine-5'-monophosphate dehydrogenase 2 (Fragment) OS=Homo sapiens GN=IMPDH2 PE=3 SV=1	PQATAVYK		298	305	877.4782104492188
pepb11b12	b11.a1.a2	tr|H0Y4R1|H0Y4R1_HUMAN	tr|H0Y4R1|H0Y4R1_HUMAN Inosine-5'-monophosphate dehydrogenase 2 (Fragment) OS=Homo sapiens GN=IMPDH2 PE=3 SV=1	VAQGVSGAVQDK		395	406	1158.61181640625
pepb11b11	b11.a1.a2	tr|H0Y4R1|H0Y4R1_HUMAN	tr|H0Y4R1|H0Y4R1_HUMAN Inosine-5'-monophosphate dehydrogenase 2 (Fragment) OS=Homo sapiens GN=IMPDH2 PE=3 SV=1	TSSAQVEGGVHSLHSYEK		450	467	1915.9149169921875
pepb11a1	b11.a1.a2	tr|H0Y4R1|H0Y4R1_HUMAN	tr|H0Y4R1|H0Y4R1_HUMAN Inosine-5'-monophosphate dehydrogenase 2 (Fragment) OS=Homo sapiens GN=IMPDH2 PE=3 SV=1	AMMYSGELK		437	445	1029.474853515625
pepb11b10	b11.a1.a2	tr|H0Y4R1|H0Y4R1_HUMAN	tr|H0Y4R1|H0Y4R1_HUMAN Inosine-5'-monophosphate dehydrogenase 2 (Fragment) OS=Homo sapiens GN=IMPDH2 PE=3 SV=1	REDLVVAPAGITLK		114	127	1481.8690185546875
pepb11a7	b11.a1.a2	tr|H0Y4R1|H0Y4R1_HUMAN	tr|H0Y4R1|H0Y4R1_HUMAN Inosine-5'-monophosphate dehydrogenase 2 (Fragment) OS=Homo sapiens GN=IMPDH2 PE=3 SV=1	KYEQGFITDPVVLSPK		41	56	1820.979736328125
pepb11a2	b11.a1.a2	tr|H0Y4R1|H0Y4R1_HUMAN	tr|H0Y4R1|H0Y4R1_HUMAN Inosine-5'-monophosphate dehydrogenase 2 (Fragment) OS=Homo sapiens GN=IMPDH2 PE=3 SV=1	DKYPNLQVIGGNVVTAAQAK		224	243	2086.129638671875
pepb11a8	b11.a1.a2	tr|H0Y4R1|H0Y4R1_HUMAN	tr|H0Y4R1|H0Y4R1_HUMAN Inosine-5'-monophosphate dehydrogenase 2 (Fragment) OS=Homo sapiens GN=IMPDH2 PE=3 SV=1	NLIDAGVDALR		244	254	1156.6324462890625
pepb11a3	b11.a1.a2	tr|H0Y4R1|H0Y4R1_HUMAN	tr|H0Y4R1|H0Y4R1_HUMAN Inosine-5'-monophosphate dehydrogenase 2 (Fragment) OS=Homo sapiens GN=IMPDH2 PE=3 SV=1	EDLVVAPAGITLK		115	127	1325.7679443359375
pepb11b13	b11.a1.a2	tr|H0Y4R1|H0Y4R1_HUMAN	tr|H0Y4R1|H0Y4R1_HUMAN Inosine-5'-monophosphate dehydrogenase 2 (Fragment) OS=Homo sapiens GN=IMPDH2 PE=3 SV=1	YEQGFITDPVVLSPK		42	56	1692.8846435546875
pepb11a4	b11.a1.a2	tr|H0Y4R1|H0Y4R1_HUMAN	tr|H0Y4R1|H0Y4R1_HUMAN Inosine-5'-monophosphate dehydrogenase 2 (Fragment) OS=Homo sapiens GN=IMPDH2 PE=3 SV=1	FGVPVIADGGIQNVGH		313	328	1579.8231201171875
pepb11a6	b11.a1.a2	tr|H0Y4R1|H0Y4R1_HUMAN	tr|H0Y4R1|H0Y4R1_HUMAN Inosine-5'-monophosphate dehydrogenase 2 (Fragment) OS=Homo sapiens GN=IMPDH2 PE=3 SV=1	LPIVNEDDELVAIIAR		141	156	1779.9854736328125
pepb12a5	b12.a1.a1	sp|P48382|RFX5_HUMAN	sp|P48382|RFX5_HUMAN DNA-binding protein RFX5 OS=Homo sapiens GN=RFX5 PE=1 SV=1	GEVDTAPQGNK		583	593	1115.533203125
pepb12a3	b12.a1.a1	sp|P48382|RFX5_HUMAN	sp|P48382|RFX5_HUMAN DNA-binding protein RFX5 OS=Homo sapiens GN=RFX5 PE=1 SV=1	EVGIGGDQGPHDK		416	428	1308.6182861328125
pepb12a1	b12.a1.a1	sp|P48382|RFX5_HUMAN	sp|P48382|RFX5_HUMAN DNA-binding protein RFX5 OS=Homo sapiens GN=RFX5 PE=1 SV=1	AMGLAEEDEHAPR	M2:+15.99491	248	260	1441.637939453125
pepb12a4	b12.a1.a1	sp|P48382|RFX5_HUMAN	sp|P48382|RFX5_HUMAN DNA-binding protein RFX5 OS=Homo sapiens GN=RFX5 PE=1 SV=1	GAVLAQGQGDGTVSK		527	541	1387.718017578125
pepb12a7	b12.a1.a1	sp|P48382|RFX5_HUMAN	sp|P48382|RFX5_HUMAN DNA-binding protein RFX5 OS=Homo sapiens GN=RFX5 PE=1 SV=1	GSESPEMGPEVTPAPR	M7:+15.99491	182	197	1656.7537841796875
pepb12b11	b12.a1.a1	sp|P48382|RFX5_HUMAN	sp|P48382|RFX5_HUMAN DNA-binding protein RFX5 OS=Homo sapiens GN=RFX5 PE=1 SV=1	TAEVPVSEASGQAPPAK		433	449	1638.833740234375
pepb12a6	b12.a1.a1	sp|P48382|RFX5_HUMAN	sp|P48382|RFX5_HUMAN DNA-binding protein RFX5 OS=Homo sapiens GN=RFX5 PE=1 SV=1	GSESPEMGPEVTPAPR		182	197	1640.7589111328125
pepb12a2	b12.a1.a1	sp|P48382|RFX5_HUMAN	sp|P48382|RFX5_HUMAN DNA-binding protein RFX5 OS=Homo sapiens GN=RFX5 PE=1 SV=1	APPGGAEAGEPTTLLQR		17	33	1664.8607177734375
pepb12a9	b12.a1.a1	sp|P48382|RFX5_HUMAN	sp|P48382|RFX5_HUMAN DNA-binding protein RFX5 OS=Homo sapiens GN=RFX5 PE=1 SV=1	SFSSIVEVAR		219	228	1094.58447265625
pepb12b10	b12.a1.a1	sp|P48382|RFX5_HUMAN	sp|P48382|RFX5_HUMAN DNA-binding protein RFX5 OS=Homo sapiens GN=RFX5 PE=1 SV=1	SSEPSTLSNEEYMYAYR		78	94	2026.8702392578125
pepb12b12	b12.a1.a1	sp|P48382|RFX5_HUMAN	sp|P48382|RFX5_HUMAN DNA-binding protein RFX5 OS=Homo sapiens GN=RFX5 PE=1 SV=1	TLVSMPPLPGLDLK	M5:+15.99491	168	181	1496.8397216796875
pepb12a8	b12.a1.a1	sp|P48382|RFX5_HUMAN	sp|P48382|RFX5_HUMAN DNA-binding protein RFX5 OS=Homo sapiens GN=RFX5 PE=1 SV=1	LYLYLQLPSGPTTGDK		62	77	1765.9375
pepb12a5	b12.a1.a2	tr|F8W689|F8W689_HUMAN	tr|F8W689|F8W689_HUMAN DNA-binding protein RFX5 (Fragment) OS=Homo sapiens GN=RFX5 PE=2 SV=1	GEVDTAPQGNK		583	593	1115.533203125
pepb12a3	b12.a1.a2	tr|F8W689|F8W689_HUMAN	tr|F8W689|F8W689_HUMAN DNA-binding protein RFX5 (Fragment) OS=Homo sapiens GN=RFX5 PE=2 SV=1	EVGIGGDQGPHDK		416	428	1308.6182861328125
pepb12a1	b12.a1.a2	tr|F8W689|F8W689_HUMAN	tr|F8W689|F8W689_HUMAN DNA-binding protein RFX5 (Fragment) OS=Homo sapiens GN=RFX5 PE=2 SV=1	AMGLAEEDEHAPR	M2:+15.99491	248	260	1441.637939453125
pepb12a4	b12.a1.a2	tr|F8W689|F8W689_HUMAN	tr|F8W689|F8W689_HUMAN DNA-binding protein RFX5 (Fragment) OS=Homo sapiens GN=RFX5 PE=2 SV=1	GAVLAQGQGDGTVSK		527	541	1387.718017578125
pepb12a7	b12.a1.a2	tr|F8W689|F8W689_HUMAN	tr|F8W689|F8W689_HUMAN DNA-binding protein RFX5 (Fragment) OS=Homo sapiens GN=RFX5 PE=2 SV=1	GSESPEMGPEVTPAPR	M7:+15.99491	182	197	1656.7537841796875
pepb12b11	b12.a1.a2	tr|F8W689|F8W689_HUMAN	tr|F8W689|F8W689_HUMAN DNA-binding protein RFX5 (Fragment) OS=Homo sapiens GN=RFX5 PE=2 SV=1	TAEVPVSEASGQAPPAK		433	449	1638.833740234375
pepb12a6	b12.a1.a2	tr|F8W689|F8W689_HUMAN	tr|F8W689|F8W689_HUMAN DNA-binding protein RFX5 (Fragment) OS=Homo sapiens GN=RFX5 PE=2 SV=1	GSESPEMGPEVTPAPR		182	197	1640.7589111328125
pepb12a2	b12.a1.a2	tr|F8W689|F8W689_HUMAN	tr|F8W689|F8W689_HUMAN DNA-binding protein RFX5 (Fragment) OS=Homo sapiens GN=RFX5 PE=2 SV=1	APPGGAEAGEPTTLLQR		17	33	1664.8607177734375
pepb12a9	b12.a1.a2	tr|F8W689|F8W689_HUMAN	tr|F8W689|F8W689_HUMAN DNA-binding protein RFX5 (Fragment) OS=Homo sapiens GN=RFX5 PE=2 SV=1	SFSSIVEVAR		219	228	1094.58447265625
pepb12b10	b12.a1.a2	tr|F8W689|F8W689_HUMAN	tr|F8W689|F8W689_HUMAN DNA-binding protein RFX5 (Fragment) OS=Homo sapiens GN=RFX5 PE=2 SV=1	SSEPSTLSNEEYMYAYR		78	94	2026.8702392578125
pepb12b12	b12.a1.a2	tr|F8W689|F8W689_HUMAN	tr|F8W689|F8W689_HUMAN DNA-binding protein RFX5 (Fragment) OS=Homo sapiens GN=RFX5 PE=2 SV=1	TLVSMPPLPGLDLK	M5:+15.99491	168	181	1496.8397216796875
pepb12a8	b12.a1.a2	tr|F8W689|F8W689_HUMAN	tr|F8W689|F8W689_HUMAN DNA-binding protein RFX5 (Fragment) OS=Homo sapiens GN=RFX5 PE=2 SV=1	LYLYLQLPSGPTTGDK		62	77	1765.9375
pepb13a5	b13.a1.a1	sp|Q9NRL2|BAZ1A_HUMAN	sp|Q9NRL2|BAZ1A_HUMAN Bromodomain adjacent to zinc finger domain protein 1A OS=Homo sapiens GN=BAZ1A PE=1 SV=2	INSAPPTETK		1318	1327	1057.5528564453125
pepb13a3	b13.a1.a1	sp|Q9NRL2|BAZ1A_HUMAN	sp|Q9NRL2|BAZ1A_HUMAN Bromodomain adjacent to zinc finger domain protein 1A OS=Homo sapiens GN=BAZ1A PE=1 SV=2	EQLTDADTK		495	503	1020.4848022460938
pepb13a6	b13.a1.a1	sp|Q9NRL2|BAZ1A_HUMAN	sp|Q9NRL2|BAZ1A_HUMAN Bromodomain adjacent to zinc finger domain protein 1A OS=Homo sapiens GN=BAZ1A PE=1 SV=2	LSLQESESK		1397	1405	1020.5211791992188
pepb13b10	b13.a1.a1	sp|Q9NRL2|BAZ1A_HUMAN	sp|Q9NRL2|BAZ1A_HUMAN Bromodomain adjacent to zinc finger domain protein 1A OS=Homo sapiens GN=BAZ1A PE=1 SV=2	PSSFQNNVQSQDPQVSTK		841	858	1990.9468994140625
pepb13a8	b13.a1.a1	sp|Q9NRL2|BAZ1A_HUMAN	sp|Q9NRL2|BAZ1A_HUMAN Bromodomain adjacent to zinc finger domain protein 1A OS=Homo sapiens GN=BAZ1A PE=1 SV=2	NSTADISIGEEER		696	708	1420.655517578125
pepb13a4	b13.a1.a1	sp|Q9NRL2|BAZ1A_HUMAN	sp|Q9NRL2|BAZ1A_HUMAN Bromodomain adjacent to zinc finger domain protein 1A OS=Homo sapiens GN=BAZ1A PE=1 SV=2	LGLHVTPSNVDQVSTPPAAK		1533	1552	2031.08740234375
pepb13a9	b13.a1.a1	sp|Q9NRL2|BAZ1A_HUMAN	sp|Q9NRL2|BAZ1A_HUMAN Bromodomain adjacent to zinc finger domain protein 1A OS=Homo sapiens GN=BAZ1A PE=1 SV=2	PGLTYQEALESEK		60	72	1464.7220458984375
pepb13a7	b13.a1.a1	sp|Q9NRL2|BAZ1A_HUMAN	sp|Q9NRL2|BAZ1A_HUMAN Bromodomain adjacent to zinc finger domain protein 1A OS=Homo sapiens GN=BAZ1A PE=1 SV=2	LSSTSVYDLTPGEK		600	613	1496.748291015625
pepb13b11	b13.a1.a1	sp|Q9NRL2|BAZ1A_HUMAN	sp|Q9NRL2|BAZ1A_HUMAN Bromodomain adjacent to zinc finger domain protein 1A OS=Homo sapiens GN=BAZ1A PE=1 SV=2	SANNTPENSPNFPNFR		1363	1378	1805.820556640625
pepb13a2	b13.a1.a1	sp|Q9NRL2|BAZ1A_HUMAN	sp|Q9NRL2|BAZ1A_HUMAN Bromodomain adjacent to zinc finger domain protein 1A OS=Homo sapiens GN=BAZ1A PE=1 SV=2	DLTEALDEDADPTK		504	517	1532.6966552734375
pepb13a1	b13.a1.a1	sp|Q9NRL2|BAZ1A_HUMAN	sp|Q9NRL2|BAZ1A_HUMAN Bromodomain adjacent to zinc finger domain protein 1A OS=Homo sapiens GN=BAZ1A PE=1 SV=2	DAIDPLLFK		183	191	1031.57763671875
pepb14a1	b14.a1.a1	sp|P23246|SFPQ_HUMAN	sp|P23246|SFPQ_HUMAN Splicing factor, proline- and glutamine-rich OS=Homo sapiens GN=SFPQ PE=1 SV=2	AELDDTPMR	M8:+15.99491	350	358	1063.472900390625
pepb14a6	b14.a1.a1	sp|P23246|SFPQ_HUMAN	sp|P23246|SFPQ_HUMAN Splicing factor, proline- and glutamine-rich OS=Homo sapiens GN=SFPQ PE=1 SV=2	ISDSEGFK		272	279	882.4207763671875
pepb14a4	b14.a1.a1	sp|P23246|SFPQ_HUMAN	sp|P23246|SFPQ_HUMAN Splicing factor, proline- and glutamine-rich OS=Homo sapiens GN=SFPQ PE=1 SV=2	GMGPGTPAGYGR		682	693	1120.520751953125
pepb14a8	b14.a1.a1	sp|P23246|SFPQ_HUMAN	sp|P23246|SFPQ_HUMAN Splicing factor, proline- and glutamine-rich OS=Homo sapiens GN=SFPQ PE=1 SV=2	MGGGGAMNMGDPYGSGGQK	M7:+15.99491	612	630	1787.7149658203125
pepb14a2	b14.a1.a1	sp|P23246|SFPQ_HUMAN	sp|P23246|SFPQ_HUMAN Splicing factor, proline- and glutamine-rich OS=Homo sapiens GN=SFPQ PE=1 SV=2	FAQHGTFEYEYSQR		480	493	1762.7823486328125
pepb14a7	b14.a1.a1	sp|P23246|SFPQ_HUMAN	sp|P23246|SFPQ_HUMAN Splicing factor, proline- and glutamine-rich OS=Homo sapiens GN=SFPQ PE=1 SV=2	MGGGGAMNMGDPYGSGGQK		612	630	1771.7200927734375
pepb14a3	b14.a1.a1	sp|P23246|SFPQ_HUMAN	sp|P23246|SFPQ_HUMAN Splicing factor, proline- and glutamine-rich OS=Homo sapiens GN=SFPQ PE=1 SV=2	GIVEFASK		414	421	850.46728515625
pepb14b10	b14.a1.a1	sp|P23246|SFPQ_HUMAN	sp|P23246|SFPQ_HUMAN Splicing factor, proline- and glutamine-rich OS=Homo sapiens GN=SFPQ PE=1 SV=2	YGEPGEVFINK		320	330	1252.621337890625
pepb14a9	b14.a1.a1	sp|P23246|SFPQ_HUMAN	sp|P23246|SFPQ_HUMAN Splicing factor, proline- and glutamine-rich OS=Homo sapiens GN=SFPQ PE=1 SV=2	PVIVEPLEQLDDEDGLPEK		444	462	2135.07568359375
pepb14a5	b14.a1.a1	sp|P23246|SFPQ_HUMAN	sp|P23246|SFPQ_HUMAN Splicing factor, proline- and glutamine-rich OS=Homo sapiens GN=SFPQ PE=1 SV=2	LFVGNLPADITEDEFK		299	314	1807.9117431640625
pepb15a8	b15.a1.a1	sp|P13010|XRCC5_HUMAN	sp|P13010|XRCC5_HUMAN X-ray repair cross-complementing protein 5 OS=Homo sapiens GN=XRCC5 PE=1 SV=3	VDEEQMK		326	332	878.392822265625
pepb15a3	b15.a1.a1	sp|P13010|XRCC5_HUMAN	sp|P13010|XRCC5_HUMAN X-ray repair cross-complementing protein 5 OS=Homo sapiens GN=XRCC5 PE=1 SV=3	EEASGSSVTAEEAK		689	702	1394.6285400390625
pepb15a1	b15.a1.a1	sp|P13010|XRCC5_HUMAN	sp|P13010|XRCC5_HUMAN X-ray repair cross-complementing protein 5 OS=Homo sapiens GN=XRCC5 PE=1 SV=3	ANPQVGVAFPH		401	411	1136.5850830078125
pepb15a9	b15.a1.a1	sp|P13010|XRCC5_HUMAN	sp|P13010|XRCC5_HUMAN X-ray repair cross-complementing protein 5 OS=Homo sapiens GN=XRCC5 PE=1 SV=3	VITMFVQR		37	44	993.555419921875
pepb15a2	b15.a1.a1	sp|P13010|XRCC5_HUMAN	sp|P13010|XRCC5_HUMAN X-ray repair cross-complementing protein 5 OS=Homo sapiens GN=XRCC5 PE=1 SV=3	EDIIQGFR		308	315	977.5054931640625
pepb15a5	b15.a1.a1	sp|P13010|XRCC5_HUMAN	sp|P13010|XRCC5_HUMAN X-ray repair cross-complementing protein 5 OS=Homo sapiens GN=XRCC5 PE=1 SV=3	HIEIFTDLSSR		131	141	1317.68017578125
pepb15a4	b15.a1.a1	sp|P13010|XRCC5_HUMAN	sp|P13010|XRCC5_HUMAN X-ray repair cross-complementing protein 5 OS=Homo sapiens GN=XRCC5 PE=1 SV=3	FFMGNQVLK		355	363	1083.5660400390625
pepb15a6	b15.a1.a1	sp|P13010|XRCC5_HUMAN	sp|P13010|XRCC5_HUMAN X-ray repair cross-complementing protein 5 OS=Homo sapiens GN=XRCC5 PE=1 SV=3	SQLDIIIHSLK		145	155	1266.741943359375
pepb15a7	b15.a1.a1	sp|P13010|XRCC5_HUMAN	sp|P13010|XRCC5_HUMAN X-ray repair cross-complementing protein 5 OS=Homo sapiens GN=XRCC5 PE=1 SV=3	TEQGGAHFSVSSLAEGSVTSVGSVNPAENFR		569	599	3121.482421875
pepb15b10	b15.a1.a1	sp|P13010|XRCC5_HUMAN	sp|P13010|XRCC5_HUMAN X-ray repair cross-complementing protein 5 OS=Homo sapiens GN=XRCC5 PE=1 SV=3	YAPTEAQLNAVDALIDSMSLAK	M18:+15.99491	444	465	2337.164794921875
pepb16a6	b16.a1.a1	sp|Q15393|SF3B3_HUMAN	sp|Q15393|SF3B3_HUMAN Splicing factor 3B subunit 3 OS=Homo sapiens GN=SF3B3 PE=1 SV=4	NDLDDPER		276	283	973.422607421875
pepb16a4	b16.a1.a1	sp|Q15393|SF3B3_HUMAN	sp|Q15393|SF3B3_HUMAN Splicing factor 3B subunit 3 OS=Homo sapiens GN=SF3B3 PE=1 SV=4	LPPNTNDEVDEDPTGNK		1058	1074	1854.8355712890625
pepb16a1	b16.a1.a1	sp|Q15393|SF3B3_HUMAN	sp|Q15393|SF3B3_HUMAN Splicing factor 3B subunit 3 OS=Homo sapiens GN=SF3B3 PE=1 SV=4	DYIVVGSDSGR		76	86	1167.564453125
pepb16a7	b16.a1.a1	sp|Q15393|SF3B3_HUMAN	sp|Q15393|SF3B3_HUMAN Splicing factor 3B subunit 3 OS=Homo sapiens GN=SF3B3 PE=1 SV=4	SWLSYSYQSR		719	728	1276.5960693359375
pepb16a9	b16.a1.a1	sp|Q15393|SF3B3_HUMAN	sp|Q15393|SF3B3_HUMAN Splicing factor 3B subunit 3 OS=Homo sapiens GN=SF3B3 PE=1 SV=4	TVLDPVTGDLSDTR		677	690	1488.7545166015625
pepb16a8	b16.a1.a1	sp|Q15393|SF3B3_HUMAN	sp|Q15393|SF3B3_HUMAN Splicing factor 3B subunit 3 OS=Homo sapiens GN=SF3B3 PE=1 SV=4	TPVEEVPAAIAPFQGR		943	958	1681.8912353515625
pepb16a2	b16.a1.a1	sp|Q15393|SF3B3_HUMAN	sp|Q15393|SF3B3_HUMAN Splicing factor 3B subunit 3 OS=Homo sapiens GN=SF3B3 PE=1 SV=4	FLAVGLVDNTVR		604	615	1303.7373046875
pepb16a5	b16.a1.a1	sp|Q15393|SF3B3_HUMAN	sp|Q15393|SF3B3_HUMAN Splicing factor 3B subunit 3 OS=Homo sapiens GN=SF3B3 PE=1 SV=4	MFLYNLTLQR	M1:+15.99491	1	10	1314.6878662109375
pepb16b10	b16.a1.a1	sp|Q15393|SF3B3_HUMAN	sp|Q15393|SF3B3_HUMAN Splicing factor 3B subunit 3 OS=Homo sapiens GN=SF3B3 PE=1 SV=4	WVTTASLLDYDTVAGADK		1032	1049	1925.949951171875
pepb16a3	b16.a1.a1	sp|Q15393|SF3B3_HUMAN	sp|Q15393|SF3B3_HUMAN Splicing factor 3B subunit 3 OS=Homo sapiens GN=SF3B3 PE=1 SV=4	LGAVFNQVAFPLQYTPR		770	786	1921.033447265625
pepb17a6	b17.a1.a1	sp|Q14676|MDC1_HUMAN	sp|Q14676|MDC1_HUMAN Mediator of DNA damage checkpoint protein 1 OS=Homo sapiens GN=MDC1 PE=1 SV=3	SQAGSDTDVEEGK		372	384	1322.571044921875
pepb17a3	b17.a1.a1	sp|Q14676|MDC1_HUMAN	sp|Q14676|MDC1_HUMAN Mediator of DNA damage checkpoint protein 1 OS=Homo sapiens GN=MDC1 PE=1 SV=3	DAEEDMPQR		430	438	1090.4473876953125
pepb17a5	b17.a1.a1	sp|Q14676|MDC1_HUMAN	sp|Q14676|MDC1_HUMAN Mediator of DNA damage checkpoint protein 1 OS=Homo sapiens GN=MDC1 PE=1 SV=3	NQLVTPEPTSR		1585	1595	1241.64892578125
pepb17a7	b17.a1.a1	sp|Q14676|MDC1_HUMAN	sp|Q14676|MDC1_HUMAN Mediator of DNA damage checkpoint protein 1 OS=Homo sapiens GN=MDC1 PE=1 SV=3	SQASTTVDINTQVEK		513	527	1620.807861328125
pepb17a9	b17.a1.a1	sp|Q14676|MDC1_HUMAN	sp|Q14676|MDC1_HUMAN Mediator of DNA damage checkpoint protein 1 OS=Homo sapiens GN=MDC1 PE=1 SV=3	VEIETSEEIQEK		892	903	1433.7010498046875
pepb17a8	b17.a1.a1	sp|Q14676|MDC1_HUMAN	sp|Q14676|MDC1_HUMAN Mediator of DNA damage checkpoint protein 1 OS=Homo sapiens GN=MDC1 PE=1 SV=3	TPEPVVPTAPEPHPTTSTDQPVTPK		1608	1632	2623.325439453125
pepb17a4	b17.a1.a1	sp|Q14676|MDC1_HUMAN	sp|Q14676|MDC1_HUMAN Mediator of DNA damage checkpoint protein 1 OS=Homo sapiens GN=MDC1 PE=1 SV=3	MTPFPATSAAPEPHPSTSTAQPVTPK		1115	1140	2648.302978515625
pepb17a1	b17.a1.a1	sp|Q14676|MDC1_HUMAN	sp|Q14676|MDC1_HUMAN Mediator of DNA damage checkpoint protein 1 OS=Homo sapiens GN=MDC1 PE=1 SV=3	AHEVGAQGGPPVAQVEQDLPISR		620	642	2355.20556640625
pepb17a2	b17.a1.a1	sp|Q14676|MDC1_HUMAN	sp|Q14676|MDC1_HUMAN Mediator of DNA damage checkpoint protein 1 OS=Homo sapiens GN=MDC1 PE=1 SV=3	AVLALGGSLAGSAAEASHLVTDR		1908	1930	2166.151611328125
pepb18a4	b18.a1.a1	sp|Q14527|HLTF_HUMAN	sp|Q14527|HLTF_HUMAN Helicase-like transcription factor OS=Homo sapiens GN=HLTF PE=1 SV=2	EYNVNDDSMK		331	340	1214.499755859375
pepb18a6	b18.a1.a1	sp|Q14527|HLTF_HUMAN	sp|Q14527|HLTF_HUMAN Helicase-like transcription factor OS=Homo sapiens GN=HLTF PE=1 SV=2	PVTMGDEGGLR		621	631	1131.5467529296875
pepb18a1	b18.a1.a1	sp|Q14527|HLTF_HUMAN	sp|Q14527|HLTF_HUMAN Helicase-like transcription factor OS=Homo sapiens GN=HLTF PE=1 SV=2	AGGVGLNLSAASR		914	926	1172.6385498046875
pepb18a3	b18.a1.a1	sp|Q14527|HLTF_HUMAN	sp|Q14527|HLTF_HUMAN Helicase-like transcription factor OS=Homo sapiens GN=HLTF PE=1 SV=2	AVLDLESER		572	580	1031.5372314453125
pepb18a2	b18.a1.a1	sp|Q14527|HLTF_HUMAN	sp|Q14527|HLTF_HUMAN Helicase-like transcription factor OS=Homo sapiens GN=HLTF PE=1 SV=2	ASGFVFTR		873	880	884.462890625
pepb18a9	b18.a1.a1	sp|Q14527|HLTF_HUMAN	sp|Q14527|HLTF_HUMAN Helicase-like transcription factor OS=Homo sapiens GN=HLTF PE=1 SV=2	YYTGVVNNNEMVALQR	M11:+15.99491	72	87	1886.9068603515625
pepb18a7	b18.a1.a1	sp|Q14527|HLTF_HUMAN	sp|Q14527|HLTF_HUMAN Helicase-like transcription factor OS=Homo sapiens GN=HLTF PE=1 SV=2	VFIQHITLSDEER		663	675	1586.8177490234375
pepb18a8	b18.a1.a1	sp|Q14527|HLTF_HUMAN	sp|Q14527|HLTF_HUMAN Helicase-like transcription factor OS=Homo sapiens GN=HLTF PE=1 SV=2	YYTGVVNNNEMVALQR		72	87	1870.9119873046875
pepb18a5	b18.a1.a1	sp|Q14527|HLTF_HUMAN	sp|Q14527|HLTF_HUMAN Helicase-like transcription factor OS=Homo sapiens GN=HLTF PE=1 SV=2	NDLYYNTITNFSEK		268	281	1721.8021240234375
pepb19a2	b19.a1.a1	sp|Q13435|SF3B2_HUMAN	sp|Q13435|SF3B2_HUMAN Splicing factor 3B subunit 2 OS=Homo sapiens GN=SF3B2 PE=1 SV=2	GPPPPPGDENR		248	258	1132.53857421875
pepb19a5	b19.a1.a1	sp|Q13435|SF3B2_HUMAN	sp|Q13435|SF3B2_HUMAN Splicing factor 3B subunit 2 OS=Homo sapiens GN=SF3B2 PE=1 SV=2	TEEEEIDR		698	705	1020.4484252929688
pepb19a1	b19.a1.a1	sp|Q13435|SF3B2_HUMAN	sp|Q13435|SF3B2_HUMAN Splicing factor 3B subunit 2 OS=Homo sapiens GN=SF3B2 PE=1 SV=2	AAVLLEQER		184	192	1028.5738525390625
pepb19a6	b19.a1.a1	sp|Q13435|SF3B2_HUMAN	sp|Q13435|SF3B2_HUMAN Splicing factor 3B subunit 2 OS=Homo sapiens GN=SF3B2 PE=1 SV=2	VGEPVALSEEER		135	146	1314.654052734375
pepb19a3	b19.a1.a1	sp|Q13435|SF3B2_HUMAN	sp|Q13435|SF3B2_HUMAN Splicing factor 3B subunit 2 OS=Homo sapiens GN=SF3B2 PE=1 SV=2	LAEIGAPIQGNR		36	47	1238.685546875
pepb19a7	b19.a1.a1	sp|Q13435|SF3B2_HUMAN	sp|Q13435|SF3B2_HUMAN Splicing factor 3B subunit 2 OS=Homo sapiens GN=SF3B2 PE=1 SV=2	YGPPPSYPNLK		639	649	1232.6309814453125
pepb19a4	b19.a1.a1	sp|Q13435|SF3B2_HUMAN	sp|Q13435|SF3B2_HUMAN Splicing factor 3B subunit 2 OS=Homo sapiens GN=SF3B2 PE=1 SV=2	LAQQQAALLMQQEER		149	163	1756.9014892578125
pepb19a2	b19.a1.a2	tr|E9PPJ0|E9PPJ0_HUMAN	tr|E9PPJ0|E9PPJ0_HUMAN Splicing factor 3B subunit 2 OS=Homo sapiens GN=SF3B2 PE=2 SV=1	GPPPPPGDENR		231	241	1132.53857421875
pepb19a5	b19.a1.a2	tr|E9PPJ0|E9PPJ0_HUMAN	tr|E9PPJ0|E9PPJ0_HUMAN Splicing factor 3B subunit 2 OS=Homo sapiens GN=SF3B2 PE=2 SV=1	TEEEEIDR		681	688	1020.4484252929688
pepb19a1	b19.a1.a2	tr|E9PPJ0|E9PPJ0_HUMAN	tr|E9PPJ0|E9PPJ0_HUMAN Splicing factor 3B subunit 2 OS=Homo sapiens GN=SF3B2 PE=2 SV=1	AAVLLEQER		167	175	1028.5738525390625
pepb19a6	b19.a1.a2	tr|E9PPJ0|E9PPJ0_HUMAN	tr|E9PPJ0|E9PPJ0_HUMAN Splicing factor 3B subunit 2 OS=Homo sapiens GN=SF3B2 PE=2 SV=1	VGEPVALSEEER		135	146	1314.654052734375
pepb19a3	b19.a1.a2	tr|E9PPJ0|E9PPJ0_HUMAN	tr|E9PPJ0|E9PPJ0_HUMAN Splicing factor 3B subunit 2 OS=Homo sapiens GN=SF3B2 PE=2 SV=1	LAEIGAPIQGNR		36	47	1238.685546875
pepb19a7	b19.a1.a2	tr|E9PPJ0|E9PPJ0_HUMAN	tr|E9PPJ0|E9PPJ0_HUMAN Splicing factor 3B subunit 2 OS=Homo sapiens GN=SF3B2 PE=2 SV=1	YGPPPSYPNLK		622	632	1232.6309814453125
pepb19a4	b19.a1.a2	tr|E9PPJ0|E9PPJ0_HUMAN	tr|E9PPJ0|E9PPJ0_HUMAN Splicing factor 3B subunit 2 OS=Homo sapiens GN=SF3B2 PE=2 SV=1	LAQQQAALLMQQEER		149	163	1756.9014892578125
pepb20a3	b20.a1.a1	sp|O75533|SF3B1_HUMAN	sp|O75533|SF3B1_HUMAN Splicing factor 3B subunit 1 OS=Homo sapiens GN=SF3B1 PE=1 SV=3	GSETPGATPGSK		241	252	1088.5223388671875
pepb20a7	b20.a1.a1	sp|O75533|SF3B1_HUMAN	sp|O75533|SF3B1_HUMAN Splicing factor 3B subunit 1 OS=Homo sapiens GN=SF3B1 PE=1 SV=3	THEDIEAQIR		7	16	1211.6019287109375
pepb20a1	b20.a1.a1	sp|O75533|SF3B1_HUMAN	sp|O75533|SF3B1_HUMAN Splicing factor 3B subunit 1 OS=Homo sapiens GN=SF3B1 PE=1 SV=3	DTPGHGSGWAETPR		302	315	1467.66162109375
pepb20a4	b20.a1.a1	sp|O75533|SF3B1_HUMAN	sp|O75533|SF3B1_HUMAN Splicing factor 3B subunit 1 OS=Homo sapiens GN=SF3B1 PE=1 SV=3	IVDDLKDEAEQYR		853	865	1593.77587890625
pepb20a5	b20.a1.a1	sp|O75533|SF3B1_HUMAN	sp|O75533|SF3B1_HUMAN Splicing factor 3B subunit 1 OS=Homo sapiens GN=SF3B1 PE=1 SV=3	NRPLSDEELDAMFPEGYK	M12:+15.99491	396	413	2126.97021484375
pepb20a8	b20.a1.a1	sp|O75533|SF3B1_HUMAN	sp|O75533|SF3B1_HUMAN Splicing factor 3B subunit 1 OS=Homo sapiens GN=SF3B1 PE=1 SV=3	VPELNVQNGVLK		1138	1149	1309.7479248046875
pepb20a6	b20.a1.a1	sp|O75533|SF3B1_HUMAN	sp|O75533|SF3B1_HUMAN Splicing factor 3B subunit 1 OS=Homo sapiens GN=SF3B1 PE=1 SV=3	QLVDTTVELANK	Q1:-17.02655	832	843	1313.695068359375
pepb20a2	b20.a1.a1	sp|O75533|SF3B1_HUMAN	sp|O75533|SF3B1_HUMAN Splicing factor 3B subunit 1 OS=Homo sapiens GN=SF3B1 PE=1 SV=3	EVMLILIR		768	775	986.6071166992188
pepb21a5	b21.a1.a1	sp|Q16666-2|IF16_HUMAN	sp|Q16666-2|IF16_HUMAN Isoform 2 of Gamma-interferon-inducible protein 16 OS=Homo sapiens GN=IFI16	TEGAEATPGAQK		117	128	1159.5594482421875
pepb21a1	b21.a1.a1	sp|Q16666-2|IF16_HUMAN	sp|Q16666-2|IF16_HUMAN Isoform 2 of Gamma-interferon-inducible protein 16 OS=Homo sapiens GN=IFI16	EVDATSPAPSTSSTVK		101	116	1576.7705078125
pepb21a8	b21.a1.a1	sp|Q16666-2|IF16_HUMAN	sp|Q16666-2|IF16_HUMAN Isoform 2 of Gamma-interferon-inducible protein 16 OS=Homo sapiens GN=IFI16	TTIYEIQDDR		331	340	1253.6011962890625
pepb21a6	b21.a1.a1	sp|Q16666-2|IF16_HUMAN	sp|Q16666-2|IF16_HUMAN Isoform 2 of Gamma-interferon-inducible protein 16 OS=Homo sapiens GN=IFI16	TEPEEVSIEDSAQSDLK		506	522	1876.8662109375
pepb21a7	b21.a1.a1	sp|Q16666-2|IF16_HUMAN	sp|Q16666-2|IF16_HUMAN Isoform 2 of Gamma-interferon-inducible protein 16 OS=Homo sapiens GN=IFI16	TPQMPPTTPSSSFFTK	M4:+15.99491	428	443	1769.8419189453125
pepb21a3	b21.a1.a1	sp|Q16666-2|IF16_HUMAN	sp|Q16666-2|IF16_HUMAN Isoform 2 of Gamma-interferon-inducible protein 16 OS=Homo sapiens GN=IFI16	GEFTYYEIQDNTGK		644	657	1664.7442626953125
pepb21a4	b21.a1.a1	sp|Q16666-2|IF16_HUMAN	sp|Q16666-2|IF16_HUMAN Isoform 2 of Gamma-interferon-inducible protein 16 OS=Homo sapiens GN=IFI16	GLEVINDYHFR		13	23	1362.6805419921875
pepb21a2	b21.a1.a1	sp|Q16666-2|IF16_HUMAN	sp|Q16666-2|IF16_HUMAN Isoform 2 of Gamma-interferon-inducible protein 16 OS=Homo sapiens GN=IFI16	EVMVLNATESFVYEPK	M3:+15.99491	523	538	1871.9100341796875
pepb21a5	b21.a1.a2	sp|Q16666-3|IF16_HUMAN	sp|Q16666-3|IF16_HUMAN Isoform 3 of Gamma-interferon-inducible protein 16 OS=Homo sapiens GN=IFI16	TEGAEATPGAQK		117	128	1159.5594482421875
pepb21a1	b21.a1.a2	sp|Q16666-3|IF16_HUMAN	sp|Q16666-3|IF16_HUMAN Isoform 3 of Gamma-interferon-inducible protein 16 OS=Homo sapiens GN=IFI16	EVDATSPAPSTSSTVK		101	116	1576.7705078125
pepb21a8	b21.a1.a2	sp|Q16666-3|IF16_HUMAN	sp|Q16666-3|IF16_HUMAN Isoform 3 of Gamma-interferon-inducible protein 16 OS=Homo sapiens GN=IFI16	TTIYEIQDDR		331	340	1253.6011962890625
pepb21a6	b21.a1.a2	sp|Q16666-3|IF16_HUMAN	sp|Q16666-3|IF16_HUMAN Isoform 3 of Gamma-interferon-inducible protein 16 OS=Homo sapiens GN=IFI16	TEPEEVSIEDSAQSDLK		450	466	1876.8662109375
pepb21a7	b21.a1.a2	sp|Q16666-3|IF16_HUMAN	sp|Q16666-3|IF16_HUMAN Isoform 3 of Gamma-interferon-inducible protein 16 OS=Homo sapiens GN=IFI16	TPQMPPTTPSSSFFTK	M4:+15.99491	428	443	1769.8419189453125
pepb21a3	b21.a1.a2	sp|Q16666-3|IF16_HUMAN	sp|Q16666-3|IF16_HUMAN Isoform 3 of Gamma-interferon-inducible protein 16 OS=Homo sapiens GN=IFI16	GEFTYYEIQDNTGK		588	601	1664.7442626953125
pepb21a4	b21.a1.a2	sp|Q16666-3|IF16_HUMAN	sp|Q16666-3|IF16_HUMAN Isoform 3 of Gamma-interferon-inducible protein 16 OS=Homo sapiens GN=IFI16	GLEVINDYHFR		13	23	1362.6805419921875
pepb21a2	b21.a1.a2	sp|Q16666-3|IF16_HUMAN	sp|Q16666-3|IF16_HUMAN Isoform 3 of Gamma-interferon-inducible protein 16 OS=Homo sapiens GN=IFI16	EVMVLNATESFVYEPK	M3:+15.99491	467	482	1871.9100341796875
pepb21a5	b21.a1.a3	sp|Q16666|IF16_HUMAN	sp|Q16666|IF16_HUMAN Gamma-interferon-inducible protein 16 OS=Homo sapiens GN=IFI16 PE=1 SV=3	TEGAEATPGAQK		117	128	1159.5594482421875
pepb21a1	b21.a1.a3	sp|Q16666|IF16_HUMAN	sp|Q16666|IF16_HUMAN Gamma-interferon-inducible protein 16 OS=Homo sapiens GN=IFI16 PE=1 SV=3	EVDATSPAPSTSSTVK		101	116	1576.7705078125
pepb21a8	b21.a1.a3	sp|Q16666|IF16_HUMAN	sp|Q16666|IF16_HUMAN Gamma-interferon-inducible protein 16 OS=Homo sapiens GN=IFI16 PE=1 SV=3	TTIYEIQDDR		331	340	1253.6011962890625
pepb21a6	b21.a1.a3	sp|Q16666|IF16_HUMAN	sp|Q16666|IF16_HUMAN Gamma-interferon-inducible protein 16 OS=Homo sapiens GN=IFI16 PE=1 SV=3	TEPEEVSIEDSAQSDLK		562	578	1876.8662109375
pepb21a7	b21.a1.a3	sp|Q16666|IF16_HUMAN	sp|Q16666|IF16_HUMAN Gamma-interferon-inducible protein 16 OS=Homo sapiens GN=IFI16 PE=1 SV=3	TPQMPPTTPSSSFFTK	M4:+15.99491	428	443	1769.8419189453125
pepb21a3	b21.a1.a3	sp|Q16666|IF16_HUMAN	sp|Q16666|IF16_HUMAN Gamma-interferon-inducible protein 16 OS=Homo sapiens GN=IFI16 PE=1 SV=3	GEFTYYEIQDNTGK		700	713	1664.7442626953125
pepb21a4	b21.a1.a3	sp|Q16666|IF16_HUMAN	sp|Q16666|IF16_HUMAN Gamma-interferon-inducible protein 16 OS=Homo sapiens GN=IFI16 PE=1 SV=3	GLEVINDYHFR		13	23	1362.6805419921875
pepb21a2	b21.a1.a3	sp|Q16666|IF16_HUMAN	sp|Q16666|IF16_HUMAN Gamma-interferon-inducible protein 16 OS=Homo sapiens GN=IFI16 PE=1 SV=3	EVMVLNATESFVYEPK	M3:+15.99491	579	594	1871.9100341796875
pepb22a5	b22.a1.a1	sp|P27694|RFA1_HUMAN	sp|P27694|RFA1_HUMAN Replication protein A 70 kDa DNA-binding subunit OS=Homo sapiens GN=RPA1 PE=1 SV=2	SGGVGGSNTNWK		432	443	1163.54443359375
pepb22a1	b22.a1.a1	sp|P27694|RFA1_HUMAN	sp|P27694|RFA1_HUMAN Replication protein A 70 kDa DNA-binding subunit OS=Homo sapiens GN=RPA1 PE=1 SV=2	ATAFNEQVDK		235	244	1122.54296875
pepb22a7	b22.a1.a1	sp|P27694|RFA1_HUMAN	sp|P27694|RFA1_HUMAN Replication protein A 70 kDa DNA-binding subunit OS=Homo sapiens GN=RPA1 PE=1 SV=2	VIDQQNGLYR		490	499	1205.627685546875
pepb22a8	b22.a1.a1	sp|P27694|RFA1_HUMAN	sp|P27694|RFA1_HUMAN Replication protein A 70 kDa DNA-binding subunit OS=Homo sapiens GN=RPA1 PE=1 SV=2	VVPIASLTPYQSK		184	196	1402.7945556640625
pepb22a3	b22.a1.a1	sp|P27694|RFA1_HUMAN	sp|P27694|RFA1_HUMAN Replication protein A 70 kDa DNA-binding subunit OS=Homo sapiens GN=RPA1 PE=1 SV=2	IGNPVPYNEGLGQPQVAPPAPAASPAASSR		112	141	2913.48583984375
pepb22a4	b22.a1.a1	sp|P27694|RFA1_HUMAN	sp|P27694|RFA1_HUMAN Replication protein A 70 kDa DNA-binding subunit OS=Homo sapiens GN=RPA1 PE=1 SV=2	PILQVINIR		23	31	1065.6783447265625
pepb22a6	b22.a1.a1	sp|P27694|RFA1_HUMAN	sp|P27694|RFA1_HUMAN Replication protein A 70 kDa DNA-binding subunit OS=Homo sapiens GN=RPA1 PE=1 SV=2	VGQLSEGAIAAIMQK		2	16	1515.8204345703125
pepb22a2	b22.a1.a1	sp|P27694|RFA1_HUMAN	sp|P27694|RFA1_HUMAN Replication protein A 70 kDa DNA-binding subunit OS=Homo sapiens GN=RPA1 PE=1 SV=2	LFSLELVDESGEIR		221	234	1606.8326416015625
pepb23a8	b23.a1.a1	sp|P78527-2|PRKDC_HUMAN	sp|P78527-2|PRKDC_HUMAN Isoform 2 of DNA-dependent protein kinase catalytic subunit OS=Homo sapiens GN=PRKDC	YAVPSAGLR		265	273	933.5156860351562
pepb23a3	b23.a1.a1	sp|P78527-2|PRKDC_HUMAN	sp|P78527-2|PRKDC_HUMAN Isoform 2 of DNA-dependent protein kinase catalytic subunit OS=Homo sapiens GN=PRKDC	HGDLPDIQIK		2777	2786	1135.6109619140625
pepb23a4	b23.a1.a1	sp|P78527-2|PRKDC_HUMAN	sp|P78527-2|PRKDC_HUMAN Isoform 2 of DNA-dependent protein kinase catalytic subunit OS=Homo sapiens GN=PRKDC	LNESTFDTQITK		1858	1869	1396.6959228515625
pepb23a2	b23.a1.a1	sp|P78527-2|PRKDC_HUMAN	sp|P78527-2|PRKDC_HUMAN Isoform 2 of DNA-dependent protein kinase catalytic subunit OS=Homo sapiens GN=PRKDC	GIFTSEIGTK		2941	2950	1052.562744140625
pepb23a6	b23.a1.a1	sp|P78527-2|PRKDC_HUMAN	sp|P78527-2|PRKDC_HUMAN Isoform 2 of DNA-dependent protein kinase catalytic subunit OS=Homo sapiens GN=PRKDC	SIGEYDVLR		2932	2940	1051.5423583984375
pepb23a1	b23.a1.a1	sp|P78527-2|PRKDC_HUMAN	sp|P78527-2|PRKDC_HUMAN Isoform 2 of DNA-dependent protein kinase catalytic subunit OS=Homo sapiens GN=PRKDC	DQNILLGTTYR		3325	3335	1293.68017578125
pepb23a5	b23.a1.a1	sp|P78527-2|PRKDC_HUMAN	sp|P78527-2|PRKDC_HUMAN Isoform 2 of DNA-dependent protein kinase catalytic subunit OS=Homo sapiens GN=PRKDC	NLSSNEAISLEEIR		839	852	1574.802490234375
pepb23a7	b23.a1.a1	sp|P78527-2|PRKDC_HUMAN	sp|P78527-2|PRKDC_HUMAN Isoform 2 of DNA-dependent protein kinase catalytic subunit OS=Homo sapiens GN=PRKDC	TVGALQVLGTEAQSSLLK		1275	1292	1815.0225830078125
pepb23a8	b23.a1.a2	sp|P78527|PRKDC_HUMAN	sp|P78527|PRKDC_HUMAN DNA-dependent protein kinase catalytic subunit OS=Homo sapiens GN=PRKDC PE=1 SV=3	YAVPSAGLR		265	273	933.5156860351562
pepb23a3	b23.a1.a2	sp|P78527|PRKDC_HUMAN	sp|P78527|PRKDC_HUMAN DNA-dependent protein kinase catalytic subunit OS=Homo sapiens GN=PRKDC PE=1 SV=3	HGDLPDIQIK		2777	2786	1135.6109619140625
pepb23a4	b23.a1.a2	sp|P78527|PRKDC_HUMAN	sp|P78527|PRKDC_HUMAN DNA-dependent protein kinase catalytic subunit OS=Homo sapiens GN=PRKDC PE=1 SV=3	LNESTFDTQITK		1858	1869	1396.6959228515625
pepb23a2	b23.a1.a2	sp|P78527|PRKDC_HUMAN	sp|P78527|PRKDC_HUMAN DNA-dependent protein kinase catalytic subunit OS=Homo sapiens GN=PRKDC PE=1 SV=3	GIFTSEIGTK		2941	2950	1052.562744140625
pepb23a6	b23.a1.a2	sp|P78527|PRKDC_HUMAN	sp|P78527|PRKDC_HUMAN DNA-dependent protein kinase catalytic subunit OS=Homo sapiens GN=PRKDC PE=1 SV=3	SIGEYDVLR		2932	2940	1051.5423583984375
pepb23a1	b23.a1.a2	sp|P78527|PRKDC_HUMAN	sp|P78527|PRKDC_HUMAN DNA-dependent protein kinase catalytic subunit OS=Homo sapiens GN=PRKDC PE=1 SV=3	DQNILLGTTYR		3325	3335	1293.68017578125
pepb23a5	b23.a1.a2	sp|P78527|PRKDC_HUMAN	sp|P78527|PRKDC_HUMAN DNA-dependent protein kinase catalytic subunit OS=Homo sapiens GN=PRKDC PE=1 SV=3	NLSSNEAISLEEIR		839	852	1574.802490234375
pepb23a7	b23.a1.a2	sp|P78527|PRKDC_HUMAN	sp|P78527|PRKDC_HUMAN DNA-dependent protein kinase catalytic subunit OS=Homo sapiens GN=PRKDC PE=1 SV=3	TVGALQVLGTEAQSSLLK		1275	1292	1815.0225830078125
pepb23a8	b23.a1.a3	tr|E7EUY0|E7EUY0_HUMAN	tr|E7EUY0|E7EUY0_HUMAN DNA-dependent protein kinase catalytic subunit OS=Homo sapiens GN=PRKDC PE=2 SV=1	YAVPSAGLR		265	273	933.5156860351562
pepb23a3	b23.a1.a3	tr|E7EUY0|E7EUY0_HUMAN	tr|E7EUY0|E7EUY0_HUMAN DNA-dependent protein kinase catalytic subunit OS=Homo sapiens GN=PRKDC PE=2 SV=1	HGDLPDIQIK		2776	2785	1135.6109619140625
pepb23a4	b23.a1.a3	tr|E7EUY0|E7EUY0_HUMAN	tr|E7EUY0|E7EUY0_HUMAN DNA-dependent protein kinase catalytic subunit OS=Homo sapiens GN=PRKDC PE=2 SV=1	LNESTFDTQITK		1857	1868	1396.6959228515625
pepb23a2	b23.a1.a3	tr|E7EUY0|E7EUY0_HUMAN	tr|E7EUY0|E7EUY0_HUMAN DNA-dependent protein kinase catalytic subunit OS=Homo sapiens GN=PRKDC PE=2 SV=1	GIFTSEIGTK		2940	2949	1052.562744140625
pepb23a6	b23.a1.a3	tr|E7EUY0|E7EUY0_HUMAN	tr|E7EUY0|E7EUY0_HUMAN DNA-dependent protein kinase catalytic subunit OS=Homo sapiens GN=PRKDC PE=2 SV=1	SIGEYDVLR		2931	2939	1051.5423583984375
pepb23a1	b23.a1.a3	tr|E7EUY0|E7EUY0_HUMAN	tr|E7EUY0|E7EUY0_HUMAN DNA-dependent protein kinase catalytic subunit OS=Homo sapiens GN=PRKDC PE=2 SV=1	DQNILLGTTYR		3324	3334	1293.68017578125
pepb23a5	b23.a1.a3	tr|E7EUY0|E7EUY0_HUMAN	tr|E7EUY0|E7EUY0_HUMAN DNA-dependent protein kinase catalytic subunit OS=Homo sapiens GN=PRKDC PE=2 SV=1	NLSSNEAISLEEIR		839	852	1574.802490234375
pepb23a7	b23.a1.a3	tr|E7EUY0|E7EUY0_HUMAN	tr|E7EUY0|E7EUY0_HUMAN DNA-dependent protein kinase catalytic subunit OS=Homo sapiens GN=PRKDC PE=2 SV=1	TVGALQVLGTEAQSSLLK		1274	1291	1815.0225830078125
pepb24a2	b24.a1.a1	sp|Q15554-3|TERF2_HUMAN	sp|Q15554-3|TERF2_HUMAN Isoform 3 of Telomeric repeat-binding factor 2 OS=Homo sapiens GN=TERF2	HEPGLGGPAER		73	83	1119.5545654296875
pepb24a3	b24.a1.a1	sp|Q15554-3|TERF2_HUMAN	sp|Q15554-3|TERF2_HUMAN Isoform 3 of Telomeric repeat-binding factor 2 OS=Homo sapiens GN=TERF2	KDENESSAPADGEGGSELQPK		375	395	2144.958251953125
pepb24a6	b24.a1.a1	sp|Q15554-3|TERF2_HUMAN	sp|Q15554-3|TERF2_HUMAN Isoform 3 of Telomeric repeat-binding factor 2 OS=Homo sapiens GN=TERF2	QPAPGPVEKPPR	Q1:-17.02655	301	312	1255.6798095703125
pepb24a7	b24.a1.a1	sp|Q15554-3|TERF2_HUMAN	sp|Q15554-3|TERF2_HUMAN Isoform 3 of Telomeric repeat-binding factor 2 OS=Homo sapiens GN=TERF2	TLSGAQDSEAAFAK		336	349	1395.675048828125
pepb24a5	b24.a1.a1	sp|Q15554-3|TERF2_HUMAN	sp|Q15554-3|TERF2_HUMAN Isoform 3 of Telomeric repeat-binding factor 2 OS=Homo sapiens GN=TERF2	PTVLNQPLPGEK		433	444	1292.7213134765625
pepb24a4	b24.a1.a1	sp|Q15554-3|TERF2_HUMAN	sp|Q15554-3|TERF2_HUMAN Isoform 3 of Telomeric repeat-binding factor 2 OS=Homo sapiens GN=TERF2	NDLLNIIR		235	242	970.5684204101562
pepb24a1	b24.a1.a1	sp|Q15554-3|TERF2_HUMAN	sp|Q15554-3|TERF2_HUMAN Isoform 3 of Telomeric repeat-binding factor 2 OS=Homo sapiens GN=TERF2	DLVLPTQALPASPALK		354	369	1633.9527587890625
pepb24a2	b24.a1.a2	sp|Q15554|TERF2_HUMAN	sp|Q15554|TERF2_HUMAN Telomeric repeat-binding factor 2 OS=Homo sapiens GN=TERF2 PE=1 SV=2	HEPGLGGPAER		31	41	1119.5545654296875
pepb24a3	b24.a1.a2	sp|Q15554|TERF2_HUMAN	sp|Q15554|TERF2_HUMAN Telomeric repeat-binding factor 2 OS=Homo sapiens GN=TERF2 PE=1 SV=2	KDENESSAPADGEGGSELQPK		333	353	2144.958251953125
pepb24a6	b24.a1.a2	sp|Q15554|TERF2_HUMAN	sp|Q15554|TERF2_HUMAN Telomeric repeat-binding factor 2 OS=Homo sapiens GN=TERF2 PE=1 SV=2	QPAPGPVEKPPR	Q1:-17.02655	259	270	1255.6798095703125
pepb24a7	b24.a1.a2	sp|Q15554|TERF2_HUMAN	sp|Q15554|TERF2_HUMAN Telomeric repeat-binding factor 2 OS=Homo sapiens GN=TERF2 PE=1 SV=2	TLSGAQDSEAAFAK		294	307	1395.675048828125
pepb24a5	b24.a1.a2	sp|Q15554|TERF2_HUMAN	sp|Q15554|TERF2_HUMAN Telomeric repeat-binding factor 2 OS=Homo sapiens GN=TERF2 PE=1 SV=2	PTVLNQPLPGEK		391	402	1292.7213134765625
pepb24a4	b24.a1.a2	sp|Q15554|TERF2_HUMAN	sp|Q15554|TERF2_HUMAN Telomeric repeat-binding factor 2 OS=Homo sapiens GN=TERF2 PE=1 SV=2	NDLLNIIR		193	200	970.5684204101562
pepb24a1	b24.a1.a2	sp|Q15554|TERF2_HUMAN	sp|Q15554|TERF2_HUMAN Telomeric repeat-binding factor 2 OS=Homo sapiens GN=TERF2 PE=1 SV=2	DLVLPTQALPASPALK		312	327	1633.9527587890625
pepb25a2	b25.a1.a1	sp|Q96T60|PNKP_HUMAN	sp|Q96T60|PNKP_HUMAN Bifunctional polynucleotide phosphatase/kinase OS=Homo sapiens GN=PNKP PE=1 SV=1	HLVSAGYVHVNR		385	396	1351.723388671875
pepb25a5	b25.a1.a1	sp|Q96T60|PNKP_HUMAN	sp|Q96T60|PNKP_HUMAN Bifunctional polynucleotide phosphatase/kinase OS=Homo sapiens GN=PNKP PE=1 SV=1	TQVELVADPETR		49	60	1357.6961669921875
pepb25a7	b25.a1.a1	sp|Q96T60|PNKP_HUMAN	sp|Q96T60|PNKP_HUMAN Bifunctional polynucleotide phosphatase/kinase OS=Homo sapiens GN=PNKP PE=1 SV=1	VFPTGPSDWR		184	193	1161.5692138671875
pepb25a4	b25.a1.a1	sp|Q96T60|PNKP_HUMAN	sp|Q96T60|PNKP_HUMAN Bifunctional polynucleotide phosphatase/kinase OS=Homo sapiens GN=PNKP PE=1 SV=1	LVIFTNQMSIGR	M8:+15.99491	213	224	1394.7464599609375
pepb25a3	b25.a1.a1	sp|Q96T60|PNKP_HUMAN	sp|Q96T60|PNKP_HUMAN Bifunctional polynucleotide phosphatase/kinase OS=Homo sapiens GN=PNKP PE=1 SV=1	LLVFTAAGVK		153	162	1018.6300048828125
pepb25a6	b25.a1.a1	sp|Q96T60|PNKP_HUMAN	sp|Q96T60|PNKP_HUMAN Bifunctional polynucleotide phosphatase/kinase OS=Homo sapiens GN=PNKP PE=1 SV=1	VAGFDLDGTLITTR		167	180	1478.785400390625
pepb25a1	b25.a1.a1	sp|Q96T60|PNKP_HUMAN	sp|Q96T60|PNKP_HUMAN Bifunctional polynucleotide phosphatase/kinase OS=Homo sapiens GN=PNKP PE=1 SV=1	ALLSASPEVVVAVGFPGAGK		359	378	1869.0484619140625
pepb25a2	b25.a1.a2	tr|M0QYH2|M0QYH2_HUMAN	tr|M0QYH2|M0QYH2_HUMAN Bifunctional polynucleotide phosphatase/kinase OS=Homo sapiens GN=PNKP PE=4 SV=1	HLVSAGYVHVNR		354	365	1351.723388671875
pepb25a5	b25.a1.a2	tr|M0QYH2|M0QYH2_HUMAN	tr|M0QYH2|M0QYH2_HUMAN Bifunctional polynucleotide phosphatase/kinase OS=Homo sapiens GN=PNKP PE=4 SV=1	TQVELVADPETR		49	60	1357.6961669921875
pepb25a7	b25.a1.a2	tr|M0QYH2|M0QYH2_HUMAN	tr|M0QYH2|M0QYH2_HUMAN Bifunctional polynucleotide phosphatase/kinase OS=Homo sapiens GN=PNKP PE=4 SV=1	VFPTGPSDWR		184	193	1161.5692138671875
pepb25a4	b25.a1.a2	tr|M0QYH2|M0QYH2_HUMAN	tr|M0QYH2|M0QYH2_HUMAN Bifunctional polynucleotide phosphatase/kinase OS=Homo sapiens GN=PNKP PE=4 SV=1	LVIFTNQMSIGR	M8:+15.99491	213	224	1394.7464599609375
pepb25a3	b25.a1.a2	tr|M0QYH2|M0QYH2_HUMAN	tr|M0QYH2|M0QYH2_HUMAN Bifunctional polynucleotide phosphatase/kinase OS=Homo sapiens GN=PNKP PE=4 SV=1	LLVFTAAGVK		153	162	1018.6300048828125
pepb25a6	b25.a1.a2	tr|M0QYH2|M0QYH2_HUMAN	tr|M0QYH2|M0QYH2_HUMAN Bifunctional polynucleotide phosphatase/kinase OS=Homo sapiens GN=PNKP PE=4 SV=1	VAGFDLDGTLITTR		167	180	1478.785400390625
pepb25a1	b25.a1.a2	tr|M0QYH2|M0QYH2_HUMAN	tr|M0QYH2|M0QYH2_HUMAN Bifunctional polynucleotide phosphatase/kinase OS=Homo sapiens GN=PNKP PE=4 SV=1	ALLSASPEVVVAVGFPGAGK		328	347	1869.0484619140625
pepb25a2	b25.a1.a3	tr|M0R3C8|M0R3C8_HUMAN	tr|M0R3C8|M0R3C8_HUMAN Bifunctional polynucleotide phosphatase/kinase OS=Homo sapiens GN=PNKP PE=4 SV=1	HLVSAGYVHVNR		385	396	1351.723388671875
pepb25a5	b25.a1.a3	tr|M0R3C8|M0R3C8_HUMAN	tr|M0R3C8|M0R3C8_HUMAN Bifunctional polynucleotide phosphatase/kinase OS=Homo sapiens GN=PNKP PE=4 SV=1	TQVELVADPETR		49	60	1357.6961669921875
pepb25a7	b25.a1.a3	tr|M0R3C8|M0R3C8_HUMAN	tr|M0R3C8|M0R3C8_HUMAN Bifunctional polynucleotide phosphatase/kinase OS=Homo sapiens GN=PNKP PE=4 SV=1	VFPTGPSDWR		184	193	1161.5692138671875
pepb25a4	b25.a1.a3	tr|M0R3C8|M0R3C8_HUMAN	tr|M0R3C8|M0R3C8_HUMAN Bifunctional polynucleotide phosphatase/kinase OS=Homo sapiens GN=PNKP PE=4 SV=1	LVIFTNQMSIGR	M8:+15.99491	213	224	1394.7464599609375
pepb25a3	b25.a1.a3	tr|M0R3C8|M0R3C8_HUMAN	tr|M0R3C8|M0R3C8_HUMAN Bifunctional polynucleotide phosphatase/kinase OS=Homo sapiens GN=PNKP PE=4 SV=1	LLVFTAAGVK		153	162	1018.6300048828125
pepb25a6	b25.a1.a3	tr|M0R3C8|M0R3C8_HUMAN	tr|M0R3C8|M0R3C8_HUMAN Bifunctional polynucleotide phosphatase/kinase OS=Homo sapiens GN=PNKP PE=4 SV=1	VAGFDLDGTLITTR		167	180	1478.785400390625
pepb25a1	b25.a1.a3	tr|M0R3C8|M0R3C8_HUMAN	tr|M0R3C8|M0R3C8_HUMAN Bifunctional polynucleotide phosphatase/kinase OS=Homo sapiens GN=PNKP PE=4 SV=1	ALLSASPEVVVAVGFPGAGK		359	378	1869.0484619140625
pepb26a6	b26.a1.a1	sp|Q9H9Y6-2|RPA2_HUMAN	sp|Q9H9Y6-2|RPA2_HUMAN Isoform 2 of DNA-directed RNA polymerase I subunit RPA2 OS=Homo sapiens GN=POLR1B	VTNQPIGGR		965	973	941.5167236328125
pepb26a1	b26.a1.a1	sp|Q9H9Y6-2|RPA2_HUMAN	sp|Q9H9Y6-2|RPA2_HUMAN Isoform 2 of DNA-directed RNA polymerase I subunit RPA2 OS=Homo sapiens GN=POLR1B	AALQELTR		33	40	901.5106201171875
pepb26a3	b26.a1.a1	sp|Q9H9Y6-2|RPA2_HUMAN	sp|Q9H9Y6-2|RPA2_HUMAN Isoform 2 of DNA-directed RNA polymerase I subunit RPA2 OS=Homo sapiens GN=POLR1B	HLTDPSYGIPR		18	28	1255.6434326171875
pepb26a2	b26.a1.a1	sp|Q9H9Y6-2|RPA2_HUMAN	sp|Q9H9Y6-2|RPA2_HUMAN Isoform 2 of DNA-directed RNA polymerase I subunit RPA2 OS=Homo sapiens GN=POLR1B	DLAPGIADSLR		513	523	1127.60595703125
pepb26a5	b26.a1.a1	sp|Q9H9Y6-2|RPA2_HUMAN	sp|Q9H9Y6-2|RPA2_HUMAN Isoform 2 of DNA-directed RNA polymerase I subunit RPA2 OS=Homo sapiens GN=POLR1B	SDTIDTVSVPYVFR		1048	1061	1598.8065185546875
pepb26a4	b26.a1.a1	sp|Q9H9Y6-2|RPA2_HUMAN	sp|Q9H9Y6-2|RPA2_HUMAN Isoform 2 of DNA-directed RNA polymerase I subunit RPA2 OS=Homo sapiens GN=POLR1B	QTMGFPLLTYQDR	Q1:-17.02655	638	650	1552.7469482421875
pepb26a6	b26.a1.a2	sp|Q9H9Y6|RPA2_HUMAN	sp|Q9H9Y6|RPA2_HUMAN DNA-directed RNA polymerase I subunit RPA2 OS=Homo sapiens GN=POLR1B PE=1 SV=2	VTNQPIGGR		1021	1029	941.5167236328125
pepb26a1	b26.a1.a2	sp|Q9H9Y6|RPA2_HUMAN	sp|Q9H9Y6|RPA2_HUMAN DNA-directed RNA polymerase I subunit RPA2 OS=Homo sapiens GN=POLR1B PE=1 SV=2	AALQELTR		33	40	901.5106201171875
pepb26a3	b26.a1.a2	sp|Q9H9Y6|RPA2_HUMAN	sp|Q9H9Y6|RPA2_HUMAN DNA-directed RNA polymerase I subunit RPA2 OS=Homo sapiens GN=POLR1B PE=1 SV=2	HLTDPSYGIPR		18	28	1255.6434326171875
pepb26a2	b26.a1.a2	sp|Q9H9Y6|RPA2_HUMAN	sp|Q9H9Y6|RPA2_HUMAN DNA-directed RNA polymerase I subunit RPA2 OS=Homo sapiens GN=POLR1B PE=1 SV=2	DLAPGIADSLR		569	579	1127.60595703125
pepb26a5	b26.a1.a2	sp|Q9H9Y6|RPA2_HUMAN	sp|Q9H9Y6|RPA2_HUMAN DNA-directed RNA polymerase I subunit RPA2 OS=Homo sapiens GN=POLR1B PE=1 SV=2	SDTIDTVSVPYVFR		1104	1117	1598.8065185546875
pepb26a4	b26.a1.a2	sp|Q9H9Y6|RPA2_HUMAN	sp|Q9H9Y6|RPA2_HUMAN DNA-directed RNA polymerase I subunit RPA2 OS=Homo sapiens GN=POLR1B PE=1 SV=2	QTMGFPLLTYQDR	Q1:-17.02655	694	706	1552.7469482421875
pepb26a6	b26.a1.a3	tr|F5GZX4|F5GZX4_HUMAN	tr|F5GZX4|F5GZX4_HUMAN DNA-directed RNA polymerase OS=Homo sapiens GN=POLR1B PE=2 SV=1	VTNQPIGGR		1059	1067	941.5167236328125
pepb26a1	b26.a1.a3	tr|F5GZX4|F5GZX4_HUMAN	tr|F5GZX4|F5GZX4_HUMAN DNA-directed RNA polymerase OS=Homo sapiens GN=POLR1B PE=2 SV=1	AALQELTR		71	78	901.5106201171875
pepb26a3	b26.a1.a3	tr|F5GZX4|F5GZX4_HUMAN	tr|F5GZX4|F5GZX4_HUMAN DNA-directed RNA polymerase OS=Homo sapiens GN=POLR1B PE=2 SV=1	HLTDPSYGIPR		56	66	1255.6434326171875
pepb26a2	b26.a1.a3	tr|F5GZX4|F5GZX4_HUMAN	tr|F5GZX4|F5GZX4_HUMAN DNA-directed RNA polymerase OS=Homo sapiens GN=POLR1B PE=2 SV=1	DLAPGIADSLR		607	617	1127.60595703125
pepb26a5	b26.a1.a3	tr|F5GZX4|F5GZX4_HUMAN	tr|F5GZX4|F5GZX4_HUMAN DNA-directed RNA polymerase OS=Homo sapiens GN=POLR1B PE=2 SV=1	SDTIDTVSVPYVFR		1142	1155	1598.8065185546875
pepb26a4	b26.a1.a3	tr|F5GZX4|F5GZX4_HUMAN	tr|F5GZX4|F5GZX4_HUMAN DNA-directed RNA polymerase OS=Homo sapiens GN=POLR1B PE=2 SV=1	QTMGFPLLTYQDR	Q1:-17.02655	732	744	1552.7469482421875
pepb27a4	b27.a1.a1	sp|Q01831|XPC_HUMAN	sp|Q01831|XPC_HUMAN DNA repair protein complementing XP-C cells OS=Homo sapiens GN=XPC PE=1 SV=4	LAEPQLR		719	725	826.4785766601562
pepb27a2	b27.a1.a1	sp|Q01831|XPC_HUMAN	sp|Q01831|XPC_HUMAN DNA repair protein complementing XP-C cells OS=Homo sapiens GN=XPC PE=1 SV=4	DEALSDGDDLR		90	100	1205.5284423828125
pepb27a1	b27.a1.a1	sp|Q01831|XPC_HUMAN	sp|Q01831|XPC_HUMAN DNA repair protein complementing XP-C cells OS=Homo sapiens GN=XPC PE=1 SV=4	ALQLLTR		308	314	814.514892578125
pepb27a6	b27.a1.a1	sp|Q01831|XPC_HUMAN	sp|Q01831|XPC_HUMAN DNA repair protein complementing XP-C cells OS=Homo sapiens GN=XPC PE=1 SV=4	YDPVWMTVTR		585	594	1267.6143798828125
pepb27a5	b27.a1.a1	sp|Q01831|XPC_HUMAN	sp|Q01831|XPC_HUMAN DNA repair protein complementing XP-C cells OS=Homo sapiens GN=XPC PE=1 SV=4	SLLPVKPVEIEIETPEQAK		156	174	2120.185302734375
pepb27a3	b27.a1.a1	sp|Q01831|XPC_HUMAN	sp|Q01831|XPC_HUMAN DNA repair protein complementing XP-C cells OS=Homo sapiens GN=XPC PE=1 SV=4	DVDTYYLSNLVK		248	259	1429.721435546875
pepb28a1	b28.a1.a1	sp|Q9UDT6-2|CLIP2_HUMAN	sp|Q9UDT6-2|CLIP2_HUMAN Isoform 2 of CAP-Gly domain-containing linker protein 2 OS=Homo sapiens GN=CLIP2	ATLNSGPGAQQK		598	609	1171.6070556640625
pepb28a4	b28.a1.a1	sp|Q9UDT6-2|CLIP2_HUMAN	sp|Q9UDT6-2|CLIP2_HUMAN Isoform 2 of CAP-Gly domain-containing linker protein 2 OS=Homo sapiens GN=CLIP2	TSTGSASSSAAVAASSK		23	39	1469.708251953125
pepb28a5	b28.a1.a1	sp|Q9UDT6-2|CLIP2_HUMAN	sp|Q9UDT6-2|CLIP2_HUMAN Isoform 2 of CAP-Gly domain-containing linker protein 2 OS=Homo sapiens GN=CLIP2	VEEESITK		449	456	934.4732055664062
pepb28a3	b28.a1.a1	sp|Q9UDT6-2|CLIP2_HUMAN	sp|Q9UDT6-2|CLIP2_HUMAN Isoform 2 of CAP-Gly domain-containing linker protein 2 OS=Homo sapiens GN=CLIP2	TGNESGSNLSDSGSVK		198	213	1538.693359375
pepb28a2	b28.a1.a1	sp|Q9UDT6-2|CLIP2_HUMAN	sp|Q9UDT6-2|CLIP2_HUMAN Isoform 2 of CAP-Gly domain-containing linker protein 2 OS=Homo sapiens GN=CLIP2	SGLLTETSSR		337	346	1050.54296875
pepb28a1	b28.a1.a2	sp|Q9UDT6|CLIP2_HUMAN	sp|Q9UDT6|CLIP2_HUMAN CAP-Gly domain-containing linker protein 2 OS=Homo sapiens GN=CLIP2 PE=1 SV=1	ATLNSGPGAQQK		633	644	1171.6070556640625
pepb28a4	b28.a1.a2	sp|Q9UDT6|CLIP2_HUMAN	sp|Q9UDT6|CLIP2_HUMAN CAP-Gly domain-containing linker protein 2 OS=Homo sapiens GN=CLIP2 PE=1 SV=1	TSTGSASSSAAVAASSK		23	39	1469.708251953125
pepb28a5	b28.a1.a2	sp|Q9UDT6|CLIP2_HUMAN	sp|Q9UDT6|CLIP2_HUMAN CAP-Gly domain-containing linker protein 2 OS=Homo sapiens GN=CLIP2 PE=1 SV=1	VEEESITK		449	456	934.4732055664062
pepb28a3	b28.a1.a2	sp|Q9UDT6|CLIP2_HUMAN	sp|Q9UDT6|CLIP2_HUMAN CAP-Gly domain-containing linker protein 2 OS=Homo sapiens GN=CLIP2 PE=1 SV=1	TGNESGSNLSDSGSVK		198	213	1538.693359375
pepb28a2	b28.a1.a2	sp|Q9UDT6|CLIP2_HUMAN	sp|Q9UDT6|CLIP2_HUMAN CAP-Gly domain-containing linker protein 2 OS=Homo sapiens GN=CLIP2 PE=1 SV=1	SGLLTETSSR		337	346	1050.54296875
pepb29a4	b29.a1.a1	sp|Q14669-2|TRIPC_HUMAN	sp|Q14669-2|TRIPC_HUMAN Isoform 2 of E3 ubiquitin-protein ligase TRIP12 OS=Homo sapiens GN=TRIP12	LSTQSNSNNIEPAR		1086	1099	1530.7510986328125
pepb29a2	b29.a1.a1	sp|Q14669-2|TRIPC_HUMAN	sp|Q14669-2|TRIPC_HUMAN Isoform 2 of E3 ubiquitin-protein ligase TRIP12 OS=Homo sapiens GN=TRIP12	LLDTNPEINQSDSQDSR		1598	1614	1931.89453125
pepb29a1	b29.a1.a1	sp|Q14669-2|TRIPC_HUMAN	sp|Q14669-2|TRIPC_HUMAN Isoform 2 of E3 ubiquitin-protein ligase TRIP12 OS=Homo sapiens GN=TRIP12	DDSLDLSPQGR		1018	1028	1202.565185546875
pepb29a5	b29.a1.a1	sp|Q14669-2|TRIPC_HUMAN	sp|Q14669-2|TRIPC_HUMAN Isoform 2 of E3 ubiquitin-protein ligase TRIP12 OS=Homo sapiens GN=TRIP12	SESPPAELPSLR		310	321	1282.6641845703125
pepb29a3	b29.a1.a1	sp|Q14669-2|TRIPC_HUMAN	sp|Q14669-2|TRIPC_HUMAN Isoform 2 of E3 ubiquitin-protein ligase TRIP12 OS=Homo sapiens GN=TRIP12	LPDYSSIEIMR		1998	2008	1323.6617431640625
pepb29a4	b29.a1.a2	sp|Q14669-3|TRIPC_HUMAN	sp|Q14669-3|TRIPC_HUMAN Isoform 3 of E3 ubiquitin-protein ligase TRIP12 OS=Homo sapiens GN=TRIP12	LSTQSNSNNIEPAR		1101	1114	1530.7510986328125
pepb29a2	b29.a1.a2	sp|Q14669-3|TRIPC_HUMAN	sp|Q14669-3|TRIPC_HUMAN Isoform 3 of E3 ubiquitin-protein ligase TRIP12 OS=Homo sapiens GN=TRIP12	LLDTNPEINQSDSQDSR		1613	1629	1931.89453125
pepb29a1	b29.a1.a2	sp|Q14669-3|TRIPC_HUMAN	sp|Q14669-3|TRIPC_HUMAN Isoform 3 of E3 ubiquitin-protein ligase TRIP12 OS=Homo sapiens GN=TRIP12	DDSLDLSPQGR		1033	1043	1202.565185546875
pepb29a5	b29.a1.a2	sp|Q14669-3|TRIPC_HUMAN	sp|Q14669-3|TRIPC_HUMAN Isoform 3 of E3 ubiquitin-protein ligase TRIP12 OS=Homo sapiens GN=TRIP12	SESPPAELPSLR		352	363	1282.6641845703125
pepb29a3	b29.a1.a2	sp|Q14669-3|TRIPC_HUMAN	sp|Q14669-3|TRIPC_HUMAN Isoform 3 of E3 ubiquitin-protein ligase TRIP12 OS=Homo sapiens GN=TRIP12	LPDYSSIEIMR		2013	2023	1323.6617431640625
pepb29a4	b29.a1.a3	sp|Q14669|TRIPC_HUMAN	sp|Q14669|TRIPC_HUMAN E3 ubiquitin-protein ligase TRIP12 OS=Homo sapiens GN=TRIP12 PE=1 SV=1	LSTQSNSNNIEPAR		1053	1066	1530.7510986328125
pepb29a2	b29.a1.a3	sp|Q14669|TRIPC_HUMAN	sp|Q14669|TRIPC_HUMAN E3 ubiquitin-protein ligase TRIP12 OS=Homo sapiens GN=TRIP12 PE=1 SV=1	LLDTNPEINQSDSQDSR		1565	1581	1931.89453125
pepb29a1	b29.a1.a3	sp|Q14669|TRIPC_HUMAN	sp|Q14669|TRIPC_HUMAN E3 ubiquitin-protein ligase TRIP12 OS=Homo sapiens GN=TRIP12 PE=1 SV=1	DDSLDLSPQGR		985	995	1202.565185546875
pepb29a5	b29.a1.a3	sp|Q14669|TRIPC_HUMAN	sp|Q14669|TRIPC_HUMAN E3 ubiquitin-protein ligase TRIP12 OS=Homo sapiens GN=TRIP12 PE=1 SV=1	SESPPAELPSLR		310	321	1282.6641845703125
pepb29a3	b29.a1.a3	sp|Q14669|TRIPC_HUMAN	sp|Q14669|TRIPC_HUMAN E3 ubiquitin-protein ligase TRIP12 OS=Homo sapiens GN=TRIP12 PE=1 SV=1	LPDYSSIEIMR		1965	1975	1323.6617431640625
pepb30a4	b30.a1.a1	sp|Q96QC0|PP1RA_HUMAN	sp|Q96QC0|PP1RA_HUMAN Serine/threonine-protein phosphatase 1 regulatory subunit 10 OS=Homo sapiens GN=PPP1R10 PE=1 SV=1	QSNVAAPGDATPPAEK		246	261	1552.7606201171875
pepb30a3	b30.a1.a1	sp|Q96QC0|PP1RA_HUMAN	sp|Q96QC0|PP1RA_HUMAN Serine/threonine-protein phosphatase 1 regulatory subunit 10 OS=Homo sapiens GN=PPP1R10 PE=1 SV=1	PVESPGDPNQLTR		379	391	1409.702392578125
pepb30a1	b30.a1.a1	sp|Q96QC0|PP1RA_HUMAN	sp|Q96QC0|PP1RA_HUMAN Serine/threonine-protein phosphatase 1 regulatory subunit 10 OS=Homo sapiens GN=PPP1R10 PE=1 SV=1	ESPHEPDPEPYEPIPPK		502	518	1957.918212890625
pepb30a5	b30.a1.a1	sp|Q96QC0|PP1RA_HUMAN	sp|Q96QC0|PP1RA_HUMAN Serine/threonine-protein phosphatase 1 regulatory subunit 10 OS=Homo sapiens GN=PPP1R10 PE=1 SV=1	STGLELETPSLVPVK		210	224	1569.873779296875
pepb30a2	b30.a1.a1	sp|Q96QC0|PP1RA_HUMAN	sp|Q96QC0|PP1RA_HUMAN Serine/threonine-protein phosphatase 1 regulatory subunit 10 OS=Homo sapiens GN=PPP1R10 PE=1 SV=1	PLVLPSPLVTPGSNSQER		466	483	1891.029052734375
pepb31a3	b31.a1.a1	sp|Q15428|SF3A2_HUMAN	sp|Q15428|SF3A2_HUMAN Splicing factor 3A subunit 2 OS=Homo sapiens GN=SF3A2 PE=1 SV=2	FMSAYEQR		151	158	1031.4619140625
pepb31a2	b31.a1.a1	sp|Q15428|SF3A2_HUMAN	sp|Q15428|SF3A2_HUMAN Splicing factor 3A subunit 2 OS=Homo sapiens GN=SF3A2 PE=1 SV=2	DPYFMK		43	48	800.3651733398438
pepb31a1	b31.a1.a1	sp|Q15428|SF3A2_HUMAN	sp|Q15428|SF3A2_HUMAN Splicing factor 3A subunit 2 OS=Homo sapiens GN=SF3A2 PE=1 SV=2	AAEPYETIAFK		172	182	1239.6259765625
pepb31a5	b31.a1.a1	sp|Q15428|SF3A2_HUMAN	sp|Q15428|SF3A2_HUMAN Splicing factor 3A subunit 2 OS=Homo sapiens GN=SF3A2 PE=1 SV=2	QLALETIDINK		32	42	1257.705322265625
pepb31a4	b31.a1.a1	sp|Q15428|SF3A2_HUMAN	sp|Q15428|SF3A2_HUMAN Splicing factor 3A subunit 2 OS=Homo sapiens GN=SF3A2 PE=1 SV=2	QLALETIDINK	Q1:-17.02655	32	42	1240.6788330078125
pepb32a1	b32.a1.a1	sp|O15160-2|RPAC1_HUMAN	sp|O15160-2|RPAC1_HUMAN Isoform 2 of DNA-directed RNA polymerases I and III subunit RPAC1 OS=Homo sapiens GN=POLR1C	AASQAVEEMR	A1:+42.01057	2	11	1133.5260009765625
pepb32a5	b32.a1.a1	sp|O15160-2|RPAC1_HUMAN	sp|O15160-2|RPAC1_HUMAN Isoform 2 of DNA-directed RNA polymerases I and III subunit RPAC1 OS=Homo sapiens GN=POLR1C	VVLGEFGVR		14	22	975.5626220703125
pepb32a3	b32.a1.a1	sp|O15160-2|RPAC1_HUMAN	sp|O15160-2|RPAC1_HUMAN Isoform 2 of DNA-directed RNA polymerases I and III subunit RPAC1 OS=Homo sapiens GN=POLR1C	NQGDEEGTEIDTLQFR		126	141	1851.8360595703125
pepb32a4	b32.a1.a1	sp|O15160-2|RPAC1_HUMAN	sp|O15160-2|RPAC1_HUMAN Isoform 2 of DNA-directed RNA polymerases I and III subunit RPAC1 OS=Homo sapiens GN=POLR1C	VLVYNNTSIVQDEILAHR		92	109	2084.114013671875
pepb32a2	b32.a1.a1	sp|O15160-2|RPAC1_HUMAN	sp|O15160-2|RPAC1_HUMAN Isoform 2 of DNA-directed RNA polymerases I and III subunit RPAC1 OS=Homo sapiens GN=POLR1C	ILLAEVPTMAVEK		79	91	1413.8026123046875
pepb32a1	b32.a1.a2	sp|O15160|RPAC1_HUMAN	sp|O15160|RPAC1_HUMAN DNA-directed RNA polymerases I and III subunit RPAC1 OS=Homo sapiens GN=POLR1C PE=1 SV=1	AASQAVEEMR	A1:+42.01057	2	11	1133.5260009765625
pepb32a5	b32.a1.a2	sp|O15160|RPAC1_HUMAN	sp|O15160|RPAC1_HUMAN DNA-directed RNA polymerases I and III subunit RPAC1 OS=Homo sapiens GN=POLR1C PE=1 SV=1	VVLGEFGVR		14	22	975.5626220703125
pepb32a3	b32.a1.a2	sp|O15160|RPAC1_HUMAN	sp|O15160|RPAC1_HUMAN DNA-directed RNA polymerases I and III subunit RPAC1 OS=Homo sapiens GN=POLR1C PE=1 SV=1	NQGDEEGTEIDTLQFR		126	141	1851.8360595703125
pepb32a4	b32.a1.a2	sp|O15160|RPAC1_HUMAN	sp|O15160|RPAC1_HUMAN DNA-directed RNA polymerases I and III subunit RPAC1 OS=Homo sapiens GN=POLR1C PE=1 SV=1	VLVYNNTSIVQDEILAHR		92	109	2084.114013671875
pepb32a2	b32.a1.a2	sp|O15160|RPAC1_HUMAN	sp|O15160|RPAC1_HUMAN DNA-directed RNA polymerases I and III subunit RPAC1 OS=Homo sapiens GN=POLR1C PE=1 SV=1	ILLAEVPTMAVEK		79	91	1413.8026123046875
pepb32a1	b32.a1.a3	tr|E7EQB9|E7EQB9_HUMAN	tr|E7EQB9|E7EQB9_HUMAN DNA-directed RNA polymerases I and III subunit RPAC1 OS=Homo sapiens GN=POLR1C PE=2 SV=1	AASQAVEEMR	A1:+42.01057	2	11	1133.5260009765625
pepb32a5	b32.a1.a3	tr|E7EQB9|E7EQB9_HUMAN	tr|E7EQB9|E7EQB9_HUMAN DNA-directed RNA polymerases I and III subunit RPAC1 OS=Homo sapiens GN=POLR1C PE=2 SV=1	VVLGEFGVR		14	22	975.5626220703125
pepb32a3	b32.a1.a3	tr|E7EQB9|E7EQB9_HUMAN	tr|E7EQB9|E7EQB9_HUMAN DNA-directed RNA polymerases I and III subunit RPAC1 OS=Homo sapiens GN=POLR1C PE=2 SV=1	NQGDEEGTEIDTLQFR		126	141	1851.8360595703125
pepb32a4	b32.a1.a3	tr|E7EQB9|E7EQB9_HUMAN	tr|E7EQB9|E7EQB9_HUMAN DNA-directed RNA polymerases I and III subunit RPAC1 OS=Homo sapiens GN=POLR1C PE=2 SV=1	VLVYNNTSIVQDEILAHR		92	109	2084.114013671875
pepb32a2	b32.a1.a3	tr|E7EQB9|E7EQB9_HUMAN	tr|E7EQB9|E7EQB9_HUMAN DNA-directed RNA polymerases I and III subunit RPAC1 OS=Homo sapiens GN=POLR1C PE=2 SV=1	ILLAEVPTMAVEK		79	91	1413.8026123046875
pepb33a3	b33.a1.a1	sp|P07910-2|HNRPC_HUMAN	sp|P07910-2|HNRPC_HUMAN Isoform C1 of Heterogeneous nuclear ribonucleoproteins C1/C2 OS=Homo sapiens GN=HNRNPC	SDVEAIFSK		31	39	995.5048217773438
pepb33a4	b33.a1.a1	sp|P07910-2|HNRPC_HUMAN	sp|P07910-2|HNRPC_HUMAN Isoform C1 of Heterogeneous nuclear ribonucleoproteins C1/C2 OS=Homo sapiens GN=HNRNPC	VDSLLENLEK		194	203	1159.620849609375
pepb33a2	b33.a1.a1	sp|P07910-2|HNRPC_HUMAN	sp|P07910-2|HNRPC_HUMAN Isoform C1 of Heterogeneous nuclear ribonucleoproteins C1/C2 OS=Homo sapiens GN=HNRNPC	MIAGQVLDINLAAEPK	M1:+15.99491	74	89	1698.909912109375
pepb33a5	b33.a1.a1	sp|P07910-2|HNRPC_HUMAN	sp|P07910-2|HNRPC_HUMAN Isoform C1 of Heterogeneous nuclear ribonucleoproteins C1/C2 OS=Homo sapiens GN=HNRNPC	VFIGNLNTLVVK		18	29	1316.7940673828125
pepb33a1	b33.a1.a1	sp|P07910-2|HNRPC_HUMAN	sp|P07910-2|HNRPC_HUMAN Isoform C1 of Heterogeneous nuclear ribonucleoproteins C1/C2 OS=Homo sapiens GN=HNRNPC	MIAGQVLDINLAAEPK		74	89	1682.9150390625
pepb33a3	b33.a1.a2	sp|P07910-4|HNRPC_HUMAN	sp|P07910-4|HNRPC_HUMAN Isoform 4 of Heterogeneous nuclear ribonucleoproteins C1/C2 OS=Homo sapiens GN=HNRNPC	SDVEAIFSK		31	39	995.5048217773438
pepb33a4	b33.a1.a2	sp|P07910-4|HNRPC_HUMAN	sp|P07910-4|HNRPC_HUMAN Isoform 4 of Heterogeneous nuclear ribonucleoproteins C1/C2 OS=Homo sapiens GN=HNRNPC	VDSLLENLEK		151	160	1159.620849609375
pepb33a2	b33.a1.a2	sp|P07910-4|HNRPC_HUMAN	sp|P07910-4|HNRPC_HUMAN Isoform 4 of Heterogeneous nuclear ribonucleoproteins C1/C2 OS=Homo sapiens GN=HNRNPC	MIAGQVLDINLAAEPK	M1:+15.99491	74	89	1698.909912109375
pepb33a5	b33.a1.a2	sp|P07910-4|HNRPC_HUMAN	sp|P07910-4|HNRPC_HUMAN Isoform 4 of Heterogeneous nuclear ribonucleoproteins C1/C2 OS=Homo sapiens GN=HNRNPC	VFIGNLNTLVVK		18	29	1316.7940673828125
pepb33a1	b33.a1.a2	sp|P07910-4|HNRPC_HUMAN	sp|P07910-4|HNRPC_HUMAN Isoform 4 of Heterogeneous nuclear ribonucleoproteins C1/C2 OS=Homo sapiens GN=HNRNPC	MIAGQVLDINLAAEPK		74	89	1682.9150390625
pepb33a3	b33.a1.a3	sp|P07910|HNRPC_HUMAN	sp|P07910|HNRPC_HUMAN Heterogeneous nuclear ribonucleoproteins C1/C2 OS=Homo sapiens GN=HNRNPC PE=1 SV=4	SDVEAIFSK		31	39	995.5048217773438
pepb33a4	b33.a1.a3	sp|P07910|HNRPC_HUMAN	sp|P07910|HNRPC_HUMAN Heterogeneous nuclear ribonucleoproteins C1/C2 OS=Homo sapiens GN=HNRNPC PE=1 SV=4	VDSLLENLEK		207	216	1159.620849609375
pepb33a2	b33.a1.a3	sp|P07910|HNRPC_HUMAN	sp|P07910|HNRPC_HUMAN Heterogeneous nuclear ribonucleoproteins C1/C2 OS=Homo sapiens GN=HNRNPC PE=1 SV=4	MIAGQVLDINLAAEPK	M1:+15.99491	74	89	1698.909912109375
pepb33a5	b33.a1.a3	sp|P07910|HNRPC_HUMAN	sp|P07910|HNRPC_HUMAN Heterogeneous nuclear ribonucleoproteins C1/C2 OS=Homo sapiens GN=HNRNPC PE=1 SV=4	VFIGNLNTLVVK		18	29	1316.7940673828125
pepb33a1	b33.a1.a3	sp|P07910|HNRPC_HUMAN	sp|P07910|HNRPC_HUMAN Heterogeneous nuclear ribonucleoproteins C1/C2 OS=Homo sapiens GN=HNRNPC PE=1 SV=4	MIAGQVLDINLAAEPK		74	89	1682.9150390625
pepb33a3	b33.a1.a4	tr|B4DY08|B4DY08_HUMAN	tr|B4DY08|B4DY08_HUMAN Heterogeneous nuclear ribonucleoproteins C1/C2 OS=Homo sapiens GN=HNRNPC PE=2 SV=1	SDVEAIFSK		31	39	995.5048217773438
pepb33a4	b33.a1.a4	tr|B4DY08|B4DY08_HUMAN	tr|B4DY08|B4DY08_HUMAN Heterogeneous nuclear ribonucleoproteins C1/C2 OS=Homo sapiens GN=HNRNPC PE=2 SV=1	VDSLLENLEK		194	203	1159.620849609375
pepb33a2	b33.a1.a4	tr|B4DY08|B4DY08_HUMAN	tr|B4DY08|B4DY08_HUMAN Heterogeneous nuclear ribonucleoproteins C1/C2 OS=Homo sapiens GN=HNRNPC PE=2 SV=1	MIAGQVLDINLAAEPK	M1:+15.99491	74	89	1698.909912109375
pepb33a5	b33.a1.a4	tr|B4DY08|B4DY08_HUMAN	tr|B4DY08|B4DY08_HUMAN Heterogeneous nuclear ribonucleoproteins C1/C2 OS=Homo sapiens GN=HNRNPC PE=2 SV=1	VFIGNLNTLVVK		18	29	1316.7940673828125
pepb33a1	b33.a1.a4	tr|B4DY08|B4DY08_HUMAN	tr|B4DY08|B4DY08_HUMAN Heterogeneous nuclear ribonucleoproteins C1/C2 OS=Homo sapiens GN=HNRNPC PE=2 SV=1	MIAGQVLDINLAAEPK		74	89	1682.9150390625
pepb33a3	b33.a1.a5	tr|G3V2Q1|G3V2Q1_HUMAN	tr|G3V2Q1|G3V2Q1_HUMAN Heterogeneous nuclear ribonucleoproteins C1/C2 OS=Homo sapiens GN=HNRNPC PE=2 SV=1	SDVEAIFSK		31	39	995.5048217773438
pepb33a4	b33.a1.a5	tr|G3V2Q1|G3V2Q1_HUMAN	tr|G3V2Q1|G3V2Q1_HUMAN Heterogeneous nuclear ribonucleoproteins C1/C2 OS=Homo sapiens GN=HNRNPC PE=2 SV=1	VDSLLENLEK		207	216	1159.620849609375
pepb33a2	b33.a1.a5	tr|G3V2Q1|G3V2Q1_HUMAN	tr|G3V2Q1|G3V2Q1_HUMAN Heterogeneous nuclear ribonucleoproteins C1/C2 OS=Homo sapiens GN=HNRNPC PE=2 SV=1	MIAGQVLDINLAAEPK	M1:+15.99491	74	89	1698.909912109375
pepb33a5	b33.a1.a5	tr|G3V2Q1|G3V2Q1_HUMAN	tr|G3V2Q1|G3V2Q1_HUMAN Heterogeneous nuclear ribonucleoproteins C1/C2 OS=Homo sapiens GN=HNRNPC PE=2 SV=1	VFIGNLNTLVVK		18	29	1316.7940673828125
pepb33a1	b33.a1.a5	tr|G3V2Q1|G3V2Q1_HUMAN	tr|G3V2Q1|G3V2Q1_HUMAN Heterogeneous nuclear ribonucleoproteins C1/C2 OS=Homo sapiens GN=HNRNPC PE=2 SV=1	MIAGQVLDINLAAEPK		74	89	1682.9150390625
pepb33a3	b33.a1.a6	tr|G3V4C1|G3V4C1_HUMAN	tr|G3V4C1|G3V4C1_HUMAN Heterogeneous nuclear ribonucleoproteins C1/C2 OS=Homo sapiens GN=HNRNPC PE=2 SV=1	SDVEAIFSK		31	39	995.5048217773438
pepb33a4	b33.a1.a6	tr|G3V4C1|G3V4C1_HUMAN	tr|G3V4C1|G3V4C1_HUMAN Heterogeneous nuclear ribonucleoproteins C1/C2 OS=Homo sapiens GN=HNRNPC PE=2 SV=1	VDSLLENLEK		194	203	1159.620849609375
pepb33a2	b33.a1.a6	tr|G3V4C1|G3V4C1_HUMAN	tr|G3V4C1|G3V4C1_HUMAN Heterogeneous nuclear ribonucleoproteins C1/C2 OS=Homo sapiens GN=HNRNPC PE=2 SV=1	MIAGQVLDINLAAEPK	M1:+15.99491	74	89	1698.909912109375
pepb33a5	b33.a1.a6	tr|G3V4C1|G3V4C1_HUMAN	tr|G3V4C1|G3V4C1_HUMAN Heterogeneous nuclear ribonucleoproteins C1/C2 OS=Homo sapiens GN=HNRNPC PE=2 SV=1	VFIGNLNTLVVK		18	29	1316.7940673828125
pepb33a1	b33.a1.a6	tr|G3V4C1|G3V4C1_HUMAN	tr|G3V4C1|G3V4C1_HUMAN Heterogeneous nuclear ribonucleoproteins C1/C2 OS=Homo sapiens GN=HNRNPC PE=2 SV=1	MIAGQVLDINLAAEPK		74	89	1682.9150390625
pepb33a3	b33.a1.a7	tr|G3V4W0|G3V4W0_HUMAN	tr|G3V4W0|G3V4W0_HUMAN Heterogeneous nuclear ribonucleoproteins C1/C2 (Fragment) OS=Homo sapiens GN=HNRNPC PE=2 SV=1	SDVEAIFSK		31	39	995.5048217773438
pepb33a4	b33.a1.a7	tr|G3V4W0|G3V4W0_HUMAN	tr|G3V4W0|G3V4W0_HUMAN Heterogeneous nuclear ribonucleoproteins C1/C2 (Fragment) OS=Homo sapiens GN=HNRNPC PE=2 SV=1	VDSLLENLEK		194	203	1159.620849609375
pepb33a2	b33.a1.a7	tr|G3V4W0|G3V4W0_HUMAN	tr|G3V4W0|G3V4W0_HUMAN Heterogeneous nuclear ribonucleoproteins C1/C2 (Fragment) OS=Homo sapiens GN=HNRNPC PE=2 SV=1	MIAGQVLDINLAAEPK	M1:+15.99491	74	89	1698.909912109375
pepb33a5	b33.a1.a7	tr|G3V4W0|G3V4W0_HUMAN	tr|G3V4W0|G3V4W0_HUMAN Heterogeneous nuclear ribonucleoproteins C1/C2 (Fragment) OS=Homo sapiens GN=HNRNPC PE=2 SV=1	VFIGNLNTLVVK		18	29	1316.7940673828125
pepb33a1	b33.a1.a7	tr|G3V4W0|G3V4W0_HUMAN	tr|G3V4W0|G3V4W0_HUMAN Heterogeneous nuclear ribonucleoproteins C1/C2 (Fragment) OS=Homo sapiens GN=HNRNPC PE=2 SV=1	MIAGQVLDINLAAEPK		74	89	1682.9150390625
pepb33a3	b33.a1.a8	tr|G3V576|G3V576_HUMAN	tr|G3V576|G3V576_HUMAN Heterogeneous nuclear ribonucleoproteins C1/C2 OS=Homo sapiens GN=HNRNPC PE=2 SV=1	SDVEAIFSK		31	39	995.5048217773438
pepb33a4	b33.a1.a8	tr|G3V576|G3V576_HUMAN	tr|G3V576|G3V576_HUMAN Heterogeneous nuclear ribonucleoproteins C1/C2 OS=Homo sapiens GN=HNRNPC PE=2 SV=1	VDSLLENLEK		207	216	1159.620849609375
pepb33a2	b33.a1.a8	tr|G3V576|G3V576_HUMAN	tr|G3V576|G3V576_HUMAN Heterogeneous nuclear ribonucleoproteins C1/C2 OS=Homo sapiens GN=HNRNPC PE=2 SV=1	MIAGQVLDINLAAEPK	M1:+15.99491	74	89	1698.909912109375
pepb33a5	b33.a1.a8	tr|G3V576|G3V576_HUMAN	tr|G3V576|G3V576_HUMAN Heterogeneous nuclear ribonucleoproteins C1/C2 OS=Homo sapiens GN=HNRNPC PE=2 SV=1	VFIGNLNTLVVK		18	29	1316.7940673828125
pepb33a1	b33.a1.a8	tr|G3V576|G3V576_HUMAN	tr|G3V576|G3V576_HUMAN Heterogeneous nuclear ribonucleoproteins C1/C2 OS=Homo sapiens GN=HNRNPC PE=2 SV=1	MIAGQVLDINLAAEPK		74	89	1682.9150390625
pepb34a2	b34.a1.a1	sp|P18887|XRCC1_HUMAN	sp|P18887|XRCC1_HUMAN DNA repair protein XRCC1 OS=Homo sapiens GN=XRCC1 PE=1 SV=2	TPATAPVPAR		281	290	980.5527954101562
pepb34a3	b34.a1.a1	sp|P18887|XRCC1_HUMAN	sp|P18887|XRCC1_HUMAN DNA repair protein XRCC1 OS=Homo sapiens GN=XRCC1 PE=1 SV=2	TPSKPPAQLSPSVPK		257	271	1533.8638916015625
pepb34a4	b34.a1.a1	sp|P18887|XRCC1_HUMAN	sp|P18887|XRCC1_HUMAN DNA repair protein XRCC1 OS=Homo sapiens GN=XRCC1 PE=1 SV=2	YSQVLGLGGR		370	379	1049.57421875
pepb34a1	b34.a1.a1	sp|P18887|XRCC1_HUMAN	sp|P18887|XRCC1_HUMAN DNA repair protein XRCC1 OS=Homo sapiens GN=XRCC1 PE=1 SV=2	DSPFGLSFVR		139	148	1124.5738525390625
pepb34a2	b34.a1.a2	tr|F5H8D7|F5H8D7_HUMAN	tr|F5H8D7|F5H8D7_HUMAN DNA repair protein XRCC1 OS=Homo sapiens GN=XRCC1 PE=2 SV=1	TPATAPVPAR		250	259	980.5527954101562
pepb34a3	b34.a1.a2	tr|F5H8D7|F5H8D7_HUMAN	tr|F5H8D7|F5H8D7_HUMAN DNA repair protein XRCC1 OS=Homo sapiens GN=XRCC1 PE=2 SV=1	TPSKPPAQLSPSVPK		226	240	1533.8638916015625
pepb34a4	b34.a1.a2	tr|F5H8D7|F5H8D7_HUMAN	tr|F5H8D7|F5H8D7_HUMAN DNA repair protein XRCC1 OS=Homo sapiens GN=XRCC1 PE=2 SV=1	YSQVLGLGGR		339	348	1049.57421875
pepb34a1	b34.a1.a2	tr|F5H8D7|F5H8D7_HUMAN	tr|F5H8D7|F5H8D7_HUMAN DNA repair protein XRCC1 OS=Homo sapiens GN=XRCC1 PE=2 SV=1	DSPFGLSFVR		108	117	1124.5738525390625
pepb35a2	b35.a1.a1	sp|P00367|DHE3_HUMAN	sp|P00367|DHE3_HUMAN Glutamate dehydrogenase 1, mitochondrial OS=Homo sapiens GN=GLUD1 PE=1 SV=2	IIAEGANGPTTPEADK		400	415	1583.7916259765625
pepb35a4	b35.a1.a1	sp|P00367|DHE3_HUMAN	sp|P00367|DHE3_HUMAN Glutamate dehydrogenase 1, mitochondrial OS=Homo sapiens GN=GLUD1 PE=1 SV=2	YSTDVSVDEVK		152	162	1241.5899658203125
pepb35a1	b35.a1.a1	sp|P00367|DHE3_HUMAN	sp|P00367|DHE3_HUMAN Glutamate dehydrogenase 1, mitochondrial OS=Homo sapiens GN=GLUD1 PE=1 SV=2	HGGTIPIVPTAEFQDR		481	496	1737.892333984375
pepb35a3	b35.a1.a1	sp|P00367|DHE3_HUMAN	sp|P00367|DHE3_HUMAN Glutamate dehydrogenase 1, mitochondrial OS=Homo sapiens GN=GLUD1 PE=1 SV=2	YNLGLDLR		528	535	963.5261840820312
pepb35a2	b35.a1.a2	tr|B4DGN5|B4DGN5_HUMAN	tr|B4DGN5|B4DGN5_HUMAN Glutamate dehydrogenase OS=Homo sapiens GN=GLUD1 PE=2 SV=1	IIAEGANGPTTPEADK		267	282	1583.7916259765625
pepb35a4	b35.a1.a2	tr|B4DGN5|B4DGN5_HUMAN	tr|B4DGN5|B4DGN5_HUMAN Glutamate dehydrogenase OS=Homo sapiens GN=GLUD1 PE=2 SV=1	YSTDVSVDEVK		19	29	1241.5899658203125
pepb35a1	b35.a1.a2	tr|B4DGN5|B4DGN5_HUMAN	tr|B4DGN5|B4DGN5_HUMAN Glutamate dehydrogenase OS=Homo sapiens GN=GLUD1 PE=2 SV=1	HGGTIPIVPTAEFQDR		348	363	1737.892333984375
pepb35a3	b35.a1.a2	tr|B4DGN5|B4DGN5_HUMAN	tr|B4DGN5|B4DGN5_HUMAN Glutamate dehydrogenase OS=Homo sapiens GN=GLUD1 PE=2 SV=1	YNLGLDLR		395	402	963.5261840820312
pepb36a4	b36.a1.a1	sp|P09661|RU2A_HUMAN	sp|P09661|RU2A_HUMAN U2 small nuclear ribonucleoprotein A' OS=Homo sapiens GN=SNRPA1 PE=1 SV=2	TLLVNNNR		68	75	943.5324096679688
pepb36a1	b36.a1.a1	sp|P09661|RU2A_HUMAN	sp|P09661|RU2A_HUMAN U2 small nuclear ribonucleoprotein A' OS=Homo sapiens GN=SNRPA1 PE=1 SV=2	GLLQSGQIPGR		222	232	1125.637939453125
pepb36a2	b36.a1.a1	sp|P09661|RU2A_HUMAN	sp|P09661|RU2A_HUMAN U2 small nuclear ribonucleoprotein A' OS=Homo sapiens GN=SNRPA1 PE=1 SV=2	NAIANASTLAEVER		206	219	1458.755126953125
pepb36a3	b36.a1.a1	sp|P09661|RU2A_HUMAN	sp|P09661|RU2A_HUMAN U2 small nuclear ribonucleoprotein A' OS=Homo sapiens GN=SNRPA1 PE=1 SV=2	SLTYLSILR		114	122	1065.6307373046875
pepb37a4	b37.a1.a1	sp|Q00839-2|HNRPU_HUMAN	sp|Q00839-2|HNRPU_HUMAN Isoform Short of Heterogeneous nuclear ribonucleoprotein U OS=Homo sapiens GN=HNRNPU	YNILGTNTIMDK	M10:+15.99491	506	517	1398.69384765625
pepb37a2	b37.a1.a1	sp|Q00839-2|HNRPU_HUMAN	sp|Q00839-2|HNRPU_HUMAN Isoform Short of Heterogeneous nuclear ribonucleoprotein U OS=Homo sapiens GN=HNRNPU	NFILDQTNVSAAAQR		557	571	1647.8453369140625
pepb37a1	b37.a1.a1	sp|Q00839-2|HNRPU_HUMAN	sp|Q00839-2|HNRPU_HUMAN Isoform Short of Heterogeneous nuclear ribonucleoprotein U OS=Homo sapiens GN=HNRNPU	GYFEYIEENK		237	246	1291.58447265625
pepb37a3	b37.a1.a1	sp|Q00839-2|HNRPU_HUMAN	sp|Q00839-2|HNRPU_HUMAN Isoform Short of Heterogeneous nuclear ribonucleoprotein U OS=Homo sapiens GN=HNRNPU	SSGPTSLFAVTVAPPGAR		187	204	1714.9127197265625
pepb37a4	b37.a1.a2	sp|Q00839|HNRPU_HUMAN	sp|Q00839|HNRPU_HUMAN Heterogeneous nuclear ribonucleoprotein U OS=Homo sapiens GN=HNRNPU PE=1 SV=6	YNILGTNTIMDK	M10:+15.99491	525	536	1398.69384765625
pepb37a2	b37.a1.a2	sp|Q00839|HNRPU_HUMAN	sp|Q00839|HNRPU_HUMAN Heterogeneous nuclear ribonucleoprotein U OS=Homo sapiens GN=HNRNPU PE=1 SV=6	NFILDQTNVSAAAQR		576	590	1647.8453369140625
pepb37a1	b37.a1.a2	sp|Q00839|HNRPU_HUMAN	sp|Q00839|HNRPU_HUMAN Heterogeneous nuclear ribonucleoprotein U OS=Homo sapiens GN=HNRNPU PE=1 SV=6	GYFEYIEENK		256	265	1291.58447265625
pepb37a3	b37.a1.a2	sp|Q00839|HNRPU_HUMAN	sp|Q00839|HNRPU_HUMAN Heterogeneous nuclear ribonucleoprotein U OS=Homo sapiens GN=HNRNPU PE=1 SV=6	SSGPTSLFAVTVAPPGAR		187	204	1714.9127197265625
pepb38a2	b38.a1.a1	sp|Q13112|CAF1B_HUMAN	sp|Q13112|CAF1B_HUMAN Chromatin assembly factor 1 subunit B OS=Homo sapiens GN=CHAF1B PE=1 SV=1	PVEGTPASR		415	423	913.4741821289062
pepb38a3	b38.a1.a1	sp|Q13112|CAF1B_HUMAN	sp|Q13112|CAF1B_HUMAN Chromatin assembly factor 1 subunit B OS=Homo sapiens GN=CHAF1B PE=1 SV=1	TQDPSSPGTTPPQAR		424	438	1539.740234375
pepb38a1	b38.a1.a1	sp|Q13112|CAF1B_HUMAN	sp|Q13112|CAF1B_HUMAN Chromatin assembly factor 1 subunit B OS=Homo sapiens GN=CHAF1B PE=1 SV=1	AIVEFLSNLAR		54	64	1232.7001953125
pepb39a3	b39.a1.a1	sp|Q04837|SSBP_HUMAN	sp|Q04837|SSBP_HUMAN Single-stranded DNA-binding protein, mitochondrial OS=Homo sapiens GN=SSBP1 PE=1 SV=1	VGQDPVLR		39	46	883.5
pepb39a1	b39.a1.a1	sp|Q04837|SSBP_HUMAN	sp|Q04837|SSBP_HUMAN Single-stranded DNA-binding protein, mitochondrial OS=Homo sapiens GN=SSBP1 PE=1 SV=1	ESETTTSLVLER		17	28	1364.6907958984375
pepb39a2	b39.a1.a1	sp|Q04837|SSBP_HUMAN	sp|Q04837|SSBP_HUMAN Single-stranded DNA-binding protein, mitochondrial OS=Homo sapiens GN=SSBP1 PE=1 SV=1	SGDSEVYQLGDVSQK		67	81	1611.7501220703125
pepb39a3	b39.a1.a2	tr|C9K0U8|C9K0U8_HUMAN	tr|C9K0U8|C9K0U8_HUMAN Single-stranded DNA-binding protein (Fragment) OS=Homo sapiens GN=SSBP1 PE=2 SV=1	VGQDPVLR		39	46	883.5
pepb39a1	b39.a1.a2	tr|C9K0U8|C9K0U8_HUMAN	tr|C9K0U8|C9K0U8_HUMAN Single-stranded DNA-binding protein (Fragment) OS=Homo sapiens GN=SSBP1 PE=2 SV=1	ESETTTSLVLER		17	28	1364.6907958984375
pepb39a2	b39.a1.a2	tr|C9K0U8|C9K0U8_HUMAN	tr|C9K0U8|C9K0U8_HUMAN Single-stranded DNA-binding protein (Fragment) OS=Homo sapiens GN=SSBP1 PE=2 SV=1	SGDSEVYQLGDVSQK		67	81	1611.7501220703125
pepb39a3	b39.a1.a3	tr|E7EUY5|E7EUY5_HUMAN	tr|E7EUY5|E7EUY5_HUMAN Single-stranded DNA-binding protein (Fragment) OS=Homo sapiens GN=SSBP1 PE=2 SV=1	VGQDPVLR		39	46	883.5
pepb39a1	b39.a1.a3	tr|E7EUY5|E7EUY5_HUMAN	tr|E7EUY5|E7EUY5_HUMAN Single-stranded DNA-binding protein (Fragment) OS=Homo sapiens GN=SSBP1 PE=2 SV=1	ESETTTSLVLER		17	28	1364.6907958984375
pepb39a2	b39.a1.a3	tr|E7EUY5|E7EUY5_HUMAN	tr|E7EUY5|E7EUY5_HUMAN Single-stranded DNA-binding protein (Fragment) OS=Homo sapiens GN=SSBP1 PE=2 SV=1	SGDSEVYQLGDVSQK		67	81	1611.7501220703125
pepb40a2	b40.a1.a1	sp|Q8NI36|WDR36_HUMAN	sp|Q8NI36|WDR36_HUMAN WD repeat-containing protein 36 OS=Homo sapiens GN=WDR36 PE=1 SV=1	YAAPEQNNDPQQSK		801	814	1589.719482421875
pepb40a1	b40.a1.a1	sp|Q8NI36|WDR36_HUMAN	sp|Q8NI36|WDR36_HUMAN WD repeat-containing protein 36 OS=Homo sapiens GN=WDR36 PE=1 SV=1	ESGPSGIETELR		849	860	1274.6226806640625
pepb40a3	b40.a1.a1	sp|Q8NI36|WDR36_HUMAN	sp|Q8NI36|WDR36_HUMAN WD repeat-containing protein 36 OS=Homo sapiens GN=WDR36 PE=1 SV=1	YDTALNLLK		840	848	1050.5833740234375
pepb41a3	b41.a1.a1	sp|Q9NR30-2|DDX21_HUMAN	sp|Q9NR30-2|DDX21_HUMAN Isoform 2 of Nucleolar RNA helicase 2 OS=Homo sapiens GN=DDX21	QDAQSLHGDIPQK	Q1:-17.02655	394	406	1419.6866455078125
pepb41a1	b41.a1.a1	sp|Q9NR30-2|DDX21_HUMAN	sp|Q9NR30-2|DDX21_HUMAN Isoform 2 of Nucleolar RNA helicase 2 OS=Homo sapiens GN=DDX21	AAVIGDVIR		356	364	913.5469970703125
pepb41a2	b41.a1.a1	sp|Q9NR30-2|DDX21_HUMAN	sp|Q9NR30-2|DDX21_HUMAN Isoform 2 of Nucleolar RNA helicase 2 OS=Homo sapiens GN=DDX21	NGIDILVGTPGR		239	250	1211.6746826171875
pepb41a3	b41.a1.a2	sp|Q9NR30|DDX21_HUMAN	sp|Q9NR30|DDX21_HUMAN Nucleolar RNA helicase 2 OS=Homo sapiens GN=DDX21 PE=1 SV=5	QDAQSLHGDIPQK	Q1:-17.02655	462	474	1419.6866455078125
pepb41a1	b41.a1.a2	sp|Q9NR30|DDX21_HUMAN	sp|Q9NR30|DDX21_HUMAN Nucleolar RNA helicase 2 OS=Homo sapiens GN=DDX21 PE=1 SV=5	AAVIGDVIR		424	432	913.5469970703125
pepb41a2	b41.a1.a2	sp|Q9NR30|DDX21_HUMAN	sp|Q9NR30|DDX21_HUMAN Nucleolar RNA helicase 2 OS=Homo sapiens GN=DDX21 PE=1 SV=5	NGIDILVGTPGR		307	318	1211.6746826171875
pepb42a2	b42.a1.a1	sp|Q13111|CAF1A_HUMAN	sp|Q13111|CAF1A_HUMAN Chromatin assembly factor 1 subunit A OS=Homo sapiens GN=CHAF1A PE=1 SV=2	EDTGDQQGLLK		152	162	1203.5855712890625
pepb42a1	b42.a1.a1	sp|Q13111|CAF1A_HUMAN	sp|Q13111|CAF1A_HUMAN Chromatin assembly factor 1 subunit A OS=Homo sapiens GN=CHAF1A PE=1 SV=2	EDSGSVPSTGPSQGTPISLK		851	870	1943.9560546875
pepb42a3	b42.a1.a1	sp|Q13111|CAF1A_HUMAN	sp|Q13111|CAF1A_HUMAN Chromatin assembly factor 1 subunit A OS=Homo sapiens GN=CHAF1A PE=1 SV=2	NADIFNSDVVIVER		529	542	1590.8126220703125
pepb43a3	b43.a1.a1	sp|Q15233-2|NONO_HUMAN	sp|Q15233-2|NONO_HUMAN Isoform 2 of Non-POU domain-containing octamer-binding protein OS=Homo sapiens GN=NONO	PVTVEPMDQLDDEEGLPEK	M7:+15.99491	132	150	2156.99072265625
pepb43a1	b43.a1.a1	sp|Q15233-2|NONO_HUMAN	sp|Q15233-2|NONO_HUMAN Isoform 2 of Non-POU domain-containing octamer-binding protein OS=Homo sapiens GN=NONO	FAQPGSFEYEYAMR	M13:+15.99491	168	181	1711.7425537109375
pepb43a2	b43.a1.a1	sp|Q15233-2|NONO_HUMAN	sp|Q15233-2|NONO_HUMAN Isoform 2 of Non-POU domain-containing octamer-binding protein OS=Homo sapiens GN=NONO	PVTVEPMDQLDDEEGLPEK		132	150	2140.995849609375
pepb43a3	b43.a1.a2	sp|Q15233|NONO_HUMAN	sp|Q15233|NONO_HUMAN Non-POU domain-containing octamer-binding protein OS=Homo sapiens GN=NONO PE=1 SV=4	PVTVEPMDQLDDEEGLPEK	M7:+15.99491	221	239	2156.99072265625
pepb43a1	b43.a1.a2	sp|Q15233|NONO_HUMAN	sp|Q15233|NONO_HUMAN Non-POU domain-containing octamer-binding protein OS=Homo sapiens GN=NONO PE=1 SV=4	FAQPGSFEYEYAMR	M13:+15.99491	257	270	1711.7425537109375
pepb43a2	b43.a1.a2	sp|Q15233|NONO_HUMAN	sp|Q15233|NONO_HUMAN Non-POU domain-containing octamer-binding protein OS=Homo sapiens GN=NONO PE=1 SV=4	PVTVEPMDQLDDEEGLPEK		221	239	2140.995849609375
pepb43a3	b43.a1.a3	tr|H7C367|H7C367_HUMAN	tr|H7C367|H7C367_HUMAN Non-POU domain-containing octamer-binding protein (Fragment) OS=Homo sapiens GN=NONO PE=4 SV=1	PVTVEPMDQLDDEEGLPEK	M7:+15.99491	83	101	2156.99072265625
pepb43a1	b43.a1.a3	tr|H7C367|H7C367_HUMAN	tr|H7C367|H7C367_HUMAN Non-POU domain-containing octamer-binding protein (Fragment) OS=Homo sapiens GN=NONO PE=4 SV=1	FAQPGSFEYEYAMR	M13:+15.99491	119	132	1711.7425537109375
pepb43a2	b43.a1.a3	tr|H7C367|H7C367_HUMAN	tr|H7C367|H7C367_HUMAN Non-POU domain-containing octamer-binding protein (Fragment) OS=Homo sapiens GN=NONO PE=4 SV=1	PVTVEPMDQLDDEEGLPEK		83	101	2140.995849609375
pepb44a2	b44.a1.a1	sp|Q9Y2K7-2|KDM2A_HUMAN	sp|Q9Y2K7-2|KDM2A_HUMAN Isoform 2 of Lysine-specific demethylase 2A OS=Homo sapiens GN=KDM2A	LQAITASSANLR		513	524	1244.6961669921875
pepb44a3	b44.a1.a1	sp|Q9Y2K7-2|KDM2A_HUMAN	sp|Q9Y2K7-2|KDM2A_HUMAN Isoform 2 of Lysine-specific demethylase 2A OS=Homo sapiens GN=KDM2A	LTDQTLIYLR		801	810	1235.6998291015625
pepb44a1	b44.a1.a1	sp|Q9Y2K7-2|KDM2A_HUMAN	sp|Q9Y2K7-2|KDM2A_HUMAN Isoform 2 of Lysine-specific demethylase 2A OS=Homo sapiens GN=KDM2A	LAGLDITDATLR		740	751	1258.7005615234375
pepb44a2	b44.a1.a2	sp|Q9Y2K7-4|KDM2A_HUMAN	sp|Q9Y2K7-4|KDM2A_HUMAN Isoform 4 of Lysine-specific demethylase 2A OS=Homo sapiens GN=KDM2A	LQAITASSANLR		277	288	1244.6961669921875
pepb44a3	b44.a1.a2	sp|Q9Y2K7-4|KDM2A_HUMAN	sp|Q9Y2K7-4|KDM2A_HUMAN Isoform 4 of Lysine-specific demethylase 2A OS=Homo sapiens GN=KDM2A	LTDQTLIYLR		565	574	1235.6998291015625
pepb44a1	b44.a1.a2	sp|Q9Y2K7-4|KDM2A_HUMAN	sp|Q9Y2K7-4|KDM2A_HUMAN Isoform 4 of Lysine-specific demethylase 2A OS=Homo sapiens GN=KDM2A	LAGLDITDATLR		504	515	1258.7005615234375
pepb44a2	b44.a1.a3	sp|Q9Y2K7-5|KDM2A_HUMAN	sp|Q9Y2K7-5|KDM2A_HUMAN Isoform 5 of Lysine-specific demethylase 2A OS=Homo sapiens GN=KDM2A	LQAITASSANLR		380	391	1244.6961669921875
pepb44a3	b44.a1.a3	sp|Q9Y2K7-5|KDM2A_HUMAN	sp|Q9Y2K7-5|KDM2A_HUMAN Isoform 5 of Lysine-specific demethylase 2A OS=Homo sapiens GN=KDM2A	LTDQTLIYLR		668	677	1235.6998291015625
pepb44a1	b44.a1.a3	sp|Q9Y2K7-5|KDM2A_HUMAN	sp|Q9Y2K7-5|KDM2A_HUMAN Isoform 5 of Lysine-specific demethylase 2A OS=Homo sapiens GN=KDM2A	LAGLDITDATLR		607	618	1258.7005615234375
pepb44a2	b44.a1.a4	sp|Q9Y2K7|KDM2A_HUMAN	sp|Q9Y2K7|KDM2A_HUMAN Lysine-specific demethylase 2A OS=Homo sapiens GN=KDM2A PE=1 SV=3	LQAITASSANLR		819	830	1244.6961669921875
pepb44a3	b44.a1.a4	sp|Q9Y2K7|KDM2A_HUMAN	sp|Q9Y2K7|KDM2A_HUMAN Lysine-specific demethylase 2A OS=Homo sapiens GN=KDM2A PE=1 SV=3	LTDQTLIYLR		1107	1116	1235.6998291015625
pepb44a1	b44.a1.a4	sp|Q9Y2K7|KDM2A_HUMAN	sp|Q9Y2K7|KDM2A_HUMAN Lysine-specific demethylase 2A OS=Homo sapiens GN=KDM2A PE=1 SV=3	LAGLDITDATLR		1046	1057	1258.7005615234375
pepb45a2	b45.a1.a1	sp|P43246-2|MSH2_HUMAN	sp|P43246-2|MSH2_HUMAN Isoform 2 of DNA mismatch repair protein Msh2 OS=Homo sapiens GN=MSH2	LTSLNEEYTK		490	499	1197.6002197265625
pepb45a3	b45.a1.a1	sp|P43246-2|MSH2_HUMAN	sp|P43246-2|MSH2_HUMAN Isoform 2 of DNA mismatch repair protein Msh2 OS=Homo sapiens GN=MSH2	NNSFVNEIISR		853	863	1292.6597900390625
pepb45a1	b45.a1.a1	sp|P43246-2|MSH2_HUMAN	sp|P43246-2|MSH2_HUMAN Isoform 2 of DNA mismatch repair protein Msh2 OS=Homo sapiens GN=MSH2	DSLIIIDELGR		676	686	1243.689697265625
pepb45a2	b45.a1.a2	sp|P43246|MSH2_HUMAN	sp|P43246|MSH2_HUMAN DNA mismatch repair protein Msh2 OS=Homo sapiens GN=MSH2 PE=1 SV=1	LTSLNEEYTK		556	565	1197.6002197265625
pepb45a3	b45.a1.a2	sp|P43246|MSH2_HUMAN	sp|P43246|MSH2_HUMAN DNA mismatch repair protein Msh2 OS=Homo sapiens GN=MSH2 PE=1 SV=1	NNSFVNEIISR		919	929	1292.6597900390625
pepb45a1	b45.a1.a2	sp|P43246|MSH2_HUMAN	sp|P43246|MSH2_HUMAN DNA mismatch repair protein Msh2 OS=Homo sapiens GN=MSH2 PE=1 SV=1	DSLIIIDELGR		742	752	1243.689697265625
pepb46a2	b46.a1.a1	sp|Q8NFW8-2|NEUA_HUMAN	sp|Q8NFW8-2|NEUA_HUMAN Isoform 2 of N-acylneuraminate cytidylyltransferase OS=Homo sapiens GN=CMAS	EVTEPLNLNPAK		189	200	1324.7110595703125
pepb46a3	b46.a1.a1	sp|Q8NFW8-2|NEUA_HUMAN	sp|Q8NFW8-2|NEUA_HUMAN Isoform 2 of N-acylneuraminate cytidylyltransferase OS=Homo sapiens GN=CMAS	GVEKPPHLAALILAR		38	52	1584.958740234375
pepb46a1	b46.a1.a1	sp|Q8NFW8-2|NEUA_HUMAN	sp|Q8NFW8-2|NEUA_HUMAN Isoform 2 of N-acylneuraminate cytidylyltransferase OS=Homo sapiens GN=CMAS	EEGYDSVFSVVR		163	174	1386.654052734375
pepb46a2	b46.a1.a2	sp|Q8NFW8|NEUA_HUMAN	sp|Q8NFW8|NEUA_HUMAN N-acylneuraminate cytidylyltransferase OS=Homo sapiens GN=CMAS PE=1 SV=2	EVTEPLNLNPAK		189	200	1324.7110595703125
pepb46a3	b46.a1.a2	sp|Q8NFW8|NEUA_HUMAN	sp|Q8NFW8|NEUA_HUMAN N-acylneuraminate cytidylyltransferase OS=Homo sapiens GN=CMAS PE=1 SV=2	GVEKPPHLAALILAR		38	52	1584.958740234375
pepb46a1	b46.a1.a2	sp|Q8NFW8|NEUA_HUMAN	sp|Q8NFW8|NEUA_HUMAN N-acylneuraminate cytidylyltransferase OS=Homo sapiens GN=CMAS PE=1 SV=2	EEGYDSVFSVVR		163	174	1386.654052734375
pepb47a2	b47.a1.a1	sp|Q16531|DDB1_HUMAN	sp|Q16531|DDB1_HUMAN DNA damage-binding protein 1 OS=Homo sapiens GN=DDB1 PE=1 SV=1	IEVQDTSGGTTALRPSASTQALSSSVSSSK		740	769	2952.47607421875
pepb47a3	b47.a1.a1	sp|Q16531|DDB1_HUMAN	sp|Q16531|DDB1_HUMAN DNA damage-binding protein 1 OS=Homo sapiens GN=DDB1 PE=1 SV=1	IVVFQYSDGK		848	857	1155.6048583984375
pepb47a1	b47.a1.a1	sp|Q16531|DDB1_HUMAN	sp|Q16531|DDB1_HUMAN DNA damage-binding protein 1 OS=Homo sapiens GN=DDB1 PE=1 SV=1	GDFILVGDLMR		918	928	1235.645751953125
pepb47a2	b47.a1.a2	tr|F5GY55|F5GY55_HUMAN	tr|F5GY55|F5GY55_HUMAN DNA damage-binding protein 1 OS=Homo sapiens GN=DDB1 PE=2 SV=1	IEVQDTSGGTTALRPSASTQALSSSVSSSK		740	769	2952.47607421875
pepb47a3	b47.a1.a2	tr|F5GY55|F5GY55_HUMAN	tr|F5GY55|F5GY55_HUMAN DNA damage-binding protein 1 OS=Homo sapiens GN=DDB1 PE=2 SV=1	IVVFQYSDGK		848	857	1155.6048583984375
pepb47a1	b47.a1.a2	tr|F5GY55|F5GY55_HUMAN	tr|F5GY55|F5GY55_HUMAN DNA damage-binding protein 1 OS=Homo sapiens GN=DDB1 PE=2 SV=1	GDFILVGDLMR		918	928	1235.645751953125
pepb48a3	b48.a1.a1	sp|O00287|RFXAP_HUMAN	sp|O00287|RFXAP_HUMAN Regulatory factor X-associated protein OS=Homo sapiens GN=RFXAP PE=1 SV=1	SPEVVQFLQK		241	250	1174.6470947265625
pepb48a1	b48.a1.a1	sp|O00287|RFXAP_HUMAN	sp|O00287|RFXAP_HUMAN Regulatory factor X-associated protein OS=Homo sapiens GN=RFXAP PE=1 SV=1	LEESADNILSIVK		199	211	1430.7740478515625
pepb48a2	b48.a1.a1	sp|O00287|RFXAP_HUMAN	sp|O00287|RFXAP_HUMAN Regulatory factor X-associated protein OS=Homo sapiens GN=RFXAP PE=1 SV=1	PTLLEQVLNQK		224	234	1282.737060546875
pepb49a1	b49.a1.a1	sp|Q8NE71-2|ABCF1_HUMAN	sp|Q8NE71-2|ABCF1_HUMAN Isoform 2 of ATP-binding cassette sub-family F member 1 OS=Homo sapiens GN=ABCF1	GAVIVVSHDAR		752	762	1123.622314453125
pepb49a2	b49.a1.a1	sp|Q8NE71-2|ABCF1_HUMAN	sp|Q8NE71-2|ABCF1_HUMAN Isoform 2 of ATP-binding cassette sub-family F member 1 OS=Homo sapiens GN=ABCF1	LQGQLEQGDDTAAER		359	373	1630.76708984375
pepb49a1	b49.a1.a2	sp|Q8NE71|ABCF1_HUMAN	sp|Q8NE71|ABCF1_HUMAN ATP-binding cassette sub-family F member 1 OS=Homo sapiens GN=ABCF1 PE=1 SV=2	GAVIVVSHDAR		790	800	1123.622314453125
pepb49a2	b49.a1.a2	sp|Q8NE71|ABCF1_HUMAN	sp|Q8NE71|ABCF1_HUMAN ATP-binding cassette sub-family F member 1 OS=Homo sapiens GN=ABCF1 PE=1 SV=2	LQGQLEQGDDTAAER		397	411	1630.76708984375
pepb49a1	b49.a1.a3	tr|H0YGW7|H0YGW7_HUMAN	tr|H0YGW7|H0YGW7_HUMAN ATP-binding cassette sub-family F member 1 (Fragment) OS=Homo sapiens GN=ABCF1 PE=3 SV=1	GAVIVVSHDAR		541	551	1123.622314453125
pepb49a2	b49.a1.a3	tr|H0YGW7|H0YGW7_HUMAN	tr|H0YGW7|H0YGW7_HUMAN ATP-binding cassette sub-family F member 1 (Fragment) OS=Homo sapiens GN=ABCF1 PE=3 SV=1	LQGQLEQGDDTAAER		148	162	1630.76708984375
pepb50a2	b50.a1.a1	sp|Q13428-2|TCOF_HUMAN	sp|Q13428-2|TCOF_HUMAN Isoform 2 of Treacle protein OS=Homo sapiens GN=TCOF1	TSQVGAASAPAK		291	302	1087.5745849609375
pepb50a1	b50.a1.a1	sp|Q13428-2|TCOF_HUMAN	sp|Q13428-2|TCOF_HUMAN Isoform 2 of Treacle protein OS=Homo sapiens GN=TCOF1	GSLGQGTAPVLPGK		656	669	1281.716552734375
pepb50a2	b50.a1.a2	sp|Q13428-3|TCOF_HUMAN	sp|Q13428-3|TCOF_HUMAN Isoform 3 of Treacle protein OS=Homo sapiens GN=TCOF1	TSQVGAASAPAK		368	379	1087.5745849609375
pepb50a1	b50.a1.a2	sp|Q13428-3|TCOF_HUMAN	sp|Q13428-3|TCOF_HUMAN Isoform 3 of Treacle protein OS=Homo sapiens GN=TCOF1	GSLGQGTAPVLPGK		733	746	1281.716552734375
pepb50a2	b50.a1.a3	sp|Q13428-4|TCOF_HUMAN	sp|Q13428-4|TCOF_HUMAN Isoform 4 of Treacle protein OS=Homo sapiens GN=TCOF1	TSQVGAASAPAK		368	379	1087.5745849609375
pepb50a1	b50.a1.a3	sp|Q13428-4|TCOF_HUMAN	sp|Q13428-4|TCOF_HUMAN Isoform 4 of Treacle protein OS=Homo sapiens GN=TCOF1	GSLGQGTAPVLPGK		733	746	1281.716552734375
pepb50a2	b50.a1.a4	sp|Q13428-5|TCOF_HUMAN	sp|Q13428-5|TCOF_HUMAN Isoform 5 of Treacle protein OS=Homo sapiens GN=TCOF1	TSQVGAASAPAK		368	379	1087.5745849609375
pepb50a1	b50.a1.a4	sp|Q13428-5|TCOF_HUMAN	sp|Q13428-5|TCOF_HUMAN Isoform 5 of Treacle protein OS=Homo sapiens GN=TCOF1	GSLGQGTAPVLPGK		733	746	1281.716552734375
pepb50a2	b50.a1.a5	sp|Q13428-6|TCOF_HUMAN	sp|Q13428-6|TCOF_HUMAN Isoform 6 of Treacle protein OS=Homo sapiens GN=TCOF1	TSQVGAASAPAK		368	379	1087.5745849609375
pepb50a1	b50.a1.a5	sp|Q13428-6|TCOF_HUMAN	sp|Q13428-6|TCOF_HUMAN Isoform 6 of Treacle protein OS=Homo sapiens GN=TCOF1	GSLGQGTAPVLPGK		733	746	1281.716552734375
pepb50a2	b50.a1.a6	sp|Q13428-7|TCOF_HUMAN	sp|Q13428-7|TCOF_HUMAN Isoform 7 of Treacle protein OS=Homo sapiens GN=TCOF1	TSQVGAASAPAK		368	379	1087.5745849609375
pepb50a1	b50.a1.a6	sp|Q13428-7|TCOF_HUMAN	sp|Q13428-7|TCOF_HUMAN Isoform 7 of Treacle protein OS=Homo sapiens GN=TCOF1	GSLGQGTAPVLPGK		733	746	1281.716552734375
pepb50a2	b50.a1.a7	sp|Q13428-8|TCOF_HUMAN	sp|Q13428-8|TCOF_HUMAN Isoform 8 of Treacle protein OS=Homo sapiens GN=TCOF1	TSQVGAASAPAK		291	302	1087.5745849609375
pepb50a1	b50.a1.a7	sp|Q13428-8|TCOF_HUMAN	sp|Q13428-8|TCOF_HUMAN Isoform 8 of Treacle protein OS=Homo sapiens GN=TCOF1	GSLGQGTAPVLPGK		656	669	1281.716552734375
pepb50a2	b50.a1.a8	sp|Q13428|TCOF_HUMAN	sp|Q13428|TCOF_HUMAN Treacle protein OS=Homo sapiens GN=TCOF1 PE=1 SV=3	TSQVGAASAPAK		368	379	1087.5745849609375
pepb50a1	b50.a1.a8	sp|Q13428|TCOF_HUMAN	sp|Q13428|TCOF_HUMAN Treacle protein OS=Homo sapiens GN=TCOF1 PE=1 SV=3	GSLGQGTAPVLPGK		733	746	1281.716552734375
pepb50a2	b50.a1.a9	tr|E7ETY2|E7ETY2_HUMAN	tr|E7ETY2|E7ETY2_HUMAN Treacle protein OS=Homo sapiens GN=TCOF1 PE=2 SV=1	TSQVGAASAPAK		368	379	1087.5745849609375
pepb50a1	b50.a1.a9	tr|E7ETY2|E7ETY2_HUMAN	tr|E7ETY2|E7ETY2_HUMAN Treacle protein OS=Homo sapiens GN=TCOF1 PE=2 SV=1	GSLGQGTAPVLPGK		733	746	1281.716552734375
pepb50a2	b50.a1.b10	tr|E9PHK9|E9PHK9_HUMAN	tr|E9PHK9|E9PHK9_HUMAN Treacle protein OS=Homo sapiens GN=TCOF1 PE=2 SV=1	TSQVGAASAPAK		368	379	1087.5745849609375
pepb50a1	b50.a1.b10	tr|E9PHK9|E9PHK9_HUMAN	tr|E9PHK9|E9PHK9_HUMAN Treacle protein OS=Homo sapiens GN=TCOF1 PE=2 SV=1	GSLGQGTAPVLPGK		733	746	1281.716552734375
pepb50a2	b50.a1.b11	tr|J3KQ96|J3KQ96_HUMAN	tr|J3KQ96|J3KQ96_HUMAN Treacle protein (Fragment) OS=Homo sapiens GN=TCOF1 PE=4 SV=1	TSQVGAASAPAK		368	379	1087.5745849609375
pepb50a1	b50.a1.b11	tr|J3KQ96|J3KQ96_HUMAN	tr|J3KQ96|J3KQ96_HUMAN Treacle protein (Fragment) OS=Homo sapiens GN=TCOF1 PE=4 SV=1	GSLGQGTAPVLPGK		733	746	1281.716552734375
pepb51a2	b51.a1.a1	sp|P19388|RPAB1_HUMAN	sp|P19388|RPAB1_HUMAN DNA-directed RNA polymerases I, II, and III subunit RPABC1 OS=Homo sapiens GN=POLR2E PE=1 SV=4	MDDEEETYR	M1:+15.99491 M1:+42.01057	1	9	1245.4580078125
pepb51a1	b51.a1.a1	sp|P19388|RPAB1_HUMAN	sp|P19388|RPAB1_HUMAN DNA-directed RNA polymerases I, II, and III subunit RPABC1 OS=Homo sapiens GN=POLR2E PE=1 SV=4	ALIVVQQGMTPSAK	M9:+15.99491	102	115	1458.7989501953125
pepb52a1	b52.a1.a1	sp|P17844|DDX5_HUMAN	sp|P17844|DDX5_HUMAN Probable ATP-dependent RNA helicase DDX5 OS=Homo sapiens GN=DDX5 PE=1 SV=1	TAQEVETYR		69	77	1096.52734375
pepb52a2	b52.a1.a1	sp|P17844|DDX5_HUMAN	sp|P17844|DDX5_HUMAN Probable ATP-dependent RNA helicase DDX5 OS=Homo sapiens GN=DDX5 PE=1 SV=1	TTYLVLDEADR		242	252	1295.648193359375
pepb52a1	b52.a1.a2	tr|B4DLW8|B4DLW8_HUMAN	tr|B4DLW8|B4DLW8_HUMAN Probable ATP-dependent RNA helicase DDX5 OS=Homo sapiens GN=DDX5 PE=2 SV=1	TAQEVETYR		69	77	1096.52734375
pepb52a2	b52.a1.a2	tr|B4DLW8|B4DLW8_HUMAN	tr|B4DLW8|B4DLW8_HUMAN Probable ATP-dependent RNA helicase DDX5 OS=Homo sapiens GN=DDX5 PE=2 SV=1	TTYLVLDEADR		163	173	1295.648193359375
pepb52a1	b52.a1.a3	tr|J3KTA4|J3KTA4_HUMAN	tr|J3KTA4|J3KTA4_HUMAN Probable ATP-dependent RNA helicase DDX5 OS=Homo sapiens GN=DDX5 PE=4 SV=1	TAQEVETYR		69	77	1096.52734375
pepb52a2	b52.a1.a3	tr|J3KTA4|J3KTA4_HUMAN	tr|J3KTA4|J3KTA4_HUMAN Probable ATP-dependent RNA helicase DDX5 OS=Homo sapiens GN=DDX5 PE=4 SV=1	TTYLVLDEADR		242	252	1295.648193359375
pepb53a1	b53.a1.a1	sp|P26358-2|DNMT1_HUMAN	sp|P26358-2|DNMT1_HUMAN Isoform 2 of DNA (cytosine-5)-methyltransferase 1 OS=Homo sapiens GN=DNMT1	LVMAGETTNSR		1213	1223	1178.583740234375
pepb53a2	b53.a1.a1	sp|P26358-2|DNMT1_HUMAN	sp|P26358-2|DNMT1_HUMAN Isoform 2 of DNA (cytosine-5)-methyltransferase 1 OS=Homo sapiens GN=DNMT1	VLEQLEDLDSR		926	936	1316.669677734375
pepb53a1	b53.a1.a2	sp|P26358-3|DNMT1_HUMAN	sp|P26358-3|DNMT1_HUMAN Isoform 3 of DNA (cytosine-5)-methyltransferase 1 OS=Homo sapiens GN=DNMT1	LVMAGETTNSR		861	871	1178.583740234375
pepb53a2	b53.a1.a2	sp|P26358-3|DNMT1_HUMAN	sp|P26358-3|DNMT1_HUMAN Isoform 3 of DNA (cytosine-5)-methyltransferase 1 OS=Homo sapiens GN=DNMT1	VLEQLEDLDSR		574	584	1316.669677734375
pepb53a1	b53.a1.a3	sp|P26358|DNMT1_HUMAN	sp|P26358|DNMT1_HUMAN DNA (cytosine-5)-methyltransferase 1 OS=Homo sapiens GN=DNMT1 PE=1 SV=2	LVMAGETTNSR		1197	1207	1178.583740234375
pepb53a2	b53.a1.a3	sp|P26358|DNMT1_HUMAN	sp|P26358|DNMT1_HUMAN DNA (cytosine-5)-methyltransferase 1 OS=Homo sapiens GN=DNMT1 PE=1 SV=2	VLEQLEDLDSR		910	920	1316.669677734375
pepb53a1	b53.a1.a4	tr|F5GX68|F5GX68_HUMAN	tr|F5GX68|F5GX68_HUMAN Cytosine-specific methyltransferase OS=Homo sapiens GN=DNMT1 PE=2 SV=1	LVMAGETTNSR		1197	1207	1178.583740234375
pepb53a2	b53.a1.a4	tr|F5GX68|F5GX68_HUMAN	tr|F5GX68|F5GX68_HUMAN Cytosine-specific methyltransferase OS=Homo sapiens GN=DNMT1 PE=2 SV=1	VLEQLEDLDSR		910	920	1316.669677734375
pepb54a1	b54.a1.a1	sp|O15405-2|TOX3_HUMAN	sp|O15405-2|TOX3_HUMAN Isoform 2 of TOX high mobility group box family member 3 OS=Homo sapiens GN=TOX3	GQNPNATFGEVSK		270	282	1348.649658203125
pepb54a2	b54.a1.a1	sp|O15405-2|TOX3_HUMAN	sp|O15405-2|TOX3_HUMAN Isoform 2 of TOX high mobility group box family member 3 OS=Homo sapiens GN=TOX3	IVASMWDSLGEEQK		283	296	1592.762939453125
pepb54a1	b54.a1.a2	sp|O15405|TOX3_HUMAN	sp|O15405|TOX3_HUMAN TOX high mobility group box family member 3 OS=Homo sapiens GN=TOX3 PE=1 SV=2	GQNPNATFGEVSK		275	287	1348.649658203125
pepb54a2	b54.a1.a2	sp|O15405|TOX3_HUMAN	sp|O15405|TOX3_HUMAN TOX high mobility group box family member 3 OS=Homo sapiens GN=TOX3 PE=1 SV=2	IVASMWDSLGEEQK		288	301	1592.762939453125
pepb54a1	b54.a1.a3	sp|O94842|TOX4_HUMAN	sp|O94842|TOX4_HUMAN TOX high mobility group box family member 4 OS=Homo sapiens GN=TOX4 PE=1 SV=1	GQNPNATFGEVSK		243	255	1348.649658203125
pepb54a2	b54.a1.a3	sp|O94842|TOX4_HUMAN	sp|O94842|TOX4_HUMAN TOX high mobility group box family member 4 OS=Homo sapiens GN=TOX4 PE=1 SV=1	IVASMWDSLGEEQK		256	269	1592.762939453125
pepb54a1	b54.a1.a4	tr|B4DPY8|B4DPY8_HUMAN	tr|B4DPY8|B4DPY8_HUMAN TOX high mobility group box family member 4 OS=Homo sapiens GN=TOX4 PE=2 SV=1	GQNPNATFGEVSK		220	232	1348.649658203125
pepb54a2	b54.a1.a4	tr|B4DPY8|B4DPY8_HUMAN	tr|B4DPY8|B4DPY8_HUMAN TOX high mobility group box family member 4 OS=Homo sapiens GN=TOX4 PE=2 SV=1	IVASMWDSLGEEQK		233	246	1592.762939453125
pepb55a1	b55.a1.a1	sp|P20839-2|IMDH1_HUMAN	sp|P20839-2|IMDH1_HUMAN Isoform 2 of Inosine-5'-monophosphate dehydrogenase 1 OS=Homo sapiens GN=IMPDH1	IAQGVSGSIQDK		414	425	1202.637939453125
pepb55a2	b55.a1.a1	sp|P20839-2|IMDH1_HUMAN	sp|P20839-2|IMDH1_HUMAN Isoform 2 of Inosine-5'-monophosphate dehydrogenase 1 OS=Homo sapiens GN=IMPDH1	IELVVAPAGVTLK		158	170	1309.8094482421875
pepb55a1	b55.a1.a2	sp|P20839-3|IMDH1_HUMAN	sp|P20839-3|IMDH1_HUMAN Isoform 3 of Inosine-5'-monophosphate dehydrogenase 1 OS=Homo sapiens GN=IMPDH1	IAQGVSGSIQDK		488	499	1202.637939453125
pepb55a2	b55.a1.a2	sp|P20839-3|IMDH1_HUMAN	sp|P20839-3|IMDH1_HUMAN Isoform 3 of Inosine-5'-monophosphate dehydrogenase 1 OS=Homo sapiens GN=IMPDH1	IELVVAPAGVTLK		232	244	1309.8094482421875
pepb55a1	b55.a1.a3	sp|P20839-4|IMDH1_HUMAN	sp|P20839-4|IMDH1_HUMAN Isoform 4 of Inosine-5'-monophosphate dehydrogenase 1 OS=Homo sapiens GN=IMPDH1	IAQGVSGSIQDK		434	445	1202.637939453125
pepb55a2	b55.a1.a3	sp|P20839-4|IMDH1_HUMAN	sp|P20839-4|IMDH1_HUMAN Isoform 4 of Inosine-5'-monophosphate dehydrogenase 1 OS=Homo sapiens GN=IMPDH1	IELVVAPAGVTLK		178	190	1309.8094482421875
pepb55a1	b55.a1.a4	sp|P20839-5|IMDH1_HUMAN	sp|P20839-5|IMDH1_HUMAN Isoform 5 of Inosine-5'-monophosphate dehydrogenase 1 OS=Homo sapiens GN=IMPDH1	IAQGVSGSIQDK		514	525	1202.637939453125
pepb55a2	b55.a1.a4	sp|P20839-5|IMDH1_HUMAN	sp|P20839-5|IMDH1_HUMAN Isoform 5 of Inosine-5'-monophosphate dehydrogenase 1 OS=Homo sapiens GN=IMPDH1	IELVVAPAGVTLK		258	270	1309.8094482421875
pepb55a1	b55.a1.a5	sp|P20839-6|IMDH1_HUMAN	sp|P20839-6|IMDH1_HUMAN Isoform 6 of Inosine-5'-monophosphate dehydrogenase 1 OS=Homo sapiens GN=IMPDH1	IAQGVSGSIQDK		524	535	1202.637939453125
pepb55a2	b55.a1.a5	sp|P20839-6|IMDH1_HUMAN	sp|P20839-6|IMDH1_HUMAN Isoform 6 of Inosine-5'-monophosphate dehydrogenase 1 OS=Homo sapiens GN=IMPDH1	IELVVAPAGVTLK		268	280	1309.8094482421875
pepb55a1	b55.a1.a6	sp|P20839-7|IMDH1_HUMAN	sp|P20839-7|IMDH1_HUMAN Isoform 7 of Inosine-5'-monophosphate dehydrogenase 1 OS=Homo sapiens GN=IMPDH1	IAQGVSGSIQDK		491	502	1202.637939453125
pepb55a2	b55.a1.a6	sp|P20839-7|IMDH1_HUMAN	sp|P20839-7|IMDH1_HUMAN Isoform 7 of Inosine-5'-monophosphate dehydrogenase 1 OS=Homo sapiens GN=IMPDH1	IELVVAPAGVTLK		235	247	1309.8094482421875
pepb55a1	b55.a1.a7	sp|P20839|IMDH1_HUMAN	sp|P20839|IMDH1_HUMAN Inosine-5'-monophosphate dehydrogenase 1 OS=Homo sapiens GN=IMPDH1 PE=1 SV=2	IAQGVSGSIQDK		439	450	1202.637939453125
pepb55a2	b55.a1.a7	sp|P20839|IMDH1_HUMAN	sp|P20839|IMDH1_HUMAN Inosine-5'-monophosphate dehydrogenase 1 OS=Homo sapiens GN=IMPDH1 PE=1 SV=2	IELVVAPAGVTLK		183	195	1309.8094482421875
pepb55a1	b55.a1.a8	tr|C9J381|C9J381_HUMAN	tr|C9J381|C9J381_HUMAN Inosine-5'-monophosphate dehydrogenase 1 OS=Homo sapiens GN=IMPDH1 PE=2 SV=1	IAQGVSGSIQDK		438	449	1202.637939453125
pepb55a2	b55.a1.a8	tr|C9J381|C9J381_HUMAN	tr|C9J381|C9J381_HUMAN Inosine-5'-monophosphate dehydrogenase 1 OS=Homo sapiens GN=IMPDH1 PE=2 SV=1	IELVVAPAGVTLK		182	194	1309.8094482421875
pepb55a1	b55.a1.a9	tr|E7EQS0|E7EQS0_HUMAN	tr|E7EQS0|E7EQS0_HUMAN Inosine-5'-monophosphate dehydrogenase 1 OS=Homo sapiens GN=IMPDH1 PE=2 SV=1	IAQGVSGSIQDK		455	466	1202.637939453125
pepb55a2	b55.a1.a9	tr|E7EQS0|E7EQS0_HUMAN	tr|E7EQS0|E7EQS0_HUMAN Inosine-5'-monophosphate dehydrogenase 1 OS=Homo sapiens GN=IMPDH1 PE=2 SV=1	IELVVAPAGVTLK		199	211	1309.8094482421875
pepb56a1	b56.a1.a1	sp|P11387|TOP1_HUMAN	sp|P11387|TOP1_HUMAN DNA topoisomerase 1 OS=Homo sapiens GN=TOP1 PE=1 SV=2	ELTAPDENIPAK		604	615	1297.663818359375
pepb56a2	b56.a1.a1	sp|P11387|TOP1_HUMAN	sp|P11387|TOP1_HUMAN DNA topoisomerase 1 OS=Homo sapiens GN=TOP1 PE=1 SV=2	NLQLFMENK		550	558	1136.5772705078125
pepb57a2	b57.a1.a1	sp|Q9Y2S0|RPAC2_HUMAN	sp|Q9Y2S0|RPAC2_HUMAN DNA-directed RNA polymerases I and III subunit RPAC2 OS=Homo sapiens GN=POLR1D PE=1 SV=1	TALEMVQAAGTDR		25	37	1362.6685791015625
pepb57a1	b57.a1.a1	sp|Q9Y2S0|RPAC2_HUMAN	sp|Q9Y2S0|RPAC2_HUMAN DNA-directed RNA polymerases I and III subunit RPAC2 OS=Homo sapiens GN=POLR1D PE=1 SV=1	GTLPAVEPFQR		88	98	1214.6531982421875
pepb58a2	b58.a1.a1	sp|P08651-2|NFIC_HUMAN	sp|P08651-2|NFIC_HUMAN Isoform 1 of Nuclear factor 1 C-type OS=Homo sapiens GN=NFIC	SPFNSPSPQDSPR		324	336	1415.6553955078125
pepb58a1	b58.a1.a1	sp|P08651-2|NFIC_HUMAN	sp|P08651-2|NFIC_HUMAN Isoform 1 of Nuclear factor 1 C-type OS=Homo sapiens GN=NFIC	LDLVMVILFK	M5:+15.99491	121	130	1206.717041015625
pepb58a2	b58.a1.a2	sp|P08651-3|NFIC_HUMAN	sp|P08651-3|NFIC_HUMAN Isoform 2 of Nuclear factor 1 C-type OS=Homo sapiens GN=NFIC	SPFNSPSPQDSPR		324	336	1415.6553955078125
pepb58a1	b58.a1.a2	sp|P08651-3|NFIC_HUMAN	sp|P08651-3|NFIC_HUMAN Isoform 2 of Nuclear factor 1 C-type OS=Homo sapiens GN=NFIC	LDLVMVILFK	M5:+15.99491	121	130	1206.717041015625
pepb58a2	b58.a1.a3	sp|P08651-4|NFIC_HUMAN	sp|P08651-4|NFIC_HUMAN Isoform 3 of Nuclear factor 1 C-type OS=Homo sapiens GN=NFIC	SPFNSPSPQDSPR		300	312	1415.6553955078125
pepb58a1	b58.a1.a3	sp|P08651-4|NFIC_HUMAN	sp|P08651-4|NFIC_HUMAN Isoform 3 of Nuclear factor 1 C-type OS=Homo sapiens GN=NFIC	LDLVMVILFK	M5:+15.99491	121	130	1206.717041015625
pepb58a2	b58.a1.a4	sp|P08651-5|NFIC_HUMAN	sp|P08651-5|NFIC_HUMAN Isoform 5 of Nuclear factor 1 C-type OS=Homo sapiens GN=NFIC	SPFNSPSPQDSPR		333	345	1415.6553955078125
pepb58a1	b58.a1.a4	sp|P08651-5|NFIC_HUMAN	sp|P08651-5|NFIC_HUMAN Isoform 5 of Nuclear factor 1 C-type OS=Homo sapiens GN=NFIC	LDLVMVILFK	M5:+15.99491	130	139	1206.717041015625
pepb58a2	b58.a1.a5	sp|P08651-6|NFIC_HUMAN	sp|P08651-6|NFIC_HUMAN Isoform 6 of Nuclear factor 1 C-type OS=Homo sapiens GN=NFIC	SPFNSPSPQDSPR		333	345	1415.6553955078125
pepb58a1	b58.a1.a5	sp|P08651-6|NFIC_HUMAN	sp|P08651-6|NFIC_HUMAN Isoform 6 of Nuclear factor 1 C-type OS=Homo sapiens GN=NFIC	LDLVMVILFK	M5:+15.99491	130	139	1206.717041015625
pepb58a2	b58.a1.a6	sp|P08651|NFIC_HUMAN	sp|P08651|NFIC_HUMAN Nuclear factor 1 C-type OS=Homo sapiens GN=NFIC PE=1 SV=2	SPFNSPSPQDSPR		333	345	1415.6553955078125
pepb58a1	b58.a1.a6	sp|P08651|NFIC_HUMAN	sp|P08651|NFIC_HUMAN Nuclear factor 1 C-type OS=Homo sapiens GN=NFIC PE=1 SV=2	LDLVMVILFK	M5:+15.99491	130	139	1206.717041015625
pepb59a2	b59.a1.a1	sp|P54727|RD23B_HUMAN	sp|P54727|RD23B_HUMAN UV excision repair protein RAD23 homolog B OS=Homo sapiens GN=RAD23B PE=1 SV=1	IDIDPEETVK		15	24	1158.58935546875
pepb59a1	b59.a1.a1	sp|P54727|RD23B_HUMAN	sp|P54727|RD23B_HUMAN UV excision repair protein RAD23 homolog B OS=Homo sapiens GN=RAD23B PE=1 SV=1	AVEYLLMGIPGDR		221	233	1433.74609375
pepb60a2	b60.a1.a1	sp|Q12800-2|TFCP2_HUMAN	sp|Q12800-2|TFCP2_HUMAN Isoform 2 of Alpha-globin transcription factor CP2 OS=Homo sapiens GN=TFCP2	LHDETLTYLNQGQSYEIR		81	98	2180.062255859375
pepb60a1	b60.a1.a1	sp|Q12800-2|TFCP2_HUMAN	sp|Q12800-2|TFCP2_HUMAN Isoform 2 of Alpha-globin transcription factor CP2 OS=Homo sapiens GN=TFCP2	LFTNFSGADLLK		297	308	1325.71044921875
pepb60a2	b60.a1.a2	sp|Q12800-3|TFCP2_HUMAN	sp|Q12800-3|TFCP2_HUMAN Isoform 3 of Alpha-globin transcription factor CP2 OS=Homo sapiens GN=TFCP2	LHDETLTYLNQGQSYEIR		81	98	2180.062255859375
pepb60a1	b60.a1.a2	sp|Q12800-3|TFCP2_HUMAN	sp|Q12800-3|TFCP2_HUMAN Isoform 3 of Alpha-globin transcription factor CP2 OS=Homo sapiens GN=TFCP2	LFTNFSGADLLK		297	308	1325.71044921875
pepb60a2	b60.a1.a3	sp|Q12800-4|TFCP2_HUMAN	sp|Q12800-4|TFCP2_HUMAN Isoform 4 of Alpha-globin transcription factor CP2 OS=Homo sapiens GN=TFCP2	LHDETLTYLNQGQSYEIR		81	98	2180.062255859375
pepb60a1	b60.a1.a3	sp|Q12800-4|TFCP2_HUMAN	sp|Q12800-4|TFCP2_HUMAN Isoform 4 of Alpha-globin transcription factor CP2 OS=Homo sapiens GN=TFCP2	LFTNFSGADLLK		348	359	1325.71044921875
pepb60a2	b60.a1.a4	sp|Q12800|TFCP2_HUMAN	sp|Q12800|TFCP2_HUMAN Alpha-globin transcription factor CP2 OS=Homo sapiens GN=TFCP2 PE=1 SV=2	LHDETLTYLNQGQSYEIR		81	98	2180.062255859375
pepb60a1	b60.a1.a4	sp|Q12800|TFCP2_HUMAN	sp|Q12800|TFCP2_HUMAN Alpha-globin transcription factor CP2 OS=Homo sapiens GN=TFCP2 PE=1 SV=2	LFTNFSGADLLK		348	359	1325.71044921875

## Sheet: X!TandemPipeline informations
X!TandemPipeline version :
3.3.4	Myosine Bodybuildée
X!TandemPipeline filters :
Mode	indiv
Maximum peptide Evalue	0.05000000074505806
Maximum protein Evalue	-4.0
Minimum number of peptides per protein	2
MS sample name	DaPR130924_VB118_O1937.m
X!Tandem XML result file NOT FOUND	/home/rusconi/labo/research/daniele-praseuth/donnees-masse/vivien-berthelot/DaPR130924/DaPR130924_VB118_O1937.m.xml
