# Supplementary material for: The human DNA ends proteome uncovers an unexpected entanglement of functional pathways
Source: Nucleic Acids Res. 2016 Feb 25;44(10):4721–33. doi: 10.1093/nar/gkw121 (PMC4889927; doi:10.1093/nar/gkw121)
Supplement: SUPPLEMENTARY DATA [file supp_gkw121_nar-02937-m-2015-File003.zip › berthelot-et-al-spreadsheet-formatted-mass-data/vb120.ods]

## Sheet: proteins
MS Sample :	DaPR130321_VB120_O863.m
Group ID	Sub-group ID	Protein ID	Description	log(E value)	Coverage	MW	Spectra	Specific	Uniques	Specific uniques	Theoretical number of tryptic peptides	PAI	emPAI	Sub-group proteins	number of MS samples
a1	a1.a1	a1.a1.a1	sp|P78527|PRKDC_HUMAN DNA-dependent protein kinase catalytic subunit OS=Homo sapiens GN=PRKDC PE=1 SV=3	-790.47705078125	41	468.5	250		176		186	1.3440860215053763	21.08442119885749	1	1
a2	a2.a1	a2.a1.a1	sp|P11388-2|TOP2A_HUMAN Isoform 2 of DNA topoisomerase 2-alpha OS=Homo sapiens GN=TOP2A	-354.001220703125	45	177.1999969482422	102	85	76	64	72	1.4166666666666667	25.101572156825373	4	1
a2	a2.a1	a2.a1.a2	sp|P11388-3|TOP2A_HUMAN Isoform 3 of DNA topoisomerase 2-alpha OS=Homo sapiens GN=TOP2A	-354.001220703125	45	178.39999389648438	102	85	76	64	73	1.3972602739726028	23.960901930441626	4	1
a2	a2.a1	a2.a1.a3	sp|P11388-4|TOP2A_HUMAN Isoform 4 of DNA topoisomerase 2-alpha OS=Homo sapiens GN=TOP2A	-354.001220703125	44	182.39999389648438	102	85	76	64	74	1.3783783783783783	22.89892566231049	4	1
a2	a2.a1	a2.a1.a4	sp|P11388|TOP2A_HUMAN DNA topoisomerase 2-alpha OS=Homo sapiens GN=TOP2A PE=1 SV=3	-354.001220703125	46	174.10000610351562	102	85	76	64	71	1.4366197183098592	26.32874688650747	4	1
a2	a2.a2	a2.a2.a1	sp|Q02880-2|TOP2B_HUMAN Isoform Beta-1 of DNA topoisomerase 2-beta OS=Homo sapiens GN=TOP2B	-277.40142822265625	40	182.39999389648438	79	62	62	50	78	1.0128205128205128	9.2996036580999	2	1
a2	a2.a2	a2.a2.a2	sp|Q02880|TOP2B_HUMAN DNA topoisomerase 2-beta OS=Homo sapiens GN=TOP2B PE=1 SV=3	-277.40142822265625	39	183.0	79	62	62	50	77	1.025974025974026	9.616320618413	2	1
a3	a3.a1	a3.a1.a1	sp|P13010|XRCC5_HUMAN X-ray repair cross-complementing protein 5 OS=Homo sapiens GN=XRCC5 PE=1 SV=3	-288.6214599609375	63	82.5	88		68		27	3.259259259259259	1815.5997883753266	1	1
a4	a4.a1	a4.a1.a1	sp|P12956|XRCC6_HUMAN X-ray repair cross-complementing protein 6 OS=Homo sapiens GN=XRCC6 PE=1 SV=2	-283.79644775390625	70	69.69999694824219	79		57		26	3.0384615384615383	1091.600861117378	1	1
a5	a5.a1	a5.a1.a1	sp|P09874|PARP1_HUMAN Poly [ADP-ribose] polymerase 1 OS=Homo sapiens GN=PARP1 PE=1 SV=4	-253.05703735351562	52	112.9000015258789	71		58		42	1.6904761904761905	48.03161412303262	1	1
a6	a6.a1	a6.a1.a1	sp|Q14676|MDC1_HUMAN Mediator of DNA damage checkpoint protein 1 OS=Homo sapiens GN=MDC1 PE=1 SV=3	-189.6533660888672	34	226.3000030517578	58		48		68	0.8529411764705882	6.127564834438912	1	1
a7	a7.a1	a7.a1.a1	sp|Q9BTC0|DIDO1_HUMAN Death-inducer obliterator 1 OS=Homo sapiens GN=DIDO1 PE=1 SV=5	-170.71212768554688	25	243.5	41		36		94	0.43617021276595747	1.7300475589964166	1	1
a8	a8.a1	a8.a1.a1	sp|Q14527|HLTF_HUMAN Helicase-like transcription factor OS=Homo sapiens GN=HLTF PE=1 SV=2	-122.99247741699219	33	113.69999694824219	35		29		47	0.7446808510638298	4.5549589131838335	1	1
a9	a9.a1	a9.a1.a1	sp|P12268|IMDH2_HUMAN Inosine-5'-monophosphate dehydrogenase 2 OS=Homo sapiens GN=IMPDH2 PE=1 SV=2	-95.64486694335938	35	55.70000076293945	23	22	19	18	20	1.15	13.12537544622754	2	1
a9	a9.a1	a9.a1.a2	tr|H0Y4R1|H0Y4R1_HUMAN Inosine-5'-monophosphate dehydrogenase 2 (Fragment) OS=Homo sapiens GN=IMPDH2 PE=3 SV=1	-95.64486694335938	39	50.79999923706055	23	22	19	18	21	1.0952380952380953	11.451970847350331	2	1
a9	a9.a2	a9.a2.a1	sp|P20839-2|IMDH1_HUMAN Isoform 2 of Inosine-5'-monophosphate dehydrogenase 1 OS=Homo sapiens GN=IMPDH1	-14.412064552307129	9	52.5	4	3	4	3	20	0.2	0.5848931924611136	9	1
a9	a9.a2	a9.a2.a2	sp|P20839-3|IMDH1_HUMAN Isoform 3 of Inosine-5'-monophosphate dehydrogenase 1 OS=Homo sapiens GN=IMPDH1	-14.412064552307129	7	60.29999923706055	4	3	4	3	21	0.19047619047619047	0.5505157798326246	9	1
a9	a9.a2	a9.a2.a3	sp|P20839-4|IMDH1_HUMAN Isoform 4 of Inosine-5'-monophosphate dehydrogenase 1 OS=Homo sapiens GN=IMPDH1	-14.412064552307129	8	54.70000076293945	4	3	4	3	19	0.21052631578947367	0.6237767391887217	9	1
a9	a9.a2	a9.a2.a4	sp|P20839-5|IMDH1_HUMAN Isoform 5 of Inosine-5'-monophosphate dehydrogenase 1 OS=Homo sapiens GN=IMPDH1	-14.412064552307129	7	63.099998474121094	4	3	4	3	21	0.19047619047619047	0.5505157798326246	9	1
a9	a9.a2	a9.a2.a5	sp|P20839-6|IMDH1_HUMAN Isoform 6 of Inosine-5'-monophosphate dehydrogenase 1 OS=Homo sapiens GN=IMPDH1	-14.412064552307129	7	64.19999694824219	4	3	4	3	24	0.16666666666666666	0.46779926762206947	9	1
a9	a9.a2	a9.a2.a6	sp|P20839-7|IMDH1_HUMAN Isoform 7 of Inosine-5'-monophosphate dehydrogenase 1 OS=Homo sapiens GN=IMPDH1	-14.412064552307129	7	60.79999923706055	4	3	4	3	24	0.16666666666666666	0.46779926762206947	9	1
a9	a9.a2	a9.a2.a7	sp|P20839|IMDH1_HUMAN Inosine-5'-monophosphate dehydrogenase 1 OS=Homo sapiens GN=IMPDH1 PE=1 SV=2	-14.412064552307129	8	55.29999923706055	4	3	4	3	19	0.21052631578947367	0.6237767391887217	9	1
a9	a9.a2	a9.a2.a8	tr|C9J381|C9J381_HUMAN Inosine-5'-monophosphate dehydrogenase 1 OS=Homo sapiens GN=IMPDH1 PE=2 SV=1	-14.412064552307129	8	55.099998474121094	4	3	4	3	19	0.21052631578947367	0.6237767391887217	9	1
a9	a9.a2	a9.a2.a9	tr|E7EQS0|E7EQS0_HUMAN Inosine-5'-monophosphate dehydrogenase 1 OS=Homo sapiens GN=IMPDH1 PE=2 SV=1	-14.412064552307129	8	56.900001525878906	4	3	4	3	21	0.19047619047619047	0.5505157798326246	9	1
b10	b10.a1	b10.a1.a1	sp|Q13428-3|TCOF_HUMAN Isoform 3 of Treacle protein OS=Homo sapiens GN=TCOF1	-66.38107299804688	14	152.0	19		17		47	0.40425531914893614	1.536619455757799	4	1
b10	b10.a1	b10.a1.a2	sp|Q13428-4|TCOF_HUMAN Isoform 4 of Treacle protein OS=Homo sapiens GN=TCOF1	-66.38107299804688	14	155.6999969482422	19		17		49	0.3877551020408163	1.4420530945486512	4	1
b10	b10.a1	b10.a1.a3	sp|Q13428|TCOF_HUMAN Treacle protein OS=Homo sapiens GN=TCOF1 PE=1 SV=3	-66.38107299804688	14	151.89999389648438	19		17		47	0.40425531914893614	1.536619455757799	4	1
b10	b10.a1	b10.a1.a4	tr|E9PHK9|E9PHK9_HUMAN Treacle protein OS=Homo sapiens GN=TCOF1 PE=2 SV=1	-66.38107299804688	14	155.8000030517578	19		17		49	0.3877551020408163	1.4420530945486512	4	1
b11	b11.a1	b11.a1.a1	sp|P50570-3|DYN2_HUMAN Isoform 3 of Dynamin-2 OS=Homo sapiens GN=DNM2	-58.88270568847656	26	97.4000015258789	18	1	18	1	37	0.4864864864864865	2.0653952950565277	3	1
b11	b11.a1	b11.a1.a2	sp|P50570-4|DYN2_HUMAN Isoform 4 of Dynamin-2 OS=Homo sapiens GN=DNM2	-58.88270568847656	25	97.80000305175781	18	1	18	1	37	0.4864864864864865	2.0653952950565277	3	1
b11	b11.a1	b11.a1.a3	tr|F5H4R9|F5H4R9_HUMAN Dynamin-2 OS=Homo sapiens GN=DNM2 PE=2 SV=1	-58.88270568847656	25	97.80000305175781	18	1	18	1	37	0.4864864864864865	2.0653952950565277	3	1
b11	b11.a2	b11.a2.a1	sp|P50570-2|DYN2_HUMAN Isoform 2 of Dynamin-2 OS=Homo sapiens GN=DNM2	-57.66963195800781	26	97.5	18	1	18	1	37	0.4864864864864865	2.0653952950565277	3	1
b11	b11.a2	b11.a2.a2	sp|P50570-5|DYN2_HUMAN Isoform 5 of Dynamin-2 OS=Homo sapiens GN=DNM2	-57.66963195800781	25	97.80000305175781	18	1	18	1	37	0.4864864864864865	2.0653952950565277	3	1
b11	b11.a2	b11.a2.a3	sp|P50570|DYN2_HUMAN Dynamin-2 OS=Homo sapiens GN=DNM2 PE=1 SV=2	-57.66963195800781	25	97.9000015258789	18	1	18	1	37	0.4864864864864865	2.0653952950565277	3	1
b12	b12.a1	b12.a1.a1	sp|P27694|RFA1_HUMAN Replication protein A 70 kDa DNA-binding subunit OS=Homo sapiens GN=RPA1 PE=1 SV=2	-68.30928802490234	27	68.0	18		15		24	0.75	4.623413251903491	1	1
b13	b13.a1	b13.a1.a1	sp|Q9UHD8-2|SEPT9_HUMAN Isoform 2 of Septin-9 OS=Homo sapiens GN=SEPT9	-66.29085540771484	32	63.5	15		15		29	0.5172413793103449	2.2903445623126686	4	1
b13	b13.a1	b13.a1.a2	sp|Q9UHD8-5|SEPT9_HUMAN Isoform 5 of Septin-9 OS=Homo sapiens GN=SEPT9	-66.29085540771484	31	64.5	15		15		30	0.5	2.1622776601683795	4	1
b13	b13.a1	b13.a1.a3	sp|Q9UHD8-7|SEPT9_HUMAN Isoform 7 of Septin-9 OS=Homo sapiens GN=SEPT9	-66.29085540771484	32	63.400001525878906	15		15		29	0.5172413793103449	2.2903445623126686	4	1
b13	b13.a1	b13.a1.a4	sp|Q9UHD8|SEPT9_HUMAN Septin-9 OS=Homo sapiens GN=SEPT9 PE=1 SV=2	-66.29085540771484	31	65.30000305175781	15		15		30	0.5	2.1622776601683795	4	1
b14	b14.a1	b14.a1.a1	sp|P49916|DNLI3_HUMAN DNA ligase 3 OS=Homo sapiens GN=LIG3 PE=1 SV=2	-51.4172477722168	15	112.69999694824219	14		14		47	0.2978723404255319	0.9855111964445817	1	1
b15	b15.a1	b15.a1.a1	sp|O60264|SMCA5_HUMAN SWI/SNF-related matrix-associated actin-dependent regulator of chromatin subfamily A member 5 OS=Homo sapiens GN=SMARCA5 PE=1 SV=1	-46.96154022216797	13	121.69999694824219	13		12		50	0.26	0.8197008586099834	1	1
b16	b16.a1	b16.a1.a1	sp|Q9P2D1|CHD7_HUMAN Chromodomain-helicase-DNA-binding protein 7 OS=Homo sapiens GN=CHD7 PE=1 SV=3	-59.39090347290039	6	335.5	13		13		118	0.11016949152542373	0.2887524132383672	1	1
b17	b17.a1	b17.a1.a1	sp|Q9NRL2|BAZ1A_HUMAN Bromodomain adjacent to zinc finger domain protein 1A OS=Homo sapiens GN=BAZ1A PE=1 SV=2	-41.99744415283203	7	178.39999389648438	10		10		60	0.16666666666666666	0.46779926762206947	1	1
b18	b18.a1	b18.a1.a1	sp|Q16531|DDB1_HUMAN DNA damage-binding protein 1 OS=Homo sapiens GN=DDB1 PE=1 SV=1	-29.916967391967773	11	126.80000305175781	10		10		50	0.2	0.5848931924611136	1	1
b19	b19.a1	b19.a1.a1	sp|P00367|DHE3_HUMAN Glutamate dehydrogenase 1, mitochondrial OS=Homo sapiens GN=GLUD1 PE=1 SV=2	-40.14448928833008	26	61.29999923706055	10		10		28	0.35714285714285715	1.2758459260747883	1	1
b20	b20.a1	b20.a1.a1	sp|Q15019-2|SEPT2_HUMAN Isoform 2 of Septin-2 OS=Homo sapiens GN=SEPT2	-38.76034927368164	26	45.29999923706055	8		8		19	0.42105263157894735	1.636650898730358	2	1
b20	b20.a1	b20.a1.a2	sp|Q15019|SEPT2_HUMAN Septin-2 OS=Homo sapiens GN=SEPT2 PE=1 SV=1	-38.76034927368164	29	41.400001525878906	8		8		17	0.47058823529411764	1.955209235202887	2	1
b21	b21.a1	b21.a1.a1	sp|Q9Y232-2|CDYL1_HUMAN Isoform 2 of Chromodomain Y-like protein OS=Homo sapiens GN=CDYL	-33.513431549072266	18	60.5	8		8		20	0.4	1.5118864315095801	1	1
b22	b22.a1	b22.a1.a1	sp|P23246|SFPQ_HUMAN Splicing factor, proline- and glutamine-rich OS=Homo sapiens GN=SFPQ PE=1 SV=2	-19.223630905151367	8	76.0	7		5		24	0.2916666666666667	0.9573417814876604	1	1
b23	b23.a1	b23.a1.a1	sp|Q9UHB7|AFF4_HUMAN AF4/FMR2 family member 4 OS=Homo sapiens GN=AFF4 PE=1 SV=1	-24.329166412353516	7	127.30000305175781	7		7		46	0.15217391304347827	0.41962589647474835	1	1
b24	b24.a1	b24.a1.a1	sp|P49750-4|YLPM1_HUMAN Isoform 4 of YLP motif-containing protein 1 OS=Homo sapiens GN=YLPM1	-28.28415298461914	4	241.3000030517578	7		7		70	0.1	0.2589254117941673	1	1
b25	b25.a1	b25.a1.a1	sp|Q16181-2|SEPT7_HUMAN Isoform 2 of Septin-7 OS=Homo sapiens GN=SEPT7	-25.51064109802246	17	50.5	6	1	6	1	21	0.2857142857142857	0.9306977288832501	1	1
b25	b25.a2	b25.a2.a1	sp|Q16181|SEPT7_HUMAN Septin-7 OS=Homo sapiens GN=SEPT7 PE=1 SV=2	-26.84270477294922	17	50.599998474121094	6	1	6	1	21	0.2857142857142857	0.9306977288832501	1	1
b26	b26.a1	b26.a1.a1	sp|P07910-2|HNRPC_HUMAN Isoform C1 of Heterogeneous nuclear ribonucleoproteins C1/C2 OS=Homo sapiens GN=HNRNPC	-33.43711853027344	26	32.20000076293945	7		6		16	0.4375	1.7384196342643614	7	1
b26	b26.a1	b26.a1.a2	sp|P07910-4|HNRPC_HUMAN Isoform 4 of Heterogeneous nuclear ribonucleoproteins C1/C2 OS=Homo sapiens GN=HNRNPC	-33.43711853027344	31	27.700000762939453	7		6		15	0.4666666666666667	1.9286445646252366	7	1
b26	b26.a1	b26.a1.a3	sp|P07910|HNRPC_HUMAN Heterogeneous nuclear ribonucleoproteins C1/C2 OS=Homo sapiens GN=HNRNPC PE=1 SV=4	-33.43711853027344	25	33.599998474121094	7		6		15	0.4666666666666667	1.9286445646252366	7	1
b26	b26.a1	b26.a1.a4	tr|B4DY08|B4DY08_HUMAN Heterogeneous nuclear ribonucleoproteins C1/C2 OS=Homo sapiens GN=HNRNPC PE=2 SV=1	-33.43711853027344	27	31.899999618530273	7		6		14	0.5	2.1622776601683795	7	1
b26	b26.a1	b26.a1.a5	tr|G3V2Q1|G3V2Q1_HUMAN Heterogeneous nuclear ribonucleoproteins C1/C2 OS=Homo sapiens GN=HNRNPC PE=2 SV=1	-33.43711853027344	25	33.5	7		6		15	0.4666666666666667	1.9286445646252366	7	1
b26	b26.a1	b26.a1.a6	tr|G3V4C1|G3V4C1_HUMAN Heterogeneous nuclear ribonucleoproteins C1/C2 OS=Homo sapiens GN=HNRNPC PE=2 SV=1	-33.43711853027344	26	32.099998474121094	7		6		16	0.4375	1.7384196342643614	7	1
b26	b26.a1	b26.a1.a7	tr|G3V4W0|G3V4W0_HUMAN Heterogeneous nuclear ribonucleoproteins C1/C2 (Fragment) OS=Homo sapiens GN=HNRNPC PE=2 SV=1	-33.43711853027344	30	28.799999237060547	7		6		13	0.5384615384615384	2.455107294592219	7	1
b27	b27.a1	b27.a1.a1	sp|Q14839-2|CHD4_HUMAN Isoform 2 of Chromodomain-helicase-DNA-binding protein 4 OS=Homo sapiens GN=CHD4	-18.078874588012695	2	220.5	6		5		74	0.08108108108108109	0.20526093687084246	3	1
b27	b27.a1	b27.a1.a2	sp|Q14839|CHD4_HUMAN Chromodomain-helicase-DNA-binding protein 4 OS=Homo sapiens GN=CHD4 PE=1 SV=2	-18.078874588012695	3	217.6999969482422	6		5		74	0.08108108108108109	0.20526093687084246	3	1
b27	b27.a1	b27.a1.a3	tr|F5GWX5|F5GWX5_HUMAN Chromodomain-helicase-DNA-binding protein 4 OS=Homo sapiens GN=CHD4 PE=2 SV=1	-18.078874588012695	3	216.8000030517578	6		5		74	0.08108108108108109	0.20526093687084246	3	1
b28	b28.a1	b28.a1.a1	sp|Q6PJG2|EMSA1_HUMAN ELM2 and SANT domain-containing protein 1 OS=Homo sapiens GN=ELMSAN1 PE=1 SV=2	-23.37070655822754	8	114.80000305175781	6		6		40	0.15	0.4125375446227544	2	1
b28	b28.a1	b28.a1.a2	tr|F6RU81|F6RU81_HUMAN ELM2 and SANT domain-containing protein 1 (Fragment) OS=Homo sapiens GN=ELMSAN1 PE=2 SV=1	-23.37070655822754	8	111.69999694824219	6		6		39	0.15384615384615385	0.4251026703029981	2	1
b29	b29.a1	b29.a1.a1	sp|Q9NVA2|SEP11_HUMAN Septin-11 OS=Homo sapiens GN=SEPT11 PE=1 SV=3	-17.4597225189209	12	49.29999923706055	6		5		20	0.3	0.9952623149688795	3	1
b29	b29.a1	b29.a1.a2	tr|D6RER5|D6RER5_HUMAN Septin-11 OS=Homo sapiens GN=SEPT11 PE=2 SV=1	-17.4597225189209	12	49.70000076293945	6		5		21	0.2857142857142857	0.9306977288832501	3	1
b29	b29.a1	b29.a1.a3	tr|D6RGI3|D6RGI3_HUMAN Septin 11, isoform CRA_b OS=Homo sapiens GN=SEPT11 PE=2 SV=1	-17.4597225189209	12	48.900001525878906	6		5		20	0.3	0.9952623149688795	3	1
b30	b30.a1	b30.a1.a1	sp|Q92466|DDB2_HUMAN DNA damage-binding protein 2 OS=Homo sapiens GN=DDB2 PE=1 SV=1	-21.19718360900879	14	47.70000076293945	6		6		17	0.35294117647058826	1.253933904734791	1	1
b31	b31.a1	b31.a1.a1	sp|Q16666-2|IF16_HUMAN Isoform 2 of Gamma-interferon-inducible protein 16 OS=Homo sapiens GN=IFI16	-14.634811401367188	9	81.9000015258789	6		5		32	0.1875	0.5399265260594921	5	1
b31	b31.a1	b31.a1.a2	sp|Q16666-3|IF16_HUMAN Isoform 3 of Gamma-interferon-inducible protein 16 OS=Homo sapiens GN=IFI16	-14.634811401367188	10	75.80000305175781	6		5		32	0.1875	0.5399265260594921	5	1
b31	b31.a1	b31.a1.a3	sp|Q16666-6|IF16_HUMAN Isoform 4 of Gamma-interferon-inducible protein 16 OS=Homo sapiens GN=IFI16	-14.634811401367188	9	82.4000015258789	6		5		30	0.2	0.5848931924611136	5	1
b31	b31.a1	b31.a1.a4	sp|Q16666|IF16_HUMAN Gamma-interferon-inducible protein 16 OS=Homo sapiens GN=IFI16 PE=1 SV=3	-14.634811401367188	8	88.0999984741211	6		5		32	0.1875	0.5399265260594921	5	1
b31	b31.a1	b31.a1.a5	tr|E7EPR3|E7EPR3_HUMAN Gamma-interferon-inducible protein 16 OS=Homo sapiens GN=IFI16 PE=2 SV=1	-14.634811401367188	9	82.9000015258789	6		5		30	0.2	0.5848931924611136	5	1
b32	b32.a1	b32.a1.a1	sp|Q06330-4|SUH_HUMAN Isoform 4 of Recombining binding protein suppressor of hairless OS=Homo sapiens GN=RBPJ	-25.237714767456055	14	54.0	6		6		17	0.35294117647058826	1.253933904734791	4	1
b32	b32.a1	b32.a1.a2	sp|Q06330-5|SUH_HUMAN Isoform 5 of Recombining binding protein suppressor of hairless OS=Homo sapiens GN=RBPJ	-25.237714767456055	15	51.79999923706055	6		6		17	0.35294117647058826	1.253933904734791	4	1
b32	b32.a1	b32.a1.a3	sp|Q06330-6|SUH_HUMAN Isoform 6 of Recombining binding protein suppressor of hairless OS=Homo sapiens GN=RBPJ	-25.237714767456055	14	54.29999923706055	6		6		17	0.35294117647058826	1.253933904734791	4	1
b32	b32.a1	b32.a1.a4	sp|Q06330-7|SUH_HUMAN Isoform 7 of Recombining binding protein suppressor of hairless OS=Homo sapiens GN=RBPJ	-25.237714767456055	14	54.20000076293945	6		6		17	0.35294117647058826	1.253933904734791	4	1
b33	b33.a1	b33.a1.a1	sp|Q04837|SSBP_HUMAN Single-stranded DNA-binding protein, mitochondrial OS=Homo sapiens GN=SSBP1 PE=1 SV=1	-20.27188491821289	40	17.200000762939453	6		5		8	0.75	4.623413251903491	1	1
b34	b34.a1	b34.a1.a1	sp|Q86U70-2|LDB1_HUMAN Isoform 3 of LIM domain-binding protein 1 OS=Homo sapiens GN=LDB1	-17.233335494995117	18	42.70000076293945	6		5		14	0.42857142857142855	1.6826957952797255	3	1
b34	b34.a1	b34.a1.a2	sp|Q86U70-3|LDB1_HUMAN Isoform 2 of LIM domain-binding protein 1 OS=Homo sapiens GN=LDB1	-17.233335494995117	21	36.29999923706055	6		5		12	0.5	2.1622776601683795	3	1
b34	b34.a1	b34.a1.a3	sp|Q86U70|LDB1_HUMAN LIM domain-binding protein 1 OS=Homo sapiens GN=LDB1 PE=1 SV=2	-17.233335494995117	16	46.400001525878906	6		5		16	0.375	1.371373705661655	3	1
b35	b35.a1	b35.a1.a1	sp|Q12800-2|TFCP2_HUMAN Isoform 2 of Alpha-globin transcription factor CP2 OS=Homo sapiens GN=TFCP2	-20.053565979003906	13	51.20000076293945	5	4	4	3	14	0.35714285714285715	1.2758459260747883	4	1
b35	b35.a1	b35.a1.a2	sp|Q12800-3|TFCP2_HUMAN Isoform 3 of Alpha-globin transcription factor CP2 OS=Homo sapiens GN=TFCP2	-20.053565979003906	13	51.29999923706055	5	4	4	3	14	0.35714285714285715	1.2758459260747883	4	1
b35	b35.a1	b35.a1.a3	sp|Q12800-4|TFCP2_HUMAN Isoform 4 of Alpha-globin transcription factor CP2 OS=Homo sapiens GN=TFCP2	-20.053565979003906	12	57.099998474121094	5	4	4	3	16	0.3125	1.0535250264571463	4	1
b35	b35.a1	b35.a1.a4	sp|Q12800|TFCP2_HUMAN Alpha-globin transcription factor CP2 OS=Homo sapiens GN=TFCP2 PE=1 SV=2	-20.053565979003906	12	57.099998474121094	5	4	4	3	16	0.3125	1.0535250264571463	4	1
b35	b35.a2	b35.a2.a1	sp|Q9NZI7-4|UBIP1_HUMAN Isoform 2 of Upstream-binding protein 1 OS=Homo sapiens GN=UBP1	-10.68824577331543	5	56.29999923706055	2	1	2	1	13	0.15384615384615385	0.4251026703029981	2	1
b35	b35.a2	b35.a2.a2	sp|Q9NZI7|UBIP1_HUMAN Upstream-binding protein 1 OS=Homo sapiens GN=UBP1 PE=2 SV=1	-10.68824577331543	5	60.400001525878906	2	1	2	1	16	0.125	0.33352143216332397	2	1
b36	b36.a1	b36.a1.a1	sp|Q9H9B1|EHMT1_HUMAN Histone-lysine N-methyltransferase EHMT1 OS=Homo sapiens GN=EHMT1 PE=1 SV=4	-12.45242977142334	4	141.1999969482422	5		5		44	0.11363636363636363	0.2990813969063477	1	1
b37	b37.a1	b37.a1.a1	sp|P17480-2|UBF1_HUMAN Isoform UBF2 of Nucleolar transcription factor 1 OS=Homo sapiens GN=UBTF	-11.268867492675781	7	84.80000305175781	5		4		27	0.18518518518518517	0.53174046370208	3	1
b37	b37.a1	b37.a1.a2	sp|P17480|UBF1_HUMAN Nucleolar transcription factor 1 OS=Homo sapiens GN=UBTF PE=1 SV=1	-11.268867492675781	6	89.19999694824219	5		4		29	0.1724137931034483	0.4873521072935114	3	1
b37	b37.a1	b37.a1.a3	tr|E9PKP7|E9PKP7_HUMAN Nucleolar transcription factor 1 OS=Homo sapiens GN=UBTF PE=2 SV=1	-11.268867492675781	6	87.30000305175781	5		4		29	0.1724137931034483	0.4873521072935114	3	1
b38	b38.a1	b38.a1.a1	sp|P78347-2|GTF2I_HUMAN Isoform 2 of General transcription factor II-I OS=Homo sapiens GN=GTF2I	-21.55109405517578	5	107.80000305175781	5		5		41	0.12195121951219512	0.324192791886045	4	1
b38	b38.a1	b38.a1.a2	sp|P78347-3|GTF2I_HUMAN Isoform 3 of General transcription factor II-I OS=Homo sapiens GN=GTF2I	-21.55109405517578	5	110.0999984741211	5		5		41	0.12195121951219512	0.324192791886045	4	1
b38	b38.a1	b38.a1.a3	sp|P78347-4|GTF2I_HUMAN Isoform 4 of General transcription factor II-I OS=Homo sapiens GN=GTF2I	-21.55109405517578	5	109.9000015258789	5		5		41	0.12195121951219512	0.324192791886045	4	1
b38	b38.a1	b38.a1.a4	sp|P78347|GTF2I_HUMAN General transcription factor II-I OS=Homo sapiens GN=GTF2I PE=1 SV=2	-21.55109405517578	5	112.19999694824219	5		5		41	0.12195121951219512	0.324192791886045	4	1
b39	b39.a1	b39.a1.a1	sp|Q9Y6X9|MORC2_HUMAN MORC family CW-type zinc finger protein 2 OS=Homo sapiens GN=MORC2 PE=1 SV=2	-11.245391845703125	5	117.5999984741211	5		5		36	0.1388888888888889	0.37685716485275833	1	1
b40	b40.a1	b40.a1.a1	sp|Q14008-2|CKAP5_HUMAN Isoform 2 of Cytoskeleton-associated protein 5 OS=Homo sapiens GN=CKAP5	-20.898374557495117	3	218.1999969482422	5		5		89	0.056179775280898875	0.13809830171006232	3	1
b40	b40.a1	b40.a1.a2	sp|Q14008-3|CKAP5_HUMAN Isoform 3 of Cytoskeleton-associated protein 5 OS=Homo sapiens GN=CKAP5	-20.898374557495117	3	225.89999389648438	5		5		92	0.05434782608695652	0.13330766501852565	3	1
b40	b40.a1	b40.a1.a3	sp|Q14008|CKAP5_HUMAN Cytoskeleton-associated protein 5 OS=Homo sapiens GN=CKAP5 PE=1 SV=3	-20.898374557495117	3	225.1999969482422	5		5		92	0.05434782608695652	0.13330766501852565	3	1
b41	b41.a1	b41.a1.a1	sp|Q96QC0|PP1RA_HUMAN Serine/threonine-protein phosphatase 1 regulatory subunit 10 OS=Homo sapiens GN=PPP1R10 PE=1 SV=1	-12.771230697631836	6	98.9000015258789	5		4		42	0.11904761904761904	0.3153690504363762	1	1
b42	b42.a1	b42.a1.a1	sp|Q15393|SF3B3_HUMAN Splicing factor 3B subunit 3 OS=Homo sapiens GN=SF3B3 PE=1 SV=4	-25.282394409179688	6	135.39999389648438	5		5		43	0.11627906976744186	0.307010479609368	1	1
b43	b43.a1	b43.a1.a1	sp|Q460N5-1|PAR14_HUMAN Isoform 1 of Poly [ADP-ribose] polymerase 14 OS=Homo sapiens GN=PARP14	-23.574934005737305	4	193.5	5		5		90	0.05555555555555555	0.13646366638572482	3	1
b43	b43.a1	b43.a1.a2	sp|Q460N5-4|PAR14_HUMAN Isoform 4 of Poly [ADP-ribose] polymerase 14 OS=Homo sapiens GN=PARP14	-23.574934005737305	4	188.89999389648438	5		5		89	0.056179775280898875	0.13809830171006232	3	1
b43	b43.a1	b43.a1.a3	sp|Q460N5|PAR14_HUMAN Poly [ADP-ribose] polymerase 14 OS=Homo sapiens GN=PARP14 PE=1 SV=3	-23.574934005737305	4	202.5	5		5		94	0.05319148936170213	0.13029417474705007	3	1
b44	b44.a1	b44.a1.a1	sp|P08651-2|NFIC_HUMAN Isoform 1 of Nuclear factor 1 C-type OS=Homo sapiens GN=NFIC	-14.814786911010742	6	54.599998474121094	4		4		20	0.2	0.5848931924611136	6	1
b44	b44.a1	b44.a1.a2	sp|P08651-3|NFIC_HUMAN Isoform 2 of Nuclear factor 1 C-type OS=Homo sapiens GN=NFIC	-14.814786911010742	7	47.79999923706055	4		4		18	0.2222222222222222	0.6681005372000588	6	1
b44	b44.a1	b44.a1.a3	sp|P08651-4|NFIC_HUMAN Isoform 3 of Nuclear factor 1 C-type OS=Homo sapiens GN=NFIC	-14.814786911010742	7	45.29999923706055	4		4		16	0.25	0.7782794100389228	6	1
b44	b44.a1	b44.a1.a4	sp|P08651-5|NFIC_HUMAN Isoform 5 of Nuclear factor 1 C-type OS=Homo sapiens GN=NFIC	-14.814786911010742	7	47.5	4		4		16	0.25	0.7782794100389228	6	1
b44	b44.a1	b44.a1.a5	sp|P08651-6|NFIC_HUMAN Isoform 6 of Nuclear factor 1 C-type OS=Homo sapiens GN=NFIC	-14.814786911010742	7	48.79999923706055	4		4		17	0.23529411764705882	0.7190722018585745	6	1
b44	b44.a1	b44.a1.a6	sp|P08651|NFIC_HUMAN Nuclear factor 1 C-type OS=Homo sapiens GN=NFIC PE=1 SV=2	-14.814786911010742	6	55.5	4		4		19	0.21052631578947367	0.6237767391887217	6	1
b45	b45.a1	b45.a1.a1	sp|O95785-2|WIZ_HUMAN Isoform 2 of Protein Wiz OS=Homo sapiens GN=WIZ	-15.202131271362305	7	85.19999694824219	4		4		31	0.12903225806451613	0.3459603241553646	5	1
b45	b45.a1	b45.a1.a2	sp|O95785|WIZ_HUMAN Protein Wiz OS=Homo sapiens GN=WIZ PE=1 SV=2	-15.202131271362305	3	178.39999389648438	4		4		63	0.06349206349206349	0.15742288059205722	5	1
b45	b45.a1	b45.a1.a3	tr|B3KVH1|B3KVH1_HUMAN Protein Wiz OS=Homo sapiens GN=WIZ PE=2 SV=1	-15.202131271362305	6	89.19999694824219	4		4		38	0.10526315789473684	0.2742749857031337	5	1
b45	b45.a1	b45.a1.a4	tr|B7ZM82|B7ZM82_HUMAN Protein Wiz OS=Homo sapiens GN=WIZ PE=2 SV=1	-15.202131271362305	5	102.80000305175781	4		4		43	0.09302325581395349	0.23886292399377718	5	1
b45	b45.a1	b45.a1.a5	tr|M0QXA7|M0QXA7_HUMAN Protein Wiz OS=Homo sapiens GN=WIZ PE=4 SV=1	-15.202131271362305	5	103.0999984741211	4		4		43	0.09302325581395349	0.23886292399377718	5	1
b46	b46.a1	b46.a1.a1	tr|S4R3H4|S4R3H4_HUMAN Apoptotic chromatin condensation inducer in the nucleus OS=Homo sapiens GN=ACIN1 PE=4 SV=1	-19.965131759643555	4	145.1999969482422	4		4		51	0.0784313725490196	0.19792981071052118	1	1
b47	b47.a1	b47.a1.a1	sp|P15927-2|RFA2_HUMAN Isoform 2 of Replication protein A 32 kDa subunit OS=Homo sapiens GN=RPA2	-17.514366149902344	16	30.100000381469727	4		4		7	0.5714285714285714	2.72759372031494	3	1
b47	b47.a1	b47.a1.a2	sp|P15927-3|RFA2_HUMAN Isoform 3 of Replication protein A 32 kDa subunit OS=Homo sapiens GN=RPA2	-17.514366149902344	12	38.70000076293945	4		4		10	0.4	1.5118864315095801	3	1
b47	b47.a1	b47.a1.a3	sp|P15927|RFA2_HUMAN Replication protein A 32 kDa subunit OS=Homo sapiens GN=RPA2 PE=1 SV=1	-17.514366149902344	16	29.100000381469727	4		4		7	0.5714285714285714	2.72759372031494	3	1
b48	b48.a1	b48.a1.a1	sp|Q9Y5K6|CD2AP_HUMAN CD2-associated protein OS=Homo sapiens GN=CD2AP PE=1 SV=1	-10.833037376403809	7	71.30000305175781	4		4		29	0.13793103448275862	0.37382379588326287	1	1
b49	b49.a1	b49.a1.a1	sp|Q13616|CUL1_HUMAN Cullin-1 OS=Homo sapiens GN=CUL1 PE=1 SV=2	-13.073369026184082	6	89.5	4		4		42	0.09523809523809523	0.24519708473503288	1	1
b50	b50.a1	b50.a1.a1	sp|O43663-2|PRC1_HUMAN Isoform 2 of Protein regulator of cytokinesis 1 OS=Homo sapiens GN=PRC1	-8.843921661376953	9	66.5	4		4		26	0.15384615384615385	0.4251026703029981	3	1
b50	b50.a1	b50.a1.a2	sp|O43663|PRC1_HUMAN Protein regulator of cytokinesis 1 OS=Homo sapiens GN=PRC1 PE=1 SV=2	-8.843921661376953	8	71.5	4		4		29	0.13793103448275862	0.37382379588326287	3	1
b50	b50.a1	b50.a1.a3	tr|H9KV59|H9KV59_HUMAN Protein regulator of cytokinesis 1 OS=Homo sapiens GN=PRC1 PE=2 SV=1	-8.843921661376953	8	70.0	4		4		28	0.14285714285714285	0.3894954943731377	3	1
b51	b51.a1	b51.a1.a1	sp|P62805|H4_HUMAN Histone H4 OS=Homo sapiens GN=HIST1H4A PE=1 SV=2	-16.856996536254883	38	11.300000190734863	4		4		5	0.8	5.309573444801933	1	1
b52	b52.a1	b52.a1.a1	sp|Q9H147|TDIF1_HUMAN Deoxynucleotidyltransferase terminal-interacting protein 1 OS=Homo sapiens GN=DNTTIP1 PE=1 SV=2	-15.305704116821289	15	36.900001525878906	4		4		15	0.26666666666666666	0.8478497974222909	2	1
b52	b52.a1	b52.a1.a2	tr|H7C1M5|H7C1M5_HUMAN Deoxynucleotidyltransferase terminal-interacting protein 1 (Fragment) OS=Homo sapiens GN=DNTTIP1 PE=4 SV=1	-15.305704116821289	17	31.600000381469727	4		4		13	0.3076923076923077	1.0309176209047357	2	1
b53	b53.a1	b53.a1.a1	sp|P35244|RFA3_HUMAN Replication protein A 14 kDa subunit OS=Homo sapiens GN=RPA3 PE=1 SV=1	-9.758852005004883	28	13.5	4		3		7	0.5714285714285714	2.72759372031494	1	1
b54	b54.a1	b54.a1.a1	sp|Q6P2Q9|PRP8_HUMAN Pre-mRNA-processing-splicing factor 8 OS=Homo sapiens GN=PRPF8 PE=1 SV=2	-5.965676307678223	1	273.20001220703125	3		3		111	0.02702702702702703	0.06420924406472417	1	1
b55	b55.a1	b55.a1.a1	sp|Q14669-2|TRIPC_HUMAN Isoform 2 of E3 ubiquitin-protein ligase TRIP12 OS=Homo sapiens GN=TRIP12	-12.625288963317871	1	223.60000610351562	3		3		76	0.039473684210526314	0.09515019344801945	3	1
b55	b55.a1	b55.a1.a2	sp|Q14669-3|TRIPC_HUMAN Isoform 3 of E3 ubiquitin-protein ligase TRIP12 OS=Homo sapiens GN=TRIP12	-12.625288963317871	1	225.1999969482422	3		3		77	0.03896103896103896	0.0938582306368918	3	1
b55	b55.a1	b55.a1.a3	sp|Q14669|TRIPC_HUMAN E3 ubiquitin-protein ligase TRIP12 OS=Homo sapiens GN=TRIP12 PE=1 SV=1	-12.625288963317871	1	220.10000610351562	3		3		75	0.04	0.09647819614318509	3	1
b56	b56.a1	b56.a1.a1	sp|P18846|ATF1_HUMAN Cyclic AMP-dependent transcription factor ATF-1 OS=Homo sapiens GN=ATF1 PE=1 SV=2	-9.961777687072754	8	29.100000381469727	3		3		3	1.0	9.0	2	1
b56	b56.a1	b56.a1.a2	tr|B4DRF9|B4DRF9_HUMAN Cyclic AMP-dependent transcription factor ATF-1 OS=Homo sapiens GN=ATF1 PE=2 SV=1	-9.961777687072754	17	15.199999809265137	3		3		2	1.5	30.622776601683793	2	1
b57	b57.a1	b57.a1.a1	sp|O75533|SF3B1_HUMAN Splicing factor 3B subunit 1 OS=Homo sapiens GN=SF3B1 PE=1 SV=3	-7.867996692657471	2	145.60000610351562	3		3		52	0.057692307692307696	0.1420689062920002	1	1
b58	b58.a1	b58.a1.a1	sp|P60709|ACTB_HUMAN Actin, cytoplasmic 1 OS=Homo sapiens GN=ACTB PE=1 SV=1	-8.915637969970703	10	41.599998474121094	3		3		15	0.2	0.5848931924611136	10	1
b58	b58.a1	b58.a1.a2	sp|P63261|ACTG_HUMAN Actin, cytoplasmic 2 OS=Homo sapiens GN=ACTG1 PE=1 SV=1	-8.915637969970703	10	41.70000076293945	3		3		15	0.2	0.5848931924611136	10	1
b58	b58.a1	b58.a1.a3	tr|E7EVS6|E7EVS6_HUMAN Actin, cytoplasmic 2 (Fragment) OS=Homo sapiens GN=ACTB PE=2 SV=1	-8.915637969970703	23	17.899999618530273	3		3		9	0.3333333333333333	1.1544346900318838	10	1
b58	b58.a1	b58.a1.a4	tr|G5E9R0|G5E9R0_HUMAN Actin, cytoplasmic 2 OS=Homo sapiens GN=ACTB PE=2 SV=1	-8.915637969970703	30	13.800000190734863	3		3		8	0.375	1.371373705661655	10	1
b58	b58.a1	b58.a1.a5	tr|I3L1U9|I3L1U9_HUMAN Actin, cytoplasmic 2, N-terminally processed (Fragment) OS=Homo sapiens GN=ACTG1 PE=2 SV=1	-8.915637969970703	18	23.799999237060547	3		3		10	0.3	0.9952623149688795	10	1
b58	b58.a1	b58.a1.a6	tr|I3L3I0|I3L3I0_HUMAN Actin, cytoplasmic 2, N-terminally processed (Fragment) OS=Homo sapiens GN=ACTG1 PE=2 SV=1	-8.915637969970703	18	23.799999237060547	3		3		10	0.3	0.9952623149688795	10	1
b58	b58.a1	b58.a1.a7	tr|I3L3R2|I3L3R2_HUMAN Actin, cytoplasmic 2, N-terminally processed (Fragment) OS=Homo sapiens GN=ACTG1 PE=2 SV=1	-8.915637969970703	23	17.899999618530273	3		3		9	0.3333333333333333	1.1544346900318838	10	1
b58	b58.a1	b58.a1.a8	tr|I3L4N8|I3L4N8_HUMAN Actin, cytoplasmic 2, N-terminally processed (Fragment) OS=Homo sapiens GN=ACTG1 PE=2 SV=1	-8.915637969970703	16	26.799999237060547	3		3		11	0.2727272727272727	0.8738174228603839	10	1
b58	b58.a1	b58.a1.a9	tr|J3KT65|J3KT65_HUMAN Actin, cytoplasmic 2, N-terminally processed OS=Homo sapiens GN=ACTG1 PE=3 SV=1	-8.915637969970703	19	21.700000762939453	3		3		12	0.25	0.7782794100389228	10	1
b58	b58.a1	b58.a1.b10	tr|K7EM38|K7EM38_HUMAN Actin, cytoplasmic 2, N-terminally processed (Fragment) OS=Homo sapiens GN=ACTG1 PE=3 SV=1	-8.915637969970703	29	14.399999618530273	3		3		10	0.3	0.9952623149688795	10	1
b59	b59.a1	b59.a1.a1	sp|Q9H9Y6-2|RPA2_HUMAN Isoform 2 of DNA-directed RNA polymerase I subunit RPA2 OS=Homo sapiens GN=POLR1B	-5.304790019989014	2	121.80000305175781	3		3		45	0.06666666666666667	0.1659144011798317	5	1
b59	b59.a1	b59.a1.a2	sp|Q9H9Y6|RPA2_HUMAN DNA-directed RNA polymerase I subunit RPA2 OS=Homo sapiens GN=POLR1B PE=1 SV=2	-5.304790019989014	2	128.0	3		3		48	0.0625	0.15478198468945825	5	1
b59	b59.a1	b59.a1.a3	tr|F5GZX4|F5GZX4_HUMAN DNA-directed RNA polymerase OS=Homo sapiens GN=POLR1B PE=2 SV=1	-5.304790019989014	2	132.0	3		3		51	0.058823529411764705	0.14504756993828183	5	1
b59	b59.a1	b59.a1.a4	tr|F5H643|F5H643_HUMAN DNA-directed RNA polymerase OS=Homo sapiens GN=POLR1B PE=2 SV=1	-5.304790019989014	3	104.30000305175781	3		3		39	0.07692307692307693	0.19377664171443643	5	1
b59	b59.a1	b59.a1.a5	tr|F8W898|F8W898_HUMAN DNA-directed RNA polymerase OS=Homo sapiens GN=POLR1B PE=2 SV=1	-5.304790019989014	3	107.69999694824219	3		3		41	0.07317073170731707	0.18350672951946878	5	1
b60	b60.a1	b60.a1.a1	sp|Q9UDY2-3|ZO2_HUMAN Isoform C1 of Tight junction protein ZO-2 OS=Homo sapiens GN=TJP2	-13.357337951660156	3	131.1999969482422	3		3		53	0.05660377358490566	0.13920996073926895	4	1
b60	b60.a1	b60.a1.a2	sp|Q9UDY2-6|ZO2_HUMAN Isoform 6 of Tight junction protein ZO-2 OS=Homo sapiens GN=TJP2	-13.357337951660156	3	130.1999969482422	3		3		52	0.057692307692307696	0.1420689062920002	4	1
b60	b60.a1	b60.a1.a3	sp|Q9UDY2-7|ZO2_HUMAN Isoform 7 of Tight junction protein ZO-2 OS=Homo sapiens GN=TJP2	-13.357337951660156	2	137.10000610351562	3		3		54	0.05555555555555555	0.13646366638572482	4	1
b60	b60.a1	b60.a1.a4	sp|Q9UDY2|ZO2_HUMAN Tight junction protein ZO-2 OS=Homo sapiens GN=TJP2 PE=1 SV=2	-13.357337951660156	3	133.6999969482422	3		3		54	0.05555555555555555	0.13646366638572482	4	1
b61	b61.a1	b61.a1.a1	sp|Q00839-2|HNRPU_HUMAN Isoform Short of Heterogeneous nuclear ribonucleoprotein U OS=Homo sapiens GN=HNRNPU	-13.819673538208008	5	88.80000305175781	3		3		23	0.13043478260869565	0.35031403786987303	2	1
b61	b61.a1	b61.a1.a2	sp|Q00839|HNRPU_HUMAN Heterogeneous nuclear ribonucleoprotein U OS=Homo sapiens GN=HNRNPU PE=1 SV=6	-13.819673538208008	5	90.4000015258789	3		3		24	0.125	0.33352143216332397	2	1
b62	b62.a1	b62.a1.a1	sp|Q96KQ7-2|EHMT2_HUMAN Isoform 2 of Histone-lysine N-methyltransferase EHMT2 OS=Homo sapiens GN=EHMT2	-18.59609031677246	5	128.8000030517578	3		3		40	0.075	0.1885022274370185	2	1
b62	b62.a1	b62.a1.a2	sp|Q96KQ7|EHMT2_HUMAN Histone-lysine N-methyltransferase EHMT2 OS=Homo sapiens GN=EHMT2 PE=1 SV=3	-18.59609031677246	5	132.1999969482422	3		3		39	0.07692307692307693	0.19377664171443643	2	1
b63	b63.a1	b63.a1.a1	sp|Q9NR30-2|DDX21_HUMAN Isoform 2 of Nucleolar RNA helicase 2 OS=Homo sapiens GN=DDX21	-6.535212516784668	4	79.5	3		3		32	0.09375	0.24093776075171958	2	1
b63	b63.a1	b63.a1.a2	sp|Q9NR30|DDX21_HUMAN Nucleolar RNA helicase 2 OS=Homo sapiens GN=DDX21 PE=1 SV=5	-6.535212516784668	4	87.19999694824219	3		3		35	0.08571428571428572	0.21818791201011556	2	1
b64	b64.a1	b64.a1.a1	sp|O15160-2|RPAC1_HUMAN Isoform 2 of DNA-directed RNA polymerases I and III subunit RPAC1 OS=Homo sapiens GN=POLR1C	-9.000173568725586	9	38.5	3		3		13	0.23076923076923078	0.7012542798525889	3	1
b64	b64.a1	b64.a1.a2	sp|O15160|RPAC1_HUMAN DNA-directed RNA polymerases I and III subunit RPAC1 OS=Homo sapiens GN=POLR1C PE=1 SV=1	-9.000173568725586	9	39.099998474121094	3		3		14	0.21428571428571427	0.637893706954064	3	1
b64	b64.a1	b64.a1.a3	tr|E7EQB9|E7EQB9_HUMAN DNA-directed RNA polymerases I and III subunit RPAC1 OS=Homo sapiens GN=POLR1C PE=2 SV=1	-9.000173568725586	10	33.70000076293945	3		3		11	0.2727272727272727	0.8738174228603839	3	1
b65	b65.a1	b65.a1.a1	sp|Q01780-2|EXOSX_HUMAN Isoform 2 of Exosome component 10 OS=Homo sapiens GN=EXOSC10	-13.9173583984375	4	97.9000015258789	3		3		44	0.06818181818181818	0.16998910658906596	3	1
b65	b65.a1	b65.a1.a2	sp|Q01780|EXOSX_HUMAN Exosome component 10 OS=Homo sapiens GN=EXOSC10 PE=1 SV=2	-13.9173583984375	4	100.5999984741211	3		3		46	0.06521739130434782	0.1620301363862613	3	1
b65	b65.a1	b65.a1.a3	tr|B4DKG8|B4DKG8_HUMAN Exosome component 10 OS=Homo sapiens GN=EXOSC10 PE=2 SV=1	-13.9173583984375	5	77.5999984741211	3		3		38	0.07894736842105263	0.1993539462092342	3	1
b66	b66.a1	b66.a1.a1	sp|P29372-2|3MG_HUMAN Isoform 2 of DNA-3-methyladenine glycosylase OS=Homo sapiens GN=MPG	-12.114910125732422	15	32.099998474121094	3		3		14	0.21428571428571427	0.637893706954064	5	1
b66	b66.a1	b66.a1.a2	sp|P29372-4|3MG_HUMAN Isoform 3 of DNA-3-methyladenine glycosylase OS=Homo sapiens GN=MPG	-12.114910125732422	15	32.099998474121094	3		3		14	0.21428571428571427	0.637893706954064	5	1
b66	b66.a1	b66.a1.a3	sp|P29372-5|3MG_HUMAN Isoform 4 of DNA-3-methyladenine glycosylase OS=Homo sapiens GN=MPG	-12.114910125732422	15	30.700000762939453	3		3		14	0.21428571428571427	0.637893706954064	5	1
b66	b66.a1	b66.a1.a4	sp|P29372|3MG_HUMAN DNA-3-methyladenine glycosylase OS=Homo sapiens GN=MPG PE=1 SV=3	-12.114910125732422	15	32.79999923706055	3		3		15	0.2	0.5848931924611136	5	1
b66	b66.a1	b66.a1.a5	tr|A2IDA3|A2IDA3_HUMAN DNA-3-methyladenine glycosylase (Fragment) OS=Homo sapiens GN=MPG PE=2 SV=1	-12.114910125732422	17	27.200000762939453	3		3		11	0.2727272727272727	0.8738174228603839	5	1
b67	b67.a1	b67.a1.a1	sp|Q99661-2|KIF2C_HUMAN Isoform 2 of Kinesin-like protein KIF2C OS=Homo sapiens GN=KIF2C	-6.480697154998779	3	75.4000015258789	2		2		30	0.06666666666666667	0.1659144011798317	3	1
b67	b67.a1	b67.a1.a2	sp|Q99661|KIF2C_HUMAN Kinesin-like protein KIF2C OS=Homo sapiens GN=KIF2C PE=1 SV=2	-6.480697154998779	3	81.19999694824219	2		2		34	0.058823529411764705	0.14504756993828183	3	1
b67	b67.a1	b67.a1.a3	tr|B7Z7M6|B7Z7M6_HUMAN Kinesin-like protein KIF2C OS=Homo sapiens GN=KIF2C PE=2 SV=1	-6.480697154998779	4	68.69999694824219	2		2		29	0.06896551724137931	0.17210229753348028	3	1
b68	b68.a1	b68.a1.a1	sp|B2RPK0|HGB1A_HUMAN Putative high mobility group protein B1-like 1 OS=Homo sapiens GN=HMGB1P1 PE=5 SV=1	-5.989699840545654	10	24.100000381469727	2		2		6	0.3333333333333333	1.1544346900318838	4	1
b68	b68.a1	b68.a1.a2	sp|P09429|HMGB1_HUMAN High mobility group protein B1 OS=Homo sapiens GN=HMGB1 PE=1 SV=3	-5.989699840545654	10	24.799999237060547	2		2		5	0.4	1.5118864315095801	4	1
b68	b68.a1	b68.a1.a3	tr|Q5T7C4|Q5T7C4_HUMAN High mobility group protein B1 OS=Homo sapiens GN=HMGB1 PE=2 SV=1	-5.989699840545654	14	18.200000762939453	2		2		5	0.4	1.5118864315095801	4	1
b68	b68.a1	b68.a1.a4	tr|Q5T7C6|Q5T7C6_HUMAN High mobility group protein B1 (Fragment) OS=Homo sapiens GN=HMGB1 PE=2 SV=1	-5.989699840545654	14	18.700000762939453	2		2		7	0.2857142857142857	0.9306977288832501	4	1
b69	b69.a1	b69.a1.a1	sp|Q9H2P0|ADNP_HUMAN Activity-dependent neuroprotector homeobox protein OS=Homo sapiens GN=ADNP PE=1 SV=1	-4.956244945526123	1	123.4000015258789	2		2		53	0.03773584905660377	0.09077669151095535	1	1
b70	b70.a1	b70.a1.a1	sp|P27816-2|MAP4_HUMAN Isoform 2 of Microtubule-associated protein 4 OS=Homo sapiens GN=MAP4	-7.851397514343262	2	102.69999694824219	2		2		36	0.05555555555555555	0.13646366638572482	13	1
b70	b70.a1	b70.a1.a2	sp|P27816-4|MAP4_HUMAN Isoform 4 of Microtubule-associated protein 4 OS=Homo sapiens GN=MAP4	-7.851397514343262	3	91.0	2		2		42	0.047619047619047616	0.11588399250774839	13	1
b70	b70.a1	b70.a1.a3	sp|P27816-5|MAP4_HUMAN Isoform 5 of Microtubule-associated protein 4 OS=Homo sapiens GN=MAP4	-7.851397514343262	3	85.0999984741211	2		2		29	0.06896551724137931	0.17210229753348028	13	1
b70	b70.a1	b70.a1.a4	sp|P27816-6|MAP4_HUMAN Isoform 6 of Microtubule-associated protein 4 OS=Homo sapiens GN=MAP4	-7.851397514343262	2	119.80000305175781	2		2		46	0.043478260869565216	0.10529514112602167	13	1
b70	b70.a1	b70.a1.a5	sp|P27816|MAP4_HUMAN Microtubule-associated protein 4 OS=Homo sapiens GN=MAP4 PE=1 SV=3	-7.851397514343262	2	120.80000305175781	2		2		45	0.044444444444444446	0.10775685050970907	13	1
b70	b70.a1	b70.a1.a6	tr|B4DSQ1|B4DSQ1_HUMAN Microtubule-associated protein OS=Homo sapiens GN=MAP4 PE=2 SV=1	-7.851397514343262	11	26.0	2		2		11	0.18181818181818182	0.5199110829529336	13	1
b70	b70.a1	b70.a1.a7	tr|B5MEG9|B5MEG9_HUMAN Microtubule-associated protein 4 (Fragment) OS=Homo sapiens GN=MAP4 PE=2 SV=2	-7.851397514343262	3	74.9000015258789	2		2		38	0.05263157894736842	0.12883789168468907	13	1
b70	b70.a1	b70.a1.a8	tr|B9ZVR1|B9ZVR1_HUMAN Microtubule-associated protein OS=Homo sapiens GN=MAP4 PE=2 SV=3	-7.851397514343262	3	85.19999694824219	2		2		29	0.06896551724137931	0.17210229753348028	13	1
b70	b70.a1	b70.a1.a9	tr|E7EVA0|E7EVA0_HUMAN Microtubule-associated protein OS=Homo sapiens GN=MAP4 PE=2 SV=1	-7.851397514343262	1	245.10000610351562	2		2		97	0.020618556701030927	0.048621014304043086	13	1
b70	b70.a1	b70.a1.b10	tr|E9PGM5|E9PGM5_HUMAN Microtubule-associated protein OS=Homo sapiens GN=MAP4 PE=2 SV=1	-7.851397514343262	3	92.5999984741211	2		2		43	0.046511627906976744	0.11304219326752252	13	1
b70	b70.a1	b70.a1.b11	tr|F8W9U4|F8W9U4_HUMAN Microtubule-associated protein OS=Homo sapiens GN=MAP4 PE=2 SV=1	-7.851397514343262	3	88.0999984741211	2		2		38	0.05263157894736842	0.12883789168468907	13	1
b70	b70.a1	b70.a1.b12	tr|H0Y2V1|H0Y2V1_HUMAN Microtubule-associated protein (Fragment) OS=Homo sapiens GN=MAP4 PE=2 SV=1	-7.851397514343262	6	48.5	2		2		23	0.08695652173913043	0.22167734899679203	13	1
b70	b70.a1	b70.a1.b13	tr|H7C4C5|H7C4C5_HUMAN Microtubule-associated protein (Fragment) OS=Homo sapiens GN=MAP4 PE=4 SV=1	-7.851397514343262	5	50.70000076293945	2		2		19	0.10526315789473684	0.2742749857031337	13	1
b71	b71.a1	b71.a1.a1	sp|P62136-2|PP1A_HUMAN Isoform 2 of Serine/threonine-protein phosphatase PP1-alpha catalytic subunit OS=Homo sapiens GN=PPP1CA	-5.380384922027588	8	38.5	2		2		17	0.11764705882352941	0.31113393742156426	2	1
b71	b71.a1	b71.a1.a2	sp|P62136|PP1A_HUMAN Serine/threonine-protein phosphatase PP1-alpha catalytic subunit OS=Homo sapiens GN=PPP1CA PE=1 SV=1	-5.380384922027588	8	37.400001525878906	2		2		17	0.11764705882352941	0.31113393742156426	2	1
b72	b72.a1	b72.a1.a1	sp|P50613|CDK7_HUMAN Cyclin-dependent kinase 7 OS=Homo sapiens GN=CDK7 PE=1 SV=1	-4.79587984085083	5	38.900001525878906	2		2		16	0.125	0.33352143216332397	3	1
b72	b72.a1	b72.a1.a2	tr|D6R9G1|D6R9G1_HUMAN Cyclin-dependent kinase 7 OS=Homo sapiens GN=CDK7 PE=2 SV=1	-4.79587984085083	7	28.399999618530273	2		2		13	0.15384615384615385	0.4251026703029981	3	1
b72	b72.a1	b72.a1.a3	tr|D6RAD4|D6RAD4_HUMAN Cyclin-dependent kinase 7 OS=Homo sapiens GN=CDK7 PE=2 SV=1	-4.79587984085083	6	34.5	2		2		15	0.13333333333333333	0.35935639087852556	3	1
b73	b73.a1	b73.a1.a1	sp|P18887|XRCC1_HUMAN DNA repair protein XRCC1 OS=Homo sapiens GN=XRCC1 PE=1 SV=2	-5.929962158203125	3	69.30000305175781	2		2		21	0.09523809523809523	0.24519708473503288	2	1
b73	b73.a1	b73.a1.a2	tr|F5H8D7|F5H8D7_HUMAN DNA repair protein XRCC1 OS=Homo sapiens GN=XRCC1 PE=2 SV=1	-5.929962158203125	3	65.80000305175781	2		2		20	0.1	0.2589254117941673	2	1
b74	b74.a1	b74.a1.a1	sp|Q15554-3|TERF2_HUMAN Isoform 3 of Telomeric repeat-binding factor 2 OS=Homo sapiens GN=TERF2	-13.19111442565918	5	59.5	2		2		24	0.08333333333333333	0.21152765862858836	4	1
b74	b74.a1	b74.a1.a2	sp|Q15554|TERF2_HUMAN Telomeric repeat-binding factor 2 OS=Homo sapiens GN=TERF2 PE=1 SV=2	-13.19111442565918	5	55.400001525878906	2		2		22	0.09090909090909091	0.23284673944206613	4	1
b74	b74.a1	b74.a1.a3	tr|H3BR06|H3BR06_HUMAN Telomeric repeat-binding factor 2 (Fragment) OS=Homo sapiens GN=TERF2 PE=2 SV=1	-13.19111442565918	10	31.399999618530273	2		2		13	0.15384615384615385	0.4251026703029981	4	1
b74	b74.a1	b74.a1.a4	tr|J3KSZ6|J3KSZ6_HUMAN Telomeric repeat-binding factor 2 (Fragment) OS=Homo sapiens GN=TERF2 PE=4 SV=1	-13.19111442565918	20	15.300000190734863	2		2		7	0.2857142857142857	0.9306977288832501	4	1
b75	b75.a1	b75.a1.a1	sp|Q9P0V9-2|SEP10_HUMAN Isoform 2 of Septin-10 OS=Homo sapiens GN=SEPT10	-11.154902458190918	4	58.0	2		2		23	0.08695652173913043	0.22167734899679203	6	1
b75	b75.a1	b75.a1.a2	sp|Q9P0V9-3|SEP10_HUMAN Isoform 3 of Septin-10 OS=Homo sapiens GN=SEPT10	-11.154902458190918	5	49.900001525878906	2		2		18	0.1111111111111111	0.2915496650148839	6	1
b75	b75.a1	b75.a1.a3	sp|Q9P0V9|SEP10_HUMAN Septin-10 OS=Homo sapiens GN=SEPT10 PE=1 SV=2	-11.154902458190918	5	52.5	2		2		20	0.1	0.2589254117941673	6	1
b75	b75.a1	b75.a1.a4	tr|B5ME97|B5ME97_HUMAN Septin 10, isoform CRA_c OS=Homo sapiens GN=SEPT10 PE=2 SV=2	-11.154902458190918	4	62.79999923706055	2		2		24	0.08333333333333333	0.21152765862858836	6	1
b75	b75.a1	b75.a1.a5	tr|E7EW69|E7EW69_HUMAN Septin-10 OS=Homo sapiens GN=SEPT10 PE=2 SV=1	-11.154902458190918	5	52.0	2		2		20	0.1	0.2589254117941673	6	1
b75	b75.a1	b75.a1.a6	tr|E7EX04|E7EX04_HUMAN Septin-10 OS=Homo sapiens GN=SEPT10 PE=2 SV=1	-11.154902458190918	5	54.400001525878906	2		2		19	0.10526315789473684	0.2742749857031337	6	1
b76	b76.a1	b76.a1.a1	sp|P11142-2|HSP7C_HUMAN Isoform 2 of Heat shock cognate 71 kDa protein OS=Homo sapiens GN=HSPA8	-6.172630786895752	5	53.400001525878906	2		2		18	0.1111111111111111	0.2915496650148839	3	1
b76	b76.a1	b76.a1.a2	sp|P11142|HSP7C_HUMAN Heat shock cognate 71 kDa protein OS=Homo sapiens GN=HSPA8 PE=1 SV=1	-6.172630786895752	4	70.80000305175781	2		2		25	0.08	0.20226443461741295	3	1
b76	b76.a1	b76.a1.a3	tr|E9PKE3|E9PKE3_HUMAN Heat shock cognate 71 kDa protein OS=Homo sapiens GN=HSPA8 PE=2 SV=1	-6.172630786895752	4	68.69999694824219	2		2		24	0.08333333333333333	0.21152765862858836	3	1
b77	b77.a1	b77.a1.a1	sp|P18074|ERCC2_HUMAN TFIIH basal transcription factor complex helicase XPD subunit OS=Homo sapiens GN=ERCC2 PE=1 SV=1	-7.091514587402344	3	86.69999694824219	2		2		32	0.0625	0.15478198468945825	2	1
b77	b77.a1	b77.a1.a2	tr|A8MX75|A8MX75_HUMAN TFIIH basal transcription factor complex helicase XPD subunit (Fragment) OS=Homo sapiens GN=ERCC2 PE=4 SV=2	-7.091514587402344	4	80.4000015258789	2		2		30	0.06666666666666667	0.1659144011798317	2	1

## Sheet: peptides
MS Sample :	DaPR130321_VB120_O863.m
Group ID	Peptide ID	SequenceLI	Modifs	Charge	MH+ theo	Number of subgroups	Subgroup ids	Number of spectra
a1	pepa1a1	AAEVIGIIIR		2	1054.662353515625	1	a1.a1	1
a1	pepa1a2	AAISAIESFIK		2	1149.65185546875	1	a1.a1	1
a1	pepa1a3	AGENQIIER		2	1029.5328369140625	1	a1.a1	1
a1	pepa1a4	AGIIHNIIPSQSTDIH		3	1715.907958984375	1	a1.a1	1
a1	pepa1a5	AIKINSNEAR		2	1115.6171875	1	a1.a1	1
a1	pepa1a6	AIRPQIDIKR		3	1209.7430419921875	1	a1.a1	1
a1	pepa1a7	AMHGEIQK		2	913.4564208984375	1	a1.a1	1
a1	pepa1a8	APPCEYKDWITK	C4:+57.02146	2	1507.725341796875	1	a1.a1	1
a1	pepa1a9	AQEPESGISEETQVK		2	1631.7762451171875	1	a1.a1	2
a1	pepa1b10	ATQMPEGGQGAPPMYQIYK		2	2066.9677734375	1	a1.a1	1
a1	pepa1b11	ATQMPEGGQGAPPMYQIYK	M14:+15.99491	2	2082.962646484375	1	a1.a1	2
a1	pepa1b12	ATQMPEGGQGAPPMYQIYKR	M4:+15.99491 - M14:+15.99491	3	2255.058837890625	1	a1.a1	1
a1	pepa1b13	ATQQQHDFTITQTADGR		2	1917.9053955078125	1	a1.a1	2
a1	pepa1b14	AVAFFIESIAMHDIIAAEK	M11:+15.99491	3	2092.078857421875	1	a1.a1	1
a1	pepa1b15	AVNIYGPDAQVDR		2	1417.7073974609375	1	a1.a1	1
a1	pepa1b16	AYVPAIQMAFK	M8:+15.99491	2	1254.655517578125	1	a1.a1	1
a1	pepa1b17	CDSWWAKDSPIETK	C1:+57.02146 - C1:-17.02655	2	1705.7530517578125	1	a1.a1	1
a1	pepa1b18	CDSWWAKDSPIETK	C1:+57.02146	3	1722.779541015625	1	a1.a1	1
a1	pepa1b19	CFGTGAAGNR	C1:+57.02146 - C1:-17.02655	2	993.4210815429688	1	a1.a1	1
a1	pepa1b20	CFGTGAAGNR	C1:+57.02146	2	1010.4476928710938	1	a1.a1	1
a1	pepa1b21	CGAAIAGHQIIR	C1:+57.02146	2	1266.6739501953125	1	a1.a1	1
a1	pepa1b22	CIMDQATDPNIIGR	C1:+57.02146 - C1:-17.02655	2	1586.7305908203125	1	a1.a1	1
a1	pepa1b23	CIMDQATDPNIIGR	C1:+57.02146	2	1603.757080078125	1	a1.a1	1
a1	pepa1b24	CIMDQATDPNIIGR	C1:+57.02146 - M3:+15.99491	2	1619.751953125	1	a1.a1	1
a1	pepa1b25	CKIPAIDIIIK	C1:+57.02146 - C1:-17.02655	2	1266.7493896484375	1	a1.a1	1
a1	pepa1b26	CKIPAIDIIIK	C1:+57.02146	2	1283.7760009765625	1	a1.a1	1
a1	pepa1b27	DEVIANR		2	816.42138671875	1	a1.a1	1
a1	pepa1b28	DFVQVMR	M6:+15.99491	2	910.4454956054688	1	a1.a1	1
a1	pepa1b29	DICNTHIMR	C3:+57.02146	2	1159.53515625	1	a1.a1	1
a1	pepa1b30	DIIINTMSQEEK		2	1420.69921875	1	a1.a1	1
a1	pepa1b31	DIIINTMSQEEK	M7:+15.99491	2	1436.6942138671875	1	a1.a1	1
a1	pepa1b32	DIIPCIDGYIK	C5:+57.02146	2	1306.671630859375	1	a1.a1	1
a1	pepa1b33	DPESETDNDSQEIFK		2	1753.7403564453125	1	a1.a1	1
a1	pepa1b34	DPTVHDDVIEIEMDEINR		3	2139.98681640625	1	a1.a1	1
a1	pepa1b35	DQEKISIMYAR		2	1353.6834716796875	1	a1.a1	1
a1	pepa1b36	DQNIIIGTTYR		2	1293.68017578125	1	a1.a1	1
a1	pepa1b37	DVDFMYVEIIQR		2	1527.7515869140625	1	a1.a1	1
a1	pepa1b38	DVDFMYVEIIQR	M5:+15.99491	2	1543.7464599609375	1	a1.a1	2
a1	pepa1b39	ECSPWMSDFK	C2:+57.02146	2	1286.5184326171875	1	a1.a1	1
a1	pepa1b40	EEENASVIDSAEIQAYPAIVVEK		2	2504.24072265625	1	a1.a1	1
a1	pepa1b41	EFPPGTPR		2	900.4578247070312	1	a1.a1	1
a1	pepa1b42	EIFNFVIK	E1:-18.01056	2	991.5615844726562	1	a1.a1	1
a1	pepa1b43	EIINPVVEFVSHPSTTCR	C17:+57.02146	2	2085.043701171875	1	a1.a1	2
a1	pepa1b44	EKITAQSIEEICAVNIYGPDAQVDR	C12:+57.02146	3	2819.388427734375	1	a1.a1	1
a1	pepa1b45	EMKPVIFIDVFIPR	M2:+15.99491	3	1719.9505615234375	1	a1.a1	1
a1	pepa1b46	EQQHVMEEIFQSSFR		2	1894.8756103515625	1	a1.a1	2
a1	pepa1b47	ESVYEMFR		2	1060.4771728515625	1	a1.a1	1
a1	pepa1b48	EVIGIIIR		2	912.5880737304688	1	a1.a1	1
a1	pepa1b49	FNNYVDCMK	C7:+57.02146 - M8:+15.99491	2	1206.4921875	1	a1.a1	1
a1	pepa1b50	FNNYVDCMKK	C7:+57.02146	3	1318.59228515625	1	a1.a1	1
a1	pepa1b51	FTKINESTFDTQITK		2	1772.9068603515625	1	a1.a1	1
a1	pepa1b52	FVETQASQGTIQTR		2	1565.792236328125	1	a1.a1	1
a1	pepa1b53	FYGEIAIKK		2	1068.6092529296875	1	a1.a1	1
a1	pepa1b54	FYQGFIFSEKPEK		2	1619.810791015625	1	a1.a1	1
a1	pepa1b55	GFNKVVIK		2	904.5618896484375	1	a1.a1	1
a1	pepa1b56	GGSWIQEINVAEK		2	1430.727783203125	1	a1.a1	1
a1	pepa1b57	GHDEREHPFIVK		2	1463.7393798828125	1	a1.a1	1
a1	pepa1b58	GIFTSEIGTK		2	1052.562744140625	1	a1.a1	1
a1	pepa1b59	GISSIICNFTK	C7:+57.02146	2	1239.640625	1	a1.a1	1
a1	pepa1b60	GPESESEDHRASGEVR		3	1741.7740478515625	1	a1.a1	1
a1	pepa1b61	GSCITEGNEITK	C3:+57.02146	2	1308.6103515625	1	a1.a1	1
a1	pepa1b62	GYGIFAGPCK	C9:+57.02146	2	1069.513916015625	1	a1.a1	1
a1	pepa1b63	HDVGAYMIMYK		2	1327.6177978515625	1	a1.a1	1
a1	pepa1b64	HDVGAYMIMYK	M7:+15.99491 - M9:+15.99491	2	1359.6075439453125	1	a1.a1	1
a1	pepa1b65	HGDIPDIQIK		2	1135.6109619140625	1	a1.a1	1
a1	pepa1b66	HSSIITPIQAVAQR		3	1520.8548583984375	1	a1.a1	2
a1	pepa1b67	HSSIITPIQAVAQRDPIIAK		3	2158.234619140625	1	a1.a1	1
a1	pepa1b68	IAAVVSACK	C8:+57.02146	2	918.5081176757812	1	a1.a1	1
a1	pepa1b69	IACDVDQVTR	C3:+57.02146	2	1176.5682373046875	1	a1.a1	1
a1	pepa1b70	IAGANPAVITCDEIIIGHEK	C11:+57.02146	3	2121.101318359375	1	a1.a1	1
a1	pepa1b71	IATTIIQHWK		2	1210.6947021484375	1	a1.a1	1
a1	pepa1b72	ICYDAFTENMAGENQIIER	C2:+57.02146	3	2274.01708984375	1	a1.a1	1
a1	pepa1b73	ICYDAFTENMAGENQIIER	C2:+57.02146 - M10:+15.99491	3	2290.011962890625	1	a1.a1	1
a1	pepa1b74	IGIPGDEVDNK		2	1156.5849609375	1	a1.a1	1
a1	pepa1b75	IGIPGDEVDNKVK		2	1383.7481689453125	1	a1.a1	1
a1	pepa1b76	IGISYTPIAEVGIN		2	1446.7843017578125	1	a1.a1	1
a1	pepa1b77	IGNPIVPINIR		2	1205.7369384765625	1	a1.a1	1
a1	pepa1b78	IIANAISSEPACIAEIEEDK	C12:+57.02146	3	2173.069580078125	1	a1.a1	1
a1	pepa1b79	IIDVMYSR		2	996.5186767578125	1	a1.a1	1
a1	pepa1b80	IIEEAIIR		2	956.577880859375	1	a1.a1	1
a1	pepa1b81	IIEISGSSSEDSEK		2	1480.70166015625	1	a1.a1	1
a1	pepa1b82	IIEISGSSSEDSEKVIAGIYQR		3	2381.219970703125	1	a1.a1	1
a1	pepa1b83	IIIQGEADQSIITFIDK		3	1904.037841796875	1	a1.a1	2
a1	pepa1b84	IINTWTNR		2	1017.5479736328125	1	a1.a1	1
a1	pepa1b85	IINTWTNRYPDAK		2	1591.8231201171875	1	a1.a1	1
a1	pepa1b86	IIQDFNR		2	905.484375	1	a1.a1	1
a1	pepa1b87	IIQIIER		2	884.5568237304688	1	a1.a1	1
a1	pepa1b88	IIQIIERYPE		2	1273.7154541015625	1	a1.a1	1
a1	pepa1b89	IIQIIERYPEETISIMTK		3	2177.18896484375	1	a1.a1	1
a1	pepa1b90	IIQIIERYPEETISIMTK	M16:+15.99491	3	2193.18408203125	1	a1.a1	1
a1	pepa1b91	IISITVR		2	801.5197143554688	1	a1.a1	1
a1	pepa1b92	IKYFEGVSPK		2	1167.641357421875	1	a1.a1	1
a1	pepa1b93	IMEFTTTIINTSPEGWK		2	1967.978759765625	1	a1.a1	1
a1	pepa1b94	IMEFTTTIINTSPEGWK	M2:+15.99491	2	1983.9736328125	1	a1.a1	2
a1	pepa1b95	INESTFDTQITK		2	1396.6959228515625	1	a1.a1	1
a1	pepa1b96	INESTFDTQITKK		2	1524.790771484375	1	a1.a1	1
a1	pepa1b97	INQVFHGSCITEGNEITK	C9:+57.02146	3	2046.99169921875	1	a1.a1	2
a1	pepa1b98	IPKDDVHAK		2	1022.5632934570312	1	a1.a1	1
a1	pepa1b99	IPPDVIR		2	809.4884033203125	1	a1.a1	1
a1	pepa1c100	IPVIAGCIK	C7:+57.02146	2	970.5758056640625	1	a1.a1	1
a1	pepa1c101	ISDFNDITNMIIIK		2	1636.8619384765625	1	a1.a1	1
a1	pepa1c102	ISDFNDITNMIIIK	M10:+15.99491	2	1652.8568115234375	1	a1.a1	1
a1	pepa1c103	ISFAVPFR		2	936.5305786132812	1	a1.a1	1
a1	pepa1c104	ISIMYAR		2	853.4605102539062	1	a1.a1	1
a1	pepa1c105	ISIMYAR	M4:+15.99491	2	869.4553833007812	1	a1.a1	1
a1	pepa1c106	ITAQSIEEICAVNIYGPDAQVDR	C10:+57.02146	3	2562.2509765625	1	a1.a1	2
a1	pepa1c107	ITPIPEDNSMNVDQDGD		2	1859.7967529296875	1	a1.a1	1
a1	pepa1c108	ITPIPEDNSMNVDQDGDPSDR		3	2315.009521484375	1	a1.a1	2
a1	pepa1c109	ITPIPEDNSMNVDQDGDPSDR	M10:+15.99491	2	2331.00439453125	1	a1.a1	2
a1	pepa1c110	ITPIPEDNSMNVDQDGDPSDRMEVQEQEEDISSIIR		3	4101.8505859375	1	a1.a1	1
a1	pepa1c111	IVINTEEVFRPYAK		2	1678.916748046875	1	a1.a1	1
a1	pepa1c112	IWSEPFYQET		2	1299.589599609375	1	a1.a1	1
a1	pepa1c113	IWSEPFYQETYIPYMIR	M15:+15.99491	3	2252.07373046875	1	a1.a1	1
a1	pepa1c114	IYSIAIHPNAF		2	1245.6630859375	1	a1.a1	1
a1	pepa1c115	KAAISAIESFIK		2	1277.746826171875	1	a1.a1	1
a1	pepa1c116	KEEENASVIDSAEIQAYPAIVVEK		3	2632.335693359375	1	a1.a1	1
a1	pepa1c117	KNIIEESICEIVAK	C9:+57.02146	2	1645.8834228515625	1	a1.a1	2
a1	pepa1c118	KQNNFSIAMK		2	1180.61474609375	1	a1.a1	1
a1	pepa1c119	KQNNFSIAMK	M9:+15.99491	2	1196.609619140625	1	a1.a1	1
a1	pepa1c120	KSINSIEFR		2	1093.6004638671875	1	a1.a1	1
a1	pepa1c121	MAVIAIIAK	M1:+15.99491	2	945.5806274414062	1	a1.a1	1
a1	pepa1c122	MDPMNIWDDIITNR		2	1733.7989501953125	1	a1.a1	1
a1	pepa1c123	MDPMNIWDDIITNR	M4:+15.99491	2	1749.7939453125	1	a1.a1	2
a1	pepa1c124	MDPMNIWDDIITNR	M1:+15.99491 - M4:+15.99491	3	1765.788818359375	1	a1.a1	1
a1	pepa1c125	MEVQEQEEDISSIIR		2	1805.8590087890625	1	a1.a1	2
a1	pepa1c126	MEVQEQEEDISSIIR	M1:+15.99491	2	1821.8538818359375	1	a1.a1	2
a1	pepa1c127	MKISDFNDITNMIIIK	M12:+15.99491	3	1911.9923095703125	1	a1.a1	1
a1	pepa1c128	MKISDFNDITNMIIIK	M1:+15.99491 - M12:+15.99491	3	1927.987060546875	1	a1.a1	1
a1	pepa1c129	MKQDAQVVIYR		2	1350.7203369140625	1	a1.a1	2
a1	pepa1c130	MKQDAQVVIYR	M1:+15.99491	3	1366.7152099609375	1	a1.a1	1
a1	pepa1c131	MNKDSKPPGNIK		2	1328.699462890625	1	a1.a1	1
a1	pepa1c132	MSGKHDVGAYMIMYK	M13:+15.99491	3	1746.8016357421875	1	a1.a1	1
a1	pepa1c133	MSGKHDVGAYMIMYK	M11:+15.99491 - M13:+15.99491	3	1762.7965087890625	1	a1.a1	1
a1	pepa1c134	MSPYKDIIETHIR		3	1602.831298828125	1	a1.a1	1
a1	pepa1c135	MSPYKDIIETHIR	M1:+15.99491	2	1618.826171875	1	a1.a1	1
a1	pepa1c136	MSTSPEAFIAIR		2	1322.677734375	1	a1.a1	1
a1	pepa1c137	MVSAVINGMIDQSFR		2	1667.8248291015625	1	a1.a1	2
a1	pepa1c138	MVSAVINGMIDQSFR	M1:+15.99491	2	1683.8197021484375	1	a1.a1	2
a1	pepa1c139	MYAAIGDPK		2	965.4765014648438	1	a1.a1	1
a1	pepa1c140	MYAAIGDPK	M1:+15.99491	2	981.4713745117188	1	a1.a1	1
a1	pepa1c141	MYAAIGDPKAPGIGAFR		3	1734.9000244140625	1	a1.a1	1
a1	pepa1c142	NCISTVVHQGIIR	C2:+57.02146	2	1496.8006591796875	1	a1.a1	1
a1	pepa1c143	NEIEIPGQYDGR		2	1390.66015625	1	a1.a1	1
a1	pepa1c144	NIDIAVIEIMQSSVDNTK		2	1990.0166015625	1	a1.a1	2
a1	pepa1c145	NIDIAVIEIMQSSVDNTK	M10:+15.99491	2	2006.011474609375	1	a1.a1	1
a1	pepa1c146	NIIEESICEIVAK	C8:+57.02146	2	1517.7884521484375	1	a1.a1	1
a1	pepa1c147	NIIIFENIIDIK		2	1444.8414306640625	1	a1.a1	1
a1	pepa1c148	NIITVTSSDEMMK		2	1468.70263671875	1	a1.a1	1
a1	pepa1c149	NIITVTSSDEMMK	M11:+15.99491	2	1484.697509765625	1	a1.a1	1
a1	pepa1c150	NIITVTSSDEMMK	M11:+15.99491 - M12:+15.99491	2	1500.6923828125	1	a1.a1	1
a1	pepa1c151	NISSNEAISIEEIR		2	1574.802490234375	1	a1.a1	1
a1	pepa1c152	NKEFVAR		2	863.4738159179688	1	a1.a1	1
a1	pepa1c153	NNWEVSAISR		2	1175.580810546875	1	a1.a1	1
a1	pepa1c154	NVDSNNKEISIAIR		2	1572.8343505859375	1	a1.a1	2
a1	pepa1c155	QCIPSIDISCK	C2:+57.02146 - C10:+57.02146 - Q1:-17.02655	2	1303.6025390625	1	a1.a1	1
a1	pepa1c156	QCIPSIDISCK	C2:+57.02146 - C10:+57.02146	2	1320.629150390625	1	a1.a1	1
a1	pepa1c157	QDWVDGEPTEAEK		2	1503.66015625	1	a1.a1	1
a1	pepa1c158	QFINIMIPMK	M6:+15.99491 - Q1:-17.02655	2	1233.637451171875	1	a1.a1	1
a1	pepa1c159	QGNISSQVPIK	Q1:-17.02655	2	1153.62158203125	1	a1.a1	1
a1	pepa1c160	QGNISSQVPIKR	Q1:-17.02655	2	1309.72265625	1	a1.a1	1
a1	pepa1c161	QIFSSIFSGIIK	Q1:-17.02655	2	1322.73583984375	1	a1.a1	1
a1	pepa1c162	QITPQQQEK	Q1:-17.02655	2	1082.548095703125	1	a1.a1	1
a1	pepa1c163	QITQSAIIAEAR	Q1:-17.02655	2	1283.69580078125	1	a1.a1	1
a1	pepa1c164	QITQSAIIAEAR		3	1300.722412109375	1	a1.a1	2
a1	pepa1c165	QMFITQTDTGDDR	Q1:-17.02655	2	1510.6483154296875	1	a1.a1	1
a1	pepa1c166	QMFITQTDTGDDR		2	1527.6748046875	1	a1.a1	1
a1	pepa1c167	QMFITQTDTGDDR	M2:+15.99491	2	1543.669677734375	1	a1.a1	1
a1	pepa1c168	QNNFSIAMK		2	1052.519775390625	1	a1.a1	1
a1	pepa1c169	QVSNMVAK	M5:+15.99491 - Q1:-17.02655	2	875.4295043945312	1	a1.a1	1
a1	pepa1c170	QYDEAINK	Q1:-17.02655	2	963.4421997070312	1	a1.a1	1
a1	pepa1c171	QYDEAINK		2	980.4688110351562	1	a1.a1	1
a1	pepa1c172	QYDEAINKQDWVDGEPTEAEK		3	2465.110595703125	1	a1.a1	1
a1	pepa1c173	RIGIPGDEVDNKVK		3	1539.849365234375	1	a1.a1	1
a1	pepa1c174	RIIEISGSSSEDSEK		2	1636.8028564453125	1	a1.a1	2
a1	pepa1c175	RTFPVIIR		2	1001.6259155273438	1	a1.a1	1
a1	pepa1c176	RYNFPVEVEVPMER		3	1764.8741455078125	1	a1.a1	1
a1	pepa1c177	SDPGIITNTMDVFVK		2	1636.825439453125	1	a1.a1	1
a1	pepa1c178	SDPGIITNTMDVFVK	M10:+15.99491	2	1652.8199462890625	1	a1.a1	1
a1	pepa1c179	SDPGIITNTMDVFVKEPSFDWK	M10:+15.99491	3	2542.21728515625	1	a1.a1	1
a1	pepa1c180	SIEYCSTASIDSENPPDINK	C5:+57.02146	2	2240.002685546875	1	a1.a1	1
a1	pepa1c181	SIGEYDVIR		2	1051.5423583984375	1	a1.a1	1
a1	pepa1c182	SIGPPQGEEDSVPR		2	1467.7080078125	1	a1.a1	3
a1	pepa1c183	SINSIEFR		2	965.5054931640625	1	a1.a1	1
a1	pepa1c184	SKDFVQVMR		2	1109.57763671875	1	a1.a1	1
a1	pepa1c185	SKDFVQVMR	M8:+15.99491	2	1125.572509765625	1	a1.a1	1
a1	pepa1c186	SMEEDPQTSR		2	1179.4951171875	1	a1.a1	1
a1	pepa1c187	SQGCSEQVITVIK	C4:+57.02146	2	1448.7418212890625	1	a1.a1	1
a1	pepa1c188	STVITPMFVETQASQGTIQTR		3	2295.165283203125	1	a1.a1	2
a1	pepa1c189	STVITPMFVETQASQGTIQTR	M7:+15.99491	2	2311.160400390625	1	a1.a1	2
a1	pepa1c190	SYRHGDIPDIQIK		3	1541.8074951171875	1	a1.a1	1
a1	pepa1c191	SYVAWDREK		2	1153.5640869140625	1	a1.a1	1
a1	pepa1c192	TISEKNNITQK		2	1275.690673828125	1	a1.a1	1
a1	pepa1c193	TKNISSNEAISIEEIR		3	1803.945068359375	1	a1.a1	1
a1	pepa1c194	TQEGSISAR		2	948.4749145507812	1	a1.a1	1
a1	pepa1c195	TSAISDETKNNWEVSAISR		2	2108.02587890625	1	a1.a1	2
a1	pepa1c196	TSPQEGERYNYSK		2	1558.7137451171875	1	a1.a1	1
a1	pepa1c197	TVGAIQVIGTEAQSSIIK		2	1815.0225830078125	1	a1.a1	2
a1	pepa1c198	TVSIIDENNVSSYISK		2	1768.8968505859375	1	a1.a1	1
a1	pepa1c199	TYSVVPMTSR		2	1140.5721435546875	1	a1.a1	1
a1	pepa1c200	TYSVVPMTSR	M7:+15.99491	2	1156.567138671875	1	a1.a1	1
a1	pepa1c201	VCIDIIYK	C2:+57.02146	2	1023.5548095703125	1	a1.a1	1
a1	pepa1c202	VEQIFQVMNGIIAQDSACSQR	C18:+57.02146	3	2394.154541015625	1	a1.a1	1
a1	pepa1c203	VEQIFQVMNGIIAQDSACSQR	C18:+57.02146 - M8:+15.99491	3	2410.1494140625	1	a1.a1	1
a1	pepa1c204	VFIAIAAK		2	832.5294799804688	1	a1.a1	1
a1	pepa1c205	VIAGIYQR		2	919.536376953125	1	a1.a1	1
a1	pepa1c206	VIEQIIVAHFPMQSR		3	1767.9578857421875	1	a1.a1	1
a1	pepa1c207	VIEQIIVAHFPMQSR	M12:+15.99491	2	1783.9527587890625	1	a1.a1	1
a1	pepa1c208	VPADIIKR		2	911.5676879882812	1	a1.a1	1
a1	pepa1c209	VTEIAITASDR		2	1175.6270751953125	1	a1.a1	1
a1	pepa1c210	VTVMASIR		2	876.4976196289062	1	a1.a1	1
a1	pepa1c211	VVQMIGSIGGQINK		2	1443.7991943359375	1	a1.a1	2
a1	pepa1c212	VVQMIGSIGGQINK	M4:+15.99491	2	1459.7940673828125	1	a1.a1	2
a1	pepa1c213	YAVPSAGIR		2	933.5156860351562	1	a1.a1	1
a1	pepa1c214	YNFPVEVEVPMER		2	1608.7730712890625	1	a1.a1	1
a1	pepa1c215	YPEETISIMTK		2	1311.6505126953125	1	a1.a1	1
a1	pepa1c216	YPEETISIMTK	M9:+15.99491	2	1327.6453857421875	1	a1.a1	1
a1	pepa1c217	YQETYIPYMIR		2	1476.7196044921875	1	a1.a1	1
a1	pepa1c218	YQETYIPYMIR	M9:+15.99491	2	1492.7144775390625	1	a1.a1	1
a2	pepa2a1	AGEMEIKPF		2	1021.502685546875	1	a2.a1	1
a2	pepa2a2	AGEMEIKPFNGEDYTCITFQPDISK	C16:+57.02146 - M4:+15.99491	3	2906.32275390625	1	a2.a1	1
a2	pepa2a3	AQAEAAGIHK		2	995.5272827148438	1	a2.a2	1
a2	pepa2a4	ASGSENEGDYNPGR		2	1452.5989990234375	1	a2.a2	1
a2	pepa2a5	ASGSENEGDYNPGRK		3	1580.6939697265625	1	a2.a2	2
a2	pepa2a6	ASPITNDGEDEFVPSDGIDKDEYTFSPGK		3	3130.401611328125	1	a2.a2	1
a2	pepa2a7	ATFIEEIEAVEAK		2	1449.74755859375	1	a2.a1	1
a2	pepa2a8	AYDIAGSCR	C8:+57.02146	2	1012.4520874023438	1	a2.a2	1
a2	pepa2a9	DIIQMIVQR		2	1115.6246337890625	1	a2.a2	1
a2	pepa2b10	DIIQMIVQR	M5:+15.99491	2	1131.6195068359375	1	a2.a2	1
a2	pepa2b11	DIVAIMTR	M6:+15.99491	2	934.5029907226562	1	a2.a2	1
a2	pepa2b12	DIVAIMVR		2	916.5288696289062	1	a2.a1	1
a2	pepa2b13	DKYGVFPIR		2	1094.5997314453125	1	a2.a1	1
a2	pepa2b14	DPAINSGVSQKPD		2	1327.6492919921875	1	a2.a1	1
a2	pepa2b15	DPAINSGVSQKPDPAK		2	1623.8341064453125	1	a2.a1	2
a2	pepa2b16	EIIIFSNSDNER		2	1436.7020263671875	2	a2.a1 a2.a2	1
a2	pepa2b17	EKQDEQVGIPGK		2	1327.685546875	1	a2.a1	1
a2	pepa2b18	EKQDEQVGIPGKGGK		2	1569.823486328125	1	a2.a1	1
a2	pepa2b19	EQVIEPMINGTDK		2	1473.725830078125	1	a2.a2	1
a2	pepa2b20	EQVIEPMINGTEK		2	1487.741455078125	1	a2.a1	1
a2	pepa2b21	EVTFVPGIYK		2	1152.63037109375	2	a2.a1 a2.a2	1
a2	pepa2b22	EWIIGMIGAESAK		2	1404.7196044921875	1	a2.a1	1
a2	pepa2b23	EWIVGMIGAESTK		2	1420.7144775390625	1	a2.a2	1
a2	pepa2b24	EYFADMER		2	1060.4407958984375	1	a2.a2	1
a2	pepa2b25	FDSNEEDSASVFSPSFGIK		2	2062.92431640625	1	a2.a2	1
a2	pepa2b26	FIIEKIDGK		2	1062.6197509765625	1	a2.a1	1
a2	pepa2b27	FTMDIDSDEDFSDFDEK	M3:+15.99491	2	2071.79638671875	1	a2.a1	1
a2	pepa2b28	FTVETASR		2	910.4633178710938	1	a2.a1	1
a2	pepa2b29	GESDDFHMDFDSAVAPR		3	1895.786865234375	1	a2.a1	1
a2	pepa2b30	GESDDFHMDFDSAVAPR	M8:+15.99491	3	1911.7818603515625	1	a2.a1	1
a2	pepa2b31	GFQQISFVNSIATSK		2	1626.8489990234375	1	a2.a1	2
a2	pepa2b32	GFQQISFVNSIATTK		2	1640.86474609375	1	a2.a2	2
a2	pepa2b33	GIPVVEHKVEK		2	1234.7158203125	2	a2.a1 a2.a2	1
a2	pepa2b34	GREVNDIKR		2	1086.6019287109375	1	a2.a2	1
a2	pepa2b35	GTKRDPAINSGVSQKPD		3	1769.91455078125	1	a2.a1	1
a2	pepa2b36	GYDSDPVK		2	880.4050903320312	1	a2.a1	1
a2	pepa2b37	GYDSDPVKAWK		2	1265.616455078125	1	a2.a1	1
a2	pepa2b38	GYESDPVKAWK		2	1279.6322021484375	1	a2.a2	1
a2	pepa2b39	HGFIEEFITPIVK		3	1529.836669921875	1	a2.a2	1
a2	pepa2b40	HVDYVADQIVTK		2	1387.7220458984375	1	a2.a1	1
a2	pepa2b41	HVDYVVDQVVGK		2	1357.7115478515625	1	a2.a2	1
a2	pepa2b42	IAQAEAAGIHK		2	1108.6114501953125	1	a2.a2	1
a2	pepa2b43	ICNIFSTK	C2:+57.02146	2	982.5029907226562	2	a2.a1 a2.a2	1
a2	pepa2b44	IDETGVAIK		2	945.5255737304688	1	a2.a2	1
a2	pepa2b45	IDKDIVAIMTR		2	1274.714111328125	1	a2.a2	1
a2	pepa2b46	IFDEIIVNAADNK		2	1461.7587890625	2	a2.a1 a2.a2	2
a2	pepa2b47	IFDEIIVNAADNKQR		3	1745.91845703125	2	a2.a1 a2.a2	1
a2	pepa2b48	IHGGKDAASPR		2	1108.586181640625	1	a2.a2	1
a2	pepa2b49	IHGIPEQFIYGTATK		2	1674.8853759765625	1	a2.a2	2
a2	pepa2b50	IIFPAVDDNIIK		2	1357.77294921875	1	a2.a2	1
a2	pepa2b51	IKNENTEGSPQEDGVEIEGIK		3	2286.110107421875	1	a2.a1	1
a2	pepa2b52	IKNENTEGSPQEDGVEIEGIKQR		3	2570.269775390625	1	a2.a1	1
a2	pepa2b53	IMDGEEPIPMIPSYK		2	1719.8336181640625	1	a2.a1	2
a2	pepa2b54	IMDGEEPIPMIPSYK	M10:+15.99491	2	1735.8284912109375	1	a2.a1	1
a2	pepa2b55	IMDGEEPIPMIPSYK	M2:+15.99491 - M10:+15.99491	2	1751.823486328125	1	a2.a1	1
a2	pepa2b56	IMIMTDQDQDGSHIK		2	1731.804443359375	2	a2.a1 a2.a2	1
a2	pepa2b57	IMIMTDQDQDGSHIK	M2:+15.99491 - M4:+15.99491	3	1763.7943115234375	2	a2.a1 a2.a2	1
a2	pepa2b58	IPNFDVR		2	860.462890625	1	a2.a1	1
a2	pepa2b59	IQIEETMPSPYGR		2	1520.7418212890625	1	a2.a2	1
a2	pepa2b60	IQIEETMPSPYGR	M7:+15.99491	2	1536.7366943359375	1	a2.a2	1
a2	pepa2b61	IRNEKEQEIDTIKR		3	1771.966552734375	1	a2.a1	1
a2	pepa2b62	ISYYGIR		2	871.4677124023438	1	a2.a2	1
a2	pepa2b63	IVGIQYKK		2	948.5880737304688	2	a2.a1 a2.a2	1
a2	pepa2b64	KASGSENEGDYNPGRK		3	1708.7889404296875	1	a2.a2	1
a2	pepa2b65	KEWITNFMEDR	M8:+15.99491	3	1484.684326171875	2	a2.a1 a2.a2	1
a2	pepa2b66	KGDIDTAAVK		2	1017.5579223632812	1	a2.a2	2
a2	pepa2b67	KGKPSSDTVPKPK		3	1368.7850341796875	1	a2.a2	1
a2	pepa2b68	KIIGIPEDYIYGQTT		2	1710.895263671875	1	a2.a1	1
a2	pepa2b69	KIQIEETMPSPYGR		2	1648.836669921875	1	a2.a2	1
a2	pepa2b70	KPSTSDDSDSNFEK		2	1556.6715087890625	1	a2.a1	1
a2	pepa2b71	KSYDDAESIK		2	1155.55322265625	1	a2.a2	1
a2	pepa2b72	KTSFDQDSDVDIFPSDFPTEPPSIPR		3	2937.37939453125	1	a2.a2	1
a2	pepa2b73	KVVEAVNSDSDSEFGIPK		2	1920.955322265625	1	a2.a2	1
a2	pepa2b74	MEVSPIQPVNENMQVNK	M1:+42.01057	2	1998.962646484375	1	a2.a1	1
a2	pepa2b75	MEVSPIQPVNENMQVNK	M1:+15.99491 - M1:+42.01057	2	2014.9576416015625	1	a2.a1	1
a2	pepa2b76	MEVSPIQPVNENMQVNK	M1:+15.99491 - M13:+15.99491 - M1:+42.01057	2	2030.95263671875	1	a2.a1	2
a2	pepa2b77	MIDGIDPHPMIPNYK		2	1740.84521484375	1	a2.a2	2
a2	pepa2b78	MIDGIDPHPMIPNYK	M1:+15.99491	3	1756.840087890625	1	a2.a2	1
a2	pepa2b79	MIDGIDPHPMIPNYK	M1:+15.99491 - M10:+15.99491	3	1772.8349609375	1	a2.a2	1
a2	pepa2b80	MQSIDKDIVAIMVR	M12:+15.99491	3	1634.86083984375	1	a2.a1	2
a2	pepa2b81	MTEEKIAEAER		2	1306.6312255859375	1	a2.a1	1
a2	pepa2b82	MTEEKIAEAER	M1:+15.99491	2	1322.6260986328125	1	a2.a1	1
a2	pepa2b83	MTEEKIAQAEAAGIHK		3	1726.8797607421875	1	a2.a2	1
a2	pepa2b84	MYVPAIIFGQIITSSNYDDDEK	M1:+15.99491	2	2535.1962890625	1	a2.a1	1
a2	pepa2b85	MYVPAIIFGQIITSSNYDDDEKK	M1:+15.99491	3	2663.291259765625	1	a2.a1	1
a2	pepa2b86	NENTEGSPQEDGVEIEGIK		2	2044.9310302734375	1	a2.a1	2
a2	pepa2b87	NKQEMAFYSIPEFEEWK		3	2176.006103515625	1	a2.a1	1
a2	pepa2b88	NSTECTIIITEGDSAK	C5:+57.02146	2	1738.8167724609375	1	a2.a1	2
a2	pepa2b89	NTVEITEIPVR		2	1270.7005615234375	1	a2.a2	1
a2	pepa2b90	NYEDEDSIK		2	1112.474609375	1	a2.a1	1
a2	pepa2b91	NYEDEDSIKTIR		2	1482.70751953125	1	a2.a1	1
a2	pepa2b92	PSMVDGIKPGQR		2	1284.67333984375	1	a2.a1	1
a2	pepa2b93	PVVEHKVEK		2	1064.6103515625	2	a2.a1 a2.a2	1
a2	pepa2b94	QDEQVGIPGK	Q1:-17.02655	2	1053.521484375	1	a2.a1	1
a2	pepa2b95	QDEQVGIPGKGGK	Q1:-17.02655	2	1295.659423828125	1	a2.a1	1
a2	pepa2b96	QEMAFYSIPEFEEWK		2	1933.8680419921875	1	a2.a1	1
a2	pepa2b97	QEMAFYSIPEFEEWK	M3:+15.99491	2	1949.863037109375	1	a2.a1	1
a2	pepa2b98	QIMENAEINNIIK	Q1:-17.02655	2	1512.7730712890625	2	a2.a1 a2.a2	1
a2	pepa2b99	QIMENAEINNIIK	M3:+15.99491 - Q1:-17.02655	2	1528.7679443359375	2	a2.a1 a2.a2	1
a2	pepa2c100	QIMENAEINNIIK		2	1529.799560546875	2	a2.a1 a2.a2	1
a2	pepa2c101	QIMENAEINNIIK	M3:+15.99491	2	1545.7945556640625	2	a2.a1 a2.a2	1
a2	pepa2c102	QTTIAFKPIK	Q1:-17.02655	2	1129.6619873046875	1	a2.a1	1
a2	pepa2c103	QTTIAFKPIKK	Q1:-17.02655	2	1257.7569580078125	1	a2.a1	1
a2	pepa2c104	QTTIAFKPIKK		2	1274.783447265625	1	a2.a1	1
a2	pepa2c105	QTWMDNMGR	Q1:-17.02655	2	1121.45068359375	1	a2.a1	1
a2	pepa2c106	QTWMDNMGR	M7:+15.99491	2	1154.47216796875	1	a2.a1	1
a2	pepa2c107	QTWMDNMGR	M4:+15.99491 - M7:+15.99491	2	1170.467041015625	1	a2.a1	1
a2	pepa2c108	QTWMNNMMK	Q1:-17.02655	2	1166.4796142578125	1	a2.a2	1
a2	pepa2c109	RAYDIAGSCR	C9:+57.02146	2	1168.55322265625	1	a2.a2	1
a2	pepa2c110	RIMDGEEPIPMIPSYK	M3:+15.99491	3	1891.9296875	1	a2.a1	1
a2	pepa2c111	RKPSTSDDSDSNFEK		3	1712.7725830078125	1	a2.a1	1
a2	pepa2c112	SEDDSAKFDSNEEDSASVFSPSFGIK		3	2795.217041015625	1	a2.a2	1
a2	pepa2c113	SESDIEETEPVVIPR		2	1699.8388671875	1	a2.a2	1
a2	pepa2c114	SFGSTCQISEK	C6:+57.02146	2	1243.562744140625	1	a2.a1	1
a2	pepa2c115	SIAVSGIGVIGR		2	1128.6739501953125	1	a2.a2	1
a2	pepa2c116	SIPSIVDGFKPGQR		2	1500.8172607421875	1	a2.a2	1
a2	pepa2c117	SIPSMVDGIKPGQR		2	1484.7894287109375	1	a2.a1	1
a2	pepa2c118	SIPSMVDGIKPGQR	M5:+15.99491	2	1500.7843017578125	1	a2.a1	1
a2	pepa2c119	SKGESDDFHMDFDSAVAPR		3	2110.913818359375	1	a2.a1	1
a2	pepa2c120	SQDFGNIFSFPSYSQK		2	1851.855224609375	1	a2.a2	2
a2	pepa2c121	SSDESNFDVPPR		2	1349.59716796875	1	a2.a1	1
a2	pepa2c122	SSDESNFDVPPRETEPR		3	1961.884033203125	1	a2.a1	1
a2	pepa2c123	SVVSDIEADDVK		2	1276.6270751953125	1	a2.a1	1
a2	pepa2c124	SVVSDIEADDVKGSVPISSSPPATHFPDETEITNPVPK		3	3961.955810546875	1	a2.a1	1
a2	pepa2c125	SYDDAESIK		2	1027.458251953125	1	a2.a2	1
a2	pepa2c126	SYVDIYVK		2	986.5197143554688	1	a2.a2	1
a2	pepa2c127	SYVDMYIK		2	1018.4918212890625	1	a2.a1	1
a2	pepa2c128	SYVDMYIKDK		2	1261.6136474609375	1	a2.a1	1
a2	pepa2c129	TDDEDFVPSDASPPK		2	1619.7076416015625	1	a2.a1	1
a2	pepa2c130	TIAVSGIGVVGR		2	1128.6739501953125	1	a2.a1	1
a2	pepa2c131	TPAIISDYK		2	1007.5411987304688	1	a2.a2	1
a2	pepa2c132	TPAIISDYKEYHTDTTVK		3	2082.039306640625	1	a2.a2	1
a2	pepa2c133	TQMAEVIPSPR	M3:+15.99491	2	1244.630859375	1	a2.a1	1
a2	pepa2c134	VIHEQVNHR		2	1131.6021728515625	1	a2.a1	1
a2	pepa2c135	VSIDPESNIISIWNNGK		2	1885.9658203125	1	a2.a2	1
a2	pepa2c136	VTIDPENNIISIWNNGK		2	1926.992431640625	1	a2.a1	2
a2	pepa2c137	VVEAVNSDSDSEFGIPK		2	1792.8603515625	1	a2.a2	1
a2	pepa2c138	VYVPAIIFGQIITSSNYDDDEK		3	2487.2294921875	1	a2.a2	2
a2	pepa2c139	YAGPEDDAAITIAFSK		2	1668.81201171875	1	a2.a2	2
a2	pepa2c140	YDTVIDIIR		2	1107.6048583984375	1	a2.a1	1
a2	pepa2c141	YGVFPIR		2	851.477783203125	2	a2.a1 a2.a2	1
a2	pepa2c142	YIFTMISSIAR		2	1301.692626953125	1	a2.a1	1
a2	pepa2c143	YIFTMISSIAR	M5:+15.99491	2	1317.6876220703125	1	a2.a1	1
a2	pepa2c144	YIFTMISTIAR		2	1315.708251953125	1	a2.a2	1
a2	pepa2c145	YSGPEDDAAISIAFSK		2	1670.791259765625	1	a2.a1	1
a2	pepa2c146	YSGPEDDAAISIAFSKK		2	1798.88623046875	1	a2.a1	2
a3	pepa3a1	AEGSVTSVGSVNPAENFR		2	1820.8778076171875	1	a3.a1	1
a3	pepa3a2	AFREEAIKFSEEQR		2	1739.8714599609375	1	a3.a1	2
a3	pepa3a3	AIIDSMSIAK		2	1048.571044921875	1	a3.a1	1
a3	pepa3a4	AIQEKVEIK		2	1057.6256103515625	1	a3.a1	1
a3	pepa3a5	ANPQVGVAFPH		2	1136.5850830078125	1	a3.a1	1
a3	pepa3a6	ASFEEASNQIINHIE		2	1701.808349609375	1	a3.a1	1
a3	pepa3a7	ASGSSVTAEEAK		2	1136.54345703125	1	a3.a1	1
a3	pepa3a8	ASGSSVTAEEAKK		2	1264.638427734375	1	a3.a1	1
a3	pepa3a9	AVDAIIDSMSIAK	M9:+15.99491	2	1349.698486328125	1	a3.a1	1
a3	pepa3b10	DDEAAAVAISSIIH		2	1411.706787109375	1	a3.a1	1
a3	pepa3b11	DDEAAAVAISSIIHAID		2	1710.8548583984375	1	a3.a1	1
a3	pepa3b12	DEKTDTIEDIFPTTK		3	1752.854248046875	1	a3.a1	1
a3	pepa3b13	DKPSGDTAAVFEEGGDVDDIIDMI		2	2509.129150390625	1	a3.a1	1
a3	pepa3b14	DKPSGDTAAVFEEGGDVDDIIDMI	M23:+15.99491	3	2525.1240234375	1	a3.a1	2
a3	pepa3b15	DQVTAQEIFQDNHEDGPTAK		2	2243.021484375	1	a3.a1	2
a3	pepa3b16	DTNETPYFMK		2	1245.5460205078125	1	a3.a1	1
a3	pepa3b17	DTNETPYFMK	M9:+15.99491	2	1261.541015625	1	a3.a1	1
a3	pepa3b18	DVIQHETIGK		2	1139.60595703125	1	a3.a1	1
a3	pepa3b19	EASGSSVTAEEAK		2	1265.5860595703125	1	a3.a1	1
a3	pepa3b20	EDGSGDRGDGPFR		2	1364.5830078125	1	a3.a1	2
a3	pepa3b21	EDIIQGFR		2	977.5054931640625	1	a3.a1	1
a3	pepa3b22	EEASGSSVTAEEAK		2	1394.6285400390625	1	a3.a1	1
a3	pepa3b23	EEASGSSVTAEEAKK		2	1522.7235107421875	1	a3.a1	1
a3	pepa3b24	EPIPPIQQHIWNMINPPAEVTTK	M13:+15.99491	3	2669.3759765625	1	a3.a1	1
a3	pepa3b25	ETVYCINDDDETEVIK	C5:+57.02146	2	1942.859130859375	1	a3.a1	1
a3	pepa3b26	ETVYCINDDDETEVIKEDIIQGFR	C5:+57.02146	3	2901.34619140625	1	a3.a1	1
a3	pepa3b27	FFIPFSIGK		2	1055.5928955078125	1	a3.a1	1
a3	pepa3b28	FFMGNQVIK		2	1083.5660400390625	1	a3.a1	1
a3	pepa3b29	GIDEIYSFSESIR		2	1515.7330322265625	1	a3.a1	1
a3	pepa3b30	GITEQQKEGIEIVK		2	1571.8642578125	1	a3.a1	1
a3	pepa3b31	GTDGTDNPISGGDQYQNITVHR		3	2345.07568359375	1	a3.a1	1
a3	pepa3b32	HIEIFTDISSR		2	1317.68017578125	1	a3.a1	2
a3	pepa3b33	HIMIPDFDIIEDIESK		3	1914.9521484375	1	a3.a1	1
a3	pepa3b34	HSIHWPCR	C7:+57.02146	2	1092.5159912109375	1	a3.a1	1
a3	pepa3b35	IGGHGPSFPIK		2	1109.610595703125	1	a3.a1	1
a3	pepa3b36	IGGHGPSFPIKGITEQQKEGIEIVK		3	2662.456787109375	1	a3.a1	1
a3	pepa3b37	IKTIFPIIEAK		2	1272.79296875	1	a3.a1	2
a3	pepa3b38	IQPGSQQADFI		2	1203.6009521484375	1	a3.a1	1
a3	pepa3b39	IQPGSQQADFIDAI		2	1502.7490234375	1	a3.a1	1
a3	pepa3b40	KDEKTDTIEDIFPTTK		2	1880.94921875	1	a3.a1	2
a3	pepa3b41	KDQVTAQEIFQDNHEDGPTAK		3	2371.116455078125	1	a3.a1	1
a3	pepa3b42	KKDQVTAQEIFQDNH		3	1800.887939453125	1	a3.a1	1
a3	pepa3b43	KKDQVTAQEIFQDNHED		3	2044.95751953125	1	a3.a1	1
a3	pepa3b44	KKDQVTAQEIFQDNHEDGPTAK		3	2499.21142578125	1	a3.a1	1
a3	pepa3b45	KKDQVTAQEIFQDNHEDGPTAKK		3	2627.306396484375	1	a3.a1	1
a3	pepa3b46	KVITMFVQR		2	1121.650390625	1	a3.a1	1
a3	pepa3b47	KVITMFVQR	M5:+15.99491	2	1137.645263671875	1	a3.a1	1
a3	pepa3b48	KYAPTEAQIN		2	1134.579345703125	1	a3.a1	1
a3	pepa3b49	KYAPTEAQINAVD		2	1419.7119140625	1	a3.a1	1
a3	pepa3b50	KYAPTEAQINAVDAIIDSMSIAK		3	2449.2646484375	1	a3.a1	1
a3	pepa3b51	KYAPTEAQINAVDAIIDSMSIAK	M19:+15.99491	3	2465.259521484375	1	a3.a1	2
a3	pepa3b52	MINPPAEVTTK		2	1200.6297607421875	1	a3.a1	1
a3	pepa3b53	NAVDAIIDSMSIAK		2	1447.7464599609375	1	a3.a1	1
a3	pepa3b54	PISGGDQYQNITVHR		3	1684.840576171875	1	a3.a1	1
a3	pepa3b55	QFIDTNETPYFMK		2	1633.757080078125	1	a3.a1	1
a3	pepa3b56	RFFMGNQVIK		3	1239.6671142578125	1	a3.a1	2
a3	pepa3b57	RFFMGNQVIK	M4:+15.99491	3	1255.6619873046875	1	a3.a1	1
a3	pepa3b58	RHIEIFTDISSR		3	1473.78125	1	a3.a1	1
a3	pepa3b59	SGGDQYQNITVHR		3	1474.703857421875	1	a3.a1	1
a3	pepa3b60	SIAEGSVTSVGSVNPAENFR		2	2020.9937744140625	1	a3.a1	1
a3	pepa3b61	SKVDEEQMK		2	1093.519775390625	1	a3.a1	1
a3	pepa3b62	SQIDIIIHSIK		2	1266.741943359375	1	a3.a1	1
a3	pepa3b63	SQIDIIIHSIKK		2	1394.8370361328125	1	a3.a1	1
a3	pepa3b64	TDTIEDIFPTTKIPNPR		3	1958.0234375	1	a3.a1	1
a3	pepa3b65	TEQGGAHFSVSSIAEGSVTSVGSVNPAENFR		3	3121.482421875	1	a3.a1	1
a3	pepa3b66	TIEDIFPTTK		2	1164.6151123046875	1	a3.a1	1
a3	pepa3b67	VDEEQMK		2	878.392822265625	1	a3.a1	1
a3	pepa3b68	VITMFVQR	M4:+15.99491	2	1009.55029296875	1	a3.a1	1
a3	pepa3b69	YAPTEAQINAVD		2	1291.616943359375	1	a3.a1	1
a3	pepa3b70	YAPTEAQINAVDAIIDSMSIAK		3	2321.169921875	1	a3.a1	2
a3	pepa3b71	YAPTEAQINAVDAIIDSMSIAK	M18:+15.99491	3	2337.164794921875	1	a3.a1	2
a3	pepa3b72	YGSDIVPFSK		2	1112.562744140625	1	a3.a1	1
a3	pepa3b73	YGSDIVPFSKVDEEQMK		3	1971.937255859375	1	a3.a1	2
a3	pepa3b74	YGSDIVPFSKVDEEQMK	M16:+15.99491	3	1987.9322509765625	1	a3.a1	2
a3	pepa3b75	YGSDIVPFSKVDEEQMKYK	M16:+15.99491	3	2279.09033203125	1	a3.a1	1
a4	pepa4a1	AIDIMEPEQAVDITIPK	M5:+15.99491	2	1898.97802734375	1	a4.a1	1
a4	pepa4a2	AIKPPPIKIYR		3	1295.8201904296875	1	a4.a1	1
a4	pepa4a3	AMFESQSEDEITPF		2	1630.694580078125	1	a4.a1	1
a4	pepa4a4	AVVFYGTEKDK		2	1256.652587890625	1	a4.a1	1
a4	pepa4a5	CIEKEVAAICR	C1:+57.02146 - C10:+57.02146 - C1:-17.02655	2	1331.64501953125	1	a4.a1	1
a4	pepa4a6	CIEKEVAAICR	C1:+57.02146 - C10:+57.02146	2	1348.671630859375	1	a4.a1	1
a4	pepa4a7	DIIAVVFYGTEK		2	1354.7257080078125	1	a4.a1	1
a4	pepa4a8	DIISIAEDEDIR		2	1388.6907958984375	1	a4.a1	1
a4	pepa4a9	DIMEPEQAVDITIPK		2	1698.8623046875	1	a4.a1	1
a4	pepa4b10	DMSIQCIQSVYISK	C6:+57.02146 - M2:+15.99491	2	1687.8033447265625	1	a4.a1	1
a4	pepa4b11	DSIIFIVDASK		2	1207.6573486328125	1	a4.a1	4
a4	pepa4b12	DTGIFIDIMHIK		2	1402.7403564453125	1	a4.a1	1
a4	pepa4b13	DTGIFIDIMHIK	M9:+15.99491	2	1418.7352294921875	1	a4.a1	1
a4	pepa4b14	EIVYPPDYNPEGK		2	1520.7271728515625	1	a4.a1	1
a4	pepa4b15	FDDPGIMIM	M7:+15.99491	2	1054.458740234375	1	a4.a1	1
a4	pepa4b16	FDDPGIMIMGFKPI		2	1580.78564453125	1	a4.a1	1
a4	pepa4b17	FTVPMIK		2	835.4749755859375	1	a4.a1	1
a4	pepa4b18	IGSIVDEFK		2	1007.5411987304688	1	a4.a1	1
a4	pepa4b19	IGSIVDEFKEIVYPPDYNPEGK		3	2509.25	1	a4.a1	1
a4	pepa4b20	IIEIDQFK		2	1005.5618896484375	1	a4.a1	1
a4	pepa4b21	IIEIDQFKGQQGQK		2	1631.8756103515625	1	a4.a1	1
a4	pepa4b22	IIEIDQFKGQQGQKR		2	1787.9766845703125	1	a4.a1	1
a4	pepa4b23	IISIAEDEDIR		2	1273.663818359375	1	a4.a1	1
a4	pepa4b24	IISSDRDII		2	1031.5736083984375	1	a4.a1	1
a4	pepa4b25	IISSDRDIIAVVFYGTEK		3	2026.0860595703125	1	a4.a1	2
a4	pepa4b26	IISSDRDIIAVVFYGTEKDK		3	2269.2080078125	1	a4.a1	1
a4	pepa4b27	IMATPEQVGK	M2:+15.99491	2	1089.561279296875	1	a4.a1	2
a4	pepa4b28	IMIFTNEDNPHGNDSAK		2	1902.865478515625	1	a4.a1	2
a4	pepa4b29	IMIFTNEDNPHGNDSAK	M2:+15.99491	2	1918.8603515625	1	a4.a1	2
a4	pepa4b30	IQVTPPGFQIVFIPFADDK		3	2132.14306640625	1	a4.a1	1
a4	pepa4b31	IYRETNEPVKTK		3	1477.80126953125	1	a4.a1	1
a4	pepa4b32	KPGGFDISIFYR		2	1399.7373046875	1	a4.a1	2
a4	pepa4b33	KQEIIEAITK		2	1172.6888427734375	1	a4.a1	1
a4	pepa4b34	NIEAIAIDIMEPE		2	1457.7196044921875	1	a4.a1	1
a4	pepa4b35	NIEAIAIDIMEPE	M10:+15.99491	2	1473.714599609375	1	a4.a1	1
a4	pepa4b36	NIEAIAIDIMEPEQAVDITIPK		3	2423.27392578125	1	a4.a1	1
a4	pepa4b37	NIEAIAIDIMEPEQAVDITIPK	M10:+15.99491	3	2439.26904296875	1	a4.a1	1
a4	pepa4b38	NIYVIQEIDNPGAK		3	1573.822509765625	1	a4.a1	3
a4	pepa4b39	NIYVIQEIDNPGAKR		2	1729.923583984375	1	a4.a1	1
a4	pepa4b40	QAVDITIPK	Q1:-17.02655	2	967.5463256835938	1	a4.a1	1
a4	pepa4b41	QEIIEAITK	Q1:-17.02655	2	1027.5673828125	1	a4.a1	1
a4	pepa4b42	QIIIEKEETEEIK	Q1:-17.02655	2	1584.837158203125	1	a4.a1	1
a4	pepa4b43	QIIIEKEETEEIK		2	1601.8636474609375	1	a4.a1	1
a4	pepa4b44	QIIIEKEETEEIKR	Q1:-17.02655	2	1740.938232421875	1	a4.a1	3
a4	pepa4b45	QIIIEKEETEEIKR		2	1757.96484375	1	a4.a1	1
a4	pepa4b46	RIIEIDQFK		2	1161.6630859375	1	a4.a1	1
a4	pepa4b47	RIMIFTNEDNPHGNDSAK	M3:+15.99491	3	2074.96142578125	1	a4.a1	1
a4	pepa4b48	RKHDNEGSGSKRPK		3	1595.8365478515625	1	a4.a1	1
a4	pepa4b49	RNIPPYFVAIVPQEEEIDDQK		3	2500.272216796875	1	a4.a1	1
a4	pepa4b50	SDSFENPVIQQH		2	1400.64453125	1	a4.a1	1
a4	pepa4b51	SDSFENPVIQQHFR		2	1703.81396484375	1	a4.a1	2
a4	pepa4b52	SGIKKQEIIEAITK		2	1557.9215087890625	1	a4.a1	1
a4	pepa4b53	SGWESYYK	S1:+42.01057	2	1061.4578857421875	1	a4.a1	1
a4	pepa4b54	TEGDEEAEEEQEENIEASGDYK		2	2500.99609375	1	a4.a1	2
a4	pepa4b55	TEGDEEAEEEQEENIEASGDYKYSGR		3	2964.214111328125	1	a4.a1	1
a4	pepa4b56	TFNTSTGGIIIPSDTK		2	1651.854248046875	1	a4.a1	1
a4	pepa4b57	TFNTSTGGIIIPSDTKR		2	1807.955322265625	1	a4.a1	1
a4	pepa4b58	TRTFNTSTGGIIIPSDTK		3	1909.0030517578125	1	a4.a1	2
a4	pepa4b59	VEYSEEEIKTHISK		2	1691.84912109375	1	a4.a1	1
a4	pepa4b60	VHFEESSK		2	962.4581909179688	1	a4.a1	1
a4	pepa4b61	VHFEESSKIEDIIR		3	1701.881103515625	1	a4.a1	1
a4	pepa4b62	VTPPGFQIVFIPFADDK		3	1891.0003662109375	1	a4.a1	1
a4	pepa4b63	YGTEKDKNSVNFK		3	1529.7598876953125	1	a4.a1	1
a4	pepa4b64	YSGRDSIIFIVDASK		3	1670.875244140625	1	a4.a1	1
a5	pepa5a1	AEPVEVVAPR		2	1066.589599609375	1	a5.a1	1
a5	pepa5a2	AESSDKIYR	A1:+42.01057	2	1110.54296875	1	a5.a1	1
a5	pepa5a3	AMVEYEIDIQK	M2:+15.99491	2	1354.65625	1	a5.a1	1
a5	pepa5a4	AMVEYEIDIQKMPIGK	M2:+15.99491	3	1880.9500732421875	1	a5.a1	1
a5	pepa5a5	AQNDIIWNIKDEIK		3	1699.90185546875	1	a5.a1	1
a5	pepa5a6	ASICISTK	C4:+57.02146	2	879.4608764648438	1	a5.a1	1
a5	pepa5a7	CSESIPKDSIR	C1:+57.02146 - C1:-17.02655	2	1274.6048583984375	1	a5.a1	1
a5	pepa5a8	CSESIPKDSIR	C1:+57.02146	2	1291.6314697265625	1	a5.a1	1
a5	pepa5a9	DIEVAYSIIR		2	1178.6419677734375	1	a5.a1	1
a5	pepa5b10	FYPIEIDYGQDEEAVK		2	1915.8963623046875	1	a5.a1	1
a5	pepa5b11	FYTIIPHDFGMK	M11:+15.99491	2	1484.7247314453125	1	a5.a1	1
a5	pepa5b12	GDEVDGVDEVAK		2	1232.564453125	1	a5.a1	1
a5	pepa5b13	GFSIIATEDKEAIKK		2	1649.9112548828125	1	a5.a1	1
a5	pepa5b14	GGAAVDPDSGIEHSAHVIEK		2	1988.9676513671875	1	a5.a1	2
a5	pepa5b15	GGSDDSSKDPIDVNYEK		2	1825.80908203125	1	a5.a1	2
a5	pepa5b16	GIYFADMVSK		2	1130.5555419921875	1	a5.a1	1
a5	pepa5b17	GIYFADMVSK	M7:+15.99491	2	1146.5504150390625	1	a5.a1	1
a5	pepa5b18	GQDGIGSKAEK		2	1089.553955078125	1	a5.a1	1
a5	pepa5b19	GQVKEEGINKSEK		3	1445.7598876953125	1	a5.a1	2
a5	pepa5b20	GQVKEEGINKSEKR		3	1601.8609619140625	1	a5.a1	1
a5	pepa5b21	GTNSYYK		2	832.3839721679688	1	a5.a1	1
a5	pepa5b22	HPDVEVDGFSEIR		3	1499.712890625	1	a5.a1	1
a5	pepa5b23	IAPPEAPVTGYMFGK		3	1577.8037109375	1	a5.a1	1
a5	pepa5b24	IEQMPSKEDAIEHFMK		3	1932.9200439453125	1	a5.a1	1
a5	pepa5b25	IGGKITGTANK		2	1059.6160888671875	1	a5.a1	1
a5	pepa5b26	KCSESIPKDSIR	C2:+57.02146	3	1419.7264404296875	1	a5.a1	1
a5	pepa5b27	KFYPIEIDYGQDEEAVK		2	2043.991455078125	1	a5.a1	2
a5	pepa5b28	KFYPIEIDYGQDEEAVKK		3	2172.08642578125	1	a5.a1	1
a5	pepa5b29	KGDEVDGVDEVAK		2	1360.6595458984375	1	a5.a1	1
a5	pepa5b30	KGDEVDGVDEVAKK		3	1488.7545166015625	1	a5.a1	1
a5	pepa5b31	KMEEVKEANIR	M2:+15.99491	3	1362.7049560546875	1	a5.a1	1
a5	pepa5b32	KPPIINNADSVQAK		2	1494.827880859375	1	a5.a1	2
a5	pepa5b33	KTAEAGGVTGKGQDGIGSK		3	1760.9140625	1	a5.a1	1
a5	pepa5b34	MAIMVQSPMFDGK		2	1454.6844482421875	1	a5.a1	1
a5	pepa5b35	MEEVKEANIR	M1:+15.99491	2	1234.6099853515625	1	a5.a1	1
a5	pepa5b36	MIFDVESMKK	M8:+15.99491	2	1243.6064453125	1	a5.a1	1
a5	pepa5b37	MVDPEKPQIGMIDR		2	1628.8138427734375	1	a5.a1	1
a5	pepa5b38	NREEIGFRPEYSASQIK		3	2024.02001953125	1	a5.a1	1
a5	pepa5b39	PVQDIIK		2	812.4880981445312	1	a5.a1	1
a5	pepa5b40	QIPGVKSEGK	Q1:-17.02655	2	1025.56298828125	1	a5.a1	1
a5	pepa5b41	QQVPSGESAIIDR	Q1:-17.02655	2	1382.6915283203125	1	a5.a1	1
a5	pepa5b42	QQVPSGESAIIDR		2	1399.718017578125	1	a5.a1	1
a5	pepa5b43	RKGDEVDGVDEVAK		3	1516.7606201171875	1	a5.a1	2
a5	pepa5b44	RKGDEVDGVDEVAKK		3	1644.8555908203125	1	a5.a1	1
a5	pepa5b45	SDAYYCTGDVTAWTK	C6:+57.02146	2	1737.742919921875	1	a5.a1	1
a5	pepa5b46	SIQEIFIAHII		2	1283.7362060546875	1	a5.a1	1
a5	pepa5b47	SKGQVKEEGINK		2	1316.71728515625	1	a5.a1	2
a5	pepa5b48	SKGQVKEEGINKSEK		3	1660.8868408203125	1	a5.a1	1
a5	pepa5b49	SKGQVKEEGINKSEKR		3	1816.988037109375	1	a5.a1	1
a5	pepa5b50	SKIPKPVQDIIK		2	1365.8468017578125	1	a5.a1	1
a5	pepa5b51	TAEAGGVTGKGQDGIGSK		3	1632.8192138671875	1	a5.a1	1
a5	pepa5b52	TAEAGGVTGKGQDGIGSKAEK		3	1960.9937744140625	1	a5.a1	1
a5	pepa5b53	TTNFAGIISQGIR		3	1377.7489013671875	1	a5.a1	1
a5	pepa5b54	VADGMVFGAIIPCEECSGQIVFK	C13:+57.02146 - C16:+57.02146	3	2527.203369140625	1	a5.a1	1
a5	pepa5b55	VADGMVFGAIIPCEECSGQIVFK	C13:+57.02146 - C16:+57.02146 - M5:+15.99491	3	2543.1982421875	1	a5.a1	1
a5	pepa5b56	VCSTNDIK	C2:+57.02146	2	936.4459228515625	1	a5.a1	1
a5	pepa5b57	VEMIDNIIDIE		2	1303.6453857421875	1	a5.a1	1
a5	pepa5b58	VFSATIGIVDIVK		2	1361.8043212890625	1	a5.a1	1
a5	pepa5b59	VGTVIGSNKIEQMPSK		3	1687.9051513671875	1	a5.a1	1
a5	pepa5b60	VVDRDSEEAEIIR		3	1530.7762451171875	1	a5.a1	1
a5	pepa5b61	VVDRDSEEAEIIRK		3	1658.8712158203125	1	a5.a1	2
a5	pepa5b62	VVSEDFIQDVSASTK		2	1624.806884765625	1	a5.a1	2
a6	pepa6a1	AAGNPGSIAAPIDHKPCSAPIEPK	C17:+57.02146	3	2398.21875	1	a6.a1	1
a6	pepa6a2	AGFFIPPDEYVVTDPEQEK		3	2181.0390625	1	a6.a1	1
a6	pepa6a3	AHEVGAQGGPPVAQVEQDIPISR		3	2355.20556640625	1	a6.a1	1
a6	pepa6a4	AQPFGFIDSDTDAEEERIPATPVVIPMK		3	3073.51904296875	1	a6.a1	1
a6	pepa6a5	AVIAIGGSIAGSAAEASHIVTDR		3	2166.151611328125	1	a6.a1	1
a6	pepa6a6	DAEEDMPQR		2	1090.4473876953125	1	a6.a1	1
a6	pepa6a7	DQAEEEPNRIPSR		2	1540.7353515625	1	a6.a1	1
a6	pepa6a8	DSDTDVEEEEIPVENR		2	1875.8094482421875	1	a6.a1	1
a6	pepa6a9	ENITDIVVDTDTIGESTQPQR		3	2331.131591796875	1	a6.a1	2
a6	pepa6b10	ESQPAIWNRDAEEDMPQR		3	2171.977783203125	1	a6.a1	1
a6	pepa6b11	FICAIGR	C3:+57.02146	2	836.4451293945312	1	a6.a1	1
a6	pepa6b12	GAGNGVVPAGVIIER		2	1408.7911376953125	1	a6.a1	1
a6	pepa6b13	HIAPPPIISPIIPSIKPTVR		3	2146.3115234375	1	a6.a1	1
a6	pepa6b14	HQVSVEGTNQTDVK		2	1541.755859375	1	a6.a1	2
a6	pepa6b15	IDVSIPFVSR		2	1132.636474609375	1	a6.a1	1
a6	pepa6b16	IEPSTSTDQPVTPEPTSQATR		3	2242.083740234375	1	a6.a1	1
a6	pepa6b17	INQESTAPK		2	987.510986328125	1	a6.a1	1
a6	pepa6b18	IPATPVVIPMK		2	1165.7017822265625	1	a6.a1	1
a6	pepa6b19	KAGFFIPPDEYVVTDPEQEK		3	2309.134033203125	1	a6.a1	1
a6	pepa6b20	KHQVSVEGTNQTDVK		3	1669.850830078125	1	a6.a1	1
a6	pepa6b21	KRDQAEEEPNRIPSR		3	1824.9315185546875	1	a6.a1	1
a6	pepa6b22	MPDCSVAIPFPSISK	C4:+57.02146	2	1648.8077392578125	1	a6.a1	1
a6	pepa6b23	MTPFPATSAAPEPHPSTSTAQPVTPK		3	2648.302978515625	1	a6.a1	1
a6	pepa6b24	MTPFPATSAAPEPHPSTSTAQPVTPK	M1:+15.99491	3	2664.2978515625	1	a6.a1	1
a6	pepa6b25	NFGFSIQDAISR		2	1354.6754150390625	1	a6.a1	1
a6	pepa6b26	NPESTVPIAPEIPPSTSTEQPVTPEPTSR		3	3058.52197265625	1	a6.a1	1
a6	pepa6b27	QDGSQEAPEAPISSEIEPFHPK		3	2393.1259765625	1	a6.a1	1
a6	pepa6b28	QDGSQEAPEAPISSEIEPFHPKPK		3	2618.273681640625	1	a6.a1	1
a6	pepa6b29	QEAKPEAFVISPIEMSST	Q1:-17.02655	2	1946.9420166015625	1	a6.a1	1
a6	pepa6b30	QEAKPEAFVISPIEMSST	M15:+15.99491 - Q1:-17.02655	2	1962.9368896484375	1	a6.a1	1
a6	pepa6b31	QEAKPEAFVISPIEMSST		2	1963.968505859375	1	a6.a1	1
a6	pepa6b32	QSEAEVVTEIQIEKDQPIVK	Q1:-17.02655	3	2266.181640625	1	a6.a1	1
a6	pepa6b33	QSEAEVVTEIQIEKDQPIVK		3	2283.208251953125	1	a6.a1	1
a6	pepa6b34	QTVDKVMGIPK	Q1:-17.02655	2	1198.650390625	1	a6.a1	1
a6	pepa6b35	SIATMDSPPHQK	M5:+15.99491	2	1327.6314697265625	1	a6.a1	1
a6	pepa6b36	SQAGSDTDVEEGK		2	1322.571044921875	1	a6.a1	1
a6	pepa6b37	SQASMVINSDTDDEEEVSAAITIAHIK	M5:+15.99491	3	2890.36279296875	1	a6.a1	1
a6	pepa6b38	SQASTTVDINTQVEK		2	1620.807861328125	1	a6.a1	1
a6	pepa6b39	SQIPAEGDAGAEWAAAVIK		3	1883.9501953125	1	a6.a1	2
a6	pepa6b40	SQTTTERDSDTDVEEEEIPVENR		3	2679.186767578125	1	a6.a1	1
a6	pepa6b41	SRFTPEIQPK		2	1202.6531982421875	1	a6.a1	2
a6	pepa6b42	SSGKTPETIVPTAPK		2	1512.8271484375	1	a6.a1	2
a6	pepa6b43	SSPGIHIER		2	995.5272827148438	1	a6.a1	1
a6	pepa6b44	SSVKTPESIVPIAPEIQPSTSR		3	2323.250732421875	1	a6.a1	1
a6	pepa6b45	SSVKTPETVVPTAPEIQASASTDQPVTSEPTSR		3	3397.697265625	1	a6.a1	1
a6	pepa6b46	TPEPVVPTAPEPHPTTSTDQPVTPK		3	2623.325439453125	1	a6.a1	1
a6	pepa6b47	TPESIVPIAPEIQPSTSR		2	1922.0234375	1	a6.a1	2
a6	pepa6b48	TPETIVPTAPK		2	1153.646728515625	1	a6.a1	1
a6	pepa6b49	TPETVVPTAIEIQPSTSTDRPVTSEPTSQATR		3	3396.71337890625	1	a6.a1	1
a6	pepa6b50	TPETVVPTAPEIQASASTDQPVTSEPTSR		3	2996.469970703125	1	a6.a1	1
a6	pepa6b51	TVIIKEEEEDTAEKPGK		3	1915.986328125	1	a6.a1	1
a6	pepa6b52	VVITCPQDFPHCSIPIR	C5:+57.02146 - C12:+57.02146	3	2039.0205078125	1	a6.a1	1
a7	pepa7a1	AAQDIKDEEPGDIGR		2	1613.7769775390625	1	a7.a1	1
a7	pepa7a2	AIEEEEDDRPYDPEEEYDPER		3	2625.0751953125	1	a7.a1	1
a7	pepa7a3	AIGSAQYEDPR		2	1206.575439453125	1	a7.a1	1
a7	pepa7a4	DIYIIPISAQDPVPSK		2	1755.9532470703125	1	a7.a1	1
a7	pepa7a5	EEVAYDPEDETIIEEAK		2	1979.897216796875	1	a7.a1	1
a7	pepa7a6	EFQDAPYNEVTGAPAQFEGTEQAPFIGSR		3	3156.455078125	1	a7.a1	1
a7	pepa7a7	EGAGDAEADPIEPPPPQQQIGISIR		3	2585.28466796875	1	a7.a1	1
a7	pepa7a8	EMFNIFQVTDNR		2	1513.7108154296875	1	a7.a1	1
a7	pepa7a9	FGVVANNNR		2	990.5120239257812	1	a7.a1	1
a7	pepa7b10	GAQGAIPERDASR		2	1327.6717529296875	1	a7.a1	1
a7	pepa7b11	GFINMQSVAK		2	1094.566650390625	1	a7.a1	1
a7	pepa7b12	GGAPFQFGGQR		2	1121.549072265625	1	a7.a1	1
a7	pepa7b13	GGIVGQAPMPVPEEK		2	1508.7781982421875	1	a7.a1	1
a7	pepa7b14	GRFGVVANNNR		2	1203.6346435546875	1	a7.a1	1
a7	pepa7b15	ICTGQVPSAEDEPAPK	C2:+57.02146	2	1698.8006591796875	1	a7.a1	1
a7	pepa7b16	IFQPVIEAPGASK		2	1356.7525634765625	1	a7.a1	1
a7	pepa7b17	IGAMSAAPSQPNSQIR		2	1627.822509765625	1	a7.a1	1
a7	pepa7b18	IGAMSAAPSQPNSQIR	M4:+15.99491	2	1643.8173828125	1	a7.a1	1
a7	pepa7b19	KFPGSAAIVGAVR		3	1272.74267578125	1	a7.a1	1
a7	pepa7b20	KSSFANVAAATPAIK		3	1475.8221435546875	1	a7.a1	1
a7	pepa7b21	KTAPPGSAVGK		2	1012.5789794921875	1	a7.a1	1
a7	pepa7b22	MDDKGDPSNEEAPK	M1:+15.99491 - M1:+42.01057	2	1590.6591796875	1	a7.a1	1
a7	pepa7b23	NSVERPAEPVAGAATPSIVEQQK		3	2378.2314453125	1	a7.a1	1
a7	pepa7b24	QAGPAPAAATAASK		2	1211.6383056640625	1	a7.a1	1
a7	pepa7b25	QDVPKPVITSVMVPK	Q1:-17.02655	2	1620.9034423828125	1	a7.a1	1
a7	pepa7b26	QDVPKPVITSVMVPK	M12:+15.99491 - Q1:-17.02655	2	1636.8983154296875	1	a7.a1	1
a7	pepa7b27	QDVPKPVITSVMVPK		3	1637.929931640625	1	a7.a1	1
a7	pepa7b28	QEPENDQGVVSQAGK		2	1585.7457275390625	1	a7.a1	1
a7	pepa7b29	RPANSGEIDK		2	1086.55419921875	1	a7.a1	1
a7	pepa7b30	SFDPSAREPPGSTAGIPQEPK		3	2168.062255859375	1	a7.a1	1
a7	pepa7b31	SGPQSASTAVK		2	1032.5323486328125	1	a7.a1	1
a7	pepa7b32	SIIAKPSSSPDPR		2	1354.73291015625	1	a7.a1	1
a7	pepa7b33	SPPEGDTTIFISR		2	1419.7119140625	1	a7.a1	1
a7	pepa7b34	STAPIIDVFSSMIK		2	1508.8033447265625	1	a7.a1	1
a7	pepa7b35	STAPIIDVFSSMIK	M12:+15.99491	2	1524.7982177734375	1	a7.a1	1
a7	pepa7b36	TTAEDGVPAPPIIDPIVQQFGQFSK		3	2655.366943359375	1	a7.a1	1
a7	pepa7b37	VISSIKPAAPSPATAATTAAAASTAASSTASSASK		3	3103.612060546875	1	a7.a1	1
a7	pepa7b38	VNDSDDIIMTENEVGK		2	1778.8116455078125	1	a7.a1	1
a7	pepa7b39	VNDSDDIIMTENEVGK	M9:+15.99491	2	1794.806640625	1	a7.a1	1
a7	pepa7b40	WRPGDADGTDCTSIGTIEQK	C11:+57.02146	3	2207.00390625	1	a7.a1	1
a7	pepa7b41	YISVPPSPNISTSESR		2	1733.870849609375	1	a7.a1	1
a8	pepa8a1	AGGVGINISAASR		2	1172.6385498046875	1	a8.a1	1
a8	pepa8a2	ASGFVFTR		2	884.462890625	1	a8.a1	1
a8	pepa8a3	AVIDIESER		2	1031.5372314453125	1	a8.a1	1
a8	pepa8a4	CSEQPSISDIKEK	C1:+57.02146	3	1520.7264404296875	1	a8.a1	1
a8	pepa8a5	DPNNPYDK		2	962.4218139648438	1	a8.a1	1
a8	pepa8a6	DPNNPYDKNAIK		2	1388.680908203125	1	a8.a1	1
a8	pepa8a7	EIAAGAFGTK		2	964.5101928710938	1	a8.a1	1
a8	pepa8a8	EIAGAIAYIMDNK		2	1408.7144775390625	1	a8.a1	1
a8	pepa8a9	EIAGAIAYIMDNK	M10:+15.99491	2	1424.7093505859375	1	a8.a1	1
a8	pepa8b10	ENSKEIPPFWEQR		3	1659.81298828125	1	a8.a1	1
a8	pepa8b11	EYNVNDDSMK		2	1214.499755859375	1	a8.a1	1
a8	pepa8b12	EYNVNDDSMK	M9:+15.99491	2	1230.4947509765625	1	a8.a1	1
a8	pepa8b13	FIVKDSVEENMIK		2	1551.80908203125	1	a8.a1	1
a8	pepa8b14	GDSPIHSIR		2	981.5115966796875	1	a8.a1	1
a8	pepa8b15	IGQKQEVIITK		2	1256.7576904296875	1	a8.a1	2
a8	pepa8b16	ISYPTFFPR		2	1127.5887451171875	1	a8.a1	1
a8	pepa8b17	KTAVQYIESSDSEEIETSEIPQK		3	2611.262451171875	1	a8.a1	1
a8	pepa8b18	KTDVEERPR		2	1129.596435546875	1	a8.a1	1
a8	pepa8b19	MSEISSSRPK		2	1121.5623779296875	1	a8.a1	1
a8	pepa8b20	MSEISSSRPK	M1:+15.99491	2	1137.5572509765625	1	a8.a1	1
a8	pepa8b21	NDIHEDNIIECPPEEIAR	C11:+57.02146	3	2163.997802734375	1	a8.a1	1
a8	pepa8b22	NDIYYNTITNFSEK		2	1721.8021240234375	1	a8.a1	1
a8	pepa8b23	QAIAWMVSR		2	1061.5565185546875	1	a8.a1	1
a8	pepa8b24	QDIVITTYNIITHDYGTK	Q1:-17.02655	2	2078.0439453125	1	a8.a1	1
a8	pepa8b25	TAVQYIESSDSEEIETSEIPQK		2	2483.16748046875	1	a8.a1	2
a8	pepa8b26	TIGFNIESGWGSGR		2	1480.71826171875	1	a8.a1	1
a8	pepa8b27	TIQRPVTMGDEGGIR		3	1629.838134765625	1	a8.a1	1
a8	pepa8b28	VFIMDPAWNPAAEDQCFDR	C16:+57.02146	2	2282.0009765625	1	a8.a1	1
a8	pepa8b29	VFIQHITISDEER		3	1586.8177490234375	1	a8.a1	1
a8	pepa8b30	VFIQHITISDEERK		3	1714.9127197265625	1	a8.a1	1
a8	pepa8b31	VIEDVAFACAITSSVPTTK	C9:+57.02146	2	2009.0263671875	1	a8.a1	1
a8	pepa8b32	YYTGVVNNNEMVAIQR		2	1870.9119873046875	1	a8.a1	1
a8	pepa8b33	YYTGVVNNNEMVAIQR	M11:+15.99491	2	1886.9068603515625	1	a8.a1	1
a9	pepa9a1	AATTEAPGEYFFSDGIR		2	1831.85009765625	1	a9.a1	1
a9	pepa9a2	DKYPNIQVIGGNVVTAAQAK		3	2086.129638671875	1	a9.a1	1
a9	pepa9a3	EAPGEYFFSDGIR		2	1487.6805419921875	1	a9.a1	1
a9	pepa9a4	EDIVVAPAGITIK		2	1325.7679443359375	1	a9.a1	1
a9	pepa9a5	FGVPVIADGGIQNVGHIAK		2	1892.039306640625	1	a9.a1	1
a9	pepa9a6	GKIPIVNEDDEIVAIIAR		2	1965.1019287109375	1	a9.a1	2
a9	pepa9a7	GMGSIDAMDK		2	1024.4442138671875	1	a9.a1	1
a9	pepa9a8	GMGSIDAMDKHISSQNR		3	1846.8538818359375	1	a9.a1	1
a9	pepa9a9	GMGSIDAMDKHISSQNR	M8:+15.99491	3	1862.8487548828125	1	a9.a1	1
a9	pepa9b10	IAQGVSGSIQDK		2	1202.637939453125	1	a9.a2	1
a9	pepa9b11	IEIVVAPAGVTIK		2	1309.8094482421875	1	a9.a2	1
a9	pepa9b12	IPIVNEDDEIVAIIAR		2	1779.9854736328125	1	a9.a1	1
a9	pepa9b13	IVGIISSR		2	844.5255126953125	1	a9.a1	1
a9	pepa9b14	KYEQGFITDPVVISPK		2	1820.979736328125	1	a9.a1	2
a9	pepa9b15	NIIDAGVDAIR		2	1156.6324462890625	1	a9.a1	1
a9	pepa9b16	NIIDAGVDGIR		2	1142.6168212890625	1	a9.a2	1
a9	pepa9b17	NRDYPIASK		2	1063.553466796875	2	a9.a1 a9.a2	1
a9	pepa9b18	REDIVVAPAGITIK		2	1481.8690185546875	1	a9.a1	1
a9	pepa9b19	TSSAQVEGGVHSIHSYEK		2	1915.9149169921875	1	a9.a1	2
a9	pepa9b20	VAQGVSGAVQDK		2	1158.61181640625	1	a9.a1	1
a9	pepa9b21	VKKYEQGFITDPVVISPK		3	2048.14306640625	1	a9.a1	1
a9	pepa9b22	YEQGFITDPVVISPK		2	1692.8846435546875	1	a9.a1	1
a9	pepa9b23	YIKDKYPNIQVIGGNVVTAAQAK		3	2490.371826171875	1	a9.a1	1
b10	pepb10a1	AAIAPAKESPR		2	1110.626953125	1	b10.a1	1
b10	pepb10a2	AASAPAKESPR		2	1084.574951171875	1	b10.a1	1
b10	pepb10a3	AASVPVKGSIGQGTAPVIPGK		3	1934.107421875	1	b10.a1	1
b10	pepb10a4	ASEAQPPVAR		2	1025.537841796875	1	b10.a1	1
b10	pepb10a5	GPASVPSVGK		2	898.4996948242188	1	b10.a1	1
b10	pepb10a6	GSIGSQGAKDEPEEEIQK		3	1901.9090576171875	1	b10.a1	1
b10	pepb10a7	IASTNSSVIGADIPSSMK		2	1777.9005126953125	1	b10.a1	1
b10	pepb10a8	IASTNSSVIGADIPSSMKEK		3	2035.0379638671875	1	b10.a1	1
b10	pepb10a9	ISDGKKQEGPATQVSK		3	1672.8868408203125	1	b10.a1	1
b10	pepb10b10	KAEEDAAIQAK		2	1173.6114501953125	1	b10.a1	1
b10	pepb10b11	SPAGPAATPAQAQAASTPR		2	1749.8883056640625	1	b10.a1	2
b10	pepb10b12	SPQVKPASTMGMGPIGK	M12:+15.99491	3	1701.86669921875	1	b10.a1	1
b10	pepb10b13	SPQVKPASTMGMGPIGK	M10:+15.99491 - M12:+15.99491	3	1717.861572265625	1	b10.a1	1
b10	pepb10b14	TGNSMPHPATGK		2	1197.5684814453125	1	b10.a1	1
b10	pepb10b15	TGPAAAQVQVGK		2	1126.6219482421875	1	b10.a1	1
b10	pepb10b16	TNVVTMPTAHPR		3	1323.6842041015625	1	b10.a1	1
b10	pepb10b17	TSQVGAASAPAK		2	1087.5745849609375	1	b10.a1	1
b10	pepb10b18	VGDVTPQVK		2	942.52587890625	1	b10.a1	1
b11	pepb11a1	AGVYPEKDQAENEDGAQENTFSMDPQIER		3	3268.433837890625	2	b11.a1 b11.a2	1
b11	pepb11a2	DMIIQFISR	M2:+15.99491	2	1138.5928955078125	2	b11.a1 b11.a2	1
b11	pepb11a3	ESSIIIAVTPANMDIANSDAIK		3	2273.169921875	2	b11.a1 b11.a2	1
b11	pepb11a4	EVDPQGIR		2	913.4741821289062	2	b11.a1 b11.a2	1
b11	pepb11a5	FPFEIVK		2	879.4979248046875	2	b11.a1 b11.a2	1
b11	pepb11a6	FTDFDEVR		2	1028.46875	2	b11.a1 b11.a2	1
b11	pepb11a7	GISPVPINIR		2	1065.641845703125	2	b11.a1 b11.a2	1
b11	pepb11a8	GMEEIIPIVNK		2	1242.6767578125	2	b11.a1 b11.a2	1
b11	pepb11a9	GYIGVVNR		2	877.489501953125	2	b11.a1 b11.a2	1
b11	pepb11b10	IDIMDEGTDAR		2	1235.5577392578125	2	b11.a1 b11.a2	1
b11	pepb11b11	IDIMDEGTDARDVIENK		3	1933.9176025390625	2	b11.a1 b11.a2	1
b11	pepb11b12	NIVDSYVAIINK		2	1348.74755859375	2	b11.a1 b11.a2	1
b11	pepb11b13	QIEIACDSQEDVDSWK	C6:+57.02146	2	1922.8441162109375	2	b11.a1 b11.a2	1
b11	pepb11b14	SSVIENFVGR		2	1107.5797119140625	2	b11.a1 b11.a2	1
b11	pepb11b15	TEHAEFIHCK	C9:+57.02146	3	1271.584228515625	2	b11.a1 b11.a2	1
b11	pepb11b16	TGIFTPDIAFEAIVK		2	1621.884033203125	1	b11.a2	1
b11	pepb11b17	TGIFTPDMAFEAIVK		2	1639.8404541015625	1	b11.a1	1
b11	pepb11b18	VPVGDQPPDIEYQIK		2	1697.8748779296875	2	b11.a1 b11.a2	1
b11	pepb11b19	VYSPHVINITIIDIPGITK		3	2093.200927734375	2	b11.a1 b11.a2	1
b12	pepb12a1	AAGPSISHTSGGTQSK		2	1485.7296142578125	1	b12.a1	2
b12	pepb12a2	ATAFNEQVDK		2	1122.54296875	1	b12.a1	1
b12	pepb12a3	ATAFNEQVDKFFPIIEVNK		3	2210.149658203125	1	b12.a1	1
b12	pepb12a4	ATVMDVKPVDYR		2	1393.71484375	1	b12.a1	1
b12	pepb12a5	ATVMDVKPVDYR	M4:+15.99491	2	1409.709716796875	1	b12.a1	1
b12	pepb12a6	DSIVDIIGICK	C10:+57.02146	2	1232.6558837890625	1	b12.a1	1
b12	pepb12a7	FFPIIEVNK		2	1106.6248779296875	1	b12.a1	1
b12	pepb12a8	GWFDAEGQAIDGVSISDIK		2	2007.9659423828125	1	b12.a1	1
b12	pepb12a9	IFSIEIVDESGEIR		2	1606.8326416015625	1	b12.a1	1
b12	pepb12b10	NEQAFEEVFQNANFR		2	1842.8409423828125	1	b12.a1	1
b12	pepb12b11	SGGVGGSNTNWK		2	1163.54443359375	1	b12.a1	1
b12	pepb12b12	TWSNSRGEGK		2	1121.5338134765625	1	b12.a1	1
b12	pepb12b13	VGQISEGAIAAIMQK	M13:+15.99491	3	1531.8153076171875	1	b12.a1	1
b12	pepb12b14	VIDQQNGIYR		2	1205.627685546875	1	b12.a1	1
b12	pepb12b15	VVTATIWGEDADK		2	1404.7010498046875	1	b12.a1	1
b12	pepb12b16	VVTATIWGEDADKFDGSR		2	1966.950927734375	1	b12.a1	2
b13	pepb13a1	APVDFGYVGIDSIIEQMR	M17:+15.99491	2	2025.995361328125	1	b13.a1	1
b13	pepb13a2	EFDEDSEDR		2	1141.4283447265625	1	b13.a1	1
b13	pepb13a3	FINDQYEK		2	1056.5001220703125	1	b13.a1	1
b13	pepb13a4	HVDSISQR		2	941.4802856445312	1	b13.a1	1
b13	pepb13a5	IEPKPQPPVAEATPR		3	1629.896240234375	1	b13.a1	1
b13	pepb13a6	ITADIISNGIDVYPQK		2	1746.927978515625	1	b13.a1	1
b13	pepb13a7	KSVQPTSEER		2	1160.5909423828125	1	b13.a1	1
b13	pepb13a8	QVENAGAIGPSR		2	1198.617919921875	1	b13.a1	1
b13	pepb13a9	RTEITIVKPQESAHR		3	1764.971923828125	1	b13.a1	1
b13	pepb13b10	SFEVEEVETPNSTPPR		2	1817.8555908203125	1	b13.a1	1
b13	pepb13b11	SFEVEEVETPNSTPPRR		3	1973.9566650390625	1	b13.a1	1
b13	pepb13b12	SQEATEAAPSCVGDMADTPR	C11:+57.02146	2	2092.891357421875	1	b13.a1	1
b13	pepb13b13	VPEVPTAPATDAAPK		2	1463.7745361328125	1	b13.a1	1
b13	pepb13b14	VVNIVPVIAK		2	1051.687744140625	1	b13.a1	1
b13	pepb13b15	YIQEEVNINR		2	1277.64892578125	1	b13.a1	1
b14	pepb14a1	AAVWEITGAEFSK		2	1408.7110595703125	1	b14.a1	1
b14	pepb14a2	AIDIADMITR		2	1118.5877685546875	1	b14.a1	1
b14	pepb14a3	EDEQQQAIQDIASR		2	1630.76708984375	1	b14.a1	1
b14	pepb14a4	GASFVTSTNPR		2	1136.5699462890625	1	b14.a1	1
b14	pepb14a5	HVIDAIDPNAYEAFK		2	1702.843994140625	1	b14.a1	1
b14	pepb14a6	IQNEIDMVK		2	1089.561279296875	1	b14.a1	1
b14	pepb14a7	ITKEDEQQQAIQDIASR		3	1972.9937744140625	1	b14.a1	1
b14	pepb14a8	ITTTGQVTSPVK		2	1231.689697265625	1	b14.a1	1
b14	pepb14a9	IYIPPSTPDFSR		2	1392.7161865234375	1	b14.a1	1
b14	pepb14b10	IYYPDFIVPDPK		2	1466.7569580078125	1	b14.a1	1
b14	pepb14b11	NIQDVVER		2	972.5112915039062	1	b14.a1	1
b14	pepb14b12	SEAHTADGISIR		3	1256.6234130859375	1	b14.a1	1
b14	pepb14b13	VIIDIFTGVR		2	1132.6728515625	1	b14.a1	1
b14	pepb14b14	VIQEGIEGIVIK		2	1297.77294921875	1	b14.a1	1
b15	pepb15a1	DFNQFIK		2	911.4625854492188	1	b15.a1	1
b15	pepb15a2	EIQEPDPTYEEK		2	1477.669677734375	1	b15.a1	1
b15	pepb15a3	ESEITDEDIDGIIER		2	1733.8079833984375	1	b15.a1	1
b15	pepb15a4	FVFMISTR	M4:+15.99491	2	1016.5238037109375	1	b15.a1	1
b15	pepb15a5	HGATHVFASK		2	1054.5433349609375	1	b15.a1	1
b15	pepb15a6	IDSIVIQQGR		2	1128.6375732421875	1	b15.a1	1
b15	pepb15a7	IGFDKENVYDEIR		3	1597.7861328125	1	b15.a1	1
b15	pepb15a8	NPEIPNAAQAQK		2	1280.6597900390625	1	b15.a1	1
b15	pepb15a9	QNIISVGDYR		2	1164.6011962890625	1	b15.a1	1
b15	pepb15b10	SAPSKPAASIASGGSNSSNK		3	1817.899169921875	1	b15.a1	1
b15	pepb15b11	TEQEEDEEIITESSK		2	1766.7818603515625	1	b15.a1	1
b15	pepb15b12	VIIFSQMTR		2	1094.6031494140625	1	b15.a1	1
b15	pepb15b13	VIIFSQMTR	M7:+15.99491	2	1110.5980224609375	1	b15.a1	1
b16	pepb16a1	AVIQSMSGR		2	948.4935913085938	1	b16.a1	1
b16	pepb16a2	EATSSTSNFSSISSK		2	1532.7078857421875	1	b16.a1	1
b16	pepb16a3	FIIPNVSTPVSDAFK		2	1634.8792724609375	1	b16.a1	1
b16	pepb16a4	GAGNTSSINPIAVGFVQTPPVISSAHIQDER		3	3162.6181640625	1	b16.a1	1
b16	pepb16a5	MPVKPDDEPPDISSIIEPITEER		3	2607.286376953125	1	b16.a1	1
b16	pepb16a6	NADVIFSSFQKPK		3	1480.7799072265625	1	b16.a1	1
b16	pepb16a7	QECEAEASSVK	C3:+57.02146	2	1237.536865234375	1	b16.a1	1
b16	pepb16a8	SDDYIPSIEQQPQQK		2	1775.8450927734375	1	b16.a1	1
b16	pepb16a9	SQTVPSPTINNSGQYSR		2	1835.888671875	1	b16.a1	1
b16	pepb16b10	STDDRGEPVTHYIVK		3	1716.8555908203125	1	b16.a1	1
b16	pepb16b11	TDISIDDPNFWQK		2	1578.743896484375	1	b16.a1	1
b16	pepb16b12	VIEQAEGKVEEPENPAAK		3	1937.98193359375	1	b16.a1	1
b16	pepb16b13	VIIFSQMVR		2	1092.623779296875	1	b16.a1	1
b17	pepb17a1	APIDASDSGR		2	988.4697875976562	1	b17.a1	1
b17	pepb17a2	DFIEDYVDIIR		2	1397.695068359375	1	b17.a1	1
b17	pepb17a3	DITEAIDEDADPTK		2	1532.6966552734375	1	b17.a1	1
b17	pepb17a4	EQITDADTK		2	1020.4848022460938	1	b17.a1	1
b17	pepb17a5	HYDDFFER		2	1128.474853515625	1	b17.a1	1
b17	pepb17a6	IGIHVTPSNVDQVSTPPAAK		3	2031.08740234375	1	b17.a1	1
b17	pepb17a7	ISIQESESK		2	1020.5211791992188	1	b17.a1	1
b17	pepb17a8	IYQGTIGAIK		2	1063.614990234375	1	b17.a1	1
b17	pepb17a9	PSSFQNNVQSQDPQVSTK		3	1990.9468994140625	1	b17.a1	1
b17	pepb17b10	QHCEPQDGVIK	C3:+57.02146 - Q1:-17.02655	2	1293.589599609375	1	b17.a1	1
b18	pepb18a1	AIYYIQIHPQEIR		3	1643.8907470703125	1	b18.a1	1
b18	pepb18a2	EATADDIIK		2	975.4996948242188	1	b18.a1	1
b18	pepb18a3	ETDDTIVISFVGQTR		2	1680.8443603515625	1	b18.a1	1
b18	pepb18a4	GDFIIVGDIMR		2	1235.645751953125	1	b18.a1	1
b18	pepb18a5	IEVQDTSGGTTAIRPSASTQAISSSVSSSK		3	2952.47607421875	1	b18.a1	1
b18	pepb18a6	IGRPSETGIIGIIDPECR	C17:+57.02146	3	1983.033203125	1	b18.a1	1
b18	pepb18a7	IVVFQYSDGK		2	1155.6048583984375	1	b18.a1	1
b18	pepb18a8	QSTIVCHNR	C6:+57.02146 - Q1:-17.02655	2	1097.51611328125	1	b18.a1	1
b18	pepb18a9	TYEVSIR		2	867.45751953125	1	b18.a1	1
b18	pepb18b10	VVEEITR		2	845.4730834960938	1	b18.a1	1
b19	pepb19a1	AKPYEGSIIEADCDIIIPAASEK	C13:+57.02146	3	2490.24365234375	1	b19.a1	1
b19	pepb19a2	DDGSWEVIEGYR		2	1425.6285400390625	1	b19.a1	1
b19	pepb19a3	GASIVEDKIVEDIR		3	1543.8330078125	1	b19.a1	1
b19	pepb19a4	GFIGPGIDVPAPDMSTGER		2	1915.9222412109375	1	b19.a1	1
b19	pepb19a5	HGGTIPIVPTAEFQDR		3	1737.892333984375	1	b19.a1	1
b19	pepb19a6	IIAEGANGPTTPEADKIFIER		3	2242.171875	1	b19.a1	1
b19	pepb19a7	MVEGFFDR		2	1000.4561157226562	1	b19.a1	1
b19	pepb19a8	SEAVADREDDPNFFK		2	1739.7874755859375	1	b19.a1	1
b19	pepb19a9	YNIGIDIR		2	963.5261840820312	1	b19.a1	1
b19	pepb19b10	YSTDVSVDEVK		2	1241.5899658203125	1	b19.a1	1
b20	pepb20a1	ASIPFSVVGSNQIIEAK		2	1759.9593505859375	1	b20.a1	1
b20	pepb20a2	ITVVDTPGYGDAINCR	C15:+57.02146	2	1750.84326171875	1	b20.a1	1
b20	pepb20a3	KVENEDMNKDQIIIEK		3	1945.9903564453125	1	b20.a1	1
b20	pepb20a4	MQEMIAR		2	878.4227294921875	1	b20.a1	1
b20	pepb20a5	QQPTQFINPETPGYVGFANIPNQVHR		3	2952.4755859375	1	b20.a1	1
b20	pepb20a6	TVQIEASTVEIEER		2	1603.8177490234375	1	b20.a1	1
b20	pepb20a7	YIHDESGINR		2	1203.57568359375	1	b20.a1	1
b20	pepb20a8	YIHDESGINRR		3	1359.6767578125	1	b20.a1	1
b21	pepb21a1	ASEEIYEVER	A1:+42.01057	2	1266.5853271484375	1	b21.a1	1
b21	pepb21a2	EVQSAISTAAADDSK		2	1492.7130126953125	1	b21.a1	1
b21	pepb21a3	IKEIASCNPVVIEESK	C7:+57.02146	3	1815.9525146484375	1	b21.a1	1
b21	pepb21a4	IMGGASANEMIISGR		2	1506.74072265625	1	b21.a1	1
b21	pepb21a5	KQDGFTHIIISTK		3	1487.8221435546875	1	b21.a1	1
b21	pepb21a6	NFVNTFIQFK		2	1257.6630859375	1	b21.a1	1
b21	pepb21a7	NTAPSISSR		2	932.47998046875	1	b21.a1	1
b21	pepb21a8	SSENNSINPEVMR		2	1476.6751708984375	1	b21.a1	1
b22	pepb22a1	FATHAAAISVR		2	1143.6273193359375	1	b22.a1	1
b22	pepb22a2	GIVEFASKPAAR		3	1245.6954345703125	1	b22.a1	1
b22	pepb22a3	GMGPGTPAGYGR		2	1120.520751953125	1	b22.a1	1
b22	pepb22a4	GMGPGTPAGYGR	M2:+15.99491	2	1136.5157470703125	1	b22.a1	1
b22	pepb22a5	SPPPGMGINQNR		2	1267.62158203125	1	b22.a1	1
b22	pepb22a6	SPPPGMGINQNR	M6:+15.99491	2	1283.616455078125	1	b22.a1	1
b22	pepb22a7	YGEPGEVFINK		2	1252.621337890625	1	b22.a1	1
b23	pepb23a1	EQGTGNSYTDTSGPK		2	1541.6717529296875	1	b23.a1	1
b23	pepb23a2	ESQQSNFGTGEQK		2	1439.6402587890625	1	b23.a1	1
b23	pepb23a3	HNADAISDR		2	998.4653930664062	1	b23.a1	1
b23	pepb23a4	HNADAISDRFEK		3	1402.67138671875	1	b23.a1	1
b23	pepb23a5	NSYNNSQAPSPGIGSK		2	1620.76171875	1	b23.a1	1
b23	pepb23a6	SPFPMYSETVDIIK		2	1626.8089599609375	1	b23.a1	1
b23	pepb23a7	TPVKPSSVEEEDSFFR		3	1853.8919677734375	1	b23.a1	1
b24	pepb24a1	AIGFVVGQTDWEK		2	1449.7376708984375	1	b24.a1	1
b24	pepb24a2	GPKPAFGQQHQQQPK		3	1675.86669921875	1	b24.a1	1
b24	pepb24a3	SQAEPISGNKEPIADTSSNQQK		3	2329.126953125	1	b24.a1	1
b24	pepb24a4	SQIIAPPPPSAPPGNK		2	1570.8592529296875	1	b24.a1	1
b24	pepb24a5	SSYIESPR		2	938.4581909179688	1	b24.a1	1
b24	pepb24a6	TTVQQEPIESGAK		2	1387.706787109375	1	b24.a1	1
b24	pepb24a7	VNSFQNMK		2	967.4669799804688	1	b24.a1	1
b25	pepb25a1	ADTITPEECQQFK	C9:+57.02146	2	1566.7109375	2	b25.a1 b25.a2	1
b25	pepb25a2	FEDYINAESR		2	1243.5594482421875	2	b25.a1 b25.a2	1
b25	pepb25a3	IYEFPETDDEEENK		2	1757.7392578125	2	b25.a1 b25.a2	1
b25	pepb25a4	NIEGYVGFANIPNQVYR		2	1953.982177734375	2	b25.a1 b25.a2	1
b25	pepb25a5	SPIAQMEEER	M6:+15.99491	2	1205.547119140625	2	b25.a1 b25.a2	1
b25	pepb25a6	SVNSSTMAQQK		2	1180.5631103515625	1	b25.a1	1
b25	pepb25a7	SVNSSTMVAQQK		2	1279.6314697265625	1	b25.a2	1
b26	pepb26a1	GFAFVQYVNER		2	1329.6590576171875	1	b26.a1	1
b26	pepb26a2	KSDVEAIFSK		2	1123.599853515625	1	b26.a1	1
b26	pepb26a3	MIAGQVIDINIAAEPK		2	1682.9150390625	1	b26.a1	1
b26	pepb26a4	MIAGQVIDINIAAEPK	M1:+15.99491	2	1698.909912109375	1	b26.a1	1
b26	pepb26a5	NDKSEEEQSSSSVKKDETNVK		3	2368.111572265625	1	b26.a1	1
b26	pepb26a6	VFIGNINTIVVK		2	1316.7940673828125	1	b26.a1	1
b26	pepb26a7	VPPPPPIAR		2	943.5728149414062	1	b26.a1	1
b27	pepb27a1	GAADVEKVEEK		2	1174.595458984375	1	b27.a1	1
b27	pepb27a2	IANRAPEPTPQQVAQQQ		2	1875.9676513671875	1	b27.a1	1
b27	pepb27a3	IINHSVDKK		2	1053.60546875	1	b27.a1	1
b27	pepb27a4	SDSEGSDYTPGK		2	1242.512451171875	1	b27.a1	1
b27	pepb27a5	VIIFSQMTK		2	1066.5970458984375	1	b27.a1	1
b27	pepb27a6	VIIFSQMTK	M7:+15.99491	2	1082.5919189453125	1	b27.a1	1
b28	pepb28a1	ASQEANIITIAQK		2	1386.7591552734375	1	b28.a1	1
b28	pepb28a2	AVEIASIQNAK		2	1143.63720703125	1	b28.a1	1
b28	pepb28a3	AVSTGDCGQVIR	C7:+57.02146	2	1262.6162109375	1	b28.a1	1
b28	pepb28a4	EDSGMVPIIIPVSVPVR		2	1807.9991455078125	1	b28.a1	1
b28	pepb28a5	QRPRPEPIIIPTK	Q1:-17.02655	3	1527.9010009765625	1	b28.a1	1
b28	pepb28a6	SHESNAPGSAGGQASEKPR		3	1866.8692626953125	1	b28.a1	1
b29	pepb29a1	AAAQIIQSQAQQSGAQQTK		3	1957.01025390625	1	b29.a1	2
b29	pepb29a2	AAAQIIQSQAQQSGAQQTKK		3	2085.10498046875	1	b29.a1	1
b29	pepb29a3	AVAVGRPSNEEIR	A1:+42.01057	2	1439.760498046875	1	b29.a1	1
b29	pepb29a4	SIDIVTMK		2	906.4968872070312	1	b29.a1	1
b29	pepb29a5	STIMDTIFNTK		2	1270.63525390625	1	b29.a1	1
b30	pepb30a1	DKPTFIK		2	848.4880981445312	1	b30.a1	1
b30	pepb30a2	GGDIMIWNFGIK		2	1350.6878662109375	1	b30.a1	1
b30	pepb30a3	GIGAGGSITGIK		2	1030.589599609375	1	b30.a1	1
b30	pepb30a4	IITTDQKSEIR		2	1303.7220458984375	1	b30.a1	1
b30	pepb30a5	SPIEIEPEAK		2	1112.583740234375	1	b30.a1	1
b30	pepb30a6	YNIIVVGR		2	933.5521240234375	1	b30.a1	1
b31	pepb31a1	DIINPDSSMETSPDFFF		2	1961.8477783203125	1	b31.a1	1
b31	pepb31a2	EVDATSPAPSTSSTVK		2	1576.7705078125	1	b31.a1	1
b31	pepb31a3	INQICSQTK	C5:+57.02146	2	1091.5517578125	1	b31.a1	1
b31	pepb31a4	TPQMPPTTPSSSFFTK		2	1753.8470458984375	1	b31.a1	1
b31	pepb31a5	TPQMPPTTPSSSFFTK	M4:+15.99491	2	1769.8419189453125	1	b31.a1	1
b31	pepb31a6	TTIYEIQDDR		2	1253.6011962890625	1	b31.a1	1
b32	pepb32a1	IIQFQATPCPK	C9:+57.02146	2	1302.6878662109375	1	b32.a1	1
b32	pepb32a2	MFYGNSDDIGVFISK		2	1692.794189453125	1	b32.a1	1
b32	pepb32a3	NADICIASGTK	C5:+57.02146	2	1149.5572509765625	1	b32.a1	1
b32	pepb32a4	NYIKER		2	822.4473266601562	1	b32.a1	1
b32	pepb32a5	QTAIIDADDPVSQIHK		3	1750.8974609375	1	b32.a1	1
b32	pepb32a6	VWFGDVEAETMYR		2	1602.72607421875	1	b32.a1	1
b33	pepb33a1	DVAYQYVK		2	985.4993286132812	1	b33.a1	1
b33	pepb33a2	ESETTTSIVIER		2	1364.6907958984375	1	b33.a1	1
b33	pepb33a3	QATTIIADNIIFISDQTK		2	1992.065185546875	1	b33.a1	2
b33	pepb33a4	SGDSEVYQIGDVSQK		2	1611.7501220703125	1	b33.a1	1
b33	pepb33a5	VGQDPVIR		2	883.5	1	b33.a1	1
b34	pepb34a1	DVGPTPMYPPTYIEPGIGR		2	2060.01611328125	1	b34.a1	1
b34	pepb34a2	MVAPPAEPTR	M1:+15.99491	2	1084.5460205078125	1	b34.a1	1
b34	pepb34a3	SIFEGGATEIYYVIK		2	1689.873779296875	1	b34.a1	1
b34	pepb34a4	SIIAMHAQDPQMIDQISK		3	2026.010009765625	1	b34.a1	1
b34	pepb34a5	SIIAMHAQDPQMIDQISK	M5:+15.99491	3	2042.0050048828125	1	b34.a1	1
b34	pepb34a6	TYSISPR		2	823.4312744140625	1	b34.a1	1
b35	pepb35a1	IAQIFSISPCQISQIYK	C10:+57.02146	2	1996.0576171875	1	b35.a1	1
b35	pepb35a2	IFSNFSGADIIK		2	1311.69482421875	1	b35.a2	1
b35	pepb35a3	IFTNFSGADIIK		2	1325.71044921875	1	b35.a1	1
b35	pepb35a4	IHDETITYINQGQSYEIR		3	2180.062255859375	2	b35.a1 b35.a2	1
b35	pepb35a5	IIDIDIPMSVGIIDPR		2	1766.9725341796875	1	b35.a1	1
b35	pepb35a6	IIDIDIPMSVGIIDPR	M8:+15.99491	2	1782.9674072265625	1	b35.a1	1
b36	pepb36a1	ADTTSTVTPVPGQEK		2	1530.7650146484375	1	b36.a1	1
b36	pepb36a2	APIIVICEDHR	C7:+57.02146	3	1322.68896484375	1	b36.a1	1
b36	pepb36a3	FYGNVSR		2	842.416015625	1	b36.a1	1
b36	pepb36a4	KKPSGAIGSESYK		3	1351.7220458984375	1	b36.a1	1
b36	pepb36a5	SITHSTVGSK		2	1016.5374755859375	1	b36.a1	1
b37	pepb37a1	FREDHPDIIQNAK		3	1582.7977294921875	1	b37.a1	1
b37	pepb37a2	HPEINISEEGITK		3	1466.7490234375	1	b37.a1	1
b37	pepb37a3	QIQEERPEISESEITR	Q1:-17.02655	2	1926.9407958984375	1	b37.a1	1
b37	pepb37a4	QIQEERPEISESEITR		3	1943.96728515625	1	b37.a1	1
b37	pepb37a5	TTESHMDWEK		2	1263.531494140625	1	b37.a1	1
b38	pepb38a1	DQSAVVVQGIPEGVAFK		2	1743.927978515625	1	b38.a1	1
b38	pepb38a2	IIQVGNR		2	799.4788818359375	1	b38.a1	1
b38	pepb38a3	RPEIITHSTTEVTQPR		3	1864.988037109375	1	b38.a1	1
b38	pepb38a4	SPSWYGIPR		2	1062.537109375	1	b38.a1	1
b38	pepb38a5	YCVEEEEK	C2:+57.02146	2	1085.446044921875	1	b38.a1	1
b39	pepb39a1	AFTNYSSINR	A1:+42.01057	2	1214.5804443359375	1	b39.a1	1
b39	pepb39a2	DIQMAETSPEGTKPERR		3	1944.94482421875	1	b39.a1	1
b39	pepb39a3	IIQPPEAPR		2	1020.5841064453125	1	b39.a1	1
b39	pepb39a4	TREPVTDNVEK		2	1287.654296875	1	b39.a1	1
b39	pepb39a5	YFIPPSFPISK		2	1295.703857421875	1	b39.a1	1
b40	pepb40a1	FIQPNIGEIPTAIK		2	1540.873779296875	1	b40.a1	1
b40	pepb40a2	IDDIFEPVIIPEPK		2	1624.8836669921875	1	b40.a1	1
b40	pepb40a3	KGKPAAPGGAGNTGTK		3	1411.765625	1	b40.a1	1
b40	pepb40a4	NIGIPIITVIGDSK		2	1439.84716796875	1	b40.a1	1
b40	pepb40a5	TTGEVVSGVVSK		2	1162.6318359375	1	b40.a1	1
b41	pepb41a1	GGDPFWDGPGDPMR		2	1503.632568359375	1	b41.a1	1
b41	pepb41a2	IIPPQPMEGIGFIDAINSAPVPGIK		3	2574.400390625	1	b41.a1	1
b41	pepb41a3	IIPPQPMEGIGFIDAINSAPVPGIK	M7:+15.99491	3	2590.395263671875	1	b41.a1	1
b41	pepb41a4	QSNVAAPGDATPPAEK		2	1552.7606201171875	1	b41.a1	1
b41	pepb41a5	SSEDEEIRK		2	1092.5172119140625	1	b41.a1	1
b42	pepb42a1	FIAVGIVDNTVR		2	1303.7373046875	1	b42.a1	1
b42	pepb42a2	IGAVFNQVAFPIQYTPR		2	1921.033447265625	1	b42.a1	1
b42	pepb42a3	IPPNTNDEVDEDPTGNK		2	1854.8355712890625	1	b42.a1	1
b42	pepb42a4	NENQIIIFADDTYPR		2	1808.8818359375	1	b42.a1	1
b42	pepb42a5	TVIDPVTGDISDTR		2	1488.7545166015625	1	b42.a1	1
b43	pepb43a1	EGTQISSQQSVMSK		2	1509.7218017578125	1	b43.a1	1
b43	pepb43a2	FIVFFYPEDVR		2	1431.7310791015625	1	b43.a1	1
b43	pepb43a3	SIAFPAIGTGNIGFPK		2	1589.8690185546875	1	b43.a1	1
b43	pepb43a4	SIAIPAISSGVFGFPIGR		2	1789.0010986328125	1	b43.a1	1
b43	pepb43a5	TDVVVNSVPIDIVISR		2	1725.9749755859375	1	b43.a1	1
b44	pepb44a1	APGCVISNPDQK	C4:+57.02146	2	1285.620849609375	1	b44.a1	1
b44	pepb44a2	KAPGCVISNPDQK	C5:+57.02146	3	1413.7159423828125	1	b44.a1	1
b44	pepb44a3	SPFNSPSPQDSPR		2	1415.6553955078125	1	b44.a1	1
b44	pepb44a4	TEMDKSPFNSPSPQDSPR	M3:+15.99491	3	2035.9029541015625	1	b44.a1	1
b45	pepb45a1	AADGGERPIAASPPGTVK		3	1693.88720703125	1	b45.a1	1
b45	pepb45a2	GGEDTNDIQQK		2	1204.5445556640625	1	b45.a1	1
b45	pepb45a3	TQSRPGGPPNPPGPSPK		3	1670.861328125	1	b45.a1	1
b45	pepb45a4	TYIQTEIPFK		2	1239.662353515625	1	b45.a1	1
b46	pepb46a1	AEIEEVTIDGKPIQAIR	A1:+42.01057	2	1924.0389404296875	1	b46.a1	1
b46	pepb46a2	GVPAGNSDTEGGQPGR		2	1498.6884765625	1	b46.a1	1
b46	pepb46a3	ISEGSQPAEEEEDQETPSR		2	2117.910888671875	1	b46.a1	1
b46	pepb46a4	WGASTATTQK		2	1050.5218505859375	1	b46.a1	1
b47	pepb47a1	APTNIVYK		2	905.509521484375	1	b47.a1	1
b47	pepb47a2	HAEKAPTNIVYK		3	1370.7430419921875	1	b47.a1	1
b47	pepb47a3	IDDMTAAPMDVR	M9:+15.99491	2	1350.6031494140625	1	b47.a1	1
b47	pepb47a4	QAVDFISNEGHIYSTVDDDHFK	Q1:-17.02655	3	2520.1318359375	1	b47.a1	1
b48	pepb48a1	IGIFPSNFVK		2	1121.6357421875	1	b48.a1	1
b48	pepb48a2	RPEKPVPPPPPIAK		3	1522.9107666015625	1	b48.a1	1
b48	pepb48a3	SSGTVYPK		2	838.430908203125	1	b48.a1	1
b48	pepb48a4	VIFEYIPQNEDEIEIK		2	1979.001220703125	1	b48.a1	1
b49	pepb49a1	ESFESQFIADTER		2	1558.702392578125	1	b49.a1	1
b49	pepb49a2	FTAFYASR		2	962.4735107421875	1	b49.a1	1
b49	pepb49a3	FYTQQWEDYR		2	1435.6280517578125	1	b49.a1	1
b49	pepb49a4	IVHQNSASDDAEASMISK		3	1902.8865966796875	1	b49.a1	1
b50	pepb50a1	EIWEIIGIPEDQR		2	1597.822509765625	1	b50.a1	1
b50	pepb50a2	QTETEMIYGSAPR		2	1482.689697265625	1	b50.a1	1
b50	pepb50a3	SDATSGIINSTNIQS		2	1507.723876953125	1	b50.a1	1
b50	pepb50a4	SQNEAVCEGIR	C7:+57.02146	2	1262.579833984375	1	b50.a1	1
b51	pepb51a1	DAVTYTEHAK		2	1134.54296875	1	b51.a1	1
b51	pepb51a2	ISGIIYEETR		2	1180.621337890625	1	b51.a1	1
b51	pepb51a3	TVTAMDVVYAIK		2	1310.702880859375	1	b51.a1	1
b51	pepb51a4	VFIENVIRDAVTYTEHAK		3	2105.10302734375	1	b51.a1	1
b52	pepb52a1	INESTTFVIGSR		2	1323.690673828125	1	b52.a1	1
b52	pepb52a2	QAEEECAHR	C6:+57.02146 - Q1:-17.02655	2	1112.4429931640625	1	b52.a1	1
b52	pepb52a3	SFVIPSWMVEK		2	1322.681640625	1	b52.a1	1
b52	pepb52a4	SQMTTSFTDPAISMDIIR		2	2013.96240234375	1	b52.a1	1
b53	pepb53a1	IIHDFPQFYPIGIVQHD		3	2039.0389404296875	1	b53.a1	1
b53	pepb53a2	MFIISDGEGK		2	1096.53466796875	1	b53.a1	1
b53	pepb53a3	MFIISDGEGK	M1:+15.99491	2	1112.5296630859375	1	b53.a1	1
b53	pepb53a4	VDMMDIPR	V1:+42.01057	2	1018.469970703125	1	b53.a1	1
b54	pepb54a1	DVMDSTTTQK		2	1125.5096435546875	1	b54.a1	1
b54	pepb54a2	EQSQITATQTR		2	1262.6339111328125	1	b54.a1	1
b54	pepb54a3	HDVNIGR		2	810.422119140625	1	b54.a1	1
b55	pepb55a1	HIDQEQQIK		2	1138.58544921875	1	b55.a1	1
b55	pepb55a2	ISTQSNSNNIEPAR		2	1530.7510986328125	1	b55.a1	1
b55	pepb55a3	NTAGAQPQDDSIGGR		2	1486.6884765625	1	b55.a1	1
b56	pepb56a1	TDDPQIKR		2	972.5112915039062	1	b56.a1	1
b56	pepb56a2	TIIEEIK		2	845.498291015625	1	b56.a1	1
b56	pepb56a3	VAVIENQNK		2	1014.5582885742188	1	b56.a1	1
b57	pepb57a1	IADREDEYKK		3	1266.6329345703125	1	b57.a1	1
b57	pepb57a2	THEDIEAQIR		3	1211.6019287109375	1	b57.a1	1
b57	pepb57a3	VQENCIDIVGR	C5:+57.02146	2	1302.6474609375	1	b57.a1	1
b58	pepb58a1	AGFAGDDAPR		2	976.44873046875	1	b58.a1	1
b58	pepb58a2	DSYVGDEAQSK		2	1198.522705078125	1	b58.a1	1
b58	pepb58a3	VAPEEHPVIITEAPINPK		3	1954.0648193359375	1	b58.a1	1
b59	pepb59a1	IDDDGIPFIGAK		2	1260.6474609375	1	b59.a1	1
b59	pepb59a2	NMYQCQMGK	C5:+57.02146	2	1159.4697265625	1	b59.a1	1
b59	pepb59a3	VTNQPIGGR		2	941.5167236328125	1	b59.a1	1
b60	pepb60a1	AFEVMDEFDGR		2	1315.562744140625	1	b60.a1	1
b60	pepb60a2	SIDQDYER		2	1025.453857421875	1	b60.a1	1
b60	pepb60a3	SNPSAVAGNETPGASTK		2	1587.7613525390625	1	b60.a1	1
b61	pepb61a1	IIEQYKEESK		2	1266.657958984375	1	b61.a1	1
b61	pepb61a2	NFIIDQTNVSAAAQR		2	1647.8453369140625	1	b61.a1	1
b61	pepb61a3	SSGPTSIFAVTVAPPGAR		2	1714.9129638671875	1	b61.a1	1
b62	pepb62a1	AAAAGAAAAAAAEGEAPAEMGAIIIEK	A1:+42.01057	3	2438.2236328125	1	b62.a1	1
b62	pepb62a2	GDGVTPPAGTAAPAPPPISQDVPGR		3	2325.183837890625	1	b62.a1	1
b62	pepb62a3	TPIHAAAQK		2	936.526611328125	1	b62.a1	1
b63	pepb63a1	APQVIVIAPTR		2	1164.7103271484375	1	b63.a1	1
b63	pepb63a2	EAQEISQNSAIK		2	1317.6649169921875	1	b63.a1	1
b63	pepb63a3	TFSFAIPIIEK		2	1265.71435546875	1	b63.a1	1
b64	pepb64a1	AASQAVEEMR	A1:+42.01057	2	1133.5260009765625	1	b64.a1	1
b64	pepb64a2	IIIAEVPTMAVEK		2	1413.8026123046875	1	b64.a1	1
b64	pepb64a3	VVIGEFGVR		2	975.5626220703125	1	b64.a1	1
b65	pepb65a1	FAIGSVVAVTK		2	1091.646240234375	1	b65.a1	1
b65	pepb65a2	IDNSNTPFIPK		2	1245.6478271484375	1	b65.a1	1
b65	pepb65a3	SDMYIINESITDPAIVK		2	1908.962646484375	1	b65.a1	1
b66	pepb66a1	AIEPIEGIETMR		2	1358.6988525390625	1	b66.a1	1
b66	pepb66a2	IGIEFFDQPAVPIAR		2	1672.9061279296875	1	b66.a1	1
b66	pepb66a3	IVETEAYIGPEDEAAHSR		3	1986.9407958984375	1	b66.a1	1
b67	pepb67a1	GSSSANPVNSVR		2	1174.58154296875	1	b67.a1	1
b67	pepb67a2	TSGQTFANSNSSR		2	1356.6142578125	1	b67.a1	1
b68	pepb68a1	FKDPNAPK		2	916.4890747070312	1	b68.a1	1
b68	pepb68a2	IKGEHPGISIGDVAK		3	1520.843505859375	1	b68.a1	1
b69	pepb69a1	IGSIASGNVR		2	973.5429077148438	1	b69.a1	1
b69	pepb69a2	SYGIGSEQR		2	996.4749145507812	1	b69.a1	1
b70	pepb70a1	IATNTSAPDIK		2	1130.6055908203125	1	b70.a1	1
b70	pepb70a2	TTTISGTAPAAGVVPSR		2	1585.8548583984375	1	b70.a1	1
b71	pepb71a1	NVQITENEIR		2	1215.6331787109375	1	b71.a1	1
b71	pepb71a2	YGQFSGINPGGRPITPPR		3	1913.99853515625	1	b71.a1	1
b72	pepb72a1	APEIIFGAR		2	973.5469970703125	1	b72.a1	1
b72	pepb72a2	TEAIEQGGIPK		2	1142.6055908203125	1	b72.a1	1
b73	pepb73a1	DSPFGISFVR		2	1124.5738525390625	1	b73.a1	1
b73	pepb73a2	TPATAPVPAR		2	980.5527954101562	1	b73.a1	1
b74	pepb74a1	DIVIPTQAIPASPAIK		2	1633.9527587890625	1	b74.a1	1
b74	pepb74a2	TISGAQDSEAAFAK		2	1395.675537109375	1	b74.a1	1
b75	pepb75a1	AQTYEIQESNVQIK		2	1650.833740234375	1	b75.a1	1
b75	pepb75a2	IIEEEIIAFSK		2	1291.71484375	1	b75.a1	1
b76	pepb76a1	NQVAMNPTNTVFDAK		2	1649.795654296875	1	b76.a1	1
b76	pepb76a2	SIITIEDGIFEVK		2	1463.800048828125	1	b76.a1	1
b77	pepb77a1	AVIMFGVPYVYTQSR		2	1730.8939208984375	1	b77.a1	1
b77	pepb77a2	EVPIPAGIYNIDDIK		2	1656.8846435546875	1	b77.a1	1

## Sheet: spectra
MS Sample :	DaPR130321_VB120_O863.m
Group ID	Peptide ID	Sample	Scan	Rt (minutes)	Sequence (top)	Modifs (top)	Number of subgroups	Sub-groups Ids	Best E-value	Best hyperscore	Charge	MH+ Obs	MH+ theo	DeltaMH+	Delta-ppm
a1	pepa1b98	DaPR130321_VB120_O863.m	888	10.760000228881836	LPKDDVHAK		1	a1.a1	0.0015999999595806003	43.099998474121094	2	1022.5646362304688	1022.5632934570312	0.0013000000035390258	1.2713149512183743
a1	pepa1a7	DaPR130321_VB120_O863.m	900	10.829999923706055	AMHGELQK		1	a1.a1	0.006899999920278788	29.200000762939453	2	913.45654296875	913.4564208984375	9.999999747378752E-5	0.1094742947621209
a1	pepa1c131	DaPR130321_VB120_O863.m	976	11.3100004196167	MNKDSKPPGNLK		1	a1.a1	0.0034000000450760126	35.0	2	1328.70068359375	1328.699462890625	0.0012000000569969416	0.9031388139393886
a1	pepa1b60	DaPR130321_VB120_O863.m	978	11.329999923706055	GPESESEDHRASGEVR		1	a1.a1	0.00430000014603138	40.099998474121094	3	1741.7747802734375	1741.7740478515625	7.999999797903001E-4	0.4593018140194943
a1	pepa1c152	DaPR130321_VB120_O863.m	989	11.40999984741211	NKEFVAR		1	a1.a1	0.002400000113993883	26.799999237060547	2	863.4746704101562	863.4738159179688	8.999999845400453E-4	1.042301420087933
a1	pepa1c194	DaPR130321_VB120_O863.m	1102	12.0600004196167	TQEGSLSAR		1	a1.a1	0.0012000000569969416	35.0	2	948.4749755859375	948.4749145507812	0.0	0.0
a1	pepa1c192	DaPR130321_VB120_O863.m	1104	12.0600004196167	TLSEKNNITQK		1	a1.a1	5.200000032345997E-6	49.20000076293945	2	1275.689697265625	1275.690673828125	-0.0010000000474974513	-0.7838891261128575
a1	pepa1c186	DaPR130321_VB120_O863.m	1205	12.65999984741211	SMEEDPQTSR		1	a1.a1	0.0017000000225380063	45.900001525878906	2	1179.494384765625	1179.4951171875	-6.000000284984708E-4	-0.5086922529439272
a1	pepa1a5	DaPR130321_VB120_O863.m	1235	12.850000381469727	ALKLNSNEAR		1	a1.a1	0.00139999995008111	42.400001525878906	2	1115.61572265625	1115.6171875	-0.00139999995008111	-1.2549107039291738
a1	pepa1c196	DaPR130321_VB120_O863.m	1275	13.050000190734863	TSPQEGERYNYSK		1	a1.a1	4.1000001260727004E-7	41.79999923706055	2	1558.7108154296875	1558.7137451171875	-0.00279999990016222	-1.7963528639774136
a1	pepa1b20	DaPR130321_VB120_O863.m	1301	13.199999809265137	CFGTGAAGNR	C1:+57.02146	1	a1.a1	5.0999999075429514E-5	32.400001525878906	2	1010.4469604492188	1010.4476928710938	-6.99999975040555E-4	-0.6927622082559957
a1	pepa1b27	DaPR130321_VB120_O863.m	1411	13.779999732971191	DEVLANR		1	a1.a1	6.799999973736703E-4	43.70000076293945	2	816.42236328125	816.42138671875	8.999999845400453E-4	1.1023718868477992
a1	pepa1b57	DaPR130321_VB120_O863.m	1421	13.829999923706055	GHDEREHPFLVK		1	a1.a1	0.014000000432133675	28.399999618530273	2	1463.7362060546875	1463.7393798828125	-0.0031999999191612005	-2.1861814767990966
a1	pepa1c119	DaPR130321_VB120_O863.m	1433	13.899999618530273	KQNNFSLAMK	M9:+15.99491	1	a1.a1	0.014000000432133675	31.399999618530273	2	1196.6007080078125	1196.609619140625	-0.008899999782443047	-7.4376802927882215
a1	pepa1c171	DaPR130321_VB120_O863.m	1464	14.079999923706055	QYDEALNK		1	a1.a1	0.019999999552965164	14.800000190734863	2	980.4677124023438	980.4688110351562	-0.0010999999940395355	-1.1219122746782544
a1	pepa1c185	DaPR130321_VB120_O863.m	1573	14.630000114440918	SKDFVQVMR	M8:+15.99491	1	a1.a1	0.0015999999595806003	40.599998474121094	2	1125.5694580078125	1125.572509765625	-0.003000000026077032	-2.665310319902637
a1	pepa1c169	DaPR130321_VB120_O863.m	1624	14.899999618530273	QVSNMVAK	M5:+15.99491 - Q1:-17.02655	1	a1.a1	0.027000000700354576	27.299999237060547	2	875.42919921875	875.4295043945312	-3.9999998989515007E-4	-0.4569185615600196
a1	pepa1b68	DaPR130321_VB120_O863.m	1732	15.449999809265137	LAAVVSACK	C8:+57.02146	1	a1.a1	7.900000200606883E-4	45.20000076293945	2	918.5087280273438	918.5081176757812	6.000000284984708E-4	0.653233234363489
a1	pepa1b55	DaPR130321_VB120_O863.m	1745	15.5	GFNKVVLK		1	a1.a1	0.008799999952316284	38.0	2	904.5619506835938	904.5618896484375	0.0	0.0
a1	pepa1a6	DaPR130321_VB120_O863.m	1796	15.760000228881836	AIRPQIDLKR		1	a1.a1	0.006099999882280827	50.400001525878906	3	1209.7435302734375	1209.7430419921875	5.000000237487257E-4	0.41331093165481886
a1	pepa1c140	DaPR130321_VB120_O863.m	1830	15.90999984741211	MYAALGDPK	M1:+15.99491	1	a1.a1	3.5999998999614036E-6	47.900001525878906	2	981.4703979492188	981.4713745117188	-0.0010000000474974513	-1.0188784649933886
a1	pepa1b49	DaPR130321_VB120_O863.m	1864	16.100000381469727	FNNYVDCMK	C7:+57.02146 - M8:+15.99491	1	a1.a1	0.002300000051036477	34.79999923706055	2	1206.4888916015625	1206.4921875	-0.0032999999821186066	-2.7352021142852254
a1	pepa1c130	DaPR130321_VB120_O863.m	1872	16.1299991607666	MKQDAQVVLYR	M1:+15.99491	1	a1.a1	0.001500000013038516	40.20000076293945	3	1366.71484375	1366.7152099609375	-3.000000142492354E-4	-0.2195044088649674
a1	pepa1c191	DaPR130321_VB120_O863.m	1895	16.229999542236328	SYVAWDREK		1	a1.a1	1.0999999631167157E-6	46.20000076293945	2	1153.562255859375	1153.5640869140625	-0.0017999999690800905	-1.560381420936335
a1	pepa1c162	DaPR130321_VB120_O863.m	1906	16.280000686645508	QITPQQQEK	Q1:-17.02655	1	a1.a1	0.008100000210106373	34.900001525878906	2	1082.5477294921875	1082.548095703125	-3.000000142492354E-4	-0.2771239591478683
a1	pepa1a3	DaPR130321_VB120_O863.m	1933	16.399999618530273	AGENQLLER		1	a1.a1	2.099999983329326E-5	49.20000076293945	2	1029.5323486328125	1029.5328369140625	-3.9999998989515007E-4	-0.38852572307855293
a1	pepa1c133	DaPR130321_VB120_O863.m	1936	16.40999984741211	MSGKHDVGAYMLMYK	M11:+15.99491 - M13:+15.99491	1	a1.a1	3.000000142492354E-4	41.5	3	1762.79736328125	1762.7965087890625	7.999999797903001E-4	0.4538243500038771
a1	pepa1c208	DaPR130321_VB120_O863.m	1939	16.43000030517578	VPADLLKR		1	a1.a1	0.012000000104308128	43.599998474121094	2	911.568359375	911.5676879882812	6.000000284984708E-4	0.6582067754316716
a1	pepa1c118	DaPR130321_VB120_O863.m	1958	16.510000228881836	KQNNFSLAMK		1	a1.a1	1.1999999696854502E-4	43.400001525878906	2	1180.6151123046875	1180.61474609375	3.9999998989515007E-4	0.33880653381521203
a1	pepa1c174	DaPR130321_VB120_O863.m	1963	16.530000686645508	RILELSGSSSEDSEK		1	a1.a1	3.2999999177718564E-8	61.400001525878906	2	1636.8013916015625	1636.8028564453125	-0.00139999995008111	-0.8553259450692349
a1	pepa1c174	DaPR130321_VB120_O863.m	1961	16.530000686645508	RILELSGSSSEDSEK		1	a1.a1	4.1000000783242285E-4	39.0	3	1636.8017578125	1636.8028564453125	-0.0010999999940395355	-0.6720418343040006
a1	pepa1b69	DaPR130321_VB120_O863.m	1973	16.579999923706055	LACDVDQVTR	C3:+57.02146	1	a1.a1	5.199999941396527E-5	52.0	2	1176.568359375	1176.5682373046875	1.9999999494757503E-4	0.1699858865863489
a1	pepa1b61	DaPR130321_VB120_O863.m	1976	16.600000381469727	GSCITEGNELTK	C3:+57.02146	1	a1.a1	0.010999999940395355	29.700000762939453	2	1308.6025390625	1308.6103515625	-0.007799999788403511	-5.960521234674781
a1	pepa1b50	DaPR130321_VB120_O863.m	1978	16.610000610351562	FNNYVDCMKK	C7:+57.02146	1	a1.a1	6.000000284984708E-4	34.5	3	1318.593505859375	1318.59228515625	0.0013000000035390258	0.9858999011092947
a1	pepa1c173	DaPR130321_VB120_O863.m	2010	16.75	RLGLPGDEVDNKVK		1	a1.a1	1.2000000104706032E-8	61.0	3	1539.851806640625	1539.849365234375	0.002400000113993883	1.5585940860056708
a1	pepa1b41	DaPR130321_VB120_O863.m	2018	16.780000686645508	EFPPGTPR		1	a1.a1	0.02199999988079071	22.200000762939453	2	900.4585571289062	900.4578247070312	6.99999975040555E-4	0.7773823002407734
a1	pepa1b29	DaPR130321_VB120_O863.m	2020	16.799999237060547	DLCNTHLMR	C3:+57.02146	1	a1.a1	7.50000006519258E-4	45.400001525878906	2	1159.535888671875	1159.53515625	7.999999797903001E-4	0.689931629479475
a1	pepa1c120	DaPR130321_VB120_O863.m	2023	16.799999237060547	KSLNSIEFR		1	a1.a1	0.0020000000949949026	31.200000762939453	2	1093.60009765625	1093.6004638671875	-3.000000142492354E-4	-0.2743232324430222
a1	pepa1b13	DaPR130321_VB120_O863.m	2039	16.860000610351562	ATQQQHDFTLTQTADGR		1	a1.a1	0.009600000455975533	51.5	3	1917.903564453125	1917.9053955078125	-0.0017999999690800905	-0.9385238569619313
a1	pepa1b13	DaPR130321_VB120_O863.m	2047	16.8799991607666	ATQQQHDFTLTQTADGR		1	a1.a1	1.4999999464748726E-8	57.0	2	1917.9033203125	1917.9053955078125	-0.0020000000949949026	-1.0428043529568116
a1	pepa1b21	DaPR130321_VB120_O863.m	2044	16.860000610351562	CGAALAGHQLIR	C1:+57.02146	1	a1.a1	3.6999999792897142E-6	55.29999923706055	2	1266.6737060546875	1266.6739501953125	-1.9999999494757503E-4	-0.15789382493950901
a1	pepa1a9	DaPR130321_VB120_O863.m	2083	17.030000686645508	AQEPESGLSEETQVK		1	a1.a1	6.099999882280827E-4	46.400001525878906	3	1631.7774658203125	1631.7762451171875	0.0012000000569969416	0.7353949786851827
a1	pepa1a9	DaPR130321_VB120_O863.m	2054	16.90999984741211	AQEPESGLSEETQVK		1	a1.a1	1.7000000296363282E-9	84.9000015258789	2	1631.77294921875	1631.7762451171875	-0.0032999999821186066	-2.0223360843702034
a1	pepa1c184	DaPR130321_VB120_O863.m	2061	16.950000762939453	SKDFVQVMR		1	a1.a1	0.002099999925121665	41.400001525878906	2	1109.5770263671875	1109.57763671875	-5.000000237487257E-4	-0.45062193685457547
a1	pepa1c129	DaPR130321_VB120_O863.m	2071	16.979999542236328	MKQDAQVVLYR		1	a1.a1	0.008500000461935997	40.599998474121094	3	1350.720947265625	1350.7203369140625	6.99999975040555E-4	0.518241974974492
a1	pepa1c129	DaPR130321_VB120_O863.m	2078	17.010000228881836	MKQDAQVVLYR		1	a1.a1	5.500000042957254E-6	57.0	2	1350.720458984375	1350.7203369140625	3.000000142492354E-4	0.22210372202926448
a1	pepa1b52	DaPR130321_VB120_O863.m	2082	17.030000686645508	FVETQASQGTLQTR		1	a1.a1	2.4000000209412065E-8	60.5	2	1565.790283203125	1565.792236328125	-0.0019000000320374966	-1.2134432576400485
a1	pepa1c200	DaPR130321_VB120_O863.m	2089	17.059999465942383	TYSVVPMTSR	M7:+15.99491	1	a1.a1	0.0012000000569969416	33.79999923706055	2	1156.5665283203125	1156.567138671875	-5.000000237487257E-4	-0.43231387701616053
a1	pepa1c139	DaPR130321_VB120_O863.m	2166	17.3799991607666	MYAALGDPK		1	a1.a1	2.899999963119626E-4	40.0	2	965.4768676757812	965.4765014648438	3.9999998989515007E-4	0.4143031853061785
a1	pepa1b12	DaPR130321_VB120_O863.m	2171	17.40999984741211	ATQMPEGGQGAPPMYQLYKR	M4:+15.99491 - M14:+15.99491	1	a1.a1	0.003800000064074993	40.70000076293945	3	2255.064208984375	2255.058837890625	0.005499999970197678	2.438960739198433
a1	pepa1b64	DaPR130321_VB120_O863.m	2172	17.40999984741211	HDVGAYMLMYK	M7:+15.99491 - M9:+15.99491	1	a1.a1	2.4000000848900527E-5	40.20000076293945	2	1359.609375	1359.6075439453125	0.0017999999690800905	1.3239114309831248
a1	pepa1b96	DaPR130321_VB120_O863.m	2176	17.43000030517578	LNESTFDTQITKK		1	a1.a1	1.1999999696854502E-4	50.400001525878906	2	1524.790283203125	1524.790771484375	-5.000000237487257E-4	-0.327913857494021
a1	pepa1b28	DaPR130321_VB120_O863.m	2215	17.579999923706055	DFVQVMR	M6:+15.99491	1	a1.a1	0.010999999940395355	35.20000076293945	2	910.4442749023438	910.4454956054688	-0.0013000000035390258	-1.4278724095114488
a1	pepa1c182	DaPR130321_VB120_O863.m	2390	18.309999465942383	SLGPPQGEEDSVPR		1	a1.a1	2.6000000070780516E-4	42.70000076293945	2	1467.694091796875	1467.7080078125	-0.014000000432133675	-9.538682324830768
a1	pepa1c182	DaPR130321_VB120_O863.m	2262	17.799999237060547	SLGPPQGEEDSVPR		1	a1.a1	0.0020000000949949026	42.29999923706055	3	1467.7049560546875	1467.707763671875	-0.002899999963119626	-1.9758701526961184
a1	pepa1c182	DaPR130321_VB120_O863.m	2230	17.649999618530273	SLGPPQGEEDSVPR		1	a1.a1	4.6999999904073775E-4	47.79999923706055	2	1467.7105712890625	1467.707763671875	0.00279999990016222	1.9077366553933388
a1	pepa1b92	DaPR130321_VB120_O863.m	2232	17.65999984741211	IKYFEGVSPK		1	a1.a1	0.014000000432133675	37.400001525878906	2	1167.6407470703125	1167.641357421875	-5.000000237487257E-4	-0.4282136981279201
a1	pepa1c205	DaPR130321_VB120_O863.m	2246	17.729999542236328	VIAGLYQR		1	a1.a1	0.017000000923871994	46.0	2	919.536376953125	919.536376953125	-0.0	-0.0
a1	pepa1c167	DaPR130321_VB120_O863.m	2269	17.809999465942383	QMFLTQTDTGDDR	M2:+15.99491	1	a1.a1	2.6000000070780516E-4	36.20000076293945	2	1543.673828125	1543.669677734375	0.004100000020116568	2.6560086521451187
a1	pepa1b86	DaPR130321_VB120_O863.m	2281	17.860000610351562	LLQDFNR		1	a1.a1	1.1999999696854502E-4	39.29999923706055	2	905.4833374023438	905.484375	-0.0010000000474974513	-1.104381340094854
a1	pepa1b81	DaPR130321_VB120_O863.m	2289	17.899999618530273	ILELSGSSSEDSEK		1	a1.a1	9.000000050773949E-11	77.69999694824219	2	1480.698974609375	1480.70166015625	-0.0027000000700354576	-1.823459878980984
a1	pepa1b75	DaPR130321_VB120_O863.m	2297	17.950000762939453	LGLPGDEVDNKVK		1	a1.a1	4.200000148557592E-6	44.70000076293945	2	1383.7449951171875	1383.7481689453125	-0.0031999999191612005	-2.312559460584673
a1	pepa1c190	DaPR130321_VB120_O863.m	2301	17.959999084472656	SYRHGDLPDIQIK		1	a1.a1	0.013000000268220901	48.70000076293945	3	1541.8023681640625	1541.8074951171875	-0.005100000184029341	-3.30780606540099
a1	pepa1c105	DaPR130321_VB120_O863.m	2305	17.979999542236328	LSLMYAR	M4:+15.99491	1	a1.a1	0.003000000026077032	34.400001525878906	2	869.4561157226562	869.4553833007812	6.99999975040555E-4	0.8051016630469185
a1	pepa1c213	DaPR130321_VB120_O863.m	2320	18.030000686645508	YAVPSAGLR		1	a1.a1	0.01600000075995922	22.899999618530273	2	933.5155639648438	933.5156860351562	-9.999999747378752E-5	-0.10712192517997123
a1	pepa1b53	DaPR130321_VB120_O863.m	2344	18.1299991607666	FYGELALKK		1	a1.a1	5.4000001910026185E-6	41.20000076293945	2	1068.607666015625	1068.6092529296875	-0.001500000013038516	-1.403693640988165
a1	pepa1c132	DaPR130321_VB120_O863.m	2355	18.18000030517578	MSGKHDVGAYMLMYK	M13:+15.99491	1	a1.a1	0.004100000020116568	39.79999923706055	3	1746.7991943359375	1746.8016357421875	-0.002400000113993883	-1.3739396992115607
a1	pepa1b99	DaPR130321_VB120_O863.m	2358	18.200000762939453	LPPDVLR		1	a1.a1	0.02500000037252903	26.799999237060547	2	809.4904174804688	809.4884033203125	0.0020000000949949026	2.4706964136748817
a1	pepa1c154	DaPR130321_VB120_O863.m	2373	18.260000228881836	NVDSNNKELSIAIR		1	a1.a1	8.299999899463728E-5	57.599998474121094	2	1572.832763671875	1572.8343505859375	-0.0015999999595806003	-1.017271754641258
a1	pepa1c154	DaPR130321_VB120_O863.m	2369	18.25	NVDSNNKELSIAIR		1	a1.a1	0.019999999552965164	43.5	3	1572.8331298828125	1572.8343505859375	-0.0013000000035390258	-0.8265333237761046
a1	pepa1c157	DaPR130321_VB120_O863.m	2380	18.280000686645508	QDWVDGEPTEAEK		1	a1.a1	0.0010000000474974513	34.900001525878906	2	1503.6556396484375	1503.66015625	-0.0044999998062849045	-2.992697377516153
a1	pepa1c210	DaPR130321_VB120_O863.m	2392	18.329999923706055	VTVMASLR		1	a1.a1	0.020999999716877937	44.900001525878906	2	876.498291015625	876.4976196289062	6.99999975040555E-4	0.7986330588518
a1	pepa1c160	DaPR130321_VB120_O863.m	2434	18.5	QGNLSSQVPLKR	Q1:-17.02655	1	a1.a1	0.002400000113993883	43.900001525878906	2	1309.72119140625	1309.72265625	-0.001500000013038516	-1.1452806484491291
a1	pepa1b84	DaPR130321_VB120_O863.m	2438	18.510000228881836	LLNTWTNR		1	a1.a1	0.03500000014901161	37.900001525878906	2	1017.5489501953125	1017.5479736328125	8.999999845400453E-4	0.8844791674311908
a1	pepa1c209	DaPR130321_VB120_O863.m	2444	18.549999237060547	VTELALTASDR		1	a1.a1	2.499999936844688E-6	55.79999923706055	2	1175.626953125	1175.6270751953125	-9.999999747378752E-5	-0.085060985395538
a1	pepa1c150	DaPR130321_VB120_O863.m	2460	18.600000381469727	NLLTVTSSDEMMK	M11:+15.99491 - M12:+15.99491	1	a1.a1	9.399999667536463E-10	60.70000076293945	2	1500.6920166015625	1500.6923828125	-3.9999998989515007E-4	-0.26654362644627816
a1	pepa1c170	DaPR130321_VB120_O863.m	2465	18.6299991607666	QYDEALNK	Q1:-17.02655	1	a1.a1	0.019999999552965164	35.0	2	963.4410400390625	963.4421997070312	-0.0012000000569969416	-1.2455340417534588
a1	pepa1b85	DaPR130321_VB120_O863.m	2470	18.649999618530273	LLNTWTNRYPDAK		1	a1.a1	8.499999967170879E-5	47.79999923706055	2	1591.8201904296875	1591.8231201171875	-0.002899999963119626	-1.8218104301099312
a1	pepa1b74	DaPR130321_VB120_O863.m	2474	18.65999984741211	LGLPGDEVDNK		1	a1.a1	1.199999957179898E-7	55.0	2	1156.5853271484375	1156.5849609375	5.000000237487257E-4	0.43230721532418825
a1	pepa1c199	DaPR130321_VB120_O863.m	2480	18.68000030517578	TYSVVPMTSR		1	a1.a1	0.0015999999595806003	27.399999618530273	2	1140.57666015625	1140.5721435546875	0.0044999998062849045	3.945388138500632
a1	pepa1b65	DaPR130321_VB120_O863.m	2504	18.760000228881836	HGDLPDIQIK		1	a1.a1	2.099999983329326E-5	51.20000076293945	2	1135.6126708984375	1135.6109619140625	0.0017000000225380063	1.4969915574543864
a1	pepa1c168	DaPR130321_VB120_O863.m	2529	18.8799991607666	QNNFSLAMK		1	a1.a1	0.00800000037997961	25.0	2	1052.5189208984375	1052.519775390625	-7.999999797903001E-4	-0.7600807115413993
a1	pepa1b97	DaPR130321_VB120_O863.m	2538	18.90999984741211	INQVFHGSCITEGNELTK	C9:+57.02146	1	a1.a1	9.999999747378752E-5	60.20000076293945	2	2046.992919921875	2046.99169921875	0.0012000000569969416	0.5862261471089163
a1	pepa1b97	DaPR130321_VB120_O863.m	2533	18.899999618530273	INQVFHGSCITEGNELTK	C9:+57.02146	1	a1.a1	9.999999747378752E-6	54.099998474121094	3	2046.99169921875	2046.99169921875	-9.999999747378752E-5	-0.04885217537127936
a1	pepa1b15	DaPR130321_VB120_O863.m	2547	18.950000762939453	AVNLYGPDAQVDR		1	a1.a1	1.500000053056283E-6	52.099998474121094	2	1417.7060546875	1417.7073974609375	-0.0013000000035390258	-0.9169734219256235
a1	pepa1c135	DaPR130321_VB120_O863.m	2569	19.049999237060547	MSPYKDILETHLR	M1:+15.99491	1	a1.a1	2.500000118743628E-4	34.599998474121094	2	1618.82373046875	1618.826171875	-0.002400000113993883	-1.4825557899240602
a1	pepa1b95	DaPR130321_VB120_O863.m	2575	19.059999465942383	LNESTFDTQITK		1	a1.a1	1.9999999949504854E-6	69.0	2	1396.6959228515625	1396.6959228515625	9.999999747378752E-5	0.07159754377289414
a1	pepa1c109	DaPR130321_VB120_O863.m	2588	19.1299991607666	LTPLPEDNSMNVDQDGDPSDR	M10:+15.99491	1	a1.a1	5.90000010561198E-4	48.20000076293945	2	2331.006103515625	2331.00439453125	0.0015999999595806003	0.6863993750223496
a1	pepa1c109	DaPR130321_VB120_O863.m	2585	19.110000610351562	LTPLPEDNSMNVDQDGDPSDR	M10:+15.99491	1	a1.a1	0.002199999988079071	40.0	3	2331.002685546875	2331.00439453125	-0.0017999999690800905	-0.7721993031429093
a1	pepa1c212	DaPR130321_VB120_O863.m	2608	19.200000762939453	VVQMLGSLGGQINK	M4:+15.99491	1	a1.a1	0.03500000014901161	42.599998474121094	3	1459.7947998046875	1459.7940673828125	6.000000284984708E-4	0.41101689745470676
a1	pepa1c212	DaPR130321_VB120_O863.m	2586	19.110000610351562	VVQMLGSLGGQINK	M4:+15.99491	1	a1.a1	6.299999881775875E-7	65.30000305175781	2	1459.79443359375	1459.7940673828125	3.000000142492354E-4	0.20550844872735338
a1	pepa1c175	DaPR130321_VB120_O863.m	2596	19.15999984741211	RTFPVLLR		1	a1.a1	0.004800000227987766	29.5	2	1001.626220703125	1001.6259155273438	3.000000142492354E-4	0.2995130313609039
a1	pepa1c183	DaPR130321_VB120_O863.m	2607	19.200000762939453	SLNSIEFR		1	a1.a1	0.013000000268220901	42.5	2	965.5057373046875	965.5054931640625	1.9999999494757503E-4	0.20714537241228334
a1	pepa1b35	DaPR130321_VB120_O863.m	2624	19.260000228881836	DQEKLSLMYAR		1	a1.a1	1.700000029813964E-5	46.29999923706055	2	1353.6795654296875	1353.6834716796875	-0.0038999998942017555	-2.8810279328907877
a1	pepa1c142	DaPR130321_VB120_O863.m	2637	19.309999465942383	NCISTVVHQGLIR	C2:+57.02146	1	a1.a1	5.99999978589949E-8	57.5	2	1496.80029296875	1496.8006591796875	-3.000000142492354E-4	-0.2004275000878531
a1	pepa1b51	DaPR130321_VB120_O863.m	2647	19.350000381469727	FTKLNESTFDTQITK		1	a1.a1	2.699999895412475E-4	42.5	2	1772.9058837890625	1772.9068603515625	-0.0010000000474974513	-0.5640454497982789
a1	pepa1a8	DaPR130321_VB120_O863.m	2657	19.399999618530273	APPCEYKDWLTK	C4:+57.02146	1	a1.a1	8.099999831756577E-5	44.900001525878906	2	1507.7236328125	1507.725341796875	-0.0017000000225380063	-1.1275263308315708
a1	pepa1c216	DaPR130321_VB120_O863.m	2658	19.399999618530273	YPEETLSLMTK	M9:+15.99491	1	a1.a1	8.099999831756577E-5	45.70000076293945	2	1327.64111328125	1327.6453857421875	-0.00430000014603138	-3.2388167745768723
a1	pepa1c193	DaPR130321_VB120_O863.m	2675	19.459999084472656	TKNLSSNEAISLEEIR		1	a1.a1	9.100000170292333E-6	69.30000305175781	3	1803.9442138671875	1803.945068359375	-8.999999845400453E-4	-0.4989065356400036
a1	pepa1c104	DaPR130321_VB120_O863.m	2683	19.5	LSLMYAR		1	a1.a1	0.004800000227987766	34.400001525878906	2	853.461181640625	853.4605102539062	6.99999975040555E-4	0.8201902333270272
a1	pepa1c166	DaPR130321_VB120_O863.m	2695	19.549999237060547	QMFLTQTDTGDDR		1	a1.a1	1.1000000199601345E-7	47.900001525878906	2	1527.668701171875	1527.6748046875	-0.006099999882280827	-3.9929963258958363
a1	pepa1b31	DaPR130321_VB120_O863.m	2703	19.579999923706055	DLLLNTMSQEEK	M7:+15.99491	1	a1.a1	6.100000149444895E-8	63.400001525878906	2	1436.693359375	1436.6942138671875	-6.99999975040555E-4	-0.4872296194166097
a1	pepa1c164	DaPR130321_VB120_O863.m	2724	19.65999984741211	QITQSALLAEAR		1	a1.a1	2.9999999242136255E-5	46.900001525878906	3	1300.721923828125	1300.722412109375	-5.000000237487257E-4	-0.38440179018510034
a1	pepa1c164	DaPR130321_VB120_O863.m	2715	19.6299991607666	QITQSALLAEAR		1	a1.a1	6.099999882280827E-4	38.400001525878906	2	1300.72119140625	1300.722412109375	-0.0010999999940395355	-0.845683893656965
a1	pepa1b91	DaPR130321_VB120_O863.m	2720	19.649999618530273	LLSITVR		1	a1.a1	0.0015999999595806003	27.700000762939453	2	801.5193481445312	801.5197143554688	-3.9999998989515007E-4	-0.4990519668213085
a1	pepa1c172	DaPR130321_VB120_O863.m	2722	19.649999618530273	QYDEALNKQDWVDGEPTEAEK		1	a1.a1	0.002099999925121665	37.5	3	2465.11328125	2465.110595703125	0.0024999999441206455	1.0141532588754172
a1	pepa1b71	DaPR130321_VB120_O863.m	2728	19.68000030517578	LATTILQHWK		1	a1.a1	0.0010999999940395355	38.20000076293945	2	1210.6959228515625	1210.6947021484375	0.0013000000035390258	1.0737636839676523
a1	pepa1c134	DaPR130321_VB120_O863.m	2730	19.700000762939453	MSPYKDILETHLR		1	a1.a1	8.099999977275729E-4	36.0	3	1602.8316650390625	1602.831298828125	3.9999998989515007E-4	0.2495583847081108
a1	pepa1b33	DaPR130321_VB120_O863.m	2738	19.729999542236328	DPESETDNDSQEIFK		1	a1.a1	1.5999999936067155E-10	81.5999984741211	2	1753.740234375	1753.7403564453125	-0.0	-0.0
a1	pepa1b11	DaPR130321_VB120_O863.m	2741	19.729999542236328	ATQMPEGGQGAPPMYQLYK	M14:+15.99491	1	a1.a1	1.8000000636675395E-5	45.900001525878906	3	2082.956787109375	2082.962646484375	-0.006000000052154064	-2.8805125537324763
a1	pepa1b11	DaPR130321_VB120_O863.m	2746	19.75	ATQMPEGGQGAPPMYQLYK	M14:+15.99491	1	a1.a1	4.099999983964153E-8	57.099998474121094	2	2082.9638671875	2082.962646484375	0.0012000000569969416	0.5761025331022148
a1	pepa1b19	DaPR130321_VB120_O863.m	2759	19.809999465942383	CFGTGAAGNR	C1:+57.02146 - C1:-17.02655	1	a1.a1	0.0027000000700354576	39.099998474121094	2	993.4219360351562	993.4210815429688	7.999999797903001E-4	0.8052979694650234
a1	pepa1b58	DaPR130321_VB120_O863.m	2769	19.850000381469727	GIFTSEIGTK		1	a1.a1	0.01899999938905239	40.0	2	1052.5654296875	1052.562744140625	0.00279999990016222	2.660173862080124
a1	pepa1c149	DaPR130321_VB120_O863.m	2781	19.899999618530273	NLLTVTSSDEMMK	M11:+15.99491	1	a1.a1	2.099999996119095E-8	49.20000076293945	2	1484.69775390625	1484.697509765625	3.000000142492354E-4	0.20206137093649032
a1	pepa1c153	DaPR130321_VB120_O863.m	2795	19.950000762939453	NNWEVSALSR		1	a1.a1	1.4000000373926014E-4	57.20000076293945	2	1175.5809326171875	1175.580810546875	1.9999999494757503E-4	0.17012866589284995
a1	pepa1b24	DaPR130321_VB120_O863.m	2803	19.959999084472656	CLMDQATDPNILGR	C1:+57.02146 - M3:+15.99491	1	a1.a1	3.6000000758207307E-9	75.5	2	1619.7532958984375	1619.751953125	0.0013000000035390258	0.8025920271501606
a1	pepa1b87	DaPR130321_VB120_O863.m	2811	20.0	LLQIIER		1	a1.a1	7.400000322377309E-5	39.29999923706055	2	884.5565185546875	884.5568237304688	-3.000000142492354E-4	-0.33915290256202657
a1	pepa1c143	DaPR130321_VB120_O863.m	2814	20.010000228881836	NELEIPGQYDGR		1	a1.a1	1.8000000272877514E-4	46.79999923706055	2	1390.6585693359375	1390.66015625	-0.001500000013038516	-1.0786244261742262
a1	pepa1c181	DaPR130321_VB120_O863.m	2838	20.110000610351562	SIGEYDVLR		1	a1.a1	0.009200000204145908	46.099998474121094	2	1051.5430908203125	1051.5423583984375	8.999999845400453E-4	0.8558856211087869
a1	pepa1b62	DaPR130321_VB120_O863.m	2841	20.110000610351562	GYGLFAGPCK	C9:+57.02146	1	a1.a1	0.006399999838322401	41.70000076293945	2	1069.51318359375	1069.513916015625	-6.99999975040555E-4	-0.6545029144158685
a1	pepa1b79	DaPR130321_VB120_O863.m	2854	20.15999984741211	ILDVMYSR		1	a1.a1	4.199999966658652E-4	42.400001525878906	2	996.5172729492188	996.5186767578125	-0.00139999995008111	-1.4048908291774616
a1	pepa1b66	DaPR130321_VB120_O863.m	2868	20.209999084472656	HSSLITPLQAVAQR		1	a1.a1	1.900000061141327E-4	43.599998474121094	2	1520.8541259765625	1520.8548583984375	-6.000000284984708E-4	-0.3945149829289504
a1	pepa1b66	DaPR130321_VB120_O863.m	2863	20.200000762939453	HSSLITPLQAVAQR		1	a1.a1	1.5999999595806003E-4	54.0	3	1520.8564453125	1520.8548583984375	0.0015999999595806003	1.0520398779312232
a1	pepa1c187	DaPR130321_VB120_O863.m	2873	20.25	SQGCSEQVLTVLK	C4:+57.02146	1	a1.a1	3.3999999260458935E-8	78.5999984741211	2	1448.7388916015625	1448.7418212890625	-0.00279999990016222	-1.932711445901958
a1	pepa1c195	DaPR130321_VB120_O863.m	2900	20.350000381469727	TSALSDETKNNWEVSALSR		1	a1.a1	0.00139999995008111	48.900001525878906	3	2108.02685546875	2108.02587890625	0.0010999999940395355	0.5218152229754746
a1	pepa1c195	DaPR130321_VB120_O863.m	2906	20.360000610351562	TSALSDETKNNWEVSALSR		1	a1.a1	4.3000000005122274E-8	55.0	2	2108.031494140625	2108.02587890625	0.00570000009611249	2.7039516702090665
a1	pepa1b63	DaPR130321_VB120_O863.m	2919	20.43000030517578	HDVGAYMLMYK		1	a1.a1	1.5999999959603883E-5	50.5	2	1327.619384765625	1327.6177978515625	0.0017000000225380063	1.2804890272554774
a1	pepa1c100	DaPR130321_VB120_O863.m	2922	20.450000762939453	LPVLAGCLK	C7:+57.02146	1	a1.a1	0.0012000000569969416	47.099998474121094	2	970.5767211914062	970.5758056640625	8.999999845400453E-4	0.927284586415453
a1	pepa1c180	DaPR130321_VB120_O863.m	2929	20.459999084472656	SLEYCSTASIDSENPPDLNK	C5:+57.02146	1	a1.a1	0.002099999925121665	31.200000762939453	2	2240.00341796875	2240.002685546875	6.99999975040555E-4	0.31249961420008604
a1	pepa1c108	DaPR130321_VB120_O863.m	2967	20.649999618530273	LTPLPEDNSMNVDQDGDPSDR		1	a1.a1	7.199999799922807E-6	54.70000076293945	3	2315.010009765625	2315.009521484375	3.000000142492354E-4	0.12958910599075055
a1	pepa1c108	DaPR130321_VB120_O863.m	2954	20.579999923706055	LTPLPEDNSMNVDQDGDPSDR		1	a1.a1	5.999999848427251E-5	36.70000076293945	2	2315.010986328125	2315.009521484375	0.00139999995008111	0.60474911100298
a1	pepa1c204	DaPR130321_VB120_O863.m	2968	20.649999618530273	VFLALAAK		1	a1.a1	7.099999929778278E-4	30.5	2	832.5296020507812	832.5294799804688	9.999999747378752E-5	0.12011586361618512
a1	pepa1c159	DaPR130321_VB120_O863.m	2974	20.65999984741211	QGNLSSQVPLK	Q1:-17.02655	1	a1.a1	5.999999848427251E-5	32.5	2	1153.62841796875	1153.62158203125	0.006899999920278788	5.981164038323163
a1	pepa1c156	DaPR130321_VB120_O863.m	3046	20.93000030517578	QCLPSLDLSCK	C2:+57.02146 - C10:+57.02146	1	a1.a1	6.000000284984708E-4	33.400001525878906	2	1320.62353515625	1320.629150390625	-0.005499999970197678	-4.16468163569678
a1	pepa1b18	DaPR130321_VB120_O863.m	3071	21.030000686645508	CDSWWAKDSPLETK	C1:+57.02146	1	a1.a1	0.010999999940395355	42.20000076293945	3	1722.77392578125	1722.779541015625	-0.00570000009611249	-3.3086067952444953
a1	pepa1c215	DaPR130321_VB120_O863.m	3090	21.100000381469727	YPEETLSLMTK		1	a1.a1	1.3999999737279722E-7	56.900001525878906	2	1311.650390625	1311.6505126953125	-9.999999747378752E-5	-0.07623981884343367
a1	pepa1b10	DaPR130321_VB120_O863.m	3123	21.229999542236328	ATQMPEGGQGAPPMYQLYK		1	a1.a1	3.000000106112566E-6	45.70000076293945	2	2066.96826171875	2066.9677734375	5.000000237487257E-4	0.24190025126380832
a1	pepa1b80	DaPR130321_VB120_O863.m	3132	21.260000228881836	LLEEALLR		1	a1.a1	3.099999958067201E-6	46.099998474121094	2	956.5769653320312	956.577880859375	-0.0010000000474974513	-1.0453932371915882
a1	pepa1c211	DaPR130321_VB120_O863.m	3162	21.3799991607666	VVQMLGSLGGQINK		1	a1.a1	1.5999999595806003E-4	50.5	3	1443.80029296875	1443.7991943359375	0.0010000000474974513	0.6926171253041822
a1	pepa1c211	DaPR130321_VB120_O863.m	3137	21.299999237060547	VVQMLGSLGGQINK		1	a1.a1	5.4000000027087935E-9	69.5	2	1443.7989501953125	1443.7991943359375	-1.9999999494757503E-4	-0.13852341498193121
a1	pepa1b54	DaPR130321_VB120_O863.m	3151	21.350000381469727	FYQGFLFSEKPEK		1	a1.a1	1.0999999631167157E-6	60.900001525878906	2	1619.8109130859375	1619.810791015625	9.999999747378752E-5	0.06173560395352552
a1	pepa1c151	DaPR130321_VB120_O863.m	3158	21.360000610351562	NLSSNEAISLEEIR		1	a1.a1	1.3000000365082087E-7	69.69999694824219	2	1574.8028564453125	1574.802490234375	3.9999998989515007E-4	0.2540000999335598
a1	pepa1b36	DaPR130321_VB120_O863.m	3159	21.360000610351562	DQNILLGTTYR		1	a1.a1	7.000000135093387E-9	57.0	2	1293.6800537109375	1293.68017578125	-9.999999747378752E-5	-0.07729885588870355
a1	pepa1c148	DaPR130321_VB120_O863.m	3169	21.399999618530273	NLLTVTSSDEMMK		1	a1.a1	1.799999971296984E-8	60.599998474121094	2	1468.7012939453125	1468.70263671875	-0.0013000000035390258	-0.8851349286356391
a1	pepa1a4	DaPR130321_VB120_O863.m	3173	21.40999984741211	AGLLHNILPSQSTDLH		1	a1.a1	0.026000000536441803	36.900001525878906	3	1715.907470703125	1715.907958984375	-3.9999998989515007E-4	-0.23311273066878552
a1	pepa1c201	DaPR130321_VB120_O863.m	3178	21.43000030517578	VCLDIIYK	C2:+57.02146	1	a1.a1	0.0032999999821186066	37.5	2	1023.5532836914062	1023.5548095703125	-0.001500000013038516	-1.4654808897514877
a1	pepa1b16	DaPR130321_VB120_O863.m	3179	21.43000030517578	AYVPALQMAFK	M8:+15.99491	1	a1.a1	4.099999841855606E-6	40.099998474121094	2	1254.656005859375	1254.655517578125	5.000000237487257E-4	0.3985157812192792
a1	pepa1c141	DaPR130321_VB120_O863.m	3201	21.510000228881836	MYAALGDPKAPGLGAFR		1	a1.a1	3.1999999191612005E-4	48.400001525878906	3	1734.8994140625	1734.9000244140625	-6.000000284984708E-4	-0.34584127042197266
a1	pepa1b39	DaPR130321_VB120_O863.m	3222	21.600000381469727	ECSPWMSDFK	C2:+57.02146	1	a1.a1	0.010999999940395355	35.099998474121094	2	1286.5185546875	1286.5184326171875	1.9999999494757503E-4	0.15545832059375275
a1	pepa1c218	DaPR130321_VB120_O863.m	3225	21.610000610351562	YQETYLPYMIR	M9:+15.99491	1	a1.a1	1.900000061141327E-4	36.599998474121094	2	1492.712158203125	1492.7144775390625	-0.002300000051036477	-1.5408171392752428
a1	pepa1b67	DaPR130321_VB120_O863.m	3233	21.6299991607666	HSSLITPLQAVAQRDPIIAK		1	a1.a1	3.699999942909926E-4	43.79999923706055	3	2158.2353515625	2158.234619140625	6.99999975040555E-4	0.3243391468344085
a1	pepa1c111	DaPR130321_VB120_O863.m	3245	21.68000030517578	LVINTEEVFRPYAK		1	a1.a1	1.5999999959603883E-5	55.599998474121094	2	1678.9132080078125	1678.916748046875	-0.0035000001080334187	-2.084677582795606
a1	pepa1c121	DaPR130321_VB120_O863.m	3246	21.68000030517578	MAVLALLAK	M1:+15.99491	1	a1.a1	3.9999998989515007E-4	41.5	2	945.58056640625	945.5806274414062	-0.0	-0.0
a1	pepa1b47	DaPR130321_VB120_O863.m	3264	21.75	ESVYEMFR		1	a1.a1	0.03999999910593033	28.700000762939453	2	1060.476806640625	1060.4771728515625	-3.9999998989515007E-4	-0.37718868461786215
a1	pepa1b23	DaPR130321_VB120_O863.m	3286	21.850000381469727	CLMDQATDPNILGR	C1:+57.02146	1	a1.a1	1.799999971296984E-8	71.4000015258789	2	1603.7562255859375	1603.757080078125	-7.999999797903001E-4	-0.4988286503784782
a1	pepa1b30	DaPR130321_VB120_O863.m	3302	21.90999984741211	DLLLNTMSQEEK		1	a1.a1	2.499999936844688E-6	63.400001525878906	2	1420.698974609375	1420.69921875	-1.9999999494757503E-4	-0.14077574782053073
a1	pepa1c176	DaPR130321_VB120_O863.m	3324	22.0	RYNFPVEVEVPMER		1	a1.a1	0.0026000000070780516	55.0	3	1764.87353515625	1764.8741455078125	-6.000000284984708E-4	-0.33996760053722186
a1	pepa1b88	DaPR130321_VB120_O863.m	3325	22.0	LLQIIERYPE		1	a1.a1	3.5999998999614036E-6	45.5	2	1273.7159423828125	1273.7154541015625	5.000000237487257E-4	0.3925523727757621
a1	pepa1c126	DaPR130321_VB120_O863.m	3326	22.0	MEVQEQEEDISSLIR	M1:+15.99491	1	a1.a1	6.300000104930703E-11	78.5	2	1821.853271484375	1821.8538818359375	-6.000000284984708E-4	-0.32933487942174183
a1	pepa1c126	DaPR130321_VB120_O863.m	3327	22.010000228881836	MEVQEQEEDISSLIR	M1:+15.99491	1	a1.a1	5.499999970197678E-4	50.20000076293945	3	1821.8541259765625	1821.8538818359375	3.000000142492354E-4	0.16466743971087092
a1	pepa1c189	DaPR130321_VB120_O863.m	3349	22.100000381469727	STVLTPMFVETQASQGTLQTR	M7:+15.99491	1	a1.a1	4.300000078227839E-10	63.099998474121094	2	2311.166015625	2311.160400390625	0.005799999926239252	2.509561831043382
a1	pepa1c189	DaPR130321_VB120_O863.m	3339	22.059999465942383	STVLTPMFVETQASQGTLQTR	M7:+15.99491	1	a1.a1	1.9999999494757503E-5	51.900001525878906	3	2311.166259765625	2311.160400390625	0.006099999882280827	2.6393667359694395
a1	pepa1b56	DaPR130321_VB120_O863.m	3355	22.110000610351562	GGSWIQEINVAEK		1	a1.a1	1.3000000365082087E-7	60.70000076293945	2	1430.7288818359375	1430.727783203125	0.0010999999940395355	0.7688394724374797
a1	pepa1c207	DaPR130321_VB120_O863.m	3369	22.18000030517578	VLEQLIVAHFPMQSR	M12:+15.99491	1	a1.a1	9.200000204145908E-5	35.79999923706055	2	1783.955322265625	1783.9527587890625	0.0026000000070780516	1.4574377007846988
a1	pepa1b70	DaPR130321_VB120_O863.m	3374	22.200000762939453	LAGANPAVITCDELLLGHEK	C11:+57.02146	1	a1.a1	0.02199999988079071	35.099998474121094	3	2121.107177734375	2121.101318359375	0.005799999926239252	2.7344285141105016
a1	pepa1c107	DaPR130321_VB120_O863.m	3377	22.209999084472656	LTPLPEDNSMNVDQDGD		1	a1.a1	1.5999999959603883E-5	39.20000076293945	2	1859.79931640625	1859.7967529296875	0.0026000000070780516	1.3980022295352124
a1	pepa1b77	DaPR130321_VB120_O863.m	3392	22.260000228881836	LGNPIVPLNIR		1	a1.a1	7.200000109151006E-4	44.900001525878906	2	1205.736328125	1205.7369384765625	-5.000000237487257E-4	-0.414684171806556
a1	pepa1c178	DaPR130321_VB120_O863.m	3444	22.5	SDPGLLTNTMDVFVK	M10:+15.99491	1	a1.a1	3.2999999177718564E-8	62.29999923706055	2	1652.8341064453125	1652.8199462890625	0.014000000432133675	8.470372386034365
a1	pepa1b73	DaPR130321_VB120_O863.m	3457	22.549999237060547	LCYDAFTENMAGENQLLER	C2:+57.02146 - M10:+15.99491	1	a1.a1	4.299999854993075E-4	51.5	3	2290.012451171875	2290.011962890625	6.99999975040555E-4	0.3056752481576395
a1	pepa1b82	DaPR130321_VB120_O863.m	3479	22.649999618530273	ILELSGSSSEDSEKVIAGLYQR		1	a1.a1	7.200000109151006E-4	50.900001525878906	3	2381.216064453125	2381.219970703125	-0.003800000064074993	-1.5958206763035554
a1	pepa1b46	DaPR130321_VB120_O863.m	3504	22.75	EQQHVMEELFQSSFR		1	a1.a1	1.1000000085914508E-4	33.599998474121094	2	1894.8790283203125	1894.8756103515625	0.0034000000450760126	1.7943130549055932
a1	pepa1b46	DaPR130321_VB120_O863.m	3489	22.68000030517578	EQQHVMEELFQSSFR		1	a1.a1	0.004800000227987766	58.79999923706055	3	1894.8768310546875	1894.8756103515625	0.0012000000569969416	0.6332869822385342
a1	pepa1c115	DaPR130321_VB120_O863.m	3495	22.700000762939453	KAALSALESFLK		1	a1.a1	5.700000116348747E-8	48.400001525878906	2	1277.745361328125	1277.746826171875	-0.00139999995008111	-1.0956786754661758
a1	pepa1c125	DaPR130321_VB120_O863.m	3519	22.799999237060547	MEVQEQEEDISSLIR		1	a1.a1	0.0035000001080334187	72.5999984741211	3	1805.8587646484375	1805.8590087890625	-1.9999999494757503E-4	-0.11075061451319343
a1	pepa1c125	DaPR130321_VB120_O863.m	3509	22.760000228881836	MEVQEQEEDISSLIR		1	a1.a1	1.0000000116860974E-7	82.5	2	1805.861572265625	1805.8590087890625	0.0026000000070780516	1.4397580289623544
a1	pepa1c116	DaPR130321_VB120_O863.m	3522	22.809999465942383	KEEENASVIDSAELQAYPALVVEK		1	a1.a1	0.014000000432133675	39.900001525878906	3	2632.334228515625	2632.335693359375	-0.00139999995008111	-0.5318470412466414
a1	pepa1c114	DaPR130321_VB120_O863.m	3524	22.809999465942383	LYSLALHPNAF		1	a1.a1	4.299999854993075E-4	41.0	2	1245.6634521484375	1245.6630859375	3.9999998989515007E-4	0.32111410734637413
a1	pepa1c217	DaPR130321_VB120_O863.m	3529	22.829999923706055	YQETYLPYMIR		1	a1.a1	3.099999958067201E-5	40.099998474121094	2	1476.720703125	1476.7196044921875	0.0012000000569969416	0.8126119903511378
a1	pepa1b90	DaPR130321_VB120_O863.m	3535	22.860000610351562	LLQIIERYPEETLSLMTK	M16:+15.99491	1	a1.a1	8.999999749903509E-7	70.0	3	2193.183837890625	2193.18408203125	-9.999999747378752E-5	-0.045595806705459506
a1	pepa1c103	DaPR130321_VB120_O863.m	3542	22.8799991607666	LSFAVPFR		1	a1.a1	0.004100000020116568	34.400001525878906	2	936.5307006835938	936.5305786132812	9.999999747378752E-5	0.10677707675264303
a1	pepa1c203	DaPR130321_VB120_O863.m	3568	22.979999542236328	VEQLFQVMNGILAQDSACSQR	C18:+57.02146 - M8:+15.99491	1	a1.a1	1.9999999494757503E-4	63.599998474121094	3	2410.147216796875	2410.1494140625	-0.002099999925121665	-0.8713152441374773
a1	pepa1c198	DaPR130321_VB120_O863.m	3574	23.010000228881836	TVSLLDENNVSSYLSK		1	a1.a1	2.2000000043931323E-8	80.0	2	1768.896240234375	1768.8968505859375	-5.000000237487257E-4	-0.28266205775825953
a1	pepa1c136	DaPR130321_VB120_O863.m	3577	23.010000228881836	MSTSPEAFLALR		1	a1.a1	6.199999802447564E-7	70.0999984741211	2	1322.678955078125	1322.677734375	0.0013000000035390258	0.9828546816457222
a1	pepa1b26	DaPR130321_VB120_O863.m	3579	23.030000686645508	CKIPALDLLIK	C1:+57.02146	1	a1.a1	6.799999973736703E-4	39.79999923706055	2	1283.77783203125	1283.7760009765625	0.0019000000320374966	1.4800089973579311
a1	pepa1b48	DaPR130321_VB120_O863.m	3587	23.059999465942383	EVLGLILR		1	a1.a1	0.002300000051036477	38.79999923706055	2	912.5892944335938	912.5880737304688	0.0012000000569969416	1.3149416385550523
a1	pepa1c206	DaPR130321_VB120_O863.m	3591	23.079999923706055	VLEQLIVAHFPMQSR		1	a1.a1	0.03200000151991844	41.5	3	1767.95849609375	1767.9578857421875	6.99999975040555E-4	0.395937019023898
a1	pepa1b78	DaPR130321_VB120_O863.m	3596	23.110000610351562	IIANALSSEPACLAEIEEDK	C12:+57.02146	1	a1.a1	5.300000225361146E-7	74.5999984741211	3	2173.07373046875	2173.069580078125	0.004000000189989805	1.840714271949819
a1	pepa1b44	DaPR130321_VB120_O863.m	3598	23.110000610351562	EKITAQSIEELCAVNLYGPDAQVDR	C12:+57.02146	1	a1.a1	0.002099999925121665	42.29999923706055	3	2819.39404296875	2819.388427734375	0.00570000009611249	2.021715078362912
a1	pepa1c188	DaPR130321_VB120_O863.m	3610	23.15999984741211	STVLTPMFVETQASQGTLQTR		1	a1.a1	0.002199999988079071	31.0	2	2295.16455078125	2295.165283203125	-6.99999975040555E-4	-0.3049889174271743
a1	pepa1c188	DaPR130321_VB120_O863.m	3609	23.15999984741211	STVLTPMFVETQASQGTLQTR		1	a1.a1	5.499999970197678E-4	55.5	3	2295.1669921875	2295.165283203125	0.0015999999595806003	0.6971175327938237
a1	pepa1b43	DaPR130321_VB120_O863.m	3623	23.209999084472656	ELLNPVVEFVSHPSTTCR	C17:+57.02146	1	a1.a1	1.8000000272877514E-4	47.20000076293945	2	2085.048095703125	2085.043701171875	0.004399999976158142	2.110267508390914
a1	pepa1b43	DaPR130321_VB120_O863.m	3615	23.18000030517578	ELLNPVVEFVSHPSTTCR	C17:+57.02146	1	a1.a1	5.799999926239252E-4	42.900001525878906	3	2085.044921875	2085.043701171875	0.0012000000569969416	0.5755275327430764
a1	pepa1c163	DaPR130321_VB120_O863.m	3622	23.209999084472656	QITQSALLAEAR	Q1:-17.02655	1	a1.a1	1.9999999949504854E-6	57.29999923706055	2	1283.69775390625	1283.69580078125	0.0020000000949949026	1.5580015871187813
a1	pepa1b17	DaPR130321_VB120_O863.m	3680	23.5	CDSWWAKDSPLETK	C1:+57.02146 - C1:-17.02655	1	a1.a1	1.6000000186977559E-6	50.0	2	1705.748046875	1705.7530517578125	-0.004999999888241291	-2.931256598420675
a1	pepa1c214	DaPR130321_VB120_O863.m	3686	23.530000686645508	YNFPVEVEVPMER		1	a1.a1	4.999999987376214E-7	62.900001525878906	2	1608.772216796875	1608.7730712890625	-7.999999797903001E-4	-0.49727335325751304
a1	pepa1b59	DaPR130321_VB120_O863.m	3694	23.559999465942383	GLSSLLCNFTK	C7:+57.02146	1	a1.a1	4.400000034365803E-5	48.599998474121094	2	1239.6412353515625	1239.640625	6.99999975040555E-4	0.5646797635730557
a1	pepa1c128	DaPR130321_VB120_O863.m	3698	23.579999923706055	MKLSDFNDITNMLLLK	M1:+15.99491 - M12:+15.99491	1	a1.a1	1.900000061141327E-4	44.0	3	1927.9769287109375	1927.987060546875	-0.009999999776482582	-5.186756685828625
a1	pepa1b72	DaPR130321_VB120_O863.m	3717	23.65999984741211	LCYDAFTENMAGENQLLER	C2:+57.02146	1	a1.a1	1.2000000104706032E-8	69.19999694824219	3	2274.01806640625	2274.01708984375	0.0010999999940395355	0.48372547372329444
a1	pepa1c138	DaPR130321_VB120_O863.m	3722	23.68000030517578	MVSAVLNGMLDQSFR	M1:+15.99491	1	a1.a1	1.2000000424450263E-5	65.30000305175781	2	1683.816650390625	1683.8197021484375	-0.003000000026077032	-1.7816634537826344
a1	pepa1c138	DaPR130321_VB120_O863.m	3723	23.700000762939453	MVSAVLNGMLDQSFR	M1:+15.99491	1	a1.a1	0.03799999877810478	37.5	3	1683.828369140625	1683.8197021484375	0.00860000029206276	5.107435363233815
a1	pepa1b42	DaPR130321_VB120_O863.m	3740	23.760000228881836	EIFNFVLK	E1:-18.01056	1	a1.a1	0.006200000178068876	38.20000076293945	2	991.5619506835938	991.5615844726562	3.9999998989515007E-4	0.40340408115738235
a1	pepa1b94	DaPR130321_VB120_O863.m	3758	23.860000610351562	IMEFTTTLLNTSPEGWK	M2:+15.99491	1	a1.a1	0.009999999776482582	42.79999923706055	3	1983.975341796875	1983.9736328125	0.0017999999690800905	0.9072701064723291
a1	pepa1b94	DaPR130321_VB120_O863.m	3750	23.809999465942383	IMEFTTTLLNTSPEGWK	M2:+15.99491	1	a1.a1	1.2000000424450263E-6	78.19999694824219	2	1983.9661865234375	1983.9736328125	-0.007400000002235174	-3.729888280694972
a1	pepa1b34	DaPR130321_VB120_O863.m	3753	23.829999923706055	DPTVHDDVLELEMDELNR		1	a1.a1	0.002899999963119626	52.900001525878906	3	2139.993408203125	2139.98681640625	0.006599999964237213	3.0841311327893175
a1	pepa1c117	DaPR130321_VB120_O863.m	3782	23.959999084472656	KNILEESLCELVAK	C9:+57.02146	1	a1.a1	6.30000016599297E-8	53.29999923706055	2	1645.8841552734375	1645.8834228515625	7.999999797903001E-4	0.4860611442360033
a1	pepa1c117	DaPR130321_VB120_O863.m	3770	23.90999984741211	KNILEESLCELVAK	C9:+57.02146	1	a1.a1	9.700000191514846E-6	58.70000076293945	3	1645.88232421875	1645.8834228515625	-0.0010999999940395355	-0.6683340865866059
a1	pepa1c165	DaPR130321_VB120_O863.m	3778	23.950000762939453	QMFLTQTDTGDDR	Q1:-17.02655	1	a1.a1	5.8000001445179805E-5	49.900001525878906	2	1510.646240234375	1510.6483154296875	-0.0020000000949949026	-1.3239349453919884
a1	pepa1c112	DaPR130321_VB120_O863.m	3788	24.0	IWSEPFYQET		1	a1.a1	0.0015999999595806003	28.5	2	1299.5872802734375	1299.589599609375	-0.002300000051036477	-1.7697895179584393
a1	pepa1c155	DaPR130321_VB120_O863.m	3803	24.049999237060547	QCLPSLDLSCK	C2:+57.02146 - C10:+57.02146 - Q1:-17.02655	1	a1.a1	3.6000000136482413E-7	54.5	2	1303.6031494140625	1303.6025390625	6.99999975040555E-4	0.5369734670384791
a1	pepa1c197	DaPR130321_VB120_O863.m	3815	24.100000381469727	TVGALQVLGTEAQSSLLK		1	a1.a1	1.799999971296984E-8	78.5	3	1815.023193359375	1815.0225830078125	6.000000284984708E-4	0.3305744149497936
a1	pepa1c197	DaPR130321_VB120_O863.m	3813	24.100000381469727	TVGALQVLGTEAQSSLLK		1	a1.a1	5.200000152694173E-11	68.5	2	1815.0228271484375	1815.0225830078125	1.9999999494757503E-4	0.1101914636324468
a1	pepa1c179	DaPR130321_VB120_O863.m	3816	24.100000381469727	SDPGLLTNTMDVFVKEPSFDWK	M10:+15.99491	1	a1.a1	0.02500000037252903	35.79999923706055	3	2542.21728515625	2542.21728515625	-1.9999999494757503E-4	-0.07867147946611598
a1	pepa1a1	DaPR130321_VB120_O863.m	3819	24.110000610351562	AAEVLGLILR		1	a1.a1	0.012000000104308128	53.20000076293945	2	1054.6636962890625	1054.662353515625	0.00139999995008111	1.3274390096644033
a1	pepa1c145	DaPR130321_VB120_O863.m	3821	24.1299991607666	NLDLAVLELMQSSVDNTK	M10:+15.99491	1	a1.a1	4.799999915768016E-13	65.30000305175781	2	2006.0145263671875	2006.011474609375	0.003100000089034438	1.54535511300507
a1	pepa1c106	DaPR130321_VB120_O863.m	3822	24.1299991607666	ITAQSIEELCAVNLYGPDAQVDR	C10:+57.02146	1	a1.a1	5.500000042957254E-5	54.400001525878906	3	2562.249267578125	2562.2509765625	-0.001500000013038516	-0.5854227500581956
a1	pepa1c106	DaPR130321_VB120_O863.m	3830	24.15999984741211	ITAQSIEELCAVNLYGPDAQVDR	C10:+57.02146	1	a1.a1	0.0026000000070780516	38.29999923706055	2	2562.2470703125	2562.2509765625	-0.003700000001117587	-1.4440427713609398
a1	pepa1c110	DaPR130321_VB120_O863.m	3861	24.329999923706055	LTPLPEDNSMNVDQDGDPSDRMEVQEQEEDISSLIR		1	a1.a1	0.014999999664723873	39.900001525878906	3	4101.8564453125	4101.8505859375	0.006200000178068876	1.5115129252451385
a1	pepa1b40	DaPR130321_VB120_O863.m	3865	24.350000381469727	EEENASVIDSAELQAYPALVVEK		1	a1.a1	4.500000159168849E-6	40.900001525878906	2	2504.2412109375	2504.24072265625	6.000000284984708E-4	0.23959359141083306
a1	pepa1b89	DaPR130321_VB120_O863.m	3869	24.360000610351562	LLQIIERYPEETLSLMTK		1	a1.a1	2.200000043250938E-10	74.4000015258789	3	2177.19091796875	2177.18896484375	0.0020000000949949026	0.9186157597204413
a1	pepa1c137	DaPR130321_VB120_O863.m	3878	24.40999984741211	MVSAVLNGMLDQSFR		1	a1.a1	9.599999696010761E-14	73.80000305175781	2	1667.8251953125	1667.8248291015625	3.9999998989515007E-4	0.23983333436199375
a1	pepa1c137	DaPR130321_VB120_O863.m	3872	24.3799991607666	MVSAVLNGMLDQSFR		1	a1.a1	0.0010999999940395355	42.5	3	1667.82275390625	1667.8248291015625	-0.002099999925121665	-1.2591249923128378
a1	pepa1b38	DaPR130321_VB120_O863.m	3897	24.5	DVDFMYVELIQR	M5:+15.99491	1	a1.a1	2.699999868127634E-7	66.19999694824219	2	1543.745849609375	1543.7464599609375	-6.000000284984708E-4	-0.388664877335915
a1	pepa1b38	DaPR130321_VB120_O863.m	3906	24.549999237060547	DVDFMYVELIQR	M5:+15.99491	1	a1.a1	1.900000061141327E-4	49.599998474121094	3	1543.747314453125	1543.7464599609375	7.999999797903001E-4	0.5182197987424328
a1	pepa1a2	DaPR130321_VB120_O863.m	3916	24.600000381469727	AALSALESFLK		1	a1.a1	9.699999736767495E-7	53.29999923706055	2	1149.6519775390625	1149.65185546875	1.9999999494757503E-4	0.17396570448366616
a1	pepa1c177	DaPR130321_VB120_O863.m	3936	24.700000762939453	SDPGLLTNTMDVFVK		1	a1.a1	1.2999999687846042E-10	62.20000076293945	2	1636.8236083984375	1636.825439453125	-0.0019000000320374966	-1.1607835424847135
a1	pepa1c124	DaPR130321_VB120_O863.m	3947	24.75	MDPMNIWDDIITNR	M1:+15.99491 - M4:+15.99491	1	a1.a1	0.00839999970048666	40.20000076293945	3	1765.7872314453125	1765.788818359375	-0.001500000013038516	-0.8494787131069229
a1	pepa1c127	DaPR130321_VB120_O863.m	3956	24.799999237060547	MKLSDFNDITNMLLLK	M12:+15.99491	1	a1.a1	7.999999797903001E-4	49.29999923706055	3	1911.993896484375	1911.9923095703125	0.0015999999595806003	0.8368234284060342
a1	pepa1c102	DaPR130321_VB120_O863.m	3969	24.8799991607666	LSDFNDITNMLLLK	M10:+15.99491	1	a1.a1	8.900000239009387E-7	55.0	2	1652.8563232421875	1652.8568115234375	-3.9999998989515007E-4	-0.2420052282245007
a1	pepa1b93	DaPR130321_VB120_O863.m	3981	24.950000762939453	IMEFTTTLLNTSPEGWK		1	a1.a1	0.006599999964237213	31.0	2	1967.9776611328125	1967.978759765625	-0.0010000000474974513	-0.508135589642515
a1	pepa1b32	DaPR130321_VB120_O863.m	4005	25.079999923706055	DILPCLDGYLK	C5:+57.02146	1	a1.a1	0.035999998450279236	37.099998474121094	2	1306.6712646484375	1306.671630859375	-3.000000142492354E-4	-0.22959097539443069
a1	pepa1c113	DaPR130321_VB120_O863.m	4034	25.25	IWSEPFYQETYLPYMIR	M15:+15.99491	1	a1.a1	5.39999979082495E-4	32.0	3	2252.07861328125	2252.07373046875	0.004900000058114529	2.1757724855192175
a1	pepa1c146	DaPR130321_VB120_O863.m	4045	25.309999465942383	NILEESLCELVAK	C8:+57.02146	1	a1.a1	3.000000106112566E-6	65.4000015258789	2	1517.7906494140625	1517.7884521484375	0.002300000051036477	1.5153627290949638
a1	pepa1b14	DaPR130321_VB120_O863.m	4064	25.40999984741211	AVAFFLESIAMHDIIAAEK	M11:+15.99491	1	a1.a1	0.003700000001117587	33.0	3	2092.08056640625	2092.078857421875	0.0017000000225380063	0.8125888833047918
a1	pepa1b45	DaPR130321_VB120_O863.m	4082	25.510000228881836	EMKPVIFLDVFLPR	M2:+15.99491	1	a1.a1	0.004800000227987766	35.70000076293945	3	1719.9466552734375	1719.9505615234375	-0.004000000189989805	-2.3256483526170806
a1	pepa1b25	DaPR130321_VB120_O863.m	4100	25.610000610351562	CKIPALDLLIK	C1:+57.02146 - C1:-17.02655	1	a1.a1	5.200000146032835E-7	54.099998474121094	2	1266.7506103515625	1266.7493896484375	0.0012000000569969416	0.9473065997134437
a1	pepa1b22	DaPR130321_VB120_O863.m	4102	25.610000610351562	CLMDQATDPNILGR	C1:+57.02146 - C1:-17.02655	1	a1.a1	3.3999999686784577E-6	58.0	2	1586.7305908203125	1586.7305908203125	9.999999747378752E-5	0.06302266941364586
a1	pepa1c123	DaPR130321_VB120_O863.m	4175	26.100000381469727	MDPMNIWDDIITNR	M1:+15.99491	1	a1.a1	0.0010999999940395355	47.5	3	1749.795166015625	1749.7939453125	0.0013000000035390258	0.7429446232921189
a1	pepa1c123	DaPR130321_VB120_O863.m	4120	25.75	MDPMNIWDDIITNR	M4:+15.99491	1	a1.a1	1.0999999631167157E-6	58.400001525878906	2	1749.7874755859375	1749.7939453125	-0.006399999838322401	-3.6575734276983165
a1	pepa1c202	DaPR130321_VB120_O863.m	4151	25.950000762939453	VEQLFQVMNGILAQDSACSQR	C18:+57.02146	1	a1.a1	9.100000170292333E-6	57.20000076293945	3	2394.154052734375	2394.154541015625	-3.000000142492354E-4	-0.12530520027415287
a1	pepa1b37	DaPR130321_VB120_O863.m	4161	26.010000228881836	DVDFMYVELIQR		1	a1.a1	6.0999998822808266E-5	62.0	2	1527.751953125	1527.7515869140625	3.9999998989515007E-4	0.26182266365903006
a1	pepa1b83	DaPR130321_VB120_O863.m	4164	26.030000686645508	LLLQGEADQSLLTFIDK		1	a1.a1	5.100000180391362E-6	74.4000015258789	2	1904.0396728515625	1904.037841796875	0.0017999999690800905	0.9453593461049062
a1	pepa1b83	DaPR130321_VB120_O863.m	4171	26.079999923706055	LLLQGEADQSLLTFIDK		1	a1.a1	3.400000139208714E-7	58.20000076293945	3	1904.0355224609375	1904.037841796875	-0.002400000113993883	-1.260479209661589
a1	pepa1b76	DaPR130321_VB120_O863.m	4203	26.399999618530273	LGLSYTPLAEVGLN		1	a1.a1	2.5999999706982635E-5	40.400001525878906	2	1446.783203125	1446.7843017578125	-0.0010000000474974513	-0.69118806879676
a1	pepa1c101	DaPR130321_VB120_O863.m	4240	26.6299991607666	LSDFNDITNMLLLK		1	a1.a1	3.800000058618025E-6	58.400001525878906	2	1636.86181640625	1636.8619384765625	-0.0	-0.0
a1	pepa1c144	DaPR130321_VB120_O863.m	4262	26.850000381469727	NLDLAVLELMQSSVDNTK		1	a1.a1	1.2000000424450263E-5	52.400001525878906	3	1990.01708984375	1990.0166015625	6.000000284984708E-4	0.30150503670540696
a1	pepa1c144	DaPR130321_VB120_O863.m	4253	26.75	NLDLAVLELMQSSVDNTK		1	a1.a1	2.2000000043931323E-8	69.80000305175781	2	1990.0157470703125	1990.0166015625	-7.999999797903001E-4	-0.40200668635737247
a1	pepa1c158	DaPR130321_VB120_O863.m	4280	27.0	QFINLMLPMK	M6:+15.99491 - Q1:-17.02655	1	a1.a1	0.017999999225139618	39.599998474121094	2	1233.6373291015625	1233.637451171875	-9.999999747378752E-5	-0.08106109082436988
a1	pepa1c122	DaPR130321_VB120_O863.m	4308	27.209999084472656	MDPMNIWDDIITNR		1	a1.a1	3.7999998312443495E-5	44.400001525878906	2	1733.8038330078125	1733.7989501953125	0.004900000058114529	2.8261639318460445
a1	pepa1c147	DaPR130321_VB120_O863.m	4312	27.25	NLLIFENLIDLK		1	a1.a1	1.199999957179898E-7	61.5	2	1444.8387451171875	1444.8414306640625	-0.0026000000070780516	-1.799505434920334
a1	pepa1c161	DaPR130321_VB120_O863.m	4449	28.459999084472656	QLFSSLFSGILK	Q1:-17.02655	1	a1.a1	1.700000069604357E-7	47.70000076293945	2	1322.7371826171875	1322.73583984375	0.0013000000035390258	0.9828115065609699
a2	pepa2c134	DaPR130321_VB120_O863.m	829	10.350000381469727	VIHEQVNHR		1	a2.a1	0.012000000104308128	48.599998474121094	2	1131.600830078125	1131.6021728515625	-0.0013000000035390258	-1.1488136332074301
a2	pepa2c111	DaPR130321_VB120_O863.m	975	11.3100004196167	RKPSTSDDSDSNFEK		1	a2.a1	0.006899999920278788	48.5	3	1712.7701416015625	1712.7725830078125	-0.002400000113993883	-1.4012368821196481
a2	pepa2b70	DaPR130321_VB120_O863.m	1105	12.0600004196167	KPSTSDDSDSNFEK		1	a2.a1	5.999999759184749E-13	56.400001525878906	2	1556.6683349609375	1556.6715087890625	-0.003100000089034438	-1.9914285522228987
a2	pepa2b35	DaPR130321_VB120_O863.m	1185	12.5600004196167	GTKRDPALNSGVSQKPD		1	a2.a1	1.1999999696854502E-4	42.099998474121094	3	1769.9122314453125	1769.91455078125	-0.002199999988079071	-1.242997853827451
a2	pepa2b18	DaPR130321_VB120_O863.m	1225	12.800000190734863	EKQDEQVGLPGKGGK		1	a2.a1	5.799999926239252E-4	31.299999237060547	2	1569.826171875	1569.823486328125	0.0027000000700354576	1.71993863867514
a2	pepa2b82	DaPR130321_VB120_O863.m	1264	13.0	MTEEKLAEAER	M1:+15.99491	1	a2.a1	1.3000000080864993E-6	46.20000076293945	2	1322.6260986328125	1322.6260986328125	9.999999747378752E-5	0.07560715577679639
a2	pepa2b36	DaPR130321_VB120_O863.m	1397	13.710000038146973	GYDSDPVK		1	a2.a1	2.300000051036477E-5	28.299999237060547	2	880.405029296875	880.4050903320312	-9.999999747378752E-5	-0.11358407461737194
a2	pepa2b61	DaPR130321_VB120_O863.m	1402	13.75	LRNEKEQELDTLKR		1	a2.a1	1.4999999621068127E-5	44.79999923706055	3	1771.9647216796875	1771.966552734375	-0.0017999999690800905	-1.0158205110036962
a2	pepa2c107	DaPR130321_VB120_O863.m	1407	13.760000228881836	QTWMDNMGR	M4:+15.99491 - M7:+15.99491	1	a2.a1	0.0430000014603138	28.899999618530273	2	1170.465087890625	1170.467041015625	-0.0019000000320374966	-1.6232836683627154
a2	pepa2b33	DaPR130321_VB120_O863.m	1428	13.859999656677246	GIPVVEHKVEK		2	a2.a1 a2.a2	0.0010999999940395355	36.79999923706055	2	1234.712890625	1234.7158203125	-0.002899999963119626	-2.3487185596971223
a2	pepa2b93	DaPR130321_VB120_O863.m	1431	13.880000114440918	PVVEHKVEK		2	a2.a1 a2.a2	0.012000000104308128	28.0	2	1064.609130859375	1064.6103515625	-0.0010999999940395355	-1.033241873353096
a2	pepa2b81	DaPR130321_VB120_O863.m	1533	14.449999809265137	MTEEKLAEAER		1	a2.a1	8.399999842367833E-7	52.400001525878906	2	1306.6343994140625	1306.6312255859375	0.0032999999821186066	2.5255786923649977
a2	pepa2b17	DaPR130321_VB120_O863.m	1545	14.5	EKQDEQVGLPGK		1	a2.a1	1.7999999499807018E-6	45.20000076293945	2	1327.685302734375	1327.685546875	-3.000000142492354E-4	-0.22595712889648562
a2	pepa2b63	DaPR130321_VB120_O863.m	1678	15.180000305175781	IVGLQYKK		2	a2.a1 a2.a2	4.8000001697801054E-5	38.70000076293945	2	948.5886840820312	948.5880737304688	6.000000284984708E-4	0.6325190513294967
a2	pepa2b15	DaPR130321_VB120_O863.m	1687	15.229999542236328	DPALNSGVSQKPDPAK		1	a2.a1	7.000000135093387E-9	71.5999984741211	2	1623.832763671875	1623.8341064453125	-0.0013000000035390258	-0.8005743926544427
a2	pepa2b15	DaPR130321_VB120_O863.m	1685	15.210000038146973	DPALNSGVSQKPDPAK		1	a2.a1	2.300000005561742E-6	62.400001525878906	3	1623.833251953125	1623.8341064453125	-7.999999797903001E-4	-0.49266115092357343
a2	pepa2b90	DaPR130321_VB120_O863.m	1719	15.380000114440918	NYEDEDSLK		1	a2.a1	2.899999963119626E-4	37.400001525878906	2	1112.4736328125	1112.474609375	-0.0010000000474974513	-0.8988969627444009
a2	pepa2c104	DaPR130321_VB120_O863.m	1748	15.510000228881836	QTTLAFKPIKK		1	a2.a1	0.0031999999191612005	21.299999237060547	2	1274.7828369140625	1274.783447265625	-6.000000284984708E-4	-0.4706681984186837
a2	pepa2b28	DaPR130321_VB120_O863.m	1760	15.579999923706055	FTVETASR		1	a2.a1	0.028999999165534973	37.900001525878906	2	910.462890625	910.4633178710938	-3.9999998989515007E-4	-0.4393367443187682
a2	pepa2b57	DaPR130321_VB120_O863.m	1850	16.010000228881836	IMIMTDQDQDGSHIK	M2:+15.99491 - M4:+15.99491	2	a2.a1 a2.a2	9.600000339560211E-5	52.400001525878906	3	1763.79052734375	1763.7943115234375	-0.003800000064074993	-2.1544462635174444
a2	pepa2b14	DaPR130321_VB120_O863.m	1897	16.229999542236328	DPALNSGVSQKPD		1	a2.a1	2.4000000848900527E-6	44.70000076293945	2	1327.6495361328125	1327.6492919921875	3.000000142492354E-4	0.22596329923776343
a2	pepa2c114	DaPR130321_VB120_O863.m	1912	16.309999465942383	SFGSTCQLSEK	C6:+57.02146	1	a2.a1	4.199999966658652E-5	60.29999923706055	2	1243.5611572265625	1243.562744140625	-0.001500000013038516	-1.2062117654345654
a2	pepa2c106	DaPR130321_VB120_O863.m	1969	16.559999465942383	QTWMDNMGR	M7:+15.99491	1	a2.a1	0.04600000008940697	23.399999618530273	2	1154.47021484375	1154.47216796875	-0.0019000000320374966	-1.6457737871502562
a2	pepa2c122	DaPR130321_VB120_O863.m	2085	17.049999237060547	SSDESNFDVPPRETEPR		1	a2.a1	5.100000180391362E-6	47.900001525878906	3	1961.88134765625	1961.884033203125	-0.0026000000070780516	-1.3252567241872542
a2	pepa2b95	DaPR130321_VB120_O863.m	2090	17.059999465942383	QDEQVGLPGKGGK	Q1:-17.02655	1	a2.a1	0.003000000026077032	29.899999618530273	2	1295.6593017578125	1295.659423828125	-9.999999747378752E-5	-0.07718077423334742
a2	pepa2c133	DaPR130321_VB120_O863.m	2117	17.18000030517578	TQMAEVLPSPR	M3:+15.99491	1	a2.a1	9.500000146545062E-7	58.5	2	1244.6309814453125	1244.630859375	3.000000142492354E-4	0.2410353334802276
a2	pepa2c118	DaPR130321_VB120_O863.m	2123	17.209999084472656	SIPSMVDGLKPGQR	M5:+15.99491	1	a2.a1	0.012000000104308128	36.400001525878906	2	1500.7838134765625	1500.7843017578125	-3.9999998989515007E-4	-0.2665273013761172
a2	pepa2b91	DaPR130321_VB120_O863.m	2201	17.530000686645508	NYEDEDSLKTLR		1	a2.a1	6.000000052353016E-9	68.30000305175781	2	1482.7056884765625	1482.70751953125	-0.0017999999690800905	-1.2139953061337079
a2	pepa2c121	DaPR130321_VB120_O863.m	2212	17.559999465942383	SSDESNFDVPPR		1	a2.a1	0.0024999999441206455	34.20000076293945	2	1349.5931396484375	1349.59716796875	-0.004000000189989805	-2.96384749829471
a2	pepa2b52	DaPR130321_VB120_O863.m	2220	17.610000610351562	IKNENTEGSPQEDGVELEGLKQR		1	a2.a1	0.004000000189989805	47.70000076293945	3	2570.269287109375	2570.269775390625	-5.000000237487257E-4	-0.1945321181986574
a2	pepa2b37	DaPR130321_VB120_O863.m	2223	17.610000610351562	GYDSDPVKAWK		1	a2.a1	6.30000016599297E-8	48.79999923706055	2	1265.612060546875	1265.616455078125	-0.004399999976158142	-3.476566663228581
a2	pepa2b40	DaPR130321_VB120_O863.m	2254	17.760000228881836	HVDYVADQIVTK		1	a2.a1	3.2999999177718564E-8	65.5	2	1387.72021484375	1387.7220458984375	-0.0017999999690800905	-1.2970896977533686
a2	pepa2c103	DaPR130321_VB120_O863.m	2338	18.100000381469727	QTTLAFKPIKK	Q1:-17.02655	1	a2.a1	6.99999975040555E-4	34.29999923706055	2	1257.75244140625	1257.7569580078125	-0.0044999998062849045	-3.577797584529008
a2	pepa2b56	DaPR130321_VB120_O863.m	2342	18.110000610351562	IMIMTDQDQDGSHIK		2	a2.a1 a2.a2	2.100000074278796E-6	55.20000076293945	2	1731.7999267578125	1731.804443359375	-0.0044999998062849045	-2.5984456983813664
a2	pepa2b51	DaPR130321_VB120_O863.m	2469	18.649999618530273	IKNENTEGSPQEDGVELEGLK		1	a2.a1	4.3000000005122274E-7	61.79999923706055	3	2286.10791015625	2286.110107421875	-0.0020000000949949026	-0.8748485422910673
a2	pepa2b26	DaPR130321_VB120_O863.m	2599	19.15999984741211	FILEKIDGK		1	a2.a1	8.600000001024455E-5	42.900001525878906	2	1062.6229248046875	1062.6197509765625	0.0031999999191612005	3.011425221694172
a2	pepa2b58	DaPR130321_VB120_O863.m	2627	19.260000228881836	IPNFDVR		1	a2.a1	0.0035000001080334187	34.0	2	860.4630737304688	860.462890625	1.9999999494757503E-4	0.2324330277652118
a2	pepa2c117	DaPR130321_VB120_O863.m	2640	19.309999465942383	SIPSMVDGLKPGQR		1	a2.a1	0.001500000013038516	36.400001525878906	2	1484.7882080078125	1484.7894287109375	-0.0010999999940395355	-0.740845787806108
a2	pepa2b92	DaPR130321_VB120_O863.m	2641	19.329999923706055	PSMVDGLKPGQR		1	a2.a1	0.004999999888241291	31.899999618530273	2	1284.67578125	1284.67333984375	0.0024999999441206455	1.9460199465373131
a2	pepa2c129	DaPR130321_VB120_O863.m	2654	19.3799991607666	TDDEDFVPSDASPPK		1	a2.a1	1.1000000085914508E-4	43.0	2	1619.7025146484375	1619.7076416015625	-0.004999999888241291	-3.0869767850803647
a2	pepa2b94	DaPR130321_VB120_O863.m	2659	19.399999618530273	QDEQVGLPGK	Q1:-17.02655	1	a2.a1	0.002199999988079071	33.099998474121094	2	1053.5198974609375	1053.521484375	-0.0015999999595806003	-1.5187160236507162
a2	pepa2c128	DaPR130321_VB120_O863.m	2666	19.43000030517578	SYVDMYLKDK		1	a2.a1	9.999999747378752E-5	51.20000076293945	2	1261.614013671875	1261.6136474609375	3.000000142492354E-4	0.23779071735075227
a2	pepa2b43	DaPR130321_VB120_O863.m	2676	19.459999084472656	LCNIFSTK	C2:+57.02146	2	a2.a1 a2.a2	7.100000220816582E-5	37.400001525878906	2	982.504150390625	982.5029907226562	0.0010999999940395355	1.119589461229484
a2	pepa2b65	DaPR130321_VB120_O863.m	2721	19.649999618530273	KEWLTNFMEDR	M8:+15.99491	2	a2.a1 a2.a2	1.500000071246177E-4	41.900001525878906	3	1484.678955078125	1484.684326171875	-0.005400000140070915	-3.63713689494812
a2	pepa2b30	DaPR130321_VB120_O863.m	2764	19.829999923706055	GESDDFHMDFDSAVAPR	M8:+15.99491	1	a2.a1	0.013000000268220901	35.0	3	1911.781982421875	1911.7818603515625	1.9999999494757503E-4	0.10461444325598765
a2	pepa2b88	DaPR130321_VB120_O863.m	2796	19.950000762939453	NSTECTLILTEGDSAK	C5:+57.02146	1	a2.a1	1.500000013088254E-9	69.69999694824219	2	1738.8154296875	1738.8167724609375	-0.0013000000035390258	-0.7476348423411762
a2	pepa2b88	DaPR130321_VB120_O863.m	2786	19.90999984741211	NSTECTLILTEGDSAK	C5:+57.02146	1	a2.a1	0.03999999910593033	39.099998474121094	3	1738.8134765625	1738.8167724609375	-0.0032999999821186066	-1.8978422766466276
a2	pepa2c119	DaPR130321_VB120_O863.m	2816	20.010000228881836	SKGESDDFHMDFDSAVAPR		1	a2.a1	1.8000000068241206E-7	65.69999694824219	3	2110.912109375	2110.913818359375	-0.0017000000225380063	-0.8053384310399109
a2	pepa2b13	DaPR130321_VB120_O863.m	2830	20.079999923706055	DKYGVFPLR		1	a2.a1	0.0024999999441206455	38.400001525878906	2	1094.601806640625	1094.5997314453125	0.002099999925121665	1.9185094466895396
a2	pepa2b86	DaPR130321_VB120_O863.m	2831	20.079999923706055	NENTEGSPQEDGVELEGLK		1	a2.a1	6.499999926745659E-6	55.20000076293945	2	2044.9306640625	2044.9310302734375	-3.000000142492354E-4	-0.14670422122213136
a2	pepa2b86	DaPR130321_VB120_O863.m	2834	20.100000381469727	NENTEGSPQEDGVELEGLK		1	a2.a1	6.600000051548705E-5	51.29999923706055	3	2044.927001953125	2044.9310302734375	-0.004000000189989805	-1.9560562829617516
a2	pepa2c123	DaPR130321_VB120_O863.m	2860	20.200000762939453	SVVSDLEADDVK		1	a2.a1	8.300000445160549E-6	65.69999694824219	2	1276.6280517578125	1276.6270751953125	0.0010000000474974513	0.7833141462587736
a2	pepa2b20	DaPR130321_VB120_O863.m	2911	20.399999618530273	EQVLEPMLNGTEK		1	a2.a1	5.699999746866524E-4	37.099998474121094	2	1487.7464599609375	1487.741455078125	0.005100000184029341	3.4280151074781515
a2	pepa2c101	DaPR130321_VB120_O863.m	2927	20.459999084472656	QIMENAEINNIIK	M3:+15.99491	2	a2.a1 a2.a2	8.200000252145401E-7	39.29999923706055	2	1545.794921875	1545.7945556640625	3.9999998989515007E-4	0.2587665925135264
a2	pepa2c102	DaPR130321_VB120_O863.m	2971	20.649999618530273	QTTLAFKPIK	Q1:-17.02655	1	a2.a1	0.0015999999595806003	35.099998474121094	2	1129.6602783203125	1129.6619873046875	-0.0017000000225380063	-1.5048749463493187
a2	pepa2c146	DaPR130321_VB120_O863.m	3043	20.93000030517578	YSGPEDDAAISLAFSKK		1	a2.a1	8.700000080352766E-7	43.0	2	1798.8890380859375	1798.88623046875	0.002899999963119626	1.6121086003109548
a2	pepa2c146	DaPR130321_VB120_O863.m	3026	20.860000610351562	YSGPEDDAAISLAFSKK		1	a2.a1	0.020999999716877937	26.399999618530273	3	1798.887451171875	1798.88623046875	0.0012000000569969416	0.6670794609863949
a2	pepa2c127	DaPR130321_VB120_O863.m	3055	20.979999542236328	SYVDMYLK		1	a2.a1	0.00570000009611249	31.100000381469727	2	1018.4920654296875	1018.4918212890625	1.9999999494757503E-4	0.19636877858718926
a2	pepa2c130	DaPR130321_VB120_O863.m	3056	20.979999542236328	TLAVSGLGVVGR		1	a2.a1	5.200000032345997E-6	69.80000305175781	2	1128.6739501953125	1128.6739501953125	0.0	0.0
a2	pepa2b76	DaPR130321_VB120_O863.m	3097	21.1299991607666	MEVSPLQPVNENMQVNK	M1:+15.99491 - M13:+15.99491 - M1:+42.01057	1	a2.a1	0.024000000208616257	39.29999923706055	3	2030.957275390625	2030.95263671875	0.004699999932199717	2.3141849037864004
a2	pepa2b76	DaPR130321_VB120_O863.m	3088	21.100000381469727	MEVSPLQPVNENMQVNK	M1:+15.99491 - M13:+15.99491 - M1:+42.01057	1	a2.a1	9.99999993922529E-9	58.599998474121094	2	2030.953857421875	2030.95263671875	0.0013000000035390258	0.6400937077682585
a2	pepa2c141	DaPR130321_VB120_O863.m	3109	21.18000030517578	YGVFPLR		2	a2.a1 a2.a2	0.02199999988079071	32.099998474121094	2	851.4783935546875	851.477783203125	6.000000284984708E-4	0.7046572915165976
a2	pepa2a1	DaPR130321_VB120_O863.m	3124	21.229999542236328	AGEMELKPF		1	a2.a1	0.004399999976158142	35.5	2	1021.5023193359375	1021.502685546875	-3.9999998989515007E-4	-0.3915799689562292
a2	pepa2b47	DaPR130321_VB120_O863.m	3153	21.350000381469727	IFDEILVNAADNKQR		2	a2.a1 a2.a2	0.006800000090152025	32.5	3	1745.9166259765625	1745.91845703125	-0.0017999999690800905	-1.0309759667360414
a2	pepa2c110	DaPR130321_VB120_O863.m	3180	21.43000030517578	RLMDGEEPLPMLPSYK	M3:+15.99491	1	a2.a1	0.029999999329447746	38.29999923706055	3	1891.9293212890625	1891.9296875	-3.000000142492354E-4	-0.15856826827727202
a2	pepa2b80	DaPR130321_VB120_O863.m	3191	21.479999542236328	MQSLDKDIVALMVR	M12:+15.99491	1	a2.a1	6.099999949604751E-10	73.69999694824219	3	1634.8572998046875	1634.86083984375	-0.0035000001080334187	-2.140855064072565
a2	pepa2b80	DaPR130321_VB120_O863.m	3585	23.059999465942383	MQSLDKDIVALMVR	M1:+15.99491	1	a2.a1	9.10000002477318E-4	44.20000076293945	3	1634.86376953125	1634.86083984375	0.002899999963119626	1.773851261491339
a2	pepa2b29	DaPR130321_VB120_O863.m	3223	21.600000381469727	GESDDFHMDFDSAVAPR		1	a2.a1	1.4999999621068127E-5	51.79999923706055	3	1895.7872314453125	1895.786865234375	3.000000142492354E-4	0.15824564446074826
a2	pepa2c100	DaPR130321_VB120_O863.m	3249	21.700000762939453	QIMENAEINNIIK		2	a2.a1 a2.a2	4.3000000005122274E-7	54.400001525878906	2	1529.802001953125	1529.799560546875	0.002400000113993883	1.5688330523091063
a2	pepa2b16	DaPR130321_VB120_O863.m	3307	21.93000030517578	ELILFSNSDNER		2	a2.a1 a2.a2	3.9000000106170774E-4	65.0999984741211	2	1436.7047119140625	1436.7020263671875	0.0027000000700354576	1.879304142740452
a2	pepa2b55	DaPR130321_VB120_O863.m	3312	21.950000762939453	LMDGEEPLPMLPSYK	M2:+15.99491 - M10:+15.99491	1	a2.a1	5.600000149570405E-4	44.5	2	1751.8262939453125	1751.823486328125	0.002899999963119626	1.6554179035458154
a2	pepa2b21	DaPR130321_VB120_O863.m	3348	22.079999923706055	EVTFVPGLYK		2	a2.a1 a2.a2	0.028999999165534973	30.799999237060547	2	1152.631591796875	1152.63037109375	0.0013000000035390258	1.127855066239001
a2	pepa2b75	DaPR130321_VB120_O863.m	3420	22.399999618530273	MEVSPLQPVNENMQVNK	M1:+15.99491 - M1:+42.01057	1	a2.a1	8.399999806840697E-9	58.20000076293945	2	2014.955322265625	2014.9576416015625	-0.002300000051036477	-1.1414632265958466
a2	pepa2b27	DaPR130321_VB120_O863.m	3431	22.450000762939453	FTMDLDSDEDFSDFDEK	M3:+15.99491	1	a2.a1	8.000000093488779E-7	62.79999923706055	2	2071.79638671875	2071.79638671875	-9.999999747378752E-5	-0.04826729021965549
a2	pepa2c145	DaPR130321_VB120_O863.m	3467	22.579999923706055	YSGPEDDAAISLAFSK		1	a2.a1	2.6999999458432455E-12	74.9000015258789	2	1670.7864990234375	1670.791259765625	-0.004699999932199717	-2.8130383761158906
a2	pepa2b54	DaPR130321_VB120_O863.m	3482	22.649999618530273	LMDGEEPLPMLPSYK	M10:+15.99491	1	a2.a1	6.600000051548705E-5	59.099998474121094	2	1735.8294677734375	1735.8284912109375	0.0010000000474974513	0.5760938091296323
a2	pepa2b31	DaPR130321_VB120_O863.m	3508	22.760000228881836	GFQQISFVNSIATSK		1	a2.a1	9.099999687123272E-8	56.29999923706055	2	1626.8626708984375	1626.8489990234375	0.014000000432133675	8.605593045536232
a2	pepa2b31	DaPR130321_VB120_O863.m	3511	22.760000228881836	GFQQISFVNSIATSK		1	a2.a1	1.0000000116860974E-7	55.20000076293945	3	1626.8485107421875	1626.8489990234375	-5.000000237487257E-4	-0.3073426138804922
a2	pepa2c124	DaPR130321_VB120_O863.m	3552	22.90999984741211	SVVSDLEADDVKGSVPLSSSPPATHFPDETEITNPVPK		1	a2.a1	0.029999999329447746	34.29999923706055	3	3961.9521484375	3961.955810546875	-0.0035000001080334187	-0.8834021062820254
a2	pepa2b46	DaPR130321_VB120_O863.m	3566	22.979999542236328	IFDEILVNAADNK		2	a2.a1 a2.a2	2.099999996119095E-8	61.5	2	1461.7606201171875	1461.7587890625	0.0019000000320374966	1.2998040759214884
a2	pepa2b46	DaPR130321_VB120_O863.m	3560	22.950000762939453	IFDEILVNAADNK		2	a2.a1 a2.a2	8.700000080352766E-7	65.69999694824219	3	1461.7589111328125	1461.7587890625	9.999999747378752E-5	0.06841073795624145
a2	pepa2c105	DaPR130321_VB120_O863.m	3564	22.959999084472656	QTWMDNMGR	Q1:-17.02655	1	a2.a1	1.2999999853491317E-5	33.29999923706055	2	1121.4500732421875	1121.45068359375	-6.000000284984708E-4	-0.5350213230739117
a2	pepa2b12	DaPR130321_VB120_O863.m	3580	23.030000686645508	DIVALMVR		1	a2.a1	0.005799999926239252	42.70000076293945	2	916.5267944335938	916.5288696289062	-0.002099999925121665	-2.291253439700088
a2	pepa2a2	DaPR130321_VB120_O863.m	3584	23.049999237060547	AGEMELKPFNGEDYTCITFQPDLSK	C16:+57.02146 - M4:+15.99491	1	a2.a1	7.50000006519258E-4	45.20000076293945	3	2906.32470703125	2906.32275390625	0.0020000000949949026	0.6881548487024705
a2	pepa2c143	DaPR130321_VB120_O863.m	3603	23.1299991607666	YIFTMLSSLAR	M5:+15.99491	1	a2.a1	0.02199999988079071	50.400001525878906	2	1317.6922607421875	1317.6876220703125	0.004800000227987766	3.6427451754051883
a2	pepa2b99	DaPR130321_VB120_O863.m	3677	23.5	QIMENAEINNIIK	M3:+15.99491 - Q1:-17.02655	2	a2.a1 a2.a2	1.3999999737279722E-6	53.20000076293945	2	1528.7684326171875	1528.7679443359375	5.000000237487257E-4	0.3270607717811054
a2	pepa2b53	DaPR130321_VB120_O863.m	3719	23.68000030517578	LMDGEEPLPMLPSYK		1	a2.a1	1.8999999440438842E-7	75.80000305175781	2	1719.832275390625	1719.8336181640625	-0.0013000000035390258	-0.7558870752432362
a2	pepa2b53	DaPR130321_VB120_O863.m	3744	23.799999237060547	LMDGEEPLPMLPSYK		1	a2.a1	0.008500000461935997	33.70000076293945	3	1719.8277587890625	1719.8336181640625	-0.005799999926239252	-3.372419206708381
a2	pepa2b87	DaPR130321_VB120_O863.m	3760	23.860000610351562	NKQEMAFYSLPEFEEWK		1	a2.a1	0.03999999910593033	33.400001525878906	3	2176.0048828125	2176.006103515625	-0.0010999999940395355	-0.5055132852165903
a2	pepa2b68	DaPR130321_VB120_O863.m	3775	23.93000030517578	KLLGLPEDYLYGQTT		1	a2.a1	2.300000051036477E-5	39.0	2	1710.8958740234375	1710.895263671875	6.000000284984708E-4	0.35069360541145445
a2	pepa2b74	DaPR130321_VB120_O863.m	3794	24.010000228881836	MEVSPLQPVNENMQVNK	M1:+42.01057	1	a2.a1	8.90000018127779E-10	62.400001525878906	2	1998.9620361328125	1998.962646484375	-6.99999975040555E-4	-0.35018161858685165
a2	pepa2c140	DaPR130321_VB120_O863.m	3857	24.309999465942383	YDTVLDILR		1	a2.a1	4.299999854993075E-4	37.0	2	1107.6058349609375	1107.6048583984375	0.0010000000474974513	0.9028490981372369
a2	pepa2c136	DaPR130321_VB120_O863.m	3960	24.829999923706055	VTIDPENNLISIWNNGK		1	a2.a1	0.005400000140070915	49.900001525878906	3	1926.99658203125	1926.992431640625	0.00419999985024333	2.1795621930219444
a2	pepa2c136	DaPR130321_VB120_O863.m	3955	24.799999237060547	VTIDPENNLISIWNNGK		1	a2.a1	5.99999978589949E-8	57.29999923706055	2	1926.989013671875	1926.992431640625	-0.0032999999821186066	-1.7125132034426387
a2	pepa2b97	DaPR130321_VB120_O863.m	3961	24.829999923706055	QEMAFYSLPEFEEWK	M3:+15.99491	1	a2.a1	0.0071000000461936	36.400001525878906	2	1949.86328125	1949.863037109375	3.000000142492354E-4	0.15385696766372792
a2	pepa2b98	DaPR130321_VB120_O863.m	3972	24.8799991607666	QIMENAEINNIIK	Q1:-17.02655	2	a2.a1 a2.a2	1.700000029813964E-5	60.79999923706055	2	1512.7720947265625	1512.7730712890625	-8.999999845400453E-4	-0.5949339009406999
a2	pepa2a7	DaPR130321_VB120_O863.m	3987	24.979999542236328	ATFIEELEAVEAK		1	a2.a1	5.0999999075429514E-5	53.29999923706055	2	1449.7509765625	1449.74755859375	0.0034000000450760126	2.3452359170544153
a2	pepa2c142	DaPR130321_VB120_O863.m	4002	25.049999237060547	YIFTMLSSLAR		1	a2.a1	9.09999982923182E-7	46.5	2	1301.6981201171875	1301.692626953125	0.005499999970197678	4.225267821537516
a2	pepa2b22	DaPR130321_VB120_O863.m	4042	25.299999237060547	EWLLGMLGAESAK		1	a2.a1	6.500000182541044E-8	60.400001525878906	2	1404.7196044921875	1404.7196044921875	9.999999747378752E-5	0.07118858251425769
a2	pepa2b96	DaPR130321_VB120_O863.m	4105	25.6299991607666	QEMAFYSLPEFEEWK		1	a2.a1	2.4000000848900527E-6	40.79999923706055	2	1933.8663330078125	1933.8680419921875	-0.0017000000225380063	-0.8790672298337064
a2	pepa2b85	DaPR130321_VB120_O863.m	4127	25.780000686645508	MYVPALIFGQLLTSSNYDDDEKK	M1:+15.99491	1	a2.a1	0.002400000113993883	32.0	3	2663.289794921875	2663.291259765625	-0.0015999999595806003	-0.6007604139103447
a2	pepa2b84	DaPR130321_VB120_O863.m	4306	27.200000762939453	MYVPALIFGQLLTSSNYDDDEK	M1:+15.99491	1	a2.a1	6.000000212225132E-7	55.70000076293945	2	2535.200927734375	2535.1962890625	0.004600000102072954	1.8144552048764657
a2	pepa2b48	DaPR130321_VB120_O863.m	760	9.760000228881836	LHGGKDAASPR		1	a2.a2	4.800000169780105E-6	40.29999923706055	2	1108.584228515625	1108.586181640625	-0.0019000000320374966	-1.7138947458515474
a2	pepa2b67	DaPR130321_VB120_O863.m	827	10.329999923706055	KGKPSSDTVPKPK		1	a2.a2	0.0026000000070780516	30.399999618530273	3	1368.786376953125	1368.7850341796875	0.00139999995008111	1.0228048343033862
a2	pepa2b34	DaPR130321_VB120_O863.m	878	10.710000038146973	GREVNDLKR		1	a2.a2	0.04800000041723251	38.29999923706055	2	1086.6044921875	1086.6019287109375	0.0027000000700354576	2.484810673250446
a2	pepa2b64	DaPR130321_VB120_O863.m	887	10.760000228881836	KASGSENEGDYNPGRK		1	a2.a2	1.5999999595806003E-4	50.400001525878906	3	1708.78759765625	1708.7889404296875	-0.0013000000035390258	-0.7607727161507326
a2	pepa2a5	DaPR130321_VB120_O863.m	1040	11.729999542236328	ASGSENEGDYNPGRK		1	a2.a2	0.0024999999441206455	41.20000076293945	2	1580.69677734375	1580.6939697265625	0.00279999990016222	1.7713738103565866
a2	pepa2a5	DaPR130321_VB120_O863.m	1031	11.680000305175781	ASGSENEGDYNPGRK		1	a2.a2	4.4999999227002263E-4	31.299999237060547	3	1580.6925048828125	1580.6939697265625	-0.00139999995008111	-0.8856869051782933
a2	pepa2b66	DaPR130321_VB120_O863.m	1190	12.600000381469727	KGDLDTAAVK		1	a2.a2	0.003700000001117587	37.0	2	1017.552734375	1017.5579223632812	-0.005200000014156103	-5.110274216212762
a2	pepa2b66	DaPR130321_VB120_O863.m	1178	12.510000228881836	KGDLDTAAVK		1	a2.a2	0.0012000000569969416	40.29999923706055	2	1017.5576171875	1017.5579223632812	-3.000000142492354E-4	-0.2948235256745724
a2	pepa2a4	DaPR130321_VB120_O863.m	1311	13.25	ASGSENEGDYNPGR		1	a2.a2	8.39999998447638E-8	54.70000076293945	2	1452.598876953125	1452.5989990234375	-9.999999747378752E-5	-0.06884212197655111
a2	pepa2b42	DaPR130321_VB120_O863.m	1335	13.359999656677246	LAQAEAAGLHK		1	a2.a2	7.100000220816582E-5	59.900001525878906	2	1108.6102294921875	1108.6114501953125	-0.0010999999940395355	-0.9922322143125442
a2	pepa2a3	DaPR130321_VB120_O863.m	1340	13.399999618530273	AQAEAAGLHK		1	a2.a2	0.012000000104308128	27.700000762939453	2	995.5272216796875	995.5272827148438	-9.999999747378752E-5	-0.10044927869890559
a2	pepa2b71	DaPR130321_VB120_O863.m	1362	13.529999732971191	KSYDDAESLK		1	a2.a2	2.3999999393709004E-4	41.0	2	1155.5562744140625	1155.55322265625	0.003100000089034438	2.6826978007196605
a2	pepa2c109	DaPR130321_VB120_O863.m	1423	13.850000381469727	RAYDLAGSCR	C9:+57.02146	1	a2.a2	3.699999942909926E-4	38.400001525878906	2	1168.5523681640625	1168.55322265625	-7.999999797903001E-4	-0.6846072256527711
a2	pepa2c125	DaPR130321_VB120_O863.m	1768	15.630000114440918	SYDDAESLK		1	a2.a2	0.020999999716877937	33.70000076293945	2	1027.45654296875	1027.458251953125	-0.0017000000225380063	-1.6545684647589596
a2	pepa2a8	DaPR130321_VB120_O863.m	1823	15.880000114440918	AYDLAGSCR	C8:+57.02146	1	a2.a2	6.599999778700294E-6	48.599998474121094	2	1012.4523315429688	1012.4520874023438	1.9999999494757503E-4	0.19754020702423222
a2	pepa2b83	DaPR130321_VB120_O863.m	2095	17.100000381469727	MTEEKLAQAEAAGLHK		1	a2.a2	0.039000000804662704	41.599998474121094	3	1726.8790283203125	1726.8797607421875	-6.99999975040555E-4	-0.4053553646026318
a2	pepa2b44	DaPR130321_VB120_O863.m	2183	17.450000762939453	LDETGVALK		1	a2.a2	0.00559999980032444	43.29999923706055	2	945.524658203125	945.5255737304688	-8.999999845400453E-4	-0.9518515517133955
a2	pepa2b38	DaPR130321_VB120_O863.m	2193	17.5	GYESDPVKAWK		1	a2.a2	5.700000027530905E-9	48.0	2	1279.630126953125	1279.6322021484375	-0.0020000000949949026	-1.5629491752684905
a2	pepa2c132	DaPR130321_VB120_O863.m	2459	18.600000381469727	TPALISDYKEYHTDTTVK		1	a2.a2	2.300000051036477E-4	46.5	3	2082.036865234375	2082.039306640625	-0.0026000000070780516	-1.2487756589346803
a2	pepa2c131	DaPR130321_VB120_O863.m	2487	18.709999084472656	TPALISDYK		1	a2.a2	0.009499999694526196	39.599998474121094	2	1007.5384521484375	1007.5411987304688	-0.00279999990016222	-2.779042587727729
a2	pepa2b41	DaPR130321_VB120_O863.m	2494	18.729999542236328	HVDYVVDQVVGK		1	a2.a2	4.999999969612645E-9	65.5	2	1357.7122802734375	1357.7115478515625	8.999999845400453E-4	0.662880113205343
a2	pepa2b11	DaPR130321_VB120_O863.m	2551	18.959999084472656	DIVALMTR	M6:+15.99491	1	a2.a2	0.03500000014901161	29.299999237060547	2	934.4985961914062	934.5029907226562	-0.0044999998062849045	-4.815393691576129
a2	pepa2b24	DaPR130321_VB120_O863.m	2554	18.979999542236328	EYFADMER		1	a2.a2	0.007600000128149986	31.700000762939453	2	1060.4420166015625	1060.4407958984375	0.0012000000569969416	1.131604952995292
a2	pepa2b62	DaPR130321_VB120_O863.m	2571	19.049999237060547	LSYYGLR		1	a2.a2	0.005400000140070915	38.599998474121094	2	871.4685668945312	871.4677124023438	8.999999845400453E-4	1.0327404810661862
a2	pepa2b60	DaPR130321_VB120_O863.m	2576	19.079999923706055	LQLEETMPSPYGR	M7:+15.99491	1	a2.a2	1.400000004814217E-9	64.9000015258789	2	1536.73291015625	1536.7366943359375	-0.003700000001117587	-2.407699389723007
a2	pepa2b73	DaPR130321_VB120_O863.m	2625	19.260000228881836	KVVEAVNSDSDSEFGIPK		1	a2.a2	9.499999578110874E-6	53.0	2	1920.952880859375	1920.955322265625	-0.002400000113993883	-1.2493784140503903
a2	pepa2b69	DaPR130321_VB120_O863.m	2731	19.700000762939453	KLQLEETMPSPYGR		1	a2.a2	9.200000050668677E-8	63.099998474121094	2	1648.8358154296875	1648.836669921875	-8.999999845400453E-4	-0.5458393793380936
a2	pepa2c126	DaPR130321_VB120_O863.m	2864	20.200000762939453	SYVDLYVK		1	a2.a2	0.003599999938160181	37.099998474121094	2	986.5231323242188	986.5197143554688	0.0034000000450760126	3.4464593009145927
a2	pepa2b79	DaPR130321_VB120_O863.m	2897	20.329999923706055	MLDGLDPHPMLPNYK	M1:+15.99491 - M10:+15.99491	1	a2.a2	0.00139999995008111	35.099998474121094	3	1772.838623046875	1772.8349609375	0.003599999938160181	2.03064583984538
a2	pepa2b19	DaPR130321_VB120_O863.m	2943	20.530000686645508	EQVLEPMLNGTDK		1	a2.a2	7.999999797903001E-4	37.099998474121094	2	1473.72802734375	1473.725830078125	0.002300000051036477	1.5606702441488385
a2	pepa2c116	DaPR130321_VB120_O863.m	2990	20.709999084472656	SIPSLVDGFKPGQR		1	a2.a2	3.3000000985339284E-4	38.400001525878906	2	1500.8162841796875	1500.8172607421875	-0.0010000000474974513	-0.6663036691108744
a2	pepa2c137	DaPR130321_VB120_O863.m	2996	20.75	VVEAVNSDSDSEFGIPK		1	a2.a2	1.3999999770586413E-10	78.5999984741211	2	1792.8612060546875	1792.8603515625	8.999999845400453E-4	0.5019911248278117
a2	pepa2b89	DaPR130321_VB120_O863.m	3013	20.809999465942383	NTVEITELPVR		1	a2.a2	2.5999999706982635E-5	54.400001525878906	2	1270.700927734375	1270.7005615234375	3.9999998989515007E-4	0.3147869781497474
a2	pepa2b78	DaPR130321_VB120_O863.m	3060	20.979999542236328	MLDGLDPHPMLPNYK	M1:+15.99491	1	a2.a2	0.008700000122189522	32.099998474121094	3	1756.8406982421875	1756.840087890625	6.000000284984708E-4	0.3415222777725145
a2	pepa2c113	DaPR130321_VB120_O863.m	3118	21.209999084472656	SESDLEETEPVVIPR		1	a2.a2	4.900000021734741E-6	54.70000076293945	2	1699.839599609375	1699.8388671875	6.99999975040555E-4	0.41180372360749284
a2	pepa2b49	DaPR130321_VB120_O863.m	3150	21.329999923706055	LHGLPEQFLYGTATK		1	a2.a2	1.6999999498390483E-12	64.69999694824219	2	1674.8853759765625	1674.8853759765625	0.0	0.0
a2	pepa2b49	DaPR130321_VB120_O863.m	3135	21.280000686645508	LHGLPEQFLYGTATK		1	a2.a2	7.900000127847306E-6	52.70000076293945	3	1674.8873291015625	1674.8853759765625	0.0019000000320374966	1.1344060072944862
a2	pepa2b59	DaPR130321_VB120_O863.m	3147	21.329999923706055	LQLEETMPSPYGR		1	a2.a2	5.6000000768108293E-5	49.0	2	1520.739501953125	1520.7418212890625	-0.002199999988079071	-1.44666238363474
a2	pepa2b45	DaPR130321_VB120_O863.m	3190	21.479999542236328	LDKDIVALMTR		1	a2.a2	1.4999999621068127E-5	54.099998474121094	2	1274.715087890625	1274.714111328125	0.0010000000474974513	0.7844896660440599
a2	pepa2b77	DaPR130321_VB120_O863.m	3295	21.8799991607666	MLDGLDPHPMLPNYK		1	a2.a2	3.7999998312443495E-5	41.400001525878906	2	1740.84521484375	1740.84521484375	9.999999747378752E-5	0.05744335947912695
a2	pepa2b77	DaPR130321_VB120_O863.m	3284	21.829999923706055	MLDGLDPHPMLPNYK		1	a2.a2	0.035999998450279236	32.20000076293945	3	1740.8486328125	1740.84521484375	0.0035000001080334187	2.010517694617417
a2	pepa2c115	DaPR130321_VB120_O863.m	3323	22.0	SLAVSGLGVIGR		1	a2.a2	6.600000051548705E-5	69.5	2	1128.6749267578125	1128.6739501953125	0.0010000000474974513	0.8859955058982316
a2	pepa2a6	DaPR130321_VB120_O863.m	3443	22.5	ASPITNDGEDEFVPSDGLDKDEYTFSPGK		1	a2.a2	1.9999999494757503E-4	37.29999923706055	3	3130.397705078125	3130.401611328125	-0.003800000064074993	-1.2139017723233219
a2	pepa2b32	DaPR130321_VB120_O863.m	3532	22.850000381469727	GFQQISFVNSIATTK		1	a2.a2	9.100000267214803E-12	72.5	2	1640.8660888671875	1640.86474609375	0.001500000013038516	0.9141521363107001
a2	pepa2b32	DaPR130321_VB120_O863.m	3538	22.860000610351562	GFQQISFVNSIATTK		1	a2.a2	2.300000051036477E-5	48.900001525878906	3	1640.86572265625	1640.86474609375	0.0010999999940395355	0.670378223834841
a2	pepa2c112	DaPR130321_VB120_O863.m	3544	22.899999618530273	SEDDSAKFDSNEEDSASVFSPSFGLK		1	a2.a2	0.0017999999690800905	51.900001525878906	3	2795.2177734375	2795.217041015625	6.99999975040555E-4	0.25042777171471964
a2	pepa2c139	DaPR130321_VB120_O863.m	3575	23.010000228881836	YAGPEDDAAITLAFSK		1	a2.a2	9.999999960041972E-12	78.0999984741211	2	1668.810791015625	1668.81201171875	-0.0010999999940395355	-0.6591515319371526
a2	pepa2c139	DaPR130321_VB120_O863.m	3594	23.100000381469727	YAGPEDDAAITLAFSK		1	a2.a2	8.999999845400453E-4	45.70000076293945	3	1668.810546875	1668.81201171875	-0.00139999995008111	-0.8389201061893221
a2	pepa2b10	DaPR130321_VB120_O863.m	3670	23.459999084472656	DLIQMLVQR	M5:+15.99491	1	a2.a2	0.004100000020116568	54.20000076293945	2	1131.6199951171875	1131.6195068359375	6.000000284984708E-4	0.5302135787461809
a2	pepa2b25	DaPR130321_VB120_O863.m	3746	23.799999237060547	FDSNEEDSASVFSPSFGLK		1	a2.a2	4.800000041882413E-8	56.5	2	2062.92578125	2062.92431640625	0.00139999995008111	0.6786482368485539
a2	pepa2c108	DaPR130321_VB120_O863.m	3761	23.860000610351562	QTWMNNMMK	Q1:-17.02655	1	a2.a2	0.0010999999940395355	33.400001525878906	2	1166.4786376953125	1166.4796142578125	-8.999999845400453E-4	-0.771552261642122
a2	pepa2b23	DaPR130321_VB120_O863.m	3797	24.030000686645508	EWLVGMLGAESTK		1	a2.a2	5.600000019256868E-9	56.900001525878906	2	1420.7125244140625	1420.7144775390625	-0.0019000000320374966	-1.337355296983138
a2	pepa2b72	DaPR130321_VB120_O863.m	3845	24.25	KTSFDQDSDVDIFPSDFPTEPPSLPR		1	a2.a2	0.007600000128149986	42.20000076293945	3	2937.3837890625	2937.37939453125	0.0044999998062849045	1.5319777263580276
a2	pepa2b39	DaPR130321_VB120_O863.m	3886	24.450000762939453	HGFLEEFITPIVK		1	a2.a2	0.00279999990016222	41.29999923706055	3	1529.836181640625	1529.836669921875	-5.000000237487257E-4	-0.32683229104075495
a2	pepa2c120	DaPR130321_VB120_O863.m	3937	24.700000762939453	SQDFGNLFSFPSYSQK		1	a2.a2	7.400000185953104E-7	61.599998474121094	2	1851.8536376953125	1851.855224609375	-0.001500000013038516	-0.809998531799332
a2	pepa2c120	DaPR130321_VB120_O863.m	3954	24.799999237060547	SQDFGNLFSFPSYSQK		1	a2.a2	0.02199999988079071	34.5	3	1851.8529052734375	1851.855224609375	-0.002400000113993883	-1.2959977011702586
a2	pepa2b50	DaPR130321_VB120_O863.m	3943	24.729999542236328	LLFPAVDDNLLK		1	a2.a2	0.0017000000225380063	35.400001525878906	2	1357.77099609375	1357.77294921875	-0.0020000000949949026	-1.47300039829611
a2	pepa2c135	DaPR130321_VB120_O863.m	3976	24.90999984741211	VSIDPESNIISIWNNGK		1	a2.a2	3.2000000373955118E-6	65.4000015258789	2	1885.96826171875	1885.9658203125	0.0024999999441206455	1.3255807274950515
a2	pepa2a9	DaPR130321_VB120_O863.m	4014	25.1299991607666	DLIQMLVQR		1	a2.a2	0.02199999988079071	54.20000076293945	2	1115.624755859375	1115.6246337890625	1.9999999494757503E-4	0.17927176300177516
a2	pepa2c144	DaPR130321_VB120_O863.m	4017	25.149999618530273	YIFTMLSTLAR		1	a2.a2	2.4000000848900527E-6	49.5	2	1315.7091064453125	1315.708251953125	8.999999845400453E-4	0.6840422131608777
a2	pepa2c138	DaPR130321_VB120_O863.m	4404	28.059999465942383	VYVPALIFGQLLTSSNYDDDEK		1	a2.a2	1.8999999156221747E-5	49.400001525878906	3	2487.234619140625	2487.2294921875	0.0052999998442828655	2.130884930775549
a2	pepa2c138	DaPR130321_VB120_O863.m	4401	28.030000686645508	VYVPALIFGQLLTSSNYDDDEK		1	a2.a2	7.100000220816582E-5	35.599998474121094	2	2487.23046875	2487.2294921875	0.0010999999940395355	0.44225914717346554
a3	pepa3a8	DaPR130321_VB120_O863.m	896	10.8100004196167	ASGSSVTAEEAKK		1	a3.a1	0.006500000134110451	39.29999923706055	2	1264.636474609375	1264.638427734375	-0.0017999999690800905	-1.4233317046239269
a3	pepa3b61	DaPR130321_VB120_O863.m	921	10.960000038146973	SKVDEEQMK		1	a3.a1	0.004000000189989805	41.400001525878906	2	1093.5186767578125	1093.519775390625	-0.0010999999940395355	-1.0059260187101744
a3	pepa3a7	DaPR130321_VB120_O863.m	1027	11.65999984741211	ASGSSVTAEEAK		1	a3.a1	3.999999989900971E-6	51.599998474121094	2	1136.5452880859375	1136.54345703125	0.0019000000320374966	1.6717354891122786
a3	pepa3b67	DaPR130321_VB120_O863.m	1052	11.800000190734863	VDEEQMK		1	a3.a1	3.000000142492354E-4	33.0	2	878.3935546875	878.392822265625	6.99999975040555E-4	0.7969099442719214
a3	pepa3b23	DaPR130321_VB120_O863.m	1065	11.859999656677246	EEASGSSVTAEEAKK		1	a3.a1	3.3999999686784577E-6	52.5	2	1522.7218017578125	1522.7235107421875	-0.0017000000225380063	-1.1164206834301869
a3	pepa3b19	DaPR130321_VB120_O863.m	1166	12.449999809265137	EASGSSVTAEEAK		1	a3.a1	0.0026000000070780516	36.5	2	1265.583251953125	1265.5860595703125	-0.0027000000700354576	-2.1333990285513673
a3	pepa3b22	DaPR130321_VB120_O863.m	1279	13.079999923706055	EEASGSSVTAEEAK		1	a3.a1	1.8999999351621E-9	61.400001525878906	2	1394.626220703125	1394.6285400390625	-0.002300000051036477	-1.6491847004450775
a3	pepa3b20	DaPR130321_VB120_O863.m	1415	13.800000190734863	EDGSGDRGDGPFR		1	a3.a1	0.006899999920278788	32.70000076293945	2	1364.5819091796875	1364.5830078125	-0.0010000000474974513	-0.732824637103246
a3	pepa3b20	DaPR130321_VB120_O863.m	1408	13.760000228881836	EDGSGDRGDGPFR		1	a3.a1	0.028999999165534973	28.399999618530273	3	1364.5797119140625	1364.5830078125	-0.0032999999821186066	-2.4183211744726942
a3	pepa3b34	DaPR130321_VB120_O863.m	1485	14.199999809265137	HSIHWPCR	C7:+57.02146	1	a3.a1	0.013000000268220901	26.799999237060547	2	1092.511962890625	1092.5159912109375	-0.004000000189989805	-3.6612738139935432
a3	pepa3a4	DaPR130321_VB120_O863.m	1627	14.90999984741211	ALQEKVEIK		1	a3.a1	0.029999999329447746	45.400001525878906	2	1057.6240234375	1057.6256103515625	-0.001500000013038516	-1.418271265708009
a3	pepa3b18	DaPR130321_VB120_O863.m	1705	15.300000190734863	DVIQHETIGK		1	a3.a1	7.60000011723605E-6	45.400001525878906	2	1139.60546875	1139.60595703125	-3.9999998989515007E-4	-0.3509985073587864
a3	pepa3b59	DaPR130321_VB120_O863.m	1766	15.609999656677246	SGGDQYQNITVHR		1	a3.a1	0.03999999910593033	35.900001525878906	3	1474.70361328125	1474.703857421875	-1.9999999494757503E-4	-0.13562044605838455
a3	pepa3b45	DaPR130321_VB120_O863.m	1825	15.899999618530273	KKDQVTAQEIFQDNHEDGPTAKK		1	a3.a1	7.099999947968172E-7	54.29999923706055	3	2627.315673828125	2627.306396484375	0.00930000003427267	3.5397470377711153
a3	pepa3b48	DaPR130321_VB120_O863.m	1839	15.960000038146973	KYAPTEAQLN		1	a3.a1	8.200000156648457E-4	42.20000076293945	2	1134.57861328125	1134.579345703125	-6.99999975040555E-4	-0.6169687273892236
a3	pepa3b47	DaPR130321_VB120_O863.m	1883	16.15999984741211	KVITMFVQR	M5:+15.99491	1	a3.a1	0.00800000037997961	41.099998474121094	2	1137.6407470703125	1137.645263671875	-0.0044999998062849045	-3.9555386463445217
a3	pepa3b44	DaPR130321_VB120_O863.m	2035	16.850000381469727	KKDQVTAQEIFQDNHEDGPTAK		1	a3.a1	5.4000000915266355E-8	80.4000015258789	3	2499.2109375	2499.21142578125	-5.000000237487257E-4	-0.20006311534544394
a3	pepa3b42	DaPR130321_VB120_O863.m	2131	17.25	KKDQVTAQEIFQDNH		1	a3.a1	0.002099999925121665	46.0	3	1800.892578125	1800.887939453125	0.004699999932199717	2.6098236482315293
a3	pepa3b54	DaPR130321_VB120_O863.m	2173	17.40999984741211	PLSGGDQYQNITVHR		1	a3.a1	0.009600000455975533	37.400001525878906	3	1684.8424072265625	1684.840576171875	0.0017999999690800905	1.0683503202242843
a3	pepa3b43	DaPR130321_VB120_O863.m	2202	17.530000686645508	KKDQVTAQEIFQDNHED		1	a3.a1	9.299999801442027E-4	44.400001525878906	3	2044.95263671875	2044.95751953125	-0.004900000058114529	-2.396137822578201
a3	pepa3b35	DaPR130321_VB120_O863.m	2206	17.549999237060547	LGGHGPSFPLK		1	a3.a1	3.000000142492354E-4	45.29999923706055	2	1109.6103515625	1109.610595703125	-1.9999999494757503E-4	-0.18024340766216404
a3	pepa3b57	DaPR130321_VB120_O863.m	2227	17.6299991607666	RFFMGNQVLK	M4:+15.99491	1	a3.a1	0.028999999165534973	42.599998474121094	3	1255.66357421875	1255.6619873046875	0.0015999999595806003	1.2742282363863253
a3	pepa3a2	DaPR130321_VB120_O863.m	2249	17.729999542236328	AFREEAIKFSEEQR		1	a3.a1	6.30000016599297E-8	68.0999984741211	2	1739.8704833984375	1739.8714599609375	-0.0010000000474974513	-0.5747551301978956
a3	pepa3a2	DaPR130321_VB120_O863.m	2238	17.700000762939453	AFREEAIKFSEEQR		1	a3.a1	5.099999834783375E-4	43.099998474121094	3	1739.86865234375	1739.8714599609375	-0.002899999963119626	-1.6667897772084468
a3	pepa3b30	DaPR130321_VB120_O863.m	2266	17.809999465942383	GITEQQKEGLEIVK		1	a3.a1	4.900000058114529E-4	50.70000076293945	2	1571.8609619140625	1571.8642578125	-0.0032999999821186066	-2.0994179145666707
a3	pepa3b52	DaPR130321_VB120_O863.m	2295	17.93000030517578	MLNPPAEVTTK		1	a3.a1	0.012000000104308128	43.900001525878906	2	1200.6339111328125	1200.6297607421875	0.00419999985024333	3.498164036552814
a3	pepa3b41	DaPR130321_VB120_O863.m	2308	17.979999542236328	KDQVTAQEIFQDNHEDGPTAK		1	a3.a1	2.300000051036477E-5	54.599998474121094	3	2371.1162109375	2371.116455078125	-3.000000142492354E-4	-0.12652268242951012
a3	pepa3b68	DaPR130321_VB120_O863.m	2314	18.010000228881836	VITMFVQR	M4:+15.99491	1	a3.a1	0.0017000000225380063	41.29999923706055	2	1009.5503540039062	1009.55029296875	0.0	0.0
a3	pepa3b17	DaPR130321_VB120_O863.m	2332	18.079999923706055	DTNETPYFMK	M9:+15.99491	1	a3.a1	0.04399999976158142	35.099998474121094	2	1261.5361328125	1261.541015625	-0.004800000227987766	-3.8048705262347116
a3	pepa3b46	DaPR130321_VB120_O863.m	2340	18.110000610351562	KVITMFVQR		1	a3.a1	0.012000000104308128	49.599998474121094	2	1121.6492919921875	1121.650390625	-0.0010000000474974513	-0.8915434397880757
a3	pepa3b49	DaPR130321_VB120_O863.m	2361	18.209999084472656	KYAPTEAQLNAVD		1	a3.a1	1.9999999494757503E-4	36.900001525878906	2	1419.709716796875	1419.7119140625	-0.002099999925121665	-1.479173277564829
a3	pepa3b58	DaPR130321_VB120_O863.m	2521	18.850000381469727	RHIEIFTDLSSR		1	a3.a1	5.599999894911889E-6	48.70000076293945	3	1473.780517578125	1473.78125	-7.999999797903001E-4	-0.5428213853245182
a3	pepa3b56	DaPR130321_VB120_O863.m	2605	19.18000030517578	RFFMGNQVLK		1	a3.a1	5.8000001445179805E-5	47.70000076293945	3	1239.6685791015625	1239.6671142578125	0.001500000013038516	1.2100022625320384
a3	pepa3b56	DaPR130321_VB120_O863.m	2600	19.15999984741211	RFFMGNQVLK		1	a3.a1	0.005499999970197678	41.099998474121094	2	1239.66796875	1239.6671142578125	8.999999845400453E-4	0.7260013387375162
a3	pepa3b75	DaPR130321_VB120_O863.m	2653	19.360000610351562	YGSDIVPFSKVDEEQMKYK	M16:+15.99491	1	a3.a1	3.3000000985339284E-4	38.0	3	2279.08203125	2279.09033203125	-0.00839999970048666	-3.6856808975184943
a3	pepa3b31	DaPR130321_VB120_O863.m	2700	19.559999465942383	GTDGTDNPLSGGDQYQNITVHR		1	a3.a1	3.9999998989515007E-4	50.599998474121094	3	2345.0693359375	2345.07568359375	-0.006399999838322401	-2.729122937522688
a3	pepa3a5	DaPR130321_VB120_O863.m	2744	19.75	ANPQVGVAFPH		1	a3.a1	0.017999999225139618	33.0	2	1136.5836181640625	1136.5850830078125	-0.001500000013038516	-1.3197428291676827
a3	pepa3b15	DaPR130321_VB120_O863.m	2752	19.780000686645508	DQVTAQEIFQDNHEDGPTAK		1	a3.a1	0.002899999963119626	45.70000076293945	3	2243.020751953125	2243.021484375	-7.999999797903001E-4	-0.35666175529888594
a3	pepa3b15	DaPR130321_VB120_O863.m	2757	19.799999237060547	DQVTAQEIFQDNHEDGPTAK		1	a3.a1	1.1000000199601345E-7	53.400001525878906	2	2243.016845703125	2243.021484375	-0.004600000102072954	-2.0508051902831896
a3	pepa3b74	DaPR130321_VB120_O863.m	2801	19.959999084472656	YGSDIVPFSKVDEEQMK	M16:+15.99491	1	a3.a1	4.3000000005122274E-5	46.70000076293945	2	1987.9339599609375	1987.9322509765625	0.0019000000320374966	0.9557669941237334
a3	pepa3b74	DaPR130321_VB120_O863.m	2784	19.899999618530273	YGSDIVPFSKVDEEQMK	M16:+15.99491	1	a3.a1	2.2000000171829015E-5	44.20000076293945	3	1987.9344482421875	1987.9322509765625	0.002300000051036477	1.1569811043140996
a3	pepa3a1	DaPR130321_VB120_O863.m	2869	20.229999542236328	AEGSVTSVGSVNPAENFR		1	a3.a1	2.6000000374892807E-8	62.099998474121094	2	1820.8817138671875	1820.8778076171875	0.004000000189989805	2.1967427870540264
a3	pepa3b16	DaPR130321_VB120_O863.m	2893	20.309999465942383	DTNETPYFMK		1	a3.a1	9.7999996796716E-5	44.20000076293945	2	1245.5433349609375	1245.5460205078125	-0.0027000000700354576	-2.1677240548162646
a3	pepa3b69	DaPR130321_VB120_O863.m	2921	20.450000762939453	YAPTEAQLNAVD		1	a3.a1	3.9000000106170774E-4	32.599998474121094	2	1291.618408203125	1291.616943359375	0.0015999999595806003	1.238757332664861
a3	pepa3b72	DaPR130321_VB120_O863.m	2924	20.450000762939453	YGSDIVPFSK		1	a3.a1	1.9000000293090125E-6	46.099998474121094	2	1112.5662841796875	1112.562744140625	0.003700000001117587	3.325655133253246
a3	pepa3b21	DaPR130321_VB120_O863.m	2928	20.459999084472656	EDIIQGFR		1	a3.a1	0.0035000001080334187	42.599998474121094	2	977.506591796875	977.5054931640625	0.0010999999940395355	1.1253133631801637
a3	pepa3b36	DaPR130321_VB120_O863.m	2944	20.530000686645508	LGGHGPSFPLKGITEQQKEGLEIVK		1	a3.a1	2.699999895412475E-4	44.599998474121094	3	2662.453857421875	2662.456787109375	-0.002899999963119626	-1.0892195423266011
a3	pepa3b32	DaPR130321_VB120_O863.m	2960	20.610000610351562	HIEIFTDLSSR		1	a3.a1	9.60000033956021E-6	49.79999923706055	2	1317.6793212890625	1317.68017578125	-7.999999797903001E-4	-0.607127582621467
a3	pepa3b32	DaPR130321_VB120_O863.m	2963	20.610000610351562	HIEIFTDLSSR		1	a3.a1	0.00570000009611249	34.70000076293945	3	1317.6793212890625	1317.68017578125	-8.999999845400453E-4	-0.6830185359709438
a3	pepa3a9	DaPR130321_VB120_O863.m	2976	20.65999984741211	AVDALIDSMSLAK	M9:+15.99491	1	a3.a1	1.100000021625469E-10	69.19999694824219	2	1349.698486328125	1349.698486328125	0.0	0.0
a3	pepa3b73	DaPR130321_VB120_O863.m	3004	20.780000686645508	YGSDIVPFSKVDEEQMK		1	a3.a1	1.8000000272877514E-4	43.0	3	1971.939453125	1971.937255859375	0.002199999988079071	1.1156541525558357
a3	pepa3b73	DaPR130321_VB120_O863.m	3005	20.780000686645508	YGSDIVPFSKVDEEQMK		1	a3.a1	2.699999895412475E-4	46.20000076293945	2	1971.9373779296875	1971.937255859375	1.9999999494757503E-4	0.10142310276521174
a3	pepa3b40	DaPR130321_VB120_O863.m	3040	20.90999984741211	KDEKTDTLEDLFPTTK		1	a3.a1	7.799999934832158E-7	55.29999923706055	2	1880.948486328125	1880.94921875	-6.99999975040555E-4	-0.3721525111165657
a3	pepa3b40	DaPR130321_VB120_O863.m	3006	20.780000686645508	KDEKTDTLEDLFPTTK		1	a3.a1	0.002300000051036477	38.099998474121094	3	1880.9503173828125	1880.94921875	0.0012000000569969416	0.6379757863927933
a3	pepa3b28	DaPR130321_VB120_O863.m	3076	21.049999237060547	FFMGNQVLK		1	a3.a1	0.0015999999595806003	33.900001525878906	2	1083.56591796875	1083.5660400390625	-0.0	-0.0
a3	pepa3a3	DaPR130321_VB120_O863.m	3078	21.049999237060547	ALIDSMSLAK		1	a3.a1	0.007600000128149986	49.599998474121094	2	1048.5716552734375	1048.571044921875	6.000000284984708E-4	0.5722073210052968
a3	pepa3b63	DaPR130321_VB120_O863.m	3095	21.110000610351562	SQLDIIIHSLKK		1	a3.a1	5.100000066704524E-8	56.79999923706055	2	1394.8365478515625	1394.8370361328125	-3.9999998989515007E-4	-0.28677184469101175
a3	pepa3b25	DaPR130321_VB120_O863.m	3163	21.3799991607666	ETVYCLNDDDETEVLK	C5:+57.02146	1	a3.a1	2.7000000457633178E-8	65.30000305175781	2	1942.85546875	1942.859130859375	-0.0035000001080334187	-1.8014688005122024
a3	pepa3b60	DaPR130321_VB120_O863.m	3181	21.43000030517578	SLAEGSVTSVGSVNPAENFR		1	a3.a1	1.2000000424450263E-5	49.900001525878906	2	2020.985107421875	2020.9937744140625	-0.008700000122189522	-4.304812925369784
a3	pepa3b37	DaPR130321_VB120_O863.m	3344	22.079999923706055	IKTLFPLIEAK		1	a3.a1	0.0019000000320374966	36.79999923706055	2	1272.793212890625	1272.79296875	1.9999999494757503E-4	0.15713474214427306
a3	pepa3b37	DaPR130321_VB120_O863.m	3338	22.049999237060547	IKTLFPLIEAK		1	a3.a1	0.00279999990016222	42.70000076293945	3	1272.7926025390625	1272.79296875	-5.000000237487257E-4	-0.39283688394332644
a3	pepa3b38	DaPR130321_VB120_O863.m	3362	22.149999618530273	IQPGSQQADFL		1	a3.a1	5.4000001910026185E-6	48.79999923706055	2	1203.600341796875	1203.6009521484375	-5.000000237487257E-4	-0.415420096549626
a3	pepa3b66	DaPR130321_VB120_O863.m	3428	22.43000030517578	TLEDLFPTTK		1	a3.a1	0.004999999888241291	31.100000381469727	2	1164.6168212890625	1164.6151123046875	0.0017999999690800905	1.5455749715612253
a3	pepa3b62	DaPR130321_VB120_O863.m	3442	22.5	SQLDIIIHSLK		1	a3.a1	3.999999989900971E-6	56.79999923706055	2	1266.7401123046875	1266.741943359375	-0.0019000000320374966	-1.4999108871367546
a3	pepa3b65	DaPR130321_VB120_O863.m	3523	22.809999465942383	TEQGGAHFSVSSLAEGSVTSVGSVNPAENFR		1	a3.a1	0.0017000000225380063	55.0	3	3121.48828125	3121.482421875	0.00570000009611249	1.8260554844606929
a3	pepa3a6	DaPR130321_VB120_O863.m	3526	22.829999923706055	ASFEEASNQLINHIE		1	a3.a1	1.3999999737279722E-6	53.20000076293945	2	1701.8067626953125	1701.808349609375	-0.001500000013038516	-0.8814153564253101
a3	pepa3b12	DaPR130321_VB120_O863.m	3531	22.850000381469727	DEKTDTLEDLFPTTK		1	a3.a1	2.4000000848900527E-5	52.900001525878906	3	1752.8544921875	1752.854248046875	3.000000142492354E-4	0.17114943503346708
a3	pepa3b24	DaPR130321_VB120_O863.m	3558	22.950000762939453	EPLPPIQQHIWNMLNPPAEVTTK	M13:+15.99491	1	a3.a1	0.04500000178813934	30.700000762939453	3	2669.37646484375	2669.3759765625	5.000000237487257E-4	0.18730970389289361
a3	pepa3b64	DaPR130321_VB120_O863.m	3571	23.0	TDTLEDLFPTTKIPNPR		1	a3.a1	1.5999999959603883E-5	53.70000076293945	3	1958.0216064453125	1958.0234375	-0.0017000000225380063	-0.8682225094856691
a3	pepa3b55	DaPR130321_VB120_O863.m	3597	23.110000610351562	QFLDTNETPYFMK		1	a3.a1	4.6999999904073775E-4	35.099998474121094	2	1633.755126953125	1633.757080078125	-0.0019000000320374966	-1.1629636102000183
a3	pepa3b51	DaPR130321_VB120_O863.m	3672	23.459999084472656	KYAPTEAQLNAVDALIDSMSLAK	M19:+15.99491	1	a3.a1	3.2999999177718564E-8	66.30000305175781	3	2465.260498046875	2465.259521484375	7.999999797903001E-4	0.324509437168143
a3	pepa3b51	DaPR130321_VB120_O863.m	3696	23.559999465942383	KYAPTEAQLNAVDALIDSMSLAK	M19:+15.99491	1	a3.a1	1.4000000373926014E-4	47.900001525878906	2	2465.263427734375	2465.259521484375	0.003800000064074993	1.5414198914793962
a3	pepa3b29	DaPR130321_VB120_O863.m	3877	24.40999984741211	GLDEIYSFSESLR		1	a3.a1	5.8000001445179805E-5	44.70000076293945	2	1515.731689453125	1515.7330322265625	-0.0013000000035390258	-0.857670827183444
a3	pepa3b26	DaPR130321_VB120_O863.m	3965	24.850000381469727	ETVYCLNDDDETEVLKEDIIQGFR	C5:+57.02146	1	a3.a1	9.999999747378752E-6	47.70000076293945	3	2901.351806640625	2901.34619140625	0.00559999980032444	1.9301384360513636
a3	pepa3b71	DaPR130321_VB120_O863.m	4008	25.100000381469727	YAPTEAQLNAVDALIDSMSLAK	M18:+15.99491	1	a3.a1	3.999999989900971E-6	67.19999694824219	3	2337.1650390625	2337.164794921875	5.000000237487257E-4	0.21393443236656287
a3	pepa3b71	DaPR130321_VB120_O863.m	4013	25.110000610351562	YAPTEAQLNAVDALIDSMSLAK	M18:+15.99491	1	a3.a1	0.03700000047683716	42.29999923706055	2	2337.168212890625	2337.164794921875	0.003599999938160181	1.5403278134182743
a3	pepa3b10	DaPR130321_VB120_O863.m	4088	25.549999237060547	DDEAAAVALSSLIH		1	a3.a1	2.4000000848900527E-5	41.70000076293945	2	1411.7034912109375	1411.706787109375	-0.0031999999191612005	-2.2667596050264462
a3	pepa3b53	DaPR130321_VB120_O863.m	4089	25.549999237060547	NAVDALIDSMSLAK		1	a3.a1	1.199999957179898E-7	65.0999984741211	2	1447.7464599609375	1447.7464599609375	-0.0	-0.0
a3	pepa3b27	DaPR130321_VB120_O863.m	4095	25.579999923706055	FFLPFSLGK		1	a3.a1	0.0013000000035390258	28.100000381469727	2	1055.5926513671875	1055.5928955078125	-1.9999999494757503E-4	-0.18946697708813334
a3	pepa3b39	DaPR130321_VB120_O863.m	4104	25.6299991607666	IQPGSQQADFLDAL		1	a3.a1	0.0019000000320374966	34.29999923706055	2	1502.751708984375	1502.7490234375	0.00279999990016222	1.8632518514351064
a3	pepa3b50	DaPR130321_VB120_O863.m	4125	25.760000228881836	KYAPTEAQLNAVDALIDSMSLAK		1	a3.a1	5.4000001910026185E-6	63.20000076293945	3	2449.266845703125	2449.2646484375	0.002199999988079071	0.8982287763319303
a3	pepa3b33	DaPR130321_VB120_O863.m	4193	26.280000686645508	HLMLPDFDLLEDIESK		1	a3.a1	0.01600000075995922	35.79999923706055	3	1914.9510498046875	1914.9521484375	-0.0010999999940395355	-0.5744268831662857
a3	pepa3b14	DaPR130321_VB120_O863.m	4284	27.030000686645508	DKPSGDTAAVFEEGGDVDDLLDMI	M23:+15.99491	1	a3.a1	1.2999999853491317E-5	38.400001525878906	2	2525.12548828125	2525.1240234375	0.001500000013038516	0.594030233412669
a3	pepa3b14	DaPR130321_VB120_O863.m	4282	27.010000228881836	DKPSGDTAAVFEEGGDVDDLLDMI	M23:+15.99491	1	a3.a1	6.000000212225132E-6	51.599998474121094	3	2525.12548828125	2525.1240234375	0.001500000013038516	0.594030233412669
a3	pepa3b70	DaPR130321_VB120_O863.m	4348	27.549999237060547	YAPTEAQLNAVDALIDSMSLAK		1	a3.a1	1.6999999630229468E-8	68.0	3	2321.166748046875	2321.169921875	-0.002899999963119626	-1.2493699559819633
a3	pepa3b70	DaPR130321_VB120_O863.m	4347	27.549999237060547	YAPTEAQLNAVDALIDSMSLAK		1	a3.a1	0.003800000064074993	33.099998474121094	2	2321.17138671875	2321.169921875	0.0017000000225380063	0.7323893035649783
a3	pepa3b13	DaPR130321_VB120_O863.m	4433	28.329999923706055	DKPSGDTAAVFEEGGDVDDLLDMI		1	a3.a1	0.020999999716877937	38.400001525878906	2	2509.126953125	2509.129150390625	-0.002099999925121665	-0.8369437359550559
a3	pepa3b11	DaPR130321_VB120_O863.m	4444	28.43000030517578	DDEAAAVALSSLIHALD		1	a3.a1	2.800000074785203E-4	32.5	2	1710.8543701171875	1710.8548583984375	-5.000000237487257E-4	-0.29225157312104477
a4	pepa4b48	DaPR130321_VB120_O863.m	663	8.5	RKHDNEGSGSKRPK		1	a4.a1	6.300000241026282E-4	40.0	3	1595.8388671875	1595.8365478515625	0.002300000051036477	1.4412503925498594
a4	pepa4b60	DaPR130321_VB120_O863.m	1015	11.600000381469727	VHFEESSK		1	a4.a1	0.03799999877810478	31.100000381469727	2	962.4571533203125	962.4581909179688	-0.0010999999940395355	-1.1429067822576093
a4	pepa4b31	DaPR130321_VB120_O863.m	1112	12.100000381469727	LYRETNEPVKTK		1	a4.a1	0.0012000000569969416	41.0	3	1477.7996826171875	1477.80126953125	-0.0015999999595806003	-1.0826895284019555
a4	pepa4b63	DaPR130321_VB120_O863.m	1260	12.979999542236328	YGTEKDKNSVNFK		1	a4.a1	0.006399999838322401	35.900001525878906	3	1529.7586669921875	1529.7598876953125	-0.0012000000569969416	-0.7844368692428088
a4	pepa4b27	DaPR130321_VB120_O863.m	1589	14.729999542236328	IMATPEQVGK	M2:+15.99491	1	a4.a1	0.002899999963119626	49.5	2	1089.56103515625	1089.561279296875	-1.9999999494757503E-4	-0.18356011611998616
a4	pepa4b27	DaPR130321_VB120_O863.m	1890	16.200000762939453	IMATPEQVGK	M2:+15.99491	1	a4.a1	0.032999999821186066	34.29999923706055	2	1089.556640625	1089.561279296875	-0.004600000102072954	-4.22188287109603
a4	pepa4a4	DaPR130321_VB120_O863.m	1876	16.149999618530273	AVVFYGTEKDK		1	a4.a1	0.0010999999940395355	42.20000076293945	2	1256.651611328125	1256.652587890625	-8.999999845400453E-4	-0.716188382702299
a4	pepa4b47	DaPR130321_VB120_O863.m	1992	16.65999984741211	RIMLFTNEDNPHGNDSAK	M3:+15.99491	1	a4.a1	1.4000000192027073E-5	45.400001525878906	3	2074.9580078125	2074.96142578125	-0.003599999938160181	-1.7349719823368448
a4	pepa4b59	DaPR130321_VB120_O863.m	2024	16.799999237060547	VEYSEEELKTHISK		1	a4.a1	1.1999999952050366E-11	63.79999923706055	2	1691.846435546875	1691.84912109375	-0.0026000000070780516	-1.5367800678332346
a4	pepa4b45	DaPR130321_VB120_O863.m	2144	17.299999237060547	QIILEKEETEELKR		1	a4.a1	4.1000000783242285E-4	38.599998474121094	2	1757.9639892578125	1757.96484375	-6.99999975040555E-4	-0.3981876984225413
a4	pepa4b44	DaPR130321_VB120_O863.m	2829	20.079999923706055	QIILEKEETEELKR	Q1:-17.02655	1	a4.a1	4.099999932805076E-5	47.20000076293945	3	1740.9375	1740.938232421875	-7.999999797903001E-4	-0.45952232244184477
a4	pepa4b44	DaPR130321_VB120_O863.m	2839	20.110000610351562	QIILEKEETEELKR	Q1:-17.02655	1	a4.a1	2.2999999682582484E-9	65.30000305175781	2	1740.9359130859375	1740.938232421875	-0.002300000051036477	-1.321126739710273
a4	pepa4b44	DaPR130321_VB120_O863.m	2155	17.350000381469727	QIILEKEETEELKR	Q1:-17.02655	1	a4.a1	2.2999999771400326E-7	50.79999923706055	3	1740.941162109375	1740.938232421875	0.002899999963119626	1.6657684397483437
a4	pepa4b22	DaPR130321_VB120_O863.m	2271	17.829999923706055	ILELDQFKGQQGQKR		1	a4.a1	9.999999974752427E-7	55.0	2	1787.9808349609375	1787.9766845703125	0.00419999985024333	2.3490238359862485
a4	pepa4b29	DaPR130321_VB120_O863.m	2299	17.950000762939453	IMLFTNEDNPHGNDSAK	M2:+15.99491	1	a4.a1	4.400000079840538E-7	55.099998474121094	2	1918.85498046875	1918.8603515625	-0.005400000140070915	-2.8141704713809808
a4	pepa4b29	DaPR130321_VB120_O863.m	2292	17.90999984741211	IMLFTNEDNPHGNDSAK	M2:+15.99491	1	a4.a1	9.200000204145908E-5	54.0	3	1918.8538818359375	1918.8603515625	-0.006500000134110451	-3.387427401278887
a4	pepa4a2	DaPR130321_VB120_O863.m	2352	18.18000030517578	ALKPPPIKLYR		1	a4.a1	0.003100000089034438	32.900001525878906	3	1295.8232421875	1295.8201904296875	0.003000000026077032	2.315136041430445
a4	pepa4a6	DaPR130321_VB120_O863.m	2366	18.229999542236328	CLEKEVAALCR	C1:+57.02146 - C10:+57.02146	1	a4.a1	3.199999980552093E-7	53.599998474121094	2	1348.6695556640625	1348.671630859375	-0.0020000000949949026	-1.4829407316297596
a4	pepa4b43	DaPR130321_VB120_O863.m	2396	18.350000381469727	QIILEKEETEELK		1	a4.a1	0.04100000113248825	30.299999237060547	2	1601.857177734375	1601.8636474609375	-0.006399999838322401	-3.995346200949647
a4	pepa4b55	DaPR130321_VB120_O863.m	2492	18.729999542236328	TEGDEEAEEEQEENLEASGDYKYSGR		1	a4.a1	2.499999993688107E-7	69.4000015258789	3	2964.210205078125	2964.214111328125	-0.004000000189989805	-1.3494302502316855
a4	pepa4b28	DaPR130321_VB120_O863.m	2502	18.760000228881836	IMLFTNEDNPHGNDSAK		1	a4.a1	0.017999999225139618	30.399999618530273	3	1902.86572265625	1902.865478515625	1.9999999494757503E-4	0.10510464202839484
a4	pepa4b28	DaPR130321_VB120_O863.m	2508	18.780000686645508	IMLFTNEDNPHGNDSAK		1	a4.a1	1.000000013351432E-10	80.30000305175781	2	1902.8656005859375	1902.865478515625	1.9999999494757503E-4	0.10510464202839484
a4	pepa4b54	DaPR130321_VB120_O863.m	2520	18.829999923706055	TEGDEEAEEEQEENLEASGDYK		1	a4.a1	1.100000021625469E-10	54.400001525878906	2	2500.99755859375	2500.99609375	0.00139999995008111	0.5597769439063564
a4	pepa4b54	DaPR130321_VB120_O863.m	2525	18.860000610351562	TEGDEEAEEEQEENLEASGDYK		1	a4.a1	6.20000006890109E-9	61.79999923706055	3	2500.997802734375	2500.99609375	0.0015999999595806003	0.6397450853997761
a4	pepa4b52	DaPR130321_VB120_O863.m	2522	18.850000381469727	SGLKKQELLEALTK		1	a4.a1	6.300000104930703E-11	73.69999694824219	2	1557.92626953125	1557.9215087890625	0.004900000058114529	3.1452162579892677
a4	pepa4b33	DaPR130321_VB120_O863.m	2553	18.979999542236328	KQELLEALTK		1	a4.a1	0.0017999999690800905	47.5	2	1172.6947021484375	1172.6888427734375	0.005799999926239252	4.945898446958966
a4	pepa4b21	DaPR130321_VB120_O863.m	2578	19.079999923706055	ILELDQFKGQQGQK		1	a4.a1	3.3000000598804036E-7	82.19999694824219	2	1631.87890625	1631.8756103515625	0.0034000000450760126	2.0834921629495615
a4	pepa4b24	DaPR130321_VB120_O863.m	2755	19.799999237060547	IISSDRDLL		1	a4.a1	0.004999999888241291	29.200000762939453	2	1031.57421875	1031.5736083984375	6.99999975040555E-4	0.6785749163623284
a4	pepa4b46	DaPR130321_VB120_O863.m	2805	19.979999542236328	RILELDQFK		1	a4.a1	5.499999970197678E-4	38.20000076293945	2	1161.66259765625	1161.6630859375	-3.9999998989515007E-4	-0.3443339077718365
a4	pepa4b58	DaPR130321_VB120_O863.m	2817	20.010000228881836	TRTFNTSTGGLLLPSDTK		1	a4.a1	0.028999999165534973	28.399999618530273	2	1908.99560546875	1909.0030517578125	-0.007300000172108412	-3.8239855957205315
a4	pepa4b58	DaPR130321_VB120_O863.m	2815	20.010000228881836	TRTFNTSTGGLLLPSDTK		1	a4.a1	4.199999966658652E-4	43.099998474121094	3	1909.00341796875	1909.0030517578125	3.9999998989515007E-4	0.2095334470664306
a4	pepa4b50	DaPR130321_VB120_O863.m	2835	20.100000381469727	SDSFENPVLQQH		1	a4.a1	3.7000001611886546E-5	43.29999923706055	2	1400.6422119140625	1400.64453125	-0.002199999988079071	-1.570705442383507
a4	pepa4b57	DaPR130321_VB120_O863.m	2846	20.1299991607666	TFNTSTGGLLLPSDTKR		1	a4.a1	4.3000000005122274E-8	64.80000305175781	2	1807.955078125	1807.955322265625	-1.9999999494757503E-4	-0.1106221998323203
a4	pepa4b51	DaPR130321_VB120_O863.m	2855	20.15999984741211	SDSFENPVLQQHFR		1	a4.a1	0.035999998450279236	32.599998474121094	3	1703.8157958984375	1703.81396484375	0.0017000000225380063	0.9977615265607396
a4	pepa4b51	DaPR130321_VB120_O863.m	2866	20.209999084472656	SDSFENPVLQQHFR		1	a4.a1	2.399999921021134E-10	74.80000305175781	2	1703.815185546875	1703.81396484375	0.0012000000569969416	0.7043022781580434
a4	pepa4b14	DaPR130321_VB120_O863.m	2885	20.280000686645508	ELVYPPDYNPEGK		1	a4.a1	1.5999999595806003E-4	53.20000076293945	2	1520.7366943359375	1520.7271728515625	0.009600000455975533	6.312769724482713
a4	pepa4b23	DaPR130321_VB120_O863.m	2972	20.649999618530273	IISIAEDEDLR		1	a4.a1	1.3000000035390258E-4	44.70000076293945	2	1273.6678466796875	1273.663818359375	0.004000000189989805	3.1405462982706567
a4	pepa4b61	DaPR130321_VB120_O863.m	3066	21.010000228881836	VHFEESSKLEDLLR		1	a4.a1	4.999999873689376E-5	36.29999923706055	3	1701.8818359375	1701.881103515625	7.999999797903001E-4	0.47006807827980285
a4	pepa4b39	DaPR130321_VB120_O863.m	3099	21.1299991607666	NIYVLQELDNPGAKR		1	a4.a1	1.1000000021965661E-8	62.400001525878906	2	1729.9190673828125	1729.923583984375	-0.0044999998062849045	-2.601270858404315
a4	pepa4b18	DaPR130321_VB120_O863.m	3157	21.360000610351562	LGSLVDEFK		1	a4.a1	2.099999983329326E-4	42.5	2	1007.5421142578125	1007.5411987304688	8.999999845400453E-4	0.8932637054187674
a4	pepa4b17	DaPR130321_VB120_O863.m	3200	21.510000228881836	FTVPMLK		1	a4.a1	6.600000197067857E-4	23.600000381469727	2	835.4760131835938	835.4749755859375	0.0010000000474974513	1.1969239973897825
a4	pepa4b10	DaPR130321_VB120_O863.m	3226	21.610000610351562	DMSIQCIQSVYISK	C6:+57.02146 - M2:+15.99491	1	a4.a1	5.900000178371556E-5	42.79999923706055	2	1687.8033447265625	1687.8033447265625	0.0	0.0
a4	pepa4b42	DaPR130321_VB120_O863.m	3229	21.6299991607666	QIILEKEETEELK	Q1:-17.02655	1	a4.a1	1.1000000085914508E-5	57.70000076293945	2	1584.83837890625	1584.837158203125	0.0013000000035390258	0.8202735510145123
a4	pepa4b56	DaPR130321_VB120_O863.m	3258	21.729999542236328	TFNTSTGGLLLPSDTK		1	a4.a1	2.399999914359796E-7	51.099998474121094	2	1651.8555908203125	1651.854248046875	0.001500000013038516	0.9080704395149215
a4	pepa4b20	DaPR130321_VB120_O863.m	3267	21.760000228881836	ILELDQFK		1	a4.a1	0.01899999938905239	38.599998474121094	2	1005.5623779296875	1005.5618896484375	3.9999998989515007E-4	0.39778753949694456
a4	pepa4b53	DaPR130321_VB120_O863.m	3382	22.229999542236328	SGWESYYK	S1:+42.01057	1	a4.a1	1.7999999499807018E-6	40.29999923706055	2	1061.458740234375	1061.4578857421875	8.999999845400453E-4	0.8478904312918186
a4	pepa4a5	DaPR130321_VB120_O863.m	3472	22.610000610351562	CLEKEVAALCR	C1:+57.02146 - C10:+57.02146 - C1:-17.02655	1	a4.a1	5.8000001445179805E-5	45.79999923706055	2	1331.647216796875	1331.64501953125	0.002199999988079071	1.6520919282629007
a4	pepa4b64	DaPR130321_VB120_O863.m	3473	22.610000610351562	YSGRDSLIFLVDASK		1	a4.a1	2.300000051036477E-4	49.400001525878906	3	1670.8741455078125	1670.875244140625	-0.0010999999940395355	-0.6583375975537267
a4	pepa4b38	DaPR130321_VB120_O863.m	3741	23.780000686645508	NIYVLQELDNPGAK		1	a4.a1	1.2000000424450263E-5	67.30000305175781	2	1573.826904296875	1573.822509765625	0.0044999998062849045	2.859280368886736
a4	pepa4b38	DaPR130321_VB120_O863.m	3498	22.729999542236328	NIYVLQELDNPGAK		1	a4.a1	5.299999884300632E-6	63.20000076293945	3	1573.82373046875	1573.822509765625	0.0012000000569969416	0.7624748340749342
a4	pepa4b38	DaPR130321_VB120_O863.m	3487	22.68000030517578	NIYVLQELDNPGAK		1	a4.a1	1.8000000636675395E-5	71.19999694824219	2	1573.8251953125	1573.822509765625	0.00279999990016222	1.779107798235265
a4	pepa4b32	DaPR130321_VB120_O863.m	3514	22.780000686645508	KPGGFDISLFYR		1	a4.a1	2.300000005561742E-6	60.900001525878906	2	1399.7353515625	1399.7373046875	-0.0019000000320374966	-1.357397581442386
a4	pepa4b32	DaPR130321_VB120_O863.m	3510	22.760000228881836	KPGGFDISLFYR		1	a4.a1	0.0066999997943639755	43.20000076293945	3	1399.736083984375	1399.7373046875	-0.0012000000569969416	-0.857303761911846
a4	pepa4b40	DaPR130321_VB120_O863.m	3625	23.229999542236328	QAVDLTLPK	Q1:-17.02655	1	a4.a1	0.008899999782443047	32.70000076293945	2	967.5449829101562	967.5463256835938	-0.0013000000035390258	-1.3436049200233857
a4	pepa4a8	DaPR130321_VB120_O863.m	3662	23.43000030517578	DIISIAEDEDLR		1	a4.a1	1.2999999853491317E-5	68.80000305175781	2	1388.6912841796875	1388.6907958984375	5.000000237487257E-4	0.3600513701289725
a4	pepa4b13	DaPR130321_VB120_O863.m	3676	23.479999542236328	DTGIFLDLMHLK	M9:+15.99491	1	a4.a1	1.3999999737279722E-6	62.0	2	1418.7330322265625	1418.7352294921875	-0.002199999988079071	-1.550676928539037
a4	pepa4b49	DaPR130321_VB120_O863.m	3679	23.5	RNIPPYFVALVPQEEELDDQK		1	a4.a1	5.499999815583578E-7	63.099998474121094	3	2500.274169921875	2500.272216796875	0.0019000000320374966	0.7599172679171737
a4	pepa4b26	DaPR130321_VB120_O863.m	3712	23.649999618530273	IISSDRDLLAVVFYGTEKDK		1	a4.a1	0.003700000001117587	50.20000076293945	3	2269.21240234375	2269.2080078125	0.0044999998062849045	1.98307065319361
a4	pepa4a1	DaPR130321_VB120_O863.m	3766	23.899999618530273	ALDLMEPEQAVDLTLPK	M5:+15.99491	1	a4.a1	1.499999950638209E-11	63.5	2	1898.9892578125	1898.97802734375	0.010999999940395355	5.792589372812238
a4	pepa4a9	DaPR130321_VB120_O863.m	3852	24.280000686645508	DLMEPEQAVDLTLPK		1	a4.a1	1.0999999799921056E-9	62.599998474121094	2	1698.859375	1698.8623046875	-0.002899999963119626	-1.7070247277357014
a4	pepa4b11	DaPR130321_VB120_O863.m	3900	24.510000228881836	DSLIFLVDASK		1	a4.a1	9.100000170292333E-5	52.400001525878906	2	1207.6573486328125	1207.6573486328125	9.999999747378752E-5	0.08280494263293922
a4	pepa4b11	DaPR130321_VB120_O863.m	4369	27.700000762939453	DSLIFLVDASK		1	a4.a1	0.012000000104308128	31.399999618530273	2	1207.6556396484375	1207.6573486328125	-0.0015999999595806003	-1.3248790821270275
a4	pepa4b11	DaPR130321_VB120_O863.m	4081	25.510000228881836	DSLIFLVDASK		1	a4.a1	4.600000102072954E-5	45.099998474121094	2	1207.65966796875	1207.6573486328125	0.002400000113993883	1.9873187677870054
a4	pepa4b11	DaPR130321_VB120_O863.m	4229	26.549999237060547	DSLIFLVDASK		1	a4.a1	1.900000061141327E-4	41.5	2	1207.6531982421875	1207.6573486328125	-0.004100000020116568	-3.3950027503730036
a4	pepa4b25	DaPR130321_VB120_O863.m	3944	24.729999542236328	IISSDRDLLAVVFYGTEK		1	a4.a1	1.900000061141327E-4	56.20000076293945	3	2026.0885009765625	2026.0860595703125	0.0026000000070780516	1.283262374170549
a4	pepa4b25	DaPR130321_VB120_O863.m	3950	24.760000228881836	IISSDRDLLAVVFYGTEK		1	a4.a1	6.099999882280827E-4	49.400001525878906	2	2026.08740234375	2026.0860595703125	0.001500000013038516	0.74034368182595
a4	pepa4b15	DaPR130321_VB120_O863.m	4026	25.200000762939453	FDDPGLMLM	M7:+15.99491	1	a4.a1	0.010999999940395355	27.899999618530273	2	1054.458740234375	1054.458740234375	-0.0	-0.0
a4	pepa4b12	DaPR130321_VB120_O863.m	4072	25.459999084472656	DTGIFLDLMHLK		1	a4.a1	2.2000000043931323E-8	64.9000015258789	2	1402.739990234375	1402.7403564453125	-3.000000142492354E-4	-0.2138671015422028
a4	pepa4a3	DaPR130321_VB120_O863.m	4085	25.530000686645508	AMFESQSEDELTPF		1	a4.a1	6.500000017695129E-4	31.299999237060547	2	1630.6951904296875	1630.694580078125	6.99999975040555E-4	0.42926491790205046
a4	pepa4b41	DaPR130321_VB120_O863.m	4115	25.709999084472656	QELLEALTK	Q1:-17.02655	1	a4.a1	3.7999998312443495E-5	38.29999923706055	2	1027.5703125	1027.5673828125	0.002899999963119626	2.8221993142505073
a4	pepa4b19	DaPR130321_VB120_O863.m	4130	25.799999237060547	LGSLVDEFKELVYPPDYNPEGK		1	a4.a1	0.0026000000070780516	40.900001525878906	3	2509.251708984375	2509.25	0.0015999999595806003	0.6376407131934244
a4	pepa4b35	DaPR130321_VB120_O863.m	4159	26.0	NLEALALDLMEPE	M10:+15.99491	1	a4.a1	3.099999901223782E-7	46.0	2	1473.7103271484375	1473.714599609375	-0.00419999985024333	-2.8499411292773975
a4	pepa4a7	DaPR130321_VB120_O863.m	4213	26.459999084472656	DLLAVVFYGTEK		1	a4.a1	1.2000000424450263E-5	51.599998474121094	2	1354.724853515625	1354.7257080078125	-7.999999797903001E-4	-0.5905254289200266
a4	pepa4b37	DaPR130321_VB120_O863.m	4236	26.610000610351562	NLEALALDLMEPEQAVDLTLPK	M10:+15.99491	1	a4.a1	5.199999941396527E-5	75.0	3	2439.267578125	2439.26904296875	-0.001500000013038516	-0.6149383223479595
a4	pepa4b16	DaPR130321_VB120_O863.m	4290	27.049999237060547	FDDPGLMLMGFKPL		1	a4.a1	8.59999970998615E-4	32.70000076293945	2	1580.78564453125	1580.78564453125	9.999999747378752E-5	0.06325968218381721
a4	pepa4b62	DaPR130321_VB120_O863.m	4345	27.530000686645508	VTPPGFQLVFLPFADDK		1	a4.a1	0.017000000923871994	31.399999618530273	3	1891.0068359375	1891.0003662109375	0.006399999838322401	3.384451929613478
a4	pepa4b30	DaPR130321_VB120_O863.m	4399	28.010000228881836	IQVTPPGFQLVFLPFADDK		1	a4.a1	3.600000054575503E-4	45.70000076293945	3	2132.13818359375	2132.14306640625	-0.004800000227987766	-2.2512561673819658
a4	pepa4b36	DaPR130321_VB120_O863.m	4432	28.329999923706055	NLEALALDLMEPEQAVDLTLPK		1	a4.a1	6.4000000747910235E-6	66.5	3	2423.28759765625	2423.27392578125	0.013000000268220901	5.364643315769501
a4	pepa4b34	DaPR130321_VB120_O863.m	4436	28.350000381469727	NLEALALDLMEPE		1	a4.a1	4.400000034365803E-4	36.599998474121094	2	1457.7183837890625	1457.7196044921875	-0.0012000000569969416	-0.8232036211209319
a5	pepa5b49	DaPR130321_VB120_O863.m	774	9.90999984741211	SKGQVKEEGINKSEKR		1	a5.a1	7.200000254670158E-5	59.20000076293945	3	1816.9881591796875	1816.988037109375	1.9999999494757503E-4	0.1100722684260226
a5	pepa5b48	DaPR130321_VB120_O863.m	788	10.010000228881836	SKGQVKEEGINKSEK		1	a5.a1	6.4000000747910235E-6	47.70000076293945	3	1660.885009765625	1660.8868408203125	-0.0017999999690800905	-1.0837583421342962
a5	pepa5b47	DaPR130321_VB120_O863.m	815	10.25	SKGQVKEEGINK		1	a5.a1	0.02500000037252903	30.700000762939453	3	1316.7203369140625	1316.71728515625	0.003000000026077032	2.278393440943576
a5	pepa5b47	DaPR130321_VB120_O863.m	830	10.350000381469727	SKGQVKEEGINK		1	a5.a1	0.004800000227987766	40.5	2	1316.7213134765625	1316.71728515625	0.004100000020116568	3.1138043575011136
a5	pepa5b20	DaPR130321_VB120_O863.m	817	10.260000228881836	GQVKEEGINKSEKR		1	a5.a1	9.999999747378752E-5	49.400001525878906	3	1601.860595703125	1601.8609619140625	-3.9999998989515007E-4	-0.24970955620092672
a5	pepa5b18	DaPR130321_VB120_O863.m	838	10.40999984741211	GQDGIGSKAEK		1	a5.a1	8.899999670575198E-8	57.29999923706055	2	1089.5538330078125	1089.553955078125	-0.0	-0.0
a5	pepa5b19	DaPR130321_VB120_O863.m	848	10.479999542236328	GQVKEEGINKSEK		1	a5.a1	1.7999999499807018E-6	47.29999923706055	3	1445.7584228515625	1445.7598876953125	-0.00139999995008111	-0.9683488676068138
a5	pepa5b19	DaPR130321_VB120_O863.m	852	10.529999732971191	GQVKEEGINKSEK		1	a5.a1	3.100000030826777E-4	42.599998474121094	2	1445.760009765625	1445.7598876953125	1.9999999494757503E-4	0.13833555395315003
a5	pepa5b31	DaPR130321_VB120_O863.m	1011	11.5600004196167	KMEEVKEANIR	M2:+15.99491	1	a5.a1	0.026000000536441803	31.299999237060547	3	1362.703857421875	1362.7049560546875	-0.0012000000569969416	-0.8806015210153706
a5	pepa5b33	DaPR130321_VB120_O863.m	1066	11.859999656677246	KTAEAGGVTGKGQDGIGSK		1	a5.a1	8.900000248104334E-4	51.599998474121094	3	1760.9110107421875	1760.9140625	-0.0031999999191612005	-1.8172379829928245
a5	pepa5b21	DaPR130321_VB120_O863.m	1077	11.930000305175781	GTNSYYK		1	a5.a1	0.035999998450279236	25.5	2	832.3843383789062	832.3839721679688	3.000000142492354E-4	0.3604106089018947
a5	pepa5b25	DaPR130321_VB120_O863.m	1090	11.979999542236328	LGGKLTGTANK		1	a5.a1	7.300000106624793E-6	52.599998474121094	2	1059.61181640625	1059.6160888671875	-0.00419999985024333	-3.9636995836232143
a5	pepa5b56	DaPR130321_VB120_O863.m	1106	12.079999923706055	VCSTNDLK	C2:+57.02146	1	a5.a1	0.0020000000949949026	32.5	2	936.44921875	936.4459228515625	0.0032999999821186066	3.5239621440924305
a5	pepa5b52	DaPR130321_VB120_O863.m	1194	12.609999656677246	TAEAGGVTGKGQDGIGSKAEK		1	a5.a1	0.03799999877810478	42.0	3	1960.9930419921875	1960.9937744140625	-7.999999797903001E-4	-0.4079564097694992
a5	pepa5b44	DaPR130321_VB120_O863.m	1211	12.699999809265137	RKGDEVDGVDEVAKK		1	a5.a1	0.03500000014901161	60.0	3	1644.8543701171875	1644.8555908203125	-0.0012000000569969416	-0.7295473619045698
a5	pepa5b35	DaPR130321_VB120_O863.m	1251	12.930000305175781	MEEVKEANIR	M1:+15.99491	1	a5.a1	0.0012000000569969416	36.599998474121094	2	1234.608154296875	1234.6099853515625	-0.0017999999690800905	-1.4579502761493783
a5	pepa5b51	DaPR130321_VB120_O863.m	1292	13.149999618530273	TAEAGGVTGKGQDGIGSK		1	a5.a1	0.008700000122189522	35.900001525878906	3	1632.8173828125	1632.8192138671875	-0.0017999999690800905	-1.10238779271647
a5	pepa5b26	DaPR130321_VB120_O863.m	1331	13.350000381469727	KCSESIPKDSLR	C2:+57.02146	1	a5.a1	0.02199999988079071	35.5	3	1419.7279052734375	1419.7264404296875	0.00139999995008111	0.9861054286327109
a5	pepa5b30	DaPR130321_VB120_O863.m	1393	13.699999809265137	KGDEVDGVDEVAKK		1	a5.a1	8.800000068731606E-5	38.79999923706055	3	1488.7545166015625	1488.7545166015625	0.0	0.0
a5	pepa5b43	DaPR130321_VB120_O863.m	1420	13.829999923706055	RKGDEVDGVDEVAK		1	a5.a1	0.0017000000225380063	37.0	2	1516.766357421875	1516.7606201171875	0.005799999926239252	3.8239388927378233
a5	pepa5b43	DaPR130321_VB120_O863.m	1414	13.800000190734863	RKGDEVDGVDEVAK		1	a5.a1	1.9999999494757503E-5	51.900001525878906	3	1516.7591552734375	1516.7606201171875	-0.00139999995008111	-0.9230197115566883
a5	pepa5a8	DaPR130321_VB120_O863.m	1658	15.100000381469727	CSESIPKDSLR	C1:+57.02146	1	a5.a1	9.500000160187483E-4	40.70000076293945	2	1291.6363525390625	1291.6314697265625	0.004900000058114529	3.793651806232203
a5	pepa5b29	DaPR130321_VB120_O863.m	1694	15.25	KGDEVDGVDEVAK		1	a5.a1	6.30000016599297E-8	61.20000076293945	2	1360.6588134765625	1360.6595458984375	-6.000000284984708E-4	-0.44096264220326575
a5	pepa5b61	DaPR130321_VB120_O863.m	1747	15.5	VVDRDSEEAEIIRK		1	a5.a1	0.014000000432133675	31.899999618530273	2	1658.8671875	1658.8712158203125	-0.004000000189989805	-2.4112783149424915
a5	pepa5b61	DaPR130321_VB120_O863.m	1733	15.449999809265137	VVDRDSEEAEIIRK		1	a5.a1	1.8999999156221747E-5	52.0	3	1658.8692626953125	1658.8712158203125	-0.0020000000949949026	-1.2056391574712457
a5	pepa5a6	DaPR130321_VB120_O863.m	1833	15.930000305175781	ASLCISTK	C4:+57.02146	1	a5.a1	4.4999999227002263E-4	40.599998474121094	2	879.4601440429688	879.4608764648438	-6.99999975040555E-4	-0.7959421433894079
a5	pepa5a2	DaPR130321_VB120_O863.m	1845	15.979999542236328	AESSDKLYR	A1:+42.01057	1	a5.a1	5.699999746866524E-4	54.099998474121094	2	1110.5423583984375	1110.54296875	-6.000000284984708E-4	-0.5402762841079586
a5	pepa5b32	DaPR130321_VB120_O863.m	1860	16.079999923706055	KPPLLNNADSVQAK		1	a5.a1	7.300000106624793E-6	52.70000076293945	3	1494.828369140625	1494.827880859375	5.000000237487257E-4	0.3344866858258465
a5	pepa5b32	DaPR130321_VB120_O863.m	1867	16.110000610351562	KPPLLNNADSVQAK		1	a5.a1	1.500000053056283E-7	62.0	2	1494.8271484375	1494.827880859375	-6.99999975040555E-4	-0.46828132121681176
a5	pepa5b60	DaPR130321_VB120_O863.m	2060	16.93000030517578	VVDRDSEEAEIIR		1	a5.a1	0.0027000000700354576	62.29999923706055	3	1530.7755126953125	1530.7762451171875	-6.99999975040555E-4	-0.4572843204703422
a5	pepa5b15	DaPR130321_VB120_O863.m	2128	17.229999542236328	GGSDDSSKDPIDVNYEK		1	a5.a1	1.899999979571021E-8	68.69999694824219	2	1825.80712890625	1825.80908203125	-0.0019000000320374966	-1.040634560719628
a5	pepa5b15	DaPR130321_VB120_O863.m	2116	17.18000030517578	GGSDDSSKDPIDVNYEK		1	a5.a1	1.1000000085914508E-5	60.0	3	1825.8076171875	1825.80908203125	-0.001500000013038516	-0.8215535938564481
a5	pepa5b12	DaPR130321_VB120_O863.m	2121	17.200000762939453	GDEVDGVDEVAK		1	a5.a1	6.800000278417428E-7	65.0	2	1232.562255859375	1232.564453125	-0.002199999988079071	-1.7848965078469279
a5	pepa5b40	DaPR130321_VB120_O863.m	2122	17.200000762939453	QLPGVKSEGK	Q1:-17.02655	1	a5.a1	0.007499999832361937	36.5	2	1025.5628662109375	1025.56298828125	-9.999999747378752E-5	-0.09750741652775359
a5	pepa5a1	DaPR130321_VB120_O863.m	2225	17.6299991607666	AEPVEVVAPR		1	a5.a1	4.4999999227002263E-4	36.400001525878906	2	1066.5892333984375	1066.589599609375	-3.000000142492354E-4	-0.2812703352433838
a5	pepa5b39	DaPR130321_VB120_O863.m	2283	17.8799991607666	PVQDLIK		1	a5.a1	8.59999970998615E-4	32.29999923706055	2	812.4896850585938	812.4880981445312	0.0015999999595806003	1.9692595660594905
a5	pepa5b59	DaPR130321_VB120_O863.m	2298	17.950000762939453	VGTVIGSNKLEQMPSK		1	a5.a1	0.006800000090152025	42.70000076293945	3	1687.906982421875	1687.9051513671875	0.0019000000320374966	1.125655686576058
a5	pepa5b14	DaPR130321_VB120_O863.m	2321	18.030000686645508	GGAAVDPDSGLEHSAHVLEK		1	a5.a1	0.004000000189989805	29.0	3	1988.9666748046875	1988.9676513671875	-0.0010000000474974513	-0.5027734095172769
a5	pepa5b14	DaPR130321_VB120_O863.m	2335	18.100000381469727	GGAAVDPDSGLEHSAHVLEK		1	a5.a1	9.999999974752427E-7	66.0	2	1988.9683837890625	1988.9676513671875	7.999999797903001E-4	0.4022186983485587
a5	pepa5b36	DaPR130321_VB120_O863.m	2362	18.209999084472656	MIFDVESMKK	M8:+15.99491	1	a5.a1	0.007000000216066837	35.20000076293945	2	1243.611572265625	1243.6064453125	0.005100000184029341	4.100975998679217
a5	pepa5b38	DaPR130321_VB120_O863.m	2400	18.360000610351562	NREELGFRPEYSASQLK		1	a5.a1	0.0035000001080334187	45.5	3	2024.016357421875	2024.02001953125	-0.003700000001117587	-1.8280451603312122
a5	pepa5a7	DaPR130321_VB120_O863.m	2425	18.459999084472656	CSESIPKDSLR	C1:+57.02146 - C1:-17.02655	1	a5.a1	1.1999999696854502E-4	40.599998474121094	2	1274.6033935546875	1274.6048583984375	-0.001500000013038516	-1.176835317357327
a5	pepa5b42	DaPR130321_VB120_O863.m	2446	18.549999237060547	QQVPSGESAILDR		1	a5.a1	3.000000142492354E-4	46.70000076293945	2	1399.7158203125	1399.718017578125	-0.002099999925121665	-1.5003021313930138
a5	pepa5b50	DaPR130321_VB120_O863.m	2497	18.75	SKLPKPVQDLIK		1	a5.a1	1.7999999499807018E-6	58.099998474121094	2	1365.8475341796875	1365.8468017578125	6.99999975040555E-4	0.5125025545615157
a5	pepa5b13	DaPR130321_VB120_O863.m	2512	18.799999237060547	GFSLLATEDKEALKK		1	a5.a1	3.3999999686784577E-6	48.5	2	1649.91015625	1649.9112548828125	-0.0010999999940395355	-0.6667025215957235
a5	pepa5b37	DaPR130321_VB120_O863.m	2709	19.600000381469727	MVDPEKPQLGMIDR		1	a5.a1	0.026000000536441803	49.900001525878906	2	1628.812255859375	1628.8138427734375	-0.0015999999595806003	-0.9823098978924597
a5	pepa5b17	DaPR130321_VB120_O863.m	2737	19.729999542236328	GIYFADMVSK	M7:+15.99491	1	a5.a1	5.8999999055231456E-6	41.29999923706055	2	1146.550048828125	1146.5504150390625	-3.000000142492354E-4	-0.2616544465155634
a5	pepa5b24	DaPR130321_VB120_O863.m	2776	19.8799991607666	LEQMPSKEDAIEHFMK		1	a5.a1	6.500000017695129E-4	52.900001525878906	3	1932.931396484375	1932.9200439453125	0.012000000104308128	6.208223739981891
a5	pepa5a3	DaPR130321_VB120_O863.m	2849	20.149999618530273	AMVEYEIDLQK	M2:+15.99491	1	a5.a1	7.599999776175537E-7	53.5	2	1354.6558837890625	1354.65625	-3.9999998989515007E-4	-0.2952778536216476
a5	pepa5b22	DaPR130321_VB120_O863.m	2891	20.309999465942383	HPDVEVDGFSELR		1	a5.a1	4.70000013592653E-5	49.29999923706055	3	1499.715087890625	1499.712890625	0.002099999925121665	1.4002679701222662
a5	pepa5b28	DaPR130321_VB120_O863.m	2936	20.5	KFYPLEIDYGQDEEAVKK		1	a5.a1	1.4999999853326784E-10	61.599998474121094	3	2172.0869140625	2172.08642578125	6.000000284984708E-4	0.27623211552581955
a5	pepa5b45	DaPR130321_VB120_O863.m	3161	21.3799991607666	SDAYYCTGDVTAWTK	C6:+57.02146	1	a5.a1	1.0000000036274937E-15	78.0	2	1737.74365234375	1737.742919921875	7.999999797903001E-4	0.46036727908306846
a5	pepa5b41	DaPR130321_VB120_O863.m	3220	21.600000381469727	QQVPSGESAILDR	Q1:-17.02655	1	a5.a1	2.100000074278796E-6	66.30000305175781	2	1382.69189453125	1382.6915283203125	5.000000237487257E-4	0.3616135728813812
a5	pepa5b11	DaPR130321_VB120_O863.m	3252	21.709999084472656	FYTLIPHDFGMK	M11:+15.99491	1	a5.a1	0.0035000001080334187	35.900001525878906	2	1484.7210693359375	1484.7247314453125	-0.003599999938160181	-2.424691838099675
a5	pepa5b27	DaPR130321_VB120_O863.m	3274	21.799999237060547	KFYPLEIDYGQDEEAVK		1	a5.a1	9.699999645818025E-5	55.599998474121094	3	2043.99609375	2043.991455078125	0.004699999932199717	2.2994224953939812
a5	pepa5b27	DaPR130321_VB120_O863.m	3287	21.850000381469727	KFYPLEIDYGQDEEAVK		1	a5.a1	7.699999748922437E-9	51.599998474121094	2	2043.9957275390625	2043.991455078125	0.004399999976158142	2.152650866140713
a5	pepa5a4	DaPR130321_VB120_O863.m	3330	22.010000228881836	AMVEYEIDLQKMPLGK	M2:+15.99491	1	a5.a1	0.03200000151991844	39.400001525878906	3	1880.9490966796875	1880.9500732421875	-0.0010000000474974513	-0.531646247140284
a5	pepa5b16	DaPR130321_VB120_O863.m	3332	22.030000686645508	GIYFADMVSK		1	a5.a1	0.0019000000320374966	41.70000076293945	2	1130.5562744140625	1130.5555419921875	7.999999797903001E-4	0.7076166982301418
a5	pepa5b62	DaPR130321_VB120_O863.m	3402	22.309999465942383	VVSEDFLQDVSASTK		1	a5.a1	2.200000043250938E-10	79.5999984741211	2	1624.808837890625	1624.806884765625	0.0020000000949949026	1.2309155714116748
a5	pepa5b62	DaPR130321_VB120_O863.m	3409	22.329999923706055	VVSEDFLQDVSASTK		1	a5.a1	3.3000000985339284E-4	53.900001525878906	3	1624.8046875	1624.806884765625	-0.002199999988079071	-1.3540070569041296
a5	pepa5a5	DaPR130321_VB120_O863.m	3453	22.530000686645508	AQNDLIWNIKDELK		1	a5.a1	0.006200000178068876	26.5	3	1699.90283203125	1699.90185546875	0.0010000000474974513	0.5882692840650499
a5	pepa5b23	DaPR130321_VB120_O863.m	3465	22.579999923706055	IAPPEAPVTGYMFGK		1	a5.a1	1.199999957179898E-7	59.599998474121094	3	1577.8031005859375	1577.8037109375	-5.000000237487257E-4	-0.31689621483500974
a5	pepa5b34	DaPR130321_VB120_O863.m	3502	22.729999542236328	MAIMVQSPMFDGK		1	a5.a1	1.9999999949504854E-6	49.70000076293945	2	1454.681396484375	1454.6844482421875	-0.003000000026077032	-2.0623029480394695
a5	pepa5b53	DaPR130321_VB120_O863.m	3631	23.260000228881836	TTNFAGILSQGLR		1	a5.a1	0.03400000184774399	43.400001525878906	3	1377.74853515625	1377.7489013671875	-3.9999998989515007E-4	-0.2903286582179208
a5	pepa5b10	DaPR130321_VB120_O863.m	3664	23.43000030517578	FYPLEIDYGQDEEAVK		1	a5.a1	2.000000026702864E-10	64.19999694824219	2	1915.8941650390625	1915.8963623046875	-0.002199999988079071	-1.1482875751340886
a5	pepa5a9	DaPR130321_VB120_O863.m	3786	23.979999542236328	DIEVAYSLLR		1	a5.a1	1.4999999621068127E-5	48.099998474121094	2	1178.641845703125	1178.6419677734375	-9.999999747378752E-5	-0.08484340470473545
a5	pepa5b58	DaPR130321_VB120_O863.m	3914	24.600000381469727	VFSATLGLVDIVK		1	a5.a1	3.100000030826777E-4	55.79999923706055	2	1361.80517578125	1361.8043212890625	8.999999845400453E-4	0.6608878900370352
a5	pepa5b55	DaPR130321_VB120_O863.m	4028	25.200000762939453	VADGMVFGALLPCEECSGQLVFK	C13:+57.02146 - C16:+57.02146 - M5:+15.99491	1	a5.a1	0.01600000075995922	37.0	3	2543.195068359375	2543.1982421875	-0.0031999999191612005	-1.2582581515189946
a5	pepa5b54	DaPR130321_VB120_O863.m	4178	26.110000610351562	VADGMVFGALLPCEECSGQLVFK	C13:+57.02146 - C16:+57.02146	1	a5.a1	0.004000000189989805	34.900001525878906	3	2527.197021484375	2527.203369140625	-0.006399999838322401	-2.5324435367853755
a5	pepa5b46	DaPR130321_VB120_O863.m	4274	26.959999084472656	SLQELFLAHIL		1	a5.a1	0.017999999225139618	26.700000762939453	2	1283.7318115234375	1283.7362060546875	-0.004399999976158142	-3.4274954273360274
a5	pepa5b57	DaPR130321_VB120_O863.m	4365	27.65999984741211	VEMLDNLLDIE		1	a5.a1	9.200000204145908E-4	33.599998474121094	2	1303.6446533203125	1303.6453857421875	-6.99999975040555E-4	-0.5369558184275958
a6	pepa6b17	DaPR130321_VB120_O863.m	962	11.210000038146973	LNQESTAPK		1	a6.a1	0.0031999999191612005	42.599998474121094	2	987.51025390625	987.510986328125	-6.99999975040555E-4	-0.7088528479499494
a6	pepa6b20	DaPR130321_VB120_O863.m	1081	11.949999809265137	KHQVSVEGTNQTDVK		1	a6.a1	7.700000281829489E-8	65.5999984741211	3	1669.849853515625	1669.850830078125	-8.999999845400453E-4	-0.5389702890394935
a6	pepa6b36	DaPR130321_VB120_O863.m	1092	12.0	SQAGSDTDVEEGK		1	a6.a1	4.19999999223819E-8	73.0999984741211	2	1322.5712890625	1322.571044921875	3.000000142492354E-4	0.22683092556812823
a6	pepa6b21	DaPR130321_VB120_O863.m	1094	12.010000228881836	KRDQAEEEPNRIPSR		1	a6.a1	2.899999963119626E-4	43.099998474121094	3	1824.929443359375	1824.9315185546875	-0.002099999925121665	-1.1507280704893665
a6	pepa6b35	DaPR130321_VB120_O863.m	1139	12.279999732971191	SLATMDSPPHQK	M5:+15.99491	1	a6.a1	1.5999999595806003E-4	47.900001525878906	2	1327.6287841796875	1327.6314697265625	-0.0027000000700354576	-2.0336969494942347
a6	pepa6b14	DaPR130321_VB120_O863.m	1313	13.25	HQVSVEGTNQTDVK		1	a6.a1	1.6000000186977559E-6	53.70000076293945	2	1541.7574462890625	1541.755859375	0.0015999999595806003	1.0377777712673728
a6	pepa6b14	DaPR130321_VB120_O863.m	1310	13.25	HQVSVEGTNQTDVK		1	a6.a1	1.4000000373926014E-4	44.599998474121094	3	1541.755126953125	1541.755859375	-6.99999975040555E-4	-0.4540277702102085
a6	pepa6a6	DaPR130321_VB120_O863.m	1549	14.510000228881836	DAEEDMPQR		1	a6.a1	6.699999794363976E-4	42.5	2	1090.4466552734375	1090.4473876953125	-6.99999975040555E-4	-0.6419383300280284
a6	pepa6a7	DaPR130321_VB120_O863.m	1590	14.729999542236328	DQAEEEPNRIPSR		1	a6.a1	0.010999999940395355	35.599998474121094	2	1540.7330322265625	1540.7353515625	-0.002400000113993883	-1.5576978301691984
a6	pepa6b43	DaPR130321_VB120_O863.m	1592	14.75	SSPGIHLER		1	a6.a1	0.023000000044703484	35.20000076293945	2	995.5282592773438	995.5272827148438	0.0010000000474974513	1.0044928600755272
a6	pepa6b51	DaPR130321_VB120_O863.m	1682	15.199999809265137	TVIIKEEEEDTAEKPGK		1	a6.a1	0.03400000184774399	35.900001525878906	3	1915.98388671875	1915.986328125	-0.002400000113993883	-1.252618601064102
a6	pepa6b41	DaPR130321_VB120_O863.m	1930	16.399999618530273	SRFTPELQPK		1	a6.a1	0.04100000113248825	30.799999237060547	3	1202.65380859375	1202.6531982421875	6.000000284984708E-4	0.4988969632936894
a6	pepa6b41	DaPR130321_VB120_O863.m	1932	16.399999618530273	SRFTPELQPK		1	a6.a1	0.02199999988079071	36.0	2	1202.65380859375	1202.6531982421875	6.000000284984708E-4	0.4988969632936894
a6	pepa6b42	DaPR130321_VB120_O863.m	2059	16.93000030517578	SSGKTPETLVPTAPK		1	a6.a1	6.800000119255856E-5	54.29999923706055	3	1512.8277587890625	1512.8271484375	6.000000284984708E-4	0.39660844870358886
a6	pepa6b42	DaPR130321_VB120_O863.m	2056	16.90999984741211	SSGKTPETLVPTAPK		1	a6.a1	1.5999999959603883E-5	47.599998474121094	2	1512.8284912109375	1512.8271484375	0.0013000000035390258	0.8593182670483608
a6	pepa6b38	DaPR130321_VB120_O863.m	2210	17.559999465942383	SQASTTVDINTQVEK		1	a6.a1	1.3999999737279722E-7	64.5999984741211	2	1620.8057861328125	1620.807861328125	-0.002099999925121665	-1.2956501354829806
a6	pepa6b16	DaPR130321_VB120_O863.m	2247	17.729999542236328	LEPSTSTDQPVTPEPTSQATR		1	a6.a1	1.6999999934341758E-4	45.0	3	2242.08251953125	2242.083740234375	-0.0013000000035390258	-0.5798177740690145
a6	pepa6a1	DaPR130321_VB120_O863.m	2322	18.030000686645508	AAGNPGSLAAPIDHKPCSAPLEPK	C17:+57.02146	1	a6.a1	7.300000106624793E-7	56.29999923706055	3	2398.21630859375	2398.21875	-0.002400000113993883	-1.0007427862841465
a6	pepa6b40	DaPR130321_VB120_O863.m	2370	18.25	SQTTTERDSDTDVEEEELPVENR		1	a6.a1	6.90000012681935E-9	62.29999923706055	3	2679.18408203125	2679.186767578125	-0.00279999990016222	-1.0450932103898471
a6	pepa6b48	DaPR130321_VB120_O863.m	2406	18.3799991607666	TPETLVPTAPK		1	a6.a1	1.9999999494757503E-4	43.70000076293945	2	1153.6466064453125	1153.646728515625	-9.999999747378752E-5	-0.08668164612442111
a6	pepa6b24	DaPR130321_VB120_O863.m	2498	18.75	MTPFPATSAAPEPHPSTSTAQPVTPK	M1:+15.99491	1	a6.a1	2.899999963119626E-4	44.29999923706055	3	2664.289306640625	2664.2978515625	-0.008500000461935997	-3.1903341651351407
a6	pepa6b46	DaPR130321_VB120_O863.m	2517	18.829999923706055	TPEPVVPTAPEPHPTTSTDQPVTPK		1	a6.a1	4.700000033608376E-7	56.0	3	2623.3232421875	2623.325439453125	-0.002099999925121665	-0.8005106394879639
a6	pepa6b11	DaPR130321_VB120_O863.m	2560	19.010000228881836	FLCALGR	C3:+57.02146	1	a6.a1	0.0012000000569969416	30.200000762939453	2	836.4451293945312	836.4451293945312	-0.0	-0.0
a6	pepa6b10	DaPR130321_VB120_O863.m	2633	19.299999237060547	ESQPAIWNRDAEEDMPQR		1	a6.a1	0.01899999938905239	35.099998474121094	3	2171.9736328125	2171.977783203125	-0.00430000014603138	-1.9797624907976512
a6	pepa6b23	DaPR130321_VB120_O863.m	2643	19.329999923706055	MTPFPATSAAPEPHPSTSTAQPVTPK		1	a6.a1	7.300000288523734E-5	36.400001525878906	3	2648.307373046875	2648.302978515625	0.004399999976158142	1.6614413123623581
a6	pepa6a8	DaPR130321_VB120_O863.m	2848	20.149999618530273	DSDTDVEEEELPVENR		1	a6.a1	3.800000058618025E-6	54.5	2	1875.80810546875	1875.8094482421875	-0.0013000000035390258	-0.6930341484084377
a6	pepa6b28	DaPR130321_VB120_O863.m	2867	20.209999084472656	QDGSQEAPEAPLSSELEPFHPKPK		1	a6.a1	0.008799999952316284	42.400001525878906	3	2618.27490234375	2618.273681640625	0.0012000000569969416	0.45831727424499596
a6	pepa6b34	DaPR130321_VB120_O863.m	2888	20.299999237060547	QTVDKVMGIPK	Q1:-17.02655	1	a6.a1	0.04699999839067459	29.899999618530273	2	1198.6513671875	1198.650390625	0.0010000000474974513	0.8342716569558131
a6	pepa6b45	DaPR130321_VB120_O863.m	2998	20.75	SSVKTPETVVPTAPELQASASTDQPVTSEPTSR		1	a6.a1	0.026000000536441803	32.79999923706055	3	3397.693359375	3397.697265625	-0.004000000189989805	-1.1772679780680853
a6	pepa6a3	DaPR130321_VB120_O863.m	3086	21.079999923706055	AHEVGAQGGPPVAQVEQDLPISR		1	a6.a1	2.6000000730164174E-7	71.5999984741211	3	2355.208251953125	2355.20556640625	0.0026000000070780516	1.1039376112911143
a6	pepa6b12	DaPR130321_VB120_O863.m	3140	21.299999237060547	GAGNGVVPAGVILER		1	a6.a1	9.200000204145908E-5	54.20000076293945	2	1408.791748046875	1408.7911376953125	6.99999975040555E-4	0.49687988255356846
a6	pepa6b49	DaPR130321_VB120_O863.m	3168	21.399999618530273	TPETVVPTALELQPSTSTDRPVTSEPTSQATR		1	a6.a1	0.019999999552965164	30.899999618530273	3	3396.71435546875	3396.71337890625	0.0010999999940395355	0.32384245337583895
a6	pepa6b52	DaPR130321_VB120_O863.m	3172	21.40999984741211	VVITCPQDFPHCSIPLR	C5:+57.02146 - C12:+57.02146	1	a6.a1	0.0034000000450760126	37.099998474121094	3	2039.015380859375	2039.0205078125	-0.005100000184029341	-2.5012010249473744
a6	pepa6b50	DaPR130321_VB120_O863.m	3199	21.510000228881836	TPETVVPTAPELQASASTDQPVTSEPTSR		1	a6.a1	2.0999999605919584E-7	61.5	3	2996.471435546875	2996.469970703125	0.0015999999595806003	0.5339616199141013
a6	pepa6b18	DaPR130321_VB120_O863.m	3211	21.559999465942383	IPATPVVIPMK		1	a6.a1	0.002300000051036477	48.0	2	1165.7010498046875	1165.7017822265625	-6.99999975040555E-4	-0.6004966156125383
a6	pepa6b44	DaPR130321_VB120_O863.m	3230	21.6299991607666	SSVKTPESIVPIAPELQPSTSR		1	a6.a1	7.999999797903001E-5	55.5	3	2323.251220703125	2323.250732421875	3.000000142492354E-4	0.1291294177002153
a6	pepa6b27	DaPR130321_VB120_O863.m	3235	21.649999618530273	QDGSQEAPEAPLSSELEPFHPK		1	a6.a1	2.2000000171829015E-5	45.20000076293945	3	2393.11767578125	2393.1259765625	-0.008200000040233135	-3.426480728779545
a6	pepa6b33	DaPR130321_VB120_O863.m	3239	21.65999984741211	QSEAEVVTEIQLEKDQPLVK		1	a6.a1	0.010999999940395355	39.099998474121094	3	2283.206298828125	2283.208251953125	-0.0019000000320374966	-0.832162388346389
a6	pepa6b26	DaPR130321_VB120_O863.m	3346	22.079999923706055	NPESTVPIAPELPPSTSTEQPVTPEPTSR		1	a6.a1	0.0032999999821186066	38.0	3	3058.525146484375	3058.52197265625	0.003100000089034438	1.0135614904025572
a6	pepa6b19	DaPR130321_VB120_O863.m	3462	22.579999923706055	KAGFFLPPDEYVVTDPEQEK		1	a6.a1	0.0010999999940395355	49.400001525878906	3	2309.1376953125	2309.134033203125	0.003700000001117587	1.6023322803766036
a6	pepa6b47	DaPR130321_VB120_O863.m	3500	22.729999542236328	TPESIVPIAPELQPSTSR		1	a6.a1	3.099999958067201E-5	50.5	2	1922.0257568359375	1922.0234375	0.002400000113993883	1.2486841040375622
a6	pepa6b47	DaPR130321_VB120_O863.m	3501	22.729999542236328	TPESIVPIAPELQPSTSR		1	a6.a1	4.6999999904073775E-4	49.79999923706055	3	1922.0240478515625	1922.0234375	6.99999975040555E-4	0.3641995000597151
a6	pepa6b13	DaPR130321_VB120_O863.m	3616	23.200000762939453	HLAPPPLLSPLLPSIKPTVR		1	a6.a1	0.00419999985024333	37.400001525878906	3	2146.309814453125	2146.3115234375	-0.0017999999690800905	-0.8386480477900234
a6	pepa6a5	DaPR130321_VB120_O863.m	3671	23.459999084472656	AVLALGGSLAGSAAEASHLVTDR		1	a6.a1	0.002400000113993883	49.70000076293945	3	2166.1533203125	2166.151611328125	0.0017000000225380063	0.7848019564501726
a6	pepa6b32	DaPR130321_VB120_O863.m	3681	23.5	QSEAEVVTEIQLEKDQPLVK	Q1:-17.02655	1	a6.a1	1.3000000035390258E-4	49.900001525878906	3	2266.176025390625	2266.181640625	-0.00559999980032444	-2.4711169219339326
a6	pepa6b22	DaPR130321_VB120_O863.m	3735	23.75	MPDCSVALPFPSISK	C4:+57.02146	1	a6.a1	2.1999999262334313E-6	66.5999984741211	2	1648.806640625	1648.8077392578125	-0.0010999999940395355	-0.6671487328987702
a6	pepa6b25	DaPR130321_VB120_O863.m	3774	23.93000030517578	NFGFSLQDALSR		1	a6.a1	3.899999967416079E-8	61.20000076293945	2	1354.6705322265625	1354.6754150390625	-0.004800000227987766	-3.5432843725516023
a6	pepa6b39	DaPR130321_VB120_O863.m	3787	23.979999542236328	SQLPAEGDAGAEWAAAVLK		1	a6.a1	4.000000053405728E-10	83.30000305175781	3	1883.9532470703125	1883.9501953125	0.003100000089034438	1.6454787906536066
a6	pepa6b39	DaPR130321_VB120_O863.m	3780	23.959999084472656	SQLPAEGDAGAEWAAAVLK		1	a6.a1	1.8999999440438842E-7	65.80000305175781	2	1883.951171875	1883.9501953125	0.0010000000474974513	0.5307996198549062
a6	pepa6b15	DaPR130321_VB120_O863.m	3781	23.959999084472656	LDVSLPFVSR		1	a6.a1	1.500000071246177E-4	47.400001525878906	2	1132.6370849609375	1132.636474609375	6.000000284984708E-4	0.5297375123871051
a6	pepa6a9	DaPR130321_VB120_O863.m	3792	24.010000228881836	ENLTDLVVDTDTLGESTQPQR		1	a6.a1	2.5999999706982635E-5	45.79999923706055	3	2331.132080078125	2331.131591796875	6.99999975040555E-4	0.30028333771624766
a6	pepa6a9	DaPR130321_VB120_O863.m	3793	24.010000228881836	ENLTDLVVDTDTLGESTQPQR		1	a6.a1	0.041999999433755875	31.5	2	2331.1357421875	2331.131591796875	0.00430000014603138	1.8445977743868454
a6	pepa6b37	DaPR130321_VB120_O863.m	3806	24.059999465942383	SQASMVINSDTDDEEEVSAALTLAHLK	M5:+15.99491	1	a6.a1	0.010999999940395355	40.599998474121094	3	2890.355224609375	2890.36279296875	-0.007499999832361937	-2.594829912219613
a6	pepa6b31	DaPR130321_VB120_O863.m	3841	24.229999542236328	QEAKPEAFVLSPLEMSST		1	a6.a1	0.003000000026077032	32.29999923706055	2	1963.968505859375	1963.968505859375	0.0	0.0
a6	pepa6a2	DaPR130321_VB120_O863.m	3885	24.450000762939453	AGFFLPPDEYVVTDPEQEK		1	a6.a1	0.028999999165534973	34.0	3	2181.046630859375	2181.0390625	0.007600000128149986	3.484577722069105
a6	pepa6a4	DaPR130321_VB120_O863.m	3920	24.610000610351562	AQPFGFIDSDTDAEEERIPATPVVIPMK		1	a6.a1	0.008899999782443047	33.0	3	3073.519287109375	3073.51904296875	3.000000142492354E-4	0.09760798942682382
a6	pepa6b30	DaPR130321_VB120_O863.m	4070	25.450000762939453	QEAKPEAFVLSPLEMSST	M15:+15.99491 - Q1:-17.02655	1	a6.a1	0.007799999788403511	28.399999618530273	2	1962.9354248046875	1962.9368896484375	-0.00139999995008111	-0.7132169951382646
a6	pepa6b29	DaPR130321_VB120_O863.m	4241	26.6299991607666	QEAKPEAFVLSPLEMSST	Q1:-17.02655	1	a6.a1	0.002400000113993883	36.79999923706055	2	1946.940673828125	1946.9420166015625	-0.0013000000035390258	-0.6677137749629593
a7	pepa7b29	DaPR130321_VB120_O863.m	856	10.550000190734863	RPANSGELDK		1	a7.a1	3.099999958067201E-5	40.70000076293945	2	1086.550537109375	1086.55419921875	-0.003700000001117587	-3.4052604129439166
a7	pepa7b21	DaPR130321_VB120_O863.m	881	10.729999542236328	KTAPPGSAVGK		1	a7.a1	0.017999999225139618	33.0	2	1012.5808715820312	1012.5789794921875	0.0019000000320374966	1.8763968742372614
a7	pepa7b31	DaPR130321_VB120_O863.m	1026	11.65999984741211	SGPQSASTAVK		1	a7.a1	7.900000014160469E-7	45.79999923706055	2	1032.53369140625	1032.5323486328125	0.0013000000035390258	1.2590404603404146
a7	pepa7b10	DaPR130321_VB120_O863.m	1206	12.680000305175781	GAQGALPERDASR		1	a7.a1	0.0020000000949949026	41.70000076293945	2	1327.6722412109375	1327.6717529296875	6.000000284984708E-4	0.4519189529900666
a7	pepa7b22	DaPR130321_VB120_O863.m	1305	13.210000038146973	MDDKGDPSNEEAPK	M1:+15.99491 - M1:+42.01057	1	a7.a1	1.2000000104706032E-8	60.099998474121094	2	1590.658203125	1590.6591796875	-0.0010000000474974513	-0.6286702143786143
a7	pepa7b24	DaPR130321_VB120_O863.m	1316	13.260000228881836	QAGPAPAAATAASK		1	a7.a1	0.019999999552965164	20.5	2	1211.638427734375	1211.6383056640625	1.9999999494757503E-4	0.16506575767094211
a7	pepa7b14	DaPR130321_VB120_O863.m	1377	13.600000381469727	GRFGVVANNNR		1	a7.a1	0.002300000051036477	33.900001525878906	2	1203.63427734375	1203.6346435546875	-1.9999999494757503E-4	-0.16616337525556438
a7	pepa7b28	DaPR130321_VB120_O863.m	1583	14.699999809265137	QEPENDQGVVSQAGK		1	a7.a1	6.399999838322401E-4	37.400001525878906	2	1585.7518310546875	1585.7457275390625	0.006200000178068876	3.909832497351722
a7	pepa7a9	DaPR130321_VB120_O863.m	1677	15.180000305175781	FGVVANNNR		1	a7.a1	0.001500000013038516	42.70000076293945	2	990.5126953125	990.5120239257812	6.99999975040555E-4	0.7067051768500348
a7	pepa7b32	DaPR130321_VB120_O863.m	1720	15.380000114440918	SILAKPSSSPDPR		1	a7.a1	0.04399999976158142	30.899999618530273	2	1354.7283935546875	1354.73291015625	-0.0044999998062849045	-3.321687819458
a7	pepa7a3	DaPR130321_VB120_O863.m	1885	16.18000030517578	ALGSAQYEDPR		1	a7.a1	2.2000000171829015E-4	52.099998474121094	2	1206.572265625	1206.575439453125	-0.003100000089034438	-2.5692550897932245
a7	pepa7b18	DaPR130321_VB120_O863.m	1886	16.18000030517578	LGAMSAAPSQPNSQIR	M4:+15.99491	1	a7.a1	4.5000000682193786E-5	45.599998474121094	2	1643.816162109375	1643.8173828125	-0.0012000000569969416	-0.7300081320126897
a7	pepa7a1	DaPR130321_VB120_O863.m	2002	16.709999084472656	AAQDIKDEEPGDLGR		1	a7.a1	4.599999936516497E-9	50.20000076293945	2	1613.772216796875	1613.7769775390625	-0.004699999932199717	-2.912422222906542
a7	pepa7b15	DaPR130321_VB120_O863.m	2151	17.329999923706055	ICTGQVPSAEDEPAPK	C2:+57.02146	1	a7.a1	7.000000096013537E-6	50.400001525878906	2	1698.7984619140625	1698.8006591796875	-0.002199999988079071	-1.2950312776199424
a7	pepa7b17	DaPR130321_VB120_O863.m	2243	17.709999084472656	LGAMSAAPSQPNSQIR		1	a7.a1	3.099999958067201E-6	45.70000076293945	2	1627.8192138671875	1627.822509765625	-0.0031999999191612005	-1.965816236084571
a7	pepa7b20	DaPR130321_VB120_O863.m	2348	18.149999618530273	KSSFANVAAATPAIK		1	a7.a1	4.400000034365803E-4	38.099998474121094	3	1475.82177734375	1475.8221435546875	-3.9999998989515007E-4	-0.2710353626567115
a7	pepa7b30	DaPR130321_VB120_O863.m	2464	18.610000610351562	SFDPSAREPPGSTAGLPQEPK		1	a7.a1	0.00570000009611249	38.70000076293945	3	2168.05908203125	2168.062255859375	-0.003100000089034438	-1.4298482807199935
a7	pepa7b23	DaPR130321_VB120_O863.m	2479	18.68000030517578	NSVERPAEPVAGAATPSLVEQQK		1	a7.a1	1.6999999934341758E-4	58.599998474121094	3	2378.233154296875	2378.2314453125	0.0017000000225380063	0.7148168971900152
a7	pepa7b19	DaPR130321_VB120_O863.m	2598	19.15999984741211	KFPGSAALVGAVR		1	a7.a1	2.099999983329326E-4	45.29999923706055	3	1272.743896484375	1272.74267578125	0.0012000000569969416	0.9428457769441442
a7	pepa7b12	DaPR130321_VB120_O863.m	2619	19.25	GGAPFQFGGQR		1	a7.a1	0.04100000113248825	31.299999237060547	2	1121.549560546875	1121.549072265625	5.000000237487257E-4	0.44581198996374083
a7	pepa7b40	DaPR130321_VB120_O863.m	2644	19.329999923706055	WRPGDADGTDCTSIGTIEQK	C11:+57.02146	1	a7.a1	5.3000000832525984E-8	65.0	3	2207.003662109375	2207.00390625	-9.999999747378752E-5	-0.04531029473513761
a7	pepa7b39	DaPR130321_VB120_O863.m	2670	19.43000030517578	VNDSDDLIMTENEVGK	M9:+15.99491	1	a7.a1	5.800000035804942E-9	57.5	2	1794.798095703125	1794.806640625	-0.008500000461935997	-4.735886456814127
a7	pepa7a2	DaPR130321_VB120_O863.m	2707	19.600000381469727	ALEEEEDDRPYDPEEEYDPER		1	a7.a1	2.7999999474559445E-6	73.69999694824219	3	2625.0703125	2625.0751953125	-0.004800000227987766	-1.828519135969495
a7	pepa7b11	DaPR130321_VB120_O863.m	2799	19.959999084472656	GFINMQSVAK		1	a7.a1	2.100000074278796E-6	45.099998474121094	2	1094.5667724609375	1094.566650390625	9.999999747378752E-5	0.0913603547468762
a7	pepa7b41	DaPR130321_VB120_O863.m	2822	20.049999237060547	YLSVPPSPNISTSESR		1	a7.a1	0.0010999999940395355	33.099998474121094	2	1733.880126953125	1733.870849609375	0.00930000003427267	5.363721315441617
a7	pepa7b13	DaPR130321_VB120_O863.m	2902	20.350000381469727	GGLVGQAPMPVPEEK		1	a7.a1	2.499999993688107E-7	51.5	2	1508.78125	1508.7781982421875	0.003100000089034438	2.0546426854829387
a7	pepa7b38	DaPR130321_VB120_O863.m	2961	20.610000610351562	VNDSDDLIMTENEVGK		1	a7.a1	5.700000116348747E-8	66.0999984741211	2	1778.8133544921875	1778.8116455078125	0.0017000000225380063	0.9556942281276176
a7	pepa7b27	DaPR130321_VB120_O863.m	2991	20.729999542236328	QDVPKPVLTSVMVPK		1	a7.a1	5.8999999055231456E-6	44.5	3	1637.9320068359375	1637.929931640625	0.002099999925121665	1.28210608070286
a7	pepa7b37	DaPR130321_VB120_O863.m	2997	20.75	VLSSLKPAAPSPATAATTAAAASTAASSTASSASK		1	a7.a1	8.399999842367833E-7	62.70000076293945	3	3103.6005859375	3103.612060546875	-0.010999999940395355	-3.5442573768246954
a7	pepa7b16	DaPR130321_VB120_O863.m	3028	20.860000610351562	IFQPVIEAPGASK		1	a7.a1	7.999999797903001E-4	53.79999923706055	2	1356.7501220703125	1356.7525634765625	-0.002400000113993883	-1.7689298539772704
a7	pepa7b33	DaPR130321_VB120_O863.m	3102	21.149999618530273	SPPEGDTTLFLSR		1	a7.a1	1.4999999464748726E-8	63.599998474121094	2	1419.7117919921875	1419.7119140625	-0.0	-0.0
a7	pepa7b26	DaPR130321_VB120_O863.m	3300	21.899999618530273	QDVPKPVLTSVMVPK	M12:+15.99491 - Q1:-17.02655	1	a7.a1	0.005900000222027302	39.099998474121094	2	1636.90625	1636.8983154296875	0.00800000037997961	4.887292206589878
a7	pepa7a5	DaPR130321_VB120_O863.m	3352	22.100000381469727	EEVAYDPEDETILEEAK		1	a7.a1	1.0000000036274937E-15	92.69999694824219	2	1979.8978271484375	1979.897216796875	6.99999975040555E-4	0.3535536941523822
a7	pepa7b25	DaPR130321_VB120_O863.m	3527	22.829999923706055	QDVPKPVLTSVMVPK	Q1:-17.02655	1	a7.a1	1.900000061141327E-4	47.79999923706055	2	1620.9052734375	1620.9034423828125	0.0020000000949949026	1.233879849162883
a7	pepa7a7	DaPR130321_VB120_O863.m	3633	23.260000228881836	EGAGDAEADPLEPPPPQQQLGLSLR		1	a7.a1	0.013000000268220901	37.900001525878906	3	2585.283935546875	2585.28466796875	-7.999999797903001E-4	-0.3094436716011075
a7	pepa7a6	DaPR130321_VB120_O863.m	3828	24.15999984741211	EFQDAPYNEVTGAPAQFEGTEQAPFLGSR		1	a7.a1	0.032999999821186066	34.79999923706055	3	3156.46533203125	3156.455078125	0.010999999940395355	3.484922062293243
a7	pepa7a8	DaPR130321_VB120_O863.m	3934	24.68000030517578	EMFNLFQVTDNR		1	a7.a1	3.099999958067201E-5	36.29999923706055	2	1513.7069091796875	1513.7108154296875	-0.0038999998942017555	-2.5764497778888416
a7	pepa7a4	DaPR130321_VB120_O863.m	3973	24.899999618530273	DLYLIPLSAQDPVPSK		1	a7.a1	7.30000024873334E-8	58.900001525878906	2	1755.9609375	1755.9532470703125	0.007799999788403511	4.442031586784714
a7	pepa7b35	DaPR130321_VB120_O863.m	4040	25.280000686645508	STAPLLDVFSSMLK	M12:+15.99491	1	a7.a1	5.599999894911889E-6	46.20000076293945	2	1524.794921875	1524.7982177734375	-0.0032999999821186066	-2.164220776003647
a7	pepa7b36	DaPR130321_VB120_O863.m	4318	27.309999465942383	TTAEDGVPAPPLLDPIVQQFGQFSK		1	a7.a1	1.6999999934341758E-4	49.79999923706055	3	2655.36865234375	2655.366943359375	0.0017000000225380063	0.6402128439496544
a7	pepa7b34	DaPR130321_VB120_O863.m	4388	27.899999618530273	STAPLLDVFSSMLK		1	a7.a1	2.399999914359796E-7	48.0	2	1508.8062744140625	1508.8033447265625	0.003000000026077032	1.9883307102694132
a8	pepa8b18	DaPR130321_VB120_O863.m	805	10.15999984741211	KTDVEERPR		1	a8.a1	0.004699999932199717	39.599998474121094	2	1129.59619140625	1129.596435546875	-1.9999999494757503E-4	-0.17705437858499298
a8	pepa8b20	DaPR130321_VB120_O863.m	938	11.0600004196167	MSELSSSRPK	M1:+15.99491	1	a8.a1	2.6000000070780516E-4	39.900001525878906	2	1137.554443359375	1137.5572509765625	-0.00279999990016222	-2.4614144894760197
a8	pepa8b19	DaPR130321_VB120_O863.m	1113	12.109999656677246	MSELSSSRPK		1	a8.a1	9.800000043469481E-6	50.599998474121094	2	1121.5625	1121.5623779296875	1.9999999494757503E-4	0.17832266745319925
a8	pepa8a5	DaPR130321_VB120_O863.m	1267	13.010000228881836	DPNNPYDK		1	a8.a1	0.002300000051036477	40.79999923706055	2	962.4209594726562	962.4218139648438	-8.999999845400453E-4	-0.9351408825952913
a8	pepa8b12	DaPR130321_VB120_O863.m	1303	13.199999809265137	EYNVNDDSMK	M9:+15.99491	1	a8.a1	0.01899999938905239	32.400001525878906	2	1230.4931640625	1230.4947509765625	-0.001500000013038516	-1.2190218705509024
a8	pepa8b14	DaPR130321_VB120_O863.m	1566	14.600000381469727	GDSPLHSIR		1	a8.a1	7.999999797903001E-5	39.20000076293945	2	981.5119018554688	981.5115966796875	1.9999999494757503E-4	0.20376732748155627
a8	pepa8a6	DaPR130321_VB120_O863.m	1615	14.859999656677246	DPNNPYDKNAIK		1	a8.a1	0.003800000064074993	35.20000076293945	2	1388.6759033203125	1388.680908203125	-0.004900000058114529	-3.5285284251908187
a8	pepa8b15	DaPR130321_VB120_O863.m	1671	15.149999618530273	LGQKQEVIITK		1	a8.a1	0.005900000222027302	43.099998474121094	3	1256.757568359375	1256.7576904296875	-9.999999747378752E-5	-0.07956983134879196
a8	pepa8b15	DaPR130321_VB120_O863.m	1673	15.15999984741211	LGQKQEVIITK		1	a8.a1	1.1000000085914508E-4	56.599998474121094	2	1256.7572021484375	1256.7576904296875	-3.9999998989515007E-4	-0.31827932539516784
a8	pepa8b11	DaPR130321_VB120_O863.m	1797	15.760000228881836	EYNVNDDSMK		1	a8.a1	0.0035000001080334187	28.700000762939453	2	1214.49755859375	1214.499755859375	-0.002199999988079071	-1.8114453934347317
a8	pepa8a4	DaPR130321_VB120_O863.m	1884	16.18000030517578	CSEQPSISDIKEK	C1:+57.02146	1	a8.a1	0.0071000000461936	30.5	3	1520.7265625	1520.7264404296875	-0.0	-0.0
a8	pepa8b27	DaPR130321_VB120_O863.m	2182	17.450000762939453	TIQRPVTMGDEGGLR		1	a8.a1	0.0010999999940395355	45.79999923706055	3	1629.8328857421875	1629.838134765625	-0.005200000014156103	-3.190500886705462
a8	pepa8a7	DaPR130321_VB120_O863.m	2259	17.780000686645508	ELAAGAFGTK		1	a8.a1	0.027000000700354576	28.299999237060547	2	964.5104370117188	964.5101928710938	1.9999999494757503E-4	0.20735913049526988
a8	pepa8b30	DaPR130321_VB120_O863.m	2388	18.309999465942383	VFIQHITLSDEERK		1	a8.a1	0.00419999985024333	39.400001525878906	3	1714.9130859375	1714.9127197265625	3.9999998989515007E-4	0.2332480162366099
a8	pepa8a1	DaPR130321_VB120_O863.m	2537	18.90999984741211	AGGVGLNLSAASR		1	a8.a1	1.500000053056283E-6	68.80000305175781	2	1172.6387939453125	1172.6385498046875	1.9999999494757503E-4	0.17055553476464394
a8	pepa8a3	DaPR130321_VB120_O863.m	2563	19.010000228881836	AVLDLESER		1	a8.a1	0.013000000268220901	42.70000076293945	2	1031.5380859375	1031.5372314453125	8.999999845400453E-4	0.8724842469127682
a8	pepa8a2	DaPR130321_VB120_O863.m	2621	19.25	ASGFVFTR		1	a8.a1	1.1999999696854502E-4	45.099998474121094	2	884.462158203125	884.462890625	-7.999999797903001E-4	-0.9045037256735388
a8	pepa8b33	DaPR130321_VB120_O863.m	2710	19.610000610351562	YYTGVVNNNEMVALQR	M11:+15.99491	1	a8.a1	3.7000001044777686E-13	53.599998474121094	2	1886.9041748046875	1886.9068603515625	-0.0027000000700354576	-1.4309132722811777
a8	pepa8b29	DaPR130321_VB120_O863.m	2756	19.799999237060547	VFIQHITLSDEER		1	a8.a1	0.0017000000225380063	51.0	3	1586.8184814453125	1586.8177490234375	7.999999797903001E-4	0.5041536624370616
a8	pepa8b13	DaPR130321_VB120_O863.m	2851	20.149999618530273	FIVKDSVEENMLK		1	a8.a1	1.4000000270186774E-8	65.30000305175781	2	1551.8094482421875	1551.80908203125	3.9999998989515007E-4	0.25776366083098806
a8	pepa8b10	DaPR130321_VB120_O863.m	2916	20.40999984741211	ENSKELPPFWEQR		1	a8.a1	9.000000318337698E-6	46.29999923706055	3	1659.81494140625	1659.81298828125	0.0020000000949949026	1.204955081756481
a8	pepa8b17	DaPR130321_VB120_O863.m	2995	20.75	KTAVQYIESSDSEEIETSELPQK		1	a8.a1	9.899999895424116E-6	50.29999923706055	3	2611.25927734375	2611.262451171875	-0.0032999999821186066	-1.2637565330277858
a8	pepa8b32	DaPR130321_VB120_O863.m	3110	21.18000030517578	YYTGVVNNNEMVALQR		1	a8.a1	9.599999657439184E-7	69.5	2	1870.911376953125	1870.9119873046875	-6.000000284984708E-4	-0.3206992272056878
a8	pepa8b21	DaPR130321_VB120_O863.m	3120	21.209999084472656	NDIHEDNLLECPPEELAR	C11:+57.02146	1	a8.a1	0.0010000000474974513	44.099998474121094	3	2163.994140625	2163.997802734375	-0.003700000001117587	-1.7097984094264593
a8	pepa8b23	DaPR130321_VB120_O863.m	3186	21.459999084472656	QALAWMVSR		1	a8.a1	0.023000000044703484	25.299999237060547	2	1061.554443359375	1061.5565185546875	-0.0020000000949949026	-1.8840260127815982
a8	pepa8b25	DaPR130321_VB120_O863.m	3189	21.459999084472656	TAVQYIESSDSEEIETSELPQK		1	a8.a1	3.9999998989515007E-4	41.900001525878906	3	2483.16748046875	2483.16748046875	0.0	0.0
a8	pepa8b25	DaPR130321_VB120_O863.m	3192	21.479999542236328	TAVQYIESSDSEEIETSELPQK		1	a8.a1	5.200000032345997E-6	44.20000076293945	2	2483.16796875	2483.16748046875	3.9999998989515007E-4	0.1610845796915968
a8	pepa8b22	DaPR130321_VB120_O863.m	3383	22.229999542236328	NDLYYNTITNFSEK		1	a8.a1	9.899999753315569E-8	64.80000305175781	2	1721.8045654296875	1721.8021240234375	0.0024999999441206455	1.45196704617761
a8	pepa8a9	DaPR130321_VB120_O863.m	3438	22.479999542236328	ELAGALAYIMDNK	M10:+15.99491	1	a8.a1	3.199999991920777E-5	43.70000076293945	2	1424.7078857421875	1424.7093505859375	-0.001500000013038516	-1.0528463313739143
a8	pepa8b16	DaPR130321_VB120_O863.m	3562	22.950000762939453	LSYPTFFPR		1	a8.a1	0.00139999995008111	42.0	2	1127.5860595703125	1127.5887451171875	-0.0027000000700354576	-2.394490084906668
a8	pepa8b26	DaPR130321_VB120_O863.m	3637	23.280000686645508	TLGFNLESGWGSGR		1	a8.a1	1.6000000213622911E-9	58.900001525878906	2	1480.716796875	1480.71826171875	-0.001500000013038516	-1.0130218906717505
a8	pepa8b31	DaPR130321_VB120_O863.m	3785	23.979999542236328	VIEDVAFACALTSSVPTTK	C9:+57.02146	1	a8.a1	1.700000029813964E-5	36.900001525878906	2	2009.03369140625	2009.0263671875	0.007300000172108412	3.633600977735257
a8	pepa8a8	DaPR130321_VB120_O863.m	3898	24.510000228881836	ELAGALAYIMDNK		1	a8.a1	3.899999967416079E-8	61.400001525878906	2	1408.7138671875	1408.7144775390625	-6.000000284984708E-4	-0.42592025429215
a8	pepa8b28	DaPR130321_VB120_O863.m	4032	25.229999542236328	VFLMDPAWNPAAEDQCFDR	C16:+57.02146	1	a8.a1	3.499999875202775E-4	37.0	2	2281.995849609375	2282.0009765625	-0.004999999888241291	-2.191059486649764
a8	pepa8b24	DaPR130321_VB120_O863.m	4366	27.68000030517578	QDIVLTTYNILTHDYGTK	Q1:-17.02655	1	a8.a1	0.008200000040233135	33.599998474121094	2	2078.028076171875	2078.0439453125	-0.01600000075995922	-7.699548797344183
a9	pepa9b17	DaPR130321_VB120_O863.m	1253	12.949999809265137	NRDYPLASK		2	a9.a1 a9.a2	0.0010000000474974513	37.400001525878906	2	1063.5540771484375	1063.553466796875	6.000000284984708E-4	0.5641465588989172
a9	pepa9b20	DaPR130321_VB120_O863.m	1376	13.600000381469727	VAQGVSGAVQDK		1	a9.a1	1.199999957179898E-7	68.5	2	1158.6107177734375	1158.61181640625	-0.0010000000474974513	-0.8631018891203991
a9	pepa9a9	DaPR130321_VB120_O863.m	1613	14.850000381469727	GMGSLDAMDKHLSSQNR	M8:+15.99491	1	a9.a1	2.2000000171829015E-4	43.79999923706055	3	1862.84326171875	1862.8487548828125	-0.005499999970197678	-2.9524672659448776
a9	pepa9b19	DaPR130321_VB120_O863.m	1781	15.680000305175781	TSSAQVEGGVHSLHSYEK		1	a9.a1	8.300000131633567E-10	52.79999923706055	2	1915.9150390625	1915.9149169921875	1.9999999494757503E-4	0.10438876652286672
a9	pepa9b19	DaPR130321_VB120_O863.m	1771	15.630000114440918	TSSAQVEGGVHSLHSYEK		1	a9.a1	4.6999999904073775E-4	41.79999923706055	3	1915.9124755859375	1915.9149169921875	-0.002400000113993883	-1.2526652894177919
a9	pepa9a8	DaPR130321_VB120_O863.m	2178	17.43000030517578	GMGSLDAMDKHLSSQNR		1	a9.a1	1.5999999959603883E-5	51.900001525878906	3	1846.849853515625	1846.8538818359375	-0.004000000189989805	-2.165845511293751
a9	pepa9a7	DaPR130321_VB120_O863.m	2315	18.010000228881836	GMGSLDAMDK		1	a9.a1	1.500000071246177E-4	51.20000076293945	2	1024.4422607421875	1024.4442138671875	-0.0019000000320374966	-1.8546642231158321
a9	pepa9b13	DaPR130321_VB120_O863.m	2424	18.459999084472656	LVGIISSR		1	a9.a1	4.1000000783242285E-4	35.70000076293945	2	844.525146484375	844.5255126953125	-3.9999998989515007E-4	-0.4736387283535647
a9	pepa9b21	DaPR130321_VB120_O863.m	2842	20.110000610351562	VKKYEQGFITDPVVLSPK		1	a9.a1	0.00139999995008111	47.099998474121094	3	2048.14697265625	2048.14306640625	0.003800000064074993	1.8553391735190736
a9	pepa9b23	DaPR130321_VB120_O863.m	3017	20.809999465942383	YIKDKYPNLQVIGGNVVTAAQAK		1	a9.a1	6.300000222836388E-6	66.69999694824219	3	2490.371337890625	2490.371826171875	-6.000000284984708E-4	-0.24092788963998718
a9	pepa9b18	DaPR130321_VB120_O863.m	3041	20.90999984741211	REDLVVAPAGITLK		1	a9.a1	0.007899999618530273	57.79999923706055	2	1481.870361328125	1481.8690185546875	0.00139999995008111	0.94475283075057
a9	pepa9b14	DaPR130321_VB120_O863.m	3166	21.3799991607666	KYEQGFITDPVVLSPK		1	a9.a1	1.1000000199601345E-7	59.29999923706055	2	1820.98193359375	1820.979736328125	0.002300000051036477	1.2630563674883402
a9	pepa9b14	DaPR130321_VB120_O863.m	3152	21.350000381469727	KYEQGFITDPVVLSPK		1	a9.a1	1.5999999959603883E-5	65.9000015258789	3	1820.9840087890625	1820.979736328125	0.00430000014603138	2.361366280056483
a9	pepa9a2	DaPR130321_VB120_O863.m	3298	21.899999618530273	DKYPNLQVIGGNVVTAAQAK		1	a9.a1	2.7000000955013093E-6	67.30000305175781	3	2086.13427734375	2086.129638671875	0.004800000227987766	2.300911764545786
a9	pepa9a5	DaPR130321_VB120_O863.m	3385	22.25	FGVPVIADGGIQNVGHIAK		1	a9.a1	4.099999841855606E-6	51.900001525878906	2	1892.0389404296875	1892.039306640625	-3.000000142492354E-4	-0.15855908130254165
a9	pepa9b15	DaPR130321_VB120_O863.m	3450	22.530000686645508	NLIDAGVDALR		1	a9.a1	6.0999998822808266E-5	61.70000076293945	2	1156.6326904296875	1156.6324462890625	3.000000142492354E-4	0.2593736802142763
a9	pepa9a4	DaPR130321_VB120_O863.m	3499	22.729999542236328	EDLVVAPAGITLK		1	a9.a1	8.499999967170879E-5	45.79999923706055	2	1325.7686767578125	1325.7679443359375	7.999999797903001E-4	0.603423836884977
a9	pepa9b22	DaPR130321_VB120_O863.m	3569	22.979999542236328	YEQGFITDPVVLSPK		1	a9.a1	1.199999957179898E-7	70.0	2	1692.889404296875	1692.8846435546875	0.004699999932199717	2.776326166164958
a9	pepa9a3	DaPR130321_VB120_O863.m	3582	23.049999237060547	EAPGEYFFSDGIR		1	a9.a1	0.039000000804662704	27.0	2	1487.6708984375	1487.6805419921875	-0.009600000455975533	-6.452998600842053
a9	pepa9a1	DaPR130321_VB120_O863.m	3588	23.059999465942383	AATTEAPGEYFFSDGIR		1	a9.a1	9.899999753315569E-8	53.400001525878906	2	1831.848876953125	1831.85009765625	-0.0012000000569969416	-0.6550754663453492
a9	pepa9a6	DaPR130321_VB120_O863.m	3784	23.979999542236328	GKLPIVNEDDELVAIIAR		1	a9.a1	0.006899999920278788	43.20000076293945	3	1965.1004638671875	1965.1019287109375	-0.00139999995008111	-0.7124312126646165
a9	pepa9a6	DaPR130321_VB120_O863.m	3818	24.110000610351562	GKLPIVNEDDELVAIIAR		1	a9.a1	2.099999983329326E-4	60.70000076293945	2	1965.1099853515625	1965.1019287109375	0.008100000210106373	4.12192369859399
a9	pepa9b12	DaPR130321_VB120_O863.m	4103	25.610000610351562	LPIVNEDDELVAIIAR		1	a9.a1	5.399999891686491E-10	64.5	2	1779.9859619140625	1779.9854736328125	5.000000237487257E-4	0.2809011821474387
a9	pepa9b10	DaPR130321_VB120_O863.m	1695	15.260000228881836	IAQGVSGSIQDK		1	a9.a2	2.200000039920269E-7	68.69999694824219	2	1202.6353759765625	1202.637939453125	-0.0024999999441206455	-2.078763576390638
a9	pepa9b16	DaPR130321_VB120_O863.m	3213	21.559999465942383	NLIDAGVDGLR		1	a9.a2	0.010999999940395355	53.5	2	1142.6182861328125	1142.6168212890625	0.001500000013038516	1.3127760637606103
a9	pepa9b11	DaPR130321_VB120_O863.m	3636	23.280000686645508	IELVVAPAGVTLK		1	a9.a2	0.0015999999595806003	46.79999923706055	2	1309.8121337890625	1309.8094482421875	0.00279999990016222	2.137715454656342
b10	pepb10a2	DaPR130321_VB120_O863.m	818	10.260000228881836	AASAPAKESPR		1	b10.a1	6.300000241026282E-4	48.0	2	1084.5718994140625	1084.574951171875	-0.003000000026077032	-2.766060586993601
b10	pepb10a9	DaPR130321_VB120_O863.m	966	11.260000228881836	ISDGKKQEGPATQVSK		1	b10.a1	0.014000000432133675	37.599998474121094	3	1672.885986328125	1672.8868408203125	-8.999999845400453E-4	-0.5379921478124149
b10	pepb10b14	DaPR130321_VB120_O863.m	1051	11.800000190734863	TGNSMPHPATGK		1	b10.a1	0.005900000222027302	35.099998474121094	2	1197.562744140625	1197.5684814453125	-0.00570000009611249	-4.7596443831198
b10	pepb10b10	DaPR130321_VB120_O863.m	1086	11.960000038146973	KAEEDAALQAK		1	b10.a1	1.6999999934341758E-4	51.900001525878906	2	1173.611328125	1173.6114501953125	-0.0	-0.0
b10	pepb10b17	DaPR130321_VB120_O863.m	1098	12.029999732971191	TSQVGAASAPAK		1	b10.a1	3.800000058618025E-6	53.099998474121094	2	1087.5748291015625	1087.5745849609375	1.9999999494757503E-4	0.18389542907051146
b10	pepb10a1	DaPR130321_VB120_O863.m	1141	12.279999732971191	AALAPAKESPR		1	b10.a1	3.3999999868683517E-4	50.79999923706055	2	1110.625732421875	1110.626953125	-0.0012000000569969416	-1.0804708580324565
b10	pepb10a4	DaPR130321_VB120_O863.m	1295	13.15999984741211	ASEAQPPVAR		1	b10.a1	0.003700000001117587	36.0	2	1025.5426025390625	1025.537841796875	0.004800000227987766	4.6804710975633474
b10	pepb10b18	DaPR130321_VB120_O863.m	1610	14.829999923706055	VGDVTPQVK		1	b10.a1	0.00570000009611249	34.70000076293945	2	942.525634765625	942.52587890625	-3.000000142492354E-4	-0.31829366276644744
b10	pepb10b13	DaPR130321_VB120_O863.m	1637	14.960000038146973	SPQVKPASTMGMGPLGK	M10:+15.99491 - M12:+15.99491	1	b10.a1	6.300000241026282E-4	39.599998474121094	3	1717.861572265625	1717.861572265625	0.0	0.0
b10	pepb10b15	DaPR130321_VB120_O863.m	1672	15.15999984741211	TGPAAAQVQVGK		1	b10.a1	1.3999999770586413E-10	64.19999694824219	2	1126.6207275390625	1126.6219482421875	-0.0010999999940395355	-0.9763701086738201
b10	pepb10a5	DaPR130321_VB120_O863.m	1686	15.229999542236328	GPASVPSVGK		1	b10.a1	0.004699999932199717	36.400001525878906	2	898.5006103515625	898.4996948242188	8.999999845400453E-4	1.001669772092822
b10	pepb10a6	DaPR130321_VB120_O863.m	1847	16.0	GSLGSQGAKDEPEEELQK		1	b10.a1	8.89999955688836E-6	56.70000076293945	3	1901.904541015625	1901.9090576171875	-0.0044999998062849045	-2.3660436277235792
b10	pepb10b11	DaPR130321_VB120_O863.m	1863	16.100000381469727	SPAGPAATPAQAQAASTPR		1	b10.a1	3.599999942593968E-8	70.5	2	1749.8896484375	1749.8883056640625	0.00139999995008111	0.8000510350001031
b10	pepb10b11	DaPR130321_VB120_O863.m	1875	16.149999618530273	SPAGPAATPAQAQAASTPR		1	b10.a1	6.100000064179767E-6	49.70000076293945	3	1749.8917236328125	1749.8883056640625	0.0034000000450760126	1.9429811800392323
b10	pepb10b16	DaPR130321_VB120_O863.m	1891	16.200000762939453	TNVVTMPTAHPR		1	b10.a1	0.0031999999191612005	30.5	3	1323.6854248046875	1323.6842041015625	0.0012000000569969416	0.9065606836423871
b10	pepb10b12	DaPR130321_VB120_O863.m	2026	16.809999465942383	SPQVKPASTMGMGPLGK	M12:+15.99491	1	b10.a1	0.003800000064074993	35.599998474121094	3	1701.8662109375	1701.86669921875	-3.9999998989515007E-4	-0.23503602842618165
b10	pepb10a3	DaPR130321_VB120_O863.m	2562	19.010000228881836	AASVPVKGSLGQGTAPVLPGK		1	b10.a1	0.04100000113248825	42.900001525878906	3	1934.110107421875	1934.107421875	0.0027000000700354576	1.3959928179263026
b10	pepb10a8	DaPR130321_VB120_O863.m	2754	19.799999237060547	LASTNSSVLGADLPSSMKEK		1	b10.a1	0.0032999999821186066	43.900001525878906	3	2035.0360107421875	2035.0379638671875	-0.0020000000949949026	-0.9827826952153255
b10	pepb10a7	DaPR130321_VB120_O863.m	3164	21.3799991607666	LASTNSSVLGADLPSSMK		1	b10.a1	2.999999892949745E-8	57.099998474121094	2	1777.9027099609375	1777.9005126953125	0.002300000051036477	1.293660716453508
b11	pepb11b15	DaPR130321_VB120_O863.m	1312	13.25	TEHAEFLHCK	C9:+57.02146	2	b11.a1 b11.a2	0.00139999995008111	37.599998474121094	3	1271.5849609375	1271.584228515625	7.999999797903001E-4	0.6291364440121867
b11	pepb11a4	DaPR130321_VB120_O863.m	1739	15.460000038146973	EVDPQGLR		2	b11.a1 b11.a2	0.020999999716877937	32.20000076293945	2	913.4736938476562	913.4741821289062	-5.000000237487257E-4	-0.5473608707620456
b11	pepb11a9	DaPR130321_VB120_O863.m	2106	17.149999618530273	GYIGVVNR		2	b11.a1 b11.a2	0.0035000001080334187	41.900001525878906	2	877.4894409179688	877.489501953125	-0.0	-0.0
b11	pepb11a6	DaPR130321_VB120_O863.m	2587	19.1299991607666	FTDFDEVR		2	b11.a1 b11.a2	0.004600000102072954	34.5	2	1028.46875	1028.46875	0.0	0.0
b11	pepb11b10	DaPR130321_VB120_O863.m	2780	19.8799991607666	LDLMDEGTDAR		2	b11.a1 b11.a2	3.6999999792897142E-6	62.0	2	1235.555908203125	1235.5577392578125	-0.0017000000225380063	-1.3758968670773573
b11	pepb11a1	DaPR130321_VB120_O863.m	2970	20.649999618530273	AGVYPEKDQAENEDGAQENTFSMDPQLER		2	b11.a1 b11.a2	0.03500000014901161	34.900001525878906	3	3268.435791015625	3268.433837890625	0.0020000000949949026	0.611913899498011
b11	pepb11b18	DaPR130321_VB120_O863.m	3032	20.8799991607666	VPVGDQPPDIEYQIK		2	b11.a1 b11.a2	2.499999993688107E-7	63.0	2	1697.8792724609375	1697.8748779296875	0.004399999976158142	2.5914748096887474
b11	pepb11a7	DaPR130321_VB120_O863.m	3111	21.18000030517578	GISPVPINLR		2	b11.a1 b11.a2	9.899999713525176E-4	38.099998474121094	2	1065.6439208984375	1065.641845703125	0.0020000000949949026	1.8768032646796777
b11	pepb11b13	DaPR130321_VB120_O863.m	3131	21.260000228881836	QIELACDSQEDVDSWK	C6:+57.02146	2	b11.a1 b11.a2	0.028999999165534973	46.599998474121094	2	1922.841796875	1922.8441162109375	-0.002199999988079071	-1.1441385027166338
b11	pepb11b14	DaPR130321_VB120_O863.m	3231	21.6299991607666	SSVLENFVGR		2	b11.a1 b11.a2	9.999999974752427E-7	61.400001525878906	2	1107.5791015625	1107.5797119140625	-6.000000284984708E-4	-0.5417217578512534
b11	pepb11b11	DaPR130321_VB120_O863.m	3340	22.059999465942383	LDLMDEGTDARDVLENK		2	b11.a1 b11.a2	0.0071000000461936	46.29999923706055	3	1933.921142578125	1933.9176025390625	0.0035000001080334187	1.8097979476675887
b11	pepb11a5	DaPR130321_VB120_O863.m	3464	22.579999923706055	FPFELVK		2	b11.a1 b11.a2	0.002300000051036477	30.299999237060547	2	879.498291015625	879.4979248046875	3.9999998989515007E-4	0.454804927463563
b11	pepb11a2	DaPR130321_VB120_O863.m	3634	23.260000228881836	DMILQFISR	M2:+15.99491	2	b11.a1 b11.a2	0.00139999995008111	33.099998474121094	2	1138.5904541015625	1138.5928955078125	-0.002400000113993883	-2.1078650002672665
b11	pepb11a8	DaPR130321_VB120_O863.m	3678	23.5	GMEELIPLVNK		2	b11.a1 b11.a2	3.300000025774352E-5	47.20000076293945	2	1242.676025390625	1242.6767578125	-6.000000284984708E-4	-0.4828287201207968
b11	pepb11b12	DaPR130321_VB120_O863.m	3725	23.700000762939453	NLVDSYVAIINK		2	b11.a1 b11.a2	1.0999999631167157E-6	61.5	2	1348.7486572265625	1348.74755859375	0.0012000000569969416	0.8897143496949884
b11	pepb11b19	DaPR130321_VB120_O863.m	4010	25.100000381469727	VYSPHVLNLTLIDLPGITK		2	b11.a1 b11.a2	0.026000000536441803	45.099998474121094	3	2093.207763671875	2093.200927734375	0.0066999997943639755	3.2008393009914617
b11	pepb11a3	DaPR130321_VB120_O863.m	4020	25.149999618530273	ESSLILAVTPANMDLANSDALK		2	b11.a1 b11.a2	0.04600000008940697	32.20000076293945	3	2273.16455078125	2273.169921875	-0.005100000184029341	-2.243563112001174
b11	pepb11b17	DaPR130321_VB120_O863.m	4173	26.100000381469727	TGLFTPDMAFEAIVK		1	b11.a1	2.9999999242136255E-5	38.29999923706055	2	1639.843505859375	1639.8404541015625	0.003100000089034438	1.8904278652723379
b11	pepb11b16	DaPR130321_VB120_O863.m	4195	26.299999237060547	TGLFTPDLAFEAIVK		1	b11.a2	4.900000058114529E-4	41.900001525878906	2	1621.88818359375	1621.884033203125	0.00419999985024333	2.589580860444491
b12	pepb12b12	DaPR130321_VB120_O863.m	865	10.630000114440918	TWSNSRGEGK		1	b12.a1	0.003100000089034438	31.100000381469727	2	1121.5330810546875	1121.5338134765625	-6.99999975040555E-4	-0.6241452256090926
b12	pepb12a1	DaPR130321_VB120_O863.m	1028	11.65999984741211	AAGPSLSHTSGGTQSK		1	b12.a1	0.041999999433755875	26.200000762939453	3	1485.7294921875	1485.7296142578125	-1.9999999494757503E-4	-0.13461399236326313
b12	pepb12a1	DaPR130321_VB120_O863.m	1038	11.710000038146973	AAGPSLSHTSGGTQSK		1	b12.a1	9.999999747378752E-6	51.29999923706055	2	1485.727783203125	1485.7296142578125	-0.0017999999690800905	-1.2115259410638253
b12	pepb12b11	DaPR130321_VB120_O863.m	1517	14.359999656677246	SGGVGGSNTNWK		1	b12.a1	3.7999998312443495E-5	48.400001525878906	2	1163.541748046875	1163.54443359375	-0.0026000000070780516	-2.2345515409734995
b12	pepb12a2	DaPR130321_VB120_O863.m	1746	15.5	ATAFNEQVDK		1	b12.a1	0.009700000286102295	44.20000076293945	2	1122.54296875	1122.54296875	0.0	0.0
b12	pepb12a5	DaPR130321_VB120_O863.m	1971	16.559999465942383	ATVMDVKPVDYR	M4:+15.99491	1	b12.a1	1.5999999595806003E-4	33.5	2	1409.7064208984375	1409.709716796875	-0.0032999999821186066	-2.340907452646936
b12	pepb12b14	DaPR130321_VB120_O863.m	2021	16.799999237060547	VIDQQNGLYR		1	b12.a1	4.8000001697801054E-5	46.5	2	1205.6220703125	1205.627685546875	-0.00559999980032444	-4.644883215156319
b12	pepb12a4	DaPR130321_VB120_O863.m	2420	18.450000762939453	ATVMDVKPVDYR		1	b12.a1	6.800000119255856E-5	37.900001525878906	2	1393.71875	1393.71484375	0.004000000189989805	2.8700276874623802
b12	pepb12b13	DaPR130321_VB120_O863.m	3001	20.760000228881836	VGQLSEGAIAAIMQK	M13:+15.99491	1	b12.a1	3.3999999868683517E-4	42.70000076293945	3	1531.8145751953125	1531.8153076171875	-6.99999975040555E-4	-0.45697413491019273
b12	pepb12b15	DaPR130321_VB120_O863.m	3049	20.950000762939453	VVTATLWGEDADK		1	b12.a1	2.6000000374892807E-8	45.79999923706055	2	1404.700927734375	1404.7010498046875	0.0	0.0
b12	pepb12b16	DaPR130321_VB120_O863.m	3205	21.530000686645508	VVTATLWGEDADKFDGSR		1	b12.a1	1.4000000192027073E-5	44.599998474121094	2	1966.9486083984375	1966.950927734375	-0.002300000051036477	-1.1693225380491437
b12	pepb12b16	DaPR130321_VB120_O863.m	3184	21.450000762939453	VVTATLWGEDADKFDGSR		1	b12.a1	0.007000000216066837	31.700000762939453	3	1966.9508056640625	1966.950927734375	-9.999999747378752E-5	-0.05084010793750311
b12	pepb12a7	DaPR130321_VB120_O863.m	3655	23.399999618530273	FFPLIEVNK		1	b12.a1	0.002199999988079071	33.79999923706055	2	1106.62646484375	1106.6248779296875	0.0015999999595806003	1.445837692149065
b12	pepb12b10	DaPR130321_VB120_O863.m	3703	23.600000381469727	NEQAFEEVFQNANFR		1	b12.a1	2.699999895412475E-4	45.0	2	1842.8416748046875	1842.8409423828125	6.99999975040555E-4	0.3798482869256463
b12	pepb12a9	DaPR130321_VB120_O863.m	3921	24.610000610351562	LFSLELVDESGEIR		1	b12.a1	2.699999868127634E-7	61.20000076293945	2	1606.8365478515625	1606.8326416015625	0.0038999998942017555	2.427135093742275
b12	pepb12a6	DaPR130321_VB120_O863.m	3931	24.65999984741211	DSLVDIIGICK	C10:+57.02146	1	b12.a1	4.699999863078119E-6	53.5	2	1232.6546630859375	1232.6558837890625	-0.0012000000569969416	-0.9735077508479171
b12	pepb12a3	DaPR130321_VB120_O863.m	3951	24.780000686645508	ATAFNEQVDKFFPLIEVNK		1	b12.a1	2.9999999242136255E-5	49.79999923706055	3	2210.14697265625	2210.149658203125	-0.0027000000700354576	-1.221636761118967
b12	pepb12a8	DaPR130321_VB120_O863.m	4090	25.549999237060547	GWFDAEGQALDGVSISDLK		1	b12.a1	4.700000033608376E-8	69.9000015258789	2	2007.9522705078125	2007.9659423828125	-0.014000000432133675	-6.9722300247384466
b13	pepb13a7	DaPR130321_VB120_O863.m	837	10.40999984741211	KSVQPTSEER		1	b13.a1	0.007499999832361937	36.70000076293945	2	1160.58984375	1160.5909423828125	-0.0010999999940395355	-0.9477930198051714
b13	pepb13a4	DaPR130321_VB120_O863.m	927	11.0	HVDSLSQR		1	b13.a1	7.79999973019585E-5	32.099998474121094	2	941.479248046875	941.4802856445312	-0.0010999999940395355	-1.1683728388284653
b13	pepb13a2	DaPR130321_VB120_O863.m	1447	13.979999542236328	EFDEDSEDR		1	b13.a1	7.699999841861427E-4	33.900001525878906	2	1141.427001953125	1141.4283447265625	-0.00139999995008111	-1.2265333663292637
b13	pepb13a9	DaPR130321_VB120_O863.m	1490	14.210000038146973	RTEITIVKPQESAHR		1	b13.a1	0.007899999618530273	32.70000076293945	3	1764.9691162109375	1764.971923828125	-0.00279999990016222	-1.5864274453098253
b13	pepb13a8	DaPR130321_VB120_O863.m	1606	14.8100004196167	QVENAGAIGPSR		1	b13.a1	2.6000000161729986E-6	36.79999923706055	2	1198.615966796875	1198.617919921875	-0.0019000000320374966	-1.5851590406401876
b13	pepb13a3	DaPR130321_VB120_O863.m	1905	16.280000686645508	FINDQYEK		1	b13.a1	0.012000000104308128	38.400001525878906	2	1056.4998779296875	1056.5001220703125	-1.9999999494757503E-4	-0.18930428001811872
b13	pepb13a5	DaPR130321_VB120_O863.m	1954	16.5	LEPKPQPPVAEATPR		1	b13.a1	0.002400000113993883	40.0	3	1629.89697265625	1629.896240234375	6.99999975040555E-4	0.42947517624796583
b13	pepb13b15	DaPR130321_VB120_O863.m	2393	18.329999923706055	YLQEEVNINR		1	b13.a1	5.500000042957254E-5	53.400001525878906	2	1277.64599609375	1277.64892578125	-0.00279999990016222	-2.19152526461844
b13	pepb13b11	DaPR130321_VB120_O863.m	2428	18.459999084472656	SFEVEEVETPNSTPPRR		1	b13.a1	0.0015999999595806003	43.0	3	1973.9554443359375	1973.9566650390625	-0.0013000000035390258	-0.6585757562784693
b13	pepb13b13	DaPR130321_VB120_O863.m	2456	18.600000381469727	VPEVPTAPATDAAPK		1	b13.a1	6.100000149444895E-8	52.0	2	1463.7747802734375	1463.7745361328125	3.9999998989515007E-4	0.27326612126476896
b13	pepb13b12	DaPR130321_VB120_O863.m	2489	18.709999084472656	SQEATEAAPSCVGDMADTPR	C11:+57.02146	1	b13.a1	1.100000014578155E-13	66.9000015258789	2	2092.8876953125	2092.891357421875	-0.003700000001117587	-1.7678891873658584
b13	pepb13b10	DaPR130321_VB120_O863.m	2800	19.959999084472656	SFEVEEVETPNSTPPR		1	b13.a1	3.3999999686784577E-6	57.599998474121094	2	1817.8529052734375	1817.8555908203125	-0.0027000000700354576	-1.4852665325396253
b13	pepb13b14	DaPR130321_VB120_O863.m	3160	21.360000610351562	VVNIVPVIAK		1	b13.a1	0.026000000536441803	35.79999923706055	2	1051.6884765625	1051.687744140625	6.99999975040555E-4	0.6655967790254628
b13	pepb13a6	DaPR130321_VB120_O863.m	3605	23.149999618530273	ITADLLSNGIDVYPQK		1	b13.a1	1.5999999595806003E-4	36.79999923706055	2	1746.9376220703125	1746.927978515625	0.009999999776482582	5.7243343168501095
b13	pepb13a1	DaPR130321_VB120_O863.m	4107	25.649999618530273	APVDFGYVGIDSILEQMR	M17:+15.99491	1	b13.a1	2.2999999771400326E-7	49.79999923706055	2	2025.9947509765625	2025.995361328125	-6.000000284984708E-4	-0.29615074148301385
b14	pepb14b12	DaPR130321_VB120_O863.m	1662	15.109999656677246	SEAHTADGISIR		1	b14.a1	0.03700000047683716	34.599998474121094	3	1256.6236572265625	1256.6234130859375	3.000000142492354E-4	0.23873501888088652
b14	pepb14a4	DaPR130321_VB120_O863.m	1866	16.110000610351562	GASFVTSTNPR		1	b14.a1	0.002899999963119626	33.79999923706055	2	1136.5703125	1136.5699462890625	5.000000237487257E-4	0.4399201521923414
b14	pepb14a8	DaPR130321_VB120_O863.m	1989	16.649999618530273	LTTTGQVTSPVK		1	b14.a1	1.4999999621068127E-5	54.599998474121094	2	1231.6885986328125	1231.689697265625	-0.0010000000474974513	-0.8118928409626798
b14	pepb14b11	DaPR130321_VB120_O863.m	2214	17.579999923706055	NLQDVVER		1	b14.a1	1.500000071246177E-4	37.599998474121094	2	972.5113525390625	972.5112915039062	0.0	0.0
b14	pepb14a7	DaPR130321_VB120_O863.m	2458	18.600000381469727	LTKEDEQQQALQDIASR		1	b14.a1	0.0020000000949949026	51.5	3	1972.9945068359375	1972.9937744140625	6.99999975040555E-4	0.3547907672686094
b14	pepb14a6	DaPR130321_VB120_O863.m	2527	18.860000610351562	LQNELDMVK		1	b14.a1	6.699999794363976E-4	41.400001525878906	2	1089.5609130859375	1089.561279296875	-3.000000142492354E-4	-0.27534019421361405
b14	pepb14a3	DaPR130321_VB120_O863.m	2792	19.93000030517578	EDEQQQALQDIASR		1	b14.a1	1.9999999494757503E-4	49.79999923706055	2	1630.7642822265625	1630.76708984375	-0.00279999990016222	-1.716983324964265
b14	pepb14a9	DaPR130321_VB120_O863.m	3279	21.809999465942383	LYLPPSTPDFSR		1	b14.a1	0.017999999225139618	27.700000762939453	2	1392.7218017578125	1392.7161865234375	0.00559999980032444	4.020919591882835
b14	pepb14a5	DaPR130321_VB120_O863.m	3492	22.700000762939453	HVLDALDPNAYEAFK		1	b14.a1	1.700000029813964E-5	47.29999923706055	2	1702.8590087890625	1702.843994140625	0.014999999664723873	8.808792652960515
b14	pepb14b14	DaPR130321_VB120_O863.m	3515	22.780000686645508	VIQEGLEGLVLK		1	b14.a1	5.4000001910026185E-6	69.30000305175781	2	1297.7744140625	1297.77294921875	0.001500000013038516	1.1558262282639697
b14	pepb14a1	DaPR130321_VB120_O863.m	3554	22.93000030517578	AAVWEITGAEFSK		1	b14.a1	2.4000000209412065E-8	61.29999923706055	2	1408.71240234375	1408.7110595703125	0.0013000000035390258	0.9228294153774543
b14	pepb14a2	DaPR130321_VB120_O863.m	3688	23.530000686645508	ALDLADMITR		1	b14.a1	3.699999942909926E-4	57.900001525878906	2	1118.5885009765625	1118.5877685546875	6.99999975040555E-4	0.6257890482255279
b14	pepb14b10	DaPR130321_VB120_O863.m	3747	23.799999237060547	IYYPDFIVPDPK		1	b14.a1	3.099999958067201E-5	59.20000076293945	2	1466.75732421875	1466.7569580078125	3.9999998989515007E-4	0.2727104771593792
b14	pepb14b13	DaPR130321_VB120_O863.m	3958	24.809999465942383	VLLDIFTGVR		1	b14.a1	0.013000000268220901	44.70000076293945	2	1132.6741943359375	1132.6728515625	0.0013000000035390258	1.1477276971419428
b15	pepb15a5	DaPR130321_VB120_O863.m	893	10.800000190734863	HGATHVFASK		1	b15.a1	2.4000000848900527E-5	43.70000076293945	2	1054.545166015625	1054.5433349609375	0.0019000000320374966	1.8017277896956947
b15	pepb15b10	DaPR130321_VB120_O863.m	1177	12.510000228881836	SAPSKPAASIASGGSNSSNK		1	b15.a1	2.3999999393709004E-4	43.400001525878906	3	1817.8994140625	1817.899169921875	1.9999999494757503E-4	0.11001710009921514
b15	pepb15a8	DaPR130321_VB120_O863.m	1892	16.209999084472656	NPELPNAAQAQK		1	b15.a1	1.0999999799921056E-9	66.5999984741211	2	1280.6580810546875	1280.6597900390625	-0.0015999999595806003	-1.2493559741824933
b15	pepb15a2	DaPR130321_VB120_O863.m	2158	17.350000381469727	EIQEPDPTYEEK		1	b15.a1	1.1999999696854502E-4	55.29999923706055	2	1477.6673583984375	1477.669677734375	-0.002300000051036477	-1.5565048709417477
b15	pepb15a6	DaPR130321_VB120_O863.m	2471	18.649999618530273	LDSIVIQQGR		1	b15.a1	3.699999942909926E-4	45.0	2	1128.6361083984375	1128.6375732421875	-0.00139999995008111	-1.240433584059577
b15	pepb15b11	DaPR130321_VB120_O863.m	2526	18.860000610351562	TEQEEDEELLTESSK		1	b15.a1	2.0000000233721948E-7	54.900001525878906	2	1766.780029296875	1766.7818603515625	-0.0017999999690800905	-1.018801477122885
b15	pepb15b13	DaPR130321_VB120_O863.m	2740	19.729999542236328	VLIFSQMTR	M7:+15.99491	1	b15.a1	0.006500000134110451	39.400001525878906	2	1110.5997314453125	1110.5980224609375	0.0017999999690800905	1.620748401020497
b15	pepb15a9	DaPR130321_VB120_O863.m	2945	20.530000686645508	QNLLSVGDYR		1	b15.a1	0.005499999970197678	33.70000076293945	2	1164.5992431640625	1164.6011962890625	-0.0019000000320374966	-1.6314597976472476
b15	pepb15a7	DaPR130321_VB120_O863.m	3035	20.899999618530273	LGFDKENVYDELR		1	b15.a1	0.00430000014603138	41.599998474121094	3	1597.7872314453125	1597.7861328125	0.0012000000569969416	0.7510392238069082
b15	pepb15a1	DaPR130321_VB120_O863.m	3087	21.079999923706055	DFNQFIK		1	b15.a1	0.028999999165534973	30.799999237060547	2	911.4619750976562	911.4625854492188	-6.000000284984708E-4	-0.6582826745463807
b15	pepb15b12	DaPR130321_VB120_O863.m	3275	21.799999237060547	VLIFSQMTR		1	b15.a1	0.010999999940395355	42.5	2	1094.6025390625	1094.6031494140625	-5.000000237487257E-4	-0.45678657513124643
b15	pepb15a4	DaPR130321_VB120_O863.m	3318	21.979999542236328	FVFMLSTR	M4:+15.99491	1	b15.a1	0.04399999976158142	32.900001525878906	2	1016.5234375	1016.5238037109375	-3.9999998989515007E-4	-0.3934979077075263
b15	pepb15a3	DaPR130321_VB120_O863.m	3593	23.100000381469727	ESEITDEDIDGILER		1	b15.a1	9.899999895424116E-7	70.4000015258789	2	1733.8043212890625	1733.8079833984375	-0.003599999938160181	-2.0763544594504753
b16	pepb16a7	DaPR130321_VB120_O863.m	1119	12.149999618530273	QECEAEASSVK	C3:+57.02146	1	b16.a1	0.020999999716877937	30.200000762939453	2	1237.53515625	1237.536865234375	-0.0017000000225380063	-1.3736964694106677
b16	pepb16a1	DaPR130321_VB120_O863.m	1818	15.859999656677246	AVLQSMSGR		1	b16.a1	1.4999999621068127E-5	49.29999923706055	2	948.4957885742188	948.4935913085938	0.002199999988079071	2.319467425229337
b16	pepb16b12	DaPR130321_VB120_O863.m	2052	16.899999618530273	VLEQAEGKVEEPENPAAK		1	b16.a1	3.6000001590874575E-11	68.5	3	1937.971923828125	1937.98193359375	-0.00989999994635582	-5.108406726990216
b16	pepb16a2	DaPR130321_VB120_O863.m	2100	17.110000610351562	EATSSTSNFSSLSSK		1	b16.a1	4.3000000005122274E-5	46.099998474121094	2	1532.698486328125	1532.7078857421875	-0.009399999864399433	-6.132936322597208
b16	pepb16b10	DaPR130321_VB120_O863.m	2130	17.229999542236328	STDDRGEPVTHYLVK		1	b16.a1	2.8000000384054147E-5	50.400001525878906	3	1716.85595703125	1716.8555908203125	3.9999998989515007E-4	0.23298406227866278
b16	pepb16a9	DaPR130321_VB120_O863.m	2279	17.860000610351562	SQTVPSPTINNSGQYSR		1	b16.a1	3.899999865097925E-5	39.900001525878906	2	1835.89111328125	1835.888671875	0.0024999999441206455	1.3617383136676726
b16	pepb16a8	DaPR130321_VB120_O863.m	2882	20.260000228881836	SDDYLPSIEQQPQQK		1	b16.a1	7.899999764049426E-5	41.599998474121094	2	1775.85400390625	1775.8450927734375	0.008999999612569809	5.068009394059254
b16	pepb16a6	DaPR130321_VB120_O863.m	2938	20.5	NADVLFSSFQKPK		1	b16.a1	0.006800000090152025	34.29999923706055	3	1480.7821044921875	1480.7799072265625	0.002199999988079071	1.4857035656295317
b16	pepb16b13	DaPR130321_VB120_O863.m	3516	22.780000686645508	VLIFSQMVR		1	b16.a1	0.0034000000450760126	38.29999923706055	2	1092.6246337890625	1092.623779296875	7.999999797903001E-4	0.7321824720903621
b16	pepb16b11	DaPR130321_VB120_O863.m	3665	23.450000762939453	TDISLDDPNFWQK		1	b16.a1	1.899999979571021E-8	57.900001525878906	2	1578.741455078125	1578.743896484375	-0.002400000113993883	-1.520195973101351
b16	pepb16a4	DaPR130321_VB120_O863.m	3783	23.959999084472656	GAGNTSSLNPLAVGFVQTPPVISSAHIQDER		1	b16.a1	1.1000000085914508E-4	59.599998474121094	3	3162.6220703125	3162.6181640625	0.0038999998942017555	1.2331554717917832
b16	pepb16a5	DaPR130321_VB120_O863.m	3805	24.059999465942383	MPVKPDDEPPDLSSIIEPITEER		1	b16.a1	1.9999999494757503E-5	56.79999923706055	3	2607.292724609375	2607.286376953125	0.006500000134110451	2.493013499233004
b16	pepb16a3	DaPR130321_VB120_O863.m	3910	24.559999465942383	FILPNVSTPVSDAFK		1	b16.a1	9.999999747378752E-5	48.099998474121094	2	1634.88134765625	1634.8792724609375	0.002099999925121665	1.2844984706183196
b17	pepb17a4	DaPR130321_VB120_O863.m	1224	12.800000190734863	EQLTDADTK		1	b17.a1	0.007000000216066837	32.79999923706055	2	1020.4814453125	1020.4848022460938	-0.0034000000450760126	-3.3317498091030755
b17	pepb17a1	DaPR130321_VB120_O863.m	1284	13.109999656677246	APLDASDSGR		1	b17.a1	1.2000000424450263E-6	39.29999923706055	2	988.4666748046875	988.4697875976562	-0.0031999999191612005	-3.237326986936417
b17	pepb17a7	DaPR130321_VB120_O863.m	1683	15.210000038146973	LSLQESESK		1	b17.a1	0.014000000432133675	41.79999923706055	2	1020.5179443359375	1020.5211791992188	-0.0032999999821186066	-3.2336418384849654
b17	pepb17b10	DaPR130321_VB120_O863.m	1828	15.90999984741211	QHCEPQDGVIK	C3:+57.02146 - Q1:-17.02655	1	b17.a1	1.9999999494757503E-4	43.400001525878906	2	1293.5831298828125	1293.589599609375	-0.006500000134110451	-5.024777669883288
b17	pepb17a9	DaPR130321_VB120_O863.m	2114	17.18000030517578	PSSFQNNVQSQDPQVSTK		1	b17.a1	2.499999936844688E-6	55.5	3	1990.9453125	1990.9468994140625	-0.0015999999595806003	-0.8036376861941832
b17	pepb17a8	DaPR130321_VB120_O863.m	2450	18.559999465942383	IYQGTLGAIK		1	b17.a1	6.000000284984708E-4	39.099998474121094	2	1063.6160888671875	1063.614990234375	0.0010999999940395355	1.0342088106497473
b17	pepb17a5	DaPR130321_VB120_O863.m	2543	18.93000030517578	HYDDFFER		1	b17.a1	0.032999999821186066	34.900001525878906	2	1128.4739990234375	1128.474853515625	-8.999999845400453E-4	-0.7975365881979608
b17	pepb17a6	DaPR130321_VB120_O863.m	2642	19.329999923706055	LGLHVTPSNVDQVSTPPAAK		1	b17.a1	3.000000142492354E-4	46.5	3	2031.0880126953125	2031.08740234375	6.99999975040555E-4	0.34464296033385766
b17	pepb17a3	DaPR130321_VB120_O863.m	3236	21.649999618530273	DLTEALDEDADPTK		1	b17.a1	1.2000000104706032E-8	55.900001525878906	2	1532.6942138671875	1532.6966552734375	-0.002400000113993883	-1.5658676527650648
b17	pepb17a2	DaPR130321_VB120_O863.m	4285	27.030000686645508	DFIEDYVDILR		1	b17.a1	2.399999914359796E-7	56.599998474121094	2	1397.693115234375	1397.695068359375	-0.0020000000949949026	-1.4309273462218892
b18	pepb18a8	DaPR130321_VB120_O863.m	1474	14.130000114440918	QSTIVCHNR	C6:+57.02146 - Q1:-17.02655	1	b18.a1	0.020999999716877937	29.399999618530273	2	1097.5140380859375	1097.51611328125	-0.0020000000949949026	-1.8222967943636756
b18	pepb18b10	DaPR130321_VB120_O863.m	1699	15.279999732971191	VVEELTR		1	b18.a1	3.9000000106170774E-4	36.20000076293945	2	845.4755859375	845.4730834960938	0.002400000113993883	2.8386475700322773
b18	pepb18a2	DaPR130321_VB120_O863.m	2207	17.549999237060547	EATADDLIK		1	b18.a1	0.0430000014603138	29.5	2	975.50244140625	975.4996948242188	0.0027000000700354576	2.767812316457964
b18	pepb18a9	DaPR130321_VB120_O863.m	2222	17.610000610351562	TYEVSLR		1	b18.a1	0.017000000923871994	31.5	2	867.4595947265625	867.45751953125	0.002099999925121665	2.420867740308997
b18	pepb18a5	DaPR130321_VB120_O863.m	2693	19.530000686645508	IEVQDTSGGTTALRPSASTQALSSSVSSSK		1	b18.a1	2.2000000171829015E-4	60.0	3	2952.470458984375	2952.47607421875	-0.005499999970197678	-1.8628431973502186
b18	pepb18a7	DaPR130321_VB120_O863.m	2887	20.299999237060547	IVVFQYSDGK		1	b18.a1	2.699999895412475E-4	45.79999923706055	2	1155.60498046875	1155.6048583984375	1.9999999494757503E-4	0.1730695345334189
b18	pepb18a1	DaPR130321_VB120_O863.m	3202	21.510000228881836	ALYYLQIHPQELR		1	b18.a1	0.0017000000225380063	37.5	3	1643.8895263671875	1643.8907470703125	-0.0013000000035390258	-0.7908068135646135
b18	pepb18a6	DaPR130321_VB120_O863.m	3446	22.510000228881836	IGRPSETGIIGIIDPECR	C17:+57.02146	1	b18.a1	1.6999999934341758E-4	45.599998474121094	3	1983.0333251953125	1983.033203125	9.999999747378752E-5	0.0504277978382816
b18	pepb18a3	DaPR130321_VB120_O863.m	3901	24.510000228881836	ETDDTLVLSFVGQTR		1	b18.a1	3.7999998880877683E-7	39.099998474121094	2	1680.8458251953125	1680.8443603515625	0.001500000013038516	0.8924086301034908
b18	pepb18a4	DaPR130321_VB120_O863.m	3995	25.010000228881836	GDFILVGDLMR		1	b18.a1	0.03099999949336052	45.599998474121094	2	1235.6478271484375	1235.645751953125	0.002199999988079071	1.7804455561811614
b19	pepb19b10	DaPR130321_VB120_O863.m	2291	17.90999984741211	YSTDVSVDEVK		1	b19.a1	5.200000032345997E-6	47.79999923706055	2	1241.5865478515625	1241.5899658203125	-0.0034000000450760126	-2.7384242291533414
b19	pepb19a8	DaPR130321_VB120_O863.m	2490	18.709999084472656	SEAVADREDDPNFFK		1	b19.a1	1.4000000373926014E-4	37.79999923706055	2	1739.786376953125	1739.7874755859375	-0.0010999999940395355	-0.6322611292905589
b19	pepb19a5	DaPR130321_VB120_O863.m	2986	20.709999084472656	HGGTIPIVPTAEFQDR		1	b19.a1	2.9000000722589903E-5	46.599998474121094	3	1737.8931884765625	1737.892333984375	8.999999845400453E-4	0.5178686659355141
b19	pepb19a7	DaPR130321_VB120_O863.m	3067	21.010000228881836	MVEGFFDR		1	b19.a1	0.0013000000035390258	39.099998474121094	2	1000.455810546875	1000.4561157226562	-3.000000142492354E-4	-0.29986324190995356
b19	pepb19a3	DaPR130321_VB120_O863.m	3105	21.15999984741211	GASIVEDKLVEDLR		1	b19.a1	0.017000000923871994	52.5	3	1543.833984375	1543.8330078125	8.999999845400453E-4	0.5829645952545608
b19	pepb19a6	DaPR130321_VB120_O863.m	3138	21.299999237060547	IIAEGANGPTTPEADKIFLER		1	b19.a1	0.007199999876320362	44.099998474121094	3	2242.1708984375	2242.171875	-8.999999845400453E-4	-0.4013965185162468
b19	pepb19a9	DaPR130321_VB120_O863.m	3210	21.549999237060547	YNLGLDLR		1	b19.a1	5.700000201613875E-6	46.599998474121094	2	963.528564453125	963.5261840820312	0.002300000051036477	2.387065436345903
b19	pepb19a1	DaPR130321_VB120_O863.m	3553	22.90999984741211	AKPYEGSILEADCDILIPAASEK	C13:+57.02146	1	b19.a1	0.0010999999940395355	45.29999923706055	3	2490.243408203125	2490.24365234375	-3.000000142492354E-4	-0.12047014514699536
b19	pepb19a2	DaPR130321_VB120_O863.m	3576	23.010000228881836	DDGSWEVIEGYR		1	b19.a1	7.4000001681895355E-9	61.5	2	1425.6282958984375	1425.6285400390625	-1.9999999494757503E-4	-0.14028899487526744
b19	pepb19a4	DaPR130321_VB120_O863.m	3707	23.610000610351562	GFIGPGIDVPAPDMSTGER		1	b19.a1	4.600000102072954E-4	37.099998474121094	2	1915.91455078125	1915.9222412109375	-0.007699999958276749	-4.01895222710607
b20	pepb20a8	DaPR130321_VB120_O863.m	1230	12.829999923706055	YLHDESGLNRR		1	b20.a1	0.027000000700354576	25.899999618530273	3	1359.677490234375	1359.6767578125	6.99999975040555E-4	0.5148282273845306
b20	pepb20a7	DaPR130321_VB120_O863.m	1477	14.149999618530273	YLHDESGLNR		1	b20.a1	0.0013000000035390258	34.5	2	1203.5693359375	1203.57568359375	-0.006300000008195639	-5.234402866452489
b20	pepb20a4	DaPR130321_VB120_O863.m	1775	15.649999618530273	MQEMIAR		1	b20.a1	0.002899999963119626	38.5	2	878.4208374023438	878.4227294921875	-0.0019000000320374966	-2.162967746902313
b20	pepb20a3	DaPR130321_VB120_O863.m	2119	17.200000762939453	KVENEDMNKDQILLEK		1	b20.a1	7.200000109151006E-4	48.79999923706055	3	1945.99072265625	1945.9903564453125	3.9999998989515007E-4	0.2055508592682952
b20	pepb20a6	DaPR130321_VB120_O863.m	2874	20.25	TVQIEASTVEIEER		1	b20.a1	7.499999732374363E-9	70.0999984741211	2	1603.818115234375	1603.8177490234375	3.9999998989515007E-4	0.24940489038652272
b20	pepb20a2	DaPR130321_VB120_O863.m	2989	20.709999084472656	LTVVDTPGYGDAINCR	C15:+57.02146	1	b20.a1	3.90000011452063E-12	73.0	2	1750.8436279296875	1750.84326171875	3.9999998989515007E-4	0.2284613355409565
b20	pepb20a5	DaPR130321_VB120_O863.m	3561	22.950000762939453	QQPTQFINPETPGYVGFANLPNQVHR		1	b20.a1	5.400000009103678E-5	51.599998474121094	3	2952.484375	2952.4755859375	0.008899999782443047	3.0144194332489387
b20	pepb20a1	DaPR130321_VB120_O863.m	3658	23.40999984741211	ASIPFSVVGSNQLIEAK		1	b20.a1	1.4999999621068127E-5	56.099998474121094	2	1759.96435546875	1759.9593505859375	0.005100000184029341	2.8977943054942803
b21	pepb21a7	DaPR130321_VB120_O863.m	1338	13.380000114440918	NTAPSLSSR		1	b21.a1	0.027000000700354576	30.5	2	932.482177734375	932.47998046875	0.002199999988079071	2.3592999679984006
b21	pepb21a2	DaPR130321_VB120_O863.m	2101	17.110000610351562	EVQSALSTAAADDSK		1	b21.a1	2.0000000233721948E-7	53.099998474121094	2	1492.7144775390625	1492.7130126953125	0.001500000013038516	1.0048817155616845
b21	pepb21a8	DaPR130321_VB120_O863.m	2287	17.899999618530273	SSENNSLNPEVMR		1	b21.a1	1.4999999621068127E-5	43.20000076293945	2	1476.6746826171875	1476.6751708984375	-3.9999998989515007E-4	-0.2708787943199332
b21	pepb21a5	DaPR130321_VB120_O863.m	2514	18.809999465942383	KQDGFTHILLSTK		1	b21.a1	0.02800000086426735	31.700000762939453	3	1487.8228759765625	1487.8221435546875	6.99999975040555E-4	0.47048632665738066
b21	pepb21a3	DaPR130321_VB120_O863.m	2558	19.0	IKELASCNPVVLEESK	C7:+57.02146	1	b21.a1	3.5000000934815034E-5	41.099998474121094	3	1815.955810546875	1815.9525146484375	0.0032999999821186066	1.8172281243584587
b21	pepb21a4	DaPR130321_VB120_O863.m	3050	20.950000762939453	IMGGASANEMLLSGR		1	b21.a1	3.199999909497819E-8	55.400001525878906	2	1506.7376708984375	1506.74072265625	-0.003000000026077032	-1.9910525951593705
b21	pepb21a1	DaPR130321_VB120_O863.m	3294	21.8799991607666	ASEELYEVER	A1:+42.01057	1	b21.a1	7.099999929778278E-4	42.099998474121094	2	1266.5838623046875	1266.5853271484375	-0.00139999995008111	-1.1053340979664112
b21	pepb21a6	DaPR130321_VB120_O863.m	3762	23.8799991607666	NFVNTFIQFK		1	b21.a1	1.6999999934341758E-4	48.099998474121094	2	1257.670166015625	1257.6630859375	0.007199999876320362	5.724903558692959
b22	pepb22a6	DaPR130321_VB120_O863.m	1307	13.229999542236328	SPPPGMGLNQNR	M6:+15.99491	1	b22.a1	0.01899999938905239	23.299999237060547	2	1283.616943359375	1283.616455078125	5.000000237487257E-4	0.3895244734287035
b22	pepb22a4	DaPR130321_VB120_O863.m	1504	14.300000190734863	GMGPGTPAGYGR	M2:+15.99491	1	b22.a1	7.199999885187935E-8	48.900001525878906	2	1136.51513671875	1136.5157470703125	-6.000000284984708E-4	-0.5279293578158849
b22	pepb22a5	DaPR130321_VB120_O863.m	1908	16.299999237060547	SPPPGMGLNQNR		1	b22.a1	0.023000000044703484	32.0	2	1267.6217041015625	1267.62158203125	9.999999747378752E-5	0.07888789437739493
b22	pepb22a3	DaPR130321_VB120_O863.m	1909	16.299999237060547	GMGPGTPAGYGR		1	b22.a1	0.0012000000569969416	41.0	2	1120.51513671875	1120.520751953125	-0.00559999980032444	-4.997676116719261
b22	pepb22a1	DaPR130321_VB120_O863.m	1935	16.399999618530273	FATHAAALSVR		1	b22.a1	1.2000000424450263E-6	53.099998474121094	2	1143.6278076171875	1143.6273193359375	5.000000237487257E-4	0.4372053861384296
b22	pepb22a2	DaPR130321_VB120_O863.m	2163	17.3799991607666	GIVEFASKPAAR		1	b22.a1	0.02800000086426735	27.799999237060547	3	1245.6944580078125	1245.6954345703125	-8.999999845400453E-4	-0.7224879850751715
b22	pepb22a7	DaPR130321_VB120_O863.m	2777	19.8799991607666	YGEPGEVFINK		1	b22.a1	0.0013000000035390258	41.29999923706055	2	1252.626953125	1252.621337890625	0.00570000009611249	4.550457447668192
b23	pepb23a3	DaPR130321_VB120_O863.m	951	11.15999984741211	HNADALSDR		1	b23.a1	0.014999999664723873	28.0	2	998.46337890625	998.4653930664062	-0.002099999925121665	-2.1032275527069744
b23	pepb23a2	DaPR130321_VB120_O863.m	1265	13.010000228881836	ESQQSNFGTGEQK		1	b23.a1	0.009600000455975533	31.700000762939453	2	1439.640625	1439.6402587890625	5.000000237487257E-4	0.3473090035487721
b23	pepb23a1	DaPR130321_VB120_O863.m	1374	13.579999923706055	EQGTGNSYTDTSGPK		1	b23.a1	5.6000000768108293E-5	40.20000076293945	2	1541.6654052734375	1541.6717529296875	-0.006399999838322401	-4.1513375503963665
b23	pepb23a4	DaPR130321_VB120_O863.m	1614	14.850000381469727	HNADALSDRFEK		1	b23.a1	1.4000000373926014E-4	44.5	3	1402.671142578125	1402.67138671875	-1.9999999494757503E-4	-0.14258506792202577
b23	pepb23a5	DaPR130321_VB120_O863.m	1816	15.850000381469727	NSYNNSQAPSPGLGSK		1	b23.a1	9.600000083764826E-8	53.20000076293945	2	1620.759033203125	1620.76171875	-0.0026000000070780516	-1.604183993858938
b23	pepb23a7	DaPR130321_VB120_O863.m	2733	19.700000762939453	TPVKPSSVEEEDSFFR		1	b23.a1	4.600000102072954E-4	51.400001525878906	3	1853.890869140625	1853.8919677734375	-0.0012000000569969416	-0.6472869389677363
b23	pepb23a6	DaPR130321_VB120_O863.m	3858	24.309999465942383	SPFPMYSETVDLIK		1	b23.a1	0.009399999864399433	42.79999923706055	2	1626.79833984375	1626.8089599609375	-0.009999999776482582	-6.1470031347274485
b24	pepb24a2	DaPR130321_VB120_O863.m	1023	11.649999618530273	GPKPAFGQQHQQQPK		1	b24.a1	1.1000000085914508E-4	40.20000076293945	3	1675.865966796875	1675.86669921875	-6.99999975040555E-4	-0.4176943043064694
b24	pepb24a7	DaPR130321_VB120_O863.m	1640	14.979999542236328	VNSFQNMK		1	b24.a1	0.03999999910593033	30.600000381469727	2	967.4658813476562	967.4669799804688	-0.0010999999940395355	-1.1369897028028206
b24	pepb24a6	DaPR130321_VB120_O863.m	1717	15.359999656677246	TTVQQEPLESGAK		1	b24.a1	3.800000122282654E-4	40.0	2	1387.708984375	1387.706787109375	0.002300000051036477	1.6574106809893392
b24	pepb24a5	DaPR130321_VB120_O863.m	1787	15.710000038146973	SSYLESPR		1	b24.a1	9.100000170292333E-5	37.400001525878906	2	938.4581298828125	938.4581909179688	-9.999999747378752E-5	-0.10655775445464526
b24	pepb24a3	DaPR130321_VB120_O863.m	1899	16.25	SQAEPLSGNKEPLADTSSNQQK		1	b24.a1	7.30000024873334E-8	69.5999984741211	3	2329.1259765625	2329.126953125	-0.0012000000569969416	-0.5152145336633094
b24	pepb24a4	DaPR130321_VB120_O863.m	2548	18.950000762939453	SQLLAPPPPSAPPGNK		1	b24.a1	0.013000000268220901	31.899999618530273	2	1570.8548583984375	1570.8592529296875	-0.00430000014603138	-2.737355455628366
b24	pepb24a1	DaPR130321_VB120_O863.m	3477	22.6299991607666	AIGFVVGQTDWEK		1	b24.a1	3.6000000136482413E-7	54.099998474121094	2	1449.7431640625	1449.7376708984375	0.005499999970197678	3.7937897873545596
b25	pepb25a6	DaPR130321_VB120_O863.m	1073	11.90999984741211	SVNSSTMAQQK		1	b25.a1	0.005799999926239252	34.29999923706055	2	1180.562255859375	1180.5631103515625	-7.999999797903001E-4	-0.6776427052273947
b25	pepb25a5	DaPR130321_VB120_O863.m	1437	13.90999984741211	SPLAQMEEER	M6:+15.99491	2	b25.a1 b25.a2	0.0012000000569969416	35.70000076293945	2	1205.5469970703125	1205.547119140625	-9.999999747378752E-5	-0.0829498871392705
b25	pepb25a1	DaPR130321_VB120_O863.m	2397	18.350000381469727	ADTLTPEECQQFK	C9:+57.02146	2	b25.a1 b25.a2	6.999999868639861E-7	48.599998474121094	2	1566.7064208984375	1566.7109375	-0.004399999976158142	-2.8084312624888033
b25	pepb25a2	DaPR130321_VB120_O863.m	2674	19.459999084472656	FEDYLNAESR		2	b25.a1 b25.a2	2.800000074785203E-4	46.400001525878906	2	1243.557861328125	1243.5594482421875	-0.001500000013038516	-1.2062149623476512
b25	pepb25a3	DaPR130321_VB120_O863.m	2826	20.059999465942383	IYEFPETDDEEENK		2	b25.a1 b25.a2	2.899999963119626E-4	52.5	2	1757.743896484375	1757.7392578125	0.004699999932199717	2.6738891512549188
b25	pepb25a4	DaPR130321_VB120_O863.m	3737	23.75	NLEGYVGFANLPNQVYR		2	b25.a1 b25.a2	7.799999934832158E-8	55.599998474121094	2	1953.985107421875	1953.982177734375	0.003000000026077032	1.5353261970667027
b25	pepb25a7	DaPR130321_VB120_O863.m	1417	13.8100004196167	SVNSSTMVAQQK		1	b25.a2	2.699999895412475E-4	49.099998474121094	2	1279.6279296875	1279.6314697265625	-0.0035000001080334187	-2.7351625767544734
b26	pepb26a5	DaPR130321_VB120_O863.m	1004	11.510000228881836	NDKSEEEQSSSSVKKDETNVK		1	b26.a1	1.3000000080864993E-6	51.099998474121094	3	2368.1044921875	2368.111572265625	-0.007000000216066837	-2.9559418981977195
b26	pepb26a7	DaPR130321_VB120_O863.m	2064	16.950000762939453	VPPPPPIAR		1	b26.a1	0.005200000014156103	33.400001525878906	2	943.5718383789062	943.5728149414062	-0.0010000000474974513	-1.0598016726028177
b26	pepb26a2	DaPR130321_VB120_O863.m	2327	18.059999465942383	KSDVEAIFSK		1	b26.a1	1.1999999696854502E-4	36.0	2	1123.600341796875	1123.599853515625	6.000000284984708E-4	0.533997958989701
b26	pepb26a1	DaPR130321_VB120_O863.m	3423	22.40999984741211	GFAFVQYVNER		1	b26.a1	1.5999999902760464E-7	61.0	2	1329.659912109375	1329.6590576171875	8.999999845400453E-4	0.6768652305147217
b26	pepb26a4	DaPR130321_VB120_O863.m	3513	22.780000686645508	MIAGQVLDINLAAEPK	M1:+15.99491	1	b26.a1	6.399999974426862E-11	91.5	2	1698.910400390625	1698.909912109375	5.000000237487257E-4	0.2943063785694929
b26	pepb26a6	DaPR130321_VB120_O863.m	3618	23.200000762939453	VFIGNLNTLVVK		1	b26.a1	4.400000034365803E-5	48.400001525878906	2	1316.7945556640625	1316.7940673828125	5.000000237487257E-4	0.3797101127152693
b26	pepb26a3	DaPR130321_VB120_O863.m	3687	23.530000686645508	MIAGQVLDINLAAEPK		1	b26.a1	3.8000000368576536E-10	87.19999694824219	2	1682.914794921875	1682.9150390625	-1.9999999494757503E-4	-0.11884140928408891
b27	pepb27a3	DaPR130321_VB120_O863.m	866	10.630000114440918	ILNHSVDKK		1	b27.a1	0.03099999949336052	28.0	2	1053.6043701171875	1053.60546875	-0.0010999999940395355	-1.0440340589201555
b27	pepb27a1	DaPR130321_VB120_O863.m	1276	13.0600004196167	GAADVEKVEEK		1	b27.a1	9.299999801442027E-4	48.70000076293945	2	1174.591796875	1174.595458984375	-0.003599999938160181	-3.064884944534823
b27	pepb27a4	DaPR130321_VB120_O863.m	1290	13.149999618530273	SDSEGSDYTPGK		1	b27.a1	8.500000112690032E-4	34.20000076293945	2	1242.50732421875	1242.512451171875	-0.005100000184029341	-4.1045867823853825
b27	pepb27a2	DaPR130321_VB120_O863.m	2086	17.049999237060547	LANRAPEPTPQQVAQQQ		1	b27.a1	8.29999979856666E-9	54.900001525878906	2	1875.97412109375	1875.9676513671875	0.006599999964237213	3.518184313800505
b27	pepb27a6	DaPR130321_VB120_O863.m	2689	19.510000228881836	VLIFSQMTK	M7:+15.99491	1	b27.a1	0.004100000020116568	36.099998474121094	2	1082.59228515625	1082.5919189453125	5.000000237487257E-4	0.46185456865024255
b27	pepb27a5	DaPR130321_VB120_O863.m	3204	21.530000686645508	VLIFSQMTK		1	b27.a1	0.019999999552965164	35.5	2	1066.597900390625	1066.5970458984375	0.0010000000474974513	0.9375612386542015
b28	pepb28a6	DaPR130321_VB120_O863.m	854	10.550000190734863	SHESNAPGSAGGQASEKPR		1	b28.a1	4.4999999227002263E-4	49.400001525878906	3	1866.8687744140625	1866.8692626953125	-5.000000237487257E-4	-0.2678280872367277
b28	pepb28a3	DaPR130321_VB120_O863.m	1868	16.110000610351562	AVSTGDCGQVLR	C7:+57.02146	1	b28.a1	1.500000053056283E-6	58.900001525878906	2	1262.6129150390625	1262.6162109375	-0.0031999999191612005	-2.5344201123357837
b28	pepb28a2	DaPR130321_VB120_O863.m	2435	18.5	AVELASLQNAK		1	b28.a1	7.900000127847306E-6	42.099998474121094	2	1143.638671875	1143.63720703125	0.001500000013038516	1.3116047675051974
b28	pepb28a5	DaPR130321_VB120_O863.m	2509	18.780000686645508	QRPRPEPLIIPTK	Q1:-17.02655	1	b28.a1	0.005100000184029341	37.70000076293945	3	1527.901123046875	1527.9010009765625	9.999999747378752E-5	0.06544926497847192
b28	pepb28a1	DaPR130321_VB120_O863.m	3062	21.0	ASQEANLLTLAQK		1	b28.a1	2.9000000722589903E-5	61.0	2	1386.7603759765625	1386.7591552734375	0.0013000000035390258	0.9374374768650402
b28	pepb28a4	DaPR130321_VB120_O863.m	4166	26.030000686645508	EDSGMVPLIIPVSVPVR		1	b28.a1	0.005400000140070915	34.400001525878906	2	1807.994140625	1807.9991455078125	-0.004900000058114529	-2.71017830417075
b29	pepb29a2	DaPR130321_VB120_O863.m	1791	15.75	AAAQLLQSQAQQSGAQQTKK		1	b29.a1	0.0430000014603138	35.099998474121094	3	2085.098388671875	2085.10498046875	-0.006599999964237213	-3.165308234386105
b29	pepb29a1	DaPR130321_VB120_O863.m	2124	17.209999084472656	AAAQLLQSQAQQSGAQQTK		1	b29.a1	2.300000051036477E-4	48.79999923706055	2	1957.005126953125	1957.01025390625	-0.004999999888241291	-2.554917572997456
b29	pepb29a1	DaPR130321_VB120_O863.m	2099	17.110000610351562	AAAQLLQSQAQQSGAQQTK		1	b29.a1	1.500000053056283E-6	62.099998474121094	3	1957.0086669921875	1957.01025390625	-0.001500000013038516	-0.7664752956937614
b29	pepb29a3	DaPR130321_VB120_O863.m	2377	18.280000686645508	AVAVGRPSNEELR	A1:+42.01057	1	b29.a1	0.0015999999595806003	42.599998474121094	2	1439.754638671875	1439.760498046875	-0.005900000222027302	-4.097903943073185
b29	pepb29a4	DaPR130321_VB120_O863.m	2886	20.280000686645508	SLDLVTMK		1	b29.a1	0.004100000020116568	35.099998474121094	2	906.4979248046875	906.4968872070312	0.0010000000474974513	1.1031478007370865
b29	pepb29a5	DaPR130321_VB120_O863.m	3817	24.100000381469727	STLMDTLFNTK		1	b29.a1	8.199999683711212E-6	54.900001525878906	2	1270.6339111328125	1270.63525390625	-0.0012000000569969416	-0.9444095410605379
b30	pepb30a1	DaPR130321_VB120_O863.m	1570	14.630000114440918	DKPTFIK		1	b30.a1	0.014000000432133675	24.299999237060547	2	848.4891967773438	848.4880981445312	0.0010999999940395355	1.2964235991583253
b30	pepb30a4	DaPR130321_VB120_O863.m	1647	15.029999732971191	LLTTDQKSEIR		1	b30.a1	0.03099999949336052	38.099998474121094	2	1303.724365234375	1303.7220458984375	0.002400000113993883	1.840883278413816
b30	pepb30a3	DaPR130321_VB120_O863.m	2407	18.3799991607666	GIGAGGSITGLK		1	b30.a1	1.4000000373926014E-4	50.099998474121094	2	1030.58935546875	1030.589599609375	-1.9999999494757503E-4	-0.1940636651324457
b30	pepb30a5	DaPR130321_VB120_O863.m	2478	18.65999984741211	SPLELEPEAK		1	b30.a1	7.79999973019585E-5	40.29999923706055	2	1112.5831298828125	1112.583740234375	-6.000000284984708E-4	-0.5392852751668614
b30	pepb30a6	DaPR130321_VB120_O863.m	2949	20.549999237060547	YNLIVVGR		1	b30.a1	0.019999999552965164	31.0	2	933.5575561523438	933.5521240234375	0.005499999970197678	5.891476039381381
b30	pepb30a2	DaPR130321_VB120_O863.m	4061	25.399999618530273	GGDIMLWNFGIK		1	b30.a1	6.700000110271276E-9	42.099998474121094	2	1350.687255859375	1350.6878662109375	-6.000000284984708E-4	-0.44421812286034745
b31	pepb31a3	DaPR130321_VB120_O863.m	1242	12.899999618530273	INQLCSQTK	C5:+57.02146	1	b31.a1	0.0012000000569969416	45.0	2	1091.5533447265625	1091.5517578125	0.0015999999595806003	1.4658031083995913
b31	pepb31a2	DaPR130321_VB120_O863.m	1764	15.600000381469727	EVDATSPAPSTSSTVK		1	b31.a1	0.014000000432133675	38.900001525878906	2	1576.7667236328125	1576.7705078125	-0.003700000001117587	-2.3465684973082768
b31	pepb31a6	DaPR130321_VB120_O863.m	2472	18.649999618530273	TTIYEIQDDR		1	b31.a1	0.003000000026077032	49.29999923706055	2	1253.6041259765625	1253.6011962890625	0.002899999963119626	2.3133353507513146
b31	pepb31a5	DaPR130321_VB120_O863.m	2852	20.149999618530273	TPQMPPTTPSSSFFTK	M4:+15.99491	1	b31.a1	1.9999999494757503E-5	48.20000076293945	2	1769.8438720703125	1769.8419189453125	0.0020000000949949026	1.130044482270341
b31	pepb31a4	DaPR130321_VB120_O863.m	3197	21.5	TPQMPPTTPSSSFFTK		1	b31.a1	0.0024999999441206455	39.900001525878906	2	1753.84765625	1753.8470458984375	6.99999975040555E-4	0.39912258978203446
b31	pepb31a1	DaPR130321_VB120_O863.m	4456	28.510000228881836	DILNPDSSMETSPDFFF		1	b31.a1	0.002300000051036477	26.5	2	1961.846435546875	1961.8477783203125	-0.0013000000035390258	-0.6626406074440979
b32	pepb32a4	DaPR130321_VB120_O863.m	1000	11.5	NYLKER		1	b32.a1	0.01600000075995922	27.700000762939453	2	822.4464721679688	822.4473266601562	-7.999999797903001E-4	-0.972706644982346
b32	pepb32a3	DaPR130321_VB120_O863.m	2008	16.75	NADLCIASGTK	C5:+57.02146	1	b32.a1	1.1000000085914508E-4	49.0	2	1149.5574951171875	1149.5572509765625	3.000000142492354E-4	0.26097005085599856
b32	pepb32a1	DaPR130321_VB120_O863.m	2609	19.200000762939453	IIQFQATPCPK	C9:+57.02146	1	b32.a1	0.010999999940395355	50.099998474121094	2	1302.689697265625	1302.6878662109375	0.0019000000320374966	1.4585228597883013
b32	pepb32a5	DaPR130321_VB120_O863.m	2915	20.40999984741211	QTALLDADDPVSQLHK		1	b32.a1	1.500000071246177E-4	44.70000076293945	3	1750.8974609375	1750.8974609375	9.999999747378752E-5	0.057113565873951035
b32	pepb32a6	DaPR130321_VB120_O863.m	3714	23.649999618530273	VWFGDVEAETMYR		1	b32.a1	2.4000000209412065E-8	73.5999984741211	2	1602.726806640625	1602.72607421875	6.99999975040555E-4	0.4367558413759322
b32	pepb32a2	DaPR130321_VB120_O863.m	3866	24.350000381469727	MFYGNSDDIGVFLSK		1	b32.a1	8.299999763039523E-7	45.900001525878906	2	1692.7926025390625	1692.794189453125	-0.0015999999595806003	-0.9451828045897872
b33	pepb33a5	DaPR130321_VB120_O863.m	1740	15.479999542236328	VGQDPVLR		1	b33.a1	0.004000000189989805	45.20000076293945	2	883.5001220703125	883.5	9.999999747378752E-5	0.11318618842533958
b33	pepb33a1	DaPR130321_VB120_O863.m	2255	17.760000228881836	DVAYQYVK		1	b33.a1	0.010999999940395355	35.099998474121094	2	985.4996948242188	985.4993286132812	3.000000142492354E-4	0.3044142248898052
b33	pepb33a2	DaPR130321_VB120_O863.m	2597	19.15999984741211	ESETTTSLVLER		1	b33.a1	8.199999683711212E-6	42.099998474121094	2	1364.6912841796875	1364.6907958984375	5.000000237487257E-4	0.36638337801608245
b33	pepb33a4	DaPR130321_VB120_O863.m	2651	19.360000610351562	SGDSEVYQLGDVSQK		1	b33.a1	7.799999934832158E-7	70.0	2	1611.748291015625	1611.7501220703125	-0.0017999999690800905	-1.116798407167464
b33	pepb33a3	DaPR130321_VB120_O863.m	4015	25.1299991607666	QATTIIADNIIFLSDQTK		1	b33.a1	0.013000000268220901	42.5	3	1992.0697021484375	1992.065185546875	0.0044999998062849045	2.2589621258049015
b33	pepb33a3	DaPR130321_VB120_O863.m	4011	25.110000610351562	QATTIIADNIIFLSDQTK		1	b33.a1	1.8999999156221747E-5	38.900001525878906	2	1992.0657958984375	1992.065185546875	6.000000284984708E-4	0.3011949773790935
b34	pepb34a2	DaPR130321_VB120_O863.m	1619	14.880000114440918	MVAPPAEPTR	M1:+15.99491	1	b34.a1	0.012000000104308128	32.79999923706055	2	1084.5469970703125	1084.5460205078125	0.0010999999940395355	1.0142492556696554
b34	pepb34a6	DaPR130321_VB120_O863.m	1806	15.8100004196167	TYSLSPR		1	b34.a1	0.02199999988079071	29.799999237060547	2	823.4326171875	823.4312744140625	0.0013000000035390258	1.578759568567614
b34	pepb34a5	DaPR130321_VB120_O863.m	2956	20.600000381469727	SILAMHAQDPQMLDQLSK	M5:+15.99491	1	b34.a1	3.100000030826777E-4	53.5	3	2041.994140625	2042.0050048828125	-0.010999999940395355	-5.386862379912055
b34	pepb34a4	DaPR130321_VB120_O863.m	3263	21.75	SILAMHAQDPQMLDQLSK		1	b34.a1	0.00279999990016222	45.599998474121094	3	2026.00390625	2026.010009765625	-0.006099999882280827	-3.010843901500019
b34	pepb34a1	DaPR130321_VB120_O863.m	3843	24.229999542236328	DVGPTPMYPPTYLEPGIGR		1	b34.a1	0.0034000000450760126	35.70000076293945	2	2060.033203125	2060.01611328125	0.017000000923871994	8.252363083118766
b34	pepb34a3	DaPR130321_VB120_O863.m	4046	25.309999465942383	SIFEGGATELYYVLK		1	b34.a1	2.099999996119095E-8	56.0	2	1689.87451171875	1689.873779296875	6.99999975040555E-4	0.4142321063362566
b35	pepb35a4	DaPR130321_VB120_O863.m	3008	20.799999237060547	LHDETLTYLNQGQSYEIR		2	b35.a1 b35.a2	4.099999895146311E-9	71.5999984741211	3	2180.06640625	2180.062255859375	0.00419999985024333	1.92655041797772
b35	pepb35a3	DaPR130321_VB120_O863.m	3736	23.75	LFTNFSGADLLK		1	b35.a1	0.0010999999940395355	39.5	2	1325.7113037109375	1325.71044921875	8.999999845400453E-4	0.6788812633033263
b35	pepb35a1	DaPR130321_VB120_O863.m	3988	24.979999542236328	IAQLFSISPCQISQIYK	C10:+57.02146	1	b35.a1	0.04899999871850014	29.5	2	1996.066162109375	1996.0576171875	0.00860000029206276	4.308493010427422
b35	pepb35a6	DaPR130321_VB120_O863.m	4063	25.40999984741211	ILDIDIPMSVGIIDPR	M8:+15.99491	1	b35.a1	1.0999999631167157E-6	62.79999923706055	2	1782.96826171875	1782.9674072265625	8.999999845400453E-4	0.5047764647251803
b35	pepb35a5	DaPR130321_VB120_O863.m	4237	26.610000610351562	ILDIDIPMSVGIIDPR		1	b35.a1	3.999999975690116E-8	54.599998474121094	2	1766.97314453125	1766.9725341796875	6.99999975040555E-4	0.3961578131521598
b35	pepb35a2	DaPR130321_VB120_O863.m	3683	23.510000228881836	LFSNFSGADLLK		1	b35.a2	0.004999999888241291	32.099998474121094	2	1311.6983642578125	1311.69482421875	0.003700000001117587	2.8207780749011646
b36	pepb36a5	DaPR130321_VB120_O863.m	873	10.699999809265137	SITHSTVGSK		1	b36.a1	0.0013000000035390258	44.400001525878906	2	1016.5379028320312	1016.5374755859375	3.9999998989515007E-4	0.393492615375137
b36	pepb36a4	DaPR130321_VB120_O863.m	1035	11.699999809265137	KKPSGALGSESYK		1	b36.a1	0.003800000064074993	37.29999923706055	3	1351.720703125	1351.7220458984375	-0.0013000000035390258	-0.9617361849528508
b36	pepb36a3	DaPR130321_VB120_O863.m	1651	15.050000190734863	FYGNVSR		1	b36.a1	0.03200000151991844	30.799999237060547	2	842.4169311523438	842.416015625	0.0010000000474974513	1.1870620084965235
b36	pepb36a1	DaPR130321_VB120_O863.m	1901	16.260000228881836	ADTTSTVTPVPGQEK		1	b36.a1	0.006200000178068876	43.79999923706055	2	1530.763427734375	1530.7650146484375	-0.001500000013038516	-0.9799022049004779
b36	pepb36a2	DaPR130321_VB120_O863.m	2698	19.559999465942383	APLLVLCEDHR	C7:+57.02146	1	b36.a1	3.600000054575503E-4	37.5	3	1322.6983642578125	1322.68896484375	0.009399999864399433	7.106734927292496
b37	pepb37a5	DaPR130321_VB120_O863.m	1597	14.760000228881836	TTESHMDWEK		1	b37.a1	0.0013000000035390258	38.29999923706055	2	1263.5247802734375	1263.531494140625	-0.006599999964237213	-5.223455050264592
b37	pepb37a1	DaPR130321_VB120_O863.m	1871	16.1299991607666	FREDHPDLIQNAK		1	b37.a1	0.0038999998942017555	39.20000076293945	3	1582.798828125	1582.7977294921875	0.0010999999940395355	0.6949719307421871
b37	pepb37a2	DaPR130321_VB120_O863.m	2389	18.309999465942383	HPELNISEEGITK		1	b37.a1	0.005900000222027302	37.900001525878906	3	1466.7388916015625	1466.7490234375	-0.009999999776482582	-6.817798830400036
b37	pepb37a4	DaPR130321_VB120_O863.m	2429	18.479999542236328	QLQEERPELSESELTR		1	b37.a1	5.39999979082495E-4	30.799999237060547	3	1943.96630859375	1943.96728515625	-0.0010000000474974513	-0.5144119734592522
b37	pepb37a3	DaPR130321_VB120_O863.m	3051	20.950000762939453	QLQEERPELSESELTR	Q1:-17.02655	1	b37.a1	1.8000000272877514E-4	38.400001525878906	2	1926.9478759765625	1926.9407958984375	0.007199999876320362	3.7364925230945443
b38	pepb38a5	DaPR130321_VB120_O863.m	1455	14.010000228881836	YCVEEEEK	C2:+57.02146	1	b38.a1	0.0015999999595806003	34.70000076293945	2	1085.4407958984375	1085.446044921875	-0.005100000184029341	-4.69852942750039
b38	pepb38a2	DaPR130321_VB120_O863.m	1537	14.460000038146973	IIQVGNR		1	b38.a1	0.0027000000700354576	36.599998474121094	2	799.4785766601562	799.4788818359375	-3.000000142492354E-4	-0.37524445118589
b38	pepb38a3	DaPR130321_VB120_O863.m	1907	16.280000686645508	RPELLTHSTTEVTQPR		1	b38.a1	6.600000051548705E-5	40.0	3	1865.0054931640625	1864.988037109375	0.017000000923871994	9.115340466323325
b38	pepb38a4	DaPR130321_VB120_O863.m	2992	20.729999542236328	SPSWYGIPR		1	b38.a1	5.8000001445179805E-5	45.70000076293945	2	1062.537353515625	1062.537109375	3.000000142492354E-4	0.28234309333977037
b38	pepb38a1	DaPR130321_VB120_O863.m	3652	23.3799991607666	DQSAVVVQGLPEGVAFK		1	b38.a1	1.6999999630229468E-8	58.79999923706055	2	1743.92919921875	1743.927978515625	0.0012000000569969416	0.6881018435281615
b39	pepb39a4	DaPR130321_VB120_O863.m	1167	12.449999809265137	TREPVTDNVEK		1	b39.a1	0.010999999940395355	45.900001525878906	2	1287.6534423828125	1287.654296875	-8.999999845400453E-4	-0.6989453510342407
b39	pepb39a2	DaPR130321_VB120_O863.m	1700	15.279999732971191	DIQMAETSPEGTKPERR		1	b39.a1	0.012000000104308128	37.0	3	1944.9459228515625	1944.94482421875	0.0010999999940395355	0.5655687402244873
b39	pepb39a3	DaPR130321_VB120_O863.m	2311	18.0	LLQPPEAPR		1	b39.a1	0.007799999788403511	38.20000076293945	2	1020.5844116210938	1020.5841064453125	3.000000142492354E-4	0.29394932995197565
b39	pepb39a1	DaPR130321_VB120_O863.m	3387	22.25	AFTNYSSLNR	A1:+42.01057	1	b39.a1	1.1999999696854502E-4	39.099998474121094	2	1214.581298828125	1214.5804443359375	8.999999845400453E-4	0.7409966040018974
b39	pepb39a5	DaPR130321_VB120_O863.m	3767	23.899999618530273	YFLPPSFPISK		1	b39.a1	0.04600000008940697	25.299999237060547	2	1295.7017822265625	1295.703857421875	-0.0020000000949949026	-1.5435626617446367
b40	pepb40a3	DaPR130321_VB120_O863.m	781	9.949999809265137	KGKPAAPGGAGNTGTK		1	b40.a1	1.8000000636675395E-5	47.70000076293945	3	1411.7618408203125	1411.765625	-0.003800000064074993	-2.6916649596670785
b40	pepb40a5	DaPR130321_VB120_O863.m	2004	16.709999084472656	TTGEVVSGVVSK		1	b40.a1	3.099999901223782E-7	54.599998474121094	2	1162.6290283203125	1162.6318359375	-0.0027000000700354576	-2.3223173377652135
b40	pepb40a1	DaPR130321_VB120_O863.m	3656	23.399999618530273	FIQPNIGELPTALK		1	b40.a1	0.0026000000070780516	42.79999923706055	2	1540.877685546875	1540.873779296875	0.004000000189989805	2.5959298183496045
b40	pepb40a2	DaPR130321_VB120_O863.m	4077	25.479999542236328	LDDIFEPVLIPEPK		1	b40.a1	1.3000000035390258E-4	44.79999923706055	2	1624.8902587890625	1624.8836669921875	0.006599999964237213	4.061829224029578
b40	pepb40a4	DaPR130321_VB120_O863.m	4087	25.530000686645508	NLGIPIITVLGDSK		1	b40.a1	6.699999794363976E-4	33.5	2	1439.850341796875	1439.84716796875	0.0031999999191612005	2.222458043012696
b41	pepb41a5	DaPR130321_VB120_O863.m	959	11.199999809265137	SSEDEELRK		1	b41.a1	0.02800000086426735	35.70000076293945	2	1092.516357421875	1092.5172119140625	-7.999999797903001E-4	-0.7322538913494282
b41	pepb41a4	DaPR130321_VB120_O863.m	1734	15.449999809265137	QSNVAAPGDATPPAEK		1	b41.a1	2.099999983329326E-5	49.0	2	1552.76123046875	1552.7606201171875	6.99999975040555E-4	0.45080997416570606
b41	pepb41a1	DaPR130321_VB120_O863.m	3481	22.649999618530273	GGDPFWDGPGDPMR		1	b41.a1	3.1999999191612005E-4	52.400001525878906	2	1503.63232421875	1503.632568359375	-1.9999999494757503E-4	-0.133011215077495
b41	pepb41a3	DaPR130321_VB120_O863.m	4211	26.450000762939453	IIPPQPMEGLGFLDALNSAPVPGIK	M7:+15.99491	1	b41.a1	8.999999845400453E-4	40.400001525878906	3	2590.39794921875	2590.395263671875	0.0026000000070780516	1.0037078292802937
b41	pepb41a2	DaPR130321_VB120_O863.m	4342	27.510000228881836	IIPPQPMEGLGFLDALNSAPVPGIK		1	b41.a1	0.04500000178813934	33.400001525878906	3	2574.4052734375	2574.400390625	0.004800000227987766	1.8645119249777795
b42	pepb42a3	DaPR130321_VB120_O863.m	2093	17.079999923706055	LPPNTNDEVDEDPTGNK		1	b42.a1	3.3000000985339284E-4	52.29999923706055	2	1854.8399658203125	1854.8355712890625	0.004399999976158142	2.3721779139162487
b42	pepb42a5	DaPR130321_VB120_O863.m	3130	21.260000228881836	TVLDPVTGDLSDTR		1	b42.a1	7.900000098537419E-11	80.9000015258789	2	1488.753173828125	1488.7545166015625	-0.0012000000569969416	-0.8060429329452032
b42	pepb42a1	DaPR130321_VB120_O863.m	3474	22.610000610351562	FLAVGLVDNTVR		1	b42.a1	1.2999999853491317E-5	57.29999923706055	2	1303.7353515625	1303.7373046875	-0.0019000000320374966	-1.4573488272569741
b42	pepb42a4	DaPR130321_VB120_O863.m	3742	23.780000686645508	NENQLIIFADDTYPR		1	b42.a1	1.1000000085914508E-4	53.5	2	1808.8790283203125	1808.8818359375	-0.0027000000700354576	-1.4926348512069127
b42	pepb42a2	DaPR130321_VB120_O863.m	3977	24.93000030517578	LGAVFNQVAFPLQYTPR		1	b42.a1	0.00139999995008111	38.20000076293945	2	1921.03857421875	1921.033447265625	0.005200000014156103	2.706876354265314
b43	pepb43a1	DaPR130321_VB120_O863.m	1894	16.209999084472656	EGTQLSSQQSVMSK		1	b43.a1	2.8000000384054147E-5	40.599998474121094	2	1509.71875	1509.7218017578125	-0.003000000026077032	-1.9871210858742623
b43	pepb43a3	DaPR130321_VB120_O863.m	3911	24.579999923706055	SIAFPAIGTGNLGFPK		1	b43.a1	9.999999747378752E-5	53.400001525878906	2	1589.870361328125	1589.8690185546875	0.00139999995008111	0.8805756535552954
b43	pepb43a5	DaPR130321_VB120_O863.m	4043	25.299999237060547	TDVVVNSVPLDLVLSR		1	b43.a1	2.200000039920269E-7	54.400001525878906	2	1725.977294921875	1725.9749755859375	0.002400000113993883	1.3905184883570667
b43	pepb43a2	DaPR130321_VB120_O863.m	4138	25.850000381469727	FLVFFYPEDVR		1	b43.a1	2.699999895412475E-4	39.20000076293945	2	1431.734375	1431.7310791015625	0.0032999999821186066	2.3049021078661065
b43	pepb43a4	DaPR130321_VB120_O863.m	4254	26.760000228881836	SIAIPAISSGVFGFPLGR		1	b43.a1	1.5999999959603883E-5	44.5	2	1789.0103759765625	1789.0010986328125	0.00930000003427267	5.198431706598672
b44	pepb44a2	DaPR130321_VB120_O863.m	1473	14.130000114440918	KAPGCVLSNPDQK	C5:+57.02146	1	b44.a1	2.899999963119626E-4	49.79999923706055	3	1413.715576171875	1413.7159423828125	-3.000000142492354E-4	-0.21220671370769617
b44	pepb44a1	DaPR130321_VB120_O863.m	1859	16.079999923706055	APGCVLSNPDQK	C4:+57.02146	1	b44.a1	1.0999999631167157E-6	47.5	2	1285.620361328125	1285.620849609375	-5.000000237487257E-4	-0.38891717095335415
b44	pepb44a4	DaPR130321_VB120_O863.m	2014	16.760000228881836	TEMDKSPFNSPSPQDSPR	M3:+15.99491	1	b44.a1	0.009800000116229057	36.599998474121094	3	2035.9013671875	2035.9029541015625	-0.0015999999595806003	-0.7858920565723503
b44	pepb44a3	DaPR130321_VB120_O863.m	2079	17.010000228881836	SPFNSPSPQDSPR		1	b44.a1	4.900000058114529E-4	39.5	2	1415.6571044921875	1415.6553955078125	0.0017000000225380063	1.2008572339938677
b45	pepb45a2	DaPR130321_VB120_O863.m	1142	12.300000190734863	GGEDTNDLQQK		1	b45.a1	8.600000001024455E-7	51.599998474121094	2	1204.5433349609375	1204.5445556640625	-0.0010999999940395355	-0.9132082236950615
b45	pepb45a3	DaPR130321_VB120_O863.m	1461	14.0600004196167	TQSRPGGPPNPPGPSPK		1	b45.a1	0.0038999998942017555	43.900001525878906	3	1670.8587646484375	1670.861328125	-0.0024999999441206455	-1.4962342487907627
b45	pepb45a1	DaPR130321_VB120_O863.m	1887	16.18000030517578	AADGGERPLAASPPGTVK		1	b45.a1	2.3999999393709004E-4	38.099998474121094	3	1693.8892822265625	1693.88720703125	0.002099999925121665	1.2397519246881723
b45	pepb45a4	DaPR130321_VB120_O863.m	3305	21.93000030517578	TYIQTELPFK		1	b45.a1	7.800000021234155E-4	46.400001525878906	2	1239.6619873046875	1239.662353515625	-3.9999998989515007E-4	-0.32266849820902327
b46	pepb46a2	DaPR130321_VB120_O863.m	1293	13.15999984741211	GVPAGNSDTEGGQPGR		1	b46.a1	0.00860000029206276	27.600000381469727	2	1498.6868896484375	1498.6884765625	-0.0015999999595806003	-1.0676000947511624
b46	pepb46a4	DaPR130321_VB120_O863.m	1443	13.949999809265137	WGASTATTQK		1	b46.a1	0.014000000432133675	31.100000381469727	2	1050.5238037109375	1050.5218505859375	0.0020000000949949026	1.903815797719377
b46	pepb46a3	DaPR130321_VB120_O863.m	1834	15.930000305175781	LSEGSQPAEEEEDQETPSR		1	b46.a1	7.499999926663392E-11	74.0999984741211	2	2117.906494140625	2117.910888671875	-0.004399999976158142	-2.077518936085808
b46	pepb46a1	DaPR130321_VB120_O863.m	3890	24.459999084472656	AELEEVTLDGKPLQALR	A1:+42.01057	1	b46.a1	1.2000000424450263E-6	56.0	2	1924.0438232421875	1924.0389404296875	0.004900000058114529	2.5467260330085795
b47	pepb47a2	DaPR130321_VB120_O863.m	1379	13.609999656677246	HAEKAPTNIVYK		1	b47.a1	8.900000102585182E-5	43.29999923706055	3	1370.7437744140625	1370.7430419921875	6.99999975040555E-4	0.5106719155934585
b47	pepb47a1	DaPR130321_VB120_O863.m	1817	15.859999656677246	APTNIVYK		1	b47.a1	0.02500000037252903	33.099998474121094	2	905.5101318359375	905.509521484375	6.000000284984708E-4	0.6626104025001399
b47	pepb47a3	DaPR130321_VB120_O863.m	2286	17.899999618530273	IDDMTAAPMDVR	M9:+15.99491	1	b47.a1	2.500000118743628E-4	37.599998474121094	2	1350.5989990234375	1350.6031494140625	-0.00419999985024333	-3.1097216470029947
b47	pepb47a4	DaPR130321_VB120_O863.m	3653	23.399999618530273	QAVDFLSNEGHIYSTVDDDHFK	Q1:-17.02655	1	b47.a1	5.500000010982831E-9	72.0	3	2520.1337890625	2520.1318359375	0.0020000000949949026	0.7936093130028231
b48	pepb48a3	DaPR130321_VB120_O863.m	1134	12.25	SSGTVYPK		1	b48.a1	0.024000000208616257	26.0	2	838.43115234375	838.430908203125	1.9999999494757503E-4	0.2385408183200248
b48	pepb48a2	DaPR130321_VB120_O863.m	1663	15.109999656677246	RPEKPVPPPPPIAK		1	b48.a1	0.006800000090152025	40.400001525878906	3	1522.9102783203125	1522.9107666015625	-5.000000237487257E-4	-0.3283186610233876
b48	pepb48a1	DaPR130321_VB120_O863.m	3667	23.450000762939453	LGLFPSNFVK		1	b48.a1	3.000000106112566E-6	47.5	2	1121.632080078125	1121.6357421875	-0.003700000001117587	-3.2987536523234926
b48	pepb48a4	DaPR130321_VB120_O863.m	3871	24.3799991607666	VLFEYIPQNEDELELK		1	b48.a1	0.029999999329447746	25.899999618530273	2	1979.001708984375	1979.001220703125	5.000000237487257E-4	0.25265271113429594
b49	pepb49a4	DaPR130321_VB120_O863.m	1941	16.43000030517578	LVHQNSASDDAEASMISK		1	b49.a1	0.005400000140070915	46.900001525878906	3	1902.88525390625	1902.8865966796875	-0.0013000000035390258	-0.6831726103948456
b49	pepb49a2	DaPR130321_VB120_O863.m	2592	19.149999618530273	FTAFYASR		1	b49.a1	0.009999999776482582	33.79999923706055	2	962.47314453125	962.4735107421875	-3.000000142492354E-4	-0.31169690479886336
b49	pepb49a3	DaPR130321_VB120_O863.m	3010	20.799999237060547	FYTQQWEDYR		1	b49.a1	6.799999937356915E-6	47.400001525878906	2	1435.6259765625	1435.6280517578125	-0.002099999925121665	-1.4627743742889268
b49	pepb49a1	DaPR130321_VB120_O863.m	3447	22.510000228881836	ESFESQFLADTER		1	b49.a1	2.300000051036477E-4	38.79999923706055	2	1558.7012939453125	1558.702392578125	-0.0010999999940395355	-0.7057152149616666
b50	pepb50a4	DaPR130321_VB120_O863.m	1753	15.529999732971191	SQNEAVCEGLR	C7:+57.02146	1	b50.a1	0.0019000000320374966	42.0	2	1262.5745849609375	1262.579833984375	-0.005200000014156103	-4.118551456462162
b50	pepb50a2	DaPR130321_VB120_O863.m	2556	18.979999542236328	QTETEMLYGSAPR		1	b50.a1	0.03099999949336052	29.899999618530273	2	1482.6934814453125	1482.689697265625	0.003800000064074993	2.562909873241144
b50	pepb50a3	DaPR130321_VB120_O863.m	3243	21.65999984741211	SDATSGILNSTNIQS		1	b50.a1	7.600000244565308E-4	35.70000076293945	2	1507.72705078125	1507.723876953125	0.0031999999191612005	2.122404485380905
b50	pepb50a1	DaPR130321_VB120_O863.m	4066	25.43000030517578	EIWELIGIPEDQR		1	b50.a1	0.03200000151991844	27.700000762939453	2	1597.823486328125	1597.822509765625	0.0010999999940395355	0.6884369116823169
b51	pepb51a1	DaPR130321_VB120_O863.m	1287	13.130000114440918	DAVTYTEHAK		1	b51.a1	2.9999999242136255E-5	45.20000076293945	2	1134.54296875	1134.54296875	0.0	0.0
b51	pepb51a2	DaPR130321_VB120_O863.m	2718	19.649999618530273	ISGLIYEETR		1	b51.a1	8.10000017281709E-7	57.20000076293945	2	1180.620361328125	1180.621337890625	-7.999999797903001E-4	-0.6776092842940076
b51	pepb51a3	DaPR130321_VB120_O863.m	3729	23.709999084472656	TVTAMDVVYALK		1	b51.a1	2.2000000171829015E-5	49.29999923706055	2	1310.704833984375	1310.702880859375	0.0020000000949949026	1.5258989082892556
b51	pepb51a4	DaPR130321_VB120_O863.m	3891	24.479999542236328	VFLENVIRDAVTYTEHAK		1	b51.a1	0.026000000536441803	36.099998474121094	3	2105.099609375	2105.10302734375	-0.0034000000450760126	-1.61512287090584
b52	pepb52a2	DaPR130321_VB120_O863.m	1072	11.899999618530273	QAEEECAHR	C6:+57.02146 - Q1:-17.02655	1	b52.a1	0.04399999976158142	24.200000762939453	2	1112.4410400390625	1112.4429931640625	-0.0019000000320374966	-1.707952716420486
b52	pepb52a1	DaPR130321_VB120_O863.m	2912	20.399999618530273	LNESTTFVLGSR		1	b52.a1	1.0999999631167157E-6	52.5	2	1323.6968994140625	1323.690673828125	0.006200000178068876	4.683873884325574
b52	pepb52a3	DaPR130321_VB120_O863.m	3903	24.530000686645508	SFVLPSWMVEK		1	b52.a1	0.007300000172108412	33.20000076293945	2	1322.679443359375	1322.681640625	-0.002300000051036477	-1.7388916428519186
b52	pepb52a4	DaPR130321_VB120_O863.m	3993	25.010000228881836	SQMTTSFTDPAISMDLLR		1	b52.a1	1.3999999737279722E-6	46.599998474121094	2	2013.9647216796875	2013.96240234375	0.002400000113993883	1.1916806943371343
b53	pepb53a3	DaPR130321_VB120_O863.m	2581	19.100000381469727	MFILSDGEGK	M1:+15.99491	1	b53.a1	0.02800000086426735	31.700000762939453	2	1112.5316162109375	1112.5296630859375	0.0020000000949949026	1.7977049613646232
b53	pepb53a2	DaPR130321_VB120_O863.m	3020	20.829999923706055	MFILSDGEGK		1	b53.a1	0.006599999964237213	49.400001525878906	2	1096.534912109375	1096.53466796875	1.9999999494757503E-4	0.18239276950364036
b53	pepb53a1	DaPR130321_VB120_O863.m	3889	24.459999084472656	IIHDFPQFYPLGIVQHD		1	b53.a1	2.2000000171829015E-4	48.400001525878906	3	2039.035888671875	2039.0389404296875	-0.003000000026077032	-1.471281379964642
b53	pepb53a4	DaPR130321_VB120_O863.m	3998	25.030000686645508	VDMMDLPR	V1:+42.01057	1	b53.a1	1.1999999696854502E-4	41.099998474121094	2	1018.4718627929688	1018.469970703125	0.0017999999690800905	1.7673569382093983
b54	pepb54a3	DaPR130321_VB120_O863.m	1024	11.649999618530273	HDVNLGR		1	b54.a1	0.008899999782443047	30.200000762939453	2	810.4236450195312	810.422119140625	0.001500000013038516	1.8508873062708633
b54	pepb54a2	DaPR130321_VB120_O863.m	1334	13.359999656677246	EQSQLTATQTR		1	b54.a1	0.01600000075995922	36.400001525878906	2	1262.630859375	1262.6339111328125	-0.003000000026077032	-2.375985627841633
b54	pepb54a1	DaPR130321_VB120_O863.m	1492	14.229999542236328	DVMDSTTTQK		1	b54.a1	0.007600000128149986	31.600000381469727	2	1125.507080078125	1125.5096435546875	-0.0024999999441206455	-2.2212159251029755
b55	pepb55a1	DaPR130321_VB120_O863.m	1125	12.180000305175781	HLDQEQQLK		1	b55.a1	0.017000000923871994	28.299999237060547	2	1138.5877685546875	1138.58544921875	0.002300000051036477	2.0200504517378484
b55	pepb55a3	DaPR130321_VB120_O863.m	1503	14.300000190734863	NTAGAQPQDDSIGGR		1	b55.a1	1.700000029813964E-5	46.0	2	1486.6839599609375	1486.6884765625	-0.0044999998062849045	-3.026861294230073
b55	pepb55a2	DaPR130321_VB120_O863.m	1632	14.930000305175781	LSTQSNSNNIEPAR		1	b55.a1	8.200000252145401E-7	53.70000076293945	2	1530.748291015625	1530.7510986328125	-0.00279999990016222	-1.8291673301185507
b56	pepb56a1	DaPR130321_VB120_O863.m	994	11.430000305175781	TDDPQLKR		1	b56.a1	0.0010000000474974513	42.5	2	972.50830078125	972.5112915039062	-0.003000000026077032	-3.084797114733533
b56	pepb56a3	DaPR130321_VB120_O863.m	1472	14.130000114440918	VAVLENQNK		1	b56.a1	5.199999941396527E-5	45.900001525878906	2	1014.5595703125	1014.5582885742188	0.0013000000035390258	1.281345801596027
b56	pepb56a2	DaPR130321_VB120_O863.m	2702	19.579999923706055	TLIEELK		1	b56.a1	0.002099999925121665	35.400001525878906	2	845.497314453125	845.498291015625	-0.0010000000474974513	-1.1827345579802846
b57	pepb57a1	DaPR130321_VB120_O863.m	931	11.010000228881836	IADREDEYKK		1	b57.a1	0.04399999976158142	33.099998474121094	3	1266.6328125	1266.6329345703125	-9.999999747378752E-5	-0.0789494688985891
b57	pepb57a2	DaPR130321_VB120_O863.m	1741	15.479999542236328	THEDIEAQIR		1	b57.a1	0.02199999988079071	35.099998474121094	3	1211.5987548828125	1211.6019287109375	-0.0031999999191612005	-2.641131417284705
b57	pepb57a3	DaPR130321_VB120_O863.m	2582	19.100000381469727	VQENCIDLVGR	C5:+57.02146	1	b57.a1	1.4000000192027073E-5	50.29999923706055	2	1302.643798828125	1302.6474609375	-0.003599999938160181	-2.76360262167118
b58	pepb58a2	DaPR130321_VB120_O863.m	1486	14.199999809265137	DSYVGDEAQSK		1	b58.a1	2.4000000848900527E-5	44.400001525878906	2	1198.5218505859375	1198.522705078125	-7.999999797903001E-4	-0.6674883808214152
b58	pepb58a1	DaPR130321_VB120_O863.m	1655	15.079999923706055	AGFAGDDAPR		1	b58.a1	0.02199999988079071	44.79999923706055	2	976.4461059570312	976.44873046875	-0.0026000000070780516	-2.662710212987738
b58	pepb58a3	DaPR130321_VB120_O863.m	2948	20.549999237060547	VAPEEHPVLLTEAPLNPK		1	b58.a1	0.002300000051036477	35.29999923706055	3	1954.0616455078125	1954.0648193359375	-0.0031999999191612005	-1.6376119602054333
b59	pepb59a3	DaPR130321_VB120_O863.m	1165	12.449999809265137	VTNQPIGGR		1	b59.a1	0.0038999998942017555	33.0	2	941.5183715820312	941.5167236328125	0.0015999999595806003	1.6993855971108522
b59	pepb59a2	DaPR130321_VB120_O863.m	1659	15.100000381469727	NMYQCQMGK	C5:+57.02146	1	b59.a1	0.04100000113248825	24.5	2	1159.4654541015625	1159.4697265625	-0.00419999985024333	-3.6223454170684923
b59	pepb59a1	DaPR130321_VB120_O863.m	3619	23.200000762939453	LDDDGLPFIGAK		1	b59.a1	0.03099999949336052	37.29999923706055	2	1260.645751953125	1260.6474609375	-0.0017000000225380063	-1.3485134228357347
b60	pepb60a3	DaPR130321_VB120_O863.m	1551	14.529999732971191	SNPSAVAGNETPGASTK		1	b60.a1	1.7999999499807018E-6	50.70000076293945	2	1587.7630615234375	1587.7613525390625	0.0017999999690800905	1.133671610158307
b60	pepb60a2	DaPR130321_VB120_O863.m	1575	14.649999618530273	SIDQDYER		1	b60.a1	6.099999882280827E-4	35.5	2	1025.4522705078125	1025.453857421875	-0.001500000013038516	-1.4627669516107844
b60	pepb60a1	DaPR130321_VB120_O863.m	3496	22.709999084472656	AFEVMDEFDGR		1	b60.a1	3.9999998989515007E-5	48.900001525878906	2	1315.554931640625	1315.562744140625	-0.007799999788403511	-5.9290214952831946
b61	pepb61a1	DaPR130321_VB120_O863.m	1621	14.880000114440918	LLEQYKEESK		1	b61.a1	0.017000000923871994	31.0	2	1266.6597900390625	1266.657958984375	0.0017999999690800905	1.4210623762419312
b61	pepb61a2	DaPR130321_VB120_O863.m	3101	21.149999618530273	NFILDQTNVSAAAQR		1	b61.a1	3.2999999177718564E-8	78.69999694824219	2	1647.847900390625	1647.8453369140625	0.0026000000070780516	1.5778179837842665
b61	pepb61a3	DaPR130321_VB120_O863.m	3606	23.149999618530273	SSGPTSLFAVTVAPPGAR		1	b61.a1	2.700000004551839E-5	41.29999923706055	2	1714.9251708984375	1714.9129638671875	0.013000000268220901	7.58055979640241
b62	pepb62a3	DaPR130321_VB120_O863.m	895	10.8100004196167	TPLHAAAQK		1	b62.a1	5.799999926239252E-4	34.099998474121094	2	936.5253295898438	936.526611328125	-0.0012000000569969416	-1.2813304421698968
b62	pepb62a2	DaPR130321_VB120_O863.m	3125	21.229999542236328	GDGVTPPAGTAAPAPPPLSQDVPGR		1	b62.a1	0.004600000102072954	40.099998474121094	3	2325.18408203125	2325.183837890625	3.9999998989515007E-4	0.1720294040311344
b62	pepb62a1	DaPR130321_VB120_O863.m	4387	27.899999618530273	AAAAGAAAAAAAEGEAPAEMGALLLEK	A1:+42.01057	1	b62.a1	9.499999663884276E-14	79.5999984741211	3	2438.217041015625	2438.2236328125	-0.006599999964237213	-2.7068886854419043
b63	pepb63a2	DaPR130321_VB120_O863.m	1735	15.449999809265137	EAQELSQNSAIK		1	b63.a1	8.999999845400453E-4	45.0	2	1317.6661376953125	1317.6649169921875	0.0013000000035390258	0.986593774164159
b63	pepb63a1	DaPR130321_VB120_O863.m	2983	20.700000762939453	APQVLVLAPTR		1	b63.a1	0.017999999225139618	39.5	2	1164.709716796875	1164.7103271484375	-6.000000284984708E-4	-0.5151495736862332
b63	pepb63a3	DaPR130321_VB120_O863.m	4037	25.260000228881836	TFSFAIPLIEK		1	b63.a1	0.017999999225139618	45.599998474121094	2	1265.714111328125	1265.71435546875	-3.000000142492354E-4	-0.23702031422258155
b64	pepb64a1	DaPR130321_VB120_O863.m	2810	20.0	AASQAVEEMR	A1:+42.01057	1	b64.a1	0.005100000184029341	40.099998474121094	2	1133.5279541015625	1133.5260009765625	0.0020000000949949026	1.7644060156289751
b64	pepb64a3	DaPR130321_VB120_O863.m	3084	21.079999923706055	VVLGEFGVR		1	b64.a1	3.499999875202775E-4	39.400001525878906	2	975.56298828125	975.5626220703125	3.9999998989515007E-4	0.410019798674001
b64	pepb64a2	DaPR130321_VB120_O863.m	3599	23.110000610351562	ILLAEVPTMAVEK		1	b64.a1	5.600000149570405E-4	51.0	2	1413.8050537109375	1413.8026123046875	0.0024999999441206455	1.768280750341316
b65	pepb65a2	DaPR130321_VB120_O863.m	2836	20.100000381469727	IDNSNTPFLPK		1	b65.a1	0.0015999999595806003	35.900001525878906	2	1245.646240234375	1245.6478271484375	-0.001500000013038516	-1.2041926942323231
b65	pepb65a1	DaPR130321_VB120_O863.m	3265	21.760000228881836	FALGSVVAVTK		1	b65.a1	2.099999983329326E-5	53.0	2	1091.6434326171875	1091.646240234375	-0.002899999963119626	-2.656538222947573
b65	pepb65a3	DaPR130321_VB120_O863.m	3846	24.25	SDMYILNESLTDPAIVK		1	b65.a1	3.6000000136482413E-7	41.599998474121094	2	1908.9609375	1908.962646484375	-0.0017000000225380063	-0.890536033100908
b66	pepb66a3	DaPR130321_VB120_O863.m	2466	18.6299991607666	IVETEAYLGPEDEAAHSR		1	b66.a1	4.1000000783242285E-4	44.20000076293945	3	1986.9376220703125	1986.9407958984375	-0.003100000089034438	-1.5601874476751618
b66	pepb66a1	DaPR130321_VB120_O863.m	3567	22.979999542236328	ALEPLEGLETMR		1	b66.a1	7.200000109151006E-4	40.5	2	1358.7010498046875	1358.6988525390625	0.002199999988079071	1.6191961772602006
b66	pepb66a2	DaPR130321_VB120_O863.m	4076	25.479999542236328	LGLEFFDQPAVPLAR		1	b66.a1	2.6000000161729986E-6	51.5	2	1672.9105224609375	1672.9061279296875	0.004399999976158142	2.630153541013913
b67	pepb67a2	DaPR130321_VB120_O863.m	1146	12.329999923706055	TSGQTFANSNSSR		1	b67.a1	3.800000122282654E-4	34.599998474121094	2	1356.61279296875	1356.6142578125	-0.00139999995008111	-1.0319808611908357
b67	pepb67a1	DaPR130321_VB120_O863.m	1450	14.0	GSSSANPVNSVR		1	b67.a1	8.699999889358878E-4	34.900001525878906	2	1174.57568359375	1174.58154296875	-0.005799999926239252	-4.937928712535169
b68	pepb68a1	DaPR130321_VB120_O863.m	1041	11.75	FKDPNAPK		1	b68.a1	0.03200000151991844	30.899999618530273	2	916.4888305664062	916.4890747070312	-3.000000142492354E-4	-0.32733615983925907
b68	pepb68a2	DaPR130321_VB120_O863.m	2036	16.850000381469727	IKGEHPGLSIGDVAK		1	b68.a1	3.199999991920777E-5	50.70000076293945	3	1520.8466796875	1520.843505859375	0.0031999999191612005	2.1040954620462373
b69	pepb69a2	DaPR130321_VB120_O863.m	1620	14.880000114440918	SYGLGSEQR		1	b69.a1	0.007899999618530273	33.900001525878906	2	996.4786376953125	996.4749145507812	0.003700000001117587	3.713088956971462
b69	pepb69a1	DaPR130321_VB120_O863.m	1773	15.649999618530273	IGSLASGNVR		1	b69.a1	0.00139999995008111	36.0	2	973.5408325195312	973.5429077148438	-0.002099999925121665	-2.1570697177085973
b70	pepb70a1	DaPR130321_VB120_O863.m	1926	16.360000610351562	LATNTSAPDLK		1	b70.a1	6.399999983841553E-5	46.29999923706055	2	1130.6099853515625	1130.6055908203125	0.004399999976158142	3.8917196340464897
b70	pepb70a2	DaPR130321_VB120_O863.m	2518	18.829999923706055	TTTLSGTAPAAGVVPSR		1	b70.a1	2.2000000171829015E-4	40.400001525878906	2	1585.8575439453125	1585.8548583984375	0.00279999990016222	1.7656091825389075
b71	pepb71a1	DaPR130321_VB120_O863.m	2263	17.799999237060547	NVQLTENEIR		1	b71.a1	0.008500000461935997	42.20000076293945	2	1215.6265869140625	1215.6331787109375	-0.006599999964237213	-5.429269355115728
b71	pepb71a2	DaPR130321_VB120_O863.m	2711	19.610000610351562	YGQFSGLNPGGRPITPPR		1	b71.a1	4.900000058114529E-4	44.5	3	1913.9935302734375	1913.99853515625	-0.004900000058114529	-2.56008558424237
b72	pepb72a2	DaPR130321_VB120_O863.m	2159	17.360000610351562	TEALEQGGLPK		1	b72.a1	0.03200000151991844	32.400001525878906	2	1142.6058349609375	1142.6055908203125	3.000000142492354E-4	0.262557803549566
b72	pepb72a1	DaPR130321_VB120_O863.m	3141	21.299999237060547	APELLFGAR		1	b72.a1	5.000000237487257E-4	42.5	2	973.5455932617188	973.5469970703125	-0.00139999995008111	-1.4380404380005476
b73	pepb73a2	DaPR130321_VB120_O863.m	1520	14.380000114440918	TPATAPVPAR		1	b73.a1	0.02500000037252903	36.5	2	980.5535888671875	980.5527954101562	7.999999797903001E-4	0.8158662986174726
b73	pepb73a1	DaPR130321_VB120_O863.m	3824	24.1299991607666	DSPFGLSFVR		1	b73.a1	4.70000013592653E-5	45.900001525878906	2	1124.572998046875	1124.5738525390625	-8.999999845400453E-4	-0.8003031392807378
b74	pepb74a2	DaPR130321_VB120_O863.m	2211	17.559999465942383	TLSGAQDSEAAFAK		1	b74.a1	2.3000000126671694E-8	69.4000015258789	2	1395.6734619140625	1395.675537109375	-0.0020000000949949026	-1.4329978865554684
b74	pepb74a1	DaPR130321_VB120_O863.m	3810	24.079999923706055	DLVLPTQALPASPALK		1	b74.a1	2.7999999474559445E-6	56.599998474121094	2	1633.95263671875	1633.9527587890625	-9.999999747378752E-5	-0.06120127827189964
b75	pepb75a1	DaPR130321_VB120_O863.m	2655	19.3799991607666	AQTYELQESNVQLK		1	b75.a1	3.4999999343199306E-8	56.79999923706055	2	1650.83447265625	1650.833740234375	7.999999797903001E-4	0.48460360379884243
b75	pepb75a2	DaPR130321_VB120_O863.m	3731	23.729999542236328	LLEEEIIAFSK		1	b75.a1	1.9999999494757503E-4	57.79999923706055	2	1291.71728515625	1291.71484375	0.0024999999441206455	1.935411639973767
b76	pepb76a1	DaPR130321_VB120_O863.m	2883	20.280000686645508	NQVAMNPTNTVFDAK		1	b76.a1	2.4000000848900527E-5	42.900001525878906	2	1649.8050537109375	1649.795654296875	0.009499999694526196	5.758288712776973
b76	pepb76a2	DaPR130321_VB120_O863.m	4209	26.43000030517578	SILTIEDGIFEVK		1	b76.a1	0.02800000086426735	20.799999237060547	2	1463.8131103515625	1463.800048828125	0.014000000432133675	9.56414808384633
b77	pepb77a2	DaPR130321_VB120_O863.m	3917	24.600000381469727	EVPLPAGIYNLDDLK		1	b77.a1	0.008999999612569809	41.099998474121094	2	1656.8887939453125	1656.8846435546875	0.004100000020116568	2.474523519827192
b77	pepb77a1	DaPR130321_VB120_O863.m	3938	24.709999084472656	AVIMFGVPYVYTQSR		1	b77.a1	9.000000318337698E-6	50.400001525878906	2	1730.887939453125	1730.8939208984375	-0.005900000222027302	-3.408643447638229

## Sheet: peptides_pos
MS Sample :	DaPR130321_VB120_O863.m
Peptide ID	Protein ID	accession	description	Sequence	Modifs	Start	Stop	MH+ theo
pepa1b98	a1.a1.a1	sp|P78527|PRKDC_HUMAN	sp|P78527|PRKDC_HUMAN DNA-dependent protein kinase catalytic subunit OS=Homo sapiens GN=PRKDC PE=1 SV=3	LPKDDVHAK		1884	1892	1022.5632934570312
pepa1a7	a1.a1.a1	sp|P78527|PRKDC_HUMAN	sp|P78527|PRKDC_HUMAN DNA-dependent protein kinase catalytic subunit OS=Homo sapiens GN=PRKDC PE=1 SV=3	AMHGELQK		3068	3075	913.4564208984375
pepa1c131	a1.a1.a1	sp|P78527|PRKDC_HUMAN	sp|P78527|PRKDC_HUMAN DNA-dependent protein kinase catalytic subunit OS=Homo sapiens GN=PRKDC PE=1 SV=3	MNKDSKPPGNLK		3670	3681	1328.699462890625
pepa1b60	a1.a1.a1	sp|P78527|PRKDC_HUMAN	sp|P78527|PRKDC_HUMAN DNA-dependent protein kinase catalytic subunit OS=Homo sapiens GN=PRKDC PE=1 SV=3	GPESESEDHRASGEVR		500	515	1741.7740478515625
pepa1c152	a1.a1.a1	sp|P78527|PRKDC_HUMAN	sp|P78527|PRKDC_HUMAN DNA-dependent protein kinase catalytic subunit OS=Homo sapiens GN=PRKDC PE=1 SV=3	NKEFVAR		3551	3557	863.4738159179688
pepa1c194	a1.a1.a1	sp|P78527|PRKDC_HUMAN	sp|P78527|PRKDC_HUMAN DNA-dependent protein kinase catalytic subunit OS=Homo sapiens GN=PRKDC PE=1 SV=3	TQEGSLSAR		2620	2628	948.4749145507812
pepa1c192	a1.a1.a1	sp|P78527|PRKDC_HUMAN	sp|P78527|PRKDC_HUMAN DNA-dependent protein kinase catalytic subunit OS=Homo sapiens GN=PRKDC PE=1 SV=3	TLSEKNNITQK		2825	2835	1275.690673828125
pepa1c186	a1.a1.a1	sp|P78527|PRKDC_HUMAN	sp|P78527|PRKDC_HUMAN DNA-dependent protein kinase catalytic subunit OS=Homo sapiens GN=PRKDC PE=1 SV=3	SMEEDPQTSR		237	246	1179.4951171875
pepa1a5	a1.a1.a1	sp|P78527|PRKDC_HUMAN	sp|P78527|PRKDC_HUMAN DNA-dependent protein kinase catalytic subunit OS=Homo sapiens GN=PRKDC PE=1 SV=3	ALKLNSNEAR		3453	3462	1115.6171875
pepa1c196	a1.a1.a1	sp|P78527|PRKDC_HUMAN	sp|P78527|PRKDC_HUMAN DNA-dependent protein kinase catalytic subunit OS=Homo sapiens GN=PRKDC PE=1 SV=3	TSPQEGERYNYSK		1322	1334	1558.7137451171875
pepa1b20	a1.a1.a1	sp|P78527|PRKDC_HUMAN	sp|P78527|PRKDC_HUMAN DNA-dependent protein kinase catalytic subunit OS=Homo sapiens GN=PRKDC PE=1 SV=3	CFGTGAAGNR	C1:+57.02146	1312	1321	1010.4476928710938
pepa1b27	a1.a1.a1	sp|P78527|PRKDC_HUMAN	sp|P78527|PRKDC_HUMAN DNA-dependent protein kinase catalytic subunit OS=Homo sapiens GN=PRKDC PE=1 SV=3	DEVLANR		2208	2214	816.42138671875
pepa1b57	a1.a1.a1	sp|P78527|PRKDC_HUMAN	sp|P78527|PRKDC_HUMAN DNA-dependent protein kinase catalytic subunit OS=Homo sapiens GN=PRKDC PE=1 SV=3	GHDEREHPFLVK		3742	3753	1463.7393798828125
pepa1c119	a1.a1.a1	sp|P78527|PRKDC_HUMAN	sp|P78527|PRKDC_HUMAN DNA-dependent protein kinase catalytic subunit OS=Homo sapiens GN=PRKDC PE=1 SV=3	KQNNFSLAMK	M9:+15.99491	3248	3257	1196.609619140625
pepa1c171	a1.a1.a1	sp|P78527|PRKDC_HUMAN	sp|P78527|PRKDC_HUMAN DNA-dependent protein kinase catalytic subunit OS=Homo sapiens GN=PRKDC PE=1 SV=3	QYDEALNK		2971	2978	980.4688110351562
pepa1c185	a1.a1.a1	sp|P78527|PRKDC_HUMAN	sp|P78527|PRKDC_HUMAN DNA-dependent protein kinase catalytic subunit OS=Homo sapiens GN=PRKDC PE=1 SV=3	SKDFVQVMR	M8:+15.99491	2417	2425	1125.572509765625
pepa1c169	a1.a1.a1	sp|P78527|PRKDC_HUMAN	sp|P78527|PRKDC_HUMAN DNA-dependent protein kinase catalytic subunit OS=Homo sapiens GN=PRKDC PE=1 SV=3	QVSNMVAK	M5:+15.99491 Q1:-17.02655	322	329	875.4295043945312
pepa1b68	a1.a1.a1	sp|P78527|PRKDC_HUMAN	sp|P78527|PRKDC_HUMAN DNA-dependent protein kinase catalytic subunit OS=Homo sapiens GN=PRKDC PE=1 SV=3	LAAVVSACK	C8:+57.02146	1448	1456	918.5081176757812
pepa1b55	a1.a1.a1	sp|P78527|PRKDC_HUMAN	sp|P78527|PRKDC_HUMAN DNA-dependent protein kinase catalytic subunit OS=Homo sapiens GN=PRKDC PE=1 SV=3	GFNKVVLK		825	832	904.5618896484375
pepa1a6	a1.a1.a1	sp|P78527|PRKDC_HUMAN	sp|P78527|PRKDC_HUMAN DNA-dependent protein kinase catalytic subunit OS=Homo sapiens GN=PRKDC PE=1 SV=3	AIRPQIDLKR		255	264	1209.7430419921875
pepa1c140	a1.a1.a1	sp|P78527|PRKDC_HUMAN	sp|P78527|PRKDC_HUMAN DNA-dependent protein kinase catalytic subunit OS=Homo sapiens GN=PRKDC PE=1 SV=3	MYAALGDPK	M1:+15.99491	3613	3621	981.4713745117188
pepa1b49	a1.a1.a1	sp|P78527|PRKDC_HUMAN	sp|P78527|PRKDC_HUMAN DNA-dependent protein kinase catalytic subunit OS=Homo sapiens GN=PRKDC PE=1 SV=3	FNNYVDCMK	C7:+57.02146 M8:+15.99491	1736	1744	1206.4921875
pepa1c130	a1.a1.a1	sp|P78527|PRKDC_HUMAN	sp|P78527|PRKDC_HUMAN DNA-dependent protein kinase catalytic subunit OS=Homo sapiens GN=PRKDC PE=1 SV=3	MKQDAQVVLYR	M1:+15.99491	2763	2773	1366.7152099609375
pepa1c191	a1.a1.a1	sp|P78527|PRKDC_HUMAN	sp|P78527|PRKDC_HUMAN DNA-dependent protein kinase catalytic subunit OS=Homo sapiens GN=PRKDC PE=1 SV=3	SYVAWDREK		882	890	1153.5640869140625
pepa1c162	a1.a1.a1	sp|P78527|PRKDC_HUMAN	sp|P78527|PRKDC_HUMAN DNA-dependent protein kinase catalytic subunit OS=Homo sapiens GN=PRKDC PE=1 SV=3	QITPQQQEK	Q1:-17.02655	1043	1051	1082.548095703125
pepa1a3	a1.a1.a1	sp|P78527|PRKDC_HUMAN	sp|P78527|PRKDC_HUMAN DNA-dependent protein kinase catalytic subunit OS=Homo sapiens GN=PRKDC PE=1 SV=3	AGENQLLER		1928	1936	1029.5328369140625
pepa1c133	a1.a1.a1	sp|P78527|PRKDC_HUMAN	sp|P78527|PRKDC_HUMAN DNA-dependent protein kinase catalytic subunit OS=Homo sapiens GN=PRKDC PE=1 SV=3	MSGKHDVGAYMLMYK	M11:+15.99491 M13:+15.99491	3846	3860	1762.7965087890625
pepa1c208	a1.a1.a1	sp|P78527|PRKDC_HUMAN	sp|P78527|PRKDC_HUMAN DNA-dependent protein kinase catalytic subunit OS=Homo sapiens GN=PRKDC PE=1 SV=3	VPADLLKR		3878	3885	911.5676879882812
pepa1c118	a1.a1.a1	sp|P78527|PRKDC_HUMAN	sp|P78527|PRKDC_HUMAN DNA-dependent protein kinase catalytic subunit OS=Homo sapiens GN=PRKDC PE=1 SV=3	KQNNFSLAMK		3248	3257	1180.61474609375
pepa1c174	a1.a1.a1	sp|P78527|PRKDC_HUMAN	sp|P78527|PRKDC_HUMAN DNA-dependent protein kinase catalytic subunit OS=Homo sapiens GN=PRKDC PE=1 SV=3	RILELSGSSSEDSEK		3358	3372	1636.8028564453125
pepa1b69	a1.a1.a1	sp|P78527|PRKDC_HUMAN	sp|P78527|PRKDC_HUMAN DNA-dependent protein kinase catalytic subunit OS=Homo sapiens GN=PRKDC PE=1 SV=3	LACDVDQVTR	C3:+57.02146	972	981	1176.5682373046875
pepa1b61	a1.a1.a1	sp|P78527|PRKDC_HUMAN	sp|P78527|PRKDC_HUMAN DNA-dependent protein kinase catalytic subunit OS=Homo sapiens GN=PRKDC PE=1 SV=3	GSCITEGNELTK	C3:+57.02146	1902	1913	1308.6103515625
pepa1b50	a1.a1.a1	sp|P78527|PRKDC_HUMAN	sp|P78527|PRKDC_HUMAN DNA-dependent protein kinase catalytic subunit OS=Homo sapiens GN=PRKDC PE=1 SV=3	FNNYVDCMKK	C7:+57.02146	1736	1745	1318.59228515625
pepa1c173	a1.a1.a1	sp|P78527|PRKDC_HUMAN	sp|P78527|PRKDC_HUMAN DNA-dependent protein kinase catalytic subunit OS=Homo sapiens GN=PRKDC PE=1 SV=3	RLGLPGDEVDNKVK		2704	2717	1539.849365234375
pepa1b41	a1.a1.a1	sp|P78527|PRKDC_HUMAN	sp|P78527|PRKDC_HUMAN DNA-dependent protein kinase catalytic subunit OS=Homo sapiens GN=PRKDC PE=1 SV=3	EFPPGTPR		1728	1735	900.4578247070312
pepa1b29	a1.a1.a1	sp|P78527|PRKDC_HUMAN	sp|P78527|PRKDC_HUMAN DNA-dependent protein kinase catalytic subunit OS=Homo sapiens GN=PRKDC PE=1 SV=3	DLCNTHLMR	C3:+57.02146	1362	1370	1159.53515625
pepa1c120	a1.a1.a1	sp|P78527|PRKDC_HUMAN	sp|P78527|PRKDC_HUMAN DNA-dependent protein kinase catalytic subunit OS=Homo sapiens GN=PRKDC PE=1 SV=3	KSLNSIEFR		71	79	1093.6004638671875
pepa1b13	a1.a1.a1	sp|P78527|PRKDC_HUMAN	sp|P78527|PRKDC_HUMAN DNA-dependent protein kinase catalytic subunit OS=Homo sapiens GN=PRKDC PE=1 SV=3	ATQQQHDFTLTQTADGR		2637	2653	1917.9053955078125
pepa1b21	a1.a1.a1	sp|P78527|PRKDC_HUMAN	sp|P78527|PRKDC_HUMAN DNA-dependent protein kinase catalytic subunit OS=Homo sapiens GN=PRKDC PE=1 SV=3	CGAALAGHQLIR	C1:+57.02146	25	36	1266.6739501953125
pepa1a9	a1.a1.a1	sp|P78527|PRKDC_HUMAN	sp|P78527|PRKDC_HUMAN DNA-dependent protein kinase catalytic subunit OS=Homo sapiens GN=PRKDC PE=1 SV=3	AQEPESGLSEETQVK		4091	4105	1631.7762451171875
pepa1c184	a1.a1.a1	sp|P78527|PRKDC_HUMAN	sp|P78527|PRKDC_HUMAN DNA-dependent protein kinase catalytic subunit OS=Homo sapiens GN=PRKDC PE=1 SV=3	SKDFVQVMR		2417	2425	1109.57763671875
pepa1c129	a1.a1.a1	sp|P78527|PRKDC_HUMAN	sp|P78527|PRKDC_HUMAN DNA-dependent protein kinase catalytic subunit OS=Homo sapiens GN=PRKDC PE=1 SV=3	MKQDAQVVLYR		2763	2773	1350.7203369140625
pepa1b52	a1.a1.a1	sp|P78527|PRKDC_HUMAN	sp|P78527|PRKDC_HUMAN DNA-dependent protein kinase catalytic subunit OS=Homo sapiens GN=PRKDC PE=1 SV=3	FVETQASQGTLQTR		2606	2619	1565.792236328125
pepa1c200	a1.a1.a1	sp|P78527|PRKDC_HUMAN	sp|P78527|PRKDC_HUMAN DNA-dependent protein kinase catalytic subunit OS=Homo sapiens GN=PRKDC PE=1 SV=3	TYSVVPMTSR	M7:+15.99491	3790	3799	1156.567138671875
pepa1c139	a1.a1.a1	sp|P78527|PRKDC_HUMAN	sp|P78527|PRKDC_HUMAN DNA-dependent protein kinase catalytic subunit OS=Homo sapiens GN=PRKDC PE=1 SV=3	MYAALGDPK		3613	3621	965.4765014648438
pepa1b12	a1.a1.a1	sp|P78527|PRKDC_HUMAN	sp|P78527|PRKDC_HUMAN DNA-dependent protein kinase catalytic subunit OS=Homo sapiens GN=PRKDC PE=1 SV=3	ATQMPEGGQGAPPMYQLYKR	M4:+15.99491 M14:+15.99491	945	964	2255.058837890625
pepa1b64	a1.a1.a1	sp|P78527|PRKDC_HUMAN	sp|P78527|PRKDC_HUMAN DNA-dependent protein kinase catalytic subunit OS=Homo sapiens GN=PRKDC PE=1 SV=3	HDVGAYMLMYK	M7:+15.99491 M9:+15.99491	3850	3860	1359.6075439453125
pepa1b96	a1.a1.a1	sp|P78527|PRKDC_HUMAN	sp|P78527|PRKDC_HUMAN DNA-dependent protein kinase catalytic subunit OS=Homo sapiens GN=PRKDC PE=1 SV=3	LNESTFDTQITKK		1858	1870	1524.790771484375
pepa1b28	a1.a1.a1	sp|P78527|PRKDC_HUMAN	sp|P78527|PRKDC_HUMAN DNA-dependent protein kinase catalytic subunit OS=Homo sapiens GN=PRKDC PE=1 SV=3	DFVQVMR	M6:+15.99491	2419	2425	910.4454956054688
pepa1c182	a1.a1.a1	sp|P78527|PRKDC_HUMAN	sp|P78527|PRKDC_HUMAN DNA-dependent protein kinase catalytic subunit OS=Homo sapiens GN=PRKDC PE=1 SV=3	SLGPPQGEEDSVPR		2107	2120	1467.707763671875
pepa1b92	a1.a1.a1	sp|P78527|PRKDC_HUMAN	sp|P78527|PRKDC_HUMAN DNA-dependent protein kinase catalytic subunit OS=Homo sapiens GN=PRKDC PE=1 SV=3	IKYFEGVSPK		680	689	1167.641357421875
pepa1c205	a1.a1.a1	sp|P78527|PRKDC_HUMAN	sp|P78527|PRKDC_HUMAN DNA-dependent protein kinase catalytic subunit OS=Homo sapiens GN=PRKDC PE=1 SV=3	VIAGLYQR		3373	3380	919.536376953125
pepa1c167	a1.a1.a1	sp|P78527|PRKDC_HUMAN	sp|P78527|PRKDC_HUMAN DNA-dependent protein kinase catalytic subunit OS=Homo sapiens GN=PRKDC PE=1 SV=3	QMFLTQTDTGDDR	M2:+15.99491	394	406	1543.669677734375
pepa1b86	a1.a1.a1	sp|P78527|PRKDC_HUMAN	sp|P78527|PRKDC_HUMAN DNA-dependent protein kinase catalytic subunit OS=Homo sapiens GN=PRKDC PE=1 SV=3	LLQDFNR		2836	2842	905.484375
pepa1b81	a1.a1.a1	sp|P78527|PRKDC_HUMAN	sp|P78527|PRKDC_HUMAN DNA-dependent protein kinase catalytic subunit OS=Homo sapiens GN=PRKDC PE=1 SV=3	ILELSGSSSEDSEK		3359	3372	1480.70166015625
pepa1b75	a1.a1.a1	sp|P78527|PRKDC_HUMAN	sp|P78527|PRKDC_HUMAN DNA-dependent protein kinase catalytic subunit OS=Homo sapiens GN=PRKDC PE=1 SV=3	LGLPGDEVDNKVK		2705	2717	1383.7481689453125
pepa1c190	a1.a1.a1	sp|P78527|PRKDC_HUMAN	sp|P78527|PRKDC_HUMAN DNA-dependent protein kinase catalytic subunit OS=Homo sapiens GN=PRKDC PE=1 SV=3	SYRHGDLPDIQIK		2774	2786	1541.8074951171875
pepa1c105	a1.a1.a1	sp|P78527|PRKDC_HUMAN	sp|P78527|PRKDC_HUMAN DNA-dependent protein kinase catalytic subunit OS=Homo sapiens GN=PRKDC PE=1 SV=3	LSLMYAR	M4:+15.99491	2739	2745	869.4553833007812
pepa1c213	a1.a1.a1	sp|P78527|PRKDC_HUMAN	sp|P78527|PRKDC_HUMAN DNA-dependent protein kinase catalytic subunit OS=Homo sapiens GN=PRKDC PE=1 SV=3	YAVPSAGLR		265	273	933.5156860351562
pepa1b53	a1.a1.a1	sp|P78527|PRKDC_HUMAN	sp|P78527|PRKDC_HUMAN DNA-dependent protein kinase catalytic subunit OS=Homo sapiens GN=PRKDC PE=1 SV=3	FYGELALKK		156	164	1068.6092529296875
pepa1c132	a1.a1.a1	sp|P78527|PRKDC_HUMAN	sp|P78527|PRKDC_HUMAN DNA-dependent protein kinase catalytic subunit OS=Homo sapiens GN=PRKDC PE=1 SV=3	MSGKHDVGAYMLMYK	M13:+15.99491	3846	3860	1746.8016357421875
pepa1b99	a1.a1.a1	sp|P78527|PRKDC_HUMAN	sp|P78527|PRKDC_HUMAN DNA-dependent protein kinase catalytic subunit OS=Homo sapiens GN=PRKDC PE=1 SV=3	LPPDVLR		2916	2922	809.4884033203125
pepa1c154	a1.a1.a1	sp|P78527|PRKDC_HUMAN	sp|P78527|PRKDC_HUMAN DNA-dependent protein kinase catalytic subunit OS=Homo sapiens GN=PRKDC PE=1 SV=3	NVDSNNKELSIAIR		351	364	1572.8343505859375
pepa1c157	a1.a1.a1	sp|P78527|PRKDC_HUMAN	sp|P78527|PRKDC_HUMAN DNA-dependent protein kinase catalytic subunit OS=Homo sapiens GN=PRKDC PE=1 SV=3	QDWVDGEPTEAEK		2979	2991	1503.66015625
pepa1c210	a1.a1.a1	sp|P78527|PRKDC_HUMAN	sp|P78527|PRKDC_HUMAN DNA-dependent protein kinase catalytic subunit OS=Homo sapiens GN=PRKDC PE=1 SV=3	VTVMASLR		3726	3733	876.4976196289062
pepa1c160	a1.a1.a1	sp|P78527|PRKDC_HUMAN	sp|P78527|PRKDC_HUMAN DNA-dependent protein kinase catalytic subunit OS=Homo sapiens GN=PRKDC PE=1 SV=3	QGNLSSQVPLKR	Q1:-17.02655	3148	3159	1309.72265625
pepa1b84	a1.a1.a1	sp|P78527|PRKDC_HUMAN	sp|P78527|PRKDC_HUMAN DNA-dependent protein kinase catalytic subunit OS=Homo sapiens GN=PRKDC PE=1 SV=3	LLNTWTNR		3160	3167	1017.5479736328125
pepa1c209	a1.a1.a1	sp|P78527|PRKDC_HUMAN	sp|P78527|PRKDC_HUMAN DNA-dependent protein kinase catalytic subunit OS=Homo sapiens GN=PRKDC PE=1 SV=3	VTELALTASDR		914	924	1175.6270751953125
pepa1c150	a1.a1.a1	sp|P78527|PRKDC_HUMAN	sp|P78527|PRKDC_HUMAN DNA-dependent protein kinase catalytic subunit OS=Homo sapiens GN=PRKDC PE=1 SV=3	NLLTVTSSDEMMK	M11:+15.99491 M12:+15.99491	869	881	1500.6923828125
pepa1c170	a1.a1.a1	sp|P78527|PRKDC_HUMAN	sp|P78527|PRKDC_HUMAN DNA-dependent protein kinase catalytic subunit OS=Homo sapiens GN=PRKDC PE=1 SV=3	QYDEALNK	Q1:-17.02655	2971	2978	963.4421997070312
pepa1b85	a1.a1.a1	sp|P78527|PRKDC_HUMAN	sp|P78527|PRKDC_HUMAN DNA-dependent protein kinase catalytic subunit OS=Homo sapiens GN=PRKDC PE=1 SV=3	LLNTWTNRYPDAK		3160	3172	1591.8231201171875
pepa1b74	a1.a1.a1	sp|P78527|PRKDC_HUMAN	sp|P78527|PRKDC_HUMAN DNA-dependent protein kinase catalytic subunit OS=Homo sapiens GN=PRKDC PE=1 SV=3	LGLPGDEVDNK		2705	2715	1156.5849609375
pepa1c199	a1.a1.a1	sp|P78527|PRKDC_HUMAN	sp|P78527|PRKDC_HUMAN DNA-dependent protein kinase catalytic subunit OS=Homo sapiens GN=PRKDC PE=1 SV=3	TYSVVPMTSR		3790	3799	1140.5721435546875
pepa1b65	a1.a1.a1	sp|P78527|PRKDC_HUMAN	sp|P78527|PRKDC_HUMAN DNA-dependent protein kinase catalytic subunit OS=Homo sapiens GN=PRKDC PE=1 SV=3	HGDLPDIQIK		2777	2786	1135.6109619140625
pepa1c168	a1.a1.a1	sp|P78527|PRKDC_HUMAN	sp|P78527|PRKDC_HUMAN DNA-dependent protein kinase catalytic subunit OS=Homo sapiens GN=PRKDC PE=1 SV=3	QNNFSLAMK		3249	3257	1052.519775390625
pepa1b97	a1.a1.a1	sp|P78527|PRKDC_HUMAN	sp|P78527|PRKDC_HUMAN DNA-dependent protein kinase catalytic subunit OS=Homo sapiens GN=PRKDC PE=1 SV=3	INQVFHGSCITEGNELTK	C9:+57.02146	1896	1913	2046.99169921875
pepa1b15	a1.a1.a1	sp|P78527|PRKDC_HUMAN	sp|P78527|PRKDC_HUMAN DNA-dependent protein kinase catalytic subunit OS=Homo sapiens GN=PRKDC PE=1 SV=3	AVNLYGPDAQVDR		1433	1445	1417.7073974609375
pepa1c135	a1.a1.a1	sp|P78527|PRKDC_HUMAN	sp|P78527|PRKDC_HUMAN DNA-dependent protein kinase catalytic subunit OS=Homo sapiens GN=PRKDC PE=1 SV=3	MSPYKDILETHLR	M1:+15.99491	1408	1420	1618.826171875
pepa1b95	a1.a1.a1	sp|P78527|PRKDC_HUMAN	sp|P78527|PRKDC_HUMAN DNA-dependent protein kinase catalytic subunit OS=Homo sapiens GN=PRKDC PE=1 SV=3	LNESTFDTQITK		1858	1869	1396.6959228515625
pepa1c109	a1.a1.a1	sp|P78527|PRKDC_HUMAN	sp|P78527|PRKDC_HUMAN DNA-dependent protein kinase catalytic subunit OS=Homo sapiens GN=PRKDC PE=1 SV=3	LTPLPEDNSMNVDQDGDPSDR	M10:+15.99491	3197	3217	2331.00439453125
pepa1c212	a1.a1.a1	sp|P78527|PRKDC_HUMAN	sp|P78527|PRKDC_HUMAN DNA-dependent protein kinase catalytic subunit OS=Homo sapiens GN=PRKDC PE=1 SV=3	VVQMLGSLGGQINK	M4:+15.99491	855	868	1459.7940673828125
pepa1c175	a1.a1.a1	sp|P78527|PRKDC_HUMAN	sp|P78527|PRKDC_HUMAN DNA-dependent protein kinase catalytic subunit OS=Homo sapiens GN=PRKDC PE=1 SV=3	RTFPVLLR		964	971	1001.6259155273438
pepa1c183	a1.a1.a1	sp|P78527|PRKDC_HUMAN	sp|P78527|PRKDC_HUMAN DNA-dependent protein kinase catalytic subunit OS=Homo sapiens GN=PRKDC PE=1 SV=3	SLNSIEFR		72	79	965.5054931640625
pepa1b35	a1.a1.a1	sp|P78527|PRKDC_HUMAN	sp|P78527|PRKDC_HUMAN DNA-dependent protein kinase catalytic subunit OS=Homo sapiens GN=PRKDC PE=1 SV=3	DQEKLSLMYAR		2735	2745	1353.6834716796875
pepa1c142	a1.a1.a1	sp|P78527|PRKDC_HUMAN	sp|P78527|PRKDC_HUMAN DNA-dependent protein kinase catalytic subunit OS=Homo sapiens GN=PRKDC PE=1 SV=3	NCISTVVHQGLIR	C2:+57.02146	477	489	1496.8006591796875
pepa1b51	a1.a1.a1	sp|P78527|PRKDC_HUMAN	sp|P78527|PRKDC_HUMAN DNA-dependent protein kinase catalytic subunit OS=Homo sapiens GN=PRKDC PE=1 SV=3	FTKLNESTFDTQITK		1855	1869	1772.9068603515625
pepa1a8	a1.a1.a1	sp|P78527|PRKDC_HUMAN	sp|P78527|PRKDC_HUMAN DNA-dependent protein kinase catalytic subunit OS=Homo sapiens GN=PRKDC PE=1 SV=3	APPCEYKDWLTK	C4:+57.02146	3834	3845	1507.725341796875
pepa1c216	a1.a1.a1	sp|P78527|PRKDC_HUMAN	sp|P78527|PRKDC_HUMAN DNA-dependent protein kinase catalytic subunit OS=Homo sapiens GN=PRKDC PE=1 SV=3	YPEETLSLMTK	M9:+15.99491	3475	3485	1327.6453857421875
pepa1c193	a1.a1.a1	sp|P78527|PRKDC_HUMAN	sp|P78527|PRKDC_HUMAN DNA-dependent protein kinase catalytic subunit OS=Homo sapiens GN=PRKDC PE=1 SV=3	TKNLSSNEAISLEEIR		837	852	1803.945068359375
pepa1c104	a1.a1.a1	sp|P78527|PRKDC_HUMAN	sp|P78527|PRKDC_HUMAN DNA-dependent protein kinase catalytic subunit OS=Homo sapiens GN=PRKDC PE=1 SV=3	LSLMYAR		2739	2745	853.4605102539062
pepa1c166	a1.a1.a1	sp|P78527|PRKDC_HUMAN	sp|P78527|PRKDC_HUMAN DNA-dependent protein kinase catalytic subunit OS=Homo sapiens GN=PRKDC PE=1 SV=3	QMFLTQTDTGDDR		394	406	1527.6748046875
pepa1b31	a1.a1.a1	sp|P78527|PRKDC_HUMAN	sp|P78527|PRKDC_HUMAN DNA-dependent protein kinase catalytic subunit OS=Homo sapiens GN=PRKDC PE=1 SV=3	DLLLNTMSQEEK	M7:+15.99491	3814	3825	1436.6942138671875
pepa1c164	a1.a1.a1	sp|P78527|PRKDC_HUMAN	sp|P78527|PRKDC_HUMAN DNA-dependent protein kinase catalytic subunit OS=Homo sapiens GN=PRKDC PE=1 SV=3	QITQSALLAEAR		2951	2962	1300.722412109375
pepa1b91	a1.a1.a1	sp|P78527|PRKDC_HUMAN	sp|P78527|PRKDC_HUMAN DNA-dependent protein kinase catalytic subunit OS=Homo sapiens GN=PRKDC PE=1 SV=3	LLSITVR		669	675	801.5197143554688
pepa1c172	a1.a1.a1	sp|P78527|PRKDC_HUMAN	sp|P78527|PRKDC_HUMAN DNA-dependent protein kinase catalytic subunit OS=Homo sapiens GN=PRKDC PE=1 SV=3	QYDEALNKQDWVDGEPTEAEK		2971	2991	2465.110595703125
pepa1b71	a1.a1.a1	sp|P78527|PRKDC_HUMAN	sp|P78527|PRKDC_HUMAN DNA-dependent protein kinase catalytic subunit OS=Homo sapiens GN=PRKDC PE=1 SV=3	LATTILQHWK		1618	1627	1210.6947021484375
pepa1c134	a1.a1.a1	sp|P78527|PRKDC_HUMAN	sp|P78527|PRKDC_HUMAN DNA-dependent protein kinase catalytic subunit OS=Homo sapiens GN=PRKDC PE=1 SV=3	MSPYKDILETHLR		1408	1420	1602.831298828125
pepa1b33	a1.a1.a1	sp|P78527|PRKDC_HUMAN	sp|P78527|PRKDC_HUMAN DNA-dependent protein kinase catalytic subunit OS=Homo sapiens GN=PRKDC PE=1 SV=3	DPESETDNDSQEIFK		2486	2500	1753.7403564453125
pepa1b11	a1.a1.a1	sp|P78527|PRKDC_HUMAN	sp|P78527|PRKDC_HUMAN DNA-dependent protein kinase catalytic subunit OS=Homo sapiens GN=PRKDC PE=1 SV=3	ATQMPEGGQGAPPMYQLYK	M14:+15.99491	945	963	2082.962646484375
pepa1b19	a1.a1.a1	sp|P78527|PRKDC_HUMAN	sp|P78527|PRKDC_HUMAN DNA-dependent protein kinase catalytic subunit OS=Homo sapiens GN=PRKDC PE=1 SV=3	CFGTGAAGNR	C1:+57.02146 C1:-17.02655	1312	1321	993.4210815429688
pepa1b58	a1.a1.a1	sp|P78527|PRKDC_HUMAN	sp|P78527|PRKDC_HUMAN DNA-dependent protein kinase catalytic subunit OS=Homo sapiens GN=PRKDC PE=1 SV=3	GIFTSEIGTK		2941	2950	1052.562744140625
pepa1c149	a1.a1.a1	sp|P78527|PRKDC_HUMAN	sp|P78527|PRKDC_HUMAN DNA-dependent protein kinase catalytic subunit OS=Homo sapiens GN=PRKDC PE=1 SV=3	NLLTVTSSDEMMK	M11:+15.99491	869	881	1484.697509765625
pepa1c153	a1.a1.a1	sp|P78527|PRKDC_HUMAN	sp|P78527|PRKDC_HUMAN DNA-dependent protein kinase catalytic subunit OS=Homo sapiens GN=PRKDC PE=1 SV=3	NNWEVSALSR		811	820	1175.580810546875
pepa1b24	a1.a1.a1	sp|P78527|PRKDC_HUMAN	sp|P78527|PRKDC_HUMAN DNA-dependent protein kinase catalytic subunit OS=Homo sapiens GN=PRKDC PE=1 SV=3	CLMDQATDPNILGR	C1:+57.02146 M3:+15.99491	4106	4119	1619.751953125
pepa1b87	a1.a1.a1	sp|P78527|PRKDC_HUMAN	sp|P78527|PRKDC_HUMAN DNA-dependent protein kinase catalytic subunit OS=Homo sapiens GN=PRKDC PE=1 SV=3	LLQIIER		3468	3474	884.5568237304688
pepa1c143	a1.a1.a1	sp|P78527|PRKDC_HUMAN	sp|P78527|PRKDC_HUMAN DNA-dependent protein kinase catalytic subunit OS=Homo sapiens GN=PRKDC PE=1 SV=3	NELEIPGQYDGR		3697	3708	1390.66015625
pepa1c181	a1.a1.a1	sp|P78527|PRKDC_HUMAN	sp|P78527|PRKDC_HUMAN DNA-dependent protein kinase catalytic subunit OS=Homo sapiens GN=PRKDC PE=1 SV=3	SIGEYDVLR		2932	2940	1051.5423583984375
pepa1b62	a1.a1.a1	sp|P78527|PRKDC_HUMAN	sp|P78527|PRKDC_HUMAN DNA-dependent protein kinase catalytic subunit OS=Homo sapiens GN=PRKDC PE=1 SV=3	GYGLFAGPCK	C9:+57.02146	365	374	1069.513916015625
pepa1b79	a1.a1.a1	sp|P78527|PRKDC_HUMAN	sp|P78527|PRKDC_HUMAN DNA-dependent protein kinase catalytic subunit OS=Homo sapiens GN=PRKDC PE=1 SV=3	ILDVMYSR		1876	1883	996.5186767578125
pepa1b66	a1.a1.a1	sp|P78527|PRKDC_HUMAN	sp|P78527|PRKDC_HUMAN DNA-dependent protein kinase catalytic subunit OS=Homo sapiens GN=PRKDC PE=1 SV=3	HSSLITPLQAVAQR		2787	2800	1520.8548583984375
pepa1c187	a1.a1.a1	sp|P78527|PRKDC_HUMAN	sp|P78527|PRKDC_HUMAN DNA-dependent protein kinase catalytic subunit OS=Homo sapiens GN=PRKDC PE=1 SV=3	SQGCSEQVLTVLK	C4:+57.02146	3290	3302	1448.7418212890625
pepa1c195	a1.a1.a1	sp|P78527|PRKDC_HUMAN	sp|P78527|PRKDC_HUMAN DNA-dependent protein kinase catalytic subunit OS=Homo sapiens GN=PRKDC PE=1 SV=3	TSALSDETKNNWEVSALSR		802	820	2108.02587890625
pepa1b63	a1.a1.a1	sp|P78527|PRKDC_HUMAN	sp|P78527|PRKDC_HUMAN DNA-dependent protein kinase catalytic subunit OS=Homo sapiens GN=PRKDC PE=1 SV=3	HDVGAYMLMYK		3850	3860	1327.6177978515625
pepa1c100	a1.a1.a1	sp|P78527|PRKDC_HUMAN	sp|P78527|PRKDC_HUMAN DNA-dependent protein kinase catalytic subunit OS=Homo sapiens GN=PRKDC PE=1 SV=3	LPVLAGCLK	C7:+57.02146	217	225	970.5758056640625
pepa1c180	a1.a1.a1	sp|P78527|PRKDC_HUMAN	sp|P78527|PRKDC_HUMAN DNA-dependent protein kinase catalytic subunit OS=Homo sapiens GN=PRKDC PE=1 SV=3	SLEYCSTASIDSENPPDLNK	C5:+57.02146	3010	3029	2240.002685546875
pepa1c108	a1.a1.a1	sp|P78527|PRKDC_HUMAN	sp|P78527|PRKDC_HUMAN DNA-dependent protein kinase catalytic subunit OS=Homo sapiens GN=PRKDC PE=1 SV=3	LTPLPEDNSMNVDQDGDPSDR		3197	3217	2315.009521484375
pepa1c204	a1.a1.a1	sp|P78527|PRKDC_HUMAN	sp|P78527|PRKDC_HUMAN DNA-dependent protein kinase catalytic subunit OS=Homo sapiens GN=PRKDC PE=1 SV=3	VFLALAAK		464	471	832.5294799804688
pepa1c159	a1.a1.a1	sp|P78527|PRKDC_HUMAN	sp|P78527|PRKDC_HUMAN DNA-dependent protein kinase catalytic subunit OS=Homo sapiens GN=PRKDC PE=1 SV=3	QGNLSSQVPLK	Q1:-17.02655	3148	3158	1153.62158203125
pepa1c156	a1.a1.a1	sp|P78527|PRKDC_HUMAN	sp|P78527|PRKDC_HUMAN DNA-dependent protein kinase catalytic subunit OS=Homo sapiens GN=PRKDC PE=1 SV=3	QCLPSLDLSCK	C2:+57.02146 C10:+57.02146	1498	1508	1320.629150390625
pepa1b18	a1.a1.a1	sp|P78527|PRKDC_HUMAN	sp|P78527|PRKDC_HUMAN DNA-dependent protein kinase catalytic subunit OS=Homo sapiens GN=PRKDC PE=1 SV=3	CDSWWAKDSPLETK	C1:+57.02146	1629	1642	1722.779541015625
pepa1c215	a1.a1.a1	sp|P78527|PRKDC_HUMAN	sp|P78527|PRKDC_HUMAN DNA-dependent protein kinase catalytic subunit OS=Homo sapiens GN=PRKDC PE=1 SV=3	YPEETLSLMTK		3475	3485	1311.6505126953125
pepa1b10	a1.a1.a1	sp|P78527|PRKDC_HUMAN	sp|P78527|PRKDC_HUMAN DNA-dependent protein kinase catalytic subunit OS=Homo sapiens GN=PRKDC PE=1 SV=3	ATQMPEGGQGAPPMYQLYK		945	963	2066.9677734375
pepa1b80	a1.a1.a1	sp|P78527|PRKDC_HUMAN	sp|P78527|PRKDC_HUMAN DNA-dependent protein kinase catalytic subunit OS=Homo sapiens GN=PRKDC PE=1 SV=3	LLEEALLR		2892	2899	956.577880859375
pepa1c211	a1.a1.a1	sp|P78527|PRKDC_HUMAN	sp|P78527|PRKDC_HUMAN DNA-dependent protein kinase catalytic subunit OS=Homo sapiens GN=PRKDC PE=1 SV=3	VVQMLGSLGGQINK		855	868	1443.7991943359375
pepa1b54	a1.a1.a1	sp|P78527|PRKDC_HUMAN	sp|P78527|PRKDC_HUMAN DNA-dependent protein kinase catalytic subunit OS=Homo sapiens GN=PRKDC PE=1 SV=3	FYQGFLFSEKPEK		1961	1973	1619.810791015625
pepa1c151	a1.a1.a1	sp|P78527|PRKDC_HUMAN	sp|P78527|PRKDC_HUMAN DNA-dependent protein kinase catalytic subunit OS=Homo sapiens GN=PRKDC PE=1 SV=3	NLSSNEAISLEEIR		839	852	1574.802490234375
pepa1b36	a1.a1.a1	sp|P78527|PRKDC_HUMAN	sp|P78527|PRKDC_HUMAN DNA-dependent protein kinase catalytic subunit OS=Homo sapiens GN=PRKDC PE=1 SV=3	DQNILLGTTYR		3325	3335	1293.68017578125
pepa1c148	a1.a1.a1	sp|P78527|PRKDC_HUMAN	sp|P78527|PRKDC_HUMAN DNA-dependent protein kinase catalytic subunit OS=Homo sapiens GN=PRKDC PE=1 SV=3	NLLTVTSSDEMMK		869	881	1468.70263671875
pepa1a4	a1.a1.a1	sp|P78527|PRKDC_HUMAN	sp|P78527|PRKDC_HUMAN DNA-dependent protein kinase catalytic subunit OS=Homo sapiens GN=PRKDC PE=1 SV=3	AGLLHNILPSQSTDLH		1461	1476	1715.907958984375
pepa1c201	a1.a1.a1	sp|P78527|PRKDC_HUMAN	sp|P78527|PRKDC_HUMAN DNA-dependent protein kinase catalytic subunit OS=Homo sapiens GN=PRKDC PE=1 SV=3	VCLDIIYK	C2:+57.02146	2434	2441	1023.5548095703125
pepa1b16	a1.a1.a1	sp|P78527|PRKDC_HUMAN	sp|P78527|PRKDC_HUMAN DNA-dependent protein kinase catalytic subunit OS=Homo sapiens GN=PRKDC PE=1 SV=3	AYVPALQMAFK	M8:+15.99491	747	757	1254.655517578125
pepa1c141	a1.a1.a1	sp|P78527|PRKDC_HUMAN	sp|P78527|PRKDC_HUMAN DNA-dependent protein kinase catalytic subunit OS=Homo sapiens GN=PRKDC PE=1 SV=3	MYAALGDPKAPGLGAFR		3613	3629	1734.9000244140625
pepa1b39	a1.a1.a1	sp|P78527|PRKDC_HUMAN	sp|P78527|PRKDC_HUMAN DNA-dependent protein kinase catalytic subunit OS=Homo sapiens GN=PRKDC PE=1 SV=3	ECSPWMSDFK	C2:+57.02146	3682	3691	1286.5184326171875
pepa1c218	a1.a1.a1	sp|P78527|PRKDC_HUMAN	sp|P78527|PRKDC_HUMAN DNA-dependent protein kinase catalytic subunit OS=Homo sapiens GN=PRKDC PE=1 SV=3	YQETYLPYMIR	M9:+15.99491	3036	3046	1492.7144775390625
pepa1b67	a1.a1.a1	sp|P78527|PRKDC_HUMAN	sp|P78527|PRKDC_HUMAN DNA-dependent protein kinase catalytic subunit OS=Homo sapiens GN=PRKDC PE=1 SV=3	HSSLITPLQAVAQRDPIIAK		2787	2806	2158.234619140625
pepa1c111	a1.a1.a1	sp|P78527|PRKDC_HUMAN	sp|P78527|PRKDC_HUMAN DNA-dependent protein kinase catalytic subunit OS=Homo sapiens GN=PRKDC PE=1 SV=3	LVINTEEVFRPYAK		2149	2162	1678.916748046875
pepa1c121	a1.a1.a1	sp|P78527|PRKDC_HUMAN	sp|P78527|PRKDC_HUMAN DNA-dependent protein kinase catalytic subunit OS=Homo sapiens GN=PRKDC PE=1 SV=3	MAVLALLAK	M1:+15.99491	1643	1651	945.5806274414062
pepa1b47	a1.a1.a1	sp|P78527|PRKDC_HUMAN	sp|P78527|PRKDC_HUMAN DNA-dependent protein kinase catalytic subunit OS=Homo sapiens GN=PRKDC PE=1 SV=3	ESVYEMFR		1799	1806	1060.4771728515625
pepa1b23	a1.a1.a1	sp|P78527|PRKDC_HUMAN	sp|P78527|PRKDC_HUMAN DNA-dependent protein kinase catalytic subunit OS=Homo sapiens GN=PRKDC PE=1 SV=3	CLMDQATDPNILGR	C1:+57.02146	4106	4119	1603.757080078125
pepa1b30	a1.a1.a1	sp|P78527|PRKDC_HUMAN	sp|P78527|PRKDC_HUMAN DNA-dependent protein kinase catalytic subunit OS=Homo sapiens GN=PRKDC PE=1 SV=3	DLLLNTMSQEEK		3814	3825	1420.69921875
pepa1c176	a1.a1.a1	sp|P78527|PRKDC_HUMAN	sp|P78527|PRKDC_HUMAN DNA-dependent protein kinase catalytic subunit OS=Homo sapiens GN=PRKDC PE=1 SV=3	RYNFPVEVEVPMER		1987	2000	1764.8741455078125
pepa1b88	a1.a1.a1	sp|P78527|PRKDC_HUMAN	sp|P78527|PRKDC_HUMAN DNA-dependent protein kinase catalytic subunit OS=Homo sapiens GN=PRKDC PE=1 SV=3	LLQIIERYPE		3468	3477	1273.7154541015625
pepa1c126	a1.a1.a1	sp|P78527|PRKDC_HUMAN	sp|P78527|PRKDC_HUMAN DNA-dependent protein kinase catalytic subunit OS=Homo sapiens GN=PRKDC PE=1 SV=3	MEVQEQEEDISSLIR	M1:+15.99491	3218	3232	1821.8538818359375
pepa1c189	a1.a1.a1	sp|P78527|PRKDC_HUMAN	sp|P78527|PRKDC_HUMAN DNA-dependent protein kinase catalytic subunit OS=Homo sapiens GN=PRKDC PE=1 SV=3	STVLTPMFVETQASQGTLQTR	M7:+15.99491	2599	2619	2311.160400390625
pepa1b56	a1.a1.a1	sp|P78527|PRKDC_HUMAN	sp|P78527|PRKDC_HUMAN DNA-dependent protein kinase catalytic subunit OS=Homo sapiens GN=PRKDC PE=1 SV=3	GGSWIQEINVAEK		4024	4036	1430.727783203125
pepa1c207	a1.a1.a1	sp|P78527|PRKDC_HUMAN	sp|P78527|PRKDC_HUMAN DNA-dependent protein kinase catalytic subunit OS=Homo sapiens GN=PRKDC PE=1 SV=3	VLEQLIVAHFPMQSR	M12:+15.99491	1713	1727	1783.9527587890625
pepa1b70	a1.a1.a1	sp|P78527|PRKDC_HUMAN	sp|P78527|PRKDC_HUMAN DNA-dependent protein kinase catalytic subunit OS=Homo sapiens GN=PRKDC PE=1 SV=3	LAGANPAVITCDELLLGHEK	C11:+57.02146	4051	4070	2121.101318359375
pepa1c107	a1.a1.a1	sp|P78527|PRKDC_HUMAN	sp|P78527|PRKDC_HUMAN DNA-dependent protein kinase catalytic subunit OS=Homo sapiens GN=PRKDC PE=1 SV=3	LTPLPEDNSMNVDQDGD		3197	3213	1859.7967529296875
pepa1b77	a1.a1.a1	sp|P78527|PRKDC_HUMAN	sp|P78527|PRKDC_HUMAN DNA-dependent protein kinase catalytic subunit OS=Homo sapiens GN=PRKDC PE=1 SV=3	LGNPIVPLNIR		2133	2143	1205.7369384765625
pepa1c178	a1.a1.a1	sp|P78527|PRKDC_HUMAN	sp|P78527|PRKDC_HUMAN DNA-dependent protein kinase catalytic subunit OS=Homo sapiens GN=PRKDC PE=1 SV=3	SDPGLLTNTMDVFVK	M10:+15.99491	3993	4007	1652.8199462890625
pepa1b73	a1.a1.a1	sp|P78527|PRKDC_HUMAN	sp|P78527|PRKDC_HUMAN DNA-dependent protein kinase catalytic subunit OS=Homo sapiens GN=PRKDC PE=1 SV=3	LCYDAFTENMAGENQLLER	C2:+57.02146 M10:+15.99491	1918	1936	2290.011962890625
pepa1b82	a1.a1.a1	sp|P78527|PRKDC_HUMAN	sp|P78527|PRKDC_HUMAN DNA-dependent protein kinase catalytic subunit OS=Homo sapiens GN=PRKDC PE=1 SV=3	ILELSGSSSEDSEKVIAGLYQR		3359	3380	2381.219970703125
pepa1b46	a1.a1.a1	sp|P78527|PRKDC_HUMAN	sp|P78527|PRKDC_HUMAN DNA-dependent protein kinase catalytic subunit OS=Homo sapiens GN=PRKDC PE=1 SV=3	EQQHVMEELFQSSFR		1769	1783	1894.8756103515625
pepa1c115	a1.a1.a1	sp|P78527|PRKDC_HUMAN	sp|P78527|PRKDC_HUMAN DNA-dependent protein kinase catalytic subunit OS=Homo sapiens GN=PRKDC PE=1 SV=3	KAALSALESFLK		310	321	1277.746826171875
pepa1c125	a1.a1.a1	sp|P78527|PRKDC_HUMAN	sp|P78527|PRKDC_HUMAN DNA-dependent protein kinase catalytic subunit OS=Homo sapiens GN=PRKDC PE=1 SV=3	MEVQEQEEDISSLIR		3218	3232	1805.8590087890625
pepa1c116	a1.a1.a1	sp|P78527|PRKDC_HUMAN	sp|P78527|PRKDC_HUMAN DNA-dependent protein kinase catalytic subunit OS=Homo sapiens GN=PRKDC PE=1 SV=3	KEEENASVIDSAELQAYPALVVEK		3426	3449	2632.335693359375
pepa1c114	a1.a1.a1	sp|P78527|PRKDC_HUMAN	sp|P78527|PRKDC_HUMAN DNA-dependent protein kinase catalytic subunit OS=Homo sapiens GN=PRKDC PE=1 SV=3	LYSLALHPNAF		1063	1073	1245.6630859375
pepa1c217	a1.a1.a1	sp|P78527|PRKDC_HUMAN	sp|P78527|PRKDC_HUMAN DNA-dependent protein kinase catalytic subunit OS=Homo sapiens GN=PRKDC PE=1 SV=3	YQETYLPYMIR		3036	3046	1476.7196044921875
pepa1b90	a1.a1.a1	sp|P78527|PRKDC_HUMAN	sp|P78527|PRKDC_HUMAN DNA-dependent protein kinase catalytic subunit OS=Homo sapiens GN=PRKDC PE=1 SV=3	LLQIIERYPEETLSLMTK	M16:+15.99491	3468	3485	2193.18408203125
pepa1c103	a1.a1.a1	sp|P78527|PRKDC_HUMAN	sp|P78527|PRKDC_HUMAN DNA-dependent protein kinase catalytic subunit OS=Homo sapiens GN=PRKDC PE=1 SV=3	LSFAVPFR		892	899	936.5305786132812
pepa1c203	a1.a1.a1	sp|P78527|PRKDC_HUMAN	sp|P78527|PRKDC_HUMAN DNA-dependent protein kinase catalytic subunit OS=Homo sapiens GN=PRKDC PE=1 SV=3	VEQLFQVMNGILAQDSACSQR	C18:+57.02146 M8:+15.99491	3764	3784	2410.1494140625
pepa1c198	a1.a1.a1	sp|P78527|PRKDC_HUMAN	sp|P78527|PRKDC_HUMAN DNA-dependent protein kinase catalytic subunit OS=Homo sapiens GN=PRKDC PE=1 SV=3	TVSLLDENNVSSYLSK		3303	3318	1768.8968505859375
pepa1c136	a1.a1.a1	sp|P78527|PRKDC_HUMAN	sp|P78527|PRKDC_HUMAN DNA-dependent protein kinase catalytic subunit OS=Homo sapiens GN=PRKDC PE=1 SV=3	MSTSPEAFLALR		3890	3901	1322.677734375
pepa1b26	a1.a1.a1	sp|P78527|PRKDC_HUMAN	sp|P78527|PRKDC_HUMAN DNA-dependent protein kinase catalytic subunit OS=Homo sapiens GN=PRKDC PE=1 SV=3	CKIPALDLLIK	C1:+57.02146	123	133	1283.7760009765625
pepa1b48	a1.a1.a1	sp|P78527|PRKDC_HUMAN	sp|P78527|PRKDC_HUMAN DNA-dependent protein kinase catalytic subunit OS=Homo sapiens GN=PRKDC PE=1 SV=3	EVLGLILR		2321	2328	912.5880737304688
pepa1c206	a1.a1.a1	sp|P78527|PRKDC_HUMAN	sp|P78527|PRKDC_HUMAN DNA-dependent protein kinase catalytic subunit OS=Homo sapiens GN=PRKDC PE=1 SV=3	VLEQLIVAHFPMQSR		1713	1727	1767.9578857421875
pepa1b78	a1.a1.a1	sp|P78527|PRKDC_HUMAN	sp|P78527|PRKDC_HUMAN DNA-dependent protein kinase catalytic subunit OS=Homo sapiens GN=PRKDC PE=1 SV=3	IIANALSSEPACLAEIEEDK	C12:+57.02146	3336	3355	2173.069580078125
pepa1b44	a1.a1.a1	sp|P78527|PRKDC_HUMAN	sp|P78527|PRKDC_HUMAN DNA-dependent protein kinase catalytic subunit OS=Homo sapiens GN=PRKDC PE=1 SV=3	EKITAQSIEELCAVNLYGPDAQVDR	C12:+57.02146	1421	1445	2819.388427734375
pepa1c188	a1.a1.a1	sp|P78527|PRKDC_HUMAN	sp|P78527|PRKDC_HUMAN DNA-dependent protein kinase catalytic subunit OS=Homo sapiens GN=PRKDC PE=1 SV=3	STVLTPMFVETQASQGTLQTR		2599	2619	2295.165283203125
pepa1b43	a1.a1.a1	sp|P78527|PRKDC_HUMAN	sp|P78527|PRKDC_HUMAN DNA-dependent protein kinase catalytic subunit OS=Homo sapiens GN=PRKDC PE=1 SV=3	ELLNPVVEFVSHPSTTCR	C17:+57.02146	2453	2470	2085.043701171875
pepa1c163	a1.a1.a1	sp|P78527|PRKDC_HUMAN	sp|P78527|PRKDC_HUMAN DNA-dependent protein kinase catalytic subunit OS=Homo sapiens GN=PRKDC PE=1 SV=3	QITQSALLAEAR	Q1:-17.02655	2951	2962	1283.69580078125
pepa1b17	a1.a1.a1	sp|P78527|PRKDC_HUMAN	sp|P78527|PRKDC_HUMAN DNA-dependent protein kinase catalytic subunit OS=Homo sapiens GN=PRKDC PE=1 SV=3	CDSWWAKDSPLETK	C1:+57.02146 C1:-17.02655	1629	1642	1705.7530517578125
pepa1c214	a1.a1.a1	sp|P78527|PRKDC_HUMAN	sp|P78527|PRKDC_HUMAN DNA-dependent protein kinase catalytic subunit OS=Homo sapiens GN=PRKDC PE=1 SV=3	YNFPVEVEVPMER		1988	2000	1608.7730712890625
pepa1b59	a1.a1.a1	sp|P78527|PRKDC_HUMAN	sp|P78527|PRKDC_HUMAN DNA-dependent protein kinase catalytic subunit OS=Homo sapiens GN=PRKDC PE=1 SV=3	GLSSLLCNFTK	C7:+57.02146	226	236	1239.640625
pepa1c128	a1.a1.a1	sp|P78527|PRKDC_HUMAN	sp|P78527|PRKDC_HUMAN DNA-dependent protein kinase catalytic subunit OS=Homo sapiens GN=PRKDC PE=1 SV=3	MKLSDFNDITNMLLLK	M1:+15.99491 M12:+15.99491	3654	3669	1927.987060546875
pepa1b72	a1.a1.a1	sp|P78527|PRKDC_HUMAN	sp|P78527|PRKDC_HUMAN DNA-dependent protein kinase catalytic subunit OS=Homo sapiens GN=PRKDC PE=1 SV=3	LCYDAFTENMAGENQLLER	C2:+57.02146	1918	1936	2274.01708984375
pepa1c138	a1.a1.a1	sp|P78527|PRKDC_HUMAN	sp|P78527|PRKDC_HUMAN DNA-dependent protein kinase catalytic subunit OS=Homo sapiens GN=PRKDC PE=1 SV=3	MVSAVLNGMLDQSFR	M1:+15.99491	1592	1606	1683.8197021484375
pepa1b42	a1.a1.a1	sp|P78527|PRKDC_HUMAN	sp|P78527|PRKDC_HUMAN DNA-dependent protein kinase catalytic subunit OS=Homo sapiens GN=PRKDC PE=1 SV=3	EIFNFVLK	E1:-18.01056	247	254	991.5615844726562
pepa1b94	a1.a1.a1	sp|P78527|PRKDC_HUMAN	sp|P78527|PRKDC_HUMAN DNA-dependent protein kinase catalytic subunit OS=Homo sapiens GN=PRKDC PE=1 SV=3	IMEFTTTLLNTSPEGWK	M2:+15.99491	1341	1357	1983.9736328125
pepa1b34	a1.a1.a1	sp|P78527|PRKDC_HUMAN	sp|P78527|PRKDC_HUMAN DNA-dependent protein kinase catalytic subunit OS=Homo sapiens GN=PRKDC PE=1 SV=3	DPTVHDDVLELEMDELNR		2073	2090	2139.98681640625
pepa1c117	a1.a1.a1	sp|P78527|PRKDC_HUMAN	sp|P78527|PRKDC_HUMAN DNA-dependent protein kinase catalytic subunit OS=Homo sapiens GN=PRKDC PE=1 SV=3	KNILEESLCELVAK	C9:+57.02146	2334	2347	1645.8834228515625
pepa1c165	a1.a1.a1	sp|P78527|PRKDC_HUMAN	sp|P78527|PRKDC_HUMAN DNA-dependent protein kinase catalytic subunit OS=Homo sapiens GN=PRKDC PE=1 SV=3	QMFLTQTDTGDDR	Q1:-17.02655	394	406	1510.6483154296875
pepa1c112	a1.a1.a1	sp|P78527|PRKDC_HUMAN	sp|P78527|PRKDC_HUMAN DNA-dependent protein kinase catalytic subunit OS=Homo sapiens GN=PRKDC PE=1 SV=3	IWSEPFYQET		3030	3039	1299.589599609375
pepa1c155	a1.a1.a1	sp|P78527|PRKDC_HUMAN	sp|P78527|PRKDC_HUMAN DNA-dependent protein kinase catalytic subunit OS=Homo sapiens GN=PRKDC PE=1 SV=3	QCLPSLDLSCK	C2:+57.02146 C10:+57.02146 Q1:-17.02655	1498	1508	1303.6025390625
pepa1c197	a1.a1.a1	sp|P78527|PRKDC_HUMAN	sp|P78527|PRKDC_HUMAN DNA-dependent protein kinase catalytic subunit OS=Homo sapiens GN=PRKDC PE=1 SV=3	TVGALQVLGTEAQSSLLK		1275	1292	1815.0225830078125
pepa1c179	a1.a1.a1	sp|P78527|PRKDC_HUMAN	sp|P78527|PRKDC_HUMAN DNA-dependent protein kinase catalytic subunit OS=Homo sapiens GN=PRKDC PE=1 SV=3	SDPGLLTNTMDVFVKEPSFDWK	M10:+15.99491	3993	4014	2542.21728515625
pepa1a1	a1.a1.a1	sp|P78527|PRKDC_HUMAN	sp|P78527|PRKDC_HUMAN DNA-dependent protein kinase catalytic subunit OS=Homo sapiens GN=PRKDC PE=1 SV=3	AAEVLGLILR		2319	2328	1054.662353515625
pepa1c145	a1.a1.a1	sp|P78527|PRKDC_HUMAN	sp|P78527|PRKDC_HUMAN DNA-dependent protein kinase catalytic subunit OS=Homo sapiens GN=PRKDC PE=1 SV=3	NLDLAVLELMQSSVDNTK	M10:+15.99491	1574	1591	2006.011474609375
pepa1c106	a1.a1.a1	sp|P78527|PRKDC_HUMAN	sp|P78527|PRKDC_HUMAN DNA-dependent protein kinase catalytic subunit OS=Homo sapiens GN=PRKDC PE=1 SV=3	ITAQSIEELCAVNLYGPDAQVDR	C10:+57.02146	1423	1445	2562.2509765625
pepa1c110	a1.a1.a1	sp|P78527|PRKDC_HUMAN	sp|P78527|PRKDC_HUMAN DNA-dependent protein kinase catalytic subunit OS=Homo sapiens GN=PRKDC PE=1 SV=3	LTPLPEDNSMNVDQDGDPSDRMEVQEQEEDISSLIR		3197	3232	4101.8505859375
pepa1b40	a1.a1.a1	sp|P78527|PRKDC_HUMAN	sp|P78527|PRKDC_HUMAN DNA-dependent protein kinase catalytic subunit OS=Homo sapiens GN=PRKDC PE=1 SV=3	EEENASVIDSAELQAYPALVVEK		3427	3449	2504.24072265625
pepa1b89	a1.a1.a1	sp|P78527|PRKDC_HUMAN	sp|P78527|PRKDC_HUMAN DNA-dependent protein kinase catalytic subunit OS=Homo sapiens GN=PRKDC PE=1 SV=3	LLQIIERYPEETLSLMTK		3468	3485	2177.18896484375
pepa1c137	a1.a1.a1	sp|P78527|PRKDC_HUMAN	sp|P78527|PRKDC_HUMAN DNA-dependent protein kinase catalytic subunit OS=Homo sapiens GN=PRKDC PE=1 SV=3	MVSAVLNGMLDQSFR		1592	1606	1667.8248291015625
pepa1b38	a1.a1.a1	sp|P78527|PRKDC_HUMAN	sp|P78527|PRKDC_HUMAN DNA-dependent protein kinase catalytic subunit OS=Homo sapiens GN=PRKDC PE=1 SV=3	DVDFMYVELIQR	M5:+15.99491	380	391	1543.7464599609375
pepa1a2	a1.a1.a1	sp|P78527|PRKDC_HUMAN	sp|P78527|PRKDC_HUMAN DNA-dependent protein kinase catalytic subunit OS=Homo sapiens GN=PRKDC PE=1 SV=3	AALSALESFLK		311	321	1149.65185546875
pepa1c177	a1.a1.a1	sp|P78527|PRKDC_HUMAN	sp|P78527|PRKDC_HUMAN DNA-dependent protein kinase catalytic subunit OS=Homo sapiens GN=PRKDC PE=1 SV=3	SDPGLLTNTMDVFVK		3993	4007	1636.825439453125
pepa1c124	a1.a1.a1	sp|P78527|PRKDC_HUMAN	sp|P78527|PRKDC_HUMAN DNA-dependent protein kinase catalytic subunit OS=Homo sapiens GN=PRKDC PE=1 SV=3	MDPMNIWDDIITNR	M1:+15.99491 M4:+15.99491	3173	3186	1765.788818359375
pepa1c127	a1.a1.a1	sp|P78527|PRKDC_HUMAN	sp|P78527|PRKDC_HUMAN DNA-dependent protein kinase catalytic subunit OS=Homo sapiens GN=PRKDC PE=1 SV=3	MKLSDFNDITNMLLLK	M12:+15.99491	3654	3669	1911.9923095703125
pepa1c102	a1.a1.a1	sp|P78527|PRKDC_HUMAN	sp|P78527|PRKDC_HUMAN DNA-dependent protein kinase catalytic subunit OS=Homo sapiens GN=PRKDC PE=1 SV=3	LSDFNDITNMLLLK	M10:+15.99491	3656	3669	1652.8568115234375
pepa1b93	a1.a1.a1	sp|P78527|PRKDC_HUMAN	sp|P78527|PRKDC_HUMAN DNA-dependent protein kinase catalytic subunit OS=Homo sapiens GN=PRKDC PE=1 SV=3	IMEFTTTLLNTSPEGWK		1341	1357	1967.978759765625
pepa1b32	a1.a1.a1	sp|P78527|PRKDC_HUMAN	sp|P78527|PRKDC_HUMAN DNA-dependent protein kinase catalytic subunit OS=Homo sapiens GN=PRKDC PE=1 SV=3	DILPCLDGYLK	C5:+57.02146	791	801	1306.671630859375
pepa1c113	a1.a1.a1	sp|P78527|PRKDC_HUMAN	sp|P78527|PRKDC_HUMAN DNA-dependent protein kinase catalytic subunit OS=Homo sapiens GN=PRKDC PE=1 SV=3	IWSEPFYQETYLPYMIR	M15:+15.99491	3030	3046	2252.07373046875
pepa1c146	a1.a1.a1	sp|P78527|PRKDC_HUMAN	sp|P78527|PRKDC_HUMAN DNA-dependent protein kinase catalytic subunit OS=Homo sapiens GN=PRKDC PE=1 SV=3	NILEESLCELVAK	C8:+57.02146	2335	2347	1517.7884521484375
pepa1b14	a1.a1.a1	sp|P78527|PRKDC_HUMAN	sp|P78527|PRKDC_HUMAN DNA-dependent protein kinase catalytic subunit OS=Homo sapiens GN=PRKDC PE=1 SV=3	AVAFFLESIAMHDIIAAEK	M11:+15.99491	1293	1311	2092.078857421875
pepa1b45	a1.a1.a1	sp|P78527|PRKDC_HUMAN	sp|P78527|PRKDC_HUMAN DNA-dependent protein kinase catalytic subunit OS=Homo sapiens GN=PRKDC PE=1 SV=3	EMKPVIFLDVFLPR	M2:+15.99491	900	913	1719.9505615234375
pepa1b25	a1.a1.a1	sp|P78527|PRKDC_HUMAN	sp|P78527|PRKDC_HUMAN DNA-dependent protein kinase catalytic subunit OS=Homo sapiens GN=PRKDC PE=1 SV=3	CKIPALDLLIK	C1:+57.02146 C1:-17.02655	123	133	1266.7493896484375
pepa1b22	a1.a1.a1	sp|P78527|PRKDC_HUMAN	sp|P78527|PRKDC_HUMAN DNA-dependent protein kinase catalytic subunit OS=Homo sapiens GN=PRKDC PE=1 SV=3	CLMDQATDPNILGR	C1:+57.02146 C1:-17.02655	4106	4119	1586.7305908203125
pepa1c123	a1.a1.a1	sp|P78527|PRKDC_HUMAN	sp|P78527|PRKDC_HUMAN DNA-dependent protein kinase catalytic subunit OS=Homo sapiens GN=PRKDC PE=1 SV=3	MDPMNIWDDIITNR	M4:+15.99491	3173	3186	1749.7939453125
pepa1c202	a1.a1.a1	sp|P78527|PRKDC_HUMAN	sp|P78527|PRKDC_HUMAN DNA-dependent protein kinase catalytic subunit OS=Homo sapiens GN=PRKDC PE=1 SV=3	VEQLFQVMNGILAQDSACSQR	C18:+57.02146	3764	3784	2394.154541015625
pepa1b37	a1.a1.a1	sp|P78527|PRKDC_HUMAN	sp|P78527|PRKDC_HUMAN DNA-dependent protein kinase catalytic subunit OS=Homo sapiens GN=PRKDC PE=1 SV=3	DVDFMYVELIQR		380	391	1527.7515869140625
pepa1b83	a1.a1.a1	sp|P78527|PRKDC_HUMAN	sp|P78527|PRKDC_HUMAN DNA-dependent protein kinase catalytic subunit OS=Homo sapiens GN=PRKDC PE=1 SV=3	LLLQGEADQSLLTFIDK		3051	3067	1904.037841796875
pepa1b76	a1.a1.a1	sp|P78527|PRKDC_HUMAN	sp|P78527|PRKDC_HUMAN DNA-dependent protein kinase catalytic subunit OS=Homo sapiens GN=PRKDC PE=1 SV=3	LGLSYTPLAEVGLN		758	771	1446.7843017578125
pepa1c101	a1.a1.a1	sp|P78527|PRKDC_HUMAN	sp|P78527|PRKDC_HUMAN DNA-dependent protein kinase catalytic subunit OS=Homo sapiens GN=PRKDC PE=1 SV=3	LSDFNDITNMLLLK		3656	3669	1636.8619384765625
pepa1c144	a1.a1.a1	sp|P78527|PRKDC_HUMAN	sp|P78527|PRKDC_HUMAN DNA-dependent protein kinase catalytic subunit OS=Homo sapiens GN=PRKDC PE=1 SV=3	NLDLAVLELMQSSVDNTK		1574	1591	1990.0166015625
pepa1c158	a1.a1.a1	sp|P78527|PRKDC_HUMAN	sp|P78527|PRKDC_HUMAN DNA-dependent protein kinase catalytic subunit OS=Homo sapiens GN=PRKDC PE=1 SV=3	QFINLMLPMK	M6:+15.99491 Q1:-17.02655	3966	3975	1233.637451171875
pepa1c122	a1.a1.a1	sp|P78527|PRKDC_HUMAN	sp|P78527|PRKDC_HUMAN DNA-dependent protein kinase catalytic subunit OS=Homo sapiens GN=PRKDC PE=1 SV=3	MDPMNIWDDIITNR		3173	3186	1733.7989501953125
[truncated: 1,893 more rows]

## Sheet: X!TandemPipeline informations
X!TandemPipeline version :
[truncated: 8 more rows]
