# Supplementary material for: The human DNA ends proteome uncovers an unexpected entanglement of functional pathways
Source: Nucleic Acids Res. 2016 Feb 25;44(10):4721–33. doi: 10.1093/nar/gkw121 (PMC4889927; doi:10.1093/nar/gkw121)
Supplement: SUPPLEMENTARY DATA [file supp_gkw121_nar-02937-m-2015-File003.zip › berthelot-et-al-spreadsheet-formatted-mass-data/vb106.ods]

## Sheet: proteins
MS Sample :	DaPR130924_VB106_O1932.m
Group ID	Sub-group ID	Protein ID	Description	log(E value)	Coverage	MW	Spectra	Specific	Uniques	Specific uniques	Theoretical number of tryptic peptides	PAI	emPAI	Sub-group proteins	number of MS samples
a1	a1.a1	a1.a1.a1	sp|P09874|PARP1_HUMAN Poly [ADP-ribose] polymerase 1 OS=Homo sapiens GN=PARP1 PE=1 SV=4	-200.1637725830078	43	112.9000015258789	72		49		42	1.7142857142857142	50.7947467923121	1	1
a2	a2.a1	a2.a1.a1	sp|P12956|XRCC6_HUMAN X-ray repair cross-complementing protein 6 OS=Homo sapiens GN=XRCC6 PE=1 SV=2	-121.79672241210938	44	69.69999694824219	34		24		26	1.3076923076923077	19.309176209047358	1	1
a3	a3.a1	a3.a1.a1	tr|B7ZLX3|B7ZLX3_HUMAN CLASP1 protein OS=Homo sapiens GN=CLASP1 PE=2 SV=1	-106.09893798828125	21	162.8000030517578	29	1	25	1	80	0.3625	1.3040929760558457	1	1
a3	a3.a2	a3.a2.a1	sp|Q7Z460|CLAP1_HUMAN CLIP-associating protein 1 OS=Homo sapiens GN=CLASP1 PE=1 SV=1	-111.37976837158203	21	169.1999969482422	29	1	25	1	84	0.34523809523809523	1.214308337224801	1	1
a3	a3.a3	a3.a3.a1	sp|O75122|CLAP2_HUMAN CLIP-associating protein 2 OS=Homo sapiens GN=CLASP2 PE=1 SV=2	-15.088973999023438	4	140.89999389648438	5	3	5	3	69	0.07246376811594203	0.18158173261810107	7	1
a3	a3.a3	a3.a3.a2	tr|E3W994|E3W994_HUMAN CLIP-associating protein 2 OS=Homo sapiens GN=CLASP2 PE=2 SV=2	-15.088973999023438	4	138.60000610351562	5	3	5	3	68	0.07352941176470588	0.1844845812380056	7	1
a3	a3.a3	a3.a3.a3	tr|E7ERI8|E7ERI8_HUMAN CLIP-associating protein 2 OS=Homo sapiens GN=CLASP2 PE=2 SV=1	-15.088973999023438	4	165.39999389648438	5	3	5	3	79	0.06329113924050633	0.15688752831628228	7	1
a3	a3.a3	a3.a3.a4	tr|E7EW49|E7EW49_HUMAN CLIP-associating protein 2 OS=Homo sapiens GN=CLASP2 PE=2 SV=1	-15.088973999023438	4	165.39999389648438	5	3	5	3	79	0.06329113924050633	0.15688752831628228	7	1
a3	a3.a3	a3.a3.a5	tr|F5H3X0|F5H3X0_HUMAN CLIP-associating protein 2 OS=Homo sapiens GN=CLASP2 PE=2 SV=1	-15.088973999023438	5	115.80000305175781	5	3	5	3	58	0.08620689655172414	0.21957046015944126	7	1
a3	a3.a3	a3.a3.a6	tr|F5H604|F5H604_HUMAN CLIP-associating protein 2 OS=Homo sapiens GN=CLASP2 PE=2 SV=1	-15.088973999023438	4	164.5	5	3	5	3	79	0.06329113924050633	0.15688752831628228	7	1
a3	a3.a3	a3.a3.a7	tr|J3KR49|J3KR49_HUMAN CLIP-associating protein 2 OS=Homo sapiens GN=CLASP2 PE=4 SV=1	-15.088973999023438	4	140.6999969482422	5	3	5	3	69	0.07246376811594203	0.18158173261810107	7	1
a4	a4.a1	a4.a1.a1	sp|P52701|MSH6_HUMAN DNA mismatch repair protein Msh6 OS=Homo sapiens GN=MSH6 PE=1 SV=2	-107.46430206298828	21	152.5	31		24		55	0.5636363636363636	2.6613088353640335	1	1
a5	a5.a1	a5.a1.a1	sp|Q15554-3|TERF2_HUMAN Isoform 3 of Telomeric repeat-binding factor 2 OS=Homo sapiens GN=TERF2	-76.81829071044922	43	59.5	28		20		24	1.1666666666666667	13.677992676220699	1	1
a6	a6.a1	a6.a1.a1	sp|P26358|DNMT1_HUMAN DNA (cytosine-5)-methyltransferase 1 OS=Homo sapiens GN=DNMT1 PE=1 SV=2	-67.98274230957031	13	182.89999389648438	25		20		66	0.3787878787878788	1.392147081462638	2	1
a6	a6.a1	a6.a1.a2	tr|F5GX68|F5GX68_HUMAN Cytosine-specific methyltransferase OS=Homo sapiens GN=DNMT1 PE=2 SV=1	-67.98274230957031	13	183.10000610351562	25		20		66	0.3787878787878788	1.392147081462638	2	1
a7	a7.a1	a7.a1.a1	sp|P49916|DNLI3_HUMAN DNA ligase 3 OS=Homo sapiens GN=LIG3 PE=1 SV=2	-89.22574615478516	26	112.69999694824219	24		21		47	0.5106382978723404	2.2406960357871677	1	1
a8	a8.a1	a8.a1.a1	sp|P13010|XRCC5_HUMAN X-ray repair cross-complementing protein 5 OS=Homo sapiens GN=XRCC5 PE=1 SV=3	-82.16742706298828	27	82.5	24		18		27	0.8888888888888888	6.742636826811269	1	1
a9	a9.a1	a9.a1.a1	sp|P27694|RFA1_HUMAN Replication protein A 70 kDa DNA-binding subunit OS=Homo sapiens GN=RPA1 PE=1 SV=2	-75.31935119628906	39	68.0	23		17		24	0.9583333333333334	8.085175756516868	1	1
b10	b10.a1	b10.a1.a1	sp|Q9NTI5-2|PDS5B_HUMAN Isoform 2 of Sister chromatid cohesion protein PDS5 homolog B OS=Homo sapiens GN=PDS5B	-63.50760269165039	12	158.0	16	14	14	12	61	0.26229508196721313	0.8293427433528608	2	1
b10	b10.a1	b10.a1.a2	sp|Q9NTI5|PDS5B_HUMAN Sister chromatid cohesion protein PDS5 homolog B OS=Homo sapiens GN=PDS5B PE=1 SV=1	-63.50760269165039	11	164.39999389648438	16	14	14	12	61	0.26229508196721313	0.8293427433528608	2	1
b10	b10.a2	b10.a2.a1	sp|Q29RF7|PDS5A_HUMAN Sister chromatid cohesion protein PDS5 homolog A OS=Homo sapiens GN=PDS5A PE=1 SV=1	-32.13153076171875	7	150.60000610351562	9	7	9	7	63	0.14285714285714285	0.3894954943731377	1	1
b11	b11.a1	b11.a1.a1	tr|B3KVH1|B3KVH1_HUMAN Protein Wiz OS=Homo sapiens GN=WIZ PE=2 SV=1	-74.05279541015625	24	89.19999694824219	21		18		38	0.5526315789473685	2.5696988468260655	3	1
b11	b11.a1	b11.a1.a2	tr|B7ZM82|B7ZM82_HUMAN Protein Wiz OS=Homo sapiens GN=WIZ PE=2 SV=1	-74.05279541015625	21	102.80000305175781	21		18		43	0.4883720930232558	2.0787334695491886	3	1
b11	b11.a1	b11.a1.a3	tr|M0QXA7|M0QXA7_HUMAN Protein Wiz OS=Homo sapiens GN=WIZ PE=4 SV=1	-74.05279541015625	21	103.0999984741211	21		18		43	0.4883720930232558	2.0787334695491886	3	1
b12	b12.a1	b12.a1.a1	sp|Q14527|HLTF_HUMAN Helicase-like transcription factor OS=Homo sapiens GN=HLTF PE=1 SV=2	-64.58081817626953	20	113.69999694824219	21		17		47	0.44680851063829785	1.7977474632885455	1	1
b13	b13.a1	b13.a1.a1	sp|O43663|PRC1_HUMAN Protein regulator of cytokinesis 1 OS=Homo sapiens GN=PRC1 PE=1 SV=2	-44.86155319213867	23	71.5	17	2	11	2	29	0.5862068965517241	2.856620421163471	1	1
b13	b13.a2	b13.a2.a1	sp|O43663-2|PRC1_HUMAN Isoform 2 of Protein regulator of cytokinesis 1 OS=Homo sapiens GN=PRC1	-32.37767028808594	22	66.5	16	1	10	1	26	0.6153846153846154	3.1246263829013525	2	1
b13	b13.a2	b13.a2.a2	tr|H9KV59|H9KV59_HUMAN Protein regulator of cytokinesis 1 OS=Homo sapiens GN=PRC1 PE=2 SV=1	-32.37767028808594	21	70.0	16	1	10	1	28	0.5714285714285714	2.72759372031494	2	1
b14	b14.a1	b14.a1.a1	sp|Q9UHX1-5|PUF60_HUMAN Isoform 5 of Poly(U)-binding-splicing factor PUF60 OS=Homo sapiens GN=PUF60	-60.57841491699219	36	57.0	18		15		22	0.8181818181818182	5.579332246575681	2	1
b14	b14.a1	b14.a1.a2	sp|Q9UHX1-6|PUF60_HUMAN Isoform 6 of Poly(U)-binding-splicing factor PUF60 OS=Homo sapiens GN=PUF60	-60.57841491699219	37	55.29999923706055	18		15		23	0.782608695652174	5.061898993497573	2	1
b15	b15.a1	b15.a1.a1	sp|Q8NE71|ABCF1_HUMAN ATP-binding cassette sub-family F member 1 OS=Homo sapiens GN=ABCF1 PE=1 SV=2	-65.55802154541016	19	95.69999694824219	17		14		32	0.53125	2.3982083289425593	1	1
b16	b16.a1	b16.a1.a1	sp|Q9UNY4|TTF2_HUMAN Transcription termination factor 2 OS=Homo sapiens GN=TTF2 PE=1 SV=2	-52.2960205078125	18	129.39999389648438	17		17		62	0.27419354838709675	0.8801545428581412	1	1
b17	b17.a1	b17.a1.a1	sp|P12268|IMDH2_HUMAN Inosine-5'-monophosphate dehydrogenase 2 OS=Homo sapiens GN=IMPDH2 PE=1 SV=2	-56.452781677246094	27	55.70000076293945	13	12	13	12	20	0.65	3.466835921509632	2	1
b17	b17.a1	b17.a1.a2	tr|H0Y4R1|H0Y4R1_HUMAN Inosine-5'-monophosphate dehydrogenase 2 (Fragment) OS=Homo sapiens GN=IMPDH2 PE=3 SV=1	-56.452781677246094	29	50.79999923706055	13	12	13	12	21	0.6190476190476191	3.159562163071847	2	1
b17	b17.a2	b17.a2.a1	sp|P20839-2|IMDH1_HUMAN Isoform 2 of Inosine-5'-monophosphate dehydrogenase 1 OS=Homo sapiens GN=IMPDH1	-13.271397590637207	12	52.5	5	4	5	4	20	0.25	0.7782794100389228	9	1
b17	b17.a2	b17.a2.a2	sp|P20839-3|IMDH1_HUMAN Isoform 3 of Inosine-5'-monophosphate dehydrogenase 1 OS=Homo sapiens GN=IMPDH1	-13.271397590637207	11	60.29999923706055	5	4	5	4	21	0.23809523809523808	0.7301957388458942	9	1
b17	b17.a2	b17.a2.a3	sp|P20839-4|IMDH1_HUMAN Isoform 4 of Inosine-5'-monophosphate dehydrogenase 1 OS=Homo sapiens GN=IMPDH1	-13.271397590637207	12	54.70000076293945	5	4	5	4	19	0.2631578947368421	0.8329807108324359	9	1
b17	b17.a2	b17.a2.a4	sp|P20839-5|IMDH1_HUMAN Isoform 5 of Inosine-5'-monophosphate dehydrogenase 1 OS=Homo sapiens GN=IMPDH1	-13.271397590637207	10	63.099998474121094	5	4	5	4	21	0.23809523809523808	0.7301957388458942	9	1
b17	b17.a2	b17.a2.a5	sp|P20839-6|IMDH1_HUMAN Isoform 6 of Inosine-5'-monophosphate dehydrogenase 1 OS=Homo sapiens GN=IMPDH1	-13.271397590637207	10	64.19999694824219	5	4	5	4	24	0.20833333333333334	0.6155980984398741	9	1
b17	b17.a2	b17.a2.a6	sp|P20839-7|IMDH1_HUMAN Isoform 7 of Inosine-5'-monophosphate dehydrogenase 1 OS=Homo sapiens GN=IMPDH1	-13.271397590637207	11	60.79999923706055	5	4	5	4	24	0.20833333333333334	0.6155980984398741	9	1
b17	b17.a2	b17.a2.a7	sp|P20839|IMDH1_HUMAN Inosine-5'-monophosphate dehydrogenase 1 OS=Homo sapiens GN=IMPDH1 PE=1 SV=2	-13.271397590637207	12	55.29999923706055	5	4	5	4	19	0.2631578947368421	0.8329807108324359	9	1
b17	b17.a2	b17.a2.a8	tr|C9J381|C9J381_HUMAN Inosine-5'-monophosphate dehydrogenase 1 OS=Homo sapiens GN=IMPDH1 PE=2 SV=1	-13.271397590637207	12	55.099998474121094	5	4	5	4	19	0.2631578947368421	0.8329807108324359	9	1
b17	b17.a2	b17.a2.a9	tr|E7EQS0|E7EQS0_HUMAN Inosine-5'-monophosphate dehydrogenase 1 OS=Homo sapiens GN=IMPDH1 PE=2 SV=1	-13.271397590637207	11	56.900001525878906	5	4	5	4	21	0.23809523809523808	0.7301957388458942	9	1
b18	b18.a1	b18.a1.a1	sp|Q5T8P6-2|RBM26_HUMAN Isoform 2 of RNA-binding protein 26 OS=Homo sapiens GN=RBM26	-37.62309265136719	13	110.80000305175781	12	11	11	10	26	0.46153846153846156	1.8942661247167512	2	1
b18	b18.a1	b18.a1.a2	sp|Q5T8P6|RBM26_HUMAN RNA-binding protein 26 OS=Homo sapiens GN=RBM26 PE=1 SV=3	-37.62309265136719	12	113.4000015258789	12	11	11	10	27	0.4444444444444444	1.7825594022071245	2	1
b18	b18.a2	b18.a2.a1	sp|Q9P2N5|RBM27_HUMAN RNA-binding protein 27 OS=Homo sapiens GN=RBM27 PE=1 SV=2	-14.586735725402832	4	118.5	5	4	5	4	37	0.13513513513513514	0.36500780654601406	1	1
b19	b19.a1	b19.a1.a1	sp|Q9NQW6|ANLN_HUMAN Actin-binding protein anillin OS=Homo sapiens GN=ANLN PE=1 SV=2	-40.21742630004883	14	124.0	16		14		51	0.3137254901960784	1.059327837370161	1	1
b20	b20.a1	b20.a1.a1	sp|P23246|SFPQ_HUMAN Splicing factor, proline- and glutamine-rich OS=Homo sapiens GN=SFPQ PE=1 SV=2	-30.620195388793945	16	76.0	14		10		24	0.5833333333333334	2.831186849557288	1	1
b21	b21.a1	b21.a1.a1	sp|P50570-2|DYN2_HUMAN Isoform 2 of Dynamin-2 OS=Homo sapiens GN=DNM2	-43.322547912597656	16	97.5	14		12		37	0.3783783783783784	1.3898925662310497	3	1
b21	b21.a1	b21.a1.a2	sp|P50570-5|DYN2_HUMAN Isoform 5 of Dynamin-2 OS=Homo sapiens GN=DNM2	-43.322547912597656	16	97.80000305175781	14		12		37	0.3783783783783784	1.3898925662310497	3	1
b21	b21.a1	b21.a1.a3	sp|P50570|DYN2_HUMAN Dynamin-2 OS=Homo sapiens GN=DNM2 PE=1 SV=2	-43.322547912597656	16	97.9000015258789	14		12		37	0.3783783783783784	1.3898925662310497	3	1
b22	b22.a1	b22.a1.a1	sp|O43290|SNUT1_HUMAN U4/U6.U5 tri-snRNP-associated protein 1 OS=Homo sapiens GN=SART1 PE=1 SV=1	-42.667293548583984	20	90.0999984741211	13		13		35	0.37142857142857144	1.3519526350709588	1	1
b23	b23.a1	b23.a1.a1	sp|Q7L014|DDX46_HUMAN Probable ATP-dependent RNA helicase DDX46 OS=Homo sapiens GN=DDX46 PE=1 SV=2	-38.84870910644531	12	117.19999694824219	12		10		43	0.27906976744186046	0.9013837040719812	1	1
b24	b24.a1	b24.a1.a1	sp|Q06330-4|SUH_HUMAN Isoform 4 of Recombining binding protein suppressor of hairless OS=Homo sapiens GN=RBPJ	-46.52781295776367	19	54.0	12		8		17	0.7058823529411765	4.080218046913021	5	1
b24	b24.a1	b24.a1.a2	sp|Q06330-5|SUH_HUMAN Isoform 5 of Recombining binding protein suppressor of hairless OS=Homo sapiens GN=RBPJ	-46.52781295776367	20	51.79999923706055	12		8		17	0.7058823529411765	4.080218046913021	5	1
b24	b24.a1	b24.a1.a3	sp|Q06330-6|SUH_HUMAN Isoform 6 of Recombining binding protein suppressor of hairless OS=Homo sapiens GN=RBPJ	-46.52781295776367	19	54.29999923706055	12		8		17	0.7058823529411765	4.080218046913021	5	1
b24	b24.a1	b24.a1.a4	sp|Q06330-7|SUH_HUMAN Isoform 7 of Recombining binding protein suppressor of hairless OS=Homo sapiens GN=RBPJ	-46.52781295776367	19	54.20000076293945	12		8		17	0.7058823529411765	4.080218046913021	5	1
b24	b24.a1	b24.a1.a5	sp|Q06330|SUH_HUMAN Recombining binding protein suppressor of hairless OS=Homo sapiens GN=RBPJ PE=1 SV=3	-46.52781295776367	18	55.5	12		8		18	0.6666666666666666	3.6415888336127784	5	1
b25	b25.a1	b25.a1.a1	sp|Q9BXP5-2|SRRT_HUMAN Isoform 2 of Serrate RNA effector molecule homolog OS=Homo sapiens GN=SRRT	-23.98427963256836	12	100.0999984741211	11		10		37	0.2972972972972973	0.9828839491270711	4	1
b25	b25.a1	b25.a1.a2	sp|Q9BXP5-3|SRRT_HUMAN Isoform 3 of Serrate RNA effector molecule homolog OS=Homo sapiens GN=SRRT	-23.98427963256836	12	100.4000015258789	11		10		36	0.3055555555555556	1.020949938191078	4	1
b25	b25.a1	b25.a1.a3	sp|Q9BXP5-4|SRRT_HUMAN Isoform 4 of Serrate RNA effector molecule homolog OS=Homo sapiens GN=SRRT	-23.98427963256836	12	100.0	11		10		36	0.3055555555555556	1.020949938191078	4	1
b25	b25.a1	b25.a1.a4	sp|Q9BXP5|SRRT_HUMAN Serrate RNA effector molecule homolog OS=Homo sapiens GN=SRRT PE=1 SV=1	-23.98427963256836	12	100.5	11		10		37	0.2972972972972973	0.9828839491270711	4	1
b26	b26.a1	b26.a1.a1	sp|Q00839|HNRPU_HUMAN Heterogeneous nuclear ribonucleoprotein U OS=Homo sapiens GN=HNRNPU PE=1 SV=6	-35.50221252441406	11	90.4000015258789	11		8		24	0.4583333333333333	1.8729848333536645	1	1
b27	b27.a1	b27.a1.a1	sp|Q9NR30|DDX21_HUMAN Nucleolar RNA helicase 2 OS=Homo sapiens GN=DDX21 PE=1 SV=5	-40.727699279785156	16	87.19999694824219	11		11		35	0.3142857142857143	1.06198600950222	1	1
b28	b28.a1	b28.a1.a1	sp|Q9Y2W1|TR150_HUMAN Thyroid hormone receptor-associated protein 3 OS=Homo sapiens GN=THRAP3 PE=1 SV=2	-31.21003532409668	9	108.5	10		9		33	0.30303030303030304	1.0092330025650473	1	1
b29	b29.a1	b29.a1.a1	sp|P11387|TOP1_HUMAN DNA topoisomerase 1 OS=Homo sapiens GN=TOP1 PE=1 SV=2	-27.189151763916016	12	90.5999984741211	10		9		35	0.2857142857142857	0.9306977288832501	1	1
b30	b30.a1	b30.a1.a1	sp|Q96T60|PNKP_HUMAN Bifunctional polynucleotide phosphatase/kinase OS=Homo sapiens GN=PNKP PE=1 SV=1	-37.91290283203125	20	56.900001525878906	10		10		27	0.37037037037037035	1.346228848142263	3	1
b30	b30.a1	b30.a1.a2	tr|M0QYH2|M0QYH2_HUMAN Bifunctional polynucleotide phosphatase/kinase OS=Homo sapiens GN=PNKP PE=4 SV=1	-37.91290283203125	21	53.5	10		10		25	0.4	1.5118864315095801	3	1
b30	b30.a1	b30.a1.a3	tr|M0R3C8|M0R3C8_HUMAN Bifunctional polynucleotide phosphatase/kinase OS=Homo sapiens GN=PNKP PE=4 SV=1	-37.91290283203125	23	49.20000076293945	10		10		24	0.4166666666666667	1.6101572156825368	3	1
b31	b31.a1	b31.a1.a1	sp|P08651-2|NFIC_HUMAN Isoform 1 of Nuclear factor 1 C-type OS=Homo sapiens GN=NFIC	-18.28055191040039	11	54.599998474121094	6	5	5	4	20	0.3	0.9952623149688795	6	1
b31	b31.a1	b31.a1.a2	sp|P08651-3|NFIC_HUMAN Isoform 2 of Nuclear factor 1 C-type OS=Homo sapiens GN=NFIC	-18.28055191040039	13	47.79999923706055	6	5	5	4	18	0.3333333333333333	1.1544346900318838	6	1
b31	b31.a1	b31.a1.a3	sp|P08651-4|NFIC_HUMAN Isoform 3 of Nuclear factor 1 C-type OS=Homo sapiens GN=NFIC	-18.28055191040039	14	45.29999923706055	6	5	5	4	16	0.375	1.371373705661655	6	1
b31	b31.a1	b31.a1.a4	sp|P08651-5|NFIC_HUMAN Isoform 5 of Nuclear factor 1 C-type OS=Homo sapiens GN=NFIC	-18.28055191040039	13	47.5	6	5	5	4	16	0.375	1.371373705661655	6	1
b31	b31.a1	b31.a1.a5	sp|P08651-6|NFIC_HUMAN Isoform 6 of Nuclear factor 1 C-type OS=Homo sapiens GN=NFIC	-18.28055191040039	13	48.79999923706055	6	5	5	4	17	0.35294117647058826	1.253933904734791	6	1
b31	b31.a1	b31.a1.a6	sp|P08651|NFIC_HUMAN Nuclear factor 1 C-type OS=Homo sapiens GN=NFIC PE=1 SV=2	-18.28055191040039	11	55.5	6	5	5	4	19	0.3157894736842105	1.0691380811147897	6	1
b31	b31.a2	b31.a2.a1	sp|O00712-4|NFIB_HUMAN Isoform 4 of Nuclear factor 1 B-type OS=Homo sapiens GN=NFIB	-11.165809631347656	11	52.900001525878906	5	4	5	4	18	0.2777777777777778	0.8957356524063758	6	1
b31	b31.a2	b31.a2.a2	sp|O00712-5|NFIB_HUMAN Isoform 5 of Nuclear factor 1 B-type OS=Homo sapiens GN=NFIB	-11.165809631347656	10	55.099998474121094	5	4	5	4	18	0.2777777777777778	0.8957356524063758	6	1
b31	b31.a2	b31.a2.a3	sp|O00712|NFIB_HUMAN Nuclear factor 1 B-type OS=Homo sapiens GN=NFIB PE=1 SV=2	-11.165809631347656	12	47.29999923706055	5	4	5	4	15	0.3333333333333333	1.1544346900318838	6	1
b31	b31.a2	b31.a2.a4	tr|Q5VW26|Q5VW26_HUMAN Nuclear factor 1 OS=Homo sapiens GN=NFIB PE=2 SV=1	-11.165809631347656	9	63.29999923706055	5	4	5	4	18	0.2777777777777778	0.8957356524063758	6	1
b31	b31.a2	b31.a2.a5	tr|Q5VW27|Q5VW27_HUMAN Nuclear factor 1 OS=Homo sapiens GN=NFIB PE=2 SV=1	-11.165809631347656	11	54.70000076293945	5	4	5	4	16	0.3125	1.0535250264571463	6	1
b31	b31.a2	b31.a2.a6	tr|Q5VW30|Q5VW30_HUMAN Nuclear factor 1 OS=Homo sapiens GN=NFIB PE=2 SV=1	-11.165809631347656	9	62.5	5	4	5	4	19	0.2631578947368421	0.8329807108324359	6	1
b32	b32.a1	b32.a1.a1	sp|P60709|ACTB_HUMAN Actin, cytoplasmic 1 OS=Homo sapiens GN=ACTB PE=1 SV=1	-25.427831649780273	24	41.599998474121094	9		8		15	0.6	2.9810717055349722	2	1
b32	b32.a1	b32.a1.a2	sp|P63261|ACTG_HUMAN Actin, cytoplasmic 2 OS=Homo sapiens GN=ACTG1 PE=1 SV=1	-25.427831649780273	24	41.70000076293945	9		8		15	0.6	2.9810717055349722	2	1
b33	b33.a1	b33.a1.a1	sp|Q14978-2|NOLC1_HUMAN Isoform Beta of Nucleolar and coiled-body phosphoprotein 1 OS=Homo sapiens GN=NOLC1	-20.35782241821289	11	74.5999984741211	8		8		25	0.32	1.0892961308540396	3	1
b33	b33.a1	b33.a1.a2	sp|Q14978-3|NOLC1_HUMAN Isoform 3 of Nucleolar and coiled-body phosphoprotein 1 OS=Homo sapiens GN=NOLC1	-20.35782241821289	11	73.5999984741211	8		8		23	0.34782608695652173	1.2275429519995575	3	1
b33	b33.a1	b33.a1.a3	sp|Q14978|NOLC1_HUMAN Nucleolar and coiled-body phosphoprotein 1 OS=Homo sapiens GN=NOLC1 PE=1 SV=2	-20.35782241821289	11	73.5	8		8		24	0.3333333333333333	1.1544346900318838	3	1
b34	b34.a1	b34.a1.a1	sp|Q15424-2|SAFB1_HUMAN Isoform 2 of Scaffold attachment factor B1 OS=Homo sapiens GN=SAFB	-21.976139068603516	7	95.0	6	5	6	5	26	0.23076923076923078	0.7012542798525889	6	1
b34	b34.a1	b34.a1.a2	sp|Q15424-3|SAFB1_HUMAN Isoform 3 of Scaffold attachment factor B1 OS=Homo sapiens GN=SAFB	-21.976139068603516	6	102.69999694824219	6	5	6	5	27	0.2222222222222222	0.6681005372000588	6	1
b34	b34.a1	b34.a1.a3	sp|Q15424-4|SAFB1_HUMAN Isoform 4 of Scaffold attachment factor B1 OS=Homo sapiens GN=SAFB	-21.976139068603516	6	102.5999984741211	6	5	6	5	27	0.2222222222222222	0.6681005372000588	6	1
b34	b34.a1	b34.a1.a4	sp|Q15424|SAFB1_HUMAN Scaffold attachment factor B1 OS=Homo sapiens GN=SAFB PE=1 SV=4	-21.976139068603516	6	102.5	6	5	6	5	27	0.2222222222222222	0.6681005372000588	6	1
b34	b34.a1	b34.a1.a5	tr|B7Z2F6|B7Z2F6_HUMAN Scaffold attachment factor B1 OS=Homo sapiens GN=SAFB PE=2 SV=1	-21.976139068603516	8	85.9000015258789	6	5	6	5	23	0.2608695652173913	0.8233480008684411	6	1
b34	b34.a1	b34.a1.a6	tr|F5GZU3|F5GZU3_HUMAN Scaffold attachment factor B1 OS=Homo sapiens GN=SAFB PE=2 SV=1	-21.976139068603516	8	84.5	6	5	6	5	24	0.25	0.7782794100389228	6	1
b34	b34.a2	b34.a2.a1	sp|Q14151|SAFB2_HUMAN Scaffold attachment factor B2 OS=Homo sapiens GN=SAFB2 PE=1 SV=1	-9.321918487548828	3	107.30000305175781	3	2	3	2	32	0.09375	0.24093776075171958	1	1
b35	b35.a1	b35.a1.a1	sp|Q9UHB9|SRP68_HUMAN Signal recognition particle subunit SRP68 OS=Homo sapiens GN=SRP68 PE=1 SV=2	-24.14229965209961	16	70.5999984741211	8		8		30	0.26666666666666666	0.8478497974222909	1	1
b36	b36.a1	b36.a1.a1	sp|Q16666-2|IF16_HUMAN Isoform 2 of Gamma-interferon-inducible protein 16 OS=Homo sapiens GN=IFI16	-29.220205307006836	14	81.9000015258789	8		8		32	0.25	0.7782794100389228	2	1
b36	b36.a1	b36.a1.a2	sp|Q16666|IF16_HUMAN Gamma-interferon-inducible protein 16 OS=Homo sapiens GN=IFI16 PE=1 SV=3	-29.220205307006836	13	88.0999984741211	8		8		32	0.25	0.7782794100389228	2	1
b37	b37.a1	b37.a1.a1	sp|P46087-4|NOP2_HUMAN Isoform 4 of Putative ribosomal RNA methyltransferase NOP2 OS=Homo sapiens GN=NOP2	-30.90960121154785	11	92.69999694824219	8		8		29	0.27586206896551724	0.8873918221350972	2	1
b37	b37.a1	b37.a1.a2	sp|P46087|NOP2_HUMAN Putative ribosomal RNA methyltransferase NOP2 OS=Homo sapiens GN=NOP2 PE=1 SV=2	-30.90960121154785	12	89.0999984741211	8		8		28	0.2857142857142857	0.9306977288832501	2	1
b38	b38.a1	b38.a1.a1	sp|Q16531|DDB1_HUMAN DNA damage-binding protein 1 OS=Homo sapiens GN=DDB1 PE=1 SV=1	-25.708086013793945	7	126.80000305175781	8		7		50	0.16	0.44543977074592744	2	1
b38	b38.a1	b38.a1.a2	tr|F5GY55|F5GY55_HUMAN DNA damage-binding protein 1 OS=Homo sapiens GN=DDB1 PE=2 SV=1	-25.708086013793945	7	121.5	8		7		46	0.17391304347826086	0.4924955450518296	2	1
b39	b39.a1	b39.a1.a1	sp|Q9Y2K7|KDM2A_HUMAN Lysine-specific demethylase 2A OS=Homo sapiens GN=KDM2A PE=1 SV=3	-25.641132354736328	7	132.60000610351562	8		8		51	0.1568627450980392	0.4350358313889451	1	1
b40	b40.a1	b40.a1.a1	sp|Q2TAY7|SMU1_HUMAN WD40 repeat-containing protein SMU1 OS=Homo sapiens GN=SMU1 PE=1 SV=2	-26.820600509643555	17	57.400001525878906	8		6		22	0.36363636363636365	1.3101297000831598	1	1
b41	b41.a1	b41.a1.a1	sp|Q07666|KHDR1_HUMAN KH domain-containing, RNA-binding, signal transduction-associated protein 1 OS=Homo sapiens GN=KHDRBS1 PE=1 SV=1	-16.060659408569336	13	48.099998474121094	7		6		9	0.7777777777777778	4.99484250318941	1	1
b42	b42.a1	b42.a1.a1	sp|P49711|CTCF_HUMAN Transcriptional repressor CTCF OS=Homo sapiens GN=CTCF PE=1 SV=1	-19.44172477722168	10	82.5999984741211	7		7		19	0.3684210526315789	1.3357214690901222	1	1
b43	b43.a1	b43.a1.a1	sp|Q7L7X3|TAOK1_HUMAN Serine/threonine-protein kinase TAO1 OS=Homo sapiens GN=TAOK1 PE=1 SV=1	-25.77317237854004	7	115.9000015258789	7		7		39	0.1794871794871795	0.5117750706156623	1	1
b44	b44.a1	b44.a1.a1	sp|O43719|HTSF1_HUMAN HIV Tat-specific factor 1 OS=Homo sapiens GN=HTATSF1 PE=1 SV=1	-22.04566764831543	10	85.69999694824219	7		7		45	0.15555555555555556	0.4307229891937576	1	1
b45	b45.a1	b45.a1.a1	sp|P18887|XRCC1_HUMAN DNA repair protein XRCC1 OS=Homo sapiens GN=XRCC1 PE=1 SV=2	-27.19266128540039	12	69.30000305175781	7		7		21	0.3333333333333333	1.1544346900318838	2	1
b45	b45.a1	b45.a1.a2	tr|F5H8D7|F5H8D7_HUMAN DNA repair protein XRCC1 OS=Homo sapiens GN=XRCC1 PE=2 SV=1	-27.19266128540039	13	65.80000305175781	7		7		20	0.35	1.2387211385683394	2	1
b46	b46.a1	b46.a1.a1	sp|P17480-2|UBF1_HUMAN Isoform UBF2 of Nucleolar transcription factor 1 OS=Homo sapiens GN=UBTF	-15.577906608581543	10	84.80000305175781	7		7		27	0.25925925925925924	0.8165997883753275	2	1
b46	b46.a1	b46.a1.a2	tr|E9PKP7|E9PKP7_HUMAN Nucleolar transcription factor 1 OS=Homo sapiens GN=UBTF PE=2 SV=1	-15.577906608581543	9	87.30000305175781	7		7		29	0.2413793103448276	0.7433288221999881	2	1
b47	b47.a1	b47.a1.a1	sp|Q04837|SSBP_HUMAN Single-stranded DNA-binding protein, mitochondrial OS=Homo sapiens GN=SSBP1 PE=1 SV=1	-23.309301376342773	43	17.200000762939453	7		6		8	0.875	6.498942093324558	1	1
b48	b48.a1	b48.a1.a1	sp|Q8N5C6|SRBD1_HUMAN S1 RNA-binding domain-containing protein 1 OS=Homo sapiens GN=SRBD1 PE=1 SV=2	-13.975561141967773	6	111.5999984741211	7		6		49	0.14285714285714285	0.3894954943731377	1	1
b49	b49.a1	b49.a1.a1	sp|P11142-2|HSP7C_HUMAN Isoform 2 of Heat shock cognate 71 kDa protein OS=Homo sapiens GN=HSPA8	-24.00382423400879	10	53.400001525878906	4	3	4	3	18	0.2222222222222222	0.6681005372000588	3	1
b49	b49.a1	b49.a1.a2	sp|P11142|HSP7C_HUMAN Heat shock cognate 71 kDa protein OS=Homo sapiens GN=HSPA8 PE=1 SV=1	-24.00382423400879	8	70.80000305175781	4	3	4	3	25	0.16	0.44543977074592744	3	1
b49	b49.a1	b49.a1.a3	tr|E9PKE3|E9PKE3_HUMAN Heat shock cognate 71 kDa protein OS=Homo sapiens GN=HSPA8 PE=2 SV=1	-24.00382423400879	8	68.69999694824219	4	3	4	3	24	0.16666666666666666	0.46779926762206947	3	1
b49	b49.a2	b49.a2.a1	sp|P11021|GRP78_HUMAN 78 kDa glucose-regulated protein OS=Homo sapiens GN=HSPA5 PE=1 SV=2	-14.741037368774414	6	72.19999694824219	3	2	3	2	27	0.1111111111111111	0.2915496650148839	1	1
b49	b49.a3	b49.a3.a1	sp|P34931|HS71L_HUMAN Heat shock 70 kDa protein 1-like OS=Homo sapiens GN=HSPA1L PE=1 SV=2	-12.193819999694824	4	70.19999694824219	2	1	2	1	24	0.08333333333333333	0.21152765862858836	1	1
b50	b50.a1	b50.a1.a1	sp|P18074|ERCC2_HUMAN TFIIH basal transcription factor complex helicase XPD subunit OS=Homo sapiens GN=ERCC2 PE=1 SV=1	-20.590242385864258	9	86.69999694824219	7		6		32	0.21875	0.6548170999431815	2	1
b50	b50.a1	b50.a1.a2	tr|A8MX75|A8MX75_HUMAN TFIIH basal transcription factor complex helicase XPD subunit (Fragment) OS=Homo sapiens GN=ERCC2 PE=4 SV=2	-20.590242385864258	10	80.4000015258789	7		6		30	0.23333333333333334	0.7113283041617808	2	1
b51	b51.a1	b51.a1.a1	sp|Q9NZ71-2|RTEL1_HUMAN Isoform 1 of Regulator of telomere elongation helicase 1 OS=Homo sapiens GN=RTEL1	-12.83551025390625	4	152.10000610351562	6		6		70	0.08571428571428572	0.21818791201011556	5	1
b51	b51.a1	b51.a1.a2	sp|Q9NZ71-6|RTEL1_HUMAN Isoform 6 of Regulator of telomere elongation helicase 1 OS=Homo sapiens GN=RTEL1	-12.83551025390625	5	142.10000610351562	6		6		65	0.09230769230769231	0.23682339729298407	5	1
b51	b51.a1	b51.a1.a3	sp|Q9NZ71-7|RTEL1_HUMAN Isoform 7 of Regulator of telomere elongation helicase 1 OS=Homo sapiens GN=RTEL1	-12.83551025390625	5	136.1999969482422	6		6		64	0.09375	0.24093776075171958	5	1
b51	b51.a1	b51.a1.a4	sp|Q9NZ71|RTEL1_HUMAN Regulator of telomere elongation helicase 1 OS=Homo sapiens GN=RTEL1 PE=1 SV=2	-12.83551025390625	5	133.5	6		6		62	0.0967741935483871	0.24960914129198697	5	1
b51	b51.a1	b51.a1.a5	tr|F6WH68|F6WH68_HUMAN Protein RTEL1-TNFRSF6B OS=Homo sapiens GN=RTEL1 PE=2 SV=1	-12.83551025390625	4	152.3000030517578	6		6		70	0.08571428571428572	0.21818791201011556	5	1
b52	b52.a1	b52.a1.a1	sp|Q96T37-2|RBM15_HUMAN Isoform 2 of Putative RNA-binding protein 15 OS=Homo sapiens GN=RBM15	-18.688753128051758	10	104.5999984741211	6		6		42	0.14285714285714285	0.3894954943731377	3	1
b52	b52.a1	b52.a1.a2	sp|Q96T37-3|RBM15_HUMAN Isoform 3 of Putative RNA-binding protein 15 OS=Homo sapiens GN=RBM15	-18.688753128051758	9	106.19999694824219	6		6		42	0.14285714285714285	0.3894954943731377	3	1
b52	b52.a1	b52.a1.a3	sp|Q96T37|RBM15_HUMAN Putative RNA-binding protein 15 OS=Homo sapiens GN=RBM15 PE=1 SV=2	-18.688753128051758	9	107.0	6		6		44	0.13636363636363635	0.3688745095370809	3	1
b53	b53.a1	b53.a1.a1	sp|Q99661-2|KIF2C_HUMAN Isoform 2 of Kinesin-like protein KIF2C OS=Homo sapiens GN=KIF2C	-17.615041732788086	8	75.4000015258789	5		5		30	0.16666666666666666	0.46779926762206947	2	1
b53	b53.a1	b53.a1.a2	sp|Q99661|KIF2C_HUMAN Kinesin-like protein KIF2C OS=Homo sapiens GN=KIF2C PE=1 SV=2	-17.615041732788086	8	81.19999694824219	5		5		34	0.14705882352941177	0.40300372319057365	2	1
b54	b54.a1	b54.a1.a1	sp|O76094|SRP72_HUMAN Signal recognition particle subunit SRP72 OS=Homo sapiens GN=SRP72 PE=1 SV=3	-16.9215145111084	10	74.5	5		5		29	0.1724137931034483	0.4873521072935114	1	1
b55	b55.a1	b55.a1.a1	sp|Q8IXT5|RB12B_HUMAN RNA-binding protein 12B OS=Homo sapiens GN=RBM12B PE=1 SV=2	-17.67487144470215	4	117.9000015258789	5		5		67	0.07462686567164178	0.1874815363065987	2	1
b55	b55.a1	b55.a1.a2	tr|B9ZVT1|B9ZVT1_HUMAN RNA-binding protein 12B OS=Homo sapiens GN=RBM12B PE=2 SV=2	-17.67487144470215	5	102.5	5		5		52	0.09615384615384616	0.2478254704700218	2	1
b56	b56.a1	b56.a1.a1	sp|Q9BW19|KIFC1_HUMAN Kinesin-like protein KIFC1 OS=Homo sapiens GN=KIFC1 PE=1 SV=2	-19.336488723754883	10	73.5999984741211	5		5		33	0.15151515151515152	0.4174741629268053	1	1
b57	b57.a1	b57.a1.a1	sp|Q96FZ2|CC037_HUMAN UPF0361 protein C3orf37 OS=Homo sapiens GN=C3orf37 PE=1 SV=1	-20.78857421875	17	40.5	5		5		17	0.29411764705882354	0.9684194472866121	4	1
b57	b57.a1	b57.a1.a2	tr|D6R9T3|D6R9T3_HUMAN UPF0361 protein C3orf37 (Fragment) OS=Homo sapiens GN=C3orf37 PE=2 SV=1	-20.78857421875	21	32.0	5		5		14	0.35714285714285715	1.2758459260747883	4	1
b57	b57.a1	b57.a1.a3	tr|D6RGK7|D6RGK7_HUMAN UPF0361 protein C3orf37 (Fragment) OS=Homo sapiens GN=C3orf37 PE=2 SV=1	-20.78857421875	33	20.600000381469727	5		5		10	0.5	2.1622776601683795	4	1
b57	b57.a1	b57.a1.a4	tr|E7EMP6|E7EMP6_HUMAN UPF0361 protein C3orf37 OS=Homo sapiens GN=C3orf37 PE=2 SV=1	-20.78857421875	19	35.5	5		5		15	0.3333333333333333	1.1544346900318838	4	1
b58	b58.a1	b58.a1.a1	sp|Q13123|RED_HUMAN Protein Red OS=Homo sapiens GN=IK PE=1 SV=3	-13.192058563232422	10	65.5	5		5		19	0.2631578947368421	0.8329807108324359	1	1
b59	b59.a1	b59.a1.a1	sp|Q8NFW8-2|NEUA_HUMAN Isoform 2 of N-acylneuraminate cytidylyltransferase OS=Homo sapiens GN=CMAS	-12.263323783874512	17	29.5	5		4		10	0.5	2.1622776601683795	2	1
b59	b59.a1	b59.a1.a2	sp|Q8NFW8|NEUA_HUMAN N-acylneuraminate cytidylyltransferase OS=Homo sapiens GN=CMAS PE=1 SV=2	-12.263323783874512	10	48.29999923706055	5		4		19	0.2631578947368421	0.8329807108324359	2	1
b60	b60.a1	b60.a1.a1	sp|Q13426-2|XRCC4_HUMAN Isoform 2 of DNA repair protein XRCC4 OS=Homo sapiens GN=XRCC4	-17.987014770507812	17	37.900001525878906	5		5		16	0.3125	1.0535250264571463	3	1
b60	b60.a1	b60.a1.a2	sp|Q13426-3|XRCC4_HUMAN Isoform 3 of DNA repair protein XRCC4 OS=Homo sapiens GN=XRCC4	-17.987014770507812	19	35.29999923706055	5		5		13	0.38461538461538464	1.4244620170823286	3	1
b60	b60.a1	b60.a1.a3	sp|Q13426|XRCC4_HUMAN DNA repair protein XRCC4 OS=Homo sapiens GN=XRCC4 PE=1 SV=2	-17.987014770507812	17	38.20000076293945	5		5		16	0.3125	1.0535250264571463	3	1
b61	b61.a1	b61.a1.a1	sp|Q99583|MNT_HUMAN Max-binding protein MNT OS=Homo sapiens GN=MNT PE=2 SV=1	-16.951868057250977	9	62.20000076293945	5		5		14	0.35714285714285715	1.2758459260747883	1	1
b62	b62.a1	b62.a1.a1	sp|Q01780-2|EXOSX_HUMAN Isoform 2 of Exosome component 10 OS=Homo sapiens GN=EXOSC10	-16.133615493774414	6	97.9000015258789	5		5		44	0.11363636363636363	0.2990813969063477	2	1
b62	b62.a1	b62.a1.a2	sp|Q01780|EXOSX_HUMAN Exosome component 10 OS=Homo sapiens GN=EXOSC10 PE=1 SV=2	-16.133615493774414	6	100.5999984741211	5		5		46	0.10869565217391304	0.2843862635897427	2	1
b63	b63.a1	b63.a1.a1	sp|P50613|CDK7_HUMAN Cyclin-dependent kinase 7 OS=Homo sapiens GN=CDK7 PE=1 SV=1	-23.835153579711914	17	38.900001525878906	5		5		16	0.3125	1.0535250264571463	2	1
b63	b63.a1	b63.a1.a2	tr|D6RAD4|D6RAD4_HUMAN Cyclin-dependent kinase 7 OS=Homo sapiens GN=CDK7 PE=2 SV=1	-23.835153579711914	19	34.5	5		5		15	0.3333333333333333	1.1544346900318838	2	1
b64	b64.a1	b64.a1.a1	sp|Q9Y5B9|SP16H_HUMAN FACT complex subunit SPT16 OS=Homo sapiens GN=SUPT16H PE=1 SV=1	-22.688661575317383	6	119.69999694824219	5		5		40	0.125	0.33352143216332397	1	1
b65	b65.a1	b65.a1.a1	sp|Q9BUQ8|DDX23_HUMAN Probable ATP-dependent RNA helicase DDX23 OS=Homo sapiens GN=DDX23 PE=1 SV=3	-13.890183448791504	7	95.4000015258789	5		5		40	0.125	0.33352143216332397	1	1
b66	b66.a1	b66.a1.a1	sp|P43246-2|MSH2_HUMAN Isoform 2 of DNA mismatch repair protein Msh2 OS=Homo sapiens GN=MSH2	-18.171035766601562	6	97.0999984741211	5		5		32	0.15625	0.4330125702369627	2	1
b66	b66.a1	b66.a1.a2	sp|P43246|MSH2_HUMAN DNA mismatch repair protein Msh2 OS=Homo sapiens GN=MSH2 PE=1 SV=1	-18.171035766601562	6	104.5999984741211	5		5		35	0.14285714285714285	0.3894954943731377	2	1
b67	b67.a1	b67.a1.a1	sp|Q14676-2|MDC1_HUMAN Isoform 2 of Mediator of DNA damage checkpoint protein 1 OS=Homo sapiens GN=MDC1	-6.009317398071289	3	197.3000030517578	4		4		62	0.06451612903225806	0.16015530173997172	3	1
b67	b67.a1	b67.a1.a2	sp|Q14676-3|MDC1_HUMAN Isoform 3 of Mediator of DNA damage checkpoint protein 1 OS=Homo sapiens GN=MDC1	-6.009317398071289	4	195.6999969482422	4		4		65	0.06153846153846154	0.15222809773982116	3	1
b67	b67.a1	b67.a1.a3	sp|Q14676|MDC1_HUMAN Mediator of DNA damage checkpoint protein 1 OS=Homo sapiens GN=MDC1 PE=1 SV=3	-6.009317398071289	3	226.3000030517578	4		4		68	0.058823529411764705	0.14504756993828183	3	1
b68	b68.a1	b68.a1.a1	sp|Q9BY77|PDIP3_HUMAN Polymerase delta-interacting protein 3 OS=Homo sapiens GN=POLDIP3 PE=1 SV=2	-9.586750984191895	12	46.0	4		4		21	0.19047619047619047	0.5505157798326246	1	1
b69	b69.a1	b69.a1.a1	sp|P62316|SMD2_HUMAN Small nuclear ribonucleoprotein Sm D2 OS=Homo sapiens GN=SNRPD2 PE=1 SV=1	-11.002788543701172	36	13.399999618530273	4		4		6	0.6666666666666666	3.6415888336127784	1	1
b70	b70.a1	b70.a1.a1	sp|P15927-2|RFA2_HUMAN Isoform 2 of Replication protein A 32 kDa subunit OS=Homo sapiens GN=RPA2	-13.268190383911133	18	30.100000381469727	4		4		7	0.5714285714285714	2.72759372031494	3	1
b70	b70.a1	b70.a1.a2	sp|P15927-3|RFA2_HUMAN Isoform 3 of Replication protein A 32 kDa subunit OS=Homo sapiens GN=RPA2	-13.268190383911133	14	38.70000076293945	4		4		10	0.4	1.5118864315095801	3	1
b70	b70.a1	b70.a1.a3	sp|P15927|RFA2_HUMAN Replication protein A 32 kDa subunit OS=Homo sapiens GN=RPA2 PE=1 SV=1	-13.268190383911133	19	29.100000381469727	4		4		7	0.5714285714285714	2.72759372031494	3	1
b71	b71.a1	b71.a1.a1	sp|O43172-2|PRP4_HUMAN Isoform 2 of U4/U6 small nuclear ribonucleoprotein Prp4 OS=Homo sapiens GN=PRPF4	-15.955923080444336	9	58.20000076293945	4		4		25	0.16	0.44543977074592744	2	1
b71	b71.a1	b71.a1.a2	sp|O43172|PRP4_HUMAN U4/U6 small nuclear ribonucleoprotein Prp4 OS=Homo sapiens GN=PRPF4 PE=1 SV=2	-15.955923080444336	9	58.29999923706055	4		4		25	0.16	0.44543977074592744	2	1
b72	b72.a1	b72.a1.a1	sp|P04908|H2A1B_HUMAN Histone H2A type 1-B/E OS=Homo sapiens GN=HIST1H2AB PE=1 SV=2	-11.778508186340332	26	14.100000381469727	4		3		4	1.0	9.0	12	1
b72	b72.a1	b72.a1.a2	sp|P0C0S8|H2A1_HUMAN Histone H2A type 1 OS=Homo sapiens GN=HIST1H2AG PE=1 SV=2	-11.778508186340332	26	14.0	4		3		4	1.0	9.0	12	1
b72	b72.a1	b72.a1.a3	sp|P16104|H2AX_HUMAN Histone H2AX OS=Homo sapiens GN=H2AFX PE=1 SV=2	-11.778508186340332	24	15.100000381469727	4		3		5	0.8	5.309573444801933	12	1
b72	b72.a1	b72.a1.a4	sp|P20671|H2A1D_HUMAN Histone H2A type 1-D OS=Homo sapiens GN=HIST1H2AD PE=1 SV=2	-11.778508186340332	26	14.0	4		3		4	1.0	9.0	12	1
b72	b72.a1	b72.a1.a5	sp|Q16777|H2A2C_HUMAN Histone H2A type 2-C OS=Homo sapiens GN=HIST2H2AC PE=1 SV=4	-11.778508186340332	26	13.899999618530273	4		3		4	1.0	9.0	12	1
b72	b72.a1	b72.a1.a6	sp|Q6FI13|H2A2A_HUMAN Histone H2A type 2-A OS=Homo sapiens GN=HIST2H2AA3 PE=1 SV=3	-11.778508186340332	26	14.0	4		3		4	1.0	9.0	12	1
b72	b72.a1	b72.a1.a7	sp|Q7L7L0|H2A3_HUMAN Histone H2A type 3 OS=Homo sapiens GN=HIST3H2A PE=1 SV=3	-11.778508186340332	26	14.0	4		3		4	1.0	9.0	12	1
b72	b72.a1	b72.a1.a8	sp|Q93077|H2A1C_HUMAN Histone H2A type 1-C OS=Homo sapiens GN=HIST1H2AC PE=1 SV=3	-11.778508186340332	26	14.0	4		3		4	1.0	9.0	12	1
b72	b72.a1	b72.a1.a9	sp|Q96KK5|H2A1H_HUMAN Histone H2A type 1-H OS=Homo sapiens GN=HIST1H2AH PE=1 SV=3	-11.778508186340332	27	13.800000190734863	4		3		4	1.0	9.0	12	1
b72	b72.a1	b72.a1.b10	sp|Q96QV6|H2A1A_HUMAN Histone H2A type 1-A OS=Homo sapiens GN=HIST1H2AA PE=1 SV=3	-11.778508186340332	26	14.100000381469727	4		3		5	0.8	5.309573444801933	12	1
b72	b72.a1	b72.a1.b11	sp|Q99878|H2A1J_HUMAN Histone H2A type 1-J OS=Homo sapiens GN=HIST1H2AJ PE=1 SV=3	-11.778508186340332	27	13.899999618530273	4		3		4	1.0	9.0	12	1
b72	b72.a1	b72.a1.b12	sp|Q9BTM1|H2AJ_HUMAN Histone H2A.J OS=Homo sapiens GN=H2AFJ PE=1 SV=1	-11.778508186340332	26	13.899999618530273	4		3		4	1.0	9.0	12	1
b73	b73.a1	b73.a1.a1	sp|Q08945|SSRP1_HUMAN FACT complex subunit SSRP1 OS=Homo sapiens GN=SSRP1 PE=1 SV=1	-13.665112495422363	7	80.9000015258789	4		4		24	0.16666666666666666	0.46779926762206947	1	1
b74	b74.a1	b74.a1.a1	sp|O75475|PSIP1_HUMAN PC4 and SFRS1-interacting protein OS=Homo sapiens GN=PSIP1 PE=1 SV=1	-6.521433353424072	5	60.0	3		3		25	0.12	0.318256738556407	1	1
b75	b75.a1	b75.a1.a1	sp|P05549-5|AP2A_HUMAN Isoform 2 of Transcription factor AP-2-alpha OS=Homo sapiens GN=TFAP2A	-8.052056312561035	6	47.099998474121094	3		3		16	0.1875	0.5399265260594921	4	1
b75	b75.a1	b75.a1.a2	sp|P05549-6|AP2A_HUMAN Isoform 5 of Transcription factor AP-2-alpha OS=Homo sapiens GN=TFAP2A	-8.052056312561035	6	47.29999923706055	3		3		16	0.1875	0.5399265260594921	4	1
b75	b75.a1	b75.a1.a3	sp|P05549|AP2A_HUMAN Transcription factor AP-2-alpha OS=Homo sapiens GN=TFAP2A PE=1 SV=1	-8.052056312561035	6	47.900001525878906	3		3		16	0.1875	0.5399265260594921	4	1
b75	b75.a1	b75.a1.a4	tr|Q96SH1|Q96SH1_HUMAN Transcription factor AP-2 alpha (Activating enhancer binding protein 2 alpha), isoform CRA_c OS=Homo sapiens GN=TFAP2A PE=2 SV=1	-8.052056312561035	6	48.20000076293945	3		3		16	0.1875	0.5399265260594921	4	1
b76	b76.a1	b76.a1.a1	sp|Q9NXV6|CARF_HUMAN CDKN2A-interacting protein OS=Homo sapiens GN=CDKN2AIP PE=1 SV=3	-16.04645347595215	8	61.0	3		3		29	0.10344827586206896	0.26896100316792215	1	1
b77	b77.a1	b77.a1.a1	sp|P98175-2|RBM10_HUMAN Isoform 2 of RNA-binding protein 10 OS=Homo sapiens GN=RBM10	-7.559091091156006	3	103.30000305175781	3		3		29	0.10344827586206896	0.26896100316792215	4	1
b77	b77.a1	b77.a1.a2	sp|P98175-3|RBM10_HUMAN Isoform 3 of RNA-binding protein 10 OS=Homo sapiens GN=RBM10	-7.559091091156006	3	94.30000305175781	3		3		26	0.11538461538461539	0.3043213867190053	4	1
b77	b77.a1	b77.a1.a3	sp|P98175-4|RBM10_HUMAN Isoform 4 of RNA-binding protein 10 OS=Homo sapiens GN=RBM10	-7.559091091156006	3	94.19999694824219	3		3		26	0.11538461538461539	0.3043213867190053	4	1
b77	b77.a1	b77.a1.a4	sp|P98175|RBM10_HUMAN RNA-binding protein 10 OS=Homo sapiens GN=RBM10 PE=1 SV=3	-7.559091091156006	3	103.4000015258789	3		3		29	0.10344827586206896	0.26896100316792215	4	1
b78	b78.a1	b78.a1.a1	sp|P17844|DDX5_HUMAN Probable ATP-dependent RNA helicase DDX5 OS=Homo sapiens GN=DDX5 PE=1 SV=1	-10.054571151733398	4	69.0	3		3		26	0.11538461538461539	0.3043213867190053	3	1
b78	b78.a1	b78.a1.a2	tr|B4DLW8|B4DLW8_HUMAN Probable ATP-dependent RNA helicase DDX5 OS=Homo sapiens GN=DDX5 PE=2 SV=1	-10.054571151733398	5	60.400001525878906	3		3		24	0.125	0.33352143216332397	3	1
b78	b78.a1	b78.a1.a3	tr|J3KTA4|J3KTA4_HUMAN Probable ATP-dependent RNA helicase DDX5 OS=Homo sapiens GN=DDX5 PE=4 SV=1	-10.054571151733398	4	68.9000015258789	3		3		26	0.11538461538461539	0.3043213867190053	3	1
b79	b79.a1	b79.a1.a1	sp|Q9Y3Y2-3|CHTOP_HUMAN Isoform 2 of Chromatin target of PRMT1 protein OS=Homo sapiens GN=CHTOP	-7.262807369232178	10	26.399999618530273	3		2		5	0.6	2.9810717055349722	3	1
b79	b79.a1	b79.a1.a2	sp|Q9Y3Y2-4|CHTOP_HUMAN Isoform 3 of Chromatin target of PRMT1 protein OS=Homo sapiens GN=CHTOP	-7.262807369232178	12	21.799999237060547	3		2		5	0.6	2.9810717055349722	3	1
b79	b79.a1	b79.a1.a3	sp|Q9Y3Y2|CHTOP_HUMAN Chromatin target of PRMT1 protein OS=Homo sapiens GN=CHTOP PE=1 SV=2	-7.262807369232178	10	26.299999237060547	3		2		5	0.6	2.9810717055349722	3	1
b80	b80.a1	b80.a1.a1	sp|P09651-2|ROA1_HUMAN Isoform A1-A of Heterogeneous nuclear ribonucleoprotein A1 OS=Homo sapiens GN=HNRNPA1	-14.677347183227539	11	34.099998474121094	3		3		14	0.21428571428571427	0.637893706954064	4	1
b80	b80.a1	b80.a1.a2	sp|P09651-3|ROA1_HUMAN Isoform 2 of Heterogeneous nuclear ribonucleoprotein A1 OS=Homo sapiens GN=HNRNPA1	-14.677347183227539	13	29.299999237060547	3		3		12	0.25	0.7782794100389228	4	1
b80	b80.a1	b80.a1.a3	sp|P09651|ROA1_HUMAN Heterogeneous nuclear ribonucleoprotein A1 OS=Homo sapiens GN=HNRNPA1 PE=1 SV=5	-14.677347183227539	9	38.599998474121094	3		3		14	0.21428571428571427	0.637893706954064	4	1
b80	b80.a1	b80.a1.a4	tr|F8W6I7|F8W6I7_HUMAN Heterogeneous nuclear ribonucleoprotein A1 OS=Homo sapiens GN=HNRNPA1 PE=2 SV=2	-14.677347183227539	11	33.099998474121094	3		3		14	0.21428571428571427	0.637893706954064	4	1
b81	b81.a1	b81.a1.a1	sp|P10412|H14_HUMAN Histone H1.4 OS=Homo sapiens GN=HIST1H1E PE=1 SV=2	-15.296793937683105	14	21.799999237060547	3		3		4	0.75	4.623413251903491	3	1
b81	b81.a1	b81.a1.a2	sp|P16402|H13_HUMAN Histone H1.3 OS=Homo sapiens GN=HIST1H1D PE=1 SV=2	-15.296793937683105	14	22.299999237060547	3		3		4	0.75	4.623413251903491	3	1
b81	b81.a1	b81.a1.a3	sp|P16403|H12_HUMAN Histone H1.2 OS=Homo sapiens GN=HIST1H1C PE=1 SV=2	-15.296793937683105	14	21.299999237060547	3		3		4	0.75	4.623413251903491	3	1
b82	b82.a1	b82.a1.a1	sp|O43395|PRPF3_HUMAN U4/U6 small nuclear ribonucleoprotein Prp3 OS=Homo sapiens GN=PRPF3 PE=1 SV=2	-9.417153358459473	5	77.4000015258789	3		3		27	0.1111111111111111	0.2915496650148839	2	1
b82	b82.a1	b82.a1.a2	tr|E7EVD1|E7EVD1_HUMAN U4/U6 small nuclear ribonucleoprotein Prp3 OS=Homo sapiens GN=PRPF3 PE=2 SV=1	-9.417153358459473	5	71.9000015258789	3		3		26	0.11538461538461539	0.3043213867190053	2	1
b83	b83.a1	b83.a1.a1	sp|P62805|H4_HUMAN Histone H4 OS=Homo sapiens GN=HIST1H4A PE=1 SV=2	-10.146344184875488	30	11.300000190734863	3		3		5	0.6	2.9810717055349722	1	1
b84	b84.a1	b84.a1.a1	sp|P62314|SMD1_HUMAN Small nuclear ribonucleoprotein Sm D1 OS=Homo sapiens GN=SNRPD1 PE=1 SV=1	-6.971428871154785	18	13.199999809265137	3		2		4	0.75	4.623413251903491	1	1
b85	b85.a1	b85.a1.a1	sp|Q9NUX5-2|POTE1_HUMAN Isoform 2 of Protection of telomeres protein 1 OS=Homo sapiens GN=POT1	-11.160138130187988	5	60.400001525878906	3		3		19	0.15789473684210525	0.43844988828766285	3	1
b85	b85.a1	b85.a1.a2	sp|Q9NUX5|POTE1_HUMAN Protection of telomeres protein 1 OS=Homo sapiens GN=POT1 PE=1 SV=1	-11.160138130187988	5	71.30000305175781	3		3		21	0.14285714285714285	0.3894954943731377	3	1
b85	b85.a1	b85.a1.a3	tr|A8MTK3|A8MTK3_HUMAN POT1 protection of telomeres 1 homolog (S. pombe), isoform CRA_a OS=Homo sapiens GN=POT1 PE=2 SV=1	-11.160138130187988	6	56.70000076293945	3		3		16	0.1875	0.5399265260594921	3	1
b86	b86.a1	b86.a1.a1	sp|Q12906-2|ILF3_HUMAN Isoform 2 of Interleukin enhancer-binding factor 3 OS=Homo sapiens GN=ILF3	-6.859366416931152	5	75.9000015258789	3		3		28	0.10714285714285714	0.2798022139979537	7	1
b86	b86.a1	b86.a1.a2	sp|Q12906-3|ILF3_HUMAN Isoform 3 of Interleukin enhancer-binding factor 3 OS=Homo sapiens GN=ILF3	-6.859366416931152	4	82.5999984741211	3		3		28	0.10714285714285714	0.2798022139979537	7	1
b86	b86.a1	b86.a1.a3	sp|Q12906-4|ILF3_HUMAN Isoform 4 of Interleukin enhancer-binding factor 3 OS=Homo sapiens GN=ILF3	-6.859366416931152	5	75.4000015258789	3		3		29	0.10344827586206896	0.26896100316792215	7	1
b86	b86.a1	b86.a1.a4	sp|Q12906-5|ILF3_HUMAN Isoform 5 of Interleukin enhancer-binding factor 3 OS=Homo sapiens GN=ILF3	-6.859366416931152	5	74.5	3		3		28	0.10714285714285714	0.2798022139979537	7	1
b86	b86.a1	b86.a1.a5	sp|Q12906-6|ILF3_HUMAN Isoform 6 of Interleukin enhancer-binding factor 3 OS=Homo sapiens GN=ILF3	-6.859366416931152	5	76.30000305175781	3		3		29	0.10344827586206896	0.26896100316792215	7	1
b86	b86.a1	b86.a1.a6	sp|Q12906-7|ILF3_HUMAN Isoform 7 of Interleukin enhancer-binding factor 3 OS=Homo sapiens GN=ILF3	-6.859366416931152	4	95.5999984741211	3		3		32	0.09375	0.24093776075171958	7	1
b86	b86.a1	b86.a1.a7	sp|Q12906|ILF3_HUMAN Interleukin enhancer-binding factor 3 OS=Homo sapiens GN=ILF3 PE=1 SV=3	-6.859366416931152	4	95.19999694824219	3		3		31	0.0967741935483871	0.24960914129198697	7	1
b87	b87.a1	b87.a1.a1	sp|P07900-2|HS90A_HUMAN Isoform 2 of Heat shock protein HSP 90-alpha OS=Homo sapiens GN=HSP90AA1	-8.356547355651855	2	98.0	2	1	2	1	37	0.05405405405405406	0.13254131515281187	3	1
b87	b87.a1	b87.a1.a2	sp|P07900|HS90A_HUMAN Heat shock protein HSP 90-alpha OS=Homo sapiens GN=HSP90AA1 PE=1 SV=5	-8.356547355651855	3	84.5	2	1	2	1	29	0.06896551724137931	0.17210229753348028	3	1
b87	b87.a1	b87.a1.a3	tr|Q86U12|Q86U12_HUMAN Full-length cDNA clone CS0CAP007YF18 of Thymus of Homo sapiens (human) OS=Homo sapiens GN=HSP90AA1 PE=2 SV=1	-8.356547355651855	6	49.20000076293945	2	1	2	1	19	0.10526315789473684	0.2742749857031337	3	1
b87	b87.a2	b87.a2.a1	sp|P08238|HS90B_HUMAN Heat shock protein HSP 90-beta OS=Homo sapiens GN=HSP90AB1 PE=1 SV=4	-6.28399658203125	3	83.0999984741211	2	1	2	1	31	0.06451612903225806	0.16015530173997172	1	1
b88	b88.a1	b88.a1.a1	sp|Q14669-2|TRIPC_HUMAN Isoform 2 of E3 ubiquitin-protein ligase TRIP12 OS=Homo sapiens GN=TRIP12	-9.392544746398926	1	223.60000610351562	3		3		76	0.039473684210526314	0.09515019344801945	3	1
b88	b88.a1	b88.a1.a2	sp|Q14669-3|TRIPC_HUMAN Isoform 3 of E3 ubiquitin-protein ligase TRIP12 OS=Homo sapiens GN=TRIP12	-9.392544746398926	1	225.1999969482422	3		3		77	0.03896103896103896	0.0938582306368918	3	1
b88	b88.a1	b88.a1.a3	sp|Q14669|TRIPC_HUMAN E3 ubiquitin-protein ligase TRIP12 OS=Homo sapiens GN=TRIP12 PE=1 SV=1	-9.392544746398926	1	220.10000610351562	3		3		75	0.04	0.09647819614318509	3	1
b89	b89.a1	b89.a1.a1	sp|Q05519-2|SRS11_HUMAN Isoform 2 of Serine/arginine-rich splicing factor 11 OS=Homo sapiens GN=SRSF11	-9.505845069885254	6	53.29999923706055	3		2		11	0.2727272727272727	0.8738174228603839	3	1
b89	b89.a1	b89.a1.a2	sp|Q05519|SRS11_HUMAN Serine/arginine-rich splicing factor 11 OS=Homo sapiens GN=SRSF11 PE=1 SV=1	-9.505845069885254	6	53.400001525878906	3		2		11	0.2727272727272727	0.8738174228603839	3	1
b89	b89.a1	b89.a1.a3	tr|Q5T760|Q5T760_HUMAN Serine/arginine-rich-splicing factor 11 (Fragment) OS=Homo sapiens GN=SRSF11 PE=2 SV=1	-9.505845069885254	7	42.20000076293945	3		2		9	0.3333333333333333	1.1544346900318838	3	1
b90	b90.a1	b90.a1.a1	sp|P35659|DEK_HUMAN Protein DEK OS=Homo sapiens GN=DEK PE=1 SV=1	-16.063756942749023	9	42.599998474121094	3		3		17	0.17647058823529413	0.5013107289081733	1	1
b91	b91.a1	b91.a1.a1	sp|P09012|SNRPA_HUMAN U1 small nuclear ribonucleoprotein A OS=Homo sapiens GN=SNRPA PE=1 SV=3	-8.268410682678223	16	31.200000762939453	3		2		9	0.3333333333333333	1.1544346900318838	2	1
b91	b91.a1	b91.a1.a2	tr|M0R268|M0R268_HUMAN U1 small nuclear ribonucleoprotein A (Fragment) OS=Homo sapiens GN=SNRPA PE=4 SV=1	-8.268410682678223	18	28.299999237060547	3		2		7	0.42857142857142855	1.6826957952797255	2	1
b92	b92.a1	b92.a1.a1	sp|P14678-2|RSMB_HUMAN Isoform SM-B of Small nuclear ribonucleoprotein-associated proteins B and B' OS=Homo sapiens GN=SNRPB	-9.004364967346191	9	23.600000381469727	3		2		13	0.23076923076923078	0.7012542798525889	6	1
b92	b92.a1	b92.a1.a2	sp|P14678-3|RSMB_HUMAN Isoform SM-B1 of Small nuclear ribonucleoprotein-associated proteins B and B' OS=Homo sapiens GN=SNRPB	-9.004364967346191	7	29.899999618530273	3		2		13	0.23076923076923078	0.7012542798525889	6	1
b92	b92.a1	b92.a1.a3	sp|P14678|RSMB_HUMAN Small nuclear ribonucleoprotein-associated proteins B and B' OS=Homo sapiens GN=SNRPB PE=1 SV=2	-9.004364967346191	9	24.5	3		2		13	0.23076923076923078	0.7012542798525889	6	1
b92	b92.a1	b92.a1.a4	sp|P63162|RSMN_HUMAN Small nuclear ribonucleoprotein-associated protein N OS=Homo sapiens GN=SNRPN PE=1 SV=1	-9.004364967346191	9	24.5	3		2		13	0.23076923076923078	0.7012542798525889	6	1
b92	b92.a1	b92.a1.a5	tr|B3KVR1|B3KVR1_HUMAN Small nuclear ribonucleoprotein-associated protein OS=Homo sapiens GN=SNRPN PE=2 SV=1	-9.004364967346191	9	25.0	3		2		14	0.21428571428571427	0.637893706954064	6	1
b92	b92.a1	b92.a1.a6	tr|J3QLE5|J3QLE5_HUMAN Small nuclear ribonucleoprotein-associated protein N (Fragment) OS=Homo sapiens GN=SNRPN PE=4 SV=1	-9.004364967346191	13	17.5	3		2		9	0.3333333333333333	1.1544346900318838	6	1
b93	b93.a1	b93.a1.a1	sp|Q86YZ3|HORN_HUMAN Hornerin OS=Homo sapiens GN=HRNR PE=1 SV=2	-5.5785603523254395	1	282.0	2		2		63	0.031746031746031744	0.07583589854217876	1	1
b94	b94.a1	b94.a1.a1	sp|Q8NC51-2|PAIRB_HUMAN Isoform 2 of Plasminogen activator inhibitor 1 RNA-binding protein OS=Homo sapiens GN=SERBP1	-11.28399658203125	6	44.099998474121094	2		2		16	0.125	0.33352143216332397	4	1
b94	b94.a1	b94.a1.a2	sp|Q8NC51-3|PAIRB_HUMAN Isoform 3 of Plasminogen activator inhibitor 1 RNA-binding protein OS=Homo sapiens GN=SERBP1	-11.28399658203125	6	43.0	2		2		16	0.125	0.33352143216332397	4	1
b94	b94.a1	b94.a1.a3	sp|Q8NC51-4|PAIRB_HUMAN Isoform 4 of Plasminogen activator inhibitor 1 RNA-binding protein OS=Homo sapiens GN=SERBP1	-11.28399658203125	6	42.29999923706055	2		2		15	0.13333333333333333	0.35935639087852556	4	1
b94	b94.a1	b94.a1.a4	sp|Q8NC51|PAIRB_HUMAN Plasminogen activator inhibitor 1 RNA-binding protein OS=Homo sapiens GN=SERBP1 PE=1 SV=2	-11.28399658203125	6	44.79999923706055	2		2		17	0.11764705882352941	0.31113393742156426	4	1
b95	b95.a1	b95.a1.a1	sp|Q9BX63-2|FANCJ_HUMAN Isoform 2 of Fanconi anemia group J protein OS=Homo sapiens GN=BRIP1	-4.341607093811035	2	112.30000305175781	2		2		55	0.03636363636363636	0.08733567271965614	3	1
b95	b95.a1	b95.a1.a2	sp|Q9BX63|FANCJ_HUMAN Fanconi anemia group J protein OS=Homo sapiens GN=BRIP1 PE=1 SV=1	-4.341607093811035	1	140.6999969482422	2		2		65	0.03076923076923077	0.0734188827013531	3	1
b95	b95.a1	b95.a1.a3	tr|J3QSE8|J3QSE8_HUMAN 39S ribosomal protein L36, mitochondrial OS=Homo sapiens GN=BRIP1 PE=4 SV=1	-4.341607093811035	2	112.30000305175781	2		2		55	0.03636363636363636	0.08733567271965614	3	1
b96	b96.a1	b96.a1.a1	sp|Q9GZS1-2|RPA49_HUMAN Isoform 2 of DNA-directed RNA polymerase I subunit RPA49 OS=Homo sapiens GN=POLR1E	-5.511449337005615	4	47.099998474121094	2		2		21	0.09523809523809523	0.24519708473503288	1	1
b97	b97.a1	b97.a1.a1	sp|Q92769|HDAC2_HUMAN Histone deacetylase 2 OS=Homo sapiens GN=HDAC2 PE=1 SV=2	-5.829738140106201	3	55.20000076293945	2		2		17	0.11764705882352941	0.31113393742156426	3	1
b97	b97.a1	b97.a1.a2	tr|B3KRS5|B3KRS5_HUMAN Histone deacetylase OS=Homo sapiens GN=HDAC2 PE=2 SV=1	-5.829738140106201	3	51.900001525878906	2		2		15	0.13333333333333333	0.35935639087852556	3	1
b97	b97.a1	b97.a1.a3	tr|J3KPW7|J3KPW7_HUMAN Histone deacetylase 2 OS=Homo sapiens GN=HDAC2 PE=4 SV=1	-5.829738140106201	2	65.4000015258789	2		2		23	0.08695652173913043	0.22167734899679203	3	1
b98	b98.a1	b98.a1.a1	sp|Q9H0D6-2|XRN2_HUMAN Isoform 2 of 5'-3' exoribonuclease 2 OS=Homo sapiens GN=XRN2	-5.540456771850586	2	99.80000305175781	2		2		35	0.05714285714285714	0.14062492385132086	3	1
b98	b98.a1	b98.a1.a2	sp|Q9H0D6|XRN2_HUMAN 5'-3' exoribonuclease 2 OS=Homo sapiens GN=XRN2 PE=1 SV=1	-5.540456771850586	2	108.4000015258789	2		2		37	0.05405405405405406	0.13254131515281187	3	1
b98	b98.a1	b98.a1.a3	tr|B4DZC3|B4DZC3_HUMAN 5'-3' exoribonuclease 2 OS=Homo sapiens GN=XRN2 PE=2 SV=1	-5.540456771850586	2	102.19999694824219	2		2		36	0.05555555555555555	0.13646366638572482	3	1
b99	b99.a1	b99.a1.a1	sp|Q14814-4|MEF2D_HUMAN Isoform MEF2DA0 of Myocyte-specific enhancer factor 2D OS=Homo sapiens GN=MEF2D	-4.32975435256958	4	55.0	2		2		16	0.125	0.33352143216332397	2	1
b99	b99.a1	b99.a1.a2	sp|Q14814|MEF2D_HUMAN Myocyte-specific enhancer factor 2D OS=Homo sapiens GN=MEF2D PE=1 SV=1	-4.32975435256958	4	55.79999923706055	2		2		16	0.125	0.33352143216332397	2	1
c100	c100.a1	c100.a1.a1	sp|B2RPK0|HGB1A_HUMAN Putative high mobility group protein B1-like 1 OS=Homo sapiens GN=HMGB1P1 PE=5 SV=1	-6.342657089233398	12	24.100000381469727	2		2		6	0.3333333333333333	1.1544346900318838	4	1
c100	c100.a1	c100.a1.a2	sp|P09429|HMGB1_HUMAN High mobility group protein B1 OS=Homo sapiens GN=HMGB1 PE=1 SV=3	-6.342657089233398	12	24.799999237060547	2		2		5	0.4	1.5118864315095801	4	1
c100	c100.a1	c100.a1.a3	tr|Q5T7C4|Q5T7C4_HUMAN High mobility group protein B1 OS=Homo sapiens GN=HMGB1 PE=2 SV=1	-6.342657089233398	16	18.200000762939453	2		2		5	0.4	1.5118864315095801	4	1
c100	c100.a1	c100.a1.a4	tr|Q5T7C6|Q5T7C6_HUMAN High mobility group protein B1 (Fragment) OS=Homo sapiens GN=HMGB1 PE=2 SV=1	-6.342657089233398	15	18.700000762939453	2		2		7	0.2857142857142857	0.9306977288832501	4	1
c101	c101.a1	c101.a1.a1	sp|Q96QC0|PP1RA_HUMAN Serine/threonine-protein phosphatase 1 regulatory subunit 10 OS=Homo sapiens GN=PPP1R10 PE=1 SV=1	-8.114638328552246	2	98.9000015258789	2		2		42	0.047619047619047616	0.11588399250774839	1	1
c102	c102.a1	c102.a1.a1	sp|Q96AP0-2|ACD_HUMAN Isoform 2 of Adrenocortical dysplasia protein homolog OS=Homo sapiens GN=ACD	-7.728158473968506	4	57.29999923706055	2		2		13	0.15384615384615385	0.4251026703029981	3	1
c102	c102.a1	c102.a1.a2	sp|Q96AP0|ACD_HUMAN Adrenocortical dysplasia protein homolog OS=Homo sapiens GN=ACD PE=1 SV=3	-7.728158473968506	4	57.599998474121094	2		2		13	0.15384615384615385	0.4251026703029981	3	1
c102	c102.a1	c102.a1.a3	tr|R4GNJ5|R4GNJ5_HUMAN Adrenocortical dysplasia protein homolog (Fragment) OS=Homo sapiens GN=ACD PE=4 SV=1	-7.728158473968506	5	47.5	2		2		10	0.2	0.5848931924611136	3	1
c103	c103.a1	c103.a1.a1	sp|Q92466|DDB2_HUMAN DNA damage-binding protein 2 OS=Homo sapiens GN=DDB2 PE=1 SV=1	-5.260664939880371	4	47.70000076293945	2		2		17	0.11764705882352941	0.31113393742156426	1	1
c104	c104.a1	c104.a1.a1	sp|P85037|FOXK1_HUMAN Forkhead box protein K1 OS=Homo sapiens GN=FOXK1 PE=1 SV=1	-6.297569274902344	2	75.30000305175781	2		2		29	0.06896551724137931	0.17210229753348028	1	1
c105	c105.a1	c105.a1.a1	sp|O60814|H2B1K_HUMAN Histone H2B type 1-K OS=Homo sapiens GN=HIST1H2BK PE=1 SV=3	-8.305394172668457	20	13.800000190734863	2		2		5	0.4	1.5118864315095801	16	1
c105	c105.a1	c105.a1.a2	sp|P06899|H2B1J_HUMAN Histone H2B type 1-J OS=Homo sapiens GN=HIST1H2BJ PE=1 SV=3	-8.305394172668457	20	13.800000190734863	2		2		5	0.4	1.5118864315095801	16	1
c105	c105.a1	c105.a1.a3	sp|P23527|H2B1O_HUMAN Histone H2B type 1-O OS=Homo sapiens GN=HIST1H2BO PE=1 SV=3	-8.305394172668457	20	13.800000190734863	2		2		5	0.4	1.5118864315095801	16	1
c105	c105.a1	c105.a1.a4	sp|P33778|H2B1B_HUMAN Histone H2B type 1-B OS=Homo sapiens GN=HIST1H2BB PE=1 SV=2	-8.305394172668457	20	13.899999618530273	2		2		5	0.4	1.5118864315095801	16	1
c105	c105.a1	c105.a1.a5	sp|P57053|H2BFS_HUMAN Histone H2B type F-S OS=Homo sapiens GN=H2BFS PE=1 SV=2	-8.305394172668457	20	13.899999618530273	2		2		5	0.4	1.5118864315095801	16	1
c105	c105.a1	c105.a1.a6	sp|P58876|H2B1D_HUMAN Histone H2B type 1-D OS=Homo sapiens GN=HIST1H2BD PE=1 SV=2	-8.305394172668457	20	13.899999618530273	2		2		5	0.4	1.5118864315095801	16	1
c105	c105.a1	c105.a1.a7	sp|P62807|H2B1C_HUMAN Histone H2B type 1-C/E/F/G/I OS=Homo sapiens GN=HIST1H2BC PE=1 SV=4	-8.305394172668457	20	13.800000190734863	2		2		5	0.4	1.5118864315095801	16	1
c105	c105.a1	c105.a1.a8	sp|Q16778|H2B2E_HUMAN Histone H2B type 2-E OS=Homo sapiens GN=HIST2H2BE PE=1 SV=3	-8.305394172668457	20	13.800000190734863	2		2		5	0.4	1.5118864315095801	16	1
c105	c105.a1	c105.a1.a9	sp|Q5QNW6-2|H2B2F_HUMAN Isoform 2 of Histone H2B type 2-F OS=Homo sapiens GN=HIST2H2BF	-8.305394172668457	19	14.800000190734863	2		2		6	0.3333333333333333	1.1544346900318838	16	1
c105	c105.a1	c105.a1.b10	sp|Q5QNW6|H2B2F_HUMAN Histone H2B type 2-F OS=Homo sapiens GN=HIST2H2BF PE=1 SV=3	-8.305394172668457	20	13.800000190734863	2		2		5	0.4	1.5118864315095801	16	1
c105	c105.a1	c105.a1.b11	sp|Q8N257|H2B3B_HUMAN Histone H2B type 3-B OS=Homo sapiens GN=HIST3H2BB PE=1 SV=3	-8.305394172668457	20	13.800000190734863	2		2		5	0.4	1.5118864315095801	16	1
c105	c105.a1	c105.a1.b12	sp|Q93079|H2B1H_HUMAN Histone H2B type 1-H OS=Homo sapiens GN=HIST1H2BH PE=1 SV=3	-8.305394172668457	20	13.800000190734863	2		2		5	0.4	1.5118864315095801	16	1
c105	c105.a1	c105.a1.b13	sp|Q99877|H2B1N_HUMAN Histone H2B type 1-N OS=Homo sapiens GN=HIST1H2BN PE=1 SV=3	-8.305394172668457	20	13.800000190734863	2		2		5	0.4	1.5118864315095801	16	1
c105	c105.a1	c105.a1.b14	sp|Q99879|H2B1M_HUMAN Histone H2B type 1-M OS=Homo sapiens GN=HIST1H2BM PE=1 SV=3	-8.305394172668457	20	13.899999618530273	2		2		5	0.4	1.5118864315095801	16	1
c105	c105.a1	c105.a1.b15	sp|Q99880|H2B1L_HUMAN Histone H2B type 1-L OS=Homo sapiens GN=HIST1H2BL PE=1 SV=3	-8.305394172668457	20	13.899999618530273	2		2		5	0.4	1.5118864315095801	16	1
c105	c105.a1	c105.a1.b16	tr|B4DR52|B4DR52_HUMAN Histone H2B OS=Homo sapiens GN=HIST2H2BF PE=2 SV=1	-8.305394172668457	15	18.0	2		2		7	0.2857142857142857	0.9306977288832501	16	1
c106	c106.a1	c106.a1.a1	sp|Q96RE7|NACC1_HUMAN Nucleus accumbens-associated protein 1 OS=Homo sapiens GN=NACC1 PE=1 SV=1	-10.096909523010254	5	57.099998474121094	2		2		19	0.10526315789473684	0.2742749857031337	1	1
c107	c107.a1	c107.a1.a1	sp|Q8N684-2|CPSF7_HUMAN Isoform 2 of Cleavage and polyadenylation specificity factor subunit 7 OS=Homo sapiens GN=CPSF7	-5.91542387008667	6	51.0	2		2		17	0.11764705882352941	0.31113393742156426	4	1
c107	c107.a1	c107.a1.a2	sp|Q8N684-3|CPSF7_HUMAN Isoform 3 of Cleavage and polyadenylation specificity factor subunit 7 OS=Homo sapiens GN=CPSF7	-5.91542387008667	5	56.20000076293945	2		2		18	0.1111111111111111	0.2915496650148839	4	1
c107	c107.a1	c107.a1.a3	sp|Q8N684|CPSF7_HUMAN Cleavage and polyadenylation specificity factor subunit 7 OS=Homo sapiens GN=CPSF7 PE=1 SV=1	-5.91542387008667	6	51.900001525878906	2		2		17	0.11764705882352941	0.31113393742156426	4	1
c107	c107.a1	c107.a1.a4	tr|F5H669|F5H669_HUMAN Cleavage and polyadenylation-specificity factor subunit 7 (Fragment) OS=Homo sapiens GN=CPSF7 PE=2 SV=1	-5.91542387008667	8	41.20000076293945	2		2		17	0.11764705882352941	0.31113393742156426	4	1
c108	c108.a1	c108.a1.a1	sp|O43447|PPIH_HUMAN Peptidyl-prolyl cis-trans isomerase H OS=Homo sapiens GN=PPIH PE=1 SV=1	-4.997833728790283	10	19.100000381469727	2		2		9	0.2222222222222222	0.6681005372000588	4	1
c108	c108.a1	c108.a1.a2	tr|A6NNE7|A6NNE7_HUMAN Peptidyl-prolyl cis-trans isomerase OS=Homo sapiens GN=PPIH PE=2 SV=1	-4.997833728790283	13	14.399999618530273	2		2		8	0.25	0.7782794100389228	4	1
c108	c108.a1	c108.a1.a3	tr|C9JQD4|C9JQD4_HUMAN Peptidyl-prolyl cis-trans isomerase (Fragment) OS=Homo sapiens GN=PPIH PE=2 SV=1	-4.997833728790283	12	15.699999809265137	2		2		8	0.25	0.7782794100389228	4	1
c108	c108.a1	c108.a1.a4	tr|H0YEL5|H0YEL5_HUMAN Peptidyl-prolyl cis-trans isomerase H (Fragment) OS=Homo sapiens GN=PPIH PE=2 SV=1	-4.997833728790283	18	10.199999809265137	2		2		6	0.3333333333333333	1.1544346900318838	4	1
c109	c109.a1	c109.a1.a1	sp|Q92759|TF2H4_HUMAN General transcription factor IIH subunit 4 OS=Homo sapiens GN=GTF2H4 PE=2 SV=1	-7.464452743530273	5	52.099998474121094	2		2		15	0.13333333333333333	0.35935639087852556	1	1
c110	c110.a1	c110.a1.a1	sp|P17535|JUND_HUMAN Transcription factor jun-D OS=Homo sapiens GN=JUND PE=1 SV=3	-8.709965705871582	8	35.099998474121094	2		2		10	0.2	0.5848931924611136	1	1
c111	c111.a1	c111.a1.a1	sp|P42285|SK2L2_HUMAN Superkiller viralicidic activity 2-like 2 OS=Homo sapiens GN=SKIV2L2 PE=1 SV=3	-5.209433555603027	2	117.5999984741211	2		2		47	0.0425531914893617	0.10294331179161298	2	1
c111	c111.a1	c111.a1.a2	tr|F5H7E2|F5H7E2_HUMAN Superkiller viralicidic activity 2-like 2 OS=Homo sapiens GN=SKIV2L2 PE=2 SV=1	-5.209433555603027	2	106.5999984741211	2		2		44	0.045454545454545456	0.110336318167638	2	1
c112	c112.a1	c112.a1.a1	sp|P05388|RLA0_HUMAN 60S acidic ribosomal protein P0 OS=Homo sapiens GN=RPLP0 PE=1 SV=1	-6.223299026489258	6	34.20000076293945	2		2		10	0.2	0.5848931924611136	8	1
c112	c112.a1	c112.a1.a2	sp|Q8NHW5|RLA0L_HUMAN 60S acidic ribosomal protein P0-like OS=Homo sapiens GN=RPLP0P6 PE=5 SV=1	-6.223299026489258	6	34.29999923706055	2		2		11	0.18181818181818182	0.5199110829529336	8	1
c112	c112.a1	c112.a1.a3	tr|F8VPE8|F8VPE8_HUMAN 60S acidic ribosomal protein P0 (Fragment) OS=Homo sapiens GN=RPLP0 PE=2 SV=1	-6.223299026489258	13	16.600000381469727	2		2		8	0.25	0.7782794100389228	8	1
c112	c112.a1	c112.a1.a4	tr|F8VU65|F8VU65_HUMAN 60S acidic ribosomal protein P0 (Fragment) OS=Homo sapiens GN=RPLP0 PE=2 SV=1	-6.223299026489258	8	27.100000381469727	2		2		8	0.25	0.7782794100389228	8	1
c112	c112.a1	c112.a1.a5	tr|F8VW21|F8VW21_HUMAN 60S acidic ribosomal protein P0 (Fragment) OS=Homo sapiens GN=RPLP0 PE=2 SV=1	-6.223299026489258	8	26.799999237060547	2		2		8	0.25	0.7782794100389228	8	1
c112	c112.a1	c112.a1.a6	tr|F8VWS0|F8VWS0_HUMAN 60S acidic ribosomal protein P0 OS=Homo sapiens GN=RPLP0 PE=2 SV=1	-6.223299026489258	7	30.399999618530273	2		2		9	0.2222222222222222	0.6681005372000588	8	1
c112	c112.a1	c112.a1.a7	tr|G3V210|G3V210_HUMAN 60S acidic ribosomal protein P0 OS=Homo sapiens GN=RPLP0 PE=2 SV=1	-6.223299026489258	12	18.200000762939453	2		2		8	0.25	0.7782794100389228	8	1
c112	c112.a1	c112.a1.a8	tr|Q3B7A4|Q3B7A4_HUMAN 60S acidic ribosomal protein P0 OS=Homo sapiens GN=RPLP0 PE=2 SV=1	-6.223299026489258	8	27.299999237060547	2		2		10	0.2	0.5848931924611136	8	1
c113	c113.a1	c113.a1.a1	sp|P51946|CCNH_HUMAN Cyclin-H OS=Homo sapiens GN=CCNH PE=1 SV=1	-6.778846740722656	8	37.5	2		2		18	0.1111111111111111	0.2915496650148839	3	1
c113	c113.a1	c113.a1.a2	tr|D6RG18|D6RG18_HUMAN Cyclin-H OS=Homo sapiens GN=CCNH PE=2 SV=1	-6.778846740722656	10	29.399999618530273	2		2		15	0.13333333333333333	0.35935639087852556	3	1
c113	c113.a1	c113.a1.a3	tr|D6RHI7|D6RHI7_HUMAN Cyclin-H OS=Homo sapiens GN=CCNH PE=2 SV=1	-6.778846740722656	10	28.799999237060547	2		2		14	0.14285714285714285	0.3894954943731377	3	1
c114	c114.a1	c114.a1.a1	sp|P62304|RUXE_HUMAN Small nuclear ribonucleoprotein E OS=Homo sapiens GN=SNRPE PE=1 SV=1	-6.397940158843994	24	10.699999809265137	2		2		3	0.6666666666666666	3.6415888336127784	1	1
c115	c115.a1	c115.a1.a1	sp|P29372-2|3MG_HUMAN Isoform 2 of DNA-3-methyladenine glycosylase OS=Homo sapiens GN=MPG	-9.213958740234375	9	32.099998474121094	2		2		14	0.14285714285714285	0.3894954943731377	5	1
c115	c115.a1	c115.a1.a2	sp|P29372-4|3MG_HUMAN Isoform 3 of DNA-3-methyladenine glycosylase OS=Homo sapiens GN=MPG	-9.213958740234375	9	32.099998474121094	2		2		14	0.14285714285714285	0.3894954943731377	5	1
c115	c115.a1	c115.a1.a3	sp|P29372-5|3MG_HUMAN Isoform 4 of DNA-3-methyladenine glycosylase OS=Homo sapiens GN=MPG	-9.213958740234375	9	30.700000762939453	2		2		14	0.14285714285714285	0.3894954943731377	5	1
c115	c115.a1	c115.a1.a4	sp|P29372|3MG_HUMAN DNA-3-methyladenine glycosylase OS=Homo sapiens GN=MPG PE=1 SV=3	-9.213958740234375	9	32.79999923706055	2		2		15	0.13333333333333333	0.35935639087852556	5	1
c115	c115.a1	c115.a1.a5	tr|A2IDA3|A2IDA3_HUMAN DNA-3-methyladenine glycosylase (Fragment) OS=Homo sapiens GN=MPG PE=2 SV=1	-9.213958740234375	10	27.200000762939453	2		2		11	0.18181818181818182	0.5199110829529336	5	1
c116	c116.a1	c116.a1.a1	sp|Q12800-2|TFCP2_HUMAN Isoform 2 of Alpha-globin transcription factor CP2 OS=Homo sapiens GN=TFCP2	-11.602060317993164	6	51.20000076293945	2		2		14	0.14285714285714285	0.3894954943731377	5	1
c116	c116.a1	c116.a1.a2	sp|Q12800-3|TFCP2_HUMAN Isoform 3 of Alpha-globin transcription factor CP2 OS=Homo sapiens GN=TFCP2	-11.602060317993164	6	51.29999923706055	2		2		14	0.14285714285714285	0.3894954943731377	5	1
c116	c116.a1	c116.a1.a3	sp|Q12800-4|TFCP2_HUMAN Isoform 4 of Alpha-globin transcription factor CP2 OS=Homo sapiens GN=TFCP2	-11.602060317993164	5	57.099998474121094	2		2		16	0.125	0.33352143216332397	5	1
c116	c116.a1	c116.a1.a4	sp|Q12800|TFCP2_HUMAN Alpha-globin transcription factor CP2 OS=Homo sapiens GN=TFCP2 PE=1 SV=2	-11.602060317993164	5	57.099998474121094	2		2		16	0.125	0.33352143216332397	5	1
c116	c116.a1	c116.a1.a5	tr|F8VWL0|F8VWL0_HUMAN Alpha-globin transcription factor CP2 (Fragment) OS=Homo sapiens GN=TFCP2 PE=2 SV=1	-11.602060317993164	7	43.79999923706055	2		2		13	0.15384615384615385	0.4251026703029981	5	1

## Sheet: peptides
MS Sample :	DaPR130924_VB106_O1932.m
Group ID	Peptide ID	SequenceLI	Modifs	Charge	MH+ theo	Number of subgroups	Subgroup ids	Number of spectra
a1	pepa1a1	AEPVEVVAPR		2	1066.589599609375	1	a1.a1	2
a1	pepa1a2	AESSDKIYR	A1:+42.01057	2	1110.54296875	1	a1.a1	1
a1	pepa1a3	AMVEYEIDIQK	M2:+15.99491	2	1354.65625	1	a1.a1	1
a1	pepa1a4	AQNDIIWNIK		2	1214.6531982421875	1	a1.a1	1
a1	pepa1a5	AQNDIIWNIKDEIK		2	1699.90185546875	1	a1.a1	1
a1	pepa1a6	ASADKPISNMK	M10:+15.99491	2	1177.588623046875	1	a1.a1	1
a1	pepa1a7	DPIDVNYEK		2	1092.521240234375	1	a1.a1	1
a1	pepa1a8	DSEEAEIIR		2	1061.5113525390625	1	a1.a1	3
a1	pepa1a9	DVEVDGFSEIR		2	1265.6011962890625	1	a1.a1	1
a1	pepa1b10	EEIGFRPEYSASQIK	E1:-18.01056	2	1735.864990234375	1	a1.a1	1
a1	pepa1b11	FYPIEIDYGQDEEAVK		2	1915.8963623046875	1	a1.a1	1
a1	pepa1b12	FYTIIPHDFGMK	M11:+15.99491	2	1484.7247314453125	1	a1.a1	1
a1	pepa1b13	GDEVDGVDEVAK		2	1232.564453125	1	a1.a1	1
a1	pepa1b14	GGAAVDPDSGIEHSAH		2	1519.6776123046875	1	a1.a1	2
a1	pepa1b15	GGAAVDPDSGIEHSAHVIEK		2	1988.9676513671875	1	a1.a1	1
a1	pepa1b16	GGSDDSSKDPIDVNYEK		2	1825.80908203125	1	a1.a1	2
a1	pepa1b17	GIYFADMVSK		2	1130.5555419921875	1	a1.a1	1
a1	pepa1b18	GIYFADMVSK	M7:+15.99491	2	1146.5504150390625	1	a1.a1	1
a1	pepa1b19	GNAWHSK		2	799.385009765625	1	a1.a1	1
a1	pepa1b20	GQDGIGSKAEK		2	1089.553955078125	1	a1.a1	1
a1	pepa1b21	HPDVEVDGFSEIR		3	1499.712890625	1	a1.a1	1
a1	pepa1b22	IAPPEAPVTGYMFGK	M12:+15.99491	3	1593.798583984375	1	a1.a1	1
a1	pepa1b23	IEQMPSKEDAIEHFMK	M4:+15.99491	3	1948.9146728515625	1	a1.a1	1
a1	pepa1b24	IFPPETSASVAATPPPSTASAPAAVNSSASADKPISNMK		3	3767.880126953125	1	a1.a1	1
a1	pepa1b25	IIWHGSR		2	868.4791870117188	1	a1.a1	1
a1	pepa1b26	IQIIEDDK		2	973.5205078125	1	a1.a1	1
a1	pepa1b27	KFYPIEIDYGQDEEAVK		3	2043.991455078125	1	a1.a1	1
a1	pepa1b28	KGDEVDGVDEVAK		2	1360.6595458984375	1	a1.a1	2
a1	pepa1b29	KPPIINNADSVQAK		2	1494.827880859375	1	a1.a1	2
a1	pepa1b30	MAIMVQSPMFDGK		2	1454.6844482421875	1	a1.a1	1
a1	pepa1b31	MAIMVQSPMFDGK	M9:+15.99491	2	1470.679443359375	1	a1.a1	1
a1	pepa1b32	MAIMVQSPMFDGK	M1:+15.99491 - M9:+15.99491	2	1486.67431640625	1	a1.a1	2
a1	pepa1b33	MAIMVQSPMFDGK	M1:+15.99491 - M4:+15.99491 - M9:+15.99491	2	1502.669189453125	1	a1.a1	1
a1	pepa1b34	MIFDVESMK	M1:+15.99491	2	1115.5115966796875	1	a1.a1	2
a1	pepa1b35	MIFDVESMKK	M8:+15.99491	2	1243.6064453125	1	a1.a1	1
a1	pepa1b36	MIFDVESMKK	M1:+15.99491 - M8:+15.99491	2	1259.6014404296875	1	a1.a1	1
a1	pepa1b37	MVDPEKPQIGMIDR		2	1628.8138427734375	1	a1.a1	1
a1	pepa1b38	MVDPEKPQIGMIDR	M1:+15.99491	2	1644.808837890625	1	a1.a1	3
a1	pepa1b39	NAYDIEVIDIFK		2	1439.7420654296875	1	a1.a1	1
a1	pepa1b40	NREEIGFRPEYSASQIK		3	2024.02001953125	1	a1.a1	1
a1	pepa1b41	NTHATTHNAYDIEVIDIFK		3	2202.0830078125	1	a1.a1	1
a1	pepa1b42	PIDVNYEK		2	977.4943237304688	1	a1.a1	1
a1	pepa1b43	PPEAPVTGYMFGK		2	1393.6824951171875	1	a1.a1	1
a1	pepa1b44	PPEAPVTGYMFGK	M10:+15.99491	2	1409.6773681640625	1	a1.a1	1
a1	pepa1b45	PVEVVAPR		2	866.5098876953125	1	a1.a1	1
a1	pepa1b46	QQVPSGESAIIDR	Q1:-17.02655	2	1382.6915283203125	1	a1.a1	1
a1	pepa1b47	QQVPSGESAIIDR		2	1399.718017578125	1	a1.a1	1
a1	pepa1b48	RKGDEVDGVDEVAK		3	1516.7606201171875	1	a1.a1	1
a1	pepa1b49	SATIGIVDIVK		2	1115.66748046875	1	a1.a1	1
a1	pepa1b50	SIIATEDK		2	876.4677124023438	1	a1.a1	1
a1	pepa1b51	SIISEVQQAVSQGSSDSQIIDISNR		3	2661.3330078125	1	a1.a1	1
a1	pepa1b52	SIQEIFIAH		2	1057.568115234375	1	a1.a1	1
a1	pepa1b53	SSASADKPISNMK	M12:+15.99491	2	1351.652587890625	1	a1.a1	1
a1	pepa1b54	TGNAWHSK		2	900.4326782226562	1	a1.a1	2
a1	pepa1b55	VEYAKSGR		2	909.4793090820312	1	a1.a1	1
a1	pepa1b56	VFSATIGIVDIVK		3	1361.8043212890625	1	a1.a1	2
a1	pepa1b57	VVSEDFIQDVSASTK		2	1624.806884765625	1	a1.a1	3
a2	pepa2a1	AIDIMEPEQAVDITIPK		2	1882.9835205078125	1	a2.a1	2
a2	pepa2a2	AIDIMEPEQAVDITIPK	M5:+15.99491	2	1898.9783935546875	1	a2.a1	1
a2	pepa2a3	DIIAVVFYGTEK		2	1354.7257080078125	1	a2.a1	1
a2	pepa2a4	DIISIAEDEDIR		2	1388.6907958984375	1	a2.a1	1
a2	pepa2a5	DSIIFIVDASK		2	1207.6573486328125	1	a2.a1	1
a2	pepa2a6	DTGIFIDIMHIK		2	1402.7403564453125	1	a2.a1	1
a2	pepa2a7	DTGIFIDIMHIK	M9:+15.99491	2	1418.7352294921875	1	a2.a1	1
a2	pepa2a8	EIVYPPDYNPEGK		2	1520.7271728515625	1	a2.a1	2
a2	pepa2a9	FDDPGIMIMGFK	M7:+15.99491	2	1386.6435546875	1	a2.a1	2
a2	pepa2b10	FDDPGIMIMGFKPI		2	1580.78564453125	1	a2.a1	1
a2	pepa2b11	FDDPGIMIMGFKPI	M7:+15.99491	2	1596.780517578125	1	a2.a1	1
a2	pepa2b12	FDDPGIMIMGFKPI	M7:+15.99491 - M9:+15.99491	2	1612.775390625	1	a2.a1	1
a2	pepa2b13	IGSIVDEFK		2	1007.5411987304688	1	a2.a1	1
a2	pepa2b14	IIEIDQFK		2	1005.5618896484375	1	a2.a1	1
a2	pepa2b15	IMATPEQVGK	M2:+15.99491	2	1089.561279296875	1	a2.a1	2
a2	pepa2b16	IMIFTNEDNPHGNDSAK		2	1902.865478515625	1	a2.a1	1
a2	pepa2b17	IQVTPPGFQIVFIPFADDK		2	2132.14306640625	1	a2.a1	1
a2	pepa2b18	KPGGFDISIFYR		3	1399.7373046875	1	a2.a1	2
a2	pepa2b19	KQEIIEAITK		2	1172.6888427734375	1	a2.a1	1
a2	pepa2b20	NIEAIAIDIMEPEQAVDITIPK	M10:+15.99491	3	2439.26904296875	1	a2.a1	2
a2	pepa2b21	NIYVIQEIDNPGAK		2	1573.822509765625	1	a2.a1	1
a2	pepa2b22	QEIIEAITK	Q1:-17.02655	2	1027.5673828125	1	a2.a1	1
a2	pepa2b23	SDSFENPVIQQHFR		2	1703.81396484375	1	a2.a1	1
a2	pepa2b24	SGWESYYK	S1:+42.01057	2	1061.4578857421875	1	a2.a1	1
a2	pepa2b25	TEGDEEAEEEQEENIEASGDYK		2	2500.99609375	1	a2.a1	1
a2	pepa2b26	TFNTSTGGIIIPSDTK		2	1651.854248046875	1	a2.a1	1
a2	pepa2b27	VEYSEEEIK		2	1125.5313720703125	1	a2.a1	1
a2	pepa2b28	VHFEESSK		2	962.4581909179688	1	a2.a1	1
a3	pepa3a1	AFDDVPVVQIYSSR		2	1595.8067626953125	2	a3.a1 a3.a2	2
a3	pepa3a2	AGGDATDSSQTAIDNK		2	1550.693359375	1	a3.a3	1
a3	pepa3a3	AQTTNSNSSSSSDVSTHS		2	1796.7532958984375	2	a3.a1 a3.a2	1
a3	pepa3a4	DAAINSIVEIYR		2	1363.7220458984375	2	a3.a1 a3.a2	1
a3	pepa3a5	DSFPFDQQFNIIMR		2	1757.83203125	2	a3.a1 a3.a2	1
a3	pepa3a6	DSFPFDQQFNIIMR	M13:+15.99491	2	1773.826904296875	2	a3.a1 a3.a2	1
a3	pepa3a7	DYNPYPYSDAINTYDK		2	1938.839599609375	2	a3.a1 a3.a2	1
a3	pepa3a8	EDMEYIGIDSGR		2	1384.6053466796875	1	a3.a1	1
a3	pepa3a9	EGIIGIQNIIK		2	1197.7205810546875	3	a3.a1 a3.a2 a3.a3	1
a3	pepa3b10	FGIGQPGR		2	831.4475708007812	2	a3.a1 a3.a2	1
a3	pepa3b11	FIVDQTQTPNIK		2	1403.7532958984375	2	a3.a1 a3.a2	1
a3	pepa3b12	GIHDADAEAR		2	1054.4915771484375	1	a3.a3	1
a3	pepa3b13	GPPVTPSSEK		2	998.5156860351562	2	a3.a1 a3.a2	1
a3	pepa3b14	IMATSGVVAVR	M2:+15.99491	2	1119.6195068359375	2	a3.a1 a3.a2	1
a3	pepa3b15	IMDQAANPQYVWDR	M2:+15.99491	2	1722.7908935546875	2	a3.a1 a3.a2	1
a3	pepa3b16	IVDGIATSWVNSSNYK		2	1753.8759765625	2	a3.a1 a3.a2	1
a3	pepa3b17	MGADIIGSVQAK	M1:+15.99491	2	1205.619873046875	3	a3.a1 a3.a2 a3.a3	1
a3	pepa3b18	NFDDEDSVDGNRPSSASSTSSK		3	2301.970703125	2	a3.a1 a3.a2	1
a3	pepa3b19	NSDSIVSIPQSDR		2	1417.6922607421875	2	a3.a1 a3.a2	1
a3	pepa3b20	NSSNTSVGSPSNTIGR		2	1577.7518310546875	2	a3.a1 a3.a2	1
a3	pepa3b21	NYAEITIMK		2	1082.5555419921875	2	a3.a1 a3.a2	1
a3	pepa3b22	QMDPTDFVNSSETR	Q1:-17.02655	2	1609.6802978515625	2	a3.a1 a3.a2	1
a3	pepa3b23	QMDPTDFVNSSETR		2	1626.7069091796875	2	a3.a1 a3.a2	1
a3	pepa3b24	QMDPTDFVNSSETR	M2:+15.99491	2	1642.7017822265625	2	a3.a1 a3.a2	1
a3	pepa3b25	QSSGSATNVASTPDNR		2	1591.7310791015625	2	a3.a1 a3.a2	1
a3	pepa3b26	SGNMIQSANDK		2	1164.5318603515625	2	a3.a1 a3.a2	1
a3	pepa3b27	SQEDINEPIK		2	1172.579833984375	2	a3.a1 a3.a2	1
a3	pepa3b28	SSGSVASIPQSDR		2	1290.62890625	1	a3.a3	1
a3	pepa3b29	SSSSSQESINRPISAK		2	1677.840576171875	2	a3.a1 a3.a2	1
a3	pepa3b30	TSIINTQPPR		2	1126.6219482421875	2	a3.a1 a3.a2	1
a3	pepa3b31	VISTSTDIEAAVADAIK		2	1703.9066162109375	1	a3.a2	1
a3	pepa3b32	YIESIAR		2	851.4625854492188	2	a3.a1 a3.a2	1
a4	pepa4a1	AFSAPQNSESQAHVSGGGDDSSR		3	2290.9921875	1	a4.a1	1
a4	pepa4a2	AGFDSDYDQAIADIR		2	1656.7503662109375	1	a4.a1	1
a4	pepa4a3	AIMYEETTYSK	M3:+15.99491	2	1351.6090087890625	1	a4.a1	1
a4	pepa4a4	ENEQSIIEYIEK		2	1494.732666015625	1	a4.a1	1
a4	pepa4a5	FFIGQFSDDR		2	1231.5745849609375	1	a4.a1	1
a4	pepa4a6	FPDITVEINR		2	1203.63720703125	1	a4.a1	1
a4	pepa4a7	GMTSESDSIGITPGEK		2	1608.7425537109375	1	a4.a1	1
a4	pepa4a8	GMTSESDSIGITPGEK	M2:+15.99491	2	1624.737548828125	1	a4.a1	1
a4	pepa4a9	GTATFDGTAIANAVVK		2	1535.8067626953125	1	a4.a1	2
a4	pepa4b10	GTQTYSVIEGDPSENYSK		2	1974.89306640625	1	a4.a1	1
a4	pepa4b11	IANIINAEER		2	1142.6168212890625	1	a4.a1	1
a4	pepa4b12	IANIPEEVIQK		2	1253.71044921875	1	a4.a1	1
a4	pepa4b13	IDAIEDIMVVPDK		2	1457.7559814453125	1	a4.a1	1
a4	pepa4b14	IDAIEDIMVVPDK	M8:+15.99491	2	1473.7508544921875	1	a4.a1	1
a4	pepa4b15	IIGIMEEVADGFK		2	1421.73486328125	1	a4.a1	1
a4	pepa4b16	IIGIMEEVADGFK	M5:+15.99491	2	1437.7298583984375	1	a4.a1	1
a4	pepa4b17	ISDGIGVMIPQVIK		2	1469.8399658203125	1	a4.a1	1
a4	pepa4b18	ISEVVEIIK		2	1029.6195068359375	1	a4.a1	1
a4	pepa4b19	NIPEEYEIK		2	1134.5682373046875	1	a4.a1	1
a4	pepa4b20	PVIIIPEDTPPFIEIK		2	1821.041259765625	1	a4.a1	1
a4	pepa4b21	SPAISDANK		2	902.4581909179688	1	a4.a1	1
a4	pepa4b22	STVDAEAVHK		2	1056.5323486328125	1	a4.a1	1
a4	pepa4b23	TIVYWGIGR		2	1064.5892333984375	1	a4.a1	1
a4	pepa4b24	VEQTETPEMMEAR		2	1550.682861328125	1	a4.a1	1
a4	pepa4b25	VEQTETPEMMEAR	M10:+15.99491	2	1566.6778564453125	1	a4.a1	1
a4	pepa4b26	VEQTETPEMMEAR	M9:+15.99491 - M10:+15.99491	2	1582.6728515625	1	a4.a1	1
a4	pepa4b27	VHVQFFDDSPTR		2	1447.6968994140625	1	a4.a1	2
a4	pepa4b28	YQIEIPENFTTR		2	1510.754150390625	1	a4.a1	1
a4	pepa4b29	YSDSIVQK		2	939.4785766601562	1	a4.a1	1
a5	pepa5a1	AAGAGTAGPASGPGVVR		2	1395.7342529296875	1	a5.a1	1
a5	pepa5a2	AAGAGTAGPASGPGVVR	A1:+42.01057	2	1437.744873046875	1	a5.a1	1
a5	pepa5a3	DENESSAPADGEGGSEIQPK		2	2016.86328125	1	a5.a1	1
a5	pepa5a4	DIMQAIIVRPIGK		2	1453.8564453125	1	a5.a1	1
a5	pepa5a5	DIVIPTQAIPASPAIK		2	1633.9527587890625	1	a5.a1	2
a5	pepa5a6	EDKQPAPGPVEKPPR		3	1644.870849609375	1	a5.a1	1
a5	pepa5a7	FIESHIDDAEPYIITMAK		3	2093.0263671875	1	a5.a1	1
a5	pepa5a8	FIESHIDDAEPYIITMAK	M16:+15.99491	2	2109.021240234375	1	a5.a1	2
a5	pepa5a9	GTAGPASGPGVVR		2	1125.6014404296875	1	a5.a1	1
a5	pepa5b10	HEPGIGGPAER		2	1119.5545654296875	1	a5.a1	1
a5	pepa5b11	IEEAVNR		2	830.4370727539062	1	a5.a1	1
a5	pepa5b12	IRNDIINIIR		2	1239.7535400390625	1	a5.a1	2
a5	pepa5b13	IVIEEDSQSTEPSAGINSSQEAASAPPSKPTVINQPIPGEK		3	4203.09423828125	1	a5.a1	1
a5	pepa5b14	KDENESSAPADGEGGSEIQPK		3	2144.958251953125	1	a5.a1	2
a5	pepa5b15	NDIINIIR		2	970.5684204101562	1	a5.a1	1
a5	pepa5b16	NIAHPVIQNFSYETFQQK		3	2164.08251953125	1	a5.a1	1
a5	pepa5b17	NPPTTIGMMTIK		2	1303.67529296875	1	a5.a1	1
a5	pepa5b18	NPPTTIGMMTIK	M9:+15.99491	2	1319.670166015625	1	a5.a1	2
a5	pepa5b19	PTVINQPIPGEK		2	1292.7213134765625	1	a5.a1	1
a5	pepa5b20	QPAPGPVEKPPR	Q1:-17.02655	2	1255.6798095703125	1	a5.a1	1
a5	pepa5b21	TEFTITEAVVESSR		2	1568.7806396484375	1	a5.a1	1
a5	pepa5b22	TISGAQDSEAAFAK		2	1395.675537109375	1	a5.a1	1
a5	pepa5b23	WNSSNGVEEK		2	1149.5174560546875	1	a5.a1	1
a6	pepa6a1	AIIIAAAPGEK		2	1053.6307373046875	1	a6.a1	1
a6	pepa6a2	DMSAIVAAR		2	933.4827270507812	1	a6.a1	1
a6	pepa6a3	DMSAIVAAR	M2:+15.99491	2	949.4776000976562	1	a6.a1	1
a6	pepa6a4	DTMSDIPEVR		2	1162.541259765625	1	a6.a1	1
a6	pepa6a5	DTMSDIPEVR	M3:+15.99491	2	1178.5362548828125	1	a6.a1	1
a6	pepa6a6	EEISEEGYIAK		2	1267.605712890625	1	a6.a1	1
a6	pepa6a7	FTEDSIIR		2	980.5051879882812	1	a6.a1	1
a6	pepa6a8	FYFIEAYNAK		2	1265.6204833984375	1	a6.a1	1
a6	pepa6a9	IAGVTIGQR		2	914.5421752929688	1	a6.a1	1
a6	pepa6b10	IKEEEAAKD		2	1032.521240234375	1	a6.a1	1
a6	pepa6b11	ISDGTMAR		2	850.4091796875	1	a6.a1	1
a6	pepa6b12	IVMAGETTNSR		2	1178.583740234375	1	a6.a1	1
a6	pepa6b13	KEEISEEGYIAK		2	1395.7005615234375	1	a6.a1	1
a6	pepa6b14	NIEIFFSGSAK		2	1212.6263427734375	1	a6.a1	1
a6	pepa6b15	PIYDDDPSIEGGVNGK		2	1675.7813720703125	1	a6.a1	1
a6	pepa6b16	SDGEAKPEPSPSPR		3	1453.6920166015625	1	a6.a1	3
a6	pepa6b17	SFEDPPNHAR		2	1169.5338134765625	1	a6.a1	1
a6	pepa6b18	VGDGVYIPPEAFTFNIK		2	1866.964111328125	1	a6.a1	1
a6	pepa6b19	VIEQIEDIDSR		2	1316.669677734375	1	a6.a1	1
a6	pepa6b20	VNPQISDEK		2	1029.521484375	1	a6.a1	1
a6	pepa6b21	VPTIAVPAISIPDDVR		2	1662.94287109375	1	a6.a1	1
a6	pepa6b22	YGQHPPDAVDEPQMITNEK		3	2168.9921875	1	a6.a1	1
a6	pepa6b23	YGQHPPDAVDEPQMITNEK	M14:+15.99491	3	2184.987060546875	1	a6.a1	1
a7	pepa7a1	AAVWEITGAEFSK		2	1408.7110595703125	1	a7.a1	1
a7	pepa7a2	ADFTVVAGDEGSSTTGGSSEENK		2	2244.974365234375	1	a7.a1	1
a7	pepa7a3	AIDIADMITR		2	1118.5877685546875	1	a7.a1	1
a7	pepa7a4	AIDIADMITR	M7:+15.99491	2	1134.582763671875	1	a7.a1	1
a7	pepa7a5	DIEQGDVSETIR		2	1361.6546630859375	1	a7.a1	1
a7	pepa7a6	DYINEGAMADTADIVVIGAFYGQGSK	M8:+15.99491	3	2721.271728515625	1	a7.a1	1
a7	pepa7a7	DYIPQAFPGGHSM		2	1419.6365966796875	1	a7.a1	1
a7	pepa7a8	EDEQQQAIQDIASR		2	1630.76708984375	1	a7.a1	1
a7	pepa7a9	GASFVTSTNPR		2	1136.5699462890625	1	a7.a1	1
a7	pepa7b10	HVIDAIDPNAYEAFK		2	1702.8438720703125	1	a7.a1	1
a7	pepa7b11	IQNEIDMVK		2	1089.561279296875	1	a7.a1	1
a7	pepa7b12	IQNEIDMVK	M7:+15.99491	2	1105.55615234375	1	a7.a1	1
a7	pepa7b13	ITTTGQVTSPVK		2	1231.689697265625	1	a7.a1	1
a7	pepa7b14	IYIPPSTPDFSR		2	1392.7161865234375	1	a7.a1	1
a7	pepa7b15	IYYPDFIVPDPK		2	1466.7569580078125	1	a7.a1	1
a7	pepa7b16	NSGEAPSSPTPK		2	1171.5594482421875	1	a7.a1	1
a7	pepa7b17	PNNSGEAPSSPTPK		2	1382.6551513671875	1	a7.a1	1
a7	pepa7b18	SEAHTADGISIR		2	1256.6234130859375	1	a7.a1	2
a7	pepa7b19	TGKPIPFGTIGVHK		3	1451.8372802734375	1	a7.a1	1
a7	pepa7b20	TQIIQDFIR		2	1133.6318359375	1	a7.a1	1
a7	pepa7b21	VIHNAQEVEK		2	1166.6168212890625	1	a7.a1	1
a7	pepa7b22	VIIDIFTGVR		2	1132.6728515625	1	a7.a1	1
a7	pepa7b23	VIQEGIEGIVIK		2	1297.77294921875	1	a7.a1	1
a8	pepa8a1	AIDDIDMVAIVR		2	1330.703857421875	1	a8.a1	1
a8	pepa8a2	ANPQVGVAFPH		2	1136.5850830078125	1	a8.a1	1
a8	pepa8a3	AVDAIIDSMSIAK	M9:+15.99491	2	1349.698486328125	1	a8.a1	1
a8	pepa8a4	DDEAAAVAISSIIH		2	1411.706787109375	1	a8.a1	1
a8	pepa8a5	DQVTAQEIFQDNHEDGPTAK		2	2243.021484375	1	a8.a1	2
a8	pepa8a6	EDIIQGFR		2	977.5054931640625	1	a8.a1	1
a8	pepa8a7	EEASGSSVTAEEAK		2	1394.6285400390625	1	a8.a1	1
a8	pepa8a8	FFMGNQVIK		2	1083.5660400390625	1	a8.a1	1
a8	pepa8a9	HIEIFTDISSR		2	1317.68017578125	1	a8.a1	2
a8	pepa8b10	IGGHGPSFPIK		2	1109.610595703125	1	a8.a1	1
a8	pepa8b11	SKVDEEQMK		2	1093.519775390625	1	a8.a1	1
a8	pepa8b12	SQIDIIIH		2	938.531005859375	1	a8.a1	1
a8	pepa8b13	SQIDIIIHSIK		2	1266.741943359375	1	a8.a1	1
a8	pepa8b14	TEQGGAHFSVSSIAEGSVTSVGSVNPAENFR		3	3121.482421875	1	a8.a1	1
a8	pepa8b15	VDEEQMK		2	878.392822265625	1	a8.a1	1
a8	pepa8b16	VITMFVQR		2	993.555419921875	1	a8.a1	1
a8	pepa8b17	VITMFVQR	M4:+15.99491	2	1009.55029296875	1	a8.a1	1
a8	pepa8b18	YAPTEAQINAVDAIIDSMSIAK		2	2321.169921875	1	a8.a1	2
a8	pepa8b19	YAPTEAQINAVDAIIDSMSIAK	M18:+15.99491	2	2337.164794921875	1	a8.a1	2
a8	pepa8b20	YGSDIVPFSK		2	1112.562744140625	1	a8.a1	1
a9	pepa9a1	AAGPSISHTSGGTQSK		2	1485.7296142578125	1	a9.a1	2
a9	pepa9a2	ATAFNEQVDK		2	1122.54296875	1	a9.a1	1
a9	pepa9a3	ATVMDVKPVDYR		2	1393.71484375	1	a9.a1	1
a9	pepa9a4	ATVMDVKPVDYR	M4:+15.99491	2	1409.709716796875	1	a9.a1	2
a9	pepa9a5	FFPIIEVNK		2	1106.6248779296875	1	a9.a1	1
a9	pepa9a6	IFSIEIVDESGEIR		2	1606.8326416015625	1	a9.a1	1
a9	pepa9a7	IGNPVPYNEGIGQPQVAPPAPAASPAASSR		3	2913.48583984375	1	a9.a1	1
a9	pepa9a8	NEQAFEEVFQNANFR		2	1842.8409423828125	1	a9.a1	1
a9	pepa9a9	NIYIMDTSGK	M5:+15.99491	2	1157.5511474609375	1	a9.a1	1
a9	pepa9b10	PIIQVINIR		2	1065.6783447265625	1	a9.a1	1
a9	pepa9b11	PQPQNGSSGMGSTVSK		2	1561.7279052734375	1	a9.a1	1
a9	pepa9b12	PQPQNGSSGMGSTVSK	M10:+15.99491	2	1577.7227783203125	1	a9.a1	1
a9	pepa9b13	SENIGQGDKPDYFSSVATVVYIR		3	2545.25732421875	1	a9.a1	1
a9	pepa9b14	SGGVGGSNTNWK		2	1163.54443359375	1	a9.a1	1
a9	pepa9b15	SISVISSSTIIANPDIPEAYK		3	2205.165283203125	1	a9.a1	2
a9	pepa9b16	VETYNDESR		2	1112.48583984375	1	a9.a1	1
a9	pepa9b17	VGQISEGAIAAIMQK		2	1515.8204345703125	1	a9.a1	1
a9	pepa9b18	VGQISEGAIAAIMQK	M13:+15.99491	2	1531.8153076171875	1	a9.a1	1
a9	pepa9b19	VIDQQNGIYR		2	1205.627685546875	1	a9.a1	1
a9	pepa9b20	VVTATIWGEDADK		2	1404.7010498046875	1	a9.a1	1
b10	pepb10a1	AAVGQESPGGIEAGNAK		2	1555.771484375	1	b10.a2	1
b10	pepb10a2	DIAIVNDQIIGFVR		2	1572.874755859375	1	b10.a2	1
b10	pepb10a3	EAMMGIAQIYK	M4:+15.99491	2	1270.617431640625	2	b10.a1 b10.a2	1
b10	pepb10a4	GRPPKPIGGGTPK		3	1261.738037109375	1	b10.a1	1
b10	pepb10a5	IAAGSAIMK	M8:+15.99491	2	877.4816284179688	1	b10.a2	1
b10	pepb10a6	IAPVHIDTESISAIIK		2	1706.9691162109375	1	b10.a1	1
b10	pepb10a7	IFAQYIVPH		2	1087.5938720703125	1	b10.a2	1
b10	pepb10a8	IITTIIHSDGDITEQGK		2	1840.9654541015625	1	b10.a1	1
b10	pepb10a9	IWVPDEEVSPETMVK		2	1758.8623046875	1	b10.a1	1
b10	pepb10b10	IWVPDEEVSPETMVK	M13:+15.99491	2	1774.857177734375	1	b10.a1	1
b10	pepb10b11	IYAPEAPYTSPDK		2	1451.7056884765625	1	b10.a1	1
b10	pepb10b12	METVSNASSSSNPSSPGR		2	1794.792724609375	1	b10.a1	1
b10	pepb10b13	METVSNASSSSNPSSPGR	M1:+15.99491	2	1810.78759765625	1	b10.a1	1
b10	pepb10b14	QPTNPFIEMIK	Q1:-17.02655	2	1300.6610107421875	1	b10.a1	1
b10	pepb10b15	SHDPEEAIR		2	1053.4964599609375	2	b10.a1 b10.a2	1
b10	pepb10b16	SIVATFIVK		2	977.6033935546875	1	b10.a1	1
b10	pepb10b17	STTYSIESPK		2	1112.54736328125	1	b10.a1	1
b10	pepb10b18	SVVANFIVK		2	976.5830078125	1	b10.a2	1
b10	pepb10b19	TPVTEQEEK		2	1060.51611328125	1	b10.a1	1
b10	pepb10b20	TVTAAGAENIQQK		2	1330.696533203125	1	b10.a2	1
b10	pepb10b21	VAEAAIQIFK		2	1089.6307373046875	1	b10.a1	1
b10	pepb10b22	VAEAAIQIFR		2	1117.6368408203125	1	b10.a2	1
b10	pepb10b23	YAIQSAAGK		2	908.4840087890625	1	b10.a1	1
b11	pepb11a1	AADGGERPIAASPPGTVK		2	1693.88720703125	1	b11.a1	2
b11	pepb11a2	EDMTPINISSR		2	1262.60498046875	1	b11.a1	1
b11	pepb11a3	EDMTPINISSR	M3:+15.99491	2	1278.599853515625	1	b11.a1	1
b11	pepb11a4	FVGNIYTIK		2	1054.5936279296875	1	b11.a1	1
b11	pepb11a5	GGEDTNDIQQK		2	1204.5445556640625	1	b11.a1	1
b11	pepb11a6	MMGGAGPGSSIEAR		2	1320.6038818359375	1	b11.a1	1
b11	pepb11a7	MMGGAGPGSSIEAR	M1:+15.99491 - M2:+15.99491	2	1352.59375	1	b11.a1	1
b11	pepb11a8	PGAGPAQVPR		2	949.5217895507812	1	b11.a1	1
b11	pepb11a9	PGGPPNPPGPSPK		2	1198.6219482421875	1	b11.a1	1
b11	pepb11b10	PGKPGAGPAQVPR		3	1231.6910400390625	1	b11.a1	1
b11	pepb11b11	RPIQEDR		2	913.4854125976562	1	b11.a1	1
b11	pepb11b12	RPSIGIAPGGIAVVGR		3	1519.9071044921875	1	b11.a1	1
b11	pepb11b13	SAGGEPGPEAGR		2	1084.502197265625	1	b11.a1	1
b11	pepb11b14	SIPVPGAIEQVASR		2	1423.790771484375	1	b11.a1	1
b11	pepb11b15	SPQISISPR		2	984.5477294921875	1	b11.a1	1
b11	pepb11b16	SPSDIHISPIAK		2	1264.68994140625	1	b11.a1	1
b11	pepb11b17	SYIQGGRPF		2	1024.521484375	1	b11.a1	1
b11	pepb11b18	TPIAIAGSPTPK		2	1152.6627197265625	1	b11.a1	1
b11	pepb11b19	TYIQTEIPFK		2	1239.662353515625	1	b11.a1	1
b11	pepb11b20	VRPVPSIVPRPPQTSIVK		3	1970.19140625	1	b11.a1	1
b12	pepb12a1	AGGVGINISAASR		2	1172.6385498046875	1	b12.a1	1
b12	pepb12a2	ASGFVFTR		2	884.462890625	1	b12.a1	1
b12	pepb12a3	AVIDIESER		2	1031.5372314453125	1	b12.a1	1
b12	pepb12a4	AVSSNGPSGNDTPEEIR		2	1729.7991943359375	1	b12.a1	1
b12	pepb12a5	DPNNPYDK		2	962.4218139648438	1	b12.a1	1
b12	pepb12a6	EYNVNDDSMK		2	1214.499755859375	1	b12.a1	1
b12	pepb12a7	EYNVNDDSMK	M9:+15.99491	2	1230.4947509765625	1	b12.a1	1
b12	pepb12a8	GDSPIHSIR		2	981.5115966796875	1	b12.a1	1
b12	pepb12a9	IREPAIISK		2	1026.6309814453125	1	b12.a1	1
b12	pepb12b10	KTDVEERPR		2	1129.596435546875	1	b12.a1	1
b12	pepb12b11	MSEISSSRPK	M1:+15.99491	2	1137.5572509765625	1	b12.a1	1
b12	pepb12b12	NDIYYNTITNFSEK		2	1721.8021240234375	1	b12.a1	1
b12	pepb12b13	PVTMGDEGGIR		2	1131.5467529296875	1	b12.a1	2
b12	pepb12b14	QDIVITTYNIITHDYGTK	Q1:-17.02655	2	2078.04443359375	1	b12.a1	1
b12	pepb12b15	QDIVITTYNIITHDYGTK		3	2095.071044921875	1	b12.a1	1
b12	pepb12b16	SDMEWTSSSK	M3:+15.99491	2	1173.4732666015625	1	b12.a1	1
b12	pepb12b17	THEMEPAEAIETPIIPHQK	M4:+15.99491	3	2187.075439453125	1	b12.a1	1
b12	pepb12b18	VFIQHITISDEER		3	1586.8177490234375	1	b12.a1	1
b12	pepb12b19	YYTGVVNNNEMVAIQR		2	1870.9119873046875	1	b12.a1	1
b12	pepb12b20	YYTGVVNNNEMVAIQR	M11:+15.99491	2	1886.9068603515625	1	b12.a1	1
b13	pepb13a1	AIQIEVDR		2	943.5211181640625	2	b13.a1 b13.a2	1
b13	pepb13a2	DPSISDSSTVGIQR		2	1461.7183837890625	1	b13.a1	1
b13	pepb13a3	EAVATIMSGSK		2	1093.55615234375	2	b13.a1 b13.a2	1
b13	pepb13a4	EAVATIMSGSK	M7:+15.99491	2	1109.5511474609375	2	b13.a1 b13.a2	1
b13	pepb13a5	EIIDMMIAEEESIK		2	1650.796875	2	b13.a1 b13.a2	1
b13	pepb13a6	EIIDMMIAEEESIK	M5:+15.99491 - M6:+15.99491	2	1682.7867431640625	2	b13.a1 b13.a2	1
b13	pepb13a7	ENIEINGSIISGGYPGSAPIQR		2	2272.156982421875	2	b13.a1 b13.a2	1
b13	pepb13a8	INTTTMSNATANSSIR		2	1681.8177490234375	2	b13.a1 b13.a2	1
b13	pepb13a9	INTTTMSNATANSSIR	M6:+15.99491	2	1697.812744140625	2	b13.a1 b13.a2	1
b13	pepb13b10	KINTTTMSNATAN	M7:+15.99491	2	1382.658447265625	2	b13.a1 b13.a2	1
b13	pepb13b11	NFSINSVASTYSEFAK		2	1764.8443603515625	1	b13.a1	1
b13	pepb13b12	NFSINSVASTYSEFAR		2	1792.8504638671875	1	b13.a2	1
b13	pepb13b13	PIFGGTVYHSPVSR		3	1516.7911376953125	2	b13.a1 b13.a2	1
b13	pepb13b14	QTETEMIYGSAPR	Q1:-17.02655	2	1465.6632080078125	2	b13.a1 b13.a2	1
b13	pepb13b15	QTETEMIYGSAPR	M6:+15.99491 - Q1:-17.02655	2	1481.6580810546875	2	b13.a1 b13.a2	1
b13	pepb13b16	QTETEMIYGSAPR		2	1482.689697265625	2	b13.a1 b13.a2	1
b13	pepb13b17	QTETEMIYGSAPR	M6:+15.99491	2	1498.6846923828125	2	b13.a1 b13.a2	1
b13	pepb13b18	SDATSGIINSTNIQS		2	1507.723876953125	2	b13.a1 b13.a2	1
b14	pepb14a1	AIQAINGR		2	842.4846801757812	1	b14.a1	1
b14	pepb14a2	AQSSQDAVSSMNIFDIGGQYIR		2	2387.1298828125	1	b14.a1	2
b14	pepb14a3	ATATIAIGTDSIK	A1:+42.01057	2	1303.7108154296875	1	b14.a1	1
b14	pepb14a4	AVTPPMPIITPATPGGIPPAAAVAAAAATAK		3	2794.553955078125	1	b14.a1	1
b14	pepb14a5	AVTPPMPIITPATPGGIPPAAAVAAAAATAK	M6:+15.99491	3	2810.548828125	1	b14.a1	1
b14	pepb14a6	GYGFIEYEK		2	1105.5205078125	1	b14.a1	1
b14	pepb14a7	ITPATPGGIPPAAAVAAAAATAK		3	1988.117919921875	1	b14.a1	1
b14	pepb14a8	IYVASVHQDISDDDIK		2	1817.8919677734375	1	b14.a1	1
b14	pepb14a9	KQESTVMVIR	M7:+15.99491	2	1206.6514892578125	1	b14.a1	1
b14	pepb14b10	PSNIGQAQPIIDQIAEEAR		2	2050.056884765625	1	b14.a1	1
b14	pepb14b11	QGEEEDAEIIVK		2	1359.6641845703125	1	b14.a1	1
b14	pepb14b12	SIDMSWDSVTMK		2	1399.6236572265625	1	b14.a1	1
b14	pepb14b13	SIDMSWDSVTMK	M11:+15.99491	2	1415.6185302734375	1	b14.a1	1
b14	pepb14b14	SVFEAFGK		2	884.4517211914062	1	b14.a1	1
b14	pepb14b15	VVAEVYDQER		2	1207.5958251953125	1	b14.a1	1
b14	pepb14b16	VYVGSIYYEIGEDTIR		2	1876.93310546875	1	b14.a1	1
b14	pepb14b17	YAMEQSIK	M3:+15.99491	2	985.46630859375	1	b14.a1	1
b15	pepb15a1	AANAAENDFSVSQAEMSSR		2	1984.866943359375	1	b15.a1	1
b15	pepb15a2	AANAAENDFSVSQAEMSSR	M16:+15.99491	2	2000.86181640625	1	b15.a1	1
b15	pepb15a3	ADDPYAHISK		2	1116.5323486328125	1	b15.a1	1
b15	pepb15a4	AVSEEQQPAIK		2	1199.6270751953125	1	b15.a1	1
b15	pepb15a5	EVIEAIGEVMVSR	M10:+15.99491	2	1447.7464599609375	1	b15.a1	1
b15	pepb15a6	GAVIVVSHDAR		2	1123.622314453125	1	b15.a1	1
b15	pepb15a7	GFNIPYQDAR		2	1180.574951171875	1	b15.a1	1
b15	pepb15a8	IGFFNQQYAEQIR		2	1613.8074951171875	1	b15.a1	1
b15	pepb15a9	IQGQIEQGDDTAAER		2	1630.76708984375	1	b15.a1	1
b15	pepb15b10	MEETPTEYIQR		2	1396.6417236328125	1	b15.a1	1
b15	pepb15b11	MEETPTEYIQR	M1:+15.99491	2	1412.6365966796875	1	b15.a1	1
b15	pepb15b12	NIDFGIDMDSR		2	1282.57373046875	1	b15.a1	1
b15	pepb15b13	NIDFGIDMDSR	M8:+15.99491	2	1298.568603515625	1	b15.a1	1
b15	pepb15b14	NQDEESQEAPEIIK		2	1629.7607421875	1	b15.a1	1
b15	pepb15b15	QAMIENASDIK	M3:+15.99491	2	1235.593994140625	1	b15.a1	1
b15	pepb15b16	STIIIIITGK		2	1058.682373046875	1	b15.a1	1
b15	pepb15b17	YGIVGPNGK		2	904.4890747070312	1	b15.a1	1
b16	pepb16a1	DSEPSSTVSINGTFFK		2	1715.812744140625	1	b16.a1	1
b16	pepb16a2	EKGDQIFDQK		2	1207.5958251953125	1	b16.a1	1
b16	pepb16a3	ESQKPQGGIIADDMGIGK	M14:+15.99491	3	1859.917236328125	1	b16.a1	1
b16	pepb16a4	GTQPVGSIEIK		2	1128.6263427734375	1	b16.a1	1
b16	pepb16a5	HGITYATIDGSVNPK		3	1572.8021240234375	1	b16.a1	1
b16	pepb16a6	IIIDEAHNVK		2	1151.642333984375	1	b16.a1	1
b16	pepb16a7	ISSIIAEIEAIQR		2	1442.8216552734375	1	b16.a1	1
b16	pepb16a8	KVSPASGVSK		2	959.5524291992188	1	b16.a1	1
b16	pepb16a9	PIVIIPQR		2	935.6041259765625	1	b16.a1	1
b16	pepb16b10	QEAEIPGANINVEGTSTPIIR		2	2209.146240234375	1	b16.a1	1
b16	pepb16b11	SNSQVPQQSHFTK		2	1487.7242431640625	1	b16.a1	1
b16	pepb16b12	STIASVNIQAIPDK		2	1456.801025390625	1	b16.a1	1
b16	pepb16b13	SVIVSQWTNMIK		2	1405.751220703125	1	b16.a1	1
b16	pepb16b14	TTTGPPHIVPPQPIPR		3	1707.9544677734375	1	b16.a1	1
b16	pepb16b15	VAIEFGSEEPR		2	1233.6114501953125	1	b16.a1	1
b16	pepb16b16	VPIIIHQK		2	947.6041259765625	1	b16.a1	1
b16	pepb16b17	VYITTQIK		2	965.5670166015625	1	b16.a1	1
b17	pepb17a1	AMMYSGEIK		2	1029.474853515625	1	b17.a1	1
b17	pepb17a2	DKYPNIQVIGGNVVTAAQAK		3	2086.129638671875	1	b17.a1	1
b17	pepb17a3	EANEIIQR		2	972.5112915039062	2	b17.a1 b17.a2	1
b17	pepb17a4	EDIVVAPAGITIK		2	1325.7679443359375	1	b17.a1	1
b17	pepb17a5	FGVPIIADGGIQTVGHVVK		3	1907.0753173828125	1	b17.a2	1
b17	pepb17a6	FGVPVIADGGIQNVGH		2	1579.8231201171875	1	b17.a1	1
b17	pepb17a7	GMGSIDAMDK		2	1024.4442138671875	1	b17.a1	1
b17	pepb17a8	IAQGVSGSIQDK		2	1202.637939453125	1	b17.a2	1
b17	pepb17a9	IEIVVAPAGVTIK		2	1309.8094482421875	1	b17.a2	1
b17	pepb17b10	IPIVNEDDEIVAIIAR		2	1779.9854736328125	1	b17.a1	1
b17	pepb17b11	KYEQGFITDPVVISPK		3	1820.979736328125	1	b17.a1	1
b17	pepb17b12	NIIDAGVDAIR		2	1156.6324462890625	1	b17.a1	1
b17	pepb17b13	NIIDAGVDGIR		2	1142.6168212890625	1	b17.a2	1
b17	pepb17b14	PQATAVYK		2	877.4782104492188	1	b17.a1	1
b17	pepb17b15	REDIVVAPAGITIK		3	1481.8690185546875	1	b17.a1	1
b17	pepb17b16	VAQGVSGAVQDK		2	1158.61181640625	1	b17.a1	1
b17	pepb17b17	YEQGFITDPVVISPK		2	1692.8846435546875	1	b17.a1	1
b18	pepb18a1	AISSTEAVINNR		2	1274.6702880859375	2	b18.a1 b18.a2	1
b18	pepb18a2	AMSGIEGPITK	M2:+15.99491	2	1119.5718994140625	1	b18.a2	1
b18	pepb18a3	EGSTQQIQTTSPK		2	1404.6968994140625	1	b18.a1	1
b18	pepb18a4	EIIDTEIDIYK		2	1351.6995849609375	1	b18.a1	1
b18	pepb18a5	INEHFSR		2	902.4483032226562	1	b18.a1	1
b18	pepb18a6	ISSGEDTTEIR		2	1207.5804443359375	1	b18.a2	1
b18	pepb18a7	IVVDSESR		2	904.473876953125	1	b18.a1	1
b18	pepb18a8	MQAGEEVTEIR		2	1262.60498046875	1	b18.a1	1
b18	pepb18a9	MQAGEEVTEIR	M1:+15.99491	2	1278.599853515625	1	b18.a1	1
b18	pepb18b10	SYIPPPEQPSSGSIK		2	1586.8065185546875	1	b18.a1	1
b18	pepb18b11	TIGSGEPGVPTK		2	1142.6055908203125	1	b18.a1	1
b18	pepb18b12	TIIVSTSAVDNNEAQK		2	1689.8658447265625	1	b18.a1	1
b18	pepb18b13	TSSAVSTPSK		2	964.4949951171875	1	b18.a2	1
b18	pepb18b14	VMQPIVQQPIIPVVK		2	1689.0140380859375	1	b18.a1	1
b18	pepb18b15	VVIEPDSR		2	914.49462890625	1	b18.a2	1
b18	pepb18b16	YTEIQIEAAK		2	1165.6103515625	1	b18.a1	1
b19	pepb19a1	AISSSADDASIVNASISSSVK		2	2009.003662109375	1	b19.a1	1
b19	pepb19a2	EIEMSVDDDDINSSK	M4:+15.99491	2	1712.717041015625	1	b19.a1	1
b19	pepb19a3	FSSASGASAR		2	940.44873046875	1	b19.a1	1
b19	pepb19a4	GSVTISEIR		2	961.5316772460938	1	b19.a1	2
b19	pepb19a5	IEATAASSVK		2	976.5313720703125	1	b19.a1	1
b19	pepb19a6	ITIFIEEDK		2	1107.5936279296875	1	b19.a1	1
b19	pepb19a7	NTFEIITVR		2	1092.605224609375	1	b19.a1	1
b19	pepb19a8	NTFEIITVRPQR		2	1473.8177490234375	1	b19.a1	1
b19	pepb19a9	NWISADTK		2	934.4633178710938	1	b19.a1	1
b19	pepb19b10	QDTSSSTTHIAQQIK	Q1:-17.02655	2	1627.7926025390625	1	b19.a1	1
b19	pepb19b11	QPISEASNQQPISGGEEK	Q1:-17.02655	2	1881.8829345703125	1	b19.a1	1
b19	pepb19b12	QPISEASNQQPISGGEEK		2	1898.9095458984375	1	b19.a1	1
b19	pepb19b13	SNIHSSVMASPGGISAVR		3	1769.896728515625	1	b19.a1	1
b19	pepb19b14	STTPGGTGIK		2	918.489501953125	1	b19.a1	1
b19	pepb19b15	TPIITPNTK		2	984.5728149414062	1	b19.a1	1
b20	pepb20a1	AEIDDTPMR	M8:+15.99491	2	1063.472900390625	1	b20.a1	1
b20	pepb20a2	FAQHGTFEYEYSQR		3	1762.7823486328125	1	b20.a1	1
b20	pepb20a3	FATHAAAISVR		2	1143.6273193359375	1	b20.a1	1
b20	pepb20a4	GIVEFASK		2	850.46728515625	1	b20.a1	1
b20	pepb20a5	GMGPGTPAGYGR		2	1120.520751953125	1	b20.a1	1
b20	pepb20a6	GMGPGTPAGYGR	M2:+15.99491	2	1136.5157470703125	1	b20.a1	1
b20	pepb20a7	IFVGNIPADITEDEFK		2	1807.9117431640625	1	b20.a1	1
b20	pepb20a8	MGGGGAMNMGDPYGSGGQK		2	1771.7200927734375	1	b20.a1	1
b20	pepb20a9	MGGGGAMNMGDPYGSGGQK	M1:+15.99491	2	1787.7149658203125	1	b20.a1	2
b20	pepb20b10	MGYMDPR		2	869.3648071289062	1	b20.a1	1
b20	pepb20b11	SPPPGMGINQNR		2	1267.62158203125	1	b20.a1	1
b20	pepb20b12	SPPPGMGINQNR	M6:+15.99491	2	1283.616455078125	1	b20.a1	1
b20	pepb20b13	YGEPGEVFINK		2	1252.621337890625	1	b20.a1	1
b21	pepb21a1	DMIIQFISR		2	1122.5980224609375	1	b21.a1	1
b21	pepb21a2	DMIIQFISR	M2:+15.99491	2	1138.5928955078125	1	b21.a1	1
b21	pepb21a3	FPFEIVK		2	879.4979248046875	1	b21.a1	1
b21	pepb21a4	GISPVPINIR		2	1065.641845703125	1	b21.a1	1
b21	pepb21a5	GMEEIIPIVNK		2	1242.6767578125	1	b21.a1	1
b21	pepb21a6	GMEEIIPIVNK	M2:+15.99491	2	1258.671630859375	1	b21.a1	1
b21	pepb21a7	GYIGVVNR		2	877.489501953125	1	b21.a1	1
b21	pepb21a8	IDIMDEGTDAR		2	1235.5577392578125	1	b21.a1	1
b21	pepb21a9	IEGSGDQVDTIEISGGAR		2	1803.872314453125	1	b21.a1	1
b21	pepb21b10	NIVDSYVAIINK		2	1348.74755859375	1	b21.a1	1
b21	pepb21b11	SSVIENFVGR		2	1107.5797119140625	1	b21.a1	1
b21	pepb21b12	TGIFTPDIAFEAIVK		2	1621.884033203125	1	b21.a1	1
b21	pepb21b13	VINITIIDIPGITK		2	1509.925537109375	1	b21.a1	1
b21	pepb21b14	VPVGDQPPDIEYQIK		2	1697.8748779296875	1	b21.a1	1
b22	pepb22a1	ADDIIPIGDQTQDGDFGSR		2	2019.92578125	1	b22.a1	1
b22	pepb22a2	DDGYEAAASSK		2	1113.4698486328125	1	b22.a1	1
b22	pepb22a3	EAAGTTAAAGTGGATEQPPR		2	1813.867919921875	1	b22.a1	1
b22	pepb22a4	EEPVTADVINPMAIR		2	1654.8472900390625	1	b22.a1	1
b22	pepb22a5	IASEYITPEEMVTFK		2	1757.866943359375	1	b22.a1	1
b22	pepb22a6	IEQGGTADGIR		2	1116.5648193359375	1	b22.a1	1
b22	pepb22a7	IQAQSISTVGPR		2	1256.6961669921875	1	b22.a1	1
b22	pepb22a8	QIQQIQQIR	Q1:-17.02655	2	1137.637939453125	1	b22.a1	1
b22	pepb22a9	RDDGYEAAASSK		2	1269.571044921875	1	b22.a1	1
b22	pepb22b10	SMNANTITK	M2:+15.99491	2	995.4829711914062	1	b22.a1	1
b22	pepb22b11	TIGEIPTYGIAGNR		2	1461.77001953125	1	b22.a1	1
b22	pepb22b12	TPYIVISGSGK		2	1121.6204833984375	1	b22.a1	1
b22	pepb22b13	TSSGDASSISIEETNK		2	1625.75048828125	1	b22.a1	1
b23	pepb23a1	AIEISGTAVPPDIEK		2	1539.826904296875	1	b23.a1	1
b23	pepb23a2	DMAAPGTSSVPAPTAGNAEK		2	1871.880859375	1	b23.a1	1
b23	pepb23a3	FDETEQAIANER		2	1422.6500244140625	1	b23.a1	1
b23	pepb23a4	GGTIIAPTVSAK		2	1114.6470947265625	1	b23.a1	1
b23	pepb23a5	GYAYTFITEDQAR		2	1534.7176513671875	1	b23.a1	1
b23	pepb23a6	MIDMIAANSGR		2	1178.5660400390625	1	b23.a1	1
b23	pepb23a7	MSQEEVNVFR		2	1238.583740234375	1	b23.a1	1
b23	pepb23a8	MSQEEVNVFR	M1:+15.99491	2	1254.5787353515625	1	b23.a1	1
b23	pepb23a9	QTVMFSATFPR		2	1284.640869140625	1	b23.a1	1
b23	pepb23b10	SIEEGEGPIAVIMTPTR		2	1799.921142578125	1	b23.a1	1
b23	pepb23b11	SIEEGEGPIAVIMTPTR	M13:+15.99491	2	1815.9161376953125	1	b23.a1	1
b23	pepb23b12	VTYVVIDEADR		2	1279.6533203125	1	b23.a1	1
b24	pepb24a1	DGYIHYGQTVK		2	1280.62744140625	1	b24.a1	1
b24	pepb24a2	EMINDGASWTIISTDK		2	1780.8426513671875	1	b24.a1	1
b24	pepb24a3	EMINDGASWTIISTDK	M2:+15.99491	2	1796.8375244140625	1	b24.a1	1
b24	pepb24a4	ERGDQTVIIIHAK		3	1479.8282470703125	1	b24.a1	1
b24	pepb24a5	GDQTVIIIH		2	995.5524291992188	1	b24.a1	1
b24	pepb24a6	MFYGNSDDIGVFISK		2	1692.794189453125	1	b24.a1	1
b24	pepb24a7	MFYGNSDDIGVFISK	M1:+15.99491	2	1708.7890625	1	b24.a1	1
b24	pepb24a8	QTAIIDADDPVSQIHK	Q1:-17.02655	2	1733.870849609375	1	b24.a1	1
b24	pepb24a9	QTAIIDADDPVSQIHK		3	1750.8974609375	1	b24.a1	1
b24	pepb24b10	TIYISDSDKR		2	1197.6114501953125	1	b24.a1	1
b24	pepb24b11	VWFGDVEAETMYR		2	1602.72607421875	1	b24.a1	1
b24	pepb24b12	VWFGDVEAETMYR	M11:+15.99491	2	1618.720947265625	1	b24.a1	1
b25	pepb25a1	ESISEEEAQK		2	1149.52734375	1	b25.a1	1
b25	pepb25a2	EVAFFNNFITDAK		2	1515.7481689453125	1	b25.a1	1
b25	pepb25a3	GQGGYPGKPR		2	1016.527587890625	1	b25.a1	1
b25	pepb25a4	IGSIAEIDIGVPPPVMK		2	1735.9666748046875	1	b25.a1	1
b25	pepb25a5	IGSIAEIDIGVPPPVMK	M16:+15.99491	2	1751.9615478515625	1	b25.a1	1
b25	pepb25a6	IIHTIDDR		2	982.531982421875	1	b25.a1	1
b25	pepb25a7	ISHGEVIEWQK		2	1325.685302734375	1	b25.a1	1
b25	pepb25a8	MEGGTENDIR	M1:+15.99491	2	1137.4844970703125	1	b25.a1	1
b25	pepb25a9	NINGITQHK		2	1024.5538330078125	1	b25.a1	1
b25	pepb25b10	VAISEPQPER		2	1125.59033203125	1	b25.a1	1
b25	pepb25b11	YHPDEVGK		2	944.4475708007812	1	b25.a1	1
b26	pepb26a1	AEGGGGGGRPGAPAAGDGK		2	1538.73095703125	1	b26.a1	2
b26	pepb26a2	GYFEYIEENK		2	1291.58447265625	1	b26.a1	1
b26	pepb26a3	IIEQYKEESK		2	1266.657958984375	1	b26.a1	1
b26	pepb26a4	KAEGGGGGGRPGAPAAGDGK		3	1666.8260498046875	1	b26.a1	1
b26	pepb26a5	NFIIDQTNVSAAAQR		2	1647.8453369140625	1	b26.a1	1
b26	pepb26a6	NGQDIGVAFK		2	1048.5426025390625	1	b26.a1	1
b26	pepb26a7	SSGPTSIFAVTVAPPGAR		2	1714.9127197265625	1	b26.a1	2
b26	pepb26a8	YNIIGTNTIMDK		2	1382.6988525390625	1	b26.a1	1
b26	pepb26a9	YNIIGTNTIMDK	M10:+15.99491	2	1398.69384765625	1	b26.a1	1
b27	pepb27a1	AAVIGDVIR		2	913.5469970703125	1	b27.a1	1
b27	pepb27a2	APQVIVIAPTR		2	1164.7103271484375	1	b27.a1	1
b27	pepb27a3	EEYQIVQVEQK		2	1392.7010498046875	1	b27.a1	1
b27	pepb27a4	EGAFSNFPISEETIK		2	1668.81201171875	1	b27.a1	1
b27	pepb27a5	EQIGEEIDSK		2	1147.548095703125	1	b27.a1	1
b27	pepb27a6	GAVEAIAAAIAH		2	1093.6004638671875	1	b27.a1	1
b27	pepb27a7	NGIDIIVGTPGR		2	1211.6746826171875	1	b27.a1	1
b27	pepb27a8	QDAQSIHGDIPQK	Q1:-17.02655	2	1419.6866455078125	1	b27.a1	1
b27	pepb27a9	SDAGIESDTAMK	M11:+15.99491	2	1240.53662109375	1	b27.a1	1
b27	pepb27b10	STYEQVDIIGK		2	1252.6424560546875	1	b27.a1	1
b27	pepb27b11	TFSFAIPIIEK		2	1265.71435546875	1	b27.a1	1
b28	pepb28a1	ASAVSEISPR		2	1016.5374755859375	1	b28.a1	1
b28	pepb28a2	EESAASGGAAYTK		2	1241.56494140625	1	b28.a1	1
b28	pepb28a3	EQTFSGGTSQDTK		2	1385.618408203125	1	b28.a1	1
b28	pepb28a4	ESEFDDEPK		2	1095.4481201171875	1	b28.a1	1
b28	pepb28a5	GSFSDTGIGDGK		2	1140.5172119140625	1	b28.a1	1
b28	pepb28a6	HGIAHDEMK	M8:+15.99491	2	1053.4786376953125	1	b28.a1	1
b28	pepb28a7	MDSFDEDIAR		2	1198.5048828125	1	b28.a1	1
b28	pepb28a8	MDSFDEDIAR	M1:+15.99491	2	1214.499755859375	1	b28.a1	1
b28	pepb28a9	PSGIIAQER		2	970.531982421875	1	b28.a1	1
b28	pepb28b10	SPIQSVVVR		2	984.5841064453125	1	b28.a1	1
b29	pepb29a1	AEEVATFFAK		2	1112.562744140625	1	b29.a1	1
b29	pepb29a2	GPVFAPPYEPIPENVK		2	1753.9163818359375	1	b29.a1	1
b29	pepb29a3	MIDHEYTTK		2	1137.52490234375	1	b29.a1	1
b29	pepb29a4	NIQIFMENK		2	1136.5772705078125	1	b29.a1	1
b29	pepb29a5	NIQIFMENK	M6:+15.99491	2	1152.5721435546875	1	b29.a1	1
b29	pepb29a6	QPEDDIFDR	Q1:-17.02655	2	1117.4801025390625	1	b29.a1	1
b29	pepb29a7	SMMNIQTK	M3:+15.99491	2	968.4544067382812	1	b29.a1	1
b29	pepb29a8	TYNASITIQQQIK		2	1507.8118896484375	1	b29.a1	1
b29	pepb29a9	VPSPPPGHK		2	915.505126953125	1	b29.a1	1
b29	pepb29b10	YIMINPSSR	M3:+15.99491	2	1096.5460205078125	1	b29.a1	1
b30	pepb30a1	AIISASPEVVVAVGFPGAGK		2	1869.0484619140625	1	b30.a1	1
b30	pepb30a2	GKIPAEEFK		2	1018.5571899414062	1	b30.a1	1
b30	pepb30a3	HIVSAGYVHVNR		3	1351.723388671875	1	b30.a1	1
b30	pepb30a4	IIVFTAAGVK		2	1018.6300048828125	1	b30.a1	1
b30	pepb30a5	IPAEEFK		2	833.4407958984375	1	b30.a1	1
b30	pepb30a6	IVIFTNQMSIGR	M8:+15.99491	2	1394.7464599609375	1	b30.a1	1
b30	pepb30a7	PANWAPGR		2	868.4428100585938	1	b30.a1	1
b30	pepb30a8	TQVEIVADPETR		2	1357.6961669921875	1	b30.a1	1
b30	pepb30a9	VAGFDIDGTIITTR		2	1478.785400390625	1	b30.a1	1
b30	pepb30b10	VFPTGPSDWR		2	1161.5692138671875	1	b30.a1	1
b31	pepb31a1	DEIIGEKPEVK		2	1256.6737060546875	1	b31.a1	1
b31	pepb31a2	DQDMSSPTTMK	M10:+15.99491	2	1256.513671875	1	b31.a2	1
b31	pepb31a3	EDFVISITGK		2	1108.5888671875	1	b31.a1	1
b31	pepb31a4	EDFVITVTGK		2	1108.5888671875	1	b31.a2	1
b31	pepb31a5	IDIVMVIIFK	M5:+15.99491	2	1206.717041015625	2	b31.a1 b31.a2	1
b31	pepb31a6	NPPGYIEDSFVK		2	1365.6689453125	1	b31.a2	1
b31	pepb31a7	NWTEDMEGGISSPVK		2	1649.748046875	1	b31.a1	1
b31	pepb31a8	NWTEDMEGGISSPVK	M6:+15.99491	2	1665.742919921875	1	b31.a1	1
b31	pepb31a9	SGVFNVSEIVR		2	1206.6480712890625	1	b31.a2	1
b31	pepb31b10	SPFNSPSPQDSPR		2	1415.6553955078125	1	b31.a1	1
b32	pepb32a1	AGFAGDDAPR		2	976.44873046875	1	b32.a1	1
b32	pepb32a2	AVFPSIVGR		2	945.5521240234375	1	b32.a1	1
b32	pepb32a3	DITDYIMK		2	998.4866943359375	1	b32.a1	1
b32	pepb32a4	DITDYIMK	M7:+15.99491	2	1014.4816284179688	1	b32.a1	1
b32	pepb32a5	DSYVGDEAQSK		2	1198.522705078125	1	b32.a1	1
b32	pepb32a6	EITAIAPSTMK		2	1161.6187744140625	1	b32.a1	1
b32	pepb32a7	GYSFTTTAER		2	1132.52734375	1	b32.a1	1
b32	pepb32a8	SYEIPDGQVITIGNER		2	1790.892333984375	1	b32.a1	1
b32	pepb32a9	VAPEEHPVIITEAPINPK		3	1954.0648193359375	1	b32.a1	1
b33	pepb33a1	DNQISEVANK		2	1117.548828125	1	b33.a1	1
b33	pepb33a2	EEEIEVDSR		2	1105.501220703125	1	b33.a1	1
b33	pepb33a3	GAAGDWGER		2	918.4067993164062	1	b33.a1	1
b33	pepb33a4	KIQANGPVAK		2	1025.610595703125	1	b33.a1	1
b33	pepb33a5	MVATTKPK		2	875.5023193359375	1	b33.a1	1
b33	pepb33a6	NSSNKPAVTTK		2	1146.61181640625	1	b33.a1	1
b33	pepb33a7	VADNSFDAK		2	966.453125	1	b33.a1	1
b33	pepb33a8	VAGGAAPSKPASAK		2	1211.6746826171875	1	b33.a1	1
b34	pepb34a1	ADSIIAVVK		2	915.5513916015625	2	b34.a1 b34.a2	1
b34	pepb34a2	MHVEHER		2	937.4312744140625	1	b34.a1	1
b34	pepb34a3	NFWVSGISSTTR		2	1354.6754150390625	1	b34.a1	1
b34	pepb34a4	NIWVSGISSTTR		2	1320.6910400390625	1	b34.a2	1
b34	pepb34a5	NTIETSSINFK		2	1253.6375732421875	1	b34.a2	1
b34	pepb34a6	SKDQDDQKPGPSER		3	1586.7408447265625	1	b34.a1	1
b34	pepb34a7	SWQGTADGGMMDR	M10:+15.99491 - M11:+15.99491	2	1443.563232421875	1	b34.a1	1
b34	pepb34a8	YPDHSVDR		2	988.44873046875	1	b34.a1	1
b35	pepb35a1	DIPDVQEIITQVR		2	1525.822509765625	1	b35.a1	1
b35	pepb35a2	HAEEIER		2	883.4271850585938	1	b35.a1	1
b35	pepb35a3	IASAFTEEQAVIYNQR		2	1839.9239501953125	1	b35.a1	1
b35	pepb35a4	KVTEEIITDNR		2	1317.7012939453125	1	b35.a1	1
b35	pepb35a5	QVPGGGGGGGSGGGGGSGGGGSGGGR		2	1843.802978515625	1	b35.a1	1
b35	pepb35a6	SGGTEGIIAEK		2	1061.5478515625	1	b35.a1	1
b35	pepb35a7	VEEISPNIR		2	1056.56884765625	1	b35.a1	1
b35	pepb35a8	YANEVNSDAGAFK		2	1385.633544921875	1	b35.a1	1
b36	pepb36a1	EVDATSPAPSTSSTVK		2	1576.7705078125	1	b36.a1	1
b36	pepb36a2	EVMVINATESFVYEPK	M3:+15.99491	2	1871.9100341796875	1	b36.a1	1
b36	pepb36a3	GEFTYYEIQDNTGK		2	1664.7442626953125	1	b36.a1	1
b36	pepb36a4	MNDFMR		2	813.338623046875	1	b36.a1	1
b36	pepb36a5	MREEYDK		2	970.4302978515625	1	b36.a1	1
b36	pepb36a6	TEGAEATPGAQK		2	1159.5594482421875	1	b36.a1	1
b36	pepb36a7	TEPEEVSIEDSAQSDIK		2	1876.8662109375	1	b36.a1	1
b36	pepb36a8	TPQMPPTTPSSSFFTK	M4:+15.99491	2	1769.8419189453125	1	b36.a1	1
b37	pepb37a1	EIIISAIDSVNATSK		2	1560.848388671875	1	b37.a1	1
b37	pepb37a2	GADSEISTVPSVTK		2	1390.7064208984375	1	b37.a1	1
b37	pepb37a3	GISAGAVQTAGK		2	1059.5797119140625	1	b37.a1	1
b37	pepb37a4	GPQPPTVSPIR		2	1148.6427001953125	1	b37.a1	1
b37	pepb37a5	GTDTQTPAVISPSK		2	1401.722412109375	1	b37.a1	1
b37	pepb37a6	GVNIDPIGK		2	912.5153198242188	1	b37.a1	1
b37	pepb37a7	SVVGNIHR		2	881.49560546875	1	b37.a1	1
b37	pepb37a8	TQASSSFQDSSQPAGK		2	1625.7406005859375	1	b37.a1	1
b38	pepb38a1	EEQMDGTVTIK	M4:+15.99491	2	1266.588623046875	1	b38.a1	1
b38	pepb38a2	EMIGGEIIPR		2	1114.5928955078125	1	b38.a1	1
b38	pepb38a3	EMIGGEIIPR	M2:+15.99491	2	1130.5877685546875	1	b38.a1	1
b38	pepb38a4	ETDDTIVISFVGQTR		2	1680.8443603515625	1	b38.a1	1
b38	pepb38a5	IAVMEIFR		2	978.5444946289062	1	b38.a1	1
b38	pepb38a6	IEVQDTSGGTTAIR		2	1447.7391357421875	1	b38.a1	1
b38	pepb38a7	IEVQDTSGGTTAIRPSASTQAISSSVSSSK		3	2952.47607421875	1	b38.a1	1
b38	pepb38a8	IVVFQYSDGK		2	1155.6048583984375	1	b38.a1	1
b39	pepb39a1	AIVPQAISGIIK		2	1209.7569580078125	1	b39.a1	1
b39	pepb39a2	IAGIDITDATIR		2	1258.7005615234375	1	b39.a1	1
b39	pepb39a3	IAITGVPIVQWPK		2	1421.8519287109375	1	b39.a1	1
b39	pepb39a4	IANVTIIDIR		2	1127.6787109375	1	b39.a1	1
b39	pepb39a5	IQAITASSANIR		2	1244.6961669921875	1	b39.a1	1
b39	pepb39a6	MVDVMDVNTQK		2	1279.6025390625	1	b39.a1	1
b39	pepb39a7	PAAASPIVSGAR		2	1096.6114501953125	1	b39.a1	1
b39	pepb39a8	QGDIFIGDR		2	1020.5112915039062	1	b39.a1	1
b40	pepb40a1	AAIAQAIAGEVSVVPPSR		2	1735.970458984375	1	b40.a1	2
b40	pepb40a2	DSSQIISASFDQTIR		2	1667.8238525390625	1	b40.a1	1
b40	pepb40a3	IMAIIGQAIK		2	1057.6441650390625	1	b40.a1	1
b40	pepb40a4	SIEIESSDVIR	S1:+42.01057	2	1289.6588134765625	1	b40.a1	1
b40	pepb40a5	SIGSTAGTDITVNSVIIIPK		2	1986.112060546875	1	b40.a1	1
b40	pepb40a6	SNTVVIMNMQGQIVR		2	1689.8780517578125	1	b40.a1	1
b40	pepb40a7	SNTVVIMNMQGQIVR	M7:+15.99491 - M9:+15.99491	2	1721.86767578125	1	b40.a1	1
b41	pepb41a1	AKEEEIR		2	874.4633178710938	1	b41.a1	1
b41	pepb41a2	APPARPVK		2	835.5153198242188	1	b41.a1	1
b41	pepb41a3	KDDEENYIDIFSHK		3	1752.807861328125	1	b41.a1	1
b41	pepb41a4	QPPIPHR	Q1:-17.02655	2	827.4526977539062	1	b41.a1	1
b41	pepb41a5	RIQEETGAK		2	1031.54833984375	1	b41.a1	1
b41	pepb41a6	SGSMDPSGAHPSVR		2	1384.6278076171875	1	b41.a1	1
b41	pepb41a7	SGSMDPSGAHPSVR	M4:+15.99491	2	1400.6226806640625	1	b41.a1	1
b42	pepb42a1	DPDYQPPAK		2	1030.484375	1	b42.a1	1
b42	pepb42a2	FTQSGTMK		2	899.4296264648438	1	b42.a1	1
b42	pepb42a3	MEGDAVEAIVEESETFIK	M1:+15.99491 - M1:+42.01057	2	2054.947998046875	1	b42.a1	1
b42	pepb42a4	NHINTHTGTR		2	1150.5716552734375	1	b42.a1	1
b42	pepb42a5	QIIDMHFK	M5:+15.99491 - Q1:-17.02655	2	1030.5030517578125	1	b42.a1	1
b42	pepb42a6	VVGNMKPPKPTK	M5:+15.99491	2	1311.7457275390625	1	b42.a1	1
b42	pepb42a7	YAIIQHQK		2	1000.5579223632812	1	b42.a1	1
b43	pepb43a1	ASDPQSPPQVSR		2	1268.6234130859375	1	b43.a1	1
b43	pepb43a2	EEINENQSTPK		2	1288.60205078125	1	b43.a1	1
b43	pepb43a3	HNIEQDIVR		2	1123.5859375	1	b43.a1	1
b43	pepb43a4	IEEEMIAIQNER		2	1474.720947265625	1	b43.a1	1
b43	pepb43a5	IQHQTEITNQIEYNK		3	1858.9298095703125	1	b43.a1	1
b43	pepb43a6	NHIIETTPK		2	1052.5738525390625	1	b43.a1	1
b43	pepb43a7	NNFAAEMEK		2	1053.4674072265625	1	b43.a1	1
b44	pepb44a1	DPQTEEFK		2	993.4528198242188	1	b44.a1	1
b44	pepb44a2	GWEAFINAPEANR		2	1474.707763671875	1	b44.a1	1
b44	pepb44a3	HPDGVASVSFR		2	1171.5859375	1	b44.a1	1
b44	pepb44a4	MQEIYGDGK	M1:+15.99491	2	1056.467041015625	1	b44.a1	1
b44	pepb44a5	RSDSVSASER		2	1093.523681640625	1	b44.a1	1
b44	pepb44a6	SGTNIDGNDEFDEQIR	S1:+42.01057	2	1851.799560546875	1	b44.a1	1
b44	pepb44a7	TAEEPPQEK		2	1028.4898681640625	1	b44.a1	1
b45	pepb45a1	AIGSTSKPQESPK		2	1329.7012939453125	1	b45.a1	1
b45	pepb45a2	DSPFGISFVR		2	1124.5738525390625	1	b45.a1	1
b45	pepb45a3	IIPHQIYGVVPQA		2	1434.810791015625	1	b45.a1	1
b45	pepb45a4	KIDINQEEK		2	1116.5899658203125	1	b45.a1	1
b45	pepb45a5	TPATAPVPAR		2	980.5527954101562	1	b45.a1	1
b45	pepb45a6	TPSKPPAQISPSVPK		2	1533.8638916015625	1	b45.a1	1
b45	pepb45a7	YSQVIGIGGR		2	1049.57421875	1	b45.a1	1
b46	pepb46a1	FIESIPEEEQQR		2	1504.7281494140625	1	b46.a1	1
b46	pepb46a2	FREDHPDIIQNAK		3	1582.7977294921875	1	b46.a1	1
b46	pepb46a3	MWNDISEK		2	1022.4616088867188	1	b46.a1	1
b46	pepb46a4	QIQEERPEISESEITR	Q1:-17.02655	2	1926.9407958984375	1	b46.a1	1
b46	pepb46a5	SDIPEKPK		2	913.4993286132812	1	b46.a1	1
b46	pepb46a6	VRPDEIMR		2	1015.5358276367188	1	b46.a1	1
b46	pepb46a7	WVEISNEVR		2	1131.5797119140625	1	b46.a1	1
b47	pepb47a1	IDYGEYMDK	M7:+15.99491	2	1149.477294921875	1	b47.a1	1
b47	pepb47a2	NPVTIFSIATNEMWR	M13:+15.99491	2	1794.884765625	1	b47.a1	1
b47	pepb47a3	QATTIIADNIIFISDQTK		2	1992.065185546875	1	b47.a1	1
b47	pepb47a4	SGDSEVYQIGDVSQK		2	1611.7501220703125	1	b47.a1	1
b47	pepb47a5	SIATNEMWR		2	1107.525634765625	1	b47.a1	1
b47	pepb47a6	SIATNEMWR	M7:+15.99491	2	1123.5205078125	1	b47.a1	1
b47	pepb47a7	VGQDPVIR		2	883.5	1	b47.a1	1
b48	pepb48a1	EVQQTIEEIR		2	1244.6485595703125	1	b48.a1	1
b48	pepb48a2	FPANANSTK		2	949.4741821289062	1	b48.a1	1
b48	pepb48a3	ITIDIIR		2	843.5302734375	1	b48.a1	1
b48	pepb48a4	NAPQISDGSEVVVVK		2	1541.8173828125	1	b48.a1	1
b48	pepb48a5	QIIITSPVPGR	Q1:-17.02655	2	1163.6787109375	1	b48.a1	1
b48	pepb48a6	QIIITSPVPGR		2	1180.705322265625	1	b48.a1	1
b48	pepb48a7	VEVQVINIDIPR		2	1394.8006591796875	1	b48.a1	1
b49	pepb49a1	DAGTIAGINVIR		2	1199.6746826171875	1	b49.a1	1
b49	pepb49a2	DAGVIAGINVIR		2	1197.6954345703125	1	b49.a3	1
b49	pepb49a3	FEEINADIFR		2	1253.616455078125	1	b49.a1	1
b49	pepb49a4	IINEPTAAAIAYGIDK		2	1659.8956298828125	3	b49.a1 b49.a2 b49.a3	1
b49	pepb49a5	ITPSYVAFTPEGER		2	1566.7802734375	1	b49.a2	1
b49	pepb49a6	NQITSNPENTVFDAK		2	1677.808349609375	1	b49.a2	1
b49	pepb49a7	NQVAMNPTNTVFDAK		2	1649.795654296875	1	b49.a1	1
b50	pepb50a1	AVIMFGVPYVYTQSR		2	1730.8939208984375	1	b50.a1	1
b50	pepb50a2	AVIMFGVPYVYTQSR	M4:+15.99491	2	1746.8887939453125	1	b50.a1	1
b50	pepb50a3	ENDFITFDAMR		2	1358.60498046875	1	b50.a1	1
b50	pepb50a4	EVPIPAGIYNIDDIK		2	1656.8846435546875	1	b50.a1	1
b50	pepb50a5	GNDQVAISSK		2	1018.5167846679688	1	b50.a1	1
b50	pepb50a6	IPFIGIAISSR		2	1173.6993408203125	1	b50.a1	1
b50	pepb50a7	TDYGIMVFADK		2	1259.59814453125	1	b50.a1	1
b51	pepb51a1	AGVFTNTAGIQK		2	1206.6480712890625	1	b51.a1	1
b51	pepb51a2	AQPVIDPTGR		2	1053.5692138671875	1	b51.a1	1
b51	pepb51a3	IVSHPEEPVAGAQTDR		3	1705.850830078125	1	b51.a1	1
b51	pepb51a4	SDAWSTTAAR		2	1065.4964599609375	1	b51.a1	1
b51	pepb51a5	SPGPFFSTR		2	995.494873046875	1	b51.a1	1
b51	pepb51a6	VNGIIESPTGTGK		2	1272.6798095703125	1	b51.a1	1
b52	pepb52a1	IPPPPPPPIPR		2	1177.7095947265625	1	b52.a1	1
b52	pepb52a2	QAAGVISIPVGGNK		2	1310.7430419921875	1	b52.a1	1
b52	pepb52a3	SSGAASSAPGGGDGAEYK		2	1568.6827392578125	1	b52.a1	1
b52	pepb52a4	SSSSSAASDTATSTQR		2	1543.6834716796875	1	b52.a1	1
b52	pepb52a5	TAATSVPAYEPIDSIDR		2	1805.8919677734375	1	b52.a1	1
b52	pepb52a6	VAGPNGYAIIIAVPGSSDSR		2	1944.0189208984375	1	b52.a1	1
b53	pepb53a1	AESAIAQQAK		2	1016.5374755859375	1	b53.a1	1
b53	pepb53a2	DNIPIQENVTIQK		2	1511.8067626953125	1	b53.a1	1
b53	pepb53a3	GSSSANPVNSVR		2	1174.58154296875	1	b53.a1	1
b53	pepb53a4	IAMQIEEQASR		2	1275.6365966796875	1	b53.a1	1
b53	pepb53a5	TSGQTFANSNSSR		2	1356.6142578125	1	b53.a1	1
b54	pepb54a1	ASGGSGGVSVPAIWSEVNR	A1:+42.01057	2	1871.925048828125	1	b54.a1	1
b54	pepb54a2	GTQGATAGASSEIDASK		2	1550.729736328125	1	b54.a1	1
b54	pepb54a3	TEEAIQIYNQIIK		2	1562.8428955078125	1	b54.a1	1
b54	pepb54a4	TIESANQQTDK		2	1234.5914306640625	1	b54.a1	1
b54	pepb54a5	YGQNGDFTR		2	1057.47021484375	1	b54.a1	1
b55	pepb55a1	AENPYIFIR		2	1122.5946044921875	1	b55.a1	1
b55	pepb55a2	DPPIYSVGAFENFR		2	1611.7806396484375	1	b55.a1	1
b55	pepb55a3	GPPDEDFR		2	932.4113159179688	1	b55.a1	1
b55	pepb55a4	QIPEEDIR		2	999.510986328125	1	b55.a1	1
b55	pepb55a5	RPPQEHFR		2	1066.554443359375	1	b55.a1	1
b56	pepb56a1	AGPGSEEITVTNAR		2	1401.697265625	1	b56.a1	1
b56	pepb56a2	ITYIIQNSIGGSAK		2	1464.80615234375	1	b56.a1	1
b56	pepb56a3	QETVAQAAIITER		2	1429.7650146484375	1	b56.a1	1
b56	pepb56a4	VPSITTVPQTQGQTTAQK		2	1885.0030517578125	1	b56.a1	1
b56	pepb56a5	VQAQAEQGQQEIK		2	1456.739501953125	1	b56.a1	1
b57	pepb57a1	GISDIHHR		2	934.4857788085938	1	b57.a1	1
b57	pepb57a2	MPAIIDGEEAVSK		2	1359.682861328125	1	b57.a1	1
b57	pepb57a3	SGSIGAADSPENWEK		2	1547.69775390625	1	b57.a1	1
b57	pepb57a4	SPQSNSPVIISR		2	1284.6910400390625	1	b57.a1	1
b57	pepb57a5	WIDFGEVSTQEAIK		2	1622.8065185546875	1	b57.a1	1
b58	pepb58a1	DYEETEIISTTANYR		2	1804.823974609375	1	b58.a1	1
b58	pepb58a2	EYNEDEDPAAR		2	1308.5343017578125	1	b58.a1	1
b58	pepb58a3	FAGSAGWEGTESIK		2	1439.6805419921875	1	b58.a1	1
b58	pepb58a4	ITQIISYIR		2	1106.6572265625	1	b58.a1	1
b58	pepb58a5	VDDEPMDVDK	M6:+15.99491	2	1178.4886474609375	1	b58.a1	1
b59	pepb59a1	EEGYDSVFSVVR		2	1386.654052734375	1	b59.a1	1
b59	pepb59a2	EVTEPININPAK		2	1324.7110595703125	1	b59.a1	1
b59	pepb59a3	GVEKPPHIAAIIIAR		3	1584.958740234375	1	b59.a1	1
b59	pepb59a4	MAYYEMR		2	963.4066772460938	1	b59.a1	1
b59	pepb59a5	MAYYEMR	M6:+15.99491	2	979.401611328125	1	b59.a1	1
b60	pepb60a1	AIISGAGPADVYTFNFSK		2	1857.9385986328125	1	b60.a1	1
b60	pepb60a2	DDSIISSIDVTDIAPSR		2	1803.8974609375	1	b60.a1	1
b60	pepb60a3	DWNDVQGR		2	989.4439697265625	1	b60.a1	1
b60	pepb60a4	IINAAQER		2	914.5057983398438	1	b60.a1	1
b60	pepb60a5	VENPAEVIR		2	1026.558349609375	1	b60.a1	1
b61	pepb61a1	FIEWQAQQQQR		2	1461.7237548828125	1	b61.a1	1
b61	pepb61a2	IAHTIPVEEPR		2	1261.6903076171875	1	b61.a1	1
b61	pepb61a3	NIPNVDDK		2	914.4581909179688	1	b61.a1	1
b61	pepb61a4	PQVPTPAPIIPDSK		2	1459.81591796875	1	b61.a1	1
b61	pepb61a5	SIETIIEAAR	S1:+42.01057	2	1144.621337890625	1	b61.a1	1
b62	pepb62a1	FAIGSVVAVTK		2	1091.646240234375	1	b62.a1	1
b62	pepb62a2	IDNSNTPFIPK		2	1245.6478271484375	1	b62.a1	1
b62	pepb62a3	NQQPVIPAGIQVPK		2	1488.853759765625	1	b62.a1	1
b62	pepb62a4	SGPIPSAER		2	913.4741821289062	1	b62.a1	1
b62	pepb62a5	VGIIIDEASGVNK		2	1314.726806640625	1	b62.a1	1
b63	pepb63a1	APEIIFGAR		2	973.5469970703125	1	b63.a1	1
b63	pepb63a2	DKNTNQIVAIK		2	1243.700927734375	1	b63.a1	1
b63	pepb63a3	IDFIGEGQFATVYK		2	1587.8060302734375	1	b63.a1	1
b63	pepb63a4	TEAIEQGGIPK		2	1142.6055908203125	1	b63.a1	1
b63	pepb63a5	VPFIPGDSDIDQITR		2	1672.8544921875	1	b63.a1	1
b64	pepb64a1	AASITSEVFNK		2	1166.60595703125	1	b64.a1	1
b64	pepb64a2	APGEQTVPAINIQNAFR		2	1825.9559326171875	1	b64.a1	1
b64	pepb64a3	DDIYAEQMER	M8:+15.99491	2	1285.536865234375	1	b64.a1	1
b64	pepb64a4	GNENANGAPAITIIIR		2	1623.8817138671875	1	b64.a1	1
b64	pepb64a5	NEGNIFPNPEATFVK		2	1676.8282470703125	1	b64.a1	1
b65	pepb65a1	AQPISIEEIIAK		2	1311.7523193359375	1	b65.a1	1
b65	pepb65a2	DIIGVAETGSGK		2	1146.6004638671875	1	b65.a1	1
b65	pepb65a3	EIAQQIEEETIK		2	1430.7376708984375	1	b65.a1	1
b65	pepb65a4	IEESDQGPYAIIIAPTR		2	1872.9705810546875	1	b65.a1	1
b65	pepb65a5	IIDVIENR		2	971.5524291992188	1	b65.a1	1
b66	pepb66a1	DSIIIIDEIGR		2	1243.689697265625	1	b66.a1	1
b66	pepb66a2	IDSSAQFGYYFR		2	1453.675048828125	1	b66.a1	1
b66	pepb66a3	NNSFVNEIISR		2	1292.6597900390625	1	b66.a1	1
b66	pepb66a4	PSFDPNISEIR		2	1274.637939453125	1	b66.a1	1
b66	pepb66a5	TEYEEAQDAIVK		2	1395.6641845703125	1	b66.a1	1
b67	pepb67a1	AAESITAIPEPASPQIIETPIHASQIQK		3	2940.568115234375	1	b67.a1	1
b67	pepb67a2	INQESTAPK		2	987.510986328125	1	b67.a1	1
b67	pepb67a3	NQIVTPEPTSR		2	1241.64892578125	1	b67.a1	1
b67	pepb67a4	TPEPVVPTAPEPHPTTSTDQPVTPK		3	2623.325439453125	1	b67.a1	1
b68	pepb68a1	EIPAAEPVISPIEGTK		2	1650.895263671875	1	b68.a1	1
b68	pepb68a2	INVVNNHQAK		2	1136.6175537109375	1	b68.a1	1
b68	pepb68a3	KDDAITAYK		2	1024.5313720703125	1	b68.a1	1
b68	pepb68a4	SSPAAFINPPIGTVTPAIK		2	1881.0484619140625	1	b68.a1	1
b69	pepb69a1	EEEEFNTGPISVITQSVK		2	2006.991943359375	1	b69.a1	1
b69	pepb69a2	GDSVIVVIR		2	957.5731811523438	1	b69.a1	1
b69	pepb69a3	SEMTPEEIQK	M3:+15.99491	2	1207.551513671875	1	b69.a1	1
b69	pepb69a4	SIINKPK	S1:+42.01057	2	841.5145874023438	1	b69.a1	1
b70	pepb70a1	APTNIVYK		2	905.509521484375	1	b70.a1	1
b70	pepb70a2	IDDMTAAPMDVR	M9:+15.99491	2	1350.6031494140625	1	b70.a1	1
b70	pepb70a3	PEGINFQDIK		2	1160.594970703125	1	b70.a1	1
b70	pepb70a4	QAVDFISNEGHIYSTVDDDHFK	Q1:-17.02655	3	2520.1318359375	1	b70.a1	1
b71	pepb71a1	AIGEPITIFGEGPAER		2	1656.859619140625	1	b71.a1	1
b71	pepb71a2	APDDIVAPVVK		2	1123.63623046875	1	b71.a1	1
b71	pepb71a3	GHNTNVGAIVFHPK		3	1490.7867431640625	1	b71.a1	1
b71	pepb71a4	IWIANYSIPR		2	1232.678955078125	1	b71.a1	1
b72	pepb72a1	AGIQFPVGR		2	944.5316772460938	1	b72.a1	1
b72	pepb72a2	HIQIAIR		2	850.5261840820312	1	b72.a1	1
b72	pepb72a3	VTIAQGGVIPNIQAVIIPK		3	1931.169189453125	1	b72.a1	2
b73	pepb73a1	AETIEFNDVYQEVK	A1:+42.01057	2	1726.8173828125	1	b73.a1	1
b73	pepb73a2	QGTQYTFSSIER		2	1416.67578125	1	b73.a1	1
b73	pepb73a3	SFDFEIETK		2	1115.5260009765625	1	b73.a1	1
b73	pepb73a4	VDNIQAGEITEGIWR		2	1700.8609619140625	1	b73.a1	1
b74	pepb74a1	FSSQQAATK		2	967.4848022460938	1	b74.a1	1
b74	pepb74a2	IDNIDVNR		2	958.4957275390625	1	b74.a1	1
b74	pepb74a3	QSNASSDVEVEEK		2	1421.6395263671875	1	b74.a1	1
b75	pepb75a1	ISIISSTSK		2	935.5411987304688	1	b75.a1	1
b75	pepb75a2	QHSDPNEQVTR	Q1:-17.02655	2	1293.5821533203125	1	b75.a1	1
b75	pepb75a3	VTVAEVQR		2	901.5106201171875	1	b75.a1	1
b76	pepb76a1	GISSSNEGVEEPSK		2	1419.66015625	1	b76.a1	1
b76	pepb76a2	NSSSSGTSIITPK		2	1278.654052734375	1	b76.a1	1
b76	pepb76a3	SVSSQSSSSVSSQVTTAGSGK		2	1957.9312744140625	1	b76.a1	1
b77	pepb77a1	DGIGSDNIGSR		2	1090.5128173828125	1	b77.a1	1
b77	pepb77a2	GQIQSHGVQAR		2	1180.61865234375	1	b77.a1	1
b77	pepb77a3	IDQQTIPIGGR		2	1197.6590576171875	1	b77.a1	1
b78	pepb78a1	EANQAINPK		2	984.5112915039062	1	b78.a1	1
b78	pepb78a2	TAQEVETYR		2	1096.52734375	1	b78.a1	1
b78	pepb78a3	TTYIVIDEADR		2	1295.648193359375	1	b78.a1	1
b79	pepb79a1	ASMQQQQQIASAR		2	1446.712158203125	1	b79.a1	1
b79	pepb79a2	ASMQQQQQIASAR	M3:+15.99491	2	1462.7071533203125	1	b79.a1	1
b79	pepb79a3	EQIDNQIDAYMSK		2	1554.7109375	1	b79.a1	1
b80	pepb80a1	DYFEQYGK		2	1049.4578857421875	1	b80.a1	1
b80	pepb80a2	IEVIEIMTDR	M7:+15.99491	2	1234.63525390625	1	b80.a1	1
b80	pepb80a3	NQGGYGGSSSSSSYGSGR		2	1694.700439453125	1	b80.a1	1
b81	pepb81a1	AIAAAGYDVEK		2	1107.5684814453125	1	b81.a1	1
b81	pepb81a2	ASGPPVSEIITK		2	1198.668212890625	1	b81.a1	1
b81	pepb81a3	SGVSIAAIK		2	845.509521484375	1	b81.a1	1
b82	pepb82a1	DVNVVVVEGGPK		2	1211.6634521484375	1	b82.a1	1
b82	pepb82a2	IQAEISQAAR		2	1086.590576171875	1	b82.a1	1
b82	pepb82a3	QISFISPPTPQPK		2	1439.7896728515625	1	b82.a1	1
b83	pepb83a1	DAVTYTEHAK		2	1134.54296875	1	b83.a1	1
b83	pepb83a2	ISGIIYEETR		2	1180.621337890625	1	b83.a1	1
b83	pepb83a3	TVTAMDVVYAIK		2	1310.702880859375	1	b83.a1	1
b84	pepb84a1	EPVQIETISIR		2	1284.7161865234375	1	b84.a1	1
b84	pepb84a2	ISHETVTIEIK		3	1269.705322265625	1	b84.a1	2
b85	pepb85a1	AEVDGASFIIK		2	1149.6153564453125	1	b85.a1	1
b85	pepb85a2	IQNTSIYDSK		2	1168.5849609375	1	b85.a1	1
b85	pepb85a3	SIQNINSIVDK		2	1230.6693115234375	1	b85.a1	1
b86	pepb86a1	AVSDWIDEQEK		2	1319.612060546875	1	b86.a1	1
b86	pepb86a2	GIPTGAEGRDSSK		2	1274.6339111328125	1	b86.a1	1
b86	pepb86a3	IFPDTPIAIDANK		2	1414.758056640625	1	b86.a1	1
b87	pepb87a1	DQVANSAFVER		2	1235.6019287109375	1	b87.a1	1
b87	pepb87a2	GVVDSEDIPINISR		2	1513.7861328125	2	b87.a1 b87.a2	1
b87	pepb87a3	SIYYITGESK		2	1160.583740234375	1	b87.a2	1
b88	pepb88a1	IFIQFVTGSPR		2	1264.705322265625	1	b88.a1	1
b88	pepb88a2	ISTQSNSNNIEPAR		2	1530.7510986328125	1	b88.a1	1
b88	pepb88a3	SESPPAEIPSIR		2	1282.6641845703125	1	b88.a1	1
b89	pepb89a1	AIIVVPYAEGVIPDEAK		2	1783.9844970703125	1	b89.a1	1
b89	pepb89a2	INHVAAGIVSPSIK		2	1405.816650390625	1	b89.a1	2
b90	pepb90a1	ITMQVSSIQR		2	1162.625244140625	1	b90.a1	1
b90	pepb90a2	NVGQFSGFPFEK		2	1356.65869140625	1	b90.a1	1
b90	pepb90a3	VYENYPTYDITER		2	1662.7650146484375	1	b90.a1	1
b91	pepb91a1	AVPETRPNHTIYINNINEK	A1:+42.01057	3	2265.16259765625	1	b91.a1	1
b91	pepb91a2	AVQGGGATPVVGAVQGPVPGMPPMTQAPR		3	2727.4072265625	1	b91.a1	1
b91	pepb91a3	AVQGGGATPVVGAVQGPVPGMPPMTQAPR	M21:+15.99491 - M24:+15.99491	3	2759.39697265625	1	b91.a1	1
b92	pepb92a1	GENIVSMTVEGPPPK		2	1554.7835693359375	1	b92.a1	1
b92	pepb92a2	GENIVSMTVEGPPPK	M7:+15.99491	2	1570.778564453125	1	b92.a1	1
b92	pepb92a3	VIGIVIIR		2	882.6138916015625	1	b92.a1	1
b93	pepb93a1	GPYESGSGHSSGIGHR		3	1584.7154541015625	1	b93.a1	1
b93	pepb93a2	HGSSSGSSSSYGQHGSGSR		3	1808.7547607421875	1	b93.a1	1
b94	pepb94a1	RPDQQIQGEGK		2	1255.639404296875	1	b94.a1	1
b94	pepb94a2	SAAQAAAQTNSNAAGK		2	1460.709228515625	1	b94.a1	1
b95	pepb95a1	ISDQHTI		2	813.4105224609375	1	b95.a1	1
b95	pepb95a2	TNIQDNESTIEVTSIK		2	1791.8974609375	1	b95.a1	1
b96	pepb96a1	AAETIIDTK		2	961.5205078125	1	b96.a1	1
b96	pepb96a2	AVIVQFSNGK		2	1062.5946044921875	1	b96.a1	1
b97	pepb97a1	YHSDEYIK		2	1054.484375	1	b97.a1	1
b97	pepb97a2	YYAVNFPMR		2	1160.55615234375	1	b97.a1	1
b98	pepb98a1	IIYMAIDGVAPR		2	1318.71923828125	1	b98.a1	1
b98	pepb98a2	NSPGSQVASNPR		2	1213.5924072265625	1	b98.a1	1
b99	pepb99a1	ASEEIDGIFR		2	1136.5587158203125	1	b99.a1	1
b99	pepb99a2	PAPEPEAEGSAVK		2	1281.6324462890625	1	b99.a1	1
c100	pepc100a1	GEHPGISIGDVAK		2	1279.66455078125	1	c100.a1	1
c100	pepc100a2	IGEMWNNTAADDK		2	1464.642822265625	1	c100.a1	1
c101	pepc101a1	NASTVVVSDK		2	1019.5371704101562	1	c101.a1	1
c101	pepc101a2	STGIEIETPSIVPVK		2	1569.873779296875	1	c101.a1	1
c102	pepc102a1	EAIDTSDWEEK		2	1322.5750732421875	1	c102.a1	1
c102	pepc102a2	EIIIGSETPSSPR		2	1385.7275390625	1	c102.a1	1
c103	pepc103a1	GIGAGGSITGIK		2	1030.589599609375	1	c103.a1	1
c103	pepc103a2	YNIIVVGR		2	933.5521240234375	1	c103.a1	1
c104	pepc104a1	NGVFVDGAFQR		2	1209.6014404296875	1	c104.a1	1
c104	pepc104a2	TPFGPISSR		2	961.5106201171875	1	c104.a1	1
c105	pepc105a1	AMGIMNSFVNDIFER	M2:+15.99491 - M5:+15.99491	2	1775.8094482421875	1	c105.a1	1
c105	pepc105a2	QVHPDTGISSK	Q1:-17.02655	2	1151.569580078125	1	c105.a1	1
c106	pepc106a1	AEDDAYTTFISETGK		2	1647.7388916015625	1	c106.a1	1
c106	pepc106a2	VEAIPEQVAPESR		2	1424.7384033203125	1	c106.a1	1
c107	pepc107a1	DSGPPPSTVSEAEFEDIMK		2	2035.9168701171875	1	c107.a1	1
c107	pepc107a2	QNISQFEAQAR		2	1291.639404296875	1	c107.a1	1
c108	pepc108a1	GPFADENFK		2	1024.473876953125	1	c108.a1	1
c108	pepc108a2	IIDGIIVMR		2	1029.6129150390625	1	c108.a1	1
c109	pepc109a1	AQEESTGIISGIR		2	1360.7071533203125	1	c109.a1	1
c109	pepc109a2	FPNMVVAQVTR		2	1261.672607421875	1	c109.a1	1
c110	pepc110a1	SQNTEIASTASIIR		2	1490.78125	1	c110.a1	1
c110	pepc110a2	VAASEEQEFAEGFVK		2	1640.7806396484375	1	c110.a1	1
c111	pepc111a1	GIVIIMVDEK	M6:+15.99491	2	1132.6285400390625	1	c111.a1	1
c111	pepc111a2	IVIPNEESVVIYYK		2	1665.91015625	1	c111.a1	1
c112	pepc112a1	GNVGFVFTK		2	968.5203857421875	1	c112.a1	1
c112	pepc112a2	TSFFQAIGITTK		2	1313.71044921875	1	c112.a1	1
c113	pepc113a1	VDEFNVSSPQFVGNIR		2	1807.8978271484375	1	c113.a1	1
c113	pepc113a2	YPIIENPEIIR		2	1356.7525634765625	1	c113.a1	1
c114	pepc114a1	GDNITIIQSVSN		2	1260.6434326171875	1	c114.a1	1
c114	pepc114a2	VMVQPINIIFR		2	1329.7716064453125	1	c114.a1	1
c115	pepc115a1	AIEPIEGIETMR		2	1358.6988525390625	1	c115.a1	1
c115	pepc115a2	IGIEFFDQPAVPIAR		2	1672.9061279296875	1	c115.a1	1
c116	pepc116a1	ANPTQINTVEFIWDPAK		2	1943.986572265625	1	c116.a1	1
c116	pepc116a2	IFTNFSGADIIK		2	1325.71044921875	1	c116.a1	1

## Sheet: spectra
MS Sample :	DaPR130924_VB106_O1932.m
Group ID	Peptide ID	Sample	Scan	Rt (minutes)	Sequence (top)	Modifs (top)	Number of subgroups	Sub-groups Ids	Best E-value	Best hyperscore	Charge	MH+ Obs	MH+ theo	DeltaMH+	Delta-ppm
a1	pepa1b54	DaPR130924_VB106_O1932.m	791	10.649999618530273	TGNAWHSK		1	a1.a1	2.6000000161729986E-6	38.5	2	900.4337158203125	900.4326782226562	0.0010000000474974513	1.1105772498964928
a1	pepa1b54	DaPR130924_VB106_O1932.m	717	10.109999656677246	TGNAWHSK		1	a1.a1	7.200000254670158E-5	38.900001525878906	2	900.4332275390625	900.4326782226562	5.000000237487257E-4	0.5552886249482464
a1	pepa1b19	DaPR130924_VB106_O1932.m	718	10.109999656677246	GNAWHSK		1	a1.a1	0.009999999776482582	25.799999237060547	2	799.3859252929688	799.385009765625	8.999999845400453E-4	1.125865476016269
a1	pepa1b55	DaPR130924_VB106_O1932.m	750	10.380000114440918	VEYAKSGR		1	a1.a1	0.0066999997943639755	42.900001525878906	2	909.4788818359375	909.4793090820312	-3.9999998989515007E-4	-0.4398120835743738
a1	pepa1b20	DaPR130924_VB106_O1932.m	779	10.579999923706055	GQDGIGSKAEK		1	a1.a1	3.600000127335079E-5	45.70000076293945	2	1089.5528564453125	1089.553955078125	-0.0010000000474974513	-0.9178068170343593
a1	pepa1a6	DaPR130924_VB106_O1932.m	847	11.029999732971191	ASADKPLSNMK	M10:+15.99491	1	a1.a1	0.003599999938160181	35.29999923706055	2	1177.5877685546875	1177.588623046875	-7.999999797903001E-4	-0.6793543722598069
a1	pepa1b53	DaPR130924_VB106_O1932.m	905	11.430000305175781	SSASADKPLSNMK	M12:+15.99491	1	a1.a1	1.1999999696854502E-4	45.900001525878906	2	1351.6534423828125	1351.652587890625	8.999999845400453E-4	0.6658515602330743
a1	pepa1b48	DaPR130924_VB106_O1932.m	1475	14.960000038146973	RKGDEVDGVDEVAK		1	a1.a1	0.00430000014603138	52.5	3	1516.76123046875	1516.7606201171875	6.99999975040555E-4	0.46150985577834414
a1	pepa1b28	DaPR130924_VB106_O1932.m	1693	16.1299991607666	KGDEVDGVDEVAK		1	a1.a1	1.1000000085914508E-5	52.29999923706055	2	1360.6690673828125	1360.6595458984375	0.009600000455975533	7.055402275252252
a1	pepa1b28	DaPR130924_VB106_O1932.m	1586	15.609999656677246	KGDEVDGVDEVAK		1	a1.a1	7.79999973019585E-5	42.0	2	1360.66162109375	1360.6595458984375	0.002199999988079071	1.6168629358539652
a1	pepa1b14	DaPR130924_VB106_O1932.m	1747	16.360000610351562	GGAAVDPDSGLEHSAH		1	a1.a1	0.0017999999690800905	37.099998474121094	3	1519.6832275390625	1519.6776123046875	0.00559999980032444	3.6849919713113923
a1	pepa1b14	DaPR130924_VB106_O1932.m	1756	16.40999984741211	GGAAVDPDSGLEHSAH		1	a1.a1	4.099999932805076E-5	43.79999923706055	2	1519.6785888671875	1519.6776123046875	0.0010000000474974513	0.6580343353093738
a1	pepa1b25	DaPR130924_VB106_O1932.m	1750	16.3799991607666	LLWHGSR		1	a1.a1	0.027000000700354576	38.900001525878906	2	868.481689453125	868.4791870117188	0.0024999999441206455	2.8785951137444035
a1	pepa1b50	DaPR130924_VB106_O1932.m	1787	16.549999237060547	SLLATEDK		1	a1.a1	0.03400000184774399	35.599998474121094	2	876.4691162109375	876.4677124023438	0.00139999995008111	1.5973206203384227
a1	pepa1a2	DaPR130924_VB106_O1932.m	1834	16.780000686645508	AESSDKLYR	A1:+42.01057	1	a1.a1	0.017999999225139618	37.400001525878906	2	1110.5419921875	1110.54296875	-0.0010000000474974513	-0.9004604735132643
a1	pepa1b29	DaPR130924_VB106_O1932.m	1869	16.950000762939453	KPPLLNNADSVQAK		1	a1.a1	0.003100000089034438	42.79999923706055	3	1494.828857421875	1494.827880859375	0.0010000000474974513	0.668973371651693
a1	pepa1b29	DaPR130924_VB106_O1932.m	1871	16.959999084472656	KPPLLNNADSVQAK		1	a1.a1	1.6000000186977559E-6	61.79999923706055	2	1494.8309326171875	1494.827880859375	0.003100000089034438	2.073817413180875
a1	pepa1b42	DaPR130924_VB106_O1932.m	1932	17.25	PIDVNYEK		1	a1.a1	0.00570000009611249	32.0	2	977.4945068359375	977.4943237304688	1.9999999494757503E-4	0.204604763518527
a1	pepa1b36	DaPR130924_VB106_O1932.m	2000	17.549999237060547	MIFDVESMKK	M1:+15.99491 - M8:+15.99491	1	a1.a1	0.03099999949336052	24.0	2	1259.6070556640625	1259.6014404296875	0.00570000009611249	4.5252410112900865
a1	pepa1b13	DaPR130924_VB106_O1932.m	2042	17.780000686645508	GDEVDGVDEVAK		1	a1.a1	1.4999999621068127E-5	42.0	2	1232.5670166015625	1232.564453125	0.0024999999441206455	2.028291451844352
a1	pepa1b16	DaPR130924_VB106_O1932.m	2065	17.860000610351562	GGSDDSSKDPIDVNYEK		1	a1.a1	0.041999999433755875	43.599998474121094	3	1825.8109130859375	1825.80908203125	0.0017999999690800905	0.9858642871233577
a1	pepa1b16	DaPR130924_VB106_O1932.m	2063	17.850000381469727	GGSDDSSKDPIDVNYEK		1	a1.a1	2.7000000013543968E-9	68.0999984741211	2	1825.816650390625	1825.80908203125	0.007600000128149986	4.162538242878512
a1	pepa1a1	DaPR130924_VB106_O1932.m	2317	18.899999618530273	AEPVEVVAPR		1	a1.a1	0.03099999949336052	34.79999923706055	2	1066.591552734375	1066.589599609375	0.0020000000949949026	1.8751355682892252
a1	pepa1a1	DaPR130924_VB106_O1932.m	2194	18.399999618530273	AEPVEVVAPR		1	a1.a1	0.010999999940395355	36.5	2	1066.59228515625	1066.589599609375	0.00279999990016222	2.6251895773104152
a1	pepa1a8	DaPR130924_VB106_O1932.m	2454	19.479999542236328	DSEEAEIIR		1	a1.a1	0.017999999225139618	35.70000076293945	2	1061.5089111328125	1061.5113525390625	-0.002400000113993883	-2.260927410953493
a1	pepa1a8	DaPR130924_VB106_O1932.m	2328	18.950000762939453	DSEEAEIIR		1	a1.a1	0.003100000089034438	40.5	2	1061.5146484375	1061.5113525390625	0.0032999999821186066	3.10877502555694
a1	pepa1a8	DaPR130924_VB106_O1932.m	2205	18.450000762939453	DSEEAEIIR		1	a1.a1	4.299999854993075E-4	45.70000076293945	2	1061.5133056640625	1061.5113525390625	0.0020000000949949026	1.8841061757945774
a1	pepa1b45	DaPR130924_VB106_O1932.m	2208	18.459999084472656	PVEVVAPR		1	a1.a1	0.0010000000474974513	36.20000076293945	2	866.51025390625	866.5098876953125	3.9999998989515007E-4	0.4616219567430955
a1	pepa1a7	DaPR130924_VB106_O1932.m	2298	18.829999923706055	DPIDVNYEK		1	a1.a1	4.999999987376214E-7	50.400001525878906	2	1092.5216064453125	1092.521240234375	3.9999998989515007E-4	0.36612559569948444
a1	pepa1b15	DaPR130924_VB106_O1932.m	2344	19.030000686645508	GGAAVDPDSGLEHSAHVLEK		1	a1.a1	8.799999704933725E-6	53.0	2	1988.9654541015625	1988.9676513671875	-0.002099999925121665	-1.0558240721904932
a1	pepa1b35	DaPR130924_VB106_O1932.m	2363	19.1299991607666	MIFDVESMKK	M8:+15.99491	1	a1.a1	0.003100000089034438	35.400001525878906	2	1243.6085205078125	1243.6064453125	0.0020000000949949026	1.6082259001900976
a1	pepa1b38	DaPR130924_VB106_O1932.m	2530	19.799999237060547	MVDPEKPQLGMIDR	M1:+15.99491	1	a1.a1	1.9999999494757503E-5	40.599998474121094	2	1644.810791015625	1644.808837890625	0.0020000000949949026	1.2159468315842652
a1	pepa1b38	DaPR130924_VB106_O1932.m	2383	19.200000762939453	MVDPEKPQLGMIDR	M11:+15.99491	1	a1.a1	0.0044999998062849045	33.79999923706055	2	1644.8125	1644.808837890625	0.003700000001117587	2.2495015322647642
a1	pepa1b38	DaPR130924_VB106_O1932.m	2509	19.709999084472656	MVDPEKPQLGMIDR	M1:+15.99491	1	a1.a1	0.014999999664723873	39.70000076293945	3	1644.81005859375	1644.808837890625	0.0012000000569969416	0.7295680989505591
a1	pepa1b47	DaPR130924_VB106_O1932.m	2421	19.360000610351562	QQVPSGESAILDR		1	a1.a1	1.7999999499807018E-6	34.400001525878906	2	1399.71875	1399.718017578125	7.999999797903001E-4	0.5715436750428543
a1	pepa1b40	DaPR130924_VB106_O1932.m	2478	19.579999923706055	NREELGFRPEYSASQLK		1	a1.a1	1.3000000035390258E-4	48.29999923706055	3	2024.02294921875	2024.02001953125	0.002899999963119626	1.4327921340379073
a1	pepa1b23	DaPR130924_VB106_O1932.m	2496	19.649999618530273	LEQMPSKEDAIEHFMK	M4:+15.99491	1	a1.a1	0.0430000014603138	37.70000076293945	3	1948.915771484375	1948.9146728515625	0.0010999999940395355	0.5644167029796466
a1	pepa1b26	DaPR130924_VB106_O1932.m	2537	19.809999465942383	LQLLEDDK		1	a1.a1	0.017000000923871994	38.900001525878906	2	973.5214233398438	973.5205078125	8.999999845400453E-4	0.9244797385546039
a1	pepa1b33	DaPR130924_VB106_O1932.m	2584	20.030000686645508	MAIMVQSPMFDGK	M1:+15.99491 - M4:+15.99491 - M9:+15.99491	1	a1.a1	0.0010000000474974513	41.70000076293945	2	1502.671630859375	1502.669189453125	0.0024999999441206455	1.6637061315075508
a1	pepa1b37	DaPR130924_VB106_O1932.m	2688	20.479999542236328	MVDPEKPQLGMIDR		1	a1.a1	4.999999873689376E-5	52.70000076293945	2	1628.81298828125	1628.8138427734375	-8.999999845400453E-4	-0.552549322031537
a1	pepa1b18	DaPR130924_VB106_O1932.m	2703	20.530000686645508	GIYFADMVSK	M7:+15.99491	1	a1.a1	3.800000122282654E-4	38.20000076293945	2	1146.5513916015625	1146.5504150390625	0.0010000000474974513	0.8721814883852113
a1	pepa1b32	DaPR130924_VB106_O1932.m	2901	21.350000381469727	MAIMVQSPMFDGK	M4:+15.99491 - M9:+15.99491	1	a1.a1	5.6000000768108293E-5	53.29999923706055	2	1486.6754150390625	1486.67431640625	0.0012000000569969416	0.8071707728816567
a1	pepa1b32	DaPR130924_VB106_O1932.m	2778	20.829999923706055	MAIMVQSPMFDGK	M1:+15.99491 - M9:+15.99491	1	a1.a1	3.099999958067201E-6	45.79999923706055	2	1486.6767578125	1486.67431640625	0.0024999999441206455	1.681605659377984
a1	pepa1a3	DaPR130924_VB106_O1932.m	2784	20.860000610351562	AMVEYEIDLQK	M2:+15.99491	1	a1.a1	1.1000000021965661E-8	57.29999923706055	2	1354.6572265625	1354.65625	0.0010000000474974513	0.738194687764849
a1	pepa1b21	DaPR130924_VB106_O1932.m	2827	21.030000686645508	HPDVEVDGFSELR		1	a1.a1	9.500000160187483E-4	50.79999923706055	3	1499.71435546875	1499.712890625	0.00139999995008111	0.9335119800815108
a1	pepa1b34	DaPR130924_VB106_O1932.m	2864	21.18000030517578	MIFDVESMK	M8:+15.99491	1	a1.a1	0.026000000536441803	49.400001525878906	2	1115.512939453125	1115.5115966796875	0.00139999995008111	1.255029489830675
a1	pepa1b34	DaPR130924_VB106_O1932.m	2991	21.709999084472656	MIFDVESMK	M1:+15.99491	1	a1.a1	6.799999973736703E-4	42.20000076293945	2	1115.5128173828125	1115.5115966796875	0.0013000000035390258	1.1653845709972597
a1	pepa1b24	DaPR130924_VB106_O1932.m	3001	21.75	IFPPETSASVAATPPPSTASAPAAVNSSASADKPLSNMK		1	a1.a1	0.0430000014603138	29.700000762939453	3	3767.888916015625	3767.880126953125	0.008899999782443047	2.3620708415795546
a1	pepa1b22	DaPR130924_VB106_O1932.m	3052	21.959999084472656	IAPPEAPVTGYMFGK	M12:+15.99491	1	a1.a1	0.009700000286102295	45.0	3	1593.7999267578125	1593.798583984375	0.00139999995008111	0.8784045638823551
a1	pepa1b44	DaPR130924_VB106_O1932.m	3074	22.079999923706055	PPEAPVTGYMFGK	M10:+15.99491	1	a1.a1	9.499999578110874E-6	40.79999923706055	2	1409.676025390625	1409.6773681640625	-0.0013000000035390258	-0.9221968323376869
a1	pepa1b31	DaPR130924_VB106_O1932.m	3086	22.149999618530273	MAIMVQSPMFDGK	M9:+15.99491	1	a1.a1	0.00279999990016222	49.0	2	1470.682373046875	1470.679443359375	0.003000000026077032	2.039873501749866
a1	pepa1b46	DaPR130924_VB106_O1932.m	3097	22.200000762939453	QQVPSGESAILDR	Q1:-17.02655	1	a1.a1	5.80000005356851E-7	58.29999923706055	2	1382.6939697265625	1382.6915283203125	0.0026000000070780516	1.880390494788465
a1	pepa1b10	DaPR130924_VB106_O1932.m	3159	22.459999084472656	EELGFRPEYSASQLK	E1:-18.01056	1	a1.a1	9.200000204145908E-4	38.79999923706055	2	1735.8759765625	1735.864990234375	0.010999999940395355	6.336898320018624
a1	pepa1b12	DaPR130924_VB106_O1932.m	3186	22.579999923706055	FYTLIPHDFGMK	M11:+15.99491	1	a1.a1	0.013000000268220901	33.5	2	1484.7249755859375	1484.7247314453125	3.9999998989515007E-4	0.26941020205527805
a1	pepa1b27	DaPR130924_VB106_O1932.m	3195	22.610000610351562	KFYPLEIDYGQDEEAVK		1	a1.a1	7.399999885819852E-4	52.70000076293945	3	2043.9888916015625	2043.991455078125	-0.0024999999441206455	-1.2230970623236246
a1	pepa1a9	DaPR130924_VB106_O1932.m	3240	22.799999237060547	DVEVDGFSELR		1	a1.a1	1.6999999630229468E-8	61.5	2	1265.59912109375	1265.6011962890625	-0.002099999925121665	-1.6592904078150275
a1	pepa1b17	DaPR130924_VB106_O1932.m	3245	22.809999465942383	GIYFADMVSK		1	a1.a1	5.8999999055231456E-6	45.20000076293945	2	1130.556884765625	1130.5555419921875	0.00139999995008111	1.238329209031275
a1	pepa1a4	DaPR130924_VB106_O1932.m	3260	22.8799991607666	AQNDLIWNIK		1	a1.a1	7.799999934832158E-7	49.900001525878906	2	1214.6517333984375	1214.6531982421875	-0.00139999995008111	-1.1525923219130787
a1	pepa1b57	DaPR130924_VB106_O1932.m	3423	23.6299991607666	VVSEDFLQDVSASTK		1	a1.a1	0.0052999998442828655	31.799999237060547	2	1624.808349609375	1624.806884765625	0.001500000013038516	0.9231866427343998
a1	pepa1b57	DaPR130924_VB106_O1932.m	3322	23.149999618530273	VVSEDFLQDVSASTK		1	a1.a1	0.00139999995008111	51.400001525878906	3	1624.81103515625	1624.806884765625	0.00419999985024333	2.5849224850183785
a1	pepa1b57	DaPR130924_VB106_O1932.m	3299	23.049999237060547	VVSEDFLQDVSASTK		1	a1.a1	8.39999998447638E-8	61.400001525878906	2	1624.8125	1624.806884765625	0.00570000009611249	3.508109271050204
a1	pepa1b43	DaPR130924_VB106_O1932.m	3402	23.530000686645508	PPEAPVTGYMFGK		1	a1.a1	6.20000014869837E-12	74.9000015258789	2	1393.6798095703125	1393.6824951171875	-0.0026000000070780516	-1.8655612136819089
a1	pepa1a5	DaPR130924_VB106_O1932.m	3406	23.549999237060547	AQNDLIWNIKDELK		1	a1.a1	0.003800000064074993	43.5	2	1699.9078369140625	1699.90185546875	0.006099999882280827	3.5884423931043616
a1	pepa1b49	DaPR130924_VB106_O1932.m	3414	23.579999923706055	SATLGLVDIVK		1	a1.a1	0.012000000104308128	36.400001525878906	2	1115.671875	1115.66748046875	0.004399999976158142	3.943827397666438
a1	pepa1b30	DaPR130924_VB106_O1932.m	3422	23.6299991607666	MAIMVQSPMFDGK		1	a1.a1	1.500000053056283E-7	57.20000076293945	2	1454.683349609375	1454.6844482421875	-0.0010999999940395355	-0.7561777369440872
a1	pepa1b41	DaPR130924_VB106_O1932.m	3487	23.93000030517578	NTHATTHNAYDLEVIDIFK		1	a1.a1	0.004600000102072954	43.900001525878906	3	2202.085205078125	2202.0830078125	0.002099999925121665	0.95364249107383
a1	pepa1b11	DaPR130924_VB106_O1932.m	3550	24.209999084472656	FYPLEIDYGQDEEAVK		1	a1.a1	9.200000204145908E-5	41.5	2	1915.90625	1915.8963623046875	0.00989999994635582	5.167294088103399
a1	pepa1b52	DaPR130924_VB106_O1932.m	3563	24.280000686645508	SLQELFLAH		1	a1.a1	8.999999845400453E-4	45.5	2	1057.5689697265625	1057.568115234375	8.999999845400453E-4	0.8510090003428196
a1	pepa1b56	DaPR130924_VB106_O1932.m	3812	25.809999465942383	VFSATLGLVDIVK		1	a1.a1	5.39999979082495E-4	55.70000076293945	2	1361.8060302734375	1361.8043212890625	0.0017999999690800905	1.3217757800740704
a1	pepa1b56	DaPR130924_VB106_O1932.m	3822	25.8799991607666	VFSATLGLVDIVK		1	a1.a1	2.3999999393709004E-4	40.5	3	1361.80517578125	1361.8043212890625	7.999999797903001E-4	0.5874558975059154
a1	pepa1b39	DaPR130924_VB106_O1932.m	3980	27.059999465942383	NAYDLEVIDIFK		1	a1.a1	1.4999999940062958E-12	61.599998474121094	2	1439.7449951171875	1439.7420654296875	0.002899999963119626	2.014249658152572
a1	pepa1b51	DaPR130924_VB106_O1932.m	4053	27.649999618530273	SILSEVQQAVSQGSSDSQILDLSNR		1	a1.a1	0.003000000026077032	40.900001525878906	3	2661.33984375	2661.3330078125	0.006800000090152025	2.5551105668438425
a2	pepa2b28	DaPR130924_VB106_O1932.m	1012	12.15999984741211	VHFEESSK		1	a2.a1	0.00800000037997961	31.0	2	962.4591674804688	962.4581909179688	8.999999845400453E-4	0.9351055381238406
a2	pepa2b15	DaPR130924_VB106_O1932.m	1595	15.65999984741211	IMATPEQVGK	M2:+15.99491	1	a2.a1	0.001500000013038516	41.20000076293945	2	1089.561279296875	1089.561279296875	0.0	0.0
a2	pepa2b15	DaPR130924_VB106_O1932.m	1722	16.25	IMATPEQVGK	M2:+15.99491	1	a2.a1	0.03500000014901161	34.599998474121094	2	1089.5574951171875	1089.561279296875	-0.003700000001117587	-3.3958622350321614
a2	pepa2b27	DaPR130924_VB106_O1932.m	1970	17.43000030517578	VEYSEEELK		1	a2.a1	6.399999838322401E-4	46.0	2	1125.5321044921875	1125.5313720703125	6.99999975040555E-4	0.6219284441205479
a2	pepa2b25	DaPR130924_VB106_O1932.m	2447	19.459999084472656	TEGDEEAEEEQEENLEASGDYK		1	a2.a1	6.399999961104186E-7	48.20000076293945	2	2501.0009765625	2500.99609375	0.004800000227987766	1.9192353958420756
a2	pepa2b16	DaPR130924_VB106_O1932.m	2528	19.780000686645508	IMLFTNEDNPHGNDSAK		1	a2.a1	3.5000000934815034E-5	47.099998474121094	2	1902.861572265625	1902.865478515625	-0.0038999998942017555	-2.0495405157300146
a2	pepa2b19	DaPR130924_VB106_O1932.m	2602	20.100000381469727	KQELLEALTK		1	a2.a1	0.002099999925121665	37.900001525878906	2	1172.690185546875	1172.6888427734375	0.0013000000035390258	1.108563462123929
a2	pepa2a8	DaPR130924_VB106_O1932.m	2808	20.959999084472656	ELVYPPDYNPEGK		1	a2.a1	2.4000000848900527E-5	49.20000076293945	2	1520.7265625	1520.7271728515625	-6.000000284984708E-4	-0.3945481077801696
a2	pepa2a8	DaPR130924_VB106_O1932.m	2933	21.479999542236328	ELVYPPDYNPEGK		1	a2.a1	4.799999878741801E-4	41.70000076293945	2	1520.7286376953125	1520.7271728515625	0.001500000013038516	0.9863702311742214
a2	pepa2b23	DaPR130924_VB106_O1932.m	2844	21.110000610351562	SDSFENPVLQQHFR		1	a2.a1	8.90000018127779E-10	65.80000305175781	2	1703.8182373046875	1703.81396484375	0.00430000014603138	2.523749795903167
a2	pepa2b13	DaPR130924_VB106_O1932.m	3095	22.200000762939453	LGSLVDEFK		1	a2.a1	6.299999949987978E-5	42.5	2	1007.5422973632812	1007.5411987304688	0.0010999999940395355	1.0917667639056026
a2	pepa2b26	DaPR130924_VB106_O1932.m	3180	22.549999237060547	TFNTSTGGLLLPSDTK		1	a2.a1	9.299999874201603E-6	58.5	2	1651.85986328125	1651.854248046875	0.00570000009611249	3.450667698346918
a2	pepa2b14	DaPR130924_VB106_O1932.m	3193	22.610000610351562	ILELDQFK		1	a2.a1	5.0999999075429514E-5	32.70000076293945	2	1005.5629272460938	1005.5618896484375	0.0010000000474974513	0.9944689210994953
a2	pepa2b24	DaPR130924_VB106_O1932.m	3261	22.8799991607666	SGWESYYK	S1:+42.01057	1	a2.a1	0.0010000000474974513	36.20000076293945	2	1061.4627685546875	1061.4578857421875	0.004900000058114529	4.6162924821914855
a2	pepa2b21	DaPR130924_VB106_O1932.m	3425	23.6299991607666	NIYVLQELDNPGAK		1	a2.a1	8.099999782018585E-9	75.5999984741211	2	1573.824951171875	1573.822509765625	0.0024999999441206455	1.5884891267014267
a2	pepa2b18	DaPR130924_VB106_O1932.m	3479	23.8799991607666	KPGGFDISLFYR		1	a2.a1	4.4999999227002263E-4	49.29999923706055	3	1399.7384033203125	1399.7373046875	0.0010999999940395355	0.7858617401678218
a2	pepa2b18	DaPR130924_VB106_O1932.m	3468	23.829999923706055	KPGGFDISLFYR		1	a2.a1	0.00419999985024333	45.79999923706055	2	1399.7359619140625	1399.7373046875	-0.0013000000035390258	-0.928745700486463
a2	pepa2a4	DaPR130924_VB106_O1932.m	3531	24.1299991607666	DIISIAEDEDLR		1	a2.a1	2.3000000126671694E-8	73.0	2	1388.69384765625	1388.6907958984375	0.003100000089034438	2.232318452884135
a2	pepa2a7	DaPR130924_VB106_O1932.m	3598	24.479999542236328	DTGIFLDLMHLK	M9:+15.99491	1	a2.a1	1.1999999696854502E-4	48.5	2	1418.7366943359375	1418.7352294921875	0.001500000013038516	1.0572797389231081
a2	pepa2a2	DaPR130924_VB106_O1932.m	3662	24.809999465942383	ALDLMEPEQAVDLTLPK	M5:+15.99491	1	a2.a1	4.700000033608376E-7	54.599998474121094	2	1898.982177734375	1898.9783935546875	0.003800000064074993	2.0010759874743984
a2	pepa2a9	DaPR130924_VB106_O1932.m	3751	25.360000610351562	FDDPGLMLMGFK	M7:+15.99491	1	a2.a1	7.900000298377563E-8	60.900001525878906	2	1386.646728515625	1386.6435546875	0.003100000089034438	2.2356142489214306
a2	pepa2a9	DaPR130924_VB106_O1932.m	3667	24.850000381469727	FDDPGLMLMGFK	M9:+15.99491	1	a2.a1	4.200000148557592E-6	56.5	2	1386.6448974609375	1386.6435546875	0.0013000000035390258	0.9375156283995417
a2	pepa2a5	DaPR130924_VB106_O1932.m	3756	25.399999618530273	DSLIFLVDASK		1	a2.a1	2.200000039920269E-7	45.29999923706055	2	1207.6619873046875	1207.6573486328125	0.004699999932199717	3.891832345922112
a2	pepa2b12	DaPR130924_VB106_O1932.m	3774	25.510000228881836	FDDPGLMLMGFKPL	M7:+15.99491 - M9:+15.99491	1	a2.a1	0.020999999716877937	44.0	2	1612.7744140625	1612.775390625	-8.999999845400453E-4	-0.558044219778966
a2	pepa2a1	DaPR130924_VB106_O1932.m	3860	26.1299991607666	ALDLMEPEQAVDLTLPK		1	a2.a1	7.199999799922807E-6	46.599998474121094	2	1882.976318359375	1882.9835205078125	-0.0071000000461936	-3.770611887393914
a2	pepa2a1	DaPR130924_VB106_O1932.m	3869	26.200000762939453	ALDLMEPEQAVDLTLPK		1	a2.a1	3.100000030826777E-4	46.79999923706055	2	1882.998291015625	1882.9830322265625	0.014999999664723873	7.966083288061758
a2	pepa2a6	DaPR130924_VB106_O1932.m	3929	26.6299991607666	DTGIFLDLMHLK		1	a2.a1	2.0999999605919584E-7	61.20000076293945	2	1402.74169921875	1402.7403564453125	0.00139999995008111	0.9980463908722588
a2	pepa2b22	DaPR130924_VB106_O1932.m	3948	26.809999465942383	QELLEALTK	Q1:-17.02655	1	a2.a1	3.499999875202775E-4	38.599998474121094	2	1027.5682373046875	1027.5673828125	8.999999845400453E-4	0.875854955688359
a2	pepa2b11	DaPR130924_VB106_O1932.m	3988	27.1299991607666	FDDPGLMLMGFKPL	M7:+15.99491	1	a2.a1	6.70000008540228E-5	43.900001525878906	2	1596.78076171875	1596.780517578125	3.000000142492354E-4	0.18787805271087132
a2	pepa2a3	DaPR130924_VB106_O1932.m	4029	27.450000762939453	DLLAVVFYGTEK		1	a2.a1	9.799999816095806E-7	60.900001525878906	2	1354.72705078125	1354.7257080078125	0.00139999995008111	1.0334194898684512
a2	pepa2b20	DaPR130924_VB106_O1932.m	4078	27.860000610351562	NLEALALDLMEPEQAVDLTLPK	M10:+15.99491	1	a2.a1	1.8000000068241206E-7	72.9000015258789	3	2439.271240234375	2439.26904296875	0.0020000000949949026	0.8199177949476093
a2	pepa2b20	DaPR130924_VB106_O1932.m	4081	27.8799991607666	NLEALALDLMEPEQAVDLTLPK	M10:+15.99491	1	a2.a1	0.006300000008195639	40.70000076293945	2	2439.2763671875	2439.26904296875	0.007300000172108412	2.992699879970532
a2	pepa2b10	DaPR130924_VB106_O1932.m	4098	27.959999084472656	FDDPGLMLMGFKPL		1	a2.a1	3.899999865097925E-5	55.099998474121094	2	1580.7877197265625	1580.78564453125	0.002199999988079071	1.3917130356604652
a2	pepa2b17	DaPR130924_VB106_O1932.m	4106	28.0	IQVTPPGFQLVFLPFADDK		1	a2.a1	1.9999999494757503E-4	46.79999923706055	2	2132.1484375	2132.14306640625	0.005400000140070915	2.5326631337045655
a3	pepa3a3	DaPR130924_VB106_O1932.m	961	11.829999923706055	AQTTNSNSSSSSDVSTHS		2	a3.a1 a3.a2	3.4999999343199306E-7	65.19999694824219	2	1796.7510986328125	1796.7532958984375	-0.002199999988079071	-1.2244307513453019
a3	pepa3b13	DaPR130924_VB106_O1932.m	1210	13.399999618530273	GPPVTPSSEK		2	a3.a1 a3.a2	1.3999999737279722E-6	41.79999923706055	2	998.5181274414062	998.5156860351562	0.002400000113993883	2.4035677631902344
a3	pepa3b25	DaPR130924_VB106_O1932.m	1313	14.079999923706055	QSSGSATNVASTPDNR		2	a3.a1 a3.a2	1.700000029813964E-5	57.70000076293945	2	1591.7322998046875	1591.7310791015625	0.0013000000035390258	0.8167208774190665
a3	pepa3b26	DaPR130924_VB106_O1932.m	1342	14.229999542236328	SGNMIQSANDK		2	a3.a1 a3.a2	2.499999936844688E-5	42.70000076293945	2	1164.531494140625	1164.5318603515625	-1.9999999494757503E-4	-0.17174282796109736
a3	pepa3b29	DaPR130924_VB106_O1932.m	1549	15.399999618530273	SSSSSQESLNRPLSAK		2	a3.a1 a3.a2	7.499999810534064E-6	44.79999923706055	2	1677.8450927734375	1677.840576171875	0.0044999998062849045	2.6820187032024267
a3	pepa3b20	DaPR130924_VB106_O1932.m	1700	16.15999984741211	NSSNTSVGSPSNTIGR		2	a3.a1 a3.a2	6.699999794363976E-4	39.099998474121094	2	1577.7510986328125	1577.7518310546875	-6.99999975040555E-4	-0.44366925219958236
a3	pepa3b18	DaPR130924_VB106_O1932.m	1721	16.229999542236328	NFDDEDSVDGNRPSSASSTSSK		2	a3.a1 a3.a2	3.2000000373955118E-6	67.0999984741211	3	2301.974853515625	2301.970703125	0.00419999985024333	1.8245235895234
a3	pepa3b27	DaPR130924_VB106_O1932.m	1916	17.15999984741211	SQEDLNEPIK		2	a3.a1 a3.a2	0.002400000113993883	39.599998474121094	2	1172.5799560546875	1172.579833984375	1.9999999494757503E-4	0.1705640751708852
a3	pepa3b32	DaPR130924_VB106_O1932.m	1993	17.510000228881836	YIESLAR		2	a3.a1 a3.a2	0.04500000178813934	32.70000076293945	2	851.4630737304688	851.4625854492188	5.000000237487257E-4	0.587224890785933
a3	pepa3b10	DaPR130924_VB106_O1932.m	2092	17.979999542236328	FGLGQPGR		2	a3.a1 a3.a2	0.003599999938160181	41.0	2	831.4478759765625	831.4475708007812	3.000000142492354E-4	0.3608165142154427
a3	pepa3b14	DaPR130924_VB106_O1932.m	2101	18.010000228881836	IMATSGVVAVR	M2:+15.99491	2	a3.a1 a3.a2	0.00430000014603138	44.400001525878906	2	1119.6195068359375	1119.6195068359375	9.999999747378752E-5	0.0893160550197889
a3	pepa3b30	DaPR130924_VB106_O1932.m	2282	18.780000686645508	TSLLNTQPPR		2	a3.a1 a3.a2	0.002199999988079071	35.29999923706055	2	1126.6224365234375	1126.6219482421875	6.000000284984708E-4	0.53256554200335
a3	pepa3b24	DaPR130924_VB106_O1932.m	2435	19.40999984741211	QMDPTDFVNSSETR	M2:+15.99491	2	a3.a1 a3.a2	3.1999999191612005E-4	50.0	2	1642.7037353515625	1642.7017822265625	0.0020000000949949026	1.2175064985222384
a3	pepa3b19	DaPR130924_VB106_O1932.m	2595	20.079999923706055	NSDSIVSLPQSDR		2	a3.a1 a3.a2	0.003800000064074993	31.5	2	1417.6951904296875	1417.6922607421875	0.003100000089034438	2.1866523327224288
a3	pepa3b17	DaPR130924_VB106_O1932.m	2623	20.200000762939453	MGADLLGSVQAK	M1:+15.99491	3	a3.a1 a3.a2 a3.a3	4.099999932805076E-5	44.900001525878906	2	1205.6246337890625	1205.619873046875	0.004800000227987766	3.9813546004820544
a3	pepa3b11	DaPR130924_VB106_O1932.m	2779	20.829999923706055	FIVDQTQTPNLK		2	a3.a1 a3.a2	1.8000000636675395E-5	41.70000076293945	2	1403.7568359375	1403.7532958984375	0.003599999938160181	2.5645531509552684
a3	pepa3b15	DaPR130924_VB106_O1932.m	2839	21.079999923706055	IMDQAANPQYVWDR	M2:+15.99491	2	a3.a1 a3.a2	1.3000000035390258E-4	50.20000076293945	2	1722.7894287109375	1722.7908935546875	-0.00139999995008111	-0.8126348678291694
a3	pepa3b23	DaPR130924_VB106_O1932.m	2883	21.260000228881836	QMDPTDFVNSSETR		2	a3.a1 a3.a2	4.8000001697801054E-5	46.0	2	1626.7130126953125	1626.7069091796875	0.006200000178068876	3.81138122859231
a3	pepa3b21	DaPR130924_VB106_O1932.m	2912	21.3799991607666	NYAELTIMK		2	a3.a1 a3.a2	3.9999998989515007E-4	41.5	2	1082.5533447265625	1082.5555419921875	-0.002099999925121665	-1.9398542094728108
a3	pepa3a8	DaPR130924_VB106_O1932.m	2963	21.600000381469727	EDMEYIGLDSGR		1	a3.a1	0.041999999433755875	26.0	2	1384.6043701171875	1384.6053466796875	-8.999999845400453E-4	-0.6500047011217052
a3	pepa3a7	DaPR130924_VB106_O1932.m	3210	22.68000030517578	DYNPYPYSDAINTYDK		2	a3.a1 a3.a2	2.999999892949745E-8	52.29999923706055	2	1938.8394775390625	1938.839599609375	-9.999999747378752E-5	-0.051577241095103935
a3	pepa3b16	DaPR130924_VB106_O1932.m	3370	23.399999618530273	LVDGLATSWVNSSNYK		2	a3.a1 a3.a2	1.4000000270186774E-8	64.5999984741211	2	1753.880126953125	1753.8759765625	0.00419999985024333	2.394696036874339
a3	pepa3b22	DaPR130924_VB106_O1932.m	3526	24.100000381469727	QMDPTDFVNSSETR	Q1:-17.02655	2	a3.a1 a3.a2	1.6999999843392288E-6	42.5	2	1609.6795654296875	1609.6802978515625	-6.99999975040555E-4	-0.4348689463211072
a3	pepa3a1	DaPR130924_VB106_O1932.m	3542	24.15999984741211	AFDDVPVVQIYSSR		2	a3.a1 a3.a2	0.012000000104308128	33.29999923706055	3	1595.8095703125	1595.8067626953125	0.0027000000700354576	1.6919342198269458
a3	pepa3a1	DaPR130924_VB106_O1932.m	3532	24.1299991607666	AFDDVPVVQIYSSR		2	a3.a1 a3.a2	8.800000017572529E-8	50.400001525878906	2	1595.8111572265625	1595.8067626953125	0.004399999976158142	2.757226049554118
a3	pepa3a4	DaPR130924_VB106_O1932.m	3620	24.579999923706055	DAAINSLVEIYR		2	a3.a1 a3.a2	0.0010000000474974513	52.79999923706055	2	1363.72412109375	1363.7220458984375	0.002099999925121665	1.5399031873376794
a3	pepa3a9	DaPR130924_VB106_O1932.m	3865	26.18000030517578	EGLLGLQNLLK		3	a3.a1 a3.a2 a3.a3	3.000000142492354E-4	39.0	2	1197.71923828125	1197.7205810546875	-0.0013000000035390258	-1.0853950613374892
a3	pepa3a6	DaPR130924_VB106_O1932.m	3943	26.780000686645508	DSFPFDQQFNILMR	M13:+15.99491	2	a3.a1 a3.a2	5.6000000768108293E-5	38.70000076293945	2	1773.8350830078125	1773.826904296875	0.008200000040233135	4.622773518864584
a3	pepa3a5	DaPR130924_VB106_O1932.m	4074	27.829999923706055	DSFPFDQQFNILMR		2	a3.a1 a3.a2	2.3999999393709004E-4	47.20000076293945	2	1757.8287353515625	1757.83203125	-0.0031999999191612005	-1.8204241715209106
a3	pepa3b31	DaPR130924_VB106_O1932.m	3864	26.18000030517578	VLSTSTDLEAAVADALK		1	a3.a2	2.200000039920269E-7	56.599998474121094	2	1703.9105224609375	1703.9066162109375	0.004000000189989805	2.3475466037480426
a3	pepa3b12	DaPR130924_VB106_O1932.m	937	11.65999984741211	GIHDADAEAR		1	a3.a3	0.024000000208616257	34.20000076293945	2	1054.5013427734375	1054.4915771484375	0.009800000116229057	9.293578373314539
a3	pepa3a2	DaPR130924_VB106_O1932.m	1505	15.149999618530273	AGGDATDSSQTALDNK		1	a3.a3	2.300000051036477E-4	57.0	2	1550.7005615234375	1550.693359375	0.007300000172108412	4.7075716987984295
a3	pepa3b28	DaPR130924_VB106_O1932.m	1808	16.649999618530273	SSGSVASLPQSDR		1	a3.a3	0.012000000104308128	34.900001525878906	2	1290.62939453125	1290.62890625	6.000000284984708E-4	0.4648896561923496
a4	pepa4b22	DaPR130924_VB106_O1932.m	1104	12.680000305175781	STVDAEAVHK		1	a4.a1	1.5999999595806003E-4	40.70000076293945	2	1056.5325927734375	1056.5323486328125	1.9999999494757503E-4	0.18929850582084076
a4	pepa4b21	DaPR130924_VB106_O1932.m	1162	13.0600004196167	SPALSDANK		1	a4.a1	9.60000033956021E-6	40.5	2	902.46142578125	902.4581909179688	0.0031999999191612005	3.5458705470955967
a4	pepa4b26	DaPR130924_VB106_O1932.m	1352	14.260000228881836	VEQTETPEMMEAR	M9:+15.99491 - M10:+15.99491	1	a4.a1	0.0012000000569969416	37.599998474121094	2	1582.6734619140625	1582.6728515625	6.99999975040555E-4	0.44228974696158924
a4	pepa4a1	DaPR130924_VB106_O1932.m	1697	16.149999618530273	AFSAPQNSESQAHVSGGGDDSSR		1	a4.a1	9.100000170292333E-5	37.599998474121094	3	2290.983642578125	2290.9921875	-0.00860000029206276	-3.7538322212470483
a4	pepa4b29	DaPR130924_VB106_O1932.m	1716	16.209999084472656	YSDSLVQK		1	a4.a1	0.0010999999940395355	37.400001525878906	2	939.4808959960938	939.4785766601562	0.002300000051036477	2.448166576839858
a4	pepa4b25	DaPR130924_VB106_O1932.m	1796	16.600000381469727	VEQTETPEMMEAR	M10:+15.99491	1	a4.a1	0.007199999876320362	37.70000076293945	2	1566.68017578125	1566.6778564453125	0.002400000113993883	1.5319040248895348
a4	pepa4a3	DaPR130924_VB106_O1932.m	1988	17.5	AIMYEETTYSK	M3:+15.99491	1	a4.a1	1.2000000424450263E-6	52.099998474121094	2	1351.6087646484375	1351.6090087890625	-1.9999999494757503E-4	-0.1479717829986644
a4	pepa4a8	DaPR130924_VB106_O1932.m	2165	18.299999237060547	GMTSESDSIGLTPGEK	M2:+15.99491	1	a4.a1	2.7999999474559445E-6	50.5	2	1624.7391357421875	1624.737548828125	0.0017000000225380063	1.046322849966855
a4	pepa4b24	DaPR130924_VB106_O1932.m	2229	18.549999237060547	VEQTETPEMMEAR		1	a4.a1	1.4000000192027073E-5	44.70000076293945	2	1550.68603515625	1550.682861328125	0.003100000089034438	1.999119334032852
a4	pepa4a7	DaPR130924_VB106_O1932.m	2489	19.610000610351562	GMTSESDSIGLTPGEK		1	a4.a1	4.3000000005122274E-7	47.29999923706055	2	1608.739990234375	1608.7425537109375	-0.0024999999441206455	-1.55400871217947
a4	pepa4b11	DaPR130924_VB106_O1932.m	2495	19.649999618530273	LANLINAEER		1	a4.a1	1.1000000085914508E-4	45.900001525878906	2	1142.6192626953125	1142.6168212890625	0.0024999999441206455	2.187960038344463
a4	pepa4b19	DaPR130924_VB106_O1932.m	2579	20.010000228881836	NLPEEYELK		1	a4.a1	0.0026000000070780516	26.5	2	1134.568359375	1134.5682373046875	3.000000142492354E-4	0.26441777972026076
a4	pepa4b27	DaPR130924_VB106_O1932.m	2686	20.479999542236328	VHVQFFDDSPTR		1	a4.a1	4.999999987376214E-7	46.400001525878906	2	1447.695556640625	1447.6968994140625	-0.0013000000035390258	-0.8979780256939037
a4	pepa4b27	DaPR130924_VB106_O1932.m	2678	20.450000762939453	VHVQFFDDSPTR		1	a4.a1	0.00570000009611249	43.79999923706055	3	1447.6971435546875	1447.6968994140625	1.9999999494757503E-4	0.1381504616253047
a4	pepa4b10	DaPR130924_VB106_O1932.m	2700	20.530000686645508	GTQTYSVLEGDPSENYSK		1	a4.a1	5.200000014156103E-4	44.20000076293945	2	1974.8968505859375	1974.89306640625	0.003800000064074993	1.9241548460089155
a4	pepa4b12	DaPR130924_VB106_O1932.m	2876	21.229999542236328	LANLPEEVIQK		1	a4.a1	1.9999999949504854E-6	46.79999923706055	2	1253.712646484375	1253.71044921875	0.002300000051036477	1.8345544240057365
a4	pepa4a9	DaPR130924_VB106_O1932.m	3234	22.760000228881836	GTATFDGTAIANAVVK		1	a4.a1	0.04800000041723251	31.100000381469727	3	1535.8070068359375	1535.8067626953125	1.9999999494757503E-4	0.13022471303393582
a4	pepa4a9	DaPR130924_VB106_O1932.m	3214	22.700000762939453	GTATFDGTAIANAVVK		1	a4.a1	4.000000053405728E-10	52.599998474121094	2	1535.812255859375	1535.8067626953125	0.005499999970197678	3.5811796794964486
a4	pepa4b18	DaPR130924_VB106_O1932.m	3252	22.850000381469727	ISEVVELLK		1	a4.a1	0.026000000536441803	49.0	2	1029.6168212890625	1029.6195068359375	-0.0026000000070780516	-2.5252046895148257
a4	pepa4b23	DaPR130924_VB106_O1932.m	3289	23.010000228881836	TIVYWGIGR		1	a4.a1	6.799999973736703E-4	38.79999923706055	2	1064.5906982421875	1064.5892333984375	0.0015999999595806003	1.5029270533508934
a4	pepa4a5	DaPR130924_VB106_O1932.m	3332	23.200000762939453	FFIGQFSDDR		1	a4.a1	9.200000204145908E-5	45.20000076293945	2	1231.5770263671875	1231.5745849609375	0.002400000113993883	1.9487249439058578
a4	pepa4b16	DaPR130924_VB106_O1932.m	3352	23.309999465942383	IIGIMEEVADGFK	M5:+15.99491	1	a4.a1	1.2000000424450263E-5	60.29999923706055	2	1437.7335205078125	1437.7298583984375	0.003800000064074993	2.6430556768905196
a4	pepa4b28	DaPR130924_VB106_O1932.m	3383	23.450000762939453	YQLEIPENFTTR		1	a4.a1	3.900000137946336E-6	44.0	2	1510.755126953125	1510.754150390625	0.0010999999940395355	0.7281131703362299
a4	pepa4b14	DaPR130924_VB106_O1932.m	3392	23.5	LDAIEDLMVVPDK	M8:+15.99491	1	a4.a1	1.3000000035390258E-4	51.5	2	1473.754150390625	1473.7508544921875	0.0032999999821186066	2.2391844402055954
a4	pepa4a6	DaPR130924_VB106_O1932.m	3431	23.649999618530273	FPDLTVELNR		1	a4.a1	3.000000106112566E-6	53.900001525878906	2	1203.638916015625	1203.63720703125	0.0017000000225380063	1.4123857360068044
a4	pepa4a2	DaPR130924_VB106_O1932.m	3446	23.709999084472656	AGFDSDYDQALADIR		1	a4.a1	1.3999999737279722E-6	53.900001525878906	2	1656.7523193359375	1656.7503662109375	0.0019000000320374966	1.146823366264214
a4	pepa4a4	DaPR130924_VB106_O1932.m	3614	24.549999237060547	ENEQSLLEYLEK		1	a4.a1	7.600000244565308E-4	44.099998474121094	2	1494.7315673828125	1494.732666015625	-0.0010000000474974513	-0.6690159854223711
a4	pepa4b13	DaPR130924_VB106_O1932.m	3755	25.3799991607666	LDAIEDLMVVPDK		1	a4.a1	1.6999999934341758E-4	59.5	2	1457.759765625	1457.7559814453125	0.003800000064074993	2.606746336452985
a4	pepa4b17	DaPR130924_VB106_O1932.m	3802	25.709999084472656	LSDGIGVMLPQVLK		1	a4.a1	3.499999875202775E-4	43.5	2	1469.840576171875	1469.8399658203125	6.000000284984708E-4	0.40820772495705876
a4	pepa4b15	DaPR130924_VB106_O1932.m	3892	26.360000610351562	IIGIMEEVADGFK		1	a4.a1	1.700000029813964E-5	49.5	2	1421.73681640625	1421.73486328125	0.0020000000949949026	1.4067321176742213
a4	pepa4b20	DaPR130924_VB106_O1932.m	4083	27.8799991607666	PVILLPEDTPPFLELK		1	a4.a1	0.004699999932199717	43.0	2	1821.0400390625	1821.041259765625	-0.0012000000569969416	-0.6589636838604009
a5	pepa5b11	DaPR130924_VB106_O1932.m	1200	13.329999923706055	LEEAVNR		1	a5.a1	0.029999999329447746	29.5	2	830.4376220703125	830.4370727539062	5.000000237487257E-4	0.6020926090048209
a5	pepa5b10	DaPR130924_VB106_O1932.m	1285	13.930000305175781	HEPGLGGPAER		1	a5.a1	2.9000000722589903E-5	38.5	2	1119.555419921875	1119.5545654296875	8.999999845400453E-4	0.8038911298571886
a5	pepa5a6	DaPR130924_VB106_O1932.m	1332	14.180000305175781	EDKQPAPGPVEKPPR		1	a5.a1	0.003100000089034438	33.099998474121094	3	1644.872314453125	1644.870849609375	0.001500000013038516	0.911925707355527
a5	pepa5b23	DaPR130924_VB106_O1932.m	1438	14.75	WNSSNGVEEK		1	a5.a1	0.012000000104308128	28.799999237060547	2	1149.5196533203125	1149.5174560546875	0.002199999988079071	1.9138465244623546
a5	pepa5b14	DaPR130924_VB106_O1932.m	1611	15.729999542236328	KDENESSAPADGEGGSELQPK		1	a5.a1	2.699999868127634E-7	79.4000015258789	3	2144.958984375	2144.958251953125	6.99999975040555E-4	0.3263466663759815
a5	pepa5b14	DaPR130924_VB106_O1932.m	1626	15.800000190734863	KDENESSAPADGEGGSELQPK		1	a5.a1	0.02800000086426735	39.400001525878906	2	2144.962646484375	2144.958251953125	0.004399999976158142	2.0513219649620935
a5	pepa5a9	DaPR130924_VB106_O1932.m	1628	15.800000190734863	GTAGPASGPGVVR		1	a5.a1	1.3000000035390258E-4	45.599998474121094	2	1125.6085205078125	1125.6014404296875	0.007000000216066837	6.21889770627395
a5	pepa5a1	DaPR130924_VB106_O1932.m	1763	16.450000762939453	AAGAGTAGPASGPGVVR		1	a5.a1	8.50000014906982E-6	61.0	2	1395.733154296875	1395.7342529296875	-0.0010999999940395355	-0.7881156400157142
a5	pepa5b20	DaPR130924_VB106_O1932.m	1906	17.110000610351562	QPAPGPVEKPPR	Q1:-17.02655	1	a5.a1	0.004999999888241291	37.599998474121094	2	1255.6796875	1255.6798095703125	-0.0	-0.0
a5	pepa5a3	DaPR130924_VB106_O1932.m	1997	17.530000686645508	DENESSAPADGEGGSELQPK		1	a5.a1	0.00279999990016222	42.900001525878906	2	2016.867919921875	2016.86328125	0.004699999932199717	2.330351281563705
a5	pepa5b22	DaPR130924_VB106_O1932.m	2149	18.209999084472656	TLSGAQDSEAAFAK		1	a5.a1	7.199999799922807E-6	54.29999923706055	2	1395.6806640625	1395.675537109375	0.005200000014156103	3.725794338221316
a5	pepa5a2	DaPR130924_VB106_O1932.m	2470	19.549999237060547	AAGAGTAGPASGPGVVR	A1:+42.01057	1	a5.a1	2.200000039920269E-7	50.099998474121094	2	1437.748291015625	1437.744873046875	0.0034000000450760126	2.364814584851009
a5	pepa5b19	DaPR130924_VB106_O1932.m	2587	20.049999237060547	PTVLNQPLPGEK		1	a5.a1	1.1999999696854502E-4	37.0	2	1292.7230224609375	1292.7213134765625	0.0017999999690800905	1.3924114581504696
a5	pepa5b18	DaPR130924_VB106_O1932.m	2739	20.68000030517578	NPPTTIGMMTLK	M9:+15.99491	1	a5.a1	0.0071000000461936	33.5	2	1319.6767578125	1319.670166015625	0.006599999964237213	5.001249656316826
a5	pepa5b18	DaPR130924_VB106_O1932.m	2608	20.1299991607666	NPPTTIGMMTLK	M9:+15.99491	1	a5.a1	0.002099999925121665	32.400001525878906	2	1319.6749267578125	1319.670166015625	0.004800000227987766	3.637272669791441
a5	pepa5b17	DaPR130924_VB106_O1932.m	3091	22.18000030517578	NPPTTIGMMTLK		1	a5.a1	0.005900000222027302	37.400001525878906	2	1303.666259765625	1303.67529296875	-0.008999999612569809	-6.903559238339838
a5	pepa5b16	DaPR130924_VB106_O1932.m	3104	22.229999542236328	NLAHPVIQNFSYETFQQK		1	a5.a1	0.0026000000070780516	50.79999923706055	3	2164.084228515625	2164.08251953125	0.001500000013038516	0.6931343881301821
a5	pepa5b13	DaPR130924_VB106_O1932.m	3150	22.43000030517578	LVLEEDSQSTEPSAGLNSSQEAASAPPSKPTVLNQPLPGEK		1	a5.a1	0.0020000000949949026	50.20000076293945	3	4203.10302734375	4203.09423828125	0.008899999782443047	2.1174875646096574
a5	pepa5b12	DaPR130924_VB106_O1932.m	3213	22.68000030517578	LRNDLLNIIR		1	a5.a1	0.04100000113248825	32.70000076293945	3	1239.7554931640625	1239.7535400390625	0.0019000000320374966	1.5325626995004433
a5	pepa5b12	DaPR130924_VB106_O1932.m	3203	22.6299991607666	LRNDLLNIIR		1	a5.a1	0.0052999998442828655	39.20000076293945	2	1239.7535400390625	1239.7535400390625	-0.0	-0.0
a5	pepa5b21	DaPR130924_VB106_O1932.m	3326	23.15999984741211	TEFTLTEAVVESSR		1	a5.a1	3.199999991920777E-5	65.30000305175781	2	1568.78515625	1568.7806396484375	0.0044999998062849045	2.868469748130848
a5	pepa5a8	DaPR130924_VB106_O1932.m	3353	23.309999465942383	FLESHLDDAEPYLLTMAK	M16:+15.99491	1	a5.a1	3.099999901223782E-8	50.70000076293945	2	2109.023193359375	2109.021240234375	0.0019000000320374966	0.9008918429983901
a5	pepa5a8	DaPR130924_VB106_O1932.m	3351	23.309999465942383	FLESHLDDAEPYLLTMAK	M16:+15.99491	1	a5.a1	0.0015999999595806003	43.70000076293945	3	2109.029052734375	2109.021240234375	0.007799999788403511	3.6983979296181477
a5	pepa5b15	DaPR130924_VB106_O1932.m	3399	23.510000228881836	NDLLNIIR		1	a5.a1	0.002400000113993883	50.900001525878906	2	970.5694580078125	970.5684204101562	0.0010000000474974513	1.0303241136517274
a5	pepa5a7	DaPR130924_VB106_O1932.m	3636	24.65999984741211	FLESHLDDAEPYLLTMAK		1	a5.a1	5.699999746866524E-4	47.29999923706055	3	2093.030029296875	2093.0263671875	0.003700000001117587	1.7677751504341794
a5	pepa5a5	DaPR130924_VB106_O1932.m	3686	24.979999542236328	DLVLPTQALPASPALK		1	a5.a1	0.03400000184774399	31.399999618530273	3	1633.95263671875	1633.9527587890625	-9.999999747378752E-5	-0.06120127827189964
a5	pepa5a5	DaPR130924_VB106_O1932.m	3675	24.90999984741211	DLVLPTQALPASPALK		1	a5.a1	6.399999961104186E-7	67.5	2	1633.956298828125	1633.9527587890625	0.003599999938160181	2.2032460356003036
a5	pepa5a4	DaPR130924_VB106_O1932.m	3707	25.100000381469727	DIMQALLVRPLGK		1	a5.a1	5.700000110664405E-5	54.599998474121094	2	1453.8609619140625	1453.8564453125	0.004699999932199717	3.2327813020008813
a6	pepa6b10	DaPR130924_VB106_O1932.m	770	10.510000228881836	IKEEEAAKD		1	a6.a1	0.001500000013038516	44.900001525878906	2	1032.5159912109375	1032.521240234375	-0.005200000014156103	-5.0362160229999136
a6	pepa6b16	DaPR130924_VB106_O1932.m	1099	12.65999984741211	SDGEAKPEPSPSPR		1	a6.a1	3.800000122282654E-4	50.70000076293945	3	1453.6942138671875	1453.6922607421875	0.0020000000949949026	1.3758070734818357
a6	pepa6b16	DaPR130924_VB106_O1932.m	1100	12.65999984741211	SDGEAKPEPSPSPR		1	a6.a1	0.013000000268220901	28.600000381469727	2	1453.6954345703125	1453.6922607421875	0.0032999999821186066	2.2700815511212675
a6	pepa6b16	DaPR130924_VB106_O1932.m	1089	12.600000381469727	SDGEAKPEPSPSPR		1	a6.a1	7.000000186963007E-5	47.29999923706055	3	1453.7054443359375	1453.6920166015625	0.013000000268220901	8.942747239275805
a6	pepa6b11	DaPR130924_VB106_O1932.m	1229	13.529999732971191	LSDGTMAR		1	a6.a1	0.012000000104308128	35.5	2	850.4095458984375	850.4091796875	3.9999998989515007E-4	0.4703617969436056
a6	pepa6b17	DaPR130924_VB106_O1932.m	1265	13.800000190734863	SFEDPPNHAR		1	a6.a1	4.600000102072954E-5	44.5	2	1169.5333251953125	1169.5338134765625	-5.000000237487257E-4	-0.42752079331714476
a6	pepa6b20	DaPR130924_VB106_O1932.m	1377	14.399999618530273	VNPQISDEK		1	a6.a1	0.017000000923871994	41.20000076293945	2	1029.5220947265625	1029.521484375	6.000000284984708E-4	0.5827950534346718
a6	pepa6b12	DaPR130924_VB106_O1932.m	1730	16.280000686645508	LVMAGETTNSR		1	a6.a1	2.700000004551839E-5	57.20000076293945	2	1178.5850830078125	1178.583740234375	0.0013000000035390258	1.1030187836126992
a6	pepa6a3	DaPR130924_VB106_O1932.m	1877	16.979999542236328	DMSALVAAR	M2:+15.99491	1	a6.a1	0.0017000000225380063	47.79999923706055	2	949.4780883789062	949.4776000976562	5.000000237487257E-4	0.5266053919516367
a6	pepa6b13	DaPR130924_VB106_O1932.m	2007	17.600000381469727	KEELSEEGYLAK		1	a6.a1	0.0044999998062849045	34.5	2	1395.7005615234375	1395.7005615234375	-0.0	-0.0
a6	pepa6b23	DaPR130924_VB106_O1932.m	2178	18.350000381469727	YGQHPPDAVDEPQMLTNEK	M14:+15.99491	1	a6.a1	0.009999999776482582	44.20000076293945	3	2184.99072265625	2184.987060546875	0.003700000001117587	1.6933738729745718
a6	pepa6a9	DaPR130924_VB106_O1932.m	2246	18.610000610351562	LAGVTLGQR		1	a6.a1	0.0010999999940395355	52.79999923706055	2	914.5426635742188	914.5421752929688	3.9999998989515007E-4	0.4373773027657387
a6	pepa6a5	DaPR130924_VB106_O1932.m	2287	18.799999237060547	DTMSDLPEVR	M3:+15.99491	1	a6.a1	4.1000000783242285E-4	46.900001525878906	2	1178.5369873046875	1178.5362548828125	7.999999797903001E-4	0.6788081202218492
a6	pepa6a6	DaPR130924_VB106_O1932.m	2420	19.360000610351562	EELSEEGYLAK		1	a6.a1	0.02199999988079071	37.20000076293945	2	1267.606201171875	1267.605712890625	6.000000284984708E-4	0.47333332628348734
a6	pepa6b22	DaPR130924_VB106_O1932.m	2481	19.600000381469727	YGQHPPDAVDEPQMLTNEK		1	a6.a1	7.599999662488699E-5	54.70000076293945	3	2168.987060546875	2168.9921875	-0.005200000014156103	-2.397426806847871
a6	pepa6a1	DaPR130924_VB106_O1932.m	2592	20.059999465942383	AIILAAAPGEK		1	a6.a1	0.02199999988079071	43.0	2	1053.6317138671875	1053.6307373046875	0.0010999999940395355	1.0440090205164914
a6	pepa6b15	DaPR130924_VB106_O1932.m	2673	20.43000030517578	PIYDDDPSLEGGVNGK		1	a6.a1	1.2000000424450263E-5	55.70000076293945	2	1675.780517578125	1675.7813720703125	-7.999999797903001E-4	-0.4773892305545533
a6	pepa6a7	DaPR130924_VB106_O1932.m	2692	20.5	FTEDSLLR		1	a6.a1	0.029999999329447746	33.400001525878906	2	980.5067138671875	980.5051879882812	0.001500000013038516	1.5298236372579435
a6	pepa6a2	DaPR130924_VB106_O1932.m	2723	20.610000610351562	DMSALVAAR		1	a6.a1	0.03400000184774399	36.400001525878906	2	933.4783325195312	933.4827270507812	-0.00430000014603138	-4.606405690672689
a6	pepa6a4	DaPR130924_VB106_O1932.m	2760	20.760000228881836	DTMSDLPEVR		1	a6.a1	7.900000200606883E-4	43.599998474121094	2	1162.5400390625	1162.541259765625	-0.0012000000569969416	-1.0322214776608174
a6	pepa6b19	DaPR130924_VB106_O1932.m	3044	21.93000030517578	VLEQLEDLDSR		1	a6.a1	2.399999914359796E-7	56.0	2	1316.6690673828125	1316.669677734375	-5.000000237487257E-4	-0.37974598504393875
a6	pepa6b14	DaPR130924_VB106_O1932.m	3460	23.780000686645508	NIELFFSGSAK		1	a6.a1	0.0020000000949949026	49.599998474121094	2	1212.6253662109375	1212.6263427734375	-8.999999845400453E-4	-0.7421906920491483
a6	pepa6a8	DaPR130924_VB106_O1932.m	3484	23.90999984741211	FYFLEAYNAK		1	a6.a1	4.1000001260727004E-7	45.099998474121094	2	1265.6258544921875	1265.6204833984375	0.005400000140070915	4.266682003732163
a6	pepa6b21	DaPR130924_VB106_O1932.m	3784	25.579999923706055	VPTLAVPAISLPDDVR		1	a6.a1	1.500000071246177E-4	38.70000076293945	2	1662.9454345703125	1662.94287109375	0.0026000000070780516	1.563493281863604
a6	pepa6b18	DaPR130924_VB106_O1932.m	3906	26.479999542236328	VGDGVYLPPEAFTFNIK		1	a6.a1	2.899999963119626E-4	46.400001525878906	2	1866.95947265625	1866.964111328125	-0.0044999998062849045	-2.4103301070333294
a7	pepa7b21	DaPR130924_VB106_O1932.m	1048	12.380000114440918	VLHNAQEVEK		1	a7.a1	1.9999999494757503E-4	40.5	2	1166.619384765625	1166.6168212890625	0.0026000000070780516	2.2286666535505297
a7	pepa7b16	DaPR130924_VB106_O1932.m	1133	12.899999618530273	NSGEAPSSPTPK		1	a7.a1	0.002300000051036477	39.0	2	1171.5582275390625	1171.5594482421875	-0.0010999999940395355	-0.9389194852126197
a7	pepa7b17	DaPR130924_VB106_O1932.m	1208	13.380000114440918	PNNSGEAPSSPTPK		1	a7.a1	2.8000000384054147E-5	50.599998474121094	2	1382.6556396484375	1382.6551513671875	6.000000284984708E-4	0.4339477041004642
a7	pepa7b18	DaPR130924_VB106_O1932.m	1684	16.100000381469727	SEAHTADGISIR		1	a7.a1	5.4000001910026185E-6	54.400001525878906	2	1256.624755859375	1256.6234130859375	0.00139999995008111	1.1140966621360948
a7	pepa7b18	DaPR130924_VB106_O1932.m	1678	16.059999465942383	SEAHTADGISIR		1	a7.a1	0.00139999995008111	38.400001525878906	3	1256.6229248046875	1256.6234130859375	-5.000000237487257E-4	-0.39789169813481096
a7	pepa7a9	DaPR130924_VB106_O1932.m	1868	16.950000762939453	GASFVTSTNPR		1	a7.a1	0.007400000002235174	33.5	2	1136.5711669921875	1136.5699462890625	0.0013000000035390258	1.1437923444866438
a7	pepa7b13	DaPR130924_VB106_O1932.m	1961	17.399999618530273	LTTTGQVTSPVK		1	a7.a1	7.599999662488699E-5	42.900001525878906	2	1231.6900634765625	1231.689697265625	3.9999998989515007E-4	0.3247571127558815
a7	pepa7b12	DaPR130924_VB106_O1932.m	2019	17.65999984741211	LQNELDMVK	M7:+15.99491	1	a7.a1	0.009999999776482582	35.0	2	1105.5577392578125	1105.55615234375	0.0015999999595806003	1.4472353631144312
a7	pepa7a2	DaPR130924_VB106_O1932.m	2466	19.530000686645508	ADFTVVAGDEGSSTTGGSSEENK		1	a7.a1	1.7000000296363282E-9	56.400001525878906	2	2244.982421875	2244.974365234375	0.008200000040233135	3.6526029727635914
a7	pepa7a5	DaPR130924_VB106_O1932.m	2480	19.579999923706055	DLEQGDVSETIR		1	a7.a1	3.099999958067201E-6	73.80000305175781	2	1361.6552734375	1361.6546630859375	6.000000284984708E-4	0.4406403802405245
a7	pepa7b19	DaPR130924_VB106_O1932.m	2491	19.6299991607666	TGKPLPFGTLGVHK		1	a7.a1	0.01899999938905239	30.799999237060547	3	1451.840576171875	1451.8372802734375	0.0031999999191612005	2.2041036985622218
a7	pepa7b11	DaPR130924_VB106_O1932.m	2525	19.780000686645508	LQNELDMVK		1	a7.a1	0.008899999782443047	31.700000762939453	2	1089.56103515625	1089.561279296875	-1.9999999494757503E-4	-0.18356011611998616
a7	pepa7a8	DaPR130924_VB106_O1932.m	2721	20.610000610351562	EDEQQQALQDIASR		1	a7.a1	4.5000000170603016E-8	57.900001525878906	2	1630.7642822265625	1630.76708984375	-0.00279999990016222	-1.716983324964265
a7	pepa7a4	DaPR130924_VB106_O1932.m	2940	21.510000228881836	ALDLADMITR	M7:+15.99491	1	a7.a1	2.500000118743628E-4	57.70000076293945	2	1134.58349609375	1134.582763671875	7.999999797903001E-4	0.7051050001863616
a7	pepa7b14	DaPR130924_VB106_O1932.m	3174	22.510000228881836	LYLPPSTPDFSR		1	a7.a1	0.014000000432133675	36.29999923706055	2	1392.7186279296875	1392.7161865234375	0.0024999999441206455	1.7950534131158917
a7	pepa7a7	DaPR130924_VB106_O1932.m	3242	22.799999237060547	DYIPQAFPGGHSM		1	a7.a1	0.007499999832361937	33.5	2	1419.637451171875	1419.6365966796875	8.999999845400453E-4	0.6339650489745103
a7	pepa7b10	DaPR130924_VB106_O1932.m	3393	23.5	HVLDALDPNAYEAFK		1	a7.a1	4.600000025334339E-8	50.900001525878906	2	1702.8431396484375	1702.8438720703125	-6.99999975040555E-4	-0.4110770144707965
a7	pepa7b23	DaPR130924_VB106_O1932.m	3451	23.75	VIQEGLEGLVLK		1	a7.a1	7.700000423938036E-6	69.30000305175781	2	1297.77392578125	1297.77294921875	0.0010000000474974513	0.7705508487439534
a7	pepa7b20	DaPR130924_VB106_O1932.m	3452	23.75	TQIIQDFLR		1	a7.a1	0.001500000013038516	39.0	2	1133.6348876953125	1133.6318359375	0.0031999999191612005	2.8227858619679984
a7	pepa7a1	DaPR130924_VB106_O1932.m	3457	23.760000228881836	AAVWEITGAEFSK		1	a7.a1	8.500000348021786E-8	65.30000305175781	2	1408.7117919921875	1408.7110595703125	6.99999975040555E-4	0.4969081276710287
a7	pepa7a3	DaPR130924_VB106_O1932.m	3587	24.40999984741211	ALDLADMITR		1	a7.a1	2.2000000171829015E-5	57.900001525878906	2	1118.5880126953125	1118.5877685546875	1.9999999494757503E-4	0.17879687278003442
a7	pepa7b15	DaPR130924_VB106_O1932.m	3651	24.75	IYYPDFIVPDPK		1	a7.a1	9.500000160187483E-4	51.400001525878906	2	1466.75927734375	1466.7569580078125	0.002300000051036477	1.5680853180750527
a7	pepa7b22	DaPR130924_VB106_O1932.m	3839	25.959999084472656	VLLDIFTGVR		1	a7.a1	4.500000159168849E-6	54.20000076293945	2	1132.674072265625	1132.6728515625	0.0012000000569969416	1.0594409986445468
a7	pepa7a6	DaPR130924_VB106_O1932.m	4059	27.700000762939453	DYLNEGAMADTADLVVLGAFYGQGSK	M8:+15.99491	1	a7.a1	0.008500000461935997	33.599998474121094	3	2721.27197265625	2721.271728515625	3.9999998989515007E-4	0.14699009499993537
a8	pepa8b11	DaPR130924_VB106_O1932.m	897	11.380000114440918	SKVDEEQMK		1	a8.a1	4.6999999904073775E-4	34.400001525878906	2	1093.521728515625	1093.519775390625	0.0020000000949949026	1.828956494436021
a8	pepa8b15	DaPR130924_VB106_O1932.m	1041	12.350000381469727	VDEEQMK		1	a8.a1	0.005100000184029341	30.200000762939453	2	878.3930053710938	878.392822265625	1.9999999494757503E-4	0.22768855787290945
a8	pepa8a7	DaPR130924_VB106_O1932.m	1295	13.979999542236328	EEASGSSVTAEEAK		1	a8.a1	1.9999999949504854E-6	45.599998474121094	2	1394.6298828125	1394.6285400390625	0.0013000000035390258	0.9321478560180718
a8	pepa8b10	DaPR130924_VB106_O1932.m	2233	18.559999465942383	LGGHGPSFPLK		1	a8.a1	0.02500000037252903	31.700000762939453	2	1109.6104736328125	1109.610595703125	-9.999999747378752E-5	-0.09012170383108202
a8	pepa8b17	DaPR130924_VB106_O1932.m	2320	18.90999984741211	VITMFVQR	M4:+15.99491	1	a8.a1	3.9999998989515007E-4	35.400001525878906	2	1009.5510864257812	1009.55029296875	6.99999975040555E-4	0.6933780118889263
a8	pepa8a5	DaPR130924_VB106_O1932.m	2701	20.530000686645508	DQVTAQEIFQDNHEDGPTAK		1	a8.a1	8.800000068731606E-5	58.400001525878906	3	2243.023193359375	2243.021484375	0.0015999999595806003	0.7133235105977719
a8	pepa8a5	DaPR130924_VB106_O1932.m	2727	20.6299991607666	DQVTAQEIFQDNHEDGPTAK		1	a8.a1	1.1000000199601345E-7	51.599998474121094	2	2243.025634765625	2243.021484375	0.00419999985024333	1.872474195856232
a8	pepa8a2	DaPR130924_VB106_O1932.m	2731	20.649999618530273	ANPQVGVAFPH		1	a8.a1	4.6999999904073775E-4	36.400001525878906	2	1136.586181640625	1136.5850830078125	0.0010999999940395355	0.9678113943995642
a8	pepa8b16	DaPR130924_VB106_O1932.m	2875	21.229999542236328	VITMFVQR		1	a8.a1	0.039000000804662704	34.400001525878906	2	993.5563354492188	993.555419921875	8.999999845400453E-4	0.9058377283179773
a8	pepa8a6	DaPR130924_VB106_O1932.m	2878	21.229999542236328	EDIIQGFR		1	a8.a1	2.500000118743628E-4	42.5	2	977.5089111328125	977.5054931640625	0.0034000000450760126	3.478241369335572
a8	pepa8b20	DaPR130924_VB106_O1932.m	2894	21.309999465942383	YGSDIVPFSK		1	a8.a1	1.4000000270186774E-8	53.400001525878906	2	1112.563720703125	1112.562744140625	0.0010999999940395355	0.9887082772030146
a8	pepa8a3	DaPR130924_VB106_O1932.m	2936	21.5	AVDALIDSMSLAK	M9:+15.99491	1	a8.a1	1.4999999464748726E-8	53.099998474121094	2	1349.6983642578125	1349.698486328125	-9.999999747378752E-5	-0.07409061985824628
a8	pepa8a9	DaPR130924_VB106_O1932.m	2950	21.549999237060547	HIEIFTDLSSR		1	a8.a1	7.900000200606883E-4	42.5	2	1317.66943359375	1317.6800537109375	-0.010999999940395355	-8.348005200060841
a8	pepa8a9	DaPR130924_VB106_O1932.m	3005	21.760000228881836	HIEIFTDLSSR		1	a8.a1	1.5999999959603883E-5	46.0	2	1317.6844482421875	1317.68017578125	0.00430000014603138	3.2633109498531523
a8	pepa8a8	DaPR130924_VB106_O1932.m	3061	22.010000228881836	FFMGNQVLK		1	a8.a1	0.026000000536441803	25.200000762939453	2	1083.5672607421875	1083.5660400390625	0.0013000000035390258	1.1997422911963547
a8	pepa8b12	DaPR130924_VB106_O1932.m	3081	22.1299991607666	SQLDIIIH		1	a8.a1	5.199999941396527E-5	38.400001525878906	2	938.5325317382812	938.531005859375	0.001500000013038516	1.5982423635168308
a8	pepa8b13	DaPR130924_VB106_O1932.m	3396	23.5	SQLDIIIHSLK		1	a8.a1	1.2000000424450263E-5	62.0	2	1266.741455078125	1266.741943359375	-5.000000237487257E-4	-0.3947134034440632
a8	pepa8b14	DaPR130924_VB106_O1932.m	3464	23.799999237060547	TEQGGAHFSVSSLAEGSVTSVGSVNPAENFR		1	a8.a1	0.041999999433755875	35.400001525878906	3	3121.48681640625	3121.482421875	0.00430000014603138	1.3775506521829048
a8	pepa8a1	DaPR130924_VB106_O1932.m	3714	25.1299991607666	ALDDLDMVAIVR		1	a8.a1	1.6999999843392288E-6	75.0	2	1330.70556640625	1330.703857421875	0.0017000000225380063	1.277519421813063
a8	pepa8b19	DaPR130924_VB106_O1932.m	3876	26.25	YAPTEAQLNAVDALIDSMSLAK	M18:+15.99491	1	a8.a1	0.001500000013038516	53.29999923706055	3	2337.166259765625	2337.164794921875	0.0015999999595806003	0.684590133762512
a8	pepa8b19	DaPR130924_VB106_O1932.m	3881	26.299999237060547	YAPTEAQLNAVDALIDSMSLAK	M18:+15.99491	1	a8.a1	5.999999941330714E-10	59.0	2	2337.17138671875	2337.164794921875	0.006800000090152025	2.9095081805642766
a8	pepa8a4	DaPR130924_VB106_O1932.m	3884	26.309999465942383	DDEAAAVALSSLIH		1	a8.a1	4.70000013592653E-5	48.900001525878906	2	1411.7103271484375	1411.706787109375	0.003599999938160181	2.550104576270811
a8	pepa8b18	DaPR130924_VB106_O1932.m	4102	27.979999542236328	YAPTEAQLNAVDALIDSMSLAK		1	a8.a1	3.9000000106170774E-4	43.400001525878906	2	2321.18359375	2321.169921875	0.014000000432133675	6.031441429684184
a8	pepa8b18	DaPR130924_VB106_O1932.m	4101	27.979999542236328	YAPTEAQLNAVDALIDSMSLAK		1	a8.a1	0.019999999552965164	36.20000076293945	3	2321.16845703125	2321.169921875	-0.0013000000035390258	-0.5600624027080744
a9	pepa9b12	DaPR130924_VB106_O1932.m	945	11.710000038146973	PQPQNGSSGMGSTVSK	M10:+15.99491	1	a9.a1	0.03999999910593033	34.599998474121094	2	1577.7249755859375	1577.7227783203125	0.002199999988079071	1.3944147972695509
a9	pepa9a1	DaPR130924_VB106_O1932.m	1068	12.479999542236328	AAGPSLSHTSGGTQSK		1	a9.a1	7.600000073715307E-10	60.70000076293945	2	1485.730224609375	1485.7296142578125	6.000000284984708E-4	0.4038420064731612
a9	pepa9a1	DaPR130924_VB106_O1932.m	1054	12.40999984741211	AAGPSLSHTSGGTQSK		1	a9.a1	7.600000244565308E-4	33.099998474121094	3	1485.730712890625	1485.7296142578125	0.0010999999940395355	0.7403769726896331
a9	pepa9b16	DaPR130924_VB106_O1932.m	1174	13.15999984741211	VETYNDESR		1	a9.a1	0.039000000804662704	30.899999618530273	2	1112.4864501953125	1112.48583984375	6.000000284984708E-4	0.5393327330644869
a9	pepa9b11	DaPR130924_VB106_O1932.m	1362	14.329999923706055	PQPQNGSSGMGSTVSK		1	a9.a1	2.6000000730164174E-7	49.5	2	1561.731201171875	1561.7279052734375	0.0032999999821186066	2.1130441295027134
a9	pepa9b14	DaPR130924_VB106_O1932.m	1554	15.430000305175781	SGGVGGSNTNWK		1	a9.a1	6.099999882280827E-4	52.70000076293945	2	1163.5443115234375	1163.54443359375	-0.0	-0.0
a9	pepa9a2	DaPR130924_VB106_O1932.m	1744	16.350000381469727	ATAFNEQVDK		1	a9.a1	2.099999983329326E-4	51.0	2	1122.543701171875	1122.54296875	6.99999975040555E-4	0.6235841250870202
a9	pepa9a4	DaPR130924_VB106_O1932.m	1934	17.260000228881836	ATVMDVKPVDYR	M4:+15.99491	1	a9.a1	6.200000061653554E-4	37.20000076293945	2	1409.711669921875	1409.709716796875	0.0020000000949949026	1.418731864556682
a9	pepa9a4	DaPR130924_VB106_O1932.m	1930	17.229999542236328	ATVMDVKPVDYR	M4:+15.99491	1	a9.a1	0.005499999970197678	36.70000076293945	3	1409.71044921875	1409.709716796875	6.000000284984708E-4	0.42561955936700463
a9	pepa9b19	DaPR130924_VB106_O1932.m	1975	17.450000762939453	VIDQQNGLYR		1	a9.a1	2.2000000171829015E-4	50.099998474121094	2	1205.6292724609375	1205.627685546875	0.0015999999595806003	1.3271095038389378
a9	pepa9a9	DaPR130924_VB106_O1932.m	2086	17.950000762939453	NIYLMDTSGK	M5:+15.99491	1	a9.a1	0.001500000013038516	30.200000762939453	2	1157.5506591796875	1157.5511474609375	-3.9999998989515007E-4	-0.34555707605019537
a9	pepa9a3	DaPR130924_VB106_O1932.m	2397	19.260000228881836	ATVMDVKPVDYR		1	a9.a1	0.004999999888241291	30.5	2	1393.7183837890625	1393.71484375	0.003599999938160181	2.583024751658552
a9	pepa9b18	DaPR130924_VB106_O1932.m	2947	21.549999237060547	VGQLSEGAIAAIMQK	M13:+15.99491	1	a9.a1	1.0999999799921056E-9	53.0	2	1531.8177490234375	1531.8153076171875	0.0024999999441206455	1.6320505035359099
a9	pepa9b20	DaPR130924_VB106_O1932.m	2975	21.649999618530273	VVTATLWGEDADK		1	a9.a1	7.400000185953104E-7	48.29999923706055	2	1404.704345703125	1404.7010498046875	0.0034000000450760126	2.42044386992432
a9	pepa9a7	DaPR130924_VB106_O1932.m	3103	22.229999542236328	IGNPVPYNEGLGQPQVAPPAPAASPAASSR		1	a9.a1	0.00139999995008111	51.599998474121094	3	2913.490966796875	2913.48583984375	0.005100000184029341	1.750480511792312
a9	pepa9b10	DaPR130924_VB106_O1932.m	3386	23.459999084472656	PILQVINIR		1	a9.a1	3.2999999177718564E-8	39.099998474121094	2	1065.678955078125	1065.6783447265625	6.99999975040555E-4	0.6568585901219235
a9	pepa9b17	DaPR130924_VB106_O1932.m	3470	23.829999923706055	VGQLSEGAIAAIMQK		1	a9.a1	1.4000000270186774E-8	61.400001525878906	2	1515.82373046875	1515.8204345703125	0.0034000000450760126	2.243009770507419
a9	pepa9a5	DaPR130924_VB106_O1932.m	3588	24.40999984741211	FFPLIEVNK		1	a9.a1	0.010999999940395355	30.5	2	1106.6263427734375	1106.6248779296875	0.001500000013038516	1.3554728824141098
a9	pepa9a8	DaPR130924_VB106_O1932.m	3616	24.559999465942383	NEQAFEEVFQNANFR		1	a9.a1	1.8999999156221747E-5	52.70000076293945	2	1842.840087890625	1842.8409423828125	-7.999999797903001E-4	-0.43411233242728575
a9	pepa9b13	DaPR130924_VB106_O1932.m	3631	24.649999618530273	SENLGQGDKPDYFSSVATVVYLR		1	a9.a1	1.1000000085914508E-4	42.0	3	2545.26171875	2545.25732421875	0.004399999976158142	1.7287053589006733
a9	pepa9b15	DaPR130924_VB106_O1932.m	3698	25.030000686645508	SLSVLSSSTIIANPDIPEAYK		1	a9.a1	0.0044999998062849045	43.79999923706055	3	2205.164306640625	2205.165283203125	-0.0010999999940395355	-0.49882881905420007
a9	pepa9b15	DaPR130924_VB106_O1932.m	3696	25.030000686645508	SLSVLSSSTIIANPDIPEAYK		1	a9.a1	0.007499999832361937	33.599998474121094	2	2205.16943359375	2205.165283203125	0.00419999985024333	1.9046190697064653
a9	pepa9a6	DaPR130924_VB106_O1932.m	3786	25.600000381469727	LFSLELVDESGEIR		1	a9.a1	6.099999882280827E-4	45.70000076293945	2	1606.83447265625	1606.8326416015625	0.0017999999690800905	1.1202162082580014
b10	pepb10b19	DaPR130924_VB106_O1932.m	1014	12.180000305175781	TPVTEQEEK		1	b10.a1	0.0024999999441206455	36.099998474121094	2	1060.5164794921875	1060.51611328125	3.9999998989515007E-4	0.3771748348618157
b10	pepb10a4	DaPR130924_VB106_O1932.m	1026	12.25	GRPPKPLGGGTPK		1	b10.a1	0.0071000000461936	41.5	3	1261.73876953125	1261.738037109375	7.999999797903001E-4	0.6340460192696492
b10	pepb10b15	DaPR130924_VB106_O1932.m	1240	13.609999656677246	SHDPEEAIR		2	b10.a1 b10.a2	0.019999999552965164	31.299999237060547	2	1053.497802734375	1053.4964599609375	0.001500000013038516	1.4238301409139376
b10	pepb10b13	DaPR130924_VB106_O1932.m	1375	14.399999618530273	METVSNASSSSNPSSPGR	M1:+15.99491	1	b10.a1	2.100000034976901E-10	60.599998474121094	2	1810.786865234375	1810.78759765625	-6.99999975040555E-4	-0.38657210594250996
b10	pepb10b23	DaPR130924_VB106_O1932.m	1609	15.729999542236328	YALQSAAGK		1	b10.a1	0.013000000268220901	37.599998474121094	2	908.488037109375	908.4840087890625	0.004000000189989805	4.402939568877486
b10	pepb10b12	DaPR130924_VB106_O1932.m	1614	15.75	METVSNASSSSNPSSPGR		1	b10.a1	3.90000011452063E-11	59.29999923706055	2	1794.794677734375	1794.792724609375	0.0020000000949949026	1.1143348574862257
b10	pepb10b17	DaPR130924_VB106_O1932.m	1940	17.280000686645508	STTYSLESPK		1	b10.a1	0.00139999995008111	36.29999923706055	2	1112.5531005859375	1112.54736328125	0.00570000009611249	5.123377470691591
b10	pepb10b11	DaPR130924_VB106_O1932.m	2503	19.68000030517578	IYAPEAPYTSPDK		1	b10.a1	5.500000042957254E-5	40.29999923706055	2	1451.7088623046875	1451.7056884765625	0.0031999999191612005	2.2043034924794704
b10	pepb10a3	DaPR130924_VB106_O1932.m	2924	21.450000762939453	EAMMGLAQIYK	M4:+15.99491	2	b10.a1 b10.a2	5.8000001445179805E-5	41.79999923706055	2	1270.6187744140625	1270.617431640625	0.00139999995008111	1.1018264941268954
b10	pepb10a8	DaPR130924_VB106_O1932.m	2965	21.610000610351562	LLTTILHSDGDLTEQGK		1	b10.a1	1.0999999799921056E-9	61.400001525878906	2	1840.9564208984375	1840.9654541015625	-0.008999999612569809	-4.888738999701673
b10	pepb10b10	DaPR130924_VB106_O1932.m	3190	22.600000381469727	LWVPDEEVSPETMVK	M13:+15.99491	1	b10.a1	0.009999999776482582	33.70000076293945	2	1774.86474609375	1774.857177734375	0.007600000128149986	4.2820347594680666
b10	pepb10b21	DaPR130924_VB106_O1932.m	3254	22.850000381469727	VAEAALQIFK		1	b10.a1	1.3000000080864993E-6	53.099998474121094	2	1089.6322021484375	1089.6307373046875	0.0015999999595806003	1.468387321321683
b10	pepb10b16	DaPR130924_VB106_O1932.m	3314	23.110000610351562	SLVATFIVK		1	b10.a1	6.399999961104186E-7	35.599998474121094	2	977.6078491210938	977.6033935546875	0.004399999976158142	4.500802682526699
b10	pepb10a9	DaPR130924_VB106_O1932.m	3506	24.010000228881836	LWVPDEEVSPETMVK		1	b10.a1	6.4000000854491645E-9	51.20000076293945	2	1758.861572265625	1758.8623046875	-6.99999975040555E-4	-0.3979845228219415
b10	pepb10a6	DaPR130924_VB106_O1932.m	3580	24.3799991607666	IAPVHIDTESISALIK		1	b10.a1	0.02199999988079071	33.099998474121094	2	1706.9749755859375	1706.9691162109375	0.005900000222027302	3.4564188455406204
b10	pepb10b14	DaPR130924_VB106_O1932.m	4116	28.030000686645508	QPTNPFLEMIK	Q1:-17.02655	1	b10.a1	0.003000000026077032	30.5	2	1300.661376953125	1300.6610107421875	3.9999998989515007E-4	0.30753592718743894
b10	pepb10a5	DaPR130924_VB106_O1932.m	1478	14.960000038146973	LAAGSAIMK	M8:+15.99491	1	b10.a2	4.4999999227002263E-4	34.599998474121094	2	877.4823608398438	877.4816284179688	7.999999797903001E-4	0.9116999762520818
b10	pepb10b20	DaPR130924_VB106_O1932.m	1652	15.90999984741211	TVTAAGAENIQQK		1	b10.a2	8.499999967170879E-5	66.30000305175781	2	1330.6964111328125	1330.696533203125	-9.999999747378752E-5	-0.07514861200778597
b10	pepb10a1	DaPR130924_VB106_O1932.m	1874	16.979999542236328	AAVGQESPGGLEAGNAK		1	b10.a2	1.2000000424450263E-6	46.79999923706055	2	1555.76904296875	1555.771484375	-0.002400000113993883	-1.5426430797181214
b10	pepb10b18	DaPR130924_VB106_O1932.m	3010	21.780000686645508	SVVANFIVK		1	b10.a2	0.020999999716877937	29.5	2	976.5838623046875	976.5830078125	7.999999797903001E-4	0.8191827764669616
b10	pepb10b22	DaPR130924_VB106_O1932.m	3181	22.549999237060547	VAEAAIQIFR		1	b10.a2	3.300000025774352E-5	50.29999923706055	2	1117.6392822265625	1117.6368408203125	0.0024999999441206455	2.236862505611142
b10	pepb10a7	DaPR130924_VB106_O1932.m	3387	23.459999084472656	IFAQYLVPH		1	b10.a2	2.6000000070780516E-4	32.0	2	1087.596435546875	1087.5938720703125	0.0026000000070780516	2.3905982498124656
b10	pepb10a2	DaPR130924_VB106_O1932.m	4051	27.6299991607666	DLALVNDQLLGFVR		1	b10.a2	7.699999841861427E-4	49.599998474121094	2	1572.8773193359375	1572.874755859375	0.0024999999441206455	1.589446289227724
b11	pepb11b11	DaPR130924_VB106_O1932.m	763	10.479999542236328	RPLQEDR		1	b11.a1	0.0017999999690800905	42.20000076293945	2	913.4864501953125	913.4854125976562	0.0010000000474974513	1.0947082829202226
b11	pepb11b13	DaPR130924_VB106_O1932.m	1056	12.40999984741211	SAGGEPGPEAGR		1	b11.a1	4.3000000005122274E-5	47.79999923706055	2	1084.5048828125	1084.502197265625	0.0027000000700354576	2.489621576464314
b11	pepb11a5	DaPR130924_VB106_O1932.m	1139	12.930000305175781	GGEDTNDLQQK		1	b11.a1	0.00139999995008111	39.5	2	1204.5462646484375	1204.5445556640625	0.0019000000320374966	1.5773596942539259
b11	pepb11b10	DaPR130924_VB106_O1932.m	1289	13.960000038146973	PGKPGAGPAQVPR		1	b11.a1	1.9999999949504854E-6	48.5	3	1231.6927490234375	1231.6910400390625	0.0017999999690800905	1.461405426009273
b11	pepb11a8	DaPR130924_VB106_O1932.m	1550	15.399999618530273	PGAGPAQVPR		1	b11.a1	1.999999943436137E-9	57.29999923706055	2	949.5286865234375	949.5217895507812	0.006899999920278788	7.266815776332187
b11	pepb11a7	DaPR130924_VB106_O1932.m	1621	15.779999732971191	MMGGAGPGSSLEAR	M1:+15.99491 - M2:+15.99491	1	b11.a1	1.9999999949504854E-6	51.79999923706055	2	1352.596923828125	1352.59375	0.0031999999191612005	2.365824859948673
b11	pepb11a9	DaPR130924_VB106_O1932.m	1645	15.899999618530273	PGGPPNPPGPSPK		1	b11.a1	8.700000080352766E-7	52.099998474121094	2	1198.623046875	1198.6219482421875	0.0012000000569969416	1.0011497443015918
b11	pepb11a1	DaPR130924_VB106_O1932.m	1861	16.90999984741211	AADGGERPLAASPPGTVK		1	b11.a1	5.6000000768108293E-5	42.0	2	1693.8927001953125	1693.88720703125	0.005499999970197678	3.246969424745298
b11	pepb11a1	DaPR130924_VB106_O1932.m	1850	16.860000610351562	AADGGERPLAASPPGTVK		1	b11.a1	0.007600000128149986	37.900001525878906	3	1693.8828125	1693.88720703125	-0.004399999976158142	-2.597575539796239
b11	pepb11a6	DaPR130924_VB106_O1932.m	2169	18.299999237060547	MMGGAGPGSSLEAR		1	b11.a1	2.6000000070780516E-4	45.099998474121094	2	1320.6048583984375	1320.6038818359375	0.0010000000474974513	0.7572293715411661
b11	pepb11b15	DaPR130924_VB106_O1932.m	2289	18.799999237060547	SPQLSLSPR		1	b11.a1	0.014999999664723873	42.599998474121094	2	984.5458984375	984.5477294921875	-0.0017999999690800905	-1.8282505917803487
b11	pepb11a3	DaPR130924_VB106_O1932.m	2400	19.280000686645508	EDMTPLNLSSR	M3:+15.99491	1	b11.a1	0.014000000432133675	31.0	2	1278.5986328125	1278.599853515625	-0.0012000000569969416	-0.9385266654750771
b11	pepb11b16	DaPR130924_VB106_O1932.m	2415	19.329999923706055	SPSDLHISPLAK		1	b11.a1	6.200000061653554E-4	50.099998474121094	2	1264.692138671875	1264.68994140625	0.002199999988079071	1.739556800485674
b11	pepb11b18	DaPR130924_VB106_O1932.m	2433	19.40999984741211	TPLALAGSPTPK		1	b11.a1	3.700000092976552E-7	60.400001525878906	2	1152.663330078125	1152.6627197265625	6.99999975040555E-4	0.6072895072086749
b11	pepb11b17	DaPR130924_VB106_O1932.m	2541	19.829999923706055	SYIQGGRPF		1	b11.a1	7.099999929778278E-4	35.599998474121094	2	1024.5228271484375	1024.521484375	0.00139999995008111	1.3664915489158016
b11	pepb11b20	DaPR130924_VB106_O1932.m	2797	20.90999984741211	VRPVPSLVPRPPQTSLVK		1	b11.a1	7.300000288523734E-4	32.29999923706055	3	1970.1937255859375	1970.19140625	0.002400000113993883	1.2181558128719927
b11	pepb11a2	DaPR130924_VB106_O1932.m	2828	21.049999237060547	EDMTPLNLSSR		1	b11.a1	5.200000014156103E-4	37.0	2	1262.604736328125	1262.60498046875	-1.9999999494757503E-4	-0.15840266594966526
b11	pepb11a4	DaPR130924_VB106_O1932.m	2937	21.5	FVGNIYTLK		1	b11.a1	0.010999999940395355	29.100000381469727	2	1054.591552734375	1054.5936279296875	-0.0020000000949949026	-1.8964651805465373
b11	pepb11b12	DaPR130924_VB106_O1932.m	3028	21.860000610351562	RPSLGLAPGGLAVVGR		1	b11.a1	3.900000137946336E-6	43.400001525878906	3	1519.9033203125	1519.9071044921875	-0.003800000064074993	-2.5001528401596635
b11	pepb11b19	DaPR130924_VB106_O1932.m	3233	22.760000228881836	TYIQTELPFK		1	b11.a1	0.003100000089034438	39.5	2	1239.6673583984375	1239.662353515625	0.004999999888241291	4.033356239351403
b11	pepb11b14	DaPR130924_VB106_O1932.m	3302	23.059999465942383	SLPVPGALEQVASR		1	b11.a1	0.0017000000225380063	37.79999923706055	2	1423.791259765625	1423.790771484375	5.000000237487257E-4	0.3511752104050021
b12	pepb12b10	DaPR130924_VB106_O1932.m	743	10.3100004196167	KTDVEERPR		1	b12.a1	0.002099999925121665	39.0	2	1129.5977783203125	1129.596435546875	0.00139999995008111	1.239380637212549
b12	pepb12b11	DaPR130924_VB106_O1932.m	914	11.5	MSELSSSRPK	M1:+15.99491	1	b12.a1	0.009700000286102295	27.799999237060547	2	1137.5472412109375	1137.5572509765625	-0.009999999776482582	-8.790766150800629
b12	pepb12a5	DaPR130924_VB106_O1932.m	1247	13.65999984741211	DPNNPYDK		1	b12.a1	7.300000288523734E-4	33.70000076293945	2	962.4228515625	962.4218139648438	0.0010000000474974513	1.039045492306329
b12	pepb12a7	DaPR130924_VB106_O1932.m	1281	13.90999984741211	EYNVNDDSMK	M9:+15.99491	1	b12.a1	0.023000000044703484	28.799999237060547	2	1230.4959716796875	1230.4947509765625	0.0013000000035390258	1.0564856148368789
b12	pepb12b16	DaPR130924_VB106_O1932.m	1413	14.609999656677246	SDMEWTSSSK	M3:+15.99491	1	b12.a1	2.099999983329326E-4	29.899999618530273	2	1173.4696044921875	1173.4732666015625	-0.003599999938160181	-3.0678158937407765
b12	pepb12a8	DaPR130924_VB106_O1932.m	1605	15.710000038146973	GDSPLHSIR		1	b12.a1	0.013000000268220901	29.5	2	981.5126342773438	981.5115966796875	0.0010000000474974513	1.0188367115379051
b12	pepb12a6	DaPR130924_VB106_O1932.m	1785	16.549999237060547	EYNVNDDSMK		1	b12.a1	1.7999999499807018E-6	38.599998474121094	2	1214.5015869140625	1214.499755859375	0.0017999999690800905	1.4820916681094085
b12	pepb12a4	DaPR130924_VB106_O1932.m	2001	17.549999237060547	AVSSNGPSGNDTPEELR		1	b12.a1	6.500000017695129E-4	40.5	2	1729.8065185546875	1729.7991943359375	0.007400000002235174	4.2779532020050475
b12	pepb12a9	DaPR130924_VB106_O1932.m	2054	17.809999465942383	IREPALLSK		1	b12.a1	0.013000000268220901	28.5	2	1026.6319580078125	1026.6309814453125	0.0010000000474974513	0.9740598769867926
b12	pepb12b13	DaPR130924_VB106_O1932.m	2110	18.049999237060547	PVTMGDEGGLR		1	b12.a1	0.0015999999595806003	39.099998474121094	2	1131.55419921875	1131.5467529296875	0.007499999832361937	6.628095403874111
b12	pepb12b13	DaPR130924_VB106_O1932.m	2100	18.010000228881836	PVTMGDEGGLR		1	b12.a1	1.2000000424450263E-5	46.5	2	1131.5423583984375	1131.5467529296875	-0.00430000014603138	-3.8001082455481843
b12	pepb12a1	DaPR130924_VB106_O1932.m	2527	19.780000686645508	AGGVGLNLSAASR		1	b12.a1	6.399999818995639E-8	60.79999923706055	2	1172.6422119140625	1172.6385498046875	0.003599999938160181	3.0699996505826883
b12	pepb12a3	DaPR130924_VB106_O1932.m	2561	19.93000030517578	AVLDLESER		1	b12.a1	0.004800000227987766	36.70000076293945	2	1031.53955078125	1031.5372314453125	0.002400000113993883	2.326624808908917
b12	pepb12a2	DaPR130924_VB106_O1932.m	2638	20.280000686645508	ASGFVFTR		1	b12.a1	5.2999999752501026E-5	40.5	2	884.4636840820312	884.462890625	7.999999797903001E-4	0.9045037256735388
b12	pepb12b17	DaPR130924_VB106_O1932.m	2664	20.3799991607666	THEMEPAEAIETPLLPHQK	M4:+15.99491	1	b12.a1	2.2000000171829015E-5	47.599998474121094	3	2187.07568359375	2187.075439453125	9.999999747378752E-5	0.04572315873054309
b12	pepb12b20	DaPR130924_VB106_O1932.m	2675	20.43000030517578	YYTGVVNNNEMVALQR	M11:+15.99491	1	b12.a1	3.4999999343199306E-8	64.69999694824219	2	1886.916015625	1886.9068603515625	0.009100000374019146	4.8227077685878275
b12	pepb12b18	DaPR130924_VB106_O1932.m	2772	20.809999465942383	VFIQHITLSDEER		1	b12.a1	8.500000112690032E-4	39.400001525878906	3	1586.819580078125	1586.8177490234375	0.0019000000320374966	1.1973649987257822
b12	pepb12b19	DaPR130924_VB106_O1932.m	3046	21.950000762939453	YYTGVVNNNEMVALQR		1	b12.a1	1.3999999737279722E-6	51.400001525878906	2	1870.917724609375	1870.9119873046875	0.00570000009611249	3.0466425651182787
b12	pepb12b12	DaPR130924_VB106_O1932.m	3276	22.950000762939453	NDLYYNTITNFSEK		1	b12.a1	3.499999875202775E-4	40.5	2	1721.7994384765625	1721.8021240234375	-0.0026000000070780516	-1.5100457658877064
b12	pepb12b15	DaPR130924_VB106_O1932.m	3849	26.059999465942383	QDIVLTTYNILTHDYGTK		1	b12.a1	0.00139999995008111	45.70000076293945	3	2095.0732421875	2095.071044921875	0.002300000051036477	1.0978148242806935
b12	pepb12b14	DaPR130924_VB106_O1932.m	4107	28.0	QDIVLTTYNILTHDYGTK	Q1:-17.02655	1	b12.a1	9.500000160187483E-4	35.79999923706055	2	2078.0498046875	2078.04443359375	0.005400000140070915	2.5985970524856423
b13	pepb13b10	DaPR130924_VB106_O1932.m	1071	12.479999542236328	KLNTTTMSNATAN	M7:+15.99491	2	b13.a1 b13.a2	0.0017000000225380063	36.29999923706055	2	1382.660888671875	1382.658447265625	0.0024999999441206455	1.808110997379504
b13	pepb13a4	DaPR130924_VB106_O1932.m	1501	15.130000114440918	EAVATIMSGSK	M7:+15.99491	2	b13.a1 b13.a2	0.0032999999821186066	36.5	2	1109.5552978515625	1109.5511474609375	0.00419999985024333	3.78531432269209
b13	pepb13a9	DaPR130924_VB106_O1932.m	1667	16.0	LNTTTMSNATANSSIR	M6:+15.99491	2	b13.a1 b13.a2	3.400000139208714E-7	44.900001525878906	2	1697.81689453125	1697.812744140625	0.00419999985024333	2.473770953091312
b13	pepb13b17	DaPR130924_VB106_O1932.m	2124	18.100000381469727	QTETEMLYGSAPR	M6:+15.99491	2	b13.a1 b13.a2	1.1999999696854502E-4	42.599998474121094	2	1498.686767578125	1498.6846923828125	0.002199999988079071	1.4679538659871225
b13	pepb13a8	DaPR130924_VB106_O1932.m	2145	18.18000030517578	LNTTTMSNATANSSIR		2	b13.a1 b13.a2	8.899999670575198E-8	57.400001525878906	2	1681.817138671875	1681.8177490234375	-6.000000284984708E-4	-0.3567568655086832
b13	pepb13a3	DaPR130924_VB106_O1932.m	2209	18.459999084472656	EAVATIMSGSK		2	b13.a1 b13.a2	0.010999999940395355	34.0	2	1093.558837890625	1093.55615234375	0.0027000000700354576	2.4690090803738953
b13	pepb13a1	DaPR130924_VB106_O1932.m	2408	19.309999465942383	ALQLEVDR		2	b13.a1 b13.a2	0.023000000044703484	42.400001525878906	2	943.5253295898438	943.5211181640625	0.00419999985024333	4.451410540143332
b13	pepb13b16	DaPR130924_VB106_O1932.m	2519	19.75	QTETEMLYGSAPR		2	b13.a1 b13.a2	3.299999889350147E-6	54.0	2	1482.693359375	1482.689697265625	0.003700000001117587	2.4954648352525304
b13	pepb13a2	DaPR130924_VB106_O1932.m	2533	19.799999237060547	DPSLSDSSTVGLQR		1	b13.a1	3.7999998703242E-9	60.29999923706055	2	1461.7254638671875	1461.7183837890625	0.0071000000461936	4.857296812392137
b13	pepb13b13	DaPR130924_VB106_O1932.m	2627	20.209999084472656	PIFGGTVYHSPVSR		2	b13.a1 b13.a2	0.007699999958276749	32.099998474121094	3	1516.791259765625	1516.7911376953125	9.999999747378752E-5	0.06592865358228059
b13	pepb13b15	DaPR130924_VB106_O1932.m	2776	20.829999923706055	QTETEMLYGSAPR	M6:+15.99491 - Q1:-17.02655	2	b13.a1 b13.a2	0.0032999999821186066	33.099998474121094	2	1481.6552734375	1481.6580810546875	-0.00279999990016222	-1.889774662565265
b13	pepb13b18	DaPR130924_VB106_O1932.m	3099	22.200000762939453	SDATSGILNSTNIQS		2	b13.a1 b13.a2	0.008100000210106373	41.29999923706055	2	1507.724853515625	1507.723876953125	0.0010000000474974513	0.663251449939425
b13	pepb13a6	DaPR130924_VB106_O1932.m	3155	22.450000762939453	ELLDMMIAEEESLK	M5:+15.99491 - M6:+15.99491	2	b13.a1 b13.a2	2.5999999706982635E-5	42.70000076293945	2	1682.7899169921875	1682.7867431640625	0.0031999999191612005	1.9016075163180781
b13	pepb13b14	DaPR130924_VB106_O1932.m	3188	22.579999923706055	QTETEMLYGSAPR	Q1:-17.02655	2	b13.a1 b13.a2	2.500000118743628E-4	44.599998474121094	2	1465.662109375	1465.6632080078125	-0.0010000000474974513	-0.6822850174813974
b13	pepb13a7	DaPR130924_VB106_O1932.m	3579	24.3799991607666	ENLELNGSILSGGYPGSAPLQR		2	b13.a1 b13.a2	0.03099999949336052	27.899999618530273	2	2272.169189453125	2272.156982421875	0.012000000104308128	5.281325276881802
b13	pepb13b11	DaPR130924_VB106_O1932.m	3649	24.75	NFSINSVASTYSEFAK		1	b13.a1	1.8999999440438842E-7	54.79999923706055	2	1764.84716796875	1764.8443603515625	0.002899999963119626	1.643204368764811
b13	pepb13a5	DaPR130924_VB106_O1932.m	3968	26.979999542236328	ELLDMMIAEEESLK		2	b13.a1 b13.a2	3.400000059627928E-5	39.099998474121094	2	1650.80224609375	1650.796875	0.005400000140070915	3.271147542044454
b13	pepb13b12	DaPR130924_VB106_O1932.m	3680	24.950000762939453	NFSINSVASTYSEFAR		1	b13.a2	0.002199999988079071	31.399999618530273	2	1792.857177734375	1792.8504638671875	0.0066999997943639755	3.737065599945264
b14	pepb14b17	DaPR130924_VB106_O1932.m	1256	13.710000038146973	YAMEQSIK	M3:+15.99491	1	b14.a1	0.003000000026077032	31.899999618530273	2	985.4658203125	985.46630859375	-5.000000237487257E-4	-0.5073740414953611
b14	pepb14a9	DaPR130924_VB106_O1932.m	1511	15.15999984741211	KQESTVMVLR	M7:+15.99491	1	b14.a1	0.009999999776482582	30.600000381469727	2	1206.6558837890625	1206.6514892578125	0.004399999976158142	3.646454684993175
b14	pepb14a1	DaPR130924_VB106_O1932.m	1566	15.5	AIQALNGR		1	b14.a1	2.699999895412475E-4	39.099998474121094	2	842.4832763671875	842.4846801757812	-0.00139999995008111	-1.661751225896482
b14	pepb14b15	DaPR130924_VB106_O1932.m	1944	17.299999237060547	VVAEVYDQER		1	b14.a1	1.700000029813964E-5	57.79999923706055	2	1207.598876953125	1207.5958251953125	0.0031999999191612005	2.6498931615995303
b14	pepb14b11	DaPR130924_VB106_O1932.m	2422	19.360000610351562	QGEEEDAEIIVK		1	b14.a1	0.014999999664723873	33.29999923706055	2	1359.6563720703125	1359.6641845703125	-0.007799999788403511	-5.736710488456754
b14	pepb14a8	DaPR130924_VB106_O1932.m	2650	20.329999923706055	IYVASVHQDLSDDDIK		1	b14.a1	6.100000149444895E-8	45.29999923706055	2	1817.9014892578125	1817.8919677734375	0.009499999694526196	5.225832922383082
b14	pepb14a6	DaPR130924_VB106_O1932.m	2838	21.079999923706055	GYGFIEYEK		1	b14.a1	4.299999854993075E-4	37.20000076293945	2	1105.5203857421875	1105.5205078125	-0.0	-0.0
b14	pepb14b14	DaPR130924_VB106_O1932.m	2916	21.40999984741211	SVFEAFGK		1	b14.a1	0.007799999788403511	28.799999237060547	2	884.4531860351562	884.4517211914062	0.001500000013038516	1.6959659607173714
b14	pepb14b13	DaPR130924_VB106_O1932.m	3146	22.399999618530273	SIDMSWDSVTMK	M11:+15.99491	1	b14.a1	2.700000004551839E-5	44.29999923706055	2	1415.6170654296875	1415.6185302734375	-0.00139999995008111	-0.988966956946155
b14	pepb14b12	DaPR130924_VB106_O1932.m	3412	23.579999923706055	SIDMSWDSVTMK		1	b14.a1	3.1999999191612005E-4	50.5	2	1399.6285400390625	1399.6236572265625	0.004900000058114529	3.500941151440788
b14	pepb14a3	DaPR130924_VB106_O1932.m	3498	23.979999542236328	ATATIALGTDSIK	A1:+42.01057	1	b14.a1	8.700000080352766E-7	43.599998474121094	2	1303.7095947265625	1303.7108154296875	-0.0012000000569969416	-0.920449568105666
b14	pepb14a7	DaPR130924_VB106_O1932.m	3534	24.1299991607666	LTPATPGGLPPAAAVAAAAATAK		1	b14.a1	5.39999979082495E-4	46.29999923706055	3	1988.1207275390625	1988.117919921875	0.00279999990016222	1.4083671155040183
b14	pepb14b10	DaPR130924_VB106_O1932.m	3635	24.65999984741211	PSNIGQAQPIIDQLAEEAR		1	b14.a1	1.7999999499807018E-6	50.400001525878906	2	2050.05908203125	2050.056884765625	0.002300000051036477	1.1219201126213758
b14	pepb14b16	DaPR130924_VB106_O1932.m	3719	25.149999618530273	VYVGSIYYELGEDTIR		1	b14.a1	3.000000106112566E-7	55.400001525878906	2	1876.9381103515625	1876.93310546875	0.004999999888241291	2.663920133153908
b14	pepb14a5	DaPR130924_VB106_O1932.m	3877	26.25	AVTPPMPLLTPATPGGLPPAAAVAAAAATAK	M6:+15.99491	1	b14.a1	0.00430000014603138	34.099998474121094	3	2810.552001953125	2810.548828125	0.003000000026077032	1.0674071896763384
b14	pepb14a2	DaPR130924_VB106_O1932.m	3962	26.90999984741211	AQSSQDAVSSMNLFDLGGQYLR		1	b14.a1	6.200000061653554E-4	47.29999923706055	3	2387.135986328125	2387.1298828125	0.006099999882280827	2.555369913552357
b14	pepb14a2	DaPR130924_VB106_O1932.m	3960	26.899999618530273	AQSSQDAVSSMNLFDLGGQYLR		1	b14.a1	3.7999998312443495E-5	46.099998474121094	2	2387.126953125	2387.1298828125	-0.003000000026077032	-1.25673933692391
b14	pepb14a4	DaPR130924_VB106_O1932.m	4039	27.549999237060547	AVTPPMPLLTPATPGGLPPAAAVAAAAATAK		1	b14.a1	0.002400000113993883	40.400001525878906	3	2794.568359375	2794.553955078125	0.014000000432133675	5.00974418715143
b15	pepb15a6	DaPR130924_VB106_O1932.m	1585	15.609999656677246	GAVIVVSHDAR		1	b15.a1	5.90000010561198E-4	50.5	2	1123.62548828125	1123.622314453125	0.0032999999821186066	2.9369299093394563
b15	pepb15a4	DaPR130924_VB106_O1932.m	1617	15.760000228881836	AVSEEQQPALK		1	b15.a1	0.0010000000474974513	38.70000076293945	2	1199.6273193359375	1199.6270751953125	3.000000142492354E-4	0.2500777286978056
b15	pepb15a3	DaPR130924_VB106_O1932.m	1662	15.960000038146973	ADDPYAHLSK		1	b15.a1	0.0013000000035390258	44.099998474121094	2	1116.5302734375	1116.5323486328125	-0.002099999925121665	-1.8808231823225747
b15	pepb15a9	DaPR130924_VB106_O1932.m	1806	16.649999618530273	LQGQLEQGDDTAAER		1	b15.a1	1.4999999621068127E-5	62.400001525878906	2	1630.774169921875	1630.76708984375	0.0071000000461936	4.353779329011281
b15	pepb15b15	DaPR130924_VB106_O1932.m	1826	16.75	QAMLENASDIK	M3:+15.99491	1	b15.a1	7.100000220816582E-5	35.20000076293945	2	1235.59326171875	1235.593994140625	-6.99999975040555E-4	-0.5665291174609633
b15	pepb15b17	DaPR130924_VB106_O1932.m	1939	17.280000686645508	YGLVGPNGK		1	b15.a1	0.00139999995008111	28.799999237060547	2	904.4901733398438	904.4890747070312	0.0010000000474974513	1.1055966019505061
b15	pepb15a2	DaPR130924_VB106_O1932.m	2340	19.0	AANAAENDFSVSQAEMSSR	M16:+15.99491	1	b15.a1	3.499999875202775E-4	31.399999618530273	2	2000.86962890625	2000.86181640625	0.007799999788403511	3.8983200761025563
b15	pepb15b11	DaPR130924_VB106_O1932.m	2450	19.459999084472656	MEETPTEYLQR	M1:+15.99491	1	b15.a1	0.004000000189989805	38.20000076293945	2	1412.6387939453125	1412.6365966796875	0.002199999988079071	1.5573715088863131
b15	pepb15b14	DaPR130924_VB106_O1932.m	2492	19.6299991607666	NQDEESQEAPELLK		1	b15.a1	1.9999999494757503E-4	49.5	2	1629.7587890625	1629.7607421875	-0.0017999999690800905	-1.1044565760395553
b15	pepb15b10	DaPR130924_VB106_O1932.m	2616	20.15999984741211	MEETPTEYLQR		1	b15.a1	1.1000000085914508E-4	54.20000076293945	2	1396.644287109375	1396.6417236328125	0.0026000000070780516	1.8616084304822123
b15	pepb15a1	DaPR130924_VB106_O1932.m	2656	20.350000381469727	AANAAENDFSVSQAEMSSR		1	b15.a1	8.90000018127779E-10	53.599998474121094	2	1984.871826171875	1984.866943359375	0.004900000058114529	2.468679361358756
b15	pepb15a7	DaPR130924_VB106_O1932.m	2896	21.329999923706055	GFNLPYQDAR		1	b15.a1	4.200000148557592E-6	48.0	2	1180.57568359375	1180.574951171875	7.999999797903001E-4	0.6776359086699202
b15	pepb15b13	DaPR130924_VB106_O1932.m	3018	21.809999465942383	NLDFGIDMDSR	M8:+15.99491	1	b15.a1	6.000000284984708E-4	42.79999923706055	2	1298.572021484375	1298.568603515625	0.0035000001080334187	2.695275473746894
b15	pepb15a5	DaPR130924_VB106_O1932.m	3237	22.780000686645508	EVLEALGEVMVSR	M10:+15.99491	1	b15.a1	1.9000000293090125E-6	53.20000076293945	2	1447.751220703125	1447.7464599609375	0.004699999932199717	3.246424745066571
b15	pepb15b12	DaPR130924_VB106_O1932.m	3403	23.530000686645508	NLDFGIDMDSR		1	b15.a1	7.900000127847306E-6	42.70000076293945	2	1282.5726318359375	1282.57373046875	-0.0010000000474974513	-0.779682308893053
b15	pepb15a8	DaPR130924_VB106_O1932.m	3419	23.600000381469727	IGFFNQQYAEQLR		1	b15.a1	1.4000000270186774E-8	47.099998474121094	2	1613.8096923828125	1613.8074951171875	0.002199999988079071	1.3632356986415637
b15	pepb15b16	DaPR130924_VB106_O1932.m	3872	26.229999542236328	STLLLLLTGK		1	b15.a1	1.4000000373926014E-4	41.0	2	1058.6824951171875	1058.682373046875	9.999999747378752E-5	0.09445703453623086
b16	pepb16a8	DaPR130924_VB106_O1932.m	808	10.760000228881836	KVSPASGVSK		1	b16.a1	0.012000000104308128	38.5	2	959.552978515625	959.5524291992188	5.000000237487257E-4	0.5210762940447077
b16	pepb16b11	DaPR130924_VB106_O1932.m	1360	14.3100004196167	SNSQVPQQSHFTK		1	b16.a1	0.008999999612569809	27.600000381469727	2	1487.7286376953125	1487.7242431640625	0.0044999998062849045	3.0247539669814034
b16	pepb16a2	DaPR130924_VB106_O1932.m	1690	16.110000610351562	EKGDQLFDQK		1	b16.a1	0.002199999988079071	29.899999618530273	2	1207.603271484375	1207.5958251953125	0.007600000128149986	6.293496523905909
b16	pepb16a6	DaPR130924_VB106_O1932.m	1952	17.350000381469727	IILDEAHNVK		1	b16.a1	0.04699999839067459	43.20000076293945	2	1151.64306640625	1151.642333984375	7.999999797903001E-4	0.6946601007819101
b16	pepb16b16	DaPR130924_VB106_O1932.m	2022	17.68000030517578	VPLLLHQK		1	b16.a1	0.010999999940395355	42.900001525878906	2	947.6051635742188	947.6041259765625	0.0010999999940395355	1.1608222926487577
b16	pepb16a3	DaPR130924_VB106_O1932.m	2250	18.6299991607666	ESQKPQGGILADDMGLGK	M14:+15.99491	1	b16.a1	0.003599999938160181	41.0	3	1859.9256591796875	1859.917236328125	0.008500000461935997	4.570096075197851
b16	pepb16a5	DaPR130924_VB106_O1932.m	2374	19.15999984741211	HGLTYATIDGSVNPK		1	b16.a1	0.013000000268220901	42.099998474121094	3	1572.8050537109375	1572.8021240234375	0.003000000026077032	1.9074236868415666
b16	pepb16a4	DaPR130924_VB106_O1932.m	2418	19.350000381469727	GTQPVGSLELK		1	b16.a1	7.900000127847306E-6	38.400001525878906	2	1128.6241455078125	1128.6263427734375	-0.002099999925121665	-1.8606688906101696
b16	pepb16b17	DaPR130924_VB106_O1932.m	2425	19.3799991607666	VYLTTQLK		1	b16.a1	0.020999999716877937	31.299999237060547	2	965.565673828125	965.5670166015625	-0.00139999995008111	-1.4499252004367238
b16	pepb16b14	DaPR130924_VB106_O1932.m	2681	20.459999084472656	TTTGPPHLVPPQPLPR		1	b16.a1	1.1000000085914508E-4	44.70000076293945	3	1707.9552001953125	1707.9544677734375	6.99999975040555E-4	0.40984697674821796
b16	pepb16b15	DaPR130924_VB106_O1932.m	2742	20.700000762939453	VALEFGSEEPR		1	b16.a1	3.1999999191612005E-4	43.70000076293945	2	1233.614990234375	1233.6114501953125	0.003599999938160181	2.918260800505871
b16	pepb16a9	DaPR130924_VB106_O1932.m	2948	21.549999237060547	PLVILPQR		1	b16.a1	0.0031999999191612005	30.899999618530273	2	935.6036987304688	935.6041259765625	-3.9999998989515007E-4	-0.4275312376135998
b16	pepb16b12	DaPR130924_VB106_O1932.m	3055	21.979999542236328	STLASVNIQALPDK		1	b16.a1	4.3000000005122274E-7	55.900001525878906	2	1456.8031005859375	1456.801025390625	0.002099999925121665	1.4415145847104092
b16	pepb16a1	DaPR130924_VB106_O1932.m	3441	23.700000762939453	DSEPSSTVSLNGTFFK		1	b16.a1	1.500000053056283E-7	58.0	2	1715.81689453125	1715.812744140625	0.00419999985024333	2.4478194748150823
b16	pepb16b10	DaPR130924_VB106_O1932.m	3493	23.950000762939453	QEAEIPGANLNVEGTSTPLLR		1	b16.a1	0.004399999976158142	33.599998474121094	2	2209.150634765625	2209.146240234375	0.004399999976158142	1.9917196498912328
b16	pepb16b13	DaPR130924_VB106_O1932.m	3658	24.799999237060547	SVIVSQWTNMLK		1	b16.a1	0.020999999716877937	27.5	2	1405.7476806640625	1405.751220703125	-0.0035000001080334187	-2.489772056739028
b16	pepb16a7	DaPR130924_VB106_O1932.m	3908	26.479999542236328	ISSLLAELEAIQR		1	b16.a1	7.899999764049426E-5	53.900001525878906	2	1442.8240966796875	1442.8216552734375	0.002400000113993883	1.6634073277331323
b17	pepb17b14	DaPR130924_VB106_O1932.m	1292	13.960000038146973	PQATAVYK		1	b17.a1	0.002899999963119626	41.29999923706055	2	877.4822998046875	877.4782104492188	0.004100000020116568	4.672480719512798
b17	pepb17b16	DaPR130924_VB106_O1932.m	1421	14.649999618530273	VAQGVSGAVQDK		1	b17.a1	1.5999999902760464E-7	56.400001525878906	2	1158.6126708984375	1158.61181640625	0.0010000000474974513	0.8631018891203991
b17	pepb17a3	DaPR130924_VB106_O1932.m	1810	16.65999984741211	EANEILQR		2	b17.a1 b17.a2	0.01899999938905239	37.79999923706055	2	972.5094604492188	972.5112915039062	-0.0019000000320374966	-1.9537048552920222
b17	pepb17a7	DaPR130924_VB106_O1932.m	2302	18.850000381469727	GMGSLDAMDK		1	b17.a1	0.004600000102072954	40.900001525878906	2	1024.4400634765625	1024.4442138671875	-0.004100000020116568	-4.002170117823621
b17	pepb17a1	DaPR130924_VB106_O1932.m	2339	19.0	AMMYSGELK		1	b17.a1	0.00419999985024333	37.0	2	1029.47607421875	1029.474853515625	0.0013000000035390258	1.2627797552310926
b17	pepb17b15	DaPR130924_VB106_O1932.m	3027	21.850000381469727	REDLVVAPAGITLK		1	b17.a1	0.005799999926239252	38.5	3	1481.873046875	1481.8690185546875	0.004100000020116568	2.766776259426372
b17	pepb17b11	DaPR130924_VB106_O1932.m	3124	22.309999465942383	KYEQGFITDPVVLSPK		1	b17.a1	6.500000017695129E-4	55.900001525878906	3	1820.978759765625	1820.979736328125	-0.0010000000474974513	-0.5491549562840714
b17	pepb17a2	DaPR130924_VB106_O1932.m	3232	22.760000228881836	DKYPNLQVIGGNVVTAAQAK		1	b17.a1	1.8000000795437288E-11	72.0999984741211	3	2086.131103515625	2086.129638671875	0.0015999999595806003	0.7669705323774763
b17	pepb17b12	DaPR130924_VB106_O1932.m	3356	23.329999923706055	NLIDAGVDALR		1	b17.a1	0.0052999998442828655	50.0	2	1156.6328125	1156.6324462890625	3.9999998989515007E-4	0.3458315484564775
b17	pepb17a4	DaPR130924_VB106_O1932.m	3411	23.559999465942383	EDLVVAPAGITLK		1	b17.a1	0.008700000122189522	32.400001525878906	2	1325.7698974609375	1325.7679443359375	0.0020000000949949026	1.508559701974602
b17	pepb17b17	DaPR130924_VB106_O1932.m	3488	23.93000030517578	YEQGFITDPVVLSPK		1	b17.a1	2.099999951710174E-9	53.900001525878906	2	1692.8837890625	1692.8846435546875	-8.999999845400453E-4	-0.5316369239727062
b17	pepb17a6	DaPR130924_VB106_O1932.m	3525	24.100000381469727	FGVPVIADGGIQNVGH		1	b17.a1	2.099999983329326E-5	50.70000076293945	2	1579.8233642578125	1579.8231201171875	3.000000142492354E-4	0.18989468531577264
b17	pepb17b10	DaPR130924_VB106_O1932.m	3955	26.860000610351562	LPIVNEDDELVAIIAR		1	b17.a1	1.500000053056283E-7	50.20000076293945	2	1779.990234375	1779.9854736328125	0.004800000227987766	2.696651348615412
b17	pepb17a8	DaPR130924_VB106_O1932.m	1706	16.18000030517578	IAQGVSGSIQDK		1	b17.a2	4.8000001697801054E-5	42.29999923706055	2	1202.63818359375	1202.637939453125	3.000000142492354E-4	0.24945164659087196
b17	pepb17b13	DaPR130924_VB106_O1932.m	3132	22.350000381469727	NLIDAGVDGLR		1	b17.a2	0.004600000102072954	49.900001525878906	2	1142.6201171875	1142.6168212890625	0.0032999999821186066	2.8881072995194104
b17	pepb17a5	DaPR130924_VB106_O1932.m	3505	24.010000228881836	FGVPIIADGGIQTVGHVVK		1	b17.a2	0.002199999988079071	30.700000762939453	3	1907.07470703125	1907.0753173828125	-6.000000284984708E-4	-0.3146178984277794
b17	pepb17a9	DaPR130924_VB106_O1932.m	3560	24.260000228881836	IELVVAPAGVTLK		1	b17.a2	0.005799999926239252	42.599998474121094	2	1309.8096923828125	1309.8094482421875	3.9999998989515007E-4	0.30538792526803404
b18	pepb18a5	DaPR130924_VB106_O1932.m	1252	13.699999809265137	LNEHFSR		1	b18.a1	0.007300000172108412	34.70000076293945	2	902.44873046875	902.4483032226562	3.9999998989515007E-4	0.44323867468833855
b18	pepb18a3	DaPR130924_VB106_O1932.m	1425	14.680000305175781	EGSTQQLQTTSPK		1	b18.a1	1.900000061141327E-4	47.79999923706055	2	1404.7061767578125	1404.6968994140625	0.00930000003427267	6.620645377769365
b18	pepb18a7	DaPR130924_VB106_O1932.m	1433	14.710000038146973	IVVDSESR		1	b18.a1	0.002199999988079071	29.299999237060547	2	904.47509765625	904.473876953125	0.0012000000569969416	1.3267382149712792
b18	pepb18b11	DaPR130924_VB106_O1932.m	1860	16.90999984741211	TIGSGEPGVPTK		1	b18.a1	6.70000008540228E-5	41.599998474121094	2	1142.6064453125	1142.6055908203125	8.999999845400453E-4	0.7876733597057818
b18	pepb18a9	DaPR130924_VB106_O1932.m	2029	17.700000762939453	MQAGEEVTELR	M1:+15.99491	1	b18.a1	0.004399999976158142	39.400001525878906	2	1278.5980224609375	1278.599853515625	-0.0017999999690800905	-1.4077899071635502
b18	pepb18a1	DaPR130924_VB106_O1932.m	2167	18.299999237060547	AISSTEAVLNNR		2	b18.a1 b18.a2	9.800000043469481E-6	57.400001525878906	2	1274.671875	1274.6702880859375	0.0015999999595806003	1.2552265276247885
b18	pepb18a8	DaPR130924_VB106_O1932.m	2316	18.899999618530273	MQAGEEVTELR		1	b18.a1	2.800000074785203E-4	42.70000076293945	2	1262.6065673828125	1262.60498046875	0.0017000000225380063	1.3464227124360548
b18	pepb18b16	DaPR130924_VB106_O1932.m	2429	19.399999618530273	YTELQLEAAK		1	b18.a1	3.900000137946336E-6	44.599998474121094	2	1165.61083984375	1165.6103515625	5.000000237487257E-4	0.4289598347153282
b18	pepb18b10	DaPR130924_VB106_O1932.m	2485	19.600000381469727	SYLPPPEQPSSGSLK		1	b18.a1	0.04800000041723251	24.299999237060547	2	1586.8072509765625	1586.8065185546875	7.999999797903001E-4	0.5041572305355569
b18	pepb18b12	DaPR130924_VB106_O1932.m	2539	19.829999923706055	TLLVSTSAVDNNEAQK		1	b18.a1	4.5000000682193786E-5	65.0999984741211	2	1689.8695068359375	1689.8658447265625	0.003800000064074993	2.2486992538096255
b18	pepb18a4	DaPR130924_VB106_O1932.m	3555	24.229999542236328	ELLDTELDLYK		1	b18.a1	0.0012000000569969416	37.79999923706055	2	1351.69677734375	1351.6995849609375	-0.0027000000700354576	-1.9974853141006803
b18	pepb18b14	DaPR130924_VB106_O1932.m	3626	24.610000610351562	VMQPLVQQPILPVVK		1	b18.a1	0.00419999985024333	44.5	2	1689.0247802734375	1689.0140380859375	0.010999999940395355	6.5126752604501865
b18	pepb18b13	DaPR130924_VB106_O1932.m	978	11.960000038146973	TSSAVSTPSK		1	b18.a2	0.039000000804662704	29.0	2	964.497314453125	964.4949951171875	0.002300000051036477	2.3846676889775087
b18	pepb18a6	DaPR130924_VB106_O1932.m	1759	16.43000030517578	LSSGEDTTELR		1	b18.a2	1.1000000085914508E-4	42.599998474121094	2	1207.58447265625	1207.5804443359375	0.004000000189989805	3.312408882365971
b18	pepb18b15	DaPR130924_VB106_O1932.m	1801	16.610000610351562	VVLEPDSR		1	b18.a2	0.00139999995008111	33.20000076293945	2	914.4957275390625	914.49462890625	0.0010999999940395355	1.2028501417828479
b18	pepb18a2	DaPR130924_VB106_O1932.m	2152	18.209999084472656	AMSGLEGPLTK	M2:+15.99491	1	b18.a2	0.04399999976158142	26.600000381469727	2	1119.56982421875	1119.5718994140625	-0.0020000000949949026	-1.786397189891618
b19	pepb19a3	DaPR130924_VB106_O1932.m	1007	12.149999618530273	FSSASGASAR		1	b19.a1	8.59999970998615E-4	34.099998474121094	2	940.4494018554688	940.44873046875	6.99999975040555E-4	0.7443255037323007
b19	pepb19b14	DaPR130924_VB106_O1932.m	1192	13.260000228881836	STTPGGTGIK		1	b19.a1	0.02199999988079071	23.299999237060547	2	918.4895629882812	918.489501953125	0.0	0.0
b19	pepb19a5	DaPR130924_VB106_O1932.m	1452	14.8100004196167	LEATAASSVK		1	b19.a1	0.007899999618530273	35.400001525878906	2	976.5305786132812	976.5313720703125	-7.999999797903001E-4	-0.8192260921369542
b19	pepb19b15	DaPR130924_VB106_O1932.m	1926	17.209999084472656	TPIITPNTK		1	b19.a1	0.012000000104308128	30.100000381469727	2	984.5734252929688	984.5728149414062	6.000000284984708E-4	0.6094013763057006
b19	pepb19b12	DaPR130924_VB106_O1932.m	2044	17.780000686645508	QPLSEASNQQPLSGGEEK		1	b19.a1	0.008100000210106373	26.700000762939453	2	1898.9066162109375	1898.9095458984375	-0.00279999990016222	-1.4745304252169875
b19	pepb19a2	DaPR130924_VB106_O1932.m	2046	17.780000686645508	EIEMSVDDDDINSSK	M4:+15.99491	1	b19.a1	0.0031999999191612005	29.799999237060547	2	1712.718505859375	1712.717041015625	0.00139999995008111	0.8174146204856602
b19	pepb19a4	DaPR130924_VB106_O1932.m	2321	18.90999984741211	GSVTLSEIR		1	b19.a1	0.006000000052154064	41.099998474121094	2	961.53271484375	961.5316772460938	0.0010000000474974513	1.0400073873400968
b19	pepb19a4	DaPR130924_VB106_O1932.m	2307	18.860000610351562	GSVTLSEIR		1	b19.a1	0.017999999225139618	40.79999923706055	2	961.5353393554688	961.5316772460938	0.003599999938160181	3.7440263522787713
b19	pepb19b10	DaPR130924_VB106_O1932.m	2325	18.93000030517578	QDTSSSTTHLAQQLK	Q1:-17.02655	1	b19.a1	1.8000000272877514E-4	50.20000076293945	2	1627.7928466796875	1627.7926025390625	3.000000142492354E-4	0.1842986715760285
b19	pepb19a9	DaPR130924_VB106_O1932.m	2387	19.209999084472656	NWLSADTK		1	b19.a1	0.009399999864399433	30.799999237060547	2	934.4627685546875	934.4633178710938	-5.000000237487257E-4	-0.5350665073593601
b19	pepb19b13	DaPR130924_VB106_O1932.m	2392	19.229999542236328	SNIHSSVMASPGGLSAVR		1	b19.a1	0.00139999995008111	59.900001525878906	3	1769.89892578125	1769.896728515625	0.002199999988079071	1.2430103703983704
b19	pepb19b11	DaPR130924_VB106_O1932.m	2823	21.010000228881836	QPLSEASNQQPLSGGEEK	Q1:-17.02655	1	b19.a1	1.500000053056283E-6	43.79999923706055	2	1881.8856201171875	1881.8829345703125	0.00279999990016222	1.4878714550868382
b19	pepb19a8	DaPR130924_VB106_O1932.m	2867	21.200000762939453	NTFELITVRPQR		1	b19.a1	0.024000000208616257	28.799999237060547	2	1473.8175048828125	1473.8177490234375	-9.999999747378752E-5	-0.06785099279748005
b19	pepb19a1	DaPR130924_VB106_O1932.m	3065	22.030000686645508	ALSSSADDASLVNASISSSVK		1	b19.a1	4.0000000467443897E-7	62.70000076293945	2	2009.0068359375	2009.003662109375	0.003100000089034438	1.5430534784488943
b19	pepb19a7	DaPR130924_VB106_O1932.m	3250	22.829999923706055	NTFELITVR		1	b19.a1	0.0430000014603138	36.29999923706055	2	1092.602294921875	1092.605224609375	-0.002899999963119626	-2.6542065677531657
b19	pepb19a6	DaPR130924_VB106_O1932.m	3308	23.100000381469727	ITLFLEEDK		1	b19.a1	0.0012000000569969416	45.29999923706055	2	1107.593505859375	1107.5936279296875	-9.999999747378752E-5	-0.09028581869029652
b20	pepb20b12	DaPR130924_VB106_O1932.m	1315	14.100000381469727	SPPPGMGLNQNR	M6:+15.99491	1	b20.a1	0.017999999225139618	26.799999237060547	2	1283.618896484375	1283.616455078125	0.002400000113993883	1.8697174724577768
b20	pepb20a1	DaPR130924_VB106_O1932.m	1519	15.210000038146973	AELDDTPMR	M8:+15.99491	1	b20.a1	8.800000068731606E-4	36.099998474121094	2	1063.47314453125	1063.472900390625	3.000000142492354E-4	0.2820946487108813
b20	pepb20a6	DaPR130924_VB106_O1932.m	1530	15.279999732971191	GMGPGTPAGYGR	M2:+15.99491	1	b20.a1	0.0013000000035390258	40.5	2	1136.5179443359375	1136.5157470703125	0.002300000051036477	2.023729153745006
b20	pepb20a9	DaPR130924_VB106_O1932.m	2147	18.200000762939453	MGGGGAMNMGDPYGSGGQK	M1:+15.99491	1	b20.a1	3.600000127335079E-5	44.20000076293945	2	1787.72119140625	1787.7149658203125	0.006300000008195639	3.5240517244899916
b20	pepb20a9	DaPR130924_VB106_O1932.m	1855	16.8799991607666	MGGGGAMNMGDPYGSGGQK	M9:+15.99491	1	b20.a1	4.900000058114529E-4	39.70000076293945	2	1787.714111328125	1787.7149658203125	-7.999999797903001E-4	-0.4474986197943538
b20	pepb20a5	DaPR130924_VB106_O1932.m	1902	17.100000381469727	GMGPGTPAGYGR		1	b20.a1	9.899999713525176E-4	36.70000076293945	2	1120.516357421875	1120.520751953125	-0.004399999976158142	-3.926745639015357
b20	pepb20b11	DaPR130924_VB106_O1932.m	1903	17.100000381469727	SPPPGMGLNQNR		1	b20.a1	0.02500000037252903	25.0	2	1267.6192626953125	1267.62158203125	-0.002300000051036477	-1.814421656777832
b20	pepb20a3	DaPR130924_VB106_O1932.m	1933	17.25	FATHAAALSVR		1	b20.a1	4.099999932805076E-5	45.29999923706055	2	1143.62890625	1143.6273193359375	0.0015999999595806003	1.399057133848168
b20	pepb20b10	DaPR130924_VB106_O1932.m	1989	17.5	MGYMDPR		1	b20.a1	0.005200000014156103	32.599998474121094	2	869.3666381835938	869.3648071289062	0.0017999999690800905	2.070477151041603
b20	pepb20a2	DaPR130924_VB106_O1932.m	2254	18.649999618530273	FAQHGTFEYEYSQR		1	b20.a1	4.400000034365803E-5	40.29999923706055	3	1762.781982421875	1762.7823486328125	-3.9999998989515007E-4	-0.2269139977521241
b20	pepb20a8	DaPR130924_VB106_O1932.m	2365	19.1299991607666	MGGGGAMNMGDPYGSGGQK		1	b20.a1	8.800000159681076E-7	51.400001525878906	2	1771.720947265625	1771.7200927734375	8.999999845400453E-4	0.507980909744717
b20	pepb20a4	DaPR130924_VB106_O1932.m	2391	19.229999542236328	GIVEFASK		1	b20.a1	0.017999999225139618	35.20000076293945	2	850.468505859375	850.46728515625	0.0012000000569969416	1.4109890855783767
b20	pepb20b13	DaPR130924_VB106_O1932.m	2720	20.610000610351562	YGEPGEVFINK		1	b20.a1	0.04899999871850014	41.29999923706055	2	1252.62255859375	1252.621337890625	0.00139999995008111	1.1176561565194683
b20	pepb20a7	DaPR130924_VB106_O1932.m	3796	25.68000030517578	LFVGNLPADITEDEFK		1	b20.a1	0.002099999925121665	38.400001525878906	2	1807.91455078125	1807.9117431640625	0.002899999963119626	1.6040605820969325
b21	pepb21a7	DaPR130924_VB106_O1932.m	2080	17.93000030517578	GYIGVVNR		1	b21.a1	0.03500000014901161	38.099998474121094	2	877.490966796875	877.489501953125	0.001500000013038516	1.7094221750799306
b21	pepb21a8	DaPR130924_VB106_O1932.m	2715	20.579999923706055	LDLMDEGTDAR		1	b21.a1	3.499999875202775E-4	46.79999923706055	2	1235.557373046875	1235.5577392578125	-1.9999999494757503E-4	-0.16187021342095523
b21	pepb21a9	DaPR130924_VB106_O1932.m	2758	20.75	IEGSGDQVDTLELSGGAR		1	b21.a1	2.6000000161729986E-6	54.599998474121094	2	1803.877197265625	1803.872314453125	0.004900000058114529	2.7163785478907623
b21	pepb21b14	DaPR130924_VB106_O1932.m	2974	21.649999618530273	VPVGDQPPDIEYQIK		1	b21.a1	1.700000029813964E-5	43.099998474121094	2	1697.8785400390625	1697.8748779296875	0.003700000001117587	2.1791947387955943
b21	pepb21a4	DaPR130924_VB106_O1932.m	3098	22.200000762939453	GISPVPINLR		1	b21.a1	0.03799999877810478	32.900001525878906	2	1065.642822265625	1065.641845703125	8.999999845400453E-4	0.8445614144836936
b21	pepb21a6	DaPR130924_VB106_O1932.m	3129	22.329999923706055	GMEELIPLVNK	M2:+15.99491	1	b21.a1	1.4000000192027073E-5	43.400001525878906	2	1258.679443359375	1258.671630859375	0.007899999618530273	6.276457993365944
b21	pepb21b11	DaPR130924_VB106_O1932.m	3165	22.479999542236328	SSVLENFVGR		1	b21.a1	2.499999936844688E-5	48.599998474121094	2	1107.5821533203125	1107.5797119140625	0.0024999999441206455	2.2571738333851146
b21	pepb21a3	DaPR130924_VB106_O1932.m	3416	23.600000381469727	FPFELVK		1	b21.a1	0.006500000134110451	30.299999237060547	2	879.4981689453125	879.4979248046875	3.000000142492354E-4	0.34110372041623316
b21	pepb21a2	DaPR130924_VB106_O1932.m	3536	24.149999618530273	DMILQFISR	M2:+15.99491	1	b21.a1	0.0027000000700354576	35.79999923706055	2	1138.592041015625	1138.5928955078125	-7.999999797903001E-4	-0.7026216156333034
b21	pepb21a5	DaPR130924_VB106_O1932.m	3590	24.40999984741211	GMEELIPLVNK		1	b21.a1	5.999999848427251E-5	43.79999923706055	2	1242.6824951171875	1242.6767578125	0.005900000222027302	4.747815701013954
b21	pepb21b10	DaPR130924_VB106_O1932.m	3623	24.600000381469727	NLVDSYVAIINK		1	b21.a1	1.3999999737279722E-7	57.79999923706055	2	1348.7503662109375	1348.74755859375	0.002899999963119626	2.1501428822924167
b21	pepb21a1	DaPR130924_VB106_O1932.m	3834	25.950000762939453	DMILQFISR		1	b21.a1	2.300000051036477E-4	48.5	2	1122.5966796875	1122.5980224609375	-0.0013000000035390258	-1.158028054146391
b21	pepb21b13	DaPR130924_VB106_O1932.m	4027	27.43000030517578	VLNLTLIDLPGITK		1	b21.a1	0.004100000020116568	36.099998474121094	2	1509.92431640625	1509.925537109375	-0.0010999999940395355	-0.7285127425193382
b21	pepb21b12	DaPR130924_VB106_O1932.m	4054	27.649999618530273	TGLFTPDLAFEAIVK		1	b21.a1	0.007699999958276749	44.70000076293945	2	1621.8846435546875	1621.884033203125	6.99999975040555E-4	0.43159681007408185
b22	pepb22b10	DaPR130924_VB106_O1932.m	925	11.5600004196167	SMNANTITK	M2:+15.99491	1	b22.a1	0.02199999988079071	27.799999237060547	2	995.483642578125	995.4829711914062	6.000000284984708E-4	0.6027225435914624
b22	pepb22a9	DaPR130924_VB106_O1932.m	1057	12.430000305175781	RDDGYEAAASSK		1	b22.a1	0.017999999225139618	33.70000076293945	2	1269.568359375	1269.571044921875	-0.0026000000070780516	-2.0479358106643386
b22	pepb22a2	DaPR130924_VB106_O1932.m	1373	14.380000114440918	DDGYEAAASSK		1	b22.a1	2.6000000070780516E-4	44.79999923706055	2	1113.4691162109375	1113.4698486328125	-6.99999975040555E-4	-0.6286654065218367
b22	pepb22a6	DaPR130924_VB106_O1932.m	1589	15.630000114440918	LEQGGTADGLR		1	b22.a1	1.1999999696854502E-4	49.900001525878906	2	1116.5657958984375	1116.5648193359375	0.0010000000474974513	0.8956041155695631
b22	pepb22a3	DaPR130924_VB106_O1932.m	1637	15.850000381469727	EAAGTTAAAGTGGATEQPPR		1	b22.a1	2.900000026784255E-7	48.20000076293945	2	1813.8646240234375	1813.867919921875	-0.0031999999191612005	-1.7641857403261356
b22	pepb22b13	DaPR130924_VB106_O1932.m	2059	17.850000381469727	TSSGDASSLSIEETNK		1	b22.a1	5.5000000998006726E-8	50.0	2	1625.7559814453125	1625.75048828125	0.005499999970197678	3.383052940683598
b22	pepb22a7	DaPR130924_VB106_O1932.m	2257	18.65999984741211	LQAQSLSTVGPR		1	b22.a1	3.9999998989515007E-4	50.400001525878906	2	1256.69970703125	1256.6961669921875	0.003599999938160181	2.864654188272511
b22	pepb22b12	DaPR130924_VB106_O1932.m	2648	20.309999465942383	TPYIVLSGSGK		1	b22.a1	0.03400000184774399	39.0	2	1121.619873046875	1121.6204833984375	-6.000000284984708E-4	-0.5349403273026091
b22	pepb22b11	DaPR130924_VB106_O1932.m	3151	22.43000030517578	TLGEIPTYGLAGNR		1	b22.a1	0.002300000051036477	40.900001525878906	2	1461.7713623046875	1461.77001953125	0.00139999995008111	0.9577429632399028
b22	pepb22a1	DaPR130924_VB106_O1932.m	3429	23.649999618530273	ADDLLPLGDQTQDGDFGSR		1	b22.a1	4.699999863078119E-6	46.900001525878906	2	2019.9332275390625	2019.92578125	0.007400000002235174	3.6635009419285685
b22	pepb22a8	DaPR130924_VB106_O1932.m	3507	24.010000228881836	QLQQLQQLR	Q1:-17.02655	1	b22.a1	0.009100000374019146	34.900001525878906	2	1137.6343994140625	1137.637939453125	-0.0035000001080334187	-3.0765500926559346
b22	pepb22a4	DaPR130924_VB106_O1932.m	3537	24.149999618530273	EEPVTADVINPMALR		1	b22.a1	0.04800000041723251	30.299999237060547	2	1654.8519287109375	1654.8472900390625	0.004699999932199717	2.8401411782768027
b22	pepb22a5	DaPR130924_VB106_O1932.m	3641	24.700000762939453	LASEYLTPEEMVTFK		1	b22.a1	0.017000000923871994	32.29999923706055	2	1757.8682861328125	1757.866943359375	0.0013000000035390258	0.7395326525992112
b23	pepb23a3	DaPR130924_VB106_O1932.m	2293	18.809999465942383	FDETEQALANER		1	b23.a1	5.0999999075429514E-5	52.0	2	1422.6494140625	1422.6500244140625	-5.000000237487257E-4	-0.3514567990498277
b23	pepb23a8	DaPR130924_VB106_O1932.m	2359	19.100000381469727	MSQEEVNVFR	M1:+15.99491	1	b23.a1	2.3999999393709004E-4	39.900001525878906	2	1254.5791015625	1254.5787353515625	3.9999998989515007E-4	0.31883211362024294
b23	pepb23a4	DaPR130924_VB106_O1932.m	2382	19.200000762939453	GGTILAPTVSAK		1	b23.a1	0.0013000000035390258	31.0	2	1114.6458740234375	1114.6470947265625	-0.0012000000569969416	-1.0765739781444612
b23	pepb23a2	DaPR130924_VB106_O1932.m	2388	19.209999084472656	DMAAPGTSSVPAPTAGNAEK		1	b23.a1	6.300000241026282E-4	40.29999923706055	2	1871.8819580078125	1871.880859375	0.0012000000569969416	0.6410664711842868
b23	pepb23a7	DaPR130924_VB106_O1932.m	2614	20.149999618530273	MSQEEVNVFR		1	b23.a1	1.4000000373926014E-4	42.20000076293945	2	1238.585205078125	1238.583740234375	0.00139999995008111	1.130323210779588
b23	pepb23a6	DaPR130924_VB106_O1932.m	2809	20.959999084472656	MIDMLAANSGR		1	b23.a1	5.700000110664405E-5	40.5	2	1178.567626953125	1178.5660400390625	0.0015999999595806003	1.3575819302646541
b23	pepb23b12	DaPR130924_VB106_O1932.m	2845	21.110000610351562	VTYVVLDEADR		1	b23.a1	9.200000022246968E-6	53.70000076293945	2	1279.6527099609375	1279.6533203125	-5.000000237487257E-4	-0.39073084546572523
b23	pepb23a5	DaPR130924_VB106_O1932.m	3089	22.15999984741211	GYAYTFITEDQAR		1	b23.a1	2.499999936844688E-5	48.70000076293945	2	1534.716552734375	1534.7176513671875	-0.0010999999940395355	-0.7167442122396989
b23	pepb23a1	DaPR130924_VB106_O1932.m	3135	22.360000610351562	ALELSGTAVPPDLEK		1	b23.a1	0.03500000014901161	27.299999237060547	2	1539.8314208984375	1539.826904296875	0.004600000102072954	2.987348830726811
b23	pepb23b11	DaPR130924_VB106_O1932.m	3235	22.760000228881836	SLEEGEGPIAVIMTPTR	M13:+15.99491	1	b23.a1	8.399999842367833E-7	51.099998474121094	2	1815.9169921875	1815.9161376953125	8.999999845400453E-4	0.49561759260661065
b23	pepb23a9	DaPR130924_VB106_O1932.m	3262	22.8799991607666	QTVMFSATFPR		1	b23.a1	0.0015999999595806003	33.70000076293945	2	1284.6427001953125	1284.640869140625	0.0017999999690800905	1.4011697839601047
b23	pepb23b10	DaPR130924_VB106_O1932.m	3638	24.68000030517578	SLEEGEGPIAVIMTPTR		1	b23.a1	3.3000000598804036E-7	62.70000076293945	2	1799.92138671875	1799.921142578125	1.9999999494757503E-4	0.11111597625943999
b24	pepb24b10	DaPR130924_VB106_O1932.m	1679	16.059999465942383	TLYISDSDKR		1	b24.a1	0.002099999925121665	42.0	2	1197.6148681640625	1197.6114501953125	0.0035000001080334187	2.9224838385292835
b24	pepb24a1	DaPR130924_VB106_O1932.m	2004	17.579999923706055	DGYIHYGQTVK		1	b24.a1	1.2999999853491317E-5	45.099998474121094	2	1280.6273193359375	1280.62744140625	-0.0	-0.0
b24	pepb24a4	DaPR130924_VB106_O1932.m	2068	17.8799991607666	ERGDQTVLILHAK		1	b24.a1	0.029999999329447746	31.600000381469727	3	1479.8316650390625	1479.8282470703125	0.0034000000450760126	2.297563958389872
b24	pepb24a5	DaPR130924_VB106_O1932.m	2870	21.200000762939453	GDQTVLILH		1	b24.a1	0.014999999664723873	25.799999237060547	2	995.550537109375	995.5524291992188	-0.0019000000320374966	-1.9084881682884125
b24	pepb24a9	DaPR130924_VB106_O1932.m	2874	21.229999542236328	QTALLDADDPVSQLHK		1	b24.a1	0.002400000113993883	36.099998474121094	3	1750.9013671875	1750.8974609375	0.0038999998942017555	2.2274290649285313
b24	pepb24a3	DaPR130924_VB106_O1932.m	3257	22.860000610351562	EMINDGASWTIISTDK	M2:+15.99491	1	b24.a1	0.002199999988079071	37.099998474121094	2	1796.83642578125	1796.8375244140625	-0.0010999999940395355	-0.6121866774783873
b24	pepb24b12	DaPR130924_VB106_O1932.m	3395	23.5	VWFGDVEAETMYR	M11:+15.99491	1	b24.a1	7.200000040619159E-10	66.0	2	1618.7218017578125	1618.720947265625	7.999999797903001E-4	0.49421735175644427
b24	pepb24a8	DaPR130924_VB106_O1932.m	3426	23.6299991607666	QTALLDADDPVSQLHK	Q1:-17.02655	1	b24.a1	7.69999966565571E-11	53.099998474121094	2	1733.8726806640625	1733.870849609375	0.0017999999690800905	1.0381395877816468
b24	pepb24a2	DaPR130924_VB106_O1932.m	3444	23.709999084472656	EMINDGASWTIISTDK		1	b24.a1	1.3000000365082087E-7	58.599998474121094	2	1780.852294921875	1780.8426513671875	0.009700000286102295	5.446859821475758
b24	pepb24b11	DaPR130924_VB106_O1932.m	3610	24.530000686645508	VWFGDVEAETMYR		1	b24.a1	6.700000255120686E-13	73.80000305175781	2	1602.7275390625	1602.72607421875	0.001500000013038516	0.9359054158831802
b24	pepb24a7	DaPR130924_VB106_O1932.m	3617	24.559999465942383	MFYGNSDDIGVFLSK	M1:+15.99491	1	b24.a1	0.002199999988079071	38.70000076293945	2	1708.796875	1708.7890625	0.007799999788403511	4.56463583456692
b24	pepb24a6	DaPR130924_VB106_O1932.m	3726	25.229999542236328	MFYGNSDDIGVFLSK		1	b24.a1	3.6000000136482413E-7	49.20000076293945	2	1692.7921142578125	1692.794189453125	-0.0020000000949949026	-1.1814785917011115
b25	pepb25a3	DaPR130924_VB106_O1932.m	889	11.329999923706055	GQGGYPGKPR		1	b25.a1	0.04500000178813934	31.200000762939453	2	1016.5300903320312	1016.527587890625	0.002400000113993883	2.3609788288914744
b25	pepb25b11	DaPR130924_VB106_O1932.m	976	11.949999809265137	YHPDEVGK		1	b25.a1	0.035999998450279236	24.5	2	944.448974609375	944.4475708007812	0.0013000000035390258	1.3764660355225198
b25	pepb25a9	DaPR130924_VB106_O1932.m	1105	12.680000305175781	NINGITQHK		1	b25.a1	0.017000000923871994	39.29999923706055	2	1024.5550537109375	1024.5538330078125	0.0013000000035390258	1.2688449954089556
b25	pepb25a8	DaPR130924_VB106_O1932.m	1185	13.229999542236328	MEGGTENDLR	M1:+15.99491	1	b25.a1	0.03799999877810478	30.600000381469727	2	1137.487548828125	1137.4844970703125	0.003100000089034438	2.7253119466847684
b25	pepb25a1	DaPR130924_VB106_O1932.m	1339	14.210000038146973	ESLSEEEAQK		1	b25.a1	0.004100000020116568	38.599998474121094	2	1149.529541015625	1149.52734375	0.002199999988079071	1.9138300624517623
b25	pepb25a6	DaPR130924_VB106_O1932.m	1658	15.949999809265137	LIHTLDDR		1	b25.a1	0.004800000227987766	41.599998474121094	2	982.5333251953125	982.531982421875	0.0013000000035390258	1.3231121498300884
b25	pepb25b10	DaPR130924_VB106_O1932.m	1889	17.030000686645508	VALSEPQPER		1	b25.a1	0.0034000000450760126	36.70000076293945	2	1125.5977783203125	1125.59033203125	0.007499999832361937	6.663170088559105
b25	pepb25a7	DaPR130924_VB106_O1932.m	2271	18.709999084472656	ISHGEVLEWQK		1	b25.a1	6.699999794363976E-4	37.20000076293945	2	1325.687255859375	1325.685302734375	0.002099999925121665	1.5840862992070435
b25	pepb25a5	DaPR130924_VB106_O1932.m	3574	24.350000381469727	LGSIAEIDLGVPPPVMK	M16:+15.99491	1	b25.a1	1.9999999494757503E-4	44.400001525878906	2	1751.9615478515625	1751.9615478515625	-0.0	-0.0
b25	pepb25a4	DaPR130924_VB106_O1932.m	3772	25.5	LGSIAEIDLGVPPPVMK		1	b25.a1	8.499999967170879E-5	46.79999923706055	2	1735.9674072265625	1735.9666748046875	7.999999797903001E-4	0.4608383279479185
b25	pepb25a2	DaPR130924_VB106_O1932.m	3855	26.110000610351562	EVAFFNNFLTDAK		1	b25.a1	2.6000000070780516E-4	40.900001525878906	2	1515.750732421875	1515.7481689453125	0.0024999999441206455	1.6493504629203641
b26	pepb26a4	DaPR130924_VB106_O1932.m	800	10.710000038146973	KAEGGGGGGRPGAPAAGDGK		1	b26.a1	9.400000067216752E-7	63.099998474121094	3	1666.825927734375	1666.8260498046875	-9.999999747378752E-5	-0.059994261240100696
b26	pepb26a1	DaPR130924_VB106_O1932.m	948	11.729999542236328	AEGGGGGGRPGAPAAGDGK		1	b26.a1	0.007000000216066837	34.79999923706055	3	1538.731201171875	1538.73095703125	9.999999747378752E-5	0.06498861741673312
b26	pepb26a1	DaPR130924_VB106_O1932.m	946	11.710000038146973	AEGGGGGGRPGAPAAGDGK		1	b26.a1	8.800000068731606E-4	42.29999923706055	2	1538.731201171875	1538.73095703125	1.9999999494757503E-4	0.12997723483346624
b26	pepb26a3	DaPR130924_VB106_O1932.m	1629	15.8100004196167	LLEQYKEESK		1	b26.a1	8.500000112690032E-4	46.099998474121094	2	1266.6585693359375	1266.657958984375	6.000000284984708E-4	0.473687489383132
b26	pepb26a6	DaPR130924_VB106_O1932.m	2493	19.6299991607666	NGQDLGVAFK		1	b26.a1	0.002199999988079071	37.5	2	1048.54296875	1048.5426025390625	3.9999998989515007E-4	0.38148186723795846
b26	pepb26a9	DaPR130924_VB106_O1932.m	2865	21.200000762939453	YNILGTNTIMDK	M10:+15.99491	1	b26.a1	1.3000000365082087E-7	56.400001525878906	2	1398.69384765625	1398.69384765625	9.999999747378752E-5	0.07149527227945884
b26	pepb26a5	DaPR130924_VB106_O1932.m	3032	21.8799991607666	NFILDQTNVSAAAQR		1	b26.a1	7.199999799922807E-6	83.0	2	1647.849609375	1647.8453369140625	0.00430000014603138	2.6094682854666664
b26	pepb26a2	DaPR130924_VB106_O1932.m	3049	21.959999084472656	GYFEYIEENK		1	b26.a1	5.2999999752501026E-5	44.900001525878906	2	1291.5850830078125	1291.58447265625	6.000000284984708E-4	0.4645457120311467
b26	pepb26a8	DaPR130924_VB106_O1932.m	3218	22.700000762939453	YNILGTNTIMDK		1	b26.a1	5.300000193528831E-4	49.5	2	1382.700439453125	1382.6988525390625	0.0015999999595806003	1.1571572194787794
b26	pepb26a7	DaPR130924_VB106_O1932.m	3553	24.229999542236328	SSGPTSLFAVTVAPPGAR		1	b26.a1	0.0032999999821186066	27.100000381469727	3	1714.9150390625	1714.9127197265625	0.002400000113993883	1.3994881992458228
b26	pepb26a7	DaPR130924_VB106_O1932.m	3539	24.15999984741211	SSGPTSLFAVTVAPPGAR		1	b26.a1	4.099999932805076E-5	37.400001525878906	2	1714.9158935546875	1714.9127197265625	0.0032999999821186066	1.9242961721368428
b27	pepb27a9	DaPR130924_VB106_O1932.m	1390	14.479999542236328	SDAGLESDTAMK	M11:+15.99491	1	b27.a1	7.500000356230885E-5	34.0	2	1240.5343017578125	1240.53662109375	-0.002199999988079071	-1.7734260727743663
b27	pepb27a5	DaPR130924_VB106_O1932.m	1956	17.360000610351562	EQLGEEIDSK		1	b27.a1	0.005400000140070915	37.70000076293945	2	1147.5479736328125	1147.548095703125	-9.999999747378752E-5	-0.08714231486089964
b27	pepb27a8	DaPR130924_VB106_O1932.m	2151	18.209999084472656	QDAQSLHGDIPQK	Q1:-17.02655	1	b27.a1	5.2999999752501026E-5	43.5	2	1419.6907958984375	1419.6866455078125	0.004100000020116568	2.8879612505265375
b27	pepb27a3	DaPR130924_VB106_O1932.m	2572	19.959999084472656	EEYQLVQVEQK		1	b27.a1	6.699999794363976E-4	38.70000076293945	2	1392.70166015625	1392.7010498046875	6.99999975040555E-4	0.5026204117091195
b27	pepb27a1	DaPR130924_VB106_O1932.m	2669	20.40999984741211	AAVIGDVIR		1	b27.a1	0.03099999949336052	38.599998474121094	2	913.5470581054688	913.5469970703125	9.999999747378752E-5	0.10946344062700791
b27	pepb27b10	DaPR130924_VB106_O1932.m	2766	20.780000686645508	STYEQVDLIGK		1	b27.a1	4.999999873689376E-5	48.20000076293945	2	1252.6361083984375	1252.6424560546875	-0.006200000178068876	-4.949536995254293
b27	pepb27a2	DaPR130924_VB106_O1932.m	2973	21.649999618530273	APQVLVLAPTR		1	b27.a1	4.6999999904073775E-4	43.599998474121094	2	1164.7125244140625	1164.7103271484375	0.002199999988079071	1.8888816702306876
b27	pepb27a7	DaPR130924_VB106_O1932.m	3204	22.649999618530273	NGIDILVGTPGR		1	b27.a1	0.004800000227987766	37.5	2	1211.6806640625	1211.6746826171875	0.006000000052154064	4.951824229911458
b27	pepb27a4	DaPR130924_VB106_O1932.m	3430	23.649999618530273	EGAFSNFPISEETIK		1	b27.a1	4.399999852466863E-6	54.0	2	1668.810791015625	1668.81201171875	-0.0010999999940395355	-0.6591515319371526
b27	pepb27a6	DaPR130924_VB106_O1932.m	3633	24.649999618530273	GAVEALAAALAH		1	b27.a1	9.399999726156238E-6	48.70000076293945	2	1093.601318359375	1093.6004638671875	8.999999845400453E-4	0.8229696441033568
b27	pepb27b11	DaPR130924_VB106_O1932.m	3916	26.549999237060547	TFSFAIPLIEK		1	b27.a1	9.000000318337698E-6	39.400001525878906	2	1265.7158203125	1265.71435546875	0.00139999995008111	1.1060947077293977
b28	pepb28a6	DaPR130924_VB106_O1932.m	658	9.510000228881836	HGLAHDEMK	M8:+15.99491	1	b28.a1	0.017000000923871994	32.900001525878906	2	1053.479248046875	1053.4786376953125	6.99999975040555E-4	0.6644652772190425
b28	pepb28a2	DaPR130924_VB106_O1932.m	1213	13.40999984741211	EESAASGGAAYTK		1	b28.a1	9.000000136438757E-5	44.20000076293945	2	1241.572998046875	1241.56494140625	0.008200000040233135	6.604567966412986
b28	pepb28a3	DaPR130924_VB106_O1932.m	1290	13.960000038146973	EQTFSGGTSQDTK		1	b28.a1	1.1000000085914508E-4	35.900001525878906	2	1385.6177978515625	1385.618408203125	-5.000000237487257E-4	-0.3608497265831849
b28	pepb28a4	DaPR130924_VB106_O1932.m	1707	16.18000030517578	ESEFDDEPK		1	b28.a1	0.002099999925121665	33.29999923706055	2	1095.4476318359375	1095.4481201171875	-3.9999998989515007E-4	-0.36514736074617515
b28	pepb28a9	DaPR130924_VB106_O1932.m	1895	17.059999465942383	PSGLLAQER		1	b28.a1	8.399999933317304E-5	53.599998474121094	2	970.5319213867188	970.531982421875	-9.999999747378752E-5	-0.10303627215276981
b28	pepb28a1	DaPR130924_VB106_O1932.m	1967	17.40999984741211	ASAVSELSPR		1	b28.a1	0.035999998450279236	35.70000076293945	2	1016.537353515625	1016.5374755859375	-1.9999999494757503E-4	-0.1967463076875685
b28	pepb28a5	DaPR130924_VB106_O1932.m	2051	17.809999465942383	GSFSDTGLGDGK		1	b28.a1	4.099999841855606E-6	55.900001525878906	2	1140.5162353515625	1140.5172119140625	-8.999999845400453E-4	-0.7891156530900822
b28	pepb28b10	DaPR130924_VB106_O1932.m	2423	19.360000610351562	SPLQSVVVR		1	b28.a1	2.099999983329326E-5	53.5	2	984.5858764648438	984.5841064453125	0.0017999999690800905	1.8281830442893394
b28	pepb28a8	DaPR130924_VB106_O1932.m	2443	19.450000762939453	MDSFDEDLAR	M1:+15.99491	1	b28.a1	0.0031999999191612005	46.400001525878906	2	1214.5009765625	1214.499755859375	0.0012000000569969416	0.9880611759759691
b28	pepb28a7	DaPR130924_VB106_O1932.m	2710	20.559999465942383	MDSFDEDLAR		1	b28.a1	6.699999794363976E-4	39.0	2	1198.50537109375	1198.5048828125	5.000000237487257E-4	0.4171864720111851
b29	pepb29a9	DaPR130924_VB106_O1932.m	911	11.479999542236328	VPSPPPGHK		1	b29.a1	0.0017000000225380063	39.400001525878906	2	915.50244140625	915.505126953125	-0.0027000000700354576	-2.949191643547946
b29	pepb29a7	DaPR130924_VB106_O1932.m	1287	13.949999809265137	SMMNLQTK	M3:+15.99491	1	b29.a1	0.03999999910593033	26.700000762939453	2	968.4559326171875	968.4544067382812	0.001500000013038516	1.5488597115175105
b29	pepb29a3	DaPR130924_VB106_O1932.m	1409	14.579999923706055	MLDHEYTTK		1	b29.a1	0.014999999664723873	38.0	2	1137.524169921875	1137.52490234375	-6.99999975040555E-4	-0.6153711216328354
b29	pepb29b10	DaPR130924_VB106_O1932.m	2198	18.40999984741211	YIMLNPSSR	M3:+15.99491	1	b29.a1	0.019999999552965164	33.599998474121094	2	1096.5484619140625	1096.5460205078125	0.0024999999441206455	2.279886021530488
b29	pepb29a8	DaPR130924_VB106_O1932.m	2775	20.809999465942383	TYNASITLQQQLK		1	b29.a1	1.3000000080864993E-6	44.900001525878906	2	1507.815673828125	1507.8118896484375	0.003800000064074993	2.5202083165433877
b29	pepb29a5	DaPR130924_VB106_O1932.m	2792	20.899999618530273	NLQLFMENK	M6:+15.99491	1	b29.a1	0.0035000001080334187	40.79999923706055	2	1152.5716552734375	1152.5721435546875	-5.000000237487257E-4	-0.433812344454776
b29	pepb29a1	DaPR130924_VB106_O1932.m	3037	21.899999618530273	AEEVATFFAK		1	b29.a1	2.800000074785203E-4	49.20000076293945	2	1112.5635986328125	1112.562744140625	0.0010000000474974513	0.898825754110506
b29	pepb29a4	DaPR130924_VB106_O1932.m	3105	22.229999542236328	NLQLFMENK		1	b29.a1	0.0010999999940395355	42.20000076293945	2	1136.576416015625	1136.5772705078125	-7.999999797903001E-4	-0.7038676564707891
b29	pepb29a6	DaPR130924_VB106_O1932.m	3349	23.299999237060547	QPEDDLFDR	Q1:-17.02655	1	b29.a1	7.200000109151006E-4	35.29999923706055	2	1117.4786376953125	1117.4801025390625	-0.00139999995008111	-1.2528186827668117
b29	pepb29a2	DaPR130924_VB106_O1932.m	3408	23.549999237060547	GPVFAPPYEPLPENVK		1	b29.a1	1.1000000085914508E-4	43.20000076293945	2	1753.91650390625	1753.9163818359375	1.9999999494757503E-4	0.11403051879715162
b30	pepb30a7	DaPR130924_VB106_O1932.m	1738	16.309999465942383	PANWAPGR		1	b30.a1	1.3000000035390258E-4	35.900001525878906	2	868.443603515625	868.4428100585938	7.999999797903001E-4	0.9211890184643525
b30	pepb30a2	DaPR130924_VB106_O1932.m	1774	16.5	GKLPAEEFK		1	b30.a1	0.002899999963119626	33.099998474121094	2	1018.5592651367188	1018.5571899414062	0.002099999925121665	2.061739827532384
b30	pepb30a3	DaPR130924_VB106_O1932.m	1804	16.6299991607666	HLVSAGYVHVNR		1	b30.a1	2.7000000955013093E-6	49.29999923706055	3	1351.7239990234375	1351.723388671875	6.000000284984708E-4	0.44387781814443267
b30	pepb30a5	DaPR130924_VB106_O1932.m	2010	17.610000610351562	LPAEEFK		1	b30.a1	0.04399999976158142	36.599998474121094	2	833.4410400390625	833.4407958984375	3.000000142492354E-4	0.3599535992545692
b30	pepb30a8	DaPR130924_VB106_O1932.m	2516	19.75	TQVELVADPETR		1	b30.a1	2.2000000171829015E-5	51.5	2	1357.697265625	1357.6961669921875	0.0010999999940395355	0.8101959928755291
b30	pepb30b10	DaPR130924_VB106_O1932.m	2934	21.479999542236328	VFPTGPSDWR		1	b30.a1	0.0015999999595806003	31.899999618530273	2	1161.572021484375	1161.5692138671875	0.002899999963119626	2.496622610601669
b30	pepb30a6	DaPR130924_VB106_O1932.m	3057	22.0	LVIFTNQMSIGR	M8:+15.99491	1	b30.a1	2.699999868127634E-7	50.0	2	1394.749755859375	1394.7464599609375	0.0032999999821186066	2.3660214073682106
b30	pepb30a4	DaPR130924_VB106_O1932.m	3238	22.780000686645508	LLVFTAAGVK		1	b30.a1	0.02199999988079071	43.20000076293945	2	1018.6333618164062	1018.6300048828125	0.0034000000450760126	3.3378165072480495
b30	pepb30a9	DaPR130924_VB106_O1932.m	3613	24.549999237060547	VAGFDLDGTLITTR		1	b30.a1	1.500000053056283E-6	70.9000015258789	2	1478.78662109375	1478.785400390625	0.0013000000035390258	0.8790998363898016
b30	pepb30a1	DaPR130924_VB106_O1932.m	3808	25.760000228881836	ALLSASPEVVVAVGFPGAGK		1	b30.a1	8.699999889358878E-4	29.700000762939453	2	1869.05126953125	1869.0484619140625	0.002899999963119626	1.5515916372493535
b31	pepb31b10	DaPR130924_VB106_O1932.m	2012	17.6299991607666	SPFNSPSPQDSPR		1	b31.a1	5.0999999075429514E-5	39.79999923706055	2	1415.65478515625	1415.6553955078125	-6.000000284984708E-4	-0.4238319794509338
b31	pepb31a1	DaPR130924_VB106_O1932.m	2112	18.049999237060547	DELLGEKPEVK		1	b31.a1	0.004800000227987766	40.5	2	1256.675537109375	1256.6737060546875	0.0019000000320374966	1.511927895748312
b31	pepb31a8	DaPR130924_VB106_O1932.m	2643	20.299999237060547	NWTEDMEGGISSPVK	M6:+15.99491	1	b31.a1	6.100000149444895E-8	58.5	2	1665.74755859375	1665.742919921875	0.004699999932199717	2.8215638055481884
b31	pepb31a7	DaPR130924_VB106_O1932.m	3133	22.350000381469727	NWTEDMEGGISSPVK		1	b31.a1	1.3999999737279722E-6	50.5	2	1649.748291015625	1649.748046875	3.9999998989515007E-4	0.24246125985894723
b31	pepb31a3	DaPR130924_VB106_O1932.m	3372	23.399999618530273	EDFVLSITGK		1	b31.a1	0.027000000700354576	24.899999618530273	2	1108.5870361328125	1108.5888671875	-0.0017999999690800905	-1.6236857705839196
b31	pepb31a5	DaPR130924_VB106_O1932.m	4076	27.850000381469727	LDLVMVILFK	M5:+15.99491	2	b31.a1 b31.a2	0.0013000000035390258	45.900001525878906	2	1206.7208251953125	1206.717041015625	0.003800000064074993	3.1490398618028546
b31	pepb31a2	DaPR130924_VB106_O1932.m	1310	14.0600004196167	DQDMSSPTTMK	M10:+15.99491	1	b31.a2	0.00930000003427267	34.400001525878906	2	1256.5157470703125	1256.513671875	0.0020000000949949026	1.5917057965716
b31	pepb31a6	DaPR130924_VB106_O1932.m	3020	21.829999923706055	NPPGYLEDSFVK		1	b31.a2	0.008700000122189522	35.70000076293945	2	1365.6676025390625	1365.6689453125	-0.0013000000035390258	-0.9519144504245518
b31	pepb31a4	DaPR130924_VB106_O1932.m	3128	22.329999923706055	EDFVLTVTGK		1	b31.a2	0.005900000222027302	35.70000076293945	2	1108.58740234375	1108.5888671875	-0.00139999995008111	-1.262866687118122
b31	pepb31a9	DaPR130924_VB106_O1932.m	3490	23.950000762939453	SGVFNVSELVR		1	b31.a2	0.010999999940395355	35.0	2	1206.646484375	1206.6480712890625	-0.0015999999595806003	-1.325987251503514
b32	pepb32a5	DaPR130924_VB106_O1932.m	1495	15.079999923706055	DSYVGDEAQSK		1	b32.a1	3.7000001611886546E-5	45.0	2	1198.517333984375	1198.522705078125	-0.0052999998442828655	-4.422110504729561
b32	pepb32a1	DaPR130924_VB106_O1932.m	1661	15.960000038146973	AGFAGDDAPR		1	b32.a1	3.100000030826777E-4	44.900001525878906	2	976.4491577148438	976.44873046875	3.9999998989515007E-4	0.40964771361126934
b32	pepb32a7	DaPR130924_VB106_O1932.m	2166	18.299999237060547	GYSFTTTAER		1	b32.a1	4.700000033608376E-8	41.79999923706055	2	1132.52197265625	1132.52734375	-0.0052999998442828655	-4.679798570455368
b32	pepb32a6	DaPR130924_VB106_O1932.m	2596	20.079999923706055	EITALAPSTMK		1	b32.a1	0.013000000268220901	33.70000076293945	2	1161.6212158203125	1161.6187744140625	0.0024999999441206455	2.1521690241117892
b32	pepb32a9	DaPR130924_VB106_O1932.m	2941	21.510000228881836	VAPEEHPVLLTEAPLNPK		1	b32.a1	0.03999999910593033	34.70000076293945	3	1954.06787109375	1954.0648193359375	0.003000000026077032	1.5352612648215742
b32	pepb32a2	DaPR130924_VB106_O1932.m	3058	22.0	AVFPSIVGR		1	b32.a1	0.03700000047683716	35.5	2	945.5445556640625	945.5521240234375	-0.007499999832361937	-7.9318734967761895
b32	pepb32a4	DaPR130924_VB106_O1932.m	3101	22.209999084472656	DLTDYLMK	M7:+15.99491	1	b32.a1	0.024000000208616257	28.0	2	1014.4818725585938	1014.4816284179688	1.9999999494757503E-4	0.19714501410879623
b32	pepb32a8	DaPR130924_VB106_O1932.m	3458	23.780000686645508	SYELPDGQVITIGNER		1	b32.a1	1.500000071246177E-4	43.70000076293945	2	1790.8970947265625	1790.892333984375	0.004800000227987766	2.680228250968461
b32	pepb32a3	DaPR130924_VB106_O1932.m	3500	23.979999542236328	DLTDYLMK		1	b32.a1	0.026000000536441803	34.599998474121094	2	998.4888916015625	998.4866943359375	0.002099999925121665	2.1031826833889955
b33	pepb33a6	DaPR130924_VB106_O1932.m	703	10.0	NSSNKPAVTTK		1	b33.a1	4.8000001697801054E-5	40.20000076293945	2	1146.6138916015625	1146.61181640625	0.002199999988079071	1.9186964207070414
b33	pepb33a5	DaPR130924_VB106_O1932.m	806	10.760000228881836	MVATTKPK		1	b33.a1	0.0034000000450760126	37.79999923706055	2	875.5037841796875	875.5023193359375	0.00139999995008111	1.5990819432014758
b33	pepb33a8	DaPR130924_VB106_O1932.m	885	11.300000190734863	VAGGAAPSKPASAK		1	b33.a1	0.03799999877810478	35.20000076293945	2	1211.6697998046875	1211.6746826171875	-0.004800000227987766	-3.9614595376540214
b33	pepb33a4	DaPR130924_VB106_O1932.m	997	12.079999923706055	KLQANGPVAK		1	b33.a1	0.0020000000949949026	38.20000076293945	2	1025.6116943359375	1025.610595703125	0.0010999999940395355	1.0725318153381709
b33	pepb33a7	DaPR130924_VB106_O1932.m	1428	14.680000305175781	VADNSFDAK		1	b33.a1	4.400000034365803E-4	41.29999923706055	2	966.4544067382812	966.453125	0.0013000000035390258	1.3451247348794342
b33	pepb33a3	DaPR130924_VB106_O1932.m	1598	15.680000305175781	GAAGDWGER		1	b33.a1	0.002899999963119626	40.900001525878906	2	918.408447265625	918.4067993164062	0.0015999999595806003	1.7421473368571763
b33	pepb33a2	DaPR130924_VB106_O1932.m	1799	16.610000610351562	EEEIEVDSR		1	b33.a1	0.00989999994635582	33.29999923706055	2	1105.501953125	1105.501220703125	7.999999797903001E-4	0.7236536376517805
b33	pepb33a1	DaPR130924_VB106_O1932.m	1837	16.799999237060547	DNQLSEVANK		1	b33.a1	0.02800000086426735	44.900001525878906	2	1117.5489501953125	1117.548828125	1.9999999494757503E-4	0.17896309307856448
b34	pepb34a2	DaPR130924_VB106_O1932.m	672	9.699999809265137	MHVEHER		1	b34.a1	0.003800000064074993	32.099998474121094	2	937.4317626953125	937.4312744140625	5.000000237487257E-4	0.5333724587557084
b34	pepb34a6	DaPR130924_VB106_O1932.m	713	10.079999923706055	SKDQDDQKPGPSER		1	b34.a1	5.400000009103678E-5	44.599998474121094	3	1586.744873046875	1586.7408447265625	0.004000000189989805	2.520890669250473
b34	pepb34a8	DaPR130924_VB106_O1932.m	1037	12.3100004196167	YPDHSVDR		1	b34.a1	0.03200000151991844	30.799999237060547	2	988.44921875	988.44873046875	5.000000237487257E-4	0.5058431543653373
b34	pepb34a7	DaPR130924_VB106_O1932.m	1591	15.649999618530273	SWQGTADGGMMDR	M10:+15.99491 - M11:+15.99491	1	b34.a1	7.300000106624793E-6	39.79999923706055	2	1443.5667724609375	1443.563232421875	0.003700000001117587	2.5631021336765927
b34	pepb34a1	DaPR130924_VB106_O1932.m	2978	21.65999984741211	ADSLLAVVK		2	b34.a1 b34.a2	7.600000244565308E-4	39.70000076293945	2	915.5503540039062	915.5513916015625	-0.0010000000474974513	-1.0922380290943188
b34	pepb34a3	DaPR130924_VB106_O1932.m	3265	22.899999618530273	NFWVSGLSSTTR		1	b34.a1	2.900000026784255E-6	49.70000076293945	2	1354.6728515625	1354.6754150390625	-0.0024999999441206455	-1.845460481800031
b34	pepb34a5	DaPR130924_VB106_O1932.m	2695	20.510000228881836	NTLETSSLNFK		1	b34.a2	3.300000025774352E-5	39.400001525878906	2	1253.6385498046875	1253.6375732421875	0.0010000000474974513	0.7976787461077983
b34	pepb34a4	DaPR130924_VB106_O1932.m	3136	22.360000610351562	NLWVSGLSSTTR		1	b34.a2	0.01899999938905239	38.5	2	1320.6904296875	1320.6910400390625	-6.000000284984708E-4	-0.4543076391891963
b35	pepb35a2	DaPR130924_VB106_O1932.m	828	10.90999984741211	HAEELER		1	b35.a1	0.0017000000225380063	38.400001525878906	2	883.4295043945312	883.4271850585938	0.002199999988079071	2.4903014365956544
b35	pepb35a5	DaPR130924_VB106_O1932.m	924	11.5600004196167	QVPGGGGGGGSGGGGGSGGGGSGGGR		1	b35.a1	0.008799999952316284	31.299999237060547	2	1843.8089599609375	1843.802978515625	0.006000000052154064	3.2541438114957564
b35	pepb35a4	DaPR130924_VB106_O1932.m	1973	17.43000030517578	KVTEELLTDNR		1	b35.a1	0.00559999980032444	32.5	2	1317.6966552734375	1317.7012939453125	-0.004600000102072954	-3.4909278174116025
b35	pepb35a6	DaPR130924_VB106_O1932.m	2028	17.700000762939453	SGGTEGLLAEK		1	b35.a1	0.0012000000569969416	42.900001525878906	2	1061.5538330078125	1061.5478515625	0.006099999882280827	5.746325870569275
b35	pepb35a8	DaPR130924_VB106_O1932.m	2093	17.979999542236328	YANEVNSDAGAFK		1	b35.a1	3.9999998989515007E-4	42.0	2	1385.63525390625	1385.633544921875	0.0017000000225380063	1.2268756257873765
b35	pepb35a7	DaPR130924_VB106_O1932.m	2173	18.309999465942383	VEEISPNIR		1	b35.a1	0.019999999552965164	40.099998474121094	2	1056.568359375	1056.56884765625	-3.9999998989515007E-4	-0.3785839330607335
b35	pepb35a3	DaPR130924_VB106_O1932.m	3199	22.6299991607666	LASAFTEEQAVLYNQR		1	b35.a1	6.4000000747910235E-6	46.599998474121094	2	1839.92626953125	1839.9239501953125	0.002300000051036477	1.2500516941432969
b35	pepb35a1	DaPR130924_VB106_O1932.m	3922	26.600000381469727	DLPDVQELITQVR		1	b35.a1	1.4000000373926014E-4	54.099998474121094	2	1525.8260498046875	1525.822509765625	0.003599999938160181	2.359383162274334
b36	pepb36a5	DaPR130924_VB106_O1932.m	850	11.050000190734863	MREEYDK		1	b36.a1	0.017999999225139618	28.299999237060547	2	970.4317016601562	970.4302978515625	0.00139999995008111	1.4426589453983172
b36	pepb36a6	DaPR130924_VB106_O1932.m	975	11.949999809265137	TEGAEATPGAQK		1	b36.a1	1.3999999737279722E-6	42.20000076293945	2	1159.557861328125	1159.5594482421875	-0.001500000013038516	-1.293594748688748
b36	pepb36a1	DaPR130924_VB106_O1932.m	1757	16.40999984741211	EVDATSPAPSTSSTVK		1	b36.a1	0.02199999988079071	37.599998474121094	2	1576.7730712890625	1576.7705078125	0.0026000000070780516	1.6489400291264378
b36	pepb36a4	DaPR130924_VB106_O1932.m	2062	17.850000381469727	MNDFMR		1	b36.a1	0.005400000140070915	24.299999237060547	2	813.3431396484375	813.338623046875	0.0044999998062849045	5.532750663465734
b36	pepb36a7	DaPR130924_VB106_O1932.m	2744	20.700000762939453	TEPEEVSIEDSAQSDLK		1	b36.a1	1.5999999959603883E-5	40.70000076293945	2	1876.8658447265625	1876.8662109375	-3.9999998989515007E-4	-0.21312120574398796
b36	pepb36a8	DaPR130924_VB106_O1932.m	2816	20.979999542236328	TPQMPPTTPSSSFFTK	M4:+15.99491	1	b36.a1	6.200000061653554E-4	39.20000076293945	2	1769.8450927734375	1769.8419189453125	0.0032999999821186066	1.8645732970801985
b36	pepb36a3	DaPR130924_VB106_O1932.m	2903	21.350000381469727	GEFTYYEIQDNTGK		1	b36.a1	2.6000000730164174E-7	58.79999923706055	2	1664.7471923828125	1664.7442626953125	0.003000000026077032	1.8020786094915666
b36	pepb36a2	DaPR130924_VB106_O1932.m	3472	23.850000381469727	EVMVLNATESFVYEPK	M3:+15.99491	1	b36.a1	7.800000021234155E-4	37.099998474121094	2	1871.9127197265625	1871.9100341796875	0.00279999990016222	1.49579832846467
b37	pepb37a7	DaPR130924_VB106_O1932.m	1392	14.5	SVVGNLHR		1	b37.a1	0.014000000432133675	39.79999923706055	2	881.4978637695312	881.49560546875	0.002300000051036477	2.6092019481066084
b37	pepb37a8	DaPR130924_VB106_O1932.m	1485	15.029999732971191	TQASSSFQDSSQPAGK		1	b37.a1	7.799999934832158E-8	54.5	2	1625.7418212890625	1625.7406005859375	0.0013000000035390258	0.7996355649053049
b37	pepb37a3	DaPR130924_VB106_O1932.m	1655	15.930000305175781	GISAGAVQTAGK		1	b37.a1	1.3999999737279722E-6	56.5	2	1059.58203125	1059.5797119140625	0.002400000113993883	2.265049138831129
b37	pepb37a5	DaPR130924_VB106_O1932.m	2142	18.18000030517578	GTDTQTPAVLSPSK		1	b37.a1	8.799999704933725E-6	47.900001525878906	2	1401.7135009765625	1401.722412109375	-0.008899999782443047	-6.349331155410383
b37	pepb37a4	DaPR130924_VB106_O1932.m	2277	18.75	GPQPPTVSPIR		1	b37.a1	0.03099999949336052	31.5	2	1148.6407470703125	1148.6427001953125	-0.0019000000320374966	-1.6541262410969269
b37	pepb37a2	DaPR130924_VB106_O1932.m	2471	19.549999237060547	GADSELSTVPSVTK		1	b37.a1	0.01899999938905239	36.5	2	1390.706787109375	1390.7064208984375	3.9999998989515007E-4	0.28762360185030156
b37	pepb37a6	DaPR130924_VB106_O1932.m	2801	20.93000030517578	GVNLDPLGK		1	b37.a1	4.199999966658652E-4	33.099998474121094	2	912.5159301757812	912.5153198242188	6.000000284984708E-4	0.6575232387485298
b37	pepb37a1	DaPR130924_VB106_O1932.m	3592	24.43000030517578	ELLLSAIDSVNATSK		1	b37.a1	3.7000001611886546E-5	57.900001525878906	2	1560.8511962890625	1560.848388671875	0.002899999963119626	1.8579639023026664
b38	pepb38a1	DaPR130924_VB106_O1932.m	1715	16.209999084472656	EEQMDGTVTLK	M4:+15.99491	1	b38.a1	0.004999999888241291	28.799999237060547	2	1266.587646484375	1266.588623046875	-8.999999845400453E-4	-0.7105700842117365
b38	pepb38a6	DaPR130924_VB106_O1932.m	2200	18.43000030517578	IEVQDTSGGTTALR		1	b38.a1	1.4000000373926014E-4	46.400001525878906	2	1447.74560546875	1447.7391357421875	0.006500000134110451	4.489759220868343
b38	pepb38a7	DaPR130924_VB106_O1932.m	2667	20.399999618530273	IEVQDTSGGTTALRPSASTQALSSSVSSSK		1	b38.a1	6.500000017695129E-5	54.400001525878906	3	2952.48583984375	2952.47607421875	0.009700000286102295	3.285378117304133
b38	pepb38a3	DaPR130924_VB106_O1932.m	2751	20.729999542236328	EMLGGEIIPR	M2:+15.99491	1	b38.a1	0.02500000037252903	33.599998474121094	2	1130.5919189453125	1130.5877685546875	0.004100000020116568	3.626432316137557
b38	pepb38a8	DaPR130924_VB106_O1932.m	2837	21.079999923706055	IVVFQYSDGK		1	b38.a1	9.100000170292333E-6	51.400001525878906	2	1155.6077880859375	1155.6048583984375	0.003000000026077032	2.5960431061485476
b38	pepb38a2	DaPR130924_VB106_O1932.m	3070	22.059999465942383	EMLGGEIIPR		1	b38.a1	0.0430000014603138	32.900001525878906	2	1114.586181640625	1114.5928955078125	-0.0066999997943639755	-6.011163198121259
b38	pepb38a5	DaPR130924_VB106_O1932.m	3684	24.959999084472656	IAVMELFR		1	b38.a1	8.59999970998615E-4	38.0	2	978.5396728515625	978.5444946289062	-0.004900000058114529	-5.007437152842761
b38	pepb38a4	DaPR130924_VB106_O1932.m	3753	25.3799991607666	ETDDTLVLSFVGQTR		1	b38.a1	2.1999999262334313E-6	54.5	2	1680.8526611328125	1680.8443603515625	0.00839999970048666	4.997488106947469
b39	pepb39a7	DaPR130924_VB106_O1932.m	1828	16.760000228881836	PAAASPIVSGAR		1	b39.a1	0.014000000432133675	31.200000762939453	2	1096.611328125	1096.6114501953125	0.0	0.0
b39	pepb39a5	DaPR130924_VB106_O1932.m	2376	19.18000030517578	LQAITASSANLR		1	b39.a1	1.3000000035390258E-4	38.29999923706055	2	1244.696044921875	1244.6961669921875	-9.999999747378752E-5	-0.08034088970920338
b39	pepb39a6	DaPR130924_VB106_O1932.m	2649	20.329999923706055	MVDVMDVNTQK		1	b39.a1	2.9000000722589903E-5	49.400001525878906	2	1279.60400390625	1279.6025390625	0.001500000013038516	1.1722390095736213
b39	pepb39a8	DaPR130924_VB106_O1932.m	2714	20.579999923706055	QGDIFLGDR		1	b39.a1	0.007000000216066837	24.299999237060547	2	1020.5140380859375	1020.5112915039062	0.0027000000700354576	2.645732675879092
b39	pepb39a4	DaPR130924_VB106_O1932.m	3357	23.329999923706055	IANVTLIDLR		1	b39.a1	0.023000000044703484	45.79999923706055	2	1127.6793212890625	1127.6787109375	6.99999975040555E-4	0.6207441607712958
b39	pepb39a2	DaPR130924_VB106_O1932.m	3391	23.479999542236328	LAGLDITDATLR		1	b39.a1	7.599999662488699E-5	53.900001525878906	2	1258.70166015625	1258.7005615234375	0.0010999999940395355	0.873917139361706
b39	pepb39a1	DaPR130924_VB106_O1932.m	3593	24.43000030517578	AIVPQALSGIIK		1	b39.a1	0.006099999882280827	37.400001525878906	2	1209.7611083984375	1209.7569580078125	0.00419999985024333	3.4717716004376205
b39	pepb39a3	DaPR130924_VB106_O1932.m	3829	25.90999984741211	LALTGVPIVQWPK		1	b39.a1	5.80000005356851E-6	44.900001525878906	2	1421.850830078125	1421.8519287109375	-0.0010000000474974513	-0.7033081485524723
b40	pepb40a7	DaPR130924_VB106_O1932.m	2311	18.8799991607666	SNTVVIMNMQGQIVR	M7:+15.99491 - M9:+15.99491	1	b40.a1	5.700000110664405E-5	45.29999923706055	2	1721.8636474609375	1721.86767578125	-0.004000000189989805	-2.3230589935866677
b40	pepb40a6	DaPR130924_VB106_O1932.m	3230	22.75	SNTVVIMNMQGQIVR		1	b40.a1	6.199999916134402E-5	40.79999923706055	2	1689.892333984375	1689.8780517578125	0.014000000432133675	8.284621732065732
b40	pepb40a1	DaPR130924_VB106_O1932.m	3417	23.600000381469727	AAIAQALAGEVSVVPPSR		1	b40.a1	0.017000000923871994	39.400001525878906	3	1735.9725341796875	1735.970458984375	0.0020000000949949026	1.152093392283298
b40	pepb40a1	DaPR130924_VB106_O1932.m	3453	23.75	AAIAQALAGEVSVVPPSR		1	b40.a1	0.002099999925121665	31.600000381469727	2	1735.97412109375	1735.970458984375	0.003599999938160181	2.07376797198862
b40	pepb40a2	DaPR130924_VB106_O1932.m	3456	23.760000228881836	DSSQILSASFDQTIR		1	b40.a1	2.900000017902471E-9	60.79999923706055	2	1667.824462890625	1667.8238525390625	6.000000284984708E-4	0.3597502383630276
b40	pepb40a3	DaPR130924_VB106_O1932.m	3474	23.850000381469727	LMALLGQALK		1	b40.a1	4.099999932805076E-5	52.900001525878906	2	1057.647216796875	1057.6441650390625	0.003000000026077032	2.8364927687812957
b40	pepb40a4	DaPR130924_VB106_O1932.m	3489	23.93000030517578	SIEIESSDVIR	S1:+42.01057	1	b40.a1	0.0017999999690800905	49.79999923706055	2	1289.6605224609375	1289.6588134765625	0.0017999999690800905	1.3957179606502201
b40	pepb40a5	DaPR130924_VB106_O1932.m	3748	25.350000381469727	SLGSTAGTDITVNSVILLPK		1	b40.a1	5.900000178371556E-5	45.400001525878906	2	1986.123046875	1986.112060546875	0.010999999940395355	5.538458860859296
b41	pepb41a5	DaPR130924_VB106_O1932.m	740	10.300000190734863	RLQEETGAK		1	b41.a1	0.003800000064074993	30.700000762939453	2	1031.55224609375	1031.54833984375	0.0038999998942017555	3.7807243185447748
b41	pepb41a1	DaPR130924_VB106_O1932.m	761	10.460000038146973	AKEEELR		1	b41.a1	0.029999999329447746	30.799999237060547	2	874.46337890625	874.4633178710938	9.999999747378752E-5	0.1143558516751056
b41	pepb41a2	DaPR130924_VB106_O1932.m	781	10.579999923706055	APPARPVK		1	b41.a1	0.005400000140070915	32.099998474121094	2	835.5156860351562	835.5153198242188	3.9999998989515007E-4	0.47874644594105675
b41	pepb41a7	DaPR130924_VB106_O1932.m	1109	12.699999809265137	SGSMDPSGAHPSVR	M4:+15.99491	1	b41.a1	0.0012000000569969416	40.70000076293945	2	1400.6251220703125	1400.6226806640625	0.002400000113993883	1.7135236685271984
b41	pepb41a6	DaPR130924_VB106_O1932.m	1470	14.930000305175781	SGSMDPSGAHPSVR		1	b41.a1	9.299999874201603E-6	46.0	2	1384.6287841796875	1384.6278076171875	0.0010000000474974513	0.722215776684679
b41	pepb41a4	DaPR130924_VB106_O1932.m	2015	17.649999618530273	QPPLPHR	Q1:-17.02655	1	b41.a1	0.03099999949336052	30.5	2	827.4537963867188	827.4526977539062	0.0010999999940395355	1.3293811199425056
b41	pepb41a3	DaPR130924_VB106_O1932.m	3092	22.18000030517578	KDDEENYLDLFSHK		1	b41.a1	4.900000058114529E-4	46.599998474121094	3	1752.800537109375	1752.807861328125	-0.007400000002235174	-4.2217975886005545
b42	pepb42a4	DaPR130924_VB106_O1932.m	680	9.779999732971191	NHLNTHTGTR		1	b42.a1	4.900000021734741E-6	36.0	2	1150.5716552734375	1150.5716552734375	9.999999747378752E-5	0.08691331566830764
b42	pepb42a6	DaPR130924_VB106_O1932.m	909	11.460000038146973	VVGNMKPPKPTK	M5:+15.99491	1	b42.a1	3.800000122282654E-4	35.20000076293945	2	1311.7481689453125	1311.7457275390625	0.0024999999441206455	1.9058571273647986
b42	pepb42a2	DaPR130924_VB106_O1932.m	1135	12.90999984741211	FTQSGTMK		1	b42.a1	0.02500000037252903	26.399999618530273	2	899.4300537109375	899.4296264648438	5.000000237487257E-4	0.5559078876620364
b42	pepb42a7	DaPR130924_VB106_O1932.m	1415	14.630000114440918	YALIQHQK		1	b42.a1	0.013000000268220901	33.400001525878906	2	1000.5579833984375	1000.5579223632812	9.999999747378752E-5	0.0999442363492472
b42	pepb42a1	DaPR130924_VB106_O1932.m	1604	15.699999809265137	DPDYQPPAK		1	b42.a1	8.299999753944576E-4	37.29999923706055	2	1030.485595703125	1030.484375	0.0012000000569969416	1.1645009726585536
b42	pepb42a5	DaPR130924_VB106_O1932.m	2935	21.479999542236328	QLLDMHFK	M5:+15.99491 - Q1:-17.02655	1	b42.a1	0.0017999999690800905	38.20000076293945	2	1030.5029296875	1030.5030517578125	-9.999999747378752E-5	-0.09703998188380852
b42	pepb42a3	DaPR130924_VB106_O1932.m	4124	28.049999237060547	MEGDAVEAIVEESETFIK	M1:+15.99491 - M1:+42.01057	1	b42.a1	0.03999999910593033	28.899999618530273	2	2054.9482421875	2054.947998046875	3.9999998989515007E-4	0.19465212271810772
b43	pepb43a2	DaPR130924_VB106_O1932.m	1336	14.199999809265137	EELNENQSTPK		1	b43.a1	0.00559999980032444	38.099998474121094	2	1288.6048583984375	1288.60205078125	0.002899999963119626	2.2505008131575006
b43	pepb43a6	DaPR130924_VB106_O1932.m	1461	14.859999656677246	NHLLETTPK		1	b43.a1	9.7999996796716E-5	36.5	2	1052.573974609375	1052.5738525390625	9.999999747378752E-5	0.09500520769403814
b43	pepb43a1	DaPR130924_VB106_O1932.m	1508	15.149999618530273	ASDPQSPPQVSR		1	b43.a1	3.099999901223782E-7	57.400001525878906	2	1268.62646484375	1268.6234130859375	0.003100000089034438	2.4435936283831157
b43	pepb43a7	DaPR130924_VB106_O1932.m	2039	17.760000228881836	NNFAAEMEK		1	b43.a1	0.009600000455975533	31.5	2	1053.470703125	1053.4674072265625	0.0034000000450760126	3.2274373385951334
b43	pepb43a3	DaPR130924_VB106_O1932.m	2048	17.799999237060547	HNLEQDLVR		1	b43.a1	0.002199999988079071	34.0	2	1123.5853271484375	1123.5859375	-5.000000237487257E-4	-0.44500381062194067
b43	pepb43a5	DaPR130924_VB106_O1932.m	2168	18.299999237060547	LQHQTELTNQLEYNK		1	b43.a1	5.099999834783375E-4	45.79999923706055	3	1858.9337158203125	1858.9298095703125	0.004000000189989805	2.151775806378831
b43	pepb43a4	DaPR130924_VB106_O1932.m	2917	21.40999984741211	IEEEMLALQNER		1	b43.a1	9.200000022246968E-6	45.0	2	1474.72314453125	1474.720947265625	0.002099999925121665	1.4239981665788433
b44	pepb44a5	DaPR130924_VB106_O1932.m	748	10.359999656677246	RSDSVSASER		1	b44.a1	0.04100000113248825	34.0	2	1093.522705078125	1093.523681640625	-8.999999845400453E-4	-0.823027429264052
b44	pepb44a7	DaPR130924_VB106_O1932.m	974	11.930000305175781	TAEEPPQEK		1	b44.a1	4.3000000005122274E-5	43.599998474121094	2	1028.489013671875	1028.4898681640625	-7.999999797903001E-4	-0.7778394367835287
b44	pepb44a4	DaPR130924_VB106_O1932.m	1494	15.079999923706055	MQELYGDGK	M1:+15.99491	1	b44.a1	0.0034000000450760126	38.0	2	1056.4674072265625	1056.467041015625	3.9999998989515007E-4	0.3786204153710406
b44	pepb44a1	DaPR130924_VB106_O1932.m	1649	15.899999618530273	DPQTEEFK		1	b44.a1	3.9999998989515007E-4	39.29999923706055	2	993.455078125	993.4528198242188	0.002300000051036477	2.315157806329885
b44	pepb44a3	DaPR130924_VB106_O1932.m	2017	17.649999618530273	HPDGVASVSFR		1	b44.a1	0.007600000128149986	19.600000381469727	2	1171.5860595703125	1171.5859375	1.9999999494757503E-4	0.17070877051865863
b44	pepb44a6	DaPR130924_VB106_O1932.m	3272	22.93000030517578	SGTNLDGNDEFDEQLR	S1:+42.01057	1	b44.a1	1.8999999440438842E-7	70.9000015258789	2	1851.799560546875	1851.799560546875	0.0	0.0
b44	pepb44a2	DaPR130924_VB106_O1932.m	3511	24.030000686645508	GWEAFLNAPEANR		1	b44.a1	0.026000000536441803	39.0	2	1474.7093505859375	1474.707763671875	0.0015999999595806003	1.0849606945831494
b45	pepb45a1	DaPR130924_VB106_O1932.m	1013	12.15999984741211	AIGSTSKPQESPK		1	b45.a1	1.6000000186977559E-6	57.29999923706055	2	1329.70166015625	1329.7012939453125	3.9999998989515007E-4	0.3008194334445772
b45	pepb45a4	DaPR130924_VB106_O1932.m	1381	14.430000305175781	KLDLNQEEK		1	b45.a1	0.006899999920278788	34.900001525878906	2	1116.5909423828125	1116.5899658203125	0.0010000000474974513	0.8955839458603702
b45	pepb45a5	DaPR130924_VB106_O1932.m	1562	15.479999542236328	TPATAPVPAR		1	b45.a1	1.8000000068241206E-7	49.599998474121094	2	980.5540161132812	980.5527954101562	0.0012000000569969416	1.2237995369693404
b45	pepb45a6	DaPR130924_VB106_O1932.m	1978	17.459999084472656	TPSKPPAQLSPSVPK		1	b45.a1	0.006500000134110451	36.400001525878906	2	1533.8651123046875	1533.8638916015625	0.0012000000569969416	0.7823380311430229
b45	pepb45a7	DaPR130924_VB106_O1932.m	2571	19.959999084472656	YSQVLGLGGR		1	b45.a1	1.8000000272877514E-4	52.70000076293945	2	1049.57666015625	1049.57421875	0.0024999999441206455	2.3819182097460847
b45	pepb45a3	DaPR130924_VB106_O1932.m	3311	23.110000610351562	LLPHQLYGVVPQA		1	b45.a1	0.012000000104308128	30.600000381469727	2	1434.812744140625	1434.810791015625	0.0020000000949949026	1.3939120806160166
b45	pepb45a2	DaPR130924_VB106_O1932.m	3690	25.0	DSPFGLSFVR		1	b45.a1	2.300000051036477E-5	41.900001525878906	2	1124.5740966796875	1124.5738525390625	1.9999999494757503E-4	0.17784514062461537
b46	pepb46a5	DaPR130924_VB106_O1932.m	1076	12.510000228881836	SDIPEKPK		1	b46.a1	0.019999999552965164	27.799999237060547	2	913.5004272460938	913.4993286132812	0.0010999999940395355	1.2041607033355652
b46	pepb46a6	DaPR130924_VB106_O1932.m	1838	16.799999237060547	VRPDEIMR		1	b46.a1	0.009999999776482582	32.599998474121094	2	1015.5352172851562	1015.5358276367188	-5.000000237487257E-4	-0.4923509443406732
b46	pepb46a2	DaPR130924_VB106_O1932.m	1886	17.030000686645508	FREDHPDLIQNAK		1	b46.a1	0.019999999552965164	39.5	3	1582.801025390625	1582.7977294921875	0.0032999999821186066	2.0849157922265613
b46	pepb46a3	DaPR130924_VB106_O1932.m	2356	19.079999923706055	MWNDLSEK		1	b46.a1	0.020999999716877937	25.700000762939453	2	1022.4618530273438	1022.4616088867188	3.000000142492354E-4	0.293409563392686
b46	pepb46a7	DaPR130924_VB106_O1932.m	2674	20.43000030517578	WVEISNEVR		1	b46.a1	0.007199999876320362	33.0	2	1131.5787353515625	1131.5797119140625	-8.999999845400453E-4	-0.7953482861739355
b46	pepb46a1	DaPR130924_VB106_O1932.m	2753	20.75	FLESLPEEEQQR		1	b46.a1	0.002300000051036477	43.70000076293945	2	1504.728515625	1504.7281494140625	3.000000142492354E-4	0.19937157045015386
b46	pepb46a4	DaPR130924_VB106_O1932.m	2995	21.709999084472656	QLQEERPELSESELTR	Q1:-17.02655	1	b46.a1	1.900000061141327E-4	32.5	2	1926.9422607421875	1926.9407958984375	0.0015999999595806003	0.8303316650860564
b47	pepb47a7	DaPR130924_VB106_O1932.m	1748	16.360000610351562	VGQDPVLR		1	b47.a1	0.009999999776482582	38.400001525878906	2	883.5023803710938	883.5	0.002400000113993883	2.7164687198572532
b47	pepb47a1	DaPR130924_VB106_O1932.m	2016	17.649999618530273	IDYGEYMDK	M7:+15.99491	1	b47.a1	7.399999885819852E-4	43.20000076293945	2	1149.4796142578125	1149.477294921875	0.002400000113993883	2.087905628581381
b47	pepb47a6	DaPR130924_VB106_O1932.m	2132	18.1299991607666	SLATNEMWR	M7:+15.99491	1	b47.a1	0.01600000075995922	35.5	2	1123.5206298828125	1123.5205078125	1.9999999494757503E-4	0.17801187744848201
b47	pepb47a4	DaPR130924_VB106_O1932.m	2601	20.100000381469727	SGDSEVYQLGDVSQK		1	b47.a1	3.7000001611886546E-5	61.599998474121094	2	1611.7515869140625	1611.7501220703125	0.001500000013038516	0.9306653633825992
b47	pepb47a5	DaPR130924_VB106_O1932.m	2653	20.350000381469727	SLATNEMWR		1	b47.a1	9.500000160187483E-4	48.20000076293945	2	1107.52685546875	1107.525634765625	0.0013000000035390258	1.1737877325197374
b47	pepb47a2	DaPR130924_VB106_O1932.m	3856	26.110000610351562	NPVTIFSLATNEMWR	M13:+15.99491	1	b47.a1	2.300000051036477E-5	42.099998474121094	2	1794.893798828125	1794.884765625	0.009100000374019146	5.069963569973485
b47	pepb47a3	DaPR130924_VB106_O1932.m	3871	26.209999084472656	QATTIIADNIIFLSDQTK		1	b47.a1	8.200000252145401E-7	47.0	2	1992.0672607421875	1992.065185546875	0.002099999925121665	1.054182333167556
b48	pepb48a2	DaPR130924_VB106_O1932.m	1183	13.210000038146973	FPANANSTK		1	b48.a1	0.04600000008940697	28.899999618530273	2	949.4727783203125	949.4741821289062	-0.00139999995008111	-1.4745002828218425
b48	pepb48a1	DaPR130924_VB106_O1932.m	2640	20.280000686645508	EVQQTLEELR		1	b48.a1	0.026000000536441803	30.700000762939453	2	1244.648193359375	1244.6485595703125	-3.000000142492354E-4	-0.2410319057074262
b48	pepb48a4	DaPR130924_VB106_O1932.m	2657	20.360000610351562	NAPQISDGSEVVVVK		1	b48.a1	2.099999983329326E-5	44.79999923706055	2	1541.825439453125	1541.8173828125	0.008100000210106373	5.253540594626576
b48	pepb48a6	DaPR130924_VB106_O1932.m	3045	21.93000030517578	QLLLTSPVPGR		1	b48.a1	0.006000000052154064	37.099998474121094	2	1180.708984375	1180.705322265625	0.003800000064074993	3.2184152916184634
b48	pepb48a3	DaPR130924_VB106_O1932.m	3243	22.809999465942383	ITLDLIR		1	b48.a1	0.039000000804662704	34.79999923706055	2	843.5355834960938	843.5302734375	0.0052999998442828655	6.283117525450093
b48	pepb48a7	DaPR130924_VB106_O1932.m	3606	24.510000228881836	VEVQVLNIDIPR		1	b48.a1	0.0017999999690800905	47.599998474121094	2	1394.8035888671875	1394.8006591796875	0.003000000026077032	2.150845001637293
b48	pepb48a5	DaPR130924_VB106_O1932.m	3840	25.979999542236328	QLLLTSPVPGR	Q1:-17.02655	1	b48.a1	0.03099999949336052	26.200000762939453	2	1163.685546875	1163.6787109375	0.006899999920278788	5.929471644900944
b49	pepb49a7	DaPR130924_VB106_O1932.m	2855	21.149999618530273	NQVAMNPTNTVFDAK		1	b49.a1	2.2000000171829015E-5	42.400001525878906	2	1649.794677734375	1649.795654296875	-8.999999845400453E-4	-0.5455220967493792
b49	pepb49a4	DaPR130924_VB106_O1932.m	3397	23.510000228881836	IINEPTAAAIAYGLDK		3	b49.a1 b49.a2 b49.a3	3.2000000427245823E-9	70.69999694824219	2	1659.89599609375	1659.8956298828125	3.9999998989515007E-4	0.2409790005431786
b49	pepb49a1	DaPR130924_VB106_O1932.m	3401	23.530000686645508	DAGTIAGLNVLR		1	b49.a1	4.400000079840538E-7	59.400001525878906	2	1199.6767578125	1199.6746826171875	0.002099999925121665	1.7504744874171596
b49	pepb49a3	DaPR130924_VB106_O1932.m	3473	23.850000381469727	FEELNADLFR		1	b49.a1	3.199999991920777E-5	38.900001525878906	2	1253.6173095703125	1253.616455078125	8.999999845400453E-4	0.7179229188435928
b49	pepb49a6	DaPR130924_VB106_O1932.m	2734	20.65999984741211	NQLTSNPENTVFDAK		1	b49.a2	9.299999801442027E-4	40.29999923706055	2	1677.8101806640625	1677.808349609375	0.0019000000320374966	1.1324297155153935
b49	pepb49a5	DaPR130924_VB106_O1932.m	3047	21.950000762939453	ITPSYVAFTPEGER		1	b49.a2	6.099999882280827E-4	39.400001525878906	2	1566.783935546875	1566.7802734375	0.003700000001117587	2.361530882055226
b49	pepb49a2	DaPR130924_VB106_O1932.m	3621	24.579999923706055	DAGVIAGLNVLR		1	b49.a3	1.9999999494757503E-4	52.29999923706055	2	1197.695068359375	1197.6954345703125	-3.000000142492354E-4	-0.25048105352164424
b50	pepb50a5	DaPR130924_VB106_O1932.m	1293	13.979999542236328	GNDQVAISSK		1	b50.a1	0.0017000000225380063	35.20000076293945	2	1018.517333984375	1018.5167846679688	5.000000237487257E-4	0.4909099499147902
b50	pepb50a7	DaPR130924_VB106_O1932.m	3540	24.15999984741211	TDYGLMVFADK		1	b50.a1	1.8000000636675395E-5	54.5	2	1259.5987548828125	1259.59814453125	6.99999975040555E-4	0.5557327772192414
b50	pepb50a3	DaPR130924_VB106_O1932.m	3618	24.579999923706055	ENDFLTFDAMR		1	b50.a1	0.009100000374019146	30.799999237060547	2	1358.602783203125	1358.60498046875	-0.002099999925121665	-1.5457030964196206
b50	pepb50a2	DaPR130924_VB106_O1932.m	3664	24.829999923706055	AVIMFGVPYVYTQSR	M4:+15.99491	1	b50.a1	0.02800000086426735	44.20000076293945	2	1746.8880615234375	1746.8887939453125	-6.99999975040555E-4	-0.4007123850509221
b50	pepb50a4	DaPR130924_VB106_O1932.m	3788	25.610000610351562	EVPLPAGIYNLDDLK		1	b50.a1	6.200000061653554E-4	45.29999923706055	2	1656.89208984375	1656.8846435546875	0.007400000002235174	4.466213161562764
b50	pepb50a1	DaPR130924_VB106_O1932.m	3816	25.829999923706055	AVIMFGVPYVYTQSR		1	b50.a1	0.004800000227987766	37.400001525878906	2	1730.8941650390625	1730.8939208984375	3.000000142492354E-4	0.17332085497967284
b50	pepb50a6	DaPR130924_VB106_O1932.m	3836	25.950000762939453	LPFLGLALSSR		1	b50.a1	3.099999958067201E-6	54.70000076293945	2	1173.7020263671875	1173.6993408203125	0.0026000000070780516	2.215218085801156
b51	pepb51a3	DaPR130924_VB106_O1932.m	1702	16.15999984741211	LVSHPEEPVAGAQTDR		1	b51.a1	0.019999999552965164	49.900001525878906	3	1705.8555908203125	1705.850830078125	0.004800000227987766	2.8138452339164584
b51	pepb51a4	DaPR130924_VB106_O1932.m	1811	16.65999984741211	SDAWSTTAAR		1	b51.a1	0.0017000000225380063	37.70000076293945	2	1065.490234375	1065.4964599609375	-0.006099999882280827	-5.725030642058126
b51	pepb51a2	DaPR130924_VB106_O1932.m	2061	17.850000381469727	AQPVLDPTGR		1	b51.a1	0.04600000008940697	28.899999618530273	2	1053.569091796875	1053.5692138671875	-0.0	-0.0
b51	pepb51a6	DaPR130924_VB106_O1932.m	2268	18.709999084472656	VNGILESPTGTGK		1	b51.a1	0.023000000044703484	24.899999618530273	2	1272.6866455078125	1272.6798095703125	0.006899999920278788	5.421630694847273
b51	pepb51a1	DaPR130924_VB106_O1932.m	2378	19.18000030517578	AGVFTNTAGLQK		1	b51.a1	0.014000000432133675	45.599998474121094	2	1206.649169921875	1206.6480712890625	0.0010999999940395355	0.9116162534983421
b51	pepb51a5	DaPR130924_VB106_O1932.m	2651	20.329999923706055	SPGPFFSTR		1	b51.a1	2.899999963119626E-4	40.0	2	995.4940185546875	995.494873046875	-8.999999845400453E-4	-0.9040729479454255
b52	pepb52a4	DaPR130924_VB106_O1932.m	982	11.979999542236328	SSSSSAASDTATSTQR		1	b52.a1	2.300000005561742E-6	65.69999694824219	2	1543.6842041015625	1543.6834716796875	7.999999797903001E-4	0.5182409441229667
b52	pepb52a3	DaPR130924_VB106_O1932.m	1411	14.600000381469727	SSGAASSAPGGGDGAEYK		1	b52.a1	1.8000000272877514E-4	39.099998474121094	2	1568.6822509765625	1568.6827392578125	-3.9999998989515007E-4	-0.2549910060745624
b52	pepb52a1	DaPR130924_VB106_O1932.m	2796	20.90999984741211	LPPPPPPPLPR		1	b52.a1	0.02800000086426735	27.799999237060547	2	1177.708740234375	1177.7095947265625	-7.999999797903001E-4	-0.6792845905072566
b52	pepb52a2	DaPR130924_VB106_O1932.m	2913	21.399999618530273	QAAGVISLPVGGNK		1	b52.a1	3.1999999191612005E-4	38.79999923706055	2	1310.744873046875	1310.7430419921875	0.0017999999690800905	1.3732668504913712
b52	pepb52a5	DaPR130924_VB106_O1932.m	3248	22.829999923706055	TAATSVPAYEPLDSLDR		1	b52.a1	0.024000000208616257	25.600000381469727	2	1805.89990234375	1805.8919677734375	0.007899999618530273	4.374569331669671
b52	pepb52a6	DaPR130924_VB106_O1932.m	3705	25.079999923706055	VAGPNGYAILLAVPGSSDSR		1	b52.a1	0.002300000051036477	34.0	2	1944.0216064453125	1944.0189208984375	0.0027000000700354576	1.3888754070292895
b53	pepb53a5	DaPR130924_VB106_O1932.m	1167	13.100000381469727	TSGQTFANSNSSR		1	b53.a1	5.499999970197678E-4	38.099998474121094	2	1356.615478515625	1356.6142578125	0.0013000000035390258	0.9582679793114051
b53	pepb53a1	DaPR130924_VB106_O1932.m	1188	13.25	AESALAQQAK		1	b53.a1	0.0017000000225380063	40.900001525878906	2	1016.5377197265625	1016.5374755859375	1.9999999494757503E-4	0.1967463076875685
b53	pepb53a3	DaPR130924_VB106_O1932.m	1493	15.079999923706055	GSSSANPVNSVR		1	b53.a1	4.299999854993075E-4	43.0	2	1174.584228515625	1174.58154296875	0.00279999990016222	2.383827599644748
b53	pepb53a4	DaPR130924_VB106_O1932.m	2436	19.40999984741211	LAMQLEEQASR		1	b53.a1	7.100000220816582E-5	52.5	2	1275.6351318359375	1275.6365966796875	-0.00139999995008111	-1.0974912084876867
b53	pepb53a2	DaPR130924_VB106_O1932.m	2911	21.3799991607666	DNLPLQENVTIQK		1	b53.a1	8.499999967170879E-5	42.599998474121094	2	1511.8111572265625	1511.8067626953125	0.004399999976158142	2.910424853711884
b54	pepb54a4	DaPR130924_VB106_O1932.m	969	11.899999618530273	TIESANQQTDK		1	b54.a1	0.024000000208616257	36.79999923706055	2	1234.589599609375	1234.5914306640625	-0.0017999999690800905	-1.4579721876992988
b54	pepb54a5	DaPR130924_VB106_O1932.m	1612	15.729999542236328	YGQNGDFTR		1	b54.a1	0.0026000000070780516	44.79999923706055	2	1057.4705810546875	1057.47021484375	5.000000237487257E-4	0.4728265786877078
b54	pepb54a2	DaPR130924_VB106_O1932.m	1682	16.079999923706055	GTQGATAGASSELDASK		1	b54.a1	3.2000000373955118E-6	52.0	2	1550.7308349609375	1550.729736328125	0.0012000000569969416	0.7738292681730254
b54	pepb54a3	DaPR130924_VB106_O1932.m	3608	24.530000686645508	TEEALQLYNQIIK		1	b54.a1	1.2000000424450263E-5	41.70000076293945	2	1562.8480224609375	1562.8428955078125	0.005200000014156103	3.3272698292981486
b54	pepb54a1	DaPR130924_VB106_O1932.m	3921	26.579999923706055	ASGGSGGVSVPALWSEVNR	A1:+42.01057	1	b54.a1	0.004999999888241291	36.099998474121094	2	1871.9276123046875	1871.925048828125	0.0026000000070780516	1.3889445032565384
b55	pepb55a5	DaPR130924_VB106_O1932.m	918	11.510000228881836	RPPQEHFR		1	b55.a1	0.00139999995008111	32.29999923706055	2	1066.5557861328125	1066.554443359375	0.0013000000035390258	1.2188782407059848
b55	pepb55a3	DaPR130924_VB106_O1932.m	1790	16.559999465942383	GPPDEDFR		1	b55.a1	0.013000000268220901	24.200000762939453	2	932.4146728515625	932.4113159179688	0.0034000000450760126	3.646459440197459
b55	pepb55a4	DaPR130924_VB106_O1932.m	2120	18.079999923706055	QLPEEDLR		1	b55.a1	0.009600000455975533	27.399999618530273	2	999.509765625	999.510986328125	-0.0012000000569969416	-1.2005871605327196
b55	pepb55a1	DaPR130924_VB106_O1932.m	3301	23.059999465942383	AENPYLFLR		1	b55.a1	0.002199999988079071	47.79999923706055	2	1122.5947265625	1122.5946044921875	9.999999747378752E-5	0.08907934981481862
b55	pepb55a2	DaPR130924_VB106_O1932.m	3731	25.25	DPPIYSVGAFENFR		1	b55.a1	5.500000010982831E-9	63.0	2	1611.7862548828125	1611.7806396484375	0.00570000009611249	3.536461448845655
b56	pepb56a5	DaPR130924_VB106_O1932.m	1480	14.979999542236328	VQAQAEQGQQELK		1	b56.a1	2.499999936844688E-5	53.20000076293945	2	1456.741455078125	1456.739501953125	0.0020000000949949026	1.3729291285870948
b56	pepb56a1	DaPR130924_VB106_O1932.m	2106	18.030000686645508	AGPGSEELTVTNAR		1	b56.a1	1.9999999949504854E-6	53.0	2	1401.698486328125	1401.697265625	0.0013000000035390258	0.9274470568074993
b56	pepb56a4	DaPR130924_VB106_O1932.m	2398	19.260000228881836	VPSLTTVPQTQGQTTAQK		1	b56.a1	0.012000000104308128	27.5	2	1885.00439453125	1885.0030517578125	0.001500000013038516	0.7957546867840498
b56	pepb56a3	DaPR130924_VB106_O1932.m	2846	21.110000610351562	QETVAQAALLTER		1	b56.a1	0.0015999999595806003	30.399999618530273	2	1429.7716064453125	1429.7650146484375	0.0066999997943639755	4.6860845843339005
b56	pepb56a2	DaPR130924_VB106_O1932.m	3145	22.399999618530273	LTYLLQNSLGGSAK		1	b56.a1	4.8000001697801054E-5	38.599998474121094	2	1464.8084716796875	1464.80615234375	0.002400000113993883	1.6384421311678574
b57	pepb57a1	DaPR130924_VB106_O1932.m	917	11.510000228881836	GLSDIHHR		1	b57.a1	3.600000054575503E-4	42.099998474121094	2	934.4834594726562	934.4857788085938	-0.002300000051036477	-2.4612467125704383
b57	pepb57a4	DaPR130924_VB106_O1932.m	2276	18.75	SPQSNSPVLLSR		1	b57.a1	5.200000032345997E-6	56.599998474121094	2	1284.6927490234375	1284.6910400390625	0.0017000000225380063	1.3232753787138702
b57	pepb57a3	DaPR130924_VB106_O1932.m	2467	19.530000686645508	SGSIGAADSPENWEK		1	b57.a1	8.199999683711212E-6	46.599998474121094	2	1547.6973876953125	1547.69775390625	-1.9999999494757503E-4	-0.12922419409267283
b57	pepb57a2	DaPR130924_VB106_O1932.m	2994	21.709999084472656	MPAILDGEEAVSK		1	b57.a1	5.300000193528831E-4	39.599998474121094	2	1359.6871337890625	1359.682861328125	0.00430000014603138	3.1625022777967366
b57	pepb57a5	DaPR130924_VB106_O1932.m	3654	24.760000228881836	WLDFGEVSTQEALK		1	b57.a1	1.9999999494757503E-4	33.900001525878906	2	1622.8084716796875	1622.8065185546875	0.0020000000949949026	1.2324328699247236
b58	pepb58a5	DaPR130924_VB106_O1932.m	1468	14.90999984741211	VDDEPMDVDK	M6:+15.99491	1	b58.a1	0.02500000037252903	40.0	2	1178.48876953125	1178.4886474609375	1.9999999494757503E-4	0.16970888551067206
b58	pepb58a2	DaPR130924_VB106_O1932.m	1535	15.300000190734863	EYNEDEDPAAR		1	b58.a1	0.012000000104308128	32.20000076293945	2	1308.5357666015625	1308.5343017578125	0.001500000013038516	1.1463207430049784
b58	pepb58a3	DaPR130924_VB106_O1932.m	2767	20.780000686645508	FAGSAGWEGTESLK		1	b58.a1	0.005100000184029341	31.899999618530273	2	1439.6778564453125	1439.6805419921875	-0.0027000000700354576	-1.8754161018938806
b58	pepb58a1	DaPR130924_VB106_O1932.m	3211	22.68000030517578	DYEETELISTTANYR		1	b58.a1	1.9999999494757503E-5	42.20000076293945	2	1804.8209228515625	1804.823974609375	-0.003000000026077032	-1.6622119765038768
b58	pepb58a4	DaPR130924_VB106_O1932.m	3459	23.780000686645508	LTQILSYLR		1	b58.a1	0.002099999925121665	35.400001525878906	2	1106.6593017578125	1106.6572265625	0.002099999925121665	1.8976064807751603
b59	pepb59a5	DaPR130924_VB106_O1932.m	1758	16.40999984741211	MAYYEMR	M6:+15.99491	1	b59.a1	4.6999999904073775E-4	34.70000076293945	2	979.4028930664062	979.401611328125	0.0013000000035390258	1.3273410912364652
b59	pepb59a4	DaPR130924_VB106_O1932.m	2275	18.729999542236328	MAYYEMR		1	b59.a1	0.002300000051036477	31.100000381469727	2	963.40869140625	963.4066772460938	0.0020000000949949026	2.075966611225822
b59	pepb59a2	DaPR130924_VB106_O1932.m	2733	20.649999618530273	EVTEPLNLNPAK		1	b59.a1	5.600000149570405E-4	45.400001525878906	2	1324.7137451171875	1324.7110595703125	0.0027000000700354576	2.0381803643363843
b59	pepb59a3	DaPR130924_VB106_O1932.m	3033	21.8799991607666	GVEKPPHLAALILAR		1	b59.a1	2.800000074785203E-4	57.79999923706055	3	1584.962158203125	1584.958740234375	0.0032999999821186066	2.0820731154368226
b59	pepb59a1	DaPR130924_VB106_O1932.m	3369	23.399999618530273	EEGYDSVFSVVR		1	b59.a1	0.007400000002235174	37.29999923706055	2	1386.6534423828125	1386.654052734375	-5.000000237487257E-4	-0.3605802202523146
b60	pepb60a4	DaPR130924_VB106_O1932.m	1490	15.0600004196167	LLNAAQER		1	b60.a1	5.900000178371556E-5	42.20000076293945	2	914.5064697265625	914.5057983398438	6.000000284984708E-4	0.6560920986916499
b60	pepb60a3	DaPR130924_VB106_O1932.m	1958	17.3799991607666	DWNDVQGR		1	b60.a1	0.04899999871850014	27.299999237060547	2	989.4481201171875	989.4439697265625	0.004100000020116568	4.1437414806314115
b60	pepb60a5	DaPR130924_VB106_O1932.m	2310	18.8799991607666	VENPAEVIR		1	b60.a1	0.0027000000700354576	48.29999923706055	2	1026.55908203125	1026.558349609375	8.999999845400453E-4	0.8767158582680783
b60	pepb60a1	DaPR130924_VB106_O1932.m	3724	25.209999084472656	ALLSGAGPADVYTFNFSK		1	b60.a1	1.9999999494757503E-5	51.20000076293945	2	1857.9407958984375	1857.9385986328125	0.002300000051036477	1.237931141927382
b60	pepb60a2	DaPR130924_VB106_O1932.m	3819	25.860000610351562	DDSIISSLDVTDIAPSR		1	b60.a1	6.599999778700294E-6	50.0	2	1803.9049072265625	1803.8974609375	0.007499999832361937	4.157664165935533
b61	pepb61a3	DaPR130924_VB106_O1932.m	1677	16.049999237060547	NIPNVDDK		1	b61.a1	0.0020000000949949026	23.200000762939453	2	914.4580688476562	914.4581909179688	-1.9999999494757503E-4	-0.21870873587649453
b61	pepb61a2	DaPR130924_VB106_O1932.m	2032	17.709999084472656	LAHTLPVEEPR		1	b61.a1	3.7999998312443495E-5	39.5	2	1261.69140625	1261.6903076171875	0.0010999999940395355	0.8718462743182847
b61	pepb61a1	DaPR130924_VB106_O1932.m	2722	20.610000610351562	FLEWQAQQQQR		1	b61.a1	1.2000000424450263E-5	56.599998474121094	2	1461.719482421875	1461.7237548828125	-0.00419999985024333	-2.8733198295597564
b61	pepb61a4	DaPR130924_VB106_O1932.m	3076	22.100000381469727	PQVPTPAPLLPDSK		1	b61.a1	0.0024999999441206455	33.5	2	1459.8184814453125	1459.81591796875	0.0026000000070780516	1.781046483378399
b61	pepb61a5	DaPR130924_VB106_O1932.m	4097	27.959999084472656	SIETLLEAAR	S1:+42.01057	1	b61.a1	0.004900000058114529	52.29999923706055	2	1144.621826171875	1144.621337890625	6.000000284984708E-4	0.5241908469085381
b62	pepb62a4	DaPR130924_VB106_O1932.m	1615	15.75	SGPLPSAER		1	b62.a1	0.017000000923871994	26.200000762939453	2	913.4735107421875	913.4741821289062	-6.99999975040555E-4	-0.7663051553456751
b62	pepb62a2	DaPR130924_VB106_O1932.m	2805	20.950000762939453	IDNSNTPFLPK		1	b62.a1	1.8000000272877514E-4	42.099998474121094	2	1245.6492919921875	1245.6478271484375	0.001500000013038516	1.2041926942323231
b62	pepb62a5	DaPR130924_VB106_O1932.m	3014	21.799999237060547	VGILLDEASGVNK		1	b62.a1	3.099999958067201E-6	60.5	2	1314.7353515625	1314.726806640625	0.00860000029206276	6.541283138538403
b62	pepb62a3	DaPR130924_VB106_O1932.m	3123	22.299999237060547	NQQPVLPAGLQVPK		1	b62.a1	2.500000118743628E-4	50.099998474121094	2	1488.846923828125	1488.853759765625	-0.0066999997943639755	-4.500106038230839
b62	pepb62a1	DaPR130924_VB106_O1932.m	3219	22.709999084472656	FALGSVVAVTK		1	b62.a1	0.03099999949336052	31.0	2	1091.646728515625	1091.646240234375	3.9999998989515007E-4	0.36641906063751073
b63	pepb63a2	DaPR130924_VB106_O1932.m	1881	17.0	DKNTNQIVAIK		1	b63.a1	0.009399999864399433	34.29999923706055	2	1243.700439453125	1243.700927734375	-3.9999998989515007E-4	-0.32162072165035854
b63	pepb63a4	DaPR130924_VB106_O1932.m	2105	18.030000686645508	TEALEQGGLPK		1	b63.a1	3.800000122282654E-4	51.20000076293945	2	1142.6065673828125	1142.6055908203125	0.0010000000474974513	0.8751926784985533
b63	pepb63a1	DaPR130924_VB106_O1932.m	3083	22.149999618530273	APELLFGAR		1	b63.a1	0.006599999964237213	42.5	2	973.54736328125	973.5469970703125	3.9999998989515007E-4	0.4108687008422469
b63	pepb63a5	DaPR130924_VB106_O1932.m	3692	25.010000228881836	VPFLPGDSDLDQLTR		1	b63.a1	3.099999958067201E-6	45.29999923706055	2	1672.851806640625	1672.8544921875	-0.0026000000070780516	-1.5542296232101898
b63	pepb63a3	DaPR130924_VB106_O1932.m	3699	25.030000686645508	LDFLGEGQFATVYK		1	b63.a1	1.9999999920083944E-11	73.4000015258789	2	1587.8177490234375	1587.8060302734375	0.012000000104308128	7.557598267995996
b64	pepb64a3	DaPR130924_VB106_O1932.m	1904	17.100000381469727	DDLYAEQMER	M8:+15.99491	1	b64.a1	7.699999841861427E-4	38.400001525878906	2	1285.5391845703125	1285.536865234375	0.002300000051036477	1.7891358180670676
b64	pepb64a1	DaPR130924_VB106_O1932.m	2655	20.350000381469727	AASITSEVFNK		1	b64.a1	1.9999999494757503E-5	43.900001525878906	2	1166.59521484375	1166.60595703125	-0.009999999776482582	-8.571874433017927
b64	pepb64a5	DaPR130924_VB106_O1932.m	3436	23.68000030517578	NEGNIFPNPEATFVK		1	b64.a1	6.600000051548705E-5	50.20000076293945	2	1676.8331298828125	1676.8282470703125	0.004900000058114529	2.9221836325071533
b64	pepb64a2	DaPR130924_VB106_O1932.m	3541	24.15999984741211	APGEQTVPALNLQNAFR		1	b64.a1	3.099999901223782E-7	50.20000076293945	2	1825.9627685546875	1825.9559326171875	0.006899999920278788	3.77884252134653
b64	pepb64a4	DaPR130924_VB106_O1932.m	3585	24.399999618530273	GNENANGAPAITLLIR		1	b64.a1	6.500000017695129E-5	35.900001525878906	2	1623.88232421875	1623.8817138671875	6.99999975040555E-4	0.4310658646272594
b65	pepb65a2	DaPR130924_VB106_O1932.m	2594	20.059999465942383	DIIGVAETGSGK		1	b65.a1	0.002300000051036477	46.099998474121094	2	1146.6016845703125	1146.6004638671875	0.0012000000569969416	1.046572101453414
b65	pepb65a5	DaPR130924_VB106_O1932.m	2860	21.15999984741211	LIDVLENR		1	b65.a1	0.035999998450279236	32.5	2	971.5516967773438	971.5524291992188	-7.999999797903001E-4	-0.8234244038169747
b65	pepb65a3	DaPR130924_VB106_O1932.m	2949	21.549999237060547	ELAQQIEEETIK		1	b65.a1	0.008100000210106373	37.20000076293945	2	1430.7386474609375	1430.7376708984375	0.0010000000474974513	0.698940181584439
b65	pepb65a4	DaPR130924_VB106_O1932.m	3554	24.229999542236328	IEESDQGPYAIILAPTR		1	b65.a1	4.800000169780105E-6	47.20000076293945	2	1872.979736328125	1872.9705810546875	0.009200000204145908	4.91198329392088
b65	pepb65a1	DaPR130924_VB106_O1932.m	3729	25.25	AQPLSLEELLAK		1	b65.a1	0.004000000189989805	31.899999618530273	2	1311.751953125	1311.7523193359375	-3.000000142492354E-4	-0.22870172198445787
b66	pepb66a5	DaPR130924_VB106_O1932.m	2347	19.049999237060547	TEYEEAQDAIVK		1	b66.a1	6.799999973736703E-4	52.599998474121094	2	1395.67041015625	1395.6641845703125	0.006200000178068876	4.442329499182277
b66	pepb66a4	DaPR130924_VB106_O1932.m	3141	22.3799991607666	PSFDPNLSELR		1	b66.a1	0.0017999999690800905	38.400001525878906	2	1274.634765625	1274.637939453125	-0.0031999999191612005	-2.5105167672430486
b66	pepb66a3	DaPR130924_VB106_O1932.m	3206	22.649999618530273	NNSFVNEIISR		1	b66.a1	2.3999999393709004E-4	41.900001525878906	2	1292.6641845703125	1292.6597900390625	0.0044999998062849045	3.4811942329767374
b66	pepb66a2	DaPR130924_VB106_O1932.m	3367	23.3799991607666	LDSSAQFGYYFR		1	b66.a1	8.199999865610152E-5	44.599998474121094	2	1453.677490234375	1453.675048828125	0.0024999999441206455	1.719779084146771
b66	pepb66a1	DaPR130924_VB106_O1932.m	3800	25.709999084472656	DSLIIIDELGR		1	b66.a1	2.8000000384054147E-5	52.20000076293945	2	1243.684326171875	1243.689697265625	-0.0052999998442828655	-4.261513025263006
b67	pepb67a2	DaPR130924_VB106_O1932.m	949	11.729999542236328	LNQESTAPK		1	b67.a1	0.04899999871850014	39.79999923706055	2	987.510986328125	987.510986328125	-0.0	-0.0
b67	pepb67a3	DaPR130924_VB106_O1932.m	1919	17.18000030517578	NQLVTPEPTSR		1	b67.a1	0.017000000923871994	32.599998474121094	2	1241.647216796875	1241.64892578125	-0.0015999999595806003	-1.288608983069731
b67	pepb67a4	DaPR130924_VB106_O1932.m	2531	19.799999237060547	TPEPVVPTAPEPHPTTSTDQPVTPK		1	b67.a1	0.02500000037252903	39.5	3	2623.31982421875	2623.325439453125	-0.00559999980032444	-2.1346950386345704
b67	pepb67a1	DaPR130924_VB106_O1932.m	3510	24.030000686645508	AAESLTAIPEPASPQLLETPIHASQIQK		1	b67.a1	0.04699999839067459	30.799999237060547	3	2940.5771484375	2940.568115234375	0.008999999612569809	3.0606329321000865
b68	pepb68a2	DaPR130924_VB106_O1932.m	1035	12.300000190734863	INVVNNHQAK		1	b68.a1	0.04699999839067459	27.700000762939453	2	1136.6187744140625	1136.6175537109375	0.0013000000035390258	1.1437444365474223
b68	pepb68a3	DaPR130924_VB106_O1932.m	1376	14.399999618530273	KDDAITAYK		1	b68.a1	0.028999999165534973	23.700000762939453	2	1024.5296630859375	1024.5313720703125	-0.0017000000225380063	-1.6592952337835656
b68	pepb68a1	DaPR130924_VB106_O1932.m	3379	23.43000030517578	ELPAAEPVLSPLEGTK		1	b68.a1	9.999999747378752E-5	45.5	2	1650.9014892578125	1650.895263671875	0.006200000178068876	3.7555381704100417
b68	pepb68a4	DaPR130924_VB106_O1932.m	3640	24.700000762939453	SSPAAFINPPIGTVTPALK		1	b68.a1	0.0019000000320374966	30.200000762939453	2	1881.049560546875	1881.0484619140625	0.0012000000569969416	0.6379421271134507
b69	pepb69a3	DaPR130924_VB106_O1932.m	1560	15.460000038146973	SEMTPEELQK	M3:+15.99491	1	b69.a1	0.0015999999595806003	37.70000076293945	2	1207.553955078125	1207.551513671875	0.0024999999441206455	2.0703050063005133
b69	pepb69a4	DaPR130924_VB106_O1932.m	1894	17.059999465942383	SLLNKPK	S1:+42.01057	1	b69.a1	4.600000102072954E-4	36.79999923706055	2	841.515380859375	841.5145874023438	7.999999797903001E-4	0.9506667997994017
b69	pepb69a2	DaPR130924_VB106_O1932.m	2943	21.510000228881836	GDSVIVVLR		1	b69.a1	0.029999999329447746	38.099998474121094	2	957.572998046875	957.5731811523438	-1.9999999494757503E-4	-0.20886131617313572
b69	pepb69a1	DaPR130924_VB106_O1932.m	3837	25.959999084472656	EEEEFNTGPLSVLTQSVK		1	b69.a1	4.4999999227002263E-4	49.5	2	2007.006591796875	2006.991943359375	0.014999999664723873	7.473871389646107
b70	pepb70a1	DaPR130924_VB106_O1932.m	1818	16.709999084472656	APTNIVYK		1	b70.a1	0.0052999998442828655	35.599998474121094	2	905.5090942382812	905.509521484375	-3.9999998989515007E-4	-0.4417402361925934
b70	pepb70a2	DaPR130924_VB106_O1932.m	2214	18.479999542236328	IDDMTAAPMDVR	M9:+15.99491	1	b70.a1	3.6999999792897142E-6	49.0	2	1350.6055908203125	1350.6031494140625	0.002400000113993883	1.7769839460503885
b70	pepb70a3	DaPR130924_VB106_O1932.m	3009	21.780000686645508	PEGLNFQDLK		1	b70.a1	0.02500000037252903	36.79999923706055	2	1160.5943603515625	1160.594970703125	-6.000000284984708E-4	-0.5169762437751836
b70	pepb70a4	DaPR130924_VB106_O1932.m	3570	24.329999923706055	QAVDFLSNEGHIYSTVDDDHFK	Q1:-17.02655	1	b70.a1	1.1000000085914508E-4	49.599998474121094	3	2520.13232421875	2520.1318359375	6.000000284984708E-4	0.23808279390084694
b71	pepb71a3	DaPR130924_VB106_O1932.m	2111	18.049999237060547	GHNTNVGAIVFHPK		1	b71.a1	6.600000197067857E-4	40.099998474121094	3	1490.7884521484375	1490.7867431640625	0.0017000000225380063	1.1403374965153683
b71	pepb71a2	DaPR130924_VB106_O1932.m	2793	20.899999618530273	APDDLVAPVVK		1	b71.a1	0.029999999329447746	30.899999618530273	2	1123.6370849609375	1123.63623046875	0.0010000000474974513	0.8899677852860609
b71	pepb71a4	DaPR130924_VB106_O1932.m	3513	24.049999237060547	LWIANYSLPR		1	b71.a1	6.500000017695129E-5	42.70000076293945	2	1232.6829833984375	1232.678955078125	0.004000000189989805	3.2449651010195857
b71	pepb71a1	DaPR130924_VB106_O1932.m	3615	24.559999465942383	ALGEPITLFGEGPAER		1	b71.a1	8.600000001024455E-8	67.5	2	1656.8594970703125	1656.859619140625	-0.0	-0.0
b72	pepb72a2	DaPR130924_VB106_O1932.m	2027	17.700000762939453	HLQLAIR		1	b72.a1	0.013000000268220901	32.400001525878906	2	850.527099609375	850.5261840820312	8.999999845400453E-4	1.0581684625164254
b72	pepb72a1	DaPR130924_VB106_O1932.m	2873	21.209999084472656	AGLQFPVGR		1	b72.a1	0.002099999925121665	42.900001525878906	2	944.5315551757812	944.5316772460938	-9.999999747378752E-5	-0.10587257143704343
b72	pepb72a3	DaPR130924_VB106_O1932.m	3990	27.1299991607666	VTIAQGGVLPNIQAVLLPK		1	b72.a1	6.100000149444895E-8	60.599998474121094	3	1931.1695556640625	1931.169189453125	3.9999998989515007E-4	0.20712840287619927
b72	pepb72a3	DaPR130924_VB106_O1932.m	3983	27.100000381469727	VTIAQGGVLPNIQAVLLPK		1	b72.a1	0.007899999618530273	37.20000076293945	2	1931.176025390625	1931.169189453125	0.006800000090152025	3.521182984530564
b73	pepb73a2	DaPR130924_VB106_O1932.m	2633	20.25	QGTQYTFSSIER		1	b73.a1	0.026000000536441803	25.700000762939453	2	1416.6785888671875	1416.67578125	0.00279999990016222	1.9764578015808585
b73	pepb73a3	DaPR130924_VB106_O1932.m	3169	22.5	SFDFEIETK		1	b73.a1	0.00139999995008111	37.5	2	1115.5260009765625	1115.5260009765625	9.999999747378752E-5	0.08964380694510458
b73	pepb73a4	DaPR130924_VB106_O1932.m	3522	24.079999923706055	VDNIQAGELTEGIWR		1	b73.a1	0.0027000000700354576	46.0	2	1700.84521484375	1700.8609619140625	-0.014999999664723873	-8.819062816189065
b73	pepb73a1	DaPR130924_VB106_O1932.m	3826	25.899999618530273	AETLEFNDVYQEVK	A1:+42.01057	1	b73.a1	2.200000039920269E-7	46.400001525878906	2	1726.819580078125	1726.8173828125	0.002199999988079071	1.2740200614009858
b74	pepb74a1	DaPR130924_VB106_O1932.m	966	11.880000114440918	FSSQQAATK		1	b74.a1	0.0024999999441206455	34.099998474121094	2	967.4847412109375	967.4848022460938	-0.0	-0.0
b74	pepb74a3	DaPR130924_VB106_O1932.m	1449	14.800000190734863	QSNASSDVEVEEK		1	b74.a1	0.00860000029206276	30.600000381469727	2	1421.635009765625	1421.6395263671875	-0.004399999976158142	-3.0950180369574856
b74	pepb74a2	DaPR130924_VB106_O1932.m	1887	17.030000686645508	IDNLDVNR		1	b74.a1	0.014000000432133675	29.600000381469727	2	958.5008544921875	958.4957275390625	0.005200000014156103	5.425167650467365
b75	pepb75a2	DaPR130924_VB106_O1932.m	1227	13.529999732971191	QHSDPNEQVTR	Q1:-17.02655	1	b75.a1	6.599999778700294E-6	36.599998474121094	2	1293.583740234375	1293.5821533203125	0.001500000013038516	1.159570738656512
b75	pepb75a3	DaPR130924_VB106_O1932.m	1642	15.880000114440918	VTVAEVQR		1	b75.a1	0.04800000041723251	37.79999923706055	2	901.5150146484375	901.5106201171875	0.004399999976158142	4.8806967749156245
b75	pepb75a1	DaPR130924_VB106_O1932.m	2430	19.399999618530273	LSLLSSTSK		1	b75.a1	0.02800000086426735	28.700000762939453	2	935.5404663085938	935.5411987304688	-7.999999797903001E-4	-0.8551199892382095
b76	pepb76a1	DaPR130924_VB106_O1932.m	1596	15.65999984741211	GISSSNEGVEEPSK		1	b76.a1	2.3999999393709004E-4	46.79999923706055	2	1419.6622314453125	1419.66015625	0.002099999925121665	1.4792272051001043
b76	pepb76a3	DaPR130924_VB106_O1932.m	1780	16.530000686645508	SVSSQSSSSVSSQVTTAGSGK		1	b76.a1	5.200000152694173E-11	64.69999694824219	2	1957.9271240234375	1957.9312744140625	-0.004100000020116568	-2.0940469533812154
b76	pepb76a2	DaPR130924_VB106_O1932.m	2055	17.809999465942383	NSSSSGTSLLTPK		1	b76.a1	0.007199999876320362	32.79999923706055	2	1278.661865234375	1278.654052734375	0.007899999618530273	6.178371391101674
b77	pepb77a2	DaPR130924_VB106_O1932.m	1027	12.260000228881836	GQLQSHGVQAR		1	b77.a1	0.002300000051036477	30.700000762939453	2	1180.618896484375	1180.61865234375	3.9999998989515007E-4	0.33880541282409427
b77	pepb77a1	DaPR130924_VB106_O1932.m	1910	17.1299991607666	DGLGSDNIGSR		1	b77.a1	0.012000000104308128	30.600000381469727	2	1090.5111083984375	1090.5128173828125	-0.0015999999595806003	-1.467199590941569
b77	pepb77a3	DaPR130924_VB106_O1932.m	2556	19.899999618530273	LDQQTLPLGGR		1	b77.a1	0.0010000000474974513	40.20000076293945	2	1197.6611328125	1197.6590576171875	0.002099999925121665	1.7534204845406816
b78	pepb78a1	DaPR130924_VB106_O1932.m	1046	12.380000114440918	EANQAINPK		1	b78.a1	0.005200000014156103	35.79999923706055	2	984.5120849609375	984.5112915039062	7.999999797903001E-4	0.8125858857019782
b78	pepb78a2	DaPR130924_VB106_O1932.m	1510	15.15999984741211	TAQEVETYR		1	b78.a1	5.2999999752501026E-5	41.5	2	1096.5281982421875	1096.52734375	8.999999845400453E-4	0.820772951691425
b78	pepb78a3	DaPR130924_VB106_O1932.m	2988	21.700000762939453	TTYLVLDEADR		1	b78.a1	3.1999999191612005E-4	49.400001525878906	2	1295.64990234375	1295.648193359375	0.0017999999690800905	1.3892659892598045
b79	pepb79a2	DaPR130924_VB106_O1932.m	1263	13.779999732971191	ASMQQQQQLASAR	M3:+15.99491	1	b79.a1	1.1000000085914508E-4	59.20000076293945	2	1462.706298828125	1462.7071533203125	-7.999999797903001E-4	-0.5469310640713816
b79	pepb79a1	DaPR130924_VB106_O1932.m	1639	15.859999656677246	ASMQQQQQLASAR		1	b79.a1	2.5999999706982635E-5	43.599998474121094	2	1446.715087890625	1446.712158203125	0.002899999963119626	2.004545234984092
b79	pepb79a3	DaPR130924_VB106_O1932.m	3040	21.90999984741211	EQLDNQLDAYMSK		1	b79.a1	0.002099999925121665	30.600000381469727	2	1554.71044921875	1554.7109375	-3.9999998989515007E-4	-0.2572825470298398
b80	pepb80a3	DaPR130924_VB106_O1932.m	1316	14.100000381469727	NQGGYGGSSSSSSYGSGR		1	b80.a1	1.0999999799921056E-9	69.9000015258789	2	1694.697265625	1694.700439453125	-0.0031999999191612005	-1.888239269114624
b80	pepb80a1	DaPR130924_VB106_O1932.m	2565	19.93000030517578	DYFEQYGK		1	b80.a1	0.009100000374019146	27.799999237060547	2	1049.4613037109375	1049.4578857421875	0.0035000001080334187	3.3350553229281634
b80	pepb80a2	DaPR130924_VB106_O1932.m	2890	21.280000686645508	IEVIEIMTDR	M7:+15.99491	1	b80.a1	2.099999983329326E-4	45.70000076293945	2	1234.6356201171875	1234.63525390625	5.000000237487257E-4	0.4049779253968171
b81	pepb81a1	DaPR130924_VB106_O1932.m	2138	18.15999984741211	ALAAAGYDVEK		1	b81.a1	5.500000042957254E-6	56.29999923706055	2	1107.5697021484375	1107.5684814453125	0.0013000000035390258	1.1737423241248266
b81	pepb81a3	DaPR130924_VB106_O1932.m	2562	19.93000030517578	SGVSLAALK		1	b81.a1	1.8000000272877514E-4	44.599998474121094	2	845.511962890625	845.509521484375	0.002400000113993883	2.838525235978948
b81	pepb81a2	DaPR130924_VB106_O1932.m	2762	20.760000228881836	ASGPPVSELITK		1	b81.a1	5.100000066704524E-7	47.599998474121094	2	1198.6707763671875	1198.668212890625	0.0026000000070780516	2.1690739598475477
b82	pepb82a2	DaPR130924_VB106_O1932.m	1820	16.729999542236328	LQAEISQAAR		1	b82.a1	7.099999929778278E-4	45.29999923706055	2	1086.593017578125	1086.590576171875	0.002400000113993883	2.208743722450852
b82	pepb82a1	DaPR130924_VB106_O1932.m	2698	20.510000228881836	DVNVVVVEGGPK		1	b82.a1	7.699999696342275E-5	45.5	2	1211.659912109375	1211.6634521484375	-0.0035000001080334187	-2.8885909712201534
b82	pepb82a3	DaPR130924_VB106_O1932.m	3090	22.15999984741211	QLSFISPPTPQPK		1	b82.a1	0.007000000216066837	32.29999923706055	2	1439.7926025390625	1439.7896728515625	0.002899999963119626	2.014183055901531
b83	pepb83a1	DaPR130924_VB106_O1932.m	1276	13.880000114440918	DAVTYTEHAK		1	b83.a1	0.04899999871850014	42.099998474121094	2	1134.544677734375	1134.54296875	0.0017000000225380063	1.498400738767089
b83	pepb83a2	DaPR130924_VB106_O1932.m	2691	20.5	ISGLIYEETR		1	b83.a1	4.70000013592653E-5	57.099998474121094	2	1180.6224365234375	1180.621337890625	0.0012000000569969416	1.0164140003948599
b83	pepb83a3	DaPR130924_VB106_O1932.m	3648	24.729999542236328	TVTAMDVVYALK		1	b83.a1	3.099999958067201E-5	45.20000076293945	2	1310.7039794921875	1310.702880859375	0.0012000000569969416	0.9155393449735534
b84	pepb84a2	DaPR130924_VB106_O1932.m	2335	18.979999542236328	LSHETVTIELK		1	b84.a1	1.1999999696854502E-4	39.0	3	1269.7083740234375	1269.705322265625	0.003100000089034438	2.441511455195674
b84	pepb84a2	DaPR130924_VB106_O1932.m	2342	19.010000228881836	LSHETVTIELK		1	b84.a1	7.699999841861427E-4	40.400001525878906	2	1269.7044677734375	1269.705322265625	-7.999999797903001E-4	-0.6300674382956855
b84	pepb84a1	DaPR130924_VB106_O1932.m	3152	22.43000030517578	EPVQLETLSIR		1	b84.a1	8.900000248104334E-4	39.5	2	1284.7188720703125	1284.7161865234375	0.0027000000700354576	2.10163154972143
b85	pepb85a2	DaPR130924_VB106_O1932.m	1825	16.75	LQNTSLYDSK		1	b85.a1	9.699999736767495E-7	45.29999923706055	2	1168.5855712890625	1168.5849609375	7.999999797903001E-4	0.6845886320054113
b85	pepb85a3	DaPR130924_VB106_O1932.m	2815	20.979999542236328	SIQNLNSLVDK		1	b85.a1	0.002300000051036477	42.20000076293945	2	1230.6705322265625	1230.6693115234375	0.0013000000035390258	1.0563357608468877
b85	pepb85a1	DaPR130924_VB106_O1932.m	3226	22.75	AEVDGASFLLK		1	b85.a1	0.003100000089034438	46.5	2	1149.6173095703125	1149.6153564453125	0.0019000000320374966	1.6527267328025468
b86	pepb86a2	DaPR130924_VB106_O1932.m	1620	15.779999732971191	GLPTGAEGRDSSK		1	b86.a1	0.027000000700354576	27.299999237060547	2	1274.6260986328125	1274.6339111328125	-0.007799999788403511	-6.119403948284551
b86	pepb86a1	DaPR130924_VB106_O1932.m	2825	21.030000686645508	AVSDWIDEQEK		1	b86.a1	0.03200000151991844	35.20000076293945	2	1319.598876953125	1319.612060546875	-0.013000000268220901	-9.851380308568435
b86	pepb86a3	DaPR130924_VB106_O1932.m	3482	23.899999618530273	LFPDTPLALDANK		1	b86.a1	1.5999999595806003E-4	39.29999923706055	2	1414.7620849609375	1414.758056640625	0.004100000020116568	2.898022033429596
b87	pepb87a1	DaPR130924_VB106_O1932.m	2236	18.559999465942383	DQVANSAFVER		1	b87.a1	2.2000000171829015E-4	41.79999923706055	2	1235.602783203125	1235.6019287109375	8.999999845400453E-4	0.728389915576601
b87	pepb87a2	DaPR130924_VB106_O1932.m	3284	23.0	GVVDSEDLPLNISR		2	b87.a1 b87.a2	1.9999999494757503E-5	43.29999923706055	2	1513.7880859375	1513.7861328125	0.0020000000949949026	1.3211906567535099
b87	pepb87a3	DaPR130924_VB106_O1932.m	2543	19.850000381469727	SIYYITGESK		1	b87.a2	0.026000000536441803	38.0	2	1160.584228515625	1160.583740234375	5.000000237487257E-4	0.4308177052762714
b88	pepb88a2	DaPR130924_VB106_O1932.m	1650	15.899999618530273	LSTQSNSNNIEPAR		1	b88.a1	4.5000000682193786E-5	46.20000076293945	2	1530.754150390625	1530.7510986328125	0.003100000089034438	2.025149674433157
b88	pepb88a3	DaPR130924_VB106_O1932.m	2798	20.90999984741211	SESPPAELPSLR		1	b88.a1	5.000000237487257E-4	39.79999923706055	2	1282.6683349609375	1282.6641845703125	0.00419999985024333	3.274434494052949
b88	pepb88a1	DaPR130924_VB106_O1932.m	3676	24.90999984741211	LFLQFVTGSPR		1	b88.a1	0.017999999225139618	38.29999923706055	2	1264.7044677734375	1264.705322265625	-6.99999975040555E-4	-0.5534885974754636
b89	pepb89a2	DaPR130924_VB106_O1932.m	2497	19.649999618530273	LNHVAAGLVSPSLK		1	b89.a1	2.899999963119626E-4	40.599998474121094	3	1405.8172607421875	1405.816650390625	6.000000284984708E-4	0.4267982089497608
b89	pepb89a2	DaPR130924_VB106_O1932.m	2507	19.700000762939453	LNHVAAGLVSPSLK		1	b89.a1	1.3000000080864993E-6	44.0	2	1405.8121337890625	1405.816650390625	-0.004399999976158142	-3.1298533666787507
b89	pepb89a1	DaPR130924_VB106_O1932.m	3747	25.350000381469727	ALIVVPYAEGVIPDEAK		1	b89.a1	2.3999999393709004E-4	44.0	2	1783.9886474609375	1783.9844970703125	0.00419999985024333	2.35428046439901
b90	pepb90a1	DaPR130924_VB106_O1932.m	2553	19.899999618530273	LTMQVSSLQR		1	b90.a1	0.008100000210106373	45.5	2	1162.6297607421875	1162.625244140625	0.0044999998062849045	3.870550574197414
b90	pepb90a3	DaPR130924_VB106_O1932.m	2885	21.260000228881836	VYENYPTYDLTER		1	b90.a1	1.3000000187446403E-8	50.20000076293945	2	1662.76416015625	1662.7650146484375	-7.999999797903001E-4	-0.4811263003145673
b90	pepb90a2	DaPR130924_VB106_O1932.m	3433	23.65999984741211	NVGQFSGFPFEK		1	b90.a1	8.200000252145401E-7	57.900001525878906	2	1356.6600341796875	1356.65869140625	0.00139999995008111	1.031947061519161
b91	pepb91a1	DaPR130924_VB106_O1932.m	2668	20.40999984741211	AVPETRPNHTIYINNLNEK	A1:+42.01057	1	b91.a1	0.007699999958276749	36.5	3	2265.167236328125	2265.16259765625	0.0044999998062849045	1.9866122683382759
b91	pepb91a3	DaPR130924_VB106_O1932.m	2881	21.25	AVQGGGATPVVGAVQGPVPGMPPMTQAPR	M21:+15.99491 - M24:+15.99491	1	b91.a1	6.999999868639861E-7	65.0999984741211	3	2759.413818359375	2759.39697265625	0.017000000923871994	6.1607666792166755
b91	pepb91a2	DaPR130924_VB106_O1932.m	3427	23.649999618530273	AVQGGGATPVVGAVQGPVPGMPPMTQAPR		1	b91.a1	0.03200000151991844	33.5	3	2727.41552734375	2727.4072265625	0.008100000210106373	2.969853614531646
b92	pepb92a2	DaPR130924_VB106_O1932.m	2461	19.510000228881836	GENLVSMTVEGPPPK	M7:+15.99491	1	b92.a1	6.200000061653554E-4	39.79999923706055	2	1570.7821044921875	1570.778564453125	0.003599999938160181	2.2918570571489436
b92	pepb92a1	DaPR130924_VB106_O1932.m	2923	21.43000030517578	GENLVSMTVEGPPPK		1	b92.a1	3.000000106112566E-6	46.20000076293945	2	1554.782470703125	1554.7835693359375	-0.0010999999940395355	-0.7074939661919348
b92	pepb92a3	DaPR130924_VB106_O1932.m	3661	24.809999465942383	VLGLVLLR		1	b92.a1	3.3000000985339284E-4	38.79999923706055	2	882.6145629882812	882.6138916015625	6.000000284984708E-4	0.6797989859526573
b93	pepb93a2	DaPR130924_VB106_O1932.m	660	9.529999732971191	HGSSSGSSSSYGQHGSGSR		1	b93.a1	9.100000170292333E-5	37.20000076293945	3	1808.7569580078125	1808.7547607421875	0.002300000051036477	1.27159308766254
b93	pepb93a1	DaPR130924_VB106_O1932.m	1049	12.399999618530273	GPYESGSGHSSGLGHR		1	b93.a1	0.028999999165534973	28.299999237060547	3	1584.71533203125	1584.7154541015625	-0.0	-0.0
b94	pepb94a2	DaPR130924_VB106_O1932.m	1010	12.15999984741211	SAAQAAAQTNSNAAGK		1	b94.a1	5.199999986160719E-9	58.900001525878906	2	1460.7147216796875	1460.709228515625	0.005499999970197678	3.7652941891705485
b94	pepb94a1	DaPR130924_VB106_O1932.m	1051	12.399999618530273	RPDQQLQGEGK		1	b94.a1	0.0010000000474974513	38.5	2	1255.6466064453125	1255.639404296875	0.007300000172108412	5.813771172780468
b95	pepb95a1	DaPR130924_VB106_O1932.m	1088	12.600000381469727	ISDQHTL		1	b95.a1	0.04600000008940697	23.299999237060547	2	813.411376953125	813.4105224609375	7.999999797903001E-4	0.9835131925389109
b95	pepb95a2	DaPR130924_VB106_O1932.m	2871	21.209999084472656	TNIQDNESTLEVTSLK		1	b95.a1	9.899999713525176E-4	41.79999923706055	2	1791.8983154296875	1791.8974609375	8.999999845400453E-4	0.5022608738276663
b96	pepb96a1	DaPR130924_VB106_O1932.m	1907	17.110000610351562	AAETIIDTK		1	b96.a1	7.699999841861427E-4	37.79999923706055	2	961.5228881835938	961.5205078125	0.002400000113993883	2.496046724426071
b96	pepb96a2	DaPR130924_VB106_O1932.m	2554	19.899999618530273	AVLVQFSNGK		1	b96.a1	0.004000000189989805	39.599998474121094	2	1062.59814453125	1062.5946044921875	0.0035000001080334187	3.2938244681809428
b97	pepb97a1	DaPR130924_VB106_O1932.m	1333	14.180000305175781	YHSDEYIK		1	b97.a1	7.400000322377309E-5	29.700000762939453	2	1054.4849853515625	1054.484375	6.000000284984708E-4	0.5689985008061127
b97	pepb97a2	DaPR130924_VB106_O1932.m	3138	22.360000610351562	YYAVNFPMR		1	b97.a1	0.019999999552965164	28.5	2	1160.5579833984375	1160.55615234375	0.0019000000320374966	1.637146146009769
b98	pepb98a2	DaPR130924_VB106_O1932.m	1160	13.050000190734863	NSPGSQVASNPR		1	b98.a1	0.0066999997943639755	36.599998474121094	2	1213.5948486328125	1213.5924072265625	0.0024999999441206455	2.059999658232805
b98	pepb98a1	DaPR130924_VB106_O1932.m	3485	23.90999984741211	LLYMAIDGVAPR		1	b98.a1	4.299999854993075E-4	40.900001525878906	2	1318.7215576171875	1318.71923828125	0.002400000113993883	1.8199477525799337
b99	pepb99a2	DaPR130924_VB106_O1932.m	1599	15.680000305175781	PAPEPEAEGSAVK		1	b99.a1	0.026000000536441803	27.100000381469727	2	1281.633544921875	1281.6324462890625	0.0010000000474974513	0.7802549400125821
b99	pepb99a1	DaPR130924_VB106_O1932.m	3220	22.709999084472656	ASEELDGLFR		1	b99.a1	0.0017999999690800905	38.29999923706055	2	1136.5604248046875	1136.5587158203125	0.0017999999690800905	1.5837280943122578
c100	pepc100a1	DaPR130924_VB106_O1932.m	2247	18.610000610351562	GEHPGLSIGDVAK		1	c100.a1	7.699999841861427E-4	32.5	2	1279.666748046875	1279.66455078125	0.002300000051036477	1.7973460698214234
c100	pepc100a2	DaPR130924_VB106_O1932.m	2589	20.049999237060547	LGEMWNNTAADDK		1	c100.a1	5.90000010561198E-4	32.900001525878906	2	1464.6409912109375	1464.642822265625	-0.0017999999690800905	-1.2289685524117808
c101	pepc101a1	DaPR130924_VB106_O1932.m	1403	14.550000190734863	NASTVVVSDK		1	c101.a1	0.004800000227987766	36.0	2	1019.536376953125	1019.5371704101562	-7.999999797903001E-4	-0.7846697531081314
c101	pepc101a2	DaPR130924_VB106_O1932.m	3499	23.979999542236328	STGLELETPSLVPVK		1	c101.a1	1.6000000186977559E-6	52.0	2	1569.8779296875	1569.873779296875	0.004100000020116568	2.6116749474934866
c102	pepc102a1	DaPR130924_VB106_O1932.m	2586	20.030000686645508	EALDTSDWEEK		1	c102.a1	1.6999999934341758E-4	33.79999923706055	2	1322.5733642578125	1322.5750732421875	-0.0017000000225380063	-1.2853712858587238
c102	pepc102a2	DaPR130924_VB106_O1932.m	2697	20.510000228881836	ELILGSETPSSPR		1	c102.a1	1.1000000085914508E-4	53.5	2	1385.7274169921875	1385.7275390625	-0.0	-0.0
c103	pepc103a1	DaPR130924_VB106_O1932.m	2401	19.280000686645508	GIGAGGSITGLK		1	c103.a1	5.90000010561198E-4	54.0	2	1030.5897216796875	1030.589599609375	1.9999999494757503E-4	0.1940636651324457
c103	pepc103a2	DaPR130924_VB106_O1932.m	2927	21.450000762939453	YNLIVVGR		1	c103.a1	0.00930000003427267	28.399999618530273	2	933.5546264648438	933.5521240234375	0.0026000000070780516	2.785061423107829
c104	pepc104a2	DaPR130924_VB106_O1932.m	2540	19.829999923706055	TPFGPLSSR		1	c104.a1	0.0017999999690800905	36.900001525878906	2	961.5098266601562	961.5106201171875	-7.999999797903001E-4	-0.8320240703038697
c104	pepc104a1	DaPR130924_VB106_O1932.m	2899	21.350000381469727	NGVFVDGAFQR		1	c104.a1	2.800000074785203E-4	32.400001525878906	2	1209.6070556640625	1209.6014404296875	0.00559999980032444	4.629623951452264
c105	pepc105a2	DaPR130924_VB106_O1932.m	1766	16.459999084472656	QVHPDTGISSK	Q1:-17.02655	1	c105.a1	0.014999999664723873	28.5	2	1151.570556640625	1151.569580078125	0.0010999999940395355	0.9552180025152358
c105	pepc105a1	DaPR130924_VB106_O1932.m	3691	25.0	AMGIMNSFVNDIFER	M2:+15.99491 - M5:+15.99491	1	c105.a1	3.3000000598804036E-7	37.0	2	1775.8084716796875	1775.8094482421875	-0.0010000000474974513	-0.5631235088242811
c106	pepc106a2	DaPR130924_VB106_O1932.m	2456	19.5	VEALPEQVAPESR		1	c106.a1	0.0031999999191612005	46.400001525878906	2	1424.7479248046875	1424.7384033203125	0.009600000455975533	6.738079379065661
c106	pepc106a1	DaPR130924_VB106_O1932.m	3170	22.5	AEDDAYTTFISETGK		1	c106.a1	2.5000000292152436E-8	52.29999923706055	2	1647.7393798828125	1647.7388916015625	6.000000284984708E-4	0.36413538064595
c107	pepc107a2	DaPR130924_VB106_O1932.m	2267	18.700000762939453	QNLSQFEAQAR		1	c107.a1	0.04500000178813934	30.5	2	1291.6419677734375	1291.639404296875	0.0027000000700354576	2.0903667548802036
c107	pepc107a1	DaPR130924_VB106_O1932.m	3611	24.549999237060547	DSGPPPSTVSEAEFEDIMK		1	c107.a1	2.700000004551839E-5	42.599998474121094	2	2035.9130859375	2035.9168701171875	-0.003800000064074993	-1.8664809550186914
c108	pepc108a1	DaPR130924_VB106_O1932.m	2404	19.299999237060547	GPFADENFK		1	c108.a1	0.014999999664723873	36.20000076293945	2	1024.4747314453125	1024.473876953125	8.999999845400453E-4	0.8784996911943953
c108	pepc108a2	DaPR130924_VB106_O1932.m	3497	23.979999542236328	IIDGLLVMR		1	c108.a1	6.699999794363976E-4	42.400001525878906	2	1029.6138916015625	1029.6129150390625	0.0010000000474974513	0.9712388344113888
c109	pepc109a1	DaPR130924_VB106_O1932.m	2977	21.65999984741211	AQEESTGLLSGLR		1	c109.a1	6.599999778700294E-6	54.0	2	1360.7095947265625	1360.7071533203125	0.0024999999441206455	1.8372799305275218
c109	pepc109a2	DaPR130924_VB106_O1932.m	3078	22.110000610351562	FPNMVVAQVTR		1	c109.a1	0.005200000014156103	36.29999923706055	2	1261.6778564453125	1261.672607421875	0.0052999998442828655	4.200772698959505
c110	pepc110a1	DaPR130924_VB106_O1932.m	3015	21.799999237060547	SQNTELASTASLLR		1	c110.a1	1.500000053056283E-6	49.29999923706055	2	1490.7833251953125	1490.78125	0.0020000000949949026	1.3415785146176897
c110	pepc110a2	DaPR130924_VB106_O1932.m	3153	22.43000030517578	VAASEEQEFAEGFVK		1	c110.a1	0.0013000000035390258	52.70000076293945	2	1640.7803955078125	1640.7806396484375	-1.9999999494757503E-4	-0.12189319529661692
c111	pepc111a1	DaPR130924_VB106_O1932.m	3087	22.15999984741211	GIVILMVDEK	M6:+15.99491	1	c111.a1	0.006300000008195639	37.5	2	1132.621337890625	1132.6285400390625	-0.007300000172108412	-6.445184730959231
c111	pepc111a2	DaPR130924_VB106_O1932.m	3504	24.0	IVIPNEESVVIYYK		1	c111.a1	9.800000116229057E-4	33.20000076293945	2	1665.9168701171875	1665.91015625	0.0066999997943639755	4.021825408307625
c112	pepc112a1	DaPR130924_VB106_O1932.m	2889	21.280000686645508	GNVGFVFTK		1	c112.a1	0.013000000268220901	34.70000076293945	2	968.5216064453125	968.5203857421875	0.0012000000569969416	1.239003406291101
c112	pepc112a2	DaPR130924_VB106_O1932.m	3790	25.6299991607666	TSFFQALGITTK		1	c112.a1	4.600000102072954E-5	42.099998474121094	2	1313.714111328125	1313.71044921875	0.003800000064074993	2.892570479541221
c113	pepc113a2	DaPR130924_VB106_O1932.m	3400	23.510000228881836	YPILENPEILR		1	c113.a1	0.006399999838322401	39.900001525878906	2	1356.75537109375	1356.7525634765625	0.00279999990016222	2.063751324698042
c113	pepc113a1	DaPR130924_VB106_O1932.m	3440	23.700000762939453	VDEFNVSSPQFVGNLR		1	c113.a1	2.5999999706982635E-5	45.599998474121094	2	1807.8975830078125	1807.8978271484375	-9.999999747378752E-5	-0.055312858930482586
c114	pepc114a1	DaPR130924_VB106_O1932.m	3476	23.860000610351562	GDNITLLQSVSN		1	c114.a1	0.0024999999441206455	42.20000076293945	2	1260.6448974609375	1260.6434326171875	0.001500000013038516	1.1898685815737817
c114	pepc114a2	DaPR130924_VB106_O1932.m	3889	26.350000381469727	VMVQPINLIFR		1	c114.a1	1.5999999595806003E-4	40.400001525878906	2	1329.779296875	1329.7716064453125	0.007799999788403511	5.865668773943919
c115	pepc115a1	DaPR130924_VB106_O1932.m	3483	23.90999984741211	ALEPLEGLETMR		1	c115.a1	0.0013000000035390258	51.900001525878906	2	1358.7020263671875	1358.6988525390625	0.0031999999191612005	2.355194392915851
c115	pepc115a2	DaPR130924_VB106_O1932.m	3928	26.6299991607666	LGLEFFDQPAVPLAR		1	c115.a1	4.700000033608376E-7	47.599998474121094	2	1672.9151611328125	1672.9061279296875	0.009100000374019146	5.439635985601232
c116	pepc116a2	DaPR130924_VB106_O1932.m	3652	24.760000228881836	LFTNFSGADLLK		1	c116.a1	2.500000118743628E-4	43.70000076293945	2	1325.712646484375	1325.71044921875	0.002300000051036477	1.7349188522968062
c116	pepc116a1	DaPR130924_VB106_O1932.m	3850	26.059999465942383	ANPTQLNTVEFLWDPAK		1	c116.a1	9.99999993922529E-9	58.29999923706055	2	1943.99072265625	1943.986572265625	0.00419999985024333	2.1605086733435757

## Sheet: peptides_pos
MS Sample :	DaPR130924_VB106_O1932.m
Peptide ID	Protein ID	accession	description	Sequence	Modifs	Start	Stop	MH+ theo
pepa1b54	a1.a1.a1	sp|P09874|PARP1_HUMAN	sp|P09874|PARP1_HUMAN Poly [ADP-ribose] polymerase 1 OS=Homo sapiens GN=PARP1 PE=1 SV=4	TGNAWHSK		622	629	900.4326782226562
pepa1b19	a1.a1.a1	sp|P09874|PARP1_HUMAN	sp|P09874|PARP1_HUMAN Poly [ADP-ribose] polymerase 1 OS=Homo sapiens GN=PARP1 PE=1 SV=4	GNAWHSK		623	629	799.385009765625
pepa1b55	a1.a1.a1	sp|P09874|PARP1_HUMAN	sp|P09874|PARP1_HUMAN Poly [ADP-ribose] polymerase 1 OS=Homo sapiens GN=PARP1 PE=1 SV=4	VEYAKSGR		11	18	909.4793090820312
pepa1b20	a1.a1.a1	sp|P09874|PARP1_HUMAN	sp|P09874|PARP1_HUMAN Poly [ADP-ribose] polymerase 1 OS=Homo sapiens GN=PARP1 PE=1 SV=4	GQDGIGSKAEK		98	108	1089.553955078125
pepa1a6	a1.a1.a1	sp|P09874|PARP1_HUMAN	sp|P09874|PARP1_HUMAN Poly [ADP-ribose] polymerase 1 OS=Homo sapiens GN=PARP1 PE=1 SV=4	ASADKPLSNMK	M10:+15.99491	384	394	1177.588623046875
pepa1b53	a1.a1.a1	sp|P09874|PARP1_HUMAN	sp|P09874|PARP1_HUMAN Poly [ADP-ribose] polymerase 1 OS=Homo sapiens GN=PARP1 PE=1 SV=4	SSASADKPLSNMK	M12:+15.99491	382	394	1351.652587890625
pepa1b48	a1.a1.a1	sp|P09874|PARP1_HUMAN	sp|P09874|PARP1_HUMAN Poly [ADP-ribose] polymerase 1 OS=Homo sapiens GN=PARP1 PE=1 SV=4	RKGDEVDGVDEVAK		208	221	1516.7606201171875
pepa1b28	a1.a1.a1	sp|P09874|PARP1_HUMAN	sp|P09874|PARP1_HUMAN Poly [ADP-ribose] polymerase 1 OS=Homo sapiens GN=PARP1 PE=1 SV=4	KGDEVDGVDEVAK		209	221	1360.6595458984375
pepa1b14	a1.a1.a1	sp|P09874|PARP1_HUMAN	sp|P09874|PARP1_HUMAN Poly [ADP-ribose] polymerase 1 OS=Homo sapiens GN=PARP1 PE=1 SV=4	GGAAVDPDSGLEHSAH		529	544	1519.6776123046875
pepa1b25	a1.a1.a1	sp|P09874|PARP1_HUMAN	sp|P09874|PARP1_HUMAN Poly [ADP-ribose] polymerase 1 OS=Homo sapiens GN=PARP1 PE=1 SV=4	LLWHGSR		859	865	868.4791870117188
pepa1b50	a1.a1.a1	sp|P09874|PARP1_HUMAN	sp|P09874|PARP1_HUMAN Poly [ADP-ribose] polymerase 1 OS=Homo sapiens GN=PARP1 PE=1 SV=4	SLLATEDK		185	192	876.4677124023438
pepa1a2	a1.a1.a1	sp|P09874|PARP1_HUMAN	sp|P09874|PARP1_HUMAN Poly [ADP-ribose] polymerase 1 OS=Homo sapiens GN=PARP1 PE=1 SV=4	AESSDKLYR	A1:+42.01057	2	10	1110.54296875
pepa1b29	a1.a1.a1	sp|P09874|PARP1_HUMAN	sp|P09874|PARP1_HUMAN Poly [ADP-ribose] polymerase 1 OS=Homo sapiens GN=PARP1 PE=1 SV=4	KPPLLNNADSVQAK		748	761	1494.827880859375
pepa1b42	a1.a1.a1	sp|P09874|PARP1_HUMAN	sp|P09874|PARP1_HUMAN Poly [ADP-ribose] polymerase 1 OS=Homo sapiens GN=PARP1 PE=1 SV=4	PIDVNYEK		789	796	977.4943237304688
pepa1b36	a1.a1.a1	sp|P09874|PARP1_HUMAN	sp|P09874|PARP1_HUMAN Poly [ADP-ribose] polymerase 1 OS=Homo sapiens GN=PARP1 PE=1 SV=4	MIFDVESMKK	M1:+15.99491 M8:+15.99491	675	684	1259.6014404296875
pepa1b13	a1.a1.a1	sp|P09874|PARP1_HUMAN	sp|P09874|PARP1_HUMAN Poly [ADP-ribose] polymerase 1 OS=Homo sapiens GN=PARP1 PE=1 SV=4	GDEVDGVDEVAK		210	221	1232.564453125
pepa1b16	a1.a1.a1	sp|P09874|PARP1_HUMAN	sp|P09874|PARP1_HUMAN Poly [ADP-ribose] polymerase 1 OS=Homo sapiens GN=PARP1 PE=1 SV=4	GGSDDSSKDPIDVNYEK		780	796	1825.80908203125
pepa1a1	a1.a1.a1	sp|P09874|PARP1_HUMAN	sp|P09874|PARP1_HUMAN Poly [ADP-ribose] polymerase 1 OS=Homo sapiens GN=PARP1 PE=1 SV=4	AEPVEVVAPR		487	496	1066.589599609375
pepa1a8	a1.a1.a1	sp|P09874|PARP1_HUMAN	sp|P09874|PARP1_HUMAN Poly [ADP-ribose] polymerase 1 OS=Homo sapiens GN=PARP1 PE=1 SV=4	DSEEAEIIR		807	815	1061.5113525390625
pepa1b45	a1.a1.a1	sp|P09874|PARP1_HUMAN	sp|P09874|PARP1_HUMAN Poly [ADP-ribose] polymerase 1 OS=Homo sapiens GN=PARP1 PE=1 SV=4	PVEVVAPR		489	496	866.5098876953125
pepa1a7	a1.a1.a1	sp|P09874|PARP1_HUMAN	sp|P09874|PARP1_HUMAN Poly [ADP-ribose] polymerase 1 OS=Homo sapiens GN=PARP1 PE=1 SV=4	DPIDVNYEK		788	796	1092.521240234375
pepa1b15	a1.a1.a1	sp|P09874|PARP1_HUMAN	sp|P09874|PARP1_HUMAN Poly [ADP-ribose] polymerase 1 OS=Homo sapiens GN=PARP1 PE=1 SV=4	GGAAVDPDSGLEHSAHVLEK		529	548	1988.9676513671875
pepa1b35	a1.a1.a1	sp|P09874|PARP1_HUMAN	sp|P09874|PARP1_HUMAN Poly [ADP-ribose] polymerase 1 OS=Homo sapiens GN=PARP1 PE=1 SV=4	MIFDVESMKK	M8:+15.99491	675	684	1243.6064453125
pepa1b38	a1.a1.a1	sp|P09874|PARP1_HUMAN	sp|P09874|PARP1_HUMAN Poly [ADP-ribose] polymerase 1 OS=Homo sapiens GN=PARP1 PE=1 SV=4	MVDPEKPQLGMIDR	M11:+15.99491	143	156	1644.808837890625
pepa1b47	a1.a1.a1	sp|P09874|PARP1_HUMAN	sp|P09874|PARP1_HUMAN Poly [ADP-ribose] polymerase 1 OS=Homo sapiens GN=PARP1 PE=1 SV=4	QQVPSGESAILDR		270	282	1399.718017578125
pepa1b40	a1.a1.a1	sp|P09874|PARP1_HUMAN	sp|P09874|PARP1_HUMAN Poly [ADP-ribose] polymerase 1 OS=Homo sapiens GN=PARP1 PE=1 SV=4	NREELGFRPEYSASQLK		166	182	2024.02001953125
pepa1b23	a1.a1.a1	sp|P09874|PARP1_HUMAN	sp|P09874|PARP1_HUMAN Poly [ADP-ribose] polymerase 1 OS=Homo sapiens GN=PARP1 PE=1 SV=4	LEQMPSKEDAIEHFMK	M4:+15.99491	601	616	1948.9146728515625
pepa1b26	a1.a1.a1	sp|P09874|PARP1_HUMAN	sp|P09874|PARP1_HUMAN Poly [ADP-ribose] polymerase 1 OS=Homo sapiens GN=PARP1 PE=1 SV=4	LQLLEDDK		572	579	973.5205078125
pepa1b33	a1.a1.a1	sp|P09874|PARP1_HUMAN	sp|P09874|PARP1_HUMAN Poly [ADP-ribose] polymerase 1 OS=Homo sapiens GN=PARP1 PE=1 SV=4	MAIMVQSPMFDGK	M1:+15.99491 M4:+15.99491 M9:+15.99491	35	47	1502.669189453125
pepa1b37	a1.a1.a1	sp|P09874|PARP1_HUMAN	sp|P09874|PARP1_HUMAN Poly [ADP-ribose] polymerase 1 OS=Homo sapiens GN=PARP1 PE=1 SV=4	MVDPEKPQLGMIDR		143	156	1628.8138427734375
pepa1b18	a1.a1.a1	sp|P09874|PARP1_HUMAN	sp|P09874|PARP1_HUMAN Poly [ADP-ribose] polymerase 1 OS=Homo sapiens GN=PARP1 PE=1 SV=4	GIYFADMVSK	M7:+15.99491	894	903	1146.5504150390625
pepa1b32	a1.a1.a1	sp|P09874|PARP1_HUMAN	sp|P09874|PARP1_HUMAN Poly [ADP-ribose] polymerase 1 OS=Homo sapiens GN=PARP1 PE=1 SV=4	MAIMVQSPMFDGK	M1:+15.99491 M9:+15.99491	35	47	1486.67431640625
pepa1a3	a1.a1.a1	sp|P09874|PARP1_HUMAN	sp|P09874|PARP1_HUMAN Poly [ADP-ribose] polymerase 1 OS=Homo sapiens GN=PARP1 PE=1 SV=4	AMVEYEIDLQK	M2:+15.99491	685	695	1354.65625
pepa1b21	a1.a1.a1	sp|P09874|PARP1_HUMAN	sp|P09874|PARP1_HUMAN Poly [ADP-ribose] polymerase 1 OS=Homo sapiens GN=PARP1 PE=1 SV=4	HPDVEVDGFSELR		66	78	1499.712890625
pepa1b34	a1.a1.a1	sp|P09874|PARP1_HUMAN	sp|P09874|PARP1_HUMAN Poly [ADP-ribose] polymerase 1 OS=Homo sapiens GN=PARP1 PE=1 SV=4	MIFDVESMK	M8:+15.99491	675	683	1115.5115966796875
pepa1b24	a1.a1.a1	sp|P09874|PARP1_HUMAN	sp|P09874|PARP1_HUMAN Poly [ADP-ribose] polymerase 1 OS=Homo sapiens GN=PARP1 PE=1 SV=4	IFPPETSASVAATPPPSTASAPAAVNSSASADKPLSNMK		356	394	3767.880126953125
pepa1b22	a1.a1.a1	sp|P09874|PARP1_HUMAN	sp|P09874|PARP1_HUMAN Poly [ADP-ribose] polymerase 1 OS=Homo sapiens GN=PARP1 PE=1 SV=4	IAPPEAPVTGYMFGK	M12:+15.99491	879	893	1593.798583984375
pepa1b44	a1.a1.a1	sp|P09874|PARP1_HUMAN	sp|P09874|PARP1_HUMAN Poly [ADP-ribose] polymerase 1 OS=Homo sapiens GN=PARP1 PE=1 SV=4	PPEAPVTGYMFGK	M10:+15.99491	881	893	1409.6773681640625
pepa1b31	a1.a1.a1	sp|P09874|PARP1_HUMAN	sp|P09874|PARP1_HUMAN Poly [ADP-ribose] polymerase 1 OS=Homo sapiens GN=PARP1 PE=1 SV=4	MAIMVQSPMFDGK	M9:+15.99491	35	47	1470.679443359375
pepa1b46	a1.a1.a1	sp|P09874|PARP1_HUMAN	sp|P09874|PARP1_HUMAN Poly [ADP-ribose] polymerase 1 OS=Homo sapiens GN=PARP1 PE=1 SV=4	QQVPSGESAILDR	Q1:-17.02655	270	282	1382.6915283203125
pepa1b10	a1.a1.a1	sp|P09874|PARP1_HUMAN	sp|P09874|PARP1_HUMAN Poly [ADP-ribose] polymerase 1 OS=Homo sapiens GN=PARP1 PE=1 SV=4	EELGFRPEYSASQLK	E1:-18.01056	168	182	1735.864990234375
pepa1b12	a1.a1.a1	sp|P09874|PARP1_HUMAN	sp|P09874|PARP1_HUMAN Poly [ADP-ribose] polymerase 1 OS=Homo sapiens GN=PARP1 PE=1 SV=4	FYTLIPHDFGMK	M11:+15.99491	736	747	1484.7247314453125
pepa1b27	a1.a1.a1	sp|P09874|PARP1_HUMAN	sp|P09874|PARP1_HUMAN Poly [ADP-ribose] polymerase 1 OS=Homo sapiens GN=PARP1 PE=1 SV=4	KFYPLEIDYGQDEEAVK		637	653	2043.991455078125
pepa1a9	a1.a1.a1	sp|P09874|PARP1_HUMAN	sp|P09874|PARP1_HUMAN Poly [ADP-ribose] polymerase 1 OS=Homo sapiens GN=PARP1 PE=1 SV=4	DVEVDGFSELR		68	78	1265.6011962890625
pepa1b17	a1.a1.a1	sp|P09874|PARP1_HUMAN	sp|P09874|PARP1_HUMAN Poly [ADP-ribose] polymerase 1 OS=Homo sapiens GN=PARP1 PE=1 SV=4	GIYFADMVSK		894	903	1130.5555419921875
pepa1a4	a1.a1.a1	sp|P09874|PARP1_HUMAN	sp|P09874|PARP1_HUMAN Poly [ADP-ribose] polymerase 1 OS=Homo sapiens GN=PARP1 PE=1 SV=4	AQNDLIWNIK		240	249	1214.6531982421875
pepa1b57	a1.a1.a1	sp|P09874|PARP1_HUMAN	sp|P09874|PARP1_HUMAN Poly [ADP-ribose] polymerase 1 OS=Homo sapiens GN=PARP1 PE=1 SV=4	VVSEDFLQDVSASTK		453	467	1624.806884765625
pepa1b43	a1.a1.a1	sp|P09874|PARP1_HUMAN	sp|P09874|PARP1_HUMAN Poly [ADP-ribose] polymerase 1 OS=Homo sapiens GN=PARP1 PE=1 SV=4	PPEAPVTGYMFGK		881	893	1393.6824951171875
pepa1a5	a1.a1.a1	sp|P09874|PARP1_HUMAN	sp|P09874|PARP1_HUMAN Poly [ADP-ribose] polymerase 1 OS=Homo sapiens GN=PARP1 PE=1 SV=4	AQNDLIWNIKDELK		240	253	1699.90185546875
pepa1b49	a1.a1.a1	sp|P09874|PARP1_HUMAN	sp|P09874|PARP1_HUMAN Poly [ADP-ribose] polymerase 1 OS=Homo sapiens GN=PARP1 PE=1 SV=4	SATLGLVDIVK		554	564	1115.66748046875
pepa1b30	a1.a1.a1	sp|P09874|PARP1_HUMAN	sp|P09874|PARP1_HUMAN Poly [ADP-ribose] polymerase 1 OS=Homo sapiens GN=PARP1 PE=1 SV=4	MAIMVQSPMFDGK		35	47	1454.6844482421875
pepa1b41	a1.a1.a1	sp|P09874|PARP1_HUMAN	sp|P09874|PARP1_HUMAN Poly [ADP-ribose] polymerase 1 OS=Homo sapiens GN=PARP1 PE=1 SV=4	NTHATTHNAYDLEVIDIFK		820	838	2202.0830078125
pepa1b11	a1.a1.a1	sp|P09874|PARP1_HUMAN	sp|P09874|PARP1_HUMAN Poly [ADP-ribose] polymerase 1 OS=Homo sapiens GN=PARP1 PE=1 SV=4	FYPLEIDYGQDEEAVK		638	653	1915.8963623046875
pepa1b52	a1.a1.a1	sp|P09874|PARP1_HUMAN	sp|P09874|PARP1_HUMAN Poly [ADP-ribose] polymerase 1 OS=Homo sapiens GN=PARP1 PE=1 SV=4	SLQELFLAH		468	476	1057.568115234375
pepa1b56	a1.a1.a1	sp|P09874|PARP1_HUMAN	sp|P09874|PARP1_HUMAN Poly [ADP-ribose] polymerase 1 OS=Homo sapiens GN=PARP1 PE=1 SV=4	VFSATLGLVDIVK		552	564	1361.8043212890625
pepa1b39	a1.a1.a1	sp|P09874|PARP1_HUMAN	sp|P09874|PARP1_HUMAN Poly [ADP-ribose] polymerase 1 OS=Homo sapiens GN=PARP1 PE=1 SV=4	NAYDLEVIDIFK		827	838	1439.7420654296875
pepa1b51	a1.a1.a1	sp|P09874|PARP1_HUMAN	sp|P09874|PARP1_HUMAN Poly [ADP-ribose] polymerase 1 OS=Homo sapiens GN=PARP1 PE=1 SV=4	SILSEVQQAVSQGSSDSQILDLSNR		711	735	2661.3330078125
pepa2b28	a2.a1.a1	sp|P12956|XRCC6_HUMAN	sp|P12956|XRCC6_HUMAN X-ray repair cross-complementing protein 6 OS=Homo sapiens GN=XRCC6 PE=1 SV=2	VHFEESSK		231	238	962.4581909179688
pepa2b15	a2.a1.a1	sp|P12956|XRCC6_HUMAN	sp|P12956|XRCC6_HUMAN X-ray repair cross-complementing protein 6 OS=Homo sapiens GN=XRCC6 PE=1 SV=2	IMATPEQVGK	M2:+15.99491	452	461	1089.561279296875
pepa2b27	a2.a1.a1	sp|P12956|XRCC6_HUMAN	sp|P12956|XRCC6_HUMAN X-ray repair cross-complementing protein 6 OS=Homo sapiens GN=XRCC6 PE=1 SV=2	VEYSEEELK		557	565	1125.5313720703125
pepa2b25	a2.a1.a1	sp|P12956|XRCC6_HUMAN	sp|P12956|XRCC6_HUMAN X-ray repair cross-complementing protein 6 OS=Homo sapiens GN=XRCC6 PE=1 SV=2	TEGDEEAEEEQEENLEASGDYK		10	31	2500.99609375
pepa2b16	a2.a1.a1	sp|P12956|XRCC6_HUMAN	sp|P12956|XRCC6_HUMAN X-ray repair cross-complementing protein 6 OS=Homo sapiens GN=XRCC6 PE=1 SV=2	IMLFTNEDNPHGNDSAK		166	182	1902.865478515625
pepa2b19	a2.a1.a1	sp|P12956|XRCC6_HUMAN	sp|P12956|XRCC6_HUMAN X-ray repair cross-complementing protein 6 OS=Homo sapiens GN=XRCC6 PE=1 SV=2	KQELLEALTK		596	605	1172.6888427734375
pepa2a8	a2.a1.a1	sp|P12956|XRCC6_HUMAN	sp|P12956|XRCC6_HUMAN X-ray repair cross-complementing protein 6 OS=Homo sapiens GN=XRCC6 PE=1 SV=2	ELVYPPDYNPEGK		527	539	1520.7271728515625
pepa2b23	a2.a1.a1	sp|P12956|XRCC6_HUMAN	sp|P12956|XRCC6_HUMAN X-ray repair cross-complementing protein 6 OS=Homo sapiens GN=XRCC6 PE=1 SV=2	SDSFENPVLQQHFR		475	488	1703.81396484375
pepa2b13	a2.a1.a1	sp|P12956|XRCC6_HUMAN	sp|P12956|XRCC6_HUMAN X-ray repair cross-complementing protein 6 OS=Homo sapiens GN=XRCC6 PE=1 SV=2	LGSLVDEFK		518	526	1007.5411987304688
pepa2b26	a2.a1.a1	sp|P12956|XRCC6_HUMAN	sp|P12956|XRCC6_HUMAN X-ray repair cross-complementing protein 6 OS=Homo sapiens GN=XRCC6 PE=1 SV=2	TFNTSTGGLLLPSDTK		302	317	1651.854248046875
pepa2b14	a2.a1.a1	sp|P12956|XRCC6_HUMAN	sp|P12956|XRCC6_HUMAN X-ray repair cross-complementing protein 6 OS=Homo sapiens GN=XRCC6 PE=1 SV=2	ILELDQFK		116	123	1005.5618896484375
pepa2b24	a2.a1.a1	sp|P12956|XRCC6_HUMAN	sp|P12956|XRCC6_HUMAN X-ray repair cross-complementing protein 6 OS=Homo sapiens GN=XRCC6 PE=1 SV=2	SGWESYYK	S1:+42.01057	2	9	1061.4578857421875
pepa2b21	a2.a1.a1	sp|P12956|XRCC6_HUMAN	sp|P12956|XRCC6_HUMAN X-ray repair cross-complementing protein 6 OS=Homo sapiens GN=XRCC6 PE=1 SV=2	NIYVLQELDNPGAK		101	114	1573.822509765625
pepa2b18	a2.a1.a1	sp|P12956|XRCC6_HUMAN	sp|P12956|XRCC6_HUMAN X-ray repair cross-complementing protein 6 OS=Homo sapiens GN=XRCC6 PE=1 SV=2	KPGGFDISLFYR		207	218	1399.7373046875
pepa2a4	a2.a1.a1	sp|P12956|XRCC6_HUMAN	sp|P12956|XRCC6_HUMAN X-ray repair cross-complementing protein 6 OS=Homo sapiens GN=XRCC6 PE=1 SV=2	DIISIAEDEDLR		219	230	1388.6907958984375
pepa2a7	a2.a1.a1	sp|P12956|XRCC6_HUMAN	sp|P12956|XRCC6_HUMAN X-ray repair cross-complementing protein 6 OS=Homo sapiens GN=XRCC6 PE=1 SV=2	DTGIFLDLMHLK	M9:+15.99491	195	206	1418.7352294921875
pepa2a2	a2.a1.a1	sp|P12956|XRCC6_HUMAN	sp|P12956|XRCC6_HUMAN X-ray repair cross-complementing protein 6 OS=Homo sapiens GN=XRCC6 PE=1 SV=2	ALDLMEPEQAVDLTLPK	M5:+15.99491	494	510	1898.9783935546875
pepa2a9	a2.a1.a1	sp|P12956|XRCC6_HUMAN	sp|P12956|XRCC6_HUMAN X-ray repair cross-complementing protein 6 OS=Homo sapiens GN=XRCC6 PE=1 SV=2	FDDPGLMLMGFK	M9:+15.99491	340	351	1386.6435546875
pepa2a5	a2.a1.a1	sp|P12956|XRCC6_HUMAN	sp|P12956|XRCC6_HUMAN X-ray repair cross-complementing protein 6 OS=Homo sapiens GN=XRCC6 PE=1 SV=2	DSLIFLVDASK		36	46	1207.6573486328125
pepa2b12	a2.a1.a1	sp|P12956|XRCC6_HUMAN	sp|P12956|XRCC6_HUMAN X-ray repair cross-complementing protein 6 OS=Homo sapiens GN=XRCC6 PE=1 SV=2	FDDPGLMLMGFKPL	M7:+15.99491 M9:+15.99491	340	353	1612.775390625
pepa2a1	a2.a1.a1	sp|P12956|XRCC6_HUMAN	sp|P12956|XRCC6_HUMAN X-ray repair cross-complementing protein 6 OS=Homo sapiens GN=XRCC6 PE=1 SV=2	ALDLMEPEQAVDLTLPK		494	510	1882.9835205078125
pepa2a6	a2.a1.a1	sp|P12956|XRCC6_HUMAN	sp|P12956|XRCC6_HUMAN X-ray repair cross-complementing protein 6 OS=Homo sapiens GN=XRCC6 PE=1 SV=2	DTGIFLDLMHLK		195	206	1402.7403564453125
pepa2b22	a2.a1.a1	sp|P12956|XRCC6_HUMAN	sp|P12956|XRCC6_HUMAN X-ray repair cross-complementing protein 6 OS=Homo sapiens GN=XRCC6 PE=1 SV=2	QELLEALTK	Q1:-17.02655	597	605	1027.5673828125
pepa2b11	a2.a1.a1	sp|P12956|XRCC6_HUMAN	sp|P12956|XRCC6_HUMAN X-ray repair cross-complementing protein 6 OS=Homo sapiens GN=XRCC6 PE=1 SV=2	FDDPGLMLMGFKPL	M7:+15.99491	340	353	1596.780517578125
pepa2a3	a2.a1.a1	sp|P12956|XRCC6_HUMAN	sp|P12956|XRCC6_HUMAN X-ray repair cross-complementing protein 6 OS=Homo sapiens GN=XRCC6 PE=1 SV=2	DLLAVVFYGTEK		81	92	1354.7257080078125
pepa2b20	a2.a1.a1	sp|P12956|XRCC6_HUMAN	sp|P12956|XRCC6_HUMAN X-ray repair cross-complementing protein 6 OS=Homo sapiens GN=XRCC6 PE=1 SV=2	NLEALALDLMEPEQAVDLTLPK	M10:+15.99491	489	510	2439.26904296875
pepa2b10	a2.a1.a1	sp|P12956|XRCC6_HUMAN	sp|P12956|XRCC6_HUMAN X-ray repair cross-complementing protein 6 OS=Homo sapiens GN=XRCC6 PE=1 SV=2	FDDPGLMLMGFKPL		340	353	1580.78564453125
pepa2b17	a2.a1.a1	sp|P12956|XRCC6_HUMAN	sp|P12956|XRCC6_HUMAN X-ray repair cross-complementing protein 6 OS=Homo sapiens GN=XRCC6 PE=1 SV=2	IQVTPPGFQLVFLPFADDK		425	443	2132.14306640625
pepa3a3	a3.a1.a1	tr|B7ZLX3|B7ZLX3_HUMAN	tr|B7ZLX3|B7ZLX3_HUMAN CLASP1 protein OS=Homo sapiens GN=CLASP1 PE=2 SV=1	AQTTNSNSSSSSDVSTHS		1460	1477	1796.7532958984375
pepa3b13	a3.a1.a1	tr|B7ZLX3|B7ZLX3_HUMAN	tr|B7ZLX3|B7ZLX3_HUMAN CLASP1 protein OS=Homo sapiens GN=CLASP1 PE=2 SV=1	GPPVTPSSEK		714	723	998.5156860351562
pepa3b25	a3.a1.a1	tr|B7ZLX3|B7ZLX3_HUMAN	tr|B7ZLX3|B7ZLX3_HUMAN CLASP1 protein OS=Homo sapiens GN=CLASP1 PE=2 SV=1	QSSGSATNVASTPDNR		661	676	1591.7310791015625
pepa3b26	a3.a1.a1	tr|B7ZLX3|B7ZLX3_HUMAN	tr|B7ZLX3|B7ZLX3_HUMAN CLASP1 protein OS=Homo sapiens GN=CLASP1 PE=2 SV=1	SGNMIQSANDK		229	239	1164.5318603515625
pepa3b29	a3.a1.a1	tr|B7ZLX3|B7ZLX3_HUMAN	tr|B7ZLX3|B7ZLX3_HUMAN CLASP1 protein OS=Homo sapiens GN=CLASP1 PE=2 SV=1	SSSSSQESLNRPLSAK		555	570	1677.840576171875
pepa3b20	a3.a1.a1	tr|B7ZLX3|B7ZLX3_HUMAN	tr|B7ZLX3|B7ZLX3_HUMAN CLASP1 protein OS=Homo sapiens GN=CLASP1 PE=2 SV=1	NSSNTSVGSPSNTIGR		1061	1076	1577.7518310546875
pepa3b18	a3.a1.a1	tr|B7ZLX3|B7ZLX3_HUMAN	tr|B7ZLX3|B7ZLX3_HUMAN CLASP1 protein OS=Homo sapiens GN=CLASP1 PE=2 SV=1	NFDDEDSVDGNRPSSASSTSSK		240	261	2301.970703125
pepa3b27	a3.a1.a1	tr|B7ZLX3|B7ZLX3_HUMAN	tr|B7ZLX3|B7ZLX3_HUMAN CLASP1 protein OS=Homo sapiens GN=CLASP1 PE=2 SV=1	SQEDLNEPIK		1135	1144	1172.579833984375
pepa3b32	a3.a1.a1	tr|B7ZLX3|B7ZLX3_HUMAN	tr|B7ZLX3|B7ZLX3_HUMAN CLASP1 protein OS=Homo sapiens GN=CLASP1 PE=2 SV=1	YIESLAR		979	985	851.4625854492188
pepa3b10	a3.a1.a1	tr|B7ZLX3|B7ZLX3_HUMAN	tr|B7ZLX3|B7ZLX3_HUMAN CLASP1 protein OS=Homo sapiens GN=CLASP1 PE=2 SV=1	FGLGQPGR		747	754	831.4475708007812
pepa3b14	a3.a1.a1	tr|B7ZLX3|B7ZLX3_HUMAN	tr|B7ZLX3|B7ZLX3_HUMAN CLASP1 protein OS=Homo sapiens GN=CLASP1 PE=2 SV=1	IMATSGVVAVR	M2:+15.99491	424	434	1119.6195068359375
pepa3b30	a3.a1.a1	tr|B7ZLX3|B7ZLX3_HUMAN	tr|B7ZLX3|B7ZLX3_HUMAN CLASP1 protein OS=Homo sapiens GN=CLASP1 PE=2 SV=1	TSLLNTQPPR		1184	1193	1126.6219482421875
pepa3b24	a3.a1.a1	tr|B7ZLX3|B7ZLX3_HUMAN	tr|B7ZLX3|B7ZLX3_HUMAN CLASP1 protein OS=Homo sapiens GN=CLASP1 PE=2 SV=1	QMDPTDFVNSSETR	M2:+15.99491	986	999	1642.7017822265625
pepa3b19	a3.a1.a1	tr|B7ZLX3|B7ZLX3_HUMAN	tr|B7ZLX3|B7ZLX3_HUMAN CLASP1 protein OS=Homo sapiens GN=CLASP1 PE=2 SV=1	NSDSIVSLPQSDR		542	554	1417.6922607421875
pepa3b17	a3.a1.a1	tr|B7ZLX3|B7ZLX3_HUMAN	tr|B7ZLX3|B7ZLX3_HUMAN CLASP1 protein OS=Homo sapiens GN=CLASP1 PE=2 SV=1	MGADLLGSVQAK	M1:+15.99491	925	936	1205.619873046875
pepa3b11	a3.a1.a1	tr|B7ZLX3|B7ZLX3_HUMAN	tr|B7ZLX3|B7ZLX3_HUMAN CLASP1 protein OS=Homo sapiens GN=CLASP1 PE=2 SV=1	FIVDQTQTPNLK		960	971	1403.7532958984375
pepa3b15	a3.a1.a1	tr|B7ZLX3|B7ZLX3_HUMAN	tr|B7ZLX3|B7ZLX3_HUMAN CLASP1 protein OS=Homo sapiens GN=CLASP1 PE=2 SV=1	IMDQAANPQYVWDR	M2:+15.99491	118	131	1722.7908935546875
pepa3b23	a3.a1.a1	tr|B7ZLX3|B7ZLX3_HUMAN	tr|B7ZLX3|B7ZLX3_HUMAN CLASP1 protein OS=Homo sapiens GN=CLASP1 PE=2 SV=1	QMDPTDFVNSSETR		986	999	1626.7069091796875
pepa3b21	a3.a1.a1	tr|B7ZLX3|B7ZLX3_HUMAN	tr|B7ZLX3|B7ZLX3_HUMAN CLASP1 protein OS=Homo sapiens GN=CLASP1 PE=2 SV=1	NYAELTIMK		1322	1330	1082.5555419921875
pepa3a8	a3.a1.a1	tr|B7ZLX3|B7ZLX3_HUMAN	tr|B7ZLX3|B7ZLX3_HUMAN CLASP1 protein OS=Homo sapiens GN=CLASP1 PE=2 SV=1	EDMEYIGLDSGR		644	655	1384.6053466796875
pepa3a7	a3.a1.a1	tr|B7ZLX3|B7ZLX3_HUMAN	tr|B7ZLX3|B7ZLX3_HUMAN CLASP1 protein OS=Homo sapiens GN=CLASP1 PE=2 SV=1	DYNPYPYSDAINTYDK		1202	1217	1938.839599609375
pepa3b16	a3.a1.a1	tr|B7ZLX3|B7ZLX3_HUMAN	tr|B7ZLX3|B7ZLX3_HUMAN CLASP1 protein OS=Homo sapiens GN=CLASP1 PE=2 SV=1	LVDGLATSWVNSSNYK		50	65	1753.8759765625
pepa3b22	a3.a1.a1	tr|B7ZLX3|B7ZLX3_HUMAN	tr|B7ZLX3|B7ZLX3_HUMAN CLASP1 protein OS=Homo sapiens GN=CLASP1 PE=2 SV=1	QMDPTDFVNSSETR	Q1:-17.02655	986	999	1609.6802978515625
pepa3a1	a3.a1.a1	tr|B7ZLX3|B7ZLX3_HUMAN	tr|B7ZLX3|B7ZLX3_HUMAN CLASP1 protein OS=Homo sapiens GN=CLASP1 PE=2 SV=1	AFDDVPVVQIYSSR		305	318	1595.8067626953125
pepa3a4	a3.a1.a1	tr|B7ZLX3|B7ZLX3_HUMAN	tr|B7ZLX3|B7ZLX3_HUMAN CLASP1 protein OS=Homo sapiens GN=CLASP1 PE=2 SV=1	DAAINSLVEIYR		185	196	1363.7220458984375
pepa3a9	a3.a1.a1	tr|B7ZLX3|B7ZLX3_HUMAN	tr|B7ZLX3|B7ZLX3_HUMAN CLASP1 protein OS=Homo sapiens GN=CLASP1 PE=2 SV=1	EGLLGLQNLLK		852	862	1197.7205810546875
pepa3a6	a3.a1.a1	tr|B7ZLX3|B7ZLX3_HUMAN	tr|B7ZLX3|B7ZLX3_HUMAN CLASP1 protein OS=Homo sapiens GN=CLASP1 PE=2 SV=1	DSFPFDQQFNILMR	M13:+15.99491	946	959	1773.826904296875
pepa3a5	a3.a1.a1	tr|B7ZLX3|B7ZLX3_HUMAN	tr|B7ZLX3|B7ZLX3_HUMAN CLASP1 protein OS=Homo sapiens GN=CLASP1 PE=2 SV=1	DSFPFDQQFNILMR		946	959	1757.83203125
pepa3a3	a3.a2.a1	sp|Q7Z460|CLAP1_HUMAN	sp|Q7Z460|CLAP1_HUMAN CLIP-associating protein 1 OS=Homo sapiens GN=CLASP1 PE=1 SV=1	AQTTNSNSSSSSDVSTHS		1521	1538	1796.7532958984375
pepa3b13	a3.a2.a1	sp|Q7Z460|CLAP1_HUMAN	sp|Q7Z460|CLAP1_HUMAN CLIP-associating protein 1 OS=Homo sapiens GN=CLASP1 PE=1 SV=1	GPPVTPSSEK		707	716	998.5156860351562
pepa3b25	a3.a2.a1	sp|Q7Z460|CLAP1_HUMAN	sp|Q7Z460|CLAP1_HUMAN CLIP-associating protein 1 OS=Homo sapiens GN=CLASP1 PE=1 SV=1	QSSGSATNVASTPDNR		645	660	1591.7310791015625
pepa3b26	a3.a2.a1	sp|Q7Z460|CLAP1_HUMAN	sp|Q7Z460|CLAP1_HUMAN CLIP-associating protein 1 OS=Homo sapiens GN=CLASP1 PE=1 SV=1	SGNMIQSANDK		229	239	1164.5318603515625
pepa3b29	a3.a2.a1	sp|Q7Z460|CLAP1_HUMAN	sp|Q7Z460|CLAP1_HUMAN CLIP-associating protein 1 OS=Homo sapiens GN=CLASP1 PE=1 SV=1	SSSSSQESLNRPLSAK		555	570	1677.840576171875
pepa3b20	a3.a2.a1	sp|Q7Z460|CLAP1_HUMAN	sp|Q7Z460|CLAP1_HUMAN CLIP-associating protein 1 OS=Homo sapiens GN=CLASP1 PE=1 SV=1	NSSNTSVGSPSNTIGR		1083	1098	1577.7518310546875
pepa3b18	a3.a2.a1	sp|Q7Z460|CLAP1_HUMAN	sp|Q7Z460|CLAP1_HUMAN CLIP-associating protein 1 OS=Homo sapiens GN=CLASP1 PE=1 SV=1	NFDDEDSVDGNRPSSASSTSSK		240	261	2301.970703125
pepa3b27	a3.a2.a1	sp|Q7Z460|CLAP1_HUMAN	sp|Q7Z460|CLAP1_HUMAN CLIP-associating protein 1 OS=Homo sapiens GN=CLASP1 PE=1 SV=1	SQEDLNEPIK		1196	1205	1172.579833984375
pepa3b32	a3.a2.a1	sp|Q7Z460|CLAP1_HUMAN	sp|Q7Z460|CLAP1_HUMAN CLIP-associating protein 1 OS=Homo sapiens GN=CLASP1 PE=1 SV=1	YIESLAR		1001	1007	851.4625854492188
pepa3b10	a3.a2.a1	sp|Q7Z460|CLAP1_HUMAN	sp|Q7Z460|CLAP1_HUMAN CLIP-associating protein 1 OS=Homo sapiens GN=CLASP1 PE=1 SV=1	FGLGQPGR		776	783	831.4475708007812
pepa3b14	a3.a2.a1	sp|Q7Z460|CLAP1_HUMAN	sp|Q7Z460|CLAP1_HUMAN CLIP-associating protein 1 OS=Homo sapiens GN=CLASP1 PE=1 SV=1	IMATSGVVAVR	M2:+15.99491	424	434	1119.6195068359375
pepa3b30	a3.a2.a1	sp|Q7Z460|CLAP1_HUMAN	sp|Q7Z460|CLAP1_HUMAN CLIP-associating protein 1 OS=Homo sapiens GN=CLASP1 PE=1 SV=1	TSLLNTQPPR		1245	1254	1126.6219482421875
pepa3b24	a3.a2.a1	sp|Q7Z460|CLAP1_HUMAN	sp|Q7Z460|CLAP1_HUMAN CLIP-associating protein 1 OS=Homo sapiens GN=CLASP1 PE=1 SV=1	QMDPTDFVNSSETR	M2:+15.99491	1008	1021	1642.7017822265625
pepa3b19	a3.a2.a1	sp|Q7Z460|CLAP1_HUMAN	sp|Q7Z460|CLAP1_HUMAN CLIP-associating protein 1 OS=Homo sapiens GN=CLASP1 PE=1 SV=1	NSDSIVSLPQSDR		542	554	1417.6922607421875
pepa3b17	a3.a2.a1	sp|Q7Z460|CLAP1_HUMAN	sp|Q7Z460|CLAP1_HUMAN CLIP-associating protein 1 OS=Homo sapiens GN=CLASP1 PE=1 SV=1	MGADLLGSVQAK	M1:+15.99491	947	958	1205.619873046875
pepa3b11	a3.a2.a1	sp|Q7Z460|CLAP1_HUMAN	sp|Q7Z460|CLAP1_HUMAN CLIP-associating protein 1 OS=Homo sapiens GN=CLASP1 PE=1 SV=1	FIVDQTQTPNLK		982	993	1403.7532958984375
pepa3b15	a3.a2.a1	sp|Q7Z460|CLAP1_HUMAN	sp|Q7Z460|CLAP1_HUMAN CLIP-associating protein 1 OS=Homo sapiens GN=CLASP1 PE=1 SV=1	IMDQAANPQYVWDR	M2:+15.99491	118	131	1722.7908935546875
pepa3b23	a3.a2.a1	sp|Q7Z460|CLAP1_HUMAN	sp|Q7Z460|CLAP1_HUMAN CLIP-associating protein 1 OS=Homo sapiens GN=CLASP1 PE=1 SV=1	QMDPTDFVNSSETR		1008	1021	1626.7069091796875
pepa3b21	a3.a2.a1	sp|Q7Z460|CLAP1_HUMAN	sp|Q7Z460|CLAP1_HUMAN CLIP-associating protein 1 OS=Homo sapiens GN=CLASP1 PE=1 SV=1	NYAELTIMK		1383	1391	1082.5555419921875
pepa3a7	a3.a2.a1	sp|Q7Z460|CLAP1_HUMAN	sp|Q7Z460|CLAP1_HUMAN CLIP-associating protein 1 OS=Homo sapiens GN=CLASP1 PE=1 SV=1	DYNPYPYSDAINTYDK		1263	1278	1938.839599609375
pepa3b16	a3.a2.a1	sp|Q7Z460|CLAP1_HUMAN	sp|Q7Z460|CLAP1_HUMAN CLIP-associating protein 1 OS=Homo sapiens GN=CLASP1 PE=1 SV=1	LVDGLATSWVNSSNYK		50	65	1753.8759765625
pepa3b22	a3.a2.a1	sp|Q7Z460|CLAP1_HUMAN	sp|Q7Z460|CLAP1_HUMAN CLIP-associating protein 1 OS=Homo sapiens GN=CLASP1 PE=1 SV=1	QMDPTDFVNSSETR	Q1:-17.02655	1008	1021	1609.6802978515625
pepa3a1	a3.a2.a1	sp|Q7Z460|CLAP1_HUMAN	sp|Q7Z460|CLAP1_HUMAN CLIP-associating protein 1 OS=Homo sapiens GN=CLASP1 PE=1 SV=1	AFDDVPVVQIYSSR		305	318	1595.8067626953125
pepa3a4	a3.a2.a1	sp|Q7Z460|CLAP1_HUMAN	sp|Q7Z460|CLAP1_HUMAN CLIP-associating protein 1 OS=Homo sapiens GN=CLASP1 PE=1 SV=1	DAAINSLVEIYR		185	196	1363.7220458984375
pepa3b31	a3.a2.a1	sp|Q7Z460|CLAP1_HUMAN	sp|Q7Z460|CLAP1_HUMAN CLIP-associating protein 1 OS=Homo sapiens GN=CLASP1 PE=1 SV=1	VLSTSTDLEAAVADALK		793	809	1703.9066162109375
pepa3a9	a3.a2.a1	sp|Q7Z460|CLAP1_HUMAN	sp|Q7Z460|CLAP1_HUMAN CLIP-associating protein 1 OS=Homo sapiens GN=CLASP1 PE=1 SV=1	EGLLGLQNLLK		874	884	1197.7205810546875
pepa3a6	a3.a2.a1	sp|Q7Z460|CLAP1_HUMAN	sp|Q7Z460|CLAP1_HUMAN CLIP-associating protein 1 OS=Homo sapiens GN=CLASP1 PE=1 SV=1	DSFPFDQQFNILMR	M13:+15.99491	968	981	1773.826904296875
pepa3a5	a3.a2.a1	sp|Q7Z460|CLAP1_HUMAN	sp|Q7Z460|CLAP1_HUMAN CLIP-associating protein 1 OS=Homo sapiens GN=CLASP1 PE=1 SV=1	DSFPFDQQFNILMR		968	981	1757.83203125
pepa3b12	a3.a3.a1	sp|O75122|CLAP2_HUMAN	sp|O75122|CLAP2_HUMAN CLIP-associating protein 2 OS=Homo sapiens GN=CLASP2 PE=1 SV=2	GIHDADAEAR		262	271	1054.4915771484375
pepa3a2	a3.a3.a1	sp|O75122|CLAP2_HUMAN	sp|O75122|CLAP2_HUMAN CLIP-associating protein 2 OS=Homo sapiens GN=CLASP2 PE=1 SV=2	AGGDATDSSQTALDNK		986	1001	1550.693359375
pepa3b28	a3.a3.a1	sp|O75122|CLAP2_HUMAN	sp|O75122|CLAP2_HUMAN CLIP-associating protein 2 OS=Homo sapiens GN=CLASP2 PE=1 SV=2	SSGSVASLPQSDR		310	322	1290.62890625
pepa3b17	a3.a3.a1	sp|O75122|CLAP2_HUMAN	sp|O75122|CLAP2_HUMAN CLIP-associating protein 2 OS=Homo sapiens GN=CLASP2 PE=1 SV=2	MGADLLGSVQAK	M1:+15.99491	745	756	1205.619873046875
pepa3a9	a3.a3.a1	sp|O75122|CLAP2_HUMAN	sp|O75122|CLAP2_HUMAN CLIP-associating protein 2 OS=Homo sapiens GN=CLASP2 PE=1 SV=2	EGLLGLQNLLK		672	682	1197.7205810546875
pepa3b12	a3.a3.a2	tr|E3W994|E3W994_HUMAN	tr|E3W994|E3W994_HUMAN CLIP-associating protein 2 OS=Homo sapiens GN=CLASP2 PE=2 SV=2	GIHDADAEAR		262	271	1054.4915771484375
pepa3a2	a3.a3.a2	tr|E3W994|E3W994_HUMAN	tr|E3W994|E3W994_HUMAN CLIP-associating protein 2 OS=Homo sapiens GN=CLASP2 PE=2 SV=2	AGGDATDSSQTALDNK		965	980	1550.693359375
pepa3b28	a3.a3.a2	tr|E3W994|E3W994_HUMAN	tr|E3W994|E3W994_HUMAN CLIP-associating protein 2 OS=Homo sapiens GN=CLASP2 PE=2 SV=2	SSGSVASLPQSDR		310	322	1290.62890625
pepa3b17	a3.a3.a2	tr|E3W994|E3W994_HUMAN	tr|E3W994|E3W994_HUMAN CLIP-associating protein 2 OS=Homo sapiens GN=CLASP2 PE=2 SV=2	MGADLLGSVQAK	M1:+15.99491	724	735	1205.619873046875
pepa3a9	a3.a3.a2	tr|E3W994|E3W994_HUMAN	tr|E3W994|E3W994_HUMAN CLIP-associating protein 2 OS=Homo sapiens GN=CLASP2 PE=2 SV=2	EGLLGLQNLLK		651	661	1197.7205810546875
pepa3b12	a3.a3.a3	tr|E7ERI8|E7ERI8_HUMAN	tr|E7ERI8|E7ERI8_HUMAN CLIP-associating protein 2 OS=Homo sapiens GN=CLASP2 PE=2 SV=1	GIHDADAEAR		495	504	1054.4915771484375
pepa3a2	a3.a3.a3	tr|E7ERI8|E7ERI8_HUMAN	tr|E7ERI8|E7ERI8_HUMAN CLIP-associating protein 2 OS=Homo sapiens GN=CLASP2 PE=2 SV=1	AGGDATDSSQTALDNK		1205	1220	1550.693359375
pepa3b28	a3.a3.a3	tr|E7ERI8|E7ERI8_HUMAN	tr|E7ERI8|E7ERI8_HUMAN CLIP-associating protein 2 OS=Homo sapiens GN=CLASP2 PE=2 SV=1	SSGSVASLPQSDR		543	555	1290.62890625
pepa3b17	a3.a3.a3	tr|E7ERI8|E7ERI8_HUMAN	tr|E7ERI8|E7ERI8_HUMAN CLIP-associating protein 2 OS=Homo sapiens GN=CLASP2 PE=2 SV=1	MGADLLGSVQAK	M1:+15.99491	964	975	1205.619873046875
pepa3a9	a3.a3.a3	tr|E7ERI8|E7ERI8_HUMAN	tr|E7ERI8|E7ERI8_HUMAN CLIP-associating protein 2 OS=Homo sapiens GN=CLASP2 PE=2 SV=1	EGLLGLQNLLK		892	902	1197.7205810546875
pepa3b12	a3.a3.a4	tr|E7EW49|E7EW49_HUMAN	tr|E7EW49|E7EW49_HUMAN CLIP-associating protein 2 OS=Homo sapiens GN=CLASP2 PE=2 SV=1	GIHDADAEAR		496	505	1054.4915771484375
pepa3a2	a3.a3.a4	tr|E7EW49|E7EW49_HUMAN	tr|E7EW49|E7EW49_HUMAN CLIP-associating protein 2 OS=Homo sapiens GN=CLASP2 PE=2 SV=1	AGGDATDSSQTALDNK		1206	1221	1550.693359375
pepa3b28	a3.a3.a4	tr|E7EW49|E7EW49_HUMAN	tr|E7EW49|E7EW49_HUMAN CLIP-associating protein 2 OS=Homo sapiens GN=CLASP2 PE=2 SV=1	SSGSVASLPQSDR		544	556	1290.62890625
pepa3b17	a3.a3.a4	tr|E7EW49|E7EW49_HUMAN	tr|E7EW49|E7EW49_HUMAN CLIP-associating protein 2 OS=Homo sapiens GN=CLASP2 PE=2 SV=1	MGADLLGSVQAK	M1:+15.99491	965	976	1205.619873046875
pepa3a9	a3.a3.a4	tr|E7EW49|E7EW49_HUMAN	tr|E7EW49|E7EW49_HUMAN CLIP-associating protein 2 OS=Homo sapiens GN=CLASP2 PE=2 SV=1	EGLLGLQNLLK		893	903	1197.7205810546875
pepa3b12	a3.a3.a5	tr|F5H3X0|F5H3X0_HUMAN	tr|F5H3X0|F5H3X0_HUMAN CLIP-associating protein 2 OS=Homo sapiens GN=CLASP2 PE=2 SV=1	GIHDADAEAR		247	256	1054.4915771484375
pepa3a2	a3.a3.a5	tr|F5H3X0|F5H3X0_HUMAN	tr|F5H3X0|F5H3X0_HUMAN CLIP-associating protein 2 OS=Homo sapiens GN=CLASP2 PE=2 SV=1	AGGDATDSSQTALDNK		975	990	1550.693359375
pepa3b28	a3.a3.a5	tr|F5H3X0|F5H3X0_HUMAN	tr|F5H3X0|F5H3X0_HUMAN CLIP-associating protein 2 OS=Homo sapiens GN=CLASP2 PE=2 SV=1	SSGSVASLPQSDR		295	307	1290.62890625
pepa3b17	a3.a3.a5	tr|F5H3X0|F5H3X0_HUMAN	tr|F5H3X0|F5H3X0_HUMAN CLIP-associating protein 2 OS=Homo sapiens GN=CLASP2 PE=2 SV=1	MGADLLGSVQAK	M1:+15.99491	734	745	1205.619873046875
pepa3a9	a3.a3.a5	tr|F5H3X0|F5H3X0_HUMAN	tr|F5H3X0|F5H3X0_HUMAN CLIP-associating protein 2 OS=Homo sapiens GN=CLASP2 PE=2 SV=1	EGLLGLQNLLK		662	672	1197.7205810546875
pepa3b12	a3.a3.a6	tr|F5H604|F5H604_HUMAN	tr|F5H604|F5H604_HUMAN CLIP-associating protein 2 OS=Homo sapiens GN=CLASP2 PE=2 SV=1	GIHDADAEAR		495	504	1054.4915771484375
pepa3a2	a3.a3.a6	tr|F5H604|F5H604_HUMAN	tr|F5H604|F5H604_HUMAN CLIP-associating protein 2 OS=Homo sapiens GN=CLASP2 PE=2 SV=1	AGGDATDSSQTALDNK		1197	1212	1550.693359375
pepa3b28	a3.a3.a6	tr|F5H604|F5H604_HUMAN	tr|F5H604|F5H604_HUMAN CLIP-associating protein 2 OS=Homo sapiens GN=CLASP2 PE=2 SV=1	SSGSVASLPQSDR		543	555	1290.62890625
pepa3b17	a3.a3.a6	tr|F5H604|F5H604_HUMAN	tr|F5H604|F5H604_HUMAN CLIP-associating protein 2 OS=Homo sapiens GN=CLASP2 PE=2 SV=1	MGADLLGSVQAK	M1:+15.99491	956	967	1205.619873046875
pepa3a9	a3.a3.a6	tr|F5H604|F5H604_HUMAN	tr|F5H604|F5H604_HUMAN CLIP-associating protein 2 OS=Homo sapiens GN=CLASP2 PE=2 SV=1	EGLLGLQNLLK		884	894	1197.7205810546875
pepa3b12	a3.a3.a7	tr|J3KR49|J3KR49_HUMAN	tr|J3KR49|J3KR49_HUMAN CLIP-associating protein 2 OS=Homo sapiens GN=CLASP2 PE=4 SV=1	GIHDADAEAR		262	271	1054.4915771484375
pepa3a2	a3.a3.a7	tr|J3KR49|J3KR49_HUMAN	tr|J3KR49|J3KR49_HUMAN CLIP-associating protein 2 OS=Homo sapiens GN=CLASP2 PE=4 SV=1	AGGDATDSSQTALDNK		985	1000	1550.693359375
pepa3b28	a3.a3.a7	tr|J3KR49|J3KR49_HUMAN	tr|J3KR49|J3KR49_HUMAN CLIP-associating protein 2 OS=Homo sapiens GN=CLASP2 PE=4 SV=1	SSGSVASLPQSDR		310	322	1290.62890625
pepa3b17	a3.a3.a7	tr|J3KR49|J3KR49_HUMAN	tr|J3KR49|J3KR49_HUMAN CLIP-associating protein 2 OS=Homo sapiens GN=CLASP2 PE=4 SV=1	MGADLLGSVQAK	M1:+15.99491	744	755	1205.619873046875
pepa3a9	a3.a3.a7	tr|J3KR49|J3KR49_HUMAN	tr|J3KR49|J3KR49_HUMAN CLIP-associating protein 2 OS=Homo sapiens GN=CLASP2 PE=4 SV=1	EGLLGLQNLLK		672	682	1197.7205810546875
pepa4b22	a4.a1.a1	sp|P52701|MSH6_HUMAN	sp|P52701|MSH6_HUMAN DNA mismatch repair protein Msh6 OS=Homo sapiens GN=MSH6 PE=1 SV=2	STVDAEAVHK		1343	1352	1056.5323486328125
pepa4b21	a4.a1.a1	sp|P52701|MSH6_HUMAN	sp|P52701|MSH6_HUMAN DNA mismatch repair protein Msh6 OS=Homo sapiens GN=MSH6 PE=1 SV=2	SPALSDANK		14	22	902.4581909179688
pepa4b26	a4.a1.a1	sp|P52701|MSH6_HUMAN	sp|P52701|MSH6_HUMAN DNA mismatch repair protein Msh6 OS=Homo sapiens GN=MSH6 PE=1 SV=2	VEQTETPEMMEAR	M9:+15.99491 M10:+15.99491	483	495	1582.6728515625
pepa4a1	a4.a1.a1	sp|P52701|MSH6_HUMAN	sp|P52701|MSH6_HUMAN DNA mismatch repair protein Msh6 OS=Homo sapiens GN=MSH6 PE=1 SV=2	AFSAPQNSESQAHVSGGGDDSSR		339	361	2290.9921875
pepa4b29	a4.a1.a1	sp|P52701|MSH6_HUMAN	sp|P52701|MSH6_HUMAN DNA mismatch repair protein Msh6 OS=Homo sapiens GN=MSH6 PE=1 SV=2	YSDSLVQK		469	476	939.4785766601562
pepa4b25	a4.a1.a1	sp|P52701|MSH6_HUMAN	sp|P52701|MSH6_HUMAN DNA mismatch repair protein Msh6 OS=Homo sapiens GN=MSH6 PE=1 SV=2	VEQTETPEMMEAR	M10:+15.99491	483	495	1566.6778564453125
pepa4a3	a4.a1.a1	sp|P52701|MSH6_HUMAN	sp|P52701|MSH6_HUMAN DNA mismatch repair protein Msh6 OS=Homo sapiens GN=MSH6 PE=1 SV=2	AIMYEETTYSK	M3:+15.99491	842	852	1351.6090087890625
pepa4a8	a4.a1.a1	sp|P52701|MSH6_HUMAN	sp|P52701|MSH6_HUMAN DNA mismatch repair protein Msh6 OS=Homo sapiens GN=MSH6 PE=1 SV=2	GMTSESDSIGLTPGEK	M2:+15.99491	661	676	1624.737548828125
pepa4b24	a4.a1.a1	sp|P52701|MSH6_HUMAN	sp|P52701|MSH6_HUMAN DNA mismatch repair protein Msh6 OS=Homo sapiens GN=MSH6 PE=1 SV=2	VEQTETPEMMEAR		483	495	1550.682861328125
pepa4a7	a4.a1.a1	sp|P52701|MSH6_HUMAN	sp|P52701|MSH6_HUMAN DNA mismatch repair protein Msh6 OS=Homo sapiens GN=MSH6 PE=1 SV=2	GMTSESDSIGLTPGEK		661	676	1608.7425537109375
pepa4b11	a4.a1.a1	sp|P52701|MSH6_HUMAN	sp|P52701|MSH6_HUMAN DNA mismatch repair protein Msh6 OS=Homo sapiens GN=MSH6 PE=1 SV=2	LANLINAEER		1015	1024	1142.6168212890625
pepa4b19	a4.a1.a1	sp|P52701|MSH6_HUMAN	sp|P52701|MSH6_HUMAN DNA mismatch repair protein Msh6 OS=Homo sapiens GN=MSH6 PE=1 SV=2	NLPEEYELK		989	997	1134.5682373046875
pepa4b27	a4.a1.a1	sp|P52701|MSH6_HUMAN	sp|P52701|MSH6_HUMAN DNA mismatch repair protein Msh6 OS=Homo sapiens GN=MSH6 PE=1 SV=2	VHVQFFDDSPTR		129	140	1447.6968994140625
pepa4b10	a4.a1.a1	sp|P52701|MSH6_HUMAN	sp|P52701|MSH6_HUMAN DNA mismatch repair protein Msh6 OS=Homo sapiens GN=MSH6 PE=1 SV=2	GTQTYSVLEGDPSENYSK		520	537	1974.89306640625
pepa4b12	a4.a1.a1	sp|P52701|MSH6_HUMAN	sp|P52701|MSH6_HUMAN DNA mismatch repair protein Msh6 OS=Homo sapiens GN=MSH6 PE=1 SV=2	LANLPEEVIQK		1305	1315	1253.71044921875
pepa4a9	a4.a1.a1	sp|P52701|MSH6_HUMAN	sp|P52701|MSH6_HUMAN DNA mismatch repair protein Msh6 OS=Homo sapiens GN=MSH6 PE=1 SV=2	GTATFDGTAIANAVVK		1218	1233	1535.8067626953125
pepa4b18	a4.a1.a1	sp|P52701|MSH6_HUMAN	sp|P52701|MSH6_HUMAN DNA mismatch repair protein Msh6 OS=Homo sapiens GN=MSH6 PE=1 SV=2	ISEVVELLK		805	813	1029.6195068359375
pepa4b23	a4.a1.a1	sp|P52701|MSH6_HUMAN	sp|P52701|MSH6_HUMAN DNA mismatch repair protein Msh6 OS=Homo sapiens GN=MSH6 PE=1 SV=2	TIVYWGIGR		966	974	1064.5892333984375
pepa4a5	a4.a1.a1	sp|P52701|MSH6_HUMAN	sp|P52701|MSH6_HUMAN DNA mismatch repair protein Msh6 OS=Homo sapiens GN=MSH6 PE=1 SV=2	FFIGQFSDDR		568	577	1231.5745849609375
pepa4b16	a4.a1.a1	sp|P52701|MSH6_HUMAN	sp|P52701|MSH6_HUMAN DNA mismatch repair protein Msh6 OS=Homo sapiens GN=MSH6 PE=1 SV=2	IIGIMEEVADGFK	M5:+15.99491	871	883	1437.7298583984375
pepa4b28	a4.a1.a1	sp|P52701|MSH6_HUMAN	sp|P52701|MSH6_HUMAN DNA mismatch repair protein Msh6 OS=Homo sapiens GN=MSH6 PE=1 SV=2	YQLEIPENFTTR		977	988	1510.754150390625
pepa4b14	a4.a1.a1	sp|P52701|MSH6_HUMAN	sp|P52701|MSH6_HUMAN DNA mismatch repair protein Msh6 OS=Homo sapiens GN=MSH6 PE=1 SV=2	LDAIEDLMVVPDK	M8:+15.99491	792	804	1473.7508544921875
pepa4a6	a4.a1.a1	sp|P52701|MSH6_HUMAN	sp|P52701|MSH6_HUMAN DNA mismatch repair protein Msh6 OS=Homo sapiens GN=MSH6 PE=1 SV=2	FPDLTVELNR		902	911	1203.63720703125
pepa4a2	a4.a1.a1	sp|P52701|MSH6_HUMAN	sp|P52701|MSH6_HUMAN DNA mismatch repair protein Msh6 OS=Homo sapiens GN=MSH6 PE=1 SV=2	AGFDSDYDQALADIR		931	945	1656.7503662109375
pepa4a4	a4.a1.a1	sp|P52701|MSH6_HUMAN	sp|P52701|MSH6_HUMAN DNA mismatch repair protein Msh6 OS=Homo sapiens GN=MSH6 PE=1 SV=2	ENEQSLLEYLEK		946	957	1494.732666015625
pepa4b13	a4.a1.a1	sp|P52701|MSH6_HUMAN	sp|P52701|MSH6_HUMAN DNA mismatch repair protein Msh6 OS=Homo sapiens GN=MSH6 PE=1 SV=2	LDAIEDLMVVPDK		792	804	1457.7559814453125
pepa4b17	a4.a1.a1	sp|P52701|MSH6_HUMAN	sp|P52701|MSH6_HUMAN DNA mismatch repair protein Msh6 OS=Homo sapiens GN=MSH6 PE=1 SV=2	LSDGIGVMLPQVLK		647	660	1469.8399658203125
pepa4b15	a4.a1.a1	sp|P52701|MSH6_HUMAN	sp|P52701|MSH6_HUMAN DNA mismatch repair protein Msh6 OS=Homo sapiens GN=MSH6 PE=1 SV=2	IIGIMEEVADGFK		871	883	1421.73486328125
pepa4b20	a4.a1.a1	sp|P52701|MSH6_HUMAN	sp|P52701|MSH6_HUMAN DNA mismatch repair protein Msh6 OS=Homo sapiens GN=MSH6 PE=1 SV=2	PVILLPEDTPPFLELK		1077	1092	1821.041259765625
pepa5b11	a5.a1.a1	sp|Q15554-3|TERF2_HUMAN	sp|Q15554-3|TERF2_HUMAN Isoform 3 of Telomeric repeat-binding factor 2 OS=Homo sapiens GN=TERF2	LEEAVNR		90	96	830.4370727539062
pepa5b10	a5.a1.a1	sp|Q15554-3|TERF2_HUMAN	sp|Q15554-3|TERF2_HUMAN Isoform 3 of Telomeric repeat-binding factor 2 OS=Homo sapiens GN=TERF2	HEPGLGGPAER		73	83	1119.5545654296875
pepa5a6	a5.a1.a1	sp|Q15554-3|TERF2_HUMAN	sp|Q15554-3|TERF2_HUMAN Isoform 3 of Telomeric repeat-binding factor 2 OS=Homo sapiens GN=TERF2	EDKQPAPGPVEKPPR		298	312	1644.870849609375
pepa5b23	a5.a1.a1	sp|Q15554-3|TERF2_HUMAN	sp|Q15554-3|TERF2_HUMAN Isoform 3 of Telomeric repeat-binding factor 2 OS=Homo sapiens GN=TERF2	WNSSNGVEEK		453	462	1149.5174560546875
pepa5b14	a5.a1.a1	sp|Q15554-3|TERF2_HUMAN	sp|Q15554-3|TERF2_HUMAN Isoform 3 of Telomeric repeat-binding factor 2 OS=Homo sapiens GN=TERF2	KDENESSAPADGEGGSELQPK		375	395	2144.958251953125
pepa5a9	a5.a1.a1	sp|Q15554-3|TERF2_HUMAN	sp|Q15554-3|TERF2_HUMAN Isoform 3 of Telomeric repeat-binding factor 2 OS=Homo sapiens GN=TERF2	GTAGPASGPGVVR		6	18	1125.6014404296875
pepa5a1	a5.a1.a1	sp|Q15554-3|TERF2_HUMAN	sp|Q15554-3|TERF2_HUMAN Isoform 3 of Telomeric repeat-binding factor 2 OS=Homo sapiens GN=TERF2	AAGAGTAGPASGPGVVR		2	18	1395.7342529296875
pepa5b20	a5.a1.a1	sp|Q15554-3|TERF2_HUMAN	sp|Q15554-3|TERF2_HUMAN Isoform 3 of Telomeric repeat-binding factor 2 OS=Homo sapiens GN=TERF2	QPAPGPVEKPPR	Q1:-17.02655	301	312	1255.6798095703125
pepa5a3	a5.a1.a1	sp|Q15554-3|TERF2_HUMAN	sp|Q15554-3|TERF2_HUMAN Isoform 3 of Telomeric repeat-binding factor 2 OS=Homo sapiens GN=TERF2	DENESSAPADGEGGSELQPK		376	395	2016.86328125
pepa5b22	a5.a1.a1	sp|Q15554-3|TERF2_HUMAN	sp|Q15554-3|TERF2_HUMAN Isoform 3 of Telomeric repeat-binding factor 2 OS=Homo sapiens GN=TERF2	TLSGAQDSEAAFAK		336	349	1395.675537109375
pepa5a2	a5.a1.a1	sp|Q15554-3|TERF2_HUMAN	sp|Q15554-3|TERF2_HUMAN Isoform 3 of Telomeric repeat-binding factor 2 OS=Homo sapiens GN=TERF2	AAGAGTAGPASGPGVVR	A1:+42.01057	2	18	1437.744873046875
pepa5b19	a5.a1.a1	sp|Q15554-3|TERF2_HUMAN	sp|Q15554-3|TERF2_HUMAN Isoform 3 of Telomeric repeat-binding factor 2 OS=Homo sapiens GN=TERF2	PTVLNQPLPGEK		433	444	1292.7213134765625
pepa5b18	a5.a1.a1	sp|Q15554-3|TERF2_HUMAN	sp|Q15554-3|TERF2_HUMAN Isoform 3 of Telomeric repeat-binding factor 2 OS=Homo sapiens GN=TERF2	NPPTTIGMMTLK	M9:+15.99491	320	331	1319.670166015625
pepa5b17	a5.a1.a1	sp|Q15554-3|TERF2_HUMAN	sp|Q15554-3|TERF2_HUMAN Isoform 3 of Telomeric repeat-binding factor 2 OS=Homo sapiens GN=TERF2	NPPTTIGMMTLK		320	331	1303.67529296875
pepa5b16	a5.a1.a1	sp|Q15554-3|TERF2_HUMAN	sp|Q15554-3|TERF2_HUMAN Isoform 3 of Telomeric repeat-binding factor 2 OS=Homo sapiens GN=TERF2	NLAHPVIQNFSYETFQQK		245	262	2164.08251953125
pepa5b13	a5.a1.a1	sp|Q15554-3|TERF2_HUMAN	sp|Q15554-3|TERF2_HUMAN Isoform 3 of Telomeric repeat-binding factor 2 OS=Homo sapiens GN=TERF2	LVLEEDSQSTEPSAGLNSSQEAASAPPSKPTVLNQPLPGEK		404	444	4203.09423828125
pepa5b12	a5.a1.a1	sp|Q15554-3|TERF2_HUMAN	sp|Q15554-3|TERF2_HUMAN Isoform 3 of Telomeric repeat-binding factor 2 OS=Homo sapiens GN=TERF2	LRNDLLNIIR		233	242	1239.7535400390625
pepa5b21	a5.a1.a1	sp|Q15554-3|TERF2_HUMAN	sp|Q15554-3|TERF2_HUMAN Isoform 3 of Telomeric repeat-binding factor 2 OS=Homo sapiens GN=TERF2	TEFTLTEAVVESSR		183	196	1568.7806396484375
pepa5a8	a5.a1.a1	sp|Q15554-3|TERF2_HUMAN	sp|Q15554-3|TERF2_HUMAN Isoform 3 of Telomeric repeat-binding factor 2 OS=Homo sapiens GN=TERF2	FLESHLDDAEPYLLTMAK	M16:+15.99491	266	283	2109.021240234375
pepa5b15	a5.a1.a1	sp|Q15554-3|TERF2_HUMAN	sp|Q15554-3|TERF2_HUMAN Isoform 3 of Telomeric repeat-binding factor 2 OS=Homo sapiens GN=TERF2	NDLLNIIR		235	242	970.5684204101562
pepa5a7	a5.a1.a1	sp|Q15554-3|TERF2_HUMAN	sp|Q15554-3|TERF2_HUMAN Isoform 3 of Telomeric repeat-binding factor 2 OS=Homo sapiens GN=TERF2	FLESHLDDAEPYLLTMAK		266	283	2093.0263671875
pepa5a5	a5.a1.a1	sp|Q15554-3|TERF2_HUMAN	sp|Q15554-3|TERF2_HUMAN Isoform 3 of Telomeric repeat-binding factor 2 OS=Homo sapiens GN=TERF2	DLVLPTQALPASPALK		354	369	1633.9527587890625
pepa5a4	a5.a1.a1	sp|Q15554-3|TERF2_HUMAN	sp|Q15554-3|TERF2_HUMAN Isoform 3 of Telomeric repeat-binding factor 2 OS=Homo sapiens GN=TERF2	DIMQALLVRPLGK		123	135	1453.8564453125
pepa6b10	a6.a1.a1	sp|P26358|DNMT1_HUMAN	sp|P26358|DNMT1_HUMAN DNA (cytosine-5)-methyltransferase 1 OS=Homo sapiens GN=DNMT1 PE=1 SV=2	IKEEEAAKD		1608	1616	1032.521240234375
pepa6b16	a6.a1.a1	sp|P26358|DNMT1_HUMAN	sp|P26358|DNMT1_HUMAN DNA (cytosine-5)-methyltransferase 1 OS=Homo sapiens GN=DNMT1 PE=1 SV=2	SDGEAKPEPSPSPR		143	156	1453.6920166015625
pepa6b11	a6.a1.a1	sp|P26358|DNMT1_HUMAN	sp|P26358|DNMT1_HUMAN DNA (cytosine-5)-methyltransferase 1 OS=Homo sapiens GN=DNMT1 PE=1 SV=2	LSDGTMAR		1446	1453	850.4091796875
pepa6b17	a6.a1.a1	sp|P26358|DNMT1_HUMAN	sp|P26358|DNMT1_HUMAN DNA (cytosine-5)-methyltransferase 1 OS=Homo sapiens GN=DNMT1 PE=1 SV=2	SFEDPPNHAR		1095	1104	1169.5338134765625
pepa6b20	a6.a1.a1	sp|P26358|DNMT1_HUMAN	sp|P26358|DNMT1_HUMAN DNA (cytosine-5)-methyltransferase 1 OS=Homo sapiens GN=DNMT1 PE=1 SV=2	VNPQISDEK		307	315	1029.521484375
pepa6b12	a6.a1.a1	sp|P26358|DNMT1_HUMAN	sp|P26358|DNMT1_HUMAN DNA (cytosine-5)-methyltransferase 1 OS=Homo sapiens GN=DNMT1 PE=1 SV=2	LVMAGETTNSR		1197	1207	1178.583740234375
pepa6a3	a6.a1.a1	sp|P26358|DNMT1_HUMAN	sp|P26358|DNMT1_HUMAN DNA (cytosine-5)-methyltransferase 1 OS=Homo sapiens GN=DNMT1 PE=1 SV=2	DMSALVAAR	M2:+15.99491	1416	1424	949.4776000976562
pepa6b13	a6.a1.a1	sp|P26358|DNMT1_HUMAN	sp|P26358|DNMT1_HUMAN DNA (cytosine-5)-methyltransferase 1 OS=Homo sapiens GN=DNMT1 PE=1 SV=2	KEELSEEGYLAK		70	81	1395.7005615234375
pepa6b23	a6.a1.a1	sp|P26358|DNMT1_HUMAN	sp|P26358|DNMT1_HUMAN DNA (cytosine-5)-methyltransferase 1 OS=Homo sapiens GN=DNMT1 PE=1 SV=2	YGQHPPDAVDEPQMLTNEK	M14:+15.99491	367	385	2184.987060546875
pepa6a9	a6.a1.a1	sp|P26358|DNMT1_HUMAN	sp|P26358|DNMT1_HUMAN DNA (cytosine-5)-methyltransferase 1 OS=Homo sapiens GN=DNMT1 PE=1 SV=2	LAGVTLGQR		587	595	914.5421752929688
pepa6a5	a6.a1.a1	sp|P26358|DNMT1_HUMAN	sp|P26358|DNMT1_HUMAN DNA (cytosine-5)-methyltransferase 1 OS=Homo sapiens GN=DNMT1 PE=1 SV=2	DTMSDLPEVR	M3:+15.99491	1369	1378	1178.5362548828125
pepa6a6	a6.a1.a1	sp|P26358|DNMT1_HUMAN	sp|P26358|DNMT1_HUMAN DNA (cytosine-5)-methyltransferase 1 OS=Homo sapiens GN=DNMT1 PE=1 SV=2	EELSEEGYLAK		71	81	1267.605712890625
pepa6b22	a6.a1.a1	sp|P26358|DNMT1_HUMAN	sp|P26358|DNMT1_HUMAN DNA (cytosine-5)-methyltransferase 1 OS=Homo sapiens GN=DNMT1 PE=1 SV=2	YGQHPPDAVDEPQMLTNEK		367	385	2168.9921875
pepa6a1	a6.a1.a1	sp|P26358|DNMT1_HUMAN	sp|P26358|DNMT1_HUMAN DNA (cytosine-5)-methyltransferase 1 OS=Homo sapiens GN=DNMT1 PE=1 SV=2	AIILAAAPGEK		1313	1323	1053.6307373046875
pepa6b15	a6.a1.a1	sp|P26358|DNMT1_HUMAN	sp|P26358|DNMT1_HUMAN DNA (cytosine-5)-methyltransferase 1 OS=Homo sapiens GN=DNMT1 PE=1 SV=2	PIYDDDPSLEGGVNGK		441	456	1675.7813720703125
pepa6a7	a6.a1.a1	sp|P26358|DNMT1_HUMAN	sp|P26358|DNMT1_HUMAN DNA (cytosine-5)-methyltransferase 1 OS=Homo sapiens GN=DNMT1 PE=1 SV=2	FTEDSLLR		545	552	980.5051879882812
pepa6a2	a6.a1.a1	sp|P26358|DNMT1_HUMAN	sp|P26358|DNMT1_HUMAN DNA (cytosine-5)-methyltransferase 1 OS=Homo sapiens GN=DNMT1 PE=1 SV=2	DMSALVAAR		1416	1424	933.4827270507812
pepa6a4	a6.a1.a1	sp|P26358|DNMT1_HUMAN	sp|P26358|DNMT1_HUMAN DNA (cytosine-5)-methyltransferase 1 OS=Homo sapiens GN=DNMT1 PE=1 SV=2	DTMSDLPEVR		1369	1378	1162.541259765625
pepa6b19	a6.a1.a1	sp|P26358|DNMT1_HUMAN	sp|P26358|DNMT1_HUMAN DNA (cytosine-5)-methyltransferase 1 OS=Homo sapiens GN=DNMT1 PE=1 SV=2	VLEQLEDLDSR		910	920	1316.669677734375
pepa6b14	a6.a1.a1	sp|P26358|DNMT1_HUMAN	sp|P26358|DNMT1_HUMAN DNA (cytosine-5)-methyltransferase 1 OS=Homo sapiens GN=DNMT1 PE=1 SV=2	NIELFFSGSAK		430	440	1212.6263427734375
pepa6a8	a6.a1.a1	sp|P26358|DNMT1_HUMAN	sp|P26358|DNMT1_HUMAN DNA (cytosine-5)-methyltransferase 1 OS=Homo sapiens GN=DNMT1 PE=1 SV=2	FYFLEAYNAK		1083	1092	1265.6204833984375
pepa6b21	a6.a1.a1	sp|P26358|DNMT1_HUMAN	sp|P26358|DNMT1_HUMAN DNA (cytosine-5)-methyltransferase 1 OS=Homo sapiens GN=DNMT1 PE=1 SV=2	VPTLAVPAISLPDDVR		10	25	1662.94287109375
pepa6b18	a6.a1.a1	sp|P26358|DNMT1_HUMAN	sp|P26358|DNMT1_HUMAN DNA (cytosine-5)-methyltransferase 1 OS=Homo sapiens GN=DNMT1 PE=1 SV=2	VGDGVYLPPEAFTFNIK		935	951	1866.964111328125
pepa6b10	a6.a1.a2	tr|F5GX68|F5GX68_HUMAN	tr|F5GX68|F5GX68_HUMAN Cytosine-specific methyltransferase OS=Homo sapiens GN=DNMT1 PE=2 SV=1	IKEEEAAKD		1611	1619	1032.521240234375
pepa6b16	a6.a1.a2	tr|F5GX68|F5GX68_HUMAN	tr|F5GX68|F5GX68_HUMAN Cytosine-specific methyltransferase OS=Homo sapiens GN=DNMT1 PE=2 SV=1	SDGEAKPEPSPSPR		143	156	1453.6920166015625
pepa6b11	a6.a1.a2	tr|F5GX68|F5GX68_HUMAN	tr|F5GX68|F5GX68_HUMAN Cytosine-specific methyltransferase OS=Homo sapiens GN=DNMT1 PE=2 SV=1	LSDGTMAR		1446	1453	850.4091796875
pepa6b17	a6.a1.a2	tr|F5GX68|F5GX68_HUMAN	tr|F5GX68|F5GX68_HUMAN Cytosine-specific methyltransferase OS=Homo sapiens GN=DNMT1 PE=2 SV=1	SFEDPPNHAR		1095	1104	1169.5338134765625
pepa6b20	a6.a1.a2	tr|F5GX68|F5GX68_HUMAN	tr|F5GX68|F5GX68_HUMAN Cytosine-specific methyltransferase OS=Homo sapiens GN=DNMT1 PE=2 SV=1	VNPQISDEK		307	315	1029.521484375
pepa6b12	a6.a1.a2	tr|F5GX68|F5GX68_HUMAN	tr|F5GX68|F5GX68_HUMAN Cytosine-specific methyltransferase OS=Homo sapiens GN=DNMT1 PE=2 SV=1	LVMAGETTNSR		1197	1207	1178.583740234375
pepa6a3	a6.a1.a2	tr|F5GX68|F5GX68_HUMAN	tr|F5GX68|F5GX68_HUMAN Cytosine-specific methyltransferase OS=Homo sapiens GN=DNMT1 PE=2 SV=1	DMSALVAAR	M2:+15.99491	1416	1424	949.4776000976562
pepa6b13	a6.a1.a2	tr|F5GX68|F5GX68_HUMAN	tr|F5GX68|F5GX68_HUMAN Cytosine-specific methyltransferase OS=Homo sapiens GN=DNMT1 PE=2 SV=1	KEELSEEGYLAK		70	81	1395.7005615234375
pepa6b23	a6.a1.a2	tr|F5GX68|F5GX68_HUMAN	tr|F5GX68|F5GX68_HUMAN Cytosine-specific methyltransferase OS=Homo sapiens GN=DNMT1 PE=2 SV=1	YGQHPPDAVDEPQMLTNEK	M14:+15.99491	367	385	2184.987060546875
pepa6a9	a6.a1.a2	tr|F5GX68|F5GX68_HUMAN	tr|F5GX68|F5GX68_HUMAN Cytosine-specific methyltransferase OS=Homo sapiens GN=DNMT1 PE=2 SV=1	LAGVTLGQR		587	595	914.5421752929688
pepa6a5	a6.a1.a2	tr|F5GX68|F5GX68_HUMAN	tr|F5GX68|F5GX68_HUMAN Cytosine-specific methyltransferase OS=Homo sapiens GN=DNMT1 PE=2 SV=1	DTMSDLPEVR	M3:+15.99491	1369	1378	1178.5362548828125
pepa6a6	a6.a1.a2	tr|F5GX68|F5GX68_HUMAN	tr|F5GX68|F5GX68_HUMAN Cytosine-specific methyltransferase OS=Homo sapiens GN=DNMT1 PE=2 SV=1	EELSEEGYLAK		71	81	1267.605712890625
pepa6b22	a6.a1.a2	tr|F5GX68|F5GX68_HUMAN	tr|F5GX68|F5GX68_HUMAN Cytosine-specific methyltransferase OS=Homo sapiens GN=DNMT1 PE=2 SV=1	YGQHPPDAVDEPQMLTNEK		367	385	2168.9921875
pepa6a1	a6.a1.a2	tr|F5GX68|F5GX68_HUMAN	tr|F5GX68|F5GX68_HUMAN Cytosine-specific methyltransferase OS=Homo sapiens GN=DNMT1 PE=2 SV=1	AIILAAAPGEK		1313	1323	1053.6307373046875
pepa6b15	a6.a1.a2	tr|F5GX68|F5GX68_HUMAN	tr|F5GX68|F5GX68_HUMAN Cytosine-specific methyltransferase OS=Homo sapiens GN=DNMT1 PE=2 SV=1	PIYDDDPSLEGGVNGK		441	456	1675.7813720703125
pepa6a7	a6.a1.a2	tr|F5GX68|F5GX68_HUMAN	tr|F5GX68|F5GX68_HUMAN Cytosine-specific methyltransferase OS=Homo sapiens GN=DNMT1 PE=2 SV=1	FTEDSLLR		545	552	980.5051879882812
pepa6a2	a6.a1.a2	tr|F5GX68|F5GX68_HUMAN	tr|F5GX68|F5GX68_HUMAN Cytosine-specific methyltransferase OS=Homo sapiens GN=DNMT1 PE=2 SV=1	DMSALVAAR		1416	1424	933.4827270507812
pepa6a4	a6.a1.a2	tr|F5GX68|F5GX68_HUMAN	tr|F5GX68|F5GX68_HUMAN Cytosine-specific methyltransferase OS=Homo sapiens GN=DNMT1 PE=2 SV=1	DTMSDLPEVR		1369	1378	1162.541259765625
pepa6b19	a6.a1.a2	tr|F5GX68|F5GX68_HUMAN	tr|F5GX68|F5GX68_HUMAN Cytosine-specific methyltransferase OS=Homo sapiens GN=DNMT1 PE=2 SV=1	VLEQLEDLDSR		910	920	1316.669677734375
pepa6b14	a6.a1.a2	tr|F5GX68|F5GX68_HUMAN	tr|F5GX68|F5GX68_HUMAN Cytosine-specific methyltransferase OS=Homo sapiens GN=DNMT1 PE=2 SV=1	NIELFFSGSAK		430	440	1212.6263427734375
pepa6a8	a6.a1.a2	tr|F5GX68|F5GX68_HUMAN	tr|F5GX68|F5GX68_HUMAN Cytosine-specific methyltransferase OS=Homo sapiens GN=DNMT1 PE=2 SV=1	FYFLEAYNAK		1083	1092	1265.6204833984375
pepa6b21	a6.a1.a2	tr|F5GX68|F5GX68_HUMAN	tr|F5GX68|F5GX68_HUMAN Cytosine-specific methyltransferase OS=Homo sapiens GN=DNMT1 PE=2 SV=1	VPTLAVPAISLPDDVR		10	25	1662.94287109375
pepa6b18	a6.a1.a2	tr|F5GX68|F5GX68_HUMAN	tr|F5GX68|F5GX68_HUMAN Cytosine-specific methyltransferase OS=Homo sapiens GN=DNMT1 PE=2 SV=1	VGDGVYLPPEAFTFNIK		935	951	1866.964111328125
pepa7b21	a7.a1.a1	sp|P49916|DNLI3_HUMAN	sp|P49916|DNLI3_HUMAN DNA ligase 3 OS=Homo sapiens GN=LIG3 PE=1 SV=2	VLHNAQEVEK		454	463	1166.6168212890625
pepa7b16	a7.a1.a1	sp|P49916|DNLI3_HUMAN	sp|P49916|DNLI3_HUMAN DNA ligase 3 OS=Homo sapiens GN=LIG3 PE=1 SV=2	NSGEAPSSPTPK		235	246	1171.5594482421875
pepa7b17	a7.a1.a1	sp|P49916|DNLI3_HUMAN	sp|P49916|DNLI3_HUMAN DNA ligase 3 OS=Homo sapiens GN=LIG3 PE=1 SV=2	PNNSGEAPSSPTPK		233	246	1382.6551513671875
pepa7b18	a7.a1.a1	sp|P49916|DNLI3_HUMAN	sp|P49916|DNLI3_HUMAN DNA ligase 3 OS=Homo sapiens GN=LIG3 PE=1 SV=2	SEAHTADGISIR		792	803	1256.6234130859375
pepa7a9	a7.a1.a1	sp|P49916|DNLI3_HUMAN	sp|P49916|DNLI3_HUMAN DNA ligase 3 OS=Homo sapiens GN=LIG3 PE=1 SV=2	GASFVTSTNPR		214	224	1136.5699462890625
pepa7b13	a7.a1.a1	sp|P49916|DNLI3_HUMAN	sp|P49916|DNLI3_HUMAN DNA ligase 3 OS=Homo sapiens GN=LIG3 PE=1 SV=2	LTTTGQVTSPVK		202	213	1231.689697265625
pepa7b12	a7.a1.a1	sp|P49916|DNLI3_HUMAN	sp|P49916|DNLI3_HUMAN DNA ligase 3 OS=Homo sapiens GN=LIG3 PE=1 SV=2	LQNELDMVK	M7:+15.99491	741	749	1105.55615234375
pepa7a2	a7.a1.a1	sp|P49916|DNLI3_HUMAN	sp|P49916|DNLI3_HUMAN DNA ligase 3 OS=Homo sapiens GN=LIG3 PE=1 SV=2	ADFTVVAGDEGSSTTGGSSEENK		836	858	2244.974365234375
pepa7a5	a7.a1.a1	sp|P49916|DNLI3_HUMAN	sp|P49916|DNLI3_HUMAN DNA ligase 3 OS=Homo sapiens GN=LIG3 PE=1 SV=2	DLEQGDVSETIR		344	355	1361.6546630859375
pepa7b19	a7.a1.a1	sp|P49916|DNLI3_HUMAN	sp|P49916|DNLI3_HUMAN DNA ligase 3 OS=Homo sapiens GN=LIG3 PE=1 SV=2	TGKPLPFGTLGVHK		568	581	1451.8372802734375
pepa7b11	a7.a1.a1	sp|P49916|DNLI3_HUMAN	sp|P49916|DNLI3_HUMAN DNA ligase 3 OS=Homo sapiens GN=LIG3 PE=1 SV=2	LQNELDMVK		741	749	1089.561279296875
pepa7a8	a7.a1.a1	sp|P49916|DNLI3_HUMAN	sp|P49916|DNLI3_HUMAN DNA ligase 3 OS=Homo sapiens GN=LIG3 PE=1 SV=2	EDEQQQALQDIASR		390	403	1630.76708984375
pepa7a4	a7.a1.a1	sp|P49916|DNLI3_HUMAN	sp|P49916|DNLI3_HUMAN DNA ligase 3 OS=Homo sapiens GN=LIG3 PE=1 SV=2	ALDLADMITR	M7:+15.99491	639	648	1134.582763671875
pepa7b14	a7.a1.a1	sp|P49916|DNLI3_HUMAN	sp|P49916|DNLI3_HUMAN DNA ligase 3 OS=Homo sapiens GN=LIG3 PE=1 SV=2	LYLPPSTPDFSR		943	954	1392.7161865234375
pepa7a7	a7.a1.a1	sp|P49916|DNLI3_HUMAN	sp|P49916|DNLI3_HUMAN DNA ligase 3 OS=Homo sapiens GN=LIG3 PE=1 SV=2	DYIPQAFPGGHSM		543	555	1419.6365966796875
pepa7b10	a7.a1.a1	sp|P49916|DNLI3_HUMAN	sp|P49916|DNLI3_HUMAN DNA ligase 3 OS=Homo sapiens GN=LIG3 PE=1 SV=2	HVLDALDPNAYEAFK		428	442	1702.8438720703125
pepa7b23	a7.a1.a1	sp|P49916|DNLI3_HUMAN	sp|P49916|DNLI3_HUMAN DNA ligase 3 OS=Homo sapiens GN=LIG3 PE=1 SV=2	VIQEGLEGLVLK		649	660	1297.77294921875
pepa7b20	a7.a1.a1	sp|P49916|DNLI3_HUMAN	sp|P49916|DNLI3_HUMAN DNA ligase 3 OS=Homo sapiens GN=LIG3 PE=1 SV=2	TQIIQDFLR		283	291	1133.6318359375
pepa7a1	a7.a1.a1	sp|P49916|DNLI3_HUMAN	sp|P49916|DNLI3_HUMAN DNA ligase 3 OS=Homo sapiens GN=LIG3 PE=1 SV=2	AAVWEITGAEFSK		779	791	1408.7110595703125
pepa7a3	a7.a1.a1	sp|P49916|DNLI3_HUMAN	sp|P49916|DNLI3_HUMAN DNA ligase 3 OS=Homo sapiens GN=LIG3 PE=1 SV=2	ALDLADMITR		639	648	1118.5877685546875
pepa7b15	a7.a1.a1	sp|P49916|DNLI3_HUMAN	sp|P49916|DNLI3_HUMAN DNA ligase 3 OS=Homo sapiens GN=LIG3 PE=1 SV=2	IYYPDFIVPDPK		766	777	1466.7569580078125
pepa7b22	a7.a1.a1	sp|P49916|DNLI3_HUMAN	sp|P49916|DNLI3_HUMAN DNA ligase 3 OS=Homo sapiens GN=LIG3 PE=1 SV=2	VLLDIFTGVR		933	942	1132.6728515625
pepa7a6	a7.a1.a1	sp|P49916|DNLI3_HUMAN	sp|P49916|DNLI3_HUMAN DNA ligase 3 OS=Homo sapiens GN=LIG3 PE=1 SV=2	DYLNEGAMADTADLVVLGAFYGQGSK	M8:+15.99491	679	704	2721.271728515625
pepa8b11	a8.a1.a1	sp|P13010|XRCC5_HUMAN	sp|P13010|XRCC5_HUMAN X-ray repair cross-complementing protein 5 OS=Homo sapiens GN=XRCC5 PE=1 SV=3	SKVDEEQMK		324	332	1093.519775390625
pepa8b15	a8.a1.a1	sp|P13010|XRCC5_HUMAN	sp|P13010|XRCC5_HUMAN X-ray repair cross-complementing protein 5 OS=Homo sapiens GN=XRCC5 PE=1 SV=3	VDEEQMK		326	332	878.392822265625
pepa8a7	a8.a1.a1	sp|P13010|XRCC5_HUMAN	sp|P13010|XRCC5_HUMAN X-ray repair cross-complementing protein 5 OS=Homo sapiens GN=XRCC5 PE=1 SV=3	EEASGSSVTAEEAK		689	702	1394.6285400390625
pepa8b10	a8.a1.a1	sp|P13010|XRCC5_HUMAN	sp|P13010|XRCC5_HUMAN X-ray repair cross-complementing protein 5 OS=Homo sapiens GN=XRCC5 PE=1 SV=3	LGGHGPSFPLK		185	195	1109.610595703125
pepa8b17	a8.a1.a1	sp|P13010|XRCC5_HUMAN	sp|P13010|XRCC5_HUMAN X-ray repair cross-complementing protein 5 OS=Homo sapiens GN=XRCC5 PE=1 SV=3	VITMFVQR	M4:+15.99491	37	44	1009.55029296875
pepa8a5	a8.a1.a1	sp|P13010|XRCC5_HUMAN	sp|P13010|XRCC5_HUMAN X-ray repair cross-complementing protein 5 OS=Homo sapiens GN=XRCC5 PE=1 SV=3	DQVTAQEIFQDNHEDGPTAK		546	565	2243.021484375
pepa8a2	a8.a1.a1	sp|P13010|XRCC5_HUMAN	sp|P13010|XRCC5_HUMAN X-ray repair cross-complementing protein 5 OS=Homo sapiens GN=XRCC5 PE=1 SV=3	ANPQVGVAFPH		401	411	1136.5850830078125
pepa8b16	a8.a1.a1	sp|P13010|XRCC5_HUMAN	sp|P13010|XRCC5_HUMAN X-ray repair cross-complementing protein 5 OS=Homo sapiens GN=XRCC5 PE=1 SV=3	VITMFVQR		37	44	993.555419921875
pepa8a6	a8.a1.a1	sp|P13010|XRCC5_HUMAN	sp|P13010|XRCC5_HUMAN X-ray repair cross-complementing protein 5 OS=Homo sapiens GN=XRCC5 PE=1 SV=3	EDIIQGFR		308	315	977.5054931640625
pepa8b20	a8.a1.a1	sp|P13010|XRCC5_HUMAN	sp|P13010|XRCC5_HUMAN X-ray repair cross-complementing protein 5 OS=Homo sapiens GN=XRCC5 PE=1 SV=3	YGSDIVPFSK		316	325	1112.562744140625
pepa8a3	a8.a1.a1	sp|P13010|XRCC5_HUMAN	sp|P13010|XRCC5_HUMAN X-ray repair cross-complementing protein 5 OS=Homo sapiens GN=XRCC5 PE=1 SV=3	AVDALIDSMSLAK	M9:+15.99491	453	465	1349.698486328125
pepa8a9	a8.a1.a1	sp|P13010|XRCC5_HUMAN	sp|P13010|XRCC5_HUMAN X-ray repair cross-complementing protein 5 OS=Homo sapiens GN=XRCC5 PE=1 SV=3	HIEIFTDLSSR		131	141	1317.6800537109375
pepa8a8	a8.a1.a1	sp|P13010|XRCC5_HUMAN	sp|P13010|XRCC5_HUMAN X-ray repair cross-complementing protein 5 OS=Homo sapiens GN=XRCC5 PE=1 SV=3	FFMGNQVLK		355	363	1083.5660400390625
pepa8b12	a8.a1.a1	sp|P13010|XRCC5_HUMAN	sp|P13010|XRCC5_HUMAN X-ray repair cross-complementing protein 5 OS=Homo sapiens GN=XRCC5 PE=1 SV=3	SQLDIIIH		145	152	938.531005859375
pepa8b13	a8.a1.a1	sp|P13010|XRCC5_HUMAN	sp|P13010|XRCC5_HUMAN X-ray repair cross-complementing protein 5 OS=Homo sapiens GN=XRCC5 PE=1 SV=3	SQLDIIIHSLK		145	155	1266.741943359375
pepa8b14	a8.a1.a1	sp|P13010|XRCC5_HUMAN	sp|P13010|XRCC5_HUMAN X-ray repair cross-complementing protein 5 OS=Homo sapiens GN=XRCC5 PE=1 SV=3	TEQGGAHFSVSSLAEGSVTSVGSVNPAENFR		569	599	3121.482421875
pepa8a1	a8.a1.a1	sp|P13010|XRCC5_HUMAN	sp|P13010|XRCC5_HUMAN X-ray repair cross-complementing protein 5 OS=Homo sapiens GN=XRCC5 PE=1 SV=3	ALDDLDMVAIVR		383	394	1330.703857421875
pepa8b19	a8.a1.a1	sp|P13010|XRCC5_HUMAN	sp|P13010|XRCC5_HUMAN X-ray repair cross-complementing protein 5 OS=Homo sapiens GN=XRCC5 PE=1 SV=3	YAPTEAQLNAVDALIDSMSLAK	M18:+15.99491	444	465	2337.164794921875
pepa8a4	a8.a1.a1	sp|P13010|XRCC5_HUMAN	sp|P13010|XRCC5_HUMAN X-ray repair cross-complementing protein 5 OS=Homo sapiens GN=XRCC5 PE=1 SV=3	DDEAAAVALSSLIH		369	382	1411.706787109375
pepa8b18	a8.a1.a1	sp|P13010|XRCC5_HUMAN	sp|P13010|XRCC5_HUMAN X-ray repair cross-complementing protein 5 OS=Homo sapiens GN=XRCC5 PE=1 SV=3	YAPTEAQLNAVDALIDSMSLAK		444	465	2321.169921875
pepa9b12	a9.a1.a1	sp|P27694|RFA1_HUMAN	sp|P27694|RFA1_HUMAN Replication protein A 70 kDa DNA-binding subunit OS=Homo sapiens GN=RPA1 PE=1 SV=2	PQPQNGSSGMGSTVSK	M10:+15.99491	142	157	1577.7227783203125
pepa9a1	a9.a1.a1	sp|P27694|RFA1_HUMAN	sp|P27694|RFA1_HUMAN Replication protein A 70 kDa DNA-binding subunit OS=Homo sapiens GN=RPA1 PE=1 SV=2	AAGPSLSHTSGGTQSK		168	183	1485.7296142578125
pepa9b16	a9.a1.a1	sp|P27694|RFA1_HUMAN	sp|P27694|RFA1_HUMAN Replication protein A 70 kDa DNA-binding subunit OS=Homo sapiens GN=RPA1 PE=1 SV=2	VETYNDESR		578	586	1112.48583984375
pepa9b11	a9.a1.a1	sp|P27694|RFA1_HUMAN	sp|P27694|RFA1_HUMAN Replication protein A 70 kDa DNA-binding subunit OS=Homo sapiens GN=RPA1 PE=1 SV=2	PQPQNGSSGMGSTVSK		142	157	1561.7279052734375
pepa9b14	a9.a1.a1	sp|P27694|RFA1_HUMAN	sp|P27694|RFA1_HUMAN Replication protein A 70 kDa DNA-binding subunit OS=Homo sapiens GN=RPA1 PE=1 SV=2	SGGVGGSNTNWK		432	443	1163.54443359375
pepa9a2	a9.a1.a1	sp|P27694|RFA1_HUMAN	sp|P27694|RFA1_HUMAN Replication protein A 70 kDa DNA-binding subunit OS=Homo sapiens GN=RPA1 PE=1 SV=2	ATAFNEQVDK		235	244	1122.54296875
pepa9a4	a9.a1.a1	sp|P27694|RFA1_HUMAN	sp|P27694|RFA1_HUMAN Replication protein A 70 kDa DNA-binding subunit OS=Homo sapiens GN=RPA1 PE=1 SV=2	ATVMDVKPVDYR	M4:+15.99491	589	600	1409.709716796875
pepa9b19	a9.a1.a1	sp|P27694|RFA1_HUMAN	sp|P27694|RFA1_HUMAN Replication protein A 70 kDa DNA-binding subunit OS=Homo sapiens GN=RPA1 PE=1 SV=2	VIDQQNGLYR		490	499	1205.627685546875
pepa9a9	a9.a1.a1	sp|P27694|RFA1_HUMAN	sp|P27694|RFA1_HUMAN Replication protein A 70 kDa DNA-binding subunit OS=Homo sapiens GN=RPA1 PE=1 SV=2	NIYLMDTSGK	M5:+15.99491	345	354	1157.5511474609375
pepa9a3	a9.a1.a1	sp|P27694|RFA1_HUMAN	sp|P27694|RFA1_HUMAN Replication protein A 70 kDa DNA-binding subunit OS=Homo sapiens GN=RPA1 PE=1 SV=2	ATVMDVKPVDYR		589	600	1393.71484375
pepa9b18	a9.a1.a1	sp|P27694|RFA1_HUMAN	sp|P27694|RFA1_HUMAN Replication protein A 70 kDa DNA-binding subunit OS=Homo sapiens GN=RPA1 PE=1 SV=2	VGQLSEGAIAAIMQK	M13:+15.99491	2	16	1531.8153076171875
pepa9b20	a9.a1.a1	sp|P27694|RFA1_HUMAN	sp|P27694|RFA1_HUMAN Replication protein A 70 kDa DNA-binding subunit OS=Homo sapiens GN=RPA1 PE=1 SV=2	VVTATLWGEDADK		355	367	1404.7010498046875
pepa9a7	a9.a1.a1	sp|P27694|RFA1_HUMAN	sp|P27694|RFA1_HUMAN Replication protein A 70 kDa DNA-binding subunit OS=Homo sapiens GN=RPA1 PE=1 SV=2	IGNPVPYNEGLGQPQVAPPAPAASPAASSR		112	141	2913.48583984375
pepa9b10	a9.a1.a1	sp|P27694|RFA1_HUMAN	sp|P27694|RFA1_HUMAN Replication protein A 70 kDa DNA-binding subunit OS=Homo sapiens GN=RPA1 PE=1 SV=2	PILQVINIR		23	31	1065.6783447265625
pepa9b17	a9.a1.a1	sp|P27694|RFA1_HUMAN	sp|P27694|RFA1_HUMAN Replication protein A 70 kDa DNA-binding subunit OS=Homo sapiens GN=RPA1 PE=1 SV=2	VGQLSEGAIAAIMQK		2	16	1515.8204345703125
pepa9a5	a9.a1.a1	sp|P27694|RFA1_HUMAN	sp|P27694|RFA1_HUMAN Replication protein A 70 kDa DNA-binding subunit OS=Homo sapiens GN=RPA1 PE=1 SV=2	FFPLIEVNK		245	253	1106.6248779296875
pepa9a8	a9.a1.a1	sp|P27694|RFA1_HUMAN	sp|P27694|RFA1_HUMAN Replication protein A 70 kDa DNA-binding subunit OS=Homo sapiens GN=RPA1 PE=1 SV=2	NEQAFEEVFQNANFR		554	568	1842.8409423828125
pepa9b13	a9.a1.a1	sp|P27694|RFA1_HUMAN	sp|P27694|RFA1_HUMAN Replication protein A 70 kDa DNA-binding subunit OS=Homo sapiens GN=RPA1 PE=1 SV=2	SENLGQGDKPDYFSSVATVVYLR		450	472	2545.25732421875
pepa9b15	a9.a1.a1	sp|P27694|RFA1_HUMAN	sp|P27694|RFA1_HUMAN Replication protein A 70 kDa DNA-binding subunit OS=Homo sapiens GN=RPA1 PE=1 SV=2	SLSVLSSSTIIANPDIPEAYK		390	410	2205.165283203125
pepa9a6	a9.a1.a1	sp|P27694|RFA1_HUMAN	sp|P27694|RFA1_HUMAN Replication protein A 70 kDa DNA-binding subunit OS=Homo sapiens GN=RPA1 PE=1 SV=2	LFSLELVDESGEIR		221	234	1606.8326416015625
pepb10b19	b10.a1.a1	sp|Q9NTI5-2|PDS5B_HUMAN	sp|Q9NTI5-2|PDS5B_HUMAN Isoform 2 of Sister chromatid cohesion protein PDS5 homolog B OS=Homo sapiens GN=PDS5B	TPVTEQEEK		1220	1228	1060.51611328125
pepb10a4	b10.a1.a1	sp|Q9NTI5-2|PDS5B_HUMAN	sp|Q9NTI5-2|PDS5B_HUMAN Isoform 2 of Sister chromatid cohesion protein PDS5 homolog B OS=Homo sapiens GN=PDS5B	GRPPKPLGGGTPK		1291	1303	1261.738037109375
pepb10b15	b10.a1.a1	sp|Q9NTI5-2|PDS5B_HUMAN	sp|Q9NTI5-2|PDS5B_HUMAN Isoform 2 of Sister chromatid cohesion protein PDS5 homolog B OS=Homo sapiens GN=PDS5B	SHDPEEAIR		359	367	1053.4964599609375
pepb10b13	b10.a1.a1	sp|Q9NTI5-2|PDS5B_HUMAN	sp|Q9NTI5-2|PDS5B_HUMAN Isoform 2 of Sister chromatid cohesion protein PDS5 homolog B OS=Homo sapiens GN=PDS5B	METVSNASSSSNPSSPGR	M1:+15.99491	1152	1169	1810.78759765625
pepb10b23	b10.a1.a1	sp|Q9NTI5-2|PDS5B_HUMAN	sp|Q9NTI5-2|PDS5B_HUMAN Isoform 2 of Sister chromatid cohesion protein PDS5 homolog B OS=Homo sapiens GN=PDS5B	YALQSAAGK		419	427	908.4840087890625
pepb10b12	b10.a1.a1	sp|Q9NTI5-2|PDS5B_HUMAN	sp|Q9NTI5-2|PDS5B_HUMAN Isoform 2 of Sister chromatid cohesion protein PDS5 homolog B OS=Homo sapiens GN=PDS5B	METVSNASSSSNPSSPGR		1152	1169	1794.792724609375
pepb10b17	b10.a1.a1	sp|Q9NTI5-2|PDS5B_HUMAN	sp|Q9NTI5-2|PDS5B_HUMAN Isoform 2 of Sister chromatid cohesion protein PDS5 homolog B OS=Homo sapiens GN=PDS5B	STTYSLESPK		1080	1089	1112.54736328125
pepb10b11	b10.a1.a1	sp|Q9NTI5-2|PDS5B_HUMAN	sp|Q9NTI5-2|PDS5B_HUMAN Isoform 2 of Sister chromatid cohesion protein PDS5 homolog B OS=Homo sapiens GN=PDS5B	IYAPEAPYTSPDK		90	102	1451.7056884765625
pepb10a3	b10.a1.a1	sp|Q9NTI5-2|PDS5B_HUMAN	sp|Q9NTI5-2|PDS5B_HUMAN Isoform 2 of Sister chromatid cohesion protein PDS5 homolog B OS=Homo sapiens GN=PDS5B	EAMMGLAQIYK	M4:+15.99491	407	417	1270.617431640625
pepb10a8	b10.a1.a1	sp|Q9NTI5-2|PDS5B_HUMAN	sp|Q9NTI5-2|PDS5B_HUMAN Isoform 2 of Sister chromatid cohesion protein PDS5 homolog B OS=Homo sapiens GN=PDS5B	LLTTILHSDGDLTEQGK		853	869	1840.9654541015625
pepb10b10	b10.a1.a1	sp|Q9NTI5-2|PDS5B_HUMAN	sp|Q9NTI5-2|PDS5B_HUMAN Isoform 2 of Sister chromatid cohesion protein PDS5 homolog B OS=Homo sapiens GN=PDS5B	LWVPDEEVSPETMVK	M13:+15.99491	811	825	1774.857177734375
pepb10b21	b10.a1.a1	sp|Q9NTI5-2|PDS5B_HUMAN	sp|Q9NTI5-2|PDS5B_HUMAN Isoform 2 of Sister chromatid cohesion protein PDS5 homolog B OS=Homo sapiens GN=PDS5B	VAEAALQIFK		684	693	1089.6307373046875
pepb10b16	b10.a1.a1	sp|Q9NTI5-2|PDS5B_HUMAN	sp|Q9NTI5-2|PDS5B_HUMAN Isoform 2 of Sister chromatid cohesion protein PDS5 homolog B OS=Homo sapiens GN=PDS5B	SLVATFIVK		787	795	977.6033935546875
pepb10a9	b10.a1.a1	sp|Q9NTI5-2|PDS5B_HUMAN	sp|Q9NTI5-2|PDS5B_HUMAN Isoform 2 of Sister chromatid cohesion protein PDS5 homolog B OS=Homo sapiens GN=PDS5B	LWVPDEEVSPETMVK		811	825	1758.8623046875
pepb10a6	b10.a1.a1	sp|Q9NTI5-2|PDS5B_HUMAN	sp|Q9NTI5-2|PDS5B_HUMAN Isoform 2 of Sister chromatid cohesion protein PDS5 homolog B OS=Homo sapiens GN=PDS5B	IAPVHIDTESISALIK		608	623	1706.9691162109375
pepb10b14	b10.a1.a1	sp|Q9NTI5-2|PDS5B_HUMAN	sp|Q9NTI5-2|PDS5B_HUMAN Isoform 2 of Sister chromatid cohesion protein PDS5 homolog B OS=Homo sapiens GN=PDS5B	QPTNPFLEMIK	Q1:-17.02655	592	602	1300.6610107421875
pepb10b19	b10.a1.a2	sp|Q9NTI5|PDS5B_HUMAN	sp|Q9NTI5|PDS5B_HUMAN Sister chromatid cohesion protein PDS5 homolog B OS=Homo sapiens GN=PDS5B PE=1 SV=1	TPVTEQEEK		1220	1228	1060.51611328125
pepb10a4	b10.a1.a2	sp|Q9NTI5|PDS5B_HUMAN	sp|Q9NTI5|PDS5B_HUMAN Sister chromatid cohesion protein PDS5 homolog B OS=Homo sapiens GN=PDS5B PE=1 SV=1	GRPPKPLGGGTPK		1291	1303	1261.738037109375
pepb10b15	b10.a1.a2	sp|Q9NTI5|PDS5B_HUMAN	sp|Q9NTI5|PDS5B_HUMAN Sister chromatid cohesion protein PDS5 homolog B OS=Homo sapiens GN=PDS5B PE=1 SV=1	SHDPEEAIR		359	367	1053.4964599609375
pepb10b13	b10.a1.a2	sp|Q9NTI5|PDS5B_HUMAN	sp|Q9NTI5|PDS5B_HUMAN Sister chromatid cohesion protein PDS5 homolog B OS=Homo sapiens GN=PDS5B PE=1 SV=1	METVSNASSSSNPSSPGR	M1:+15.99491	1152	1169	1810.78759765625
pepb10b23	b10.a1.a2	sp|Q9NTI5|PDS5B_HUMAN	sp|Q9NTI5|PDS5B_HUMAN Sister chromatid cohesion protein PDS5 homolog B OS=Homo sapiens GN=PDS5B PE=1 SV=1	YALQSAAGK		419	427	908.4840087890625
pepb10b12	b10.a1.a2	sp|Q9NTI5|PDS5B_HUMAN	sp|Q9NTI5|PDS5B_HUMAN Sister chromatid cohesion protein PDS5 homolog B OS=Homo sapiens GN=PDS5B PE=1 SV=1	METVSNASSSSNPSSPGR		1152	1169	1794.792724609375
pepb10b17	b10.a1.a2	sp|Q9NTI5|PDS5B_HUMAN	sp|Q9NTI5|PDS5B_HUMAN Sister chromatid cohesion protein PDS5 homolog B OS=Homo sapiens GN=PDS5B PE=1 SV=1	STTYSLESPK		1080	1089	1112.54736328125
pepb10b11	b10.a1.a2	sp|Q9NTI5|PDS5B_HUMAN	sp|Q9NTI5|PDS5B_HUMAN Sister chromatid cohesion protein PDS5 homolog B OS=Homo sapiens GN=PDS5B PE=1 SV=1	IYAPEAPYTSPDK		90	102	1451.7056884765625
pepb10a3	b10.a1.a2	sp|Q9NTI5|PDS5B_HUMAN	sp|Q9NTI5|PDS5B_HUMAN Sister chromatid cohesion protein PDS5 homolog B OS=Homo sapiens GN=PDS5B PE=1 SV=1	EAMMGLAQIYK	M4:+15.99491	407	417	1270.617431640625
pepb10a8	b10.a1.a2	sp|Q9NTI5|PDS5B_HUMAN	sp|Q9NTI5|PDS5B_HUMAN Sister chromatid cohesion protein PDS5 homolog B OS=Homo sapiens GN=PDS5B PE=1 SV=1	LLTTILHSDGDLTEQGK		853	869	1840.9654541015625
pepb10b10	b10.a1.a2	sp|Q9NTI5|PDS5B_HUMAN	sp|Q9NTI5|PDS5B_HUMAN Sister chromatid cohesion protein PDS5 homolog B OS=Homo sapiens GN=PDS5B PE=1 SV=1	LWVPDEEVSPETMVK	M13:+15.99491	811	825	1774.857177734375
pepb10b21	b10.a1.a2	sp|Q9NTI5|PDS5B_HUMAN	sp|Q9NTI5|PDS5B_HUMAN Sister chromatid cohesion protein PDS5 homolog B OS=Homo sapiens GN=PDS5B PE=1 SV=1	VAEAALQIFK		684	693	1089.6307373046875
pepb10b16	b10.a1.a2	sp|Q9NTI5|PDS5B_HUMAN	sp|Q9NTI5|PDS5B_HUMAN Sister chromatid cohesion protein PDS5 homolog B OS=Homo sapiens GN=PDS5B PE=1 SV=1	SLVATFIVK		787	795	977.6033935546875
pepb10a9	b10.a1.a2	sp|Q9NTI5|PDS5B_HUMAN	sp|Q9NTI5|PDS5B_HUMAN Sister chromatid cohesion protein PDS5 homolog B OS=Homo sapiens GN=PDS5B PE=1 SV=1	LWVPDEEVSPETMVK		811	825	1758.8623046875
pepb10a6	b10.a1.a2	sp|Q9NTI5|PDS5B_HUMAN	sp|Q9NTI5|PDS5B_HUMAN Sister chromatid cohesion protein PDS5 homolog B OS=Homo sapiens GN=PDS5B PE=1 SV=1	IAPVHIDTESISALIK		608	623	1706.9691162109375
pepb10b14	b10.a1.a2	sp|Q9NTI5|PDS5B_HUMAN	sp|Q9NTI5|PDS5B_HUMAN Sister chromatid cohesion protein PDS5 homolog B OS=Homo sapiens GN=PDS5B PE=1 SV=1	QPTNPFLEMIK	Q1:-17.02655	592	602	1300.6610107421875
pepb10b15	b10.a2.a1	sp|Q29RF7|PDS5A_HUMAN	sp|Q29RF7|PDS5A_HUMAN Sister chromatid cohesion protein PDS5 homolog A OS=Homo sapiens GN=PDS5A PE=1 SV=1	SHDPEEAIR		369	377	1053.4964599609375
pepb10a5	b10.a2.a1	sp|Q29RF7|PDS5A_HUMAN	sp|Q29RF7|PDS5A_HUMAN Sister chromatid cohesion protein PDS5 homolog A OS=Homo sapiens GN=PDS5A PE=1 SV=1	LAAGSAIMK	M8:+15.99491	890	898	877.4816284179688
pepb10b20	b10.a2.a1	sp|Q29RF7|PDS5A_HUMAN	sp|Q29RF7|PDS5A_HUMAN Sister chromatid cohesion protein PDS5 homolog A OS=Homo sapiens GN=PDS5A PE=1 SV=1	TVTAAGAENIQQK		1240	1252	1330.696533203125
pepb10a1	b10.a2.a1	sp|Q29RF7|PDS5A_HUMAN	sp|Q29RF7|PDS5A_HUMAN Sister chromatid cohesion protein PDS5 homolog A OS=Homo sapiens GN=PDS5A PE=1 SV=1	AAVGQESPGGLEAGNAK		1299	1315	1555.771484375
pepb10a3	b10.a2.a1	sp|Q29RF7|PDS5A_HUMAN	sp|Q29RF7|PDS5A_HUMAN Sister chromatid cohesion protein PDS5 homolog A OS=Homo sapiens GN=PDS5A PE=1 SV=1	EAMMGLAQLYK	M4:+15.99491	417	427	1270.617431640625
pepb10b18	b10.a2.a1	sp|Q29RF7|PDS5A_HUMAN	sp|Q29RF7|PDS5A_HUMAN Sister chromatid cohesion protein PDS5 homolog A OS=Homo sapiens GN=PDS5A PE=1 SV=1	SVVANFIVK		797	805	976.5830078125
pepb10b22	b10.a2.a1	sp|Q29RF7|PDS5A_HUMAN	sp|Q29RF7|PDS5A_HUMAN Sister chromatid cohesion protein PDS5 homolog A OS=Homo sapiens GN=PDS5A PE=1 SV=1	VAEAAIQIFR		694	703	1117.6368408203125
pepb10a7	b10.a2.a1	sp|Q29RF7|PDS5A_HUMAN	sp|Q29RF7|PDS5A_HUMAN Sister chromatid cohesion protein PDS5 homolog A OS=Homo sapiens GN=PDS5A PE=1 SV=1	IFAQYLVPH		468	476	1087.5938720703125
pepb10a2	b10.a2.a1	sp|Q29RF7|PDS5A_HUMAN	sp|Q29RF7|PDS5A_HUMAN Sister chromatid cohesion protein PDS5 homolog A OS=Homo sapiens GN=PDS5A PE=1 SV=1	DLALVNDQLLGFVR		391	404	1572.874755859375
pepb11b11	b11.a1.a1	tr|B3KVH1|B3KVH1_HUMAN	tr|B3KVH1|B3KVH1_HUMAN Protein Wiz OS=Homo sapiens GN=WIZ PE=2 SV=1	RPLQEDR		541	547	913.4854125976562
pepb11b13	b11.a1.a1	tr|B3KVH1|B3KVH1_HUMAN	tr|B3KVH1|B3KVH1_HUMAN Protein Wiz OS=Homo sapiens GN=WIZ PE=2 SV=1	SAGGEPGPEAGR		678	689	1084.502197265625
pepb11a5	b11.a1.a1	tr|B3KVH1|B3KVH1_HUMAN	tr|B3KVH1|B3KVH1_HUMAN Protein Wiz OS=Homo sapiens GN=WIZ PE=2 SV=1	GGEDTNDLQQK		734	744	1204.5445556640625
pepb11b10	b11.a1.a1	tr|B3KVH1|B3KVH1_HUMAN	tr|B3KVH1|B3KVH1_HUMAN Protein Wiz OS=Homo sapiens GN=WIZ PE=2 SV=1	PGKPGAGPAQVPR		504	516	1231.6910400390625
pepb11a8	b11.a1.a1	tr|B3KVH1|B3KVH1_HUMAN	tr|B3KVH1|B3KVH1_HUMAN Protein Wiz OS=Homo sapiens GN=WIZ PE=2 SV=1	PGAGPAQVPR		507	516	949.5217895507812
pepb11a7	b11.a1.a1	tr|B3KVH1|B3KVH1_HUMAN	tr|B3KVH1|B3KVH1_HUMAN Protein Wiz OS=Homo sapiens GN=WIZ PE=2 SV=1	MMGGAGPGSSLEAR	M1:+15.99491 M2:+15.99491	297	310	1352.59375
pepb11a9	b11.a1.a1	tr|B3KVH1|B3KVH1_HUMAN	tr|B3KVH1|B3KVH1_HUMAN Protein Wiz OS=Homo sapiens GN=WIZ PE=2 SV=1	PGGPPNPPGPSPK		280	292	1198.6219482421875
pepb11a1	b11.a1.a1	tr|B3KVH1|B3KVH1_HUMAN	tr|B3KVH1|B3KVH1_HUMAN Protein Wiz OS=Homo sapiens GN=WIZ PE=2 SV=1	AADGGERPLAASPPGTVK		690	707	1693.88720703125
pepb11a6	b11.a1.a1	tr|B3KVH1|B3KVH1_HUMAN	tr|B3KVH1|B3KVH1_HUMAN Protein Wiz OS=Homo sapiens GN=WIZ PE=2 SV=1	MMGGAGPGSSLEAR		297	310	1320.6038818359375
pepb11b15	b11.a1.a1	tr|B3KVH1|B3KVH1_HUMAN	tr|B3KVH1|B3KVH1_HUMAN Protein Wiz OS=Homo sapiens GN=WIZ PE=2 SV=1	SPQLSLSPR		190	198	984.5477294921875
pepb11a3	b11.a1.a1	tr|B3KVH1|B3KVH1_HUMAN	tr|B3KVH1|B3KVH1_HUMAN Protein Wiz OS=Homo sapiens GN=WIZ PE=2 SV=1	EDMTPLNLSSR	M3:+15.99491	394	404	1278.599853515625
pepb11b16	b11.a1.a1	tr|B3KVH1|B3KVH1_HUMAN	tr|B3KVH1|B3KVH1_HUMAN Protein Wiz OS=Homo sapiens GN=WIZ PE=2 SV=1	SPSDLHISPLAK		311	322	1264.68994140625
pepb11b18	b11.a1.a1	tr|B3KVH1|B3KVH1_HUMAN	tr|B3KVH1|B3KVH1_HUMAN Protein Wiz OS=Homo sapiens GN=WIZ PE=2 SV=1	TPLALAGSPTPK		173	184	1152.6627197265625
pepb11b17	b11.a1.a1	tr|B3KVH1|B3KVH1_HUMAN	tr|B3KVH1|B3KVH1_HUMAN Protein Wiz OS=Homo sapiens GN=WIZ PE=2 SV=1	SYIQGGRPF		638	646	1024.521484375
pepb11b20	b11.a1.a1	tr|B3KVH1|B3KVH1_HUMAN	tr|B3KVH1|B3KVH1_HUMAN Protein Wiz OS=Homo sapiens GN=WIZ PE=2 SV=1	VRPVPSLVPRPPQTSLVK		755	772	1970.19140625
pepb11a2	b11.a1.a1	tr|B3KVH1|B3KVH1_HUMAN	tr|B3KVH1|B3KVH1_HUMAN Protein Wiz OS=Homo sapiens GN=WIZ PE=2 SV=1	EDMTPLNLSSR		394	404	1262.60498046875
pepb11a4	b11.a1.a1	tr|B3KVH1|B3KVH1_HUMAN	tr|B3KVH1|B3KVH1_HUMAN Protein Wiz OS=Homo sapiens GN=WIZ PE=2 SV=1	FVGNIYTLK		773	781	1054.5936279296875
pepb11b12	b11.a1.a1	tr|B3KVH1|B3KVH1_HUMAN	tr|B3KVH1|B3KVH1_HUMAN Protein Wiz OS=Homo sapiens GN=WIZ PE=2 SV=1	RPSLGLAPGGLAVVGR		662	677	1519.9071044921875
pepb11b19	b11.a1.a1	tr|B3KVH1|B3KVH1_HUMAN	tr|B3KVH1|B3KVH1_HUMAN Protein Wiz OS=Homo sapiens GN=WIZ PE=2 SV=1	TYIQTELPFK		557	566	1239.662353515625
pepb11b14	b11.a1.a1	tr|B3KVH1|B3KVH1_HUMAN	tr|B3KVH1|B3KVH1_HUMAN Protein Wiz OS=Homo sapiens GN=WIZ PE=2 SV=1	SLPVPGALEQVASR		15	28	1423.790771484375
pepb11b11	b11.a1.a2	tr|B7ZM82|B7ZM82_HUMAN	tr|B7ZM82|B7ZM82_HUMAN Protein Wiz OS=Homo sapiens GN=WIZ PE=2 SV=1	RPLQEDR		671	677	913.4854125976562
pepb11b13	b11.a1.a2	tr|B7ZM82|B7ZM82_HUMAN	tr|B7ZM82|B7ZM82_HUMAN Protein Wiz OS=Homo sapiens GN=WIZ PE=2 SV=1	SAGGEPGPEAGR		808	819	1084.502197265625
pepb11a5	b11.a1.a2	tr|B7ZM82|B7ZM82_HUMAN	tr|B7ZM82|B7ZM82_HUMAN Protein Wiz OS=Homo sapiens GN=WIZ PE=2 SV=1	GGEDTNDLQQK		864	874	1204.5445556640625
pepb11b10	b11.a1.a2	tr|B7ZM82|B7ZM82_HUMAN	tr|B7ZM82|B7ZM82_HUMAN Protein Wiz OS=Homo sapiens GN=WIZ PE=2 SV=1	PGKPGAGPAQVPR		634	646	1231.6910400390625
pepb11a8	b11.a1.a2	tr|B7ZM82|B7ZM82_HUMAN	tr|B7ZM82|B7ZM82_HUMAN Protein Wiz OS=Homo sapiens GN=WIZ PE=2 SV=1	PGAGPAQVPR		637	646	949.5217895507812
pepb11a7	b11.a1.a2	tr|B7ZM82|B7ZM82_HUMAN	tr|B7ZM82|B7ZM82_HUMAN Protein Wiz OS=Homo sapiens GN=WIZ PE=2 SV=1	MMGGAGPGSSLEAR	M1:+15.99491 M2:+15.99491	427	440	1352.59375
pepb11a9	b11.a1.a2	tr|B7ZM82|B7ZM82_HUMAN	tr|B7ZM82|B7ZM82_HUMAN Protein Wiz OS=Homo sapiens GN=WIZ PE=2 SV=1	PGGPPNPPGPSPK		410	422	1198.6219482421875
pepb11a1	b11.a1.a2	tr|B7ZM82|B7ZM82_HUMAN	tr|B7ZM82|B7ZM82_HUMAN Protein Wiz OS=Homo sapiens GN=WIZ PE=2 SV=1	AADGGERPLAASPPGTVK		820	837	1693.88720703125
pepb11a6	b11.a1.a2	tr|B7ZM82|B7ZM82_HUMAN	tr|B7ZM82|B7ZM82_HUMAN Protein Wiz OS=Homo sapiens GN=WIZ PE=2 SV=1	MMGGAGPGSSLEAR		427	440	1320.6038818359375
pepb11b15	b11.a1.a2	tr|B7ZM82|B7ZM82_HUMAN	tr|B7ZM82|B7ZM82_HUMAN Protein Wiz OS=Homo sapiens GN=WIZ PE=2 SV=1	SPQLSLSPR		187	195	984.5477294921875
pepb11a3	b11.a1.a2	tr|B7ZM82|B7ZM82_HUMAN	tr|B7ZM82|B7ZM82_HUMAN Protein Wiz OS=Homo sapiens GN=WIZ PE=2 SV=1	EDMTPLNLSSR	M3:+15.99491	524	534	1278.599853515625
pepb11b16	b11.a1.a2	tr|B7ZM82|B7ZM82_HUMAN	tr|B7ZM82|B7ZM82_HUMAN Protein Wiz OS=Homo sapiens GN=WIZ PE=2 SV=1	SPSDLHISPLAK		441	452	1264.68994140625
pepb11b18	b11.a1.a2	tr|B7ZM82|B7ZM82_HUMAN	tr|B7ZM82|B7ZM82_HUMAN Protein Wiz OS=Homo sapiens GN=WIZ PE=2 SV=1	TPLALAGSPTPK		170	181	1152.6627197265625
pepb11b17	b11.a1.a2	tr|B7ZM82|B7ZM82_HUMAN	tr|B7ZM82|B7ZM82_HUMAN Protein Wiz OS=Homo sapiens GN=WIZ PE=2 SV=1	SYIQGGRPF		768	776	1024.521484375
pepb11b20	b11.a1.a2	tr|B7ZM82|B7ZM82_HUMAN	tr|B7ZM82|B7ZM82_HUMAN Protein Wiz OS=Homo sapiens GN=WIZ PE=2 SV=1	VRPVPSLVPRPPQTSLVK		885	902	1970.19140625
pepb11a2	b11.a1.a2	tr|B7ZM82|B7ZM82_HUMAN	tr|B7ZM82|B7ZM82_HUMAN Protein Wiz OS=Homo sapiens GN=WIZ PE=2 SV=1	EDMTPLNLSSR		524	534	1262.60498046875
pepb11a4	b11.a1.a2	tr|B7ZM82|B7ZM82_HUMAN	tr|B7ZM82|B7ZM82_HUMAN Protein Wiz OS=Homo sapiens GN=WIZ PE=2 SV=1	FVGNIYTLK		903	911	1054.5936279296875
pepb11b12	b11.a1.a2	tr|B7ZM82|B7ZM82_HUMAN	tr|B7ZM82|B7ZM82_HUMAN Protein Wiz OS=Homo sapiens GN=WIZ PE=2 SV=1	RPSLGLAPGGLAVVGR		792	807	1519.9071044921875
pepb11b19	b11.a1.a2	tr|B7ZM82|B7ZM82_HUMAN	tr|B7ZM82|B7ZM82_HUMAN Protein Wiz OS=Homo sapiens GN=WIZ PE=2 SV=1	TYIQTELPFK		687	696	1239.662353515625
pepb11b14	b11.a1.a2	tr|B7ZM82|B7ZM82_HUMAN	tr|B7ZM82|B7ZM82_HUMAN Protein Wiz OS=Homo sapiens GN=WIZ PE=2 SV=1	SLPVPGALEQVASR		12	25	1423.790771484375
pepb11b11	b11.a1.a3	tr|M0QXA7|M0QXA7_HUMAN	tr|M0QXA7|M0QXA7_HUMAN Protein Wiz OS=Homo sapiens GN=WIZ PE=4 SV=1	RPLQEDR		674	680	913.4854125976562
pepb11b13	b11.a1.a3	tr|M0QXA7|M0QXA7_HUMAN	tr|M0QXA7|M0QXA7_HUMAN Protein Wiz OS=Homo sapiens GN=WIZ PE=4 SV=1	SAGGEPGPEAGR		811	822	1084.502197265625
pepb11a5	b11.a1.a3	tr|M0QXA7|M0QXA7_HUMAN	tr|M0QXA7|M0QXA7_HUMAN Protein Wiz OS=Homo sapiens GN=WIZ PE=4 SV=1	GGEDTNDLQQK		867	877	1204.5445556640625
pepb11b10	b11.a1.a3	tr|M0QXA7|M0QXA7_HUMAN	tr|M0QXA7|M0QXA7_HUMAN Protein Wiz OS=Homo sapiens GN=WIZ PE=4 SV=1	PGKPGAGPAQVPR		637	649	1231.6910400390625
pepb11a8	b11.a1.a3	tr|M0QXA7|M0QXA7_HUMAN	tr|M0QXA7|M0QXA7_HUMAN Protein Wiz OS=Homo sapiens GN=WIZ PE=4 SV=1	PGAGPAQVPR		640	649	949.5217895507812
pepb11a7	b11.a1.a3	tr|M0QXA7|M0QXA7_HUMAN	tr|M0QXA7|M0QXA7_HUMAN Protein Wiz OS=Homo sapiens GN=WIZ PE=4 SV=1	MMGGAGPGSSLEAR	M1:+15.99491 M2:+15.99491	430	443	1352.59375
pepb11a9	b11.a1.a3	tr|M0QXA7|M0QXA7_HUMAN	tr|M0QXA7|M0QXA7_HUMAN Protein Wiz OS=Homo sapiens GN=WIZ PE=4 SV=1	PGGPPNPPGPSPK		413	425	1198.6219482421875
pepb11a1	b11.a1.a3	tr|M0QXA7|M0QXA7_HUMAN	tr|M0QXA7|M0QXA7_HUMAN Protein Wiz OS=Homo sapiens GN=WIZ PE=4 SV=1	AADGGERPLAASPPGTVK		823	840	1693.88720703125
pepb11a6	b11.a1.a3	tr|M0QXA7|M0QXA7_HUMAN	tr|M0QXA7|M0QXA7_HUMAN Protein Wiz OS=Homo sapiens GN=WIZ PE=4 SV=1	MMGGAGPGSSLEAR		430	443	1320.6038818359375
pepb11b15	b11.a1.a3	tr|M0QXA7|M0QXA7_HUMAN	tr|M0QXA7|M0QXA7_HUMAN Protein Wiz OS=Homo sapiens GN=WIZ PE=4 SV=1	SPQLSLSPR		190	198	984.5477294921875
pepb11a3	b11.a1.a3	tr|M0QXA7|M0QXA7_HUMAN	tr|M0QXA7|M0QXA7_HUMAN Protein Wiz OS=Homo sapiens GN=WIZ PE=4 SV=1	EDMTPLNLSSR	M3:+15.99491	527	537	1278.599853515625
pepb11b16	b11.a1.a3	tr|M0QXA7|M0QXA7_HUMAN	tr|M0QXA7|M0QXA7_HUMAN Protein Wiz OS=Homo sapiens GN=WIZ PE=4 SV=1	SPSDLHISPLAK		444	455	1264.68994140625
pepb11b18	b11.a1.a3	tr|M0QXA7|M0QXA7_HUMAN	tr|M0QXA7|M0QXA7_HUMAN Protein Wiz OS=Homo sapiens GN=WIZ PE=4 SV=1	TPLALAGSPTPK		173	184	1152.6627197265625
pepb11b17	b11.a1.a3	tr|M0QXA7|M0QXA7_HUMAN	tr|M0QXA7|M0QXA7_HUMAN Protein Wiz OS=Homo sapiens GN=WIZ PE=4 SV=1	SYIQGGRPF		771	779	1024.521484375
pepb11b20	b11.a1.a3	tr|M0QXA7|M0QXA7_HUMAN	tr|M0QXA7|M0QXA7_HUMAN Protein Wiz OS=Homo sapiens GN=WIZ PE=4 SV=1	VRPVPSLVPRPPQTSLVK		888	905	1970.19140625
pepb11a2	b11.a1.a3	tr|M0QXA7|M0QXA7_HUMAN	tr|M0QXA7|M0QXA7_HUMAN Protein Wiz OS=Homo sapiens GN=WIZ PE=4 SV=1	EDMTPLNLSSR		527	537	1262.60498046875
pepb11a4	b11.a1.a3	tr|M0QXA7|M0QXA7_HUMAN	tr|M0QXA7|M0QXA7_HUMAN Protein Wiz OS=Homo sapiens GN=WIZ PE=4 SV=1	FVGNIYTLK		906	914	1054.5936279296875
pepb11b12	b11.a1.a3	tr|M0QXA7|M0QXA7_HUMAN	tr|M0QXA7|M0QXA7_HUMAN Protein Wiz OS=Homo sapiens GN=WIZ PE=4 SV=1	RPSLGLAPGGLAVVGR		795	810	1519.9071044921875
pepb11b19	b11.a1.a3	tr|M0QXA7|M0QXA7_HUMAN	tr|M0QXA7|M0QXA7_HUMAN Protein Wiz OS=Homo sapiens GN=WIZ PE=4 SV=1	TYIQTELPFK		690	699	1239.662353515625
pepb11b14	b11.a1.a3	tr|M0QXA7|M0QXA7_HUMAN	tr|M0QXA7|M0QXA7_HUMAN Protein Wiz OS=Homo sapiens GN=WIZ PE=4 SV=1	SLPVPGALEQVASR		15	28	1423.790771484375
pepb12b10	b12.a1.a1	sp|Q14527|HLTF_HUMAN	sp|Q14527|HLTF_HUMAN Helicase-like transcription factor OS=Homo sapiens GN=HLTF PE=1 SV=2	KTDVEERPR		468	476	1129.596435546875
pepb12b11	b12.a1.a1	sp|Q14527|HLTF_HUMAN	sp|Q14527|HLTF_HUMAN Helicase-like transcription factor OS=Homo sapiens GN=HLTF PE=1 SV=2	MSELSSSRPK	M1:+15.99491	377	386	1137.5572509765625
pepb12a5	b12.a1.a1	sp|Q14527|HLTF_HUMAN	sp|Q14527|HLTF_HUMAN Helicase-like transcription factor OS=Homo sapiens GN=HLTF PE=1 SV=2	DPNNPYDK		88	95	962.4218139648438
pepb12a7	b12.a1.a1	sp|Q14527|HLTF_HUMAN	sp|Q14527|HLTF_HUMAN Helicase-like transcription factor OS=Homo sapiens GN=HLTF PE=1 SV=2	EYNVNDDSMK	M9:+15.99491	331	340	1230.4947509765625
pepb12b16	b12.a1.a1	sp|Q14527|HLTF_HUMAN	sp|Q14527|HLTF_HUMAN Helicase-like transcription factor OS=Homo sapiens GN=HLTF PE=1 SV=2	SDMEWTSSSK	M3:+15.99491	825	834	1173.4732666015625
pepb12a8	b12.a1.a1	sp|Q14527|HLTF_HUMAN	sp|Q14527|HLTF_HUMAN Helicase-like transcription factor OS=Homo sapiens GN=HLTF PE=1 SV=2	GDSPLHSIR		542	550	981.5115966796875
pepb12a6	b12.a1.a1	sp|Q14527|HLTF_HUMAN	sp|Q14527|HLTF_HUMAN Helicase-like transcription factor OS=Homo sapiens GN=HLTF PE=1 SV=2	EYNVNDDSMK		331	340	1214.499755859375
pepb12a4	b12.a1.a1	sp|Q14527|HLTF_HUMAN	sp|Q14527|HLTF_HUMAN Helicase-like transcription factor OS=Homo sapiens GN=HLTF PE=1 SV=2	AVSSNGPSGNDTPEELR		725	741	1729.7991943359375
pepb12a9	b12.a1.a1	sp|Q14527|HLTF_HUMAN	sp|Q14527|HLTF_HUMAN Helicase-like transcription factor OS=Homo sapiens GN=HLTF PE=1 SV=2	IREPALLSK		515	523	1026.6309814453125
pepb12b13	b12.a1.a1	sp|Q14527|HLTF_HUMAN	sp|Q14527|HLTF_HUMAN Helicase-like transcription factor OS=Homo sapiens GN=HLTF PE=1 SV=2	PVTMGDEGGLR		621	631	1131.5467529296875
pepb12a1	b12.a1.a1	sp|Q14527|HLTF_HUMAN	sp|Q14527|HLTF_HUMAN Helicase-like transcription factor OS=Homo sapiens GN=HLTF PE=1 SV=2	AGGVGLNLSAASR		914	926	1172.6385498046875
pepb12a3	b12.a1.a1	sp|Q14527|HLTF_HUMAN	sp|Q14527|HLTF_HUMAN Helicase-like transcription factor OS=Homo sapiens GN=HLTF PE=1 SV=2	AVLDLESER		572	580	1031.5372314453125
pepb12a2	b12.a1.a1	sp|Q14527|HLTF_HUMAN	sp|Q14527|HLTF_HUMAN Helicase-like transcription factor OS=Homo sapiens GN=HLTF PE=1 SV=2	ASGFVFTR		873	880	884.462890625
pepb12b17	b12.a1.a1	sp|Q14527|HLTF_HUMAN	sp|Q14527|HLTF_HUMAN Helicase-like transcription factor OS=Homo sapiens GN=HLTF PE=1 SV=2	THEMEPAEAIETPLLPHQK	M4:+15.99491	227	245	2187.075439453125
pepb12b20	b12.a1.a1	sp|Q14527|HLTF_HUMAN	sp|Q14527|HLTF_HUMAN Helicase-like transcription factor OS=Homo sapiens GN=HLTF PE=1 SV=2	YYTGVVNNNEMVALQR	M11:+15.99491	72	87	1886.9068603515625
pepb12b18	b12.a1.a1	sp|Q14527|HLTF_HUMAN	sp|Q14527|HLTF_HUMAN Helicase-like transcription factor OS=Homo sapiens GN=HLTF PE=1 SV=2	VFIQHITLSDEER		663	675	1586.8177490234375
pepb12b19	b12.a1.a1	sp|Q14527|HLTF_HUMAN	sp|Q14527|HLTF_HUMAN Helicase-like transcription factor OS=Homo sapiens GN=HLTF PE=1 SV=2	YYTGVVNNNEMVALQR		72	87	1870.9119873046875
pepb12b12	b12.a1.a1	sp|Q14527|HLTF_HUMAN	sp|Q14527|HLTF_HUMAN Helicase-like transcription factor OS=Homo sapiens GN=HLTF PE=1 SV=2	NDLYYNTITNFSEK		268	281	1721.8021240234375
pepb12b15	b12.a1.a1	sp|Q14527|HLTF_HUMAN	sp|Q14527|HLTF_HUMAN Helicase-like transcription factor OS=Homo sapiens GN=HLTF PE=1 SV=2	QDIVLTTYNILTHDYGTK		524	541	2095.071044921875
pepb12b14	b12.a1.a1	sp|Q14527|HLTF_HUMAN	sp|Q14527|HLTF_HUMAN Helicase-like transcription factor OS=Homo sapiens GN=HLTF PE=1 SV=2	QDIVLTTYNILTHDYGTK	Q1:-17.02655	524	541	2078.04443359375
pepb13b10	b13.a1.a1	sp|O43663|PRC1_HUMAN	sp|O43663|PRC1_HUMAN Protein regulator of cytokinesis 1 OS=Homo sapiens GN=PRC1 PE=1 SV=2	KLNTTTMSNATAN	M7:+15.99491	487	499	1382.658447265625
pepb13a4	b13.a1.a1	sp|O43663|PRC1_HUMAN	sp|O43663|PRC1_HUMAN Protein regulator of cytokinesis 1 OS=Homo sapiens GN=PRC1 PE=1 SV=2	EAVATIMSGSK	M7:+15.99491	258	268	1109.5511474609375
pepb13a9	b13.a1.a1	sp|O43663|PRC1_HUMAN	sp|O43663|PRC1_HUMAN Protein regulator of cytokinesis 1 OS=Homo sapiens GN=PRC1 PE=1 SV=2	LNTTTMSNATANSSIR	M6:+15.99491	488	503	1697.812744140625
pepb13b17	b13.a1.a1	sp|O43663|PRC1_HUMAN	sp|O43663|PRC1_HUMAN Protein regulator of cytokinesis 1 OS=Homo sapiens GN=PRC1 PE=1 SV=2	QTETEMLYGSAPR	M6:+15.99491	457	469	1498.6846923828125
pepb13a8	b13.a1.a1	sp|O43663|PRC1_HUMAN	sp|O43663|PRC1_HUMAN Protein regulator of cytokinesis 1 OS=Homo sapiens GN=PRC1 PE=1 SV=2	LNTTTMSNATANSSIR		488	503	1681.8177490234375
pepb13a3	b13.a1.a1	sp|O43663|PRC1_HUMAN	sp|O43663|PRC1_HUMAN Protein regulator of cytokinesis 1 OS=Homo sapiens GN=PRC1 PE=1 SV=2	EAVATIMSGSK		258	268	1093.55615234375
pepb13a1	b13.a1.a1	sp|O43663|PRC1_HUMAN	sp|O43663|PRC1_HUMAN Protein regulator of cytokinesis 1 OS=Homo sapiens GN=PRC1 PE=1 SV=2	ALQLEVDR		274	281	943.5211181640625
pepb13b16	b13.a1.a1	sp|O43663|PRC1_HUMAN	sp|O43663|PRC1_HUMAN Protein regulator of cytokinesis 1 OS=Homo sapiens GN=PRC1 PE=1 SV=2	QTETEMLYGSAPR		457	469	1482.689697265625
pepb13a2	b13.a1.a1	sp|O43663|PRC1_HUMAN	sp|O43663|PRC1_HUMAN Protein regulator of cytokinesis 1 OS=Homo sapiens GN=PRC1 PE=1 SV=2	DPSLSDSSTVGLQR		585	598	1461.7183837890625
pepb13b13	b13.a1.a1	sp|O43663|PRC1_HUMAN	sp|O43663|PRC1_HUMAN Protein regulator of cytokinesis 1 OS=Homo sapiens GN=PRC1 PE=1 SV=2	PIFGGTVYHSPVSR		504	517	1516.7911376953125
pepb13b15	b13.a1.a1	sp|O43663|PRC1_HUMAN	sp|O43663|PRC1_HUMAN Protein regulator of cytokinesis 1 OS=Homo sapiens GN=PRC1 PE=1 SV=2	QTETEMLYGSAPR	M6:+15.99491 Q1:-17.02655	457	469	1481.6580810546875
pepb13b18	b13.a1.a1	sp|O43663|PRC1_HUMAN	sp|O43663|PRC1_HUMAN Protein regulator of cytokinesis 1 OS=Homo sapiens GN=PRC1 PE=1 SV=2	SDATSGILNSTNIQS		606	620	1507.723876953125
[truncated: 1,362 more rows]

## Sheet: X!TandemPipeline informations
X!TandemPipeline version :
3.3.4	Myosine Bodybuildée
X!TandemPipeline filters :
Mode	indiv
Maximum peptide Evalue	0.05000000074505806
[truncated: 4 more rows]
