# Supplementary material for: The human DNA ends proteome uncovers an unexpected entanglement of functional pathways
Source: Nucleic Acids Res. 2016 Feb 25;44(10):4721–33. doi: 10.1093/nar/gkw121 (PMC4889927; doi:10.1093/nar/gkw121)
Supplement: SUPPLEMENTARY DATA [file supp_gkw121_nar-02937-m-2015-File003.zip › berthelot-et-al-spreadsheet-formatted-mass-data/vb132.ods]

## Sheet: proteins
MS Sample :	DaPR130924_VB132_O1948.m
Group ID	Sub-group ID	Protein ID	Description	log(E value)	Coverage	MW	Spectra	Specific	Uniques	Specific uniques	Theoretical number of tryptic peptides	PAI	emPAI	Sub-group proteins	number of MS samples
a1	a1.a1	a1.a1.a1	sp|P09874|PARP1_HUMAN Poly [ADP-ribose] polymerase 1 OS=Homo sapiens GN=PARP1 PE=1 SV=4	-94.8269271850586	26	112.9000015258789	39		26		42	0.9285714285714286	7.483428982440721	1	1
a2	a2.a1	a2.a1.a1	sp|P23246|SFPQ_HUMAN Splicing factor, proline- and glutamine-rich OS=Homo sapiens GN=SFPQ PE=1 SV=2	-31.674068450927734	16	76.0	17		10		24	0.7083333333333334	4.108969774506928	1	1
a3	a3.a1	a3.a1.a1	sp|P49916|DNLI3_HUMAN DNA ligase 3 OS=Homo sapiens GN=LIG3 PE=1 SV=2	-45.309757232666016	14	112.69999694824219	14		14		47	0.2978723404255319	0.9855111964445817	1	1
a4	a4.a1	a4.a1.a1	sp|P13010|XRCC5_HUMAN X-ray repair cross-complementing protein 5 OS=Homo sapiens GN=XRCC5 PE=1 SV=3	-41.610294342041016	16	82.5	13		13		27	0.48148148148148145	2.030271082866397	1	1
a5	a5.a1	a5.a1.a1	sp|Q15554-3|TERF2_HUMAN Isoform 3 of Telomeric repeat-binding factor 2 OS=Homo sapiens GN=TERF2	-33.7706298828125	19	59.5	12		10		24	0.5	2.1622776601683795	1	1
a6	a6.a1	a6.a1.a1	sp|P12956|XRCC6_HUMAN X-ray repair cross-complementing protein 6 OS=Homo sapiens GN=XRCC6 PE=1 SV=2	-45.867515563964844	19	69.69999694824219	12		11		26	0.46153846153846156	1.8942661247167512	1	1
a7	a7.a1	a7.a1.a1	sp|P27694|RFA1_HUMAN Replication protein A 70 kDa DNA-binding subunit OS=Homo sapiens GN=RPA1 PE=1 SV=2	-32.91438674926758	20	68.0	10		9		24	0.4166666666666667	1.6101572156825368	1	1
a8	a8.a1	a8.a1.a1	sp|P52701|MSH6_HUMAN DNA mismatch repair protein Msh6 OS=Homo sapiens GN=MSH6 PE=1 SV=2	-25.512290954589844	7	152.5	9		9		55	0.16363636363636364	0.45759330096929585	2	1
a8	a8.a1	a8.a1.a2	tr|B4DF41|B4DF41_HUMAN DNA mismatch repair protein Msh6 OS=Homo sapiens GN=MSH6 PE=2 SV=1	-25.512290954589844	8	137.6999969482422	9		9		53	0.16981132075471697	0.47846592907130336	2	1
a9	a9.a1	a9.a1.a1	sp|Q8NE71-2|ABCF1_HUMAN Isoform 2 of ATP-binding cassette sub-family F member 1 OS=Homo sapiens GN=ABCF1	-22.229951858520508	10	91.5	8		7		30	0.26666666666666666	0.8478497974222909	2	1
a9	a9.a1	a9.a1.a2	sp|Q8NE71|ABCF1_HUMAN ATP-binding cassette sub-family F member 1 OS=Homo sapiens GN=ABCF1 PE=1 SV=2	-22.229951858520508	9	95.69999694824219	8		7		32	0.25	0.7782794100389228	2	1
b10	b10.a1	b10.a1.a1	sp|O95785-2|WIZ_HUMAN Isoform 2 of Protein Wiz OS=Homo sapiens GN=WIZ	-16.782440185546875	9	85.19999694824219	6		6		31	0.1935483870967742	0.561523006000497	5	1
b10	b10.a1	b10.a1.a2	sp|O95785|WIZ_HUMAN Protein Wiz OS=Homo sapiens GN=WIZ PE=1 SV=2	-16.782440185546875	4	178.39999389648438	6		6		63	0.09523809523809523	0.24519708473503288	5	1
b10	b10.a1	b10.a1.a3	tr|B3KVH1|B3KVH1_HUMAN Protein Wiz OS=Homo sapiens GN=WIZ PE=2 SV=1	-16.782440185546875	9	89.19999694824219	6		6		38	0.15789473684210525	0.43844988828766285	5	1
b10	b10.a1	b10.a1.a4	tr|B7ZM82|B7ZM82_HUMAN Protein Wiz OS=Homo sapiens GN=WIZ PE=2 SV=1	-16.782440185546875	7	102.80000305175781	6		6		43	0.13953488372093023	0.37890670607984966	5	1
b10	b10.a1	b10.a1.a5	tr|M0QXA7|M0QXA7_HUMAN Protein Wiz OS=Homo sapiens GN=WIZ PE=4 SV=1	-16.782440185546875	7	103.0999984741211	6		6		43	0.13953488372093023	0.37890670607984966	5	1
b11	b11.a1	b11.a1.a1	sp|Q96T60|PNKP_HUMAN Bifunctional polynucleotide phosphatase/kinase OS=Homo sapiens GN=PNKP PE=1 SV=1	-19.30975914001465	13	56.900001525878906	6		6		27	0.2222222222222222	0.6681005372000588	2	1
b11	b11.a1	b11.a1.a2	tr|M0QYH2|M0QYH2_HUMAN Bifunctional polynucleotide phosphatase/kinase OS=Homo sapiens GN=PNKP PE=4 SV=1	-19.30975914001465	13	53.5	6		6		25	0.24	0.7378008287493754	2	1
b12	b12.a1	b12.a1.a1	sp|P35527|K1C9_HUMAN Keratin, type I cytoskeletal 9 OS=Homo sapiens GN=KRT9 PE=1 SV=3	-19.89012336730957	10	61.900001525878906	5		5		21	0.23809523809523808	0.7301957388458942	1	1
b13	b13.a1	b13.a1.a1	sp|Q06330-2|SUH_HUMAN Isoform APCR-1 of Recombining binding protein suppressor of hairless OS=Homo sapiens GN=RBPJ	-15.223648071289062	10	47.099998474121094	5		4		15	0.3333333333333333	1.1544346900318838	8	1
b13	b13.a1	b13.a1.a2	sp|Q06330-3|SUH_HUMAN Isoform APCR-3 of Recombining binding protein suppressor of hairless OS=Homo sapiens GN=RBPJ	-15.223648071289062	10	45.5	5		4		15	0.3333333333333333	1.1544346900318838	8	1
b13	b13.a1	b13.a1.a3	sp|Q06330-4|SUH_HUMAN Isoform 4 of Recombining binding protein suppressor of hairless OS=Homo sapiens GN=RBPJ	-15.223648071289062	9	54.0	5		4		17	0.29411764705882354	0.9684194472866121	8	1
b13	b13.a1	b13.a1.a4	sp|Q06330-5|SUH_HUMAN Isoform 5 of Recombining binding protein suppressor of hairless OS=Homo sapiens GN=RBPJ	-15.223648071289062	9	51.79999923706055	5		4		17	0.29411764705882354	0.9684194472866121	8	1
b13	b13.a1	b13.a1.a5	sp|Q06330-6|SUH_HUMAN Isoform 6 of Recombining binding protein suppressor of hairless OS=Homo sapiens GN=RBPJ	-15.223648071289062	9	54.29999923706055	5		4		17	0.29411764705882354	0.9684194472866121	8	1
b13	b13.a1	b13.a1.a6	sp|Q06330-7|SUH_HUMAN Isoform 7 of Recombining binding protein suppressor of hairless OS=Homo sapiens GN=RBPJ	-15.223648071289062	9	54.20000076293945	5		4		17	0.29411764705882354	0.9684194472866121	8	1
b13	b13.a1	b13.a1.a7	sp|Q06330|SUH_HUMAN Recombining binding protein suppressor of hairless OS=Homo sapiens GN=RBPJ PE=1 SV=3	-15.223648071289062	8	55.5	5		4		18	0.2777777777777778	0.8957356524063758	8	1
b13	b13.a1	b13.a1.a8	tr|D6R927|D6R927_HUMAN Recombining-binding protein suppressor of hairless OS=Homo sapiens GN=RBPJ PE=2 SV=1	-15.223648071289062	11	43.400001525878906	5		4		13	0.38461538461538464	1.4244620170823286	8	1
b14	b14.a1	b14.a1.a1	sp|P62805|H4_HUMAN Histone H4 OS=Homo sapiens GN=HIST1H4A PE=1 SV=2	-14.962182998657227	42	11.300000190734863	5		4		5	1.0	9.0	1	1
b15	b15.a1	b15.a1.a1	sp|P35659|DEK_HUMAN Protein DEK OS=Homo sapiens GN=DEK PE=1 SV=1	-12.790285110473633	14	42.599998474121094	5		5		17	0.29411764705882354	0.9684194472866121	1	1
b16	b16.a1	b16.a1.a1	sp|Q9NTI5-2|PDS5B_HUMAN Isoform 2 of Sister chromatid cohesion protein PDS5 homolog B OS=Homo sapiens GN=PDS5B	-20.254600524902344	4	158.0	5		5		61	0.08196721311475409	0.20772265513446264	2	1
b16	b16.a1	b16.a1.a2	sp|Q9NTI5|PDS5B_HUMAN Sister chromatid cohesion protein PDS5 homolog B OS=Homo sapiens GN=PDS5B PE=1 SV=1	-20.254600524902344	4	164.39999389648438	5		5		61	0.08196721311475409	0.20772265513446264	2	1
b17	b17.a1	b17.a1.a1	sp|P18887|XRCC1_HUMAN DNA repair protein XRCC1 OS=Homo sapiens GN=XRCC1 PE=1 SV=2	-16.778820037841797	12	69.30000305175781	5		5		21	0.23809523809523808	0.7301957388458942	2	1
b17	b17.a1	b17.a1.a2	tr|F5H8D7|F5H8D7_HUMAN DNA repair protein XRCC1 OS=Homo sapiens GN=XRCC1 PE=2 SV=1	-16.778820037841797	12	65.80000305175781	5		5		20	0.25	0.7782794100389228	2	1
b18	b18.a1	b18.a1.a1	sp|P46087-4|NOP2_HUMAN Isoform 4 of Putative ribosomal RNA methyltransferase NOP2 OS=Homo sapiens GN=NOP2	-18.254011154174805	6	92.69999694824219	4		4		29	0.13793103448275862	0.37382379588326287	2	1
b18	b18.a1	b18.a1.a2	sp|P46087|NOP2_HUMAN Putative ribosomal RNA methyltransferase NOP2 OS=Homo sapiens GN=NOP2 PE=1 SV=2	-18.254011154174805	6	89.0999984741211	4		4		28	0.14285714285714285	0.3894954943731377	2	1
b19	b19.a1	b19.a1.a1	sp|P49711|CTCF_HUMAN Transcriptional repressor CTCF OS=Homo sapiens GN=CTCF PE=1 SV=1	-5.616543769836426	3	82.5999984741211	4		3		19	0.21052631578947367	0.6237767391887217	1	1
b20	b20.a1	b20.a1.a1	sp|P10412|H14_HUMAN Histone H1.4 OS=Homo sapiens GN=HIST1H1E PE=1 SV=2	-12.647308349609375	15	21.799999237060547	4		4		4	1.0	9.0	3	1
b20	b20.a1	b20.a1.a2	sp|P16402|H13_HUMAN Histone H1.3 OS=Homo sapiens GN=HIST1H1D PE=1 SV=2	-12.647308349609375	14	22.299999237060547	4		4		4	1.0	9.0	3	1
b20	b20.a1	b20.a1.a3	sp|P16403|H12_HUMAN Histone H1.2 OS=Homo sapiens GN=HIST1H1C PE=1 SV=2	-12.647308349609375	15	21.299999237060547	4		4		4	1.0	9.0	3	1
b21	b21.a1	b21.a1.a1	sp|Q9NR30-2|DDX21_HUMAN Isoform 2 of Nucleolar RNA helicase 2 OS=Homo sapiens GN=DDX21	-10.410382270812988	6	79.5	4		4		32	0.125	0.33352143216332397	2	1
b21	b21.a1	b21.a1.a2	sp|Q9NR30|DDX21_HUMAN Nucleolar RNA helicase 2 OS=Homo sapiens GN=DDX21 PE=1 SV=5	-10.410382270812988	5	87.19999694824219	4		4		35	0.11428571428571428	0.3010252169108314	2	1
b22	b22.a1	b22.a1.a1	sp|Q14669-2|TRIPC_HUMAN Isoform 2 of E3 ubiquitin-protein ligase TRIP12 OS=Homo sapiens GN=TRIP12	-9.02735710144043	2	223.60000610351562	4		4		76	0.05263157894736842	0.12883789168468907	3	1
b22	b22.a1	b22.a1.a2	sp|Q14669-3|TRIPC_HUMAN Isoform 3 of E3 ubiquitin-protein ligase TRIP12 OS=Homo sapiens GN=TRIP12	-9.02735710144043	2	225.1999969482422	4		4		77	0.05194805194805195	0.12706263472941015	3	1
b22	b22.a1	b22.a1.a3	sp|Q14669|TRIPC_HUMAN E3 ubiquitin-protein ligase TRIP12 OS=Homo sapiens GN=TRIP12 PE=1 SV=1	-9.02735710144043	2	220.10000610351562	4		4		75	0.05333333333333334	0.130663397949639	3	1
b23	b23.a1	b23.a1.a1	sp|Q00839-2|HNRPU_HUMAN Isoform Short of Heterogeneous nuclear ribonucleoprotein U OS=Homo sapiens GN=HNRNPU	-17.498228073120117	6	88.80000305175781	4		4		23	0.17391304347826086	0.4924955450518296	2	1
b23	b23.a1	b23.a1.a2	sp|Q00839|HNRPU_HUMAN Heterogeneous nuclear ribonucleoprotein U OS=Homo sapiens GN=HNRNPU PE=1 SV=6	-17.498228073120117	6	90.4000015258789	4		4		24	0.16666666666666666	0.46779926762206947	2	1
b24	b24.a1	b24.a1.a1	sp|P61626|LYSC_HUMAN Lysozyme C OS=Homo sapiens GN=LYZ PE=1 SV=1	-10.467805862426758	18	16.5	3		3		7	0.42857142857142855	1.6826957952797255	2	1
b24	b24.a1	b24.a1.a2	tr|F8VV32|F8VV32_HUMAN Lysozyme C OS=Homo sapiens GN=LYZ PE=2 SV=1	-10.467805862426758	25	11.399999618530273	3		3		7	0.42857142857142855	1.6826957952797255	2	1
b25	b25.a1	b25.a1.a1	sp|P17480-2|UBF1_HUMAN Isoform UBF2 of Nucleolar transcription factor 1 OS=Homo sapiens GN=UBTF	-9.101274490356445	3	84.80000305175781	3		3		27	0.1111111111111111	0.2915496650148839	3	1
b25	b25.a1	b25.a1.a2	sp|P17480|UBF1_HUMAN Nucleolar transcription factor 1 OS=Homo sapiens GN=UBTF PE=1 SV=1	-9.101274490356445	3	89.19999694824219	3		3		29	0.10344827586206896	0.26896100316792215	3	1
b25	b25.a1	b25.a1.a3	tr|E9PKP7|E9PKP7_HUMAN Nucleolar transcription factor 1 OS=Homo sapiens GN=UBTF PE=2 SV=1	-9.101274490356445	3	87.30000305175781	3		3		29	0.10344827586206896	0.26896100316792215	3	1
b26	b26.a1	b26.a1.a1	sp|P00367|DHE3_HUMAN Glutamate dehydrogenase 1, mitochondrial OS=Homo sapiens GN=GLUD1 PE=1 SV=2	-8.652396202087402	5	61.29999923706055	3		3		28	0.10714285714285714	0.2798022139979537	3	1
b26	b26.a1	b26.a1.a2	sp|P49448|DHE4_HUMAN Glutamate dehydrogenase 2, mitochondrial OS=Homo sapiens GN=GLUD2 PE=1 SV=2	-8.652396202087402	5	61.29999923706055	3		3		29	0.10344827586206896	0.26896100316792215	3	1
b26	b26.a1	b26.a1.a3	tr|B4DGN5|B4DGN5_HUMAN Glutamate dehydrogenase OS=Homo sapiens GN=GLUD1 PE=2 SV=1	-8.652396202087402	7	46.5	3		3		20	0.15	0.4125375446227544	3	1
b27	b27.a1	b27.a1.a1	sp|Q14527|HLTF_HUMAN Helicase-like transcription factor OS=Homo sapiens GN=HLTF PE=1 SV=2	-15.111258506774902	3	113.69999694824219	3		3		47	0.06382978723404255	0.15832328625471037	1	1
b28	b28.a1	b28.a1.a1	sp|Q08211|DHX9_HUMAN ATP-dependent RNA helicase A OS=Homo sapiens GN=DHX9 PE=1 SV=4	-4.4540252685546875	1	140.6999969482422	3		3		49	0.061224489795918366	0.1513953993264474	1	1
b29	b29.a1	b29.a1.a1	sp|P43246-2|MSH2_HUMAN Isoform 2 of DNA mismatch repair protein Msh2 OS=Homo sapiens GN=MSH2	-6.812479019165039	3	97.0999984741211	3		3		32	0.09375	0.24093776075171958	2	1
b29	b29.a1	b29.a1.a2	sp|P43246|MSH2_HUMAN DNA mismatch repair protein Msh2 OS=Homo sapiens GN=MSH2 PE=1 SV=1	-6.812479019165039	3	104.5999984741211	3		3		35	0.08571428571428572	0.21818791201011556	2	1
b30	b30.a1	b30.a1.a1	sp|P05388|RLA0_HUMAN 60S acidic ribosomal protein P0 OS=Homo sapiens GN=RPLP0 PE=1 SV=1	-5.764471530914307	16	34.20000076293945	3		3		10	0.3	0.9952623149688795	3	1
b30	b30.a1	b30.a1.a2	tr|F8VWS0|F8VWS0_HUMAN 60S acidic ribosomal protein P0 OS=Homo sapiens GN=RPLP0 PE=2 SV=1	-5.764471530914307	18	30.399999618530273	3		3		9	0.3333333333333333	1.1544346900318838	3	1
b30	b30.a1	b30.a1.a3	tr|Q3B7A4|Q3B7A4_HUMAN 60S acidic ribosomal protein P0 OS=Homo sapiens GN=RPLP0 PE=2 SV=1	-5.764471530914307	20	27.299999237060547	3		3		10	0.3	0.9952623149688795	3	1
b31	b31.a1	b31.a1.a1	sp|Q14978-2|NOLC1_HUMAN Isoform Beta of Nucleolar and coiled-body phosphoprotein 1 OS=Homo sapiens GN=NOLC1	-7.81050968170166	3	74.5999984741211	2		2		25	0.08	0.20226443461741295	4	1
b31	b31.a1	b31.a1.a2	sp|Q14978-3|NOLC1_HUMAN Isoform 3 of Nucleolar and coiled-body phosphoprotein 1 OS=Homo sapiens GN=NOLC1	-7.81050968170166	3	73.5999984741211	2		2		23	0.08695652173913043	0.22167734899679203	4	1
b31	b31.a1	b31.a1.a3	sp|Q14978|NOLC1_HUMAN Nucleolar and coiled-body phosphoprotein 1 OS=Homo sapiens GN=NOLC1 PE=1 SV=2	-7.81050968170166	3	73.5	2		2		24	0.08333333333333333	0.21152765862858836	4	1
b31	b31.a1	b31.a1.a4	tr|Q96J17|Q96J17_HUMAN NOLC1 protein OS=Homo sapiens GN=NOLC1 PE=2 SV=1	-7.81050968170166	5	44.099998474121094	2		2		15	0.13333333333333333	0.35935639087852556	4	1
b32	b32.a1	b32.a1.a1	sp|Q9BW19|KIFC1_HUMAN Kinesin-like protein KIFC1 OS=Homo sapiens GN=KIFC1 PE=1 SV=2	-6.146301746368408	3	73.5999984741211	2		2		33	0.06060606060606061	0.1497569953977358	1	1
b33	b33.a1	b33.a1.a1	sp|Q9BXP5-2|SRRT_HUMAN Isoform 2 of Serrate RNA effector molecule homolog OS=Homo sapiens GN=SRRT	-6.528561592102051	2	100.0999984741211	2		2		37	0.05405405405405406	0.13254131515281187	6	1
b33	b33.a1	b33.a1.a2	sp|Q9BXP5-3|SRRT_HUMAN Isoform 3 of Serrate RNA effector molecule homolog OS=Homo sapiens GN=SRRT	-6.528561592102051	2	100.4000015258789	2		2		36	0.05555555555555555	0.13646366638572482	6	1
b33	b33.a1	b33.a1.a3	sp|Q9BXP5-4|SRRT_HUMAN Isoform 4 of Serrate RNA effector molecule homolog OS=Homo sapiens GN=SRRT	-6.528561592102051	2	100.0	2		2		36	0.05555555555555555	0.13646366638572482	6	1
b33	b33.a1	b33.a1.a4	sp|Q9BXP5-5|SRRT_HUMAN Isoform 5 of Serrate RNA effector molecule homolog OS=Homo sapiens GN=SRRT	-6.528561592102051	2	96.0	2		2		34	0.058823529411764705	0.14504756993828183	6	1
b33	b33.a1	b33.a1.a5	sp|Q9BXP5|SRRT_HUMAN Serrate RNA effector molecule homolog OS=Homo sapiens GN=SRRT PE=1 SV=1	-6.528561592102051	2	100.5	2		2		37	0.05405405405405406	0.13254131515281187	6	1
b33	b33.a1	b33.a1.a6	tr|H7C3A1|H7C3A1_HUMAN Serrate RNA effector molecule homolog (Fragment) OS=Homo sapiens GN=SRRT PE=2 SV=1	-6.528561592102051	3	56.599998474121094	2		2		23	0.08695652173913043	0.22167734899679203	6	1
b34	b34.a1	b34.a1.a1	sp|Q04837|SSBP_HUMAN Single-stranded DNA-binding protein, mitochondrial OS=Homo sapiens GN=SSBP1 PE=1 SV=1	-5.251037120819092	10	17.200000762939453	2		2		8	0.25	0.7782794100389228	3	1
b34	b34.a1	b34.a1.a2	tr|C9K0U8|C9K0U8_HUMAN Single-stranded DNA-binding protein (Fragment) OS=Homo sapiens GN=SSBP1 PE=2 SV=1	-5.251037120819092	13	14.0	2		2		7	0.2857142857142857	0.9306977288832501	3	1
b34	b34.a1	b34.a1.a3	tr|E7EUY5|E7EUY5_HUMAN Single-stranded DNA-binding protein (Fragment) OS=Homo sapiens GN=SSBP1 PE=2 SV=1	-5.251037120819092	11	15.600000381469727	2		2		8	0.25	0.7782794100389228	3	1
b35	b35.a1	b35.a1.a1	sp|Q7Z460-2|CLAP1_HUMAN Isoform 2 of CLIP-associating protein 1 OS=Homo sapiens GN=CLASP1	-8.812761306762695	1	161.89999389648438	2		2		80	0.025	0.059253725177288885	8	1
b35	b35.a1	b35.a1.a2	sp|Q7Z460-3|CLAP1_HUMAN Isoform 3 of CLIP-associating protein 1 OS=Homo sapiens GN=CLASP1	-8.812761306762695	1	164.3000030517578	2		2		82	0.024390243902439025	0.057767560283175756	8	1
b35	b35.a1	b35.a1.a3	sp|Q7Z460|CLAP1_HUMAN CLIP-associating protein 1 OS=Homo sapiens GN=CLASP1 PE=1 SV=1	-8.812761306762695	1	169.1999969482422	2		2		84	0.023809523809523808	0.056354103749187257	8	1
b35	b35.a1	b35.a1.a4	tr|B7ZLX3|B7ZLX3_HUMAN CLASP1 protein OS=Homo sapiens GN=CLASP1 PE=2 SV=1	-8.812761306762695	1	162.8000030517578	2		2		80	0.025	0.059253725177288885	8	1
b35	b35.a1	b35.a1.a5	tr|F5GWM7|F5GWM7_HUMAN CLIP-associating protein 1 OS=Homo sapiens GN=CLASP1 PE=2 SV=1	-8.812761306762695	1	137.6999969482422	2		2		70	0.02857142857142857	0.06800043251457577	8	1
b35	b35.a1	b35.a1.a6	tr|F5GWS0|F5GWS0_HUMAN CLIP-associating protein 1 OS=Homo sapiens GN=CLASP1 PE=2 SV=1	-8.812761306762695	1	162.5	2		2		79	0.02531645569620253	0.06002584880688211	8	1
b35	b35.a1	b35.a1.a7	tr|F5H2E2|F5H2E2_HUMAN CLIP-associating protein 1 OS=Homo sapiens GN=CLASP1 PE=2 SV=1	-8.812761306762695	2	136.39999389648438	2		2		66	0.030303030303030304	0.07226722201032332	8	1
b35	b35.a1	b35.a1.a8	tr|F8WA11|F8WA11_HUMAN CLIP-associating protein 1 OS=Homo sapiens GN=CLASP1 PE=2 SV=1	-8.812761306762695	1	164.1999969482422	2		2		82	0.024390243902439025	0.057767560283175756	8	1
b36	b36.a1	b36.a1.a1	sp|P17844|DDX5_HUMAN Probable ATP-dependent RNA helicase DDX5 OS=Homo sapiens GN=DDX5 PE=1 SV=1	-4.623423099517822	3	69.0	2		2		26	0.07692307692307693	0.19377664171443643	3	1
b36	b36.a1	b36.a1.a2	tr|B4DLW8|B4DLW8_HUMAN Probable ATP-dependent RNA helicase DDX5 OS=Homo sapiens GN=DDX5 PE=2 SV=1	-4.623423099517822	4	60.400001525878906	2		2		24	0.08333333333333333	0.21152765862858836	3	1
b36	b36.a1	b36.a1.a3	tr|J3KTA4|J3KTA4_HUMAN Probable ATP-dependent RNA helicase DDX5 OS=Homo sapiens GN=DDX5 PE=4 SV=1	-4.623423099517822	3	68.9000015258789	2		2		26	0.07692307692307693	0.19377664171443643	3	1
b37	b37.a1	b37.a1.a1	sp|P16401|H15_HUMAN Histone H1.5 OS=Homo sapiens GN=HIST1H1B PE=1 SV=3	-9.382999420166016	10	22.5	2		2		4	0.5	2.1622776601683795	1	1
b38	b38.a1	b38.a1.a1	sp|P11387|TOP1_HUMAN DNA topoisomerase 1 OS=Homo sapiens GN=TOP1 PE=1 SV=2	-5.180456161499023	2	90.5999984741211	2		2		35	0.05714285714285714	0.14062492385132086	1	1
b39	b39.a1	b39.a1.a1	sp|P09661|RU2A_HUMAN U2 small nuclear ribonucleoprotein A' OS=Homo sapiens GN=SNRPA1 PE=1 SV=2	-6.9430952072143555	9	28.299999237060547	2		2		9	0.2222222222222222	0.6681005372000588	3	1
b39	b39.a1	b39.a1.a2	tr|H0YLR3|H0YLR3_HUMAN U2 small nuclear ribonucleoprotein A' (Fragment) OS=Homo sapiens GN=SNRPA1 PE=2 SV=1	-6.9430952072143555	27	9.399999618530273	2		2		5	0.4	1.5118864315095801	3	1
b39	b39.a1	b39.a1.a3	tr|H0YMA0|H0YMA0_HUMAN U2 small nuclear ribonucleoprotein A' (Fragment) OS=Homo sapiens GN=SNRPA1 PE=2 SV=1	-6.9430952072143555	17	15.800000190734863	2		2		7	0.2857142857142857	0.9306977288832501	3	1

## Sheet: peptides
MS Sample :	DaPR130924_VB132_O1948.m
Group ID	Peptide ID	SequenceLI	Modifs	Charge	MH+ theo	Number of subgroups	Subgroup ids	Number of spectra
a1	pepa1a1	AEPVEVVAPR		2	1066.589599609375	1	a1.a1	2
a1	pepa1a2	AMVEYEIDIQK	M2:+15.99491	2	1354.65625	1	a1.a1	1
a1	pepa1a3	AQNDIIWNIK		2	1214.6531982421875	1	a1.a1	1
a1	pepa1a4	AVNSSASADKPISNMK	M15:+15.99491	3	1635.8011474609375	1	a1.a1	1
a1	pepa1a5	FAGIISQGIR		2	1061.610595703125	1	a1.a1	1
a1	pepa1a6	FYTIIPHDFGMK	M11:+15.99491	2	1484.7247314453125	1	a1.a1	1
a1	pepa1a7	GIYFADMVSK		2	1130.5555419921875	1	a1.a1	1
a1	pepa1a8	GIYFADMVSK	M7:+15.99491	2	1146.5504150390625	1	a1.a1	1
a1	pepa1a9	GTNSYYK		2	832.3839721679688	1	a1.a1	1
a1	pepa1b10	IAPPEAPVTGYMFGK		3	1577.8037109375	1	a1.a1	1
a1	pepa1b11	IAPPEAPVTGYMFGK	M12:+15.99491	3	1593.798583984375	1	a1.a1	1
a1	pepa1b12	IFPPETSASVAATPPPSTASAPAAVNSSASADKPISNMK		3	3767.8798828125	1	a1.a1	1
a1	pepa1b13	KPPIINNADSVQAK		2	1494.827880859375	1	a1.a1	2
a1	pepa1b14	MAIMVQSPMFDGK		2	1454.6844482421875	1	a1.a1	1
a1	pepa1b15	MAIMVQSPMFDGK	M4:+15.99491	2	1470.679443359375	1	a1.a1	2
a1	pepa1b16	MAIMVQSPMFDGK	M4:+15.99491 - M9:+15.99491	2	1486.67431640625	1	a1.a1	2
a1	pepa1b17	MAIMVQSPMFDGK	M1:+15.99491 - M4:+15.99491 - M9:+15.99491	2	1502.669189453125	1	a1.a1	2
a1	pepa1b18	MIFDVESMK	M1:+15.99491	2	1115.5115966796875	1	a1.a1	1
a1	pepa1b19	MIFDVESMKK	M8:+15.99491	2	1243.6064453125	1	a1.a1	1
a1	pepa1b20	MVDPEKPQIGMIDR		3	1628.8138427734375	1	a1.a1	1
a1	pepa1b21	MVDPEKPQIGMIDR	M1:+15.99491 - M11:+15.99491	2	1660.8037109375	1	a1.a1	1
a1	pepa1b22	PIDVNYEK		2	977.4943237304688	1	a1.a1	1
a1	pepa1b23	PVQDIIK		2	812.4880981445312	1	a1.a1	1
a1	pepa1b24	QQVPSGESAIIDR	Q1:-17.02655	2	1382.6915283203125	1	a1.a1	1
a1	pepa1b25	QQVPSGESAIIDR		2	1399.718017578125	1	a1.a1	1
a1	pepa1b26	SATIGIVDIVK		2	1115.66748046875	1	a1.a1	1
a1	pepa1b27	SDAYYCTGDVTAWTK	C6:+57.02146	2	1737.742919921875	1	a1.a1	1
a1	pepa1b28	SIQEIFIAH		2	1057.568115234375	1	a1.a1	1
a1	pepa1b29	SSASADKPISNMK	M12:+15.99491	2	1351.652587890625	1	a1.a1	1
a1	pepa1b30	TGNAWHSK		2	900.4326782226562	1	a1.a1	1
a1	pepa1b31	VCSTNDIK	C2:+57.02146	2	936.4459228515625	1	a1.a1	1
a1	pepa1b32	VFSATIGIVDIVK		2	1361.8043212890625	1	a1.a1	2
a1	pepa1b33	VVSEDFIQDVSASTK		2	1624.806884765625	1	a1.a1	1
a2	pepa2a1	AEIDDTPMR	M8:+15.99491	2	1063.472900390625	1	a2.a1	1
a2	pepa2a2	CSEGVFIITTTPR	C1:+57.02146 - C1:-17.02655	2	1463.7203369140625	1	a2.a1	1
a2	pepa2a3	FAQHGTFEYEYSQR		3	1762.7823486328125	1	a2.a1	1
a2	pepa2a4	FATHAAAISVR		2	1143.6273193359375	1	a2.a1	1
a2	pepa2a5	GIVEFASK		2	850.46728515625	1	a2.a1	1
a2	pepa2a6	GMGPGTPAGYGR		2	1120.520751953125	1	a2.a1	1
a2	pepa2a7	GMGPGTPAGYGR	M2:+15.99491	2	1136.5157470703125	1	a2.a1	1
a2	pepa2a8	ISDSEGFK		2	882.4207763671875	1	a2.a1	1
a2	pepa2a9	MGGGGAMNMGDPYGSGGQK		2	1771.7200927734375	1	a2.a1	1
a2	pepa2b10	MGGGGAMNMGDPYGSGGQK	M7:+15.99491	2	1787.7149658203125	1	a2.a1	2
a2	pepa2b11	MGGGGAMNMGDPYGSGGQK	M7:+15.99491 - M9:+15.99491	2	1803.7099609375	1	a2.a1	2
a2	pepa2b12	SPPPGMGINQNR		2	1267.62158203125	1	a2.a1	1
a2	pepa2b13	SPPPGMGINQNR	M6:+15.99491	2	1283.616455078125	1	a2.a1	2
a2	pepa2b14	YGEPGEVFINK		2	1252.621337890625	1	a2.a1	1
a3	pepa3a1	AADETICQTK	C7:+57.02146	2	1136.525634765625	1	a3.a1	1
a3	pepa3a2	AIDIADMITR	M7:+15.99491	2	1134.582763671875	1	a3.a1	1
a3	pepa3a3	GASFVTSTNPR		2	1136.5699462890625	1	a3.a1	1
a3	pepa3a4	IQNEIDMVK	M7:+15.99491	2	1105.55615234375	1	a3.a1	1
a3	pepa3a5	ITTTGQVTSPVK		2	1231.689697265625	1	a3.a1	1
a3	pepa3a6	IYIPPSTPDFSR		2	1392.7161865234375	1	a3.a1	1
a3	pepa3a7	NIQDVVER		2	972.5112915039062	1	a3.a1	1
a3	pepa3a8	NSGEAPSSPTPK		2	1171.5594482421875	1	a3.a1	1
a3	pepa3a9	PNNSGEAPSSPTPK		2	1382.6551513671875	1	a3.a1	1
a3	pepa3b10	SEAHTADGISIR		2	1256.6234130859375	1	a3.a1	1
a3	pepa3b11	TGKPIPFGTIGVHK		3	1451.8372802734375	1	a3.a1	1
a3	pepa3b12	TQIIQDFIR		2	1133.6318359375	1	a3.a1	1
a3	pepa3b13	VIIDIFTGVR		2	1132.6728515625	1	a3.a1	1
a3	pepa3b14	VIQEGIEGIVIK		2	1297.77294921875	1	a3.a1	1
a4	pepa4a1	ANPQVGVAFPH		2	1136.5850830078125	1	a4.a1	1
a4	pepa4a2	AVDAIIDSMSIAK	M9:+15.99491	2	1349.698486328125	1	a4.a1	1
a4	pepa4a3	EDIIQGFR		2	977.5054931640625	1	a4.a1	1
a4	pepa4a4	EPIPPIQQHIWNMINPPAEVTTK	M13:+15.99491	3	2669.3759765625	1	a4.a1	1
a4	pepa4a5	FFMGNQVIK		2	1083.5660400390625	1	a4.a1	1
a4	pepa4a6	HIEIFTDISSR		2	1317.68017578125	1	a4.a1	1
a4	pepa4a7	IGGHGPSFPIK		2	1109.610595703125	1	a4.a1	1
a4	pepa4a8	KVITMFVQR		2	1121.650390625	1	a4.a1	1
a4	pepa4a9	SQIDIIIH		2	938.531005859375	1	a4.a1	1
a4	pepa4b10	SQIDIIIHSIK		2	1266.741943359375	1	a4.a1	1
a4	pepa4b11	VITMFVQR	M4:+15.99491	2	1009.55029296875	1	a4.a1	1
a4	pepa4b12	YAYDKR		2	815.4050903320312	1	a4.a1	1
a4	pepa4b13	YGSDIVPFSK		2	1112.562744140625	1	a4.a1	1
a5	pepa5a1	AAGAGTAGPASGPGVVR		2	1395.7342529296875	1	a5.a1	1
a5	pepa5a2	DIVIPTQAIPASPAIK		2	1633.9527587890625	1	a5.a1	1
a5	pepa5a3	EAAVIICIK	C7:+57.02146	2	1016.581298828125	1	a5.a1	1
a5	pepa5a4	FYFHEAIR		2	1082.542236328125	1	a5.a1	1
a5	pepa5a5	HEPGIGGPAER		2	1119.5545654296875	1	a5.a1	1
a5	pepa5a6	IEEAVNR		2	830.4370727539062	1	a5.a1	1
a5	pepa5a7	IRNDIINIIR		2	1239.7535400390625	1	a5.a1	1
a5	pepa5a8	NDIINIIR		2	970.5684204101562	1	a5.a1	1
a5	pepa5a9	NPPTTIGMMTIK		2	1303.67529296875	1	a5.a1	1
a5	pepa5b10	NPPTTIGMMTIK	M8:+15.99491	2	1319.670166015625	1	a5.a1	2
a5	pepa5b11	TISGAQDSEAAFAK		2	1395.675537109375	1	a5.a1	1
a6	pepa6a1	DSIIFIVDASK		2	1207.6573486328125	1	a6.a1	1
a6	pepa6a2	DTGIFIDIMHIK	M9:+15.99491	2	1418.7352294921875	1	a6.a1	1
a6	pepa6a3	IGSIVDEFK		2	1007.5411987304688	1	a6.a1	1
a6	pepa6a4	IMATPEQVGK	M2:+15.99491	2	1089.561279296875	1	a6.a1	1
a6	pepa6a5	KPGGFDISIFYR		2	1399.7373046875	1	a6.a1	1
a6	pepa6a6	KQEIIEAITK		2	1172.6888427734375	1	a6.a1	1
a6	pepa6a7	NIYVIQEIDNPGAK		2	1573.822509765625	1	a6.a1	1
a6	pepa6a8	SDSFENPVIQQHFR		2	1703.81396484375	1	a6.a1	2
a6	pepa6a9	TFNTSTGGIIIPSDTK		2	1651.854248046875	1	a6.a1	1
a6	pepa6b10	TFNTSTGGIIIPSDTKR		2	1807.955322265625	1	a6.a1	1
a6	pepa6b11	VHFEESSK		2	962.4581909179688	1	a6.a1	1
a7	pepa7a1	AAGPSISHTSGGTQSK		3	1485.7296142578125	1	a7.a1	1
a7	pepa7a2	ATAFNEQVDK		2	1122.54296875	1	a7.a1	1
a7	pepa7a3	ATVMDVKPVDYR	M4:+15.99491	2	1409.709716796875	1	a7.a1	2
a7	pepa7a4	IGNPVPYNEGIGQPQVAPPAPAASPAASSR		3	2913.48583984375	1	a7.a1	1
a7	pepa7a5	NIYIMDTSGK	M5:+15.99491	2	1157.5511474609375	1	a7.a1	1
a7	pepa7a6	SGGVGGSNTNWK		2	1163.54443359375	1	a7.a1	1
a7	pepa7a7	VGQISEGAIAAIMQK	M13:+15.99491	2	1531.8153076171875	1	a7.a1	1
a7	pepa7a8	VIDQQNGIYR		2	1205.627685546875	1	a7.a1	1
a7	pepa7a9	VVPIASITPYQSK		2	1402.7945556640625	1	a7.a1	1
a8	pepa8a1	AIMYEETTYSK	M3:+15.99491	2	1351.6090087890625	1	a8.a1	1
a8	pepa8a2	GTATFDGTAIANAVVK		2	1535.8067626953125	1	a8.a1	1
a8	pepa8a3	IANIPEEVIQK		2	1253.71044921875	1	a8.a1	1
a8	pepa8a4	ISEVVEIIK		2	1029.6195068359375	1	a8.a1	1
a8	pepa8a5	QSTIYSFFPK	Q1:-17.02655	2	1200.593994140625	1	a8.a1	1
a8	pepa8a6	SPAISDANK		2	902.4581909179688	1	a8.a1	1
a8	pepa8a7	STVDAEAVHK		2	1056.5323486328125	1	a8.a1	1
a8	pepa8a8	TIVAHYPPVQVIFEK		3	1740.96875	1	a8.a1	1
a8	pepa8a9	TIVYWGIGR		2	1064.5892333984375	1	a8.a1	1
a9	pepa9a1	AANAAENDFSVSQAEMSSR		2	1984.866943359375	1	a9.a1	1
a9	pepa9a2	AVSEEQQPAIK		2	1199.6270751953125	1	a9.a1	1
a9	pepa9a3	GAVIVVSHDAR		2	1123.622314453125	1	a9.a1	1
a9	pepa9a4	GFNIPYQDAR		2	1180.574951171875	1	a9.a1	1
a9	pepa9a5	MEETPTEYIQR		2	1396.6417236328125	1	a9.a1	1
a9	pepa9a6	MEETPTEYIQR	M1:+15.99491	2	1412.6365966796875	1	a9.a1	1
a9	pepa9a7	STIIIIITGK		2	1058.682373046875	1	a9.a1	1
a9	pepa9a8	VVFAEIACR	C8:+57.02146	2	1064.55615234375	1	a9.a1	1
b10	pepb10a1	AADGGERPIAASPPGTVK		3	1693.88720703125	1	b10.a1	1
b10	pepb10a2	FVGNIYTIK		2	1054.5936279296875	1	b10.a1	1
b10	pepb10a3	MMGGAGPGSSIEAR	M1:+15.99491 - M2:+15.99491	2	1352.59375	1	b10.a1	1
b10	pepb10a4	PGGPPNPPGPSPK		2	1198.6219482421875	1	b10.a1	1
b10	pepb10a5	PGKPGAGPAQVPR		3	1231.6910400390625	1	b10.a1	1
b10	pepb10a6	TYIQTEIPFK		2	1239.662353515625	1	b10.a1	1
b11	pepb11a1	DTIGSWQR		2	962.4694213867188	1	b11.a1	1
b11	pepb11a2	HIVSAGYVHVNR		3	1351.723388671875	1	b11.a1	1
b11	pepb11a3	IIVFTAAGVKPQGK		2	1428.857666015625	1	b11.a1	1
b11	pepb11a4	IVIFTNQMSIGR	M8:+15.99491	2	1394.7464599609375	1	b11.a1	1
b11	pepb11a5	TQVEIVADPETR		2	1357.6961669921875	1	b11.a1	1
b11	pepb11a6	VFPTGPSDWR		2	1161.5692138671875	1	b11.a1	1
b12	pepb12a1	FSSSSGYGGGSSR		2	1235.529052734375	1	b12.a1	1
b12	pepb12a2	GGSGGSYGGGGSGGGYGGGSGSR		2	1791.7281494140625	1	b12.a1	1
b12	pepb12a3	SGGGGGGGIGSGGSIR		2	1232.59814453125	1	b12.a1	1
b12	pepb12a4	SRSGGGGGGGIGSGGSIRSSY		3	1812.8587646484375	1	b12.a1	1
b12	pepb12a5	STMQEINSR		2	1065.499755859375	1	b12.a1	1
b13	pepb13a1	DGYIHYGQTVK		2	1280.62744140625	1	b13.a1	1
b13	pepb13a2	IIQFQATPCPK	C9:+57.02146	2	1302.6878662109375	1	b13.a1	1
b13	pepb13a3	IVCSVTGMAIPR	C3:+57.02146	2	1303.6865234375	1	b13.a1	1
b13	pepb13a4	IVCSVTGMAIPR	C3:+57.02146 - M8:+15.99491	2	1319.681396484375	1	b13.a1	1
b13	pepb13a5	TIYISDSDKR		2	1197.6114501953125	1	b13.a1	1
b14	pepb14a1	DAVTYTEHAK		2	1134.54296875	1	b14.a1	1
b14	pepb14a2	DNIQGITKPAIR		2	1325.7540283203125	1	b14.a1	1
b14	pepb14a3	ISGIIYEETR		2	1180.621337890625	1	b14.a1	1
b14	pepb14a4	TVTAMDVVYAIK		2	1310.702880859375	1	b14.a1	1
b14	pepb14a5	TVTAMDVVYAIK	M5:+15.99491	2	1326.69775390625	1	b14.a1	1
b15	pepb15a1	IIASANIEEVTMK	M12:+15.99491	2	1434.7513427734375	1	b15.a1	1
b15	pepb15a2	IINFIMHPK	M6:+15.99491	2	1128.623779296875	1	b15.a1	1
b15	pepb15a3	ITMQVSSIQR		2	1162.625244140625	1	b15.a1	1
b15	pepb15a4	NVGQFSGFPFEK		2	1356.65869140625	1	b15.a1	1
b15	pepb15a5	SGVNSEIVK		2	932.5051879882812	1	b15.a1	1
b16	pepb16a1	DIIMNDRIP		2	1086.5616455078125	1	b16.a1	1
b16	pepb16a2	IYAPEAPYTSPDK		2	1451.7056884765625	1	b16.a1	1
b16	pepb16a3	METVSNASSSSNPSSPGR	M1:+15.99491	2	1810.78759765625	1	b16.a1	1
b16	pepb16a4	SIVATFIVK		2	977.6033935546875	1	b16.a1	1
b16	pepb16a5	VAEAAIQIFK		2	1089.6307373046875	1	b16.a1	1
b17	pepb17a1	DSPFGISFVR		2	1124.5738525390625	1	b17.a1	1
b17	pepb17a2	DSTHIICAFANTPK	C7:+57.02146	3	1574.7635498046875	1	b17.a1	1
b17	pepb17a3	TPATAPVPAR		2	980.5527954101562	1	b17.a1	1
b17	pepb17a4	TSPVTASDPAGPSYAAATIQASSAASSASPVSR		3	3063.487060546875	1	b17.a1	1
b17	pepb17a5	YSQVIGIGGR		2	1049.57421875	1	b17.a1	1
b18	pepb18a1	DIAQAIINR		2	1013.57421875	1	b18.a1	1
b18	pepb18a2	GISAGAVQTAGK		2	1059.5797119140625	1	b18.a1	1
b18	pepb18a3	IGVTNTIISHYDGR		3	1545.8023681640625	1	b18.a1	1
b18	pepb18a4	TQASSSFQDSSQPAGK		2	1625.7406005859375	1	b18.a1	1
b19	pepb19a1	DPDYQPPAK		2	1030.484375	1	b19.a1	1
b19	pepb19a2	QIIDMHFK	Q1:-17.02655	2	1014.5081176757812	1	b19.a1	1
b19	pepb19a3	QIIDMHFK	M5:+15.99491 - Q1:-17.02655	2	1030.5030517578125	1	b19.a1	1
b19	pepb19a4	YAIIQHQK		2	1000.5579223632812	1	b19.a1	1
b20	pepb20a1	AIAAAGYDVEK		2	1107.5684814453125	1	b20.a1	1
b20	pepb20a2	ASGPPVSEIITK		2	1198.668212890625	1	b20.a1	1
b20	pepb20a3	KASGPPVSEIITK		2	1326.76318359375	1	b20.a1	1
b20	pepb20a4	SGVSIAAIK		2	845.509521484375	1	b20.a1	1
b21	pepb21a1	APQVIVIAPTR		2	1164.7103271484375	1	b21.a1	1
b21	pepb21a2	DVESYIHR		2	1018.4957275390625	1	b21.a1	1
b21	pepb21a3	EAQEISQNSAIK		2	1317.6649169921875	1	b21.a1	1
b21	pepb21a4	NGIDIIVGTPGR		2	1211.6746826171875	1	b21.a1	1
b22	pepb22a1	IFIQFVTGSPR		2	1264.705322265625	1	b22.a1	1
b22	pepb22a2	IQAIIEAR		2	913.5469970703125	1	b22.a1	1
b22	pepb22a3	ISTQSNSNNIEPAR		2	1530.7510986328125	1	b22.a1	1
b22	pepb22a4	SESPPAEIPSIR		2	1282.6641845703125	1	b22.a1	1
b23	pepb23a1	NFIIDQTNVSAAAQR		2	1647.8453369140625	1	b23.a1	1
b23	pepb23a2	NGQDIGVAFK		2	1048.5426025390625	1	b23.a1	1
b23	pepb23a3	SSGPTSIFAVTVAPPGAR		2	1714.9127197265625	1	b23.a1	1
b23	pepb23a4	YNIIGTNTIMDK	M10:+15.99491	2	1398.69384765625	1	b23.a1	1
b24	pepb24a1	STDYGIFQINSR		2	1400.680908203125	1	b24.a1	1
b24	pepb24a2	WESGYNTR		2	1012.44873046875	1	b24.a1	1
b24	pepb24a3	YWCNDGK	C3:+57.02146	2	942.3778076171875	1	b24.a1	1
b25	pepb25a1	FREDHPDIIQNAK		3	1582.7977294921875	1	b25.a1	1
b25	pepb25a2	WVEISNEVR		2	1131.5797119140625	1	b25.a1	1
b25	pepb25a3	YIQDFQR		2	969.4793090820312	1	b25.a1	1
b26	pepb26a1	AIASIMTYK	M6:+15.99491	2	1013.5339965820312	1	b26.a1	1
b26	pepb26a2	IIAEGANGPTTPEADK		2	1583.7916259765625	1	b26.a1	1
b26	pepb26a3	YNIGIDIR		2	963.5261840820312	1	b26.a1	1
b27	pepb27a1	AGGVGINISAASR		2	1172.6385498046875	1	b27.a1	1
b27	pepb27a2	ASGFVFTR		2	884.462890625	1	b27.a1	1
b27	pepb27a3	YYTGVVNNNEMVAIQR	M11:+15.99491	2	1886.906982421875	1	b27.a1	1
b28	pepb28a1	DFVNYIVR		2	1025.5418701171875	1	b28.a1	1
b28	pepb28a2	DVVQAYPEVR		2	1175.60595703125	1	b28.a1	1
b28	pepb28a3	INQYFQK		2	940.4890747070312	1	b28.a1	1
b29	pepb29a1	IIQEFISK		2	977.5670166015625	1	b29.a1	1
b29	pepb29a2	ITSINEEYTK		2	1197.6002197265625	1	b29.a1	1
b29	pepb29a3	NNSFVNEIISR		2	1292.6597900390625	1	b29.a1	1
b30	pepb30a1	AFIADPSAFVAAAPVAAATTAAPAAAAAPAK		3	2752.46728515625	1	b30.a1	1
b30	pepb30a2	GNVGFVFTK		2	968.5203857421875	1	b30.a1	1
b30	pepb30a3	TSFFQAIGITTK		2	1313.71044921875	1	b30.a1	1
b31	pepb31a1	VADNSFDAK		2	966.453125	1	b31.a1	1
b31	pepb31a2	VAGGAAPSKPASAK		2	1211.6746826171875	1	b31.a1	1
b32	pepb32a1	TTIEGHIAK		2	969.5368041992188	1	b32.a1	1
b32	pepb32a2	VQAQAEQGQQEIK		2	1456.739501953125	1	b32.a1	1
b33	pepb33a1	IIHTIDDR		2	982.531982421875	1	b33.a1	1
b33	pepb33a2	VAISEPQPER		2	1125.59033203125	1	b33.a1	1
b34	pepb34a1	DVAYQYVK		2	985.4993286132812	1	b34.a1	1
b34	pepb34a2	VGQDPVIR		2	883.5	1	b34.a1	1
b35	pepb35a1	IITWTTEPK		2	1088.59912109375	1	b35.a1	1
b35	pepb35a2	NSSNTSVGSPSNTIGR		2	1577.7518310546875	1	b35.a1	1
b36	pepb36a1	TAQEVETYR		2	1096.52734375	1	b36.a1	1
b36	pepb36a2	TGTAYTFFTPNNIK		2	1574.785400390625	1	b36.a1	1
b37	pepb37a1	AIAAGGYDVEK		2	1093.5528564453125	1	b37.a1	1
b37	pepb37a2	ATGPPVSEIITK		2	1212.6839599609375	1	b37.a1	1
b38	pepb38a1	TYNASITIQQQIK		2	1507.8118896484375	1	b38.a1	1
b38	pepb38a2	YIMINPSSR	M3:+15.99491	2	1096.5460205078125	1	b38.a1	1
b39	pepb39a1	GIIQSGQIPGR		2	1125.637939453125	1	b39.a1	1
b39	pepb39a2	NAIANASTIAEVER		2	1458.755126953125	1	b39.a1	1

## Sheet: spectra
MS Sample :	DaPR130924_VB132_O1948.m
Group ID	Peptide ID	Sample	Scan	Rt (minutes)	Sequence (top)	Modifs (top)	Number of subgroups	Sub-groups Ids	Best E-value	Best hyperscore	Charge	MH+ Obs	MH+ theo	DeltaMH+	Delta-ppm
a1	pepa1b30	DaPR130924_VB132_O1948.m	658	9.930000305175781	TGNAWHSK		1	a1.a1	7.000000186963007E-5	39.20000076293945	2	900.4331665039062	900.4326782226562	5.000000237487257E-4	0.5552886249482464
a1	pepa1b29	DaPR130924_VB132_O1948.m	760	11.15999984741211	SSASADKPLSNMK	M12:+15.99491	1	a1.a1	0.009800000116229057	31.799999237060547	2	1351.654052734375	1351.652587890625	0.001500000013038516	1.109752629097837
a1	pepa1a9	DaPR130924_VB132_O1948.m	841	12.149999618530273	GTNSYYK		1	a1.a1	0.013000000268220901	25.600000381469727	2	832.3848266601562	832.3839721679688	7.999999797903001E-4	0.9610948871428607
a1	pepa1b31	DaPR130924_VB132_O1948.m	885	12.550000190734863	VCSTNDLK	C2:+57.02146	1	a1.a1	0.024000000208616257	32.599998474121094	2	936.4464111328125	936.4459228515625	5.000000237487257E-4	0.533933686449486
a1	pepa1a4	DaPR130924_VB132_O1948.m	934	13.0600004196167	AVNSSASADKPLSNMK	M15:+15.99491	1	a1.a1	0.013000000268220901	35.400001525878906	3	1635.802734375	1635.8011474609375	0.0015999999595806003	0.9781139731220343
a1	pepa1b13	DaPR130924_VB132_O1948.m	1359	16.780000686645508	KPPLLNNADSVQAK		1	a1.a1	1.3999999737279722E-7	50.20000076293945	2	1494.828369140625	1494.827880859375	5.000000237487257E-4	0.3344866858258465
a1	pepa1b13	DaPR130924_VB132_O1948.m	1353	16.729999542236328	KPPLLNNADSVQAK		1	a1.a1	7.200000109151006E-4	39.400001525878906	3	1494.8363037109375	1494.827880859375	0.00839999970048666	5.619375854601741
a1	pepa1b22	DaPR130924_VB132_O1948.m	1402	17.059999465942383	PIDVNYEK		1	a1.a1	0.0027000000700354576	32.0	2	977.4942626953125	977.4943237304688	-0.0	-0.0
a1	pepa1b21	DaPR130924_VB132_O1948.m	1556	18.15999984741211	MVDPEKPQLGMIDR	M1:+15.99491 - M11:+15.99491	1	a1.a1	0.007799999788403511	33.400001525878906	2	1660.8031005859375	1660.8037109375	-6.000000284984708E-4	-0.36127088622639175
a1	pepa1a1	DaPR130924_VB132_O1948.m	1663	18.75	AEPVEVVAPR		1	a1.a1	2.3999999393709004E-4	33.400001525878906	2	1066.592529296875	1066.589599609375	0.003000000026077032	2.8127032432865877
a1	pepa1a1	DaPR130924_VB132_O1948.m	1569	18.229999542236328	AEPVEVVAPR		1	a1.a1	0.00419999985024333	36.400001525878906	2	1066.590576171875	1066.589599609375	0.0010999999940395355	1.0313245079854487
a1	pepa1b23	DaPR130924_VB132_O1948.m	1620	18.5	PVQDLIK		1	a1.a1	0.00430000014603138	32.29999923706055	2	812.4901733398438	812.4880981445312	0.002099999925121665	2.584653153587613
a1	pepa1b19	DaPR130924_VB132_O1948.m	1677	18.90999984741211	MIFDVESMKK	M8:+15.99491	1	a1.a1	0.020999999716877937	31.600000381469727	2	1243.60693359375	1243.6064453125	5.000000237487257E-4	0.4020564750475244
a1	pepa1b25	DaPR130924_VB132_O1948.m	1718	19.229999542236328	QQVPSGESAILDR		1	a1.a1	0.002300000051036477	42.400001525878906	2	1399.7161865234375	1399.718017578125	-0.0017999999690800905	-1.2859732792427414
a1	pepa1b17	DaPR130924_VB132_O1948.m	1889	20.40999984741211	MAIMVQSPMFDGK	M1:+15.99491 - M4:+15.99491 - M9:+15.99491	1	a1.a1	0.007400000002235174	33.099998474121094	2	1502.67431640625	1502.669189453125	0.005200000014156103	3.460508840304744
a1	pepa1b17	DaPR130924_VB132_O1948.m	1811	19.899999618530273	MAIMVQSPMFDGK	M1:+15.99491 - M4:+15.99491 - M9:+15.99491	1	a1.a1	3.5000000480067683E-6	48.900001525878906	2	1502.674072265625	1502.669189453125	0.004900000058114529	3.2608641293149914
a1	pepa1b20	DaPR130924_VB132_O1948.m	1884	20.3799991607666	MVDPEKPQLGMIDR		1	a1.a1	0.024000000208616257	30.600000381469727	3	1628.81591796875	1628.8138427734375	0.002099999925121665	1.2892817275827682
a1	pepa1a8	DaPR130924_VB132_O1948.m	1891	20.43000030517578	GIYFADMVSK	M7:+15.99491	1	a1.a1	9.40000027185306E-5	34.29999923706055	2	1146.551513671875	1146.5504150390625	0.0012000000569969416	1.0466177860622536
a1	pepa1b16	DaPR130924_VB132_O1948.m	2020	21.260000228881836	MAIMVQSPMFDGK	M4:+15.99491 - M9:+15.99491	1	a1.a1	7.699999696342275E-5	53.0	2	1486.6807861328125	1486.67431640625	0.006500000134110451	4.372174902316839
a1	pepa1b16	DaPR130924_VB132_O1948.m	1938	20.75	MAIMVQSPMFDGK	M1:+15.99491 - M9:+15.99491	1	a1.a1	0.0031999999191612005	35.599998474121094	2	1486.681396484375	1486.67431640625	0.007199999876320362	4.843024324066471
a1	pepa1a2	DaPR130924_VB132_O1948.m	1948	20.809999465942383	AMVEYEIDLQK	M2:+15.99491	1	a1.a1	9.19999990856013E-7	61.5	2	1354.656005859375	1354.65625	-3.000000142492354E-4	-0.2214584063294547
a1	pepa1b18	DaPR130924_VB132_O1948.m	2073	21.600000381469727	MIFDVESMK	M1:+15.99491	1	a1.a1	0.009800000116229057	35.5	2	1115.51318359375	1115.5115966796875	0.0017000000225380063	1.5239644550518745
a1	pepa1b12	DaPR130924_VB132_O1948.m	2092	21.709999084472656	IFPPETSASVAATPPPSTASAPAAVNSSASADKPLSNMK		1	a1.a1	0.005400000140070915	40.400001525878906	3	3767.903564453125	3767.8798828125	0.024000000208616257	6.369629859511782
a1	pepa1b11	DaPR130924_VB132_O1948.m	2114	21.860000610351562	IAPPEAPVTGYMFGK	M12:+15.99491	1	a1.a1	0.0032999999821186066	41.0	3	1593.8001708984375	1593.798583984375	0.0015999999595806003	1.0038909405859318
a1	pepa1b27	DaPR130924_VB132_O1948.m	2126	21.93000030517578	SDAYYCTGDVTAWTK	C6:+57.02146	1	a1.a1	1.9000000184288268E-10	65.5999984741211	2	1737.744873046875	1737.742919921875	0.0020000000949949026	1.1509182814479937
a1	pepa1b15	DaPR130924_VB132_O1948.m	2228	22.559999465942383	MAIMVQSPMFDGK	M4:+15.99491	1	a1.a1	5.0999999075429514E-5	49.79999923706055	2	1470.682373046875	1470.679443359375	0.003000000026077032	2.039873501749866
a1	pepa1b15	DaPR130924_VB132_O1948.m	2140	22.049999237060547	MAIMVQSPMFDGK	M9:+15.99491	1	a1.a1	0.002400000113993883	45.5	2	1470.6798095703125	1470.679443359375	5.000000237487257E-4	0.33997893015122926
a1	pepa1b24	DaPR130924_VB132_O1948.m	2153	22.110000610351562	QQVPSGESAILDR	Q1:-17.02655	1	a1.a1	2.4000000848900527E-5	50.599998474121094	2	1382.692626953125	1382.6915283203125	0.0012000000569969416	0.8678725749153149
a1	pepa1a5	DaPR130924_VB132_O1948.m	2164	22.18000030517578	FAGILSQGLR		1	a1.a1	0.0024999999441206455	37.20000076293945	2	1061.6119384765625	1061.610595703125	0.00139999995008111	1.3187509202975345
a1	pepa1a6	DaPR130924_VB132_O1948.m	2210	22.459999084472656	FYTLIPHDFGMK	M11:+15.99491	1	a1.a1	4.4999999227002263E-4	39.79999923706055	2	1484.7249755859375	1484.7247314453125	3.9999998989515007E-4	0.26941020205527805
a1	pepa1a7	DaPR130924_VB132_O1948.m	2248	22.700000762939453	GIYFADMVSK		1	a1.a1	4.299999854993075E-4	41.79999923706055	2	1130.5560302734375	1130.5555419921875	6.000000284984708E-4	0.5307125622870256
a1	pepa1a3	DaPR130924_VB132_O1948.m	2257	22.760000228881836	AQNDLIWNIK		1	a1.a1	1.9999999494757503E-4	42.20000076293945	2	1214.6531982421875	1214.6531982421875	0.0	0.0
a1	pepa1b33	DaPR130924_VB132_O1948.m	2301	23.010000228881836	VVSEDFLQDVSASTK		1	a1.a1	4.300000078227839E-10	67.30000305175781	2	1624.8046875	1624.806884765625	-0.002099999925121665	-1.2924612425091893
a1	pepa1b10	DaPR130924_VB132_O1948.m	2353	23.360000610351562	IAPPEAPVTGYMFGK		1	a1.a1	0.002400000113993883	40.599998474121094	3	1577.8037109375	1577.8037109375	0.0	0.0
a1	pepa1b26	DaPR130924_VB132_O1948.m	2362	23.43000030517578	SATLGLVDIVK		1	a1.a1	0.0026000000070780516	34.70000076293945	2	1115.6666259765625	1115.66748046875	-7.999999797903001E-4	-0.7170595126194577
a1	pepa1b14	DaPR130924_VB132_O1948.m	2378	23.530000686645508	MAIMVQSPMFDGK		1	a1.a1	2.300000051036477E-4	49.70000076293945	2	1454.6806640625	1454.6844482421875	-0.003800000064074993	-2.612250422190764
a1	pepa1b28	DaPR130924_VB132_O1948.m	2447	24.18000030517578	SLQELFLAH		1	a1.a1	0.009999999776482582	38.5	2	1057.5679931640625	1057.568115234375	-9.999999747378752E-5	-0.09455655482921384
a1	pepa1b32	DaPR130924_VB132_O1948.m	2659	26.200000762939453	VFSATLGLVDIVK		1	a1.a1	0.004000000189989805	30.600000381469727	2	1361.8009033203125	1361.8043212890625	-0.0034000000450760126	-2.4966876605719874
a1	pepa1b32	DaPR130924_VB132_O1948.m	2606	25.68000030517578	VFSATLGLVDIVK		1	a1.a1	1.900000061141327E-4	48.29999923706055	2	1361.805908203125	1361.8043212890625	0.0017000000225380063	1.2483438302859937
a2	pepa2b13	DaPR130924_VB132_O1948.m	1059	14.279999732971191	SPPPGMGLNQNR	M6:+15.99491	1	a2.a1	0.009800000116229057	24.899999618530273	2	1283.6163330078125	1283.616455078125	-9.999999747378752E-5	-0.07790488901741385
a2	pepa2b13	DaPR130924_VB132_O1948.m	1002	13.779999732971191	SPPPGMGLNQNR	M6:+15.99491	1	a2.a1	8.59999970998615E-4	30.5	2	1283.618408203125	1283.616455078125	0.0019000000320374966	1.4801929536824585
a2	pepa2b11	DaPR130924_VB132_O1948.m	1113	14.850000381469727	MGGGGAMNMGDPYGSGGQK	M7:+15.99491 - M9:+15.99491	1	a2.a1	1.8000000636675395E-5	50.099998474121094	2	1803.70947265625	1803.7099609375	-3.9999998989515007E-4	-0.22176513882933
a2	pepa2b11	DaPR130924_VB132_O1948.m	1213	15.699999809265137	MGGGGAMNMGDPYGSGGQK	M1:+15.99491 - M7:+15.99491	1	a2.a1	0.026000000536441803	28.600000381469727	2	1803.712158203125	1803.7099609375	0.002300000051036477	1.2751496087769145
a2	pepa2a1	DaPR130924_VB132_O1948.m	1130	15.0	AELDDTPMR	M8:+15.99491	1	a2.a1	0.027000000700354576	39.0	2	1063.47314453125	1063.472900390625	3.000000142492354E-4	0.2820946487108813
a2	pepa2a7	DaPR130924_VB132_O1948.m	1131	15.0	GMGPGTPAGYGR	M2:+15.99491	1	a2.a1	0.0013000000035390258	42.79999923706055	2	1136.515625	1136.5157470703125	-9.999999747378752E-5	-0.08798821990066175
a2	pepa2a8	DaPR130924_VB132_O1948.m	1145	15.109999656677246	ISDSEGFK		1	a2.a1	0.008299999870359898	30.899999618530273	2	882.4213256835938	882.4207763671875	5.000000237487257E-4	0.566623131661928
a2	pepa2b10	DaPR130924_VB132_O1948.m	1350	16.700000762939453	MGGGGAMNMGDPYGSGGQK	M9:+15.99491	1	a2.a1	1.8000000636675395E-5	48.099998474121094	2	1787.71533203125	1787.7149658203125	3.9999998989515007E-4	0.2237493098971769
a2	pepa2b10	DaPR130924_VB132_O1948.m	1533	18.030000686645508	MGGGGAMNMGDPYGSGGQK	M7:+15.99491	1	a2.a1	3.2000000373955118E-6	42.099998474121094	2	1787.72265625	1787.7149658203125	0.007699999958276749	4.307174300990158
a2	pepa2a6	DaPR130924_VB132_O1948.m	1366	16.829999923706055	GMGPGTPAGYGR		1	a2.a1	0.0035000001080334187	40.20000076293945	2	1120.5203857421875	1120.520751953125	-3.9999998989515007E-4	-0.3569768691904453
a2	pepa2b12	DaPR130924_VB132_O1948.m	1388	16.959999084472656	SPPPGMGLNQNR		1	a2.a1	0.009800000116229057	27.200000762939453	2	1267.62353515625	1267.62158203125	0.0020000000949949026	1.5777580023448967
a2	pepa2a4	DaPR130924_VB132_O1948.m	1401	17.049999237060547	FATHAAALSVR		1	a2.a1	1.6999999843392288E-6	48.29999923706055	2	1143.6280517578125	1143.6273193359375	7.999999797903001E-4	0.699528566924084
a2	pepa2a3	DaPR130924_VB132_O1948.m	1623	18.510000228881836	FAQHGTFEYEYSQR		1	a2.a1	0.0044999998062849045	38.5	3	1762.7852783203125	1762.7823486328125	0.002899999963119626	1.6451265043406083
a2	pepa2a9	DaPR130924_VB132_O1948.m	1686	18.979999542236328	MGGGGAMNMGDPYGSGGQK		1	a2.a1	5.100000066704524E-8	55.29999923706055	2	1771.7197265625	1771.7200927734375	-3.000000142492354E-4	-0.1693269808661579
a2	pepa2a5	DaPR130924_VB132_O1948.m	1696	19.049999237060547	GIVEFASK		1	a2.a1	0.007699999958276749	35.29999923706055	2	850.4686889648438	850.46728515625	0.00139999995008111	1.6461537962908221
a2	pepa2b14	DaPR130924_VB132_O1948.m	1895	20.450000762939453	YGEPGEVFINK		1	a2.a1	0.00419999985024333	48.20000076293945	2	1252.619140625	1252.621337890625	-0.002099999925121665	-1.6764842347792024
a2	pepa2a2	DaPR130924_VB132_O1948.m	2727	27.049999237060547	CSEGVFLLTTTPR	C1:+57.02146 - C1:-17.02655	1	a2.a1	0.0066999997943639755	39.0	2	1463.7269287109375	1463.7203369140625	0.0066999997943639755	4.577376992991349
a3	pepa3a8	DaPR130924_VB132_O1948.m	902	12.75	NSGEAPSSPTPK		1	a3.a1	3.100000030826777E-4	38.599998474121094	2	1171.55615234375	1171.5594482421875	-0.0031999999191612005	-2.731402084599713
a3	pepa3a9	DaPR130924_VB132_O1948.m	944	13.15999984741211	PNNSGEAPSSPTPK		1	a3.a1	4.5000000682193786E-5	50.599998474121094	2	1382.6573486328125	1382.6551513671875	0.002300000051036477	1.6634661569533131
a3	pepa3a1	DaPR130924_VB132_O1948.m	1005	13.800000190734863	AADETLCQTK	C7:+57.02146	1	a3.a1	0.0012000000569969416	44.29999923706055	2	1136.5340576171875	1136.525634765625	0.008500000461935997	7.478934220158503
a3	pepa3b10	DaPR130924_VB132_O1948.m	1235	15.859999656677246	SEAHTADGISIR		1	a3.a1	3.9999998989515007E-5	40.29999923706055	2	1256.623046875	1256.6234130859375	-3.000000142492354E-4	-0.23873501888088652
a3	pepa3a3	DaPR130924_VB132_O1948.m	1345	16.68000030517578	GASFVTSTNPR		1	a3.a1	8.699999889358878E-4	34.79999923706055	2	1136.5699462890625	1136.5699462890625	9.999999747378752E-5	0.08798402403678782
a3	pepa3a5	DaPR130924_VB132_O1948.m	1422	17.18000030517578	LTTTGQVTSPVK		1	a3.a1	5.699999746866524E-4	39.0	2	1231.6895751953125	1231.689697265625	-0.0	-0.0
a3	pepa3a4	DaPR130924_VB132_O1948.m	1472	17.549999237060547	LQNELDMVK	M7:+15.99491	1	a3.a1	0.009999999776482582	34.900001525878906	2	1105.556640625	1105.55615234375	5.000000237487257E-4	0.4522610838795829
a3	pepa3a7	DaPR130924_VB132_O1948.m	1543	18.100000381469727	NLQDVVER		1	a3.a1	0.03200000151991844	35.70000076293945	2	972.511962890625	972.5112915039062	6.000000284984708E-4	0.6169594468878831
a3	pepa3b11	DaPR130924_VB132_O1948.m	1701	19.079999923706055	TGKPLPFGTLGVHK		1	a3.a1	0.010999999940395355	47.0	3	1451.837890625	1451.8372802734375	6.000000284984708E-4	0.4132694735497269
a3	pepa3a2	DaPR130924_VB132_O1948.m	2035	21.360000610351562	ALDLADMITR	M7:+15.99491	1	a3.a1	0.001500000013038516	53.70000076293945	2	1134.585693359375	1134.582763671875	0.003000000026077032	2.644143840479355
a3	pepa3a6	DaPR130924_VB132_O1948.m	2204	22.43000030517578	LYLPPSTPDFSR		1	a3.a1	3.499999875202775E-4	40.900001525878906	2	1392.7215576171875	1392.7161865234375	0.005400000140070915	3.8773155595689923
a3	pepa3b12	DaPR130924_VB132_O1948.m	2384	23.600000381469727	TQIIQDFLR		1	a3.a1	0.0032999999821186066	38.79999923706055	2	1133.634521484375	1133.6318359375	0.00279999990016222	2.46993760354891
a3	pepa3b14	DaPR130924_VB132_O1948.m	2386	23.610000610351562	VIQEGLEGLVLK		1	a3.a1	2.200000039920269E-7	69.0999984741211	2	1297.7744140625	1297.77294921875	0.001500000013038516	1.1558262282639697
a3	pepa3b13	DaPR130924_VB132_O1948.m	2622	25.850000381469727	VLLDIFTGVR		1	a3.a1	0.0010999999940395355	50.0	2	1132.67333984375	1132.6728515625	5.000000237487257E-4	0.44143374943522784
a4	pepa4b12	DaPR130924_VB132_O1948.m	747	11.0600004196167	YAYDKR		1	a4.a1	0.03200000151991844	30.200000762939453	2	815.405517578125	815.4050903320312	5.000000237487257E-4	0.6131921785589132
a4	pepa4a7	DaPR130924_VB132_O1948.m	1593	18.329999923706055	LGGHGPSFPLK		1	a4.a1	9.800000116229057E-4	41.5	2	1109.615234375	1109.610595703125	0.004699999932199717	4.235720125961374
a4	pepa4b11	DaPR130924_VB132_O1948.m	1659	18.729999542236328	VITMFVQR	M4:+15.99491	1	a4.a1	7.200000109151006E-4	41.29999923706055	2	1009.5509033203125	1009.55029296875	6.000000284984708E-4	0.5943240596108107
a4	pepa4a8	DaPR130924_VB132_O1948.m	1683	18.959999084472656	KVITMFVQR		1	a4.a1	0.009999999776482582	33.70000076293945	2	1121.651611328125	1121.650390625	0.0013000000035390258	1.1590064198298429
a4	pepa4a1	DaPR130924_VB132_O1948.m	1900	20.5	ANPQVGVAFPH		1	a4.a1	6.299999949987978E-5	42.599998474121094	2	1136.5858154296875	1136.5850830078125	6.99999975040555E-4	0.6158799596314457
a4	pepa4a3	DaPR130924_VB132_O1948.m	2000	21.149999618530273	EDIIQGFR		1	a4.a1	0.0038999998942017555	40.0	2	977.5072021484375	977.5054931640625	0.0017000000225380063	1.739120684667786
a4	pepa4b13	DaPR130924_VB132_O1948.m	2002	21.149999618530273	YGSDIVPFSK		1	a4.a1	1.1000000085914508E-5	42.70000076293945	2	1112.5645751953125	1112.562744140625	0.0019000000320374966	1.7077688804914193
a4	pepa4a2	DaPR130924_VB132_O1948.m	2042	21.399999618530273	AVDALIDSMSLAK	M9:+15.99491	1	a4.a1	1.700000029813964E-5	45.70000076293945	2	1349.705810546875	1349.698486328125	0.007300000172108412	5.408615513801287
a4	pepa4a6	DaPR130924_VB132_O1948.m	2046	21.43000030517578	HIEIFTDLSSR		1	a4.a1	2.500000118743628E-4	32.900001525878906	2	1317.679931640625	1317.68017578125	-1.9999999494757503E-4	-0.15178189565536676
a4	pepa4a5	DaPR130924_VB132_O1948.m	2111	21.850000381469727	FFMGNQVLK		1	a4.a1	0.00430000014603138	37.0	2	1083.5673828125	1083.5660400390625	0.00139999995008111	1.2920301101635117
a4	pepa4a9	DaPR130924_VB132_O1948.m	2135	22.010000228881836	SQLDIIIH		1	a4.a1	0.004699999932199717	28.399999618530273	2	938.5318603515625	938.531005859375	8.999999845400453E-4	0.9589453933021121
a4	pepa4b10	DaPR130924_VB132_O1948.m	2349	23.350000381469727	SQLDIIIHSLK		1	a4.a1	3.900000137946336E-6	48.099998474121094	2	1266.7431640625	1266.741943359375	0.0012000000569969416	0.9473121682657517
a4	pepa4a4	DaPR130924_VB132_O1948.m	2424	23.979999542236328	EPLPPIQQHIWNMLNPPAEVTTK	M13:+15.99491	1	a4.a1	0.012000000104308128	39.0	3	2669.376953125	2669.3759765625	0.0010000000474974513	0.37461940778578723
a5	pepa5a6	DaPR130924_VB132_O1948.m	941	13.149999618530273	LEEAVNR		1	a5.a1	0.0020000000949949026	32.900001525878906	2	830.438232421875	830.4370727539062	0.0010999999940395355	1.3246036697178043
a5	pepa5a5	DaPR130924_VB132_O1948.m	991	13.649999618530273	HEPGLGGPAER		1	a5.a1	0.014000000432133675	31.0	2	1119.554931640625	1119.5545654296875	3.9999998989515007E-4	0.35728494371476144
a5	pepa5a1	DaPR130924_VB132_O1948.m	1290	16.260000228881836	AAGAGTAGPASGPGVVR		1	a5.a1	1.500000053056283E-7	68.5999984741211	2	1395.73486328125	1395.7342529296875	6.000000284984708E-4	0.4298812809380102
a5	pepa5b11	DaPR130924_VB132_O1948.m	1536	18.049999237060547	TLSGAQDSEAAFAK		1	a5.a1	1.700000029813964E-5	56.20000076293945	2	1395.6748046875	1395.675537109375	-6.000000284984708E-4	-0.4298993659666405
a5	pepa5a4	DaPR130924_VB132_O1948.m	1785	19.68000030517578	FYFHEALR		1	a5.a1	2.2000000171829015E-4	38.099998474121094	2	1082.5447998046875	1082.542236328125	0.0026000000070780516	2.4017538714212128
a5	pepa5b10	DaPR130924_VB132_O1948.m	1835	20.030000686645508	NPPTTIGMMTLK	M9:+15.99491	1	a5.a1	0.02199999988079071	31.899999618530273	2	1319.6693115234375	1319.670166015625	-7.999999797903001E-4	-0.6062120675241727
a5	pepa5b10	DaPR130924_VB132_O1948.m	1912	20.579999923706055	NPPTTIGMMTLK	M8:+15.99491	1	a5.a1	0.0012000000569969416	37.29999923706055	2	1319.671142578125	1319.670166015625	0.0010000000474974513	0.7577651395398834
a5	pepa5a3	DaPR130924_VB132_O1948.m	2027	21.309999465942383	EAAVIICIK	C7:+57.02146	1	a5.a1	0.020999999716877937	30.0	2	1016.5819091796875	1016.581298828125	6.000000284984708E-4	0.5902135217223917
a5	pepa5a9	DaPR130924_VB132_O1948.m	2147	22.079999923706055	NPPTTIGMMTLK		1	a5.a1	0.0066999997943639755	37.29999923706055	2	1303.6767578125	1303.67529296875	0.001500000013038516	1.1505932659218325
a5	pepa5a7	DaPR130924_VB132_O1948.m	2213	22.479999542236328	LRNDLLNIIR		1	a5.a1	0.0017000000225380063	35.0	2	1239.7557373046875	1239.7535400390625	0.002199999988079071	1.7745462440944133
a5	pepa5a8	DaPR130924_VB132_O1948.m	2355	23.3799991607666	NDLLNIIR		1	a5.a1	2.099999983329326E-4	47.400001525878906	2	970.5684814453125	970.5684204101562	0.0	0.0
a5	pepa5a2	DaPR130924_VB132_O1948.m	2520	24.809999465942383	DLVLPTQALPASPALK		1	a5.a1	0.0012000000569969416	53.599998474121094	2	1633.955078125	1633.9527587890625	0.002400000113993883	1.4688307853970917
a6	pepa6b11	DaPR130924_VB132_O1948.m	820	11.90999984741211	VHFEESSK		1	a6.a1	0.014000000432133675	28.0	2	962.45849609375	962.4581909179688	3.000000142492354E-4	0.31170186620065315
a6	pepa6a4	DaPR130924_VB132_O1948.m	1248	15.949999809265137	IMATPEQVGK	M2:+15.99491	1	a6.a1	0.003100000089034438	38.599998474121094	2	1089.5570068359375	1089.561279296875	-0.00419999985024333	-3.8547623984524395
a6	pepa6a6	DaPR130924_VB132_O1948.m	1815	19.90999984741211	KQELLEALTK		1	a6.a1	0.02800000086426735	32.29999923706055	2	1172.6905517578125	1172.6888427734375	0.0017000000225380063	1.4496599272808506
a6	pepa6a8	DaPR130924_VB132_O1948.m	1974	21.0	SDSFENPVLQQHFR		1	a6.a1	2.9999999242136255E-5	47.599998474121094	2	1703.8199462890625	1703.81396484375	0.006000000052154064	3.521511254137596
a6	pepa6a8	DaPR130924_VB132_O1948.m	1972	21.0	SDSFENPVLQQHFR		1	a6.a1	0.02800000086426735	36.599998474121094	3	1703.8157958984375	1703.81396484375	0.0017000000225380063	0.9977615265607396
a6	pepa6b10	DaPR130924_VB132_O1948.m	1973	21.0	TFNTSTGGLLLPSDTKR		1	a6.a1	3.099999958067201E-5	43.5	2	1807.956298828125	1807.955322265625	0.0010999999940395355	0.6084221111509985
a6	pepa6a3	DaPR130924_VB132_O1948.m	2145	22.079999923706055	LGSLVDEFK		1	a6.a1	8.900000248104334E-4	42.29999923706055	2	1007.5405883789062	1007.5411987304688	-6.000000284984708E-4	-0.5955091754605055
a6	pepa6a9	DaPR130924_VB132_O1948.m	2206	22.450000762939453	TFNTSTGGLLLPSDTK		1	a6.a1	1.500000071246177E-4	54.5	2	1651.8553466796875	1651.854248046875	0.0012000000569969416	0.7264563798021536
a6	pepa6a7	DaPR130924_VB132_O1948.m	2377	23.530000686645508	NIYVLQELDNPGAK		1	a6.a1	3.7999998880877683E-7	67.4000015258789	2	1573.823486328125	1573.822509765625	0.0010999999940395355	0.6989352275837943
a6	pepa6a5	DaPR130924_VB132_O1948.m	2396	23.700000762939453	KPGGFDISLFYR		1	a6.a1	5.8000001445179805E-5	41.70000076293945	2	1399.7359619140625	1399.7373046875	-0.0013000000035390258	-0.928745700486463
a6	pepa6a2	DaPR130924_VB132_O1948.m	2472	24.360000610351562	DTGIFLDLMHLK	M9:+15.99491	1	a6.a1	2.399999914359796E-7	57.099998474121094	2	1418.7366943359375	1418.7352294921875	0.001500000013038516	1.0572797389231081
a6	pepa6a1	DaPR130924_VB132_O1948.m	2564	25.309999465942383	DSLIFLVDASK		1	a6.a1	1.700000069604357E-7	56.70000076293945	2	1207.6602783203125	1207.6573486328125	0.003000000026077032	2.484148363336114
a7	pepa7a1	DaPR130924_VB132_O1948.m	849	12.199999809265137	AAGPSLSHTSGGTQSK		1	a7.a1	0.007300000172108412	31.600000381469727	3	1485.7288818359375	1485.7296142578125	-6.99999975040555E-4	-0.47114896837419223
a7	pepa7a6	DaPR130924_VB132_O1948.m	1153	15.199999809265137	SGGVGGSNTNWK		1	a7.a1	0.00430000014603138	47.70000076293945	2	1163.545654296875	1163.54443359375	0.0013000000035390258	1.1172757704867498
a7	pepa7a2	DaPR130924_VB132_O1948.m	1277	16.15999984741211	ATAFNEQVDK		1	a7.a1	0.004399999976158142	44.599998474121094	2	1122.54541015625	1122.54296875	0.0024999999441206455	2.227086190655582
a7	pepa7a3	DaPR130924_VB132_O1948.m	1408	17.100000381469727	ATVMDVKPVDYR	M4:+15.99491	1	a7.a1	0.0012000000569969416	33.70000076293945	2	1409.7117919921875	1409.709716796875	0.002099999925121665	1.489668333912927
a7	pepa7a3	DaPR130924_VB132_O1948.m	1398	17.030000686645508	ATVMDVKPVDYR	M4:+15.99491	1	a7.a1	0.03799999877810478	39.20000076293945	3	1409.7093505859375	1409.709716796875	-3.9999998989515007E-4	-0.2837463522660716
a7	pepa7a8	DaPR130924_VB132_O1948.m	1437	17.280000686645508	VIDQQNGLYR		1	a7.a1	7.000000096013537E-6	50.70000076293945	2	1205.6300048828125	1205.627685546875	0.002300000051036477	1.9077200022934053
a7	pepa7a5	DaPR130924_VB132_O1948.m	1504	17.809999465942383	NIYLMDTSGK	M5:+15.99491	1	a7.a1	0.0017999999690800905	35.599998474121094	2	1157.5516357421875	1157.5511474609375	6.000000284984708E-4	0.5183356517891735
a7	pepa7a7	DaPR130924_VB132_O1948.m	2052	21.459999084472656	VGQLSEGAIAAIMQK	M13:+15.99491	1	a7.a1	5.4000000027087935E-9	60.70000076293945	2	1531.818359375	1531.8153076171875	0.003100000089034438	2.023742727742183
a7	pepa7a9	DaPR130924_VB132_O1948.m	2146	22.079999923706055	VVPIASLTPYQSK		1	a7.a1	0.006000000052154064	39.79999923706055	2	1402.796142578125	1402.7945556640625	0.0017000000225380063	1.2118667096859748
a7	pepa7a4	DaPR130924_VB132_O1948.m	2154	22.110000610351562	IGNPVPYNEGLGQPQVAPPAPAASPAASSR		1	a7.a1	1.8000000636675395E-5	58.400001525878906	3	2913.489013671875	2913.48583984375	0.0032999999821186066	1.132663813562789
a8	pepa8a7	DaPR130924_VB132_O1948.m	873	12.430000305175781	STVDAEAVHK		1	a8.a1	0.012000000104308128	34.099998474121094	2	1056.5323486328125	1056.5323486328125	-0.0	-0.0
a8	pepa8a6	DaPR130924_VB132_O1948.m	905	12.760000228881836	SPALSDANK		1	a8.a1	7.300000288523734E-4	33.099998474121094	2	902.467041015625	902.4581909179688	0.008799999952316284	9.751144198009925
a8	pepa8a1	DaPR130924_VB132_O1948.m	1448	17.350000381469727	AIMYEETTYSK	M3:+15.99491	1	a8.a1	1.5999999959603883E-5	48.900001525878906	2	1351.6082763671875	1351.6090087890625	-6.99999975040555E-4	-0.5179012351121431
a8	pepa8a3	DaPR130924_VB132_O1948.m	1995	21.110000610351562	LANLPEEVIQK		1	a8.a1	7.700000423938036E-6	46.400001525878906	2	1253.7122802734375	1253.71044921875	0.0019000000320374966	1.5155014726259017
a8	pepa8a2	DaPR130924_VB132_O1948.m	2237	22.6299991607666	GTATFDGTAIANAVVK		1	a8.a1	0.04399999976158142	29.799999237060547	2	1535.8162841796875	1535.8067626953125	0.009499999694526196	6.185673826474023
a8	pepa8a4	DaPR130924_VB132_O1948.m	2254	22.75	ISEVVELLK		1	a8.a1	0.017999999225139618	42.400001525878906	2	1029.621337890625	1029.6195068359375	0.0019000000320374966	1.8453419145838386
a8	pepa8a9	DaPR130924_VB132_O1948.m	2282	22.90999984741211	TIVYWGIGR		1	a8.a1	0.003700000001117587	42.20000076293945	2	1064.59228515625	1064.5892333984375	0.0031999999191612005	3.0058541067017868
a8	pepa8a8	DaPR130924_VB132_O1948.m	2397	23.700000762939453	TLVAHYPPVQVLFEK		1	a8.a1	5.39999979082495E-4	39.400001525878906	3	1740.96826171875	1740.96875	-5.000000237487257E-4	-0.28719643804561434
a8	pepa8a5	DaPR130924_VB132_O1948.m	2740	27.15999984741211	QSTLYSFFPK	Q1:-17.02655	1	a8.a1	0.017999999225139618	29.700000762939453	2	1200.587890625	1200.593994140625	-0.006000000052154064	-4.997526292348991
a9	pepa9a3	DaPR130924_VB132_O1948.m	1171	15.329999923706055	GAVIVVSHDAR		1	a9.a1	0.009800000116229057	38.400001525878906	2	1123.621826171875	1123.622314453125	-3.9999998989515007E-4	-0.3559914970982335
a9	pepa9a2	DaPR130924_VB132_O1948.m	1191	15.550000190734863	AVSEEQQPALK		1	a9.a1	3.600000054575503E-4	43.099998474121094	2	1199.6278076171875	1199.6270751953125	7.999999797903001E-4	0.6668738946726851
a9	pepa9a6	DaPR130924_VB132_O1948.m	1737	19.350000381469727	MEETPTEYLQR	M1:+15.99491	1	a9.a1	0.0044999998062849045	35.20000076293945	2	1412.63232421875	1412.6365966796875	-0.00430000014603138	-3.0439535236013686
a9	pepa9a5	DaPR130924_VB132_O1948.m	1843	20.100000381469727	MEETPTEYLQR		1	a9.a1	0.007000000216066837	32.599998474121094	2	1396.6422119140625	1396.6417236328125	5.000000237487257E-4	0.3580016372761461
a9	pepa9a1	DaPR130924_VB132_O1948.m	1858	20.209999084472656	AANAAENDFSVSQAEMSSR		1	a9.a1	8.400000297115184E-6	49.400001525878906	2	1984.8656005859375	1984.866943359375	-0.0013000000035390258	-0.6549557429470731
a9	pepa9a4	DaPR130924_VB132_O1948.m	2025	21.299999237060547	GFNLPYQDAR		1	a9.a1	9.200000022246968E-6	39.599998474121094	2	1180.5760498046875	1180.574951171875	0.0010999999940395355	0.9317493929103288
a9	pepa9a8	DaPR130924_VB132_O1948.m	2037	21.3799991607666	VVFAELACR	C8:+57.02146	1	a9.a1	0.0012000000569969416	46.0	2	1064.557373046875	1064.55615234375	0.0013000000035390258	1.2211662115492146
a9	pepa9a7	DaPR130924_VB132_O1948.m	2646	26.059999465942383	STLLLLLTGK		1	a9.a1	0.03999999910593033	27.200000762939453	2	1058.686279296875	1058.682373046875	0.0038999998942017555	3.6838243400403496
b10	pepb10a5	DaPR130924_VB132_O1948.m	997	13.710000038146973	PGKPGAGPAQVPR		1	b10.a1	2.499999936844688E-5	44.400001525878906	3	1231.6912841796875	1231.6910400390625	1.9999999494757503E-4	0.16237837935496563
b10	pepb10a3	DaPR130924_VB132_O1948.m	1201	15.600000381469727	MMGGAGPGSSLEAR	M1:+15.99491 - M2:+15.99491	1	b10.a1	0.03099999949336052	39.29999923706055	2	1352.5977783203125	1352.59375	0.004100000020116568	3.0312131932567095
b10	pepb10a4	DaPR130924_VB132_O1948.m	1216	15.729999542236328	PGGPPNPPGPSPK		1	b10.a1	0.0038999998942017555	28.899999618530273	2	1198.617431640625	1198.6219482421875	-0.004399999976158142	-3.670882201523896
b10	pepb10a1	DaPR130924_VB132_O1948.m	1361	16.780000686645508	AADGGERPLAASPPGTVK		1	b10.a1	1.4000000192027073E-5	46.099998474121094	3	1693.885009765625	1693.88720703125	-0.002199999988079071	-1.2987877698981194
b10	pepb10a2	DaPR130924_VB132_O1948.m	2038	21.3799991607666	FVGNIYTLK		1	b10.a1	0.039000000804662704	29.100000381469727	2	1054.5931396484375	1054.5936279296875	-3.9999998989515007E-4	-0.37929300851210823
b10	pepb10a6	DaPR130924_VB132_O1948.m	2242	22.65999984741211	TYIQTELPFK		1	b10.a1	0.009999999776482582	38.5	2	1239.6661376953125	1239.662353515625	0.003800000064074993	3.065350862110452
b11	pepb11a2	DaPR130924_VB132_O1948.m	1293	16.280000686645508	HLVSAGYVHVNR		1	b11.a1	1.2000000424450263E-5	53.400001525878906	3	1351.724365234375	1351.723388671875	0.0010000000474974513	0.7397963635740544
b11	pepb11a1	DaPR130924_VB132_O1948.m	1684	18.959999084472656	DTLGSWQR		1	b11.a1	0.04500000178813934	34.400001525878906	2	962.466796875	962.4694213867188	-0.0027000000700354576	-2.805284001797499
b11	pepb11a5	DaPR130924_VB132_O1948.m	1763	19.549999237060547	TQVELVADPETR		1	b11.a1	1.1000000085914508E-4	48.20000076293945	2	1357.6959228515625	1357.6961669921875	-1.9999999494757503E-4	-0.14730835941788872
b11	pepb11a3	DaPR130924_VB132_O1948.m	1956	20.8799991607666	LLVFTAAGVKPQGK		1	b11.a1	0.014999999664723873	37.29999923706055	2	1428.8597412109375	1428.857666015625	0.002099999925121665	1.4697054682692943
b11	pepb11a6	DaPR130924_VB132_O1948.m	2045	21.40999984741211	VFPTGPSDWR		1	b11.a1	1.1000000085914508E-4	38.400001525878906	2	1161.569091796875	1161.5692138671875	-0.0	-0.0
b11	pepb11a4	DaPR130924_VB132_O1948.m	2116	21.8799991607666	LVIFTNQMSIGR	M8:+15.99491	1	b11.a1	5.000000237487257E-4	53.400001525878906	2	1394.7489013671875	1394.7464599609375	0.0024999999441206455	1.7924404297757908
b12	pepb12a2	DaPR130924_VB132_O1948.m	980	13.5600004196167	GGSGGSYGGGGSGGGYGGGSGSR		1	b12.a1	0.0035000001080334187	58.5	2	1791.728759765625	1791.7281494140625	6.99999975040555E-4	0.390684253785638
b12	pepb12a1	DaPR130924_VB132_O1948.m	1008	13.8100004196167	FSSSSGYGGGSSR		1	b12.a1	0.014999999664723873	31.399999618530273	2	1235.52880859375	1235.529052734375	-3.000000142492354E-4	-0.2428109752541222
b12	pepb12a3	DaPR130924_VB132_O1948.m	1139	15.050000190734863	SGGGGGGGLGSGGSIR		1	b12.a1	1.2999999853491317E-5	61.5	2	1232.5986328125	1232.59814453125	5.000000237487257E-4	0.4056472305812798
b12	pepb12a5	DaPR130924_VB132_O1948.m	1161	15.25	STMQELNSR		1	b12.a1	5.099999834783375E-4	34.70000076293945	2	1065.4996337890625	1065.499755859375	-9.999999747378752E-5	-0.09385267047117517
b12	pepb12a4	DaPR130924_VB132_O1948.m	1280	16.18000030517578	SRSGGGGGGGLGSGGSIRSSY		1	b12.a1	3.699999950868005E-8	57.0	3	1812.86279296875	1812.8587646484375	0.004000000189989805	2.2064599118208275
b13	pepb13a5	DaPR130924_VB132_O1948.m	1223	15.779999732971191	TLYISDSDKR		1	b13.a1	9.699999645818025E-5	37.79999923706055	2	1197.6129150390625	1197.6114501953125	0.001500000013038516	1.252493045882192
b13	pepb13a1	DaPR130924_VB132_O1948.m	1459	17.40999984741211	DGYIHYGQTVK		1	b13.a1	3.5000000934815034E-5	45.400001525878906	2	1280.629150390625	1280.62744140625	0.0017999999690800905	1.4055609858738622
b13	pepb13a4	DaPR130924_VB132_O1948.m	1758	19.510000228881836	LVCSVTGMALPR	C3:+57.02146 - M8:+15.99491	1	b13.a1	0.0035000001080334187	36.400001525878906	2	1319.6806640625	1319.681396484375	-6.99999975040555E-4	-0.5304310395716357
b13	pepb13a2	DaPR130924_VB132_O1948.m	1834	20.030000686645508	IIQFQATPCPK	C9:+57.02146	1	b13.a1	0.0010999999940395355	42.20000076293945	2	1302.693115234375	1302.6878662109375	0.0052999998442828655	4.0685109470611005
b13	pepb13a3	DaPR130924_VB132_O1948.m	2089	21.700000762939453	LVCSVTGMALPR	C3:+57.02146	1	b13.a1	1.5999999595806003E-4	40.20000076293945	2	1303.6910400390625	1303.6865234375	0.004600000102072954	3.528455667351602
b14	pepb14a1	DaPR130924_VB132_O1948.m	989	13.649999618530273	DAVTYTEHAK		1	b14.a1	1.8000000272877514E-4	42.099998474121094	2	1134.545654296875	1134.54296875	0.0027000000700354576	2.379812968221225
b14	pepb14a2	DaPR130924_VB132_O1948.m	1562	18.200000762939453	DNIQGITKPAIR		1	b14.a1	0.028999999165534973	37.5	2	1325.7547607421875	1325.7540283203125	7.999999797903001E-4	0.6034301708318203
b14	pepb14a3	DaPR130924_VB132_O1948.m	1883	20.3799991607666	ISGLIYEETR		1	b14.a1	1.1000000085914508E-5	51.70000076293945	2	1180.6212158203125	1180.621337890625	0.0	0.0
b14	pepb14a5	DaPR130924_VB132_O1948.m	2227	22.559999465942383	TVTAMDVVYALK	M5:+15.99491	1	b14.a1	0.0010999999940395355	46.70000076293945	2	1326.6973876953125	1326.69775390625	-3.000000142492354E-4	-0.2261253653033882
b14	pepb14a4	DaPR130924_VB132_O1948.m	2501	24.649999618530273	TVTAMDVVYALK		1	b14.a1	1.8999999156221747E-5	43.0	2	1310.7061767578125	1310.702880859375	0.0032999999821186066	2.517733065448769
b15	pepb15a5	DaPR130924_VB132_O1948.m	1232	15.850000381469727	SGVNSELVK		1	b15.a1	0.03799999877810478	37.79999923706055	2	932.5056762695312	932.5051879882812	5.000000237487257E-4	0.5361900718508487
b15	pepb15a3	DaPR130924_VB132_O1948.m	1793	19.75	LTMQVSSLQR		1	b15.a1	1.9000000293090125E-6	49.79999923706055	2	1162.626953125	1162.625244140625	0.0017000000225380063	1.462208077027083
b15	pepb15a2	DaPR130924_VB132_O1948.m	1915	20.579999923706055	ILNFLMHPK	M6:+15.99491	1	b15.a1	0.023000000044703484	31.700000762939453	2	1128.620361328125	1128.623779296875	-0.0034000000450760126	-3.0125185269392336
b15	pepb15a1	DaPR130924_VB132_O1948.m	2004	21.15999984741211	LLASANLEEVTMK	M12:+15.99491	1	b15.a1	0.01600000075995922	53.79999923706055	2	1434.75146484375	1434.7513427734375	1.9999999494757503E-4	0.13939697352780742
b15	pepb15a4	DaPR130924_VB132_O1948.m	2370	23.5	NVGQFSGFPFEK		1	b15.a1	0.006099999882280827	43.0	2	1356.66162109375	1356.65869140625	0.003000000026077032	2.2113152298957153
b16	pepb16a3	DaPR130924_VB132_O1948.m	1045	14.15999984741211	METVSNASSSSNPSSPGR	M1:+15.99491	1	b16.a1	8.400000297115184E-6	46.79999923706055	2	1810.7860107421875	1810.78759765625	-0.0015999999595806003	-0.8835933941957202
b16	pepb16a2	DaPR130924_VB132_O1948.m	1764	19.549999237060547	IYAPEAPYTSPDK		1	b16.a1	1.9999999494757503E-5	37.599998474121094	2	1451.7052001953125	1451.7056884765625	-5.000000237487257E-4	-0.3444224457599472
b16	pepb16a1	DaPR130924_VB132_O1948.m	1975	21.0	DLLMNDRLP		1	b16.a1	0.017999999225139618	36.099998474121094	2	1086.5628662109375	1086.5616455078125	0.0013000000035390258	1.1964346513735642
b16	pepb16a5	DaPR130924_VB132_O1948.m	2250	22.709999084472656	VAEAALQIFK		1	b16.a1	2.300000005561742E-6	52.29999923706055	2	1089.63037109375	1089.6307373046875	-3.000000142492354E-4	-0.2753226427801734
b16	pepb16a4	DaPR130924_VB132_O1948.m	2302	23.010000228881836	SLVATFIVK		1	b16.a1	7.999999797903001E-4	36.5	2	977.6048583984375	977.6033935546875	0.00139999995008111	1.4320735375012725
b17	pepb17a3	DaPR130924_VB132_O1948.m	1158	15.229999542236328	TPATAPVPAR		1	b17.a1	9.999999747378752E-5	42.79999923706055	2	980.5514526367188	980.5527954101562	-0.0013000000035390258	-1.3257827723546978
b17	pepb17a5	DaPR130924_VB132_O1948.m	1800	19.799999237060547	YSQVLGLGGR		1	b17.a1	8.600000001024455E-6	48.79999923706055	2	1049.5772705078125	1049.57421875	0.003100000089034438	2.953578730931874
b17	pepb17a2	DaPR130924_VB132_O1948.m	2026	21.299999237060547	DSTHLICAFANTPK	C7:+57.02146	1	b17.a1	8.999999845400453E-4	33.599998474121094	3	1574.7613525390625	1574.7635498046875	-0.002199999988079071	-1.3970351220993968
b17	pepb17a4	DaPR130924_VB132_O1948.m	2211	22.459999084472656	TSPVTASDPAGPSYAAATLQASSAASSASPVSR		1	b17.a1	0.0430000014603138	33.5	3	3063.48828125	3063.487060546875	0.00139999995008111	0.45699554867099407
b17	pepb17a1	DaPR130924_VB132_O1948.m	2528	24.899999618530273	DSPFGLSFVR		1	b17.a1	5.000000237487257E-4	35.29999923706055	2	1124.5736083984375	1124.5738525390625	-3.000000142492354E-4	-0.2667677303468291
b18	pepb18a4	DaPR130924_VB132_O1948.m	1114	14.850000381469727	TQASSSFQDSSQPAGK		1	b18.a1	6.699999999248973E-10	55.0	2	1625.7430419921875	1625.7406005859375	0.0024999999441206455	1.5377606631830525
b18	pepb18a2	DaPR130924_VB132_O1948.m	1210	15.680000305175781	GISAGAVQTAGK		1	b18.a1	1.8000000636675395E-5	44.20000076293945	2	1059.583740234375	1059.5797119140625	0.004100000020116568	3.8694587806991714
b18	pepb18a3	DaPR130924_VB132_O1948.m	1925	20.649999618530273	LGVTNTIISHYDGR		1	b18.a1	0.041999999433755875	34.599998474121094	3	1545.80859375	1545.8023681640625	0.006200000178068876	4.0108621294406275
b18	pepb18a1	DaPR130924_VB132_O1948.m	2158	22.149999618530273	DLAQALINR		1	b18.a1	0.0010999999940395355	45.70000076293945	2	1013.5764770507812	1013.57421875	0.002199999988079071	2.170536648803323
b19	pepb19a4	DaPR130924_VB132_O1948.m	1066	14.350000381469727	YALIQHQK		1	b19.a1	0.006500000134110451	34.5	2	1000.5599365234375	1000.5579223632812	0.002099999925121665	2.09882894151849
b19	pepb19a1	DaPR130924_VB132_O1948.m	1198	15.579999923706055	DPDYQPPAK		1	b19.a1	0.03099999949336052	33.70000076293945	2	1030.486083984375	1030.484375	0.0017000000225380063	1.6497096547805554
b19	pepb19a3	DaPR130924_VB132_O1948.m	2041	21.399999618530273	QLLDMHFK	M5:+15.99491 - Q1:-17.02655	1	b19.a1	0.03700000047683716	29.700000762939453	2	1030.50390625	1030.5030517578125	8.999999845400453E-4	0.8733598440148648
b19	pepb19a2	DaPR130924_VB132_O1948.m	2432	24.030000686645508	QLLDMHFK	Q1:-17.02655	1	b19.a1	0.012000000104308128	33.599998474121094	2	1014.5076293945312	1014.5081176757812	-5.000000237487257E-4	-0.4928497022716941
b20	pepb20a1	DaPR130924_VB132_O1948.m	1528	18.0	ALAAAGYDVEK		1	b20.a1	3.800000122282654E-4	56.099998474121094	2	1107.5689697265625	1107.5684814453125	5.000000237487257E-4	0.4514393756458785
b20	pepb20a3	DaPR130924_VB132_O1948.m	1627	18.530000686645508	KASGPPVSELITK		1	b20.a1	3.7999998312443495E-5	41.70000076293945	2	1326.76220703125	1326.76318359375	-8.999999845400453E-4	-0.6783425977364337
b20	pepb20a4	DaPR130924_VB132_O1948.m	1792	19.729999542236328	SGVSLAALK		1	b20.a1	0.013000000268220901	40.70000076293945	2	845.5106811523438	845.509521484375	0.0010999999940395355	1.3009906643137235
b20	pepb20a2	DaPR130924_VB132_O1948.m	1914	20.579999923706055	ASGPPVSELITK		1	b20.a1	0.0012000000569969416	45.29999923706055	2	1198.67138671875	1198.668212890625	0.0031999999191612005	2.669629414335017
b21	pepb21a3	DaPR130924_VB132_O1948.m	1278	16.15999984741211	EAQELSQNSAIK		1	b21.a1	0.00930000003427267	38.599998474121094	2	1317.6685791015625	1317.6649169921875	0.003700000001117587	2.8079976581326287
b21	pepb21a2	DaPR130924_VB132_O1948.m	1511	17.850000381469727	DVESYIHR		1	b21.a1	0.008100000210106373	39.20000076293945	2	1018.4956665039062	1018.4957275390625	-0.0	-0.0
b21	pepb21a1	DaPR130924_VB132_O1948.m	2058	21.5	APQVLVLAPTR		1	b21.a1	0.00430000014603138	43.0	2	1164.7164306640625	1164.7103271484375	0.006099999882280827	5.2373536493107835
b21	pepb21a4	DaPR130924_VB132_O1948.m	2222	22.530000686645508	NGIDILVGTPGR		1	b21.a1	1.1999999696854502E-4	37.79999923706055	2	1211.6768798828125	1211.6746826171875	0.002199999988079071	1.8156688586800585
b22	pepb22a3	DaPR130924_VB132_O1948.m	1212	15.699999809265137	LSTQSNSNNIEPAR		1	b22.a1	0.017999999225139618	41.20000076293945	2	1530.7503662109375	1530.7510986328125	-6.99999975040555E-4	-0.4572918325296377
b22	pepb22a2	DaPR130924_VB132_O1948.m	1759	19.510000228881836	LQALLEAR		1	b22.a1	0.04600000008940697	35.20000076293945	2	913.5468139648438	913.5469970703125	-1.9999999494757503E-4	-0.21892688125401583
b22	pepb22a4	DaPR130924_VB132_O1948.m	1943	20.780000686645508	SESPPAELPSLR		1	b22.a1	4.199999966658652E-5	44.0	2	1282.6611328125	1282.6641845703125	-0.003000000026077032	-2.3388818851927486
b22	pepb22a1	DaPR130924_VB132_O1948.m	2518	24.799999237060547	LFLQFVTGSPR		1	b22.a1	0.027000000700354576	37.20000076293945	2	1264.70361328125	1264.705322265625	-0.0015999999595806003	-1.2651168073795405
b23	pepb23a2	DaPR130924_VB132_O1948.m	1757	19.510000228881836	NGQDLGVAFK		1	b23.a1	0.00139999995008111	43.70000076293945	2	1048.5426025390625	1048.5426025390625	0.0	0.0
b23	pepb23a4	DaPR130924_VB132_O1948.m	1989	21.079999923706055	YNILGTNTIMDK	M10:+15.99491	1	b23.a1	6.300000222836388E-6	53.20000076293945	2	1398.697021484375	1398.69384765625	0.0032999999821186066	2.3593440320398344
b23	pepb23a1	DaPR130924_VB132_O1948.m	2103	21.799999237060547	NFILDQTNVSAAAQR		1	b23.a1	2.4000000848900527E-6	62.0	2	1647.8465576171875	1647.8453369140625	0.0013000000035390258	0.7889089918921333
b23	pepb23a3	DaPR130924_VB132_O1948.m	2434	24.049999237060547	SSGPTSLFAVTVAPPGAR		1	b23.a1	1.500000071246177E-4	38.70000076293945	2	1714.9140625	1714.9127197265625	0.00139999995008111	0.816368048342621
b24	pepb24a3	DaPR130924_VB132_O1948.m	1069	14.359999656677246	YWCNDGK	C3:+57.02146	1	b24.a1	0.0430000014603138	22.299999237060547	2	942.37890625	942.3778076171875	0.0010000000474974513	1.0611455823922278
b24	pepb24a2	DaPR130924_VB132_O1948.m	1207	15.65999984741211	WESGYNTR		1	b24.a1	0.035999998450279236	25.799999237060547	2	1012.4498901367188	1012.44873046875	0.0012000000569969416	1.1852452582377755
b24	pepb24a1	DaPR130924_VB132_O1948.m	2244	22.65999984741211	STDYGIFQINSR		1	b24.a1	2.2000000043931323E-8	60.70000076293945	2	1400.6817626953125	1400.680908203125	8.999999845400453E-4	0.6425446218829509
b25	pepb25a1	DaPR130924_VB132_O1948.m	1357	16.760000228881836	FREDHPDLIQNAK		1	b25.a1	0.0010999999940395355	39.29999923706055	3	1582.803955078125	1582.7977294921875	0.006300000008195639	3.9802938119053795
b25	pepb25a3	DaPR130924_VB132_O1948.m	1445	17.329999923706055	YIQDFQR		1	b25.a1	0.0012000000569969416	33.900001525878906	2	969.479736328125	969.4793090820312	3.9999998989515007E-4	0.41259260114988655
b25	pepb25a2	DaPR130924_VB132_O1948.m	1869	20.280000686645508	WVEISNEVR		1	b25.a1	6.000000284984708E-4	36.599998474121094	2	1131.5792236328125	1131.5797119140625	-5.000000237487257E-4	-0.441860187562905
b26	pepb26a2	DaPR130924_VB132_O1948.m	1426	17.209999084472656	IIAEGANGPTTPEADK		1	b26.a1	1.1000000085914508E-5	57.29999923706055	2	1583.7928466796875	1583.7916259765625	0.0013000000035390258	0.8208150505515198
b26	pepb26a1	DaPR130924_VB132_O1948.m	1642	18.610000610351562	ALASLMTYK	M6:+15.99491	1	b26.a1	0.04600000008940697	29.5	2	1013.5361328125	1013.5339965820312	0.002099999925121665	2.071958051928749
b26	pepb26a3	DaPR130924_VB132_O1948.m	2177	22.260000228881836	YNLGLDLR		1	b26.a1	0.004399999976158142	36.0	2	963.5248413085938	963.5261840820312	-0.00139999995008111	-1.4529962685081728
b27	pepb27a1	DaPR130924_VB132_O1948.m	1778	19.6299991607666	AGGVGLNLSAASR		1	b27.a1	4.3000000005122274E-7	56.70000076293945	2	1172.6417236328125	1172.6385498046875	0.003100000089034438	2.6436109315617915
b27	pepb27a2	DaPR130924_VB132_O1948.m	1841	20.079999923706055	ASGFVFTR		1	b27.a1	0.0012000000569969416	32.400001525878906	2	884.464111328125	884.462890625	0.0012000000569969416	1.3567556872272721
b27	pepb27a3	DaPR130924_VB132_O1948.m	1879	20.350000381469727	YYTGVVNNNEMVALQR	M11:+15.99491	1	b27.a1	1.500000053056283E-6	50.099998474121094	2	1886.894775390625	1886.906982421875	-0.012000000104308128	-6.359614022364758
b28	pepb28a3	DaPR130924_VB132_O1948.m	1392	16.979999542236328	LNQYFQK		1	b28.a1	0.041999999433755875	27.899999618530273	2	940.4905395507812	940.4890747070312	0.00139999995008111	1.4885871486781699
b28	pepb28a2	DaPR130924_VB132_O1948.m	1753	19.459999084472656	DVVQAYPEVR		1	b28.a1	0.027000000700354576	28.5	2	1175.6077880859375	1175.60595703125	0.0019000000320374966	1.616187822691503
b28	pepb28a1	DaPR130924_VB132_O1948.m	2403	23.760000228881836	DFVNYLVR		1	b28.a1	0.03099999949336052	32.599998474121094	2	1025.54150390625	1025.5418701171875	-3.000000142492354E-4	-0.29252829454438045
b29	pepb29a2	DaPR130924_VB132_O1948.m	1480	17.610000610351562	LTSLNEEYTK		1	b29.a1	0.02199999988079071	33.900001525878906	2	1197.605224609375	1197.6002197265625	0.005100000184029341	4.2585164064129675
b29	pepb29a1	DaPR130924_VB132_O1948.m	1958	20.8799991607666	IIQEFLSK		1	b29.a1	0.02800000086426735	26.799999237060547	2	977.5670776367188	977.5670166015625	0.0	0.0
b29	pepb29a3	DaPR130924_VB132_O1948.m	2225	22.549999237060547	NNSFVNEIISR		1	b29.a1	2.500000118743628E-4	42.79999923706055	2	1292.66162109375	1292.6597900390625	0.0019000000320374966	1.4698376530920647
b30	pepb30a2	DaPR130924_VB132_O1948.m	1996	21.1299991607666	GNVGFVFTK		1	b30.a1	0.01600000075995922	29.299999237060547	2	968.524169921875	968.5203857421875	0.003700000001117587	3.8202603224321785
b30	pepb30a3	DaPR130924_VB132_O1948.m	2591	25.530000686645508	TSFFQALGITTK		1	b30.a1	0.02500000037252903	34.599998474121094	2	1313.7083740234375	1313.71044921875	-0.0020000000949949026	-1.5224055621878336
b30	pepb30a1	DaPR130924_VB132_O1948.m	2653	26.1299991607666	AFLADPSAFVAAAPVAAATTAAPAAAAAPAK		1	b30.a1	0.00430000014603138	38.0	3	2752.472412109375	2752.46728515625	0.005100000184029341	1.8528831247270676
b31	pepb31a2	DaPR130924_VB132_O1948.m	752	11.100000381469727	VAGGAAPSKPASAK		1	b31.a1	9.10000002477318E-4	39.400001525878906	2	1211.675048828125	1211.6746826171875	3.9999998989515007E-4	0.3301216041183265
b31	pepb31a1	DaPR130924_VB132_O1948.m	1080	14.460000038146973	VADNSFDAK		1	b31.a1	1.700000029813964E-5	38.29999923706055	2	966.453369140625	966.453125	1.9999999494757503E-4	0.20694226111336236
b32	pepb32a1	DaPR130924_VB132_O1948.m	1026	14.0	TTLEGHLAK		1	b32.a1	0.0034000000450760126	33.0	2	969.5370483398438	969.5368041992188	1.9999999494757503E-4	0.20628406686712986
b32	pepb32a2	DaPR130924_VB132_O1948.m	1103	14.729999542236328	VQAQAEQGQQELK		1	b32.a1	2.099999983329326E-4	47.599998474121094	2	1456.7401123046875	1456.739501953125	6.99999975040555E-4	0.48052515504798854
b33	pepb33a1	DaPR130924_VB132_O1948.m	1217	15.729999542236328	LIHTLDDR		1	b33.a1	4.6999999904073775E-4	33.0	2	982.5327758789062	982.531982421875	6.99999975040555E-4	0.712444976411966
b33	pepb33a2	DaPR130924_VB132_O1948.m	1380	16.90999984741211	VALSEPQPER		1	b33.a1	6.300000241026282E-4	37.599998474121094	2	1125.5906982421875	1125.59033203125	5.000000237487257E-4	0.44421137026507795
b34	pepb34a2	DaPR130924_VB132_O1948.m	1282	16.200000762939453	VGQDPVLR		1	b34.a1	0.0032999999821186066	45.0	2	883.5006713867188	883.5	6.000000284984708E-4	0.6791171799643133
b34	pepb34a1	DaPR130924_VB132_O1948.m	1580	18.280000686645508	DVAYQYVK		1	b34.a1	0.0017000000225380063	35.400001525878906	2	985.4955444335938	985.4993286132812	-0.003800000064074993	-3.8559133971426047
b35	pepb35a2	DaPR130924_VB132_O1948.m	1254	16.0	NSSNTSVGSPSNTIGR		1	b35.a1	8.100000314925637E-8	52.79999923706055	2	1577.7578125	1577.7518310546875	0.006000000052154064	3.8028794732205857
b35	pepb35a1	DaPR130924_VB132_O1948.m	1863	20.25	IITWTTEPK		1	b35.a1	0.01899999938905239	36.400001525878906	2	1088.6031494140625	1088.59912109375	0.004100000020116568	3.766308405611395
b36	pepb36a1	DaPR130924_VB132_O1948.m	1122	14.90999984741211	TAQEVETYR		1	b36.a1	0.00139999995008111	35.099998474121094	2	1096.527099609375	1096.52734375	-1.9999999494757503E-4	-0.1823939877902156
b36	pepb36a2	DaPR130924_VB132_O1948.m	2291	22.959999084472656	TGTAYTFFTPNNIK		1	b36.a1	0.017000000923871994	27.299999237060547	2	1574.78857421875	1574.785400390625	0.0032999999821186066	2.095523606772099
b37	pepb37a1	DaPR130924_VB132_O1948.m	1479	17.600000381469727	ALAAGGYDVEK		1	b37.a1	1.7999999499807018E-6	53.099998474121094	2	1093.552978515625	1093.5528564453125	1.9999999494757503E-4	0.1828901033624403
b37	pepb37a2	DaPR130924_VB132_O1948.m	1961	20.899999618530273	ATGPPVSELITK		1	b37.a1	2.300000051036477E-4	49.20000076293945	2	1212.6851806640625	1212.6839599609375	0.00139999995008111	1.1544639793258304
b38	pepb38a2	DaPR130924_VB132_O1948.m	1561	18.200000762939453	YIMLNPSSR	M3:+15.99491	1	b38.a1	0.019999999552965164	34.20000076293945	2	1096.5482177734375	1096.5460205078125	0.002300000051036477	2.097495233233661
b38	pepb38a1	DaPR130924_VB132_O1948.m	1929	20.68000030517578	TYNASITLQQQLK		1	b38.a1	3.3000000985339284E-4	45.29999923706055	2	1507.8114013671875	1507.8118896484375	-5.000000237487257E-4	-0.3316063675988827
b39	pepb39a1	DaPR130924_VB132_O1948.m	1804	19.809999465942383	GLLQSGQIPGR		1	b39.a1	7.600000244565308E-4	39.5	2	1125.6402587890625	1125.637939453125	0.002400000113993883	2.1321243979746174
b39	pepb39a2	DaPR130924_VB132_O1948.m	1939	20.75	NAIANASTLAEVER		1	b39.a1	1.500000071246177E-4	44.099998474121094	2	1458.75732421875	1458.755126953125	0.002300000051036477	1.576686867137492

## Sheet: peptides_pos
MS Sample :	DaPR130924_VB132_O1948.m
Peptide ID	Protein ID	accession	description	Sequence	Modifs	Start	Stop	MH+ theo
pepa1b30	a1.a1.a1	sp|P09874|PARP1_HUMAN	sp|P09874|PARP1_HUMAN Poly [ADP-ribose] polymerase 1 OS=Homo sapiens GN=PARP1 PE=1 SV=4	TGNAWHSK		622	629	900.4326782226562
pepa1b29	a1.a1.a1	sp|P09874|PARP1_HUMAN	sp|P09874|PARP1_HUMAN Poly [ADP-ribose] polymerase 1 OS=Homo sapiens GN=PARP1 PE=1 SV=4	SSASADKPLSNMK	M12:+15.99491	382	394	1351.652587890625
pepa1a9	a1.a1.a1	sp|P09874|PARP1_HUMAN	sp|P09874|PARP1_HUMAN Poly [ADP-ribose] polymerase 1 OS=Homo sapiens GN=PARP1 PE=1 SV=4	GTNSYYK		565	571	832.3839721679688
pepa1b31	a1.a1.a1	sp|P09874|PARP1_HUMAN	sp|P09874|PARP1_HUMAN Poly [ADP-ribose] polymerase 1 OS=Homo sapiens GN=PARP1 PE=1 SV=4	VCSTNDLK	C2:+57.02146	255	262	936.4459228515625
pepa1a4	a1.a1.a1	sp|P09874|PARP1_HUMAN	sp|P09874|PARP1_HUMAN Poly [ADP-ribose] polymerase 1 OS=Homo sapiens GN=PARP1 PE=1 SV=4	AVNSSASADKPLSNMK	M15:+15.99491	379	394	1635.8011474609375
pepa1b13	a1.a1.a1	sp|P09874|PARP1_HUMAN	sp|P09874|PARP1_HUMAN Poly [ADP-ribose] polymerase 1 OS=Homo sapiens GN=PARP1 PE=1 SV=4	KPPLLNNADSVQAK		748	761	1494.827880859375
pepa1b22	a1.a1.a1	sp|P09874|PARP1_HUMAN	sp|P09874|PARP1_HUMAN Poly [ADP-ribose] polymerase 1 OS=Homo sapiens GN=PARP1 PE=1 SV=4	PIDVNYEK		789	796	977.4943237304688
pepa1b21	a1.a1.a1	sp|P09874|PARP1_HUMAN	sp|P09874|PARP1_HUMAN Poly [ADP-ribose] polymerase 1 OS=Homo sapiens GN=PARP1 PE=1 SV=4	MVDPEKPQLGMIDR	M1:+15.99491 M11:+15.99491	143	156	1660.8037109375
pepa1a1	a1.a1.a1	sp|P09874|PARP1_HUMAN	sp|P09874|PARP1_HUMAN Poly [ADP-ribose] polymerase 1 OS=Homo sapiens GN=PARP1 PE=1 SV=4	AEPVEVVAPR		487	496	1066.589599609375
pepa1b23	a1.a1.a1	sp|P09874|PARP1_HUMAN	sp|P09874|PARP1_HUMAN Poly [ADP-ribose] polymerase 1 OS=Homo sapiens GN=PARP1 PE=1 SV=4	PVQDLIK		668	674	812.4880981445312
pepa1b19	a1.a1.a1	sp|P09874|PARP1_HUMAN	sp|P09874|PARP1_HUMAN Poly [ADP-ribose] polymerase 1 OS=Homo sapiens GN=PARP1 PE=1 SV=4	MIFDVESMKK	M8:+15.99491	675	684	1243.6064453125
pepa1b25	a1.a1.a1	sp|P09874|PARP1_HUMAN	sp|P09874|PARP1_HUMAN Poly [ADP-ribose] polymerase 1 OS=Homo sapiens GN=PARP1 PE=1 SV=4	QQVPSGESAILDR		270	282	1399.718017578125
pepa1b17	a1.a1.a1	sp|P09874|PARP1_HUMAN	sp|P09874|PARP1_HUMAN Poly [ADP-ribose] polymerase 1 OS=Homo sapiens GN=PARP1 PE=1 SV=4	MAIMVQSPMFDGK	M1:+15.99491 M4:+15.99491 M9:+15.99491	35	47	1502.669189453125
pepa1b20	a1.a1.a1	sp|P09874|PARP1_HUMAN	sp|P09874|PARP1_HUMAN Poly [ADP-ribose] polymerase 1 OS=Homo sapiens GN=PARP1 PE=1 SV=4	MVDPEKPQLGMIDR		143	156	1628.8138427734375
pepa1a8	a1.a1.a1	sp|P09874|PARP1_HUMAN	sp|P09874|PARP1_HUMAN Poly [ADP-ribose] polymerase 1 OS=Homo sapiens GN=PARP1 PE=1 SV=4	GIYFADMVSK	M7:+15.99491	894	903	1146.5504150390625
pepa1b16	a1.a1.a1	sp|P09874|PARP1_HUMAN	sp|P09874|PARP1_HUMAN Poly [ADP-ribose] polymerase 1 OS=Homo sapiens GN=PARP1 PE=1 SV=4	MAIMVQSPMFDGK	M1:+15.99491 M9:+15.99491	35	47	1486.67431640625
pepa1a2	a1.a1.a1	sp|P09874|PARP1_HUMAN	sp|P09874|PARP1_HUMAN Poly [ADP-ribose] polymerase 1 OS=Homo sapiens GN=PARP1 PE=1 SV=4	AMVEYEIDLQK	M2:+15.99491	685	695	1354.65625
pepa1b18	a1.a1.a1	sp|P09874|PARP1_HUMAN	sp|P09874|PARP1_HUMAN Poly [ADP-ribose] polymerase 1 OS=Homo sapiens GN=PARP1 PE=1 SV=4	MIFDVESMK	M1:+15.99491	675	683	1115.5115966796875
pepa1b12	a1.a1.a1	sp|P09874|PARP1_HUMAN	sp|P09874|PARP1_HUMAN Poly [ADP-ribose] polymerase 1 OS=Homo sapiens GN=PARP1 PE=1 SV=4	IFPPETSASVAATPPPSTASAPAAVNSSASADKPLSNMK		356	394	3767.8798828125
pepa1b11	a1.a1.a1	sp|P09874|PARP1_HUMAN	sp|P09874|PARP1_HUMAN Poly [ADP-ribose] polymerase 1 OS=Homo sapiens GN=PARP1 PE=1 SV=4	IAPPEAPVTGYMFGK	M12:+15.99491	879	893	1593.798583984375
pepa1b27	a1.a1.a1	sp|P09874|PARP1_HUMAN	sp|P09874|PARP1_HUMAN Poly [ADP-ribose] polymerase 1 OS=Homo sapiens GN=PARP1 PE=1 SV=4	SDAYYCTGDVTAWTK	C6:+57.02146	306	320	1737.742919921875
pepa1b15	a1.a1.a1	sp|P09874|PARP1_HUMAN	sp|P09874|PARP1_HUMAN Poly [ADP-ribose] polymerase 1 OS=Homo sapiens GN=PARP1 PE=1 SV=4	MAIMVQSPMFDGK	M9:+15.99491	35	47	1470.679443359375
pepa1b24	a1.a1.a1	sp|P09874|PARP1_HUMAN	sp|P09874|PARP1_HUMAN Poly [ADP-ribose] polymerase 1 OS=Homo sapiens GN=PARP1 PE=1 SV=4	QQVPSGESAILDR	Q1:-17.02655	270	282	1382.6915283203125
pepa1a5	a1.a1.a1	sp|P09874|PARP1_HUMAN	sp|P09874|PARP1_HUMAN Poly [ADP-ribose] polymerase 1 OS=Homo sapiens GN=PARP1 PE=1 SV=4	FAGILSQGLR		869	878	1061.610595703125
pepa1a6	a1.a1.a1	sp|P09874|PARP1_HUMAN	sp|P09874|PARP1_HUMAN Poly [ADP-ribose] polymerase 1 OS=Homo sapiens GN=PARP1 PE=1 SV=4	FYTLIPHDFGMK	M11:+15.99491	736	747	1484.7247314453125
pepa1a7	a1.a1.a1	sp|P09874|PARP1_HUMAN	sp|P09874|PARP1_HUMAN Poly [ADP-ribose] polymerase 1 OS=Homo sapiens GN=PARP1 PE=1 SV=4	GIYFADMVSK		894	903	1130.5555419921875
pepa1a3	a1.a1.a1	sp|P09874|PARP1_HUMAN	sp|P09874|PARP1_HUMAN Poly [ADP-ribose] polymerase 1 OS=Homo sapiens GN=PARP1 PE=1 SV=4	AQNDLIWNIK		240	249	1214.6531982421875
pepa1b33	a1.a1.a1	sp|P09874|PARP1_HUMAN	sp|P09874|PARP1_HUMAN Poly [ADP-ribose] polymerase 1 OS=Homo sapiens GN=PARP1 PE=1 SV=4	VVSEDFLQDVSASTK		453	467	1624.806884765625
pepa1b10	a1.a1.a1	sp|P09874|PARP1_HUMAN	sp|P09874|PARP1_HUMAN Poly [ADP-ribose] polymerase 1 OS=Homo sapiens GN=PARP1 PE=1 SV=4	IAPPEAPVTGYMFGK		879	893	1577.8037109375
pepa1b26	a1.a1.a1	sp|P09874|PARP1_HUMAN	sp|P09874|PARP1_HUMAN Poly [ADP-ribose] polymerase 1 OS=Homo sapiens GN=PARP1 PE=1 SV=4	SATLGLVDIVK		554	564	1115.66748046875
pepa1b14	a1.a1.a1	sp|P09874|PARP1_HUMAN	sp|P09874|PARP1_HUMAN Poly [ADP-ribose] polymerase 1 OS=Homo sapiens GN=PARP1 PE=1 SV=4	MAIMVQSPMFDGK		35	47	1454.6844482421875
pepa1b28	a1.a1.a1	sp|P09874|PARP1_HUMAN	sp|P09874|PARP1_HUMAN Poly [ADP-ribose] polymerase 1 OS=Homo sapiens GN=PARP1 PE=1 SV=4	SLQELFLAH		468	476	1057.568115234375
pepa1b32	a1.a1.a1	sp|P09874|PARP1_HUMAN	sp|P09874|PARP1_HUMAN Poly [ADP-ribose] polymerase 1 OS=Homo sapiens GN=PARP1 PE=1 SV=4	VFSATLGLVDIVK		552	564	1361.8043212890625
pepa2b13	a2.a1.a1	sp|P23246|SFPQ_HUMAN	sp|P23246|SFPQ_HUMAN Splicing factor, proline- and glutamine-rich OS=Homo sapiens GN=SFPQ PE=1 SV=2	SPPPGMGLNQNR	M6:+15.99491	33	44	1283.616455078125
pepa2b11	a2.a1.a1	sp|P23246|SFPQ_HUMAN	sp|P23246|SFPQ_HUMAN Splicing factor, proline- and glutamine-rich OS=Homo sapiens GN=SFPQ PE=1 SV=2	MGGGGAMNMGDPYGSGGQK	M7:+15.99491 M9:+15.99491	612	630	1803.7099609375
pepa2a1	a2.a1.a1	sp|P23246|SFPQ_HUMAN	sp|P23246|SFPQ_HUMAN Splicing factor, proline- and glutamine-rich OS=Homo sapiens GN=SFPQ PE=1 SV=2	AELDDTPMR	M8:+15.99491	350	358	1063.472900390625
pepa2a7	a2.a1.a1	sp|P23246|SFPQ_HUMAN	sp|P23246|SFPQ_HUMAN Splicing factor, proline- and glutamine-rich OS=Homo sapiens GN=SFPQ PE=1 SV=2	GMGPGTPAGYGR	M2:+15.99491	682	693	1136.5157470703125
pepa2a8	a2.a1.a1	sp|P23246|SFPQ_HUMAN	sp|P23246|SFPQ_HUMAN Splicing factor, proline- and glutamine-rich OS=Homo sapiens GN=SFPQ PE=1 SV=2	ISDSEGFK		272	279	882.4207763671875
pepa2b10	a2.a1.a1	sp|P23246|SFPQ_HUMAN	sp|P23246|SFPQ_HUMAN Splicing factor, proline- and glutamine-rich OS=Homo sapiens GN=SFPQ PE=1 SV=2	MGGGGAMNMGDPYGSGGQK	M9:+15.99491	612	630	1787.7149658203125
pepa2a6	a2.a1.a1	sp|P23246|SFPQ_HUMAN	sp|P23246|SFPQ_HUMAN Splicing factor, proline- and glutamine-rich OS=Homo sapiens GN=SFPQ PE=1 SV=2	GMGPGTPAGYGR		682	693	1120.520751953125
pepa2b12	a2.a1.a1	sp|P23246|SFPQ_HUMAN	sp|P23246|SFPQ_HUMAN Splicing factor, proline- and glutamine-rich OS=Homo sapiens GN=SFPQ PE=1 SV=2	SPPPGMGLNQNR		33	44	1267.62158203125
pepa2a4	a2.a1.a1	sp|P23246|SFPQ_HUMAN	sp|P23246|SFPQ_HUMAN Splicing factor, proline- and glutamine-rich OS=Homo sapiens GN=SFPQ PE=1 SV=2	FATHAAALSVR		366	376	1143.6273193359375
pepa2a3	a2.a1.a1	sp|P23246|SFPQ_HUMAN	sp|P23246|SFPQ_HUMAN Splicing factor, proline- and glutamine-rich OS=Homo sapiens GN=SFPQ PE=1 SV=2	FAQHGTFEYEYSQR		480	493	1762.7823486328125
pepa2a9	a2.a1.a1	sp|P23246|SFPQ_HUMAN	sp|P23246|SFPQ_HUMAN Splicing factor, proline- and glutamine-rich OS=Homo sapiens GN=SFPQ PE=1 SV=2	MGGGGAMNMGDPYGSGGQK		612	630	1771.7200927734375
pepa2a5	a2.a1.a1	sp|P23246|SFPQ_HUMAN	sp|P23246|SFPQ_HUMAN Splicing factor, proline- and glutamine-rich OS=Homo sapiens GN=SFPQ PE=1 SV=2	GIVEFASK		414	421	850.46728515625
pepa2b14	a2.a1.a1	sp|P23246|SFPQ_HUMAN	sp|P23246|SFPQ_HUMAN Splicing factor, proline- and glutamine-rich OS=Homo sapiens GN=SFPQ PE=1 SV=2	YGEPGEVFINK		320	330	1252.621337890625
pepa2a2	a2.a1.a1	sp|P23246|SFPQ_HUMAN	sp|P23246|SFPQ_HUMAN Splicing factor, proline- and glutamine-rich OS=Homo sapiens GN=SFPQ PE=1 SV=2	CSEGVFLLTTTPR	C1:+57.02146 C1:-17.02655	431	443	1463.7203369140625
pepa3a8	a3.a1.a1	sp|P49916|DNLI3_HUMAN	sp|P49916|DNLI3_HUMAN DNA ligase 3 OS=Homo sapiens GN=LIG3 PE=1 SV=2	NSGEAPSSPTPK		235	246	1171.5594482421875
pepa3a9	a3.a1.a1	sp|P49916|DNLI3_HUMAN	sp|P49916|DNLI3_HUMAN DNA ligase 3 OS=Homo sapiens GN=LIG3 PE=1 SV=2	PNNSGEAPSSPTPK		233	246	1382.6551513671875
pepa3a1	a3.a1.a1	sp|P49916|DNLI3_HUMAN	sp|P49916|DNLI3_HUMAN DNA ligase 3 OS=Homo sapiens GN=LIG3 PE=1 SV=2	AADETLCQTK	C7:+57.02146	923	932	1136.525634765625
pepa3b10	a3.a1.a1	sp|P49916|DNLI3_HUMAN	sp|P49916|DNLI3_HUMAN DNA ligase 3 OS=Homo sapiens GN=LIG3 PE=1 SV=2	SEAHTADGISIR		792	803	1256.6234130859375
pepa3a3	a3.a1.a1	sp|P49916|DNLI3_HUMAN	sp|P49916|DNLI3_HUMAN DNA ligase 3 OS=Homo sapiens GN=LIG3 PE=1 SV=2	GASFVTSTNPR		214	224	1136.5699462890625
pepa3a5	a3.a1.a1	sp|P49916|DNLI3_HUMAN	sp|P49916|DNLI3_HUMAN DNA ligase 3 OS=Homo sapiens GN=LIG3 PE=1 SV=2	LTTTGQVTSPVK		202	213	1231.689697265625
pepa3a4	a3.a1.a1	sp|P49916|DNLI3_HUMAN	sp|P49916|DNLI3_HUMAN DNA ligase 3 OS=Homo sapiens GN=LIG3 PE=1 SV=2	LQNELDMVK	M7:+15.99491	741	749	1105.55615234375
pepa3a7	a3.a1.a1	sp|P49916|DNLI3_HUMAN	sp|P49916|DNLI3_HUMAN DNA ligase 3 OS=Homo sapiens GN=LIG3 PE=1 SV=2	NLQDVVER		446	453	972.5112915039062
pepa3b11	a3.a1.a1	sp|P49916|DNLI3_HUMAN	sp|P49916|DNLI3_HUMAN DNA ligase 3 OS=Homo sapiens GN=LIG3 PE=1 SV=2	TGKPLPFGTLGVHK		568	581	1451.8372802734375
pepa3a2	a3.a1.a1	sp|P49916|DNLI3_HUMAN	sp|P49916|DNLI3_HUMAN DNA ligase 3 OS=Homo sapiens GN=LIG3 PE=1 SV=2	ALDLADMITR	M7:+15.99491	639	648	1134.582763671875
pepa3a6	a3.a1.a1	sp|P49916|DNLI3_HUMAN	sp|P49916|DNLI3_HUMAN DNA ligase 3 OS=Homo sapiens GN=LIG3 PE=1 SV=2	LYLPPSTPDFSR		943	954	1392.7161865234375
pepa3b12	a3.a1.a1	sp|P49916|DNLI3_HUMAN	sp|P49916|DNLI3_HUMAN DNA ligase 3 OS=Homo sapiens GN=LIG3 PE=1 SV=2	TQIIQDFLR		283	291	1133.6318359375
pepa3b14	a3.a1.a1	sp|P49916|DNLI3_HUMAN	sp|P49916|DNLI3_HUMAN DNA ligase 3 OS=Homo sapiens GN=LIG3 PE=1 SV=2	VIQEGLEGLVLK		649	660	1297.77294921875
pepa3b13	a3.a1.a1	sp|P49916|DNLI3_HUMAN	sp|P49916|DNLI3_HUMAN DNA ligase 3 OS=Homo sapiens GN=LIG3 PE=1 SV=2	VLLDIFTGVR		933	942	1132.6728515625
pepa4b12	a4.a1.a1	sp|P13010|XRCC5_HUMAN	sp|P13010|XRCC5_HUMAN X-ray repair cross-complementing protein 5 OS=Homo sapiens GN=XRCC5 PE=1 SV=3	YAYDKR		395	400	815.4050903320312
pepa4a7	a4.a1.a1	sp|P13010|XRCC5_HUMAN	sp|P13010|XRCC5_HUMAN X-ray repair cross-complementing protein 5 OS=Homo sapiens GN=XRCC5 PE=1 SV=3	LGGHGPSFPLK		185	195	1109.610595703125
pepa4b11	a4.a1.a1	sp|P13010|XRCC5_HUMAN	sp|P13010|XRCC5_HUMAN X-ray repair cross-complementing protein 5 OS=Homo sapiens GN=XRCC5 PE=1 SV=3	VITMFVQR	M4:+15.99491	37	44	1009.55029296875
pepa4a8	a4.a1.a1	sp|P13010|XRCC5_HUMAN	sp|P13010|XRCC5_HUMAN X-ray repair cross-complementing protein 5 OS=Homo sapiens GN=XRCC5 PE=1 SV=3	KVITMFVQR		36	44	1121.650390625
pepa4a1	a4.a1.a1	sp|P13010|XRCC5_HUMAN	sp|P13010|XRCC5_HUMAN X-ray repair cross-complementing protein 5 OS=Homo sapiens GN=XRCC5 PE=1 SV=3	ANPQVGVAFPH		401	411	1136.5850830078125
pepa4a3	a4.a1.a1	sp|P13010|XRCC5_HUMAN	sp|P13010|XRCC5_HUMAN X-ray repair cross-complementing protein 5 OS=Homo sapiens GN=XRCC5 PE=1 SV=3	EDIIQGFR		308	315	977.5054931640625
pepa4b13	a4.a1.a1	sp|P13010|XRCC5_HUMAN	sp|P13010|XRCC5_HUMAN X-ray repair cross-complementing protein 5 OS=Homo sapiens GN=XRCC5 PE=1 SV=3	YGSDIVPFSK		316	325	1112.562744140625
pepa4a2	a4.a1.a1	sp|P13010|XRCC5_HUMAN	sp|P13010|XRCC5_HUMAN X-ray repair cross-complementing protein 5 OS=Homo sapiens GN=XRCC5 PE=1 SV=3	AVDALIDSMSLAK	M9:+15.99491	453	465	1349.698486328125
pepa4a6	a4.a1.a1	sp|P13010|XRCC5_HUMAN	sp|P13010|XRCC5_HUMAN X-ray repair cross-complementing protein 5 OS=Homo sapiens GN=XRCC5 PE=1 SV=3	HIEIFTDLSSR		131	141	1317.68017578125
pepa4a5	a4.a1.a1	sp|P13010|XRCC5_HUMAN	sp|P13010|XRCC5_HUMAN X-ray repair cross-complementing protein 5 OS=Homo sapiens GN=XRCC5 PE=1 SV=3	FFMGNQVLK		355	363	1083.5660400390625
pepa4a9	a4.a1.a1	sp|P13010|XRCC5_HUMAN	sp|P13010|XRCC5_HUMAN X-ray repair cross-complementing protein 5 OS=Homo sapiens GN=XRCC5 PE=1 SV=3	SQLDIIIH		145	152	938.531005859375
pepa4b10	a4.a1.a1	sp|P13010|XRCC5_HUMAN	sp|P13010|XRCC5_HUMAN X-ray repair cross-complementing protein 5 OS=Homo sapiens GN=XRCC5 PE=1 SV=3	SQLDIIIHSLK		145	155	1266.741943359375
pepa4a4	a4.a1.a1	sp|P13010|XRCC5_HUMAN	sp|P13010|XRCC5_HUMAN X-ray repair cross-complementing protein 5 OS=Homo sapiens GN=XRCC5 PE=1 SV=3	EPLPPIQQHIWNMLNPPAEVTTK	M13:+15.99491	503	525	2669.3759765625
pepa5a6	a5.a1.a1	sp|Q15554-3|TERF2_HUMAN	sp|Q15554-3|TERF2_HUMAN Isoform 3 of Telomeric repeat-binding factor 2 OS=Homo sapiens GN=TERF2	LEEAVNR		90	96	830.4370727539062
pepa5a5	a5.a1.a1	sp|Q15554-3|TERF2_HUMAN	sp|Q15554-3|TERF2_HUMAN Isoform 3 of Telomeric repeat-binding factor 2 OS=Homo sapiens GN=TERF2	HEPGLGGPAER		73	83	1119.5545654296875
pepa5a1	a5.a1.a1	sp|Q15554-3|TERF2_HUMAN	sp|Q15554-3|TERF2_HUMAN Isoform 3 of Telomeric repeat-binding factor 2 OS=Homo sapiens GN=TERF2	AAGAGTAGPASGPGVVR		2	18	1395.7342529296875
pepa5b11	a5.a1.a1	sp|Q15554-3|TERF2_HUMAN	sp|Q15554-3|TERF2_HUMAN Isoform 3 of Telomeric repeat-binding factor 2 OS=Homo sapiens GN=TERF2	TLSGAQDSEAAFAK		336	349	1395.675537109375
pepa5a4	a5.a1.a1	sp|Q15554-3|TERF2_HUMAN	sp|Q15554-3|TERF2_HUMAN Isoform 3 of Telomeric repeat-binding factor 2 OS=Homo sapiens GN=TERF2	FYFHEALR		101	108	1082.542236328125
pepa5b10	a5.a1.a1	sp|Q15554-3|TERF2_HUMAN	sp|Q15554-3|TERF2_HUMAN Isoform 3 of Telomeric repeat-binding factor 2 OS=Homo sapiens GN=TERF2	NPPTTIGMMTLK	M9:+15.99491	320	331	1319.670166015625
pepa5a3	a5.a1.a1	sp|Q15554-3|TERF2_HUMAN	sp|Q15554-3|TERF2_HUMAN Isoform 3 of Telomeric repeat-binding factor 2 OS=Homo sapiens GN=TERF2	EAAVIICIK	C7:+57.02146	201	209	1016.581298828125
pepa5a9	a5.a1.a1	sp|Q15554-3|TERF2_HUMAN	sp|Q15554-3|TERF2_HUMAN Isoform 3 of Telomeric repeat-binding factor 2 OS=Homo sapiens GN=TERF2	NPPTTIGMMTLK		320	331	1303.67529296875
pepa5a7	a5.a1.a1	sp|Q15554-3|TERF2_HUMAN	sp|Q15554-3|TERF2_HUMAN Isoform 3 of Telomeric repeat-binding factor 2 OS=Homo sapiens GN=TERF2	LRNDLLNIIR		233	242	1239.7535400390625
pepa5a8	a5.a1.a1	sp|Q15554-3|TERF2_HUMAN	sp|Q15554-3|TERF2_HUMAN Isoform 3 of Telomeric repeat-binding factor 2 OS=Homo sapiens GN=TERF2	NDLLNIIR		235	242	970.5684204101562
pepa5a2	a5.a1.a1	sp|Q15554-3|TERF2_HUMAN	sp|Q15554-3|TERF2_HUMAN Isoform 3 of Telomeric repeat-binding factor 2 OS=Homo sapiens GN=TERF2	DLVLPTQALPASPALK		354	369	1633.9527587890625
pepa6b11	a6.a1.a1	sp|P12956|XRCC6_HUMAN	sp|P12956|XRCC6_HUMAN X-ray repair cross-complementing protein 6 OS=Homo sapiens GN=XRCC6 PE=1 SV=2	VHFEESSK		231	238	962.4581909179688
pepa6a4	a6.a1.a1	sp|P12956|XRCC6_HUMAN	sp|P12956|XRCC6_HUMAN X-ray repair cross-complementing protein 6 OS=Homo sapiens GN=XRCC6 PE=1 SV=2	IMATPEQVGK	M2:+15.99491	452	461	1089.561279296875
pepa6a6	a6.a1.a1	sp|P12956|XRCC6_HUMAN	sp|P12956|XRCC6_HUMAN X-ray repair cross-complementing protein 6 OS=Homo sapiens GN=XRCC6 PE=1 SV=2	KQELLEALTK		596	605	1172.6888427734375
pepa6a8	a6.a1.a1	sp|P12956|XRCC6_HUMAN	sp|P12956|XRCC6_HUMAN X-ray repair cross-complementing protein 6 OS=Homo sapiens GN=XRCC6 PE=1 SV=2	SDSFENPVLQQHFR		475	488	1703.81396484375
pepa6b10	a6.a1.a1	sp|P12956|XRCC6_HUMAN	sp|P12956|XRCC6_HUMAN X-ray repair cross-complementing protein 6 OS=Homo sapiens GN=XRCC6 PE=1 SV=2	TFNTSTGGLLLPSDTKR		302	318	1807.955322265625
pepa6a3	a6.a1.a1	sp|P12956|XRCC6_HUMAN	sp|P12956|XRCC6_HUMAN X-ray repair cross-complementing protein 6 OS=Homo sapiens GN=XRCC6 PE=1 SV=2	LGSLVDEFK		518	526	1007.5411987304688
pepa6a9	a6.a1.a1	sp|P12956|XRCC6_HUMAN	sp|P12956|XRCC6_HUMAN X-ray repair cross-complementing protein 6 OS=Homo sapiens GN=XRCC6 PE=1 SV=2	TFNTSTGGLLLPSDTK		302	317	1651.854248046875
pepa6a7	a6.a1.a1	sp|P12956|XRCC6_HUMAN	sp|P12956|XRCC6_HUMAN X-ray repair cross-complementing protein 6 OS=Homo sapiens GN=XRCC6 PE=1 SV=2	NIYVLQELDNPGAK		101	114	1573.822509765625
pepa6a5	a6.a1.a1	sp|P12956|XRCC6_HUMAN	sp|P12956|XRCC6_HUMAN X-ray repair cross-complementing protein 6 OS=Homo sapiens GN=XRCC6 PE=1 SV=2	KPGGFDISLFYR		207	218	1399.7373046875
pepa6a2	a6.a1.a1	sp|P12956|XRCC6_HUMAN	sp|P12956|XRCC6_HUMAN X-ray repair cross-complementing protein 6 OS=Homo sapiens GN=XRCC6 PE=1 SV=2	DTGIFLDLMHLK	M9:+15.99491	195	206	1418.7352294921875
pepa6a1	a6.a1.a1	sp|P12956|XRCC6_HUMAN	sp|P12956|XRCC6_HUMAN X-ray repair cross-complementing protein 6 OS=Homo sapiens GN=XRCC6 PE=1 SV=2	DSLIFLVDASK		36	46	1207.6573486328125
pepa7a1	a7.a1.a1	sp|P27694|RFA1_HUMAN	sp|P27694|RFA1_HUMAN Replication protein A 70 kDa DNA-binding subunit OS=Homo sapiens GN=RPA1 PE=1 SV=2	AAGPSLSHTSGGTQSK		168	183	1485.7296142578125
pepa7a6	a7.a1.a1	sp|P27694|RFA1_HUMAN	sp|P27694|RFA1_HUMAN Replication protein A 70 kDa DNA-binding subunit OS=Homo sapiens GN=RPA1 PE=1 SV=2	SGGVGGSNTNWK		432	443	1163.54443359375
pepa7a2	a7.a1.a1	sp|P27694|RFA1_HUMAN	sp|P27694|RFA1_HUMAN Replication protein A 70 kDa DNA-binding subunit OS=Homo sapiens GN=RPA1 PE=1 SV=2	ATAFNEQVDK		235	244	1122.54296875
pepa7a3	a7.a1.a1	sp|P27694|RFA1_HUMAN	sp|P27694|RFA1_HUMAN Replication protein A 70 kDa DNA-binding subunit OS=Homo sapiens GN=RPA1 PE=1 SV=2	ATVMDVKPVDYR	M4:+15.99491	589	600	1409.709716796875
pepa7a8	a7.a1.a1	sp|P27694|RFA1_HUMAN	sp|P27694|RFA1_HUMAN Replication protein A 70 kDa DNA-binding subunit OS=Homo sapiens GN=RPA1 PE=1 SV=2	VIDQQNGLYR		490	499	1205.627685546875
pepa7a5	a7.a1.a1	sp|P27694|RFA1_HUMAN	sp|P27694|RFA1_HUMAN Replication protein A 70 kDa DNA-binding subunit OS=Homo sapiens GN=RPA1 PE=1 SV=2	NIYLMDTSGK	M5:+15.99491	345	354	1157.5511474609375
pepa7a7	a7.a1.a1	sp|P27694|RFA1_HUMAN	sp|P27694|RFA1_HUMAN Replication protein A 70 kDa DNA-binding subunit OS=Homo sapiens GN=RPA1 PE=1 SV=2	VGQLSEGAIAAIMQK	M13:+15.99491	2	16	1531.8153076171875
pepa7a9	a7.a1.a1	sp|P27694|RFA1_HUMAN	sp|P27694|RFA1_HUMAN Replication protein A 70 kDa DNA-binding subunit OS=Homo sapiens GN=RPA1 PE=1 SV=2	VVPIASLTPYQSK		184	196	1402.7945556640625
pepa7a4	a7.a1.a1	sp|P27694|RFA1_HUMAN	sp|P27694|RFA1_HUMAN Replication protein A 70 kDa DNA-binding subunit OS=Homo sapiens GN=RPA1 PE=1 SV=2	IGNPVPYNEGLGQPQVAPPAPAASPAASSR		112	141	2913.48583984375
pepa8a7	a8.a1.a1	sp|P52701|MSH6_HUMAN	sp|P52701|MSH6_HUMAN DNA mismatch repair protein Msh6 OS=Homo sapiens GN=MSH6 PE=1 SV=2	STVDAEAVHK		1343	1352	1056.5323486328125
pepa8a6	a8.a1.a1	sp|P52701|MSH6_HUMAN	sp|P52701|MSH6_HUMAN DNA mismatch repair protein Msh6 OS=Homo sapiens GN=MSH6 PE=1 SV=2	SPALSDANK		14	22	902.4581909179688
pepa8a1	a8.a1.a1	sp|P52701|MSH6_HUMAN	sp|P52701|MSH6_HUMAN DNA mismatch repair protein Msh6 OS=Homo sapiens GN=MSH6 PE=1 SV=2	AIMYEETTYSK	M3:+15.99491	842	852	1351.6090087890625
pepa8a3	a8.a1.a1	sp|P52701|MSH6_HUMAN	sp|P52701|MSH6_HUMAN DNA mismatch repair protein Msh6 OS=Homo sapiens GN=MSH6 PE=1 SV=2	LANLPEEVIQK		1305	1315	1253.71044921875
pepa8a2	a8.a1.a1	sp|P52701|MSH6_HUMAN	sp|P52701|MSH6_HUMAN DNA mismatch repair protein Msh6 OS=Homo sapiens GN=MSH6 PE=1 SV=2	GTATFDGTAIANAVVK		1218	1233	1535.8067626953125
pepa8a4	a8.a1.a1	sp|P52701|MSH6_HUMAN	sp|P52701|MSH6_HUMAN DNA mismatch repair protein Msh6 OS=Homo sapiens GN=MSH6 PE=1 SV=2	ISEVVELLK		805	813	1029.6195068359375
pepa8a9	a8.a1.a1	sp|P52701|MSH6_HUMAN	sp|P52701|MSH6_HUMAN DNA mismatch repair protein Msh6 OS=Homo sapiens GN=MSH6 PE=1 SV=2	TIVYWGIGR		966	974	1064.5892333984375
pepa8a8	a8.a1.a1	sp|P52701|MSH6_HUMAN	sp|P52701|MSH6_HUMAN DNA mismatch repair protein Msh6 OS=Homo sapiens GN=MSH6 PE=1 SV=2	TLVAHYPPVQVLFEK		584	598	1740.96875
pepa8a5	a8.a1.a1	sp|P52701|MSH6_HUMAN	sp|P52701|MSH6_HUMAN DNA mismatch repair protein Msh6 OS=Homo sapiens GN=MSH6 PE=1 SV=2	QSTLYSFFPK	Q1:-17.02655	4	13	1200.593994140625
pepa8a7	a8.a1.a2	tr|B4DF41|B4DF41_HUMAN	tr|B4DF41|B4DF41_HUMAN DNA mismatch repair protein Msh6 OS=Homo sapiens GN=MSH6 PE=2 SV=1	STVDAEAVHK		1213	1222	1056.5323486328125
pepa8a6	a8.a1.a2	tr|B4DF41|B4DF41_HUMAN	tr|B4DF41|B4DF41_HUMAN DNA mismatch repair protein Msh6 OS=Homo sapiens GN=MSH6 PE=2 SV=1	SPALSDANK		14	22	902.4581909179688
pepa8a1	a8.a1.a2	tr|B4DF41|B4DF41_HUMAN	tr|B4DF41|B4DF41_HUMAN DNA mismatch repair protein Msh6 OS=Homo sapiens GN=MSH6 PE=2 SV=1	AIMYEETTYSK	M3:+15.99491	712	722	1351.6090087890625
pepa8a3	a8.a1.a2	tr|B4DF41|B4DF41_HUMAN	tr|B4DF41|B4DF41_HUMAN DNA mismatch repair protein Msh6 OS=Homo sapiens GN=MSH6 PE=2 SV=1	LANLPEEVIQK		1175	1185	1253.71044921875
pepa8a2	a8.a1.a2	tr|B4DF41|B4DF41_HUMAN	tr|B4DF41|B4DF41_HUMAN DNA mismatch repair protein Msh6 OS=Homo sapiens GN=MSH6 PE=2 SV=1	GTATFDGTAIANAVVK		1088	1103	1535.8067626953125
pepa8a4	a8.a1.a2	tr|B4DF41|B4DF41_HUMAN	tr|B4DF41|B4DF41_HUMAN DNA mismatch repair protein Msh6 OS=Homo sapiens GN=MSH6 PE=2 SV=1	ISEVVELLK		675	683	1029.6195068359375
pepa8a9	a8.a1.a2	tr|B4DF41|B4DF41_HUMAN	tr|B4DF41|B4DF41_HUMAN DNA mismatch repair protein Msh6 OS=Homo sapiens GN=MSH6 PE=2 SV=1	TIVYWGIGR		836	844	1064.5892333984375
pepa8a8	a8.a1.a2	tr|B4DF41|B4DF41_HUMAN	tr|B4DF41|B4DF41_HUMAN DNA mismatch repair protein Msh6 OS=Homo sapiens GN=MSH6 PE=2 SV=1	TLVAHYPPVQVLFEK		454	468	1740.96875
pepa8a5	a8.a1.a2	tr|B4DF41|B4DF41_HUMAN	tr|B4DF41|B4DF41_HUMAN DNA mismatch repair protein Msh6 OS=Homo sapiens GN=MSH6 PE=2 SV=1	QSTLYSFFPK	Q1:-17.02655	4	13	1200.593994140625
pepa9a3	a9.a1.a1	sp|Q8NE71-2|ABCF1_HUMAN	sp|Q8NE71-2|ABCF1_HUMAN Isoform 2 of ATP-binding cassette sub-family F member 1 OS=Homo sapiens GN=ABCF1	GAVIVVSHDAR		752	762	1123.622314453125
pepa9a2	a9.a1.a1	sp|Q8NE71-2|ABCF1_HUMAN	sp|Q8NE71-2|ABCF1_HUMAN Isoform 2 of ATP-binding cassette sub-family F member 1 OS=Homo sapiens GN=ABCF1	AVSEEQQPALK		164	174	1199.6270751953125
pepa9a6	a9.a1.a1	sp|Q8NE71-2|ABCF1_HUMAN	sp|Q8NE71-2|ABCF1_HUMAN Isoform 2 of ATP-binding cassette sub-family F member 1 OS=Homo sapiens GN=ABCF1	MEETPTEYLQR	M1:+15.99491	665	675	1412.6365966796875
pepa9a5	a9.a1.a1	sp|Q8NE71-2|ABCF1_HUMAN	sp|Q8NE71-2|ABCF1_HUMAN Isoform 2 of ATP-binding cassette sub-family F member 1 OS=Homo sapiens GN=ABCF1	MEETPTEYLQR		665	675	1396.6417236328125
pepa9a1	a9.a1.a1	sp|Q8NE71-2|ABCF1_HUMAN	sp|Q8NE71-2|ABCF1_HUMAN Isoform 2 of ATP-binding cassette sub-family F member 1 OS=Homo sapiens GN=ABCF1	AANAAENDFSVSQAEMSSR		238	256	1984.866943359375
pepa9a4	a9.a1.a1	sp|Q8NE71-2|ABCF1_HUMAN	sp|Q8NE71-2|ABCF1_HUMAN Isoform 2 of ATP-binding cassette sub-family F member 1 OS=Homo sapiens GN=ABCF1	GFNLPYQDAR		676	685	1180.574951171875
pepa9a8	a9.a1.a1	sp|Q8NE71-2|ABCF1_HUMAN	sp|Q8NE71-2|ABCF1_HUMAN Isoform 2 of ATP-binding cassette sub-family F member 1 OS=Homo sapiens GN=ABCF1	VVFAELACR	C8:+57.02146	713	721	1064.55615234375
pepa9a7	a9.a1.a1	sp|Q8NE71-2|ABCF1_HUMAN	sp|Q8NE71-2|ABCF1_HUMAN Isoform 2 of ATP-binding cassette sub-family F member 1 OS=Homo sapiens GN=ABCF1	STLLLLLTGK		627	636	1058.682373046875
pepa9a3	a9.a1.a2	sp|Q8NE71|ABCF1_HUMAN	sp|Q8NE71|ABCF1_HUMAN ATP-binding cassette sub-family F member 1 OS=Homo sapiens GN=ABCF1 PE=1 SV=2	GAVIVVSHDAR		790	800	1123.622314453125
pepa9a2	a9.a1.a2	sp|Q8NE71|ABCF1_HUMAN	sp|Q8NE71|ABCF1_HUMAN ATP-binding cassette sub-family F member 1 OS=Homo sapiens GN=ABCF1 PE=1 SV=2	AVSEEQQPALK		164	174	1199.6270751953125
pepa9a6	a9.a1.a2	sp|Q8NE71|ABCF1_HUMAN	sp|Q8NE71|ABCF1_HUMAN ATP-binding cassette sub-family F member 1 OS=Homo sapiens GN=ABCF1 PE=1 SV=2	MEETPTEYLQR	M1:+15.99491	703	713	1412.6365966796875
pepa9a5	a9.a1.a2	sp|Q8NE71|ABCF1_HUMAN	sp|Q8NE71|ABCF1_HUMAN ATP-binding cassette sub-family F member 1 OS=Homo sapiens GN=ABCF1 PE=1 SV=2	MEETPTEYLQR		703	713	1396.6417236328125
pepa9a1	a9.a1.a2	sp|Q8NE71|ABCF1_HUMAN	sp|Q8NE71|ABCF1_HUMAN ATP-binding cassette sub-family F member 1 OS=Homo sapiens GN=ABCF1 PE=1 SV=2	AANAAENDFSVSQAEMSSR		276	294	1984.866943359375
pepa9a4	a9.a1.a2	sp|Q8NE71|ABCF1_HUMAN	sp|Q8NE71|ABCF1_HUMAN ATP-binding cassette sub-family F member 1 OS=Homo sapiens GN=ABCF1 PE=1 SV=2	GFNLPYQDAR		714	723	1180.574951171875
pepa9a8	a9.a1.a2	sp|Q8NE71|ABCF1_HUMAN	sp|Q8NE71|ABCF1_HUMAN ATP-binding cassette sub-family F member 1 OS=Homo sapiens GN=ABCF1 PE=1 SV=2	VVFAELACR	C8:+57.02146	751	759	1064.55615234375
pepa9a7	a9.a1.a2	sp|Q8NE71|ABCF1_HUMAN	sp|Q8NE71|ABCF1_HUMAN ATP-binding cassette sub-family F member 1 OS=Homo sapiens GN=ABCF1 PE=1 SV=2	STLLLLLTGK		665	674	1058.682373046875
pepb10a5	b10.a1.a1	sp|O95785-2|WIZ_HUMAN	sp|O95785-2|WIZ_HUMAN Isoform 2 of Protein Wiz OS=Homo sapiens GN=WIZ	PGKPGAGPAQVPR		463	475	1231.6910400390625
pepb10a3	b10.a1.a1	sp|O95785-2|WIZ_HUMAN	sp|O95785-2|WIZ_HUMAN Isoform 2 of Protein Wiz OS=Homo sapiens GN=WIZ	MMGGAGPGSSLEAR	M1:+15.99491 M2:+15.99491	256	269	1352.59375
pepb10a4	b10.a1.a1	sp|O95785-2|WIZ_HUMAN	sp|O95785-2|WIZ_HUMAN Isoform 2 of Protein Wiz OS=Homo sapiens GN=WIZ	PGGPPNPPGPSPK		239	251	1198.6219482421875
pepb10a1	b10.a1.a1	sp|O95785-2|WIZ_HUMAN	sp|O95785-2|WIZ_HUMAN Isoform 2 of Protein Wiz OS=Homo sapiens GN=WIZ	AADGGERPLAASPPGTVK		649	666	1693.88720703125
pepb10a2	b10.a1.a1	sp|O95785-2|WIZ_HUMAN	sp|O95785-2|WIZ_HUMAN Isoform 2 of Protein Wiz OS=Homo sapiens GN=WIZ	FVGNIYTLK		732	740	1054.5936279296875
pepb10a6	b10.a1.a1	sp|O95785-2|WIZ_HUMAN	sp|O95785-2|WIZ_HUMAN Isoform 2 of Protein Wiz OS=Homo sapiens GN=WIZ	TYIQTELPFK		516	525	1239.662353515625
pepb10a5	b10.a1.a2	sp|O95785|WIZ_HUMAN	sp|O95785|WIZ_HUMAN Protein Wiz OS=Homo sapiens GN=WIZ PE=1 SV=2	PGKPGAGPAQVPR		1320	1332	1231.6910400390625
pepb10a3	b10.a1.a2	sp|O95785|WIZ_HUMAN	sp|O95785|WIZ_HUMAN Protein Wiz OS=Homo sapiens GN=WIZ PE=1 SV=2	MMGGAGPGSSLEAR	M1:+15.99491 M2:+15.99491	1113	1126	1352.59375
pepb10a4	b10.a1.a2	sp|O95785|WIZ_HUMAN	sp|O95785|WIZ_HUMAN Protein Wiz OS=Homo sapiens GN=WIZ PE=1 SV=2	PGGPPNPPGPSPK		1096	1108	1198.6219482421875
pepb10a1	b10.a1.a2	sp|O95785|WIZ_HUMAN	sp|O95785|WIZ_HUMAN Protein Wiz OS=Homo sapiens GN=WIZ PE=1 SV=2	AADGGERPLAASPPGTVK		1506	1523	1693.88720703125
pepb10a2	b10.a1.a2	sp|O95785|WIZ_HUMAN	sp|O95785|WIZ_HUMAN Protein Wiz OS=Homo sapiens GN=WIZ PE=1 SV=2	FVGNIYTLK		1589	1597	1054.5936279296875
pepb10a6	b10.a1.a2	sp|O95785|WIZ_HUMAN	sp|O95785|WIZ_HUMAN Protein Wiz OS=Homo sapiens GN=WIZ PE=1 SV=2	TYIQTELPFK		1373	1382	1239.662353515625
pepb10a5	b10.a1.a3	tr|B3KVH1|B3KVH1_HUMAN	tr|B3KVH1|B3KVH1_HUMAN Protein Wiz OS=Homo sapiens GN=WIZ PE=2 SV=1	PGKPGAGPAQVPR		504	516	1231.6910400390625
pepb10a3	b10.a1.a3	tr|B3KVH1|B3KVH1_HUMAN	tr|B3KVH1|B3KVH1_HUMAN Protein Wiz OS=Homo sapiens GN=WIZ PE=2 SV=1	MMGGAGPGSSLEAR	M1:+15.99491 M2:+15.99491	297	310	1352.59375
pepb10a4	b10.a1.a3	tr|B3KVH1|B3KVH1_HUMAN	tr|B3KVH1|B3KVH1_HUMAN Protein Wiz OS=Homo sapiens GN=WIZ PE=2 SV=1	PGGPPNPPGPSPK		280	292	1198.6219482421875
pepb10a1	b10.a1.a3	tr|B3KVH1|B3KVH1_HUMAN	tr|B3KVH1|B3KVH1_HUMAN Protein Wiz OS=Homo sapiens GN=WIZ PE=2 SV=1	AADGGERPLAASPPGTVK		690	707	1693.88720703125
pepb10a2	b10.a1.a3	tr|B3KVH1|B3KVH1_HUMAN	tr|B3KVH1|B3KVH1_HUMAN Protein Wiz OS=Homo sapiens GN=WIZ PE=2 SV=1	FVGNIYTLK		773	781	1054.5936279296875
pepb10a6	b10.a1.a3	tr|B3KVH1|B3KVH1_HUMAN	tr|B3KVH1|B3KVH1_HUMAN Protein Wiz OS=Homo sapiens GN=WIZ PE=2 SV=1	TYIQTELPFK		557	566	1239.662353515625
pepb10a5	b10.a1.a4	tr|B7ZM82|B7ZM82_HUMAN	tr|B7ZM82|B7ZM82_HUMAN Protein Wiz OS=Homo sapiens GN=WIZ PE=2 SV=1	PGKPGAGPAQVPR		634	646	1231.6910400390625
pepb10a3	b10.a1.a4	tr|B7ZM82|B7ZM82_HUMAN	tr|B7ZM82|B7ZM82_HUMAN Protein Wiz OS=Homo sapiens GN=WIZ PE=2 SV=1	MMGGAGPGSSLEAR	M1:+15.99491 M2:+15.99491	427	440	1352.59375
pepb10a4	b10.a1.a4	tr|B7ZM82|B7ZM82_HUMAN	tr|B7ZM82|B7ZM82_HUMAN Protein Wiz OS=Homo sapiens GN=WIZ PE=2 SV=1	PGGPPNPPGPSPK		410	422	1198.6219482421875
pepb10a1	b10.a1.a4	tr|B7ZM82|B7ZM82_HUMAN	tr|B7ZM82|B7ZM82_HUMAN Protein Wiz OS=Homo sapiens GN=WIZ PE=2 SV=1	AADGGERPLAASPPGTVK		820	837	1693.88720703125
pepb10a2	b10.a1.a4	tr|B7ZM82|B7ZM82_HUMAN	tr|B7ZM82|B7ZM82_HUMAN Protein Wiz OS=Homo sapiens GN=WIZ PE=2 SV=1	FVGNIYTLK		903	911	1054.5936279296875
pepb10a6	b10.a1.a4	tr|B7ZM82|B7ZM82_HUMAN	tr|B7ZM82|B7ZM82_HUMAN Protein Wiz OS=Homo sapiens GN=WIZ PE=2 SV=1	TYIQTELPFK		687	696	1239.662353515625
pepb10a5	b10.a1.a5	tr|M0QXA7|M0QXA7_HUMAN	tr|M0QXA7|M0QXA7_HUMAN Protein Wiz OS=Homo sapiens GN=WIZ PE=4 SV=1	PGKPGAGPAQVPR		637	649	1231.6910400390625
pepb10a3	b10.a1.a5	tr|M0QXA7|M0QXA7_HUMAN	tr|M0QXA7|M0QXA7_HUMAN Protein Wiz OS=Homo sapiens GN=WIZ PE=4 SV=1	MMGGAGPGSSLEAR	M1:+15.99491 M2:+15.99491	430	443	1352.59375
pepb10a4	b10.a1.a5	tr|M0QXA7|M0QXA7_HUMAN	tr|M0QXA7|M0QXA7_HUMAN Protein Wiz OS=Homo sapiens GN=WIZ PE=4 SV=1	PGGPPNPPGPSPK		413	425	1198.6219482421875
pepb10a1	b10.a1.a5	tr|M0QXA7|M0QXA7_HUMAN	tr|M0QXA7|M0QXA7_HUMAN Protein Wiz OS=Homo sapiens GN=WIZ PE=4 SV=1	AADGGERPLAASPPGTVK		823	840	1693.88720703125
pepb10a2	b10.a1.a5	tr|M0QXA7|M0QXA7_HUMAN	tr|M0QXA7|M0QXA7_HUMAN Protein Wiz OS=Homo sapiens GN=WIZ PE=4 SV=1	FVGNIYTLK		906	914	1054.5936279296875
pepb10a6	b10.a1.a5	tr|M0QXA7|M0QXA7_HUMAN	tr|M0QXA7|M0QXA7_HUMAN Protein Wiz OS=Homo sapiens GN=WIZ PE=4 SV=1	TYIQTELPFK		690	699	1239.662353515625
pepb11a2	b11.a1.a1	sp|Q96T60|PNKP_HUMAN	sp|Q96T60|PNKP_HUMAN Bifunctional polynucleotide phosphatase/kinase OS=Homo sapiens GN=PNKP PE=1 SV=1	HLVSAGYVHVNR		385	396	1351.723388671875
pepb11a1	b11.a1.a1	sp|Q96T60|PNKP_HUMAN	sp|Q96T60|PNKP_HUMAN Bifunctional polynucleotide phosphatase/kinase OS=Homo sapiens GN=PNKP PE=1 SV=1	DTLGSWQR		397	404	962.4694213867188
pepb11a5	b11.a1.a1	sp|Q96T60|PNKP_HUMAN	sp|Q96T60|PNKP_HUMAN Bifunctional polynucleotide phosphatase/kinase OS=Homo sapiens GN=PNKP PE=1 SV=1	TQVELVADPETR		49	60	1357.6961669921875
pepb11a3	b11.a1.a1	sp|Q96T60|PNKP_HUMAN	sp|Q96T60|PNKP_HUMAN Bifunctional polynucleotide phosphatase/kinase OS=Homo sapiens GN=PNKP PE=1 SV=1	LLVFTAAGVKPQGK		153	166	1428.857666015625
pepb11a6	b11.a1.a1	sp|Q96T60|PNKP_HUMAN	sp|Q96T60|PNKP_HUMAN Bifunctional polynucleotide phosphatase/kinase OS=Homo sapiens GN=PNKP PE=1 SV=1	VFPTGPSDWR		184	193	1161.5692138671875
pepb11a4	b11.a1.a1	sp|Q96T60|PNKP_HUMAN	sp|Q96T60|PNKP_HUMAN Bifunctional polynucleotide phosphatase/kinase OS=Homo sapiens GN=PNKP PE=1 SV=1	LVIFTNQMSIGR	M8:+15.99491	213	224	1394.7464599609375
pepb11a2	b11.a1.a2	tr|M0QYH2|M0QYH2_HUMAN	tr|M0QYH2|M0QYH2_HUMAN Bifunctional polynucleotide phosphatase/kinase OS=Homo sapiens GN=PNKP PE=4 SV=1	HLVSAGYVHVNR		354	365	1351.723388671875
pepb11a1	b11.a1.a2	tr|M0QYH2|M0QYH2_HUMAN	tr|M0QYH2|M0QYH2_HUMAN Bifunctional polynucleotide phosphatase/kinase OS=Homo sapiens GN=PNKP PE=4 SV=1	DTLGSWQR		366	373	962.4694213867188
pepb11a5	b11.a1.a2	tr|M0QYH2|M0QYH2_HUMAN	tr|M0QYH2|M0QYH2_HUMAN Bifunctional polynucleotide phosphatase/kinase OS=Homo sapiens GN=PNKP PE=4 SV=1	TQVELVADPETR		49	60	1357.6961669921875
pepb11a3	b11.a1.a2	tr|M0QYH2|M0QYH2_HUMAN	tr|M0QYH2|M0QYH2_HUMAN Bifunctional polynucleotide phosphatase/kinase OS=Homo sapiens GN=PNKP PE=4 SV=1	LLVFTAAGVKPQGK		153	166	1428.857666015625
pepb11a6	b11.a1.a2	tr|M0QYH2|M0QYH2_HUMAN	tr|M0QYH2|M0QYH2_HUMAN Bifunctional polynucleotide phosphatase/kinase OS=Homo sapiens GN=PNKP PE=4 SV=1	VFPTGPSDWR		184	193	1161.5692138671875
pepb11a4	b11.a1.a2	tr|M0QYH2|M0QYH2_HUMAN	tr|M0QYH2|M0QYH2_HUMAN Bifunctional polynucleotide phosphatase/kinase OS=Homo sapiens GN=PNKP PE=4 SV=1	LVIFTNQMSIGR	M8:+15.99491	213	224	1394.7464599609375
pepb12a2	b12.a1.a1	sp|P35527|K1C9_HUMAN	sp|P35527|K1C9_HUMAN Keratin, type I cytoskeletal 9 OS=Homo sapiens GN=KRT9 PE=1 SV=3	GGSGGSYGGGGSGGGYGGGSGSR		491	513	1791.7281494140625
pepb12a1	b12.a1.a1	sp|P35527|K1C9_HUMAN	sp|P35527|K1C9_HUMAN Keratin, type I cytoskeletal 9 OS=Homo sapiens GN=KRT9 PE=1 SV=3	FSSSSGYGGGSSR		47	59	1235.529052734375
pepb12a3	b12.a1.a1	sp|P35527|K1C9_HUMAN	sp|P35527|K1C9_HUMAN Keratin, type I cytoskeletal 9 OS=Homo sapiens GN=KRT9 PE=1 SV=3	SGGGGGGGLGSGGSIR		14	29	1232.59814453125
pepb12a5	b12.a1.a1	sp|P35527|K1C9_HUMAN	sp|P35527|K1C9_HUMAN Keratin, type I cytoskeletal 9 OS=Homo sapiens GN=KRT9 PE=1 SV=3	STMQELNSR		155	163	1065.499755859375
pepb12a4	b12.a1.a1	sp|P35527|K1C9_HUMAN	sp|P35527|K1C9_HUMAN Keratin, type I cytoskeletal 9 OS=Homo sapiens GN=KRT9 PE=1 SV=3	SRSGGGGGGGLGSGGSIRSSY		12	32	1812.8587646484375
pepb13a5	b13.a1.a1	sp|Q06330-2|SUH_HUMAN	sp|Q06330-2|SUH_HUMAN Isoform APCR-1 of Recombining binding protein suppressor of hairless OS=Homo sapiens GN=RBPJ	TLYISDSDKR		52	61	1197.6114501953125
pepb13a1	b13.a1.a1	sp|Q06330-2|SUH_HUMAN	sp|Q06330-2|SUH_HUMAN Isoform APCR-1 of Recombining binding protein suppressor of hairless OS=Homo sapiens GN=RBPJ	DGYIHYGQTVK		164	174	1280.62744140625
pepb13a4	b13.a1.a1	sp|Q06330-2|SUH_HUMAN	sp|Q06330-2|SUH_HUMAN Isoform APCR-1 of Recombining binding protein suppressor of hairless OS=Homo sapiens GN=RBPJ	LVCSVTGMALPR	C3:+57.02146 M8:+15.99491	175	186	1319.681396484375
pepb13a2	b13.a1.a1	sp|Q06330-2|SUH_HUMAN	sp|Q06330-2|SUH_HUMAN Isoform APCR-1 of Recombining binding protein suppressor of hairless OS=Homo sapiens GN=RBPJ	IIQFQATPCPK	C9:+57.02146	230	240	1302.6878662109375
pepb13a3	b13.a1.a1	sp|Q06330-2|SUH_HUMAN	sp|Q06330-2|SUH_HUMAN Isoform APCR-1 of Recombining binding protein suppressor of hairless OS=Homo sapiens GN=RBPJ	LVCSVTGMALPR	C3:+57.02146	175	186	1303.6865234375
pepb13a5	b13.a1.a2	sp|Q06330-3|SUH_HUMAN	sp|Q06330-3|SUH_HUMAN Isoform APCR-3 of Recombining binding protein suppressor of hairless OS=Homo sapiens GN=RBPJ	TLYISDSDKR		38	47	1197.6114501953125
pepb13a1	b13.a1.a2	sp|Q06330-3|SUH_HUMAN	sp|Q06330-3|SUH_HUMAN Isoform APCR-3 of Recombining binding protein suppressor of hairless OS=Homo sapiens GN=RBPJ	DGYIHYGQTVK		150	160	1280.62744140625
pepb13a4	b13.a1.a2	sp|Q06330-3|SUH_HUMAN	sp|Q06330-3|SUH_HUMAN Isoform APCR-3 of Recombining binding protein suppressor of hairless OS=Homo sapiens GN=RBPJ	LVCSVTGMALPR	C3:+57.02146 M8:+15.99491	161	172	1319.681396484375
pepb13a2	b13.a1.a2	sp|Q06330-3|SUH_HUMAN	sp|Q06330-3|SUH_HUMAN Isoform APCR-3 of Recombining binding protein suppressor of hairless OS=Homo sapiens GN=RBPJ	IIQFQATPCPK	C9:+57.02146	216	226	1302.6878662109375
pepb13a3	b13.a1.a2	sp|Q06330-3|SUH_HUMAN	sp|Q06330-3|SUH_HUMAN Isoform APCR-3 of Recombining binding protein suppressor of hairless OS=Homo sapiens GN=RBPJ	LVCSVTGMALPR	C3:+57.02146	161	172	1303.6865234375
pepb13a5	b13.a1.a3	sp|Q06330-4|SUH_HUMAN	sp|Q06330-4|SUH_HUMAN Isoform 4 of Recombining binding protein suppressor of hairless OS=Homo sapiens GN=RBPJ	TLYISDSDKR		112	121	1197.6114501953125
pepb13a1	b13.a1.a3	sp|Q06330-4|SUH_HUMAN	sp|Q06330-4|SUH_HUMAN Isoform 4 of Recombining binding protein suppressor of hairless OS=Homo sapiens GN=RBPJ	DGYIHYGQTVK		224	234	1280.62744140625
pepb13a4	b13.a1.a3	sp|Q06330-4|SUH_HUMAN	sp|Q06330-4|SUH_HUMAN Isoform 4 of Recombining binding protein suppressor of hairless OS=Homo sapiens GN=RBPJ	LVCSVTGMALPR	C3:+57.02146 M8:+15.99491	235	246	1319.681396484375
pepb13a2	b13.a1.a3	sp|Q06330-4|SUH_HUMAN	sp|Q06330-4|SUH_HUMAN Isoform 4 of Recombining binding protein suppressor of hairless OS=Homo sapiens GN=RBPJ	IIQFQATPCPK	C9:+57.02146	290	300	1302.6878662109375
pepb13a3	b13.a1.a3	sp|Q06330-4|SUH_HUMAN	sp|Q06330-4|SUH_HUMAN Isoform 4 of Recombining binding protein suppressor of hairless OS=Homo sapiens GN=RBPJ	LVCSVTGMALPR	C3:+57.02146	235	246	1303.6865234375
pepb13a5	b13.a1.a4	sp|Q06330-5|SUH_HUMAN	sp|Q06330-5|SUH_HUMAN Isoform 5 of Recombining binding protein suppressor of hairless OS=Homo sapiens GN=RBPJ	TLYISDSDKR		92	101	1197.6114501953125
pepb13a1	b13.a1.a4	sp|Q06330-5|SUH_HUMAN	sp|Q06330-5|SUH_HUMAN Isoform 5 of Recombining binding protein suppressor of hairless OS=Homo sapiens GN=RBPJ	DGYIHYGQTVK		204	214	1280.62744140625
pepb13a4	b13.a1.a4	sp|Q06330-5|SUH_HUMAN	sp|Q06330-5|SUH_HUMAN Isoform 5 of Recombining binding protein suppressor of hairless OS=Homo sapiens GN=RBPJ	LVCSVTGMALPR	C3:+57.02146 M8:+15.99491	215	226	1319.681396484375
pepb13a2	b13.a1.a4	sp|Q06330-5|SUH_HUMAN	sp|Q06330-5|SUH_HUMAN Isoform 5 of Recombining binding protein suppressor of hairless OS=Homo sapiens GN=RBPJ	IIQFQATPCPK	C9:+57.02146	270	280	1302.6878662109375
pepb13a3	b13.a1.a4	sp|Q06330-5|SUH_HUMAN	sp|Q06330-5|SUH_HUMAN Isoform 5 of Recombining binding protein suppressor of hairless OS=Homo sapiens GN=RBPJ	LVCSVTGMALPR	C3:+57.02146	215	226	1303.6865234375
pepb13a5	b13.a1.a5	sp|Q06330-6|SUH_HUMAN	sp|Q06330-6|SUH_HUMAN Isoform 6 of Recombining binding protein suppressor of hairless OS=Homo sapiens GN=RBPJ	TLYISDSDKR		113	122	1197.6114501953125
pepb13a1	b13.a1.a5	sp|Q06330-6|SUH_HUMAN	sp|Q06330-6|SUH_HUMAN Isoform 6 of Recombining binding protein suppressor of hairless OS=Homo sapiens GN=RBPJ	DGYIHYGQTVK		225	235	1280.62744140625
pepb13a4	b13.a1.a5	sp|Q06330-6|SUH_HUMAN	sp|Q06330-6|SUH_HUMAN Isoform 6 of Recombining binding protein suppressor of hairless OS=Homo sapiens GN=RBPJ	LVCSVTGMALPR	C3:+57.02146 M8:+15.99491	236	247	1319.681396484375
pepb13a2	b13.a1.a5	sp|Q06330-6|SUH_HUMAN	sp|Q06330-6|SUH_HUMAN Isoform 6 of Recombining binding protein suppressor of hairless OS=Homo sapiens GN=RBPJ	IIQFQATPCPK	C9:+57.02146	291	301	1302.6878662109375
pepb13a3	b13.a1.a5	sp|Q06330-6|SUH_HUMAN	sp|Q06330-6|SUH_HUMAN Isoform 6 of Recombining binding protein suppressor of hairless OS=Homo sapiens GN=RBPJ	LVCSVTGMALPR	C3:+57.02146	236	247	1303.6865234375
pepb13a5	b13.a1.a6	sp|Q06330-7|SUH_HUMAN	sp|Q06330-7|SUH_HUMAN Isoform 7 of Recombining binding protein suppressor of hairless OS=Homo sapiens GN=RBPJ	TLYISDSDKR		114	123	1197.6114501953125
pepb13a1	b13.a1.a6	sp|Q06330-7|SUH_HUMAN	sp|Q06330-7|SUH_HUMAN Isoform 7 of Recombining binding protein suppressor of hairless OS=Homo sapiens GN=RBPJ	DGYIHYGQTVK		226	236	1280.62744140625
pepb13a4	b13.a1.a6	sp|Q06330-7|SUH_HUMAN	sp|Q06330-7|SUH_HUMAN Isoform 7 of Recombining binding protein suppressor of hairless OS=Homo sapiens GN=RBPJ	LVCSVTGMALPR	C3:+57.02146 M8:+15.99491	237	248	1319.681396484375
pepb13a2	b13.a1.a6	sp|Q06330-7|SUH_HUMAN	sp|Q06330-7|SUH_HUMAN Isoform 7 of Recombining binding protein suppressor of hairless OS=Homo sapiens GN=RBPJ	IIQFQATPCPK	C9:+57.02146	292	302	1302.6878662109375
pepb13a3	b13.a1.a6	sp|Q06330-7|SUH_HUMAN	sp|Q06330-7|SUH_HUMAN Isoform 7 of Recombining binding protein suppressor of hairless OS=Homo sapiens GN=RBPJ	LVCSVTGMALPR	C3:+57.02146	237	248	1303.6865234375
pepb13a5	b13.a1.a7	sp|Q06330|SUH_HUMAN	sp|Q06330|SUH_HUMAN Recombining binding protein suppressor of hairless OS=Homo sapiens GN=RBPJ PE=1 SV=3	TLYISDSDKR		127	136	1197.6114501953125
pepb13a1	b13.a1.a7	sp|Q06330|SUH_HUMAN	sp|Q06330|SUH_HUMAN Recombining binding protein suppressor of hairless OS=Homo sapiens GN=RBPJ PE=1 SV=3	DGYIHYGQTVK		239	249	1280.62744140625
pepb13a4	b13.a1.a7	sp|Q06330|SUH_HUMAN	sp|Q06330|SUH_HUMAN Recombining binding protein suppressor of hairless OS=Homo sapiens GN=RBPJ PE=1 SV=3	LVCSVTGMALPR	C3:+57.02146 M8:+15.99491	250	261	1319.681396484375
pepb13a2	b13.a1.a7	sp|Q06330|SUH_HUMAN	sp|Q06330|SUH_HUMAN Recombining binding protein suppressor of hairless OS=Homo sapiens GN=RBPJ PE=1 SV=3	IIQFQATPCPK	C9:+57.02146	305	315	1302.6878662109375
pepb13a3	b13.a1.a7	sp|Q06330|SUH_HUMAN	sp|Q06330|SUH_HUMAN Recombining binding protein suppressor of hairless OS=Homo sapiens GN=RBPJ PE=1 SV=3	LVCSVTGMALPR	C3:+57.02146	250	261	1303.6865234375
pepb13a5	b13.a1.a8	tr|D6R927|D6R927_HUMAN	tr|D6R927|D6R927_HUMAN Recombining-binding protein suppressor of hairless OS=Homo sapiens GN=RBPJ PE=2 SV=1	TLYISDSDKR		113	122	1197.6114501953125
pepb13a1	b13.a1.a8	tr|D6R927|D6R927_HUMAN	tr|D6R927|D6R927_HUMAN Recombining-binding protein suppressor of hairless OS=Homo sapiens GN=RBPJ PE=2 SV=1	DGYIHYGQTVK		225	235	1280.62744140625
pepb13a4	b13.a1.a8	tr|D6R927|D6R927_HUMAN	tr|D6R927|D6R927_HUMAN Recombining-binding protein suppressor of hairless OS=Homo sapiens GN=RBPJ PE=2 SV=1	LVCSVTGMALPR	C3:+57.02146 M8:+15.99491	236	247	1319.681396484375
pepb13a2	b13.a1.a8	tr|D6R927|D6R927_HUMAN	tr|D6R927|D6R927_HUMAN Recombining-binding protein suppressor of hairless OS=Homo sapiens GN=RBPJ PE=2 SV=1	IIQFQATPCPK	C9:+57.02146	291	301	1302.6878662109375
pepb13a3	b13.a1.a8	tr|D6R927|D6R927_HUMAN	tr|D6R927|D6R927_HUMAN Recombining-binding protein suppressor of hairless OS=Homo sapiens GN=RBPJ PE=2 SV=1	LVCSVTGMALPR	C3:+57.02146	236	247	1303.6865234375
pepb14a1	b14.a1.a1	sp|P62805|H4_HUMAN	sp|P62805|H4_HUMAN Histone H4 OS=Homo sapiens GN=HIST1H4A PE=1 SV=2	DAVTYTEHAK		69	78	1134.54296875
pepb14a2	b14.a1.a1	sp|P62805|H4_HUMAN	sp|P62805|H4_HUMAN Histone H4 OS=Homo sapiens GN=HIST1H4A PE=1 SV=2	DNIQGITKPAIR		25	36	1325.7540283203125
pepb14a3	b14.a1.a1	sp|P62805|H4_HUMAN	sp|P62805|H4_HUMAN Histone H4 OS=Homo sapiens GN=HIST1H4A PE=1 SV=2	ISGLIYEETR		47	56	1180.621337890625
pepb14a5	b14.a1.a1	sp|P62805|H4_HUMAN	sp|P62805|H4_HUMAN Histone H4 OS=Homo sapiens GN=HIST1H4A PE=1 SV=2	TVTAMDVVYALK	M5:+15.99491	81	92	1326.69775390625
pepb14a4	b14.a1.a1	sp|P62805|H4_HUMAN	sp|P62805|H4_HUMAN Histone H4 OS=Homo sapiens GN=HIST1H4A PE=1 SV=2	TVTAMDVVYALK		81	92	1310.702880859375
pepb15a5	b15.a1.a1	sp|P35659|DEK_HUMAN	sp|P35659|DEK_HUMAN Protein DEK OS=Homo sapiens GN=DEK PE=1 SV=1	SGVNSELVK		169	177	932.5051879882812
pepb15a3	b15.a1.a1	sp|P35659|DEK_HUMAN	sp|P35659|DEK_HUMAN Protein DEK OS=Homo sapiens GN=DEK PE=1 SV=1	LTMQVSSLQR		66	75	1162.625244140625
pepb15a2	b15.a1.a1	sp|P35659|DEK_HUMAN	sp|P35659|DEK_HUMAN Protein DEK OS=Homo sapiens GN=DEK PE=1 SV=1	ILNFLMHPK	M6:+15.99491	179	187	1128.623779296875
pepb15a1	b15.a1.a1	sp|P35659|DEK_HUMAN	sp|P35659|DEK_HUMAN Protein DEK OS=Homo sapiens GN=DEK PE=1 SV=1	LLASANLEEVTMK	M12:+15.99491	332	344	1434.7513427734375
pepb15a4	b15.a1.a1	sp|P35659|DEK_HUMAN	sp|P35659|DEK_HUMAN Protein DEK OS=Homo sapiens GN=DEK PE=1 SV=1	NVGQFSGFPFEK		126	137	1356.65869140625
pepb16a3	b16.a1.a1	sp|Q9NTI5-2|PDS5B_HUMAN	sp|Q9NTI5-2|PDS5B_HUMAN Isoform 2 of Sister chromatid cohesion protein PDS5 homolog B OS=Homo sapiens GN=PDS5B	METVSNASSSSNPSSPGR	M1:+15.99491	1152	1169	1810.78759765625
pepb16a2	b16.a1.a1	sp|Q9NTI5-2|PDS5B_HUMAN	sp|Q9NTI5-2|PDS5B_HUMAN Isoform 2 of Sister chromatid cohesion protein PDS5 homolog B OS=Homo sapiens GN=PDS5B	IYAPEAPYTSPDK		90	102	1451.7056884765625
pepb16a1	b16.a1.a1	sp|Q9NTI5-2|PDS5B_HUMAN	sp|Q9NTI5-2|PDS5B_HUMAN Isoform 2 of Sister chromatid cohesion protein PDS5 homolog B OS=Homo sapiens GN=PDS5B	DLLMNDRLP		796	804	1086.5616455078125
pepb16a5	b16.a1.a1	sp|Q9NTI5-2|PDS5B_HUMAN	sp|Q9NTI5-2|PDS5B_HUMAN Isoform 2 of Sister chromatid cohesion protein PDS5 homolog B OS=Homo sapiens GN=PDS5B	VAEAALQIFK		684	693	1089.6307373046875
pepb16a4	b16.a1.a1	sp|Q9NTI5-2|PDS5B_HUMAN	sp|Q9NTI5-2|PDS5B_HUMAN Isoform 2 of Sister chromatid cohesion protein PDS5 homolog B OS=Homo sapiens GN=PDS5B	SLVATFIVK		787	795	977.6033935546875
pepb16a3	b16.a1.a2	sp|Q9NTI5|PDS5B_HUMAN	sp|Q9NTI5|PDS5B_HUMAN Sister chromatid cohesion protein PDS5 homolog B OS=Homo sapiens GN=PDS5B PE=1 SV=1	METVSNASSSSNPSSPGR	M1:+15.99491	1152	1169	1810.78759765625
pepb16a2	b16.a1.a2	sp|Q9NTI5|PDS5B_HUMAN	sp|Q9NTI5|PDS5B_HUMAN Sister chromatid cohesion protein PDS5 homolog B OS=Homo sapiens GN=PDS5B PE=1 SV=1	IYAPEAPYTSPDK		90	102	1451.7056884765625
pepb16a1	b16.a1.a2	sp|Q9NTI5|PDS5B_HUMAN	sp|Q9NTI5|PDS5B_HUMAN Sister chromatid cohesion protein PDS5 homolog B OS=Homo sapiens GN=PDS5B PE=1 SV=1	DLLMNDRLP		796	804	1086.5616455078125
pepb16a5	b16.a1.a2	sp|Q9NTI5|PDS5B_HUMAN	sp|Q9NTI5|PDS5B_HUMAN Sister chromatid cohesion protein PDS5 homolog B OS=Homo sapiens GN=PDS5B PE=1 SV=1	VAEAALQIFK		684	693	1089.6307373046875
pepb16a4	b16.a1.a2	sp|Q9NTI5|PDS5B_HUMAN	sp|Q9NTI5|PDS5B_HUMAN Sister chromatid cohesion protein PDS5 homolog B OS=Homo sapiens GN=PDS5B PE=1 SV=1	SLVATFIVK		787	795	977.6033935546875
pepb17a3	b17.a1.a1	sp|P18887|XRCC1_HUMAN	sp|P18887|XRCC1_HUMAN DNA repair protein XRCC1 OS=Homo sapiens GN=XRCC1 PE=1 SV=2	TPATAPVPAR		281	290	980.5527954101562
pepb17a5	b17.a1.a1	sp|P18887|XRCC1_HUMAN	sp|P18887|XRCC1_HUMAN DNA repair protein XRCC1 OS=Homo sapiens GN=XRCC1 PE=1 SV=2	YSQVLGLGGR		370	379	1049.57421875
pepb17a2	b17.a1.a1	sp|P18887|XRCC1_HUMAN	sp|P18887|XRCC1_HUMAN DNA repair protein XRCC1 OS=Homo sapiens GN=XRCC1 PE=1 SV=2	DSTHLICAFANTPK	C7:+57.02146	356	369	1574.7635498046875
pepb17a4	b17.a1.a1	sp|P18887|XRCC1_HUMAN	sp|P18887|XRCC1_HUMAN DNA repair protein XRCC1 OS=Homo sapiens GN=XRCC1 PE=1 SV=2	TSPVTASDPAGPSYAAATLQASSAASSASPVSR		198	230	3063.487060546875
pepb17a1	b17.a1.a1	sp|P18887|XRCC1_HUMAN	sp|P18887|XRCC1_HUMAN DNA repair protein XRCC1 OS=Homo sapiens GN=XRCC1 PE=1 SV=2	DSPFGLSFVR		139	148	1124.5738525390625
pepb17a3	b17.a1.a2	tr|F5H8D7|F5H8D7_HUMAN	tr|F5H8D7|F5H8D7_HUMAN DNA repair protein XRCC1 OS=Homo sapiens GN=XRCC1 PE=2 SV=1	TPATAPVPAR		250	259	980.5527954101562
pepb17a5	b17.a1.a2	tr|F5H8D7|F5H8D7_HUMAN	tr|F5H8D7|F5H8D7_HUMAN DNA repair protein XRCC1 OS=Homo sapiens GN=XRCC1 PE=2 SV=1	YSQVLGLGGR		339	348	1049.57421875
pepb17a2	b17.a1.a2	tr|F5H8D7|F5H8D7_HUMAN	tr|F5H8D7|F5H8D7_HUMAN DNA repair protein XRCC1 OS=Homo sapiens GN=XRCC1 PE=2 SV=1	DSTHLICAFANTPK	C7:+57.02146	325	338	1574.7635498046875
pepb17a4	b17.a1.a2	tr|F5H8D7|F5H8D7_HUMAN	tr|F5H8D7|F5H8D7_HUMAN DNA repair protein XRCC1 OS=Homo sapiens GN=XRCC1 PE=2 SV=1	TSPVTASDPAGPSYAAATLQASSAASSASPVSR		167	199	3063.487060546875
pepb17a1	b17.a1.a2	tr|F5H8D7|F5H8D7_HUMAN	tr|F5H8D7|F5H8D7_HUMAN DNA repair protein XRCC1 OS=Homo sapiens GN=XRCC1 PE=2 SV=1	DSPFGLSFVR		108	117	1124.5738525390625
pepb18a4	b18.a1.a1	sp|P46087-4|NOP2_HUMAN	sp|P46087-4|NOP2_HUMAN Isoform 4 of Putative ribosomal RNA methyltransferase NOP2 OS=Homo sapiens GN=NOP2	TQASSSFQDSSQPAGK		703	718	1625.7406005859375
pepb18a2	b18.a1.a1	sp|P46087-4|NOP2_HUMAN	sp|P46087-4|NOP2_HUMAN Isoform 4 of Putative ribosomal RNA methyltransferase NOP2 OS=Homo sapiens GN=NOP2	GISAGAVQTAGK		80	91	1059.5797119140625
pepb18a3	b18.a1.a1	sp|P46087-4|NOP2_HUMAN	sp|P46087-4|NOP2_HUMAN Isoform 4 of Putative ribosomal RNA methyltransferase NOP2 OS=Homo sapiens GN=NOP2	LGVTNTIISHYDGR		465	478	1545.8023681640625
pepb18a1	b18.a1.a1	sp|P46087-4|NOP2_HUMAN	sp|P46087-4|NOP2_HUMAN Isoform 4 of Putative ribosomal RNA methyltransferase NOP2 OS=Homo sapiens GN=NOP2	DLAQALINR		356	364	1013.57421875
pepb18a4	b18.a1.a2	sp|P46087|NOP2_HUMAN	sp|P46087|NOP2_HUMAN Putative ribosomal RNA methyltransferase NOP2 OS=Homo sapiens GN=NOP2 PE=1 SV=2	TQASSSFQDSSQPAGK		670	685	1625.7406005859375
pepb18a2	b18.a1.a2	sp|P46087|NOP2_HUMAN	sp|P46087|NOP2_HUMAN Putative ribosomal RNA methyltransferase NOP2 OS=Homo sapiens GN=NOP2 PE=1 SV=2	GISAGAVQTAGK		80	91	1059.5797119140625
pepb18a3	b18.a1.a2	sp|P46087|NOP2_HUMAN	sp|P46087|NOP2_HUMAN Putative ribosomal RNA methyltransferase NOP2 OS=Homo sapiens GN=NOP2 PE=1 SV=2	LGVTNTIISHYDGR		432	445	1545.8023681640625
pepb18a1	b18.a1.a2	sp|P46087|NOP2_HUMAN	sp|P46087|NOP2_HUMAN Putative ribosomal RNA methyltransferase NOP2 OS=Homo sapiens GN=NOP2 PE=1 SV=2	DLAQALINR		323	331	1013.57421875
pepb19a4	b19.a1.a1	sp|P49711|CTCF_HUMAN	sp|P49711|CTCF_HUMAN Transcriptional repressor CTCF OS=Homo sapiens GN=CTCF PE=1 SV=1	YALIQHQK		480	487	1000.5579223632812
pepb19a1	b19.a1.a1	sp|P49711|CTCF_HUMAN	sp|P49711|CTCF_HUMAN Transcriptional repressor CTCF OS=Homo sapiens GN=CTCF PE=1 SV=1	DPDYQPPAK		194	202	1030.484375
pepb19a3	b19.a1.a1	sp|P49711|CTCF_HUMAN	sp|P49711|CTCF_HUMAN Transcriptional repressor CTCF OS=Homo sapiens GN=CTCF PE=1 SV=1	QLLDMHFK	M5:+15.99491 Q1:-17.02655	536	543	1030.5030517578125
pepb19a2	b19.a1.a1	sp|P49711|CTCF_HUMAN	sp|P49711|CTCF_HUMAN Transcriptional repressor CTCF OS=Homo sapiens GN=CTCF PE=1 SV=1	QLLDMHFK	Q1:-17.02655	536	543	1014.5081176757812
pepb20a1	b20.a1.a1	sp|P10412|H14_HUMAN	sp|P10412|H14_HUMAN Histone H1.4 OS=Homo sapiens GN=HIST1H1E PE=1 SV=2	ALAAAGYDVEK		65	75	1107.5684814453125
pepb20a3	b20.a1.a1	sp|P10412|H14_HUMAN	sp|P10412|H14_HUMAN Histone H1.4 OS=Homo sapiens GN=HIST1H1E PE=1 SV=2	KASGPPVSELITK		34	46	1326.76318359375
pepb20a4	b20.a1.a1	sp|P10412|H14_HUMAN	sp|P10412|H14_HUMAN Histone H1.4 OS=Homo sapiens GN=HIST1H1E PE=1 SV=2	SGVSLAALK		55	63	845.509521484375
pepb20a2	b20.a1.a1	sp|P10412|H14_HUMAN	sp|P10412|H14_HUMAN Histone H1.4 OS=Homo sapiens GN=HIST1H1E PE=1 SV=2	ASGPPVSELITK		35	46	1198.668212890625
pepb20a1	b20.a1.a2	sp|P16402|H13_HUMAN	sp|P16402|H13_HUMAN Histone H1.3 OS=Homo sapiens GN=HIST1H1D PE=1 SV=2	ALAAAGYDVEK		66	76	1107.5684814453125
pepb20a3	b20.a1.a2	sp|P16402|H13_HUMAN	sp|P16402|H13_HUMAN Histone H1.3 OS=Homo sapiens GN=HIST1H1D PE=1 SV=2	KASGPPVSELITK		35	47	1326.76318359375
pepb20a4	b20.a1.a2	sp|P16402|H13_HUMAN	sp|P16402|H13_HUMAN Histone H1.3 OS=Homo sapiens GN=HIST1H1D PE=1 SV=2	SGVSLAALK		56	64	845.509521484375
pepb20a2	b20.a1.a2	sp|P16402|H13_HUMAN	sp|P16402|H13_HUMAN Histone H1.3 OS=Homo sapiens GN=HIST1H1D PE=1 SV=2	ASGPPVSELITK		36	47	1198.668212890625
pepb20a1	b20.a1.a3	sp|P16403|H12_HUMAN	sp|P16403|H12_HUMAN Histone H1.2 OS=Homo sapiens GN=HIST1H1C PE=1 SV=2	ALAAAGYDVEK		65	75	1107.5684814453125
pepb20a3	b20.a1.a3	sp|P16403|H12_HUMAN	sp|P16403|H12_HUMAN Histone H1.2 OS=Homo sapiens GN=HIST1H1C PE=1 SV=2	KASGPPVSELITK		34	46	1326.76318359375
pepb20a4	b20.a1.a3	sp|P16403|H12_HUMAN	sp|P16403|H12_HUMAN Histone H1.2 OS=Homo sapiens GN=HIST1H1C PE=1 SV=2	SGVSLAALK		55	63	845.509521484375
pepb20a2	b20.a1.a3	sp|P16403|H12_HUMAN	sp|P16403|H12_HUMAN Histone H1.2 OS=Homo sapiens GN=HIST1H1C PE=1 SV=2	ASGPPVSELITK		35	46	1198.668212890625
pepb21a3	b21.a1.a1	sp|Q9NR30-2|DDX21_HUMAN	sp|Q9NR30-2|DDX21_HUMAN Isoform 2 of Nucleolar RNA helicase 2 OS=Homo sapiens GN=DDX21	EAQELSQNSAIK		382	393	1317.6649169921875
pepb21a2	b21.a1.a1	sp|Q9NR30-2|DDX21_HUMAN	sp|Q9NR30-2|DDX21_HUMAN Isoform 2 of Nucleolar RNA helicase 2 OS=Homo sapiens GN=DDX21	DVESYIHR		449	456	1018.4957275390625
pepb21a1	b21.a1.a1	sp|Q9NR30-2|DDX21_HUMAN	sp|Q9NR30-2|DDX21_HUMAN Isoform 2 of Nucleolar RNA helicase 2 OS=Homo sapiens GN=DDX21	APQVLVLAPTR		192	202	1164.7103271484375
pepb21a4	b21.a1.a1	sp|Q9NR30-2|DDX21_HUMAN	sp|Q9NR30-2|DDX21_HUMAN Isoform 2 of Nucleolar RNA helicase 2 OS=Homo sapiens GN=DDX21	NGIDILVGTPGR		239	250	1211.6746826171875
pepb21a3	b21.a1.a2	sp|Q9NR30|DDX21_HUMAN	sp|Q9NR30|DDX21_HUMAN Nucleolar RNA helicase 2 OS=Homo sapiens GN=DDX21 PE=1 SV=5	EAQELSQNSAIK		450	461	1317.6649169921875
pepb21a2	b21.a1.a2	sp|Q9NR30|DDX21_HUMAN	sp|Q9NR30|DDX21_HUMAN Nucleolar RNA helicase 2 OS=Homo sapiens GN=DDX21 PE=1 SV=5	DVESYIHR		517	524	1018.4957275390625
pepb21a1	b21.a1.a2	sp|Q9NR30|DDX21_HUMAN	sp|Q9NR30|DDX21_HUMAN Nucleolar RNA helicase 2 OS=Homo sapiens GN=DDX21 PE=1 SV=5	APQVLVLAPTR		260	270	1164.7103271484375
pepb21a4	b21.a1.a2	sp|Q9NR30|DDX21_HUMAN	sp|Q9NR30|DDX21_HUMAN Nucleolar RNA helicase 2 OS=Homo sapiens GN=DDX21 PE=1 SV=5	NGIDILVGTPGR		307	318	1211.6746826171875
pepb22a3	b22.a1.a1	sp|Q14669-2|TRIPC_HUMAN	sp|Q14669-2|TRIPC_HUMAN Isoform 2 of E3 ubiquitin-protein ligase TRIP12 OS=Homo sapiens GN=TRIP12	LSTQSNSNNIEPAR		1086	1099	1530.7510986328125
pepb22a2	b22.a1.a1	sp|Q14669-2|TRIPC_HUMAN	sp|Q14669-2|TRIPC_HUMAN Isoform 2 of E3 ubiquitin-protein ligase TRIP12 OS=Homo sapiens GN=TRIP12	LQALLEAR		408	415	913.5469970703125
pepb22a4	b22.a1.a1	sp|Q14669-2|TRIPC_HUMAN	sp|Q14669-2|TRIPC_HUMAN Isoform 2 of E3 ubiquitin-protein ligase TRIP12 OS=Homo sapiens GN=TRIP12	SESPPAELPSLR		310	321	1282.6641845703125
pepb22a1	b22.a1.a1	sp|Q14669-2|TRIPC_HUMAN	sp|Q14669-2|TRIPC_HUMAN Isoform 2 of E3 ubiquitin-protein ligase TRIP12 OS=Homo sapiens GN=TRIP12	LFLQFVTGSPR		1946	1956	1264.705322265625
pepb22a3	b22.a1.a2	sp|Q14669-3|TRIPC_HUMAN	sp|Q14669-3|TRIPC_HUMAN Isoform 3 of E3 ubiquitin-protein ligase TRIP12 OS=Homo sapiens GN=TRIP12	LSTQSNSNNIEPAR		1101	1114	1530.7510986328125
pepb22a2	b22.a1.a2	sp|Q14669-3|TRIPC_HUMAN	sp|Q14669-3|TRIPC_HUMAN Isoform 3 of E3 ubiquitin-protein ligase TRIP12 OS=Homo sapiens GN=TRIP12	LQALLEAR		450	457	913.5469970703125
pepb22a4	b22.a1.a2	sp|Q14669-3|TRIPC_HUMAN	sp|Q14669-3|TRIPC_HUMAN Isoform 3 of E3 ubiquitin-protein ligase TRIP12 OS=Homo sapiens GN=TRIP12	SESPPAELPSLR		352	363	1282.6641845703125
pepb22a1	b22.a1.a2	sp|Q14669-3|TRIPC_HUMAN	sp|Q14669-3|TRIPC_HUMAN Isoform 3 of E3 ubiquitin-protein ligase TRIP12 OS=Homo sapiens GN=TRIP12	LFLQFVTGSPR		1961	1971	1264.705322265625
pepb22a3	b22.a1.a3	sp|Q14669|TRIPC_HUMAN	sp|Q14669|TRIPC_HUMAN E3 ubiquitin-protein ligase TRIP12 OS=Homo sapiens GN=TRIP12 PE=1 SV=1	LSTQSNSNNIEPAR		1053	1066	1530.7510986328125
pepb22a2	b22.a1.a3	sp|Q14669|TRIPC_HUMAN	sp|Q14669|TRIPC_HUMAN E3 ubiquitin-protein ligase TRIP12 OS=Homo sapiens GN=TRIP12 PE=1 SV=1	LQALLEAR		402	409	913.5469970703125
pepb22a4	b22.a1.a3	sp|Q14669|TRIPC_HUMAN	sp|Q14669|TRIPC_HUMAN E3 ubiquitin-protein ligase TRIP12 OS=Homo sapiens GN=TRIP12 PE=1 SV=1	SESPPAELPSLR		310	321	1282.6641845703125
pepb22a1	b22.a1.a3	sp|Q14669|TRIPC_HUMAN	sp|Q14669|TRIPC_HUMAN E3 ubiquitin-protein ligase TRIP12 OS=Homo sapiens GN=TRIP12 PE=1 SV=1	LFLQFVTGSPR		1913	1923	1264.705322265625
pepb23a2	b23.a1.a1	sp|Q00839-2|HNRPU_HUMAN	sp|Q00839-2|HNRPU_HUMAN Isoform Short of Heterogeneous nuclear ribonucleoprotein U OS=Homo sapiens GN=HNRNPU	NGQDLGVAFK		405	414	1048.5426025390625
pepb23a4	b23.a1.a1	sp|Q00839-2|HNRPU_HUMAN	sp|Q00839-2|HNRPU_HUMAN Isoform Short of Heterogeneous nuclear ribonucleoprotein U OS=Homo sapiens GN=HNRNPU	YNILGTNTIMDK	M10:+15.99491	506	517	1398.69384765625
pepb23a1	b23.a1.a1	sp|Q00839-2|HNRPU_HUMAN	sp|Q00839-2|HNRPU_HUMAN Isoform Short of Heterogeneous nuclear ribonucleoprotein U OS=Homo sapiens GN=HNRNPU	NFILDQTNVSAAAQR		557	571	1647.8453369140625
pepb23a3	b23.a1.a1	sp|Q00839-2|HNRPU_HUMAN	sp|Q00839-2|HNRPU_HUMAN Isoform Short of Heterogeneous nuclear ribonucleoprotein U OS=Homo sapiens GN=HNRNPU	SSGPTSLFAVTVAPPGAR		187	204	1714.9127197265625
pepb23a2	b23.a1.a2	sp|Q00839|HNRPU_HUMAN	sp|Q00839|HNRPU_HUMAN Heterogeneous nuclear ribonucleoprotein U OS=Homo sapiens GN=HNRNPU PE=1 SV=6	NGQDLGVAFK		424	433	1048.5426025390625
pepb23a4	b23.a1.a2	sp|Q00839|HNRPU_HUMAN	sp|Q00839|HNRPU_HUMAN Heterogeneous nuclear ribonucleoprotein U OS=Homo sapiens GN=HNRNPU PE=1 SV=6	YNILGTNTIMDK	M10:+15.99491	525	536	1398.69384765625
pepb23a1	b23.a1.a2	sp|Q00839|HNRPU_HUMAN	sp|Q00839|HNRPU_HUMAN Heterogeneous nuclear ribonucleoprotein U OS=Homo sapiens GN=HNRNPU PE=1 SV=6	NFILDQTNVSAAAQR		576	590	1647.8453369140625
pepb23a3	b23.a1.a2	sp|Q00839|HNRPU_HUMAN	sp|Q00839|HNRPU_HUMAN Heterogeneous nuclear ribonucleoprotein U OS=Homo sapiens GN=HNRNPU PE=1 SV=6	SSGPTSLFAVTVAPPGAR		187	204	1714.9127197265625
pepb24a3	b24.a1.a1	sp|P61626|LYSC_HUMAN	sp|P61626|LYSC_HUMAN Lysozyme C OS=Homo sapiens GN=LYZ PE=1 SV=1	YWCNDGK	C3:+57.02146	81	87	942.3778076171875
pepb24a2	b24.a1.a1	sp|P61626|LYSC_HUMAN	sp|P61626|LYSC_HUMAN Lysozyme C OS=Homo sapiens GN=LYZ PE=1 SV=1	WESGYNTR		52	59	1012.44873046875
pepb24a1	b24.a1.a1	sp|P61626|LYSC_HUMAN	sp|P61626|LYSC_HUMAN Lysozyme C OS=Homo sapiens GN=LYZ PE=1 SV=1	STDYGIFQINSR		69	80	1400.680908203125
pepb24a3	b24.a1.a2	tr|F8VV32|F8VV32_HUMAN	tr|F8VV32|F8VV32_HUMAN Lysozyme C OS=Homo sapiens GN=LYZ PE=2 SV=1	YWCNDGK	C3:+57.02146	81	87	942.3778076171875
pepb24a2	b24.a1.a2	tr|F8VV32|F8VV32_HUMAN	tr|F8VV32|F8VV32_HUMAN Lysozyme C OS=Homo sapiens GN=LYZ PE=2 SV=1	WESGYNTR		52	59	1012.44873046875
pepb24a1	b24.a1.a2	tr|F8VV32|F8VV32_HUMAN	tr|F8VV32|F8VV32_HUMAN Lysozyme C OS=Homo sapiens GN=LYZ PE=2 SV=1	STDYGIFQINSR		69	80	1400.680908203125
pepb25a1	b25.a1.a1	sp|P17480-2|UBF1_HUMAN	sp|P17480-2|UBF1_HUMAN Isoform UBF2 of Nucleolar transcription factor 1 OS=Homo sapiens GN=UBTF	FREDHPDLIQNAK		179	191	1582.7977294921875
pepb25a3	b25.a1.a1	sp|P17480-2|UBF1_HUMAN	sp|P17480-2|UBF1_HUMAN Isoform UBF2 of Nucleolar transcription factor 1 OS=Homo sapiens GN=UBTF	YIQDFQR		161	167	969.4793090820312
pepb25a2	b25.a1.a1	sp|P17480-2|UBF1_HUMAN	sp|P17480-2|UBF1_HUMAN Isoform UBF2 of Nucleolar transcription factor 1 OS=Homo sapiens GN=UBTF	WVEISNEVR		72	80	1131.5797119140625
pepb25a1	b25.a1.a2	sp|P17480|UBF1_HUMAN	sp|P17480|UBF1_HUMAN Nucleolar transcription factor 1 OS=Homo sapiens GN=UBTF PE=1 SV=1	FREDHPDLIQNAK		179	191	1582.7977294921875
pepb25a3	b25.a1.a2	sp|P17480|UBF1_HUMAN	sp|P17480|UBF1_HUMAN Nucleolar transcription factor 1 OS=Homo sapiens GN=UBTF PE=1 SV=1	YIQDFQR		161	167	969.4793090820312
pepb25a2	b25.a1.a2	sp|P17480|UBF1_HUMAN	sp|P17480|UBF1_HUMAN Nucleolar transcription factor 1 OS=Homo sapiens GN=UBTF PE=1 SV=1	WVEISNEVR		72	80	1131.5797119140625
pepb25a1	b25.a1.a3	tr|E9PKP7|E9PKP7_HUMAN	tr|E9PKP7|E9PKP7_HUMAN Nucleolar transcription factor 1 OS=Homo sapiens GN=UBTF PE=2 SV=1	FREDHPDLIQNAK		179	191	1582.7977294921875
pepb25a3	b25.a1.a3	tr|E9PKP7|E9PKP7_HUMAN	tr|E9PKP7|E9PKP7_HUMAN Nucleolar transcription factor 1 OS=Homo sapiens GN=UBTF PE=2 SV=1	YIQDFQR		161	167	969.4793090820312
pepb25a2	b25.a1.a3	tr|E9PKP7|E9PKP7_HUMAN	tr|E9PKP7|E9PKP7_HUMAN Nucleolar transcription factor 1 OS=Homo sapiens GN=UBTF PE=2 SV=1	WVEISNEVR		72	80	1131.5797119140625
pepb26a2	b26.a1.a1	sp|P00367|DHE3_HUMAN	sp|P00367|DHE3_HUMAN Glutamate dehydrogenase 1, mitochondrial OS=Homo sapiens GN=GLUD1 PE=1 SV=2	IIAEGANGPTTPEADK		400	415	1583.7916259765625
pepb26a1	b26.a1.a1	sp|P00367|DHE3_HUMAN	sp|P00367|DHE3_HUMAN Glutamate dehydrogenase 1, mitochondrial OS=Homo sapiens GN=GLUD1 PE=1 SV=2	ALASLMTYK	M6:+15.99491	163	171	1013.5339965820312
pepb26a3	b26.a1.a1	sp|P00367|DHE3_HUMAN	sp|P00367|DHE3_HUMAN Glutamate dehydrogenase 1, mitochondrial OS=Homo sapiens GN=GLUD1 PE=1 SV=2	YNLGLDLR		528	535	963.5261840820312
pepb26a2	b26.a1.a2	sp|P49448|DHE4_HUMAN	sp|P49448|DHE4_HUMAN Glutamate dehydrogenase 2, mitochondrial OS=Homo sapiens GN=GLUD2 PE=1 SV=2	IIAEGANGPTTPEADK		400	415	1583.7916259765625
pepb26a1	b26.a1.a2	sp|P49448|DHE4_HUMAN	sp|P49448|DHE4_HUMAN Glutamate dehydrogenase 2, mitochondrial OS=Homo sapiens GN=GLUD2 PE=1 SV=2	ALASLMTYK	M6:+15.99491	163	171	1013.5339965820312
pepb26a3	b26.a1.a2	sp|P49448|DHE4_HUMAN	sp|P49448|DHE4_HUMAN Glutamate dehydrogenase 2, mitochondrial OS=Homo sapiens GN=GLUD2 PE=1 SV=2	YNLGLDLR		528	535	963.5261840820312
pepb26a2	b26.a1.a3	tr|B4DGN5|B4DGN5_HUMAN	tr|B4DGN5|B4DGN5_HUMAN Glutamate dehydrogenase OS=Homo sapiens GN=GLUD1 PE=2 SV=1	IIAEGANGPTTPEADK		267	282	1583.7916259765625
pepb26a1	b26.a1.a3	tr|B4DGN5|B4DGN5_HUMAN	tr|B4DGN5|B4DGN5_HUMAN Glutamate dehydrogenase OS=Homo sapiens GN=GLUD1 PE=2 SV=1	ALASLMTYK	M6:+15.99491	30	38	1013.5339965820312
pepb26a3	b26.a1.a3	tr|B4DGN5|B4DGN5_HUMAN	tr|B4DGN5|B4DGN5_HUMAN Glutamate dehydrogenase OS=Homo sapiens GN=GLUD1 PE=2 SV=1	YNLGLDLR		395	402	963.5261840820312
pepb27a1	b27.a1.a1	sp|Q14527|HLTF_HUMAN	sp|Q14527|HLTF_HUMAN Helicase-like transcription factor OS=Homo sapiens GN=HLTF PE=1 SV=2	AGGVGLNLSAASR		914	926	1172.6385498046875
pepb27a2	b27.a1.a1	sp|Q14527|HLTF_HUMAN	sp|Q14527|HLTF_HUMAN Helicase-like transcription factor OS=Homo sapiens GN=HLTF PE=1 SV=2	ASGFVFTR		873	880	884.462890625
pepb27a3	b27.a1.a1	sp|Q14527|HLTF_HUMAN	sp|Q14527|HLTF_HUMAN Helicase-like transcription factor OS=Homo sapiens GN=HLTF PE=1 SV=2	YYTGVVNNNEMVALQR	M11:+15.99491	72	87	1886.906982421875
pepb28a3	b28.a1.a1	sp|Q08211|DHX9_HUMAN	sp|Q08211|DHX9_HUMAN ATP-dependent RNA helicase A OS=Homo sapiens GN=DHX9 PE=1 SV=4	LNQYFQK		185	191	940.4890747070312
pepb28a2	b28.a1.a1	sp|Q08211|DHX9_HUMAN	sp|Q08211|DHX9_HUMAN ATP-dependent RNA helicase A OS=Homo sapiens GN=DHX9 PE=1 SV=4	DVVQAYPEVR		529	538	1175.60595703125
pepb28a1	b28.a1.a1	sp|Q08211|DHX9_HUMAN	sp|Q08211|DHX9_HUMAN ATP-dependent RNA helicase A OS=Homo sapiens GN=DHX9 PE=1 SV=4	DFVNYLVR		64	71	1025.5418701171875
pepb29a2	b29.a1.a1	sp|P43246-2|MSH2_HUMAN	sp|P43246-2|MSH2_HUMAN Isoform 2 of DNA mismatch repair protein Msh2 OS=Homo sapiens GN=MSH2	LTSLNEEYTK		490	499	1197.6002197265625
pepb29a1	b29.a1.a1	sp|P43246-2|MSH2_HUMAN	sp|P43246-2|MSH2_HUMAN Isoform 2 of DNA mismatch repair protein Msh2 OS=Homo sapiens GN=MSH2	IIQEFLSK		817	824	977.5670166015625
pepb29a3	b29.a1.a1	sp|P43246-2|MSH2_HUMAN	sp|P43246-2|MSH2_HUMAN Isoform 2 of DNA mismatch repair protein Msh2 OS=Homo sapiens GN=MSH2	NNSFVNEIISR		853	863	1292.6597900390625
pepb29a2	b29.a1.a2	sp|P43246|MSH2_HUMAN	sp|P43246|MSH2_HUMAN DNA mismatch repair protein Msh2 OS=Homo sapiens GN=MSH2 PE=1 SV=1	LTSLNEEYTK		556	565	1197.6002197265625
pepb29a1	b29.a1.a2	sp|P43246|MSH2_HUMAN	sp|P43246|MSH2_HUMAN DNA mismatch repair protein Msh2 OS=Homo sapiens GN=MSH2 PE=1 SV=1	IIQEFLSK		883	890	977.5670166015625
pepb29a3	b29.a1.a2	sp|P43246|MSH2_HUMAN	sp|P43246|MSH2_HUMAN DNA mismatch repair protein Msh2 OS=Homo sapiens GN=MSH2 PE=1 SV=1	NNSFVNEIISR		919	929	1292.6597900390625
pepb30a2	b30.a1.a1	sp|P05388|RLA0_HUMAN	sp|P05388|RLA0_HUMAN 60S acidic ribosomal protein P0 OS=Homo sapiens GN=RPLP0 PE=1 SV=1	GNVGFVFTK		84	92	968.5203857421875
pepb30a3	b30.a1.a1	sp|P05388|RLA0_HUMAN	sp|P05388|RLA0_HUMAN 60S acidic ribosomal protein P0 OS=Homo sapiens GN=RPLP0 PE=1 SV=1	TSFFQALGITTK		135	146	1313.71044921875
pepb30a1	b30.a1.a1	sp|P05388|RLA0_HUMAN	sp|P05388|RLA0_HUMAN 60S acidic ribosomal protein P0 OS=Homo sapiens GN=RPLP0 PE=1 SV=1	AFLADPSAFVAAAPVAAATTAAPAAAAAPAK		267	297	2752.46728515625
pepb30a2	b30.a1.a2	tr|F8VWS0|F8VWS0_HUMAN	tr|F8VWS0|F8VWS0_HUMAN 60S acidic ribosomal protein P0 OS=Homo sapiens GN=RPLP0 PE=2 SV=1	GNVGFVFTK		84	92	968.5203857421875
pepb30a3	b30.a1.a2	tr|F8VWS0|F8VWS0_HUMAN	tr|F8VWS0|F8VWS0_HUMAN 60S acidic ribosomal protein P0 OS=Homo sapiens GN=RPLP0 PE=2 SV=1	TSFFQALGITTK		135	146	1313.71044921875
pepb30a1	b30.a1.a2	tr|F8VWS0|F8VWS0_HUMAN	tr|F8VWS0|F8VWS0_HUMAN 60S acidic ribosomal protein P0 OS=Homo sapiens GN=RPLP0 PE=2 SV=1	AFLADPSAFVAAAPVAAATTAAPAAAAAPAK		231	261	2752.46728515625
pepb30a2	b30.a1.a3	tr|Q3B7A4|Q3B7A4_HUMAN	tr|Q3B7A4|Q3B7A4_HUMAN 60S acidic ribosomal protein P0 OS=Homo sapiens GN=RPLP0 PE=2 SV=1	GNVGFVFTK		84	92	968.5203857421875
pepb30a3	b30.a1.a3	tr|Q3B7A4|Q3B7A4_HUMAN	tr|Q3B7A4|Q3B7A4_HUMAN 60S acidic ribosomal protein P0 OS=Homo sapiens GN=RPLP0 PE=2 SV=1	TSFFQALGITTK		135	146	1313.71044921875
pepb30a1	b30.a1.a3	tr|Q3B7A4|Q3B7A4_HUMAN	tr|Q3B7A4|Q3B7A4_HUMAN 60S acidic ribosomal protein P0 OS=Homo sapiens GN=RPLP0 PE=2 SV=1	AFLADPSAFVAAAPVAAATTAAPAAAAAPAK		205	235	2752.46728515625
pepb31a2	b31.a1.a1	sp|Q14978-2|NOLC1_HUMAN	sp|Q14978-2|NOLC1_HUMAN Isoform Beta of Nucleolar and coiled-body phosphoprotein 1 OS=Homo sapiens GN=NOLC1	VAGGAAPSKPASAK		507	520	1211.6746826171875
pepb31a1	b31.a1.a1	sp|Q14978-2|NOLC1_HUMAN	sp|Q14978-2|NOLC1_HUMAN Isoform Beta of Nucleolar and coiled-body phosphoprotein 1 OS=Homo sapiens GN=NOLC1	VADNSFDAK		649	657	966.453125
pepb31a2	b31.a1.a2	sp|Q14978-3|NOLC1_HUMAN	sp|Q14978-3|NOLC1_HUMAN Isoform 3 of Nucleolar and coiled-body phosphoprotein 1 OS=Homo sapiens GN=NOLC1	VAGGAAPSKPASAK		498	511	1211.6746826171875
pepb31a1	b31.a1.a2	sp|Q14978-3|NOLC1_HUMAN	sp|Q14978-3|NOLC1_HUMAN Isoform 3 of Nucleolar and coiled-body phosphoprotein 1 OS=Homo sapiens GN=NOLC1	VADNSFDAK		640	648	966.453125
pepb31a2	b31.a1.a3	sp|Q14978|NOLC1_HUMAN	sp|Q14978|NOLC1_HUMAN Nucleolar and coiled-body phosphoprotein 1 OS=Homo sapiens GN=NOLC1 PE=1 SV=2	VAGGAAPSKPASAK		497	510	1211.6746826171875
pepb31a1	b31.a1.a3	sp|Q14978|NOLC1_HUMAN	sp|Q14978|NOLC1_HUMAN Nucleolar and coiled-body phosphoprotein 1 OS=Homo sapiens GN=NOLC1 PE=1 SV=2	VADNSFDAK		639	647	966.453125
pepb31a2	b31.a1.a4	tr|Q96J17|Q96J17_HUMAN	tr|Q96J17|Q96J17_HUMAN NOLC1 protein OS=Homo sapiens GN=NOLC1 PE=2 SV=1	VAGGAAPSKPASAK		216	229	1211.6746826171875
pepb31a1	b31.a1.a4	tr|Q96J17|Q96J17_HUMAN	tr|Q96J17|Q96J17_HUMAN NOLC1 protein OS=Homo sapiens GN=NOLC1 PE=2 SV=1	VADNSFDAK		358	366	966.453125
pepb32a1	b32.a1.a1	sp|Q9BW19|KIFC1_HUMAN	sp|Q9BW19|KIFC1_HUMAN Kinesin-like protein KIFC1 OS=Homo sapiens GN=KIFC1 PE=1 SV=2	TTLEGHLAK		186	194	969.5368041992188
pepb32a2	b32.a1.a1	sp|Q9BW19|KIFC1_HUMAN	sp|Q9BW19|KIFC1_HUMAN Kinesin-like protein KIFC1 OS=Homo sapiens GN=KIFC1 PE=1 SV=2	VQAQAEQGQQELK		195	207	1456.739501953125
pepb33a1	b33.a1.a1	sp|Q9BXP5-2|SRRT_HUMAN	sp|Q9BXP5-2|SRRT_HUMAN Isoform 2 of Serrate RNA effector molecule homolog OS=Homo sapiens GN=SRRT	LIHTLDDR		527	534	982.531982421875
pepb33a2	b33.a1.a1	sp|Q9BXP5-2|SRRT_HUMAN	sp|Q9BXP5-2|SRRT_HUMAN Isoform 2 of Serrate RNA effector molecule homolog OS=Homo sapiens GN=SRRT	VALSEPQPER		450	459	1125.59033203125
pepb33a1	b33.a1.a2	sp|Q9BXP5-3|SRRT_HUMAN	sp|Q9BXP5-3|SRRT_HUMAN Isoform 3 of Serrate RNA effector molecule homolog OS=Homo sapiens GN=SRRT	LIHTLDDR		526	533	982.531982421875
pepb33a2	b33.a1.a2	sp|Q9BXP5-3|SRRT_HUMAN	sp|Q9BXP5-3|SRRT_HUMAN Isoform 3 of Serrate RNA effector molecule homolog OS=Homo sapiens GN=SRRT	VALSEPQPER		449	458	1125.59033203125
pepb33a1	b33.a1.a3	sp|Q9BXP5-4|SRRT_HUMAN	sp|Q9BXP5-4|SRRT_HUMAN Isoform 4 of Serrate RNA effector molecule homolog OS=Homo sapiens GN=SRRT	LIHTLDDR		526	533	982.531982421875
pepb33a2	b33.a1.a3	sp|Q9BXP5-4|SRRT_HUMAN	sp|Q9BXP5-4|SRRT_HUMAN Isoform 4 of Serrate RNA effector molecule homolog OS=Homo sapiens GN=SRRT	VALSEPQPER		449	458	1125.59033203125
pepb33a1	b33.a1.a4	sp|Q9BXP5-5|SRRT_HUMAN	sp|Q9BXP5-5|SRRT_HUMAN Isoform 5 of Serrate RNA effector molecule homolog OS=Homo sapiens GN=SRRT	LIHTLDDR		490	497	982.531982421875
pepb33a2	b33.a1.a4	sp|Q9BXP5-5|SRRT_HUMAN	sp|Q9BXP5-5|SRRT_HUMAN Isoform 5 of Serrate RNA effector molecule homolog OS=Homo sapiens GN=SRRT	VALSEPQPER		413	422	1125.59033203125
pepb33a1	b33.a1.a5	sp|Q9BXP5|SRRT_HUMAN	sp|Q9BXP5|SRRT_HUMAN Serrate RNA effector molecule homolog OS=Homo sapiens GN=SRRT PE=1 SV=1	LIHTLDDR		527	534	982.531982421875
pepb33a2	b33.a1.a5	sp|Q9BXP5|SRRT_HUMAN	sp|Q9BXP5|SRRT_HUMAN Serrate RNA effector molecule homolog OS=Homo sapiens GN=SRRT PE=1 SV=1	VALSEPQPER		450	459	1125.59033203125
pepb33a1	b33.a1.a6	tr|H7C3A1|H7C3A1_HUMAN	tr|H7C3A1|H7C3A1_HUMAN Serrate RNA effector molecule homolog (Fragment) OS=Homo sapiens GN=SRRT PE=2 SV=1	LIHTLDDR		157	164	982.531982421875
pepb33a2	b33.a1.a6	tr|H7C3A1|H7C3A1_HUMAN	tr|H7C3A1|H7C3A1_HUMAN Serrate RNA effector molecule homolog (Fragment) OS=Homo sapiens GN=SRRT PE=2 SV=1	VALSEPQPER		80	89	1125.59033203125
pepb34a2	b34.a1.a1	sp|Q04837|SSBP_HUMAN	sp|Q04837|SSBP_HUMAN Single-stranded DNA-binding protein, mitochondrial OS=Homo sapiens GN=SSBP1 PE=1 SV=1	VGQDPVLR		39	46	883.5
pepb34a1	b34.a1.a1	sp|Q04837|SSBP_HUMAN	sp|Q04837|SSBP_HUMAN Single-stranded DNA-binding protein, mitochondrial OS=Homo sapiens GN=SSBP1 PE=1 SV=1	DVAYQYVK		96	103	985.4993286132812
pepb34a2	b34.a1.a2	tr|C9K0U8|C9K0U8_HUMAN	tr|C9K0U8|C9K0U8_HUMAN Single-stranded DNA-binding protein (Fragment) OS=Homo sapiens GN=SSBP1 PE=2 SV=1	VGQDPVLR		39	46	883.5
pepb34a1	b34.a1.a2	tr|C9K0U8|C9K0U8_HUMAN	tr|C9K0U8|C9K0U8_HUMAN Single-stranded DNA-binding protein (Fragment) OS=Homo sapiens GN=SSBP1 PE=2 SV=1	DVAYQYVK		96	103	985.4993286132812
pepb34a2	b34.a1.a3	tr|E7EUY5|E7EUY5_HUMAN	tr|E7EUY5|E7EUY5_HUMAN Single-stranded DNA-binding protein (Fragment) OS=Homo sapiens GN=SSBP1 PE=2 SV=1	VGQDPVLR		39	46	883.5
pepb34a1	b34.a1.a3	tr|E7EUY5|E7EUY5_HUMAN	tr|E7EUY5|E7EUY5_HUMAN Single-stranded DNA-binding protein (Fragment) OS=Homo sapiens GN=SSBP1 PE=2 SV=1	DVAYQYVK		96	103	985.4993286132812
pepb35a2	b35.a1.a1	sp|Q7Z460-2|CLAP1_HUMAN	sp|Q7Z460-2|CLAP1_HUMAN Isoform 2 of CLIP-associating protein 1 OS=Homo sapiens GN=CLASP1	NSSNTSVGSPSNTIGR		1055	1070	1577.7518310546875
pepb35a1	b35.a1.a1	sp|Q7Z460-2|CLAP1_HUMAN	sp|Q7Z460-2|CLAP1_HUMAN Isoform 2 of CLIP-associating protein 1 OS=Homo sapiens GN=CLASP1	IITWTTEPK		999	1007	1088.59912109375
pepb35a2	b35.a1.a2	sp|Q7Z460-3|CLAP1_HUMAN	sp|Q7Z460-3|CLAP1_HUMAN Isoform 3 of CLIP-associating protein 1 OS=Homo sapiens GN=CLASP1	NSSNTSVGSPSNTIGR		1078	1093	1577.7518310546875
pepb35a1	b35.a1.a2	sp|Q7Z460-3|CLAP1_HUMAN	sp|Q7Z460-3|CLAP1_HUMAN Isoform 3 of CLIP-associating protein 1 OS=Homo sapiens GN=CLASP1	IITWTTEPK		1022	1030	1088.59912109375
pepb35a2	b35.a1.a3	sp|Q7Z460|CLAP1_HUMAN	sp|Q7Z460|CLAP1_HUMAN CLIP-associating protein 1 OS=Homo sapiens GN=CLASP1 PE=1 SV=1	NSSNTSVGSPSNTIGR		1083	1098	1577.7518310546875
pepb35a1	b35.a1.a3	sp|Q7Z460|CLAP1_HUMAN	sp|Q7Z460|CLAP1_HUMAN CLIP-associating protein 1 OS=Homo sapiens GN=CLASP1 PE=1 SV=1	IITWTTEPK		1027	1035	1088.59912109375
pepb35a2	b35.a1.a4	tr|B7ZLX3|B7ZLX3_HUMAN	tr|B7ZLX3|B7ZLX3_HUMAN CLASP1 protein OS=Homo sapiens GN=CLASP1 PE=2 SV=1	NSSNTSVGSPSNTIGR		1061	1076	1577.7518310546875
pepb35a1	b35.a1.a4	tr|B7ZLX3|B7ZLX3_HUMAN	tr|B7ZLX3|B7ZLX3_HUMAN CLASP1 protein OS=Homo sapiens GN=CLASP1 PE=2 SV=1	IITWTTEPK		1005	1013	1088.59912109375
pepb35a2	b35.a1.a5	tr|F5GWM7|F5GWM7_HUMAN	tr|F5GWM7|F5GWM7_HUMAN CLIP-associating protein 1 OS=Homo sapiens GN=CLASP1 PE=2 SV=1	NSSNTSVGSPSNTIGR		839	854	1577.7518310546875
pepb35a1	b35.a1.a5	tr|F5GWM7|F5GWM7_HUMAN	tr|F5GWM7|F5GWM7_HUMAN CLIP-associating protein 1 OS=Homo sapiens GN=CLASP1 PE=2 SV=1	IITWTTEPK		783	791	1088.59912109375
pepb35a2	b35.a1.a6	tr|F5GWS0|F5GWS0_HUMAN	tr|F5GWS0|F5GWS0_HUMAN CLIP-associating protein 1 OS=Homo sapiens GN=CLASP1 PE=2 SV=1	NSSNTSVGSPSNTIGR		1062	1077	1577.7518310546875
pepb35a1	b35.a1.a6	tr|F5GWS0|F5GWS0_HUMAN	tr|F5GWS0|F5GWS0_HUMAN CLIP-associating protein 1 OS=Homo sapiens GN=CLASP1 PE=2 SV=1	IITWTTEPK		1006	1014	1088.59912109375
pepb35a2	b35.a1.a7	tr|F5H2E2|F5H2E2_HUMAN	tr|F5H2E2|F5H2E2_HUMAN CLIP-associating protein 1 OS=Homo sapiens GN=CLASP1 PE=2 SV=1	NSSNTSVGSPSNTIGR		829	844	1577.7518310546875
pepb35a1	b35.a1.a7	tr|F5H2E2|F5H2E2_HUMAN	tr|F5H2E2|F5H2E2_HUMAN CLIP-associating protein 1 OS=Homo sapiens GN=CLASP1 PE=2 SV=1	IITWTTEPK		773	781	1088.59912109375
pepb35a2	b35.a1.a8	tr|F8WA11|F8WA11_HUMAN	tr|F8WA11|F8WA11_HUMAN CLIP-associating protein 1 OS=Homo sapiens GN=CLASP1 PE=2 SV=1	NSSNTSVGSPSNTIGR		1078	1093	1577.7518310546875
pepb35a1	b35.a1.a8	tr|F8WA11|F8WA11_HUMAN	tr|F8WA11|F8WA11_HUMAN CLIP-associating protein 1 OS=Homo sapiens GN=CLASP1 PE=2 SV=1	IITWTTEPK		1022	1030	1088.59912109375
pepb36a1	b36.a1.a1	sp|P17844|DDX5_HUMAN	sp|P17844|DDX5_HUMAN Probable ATP-dependent RNA helicase DDX5 OS=Homo sapiens GN=DDX5 PE=1 SV=1	TAQEVETYR		69	77	1096.52734375
pepb36a2	b36.a1.a1	sp|P17844|DDX5_HUMAN	sp|P17844|DDX5_HUMAN Probable ATP-dependent RNA helicase DDX5 OS=Homo sapiens GN=DDX5 PE=1 SV=1	TGTAYTFFTPNNIK		438	451	1574.785400390625
pepb36a1	b36.a1.a2	tr|B4DLW8|B4DLW8_HUMAN	tr|B4DLW8|B4DLW8_HUMAN Probable ATP-dependent RNA helicase DDX5 OS=Homo sapiens GN=DDX5 PE=2 SV=1	TAQEVETYR		69	77	1096.52734375
pepb36a2	b36.a1.a2	tr|B4DLW8|B4DLW8_HUMAN	tr|B4DLW8|B4DLW8_HUMAN Probable ATP-dependent RNA helicase DDX5 OS=Homo sapiens GN=DDX5 PE=2 SV=1	TGTAYTFFTPNNIK		359	372	1574.785400390625
pepb36a1	b36.a1.a3	tr|J3KTA4|J3KTA4_HUMAN	tr|J3KTA4|J3KTA4_HUMAN Probable ATP-dependent RNA helicase DDX5 OS=Homo sapiens GN=DDX5 PE=4 SV=1	TAQEVETYR		69	77	1096.52734375
pepb36a2	b36.a1.a3	tr|J3KTA4|J3KTA4_HUMAN	tr|J3KTA4|J3KTA4_HUMAN Probable ATP-dependent RNA helicase DDX5 OS=Homo sapiens GN=DDX5 PE=4 SV=1	TGTAYTFFTPNNIK		438	451	1574.785400390625
pepb37a1	b37.a1.a1	sp|P16401|H15_HUMAN	sp|P16401|H15_HUMAN Histone H1.5 OS=Homo sapiens GN=HIST1H1B PE=1 SV=3	ALAAGGYDVEK		68	78	1093.5528564453125
pepb37a2	b37.a1.a1	sp|P16401|H15_HUMAN	sp|P16401|H15_HUMAN Histone H1.5 OS=Homo sapiens GN=HIST1H1B PE=1 SV=3	ATGPPVSELITK		38	49	1212.6839599609375
pepb38a2	b38.a1.a1	sp|P11387|TOP1_HUMAN	sp|P11387|TOP1_HUMAN DNA topoisomerase 1 OS=Homo sapiens GN=TOP1 PE=1 SV=2	YIMLNPSSR	M3:+15.99491	426	434	1096.5460205078125
pepb38a1	b38.a1.a1	sp|P11387|TOP1_HUMAN	sp|P11387|TOP1_HUMAN DNA topoisomerase 1 OS=Homo sapiens GN=TOP1 PE=1 SV=2	TYNASITLQQQLK		591	603	1507.8118896484375
pepb39a1	b39.a1.a1	sp|P09661|RU2A_HUMAN	sp|P09661|RU2A_HUMAN U2 small nuclear ribonucleoprotein A' OS=Homo sapiens GN=SNRPA1 PE=1 SV=2	GLLQSGQIPGR		222	232	1125.637939453125
pepb39a2	b39.a1.a1	sp|P09661|RU2A_HUMAN	sp|P09661|RU2A_HUMAN U2 small nuclear ribonucleoprotein A' OS=Homo sapiens GN=SNRPA1 PE=1 SV=2	NAIANASTLAEVER		206	219	1458.755126953125
pepb39a1	b39.a1.a2	tr|H0YLR3|H0YLR3_HUMAN	tr|H0YLR3|H0YLR3_HUMAN U2 small nuclear ribonucleoprotein A' (Fragment) OS=Homo sapiens GN=SNRPA1 PE=2 SV=1	GLLQSGQIPGR		62	72	1125.637939453125
pepb39a2	b39.a1.a2	tr|H0YLR3|H0YLR3_HUMAN	tr|H0YLR3|H0YLR3_HUMAN U2 small nuclear ribonucleoprotein A' (Fragment) OS=Homo sapiens GN=SNRPA1 PE=2 SV=1	NAIANASTLAEVER		46	59	1458.755126953125
pepb39a1	b39.a1.a3	tr|H0YMA0|H0YMA0_HUMAN	tr|H0YMA0|H0YMA0_HUMAN U2 small nuclear ribonucleoprotein A' (Fragment) OS=Homo sapiens GN=SNRPA1 PE=2 SV=1	GLLQSGQIPGR		117	127	1125.637939453125
pepb39a2	b39.a1.a3	tr|H0YMA0|H0YMA0_HUMAN	tr|H0YMA0|H0YMA0_HUMAN U2 small nuclear ribonucleoprotein A' (Fragment) OS=Homo sapiens GN=SNRPA1 PE=2 SV=1	NAIANASTLAEVER		101	114	1458.755126953125

## Sheet: X!TandemPipeline informations
X!TandemPipeline version :
3.3.4	Myosine Bodybuildée
X!TandemPipeline filters :
Mode	indiv
Maximum peptide Evalue	0.05000000074505806
Maximum protein Evalue	-4.0
Minimum number of peptides per protein	2
MS sample name	DaPR130924_VB132_O1948.m
X!Tandem XML result file NOT FOUND	/home/rusconi/labo/research/daniele-praseuth/donnees-masse/vivien-berthelot/DaPR130924/DaPR130924_VB132_O1948.m.xml
