# Supplementary material for: The human DNA ends proteome uncovers an unexpected entanglement of functional pathways
Source: Nucleic Acids Res. 2016 Feb 25;44(10):4721–33. doi: 10.1093/nar/gkw121 (PMC4889927; doi:10.1093/nar/gkw121)
Supplement: SUPPLEMENTARY DATA [file supp_gkw121_nar-02937-m-2015-File003.zip › berthelot-et-al-spreadsheet-formatted-mass-data/vb105.ods]

## Sheet: proteins
MS Sample :	DaPR130924_VB105_O1930.m
Group ID	Sub-group ID	Protein ID	Description	log(E value)	Coverage	MW	Spectra	Specific	Uniques	Specific uniques	Theoretical number of tryptic peptides	PAI	emPAI	Sub-group proteins	number of MS samples
a1	a1.a1	a1.a1.a1	sp|P09874|PARP1_HUMAN Poly [ADP-ribose] polymerase 1 OS=Homo sapiens GN=PARP1 PE=1 SV=4	-110.33089447021484	32	112.9000015258789	40		29		42	0.9523809523809523	7.9615050194660455	1	1
a2	a2.a1	a2.a1.a1	sp|P52701|MSH6_HUMAN DNA mismatch repair protein Msh6 OS=Homo sapiens GN=MSH6 PE=1 SV=2	-110.79296875	24	152.5	34	33	27	26	55	0.6181818181818182	3.151278002752295	1	1
a2	a2.a2	a2.a2.a1	sp|P20585|MSH3_HUMAN DNA mismatch repair protein Msh3 OS=Homo sapiens GN=MSH3 PE=1 SV=4	-7.824604034423828	2	127.19999694824219	3	2	3	2	50	0.06	0.14815362149688283	1	1
a3	a3.a1	a3.a1.a1	sp|Q15459|SF3A1_HUMAN Splicing factor 3A subunit 1 OS=Homo sapiens GN=SF3A1 PE=1 SV=1	-70.04927825927734	34	88.69999694824219	28		21		36	0.7777777777777778	4.99484250318941	1	1
a4	a4.a1	a4.a1.a1	sp|P49916|DNLI3_HUMAN DNA ligase 3 OS=Homo sapiens GN=LIG3 PE=1 SV=2	-95.56564331054688	25	112.69999694824219	28		23		47	0.5957446808510638	2.9422547112067945	1	1
a5	a5.a1	a5.a1.a1	sp|Q14527|HLTF_HUMAN Helicase-like transcription factor OS=Homo sapiens GN=HLTF PE=1 SV=2	-77.53584289550781	27	113.69999694824219	27		22		47	0.574468085106383	2.7537736819256056	1	1
a6	a6.a1	a6.a1.a1	sp|P07910|HNRPC_HUMAN Heterogeneous nuclear ribonucleoproteins C1/C2 OS=Homo sapiens GN=HNRNPC PE=1 SV=4	-57.79005813598633	45	33.599998474121094	23	2	15	1	15	1.5333333333333334	33.14548873833603	2	1
a6	a6.a1	a6.a1.a2	tr|G3V2Q1|G3V2Q1_HUMAN Heterogeneous nuclear ribonucleoproteins C1/C2 OS=Homo sapiens GN=HNRNPC PE=2 SV=1	-57.79005813598633	45	33.5	23	2	15	1	15	1.5333333333333334	33.14548873833603	2	1
a6	a6.a2	a6.a2.a1	sp|P07910-2|HNRPC_HUMAN Isoform C1 of Heterogeneous nuclear ribonucleoproteins C1/C2 OS=Homo sapiens GN=HNRNPC	-61.5859375	47	32.20000076293945	23	2	15	1	16	1.4375	26.384196342643612	3	1
a6	a6.a2	a6.a2.a2	sp|P07910-4|HNRPC_HUMAN Isoform 4 of Heterogeneous nuclear ribonucleoproteins C1/C2 OS=Homo sapiens GN=HNRNPC	-61.5859375	55	27.700000762939453	23	2	15	1	15	1.5333333333333334	33.14548873833603	3	1
a6	a6.a2	a6.a2.a3	tr|G3V4C1|G3V4C1_HUMAN Heterogeneous nuclear ribonucleoproteins C1/C2 OS=Homo sapiens GN=HNRNPC PE=2 SV=1	-61.5859375	47	32.099998474121094	23	2	15	1	16	1.4375	26.384196342643612	3	1
a6	a6.a3	a6.a3.a1	sp|O60812|HNRCL_HUMAN Heterogeneous nuclear ribonucleoprotein C-like 1 OS=Homo sapiens GN=HNRNPCL1 PE=1 SV=1	-23.66547393798828	21	32.0	8	1	6	1	16	0.5	2.1622776601683795	1	1
a7	a7.a1	a7.a1.a1	sp|Q16531|DDB1_HUMAN DNA damage-binding protein 1 OS=Homo sapiens GN=DDB1 PE=1 SV=1	-79.60103607177734	19	126.80000305175781	26		19		50	0.52	2.311311214825911	1	1
a8	a8.a1	a8.a1.a1	sp|P50570-5|DYN2_HUMAN Isoform 5 of Dynamin-2 OS=Homo sapiens GN=DNM2	-95.98747253417969	33	97.80000305175781	25		23		37	0.6756756756756757	3.738879609717653	2	1
a8	a8.a1	a8.a1.a2	sp|P50570|DYN2_HUMAN Dynamin-2 OS=Homo sapiens GN=DNM2 PE=1 SV=2	-95.98747253417969	33	97.9000015258789	25		23		37	0.6756756756756757	3.738879609717653	2	1
a9	a9.a1	a9.a1.a1	sp|O75643|U520_HUMAN U5 small nuclear ribonucleoprotein 200 kDa helicase OS=Homo sapiens GN=SNRNP200 PE=1 SV=2	-85.03046417236328	12	244.1999969482422	24		24		105	0.22857142857142856	0.692666615037876	1	1
b10	b10.a1	b10.a1.a1	sp|P27694|RFA1_HUMAN Replication protein A 70 kDa DNA-binding subunit OS=Homo sapiens GN=RPA1 PE=1 SV=2	-94.80047607421875	43	68.0	22		19		24	0.9166666666666666	7.254041852680183	1	1
b11	b11.a1	b11.a1.a1	sp|Q12800|TFCP2_HUMAN Alpha-globin transcription factor CP2 OS=Homo sapiens GN=TFCP2 PE=1 SV=2	-36.77676773071289	25	57.099998474121094	13	10	10	8	16	0.8125	5.493816315762113	1	1
b11	b11.a2	b11.a2.a1	sp|Q9NZI7-4|UBIP1_HUMAN Isoform 2 of Upstream-binding protein 1 OS=Homo sapiens GN=UBP1	-33.063026428222656	18	56.29999923706055	9	6	7	5	13	0.6923076923076923	3.9238826317067392	2	1
b11	b11.a2	b11.a2.a2	sp|Q9NZI7|UBIP1_HUMAN Upstream-binding protein 1 OS=Homo sapiens GN=UBP1 PE=2 SV=1	-33.063026428222656	17	60.400001525878906	9	6	7	5	16	0.5625	2.651741272548377	2	1
b12	b12.a1	b12.a1.a1	sp|Q92547|TOPB1_HUMAN DNA topoisomerase 2-binding protein 1 OS=Homo sapiens GN=TOPBP1 PE=1 SV=3	-49.59095001220703	11	170.39999389648438	18		15		61	0.29508196721311475	0.9727950393776201	1	1
b13	b13.a1	b13.a1.a1	sp|Q14669-2|TRIPC_HUMAN Isoform 2 of E3 ubiquitin-protein ligase TRIP12 OS=Homo sapiens GN=TRIP12	-65.7505111694336	11	223.60000610351562	18		18		76	0.23684210526315788	0.7252105499420405	1	1
b14	b14.a1	b14.a1.a1	sp|P43246|MSH2_HUMAN DNA mismatch repair protein Msh2 OS=Homo sapiens GN=MSH2 PE=1 SV=1	-55.920013427734375	20	104.5999984741211	18		16		35	0.5142857142857142	2.268027589410125	1	1
b15	b15.a1	b15.a1.a1	sp|Q460N5-1|PAR14_HUMAN Isoform 1 of Poly [ADP-ribose] polymerase 14 OS=Homo sapiens GN=PARP14	-74.21435546875	12	193.5	18		16		90	0.2	0.5848931924611136	2	1
b15	b15.a1	b15.a1.a2	sp|Q460N5|PAR14_HUMAN Poly [ADP-ribose] polymerase 14 OS=Homo sapiens GN=PARP14 PE=1 SV=3	-74.21435546875	12	202.5	18		16		94	0.19148936170212766	0.5541372208032169	2	1
b16	b16.a1	b16.a1.a1	sp|Q15393|SF3B3_HUMAN Splicing factor 3B subunit 3 OS=Homo sapiens GN=SF3B3 PE=1 SV=4	-67.17743682861328	16	135.39999389648438	17		16		43	0.3953488372093023	1.4851284269805567	1	1
b17	b17.a1	b17.a1.a1	sp|Q9NR30|DDX21_HUMAN Nucleolar RNA helicase 2 OS=Homo sapiens GN=DDX21 PE=1 SV=5	-50.028961181640625	21	87.19999694824219	16		14		35	0.45714285714285713	1.8651202696637807	1	1
b18	b18.a1	b18.a1.a1	sp|Q96T60|PNKP_HUMAN Bifunctional polynucleotide phosphatase/kinase OS=Homo sapiens GN=PNKP PE=1 SV=1	-62.07815933227539	34	56.900001525878906	15		15		27	0.5555555555555556	2.5938136638046276	1	1
b19	b19.a1	b19.a1.a1	sp|P12268|IMDH2_HUMAN Inosine-5'-monophosphate dehydrogenase 2 OS=Homo sapiens GN=IMPDH2 PE=1 SV=2	-53.44438552856445	28	55.70000076293945	14		13		20	0.7	4.011872336272722	2	1
b19	b19.a1	b19.a1.a2	tr|H0Y4R1|H0Y4R1_HUMAN Inosine-5'-monophosphate dehydrogenase 2 (Fragment) OS=Homo sapiens GN=IMPDH2 PE=3 SV=1	-53.44438552856445	30	50.79999923706055	14		13		21	0.6666666666666666	3.6415888336127784	2	1
b20	b20.a1	b20.a1.a1	sp|Q92466|DDB2_HUMAN DNA damage-binding protein 2 OS=Homo sapiens GN=DDB2 PE=1 SV=1	-36.86626434326172	28	47.70000076293945	13		10		17	0.7647058823529411	4.817091329374358	1	1
b21	b21.a1	b21.a1.a1	sp|Q9Y5B9|SP16H_HUMAN FACT complex subunit SPT16 OS=Homo sapiens GN=SUPT16H PE=1 SV=1	-34.37910461425781	13	119.69999694824219	12		12		40	0.3	0.9952623149688795	1	1
b22	b22.a1	b22.a1.a1	sp|P08621|RU17_HUMAN U1 small nuclear ribonucleoprotein 70 kDa OS=Homo sapiens GN=SNRNP70 PE=1 SV=2	-36.6617431640625	21	51.400001525878906	10	5	10	5	13	0.7692307692307693	4.878016072274914	1	1
b22	b22.a2	b22.a2.a1	tr|M0QYR1|M0QYR1_HUMAN U1 small nuclear ribonucleoprotein 70 kDa (Fragment) OS=Homo sapiens GN=SNRNP70 PE=4 SV=1	-20.61946678161621	48	11.399999618530273	6	1	6	1	6	1.0	9.0	1	1
b23	b23.a1	b23.a1.a1	sp|P17480-2|UBF1_HUMAN Isoform UBF2 of Nucleolar transcription factor 1 OS=Homo sapiens GN=UBTF	-36.19475555419922	18	84.80000305175781	11		11		27	0.4074074074074074	1.5550970903525068	2	1
b23	b23.a1	b23.a1.a2	tr|E9PKP7|E9PKP7_HUMAN Nucleolar transcription factor 1 OS=Homo sapiens GN=UBTF PE=2 SV=1	-36.19475555419922	18	87.30000305175781	11		11		29	0.3793103448275862	1.3950266199874855	2	1
b24	b24.a1	b24.a1.a1	sp|P12956|XRCC6_HUMAN X-ray repair cross-complementing protein 6 OS=Homo sapiens GN=XRCC6 PE=1 SV=2	-36.76979446411133	21	69.69999694824219	11		11		26	0.4230769230769231	1.648969287610528	1	1
b25	b25.a1	b25.a1.a1	sp|Q16630-2|CPSF6_HUMAN Isoform 2 of Cleavage and polyadenylation specificity factor subunit 6 OS=Homo sapiens GN=CPSF6	-28.82001495361328	10	63.29999923706055	11		5		17	0.6470588235294118	3.4366873309786126	4	1
b25	b25.a1	b25.a1.a2	sp|Q16630-3|CPSF6_HUMAN Isoform 3 of Cleavage and polyadenylation specificity factor subunit 6 OS=Homo sapiens GN=CPSF6	-28.82001495361328	13	52.20000076293945	11		5		14	0.7857142857142857	5.1054022965853285	4	1
b25	b25.a1	b25.a1.a3	sp|Q16630|CPSF6_HUMAN Cleavage and polyadenylation specificity factor subunit 6 OS=Homo sapiens GN=CPSF6 PE=1 SV=2	-28.82001495361328	11	59.099998474121094	11		5		15	0.7333333333333333	4.411695265464636	4	1
b25	b25.a1	b25.a1.a4	tr|F8WJN3|F8WJN3_HUMAN Cleavage and polyadenylation-specificity factor subunit 6 OS=Homo sapiens GN=CPSF6 PE=2 SV=1	-28.82001495361328	13	52.099998474121094	11		5		14	0.7857142857142857	5.1054022965853285	4	1
b26	b26.a1	b26.a1.a1	sp|O75533|SF3B1_HUMAN Splicing factor 3B subunit 1 OS=Homo sapiens GN=SF3B1 PE=1 SV=3	-35.51428985595703	8	145.60000610351562	10		9		52	0.19230769230769232	0.5570684047537309	1	1
b27	b27.a1	b27.a1.a1	sp|Q14008-2|CKAP5_HUMAN Isoform 2 of Cytoskeleton-associated protein 5 OS=Homo sapiens GN=CKAP5	-25.105012893676758	5	218.1999969482422	9		9		89	0.10112359550561797	0.26218668814308654	3	1
b27	b27.a1	b27.a1.a2	sp|Q14008-3|CKAP5_HUMAN Isoform 3 of Cytoskeleton-associated protein 5 OS=Homo sapiens GN=CKAP5	-25.105012893676758	5	225.89999389648438	9		9		92	0.09782608695652174	0.2526394555458533	3	1
b27	b27.a1	b27.a1.a3	sp|Q14008|CKAP5_HUMAN Cytoskeleton-associated protein 5 OS=Homo sapiens GN=CKAP5 PE=1 SV=3	-25.105012893676758	5	225.1999969482422	9		9		92	0.09782608695652174	0.2526394555458533	3	1
b28	b28.a1	b28.a1.a1	sp|P13010|XRCC5_HUMAN X-ray repair cross-complementing protein 5 OS=Homo sapiens GN=XRCC5 PE=1 SV=3	-28.698701858520508	13	82.5	9		9		27	0.3333333333333333	1.1544346900318838	1	1
b29	b29.a1	b29.a1.a1	sp|P09012|SNRPA_HUMAN U1 small nuclear ribonucleoprotein A OS=Homo sapiens GN=SNRPA PE=1 SV=3	-21.826889038085938	26	31.200000762939453	8		6		9	0.8888888888888888	6.742636826811269	1	1
b30	b30.a1	b30.a1.a1	sp|Q13435|SF3B2_HUMAN Splicing factor 3B subunit 2 OS=Homo sapiens GN=SF3B2 PE=1 SV=2	-22.390552520751953	10	100.0	8		8		37	0.21621621621621623	0.6451905877536626	2	1
b30	b30.a1	b30.a1.a2	tr|E9PPJ0|E9PPJ0_HUMAN Splicing factor 3B subunit 2 OS=Homo sapiens GN=SF3B2 PE=2 SV=1	-22.390552520751953	10	98.0	8		8		35	0.22857142857142856	0.692666615037876	2	1
b31	b31.a1	b31.a1.a1	sp|Q16666-2|IF16_HUMAN Isoform 2 of Gamma-interferon-inducible protein 16 OS=Homo sapiens GN=IFI16	-28.242380142211914	14	81.9000015258789	8		8		32	0.25	0.7782794100389228	5	1
b31	b31.a1	b31.a1.a2	sp|Q16666-3|IF16_HUMAN Isoform 3 of Gamma-interferon-inducible protein 16 OS=Homo sapiens GN=IFI16	-28.242380142211914	16	75.80000305175781	8		8		32	0.25	0.7782794100389228	5	1
b31	b31.a1	b31.a1.a3	sp|Q16666-6|IF16_HUMAN Isoform 4 of Gamma-interferon-inducible protein 16 OS=Homo sapiens GN=IFI16	-28.242380142211914	14	82.4000015258789	8		8		30	0.26666666666666666	0.8478497974222909	5	1
b31	b31.a1	b31.a1.a4	sp|Q16666|IF16_HUMAN Gamma-interferon-inducible protein 16 OS=Homo sapiens GN=IFI16 PE=1 SV=3	-28.242380142211914	13	88.0999984741211	8		8		32	0.25	0.7782794100389228	5	1
b31	b31.a1	b31.a1.a5	tr|E7EPR3|E7EPR3_HUMAN Gamma-interferon-inducible protein 16 OS=Homo sapiens GN=IFI16 PE=2 SV=1	-28.242380142211914	14	82.9000015258789	8		8		30	0.26666666666666666	0.8478497974222909	5	1
b32	b32.a1	b32.a1.a1	sp|Q00839-2|HNRPU_HUMAN Isoform Short of Heterogeneous nuclear ribonucleoprotein U OS=Homo sapiens GN=HNRNPU	-26.81700897216797	8	88.80000305175781	8		7		23	0.34782608695652173	1.2275429519995575	2	1
b32	b32.a1	b32.a1.a2	sp|Q00839|HNRPU_HUMAN Heterogeneous nuclear ribonucleoprotein U OS=Homo sapiens GN=HNRNPU PE=1 SV=6	-26.81700897216797	8	90.4000015258789	8		7		24	0.3333333333333333	1.1544346900318838	2	1
b33	b33.a1	b33.a1.a1	sp|P18887|XRCC1_HUMAN DNA repair protein XRCC1 OS=Homo sapiens GN=XRCC1 PE=1 SV=2	-21.315061569213867	16	69.30000305175781	8		8		21	0.38095238095238093	1.4040991835099716	2	1
b33	b33.a1	b33.a1.a2	tr|F5H8D7|F5H8D7_HUMAN DNA repair protein XRCC1 OS=Homo sapiens GN=XRCC1 PE=2 SV=1	-21.315061569213867	16	65.80000305175781	8		8		20	0.4	1.5118864315095801	2	1
b34	b34.a1	b34.a1.a1	sp|Q8N5C6|SRBD1_HUMAN S1 RNA-binding domain-containing protein 1 OS=Homo sapiens GN=SRBD1 PE=1 SV=2	-22.102888107299805	9	111.5999984741211	8		8		49	0.16326530612244897	0.45634847750124385	1	1
b35	b35.a1	b35.a1.a1	sp|Q15554-3|TERF2_HUMAN Isoform 3 of Telomeric repeat-binding factor 2 OS=Homo sapiens GN=TERF2	-19.67430877685547	18	59.5	8		7		24	0.3333333333333333	1.1544346900318838	2	1
b35	b35.a1	b35.a1.a2	sp|Q15554|TERF2_HUMAN Telomeric repeat-binding factor 2 OS=Homo sapiens GN=TERF2 PE=1 SV=2	-19.67430877685547	19	55.400001525878906	8		7		22	0.36363636363636365	1.3101297000831598	2	1
b36	b36.a1	b36.a1.a1	sp|P11142|HSP7C_HUMAN Heat shock cognate 71 kDa protein OS=Homo sapiens GN=HSPA8 PE=1 SV=1	-19.68501091003418	9	70.80000305175781	5	3	5	3	25	0.2	0.5848931924611136	2	1
b36	b36.a1	b36.a1.a2	tr|E9PKE3|E9PKE3_HUMAN Heat shock cognate 71 kDa protein OS=Homo sapiens GN=HSPA8 PE=2 SV=1	-19.68501091003418	9	68.69999694824219	5	3	5	3	24	0.20833333333333334	0.6155980984398741	2	1
b36	b36.a2	b36.a2.a1	sp|P11021|GRP78_HUMAN 78 kDa glucose-regulated protein OS=Homo sapiens GN=HSPA5 PE=1 SV=2	-13.601990699768066	6	72.19999694824219	3	2	3	2	27	0.1111111111111111	0.2915496650148839	1	1
b36	b36.a3	b36.a3.a1	sp|P34931|HS71L_HUMAN Heat shock 70 kDa protein 1-like OS=Homo sapiens GN=HSPA1L PE=1 SV=2	-10.9961519241333	6	70.19999694824219	3	1	3	1	24	0.125	0.33352143216332397	1	1
b37	b37.a1	b37.a1.a1	sp|P49917|DNLI4_HUMAN DNA ligase 4 OS=Homo sapiens GN=LIG4 PE=1 SV=2	-21.314125061035156	7	103.80000305175781	8		6		37	0.21621621621621623	0.6451905877536626	1	1
b38	b38.a1	b38.a1.a1	sp|P11387|TOP1_HUMAN DNA topoisomerase 1 OS=Homo sapiens GN=TOP1 PE=1 SV=2	-21.936721801757812	10	90.5999984741211	7		7		35	0.2	0.5848931924611136	1	1
b39	b39.a1	b39.a1.a1	sp|P08651-2|NFIC_HUMAN Isoform 1 of Nuclear factor 1 C-type OS=Homo sapiens GN=NFIC	-8.231732368469238	6	54.599998474121094	3	2	3	2	20	0.15	0.4125375446227544	6	1
b39	b39.a1	b39.a1.a2	sp|P08651-3|NFIC_HUMAN Isoform 2 of Nuclear factor 1 C-type OS=Homo sapiens GN=NFIC	-8.231732368469238	7	47.79999923706055	3	2	3	2	18	0.16666666666666666	0.46779926762206947	6	1
b39	b39.a1	b39.a1.a3	sp|P08651-4|NFIC_HUMAN Isoform 3 of Nuclear factor 1 C-type OS=Homo sapiens GN=NFIC	-8.231732368469238	8	45.29999923706055	3	2	3	2	16	0.1875	0.5399265260594921	6	1
b39	b39.a1	b39.a1.a4	sp|P08651-5|NFIC_HUMAN Isoform 5 of Nuclear factor 1 C-type OS=Homo sapiens GN=NFIC	-8.231732368469238	7	47.5	3	2	3	2	16	0.1875	0.5399265260594921	6	1
b39	b39.a1	b39.a1.a5	sp|P08651-6|NFIC_HUMAN Isoform 6 of Nuclear factor 1 C-type OS=Homo sapiens GN=NFIC	-8.231732368469238	7	48.79999923706055	3	2	3	2	17	0.17647058823529413	0.5013107289081733	6	1
b39	b39.a1	b39.a1.a6	sp|P08651|NFIC_HUMAN Nuclear factor 1 C-type OS=Homo sapiens GN=NFIC PE=1 SV=2	-8.231732368469238	6	55.5	3	2	3	2	19	0.15789473684210525	0.43844988828766285	6	1
b39	b39.a2	b39.a2.a1	sp|Q12857-2|NFIA_HUMAN Isoform 2 of Nuclear factor 1 A-type OS=Homo sapiens GN=NFIA	-6.527243614196777	7	54.5	3	1	3	1	16	0.1875	0.5399265260594921	1	1
b39	b39.a3	b39.a3.a1	sp|O00712-4|NFIB_HUMAN Isoform 4 of Nuclear factor 1 B-type OS=Homo sapiens GN=NFIB	-6.208484649658203	6	52.900001525878906	3	1	3	1	18	0.16666666666666666	0.46779926762206947	6	1
b39	b39.a3	b39.a3.a2	sp|O00712-5|NFIB_HUMAN Isoform 5 of Nuclear factor 1 B-type OS=Homo sapiens GN=NFIB	-6.208484649658203	6	55.099998474121094	3	1	3	1	18	0.16666666666666666	0.46779926762206947	6	1
b39	b39.a3	b39.a3.a3	sp|O00712|NFIB_HUMAN Nuclear factor 1 B-type OS=Homo sapiens GN=NFIB PE=1 SV=2	-6.208484649658203	7	47.29999923706055	3	1	3	1	15	0.2	0.5848931924611136	6	1
b39	b39.a3	b39.a3.a4	tr|Q5VW26|Q5VW26_HUMAN Nuclear factor 1 OS=Homo sapiens GN=NFIB PE=2 SV=1	-6.208484649658203	5	63.29999923706055	3	1	3	1	18	0.16666666666666666	0.46779926762206947	6	1
b39	b39.a3	b39.a3.a5	tr|Q5VW27|Q5VW27_HUMAN Nuclear factor 1 OS=Homo sapiens GN=NFIB PE=2 SV=1	-6.208484649658203	6	54.70000076293945	3	1	3	1	16	0.1875	0.5399265260594921	6	1
b39	b39.a3	b39.a3.a6	tr|Q5VW30|Q5VW30_HUMAN Nuclear factor 1 OS=Homo sapiens GN=NFIB PE=2 SV=1	-6.208484649658203	5	62.5	3	1	3	1	19	0.15789473684210525	0.43844988828766285	6	1
b39	b39.a4	b39.a4.a1	sp|Q14938-2|NFIX_HUMAN Isoform 2 of Nuclear factor 1 X-type OS=Homo sapiens GN=NFIX	-4.512155055999756	4	50.70000076293945	2	1	2	1	14	0.14285714285714285	0.3894954943731377	10	1
b39	b39.a4	b39.a4.a2	sp|Q14938-3|NFIX_HUMAN Isoform 3 of Nuclear factor 1 X-type OS=Homo sapiens GN=NFIX	-4.512155055999756	4	48.70000076293945	2	1	2	1	14	0.14285714285714285	0.3894954943731377	10	1
b39	b39.a4	b39.a4.a3	sp|Q14938-4|NFIX_HUMAN Isoform 4 of Nuclear factor 1 X-type OS=Homo sapiens GN=NFIX	-4.512155055999756	4	54.0	2	1	2	1	17	0.11764705882352941	0.31113393742156426	10	1
b39	b39.a4	b39.a4.a4	sp|Q14938-5|NFIX_HUMAN Isoform 5 of Nuclear factor 1 X-type OS=Homo sapiens GN=NFIX	-4.512155055999756	4	48.599998474121094	2	1	2	1	15	0.13333333333333333	0.35935639087852556	10	1
b39	b39.a4	b39.a4.a5	sp|Q14938|NFIX_HUMAN Nuclear factor 1 X-type OS=Homo sapiens GN=NFIX PE=1 SV=2	-4.512155055999756	3	55.0	2	1	2	1	16	0.125	0.33352143216332397	10	1
b39	b39.a4	b39.a4.a6	tr|C9JWJ8|C9JWJ8_HUMAN Nuclear factor 1 OS=Homo sapiens GN=NFIX PE=2 SV=1	-4.512155055999756	4	50.599998474121094	2	1	2	1	15	0.13333333333333333	0.35935639087852556	10	1
b39	b39.a4	b39.a4.a7	tr|K7EJB0|K7EJB0_HUMAN Nuclear factor 1 X-type (Fragment) OS=Homo sapiens GN=NFIX PE=4 SV=1	-4.512155055999756	10	21.100000381469727	2	1	2	1	8	0.25	0.7782794100389228	10	1
b39	b39.a4	b39.a4.a8	tr|K7EKH0|K7EKH0_HUMAN Nuclear factor 1 X-type (Fragment) OS=Homo sapiens GN=NFIX PE=4 SV=1	-4.512155055999756	15	14.600000381469727	2	1	2	1	5	0.4	1.5118864315095801	10	1
b39	b39.a4	b39.a4.a9	tr|K7EN08|K7EN08_HUMAN Nuclear factor 1 OS=Homo sapiens GN=NFIX PE=3 SV=1	-4.512155055999756	4	49.099998474121094	2	1	2	1	15	0.13333333333333333	0.35935639087852556	10	1
b39	b39.a4	b39.a4.b10	tr|K7ESG9|K7ESG9_HUMAN Nuclear factor 1 X-type (Fragment) OS=Homo sapiens GN=NFIX PE=4 SV=1	-4.512155055999756	15	14.300000190734863	2	1	2	1	5	0.4	1.5118864315095801	10	1
b40	b40.a1	b40.a1.a1	sp|P23246|SFPQ_HUMAN Splicing factor, proline- and glutamine-rich OS=Homo sapiens GN=SFPQ PE=1 SV=2	-24.700674057006836	10	76.0	6		6		24	0.25	0.7782794100389228	1	1
b41	b41.a1	b41.a1.a1	sp|Q04837|SSBP_HUMAN Single-stranded DNA-binding protein, mitochondrial OS=Homo sapiens GN=SSBP1 PE=1 SV=1	-17.520029067993164	41	17.200000762939453	6		5		8	0.75	4.623413251903491	1	1
b42	b42.a1	b42.a1.a1	sp|Q9NPD3|EXOS4_HUMAN Exosome complex component RRP41 OS=Homo sapiens GN=EXOSC4 PE=1 SV=3	-17.732961654663086	22	26.299999237060547	6		5		9	0.6666666666666666	3.6415888336127784	1	1
b43	b43.a1	b43.a1.a1	sp|Q9H583|HEAT1_HUMAN HEAT repeat-containing protein 1 OS=Homo sapiens GN=HEATR1 PE=1 SV=3	-17.536577224731445	3	242.0	6		6		97	0.061855670103092786	0.15306999223322237	2	1
b43	b43.a1	b43.a1.a2	tr|Q5T3Q7|Q5T3Q7_HUMAN HEAT repeat-containing protein 1 OS=Homo sapiens GN=HEATR1 PE=2 SV=1	-17.536577224731445	3	232.89999389648438	6		6		94	0.06382978723404255	0.15832328625471037	2	1
b44	b44.a1	b44.a1.a1	sp|P14678-2|RSMB_HUMAN Isoform SM-B of Small nuclear ribonucleoprotein-associated proteins B and B' OS=Homo sapiens GN=SNRPB	-11.432268142700195	15	23.600000381469727	5		3		13	0.38461538461538464	1.4244620170823286	6	1
b44	b44.a1	b44.a1.a2	sp|P14678-3|RSMB_HUMAN Isoform SM-B1 of Small nuclear ribonucleoprotein-associated proteins B and B' OS=Homo sapiens GN=SNRPB	-11.432268142700195	12	29.899999618530273	5		3		13	0.38461538461538464	1.4244620170823286	6	1
b44	b44.a1	b44.a1.a3	sp|P14678|RSMB_HUMAN Small nuclear ribonucleoprotein-associated proteins B and B' OS=Homo sapiens GN=SNRPB PE=1 SV=2	-11.432268142700195	14	24.5	5		3		13	0.38461538461538464	1.4244620170823286	6	1
b44	b44.a1	b44.a1.a4	sp|P63162|RSMN_HUMAN Small nuclear ribonucleoprotein-associated protein N OS=Homo sapiens GN=SNRPN PE=1 SV=1	-11.432268142700195	14	24.5	5		3		13	0.38461538461538464	1.4244620170823286	6	1
b44	b44.a1	b44.a1.a5	tr|B3KVR1|B3KVR1_HUMAN Small nuclear ribonucleoprotein-associated protein OS=Homo sapiens GN=SNRPN PE=2 SV=1	-11.432268142700195	14	25.0	5		3		14	0.35714285714285715	1.2758459260747883	6	1
b44	b44.a1	b44.a1.a6	tr|J3QLE5|J3QLE5_HUMAN Small nuclear ribonucleoprotein-associated protein N (Fragment) OS=Homo sapiens GN=SNRPN PE=4 SV=1	-11.432268142700195	20	17.5	5		3		9	0.5555555555555556	2.5938136638046276	6	1
b45	b45.a1	b45.a1.a1	sp|P54727|RD23B_HUMAN UV excision repair protein RAD23 homolog B OS=Homo sapiens GN=RAD23B PE=1 SV=1	-8.026857376098633	9	43.099998474121094	5		4		13	0.38461538461538464	1.4244620170823286	1	1
b46	b46.a1	b46.a1.a1	sp|Q9UFC0|LRWD1_HUMAN Leucine-rich repeat and WD repeat-containing protein 1 OS=Homo sapiens GN=LRWD1 PE=1 SV=2	-19.12525749206543	10	70.69999694824219	5		5		27	0.18518518518518517	0.53174046370208	1	1
b47	b47.a1	b47.a1.a1	sp|Q01831|XPC_HUMAN DNA repair protein complementing XP-C cells OS=Homo sapiens GN=XPC PE=1 SV=4	-11.698372840881348	5	105.80000305175781	5		4		32	0.15625	0.4330125702369627	1	1
b48	b48.a1	b48.a1.a1	sp|Q15428|SF3A2_HUMAN Splicing factor 3A subunit 2 OS=Homo sapiens GN=SF3A2 PE=1 SV=2	-9.489021301269531	6	49.099998474121094	5		4		14	0.35714285714285715	1.2758459260747883	1	1
b49	b49.a1	b49.a1.a1	sp|P62306|RUXF_HUMAN Small nuclear ribonucleoprotein F OS=Homo sapiens GN=SNRPF PE=1 SV=1	-16.3914737701416	14	9.600000381469727	4		2		4	1.0	9.0	1	1
b50	b50.a1	b50.a1.a1	sp|Q14676-2|MDC1_HUMAN Isoform 2 of Mediator of DNA damage checkpoint protein 1 OS=Homo sapiens GN=MDC1	-6.288361549377441	2	197.3000030517578	4		3		62	0.06451612903225806	0.16015530173997172	3	1
b50	b50.a1	b50.a1.a2	sp|Q14676-3|MDC1_HUMAN Isoform 3 of Mediator of DNA damage checkpoint protein 1 OS=Homo sapiens GN=MDC1	-6.288361549377441	2	195.6999969482422	4		3		65	0.06153846153846154	0.15222809773982116	3	1
b50	b50.a1	b50.a1.a3	sp|Q14676|MDC1_HUMAN Mediator of DNA damage checkpoint protein 1 OS=Homo sapiens GN=MDC1 PE=1 SV=3	-6.288361549377441	2	226.3000030517578	4		3		68	0.058823529411764705	0.14504756993828183	3	1
b51	b51.a1	b51.a1.a1	sp|Q13111|CAF1A_HUMAN Chromatin assembly factor 1 subunit A OS=Homo sapiens GN=CHAF1A PE=1 SV=2	-11.630784034729004	5	106.69999694824219	4		4		33	0.12121212121212122	0.32194114846602906	1	1
b52	b52.a1	b52.a1.a1	sp|P60709|ACTB_HUMAN Actin, cytoplasmic 1 OS=Homo sapiens GN=ACTB PE=1 SV=1	-14.648977279663086	10	41.599998474121094	4		4		15	0.26666666666666666	0.8478497974222909	5	1
b52	b52.a1	b52.a1.a2	sp|P63261|ACTG_HUMAN Actin, cytoplasmic 2 OS=Homo sapiens GN=ACTG1 PE=1 SV=1	-14.648977279663086	10	41.70000076293945	4		4		15	0.26666666666666666	0.8478497974222909	5	1
b52	b52.a1	b52.a1.a3	tr|I3L1U9|I3L1U9_HUMAN Actin, cytoplasmic 2, N-terminally processed (Fragment) OS=Homo sapiens GN=ACTG1 PE=2 SV=1	-14.648977279663086	18	23.799999237060547	4		4		10	0.4	1.5118864315095801	5	1
b52	b52.a1	b52.a1.a4	tr|I3L3I0|I3L3I0_HUMAN Actin, cytoplasmic 2, N-terminally processed (Fragment) OS=Homo sapiens GN=ACTG1 PE=2 SV=1	-14.648977279663086	18	23.799999237060547	4		4		10	0.4	1.5118864315095801	5	1
b52	b52.a1	b52.a1.a5	tr|I3L4N8|I3L4N8_HUMAN Actin, cytoplasmic 2, N-terminally processed (Fragment) OS=Homo sapiens GN=ACTG1 PE=2 SV=1	-14.648977279663086	16	26.799999237060547	4		4		11	0.36363636363636365	1.3101297000831598	5	1
b53	b53.a1	b53.a1.a1	sp|Q765P7|MTSSL_HUMAN MTSS1-like protein OS=Homo sapiens GN=MTSS1L PE=1 SV=1	-10.59070873260498	7	79.80000305175781	4		4		22	0.18181818181818182	0.5199110829529336	1	1
b54	b54.a1	b54.a1.a1	sp|Q9UKM9-2|RALY_HUMAN Isoform 1 of RNA-binding protein Raly OS=Homo sapiens GN=RALY	-9.282608985900879	13	30.299999237060547	4		4		14	0.2857142857142857	0.9306977288832501	4	1
b54	b54.a1	b54.a1.a2	sp|Q9UKM9|RALY_HUMAN RNA-binding protein Raly OS=Homo sapiens GN=RALY PE=1 SV=1	-9.282608985900879	12	32.400001525878906	4		4		16	0.25	0.7782794100389228	4	1
b54	b54.a1	b54.a1.a3	tr|Q5QPL9|Q5QPL9_HUMAN RNA-binding protein Raly (Fragment) OS=Homo sapiens GN=RALY PE=2 SV=1	-9.282608985900879	15	24.600000381469727	4		4		13	0.3076923076923077	1.0309176209047357	4	1
b54	b54.a1	b54.a1.a4	tr|Q5QPM0|Q5QPM0_HUMAN RNA-binding protein Raly (Fragment) OS=Homo sapiens GN=RALY PE=2 SV=1	-9.282608985900879	21	18.600000381469727	4		4		11	0.36363636363636365	1.3101297000831598	4	1
b55	b55.a1	b55.a1.a1	sp|P62314|SMD1_HUMAN Small nuclear ribonucleoprotein Sm D1 OS=Homo sapiens GN=SNRPD1 PE=1 SV=1	-13.040958404541016	37	13.199999809265137	4		3		4	1.0	9.0	1	1
b56	b56.a1	b56.a1.a1	sp|O60841|IF2P_HUMAN Eukaryotic translation initiation factor 5B OS=Homo sapiens GN=EIF5B PE=1 SV=4	-9.490595817565918	3	138.60000610351562	4		4		45	0.08888888888888889	0.22712523985119004	1	1
b57	b57.a1	b57.a1.a1	sp|Q5RKV6|EXOS6_HUMAN Exosome complex component MTR3 OS=Homo sapiens GN=EXOSC6 PE=1 SV=1	-19.83517074584961	19	28.100000381469727	4		4		8	0.5	2.1622776601683795	1	1
b58	b58.a1	b58.a1.a1	sp|Q13426-2|XRCC4_HUMAN Isoform 2 of DNA repair protein XRCC4 OS=Homo sapiens GN=XRCC4	-17.809574127197266	15	37.900001525878906	4		4		16	0.25	0.7782794100389228	3	1
b58	b58.a1	b58.a1.a2	sp|Q13426-3|XRCC4_HUMAN Isoform 3 of DNA repair protein XRCC4 OS=Homo sapiens GN=XRCC4	-17.809574127197266	16	35.29999923706055	4		4		13	0.3076923076923077	1.0309176209047357	3	1
b58	b58.a1	b58.a1.a3	sp|Q13426|XRCC4_HUMAN DNA repair protein XRCC4 OS=Homo sapiens GN=XRCC4 PE=1 SV=2	-17.809574127197266	15	38.20000076293945	4		4		16	0.25	0.7782794100389228	3	1
b59	b59.a1	b59.a1.a1	sp|P15927-2|RFA2_HUMAN Isoform 2 of Replication protein A 32 kDa subunit OS=Homo sapiens GN=RPA2	-18.339082717895508	21	30.100000381469727	4		4		7	0.5714285714285714	2.72759372031494	3	1
b59	b59.a1	b59.a1.a2	sp|P15927-3|RFA2_HUMAN Isoform 3 of Replication protein A 32 kDa subunit OS=Homo sapiens GN=RPA2	-18.339082717895508	16	38.70000076293945	4		4		10	0.4	1.5118864315095801	3	1
b59	b59.a1	b59.a1.a3	sp|P15927|RFA2_HUMAN Replication protein A 32 kDa subunit OS=Homo sapiens GN=RPA2 PE=1 SV=1	-18.339082717895508	22	29.100000381469727	4		4		7	0.5714285714285714	2.72759372031494	3	1
b60	b60.a1	b60.a1.a1	sp|Q9Y265|RUVB1_HUMAN RuvB-like 1 OS=Homo sapiens GN=RUVBL1 PE=1 SV=1	-14.212284088134766	11	50.099998474121094	4		4		21	0.19047619047619047	0.5505157798326246	1	1
b61	b61.a1	b61.a1.a1	sp|P62316|SMD2_HUMAN Small nuclear ribonucleoprotein Sm D2 OS=Homo sapiens GN=SNRPD2 PE=1 SV=1	-14.79485034942627	24	13.399999618530273	4		4		6	0.6666666666666666	3.6415888336127784	2	1
b61	b61.a1	b61.a1.a2	tr|K7ERG4|K7ERG4_HUMAN Small nuclear ribonucleoprotein Sm D2 OS=Homo sapiens GN=SNRPD2 PE=4 SV=1	-14.79485034942627	36	8.699999809265137	4		4		4	1.0	9.0	2	1
b62	b62.a1	b62.a1.a1	sp|P09661|RU2A_HUMAN U2 small nuclear ribonucleoprotein A' OS=Homo sapiens GN=SNRPA1 PE=1 SV=2	-13.997626304626465	19	28.299999237060547	4		4		9	0.4444444444444444	1.7825594022071245	1	1
b63	b63.a1	b63.a1.a1	sp|Q9UBD5-2|ORC3_HUMAN Isoform 2 of Origin recognition complex subunit 3 OS=Homo sapiens GN=ORC3	-10.599686622619629	6	82.19999694824219	4		4		30	0.13333333333333333	0.35935639087852556	3	1
b63	b63.a1	b63.a1.a2	sp|Q9UBD5-3|ORC3_HUMAN Isoform 3 of Origin recognition complex subunit 3 OS=Homo sapiens GN=ORC3	-10.599686622619629	8	65.80000305175781	4		4		25	0.16	0.44543977074592744	3	1
b63	b63.a1	b63.a1.a3	sp|Q9UBD5|ORC3_HUMAN Origin recognition complex subunit 3 OS=Homo sapiens GN=ORC3 PE=1 SV=1	-10.599686622619629	6	82.0999984741211	4		4		30	0.13333333333333333	0.35935639087852556	3	1
b64	b64.a1	b64.a1.a1	sp|P35244|RFA3_HUMAN Replication protein A 14 kDa subunit OS=Homo sapiens GN=RPA3 PE=1 SV=1	-7.6411519050598145	28	13.5	4		3		7	0.5714285714285714	2.72759372031494	1	1
b65	b65.a1	b65.a1.a1	sp|Q13868|EXOS2_HUMAN Exosome complex component RRP4 OS=Homo sapiens GN=EXOSC2 PE=1 SV=2	-16.121091842651367	21	32.70000076293945	4		4		12	0.3333333333333333	1.1544346900318838	1	1
b66	b66.a1	b66.a1.a1	sp|O95785-2|WIZ_HUMAN Isoform 2 of Protein Wiz OS=Homo sapiens GN=WIZ	-5.047207355499268	3	85.19999694824219	3		3		31	0.0967741935483871	0.24960914129198697	5	1
b66	b66.a1	b66.a1.a2	sp|O95785|WIZ_HUMAN Protein Wiz OS=Homo sapiens GN=WIZ PE=1 SV=2	-5.047207355499268	1	178.39999389648438	3		3		63	0.047619047619047616	0.11588399250774839	5	1
b66	b66.a1	b66.a1.a3	tr|B3KVH1|B3KVH1_HUMAN Protein Wiz OS=Homo sapiens GN=WIZ PE=2 SV=1	-5.047207355499268	3	89.19999694824219	3		3		38	0.07894736842105263	0.1993539462092342	5	1
b66	b66.a1	b66.a1.a4	tr|B7ZM82|B7ZM82_HUMAN Protein Wiz OS=Homo sapiens GN=WIZ PE=2 SV=1	-5.047207355499268	3	102.80000305175781	3		3		43	0.06976744186046512	0.17426858345092833	5	1
b66	b66.a1	b66.a1.a5	tr|M0QXA7|M0QXA7_HUMAN Protein Wiz OS=Homo sapiens GN=WIZ PE=4 SV=1	-5.047207355499268	3	103.0999984741211	3		3		43	0.06976744186046512	0.17426858345092833	5	1
b67	b67.a1	b67.a1.a1	sp|P17844|DDX5_HUMAN Probable ATP-dependent RNA helicase DDX5 OS=Homo sapiens GN=DDX5 PE=1 SV=1	-9.126260757446289	4	69.0	3		3		26	0.11538461538461539	0.3043213867190053	3	1
b67	b67.a1	b67.a1.a2	tr|B4DLW8|B4DLW8_HUMAN Probable ATP-dependent RNA helicase DDX5 OS=Homo sapiens GN=DDX5 PE=2 SV=1	-9.126260757446289	5	60.400001525878906	3		3		24	0.125	0.33352143216332397	3	1
b67	b67.a1	b67.a1.a3	tr|J3KTA4|J3KTA4_HUMAN Probable ATP-dependent RNA helicase DDX5 OS=Homo sapiens GN=DDX5 PE=4 SV=1	-9.126260757446289	4	68.9000015258789	3		3		26	0.11538461538461539	0.3043213867190053	3	1
b68	b68.a1	b68.a1.a1	sp|Q9Y2W1|TR150_HUMAN Thyroid hormone receptor-associated protein 3 OS=Homo sapiens GN=THRAP3 PE=1 SV=2	-7.86966609954834	3	108.5	3		3		33	0.09090909090909091	0.23284673944206613	1	1
b69	b69.a1	b69.a1.a1	sp|Q9H307|PININ_HUMAN Pinin OS=Homo sapiens GN=PNN PE=1 SV=4	-8.87082576751709	4	81.5	3		3		30	0.1	0.2589254117941673	1	1
b70	b70.a1	b70.a1.a1	sp|Q9NQW6-2|ANLN_HUMAN Isoform 2 of Actin-binding protein anillin OS=Homo sapiens GN=ANLN	-6.394479274749756	2	119.80000305175781	3		3		49	0.061224489795918366	0.1513953993264474	2	1
b70	b70.a1	b70.a1.a2	sp|Q9NQW6|ANLN_HUMAN Actin-binding protein anillin OS=Homo sapiens GN=ANLN PE=1 SV=2	-6.394479274749756	2	124.0	3		3		51	0.058823529411764705	0.14504756993828183	2	1
b71	b71.a1	b71.a1.a1	sp|O43809|CPSF5_HUMAN Cleavage and polyadenylation specificity factor subunit 5 OS=Homo sapiens GN=NUDT21 PE=1 SV=1	-11.079855918884277	15	26.100000381469727	3		3		11	0.2727272727272727	0.8738174228603839	2	1
b71	b71.a1	b71.a1.a2	tr|H3BND3|H3BND3_HUMAN Cleavage and polyadenylation-specificity factor subunit 5 (Fragment) OS=Homo sapiens GN=NUDT21 PE=2 SV=1	-11.079855918884277	23	17.100000381469727	3		3		8	0.375	1.371373705661655	2	1
b72	b72.a1	b72.a1.a1	sp|Q06265-2|EXOS9_HUMAN Isoform 2 of Exosome complex component RRP45 OS=Homo sapiens GN=EXOSC9	-12.746177673339844	7	50.70000076293945	3		3		12	0.25	0.7782794100389228	5	1
b72	b72.a1	b72.a1.a2	sp|Q06265-3|EXOS9_HUMAN Isoform 3 of Exosome complex component RRP45 OS=Homo sapiens GN=EXOSC9	-12.746177673339844	8	39.099998474121094	3		3		9	0.3333333333333333	1.1544346900318838	5	1
b72	b72.a1	b72.a1.a3	sp|Q06265-4|EXOS9_HUMAN Isoform 4 of Exosome complex component RRP45 OS=Homo sapiens GN=EXOSC9	-12.746177673339844	8	41.0	3		3		9	0.3333333333333333	1.1544346900318838	5	1
b72	b72.a1	b72.a1.a4	sp|Q06265|EXOS9_HUMAN Exosome complex component RRP45 OS=Homo sapiens GN=EXOSC9 PE=1 SV=3	-12.746177673339844	7	48.79999923706055	3		3		12	0.25	0.7782794100389228	5	1
b72	b72.a1	b72.a1.a5	tr|D6RIY6|D6RIY6_HUMAN Exosome complex component RRP45 OS=Homo sapiens GN=EXOSC9 PE=2 SV=1	-12.746177673339844	7	46.900001525878906	3		3		12	0.25	0.7782794100389228	5	1
b73	b73.a1	b73.a1.a1	sp|P20839-2|IMDH1_HUMAN Isoform 2 of Inosine-5'-monophosphate dehydrogenase 1 OS=Homo sapiens GN=IMPDH1	-9.235973358154297	7	52.5	3		3		20	0.15	0.4125375446227544	9	1
b73	b73.a1	b73.a1.a2	sp|P20839-3|IMDH1_HUMAN Isoform 3 of Inosine-5'-monophosphate dehydrogenase 1 OS=Homo sapiens GN=IMPDH1	-9.235973358154297	6	60.29999923706055	3		3		21	0.14285714285714285	0.3894954943731377	9	1
b73	b73.a1	b73.a1.a3	sp|P20839-4|IMDH1_HUMAN Isoform 4 of Inosine-5'-monophosphate dehydrogenase 1 OS=Homo sapiens GN=IMPDH1	-9.235973358154297	7	54.70000076293945	3		3		19	0.15789473684210525	0.43844988828766285	9	1
b73	b73.a1	b73.a1.a4	sp|P20839-5|IMDH1_HUMAN Isoform 5 of Inosine-5'-monophosphate dehydrogenase 1 OS=Homo sapiens GN=IMPDH1	-9.235973358154297	6	63.099998474121094	3		3		21	0.14285714285714285	0.3894954943731377	9	1
b73	b73.a1	b73.a1.a5	sp|P20839-6|IMDH1_HUMAN Isoform 6 of Inosine-5'-monophosphate dehydrogenase 1 OS=Homo sapiens GN=IMPDH1	-9.235973358154297	6	64.19999694824219	3		3		24	0.125	0.33352143216332397	9	1
b73	b73.a1	b73.a1.a6	sp|P20839-7|IMDH1_HUMAN Isoform 7 of Inosine-5'-monophosphate dehydrogenase 1 OS=Homo sapiens GN=IMPDH1	-9.235973358154297	6	60.79999923706055	3		3		24	0.125	0.33352143216332397	9	1
b73	b73.a1	b73.a1.a7	sp|P20839|IMDH1_HUMAN Inosine-5'-monophosphate dehydrogenase 1 OS=Homo sapiens GN=IMPDH1 PE=1 SV=2	-9.235973358154297	6	55.29999923706055	3		3		19	0.15789473684210525	0.43844988828766285	9	1
b73	b73.a1	b73.a1.a8	tr|C9J381|C9J381_HUMAN Inosine-5'-monophosphate dehydrogenase 1 OS=Homo sapiens GN=IMPDH1 PE=2 SV=1	-9.235973358154297	7	55.099998474121094	3		3		19	0.15789473684210525	0.43844988828766285	9	1
b73	b73.a1	b73.a1.a9	tr|E7EQS0|E7EQS0_HUMAN Inosine-5'-monophosphate dehydrogenase 1 OS=Homo sapiens GN=IMPDH1 PE=2 SV=1	-9.235973358154297	6	56.900001525878906	3		3		21	0.14285714285714285	0.3894954943731377	9	1
b74	b74.a1	b74.a1.a1	sp|Q7Z2E3-11|APTX_HUMAN Isoform 11 of Aprataxin OS=Homo sapiens GN=APTX	-8.4096040725708	12	34.79999923706055	3		3		13	0.23076923076923078	0.7012542798525889	7	1
b74	b74.a1	b74.a1.a2	sp|Q7Z2E3-3|APTX_HUMAN Isoform 3 of Aprataxin OS=Homo sapiens GN=APTX	-8.4096040725708	12	32.79999923706055	3		3		11	0.2727272727272727	0.8738174228603839	7	1
b74	b74.a1	b74.a1.a3	sp|Q7Z2E3-7|APTX_HUMAN Isoform 7 of Aprataxin OS=Homo sapiens GN=APTX	-8.4096040725708	10	39.0	3		3		13	0.23076923076923078	0.7012542798525889	7	1
b74	b74.a1	b74.a1.a4	sp|Q7Z2E3-8|APTX_HUMAN Isoform 8 of Aprataxin OS=Homo sapiens GN=APTX	-8.4096040725708	10	38.5	3		3		13	0.23076923076923078	0.7012542798525889	7	1
b74	b74.a1	b74.a1.a5	sp|Q7Z2E3-9|APTX_HUMAN Isoform 9 of Aprataxin OS=Homo sapiens GN=APTX	-8.4096040725708	12	33.20000076293945	3		3		12	0.25	0.7782794100389228	7	1
b74	b74.a1	b74.a1.a6	sp|Q7Z2E3|APTX_HUMAN Aprataxin OS=Homo sapiens GN=APTX PE=1 SV=2	-8.4096040725708	10	40.599998474121094	3		3		14	0.21428571428571427	0.637893706954064	7	1
b74	b74.a1	b74.a1.a7	tr|F8W6G5|F8W6G5_HUMAN Aprataxin (Fragment) OS=Homo sapiens GN=APTX PE=2 SV=1	-8.4096040725708	18	22.700000762939453	3		3		10	0.3	0.9952623149688795	7	1
b75	b75.a1	b75.a1.a1	sp|Q08945|SSRP1_HUMAN FACT complex subunit SSRP1 OS=Homo sapiens GN=SSRP1 PE=1 SV=1	-14.574302673339844	4	80.9000015258789	3		3		24	0.125	0.33352143216332397	1	1
b76	b76.a1	b76.a1.a1	sp|Q9Y3B4|PM14_HUMAN Pre-mRNA branch site protein p14 OS=Homo sapiens GN=SF3B14 PE=1 SV=1	-15.06308364868164	29	14.5	3		3		7	0.42857142857142855	1.6826957952797255	1	1
b77	b77.a1	b77.a1.a1	sp|Q14978-2|NOLC1_HUMAN Isoform Beta of Nucleolar and coiled-body phosphoprotein 1 OS=Homo sapiens GN=NOLC1	-4.0883097648620605	2	74.5999984741211	2		2		25	0.08	0.20226443461741295	4	1
b77	b77.a1	b77.a1.a2	sp|Q14978-3|NOLC1_HUMAN Isoform 3 of Nucleolar and coiled-body phosphoprotein 1 OS=Homo sapiens GN=NOLC1	-4.0883097648620605	2	73.5999984741211	2		2		23	0.08695652173913043	0.22167734899679203	4	1
b77	b77.a1	b77.a1.a3	sp|Q14978|NOLC1_HUMAN Nucleolar and coiled-body phosphoprotein 1 OS=Homo sapiens GN=NOLC1 PE=1 SV=2	-4.0883097648620605	2	73.5	2		2		24	0.08333333333333333	0.21152765862858836	4	1
b77	b77.a1	b77.a1.a4	tr|Q96J17|Q96J17_HUMAN NOLC1 protein OS=Homo sapiens GN=NOLC1 PE=2 SV=1	-4.0883097648620605	4	44.099998474121094	2		2		15	0.13333333333333333	0.35935639087852556	4	1
b78	b78.a1	b78.a1.a1	sp|Q9NYF8-2|BCLF1_HUMAN Isoform 2 of Bcl-2-associated transcription factor 1 OS=Homo sapiens GN=BCLAF1	-4.1012749671936035	2	105.80000305175781	2		2		32	0.0625	0.15478198468945825	7	1
b78	b78.a1	b78.a1.a2	sp|Q9NYF8-3|BCLF1_HUMAN Isoform 3 of Bcl-2-associated transcription factor 1 OS=Homo sapiens GN=BCLAF1	-4.1012749671936035	2	100.0999984741211	2		2		30	0.06666666666666667	0.1659144011798317	7	1
b78	b78.a1	b78.a1.a3	sp|Q9NYF8|BCLF1_HUMAN Bcl-2-associated transcription factor 1 OS=Homo sapiens GN=BCLAF1 PE=1 SV=2	-4.1012749671936035	2	105.9000015258789	2		2		32	0.0625	0.15478198468945825	7	1
b78	b78.a1	b78.a1.a4	tr|E9PK09|E9PK09_HUMAN Bcl-2-associated transcription factor 1 (Fragment) OS=Homo sapiens GN=BCLAF1 PE=2 SV=1	-4.1012749671936035	2	83.0999984741211	2		2		25	0.08	0.20226443461741295	7	1
b78	b78.a1	b78.a1.a5	tr|E9PK91|E9PK91_HUMAN Bcl-2-associated transcription factor 1 OS=Homo sapiens GN=BCLAF1 PE=2 SV=1	-4.1012749671936035	2	100.19999694824219	2		2		30	0.06666666666666667	0.1659144011798317	7	1
b78	b78.a1	b78.a1.a6	tr|E9PKI6|E9PKI6_HUMAN Bcl-2-associated transcription factor 1 OS=Homo sapiens GN=BCLAF1 PE=2 SV=1	-4.1012749671936035	2	86.19999694824219	2		2		26	0.07692307692307693	0.19377664171443643	7	1
b78	b78.a1	b78.a1.a7	tr|E9PQN2|E9PQN2_HUMAN Bcl-2-associated transcription factor 1 OS=Homo sapiens GN=BCLAF1 PE=2 SV=1	-4.1012749671936035	2	86.0999984741211	2		2		26	0.07692307692307693	0.19377664171443643	7	1
b79	b79.a1	b79.a1.a1	sp|Q9UKV3-2|ACINU_HUMAN Isoform 2 of Apoptotic chromatin condensation inducer in the nucleus OS=Homo sapiens GN=ACIN1	-4.578396320343018	4	70.80000305175781	2		2		27	0.07407407407407407	0.18597101233766966	7	1
b79	b79.a1	b79.a1.a2	sp|Q9UKV3-3|ACINU_HUMAN Isoform 3 of Apoptotic chromatin condensation inducer in the nucleus OS=Homo sapiens GN=ACIN1	-4.578396320343018	4	67.4000015258789	2		2		26	0.07692307692307693	0.19377664171443643	7	1
b79	b79.a1	b79.a1.a3	sp|Q9UKV3-5|ACINU_HUMAN Isoform 4 of Apoptotic chromatin condensation inducer in the nucleus OS=Homo sapiens GN=ACIN1	-4.578396320343018	2	150.3000030517578	2		2		54	0.037037037037037035	0.08902296226373019	7	1
b79	b79.a1	b79.a1.a4	sp|Q9UKV3|ACINU_HUMAN Apoptotic chromatin condensation inducer in the nucleus OS=Homo sapiens GN=ACIN1 PE=1 SV=2	-4.578396320343018	2	151.60000610351562	2		2		54	0.037037037037037035	0.08902296226373019	7	1
b79	b79.a1	b79.a1.a5	tr|E7EQT4|E7EQT4_HUMAN Apoptotic chromatin condensation inducer in the nucleus OS=Homo sapiens GN=ACIN1 PE=2 SV=2	-4.578396320343018	2	147.10000610351562	2		2		54	0.037037037037037035	0.08902296226373019	7	1
b79	b79.a1	b79.a1.a6	tr|G3V3B0|G3V3B0_HUMAN Apoptotic chromatin condensation inducer in the nucleus OS=Homo sapiens GN=ACIN1 PE=2 SV=1	-4.578396320343018	4	67.4000015258789	2		2		26	0.07692307692307693	0.19377664171443643	7	1
b79	b79.a1	b79.a1.a7	tr|S4R3H4|S4R3H4_HUMAN Apoptotic chromatin condensation inducer in the nucleus OS=Homo sapiens GN=ACIN1 PE=4 SV=1	-4.578396320343018	2	145.1999969482422	2		2		51	0.0392156862745098	0.09449979931954355	7	1
b80	b80.a1	b80.a1.a1	sp|Q9Y232-2|CDYL1_HUMAN Isoform 2 of Chromodomain Y-like protein OS=Homo sapiens GN=CDYL	-4.796967029571533	4	60.5	2		2		20	0.1	0.2589254117941673	4	1
b80	b80.a1	b80.a1.a2	sp|Q9Y232-3|CDYL1_HUMAN Isoform 3 of Chromodomain Y-like protein OS=Homo sapiens GN=CDYL	-4.796967029571533	7	34.5	2		2		13	0.15384615384615385	0.4251026703029981	4	1
b80	b80.a1	b80.a1.a3	sp|Q9Y232-4|CDYL1_HUMAN Isoform 4 of Chromodomain Y-like protein OS=Homo sapiens GN=CDYL	-4.796967029571533	5	45.0	2		2		16	0.125	0.33352143216332397	4	1
b80	b80.a1	b80.a1.a4	sp|Q9Y232|CDYL1_HUMAN Chromodomain Y-like protein OS=Homo sapiens GN=CDYL PE=1 SV=2	-4.796967029571533	3	66.30000305175781	2		2		21	0.09523809523809523	0.24519708473503288	4	1
b81	b81.a1	b81.a1.a1	sp|P10412|H14_HUMAN Histone H1.4 OS=Homo sapiens GN=HIST1H1E PE=1 SV=2	-9.095284461975098	10	21.799999237060547	2		2		4	0.5	2.1622776601683795	3	1
b81	b81.a1	b81.a1.a2	sp|P16402|H13_HUMAN Histone H1.3 OS=Homo sapiens GN=HIST1H1D PE=1 SV=2	-9.095284461975098	10	22.299999237060547	2		2		4	0.5	2.1622776601683795	3	1
b81	b81.a1	b81.a1.a3	sp|P16403|H12_HUMAN Histone H1.2 OS=Homo sapiens GN=HIST1H1C PE=1 SV=2	-9.095284461975098	10	21.299999237060547	2		2		4	0.5	2.1622776601683795	3	1
b82	b82.a1	b82.a1.a1	sp|O43913-2|ORC5_HUMAN Isoform 2 of Origin recognition complex subunit 5 OS=Homo sapiens GN=ORC5	-5.620875835418701	5	37.29999923706055	2		2		18	0.1111111111111111	0.2915496650148839	2	1
b82	b82.a1	b82.a1.a2	sp|O43913|ORC5_HUMAN Origin recognition complex subunit 5 OS=Homo sapiens GN=ORC5 PE=1 SV=1	-5.620875835418701	3	50.20000076293945	2		2		24	0.08333333333333333	0.21152765862858836	2	1
b83	b83.a1	b83.a1.a1	sp|Q9Y230|RUVB2_HUMAN RuvB-like 2 OS=Homo sapiens GN=RUVBL2 PE=1 SV=3	-6.055517673492432	5	51.0	2		2		24	0.08333333333333333	0.21152765862858836	3	1
b83	b83.a1	b83.a1.a2	tr|B3KQ59|B3KQ59_HUMAN RuvB-like 2 OS=Homo sapiens GN=RUVBL2 PE=2 SV=1	-6.055517673492432	5	46.20000076293945	2		2		21	0.09523809523809523	0.24519708473503288	3	1
b83	b83.a1	b83.a1.a3	tr|M0R0Y3|M0R0Y3_HUMAN RuvB-like 2 OS=Homo sapiens GN=RUVBL2 PE=4 SV=1	-6.055517673492432	6	38.599998474121094	2		2		16	0.125	0.33352143216332397	3	1
b84	b84.a1	b84.a1.a1	sp|Q9NQT4|EXOS5_HUMAN Exosome complex component RRP46 OS=Homo sapiens GN=EXOSC5 PE=1 SV=1	-4.005242824554443	8	25.200000762939453	2		2		9	0.2222222222222222	0.6681005372000588	1	1
b85	b85.a1	b85.a1.a1	sp|Q96B26|EXOS8_HUMAN Exosome complex component RRP43 OS=Homo sapiens GN=EXOSC8 PE=1 SV=1	-10.20065975189209	11	29.899999618530273	2		2		10	0.2	0.5848931924611136	1	1
b86	b86.a1	b86.a1.a1	sp|Q9NXL9-2|MCM9_HUMAN Isoform M of DNA helicase MCM9 OS=Homo sapiens GN=MCM9	-5.684449672698975	2	72.5999984741211	2		2		30	0.06666666666666667	0.1659144011798317	2	1
b86	b86.a1	b86.a1.a2	sp|Q9NXL9|MCM9_HUMAN DNA helicase MCM9 OS=Homo sapiens GN=MCM9 PE=1 SV=4	-5.684449672698975	1	127.0999984741211	2		2		52	0.038461538461538464	0.09260086111737831	2	1
b87	b87.a1	b87.a1.a1	sp|P85037|FOXK1_HUMAN Forkhead box protein K1 OS=Homo sapiens GN=FOXK1 PE=1 SV=1	-6.431798458099365	2	75.30000305175781	2		2		29	0.06896551724137931	0.17210229753348028	1	1
b88	b88.a1	b88.a1.a1	sp|Q13112|CAF1B_HUMAN Chromatin assembly factor 1 subunit B OS=Homo sapiens GN=CHAF1B PE=1 SV=1	-12.438899040222168	4	61.400001525878906	2		2		22	0.09090909090909091	0.23284673944206613	1	1
b89	b89.a1	b89.a1.a1	sp|O60832-2|DKC1_HUMAN Isoform 3 of H/ACA ribonucleoprotein complex subunit 4 OS=Homo sapiens GN=DKC1	-9.540607452392578	5	47.5	2		2		22	0.09090909090909091	0.23284673944206613	4	1
b89	b89.a1	b89.a1.a2	sp|O60832|DKC1_HUMAN H/ACA ribonucleoprotein complex subunit 4 OS=Homo sapiens GN=DKC1 PE=1 SV=3	-9.540607452392578	4	57.5	2		2		26	0.07692307692307693	0.19377664171443643	4	1
b89	b89.a1	b89.a1.a3	tr|C9IYT0|C9IYT0_HUMAN H/ACA ribonucleoprotein complex subunit 4 (Fragment) OS=Homo sapiens GN=DKC1 PE=2 SV=1	-9.540607452392578	9	29.700000762939453	2		2		14	0.14285714285714285	0.3894954943731377	4	1
b89	b89.a1	b89.a1.a4	tr|H7C0M1|H7C0M1_HUMAN H/ACA ribonucleoprotein complex subunit 4 (Fragment) OS=Homo sapiens GN=DKC1 PE=4 SV=1	-9.540607452392578	10	25.600000381469727	2		2		12	0.16666666666666666	0.46779926762206947	4	1
b90	b90.a1	b90.a1.a1	sp|Q13889|TF2H3_HUMAN General transcription factor IIH subunit 3 OS=Homo sapiens GN=GTF2H3 PE=1 SV=2	-5.306272983551025	10	34.29999923706055	2		2		10	0.2	0.5848931924611136	7	1
b90	b90.a1	b90.a1.a2	tr|B4DNZ6|B4DNZ6_HUMAN General transcription factor IIH subunit 3 OS=Homo sapiens GN=GTF2H3 PE=2 SV=1	-5.306272983551025	11	29.700000762939453	2		2		9	0.2222222222222222	0.6681005372000588	7	1
b90	b90.a1	b90.a1.a3	tr|F5GWD3|F5GWD3_HUMAN General transcription factor IIH subunit 3 (Fragment) OS=Homo sapiens GN=GTF2H3 PE=2 SV=1	-5.306272983551025	12	28.799999237060547	2		2		10	0.2	0.5848931924611136	7	1
b90	b90.a1	b90.a1.a4	tr|F5GX35|F5GX35_HUMAN General transcription factor IIH subunit 3 OS=Homo sapiens GN=GTF2H3 PE=2 SV=1	-5.306272983551025	15	21.899999618530273	2		2		8	0.25	0.7782794100389228	7	1
b90	b90.a1	b90.a1.a5	tr|F5GXG6|F5GXG6_HUMAN General transcription factor IIH subunit 3 (Fragment) OS=Homo sapiens GN=GTF2H3 PE=2 SV=1	-5.306272983551025	17	19.700000762939453	2		2		9	0.2222222222222222	0.6681005372000588	7	1
b90	b90.a1	b90.a1.a6	tr|F5H4K7|F5H4K7_HUMAN General transcription factor IIH subunit 3 (Fragment) OS=Homo sapiens GN=GTF2H3 PE=2 SV=1	-5.306272983551025	15	23.5	2		2		8	0.25	0.7782794100389228	7	1
b90	b90.a1	b90.a1.a7	tr|F5H6X0|F5H6X0_HUMAN General transcription factor IIH subunit 3 (Fragment) OS=Homo sapiens GN=GTF2H3 PE=2 SV=1	-5.306272983551025	21	16.299999237060547	2		2		7	0.2857142857142857	0.9306977288832501	7	1
b91	b91.a1	b91.a1.a1	sp|Q92759|TF2H4_HUMAN General transcription factor IIH subunit 4 OS=Homo sapiens GN=GTF2H4 PE=2 SV=1	-8.677781105041504	5	52.099998474121094	2		2		15	0.13333333333333333	0.35935639087852556	1	1
b92	b92.a1	b92.a1.a1	sp|Q15233-2|NONO_HUMAN Isoform 2 of Non-POU domain-containing octamer-binding protein OS=Homo sapiens GN=NONO	-4.427128314971924	6	43.70000076293945	2		2		17	0.11764705882352941	0.31113393742156426	3	1
b92	b92.a1	b92.a1.a2	sp|Q15233|NONO_HUMAN Non-POU domain-containing octamer-binding protein OS=Homo sapiens GN=NONO PE=1 SV=4	-4.427128314971924	4	54.099998474121094	2		2		18	0.1111111111111111	0.2915496650148839	3	1
b92	b92.a1	b92.a1.a3	tr|C9JYS8|C9JYS8_HUMAN Non-POU domain-containing octamer-binding protein (Fragment) OS=Homo sapiens GN=NONO PE=2 SV=1	-4.427128314971924	9	29.5	2		2		10	0.2	0.5848931924611136	3	1
b93	b93.a1	b93.a1.a1	sp|Q9Y6X9-2|MORC2_HUMAN Isoform 2 of MORC family CW-type zinc finger protein 2 OS=Homo sapiens GN=MORC2	-10.88206672668457	3	110.5	2		2		35	0.05714285714285714	0.14062492385132086	2	1
b93	b93.a1	b93.a1.a2	sp|Q9Y6X9|MORC2_HUMAN MORC family CW-type zinc finger protein 2 OS=Homo sapiens GN=MORC2 PE=1 SV=2	-10.88206672668457	3	117.5999984741211	2		2		36	0.05555555555555555	0.13646366638572482	2	1
b94	b94.a1	b94.a1.a1	sp|Q15024|EXOS7_HUMAN Exosome complex component RRP42 OS=Homo sapiens GN=EXOSC7 PE=1 SV=3	-15.999566078186035	9	31.700000762939453	2		2		11	0.18181818181818182	0.5199110829529336	1	1
b95	b95.a1	b95.a1.a1	sp|P15336-3|ATF2_HUMAN Isoform 3 of Cyclic AMP-dependent transcription factor ATF-2 OS=Homo sapiens GN=ATF2	-8.673664093017578	13	23.0	2		2		7	0.2857142857142857	0.9306977288832501	9	1
b95	b95.a1	b95.a1.a2	sp|P15336-5|ATF2_HUMAN Isoform 5 of Cyclic AMP-dependent transcription factor ATF-2 OS=Homo sapiens GN=ATF2	-8.673664093017578	5	52.20000076293945	2		2		15	0.13333333333333333	0.35935639087852556	9	1
b95	b95.a1	b95.a1.a3	sp|P15336-7|ATF2_HUMAN Isoform 7 of Cyclic AMP-dependent transcription factor ATF-2 OS=Homo sapiens GN=ATF2	-8.673664093017578	13	24.0	2		2		6	0.3333333333333333	1.1544346900318838	9	1
b95	b95.a1	b95.a1.a4	sp|P15336|ATF2_HUMAN Cyclic AMP-dependent transcription factor ATF-2 OS=Homo sapiens GN=ATF2 PE=1 SV=4	-8.673664093017578	5	54.400001525878906	2		2		16	0.125	0.33352143216332397	9	1
b95	b95.a1	b95.a1.a5	tr|B8ZZU6|B8ZZU6_HUMAN Cyclic AMP-dependent transcription factor ATF-2 OS=Homo sapiens GN=ATF2 PE=2 SV=1	-8.673664093017578	7	42.20000076293945	2		2		14	0.14285714285714285	0.3894954943731377	9	1
b95	b95.a1	b95.a1.a6	tr|E9PBF9|E9PBF9_HUMAN Cyclic AMP-dependent transcription factor ATF-2 OS=Homo sapiens GN=ATF2 PE=2 SV=1	-8.673664093017578	7	42.900001525878906	2		2		13	0.15384615384615385	0.4251026703029981	9	1
b95	b95.a1	b95.a1.a7	tr|E9PEK8|E9PEK8_HUMAN Cyclic AMP-dependent transcription factor ATF-2 OS=Homo sapiens GN=ATF2 PE=2 SV=1	-8.673664093017578	12	26.299999237060547	2		2		7	0.2857142857142857	0.9306977288832501	9	1
b95	b95.a1	b95.a1.a8	tr|F5H629|F5H629_HUMAN Cyclic AMP-dependent transcription factor ATF-2 OS=Homo sapiens GN=ATF2 PE=2 SV=1	-8.673664093017578	7	40.70000076293945	2		2		12	0.16666666666666666	0.46779926762206947	9	1
b95	b95.a1	b95.a1.a9	tr|H7C2N6|H7C2N6_HUMAN Cyclic AMP-dependent transcription factor ATF-2 (Fragment) OS=Homo sapiens GN=ATF2 PE=4 SV=1	-8.673664093017578	10	29.899999618530273	2		2		12	0.16666666666666666	0.46779926762206947	9	1
b96	b96.a1	b96.a1.a1	sp|Q9UJA3-2|MCM8_HUMAN Isoform 2 of DNA helicase MCM8 OS=Homo sapiens GN=MCM8	-4.633017063140869	2	88.5999984741211	2		2		34	0.058823529411764705	0.14504756993828183	4	1
b96	b96.a1	b96.a1.a2	sp|Q9UJA3-3|MCM8_HUMAN Isoform 3 of DNA helicase MCM8 OS=Homo sapiens GN=MCM8	-4.633017063140869	2	91.5999984741211	2		2		36	0.05555555555555555	0.13646366638572482	4	1
b96	b96.a1	b96.a1.a3	sp|Q9UJA3-4|MCM8_HUMAN Isoform 4 of DNA helicase MCM8 OS=Homo sapiens GN=MCM8	-4.633017063140869	2	97.80000305175781	2		2		38	0.05263157894736842	0.12883789168468907	4	1
b96	b96.a1	b96.a1.a4	sp|Q9UJA3|MCM8_HUMAN DNA helicase MCM8 OS=Homo sapiens GN=MCM8 PE=1 SV=2	-4.633017063140869	2	93.5	2		2		37	0.05405405405405406	0.13254131515281187	4	1
b97	b97.a1	b97.a1.a1	sp|Q9Y2K7-2|KDM2A_HUMAN Isoform 2 of Lysine-specific demethylase 2A OS=Homo sapiens GN=KDM2A	-5.511449337005615	2	96.69999694824219	2		2		36	0.05555555555555555	0.13646366638572482	4	1
b97	b97.a1	b97.a1.a2	sp|Q9Y2K7-4|KDM2A_HUMAN Isoform 4 of Lysine-specific demethylase 2A OS=Homo sapiens GN=KDM2A	-5.511449337005615	3	69.80000305175781	2		2		24	0.08333333333333333	0.21152765862858836	4	1
b97	b97.a1	b97.a1.a3	sp|Q9Y2K7-5|KDM2A_HUMAN Isoform 5 of Lysine-specific demethylase 2A OS=Homo sapiens GN=KDM2A	-5.511449337005615	2	81.5	2		2		28	0.07142857142857142	0.1787686347935873	4	1
b97	b97.a1	b97.a1.a4	sp|Q9Y2K7|KDM2A_HUMAN Lysine-specific demethylase 2A OS=Homo sapiens GN=KDM2A PE=1 SV=3	-5.511449337005615	1	132.60000610351562	2		2		51	0.0392156862745098	0.09449979931954355	4	1
b98	b98.a1	b98.a1.a1	sp|P05388|RLA0_HUMAN 60S acidic ribosomal protein P0 OS=Homo sapiens GN=RPLP0 PE=1 SV=1	-6.453457355499268	6	34.20000076293945	2		2		10	0.2	0.5848931924611136	8	1
b98	b98.a1	b98.a1.a2	sp|Q8NHW5|RLA0L_HUMAN 60S acidic ribosomal protein P0-like OS=Homo sapiens GN=RPLP0P6 PE=5 SV=1	-6.453457355499268	6	34.29999923706055	2		2		11	0.18181818181818182	0.5199110829529336	8	1
b98	b98.a1	b98.a1.a3	tr|F8VPE8|F8VPE8_HUMAN 60S acidic ribosomal protein P0 (Fragment) OS=Homo sapiens GN=RPLP0 PE=2 SV=1	-6.453457355499268	13	16.600000381469727	2		2		8	0.25	0.7782794100389228	8	1
b98	b98.a1	b98.a1.a4	tr|F8VU65|F8VU65_HUMAN 60S acidic ribosomal protein P0 (Fragment) OS=Homo sapiens GN=RPLP0 PE=2 SV=1	-6.453457355499268	8	27.100000381469727	2		2		8	0.25	0.7782794100389228	8	1
b98	b98.a1	b98.a1.a5	tr|F8VW21|F8VW21_HUMAN 60S acidic ribosomal protein P0 (Fragment) OS=Homo sapiens GN=RPLP0 PE=2 SV=1	-6.453457355499268	8	26.799999237060547	2		2		8	0.25	0.7782794100389228	8	1
b98	b98.a1	b98.a1.a6	tr|F8VWS0|F8VWS0_HUMAN 60S acidic ribosomal protein P0 OS=Homo sapiens GN=RPLP0 PE=2 SV=1	-6.453457355499268	7	30.399999618530273	2		2		9	0.2222222222222222	0.6681005372000588	8	1
b98	b98.a1	b98.a1.a7	tr|G3V210|G3V210_HUMAN 60S acidic ribosomal protein P0 OS=Homo sapiens GN=RPLP0 PE=2 SV=1	-6.453457355499268	12	18.200000762939453	2		2		8	0.25	0.7782794100389228	8	1
b98	b98.a1	b98.a1.a8	tr|Q3B7A4|Q3B7A4_HUMAN 60S acidic ribosomal protein P0 OS=Homo sapiens GN=RPLP0 PE=2 SV=1	-6.453457355499268	8	27.299999237060547	2		2		10	0.2	0.5848931924611136	8	1
b99	b99.a1	b99.a1.a1	sp|Q9NQT5-2|EXOS3_HUMAN Isoform 2 of Exosome complex component RRP40 OS=Homo sapiens GN=EXOSC3	-14.517126083374023	21	17.200000762939453	2		2		5	0.4	1.5118864315095801	2	1
b99	b99.a1	b99.a1.a2	sp|Q9NQT5|EXOS3_HUMAN Exosome complex component RRP40 OS=Homo sapiens GN=EXOSC3 PE=1 SV=3	-14.517126083374023	13	29.5	2		2		9	0.2222222222222222	0.6681005372000588	2	1
c100	c100.a1	c100.a1.a1	sp|Q9NP71-2|MLXPL_HUMAN Isoform 2 of Carbohydrate-responsive element-binding protein OS=Homo sapiens GN=MLXIPL	-7.020451545715332	3	90.80000305175781	2		2		29	0.06896551724137931	0.17210229753348028	5	1
c100	c100.a1	c100.a1.a2	sp|Q9NP71-3|MLXPL_HUMAN Isoform 3 of Carbohydrate-responsive element-binding protein OS=Homo sapiens GN=MLXIPL	-7.020451545715332	3	92.69999694824219	2		2		30	0.06666666666666667	0.1659144011798317	5	1
c100	c100.a1	c100.a1.a3	sp|Q9NP71-4|MLXPL_HUMAN Isoform 4 of Carbohydrate-responsive element-binding protein OS=Homo sapiens GN=MLXIPL	-7.020451545715332	3	90.5	2		2		29	0.06896551724137931	0.17210229753348028	5	1
c100	c100.a1	c100.a1.a4	sp|Q9NP71|MLXPL_HUMAN Carbohydrate-responsive element-binding protein OS=Homo sapiens GN=MLXIPL PE=1 SV=1	-7.020451545715332	3	92.9000015258789	2		2		30	0.06666666666666667	0.1659144011798317	5	1
c100	c100.a1	c100.a1.a5	tr|C5HU01|C5HU01_HUMAN Carbohydrate-responsive element-binding protein OS=Homo sapiens GN=MLXIPL PE=2 SV=1	-7.020451545715332	3	82.0999984741211	2		2		27	0.07407407407407407	0.18597101233766966	5	1
c101	c101.a1	c101.a1.a1	sp|P62304|RUXE_HUMAN Small nuclear ribonucleoprotein E OS=Homo sapiens GN=SNRPE PE=1 SV=1	-7.500038146972656	24	10.699999809265137	2		2		3	0.6666666666666666	3.6415888336127784	1	1

## Sheet: peptides
MS Sample :	DaPR130924_VB105_O1930.m
Group ID	Peptide ID	SequenceLI	Modifs	Charge	MH+ theo	Number of subgroups	Subgroup ids	Number of spectra
a1	pepa1a1	AEPVEVVAPR		2	1066.589599609375	1	a1.a1	1
a1	pepa1a2	AMVEYEIDIQK	M2:+15.99491	2	1354.65625	1	a1.a1	1
a1	pepa1a3	AQNDIIWNIK		2	1214.6531982421875	1	a1.a1	1
a1	pepa1a4	DPIDVNYEK		2	1092.521240234375	1	a1.a1	1
a1	pepa1a5	EEIGFRPEYSASQIK		2	1753.8759765625	1	a1.a1	2
a1	pepa1a6	FYPIEIDYGQDEEAVK		2	1915.8963623046875	1	a1.a1	1
a1	pepa1a7	FYTIIPHDFGMK		2	1468.7298583984375	1	a1.a1	1
a1	pepa1a8	GDEVDGVDEVAK		2	1232.564453125	1	a1.a1	1
a1	pepa1a9	GGAAVDPDSGIEHSAH		3	1519.6776123046875	1	a1.a1	1
a1	pepa1b10	GGAAVDPDSGIEHSAHVIEK		3	1988.9676513671875	1	a1.a1	1
a1	pepa1b11	GGSDDSSKDPIDVNYEK		2	1825.80908203125	1	a1.a1	2
a1	pepa1b12	GIYFADMVSK		2	1130.5555419921875	1	a1.a1	1
a1	pepa1b13	GIYFADMVSK	M7:+15.99491	2	1146.5504150390625	1	a1.a1	1
a1	pepa1b14	HPDVEVDGFSEIR		3	1499.712890625	1	a1.a1	2
a1	pepa1b15	IEQMPSKEDAIEHFMK		3	1932.9197998046875	1	a1.a1	1
a1	pepa1b16	IFPPETSASVAATPPPSTASAPAAVNSSASADKPISNMK		3	3767.880126953125	1	a1.a1	1
a1	pepa1b17	KFYPIEIDYGQDEEAVK		3	2043.991455078125	1	a1.a1	1
a1	pepa1b18	KGDEVDGVDEVAK		2	1360.6595458984375	1	a1.a1	1
a1	pepa1b19	KPPIINNADSVQAK		2	1494.827880859375	1	a1.a1	2
a1	pepa1b20	MAIMVQSPMFDGK		2	1454.6844482421875	1	a1.a1	1
a1	pepa1b21	MAIMVQSPMFDGK	M9:+15.99491	2	1470.679443359375	1	a1.a1	1
a1	pepa1b22	MAIMVQSPMFDGK	M1:+15.99491 - M9:+15.99491	2	1486.67431640625	1	a1.a1	2
a1	pepa1b23	MAIMVQSPMFDGK	M1:+15.99491 - M4:+15.99491 - M9:+15.99491	2	1502.669189453125	1	a1.a1	1
a1	pepa1b24	MIFDVESMK	M1:+15.99491	2	1115.5115966796875	1	a1.a1	1
a1	pepa1b25	MIFDVESMK	M1:+15.99491 - M8:+15.99491	2	1131.5064697265625	1	a1.a1	1
a1	pepa1b26	MVDPEKPQIGMIDR		2	1628.8138427734375	1	a1.a1	1
a1	pepa1b27	NAYDIEVIDIFK		2	1439.7420654296875	1	a1.a1	1
a1	pepa1b28	NTHATTHNAYDIEVIDIFK		3	2202.0830078125	1	a1.a1	1
a1	pepa1b29	PIDVNYEK		2	977.4943237304688	1	a1.a1	1
a1	pepa1b30	QQVPSGESAIIDR	Q1:-17.02655	2	1382.6915283203125	1	a1.a1	1
a1	pepa1b31	QQVPSGESAIIDR		2	1399.718017578125	1	a1.a1	1
a1	pepa1b32	SIQEIFIAH		2	1057.568115234375	1	a1.a1	1
a1	pepa1b33	TGNAWHSK		2	900.4326782226562	1	a1.a1	1
a1	pepa1b34	VFSATIGIVDIVK		2	1361.8043212890625	1	a1.a1	1
a1	pepa1b35	VVSEDFIQDVSASTK		2	1624.806884765625	1	a1.a1	1
a2	pepa2a1	AFSAPQNSESQAHVSGGGDDSSR		3	2290.9921875	1	a2.a1	1
a2	pepa2a2	AGFDSDYDQAIADIR		2	1656.7503662109375	1	a2.a1	1
a2	pepa2a3	AIMYEETTYSK	M3:+15.99491	2	1351.6090087890625	1	a2.a1	1
a2	pepa2a4	ATSQSIVIIDEIGR		2	1501.822509765625	1	a2.a2	1
a2	pepa2a5	ENEQSIIEYIEK		2	1494.732666015625	1	a2.a1	1
a2	pepa2a6	FFIGQFSDDR		2	1231.5745849609375	1	a2.a1	1
a2	pepa2a7	FPDITVEINR		2	1203.63720703125	1	a2.a1	1
a2	pepa2a8	GMTSESDSIGITPGEK		2	1608.7425537109375	1	a2.a1	1
a2	pepa2a9	GMTSESDSIGITPGEK	M2:+15.99491	2	1624.737548828125	1	a2.a1	1
a2	pepa2b10	GTATFDGTAIANAVVK		2	1535.8067626953125	1	a2.a1	1
a2	pepa2b11	GTQTYSVIEGDPSENYSK		2	1974.89306640625	1	a2.a1	1
a2	pepa2b12	IANIINAEER		2	1142.6168212890625	1	a2.a1	1
a2	pepa2b13	IANIPEEVIQK		2	1253.71044921875	1	a2.a1	1
a2	pepa2b14	IDAIEDIMVVPDK		2	1457.7559814453125	1	a2.a1	1
a2	pepa2b15	IDAIEDIMVVPDK	M8:+15.99491	2	1473.7508544921875	1	a2.a1	1
a2	pepa2b16	IHNVGSPIK		2	964.5579223632812	1	a2.a1	1
a2	pepa2b17	IIGIMEEVADGFK		2	1421.73486328125	1	a2.a1	1
a2	pepa2b18	IIGIMEEVADGFK	M5:+15.99491	2	1437.7298583984375	1	a2.a1	1
a2	pepa2b19	ISDGIGVMIPQVIK		2	1469.8399658203125	1	a2.a1	1
a2	pepa2b20	ISEVVEIIK		2	1029.6195068359375	1	a2.a1	1
a2	pepa2b21	KIPDIER		2	870.5048217773438	2	a2.a1 a2.a2	1
a2	pepa2b22	NIPEEYEIK		2	1134.5682373046875	1	a2.a1	1
a2	pepa2b23	PVIIIPEDTPPFIEIK		2	1821.041259765625	1	a2.a1	1
a2	pepa2b24	QSTIYSFFPK	Q1:-17.02655	2	1200.593994140625	1	a2.a1	1
a2	pepa2b25	STIIGEDVNPIIK		2	1398.7843017578125	1	a2.a2	1
a2	pepa2b26	STVDAEAVHK		2	1056.5323486328125	1	a2.a1	1
a2	pepa2b27	TIVAHYPPVQVIFEK		3	1740.96875	1	a2.a1	2
a2	pepa2b28	TIVYWGIGR		2	1064.5892333984375	1	a2.a1	1
a2	pepa2b29	VEQTETPEMMEAR		2	1550.682861328125	1	a2.a1	1
a2	pepa2b30	VEQTETPEMMEAR	M10:+15.99491	2	1566.6778564453125	1	a2.a1	1
a2	pepa2b31	VEQTETPEMMEAR	M9:+15.99491 - M10:+15.99491	2	1582.6728515625	1	a2.a1	1
a2	pepa2b32	VHVQFFDDSPTR		2	1447.6968994140625	1	a2.a1	2
a2	pepa2b33	YQIEIPENFTTR		2	1510.754150390625	1	a2.a1	1
a2	pepa2b34	YSDSIVQK		2	939.4785766601562	1	a2.a1	1
a3	pepa3a1	AGPVQAVPPPPPVPTEPK		2	1777.985107421875	1	a3.a1	1
a3	pepa3a2	AQEPSAAIPK		2	1011.5474243164062	1	a3.a1	1
a3	pepa3a3	ASKPIPPAPAPDEYIVSPITGEK		3	2377.265380859375	1	a3.a1	1
a3	pepa3a4	FNFINPNDPYHAYYR		3	1930.887451171875	1	a3.a1	1
a3	pepa3a5	GIVPEDDTK		2	973.4840698242188	1	a3.a1	1
a3	pepa3a6	IGEEEIQKPEEK		2	1428.7220458984375	1	a3.a1	1
a3	pepa3a7	IHEATGMPAGK		2	1111.556884765625	1	a3.a1	1
a3	pepa3a8	IHEATGMPAGK	M7:+15.99491	2	1127.5517578125	1	a3.a1	1
a3	pepa3a9	INGQVIVFTIPITDQVSVIK		2	2184.264404296875	1	a3.a1	1
a3	pepa3b10	IQYEGIFIK		2	1110.6197509765625	1	a3.a1	1
a3	pepa3b11	ITAQFVAR		2	905.5208129882812	1	a3.a1	1
a3	pepa3b12	NGPEFEAR		2	919.4271850585938	1	a3.a1	1
a3	pepa3b13	PAGPVQAVPPPPPVPTEPK		2	1875.037841796875	1	a3.a1	1
a3	pepa3b14	PVVGIIYPPPEVR		2	1435.8311767578125	1	a3.a1	1
a3	pepa3b15	QFITQIMQK	Q1:-17.02655	2	1119.587158203125	1	a3.a1	1
a3	pepa3b16	QPTEEEASSK	Q1:-17.02655	2	1088.474609375	1	a3.a1	1
a3	pepa3b17	QSDDEVYAPGIDIESSIK	Q1:-17.02655	2	1948.902587890625	1	a3.a1	1
a3	pepa3b18	QSDDEVYAPGIDIESSIK		2	1965.92919921875	1	a3.a1	1
a3	pepa3b19	RTDIFGVEETAIGK		2	1535.8067626953125	1	a3.a1	2
a3	pepa3b20	TEDSIMPEEEFIR		2	1595.7261962890625	1	a3.a1	1
a3	pepa3b21	TEDSIMPEEEFIR	M6:+15.99491	2	1611.7210693359375	1	a3.a1	1
a3	pepa3b22	TQQAAQANITIQEQIEAIHK		3	2235.173095703125	1	a3.a1	1
a3	pepa3b23	VMQQQQQTTQQQIPQK		3	1941.9814453125	1	a3.a1	2
a3	pepa3b24	VMQQQQQTTQQQIPQK	M2:+15.99491	2	1957.9764404296875	1	a3.a1	2
a3	pepa3b25	VQAQVIQETIVPK		2	1452.842529296875	1	a3.a1	1
a4	pepa4a1	AAVWEITGAEFSK		2	1408.7110595703125	1	a4.a1	1
a4	pepa4a2	ADFTVVAGDEGSSTTGGSSEENK		2	2244.974365234375	1	a4.a1	1
a4	pepa4a3	AIDIADMITR		2	1118.5877685546875	1	a4.a1	1
a4	pepa4a4	AIDIADMITR	M7:+15.99491	2	1134.582763671875	1	a4.a1	1
a4	pepa4a5	DIEQGDVSETIR		2	1361.6546630859375	1	a4.a1	1
a4	pepa4a6	DYIPQAFPGGH		2	1201.5640869140625	1	a4.a1	1
a4	pepa4a7	EDEQQQAIQDIASR		2	1630.76708984375	1	a4.a1	1
a4	pepa4a8	GASFVTSTNPR		2	1136.5699462890625	1	a4.a1	1
a4	pepa4a9	HVIDAIDPNAYEAFK		2	1702.8438720703125	1	a4.a1	2
a4	pepa4b10	IQNEIDMVK		2	1089.561279296875	1	a4.a1	1
a4	pepa4b11	IQNEIDMVK	M7:+15.99491	2	1105.55615234375	1	a4.a1	1
a4	pepa4b12	ITTTGQVTSPVK		2	1231.689697265625	1	a4.a1	1
a4	pepa4b13	IYIPPSTPDFSR		2	1392.7161865234375	1	a4.a1	1
a4	pepa4b14	IYYPDFIVPD		2	1241.6092529296875	1	a4.a1	1
a4	pepa4b15	IYYPDFIVPDPK		2	1466.7569580078125	1	a4.a1	1
a4	pepa4b16	NIQDVVER		2	972.5112915039062	1	a4.a1	1
a4	pepa4b17	NSGEAPSSPTPK		2	1171.5594482421875	1	a4.a1	1
a4	pepa4b18	PNNSGEAPSSPTPK		2	1382.6551513671875	1	a4.a1	1
a4	pepa4b19	SEAHTADGISIR		2	1256.6234130859375	1	a4.a1	2
a4	pepa4b20	SMIIDSEVIIIDNK		2	1589.845947265625	1	a4.a1	1
a4	pepa4b21	SMIIDSEVIIIDNK	M2:+15.99491	2	1605.8408203125	1	a4.a1	1
a4	pepa4b22	TGKPIPFGTIGVHK		3	1451.8372802734375	1	a4.a1	1
a4	pepa4b23	TQIIQDFIR		2	1133.6318359375	1	a4.a1	1
a4	pepa4b24	VIHNAQEVEK		2	1166.6168212890625	1	a4.a1	1
a4	pepa4b25	VIIDIFTGVR		2	1132.6728515625	1	a4.a1	1
a4	pepa4b26	VIQEGIEGIVIK		2	1297.77294921875	1	a4.a1	1
a5	pepa5a1	AGGVGINISAASR		2	1172.6385498046875	1	a5.a1	1
a5	pepa5a2	AGPSYSMPVHAAVQMTTEQIK	M15:+15.99491	3	2262.089599609375	1	a5.a1	1
a5	pepa5a3	ASGFVFTR		2	884.462890625	1	a5.a1	1
a5	pepa5a4	AVIDIESER		2	1031.5372314453125	1	a5.a1	1
a5	pepa5a5	AVSSNGPSGNDTPEEIR		2	1729.7991943359375	1	a5.a1	1
a5	pepa5a6	DPNNPYDK		2	962.4218139648438	1	a5.a1	1
a5	pepa5a7	EIAGAIAYIMDNK	M10:+15.99491	2	1424.7093505859375	1	a5.a1	1
a5	pepa5a8	EYNVNDDSMK	M9:+15.99491	2	1230.4947509765625	1	a5.a1	1
a5	pepa5a9	GDSPIHSIR		2	981.5115966796875	1	a5.a1	1
a5	pepa5b10	GKPVIEIPER		2	1137.6630859375	1	a5.a1	1
a5	pepa5b11	IREPAIISK		2	1026.6309814453125	1	a5.a1	1
a5	pepa5b12	KTDVEERPR		2	1129.596435546875	1	a5.a1	1
a5	pepa5b13	MSEISSSRPK		2	1121.5623779296875	1	a5.a1	1
a5	pepa5b14	MSEISSSRPK	M1:+15.99491	2	1137.5572509765625	1	a5.a1	1
a5	pepa5b15	NDIYYNTITNFSEK		2	1721.8021240234375	1	a5.a1	1
a5	pepa5b16	PVTMGDEGGIR		2	1131.5467529296875	1	a5.a1	1
a5	pepa5b17	PVTMGDEGGIR	M4:+15.99491	2	1147.5416259765625	1	a5.a1	1
a5	pepa5b18	QAIAWMVSR	M6:+15.99491 - Q1:-17.02655	2	1060.5247802734375	1	a5.a1	1
a5	pepa5b19	TAVQYIESSDSEEIETSEIPQK		2	2483.16748046875	1	a5.a1	1
a5	pepa5b20	THEMEPAEAIETPIIPHQK		3	2171.08056640625	1	a5.a1	1
a5	pepa5b21	THEMEPAEAIETPIIPHQK	M4:+15.99491	3	2187.075439453125	1	a5.a1	1
a5	pepa5b22	VFIQHITISDEER		2	1586.8177490234375	1	a5.a1	2
a5	pepa5b23	VIIDEGHAIR		2	1122.626953125	1	a5.a1	1
a5	pepa5b24	VNNVNGNQVGHIK		2	1392.7347412109375	1	a5.a1	1
a5	pepa5b25	YYTGVVNNNEMVAIQR		2	1870.9119873046875	1	a5.a1	1
a5	pepa5b26	YYTGVVNNNEMVAIQR	M11:+15.99491	2	1886.9068603515625	1	a5.a1	1
a6	pepa6a1	AFVQYVNER		2	1125.5692138671875	2	a6.a1 a6.a2	1
a6	pepa6a2	EAEEGEDDRDSANGEDDS		2	1939.691162109375	2	a6.a1 a6.a2	1
a6	pepa6a3	GDDQIEIIK		2	1030.5418701171875	2	a6.a1 a6.a2	1
a6	pepa6a4	GDDQIEIIKDDEK		2	1517.7333984375	3	a6.a1 a6.a2 a6.a3	2
a6	pepa6a5	GFAFVQYVNER		2	1329.6590576171875	2	a6.a1 a6.a2	1
a6	pepa6a6	MIAGQVIDINIAAEPK		2	1682.9150390625	2	a6.a1 a6.a2	2
a6	pepa6a7	MIAGQVIDINIAAEPK	M1:+15.99491	2	1698.909912109375	2	a6.a1 a6.a2	3
a6	pepa6a8	MIASQVVDINIAAEPK	M1:+15.99491	2	1714.90478515625	1	a6.a3	1
a6	pepa6a9	MYSYPAR		2	887.4083862304688	2	a6.a1 a6.a2	1
a6	pepa6b10	NDKSEEEQSSSSVK		2	1553.6929931640625	2	a6.a1 a6.a2	1
a6	pepa6b11	PPPPPIAR		2	844.50439453125	2	a6.a1 a6.a2	1
a6	pepa6b12	QKVDSIIENIEK	Q1:-17.02655	2	1398.7479248046875	3	a6.a1 a6.a2 a6.a3	1
a6	pepa6b13	SAAEMYGSSFDIDYDFQR		2	2101.881103515625	1	a6.a2	1
a6	pepa6b14	SAAEMYGSSFDIDYDFQR	M5:+15.99491	2	2117.876220703125	1	a6.a2	1
a6	pepa6b15	SAAEMYGSVTEHPSPSPI		2	1859.848388671875	1	a6.a1	1
a6	pepa6b16	SAAEMYGSVTEHPSPSPI	M5:+15.99491	2	1875.84326171875	1	a6.a1	1
a6	pepa6b17	SDVEAIFSK		2	995.5048217773438	3	a6.a1 a6.a2 a6.a3	1
a6	pepa6b18	VDSIIENIEK		2	1159.620849609375	3	a6.a1 a6.a2 a6.a3	1
a6	pepa6b19	VFIGNINTIVVK		2	1316.7940673828125	3	a6.a1 a6.a2 a6.a3	2
a6	pepa6b20	VPPPPPIAR		2	943.5728149414062	2	a6.a1 a6.a2	2
a7	pepa7a1	AIVSEWK		2	832.456787109375	1	a7.a1	1
a7	pepa7a2	AIYYIQIHPQEIR		2	1643.8907470703125	1	a7.a1	2
a7	pepa7a3	DPNTYFIVGTAMVYPEEAEPK		2	2371.116943359375	1	a7.a1	1
a7	pepa7a4	DPNTYFIVGTAMVYPEEAEPK	M12:+15.99491	2	2387.111572265625	1	a7.a1	1
a7	pepa7a5	EEQMDGTVTIK	M4:+15.99491	2	1266.588623046875	1	a7.a1	1
a7	pepa7a6	EMIGGEIIPR		2	1114.5928955078125	1	a7.a1	1
a7	pepa7a7	EMIGGEIIPR	M2:+15.99491	2	1130.5877685546875	1	a7.a1	1
a7	pepa7a8	ETDDTIVISFVGQTR		2	1680.8443603515625	1	a7.a1	1
a7	pepa7a9	GAVYSMVEFNGK		2	1301.619873046875	1	a7.a1	1
a7	pepa7b10	GAVYSMVEFNGK	M6:+15.99491	2	1317.61474609375	1	a7.a1	1
a7	pepa7b11	GDFIIVGDIMR		2	1235.645751953125	1	a7.a1	1
a7	pepa7b12	IAVMEIFR		2	978.5444946289062	1	a7.a1	1
a7	pepa7b13	IAVMEIFR	M4:+15.99491	2	994.5394287109375	1	a7.a1	1
a7	pepa7b14	IEVQDTSGGTTAIR		2	1447.7391357421875	1	a7.a1	1
a7	pepa7b15	IEVQDTSGGTTAIRPSASTQAISSSVSSSK		3	2952.47607421875	1	a7.a1	1
a7	pepa7b16	IFMIIIEK	M3:+15.99491	2	1022.5958862304688	1	a7.a1	1
a7	pepa7b17	IVVFQYSDGK		2	1155.6048583984375	1	a7.a1	1
a7	pepa7b18	MQEVVANIQYDDGSGMK		2	1884.8470458984375	1	a7.a1	1
a7	pepa7b19	MQEVVANIQYDDGSGMK	M1:+15.99491 - M16:+15.99491	2	1916.8369140625	1	a7.a1	1
a7	pepa7b20	PSASTQAISSSVSSSK		2	1523.7552490234375	1	a7.a1	1
a7	pepa7b21	QSGESIDIITR	Q1:-17.02655	2	1201.6063232421875	1	a7.a1	1
a7	pepa7b22	SVIIIAYKPMEGNFEEIAR		3	2180.142333984375	1	a7.a1	1
a7	pepa7b23	SVIIIAYKPMEGNFEEIAR	M10:+15.99491	3	2196.13720703125	1	a7.a1	1
a7	pepa7b24	SYNYVVTAQK	S1:+42.01056	2	1214.6055908203125	1	a7.a1	1
a7	pepa7b25	TYEVSIR		2	867.45751953125	1	a7.a1	1
a8	pepa8a1	AIIQMVQQFGVDFEK	M5:+15.99491	2	1768.894287109375	1	a8.a1	1
a8	pepa8a2	DMIIQFISR		2	1122.5980224609375	1	a8.a1	1
a8	pepa8a3	DMIIQFISR	M2:+15.99491	2	1138.5928955078125	1	a8.a1	1
a8	pepa8a4	DQAENEDGAQENTFSMDPQIER		3	2524.05322265625	1	a8.a1	1
a8	pepa8a5	ESSIIIAVTPANMDIANSDAIK	M13:+15.99491	2	2289.1650390625	1	a8.a1	1
a8	pepa8a6	FPFEIVK		2	879.4979248046875	1	a8.a1	1
a8	pepa8a7	FTDFDEVR		2	1028.46875	1	a8.a1	1
a8	pepa8a8	GISPVPINIR		2	1065.641845703125	1	a8.a1	1
a8	pepa8a9	GMEEIIPIVNK		2	1242.6767578125	1	a8.a1	1
a8	pepa8b10	GMEEIIPIVNK	M2:+15.99491	2	1258.671630859375	1	a8.a1	1
a8	pepa8b11	GPTPGPPIIPVPVGAAASFSAPPIPSR		3	2550.407958984375	1	a8.a1	1
a8	pepa8b12	GWITINNISIMK	M11:+15.99491	2	1405.751220703125	1	a8.a1	1
a8	pepa8b13	HVFAIFNTEQR		2	1361.696533203125	1	a8.a1	1
a8	pepa8b14	IDIMDEGTDAR		2	1235.5577392578125	1	a8.a1	1
a8	pepa8b15	IEGSGDQVDTIEISGGAR		2	1803.872314453125	1	a8.a1	1
a8	pepa8b16	IQSQIISIEK		2	1158.67333984375	1	a8.a1	1
a8	pepa8b17	KFTDFDEVR		2	1156.563720703125	1	a8.a1	1
a8	pepa8b18	NIVDSYVAIINK		2	1348.74755859375	1	a8.a1	1
a8	pepa8b19	PNQGEIIVIR		2	1138.6583251953125	1	a8.a1	1
a8	pepa8b20	RPPAAPSR		2	851.4849853515625	1	a8.a1	1
a8	pepa8b21	SSVIENFVGR		2	1107.5797119140625	1	a8.a1	1
a8	pepa8b22	TGIFTPDIAFEAIVK		2	1621.884033203125	1	a8.a1	1
a8	pepa8b23	TIMHIMINNTK		2	1315.6865234375	1	a8.a1	1
a8	pepa8b24	VINITIIDIPGITK		2	1509.925537109375	1	a8.a1	1
a8	pepa8b25	VPVGDQPPDIEYQIK		2	1697.8748779296875	1	a8.a1	1
a9	pepa9a1	ANSNIVIQADR		2	1200.633544921875	1	a9.a1	1
a9	pepa9a2	DIDAFWIQR		2	1163.5848388671875	1	a9.a1	1
a9	pepa9a3	DTIGIFIR		2	934.5360717773438	1	a9.a1	1
a9	pepa9a4	EEEVTGPVIAPIFPQK		2	1753.9375	1	a9.a1	1
a9	pepa9a5	EIDIIIGQTDDTR		2	1488.7545166015625	1	a9.a1	1
a9	pepa9a6	ESIEEPSAK		2	989.47900390625	1	a9.a1	1
a9	pepa9a7	FIYQIHETEK		2	1307.6634521484375	1	a9.a1	1
a9	pepa9a8	FQIMNEIVYEK		2	1413.708740234375	1	a9.a1	1
a9	pepa9a9	GDPIIDQR		2	913.4741821289062	1	a9.a1	1
a9	pepa9b10	GPVIEAIVAR		2	1024.6153564453125	1	a9.a1	1
a9	pepa9b11	HIIIPEK		2	849.5197143554688	1	a9.a1	1
a9	pepa9b12	IPDMINAEIVIGNVQNAK	M4:+15.99491	2	1955.027099609375	1	a9.a1	1
a9	pepa9b13	IYDINHNEIGEIIR		3	1698.88134765625	1	a9.a1	1
a9	pepa9b14	KPVIVFVPSR		2	1141.7095947265625	1	a9.a1	1
a9	pepa9b15	NAIIQITDSQIADVAR		2	1727.9290771484375	1	a9.a1	1
a9	pepa9b16	NIEMTQEDVR		2	1234.57373046875	1	a9.a1	1
a9	pepa9b17	NQVIVFVHSR		2	1198.6695556640625	1	a9.a1	1
a9	pepa9b18	NSAFESIYQDK		2	1301.6011962890625	1	a9.a1	1
a9	pepa9b19	PFGSEEQIIPVEK		2	1472.7635498046875	1	a9.a1	1
a9	pepa9b20	SIVQEMVGSFGK	M6:+15.99491	2	1297.6461181640625	1	a9.a1	1
a9	pepa9b21	SPTIYGISHDDIK		2	1445.7275390625	1	a9.a1	1
a9	pepa9b22	YAQAGFEGFK		2	1117.53173828125	1	a9.a1	1
a9	pepa9b23	YISSQIER		2	995.51611328125	1	a9.a1	1
a9	pepa9b24	YPPPTEIIDIQPIPVSAIR		3	2119.18017578125	1	a9.a1	1
b10	pepb10a1	AAGPSISHTSGGTQSK		2	1485.7296142578125	1	b10.a1	1
b10	pepb10a2	ATAFNEQVDK		2	1122.54296875	1	b10.a1	1
b10	pepb10a3	ATVMDVKPVDYR		2	1393.71484375	1	b10.a1	1
b10	pepb10a4	ATVMDVKPVDYR	M4:+15.99491	3	1409.709716796875	1	b10.a1	1
b10	pepb10a5	DKNEQAFEEVFQNANFR		2	2085.962890625	1	b10.a1	1
b10	pepb10a6	FFPIIEVNK		2	1106.6248779296875	1	b10.a1	1
b10	pepb10a7	GWFDAEGQAIDGVSISDIK		2	2007.9661865234375	1	b10.a1	1
b10	pepb10a8	IFSIEIVDESGEIR		2	1606.8326416015625	1	b10.a1	1
b10	pepb10a9	IGNPVPYNEGIGQPQVAPPAPAASPAASSR		3	2913.48583984375	1	b10.a1	1
b10	pepb10b10	NEQAFEEVFQNANFR		2	1842.8409423828125	1	b10.a1	1
b10	pepb10b11	NIYIMDTSGK		2	1141.55615234375	1	b10.a1	1
b10	pepb10b12	PQPQNGSSGMGSTVSK		2	1561.7279052734375	1	b10.a1	1
b10	pepb10b13	PQPQNGSSGMGSTVSK	M10:+15.99491	2	1577.7227783203125	1	b10.a1	1
b10	pepb10b14	SENIGQGDKPDYFSSVATVVYIR		3	2545.25732421875	1	b10.a1	1
b10	pepb10b15	SGGVGGSNTNWK		2	1163.54443359375	1	b10.a1	1
b10	pepb10b16	SISVISSSTIIANPDIPEAYK		2	2205.165283203125	1	b10.a1	1
b10	pepb10b17	VGQISEGAIAAIMQK		2	1515.8204345703125	1	b10.a1	1
b10	pepb10b18	VGQISEGAIAAIMQK	M13:+15.99491	2	1531.8153076171875	1	b10.a1	1
b10	pepb10b19	VIDQQNGIYR		2	1205.627685546875	1	b10.a1	1
b10	pepb10b20	VVIIMEIEVIK	M5:+15.99491	2	1301.7752685546875	1	b10.a1	1
b10	pepb10b21	VVPIASITPYQSK		2	1402.7945556640625	1	b10.a1	1
b10	pepb10b22	VVTATIWGEDADK		2	1404.7010498046875	1	b10.a1	1
b11	pepb11a1	AESSDGIHIIIK		2	1282.7005615234375	1	b11.a2	1
b11	pepb11a2	AETNDSYHIIIK		2	1403.7169189453125	1	b11.a1	1
b11	pepb11a3	ANPTQINTVEFIWDPAK		2	1943.986572265625	1	b11.a1	1
b11	pepb11a4	IFSNFSGADIIK		2	1311.69482421875	1	b11.a2	1
b11	pepb11a5	IFTNFSGADIIK		2	1325.71044921875	1	b11.a1	1
b11	pepb11a6	IGEIPEINGK		2	1069.5892333984375	1	b11.a1	1
b11	pepb11a7	IHDETITYINQGQSYEIR		3	2180.062255859375	2	b11.a1 b11.a2	2
b11	pepb11a8	IIDIDIPMSVGIIDPR		2	1766.9725341796875	1	b11.a1	1
b11	pepb11a9	IIDIDIPMSVGIIDPR	M8:+15.99491	2	1782.9674072265625	1	b11.a1	1
b11	pepb11b10	IIDIDIPMSVGIIDTR		2	1770.9674072265625	1	b11.a2	1
b11	pepb11b11	IIDIDIPMSVGIIDTR	M8:+15.99491	2	1786.9622802734375	1	b11.a2	1
b11	pepb11b12	IQYTEHQQIEGWR		2	1687.819091796875	1	b11.a1	1
b11	pepb11b13	QEESSIPPDNENK		2	1486.666015625	1	b11.a1	2
b11	pepb11b14	SMSDVIAIPIFK		2	1320.7236328125	2	b11.a1 b11.a2	1
b11	pepb11b15	TNPSQINAVEFIWDPAK		2	1929.970947265625	1	b11.a2	1
b11	pepb11b16	TSAFIQVH		2	902.4735107421875	1	b11.a2	1
b11	pepb11b17	VQIDTFK		2	850.46728515625	1	b11.a1	1
b12	pepb12a1	AVVSQHAR		2	867.47998046875	1	b12.a1	1
b12	pepb12a2	DAIAAIETPGRPSQQK		3	1681.88720703125	1	b12.a1	1
b12	pepb12a3	EATHIFSDINK		2	1274.637939453125	1	b12.a1	1
b12	pepb12a4	GVITQTIEMR		2	1147.6143798828125	1	b12.a1	1
b12	pepb12a5	GVITQTIEMR	M9:+15.99491	2	1163.6092529296875	1	b12.a1	1
b12	pepb12a6	HGGQYMGQIK	M6:+15.99491	2	1134.5364990234375	1	b12.a1	1
b12	pepb12a7	HIPESIYPHTYNPK		3	1695.849365234375	1	b12.a1	1
b12	pepb12a8	KPSTPISEVIVK		2	1297.77294921875	1	b12.a1	1
b12	pepb12a9	MSIDISAVQDGR		2	1291.6314697265625	1	b12.a1	1
b12	pepb12b10	MSIDISAVQDGR	M1:+15.99491	2	1307.6263427734375	1	b12.a1	1
b12	pepb12b11	NAVAISASPQIK		2	1198.679443359375	1	b12.a1	1
b12	pepb12b12	QVAASPAVGQPIQK		2	1393.7801513671875	1	b12.a1	1
b12	pepb12b13	QYIFQISSINPQER		2	1722.88134765625	1	b12.a1	1
b12	pepb12b14	RADESHFIIENSTK		3	1646.813720703125	1	b12.a1	1
b12	pepb12b15	TVVTPIDMNR	M8:+15.99491	2	1161.59375	1	b12.a1	1
b12	pepb12b16	YTDINMEDFK		2	1275.556640625	1	b12.a1	1
b12	pepb12b17	YVQMMGGR		2	941.43359375	1	b12.a1	1
b12	pepb12b18	YVQMMGGR	M4:+15.99491	2	957.4285278320312	1	b12.a1	1
b13	pepb13a1	DDSIDISPQGR		2	1202.565185546875	1	b13.a1	1
b13	pepb13a2	EGIFAVDTMIK	M9:+15.99491	2	1239.62939453125	1	b13.a1	1
b13	pepb13a3	HIDQEQQIK		2	1138.58544921875	1	b13.a1	1
b13	pepb13a4	IFIQFVTGSPR		2	1264.705322265625	1	b13.a1	1
b13	pepb13a5	IIDTNPEINQSDSQDSR		2	1931.89453125	1	b13.a1	1
b13	pepb13a6	IIEAAHQVGEDEISISTIGR		3	2138.109130859375	1	b13.a1	1
b13	pepb13a7	IIYFADAEIIK		2	1295.7249755859375	1	b13.a1	1
b13	pepb13a8	IPDYSSIEIMR		2	1323.6617431640625	1	b13.a1	1
b13	pepb13a9	ISTQSNSNNIEPAR		2	1530.7510986328125	1	b13.a1	1
b13	pepb13b10	IVDNFQHEENIIQQVASK		3	2112.072021484375	1	b13.a1	1
b13	pepb13b11	MADPESNQEAVNSSAAR	M1:+15.99491	2	1792.777099609375	1	b13.a1	1
b13	pepb13b12	MSQIFHR	M1:+15.99491	2	934.456787109375	1	b13.a1	1
b13	pepb13b13	QETSITSHDIFDIDPVVAR		3	2143.06689453125	1	b13.a1	1
b13	pepb13b14	SESPPAEIPSIR		2	1282.6641845703125	1	b13.a1	1
b13	pepb13b15	SINPPITIVR		2	1109.6680908203125	1	b13.a1	1
b13	pepb13b16	SNRPNNNPGGSIR	S1:+42.01057	2	1424.6993408203125	1	b13.a1	1
b13	pepb13b17	SSAVVVDAIPVFIEK		2	1573.884033203125	1	b13.a1	1
b13	pepb13b18	SVYHIEDIVR		2	1230.6480712890625	1	b13.a1	1
b14	pepb14a1	DSIIIIDEIGR		2	1243.689697265625	1	b14.a1	1
b14	pepb14a2	ETIQIESAAEVGFVR		2	1648.8544921875	1	b14.a1	1
b14	pepb14a3	FFQGMPEKPTTTVR	M5:+15.99491	2	1654.826171875	1	b14.a1	1
b14	pepb14a4	GDFYTAHGEDAIIAAR		2	1706.813720703125	1	b14.a1	1
b14	pepb14a5	GVSTFMAEMIETASIIR	M6:+15.99491 - M9:+15.99491	2	1887.9195556640625	1	b14.a1	1
b14	pepb14a6	IDSSAQFGYYFR		2	1453.675048828125	1	b14.a1	1
b14	pepb14a7	ITSINEEYTK		2	1197.6002197265625	1	b14.a1	1
b14	pepb14a8	IYQGINQIPNVIQAIEK		2	1941.080810546875	1	b14.a1	2
b14	pepb14a9	KMQSTIISAAR		2	1205.66748046875	1	b14.a1	1
b14	pepb14b10	MAEMIETASIIR		2	1364.691650390625	1	b14.a1	1
b14	pepb14b11	NNSFVNEIISR		2	1292.6597900390625	1	b14.a1	1
b14	pepb14b12	PSFDPNISEIR		2	1274.637939453125	1	b14.a1	1
b14	pepb14b13	QTIQEDIIR		2	1115.60595703125	1	b14.a1	1
b14	pepb14b14	QVGVGYVDSIQR	Q1:-17.02655	2	1303.66455078125	1	b14.a1	1
b14	pepb14b15	QVGVGYVDSIQR		2	1320.6910400390625	1	b14.a1	1
b14	pepb14b16	TEYEEAQDAIVK		2	1395.6641845703125	1	b14.a1	1
b14	pepb14b17	VGAGDSQIK		2	874.4633178710938	1	b14.a1	1
b15	pepb15a1	EEADVIVNSTSNSFNIK		2	1866.908447265625	1	b15.a1	1
b15	pepb15a2	EGTQISSQQSVMSK		2	1509.7218017578125	1	b15.a1	1
b15	pepb15a3	EGTQISSQQSVMSK	M12:+15.99491	2	1525.7166748046875	1	b15.a1	1
b15	pepb15a4	EYQEINEIQK		2	1293.6324462890625	1	b15.a1	1
b15	pepb15a5	FIVFFYPEDVR		2	1431.7310791015625	1	b15.a1	1
b15	pepb15a6	IGSIIFQVASGDITK		2	1548.8636474609375	1	b15.a1	1
b15	pepb15a7	IIFNFVEQNMK		2	1382.714111328125	1	b15.a1	1
b15	pepb15a8	IIIEFDTIK		2	1091.6351318359375	1	b15.a1	1
b15	pepb15a9	IPVDVVVNASNEDIK		2	1611.8592529296875	1	b15.a1	1
b15	pepb15b10	IQNPDIWNSYQAK		2	1576.77587890625	1	b15.a1	1
b15	pepb15b11	IVEVKPSIVIDYIK		2	1615.96728515625	1	b15.a1	1
b15	pepb15b12	SEDVQSIEVQVR		2	1388.7020263671875	1	b15.a1	1
b15	pepb15b13	SIAFPAIGTGNIGFPK		2	1589.8690185546875	1	b15.a1	1
b15	pepb15b14	SIAIPAISSGVFGFPIGR		2	1789.0009765625	1	b15.a1	1
b15	pepb15b15	TDVVVNSVPIDIVISR		2	1725.9749755859375	1	b15.a1	1
b15	pepb15b16	TVIAPGVVIIVQQGDIAR		2	1849.0909423828125	1	b15.a1	2
b15	pepb15b17	VDPTMWDTIK		2	1205.5875244140625	1	b15.a1	1
b16	pepb16a1	AGNGQWASVIR		2	1158.6019287109375	1	b16.a1	1
b16	pepb16a2	AVMISAIEK	M3:+15.99491	2	977.5339965820312	1	b16.a1	1
b16	pepb16a3	DYIVVGSDSGR		2	1167.564453125	1	b16.a1	1
b16	pepb16a4	FIAVGIVDNTVR		2	1303.7373046875	1	b16.a1	1
b16	pepb16a5	HIANYISGIQTIGHR		3	1679.89794921875	1	b16.a1	1
b16	pepb16a6	IPPNTNDEVDEDPTGNK		2	1854.8355712890625	1	b16.a1	1
b16	pepb16a7	ITIETDEDMVTEIR	M9:+15.99491	2	1680.800048828125	1	b16.a1	1
b16	pepb16a8	MFIYNITIQR	M1:+15.99491	2	1314.6878662109375	1	b16.a1	1
b16	pepb16a9	MQGQEAVIAMSSR		2	1407.6722412109375	1	b16.a1	1
b16	pepb16b10	MQGQEAVIAMSSR	M10:+15.99491	2	1423.667236328125	1	b16.a1	1
b16	pepb16b11	NDIDDPER		2	973.422607421875	1	b16.a1	1
b16	pepb16b12	NENQIIIFADDTYPR		2	1808.8818359375	1	b16.a1	1
b16	pepb16b13	NVSEEIDR		2	961.4589233398438	1	b16.a1	1
b16	pepb16b14	SWISYSYQSR		2	1276.5960693359375	1	b16.a1	1
b16	pepb16b15	TPVEEVPAAIAPFQGR		2	1681.8912353515625	1	b16.a1	1
b16	pepb16b16	TVIDPVTGDISDTR		2	1488.7545166015625	1	b16.a1	1
b16	pepb16b17	WVTTASIIDYDTVAGADK		2	1925.949462890625	1	b16.a1	1
b17	pepb17a1	APQVIVIAPTR		2	1164.7103271484375	1	b17.a1	1
b17	pepb17a2	DVESYIHR		2	1018.4957275390625	1	b17.a1	1
b17	pepb17a3	EAQEISQNSAIK		2	1317.6649169921875	1	b17.a1	1
b17	pepb17a4	EEYQIVQVEQK		2	1392.7010498046875	1	b17.a1	1
b17	pepb17a5	EGAFSNFPISEETIK		2	1668.81201171875	1	b17.a1	1
b17	pepb17a6	EQIGEEIDSK		2	1147.548095703125	1	b17.a1	1
b17	pepb17a7	GIDIPEVDIVIQSSPPK		2	1806.9849853515625	1	b17.a1	2
b17	pepb17a8	IGVPSATEIIK		2	1127.66748046875	1	b17.a1	1
b17	pepb17a9	NEEPSEEEIDAPK		2	1486.65478515625	1	b17.a1	1
b17	pepb17b10	NGIDIIVGTPGR		2	1211.6746826171875	1	b17.a1	1
b17	pepb17b11	QDAQSIHGDIPQK	Q1:-17.02655	2	1419.6866455078125	1	b17.a1	1
b17	pepb17b12	QDAQSIHGDIPQK		2	1436.7132568359375	1	b17.a1	1
b17	pepb17b13	SDAGIESDTAMK	M11:+15.99491	2	1240.53662109375	1	b17.a1	1
b17	pepb17b14	STYEQVDIIGK		2	1252.6424560546875	1	b17.a1	1
b17	pepb17b15	TFSFAIPIIEK		2	1265.71435546875	1	b17.a1	1
b18	pepb18a1	AIISASPEVVVAVGFPGAGK		2	1869.0484619140625	1	b18.a1	1
b18	pepb18a2	EIEAEGYK		2	938.447021484375	1	b18.a1	1
b18	pepb18a3	EMTDSSHIPVSDMVMYGYR	M2:+15.99491	3	2233.956787109375	1	b18.a1	1
b18	pepb18a4	GKIPAEEFK		2	1018.5571899414062	1	b18.a1	1
b18	pepb18a5	GPITQVTDR		2	986.5269775390625	1	b18.a1	1
b18	pepb18a6	HIVSAGYVHVNR		3	1351.723388671875	1	b18.a1	1
b18	pepb18a7	IIVFTAAGVK		2	1018.6300048828125	1	b18.a1	1
b18	pepb18a8	IIVFTAAGVKPQGK		2	1428.857666015625	1	b18.a1	1
b18	pepb18a9	IVIFTNQMSIGR	M8:+15.99491	2	1394.7464599609375	1	b18.a1	1
b18	pepb18b10	PANWAPGR		2	868.4428100585938	1	b18.a1	1
b18	pepb18b11	TPESQPDTPPGTPIVSQDEK		2	2123.014404296875	1	b18.a1	1
b18	pepb18b12	TQVEIVADPETR		2	1357.6961669921875	1	b18.a1	1
b18	pepb18b13	VAGFDIDGTIITTR		2	1478.785400390625	1	b18.a1	1
b18	pepb18b14	VFPTGPSDWR		2	1161.5692138671875	1	b18.a1	1
b18	pepb18b15	WPAAGFEIPAFDPR		2	1573.7801513671875	1	b18.a1	1
b19	pepb19a1	AMMYSGEIK		2	1029.474853515625	1	b19.a1	1
b19	pepb19a2	AMMYSGEIK	M2:+15.99491 - M3:+15.99491	2	1061.464599609375	1	b19.a1	1
b19	pepb19a3	DKYPNIQVIGGNVVTAAQAK		3	2086.129638671875	1	b19.a1	1
b19	pepb19a4	EDIVVAPAGITIK		2	1325.7679443359375	1	b19.a1	1
b19	pepb19a5	FGVPVIADGGIQNVGH		2	1579.8231201171875	1	b19.a1	1
b19	pepb19a6	FGVPVIADGGIQNVGHIAK		3	1892.039306640625	1	b19.a1	1
b19	pepb19a7	GMGSIDAMDK		2	1024.4442138671875	1	b19.a1	1
b19	pepb19a8	IPIVNEDDEIVAIIAR		2	1779.9854736328125	1	b19.a1	1
b19	pepb19a9	KYEQGFITDPVVISPK		3	1820.979736328125	1	b19.a1	1
b19	pepb19b10	NIIDAGVDAIR		2	1156.6324462890625	1	b19.a1	1
b19	pepb19b11	REDIVVAPAGITIK		3	1481.8690185546875	1	b19.a1	1
b19	pepb19b12	TSSAQVEGGVHSIHSYEK		3	1915.9149169921875	1	b19.a1	1
b19	pepb19b13	VAQGVSGAVQDK		2	1158.61181640625	1	b19.a1	1
b19	pepb19b14	YEQGFITDPVVISPK		2	1692.8846435546875	1	b19.a1	1
b20	pepb20a1	ATSIAWHPTHPSTVAVGSK		3	1947.0086669921875	1	b20.a1	1
b20	pepb20a2	FNPINTNQFYASSMEGTTR		2	2177.992431640625	1	b20.a1	1
b20	pepb20a3	FNPINTNQFYASSMEGTTR	M14:+15.99491	2	2193.9873046875	1	b20.a1	1
b20	pepb20a4	GGDIMIWNFGIK		2	1350.6878662109375	1	b20.a1	1
b20	pepb20a5	GIGAGGSITGIK		2	1030.589599609375	1	b20.a1	1
b20	pepb20a6	IITTDQK		2	818.4622192382812	1	b20.a1	1
b20	pepb20a7	MVVTGDNVGNVIIINMDGK		2	1989.0147705078125	1	b20.a1	1
b20	pepb20a8	MVVTGDNVGNVIIINMDGK	M1:+15.99491	2	2005.010009765625	1	b20.a1	1
b20	pepb20a9	MVVTGDNVGNVIIINMDGK	M1:+15.99491 - M16:+15.99491	2	2021.004638671875	1	b20.a1	1
b20	pepb20b10	SPIEIEPEAK		2	1112.583740234375	1	b20.a1	1
b20	pepb20b11	TIDVFDGNSGK		2	1152.5535888671875	1	b20.a1	1
b20	pepb20b12	TSEIVIR		2	817.4782104492188	1	b20.a1	1
b20	pepb20b13	YNIIVVGR		2	933.5521240234375	1	b20.a1	1
b21	pepb21a1	AASITSEVFNK		2	1166.60595703125	1	b21.a1	1
b21	pepb21a2	APGEQTVPAINIQNAFR		2	1825.9559326171875	1	b21.a1	1
b21	pepb21a3	DDIYAEQMER		2	1269.5419921875	1	b21.a1	1
b21	pepb21a4	DIGFNGAPYR		2	1109.537841796875	1	b21.a1	1
b21	pepb21a5	EEIEFEVPFR		2	1294.6318359375	1	b21.a1	1
b21	pepb21a6	GNENANGAPAITIIIR		2	1623.8817138671875	1	b21.a1	1
b21	pepb21a7	NEGNIFPNPEATFVK		2	1676.8282470703125	1	b21.a1	1
b21	pepb21a8	NFDMVIVYK		2	1128.576171875	1	b21.a1	1
b21	pepb21a9	QDSIVININR		2	1171.6434326171875	1	b21.a1	1
b21	pepb21b10	VDIIYNNIK		2	1091.6099853515625	1	b21.a1	1
b21	pepb21b11	VMEIVDADEK	M2:+15.99491	2	1164.545654296875	1	b21.a1	1
b21	pepb21b12	YTEGVQSINWTK		2	1425.7012939453125	1	b21.a1	1
b22	pepb22a1	DPIPYIPPIEK		2	1281.7093505859375	1	b22.a1	1
b22	pepb22a2	GGGGGQDNGIEGIGNDSR		2	1659.732177734375	1	b22.a1	1
b22	pepb22a3	GYAFIEYEHER		2	1413.643798828125	2	b22.a1 b22.a2	1
b22	pepb22a4	MWDPHNDPNAQGDAFK	M1:+15.99491	3	1858.78173828125	2	b22.a1 b22.a2	1
b22	pepb22a5	PGPSPIPHR		2	957.5269165039062	1	b22.a1	1
b22	pepb22a6	PNAQGDAFK		2	947.45849609375	1	b22.a2	1
b22	pepb22a7	QQEVETEIK	Q1:-17.02655	2	1086.5318603515625	2	b22.a1 b22.a2	1
b22	pepb22a8	RQQEVETEIK		2	1259.659423828125	2	b22.a1 b22.a2	1
b22	pepb22a9	VIVDVER		2	829.4782104492188	1	b22.a1	1
b22	pepb22b10	VNYDTTESK		2	1056.4847412109375	2	b22.a1 b22.a2	1
b22	pepb22b11	YDERPGPSPIPHR		3	1520.7608642578125	1	b22.a1	1
b23	pepb23a1	AEEIWQQSVIGDYIAR		2	1877.9395751953125	1	b23.a1	1
b23	pepb23a2	FIESIPEEEQQR		2	1504.7281494140625	1	b23.a1	1
b23	pepb23a3	FREDHPDIIQNAK		3	1582.7977294921875	1	b23.a1	1
b23	pepb23a4	FSQEIISNGEINHIPIK		3	1939.02880859375	1	b23.a1	1
b23	pepb23a5	HPEINISEEGITK		3	1466.7490234375	1	b23.a1	1
b23	pepb23a6	QIQEERPEISESEITR	Q1:-17.02655	2	1926.9407958984375	1	b23.a1	1
b23	pepb23a7	SDIPEKPK		2	913.4993286132812	1	b23.a1	1
b23	pepb23a8	TITEIIIDAQEHVK		2	1609.8800048828125	1	b23.a1	1
b23	pepb23a9	TTESHMDWEK		2	1263.531494140625	1	b23.a1	1
b23	pepb23b10	VRPDEIMR		2	1015.5358276367188	1	b23.a1	1
b23	pepb23b11	WVEISNEVR		2	1131.5797119140625	1	b23.a1	1
b24	pepb24a1	DIIAVVFYGTEK		2	1354.7257080078125	1	b24.a1	1
b24	pepb24a2	DIISIAEDEDIR		2	1388.6907958984375	1	b24.a1	1
b24	pepb24a3	DSIIFIVDASK		2	1207.6573486328125	1	b24.a1	1
b24	pepb24a4	DTGIFIDIMHIK	M9:+15.99491	2	1418.7352294921875	1	b24.a1	1
b24	pepb24a5	EIVYPPDYNPEGK		2	1520.7271728515625	1	b24.a1	1
b24	pepb24a6	FTVPMIK		2	835.4749755859375	1	b24.a1	1
b24	pepb24a7	IMIFTNEDNPHGNDSAK	M2:+15.99491	3	1918.8603515625	1	b24.a1	1
b24	pepb24a8	NIYVIQEIDNPGAK		2	1573.822509765625	1	b24.a1	1
b24	pepb24a9	TFNTSTGGIIIPSDTK		2	1651.854248046875	1	b24.a1	1
b24	pepb24b10	VEYSEEEIK		2	1125.5313720703125	1	b24.a1	1
b24	pepb24b11	VHFEESSK		2	962.4581909179688	1	b24.a1	1
b25	pepb25a1	DYMDTIPPTVGDDVGK		2	1722.78955078125	1	b25.a1	1
b25	pepb25a2	DYMDTIPPTVGDDVGK	M3:+15.99491	2	1738.784423828125	1	b25.a1	1
b25	pepb25a3	GDYGPPGR		2	818.3795776367188	1	b25.a1	1
b25	pepb25a4	GFAIVGVGSEASSK		2	1308.6798095703125	1	b25.a1	1
b25	pepb25a5	QFISQFEMQSR	Q1:-17.02655	2	1383.6365966796875	1	b25.a1	1
b25	pepb25a6	QFISQFEMQSR	M8:+15.99491 - Q1:-17.02655	2	1399.6314697265625	1	b25.a1	1
b25	pepb25a7	QFISQFEMQSR		2	1400.6630859375	1	b25.a1	1
b25	pepb25a8	QFISQFEMQSR	M8:+15.99491	2	1416.657958984375	1	b25.a1	1
b25	pepb25a9	TPISEAEFEEIMNR		2	1665.779296875	1	b25.a1	1
b25	pepb25b10	TPISEAEFEEIMNR	M12:+15.99491	3	1681.774169921875	1	b25.a1	2
b26	pepb26a1	GAEYVSAR		2	852.42138671875	1	b26.a1	1
b26	pepb26a2	GDTPGHATPGHGGATSSAR		2	1733.79541015625	1	b26.a1	2
b26	pepb26a3	GSETPGATPGSK		2	1088.5223388671875	1	b26.a1	1
b26	pepb26a4	IVDDIKDEAEQYR		2	1593.77587890625	1	b26.a1	1
b26	pepb26a5	QIVDTTVEIANK	Q1:-17.02655	2	1313.695068359375	1	b26.a1	1
b26	pepb26a6	THEDIEAQIR		2	1211.6019287109375	1	b26.a1	1
b26	pepb26a7	VGAAEIISR		2	915.5261840820312	1	b26.a1	1
b26	pepb26a8	VPEINVQNGVIK		2	1309.748046875	1	b26.a1	1
b26	pepb26a9	WDETPASQMGGSTPVITPGK		2	2058.98046875	1	b26.a1	1
b27	pepb27a1	DAAFEAIGTAIK		2	1206.6368408203125	1	b27.a1	1
b27	pepb27a2	FIQPNIGEIPTAIK		2	1540.873779296875	1	b27.a1	1
b27	pepb27a3	FVTDSNAVVQIK		2	1320.7159423828125	1	b27.a1	1
b27	pepb27a4	HINDSAPEVR		2	1137.5650634765625	1	b27.a1	1
b27	pepb27a5	IDDIFEPVIIPEPK		2	1624.8836669921875	1	b27.a1	1
b27	pepb27a6	NIGIPIITVIGDSK		2	1439.84716796875	1	b27.a1	1
b27	pepb27a7	SQQEIEAK		2	932.4688110351562	1	b27.a1	1
b27	pepb27a8	TAIAATNPAVR		2	1084.6114501953125	1	b27.a1	1
b27	pepb27a9	TTGEVVSGVVSK		2	1162.6318359375	1	b27.a1	1
b28	pepb28a1	ANPQVGVAFPH		2	1136.5850830078125	1	b28.a1	1
b28	pepb28a2	EDIIQGFR		2	977.5054931640625	1	b28.a1	1
b28	pepb28a3	EEASGSSVTAEEAK		2	1394.6285400390625	1	b28.a1	1
b28	pepb28a4	FFMGNQVIK		2	1083.5660400390625	1	b28.a1	1
b28	pepb28a5	HIEIFTDISSR		2	1317.68017578125	1	b28.a1	1
b28	pepb28a6	SQIDIIIHSIK		2	1266.741943359375	1	b28.a1	1
b28	pepb28a7	VDEEQMK		2	878.392822265625	1	b28.a1	1
b28	pepb28a8	VITMFVQR		2	993.555419921875	1	b28.a1	1
b28	pepb28a9	YAPTEAQINAVDAIIDSMSIAK	M18:+15.99491	3	2337.164794921875	1	b28.a1	1
b29	pepb29a1	AVQGGGATPVVGAVQGPVPGMPPMTQAPR		3	2727.406982421875	1	b29.a1	1
b29	pepb29a2	AVQGGGATPVVGAVQGPVPGMPPMTQAPR	M21:+15.99491	3	2743.402099609375	1	b29.a1	1
b29	pepb29a3	AVQGGGATPVVGAVQGPVPGMPPMTQAPR	M21:+15.99491 - M24:+15.99491	3	2759.397216796875	1	b29.a1	1
b29	pepb29a4	GQAFVIFK		2	909.5197143554688	1	b29.a1	1
b29	pepb29a5	ITQNNAMK	M7:+15.99491	2	935.4619140625	1	b29.a1	1
b29	pepb29a6	PNHTIYINNINEK		2	1569.8023681640625	1	b29.a1	1
b29	pepb29a7	SMQGFPFYDK	M2:+15.99491	2	1235.5406494140625	1	b29.a1	1
b29	pepb29a8	TDSDIIAK		2	862.4520874023438	1	b29.a1	1
b30	pepb30a1	AAVIIEQER		2	1028.5738525390625	1	b30.a1	1
b30	pepb30a2	FTVAEIK		2	807.4614868164062	1	b30.a1	1
b30	pepb30a3	GIEKPPFEIPDFIK		3	1629.88916015625	1	b30.a1	1
b30	pepb30a4	IAEIGAPIQGNR		2	1238.685546875	1	b30.a1	1
b30	pepb30a5	IAQQQAAIIMQQEER	M10:+15.99491	2	1772.89599609375	1	b30.a1	1
b30	pepb30a6	KPGDISDEIR		2	1129.585205078125	1	b30.a1	1
b30	pepb30a7	VGEPVAISEEER		2	1314.654052734375	1	b30.a1	1
b30	pepb30a8	YGPPPSYPNIK		2	1232.63134765625	1	b30.a1	1
b31	pepb31a1	EVDATSPAPSTSSTVK		2	1576.7705078125	1	b31.a1	1
b31	pepb31a2	EVMVINATESFVYEPK	M3:+15.99491	2	1871.9100341796875	1	b31.a1	1
b31	pepb31a3	GEFTYYEIQDNTGK		2	1664.7442626953125	1	b31.a1	1
b31	pepb31a4	GIEVINDYHFR		2	1362.6805419921875	1	b31.a1	1
b31	pepb31a5	MEVVVHGR	M1:+15.99491	2	942.4829711914062	1	b31.a1	1
b31	pepb31a6	TEPEEVSIEDSAQSDIK		2	1876.8662109375	1	b31.a1	1
b31	pepb31a7	TPQMPPTTPSSSFFTK	M4:+15.99491	2	1769.8419189453125	1	b31.a1	1
b31	pepb31a8	TTIYEIQDDR		2	1253.6011962890625	1	b31.a1	1
b32	pepb32a1	DIDIHEVR		2	996.5112915039062	1	b32.a1	1
b32	pepb32a2	GYFEYIEENK		2	1291.58447265625	1	b32.a1	1
b32	pepb32a3	IIEQYKEESK		2	1266.657958984375	1	b32.a1	1
b32	pepb32a4	MMVAGFK	M2:+15.99491	2	799.384521484375	1	b32.a1	1
b32	pepb32a5	NFIIDQTNVSAAAQR		2	1647.8453369140625	1	b32.a1	1
b32	pepb32a6	NGQDIGVAFK		2	1048.5426025390625	1	b32.a1	1
b32	pepb32a7	YNIIGTNTIMDK		2	1382.6988525390625	1	b32.a1	1
b32	pepb32a8	YNIIGTNTIMDK	M10:+15.99491	2	1398.69384765625	1	b32.a1	1
b33	pepb33a1	AIGSTSKPQESPK		2	1329.7012939453125	1	b33.a1	1
b33	pepb33a2	DSPFGISFVR		2	1124.5738525390625	1	b33.a1	1
b33	pepb33a3	EEDESANSIRPGAIFFSR		3	2024.9676513671875	1	b33.a1	1
b33	pepb33a4	HFFIYGEFPGDER		2	1613.7386474609375	1	b33.a1	1
b33	pepb33a5	IIPHQIYGVVPQA		2	1434.810791015625	1	b33.a1	1
b33	pepb33a6	TPATAPVPAR		2	980.5527954101562	1	b33.a1	1
b33	pepb33a7	TPSKPPAQISPSVPK		2	1533.8638916015625	1	b33.a1	1
b33	pepb33a8	YSQVIGIGGR		2	1049.57421875	1	b33.a1	1
b34	pepb34a1	DKDTIDFIR		2	1122.579345703125	1	b34.a1	1
b34	pepb34a2	EEINSSVAIADTAIEDR		2	1832.8876953125	1	b34.a1	1
b34	pepb34a3	EVQQTIEEIR		2	1244.6485595703125	1	b34.a1	1
b34	pepb34a4	IFNDDNTIPFIIR		2	1577.8326416015625	1	b34.a1	1
b34	pepb34a5	IIYNSINDSFK		2	1313.6739501953125	1	b34.a1	1
b34	pepb34a6	NAPQISDGSEVVVVK		2	1541.8173828125	1	b34.a1	1
b34	pepb34a7	NGPFINR		2	817.431884765625	1	b34.a1	1
b34	pepb34a8	QIIITSPVPGR		2	1180.705322265625	1	b34.a1	1
b35	pepb35a1	DIMQAIIVR		2	1058.6031494140625	1	b35.a1	1
b35	pepb35a2	DIVIPTQAIPASPAIK		2	1633.9527587890625	1	b35.a1	1
b35	pepb35a3	KDENESSAPADGEGGSEIQPK		3	2144.958251953125	1	b35.a1	1
b35	pepb35a4	NPPTTIGMMTIK		2	1303.67529296875	1	b35.a1	1
b35	pepb35a5	NPPTTIGMMTIK	M8:+15.99491	2	1319.670166015625	1	b35.a1	1
b35	pepb35a6	PTVINQPIPGEK		2	1292.7213134765625	1	b35.a1	1
b35	pepb35a7	TEFTITEAVVESSR		2	1568.7806396484375	1	b35.a1	1
b35	pepb35a8	TISGAQDSEAAFAK		2	1395.675048828125	1	b35.a1	1
b36	pepb36a1	DAGTIAGINVIR		2	1199.6746826171875	1	b36.a1	1
b36	pepb36a2	DAGVIAGINVIR		2	1197.6954345703125	1	b36.a3	1
b36	pepb36a3	FEEINADIFR		2	1253.616455078125	1	b36.a1	1
b36	pepb36a4	IINEPTAAAIAYGIDK		2	1659.8956298828125	3	b36.a1 b36.a2 b36.a3	1
b36	pepb36a5	ITPSYVAFTPEGER		2	1566.7802734375	1	b36.a2	1
b36	pepb36a6	NQITSNPENTVFDAK		2	1677.8079833984375	1	b36.a2	1
b36	pepb36a7	NSIESYAFNMK		2	1303.59912109375	1	b36.a1	1
b36	pepb36a8	TTPSYVAFTDTER		2	1487.70166015625	2	b36.a1 b36.a3	1
b37	pepb37a1	AAEIVPSDMYK	M9:+15.99491	2	1239.593017578125	1	b37.a1	1
b37	pepb37a2	APNITNVNK		2	970.531982421875	1	b37.a1	1
b37	pepb37a3	DVTDSFYPAMR		2	1301.58349609375	1	b37.a1	1
b37	pepb37a4	DVTDSFYPAMR	M10:+15.99491	2	1317.578369140625	1	b37.a1	1
b37	pepb37a5	IYIEIINIPR		2	1243.7413330078125	1	b37.a1	1
b37	pepb37a6	SIIQIITQSSAIEQK		2	1658.9327392578125	1	b37.a1	2
b37	pepb37a7	YEIISSIFTPIPGR		2	1592.86865234375	1	b37.a1	1
b38	pepb38a1	AEEVATFFAK		2	1112.562744140625	1	b38.a1	1
b38	pepb38a2	EITAPDENIPAK		2	1297.663818359375	1	b38.a1	1
b38	pepb38a3	GPVFAPPYEPIPENVK		2	1753.9163818359375	1	b38.a1	1
b38	pepb38a4	HIQDIMEGITAK		2	1355.69921875	1	b38.a1	1
b38	pepb38a5	MIDHEYTTK		2	1137.52490234375	1	b38.a1	1
b38	pepb38a6	NIQIFMENK		2	1136.5772705078125	1	b38.a1	1
b38	pepb38a7	VPSPPPGHK		2	915.505126953125	1	b38.a1	1
b39	pepb39a1	DEIIGEKPEVK		2	1256.6737060546875	1	b39.a1	1
b39	pepb39a2	EDFVITITGK		2	1122.6044921875	1	b39.a4	1
b39	pepb39a3	EDFVITVTGK		2	1108.5888671875	2	b39.a2 b39.a3	1
b39	pepb39a4	IDIVMVIIFK	M5:+15.99491	2	1206.717041015625	4	b39.a1 b39.a2 b39.a3 b39.a4	1
b39	pepb39a5	NPPGYIEDSFVK		2	1365.6689453125	1	b39.a3	1
b39	pepb39a6	SPFNSPSPQDSPR		2	1415.6553955078125	1	b39.a1	1
b39	pepb39a7	VAASHHPPDRPPDPFSTI		3	1940.9617919921875	1	b39.a2	1
b40	pepb40a1	AEIDDTPMR	M8:+15.99491	2	1063.472900390625	1	b40.a1	1
b40	pepb40a2	GMGPGTPAGYGR	M2:+15.99491	2	1136.5157470703125	1	b40.a1	1
b40	pepb40a3	GREEYEGPNK		2	1178.5440673828125	1	b40.a1	1
b40	pepb40a4	IFVGNIPADITEDEFK		2	1807.9117431640625	1	b40.a1	1
b40	pepb40a5	PVIVEPIEQIDDEDGIPEK		2	2135.075927734375	1	b40.a1	1
b40	pepb40a6	YGEPGEVFINK		2	1252.621337890625	1	b40.a1	1
b41	pepb41a1	ESETTTSIVIER		2	1364.6907958984375	1	b41.a1	1
b41	pepb41a2	QATTIIADNIIFISDQTK	Q1:-17.02655	2	1975.0386962890625	1	b41.a1	1
b41	pepb41a3	QATTIIADNIIFISDQTK		2	1992.06494140625	1	b41.a1	1
b41	pepb41a4	SGDSEVYQIGDVSQK		2	1611.7501220703125	1	b41.a1	1
b41	pepb41a5	SIATNEMWR		2	1107.525634765625	1	b41.a1	1
b41	pepb41a6	VGQDPVIR		2	883.5	1	b41.a1	1
b42	pepb42a1	AGIEIISDQGYR	A1:+42.01057	2	1363.685546875	1	b42.a1	1
b42	pepb42a2	AIAVVYGPHEIR		2	1324.737548828125	1	b42.a1	1
b42	pepb42a3	DVHTIIDR		2	968.5164184570312	1	b42.a1	1
b42	pepb42a4	QTFEAAIITQIHPR	Q1:-17.02655	2	1607.8543701171875	1	b42.a1	1
b42	pepb42a5	QTFEAAIITQIHPR		3	1624.8809814453125	1	b42.a1	1
b42	pepb42a6	VIEAAAQAAR		2	999.55859375	1	b42.a1	1
b43	pepb43a1	DEVASIIFDPK		2	1233.6365966796875	1	b43.a1	1
b43	pepb43a2	GIVGNPIPSVR		2	1108.647705078125	1	b43.a1	1
b43	pepb43a3	IDDTYSFQVINK		2	1442.716552734375	1	b43.a1	1
b43	pepb43a4	IVPDIIAIVQR		2	1236.7679443359375	1	b43.a1	1
b43	pepb43a5	TVIAAAYGEK		2	1022.5521240234375	1	b43.a1	1
b43	pepb43a6	VNAIIPTETFIPVIR		2	1682.984375	1	b43.a1	1
b44	pepb44a1	GENIVSMTVEGPPPK		2	1554.7835693359375	1	b44.a1	1
b44	pepb44a2	GENIVSMTVEGPPPK	M7:+15.99491	2	1570.778564453125	1	b44.a1	2
b44	pepb44a3	GVGGPSQQVMTPQ	M10:+15.99491	2	1301.6158447265625	1	b44.a1	1
b44	pepb44a4	IFIGTFK		2	825.4873046875	1	b44.a1	1
b45	pepb45a1	AVEYIIMGIPGDR		2	1433.74609375	1	b45.a1	1
b45	pepb45a2	AVEYIIMGIPGDR	M7:+15.99491	2	1449.740966796875	1	b45.a1	1
b45	pepb45a3	IDIDPEETVK		2	1158.58935546875	1	b45.a1	1
b45	pepb45a4	NFVVVMVTK	M6:+15.99491	2	1052.581298828125	1	b45.a1	1
b45	pepb45a5	TIQQQTFK		2	993.5368041992188	1	b45.a1	1
b46	pepb46a1	DASSTYSQVENINR		2	1583.72998046875	1	b46.a1	1
b46	pepb46a2	FMATIGPEEEAEK	M2:+15.99491	2	1467.6676025390625	1	b46.a1	1
b46	pepb46a3	GSQSTVAVVVIAR		2	1286.7430419921875	1	b46.a1	1
b46	pepb46a4	MISEEIVAASR		2	1205.619873046875	1	b46.a1	1
b46	pepb46a5	QPPIIPAAIQAPTQIIK	Q1:-17.02655	2	1782.0528564453125	1	b46.a1	1
b47	pepb47a1	AIQIITR		2	814.514892578125	1	b47.a1	1
b47	pepb47a2	DVDTYYISNIVK		2	1429.721435546875	1	b47.a1	1
b47	pepb47a3	SIIPVKPVEIEIETPEQAK		3	2120.185302734375	1	b47.a1	1
b47	pepb47a4	YDPVWMTVTR		2	1267.6143798828125	1	b47.a1	1
b47	pepb47a5	YDPVWMTVTR	M6:+15.99491	2	1283.6092529296875	1	b47.a1	1
b48	pepb48a1	AAEPYETIAFK		2	1239.6259765625	1	b48.a1	1
b48	pepb48a2	DPYFMK		2	800.3651733398438	1	b48.a1	1
b48	pepb48a3	QIAIETIDINK	Q1:-17.02655	2	1240.6788330078125	1	b48.a1	1
b48	pepb48a4	QIAIETIDINKDPYFMK	Q1:-17.02655	2	2022.0257568359375	1	b48.a1	1
b48	pepb48a5	QIAIETIDINKDPYFMK	M16:+15.99491 - Q1:-17.02655	2	2038.02099609375	1	b48.a1	1
b49	pepb49a1	GVEEEEEDGEMR		2	1408.5537109375	1	b49.a1	1
b49	pepb49a2	GVEEEEEDGEMR	M11:+15.99491	2	1424.548583984375	1	b49.a1	1
b49	pepb49a3	GVEEEEEDGEMRE		2	1537.5963134765625	1	b49.a1	1
b49	pepb49a4	GVEEEEEDGEMRE	M11:+15.99491	2	1553.5911865234375	1	b49.a1	1
b50	pepb50a1	INQESTAPK		2	987.510986328125	1	b50.a1	2
b50	pepb50a2	NQIVTPEPTSR		2	1241.64892578125	1	b50.a1	1
b50	pepb50a3	TPEPVVPTAPEPHPTTSTDQPVTPK		3	2623.325439453125	1	b50.a1	1
b51	pepb51a1	EDSGSVPSTGPSQGTPISIK		2	1943.9560546875	1	b51.a1	1
b51	pepb51a2	EDTGDQQGIIK		2	1203.5855712890625	1	b51.a1	1
b51	pepb51a3	GIISNHTGSPR		2	1138.5968017578125	1	b51.a1	1
b51	pepb51a4	SGPTHVSTR		2	941.4802856445312	1	b51.a1	1
b52	pepb52a1	AGFAGDDAPR		2	976.44873046875	1	b52.a1	1
b52	pepb52a2	AVFPSIVGR		2	945.5521240234375	1	b52.a1	1
b52	pepb52a3	DSYVGDEAQSK		2	1198.522705078125	1	b52.a1	1
b52	pepb52a4	GYSFTTTAER		2	1132.52734375	1	b52.a1	1
b53	pepb53a1	AISSAGPIPIRPPIVPVK		3	1812.1109619140625	1	b53.a1	1
b53	pepb53a2	DTEPGPASGGTIGPSGEEAPR		2	1981.91015625	1	b53.a1	1
b53	pepb53a3	SIAQPATTTAR		2	1116.6011962890625	1	b53.a1	1
b53	pepb53a4	VADMATNTR		2	978.4677124023438	1	b53.a1	1
b54	pepb54a1	IEQIAAEQK		2	1029.557861328125	1	b54.a1	1
b54	pepb54a2	SNIDAIISR		2	988.5426025390625	1	b54.a1	1
b54	pepb54a3	SSEIQAIK		2	875.4837036132812	1	b54.a1	1
b54	pepb54a4	VFIGNINTAIVK		2	1288.7628173828125	1	b54.a1	1
b55	pepb55a1	ISHETVTIEIK		2	1269.705322265625	1	b55.a1	1
b55	pepb55a2	NGTQVHGTITGVDVSMNTHIK		3	2209.103515625	1	b55.a1	1
b55	pepb55a3	NGTQVHGTITGVDVSMNTHIK	M16:+15.99491	3	2225.098388671875	1	b55.a1	1
b55	pepb55a4	NREPVQIETISIR		2	1554.8603515625	1	b55.a1	1
b56	pepb56a1	AQVMEVK	M4:+15.99491	2	820.4237060546875	1	b56.a1	1
b56	pepb56a2	DEIIHEIK		2	996.5364990234375	1	b56.a1	1
b56	pepb56a3	HFEATDIIVSK		2	1259.6634521484375	1	b56.a1	1
b56	pepb56a4	TIAGIPIIVAYK		2	1258.77734375	1	b56.a1	1
b57	pepb57a1	EIAIAIQEAIEPAVR		2	1622.91162109375	1	b57.a1	1
b57	pepb57a2	GGGPAGAGGEAPAAIR		2	1308.6658935546875	1	b57.a1	1
b57	pepb57a3	GSAYIEAGGTK		2	1053.521484375	1	b57.a1	1
b57	pepb57a4	IYPVIQQSIVR		2	1315.773681640625	1	b57.a1	1
b58	pepb58a1	AIISGAGPADVYTFNFSK		2	1857.9385986328125	1	b58.a1	1
b58	pepb58a2	DDSIISSIDVTDIAPSR		2	1803.8974609375	1	b58.a1	1
b58	pepb58a3	DWNDVQGR		2	989.4439697265625	1	b58.a1	1
b58	pepb58a4	IINAAQER		2	914.5057983398438	1	b58.a1	1
b59	pepb59a1	APISNPGMSEAGNFGGN	M8:+15.99491	2	1635.7071533203125	1	b59.a1	1
b59	pepb59a2	IDDMTAAPMDVR	M9:+15.99491	2	1350.6031494140625	1	b59.a1	1
b59	pepb59a3	PEGINFQDIK		2	1160.594970703125	1	b59.a1	1
b59	pepb59a4	QAVDFISNEGHIYSTVDDDHFK	Q1:-17.02655	3	2520.1318359375	1	b59.a1	1
b60	pepb60a1	GIGIDESGIAK		2	1059.5684814453125	1	b60.a1	1
b60	pepb60a2	QAASGIVGQENAR		2	1300.6607666015625	1	b60.a1	1
b60	pepb60a3	TAIAIAIAQEIGSK		2	1385.80029296875	1	b60.a1	1
b60	pepb60a4	YSVQIITPANIIAK		2	1530.889404296875	1	b60.a1	1
b61	pepb61a1	EEEEFNTGPISVITQSVK		2	2006.9920654296875	1	b61.a1	1
b61	pepb61a2	REEEEFNTGPISVITQ		2	1848.8978271484375	1	b61.a1	1
b61	pepb61a3	REEEEFNTGPISVITQSVK		3	2163.09326171875	1	b61.a1	1
b61	pepb61a4	SEMTPEEIQK	M3:+15.99491	2	1207.551513671875	1	b61.a1	1
b62	pepb62a1	GIIQSGQIPGR		2	1125.637939453125	1	b62.a1	1
b62	pepb62a2	ITAEIIEQAAQYTNAVR		3	1890.991943359375	1	b62.a1	1
b62	pepb62a3	NAIANASTIAEVER		2	1458.755126953125	1	b62.a1	1
b62	pepb62a4	SITYISIIR		2	1065.6307373046875	1	b62.a1	1
b63	pepb63a1	AVSEIEIIGFIKPTK		3	1644.95751953125	1	b63.a1	1
b63	pepb63a2	IIITTQFPFK		2	1207.7088623046875	1	b63.a1	1
b63	pepb63a3	TDIYHIQK		2	1017.5368041992188	1	b63.a1	1
b63	pepb63a4	TTSSQWQSPPVVVIIK		2	1769.97998046875	1	b63.a1	1
b64	pepb64a1	IIHDFPQFYPIGIVQHD		3	2039.0389404296875	1	b64.a1	1
b64	pepb64a2	MFIISDGEGK		2	1096.53466796875	1	b64.a1	1
b64	pepb64a3	MFIISDGEGK	M1:+15.99491	2	1112.5296630859375	1	b64.a1	1
b64	pepb64a4	VDMMDIPR	V1:+42.01057	2	1018.469970703125	1	b64.a1	1
b65	pepb65a1	EEEAGGFIANIEPVSIADR		2	2016.9876708984375	1	b65.a1	1
b65	pepb65a2	IDSVIIISSMNIPGGEIR	M10:+15.99491	2	1930.0318603515625	1	b65.a1	1
b65	pepb65a3	IGQGVIVQVSPSIVK		2	1523.916015625	1	b65.a1	1
b65	pepb65a4	YIGEVGDIVVGR		2	1276.68994140625	1	b65.a1	1
b66	pepb66a1	GGEDTNDIQQK		2	1204.5445556640625	1	b66.a1	1
b66	pepb66a2	RPIQEDR		2	913.4854125976562	1	b66.a1	1
b66	pepb66a3	SAGGEPGPEAGR		2	1084.502197265625	1	b66.a1	1
b67	pepb67a1	EANQAINPK		2	984.5112915039062	1	b67.a1	1
b67	pepb67a2	TAQEVETYR		2	1096.52734375	1	b67.a1	1
b67	pepb67a3	TTYIVIDEADR		2	1295.648193359375	1	b67.a1	1
b68	pepb68a1	ASAVSEISPR		2	1016.5374755859375	1	b68.a1	1
b68	pepb68a2	EESAASGGAAYTK		2	1241.56494140625	1	b68.a1	1
b68	pepb68a3	SPIQSVVVR		2	984.5841064453125	1	b68.a1	1
b69	pepb69a1	IFGIIMGTIQK	M6:+15.99491	2	1236.7025146484375	1	b69.a1	1
b69	pepb69a2	TIQEQIEK		2	988.5313720703125	1	b69.a1	1
b69	pepb69a3	VESVEPSENEASK		2	1404.6492919921875	1	b69.a1	1
b70	pepb70a1	GSVTISEIR		2	961.5316772460938	1	b70.a1	1
b70	pepb70a2	TIIIDEINK		2	1058.609619140625	1	b70.a1	1
b70	pepb70a3	VTENQIPAK		2	999.5474243164062	1	b70.a1	1
b71	pepb71a1	IMTEIIGR	M2:+15.99491	2	948.5186767578125	1	b71.a1	1
b71	pepb71a2	IPGGEINPGEDEVEGIK		2	1752.865478515625	1	b71.a1	1
b71	pepb71a3	KIFIVQIQEK		2	1245.7569580078125	1	b71.a1	1
b72	pepb72a1	APIDTSDVEEK		2	1203.5743408203125	1	b72.a1	1
b72	pepb72a2	FGFAESIANQR		2	1239.612060546875	1	b72.a1	1
b72	pepb72a3	VAEITEIIIK		2	1128.6878662109375	1	b72.a1	1
b73	pepb73a1	IAQGVSGSIQDK		2	1202.637939453125	1	b73.a1	1
b73	pepb73a2	IEIVVAPAGVTIK		2	1309.8094482421875	1	b73.a1	1
b73	pepb73a3	NIIDAGVDGIR		2	1142.6168212890625	1	b73.a1	1
b74	pepb74a1	IPHIEAVVIGR		2	1203.72119140625	1	b74.a1	1
b74	pepb74a2	QVGVNPTSIDSVVIGK	Q1:-17.02655	2	1595.8642578125	1	b74.a1	1
b74	pepb74a3	VIVDFAGSSK		2	1022.5521240234375	1	b74.a1	1
b75	pepb75a1	AETIEFNDVYQEVK	A1:+42.01057	2	1726.8173828125	1	b75.a1	1
b75	pepb75a2	QGTQYTFSSIER		2	1416.67578125	1	b75.a1	1
b75	pepb75a3	SFDFEIETK		2	1115.5260009765625	1	b75.a1	1
b76	pepb76a1	GTAYVVYEDIFDAK		2	1590.76904296875	1	b76.a1	1
b76	pepb76a2	ITAEEMYDIFGK		2	1416.6719970703125	1	b76.a1	1
b76	pepb76a3	YIVVIYYNANR		2	1387.7373046875	1	b76.a1	1
b77	pepb77a1	NSSNKPAVTTK		2	1146.61181640625	1	b77.a1	1
b77	pepb77a2	VADNSFDAK		2	966.453125	1	b77.a1	1
b78	pepb78a1	IIASTIVHSVK		2	1167.7099609375	1	b78.a1	1
b78	pepb78a2	SFATASHR		2	876.4326782226562	1	b78.a1	1
b79	pepb79a1	GVPAGNSDTEGGQPGR		2	1498.6884765625	1	b79.a1	1
b79	pepb79a2	SGVSITIDDPVR		2	1258.6641845703125	1	b79.a1	1
b80	pepb80a1	KQDGFTHIIISTK		3	1487.8221435546875	1	b80.a1	1
b80	pepb80a2	MEIEQANER		2	1119.51025390625	1	b80.a1	1
b81	pepb81a1	AIAAAGYDVEK		2	1107.5684814453125	1	b81.a1	1
b81	pepb81a2	ASGPPVSEIITK		2	1198.668212890625	1	b81.a1	1
b82	pepb82a1	AMQTVYIR		2	981.5189819335938	1	b82.a1	1
b82	pepb82a2	TYVTQTIIK		2	1066.61474609375	1	b82.a1	1
b83	pepb83a1	AVIIAGQPGTGK		2	1111.6474609375	1	b83.a1	1
b83	pepb83a2	IIIVSTTPYSEK		2	1350.751953125	1	b83.a1	1
b84	pepb84a1	ATIEVIIRPK		2	1139.715087890625	1	b84.a1	1
b84	pepb84a2	IGIPGVAEK		2	883.5252075195312	1	b84.a1	1
b85	pepb85a1	AEFAAPSTDAPDK		2	1319.61181640625	1	b85.a1	1
b85	pepb85a2	TTTVNIGSISTADGSAIVK		2	1834.97607421875	1	b85.a1	1
b86	pepb86a1	IYGIVMQR	M6:+15.99491	2	995.5347290039062	1	b86.a1	1
b86	pepb86a2	TTIIAATNPK		2	1029.5943603515625	1	b86.a1	1
b87	pepb87a1	NGVFVDGAFQR		2	1209.6014404296875	1	b87.a1	1
b87	pepb87a2	TPFGPISSR		2	961.5106201171875	1	b87.a1	1
b88	pepb88a1	AIVEFISNIAR		2	1232.7001953125	1	b88.a1	1
b88	pepb88a2	TQDPSSPGTTPPQAR		2	1539.740234375	1	b88.a1	1
b89	pepb89a1	IDTSQWPIIIK		2	1313.746826171875	1	b89.a1	1
b89	pepb89a2	IHNAIEGGTQISR		2	1395.7342529296875	1	b89.a1	1
b90	pepb90a1	IAVIASHIQESR		2	1323.7384033203125	1	b90.a1	1
b90	pepb90a2	IGDFFGDPGNPPEFNPSGSK		2	2078.94580078125	1	b90.a1	1
b91	pepb91a1	AQEESTGIISGIR		2	1360.7071533203125	1	b91.a1	1
b91	pepb91a2	FPNMVVAQVTR		2	1261.672607421875	1	b91.a1	1
b92	pepb92a1	FAQPGSFEYEYAMR		2	1695.74755859375	1	b92.a1	1
b92	pepb92a2	VEIDNMPIR		2	1086.5616455078125	1	b92.a1	1
b93	pepb93a1	PAPIVQQISPSIIPNSK		2	1789.022216796875	1	b93.a1	1
b93	pepb93a2	SVAVSDEEEVEEEAER		2	1806.7879638671875	1	b93.a1	1
b94	pepb94a1	GGDDIGTEIANTIYR		2	1594.771240234375	1	b94.a1	1
b94	pepb94a2	VYIVHGVQEDIR		2	1427.7650146484375	1	b94.a1	1
b95	pepb95a1	MPIDISPIATPIIR		2	1536.8822021484375	1	b95.a1	1
b95	pepb95a2	NDSVIVADQTPTPTR		2	1613.8133544921875	1	b95.a1	1
b96	pepb96a1	FISAINNVAER		2	1233.6590576171875	1	b96.a1	1
b96	pepb96a2	VIQDFYIEIR		2	1295.6998291015625	1	b96.a1	1
b97	pepb97a1	IANVTIIDIR		2	1127.6787109375	1	b97.a1	1
b97	pepb97a2	ITDQTIIYIR		2	1235.6998291015625	1	b97.a1	1
b98	pepb98a1	GNVGFVFTK		2	968.5203857421875	1	b98.a1	1
b98	pepb98a2	TSFFQAIGITTK		2	1313.71044921875	1	b98.a1	1
b99	pepb99a1	AEPASVAAESIAGSR	A1:+42.01057	2	1457.7235107421875	1	b99.a1	1
b99	pepb99a2	VDVGGSEPASISYISFEGATK		2	2114.029296875	1	b99.a1	1
c100	pepc100a1	AGAIAGIAAGIQVPR	A1:+42.01057	2	1406.811767578125	1	c100.a1	1
c100	pepc100a2	QIGTSTSIITDPGR		2	1445.7598876953125	1	c100.a1	1
c101	pepc101a1	GDNITIIQSVSN		2	1260.6434326171875	1	c101.a1	1
c101	pepc101a2	VMVQPINIIFR		2	1329.7716064453125	1	c101.a1	1

## Sheet: spectra
MS Sample :	DaPR130924_VB105_O1930.m
Group ID	Peptide ID	Sample	Scan	Rt (minutes)	Sequence (top)	Modifs (top)	Number of subgroups	Sub-groups Ids	Best E-value	Best hyperscore	Charge	MH+ Obs	MH+ theo	DeltaMH+	Delta-ppm
a1	pepa1b33	DaPR130924_VB105_O1930.m	705	10.130000114440918	TGNAWHSK		1	a1.a1	1.5999999959603883E-5	39.099998474121094	2	900.43310546875	900.4326782226562	3.9999998989515007E-4	0.44423086763654673
a1	pepa1b18	DaPR130924_VB105_O1930.m	1508	16.1299991607666	KGDEVDGVDEVAK		1	a1.a1	2.699999895412475E-4	53.0	2	1360.6671142578125	1360.6595458984375	0.007699999958276749	5.659020275488879
a1	pepa1a9	DaPR130924_VB105_O1930.m	1559	16.399999618530273	GGAAVDPDSGLEHSAH		1	a1.a1	0.0035000001080334187	32.400001525878906	3	1519.679931640625	1519.6776123046875	0.002400000113993883	1.5792824047424971
a1	pepa1b19	DaPR130924_VB105_O1930.m	1668	16.979999542236328	KPPLLNNADSVQAK		1	a1.a1	0.012000000104308128	31.0	3	1494.83447265625	1494.827880859375	0.006599999964237213	4.415224019264934
a1	pepa1b19	DaPR130924_VB105_O1930.m	1673	17.0	KPPLLNNADSVQAK		1	a1.a1	5.199999941396527E-5	49.599998474121094	2	1494.82763671875	1494.827880859375	-1.9999999494757503E-4	-0.13379466459549524
a1	pepa1b29	DaPR130924_VB105_O1930.m	1718	17.260000228881836	PIDVNYEK		1	a1.a1	0.004900000058114529	35.400001525878906	2	977.4946899414062	977.4943237304688	3.9999998989515007E-4	0.409209527037054
a1	pepa1a8	DaPR130924_VB105_O1930.m	1842	17.860000610351562	GDEVDGVDEVAK		1	a1.a1	7.300000288523734E-5	49.900001525878906	2	1232.56591796875	1232.564453125	0.00139999995008111	1.1358431979208876
a1	pepa1b11	DaPR130924_VB105_O1930.m	1860	17.950000762939453	GGSDDSSKDPIDVNYEK		1	a1.a1	2.7000000013543968E-9	60.0	2	1825.8133544921875	1825.80908203125	0.00430000014603138	2.355120361898705
a1	pepa1b11	DaPR130924_VB105_O1930.m	1853	17.90999984741211	GGSDDSSKDPIDVNYEK		1	a1.a1	8.999999845400453E-4	46.400001525878906	3	1825.8106689453125	1825.80908203125	0.0015999999595806003	0.876323803691768
a1	pepa1a1	DaPR130924_VB105_O1930.m	1977	18.479999542236328	AEPVEVVAPR		1	a1.a1	0.01600000075995922	33.599998474121094	2	1066.59130859375	1066.589599609375	0.0017999999690800905	1.6876219023130525
a1	pepa1a4	DaPR130924_VB105_O1930.m	2060	18.860000610351562	DPIDVNYEK		1	a1.a1	3.400000139208714E-7	46.70000076293945	2	1092.5235595703125	1092.521240234375	0.002400000113993883	2.1967537340317698
a1	pepa1b10	DaPR130924_VB105_O1930.m	2103	19.059999465942383	GGAAVDPDSGLEHSAHVLEK		1	a1.a1	0.009999999776482582	32.099998474121094	3	1988.967041015625	1988.9676513671875	-6.000000284984708E-4	-0.3016640457103661
a1	pepa1b31	DaPR130924_VB105_O1930.m	2173	19.43000030517578	QQVPSGESAILDR		1	a1.a1	0.020999999716877937	38.20000076293945	2	1399.7203369140625	1399.718017578125	0.002400000113993883	1.7146311498843927
a1	pepa1b25	DaPR130924_VB105_O1930.m	2195	19.510000228881836	MIFDVESMK	M1:+15.99491 - M8:+15.99491	1	a1.a1	0.026000000536441803	35.70000076293945	2	1131.5086669921875	1131.5064697265625	0.002199999988079071	1.9443105690864662
a1	pepa1b23	DaPR130924_VB105_O1930.m	2328	20.1299991607666	MAIMVQSPMFDGK	M1:+15.99491 - M4:+15.99491 - M9:+15.99491	1	a1.a1	0.0026000000070780516	41.099998474121094	2	1502.6728515625	1502.669189453125	0.003700000001117587	2.462285130411271
a1	pepa1b26	DaPR130924_VB105_O1930.m	2426	20.579999923706055	MVDPEKPQLGMIDR		1	a1.a1	0.01899999938905239	30.799999237060547	2	1628.8167724609375	1628.8138427734375	0.002899999963119626	1.780436712265225
a1	pepa1b13	DaPR130924_VB105_O1930.m	2428	20.579999923706055	GIYFADMVSK	M7:+15.99491	1	a1.a1	0.004800000227987766	42.0	2	1146.55078125	1146.5504150390625	3.9999998989515007E-4	0.34887256997026356
a1	pepa1a5	DaPR130924_VB105_O1930.m	2458	20.709999084472656	EELGFRPEYSASQLK		1	a1.a1	1.5999999595806003E-4	47.400001525878906	2	1753.8782958984375	1753.8759765625	0.002400000113993883	1.3683978491442428
a1	pepa1a5	DaPR130924_VB105_O1930.m	2450	20.68000030517578	EELGFRPEYSASQLK		1	a1.a1	0.0010000000474974513	38.79999923706055	3	1753.8834228515625	1753.8759765625	0.007400000002235174	4.219226502399996
a1	pepa1b22	DaPR130924_VB105_O1930.m	2620	21.43000030517578	MAIMVQSPMFDGK	M4:+15.99491 - M9:+15.99491	1	a1.a1	0.009700000286102295	41.79999923706055	2	1486.676025390625	1486.67431640625	0.0017999999690800905	1.2107560810166178
a1	pepa1b22	DaPR130924_VB105_O1930.m	2503	20.899999618530273	MAIMVQSPMFDGK	M1:+15.99491 - M9:+15.99491	1	a1.a1	3.400000059627928E-5	44.900001525878906	2	1486.67724609375	1486.67431640625	0.003000000026077032	2.017926853898275
a1	pepa1a2	DaPR130924_VB105_O1930.m	2510	20.93000030517578	AMVEYEIDLQK	M2:+15.99491	1	a1.a1	1.1999999696854502E-4	57.599998474121094	2	1354.6566162109375	1354.65625	3.000000142492354E-4	0.2214584063294547
a1	pepa1b15	DaPR130924_VB105_O1930.m	2516	20.950000762939453	LEQMPSKEDAIEHFMK		1	a1.a1	0.002199999988079071	44.29999923706055	3	1932.9188232421875	1932.9197998046875	-0.0010000000474974513	-0.517352063752721
a1	pepa1b14	DaPR130924_VB105_O1930.m	2543	21.079999923706055	HPDVEVDGFSELR		1	a1.a1	2.9000000722589903E-5	42.0	3	1499.7142333984375	1499.712890625	0.0013000000035390258	0.8668325862007197
a1	pepa1b14	DaPR130924_VB105_O1930.m	2542	21.079999923706055	HPDVEVDGFSELR		1	a1.a1	0.0024999999441206455	27.799999237060547	2	1499.71484375	1499.712890625	0.0020000000949949026	1.3335886538665476
a1	pepa1b24	DaPR130924_VB105_O1930.m	2696	21.75	MIFDVESMK	M1:+15.99491	1	a1.a1	0.010999999940395355	35.099998474121094	2	1115.512451171875	1115.5115966796875	8.999999845400453E-4	0.806804686942645
a1	pepa1b16	DaPR130924_VB105_O1930.m	2729	21.8799991607666	IFPPETSASVAATPPPSTASAPAAVNSSASADKPLSNMK		1	a1.a1	0.004399999976158142	40.599998474121094	3	3767.882080078125	3767.880126953125	0.0020000000949949026	0.5308024744970301
a1	pepa1b21	DaPR130924_VB105_O1930.m	2791	22.200000762939453	MAIMVQSPMFDGK	M9:+15.99491	1	a1.a1	2.500000118743628E-4	54.29999923706055	2	1470.680419921875	1470.679443359375	0.0010999999940395355	0.7479536067539496
a1	pepa1b30	DaPR130924_VB105_O1930.m	2796	22.209999084472656	QQVPSGESAILDR	Q1:-17.02655	1	a1.a1	1.3999999737279722E-6	54.70000076293945	2	1382.693603515625	1382.6915283203125	0.002199999988079071	1.5910996364833603
a1	pepa1b17	DaPR130924_VB105_O1930.m	2881	22.600000381469727	KFYPLEIDYGQDEEAVK		1	a1.a1	7.999999979801942E-6	58.0	3	2043.9925537109375	2043.991455078125	0.0012000000569969416	0.5870866309228653
a1	pepa1b12	DaPR130924_VB105_O1930.m	2936	22.850000381469727	GIYFADMVSK		1	a1.a1	0.012000000104308128	41.900001525878906	2	1130.5565185546875	1130.5555419921875	0.0010999999940395355	0.9729729793736546
a1	pepa1a3	DaPR130924_VB105_O1930.m	2951	22.90999984741211	AQNDLIWNIK		1	a1.a1	6.500000017695129E-4	38.0	2	1214.6466064453125	1214.6531982421875	-0.006599999964237213	-5.433649681891548
a1	pepa1b35	DaPR130924_VB105_O1930.m	2984	23.100000381469727	VVSEDFLQDVSASTK		1	a1.a1	1.1000000199601345E-7	74.5	2	1624.810302734375	1624.806884765625	0.0035000001080334187	2.1541022141460746
a1	pepa1b20	DaPR130924_VB105_O1930.m	3112	23.65999984741211	MAIMVQSPMFDGK		1	a1.a1	1.5999999959603883E-5	52.900001525878906	2	1454.6849365234375	1454.6844482421875	5.000000237487257E-4	0.3437171713445593
a1	pepa1a7	DaPR130924_VB105_O1930.m	3126	23.729999542236328	FYTLIPHDFGMK		1	a1.a1	5.499999970197678E-4	33.400001525878906	2	1468.7327880859375	1468.7298583984375	0.003100000089034438	2.1106673029816414
a1	pepa1b28	DaPR130924_VB105_O1930.m	3171	23.950000762939453	NTHATTHNAYDLEVIDIFK		1	a1.a1	2.2000000171829015E-4	51.099998474121094	3	2202.08447265625	2202.0830078125	0.0015999999595806003	0.7265847626561563
a1	pepa1a6	DaPR130924_VB105_O1930.m	3222	24.200000762939453	FYPLEIDYGQDEEAVK		1	a1.a1	7.199999799922807E-6	48.29999923706055	2	1915.8934326171875	1915.8963623046875	-0.002899999963119626	-1.5136517925380533
a1	pepa1b32	DaPR130924_VB105_O1930.m	3240	24.299999237060547	SLQELFLAH		1	a1.a1	0.003700000001117587	45.70000076293945	2	1057.5687255859375	1057.568115234375	6.99999975040555E-4	0.6618958769246018
a1	pepa1b34	DaPR130924_VB105_O1930.m	3498	25.809999465942383	VFSATLGLVDIVK		1	a1.a1	4.600000102072954E-4	44.400001525878906	2	1361.80615234375	1361.8043212890625	0.0019000000320374966	1.3952078153482332
a1	pepa1b27	DaPR130924_VB105_O1930.m	3669	27.059999465942383	NAYDLEVIDIFK		1	a1.a1	0.0010999999940395355	46.099998474121094	2	1439.7420654296875	1439.7420654296875	0.0	0.0
a2	pepa2b26	DaPR130924_VB105_O1930.m	997	12.699999809265137	STVDAEAVHK		1	a2.a1	1.8999999156221747E-5	42.29999923706055	2	1056.532958984375	1056.5323486328125	6.000000284984708E-4	0.5678955587823604
a2	pepa2b31	DaPR130924_VB105_O1930.m	1209	14.300000190734863	VEQTETPEMMEAR	M9:+15.99491 - M10:+15.99491	1	a2.a1	0.026000000536441803	28.600000381469727	2	1582.67724609375	1582.6728515625	0.0044999998062849045	2.8432912094513165
a2	pepa2b16	DaPR130924_VB105_O1930.m	1278	14.779999732971191	IHNVGSPLK		1	a2.a1	0.014999999664723873	42.5	2	964.559326171875	964.5579223632812	0.00139999995008111	1.4514420727071986
a2	pepa2a1	DaPR130924_VB105_O1930.m	1509	16.1299991607666	AFSAPQNSESQAHVSGGGDDSSR		1	a2.a1	0.009600000455975533	39.29999923706055	3	2290.98876953125	2290.9921875	-0.003700000001117587	-1.615020785014173
a2	pepa2b34	DaPR130924_VB105_O1930.m	1522	16.200000762939453	YSDSLVQK		1	a2.a1	0.014999999664723873	31.0	2	939.4798583984375	939.4785766601562	0.0012000000569969416	1.277304333285532
a2	pepa2b30	DaPR130924_VB105_O1930.m	1591	16.579999923706055	VEQTETPEMMEAR	M10:+15.99491	1	a2.a1	0.002199999988079071	45.0	2	1566.67578125	1566.6778564453125	-0.0020000000949949026	-1.2765866874079457
a2	pepa2b21	DaPR130924_VB105_O1930.m	1593	16.600000381469727	KLPDLER		2	a2.a1 a2.a2	0.0015999999595806003	35.20000076293945	2	870.506103515625	870.5048217773438	0.0013000000035390258	1.493386332869202
a2	pepa2a3	DaPR130924_VB105_O1930.m	1772	17.510000228881836	AIMYEETTYSK	M3:+15.99491	1	a2.a1	2.100000074278796E-6	56.79999923706055	2	1351.611083984375	1351.6090087890625	0.002099999925121665	1.5537037053364295
a2	pepa2a9	DaPR130924_VB105_O1930.m	1943	18.309999465942383	GMTSESDSIGLTPGEK	M2:+15.99491	1	a2.a1	6.399999818995639E-8	50.5	2	1624.7359619140625	1624.737548828125	-0.001500000013038516	-0.9232260398735915
a2	pepa2b29	DaPR130924_VB105_O1930.m	2002	18.579999923706055	VEQTETPEMMEAR		1	a2.a1	7.399999885819852E-4	41.400001525878906	2	1550.686767578125	1550.682861328125	0.0038999998942017555	2.515020957193977
a2	pepa2a8	DaPR130924_VB105_O1930.m	2222	19.649999618530273	GMTSESDSIGLTPGEK		1	a2.a1	5.199999941396527E-5	45.70000076293945	2	1608.739501953125	1608.7425537109375	-0.003000000026077032	-1.8648105125067007
a2	pepa2b12	DaPR130924_VB105_O1930.m	2229	19.68000030517578	LANLINAEER		1	a2.a1	8.200000156648457E-4	45.79999923706055	2	1142.618408203125	1142.6168212890625	0.0015999999595806003	1.4002944204650631
a2	pepa2b22	DaPR130924_VB105_O1930.m	2311	20.049999237060547	NLPEEYELK		1	a2.a1	0.02800000086426735	26.100000381469727	2	1134.57080078125	1134.5682373046875	0.0027000000700354576	2.379759966178548
a2	pepa2b32	DaPR130924_VB105_O1930.m	2407	20.5	VHVQFFDDSPTR		1	a2.a1	1.0999999631167157E-6	53.79999923706055	2	1447.6951904296875	1447.6968994140625	-0.0015999999595806003	-1.1052036930024376
a2	pepa2b32	DaPR130924_VB105_O1930.m	2403	20.479999542236328	VHVQFFDDSPTR		1	a2.a1	1.5999999595806003E-4	40.79999923706055	3	1447.701171875	1447.6968994140625	0.00430000014603138	2.9702351008500134
a2	pepa2b11	DaPR130924_VB105_O1930.m	2420	20.549999237060547	GTQTYSVLEGDPSENYSK		1	a2.a1	8.399999842367833E-7	51.5	2	1974.894287109375	1974.89306640625	0.0012000000569969416	0.6076278647231286
a2	pepa2b13	DaPR130924_VB105_O1930.m	2585	21.260000228881836	LANLPEEVIQK		1	a2.a1	2.499999936844688E-5	47.79999923706055	2	1253.7113037109375	1253.71044921875	8.999999845400453E-4	0.7178690941763152
a2	pepa2b10	DaPR130924_VB105_O1930.m	2910	22.709999084472656	GTATFDGTAIANAVVK		1	a2.a1	1.8000000795437288E-11	65.19999694824219	2	1535.8123779296875	1535.8067626953125	0.00559999980032444	3.6462919270498224
a2	pepa2b20	DaPR130924_VB105_O1930.m	2940	22.860000610351562	ISEVVELLK		1	a2.a1	0.023000000044703484	42.29999923706055	2	1029.619873046875	1029.6195068359375	5.000000237487257E-4	0.48561630818868806
a2	pepa2b28	DaPR130924_VB105_O1930.m	2975	23.049999237060547	TIVYWGIGR		1	a2.a1	0.00139999995008111	42.099998474121094	2	1064.5904541015625	1064.5892333984375	0.0013000000035390258	1.2211282650202067
a2	pepa2a6	DaPR130924_VB105_O1930.m	3010	23.209999084472656	FFIGQFSDDR		1	a2.a1	1.7999999499807018E-6	52.900001525878906	2	1231.57568359375	1231.5745849609375	0.0010999999940395355	0.8931655520273868
a2	pepa2b18	DaPR130924_VB105_O1930.m	3040	23.350000381469727	IIGIMEEVADGFK	M5:+15.99491	1	a2.a1	7.999999797903001E-4	53.29999923706055	2	1437.7347412109375	1437.7298583984375	0.004999999888241291	3.47770470164058
a2	pepa2b33	DaPR130924_VB105_O1930.m	3062	23.450000762939453	YQLEIPENFTTR		1	a2.a1	3.800000122282654E-4	40.400001525878906	2	1510.7542724609375	1510.754150390625	3.000000142492354E-4	0.19857632969048372
a2	pepa2b15	DaPR130924_VB105_O1930.m	3071	23.479999542236328	LDAIEDLMVVPDK	M8:+15.99491	1	a2.a1	7.499999810534064E-6	45.5	2	1473.749267578125	1473.7508544921875	-0.0015999999595806003	-1.0856651615865658
a2	pepa2b27	DaPR130924_VB105_O1930.m	3102	23.610000610351562	TLVAHYPPVQVLFEK		1	a2.a1	0.00419999985024333	42.400001525878906	3	1740.9713134765625	1740.96875	0.0026000000070780516	1.4934214109690662
a2	pepa2b27	DaPR130924_VB105_O1930.m	3148	23.829999923706055	TLVAHYPPVQVLFEK		1	a2.a1	0.014999999664723873	33.29999923706055	2	1740.970703125	1740.96875	0.0020000000949949026	1.1487857521824574
a2	pepa2a7	DaPR130924_VB105_O1930.m	3107	23.6299991607666	FPDLTVELNR		1	a2.a1	9.999999747378752E-6	50.5	2	1203.6417236328125	1203.63720703125	0.0044999998062849045	3.738667914216506
a2	pepa2a2	DaPR130924_VB105_O1930.m	3121	23.700000762939453	AGFDSDYDQALADIR		1	a2.a1	5.8999999055231456E-6	87.9000015258789	2	1656.75390625	1656.7503662109375	0.0035000001080334187	2.1125693884939807
a2	pepa2a5	DaPR130924_VB105_O1930.m	3283	24.510000228881836	ENEQSLLEYLEK		1	a2.a1	0.005900000222027302	42.79999923706055	2	1494.7320556640625	1494.732666015625	-6.000000284984708E-4	-0.4014095912534227
a2	pepa2b14	DaPR130924_VB105_O1930.m	3430	25.360000610351562	LDAIEDLMVVPDK		1	a2.a1	3.3999999868683517E-4	55.29999923706055	2	1457.757568359375	1457.7559814453125	0.0015999999595806003	1.0975773585879978
a2	pepa2b19	DaPR130924_VB105_O1930.m	3481	25.709999084472656	LSDGIGVMLPQVLK		1	a2.a1	1.6999999843392288E-6	50.5	2	1469.8428955078125	1469.8399658203125	0.002899999963119626	1.9730038851550389
a2	pepa2b17	DaPR130924_VB105_O1930.m	3581	26.329999923706055	IIGIMEEVADGFK		1	a2.a1	5.6999999742402E-7	61.29999923706055	2	1421.7357177734375	1421.73486328125	8.999999845400453E-4	0.6330294120121085
a2	pepa2b24	DaPR130924_VB105_O1930.m	3686	27.229999542236328	QSTLYSFFPK	Q1:-17.02655	1	a2.a1	0.012000000104308128	28.0	2	1200.598388671875	1200.593994140625	0.0044999998062849045	3.748144525332201
a2	pepa2b23	DaPR130924_VB105_O1930.m	3758	27.8799991607666	PVILLPEDTPPFLELK		1	a2.a1	0.009200000204145908	43.20000076293945	2	1821.04248046875	1821.041259765625	0.0013000000035390258	0.713877292218157
a2	pepa2b25	DaPR130924_VB105_O1930.m	3037	23.329999923706055	STLIGEDVNPLIK		1	a2.a2	2.6000000070780516E-4	46.099998474121094	2	1398.780029296875	1398.7843017578125	-0.00419999985024333	-3.002607224691691
a2	pepa2a4	DaPR130924_VB105_O1930.m	3310	24.6299991607666	ATSQSLVILDELGR		1	a2.a2	0.035999998450279236	40.0	2	1501.8262939453125	1501.822509765625	0.0038999998942017555	2.596844746194669
a3	pepa3a8	DaPR130924_VB105_O1930.m	773	10.800000190734863	IHEATGMPAGK	M7:+15.99491	1	a3.a1	0.009399999864399433	38.5	2	1127.552734375	1127.5517578125	0.0010000000474974513	0.8868772901720231
a3	pepa3a7	DaPR130924_VB105_O1930.m	1103	13.510000228881836	IHEATGMPAGK		1	a3.a1	0.00559999980032444	31.600000381469727	2	1111.556884765625	1111.556884765625	9.999999747378752E-5	0.08996390454175704
a3	pepa3b16	DaPR130924_VB105_O1930.m	1290	14.829999923706055	QPTEEEASSK	Q1:-17.02655	1	a3.a1	6.800000119255856E-5	36.900001525878906	2	1088.4747314453125	1088.474609375	9.999999747378752E-5	0.09187168594700369
a3	pepa3b24	DaPR130924_VB105_O1930.m	1316	15.029999732971191	VMQQQQQTTQQQLPQK	M2:+15.99491	1	a3.a1	7.099999929778278E-4	56.29999923706055	3	1957.9791259765625	1957.9764404296875	0.0027000000700354576	1.378974748768136
a3	pepa3b24	DaPR130924_VB105_O1930.m	1320	15.050000190734863	VMQQQQQTTQQQLPQK	M2:+15.99491	1	a3.a1	3.600000054575503E-4	54.79999923706055	2	1957.974365234375	1957.9764404296875	-0.0020000000949949026	-1.0214627988863814
a3	pepa3b12	DaPR130924_VB105_O1930.m	1445	15.779999732971191	NGPEFEAR		1	a3.a1	0.003100000089034438	36.79999923706055	2	919.4279174804688	919.4271850585938	6.99999975040555E-4	0.7613435695790799
a3	pepa3a6	DaPR130924_VB105_O1930.m	1465	15.899999618530273	IGEEEIQKPEEK		1	a3.a1	7.300000106624793E-7	50.20000076293945	2	1428.723876953125	1428.7220458984375	0.0017999999690800905	1.2598671478805232
a3	pepa3b23	DaPR130924_VB105_O1930.m	1485	16.0	VMQQQQQTTQQQLPQK		1	a3.a1	0.003000000026077032	51.0	2	1941.9847412109375	1941.9814453125	0.0032999999821186066	1.699295320294668
a3	pepa3b23	DaPR130924_VB105_O1930.m	1482	15.979999542236328	VMQQQQQTTQQQLPQK		1	a3.a1	0.0017999999690800905	41.400001525878906	3	1941.9825439453125	1941.9814453125	0.0010000000474974513	0.5149380030953556
a3	pepa3a2	DaPR130924_VB105_O1930.m	1574	16.5	AQEPSAAIPK		1	a3.a1	0.013000000268220901	37.400001525878906	2	1011.54833984375	1011.5474243164062	0.0010000000474974513	0.9885844434562635
a3	pepa3a5	DaPR130924_VB105_O1930.m	1677	17.030000686645508	GLVPEDDTK		1	a3.a1	0.010999999940395355	29.399999618530273	2	973.4834594726562	973.4840698242188	-6.000000284984708E-4	-0.616342934719838
a3	pepa3b11	DaPR130924_VB105_O1930.m	1976	18.479999542236328	LTAQFVAR		1	a3.a1	5.200000014156103E-4	41.0	2	905.521484375	905.5208129882812	6.99999975040555E-4	0.7730357657164243
a3	pepa3a1	DaPR130924_VB105_O1930.m	2569	21.200000762939453	AGPVQAVPPPPPVPTEPK		1	a3.a1	2.2000000171829015E-4	33.79999923706055	2	1777.9881591796875	1777.985107421875	0.003100000089034438	1.7435467125647186
a3	pepa3b25	DaPR130924_VB105_O1930.m	2571	21.209999084472656	VQAQVIQETIVPK		1	a3.a1	6.100000064179767E-6	62.599998474121094	2	1452.84375	1452.842529296875	0.0013000000035390258	0.8947975966591372
a3	pepa3b13	DaPR130924_VB105_O1930.m	2616	21.40999984741211	PAGPVQAVPPPPPVPTEPK		1	a3.a1	2.5999999706982635E-5	47.0	2	1875.0413818359375	1875.037841796875	0.0035000001080334187	1.8666290514325403
a3	pepa3b22	DaPR130924_VB105_O1930.m	2635	21.5	TQQAAQANITLQEQIEAIHK		1	a3.a1	0.017000000923871994	32.599998474121094	3	2235.17822265625	2235.173095703125	0.005100000184029341	2.281702564259355
a3	pepa3b19	DaPR130924_VB105_O1930.m	2712	21.809999465942383	RTDIFGVEETAIGK		1	a3.a1	2.499999936844688E-5	53.099998474121094	2	1535.8109130859375	1535.8067626953125	0.004100000020116568	2.669606697733993
a3	pepa3b19	DaPR130924_VB105_O1930.m	2710	21.809999465942383	RTDIFGVEETAIGK		1	a3.a1	0.004699999932199717	49.5	3	1535.8089599609375	1535.8067626953125	0.002199999988079071	1.4324718717985794
a3	pepa3a3	DaPR130924_VB105_O1930.m	2877	22.579999923706055	ASKPLPPAPAPDEYLVSPITGEK		1	a3.a1	1.4999999621068127E-5	51.0	3	2377.271484375	2377.265380859375	0.006099999882280827	2.565973463204892
a3	pepa3b21	DaPR130924_VB105_O1930.m	2938	22.850000381469727	TEDSLMPEEEFLR	M6:+15.99491	1	a3.a1	3.100000030826777E-4	42.0	2	1611.724609375	1611.7210693359375	0.003599999938160181	2.2336370769437517
a3	pepa3b10	DaPR130924_VB105_O1930.m	2958	22.950000762939453	LQYEGIFIK		1	a3.a1	0.014999999664723873	31.399999618530273	2	1110.6226806640625	1110.6197509765625	0.002899999963119626	2.611154682392124
a3	pepa3a4	DaPR130924_VB105_O1930.m	2987	23.110000610351562	FNFLNPNDPYHAYYR		1	a3.a1	0.012000000104308128	36.5	3	1930.8914794921875	1930.887451171875	0.0038999998942017555	2.0197965924087424
a3	pepa3b14	DaPR130924_VB105_O1930.m	3083	23.530000686645508	PVVGIIYPPPEVR		1	a3.a1	0.006800000090152025	29.100000381469727	2	1435.839111328125	1435.8311767578125	0.00800000037997961	5.571685940156322
a3	pepa3b18	DaPR130924_VB105_O1930.m	3166	23.90999984741211	QSDDEVYAPGLDIESSLK		1	a3.a1	5.6000000768108293E-5	43.5	2	1965.929931640625	1965.92919921875	7.999999797903001E-4	0.4069322435966748
a3	pepa3b20	DaPR130924_VB105_O1930.m	3179	23.979999542236328	TEDSLMPEEEFLR		1	a3.a1	1.3999999737279722E-6	48.900001525878906	2	1595.72216796875	1595.7261962890625	-0.004000000189989805	-2.506695822436203
a3	pepa3b17	DaPR130924_VB105_O1930.m	3542	26.049999237060547	QSDDEVYAPGLDIESSLK	Q1:-17.02655	1	a3.a1	0.01899999938905239	26.799999237060547	2	1948.9010009765625	1948.902587890625	-0.0015999999595806003	-0.8209748242534503
a3	pepa3b15	DaPR130924_VB105_O1930.m	3658	26.950000762939453	QFLTQLMQK	Q1:-17.02655	1	a3.a1	0.003700000001117587	38.5	2	1119.5865478515625	1119.587158203125	-5.000000237487257E-4	-0.4465932107967349
a3	pepa3a9	DaPR130924_VB105_O1930.m	3762	27.90999984741211	LNGQVLVFTLPLTDQVSVIK		1	a3.a1	0.04899999871850014	27.399999618530273	2	2184.2685546875	2184.264404296875	0.00430000014603138	1.9686262054962023
a4	pepa4b24	DaPR130924_VB105_O1930.m	960	12.40999984741211	VLHNAQEVEK		1	a4.a1	2.500000118743628E-4	38.400001525878906	2	1166.615966796875	1166.6168212890625	-7.999999797903001E-4	-0.6857435665176967
a4	pepa4b17	DaPR130924_VB105_O1930.m	1022	12.899999618530273	NSGEAPSSPTPK		1	a4.a1	9.300000237999484E-5	42.099998474121094	2	1171.5638427734375	1171.5594482421875	0.0044999998062849045	3.841034113152962
a4	pepa4b18	DaPR130924_VB105_O1930.m	1086	13.380000114440918	PNNSGEAPSSPTPK		1	a4.a1	1.0000000116860974E-7	56.900001525878906	2	1382.6552734375	1382.6551513671875	1.9999999494757503E-4	0.14464922417553822
a4	pepa4b19	DaPR130924_VB105_O1930.m	1504	16.110000610351562	SEAHTADGISIR		1	a4.a1	0.023000000044703484	38.70000076293945	3	1256.6251220703125	1256.6234130859375	0.0017999999690800905	1.4324100206439436
a4	pepa4b19	DaPR130924_VB105_O1930.m	1500	16.079999923706055	SEAHTADGISIR		1	a4.a1	2.900000026784255E-6	44.099998474121094	2	1256.6256103515625	1256.6234130859375	0.002300000051036477	1.8303017650994424
a4	pepa4a8	DaPR130924_VB105_O1930.m	1656	16.90999984741211	GASFVTSTNPR		1	a4.a1	0.0015999999595806003	36.400001525878906	2	1136.5711669921875	1136.5699462890625	0.0013000000035390258	1.1437923444866438
a4	pepa4b12	DaPR130924_VB105_O1930.m	1743	17.360000610351562	LTTTGQVTSPVK		1	a4.a1	8.59999970998615E-4	36.70000076293945	2	1231.688720703125	1231.689697265625	-8.999999845400453E-4	-0.7307035096080309
a4	pepa4b11	DaPR130924_VB105_O1930.m	1814	17.729999542236328	LQNELDMVK	M7:+15.99491	1	a4.a1	0.0035000001080334187	34.79999923706055	2	1105.557373046875	1105.55615234375	0.0012000000569969416	1.085426601310999
a4	pepa4b16	DaPR130924_VB105_O1930.m	1942	18.309999465942383	NLQDVVER		1	a4.a1	0.03400000184774399	42.400001525878906	2	972.5126342773438	972.5112915039062	0.0013000000035390258	1.336745408404139
a4	pepa4b22	DaPR130924_VB105_O1930.m	2186	19.479999542236328	TGKPLPFGTLGVHK		1	a4.a1	7.099999947968172E-6	54.79999923706055	3	1451.8385009765625	1451.8372802734375	0.0010999999940395355	0.7576606614154189
a4	pepa4a2	DaPR130924_VB105_O1930.m	2204	19.559999465942383	ADFTVVAGDEGSSTTGGSSEENK		1	a4.a1	3.3999999686784577E-6	47.900001525878906	2	2244.977294921875	2244.974365234375	0.003000000026077032	1.3363181658262866
a4	pepa4a5	DaPR130924_VB105_O1930.m	2209	19.600000381469727	DLEQGDVSETIR		1	a4.a1	9.399999980814755E-4	61.400001525878906	2	1361.6531982421875	1361.6546630859375	-0.001500000013038516	-1.1016009078535702
a4	pepa4b10	DaPR130924_VB105_O1930.m	2254	19.780000686645508	LQNELDMVK		1	a4.a1	0.0013000000035390258	38.29999923706055	2	1089.5621337890625	1089.561279296875	8.999999845400453E-4	0.826020529217816
a4	pepa4a7	DaPR130924_VB105_O1930.m	2441	20.649999618530273	EDEQQQALQDIASR		1	a4.a1	1.6000000186977559E-6	65.0999984741211	2	1630.7681884765625	1630.76708984375	0.0010999999940395355	0.6745291837750605
a4	pepa4a4	DaPR130924_VB105_O1930.m	2636	21.5	ALDLADMITR	M7:+15.99491	1	a4.a1	1.6999999934341758E-4	57.900001525878906	2	1134.5811767578125	1134.582763671875	-0.001500000013038516	-1.3220719202396776
a4	pepa4a6	DaPR130924_VB105_O1930.m	2769	22.059999465942383	DYIPQAFPGGH		1	a4.a1	0.029999999329447746	30.899999618530273	2	1201.5657958984375	1201.5640869140625	0.0017999999690800905	1.4980474106070956
a4	pepa4b13	DaPR130924_VB105_O1930.m	2858	22.5	LYLPPSTPDFSR		1	a4.a1	0.02199999988079071	36.400001525878906	2	1392.7152099609375	1392.7161865234375	-0.0010000000474974513	-0.7180214153995709
a4	pepa4a9	DaPR130924_VB105_O1930.m	3070	23.479999542236328	HVLDALDPNAYEAFK		1	a4.a1	0.0032999999821186066	45.099998474121094	3	1702.843505859375	1702.8438720703125	-5.000000237487257E-4	-0.2936264633238672
a4	pepa4a9	DaPR130924_VB105_O1930.m	3064	23.450000762939453	HVLDALDPNAYEAFK		1	a4.a1	8.399999933317304E-5	41.20000076293945	2	1702.849609375	1702.8438720703125	0.00570000009611249	3.3473415793442336
a4	pepa4b26	DaPR130924_VB105_O1930.m	3133	23.760000228881836	VIQEGLEGLVLK		1	a4.a1	3.899999967416079E-7	70.30000305175781	2	1297.7745361328125	1297.77294921875	0.0015999999595806003	1.2328812682864045
a4	pepa4a1	DaPR130924_VB105_O1930.m	3136	23.760000228881836	AAVWEITGAEFSK		1	a4.a1	5.4000000915266355E-8	61.20000076293945	2	1408.713623046875	1408.7110595703125	0.0024999999441206455	1.7746719081507034
a4	pepa4b23	DaPR130924_VB105_O1930.m	3140	23.799999237060547	TQIIQDFLR		1	a4.a1	3.3000000985339284E-4	42.29999923706055	2	1133.6324462890625	1133.6318359375	6.99999975040555E-4	0.6174844008872274
a4	pepa4b21	DaPR130924_VB105_O1930.m	3244	24.309999465942383	SMILDSEVLLIDNK	M2:+15.99491	1	a4.a1	1.9999999494757503E-4	58.29999923706055	2	1605.8416748046875	1605.8408203125	8.999999845400453E-4	0.5604540457284573
a4	pepa4a3	DaPR130924_VB105_O1930.m	3257	24.399999618530273	ALDLADMITR		1	a4.a1	0.0010999999940395355	53.79999923706055	2	1118.5888671875	1118.5877685546875	0.0010999999940395355	0.9833828198039668
a4	pepa4b15	DaPR130924_VB105_O1930.m	3333	24.729999542236328	IYYPDFIVPDPK		1	a4.a1	2.2000000171829015E-4	47.599998474121094	2	1466.7587890625	1466.7569580078125	0.0017999999690800905	1.2271971571383562
a4	pepa4b20	DaPR130924_VB105_O1930.m	3453	25.510000228881836	SMILDSEVLLIDNK		1	a4.a1	3.199999980552093E-7	50.5	2	1589.841064453125	1589.845947265625	-0.004800000227987766	-3.0191605898944385
a4	pepa4b25	DaPR130924_VB105_O1930.m	3525	25.959999084472656	VLLDIFTGVR		1	a4.a1	1.0999999631167157E-6	54.29999923706055	2	1132.673828125	1132.6728515625	0.0010000000474974513	0.8828674988704557
a4	pepa4b14	DaPR130924_VB105_O1930.m	3705	27.3799991607666	IYYPDFIVPD		1	a4.a1	0.035999998450279236	27.0	2	1241.6136474609375	1241.6092529296875	0.004399999976158142	3.5437880039762515
a5	pepa5b12	DaPR130924_VB105_O1930.m	726	10.350000381469727	KTDVEERPR		1	a5.a1	0.028999999165534973	39.5	2	1129.599853515625	1129.596435546875	0.0035000001080334187	3.098451799149802
a5	pepa5b14	DaPR130924_VB105_O1930.m	854	11.5600004196167	MSELSSSRPK	M1:+15.99491	1	a5.a1	1.6999999934341758E-4	40.099998474121094	2	1137.5579833984375	1137.5572509765625	7.999999797903001E-4	0.7032612900172905
a5	pepa5b13	DaPR130924_VB105_O1930.m	1035	13.0	MSELSSSRPK		1	a5.a1	0.00570000009611249	28.100000381469727	2	1121.561279296875	1121.5623779296875	-0.0010000000474974513	-0.8916134021394063
a5	pepa5a6	DaPR130924_VB105_O1930.m	1129	13.699999809265137	DPNNPYDK		1	a5.a1	0.01600000075995922	37.20000076293945	2	962.422119140625	962.4218139648438	3.000000142492354E-4	0.31171364769189874
a5	pepa5a8	DaPR130924_VB105_O1930.m	1155	13.930000305175781	EYNVNDDSMK	M9:+15.99491	1	a5.a1	0.01899999938905239	30.600000381469727	2	1230.4931640625	1230.4947509765625	-0.001500000013038516	-1.2190218705509024
a5	pepa5b24	DaPR130924_VB105_O1930.m	1254	14.609999656677246	VNNVNGNQVGHLK		1	a5.a1	0.023000000044703484	36.599998474121094	2	1392.73974609375	1392.7347412109375	0.005100000184029341	3.6618603910139105
a5	pepa5b17	DaPR130924_VB105_O1930.m	1392	15.479999542236328	PVTMGDEGGLR	M4:+15.99491	1	a5.a1	9.200000022246968E-6	50.0	2	1147.542724609375	1147.5416259765625	0.0012000000569969416	1.0457137500138496
a5	pepa5a9	DaPR130924_VB105_O1930.m	1431	15.710000038146973	GDSPLHSIR		1	a5.a1	0.00989999994635582	35.5	2	981.5121459960938	981.5115966796875	5.000000237487257E-4	0.5094183557689526
a5	pepa5a5	DaPR130924_VB105_O1930.m	1769	17.5	AVSSNGPSGNDTPEELR		1	a5.a1	1.2000000424450263E-6	52.900001525878906	2	1729.8037109375	1729.7991943359375	0.004600000102072954	2.6592682648571095
a5	pepa5b23	DaPR130924_VB105_O1930.m	1784	17.579999923706055	VILDEGHAIR		1	a5.a1	0.003000000026077032	51.5	2	1122.62841796875	1122.626953125	0.001500000013038516	1.336151790105379
a5	pepa5b11	DaPR130924_VB105_O1930.m	1836	17.829999923706055	IREPALLSK		1	a5.a1	0.0013000000035390258	35.400001525878906	2	1026.6326904296875	1026.6309814453125	0.0017000000225380063	1.655901734179803
a5	pepa5b16	DaPR130924_VB105_O1930.m	1880	18.049999237060547	PVTMGDEGGLR		1	a5.a1	2.100000074278796E-6	45.400001525878906	2	1131.546875	1131.5467529296875	1.9999999494757503E-4	0.1767492102555684
a5	pepa5b10	DaPR130924_VB105_O1930.m	2072	18.93000030517578	GKPVLELPER		1	a5.a1	0.017999999225139618	30.0	2	1137.663818359375	1137.6630859375	7.999999797903001E-4	0.703195866754395
a5	pepa5a1	DaPR130924_VB105_O1930.m	2251	19.780000686645508	AGGVGLNLSAASR		1	a5.a1	0.023000000044703484	28.200000762939453	2	1172.64501953125	1172.6385498046875	0.006399999838322401	5.457777112468606
a5	pepa5a4	DaPR130924_VB105_O1930.m	2258	19.799999237060547	AVLDLESER		1	a5.a1	0.013000000268220901	39.79999923706055	2	1031.539306640625	1031.5372314453125	0.002199999988079071	2.1327392953103557
a5	pepa5a3	DaPR130924_VB105_O1930.m	2360	20.280000686645508	ASGFVFTR		1	a5.a1	9.999999747378752E-5	45.099998474121094	2	884.46435546875	884.462890625	0.00139999995008111	1.5828815034758654
a5	pepa5b21	DaPR130924_VB105_O1930.m	2385	20.399999618530273	THEMEPAEAIETPLLPHQK	M4:+15.99491	1	a5.a1	0.01899999938905239	35.70000076293945	3	2187.083740234375	2187.075439453125	0.00839999970048666	3.840745293444047
a5	pepa5b26	DaPR130924_VB105_O1930.m	2395	20.43000030517578	YYTGVVNNNEMVALQR	M11:+15.99491	1	a5.a1	6.399999887690688E-12	63.20000076293945	2	1886.909912109375	1886.9068603515625	0.003000000026077032	1.5899036084473621
a5	pepa5b22	DaPR130924_VB105_O1930.m	2486	20.829999923706055	VFIQHITLSDEER		1	a5.a1	3.600000127335079E-5	54.29999923706055	2	1586.81787109375	1586.8177490234375	1.9999999494757503E-4	0.1260384156092654
a5	pepa5b22	DaPR130924_VB105_O1930.m	2479	20.799999237060547	VFIQHITLSDEER		1	a5.a1	3.1999999191612005E-4	50.79999923706055	3	1586.818115234375	1586.8177490234375	3.9999998989515007E-4	0.2520768312185308
a5	pepa5a2	DaPR130924_VB105_O1930.m	2555	21.149999618530273	AGPSYSMPVHAAVQMTTEQLK	M15:+15.99491	1	a5.a1	0.001500000013038516	42.400001525878906	3	2262.0927734375	2262.089599609375	0.003100000089034438	1.3704143680116634
a5	pepa5b20	DaPR130924_VB105_O1930.m	2618	21.40999984741211	THEMEPAEAIETPLLPHQK		1	a5.a1	1.1000000085914508E-4	55.79999923706055	3	2171.083251953125	2171.08056640625	0.00279999990016222	1.289680329457791
a5	pepa5b25	DaPR130924_VB105_O1930.m	2746	21.959999084472656	YYTGVVNNNEMVALQR		1	a5.a1	1.500000053056283E-7	49.900001525878906	2	1870.91259765625	1870.9119873046875	6.000000284984708E-4	0.3206992272056878
a5	pepa5b19	DaPR130924_VB105_O1930.m	2788	22.18000030517578	TAVQYIESSDSEEIETSELPQK		1	a5.a1	2.6000000730164174E-7	55.900001525878906	2	2483.1767578125	2483.16748046875	0.009200000204145908	3.7049455087134175
a5	pepa5b15	DaPR130924_VB105_O1930.m	2963	22.979999542236328	NDLYYNTITNFSEK		1	a5.a1	9.999999974752427E-7	44.599998474121094	2	1721.806396484375	1721.8021240234375	0.00430000014603138	2.4973834600594595
a5	pepa5a7	DaPR130924_VB105_O1930.m	3013	23.229999542236328	ELAGALAYIMDNK	M10:+15.99491	1	a5.a1	0.005100000184029341	30.399999618530273	2	1424.7081298828125	1424.7093505859375	-0.0012000000569969416	-0.842277097783783
a5	pepa5b18	DaPR130924_VB105_O1930.m	3163	23.899999618530273	QALAWMVSR	M6:+15.99491 - Q1:-17.02655	1	a5.a1	0.03200000151991844	36.70000076293945	2	1060.5272216796875	1060.5247802734375	0.002400000113993883	2.263030679372797
a6	pepa6b10	DaPR130924_VB105_O1930.m	731	10.380000114440918	NDKSEEEQSSSSVK		2	a6.a1 a6.a2	1.700000029813964E-5	46.29999923706055	2	1553.6903076171875	1553.6929931640625	-0.0026000000070780516	-1.6734322794255558
a6	pepa6a2	DaPR130924_VB105_O1930.m	1028	12.949999809265137	EAEEGEDDRDSANGEDDS		2	a6.a1 a6.a2	0.0032999999821186066	40.79999923706055	2	1939.6990966796875	1939.691162109375	0.007899999618530273	4.07281312244532
a6	pepa6a9	DaPR130924_VB105_O1930.m	1616	16.709999084472656	MYSYPAR		2	a6.a1 a6.a2	0.014999999664723873	19.0	2	887.4096069335938	887.4083862304688	0.0012000000569969416	1.3522523289353834
a6	pepa6b20	DaPR130924_VB105_O1930.m	2240	19.729999542236328	VPPPPPIAR		2	a6.a1 a6.a2	0.010999999940395355	26.899999618530273	2	943.572509765625	943.5728149414062	-3.000000142492354E-4	-0.31794050178084526
a6	pepa6b20	DaPR130924_VB105_O1930.m	1816	17.729999542236328	VPPPPPIAR		2	a6.a1 a6.a2	0.010999999940395355	31.399999618530273	2	943.574462890625	943.5728149414062	0.0017000000225380063	1.8016627817362165
a6	pepa6b11	DaPR130924_VB105_O1930.m	1835	17.829999923706055	PPPPPIAR		2	a6.a1 a6.a2	0.005100000184029341	34.0	2	844.5044555664062	844.50439453125	9.999999747378752E-5	0.11841264310920897
a6	pepa6a1	DaPR130924_VB105_O1930.m	2159	19.350000381469727	AFVQYVNER		2	a6.a1 a6.a2	0.035999998450279236	34.0	2	1125.5694580078125	1125.5692138671875	3.000000142492354E-4	0.2665318227908054
a6	pepa6a4	DaPR130924_VB105_O1930.m	2190	19.5	GDDQLELIKDDEK		3	a6.a1 a6.a2 a6.a3	3.100000030826777E-4	42.20000076293945	2	1517.7371826171875	1517.7333984375	0.003800000064074993	2.5037335726993137
a6	pepa6a4	DaPR130924_VB105_O1930.m	2180	19.459999084472656	GDDQLELIKDDEK		3	a6.a1 a6.a2 a6.a3	0.007699999958276749	34.599998474121094	3	1517.73388671875	1517.7333984375	5.000000237487257E-4	0.3294386380793053
a6	pepa6b16	DaPR130924_VB105_O1930.m	2430	20.600000381469727	SAAEMYGSVTEHPSPSPL	M5:+15.99491	1	a6.a1	0.0017000000225380063	53.20000076293945	2	1875.8428955078125	1875.84326171875	-3.9999998989515007E-4	-0.2132374266326752
a6	pepa6a3	DaPR130924_VB105_O1930.m	2481	20.799999237060547	GDDQLELIK		2	a6.a1 a6.a2	0.008200000040233135	45.79999923706055	2	1030.5418701171875	1030.5418701171875	-0.0	-0.0
a6	pepa6b17	DaPR130924_VB105_O1930.m	2518	20.959999084472656	SDVEAIFSK		3	a6.a1 a6.a2 a6.a3	8.900000248104334E-4	47.5	2	995.5087280273438	995.5048217773438	0.0038999998942017555	3.9176102504845884
a6	pepa6b15	DaPR130924_VB105_O1930.m	2706	21.799999237060547	SAAEMYGSVTEHPSPSPL		1	a6.a1	9.999999747378752E-5	39.599998474121094	2	1859.8564453125	1859.848388671875	0.008100000210106373	4.355193820874085
a6	pepa6b18	DaPR130924_VB105_O1930.m	2894	22.649999618530273	VDSLLENLEK		3	a6.a1 a6.a2 a6.a3	9.999999747378752E-6	52.20000076293945	2	1159.6231689453125	1159.620849609375	0.002300000051036477	1.9834069487550567
a6	pepa6a5	DaPR130924_VB105_O1930.m	3026	23.280000686645508	GFAFVQYVNER		2	a6.a1 a6.a2	6.100000060627053E-9	61.099998474121094	2	1329.663330078125	1329.6590576171875	0.00430000014603138	3.233911822281108
a6	pepa6a7	DaPR130924_VB105_O1930.m	3220	24.200000762939453	MIAGQVLDINLAAEPK	M1:+15.99491	2	a6.a1 a6.a2	0.035999998450279236	32.5	2	1698.9139404296875	1698.909912109375	0.004100000020116568	2.4133122014845316
a6	pepa6a7	DaPR130924_VB105_O1930.m	3111	23.65999984741211	MIAGQVLDINLAAEPK	M1:+15.99491	2	a6.a1 a6.a2	1.3999999737279722E-7	65.0	2	1698.9112548828125	1698.909912109375	0.00139999995008111	0.8240577914710399
a6	pepa6a7	DaPR130924_VB105_O1930.m	3120	23.700000762939453	MIAGQVLDINLAAEPK	M1:+15.99491	2	a6.a1 a6.a2	1.500000071246177E-4	52.0	3	1698.9114990234375	1698.909912109375	0.0015999999595806003	0.941780342898837
a6	pepa6b12	DaPR130924_VB105_O1930.m	3188	24.030000686645508	QKVDSLLENLEK	Q1:-17.02655	3	a6.a1 a6.a2 a6.a3	1.6999999843392288E-6	46.099998474121094	2	1398.74951171875	1398.7479248046875	0.0015999999595806003	1.1438801310851021
a6	pepa6b19	DaPR130924_VB105_O1930.m	3228	24.229999542236328	VFIGNLNTLVVK		3	a6.a1 a6.a2 a6.a3	4.8999998398358E-5	52.29999923706055	2	1316.7955322265625	1316.7940673828125	0.001500000013038516	1.139130293941735
a6	pepa6b19	DaPR130924_VB105_O1930.m	3335	24.75	VFIGNLNTLVVK		3	a6.a1 a6.a2 a6.a3	4.4999999227002263E-4	42.099998474121094	2	1316.794189453125	1316.7940673828125	1.9999999494757503E-4	0.15188403403508952
a6	pepa6a6	DaPR130924_VB105_O1930.m	3276	24.479999542236328	MIAGQVLDINLAAEPK		2	a6.a1 a6.a2	8.300000331473711E-8	78.30000305175781	2	1682.9176025390625	1682.9150390625	0.0027000000700354576	1.6043591074802828
a6	pepa6a6	DaPR130924_VB105_O1930.m	3292	24.549999237060547	MIAGQVLDINLAAEPK		2	a6.a1 a6.a2	7.999999979801942E-6	60.099998474121094	3	1682.915771484375	1682.9150390625	7.999999797903001E-4	0.47536563713635566
a6	pepa6b14	DaPR130924_VB105_O1930.m	3150	23.829999923706055	SAAEMYGSSFDLDYDFQR	M5:+15.99491	1	a6.a2	5.000000058430487E-8	68.5	2	2117.881103515625	2117.876220703125	0.005100000184029341	2.4080728298352416
a6	pepa6b13	DaPR130924_VB105_O1930.m	3313	24.649999618530273	SAAEMYGSSFDLDYDFQR		1	a6.a2	1.5999999547489097E-8	65.5999984741211	2	2101.8828125	2101.881103515625	0.0017000000225380063	0.8087993272762056
a6	pepa6a8	DaPR130924_VB105_O1930.m	3190	24.049999237060547	MIASQVVDINLAAEPK	M1:+15.99491	1	a6.a3	0.009399999864399433	35.20000076293945	2	1714.9013671875	1714.90478515625	-0.0034000000450760126	-1.9826173875689714
a7	pepa7a5	DaPR130924_VB105_O1930.m	1511	16.149999618530273	EEQMDGTVTLK	M4:+15.99491	1	a7.a1	0.0430000014603138	32.29999923706055	2	1266.589111328125	1266.588623046875	5.000000237487257E-4	0.39476118342665806
a7	pepa7b20	DaPR130924_VB105_O1930.m	1644	16.850000381469727	PSASTQALSSSVSSSK		1	a7.a1	1.700000029813964E-5	46.70000076293945	2	1523.75634765625	1523.7552490234375	0.0012000000569969416	0.7875280874444974
a7	pepa7b14	DaPR130924_VB105_O1930.m	1960	18.399999618530273	IEVQDTSGGTTALR		1	a7.a1	4.300000078227839E-10	78.0999984741211	2	1447.7408447265625	1447.7391357421875	0.0017999999690800905	1.2433178910766376
a7	pepa7b25	DaPR130924_VB105_O1930.m	1962	18.40999984741211	TYEVSLR		1	a7.a1	4.799999878741801E-4	35.20000076293945	2	867.4585571289062	867.45751953125	0.0010999999940395355	1.2680736166007818
a7	pepa7a1	DaPR130924_VB105_O1930.m	2143	19.280000686645508	ALVSEWK		1	a7.a1	0.010999999940395355	29.399999618530273	2	832.4579467773438	832.456787109375	0.0012000000569969416	1.4415163352368412
a7	pepa7b10	DaPR130924_VB105_O1930.m	2216	19.610000610351562	GAVYSMVEFNGK	M6:+15.99491	1	a7.a1	5.100000066704524E-7	52.29999923706055	2	1317.615478515625	1317.61474609375	6.99999975040555E-4	0.5312630092489486
a7	pepa7b19	DaPR130924_VB105_O1930.m	2241	19.729999542236328	MQEVVANLQYDDGSGMK	M1:+15.99491 - M16:+15.99491	1	a7.a1	3.000000106112566E-7	50.099998474121094	2	1916.84130859375	1916.8369140625	0.0044999998062849045	2.347617459404884
a7	pepa7b15	DaPR130924_VB105_O1930.m	2381	20.3799991607666	IEVQDTSGGTTALRPSASTQALSSSVSSSK		1	a7.a1	1.1000000085914508E-4	55.20000076293945	3	2952.48046875	2952.47607421875	0.004399999976158142	1.4902745578801748
a7	pepa7a7	DaPR130924_VB105_O1930.m	2461	20.709999084472656	EMLGGEIIPR	M2:+15.99491	1	a7.a1	0.008899999782443047	37.20000076293945	2	1130.5826416015625	1130.5877685546875	-0.005200000014156103	-4.5993775616409165
a7	pepa7b17	DaPR130924_VB105_O1930.m	2548	21.100000381469727	IVVFQYSDGK		1	a7.a1	2.900000026784255E-7	49.70000076293945	2	1155.60595703125	1155.6048583984375	0.0010999999940395355	0.9518824588225033
a7	pepa7b24	DaPR130924_VB105_O1930.m	2587	21.280000686645508	SYNYVVTAQK	S1:+42.01056	1	a7.a1	8.399999933317304E-5	43.0	2	1214.60302734375	1214.6055908203125	-0.0024999999441206455	-2.0582812750204877
a7	pepa7b18	DaPR130924_VB105_O1930.m	2637	21.5	MQEVVANLQYDDGSGMK		1	a7.a1	7.599999776175537E-7	54.29999923706055	2	1884.84619140625	1884.8470458984375	-7.999999797903001E-4	-0.4244376123416261
a7	pepa7a9	DaPR130924_VB105_O1930.m	2691	21.729999542236328	GAVYSMVEFNGK		1	a7.a1	2.900000026784255E-7	56.0	2	1301.6226806640625	1301.619873046875	0.002899999963119626	2.227992997933575
a7	pepa7a6	DaPR130924_VB105_O1930.m	2770	22.079999923706055	EMLGGEIIPR		1	a7.a1	0.02199999988079071	37.599998474121094	2	1114.59375	1114.5928955078125	8.999999845400453E-4	0.8074696942420416
a7	pepa7a2	DaPR130924_VB105_O1930.m	2861	22.510000228881836	ALYYLQIHPQELR		1	a7.a1	0.017000000923871994	29.0	3	1643.892822265625	1643.8907470703125	0.0020000000949949026	1.2166259214970558
a7	pepa7a2	DaPR130924_VB105_O1930.m	2867	22.549999237060547	ALYYLQIHPQELR		1	a7.a1	6.100000149444895E-8	53.29999923706055	2	1643.896728515625	1643.8907470703125	0.005900000222027302	3.5890464330078418
a7	pepa7b13	DaPR130924_VB105_O1930.m	2868	22.549999237060547	IAVMELFR	M4:+15.99491	1	a7.a1	3.3000000985339284E-4	48.900001525878906	2	994.5419311523438	994.5394287109375	0.0024999999441206455	2.5137263259245497
a7	pepa7b21	DaPR130924_VB105_O1930.m	2953	22.90999984741211	QSGESIDIITR	Q1:-17.02655	1	a7.a1	0.02199999988079071	34.29999923706055	2	1201.6048583984375	1201.6063232421875	-0.00139999995008111	-1.165107009676526
a7	pepa7b23	DaPR130924_VB105_O1930.m	3130	23.75	SVLLLAYKPMEGNFEEIAR	M10:+15.99491	1	a7.a1	0.032999999821186066	43.599998474121094	3	2196.138671875	2196.13720703125	0.0012000000569969416	0.5464139732048472
a7	pepa7b16	DaPR130924_VB105_O1930.m	3293	24.549999237060547	LFMLLLEK	M3:+15.99491	1	a7.a1	0.0019000000320374966	41.400001525878906	2	1022.5965576171875	1022.5958862304688	6.99999975040555E-4	0.6845323597192642
a7	pepa7b12	DaPR130924_VB105_O1930.m	3349	24.850000381469727	IAVMELFR		1	a7.a1	0.014999999664723873	41.599998474121094	2	978.5447387695312	978.5444946289062	1.9999999494757503E-4	0.20438518232471495
a7	pepa7b22	DaPR130924_VB105_O1930.m	3357	24.8799991607666	SVLLLAYKPMEGNFEEIAR		1	a7.a1	0.041999999433755875	31.600000381469727	3	2180.14404296875	2180.142333984375	0.001500000013038516	0.6880284785338546
a7	pepa7a4	DaPR130924_VB105_O1930.m	3376	25.0	DPNTYFIVGTAMVYPEEAEPK	M12:+15.99491	1	a7.a1	0.013000000268220901	32.599998474121094	2	2387.116943359375	2387.111572265625	0.005400000140070915	2.2621481973487048
a7	pepa7a8	DaPR130924_VB105_O1930.m	3421	25.309999465942383	ETDDTLVLSFVGQTR		1	a7.a1	3.6000000136482413E-7	53.79999923706055	2	1680.8458251953125	1680.8443603515625	0.001500000013038516	0.8924086301034908
a7	pepa7b11	DaPR130924_VB105_O1930.m	3549	26.110000610351562	GDFILVGDLMR		1	a7.a1	2.6000000070780516E-4	48.79999923706055	2	1235.64697265625	1235.645751953125	0.0013000000035390258	1.052081473581064
a7	pepa7a3	DaPR130924_VB105_O1930.m	3601	26.459999084472656	DPNTYFIVGTAMVYPEEAEPK		1	a7.a1	0.00279999990016222	32.5	2	2371.126708984375	2371.116943359375	0.009999999776482582	4.2174215845780605
a8	pepa8b20	DaPR130924_VB105_O1930.m	764	10.710000038146973	RPPAAPSR		1	a8.a1	0.002199999988079071	32.5	2	851.4865112304688	851.4849853515625	0.001500000013038516	1.7616282598561543
a8	pepa8b17	DaPR130924_VB105_O1930.m	2066	18.899999618530273	KFTDFDEVR		1	a8.a1	0.028999999165534973	31.5	2	1156.567138671875	1156.563720703125	0.0034000000450760126	2.9397429507896082
a8	pepa8a7	DaPR130924_VB105_O1930.m	2283	19.90999984741211	FTDFDEVR		1	a8.a1	0.006800000090152025	41.599998474121094	2	1028.469970703125	1028.46875	0.0012000000569969416	1.1667831978336158
a8	pepa8b23	DaPR130924_VB105_O1930.m	2302	20.0	TIMHLMINNTK		1	a8.a1	2.7000000955013093E-6	49.599998474121094	2	1315.6864013671875	1315.6865234375	-9.999999747378752E-5	-0.07600594495147453
a8	pepa8b14	DaPR130924_VB105_O1930.m	2425	20.559999465942383	LDLMDEGTDAR		1	a8.a1	3.099999958067201E-6	61.5	2	1235.5570068359375	1235.5577392578125	-6.000000284984708E-4	-0.4856106755956909
a8	pepa8b15	DaPR130924_VB105_O1930.m	2474	20.780000686645508	IEGSGDQVDTLELSGGAR		1	a8.a1	3.699999950868005E-8	61.900001525878906	2	1803.875244140625	1803.872314453125	0.003000000026077032	1.6630889016036225
a8	pepa8b13	DaPR130924_VB105_O1930.m	2565	21.200000762939453	HVFAIFNTEQR		1	a8.a1	3.400000059627928E-5	42.29999923706055	2	1361.6983642578125	1361.696533203125	0.0019000000320374966	1.3953182560934614
a8	pepa8b16	DaPR130924_VB105_O1930.m	2600	21.350000381469727	LQSQLLSLEK		1	a8.a1	0.0031999999191612005	45.0	2	1158.6754150390625	1158.67333984375	0.002199999988079071	1.8987232314983156
a8	pepa8b25	DaPR130924_VB105_O1930.m	2677	21.65999984741211	VPVGDQPPDIEYQIK		1	a8.a1	2.099999983329326E-4	45.29999923706055	2	1697.8778076171875	1697.8748779296875	0.003000000026077032	1.7669146679024414
a8	pepa8a8	DaPR130924_VB105_O1930.m	2781	22.149999618530273	GISPVPINLR		1	a8.a1	0.0038999998942017555	44.400001525878906	2	1065.6431884765625	1065.641845703125	0.0013000000035390258	1.2199220674196294
a8	pepa8a4	DaPR130924_VB105_O1930.m	2784	22.15999984741211	DQAENEDGAQENTFSMDPQLER		1	a8.a1	7.300000288523734E-4	44.0	3	2524.0625	2524.05322265625	0.009200000204145908	3.6449311454946502
a8	pepa8b10	DaPR130924_VB105_O1930.m	2821	22.329999923706055	GMEELIPLVNK	M2:+15.99491	1	a8.a1	6.000000212225132E-7	47.5	2	1258.6719970703125	1258.671630859375	5.000000237487257E-4	0.3972442148452523
a8	pepa8b21	DaPR130924_VB105_O1930.m	2844	22.43000030517578	SSVLENFVGR		1	a8.a1	1.8000000636675395E-5	53.599998474121094	2	1107.5811767578125	1107.5797119140625	0.001500000013038516	1.3543043420742087
a8	pepa8b19	DaPR130924_VB105_O1930.m	2873	22.559999465942383	PNQGEILVIR		1	a8.a1	1.4000000192027073E-5	43.099998474121094	2	1138.6536865234375	1138.6583251953125	-0.004600000102072954	-4.039842330476022
a8	pepa8a6	DaPR130924_VB105_O1930.m	3090	23.559999465942383	FPFELVK		1	a8.a1	3.699999942909926E-4	32.79999923706055	2	879.4969482421875	879.4979248046875	-0.0010000000474974513	-1.1370124013874439
a8	pepa8a3	DaPR130924_VB105_O1930.m	3196	24.059999465942383	DMILQFISR	M2:+15.99491	1	a8.a1	0.00800000037997961	36.0	2	1138.5914306640625	1138.5928955078125	-0.00139999995008111	-1.2295878145776677
a8	pepa8a9	DaPR130924_VB105_O1930.m	3252	24.360000610351562	GMEELIPLVNK		1	a8.a1	2.2000000171829015E-4	47.20000076293945	2	1242.6788330078125	1242.6767578125	0.002199999988079071	1.770371880095158
a8	pepa8b12	DaPR130924_VB105_O1930.m	3278	24.479999542236328	GWLTINNISLMK	M11:+15.99491	1	a8.a1	5.200000032345997E-6	60.900001525878906	2	1405.750244140625	1405.751220703125	-8.999999845400453E-4	-0.6402270695449837
a8	pepa8b18	DaPR130924_VB105_O1930.m	3299	24.579999923706055	NLVDSYVAIINK		1	a8.a1	2.099999996119095E-8	70.0999984741211	2	1348.75048828125	1348.74755859375	0.003000000026077032	2.224285787923823
a8	pepa8a5	DaPR130924_VB105_O1930.m	3315	24.649999618530273	ESSLILAVTPANMDLANSDALK	M13:+15.99491	1	a8.a1	0.014999999664723873	31.100000381469727	2	2289.179443359375	2289.1650390625	0.014999999664723873	6.552607351922053
a8	pepa8a1	DaPR130924_VB105_O1930.m	3438	25.43000030517578	ALLQMVQQFGVDFEK	M5:+15.99491	1	a8.a1	1.199999957179898E-7	63.0	2	1768.8929443359375	1768.894287109375	-0.0013000000035390258	-0.7349223823111616
a8	pepa8a2	DaPR130924_VB105_O1930.m	3515	25.90999984741211	DMILQFISR		1	a8.a1	1.8000000272877514E-4	45.79999923706055	2	1122.5972900390625	1122.5980224609375	-6.99999975040555E-4	-0.6235535436861261
a8	pepa8b11	DaPR130924_VB105_O1930.m	3633	26.729999542236328	GPTPGPPLIPVPVGAAASFSAPPIPSR		1	a8.a1	0.02500000037252903	31.899999618530273	3	2550.4208984375	2550.407958984375	0.013000000268220901	5.097223847042012
a8	pepa8b24	DaPR130924_VB105_O1930.m	3704	27.3799991607666	VLNLTLIDLPGITK		1	a8.a1	6.799999937356915E-6	50.79999923706055	2	1509.9273681640625	1509.925537109375	0.0019000000320374966	1.25834021966069
a8	pepa8b22	DaPR130924_VB105_O1930.m	3728	27.610000610351562	TGLFTPDLAFEAIVK		1	a8.a1	3.499999875202775E-4	37.599998474121094	2	1621.8846435546875	1621.884033203125	6.99999975040555E-4	0.43159681007408185
a9	pepa9a6	DaPR130924_VB105_O1930.m	1297	14.880000114440918	ESIEEPSAK		1	a9.a1	0.03999999910593033	30.600000381469727	2	989.4794921875	989.47900390625	5.000000237487257E-4	0.5053164562106253
a9	pepa9b23	DaPR130924_VB105_O1930.m	1560	16.40999984741211	YISSQIER		1	a9.a1	0.019999999552965164	31.899999618530273	2	995.5180053710938	995.51611328125	0.0019000000320374966	1.9085577889593783
a9	pepa9b11	DaPR130924_VB105_O1930.m	1622	16.75	HLILPEK		1	a9.a1	0.017999999225139618	24.700000762939453	2	849.521484375	849.5197143554688	0.0017999999690800905	2.118844258306297
a9	pepa9b16	DaPR130924_VB105_O1930.m	1817	17.729999542236328	NIEMTQEDVR		1	a9.a1	1.1999999696854502E-4	45.900001525878906	2	1234.5689697265625	1234.57373046875	-0.004600000102072954	-3.725982489783255
a9	pepa9a9	DaPR130924_VB105_O1930.m	1884	18.059999465942383	GDPLLDQR		1	a9.a1	1.6999999934341758E-4	35.400001525878906	2	913.4747314453125	913.4741821289062	5.000000237487257E-4	0.5473608707620456
a9	pepa9a1	DaPR130924_VB105_O1930.m	1925	18.25	ANSNLVLQADR		1	a9.a1	1.9999999494757503E-5	37.79999923706055	2	1200.630859375	1200.633544921875	-0.0026000000070780516	-2.1655233756168566
a9	pepa9a7	DaPR130924_VB105_O1930.m	2068	18.899999618530273	FLYQLHETEK		1	a9.a1	0.006300000008195639	38.0	2	1307.664794921875	1307.6634521484375	0.00139999995008111	1.0706118212457245
a9	pepa9b17	DaPR130924_VB105_O1930.m	2211	19.600000381469727	NQVLVFVHSR		1	a9.a1	0.03400000184774399	42.099998474121094	2	1198.6690673828125	1198.6695556640625	-3.9999998989515007E-4	-0.33370330297039225
a9	pepa9b21	DaPR130924_VB105_O1930.m	2325	20.110000610351562	SPTLYGISHDDLK		1	a9.a1	0.014999999664723873	36.79999923706055	2	1445.7320556640625	1445.7275390625	0.004600000102072954	3.1817890838932774
a9	pepa9b14	DaPR130924_VB105_O1930.m	2334	20.149999618530273	KPVIVFVPSR		1	a9.a1	8.399999933317304E-5	45.29999923706055	2	1141.71142578125	1141.7095947265625	0.0019000000320374966	1.6641710298427888
a9	pepa9b22	DaPR130924_VB105_O1930.m	2345	20.200000762939453	YAQAGFEGFK		1	a9.a1	0.0035000001080334187	40.79999923706055	2	1117.533203125	1117.53173828125	0.001500000013038516	1.342243769600224
a9	pepa9b20	DaPR130924_VB105_O1930.m	2421	20.549999237060547	SLVQEMVGSFGK	M6:+15.99491	1	a9.a1	0.03999999910593033	39.599998474121094	2	1297.6448974609375	1297.6461181640625	-0.0010999999940395355	-0.8476887331931753
a9	pepa9b18	DaPR130924_VB105_O1930.m	2498	20.8799991607666	NSAFESLYQDK		1	a9.a1	7.699999855503847E-7	52.099998474121094	2	1301.600830078125	1301.6011962890625	-3.9999998989515007E-4	-0.3073137847718428
a9	pepa9b19	DaPR130924_VB105_O1930.m	2863	22.510000228881836	PFGSEEQLLPVEK		1	a9.a1	1.9999999494757503E-5	48.400001525878906	2	1472.762939453125	1472.7635498046875	-6.000000284984708E-4	-0.40739739150798554
a9	pepa9b10	DaPR130924_VB105_O1930.m	2891	22.6299991607666	GPVLEALVAR		1	a9.a1	1.4999999621068127E-5	50.20000076293945	2	1024.6146240234375	1024.6153564453125	-6.99999975040555E-4	-0.6831831776063338
a9	pepa9b13	DaPR130924_VB105_O1930.m	2985	23.100000381469727	LYDLNHNEIGELIR		1	a9.a1	0.0017999999690800905	37.099998474121094	3	1698.8892822265625	1698.88134765625	0.007899999618530273	4.650118520301014
a9	pepa9a8	DaPR130924_VB105_O1930.m	3092	23.559999465942383	FQIMNEIVYEK		1	a9.a1	0.007699999958276749	32.29999923706055	2	1413.7099609375	1413.708740234375	0.0013000000035390258	0.9195670696097572
a9	pepa9a5	DaPR130924_VB105_O1930.m	3101	23.610000610351562	EIDLLLGQTDDTR		1	a9.a1	6.399999983841553E-5	53.29999923706055	2	1488.7586669921875	1488.7545166015625	0.00430000014603138	2.888320470622085
a9	pepa9b12	DaPR130924_VB105_O1930.m	3287	24.530000686645508	LPDMLNAEIVLGNVQNAK	M4:+15.99491	1	a9.a1	1.1999999696854502E-4	47.0	2	1955.030517578125	1955.027099609375	0.0035000001080334187	1.790256569196784
a9	pepa9b15	DaPR130924_VB105_O1930.m	3317	24.65999984741211	NALLQLTDSQIADVAR		1	a9.a1	2.100000034976901E-10	82.9000015258789	2	1727.9356689453125	1727.9290771484375	0.0066999997943639755	3.8774738401999893
a9	pepa9a4	DaPR130924_VB105_O1930.m	3318	24.65999984741211	EEEVTGPVIAPLFPQK		1	a9.a1	3.799999959142042E-8	54.20000076293945	2	1753.93408203125	1753.9375	-0.0034000000450760126	-1.938495553619221
a9	pepa9a3	DaPR130924_VB105_O1930.m	3371	24.950000762939453	DTLGLFLR		1	a9.a1	2.899999963119626E-4	41.70000076293945	2	934.5375366210938	934.5360717773438	0.001500000013038516	1.605074494541176
a9	pepa9a2	DaPR130924_VB105_O1930.m	3452	25.510000228881836	DIDAFWLQR		1	a9.a1	0.017999999225139618	42.79999923706055	2	1163.5843505859375	1163.5848388671875	-3.9999998989515007E-4	-0.34376521292987244
a9	pepa9b24	DaPR130924_VB105_O1930.m	3739	27.709999084472656	YPPPTELLDLQPLPVSALR		1	a9.a1	4.1000000783242285E-4	35.20000076293945	3	2119.180908203125	2119.18017578125	6.000000284984708E-4	0.2831283698080446
b10	pepb10b13	DaPR130924_VB105_O1930.m	873	11.699999809265137	PQPQNGSSGMGSTVSK	M10:+15.99491	1	b10.a1	0.001500000013038516	35.29999923706055	2	1577.724609375	1577.7227783203125	0.0017999999690800905	1.1408848207138267
b10	pepb10a1	DaPR130924_VB105_O1930.m	972	12.479999542236328	AAGPSLSHTSGGTQSK		1	b10.a1	3.3000000598804036E-7	55.70000076293945	2	1485.7322998046875	1485.7296142578125	0.0027000000700354576	1.8172889899513962
b10	pepb10b12	DaPR130924_VB105_O1930.m	1221	14.380000114440918	PQPQNGSSGMGSTVSK		1	b10.a1	7.300000106624793E-7	56.29999923706055	2	1561.72900390625	1561.7279052734375	0.0010999999940395355	0.704348043167571
b10	pepb10b15	DaPR130924_VB105_O1930.m	1382	15.430000305175781	SGGVGGSNTNWK		1	b10.a1	8.699999889358878E-4	49.29999923706055	2	1163.5467529296875	1163.54443359375	0.002400000113993883	2.062663053254604
b10	pepb10a2	DaPR130924_VB105_O1930.m	1544	16.329999923706055	ATAFNEQVDK		1	b10.a1	3.100000030826777E-4	48.0	2	1122.544189453125	1122.54296875	0.0012000000569969416	1.0690014461835644
b10	pepb10a4	DaPR130924_VB105_O1930.m	1713	17.209999084472656	ATVMDVKPVDYR	M4:+15.99491	1	b10.a1	3.499999875202775E-4	41.70000076293945	3	1409.711181640625	1409.709716796875	0.001500000013038516	1.064048857126982
b10	pepb10b19	DaPR130924_VB105_O1930.m	1763	17.459999084472656	VIDQQNGLYR		1	b10.a1	4.600000102072954E-5	46.5	2	1205.626953125	1205.627685546875	-6.99999975040555E-4	-0.5806104018945398
b10	pepb10a3	DaPR130924_VB105_O1930.m	2154	19.329999923706055	ATVMDVKPVDYR		1	b10.a1	0.0024999999441206455	33.79999923706055	2	1393.7200927734375	1393.71484375	0.0052999998442828655	3.8027863935368704
b10	pepb10b11	DaPR130924_VB105_O1930.m	2449	20.68000030517578	NIYLMDTSGK		1	b10.a1	0.024000000208616257	39.0	2	1141.5570068359375	1141.55615234375	7.999999797903001E-4	0.7007977471347383
b10	pepb10b18	DaPR130924_VB105_O1930.m	2656	21.579999923706055	VGQLSEGAIAAIMQK	M13:+15.99491	1	b10.a1	9.999999974752427E-7	51.29999923706055	2	1531.818603515625	1531.8153076171875	0.0034000000450760126	2.2195887638470437
b10	pepb10b22	DaPR130924_VB105_O1930.m	2684	21.700000762939453	VVTATLWGEDADK		1	b10.a1	1.4000000270186774E-8	65.0999984741211	2	1404.7047119140625	1404.7010498046875	0.003800000064074993	2.705201982018418
b10	pepb10a9	DaPR130924_VB105_O1930.m	2787	22.18000030517578	IGNPVPYNEGLGQPQVAPPAPAASPAASSR		1	b10.a1	1.9999999494757503E-4	47.29999923706055	3	2913.489013671875	2913.48583984375	0.0032999999821186066	1.132663813562789
b10	pepb10b21	DaPR130924_VB105_O1930.m	2790	22.200000762939453	VVPIASLTPYQSK		1	b10.a1	1.1999999696854502E-4	37.0	2	1402.7967529296875	1402.7945556640625	0.002300000051036477	1.6395843865730506
b10	pepb10b17	DaPR130924_VB105_O1930.m	3156	23.860000610351562	VGQLSEGAIAAIMQK		1	b10.a1	2.4999999848063226E-9	62.0	2	1515.8212890625	1515.8204345703125	0.0010000000474974513	0.6597087786198897
b10	pepb10a5	DaPR130924_VB105_O1930.m	3200	24.100000381469727	DKNEQAFEEVFQNANFR		1	b10.a1	1.5999999902760464E-7	46.29999923706055	2	2085.9501953125	2085.962890625	-0.013000000268220901	-6.232134007103942
b10	pepb10a6	DaPR130924_VB105_O1930.m	3263	24.40999984741211	FFPLIEVNK		1	b10.a1	0.008700000122189522	33.20000076293945	2	1106.6259765625	1106.6248779296875	0.0010999999940395355	0.9940134330772086
b10	pepb10b10	DaPR130924_VB105_O1930.m	3286	24.510000228881836	NEQAFEEVFQNANFR		1	b10.a1	1.9000000184288268E-10	65.4000015258789	2	1842.8470458984375	1842.8409423828125	0.006099999882280827	3.3101065544991983
b10	pepb10b14	DaPR130924_VB105_O1930.m	3322	24.68000030517578	SENLGQGDKPDYFSSVATVVYLR		1	b10.a1	0.002199999988079071	36.400001525878906	3	2545.261474609375	2545.25732421875	0.00419999985024333	1.65012779269086
b10	pepb10b16	DaPR130924_VB105_O1930.m	3375	24.979999542236328	SLSVLSSSTIIANPDIPEAYK		1	b10.a1	0.020999999716877937	31.100000381469727	2	2205.15869140625	2205.165283203125	-0.006599999964237213	-2.992972914325201
b10	pepb10a8	DaPR130924_VB105_O1930.m	3457	25.549999237060547	LFSLELVDESGEIR		1	b10.a1	1.5999999959603883E-5	54.29999923706055	2	1606.8353271484375	1606.8326416015625	0.0027000000700354576	1.680324384837187
b10	pepb10b20	DaPR130924_VB105_O1930.m	3505	25.860000610351562	VVILMELEVLK	M5:+15.99491	1	b10.a1	2.4000000848900527E-6	57.70000076293945	2	1301.7767333984375	1301.7752685546875	0.001500000013038516	1.1522726305162567
b10	pepb10a7	DaPR130924_VB105_O1930.m	3599	26.450000762939453	GWFDAEGQALDGVSISDLK		1	b10.a1	1.6000000213622911E-9	63.0	2	2007.9681396484375	2007.9661865234375	0.0020000000949949026	0.9960327561380269
b11	pepb11b13	DaPR130924_VB105_O1930.m	1265	14.699999809265137	QEESSLPPDNENK		1	b11.a1	8.900000248104334E-4	35.20000076293945	2	1486.6693115234375	1486.666015625	0.0032999999821186066	2.219731901742083
b11	pepb11b13	DaPR130924_VB105_O1930.m	1345	15.199999809265137	QEESSLPPDNENK		1	b11.a1	0.017999999225139618	28.5	2	1486.668701171875	1486.666015625	0.0027000000700354576	1.8161443401935622
b11	pepb11b17	DaPR130924_VB105_O1930.m	2030	18.729999542236328	VQIDTFK		1	b11.a1	0.024000000208616257	26.299999237060547	2	850.4691162109375	850.46728515625	0.0017999999690800905	2.1164834914836144
b11	pepb11a2	DaPR130924_VB105_O1930.m	2116	19.149999618530273	AETNDSYHIILK		1	b11.a1	2.099999983329326E-5	50.5	2	1403.7159423828125	1403.7169189453125	-0.0010000000474974513	-0.7123943823721984
b11	pepb11b12	DaPR130924_VB105_O1930.m	2188	19.5	LQYTEHQQLEGWR		1	b11.a1	1.4000000373926014E-4	50.20000076293945	2	1687.8245849609375	1687.819091796875	0.005499999970197678	3.258643060105632
b11	pepb11a6	DaPR130924_VB105_O1930.m	2448	20.68000030517578	LGELPEINGK		1	b11.a1	4.200000148557592E-6	48.099998474121094	2	1069.5899658203125	1069.5892333984375	7.999999797903001E-4	0.7479506663024613
b11	pepb11a7	DaPR130924_VB105_O1930.m	2661	21.600000381469727	LHDETLTYLNQGQSYEIR		2	b11.a1 b11.a2	2.300000005561742E-6	59.29999923706055	3	2180.070556640625	2180.062255859375	0.008299999870359898	3.807230664194064
b11	pepb11a7	DaPR130924_VB105_O1930.m	2670	21.6299991607666	LHDETLTYLNQGQSYEIR		2	b11.a1 b11.a2	9.40000027185306E-5	41.400001525878906	2	2180.066162109375	2180.062255859375	0.0038999998942017555	1.7889396890935967
b11	pepb11a5	DaPR130924_VB105_O1930.m	3328	24.709999084472656	LFTNFSGADLLK		1	b11.a1	0.0010999999940395355	39.099998474121094	2	1325.711181640625	1325.71044921875	7.999999797903001E-4	0.6034500069466493
b11	pepb11a3	DaPR130924_VB105_O1930.m	3534	26.010000228881836	ANPTQLNTVEFLWDPAK		1	b11.a1	0.01600000075995922	50.20000076293945	2	1943.9892578125	1943.986572265625	0.0027000000700354576	1.388898518413496
b11	pepb11a9	DaPR130924_VB105_O1930.m	3592	26.40999984741211	ILDIDIPMSVGIIDPR	M8:+15.99491	1	b11.a1	8.69999985297909E-6	58.5	2	1782.97021484375	1782.9674072265625	0.00279999990016222	1.5704156390147757
b11	pepb11b14	DaPR130924_VB105_O1930.m	3700	27.350000381469727	SMSDVLALPIFK		2	b11.a1 b11.a2	0.0017999999690800905	40.70000076293945	2	1320.72509765625	1320.7236328125	0.001500000013038516	1.135741025428798
b11	pepb11a8	DaPR130924_VB105_O1930.m	3744	27.760000228881836	ILDIDIPMSVGIIDPR		1	b11.a1	1.1999999696854502E-4	58.29999923706055	2	1766.9736328125	1766.9725341796875	0.0012000000569969416	0.679127736161467
b11	pepb11b16	DaPR130924_VB105_O1930.m	2127	19.200000762939453	TSAFIQVH		1	b11.a2	0.017000000923871994	34.20000076293945	2	902.473388671875	902.4735107421875	-9.999999747378752E-5	-0.11080657358191962
b11	pepb11a1	DaPR130924_VB105_O1930.m	2342	20.18000030517578	AESSDGIHIILK		1	b11.a2	2.099999996119095E-8	69.9000015258789	2	1282.701904296875	1282.7005615234375	0.00139999995008111	1.091447210733547
b11	pepb11a4	DaPR130924_VB105_O1930.m	3269	24.450000762939453	LFSNFSGADLLK		1	b11.a2	1.4000000373926014E-4	48.0	2	1311.6954345703125	1311.69482421875	6.99999975040555E-4	0.5336606976836075
b11	pepb11b15	DaPR130924_VB105_O1930.m	3595	26.43000030517578	TNPSQLNAVEFLWDPAK		1	b11.a2	1.8999999156221747E-5	65.0999984741211	2	1929.97802734375	1929.970947265625	0.0071000000461936	3.6788118786206865
b11	pepb11b11	DaPR130924_VB105_O1930.m	3616	26.600000381469727	LLDLDIPMSVGIIDTR	M8:+15.99491	1	b11.a2	6.299999881775875E-7	74.9000015258789	2	1786.971923828125	1786.9622802734375	0.009600000455975533	5.372245716628423
b11	pepb11b10	DaPR130924_VB105_O1930.m	3763	27.90999984741211	LLDLDIPMSVGIIDTR		1	b11.a2	2.200000039920269E-7	50.29999923706055	2	1770.96484375	1770.9674072265625	-0.0024999999441206455	-1.4116577944456867
b12	pepb12a1	DaPR130924_VB105_O1930.m	689	10.0	AVVSQHAR		1	b12.a1	3.9000000106170774E-4	46.5	2	867.48046875	867.47998046875	5.000000237487257E-4	0.5763822047841917
b12	pepb12a6	DaPR130924_VB105_O1930.m	910	12.0	HGGQYMGQLK	M6:+15.99491	1	b12.a1	0.0044999998062849045	34.599998474121094	2	1134.537841796875	1134.5364990234375	0.00139999995008111	1.2339840554148522
b12	pepb12b18	DaPR130924_VB105_O1930.m	1143	13.8100004196167	YVQMMGGR	M4:+15.99491	1	b12.a1	0.039000000804662704	28.200000762939453	2	957.43212890625	957.4285278320312	0.003599999938160181	3.7600717270373165
b12	pepb12b17	DaPR130924_VB105_O1930.m	1692	17.100000381469727	YVQMMGGR		1	b12.a1	0.03099999949336052	29.200000762939453	2	941.4362182617188	941.43359375	0.0026000000070780516	2.761745516984906
b12	pepb12b14	DaPR130924_VB105_O1930.m	1760	17.450000762939453	RADESHFLIENSTK		1	b12.a1	1.3000000035390258E-4	40.0	3	1646.8177490234375	1646.813720703125	0.004100000020116568	2.489656218291665
b12	pepb12b12	DaPR130924_VB105_O1930.m	1859	17.93000030517578	QVAASPAVGQPLQK		1	b12.a1	8.70000003487803E-5	48.400001525878906	2	1393.78271484375	1393.7801513671875	0.0024999999441206455	1.793683129773619
b12	pepb12b15	DaPR130924_VB105_O1930.m	1979	18.479999542236328	TVVTPLDMNR	M8:+15.99491	1	b12.a1	0.026000000536441803	38.400001525878906	2	1161.5955810546875	1161.59375	0.0020000000949949026	1.7217724311919744
b12	pepb12a7	DaPR130924_VB105_O1930.m	2125	19.200000762939453	HLPESLYPHTYNPK		1	b12.a1	0.002899999963119626	35.0	3	1695.8525390625	1695.849365234375	0.0031999999191612005	1.8869600005534362
b12	pepb12b11	DaPR130924_VB105_O1930.m	2132	19.229999542236328	NAVALSASPQLK		1	b12.a1	9.200000204145908E-5	48.400001525878906	2	1198.6815185546875	1198.679443359375	0.002099999925121665	1.7519278709212551
b12	pepb12a3	DaPR130924_VB105_O1930.m	2140	19.260000228881836	EATHLFSDLNK		1	b12.a1	5.8000001445179805E-5	38.5	2	1274.6446533203125	1274.637939453125	0.0066999997943639755	5.256394452873862
b12	pepb12a8	DaPR130924_VB105_O1930.m	2231	19.68000030517578	KPSTPLSEVIVK		1	b12.a1	3.100000030826777E-4	40.400001525878906	2	1297.772705078125	1297.77294921875	-3.000000142492354E-4	-0.231165254623186
b12	pepb12a2	DaPR130924_VB105_O1930.m	2243	19.729999542236328	DALAALETPGRPSQQK		1	b12.a1	0.02500000037252903	32.599998474121094	3	1681.8885498046875	1681.88720703125	0.0013000000035390258	0.7729412520080315
b12	pepb12a5	DaPR130924_VB105_O1930.m	2317	20.059999465942383	GVLTQTLEMR	M9:+15.99491	1	b12.a1	0.0019000000320374966	33.099998474121094	2	1163.611572265625	1163.6092529296875	0.002300000051036477	1.9766085954074633
b12	pepb12b10	DaPR130924_VB105_O1930.m	2318	20.079999923706055	MSLDISAVQDGR	M1:+15.99491	1	b12.a1	2.899999963119626E-4	45.79999923706055	2	1307.626220703125	1307.6263427734375	-9.999999747378752E-5	-0.0764744439620958
b12	pepb12b16	DaPR130924_VB105_O1930.m	2650	21.559999465942383	YTDINMEDFK		1	b12.a1	3.800000122282654E-4	34.79999923706055	2	1275.5643310546875	1275.556640625	0.007799999788403511	6.114977210719275
b12	pepb12a4	DaPR130924_VB105_O1930.m	2699	21.760000228881836	GVLTQTLEMR		1	b12.a1	2.6000000070780516E-4	44.20000076293945	2	1147.6165771484375	1147.6143798828125	0.002199999988079071	1.917020234883883
b12	pepb12a9	DaPR130924_VB105_O1930.m	2718	21.829999923706055	MSLDISAVQDGR		1	b12.a1	4.1000001260727004E-7	53.099998474121094	2	1291.6317138671875	1291.6314697265625	3.000000142492354E-4	0.23226440457721675
b12	pepb12b13	DaPR130924_VB105_O1930.m	3253	24.360000610351562	QYIFQLSSLNPQER		1	b12.a1	3.3000000985339284E-4	35.099998474121094	2	1722.87939453125	1722.88134765625	-0.0019000000320374966	-1.102803762210435
b13	pepb13a3	DaPR130924_VB105_O1930.m	1043	13.029999732971191	HLDQEQQLK		1	b13.a1	1.900000061141327E-4	42.5	2	1138.586181640625	1138.58544921875	6.99999975040555E-4	0.614797928008711
b13	pepb13b16	DaPR130924_VB105_O1930.m	1287	14.8100004196167	SNRPNNNPGGSLR	S1:+42.01057	1	b13.a1	0.0017999999690800905	38.0	2	1424.700439453125	1424.6993408203125	0.0010999999940395355	0.7720927233714997
b13	pepb13b12	DaPR130924_VB105_O1930.m	1295	14.859999656677246	MSQLFHR	M1:+15.99491	1	b13.a1	0.028999999165534973	30.100000381469727	2	934.4609375	934.456787109375	0.00419999985024333	4.494589699792864
b13	pepb13b11	DaPR130924_VB105_O1930.m	1348	15.210000038146973	MADPESNQEAVNSSAAR	M1:+15.99491	1	b13.a1	2.9999999880125916E-12	68.4000015258789	2	1792.77587890625	1792.777099609375	-0.0010999999940395355	-0.6135732067746809
b13	pepb13a9	DaPR130924_VB105_O1930.m	1459	15.850000381469727	LSTQSNSNNIEPAR		1	b13.a1	3.000000106112566E-7	53.599998474121094	2	1530.753662109375	1530.7510986328125	0.0026000000070780516	1.6985125860110353
b13	pepb13a5	DaPR130924_VB105_O1930.m	2111	19.1299991607666	LLDTNPEINQSDSQDSR		1	b13.a1	4.599999954280065E-7	55.099998474121094	2	1931.8992919921875	1931.89453125	0.004800000227987766	2.4846078035543724
b13	pepb13a1	DaPR130924_VB105_O1930.m	2239	19.729999542236328	DDSLDLSPQGR		1	b13.a1	7.200000109151006E-4	39.29999923706055	2	1202.5672607421875	1202.565185546875	0.002099999925121665	1.7462670218302345
b13	pepb13b18	DaPR130924_VB105_O1930.m	2493	20.850000381469727	SVYHLEDIVR		1	b13.a1	0.002099999925121665	39.900001525878906	2	1230.6490478515625	1230.6480712890625	0.0010000000474974513	0.8125800306581432
b13	pepb13b14	DaPR130924_VB105_O1930.m	2509	20.93000030517578	SESPPAELPSLR		1	b13.a1	2.500000118743628E-4	46.599998474121094	2	1282.66552734375	1282.6641845703125	0.00139999995008111	1.0914781646843166
b13	pepb13b15	DaPR130924_VB105_O1930.m	2761	22.030000686645508	SLNPPLTIVR		1	b13.a1	0.009999999776482582	36.29999923706055	2	1109.6695556640625	1109.6680908203125	0.001500000013038516	1.3517555613675925
b13	pepb13a6	DaPR130924_VB105_O1930.m	2820	22.329999923706055	IIEAAHQVGEDEISLSTLGR		1	b13.a1	9.800000116229057E-4	36.79999923706055	3	2138.11474609375	2138.109130859375	0.00559999980032444	2.61913656300304
b13	pepb13a2	DaPR130924_VB105_O1930.m	2944	22.8799991607666	EGIFAVDTMLK	M9:+15.99491	1	b13.a1	0.014999999664723873	31.0	2	1239.6322021484375	1239.62939453125	0.002899999963119626	2.33940883937834
b13	pepb13b10	DaPR130924_VB105_O1930.m	3023	23.260000228881836	LVDNFQHEENLLQQVASK		1	b13.a1	0.006899999920278788	44.79999923706055	3	2112.083984375	2112.072021484375	0.012000000104308128	5.681624481666334
b13	pepb13a8	DaPR130924_VB105_O1930.m	3027	23.280000686645508	LPDYSSIEIMR		1	b13.a1	0.014000000432133675	37.099998474121094	2	1323.65966796875	1323.6617431640625	-0.0020000000949949026	-1.5109601114663407
b13	pepb13b13	DaPR130924_VB105_O1930.m	3224	24.209999084472656	QETSLTSHDLFDIDPVVAR		1	b13.a1	0.0027000000700354576	40.29999923706055	3	2143.068603515625	2143.06689453125	0.0015999999595806003	0.7465935681539078
b13	pepb13a4	DaPR130924_VB105_O1930.m	3347	24.829999923706055	LFLQFVTGSPR		1	b13.a1	0.0013000000035390258	41.70000076293945	2	1264.7056884765625	1264.705322265625	5.000000237487257E-4	0.3953490310715329
b13	pepb13a7	DaPR130924_VB105_O1930.m	3394	25.100000381469727	IIYFADAELLK		1	b13.a1	0.00559999980032444	49.5	2	1295.7276611328125	1295.7249755859375	0.0027000000700354576	2.0837755857985956
b13	pepb13b17	DaPR130924_VB105_O1930.m	3551	26.110000610351562	SSAVVVDAIPVFLEK		1	b13.a1	4.099999841855606E-6	62.599998474121094	2	1573.89697265625	1573.884033203125	0.013000000268220901	8.259820923250402
b14	pepb14b17	DaPR130924_VB105_O1930.m	1072	13.260000228881836	VGAGDSQLK		1	b14.a1	0.014000000432133675	49.20000076293945	2	874.4641723632812	874.4633178710938	8.999999845400453E-4	1.029202673396434
b14	pepb14a9	DaPR130924_VB105_O1930.m	1608	16.65999984741211	KMQSTLISAAR		1	b14.a1	0.024000000208616257	29.899999618530273	2	1205.6748046875	1205.66748046875	0.007400000002235174	6.137679021879347
b14	pepb14a3	DaPR130924_VB105_O1930.m	1794	17.6299991607666	FFQGMPEKPTTTVR	M5:+15.99491	1	b14.a1	0.017999999225139618	28.399999618530273	2	1654.832275390625	1654.826171875	0.006099999882280827	3.6861877011343283
b14	pepb14a7	DaPR130924_VB105_O1930.m	1828	17.780000686645508	LTSLNEEYTK		1	b14.a1	0.0012000000569969416	42.099998474121094	2	1197.601318359375	1197.6002197265625	0.0012000000569969416	1.0020038717686
b14	pepb14b16	DaPR130924_VB105_O1930.m	2104	19.059999465942383	TEYEEAQDAIVK		1	b14.a1	1.9999999494757503E-4	65.80000305175781	2	1395.6666259765625	1395.6641845703125	0.002400000113993883	1.7196114513268668
b14	pepb14b15	DaPR130924_VB105_O1930.m	2340	20.18000030517578	QVGVGYVDSIQR		1	b14.a1	0.0032999999821186066	35.70000076293945	2	1320.69384765625	1320.6910400390625	0.00279999990016222	2.120102139921691
b14	pepb14b13	DaPR130924_VB105_O1930.m	2513	20.950000762939453	QTLQEDLLR		1	b14.a1	0.007699999958276749	26.100000381469727	2	1115.606689453125	1115.60595703125	7.999999797903001E-4	0.7170990570175763
b14	pepb14a4	DaPR130924_VB105_O1930.m	2586	21.260000228881836	GDFYTAHGEDALLAAR		1	b14.a1	4.3000000005122274E-7	48.70000076293945	2	1706.819580078125	1706.813720703125	0.005900000222027302	3.4567335324658544
b14	pepb14b12	DaPR130924_VB105_O1930.m	2833	22.3799991607666	PSFDPNLSELR		1	b14.a1	3.5000000480067683E-6	65.0999984741211	2	1274.63916015625	1274.637939453125	0.0012000000569969416	0.9414438562151961
b14	pepb14b11	DaPR130924_VB105_O1930.m	2893	22.649999618530273	NNSFVNEIISR		1	b14.a1	0.0034000000450760126	48.70000076293945	2	1292.661865234375	1292.6597900390625	0.002099999925121665	1.6245573207303103
b14	pepb14b14	DaPR130924_VB105_O1930.m	3021	23.260000228881836	QVGVGYVDSIQR	Q1:-17.02655	1	b14.a1	6.000000284984708E-4	46.0	2	1303.666015625	1303.66455078125	0.001500000013038516	1.1506027468029316
b14	pepb14a6	DaPR130924_VB105_O1930.m	3044	23.360000610351562	LDSSAQFGYYFR		1	b14.a1	4.200000148557592E-6	52.20000076293945	2	1453.6737060546875	1453.675048828125	-0.0013000000035390258	-0.8942851461796887
b14	pepb14b10	DaPR130924_VB105_O1930.m	3129	23.75	MAEMLETASILR		1	b14.a1	4.1000000783242285E-4	45.400001525878906	2	1364.6998291015625	1364.691650390625	0.008200000040233135	6.008683381250258
b14	pepb14a2	DaPR130924_VB105_O1930.m	3142	23.799999237060547	ETLQLESAAEVGFVR		1	b14.a1	0.0017000000225380063	50.29999923706055	2	1648.853515625	1648.8544921875	-8.999999845400453E-4	-0.5458334794273051
b14	pepb14a5	DaPR130924_VB105_O1930.m	3208	24.1299991607666	GVSTFMAEMLETASILR	M6:+15.99491 - M9:+15.99491	1	b14.a1	2.2000000043931323E-8	57.599998474121094	2	1887.9224853515625	1887.9195556640625	0.003100000089034438	1.6420191632286125
b14	pepb14a1	DaPR130924_VB105_O1930.m	3474	25.65999984741211	DSLIIIDELGR		1	b14.a1	0.0017000000225380063	49.400001525878906	2	1243.69091796875	1243.689697265625	0.0013000000035390258	1.0452768133379287
b14	pepb14a8	DaPR130924_VB105_O1930.m	3653	26.90999984741211	LYQGINQLPNVIQALEK		1	b14.a1	0.007699999958276749	42.0	3	1941.0794677734375	1941.080810546875	-0.00139999995008111	-0.7212476381581855
b14	pepb14a8	DaPR130924_VB105_O1930.m	3646	26.850000381469727	LYQGINQLPNVIQALEK		1	b14.a1	0.0031999999191612005	36.70000076293945	2	1941.0865478515625	1941.080810546875	0.005799999926239252	2.9880259980547517
b15	pepb15a3	DaPR130924_VB105_O1930.m	1292	14.850000381469727	EGTQLSSQQSVMSK	M12:+15.99491	1	b15.a1	1.2000000424450263E-6	42.20000076293945	2	1525.7176513671875	1525.7166748046875	0.0010000000474974513	0.655429716415379
b15	pepb15a2	DaPR130924_VB105_O1930.m	1666	16.959999084472656	EGTQLSSQQSVMSK		1	b15.a1	4.799999878741801E-4	33.400001525878906	2	1509.724365234375	1509.7218017578125	0.0026000000070780516	1.7221715974763012
b15	pepb15a4	DaPR130924_VB105_O1930.m	2122	19.18000030517578	EYQELNELQK		1	b15.a1	0.012000000104308128	38.400001525878906	2	1293.630615234375	1293.6324462890625	-0.0019000000320374966	-1.4687325116866625
b15	pepb15b12	DaPR130924_VB105_O1930.m	2338	20.15999984741211	SEDVQSIEVQVR		1	b15.a1	8.89999955688836E-6	57.29999923706055	2	1388.7049560546875	1388.7020263671875	0.003000000026077032	2.160290666475776
b15	pepb15b10	DaPR130924_VB105_O1930.m	2623	21.450000762939453	IQNPDLWNSYQAK		1	b15.a1	0.0010999999940395355	45.5	2	1576.7784423828125	1576.77587890625	0.0026000000070780516	1.6489344122143557
b15	pepb15a1	DaPR130924_VB105_O1930.m	2866	22.549999237060547	EEADVIVNSTSNSFNLK		1	b15.a1	3.999999989900971E-6	39.0	2	1866.9061279296875	1866.908447265625	-0.002199999988079071	-1.1784187871136957
b15	pepb15a9	DaPR130924_VB105_O1930.m	2890	22.6299991607666	LPVDVVVNASNEDLK		1	b15.a1	3.3000000509986194E-9	65.5999984741211	2	1611.85888671875	1611.8592529296875	-3.000000142492354E-4	-0.18612047776749774
b15	pepb15b17	DaPR130924_VB105_O1930.m	2934	22.829999923706055	VDPTMWDTIK		1	b15.a1	0.012000000104308128	28.700000762939453	2	1205.5894775390625	1205.5875244140625	0.0020000000949949026	1.6589422621695915
b15	pepb15a8	DaPR130924_VB105_O1930.m	3232	24.25	ILIEFDTLK		1	b15.a1	0.014000000432133675	32.79999923706055	2	1091.634521484375	1091.6351318359375	-5.000000237487257E-4	-0.4580285199394544
b15	pepb15b11	DaPR130924_VB105_O1930.m	3273	24.459999084472656	LVEVKPSLVIDYLK		1	b15.a1	0.0013000000035390258	43.70000076293945	2	1615.971435546875	1615.96728515625	0.004100000020116568	2.5371800888408043
b15	pepb15a6	DaPR130924_VB105_O1930.m	3397	25.110000610351562	IGSIIFQVASGDITK		1	b15.a1	3.3999999868683517E-4	45.099998474121094	2	1548.8636474609375	1548.8636474609375	9.999999747378752E-5	0.06456346085578171
b15	pepb15a7	DaPR130924_VB105_O1930.m	3422	25.309999465942383	LLFNFVEQNMK		1	b15.a1	0.0017000000225380063	38.400001525878906	2	1382.7139892578125	1382.714111328125	-9.999999747378752E-5	-0.07232152811236987
b15	pepb15b13	DaPR130924_VB105_O1930.m	3489	25.75	SIAFPAIGTGNLGFPK		1	b15.a1	6.399999887690688E-12	89.5	2	1589.8734130859375	1589.8690185546875	0.004399999976158142	2.767523566286032
b15	pepb15b16	DaPR130924_VB105_O1930.m	3536	26.010000228881836	TVLAPGVVLIVQQGDLAR		1	b15.a1	6.900000153109431E-5	54.099998474121094	3	1849.0909423828125	1849.0909423828125	-9.999999747378752E-5	-0.054080626961983555
b15	pepb15b16	DaPR130924_VB105_O1930.m	3531	26.0	TVLAPGVVLIVQQGDLAR		1	b15.a1	2.300000005561742E-6	70.5	2	1849.0975341796875	1849.0909423828125	0.006599999964237213	3.56932145031882
b15	pepb15b15	DaPR130924_VB105_O1930.m	3590	26.399999618530273	TDVVVNSVPLDLVLSR		1	b15.a1	2.6000000161729986E-6	50.099998474121094	2	1725.9742431640625	1725.9749755859375	-6.99999975040555E-4	-0.4055678587129675
b15	pepb15a5	DaPR130924_VB105_O1930.m	3671	27.079999923706055	FLVFFYPEDVR		1	b15.a1	9.699999936856329E-4	35.20000076293945	2	1431.7314453125	1431.7310791015625	3.9999998989515007E-4	0.27938206813681615
b15	pepb15b14	DaPR130924_VB105_O1930.m	3766	27.93000030517578	SIAIPAISSGVFGFPLGR		1	b15.a1	6.999999868639861E-7	49.900001525878906	2	1789.013427734375	1789.0009765625	0.012000000104308128	6.70765430624062
b16	pepb16b11	DaPR130924_VB105_O1930.m	1279	14.779999732971191	NDLDDPER		1	b16.a1	0.014999999664723873	31.0	2	973.4228515625	973.422607421875	3.000000142492354E-4	0.3081909254643162
b16	pepb16b13	DaPR130924_VB105_O1930.m	1478	15.960000038146973	NVSEELDR		1	b16.a1	5.000000237487257E-4	32.5	2	961.4597778320312	961.4589233398438	7.999999797903001E-4	0.8320688074861486
b16	pepb16a6	DaPR130924_VB105_O1930.m	1789	17.600000381469727	LPPNTNDEVDEDPTGNK		1	b16.a1	0.0032999999821186066	42.099998474121094	2	1854.838134765625	1854.8355712890625	0.0026000000070780516	1.401741505998356
b16	pepb16b10	DaPR130924_VB105_O1930.m	1792	17.610000610351562	MQGQEAVLAMSSR	M10:+15.99491	1	b16.a1	1.6999999934341758E-4	49.400001525878906	2	1423.668212890625	1423.667236328125	0.0010000000474974513	0.7024113655074469
b16	pepb16a2	DaPR130924_VB105_O1930.m	1982	18.5	AVMISAIEK	M3:+15.99491	1	b16.a1	0.009999999776482582	35.20000076293945	2	977.5355224609375	977.5339965820312	0.001500000013038516	1.5344734999327885
b16	pepb16a3	DaPR130924_VB105_O1930.m	2177	19.450000762939453	DYIVVGSDSGR		1	b16.a1	6.399999983841553E-5	46.20000076293945	2	1167.56591796875	1167.564453125	0.001500000013038516	1.2847256603468429
b16	pepb16a9	DaPR130924_VB105_O1930.m	2335	20.149999618530273	MQGQEAVLAMSSR		1	b16.a1	3.099999978939394E-10	61.29999923706055	2	1407.676513671875	1407.6722412109375	0.00419999985024333	2.9836489825432073
b16	pepb16a5	DaPR130924_VB105_O1930.m	2409	20.510000228881836	HIANYISGIQTIGHR		1	b16.a1	1.0999999631167157E-6	49.599998474121094	3	1679.900390625	1679.89794921875	0.002300000051036477	1.369130816610682
b16	pepb16a1	DaPR130924_VB105_O1930.m	2411	20.510000228881836	AGNGQWASVIR		1	b16.a1	0.023000000044703484	31.100000381469727	2	1158.600341796875	1158.6019287109375	-0.001500000013038516	-1.2946638322166601
b16	pepb16a7	DaPR130924_VB105_O1930.m	2657	21.579999923706055	ITLETDEDMVTEIR	M9:+15.99491	1	b16.a1	3.400000139208714E-7	54.400001525878906	2	1680.8009033203125	1680.800048828125	8.999999845400453E-4	0.5354592803394649
b16	pepb16b14	DaPR130924_VB105_O1930.m	2705	21.780000686645508	SWLSYSYQSR		1	b16.a1	0.014999999664723873	45.0	2	1276.595947265625	1276.5960693359375	-9.999999747378752E-5	-0.07833331143327563
b16	pepb16b16	DaPR130924_VB105_O1930.m	2739	21.93000030517578	TVLDPVTGDLSDTR		1	b16.a1	1.6999999630229468E-8	73.4000015258789	2	1488.7593994140625	1488.7545166015625	0.004999999888241291	3.3585119860156554
b16	pepb16b15	DaPR130924_VB105_O1930.m	3032	23.309999465942383	TPVEEVPAAIAPFQGR		1	b16.a1	2.700000004551839E-5	48.099998474121094	2	1681.8963623046875	1681.8912353515625	0.005200000014156103	3.0917576029041838
b16	pepb16a4	DaPR130924_VB105_O1930.m	3084	23.530000686645508	FLAVGLVDNTVR		1	b16.a1	1.500000053056283E-6	65.30000305175781	2	1303.7415771484375	1303.7373046875	0.00430000014603138	3.298210560188021
b16	pepb16a8	DaPR130924_VB105_O1930.m	3113	23.65999984741211	MFLYNLTLQR	M1:+15.99491	1	b16.a1	0.004800000227987766	35.20000076293945	2	1314.689453125	1314.6878662109375	0.0015999999595806003	1.217018883875426
b16	pepb16b12	DaPR130924_VB105_O1930.m	3316	24.649999618530273	NENQLIIFADDTYPR		1	b16.a1	6.900000153109431E-5	53.599998474121094	2	1808.88525390625	1808.8818359375	0.0035000001080334187	1.9348970388767561
b16	pepb16b17	DaPR130924_VB105_O1930.m	3379	25.0	WVTTASLLDYDTVAGADK		1	b16.a1	4.600000102072954E-4	44.29999923706055	2	1925.9473876953125	1925.949462890625	-0.002099999925121665	-1.090371250951627
b17	pepb17b13	DaPR130924_VB105_O1930.m	1236	14.5	SDAGLESDTAMK	M11:+15.99491	1	b17.a1	0.014000000432133675	35.29999923706055	2	1240.5411376953125	1240.53662109375	0.004600000102072954	3.7080727999929977
b17	pepb17b12	DaPR130924_VB105_O1930.m	1470	15.90999984741211	QDAQSLHGDIPQK		1	b17.a1	0.0010999999940395355	33.5	2	1436.7156982421875	1436.7132568359375	0.0024999999441206455	1.740082742485704
b17	pepb17a3	DaPR130924_VB105_O1930.m	1539	16.309999465942383	EAQELSQNSAIK		1	b17.a1	3.1999999191612005E-4	44.79999923706055	2	1317.667236328125	1317.6649169921875	0.002400000113993883	1.821403972318186
b17	pepb17a6	DaPR130924_VB105_O1930.m	1736	17.329999923706055	EQLGEEIDSK		1	b17.a1	0.03700000047683716	37.79999923706055	2	1147.546630859375	1147.548095703125	-0.001500000013038516	-1.307134767296561
b17	pepb17a9	DaPR130924_VB105_O1930.m	1758	17.450000762939453	NEEPSEEEIDAPK		1	b17.a1	1.1000000085914508E-4	44.400001525878906	2	1486.654296875	1486.65478515625	-5.000000237487257E-4	-0.3363255738595526
b17	pepb17a2	DaPR130924_VB105_O1930.m	1876	18.030000686645508	DVESYIHR		1	b17.a1	0.019999999552965164	42.900001525878906	2	1018.4957885742188	1018.4957275390625	9.999999747378752E-5	0.09818401272572073
b17	pepb17b11	DaPR130924_VB105_O1930.m	1918	18.209999084472656	QDAQSLHGDIPQK	Q1:-17.02655	1	b17.a1	1.2000000424450263E-6	47.29999923706055	2	1419.6876220703125	1419.6866455078125	0.0010000000474974513	0.7043808228116127
b17	pepb17a4	DaPR130924_VB105_O1930.m	2298	19.979999542236328	EEYQLVQVEQK		1	b17.a1	4.199999966658652E-4	50.0	2	1392.6995849609375	1392.7010498046875	-0.0013000000035390258	-0.9334379432839072
b17	pepb17b14	DaPR130924_VB105_O1930.m	2457	20.709999084472656	STYEQVDLIGK		1	b17.a1	1.5999999595806003E-4	42.20000076293945	2	1252.6392822265625	1252.6424560546875	-0.003100000089034438	-2.4747684976271467
b17	pepb17a1	DaPR130924_VB105_O1930.m	2676	21.65999984741211	APQVLVLAPTR		1	b17.a1	8.900000102585182E-5	46.79999923706055	2	1164.71240234375	1164.7103271484375	0.002099999925121665	1.8030233579735648
b17	pepb17a8	DaPR130924_VB105_O1930.m	2728	21.8799991607666	IGVPSATEIIK		1	b17.a1	2.6000000070780516E-4	33.599998474121094	2	1127.66845703125	1127.66748046875	0.0010000000474974513	0.886786277708186
b17	pepb17b10	DaPR130924_VB105_O1930.m	2896	22.649999618530273	NGIDILVGTPGR		1	b17.a1	0.02500000037252903	34.20000076293945	2	1211.676025390625	1211.6746826171875	0.00139999995008111	1.1554256024043885
b17	pepb17a5	DaPR130924_VB105_O1930.m	3104	23.610000610351562	EGAFSNFPISEETIK		1	b17.a1	1.500000071246177E-4	36.79999923706055	2	1668.8074951171875	1668.81201171875	-0.004399999976158142	-2.6366061277486104
b17	pepb17a7	DaPR130924_VB105_O1930.m	3519	25.93000030517578	GLDIPEVDLVIQSSPPK		1	b17.a1	0.026000000536441803	35.900001525878906	3	1806.9913330078125	1806.9852294921875	0.006099999882280827	3.375788458434214
b17	pepb17a7	DaPR130924_VB105_O1930.m	3503	25.850000381469727	GLDIPEVDLVIQSSPPK		1	b17.a1	3.899999967416079E-7	67.0999984741211	2	1806.9954833984375	1806.9849853515625	0.009999999776482582	5.534080170863737
b17	pepb17b15	DaPR130924_VB105_O1930.m	3611	26.549999237060547	TFSFAIPLIEK		1	b17.a1	9.399999726156238E-6	45.70000076293945	2	1265.7159423828125	1265.71435546875	0.0015999999595806003	1.264108250544452
b18	pepb18a2	DaPR130924_VB105_O1930.m	1461	15.859999656677246	ELEAEGYK		1	b18.a1	0.023000000044703484	26.100000381469727	2	938.4468383789062	938.447021484375	-1.9999999494757503E-4	-0.21311804541851276
b18	pepb18b10	DaPR130924_VB105_O1930.m	1541	16.329999923706055	PANWAPGR		1	b18.a1	0.003800000064074993	32.29999923706055	2	868.4434814453125	868.4428100585938	6.000000284984708E-4	0.6908918141172576
b18	pepb18a4	DaPR130924_VB105_O1930.m	1565	16.43000030517578	GKLPAEEFK		1	b18.a1	6.900000153109431E-4	32.900001525878906	2	1018.558349609375	1018.5571899414062	0.0010999999940395355	1.0799589899343938
b18	pepb18a6	DaPR130924_VB105_O1930.m	1605	16.65999984741211	HLVSAGYVHVNR		1	b18.a1	9.999999747378752E-5	63.0	3	1351.72607421875	1351.723388671875	0.0026000000070780516	1.923470459168914
b18	pepb18a5	DaPR130924_VB105_O1930.m	1764	17.479999542236328	GPLTQVTDR		1	b18.a1	3.099999958067201E-5	41.400001525878906	2	986.5274047851562	986.5269775390625	3.9999998989515007E-4	0.40546279929715523
b18	pepb18b11	DaPR130924_VB105_O1930.m	2218	19.6299991607666	TPESQPDTPPGTPLVSQDEK		1	b18.a1	1.4999999621068127E-5	46.900001525878906	2	2123.02392578125	2123.014404296875	0.009700000286102295	4.568975258231871
b18	pepb18b12	DaPR130924_VB105_O1930.m	2248	19.760000228881836	TQVELVADPETR		1	b18.a1	4.699999863078119E-6	55.20000076293945	2	1357.69775390625	1357.6961669921875	0.0015999999595806003	1.1784668753431098
b18	pepb18a8	DaPR130924_VB105_O1930.m	2540	21.059999465942383	LLVFTAAGVKPQGK		1	b18.a1	6.199999916134402E-5	48.70000076293945	2	1428.859130859375	1428.857666015625	0.00139999995008111	0.9798036455128629
b18	pepb18b14	DaPR130924_VB105_O1930.m	2647	21.549999237060547	VFPTGPSDWR		1	b18.a1	4.1000000783242285E-4	35.599998474121094	2	1161.57080078125	1161.5692138671875	0.0017000000225380063	1.4635374304370832
b18	pepb18a9	DaPR130924_VB105_O1930.m	2764	22.049999237060547	LVIFTNQMSIGR	M8:+15.99491	1	b18.a1	4.099999841855606E-6	65.19999694824219	2	1394.7479248046875	1394.7464599609375	0.001500000013038516	1.07546429125228
b18	pepb18a3	DaPR130924_VB105_O1930.m	2872	22.559999465942383	EMTDSSHIPVSDMVMYGYR	M2:+15.99491	1	b18.a1	0.0013000000035390258	34.400001525878906	3	2233.962158203125	2233.956787109375	0.005499999970197678	2.4619992660262664
b18	pepb18a7	DaPR130924_VB105_O1930.m	2927	22.799999237060547	LLVFTAAGVK		1	b18.a1	4.199999966658652E-5	29.600000381469727	2	1018.6294555664062	1018.6300048828125	-5.000000237487257E-4	-0.4908553855197381
b18	pepb18b13	DaPR130924_VB105_O1930.m	3291	24.549999237060547	VAGFDLDGTLITTR		1	b18.a1	4.2999999116943854E-9	79.4000015258789	2	1478.787109375	1478.785400390625	0.0017999999690800905	1.2172151338555384
b18	pepb18a1	DaPR130924_VB105_O1930.m	3484	25.729999542236328	ALLSASPEVVVAVGFPGAGK		1	b18.a1	3.6999999792897142E-6	47.400001525878906	2	1869.04833984375	1869.0484619140625	-9.999999747378752E-5	-0.053503159233966105
b18	pepb18b15	DaPR130924_VB105_O1930.m	3624	26.649999618530273	WPAAGFELPAFDPR		1	b18.a1	0.007000000216066837	37.599998474121094	2	1573.7818603515625	1573.7801513671875	0.0017000000225380063	1.0802017175405143
b19	pepb19b13	DaPR130924_VB105_O1930.m	1261	14.65999984741211	VAQGVSGAVQDK		1	b19.a1	1.500000053056283E-7	56.20000076293945	2	1158.61572265625	1158.61181640625	0.004000000189989805	3.4524075564815964
b19	pepb19a2	DaPR130924_VB105_O1930.m	1385	15.449999809265137	AMMYSGELK	M2:+15.99491 - M3:+15.99491	1	b19.a1	0.04600000008940697	27.700000762939453	2	1061.4664306640625	1061.464599609375	0.0019000000320374966	1.7899796495678775
b19	pepb19b12	DaPR130924_VB105_O1930.m	1595	16.600000381469727	TSSAQVEGGVHSLHSYEK		1	b19.a1	0.004600000102072954	37.599998474121094	3	1915.9168701171875	1915.9149169921875	0.0020000000949949026	1.043887741181493
b19	pepb19a7	DaPR130924_VB105_O1930.m	2055	18.850000381469727	GMGSLDAMDK		1	b19.a1	0.00559999980032444	33.099998474121094	2	1024.4417724609375	1024.4442138671875	-0.002400000113993883	-2.342733827285814
b19	pepb19a1	DaPR130924_VB105_O1930.m	2101	19.049999237060547	AMMYSGELK		1	b19.a1	0.008200000040233135	33.599998474121094	2	1029.4783935546875	1029.474853515625	0.003700000001117587	3.5940654484975525
b19	pepb19b11	DaPR130924_VB105_O1930.m	2731	21.8799991607666	REDLVVAPAGITLK		1	b19.a1	7.800000021234155E-4	47.29999923706055	3	1481.8719482421875	1481.8690185546875	0.002899999963119626	1.956988051446062
b19	pepb19a9	DaPR130924_VB105_O1930.m	2816	22.309999465942383	KYEQGFITDPVVLSPK		1	b19.a1	0.03400000184774399	52.900001525878906	3	1820.9862060546875	1820.979736328125	0.006500000134110451	3.569507119951392
b19	pepb19a3	DaPR130924_VB105_O1930.m	2923	22.780000686645508	DKYPNLQVIGGNVVTAAQAK		1	b19.a1	6.199999916134402E-5	52.400001525878906	3	2086.13134765625	2086.129638671875	0.0017999999690800905	0.8628418559002174
b19	pepb19a6	DaPR130924_VB105_O1930.m	3006	23.200000762939453	FGVPVIADGGIQNVGHIAK		1	b19.a1	0.03500000014901161	23.899999618530273	3	1892.044189453125	1892.039306640625	0.004900000058114529	2.5897982356479856
b19	pepb19b10	DaPR130924_VB105_O1930.m	3039	23.350000381469727	NLIDAGVDALR		1	b19.a1	1.5999999595806003E-4	57.400001525878906	2	1156.6346435546875	1156.6324462890625	0.002199999988079071	1.9020735542544627
b19	pepb19a4	DaPR130924_VB105_O1930.m	3106	23.6299991607666	EDLVVAPAGITLK		1	b19.a1	1.1000000085914508E-4	46.400001525878906	2	1325.769775390625	1325.7679443359375	0.0019000000320374966	1.4331316729710082
b19	pepb19b14	DaPR130924_VB105_O1930.m	3167	23.90999984741211	YEQGFITDPVVLSPK		1	b19.a1	1.3999999770586413E-10	61.900001525878906	2	1692.8861083984375	1692.8846435546875	0.00139999995008111	0.8269907553425591
b19	pepb19a5	DaPR130924_VB105_O1930.m	3194	24.059999465942383	FGVPVIADGGIQNVGH		1	b19.a1	1.9999999494757503E-5	47.70000076293945	2	1579.8299560546875	1579.8231201171875	0.006899999920278788	4.367577504351856
b19	pepb19a8	DaPR130924_VB105_O1930.m	3643	26.829999923706055	LPIVNEDDELVAIIAR		1	b19.a1	3.999999975690116E-8	61.0	2	1779.989013671875	1779.9854736328125	0.0035000001080334187	1.966308242330871
b20	pepb20a6	DaPR130924_VB105_O1930.m	1121	13.630000114440918	LLTTDQK		1	b20.a1	6.500000017695129E-4	27.899999618530273	2	818.4627075195312	818.4622192382812	5.000000237487257E-4	0.6109017765219035
b20	pepb20b12	DaPR130924_VB105_O1930.m	1785	17.579999923706055	TSEIVLR		1	b20.a1	0.008100000210106373	27.100000381469727	2	817.48046875	817.4782104492188	0.002199999988079071	2.6912032149090948
b20	pepb20a1	DaPR130924_VB105_O1930.m	2006	18.610000610351562	ATSLAWHPTHPSTVAVGSK		1	b20.a1	0.020999999716877937	42.5	3	1947.0106201171875	1947.0086669921875	0.0019000000320374966	0.9758559703653956
b20	pepb20a5	DaPR130924_VB105_O1930.m	2146	19.299999237060547	GIGAGGSITGLK		1	b20.a1	5.300000193528831E-4	56.599998474121094	2	1030.5897216796875	1030.589599609375	1.9999999494757503E-4	0.1940636651324457
b20	pepb20b10	DaPR130924_VB105_O1930.m	2193	19.510000228881836	SPLELEPEAK		1	b20.a1	3.100000030826777E-4	43.900001525878906	2	1112.5843505859375	1112.583740234375	6.000000284984708E-4	0.5392852751668614
b20	pepb20b11	DaPR130924_VB105_O1930.m	2284	19.93000030517578	TIDVFDGNSGK		1	b20.a1	0.006599999964237213	35.70000076293945	2	1152.5543212890625	1152.5535888671875	7.999999797903001E-4	0.6941108747720769
b20	pepb20b13	DaPR130924_VB105_O1930.m	2641	21.530000686645508	YNLIVVGR		1	b20.a1	0.005200000014156103	31.700000762939453	2	933.5557861328125	933.5521240234375	0.003700000001117587	3.9633566309841055
b20	pepb20a3	DaPR130924_VB105_O1930.m	2875	22.579999923706055	FNPLNTNQFYASSMEGTTR	M14:+15.99491	1	b20.a1	8.800000159681076E-7	39.599998474121094	2	2193.99365234375	2193.9873046875	0.006300000008195639	2.8714842582432247
b20	pepb20a9	DaPR130924_VB105_O1930.m	2968	23.010000228881836	MVVTGDNVGNVILLNMDGK	M1:+15.99491 - M16:+15.99491	1	b20.a1	6.199999802447564E-8	51.70000076293945	2	2021.005126953125	2021.004638671875	6.000000284984708E-4	0.29688206400791206
b20	pepb20a2	DaPR130924_VB105_O1930.m	3088	23.559999465942383	FNPLNTNQFYASSMEGTTR		1	b20.a1	2.500000118743628E-4	41.5	2	2177.991455078125	2177.992431640625	-0.0010000000474974513	-0.4591384400469093
b20	pepb20a8	DaPR130924_VB105_O1930.m	3354	24.860000610351562	MVVTGDNVGNVILLNMDGK	M1:+15.99491	1	b20.a1	3.5000000480067683E-6	65.80000305175781	2	2005.0235595703125	2005.010009765625	0.014000000432133675	6.982508996935232
b20	pepb20a7	DaPR130924_VB105_O1930.m	3460	25.559999465942383	MVVTGDNVGNVILLNMDGK		1	b20.a1	1.2000000424450263E-5	47.599998474121094	2	1989.0206298828125	1989.0147705078125	0.005900000222027302	2.966292814668732
b20	pepb20a4	DaPR130924_VB105_O1930.m	3617	26.600000381469727	GGDIMLWNFGIK		1	b20.a1	3.999999989900971E-6	42.29999923706055	2	1350.6866455078125	1350.6878662109375	-0.0012000000569969416	-0.8884362457206949
b21	pepb21b11	DaPR130924_VB105_O1930.m	1633	16.780000686645508	VMEIVDADEK	M2:+15.99491	1	b21.a1	0.02199999988079071	34.099998474121094	2	1164.546630859375	1164.545654296875	0.0010000000474974513	0.8587040308876749
b21	pepb21a3	DaPR130924_VB105_O1930.m	2197	19.530000686645508	DDLYAEQMER		1	b21.a1	9.299999801442027E-4	38.400001525878906	2	1269.5400390625	1269.5419921875	-0.0019000000320374966	-1.4966027462893747
b21	pepb21a1	DaPR130924_VB105_O1930.m	2377	20.360000610351562	AASITSEVFNK		1	b21.a1	1.2000000424450263E-6	52.20000076293945	2	1166.5953369140625	1166.60595703125	-0.009999999776482582	-8.571874433017927
b21	pepb21b10	DaPR130924_VB105_O1930.m	2558	21.15999984741211	VDILYNNIK		1	b21.a1	0.02199999988079071	35.5	2	1091.6192626953125	1091.6099853515625	0.00930000003427267	8.51952635013459
b21	pepb21a4	DaPR130924_VB105_O1930.m	2566	21.200000762939453	DLGFNGAPYR		1	b21.a1	0.003000000026077032	46.400001525878906	2	1109.5404052734375	1109.537841796875	0.0026000000070780516	2.3433180096565267
b21	pepb21b12	DaPR130924_VB105_O1930.m	2575	21.229999542236328	YTEGVQSLNWTK		1	b21.a1	0.007400000002235174	30.299999237060547	2	1425.7047119140625	1425.7012939453125	0.0035000001080334187	2.4549322658941715
b21	pepb21a9	DaPR130924_VB105_O1930.m	2649	21.549999237060547	QDSLVINLNR		1	b21.a1	0.0044999998062849045	33.20000076293945	2	1171.6451416015625	1171.6434326171875	0.0017999999690800905	1.5363035535984664
b21	pepb21a8	DaPR130924_VB105_O1930.m	3041	23.350000381469727	NFDMVIVYK		1	b21.a1	2.8000000384054147E-5	41.29999923706055	2	1128.57666015625	1128.576171875	5.000000237487257E-4	0.44303613367809536
b21	pepb21a7	DaPR130924_VB105_O1930.m	3109	23.649999618530273	NEGNIFPNPEATFVK		1	b21.a1	0.024000000208616257	32.70000076293945	2	1676.82275390625	1676.8282470703125	-0.005499999970197678	-3.2800019798134117
b21	pepb21a2	DaPR130924_VB105_O1930.m	3202	24.100000381469727	APGEQTVPALNLQNAFR		1	b21.a1	0.006399999838322401	29.100000381469727	2	1825.9541015625	1825.9559326171875	-0.0017999999690800905	-0.9857850000246755
b21	pepb21a6	DaPR130924_VB105_O1930.m	3259	24.399999618530273	GNENANGAPAITLLIR		1	b21.a1	2.9999999242136255E-5	41.70000076293945	2	1623.8868408203125	1623.8817138671875	0.005200000014156103	3.2022036886988405
b21	pepb21a5	DaPR130924_VB105_O1930.m	3341	24.780000686645508	EELEFEVPFR		1	b21.a1	0.006000000052154064	36.79999923706055	2	1294.633056640625	1294.6318359375	0.0013000000035390258	1.004146481997825
b22	pepb22b10	DaPR130924_VB105_O1930.m	1050	13.109999656677246	VNYDTTESK		2	b22.a1 b22.a2	0.014000000432133675	32.29999923706055	2	1056.4847412109375	1056.4847412109375	-0.0	-0.0
b22	pepb22a8	DaPR130924_VB105_O1930.m	1182	14.149999618530273	RQQEVETELK		2	b22.a1 b22.a2	0.029999999329447746	31.600000381469727	2	1259.659423828125	1259.659423828125	0.0	0.0
b22	pepb22a5	DaPR130924_VB105_O1930.m	1267	14.710000038146973	PGPSPLPHR		1	b22.a1	7.999999979801942E-6	47.5	2	957.5267944335938	957.5269165039062	-9.999999747378752E-5	-0.10443570384308833
b22	pepb22b11	DaPR130924_VB105_O1930.m	1488	16.010000228881836	YDERPGPSPLPHR		1	b22.a1	0.04800000041723251	35.0	3	1520.76171875	1520.7608642578125	7.999999797903001E-4	0.5260524508438936
b22	pepb22a9	DaPR130924_VB105_O1930.m	1894	18.110000610351562	VLVDVER		1	b22.a1	7.900000200606883E-4	26.899999618530273	2	829.479248046875	829.4782104492188	0.0010000000474974513	1.2055772350618872
b22	pepb22a2	DaPR130924_VB105_O1930.m	1909	18.18000030517578	GGGGGQDNGLEGLGNDSR		1	b22.a1	9.899999895424116E-6	63.5	2	1659.7330322265625	1659.732177734375	8.999999845400453E-4	0.5422561522959652
b22	pepb22a4	DaPR130924_VB105_O1930.m	1955	18.3799991607666	MWDPHNDPNAQGDAFK	M1:+15.99491	2	b22.a1 b22.a2	5.099999834783375E-4	39.70000076293945	3	1858.7838134765625	1858.78173828125	0.0020000000949949026	1.075973608845669
b22	pepb22a7	DaPR130924_VB105_O1930.m	2300	20.0	QQEVETELK	Q1:-17.02655	2	b22.a1 b22.a2	0.01600000075995922	31.299999237060547	2	1086.5333251953125	1086.5318603515625	0.0015999999595806003	1.4725752810073125
b22	pepb22a3	DaPR130924_VB105_O1930.m	2301	20.0	GYAFIEYEHER		2	b22.a1 b22.a2	7.300000187671074E-11	68.9000015258789	2	1413.6444091796875	1413.643798828125	6.99999975040555E-4	0.4951742267895472
b22	pepb22a1	DaPR130924_VB105_O1930.m	3282	24.5	DPIPYLPPLEK		1	b22.a1	2.899999963119626E-4	40.20000076293945	2	1281.7108154296875	1281.7093505859375	0.001500000013038516	1.1703121400751164
b22	pepb22a6	DaPR130924_VB105_O1930.m	1127	13.680000305175781	PNAQGDAFK		1	b22.a2	0.009600000455975533	29.799999237060547	2	947.4549560546875	947.45849609375	-0.003599999938160181	-3.799638668081525
b23	pepb23a7	DaPR130924_VB105_O1930.m	976	12.5	SDIPEKPK		1	b23.a1	8.59999970998615E-4	34.900001525878906	2	913.5011596679688	913.4993286132812	0.0017999999690800905	1.9704447641056761
b23	pepb23a9	DaPR130924_VB105_O1930.m	1432	15.729999542236328	TTESHMDWEK		1	b23.a1	3.100000030826777E-4	38.599998474121094	2	1263.5308837890625	1263.531494140625	-5.000000237487257E-4	-0.3957163126264568
b23	pepb23b10	DaPR130924_VB105_O1930.m	1631	16.780000686645508	VRPDEIMR		1	b23.a1	0.04899999871850014	33.5	2	1015.5365600585938	1015.5358276367188	7.999999797903001E-4	0.7877614536278863
b23	pepb23a3	DaPR130924_VB105_O1930.m	1679	17.030000686645508	FREDHPDLIQNAK		1	b23.a1	0.03799999877810478	42.900001525878906	3	1582.7955322265625	1582.7977294921875	-0.002099999925121665	-1.3267645549348954
b23	pepb23a5	DaPR130924_VB105_O1930.m	2165	19.399999618530273	HPELNISEEGITK		1	b23.a1	0.03200000151991844	34.400001525878906	3	1466.752685546875	1466.7490234375	0.003700000001117587	2.5225856243941442
b23	pepb23b11	DaPR130924_VB105_O1930.m	2396	20.43000030517578	WVEISNEVR		1	b23.a1	0.002199999988079071	38.70000076293945	2	1131.579833984375	1131.5797119140625	1.9999999494757503E-4	0.17674406216533864
b23	pepb23a2	DaPR130924_VB105_O1930.m	2469	20.75	FLESLPEEEQQR		1	b23.a1	1.1999999696854502E-4	43.599998474121094	2	1504.7303466796875	1504.7281494140625	0.002199999988079071	1.4620581059347801
b23	pepb23a6	DaPR130924_VB105_O1930.m	2678	21.65999984741211	QLQEERPELSESELTR	Q1:-17.02655	1	b23.a1	8.600000001024455E-5	35.70000076293945	2	1926.9462890625	1926.9407958984375	0.00559999980032444	2.9061607975939063
b23	pepb23a4	DaPR130924_VB105_O1930.m	2993	23.1299991607666	FSQELLSNGELNHLPLK		1	b23.a1	6.799999973736703E-4	46.79999923706055	3	1939.03125	1939.02880859375	0.002400000113993883	1.2377330874905594
b23	pepb23a8	DaPR130924_VB105_O1930.m	3209	24.149999618530273	TLTELILDAQEHVK		1	b23.a1	8.399999842367833E-7	54.79999923706055	2	1609.8902587890625	1609.8800048828125	0.009999999776482582	6.211642946152691
b23	pepb23a1	DaPR130924_VB105_O1930.m	3492	25.760000228881836	AEEIWQQSVIGDYLAR		1	b23.a1	3.099999958067201E-6	53.0	2	1877.9456787109375	1877.9395751953125	0.006099999882280827	3.2482407649598657
b24	pepb24b11	DaPR130924_VB105_O1930.m	933	12.15999984741211	VHFEESSK		1	b24.a1	0.032999999821186066	24.899999618530273	2	962.4600219726562	962.4581909179688	0.0017999999690800905	1.8702110762476811
b24	pepb24b10	DaPR130924_VB105_O1930.m	1765	17.479999542236328	VEYSEEELK		1	b24.a1	0.008899999782443047	42.20000076293945	2	1125.5333251953125	1125.5313720703125	0.0019000000320374966	1.6880915798398577
b24	pepb24a7	DaPR130924_VB105_O1930.m	2073	18.93000030517578	IMLFTNEDNPHGNDSAK	M2:+15.99491	1	b24.a1	0.01600000075995922	38.599998474121094	3	1918.860107421875	1918.8603515625	-1.9999999494757503E-4	-0.10422853064044912
b24	pepb24a5	DaPR130924_VB105_O1930.m	2534	21.030000686645508	ELVYPPDYNPEGK		1	b24.a1	0.017000000923871994	31.799999237060547	2	1520.72705078125	1520.7271728515625	-9.999999747378752E-5	-0.0657580131788363
b24	pepb24a9	DaPR130924_VB105_O1930.m	2885	22.610000610351562	TFNTSTGGLLLPSDTK		1	b24.a1	7.400000322377309E-5	58.20000076293945	2	1651.8544921875	1651.854248046875	3.9999998989515007E-4	0.24215210898183265
b24	pepb24a6	DaPR130924_VB105_O1930.m	2895	22.649999618530273	FTVPMLK		1	b24.a1	0.02500000037252903	23.700000762939453	2	835.480224609375	835.4749755859375	0.005200000014156103	6.224004507746298
b24	pepb24a8	DaPR130924_VB105_O1930.m	3117	23.68000030517578	NIYVLQELDNPGAK		1	b24.a1	2.7999999474559445E-6	59.20000076293945	2	1573.82470703125	1573.822509765625	0.002300000051036477	1.4614100616587287
b24	pepb24a2	DaPR130924_VB105_O1930.m	3219	24.18000030517578	DIISIAEDEDLR		1	b24.a1	2.1999999262334313E-6	68.9000015258789	2	1388.692138671875	1388.6907958984375	0.00139999995008111	1.0081437525301347
b24	pepb24a4	DaPR130924_VB105_O1930.m	3284	24.510000228881836	DTGIFLDLMHLK	M9:+15.99491	1	b24.a1	0.009700000286102295	41.79999923706055	2	1418.736328125	1418.7352294921875	0.0010999999940395355	0.7753384642695185
b24	pepb24a3	DaPR130924_VB105_O1930.m	3436	25.43000030517578	DSLIFLVDASK		1	b24.a1	5.200000014156103E-4	45.099998474121094	2	1207.6561279296875	1207.6573486328125	-0.0010999999940395355	-0.9108543870368894
b24	pepb24a1	DaPR130924_VB105_O1930.m	3713	27.459999084472656	DLLAVVFYGTEK		1	b24.a1	3.699999950868005E-8	56.5	2	1354.72802734375	1354.7257080078125	0.002400000113993883	1.7715764156592226
b25	pepb25a3	DaPR130924_VB105_O1930.m	1243	14.529999732971191	GDYGPPGR		1	b25.a1	0.00279999990016222	36.29999923706055	2	818.3802490234375	818.3795776367188	6.99999975040555E-4	0.8553487821164658
b25	pepb25a2	DaPR130924_VB105_O1930.m	2613	21.399999618530273	DYMDTLPPTVGDDVGK	M3:+15.99491	1	b25.a1	0.00419999985024333	44.0	2	1738.7855224609375	1738.784423828125	0.0010999999940395355	0.6326258614726744
b25	pepb25a8	DaPR130924_VB105_O1930.m	2642	21.530000686645508	QFLSQFEMQSR	M8:+15.99491	1	b25.a1	9.299999801442027E-4	35.900001525878906	2	1416.6588134765625	1416.657958984375	7.999999797903001E-4	0.5647093391292793
b25	pepb25a4	DaPR130924_VB105_O1930.m	2652	21.559999465942383	GFALVGVGSEASSK		1	b25.a1	2.0999999605919584E-7	77.19999694824219	2	1308.681640625	1308.6798095703125	0.0019000000320374966	1.4518448425221262
b25	pepb25b10	DaPR130924_VB105_O1930.m	2813	22.299999237060547	TPLSEAEFEEIMNR	M12:+15.99491	1	b25.a1	1.2000000424450263E-5	41.20000076293945	3	1681.7791748046875	1681.774169921875	0.004999999888241291	2.9730507089864275
b25	pepb25b10	DaPR130924_VB105_O1930.m	2804	22.260000228881836	TPLSEAEFEEIMNR	M12:+15.99491	1	b25.a1	6.500000017695129E-5	46.70000076293945	2	1681.7755126953125	1681.774169921875	0.00139999995008111	0.8324541874407225
b25	pepb25a7	DaPR130924_VB105_O1930.m	2880	22.600000381469727	QFLSQFEMQSR		1	b25.a1	0.003800000064074993	30.5	2	1400.6663818359375	1400.6630859375	0.0032999999821186066	2.356026952698501
b25	pepb25a1	DaPR130924_VB105_O1930.m	2942	22.860000610351562	DYMDTLPPTVGDDVGK		1	b25.a1	0.0013000000035390258	33.70000076293945	2	1722.7958984375	1722.78955078125	0.006399999838322401	3.7149051870091334
b25	pepb25a9	DaPR130924_VB105_O1930.m	3250	24.350000381469727	TPLSEAEFEEIMNR		1	b25.a1	1.0999999799921056E-9	57.0	2	1665.7802734375	1665.779296875	0.0010000000474974513	0.6003196518130884
b25	pepb25a6	DaPR130924_VB105_O1930.m	3434	25.40999984741211	QFLSQFEMQSR	M8:+15.99491 - Q1:-17.02655	1	b25.a1	2.2000000171829015E-5	47.79999923706055	2	1399.633544921875	1399.6314697265625	0.002099999925121665	1.5003949043328735
b25	pepb25a5	DaPR130924_VB105_O1930.m	3597	26.450000762939453	QFLSQFEMQSR	Q1:-17.02655	1	b25.a1	1.799999971296984E-8	48.900001525878906	2	1383.643798828125	1383.6365966796875	0.007300000172108412	5.275951929593522
b26	pepb26a2	DaPR130924_VB105_O1930.m	809	11.149999618530273	GDTPGHATPGHGGATSSAR		1	b26.a1	8.199999865610152E-5	39.400001525878906	2	1733.7979736328125	1733.79541015625	0.0026000000070780516	1.4996002364798848
b26	pepb26a2	DaPR130924_VB105_O1930.m	807	11.130000114440918	GDTPGHATPGHGGATSSAR		1	b26.a1	1.1000000085914508E-4	45.0	3	1733.796142578125	1733.79541015625	7.999999797903001E-4	0.4614154444659673
b26	pepb26a3	DaPR130924_VB105_O1930.m	914	12.010000228881836	GSETPGATPGSK		1	b26.a1	1.3000000080864993E-6	45.70000076293945	2	1088.5228271484375	1088.5223388671875	6.000000284984708E-4	0.5512059854673114
b26	pepb26a1	DaPR130924_VB105_O1930.m	1142	13.8100004196167	GAEYVSAR		1	b26.a1	0.028999999165534973	35.099998474121094	2	852.4219970703125	852.42138671875	6.000000284984708E-4	0.7038772581810365
b26	pepb26a6	DaPR130924_VB105_O1930.m	1556	16.399999618530273	THEDIEAQIR		1	b26.a1	2.300000051036477E-5	41.70000076293945	2	1211.6031494140625	1211.6019287109375	0.0013000000035390258	1.0729596682981
b26	pepb26a7	DaPR130924_VB105_O1930.m	1950	18.360000610351562	VGAAEIISR		1	b26.a1	0.002099999925121665	52.5	2	915.5253295898438	915.5261840820312	-8.999999845400453E-4	-0.9830412282991627
b26	pepb26a4	DaPR130924_VB105_O1930.m	2187	19.5	IVDDLKDEAEQYR		1	b26.a1	1.4999999621068127E-5	44.099998474121094	2	1593.77783203125	1593.77587890625	0.0020000000949949026	1.254881643940696
b26	pepb26a8	DaPR130924_VB105_O1930.m	2632	21.479999542236328	VPELNVQNGVLK		1	b26.a1	0.010999999940395355	35.29999923706055	2	1309.7579345703125	1309.748046875	0.009999999776482582	7.635056070777988
b26	pepb26a9	DaPR130924_VB105_O1930.m	2766	22.049999237060547	WDETPASQMGGSTPVLTPGK		1	b26.a1	4.600000102072954E-5	45.900001525878906	2	2058.979736328125	2058.98046875	-6.99999975040555E-4	-0.33997407244252426
b26	pepb26a5	DaPR130924_VB105_O1930.m	3189	24.030000686645508	QLVDTTVELANK	Q1:-17.02655	1	b26.a1	2.7000000955013093E-6	51.29999923706055	2	1313.6995849609375	1313.695068359375	0.0044999998062849045	3.4254523098003156
b27	pepb27a7	DaPR130924_VB105_O1930.m	900	11.930000305175781	SQQELEAK		1	b27.a1	0.02800000086426735	32.099998474121094	2	932.4673461914062	932.4688110351562	-0.00139999995008111	-1.5013906454704218
b27	pepb27a4	DaPR130924_VB105_O1930.m	1187	14.15999984741211	HINDSAPEVR		1	b27.a1	7.900000200606883E-4	36.79999923706055	2	1137.56640625	1137.5650634765625	0.0013000000035390258	1.1427917798090939
b27	pepb27a8	DaPR130924_VB105_O1930.m	1688	17.079999923706055	TALAATNPAVR		1	b27.a1	8.200000156648457E-4	44.599998474121094	2	1084.6146240234375	1084.6114501953125	0.0032999999821186066	3.0425642118422735
b27	pepb27a9	DaPR130924_VB105_O1930.m	1779	17.549999237060547	TTGEVVSGVVSK		1	b27.a1	0.006500000134110451	34.099998474121094	2	1162.6322021484375	1162.6318359375	3.9999998989515007E-4	0.3440469953866402
b27	pepb27a3	DaPR130924_VB105_O1930.m	2550	21.110000610351562	FVTDSNAVVQLK		1	b27.a1	5.8999999055231456E-6	44.599998474121094	2	1320.727294921875	1320.7159423828125	0.010999999940395355	8.328815900071099
b27	pepb27a1	DaPR130924_VB105_O1930.m	3160	23.8799991607666	DAAFEALGTALK		1	b27.a1	6.699999794363976E-4	41.599998474121094	2	1206.6441650390625	1206.6368408203125	0.007300000172108412	6.04987343760002
b27	pepb27a2	DaPR130924_VB105_O1930.m	3274	24.459999084472656	FIQPNIGELPTALK		1	b27.a1	0.008100000210106373	31.299999237060547	2	1540.8748779296875	1540.873779296875	0.0010999999940395355	0.7138806622703924
b27	pepb27a5	DaPR130924_VB105_O1930.m	3607	26.5	LDDIFEPVLIPEPK		1	b27.a1	0.0015999999595806003	37.70000076293945	2	1624.8812255859375	1624.8836669921875	-0.002400000113993883	-1.477028886896567
b27	pepb27a6	DaPR130924_VB105_O1930.m	3640	26.809999465942383	NLGIPIITVLGDSK		1	b27.a1	0.013000000268220901	32.79999923706055	2	1439.849365234375	1439.84716796875	0.002199999988079071	1.5279399348909364
b28	pepb28a7	DaPR130924_VB105_O1930.m	949	12.359999656677246	VDEEQMK		1	b28.a1	0.0010000000474974513	33.599998474121094	2	878.3930053710938	878.392822265625	1.9999999494757503E-4	0.22768855787290945
b28	pepb28a3	DaPR130924_VB105_O1930.m	1168	14.029999732971191	EEASGSSVTAEEAK		1	b28.a1	7.200000027296483E-7	49.79999923706055	2	1394.633544921875	1394.6285400390625	0.004999999888241291	3.585183971712815
b28	pepb28a1	DaPR130924_VB105_O1930.m	2455	20.700000762939453	ANPQVGVAFPH		1	b28.a1	0.014000000432133675	32.79999923706055	2	1136.5887451171875	1136.5850830078125	0.003599999938160181	3.16738270806202
b28	pepb28a8	DaPR130924_VB105_O1930.m	2597	21.329999923706055	VITMFVQR		1	b28.a1	0.017000000923871994	37.900001525878906	2	993.5564575195312	993.555419921875	0.0010000000474974513	1.0064864298924392
b28	pepb28a2	DaPR130924_VB105_O1930.m	2607	21.3799991607666	EDIIQGFR		1	b28.a1	6.399999838322401E-4	36.900001525878906	2	977.5097045898438	977.5054931640625	0.00419999985024333	4.296650893130491
b28	pepb28a5	DaPR130924_VB105_O1930.m	2668	21.6299991607666	HIEIFTDLSSR		1	b28.a1	3.199999991920777E-5	39.5	2	1317.6839599609375	1317.68017578125	0.003800000064074993	2.883856138931422
b28	pepb28a4	DaPR130924_VB105_O1930.m	2768	22.059999465942383	FFMGNQVLK		1	b28.a1	0.009600000455975533	27.600000381469727	2	1083.566650390625	1083.5660400390625	6.99999975040555E-4	0.6460150550817558
b28	pepb28a6	DaPR130924_VB105_O1930.m	3093	23.559999465942383	SQLDIIIHSLK		1	b28.a1	2.2000000171829015E-5	42.29999923706055	2	1266.7406005859375	1266.741943359375	-0.00139999995008111	-1.1051974377420057
b28	pepb28a9	DaPR130924_VB105_O1930.m	3576	26.299999237060547	YAPTEAQLNAVDALIDSMSLAK	M18:+15.99491	1	b28.a1	0.027000000700354576	39.0	3	2337.159423828125	2337.164794921875	-0.005200000014156103	-2.224917996991276
b29	pepb29a5	DaPR130924_VB105_O1930.m	670	9.760000228881836	ITQNNAMK	M7:+15.99491	1	b29.a1	5.499999970197678E-4	34.20000076293945	2	935.4638061523438	935.4619140625	0.0019000000320374966	2.031082188890219
b29	pepb29a8	DaPR130924_VB105_O1930.m	1390	15.460000038146973	TDSDIIAK		1	b29.a1	0.027000000700354576	23.5	2	862.4529418945312	862.4520874023438	8.999999845400453E-4	1.0435362122559106
b29	pepb29a6	DaPR130924_VB105_O1930.m	1878	18.030000686645508	PNHTIYINNLNEK		1	b29.a1	6.70000008540228E-6	47.5	2	1569.8087158203125	1569.8023681640625	0.006399999838322401	4.076946224643182
b29	pepb29a3	DaPR130924_VB105_O1930.m	2579	21.25	AVQGGGATPVVGAVQGPVPGMPPMTQAPR	M21:+15.99491 - M24:+15.99491	1	b29.a1	5.499999815583578E-7	54.900001525878906	3	2759.402587890625	2759.397216796875	0.005499999970197678	1.9931889242760459
b29	pepb29a7	DaPR130924_VB105_O1930.m	2628	21.459999084472656	SMQGFPFYDK	M2:+15.99491	1	b29.a1	2.099999983329326E-4	42.5	2	1235.5416259765625	1235.5406494140625	0.0010999999940395355	0.8902985058089304
b29	pepb29a2	DaPR130924_VB105_O1930.m	2775	22.100000381469727	AVQGGGATPVVGAVQGPVPGMPPMTQAPR	M21:+15.99491	1	b29.a1	3.099999958067201E-6	46.5	3	2743.39990234375	2743.402099609375	-0.002199999988079071	-0.8019240010031058
b29	pepb29a4	DaPR130924_VB105_O1930.m	2837	22.399999618530273	GQAFVIFK		1	b29.a1	0.03099999949336052	31.100000381469727	2	909.5203247070312	909.5197143554688	6.000000284984708E-4	0.6596888654839779
b29	pepb29a1	DaPR130924_VB105_O1930.m	3095	23.579999923706055	AVQGGGATPVVGAVQGPVPGMPPMTQAPR		1	b29.a1	2.2999999771400326E-7	57.20000076293945	3	2727.41748046875	2727.406982421875	0.009999999776482582	3.666486095009851
b30	pepb30a6	DaPR130924_VB105_O1930.m	1730	17.309999465942383	KPGDLSDELR		1	b30.a1	0.008799999952316284	35.400001525878906	2	1129.586181640625	1129.585205078125	0.0010000000474974513	0.8852807588147268
b30	pepb30a1	DaPR130924_VB105_O1930.m	1938	18.299999237060547	AAVLLEQER		1	b30.a1	0.00139999995008111	50.400001525878906	2	1028.576904296875	1028.5738525390625	0.003000000026077032	2.916659818516143
b30	pepb30a7	DaPR130924_VB105_O1930.m	2041	18.780000686645508	VGEPVALSEEER		1	b30.a1	1.8000000636675395E-5	59.79999923706055	2	1314.6546630859375	1314.654052734375	6.99999975040555E-4	0.5324594508985928
b30	pepb30a5	DaPR130924_VB105_O1930.m	2161	19.360000610351562	LAQQQAALLMQQEER	M10:+15.99491	1	b30.a1	0.006599999964237213	39.900001525878906	2	1772.908447265625	1772.89599609375	0.012000000104308128	6.768586612383309
b30	pepb30a4	DaPR130924_VB105_O1930.m	2199	19.549999237060547	LAEIGAPIQGNR		1	b30.a1	7.000000186963007E-5	57.599998474121094	2	1238.6861572265625	1238.685546875	6.000000284984708E-4	0.4843844590034753
b30	pepb30a8	DaPR130924_VB105_O1930.m	2217	19.6299991607666	YGPPPSYPNLK		1	b30.a1	7.300000288523734E-4	39.0	2	1232.63525390625	1232.63134765625	0.0038999998942017555	3.163962933132679
b30	pepb30a2	DaPR130924_VB105_O1930.m	2313	20.049999237060547	FTVAELK		1	b30.a1	0.01600000075995922	31.399999618530273	2	807.4622192382812	807.4614868164062	6.99999975040555E-4	0.866914381019531
b30	pepb30a3	DaPR130924_VB105_O1930.m	3384	25.030000686645508	GIEKPPFELPDFIK		1	b30.a1	0.03400000184774399	32.900001525878906	3	1629.8892822265625	1629.88916015625	1.9999999494757503E-4	0.12270772751712881
b31	pepb31a5	DaPR130924_VB105_O1930.m	905	11.960000038146973	MEVVVHGR	M1:+15.99491	1	b31.a1	0.03099999949336052	28.0	2	942.484375	942.4829711914062	0.00139999995008111	1.4854379260681494
b31	pepb31a1	DaPR130924_VB105_O1930.m	1561	16.40999984741211	EVDATSPAPSTSSTVK		1	b31.a1	1.4000000373926014E-4	41.70000076293945	2	1576.77294921875	1576.7705078125	0.0024999999441206455	1.5855192190200011
b31	pepb31a8	DaPR130924_VB105_O1930.m	2178	19.450000762939453	TTIYEIQDDR		1	b31.a1	1.6999999934341758E-4	45.70000076293945	2	1253.6031494140625	1253.6011962890625	0.0020000000949949026	1.5954037862402703
b31	pepb31a6	DaPR130924_VB105_O1930.m	2467	20.75	TEPEEVSIEDSAQSDLK		1	b31.a1	8.199999967928306E-8	57.599998474121094	2	1876.868408203125	1876.8662109375	0.002199999988079071	1.1721666548518475
b31	pepb31a7	DaPR130924_VB105_O1930.m	2528	21.010000228881836	TPQMPPTTPSSSFFTK	M4:+15.99491	1	b31.a1	0.0035000001080334187	35.400001525878906	2	1769.84130859375	1769.8419189453125	-5.000000237487257E-4	-0.28251112056758526
b31	pepb31a3	DaPR130924_VB105_O1930.m	2610	21.399999618530273	GEFTYYEIQDNTGK		1	b31.a1	2.099999983329326E-4	47.70000076293945	2	1664.74755859375	1664.7442626953125	0.0032999999821186066	1.982286442468782
b31	pepb31a4	DaPR130924_VB105_O1930.m	2666	21.610000610351562	GLEVINDYHFR		1	b31.a1	0.0038999998942017555	38.900001525878906	2	1362.6832275390625	1362.6805419921875	0.00279999990016222	2.0547735245919974
b31	pepb31a2	DaPR130924_VB105_O1930.m	3157	23.860000610351562	EVMVLNATESFVYEPK	M3:+15.99491	1	b31.a1	3.3000000985339284E-4	37.099998474121094	2	1871.9205322265625	1871.9100341796875	0.010999999940395355	5.876350753798806
b32	pepb32a3	DaPR130924_VB105_O1930.m	1456	15.850000381469727	LLEQYKEESK		1	b32.a1	2.2000000171829015E-5	40.70000076293945	2	1266.6671142578125	1266.657958984375	0.009100000374019146	7.184260209690436
b32	pepb32a1	DaPR130924_VB105_O1930.m	1799	17.649999618530273	DIDIHEVR		1	b32.a1	0.004600000102072954	51.099998474121094	2	996.5127563476562	996.5112915039062	0.00139999995008111	1.4049012409766781
b32	pepb32a4	DaPR130924_VB105_O1930.m	1904	18.15999984741211	MMVAGFK	M2:+15.99491	1	b32.a1	0.017999999225139618	25.5	2	799.3833618164062	799.384521484375	-0.0012000000569969416	-1.501154982046268
b32	pepb32a6	DaPR130924_VB105_O1930.m	2230	19.68000030517578	NGQDLGVAFK		1	b32.a1	0.002400000113993883	40.099998474121094	2	1048.542236328125	1048.5426025390625	-3.000000142492354E-4	-0.2861114212458136
b32	pepb32a8	DaPR130924_VB105_O1930.m	2580	21.25	YNILGTNTIMDK	M10:+15.99491	1	b32.a1	3.4999999343199306E-7	52.400001525878906	2	1398.69482421875	1398.69384765625	0.0010999999940395355	0.7864480106799447
b32	pepb32a5	DaPR130924_VB105_O1930.m	2738	21.90999984741211	NFILDQTNVSAAAQR		1	b32.a1	8.299999763039523E-7	62.599998474121094	2	1647.8468017578125	1647.8453369140625	0.001500000013038516	0.9102796114637688
b32	pepb32a2	DaPR130924_VB105_O1930.m	2760	22.030000686645508	GYFEYIEENK		1	b32.a1	0.0012000000569969416	38.5	2	1291.5859375	1291.58447265625	0.001500000013038516	1.1613642350110034
b32	pepb32a7	DaPR130924_VB105_O1930.m	2913	22.729999542236328	YNILGTNTIMDK		1	b32.a1	0.0027000000700354576	38.20000076293945	2	1382.7008056640625	1382.6988525390625	0.0020000000949949026	1.4464466295913128
b33	pepb33a1	DaPR130924_VB105_O1930.m	925	12.109999656677246	AIGSTSKPQESPK		1	b33.a1	0.0019000000320374966	36.900001525878906	2	1329.702392578125	1329.7012939453125	0.0010999999940395355	0.8272534583882085
b33	pepb33a6	DaPR130924_VB105_O1930.m	1393	15.479999542236328	TPATAPVPAR		1	b33.a1	5.799999926239252E-4	42.29999923706055	2	980.5529174804688	980.5527954101562	9.999999747378752E-5	0.10198328732718408
b33	pepb33a7	DaPR130924_VB105_O1930.m	1761	17.459999084472656	TPSKPPAQLSPSVPK		1	b33.a1	0.019999999552965164	34.0	2	1533.861328125	1533.8638916015625	-0.0026000000070780516	-1.6950656582464418
b33	pepb33a8	DaPR130924_VB105_O1930.m	2303	20.0	YSQVLGLGGR		1	b33.a1	1.2999999853491317E-5	53.099998474121094	2	1049.576416015625	1049.57421875	0.002199999988079071	2.096088060069903
b33	pepb33a5	DaPR130924_VB105_O1930.m	2989	23.110000610351562	LLPHQLYGVVPQA		1	b33.a1	0.01600000075995922	30.700000762939453	2	1434.813720703125	1434.810791015625	0.003000000026077032	2.0908680397876673
b33	pepb33a3	DaPR130924_VB105_O1930.m	3003	23.18000030517578	EEDESANSLRPGALFFSR		1	b33.a1	0.014999999664723873	31.200000762939453	3	2024.9755859375	2024.9676513671875	0.00800000037997961	3.9506805822691984
b33	pepb33a4	DaPR130924_VB105_O1930.m	3072	23.479999542236328	HFFLYGEFPGDER		1	b33.a1	0.04399999976158142	38.29999923706055	2	1613.738037109375	1613.7386474609375	-6.99999975040555E-4	-0.4337753056493613
b33	pepb33a2	DaPR130924_VB105_O1930.m	3374	24.979999542236328	DSPFGLSFVR		1	b33.a1	1.5999999595806003E-4	39.20000076293945	2	1124.5755615234375	1124.5738525390625	0.0017000000225380063	1.5116837535389487
b34	pepb34a7	DaPR130924_VB105_O1930.m	1600	16.6299991607666	NGPFINR		1	b34.a1	0.010999999940395355	26.5	2	817.431640625	817.431884765625	-3.000000142492354E-4	-0.3670030736998371
b34	pepb34a3	DaPR130924_VB105_O1930.m	2366	20.299999237060547	EVQQTLEELR		1	b34.a1	0.0010999999940395355	37.70000076293945	2	1244.6519775390625	1244.6485595703125	0.0035000001080334187	2.8120388531536293
b34	pepb34a6	DaPR130924_VB105_O1930.m	2383	20.3799991607666	NAPQISDGSEVVVVK		1	b34.a1	7.699999696342275E-5	44.400001525878906	2	1541.8214111328125	1541.8173828125	0.004100000020116568	2.6591995043132597
b34	pepb34a1	DaPR130924_VB105_O1930.m	2496	20.860000610351562	DKDTLDFIR		1	b34.a1	0.014999999664723873	27.899999618530273	2	1122.5806884765625	1122.579345703125	0.0013000000035390258	1.1580473206771622
b34	pepb34a5	DaPR130924_VB105_O1930.m	2697	21.75	ILYNSLNDSFK		1	b34.a1	0.003800000064074993	42.5	2	1313.674072265625	1313.6739501953125	9.999999747378752E-5	0.07612238749114257
b34	pepb34a8	DaPR130924_VB105_O1930.m	2740	21.93000030517578	QLLLTSPVPGR		1	b34.a1	2.300000051036477E-5	40.599998474121094	2	1180.705322265625	1180.705322265625	9.999999747378752E-5	0.08469513568542243
b34	pepb34a2	DaPR130924_VB105_O1930.m	2947	22.899999618530273	EELNSSVAIADTALEDR		1	b34.a1	0.007600000128149986	29.700000762939453	2	1832.8902587890625	1832.8876953125	0.0027000000700354576	1.4730853815760483
b34	pepb34a4	DaPR130924_VB105_O1930.m	3589	26.399999618530273	LFNDDNTIPFIIR		1	b34.a1	0.008500000461935997	38.5	2	1577.828857421875	1577.8326416015625	-0.003700000001117587	-2.3449888813061572
b35	pepb35a3	DaPR130924_VB105_O1930.m	1450	15.8100004196167	KDENESSAPADGEGGSELQPK		1	b35.a1	6.800000119255856E-5	51.79999923706055	3	2144.96240234375	2144.958251953125	0.00419999985024333	1.9580799982558892
b35	pepb35a8	DaPR130924_VB105_O1930.m	1932	18.280000686645508	TLSGAQDSEAAFAK		1	b35.a1	7.600000244565308E-4	51.900001525878906	2	1395.6859130859375	1395.675048828125	0.009999999776482582	7.164991439002264
b35	pepb35a6	DaPR130924_VB105_O1930.m	2348	20.209999084472656	PTVLNQPLPGEK		1	b35.a1	1.3000000035390258E-4	35.70000076293945	2	1292.718505859375	1292.7213134765625	-0.0027000000700354576	-2.0886172772801657
b35	pepb35a5	DaPR130924_VB105_O1930.m	2482	20.799999237060547	NPPTTIGMMTLK	M8:+15.99491	1	b35.a1	0.01899999938905239	32.70000076293945	2	1319.6707763671875	1319.670166015625	6.000000284984708E-4	0.4546590837239301
b35	pepb35a4	DaPR130924_VB105_O1930.m	2817	22.309999465942383	NPPTTIGMMTLK		1	b35.a1	0.00839999970048666	33.400001525878906	2	1303.6732177734375	1303.67529296875	-0.0020000000949949026	-1.5341244140943033
b35	pepb35a7	DaPR130924_VB105_O1930.m	3020	23.25	TEFTLTEAVVESSR		1	b35.a1	0.010999999940395355	48.599998474121094	2	1568.78564453125	1568.7806396484375	0.004999999888241291	3.1871886749965164
b35	pepb35a2	DaPR130924_VB105_O1930.m	3366	24.93000030517578	DLVLPTQALPASPALK		1	b35.a1	0.010999999940395355	49.599998474121094	2	1633.954345703125	1633.9527587890625	0.0015999999595806003	0.9792204523503942
b35	pepb35a1	DaPR130924_VB105_O1930.m	3447	25.5	DIMQALLVR		1	b35.a1	0.003100000089034438	45.5	2	1058.603515625	1058.6031494140625	5.000000237487257E-4	0.47232055187581484
b36	pepb36a8	DaPR130924_VB105_O1930.m	2514	20.950000762939453	TTPSYVAFTDTER		2	b36.a1 b36.a3	0.005900000222027302	34.70000076293945	2	1487.699462890625	1487.70166015625	-0.002199999988079071	-1.47879110913139
b36	pepb36a7	DaPR130924_VB105_O1930.m	2785	22.15999984741211	NSLESYAFNMK		1	b36.a1	0.00139999995008111	41.20000076293945	2	1303.599609375	1303.59912109375	5.000000237487257E-4	0.3835535140045308
b36	pepb36a4	DaPR130924_VB105_O1930.m	3077	23.510000228881836	IINEPTAAAIAYGLDK		3	b36.a1 b36.a2 b36.a3	3.7999998880877683E-7	63.0	2	1659.8958740234375	1659.8956298828125	3.000000142492354E-4	0.18073426355753172
b36	pepb36a1	DaPR130924_VB105_O1930.m	3081	23.530000686645508	DAGTIAGLNVLR		1	b36.a1	1.4000000373926014E-4	44.099998474121094	2	1199.6768798828125	1199.6746826171875	0.002199999988079071	1.8338304708403055
b36	pepb36a3	DaPR130924_VB105_O1930.m	3145	23.809999465942383	FEELNADLFR		1	b36.a1	4.70000013592653E-5	49.400001525878906	2	1253.615966796875	1253.616455078125	-5.000000237487257E-4	-0.3988460918196593
b36	pepb36a6	DaPR130924_VB105_O1930.m	2454	20.700000762939453	NQLTSNPENTVFDAK		1	b36.a2	1.4000000192027073E-5	37.79999923706055	2	1677.8193359375	1677.8079833984375	0.010999999940395355	6.556173322119144
b36	pepb36a5	DaPR130924_VB105_O1930.m	2755	22.010000228881836	ITPSYVAFTPEGER		1	b36.a2	0.004699999932199717	29.299999237060547	2	1566.7821044921875	1566.7802734375	0.0019000000320374966	1.2126780405965387
b36	pepb36a2	DaPR130924_VB105_O1930.m	3305	24.610000610351562	DAGVIAGLNVLR		1	b36.a3	0.0044999998062849045	44.79999923706055	2	1197.700439453125	1197.6954345703125	0.005100000184029341	4.2581778612682335
b37	pepb37a2	DaPR130924_VB105_O1930.m	1435	15.75	APNLTNVNK		1	b37.a1	1.900000061141327E-4	36.0	2	970.5337524414062	970.531982421875	0.0017000000225380063	1.751616694068968
b37	pepb37a1	DaPR130924_VB105_O1930.m	1935	18.280000686645508	AAEIVPSDMYK	M9:+15.99491	1	b37.a1	0.03099999949336052	31.399999618530273	2	1239.591552734375	1239.593017578125	-0.00139999995008111	-1.1294029009750173
b37	pepb37a4	DaPR130924_VB105_O1930.m	2568	21.200000762939453	DVTDSFYPAMR	M10:+15.99491	1	b37.a1	7.099999929778278E-4	36.20000076293945	2	1317.580078125	1317.578369140625	0.0017000000225380063	1.2902458497757605
b37	pepb37a3	DaPR130924_VB105_O1930.m	2941	22.860000610351562	DVTDSFYPAMR		1	b37.a1	3.9999998989515007E-4	35.400001525878906	2	1301.58154296875	1301.58349609375	-0.0019000000320374966	-1.4597603901245564
b37	pepb37a5	DaPR130924_VB105_O1930.m	3567	26.25	LYIELLNLPR		1	b37.a1	2.5999999706982635E-5	51.5	2	1243.7457275390625	1243.7413330078125	0.0044999998062849045	3.618115509116587
b37	pepb37a6	DaPR130924_VB105_O1930.m	3571	26.260000228881836	SLLQLITQSSALEQK		1	b37.a1	2.2000000171829015E-4	48.29999923706055	2	1658.9324951171875	1658.9327392578125	-1.9999999494757503E-4	-0.12055943572314615
b37	pepb37a6	DaPR130924_VB105_O1930.m	3568	26.25	SLLQLITQSSALEQK		1	b37.a1	0.01600000075995922	32.70000076293945	3	1658.9329833984375	1658.9327392578125	1.9999999494757503E-4	0.12055943572314615
b37	pepb37a7	DaPR130924_VB105_O1930.m	3628	26.68000030517578	YEILSSIFTPIPGR		1	b37.a1	3.600000127335079E-5	42.400001525878906	2	1592.8740234375	1592.86865234375	0.005400000140070915	3.3901101212114035
b38	pepb38a7	DaPR130924_VB105_O1930.m	882	11.75	VPSPPPGHK		1	b38.a1	0.004399999976158142	36.0	2	915.5057983398438	915.505126953125	6.99999975040555E-4	0.764605193823667
b38	pepb38a5	DaPR130924_VB105_O1930.m	1257	14.630000114440918	MLDHEYTTK		1	b38.a1	1.3000000035390258E-4	35.70000076293945	2	1137.5242919921875	1137.52490234375	-6.000000284984708E-4	-0.5274610052599588
b38	pepb38a2	DaPR130924_VB105_O1930.m	2046	18.809999465942383	ELTAPDENIPAK		1	b38.a1	0.014999999664723873	37.900001525878906	2	1297.6646728515625	1297.663818359375	8.999999845400453E-4	0.6935540405818722
b38	pepb38a1	DaPR130924_VB105_O1930.m	2734	21.899999618530273	AEEVATFFAK		1	b38.a1	4.600000102072954E-4	49.5	2	1112.56494140625	1112.562744140625	0.002300000051036477	2.067299182135622
b38	pepb38a4	DaPR130924_VB105_O1930.m	2776	22.100000381469727	HLQDLMEGLTAK		1	b38.a1	5.900000178371556E-5	45.0	2	1355.704833984375	1355.69921875	0.00570000009611249	4.204472509298988
b38	pepb38a6	DaPR130924_VB105_O1930.m	2809	22.280000686645508	NLQLFMENK		1	b38.a1	5.400000009103678E-5	42.5	2	1136.5780029296875	1136.5772705078125	7.999999797903001E-4	0.7038676564707891
b38	pepb38a3	DaPR130924_VB105_O1930.m	3096	23.579999923706055	GPVFAPPYEPLPENVK		1	b38.a1	0.009200000204145908	39.099998474121094	2	1753.918701171875	1753.9163818359375	0.002400000113993883	1.3683663251275684
b39	pepb39a6	DaPR130924_VB105_O1930.m	1800	17.649999618530273	SPFNSPSPQDSPR		1	b39.a1	0.017000000923871994	36.20000076293945	2	1415.65087890625	1415.6553955078125	-0.0044999998062849045	-3.1787395580622224
b39	pepb39a1	DaPR130924_VB105_O1930.m	1895	18.110000610351562	DELLGEKPEVK		1	b39.a1	4.600000102072954E-4	40.5	2	1256.672607421875	1256.6737060546875	-0.0010000000474974513	-0.7957515484563927
b39	pepb39a4	DaPR130924_VB105_O1930.m	3750	27.809999465942383	LDLVMVILFK	M5:+15.99491	4	b39.a1 b39.a2 b39.a3 b39.a4	7.50000006519258E-4	46.29999923706055	2	1206.718505859375	1206.717041015625	0.001500000013038516	1.2430420405566258
b39	pepb39a7	DaPR130924_VB105_O1930.m	2530	21.010000228881836	VAASHHPPDRPPDPFSTL		1	b39.a2	0.012000000104308128	29.700000762939453	3	1940.9715576171875	1940.9617919921875	0.009800000116229057	5.0490432921765125
b39	pepb39a3	DaPR130924_VB105_O1930.m	2824	22.350000381469727	EDFVLTVTGK		2	b39.a2 b39.a3	0.032999999821186066	32.099998474121094	2	1108.5921630859375	1108.5888671875	0.0032999999821186066	2.9767572810745757
b39	pepb39a5	DaPR130924_VB105_O1930.m	2725	21.860000610351562	NPPGYLEDSFVK		1	b39.a3	0.02500000037252903	29.899999618530273	2	1365.6700439453125	1365.6689453125	0.0012000000569969416	0.8786903012738206
b39	pepb39a2	DaPR130924_VB105_O1930.m	3073	23.5	EDFVLTITGK		1	b39.a4	0.04100000113248825	23.100000381469727	2	1122.60693359375	1122.6044921875	0.002400000113993883	2.1378857208358912
b40	pepb40a3	DaPR130924_VB105_O1930.m	859	11.600000381469727	GREEYEGPNK		1	b40.a1	0.032999999821186066	27.899999618530273	2	1178.5416259765625	1178.5440673828125	-0.002400000113993883	-2.0364110094954295
b40	pepb40a1	DaPR130924_VB105_O1930.m	1354	15.260000228881836	AELDDTPMR	M8:+15.99491	1	b40.a1	3.9000000106170774E-4	38.70000076293945	2	1063.4730224609375	1063.472900390625	1.9999999494757503E-4	0.18806308545719677
b40	pepb40a2	DaPR130924_VB105_O1930.m	1359	15.279999732971191	GMGPGTPAGYGR	M2:+15.99491	1	b40.a1	0.017999999225139618	28.899999618530273	2	1136.5191650390625	1136.5157470703125	0.0035000001080334187	3.079587869376776
b40	pepb40a6	DaPR130924_VB105_O1930.m	2444	20.649999618530273	YGEPGEVFINK		1	b40.a1	6.300000222836388E-6	47.20000076293945	2	1252.62158203125	1252.621337890625	3.9999998989515007E-4	0.31933033375332526
b40	pepb40a5	DaPR130924_VB105_O1930.m	3363	24.90999984741211	PVIVEPLEQLDDEDGLPEK		1	b40.a1	9.099999864758956E-9	67.19999694824219	2	2135.08837890625	2135.075927734375	0.013000000268220901	6.088776562628284
b40	pepb40a4	DaPR130924_VB105_O1930.m	3472	25.649999618530273	LFVGNLPADITEDEFK		1	b40.a1	1.4999999621068127E-5	40.900001525878906	2	1807.9215087890625	1807.9117431640625	0.00989999994635582	5.475930992643276
b41	pepb41a6	DaPR130924_VB105_O1930.m	1558	16.399999618530273	VGQDPVLR		1	b41.a1	0.00800000037997961	45.099998474121094	2	883.5010986328125	883.5	0.0010999999940395355	1.2450480973848732
b41	pepb41a1	DaPR130924_VB105_O1930.m	2299	20.0	ESETTTSLVLER		1	b41.a1	2.800000074785203E-4	43.20000076293945	2	1364.6917724609375	1364.6907958984375	0.0010000000474974513	0.7327667560321649
b41	pepb41a4	DaPR130924_VB105_O1930.m	2333	20.149999618530273	SGDSEVYQLGDVSQK		1	b41.a1	6.0999998822808266E-5	53.599998474121094	2	1611.751953125	1611.7501220703125	0.0019000000320374966	1.1788428032485108
b41	pepb41a5	DaPR130924_VB105_O1930.m	2394	20.43000030517578	SLATNEMWR		1	b41.a1	0.0026000000070780516	41.400001525878906	2	1107.5279541015625	1107.525634765625	0.002400000113993883	2.166992833986883
b41	pepb41a3	DaPR130924_VB105_O1930.m	3574	26.280000686645508	QATTIIADNIIFLSDQTK		1	b41.a1	0.035999998450279236	27.399999618530273	2	1992.0753173828125	1992.06494140625	0.009999999776482582	5.019916554238098
b41	pepb41a2	DaPR130924_VB105_O1930.m	3782	28.010000228881836	QATTIIADNIIFLSDQTK	Q1:-17.02655	1	b41.a1	8.50000014906982E-6	53.0	2	1975.0384521484375	1975.0386962890625	-1.9999999494757503E-4	-0.10126383615843011
b42	pepb42a6	DaPR130924_VB105_O1930.m	1493	16.049999237060547	VLEAAAQAAR		1	b42.a1	8.500000112690032E-4	53.79999923706055	2	999.5621337890625	999.55859375	0.0035000001080334187	3.5015457121954423
b42	pepb42a3	DaPR130924_VB105_O1930.m	2047	18.809999465942383	DVHTLLDR		1	b42.a1	9.200000204145908E-4	35.0	2	968.5165405273438	968.5164184570312	9.999999747378752E-5	0.10325069928406595
b42	pepb42a2	DaPR130924_VB105_O1930.m	2219	19.6299991607666	ALAVVYGPHEIR		1	b42.a1	0.0010999999940395355	38.5	2	1324.736328125	1324.737548828125	-0.0012000000569969416	-0.9058398458309517
b42	pepb42a5	DaPR130924_VB105_O1930.m	3144	23.799999237060547	QTFEAAILTQLHPR		1	b42.a1	0.017000000923871994	29.700000762939453	3	1624.8834228515625	1624.8809814453125	0.002400000113993883	1.4770313280786334
b42	pepb42a1	DaPR130924_VB105_O1930.m	3563	26.200000762939453	AGLELLSDQGYR	A1:+42.01057	1	b42.a1	0.0024999999441206455	34.70000076293945	2	1363.6859130859375	1363.685546875	3.000000142492354E-4	0.21999207583941224
b42	pepb42a4	DaPR130924_VB105_O1930.m	3570	26.260000228881836	QTFEAAILTQLHPR	Q1:-17.02655	1	b42.a1	8.600000001024455E-7	62.0	2	1607.853515625	1607.8543701171875	-8.999999845400453E-4	-0.559752177353257
b43	pepb43a5	DaPR130924_VB105_O1930.m	1926	18.25	TVLAAAYGEK		1	b43.a1	0.023000000044703484	35.20000076293945	2	1022.5496826171875	1022.5521240234375	-0.002400000113993883	-2.3470687289275767
b43	pepb43a2	DaPR130924_VB105_O1930.m	2624	21.450000762939453	GLVGNPLPSVR		1	b43.a1	0.013000000268220901	31.5	2	1108.656982421875	1108.647705078125	0.00930000003427267	8.388598101700225
b43	pepb43a3	DaPR130924_VB105_O1930.m	2794	22.200000762939453	LDDTYSFQVINK		1	b43.a1	1.3000000080864993E-6	41.400001525878906	2	1442.7188720703125	1442.716552734375	0.002300000051036477	1.5942147795263706
b43	pepb43a1	DaPR130924_VB105_O1930.m	3369	24.950000762939453	DEVASLLFDPK		1	b43.a1	7.599999662488699E-5	43.099998474121094	2	1233.63671875	1233.6365966796875	1.9999999494757503E-4	0.1621222939444823
b43	pepb43a4	DaPR130924_VB105_O1930.m	3604	26.479999542236328	LVPDLLAIVQR		1	b43.a1	0.012000000104308128	39.79999923706055	2	1236.76904296875	1236.7679443359375	0.0012000000569969416	0.9702709893902223
b43	pepb43a6	DaPR130924_VB105_O1930.m	3647	26.860000610351562	VNALLPTETFIPVIR		1	b43.a1	0.008200000040233135	27.700000762939453	2	1682.9866943359375	1682.984375	0.002300000051036477	1.3666199670074044
b44	pepb44a3	DaPR130924_VB105_O1930.m	1796	17.6299991607666	GVGGPSQQVMTPQ	M10:+15.99491	1	b44.a1	3.9999998989515007E-5	40.29999923706055	2	1301.61767578125	1301.6158447265625	0.0019000000320374966	1.4597241111770884
b44	pepb44a2	DaPR130924_VB105_O1930.m	2320	20.079999923706055	GENLVSMTVEGPPPK	M7:+15.99491	1	b44.a1	0.001500000013038516	42.5	2	1570.783203125	1570.778564453125	0.004699999932199717	2.992146721734802
b44	pepb44a2	DaPR130924_VB105_O1930.m	2194	19.510000228881836	GENLVSMTVEGPPPK	M7:+15.99491	1	b44.a1	1.1000000085914508E-4	65.30000305175781	2	1570.7813720703125	1570.778564453125	0.002899999963119626	1.8462181931603305
b44	pepb44a1	DaPR130924_VB105_O1930.m	2625	21.450000762939453	GENLVSMTVEGPPPK		1	b44.a1	4.200000148557592E-6	49.5	2	1554.7894287109375	1554.7835693359375	0.005799999926239252	3.7304227036027178
b44	pepb44a4	DaPR130924_VB105_O1930.m	2709	21.799999237060547	IFIGTFK		1	b44.a1	0.02199999988079071	17.5	2	825.4883422851562	825.4873046875	0.0010000000474974513	1.211405725828837
b45	pepb45a5	DaPR130924_VB105_O1930.m	1439	15.760000228881836	TLQQQTFK		1	b45.a1	0.01600000075995922	38.79999923706055	2	993.5377807617188	993.5368041992188	0.0010000000474974513	1.0065052882499324
b45	pepb45a3	DaPR130924_VB105_O1930.m	2368	20.309999465942383	IDIDPEETVK		1	b45.a1	0.024000000208616257	39.20000076293945	2	1158.588623046875	1158.58935546875	-6.000000284984708E-4	-0.5178711729625021
b45	pepb45a4	DaPR130924_VB105_O1930.m	2452	20.68000030517578	NFVVVMVTK	M6:+15.99491	1	b45.a1	0.03400000184774399	28.700000762939453	2	1052.5811767578125	1052.581298828125	-9.999999747378752E-5	-0.09500453559750772
b45	pepb45a2	DaPR130924_VB105_O1930.m	3097	23.579999923706055	AVEYLLMGIPGDR	M7:+15.99491	1	b45.a1	0.014999999664723873	40.599998474121094	2	1449.74072265625	1449.740966796875	-3.000000142492354E-4	-0.20693352889935182
b45	pepb45a1	DaPR130924_VB105_O1930.m	3386	25.049999237060547	AVEYLLMGIPGDR		1	b45.a1	7.200000109151006E-4	37.099998474121094	2	1433.7476806640625	1433.74609375	0.0015999999595806003	1.1159576765756054
b46	pepb46a2	DaPR130924_VB105_O1930.m	2175	19.43000030517578	FMATLGPEEEAEK	M2:+15.99491	1	b46.a1	0.010999999940395355	30.899999618530273	2	1467.6719970703125	1467.6676025390625	0.004399999976158142	2.9979540112121774
b46	pepb46a1	DaPR130924_VB105_O1930.m	2286	19.93000030517578	DASSTYSQVENLNR		1	b46.a1	5.500000042957254E-5	55.79999923706055	2	1583.7296142578125	1583.72998046875	-3.9999998989515007E-4	-0.2525683006750675
b46	pepb46a4	DaPR130924_VB105_O1930.m	2446	20.65999984741211	MISEELVAASR		1	b46.a1	9.300000237999484E-5	42.5	2	1205.6153564453125	1205.619873046875	-0.0044999998062849045	-3.73251959998999
b46	pepb46a3	DaPR130924_VB105_O1930.m	2602	21.360000610351562	GSQSTVAVVVLAR		1	b46.a1	7.3999999585794285E-6	52.400001525878906	2	1286.742431640625	1286.7430419921875	-6.000000284984708E-4	-0.4662935869227834
b46	pepb46a5	DaPR130924_VB105_O1930.m	3775	27.979999542236328	QPPLLPAALQAPTQILK	Q1:-17.02655	1	b46.a1	1.8000000272877514E-4	33.5	2	1782.0552978515625	1782.0528564453125	0.0024999999441206455	1.4028764270816483
b47	pepb47a1	DaPR130924_VB105_O1930.m	2353	20.229999542236328	ALQLLTR		1	b47.a1	0.024000000208616257	36.5	2	814.5142822265625	814.514892578125	-6.99999975040555E-4	-0.8594072145506091
b47	pepb47a5	DaPR130924_VB105_O1930.m	2688	21.709999084472656	YDPVWMTVTR	M6:+15.99491	1	b47.a1	0.003800000064074993	25.399999618530273	2	1283.611083984375	1283.6092529296875	0.0017999999690800905	1.40229588168814
b47	pepb47a4	DaPR130924_VB105_O1930.m	3047	23.3799991607666	YDPVWMTVTR		1	b47.a1	0.006500000134110451	34.70000076293945	2	1267.619140625	1267.6143798828125	0.004800000227987766	3.7866407198942578
b47	pepb47a3	DaPR130924_VB105_O1930.m	3108	23.649999618530273	SLLPVKPVEIEIETPEQAK		1	b47.a1	0.003599999938160181	43.0	3	2120.189453125	2120.185302734375	0.004000000189989805	1.8866276380800573
b47	pepb47a2	DaPR130924_VB105_O1930.m	3353	24.860000610351562	DVDTYYLSNLVK		1	b47.a1	6.100000064179767E-6	49.400001525878906	2	1429.7239990234375	1429.721435546875	0.0027000000700354576	1.8884798135538168
b48	pepb48a2	DaPR130924_VB105_O1930.m	2234	19.700000762939453	DPYFMK		1	b48.a1	0.035999998450279236	30.100000381469727	2	800.366455078125	800.3651733398438	0.0013000000035390258	1.6242585845086885
b48	pepb48a1	DaPR130924_VB105_O1930.m	2665	21.610000610351562	AAEPYETIAFK		1	b48.a1	0.010999999940395355	33.599998474121094	2	1239.627685546875	1239.6259765625	0.0017000000225380063	1.3713814123612753
b48	pepb48a5	DaPR130924_VB105_O1930.m	3480	25.709999084472656	QLALETIDINKDPYFMK	M16:+15.99491 - Q1:-17.02655	1	b48.a1	2.099999983329326E-4	35.79999923706055	2	2038.03466796875	2038.02099609375	0.014000000432133675	6.869409323538523
b48	pepb48a3	DaPR130924_VB105_O1930.m	3509	25.8799991607666	QLALETIDINK	Q1:-17.02655	1	b48.a1	0.0038999998942017555	44.70000076293945	2	1240.68115234375	1240.6788330078125	0.002400000113993883	1.9344249697365234
b48	pepb48a4	DaPR130924_VB105_O1930.m	3619	26.610000610351562	QLALETIDINKDPYFMK	Q1:-17.02655	1	b48.a1	0.009399999864399433	40.20000076293945	2	2022.030029296875	2022.0257568359375	0.004399999976158142	2.1760355728817493
b49	pepb49a2	DaPR130924_VB105_O1930.m	1210	14.300000190734863	GVEEEEEDGEMR	M11:+15.99491	1	b49.a1	1.3999999770586413E-10	60.70000076293945	2	1424.546630859375	1424.548583984375	-0.0019000000320374966	-1.333755867225892
b49	pepb49a4	DaPR130924_VB105_O1930.m	1328	15.100000381469727	GVEEEEEDGEMRE	M11:+15.99491	1	b49.a1	2.900000026784255E-7	50.20000076293945	2	1553.5933837890625	1553.5911865234375	0.002199999988079071	1.4160739370581399
b49	pepb49a1	DaPR130924_VB105_O1930.m	1521	16.18000030517578	GVEEEEEDGEMR		1	b49.a1	4.0000000467443897E-7	53.400001525878906	2	1408.5523681640625	1408.5537109375	-0.0013000000035390258	-0.9229325040603361
b49	pepb49a3	DaPR130924_VB105_O1930.m	1632	16.780000686645508	GVEEEEEDGEMRE		1	b49.a1	1.1000000085914508E-5	52.400001525878906	2	1537.59716796875	1537.5963134765625	8.999999845400453E-4	0.5853291768794059
b50	pepb50a1	DaPR130924_VB105_O1930.m	876	11.710000038146973	LNQESTAPK		1	b50.a1	0.007400000002235174	43.0	2	987.5092163085938	987.510986328125	-0.0017999999690800905	-1.8227644998391905
b50	pepb50a1	DaPR130924_VB105_O1930.m	888	11.8100004196167	LNQESTAPK		1	b50.a1	0.002199999988079071	42.79999923706055	2	987.5126953125	987.510986328125	0.0017000000225380063	1.7214998577981786
b50	pepb50a2	DaPR130924_VB105_O1930.m	1708	17.18000030517578	NQLVTPEPTSR		1	b50.a1	0.013000000268220901	32.79999923706055	2	1241.653076171875	1241.64892578125	0.00430000014603138	3.4631368470969393
b50	pepb50a3	DaPR130924_VB105_O1930.m	2263	19.829999923706055	TPEPVVPTAPEPHPTTSTDQPVTPK		1	b50.a1	0.017999999225139618	32.400001525878906	3	2623.323486328125	2623.325439453125	-0.0020000000949949026	-0.7623911486223514
b51	pepb51a4	DaPR130924_VB105_O1930.m	691	10.0	SGPTHVSTR		1	b51.a1	0.013000000268220901	48.70000076293945	2	941.4763793945312	941.4802856445312	-0.004000000189989805	-4.248628729651446
b51	pepb51a3	DaPR130924_VB105_O1930.m	1337	15.149999618530273	GLLSNHTGSPR		1	b51.a1	0.0024999999441206455	31.0	2	1138.59326171875	1138.5968017578125	-0.0035000001080334187	-3.073959194887931
b51	pepb51a2	DaPR130924_VB105_O1930.m	1732	17.309999465942383	EDTGDQQGLLK		1	b51.a1	0.003599999938160181	33.29999923706055	2	1203.587158203125	1203.5855712890625	0.0015999999595806003	1.3293612001903368
b51	pepb51a1	DaPR130924_VB105_O1930.m	2402	20.479999542236328	EDSGSVPSTGPSQGTPISLK		1	b51.a1	1.9999999494757503E-5	46.599998474121094	2	1943.9573974609375	1943.9560546875	0.00139999995008111	0.7201808635052537
b52	pepb52a3	DaPR130924_VB105_O1930.m	1333	15.130000114440918	DSYVGDEAQSK		1	b52.a1	1.1000000085914508E-4	49.0	2	1198.5238037109375	1198.522705078125	0.0012000000569969416	1.001232644081382
b52	pepb52a1	DaPR130924_VB105_O1930.m	1481	15.960000038146973	AGFAGDDAPR		1	b52.a1	1.6999999934341758E-4	40.099998474121094	2	976.4468383789062	976.44873046875	-0.0019000000320374966	-1.9458267216194651
b52	pepb52a4	DaPR130924_VB105_O1930.m	1933	18.280000686645508	GYSFTTTAER		1	b52.a1	2.499999936844688E-6	38.20000076293945	2	1132.51953125	1132.52734375	-0.007799999788403511	-6.887250741846392
b52	pepb52a2	DaPR130924_VB105_O1930.m	2765	22.049999237060547	AVFPSIVGR		1	b52.a1	0.04800000041723251	32.20000076293945	2	945.5510864257812	945.5521240234375	-0.0010000000474974513	-1.057583206774822
b53	pepb53a4	DaPR130924_VB105_O1930.m	1115	13.600000381469727	VADMATNTR		1	b53.a1	0.009399999864399433	34.29999923706055	2	978.4707641601562	978.4677124023438	0.003000000026077032	3.066018416398638
b53	pepb53a3	DaPR130924_VB105_O1930.m	1331	15.109999656677246	SLAQPATTTAR		1	b53.a1	0.009999999776482582	38.099998474121094	2	1116.60595703125	1116.6011962890625	0.004800000227987766	4.298759703948191
b53	pepb53a2	DaPR130924_VB105_O1930.m	2078	18.950000762939453	DTEPGPASGGTLGPSGEEAPR		1	b53.a1	1.2999999853491317E-5	48.79999923706055	2	1981.9111328125	1981.91015625	0.0010000000474974513	0.5045637635711829
b53	pepb53a1	DaPR130924_VB105_O1930.m	2999	23.15999984741211	ALSSAGPIPIRPPIVPVK		1	b53.a1	0.020999999716877937	30.700000762939453	3	1812.10986328125	1812.1109619140625	-0.0012000000569969416	-0.6622111350893369
b54	pepb54a1	DaPR130924_VB105_O1930.m	1404	15.510000228881836	LEQIAAEQK		1	b54.a1	0.0038999998942017555	46.29999923706055	2	1029.5587158203125	1029.557861328125	7.999999797903001E-4	0.7770325591592334
b54	pepb54a3	DaPR130924_VB105_O1930.m	1568	16.450000762939453	SSELQAIK		1	b54.a1	0.003800000064074993	39.599998474121094	2	875.4864501953125	875.4837036132812	0.0027000000700354576	3.084009512560958
b54	pepb54a2	DaPR130924_VB105_O1930.m	2596	21.329999923706055	SNIDALLSR		1	b54.a1	0.01600000075995922	42.400001525878906	2	988.543212890625	988.5426025390625	6.000000284984708E-4	0.6069541433595035
b54	pepb54a4	DaPR130924_VB105_O1930.m	3049	23.3799991607666	VFIGNLNTALVK		1	b54.a1	0.002199999988079071	37.5	2	1288.7655029296875	1288.7628173828125	0.00279999990016222	2.1726262291213447
b55	pepb55a3	DaPR130924_VB105_O1930.m	1915	18.209999084472656	NGTQVHGTITGVDVSMNTHLK	M16:+15.99491	1	b55.a1	0.04399999976158142	35.70000076293945	3	2225.098876953125	2225.098388671875	6.000000284984708E-4	0.2696510102893028
b55	pepb55a1	DaPR130924_VB105_O1930.m	2090	19.0	LSHETVTIELK		1	b55.a1	9.100000170292333E-5	47.20000076293945	2	1269.7047119140625	1269.705322265625	-6.000000284984708E-4	-0.4725506131043448
b55	pepb55a2	DaPR130924_VB105_O1930.m	2266	19.850000381469727	NGTQVHGTITGVDVSMNTHLK		1	b55.a1	4.999999873689376E-6	52.20000076293945	3	2209.1064453125	2209.103515625	0.003100000089034438	1.4032842133055885
b55	pepb55a4	DaPR130924_VB105_O1930.m	2507	20.93000030517578	NREPVQLETLSIR		1	b55.a1	1.9999999494757503E-4	44.400001525878906	2	1554.8623046875	1554.8603515625	0.002099999925121665	1.3506035593558914
b56	pepb56a1	DaPR130924_VB105_O1930.m	868	11.65999984741211	AQVMEVK	M4:+15.99491	1	b56.a1	0.009100000374019146	27.700000762939453	2	820.4225463867188	820.4237060546875	-0.0012000000569969416	-1.4626589262852827
b56	pepb56a2	DaPR130924_VB105_O1930.m	2037	18.75	DELIHELK		1	b56.a1	0.008899999782443047	34.70000076293945	2	996.5314331054688	996.5364990234375	-0.004999999888241291	-5.017377580390757
b56	pepb56a3	DaPR130924_VB105_O1930.m	2488	20.829999923706055	HFEATDILVSK		1	b56.a1	2.099999983329326E-4	37.900001525878906	2	1259.6640625	1259.6634521484375	6.99999975040555E-4	0.555703965092152
b56	pepb56a4	DaPR130924_VB105_O1930.m	3520	25.93000030517578	TLAGLPLLVAYK		1	b56.a1	0.01899999938905239	33.20000076293945	2	1258.7784423828125	1258.77734375	0.0010999999940395355	0.8738638326318665
b57	pepb57a3	DaPR130924_VB105_O1930.m	1466	15.899999618530273	GSAYLEAGGTK		1	b57.a1	5.600000149570405E-4	37.099998474121094	2	1053.5223388671875	1053.521484375	7.999999797903001E-4	0.7593580118253581
b57	pepb57a2	DaPR130924_VB105_O1930.m	1753	17.40999984741211	GGGPAGAGGEAPAALR		1	b57.a1	1.0000000116860974E-7	53.099998474121094	2	1308.6685791015625	1308.6658935546875	0.0027000000700354576	2.063169891821306
b57	pepb57a4	DaPR130924_VB105_O1930.m	2960	22.959999084472656	LYPVLQQSLVR		1	b57.a1	0.008700000122189522	31.799999237060547	2	1315.7750244140625	1315.773681640625	0.00139999995008111	1.064012732292581
b57	pepb57a1	DaPR130924_VB105_O1930.m	3523	25.950000762939453	ELALALQEALEPAVR		1	b57.a1	2.999999892949745E-8	47.099998474121094	2	1622.9139404296875	1622.91162109375	0.002400000113993883	1.4788236665508747
b58	pepb58a4	DaPR130924_VB105_O1930.m	1321	15.050000190734863	LLNAAQER		1	b58.a1	1.1999999696854502E-4	43.0	2	914.5075073242188	914.5057983398438	0.0017000000225380063	1.8589275493103667
b58	pepb58a3	DaPR130924_VB105_O1930.m	1747	17.3799991607666	DWNDVQGR		1	b58.a1	0.002899999963119626	31.799999237060547	2	989.4437255859375	989.4439697265625	-1.9999999494757503E-4	-0.20213372466441526
b58	pepb58a1	DaPR130924_VB105_O1930.m	3408	25.200000762939453	ALLSGAGPADVYTFNFSK		1	b58.a1	9.899999895424116E-7	52.70000076293945	2	1857.9390869140625	1857.9385986328125	6.000000284984708E-4	0.32293856693648987
b58	pepb58a2	DaPR130924_VB105_O1930.m	3483	25.729999542236328	DDSIISSLDVTDIAPSR		1	b58.a1	4.500000159168849E-6	51.099998474121094	2	1803.900390625	1803.8974609375	0.002899999963119626	1.6076301596502458
b59	pepb59a2	DaPR130924_VB105_O1930.m	1989	18.530000686645508	IDDMTAAPMDVR	M9:+15.99491	1	b59.a1	2.900000026784255E-6	45.70000076293945	2	1350.6044921875	1350.6031494140625	0.0013000000035390258	0.9625329276797628
b59	pepb59a1	DaPR130924_VB105_O1930.m	2276	19.8799991607666	APISNPGMSEAGNFGGN	M8:+15.99491	1	b59.a1	0.003000000026077032	29.399999618530273	2	1635.7154541015625	1635.7071533203125	0.008299999870359898	5.074257854477054
b59	pepb59a3	DaPR130924_VB105_O1930.m	2717	21.829999923706055	PEGLNFQDLK		1	b59.a1	6.500000017695129E-4	35.900001525878906	2	1160.59619140625	1160.594970703125	0.0012000000569969416	1.0339524875503672
b59	pepb59a4	DaPR130924_VB105_O1930.m	3231	24.25	QAVDFLSNEGHIYSTVDDDHFK	Q1:-17.02655	1	b59.a1	8.100000314925637E-8	66.5999984741211	3	2520.135986328125	2520.1318359375	0.00419999985024333	1.6665794187235097
b60	pepb60a2	DaPR130924_VB105_O1930.m	1476	15.949999809265137	QAASGLVGQENAR		1	b60.a1	0.03400000184774399	31.200000762939453	2	1300.663330078125	1300.6607666015625	0.0026000000070780516	1.998983957878174
b60	pepb60a1	DaPR130924_VB105_O1930.m	2386	20.399999618530273	GLGLDESGLAK		1	b60.a1	1.9999999494757503E-4	53.29999923706055	2	1059.5694580078125	1059.5684814453125	0.0010000000474974513	0.9437804776274522
b60	pepb60a4	DaPR130924_VB105_O1930.m	3471	25.649999618530273	YSVQLLTPANLLAK		1	b60.a1	4.1000000783242285E-4	32.900001525878906	2	1530.89111328125	1530.889404296875	0.0017000000225380063	1.1104656010855354
b60	pepb60a3	DaPR130924_VB105_O1930.m	3475	25.65999984741211	TALALAIAQELGSK		1	b60.a1	2.1999999262334313E-6	48.599998474121094	2	1385.8035888671875	1385.80029296875	0.0034000000450760126	2.4534560010752453
b61	pepb61a4	DaPR130924_VB105_O1930.m	1391	15.479999542236328	SEMTPEELQK	M3:+15.99491	1	b61.a1	1.500000071246177E-4	43.599998474121094	2	1207.5533447265625	1207.551513671875	0.0019000000320374966	1.5734318664882887
b61	pepb61a3	DaPR130924_VB105_O1930.m	3204	24.110000610351562	REEEEFNTGPLSVLTQSVK		1	b61.a1	0.0027000000700354576	50.79999923706055	3	2163.091796875	2163.09326171875	-0.001500000013038516	-0.6934513826031923
b61	pepb61a2	DaPR130924_VB105_O1930.m	3345	24.809999465942383	REEEEFNTGPLSVLTQ		1	b61.a1	1.1000000085914508E-4	41.79999923706055	2	1848.893798828125	1848.8978271484375	-0.004000000189989805	-2.1634511822424614
b61	pepb61a1	DaPR130924_VB105_O1930.m	3500	25.829999923706055	EEEEFNTGPLSVLTQSVK		1	b61.a1	3.600000127335079E-5	50.099998474121094	2	2006.9984130859375	2006.9920654296875	0.006300000008195639	3.139025866974137
b62	pepb62a1	DaPR130924_VB105_O1930.m	2307	20.010000228881836	GLLQSGQIPGR		1	b62.a1	9.500000160187483E-4	39.79999923706055	2	1125.6358642578125	1125.637939453125	-0.0020000000949949026	-1.7767703316455146
b62	pepb62a3	DaPR130924_VB105_O1930.m	2491	20.850000381469727	NAIANASTLAEVER		1	b62.a1	5.399999736255268E-7	57.5	2	1458.7578125	1458.755126953125	0.0027000000700354576	1.8508932857531053
b62	pepb62a4	DaPR130924_VB105_O1930.m	3261	24.40999984741211	SLTYLSILR		1	b62.a1	0.014000000432133675	39.599998474121094	2	1065.6273193359375	1065.6307373046875	-0.0032999999821186066	-3.096757503884822
b62	pepb62a2	DaPR130924_VB105_O1930.m	3398	25.110000610351562	LTAELIEQAAQYTNAVR		1	b62.a1	0.00139999995008111	41.900001525878906	3	1891.00244140625	1890.991943359375	0.009999999776482582	5.288229710126335
b63	pepb63a3	DaPR130924_VB105_O1930.m	1704	17.15999984741211	TDLYHLQK		1	b63.a1	0.005400000140070915	35.599998474121094	2	1017.5372924804688	1017.5368041992188	5.000000237487257E-4	0.49138274083581257
b63	pepb63a4	DaPR130924_VB105_O1930.m	3270	24.450000762939453	TTSSQWQSPPVVVILK		1	b63.a1	3.499999875202775E-4	35.900001525878906	2	1769.9833984375	1769.97998046875	0.0034000000450760126	1.9209257068408077
b63	pepb63a1	DaPR130924_VB105_O1930.m	3403	25.149999618530273	AVSELELLGFIKPTK		1	b63.a1	0.03799999877810478	26.700000762939453	3	1644.95556640625	1644.95751953125	-0.0019000000320374966	-1.1550450449194116
b63	pepb63a2	DaPR130924_VB105_O1930.m	3406	25.18000030517578	LLLTTQFPFK		1	b63.a1	3.499999875202775E-4	48.900001525878906	2	1207.711181640625	1207.7088623046875	0.002300000051036477	1.9044325357084448
b64	pepb64a3	DaPR130924_VB105_O1930.m	2297	19.979999542236328	MFILSDGEGK	M1:+15.99491	1	b64.a1	6.399999838322401E-4	38.099998474121094	2	1112.5302734375	1112.5296630859375	6.99999975040555E-4	0.6291966841575203
b64	pepb64a2	DaPR130924_VB105_O1930.m	2680	21.68000030517578	MFILSDGEGK		1	b64.a1	0.00139999995008111	42.099998474121094	2	1096.53564453125	1096.53466796875	8.999999845400453E-4	0.8207674694017921
b64	pepb64a1	DaPR130924_VB105_O1930.m	3467	25.610000610351562	IIHDFPQFYPLGIVQHD		1	b64.a1	0.020999999716877937	35.0	3	2039.0413818359375	2039.0389404296875	0.0024999999441206455	1.2260677785750476
b64	pepb64a4	DaPR130924_VB105_O1930.m	3507	25.860000610351562	VDMMDLPR	V1:+42.01057	1	b64.a1	0.0017000000225380063	36.70000076293945	2	1018.4716796875	1018.469970703125	0.0015999999595806003	1.570983932374562
b65	pepb65a4	DaPR130924_VB105_O1930.m	2870	22.559999465942383	YIGEVGDIVVGR		1	b65.a1	4.5000000682193786E-5	54.0	2	1276.6942138671875	1276.68994140625	0.00430000014603138	3.368084925377426
b65	pepb65a3	DaPR130924_VB105_O1930.m	3035	23.329999923706055	LGQGVLVQVSPSLVK		1	b65.a1	5.900000178371556E-5	58.099998474121094	2	1523.917724609375	1523.916015625	0.0017999999690800905	1.181167433522812
b65	pepb65a1	DaPR130924_VB105_O1930.m	3450	25.5	EEEAGGFIANLEPVSLADR		1	b65.a1	1.500000071246177E-4	43.70000076293945	2	2016.9931640625	2016.9876708984375	0.005499999970197678	2.7268386661718087
b65	pepb65a2	DaPR130924_VB105_O1930.m	3458	25.549999237060547	LDSVLLLSSMNLPGGELR	M10:+15.99491	1	b65.a1	1.900000061141327E-4	39.70000076293945	2	1930.0322265625	1930.0318603515625	5.000000237487257E-4	0.25906309321632065
b66	pepb66a2	DaPR130924_VB105_O1930.m	744	10.510000228881836	RPLQEDR		1	b66.a1	0.013000000268220901	31.0	2	913.4862060546875	913.4854125976562	7.999999797903001E-4	0.8757665626157725
b66	pepb66a3	DaPR130924_VB105_O1930.m	967	12.449999809265137	SAGGEPGPEAGR		1	b66.a1	0.014999999664723873	25.799999237060547	2	1084.505859375	1084.502197265625	0.003700000001117587	3.4117035543555967
b66	pepb66a1	DaPR130924_VB105_O1930.m	1039	13.010000228881836	GGEDTNDLQQK		1	b66.a1	0.04600000008940697	40.29999923706055	2	1204.5435791015625	1204.5445556640625	-7.999999797903001E-4	-0.6641514222354872
b67	pepb67a1	DaPR130924_VB105_O1930.m	953	12.380000114440918	EANQAINPK		1	b67.a1	0.006200000178068876	32.70000076293945	2	984.5146484375	984.5112915039062	0.0032999999821186066	3.3519168450344923
b67	pepb67a2	DaPR130924_VB105_O1930.m	1340	15.15999984741211	TAQEVETYR		1	b67.a1	6.699999794363976E-4	35.400001525878906	2	1096.5299072265625	1096.52734375	0.0026000000070780516	2.3711219076273506
b67	pepb67a3	DaPR130924_VB105_O1930.m	2700	21.760000228881836	TTYLVLDEADR		1	b67.a1	1.8000000272877514E-4	37.79999923706055	2	1295.64892578125	1295.648193359375	7.999999797903001E-4	0.6174515457904115
b68	pepb68a2	DaPR130924_VB105_O1930.m	1097	13.449999809265137	EESAASGGAAYTK		1	b68.a1	1.8000000272877514E-4	40.29999923706055	2	1241.571044921875	1241.56494140625	0.006200000178068876	4.99369784962395
b68	pepb68a1	DaPR130924_VB105_O1930.m	1775	17.510000228881836	ASAVSELSPR		1	b68.a1	0.014999999664723873	32.5	2	1016.5416259765625	1016.5374755859375	0.004100000020116568	4.03329942927417
b68	pepb68a3	DaPR130924_VB105_O1930.m	2169	19.40999984741211	SPLQSVVVR		1	b68.a1	0.004999999888241291	35.400001525878906	2	984.582275390625	984.5841064453125	-0.0017999999690800905	-1.8281830442893394
b69	pepb69a3	DaPR130924_VB105_O1930.m	1309	14.979999542236328	VESVEPSENEASK		1	b69.a1	0.017000000923871994	33.70000076293945	2	1404.644287109375	1404.6492919921875	-0.004999999888241291	-3.5596073103414207
b69	pepb69a2	DaPR130924_VB105_O1930.m	1640	16.829999923706055	TLQEQLEK		1	b69.a1	0.04399999976158142	32.099998474121094	2	988.5353393554688	988.5313720703125	0.0038999998942017555	3.9452464579185405
b69	pepb69a1	DaPR130924_VB105_O1930.m	3229	24.25	IFGLLMGTLQK	M6:+15.99491	1	b69.a1	1.7999999499807018E-6	45.70000076293945	2	1236.6993408203125	1236.7025146484375	-0.003100000089034438	-2.506665954274127
b70	pepb70a3	DaPR130924_VB105_O1930.m	1266	14.699999809265137	VTENQIPAK		1	b70.a1	0.0012000000569969416	34.900001525878906	2	999.5477294921875	999.5474243164062	3.9999998989515007E-4	0.4001811021310083
b70	pepb70a1	DaPR130924_VB105_O1930.m	2081	18.959999084472656	GSVTLSEIR		1	b70.a1	0.01600000075995922	44.5	2	961.53271484375	961.5316772460938	0.0010000000474974513	1.0400073873400968
b70	pepb70a2	DaPR130924_VB105_O1930.m	2905	22.700000762939453	TLLIDELNK		1	b70.a1	0.020999999716877937	38.70000076293945	2	1058.6082763671875	1058.609619140625	-0.0013000000035390258	-1.2280258747264743
b71	pepb71a1	DaPR130924_VB105_O1930.m	2147	19.299999237060547	LMTEILGR	M2:+15.99491	1	b71.a1	0.02199999988079071	32.29999923706055	2	948.518310546875	948.5186767578125	-3.9999998989515007E-4	-0.42171018841970886
b71	pepb71a3	DaPR130924_VB105_O1930.m	2644	21.530000686645508	KLFLVQLQEK		1	b71.a1	0.006099999882280827	31.799999237060547	2	1245.7552490234375	1245.7569580078125	-0.0017000000225380063	-1.3646321713158314
b71	pepb71a2	DaPR130924_VB105_O1930.m	2704	21.780000686645508	LPGGELNPGEDEVEGLK		1	b71.a1	6.199999802447564E-8	58.20000076293945	2	1752.8675537109375	1752.865478515625	0.002099999925121665	1.1980382698277583
b72	pepb72a1	DaPR130924_VB105_O1930.m	1683	17.049999237060547	APIDTSDVEEK		1	b72.a1	4.0000000467443897E-7	53.5	2	1203.5723876953125	1203.5743408203125	-0.0019000000320374966	-1.5786312216846743
b72	pepb72a2	DaPR130924_VB105_O1930.m	2611	21.399999618530273	FGFAESIANQR		1	b72.a1	6.500000017695129E-5	42.0	2	1239.6142578125	1239.612060546875	0.002199999988079071	1.774748776733025
b72	pepb72a3	DaPR130924_VB105_O1930.m	3248	24.329999923706055	VAEITELILK		1	b72.a1	0.006899999920278788	52.599998474121094	2	1128.6912841796875	1128.6878662109375	0.0035000001080334187	3.1009459858757027
b73	pepb73a1	DaPR130924_VB105_O1930.m	1516	16.15999984741211	IAQGVSGSIQDK		1	b73.a1	2.2000000171829015E-5	46.0	2	1202.6385498046875	1202.637939453125	6.000000284984708E-4	0.4989032931817439
b73	pepb73a3	DaPR130924_VB105_O1930.m	2826	22.350000381469727	NLIDAGVDGLR		1	b73.a1	0.02199999988079071	42.900001525878906	2	1142.6236572265625	1142.6168212890625	0.006899999920278788	6.03876977103701
b73	pepb73a2	DaPR130924_VB105_O1930.m	3227	24.229999542236328	IELVVAPAGVTLK		1	b73.a1	0.0012000000569969416	39.29999923706055	2	1309.81298828125	1309.8094482421875	0.003599999938160181	2.7484913496322028
b74	pepb74a3	DaPR130924_VB105_O1930.m	2285	19.93000030517578	VIVDFAGSSK		1	b74.a1	0.0020000000949949026	42.099998474121094	2	1022.5541381835938	1022.5521240234375	0.0020000000949949026	1.9558906074396472
b74	pepb74a1	DaPR130924_VB105_O1930.m	2692	21.729999542236328	LPHLEAVVIGR		1	b74.a1	3.3000000985339284E-4	33.20000076293945	2	1203.721923828125	1203.72119140625	6.99999975040555E-4	0.5815299921926094
b74	pepb74a2	DaPR130924_VB105_O1930.m	3487	25.75	QVGVNPTSIDSVVIGK	Q1:-17.02655	1	b74.a1	0.005900000222027302	32.400001525878906	2	1595.8642578125	1595.8642578125	-0.0	-0.0
b75	pepb75a2	DaPR130924_VB105_O1930.m	2357	20.260000228881836	QGTQYTFSSIER		1	b75.a1	0.013000000268220901	26.200000762939453	2	1416.677978515625	1416.67578125	0.002199999988079071	1.5529311767706702
b75	pepb75a3	DaPR130924_VB105_O1930.m	2842	22.43000030517578	SFDFEIETK		1	b75.a1	2.500000118743628E-4	37.70000076293945	2	1115.5230712890625	1115.5260009765625	-0.00279999990016222	-2.510026568373146
b75	pepb75a1	DaPR130924_VB105_O1930.m	3506	25.860000610351562	AETLEFNDVYQEVK	A1:+42.01057	1	b75.a1	8.20000012335953E-10	57.70000076293945	2	1726.8233642578125	1726.8173828125	0.006000000052154064	3.4746002164871372
b76	pepb76a3	DaPR130924_VB105_O1930.m	3082	23.530000686645508	YLVVLYYNANR		1	b76.a1	4.6999999904073775E-4	34.599998474121094	2	1387.7420654296875	1387.7373046875	0.004800000227987766	3.4588680521697603
b76	pepb76a2	DaPR130924_VB105_O1930.m	3411	25.209999084472656	ITAEEMYDIFGK		1	b76.a1	1.9999999949504854E-6	53.900001525878906	2	1416.675537109375	1416.6719970703125	0.003599999938160181	2.5411668654459225
b76	pepb76a1	DaPR130924_VB105_O1930.m	3413	25.229999542236328	GTAYVVYEDIFDAK		1	b76.a1	9.19999990856013E-7	52.900001525878906	2	1590.766357421875	1590.76904296875	-0.0026000000070780516	-1.6344295977911656
b77	pepb77a1	DaPR130924_VB105_O1930.m	694	10.029999732971191	NSSNKPAVTTK		1	b77.a1	0.002400000113993883	37.70000076293945	2	1146.614013671875	1146.61181640625	0.002300000051036477	2.0059099497554596
b77	pepb77a2	DaPR130924_VB105_O1930.m	1274	14.75	VADNSFDAK		1	b77.a1	0.03400000184774399	28.200000762939453	2	966.4539794921875	966.453125	7.999999797903001E-4	0.8277690444534495
b78	pepb78a2	DaPR130924_VB105_O1930.m	799	11.0600004196167	SFATASHR		1	b78.a1	0.002199999988079071	38.5	2	876.4351806640625	876.4326782226562	0.0024999999441206455	2.8524723076169063
b78	pepb78a1	DaPR130924_VB105_O1930.m	2264	19.829999923706055	LLASTLVHSVK		1	b78.a1	0.035999998450279236	36.79999923706055	2	1167.7119140625	1167.7099609375	0.0020000000949949026	1.712754161477903
b79	pepb79a1	DaPR130924_VB105_O1930.m	1183	14.149999618530273	GVPAGNSDTEGGQPGR		1	b79.a1	0.008799999952316284	25.399999618530273	2	1498.69091796875	1498.6884765625	0.0024999999441206455	1.6681251529035745
b79	pepb79a2	DaPR130924_VB105_O1930.m	2673	21.649999618530273	SGVSITIDDPVR		1	b79.a1	0.003000000026077032	35.599998474121094	2	1258.6632080078125	1258.6641845703125	-8.999999845400453E-4	-0.7150437706680997
b80	pepb80a2	DaPR130924_VB105_O1930.m	1512	16.149999618530273	MELEQANER		1	b80.a1	0.00839999970048666	38.5	2	1119.5128173828125	1119.51025390625	0.0024999999441206455	2.2331192906876227
b80	pepb80a1	DaPR130924_VB105_O1930.m	2350	20.209999084472656	KQDGFTHILLSTK		1	b80.a1	0.0019000000320374966	36.400001525878906	3	1487.8280029296875	1487.8221435546875	0.006000000052154064	4.032740121624305
b81	pepb81a1	DaPR130924_VB105_O1930.m	1917	18.209999084472656	ALAAAGYDVEK		1	b81.a1	7.300000288523734E-4	48.599998474121094	2	1107.5687255859375	1107.5684814453125	3.000000142492354E-4	0.2708636253875271
b81	pepb81a2	DaPR130924_VB105_O1930.m	2483	20.809999465942383	ASGPPVSELITK		1	b81.a1	1.0999999631167157E-6	47.70000076293945	2	1198.67431640625	1198.668212890625	0.006200000178068876	5.17240726949569
b82	pepb82a1	DaPR130924_VB105_O1930.m	2088	18.979999542236328	AMQTVYLR		1	b82.a1	5.699999746866524E-4	39.5	2	981.5197143554688	981.5189819335938	6.99999975040555E-4	0.7131802725420083
b82	pepb82a2	DaPR130924_VB105_O1930.m	2433	20.600000381469727	TYVTQTLLK		1	b82.a1	0.00419999985024333	31.5	2	1066.616455078125	1066.61474609375	0.0017999999690800905	1.6875821149784476
b83	pepb83a1	DaPR130924_VB105_O1930.m	1871	18.0	AVLIAGQPGTGK		1	b83.a1	0.02199999988079071	42.900001525878906	2	1111.6534423828125	1111.6474609375	0.006099999882280827	5.487351068239238
b83	pepb83a2	DaPR130924_VB105_O1930.m	2698	21.760000228881836	LLIVSTTPYSEK		1	b83.a1	3.9999998989515007E-5	49.79999923706055	2	1350.7545166015625	1350.751953125	0.0026000000070780516	1.924853783156029
b84	pepb84a2	DaPR130924_VB105_O1930.m	2293	19.959999084472656	IGLPGVAEK		1	b84.a1	0.005200000014156103	36.29999923706055	2	883.5252685546875	883.5252075195312	9.999999747378752E-5	0.11318295915351902
b84	pepb84a1	DaPR130924_VB105_O1930.m	2382	20.3799991607666	ATLEVILRPK		1	b84.a1	0.01899999938905239	33.5	2	1139.71630859375	1139.715087890625	0.0013000000035390258	1.1406359513455726
b85	pepb85a1	DaPR130924_VB105_O1930.m	1867	17.979999542236328	AEFAAPSTDAPDK		1	b85.a1	4.5000000682193786E-5	45.599998474121094	2	1319.6114501953125	1319.61181640625	-3.000000142492354E-4	-0.22733959374980217
b85	pepb85a2	DaPR130924_VB105_O1930.m	2889	22.6299991607666	TTTVNIGSISTADGSALVK		1	b85.a1	1.3999999737279722E-6	43.599998474121094	2	1834.9759521484375	1834.97607421875	-9.999999747378752E-5	-0.05449662198803491
b86	pepb86a2	DaPR130924_VB105_O1930.m	1787	17.579999923706055	TTILAATNPK		1	b86.a1	4.70000013592653E-5	39.29999923706055	2	1029.595947265625	1029.5943603515625	0.0017000000225380063	1.6511357171357552
b86	pepb86a1	DaPR130924_VB105_O1930.m	2995	23.149999618530273	IYGIVMQR	M6:+15.99491	1	b86.a1	0.04399999976158142	28.299999237060547	2	995.5338745117188	995.5347290039062	-7.999999797903001E-4	-0.8035882189572124
b87	pepb87a2	DaPR130924_VB105_O1930.m	2260	19.809999465942383	TPFGPLSSR		1	b87.a1	0.003700000001117587	30.600000381469727	2	961.5098266601562	961.5106201171875	-7.999999797903001E-4	-0.8320240703038697
b87	pepb87a1	DaPR130924_VB105_O1930.m	2601	21.350000381469727	NGVFVDGAFQR		1	b87.a1	9.999999747378752E-5	38.400001525878906	2	1209.6044921875	1209.6014404296875	0.003000000026077032	2.480155798269668
b88	pepb88a2	DaPR130924_VB105_O1930.m	1367	15.350000381469727	TQDPSSPGTTPPQAR		1	b88.a1	2.6000000730164174E-7	47.79999923706055	2	1539.745849609375	1539.740234375	0.00570000009611249	3.7019232003287827
b88	pepb88a1	DaPR130924_VB105_O1930.m	3501	25.829999923706055	AIVEFLSNLAR		1	b88.a1	1.3999999737279722E-6	53.79999923706055	2	1232.699951171875	1232.7001953125	-1.9999999494757503E-4	-0.16224544760202078
b89	pepb89a2	DaPR130924_VB105_O1930.m	1569	16.450000762939453	LHNAIEGGTQLSR		1	b89.a1	1.2000000424450263E-5	40.29999923706055	2	1395.7371826171875	1395.7342529296875	0.002899999963119626	2.077759399421803
b89	pepb89a1	DaPR130924_VB105_O1930.m	3512	25.899999618530273	LDTSQWPLLLK		1	b89.a1	2.4000000848900527E-5	45.70000076293945	2	1313.752685546875	1313.746826171875	0.005900000222027302	4.49097200806894
b90	pepb90a1	DaPR130924_VB105_O1930.m	1881	18.049999237060547	LAVIASHIQESR		1	b90.a1	0.0026000000070780516	45.900001525878906	2	1323.7418212890625	1323.7384033203125	0.0035000001080334187	2.644027021694334
b90	pepb90a2	DaPR130924_VB105_O1930.m	3247	24.329999923706055	LGDFFGDPGNPPEFNPSGSK		1	b90.a1	0.0019000000320374966	37.20000076293945	2	2078.951904296875	2078.94580078125	0.006099999882280827	2.9341793710968793
b91	pepb91a1	DaPR130924_VB105_O1930.m	2679	21.65999984741211	AQEESTGLLSGLR		1	b91.a1	1.500000053056283E-6	52.5	2	1360.709716796875	1360.7071533203125	0.0027000000700354576	1.9842624207913409
b91	pepb91a2	DaPR130924_VB105_O1930.m	2777	22.110000610351562	FPNMVVAQVTR		1	b91.a1	0.00139999995008111	36.400001525878906	2	1261.671142578125	1261.672607421875	-0.00139999995008111	-1.1096380644594446
b92	pepb92a2	DaPR130924_VB105_O1930.m	2562	21.18000030517578	VELDNMPLR		1	b92.a1	0.02199999988079071	36.20000076293945	2	1086.5638427734375	1086.5616455078125	0.002300000051036477	2.116769039792082
b92	pepb92a1	DaPR130924_VB105_O1930.m	2906	22.700000762939453	FAQPGSFEYEYAMR		1	b92.a1	0.0017000000225380063	36.5	2	1695.743408203125	1695.74755859375	-0.004100000020116568	-2.417812721792515
b93	pepb93a2	DaPR130924_VB105_O1930.m	2271	19.860000610351562	SVAVSDEEEVEEEAER		1	b93.a1	3.199999980552093E-7	55.79999923706055	2	1806.79345703125	1806.7879638671875	0.005499999970197678	3.044076051085521
b93	pepb93a1	DaPR130924_VB105_O1930.m	3205	24.1299991607666	PAPLVQQLSPSLLPNSK		1	b93.a1	4.099999932805076E-5	43.79999923706055	2	1789.0286865234375	1789.022216796875	0.006500000134110451	3.633269655951097
b94	pepb94a2	DaPR130924_VB105_O1930.m	2225	19.65999984741211	VYIVHGVQEDLR		1	b94.a1	9.09999982923182E-7	48.400001525878906	2	1427.7760009765625	1427.7650146484375	0.010999999940395355	7.704348984278702
b94	pepb94a1	DaPR130924_VB105_O1930.m	3285	24.510000228881836	GGDDLGTEIANTLYR		1	b94.a1	1.100000021625469E-10	67.0999984741211	2	1594.768310546875	1594.771240234375	-0.00279999990016222	-1.7557376440715842
b95	pepb95a2	DaPR130924_VB105_O1930.m	2086	18.979999542236328	NDSVIVADQTPTPTR		1	b95.a1	5.299999884300632E-6	53.70000076293945	2	1613.814208984375	1613.8133544921875	8.999999845400453E-4	0.5576852998736306
b95	pepb95a1	DaPR130924_VB105_O1930.m	3605	26.5	MPLDLSPLATPIIR		1	b95.a1	3.9999998989515007E-4	46.099998474121094	2	1536.8814697265625	1536.8822021484375	-6.99999975040555E-4	-0.4554675524656421
b96	pepb96a1	DaPR130924_VB105_O1930.m	2517	20.959999084472656	FISALNNVAER		1	b96.a1	0.002400000113993883	37.5	2	1233.665283203125	1233.6590576171875	0.006300000008195639	5.106759415655804
b96	pepb96a2	DaPR130924_VB105_O1930.m	3330	24.729999542236328	VLQDFYLELR		1	b96.a1	0.009700000286102295	28.899999618530273	2	1295.7003173828125	1295.6998291015625	5.000000237487257E-4	0.3858918651671239
b97	pepb97a2	DaPR130924_VB105_O1930.m	2926	22.780000686645508	LTDQTLIYLR		1	b97.a1	4.400000034365803E-4	37.900001525878906	2	1235.7064208984375	1235.6998291015625	0.006599999964237213	5.341102919012184
b97	pepb97a1	DaPR130924_VB105_O1930.m	3054	23.40999984741211	IANVTLIDLR		1	b97.a1	0.007000000216066837	35.099998474121094	2	1127.677001953125	1127.6787109375	-0.0017000000225380063	-1.50752160704063
b98	pepb98a1	DaPR130924_VB105_O1930.m	2604	21.360000610351562	GNVGFVFTK		1	b98.a1	0.03200000151991844	32.400001525878906	2	968.520751953125	968.5203857421875	3.000000142492354E-4	0.30975085157277527
b98	pepb98a2	DaPR130924_VB105_O1930.m	3465	25.600000381469727	TSFFQALGITTK		1	b98.a1	1.1000000085914508E-5	42.0	2	1313.7109375	1313.71044921875	6.000000284984708E-4	0.4567216686563501
b99	pepb99a1	DaPR130924_VB105_O1930.m	2988	23.110000610351562	AEPASVAAESLAGSR	A1:+42.01057	1	b99.a1	1.8999999440438842E-7	57.20000076293945	2	1457.7225341796875	1457.7235107421875	-8.999999845400453E-4	-0.6174010214610711
b99	pepb99a2	DaPR130924_VB105_O1930.m	3255	24.3799991607666	VDVGGSEPASLSYLSFEGATK		1	b99.a1	1.5999999547489097E-8	65.30000305175781	2	2114.026123046875	2114.029296875	-0.003100000089034438	-1.466394100411437
c100	pepc100a2	DaPR130924_VB105_O1930.m	2504	20.90999984741211	QLGTSTSILTDPGR		1	c100.a1	0.0052999998442828655	37.400001525878906	2	1445.7650146484375	1445.7598876953125	0.005200000014156103	3.596724503434266
c100	pepc100a1	DaPR130924_VB105_O1930.m	3771	27.959999084472656	AGALAGLAAGLQVPR	A1:+42.01057	1	c100.a1	1.8000000636675395E-5	62.400001525878906	2	1406.8162841796875	1406.811767578125	0.0044999998062849045	3.1987220394323326
c101	pepc101a1	DaPR130924_VB105_O1930.m	3152	23.850000381469727	GDNITLLQSVSN		1	c101.a1	0.005100000184029341	38.900001525878906	2	1260.6453857421875	1260.6434326171875	0.0020000000949949026	1.5864915036623457
c101	pepc101a2	DaPR130924_VB105_O1930.m	3573	26.280000686645508	VMVQPINLIFR		1	c101.a1	6.199999916134402E-6	42.400001525878906	2	1329.7755126953125	1329.7716064453125	0.004000000189989805	3.0080354931644475

## Sheet: peptides_pos
MS Sample :	DaPR130924_VB105_O1930.m
Peptide ID	Protein ID	accession	description	Sequence	Modifs	Start	Stop	MH+ theo
pepa1b33	a1.a1.a1	sp|P09874|PARP1_HUMAN	sp|P09874|PARP1_HUMAN Poly [ADP-ribose] polymerase 1 OS=Homo sapiens GN=PARP1 PE=1 SV=4	TGNAWHSK		622	629	900.4326782226562
pepa1b18	a1.a1.a1	sp|P09874|PARP1_HUMAN	sp|P09874|PARP1_HUMAN Poly [ADP-ribose] polymerase 1 OS=Homo sapiens GN=PARP1 PE=1 SV=4	KGDEVDGVDEVAK		209	221	1360.6595458984375
pepa1a9	a1.a1.a1	sp|P09874|PARP1_HUMAN	sp|P09874|PARP1_HUMAN Poly [ADP-ribose] polymerase 1 OS=Homo sapiens GN=PARP1 PE=1 SV=4	GGAAVDPDSGLEHSAH		529	544	1519.6776123046875
pepa1b19	a1.a1.a1	sp|P09874|PARP1_HUMAN	sp|P09874|PARP1_HUMAN Poly [ADP-ribose] polymerase 1 OS=Homo sapiens GN=PARP1 PE=1 SV=4	KPPLLNNADSVQAK		748	761	1494.827880859375
pepa1b29	a1.a1.a1	sp|P09874|PARP1_HUMAN	sp|P09874|PARP1_HUMAN Poly [ADP-ribose] polymerase 1 OS=Homo sapiens GN=PARP1 PE=1 SV=4	PIDVNYEK		789	796	977.4943237304688
pepa1a8	a1.a1.a1	sp|P09874|PARP1_HUMAN	sp|P09874|PARP1_HUMAN Poly [ADP-ribose] polymerase 1 OS=Homo sapiens GN=PARP1 PE=1 SV=4	GDEVDGVDEVAK		210	221	1232.564453125
pepa1b11	a1.a1.a1	sp|P09874|PARP1_HUMAN	sp|P09874|PARP1_HUMAN Poly [ADP-ribose] polymerase 1 OS=Homo sapiens GN=PARP1 PE=1 SV=4	GGSDDSSKDPIDVNYEK		780	796	1825.80908203125
pepa1a1	a1.a1.a1	sp|P09874|PARP1_HUMAN	sp|P09874|PARP1_HUMAN Poly [ADP-ribose] polymerase 1 OS=Homo sapiens GN=PARP1 PE=1 SV=4	AEPVEVVAPR		487	496	1066.589599609375
pepa1a4	a1.a1.a1	sp|P09874|PARP1_HUMAN	sp|P09874|PARP1_HUMAN Poly [ADP-ribose] polymerase 1 OS=Homo sapiens GN=PARP1 PE=1 SV=4	DPIDVNYEK		788	796	1092.521240234375
pepa1b10	a1.a1.a1	sp|P09874|PARP1_HUMAN	sp|P09874|PARP1_HUMAN Poly [ADP-ribose] polymerase 1 OS=Homo sapiens GN=PARP1 PE=1 SV=4	GGAAVDPDSGLEHSAHVLEK		529	548	1988.9676513671875
pepa1b31	a1.a1.a1	sp|P09874|PARP1_HUMAN	sp|P09874|PARP1_HUMAN Poly [ADP-ribose] polymerase 1 OS=Homo sapiens GN=PARP1 PE=1 SV=4	QQVPSGESAILDR		270	282	1399.718017578125
pepa1b25	a1.a1.a1	sp|P09874|PARP1_HUMAN	sp|P09874|PARP1_HUMAN Poly [ADP-ribose] polymerase 1 OS=Homo sapiens GN=PARP1 PE=1 SV=4	MIFDVESMK	M1:+15.99491 M8:+15.99491	675	683	1131.5064697265625
pepa1b23	a1.a1.a1	sp|P09874|PARP1_HUMAN	sp|P09874|PARP1_HUMAN Poly [ADP-ribose] polymerase 1 OS=Homo sapiens GN=PARP1 PE=1 SV=4	MAIMVQSPMFDGK	M1:+15.99491 M4:+15.99491 M9:+15.99491	35	47	1502.669189453125
pepa1b26	a1.a1.a1	sp|P09874|PARP1_HUMAN	sp|P09874|PARP1_HUMAN Poly [ADP-ribose] polymerase 1 OS=Homo sapiens GN=PARP1 PE=1 SV=4	MVDPEKPQLGMIDR		143	156	1628.8138427734375
pepa1b13	a1.a1.a1	sp|P09874|PARP1_HUMAN	sp|P09874|PARP1_HUMAN Poly [ADP-ribose] polymerase 1 OS=Homo sapiens GN=PARP1 PE=1 SV=4	GIYFADMVSK	M7:+15.99491	894	903	1146.5504150390625
pepa1a5	a1.a1.a1	sp|P09874|PARP1_HUMAN	sp|P09874|PARP1_HUMAN Poly [ADP-ribose] polymerase 1 OS=Homo sapiens GN=PARP1 PE=1 SV=4	EELGFRPEYSASQLK		168	182	1753.8759765625
pepa1b22	a1.a1.a1	sp|P09874|PARP1_HUMAN	sp|P09874|PARP1_HUMAN Poly [ADP-ribose] polymerase 1 OS=Homo sapiens GN=PARP1 PE=1 SV=4	MAIMVQSPMFDGK	M1:+15.99491 M9:+15.99491	35	47	1486.67431640625
pepa1a2	a1.a1.a1	sp|P09874|PARP1_HUMAN	sp|P09874|PARP1_HUMAN Poly [ADP-ribose] polymerase 1 OS=Homo sapiens GN=PARP1 PE=1 SV=4	AMVEYEIDLQK	M2:+15.99491	685	695	1354.65625
pepa1b15	a1.a1.a1	sp|P09874|PARP1_HUMAN	sp|P09874|PARP1_HUMAN Poly [ADP-ribose] polymerase 1 OS=Homo sapiens GN=PARP1 PE=1 SV=4	LEQMPSKEDAIEHFMK		601	616	1932.9197998046875
pepa1b14	a1.a1.a1	sp|P09874|PARP1_HUMAN	sp|P09874|PARP1_HUMAN Poly [ADP-ribose] polymerase 1 OS=Homo sapiens GN=PARP1 PE=1 SV=4	HPDVEVDGFSELR		66	78	1499.712890625
pepa1b24	a1.a1.a1	sp|P09874|PARP1_HUMAN	sp|P09874|PARP1_HUMAN Poly [ADP-ribose] polymerase 1 OS=Homo sapiens GN=PARP1 PE=1 SV=4	MIFDVESMK	M1:+15.99491	675	683	1115.5115966796875
pepa1b16	a1.a1.a1	sp|P09874|PARP1_HUMAN	sp|P09874|PARP1_HUMAN Poly [ADP-ribose] polymerase 1 OS=Homo sapiens GN=PARP1 PE=1 SV=4	IFPPETSASVAATPPPSTASAPAAVNSSASADKPLSNMK		356	394	3767.880126953125
pepa1b21	a1.a1.a1	sp|P09874|PARP1_HUMAN	sp|P09874|PARP1_HUMAN Poly [ADP-ribose] polymerase 1 OS=Homo sapiens GN=PARP1 PE=1 SV=4	MAIMVQSPMFDGK	M9:+15.99491	35	47	1470.679443359375
pepa1b30	a1.a1.a1	sp|P09874|PARP1_HUMAN	sp|P09874|PARP1_HUMAN Poly [ADP-ribose] polymerase 1 OS=Homo sapiens GN=PARP1 PE=1 SV=4	QQVPSGESAILDR	Q1:-17.02655	270	282	1382.6915283203125
pepa1b17	a1.a1.a1	sp|P09874|PARP1_HUMAN	sp|P09874|PARP1_HUMAN Poly [ADP-ribose] polymerase 1 OS=Homo sapiens GN=PARP1 PE=1 SV=4	KFYPLEIDYGQDEEAVK		637	653	2043.991455078125
pepa1b12	a1.a1.a1	sp|P09874|PARP1_HUMAN	sp|P09874|PARP1_HUMAN Poly [ADP-ribose] polymerase 1 OS=Homo sapiens GN=PARP1 PE=1 SV=4	GIYFADMVSK		894	903	1130.5555419921875
pepa1a3	a1.a1.a1	sp|P09874|PARP1_HUMAN	sp|P09874|PARP1_HUMAN Poly [ADP-ribose] polymerase 1 OS=Homo sapiens GN=PARP1 PE=1 SV=4	AQNDLIWNIK		240	249	1214.6531982421875
pepa1b35	a1.a1.a1	sp|P09874|PARP1_HUMAN	sp|P09874|PARP1_HUMAN Poly [ADP-ribose] polymerase 1 OS=Homo sapiens GN=PARP1 PE=1 SV=4	VVSEDFLQDVSASTK		453	467	1624.806884765625
pepa1b20	a1.a1.a1	sp|P09874|PARP1_HUMAN	sp|P09874|PARP1_HUMAN Poly [ADP-ribose] polymerase 1 OS=Homo sapiens GN=PARP1 PE=1 SV=4	MAIMVQSPMFDGK		35	47	1454.6844482421875
pepa1a7	a1.a1.a1	sp|P09874|PARP1_HUMAN	sp|P09874|PARP1_HUMAN Poly [ADP-ribose] polymerase 1 OS=Homo sapiens GN=PARP1 PE=1 SV=4	FYTLIPHDFGMK		736	747	1468.7298583984375
pepa1b28	a1.a1.a1	sp|P09874|PARP1_HUMAN	sp|P09874|PARP1_HUMAN Poly [ADP-ribose] polymerase 1 OS=Homo sapiens GN=PARP1 PE=1 SV=4	NTHATTHNAYDLEVIDIFK		820	838	2202.0830078125
pepa1a6	a1.a1.a1	sp|P09874|PARP1_HUMAN	sp|P09874|PARP1_HUMAN Poly [ADP-ribose] polymerase 1 OS=Homo sapiens GN=PARP1 PE=1 SV=4	FYPLEIDYGQDEEAVK		638	653	1915.8963623046875
pepa1b32	a1.a1.a1	sp|P09874|PARP1_HUMAN	sp|P09874|PARP1_HUMAN Poly [ADP-ribose] polymerase 1 OS=Homo sapiens GN=PARP1 PE=1 SV=4	SLQELFLAH		468	476	1057.568115234375
pepa1b34	a1.a1.a1	sp|P09874|PARP1_HUMAN	sp|P09874|PARP1_HUMAN Poly [ADP-ribose] polymerase 1 OS=Homo sapiens GN=PARP1 PE=1 SV=4	VFSATLGLVDIVK		552	564	1361.8043212890625
pepa1b27	a1.a1.a1	sp|P09874|PARP1_HUMAN	sp|P09874|PARP1_HUMAN Poly [ADP-ribose] polymerase 1 OS=Homo sapiens GN=PARP1 PE=1 SV=4	NAYDLEVIDIFK		827	838	1439.7420654296875
pepa2b26	a2.a1.a1	sp|P52701|MSH6_HUMAN	sp|P52701|MSH6_HUMAN DNA mismatch repair protein Msh6 OS=Homo sapiens GN=MSH6 PE=1 SV=2	STVDAEAVHK		1343	1352	1056.5323486328125
pepa2b31	a2.a1.a1	sp|P52701|MSH6_HUMAN	sp|P52701|MSH6_HUMAN DNA mismatch repair protein Msh6 OS=Homo sapiens GN=MSH6 PE=1 SV=2	VEQTETPEMMEAR	M9:+15.99491 M10:+15.99491	483	495	1582.6728515625
pepa2b16	a2.a1.a1	sp|P52701|MSH6_HUMAN	sp|P52701|MSH6_HUMAN DNA mismatch repair protein Msh6 OS=Homo sapiens GN=MSH6 PE=1 SV=2	IHNVGSPLK		825	833	964.5579223632812
pepa2a1	a2.a1.a1	sp|P52701|MSH6_HUMAN	sp|P52701|MSH6_HUMAN DNA mismatch repair protein Msh6 OS=Homo sapiens GN=MSH6 PE=1 SV=2	AFSAPQNSESQAHVSGGGDDSSR		339	361	2290.9921875
pepa2b34	a2.a1.a1	sp|P52701|MSH6_HUMAN	sp|P52701|MSH6_HUMAN DNA mismatch repair protein Msh6 OS=Homo sapiens GN=MSH6 PE=1 SV=2	YSDSLVQK		469	476	939.4785766601562
pepa2b30	a2.a1.a1	sp|P52701|MSH6_HUMAN	sp|P52701|MSH6_HUMAN DNA mismatch repair protein Msh6 OS=Homo sapiens GN=MSH6 PE=1 SV=2	VEQTETPEMMEAR	M10:+15.99491	483	495	1566.6778564453125
pepa2b21	a2.a1.a1	sp|P52701|MSH6_HUMAN	sp|P52701|MSH6_HUMAN DNA mismatch repair protein Msh6 OS=Homo sapiens GN=MSH6 PE=1 SV=2	KLPDLER		814	820	870.5048217773438
pepa2a3	a2.a1.a1	sp|P52701|MSH6_HUMAN	sp|P52701|MSH6_HUMAN DNA mismatch repair protein Msh6 OS=Homo sapiens GN=MSH6 PE=1 SV=2	AIMYEETTYSK	M3:+15.99491	842	852	1351.6090087890625
pepa2a9	a2.a1.a1	sp|P52701|MSH6_HUMAN	sp|P52701|MSH6_HUMAN DNA mismatch repair protein Msh6 OS=Homo sapiens GN=MSH6 PE=1 SV=2	GMTSESDSIGLTPGEK	M2:+15.99491	661	676	1624.737548828125
pepa2b29	a2.a1.a1	sp|P52701|MSH6_HUMAN	sp|P52701|MSH6_HUMAN DNA mismatch repair protein Msh6 OS=Homo sapiens GN=MSH6 PE=1 SV=2	VEQTETPEMMEAR		483	495	1550.682861328125
pepa2a8	a2.a1.a1	sp|P52701|MSH6_HUMAN	sp|P52701|MSH6_HUMAN DNA mismatch repair protein Msh6 OS=Homo sapiens GN=MSH6 PE=1 SV=2	GMTSESDSIGLTPGEK		661	676	1608.7425537109375
pepa2b12	a2.a1.a1	sp|P52701|MSH6_HUMAN	sp|P52701|MSH6_HUMAN DNA mismatch repair protein Msh6 OS=Homo sapiens GN=MSH6 PE=1 SV=2	LANLINAEER		1015	1024	1142.6168212890625
pepa2b22	a2.a1.a1	sp|P52701|MSH6_HUMAN	sp|P52701|MSH6_HUMAN DNA mismatch repair protein Msh6 OS=Homo sapiens GN=MSH6 PE=1 SV=2	NLPEEYELK		989	997	1134.5682373046875
pepa2b32	a2.a1.a1	sp|P52701|MSH6_HUMAN	sp|P52701|MSH6_HUMAN DNA mismatch repair protein Msh6 OS=Homo sapiens GN=MSH6 PE=1 SV=2	VHVQFFDDSPTR		129	140	1447.6968994140625
pepa2b11	a2.a1.a1	sp|P52701|MSH6_HUMAN	sp|P52701|MSH6_HUMAN DNA mismatch repair protein Msh6 OS=Homo sapiens GN=MSH6 PE=1 SV=2	GTQTYSVLEGDPSENYSK		520	537	1974.89306640625
pepa2b13	a2.a1.a1	sp|P52701|MSH6_HUMAN	sp|P52701|MSH6_HUMAN DNA mismatch repair protein Msh6 OS=Homo sapiens GN=MSH6 PE=1 SV=2	LANLPEEVIQK		1305	1315	1253.71044921875
pepa2b10	a2.a1.a1	sp|P52701|MSH6_HUMAN	sp|P52701|MSH6_HUMAN DNA mismatch repair protein Msh6 OS=Homo sapiens GN=MSH6 PE=1 SV=2	GTATFDGTAIANAVVK		1218	1233	1535.8067626953125
pepa2b20	a2.a1.a1	sp|P52701|MSH6_HUMAN	sp|P52701|MSH6_HUMAN DNA mismatch repair protein Msh6 OS=Homo sapiens GN=MSH6 PE=1 SV=2	ISEVVELLK		805	813	1029.6195068359375
pepa2b28	a2.a1.a1	sp|P52701|MSH6_HUMAN	sp|P52701|MSH6_HUMAN DNA mismatch repair protein Msh6 OS=Homo sapiens GN=MSH6 PE=1 SV=2	TIVYWGIGR		966	974	1064.5892333984375
pepa2a6	a2.a1.a1	sp|P52701|MSH6_HUMAN	sp|P52701|MSH6_HUMAN DNA mismatch repair protein Msh6 OS=Homo sapiens GN=MSH6 PE=1 SV=2	FFIGQFSDDR		568	577	1231.5745849609375
pepa2b18	a2.a1.a1	sp|P52701|MSH6_HUMAN	sp|P52701|MSH6_HUMAN DNA mismatch repair protein Msh6 OS=Homo sapiens GN=MSH6 PE=1 SV=2	IIGIMEEVADGFK	M5:+15.99491	871	883	1437.7298583984375
pepa2b33	a2.a1.a1	sp|P52701|MSH6_HUMAN	sp|P52701|MSH6_HUMAN DNA mismatch repair protein Msh6 OS=Homo sapiens GN=MSH6 PE=1 SV=2	YQLEIPENFTTR		977	988	1510.754150390625
pepa2b15	a2.a1.a1	sp|P52701|MSH6_HUMAN	sp|P52701|MSH6_HUMAN DNA mismatch repair protein Msh6 OS=Homo sapiens GN=MSH6 PE=1 SV=2	LDAIEDLMVVPDK	M8:+15.99491	792	804	1473.7508544921875
pepa2b27	a2.a1.a1	sp|P52701|MSH6_HUMAN	sp|P52701|MSH6_HUMAN DNA mismatch repair protein Msh6 OS=Homo sapiens GN=MSH6 PE=1 SV=2	TLVAHYPPVQVLFEK		584	598	1740.96875
pepa2a7	a2.a1.a1	sp|P52701|MSH6_HUMAN	sp|P52701|MSH6_HUMAN DNA mismatch repair protein Msh6 OS=Homo sapiens GN=MSH6 PE=1 SV=2	FPDLTVELNR		902	911	1203.63720703125
pepa2a2	a2.a1.a1	sp|P52701|MSH6_HUMAN	sp|P52701|MSH6_HUMAN DNA mismatch repair protein Msh6 OS=Homo sapiens GN=MSH6 PE=1 SV=2	AGFDSDYDQALADIR		931	945	1656.7503662109375
pepa2a5	a2.a1.a1	sp|P52701|MSH6_HUMAN	sp|P52701|MSH6_HUMAN DNA mismatch repair protein Msh6 OS=Homo sapiens GN=MSH6 PE=1 SV=2	ENEQSLLEYLEK		946	957	1494.732666015625
pepa2b14	a2.a1.a1	sp|P52701|MSH6_HUMAN	sp|P52701|MSH6_HUMAN DNA mismatch repair protein Msh6 OS=Homo sapiens GN=MSH6 PE=1 SV=2	LDAIEDLMVVPDK		792	804	1457.7559814453125
pepa2b19	a2.a1.a1	sp|P52701|MSH6_HUMAN	sp|P52701|MSH6_HUMAN DNA mismatch repair protein Msh6 OS=Homo sapiens GN=MSH6 PE=1 SV=2	LSDGIGVMLPQVLK		647	660	1469.8399658203125
pepa2b17	a2.a1.a1	sp|P52701|MSH6_HUMAN	sp|P52701|MSH6_HUMAN DNA mismatch repair protein Msh6 OS=Homo sapiens GN=MSH6 PE=1 SV=2	IIGIMEEVADGFK		871	883	1421.73486328125
pepa2b24	a2.a1.a1	sp|P52701|MSH6_HUMAN	sp|P52701|MSH6_HUMAN DNA mismatch repair protein Msh6 OS=Homo sapiens GN=MSH6 PE=1 SV=2	QSTLYSFFPK	Q1:-17.02655	4	13	1200.593994140625
pepa2b23	a2.a1.a1	sp|P52701|MSH6_HUMAN	sp|P52701|MSH6_HUMAN DNA mismatch repair protein Msh6 OS=Homo sapiens GN=MSH6 PE=1 SV=2	PVILLPEDTPPFLELK		1077	1092	1821.041259765625
pepa2b21	a2.a2.a1	sp|P20585|MSH3_HUMAN	sp|P20585|MSH3_HUMAN DNA mismatch repair protein Msh3 OS=Homo sapiens GN=MSH3 PE=1 SV=4	KLPDIER		617	623	870.5048217773438
pepa2b25	a2.a2.a1	sp|P20585|MSH3_HUMAN	sp|P20585|MSH3_HUMAN DNA mismatch repair protein Msh3 OS=Homo sapiens GN=MSH3 PE=1 SV=4	STLIGEDVNPLIK		337	349	1398.7843017578125
pepa2a4	a2.a2.a1	sp|P20585|MSH3_HUMAN	sp|P20585|MSH3_HUMAN DNA mismatch repair protein Msh3 OS=Homo sapiens GN=MSH3 PE=1 SV=4	ATSQSLVILDELGR		966	979	1501.822509765625
pepa3a8	a3.a1.a1	sp|Q15459|SF3A1_HUMAN	sp|Q15459|SF3A1_HUMAN Splicing factor 3A subunit 1 OS=Homo sapiens GN=SF3A1 PE=1 SV=1	IHEATGMPAGK	M7:+15.99491	744	754	1127.5517578125
pepa3a7	a3.a1.a1	sp|Q15459|SF3A1_HUMAN	sp|Q15459|SF3A1_HUMAN Splicing factor 3A subunit 1 OS=Homo sapiens GN=SF3A1 PE=1 SV=1	IHEATGMPAGK		744	754	1111.556884765625
pepa3b16	a3.a1.a1	sp|Q15459|SF3A1_HUMAN	sp|Q15459|SF3A1_HUMAN Splicing factor 3A subunit 1 OS=Homo sapiens GN=SF3A1 PE=1 SV=1	QPTEEEASSK	Q1:-17.02655	21	30	1088.474609375
pepa3b24	a3.a1.a1	sp|Q15459|SF3A1_HUMAN	sp|Q15459|SF3A1_HUMAN Splicing factor 3A subunit 1 OS=Homo sapiens GN=SF3A1 PE=1 SV=1	VMQQQQQTTQQQLPQK	M2:+15.99491	116	131	1957.9764404296875
pepa3b12	a3.a1.a1	sp|Q15459|SF3A1_HUMAN	sp|Q15459|SF3A1_HUMAN Splicing factor 3A subunit 1 OS=Homo sapiens GN=SF3A1 PE=1 SV=1	NGPEFEAR		63	70	919.4271850585938
pepa3a6	a3.a1.a1	sp|Q15459|SF3A1_HUMAN	sp|Q15459|SF3A1_HUMAN Splicing factor 3A subunit 1 OS=Homo sapiens GN=SF3A1 PE=1 SV=1	IGEEEIQKPEEK		488	499	1428.7220458984375
pepa3b23	a3.a1.a1	sp|Q15459|SF3A1_HUMAN	sp|Q15459|SF3A1_HUMAN Splicing factor 3A subunit 1 OS=Homo sapiens GN=SF3A1 PE=1 SV=1	VMQQQQQTTQQQLPQK		116	131	1941.9814453125
pepa3a2	a3.a1.a1	sp|Q15459|SF3A1_HUMAN	sp|Q15459|SF3A1_HUMAN Splicing factor 3A subunit 1 OS=Homo sapiens GN=SF3A1 PE=1 SV=1	AQEPSAAIPK		106	115	1011.5474243164062
pepa3a5	a3.a1.a1	sp|Q15459|SF3A1_HUMAN	sp|Q15459|SF3A1_HUMAN Splicing factor 3A subunit 1 OS=Homo sapiens GN=SF3A1 PE=1 SV=1	GLVPEDDTK		534	542	973.4840698242188
pepa3b11	a3.a1.a1	sp|Q15459|SF3A1_HUMAN	sp|Q15459|SF3A1_HUMAN Splicing factor 3A subunit 1 OS=Homo sapiens GN=SF3A1 PE=1 SV=1	LTAQFVAR		169	176	905.5208129882812
pepa3a1	a3.a1.a1	sp|Q15459|SF3A1_HUMAN	sp|Q15459|SF3A1_HUMAN Splicing factor 3A subunit 1 OS=Homo sapiens GN=SF3A1 PE=1 SV=1	AGPVQAVPPPPPVPTEPK		3	20	1777.985107421875
pepa3b25	a3.a1.a1	sp|Q15459|SF3A1_HUMAN	sp|Q15459|SF3A1_HUMAN Splicing factor 3A subunit 1 OS=Homo sapiens GN=SF3A1 PE=1 SV=1	VQAQVIQETIVPK		132	144	1452.842529296875
pepa3b13	a3.a1.a1	sp|Q15459|SF3A1_HUMAN	sp|Q15459|SF3A1_HUMAN Splicing factor 3A subunit 1 OS=Homo sapiens GN=SF3A1 PE=1 SV=1	PAGPVQAVPPPPPVPTEPK		2	20	1875.037841796875
pepa3b22	a3.a1.a1	sp|Q15459|SF3A1_HUMAN	sp|Q15459|SF3A1_HUMAN Splicing factor 3A subunit 1 OS=Homo sapiens GN=SF3A1 PE=1 SV=1	TQQAAQANITLQEQIEAIHK		512	531	2235.173095703125
pepa3b19	a3.a1.a1	sp|Q15459|SF3A1_HUMAN	sp|Q15459|SF3A1_HUMAN Splicing factor 3A subunit 1 OS=Homo sapiens GN=SF3A1 PE=1 SV=1	RTDIFGVEETAIGK		473	486	1535.8067626953125
pepa3a3	a3.a1.a1	sp|Q15459|SF3A1_HUMAN	sp|Q15459|SF3A1_HUMAN Splicing factor 3A subunit 1 OS=Homo sapiens GN=SF3A1 PE=1 SV=1	ASKPLPPAPAPDEYLVSPITGEK		397	419	2377.265380859375
pepa3b21	a3.a1.a1	sp|Q15459|SF3A1_HUMAN	sp|Q15459|SF3A1_HUMAN Splicing factor 3A subunit 1 OS=Homo sapiens GN=SF3A1 PE=1 SV=1	TEDSLMPEEEFLR	M6:+15.99491	687	699	1611.7210693359375
pepa3b10	a3.a1.a1	sp|Q15459|SF3A1_HUMAN	sp|Q15459|SF3A1_HUMAN Splicing factor 3A subunit 1 OS=Homo sapiens GN=SF3A1 PE=1 SV=1	LQYEGIFIK		757	765	1110.6197509765625
pepa3a4	a3.a1.a1	sp|Q15459|SF3A1_HUMAN	sp|Q15459|SF3A1_HUMAN Splicing factor 3A subunit 1 OS=Homo sapiens GN=SF3A1 PE=1 SV=1	FNFLNPNDPYHAYYR		81	95	1930.887451171875
pepa3b14	a3.a1.a1	sp|Q15459|SF3A1_HUMAN	sp|Q15459|SF3A1_HUMAN Splicing factor 3A subunit 1 OS=Homo sapiens GN=SF3A1 PE=1 SV=1	PVVGIIYPPPEVR		38	50	1435.8311767578125
pepa3b18	a3.a1.a1	sp|Q15459|SF3A1_HUMAN	sp|Q15459|SF3A1_HUMAN Splicing factor 3A subunit 1 OS=Homo sapiens GN=SF3A1 PE=1 SV=1	QSDDEVYAPGLDIESSLK		450	467	1965.92919921875
pepa3b20	a3.a1.a1	sp|Q15459|SF3A1_HUMAN	sp|Q15459|SF3A1_HUMAN Splicing factor 3A subunit 1 OS=Homo sapiens GN=SF3A1 PE=1 SV=1	TEDSLMPEEEFLR		687	699	1595.7261962890625
pepa3b17	a3.a1.a1	sp|Q15459|SF3A1_HUMAN	sp|Q15459|SF3A1_HUMAN Splicing factor 3A subunit 1 OS=Homo sapiens GN=SF3A1 PE=1 SV=1	QSDDEVYAPGLDIESSLK	Q1:-17.02655	450	467	1948.902587890625
pepa3b15	a3.a1.a1	sp|Q15459|SF3A1_HUMAN	sp|Q15459|SF3A1_HUMAN Splicing factor 3A subunit 1 OS=Homo sapiens GN=SF3A1 PE=1 SV=1	QFLTQLMQK	Q1:-17.02655	180	188	1119.587158203125
pepa3a9	a3.a1.a1	sp|Q15459|SF3A1_HUMAN	sp|Q15459|SF3A1_HUMAN Splicing factor 3A subunit 1 OS=Homo sapiens GN=SF3A1 PE=1 SV=1	LNGQVLVFTLPLTDQVSVIK		722	741	2184.264404296875
pepa4b24	a4.a1.a1	sp|P49916|DNLI3_HUMAN	sp|P49916|DNLI3_HUMAN DNA ligase 3 OS=Homo sapiens GN=LIG3 PE=1 SV=2	VLHNAQEVEK		454	463	1166.6168212890625
pepa4b17	a4.a1.a1	sp|P49916|DNLI3_HUMAN	sp|P49916|DNLI3_HUMAN DNA ligase 3 OS=Homo sapiens GN=LIG3 PE=1 SV=2	NSGEAPSSPTPK		235	246	1171.5594482421875
pepa4b18	a4.a1.a1	sp|P49916|DNLI3_HUMAN	sp|P49916|DNLI3_HUMAN DNA ligase 3 OS=Homo sapiens GN=LIG3 PE=1 SV=2	PNNSGEAPSSPTPK		233	246	1382.6551513671875
pepa4b19	a4.a1.a1	sp|P49916|DNLI3_HUMAN	sp|P49916|DNLI3_HUMAN DNA ligase 3 OS=Homo sapiens GN=LIG3 PE=1 SV=2	SEAHTADGISIR		792	803	1256.6234130859375
pepa4a8	a4.a1.a1	sp|P49916|DNLI3_HUMAN	sp|P49916|DNLI3_HUMAN DNA ligase 3 OS=Homo sapiens GN=LIG3 PE=1 SV=2	GASFVTSTNPR		214	224	1136.5699462890625
pepa4b12	a4.a1.a1	sp|P49916|DNLI3_HUMAN	sp|P49916|DNLI3_HUMAN DNA ligase 3 OS=Homo sapiens GN=LIG3 PE=1 SV=2	LTTTGQVTSPVK		202	213	1231.689697265625
pepa4b11	a4.a1.a1	sp|P49916|DNLI3_HUMAN	sp|P49916|DNLI3_HUMAN DNA ligase 3 OS=Homo sapiens GN=LIG3 PE=1 SV=2	LQNELDMVK	M7:+15.99491	741	749	1105.55615234375
pepa4b16	a4.a1.a1	sp|P49916|DNLI3_HUMAN	sp|P49916|DNLI3_HUMAN DNA ligase 3 OS=Homo sapiens GN=LIG3 PE=1 SV=2	NLQDVVER		446	453	972.5112915039062
pepa4b22	a4.a1.a1	sp|P49916|DNLI3_HUMAN	sp|P49916|DNLI3_HUMAN DNA ligase 3 OS=Homo sapiens GN=LIG3 PE=1 SV=2	TGKPLPFGTLGVHK		568	581	1451.8372802734375
pepa4a2	a4.a1.a1	sp|P49916|DNLI3_HUMAN	sp|P49916|DNLI3_HUMAN DNA ligase 3 OS=Homo sapiens GN=LIG3 PE=1 SV=2	ADFTVVAGDEGSSTTGGSSEENK		836	858	2244.974365234375
pepa4a5	a4.a1.a1	sp|P49916|DNLI3_HUMAN	sp|P49916|DNLI3_HUMAN DNA ligase 3 OS=Homo sapiens GN=LIG3 PE=1 SV=2	DLEQGDVSETIR		344	355	1361.6546630859375
pepa4b10	a4.a1.a1	sp|P49916|DNLI3_HUMAN	sp|P49916|DNLI3_HUMAN DNA ligase 3 OS=Homo sapiens GN=LIG3 PE=1 SV=2	LQNELDMVK		741	749	1089.561279296875
pepa4a7	a4.a1.a1	sp|P49916|DNLI3_HUMAN	sp|P49916|DNLI3_HUMAN DNA ligase 3 OS=Homo sapiens GN=LIG3 PE=1 SV=2	EDEQQQALQDIASR		390	403	1630.76708984375
pepa4a4	a4.a1.a1	sp|P49916|DNLI3_HUMAN	sp|P49916|DNLI3_HUMAN DNA ligase 3 OS=Homo sapiens GN=LIG3 PE=1 SV=2	ALDLADMITR	M7:+15.99491	639	648	1134.582763671875
pepa4a6	a4.a1.a1	sp|P49916|DNLI3_HUMAN	sp|P49916|DNLI3_HUMAN DNA ligase 3 OS=Homo sapiens GN=LIG3 PE=1 SV=2	DYIPQAFPGGH		543	553	1201.5640869140625
pepa4b13	a4.a1.a1	sp|P49916|DNLI3_HUMAN	sp|P49916|DNLI3_HUMAN DNA ligase 3 OS=Homo sapiens GN=LIG3 PE=1 SV=2	LYLPPSTPDFSR		943	954	1392.7161865234375
pepa4a9	a4.a1.a1	sp|P49916|DNLI3_HUMAN	sp|P49916|DNLI3_HUMAN DNA ligase 3 OS=Homo sapiens GN=LIG3 PE=1 SV=2	HVLDALDPNAYEAFK		428	442	1702.8438720703125
pepa4b26	a4.a1.a1	sp|P49916|DNLI3_HUMAN	sp|P49916|DNLI3_HUMAN DNA ligase 3 OS=Homo sapiens GN=LIG3 PE=1 SV=2	VIQEGLEGLVLK		649	660	1297.77294921875
pepa4a1	a4.a1.a1	sp|P49916|DNLI3_HUMAN	sp|P49916|DNLI3_HUMAN DNA ligase 3 OS=Homo sapiens GN=LIG3 PE=1 SV=2	AAVWEITGAEFSK		779	791	1408.7110595703125
pepa4b23	a4.a1.a1	sp|P49916|DNLI3_HUMAN	sp|P49916|DNLI3_HUMAN DNA ligase 3 OS=Homo sapiens GN=LIG3 PE=1 SV=2	TQIIQDFLR		283	291	1133.6318359375
pepa4b21	a4.a1.a1	sp|P49916|DNLI3_HUMAN	sp|P49916|DNLI3_HUMAN DNA ligase 3 OS=Homo sapiens GN=LIG3 PE=1 SV=2	SMILDSEVLLIDNK	M2:+15.99491	554	567	1605.8408203125
pepa4a3	a4.a1.a1	sp|P49916|DNLI3_HUMAN	sp|P49916|DNLI3_HUMAN DNA ligase 3 OS=Homo sapiens GN=LIG3 PE=1 SV=2	ALDLADMITR		639	648	1118.5877685546875
pepa4b15	a4.a1.a1	sp|P49916|DNLI3_HUMAN	sp|P49916|DNLI3_HUMAN DNA ligase 3 OS=Homo sapiens GN=LIG3 PE=1 SV=2	IYYPDFIVPDPK		766	777	1466.7569580078125
pepa4b20	a4.a1.a1	sp|P49916|DNLI3_HUMAN	sp|P49916|DNLI3_HUMAN DNA ligase 3 OS=Homo sapiens GN=LIG3 PE=1 SV=2	SMILDSEVLLIDNK		554	567	1589.845947265625
pepa4b25	a4.a1.a1	sp|P49916|DNLI3_HUMAN	sp|P49916|DNLI3_HUMAN DNA ligase 3 OS=Homo sapiens GN=LIG3 PE=1 SV=2	VLLDIFTGVR		933	942	1132.6728515625
pepa4b14	a4.a1.a1	sp|P49916|DNLI3_HUMAN	sp|P49916|DNLI3_HUMAN DNA ligase 3 OS=Homo sapiens GN=LIG3 PE=1 SV=2	IYYPDFIVPD		766	775	1241.6092529296875
pepa5b12	a5.a1.a1	sp|Q14527|HLTF_HUMAN	sp|Q14527|HLTF_HUMAN Helicase-like transcription factor OS=Homo sapiens GN=HLTF PE=1 SV=2	KTDVEERPR		468	476	1129.596435546875
pepa5b14	a5.a1.a1	sp|Q14527|HLTF_HUMAN	sp|Q14527|HLTF_HUMAN Helicase-like transcription factor OS=Homo sapiens GN=HLTF PE=1 SV=2	MSELSSSRPK	M1:+15.99491	377	386	1137.5572509765625
pepa5b13	a5.a1.a1	sp|Q14527|HLTF_HUMAN	sp|Q14527|HLTF_HUMAN Helicase-like transcription factor OS=Homo sapiens GN=HLTF PE=1 SV=2	MSELSSSRPK		377	386	1121.5623779296875
pepa5a6	a5.a1.a1	sp|Q14527|HLTF_HUMAN	sp|Q14527|HLTF_HUMAN Helicase-like transcription factor OS=Homo sapiens GN=HLTF PE=1 SV=2	DPNNPYDK		88	95	962.4218139648438
pepa5a8	a5.a1.a1	sp|Q14527|HLTF_HUMAN	sp|Q14527|HLTF_HUMAN Helicase-like transcription factor OS=Homo sapiens GN=HLTF PE=1 SV=2	EYNVNDDSMK	M9:+15.99491	331	340	1230.4947509765625
pepa5b24	a5.a1.a1	sp|Q14527|HLTF_HUMAN	sp|Q14527|HLTF_HUMAN Helicase-like transcription factor OS=Homo sapiens GN=HLTF PE=1 SV=2	VNNVNGNQVGHLK		100	112	1392.7347412109375
pepa5b17	a5.a1.a1	sp|Q14527|HLTF_HUMAN	sp|Q14527|HLTF_HUMAN Helicase-like transcription factor OS=Homo sapiens GN=HLTF PE=1 SV=2	PVTMGDEGGLR	M4:+15.99491	621	631	1147.5416259765625
pepa5a9	a5.a1.a1	sp|Q14527|HLTF_HUMAN	sp|Q14527|HLTF_HUMAN Helicase-like transcription factor OS=Homo sapiens GN=HLTF PE=1 SV=2	GDSPLHSIR		542	550	981.5115966796875
pepa5a5	a5.a1.a1	sp|Q14527|HLTF_HUMAN	sp|Q14527|HLTF_HUMAN Helicase-like transcription factor OS=Homo sapiens GN=HLTF PE=1 SV=2	AVSSNGPSGNDTPEELR		725	741	1729.7991943359375
pepa5b23	a5.a1.a1	sp|Q14527|HLTF_HUMAN	sp|Q14527|HLTF_HUMAN Helicase-like transcription factor OS=Homo sapiens GN=HLTF PE=1 SV=2	VILDEGHAIR		554	563	1122.626953125
pepa5b11	a5.a1.a1	sp|Q14527|HLTF_HUMAN	sp|Q14527|HLTF_HUMAN Helicase-like transcription factor OS=Homo sapiens GN=HLTF PE=1 SV=2	IREPALLSK		515	523	1026.6309814453125
pepa5b16	a5.a1.a1	sp|Q14527|HLTF_HUMAN	sp|Q14527|HLTF_HUMAN Helicase-like transcription factor OS=Homo sapiens GN=HLTF PE=1 SV=2	PVTMGDEGGLR		621	631	1131.5467529296875
pepa5b10	a5.a1.a1	sp|Q14527|HLTF_HUMAN	sp|Q14527|HLTF_HUMAN Helicase-like transcription factor OS=Homo sapiens GN=HLTF PE=1 SV=2	GKPVLELPER		652	661	1137.6630859375
pepa5a1	a5.a1.a1	sp|Q14527|HLTF_HUMAN	sp|Q14527|HLTF_HUMAN Helicase-like transcription factor OS=Homo sapiens GN=HLTF PE=1 SV=2	AGGVGLNLSAASR		914	926	1172.6385498046875
pepa5a4	a5.a1.a1	sp|Q14527|HLTF_HUMAN	sp|Q14527|HLTF_HUMAN Helicase-like transcription factor OS=Homo sapiens GN=HLTF PE=1 SV=2	AVLDLESER		572	580	1031.5372314453125
pepa5a3	a5.a1.a1	sp|Q14527|HLTF_HUMAN	sp|Q14527|HLTF_HUMAN Helicase-like transcription factor OS=Homo sapiens GN=HLTF PE=1 SV=2	ASGFVFTR		873	880	884.462890625
pepa5b21	a5.a1.a1	sp|Q14527|HLTF_HUMAN	sp|Q14527|HLTF_HUMAN Helicase-like transcription factor OS=Homo sapiens GN=HLTF PE=1 SV=2	THEMEPAEAIETPLLPHQK	M4:+15.99491	227	245	2187.075439453125
pepa5b26	a5.a1.a1	sp|Q14527|HLTF_HUMAN	sp|Q14527|HLTF_HUMAN Helicase-like transcription factor OS=Homo sapiens GN=HLTF PE=1 SV=2	YYTGVVNNNEMVALQR	M11:+15.99491	72	87	1886.9068603515625
pepa5b22	a5.a1.a1	sp|Q14527|HLTF_HUMAN	sp|Q14527|HLTF_HUMAN Helicase-like transcription factor OS=Homo sapiens GN=HLTF PE=1 SV=2	VFIQHITLSDEER		663	675	1586.8177490234375
pepa5a2	a5.a1.a1	sp|Q14527|HLTF_HUMAN	sp|Q14527|HLTF_HUMAN Helicase-like transcription factor OS=Homo sapiens GN=HLTF PE=1 SV=2	AGPSYSMPVHAAVQMTTEQLK	M15:+15.99491	191	211	2262.089599609375
pepa5b20	a5.a1.a1	sp|Q14527|HLTF_HUMAN	sp|Q14527|HLTF_HUMAN Helicase-like transcription factor OS=Homo sapiens GN=HLTF PE=1 SV=2	THEMEPAEAIETPLLPHQK		227	245	2171.08056640625
pepa5b25	a5.a1.a1	sp|Q14527|HLTF_HUMAN	sp|Q14527|HLTF_HUMAN Helicase-like transcription factor OS=Homo sapiens GN=HLTF PE=1 SV=2	YYTGVVNNNEMVALQR		72	87	1870.9119873046875
pepa5b19	a5.a1.a1	sp|Q14527|HLTF_HUMAN	sp|Q14527|HLTF_HUMAN Helicase-like transcription factor OS=Homo sapiens GN=HLTF PE=1 SV=2	TAVQYIESSDSEEIETSELPQK		390	411	2483.16748046875
pepa5b15	a5.a1.a1	sp|Q14527|HLTF_HUMAN	sp|Q14527|HLTF_HUMAN Helicase-like transcription factor OS=Homo sapiens GN=HLTF PE=1 SV=2	NDLYYNTITNFSEK		268	281	1721.8021240234375
pepa5a7	a5.a1.a1	sp|Q14527|HLTF_HUMAN	sp|Q14527|HLTF_HUMAN Helicase-like transcription factor OS=Homo sapiens GN=HLTF PE=1 SV=2	ELAGALAYIMDNK	M10:+15.99491	114	126	1424.7093505859375
pepa5b18	a5.a1.a1	sp|Q14527|HLTF_HUMAN	sp|Q14527|HLTF_HUMAN Helicase-like transcription factor OS=Homo sapiens GN=HLTF PE=1 SV=2	QALAWMVSR	M6:+15.99491 Q1:-17.02655	246	254	1060.5247802734375
pepa6b10	a6.a1.a1	sp|P07910|HNRPC_HUMAN	sp|P07910|HNRPC_HUMAN Heterogeneous nuclear ribonucleoproteins C1/C2 OS=Homo sapiens GN=HNRNPC PE=1 SV=4	NDKSEEEQSSSSVK		230	243	1553.6929931640625
pepa6a2	a6.a1.a1	sp|P07910|HNRPC_HUMAN	sp|P07910|HNRPC_HUMAN Heterogeneous nuclear ribonucleoproteins C1/C2 OS=Homo sapiens GN=HNRNPC PE=1 SV=4	EAEEGEDDRDSANGEDDS		289	306	1939.691162109375
pepa6a9	a6.a1.a1	sp|P07910|HNRPC_HUMAN	sp|P07910|HNRPC_HUMAN Heterogeneous nuclear ribonucleoproteins C1/C2 OS=Homo sapiens GN=HNRNPC PE=1 SV=4	MYSYPAR		136	142	887.4083862304688
pepa6b20	a6.a1.a1	sp|P07910|HNRPC_HUMAN	sp|P07910|HNRPC_HUMAN Heterogeneous nuclear ribonucleoproteins C1/C2 OS=Homo sapiens GN=HNRNPC PE=1 SV=4	VPPPPPIAR		143	151	943.5728149414062
pepa6b11	a6.a1.a1	sp|P07910|HNRPC_HUMAN	sp|P07910|HNRPC_HUMAN Heterogeneous nuclear ribonucleoproteins C1/C2 OS=Homo sapiens GN=HNRNPC PE=1 SV=4	PPPPPIAR		144	151	844.50439453125
pepa6a1	a6.a1.a1	sp|P07910|HNRPC_HUMAN	sp|P07910|HNRPC_HUMAN Heterogeneous nuclear ribonucleoproteins C1/C2 OS=Homo sapiens GN=HNRNPC PE=1 SV=4	AFVQYVNER		53	61	1125.5692138671875
pepa6a4	a6.a1.a1	sp|P07910|HNRPC_HUMAN	sp|P07910|HNRPC_HUMAN Heterogeneous nuclear ribonucleoproteins C1/C2 OS=Homo sapiens GN=HNRNPC PE=1 SV=4	GDDQLELIKDDEK		276	288	1517.7333984375
pepa6b16	a6.a1.a1	sp|P07910|HNRPC_HUMAN	sp|P07910|HNRPC_HUMAN Heterogeneous nuclear ribonucleoproteins C1/C2 OS=Homo sapiens GN=HNRNPC PE=1 SV=4	SAAEMYGSVTEHPSPSPL	M5:+15.99491	100	117	1875.84326171875
pepa6a3	a6.a1.a1	sp|P07910|HNRPC_HUMAN	sp|P07910|HNRPC_HUMAN Heterogeneous nuclear ribonucleoproteins C1/C2 OS=Homo sapiens GN=HNRNPC PE=1 SV=4	GDDQLELIK		276	284	1030.5418701171875
pepa6b17	a6.a1.a1	sp|P07910|HNRPC_HUMAN	sp|P07910|HNRPC_HUMAN Heterogeneous nuclear ribonucleoproteins C1/C2 OS=Homo sapiens GN=HNRNPC PE=1 SV=4	SDVEAIFSK		31	39	995.5048217773438
pepa6b15	a6.a1.a1	sp|P07910|HNRPC_HUMAN	sp|P07910|HNRPC_HUMAN Heterogeneous nuclear ribonucleoproteins C1/C2 OS=Homo sapiens GN=HNRNPC PE=1 SV=4	SAAEMYGSVTEHPSPSPL		100	117	1859.848388671875
pepa6b18	a6.a1.a1	sp|P07910|HNRPC_HUMAN	sp|P07910|HNRPC_HUMAN Heterogeneous nuclear ribonucleoproteins C1/C2 OS=Homo sapiens GN=HNRNPC PE=1 SV=4	VDSLLENLEK		207	216	1159.620849609375
pepa6a5	a6.a1.a1	sp|P07910|HNRPC_HUMAN	sp|P07910|HNRPC_HUMAN Heterogeneous nuclear ribonucleoproteins C1/C2 OS=Homo sapiens GN=HNRNPC PE=1 SV=4	GFAFVQYVNER		51	61	1329.6590576171875
pepa6a7	a6.a1.a1	sp|P07910|HNRPC_HUMAN	sp|P07910|HNRPC_HUMAN Heterogeneous nuclear ribonucleoproteins C1/C2 OS=Homo sapiens GN=HNRNPC PE=1 SV=4	MIAGQVLDINLAAEPK	M1:+15.99491	74	89	1698.909912109375
pepa6b12	a6.a1.a1	sp|P07910|HNRPC_HUMAN	sp|P07910|HNRPC_HUMAN Heterogeneous nuclear ribonucleoproteins C1/C2 OS=Homo sapiens GN=HNRNPC PE=1 SV=4	QKVDSLLENLEK	Q1:-17.02655	205	216	1398.7479248046875
pepa6b19	a6.a1.a1	sp|P07910|HNRPC_HUMAN	sp|P07910|HNRPC_HUMAN Heterogeneous nuclear ribonucleoproteins C1/C2 OS=Homo sapiens GN=HNRNPC PE=1 SV=4	VFIGNLNTLVVK		18	29	1316.7940673828125
pepa6a6	a6.a1.a1	sp|P07910|HNRPC_HUMAN	sp|P07910|HNRPC_HUMAN Heterogeneous nuclear ribonucleoproteins C1/C2 OS=Homo sapiens GN=HNRNPC PE=1 SV=4	MIAGQVLDINLAAEPK		74	89	1682.9150390625
pepa6b10	a6.a1.a2	tr|G3V2Q1|G3V2Q1_HUMAN	tr|G3V2Q1|G3V2Q1_HUMAN Heterogeneous nuclear ribonucleoproteins C1/C2 OS=Homo sapiens GN=HNRNPC PE=2 SV=1	NDKSEEEQSSSSVK		229	242	1553.6929931640625
pepa6a2	a6.a1.a2	tr|G3V2Q1|G3V2Q1_HUMAN	tr|G3V2Q1|G3V2Q1_HUMAN Heterogeneous nuclear ribonucleoproteins C1/C2 OS=Homo sapiens GN=HNRNPC PE=2 SV=1	EAEEGEDDRDSANGEDDS		288	305	1939.691162109375
pepa6a9	a6.a1.a2	tr|G3V2Q1|G3V2Q1_HUMAN	tr|G3V2Q1|G3V2Q1_HUMAN Heterogeneous nuclear ribonucleoproteins C1/C2 OS=Homo sapiens GN=HNRNPC PE=2 SV=1	MYSYPAR		136	142	887.4083862304688
pepa6b20	a6.a1.a2	tr|G3V2Q1|G3V2Q1_HUMAN	tr|G3V2Q1|G3V2Q1_HUMAN Heterogeneous nuclear ribonucleoproteins C1/C2 OS=Homo sapiens GN=HNRNPC PE=2 SV=1	VPPPPPIAR		143	151	943.5728149414062
pepa6b11	a6.a1.a2	tr|G3V2Q1|G3V2Q1_HUMAN	tr|G3V2Q1|G3V2Q1_HUMAN Heterogeneous nuclear ribonucleoproteins C1/C2 OS=Homo sapiens GN=HNRNPC PE=2 SV=1	PPPPPIAR		144	151	844.50439453125
pepa6a1	a6.a1.a2	tr|G3V2Q1|G3V2Q1_HUMAN	tr|G3V2Q1|G3V2Q1_HUMAN Heterogeneous nuclear ribonucleoproteins C1/C2 OS=Homo sapiens GN=HNRNPC PE=2 SV=1	AFVQYVNER		53	61	1125.5692138671875
pepa6a4	a6.a1.a2	tr|G3V2Q1|G3V2Q1_HUMAN	tr|G3V2Q1|G3V2Q1_HUMAN Heterogeneous nuclear ribonucleoproteins C1/C2 OS=Homo sapiens GN=HNRNPC PE=2 SV=1	GDDQLELIKDDEK		275	287	1517.7333984375
pepa6b16	a6.a1.a2	tr|G3V2Q1|G3V2Q1_HUMAN	tr|G3V2Q1|G3V2Q1_HUMAN Heterogeneous nuclear ribonucleoproteins C1/C2 OS=Homo sapiens GN=HNRNPC PE=2 SV=1	SAAEMYGSVTEHPSPSPL	M5:+15.99491	100	117	1875.84326171875
pepa6a3	a6.a1.a2	tr|G3V2Q1|G3V2Q1_HUMAN	tr|G3V2Q1|G3V2Q1_HUMAN Heterogeneous nuclear ribonucleoproteins C1/C2 OS=Homo sapiens GN=HNRNPC PE=2 SV=1	GDDQLELIK		275	283	1030.5418701171875
pepa6b17	a6.a1.a2	tr|G3V2Q1|G3V2Q1_HUMAN	tr|G3V2Q1|G3V2Q1_HUMAN Heterogeneous nuclear ribonucleoproteins C1/C2 OS=Homo sapiens GN=HNRNPC PE=2 SV=1	SDVEAIFSK		31	39	995.5048217773438
pepa6b15	a6.a1.a2	tr|G3V2Q1|G3V2Q1_HUMAN	tr|G3V2Q1|G3V2Q1_HUMAN Heterogeneous nuclear ribonucleoproteins C1/C2 OS=Homo sapiens GN=HNRNPC PE=2 SV=1	SAAEMYGSVTEHPSPSPL		100	117	1859.848388671875
pepa6b18	a6.a1.a2	tr|G3V2Q1|G3V2Q1_HUMAN	tr|G3V2Q1|G3V2Q1_HUMAN Heterogeneous nuclear ribonucleoproteins C1/C2 OS=Homo sapiens GN=HNRNPC PE=2 SV=1	VDSLLENLEK		207	216	1159.620849609375
pepa6a5	a6.a1.a2	tr|G3V2Q1|G3V2Q1_HUMAN	tr|G3V2Q1|G3V2Q1_HUMAN Heterogeneous nuclear ribonucleoproteins C1/C2 OS=Homo sapiens GN=HNRNPC PE=2 SV=1	GFAFVQYVNER		51	61	1329.6590576171875
pepa6a7	a6.a1.a2	tr|G3V2Q1|G3V2Q1_HUMAN	tr|G3V2Q1|G3V2Q1_HUMAN Heterogeneous nuclear ribonucleoproteins C1/C2 OS=Homo sapiens GN=HNRNPC PE=2 SV=1	MIAGQVLDINLAAEPK	M1:+15.99491	74	89	1698.909912109375
pepa6b12	a6.a1.a2	tr|G3V2Q1|G3V2Q1_HUMAN	tr|G3V2Q1|G3V2Q1_HUMAN Heterogeneous nuclear ribonucleoproteins C1/C2 OS=Homo sapiens GN=HNRNPC PE=2 SV=1	QKVDSLLENLEK	Q1:-17.02655	205	216	1398.7479248046875
pepa6b19	a6.a1.a2	tr|G3V2Q1|G3V2Q1_HUMAN	tr|G3V2Q1|G3V2Q1_HUMAN Heterogeneous nuclear ribonucleoproteins C1/C2 OS=Homo sapiens GN=HNRNPC PE=2 SV=1	VFIGNLNTLVVK		18	29	1316.7940673828125
pepa6a6	a6.a1.a2	tr|G3V2Q1|G3V2Q1_HUMAN	tr|G3V2Q1|G3V2Q1_HUMAN Heterogeneous nuclear ribonucleoproteins C1/C2 OS=Homo sapiens GN=HNRNPC PE=2 SV=1	MIAGQVLDINLAAEPK		74	89	1682.9150390625
pepa6b10	a6.a2.a1	sp|P07910-2|HNRPC_HUMAN	sp|P07910-2|HNRPC_HUMAN Isoform C1 of Heterogeneous nuclear ribonucleoproteins C1/C2 OS=Homo sapiens GN=HNRNPC	NDKSEEEQSSSSVK		217	230	1553.6929931640625
pepa6a2	a6.a2.a1	sp|P07910-2|HNRPC_HUMAN	sp|P07910-2|HNRPC_HUMAN Isoform C1 of Heterogeneous nuclear ribonucleoproteins C1/C2 OS=Homo sapiens GN=HNRNPC	EAEEGEDDRDSANGEDDS		276	293	1939.691162109375
pepa6a9	a6.a2.a1	sp|P07910-2|HNRPC_HUMAN	sp|P07910-2|HNRPC_HUMAN Isoform C1 of Heterogeneous nuclear ribonucleoproteins C1/C2 OS=Homo sapiens GN=HNRNPC	MYSYPAR		123	129	887.4083862304688
pepa6b20	a6.a2.a1	sp|P07910-2|HNRPC_HUMAN	sp|P07910-2|HNRPC_HUMAN Isoform C1 of Heterogeneous nuclear ribonucleoproteins C1/C2 OS=Homo sapiens GN=HNRNPC	VPPPPPIAR		130	138	943.5728149414062
pepa6b11	a6.a2.a1	sp|P07910-2|HNRPC_HUMAN	sp|P07910-2|HNRPC_HUMAN Isoform C1 of Heterogeneous nuclear ribonucleoproteins C1/C2 OS=Homo sapiens GN=HNRNPC	PPPPPIAR		131	138	844.50439453125
pepa6a1	a6.a2.a1	sp|P07910-2|HNRPC_HUMAN	sp|P07910-2|HNRPC_HUMAN Isoform C1 of Heterogeneous nuclear ribonucleoproteins C1/C2 OS=Homo sapiens GN=HNRNPC	AFVQYVNER		53	61	1125.5692138671875
pepa6a4	a6.a2.a1	sp|P07910-2|HNRPC_HUMAN	sp|P07910-2|HNRPC_HUMAN Isoform C1 of Heterogeneous nuclear ribonucleoproteins C1/C2 OS=Homo sapiens GN=HNRNPC	GDDQLELIKDDEK		263	275	1517.7333984375
pepa6a3	a6.a2.a1	sp|P07910-2|HNRPC_HUMAN	sp|P07910-2|HNRPC_HUMAN Isoform C1 of Heterogeneous nuclear ribonucleoproteins C1/C2 OS=Homo sapiens GN=HNRNPC	GDDQLELIK		263	271	1030.5418701171875
pepa6b17	a6.a2.a1	sp|P07910-2|HNRPC_HUMAN	sp|P07910-2|HNRPC_HUMAN Isoform C1 of Heterogeneous nuclear ribonucleoproteins C1/C2 OS=Homo sapiens GN=HNRNPC	SDVEAIFSK		31	39	995.5048217773438
pepa6b18	a6.a2.a1	sp|P07910-2|HNRPC_HUMAN	sp|P07910-2|HNRPC_HUMAN Isoform C1 of Heterogeneous nuclear ribonucleoproteins C1/C2 OS=Homo sapiens GN=HNRNPC	VDSLLENLEK		194	203	1159.620849609375
pepa6a5	a6.a2.a1	sp|P07910-2|HNRPC_HUMAN	sp|P07910-2|HNRPC_HUMAN Isoform C1 of Heterogeneous nuclear ribonucleoproteins C1/C2 OS=Homo sapiens GN=HNRNPC	GFAFVQYVNER		51	61	1329.6590576171875
pepa6a7	a6.a2.a1	sp|P07910-2|HNRPC_HUMAN	sp|P07910-2|HNRPC_HUMAN Isoform C1 of Heterogeneous nuclear ribonucleoproteins C1/C2 OS=Homo sapiens GN=HNRNPC	MIAGQVLDINLAAEPK	M1:+15.99491	74	89	1698.909912109375
pepa6b14	a6.a2.a1	sp|P07910-2|HNRPC_HUMAN	sp|P07910-2|HNRPC_HUMAN Isoform C1 of Heterogeneous nuclear ribonucleoproteins C1/C2 OS=Homo sapiens GN=HNRNPC	SAAEMYGSSFDLDYDFQR	M5:+15.99491	100	117	2117.876220703125
pepa6b12	a6.a2.a1	sp|P07910-2|HNRPC_HUMAN	sp|P07910-2|HNRPC_HUMAN Isoform C1 of Heterogeneous nuclear ribonucleoproteins C1/C2 OS=Homo sapiens GN=HNRNPC	QKVDSLLENLEK	Q1:-17.02655	192	203	1398.7479248046875
pepa6b19	a6.a2.a1	sp|P07910-2|HNRPC_HUMAN	sp|P07910-2|HNRPC_HUMAN Isoform C1 of Heterogeneous nuclear ribonucleoproteins C1/C2 OS=Homo sapiens GN=HNRNPC	VFIGNLNTLVVK		18	29	1316.7940673828125
pepa6a6	a6.a2.a1	sp|P07910-2|HNRPC_HUMAN	sp|P07910-2|HNRPC_HUMAN Isoform C1 of Heterogeneous nuclear ribonucleoproteins C1/C2 OS=Homo sapiens GN=HNRNPC	MIAGQVLDINLAAEPK		74	89	1682.9150390625
pepa6b13	a6.a2.a1	sp|P07910-2|HNRPC_HUMAN	sp|P07910-2|HNRPC_HUMAN Isoform C1 of Heterogeneous nuclear ribonucleoproteins C1/C2 OS=Homo sapiens GN=HNRNPC	SAAEMYGSSFDLDYDFQR		100	117	2101.881103515625
pepa6b10	a6.a2.a2	sp|P07910-4|HNRPC_HUMAN	sp|P07910-4|HNRPC_HUMAN Isoform 4 of Heterogeneous nuclear ribonucleoproteins C1/C2 OS=Homo sapiens GN=HNRNPC	NDKSEEEQSSSSVK		174	187	1553.6929931640625
pepa6a2	a6.a2.a2	sp|P07910-4|HNRPC_HUMAN	sp|P07910-4|HNRPC_HUMAN Isoform 4 of Heterogeneous nuclear ribonucleoproteins C1/C2 OS=Homo sapiens GN=HNRNPC	EAEEGEDDRDSANGEDDS		233	250	1939.691162109375
pepa6a9	a6.a2.a2	sp|P07910-4|HNRPC_HUMAN	sp|P07910-4|HNRPC_HUMAN Isoform 4 of Heterogeneous nuclear ribonucleoproteins C1/C2 OS=Homo sapiens GN=HNRNPC	MYSYPAR		123	129	887.4083862304688
pepa6b20	a6.a2.a2	sp|P07910-4|HNRPC_HUMAN	sp|P07910-4|HNRPC_HUMAN Isoform 4 of Heterogeneous nuclear ribonucleoproteins C1/C2 OS=Homo sapiens GN=HNRNPC	VPPPPPIAR		130	138	943.5728149414062
pepa6b11	a6.a2.a2	sp|P07910-4|HNRPC_HUMAN	sp|P07910-4|HNRPC_HUMAN Isoform 4 of Heterogeneous nuclear ribonucleoproteins C1/C2 OS=Homo sapiens GN=HNRNPC	PPPPPIAR		131	138	844.50439453125
pepa6a1	a6.a2.a2	sp|P07910-4|HNRPC_HUMAN	sp|P07910-4|HNRPC_HUMAN Isoform 4 of Heterogeneous nuclear ribonucleoproteins C1/C2 OS=Homo sapiens GN=HNRNPC	AFVQYVNER		53	61	1125.5692138671875
pepa6a4	a6.a2.a2	sp|P07910-4|HNRPC_HUMAN	sp|P07910-4|HNRPC_HUMAN Isoform 4 of Heterogeneous nuclear ribonucleoproteins C1/C2 OS=Homo sapiens GN=HNRNPC	GDDQLELIKDDEK		220	232	1517.7333984375
pepa6a3	a6.a2.a2	sp|P07910-4|HNRPC_HUMAN	sp|P07910-4|HNRPC_HUMAN Isoform 4 of Heterogeneous nuclear ribonucleoproteins C1/C2 OS=Homo sapiens GN=HNRNPC	GDDQLELIK		220	228	1030.5418701171875
pepa6b17	a6.a2.a2	sp|P07910-4|HNRPC_HUMAN	sp|P07910-4|HNRPC_HUMAN Isoform 4 of Heterogeneous nuclear ribonucleoproteins C1/C2 OS=Homo sapiens GN=HNRNPC	SDVEAIFSK		31	39	995.5048217773438
pepa6b18	a6.a2.a2	sp|P07910-4|HNRPC_HUMAN	sp|P07910-4|HNRPC_HUMAN Isoform 4 of Heterogeneous nuclear ribonucleoproteins C1/C2 OS=Homo sapiens GN=HNRNPC	VDSLLENLEK		151	160	1159.620849609375
pepa6a5	a6.a2.a2	sp|P07910-4|HNRPC_HUMAN	sp|P07910-4|HNRPC_HUMAN Isoform 4 of Heterogeneous nuclear ribonucleoproteins C1/C2 OS=Homo sapiens GN=HNRNPC	GFAFVQYVNER		51	61	1329.6590576171875
pepa6a7	a6.a2.a2	sp|P07910-4|HNRPC_HUMAN	sp|P07910-4|HNRPC_HUMAN Isoform 4 of Heterogeneous nuclear ribonucleoproteins C1/C2 OS=Homo sapiens GN=HNRNPC	MIAGQVLDINLAAEPK	M1:+15.99491	74	89	1698.909912109375
pepa6b14	a6.a2.a2	sp|P07910-4|HNRPC_HUMAN	sp|P07910-4|HNRPC_HUMAN Isoform 4 of Heterogeneous nuclear ribonucleoproteins C1/C2 OS=Homo sapiens GN=HNRNPC	SAAEMYGSSFDLDYDFQR	M5:+15.99491	100	117	2117.876220703125
pepa6b12	a6.a2.a2	sp|P07910-4|HNRPC_HUMAN	sp|P07910-4|HNRPC_HUMAN Isoform 4 of Heterogeneous nuclear ribonucleoproteins C1/C2 OS=Homo sapiens GN=HNRNPC	QKVDSLLENLEK	Q1:-17.02655	149	160	1398.7479248046875
pepa6b19	a6.a2.a2	sp|P07910-4|HNRPC_HUMAN	sp|P07910-4|HNRPC_HUMAN Isoform 4 of Heterogeneous nuclear ribonucleoproteins C1/C2 OS=Homo sapiens GN=HNRNPC	VFIGNLNTLVVK		18	29	1316.7940673828125
pepa6a6	a6.a2.a2	sp|P07910-4|HNRPC_HUMAN	sp|P07910-4|HNRPC_HUMAN Isoform 4 of Heterogeneous nuclear ribonucleoproteins C1/C2 OS=Homo sapiens GN=HNRNPC	MIAGQVLDINLAAEPK		74	89	1682.9150390625
pepa6b13	a6.a2.a2	sp|P07910-4|HNRPC_HUMAN	sp|P07910-4|HNRPC_HUMAN Isoform 4 of Heterogeneous nuclear ribonucleoproteins C1/C2 OS=Homo sapiens GN=HNRNPC	SAAEMYGSSFDLDYDFQR		100	117	2101.881103515625
pepa6b10	a6.a2.a3	tr|G3V4C1|G3V4C1_HUMAN	tr|G3V4C1|G3V4C1_HUMAN Heterogeneous nuclear ribonucleoproteins C1/C2 OS=Homo sapiens GN=HNRNPC PE=2 SV=1	NDKSEEEQSSSSVK		216	229	1553.6929931640625
pepa6a2	a6.a2.a3	tr|G3V4C1|G3V4C1_HUMAN	tr|G3V4C1|G3V4C1_HUMAN Heterogeneous nuclear ribonucleoproteins C1/C2 OS=Homo sapiens GN=HNRNPC PE=2 SV=1	EAEEGEDDRDSANGEDDS		275	292	1939.691162109375
pepa6a9	a6.a2.a3	tr|G3V4C1|G3V4C1_HUMAN	tr|G3V4C1|G3V4C1_HUMAN Heterogeneous nuclear ribonucleoproteins C1/C2 OS=Homo sapiens GN=HNRNPC PE=2 SV=1	MYSYPAR		123	129	887.4083862304688
pepa6b20	a6.a2.a3	tr|G3V4C1|G3V4C1_HUMAN	tr|G3V4C1|G3V4C1_HUMAN Heterogeneous nuclear ribonucleoproteins C1/C2 OS=Homo sapiens GN=HNRNPC PE=2 SV=1	VPPPPPIAR		130	138	943.5728149414062
pepa6b11	a6.a2.a3	tr|G3V4C1|G3V4C1_HUMAN	tr|G3V4C1|G3V4C1_HUMAN Heterogeneous nuclear ribonucleoproteins C1/C2 OS=Homo sapiens GN=HNRNPC PE=2 SV=1	PPPPPIAR		131	138	844.50439453125
pepa6a1	a6.a2.a3	tr|G3V4C1|G3V4C1_HUMAN	tr|G3V4C1|G3V4C1_HUMAN Heterogeneous nuclear ribonucleoproteins C1/C2 OS=Homo sapiens GN=HNRNPC PE=2 SV=1	AFVQYVNER		53	61	1125.5692138671875
pepa6a4	a6.a2.a3	tr|G3V4C1|G3V4C1_HUMAN	tr|G3V4C1|G3V4C1_HUMAN Heterogeneous nuclear ribonucleoproteins C1/C2 OS=Homo sapiens GN=HNRNPC PE=2 SV=1	GDDQLELIKDDEK		262	274	1517.7333984375
pepa6a3	a6.a2.a3	tr|G3V4C1|G3V4C1_HUMAN	tr|G3V4C1|G3V4C1_HUMAN Heterogeneous nuclear ribonucleoproteins C1/C2 OS=Homo sapiens GN=HNRNPC PE=2 SV=1	GDDQLELIK		262	270	1030.5418701171875
pepa6b17	a6.a2.a3	tr|G3V4C1|G3V4C1_HUMAN	tr|G3V4C1|G3V4C1_HUMAN Heterogeneous nuclear ribonucleoproteins C1/C2 OS=Homo sapiens GN=HNRNPC PE=2 SV=1	SDVEAIFSK		31	39	995.5048217773438
pepa6b18	a6.a2.a3	tr|G3V4C1|G3V4C1_HUMAN	tr|G3V4C1|G3V4C1_HUMAN Heterogeneous nuclear ribonucleoproteins C1/C2 OS=Homo sapiens GN=HNRNPC PE=2 SV=1	VDSLLENLEK		194	203	1159.620849609375
pepa6a5	a6.a2.a3	tr|G3V4C1|G3V4C1_HUMAN	tr|G3V4C1|G3V4C1_HUMAN Heterogeneous nuclear ribonucleoproteins C1/C2 OS=Homo sapiens GN=HNRNPC PE=2 SV=1	GFAFVQYVNER		51	61	1329.6590576171875
pepa6a7	a6.a2.a3	tr|G3V4C1|G3V4C1_HUMAN	tr|G3V4C1|G3V4C1_HUMAN Heterogeneous nuclear ribonucleoproteins C1/C2 OS=Homo sapiens GN=HNRNPC PE=2 SV=1	MIAGQVLDINLAAEPK	M1:+15.99491	74	89	1698.909912109375
pepa6b14	a6.a2.a3	tr|G3V4C1|G3V4C1_HUMAN	tr|G3V4C1|G3V4C1_HUMAN Heterogeneous nuclear ribonucleoproteins C1/C2 OS=Homo sapiens GN=HNRNPC PE=2 SV=1	SAAEMYGSSFDLDYDFQR	M5:+15.99491	100	117	2117.876220703125
pepa6b12	a6.a2.a3	tr|G3V4C1|G3V4C1_HUMAN	tr|G3V4C1|G3V4C1_HUMAN Heterogeneous nuclear ribonucleoproteins C1/C2 OS=Homo sapiens GN=HNRNPC PE=2 SV=1	QKVDSLLENLEK	Q1:-17.02655	192	203	1398.7479248046875
pepa6b19	a6.a2.a3	tr|G3V4C1|G3V4C1_HUMAN	tr|G3V4C1|G3V4C1_HUMAN Heterogeneous nuclear ribonucleoproteins C1/C2 OS=Homo sapiens GN=HNRNPC PE=2 SV=1	VFIGNLNTLVVK		18	29	1316.7940673828125
pepa6a6	a6.a2.a3	tr|G3V4C1|G3V4C1_HUMAN	tr|G3V4C1|G3V4C1_HUMAN Heterogeneous nuclear ribonucleoproteins C1/C2 OS=Homo sapiens GN=HNRNPC PE=2 SV=1	MIAGQVLDINLAAEPK		74	89	1682.9150390625
pepa6b13	a6.a2.a3	tr|G3V4C1|G3V4C1_HUMAN	tr|G3V4C1|G3V4C1_HUMAN Heterogeneous nuclear ribonucleoproteins C1/C2 OS=Homo sapiens GN=HNRNPC PE=2 SV=1	SAAEMYGSSFDLDYDFQR		100	117	2101.881103515625
pepa6a4	a6.a3.a1	sp|O60812|HNRCL_HUMAN	sp|O60812|HNRCL_HUMAN Heterogeneous nuclear ribonucleoprotein C-like 1 OS=Homo sapiens GN=HNRNPCL1 PE=1 SV=1	GDDQLELIKDDEK		263	275	1517.7333984375
pepa6b17	a6.a3.a1	sp|O60812|HNRCL_HUMAN	sp|O60812|HNRCL_HUMAN Heterogeneous nuclear ribonucleoprotein C-like 1 OS=Homo sapiens GN=HNRNPCL1 PE=1 SV=1	SDVEAIFSK		31	39	995.5048217773438
pepa6b18	a6.a3.a1	sp|O60812|HNRCL_HUMAN	sp|O60812|HNRCL_HUMAN Heterogeneous nuclear ribonucleoprotein C-like 1 OS=Homo sapiens GN=HNRNPCL1 PE=1 SV=1	VDSLLENLEK		194	203	1159.620849609375
pepa6b12	a6.a3.a1	sp|O60812|HNRCL_HUMAN	sp|O60812|HNRCL_HUMAN Heterogeneous nuclear ribonucleoprotein C-like 1 OS=Homo sapiens GN=HNRNPCL1 PE=1 SV=1	QKVDSLLENLEK	Q1:-17.02655	192	203	1398.7479248046875
pepa6a8	a6.a3.a1	sp|O60812|HNRCL_HUMAN	sp|O60812|HNRCL_HUMAN Heterogeneous nuclear ribonucleoprotein C-like 1 OS=Homo sapiens GN=HNRNPCL1 PE=1 SV=1	MIASQVVDINLAAEPK	M1:+15.99491	74	89	1714.90478515625
pepa6b19	a6.a3.a1	sp|O60812|HNRCL_HUMAN	sp|O60812|HNRCL_HUMAN Heterogeneous nuclear ribonucleoprotein C-like 1 OS=Homo sapiens GN=HNRNPCL1 PE=1 SV=1	VFIGNLNTLVVK		18	29	1316.7940673828125
pepa7a5	a7.a1.a1	sp|Q16531|DDB1_HUMAN	sp|Q16531|DDB1_HUMAN DNA damage-binding protein 1 OS=Homo sapiens GN=DDB1 PE=1 SV=1	EEQMDGTVTLK	M4:+15.99491	288	298	1266.588623046875
pepa7b20	a7.a1.a1	sp|Q16531|DDB1_HUMAN	sp|Q16531|DDB1_HUMAN DNA damage-binding protein 1 OS=Homo sapiens GN=DDB1 PE=1 SV=1	PSASTQALSSSVSSSK		754	769	1523.7552490234375
pepa7b14	a7.a1.a1	sp|Q16531|DDB1_HUMAN	sp|Q16531|DDB1_HUMAN DNA damage-binding protein 1 OS=Homo sapiens GN=DDB1 PE=1 SV=1	IEVQDTSGGTTALR		740	753	1447.7391357421875
pepa7b25	a7.a1.a1	sp|Q16531|DDB1_HUMAN	sp|Q16531|DDB1_HUMAN DNA damage-binding protein 1 OS=Homo sapiens GN=DDB1 PE=1 SV=1	TYEVSLR		192	198	867.45751953125
pepa7a1	a7.a1.a1	sp|Q16531|DDB1_HUMAN	sp|Q16531|DDB1_HUMAN DNA damage-binding protein 1 OS=Homo sapiens GN=DDB1 PE=1 SV=1	ALVSEWK		485	491	832.456787109375
pepa7b10	a7.a1.a1	sp|Q16531|DDB1_HUMAN	sp|Q16531|DDB1_HUMAN DNA damage-binding protein 1 OS=Homo sapiens GN=DDB1 PE=1 SV=1	GAVYSMVEFNGK	M6:+15.99491	868	879	1317.61474609375
pepa7b19	a7.a1.a1	sp|Q16531|DDB1_HUMAN	sp|Q16531|DDB1_HUMAN DNA damage-binding protein 1 OS=Homo sapiens GN=DDB1 PE=1 SV=1	MQEVVANLQYDDGSGMK	M1:+15.99491 M16:+15.99491	1105	1121	1916.8369140625
pepa7b15	a7.a1.a1	sp|Q16531|DDB1_HUMAN	sp|Q16531|DDB1_HUMAN DNA damage-binding protein 1 OS=Homo sapiens GN=DDB1 PE=1 SV=1	IEVQDTSGGTTALRPSASTQALSSSVSSSK		740	769	2952.47607421875
pepa7a7	a7.a1.a1	sp|Q16531|DDB1_HUMAN	sp|Q16531|DDB1_HUMAN DNA damage-binding protein 1 OS=Homo sapiens GN=DDB1 PE=1 SV=1	EMLGGEIIPR	M2:+15.99491	580	589	1130.5877685546875
pepa7b17	a7.a1.a1	sp|Q16531|DDB1_HUMAN	sp|Q16531|DDB1_HUMAN DNA damage-binding protein 1 OS=Homo sapiens GN=DDB1 PE=1 SV=1	IVVFQYSDGK		848	857	1155.6048583984375
pepa7b24	a7.a1.a1	sp|Q16531|DDB1_HUMAN	sp|Q16531|DDB1_HUMAN DNA damage-binding protein 1 OS=Homo sapiens GN=DDB1 PE=1 SV=1	SYNYVVTAQK	S1:+42.01056	2	11	1214.6055908203125
pepa7b18	a7.a1.a1	sp|Q16531|DDB1_HUMAN	sp|Q16531|DDB1_HUMAN DNA damage-binding protein 1 OS=Homo sapiens GN=DDB1 PE=1 SV=1	MQEVVANLQYDDGSGMK		1105	1121	1884.8470458984375
pepa7a9	a7.a1.a1	sp|Q16531|DDB1_HUMAN	sp|Q16531|DDB1_HUMAN DNA damage-binding protein 1 OS=Homo sapiens GN=DDB1 PE=1 SV=1	GAVYSMVEFNGK		868	879	1301.619873046875
pepa7a6	a7.a1.a1	sp|Q16531|DDB1_HUMAN	sp|Q16531|DDB1_HUMAN DNA damage-binding protein 1 OS=Homo sapiens GN=DDB1 PE=1 SV=1	EMLGGEIIPR		580	589	1114.5928955078125
pepa7a2	a7.a1.a1	sp|Q16531|DDB1_HUMAN	sp|Q16531|DDB1_HUMAN DNA damage-binding protein 1 OS=Homo sapiens GN=DDB1 PE=1 SV=1	ALYYLQIHPQELR		515	527	1643.8907470703125
pepa7b13	a7.a1.a1	sp|Q16531|DDB1_HUMAN	sp|Q16531|DDB1_HUMAN DNA damage-binding protein 1 OS=Homo sapiens GN=DDB1 PE=1 SV=1	IAVMELFR	M4:+15.99491	61	68	994.5394287109375
pepa7b21	a7.a1.a1	sp|Q16531|DDB1_HUMAN	sp|Q16531|DDB1_HUMAN DNA damage-binding protein 1 OS=Homo sapiens GN=DDB1 PE=1 SV=1	QSGESIDIITR	Q1:-17.02655	93	103	1201.6063232421875
pepa7b23	a7.a1.a1	sp|Q16531|DDB1_HUMAN	sp|Q16531|DDB1_HUMAN DNA damage-binding protein 1 OS=Homo sapiens GN=DDB1 PE=1 SV=1	SVLLLAYKPMEGNFEEIAR	M10:+15.99491	929	947	2196.13720703125
pepa7b16	a7.a1.a1	sp|Q16531|DDB1_HUMAN	sp|Q16531|DDB1_HUMAN DNA damage-binding protein 1 OS=Homo sapiens GN=DDB1 PE=1 SV=1	LFMLLLEK	M3:+15.99491	280	287	1022.5958862304688
pepa7b12	a7.a1.a1	sp|Q16531|DDB1_HUMAN	sp|Q16531|DDB1_HUMAN DNA damage-binding protein 1 OS=Homo sapiens GN=DDB1 PE=1 SV=1	IAVMELFR		61	68	978.5444946289062
pepa7b22	a7.a1.a1	sp|Q16531|DDB1_HUMAN	sp|Q16531|DDB1_HUMAN DNA damage-binding protein 1 OS=Homo sapiens GN=DDB1 PE=1 SV=1	SVLLLAYKPMEGNFEEIAR		929	947	2180.142333984375
pepa7a4	a7.a1.a1	sp|Q16531|DDB1_HUMAN	sp|Q16531|DDB1_HUMAN DNA damage-binding protein 1 OS=Homo sapiens GN=DDB1 PE=1 SV=1	DPNTYFIVGTAMVYPEEAEPK	M12:+15.99491	824	844	2387.111572265625
pepa7a8	a7.a1.a1	sp|Q16531|DDB1_HUMAN	sp|Q16531|DDB1_HUMAN DNA damage-binding protein 1 OS=Homo sapiens GN=DDB1 PE=1 SV=1	ETDDTLVLSFVGQTR		420	434	1680.8443603515625
pepa7b11	a7.a1.a1	sp|Q16531|DDB1_HUMAN	sp|Q16531|DDB1_HUMAN DNA damage-binding protein 1 OS=Homo sapiens GN=DDB1 PE=1 SV=1	GDFILVGDLMR		918	928	1235.645751953125
pepa7a3	a7.a1.a1	sp|Q16531|DDB1_HUMAN	sp|Q16531|DDB1_HUMAN DNA damage-binding protein 1 OS=Homo sapiens GN=DDB1 PE=1 SV=1	DPNTYFIVGTAMVYPEEAEPK		824	844	2371.116943359375
pepa8b20	a8.a1.a1	sp|P50570-5|DYN2_HUMAN	sp|P50570-5|DYN2_HUMAN Isoform 5 of Dynamin-2 OS=Homo sapiens GN=DNM2	RPPAAPSR		849	856	851.4849853515625
pepa8b17	a8.a1.a1	sp|P50570-5|DYN2_HUMAN	sp|P50570-5|DYN2_HUMAN Isoform 5 of Dynamin-2 OS=Homo sapiens GN=DNM2	KFTDFDEVR		90	98	1156.563720703125
pepa8a7	a8.a1.a1	sp|P50570-5|DYN2_HUMAN	sp|P50570-5|DYN2_HUMAN Isoform 5 of Dynamin-2 OS=Homo sapiens GN=DNM2	FTDFDEVR		91	98	1028.46875
pepa8b23	a8.a1.a1	sp|P50570-5|DYN2_HUMAN	sp|P50570-5|DYN2_HUMAN Isoform 5 of Dynamin-2 OS=Homo sapiens GN=DNM2	TIMHLMINNTK		678	688	1315.6865234375
pepa8b14	a8.a1.a1	sp|P50570-5|DYN2_HUMAN	sp|P50570-5|DYN2_HUMAN Isoform 5 of Dynamin-2 OS=Homo sapiens GN=DNM2	LDLMDEGTDAR		207	217	1235.5577392578125
pepa8b15	a8.a1.a1	sp|P50570-5|DYN2_HUMAN	sp|P50570-5|DYN2_HUMAN Isoform 5 of Dynamin-2 OS=Homo sapiens GN=DNM2	IEGSGDQVDTLELSGGAR		344	361	1803.872314453125
pepa8b13	a8.a1.a1	sp|P50570-5|DYN2_HUMAN	sp|P50570-5|DYN2_HUMAN Isoform 5 of Dynamin-2 OS=Homo sapiens GN=DNM2	HVFAIFNTEQR		584	594	1361.696533203125
pepa8b16	a8.a1.a1	sp|P50570-5|DYN2_HUMAN	sp|P50570-5|DYN2_HUMAN Isoform 5 of Dynamin-2 OS=Homo sapiens GN=DNM2	LQSQLLSLEK		300	309	1158.67333984375
pepa8b25	a8.a1.a1	sp|P50570-5|DYN2_HUMAN	sp|P50570-5|DYN2_HUMAN Isoform 5 of Dynamin-2 OS=Homo sapiens GN=DNM2	VPVGDQPPDIEYQIK		143	157	1697.8748779296875
pepa8a8	a8.a1.a1	sp|P50570-5|DYN2_HUMAN	sp|P50570-5|DYN2_HUMAN Isoform 5 of Dynamin-2 OS=Homo sapiens GN=DNM2	GISPVPINLR		114	123	1065.641845703125
pepa8a4	a8.a1.a1	sp|P50570-5|DYN2_HUMAN	sp|P50570-5|DYN2_HUMAN Isoform 5 of Dynamin-2 OS=Homo sapiens GN=DNM2	DQAENEDGAQENTFSMDPQLER		630	651	2524.05322265625
pepa8b10	a8.a1.a1	sp|P50570-5|DYN2_HUMAN	sp|P50570-5|DYN2_HUMAN Isoform 5 of Dynamin-2 OS=Homo sapiens GN=DNM2	GMEELIPLVNK	M2:+15.99491	5	15	1258.671630859375
pepa8b21	a8.a1.a1	sp|P50570-5|DYN2_HUMAN	sp|P50570-5|DYN2_HUMAN Isoform 5 of Dynamin-2 OS=Homo sapiens GN=DNM2	SSVLENFVGR		45	54	1107.5797119140625
pepa8b19	a8.a1.a1	sp|P50570-5|DYN2_HUMAN	sp|P50570-5|DYN2_HUMAN Isoform 5 of Dynamin-2 OS=Homo sapiens GN=DNM2	PNQGEILVIR		513	522	1138.6583251953125
pepa8a6	a8.a1.a1	sp|P50570-5|DYN2_HUMAN	sp|P50570-5|DYN2_HUMAN Isoform 5 of Dynamin-2 OS=Homo sapiens GN=DNM2	FPFELVK		370	376	879.4979248046875
pepa8a3	a8.a1.a1	sp|P50570-5|DYN2_HUMAN	sp|P50570-5|DYN2_HUMAN Isoform 5 of Dynamin-2 OS=Homo sapiens GN=DNM2	DMILQFISR	M2:+15.99491	158	166	1138.5928955078125
pepa8a9	a8.a1.a1	sp|P50570-5|DYN2_HUMAN	sp|P50570-5|DYN2_HUMAN Isoform 5 of Dynamin-2 OS=Homo sapiens GN=DNM2	GMEELIPLVNK		5	15	1242.6767578125
pepa8b12	a8.a1.a1	sp|P50570-5|DYN2_HUMAN	sp|P50570-5|DYN2_HUMAN Isoform 5 of Dynamin-2 OS=Homo sapiens GN=DNM2	GWLTINNISLMK	M11:+15.99491	524	535	1405.751220703125
pepa8b18	a8.a1.a1	sp|P50570-5|DYN2_HUMAN	sp|P50570-5|DYN2_HUMAN Isoform 5 of Dynamin-2 OS=Homo sapiens GN=DNM2	NLVDSYVAIINK		658	669	1348.74755859375
pepa8a5	a8.a1.a1	sp|P50570-5|DYN2_HUMAN	sp|P50570-5|DYN2_HUMAN Isoform 5 of Dynamin-2 OS=Homo sapiens GN=DNM2	ESSLILAVTPANMDLANSDALK	M13:+15.99491	167	188	2289.1650390625
pepa8a1	a8.a1.a1	sp|P50570-5|DYN2_HUMAN	sp|P50570-5|DYN2_HUMAN Isoform 5 of Dynamin-2 OS=Homo sapiens GN=DNM2	ALLQMVQQFGVDFEK	M5:+15.99491	328	342	1768.894287109375
pepa8a2	a8.a1.a1	sp|P50570-5|DYN2_HUMAN	sp|P50570-5|DYN2_HUMAN Isoform 5 of Dynamin-2 OS=Homo sapiens GN=DNM2	DMILQFISR		158	166	1122.5980224609375
pepa8b11	a8.a1.a1	sp|P50570-5|DYN2_HUMAN	sp|P50570-5|DYN2_HUMAN Isoform 5 of Dynamin-2 OS=Homo sapiens GN=DNM2	GPTPGPPLIPVPVGAAASFSAPPIPSR		786	812	2550.407958984375
pepa8b24	a8.a1.a1	sp|P50570-5|DYN2_HUMAN	sp|P50570-5|DYN2_HUMAN Isoform 5 of Dynamin-2 OS=Homo sapiens GN=DNM2	VLNLTLIDLPGITK		129	142	1509.925537109375
pepa8b22	a8.a1.a1	sp|P50570-5|DYN2_HUMAN	sp|P50570-5|DYN2_HUMAN Isoform 5 of Dynamin-2 OS=Homo sapiens GN=DNM2	TGLFTPDLAFEAIVK		400	414	1621.884033203125
pepa8b20	a8.a1.a2	sp|P50570|DYN2_HUMAN	sp|P50570|DYN2_HUMAN Dynamin-2 OS=Homo sapiens GN=DNM2 PE=1 SV=2	RPPAAPSR		850	857	851.4849853515625
pepa8b17	a8.a1.a2	sp|P50570|DYN2_HUMAN	sp|P50570|DYN2_HUMAN Dynamin-2 OS=Homo sapiens GN=DNM2 PE=1 SV=2	KFTDFDEVR		90	98	1156.563720703125
pepa8a7	a8.a1.a2	sp|P50570|DYN2_HUMAN	sp|P50570|DYN2_HUMAN Dynamin-2 OS=Homo sapiens GN=DNM2 PE=1 SV=2	FTDFDEVR		91	98	1028.46875
pepa8b23	a8.a1.a2	sp|P50570|DYN2_HUMAN	sp|P50570|DYN2_HUMAN Dynamin-2 OS=Homo sapiens GN=DNM2 PE=1 SV=2	TIMHLMINNTK		678	688	1315.6865234375
pepa8b14	a8.a1.a2	sp|P50570|DYN2_HUMAN	sp|P50570|DYN2_HUMAN Dynamin-2 OS=Homo sapiens GN=DNM2 PE=1 SV=2	LDLMDEGTDAR		207	217	1235.5577392578125
pepa8b15	a8.a1.a2	sp|P50570|DYN2_HUMAN	sp|P50570|DYN2_HUMAN Dynamin-2 OS=Homo sapiens GN=DNM2 PE=1 SV=2	IEGSGDQVDTLELSGGAR		344	361	1803.872314453125
pepa8b13	a8.a1.a2	sp|P50570|DYN2_HUMAN	sp|P50570|DYN2_HUMAN Dynamin-2 OS=Homo sapiens GN=DNM2 PE=1 SV=2	HVFAIFNTEQR		584	594	1361.696533203125
pepa8b16	a8.a1.a2	sp|P50570|DYN2_HUMAN	sp|P50570|DYN2_HUMAN Dynamin-2 OS=Homo sapiens GN=DNM2 PE=1 SV=2	LQSQLLSLEK		300	309	1158.67333984375
pepa8b25	a8.a1.a2	sp|P50570|DYN2_HUMAN	sp|P50570|DYN2_HUMAN Dynamin-2 OS=Homo sapiens GN=DNM2 PE=1 SV=2	VPVGDQPPDIEYQIK		143	157	1697.8748779296875
pepa8a8	a8.a1.a2	sp|P50570|DYN2_HUMAN	sp|P50570|DYN2_HUMAN Dynamin-2 OS=Homo sapiens GN=DNM2 PE=1 SV=2	GISPVPINLR		114	123	1065.641845703125
pepa8a4	a8.a1.a2	sp|P50570|DYN2_HUMAN	sp|P50570|DYN2_HUMAN Dynamin-2 OS=Homo sapiens GN=DNM2 PE=1 SV=2	DQAENEDGAQENTFSMDPQLER		630	651	2524.05322265625
pepa8b10	a8.a1.a2	sp|P50570|DYN2_HUMAN	sp|P50570|DYN2_HUMAN Dynamin-2 OS=Homo sapiens GN=DNM2 PE=1 SV=2	GMEELIPLVNK	M2:+15.99491	5	15	1258.671630859375
pepa8b21	a8.a1.a2	sp|P50570|DYN2_HUMAN	sp|P50570|DYN2_HUMAN Dynamin-2 OS=Homo sapiens GN=DNM2 PE=1 SV=2	SSVLENFVGR		45	54	1107.5797119140625
pepa8b19	a8.a1.a2	sp|P50570|DYN2_HUMAN	sp|P50570|DYN2_HUMAN Dynamin-2 OS=Homo sapiens GN=DNM2 PE=1 SV=2	PNQGEILVIR		513	522	1138.6583251953125
pepa8a6	a8.a1.a2	sp|P50570|DYN2_HUMAN	sp|P50570|DYN2_HUMAN Dynamin-2 OS=Homo sapiens GN=DNM2 PE=1 SV=2	FPFELVK		370	376	879.4979248046875
pepa8a3	a8.a1.a2	sp|P50570|DYN2_HUMAN	sp|P50570|DYN2_HUMAN Dynamin-2 OS=Homo sapiens GN=DNM2 PE=1 SV=2	DMILQFISR	M2:+15.99491	158	166	1138.5928955078125
pepa8a9	a8.a1.a2	sp|P50570|DYN2_HUMAN	sp|P50570|DYN2_HUMAN Dynamin-2 OS=Homo sapiens GN=DNM2 PE=1 SV=2	GMEELIPLVNK		5	15	1242.6767578125
pepa8b12	a8.a1.a2	sp|P50570|DYN2_HUMAN	sp|P50570|DYN2_HUMAN Dynamin-2 OS=Homo sapiens GN=DNM2 PE=1 SV=2	GWLTINNISLMK	M11:+15.99491	524	535	1405.751220703125
pepa8b18	a8.a1.a2	sp|P50570|DYN2_HUMAN	sp|P50570|DYN2_HUMAN Dynamin-2 OS=Homo sapiens GN=DNM2 PE=1 SV=2	NLVDSYVAIINK		658	669	1348.74755859375
pepa8a5	a8.a1.a2	sp|P50570|DYN2_HUMAN	sp|P50570|DYN2_HUMAN Dynamin-2 OS=Homo sapiens GN=DNM2 PE=1 SV=2	ESSLILAVTPANMDLANSDALK	M13:+15.99491	167	188	2289.1650390625
pepa8a1	a8.a1.a2	sp|P50570|DYN2_HUMAN	sp|P50570|DYN2_HUMAN Dynamin-2 OS=Homo sapiens GN=DNM2 PE=1 SV=2	ALLQMVQQFGVDFEK	M5:+15.99491	328	342	1768.894287109375
pepa8a2	a8.a1.a2	sp|P50570|DYN2_HUMAN	sp|P50570|DYN2_HUMAN Dynamin-2 OS=Homo sapiens GN=DNM2 PE=1 SV=2	DMILQFISR		158	166	1122.5980224609375
pepa8b11	a8.a1.a2	sp|P50570|DYN2_HUMAN	sp|P50570|DYN2_HUMAN Dynamin-2 OS=Homo sapiens GN=DNM2 PE=1 SV=2	GPTPGPPLIPVPVGAAASFSAPPIPSR		786	812	2550.407958984375
pepa8b24	a8.a1.a2	sp|P50570|DYN2_HUMAN	sp|P50570|DYN2_HUMAN Dynamin-2 OS=Homo sapiens GN=DNM2 PE=1 SV=2	VLNLTLIDLPGITK		129	142	1509.925537109375
pepa8b22	a8.a1.a2	sp|P50570|DYN2_HUMAN	sp|P50570|DYN2_HUMAN Dynamin-2 OS=Homo sapiens GN=DNM2 PE=1 SV=2	TGLFTPDLAFEAIVK		400	414	1621.884033203125
pepa9a6	a9.a1.a1	sp|O75643|U520_HUMAN	sp|O75643|U520_HUMAN U5 small nuclear ribonucleoprotein 200 kDa helicase OS=Homo sapiens GN=SNRNP200 PE=1 SV=2	ESIEEPSAK		1050	1058	989.47900390625
pepa9b23	a9.a1.a1	sp|O75643|U520_HUMAN	sp|O75643|U520_HUMAN U5 small nuclear ribonucleoprotein 200 kDa helicase OS=Homo sapiens GN=SNRNP200 PE=1 SV=2	YISSQIER		1476	1483	995.51611328125
pepa9b11	a9.a1.a1	sp|O75643|U520_HUMAN	sp|O75643|U520_HUMAN U5 small nuclear ribonucleoprotein 200 kDa helicase OS=Homo sapiens GN=SNRNP200 PE=1 SV=2	HLILPEK		1288	1294	849.5197143554688
pepa9b16	a9.a1.a1	sp|O75643|U520_HUMAN	sp|O75643|U520_HUMAN U5 small nuclear ribonucleoprotein 200 kDa helicase OS=Homo sapiens GN=SNRNP200 PE=1 SV=2	NIEMTQEDVR		638	647	1234.57373046875
pepa9a9	a9.a1.a1	sp|O75643|U520_HUMAN	sp|O75643|U520_HUMAN U5 small nuclear ribonucleoprotein 200 kDa helicase OS=Homo sapiens GN=SNRNP200 PE=1 SV=2	GDPLLDQR		945	952	913.4741821289062
pepa9a1	a9.a1.a1	sp|O75643|U520_HUMAN	sp|O75643|U520_HUMAN U5 small nuclear ribonucleoprotein 200 kDa helicase OS=Homo sapiens GN=SNRNP200 PE=1 SV=2	ANSNLVLQADR		15	25	1200.633544921875
pepa9a7	a9.a1.a1	sp|O75643|U520_HUMAN	sp|O75643|U520_HUMAN U5 small nuclear ribonucleoprotein 200 kDa helicase OS=Homo sapiens GN=SNRNP200 PE=1 SV=2	FLYQLHETEK		359	368	1307.6634521484375
pepa9b17	a9.a1.a1	sp|O75643|U520_HUMAN	sp|O75643|U520_HUMAN U5 small nuclear ribonucleoprotein 200 kDa helicase OS=Homo sapiens GN=SNRNP200 PE=1 SV=2	NQVLVFVHSR		719	728	1198.6695556640625
pepa9b21	a9.a1.a1	sp|O75643|U520_HUMAN	sp|O75643|U520_HUMAN U5 small nuclear ribonucleoprotein 200 kDa helicase OS=Homo sapiens GN=SNRNP200 PE=1 SV=2	SPTLYGISHDDLK		932	944	1445.7275390625
pepa9b14	a9.a1.a1	sp|O75643|U520_HUMAN	sp|O75643|U520_HUMAN U5 small nuclear ribonucleoprotein 200 kDa helicase OS=Homo sapiens GN=SNRNP200 PE=1 SV=2	KPVIVFVPSR		1557	1566	1141.7095947265625
pepa9b22	a9.a1.a1	sp|O75643|U520_HUMAN	sp|O75643|U520_HUMAN U5 small nuclear ribonucleoprotein 200 kDa helicase OS=Homo sapiens GN=SNRNP200 PE=1 SV=2	YAQAGFEGFK		470	479	1117.53173828125
pepa9b20	a9.a1.a1	sp|O75643|U520_HUMAN	sp|O75643|U520_HUMAN U5 small nuclear ribonucleoprotein 200 kDa helicase OS=Homo sapiens GN=SNRNP200 PE=1 SV=2	SLVQEMVGSFGK	M6:+15.99491	546	557	1297.6461181640625
pepa9b18	a9.a1.a1	sp|O75643|U520_HUMAN	sp|O75643|U520_HUMAN U5 small nuclear ribonucleoprotein 200 kDa helicase OS=Homo sapiens GN=SNRNP200 PE=1 SV=2	NSAFESLYQDK		1314	1324	1301.6011962890625
pepa9b19	a9.a1.a1	sp|O75643|U520_HUMAN	sp|O75643|U520_HUMAN U5 small nuclear ribonucleoprotein 200 kDa helicase OS=Homo sapiens GN=SNRNP200 PE=1 SV=2	PFGSEEQLLPVEK		454	466	1472.7635498046875
pepa9b10	a9.a1.a1	sp|O75643|U520_HUMAN	sp|O75643|U520_HUMAN U5 small nuclear ribonucleoprotein 200 kDa helicase OS=Homo sapiens GN=SNRNP200 PE=1 SV=2	GPVLEALVAR		625	634	1024.6153564453125
pepa9b13	a9.a1.a1	sp|O75643|U520_HUMAN	sp|O75643|U520_HUMAN U5 small nuclear ribonucleoprotein 200 kDa helicase OS=Homo sapiens GN=SNRNP200 PE=1 SV=2	LYDLNHNEIGELIR		1153	1166	1698.88134765625
pepa9a8	a9.a1.a1	sp|O75643|U520_HUMAN	sp|O75643|U520_HUMAN U5 small nuclear ribonucleoprotein 200 kDa helicase OS=Homo sapiens GN=SNRNP200 PE=1 SV=2	FQIMNEIVYEK		701	711	1413.708740234375
pepa9a5	a9.a1.a1	sp|O75643|U520_HUMAN	sp|O75643|U520_HUMAN U5 small nuclear ribonucleoprotein 200 kDa helicase OS=Homo sapiens GN=SNRNP200 PE=1 SV=2	EIDLLLGQTDDTR		156	168	1488.7545166015625
pepa9b12	a9.a1.a1	sp|O75643|U520_HUMAN	sp|O75643|U520_HUMAN U5 small nuclear ribonucleoprotein 200 kDa helicase OS=Homo sapiens GN=SNRNP200 PE=1 SV=2	LPDMLNAEIVLGNVQNAK	M4:+15.99491	897	914	1955.027099609375
pepa9b15	a9.a1.a1	sp|O75643|U520_HUMAN	sp|O75643|U520_HUMAN U5 small nuclear ribonucleoprotein 200 kDa helicase OS=Homo sapiens GN=SNRNP200 PE=1 SV=2	NALLQLTDSQIADVAR		1994	2009	1727.9290771484375
pepa9a4	a9.a1.a1	sp|O75643|U520_HUMAN	sp|O75643|U520_HUMAN U5 small nuclear ribonucleoprotein 200 kDa helicase OS=Homo sapiens GN=SNRNP200 PE=1 SV=2	EEEVTGPVIAPLFPQK		2044	2059	1753.9375
pepa9a3	a9.a1.a1	sp|O75643|U520_HUMAN	sp|O75643|U520_HUMAN U5 small nuclear ribonucleoprotein 200 kDa helicase OS=Homo sapiens GN=SNRNP200 PE=1 SV=2	DTLGLFLR		746	753	934.5360717773438
pepa9a2	a9.a1.a1	sp|O75643|U520_HUMAN	sp|O75643|U520_HUMAN U5 small nuclear ribonucleoprotein 200 kDa helicase OS=Homo sapiens GN=SNRNP200 PE=1 SV=2	DIDAFWLQR		262	270	1163.5848388671875
pepa9b24	a9.a1.a1	sp|O75643|U520_HUMAN	sp|O75643|U520_HUMAN U5 small nuclear ribonucleoprotein 200 kDa helicase OS=Homo sapiens GN=SNRNP200 PE=1 SV=2	YPPPTELLDLQPLPVSALR		1295	1313	2119.18017578125
pepb10b13	b10.a1.a1	sp|P27694|RFA1_HUMAN	sp|P27694|RFA1_HUMAN Replication protein A 70 kDa DNA-binding subunit OS=Homo sapiens GN=RPA1 PE=1 SV=2	PQPQNGSSGMGSTVSK	M10:+15.99491	142	157	1577.7227783203125
pepb10a1	b10.a1.a1	sp|P27694|RFA1_HUMAN	sp|P27694|RFA1_HUMAN Replication protein A 70 kDa DNA-binding subunit OS=Homo sapiens GN=RPA1 PE=1 SV=2	AAGPSLSHTSGGTQSK		168	183	1485.7296142578125
pepb10b12	b10.a1.a1	sp|P27694|RFA1_HUMAN	sp|P27694|RFA1_HUMAN Replication protein A 70 kDa DNA-binding subunit OS=Homo sapiens GN=RPA1 PE=1 SV=2	PQPQNGSSGMGSTVSK		142	157	1561.7279052734375
pepb10b15	b10.a1.a1	sp|P27694|RFA1_HUMAN	sp|P27694|RFA1_HUMAN Replication protein A 70 kDa DNA-binding subunit OS=Homo sapiens GN=RPA1 PE=1 SV=2	SGGVGGSNTNWK		432	443	1163.54443359375
pepb10a2	b10.a1.a1	sp|P27694|RFA1_HUMAN	sp|P27694|RFA1_HUMAN Replication protein A 70 kDa DNA-binding subunit OS=Homo sapiens GN=RPA1 PE=1 SV=2	ATAFNEQVDK		235	244	1122.54296875
pepb10a4	b10.a1.a1	sp|P27694|RFA1_HUMAN	sp|P27694|RFA1_HUMAN Replication protein A 70 kDa DNA-binding subunit OS=Homo sapiens GN=RPA1 PE=1 SV=2	ATVMDVKPVDYR	M4:+15.99491	589	600	1409.709716796875
pepb10b19	b10.a1.a1	sp|P27694|RFA1_HUMAN	sp|P27694|RFA1_HUMAN Replication protein A 70 kDa DNA-binding subunit OS=Homo sapiens GN=RPA1 PE=1 SV=2	VIDQQNGLYR		490	499	1205.627685546875
pepb10a3	b10.a1.a1	sp|P27694|RFA1_HUMAN	sp|P27694|RFA1_HUMAN Replication protein A 70 kDa DNA-binding subunit OS=Homo sapiens GN=RPA1 PE=1 SV=2	ATVMDVKPVDYR		589	600	1393.71484375
pepb10b11	b10.a1.a1	sp|P27694|RFA1_HUMAN	sp|P27694|RFA1_HUMAN Replication protein A 70 kDa DNA-binding subunit OS=Homo sapiens GN=RPA1 PE=1 SV=2	NIYLMDTSGK		345	354	1141.55615234375
pepb10b18	b10.a1.a1	sp|P27694|RFA1_HUMAN	sp|P27694|RFA1_HUMAN Replication protein A 70 kDa DNA-binding subunit OS=Homo sapiens GN=RPA1 PE=1 SV=2	VGQLSEGAIAAIMQK	M13:+15.99491	2	16	1531.8153076171875
pepb10b22	b10.a1.a1	sp|P27694|RFA1_HUMAN	sp|P27694|RFA1_HUMAN Replication protein A 70 kDa DNA-binding subunit OS=Homo sapiens GN=RPA1 PE=1 SV=2	VVTATLWGEDADK		355	367	1404.7010498046875
pepb10a9	b10.a1.a1	sp|P27694|RFA1_HUMAN	sp|P27694|RFA1_HUMAN Replication protein A 70 kDa DNA-binding subunit OS=Homo sapiens GN=RPA1 PE=1 SV=2	IGNPVPYNEGLGQPQVAPPAPAASPAASSR		112	141	2913.48583984375
pepb10b21	b10.a1.a1	sp|P27694|RFA1_HUMAN	sp|P27694|RFA1_HUMAN Replication protein A 70 kDa DNA-binding subunit OS=Homo sapiens GN=RPA1 PE=1 SV=2	VVPIASLTPYQSK		184	196	1402.7945556640625
pepb10b17	b10.a1.a1	sp|P27694|RFA1_HUMAN	sp|P27694|RFA1_HUMAN Replication protein A 70 kDa DNA-binding subunit OS=Homo sapiens GN=RPA1 PE=1 SV=2	VGQLSEGAIAAIMQK		2	16	1515.8204345703125
pepb10a5	b10.a1.a1	sp|P27694|RFA1_HUMAN	sp|P27694|RFA1_HUMAN Replication protein A 70 kDa DNA-binding subunit OS=Homo sapiens GN=RPA1 PE=1 SV=2	DKNEQAFEEVFQNANFR		552	568	2085.962890625
pepb10a6	b10.a1.a1	sp|P27694|RFA1_HUMAN	sp|P27694|RFA1_HUMAN Replication protein A 70 kDa DNA-binding subunit OS=Homo sapiens GN=RPA1 PE=1 SV=2	FFPLIEVNK		245	253	1106.6248779296875
pepb10b10	b10.a1.a1	sp|P27694|RFA1_HUMAN	sp|P27694|RFA1_HUMAN Replication protein A 70 kDa DNA-binding subunit OS=Homo sapiens GN=RPA1 PE=1 SV=2	NEQAFEEVFQNANFR		554	568	1842.8409423828125
pepb10b14	b10.a1.a1	sp|P27694|RFA1_HUMAN	sp|P27694|RFA1_HUMAN Replication protein A 70 kDa DNA-binding subunit OS=Homo sapiens GN=RPA1 PE=1 SV=2	SENLGQGDKPDYFSSVATVVYLR		450	472	2545.25732421875
pepb10b16	b10.a1.a1	sp|P27694|RFA1_HUMAN	sp|P27694|RFA1_HUMAN Replication protein A 70 kDa DNA-binding subunit OS=Homo sapiens GN=RPA1 PE=1 SV=2	SLSVLSSSTIIANPDIPEAYK		390	410	2205.165283203125
pepb10a8	b10.a1.a1	sp|P27694|RFA1_HUMAN	sp|P27694|RFA1_HUMAN Replication protein A 70 kDa DNA-binding subunit OS=Homo sapiens GN=RPA1 PE=1 SV=2	LFSLELVDESGEIR		221	234	1606.8326416015625
pepb10b20	b10.a1.a1	sp|P27694|RFA1_HUMAN	sp|P27694|RFA1_HUMAN Replication protein A 70 kDa DNA-binding subunit OS=Homo sapiens GN=RPA1 PE=1 SV=2	VVILMELEVLK	M5:+15.99491	93	103	1301.7752685546875
pepb10a7	b10.a1.a1	sp|P27694|RFA1_HUMAN	sp|P27694|RFA1_HUMAN Replication protein A 70 kDa DNA-binding subunit OS=Homo sapiens GN=RPA1 PE=1 SV=2	GWFDAEGQALDGVSISDLK		413	431	2007.9661865234375
pepb11b13	b11.a1.a1	sp|Q12800|TFCP2_HUMAN	sp|Q12800|TFCP2_HUMAN Alpha-globin transcription factor CP2 OS=Homo sapiens GN=TFCP2 PE=1 SV=2	QEESSLPPDNENK		51	63	1486.666015625
pepb11b17	b11.a1.a1	sp|Q12800|TFCP2_HUMAN	sp|Q12800|TFCP2_HUMAN Alpha-globin transcription factor CP2 OS=Homo sapiens GN=TFCP2 PE=1 SV=2	VQIDTFK		211	217	850.46728515625
pepb11a2	b11.a1.a1	sp|Q12800|TFCP2_HUMAN	sp|Q12800|TFCP2_HUMAN Alpha-globin transcription factor CP2 OS=Homo sapiens GN=TFCP2 PE=1 SV=2	AETNDSYHIILK		491	502	1403.7169189453125
pepb11b12	b11.a1.a1	sp|Q12800|TFCP2_HUMAN	sp|Q12800|TFCP2_HUMAN Alpha-globin transcription factor CP2 OS=Homo sapiens GN=TFCP2 PE=1 SV=2	LQYTEHQQLEGWR		129	141	1687.819091796875
pepb11a6	b11.a1.a1	sp|Q12800|TFCP2_HUMAN	sp|Q12800|TFCP2_HUMAN Alpha-globin transcription factor CP2 OS=Homo sapiens GN=TFCP2 PE=1 SV=2	LGELPEINGK		105	114	1069.5892333984375
pepb11a7	b11.a1.a1	sp|Q12800|TFCP2_HUMAN	sp|Q12800|TFCP2_HUMAN Alpha-globin transcription factor CP2 OS=Homo sapiens GN=TFCP2 PE=1 SV=2	LHDETLTYLNQGQSYEIR		81	98	2180.062255859375
pepb11a5	b11.a1.a1	sp|Q12800|TFCP2_HUMAN	sp|Q12800|TFCP2_HUMAN Alpha-globin transcription factor CP2 OS=Homo sapiens GN=TFCP2 PE=1 SV=2	LFTNFSGADLLK		348	359	1325.71044921875
pepb11a3	b11.a1.a1	sp|Q12800|TFCP2_HUMAN	sp|Q12800|TFCP2_HUMAN Alpha-globin transcription factor CP2 OS=Homo sapiens GN=TFCP2 PE=1 SV=2	ANPTQLNTVEFLWDPAK		165	181	1943.986572265625
pepb11a9	b11.a1.a1	sp|Q12800|TFCP2_HUMAN	sp|Q12800|TFCP2_HUMAN Alpha-globin transcription factor CP2 OS=Homo sapiens GN=TFCP2 PE=1 SV=2	ILDIDIPMSVGIIDPR	M8:+15.99491	149	164	1782.9674072265625
pepb11b14	b11.a1.a1	sp|Q12800|TFCP2_HUMAN	sp|Q12800|TFCP2_HUMAN Alpha-globin transcription factor CP2 OS=Homo sapiens GN=TFCP2 PE=1 SV=2	SMSDVLALPIFK		39	50	1320.7236328125
pepb11a8	b11.a1.a1	sp|Q12800|TFCP2_HUMAN	sp|Q12800|TFCP2_HUMAN Alpha-globin transcription factor CP2 OS=Homo sapiens GN=TFCP2 PE=1 SV=2	ILDIDIPMSVGIIDPR		149	164	1766.9725341796875
pepb11b16	b11.a2.a1	sp|Q9NZI7-4|UBIP1_HUMAN	sp|Q9NZI7-4|UBIP1_HUMAN Isoform 2 of Upstream-binding protein 1 OS=Homo sapiens GN=UBP1	TSAFIQVH		180	187	902.4735107421875
pepb11a1	b11.a2.a1	sp|Q9NZI7-4|UBIP1_HUMAN	sp|Q9NZI7-4|UBIP1_HUMAN Isoform 2 of Upstream-binding protein 1 OS=Homo sapiens GN=UBP1	AESSDGIHIILK		493	504	1282.7005615234375
pepb11a7	b11.a2.a1	sp|Q9NZI7-4|UBIP1_HUMAN	sp|Q9NZI7-4|UBIP1_HUMAN Isoform 2 of Upstream-binding protein 1 OS=Homo sapiens GN=UBP1	LHDETLTYLNQGQSYEIR		78	95	2180.062255859375
pepb11a4	b11.a2.a1	sp|Q9NZI7-4|UBIP1_HUMAN	sp|Q9NZI7-4|UBIP1_HUMAN Isoform 2 of Upstream-binding protein 1 OS=Homo sapiens GN=UBP1	LFSNFSGADLLK		352	363	1311.69482421875
pepb11b15	b11.a2.a1	sp|Q9NZI7-4|UBIP1_HUMAN	sp|Q9NZI7-4|UBIP1_HUMAN Isoform 2 of Upstream-binding protein 1 OS=Homo sapiens GN=UBP1	TNPSQLNAVEFLWDPAK		162	178	1929.970947265625
pepb11b11	b11.a2.a1	sp|Q9NZI7-4|UBIP1_HUMAN	sp|Q9NZI7-4|UBIP1_HUMAN Isoform 2 of Upstream-binding protein 1 OS=Homo sapiens GN=UBP1	LLDLDIPMSVGIIDTR	M8:+15.99491	146	161	1786.9622802734375
pepb11b14	b11.a2.a1	sp|Q9NZI7-4|UBIP1_HUMAN	sp|Q9NZI7-4|UBIP1_HUMAN Isoform 2 of Upstream-binding protein 1 OS=Homo sapiens GN=UBP1	SMSDVLALPIFK		36	47	1320.7236328125
pepb11b10	b11.a2.a1	sp|Q9NZI7-4|UBIP1_HUMAN	sp|Q9NZI7-4|UBIP1_HUMAN Isoform 2 of Upstream-binding protein 1 OS=Homo sapiens GN=UBP1	LLDLDIPMSVGIIDTR		146	161	1770.9674072265625
pepb11b16	b11.a2.a2	sp|Q9NZI7|UBIP1_HUMAN	sp|Q9NZI7|UBIP1_HUMAN Upstream-binding protein 1 OS=Homo sapiens GN=UBP1 PE=2 SV=1	TSAFIQVH		180	187	902.4735107421875
pepb11a1	b11.a2.a2	sp|Q9NZI7|UBIP1_HUMAN	sp|Q9NZI7|UBIP1_HUMAN Upstream-binding protein 1 OS=Homo sapiens GN=UBP1 PE=2 SV=1	AESSDGIHIILK		529	540	1282.7005615234375
pepb11a7	b11.a2.a2	sp|Q9NZI7|UBIP1_HUMAN	sp|Q9NZI7|UBIP1_HUMAN Upstream-binding protein 1 OS=Homo sapiens GN=UBP1 PE=2 SV=1	LHDETLTYLNQGQSYEIR		78	95	2180.062255859375
pepb11a4	b11.a2.a2	sp|Q9NZI7|UBIP1_HUMAN	sp|Q9NZI7|UBIP1_HUMAN Upstream-binding protein 1 OS=Homo sapiens GN=UBP1 PE=2 SV=1	LFSNFSGADLLK		388	399	1311.69482421875
pepb11b15	b11.a2.a2	sp|Q9NZI7|UBIP1_HUMAN	sp|Q9NZI7|UBIP1_HUMAN Upstream-binding protein 1 OS=Homo sapiens GN=UBP1 PE=2 SV=1	TNPSQLNAVEFLWDPAK		162	178	1929.970947265625
pepb11b11	b11.a2.a2	sp|Q9NZI7|UBIP1_HUMAN	sp|Q9NZI7|UBIP1_HUMAN Upstream-binding protein 1 OS=Homo sapiens GN=UBP1 PE=2 SV=1	LLDLDIPMSVGIIDTR	M8:+15.99491	146	161	1786.9622802734375
pepb11b14	b11.a2.a2	sp|Q9NZI7|UBIP1_HUMAN	sp|Q9NZI7|UBIP1_HUMAN Upstream-binding protein 1 OS=Homo sapiens GN=UBP1 PE=2 SV=1	SMSDVLALPIFK		36	47	1320.7236328125
pepb11b10	b11.a2.a2	sp|Q9NZI7|UBIP1_HUMAN	sp|Q9NZI7|UBIP1_HUMAN Upstream-binding protein 1 OS=Homo sapiens GN=UBP1 PE=2 SV=1	LLDLDIPMSVGIIDTR		146	161	1770.9674072265625
pepb12a1	b12.a1.a1	sp|Q92547|TOPB1_HUMAN	sp|Q92547|TOPB1_HUMAN DNA topoisomerase 2-binding protein 1 OS=Homo sapiens GN=TOPBP1 PE=1 SV=3	AVVSQHAR		793	800	867.47998046875
pepb12a6	b12.a1.a1	sp|Q92547|TOPB1_HUMAN	sp|Q92547|TOPB1_HUMAN DNA topoisomerase 2-binding protein 1 OS=Homo sapiens GN=TOPBP1 PE=1 SV=3	HGGQYMGQLK	M6:+15.99491	225	234	1134.5364990234375
pepb12b18	b12.a1.a1	sp|Q92547|TOPB1_HUMAN	sp|Q92547|TOPB1_HUMAN DNA topoisomerase 2-binding protein 1 OS=Homo sapiens GN=TOPBP1 PE=1 SV=3	YVQMMGGR	M4:+15.99491	127	134	957.4285278320312
pepb12b17	b12.a1.a1	sp|Q92547|TOPB1_HUMAN	sp|Q92547|TOPB1_HUMAN DNA topoisomerase 2-binding protein 1 OS=Homo sapiens GN=TOPBP1 PE=1 SV=3	YVQMMGGR		127	134	941.43359375
pepb12b14	b12.a1.a1	sp|Q92547|TOPB1_HUMAN	sp|Q92547|TOPB1_HUMAN DNA topoisomerase 2-binding protein 1 OS=Homo sapiens GN=TOPBP1 PE=1 SV=3	RADESHFLIENSTK		730	743	1646.813720703125
pepb12b12	b12.a1.a1	sp|Q92547|TOPB1_HUMAN	sp|Q92547|TOPB1_HUMAN DNA topoisomerase 2-binding protein 1 OS=Homo sapiens GN=TOPBP1 PE=1 SV=3	QVAASPAVGQPLQK		801	814	1393.7801513671875
pepb12b15	b12.a1.a1	sp|Q92547|TOPB1_HUMAN	sp|Q92547|TOPB1_HUMAN DNA topoisomerase 2-binding protein 1 OS=Homo sapiens GN=TOPBP1 PE=1 SV=3	TVVTPLDMNR	M8:+15.99491	776	785	1161.59375
pepb12a7	b12.a1.a1	sp|Q92547|TOPB1_HUMAN	sp|Q92547|TOPB1_HUMAN DNA topoisomerase 2-binding protein 1 OS=Homo sapiens GN=TOPBP1 PE=1 SV=3	HLPESLYPHTYNPK		983	996	1695.849365234375
pepb12b11	b12.a1.a1	sp|Q92547|TOPB1_HUMAN	sp|Q92547|TOPB1_HUMAN DNA topoisomerase 2-binding protein 1 OS=Homo sapiens GN=TOPBP1 PE=1 SV=3	NAVALSASPQLK		881	892	1198.679443359375
pepb12a3	b12.a1.a1	sp|Q92547|TOPB1_HUMAN	sp|Q92547|TOPB1_HUMAN DNA topoisomerase 2-binding protein 1 OS=Homo sapiens GN=TOPBP1 PE=1 SV=3	EATHLFSDLNK		1433	1443	1274.637939453125
pepb12a8	b12.a1.a1	sp|Q92547|TOPB1_HUMAN	sp|Q92547|TOPB1_HUMAN DNA topoisomerase 2-binding protein 1 OS=Homo sapiens GN=TOPBP1 PE=1 SV=3	KPSTPLSEVIVK		858	869	1297.77294921875
pepb12a2	b12.a1.a1	sp|Q92547|TOPB1_HUMAN	sp|Q92547|TOPB1_HUMAN DNA topoisomerase 2-binding protein 1 OS=Homo sapiens GN=TOPBP1 PE=1 SV=3	DALAALETPGRPSQQK		841	856	1681.88720703125
pepb12a5	b12.a1.a1	sp|Q92547|TOPB1_HUMAN	sp|Q92547|TOPB1_HUMAN DNA topoisomerase 2-binding protein 1 OS=Homo sapiens GN=TOPBP1 PE=1 SV=3	GVLTQTLEMR	M9:+15.99491	1059	1068	1163.6092529296875
pepb12b10	b12.a1.a1	sp|Q92547|TOPB1_HUMAN	sp|Q92547|TOPB1_HUMAN DNA topoisomerase 2-binding protein 1 OS=Homo sapiens GN=TOPBP1 PE=1 SV=3	MSLDISAVQDGR	M1:+15.99491	997	1008	1307.6263427734375
pepb12b16	b12.a1.a1	sp|Q92547|TOPB1_HUMAN	sp|Q92547|TOPB1_HUMAN DNA topoisomerase 2-binding protein 1 OS=Homo sapiens GN=TOPBP1 PE=1 SV=3	YTDINMEDFK		187	196	1275.556640625
pepb12a4	b12.a1.a1	sp|Q92547|TOPB1_HUMAN	sp|Q92547|TOPB1_HUMAN DNA topoisomerase 2-binding protein 1 OS=Homo sapiens GN=TOPBP1 PE=1 SV=3	GVLTQTLEMR		1059	1068	1147.6143798828125
pepb12a9	b12.a1.a1	sp|Q92547|TOPB1_HUMAN	sp|Q92547|TOPB1_HUMAN DNA topoisomerase 2-binding protein 1 OS=Homo sapiens GN=TOPBP1 PE=1 SV=3	MSLDISAVQDGR		997	1008	1291.6314697265625
pepb12b13	b12.a1.a1	sp|Q92547|TOPB1_HUMAN	sp|Q92547|TOPB1_HUMAN DNA topoisomerase 2-binding protein 1 OS=Homo sapiens GN=TOPBP1 PE=1 SV=3	QYIFQLSSLNPQER		1267	1280	1722.88134765625
pepb13a3	b13.a1.a1	sp|Q14669-2|TRIPC_HUMAN	sp|Q14669-2|TRIPC_HUMAN Isoform 2 of E3 ubiquitin-protein ligase TRIP12 OS=Homo sapiens GN=TRIP12	HLDQEQQLK		115	123	1138.58544921875
pepb13b16	b13.a1.a1	sp|Q14669-2|TRIPC_HUMAN	sp|Q14669-2|TRIPC_HUMAN Isoform 2 of E3 ubiquitin-protein ligase TRIP12 OS=Homo sapiens GN=TRIP12	SNRPNNNPGGSLR	S1:+42.01057	2	14	1424.6993408203125
pepb13b12	b13.a1.a1	sp|Q14669-2|TRIPC_HUMAN	sp|Q14669-2|TRIPC_HUMAN Isoform 2 of E3 ubiquitin-protein ligase TRIP12 OS=Homo sapiens GN=TRIP12	MSQLFHR	M1:+15.99491	429	435	934.456787109375
pepb13b11	b13.a1.a1	sp|Q14669-2|TRIPC_HUMAN	sp|Q14669-2|TRIPC_HUMAN Isoform 2 of E3 ubiquitin-protein ligase TRIP12 OS=Homo sapiens GN=TRIP12	MADPESNQEAVNSSAAR	M1:+15.99491	356	372	1792.777099609375
pepb13a9	b13.a1.a1	sp|Q14669-2|TRIPC_HUMAN	sp|Q14669-2|TRIPC_HUMAN Isoform 2 of E3 ubiquitin-protein ligase TRIP12 OS=Homo sapiens GN=TRIP12	LSTQSNSNNIEPAR		1086	1099	1530.7510986328125
pepb13a5	b13.a1.a1	sp|Q14669-2|TRIPC_HUMAN	sp|Q14669-2|TRIPC_HUMAN Isoform 2 of E3 ubiquitin-protein ligase TRIP12 OS=Homo sapiens GN=TRIP12	LLDTNPEINQSDSQDSR		1598	1614	1931.89453125
pepb13a1	b13.a1.a1	sp|Q14669-2|TRIPC_HUMAN	sp|Q14669-2|TRIPC_HUMAN Isoform 2 of E3 ubiquitin-protein ligase TRIP12 OS=Homo sapiens GN=TRIP12	DDSLDLSPQGR		1018	1028	1202.565185546875
pepb13b18	b13.a1.a1	sp|Q14669-2|TRIPC_HUMAN	sp|Q14669-2|TRIPC_HUMAN Isoform 2 of E3 ubiquitin-protein ligase TRIP12 OS=Homo sapiens GN=TRIP12	SVYHLEDIVR		1781	1790	1230.6480712890625
pepb13b14	b13.a1.a1	sp|Q14669-2|TRIPC_HUMAN	sp|Q14669-2|TRIPC_HUMAN Isoform 2 of E3 ubiquitin-protein ligase TRIP12 OS=Homo sapiens GN=TRIP12	SESPPAELPSLR		310	321	1282.6641845703125
pepb13b15	b13.a1.a1	sp|Q14669-2|TRIPC_HUMAN	sp|Q14669-2|TRIPC_HUMAN Isoform 2 of E3 ubiquitin-protein ligase TRIP12 OS=Homo sapiens GN=TRIP12	SLNPPLTIVR		1964	1973	1109.6680908203125
pepb13a6	b13.a1.a1	sp|Q14669-2|TRIPC_HUMAN	sp|Q14669-2|TRIPC_HUMAN Isoform 2 of E3 ubiquitin-protein ligase TRIP12 OS=Homo sapiens GN=TRIP12	IIEAAHQVGEDEISLSTLGR		788	807	2138.109130859375
pepb13a2	b13.a1.a1	sp|Q14669-2|TRIPC_HUMAN	sp|Q14669-2|TRIPC_HUMAN Isoform 2 of E3 ubiquitin-protein ligase TRIP12 OS=Homo sapiens GN=TRIP12	EGIFAVDTMLK	M9:+15.99491	747	757	1239.62939453125
pepb13b10	b13.a1.a1	sp|Q14669-2|TRIPC_HUMAN	sp|Q14669-2|TRIPC_HUMAN Isoform 2 of E3 ubiquitin-protein ligase TRIP12 OS=Homo sapiens GN=TRIP12	LVDNFQHEENLLQQVASK		635	652	2112.072021484375
pepb13a8	b13.a1.a1	sp|Q14669-2|TRIPC_HUMAN	sp|Q14669-2|TRIPC_HUMAN Isoform 2 of E3 ubiquitin-protein ligase TRIP12 OS=Homo sapiens GN=TRIP12	LPDYSSIEIMR		1998	2008	1323.6617431640625
pepb13b13	b13.a1.a1	sp|Q14669-2|TRIPC_HUMAN	sp|Q14669-2|TRIPC_HUMAN Isoform 2 of E3 ubiquitin-protein ligase TRIP12 OS=Homo sapiens GN=TRIP12	QETSLTSHDLFDIDPVVAR		1762	1780	2143.06689453125
pepb13a4	b13.a1.a1	sp|Q14669-2|TRIPC_HUMAN	sp|Q14669-2|TRIPC_HUMAN Isoform 2 of E3 ubiquitin-protein ligase TRIP12 OS=Homo sapiens GN=TRIP12	LFLQFVTGSPR		1946	1956	1264.705322265625
pepb13a7	b13.a1.a1	sp|Q14669-2|TRIPC_HUMAN	sp|Q14669-2|TRIPC_HUMAN Isoform 2 of E3 ubiquitin-protein ligase TRIP12 OS=Homo sapiens GN=TRIP12	IIYFADAELLK		898	908	1295.7249755859375
pepb13b17	b13.a1.a1	sp|Q14669-2|TRIPC_HUMAN	sp|Q14669-2|TRIPC_HUMAN Isoform 2 of E3 ubiquitin-protein ligase TRIP12 OS=Homo sapiens GN=TRIP12	SSAVVVDAIPVFLEK		521	535	1573.884033203125
pepb14b17	b14.a1.a1	sp|P43246|MSH2_HUMAN	sp|P43246|MSH2_HUMAN DNA mismatch repair protein Msh2 OS=Homo sapiens GN=MSH2 PE=1 SV=1	VGAGDSQLK		712	720	874.4633178710938
pepb14a9	b14.a1.a1	sp|P43246|MSH2_HUMAN	sp|P43246|MSH2_HUMAN DNA mismatch repair protein Msh2 OS=Homo sapiens GN=MSH2 PE=1 SV=1	KMQSTLISAAR		491	501	1205.66748046875
pepb14a3	b14.a1.a1	sp|P43246|MSH2_HUMAN	sp|P43246|MSH2_HUMAN DNA mismatch repair protein Msh2 OS=Homo sapiens GN=MSH2 PE=1 SV=1	FFQGMPEKPTTTVR	M5:+15.99491	22	35	1654.826171875
pepb14a7	b14.a1.a1	sp|P43246|MSH2_HUMAN	sp|P43246|MSH2_HUMAN DNA mismatch repair protein Msh2 OS=Homo sapiens GN=MSH2 PE=1 SV=1	LTSLNEEYTK		556	565	1197.6002197265625
pepb14b16	b14.a1.a1	sp|P43246|MSH2_HUMAN	sp|P43246|MSH2_HUMAN DNA mismatch repair protein Msh2 OS=Homo sapiens GN=MSH2 PE=1 SV=1	TEYEEAQDAIVK		568	579	1395.6641845703125
pepb14b15	b14.a1.a1	sp|P43246|MSH2_HUMAN	sp|P43246|MSH2_HUMAN DNA mismatch repair protein Msh2 OS=Homo sapiens GN=MSH2 PE=1 SV=1	QVGVGYVDSIQR		160	171	1320.6910400390625
pepb14b13	b14.a1.a1	sp|P43246|MSH2_HUMAN	sp|P43246|MSH2_HUMAN DNA mismatch repair protein Msh2 OS=Homo sapiens GN=MSH2 PE=1 SV=1	QTLQEDLLR		374	382	1115.60595703125
pepb14a4	b14.a1.a1	sp|P43246|MSH2_HUMAN	sp|P43246|MSH2_HUMAN DNA mismatch repair protein Msh2 OS=Homo sapiens GN=MSH2 PE=1 SV=1	GDFYTAHGEDALLAAR		40	55	1706.813720703125
pepb14b12	b14.a1.a1	sp|P43246|MSH2_HUMAN	sp|P43246|MSH2_HUMAN DNA mismatch repair protein Msh2 OS=Homo sapiens GN=MSH2 PE=1 SV=1	PSFDPNLSELR		472	482	1274.637939453125
pepb14b11	b14.a1.a1	sp|P43246|MSH2_HUMAN	sp|P43246|MSH2_HUMAN DNA mismatch repair protein Msh2 OS=Homo sapiens GN=MSH2 PE=1 SV=1	NNSFVNEIISR		919	929	1292.6597900390625
pepb14b14	b14.a1.a1	sp|P43246|MSH2_HUMAN	sp|P43246|MSH2_HUMAN DNA mismatch repair protein Msh2 OS=Homo sapiens GN=MSH2 PE=1 SV=1	QVGVGYVDSIQR	Q1:-17.02655	160	171	1303.66455078125
pepb14a6	b14.a1.a1	sp|P43246|MSH2_HUMAN	sp|P43246|MSH2_HUMAN DNA mismatch repair protein Msh2 OS=Homo sapiens GN=MSH2 PE=1 SV=1	LDSSAQFGYYFR		513	524	1453.675048828125
pepb14b10	b14.a1.a1	sp|P43246|MSH2_HUMAN	sp|P43246|MSH2_HUMAN DNA mismatch repair protein Msh2 OS=Homo sapiens GN=MSH2 PE=1 SV=1	MAEMLETASILR		726	737	1364.691650390625
pepb14a2	b14.a1.a1	sp|P43246|MSH2_HUMAN	sp|P43246|MSH2_HUMAN DNA mismatch repair protein Msh2 OS=Homo sapiens GN=MSH2 PE=1 SV=1	ETLQLESAAEVGFVR		7	21	1648.8544921875
pepb14a5	b14.a1.a1	sp|P43246|MSH2_HUMAN	sp|P43246|MSH2_HUMAN DNA mismatch repair protein Msh2 OS=Homo sapiens GN=MSH2 PE=1 SV=1	GVSTFMAEMLETASILR	M6:+15.99491 M9:+15.99491	721	737	1887.9195556640625
pepb14a1	b14.a1.a1	sp|P43246|MSH2_HUMAN	sp|P43246|MSH2_HUMAN DNA mismatch repair protein Msh2 OS=Homo sapiens GN=MSH2 PE=1 SV=1	DSLIIIDELGR		742	752	1243.689697265625
pepb14a8	b14.a1.a1	sp|P43246|MSH2_HUMAN	sp|P43246|MSH2_HUMAN DNA mismatch repair protein Msh2 OS=Homo sapiens GN=MSH2 PE=1 SV=1	LYQGINQLPNVIQALEK		407	423	1941.080810546875
pepb15a3	b15.a1.a1	sp|Q460N5-1|PAR14_HUMAN	sp|Q460N5-1|PAR14_HUMAN Isoform 1 of Poly [ADP-ribose] polymerase 14 OS=Homo sapiens GN=PARP14	EGTQLSSQQSVMSK	M12:+15.99491	1306	1319	1525.7166748046875
pepb15a2	b15.a1.a1	sp|Q460N5-1|PAR14_HUMAN	sp|Q460N5-1|PAR14_HUMAN Isoform 1 of Poly [ADP-ribose] polymerase 14 OS=Homo sapiens GN=PARP14	EGTQLSSQQSVMSK		1306	1319	1509.7218017578125
pepb15a4	b15.a1.a1	sp|Q460N5-1|PAR14_HUMAN	sp|Q460N5-1|PAR14_HUMAN Isoform 1 of Poly [ADP-ribose] polymerase 14 OS=Homo sapiens GN=PARP14	EYQELNELQK		1390	1399	1293.6324462890625
pepb15b12	b15.a1.a1	sp|Q460N5-1|PAR14_HUMAN	sp|Q460N5-1|PAR14_HUMAN Isoform 1 of Poly [ADP-ribose] polymerase 14 OS=Homo sapiens GN=PARP14	SEDVQSIEVQVR		358	369	1388.7020263671875
pepb15b10	b15.a1.a1	sp|Q460N5-1|PAR14_HUMAN	sp|Q460N5-1|PAR14_HUMAN Isoform 1 of Poly [ADP-ribose] polymerase 14 OS=Homo sapiens GN=PARP14	IQNPDLWNSYQAK		1570	1582	1576.77587890625
pepb15a1	b15.a1.a1	sp|Q460N5-1|PAR14_HUMAN	sp|Q460N5-1|PAR14_HUMAN Isoform 1 of Poly [ADP-ribose] polymerase 14 OS=Homo sapiens GN=PARP14	EEADVIVNSTSNSFNLK		1158	1174	1866.908447265625
pepb15a9	b15.a1.a1	sp|Q460N5-1|PAR14_HUMAN	sp|Q460N5-1|PAR14_HUMAN Isoform 1 of Poly [ADP-ribose] polymerase 14 OS=Homo sapiens GN=PARP14	LPVDVVVNASNEDLK		733	747	1611.8592529296875
pepb15b17	b15.a1.a1	sp|Q460N5-1|PAR14_HUMAN	sp|Q460N5-1|PAR14_HUMAN Isoform 1 of Poly [ADP-ribose] polymerase 14 OS=Homo sapiens GN=PARP14	VDPTMWDTIK		324	333	1205.5875244140625
pepb15a8	b15.a1.a1	sp|Q460N5-1|PAR14_HUMAN	sp|Q460N5-1|PAR14_HUMAN Isoform 1 of Poly [ADP-ribose] polymerase 14 OS=Homo sapiens GN=PARP14	ILIEFDTLK		341	349	1091.6351318359375
pepb15b11	b15.a1.a1	sp|Q460N5-1|PAR14_HUMAN	sp|Q460N5-1|PAR14_HUMAN Isoform 1 of Poly [ADP-ribose] polymerase 14 OS=Homo sapiens GN=PARP14	LVEVKPSLVIDYLK		593	606	1615.96728515625
pepb15a6	b15.a1.a1	sp|Q460N5-1|PAR14_HUMAN	sp|Q460N5-1|PAR14_HUMAN Isoform 1 of Poly [ADP-ribose] polymerase 14 OS=Homo sapiens GN=PARP14	IGSIIFQVASGDITK		1143	1157	1548.8636474609375
pepb15a7	b15.a1.a1	sp|Q460N5-1|PAR14_HUMAN	sp|Q460N5-1|PAR14_HUMAN Isoform 1 of Poly [ADP-ribose] polymerase 14 OS=Homo sapiens GN=PARP14	LLFNFVEQNMK		579	589	1382.714111328125
pepb15b13	b15.a1.a1	sp|Q460N5-1|PAR14_HUMAN	sp|Q460N5-1|PAR14_HUMAN Isoform 1 of Poly [ADP-ribose] polymerase 14 OS=Homo sapiens GN=PARP14	SIAFPAIGTGNLGFPK		1045	1060	1589.8690185546875
pepb15b16	b15.a1.a1	sp|Q460N5-1|PAR14_HUMAN	sp|Q460N5-1|PAR14_HUMAN Isoform 1 of Poly [ADP-ribose] polymerase 14 OS=Homo sapiens GN=PARP14	TVLAPGVVLIVQQGDLAR		715	732	1849.0909423828125
pepb15b15	b15.a1.a1	sp|Q460N5-1|PAR14_HUMAN	sp|Q460N5-1|PAR14_HUMAN Isoform 1 of Poly [ADP-ribose] polymerase 14 OS=Homo sapiens GN=PARP14	TDVVVNSVPLDLVLSR		947	962	1725.9749755859375
pepb15a5	b15.a1.a1	sp|Q460N5-1|PAR14_HUMAN	sp|Q460N5-1|PAR14_HUMAN Isoform 1 of Poly [ADP-ribose] polymerase 14 OS=Homo sapiens GN=PARP14	FLVFFYPEDVR		54	64	1431.7310791015625
pepb15b14	b15.a1.a1	sp|Q460N5-1|PAR14_HUMAN	sp|Q460N5-1|PAR14_HUMAN Isoform 1 of Poly [ADP-ribose] polymerase 14 OS=Homo sapiens GN=PARP14	SIAIPAISSGVFGFPLGR		834	851	1789.0009765625
pepb15a3	b15.a1.a2	sp|Q460N5|PAR14_HUMAN	sp|Q460N5|PAR14_HUMAN Poly [ADP-ribose] polymerase 14 OS=Homo sapiens GN=PARP14 PE=1 SV=3	EGTQLSSQQSVMSK	M12:+15.99491	1387	1400	1525.7166748046875
pepb15a2	b15.a1.a2	sp|Q460N5|PAR14_HUMAN	sp|Q460N5|PAR14_HUMAN Poly [ADP-ribose] polymerase 14 OS=Homo sapiens GN=PARP14 PE=1 SV=3	EGTQLSSQQSVMSK		1387	1400	1509.7218017578125
pepb15a4	b15.a1.a2	sp|Q460N5|PAR14_HUMAN	sp|Q460N5|PAR14_HUMAN Poly [ADP-ribose] polymerase 14 OS=Homo sapiens GN=PARP14 PE=1 SV=3	EYQELNELQK		1471	1480	1293.6324462890625
pepb15b12	b15.a1.a2	sp|Q460N5|PAR14_HUMAN	sp|Q460N5|PAR14_HUMAN Poly [ADP-ribose] polymerase 14 OS=Homo sapiens GN=PARP14 PE=1 SV=3	SEDVQSIEVQVR		439	450	1388.7020263671875
pepb15b10	b15.a1.a2	sp|Q460N5|PAR14_HUMAN	sp|Q460N5|PAR14_HUMAN Poly [ADP-ribose] polymerase 14 OS=Homo sapiens GN=PARP14 PE=1 SV=3	IQNPDLWNSYQAK		1651	1663	1576.77587890625
pepb15a1	b15.a1.a2	sp|Q460N5|PAR14_HUMAN	sp|Q460N5|PAR14_HUMAN Poly [ADP-ribose] polymerase 14 OS=Homo sapiens GN=PARP14 PE=1 SV=3	EEADVIVNSTSNSFNLK		1239	1255	1866.908447265625
pepb15a9	b15.a1.a2	sp|Q460N5|PAR14_HUMAN	sp|Q460N5|PAR14_HUMAN Poly [ADP-ribose] polymerase 14 OS=Homo sapiens GN=PARP14 PE=1 SV=3	LPVDVVVNASNEDLK		814	828	1611.8592529296875
pepb15b17	b15.a1.a2	sp|Q460N5|PAR14_HUMAN	sp|Q460N5|PAR14_HUMAN Poly [ADP-ribose] polymerase 14 OS=Homo sapiens GN=PARP14 PE=1 SV=3	VDPTMWDTIK		405	414	1205.5875244140625
pepb15a8	b15.a1.a2	sp|Q460N5|PAR14_HUMAN	sp|Q460N5|PAR14_HUMAN Poly [ADP-ribose] polymerase 14 OS=Homo sapiens GN=PARP14 PE=1 SV=3	ILIEFDTLK		422	430	1091.6351318359375
pepb15b11	b15.a1.a2	sp|Q460N5|PAR14_HUMAN	sp|Q460N5|PAR14_HUMAN Poly [ADP-ribose] polymerase 14 OS=Homo sapiens GN=PARP14 PE=1 SV=3	LVEVKPSLVIDYLK		674	687	1615.96728515625
pepb15a6	b15.a1.a2	sp|Q460N5|PAR14_HUMAN	sp|Q460N5|PAR14_HUMAN Poly [ADP-ribose] polymerase 14 OS=Homo sapiens GN=PARP14 PE=1 SV=3	IGSIIFQVASGDITK		1224	1238	1548.8636474609375
pepb15a7	b15.a1.a2	sp|Q460N5|PAR14_HUMAN	sp|Q460N5|PAR14_HUMAN Poly [ADP-ribose] polymerase 14 OS=Homo sapiens GN=PARP14 PE=1 SV=3	LLFNFVEQNMK		660	670	1382.714111328125
pepb15b13	b15.a1.a2	sp|Q460N5|PAR14_HUMAN	sp|Q460N5|PAR14_HUMAN Poly [ADP-ribose] polymerase 14 OS=Homo sapiens GN=PARP14 PE=1 SV=3	SIAFPAIGTGNLGFPK		1126	1141	1589.8690185546875
pepb15b16	b15.a1.a2	sp|Q460N5|PAR14_HUMAN	sp|Q460N5|PAR14_HUMAN Poly [ADP-ribose] polymerase 14 OS=Homo sapiens GN=PARP14 PE=1 SV=3	TVLAPGVVLIVQQGDLAR		796	813	1849.0909423828125
pepb15b15	b15.a1.a2	sp|Q460N5|PAR14_HUMAN	sp|Q460N5|PAR14_HUMAN Poly [ADP-ribose] polymerase 14 OS=Homo sapiens GN=PARP14 PE=1 SV=3	TDVVVNSVPLDLVLSR		1028	1043	1725.9749755859375
pepb15a5	b15.a1.a2	sp|Q460N5|PAR14_HUMAN	sp|Q460N5|PAR14_HUMAN Poly [ADP-ribose] polymerase 14 OS=Homo sapiens GN=PARP14 PE=1 SV=3	FLVFFYPEDVR		54	64	1431.7310791015625
pepb15b14	b15.a1.a2	sp|Q460N5|PAR14_HUMAN	sp|Q460N5|PAR14_HUMAN Poly [ADP-ribose] polymerase 14 OS=Homo sapiens GN=PARP14 PE=1 SV=3	SIAIPAISSGVFGFPLGR		915	932	1789.0009765625
pepb16b11	b16.a1.a1	sp|Q15393|SF3B3_HUMAN	sp|Q15393|SF3B3_HUMAN Splicing factor 3B subunit 3 OS=Homo sapiens GN=SF3B3 PE=1 SV=4	NDLDDPER		276	283	973.422607421875
pepb16b13	b16.a1.a1	sp|Q15393|SF3B3_HUMAN	sp|Q15393|SF3B3_HUMAN Splicing factor 3B subunit 3 OS=Homo sapiens GN=SF3B3 PE=1 SV=4	NVSEELDR		1192	1199	961.4589233398438
pepb16a6	b16.a1.a1	sp|Q15393|SF3B3_HUMAN	sp|Q15393|SF3B3_HUMAN Splicing factor 3B subunit 3 OS=Homo sapiens GN=SF3B3 PE=1 SV=4	LPPNTNDEVDEDPTGNK		1058	1074	1854.8355712890625
pepb16b10	b16.a1.a1	sp|Q15393|SF3B3_HUMAN	sp|Q15393|SF3B3_HUMAN Splicing factor 3B subunit 3 OS=Homo sapiens GN=SF3B3 PE=1 SV=4	MQGQEAVLAMSSR	M10:+15.99491	706	718	1423.667236328125
pepb16a2	b16.a1.a1	sp|Q15393|SF3B3_HUMAN	sp|Q15393|SF3B3_HUMAN Splicing factor 3B subunit 3 OS=Homo sapiens GN=SF3B3 PE=1 SV=4	AVMISAIEK	M3:+15.99491	129	137	977.5339965820312
pepb16a3	b16.a1.a1	sp|Q15393|SF3B3_HUMAN	sp|Q15393|SF3B3_HUMAN Splicing factor 3B subunit 3 OS=Homo sapiens GN=SF3B3 PE=1 SV=4	DYIVVGSDSGR		76	86	1167.564453125
pepb16a9	b16.a1.a1	sp|Q15393|SF3B3_HUMAN	sp|Q15393|SF3B3_HUMAN Splicing factor 3B subunit 3 OS=Homo sapiens GN=SF3B3 PE=1 SV=4	MQGQEAVLAMSSR		706	718	1407.6722412109375
pepb16a5	b16.a1.a1	sp|Q15393|SF3B3_HUMAN	sp|Q15393|SF3B3_HUMAN Splicing factor 3B subunit 3 OS=Homo sapiens GN=SF3B3 PE=1 SV=4	HIANYISGIQTIGHR		985	999	1679.89794921875
pepb16a1	b16.a1.a1	sp|Q15393|SF3B3_HUMAN	sp|Q15393|SF3B3_HUMAN Splicing factor 3B subunit 3 OS=Homo sapiens GN=SF3B3 PE=1 SV=4	AGNGQWASVIR		857	867	1158.6019287109375
pepb16a7	b16.a1.a1	sp|Q15393|SF3B3_HUMAN	sp|Q15393|SF3B3_HUMAN Splicing factor 3B subunit 3 OS=Homo sapiens GN=SF3B3 PE=1 SV=4	ITLETDEDMVTEIR	M9:+15.99491	313	326	1680.800048828125
pepb16b14	b16.a1.a1	sp|Q15393|SF3B3_HUMAN	sp|Q15393|SF3B3_HUMAN Splicing factor 3B subunit 3 OS=Homo sapiens GN=SF3B3 PE=1 SV=4	SWLSYSYQSR		719	728	1276.5960693359375
pepb16b16	b16.a1.a1	sp|Q15393|SF3B3_HUMAN	sp|Q15393|SF3B3_HUMAN Splicing factor 3B subunit 3 OS=Homo sapiens GN=SF3B3 PE=1 SV=4	TVLDPVTGDLSDTR		677	690	1488.7545166015625
pepb16b15	b16.a1.a1	sp|Q15393|SF3B3_HUMAN	sp|Q15393|SF3B3_HUMAN Splicing factor 3B subunit 3 OS=Homo sapiens GN=SF3B3 PE=1 SV=4	TPVEEVPAAIAPFQGR		943	958	1681.8912353515625
pepb16a4	b16.a1.a1	sp|Q15393|SF3B3_HUMAN	sp|Q15393|SF3B3_HUMAN Splicing factor 3B subunit 3 OS=Homo sapiens GN=SF3B3 PE=1 SV=4	FLAVGLVDNTVR		604	615	1303.7373046875
pepb16a8	b16.a1.a1	sp|Q15393|SF3B3_HUMAN	sp|Q15393|SF3B3_HUMAN Splicing factor 3B subunit 3 OS=Homo sapiens GN=SF3B3 PE=1 SV=4	MFLYNLTLQR	M1:+15.99491	1	10	1314.6878662109375
pepb16b12	b16.a1.a1	sp|Q15393|SF3B3_HUMAN	sp|Q15393|SF3B3_HUMAN Splicing factor 3B subunit 3 OS=Homo sapiens GN=SF3B3 PE=1 SV=4	NENQLIIFADDTYPR		1017	1031	1808.8818359375
pepb16b17	b16.a1.a1	sp|Q15393|SF3B3_HUMAN	sp|Q15393|SF3B3_HUMAN Splicing factor 3B subunit 3 OS=Homo sapiens GN=SF3B3 PE=1 SV=4	WVTTASLLDYDTVAGADK		1032	1049	1925.949462890625
pepb17b13	b17.a1.a1	sp|Q9NR30|DDX21_HUMAN	sp|Q9NR30|DDX21_HUMAN Nucleolar RNA helicase 2 OS=Homo sapiens GN=DDX21 PE=1 SV=5	SDAGLESDTAMK	M11:+15.99491	7	18	1240.53662109375
pepb17b12	b17.a1.a1	sp|Q9NR30|DDX21_HUMAN	sp|Q9NR30|DDX21_HUMAN Nucleolar RNA helicase 2 OS=Homo sapiens GN=DDX21 PE=1 SV=5	QDAQSLHGDIPQK		462	474	1436.7132568359375
pepb17a3	b17.a1.a1	sp|Q9NR30|DDX21_HUMAN	sp|Q9NR30|DDX21_HUMAN Nucleolar RNA helicase 2 OS=Homo sapiens GN=DDX21 PE=1 SV=5	EAQELSQNSAIK		450	461	1317.6649169921875
pepb17a6	b17.a1.a1	sp|Q9NR30|DDX21_HUMAN	sp|Q9NR30|DDX21_HUMAN Nucleolar RNA helicase 2 OS=Homo sapiens GN=DDX21 PE=1 SV=5	EQLGEEIDSK		659	668	1147.548095703125
pepb17a9	b17.a1.a1	sp|Q9NR30|DDX21_HUMAN	sp|Q9NR30|DDX21_HUMAN Nucleolar RNA helicase 2 OS=Homo sapiens GN=DDX21 PE=1 SV=5	NEEPSEEEIDAPK		117	129	1486.65478515625
pepb17a2	b17.a1.a1	sp|Q9NR30|DDX21_HUMAN	sp|Q9NR30|DDX21_HUMAN Nucleolar RNA helicase 2 OS=Homo sapiens GN=DDX21 PE=1 SV=5	DVESYIHR		517	524	1018.4957275390625
pepb17b11	b17.a1.a1	sp|Q9NR30|DDX21_HUMAN	sp|Q9NR30|DDX21_HUMAN Nucleolar RNA helicase 2 OS=Homo sapiens GN=DDX21 PE=1 SV=5	QDAQSLHGDIPQK	Q1:-17.02655	462	474	1419.6866455078125
pepb17a4	b17.a1.a1	sp|Q9NR30|DDX21_HUMAN	sp|Q9NR30|DDX21_HUMAN Nucleolar RNA helicase 2 OS=Homo sapiens GN=DDX21 PE=1 SV=5	EEYQLVQVEQK		545	555	1392.7010498046875
pepb17b14	b17.a1.a1	sp|Q9NR30|DDX21_HUMAN	sp|Q9NR30|DDX21_HUMAN Nucleolar RNA helicase 2 OS=Homo sapiens GN=DDX21 PE=1 SV=5	STYEQVDLIGK		392	402	1252.6424560546875
pepb17a1	b17.a1.a1	sp|Q9NR30|DDX21_HUMAN	sp|Q9NR30|DDX21_HUMAN Nucleolar RNA helicase 2 OS=Homo sapiens GN=DDX21 PE=1 SV=5	APQVLVLAPTR		260	270	1164.7103271484375
pepb17a8	b17.a1.a1	sp|Q9NR30|DDX21_HUMAN	sp|Q9NR30|DDX21_HUMAN Nucleolar RNA helicase 2 OS=Homo sapiens GN=DDX21 PE=1 SV=5	IGVPSATEIIK		563	573	1127.66748046875
pepb17b10	b17.a1.a1	sp|Q9NR30|DDX21_HUMAN	sp|Q9NR30|DDX21_HUMAN Nucleolar RNA helicase 2 OS=Homo sapiens GN=DDX21 PE=1 SV=5	NGIDILVGTPGR		307	318	1211.6746826171875
pepb17a5	b17.a1.a1	sp|Q9NR30|DDX21_HUMAN	sp|Q9NR30|DDX21_HUMAN Nucleolar RNA helicase 2 OS=Homo sapiens GN=DDX21 PE=1 SV=5	EGAFSNFPISEETIK		185	199	1668.81201171875
pepb17a7	b17.a1.a1	sp|Q9NR30|DDX21_HUMAN	sp|Q9NR30|DDX21_HUMAN Nucleolar RNA helicase 2 OS=Homo sapiens GN=DDX21 PE=1 SV=5	GLDIPEVDLVIQSSPPK		500	516	1806.9849853515625
pepb17b15	b17.a1.a1	sp|Q9NR30|DDX21_HUMAN	sp|Q9NR30|DDX21_HUMAN Nucleolar RNA helicase 2 OS=Homo sapiens GN=DDX21 PE=1 SV=5	TFSFAIPLIEK		237	247	1265.71435546875
pepb18a2	b18.a1.a1	sp|Q96T60|PNKP_HUMAN	sp|Q96T60|PNKP_HUMAN Bifunctional polynucleotide phosphatase/kinase OS=Homo sapiens GN=PNKP PE=1 SV=1	ELEAEGYK		205	212	938.447021484375
pepb18b10	b18.a1.a1	sp|Q96T60|PNKP_HUMAN	sp|Q96T60|PNKP_HUMAN Bifunctional polynucleotide phosphatase/kinase OS=Homo sapiens GN=PNKP PE=1 SV=1	PANWAPGR		294	301	868.4428100585938
pepb18a4	b18.a1.a1	sp|Q96T60|PNKP_HUMAN	sp|Q96T60|PNKP_HUMAN Bifunctional polynucleotide phosphatase/kinase OS=Homo sapiens GN=PNKP PE=1 SV=1	GKLPAEEFK		225	233	1018.5571899414062
pepb18a6	b18.a1.a1	sp|Q96T60|PNKP_HUMAN	sp|Q96T60|PNKP_HUMAN Bifunctional polynucleotide phosphatase/kinase OS=Homo sapiens GN=PNKP PE=1 SV=1	HLVSAGYVHVNR		385	396	1351.723388671875
pepb18a5	b18.a1.a1	sp|Q96T60|PNKP_HUMAN	sp|Q96T60|PNKP_HUMAN Bifunctional polynucleotide phosphatase/kinase OS=Homo sapiens GN=PNKP PE=1 SV=1	GPLTQVTDR		36	44	986.5269775390625
pepb18b11	b18.a1.a1	sp|Q96T60|PNKP_HUMAN	sp|Q96T60|PNKP_HUMAN Bifunctional polynucleotide phosphatase/kinase OS=Homo sapiens GN=PNKP PE=1 SV=1	TPESQPDTPPGTPLVSQDEK		111	130	2123.014404296875
pepb18b12	b18.a1.a1	sp|Q96T60|PNKP_HUMAN	sp|Q96T60|PNKP_HUMAN Bifunctional polynucleotide phosphatase/kinase OS=Homo sapiens GN=PNKP PE=1 SV=1	TQVELVADPETR		49	60	1357.6961669921875
pepb18a8	b18.a1.a1	sp|Q96T60|PNKP_HUMAN	sp|Q96T60|PNKP_HUMAN Bifunctional polynucleotide phosphatase/kinase OS=Homo sapiens GN=PNKP PE=1 SV=1	LLVFTAAGVKPQGK		153	166	1428.857666015625
pepb18b14	b18.a1.a1	sp|Q96T60|PNKP_HUMAN	sp|Q96T60|PNKP_HUMAN Bifunctional polynucleotide phosphatase/kinase OS=Homo sapiens GN=PNKP PE=1 SV=1	VFPTGPSDWR		184	193	1161.5692138671875
pepb18a9	b18.a1.a1	sp|Q96T60|PNKP_HUMAN	sp|Q96T60|PNKP_HUMAN Bifunctional polynucleotide phosphatase/kinase OS=Homo sapiens GN=PNKP PE=1 SV=1	LVIFTNQMSIGR	M8:+15.99491	213	224	1394.7464599609375
pepb18a3	b18.a1.a1	sp|Q96T60|PNKP_HUMAN	sp|Q96T60|PNKP_HUMAN Bifunctional polynucleotide phosphatase/kinase OS=Homo sapiens GN=PNKP PE=1 SV=1	EMTDSSHIPVSDMVMYGYR	M2:+15.99491	465	483	2233.956787109375
pepb18a7	b18.a1.a1	sp|Q96T60|PNKP_HUMAN	sp|Q96T60|PNKP_HUMAN Bifunctional polynucleotide phosphatase/kinase OS=Homo sapiens GN=PNKP PE=1 SV=1	LLVFTAAGVK		153	162	1018.6300048828125
pepb18b13	b18.a1.a1	sp|Q96T60|PNKP_HUMAN	sp|Q96T60|PNKP_HUMAN Bifunctional polynucleotide phosphatase/kinase OS=Homo sapiens GN=PNKP PE=1 SV=1	VAGFDLDGTLITTR		167	180	1478.785400390625
pepb18a1	b18.a1.a1	sp|Q96T60|PNKP_HUMAN	sp|Q96T60|PNKP_HUMAN Bifunctional polynucleotide phosphatase/kinase OS=Homo sapiens GN=PNKP PE=1 SV=1	ALLSASPEVVVAVGFPGAGK		359	378	1869.0484619140625
pepb18b15	b18.a1.a1	sp|Q96T60|PNKP_HUMAN	sp|Q96T60|PNKP_HUMAN Bifunctional polynucleotide phosphatase/kinase OS=Homo sapiens GN=PNKP PE=1 SV=1	WPAAGFELPAFDPR		331	344	1573.7801513671875
pepb19b13	b19.a1.a1	sp|P12268|IMDH2_HUMAN	sp|P12268|IMDH2_HUMAN Inosine-5'-monophosphate dehydrogenase 2 OS=Homo sapiens GN=IMPDH2 PE=1 SV=2	VAQGVSGAVQDK		439	450	1158.61181640625
pepb19a2	b19.a1.a1	sp|P12268|IMDH2_HUMAN	sp|P12268|IMDH2_HUMAN Inosine-5'-monophosphate dehydrogenase 2 OS=Homo sapiens GN=IMPDH2 PE=1 SV=2	AMMYSGELK	M2:+15.99491 M3:+15.99491	481	489	1061.464599609375
pepb19b12	b19.a1.a1	sp|P12268|IMDH2_HUMAN	sp|P12268|IMDH2_HUMAN Inosine-5'-monophosphate dehydrogenase 2 OS=Homo sapiens GN=IMPDH2 PE=1 SV=2	TSSAQVEGGVHSLHSYEK		494	511	1915.9149169921875
pepb19a7	b19.a1.a1	sp|P12268|IMDH2_HUMAN	sp|P12268|IMDH2_HUMAN Inosine-5'-monophosphate dehydrogenase 2 OS=Homo sapiens GN=IMPDH2 PE=1 SV=2	GMGSLDAMDK		413	422	1024.4442138671875
pepb19a1	b19.a1.a1	sp|P12268|IMDH2_HUMAN	sp|P12268|IMDH2_HUMAN Inosine-5'-monophosphate dehydrogenase 2 OS=Homo sapiens GN=IMPDH2 PE=1 SV=2	AMMYSGELK		481	489	1029.474853515625
pepb19b11	b19.a1.a1	sp|P12268|IMDH2_HUMAN	sp|P12268|IMDH2_HUMAN Inosine-5'-monophosphate dehydrogenase 2 OS=Homo sapiens GN=IMPDH2 PE=1 SV=2	REDLVVAPAGITLK		182	195	1481.8690185546875
pepb19a9	b19.a1.a1	sp|P12268|IMDH2_HUMAN	sp|P12268|IMDH2_HUMAN Inosine-5'-monophosphate dehydrogenase 2 OS=Homo sapiens GN=IMPDH2 PE=1 SV=2	KYEQGFITDPVVLSPK		109	124	1820.979736328125
pepb19a3	b19.a1.a1	sp|P12268|IMDH2_HUMAN	sp|P12268|IMDH2_HUMAN Inosine-5'-monophosphate dehydrogenase 2 OS=Homo sapiens GN=IMPDH2 PE=1 SV=2	DKYPNLQVIGGNVVTAAQAK		292	311	2086.129638671875
pepb19a6	b19.a1.a1	sp|P12268|IMDH2_HUMAN	sp|P12268|IMDH2_HUMAN Inosine-5'-monophosphate dehydrogenase 2 OS=Homo sapiens GN=IMPDH2 PE=1 SV=2	FGVPVIADGGIQNVGHIAK		357	375	1892.039306640625
pepb19b10	b19.a1.a1	sp|P12268|IMDH2_HUMAN	sp|P12268|IMDH2_HUMAN Inosine-5'-monophosphate dehydrogenase 2 OS=Homo sapiens GN=IMPDH2 PE=1 SV=2	NLIDAGVDALR		312	322	1156.6324462890625
pepb19a4	b19.a1.a1	sp|P12268|IMDH2_HUMAN	sp|P12268|IMDH2_HUMAN Inosine-5'-monophosphate dehydrogenase 2 OS=Homo sapiens GN=IMPDH2 PE=1 SV=2	EDLVVAPAGITLK		183	195	1325.7679443359375
pepb19b14	b19.a1.a1	sp|P12268|IMDH2_HUMAN	sp|P12268|IMDH2_HUMAN Inosine-5'-monophosphate dehydrogenase 2 OS=Homo sapiens GN=IMPDH2 PE=1 SV=2	YEQGFITDPVVLSPK		110	124	1692.8846435546875
pepb19a5	b19.a1.a1	sp|P12268|IMDH2_HUMAN	sp|P12268|IMDH2_HUMAN Inosine-5'-monophosphate dehydrogenase 2 OS=Homo sapiens GN=IMPDH2 PE=1 SV=2	FGVPVIADGGIQNVGH		357	372	1579.8231201171875
pepb19a8	b19.a1.a1	sp|P12268|IMDH2_HUMAN	sp|P12268|IMDH2_HUMAN Inosine-5'-monophosphate dehydrogenase 2 OS=Homo sapiens GN=IMPDH2 PE=1 SV=2	LPIVNEDDELVAIIAR		209	224	1779.9854736328125
pepb19b13	b19.a1.a2	tr|H0Y4R1|H0Y4R1_HUMAN	tr|H0Y4R1|H0Y4R1_HUMAN Inosine-5'-monophosphate dehydrogenase 2 (Fragment) OS=Homo sapiens GN=IMPDH2 PE=3 SV=1	VAQGVSGAVQDK		395	406	1158.61181640625
pepb19a2	b19.a1.a2	tr|H0Y4R1|H0Y4R1_HUMAN	tr|H0Y4R1|H0Y4R1_HUMAN Inosine-5'-monophosphate dehydrogenase 2 (Fragment) OS=Homo sapiens GN=IMPDH2 PE=3 SV=1	AMMYSGELK	M2:+15.99491 M3:+15.99491	437	445	1061.464599609375
pepb19b12	b19.a1.a2	tr|H0Y4R1|H0Y4R1_HUMAN	tr|H0Y4R1|H0Y4R1_HUMAN Inosine-5'-monophosphate dehydrogenase 2 (Fragment) OS=Homo sapiens GN=IMPDH2 PE=3 SV=1	TSSAQVEGGVHSLHSYEK		450	467	1915.9149169921875
pepb19a7	b19.a1.a2	tr|H0Y4R1|H0Y4R1_HUMAN	tr|H0Y4R1|H0Y4R1_HUMAN Inosine-5'-monophosphate dehydrogenase 2 (Fragment) OS=Homo sapiens GN=IMPDH2 PE=3 SV=1	GMGSLDAMDK		369	378	1024.4442138671875
pepb19a1	b19.a1.a2	tr|H0Y4R1|H0Y4R1_HUMAN	tr|H0Y4R1|H0Y4R1_HUMAN Inosine-5'-monophosphate dehydrogenase 2 (Fragment) OS=Homo sapiens GN=IMPDH2 PE=3 SV=1	AMMYSGELK		437	445	1029.474853515625
pepb19b11	b19.a1.a2	tr|H0Y4R1|H0Y4R1_HUMAN	tr|H0Y4R1|H0Y4R1_HUMAN Inosine-5'-monophosphate dehydrogenase 2 (Fragment) OS=Homo sapiens GN=IMPDH2 PE=3 SV=1	REDLVVAPAGITLK		114	127	1481.8690185546875
pepb19a9	b19.a1.a2	tr|H0Y4R1|H0Y4R1_HUMAN	tr|H0Y4R1|H0Y4R1_HUMAN Inosine-5'-monophosphate dehydrogenase 2 (Fragment) OS=Homo sapiens GN=IMPDH2 PE=3 SV=1	KYEQGFITDPVVLSPK		41	56	1820.979736328125
pepb19a3	b19.a1.a2	tr|H0Y4R1|H0Y4R1_HUMAN	tr|H0Y4R1|H0Y4R1_HUMAN Inosine-5'-monophosphate dehydrogenase 2 (Fragment) OS=Homo sapiens GN=IMPDH2 PE=3 SV=1	DKYPNLQVIGGNVVTAAQAK		224	243	2086.129638671875
pepb19a6	b19.a1.a2	tr|H0Y4R1|H0Y4R1_HUMAN	tr|H0Y4R1|H0Y4R1_HUMAN Inosine-5'-monophosphate dehydrogenase 2 (Fragment) OS=Homo sapiens GN=IMPDH2 PE=3 SV=1	FGVPVIADGGIQNVGHIAK		313	331	1892.039306640625
pepb19b10	b19.a1.a2	tr|H0Y4R1|H0Y4R1_HUMAN	tr|H0Y4R1|H0Y4R1_HUMAN Inosine-5'-monophosphate dehydrogenase 2 (Fragment) OS=Homo sapiens GN=IMPDH2 PE=3 SV=1	NLIDAGVDALR		244	254	1156.6324462890625
pepb19a4	b19.a1.a2	tr|H0Y4R1|H0Y4R1_HUMAN	tr|H0Y4R1|H0Y4R1_HUMAN Inosine-5'-monophosphate dehydrogenase 2 (Fragment) OS=Homo sapiens GN=IMPDH2 PE=3 SV=1	EDLVVAPAGITLK		115	127	1325.7679443359375
pepb19b14	b19.a1.a2	tr|H0Y4R1|H0Y4R1_HUMAN	tr|H0Y4R1|H0Y4R1_HUMAN Inosine-5'-monophosphate dehydrogenase 2 (Fragment) OS=Homo sapiens GN=IMPDH2 PE=3 SV=1	YEQGFITDPVVLSPK		42	56	1692.8846435546875
pepb19a5	b19.a1.a2	tr|H0Y4R1|H0Y4R1_HUMAN	tr|H0Y4R1|H0Y4R1_HUMAN Inosine-5'-monophosphate dehydrogenase 2 (Fragment) OS=Homo sapiens GN=IMPDH2 PE=3 SV=1	FGVPVIADGGIQNVGH		313	328	1579.8231201171875
pepb19a8	b19.a1.a2	tr|H0Y4R1|H0Y4R1_HUMAN	tr|H0Y4R1|H0Y4R1_HUMAN Inosine-5'-monophosphate dehydrogenase 2 (Fragment) OS=Homo sapiens GN=IMPDH2 PE=3 SV=1	LPIVNEDDELVAIIAR		141	156	1779.9854736328125
pepb20a6	b20.a1.a1	sp|Q92466|DDB2_HUMAN	sp|Q92466|DDB2_HUMAN DNA damage-binding protein 2 OS=Homo sapiens GN=DDB2 PE=1 SV=1	LLTTDQK		303	309	818.4622192382812
pepb20b12	b20.a1.a1	sp|Q92466|DDB2_HUMAN	sp|Q92466|DDB2_HUMAN DNA damage-binding protein 2 OS=Homo sapiens GN=DDB2 PE=1 SV=1	TSEIVLR		12	18	817.4782104492188
pepb20a1	b20.a1.a1	sp|Q92466|DDB2_HUMAN	sp|Q92466|DDB2_HUMAN DNA damage-binding protein 2 OS=Homo sapiens GN=DDB2 PE=1 SV=1	ATSLAWHPTHPSTVAVGSK		114	132	1947.0086669921875
pepb20a5	b20.a1.a1	sp|Q92466|DDB2_HUMAN	sp|Q92466|DDB2_HUMAN DNA damage-binding protein 2 OS=Homo sapiens GN=DDB2 PE=1 SV=1	GIGAGGSITGLK		152	163	1030.589599609375
pepb20b10	b20.a1.a1	sp|Q92466|DDB2_HUMAN	sp|Q92466|DDB2_HUMAN DNA damage-binding protein 2 OS=Homo sapiens GN=DDB2 PE=1 SV=1	SPLELEPEAK		26	35	1112.583740234375
pepb20b11	b20.a1.a1	sp|Q92466|DDB2_HUMAN	sp|Q92466|DDB2_HUMAN DNA damage-binding protein 2 OS=Homo sapiens GN=DDB2 PE=1 SV=1	TIDVFDGNSGK		371	381	1152.5535888671875
pepb20b13	b20.a1.a1	sp|Q92466|DDB2_HUMAN	sp|Q92466|DDB2_HUMAN DNA damage-binding protein 2 OS=Homo sapiens GN=DDB2 PE=1 SV=1	YNLIVVGR		348	355	933.5521240234375
pepb20a3	b20.a1.a1	sp|Q92466|DDB2_HUMAN	sp|Q92466|DDB2_HUMAN DNA damage-binding protein 2 OS=Homo sapiens GN=DDB2 PE=1 SV=1	FNPLNTNQFYASSMEGTTR	M14:+15.99491	164	182	2193.9873046875
pepb20a9	b20.a1.a1	sp|Q92466|DDB2_HUMAN	sp|Q92466|DDB2_HUMAN DNA damage-binding protein 2 OS=Homo sapiens GN=DDB2 PE=1 SV=1	MVVTGDNVGNVILLNMDGK	M1:+15.99491 M16:+15.99491	215	233	2021.004638671875
pepb20a2	b20.a1.a1	sp|Q92466|DDB2_HUMAN	sp|Q92466|DDB2_HUMAN DNA damage-binding protein 2 OS=Homo sapiens GN=DDB2 PE=1 SV=1	FNPLNTNQFYASSMEGTTR		164	182	2177.992431640625
pepb20a8	b20.a1.a1	sp|Q92466|DDB2_HUMAN	sp|Q92466|DDB2_HUMAN DNA damage-binding protein 2 OS=Homo sapiens GN=DDB2 PE=1 SV=1	MVVTGDNVGNVILLNMDGK	M1:+15.99491	215	233	2005.010009765625
pepb20a7	b20.a1.a1	sp|Q92466|DDB2_HUMAN	sp|Q92466|DDB2_HUMAN DNA damage-binding protein 2 OS=Homo sapiens GN=DDB2 PE=1 SV=1	MVVTGDNVGNVILLNMDGK		215	233	1989.0147705078125
pepb20a4	b20.a1.a1	sp|Q92466|DDB2_HUMAN	sp|Q92466|DDB2_HUMAN DNA damage-binding protein 2 OS=Homo sapiens GN=DDB2 PE=1 SV=1	GGDIMLWNFGIK		133	144	1350.6878662109375
pepb21b11	b21.a1.a1	sp|Q9Y5B9|SP16H_HUMAN	sp|Q9Y5B9|SP16H_HUMAN FACT complex subunit SPT16 OS=Homo sapiens GN=SUPT16H PE=1 SV=1	VMEIVDADEK	M2:+15.99491	202	211	1164.545654296875
pepb21a3	b21.a1.a1	sp|Q9Y5B9|SP16H_HUMAN	sp|Q9Y5B9|SP16H_HUMAN FACT complex subunit SPT16 OS=Homo sapiens GN=SUPT16H PE=1 SV=1	DDLYAEQMER		761	770	1269.5419921875
pepb21a1	b21.a1.a1	sp|Q9Y5B9|SP16H_HUMAN	sp|Q9Y5B9|SP16H_HUMAN FACT complex subunit SPT16 OS=Homo sapiens GN=SUPT16H PE=1 SV=1	AASITSEVFNK		186	196	1166.60595703125
pepb21b10	b21.a1.a1	sp|Q9Y5B9|SP16H_HUMAN	sp|Q9Y5B9|SP16H_HUMAN FACT complex subunit SPT16 OS=Homo sapiens GN=SUPT16H PE=1 SV=1	VDILYNNIK		697	705	1091.6099853515625
pepb21a4	b21.a1.a1	sp|Q9Y5B9|SP16H_HUMAN	sp|Q9Y5B9|SP16H_HUMAN FACT complex subunit SPT16 OS=Homo sapiens GN=SUPT16H PE=1 SV=1	DLGFNGAPYR		803	812	1109.537841796875
pepb21b12	b21.a1.a1	sp|Q9Y5B9|SP16H_HUMAN	sp|Q9Y5B9|SP16H_HUMAN FACT complex subunit SPT16 OS=Homo sapiens GN=SUPT16H PE=1 SV=1	YTEGVQSLNWTK		893	904	1425.7012939453125
pepb21a9	b21.a1.a1	sp|Q9Y5B9|SP16H_HUMAN	sp|Q9Y5B9|SP16H_HUMAN FACT complex subunit SPT16 OS=Homo sapiens GN=SUPT16H PE=1 SV=1	QDSLVINLNR		648	657	1171.6434326171875
pepb21a8	b21.a1.a1	sp|Q9Y5B9|SP16H_HUMAN	sp|Q9Y5B9|SP16H_HUMAN FACT complex subunit SPT16 OS=Homo sapiens GN=SUPT16H PE=1 SV=1	NFDMVIVYK		854	862	1128.576171875
pepb21a7	b21.a1.a1	sp|Q9Y5B9|SP16H_HUMAN	sp|Q9Y5B9|SP16H_HUMAN FACT complex subunit SPT16 OS=Homo sapiens GN=SUPT16H PE=1 SV=1	NEGNIFPNPEATFVK		582	596	1676.8282470703125
pepb21a2	b21.a1.a1	sp|Q9Y5B9|SP16H_HUMAN	sp|Q9Y5B9|SP16H_HUMAN FACT complex subunit SPT16 OS=Homo sapiens GN=SUPT16H PE=1 SV=1	APGEQTVPALNLQNAFR		607	623	1825.9559326171875
pepb21a6	b21.a1.a1	sp|Q9Y5B9|SP16H_HUMAN	sp|Q9Y5B9|SP16H_HUMAN FACT complex subunit SPT16 OS=Homo sapiens GN=SUPT16H PE=1 SV=1	GNENANGAPAITLLIR		93	108	1623.8817138671875
pepb21a5	b21.a1.a1	sp|Q9Y5B9|SP16H_HUMAN	sp|Q9Y5B9|SP16H_HUMAN FACT complex subunit SPT16 OS=Homo sapiens GN=SUPT16H PE=1 SV=1	EELEFEVPFR		793	802	1294.6318359375
pepb22b10	b22.a1.a1	sp|P08621|RU17_HUMAN	sp|P08621|RU17_HUMAN U1 small nuclear ribonucleoprotein 70 kDa OS=Homo sapiens GN=SNRNP70 PE=1 SV=2	VNYDTTESK		110	118	1056.4847412109375
pepb22a8	b22.a1.a1	sp|P08621|RU17_HUMAN	sp|P08621|RU17_HUMAN U1 small nuclear ribonucleoprotein 70 kDa OS=Homo sapiens GN=SNRNP70 PE=1 SV=2	RQQEVETELK		78	87	1259.659423828125
pepb22a5	b22.a1.a1	sp|P08621|RU17_HUMAN	sp|P08621|RU17_HUMAN U1 small nuclear ribonucleoprotein 70 kDa OS=Homo sapiens GN=SNRNP70 PE=1 SV=2	PGPSPLPHR		223	231	957.5269165039062
pepb22b11	b22.a1.a1	sp|P08621|RU17_HUMAN	sp|P08621|RU17_HUMAN U1 small nuclear ribonucleoprotein 70 kDa OS=Homo sapiens GN=SNRNP70 PE=1 SV=2	YDERPGPSPLPHR		219	231	1520.7608642578125
pepb22a9	b22.a1.a1	sp|P08621|RU17_HUMAN	sp|P08621|RU17_HUMAN U1 small nuclear ribonucleoprotein 70 kDa OS=Homo sapiens GN=SNRNP70 PE=1 SV=2	VLVDVER		174	180	829.4782104492188
pepb22a2	b22.a1.a1	sp|P08621|RU17_HUMAN	sp|P08621|RU17_HUMAN U1 small nuclear ribonucleoprotein 70 kDa OS=Homo sapiens GN=SNRNP70 PE=1 SV=2	GGGGGQDNGLEGLGNDSR		394	411	1659.732177734375
pepb22a4	b22.a1.a1	sp|P08621|RU17_HUMAN	sp|P08621|RU17_HUMAN U1 small nuclear ribonucleoprotein 70 kDa OS=Homo sapiens GN=SNRNP70 PE=1 SV=2	MWDPHNDPNAQGDAFK	M1:+15.99491	88	103	1858.78173828125
pepb22a7	b22.a1.a1	sp|P08621|RU17_HUMAN	sp|P08621|RU17_HUMAN U1 small nuclear ribonucleoprotein 70 kDa OS=Homo sapiens GN=SNRNP70 PE=1 SV=2	QQEVETELK	Q1:-17.02655	79	87	1086.5318603515625
pepb22a3	b22.a1.a1	sp|P08621|RU17_HUMAN	sp|P08621|RU17_HUMAN U1 small nuclear ribonucleoprotein 70 kDa OS=Homo sapiens GN=SNRNP70 PE=1 SV=2	GYAFIEYEHER		145	155	1413.643798828125
pepb22a1	b22.a1.a1	sp|P08621|RU17_HUMAN	sp|P08621|RU17_HUMAN U1 small nuclear ribonucleoprotein 70 kDa OS=Homo sapiens GN=SNRNP70 PE=1 SV=2	DPIPYLPPLEK		17	27	1281.7093505859375
pepb22b10	b22.a2.a1	tr|M0QYR1|M0QYR1_HUMAN	tr|M0QYR1|M0QYR1_HUMAN U1 small nuclear ribonucleoprotein 70 kDa (Fragment) OS=Homo sapiens GN=SNRNP70 PE=4 SV=1	VNYDTTESK		44	52	1056.4847412109375
pepb22a6	b22.a2.a1	tr|M0QYR1|M0QYR1_HUMAN	tr|M0QYR1|M0QYR1_HUMAN U1 small nuclear ribonucleoprotein 70 kDa (Fragment) OS=Homo sapiens GN=SNRNP70 PE=4 SV=1	PNAQGDAFK		29	37	947.45849609375
pepb22a8	b22.a2.a1	tr|M0QYR1|M0QYR1_HUMAN	tr|M0QYR1|M0QYR1_HUMAN U1 small nuclear ribonucleoprotein 70 kDa (Fragment) OS=Homo sapiens GN=SNRNP70 PE=4 SV=1	RQQEVETELK		12	21	1259.659423828125
pepb22a4	b22.a2.a1	tr|M0QYR1|M0QYR1_HUMAN	tr|M0QYR1|M0QYR1_HUMAN U1 small nuclear ribonucleoprotein 70 kDa (Fragment) OS=Homo sapiens GN=SNRNP70 PE=4 SV=1	MWDPHNDPNAQGDAFK	M1:+15.99491	22	37	1858.78173828125
pepb22a7	b22.a2.a1	tr|M0QYR1|M0QYR1_HUMAN	tr|M0QYR1|M0QYR1_HUMAN U1 small nuclear ribonucleoprotein 70 kDa (Fragment) OS=Homo sapiens GN=SNRNP70 PE=4 SV=1	QQEVETELK	Q1:-17.02655	13	21	1086.5318603515625
pepb22a3	b22.a2.a1	tr|M0QYR1|M0QYR1_HUMAN	tr|M0QYR1|M0QYR1_HUMAN U1 small nuclear ribonucleoprotein 70 kDa (Fragment) OS=Homo sapiens GN=SNRNP70 PE=4 SV=1	GYAFIEYEHER		79	89	1413.643798828125
pepb23a7	b23.a1.a1	sp|P17480-2|UBF1_HUMAN	sp|P17480-2|UBF1_HUMAN Isoform UBF2 of Nucleolar transcription factor 1 OS=Homo sapiens GN=UBTF	SDIPEKPK		193	200	913.4993286132812
pepb23a9	b23.a1.a1	sp|P17480-2|UBF1_HUMAN	sp|P17480-2|UBF1_HUMAN Isoform UBF2 of Nucleolar transcription factor 1 OS=Homo sapiens GN=UBTF	TTESHMDWEK		48	57	1263.531494140625
pepb23b10	b23.a1.a1	sp|P17480-2|UBF1_HUMAN	sp|P17480-2|UBF1_HUMAN Isoform UBF2 of Nucleolar transcription factor 1 OS=Homo sapiens GN=UBTF	VRPDEIMR		217	224	1015.5358276367188
pepb23a3	b23.a1.a1	sp|P17480-2|UBF1_HUMAN	sp|P17480-2|UBF1_HUMAN Isoform UBF2 of Nucleolar transcription factor 1 OS=Homo sapiens GN=UBTF	FREDHPDLIQNAK		179	191	1582.7977294921875
pepb23a5	b23.a1.a1	sp|P17480-2|UBF1_HUMAN	sp|P17480-2|UBF1_HUMAN Isoform UBF2 of Nucleolar transcription factor 1 OS=Homo sapiens GN=UBTF	HPELNISEEGITK		230	242	1466.7490234375
pepb23b11	b23.a1.a1	sp|P17480-2|UBF1_HUMAN	sp|P17480-2|UBF1_HUMAN Isoform UBF2 of Nucleolar transcription factor 1 OS=Homo sapiens GN=UBTF	WVEISNEVR		72	80	1131.5797119140625
pepb23a2	b23.a1.a1	sp|P17480-2|UBF1_HUMAN	sp|P17480-2|UBF1_HUMAN Isoform UBF2 of Nucleolar transcription factor 1 OS=Homo sapiens GN=UBTF	FLESLPEEEQQR		324	335	1504.7281494140625
pepb23a6	b23.a1.a1	sp|P17480-2|UBF1_HUMAN	sp|P17480-2|UBF1_HUMAN Isoform UBF2 of Nucleolar transcription factor 1 OS=Homo sapiens GN=UBTF	QLQEERPELSESELTR	Q1:-17.02655	387	402	1926.9407958984375
pepb23a4	b23.a1.a1	sp|P17480-2|UBF1_HUMAN	sp|P17480-2|UBF1_HUMAN Isoform UBF2 of Nucleolar transcription factor 1 OS=Homo sapiens GN=UBTF	FSQELLSNGELNHLPLK		541	557	1939.02880859375
pepb23a8	b23.a1.a1	sp|P17480-2|UBF1_HUMAN	sp|P17480-2|UBF1_HUMAN Isoform UBF2 of Nucleolar transcription factor 1 OS=Homo sapiens GN=UBTF	TLTELILDAQEHVK		84	97	1609.8800048828125
pepb23a1	b23.a1.a1	sp|P17480-2|UBF1_HUMAN	sp|P17480-2|UBF1_HUMAN Isoform UBF2 of Nucleolar transcription factor 1 OS=Homo sapiens GN=UBTF	AEEIWQQSVIGDYLAR		451	466	1877.9395751953125
pepb23a7	b23.a1.a2	tr|E9PKP7|E9PKP7_HUMAN	tr|E9PKP7|E9PKP7_HUMAN Nucleolar transcription factor 1 OS=Homo sapiens GN=UBTF PE=2 SV=1	SDIPEKPK		193	200	913.4993286132812
pepb23a9	b23.a1.a2	tr|E9PKP7|E9PKP7_HUMAN	tr|E9PKP7|E9PKP7_HUMAN Nucleolar transcription factor 1 OS=Homo sapiens GN=UBTF PE=2 SV=1	TTESHMDWEK		48	57	1263.531494140625
pepb23b10	b23.a1.a2	tr|E9PKP7|E9PKP7_HUMAN	tr|E9PKP7|E9PKP7_HUMAN Nucleolar transcription factor 1 OS=Homo sapiens GN=UBTF PE=2 SV=1	VRPDEIMR		217	224	1015.5358276367188
pepb23a3	b23.a1.a2	tr|E9PKP7|E9PKP7_HUMAN	tr|E9PKP7|E9PKP7_HUMAN Nucleolar transcription factor 1 OS=Homo sapiens GN=UBTF PE=2 SV=1	FREDHPDLIQNAK		179	191	1582.7977294921875
pepb23a5	b23.a1.a2	tr|E9PKP7|E9PKP7_HUMAN	tr|E9PKP7|E9PKP7_HUMAN Nucleolar transcription factor 1 OS=Homo sapiens GN=UBTF PE=2 SV=1	HPELNISEEGITK		230	242	1466.7490234375
pepb23b11	b23.a1.a2	tr|E9PKP7|E9PKP7_HUMAN	tr|E9PKP7|E9PKP7_HUMAN Nucleolar transcription factor 1 OS=Homo sapiens GN=UBTF PE=2 SV=1	WVEISNEVR		72	80	1131.5797119140625
pepb23a2	b23.a1.a2	tr|E9PKP7|E9PKP7_HUMAN	tr|E9PKP7|E9PKP7_HUMAN Nucleolar transcription factor 1 OS=Homo sapiens GN=UBTF PE=2 SV=1	FLESLPEEEQQR		324	335	1504.7281494140625
pepb23a6	b23.a1.a2	tr|E9PKP7|E9PKP7_HUMAN	tr|E9PKP7|E9PKP7_HUMAN Nucleolar transcription factor 1 OS=Homo sapiens GN=UBTF PE=2 SV=1	QLQEERPELSESELTR	Q1:-17.02655	387	402	1926.9407958984375
pepb23a4	b23.a1.a2	tr|E9PKP7|E9PKP7_HUMAN	tr|E9PKP7|E9PKP7_HUMAN Nucleolar transcription factor 1 OS=Homo sapiens GN=UBTF PE=2 SV=1	FSQELLSNGELNHLPLK		541	557	1939.02880859375
pepb23a8	b23.a1.a2	tr|E9PKP7|E9PKP7_HUMAN	tr|E9PKP7|E9PKP7_HUMAN Nucleolar transcription factor 1 OS=Homo sapiens GN=UBTF PE=2 SV=1	TLTELILDAQEHVK		84	97	1609.8800048828125
pepb23a1	b23.a1.a2	tr|E9PKP7|E9PKP7_HUMAN	tr|E9PKP7|E9PKP7_HUMAN Nucleolar transcription factor 1 OS=Homo sapiens GN=UBTF PE=2 SV=1	AEEIWQQSVIGDYLAR		451	466	1877.9395751953125
pepb24b11	b24.a1.a1	sp|P12956|XRCC6_HUMAN	sp|P12956|XRCC6_HUMAN X-ray repair cross-complementing protein 6 OS=Homo sapiens GN=XRCC6 PE=1 SV=2	VHFEESSK		231	238	962.4581909179688
pepb24b10	b24.a1.a1	sp|P12956|XRCC6_HUMAN	sp|P12956|XRCC6_HUMAN X-ray repair cross-complementing protein 6 OS=Homo sapiens GN=XRCC6 PE=1 SV=2	VEYSEEELK		557	565	1125.5313720703125
pepb24a7	b24.a1.a1	sp|P12956|XRCC6_HUMAN	sp|P12956|XRCC6_HUMAN X-ray repair cross-complementing protein 6 OS=Homo sapiens GN=XRCC6 PE=1 SV=2	IMLFTNEDNPHGNDSAK	M2:+15.99491	166	182	1918.8603515625
pepb24a5	b24.a1.a1	sp|P12956|XRCC6_HUMAN	sp|P12956|XRCC6_HUMAN X-ray repair cross-complementing protein 6 OS=Homo sapiens GN=XRCC6 PE=1 SV=2	ELVYPPDYNPEGK		527	539	1520.7271728515625
pepb24a9	b24.a1.a1	sp|P12956|XRCC6_HUMAN	sp|P12956|XRCC6_HUMAN X-ray repair cross-complementing protein 6 OS=Homo sapiens GN=XRCC6 PE=1 SV=2	TFNTSTGGLLLPSDTK		302	317	1651.854248046875
pepb24a6	b24.a1.a1	sp|P12956|XRCC6_HUMAN	sp|P12956|XRCC6_HUMAN X-ray repair cross-complementing protein 6 OS=Homo sapiens GN=XRCC6 PE=1 SV=2	FTVPMLK		576	582	835.4749755859375
pepb24a8	b24.a1.a1	sp|P12956|XRCC6_HUMAN	sp|P12956|XRCC6_HUMAN X-ray repair cross-complementing protein 6 OS=Homo sapiens GN=XRCC6 PE=1 SV=2	NIYVLQELDNPGAK		101	114	1573.822509765625
pepb24a2	b24.a1.a1	sp|P12956|XRCC6_HUMAN	sp|P12956|XRCC6_HUMAN X-ray repair cross-complementing protein 6 OS=Homo sapiens GN=XRCC6 PE=1 SV=2	DIISIAEDEDLR		219	230	1388.6907958984375
pepb24a4	b24.a1.a1	sp|P12956|XRCC6_HUMAN	sp|P12956|XRCC6_HUMAN X-ray repair cross-complementing protein 6 OS=Homo sapiens GN=XRCC6 PE=1 SV=2	DTGIFLDLMHLK	M9:+15.99491	195	206	1418.7352294921875
pepb24a3	b24.a1.a1	sp|P12956|XRCC6_HUMAN	sp|P12956|XRCC6_HUMAN X-ray repair cross-complementing protein 6 OS=Homo sapiens GN=XRCC6 PE=1 SV=2	DSLIFLVDASK		36	46	1207.6573486328125
pepb24a1	b24.a1.a1	sp|P12956|XRCC6_HUMAN	sp|P12956|XRCC6_HUMAN X-ray repair cross-complementing protein 6 OS=Homo sapiens GN=XRCC6 PE=1 SV=2	DLLAVVFYGTEK		81	92	1354.7257080078125
pepb25a3	b25.a1.a1	sp|Q16630-2|CPSF6_HUMAN	sp|Q16630-2|CPSF6_HUMAN Isoform 2 of Cleavage and polyadenylation specificity factor subunit 6 OS=Homo sapiens GN=CPSF6	GDYGPPGR		430	437	818.3795776367188
pepb25a2	b25.a1.a1	sp|Q16630-2|CPSF6_HUMAN	sp|Q16630-2|CPSF6_HUMAN Isoform 2 of Cleavage and polyadenylation specificity factor subunit 6 OS=Homo sapiens GN=CPSF6	DYMDTLPPTVGDDVGK	M3:+15.99491	51	66	1738.784423828125
pepb25a8	b25.a1.a1	sp|Q16630-2|CPSF6_HUMAN	sp|Q16630-2|CPSF6_HUMAN Isoform 2 of Cleavage and polyadenylation specificity factor subunit 6 OS=Homo sapiens GN=CPSF6	QFLSQFEMQSR	M8:+15.99491	162	172	1416.657958984375
pepb25a4	b25.a1.a1	sp|Q16630-2|CPSF6_HUMAN	sp|Q16630-2|CPSF6_HUMAN Isoform 2 of Cleavage and polyadenylation specificity factor subunit 6 OS=Homo sapiens GN=CPSF6	GFALVGVGSEASSK		125	138	1308.6798095703125
pepb25b10	b25.a1.a1	sp|Q16630-2|CPSF6_HUMAN	sp|Q16630-2|CPSF6_HUMAN Isoform 2 of Cleavage and polyadenylation specificity factor subunit 6 OS=Homo sapiens GN=CPSF6	TPLSEAEFEEIMNR	M12:+15.99491	444	457	1681.774169921875
pepb25a7	b25.a1.a1	sp|Q16630-2|CPSF6_HUMAN	sp|Q16630-2|CPSF6_HUMAN Isoform 2 of Cleavage and polyadenylation specificity factor subunit 6 OS=Homo sapiens GN=CPSF6	QFLSQFEMQSR		162	172	1400.6630859375
pepb25a1	b25.a1.a1	sp|Q16630-2|CPSF6_HUMAN	sp|Q16630-2|CPSF6_HUMAN Isoform 2 of Cleavage and polyadenylation specificity factor subunit 6 OS=Homo sapiens GN=CPSF6	DYMDTLPPTVGDDVGK		51	66	1722.78955078125
pepb25a9	b25.a1.a1	sp|Q16630-2|CPSF6_HUMAN	sp|Q16630-2|CPSF6_HUMAN Isoform 2 of Cleavage and polyadenylation specificity factor subunit 6 OS=Homo sapiens GN=CPSF6	TPLSEAEFEEIMNR		444	457	1665.779296875
pepb25a6	b25.a1.a1	sp|Q16630-2|CPSF6_HUMAN	sp|Q16630-2|CPSF6_HUMAN Isoform 2 of Cleavage and polyadenylation specificity factor subunit 6 OS=Homo sapiens GN=CPSF6	QFLSQFEMQSR	M8:+15.99491 Q1:-17.02655	162	172	1399.6314697265625
pepb25a5	b25.a1.a1	sp|Q16630-2|CPSF6_HUMAN	sp|Q16630-2|CPSF6_HUMAN Isoform 2 of Cleavage and polyadenylation specificity factor subunit 6 OS=Homo sapiens GN=CPSF6	QFLSQFEMQSR	Q1:-17.02655	162	172	1383.6365966796875
pepb25a3	b25.a1.a2	sp|Q16630-3|CPSF6_HUMAN	sp|Q16630-3|CPSF6_HUMAN Isoform 3 of Cleavage and polyadenylation specificity factor subunit 6 OS=Homo sapiens GN=CPSF6	GDYGPPGR		320	327	818.3795776367188
pepb25a2	b25.a1.a2	sp|Q16630-3|CPSF6_HUMAN	sp|Q16630-3|CPSF6_HUMAN Isoform 3 of Cleavage and polyadenylation specificity factor subunit 6 OS=Homo sapiens GN=CPSF6	DYMDTLPPTVGDDVGK	M3:+15.99491	51	66	1738.784423828125
pepb25a8	b25.a1.a2	sp|Q16630-3|CPSF6_HUMAN	sp|Q16630-3|CPSF6_HUMAN Isoform 3 of Cleavage and polyadenylation specificity factor subunit 6 OS=Homo sapiens GN=CPSF6	QFLSQFEMQSR	M8:+15.99491	162	172	1416.657958984375
pepb25a4	b25.a1.a2	sp|Q16630-3|CPSF6_HUMAN	sp|Q16630-3|CPSF6_HUMAN Isoform 3 of Cleavage and polyadenylation specificity factor subunit 6 OS=Homo sapiens GN=CPSF6	GFALVGVGSEASSK		125	138	1308.6798095703125
pepb25b10	b25.a1.a2	sp|Q16630-3|CPSF6_HUMAN	sp|Q16630-3|CPSF6_HUMAN Isoform 3 of Cleavage and polyadenylation specificity factor subunit 6 OS=Homo sapiens GN=CPSF6	TPLSEAEFEEIMNR	M12:+15.99491	334	347	1681.774169921875
pepb25a7	b25.a1.a2	sp|Q16630-3|CPSF6_HUMAN	sp|Q16630-3|CPSF6_HUMAN Isoform 3 of Cleavage and polyadenylation specificity factor subunit 6 OS=Homo sapiens GN=CPSF6	QFLSQFEMQSR		162	172	1400.6630859375
pepb25a1	b25.a1.a2	sp|Q16630-3|CPSF6_HUMAN	sp|Q16630-3|CPSF6_HUMAN Isoform 3 of Cleavage and polyadenylation specificity factor subunit 6 OS=Homo sapiens GN=CPSF6	DYMDTLPPTVGDDVGK		51	66	1722.78955078125
pepb25a9	b25.a1.a2	sp|Q16630-3|CPSF6_HUMAN	sp|Q16630-3|CPSF6_HUMAN Isoform 3 of Cleavage and polyadenylation specificity factor subunit 6 OS=Homo sapiens GN=CPSF6	TPLSEAEFEEIMNR		334	347	1665.779296875
pepb25a6	b25.a1.a2	sp|Q16630-3|CPSF6_HUMAN	sp|Q16630-3|CPSF6_HUMAN Isoform 3 of Cleavage and polyadenylation specificity factor subunit 6 OS=Homo sapiens GN=CPSF6	QFLSQFEMQSR	M8:+15.99491 Q1:-17.02655	162	172	1399.6314697265625
pepb25a5	b25.a1.a2	sp|Q16630-3|CPSF6_HUMAN	sp|Q16630-3|CPSF6_HUMAN Isoform 3 of Cleavage and polyadenylation specificity factor subunit 6 OS=Homo sapiens GN=CPSF6	QFLSQFEMQSR	Q1:-17.02655	162	172	1383.6365966796875
pepb25a3	b25.a1.a3	sp|Q16630|CPSF6_HUMAN	sp|Q16630|CPSF6_HUMAN Cleavage and polyadenylation specificity factor subunit 6 OS=Homo sapiens GN=CPSF6 PE=1 SV=2	GDYGPPGR		393	400	818.3795776367188
pepb25a2	b25.a1.a3	sp|Q16630|CPSF6_HUMAN	sp|Q16630|CPSF6_HUMAN Cleavage and polyadenylation specificity factor subunit 6 OS=Homo sapiens GN=CPSF6 PE=1 SV=2	DYMDTLPPTVGDDVGK	M3:+15.99491	51	66	1738.784423828125
pepb25a8	b25.a1.a3	sp|Q16630|CPSF6_HUMAN	sp|Q16630|CPSF6_HUMAN Cleavage and polyadenylation specificity factor subunit 6 OS=Homo sapiens GN=CPSF6 PE=1 SV=2	QFLSQFEMQSR	M8:+15.99491	162	172	1416.657958984375
pepb25a4	b25.a1.a3	sp|Q16630|CPSF6_HUMAN	sp|Q16630|CPSF6_HUMAN Cleavage and polyadenylation specificity factor subunit 6 OS=Homo sapiens GN=CPSF6 PE=1 SV=2	GFALVGVGSEASSK		125	138	1308.6798095703125
pepb25b10	b25.a1.a3	sp|Q16630|CPSF6_HUMAN	sp|Q16630|CPSF6_HUMAN Cleavage and polyadenylation specificity factor subunit 6 OS=Homo sapiens GN=CPSF6 PE=1 SV=2	TPLSEAEFEEIMNR	M12:+15.99491	407	420	1681.774169921875
pepb25a7	b25.a1.a3	sp|Q16630|CPSF6_HUMAN	sp|Q16630|CPSF6_HUMAN Cleavage and polyadenylation specificity factor subunit 6 OS=Homo sapiens GN=CPSF6 PE=1 SV=2	QFLSQFEMQSR		162	172	1400.6630859375
pepb25a1	b25.a1.a3	sp|Q16630|CPSF6_HUMAN	sp|Q16630|CPSF6_HUMAN Cleavage and polyadenylation specificity factor subunit 6 OS=Homo sapiens GN=CPSF6 PE=1 SV=2	DYMDTLPPTVGDDVGK		51	66	1722.78955078125
pepb25a9	b25.a1.a3	sp|Q16630|CPSF6_HUMAN	sp|Q16630|CPSF6_HUMAN Cleavage and polyadenylation specificity factor subunit 6 OS=Homo sapiens GN=CPSF6 PE=1 SV=2	TPLSEAEFEEIMNR		407	420	1665.779296875
pepb25a6	b25.a1.a3	sp|Q16630|CPSF6_HUMAN	sp|Q16630|CPSF6_HUMAN Cleavage and polyadenylation specificity factor subunit 6 OS=Homo sapiens GN=CPSF6 PE=1 SV=2	QFLSQFEMQSR	M8:+15.99491 Q1:-17.02655	162	172	1399.6314697265625
pepb25a5	b25.a1.a3	sp|Q16630|CPSF6_HUMAN	sp|Q16630|CPSF6_HUMAN Cleavage and polyadenylation specificity factor subunit 6 OS=Homo sapiens GN=CPSF6 PE=1 SV=2	QFLSQFEMQSR	Q1:-17.02655	162	172	1383.6365966796875
pepb25a3	b25.a1.a4	tr|F8WJN3|F8WJN3_HUMAN	tr|F8WJN3|F8WJN3_HUMAN Cleavage and polyadenylation-specificity factor subunit 6 OS=Homo sapiens GN=CPSF6 PE=2 SV=1	GDYGPPGR		320	327	818.3795776367188
pepb25a2	b25.a1.a4	tr|F8WJN3|F8WJN3_HUMAN	tr|F8WJN3|F8WJN3_HUMAN Cleavage and polyadenylation-specificity factor subunit 6 OS=Homo sapiens GN=CPSF6 PE=2 SV=1	DYMDTLPPTVGDDVGK	M3:+15.99491	51	66	1738.784423828125
pepb25a8	b25.a1.a4	tr|F8WJN3|F8WJN3_HUMAN	tr|F8WJN3|F8WJN3_HUMAN Cleavage and polyadenylation-specificity factor subunit 6 OS=Homo sapiens GN=CPSF6 PE=2 SV=1	QFLSQFEMQSR	M8:+15.99491	162	172	1416.657958984375
pepb25a4	b25.a1.a4	tr|F8WJN3|F8WJN3_HUMAN	tr|F8WJN3|F8WJN3_HUMAN Cleavage and polyadenylation-specificity factor subunit 6 OS=Homo sapiens GN=CPSF6 PE=2 SV=1	GFALVGVGSEASSK		125	138	1308.6798095703125
pepb25b10	b25.a1.a4	tr|F8WJN3|F8WJN3_HUMAN	tr|F8WJN3|F8WJN3_HUMAN Cleavage and polyadenylation-specificity factor subunit 6 OS=Homo sapiens GN=CPSF6 PE=2 SV=1	TPLSEAEFEEIMNR	M12:+15.99491	334	347	1681.774169921875
pepb25a7	b25.a1.a4	tr|F8WJN3|F8WJN3_HUMAN	tr|F8WJN3|F8WJN3_HUMAN Cleavage and polyadenylation-specificity factor subunit 6 OS=Homo sapiens GN=CPSF6 PE=2 SV=1	QFLSQFEMQSR		162	172	1400.6630859375
pepb25a1	b25.a1.a4	tr|F8WJN3|F8WJN3_HUMAN	tr|F8WJN3|F8WJN3_HUMAN Cleavage and polyadenylation-specificity factor subunit 6 OS=Homo sapiens GN=CPSF6 PE=2 SV=1	DYMDTLPPTVGDDVGK		51	66	1722.78955078125
pepb25a9	b25.a1.a4	tr|F8WJN3|F8WJN3_HUMAN	tr|F8WJN3|F8WJN3_HUMAN Cleavage and polyadenylation-specificity factor subunit 6 OS=Homo sapiens GN=CPSF6 PE=2 SV=1	TPLSEAEFEEIMNR		334	347	1665.779296875
pepb25a6	b25.a1.a4	tr|F8WJN3|F8WJN3_HUMAN	tr|F8WJN3|F8WJN3_HUMAN Cleavage and polyadenylation-specificity factor subunit 6 OS=Homo sapiens GN=CPSF6 PE=2 SV=1	QFLSQFEMQSR	M8:+15.99491 Q1:-17.02655	162	172	1399.6314697265625
pepb25a5	b25.a1.a4	tr|F8WJN3|F8WJN3_HUMAN	tr|F8WJN3|F8WJN3_HUMAN Cleavage and polyadenylation-specificity factor subunit 6 OS=Homo sapiens GN=CPSF6 PE=2 SV=1	QFLSQFEMQSR	Q1:-17.02655	162	172	1383.6365966796875
pepb26a2	b26.a1.a1	sp|O75533|SF3B1_HUMAN	sp|O75533|SF3B1_HUMAN Splicing factor 3B subunit 1 OS=Homo sapiens GN=SF3B1 PE=1 SV=3	GDTPGHATPGHGGATSSAR		271	289	1733.79541015625
pepb26a3	b26.a1.a1	sp|O75533|SF3B1_HUMAN	sp|O75533|SF3B1_HUMAN Splicing factor 3B subunit 1 OS=Homo sapiens GN=SF3B1 PE=1 SV=3	GSETPGATPGSK		241	252	1088.5223388671875
pepb26a1	b26.a1.a1	sp|O75533|SF3B1_HUMAN	sp|O75533|SF3B1_HUMAN Splicing factor 3B subunit 1 OS=Homo sapiens GN=SF3B1 PE=1 SV=3	GAEYVSAR		1046	1053	852.42138671875
pepb26a6	b26.a1.a1	sp|O75533|SF3B1_HUMAN	sp|O75533|SF3B1_HUMAN Splicing factor 3B subunit 1 OS=Homo sapiens GN=SF3B1 PE=1 SV=3	THEDIEAQIR		7	16	1211.6019287109375
pepb26a7	b26.a1.a1	sp|O75533|SF3B1_HUMAN	sp|O75533|SF3B1_HUMAN Splicing factor 3B subunit 1 OS=Homo sapiens GN=SF3B1 PE=1 SV=3	VGAAEIISR		844	852	915.5261840820312
pepb26a4	b26.a1.a1	sp|O75533|SF3B1_HUMAN	sp|O75533|SF3B1_HUMAN Splicing factor 3B subunit 1 OS=Homo sapiens GN=SF3B1 PE=1 SV=3	IVDDLKDEAEQYR		853	865	1593.77587890625
pepb26a8	b26.a1.a1	sp|O75533|SF3B1_HUMAN	sp|O75533|SF3B1_HUMAN Splicing factor 3B subunit 1 OS=Homo sapiens GN=SF3B1 PE=1 SV=3	VPELNVQNGVLK		1138	1149	1309.748046875
pepb26a9	b26.a1.a1	sp|O75533|SF3B1_HUMAN	sp|O75533|SF3B1_HUMAN Splicing factor 3B subunit 1 OS=Homo sapiens GN=SF3B1 PE=1 SV=3	WDETPASQMGGSTPVLTPGK		338	357	2058.98046875
pepb26a5	b26.a1.a1	sp|O75533|SF3B1_HUMAN	sp|O75533|SF3B1_HUMAN Splicing factor 3B subunit 1 OS=Homo sapiens GN=SF3B1 PE=1 SV=3	QLVDTTVELANK	Q1:-17.02655	832	843	1313.695068359375
pepb27a7	b27.a1.a1	sp|Q14008-2|CKAP5_HUMAN	sp|Q14008-2|CKAP5_HUMAN Isoform 2 of Cytoskeleton-associated protein 5 OS=Homo sapiens GN=CKAP5	SQQELEAK		234	241	932.4688110351562
pepb27a4	b27.a1.a1	sp|Q14008-2|CKAP5_HUMAN	sp|Q14008-2|CKAP5_HUMAN Isoform 2 of Cytoskeleton-associated protein 5 OS=Homo sapiens GN=CKAP5	HINDSAPEVR		447	456	1137.5650634765625
pepb27a8	b27.a1.a1	sp|Q14008-2|CKAP5_HUMAN	sp|Q14008-2|CKAP5_HUMAN Isoform 2 of Cytoskeleton-associated protein 5 OS=Homo sapiens GN=CKAP5	TALAATNPAVR		762	772	1084.6114501953125
pepb27a9	b27.a1.a1	sp|Q14008-2|CKAP5_HUMAN	sp|Q14008-2|CKAP5_HUMAN Isoform 2 of Cytoskeleton-associated protein 5 OS=Homo sapiens GN=CKAP5	TTGEVVSGVVSK		85	96	1162.6318359375
pepb27a3	b27.a1.a1	sp|Q14008-2|CKAP5_HUMAN	sp|Q14008-2|CKAP5_HUMAN Isoform 2 of Cytoskeleton-associated protein 5 OS=Homo sapiens GN=CKAP5	FVTDSNAVVQLK		56	67	1320.7159423828125
pepb27a1	b27.a1.a1	sp|Q14008-2|CKAP5_HUMAN	sp|Q14008-2|CKAP5_HUMAN Isoform 2 of Cytoskeleton-associated protein 5 OS=Homo sapiens GN=CKAP5	DAAFEALGTALK		457	468	1206.6368408203125
pepb27a2	b27.a1.a1	sp|Q14008-2|CKAP5_HUMAN	sp|Q14008-2|CKAP5_HUMAN Isoform 2 of Cytoskeleton-associated protein 5 OS=Homo sapiens GN=CKAP5	FIQPNIGELPTALK		893	906	1540.873779296875
pepb27a5	b27.a1.a1	sp|Q14008-2|CKAP5_HUMAN	sp|Q14008-2|CKAP5_HUMAN Isoform 2 of Cytoskeleton-associated protein 5 OS=Homo sapiens GN=CKAP5	LDDIFEPVLIPEPK		1510	1523	1624.8836669921875
pepb27a6	b27.a1.a1	sp|Q14008-2|CKAP5_HUMAN	sp|Q14008-2|CKAP5_HUMAN Isoform 2 of Cytoskeleton-associated protein 5 OS=Homo sapiens GN=CKAP5	NLGIPIITVLGDSK		941	954	1439.84716796875
pepb27a7	b27.a1.a2	sp|Q14008-3|CKAP5_HUMAN	sp|Q14008-3|CKAP5_HUMAN Isoform 3 of Cytoskeleton-associated protein 5 OS=Homo sapiens GN=CKAP5	SQQELEAK		234	241	932.4688110351562
pepb27a4	b27.a1.a2	sp|Q14008-3|CKAP5_HUMAN	sp|Q14008-3|CKAP5_HUMAN Isoform 3 of Cytoskeleton-associated protein 5 OS=Homo sapiens GN=CKAP5	HINDSAPEVR		447	456	1137.5650634765625
pepb27a8	b27.a1.a2	sp|Q14008-3|CKAP5_HUMAN	sp|Q14008-3|CKAP5_HUMAN Isoform 3 of Cytoskeleton-associated protein 5 OS=Homo sapiens GN=CKAP5	TALAATNPAVR		762	772	1084.6114501953125
pepb27a9	b27.a1.a2	sp|Q14008-3|CKAP5_HUMAN	sp|Q14008-3|CKAP5_HUMAN Isoform 3 of Cytoskeleton-associated protein 5 OS=Homo sapiens GN=CKAP5	TTGEVVSGVVSK		85	96	1162.6318359375
pepb27a3	b27.a1.a2	sp|Q14008-3|CKAP5_HUMAN	sp|Q14008-3|CKAP5_HUMAN Isoform 3 of Cytoskeleton-associated protein 5 OS=Homo sapiens GN=CKAP5	FVTDSNAVVQLK		56	67	1320.7159423828125
pepb27a1	b27.a1.a2	sp|Q14008-3|CKAP5_HUMAN	sp|Q14008-3|CKAP5_HUMAN Isoform 3 of Cytoskeleton-associated protein 5 OS=Homo sapiens GN=CKAP5	DAAFEALGTALK		457	468	1206.6368408203125
pepb27a2	b27.a1.a2	sp|Q14008-3|CKAP5_HUMAN	sp|Q14008-3|CKAP5_HUMAN Isoform 3 of Cytoskeleton-associated protein 5 OS=Homo sapiens GN=CKAP5	FIQPNIGELPTALK		893	906	1540.873779296875
pepb27a5	b27.a1.a2	sp|Q14008-3|CKAP5_HUMAN	sp|Q14008-3|CKAP5_HUMAN Isoform 3 of Cytoskeleton-associated protein 5 OS=Homo sapiens GN=CKAP5	LDDIFEPVLIPEPK		1510	1523	1624.8836669921875
pepb27a6	b27.a1.a2	sp|Q14008-3|CKAP5_HUMAN	sp|Q14008-3|CKAP5_HUMAN Isoform 3 of Cytoskeleton-associated protein 5 OS=Homo sapiens GN=CKAP5	NLGIPIITVLGDSK		941	954	1439.84716796875
pepb27a7	b27.a1.a3	sp|Q14008|CKAP5_HUMAN	sp|Q14008|CKAP5_HUMAN Cytoskeleton-associated protein 5 OS=Homo sapiens GN=CKAP5 PE=1 SV=3	SQQELEAK		234	241	932.4688110351562
pepb27a4	b27.a1.a3	sp|Q14008|CKAP5_HUMAN	sp|Q14008|CKAP5_HUMAN Cytoskeleton-associated protein 5 OS=Homo sapiens GN=CKAP5 PE=1 SV=3	HINDSAPEVR		447	456	1137.5650634765625
pepb27a8	b27.a1.a3	sp|Q14008|CKAP5_HUMAN	sp|Q14008|CKAP5_HUMAN Cytoskeleton-associated protein 5 OS=Homo sapiens GN=CKAP5 PE=1 SV=3	TALAATNPAVR		762	772	1084.6114501953125
pepb27a9	b27.a1.a3	sp|Q14008|CKAP5_HUMAN	sp|Q14008|CKAP5_HUMAN Cytoskeleton-associated protein 5 OS=Homo sapiens GN=CKAP5 PE=1 SV=3	TTGEVVSGVVSK		85	96	1162.6318359375
pepb27a3	b27.a1.a3	sp|Q14008|CKAP5_HUMAN	sp|Q14008|CKAP5_HUMAN Cytoskeleton-associated protein 5 OS=Homo sapiens GN=CKAP5 PE=1 SV=3	FVTDSNAVVQLK		56	67	1320.7159423828125
pepb27a1	b27.a1.a3	sp|Q14008|CKAP5_HUMAN	sp|Q14008|CKAP5_HUMAN Cytoskeleton-associated protein 5 OS=Homo sapiens GN=CKAP5 PE=1 SV=3	DAAFEALGTALK		457	468	1206.6368408203125
pepb27a2	b27.a1.a3	sp|Q14008|CKAP5_HUMAN	sp|Q14008|CKAP5_HUMAN Cytoskeleton-associated protein 5 OS=Homo sapiens GN=CKAP5 PE=1 SV=3	FIQPNIGELPTALK		893	906	1540.873779296875
pepb27a5	b27.a1.a3	sp|Q14008|CKAP5_HUMAN	sp|Q14008|CKAP5_HUMAN Cytoskeleton-associated protein 5 OS=Homo sapiens GN=CKAP5 PE=1 SV=3	LDDIFEPVLIPEPK		1510	1523	1624.8836669921875
pepb27a6	b27.a1.a3	sp|Q14008|CKAP5_HUMAN	sp|Q14008|CKAP5_HUMAN Cytoskeleton-associated protein 5 OS=Homo sapiens GN=CKAP5 PE=1 SV=3	NLGIPIITVLGDSK		941	954	1439.84716796875
pepb28a7	b28.a1.a1	sp|P13010|XRCC5_HUMAN	sp|P13010|XRCC5_HUMAN X-ray repair cross-complementing protein 5 OS=Homo sapiens GN=XRCC5 PE=1 SV=3	VDEEQMK		326	332	878.392822265625
pepb28a3	b28.a1.a1	sp|P13010|XRCC5_HUMAN	sp|P13010|XRCC5_HUMAN X-ray repair cross-complementing protein 5 OS=Homo sapiens GN=XRCC5 PE=1 SV=3	EEASGSSVTAEEAK		689	702	1394.6285400390625
pepb28a1	b28.a1.a1	sp|P13010|XRCC5_HUMAN	sp|P13010|XRCC5_HUMAN X-ray repair cross-complementing protein 5 OS=Homo sapiens GN=XRCC5 PE=1 SV=3	ANPQVGVAFPH		401	411	1136.5850830078125
pepb28a8	b28.a1.a1	sp|P13010|XRCC5_HUMAN	sp|P13010|XRCC5_HUMAN X-ray repair cross-complementing protein 5 OS=Homo sapiens GN=XRCC5 PE=1 SV=3	VITMFVQR		37	44	993.555419921875
pepb28a2	b28.a1.a1	sp|P13010|XRCC5_HUMAN	sp|P13010|XRCC5_HUMAN X-ray repair cross-complementing protein 5 OS=Homo sapiens GN=XRCC5 PE=1 SV=3	EDIIQGFR		308	315	977.5054931640625
pepb28a5	b28.a1.a1	sp|P13010|XRCC5_HUMAN	sp|P13010|XRCC5_HUMAN X-ray repair cross-complementing protein 5 OS=Homo sapiens GN=XRCC5 PE=1 SV=3	HIEIFTDLSSR		131	141	1317.68017578125
pepb28a4	b28.a1.a1	sp|P13010|XRCC5_HUMAN	sp|P13010|XRCC5_HUMAN X-ray repair cross-complementing protein 5 OS=Homo sapiens GN=XRCC5 PE=1 SV=3	FFMGNQVLK		355	363	1083.5660400390625
pepb28a6	b28.a1.a1	sp|P13010|XRCC5_HUMAN	sp|P13010|XRCC5_HUMAN X-ray repair cross-complementing protein 5 OS=Homo sapiens GN=XRCC5 PE=1 SV=3	SQLDIIIHSLK		145	155	1266.741943359375
pepb28a9	b28.a1.a1	sp|P13010|XRCC5_HUMAN	sp|P13010|XRCC5_HUMAN X-ray repair cross-complementing protein 5 OS=Homo sapiens GN=XRCC5 PE=1 SV=3	YAPTEAQLNAVDALIDSMSLAK	M18:+15.99491	444	465	2337.164794921875
pepb29a5	b29.a1.a1	sp|P09012|SNRPA_HUMAN	sp|P09012|SNRPA_HUMAN U1 small nuclear ribonucleoprotein A OS=Homo sapiens GN=SNRPA PE=1 SV=3	ITQNNAMK	M7:+15.99491	269	276	935.4619140625
pepb29a8	b29.a1.a1	sp|P09012|SNRPA_HUMAN	sp|P09012|SNRPA_HUMAN U1 small nuclear ribonucleoprotein A OS=Homo sapiens GN=SNRPA PE=1 SV=3	TDSDIIAK		89	96	862.4520874023438
pepb29a6	b29.a1.a1	sp|P09012|SNRPA_HUMAN	sp|P09012|SNRPA_HUMAN U1 small nuclear ribonucleoprotein A OS=Homo sapiens GN=SNRPA PE=1 SV=3	PNHTIYINNLNEK		8	20	1569.8023681640625
pepb29a3	b29.a1.a1	sp|P09012|SNRPA_HUMAN	sp|P09012|SNRPA_HUMAN U1 small nuclear ribonucleoprotein A OS=Homo sapiens GN=SNRPA PE=1 SV=3	AVQGGGATPVVGAVQGPVPGMPPMTQAPR	M21:+15.99491 M24:+15.99491	124	152	2759.397216796875
pepb29a7	b29.a1.a1	sp|P09012|SNRPA_HUMAN	sp|P09012|SNRPA_HUMAN U1 small nuclear ribonucleoprotein A OS=Homo sapiens GN=SNRPA PE=1 SV=3	SMQGFPFYDK	M2:+15.99491	71	80	1235.5406494140625
pepb29a2	b29.a1.a1	sp|P09012|SNRPA_HUMAN	sp|P09012|SNRPA_HUMAN U1 small nuclear ribonucleoprotein A OS=Homo sapiens GN=SNRPA PE=1 SV=3	AVQGGGATPVVGAVQGPVPGMPPMTQAPR	M21:+15.99491	124	152	2743.402099609375
pepb29a4	b29.a1.a1	sp|P09012|SNRPA_HUMAN	sp|P09012|SNRPA_HUMAN U1 small nuclear ribonucleoprotein A OS=Homo sapiens GN=SNRPA PE=1 SV=3	GQAFVIFK		53	60	909.5197143554688
pepb29a1	b29.a1.a1	sp|P09012|SNRPA_HUMAN	sp|P09012|SNRPA_HUMAN U1 small nuclear ribonucleoprotein A OS=Homo sapiens GN=SNRPA PE=1 SV=3	AVQGGGATPVVGAVQGPVPGMPPMTQAPR		124	152	2727.406982421875
pepb30a6	b30.a1.a1	sp|Q13435|SF3B2_HUMAN	sp|Q13435|SF3B2_HUMAN Splicing factor 3B subunit 2 OS=Homo sapiens GN=SF3B2 PE=1 SV=2	KPGDLSDELR		605	614	1129.585205078125
pepb30a1	b30.a1.a1	sp|Q13435|SF3B2_HUMAN	sp|Q13435|SF3B2_HUMAN Splicing factor 3B subunit 2 OS=Homo sapiens GN=SF3B2 PE=1 SV=2	AAVLLEQER		184	192	1028.5738525390625
pepb30a7	b30.a1.a1	sp|Q13435|SF3B2_HUMAN	sp|Q13435|SF3B2_HUMAN Splicing factor 3B subunit 2 OS=Homo sapiens GN=SF3B2 PE=1 SV=2	VGEPVALSEEER		135	146	1314.654052734375
pepb30a5	b30.a1.a1	sp|Q13435|SF3B2_HUMAN	sp|Q13435|SF3B2_HUMAN Splicing factor 3B subunit 2 OS=Homo sapiens GN=SF3B2 PE=1 SV=2	LAQQQAALLMQQEER	M10:+15.99491	149	163	1772.89599609375
pepb30a4	b30.a1.a1	sp|Q13435|SF3B2_HUMAN	sp|Q13435|SF3B2_HUMAN Splicing factor 3B subunit 2 OS=Homo sapiens GN=SF3B2 PE=1 SV=2	LAEIGAPIQGNR		36	47	1238.685546875
pepb30a8	b30.a1.a1	sp|Q13435|SF3B2_HUMAN	sp|Q13435|SF3B2_HUMAN Splicing factor 3B subunit 2 OS=Homo sapiens GN=SF3B2 PE=1 SV=2	YGPPPSYPNLK		639	649	1232.63134765625
pepb30a2	b30.a1.a1	sp|Q13435|SF3B2_HUMAN	sp|Q13435|SF3B2_HUMAN Splicing factor 3B subunit 2 OS=Homo sapiens GN=SF3B2 PE=1 SV=2	FTVAELK		460	466	807.4614868164062
pepb30a3	b30.a1.a1	sp|Q13435|SF3B2_HUMAN	sp|Q13435|SF3B2_HUMAN Splicing factor 3B subunit 2 OS=Homo sapiens GN=SF3B2 PE=1 SV=2	GIEKPPFELPDFIK		516	529	1629.88916015625
pepb30a6	b30.a1.a2	tr|E9PPJ0|E9PPJ0_HUMAN	tr|E9PPJ0|E9PPJ0_HUMAN Splicing factor 3B subunit 2 OS=Homo sapiens GN=SF3B2 PE=2 SV=1	KPGDLSDELR		588	597	1129.585205078125
pepb30a1	b30.a1.a2	tr|E9PPJ0|E9PPJ0_HUMAN	tr|E9PPJ0|E9PPJ0_HUMAN Splicing factor 3B subunit 2 OS=Homo sapiens GN=SF3B2 PE=2 SV=1	AAVLLEQER		167	175	1028.5738525390625
pepb30a7	b30.a1.a2	tr|E9PPJ0|E9PPJ0_HUMAN	tr|E9PPJ0|E9PPJ0_HUMAN Splicing factor 3B subunit 2 OS=Homo sapiens GN=SF3B2 PE=2 SV=1	VGEPVALSEEER		135	146	1314.654052734375
pepb30a5	b30.a1.a2	tr|E9PPJ0|E9PPJ0_HUMAN	tr|E9PPJ0|E9PPJ0_HUMAN Splicing factor 3B subunit 2 OS=Homo sapiens GN=SF3B2 PE=2 SV=1	LAQQQAALLMQQEER	M10:+15.99491	149	163	1772.89599609375
pepb30a4	b30.a1.a2	tr|E9PPJ0|E9PPJ0_HUMAN	tr|E9PPJ0|E9PPJ0_HUMAN Splicing factor 3B subunit 2 OS=Homo sapiens GN=SF3B2 PE=2 SV=1	LAEIGAPIQGNR		36	47	1238.685546875
pepb30a8	b30.a1.a2	tr|E9PPJ0|E9PPJ0_HUMAN	tr|E9PPJ0|E9PPJ0_HUMAN Splicing factor 3B subunit 2 OS=Homo sapiens GN=SF3B2 PE=2 SV=1	YGPPPSYPNLK		622	632	1232.63134765625
pepb30a2	b30.a1.a2	tr|E9PPJ0|E9PPJ0_HUMAN	tr|E9PPJ0|E9PPJ0_HUMAN Splicing factor 3B subunit 2 OS=Homo sapiens GN=SF3B2 PE=2 SV=1	FTVAELK		443	449	807.4614868164062
pepb30a3	b30.a1.a2	tr|E9PPJ0|E9PPJ0_HUMAN	tr|E9PPJ0|E9PPJ0_HUMAN Splicing factor 3B subunit 2 OS=Homo sapiens GN=SF3B2 PE=2 SV=1	GIEKPPFELPDFIK		499	512	1629.88916015625
[truncated: 673 more rows]

## Sheet: X!TandemPipeline informations
X!TandemPipeline version :
3.3.4	Myosine Bodybuildée
X!TandemPipeline filters :
Mode	indiv
[truncated: 5 more rows]
