# Supplementary material for: The human DNA ends proteome uncovers an unexpected entanglement of functional pathways
Source: Nucleic Acids Res. 2016 Feb 25;44(10):4721–33. doi: 10.1093/nar/gkw121 (PMC4889927; doi:10.1093/nar/gkw121)
Supplement: SUPPLEMENTARY DATA [file supp_gkw121_nar-02937-m-2015-File003.zip › berthelot-et-al-spreadsheet-formatted-mass-data/vb134.ods]

## Sheet: proteins
MS Sample :	DaPR130924_VB134_O1943.m
Group ID	Sub-group ID	Protein ID	Description	log(E value)	Coverage	MW	Spectra	Specific	Uniques	Specific uniques	Theoretical number of tryptic peptides	PAI	emPAI	Sub-group proteins	number of MS samples
a1	a1.a1	a1.a1.a1	sp|P78527|PRKDC_HUMAN DNA-dependent protein kinase catalytic subunit OS=Homo sapiens GN=PRKDC PE=1 SV=3	-140.98294067382812	9	468.5	46		38		186	0.24731182795698925	0.767306309557253	1	1
a2	a2.a1	a2.a1.a1	sp|P11388-2|TOP2A_HUMAN Isoform 2 of DNA topoisomerase 2-alpha OS=Homo sapiens GN=TOP2A	-63.046897888183594	10	177.1999969482422	17	13	14	11	72	0.2361111111111111	0.7223091590007094	4	1
a2	a2.a1	a2.a1.a2	sp|P11388-3|TOP2A_HUMAN Isoform 3 of DNA topoisomerase 2-alpha OS=Homo sapiens GN=TOP2A	-63.046897888183594	10	178.39999389648438	17	13	14	11	73	0.2328767123287671	0.7095299442342975	4	1
a2	a2.a1	a2.a1.a3	sp|P11388-4|TOP2A_HUMAN Isoform 4 of DNA topoisomerase 2-alpha OS=Homo sapiens GN=TOP2A	-63.046897888183594	10	182.39999389648438	17	13	14	11	74	0.22972972972972974	0.6971871297521368	4	1
a2	a2.a1	a2.a1.a4	sp|P11388|TOP2A_HUMAN DNA topoisomerase 2-alpha OS=Homo sapiens GN=TOP2A PE=1 SV=3	-63.046897888183594	11	174.10000610351562	17	13	14	11	71	0.23943661971830985	0.7355479611367517	4	1
a2	a2.a2	a2.a2.a1	sp|Q02880-2|TOP2B_HUMAN Isoform Beta-1 of DNA topoisomerase 2-beta OS=Homo sapiens GN=TOP2B	-56.13299560546875	10	182.39999389648438	17	13	15	12	78	0.21794871794871795	0.6517667439704578	2	1
a2	a2.a2	a2.a2.a2	sp|Q02880|TOP2B_HUMAN DNA topoisomerase 2-beta OS=Homo sapiens GN=TOP2B PE=1 SV=3	-56.13299560546875	10	183.0	17	13	15	12	77	0.22077922077922077	0.6625672479242983	2	1
a3	a3.a1	a3.a1.a1	sp|P09874|PARP1_HUMAN Poly [ADP-ribose] polymerase 1 OS=Homo sapiens GN=PARP1 PE=1 SV=4	-53.654273986816406	16	112.9000015258789	20		16		42	0.47619047619047616	1.9935772947204895	1	1
a4	a4.a1	a4.a1.a1	sp|Q14676-2|MDC1_HUMAN Isoform 2 of Mediator of DNA damage checkpoint protein 1 OS=Homo sapiens GN=MDC1	-35.47706604003906	9	197.3000030517578	11		11		62	0.1774193548387097	0.5045941012517123	2	1
a4	a4.a1	a4.a1.a2	sp|Q14676|MDC1_HUMAN Mediator of DNA damage checkpoint protein 1 OS=Homo sapiens GN=MDC1 PE=1 SV=3	-35.47706604003906	8	226.3000030517578	11		11		68	0.16176470588235295	0.45132509877150584	2	1
a5	a5.a1	a5.a1.a1	sp|Q13428-2|TCOF_HUMAN Isoform 2 of Treacle protein OS=Homo sapiens GN=TCOF1	-41.72658920288086	9	144.10000610351562	10		10		45	0.2222222222222222	0.6681005372000588	10	1
a5	a5.a1	a5.a1.a2	sp|Q13428-3|TCOF_HUMAN Isoform 3 of Treacle protein OS=Homo sapiens GN=TCOF1	-41.72658920288086	9	152.0	10		10		47	0.2127659574468085	0.6321721285632751	10	1
a5	a5.a1	a5.a1.a3	sp|Q13428-4|TCOF_HUMAN Isoform 4 of Treacle protein OS=Homo sapiens GN=TCOF1	-41.72658920288086	9	155.6999969482422	10		10		49	0.20408163265306123	0.5998587196060581	10	1
a5	a5.a1	a5.a1.a4	sp|Q13428-6|TCOF_HUMAN Isoform 6 of Treacle protein OS=Homo sapiens GN=TCOF1	-41.72658920288086	9	148.0	10		10		44	0.22727272727272727	0.6876124757881477	10	1
a5	a5.a1	a5.a1.a5	sp|Q13428-7|TCOF_HUMAN Isoform 7 of Treacle protein OS=Homo sapiens GN=TCOF1	-41.72658920288086	9	148.10000610351562	10		10		44	0.22727272727272727	0.6876124757881477	10	1
a5	a5.a1	a5.a1.a6	sp|Q13428-8|TCOF_HUMAN Isoform 8 of Treacle protein OS=Homo sapiens GN=TCOF1	-41.72658920288086	9	144.1999969482422	10		10		45	0.2222222222222222	0.6681005372000588	10	1
a5	a5.a1	a5.a1.a7	sp|Q13428|TCOF_HUMAN Treacle protein OS=Homo sapiens GN=TCOF1 PE=1 SV=3	-41.72658920288086	9	151.89999389648438	10		10		47	0.2127659574468085	0.6321721285632751	10	1
a5	a5.a1	a5.a1.a8	tr|E7ETY2|E7ETY2_HUMAN Treacle protein OS=Homo sapiens GN=TCOF1 PE=2 SV=1	-41.72658920288086	9	152.10000610351562	10		10		46	0.21739130434782608	0.6496480740980204	10	1
a5	a5.a1	a5.a1.a9	tr|E9PHK9|E9PHK9_HUMAN Treacle protein OS=Homo sapiens GN=TCOF1 PE=2 SV=1	-41.72658920288086	9	155.8000030517578	10		10		49	0.20408163265306123	0.5998587196060581	10	1
a5	a5.a1	a5.a1.b10	tr|J3KQ96|J3KQ96_HUMAN Treacle protein (Fragment) OS=Homo sapiens GN=TCOF1 PE=4 SV=1	-41.72658920288086	9	143.89999389648438	10		10		43	0.23255813953488372	0.7082763938087104	10	1
a6	a6.a1	a6.a1.a1	sp|P49916|DNLI3_HUMAN DNA ligase 3 OS=Homo sapiens GN=LIG3 PE=1 SV=2	-14.049134254455566	5	112.69999694824219	6		6		47	0.1276595744680851	0.3417128354799117	1	1
a7	a7.a1	a7.a1.a1	sp|P13010|XRCC5_HUMAN X-ray repair cross-complementing protein 5 OS=Homo sapiens GN=XRCC5 PE=1 SV=3	-15.50700569152832	6	82.5	5		5		27	0.18518518518518517	0.53174046370208	1	1
a8	a8.a1	a8.a1.a1	sp|P12956|XRCC6_HUMAN X-ray repair cross-complementing protein 6 OS=Homo sapiens GN=XRCC6 PE=1 SV=2	-23.17124366760254	10	69.69999694824219	5		5		26	0.19230769230769232	0.5570684047537309	1	1
a9	a9.a1	a9.a1.a1	sp|Q86YZ3|HORN_HUMAN Hornerin OS=Homo sapiens GN=HRNR PE=1 SV=2	-17.630992889404297	2	282.0	4		4		63	0.06349206349206349	0.15742288059205722	1	1
b10	b10.a1	b10.a1.a1	sp|P06702|S10A9_HUMAN Protein S100-A9 OS=Homo sapiens GN=S100A9 PE=1 SV=1	-5.073143005371094	18	13.199999809265137	3		2		7	0.42857142857142855	1.6826957952797255	1	1
b11	b11.a1	b11.a1.a1	sp|Q16666-2|IF16_HUMAN Isoform 2 of Gamma-interferon-inducible protein 16 OS=Homo sapiens GN=IFI16	-6.00069522857666	6	81.9000015258789	3		3		32	0.09375	0.24093776075171958	3	1
b11	b11.a1	b11.a1.a2	sp|Q16666-3|IF16_HUMAN Isoform 3 of Gamma-interferon-inducible protein 16 OS=Homo sapiens GN=IFI16	-6.00069522857666	6	75.80000305175781	3		3		32	0.09375	0.24093776075171958	3	1
b11	b11.a1	b11.a1.a3	sp|Q16666|IF16_HUMAN Gamma-interferon-inducible protein 16 OS=Homo sapiens GN=IFI16 PE=1 SV=3	-6.00069522857666	5	88.0999984741211	3		3		32	0.09375	0.24093776075171958	3	1
b12	b12.a1	b12.a1.a1	sp|P61626|LYSC_HUMAN Lysozyme C OS=Homo sapiens GN=LYZ PE=1 SV=1	-11.793174743652344	17	16.5	3		3		7	0.42857142857142855	1.6826957952797255	2	1
b12	b12.a1	b12.a1.a2	tr|F8VV32|F8VV32_HUMAN Lysozyme C OS=Homo sapiens GN=LYZ PE=2 SV=1	-11.793174743652344	24	11.399999618530273	3		3		7	0.42857142857142855	1.6826957952797255	2	1
b13	b13.a1	b13.a1.a1	sp|O60264|SMCA5_HUMAN SWI/SNF-related matrix-associated actin-dependent regulator of chromatin subfamily A member 5 OS=Homo sapiens GN=SMARCA5 PE=1 SV=1	-6.198184967041016	2	121.69999694824219	3		3		50	0.06	0.14815362149688283	1	1
b14	b14.a1	b14.a1.a1	sp|Q14527|HLTF_HUMAN Helicase-like transcription factor OS=Homo sapiens GN=HLTF PE=1 SV=2	-13.879130363464355	3	113.69999694824219	3		3		47	0.06382978723404255	0.15832328625471037	1	1
b15	b15.a1	b15.a1.a1	sp|P27694|RFA1_HUMAN Replication protein A 70 kDa DNA-binding subunit OS=Homo sapiens GN=RPA1 PE=1 SV=2	-7.586700439453125	3	68.0	2		2		24	0.08333333333333333	0.21152765862858836	1	1
b16	b16.a1	b16.a1.a1	sp|Q01469|FABP5_HUMAN Fatty acid-binding protein, epidermal OS=Homo sapiens GN=FABP5 PE=1 SV=3	-5.749092102050781	14	15.100000381469727	2		2		8	0.25	0.7782794100389228	2	1
b16	b16.a1	b16.a1.a2	tr|I6L8B7|I6L8B7_HUMAN Fatty acid-binding protein, epidermal OS=Homo sapiens GN=FABP5 PE=4 SV=1	-5.749092102050781	19	11.199999809265137	2		2		5	0.4	1.5118864315095801	2	1
b17	b17.a1	b17.a1.a1	sp|P05109|S10A8_HUMAN Protein S100-A8 OS=Homo sapiens GN=S100A8 PE=1 SV=1	-8.996970176696777	20	10.800000190734863	2		2		7	0.2857142857142857	0.9306977288832501	1	1
b18	b18.a1	b18.a1.a1	sp|P18887|XRCC1_HUMAN DNA repair protein XRCC1 OS=Homo sapiens GN=XRCC1 PE=1 SV=2	-7.242603778839111	3	69.30000305175781	2		2		21	0.09523809523809523	0.24519708473503288	2	1
b18	b18.a1	b18.a1.a2	tr|F5H8D7|F5H8D7_HUMAN DNA repair protein XRCC1 OS=Homo sapiens GN=XRCC1 PE=2 SV=1	-7.242603778839111	3	65.80000305175781	2		2		20	0.1	0.2589254117941673	2	1
b19	b19.a1	b19.a1.a1	sp|P01040|CYTA_HUMAN Cystatin-A OS=Homo sapiens GN=CSTA PE=1 SV=1	-6.838033199310303	19	10.899999618530273	2		2		5	0.4	1.5118864315095801	2	1
b19	b19.a1	b19.a1.a2	tr|C9J0E4|C9J0E4_HUMAN Cystatin-A OS=Homo sapiens GN=CSTA PE=2 SV=1	-6.838033199310303	29	7.0	2		2		4	0.5	2.1622776601683795	2	1
b20	b20.a1	b20.a1.a1	sp|P12268|IMDH2_HUMAN Inosine-5'-monophosphate dehydrogenase 2 OS=Homo sapiens GN=IMPDH2 PE=1 SV=2	-8.230623245239258	6	55.70000076293945	2		2		20	0.1	0.2589254117941673	2	1
b20	b20.a1	b20.a1.a2	tr|H0Y4R1|H0Y4R1_HUMAN Inosine-5'-monophosphate dehydrogenase 2 (Fragment) OS=Homo sapiens GN=IMPDH2 PE=3 SV=1	-8.230623245239258	6	50.79999923706055	2		2		21	0.09523809523809523	0.24519708473503288	2	1

## Sheet: peptides
MS Sample :	DaPR130924_VB134_O1943.m
Group ID	Peptide ID	SequenceLI	Modifs	Charge	MH+ theo	Number of subgroups	Subgroup ids	Number of spectra
a1	pepa1a1	ATQQQHDFTITQTADGR		2	1917.9053955078125	1	a1.a1	2
a1	pepa1a2	AYVPAIQMAFK		2	1238.66064453125	1	a1.a1	1
a1	pepa1a3	DEVIANR		2	816.42138671875	1	a1.a1	1
a1	pepa1a4	DQNIIIGTTYR		2	1293.68017578125	1	a1.a1	1
a1	pepa1a5	FVETQASQGTIQTR		2	1565.792236328125	1	a1.a1	1
a1	pepa1a6	GIAPGDER		2	814.4058227539062	1	a1.a1	1
a1	pepa1a7	GIFTSEIGTK		2	1052.562744140625	1	a1.a1	1
a1	pepa1a8	HGDIPDIQIK		2	1135.6109619140625	1	a1.a1	1
a1	pepa1a9	HSSIITPIQAVAQR		3	1520.8548583984375	1	a1.a1	2
a1	pepa1b10	IACDVDQVTR	C3:+57.02146	2	1176.5682373046875	1	a1.a1	1
a1	pepa1b11	IATTIIQHWK		2	1210.6947021484375	1	a1.a1	1
a1	pepa1b12	IGNPIVPINIR		2	1205.7369384765625	1	a1.a1	1
a1	pepa1b13	IIDVMYSR		2	996.5186767578125	1	a1.a1	1
a1	pepa1b14	IIDVMYSR	M5:+15.99491	2	1012.5136108398438	1	a1.a1	1
a1	pepa1b15	IIEEAIIR		2	956.577880859375	1	a1.a1	1
a1	pepa1b16	IINTWTNR		2	1017.5479736328125	1	a1.a1	1
a1	pepa1b17	IIQIIER		2	884.5568237304688	1	a1.a1	1
a1	pepa1b18	ISFAVPFR		2	936.5305786132812	1	a1.a1	1
a1	pepa1b19	MAVIAIIAK	M1:+15.99491	2	945.5806274414062	1	a1.a1	1
a1	pepa1b20	MSTSPEAFIAIR		2	1322.677734375	1	a1.a1	1
a1	pepa1b21	MVSAVINGMIDQSFR	M1:+15.99491 - M9:+15.99491	2	1699.8145751953125	1	a1.a1	1
a1	pepa1b22	MYAAIGDPK		2	965.4765014648438	1	a1.a1	1
a1	pepa1b23	MYAAIGDPK	M1:+15.99491	2	981.4713745117188	1	a1.a1	1
a1	pepa1b24	NIITVTSSDEMMK	M11:+15.99491	2	1484.697509765625	1	a1.a1	1
a1	pepa1b25	NIITVTSSDEMMK	M11:+15.99491 - M12:+15.99491	2	1500.6923828125	1	a1.a1	1
a1	pepa1b26	NNWEVSAISR		2	1175.580810546875	1	a1.a1	1
a1	pepa1b27	QGNISSQVPIKR	Q1:-17.02655	2	1309.72265625	1	a1.a1	1
a1	pepa1b28	QITQSAIIAEAR	Q1:-17.02655	2	1283.69580078125	1	a1.a1	1
a1	pepa1b29	QITQSAIIAEAR		2	1300.722412109375	1	a1.a1	1
a1	pepa1b30	SDPGIITNTMDVFVK	M10:+15.99491	2	1652.8204345703125	1	a1.a1	1
a1	pepa1b31	SIGEYDVIR		2	1051.5423583984375	1	a1.a1	1
a1	pepa1b32	SIGPPQGEEDSVPR		2	1467.707763671875	1	a1.a1	1
a1	pepa1b33	SINSIEFR		2	965.5054931640625	1	a1.a1	1
a1	pepa1b34	SMEEDPQTSR		2	1179.4951171875	1	a1.a1	1
a1	pepa1b35	SQGCSEQVITVIK	C4:+57.02146	2	1448.7418212890625	1	a1.a1	1
a1	pepa1b36	STVITPMFVETQASQGTIQTR	M7:+15.99491	2	2311.160400390625	1	a1.a1	1
a1	pepa1b37	TVGAIQVIGTEAQSSIIK		2	1815.0225830078125	1	a1.a1	1
a1	pepa1b38	TYSVVPMTSR	M7:+15.99491	2	1156.567138671875	1	a1.a1	1
a1	pepa1b39	VCIDIIYK	C2:+57.02146	2	1023.5548095703125	1	a1.a1	1
a1	pepa1b40	VTEIAITASDR		2	1175.6270751953125	1	a1.a1	1
a1	pepa1b41	VVQMIGSIGGQINK		2	1443.7991943359375	1	a1.a1	1
a1	pepa1b42	VVQMIGSIGGQINK	M4:+15.99491	2	1459.7940673828125	1	a1.a1	1
a1	pepa1b43	YPEETISIMTK		2	1311.6505126953125	1	a1.a1	1
a1	pepa1b44	YPEETISIMTK	M9:+15.99491	2	1327.6453857421875	1	a1.a1	1
a2	pepa2a1	AGVSVKPFQVK		2	1159.683837890625	1	a2.a2	1
a2	pepa2a2	AIIENPTFDSQTK		2	1463.7381591796875	1	a2.a1	1
a2	pepa2a3	ASGSENEGDYNPGR		2	1452.5989990234375	1	a2.a2	1
a2	pepa2a4	DIIQMIVQR		2	1115.6246337890625	1	a2.a2	1
a2	pepa2a5	DIIQMIVQR	M5:+15.99491	2	1131.6195068359375	1	a2.a2	1
a2	pepa2a6	DKYGVFPIR		2	1094.5997314453125	1	a2.a1	1
a2	pepa2a7	DPAINSGVSQKPDPAK		2	1623.8341064453125	1	a2.a1	2
a2	pepa2a8	GFQQISFVNSIATSK		2	1626.8489990234375	1	a2.a1	2
a2	pepa2a9	GFQQISFVNSIATTK		2	1640.86474609375	1	a2.a2	1
a2	pepa2b10	HITYNDFINK		2	1264.6324462890625	1	a2.a2	1
a2	pepa2b11	HVDYVADQIVTK		2	1387.7220458984375	1	a2.a1	1
a2	pepa2b12	HVDYVVDQVVGK		2	1357.7115478515625	1	a2.a2	1
a2	pepa2b13	ICNIFSTK	C2:+57.02146	2	982.5029907226562	2	a2.a1 a2.a2	1
a2	pepa2b14	IHGIPEQFIYGTATK		3	1674.8853759765625	1	a2.a2	1
a2	pepa2b15	IMDGEEPIPMIPSYK	M2:+15.99491 - M10:+15.99491	2	1751.823486328125	1	a2.a1	1
a2	pepa2b16	IQIEETMPSPYGR	M7:+15.99491	2	1536.7366943359375	1	a2.a2	1
a2	pepa2b17	KSPSDIWK		2	960.5153198242188	2	a2.a1 a2.a2	1
a2	pepa2b18	MEVSPIQPVNENMQVNK	M1:+15.99491 - M13:+15.99491 - M1:+42.01057	2	2030.95263671875	1	a2.a1	1
a2	pepa2b19	NTVEITEIPVR		2	1270.7005615234375	1	a2.a2	1
a2	pepa2b20	QIMENAEINNIIK	M3:+15.99491 - Q1:-17.02655	2	1528.7679443359375	2	a2.a1 a2.a2	1
a2	pepa2b21	QIMENAEINNIIK	M3:+15.99491	2	1545.7945556640625	2	a2.a1 a2.a2	1
a2	pepa2b22	SFGSTCQISEK	C6:+57.02146	2	1243.562744140625	1	a2.a1	1
a2	pepa2b23	SIAVSGIGVIGR		2	1128.6739501953125	1	a2.a2	1
a2	pepa2b24	SIPSIVDGFKPGQR		2	1500.8172607421875	1	a2.a2	1
a2	pepa2b25	SYVDIYVK		2	986.5197143554688	1	a2.a2	1
a2	pepa2b26	TIAVSGIGVVGR		2	1128.6739501953125	1	a2.a1	1
a2	pepa2b27	TQMAEVIPSPR	M3:+15.99491	2	1244.630859375	1	a2.a1	1
a2	pepa2b28	YIFTMISSIAR	M5:+15.99491	2	1317.6876220703125	1	a2.a1	1
a3	pepa3a1	AEPVEVVAPR		2	1066.589599609375	1	a3.a1	1
a3	pepa3a2	AQNDIIWNIK		2	1214.6531982421875	1	a3.a1	1
a3	pepa3a3	ASICISTK	C4:+57.02146	2	879.4608764648438	1	a3.a1	1
a3	pepa3a4	GIYFADMVSK		2	1130.5555419921875	1	a3.a1	1
a3	pepa3a5	GIYFADMVSK	M7:+15.99491	2	1146.5504150390625	1	a3.a1	1
a3	pepa3a6	GTNSYYK		2	832.3839721679688	1	a3.a1	1
a3	pepa3a7	IAPPEAPVTGYMFGK	M12:+15.99491	3	1593.798583984375	1	a3.a1	1
a3	pepa3a8	KPPIINNADSVQAK		2	1494.827880859375	1	a3.a1	1
a3	pepa3a9	MAIMVQSPMFDGK	M9:+15.99491	2	1470.679443359375	1	a3.a1	1
a3	pepa3b10	MAIMVQSPMFDGK	M1:+15.99491 - M4:+15.99491	2	1486.67431640625	1	a3.a1	1
a3	pepa3b11	MAIMVQSPMFDGK	M1:+15.99491 - M4:+15.99491 - M9:+15.99491	2	1502.669189453125	1	a3.a1	1
a3	pepa3b12	MIFDVESMK	M8:+15.99491	2	1115.5115966796875	1	a3.a1	1
a3	pepa3b13	PVQDIIK		2	812.4880981445312	1	a3.a1	1
a3	pepa3b14	QQVPSGESAIIDR	Q1:-17.02655	2	1382.6915283203125	1	a3.a1	1
a3	pepa3b15	QQVPSGESAIIDR		2	1399.718017578125	1	a3.a1	1
a3	pepa3b16	SIQEIFIAH		2	1057.568115234375	1	a3.a1	1
a3	pepa3b17	TGNAWHSK		2	900.4326782226562	1	a3.a1	1
a3	pepa3b18	VCSTNDIK	C2:+57.02146	2	936.4459228515625	1	a3.a1	1
a3	pepa3b19	VFSATIGIVDIVK		2	1361.8043212890625	1	a3.a1	1
a3	pepa3b20	VVSEDFIQDVSASTK		2	1624.806884765625	1	a3.a1	1
a4	pepa4a1	AHEVGAQGGPPVAQVEQDIPISR		3	2355.20556640625	1	a4.a1	1
a4	pepa4a2	GAGNGVVPAGVIIER		2	1408.7911376953125	1	a4.a1	1
a4	pepa4a3	IDVSIPFVSR		2	1132.636474609375	1	a4.a1	1
a4	pepa4a4	MTPFPATSAAPEPHPSTSTAQPVTPK	M1:+15.99491	3	2664.2978515625	1	a4.a1	1
a4	pepa4a5	NQIVTPEPTSR		2	1241.64892578125	1	a4.a1	1
a4	pepa4a6	PVTSEPTSQATR		2	1273.638671875	1	a4.a1	1
a4	pepa4a7	SIATMDSPPHQK	M5:+15.99491	2	1327.6314697265625	1	a4.a1	1
a4	pepa4a8	SQASTTVDINTQVEK		2	1620.807861328125	1	a4.a1	1
a4	pepa4a9	TPEPVVPTAPEPHPTTSTDQPVTPK		3	2623.325439453125	1	a4.a1	1
a4	pepa4b10	TPESIVPIAPEIQPSTSR		2	1922.0234375	1	a4.a1	1
a4	pepa4b11	TPETIVPTAPK		2	1153.646728515625	1	a4.a1	1
a5	pepa5a1	AGTATSPAGSSPAVAGGTQR		2	1743.8624267578125	1	a5.a1	1
a5	pepa5a2	GSIGQGTAPVIPGK		2	1281.716552734375	1	a5.a1	1
a5	pepa5a3	IASTNSSVIGADIPSSMK	M17:+15.99491	2	1793.8953857421875	1	a5.a1	1
a5	pepa5a4	IDSSPSVSSTIAAK		2	1362.7115478515625	1	a5.a1	1
a5	pepa5a5	KAEEDAAIQAK		2	1173.6114501953125	1	a5.a1	1
a5	pepa5a6	PASTMGMGPIGK	M5:+15.99491 - M7:+15.99491	2	1178.5548095703125	1	a5.a1	1
a5	pepa5a7	SIGNIIQAK		2	943.5574951171875	1	a5.a1	1
a5	pepa5a8	SPAGPAATPAQAQAASTPR		2	1749.8883056640625	1	a5.a1	1
a5	pepa5a9	TGPAAAQVQVGK		2	1126.6219482421875	1	a5.a1	1
a5	pepa5b10	TSQVGAASAPAK		2	1087.5745849609375	1	a5.a1	1
a6	pepa6a1	AIDIADMITR	M7:+15.99491	2	1134.582763671875	1	a6.a1	1
a6	pepa6a2	GASFVTSTNPR		2	1136.5699462890625	1	a6.a1	1
a6	pepa6a3	ITTTGQVTSPVK		2	1231.689697265625	1	a6.a1	1
a6	pepa6a4	NIQDVVER		2	972.5112915039062	1	a6.a1	1
a6	pepa6a5	TQIIQDFIR		2	1133.6318359375	1	a6.a1	1
a6	pepa6a6	VIIDIFTGVR		2	1132.6728515625	1	a6.a1	1
a7	pepa7a1	ANPQVGVAFPH		2	1136.5850830078125	1	a7.a1	1
a7	pepa7a2	EDIIQGFR		2	977.5054931640625	1	a7.a1	1
a7	pepa7a3	FFMGNQVIK		2	1083.5660400390625	1	a7.a1	1
a7	pepa7a4	SQIDIIIHSIK		2	1266.741943359375	1	a7.a1	1
a7	pepa7a5	YGSDIVPFSK		2	1112.562744140625	1	a7.a1	1
a8	pepa8a1	DSIIFIVDASK		2	1207.6573486328125	1	a8.a1	1
a8	pepa8a2	DTGIFIDIMHIK	M9:+15.99491	2	1418.7352294921875	1	a8.a1	1
a8	pepa8a3	KQEIIEAITK		2	1172.6888427734375	1	a8.a1	1
a8	pepa8a4	NIYVIQEIDNPGAK		2	1573.822509765625	1	a8.a1	1
a8	pepa8a5	TFNTSTGGIIIPSDTK		2	1651.854248046875	1	a8.a1	1
a9	pepa9a1	GSGSGQSPSYGR		2	1139.508056640625	1	a9.a1	1
a9	pepa9a2	HGSSSGSSSSYGQHGSGSR		3	1808.7547607421875	1	a9.a1	1
a9	pepa9a3	QSIGHGQHGSGSGQSPSPSR	Q1:-17.02655	3	1930.87548828125	1	a9.a1	1
a9	pepa9a4	YGQQGSGSGQSPSR		2	1395.625244140625	1	a9.a1	1
b10	pepb10a1	IGHPDTINQGEFK		2	1455.72314453125	1	b10.a1	2
b10	pepb10a2	ITWASHEK		2	971.494873046875	1	b10.a1	1
b11	pepb11a1	EVDATSPAPSTSSTVK		2	1576.7705078125	1	b11.a1	1
b11	pepb11a2	TEGAEATPGAQK		2	1159.5594482421875	1	b11.a1	1
b11	pepb11a3	TPQMPPTTPSSSFFTK	M4:+15.99491	2	1769.8419189453125	1	b11.a1	1
b12	pepb12a1	IGMDGYR		2	811.3770751953125	1	b12.a1	1
b12	pepb12a2	STDYGIFQINSR		2	1400.680908203125	1	b12.a1	1
b12	pepb12a3	YWCNDGK	C3:+57.02146	2	942.3778076171875	1	b12.a1	1
b13	pepb13a1	IDSIVIQQGR		2	1128.6375732421875	1	b13.a1	1
b13	pepb13a2	IVDQNINK		2	943.5211181640625	1	b13.a1	1
b13	pepb13a3	VIIFSQMTR		2	1094.6031494140625	1	b13.a1	1
b14	pepb14a1	AGGVGINISAASR		2	1172.6385498046875	1	b14.a1	1
b14	pepb14a2	ASGFVFTR		2	884.462890625	1	b14.a1	1
b14	pepb14a3	YYTGVVNNNEMVAIQR	M11:+15.99491	2	1886.9068603515625	1	b14.a1	1
b15	pepb15a1	ATAFNEQVDK		2	1122.54296875	1	b15.a1	1
b15	pepb15a2	SGGVGGSNTNWK		2	1163.54443359375	1	b15.a1	1
b16	pepb16a1	FEETTADGR		2	1025.453857421875	1	b16.a1	1
b16	pepb16a2	TTQFSCTIGEK	C6:+57.02146	2	1271.593994140625	1	b16.a1	1
b17	pepb17a1	GNFHAVYR		2	963.47998046875	1	b17.a1	1
b17	pepb17a2	IIETECPQYIR	C6:+57.02146	2	1421.709716796875	1	b17.a1	1
b18	pepb18a1	TPATAPVPAR		2	980.5527954101562	1	b18.a1	1
b18	pepb18a2	YSQVIGIGGR		2	1049.57421875	1	b18.a1	1
b19	pepb19a1	IEAVQYK		2	850.46728515625	1	b19.a1	1
b19	pepb19a2	TQVVAGTNYYIK		2	1356.7161865234375	1	b19.a1	1
b20	pepb20a1	DKYPNIQVIGGNVVTAAQAK		3	2086.129638671875	1	b20.a1	1
b20	pepb20a2	VAQGVSGAVQDK		2	1158.61181640625	1	b20.a1	1

## Sheet: spectra
MS Sample :	DaPR130924_VB134_O1943.m
Group ID	Peptide ID	Sample	Scan	Rt (minutes)	Sequence (top)	Modifs (top)	Number of subgroups	Sub-groups Ids	Best E-value	Best hyperscore	Charge	MH+ Obs	MH+ theo	DeltaMH+	Delta-ppm
a1	pepa1a6	DaPR130924_VB134_O1943.m	950	13.380000114440918	GIAPGDER		1	a1.a1	0.03099999949336052	32.599998474121094	2	814.40625	814.4058227539062	5.000000237487257E-4	0.6139445590626795
a1	pepa1b34	DaPR130924_VB134_O1943.m	957	13.460000038146973	SMEEDPQTSR		1	a1.a1	0.003800000064074993	32.400001525878906	2	1179.4951171875	1179.4951171875	9.999999747378752E-5	0.08478203598861603
a1	pepa1a3	DaPR130924_VB134_O1943.m	1081	14.609999656677246	DEVLANR		1	a1.a1	0.024000000208616257	37.20000076293945	2	816.4207763671875	816.42138671875	-6.99999975040555E-4	-0.8574003405935994
a1	pepa1b23	DaPR130924_VB134_O1943.m	1306	16.6299991607666	MYAALGDPK	M1:+15.99491	1	a1.a1	4.799999878741801E-4	40.79999923706055	2	981.4722290039062	981.4713745117188	7.999999797903001E-4	0.8151027126881816
a1	pepa1b10	DaPR130924_VB134_O1943.m	1381	17.18000030517578	LACDVDQVTR	C3:+57.02146	1	a1.a1	1.1000000085914508E-4	59.900001525878906	2	1176.5697021484375	1176.5682373046875	0.0015999999595806003	1.359887092690791
a1	pepa1a1	DaPR130924_VB134_O1943.m	1428	17.559999465942383	ATQQQHDFTLTQTADGR		1	a1.a1	2.6000000070780516E-4	45.099998474121094	2	1917.9085693359375	1917.9053955078125	0.0031999999191612005	1.6684868433325002
a1	pepa1a1	DaPR130924_VB134_O1943.m	1421	17.510000228881836	ATQQQHDFTLTQTADGR		1	a1.a1	0.006800000090152025	44.20000076293945	3	1917.9068603515625	1917.9053955078125	0.001500000013038516	0.7821032343680092
a1	pepa1a5	DaPR130924_VB134_O1943.m	1446	17.700000762939453	FVETQASQGTLQTR		1	a1.a1	4.199999921183917E-7	55.0	2	1565.794677734375	1565.792236328125	0.0024999999441206455	1.5966358027060426
a1	pepa1b38	DaPR130924_VB134_O1943.m	1449	17.729999542236328	TYSVVPMTSR	M7:+15.99491	1	a1.a1	0.0012000000569969416	30.399999618530273	2	1156.568603515625	1156.567138671875	0.001500000013038516	1.296941580720525
a1	pepa1b22	DaPR130924_VB134_O1943.m	1502	18.1299991607666	MYAALGDPK		1	a1.a1	4.600000102072954E-4	40.099998474121094	2	965.4786987304688	965.4765014648438	0.002199999988079071	2.278667564400769
a1	pepa1b32	DaPR130924_VB134_O1943.m	1562	18.459999084472656	SLGPPQGEEDSVPR		1	a1.a1	3.499999875202775E-4	41.20000076293945	2	1467.70751953125	1467.707763671875	-3.000000142492354E-4	-0.2044003729316678
a1	pepa1b14	DaPR130924_VB134_O1943.m	1647	19.100000381469727	ILDVMYSR	M5:+15.99491	1	a1.a1	0.005200000014156103	38.599998474121094	2	1012.515380859375	1012.5136108398438	0.0017999999690800905	1.7777538492416463
a1	pepa1b16	DaPR130924_VB134_O1943.m	1669	19.280000686645508	LLNTWTNR		1	a1.a1	0.019999999552965164	34.20000076293945	2	1017.549560546875	1017.5479736328125	0.001500000013038516	1.4741319838545508
a1	pepa1b27	DaPR130924_VB134_O1943.m	1673	19.299999237060547	QGNLSSQVPLKR	Q1:-17.02655	1	a1.a1	0.010999999940395355	30.200000762939453	2	1309.724853515625	1309.72265625	0.002199999988079071	1.6797449273559295
a1	pepa1b40	DaPR130924_VB134_O1943.m	1680	19.350000381469727	VTELALTASDR		1	a1.a1	4.999999873689376E-6	52.099998474121094	2	1175.62646484375	1175.6270751953125	-6.000000284984708E-4	-0.5103659495072363
a1	pepa1b25	DaPR130924_VB134_O1943.m	1689	19.399999618530273	NLLTVTSSDEMMK	M11:+15.99491 - M12:+15.99491	1	a1.a1	6.700000199089118E-8	46.099998474121094	2	1500.6904296875	1500.6923828125	-0.0020000000949949026	-1.3327182291993998
a1	pepa1a8	DaPR130924_VB134_O1943.m	1736	19.729999542236328	HGDLPDIQIK		1	a1.a1	0.002899999963119626	39.79999923706055	2	1135.6138916015625	1135.6109619140625	0.002899999963119626	2.5536914140311757
a1	pepa1b42	DaPR130924_VB134_O1943.m	1775	20.0	VVQMLGSLGGQINK	M4:+15.99491	1	a1.a1	0.00430000014603138	61.099998474121094	2	1459.793701171875	1459.7940673828125	-3.9999998989515007E-4	-0.274011245032862
a1	pepa1b33	DaPR130924_VB134_O1943.m	1787	20.079999923706055	SLNSIEFR		1	a1.a1	0.002099999925121665	39.099998474121094	2	965.5078735351562	965.5054931640625	0.002400000113993883	2.485744649809119
a1	pepa1b44	DaPR130924_VB134_O1943.m	1799	20.15999984741211	YPEETLSLMTK	M9:+15.99491	1	a1.a1	3.800000122282654E-4	39.900001525878906	2	1327.6453857421875	1327.6453857421875	0.0	0.0
a1	pepa1b29	DaPR130924_VB134_O1943.m	1852	20.559999465942383	QITQSALLAEAR		1	a1.a1	3.699999942909926E-4	40.79999923706055	2	1300.724365234375	1300.722412109375	0.0020000000949949026	1.5376071607404014
a1	pepa1a7	DaPR130924_VB134_O1943.m	1870	20.700000762939453	GIFTSEIGTK		1	a1.a1	0.006500000134110451	38.20000076293945	2	1052.5618896484375	1052.562744140625	-6.99999975040555E-4	-0.665043465520031
a1	pepa1b26	DaPR130924_VB134_O1943.m	1874	20.729999542236328	NNWEVSALSR		1	a1.a1	0.002199999988079071	49.29999923706055	2	1175.5821533203125	1175.580810546875	0.00139999995008111	1.1909006488714597
a1	pepa1b11	DaPR130924_VB134_O1943.m	1882	20.780000686645508	LATTILQHWK		1	a1.a1	0.010999999940395355	29.799999237060547	2	1210.6968994140625	1210.6947021484375	0.002300000051036477	1.8997357855411554
a1	pepa1b24	DaPR130924_VB134_O1943.m	1887	20.809999465942383	NLLTVTSSDEMMK	M11:+15.99491	1	a1.a1	8.800000159681076E-7	57.0	2	1484.6983642578125	1484.697509765625	8.999999845400453E-4	0.6061840736044068
a1	pepa1b31	DaPR130924_VB134_O1943.m	1900	20.899999618530273	SIGEYDVLR		1	a1.a1	0.005100000184029341	42.20000076293945	2	1051.5430908203125	1051.5423583984375	8.999999845400453E-4	0.8558856211087869
a1	pepa1b17	DaPR130924_VB134_O1943.m	1901	20.90999984741211	LLQIIER		1	a1.a1	7.999999797903001E-4	39.5	2	884.5585327148438	884.5568237304688	0.0017000000225380063	1.9218663820471633
a1	pepa1b13	DaPR130924_VB134_O1943.m	1907	20.950000762939453	ILDVMYSR		1	a1.a1	0.005200000014156103	35.79999923706055	2	996.5197143554688	996.5186767578125	0.0010000000474974513	1.0034935328567705
a1	pepa1b35	DaPR130924_VB134_O1943.m	1933	21.15999984741211	SQGCSEQVLTVLK	C4:+57.02146	1	a1.a1	7.100000232185266E-8	66.69999694824219	2	1448.740234375	1448.7418212890625	-0.001500000013038516	-1.0353811776509945
a1	pepa1a9	DaPR130924_VB134_O1943.m	1955	21.299999237060547	HSSLITPLQAVAQR		1	a1.a1	0.014000000432133675	33.20000076293945	2	1520.8475341796875	1520.8548583984375	-0.007199999876320362	-4.734179488963495
a1	pepa1a9	DaPR130924_VB134_O1943.m	1947	21.25	HSSLITPLQAVAQR		1	a1.a1	0.002899999963119626	41.29999923706055	3	1520.85595703125	1520.8548583984375	0.0012000000569969416	0.7890299658579008
a1	pepa1b43	DaPR130924_VB134_O1943.m	2033	21.899999618530273	YPEETLSLMTK		1	a1.a1	2.300000051036477E-5	43.79999923706055	2	1311.65185546875	1311.6505126953125	0.00139999995008111	1.0673574527137173
a1	pepa1a4	DaPR130924_VB134_O1943.m	2056	22.049999237060547	DQNILLGTTYR		1	a1.a1	3.000000142492354E-4	49.20000076293945	2	1293.68115234375	1293.68017578125	0.0010000000474974513	0.7729886151293568
a1	pepa1b15	DaPR130924_VB134_O1943.m	2066	22.1299991607666	LLEEALLR		1	a1.a1	4.4999999227002263E-4	43.0	2	956.5786743164062	956.577880859375	6.99999975040555E-4	0.7317752051842195
a1	pepa1b41	DaPR130924_VB134_O1943.m	2075	22.18000030517578	VVQMLGSLGGQINK		1	a1.a1	4.3000000005122274E-8	60.900001525878906	2	1443.8017578125	1443.7991943359375	0.0026000000070780516	1.800804445159632
a1	pepa1b39	DaPR130924_VB134_O1943.m	2090	22.280000686645508	VCLDIIYK	C2:+57.02146	1	a1.a1	0.0430000014603138	37.5	2	1023.5552368164062	1023.5548095703125	5.000000237487257E-4	0.48849364887321006
a1	pepa1b21	DaPR130924_VB134_O1943.m	2100	22.329999923706055	MVSAVLNGMLDQSFR	M1:+15.99491 - M9:+15.99491	1	a1.a1	1.500000013088254E-9	69.4000015258789	2	1699.813720703125	1699.8145751953125	-7.999999797903001E-4	-0.47063955766962307
a1	pepa1b19	DaPR130924_VB134_O1943.m	2147	22.649999618530273	MAVLALLAK	M1:+15.99491	1	a1.a1	0.0010999999940395355	41.29999923706055	2	945.5804443359375	945.5806274414062	-9.999999747378752E-5	-0.10575512502236
a1	pepa1b36	DaPR130924_VB134_O1943.m	2191	22.959999084472656	STVLTPMFVETQASQGTLQTR	M7:+15.99491	1	a1.a1	0.0031999999191612005	40.70000076293945	2	2311.16748046875	2311.160400390625	0.007300000172108412	3.15858655715743
a1	pepa1b12	DaPR130924_VB134_O1943.m	2238	23.25	LGNPIVPLNIR		1	a1.a1	0.0012000000569969416	38.400001525878906	2	1205.738037109375	1205.7369384765625	0.0012000000569969416	0.9952420123357344
a1	pepa1b30	DaPR130924_VB134_O1943.m	2246	23.299999237060547	SDPGLLTNTMDVFVK	M10:+15.99491	1	a1.a1	7.39999990173601E-8	58.400001525878906	2	1652.823486328125	1652.8204345703125	0.003100000089034438	1.8755818987925037
a1	pepa1b18	DaPR130924_VB134_O1943.m	2319	23.90999984741211	LSFAVPFR		1	a1.a1	0.003000000026077032	38.0	2	936.530517578125	936.5305786132812	-9.999999747378752E-5	-0.10677707675264303
a1	pepa1a2	DaPR130924_VB134_O1943.m	2325	23.959999084472656	AYVPALQMAFK		1	a1.a1	0.017999999225139618	30.100000381469727	2	1238.6605224609375	1238.66064453125	-0.0	-0.0
a1	pepa1b20	DaPR130924_VB134_O1943.m	2329	24.0	MSTSPEAFLALR		1	a1.a1	2.6000000730164174E-7	55.79999923706055	2	1322.6787109375	1322.677734375	0.0010000000474974513	0.7560420966562785
a1	pepa1b28	DaPR130924_VB134_O1943.m	2334	24.030000686645508	QITQSALLAEAR	Q1:-17.02655	1	a1.a1	3.3999999868683517E-4	53.0	2	1283.6973876953125	1283.69580078125	0.0015999999595806003	1.2464011790074014
a1	pepa1b37	DaPR130924_VB134_O1943.m	2453	25.280000686645508	TVGALQVLGTEAQSSLLK		1	a1.a1	3.999999975690116E-8	52.70000076293945	2	1815.021728515625	1815.0225830078125	-8.999999845400453E-4	-0.49586159035475286
a2	pepa2a7	DaPR130924_VB134_O1943.m	1232	16.030000686645508	DPALNSGVSQKPDPAK		1	a2.a1	4.600000011123484E-6	60.099998474121094	2	1623.8309326171875	1623.8341064453125	-0.003100000089034438	-1.9090620628855723
a2	pepa2a7	DaPR130924_VB134_O1943.m	1230	16.030000686645508	DPALNSGVSQKPDPAK		1	a2.a1	2.899999963119626E-4	51.599998474121094	3	1623.8345947265625	1623.8341064453125	5.000000237487257E-4	0.30791324173086926
a2	pepa2b22	DaPR130924_VB134_O1943.m	1357	17.0	SFGSTCQLSEK	C6:+57.02146	1	a2.a1	3.000000106112566E-6	52.900001525878906	2	1243.5633544921875	1243.562744140625	6.99999975040555E-4	0.5628987989056363
a2	pepa2b17	DaPR130924_VB134_O1943.m	1369	17.079999923706055	KSPSDLWK		2	a2.a1 a2.a2	0.04100000113248825	28.899999618530273	2	960.5172729492188	960.5153198242188	0.0019000000320374966	1.9781048701911494
a2	pepa2b27	DaPR130924_VB134_O1943.m	1461	17.829999923706055	TQMAEVLPSPR	M3:+15.99491	1	a2.a1	7.099999947968172E-7	58.29999923706055	2	1244.6302490234375	1244.630859375	-5.000000237487257E-4	-0.40172555580037933
a2	pepa2b11	DaPR130924_VB134_O1943.m	1571	18.530000686645508	HVDYVADQIVTK		1	a2.a1	6.099999723119254E-7	57.599998474121094	2	1387.723876953125	1387.7220458984375	0.0019000000320374966	1.3691502831227276
a2	pepa2b13	DaPR130924_VB134_O1943.m	1823	20.350000381469727	LCNIFSTK	C2:+57.02146	2	a2.a1 a2.a2	0.027000000700354576	28.299999237060547	2	982.5029296875	982.5029907226562	-9.999999747378752E-5	-0.10178085809208066
a2	pepa2a2	DaPR130924_VB134_O1943.m	1854	20.579999923706055	ALIENPTFDSQTK		1	a2.a1	2.099999983329326E-4	46.599998474121094	2	1463.7384033203125	1463.7381591796875	3.9999998989515007E-4	0.27327291249913116
a2	pepa2a6	DaPR130924_VB134_O1943.m	1906	20.950000762939453	DKYGVFPLR		1	a2.a1	0.014000000432133675	32.5	2	1094.600830078125	1094.5997314453125	0.0010999999940395355	1.0049335500814462
a2	pepa2b21	DaPR130924_VB134_O1943.m	1954	21.299999237060547	QIMENAEINNIIK	M3:+15.99491	2	a2.a1 a2.a2	3.000000142492354E-4	43.20000076293945	2	1545.7962646484375	1545.7945556640625	0.0017999999690800905	1.164449675724743
a2	pepa2b18	DaPR130924_VB134_O1943.m	2010	21.729999542236328	MEVSPLQPVNENMQVNK	M1:+15.99491 - M13:+15.99491 - M1:+42.01057	1	a2.a1	3.6999999792897142E-6	51.099998474121094	2	2030.9569091796875	2030.95263671875	0.004399999976158142	2.16647099327086
a2	pepa2b26	DaPR130924_VB134_O1943.m	2023	21.829999923706055	TLAVSGLGVVGR		1	a2.a1	4.600000011123484E-6	69.80000305175781	2	1128.674560546875	1128.6739501953125	6.000000284984708E-4	0.531597303538939
a2	pepa2b15	DaPR130924_VB134_O1943.m	2136	22.579999923706055	LMDGEEPLPMLPSYK	M2:+15.99491 - M10:+15.99491	1	a2.a1	7.900000127847306E-6	44.70000076293945	2	1751.8258056640625	1751.823486328125	0.002400000113993883	1.3700011061184914
a2	pepa2a8	DaPR130924_VB134_O1943.m	2297	23.709999084472656	GFQQISFVNSIATSK		1	a2.a1	0.0010999999940395355	35.900001525878906	3	1626.849365234375	1626.8489990234375	3.9999998989515007E-4	0.2458740732147
a2	pepa2a8	DaPR130924_VB134_O1943.m	2288	23.6299991607666	GFQQISFVNSIATSK		1	a2.a1	2.6000000374892807E-8	48.79999923706055	2	1626.8504638671875	1626.8489990234375	0.001500000013038516	0.9220278058620891
a2	pepa2b28	DaPR130924_VB134_O1943.m	2345	24.1299991607666	YIFTMLSSLAR	M5:+15.99491	1	a2.a1	0.0010999999940395355	44.79999923706055	2	1317.6876220703125	1317.6876220703125	9.999999747378752E-5	0.07589051896584596
a2	pepa2b20	DaPR130924_VB134_O1943.m	2363	24.299999237060547	QIMENAEINNIIK	M3:+15.99491 - Q1:-17.02655	2	a2.a1 a2.a2	1.2000000424450263E-5	60.900001525878906	2	1528.76904296875	1528.7679443359375	0.0010999999940395355	0.7195336598435487
a2	pepa2a3	DaPR130924_VB134_O1943.m	1022	14.029999732971191	ASGSENEGDYNPGR		1	a2.a2	1.2000000424450263E-5	39.20000076293945	2	1452.6033935546875	1452.5989990234375	0.004399999976158142	3.0290534270753335
a2	pepa2a1	DaPR130924_VB134_O1943.m	1522	18.260000228881836	AGVSVKPFQVK		1	a2.a2	0.001500000013038516	35.099998474121094	2	1159.6844482421875	1159.683837890625	6.99999975040555E-4	0.6036127711444187
a2	pepa2b12	DaPR130924_VB134_O1943.m	1718	19.579999923706055	HVDYVVDQVVGK		1	a2.a2	1.4000000192027073E-5	53.599998474121094	2	1357.7109375	1357.7115478515625	-5.000000237487257E-4	-0.3682667533762409
a2	pepa2b10	DaPR130924_VB134_O1943.m	1742	19.760000228881836	HLTYNDFINK		1	a2.a2	0.027000000700354576	31.399999618530273	2	1264.6334228515625	1264.6324462890625	0.0010000000474974513	0.7907436270766668
a2	pepa2b16	DaPR130924_VB134_O1943.m	1753	19.829999923706055	LQLEETMPSPYGR	M7:+15.99491	1	a2.a2	3.6999999792897142E-6	49.599998474121094	2	1536.737548828125	1536.7366943359375	8.999999845400453E-4	0.5856565980738541
a2	pepa2b25	DaPR130924_VB134_O1943.m	1913	20.979999542236328	SYVDLYVK		1	a2.a2	0.019999999552965164	30.5	2	986.520751953125	986.5197143554688	0.0010000000474974513	1.0136645349766678
a2	pepa2b24	DaPR130924_VB134_O1943.m	1996	21.6299991607666	SIPSLVDGFKPGQR		1	a2.a2	1.9999999494757503E-4	40.599998474121094	2	1500.81396484375	1500.8172607421875	-0.0032999999821186066	-2.1988019917139567
a2	pepa2b19	DaPR130924_VB134_O1943.m	1999	21.649999618530273	NTVEITELPVR		1	a2.a2	2.5999999706982635E-5	46.900001525878906	2	1270.703857421875	1270.7005615234375	0.0032999999821186066	2.5969926212688934
a2	pepa2b14	DaPR130924_VB134_O1943.m	2083	22.229999542236328	LHGLPEQFLYGTATK		1	a2.a2	0.014000000432133675	36.29999923706055	3	1674.882568359375	1674.8853759765625	-0.002899999963119626	-1.7314617493921012
a2	pepa2b23	DaPR130924_VB134_O1943.m	2148	22.649999618530273	SLAVSGLGVIGR		1	a2.a2	6.30000016599297E-8	73.80000305175781	2	1128.672607421875	1128.6739501953125	-0.0013000000035390258	-1.1517941060959775
a2	pepa2a9	DaPR130924_VB134_O1943.m	2307	23.799999237060547	GFQQISFVNSIATTK		1	a2.a2	5.000000058430487E-8	64.9000015258789	2	1640.86767578125	1640.86474609375	0.003100000089034438	1.8892477862141364
a2	pepa2a5	DaPR130924_VB134_O1943.m	2364	24.299999237060547	DLIQMLVQR	M5:+15.99491	1	a2.a2	0.006099999882280827	49.400001525878906	2	1131.6234130859375	1131.6195068359375	0.004000000189989805	3.5347571916412064
a2	pepa2a4	DaPR130924_VB134_O1943.m	2555	26.229999542236328	DLIQMLVQR		1	a2.a2	0.004800000227987766	49.29999923706055	2	1115.6243896484375	1115.6246337890625	-9.999999747378752E-5	-0.08963588150088758
a3	pepa3b17	DaPR130924_VB134_O1943.m	672	10.079999923706055	TGNAWHSK		1	a3.a1	2.6000000070780516E-4	40.20000076293945	2	900.4330444335938	900.4326782226562	3.9999998989515007E-4	0.44423086763654673
a3	pepa3a6	DaPR130924_VB134_O1943.m	851	12.350000381469727	GTNSYYK		1	a3.a1	0.03400000184774399	21.100000381469727	2	832.3846435546875	832.3839721679688	6.000000284984708E-4	0.7208212178037894
a3	pepa3b18	DaPR130924_VB134_O1943.m	890	12.760000228881836	VCSTNDLK	C2:+57.02146	1	a3.a1	0.024000000208616257	32.599998474121094	2	936.4469604492188	936.4459228515625	0.0010000000474974513	1.067867372898972
a3	pepa3a3	DaPR130924_VB134_O1943.m	1326	16.75	ASLCISTK	C4:+57.02146	1	a3.a1	0.014999999664723873	35.599998474121094	2	879.4627075195312	879.4608764648438	0.0017999999690800905	2.0467084065359726
a3	pepa3a8	DaPR130924_VB134_O1943.m	1341	16.860000610351562	KPPLLNNADSVQAK		1	a3.a1	3.199999991920777E-5	46.900001525878906	2	1494.8311767578125	1494.827880859375	0.0032999999821186066	2.207612009632467
a3	pepa3a1	DaPR130924_VB134_O1943.m	1550	18.399999618530273	AEPVEVVAPR		1	a3.a1	0.0066999997943639755	36.400001525878906	2	1066.5899658203125	1066.589599609375	5.000000237487257E-4	0.4687838920723063
a3	pepa3b13	DaPR130924_VB134_O1943.m	1583	18.610000610351562	PVQDLIK		1	a3.a1	0.00139999995008111	35.70000076293945	2	812.4915161132812	812.4880981445312	0.0034000000450760126	4.184676739069224
a3	pepa3b15	DaPR130924_VB134_O1943.m	1675	19.309999465942383	QQVPSGESAILDR		1	a3.a1	7.400000322377309E-5	43.29999923706055	2	1399.7137451171875	1399.718017578125	-0.00419999985024333	-3.0006042627860277
a3	pepa3b11	DaPR130924_VB134_O1943.m	1778	20.010000228881836	MAIMVQSPMFDGK	M1:+15.99491 - M4:+15.99491 - M9:+15.99491	1	a3.a1	9.800000116229057E-4	44.900001525878906	2	1502.669677734375	1502.669189453125	5.000000237487257E-4	0.3327412495432168
a3	pepa3a5	DaPR130924_VB134_O1943.m	1847	20.549999237060547	GIYFADMVSK	M7:+15.99491	1	a3.a1	3.9999998989515007E-4	41.20000076293945	2	1146.5516357421875	1146.5504150390625	0.0013000000035390258	1.1338358841331329
a3	pepa3b12	DaPR130924_VB134_O1943.m	1934	21.18000030517578	MIFDVESMK	M8:+15.99491	1	a3.a1	6.099999882280827E-4	42.20000076293945	2	1115.51025390625	1115.5115966796875	-0.0013000000035390258	-1.1653845709972597
a3	pepa3b10	DaPR130924_VB134_O1943.m	1968	21.40999984741211	MAIMVQSPMFDGK	M1:+15.99491 - M4:+15.99491	1	a3.a1	1.700000069604357E-7	49.20000076293945	2	1486.68212890625	1486.67431640625	0.007899999618530273	5.313873745816102
a3	pepa3a7	DaPR130924_VB134_O1943.m	2048	22.0	IAPPEAPVTGYMFGK	M12:+15.99491	1	a3.a1	5.799999926239252E-4	37.79999923706055	3	1593.796142578125	1593.798583984375	-0.002400000113993883	-1.5058365204429192
a3	pepa3a9	DaPR130924_VB134_O1943.m	2076	22.200000762939453	MAIMVQSPMFDGK	M9:+15.99491	1	a3.a1	1.5999999595806003E-4	45.79999923706055	2	1470.6845703125	1470.679443359375	0.005200000014156103	3.5357807152577654
a3	pepa3b14	DaPR130924_VB134_O1943.m	2087	22.260000228881836	QQVPSGESAILDR	Q1:-17.02655	1	a3.a1	6.600000051548705E-5	43.400001525878906	2	1382.69287109375	1382.6915283203125	0.001500000013038516	1.084840676546785
a3	pepa3a4	DaPR130924_VB134_O1943.m	2169	22.799999237060547	GIYFADMVSK		1	a3.a1	0.014999999664723873	34.79999923706055	2	1130.556640625	1130.5555419921875	0.0012000000569969416	1.0614251245740511
a3	pepa3a2	DaPR130924_VB134_O1943.m	2174	22.850000381469727	AQNDLIWNIK		1	a3.a1	4.600000102072954E-5	45.29999923706055	2	1214.65380859375	1214.6531982421875	6.000000284984708E-4	0.4939681790380779
a3	pepa3b20	DaPR130924_VB134_O1943.m	2214	23.079999923706055	VVSEDFLQDVSASTK		1	a3.a1	1.3000000080864993E-6	58.0	2	1624.8070068359375	1624.806884765625	1.9999999494757503E-4	0.12309154818507839
a3	pepa3b16	DaPR130924_VB134_O1943.m	2358	24.25	SLQELFLAH		1	a3.a1	0.004699999932199717	38.599998474121094	2	1057.5682373046875	1057.568115234375	1.9999999494757503E-4	0.18911310965842767
a3	pepa3b19	DaPR130924_VB134_O1943.m	2510	25.799999237060547	VFSATLGLVDIVK		1	a3.a1	0.005200000014156103	37.20000076293945	2	1361.8057861328125	1361.8043212890625	0.001500000013038516	1.1014798452237542
a4	pepa4a7	DaPR130924_VB134_O1943.m	927	13.109999656677246	SLATMDSPPHQK	M5:+15.99491	1	a4.a1	0.004900000058114529	33.0	2	1327.630126953125	1327.6314697265625	-0.0013000000035390258	-0.9791873973933236
a4	pepa4a6	DaPR130924_VB134_O1943.m	998	13.829999923706055	PVTSEPTSQATR		1	a4.a1	0.04500000178813934	30.200000762939453	2	1273.636962890625	1273.638671875	-0.0017000000225380063	-1.3347584837663056
a4	pepa4a5	DaPR130924_VB134_O1943.m	1368	17.059999465942383	NQLVTPEPTSR		1	a4.a1	0.017000000923871994	43.0	2	1241.6495361328125	1241.64892578125	6.99999975040555E-4	0.5637664242330919
a4	pepa4a8	DaPR130924_VB134_O1943.m	1510	18.18000030517578	SQASTTVDINTQVEK		1	a4.a1	0.0012000000569969416	45.70000076293945	2	1620.80712890625	1620.807861328125	-7.999999797903001E-4	-0.4935810091239087
a4	pepa4b11	DaPR130924_VB134_O1943.m	1659	19.18000030517578	TPETLVPTAPK		1	a4.a1	0.003599999938160181	39.79999923706055	2	1153.6483154296875	1153.646728515625	0.0015999999595806003	1.3869063379907378
a4	pepa4a4	DaPR130924_VB134_O1943.m	1703	19.479999542236328	MTPFPATSAAPEPHPSTSTAQPVTPK	M1:+15.99491	1	a4.a1	7.300000288523734E-4	41.79999923706055	3	2664.2939453125	2664.2978515625	-0.003800000064074993	-1.426266985069425
a4	pepa4a9	DaPR130924_VB134_O1943.m	1727	19.68000030517578	TPEPVVPTAPEPHPTTSTDQPVTPK		1	a4.a1	1.1999999696854502E-4	43.0	3	2623.331298828125	2623.325439453125	0.005900000222027302	2.2490538662474346
a4	pepa4a1	DaPR130924_VB134_O1943.m	2052	22.030000686645508	AHEVGAQGGPPVAQVEQDLPISR		1	a4.a1	5.100000066704524E-7	60.099998474121094	3	2355.21044921875	2355.20556640625	0.004999999888241291	2.122956891559435
a4	pepa4a2	DaPR130924_VB134_O1943.m	2064	22.110000610351562	GAGNGVVPAGVILER		1	a4.a1	0.0015999999595806003	44.900001525878906	2	1408.7901611328125	1408.7911376953125	-8.999999845400453E-4	-0.6388455750881459
a4	pepa4b10	DaPR130924_VB134_O1943.m	2280	23.559999465942383	TPESIVPIAPELQPSTSR		1	a4.a1	7.199999885187935E-8	51.099998474121094	2	1922.02490234375	1922.0234375	0.0015999999595806003	0.832456008789227
a4	pepa4a3	DaPR130924_VB134_O1943.m	2421	24.899999618530273	LDVSLPFVSR		1	a4.a1	0.03999999910593033	34.29999923706055	2	1132.633544921875	1132.636474609375	-0.002899999963119626	-2.5603978223637744
a5	pepa5a5	DaPR130924_VB134_O1943.m	873	12.579999923706055	KAEEDAALQAK		1	a5.a1	0.02800000086426735	32.5	2	1173.610595703125	1173.6114501953125	-7.999999797903001E-4	-0.6816565905668047
a5	pepa5b10	DaPR130924_VB134_O1943.m	888	12.75	TSQVGAASAPAK		1	a5.a1	3.199999991920777E-5	44.79999923706055	2	1087.5743408203125	1087.5745849609375	-1.9999999494757503E-4	-0.18389542907051146
a5	pepa5a6	DaPR130924_VB134_O1943.m	1073	14.550000190734863	PASTMGMGPLGK	M5:+15.99491 - M7:+15.99491	1	a5.a1	0.004100000020116568	29.399999618530273	2	1178.557373046875	1178.5548095703125	0.0026000000070780516	2.2060917201008086
a5	pepa5a1	DaPR130924_VB134_O1943.m	1201	15.779999732971191	AGTATSPAGSSPAVAGGTQR		1	a5.a1	1.6999999934341758E-4	42.29999923706055	2	1743.8665771484375	1743.8624267578125	0.00419999985024333	2.4084467821535473
a5	pepa5a9	DaPR130924_VB134_O1943.m	1227	16.010000228881836	TGPAAAQVQVGK		1	a5.a1	6.199999916134402E-5	47.900001525878906	2	1126.6224365234375	1126.6219482421875	6.000000284984708E-4	0.53256554200335
a5	pepa5a8	DaPR130924_VB134_O1943.m	1333	16.799999237060547	SPAGPAATPAQAQAASTPR		1	a5.a1	1.6999999630229468E-8	59.599998474121094	2	1749.8919677734375	1749.8883056640625	0.003800000064074993	2.171567209047058
a5	pepa5a4	DaPR130924_VB134_O1943.m	1606	18.75	LDSSPSVSSTLAAK		1	a5.a1	0.003000000026077032	52.79999923706055	2	1362.7138671875	1362.7115478515625	0.002400000113993883	1.7611945226249088
a5	pepa5a2	DaPR130924_VB134_O1943.m	1678	19.329999923706055	GSLGQGTAPVLPGK		1	a5.a1	2.7000000457633178E-8	55.79999923706055	2	1281.7164306640625	1281.716552734375	-9.999999747378752E-5	-0.07802036827912581
a5	pepa5a7	DaPR130924_VB134_O1943.m	1825	20.360000610351562	SLGNILQAK		1	a5.a1	0.0031999999191612005	43.0	2	943.5596923828125	943.5574951171875	0.002099999925121665	2.22561946250117
a5	pepa5a3	DaPR130924_VB134_O1943.m	1868	20.68000030517578	LASTNSSVLGADLPSSMK	M17:+15.99491	1	a5.a1	1.1000000085914508E-5	54.900001525878906	2	1793.8912353515625	1793.8953857421875	-0.004100000020116568	-2.285529051862897
a6	pepa6a2	DaPR130924_VB134_O1943.m	1335	16.809999465942383	GASFVTSTNPR		1	a6.a1	0.009999999776482582	31.5	2	1136.56884765625	1136.5699462890625	-0.0010000000474974513	-0.8798403043846827
a6	pepa6a3	DaPR130924_VB134_O1943.m	1397	17.299999237060547	LTTTGQVTSPVK		1	a6.a1	0.024000000208616257	32.900001525878906	2	1231.6898193359375	1231.689697265625	1.9999999494757503E-4	0.16237855637794074
a6	pepa6a4	DaPR130924_VB134_O1943.m	1518	18.229999542236328	NLQDVVER		1	a6.a1	0.017000000923871994	35.400001525878906	2	972.5125122070312	972.5112915039062	0.0012000000569969416	1.2339188937757661
a6	pepa6a1	DaPR130924_VB134_O1943.m	1977	21.459999084472656	ALDLADMITR	M7:+15.99491	1	a6.a1	0.002400000113993883	42.099998474121094	2	1134.5806884765625	1134.582763671875	-0.0020000000949949026	-1.7627626287237597
a6	pepa6a5	DaPR130924_VB134_O1943.m	2295	23.700000762939453	TQIIQDFLR		1	a6.a1	0.0012000000569969416	38.79999923706055	2	1133.634765625	1133.6318359375	0.003100000089034438	2.7345739514017575
a6	pepa6a6	DaPR130924_VB134_O1943.m	2528	26.010000228881836	VLLDIFTGVR		1	a6.a1	7.600000244565308E-4	35.20000076293945	2	1132.671630859375	1132.6728515625	-0.0012000000569969416	-1.0594409986445468
a7	pepa7a1	DaPR130924_VB134_O1943.m	1860	20.610000610351562	ANPQVGVAFPH		1	a7.a1	3.3999999868683517E-4	39.29999923706055	2	1136.58642578125	1136.5850830078125	0.0013000000035390258	1.1437771117836235
a7	pepa7a2	DaPR130924_VB134_O1943.m	1946	21.25	EDIIQGFR		1	a7.a1	0.02199999988079071	33.79999923706055	2	977.5087280273438	977.5054931640625	0.0031999999191612005	3.273638809745409
a7	pepa7a5	DaPR130924_VB134_O1943.m	1952	21.280000686645508	YGSDIVPFSK		1	a7.a1	1.5999999959603883E-5	46.0	2	1112.56396484375	1112.562744140625	0.0013000000035390258	1.1684734280251157
a7	pepa7a3	DaPR130924_VB134_O1943.m	2041	21.950000762939453	FFMGNQVLK		1	a7.a1	0.0020000000949949026	34.70000076293945	2	1083.568359375	1083.5660400390625	0.002400000113993883	2.2149089444583954
a7	pepa7a4	DaPR130924_VB134_O1943.m	2264	23.43000030517578	SQLDIIIHSLK		1	a7.a1	0.0013000000035390258	46.79999923706055	2	1266.7427978515625	1266.741943359375	7.999999797903001E-4	0.6315413995598155
a8	pepa8a3	DaPR130924_VB134_O1943.m	1785	20.059999465942383	KQELLEALTK		1	a8.a1	0.006399999838322401	38.29999923706055	2	1172.688720703125	1172.6888427734375	-1.9999999494757503E-4	-0.17054822016944426
a8	pepa8a5	DaPR130924_VB134_O1943.m	2130	22.530000686645508	TFNTSTGGLLLPSDTK		1	a8.a1	4.199999966658652E-4	41.29999923706055	2	1651.8546142578125	1651.854248046875	5.000000237487257E-4	0.30269015825089735
a8	pepa8a4	DaPR130924_VB134_O1943.m	2278	23.549999237060547	NIYVLQELDNPGAK		1	a8.a1	5.99999978589949E-8	71.5	2	1573.822265625	1573.822509765625	-1.9999999494757503E-4	-0.1270791297662652
a8	pepa8a2	DaPR130924_VB134_O1943.m	2382	24.459999084472656	DTGIFLDLMHLK	M9:+15.99491	1	a8.a1	2.2000000171829015E-4	42.5	2	1418.7357177734375	1418.7352294921875	5.000000237487257E-4	0.35242659331698717
a8	pepa8a1	DaPR130924_VB134_O1943.m	2472	25.459999084472656	DSLIFLVDASK		1	a8.a1	1.8999999440438842E-7	60.79999923706055	2	1207.6590576171875	1207.6573486328125	0.0017999999690800905	1.4904889794426113
a9	pepa9a2	DaPR130924_VB134_O1943.m	623	9.399999618530273	HGSSSGSSSSYGQHGSGSR		1	a9.a1	7.499999810534064E-6	46.0	3	1808.759033203125	1808.7547607421875	0.00430000014603138	2.3773262353526343
a9	pepa9a4	DaPR130924_VB134_O1943.m	782	11.510000228881836	YGQQGSGSGQSPSR		1	a9.a1	2.099999983329326E-5	45.599998474121094	2	1395.6246337890625	1395.625244140625	-5.000000237487257E-4	-0.3582623815726459
a9	pepa9a1	DaPR130924_VB134_O1943.m	811	11.930000305175781	GSGSGQSPSYGR		1	a9.a1	0.005499999970197678	29.200000762939453	2	1139.5098876953125	1139.508056640625	0.0019000000320374966	1.6673862207160448
a9	pepa9a3	DaPR130924_VB134_O1943.m	945	13.329999923706055	QSLGHGQHGSGSGQSPSPSR	Q1:-17.02655	1	a9.a1	2.7000000955013093E-6	49.5	3	1930.877685546875	1930.87548828125	0.002300000051036477	1.1911695316427677
b10	pepb10a2	DaPR130924_VB134_O1943.m	1070	14.529999732971191	LTWASHEK		1	b10.a1	0.006500000134110451	32.29999923706055	2	971.4884033203125	971.494873046875	-0.006500000134110451	-6.6907199558600485
b10	pepb10a1	DaPR130924_VB134_O1943.m	1425	17.530000686645508	LGHPDTLNQGEFK		1	b10.a1	0.0013000000035390258	31.299999237060547	2	1455.7291259765625	1455.72314453125	0.006099999882280827	4.190357146684685
b10	pepb10a1	DaPR130924_VB134_O1943.m	1423	17.530000686645508	LGHPDTLNQGEFK		1	b10.a1	0.0019000000320374966	35.0	3	1455.7237548828125	1455.72314453125	6.99999975040555E-4	0.48086064831095227
b11	pepb11a2	DaPR130924_VB134_O1943.m	808	11.899999618530273	TEGAEATPGAQK		1	b11.a1	0.01600000075995922	31.5	2	1159.5618896484375	1159.5594482421875	0.0026000000070780516	2.242230884341008
b11	pepb11a1	DaPR130924_VB134_O1943.m	1271	16.350000381469727	EVDATSPAPSTSSTVK		1	b11.a1	0.005200000014156103	36.599998474121094	2	1576.7708740234375	1576.7705078125	3.9999998989515007E-4	0.25368307430488524
b11	pepb11a3	DaPR130924_VB134_O1943.m	1909	20.959999084472656	TPQMPPTTPSSSFFTK	M4:+15.99491	1	b11.a1	0.012000000104308128	35.900001525878906	2	1769.846923828125	1769.8419189453125	0.005100000184029341	2.8816133969007485
b12	pepb12a3	DaPR130924_VB134_O1943.m	1063	14.460000038146973	YWCNDGK	C3:+57.02146	1	b12.a1	0.02800000086426735	22.299999237060547	2	942.3799438476562	942.3778076171875	0.002099999925121665	2.228405537723281
b12	pepb12a1	DaPR130924_VB134_O1943.m	1414	17.43000030517578	LGMDGYR		1	b12.a1	0.02500000037252903	26.700000762939453	2	811.3780517578125	811.3770751953125	8.999999845400453E-4	1.109225306030984
b12	pepb12a2	DaPR130924_VB134_O1943.m	2158	22.709999084472656	STDYGIFQINSR		1	b12.a1	2.2999999682582484E-9	64.30000305175781	2	1400.6810302734375	1400.680908203125	1.9999999494757503E-4	0.1427876925974144
b13	pepb13a2	DaPR130924_VB134_O1943.m	1093	14.710000038146973	LVDQNLNK		1	b13.a1	0.01600000075995922	33.70000076293945	2	943.5199584960938	943.5211181640625	-0.0012000000569969416	-1.2718316886557293
b13	pepb13a1	DaPR130924_VB134_O1943.m	1685	19.360000610351562	LDSIVIQQGR		1	b13.a1	0.002199999988079071	34.79999923706055	2	1128.6368408203125	1128.6375732421875	-6.99999975040555E-4	-0.6202167920297885
b13	pepb13a3	DaPR130924_VB134_O1943.m	2153	22.68000030517578	VLIFSQMTR		1	b13.a1	0.017999999225139618	35.599998474121094	2	1094.6011962890625	1094.6031494140625	-0.0019000000320374966	-1.735788932321783
b14	pepb14a1	DaPR130924_VB134_O1943.m	1732	19.709999084472656	AGGVGLNLSAASR		1	b14.a1	2.099999983329326E-5	60.599998474121094	2	1172.640380859375	1172.6385498046875	0.0017999999690800905	1.5349998252913442
b14	pepb14a2	DaPR130924_VB134_O1943.m	1796	20.149999618530273	ASGFVFTR		1	b14.a1	1.6999999934341758E-4	38.0	2	884.4633178710938	884.462890625	3.9999998989515007E-4	0.4522518628367694
b14	pepb14a3	DaPR130924_VB134_O1943.m	1832	20.399999618530273	YYTGVVNNNEMVALQR	M11:+15.99491	1	b14.a1	3.6999999792897142E-6	43.70000076293945	2	1886.9117431640625	1886.9068603515625	0.004800000227987766	2.543845872229987
b15	pepb15a2	DaPR130924_VB134_O1943.m	1160	15.399999618530273	SGGVGGSNTNWK		1	b15.a1	3.6999999792897142E-6	51.20000076293945	2	1163.5478515625	1163.54443359375	0.0035000001080334187	3.0080502359701367
b15	pepb15a1	DaPR130924_VB134_O1943.m	1265	16.309999465942383	ATAFNEQVDK		1	b15.a1	0.007000000216066837	38.29999923706055	2	1122.54150390625	1122.54296875	-0.001500000013038516	-1.3362517558760632
b16	pepb16a1	DaPR130924_VB134_O1943.m	1011	13.930000305175781	FEETTADGR		1	b16.a1	5.39999979082495E-4	42.400001525878906	2	1025.45458984375	1025.453857421875	7.999999797903001E-4	0.7801423477030985
b16	pepb16a2	DaPR130924_VB134_O1943.m	1496	18.100000381469727	TTQFSCTLGEK	C6:+57.02146	1	b16.a1	0.0032999999821186066	41.79999923706055	2	1271.59521484375	1271.593994140625	0.0012000000569969416	0.9436974871904232
b17	pepb17a1	DaPR130924_VB134_O1943.m	1078	14.600000381469727	GNFHAVYR		1	b17.a1	0.0019000000320374966	36.5	2	963.4796142578125	963.47998046875	-3.000000142492354E-4	-0.3113713002145411
b17	pepb17a2	DaPR130924_VB134_O1943.m	1828	20.3799991607666	LLETECPQYIR	C6:+57.02146	1	b17.a1	5.300000225361146E-7	53.70000076293945	2	1421.70849609375	1421.709716796875	-0.0012000000569969416	-0.8440541995454266
b18	pepb18a1	DaPR130924_VB134_O1943.m	1163	15.40999984741211	TPATAPVPAR		1	b18.a1	1.1000000085914508E-5	46.20000076293945	2	980.552978515625	980.5527954101562	1.9999999494757503E-4	0.20396657465436815
b18	pepb18a2	DaPR130924_VB134_O1943.m	1765	19.950000762939453	YSQVLGLGGR		1	b18.a1	0.005200000014156103	37.29999923706055	2	1049.57568359375	1049.57421875	0.001500000013038516	1.4291509702143357
b19	pepb19a1	DaPR130924_VB134_O1943.m	1252	16.18000030517578	LEAVQYK		1	b19.a1	0.04399999976158142	29.399999618530273	2	850.4686889648438	850.46728515625	0.00139999995008111	1.6461537962908221
b19	pepb19a2	DaPR130924_VB134_O1943.m	1739	19.75	TQVVAGTNYYIK		1	b19.a1	3.299999889350147E-6	53.400001525878906	2	1356.71728515625	1356.7161865234375	0.0010999999940395355	0.8107812119926623
b20	pepb20a2	DaPR130924_VB134_O1943.m	1077	14.579999923706055	VAQGVSGAVQDK		1	b20.a1	2.7999999474559445E-7	60.70000076293945	2	1158.6131591796875	1158.61181640625	0.001500000013038516	1.2946527834414587
b20	pepb20a1	DaPR130924_VB134_O1943.m	2162	22.75	DKYPNLQVIGGNVVTAAQAK		1	b20.a1	0.020999999716877937	43.70000076293945	3	2086.1318359375	2086.129638671875	0.002400000113993883	1.150455882272893

## Sheet: peptides_pos
MS Sample :	DaPR130924_VB134_O1943.m
Peptide ID	Protein ID	accession	description	Sequence	Modifs	Start	Stop	MH+ theo
pepa1a6	a1.a1.a1	sp|P78527|PRKDC_HUMAN	sp|P78527|PRKDC_HUMAN DNA-dependent protein kinase catalytic subunit OS=Homo sapiens GN=PRKDC PE=1 SV=3	GIAPGDER		1490	1497	814.4058227539062
pepa1b34	a1.a1.a1	sp|P78527|PRKDC_HUMAN	sp|P78527|PRKDC_HUMAN DNA-dependent protein kinase catalytic subunit OS=Homo sapiens GN=PRKDC PE=1 SV=3	SMEEDPQTSR		237	246	1179.4951171875
pepa1a3	a1.a1.a1	sp|P78527|PRKDC_HUMAN	sp|P78527|PRKDC_HUMAN DNA-dependent protein kinase catalytic subunit OS=Homo sapiens GN=PRKDC PE=1 SV=3	DEVLANR		2208	2214	816.42138671875
pepa1b23	a1.a1.a1	sp|P78527|PRKDC_HUMAN	sp|P78527|PRKDC_HUMAN DNA-dependent protein kinase catalytic subunit OS=Homo sapiens GN=PRKDC PE=1 SV=3	MYAALGDPK	M1:+15.99491	3613	3621	981.4713745117188
pepa1b10	a1.a1.a1	sp|P78527|PRKDC_HUMAN	sp|P78527|PRKDC_HUMAN DNA-dependent protein kinase catalytic subunit OS=Homo sapiens GN=PRKDC PE=1 SV=3	LACDVDQVTR	C3:+57.02146	972	981	1176.5682373046875
pepa1a1	a1.a1.a1	sp|P78527|PRKDC_HUMAN	sp|P78527|PRKDC_HUMAN DNA-dependent protein kinase catalytic subunit OS=Homo sapiens GN=PRKDC PE=1 SV=3	ATQQQHDFTLTQTADGR		2637	2653	1917.9053955078125
pepa1a5	a1.a1.a1	sp|P78527|PRKDC_HUMAN	sp|P78527|PRKDC_HUMAN DNA-dependent protein kinase catalytic subunit OS=Homo sapiens GN=PRKDC PE=1 SV=3	FVETQASQGTLQTR		2606	2619	1565.792236328125
pepa1b38	a1.a1.a1	sp|P78527|PRKDC_HUMAN	sp|P78527|PRKDC_HUMAN DNA-dependent protein kinase catalytic subunit OS=Homo sapiens GN=PRKDC PE=1 SV=3	TYSVVPMTSR	M7:+15.99491	3790	3799	1156.567138671875
pepa1b22	a1.a1.a1	sp|P78527|PRKDC_HUMAN	sp|P78527|PRKDC_HUMAN DNA-dependent protein kinase catalytic subunit OS=Homo sapiens GN=PRKDC PE=1 SV=3	MYAALGDPK		3613	3621	965.4765014648438
pepa1b32	a1.a1.a1	sp|P78527|PRKDC_HUMAN	sp|P78527|PRKDC_HUMAN DNA-dependent protein kinase catalytic subunit OS=Homo sapiens GN=PRKDC PE=1 SV=3	SLGPPQGEEDSVPR		2107	2120	1467.707763671875
pepa1b14	a1.a1.a1	sp|P78527|PRKDC_HUMAN	sp|P78527|PRKDC_HUMAN DNA-dependent protein kinase catalytic subunit OS=Homo sapiens GN=PRKDC PE=1 SV=3	ILDVMYSR	M5:+15.99491	1876	1883	1012.5136108398438
pepa1b16	a1.a1.a1	sp|P78527|PRKDC_HUMAN	sp|P78527|PRKDC_HUMAN DNA-dependent protein kinase catalytic subunit OS=Homo sapiens GN=PRKDC PE=1 SV=3	LLNTWTNR		3160	3167	1017.5479736328125
pepa1b27	a1.a1.a1	sp|P78527|PRKDC_HUMAN	sp|P78527|PRKDC_HUMAN DNA-dependent protein kinase catalytic subunit OS=Homo sapiens GN=PRKDC PE=1 SV=3	QGNLSSQVPLKR	Q1:-17.02655	3148	3159	1309.72265625
pepa1b40	a1.a1.a1	sp|P78527|PRKDC_HUMAN	sp|P78527|PRKDC_HUMAN DNA-dependent protein kinase catalytic subunit OS=Homo sapiens GN=PRKDC PE=1 SV=3	VTELALTASDR		914	924	1175.6270751953125
pepa1b25	a1.a1.a1	sp|P78527|PRKDC_HUMAN	sp|P78527|PRKDC_HUMAN DNA-dependent protein kinase catalytic subunit OS=Homo sapiens GN=PRKDC PE=1 SV=3	NLLTVTSSDEMMK	M11:+15.99491 M12:+15.99491	869	881	1500.6923828125
pepa1a8	a1.a1.a1	sp|P78527|PRKDC_HUMAN	sp|P78527|PRKDC_HUMAN DNA-dependent protein kinase catalytic subunit OS=Homo sapiens GN=PRKDC PE=1 SV=3	HGDLPDIQIK		2777	2786	1135.6109619140625
pepa1b42	a1.a1.a1	sp|P78527|PRKDC_HUMAN	sp|P78527|PRKDC_HUMAN DNA-dependent protein kinase catalytic subunit OS=Homo sapiens GN=PRKDC PE=1 SV=3	VVQMLGSLGGQINK	M4:+15.99491	855	868	1459.7940673828125
pepa1b33	a1.a1.a1	sp|P78527|PRKDC_HUMAN	sp|P78527|PRKDC_HUMAN DNA-dependent protein kinase catalytic subunit OS=Homo sapiens GN=PRKDC PE=1 SV=3	SLNSIEFR		72	79	965.5054931640625
pepa1b44	a1.a1.a1	sp|P78527|PRKDC_HUMAN	sp|P78527|PRKDC_HUMAN DNA-dependent protein kinase catalytic subunit OS=Homo sapiens GN=PRKDC PE=1 SV=3	YPEETLSLMTK	M9:+15.99491	3475	3485	1327.6453857421875
pepa1b29	a1.a1.a1	sp|P78527|PRKDC_HUMAN	sp|P78527|PRKDC_HUMAN DNA-dependent protein kinase catalytic subunit OS=Homo sapiens GN=PRKDC PE=1 SV=3	QITQSALLAEAR		2951	2962	1300.722412109375
pepa1a7	a1.a1.a1	sp|P78527|PRKDC_HUMAN	sp|P78527|PRKDC_HUMAN DNA-dependent protein kinase catalytic subunit OS=Homo sapiens GN=PRKDC PE=1 SV=3	GIFTSEIGTK		2941	2950	1052.562744140625
pepa1b26	a1.a1.a1	sp|P78527|PRKDC_HUMAN	sp|P78527|PRKDC_HUMAN DNA-dependent protein kinase catalytic subunit OS=Homo sapiens GN=PRKDC PE=1 SV=3	NNWEVSALSR		811	820	1175.580810546875
pepa1b11	a1.a1.a1	sp|P78527|PRKDC_HUMAN	sp|P78527|PRKDC_HUMAN DNA-dependent protein kinase catalytic subunit OS=Homo sapiens GN=PRKDC PE=1 SV=3	LATTILQHWK		1618	1627	1210.6947021484375
pepa1b24	a1.a1.a1	sp|P78527|PRKDC_HUMAN	sp|P78527|PRKDC_HUMAN DNA-dependent protein kinase catalytic subunit OS=Homo sapiens GN=PRKDC PE=1 SV=3	NLLTVTSSDEMMK	M11:+15.99491	869	881	1484.697509765625
pepa1b31	a1.a1.a1	sp|P78527|PRKDC_HUMAN	sp|P78527|PRKDC_HUMAN DNA-dependent protein kinase catalytic subunit OS=Homo sapiens GN=PRKDC PE=1 SV=3	SIGEYDVLR		2932	2940	1051.5423583984375
pepa1b17	a1.a1.a1	sp|P78527|PRKDC_HUMAN	sp|P78527|PRKDC_HUMAN DNA-dependent protein kinase catalytic subunit OS=Homo sapiens GN=PRKDC PE=1 SV=3	LLQIIER		3468	3474	884.5568237304688
pepa1b13	a1.a1.a1	sp|P78527|PRKDC_HUMAN	sp|P78527|PRKDC_HUMAN DNA-dependent protein kinase catalytic subunit OS=Homo sapiens GN=PRKDC PE=1 SV=3	ILDVMYSR		1876	1883	996.5186767578125
pepa1b35	a1.a1.a1	sp|P78527|PRKDC_HUMAN	sp|P78527|PRKDC_HUMAN DNA-dependent protein kinase catalytic subunit OS=Homo sapiens GN=PRKDC PE=1 SV=3	SQGCSEQVLTVLK	C4:+57.02146	3290	3302	1448.7418212890625
pepa1a9	a1.a1.a1	sp|P78527|PRKDC_HUMAN	sp|P78527|PRKDC_HUMAN DNA-dependent protein kinase catalytic subunit OS=Homo sapiens GN=PRKDC PE=1 SV=3	HSSLITPLQAVAQR		2787	2800	1520.8548583984375
pepa1b43	a1.a1.a1	sp|P78527|PRKDC_HUMAN	sp|P78527|PRKDC_HUMAN DNA-dependent protein kinase catalytic subunit OS=Homo sapiens GN=PRKDC PE=1 SV=3	YPEETLSLMTK		3475	3485	1311.6505126953125
pepa1a4	a1.a1.a1	sp|P78527|PRKDC_HUMAN	sp|P78527|PRKDC_HUMAN DNA-dependent protein kinase catalytic subunit OS=Homo sapiens GN=PRKDC PE=1 SV=3	DQNILLGTTYR		3325	3335	1293.68017578125
pepa1b15	a1.a1.a1	sp|P78527|PRKDC_HUMAN	sp|P78527|PRKDC_HUMAN DNA-dependent protein kinase catalytic subunit OS=Homo sapiens GN=PRKDC PE=1 SV=3	LLEEALLR		2892	2899	956.577880859375
pepa1b41	a1.a1.a1	sp|P78527|PRKDC_HUMAN	sp|P78527|PRKDC_HUMAN DNA-dependent protein kinase catalytic subunit OS=Homo sapiens GN=PRKDC PE=1 SV=3	VVQMLGSLGGQINK		855	868	1443.7991943359375
pepa1b39	a1.a1.a1	sp|P78527|PRKDC_HUMAN	sp|P78527|PRKDC_HUMAN DNA-dependent protein kinase catalytic subunit OS=Homo sapiens GN=PRKDC PE=1 SV=3	VCLDIIYK	C2:+57.02146	2434	2441	1023.5548095703125
pepa1b21	a1.a1.a1	sp|P78527|PRKDC_HUMAN	sp|P78527|PRKDC_HUMAN DNA-dependent protein kinase catalytic subunit OS=Homo sapiens GN=PRKDC PE=1 SV=3	MVSAVLNGMLDQSFR	M1:+15.99491 M9:+15.99491	1592	1606	1699.8145751953125
pepa1b19	a1.a1.a1	sp|P78527|PRKDC_HUMAN	sp|P78527|PRKDC_HUMAN DNA-dependent protein kinase catalytic subunit OS=Homo sapiens GN=PRKDC PE=1 SV=3	MAVLALLAK	M1:+15.99491	1643	1651	945.5806274414062
pepa1b36	a1.a1.a1	sp|P78527|PRKDC_HUMAN	sp|P78527|PRKDC_HUMAN DNA-dependent protein kinase catalytic subunit OS=Homo sapiens GN=PRKDC PE=1 SV=3	STVLTPMFVETQASQGTLQTR	M7:+15.99491	2599	2619	2311.160400390625
pepa1b12	a1.a1.a1	sp|P78527|PRKDC_HUMAN	sp|P78527|PRKDC_HUMAN DNA-dependent protein kinase catalytic subunit OS=Homo sapiens GN=PRKDC PE=1 SV=3	LGNPIVPLNIR		2133	2143	1205.7369384765625
pepa1b30	a1.a1.a1	sp|P78527|PRKDC_HUMAN	sp|P78527|PRKDC_HUMAN DNA-dependent protein kinase catalytic subunit OS=Homo sapiens GN=PRKDC PE=1 SV=3	SDPGLLTNTMDVFVK	M10:+15.99491	3993	4007	1652.8204345703125
pepa1b18	a1.a1.a1	sp|P78527|PRKDC_HUMAN	sp|P78527|PRKDC_HUMAN DNA-dependent protein kinase catalytic subunit OS=Homo sapiens GN=PRKDC PE=1 SV=3	LSFAVPFR		892	899	936.5305786132812
pepa1a2	a1.a1.a1	sp|P78527|PRKDC_HUMAN	sp|P78527|PRKDC_HUMAN DNA-dependent protein kinase catalytic subunit OS=Homo sapiens GN=PRKDC PE=1 SV=3	AYVPALQMAFK		747	757	1238.66064453125
pepa1b20	a1.a1.a1	sp|P78527|PRKDC_HUMAN	sp|P78527|PRKDC_HUMAN DNA-dependent protein kinase catalytic subunit OS=Homo sapiens GN=PRKDC PE=1 SV=3	MSTSPEAFLALR		3890	3901	1322.677734375
pepa1b28	a1.a1.a1	sp|P78527|PRKDC_HUMAN	sp|P78527|PRKDC_HUMAN DNA-dependent protein kinase catalytic subunit OS=Homo sapiens GN=PRKDC PE=1 SV=3	QITQSALLAEAR	Q1:-17.02655	2951	2962	1283.69580078125
pepa1b37	a1.a1.a1	sp|P78527|PRKDC_HUMAN	sp|P78527|PRKDC_HUMAN DNA-dependent protein kinase catalytic subunit OS=Homo sapiens GN=PRKDC PE=1 SV=3	TVGALQVLGTEAQSSLLK		1275	1292	1815.0225830078125
pepa2a7	a2.a1.a1	sp|P11388-2|TOP2A_HUMAN	sp|P11388-2|TOP2A_HUMAN Isoform 2 of DNA topoisomerase 2-alpha OS=Homo sapiens GN=TOP2A	DPALNSGVSQKPDPAK		1470	1485	1623.8341064453125
pepa2b22	a2.a1.a1	sp|P11388-2|TOP2A_HUMAN	sp|P11388-2|TOP2A_HUMAN Isoform 2 of DNA topoisomerase 2-alpha OS=Homo sapiens GN=TOP2A	SFGSTCQLSEK	C6:+57.02146	387	397	1243.562744140625
pepa2b17	a2.a1.a1	sp|P11388-2|TOP2A_HUMAN	sp|P11388-2|TOP2A_HUMAN Isoform 2 of DNA topoisomerase 2-alpha OS=Homo sapiens GN=TOP2A	KSPSDLWK		1187	1194	960.5153198242188
pepa2b27	a2.a1.a1	sp|P11388-2|TOP2A_HUMAN	sp|P11388-2|TOP2A_HUMAN Isoform 2 of DNA topoisomerase 2-alpha OS=Homo sapiens GN=TOP2A	TQMAEVLPSPR	M3:+15.99491	1231	1241	1244.630859375
pepa2b11	a2.a1.a1	sp|P11388-2|TOP2A_HUMAN	sp|P11388-2|TOP2A_HUMAN Isoform 2 of DNA topoisomerase 2-alpha OS=Homo sapiens GN=TOP2A	HVDYVADQIVTK		325	336	1387.7220458984375
pepa2b13	a2.a1.a1	sp|P11388-2|TOP2A_HUMAN	sp|P11388-2|TOP2A_HUMAN Isoform 2 of DNA topoisomerase 2-alpha OS=Homo sapiens GN=TOP2A	LCNIFSTK	C2:+57.02146	169	176	982.5029907226562
pepa2a2	a2.a1.a1	sp|P11388-2|TOP2A_HUMAN	sp|P11388-2|TOP2A_HUMAN Isoform 2 of DNA topoisomerase 2-alpha OS=Homo sapiens GN=TOP2A	ALIENPTFDSQTK		366	378	1463.7381591796875
pepa2a6	a2.a1.a1	sp|P11388-2|TOP2A_HUMAN	sp|P11388-2|TOP2A_HUMAN Isoform 2 of DNA topoisomerase 2-alpha OS=Homo sapiens GN=TOP2A	DKYGVFPLR		505	513	1094.5997314453125
pepa2b21	a2.a1.a1	sp|P11388-2|TOP2A_HUMAN	sp|P11388-2|TOP2A_HUMAN Isoform 2 of DNA topoisomerase 2-alpha OS=Homo sapiens GN=TOP2A	QIMENAEINNIIK	M3:+15.99491	526	538	1545.7945556640625
pepa2b18	a2.a1.a1	sp|P11388-2|TOP2A_HUMAN	sp|P11388-2|TOP2A_HUMAN Isoform 2 of DNA topoisomerase 2-alpha OS=Homo sapiens GN=TOP2A	MEVSPLQPVNENMQVNK	M1:+15.99491 M13:+15.99491 M1:+42.01057	1	17	2030.95263671875
pepa2b26	a2.a1.a1	sp|P11388-2|TOP2A_HUMAN	sp|P11388-2|TOP2A_HUMAN Isoform 2 of DNA topoisomerase 2-alpha OS=Homo sapiens GN=TOP2A	TLAVSGLGVVGR		493	504	1128.6739501953125
pepa2b15	a2.a1.a1	sp|P11388-2|TOP2A_HUMAN	sp|P11388-2|TOP2A_HUMAN Isoform 2 of DNA topoisomerase 2-alpha OS=Homo sapiens GN=TOP2A	LMDGEEPLPMLPSYK	M2:+15.99491 M10:+15.99491	905	919	1751.823486328125
pepa2a8	a2.a1.a1	sp|P11388-2|TOP2A_HUMAN	sp|P11388-2|TOP2A_HUMAN Isoform 2 of DNA topoisomerase 2-alpha OS=Homo sapiens GN=TOP2A	GFQQISFVNSIATSK		307	321	1626.8489990234375
pepa2b28	a2.a1.a1	sp|P11388-2|TOP2A_HUMAN	sp|P11388-2|TOP2A_HUMAN Isoform 2 of DNA topoisomerase 2-alpha OS=Homo sapiens GN=TOP2A	YIFTMLSSLAR	M5:+15.99491	831	841	1317.6876220703125
pepa2b20	a2.a1.a1	sp|P11388-2|TOP2A_HUMAN	sp|P11388-2|TOP2A_HUMAN Isoform 2 of DNA topoisomerase 2-alpha OS=Homo sapiens GN=TOP2A	QIMENAEINNIIK	M3:+15.99491 Q1:-17.02655	526	538	1528.7679443359375
pepa2a7	a2.a1.a2	sp|P11388-3|TOP2A_HUMAN	sp|P11388-3|TOP2A_HUMAN Isoform 3 of DNA topoisomerase 2-alpha OS=Homo sapiens GN=TOP2A	DPALNSGVSQKPDPAK		1480	1495	1623.8341064453125
pepa2b22	a2.a1.a2	sp|P11388-3|TOP2A_HUMAN	sp|P11388-3|TOP2A_HUMAN Isoform 3 of DNA topoisomerase 2-alpha OS=Homo sapiens GN=TOP2A	SFGSTCQLSEK	C6:+57.02146	423	433	1243.562744140625
pepa2b17	a2.a1.a2	sp|P11388-3|TOP2A_HUMAN	sp|P11388-3|TOP2A_HUMAN Isoform 3 of DNA topoisomerase 2-alpha OS=Homo sapiens GN=TOP2A	KSPSDLWK		1197	1204	960.5153198242188
pepa2b27	a2.a1.a2	sp|P11388-3|TOP2A_HUMAN	sp|P11388-3|TOP2A_HUMAN Isoform 3 of DNA topoisomerase 2-alpha OS=Homo sapiens GN=TOP2A	TQMAEVLPSPR	M3:+15.99491	1241	1251	1244.630859375
pepa2b11	a2.a1.a2	sp|P11388-3|TOP2A_HUMAN	sp|P11388-3|TOP2A_HUMAN Isoform 3 of DNA topoisomerase 2-alpha OS=Homo sapiens GN=TOP2A	HVDYVADQIVTK		361	372	1387.7220458984375
pepa2b13	a2.a1.a2	sp|P11388-3|TOP2A_HUMAN	sp|P11388-3|TOP2A_HUMAN Isoform 3 of DNA topoisomerase 2-alpha OS=Homo sapiens GN=TOP2A	LCNIFSTK	C2:+57.02146	169	176	982.5029907226562
pepa2a2	a2.a1.a2	sp|P11388-3|TOP2A_HUMAN	sp|P11388-3|TOP2A_HUMAN Isoform 3 of DNA topoisomerase 2-alpha OS=Homo sapiens GN=TOP2A	ALIENPTFDSQTK		402	414	1463.7381591796875
pepa2a6	a2.a1.a2	sp|P11388-3|TOP2A_HUMAN	sp|P11388-3|TOP2A_HUMAN Isoform 3 of DNA topoisomerase 2-alpha OS=Homo sapiens GN=TOP2A	DKYGVFPLR		515	523	1094.5997314453125
pepa2b21	a2.a1.a2	sp|P11388-3|TOP2A_HUMAN	sp|P11388-3|TOP2A_HUMAN Isoform 3 of DNA topoisomerase 2-alpha OS=Homo sapiens GN=TOP2A	QIMENAEINNIIK	M3:+15.99491	536	548	1545.7945556640625
pepa2b18	a2.a1.a2	sp|P11388-3|TOP2A_HUMAN	sp|P11388-3|TOP2A_HUMAN Isoform 3 of DNA topoisomerase 2-alpha OS=Homo sapiens GN=TOP2A	MEVSPLQPVNENMQVNK	M1:+15.99491 M13:+15.99491 M1:+42.01057	1	17	2030.95263671875
pepa2b26	a2.a1.a2	sp|P11388-3|TOP2A_HUMAN	sp|P11388-3|TOP2A_HUMAN Isoform 3 of DNA topoisomerase 2-alpha OS=Homo sapiens GN=TOP2A	TLAVSGLGVVGR		503	514	1128.6739501953125
pepa2b15	a2.a1.a2	sp|P11388-3|TOP2A_HUMAN	sp|P11388-3|TOP2A_HUMAN Isoform 3 of DNA topoisomerase 2-alpha OS=Homo sapiens GN=TOP2A	LMDGEEPLPMLPSYK	M2:+15.99491 M10:+15.99491	915	929	1751.823486328125
pepa2a8	a2.a1.a2	sp|P11388-3|TOP2A_HUMAN	sp|P11388-3|TOP2A_HUMAN Isoform 3 of DNA topoisomerase 2-alpha OS=Homo sapiens GN=TOP2A	GFQQISFVNSIATSK		307	321	1626.8489990234375
pepa2b28	a2.a1.a2	sp|P11388-3|TOP2A_HUMAN	sp|P11388-3|TOP2A_HUMAN Isoform 3 of DNA topoisomerase 2-alpha OS=Homo sapiens GN=TOP2A	YIFTMLSSLAR	M5:+15.99491	841	851	1317.6876220703125
pepa2b20	a2.a1.a2	sp|P11388-3|TOP2A_HUMAN	sp|P11388-3|TOP2A_HUMAN Isoform 3 of DNA topoisomerase 2-alpha OS=Homo sapiens GN=TOP2A	QIMENAEINNIIK	M3:+15.99491 Q1:-17.02655	536	548	1528.7679443359375
pepa2a7	a2.a1.a3	sp|P11388-4|TOP2A_HUMAN	sp|P11388-4|TOP2A_HUMAN Isoform 4 of DNA topoisomerase 2-alpha OS=Homo sapiens GN=TOP2A	DPALNSGVSQKPDPAK		1525	1540	1623.8341064453125
pepa2b22	a2.a1.a3	sp|P11388-4|TOP2A_HUMAN	sp|P11388-4|TOP2A_HUMAN Isoform 4 of DNA topoisomerase 2-alpha OS=Homo sapiens GN=TOP2A	SFGSTCQLSEK	C6:+57.02146	468	478	1243.562744140625
pepa2b17	a2.a1.a3	sp|P11388-4|TOP2A_HUMAN	sp|P11388-4|TOP2A_HUMAN Isoform 4 of DNA topoisomerase 2-alpha OS=Homo sapiens GN=TOP2A	KSPSDLWK		1242	1249	960.5153198242188
pepa2b27	a2.a1.a3	sp|P11388-4|TOP2A_HUMAN	sp|P11388-4|TOP2A_HUMAN Isoform 4 of DNA topoisomerase 2-alpha OS=Homo sapiens GN=TOP2A	TQMAEVLPSPR	M3:+15.99491	1286	1296	1244.630859375
pepa2b11	a2.a1.a3	sp|P11388-4|TOP2A_HUMAN	sp|P11388-4|TOP2A_HUMAN Isoform 4 of DNA topoisomerase 2-alpha OS=Homo sapiens GN=TOP2A	HVDYVADQIVTK		325	336	1387.7220458984375
pepa2b13	a2.a1.a3	sp|P11388-4|TOP2A_HUMAN	sp|P11388-4|TOP2A_HUMAN Isoform 4 of DNA topoisomerase 2-alpha OS=Homo sapiens GN=TOP2A	LCNIFSTK	C2:+57.02146	169	176	982.5029907226562
pepa2a2	a2.a1.a3	sp|P11388-4|TOP2A_HUMAN	sp|P11388-4|TOP2A_HUMAN Isoform 4 of DNA topoisomerase 2-alpha OS=Homo sapiens GN=TOP2A	ALIENPTFDSQTK		447	459	1463.7381591796875
pepa2a6	a2.a1.a3	sp|P11388-4|TOP2A_HUMAN	sp|P11388-4|TOP2A_HUMAN Isoform 4 of DNA topoisomerase 2-alpha OS=Homo sapiens GN=TOP2A	DKYGVFPLR		560	568	1094.5997314453125
pepa2b21	a2.a1.a3	sp|P11388-4|TOP2A_HUMAN	sp|P11388-4|TOP2A_HUMAN Isoform 4 of DNA topoisomerase 2-alpha OS=Homo sapiens GN=TOP2A	QIMENAEINNIIK	M3:+15.99491	581	593	1545.7945556640625
pepa2b18	a2.a1.a3	sp|P11388-4|TOP2A_HUMAN	sp|P11388-4|TOP2A_HUMAN Isoform 4 of DNA topoisomerase 2-alpha OS=Homo sapiens GN=TOP2A	MEVSPLQPVNENMQVNK	M1:+15.99491 M13:+15.99491 M1:+42.01057	1	17	2030.95263671875
pepa2b26	a2.a1.a3	sp|P11388-4|TOP2A_HUMAN	sp|P11388-4|TOP2A_HUMAN Isoform 4 of DNA topoisomerase 2-alpha OS=Homo sapiens GN=TOP2A	TLAVSGLGVVGR		548	559	1128.6739501953125
pepa2b15	a2.a1.a3	sp|P11388-4|TOP2A_HUMAN	sp|P11388-4|TOP2A_HUMAN Isoform 4 of DNA topoisomerase 2-alpha OS=Homo sapiens GN=TOP2A	LMDGEEPLPMLPSYK	M2:+15.99491 M10:+15.99491	960	974	1751.823486328125
pepa2a8	a2.a1.a3	sp|P11388-4|TOP2A_HUMAN	sp|P11388-4|TOP2A_HUMAN Isoform 4 of DNA topoisomerase 2-alpha OS=Homo sapiens GN=TOP2A	GFQQISFVNSIATSK		307	321	1626.8489990234375
pepa2b28	a2.a1.a3	sp|P11388-4|TOP2A_HUMAN	sp|P11388-4|TOP2A_HUMAN Isoform 4 of DNA topoisomerase 2-alpha OS=Homo sapiens GN=TOP2A	YIFTMLSSLAR	M5:+15.99491	886	896	1317.6876220703125
pepa2b20	a2.a1.a3	sp|P11388-4|TOP2A_HUMAN	sp|P11388-4|TOP2A_HUMAN Isoform 4 of DNA topoisomerase 2-alpha OS=Homo sapiens GN=TOP2A	QIMENAEINNIIK	M3:+15.99491 Q1:-17.02655	581	593	1528.7679443359375
pepa2a7	a2.a1.a4	sp|P11388|TOP2A_HUMAN	sp|P11388|TOP2A_HUMAN DNA topoisomerase 2-alpha OS=Homo sapiens GN=TOP2A PE=1 SV=3	DPALNSGVSQKPDPAK		1444	1459	1623.8341064453125
pepa2b22	a2.a1.a4	sp|P11388|TOP2A_HUMAN	sp|P11388|TOP2A_HUMAN DNA topoisomerase 2-alpha OS=Homo sapiens GN=TOP2A PE=1 SV=3	SFGSTCQLSEK	C6:+57.02146	387	397	1243.562744140625
pepa2b17	a2.a1.a4	sp|P11388|TOP2A_HUMAN	sp|P11388|TOP2A_HUMAN DNA topoisomerase 2-alpha OS=Homo sapiens GN=TOP2A PE=1 SV=3	KSPSDLWK		1161	1168	960.5153198242188
pepa2b27	a2.a1.a4	sp|P11388|TOP2A_HUMAN	sp|P11388|TOP2A_HUMAN DNA topoisomerase 2-alpha OS=Homo sapiens GN=TOP2A PE=1 SV=3	TQMAEVLPSPR	M3:+15.99491	1205	1215	1244.630859375
pepa2b11	a2.a1.a4	sp|P11388|TOP2A_HUMAN	sp|P11388|TOP2A_HUMAN DNA topoisomerase 2-alpha OS=Homo sapiens GN=TOP2A PE=1 SV=3	HVDYVADQIVTK		325	336	1387.7220458984375
pepa2b13	a2.a1.a4	sp|P11388|TOP2A_HUMAN	sp|P11388|TOP2A_HUMAN DNA topoisomerase 2-alpha OS=Homo sapiens GN=TOP2A PE=1 SV=3	LCNIFSTK	C2:+57.02146	169	176	982.5029907226562
pepa2a2	a2.a1.a4	sp|P11388|TOP2A_HUMAN	sp|P11388|TOP2A_HUMAN DNA topoisomerase 2-alpha OS=Homo sapiens GN=TOP2A PE=1 SV=3	ALIENPTFDSQTK		366	378	1463.7381591796875
pepa2a6	a2.a1.a4	sp|P11388|TOP2A_HUMAN	sp|P11388|TOP2A_HUMAN DNA topoisomerase 2-alpha OS=Homo sapiens GN=TOP2A PE=1 SV=3	DKYGVFPLR		479	487	1094.5997314453125
pepa2b21	a2.a1.a4	sp|P11388|TOP2A_HUMAN	sp|P11388|TOP2A_HUMAN DNA topoisomerase 2-alpha OS=Homo sapiens GN=TOP2A PE=1 SV=3	QIMENAEINNIIK	M3:+15.99491	500	512	1545.7945556640625
pepa2b18	a2.a1.a4	sp|P11388|TOP2A_HUMAN	sp|P11388|TOP2A_HUMAN DNA topoisomerase 2-alpha OS=Homo sapiens GN=TOP2A PE=1 SV=3	MEVSPLQPVNENMQVNK	M1:+15.99491 M13:+15.99491 M1:+42.01057	1	17	2030.95263671875
pepa2b26	a2.a1.a4	sp|P11388|TOP2A_HUMAN	sp|P11388|TOP2A_HUMAN DNA topoisomerase 2-alpha OS=Homo sapiens GN=TOP2A PE=1 SV=3	TLAVSGLGVVGR		467	478	1128.6739501953125
pepa2b15	a2.a1.a4	sp|P11388|TOP2A_HUMAN	sp|P11388|TOP2A_HUMAN DNA topoisomerase 2-alpha OS=Homo sapiens GN=TOP2A PE=1 SV=3	LMDGEEPLPMLPSYK	M2:+15.99491 M10:+15.99491	879	893	1751.823486328125
pepa2a8	a2.a1.a4	sp|P11388|TOP2A_HUMAN	sp|P11388|TOP2A_HUMAN DNA topoisomerase 2-alpha OS=Homo sapiens GN=TOP2A PE=1 SV=3	GFQQISFVNSIATSK		307	321	1626.8489990234375
pepa2b28	a2.a1.a4	sp|P11388|TOP2A_HUMAN	sp|P11388|TOP2A_HUMAN DNA topoisomerase 2-alpha OS=Homo sapiens GN=TOP2A PE=1 SV=3	YIFTMLSSLAR	M5:+15.99491	805	815	1317.6876220703125
pepa2b20	a2.a1.a4	sp|P11388|TOP2A_HUMAN	sp|P11388|TOP2A_HUMAN DNA topoisomerase 2-alpha OS=Homo sapiens GN=TOP2A PE=1 SV=3	QIMENAEINNIIK	M3:+15.99491 Q1:-17.02655	500	512	1528.7679443359375
pepa2a3	a2.a2.a1	sp|Q02880-2|TOP2B_HUMAN	sp|Q02880-2|TOP2B_HUMAN Isoform Beta-1 of DNA topoisomerase 2-beta OS=Homo sapiens GN=TOP2B	ASGSENEGDYNPGR		1544	1557	1452.5989990234375
pepa2b17	a2.a2.a1	sp|Q02880-2|TOP2B_HUMAN	sp|Q02880-2|TOP2B_HUMAN Isoform Beta-1 of DNA topoisomerase 2-beta OS=Homo sapiens GN=TOP2B	KSPSDLWK		1174	1181	960.5153198242188
pepa2a1	a2.a2.a1	sp|Q02880-2|TOP2B_HUMAN	sp|Q02880-2|TOP2B_HUMAN Isoform Beta-1 of DNA topoisomerase 2-beta OS=Homo sapiens GN=TOP2B	AGVSVKPFQVK		363	373	1159.683837890625
pepa2b12	a2.a2.a1	sp|Q02880-2|TOP2B_HUMAN	sp|Q02880-2|TOP2B_HUMAN Isoform Beta-1 of DNA topoisomerase 2-beta OS=Homo sapiens GN=TOP2B	HVDYVVDQVVGK		341	352	1357.7115478515625
pepa2b10	a2.a2.a1	sp|Q02880-2|TOP2B_HUMAN	sp|Q02880-2|TOP2B_HUMAN Isoform Beta-1 of DNA topoisomerase 2-beta OS=Homo sapiens GN=TOP2B	HLTYNDFINK		708	717	1264.6324462890625
pepa2b16	a2.a2.a1	sp|Q02880-2|TOP2B_HUMAN	sp|Q02880-2|TOP2B_HUMAN Isoform Beta-1 of DNA topoisomerase 2-beta OS=Homo sapiens GN=TOP2B	LQLEETMPSPYGR	M7:+15.99491	1223	1235	1536.7366943359375
pepa2b13	a2.a2.a1	sp|Q02880-2|TOP2B_HUMAN	sp|Q02880-2|TOP2B_HUMAN Isoform Beta-1 of DNA topoisomerase 2-beta OS=Homo sapiens GN=TOP2B	LCNIFSTK	C2:+57.02146	185	192	982.5029907226562
pepa2b25	a2.a2.a1	sp|Q02880-2|TOP2B_HUMAN	sp|Q02880-2|TOP2B_HUMAN Isoform Beta-1 of DNA topoisomerase 2-beta OS=Homo sapiens GN=TOP2B	SYVDLYVK		285	292	986.5197143554688
pepa2b21	a2.a2.a1	sp|Q02880-2|TOP2B_HUMAN	sp|Q02880-2|TOP2B_HUMAN Isoform Beta-1 of DNA topoisomerase 2-beta OS=Homo sapiens GN=TOP2B	QIMENAEINNIIK	M3:+15.99491	516	528	1545.7945556640625
pepa2b24	a2.a2.a1	sp|Q02880-2|TOP2B_HUMAN	sp|Q02880-2|TOP2B_HUMAN Isoform Beta-1 of DNA topoisomerase 2-beta OS=Homo sapiens GN=TOP2B	SIPSLVDGFKPGQR		730	743	1500.8172607421875
pepa2b19	a2.a2.a1	sp|Q02880-2|TOP2B_HUMAN	sp|Q02880-2|TOP2B_HUMAN Isoform Beta-1 of DNA topoisomerase 2-beta OS=Homo sapiens GN=TOP2B	NTVEITELPVR		935	945	1270.7005615234375
pepa2b14	a2.a2.a1	sp|Q02880-2|TOP2B_HUMAN	sp|Q02880-2|TOP2B_HUMAN Isoform Beta-1 of DNA topoisomerase 2-beta OS=Homo sapiens GN=TOP2B	LHGLPEQFLYGTATK		693	707	1674.8853759765625
pepa2b23	a2.a2.a1	sp|Q02880-2|TOP2B_HUMAN	sp|Q02880-2|TOP2B_HUMAN Isoform Beta-1 of DNA topoisomerase 2-beta OS=Homo sapiens GN=TOP2B	SLAVSGLGVIGR		483	494	1128.6739501953125
pepa2a9	a2.a2.a1	sp|Q02880-2|TOP2B_HUMAN	sp|Q02880-2|TOP2B_HUMAN Isoform Beta-1 of DNA topoisomerase 2-beta OS=Homo sapiens GN=TOP2B	GFQQISFVNSIATTK		323	337	1640.86474609375
pepa2b20	a2.a2.a1	sp|Q02880-2|TOP2B_HUMAN	sp|Q02880-2|TOP2B_HUMAN Isoform Beta-1 of DNA topoisomerase 2-beta OS=Homo sapiens GN=TOP2B	QIMENAEINNIIK	M3:+15.99491 Q1:-17.02655	516	528	1528.7679443359375
pepa2a5	a2.a2.a1	sp|Q02880-2|TOP2B_HUMAN	sp|Q02880-2|TOP2B_HUMAN Isoform Beta-1 of DNA topoisomerase 2-beta OS=Homo sapiens GN=TOP2B	DLIQMLVQR	M5:+15.99491	1088	1096	1131.6195068359375
pepa2a4	a2.a2.a1	sp|Q02880-2|TOP2B_HUMAN	sp|Q02880-2|TOP2B_HUMAN Isoform Beta-1 of DNA topoisomerase 2-beta OS=Homo sapiens GN=TOP2B	DLIQMLVQR		1088	1096	1115.6246337890625
pepa2a3	a2.a2.a2	sp|Q02880|TOP2B_HUMAN	sp|Q02880|TOP2B_HUMAN DNA topoisomerase 2-beta OS=Homo sapiens GN=TOP2B PE=1 SV=3	ASGSENEGDYNPGR		1549	1562	1452.5989990234375
pepa2b17	a2.a2.a2	sp|Q02880|TOP2B_HUMAN	sp|Q02880|TOP2B_HUMAN DNA topoisomerase 2-beta OS=Homo sapiens GN=TOP2B PE=1 SV=3	KSPSDLWK		1179	1186	960.5153198242188
pepa2a1	a2.a2.a2	sp|Q02880|TOP2B_HUMAN	sp|Q02880|TOP2B_HUMAN DNA topoisomerase 2-beta OS=Homo sapiens GN=TOP2B PE=1 SV=3	AGVSVKPFQVK		368	378	1159.683837890625
pepa2b12	a2.a2.a2	sp|Q02880|TOP2B_HUMAN	sp|Q02880|TOP2B_HUMAN DNA topoisomerase 2-beta OS=Homo sapiens GN=TOP2B PE=1 SV=3	HVDYVVDQVVGK		346	357	1357.7115478515625
pepa2b10	a2.a2.a2	sp|Q02880|TOP2B_HUMAN	sp|Q02880|TOP2B_HUMAN DNA topoisomerase 2-beta OS=Homo sapiens GN=TOP2B PE=1 SV=3	HLTYNDFINK		713	722	1264.6324462890625
pepa2b16	a2.a2.a2	sp|Q02880|TOP2B_HUMAN	sp|Q02880|TOP2B_HUMAN DNA topoisomerase 2-beta OS=Homo sapiens GN=TOP2B PE=1 SV=3	LQLEETMPSPYGR	M7:+15.99491	1228	1240	1536.7366943359375
pepa2b13	a2.a2.a2	sp|Q02880|TOP2B_HUMAN	sp|Q02880|TOP2B_HUMAN DNA topoisomerase 2-beta OS=Homo sapiens GN=TOP2B PE=1 SV=3	LCNIFSTK	C2:+57.02146	190	197	982.5029907226562
pepa2b25	a2.a2.a2	sp|Q02880|TOP2B_HUMAN	sp|Q02880|TOP2B_HUMAN DNA topoisomerase 2-beta OS=Homo sapiens GN=TOP2B PE=1 SV=3	SYVDLYVK		290	297	986.5197143554688
pepa2b21	a2.a2.a2	sp|Q02880|TOP2B_HUMAN	sp|Q02880|TOP2B_HUMAN DNA topoisomerase 2-beta OS=Homo sapiens GN=TOP2B PE=1 SV=3	QIMENAEINNIIK	M3:+15.99491	521	533	1545.7945556640625
pepa2b24	a2.a2.a2	sp|Q02880|TOP2B_HUMAN	sp|Q02880|TOP2B_HUMAN DNA topoisomerase 2-beta OS=Homo sapiens GN=TOP2B PE=1 SV=3	SIPSLVDGFKPGQR		735	748	1500.8172607421875
pepa2b19	a2.a2.a2	sp|Q02880|TOP2B_HUMAN	sp|Q02880|TOP2B_HUMAN DNA topoisomerase 2-beta OS=Homo sapiens GN=TOP2B PE=1 SV=3	NTVEITELPVR		940	950	1270.7005615234375
pepa2b14	a2.a2.a2	sp|Q02880|TOP2B_HUMAN	sp|Q02880|TOP2B_HUMAN DNA topoisomerase 2-beta OS=Homo sapiens GN=TOP2B PE=1 SV=3	LHGLPEQFLYGTATK		698	712	1674.8853759765625
pepa2b23	a2.a2.a2	sp|Q02880|TOP2B_HUMAN	sp|Q02880|TOP2B_HUMAN DNA topoisomerase 2-beta OS=Homo sapiens GN=TOP2B PE=1 SV=3	SLAVSGLGVIGR		488	499	1128.6739501953125
pepa2a9	a2.a2.a2	sp|Q02880|TOP2B_HUMAN	sp|Q02880|TOP2B_HUMAN DNA topoisomerase 2-beta OS=Homo sapiens GN=TOP2B PE=1 SV=3	GFQQISFVNSIATTK		328	342	1640.86474609375
pepa2b20	a2.a2.a2	sp|Q02880|TOP2B_HUMAN	sp|Q02880|TOP2B_HUMAN DNA topoisomerase 2-beta OS=Homo sapiens GN=TOP2B PE=1 SV=3	QIMENAEINNIIK	M3:+15.99491 Q1:-17.02655	521	533	1528.7679443359375
pepa2a5	a2.a2.a2	sp|Q02880|TOP2B_HUMAN	sp|Q02880|TOP2B_HUMAN DNA topoisomerase 2-beta OS=Homo sapiens GN=TOP2B PE=1 SV=3	DLIQMLVQR	M5:+15.99491	1093	1101	1131.6195068359375
pepa2a4	a2.a2.a2	sp|Q02880|TOP2B_HUMAN	sp|Q02880|TOP2B_HUMAN DNA topoisomerase 2-beta OS=Homo sapiens GN=TOP2B PE=1 SV=3	DLIQMLVQR		1093	1101	1115.6246337890625
pepa3b17	a3.a1.a1	sp|P09874|PARP1_HUMAN	sp|P09874|PARP1_HUMAN Poly [ADP-ribose] polymerase 1 OS=Homo sapiens GN=PARP1 PE=1 SV=4	TGNAWHSK		622	629	900.4326782226562
pepa3a6	a3.a1.a1	sp|P09874|PARP1_HUMAN	sp|P09874|PARP1_HUMAN Poly [ADP-ribose] polymerase 1 OS=Homo sapiens GN=PARP1 PE=1 SV=4	GTNSYYK		565	571	832.3839721679688
pepa3b18	a3.a1.a1	sp|P09874|PARP1_HUMAN	sp|P09874|PARP1_HUMAN Poly [ADP-ribose] polymerase 1 OS=Homo sapiens GN=PARP1 PE=1 SV=4	VCSTNDLK	C2:+57.02146	255	262	936.4459228515625
pepa3a3	a3.a1.a1	sp|P09874|PARP1_HUMAN	sp|P09874|PARP1_HUMAN Poly [ADP-ribose] polymerase 1 OS=Homo sapiens GN=PARP1 PE=1 SV=4	ASLCISTK	C4:+57.02146	426	433	879.4608764648438
pepa3a8	a3.a1.a1	sp|P09874|PARP1_HUMAN	sp|P09874|PARP1_HUMAN Poly [ADP-ribose] polymerase 1 OS=Homo sapiens GN=PARP1 PE=1 SV=4	KPPLLNNADSVQAK		748	761	1494.827880859375
pepa3a1	a3.a1.a1	sp|P09874|PARP1_HUMAN	sp|P09874|PARP1_HUMAN Poly [ADP-ribose] polymerase 1 OS=Homo sapiens GN=PARP1 PE=1 SV=4	AEPVEVVAPR		487	496	1066.589599609375
pepa3b13	a3.a1.a1	sp|P09874|PARP1_HUMAN	sp|P09874|PARP1_HUMAN Poly [ADP-ribose] polymerase 1 OS=Homo sapiens GN=PARP1 PE=1 SV=4	PVQDLIK		668	674	812.4880981445312
pepa3b15	a3.a1.a1	sp|P09874|PARP1_HUMAN	sp|P09874|PARP1_HUMAN Poly [ADP-ribose] polymerase 1 OS=Homo sapiens GN=PARP1 PE=1 SV=4	QQVPSGESAILDR		270	282	1399.718017578125
pepa3b11	a3.a1.a1	sp|P09874|PARP1_HUMAN	sp|P09874|PARP1_HUMAN Poly [ADP-ribose] polymerase 1 OS=Homo sapiens GN=PARP1 PE=1 SV=4	MAIMVQSPMFDGK	M1:+15.99491 M4:+15.99491 M9:+15.99491	35	47	1502.669189453125
pepa3a5	a3.a1.a1	sp|P09874|PARP1_HUMAN	sp|P09874|PARP1_HUMAN Poly [ADP-ribose] polymerase 1 OS=Homo sapiens GN=PARP1 PE=1 SV=4	GIYFADMVSK	M7:+15.99491	894	903	1146.5504150390625
pepa3b12	a3.a1.a1	sp|P09874|PARP1_HUMAN	sp|P09874|PARP1_HUMAN Poly [ADP-ribose] polymerase 1 OS=Homo sapiens GN=PARP1 PE=1 SV=4	MIFDVESMK	M8:+15.99491	675	683	1115.5115966796875
pepa3b10	a3.a1.a1	sp|P09874|PARP1_HUMAN	sp|P09874|PARP1_HUMAN Poly [ADP-ribose] polymerase 1 OS=Homo sapiens GN=PARP1 PE=1 SV=4	MAIMVQSPMFDGK	M1:+15.99491 M4:+15.99491	35	47	1486.67431640625
pepa3a7	a3.a1.a1	sp|P09874|PARP1_HUMAN	sp|P09874|PARP1_HUMAN Poly [ADP-ribose] polymerase 1 OS=Homo sapiens GN=PARP1 PE=1 SV=4	IAPPEAPVTGYMFGK	M12:+15.99491	879	893	1593.798583984375
pepa3a9	a3.a1.a1	sp|P09874|PARP1_HUMAN	sp|P09874|PARP1_HUMAN Poly [ADP-ribose] polymerase 1 OS=Homo sapiens GN=PARP1 PE=1 SV=4	MAIMVQSPMFDGK	M9:+15.99491	35	47	1470.679443359375
pepa3b14	a3.a1.a1	sp|P09874|PARP1_HUMAN	sp|P09874|PARP1_HUMAN Poly [ADP-ribose] polymerase 1 OS=Homo sapiens GN=PARP1 PE=1 SV=4	QQVPSGESAILDR	Q1:-17.02655	270	282	1382.6915283203125
pepa3a4	a3.a1.a1	sp|P09874|PARP1_HUMAN	sp|P09874|PARP1_HUMAN Poly [ADP-ribose] polymerase 1 OS=Homo sapiens GN=PARP1 PE=1 SV=4	GIYFADMVSK		894	903	1130.5555419921875
pepa3a2	a3.a1.a1	sp|P09874|PARP1_HUMAN	sp|P09874|PARP1_HUMAN Poly [ADP-ribose] polymerase 1 OS=Homo sapiens GN=PARP1 PE=1 SV=4	AQNDLIWNIK		240	249	1214.6531982421875
pepa3b20	a3.a1.a1	sp|P09874|PARP1_HUMAN	sp|P09874|PARP1_HUMAN Poly [ADP-ribose] polymerase 1 OS=Homo sapiens GN=PARP1 PE=1 SV=4	VVSEDFLQDVSASTK		453	467	1624.806884765625
pepa3b16	a3.a1.a1	sp|P09874|PARP1_HUMAN	sp|P09874|PARP1_HUMAN Poly [ADP-ribose] polymerase 1 OS=Homo sapiens GN=PARP1 PE=1 SV=4	SLQELFLAH		468	476	1057.568115234375
pepa3b19	a3.a1.a1	sp|P09874|PARP1_HUMAN	sp|P09874|PARP1_HUMAN Poly [ADP-ribose] polymerase 1 OS=Homo sapiens GN=PARP1 PE=1 SV=4	VFSATLGLVDIVK		552	564	1361.8043212890625
pepa4a7	a4.a1.a1	sp|Q14676-2|MDC1_HUMAN	sp|Q14676-2|MDC1_HUMAN Isoform 2 of Mediator of DNA damage checkpoint protein 1 OS=Homo sapiens GN=MDC1	SLATMDSPPHQK	M5:+15.99491	1550	1561	1327.6314697265625
pepa4a6	a4.a1.a1	sp|Q14676-2|MDC1_HUMAN	sp|Q14676-2|MDC1_HUMAN Isoform 2 of Mediator of DNA damage checkpoint protein 1 OS=Homo sapiens GN=MDC1	PVTSEPTSQATR		954	965	1273.638671875
pepa4a5	a4.a1.a1	sp|Q14676-2|MDC1_HUMAN	sp|Q14676-2|MDC1_HUMAN Isoform 2 of Mediator of DNA damage checkpoint protein 1 OS=Homo sapiens GN=MDC1	NQLVTPEPTSR		1321	1331	1241.64892578125
pepa4a8	a4.a1.a1	sp|Q14676-2|MDC1_HUMAN	sp|Q14676-2|MDC1_HUMAN Isoform 2 of Mediator of DNA damage checkpoint protein 1 OS=Homo sapiens GN=MDC1	SQASTTVDINTQVEK		513	527	1620.807861328125
pepa4b11	a4.a1.a1	sp|Q14676-2|MDC1_HUMAN	sp|Q14676-2|MDC1_HUMAN Isoform 2 of Mediator of DNA damage checkpoint protein 1 OS=Homo sapiens GN=MDC1	TPETLVPTAPK		1139	1149	1153.646728515625
pepa4a4	a4.a1.a1	sp|Q14676-2|MDC1_HUMAN	sp|Q14676-2|MDC1_HUMAN Isoform 2 of Mediator of DNA damage checkpoint protein 1 OS=Homo sapiens GN=MDC1	MTPFPATSAAPEPHPSTSTAQPVTPK	M1:+15.99491	851	876	2664.2978515625
pepa4a9	a4.a1.a1	sp|Q14676-2|MDC1_HUMAN	sp|Q14676-2|MDC1_HUMAN Isoform 2 of Mediator of DNA damage checkpoint protein 1 OS=Homo sapiens GN=MDC1	TPEPVVPTAPEPHPTTSTDQPVTPK		1344	1368	2623.325439453125
pepa4a1	a4.a1.a1	sp|Q14676-2|MDC1_HUMAN	sp|Q14676-2|MDC1_HUMAN Isoform 2 of Mediator of DNA damage checkpoint protein 1 OS=Homo sapiens GN=MDC1	AHEVGAQGGPPVAQVEQDLPISR		620	642	2355.20556640625
pepa4a2	a4.a1.a1	sp|Q14676-2|MDC1_HUMAN	sp|Q14676-2|MDC1_HUMAN Isoform 2 of Mediator of DNA damage checkpoint protein 1 OS=Homo sapiens GN=MDC1	GAGNGVVPAGVILER		277	291	1408.7911376953125
pepa4b10	a4.a1.a1	sp|Q14676-2|MDC1_HUMAN	sp|Q14676-2|MDC1_HUMAN Isoform 2 of Mediator of DNA damage checkpoint protein 1 OS=Homo sapiens GN=MDC1	TPESIVPIAPELQPSTSR		1303	1320	1922.0234375
pepa4a3	a4.a1.a1	sp|Q14676-2|MDC1_HUMAN	sp|Q14676-2|MDC1_HUMAN Isoform 2 of Mediator of DNA damage checkpoint protein 1 OS=Homo sapiens GN=MDC1	LDVSLPFVSR		133	142	1132.636474609375
pepa4a7	a4.a1.a2	sp|Q14676|MDC1_HUMAN	sp|Q14676|MDC1_HUMAN Mediator of DNA damage checkpoint protein 1 OS=Homo sapiens GN=MDC1 PE=1 SV=3	SLATMDSPPHQK	M5:+15.99491	1814	1825	1327.6314697265625
pepa4a6	a4.a1.a2	sp|Q14676|MDC1_HUMAN	sp|Q14676|MDC1_HUMAN Mediator of DNA damage checkpoint protein 1 OS=Homo sapiens GN=MDC1 PE=1 SV=3	PVTSEPTSQATR		1218	1229	1273.638671875
pepa4a5	a4.a1.a2	sp|Q14676|MDC1_HUMAN	sp|Q14676|MDC1_HUMAN Mediator of DNA damage checkpoint protein 1 OS=Homo sapiens GN=MDC1 PE=1 SV=3	NQLVTPEPTSR		1585	1595	1241.64892578125
pepa4a8	a4.a1.a2	sp|Q14676|MDC1_HUMAN	sp|Q14676|MDC1_HUMAN Mediator of DNA damage checkpoint protein 1 OS=Homo sapiens GN=MDC1 PE=1 SV=3	SQASTTVDINTQVEK		513	527	1620.807861328125
pepa4b11	a4.a1.a2	sp|Q14676|MDC1_HUMAN	sp|Q14676|MDC1_HUMAN Mediator of DNA damage checkpoint protein 1 OS=Homo sapiens GN=MDC1 PE=1 SV=3	TPETLVPTAPK		1403	1413	1153.646728515625
pepa4a4	a4.a1.a2	sp|Q14676|MDC1_HUMAN	sp|Q14676|MDC1_HUMAN Mediator of DNA damage checkpoint protein 1 OS=Homo sapiens GN=MDC1 PE=1 SV=3	MTPFPATSAAPEPHPSTSTAQPVTPK	M1:+15.99491	1115	1140	2664.2978515625
pepa4a9	a4.a1.a2	sp|Q14676|MDC1_HUMAN	sp|Q14676|MDC1_HUMAN Mediator of DNA damage checkpoint protein 1 OS=Homo sapiens GN=MDC1 PE=1 SV=3	TPEPVVPTAPEPHPTTSTDQPVTPK		1608	1632	2623.325439453125
pepa4a1	a4.a1.a2	sp|Q14676|MDC1_HUMAN	sp|Q14676|MDC1_HUMAN Mediator of DNA damage checkpoint protein 1 OS=Homo sapiens GN=MDC1 PE=1 SV=3	AHEVGAQGGPPVAQVEQDLPISR		620	642	2355.20556640625
pepa4a2	a4.a1.a2	sp|Q14676|MDC1_HUMAN	sp|Q14676|MDC1_HUMAN Mediator of DNA damage checkpoint protein 1 OS=Homo sapiens GN=MDC1 PE=1 SV=3	GAGNGVVPAGVILER		277	291	1408.7911376953125
pepa4b10	a4.a1.a2	sp|Q14676|MDC1_HUMAN	sp|Q14676|MDC1_HUMAN Mediator of DNA damage checkpoint protein 1 OS=Homo sapiens GN=MDC1 PE=1 SV=3	TPESIVPIAPELQPSTSR		1567	1584	1922.0234375
pepa4a3	a4.a1.a2	sp|Q14676|MDC1_HUMAN	sp|Q14676|MDC1_HUMAN Mediator of DNA damage checkpoint protein 1 OS=Homo sapiens GN=MDC1 PE=1 SV=3	LDVSLPFVSR		133	142	1132.636474609375
pepa5a5	a5.a1.a1	sp|Q13428-2|TCOF_HUMAN	sp|Q13428-2|TCOF_HUMAN Isoform 2 of Treacle protein OS=Homo sapiens GN=TCOF1	KAEEDAALQAK		64	74	1173.6114501953125
pepa5b10	a5.a1.a1	sp|Q13428-2|TCOF_HUMAN	sp|Q13428-2|TCOF_HUMAN Isoform 2 of Treacle protein OS=Homo sapiens GN=TCOF1	TSQVGAASAPAK		291	302	1087.5745849609375
pepa5a6	a5.a1.a1	sp|Q13428-2|TCOF_HUMAN	sp|Q13428-2|TCOF_HUMAN Isoform 2 of Treacle protein OS=Homo sapiens GN=TCOF1	PASTMGMGPLGK	M5:+15.99491 M7:+15.99491	431	442	1178.5548095703125
pepa5a1	a5.a1.a1	sp|Q13428-2|TCOF_HUMAN	sp|Q13428-2|TCOF_HUMAN Isoform 2 of Treacle protein OS=Homo sapiens GN=TCOF1	AGTATSPAGSSPAVAGGTQR		592	611	1743.8624267578125
pepa5a9	a5.a1.a1	sp|Q13428-2|TCOF_HUMAN	sp|Q13428-2|TCOF_HUMAN Isoform 2 of Treacle protein OS=Homo sapiens GN=TCOF1	TGPAAAQVQVGK		382	393	1126.6219482421875
pepa5a8	a5.a1.a1	sp|Q13428-2|TCOF_HUMAN	sp|Q13428-2|TCOF_HUMAN Isoform 2 of Treacle protein OS=Homo sapiens GN=TCOF1	SPAGPAATPAQAQAASTPR		890	908	1749.8883056640625
pepa5a4	a5.a1.a1	sp|Q13428-2|TCOF_HUMAN	sp|Q13428-2|TCOF_HUMAN Isoform 2 of Treacle protein OS=Homo sapiens GN=TCOF1	LDSSPSVSSTLAAK		1148	1161	1362.7115478515625
pepa5a2	a5.a1.a1	sp|Q13428-2|TCOF_HUMAN	sp|Q13428-2|TCOF_HUMAN Isoform 2 of Treacle protein OS=Homo sapiens GN=TCOF1	GSLGQGTAPVLPGK		656	669	1281.716552734375
pepa5a7	a5.a1.a1	sp|Q13428-2|TCOF_HUMAN	sp|Q13428-2|TCOF_HUMAN Isoform 2 of Treacle protein OS=Homo sapiens GN=TCOF1	SLGNILQAK		494	502	943.5574951171875
pepa5a3	a5.a1.a1	sp|Q13428-2|TCOF_HUMAN	sp|Q13428-2|TCOF_HUMAN Isoform 2 of Treacle protein OS=Homo sapiens GN=TCOF1	LASTNSSVLGADLPSSMK	M17:+15.99491	105	122	1793.8953857421875
pepa5a5	a5.a1.a2	sp|Q13428-3|TCOF_HUMAN	sp|Q13428-3|TCOF_HUMAN Isoform 3 of Treacle protein OS=Homo sapiens GN=TCOF1	KAEEDAALQAK		64	74	1173.6114501953125
pepa5b10	a5.a1.a2	sp|Q13428-3|TCOF_HUMAN	sp|Q13428-3|TCOF_HUMAN Isoform 3 of Treacle protein OS=Homo sapiens GN=TCOF1	TSQVGAASAPAK		368	379	1087.5745849609375
pepa5a6	a5.a1.a2	sp|Q13428-3|TCOF_HUMAN	sp|Q13428-3|TCOF_HUMAN Isoform 3 of Treacle protein OS=Homo sapiens GN=TCOF1	PASTMGMGPLGK	M5:+15.99491 M7:+15.99491	508	519	1178.5548095703125
pepa5a1	a5.a1.a2	sp|Q13428-3|TCOF_HUMAN	sp|Q13428-3|TCOF_HUMAN Isoform 3 of Treacle protein OS=Homo sapiens GN=TCOF1	AGTATSPAGSSPAVAGGTQR		669	688	1743.8624267578125
pepa5a9	a5.a1.a2	sp|Q13428-3|TCOF_HUMAN	sp|Q13428-3|TCOF_HUMAN Isoform 3 of Treacle protein OS=Homo sapiens GN=TCOF1	TGPAAAQVQVGK		459	470	1126.6219482421875
pepa5a8	a5.a1.a2	sp|Q13428-3|TCOF_HUMAN	sp|Q13428-3|TCOF_HUMAN Isoform 3 of Treacle protein OS=Homo sapiens GN=TCOF1	SPAGPAATPAQAQAASTPR		967	985	1749.8883056640625
pepa5a4	a5.a1.a2	sp|Q13428-3|TCOF_HUMAN	sp|Q13428-3|TCOF_HUMAN Isoform 3 of Treacle protein OS=Homo sapiens GN=TCOF1	LDSSPSVSSTLAAK		1226	1239	1362.7115478515625
pepa5a2	a5.a1.a2	sp|Q13428-3|TCOF_HUMAN	sp|Q13428-3|TCOF_HUMAN Isoform 3 of Treacle protein OS=Homo sapiens GN=TCOF1	GSLGQGTAPVLPGK		733	746	1281.716552734375
pepa5a7	a5.a1.a2	sp|Q13428-3|TCOF_HUMAN	sp|Q13428-3|TCOF_HUMAN Isoform 3 of Treacle protein OS=Homo sapiens GN=TCOF1	SLGNILQAK		571	579	943.5574951171875
pepa5a3	a5.a1.a2	sp|Q13428-3|TCOF_HUMAN	sp|Q13428-3|TCOF_HUMAN Isoform 3 of Treacle protein OS=Homo sapiens GN=TCOF1	LASTNSSVLGADLPSSMK	M17:+15.99491	105	122	1793.8953857421875
pepa5a5	a5.a1.a3	sp|Q13428-4|TCOF_HUMAN	sp|Q13428-4|TCOF_HUMAN Isoform 4 of Treacle protein OS=Homo sapiens GN=TCOF1	KAEEDAALQAK		64	74	1173.6114501953125
pepa5b10	a5.a1.a3	sp|Q13428-4|TCOF_HUMAN	sp|Q13428-4|TCOF_HUMAN Isoform 4 of Treacle protein OS=Homo sapiens GN=TCOF1	TSQVGAASAPAK		368	379	1087.5745849609375
pepa5a6	a5.a1.a3	sp|Q13428-4|TCOF_HUMAN	sp|Q13428-4|TCOF_HUMAN Isoform 4 of Treacle protein OS=Homo sapiens GN=TCOF1	PASTMGMGPLGK	M5:+15.99491 M7:+15.99491	508	519	1178.5548095703125
pepa5a1	a5.a1.a3	sp|Q13428-4|TCOF_HUMAN	sp|Q13428-4|TCOF_HUMAN Isoform 4 of Treacle protein OS=Homo sapiens GN=TCOF1	AGTATSPAGSSPAVAGGTQR		669	688	1743.8624267578125
pepa5a9	a5.a1.a3	sp|Q13428-4|TCOF_HUMAN	sp|Q13428-4|TCOF_HUMAN Isoform 4 of Treacle protein OS=Homo sapiens GN=TCOF1	TGPAAAQVQVGK		459	470	1126.6219482421875
pepa5a8	a5.a1.a3	sp|Q13428-4|TCOF_HUMAN	sp|Q13428-4|TCOF_HUMAN Isoform 4 of Treacle protein OS=Homo sapiens GN=TCOF1	SPAGPAATPAQAQAASTPR		1003	1021	1749.8883056640625
pepa5a4	a5.a1.a3	sp|Q13428-4|TCOF_HUMAN	sp|Q13428-4|TCOF_HUMAN Isoform 4 of Treacle protein OS=Homo sapiens GN=TCOF1	LDSSPSVSSTLAAK		1261	1274	1362.7115478515625
pepa5a2	a5.a1.a3	sp|Q13428-4|TCOF_HUMAN	sp|Q13428-4|TCOF_HUMAN Isoform 4 of Treacle protein OS=Homo sapiens GN=TCOF1	GSLGQGTAPVLPGK		733	746	1281.716552734375
pepa5a7	a5.a1.a3	sp|Q13428-4|TCOF_HUMAN	sp|Q13428-4|TCOF_HUMAN Isoform 4 of Treacle protein OS=Homo sapiens GN=TCOF1	SLGNILQAK		571	579	943.5574951171875
pepa5a3	a5.a1.a3	sp|Q13428-4|TCOF_HUMAN	sp|Q13428-4|TCOF_HUMAN Isoform 4 of Treacle protein OS=Homo sapiens GN=TCOF1	LASTNSSVLGADLPSSMK	M17:+15.99491	105	122	1793.8953857421875
pepa5a5	a5.a1.a4	sp|Q13428-6|TCOF_HUMAN	sp|Q13428-6|TCOF_HUMAN Isoform 6 of Treacle protein OS=Homo sapiens GN=TCOF1	KAEEDAALQAK		64	74	1173.6114501953125
pepa5b10	a5.a1.a4	sp|Q13428-6|TCOF_HUMAN	sp|Q13428-6|TCOF_HUMAN Isoform 6 of Treacle protein OS=Homo sapiens GN=TCOF1	TSQVGAASAPAK		368	379	1087.5745849609375
pepa5a6	a5.a1.a4	sp|Q13428-6|TCOF_HUMAN	sp|Q13428-6|TCOF_HUMAN Isoform 6 of Treacle protein OS=Homo sapiens GN=TCOF1	PASTMGMGPLGK	M5:+15.99491 M7:+15.99491	508	519	1178.5548095703125
pepa5a1	a5.a1.a4	sp|Q13428-6|TCOF_HUMAN	sp|Q13428-6|TCOF_HUMAN Isoform 6 of Treacle protein OS=Homo sapiens GN=TCOF1	AGTATSPAGSSPAVAGGTQR		669	688	1743.8624267578125
pepa5a9	a5.a1.a4	sp|Q13428-6|TCOF_HUMAN	sp|Q13428-6|TCOF_HUMAN Isoform 6 of Treacle protein OS=Homo sapiens GN=TCOF1	TGPAAAQVQVGK		459	470	1126.6219482421875
pepa5a8	a5.a1.a4	sp|Q13428-6|TCOF_HUMAN	sp|Q13428-6|TCOF_HUMAN Isoform 6 of Treacle protein OS=Homo sapiens GN=TCOF1	SPAGPAATPAQAQAASTPR		967	985	1749.8883056640625
pepa5a4	a5.a1.a4	sp|Q13428-6|TCOF_HUMAN	sp|Q13428-6|TCOF_HUMAN Isoform 6 of Treacle protein OS=Homo sapiens GN=TCOF1	LDSSPSVSSTLAAK		1187	1200	1362.7115478515625
pepa5a2	a5.a1.a4	sp|Q13428-6|TCOF_HUMAN	sp|Q13428-6|TCOF_HUMAN Isoform 6 of Treacle protein OS=Homo sapiens GN=TCOF1	GSLGQGTAPVLPGK		733	746	1281.716552734375
pepa5a7	a5.a1.a4	sp|Q13428-6|TCOF_HUMAN	sp|Q13428-6|TCOF_HUMAN Isoform 6 of Treacle protein OS=Homo sapiens GN=TCOF1	SLGNILQAK		571	579	943.5574951171875
pepa5a3	a5.a1.a4	sp|Q13428-6|TCOF_HUMAN	sp|Q13428-6|TCOF_HUMAN Isoform 6 of Treacle protein OS=Homo sapiens GN=TCOF1	LASTNSSVLGADLPSSMK	M17:+15.99491	105	122	1793.8953857421875
pepa5a5	a5.a1.a5	sp|Q13428-7|TCOF_HUMAN	sp|Q13428-7|TCOF_HUMAN Isoform 7 of Treacle protein OS=Homo sapiens GN=TCOF1	KAEEDAALQAK		64	74	1173.6114501953125
pepa5b10	a5.a1.a5	sp|Q13428-7|TCOF_HUMAN	sp|Q13428-7|TCOF_HUMAN Isoform 7 of Treacle protein OS=Homo sapiens GN=TCOF1	TSQVGAASAPAK		368	379	1087.5745849609375
pepa5a6	a5.a1.a5	sp|Q13428-7|TCOF_HUMAN	sp|Q13428-7|TCOF_HUMAN Isoform 7 of Treacle protein OS=Homo sapiens GN=TCOF1	PASTMGMGPLGK	M5:+15.99491 M7:+15.99491	508	519	1178.5548095703125
pepa5a1	a5.a1.a5	sp|Q13428-7|TCOF_HUMAN	sp|Q13428-7|TCOF_HUMAN Isoform 7 of Treacle protein OS=Homo sapiens GN=TCOF1	AGTATSPAGSSPAVAGGTQR		669	688	1743.8624267578125
pepa5a9	a5.a1.a5	sp|Q13428-7|TCOF_HUMAN	sp|Q13428-7|TCOF_HUMAN Isoform 7 of Treacle protein OS=Homo sapiens GN=TCOF1	TGPAAAQVQVGK		459	470	1126.6219482421875
pepa5a8	a5.a1.a5	sp|Q13428-7|TCOF_HUMAN	sp|Q13428-7|TCOF_HUMAN Isoform 7 of Treacle protein OS=Homo sapiens GN=TCOF1	SPAGPAATPAQAQAASTPR		967	985	1749.8883056640625
pepa5a4	a5.a1.a5	sp|Q13428-7|TCOF_HUMAN	sp|Q13428-7|TCOF_HUMAN Isoform 7 of Treacle protein OS=Homo sapiens GN=TCOF1	LDSSPSVSSTLAAK		1188	1201	1362.7115478515625
pepa5a2	a5.a1.a5	sp|Q13428-7|TCOF_HUMAN	sp|Q13428-7|TCOF_HUMAN Isoform 7 of Treacle protein OS=Homo sapiens GN=TCOF1	GSLGQGTAPVLPGK		733	746	1281.716552734375
pepa5a7	a5.a1.a5	sp|Q13428-7|TCOF_HUMAN	sp|Q13428-7|TCOF_HUMAN Isoform 7 of Treacle protein OS=Homo sapiens GN=TCOF1	SLGNILQAK		571	579	943.5574951171875
pepa5a3	a5.a1.a5	sp|Q13428-7|TCOF_HUMAN	sp|Q13428-7|TCOF_HUMAN Isoform 7 of Treacle protein OS=Homo sapiens GN=TCOF1	LASTNSSVLGADLPSSMK	M17:+15.99491	105	122	1793.8953857421875
pepa5a5	a5.a1.a6	sp|Q13428-8|TCOF_HUMAN	sp|Q13428-8|TCOF_HUMAN Isoform 8 of Treacle protein OS=Homo sapiens GN=TCOF1	KAEEDAALQAK		64	74	1173.6114501953125
pepa5b10	a5.a1.a6	sp|Q13428-8|TCOF_HUMAN	sp|Q13428-8|TCOF_HUMAN Isoform 8 of Treacle protein OS=Homo sapiens GN=TCOF1	TSQVGAASAPAK		291	302	1087.5745849609375
pepa5a6	a5.a1.a6	sp|Q13428-8|TCOF_HUMAN	sp|Q13428-8|TCOF_HUMAN Isoform 8 of Treacle protein OS=Homo sapiens GN=TCOF1	PASTMGMGPLGK	M5:+15.99491 M7:+15.99491	431	442	1178.5548095703125
pepa5a1	a5.a1.a6	sp|Q13428-8|TCOF_HUMAN	sp|Q13428-8|TCOF_HUMAN Isoform 8 of Treacle protein OS=Homo sapiens GN=TCOF1	AGTATSPAGSSPAVAGGTQR		592	611	1743.8624267578125
pepa5a9	a5.a1.a6	sp|Q13428-8|TCOF_HUMAN	sp|Q13428-8|TCOF_HUMAN Isoform 8 of Treacle protein OS=Homo sapiens GN=TCOF1	TGPAAAQVQVGK		382	393	1126.6219482421875
pepa5a8	a5.a1.a6	sp|Q13428-8|TCOF_HUMAN	sp|Q13428-8|TCOF_HUMAN Isoform 8 of Treacle protein OS=Homo sapiens GN=TCOF1	SPAGPAATPAQAQAASTPR		890	908	1749.8883056640625
pepa5a4	a5.a1.a6	sp|Q13428-8|TCOF_HUMAN	sp|Q13428-8|TCOF_HUMAN Isoform 8 of Treacle protein OS=Homo sapiens GN=TCOF1	LDSSPSVSSTLAAK		1149	1162	1362.7115478515625
pepa5a2	a5.a1.a6	sp|Q13428-8|TCOF_HUMAN	sp|Q13428-8|TCOF_HUMAN Isoform 8 of Treacle protein OS=Homo sapiens GN=TCOF1	GSLGQGTAPVLPGK		656	669	1281.716552734375
pepa5a7	a5.a1.a6	sp|Q13428-8|TCOF_HUMAN	sp|Q13428-8|TCOF_HUMAN Isoform 8 of Treacle protein OS=Homo sapiens GN=TCOF1	SLGNILQAK		494	502	943.5574951171875
pepa5a3	a5.a1.a6	sp|Q13428-8|TCOF_HUMAN	sp|Q13428-8|TCOF_HUMAN Isoform 8 of Treacle protein OS=Homo sapiens GN=TCOF1	LASTNSSVLGADLPSSMK	M17:+15.99491	105	122	1793.8953857421875
pepa5a5	a5.a1.a7	sp|Q13428|TCOF_HUMAN	sp|Q13428|TCOF_HUMAN Treacle protein OS=Homo sapiens GN=TCOF1 PE=1 SV=3	KAEEDAALQAK		64	74	1173.6114501953125
pepa5b10	a5.a1.a7	sp|Q13428|TCOF_HUMAN	sp|Q13428|TCOF_HUMAN Treacle protein OS=Homo sapiens GN=TCOF1 PE=1 SV=3	TSQVGAASAPAK		368	379	1087.5745849609375
pepa5a6	a5.a1.a7	sp|Q13428|TCOF_HUMAN	sp|Q13428|TCOF_HUMAN Treacle protein OS=Homo sapiens GN=TCOF1 PE=1 SV=3	PASTMGMGPLGK	M5:+15.99491 M7:+15.99491	508	519	1178.5548095703125
pepa5a1	a5.a1.a7	sp|Q13428|TCOF_HUMAN	sp|Q13428|TCOF_HUMAN Treacle protein OS=Homo sapiens GN=TCOF1 PE=1 SV=3	AGTATSPAGSSPAVAGGTQR		669	688	1743.8624267578125
pepa5a9	a5.a1.a7	sp|Q13428|TCOF_HUMAN	sp|Q13428|TCOF_HUMAN Treacle protein OS=Homo sapiens GN=TCOF1 PE=1 SV=3	TGPAAAQVQVGK		459	470	1126.6219482421875
pepa5a8	a5.a1.a7	sp|Q13428|TCOF_HUMAN	sp|Q13428|TCOF_HUMAN Treacle protein OS=Homo sapiens GN=TCOF1 PE=1 SV=3	SPAGPAATPAQAQAASTPR		967	985	1749.8883056640625
pepa5a4	a5.a1.a7	sp|Q13428|TCOF_HUMAN	sp|Q13428|TCOF_HUMAN Treacle protein OS=Homo sapiens GN=TCOF1 PE=1 SV=3	LDSSPSVSSTLAAK		1225	1238	1362.7115478515625
pepa5a2	a5.a1.a7	sp|Q13428|TCOF_HUMAN	sp|Q13428|TCOF_HUMAN Treacle protein OS=Homo sapiens GN=TCOF1 PE=1 SV=3	GSLGQGTAPVLPGK		733	746	1281.716552734375
pepa5a7	a5.a1.a7	sp|Q13428|TCOF_HUMAN	sp|Q13428|TCOF_HUMAN Treacle protein OS=Homo sapiens GN=TCOF1 PE=1 SV=3	SLGNILQAK		571	579	943.5574951171875
pepa5a3	a5.a1.a7	sp|Q13428|TCOF_HUMAN	sp|Q13428|TCOF_HUMAN Treacle protein OS=Homo sapiens GN=TCOF1 PE=1 SV=3	LASTNSSVLGADLPSSMK	M17:+15.99491	105	122	1793.8953857421875
pepa5a5	a5.a1.a8	tr|E7ETY2|E7ETY2_HUMAN	tr|E7ETY2|E7ETY2_HUMAN Treacle protein OS=Homo sapiens GN=TCOF1 PE=2 SV=1	KAEEDAALQAK		64	74	1173.6114501953125
pepa5b10	a5.a1.a8	tr|E7ETY2|E7ETY2_HUMAN	tr|E7ETY2|E7ETY2_HUMAN Treacle protein OS=Homo sapiens GN=TCOF1 PE=2 SV=1	TSQVGAASAPAK		368	379	1087.5745849609375
pepa5a6	a5.a1.a8	tr|E7ETY2|E7ETY2_HUMAN	tr|E7ETY2|E7ETY2_HUMAN Treacle protein OS=Homo sapiens GN=TCOF1 PE=2 SV=1	PASTMGMGPLGK	M5:+15.99491 M7:+15.99491	508	519	1178.5548095703125
pepa5a1	a5.a1.a8	tr|E7ETY2|E7ETY2_HUMAN	tr|E7ETY2|E7ETY2_HUMAN Treacle protein OS=Homo sapiens GN=TCOF1 PE=2 SV=1	AGTATSPAGSSPAVAGGTQR		669	688	1743.8624267578125
pepa5a9	a5.a1.a8	tr|E7ETY2|E7ETY2_HUMAN	tr|E7ETY2|E7ETY2_HUMAN Treacle protein OS=Homo sapiens GN=TCOF1 PE=2 SV=1	TGPAAAQVQVGK		459	470	1126.6219482421875
pepa5a8	a5.a1.a8	tr|E7ETY2|E7ETY2_HUMAN	tr|E7ETY2|E7ETY2_HUMAN Treacle protein OS=Homo sapiens GN=TCOF1 PE=2 SV=1	SPAGPAATPAQAQAASTPR		1004	1022	1749.8883056640625
pepa5a4	a5.a1.a8	tr|E7ETY2|E7ETY2_HUMAN	tr|E7ETY2|E7ETY2_HUMAN Treacle protein OS=Homo sapiens GN=TCOF1 PE=2 SV=1	LDSSPSVSSTLAAK		1225	1238	1362.7115478515625
pepa5a2	a5.a1.a8	tr|E7ETY2|E7ETY2_HUMAN	tr|E7ETY2|E7ETY2_HUMAN Treacle protein OS=Homo sapiens GN=TCOF1 PE=2 SV=1	GSLGQGTAPVLPGK		733	746	1281.716552734375
pepa5a7	a5.a1.a8	tr|E7ETY2|E7ETY2_HUMAN	tr|E7ETY2|E7ETY2_HUMAN Treacle protein OS=Homo sapiens GN=TCOF1 PE=2 SV=1	SLGNILQAK		571	579	943.5574951171875
pepa5a3	a5.a1.a8	tr|E7ETY2|E7ETY2_HUMAN	tr|E7ETY2|E7ETY2_HUMAN Treacle protein OS=Homo sapiens GN=TCOF1 PE=2 SV=1	LASTNSSVLGADLPSSMK	M17:+15.99491	105	122	1793.8953857421875
pepa5a5	a5.a1.a9	tr|E9PHK9|E9PHK9_HUMAN	tr|E9PHK9|E9PHK9_HUMAN Treacle protein OS=Homo sapiens GN=TCOF1 PE=2 SV=1	KAEEDAALQAK		64	74	1173.6114501953125
pepa5b10	a5.a1.a9	tr|E9PHK9|E9PHK9_HUMAN	tr|E9PHK9|E9PHK9_HUMAN Treacle protein OS=Homo sapiens GN=TCOF1 PE=2 SV=1	TSQVGAASAPAK		368	379	1087.5745849609375
pepa5a6	a5.a1.a9	tr|E9PHK9|E9PHK9_HUMAN	tr|E9PHK9|E9PHK9_HUMAN Treacle protein OS=Homo sapiens GN=TCOF1 PE=2 SV=1	PASTMGMGPLGK	M5:+15.99491 M7:+15.99491	508	519	1178.5548095703125
pepa5a1	a5.a1.a9	tr|E9PHK9|E9PHK9_HUMAN	tr|E9PHK9|E9PHK9_HUMAN Treacle protein OS=Homo sapiens GN=TCOF1 PE=2 SV=1	AGTATSPAGSSPAVAGGTQR		669	688	1743.8624267578125
pepa5a9	a5.a1.a9	tr|E9PHK9|E9PHK9_HUMAN	tr|E9PHK9|E9PHK9_HUMAN Treacle protein OS=Homo sapiens GN=TCOF1 PE=2 SV=1	TGPAAAQVQVGK		459	470	1126.6219482421875
pepa5a8	a5.a1.a9	tr|E9PHK9|E9PHK9_HUMAN	tr|E9PHK9|E9PHK9_HUMAN Treacle protein OS=Homo sapiens GN=TCOF1 PE=2 SV=1	SPAGPAATPAQAQAASTPR		1004	1022	1749.8883056640625
pepa5a4	a5.a1.a9	tr|E9PHK9|E9PHK9_HUMAN	tr|E9PHK9|E9PHK9_HUMAN Treacle protein OS=Homo sapiens GN=TCOF1 PE=2 SV=1	LDSSPSVSSTLAAK		1262	1275	1362.7115478515625
pepa5a2	a5.a1.a9	tr|E9PHK9|E9PHK9_HUMAN	tr|E9PHK9|E9PHK9_HUMAN Treacle protein OS=Homo sapiens GN=TCOF1 PE=2 SV=1	GSLGQGTAPVLPGK		733	746	1281.716552734375
pepa5a7	a5.a1.a9	tr|E9PHK9|E9PHK9_HUMAN	tr|E9PHK9|E9PHK9_HUMAN Treacle protein OS=Homo sapiens GN=TCOF1 PE=2 SV=1	SLGNILQAK		571	579	943.5574951171875
pepa5a3	a5.a1.a9	tr|E9PHK9|E9PHK9_HUMAN	tr|E9PHK9|E9PHK9_HUMAN Treacle protein OS=Homo sapiens GN=TCOF1 PE=2 SV=1	LASTNSSVLGADLPSSMK	M17:+15.99491	105	122	1793.8953857421875
pepa5a5	a5.a1.b10	tr|J3KQ96|J3KQ96_HUMAN	tr|J3KQ96|J3KQ96_HUMAN Treacle protein (Fragment) OS=Homo sapiens GN=TCOF1 PE=4 SV=1	KAEEDAALQAK		64	74	1173.6114501953125
pepa5b10	a5.a1.b10	tr|J3KQ96|J3KQ96_HUMAN	tr|J3KQ96|J3KQ96_HUMAN Treacle protein (Fragment) OS=Homo sapiens GN=TCOF1 PE=4 SV=1	TSQVGAASAPAK		368	379	1087.5745849609375
pepa5a6	a5.a1.b10	tr|J3KQ96|J3KQ96_HUMAN	tr|J3KQ96|J3KQ96_HUMAN Treacle protein (Fragment) OS=Homo sapiens GN=TCOF1 PE=4 SV=1	PASTMGMGPLGK	M5:+15.99491 M7:+15.99491	508	519	1178.5548095703125
pepa5a1	a5.a1.b10	tr|J3KQ96|J3KQ96_HUMAN	tr|J3KQ96|J3KQ96_HUMAN Treacle protein (Fragment) OS=Homo sapiens GN=TCOF1 PE=4 SV=1	AGTATSPAGSSPAVAGGTQR		669	688	1743.8624267578125
pepa5a9	a5.a1.b10	tr|J3KQ96|J3KQ96_HUMAN	tr|J3KQ96|J3KQ96_HUMAN Treacle protein (Fragment) OS=Homo sapiens GN=TCOF1 PE=4 SV=1	TGPAAAQVQVGK		459	470	1126.6219482421875
pepa5a8	a5.a1.b10	tr|J3KQ96|J3KQ96_HUMAN	tr|J3KQ96|J3KQ96_HUMAN Treacle protein (Fragment) OS=Homo sapiens GN=TCOF1 PE=4 SV=1	SPAGPAATPAQAQAASTPR		967	985	1749.8883056640625
pepa5a4	a5.a1.b10	tr|J3KQ96|J3KQ96_HUMAN	tr|J3KQ96|J3KQ96_HUMAN Treacle protein (Fragment) OS=Homo sapiens GN=TCOF1 PE=4 SV=1	LDSSPSVSSTLAAK		1187	1200	1362.7115478515625
pepa5a2	a5.a1.b10	tr|J3KQ96|J3KQ96_HUMAN	tr|J3KQ96|J3KQ96_HUMAN Treacle protein (Fragment) OS=Homo sapiens GN=TCOF1 PE=4 SV=1	GSLGQGTAPVLPGK		733	746	1281.716552734375
pepa5a7	a5.a1.b10	tr|J3KQ96|J3KQ96_HUMAN	tr|J3KQ96|J3KQ96_HUMAN Treacle protein (Fragment) OS=Homo sapiens GN=TCOF1 PE=4 SV=1	SLGNILQAK		571	579	943.5574951171875
pepa5a3	a5.a1.b10	tr|J3KQ96|J3KQ96_HUMAN	tr|J3KQ96|J3KQ96_HUMAN Treacle protein (Fragment) OS=Homo sapiens GN=TCOF1 PE=4 SV=1	LASTNSSVLGADLPSSMK	M17:+15.99491	105	122	1793.8953857421875
pepa6a2	a6.a1.a1	sp|P49916|DNLI3_HUMAN	sp|P49916|DNLI3_HUMAN DNA ligase 3 OS=Homo sapiens GN=LIG3 PE=1 SV=2	GASFVTSTNPR		214	224	1136.5699462890625
pepa6a3	a6.a1.a1	sp|P49916|DNLI3_HUMAN	sp|P49916|DNLI3_HUMAN DNA ligase 3 OS=Homo sapiens GN=LIG3 PE=1 SV=2	LTTTGQVTSPVK		202	213	1231.689697265625
pepa6a4	a6.a1.a1	sp|P49916|DNLI3_HUMAN	sp|P49916|DNLI3_HUMAN DNA ligase 3 OS=Homo sapiens GN=LIG3 PE=1 SV=2	NLQDVVER		446	453	972.5112915039062
pepa6a1	a6.a1.a1	sp|P49916|DNLI3_HUMAN	sp|P49916|DNLI3_HUMAN DNA ligase 3 OS=Homo sapiens GN=LIG3 PE=1 SV=2	ALDLADMITR	M7:+15.99491	639	648	1134.582763671875
pepa6a5	a6.a1.a1	sp|P49916|DNLI3_HUMAN	sp|P49916|DNLI3_HUMAN DNA ligase 3 OS=Homo sapiens GN=LIG3 PE=1 SV=2	TQIIQDFLR		283	291	1133.6318359375
pepa6a6	a6.a1.a1	sp|P49916|DNLI3_HUMAN	sp|P49916|DNLI3_HUMAN DNA ligase 3 OS=Homo sapiens GN=LIG3 PE=1 SV=2	VLLDIFTGVR		933	942	1132.6728515625
pepa7a1	a7.a1.a1	sp|P13010|XRCC5_HUMAN	sp|P13010|XRCC5_HUMAN X-ray repair cross-complementing protein 5 OS=Homo sapiens GN=XRCC5 PE=1 SV=3	ANPQVGVAFPH		401	411	1136.5850830078125
pepa7a2	a7.a1.a1	sp|P13010|XRCC5_HUMAN	sp|P13010|XRCC5_HUMAN X-ray repair cross-complementing protein 5 OS=Homo sapiens GN=XRCC5 PE=1 SV=3	EDIIQGFR		308	315	977.5054931640625
pepa7a5	a7.a1.a1	sp|P13010|XRCC5_HUMAN	sp|P13010|XRCC5_HUMAN X-ray repair cross-complementing protein 5 OS=Homo sapiens GN=XRCC5 PE=1 SV=3	YGSDIVPFSK		316	325	1112.562744140625
pepa7a3	a7.a1.a1	sp|P13010|XRCC5_HUMAN	sp|P13010|XRCC5_HUMAN X-ray repair cross-complementing protein 5 OS=Homo sapiens GN=XRCC5 PE=1 SV=3	FFMGNQVLK		355	363	1083.5660400390625
pepa7a4	a7.a1.a1	sp|P13010|XRCC5_HUMAN	sp|P13010|XRCC5_HUMAN X-ray repair cross-complementing protein 5 OS=Homo sapiens GN=XRCC5 PE=1 SV=3	SQLDIIIHSLK		145	155	1266.741943359375
pepa8a3	a8.a1.a1	sp|P12956|XRCC6_HUMAN	sp|P12956|XRCC6_HUMAN X-ray repair cross-complementing protein 6 OS=Homo sapiens GN=XRCC6 PE=1 SV=2	KQELLEALTK		596	605	1172.6888427734375
pepa8a5	a8.a1.a1	sp|P12956|XRCC6_HUMAN	sp|P12956|XRCC6_HUMAN X-ray repair cross-complementing protein 6 OS=Homo sapiens GN=XRCC6 PE=1 SV=2	TFNTSTGGLLLPSDTK		302	317	1651.854248046875
pepa8a4	a8.a1.a1	sp|P12956|XRCC6_HUMAN	sp|P12956|XRCC6_HUMAN X-ray repair cross-complementing protein 6 OS=Homo sapiens GN=XRCC6 PE=1 SV=2	NIYVLQELDNPGAK		101	114	1573.822509765625
pepa8a2	a8.a1.a1	sp|P12956|XRCC6_HUMAN	sp|P12956|XRCC6_HUMAN X-ray repair cross-complementing protein 6 OS=Homo sapiens GN=XRCC6 PE=1 SV=2	DTGIFLDLMHLK	M9:+15.99491	195	206	1418.7352294921875
pepa8a1	a8.a1.a1	sp|P12956|XRCC6_HUMAN	sp|P12956|XRCC6_HUMAN X-ray repair cross-complementing protein 6 OS=Homo sapiens GN=XRCC6 PE=1 SV=2	DSLIFLVDASK		36	46	1207.6573486328125
pepa9a2	a9.a1.a1	sp|Q86YZ3|HORN_HUMAN	sp|Q86YZ3|HORN_HUMAN Hornerin OS=Homo sapiens GN=HRNR PE=1 SV=2	HGSSSGSSSSYGQHGSGSR		1443	1461	1808.7547607421875
pepa9a4	a9.a1.a1	sp|Q86YZ3|HORN_HUMAN	sp|Q86YZ3|HORN_HUMAN Hornerin OS=Homo sapiens GN=HRNR PE=1 SV=2	YGQQGSGSGQSPSR		649	662	1395.625244140625
pepa9a1	a9.a1.a1	sp|Q86YZ3|HORN_HUMAN	sp|Q86YZ3|HORN_HUMAN Hornerin OS=Homo sapiens GN=HRNR PE=1 SV=2	GSGSGQSPSYGR		897	908	1139.508056640625
pepa9a3	a9.a1.a1	sp|Q86YZ3|HORN_HUMAN	sp|Q86YZ3|HORN_HUMAN Hornerin OS=Homo sapiens GN=HRNR PE=1 SV=2	QSLGHGQHGSGSGQSPSPSR	Q1:-17.02655	992	1011	1930.87548828125
pepb10a2	b10.a1.a1	sp|P06702|S10A9_HUMAN	sp|P06702|S10A9_HUMAN Protein S100-A9 OS=Homo sapiens GN=S100A9 PE=1 SV=1	LTWASHEK		86	93	971.494873046875
pepb10a1	b10.a1.a1	sp|P06702|S10A9_HUMAN	sp|P06702|S10A9_HUMAN Protein S100-A9 OS=Homo sapiens GN=S100A9 PE=1 SV=1	LGHPDTLNQGEFK		26	38	1455.72314453125
pepb11a2	b11.a1.a1	sp|Q16666-2|IF16_HUMAN	sp|Q16666-2|IF16_HUMAN Isoform 2 of Gamma-interferon-inducible protein 16 OS=Homo sapiens GN=IFI16	TEGAEATPGAQK		117	128	1159.5594482421875
pepb11a1	b11.a1.a1	sp|Q16666-2|IF16_HUMAN	sp|Q16666-2|IF16_HUMAN Isoform 2 of Gamma-interferon-inducible protein 16 OS=Homo sapiens GN=IFI16	EVDATSPAPSTSSTVK		101	116	1576.7705078125
pepb11a3	b11.a1.a1	sp|Q16666-2|IF16_HUMAN	sp|Q16666-2|IF16_HUMAN Isoform 2 of Gamma-interferon-inducible protein 16 OS=Homo sapiens GN=IFI16	TPQMPPTTPSSSFFTK	M4:+15.99491	428	443	1769.8419189453125
pepb11a2	b11.a1.a2	sp|Q16666-3|IF16_HUMAN	sp|Q16666-3|IF16_HUMAN Isoform 3 of Gamma-interferon-inducible protein 16 OS=Homo sapiens GN=IFI16	TEGAEATPGAQK		117	128	1159.5594482421875
pepb11a1	b11.a1.a2	sp|Q16666-3|IF16_HUMAN	sp|Q16666-3|IF16_HUMAN Isoform 3 of Gamma-interferon-inducible protein 16 OS=Homo sapiens GN=IFI16	EVDATSPAPSTSSTVK		101	116	1576.7705078125
pepb11a3	b11.a1.a2	sp|Q16666-3|IF16_HUMAN	sp|Q16666-3|IF16_HUMAN Isoform 3 of Gamma-interferon-inducible protein 16 OS=Homo sapiens GN=IFI16	TPQMPPTTPSSSFFTK	M4:+15.99491	428	443	1769.8419189453125
pepb11a2	b11.a1.a3	sp|Q16666|IF16_HUMAN	sp|Q16666|IF16_HUMAN Gamma-interferon-inducible protein 16 OS=Homo sapiens GN=IFI16 PE=1 SV=3	TEGAEATPGAQK		117	128	1159.5594482421875
pepb11a1	b11.a1.a3	sp|Q16666|IF16_HUMAN	sp|Q16666|IF16_HUMAN Gamma-interferon-inducible protein 16 OS=Homo sapiens GN=IFI16 PE=1 SV=3	EVDATSPAPSTSSTVK		101	116	1576.7705078125
pepb11a3	b11.a1.a3	sp|Q16666|IF16_HUMAN	sp|Q16666|IF16_HUMAN Gamma-interferon-inducible protein 16 OS=Homo sapiens GN=IFI16 PE=1 SV=3	TPQMPPTTPSSSFFTK	M4:+15.99491	428	443	1769.8419189453125
pepb12a3	b12.a1.a1	sp|P61626|LYSC_HUMAN	sp|P61626|LYSC_HUMAN Lysozyme C OS=Homo sapiens GN=LYZ PE=1 SV=1	YWCNDGK	C3:+57.02146	81	87	942.3778076171875
pepb12a1	b12.a1.a1	sp|P61626|LYSC_HUMAN	sp|P61626|LYSC_HUMAN Lysozyme C OS=Homo sapiens GN=LYZ PE=1 SV=1	LGMDGYR		33	39	811.3770751953125
pepb12a2	b12.a1.a1	sp|P61626|LYSC_HUMAN	sp|P61626|LYSC_HUMAN Lysozyme C OS=Homo sapiens GN=LYZ PE=1 SV=1	STDYGIFQINSR		69	80	1400.680908203125
pepb12a3	b12.a1.a2	tr|F8VV32|F8VV32_HUMAN	tr|F8VV32|F8VV32_HUMAN Lysozyme C OS=Homo sapiens GN=LYZ PE=2 SV=1	YWCNDGK	C3:+57.02146	81	87	942.3778076171875
pepb12a1	b12.a1.a2	tr|F8VV32|F8VV32_HUMAN	tr|F8VV32|F8VV32_HUMAN Lysozyme C OS=Homo sapiens GN=LYZ PE=2 SV=1	LGMDGYR		33	39	811.3770751953125
pepb12a2	b12.a1.a2	tr|F8VV32|F8VV32_HUMAN	tr|F8VV32|F8VV32_HUMAN Lysozyme C OS=Homo sapiens GN=LYZ PE=2 SV=1	STDYGIFQINSR		69	80	1400.680908203125
pepb13a2	b13.a1.a1	sp|O60264|SMCA5_HUMAN	sp|O60264|SMCA5_HUMAN SWI/SNF-related matrix-associated actin-dependent regulator of chromatin subfamily A member 5 OS=Homo sapiens GN=SMARCA5 PE=1 SV=1	LVDQNLNK		637	644	943.5211181640625
pepb13a1	b13.a1.a1	sp|O60264|SMCA5_HUMAN	sp|O60264|SMCA5_HUMAN SWI/SNF-related matrix-associated actin-dependent regulator of chromatin subfamily A member 5 OS=Homo sapiens GN=SMARCA5 PE=1 SV=1	LDSIVIQQGR		627	636	1128.6375732421875
pepb13a3	b13.a1.a1	sp|O60264|SMCA5_HUMAN	sp|O60264|SMCA5_HUMAN SWI/SNF-related matrix-associated actin-dependent regulator of chromatin subfamily A member 5 OS=Homo sapiens GN=SMARCA5 PE=1 SV=1	VLIFSQMTR		502	510	1094.6031494140625
pepb14a1	b14.a1.a1	sp|Q14527|HLTF_HUMAN	sp|Q14527|HLTF_HUMAN Helicase-like transcription factor OS=Homo sapiens GN=HLTF PE=1 SV=2	AGGVGLNLSAASR		914	926	1172.6385498046875
pepb14a2	b14.a1.a1	sp|Q14527|HLTF_HUMAN	sp|Q14527|HLTF_HUMAN Helicase-like transcription factor OS=Homo sapiens GN=HLTF PE=1 SV=2	ASGFVFTR		873	880	884.462890625
pepb14a3	b14.a1.a1	sp|Q14527|HLTF_HUMAN	sp|Q14527|HLTF_HUMAN Helicase-like transcription factor OS=Homo sapiens GN=HLTF PE=1 SV=2	YYTGVVNNNEMVALQR	M11:+15.99491	72	87	1886.9068603515625
pepb15a2	b15.a1.a1	sp|P27694|RFA1_HUMAN	sp|P27694|RFA1_HUMAN Replication protein A 70 kDa DNA-binding subunit OS=Homo sapiens GN=RPA1 PE=1 SV=2	SGGVGGSNTNWK		432	443	1163.54443359375
pepb15a1	b15.a1.a1	sp|P27694|RFA1_HUMAN	sp|P27694|RFA1_HUMAN Replication protein A 70 kDa DNA-binding subunit OS=Homo sapiens GN=RPA1 PE=1 SV=2	ATAFNEQVDK		235	244	1122.54296875
pepb16a1	b16.a1.a1	sp|Q01469|FABP5_HUMAN	sp|Q01469|FABP5_HUMAN Fatty acid-binding protein, epidermal OS=Homo sapiens GN=FABP5 PE=1 SV=3	FEETTADGR		73	81	1025.453857421875
pepb16a2	b16.a1.a1	sp|Q01469|FABP5_HUMAN	sp|Q01469|FABP5_HUMAN Fatty acid-binding protein, epidermal OS=Homo sapiens GN=FABP5 PE=1 SV=3	TTQFSCTLGEK	C6:+57.02146	62	72	1271.593994140625
pepb16a1	b16.a1.a2	tr|I6L8B7|I6L8B7_HUMAN	tr|I6L8B7|I6L8B7_HUMAN Fatty acid-binding protein, epidermal OS=Homo sapiens GN=FABP5 PE=4 SV=1	FEETTADGR		39	47	1025.453857421875
pepb16a2	b16.a1.a2	tr|I6L8B7|I6L8B7_HUMAN	tr|I6L8B7|I6L8B7_HUMAN Fatty acid-binding protein, epidermal OS=Homo sapiens GN=FABP5 PE=4 SV=1	TTQFSCTLGEK	C6:+57.02146	28	38	1271.593994140625
pepb17a1	b17.a1.a1	sp|P05109|S10A8_HUMAN	sp|P05109|S10A8_HUMAN Protein S100-A8 OS=Homo sapiens GN=S100A8 PE=1 SV=1	GNFHAVYR		24	31	963.47998046875
pepb17a2	b17.a1.a1	sp|P05109|S10A8_HUMAN	sp|P05109|S10A8_HUMAN Protein S100-A8 OS=Homo sapiens GN=S100A8 PE=1 SV=1	LLETECPQYIR	C6:+57.02146	37	47	1421.709716796875
pepb18a1	b18.a1.a1	sp|P18887|XRCC1_HUMAN	sp|P18887|XRCC1_HUMAN DNA repair protein XRCC1 OS=Homo sapiens GN=XRCC1 PE=1 SV=2	TPATAPVPAR		281	290	980.5527954101562
pepb18a2	b18.a1.a1	sp|P18887|XRCC1_HUMAN	sp|P18887|XRCC1_HUMAN DNA repair protein XRCC1 OS=Homo sapiens GN=XRCC1 PE=1 SV=2	YSQVLGLGGR		370	379	1049.57421875
pepb18a1	b18.a1.a2	tr|F5H8D7|F5H8D7_HUMAN	tr|F5H8D7|F5H8D7_HUMAN DNA repair protein XRCC1 OS=Homo sapiens GN=XRCC1 PE=2 SV=1	TPATAPVPAR		250	259	980.5527954101562
pepb18a2	b18.a1.a2	tr|F5H8D7|F5H8D7_HUMAN	tr|F5H8D7|F5H8D7_HUMAN DNA repair protein XRCC1 OS=Homo sapiens GN=XRCC1 PE=2 SV=1	YSQVLGLGGR		339	348	1049.57421875
pepb19a1	b19.a1.a1	sp|P01040|CYTA_HUMAN	sp|P01040|CYTA_HUMAN Cystatin-A OS=Homo sapiens GN=CSTA PE=1 SV=1	LEAVQYK		38	44	850.46728515625
pepb19a2	b19.a1.a1	sp|P01040|CYTA_HUMAN	sp|P01040|CYTA_HUMAN Cystatin-A OS=Homo sapiens GN=CSTA PE=1 SV=1	TQVVAGTNYYIK		45	56	1356.7161865234375
pepb19a1	b19.a1.a2	tr|C9J0E4|C9J0E4_HUMAN	tr|C9J0E4|C9J0E4_HUMAN Cystatin-A OS=Homo sapiens GN=CSTA PE=2 SV=1	LEAVQYK		38	44	850.46728515625
pepb19a2	b19.a1.a2	tr|C9J0E4|C9J0E4_HUMAN	tr|C9J0E4|C9J0E4_HUMAN Cystatin-A OS=Homo sapiens GN=CSTA PE=2 SV=1	TQVVAGTNYYIK		45	56	1356.7161865234375
pepb20a2	b20.a1.a1	sp|P12268|IMDH2_HUMAN	sp|P12268|IMDH2_HUMAN Inosine-5'-monophosphate dehydrogenase 2 OS=Homo sapiens GN=IMPDH2 PE=1 SV=2	VAQGVSGAVQDK		439	450	1158.61181640625
pepb20a1	b20.a1.a1	sp|P12268|IMDH2_HUMAN	sp|P12268|IMDH2_HUMAN Inosine-5'-monophosphate dehydrogenase 2 OS=Homo sapiens GN=IMPDH2 PE=1 SV=2	DKYPNLQVIGGNVVTAAQAK		292	311	2086.129638671875
pepb20a2	b20.a1.a2	tr|H0Y4R1|H0Y4R1_HUMAN	tr|H0Y4R1|H0Y4R1_HUMAN Inosine-5'-monophosphate dehydrogenase 2 (Fragment) OS=Homo sapiens GN=IMPDH2 PE=3 SV=1	VAQGVSGAVQDK		395	406	1158.61181640625
pepb20a1	b20.a1.a2	tr|H0Y4R1|H0Y4R1_HUMAN	tr|H0Y4R1|H0Y4R1_HUMAN Inosine-5'-monophosphate dehydrogenase 2 (Fragment) OS=Homo sapiens GN=IMPDH2 PE=3 SV=1	DKYPNLQVIGGNVVTAAQAK		224	243	2086.129638671875

## Sheet: X!TandemPipeline informations
X!TandemPipeline version :
3.3.4	Myosine Bodybuildée
X!TandemPipeline filters :
Mode	indiv
Maximum peptide Evalue	0.05000000074505806
Maximum protein Evalue	-4.0
Minimum number of peptides per protein	2
MS sample name	DaPR130924_VB134_O1943.m
X!Tandem XML result file NOT FOUND	/home/rusconi/labo/research/daniele-praseuth/donnees-masse/vivien-berthelot/DaPR130924/DaPR130924_VB134_O1943.m.xml
