# Supplementary material for: The human DNA ends proteome uncovers an unexpected entanglement of functional pathways
Source: Nucleic Acids Res. 2016 Feb 25;44(10):4721–33. doi: 10.1093/nar/gkw121 (PMC4889927; doi:10.1093/nar/gkw121)
Supplement: SUPPLEMENTARY DATA [file supp_gkw121_nar-02937-m-2015-File003.zip › berthelot-et-al-spreadsheet-formatted-mass-data/vb129.ods]

## Sheet: proteins
MS Sample :	DaPR130321_VB129_O874.m
Group ID	Sub-group ID	Protein ID	Description	log(E value)	Coverage	MW	Spectra	Specific	Uniques	Specific uniques	Theoretical number of tryptic peptides	PAI	emPAI	Sub-group proteins	number of MS samples
a1	a1.a1	a1.a1.a1	sp|P78527|PRKDC_HUMAN DNA-dependent protein kinase catalytic subunit OS=Homo sapiens GN=PRKDC PE=1 SV=3	-341.7389831542969	22	468.5	105		83		186	0.5645161290322581	2.668733193018218	1	1
a2	a2.a1	a2.a1.a1	sp|P11388-2|TOP2A_HUMAN Isoform 2 of DNA topoisomerase 2-alpha OS=Homo sapiens GN=TOP2A	-196.5774383544922	29	177.1999969482422	54	42	43	35	72	0.75	4.623413251903491	4	1
a2	a2.a1	a2.a1.a2	sp|P11388-3|TOP2A_HUMAN Isoform 3 of DNA topoisomerase 2-alpha OS=Homo sapiens GN=TOP2A	-196.5774383544922	29	178.39999389648438	54	42	43	35	73	0.7397260273972602	4.491943079443556	4	1
a2	a2.a1	a2.a1.a3	sp|P11388-4|TOP2A_HUMAN Isoform 4 of DNA topoisomerase 2-alpha OS=Homo sapiens GN=TOP2A	-196.5774383544922	28	182.39999389648438	54	42	43	35	74	0.7297297297297297	4.3669769455404746	4	1
a2	a2.a1	a2.a1.a4	sp|P11388|TOP2A_HUMAN DNA topoisomerase 2-alpha OS=Homo sapiens GN=TOP2A PE=1 SV=3	-196.5774383544922	30	174.10000610351562	54	42	43	35	71	0.7605633802816901	4.761869002715537	4	1
a2	a2.a2	a2.a2.a1	sp|Q02880-2|TOP2B_HUMAN Isoform Beta-1 of DNA topoisomerase 2-beta OS=Homo sapiens GN=TOP2B	-111.25736999511719	17	182.39999389648438	32	20	26	18	78	0.41025641025641024	1.5719138090593452	2	1
a2	a2.a2	a2.a2.a2	sp|Q02880|TOP2B_HUMAN DNA topoisomerase 2-beta OS=Homo sapiens GN=TOP2B PE=1 SV=3	-111.25736999511719	17	183.0	32	20	26	18	77	0.4155844155844156	1.6036608663423881	2	1
a3	a3.a1	a3.a1.a1	sp|P09874|PARP1_HUMAN Poly [ADP-ribose] polymerase 1 OS=Homo sapiens GN=PARP1 PE=1 SV=4	-149.20680236816406	35	112.9000015258789	46		38		42	1.0952380952380953	11.451970847350331	1	1
a4	a4.a1	a4.a1.a1	sp|Q14676|MDC1_HUMAN Mediator of DNA damage checkpoint protein 1 OS=Homo sapiens GN=MDC1 PE=1 SV=3	-113.2838363647461	21	226.3000030517578	35		30		68	0.5147058823529411	2.2711908469136657	1	1
a5	a5.a1	a5.a1.a1	sp|P12956|XRCC6_HUMAN X-ray repair cross-complementing protein 6 OS=Homo sapiens GN=XRCC6 PE=1 SV=2	-94.65383911132812	38	69.69999694824219	33		25		26	1.2692307692307692	17.587918911465636	1	1
a6	a6.a1	a6.a1.a1	sp|P13010|XRCC5_HUMAN X-ray repair cross-complementing protein 5 OS=Homo sapiens GN=XRCC5 PE=1 SV=3	-91.57757568359375	29	82.5	31		24		27	1.1481481481481481	13.065272421052372	1	1
a7	a7.a1	a7.a1.a1	sp|Q13428-3|TCOF_HUMAN Isoform 3 of Treacle protein OS=Homo sapiens GN=TCOF1	-87.3166275024414	17	152.0	21		20		47	0.44680851063829785	1.7977474632885455	4	1
a7	a7.a1	a7.a1.a2	sp|Q13428-4|TCOF_HUMAN Isoform 4 of Treacle protein OS=Homo sapiens GN=TCOF1	-87.3166275024414	17	155.6999969482422	21		20		49	0.42857142857142855	1.6826957952797255	4	1
a7	a7.a1	a7.a1.a3	sp|Q13428|TCOF_HUMAN Treacle protein OS=Homo sapiens GN=TCOF1 PE=1 SV=3	-87.3166275024414	17	151.89999389648438	21		20		47	0.44680851063829785	1.7977474632885455	4	1
a7	a7.a1	a7.a1.a4	tr|E9PHK9|E9PHK9_HUMAN Treacle protein OS=Homo sapiens GN=TCOF1 PE=2 SV=1	-87.3166275024414	17	155.8000030517578	21		20		49	0.42857142857142855	1.6826957952797255	4	1
a8	a8.a1	a8.a1.a1	sp|Q14527|HLTF_HUMAN Helicase-like transcription factor OS=Homo sapiens GN=HLTF PE=1 SV=2	-41.06669616699219	14	113.69999694824219	14		13		47	0.2978723404255319	0.9855111964445817	1	1
a9	a9.a1	a9.a1.a1	sp|P49916|DNLI3_HUMAN DNA ligase 3 OS=Homo sapiens GN=LIG3 PE=1 SV=2	-31.94332504272461	12	112.69999694824219	13		11		47	0.2765957446808511	0.8905829836907584	1	1
b10	b10.a1	b10.a1.a1	sp|P27694|RFA1_HUMAN Replication protein A 70 kDa DNA-binding subunit OS=Homo sapiens GN=RPA1 PE=1 SV=2	-34.317230224609375	18	68.0	12		9		24	0.5	2.1622776601683795	1	1
b11	b11.a1	b11.a1.a1	sp|Q9BTC0|DIDO1_HUMAN Death-inducer obliterator 1 OS=Homo sapiens GN=DIDO1 PE=1 SV=5	-29.5426025390625	5	243.5	10		10		94	0.10638297872340426	0.27756492146711476	1	1
b12	b12.a1	b12.a1.a1	sp|P12268|IMDH2_HUMAN Inosine-5'-monophosphate dehydrogenase 2 OS=Homo sapiens GN=IMPDH2 PE=1 SV=2	-31.734970092773438	21	55.70000076293945	9	8	9	8	20	0.45	1.8183829312644537	2	1
b12	b12.a1	b12.a1.a2	tr|H0Y4R1|H0Y4R1_HUMAN Inosine-5'-monophosphate dehydrogenase 2 (Fragment) OS=Homo sapiens GN=IMPDH2 PE=3 SV=1	-31.734970092773438	23	50.79999923706055	9	8	9	8	21	0.42857142857142855	1.6826957952797255	2	1
b12	b12.a2	b12.a2.a1	sp|P20839-2|IMDH1_HUMAN Isoform 2 of Inosine-5'-monophosphate dehydrogenase 1 OS=Homo sapiens GN=IMPDH1	-6.649752140045166	4	52.5	2	1	2	1	20	0.1	0.2589254117941673	10	1
b12	b12.a2	b12.a2.a2	sp|P20839-3|IMDH1_HUMAN Isoform 3 of Inosine-5'-monophosphate dehydrogenase 1 OS=Homo sapiens GN=IMPDH1	-6.649752140045166	3	60.29999923706055	2	1	2	1	21	0.09523809523809523	0.24519708473503288	10	1
b12	b12.a2	b12.a2.a3	sp|P20839-4|IMDH1_HUMAN Isoform 4 of Inosine-5'-monophosphate dehydrogenase 1 OS=Homo sapiens GN=IMPDH1	-6.649752140045166	4	54.70000076293945	2	1	2	1	19	0.10526315789473684	0.2742749857031337	10	1
b12	b12.a2	b12.a2.a4	sp|P20839-5|IMDH1_HUMAN Isoform 5 of Inosine-5'-monophosphate dehydrogenase 1 OS=Homo sapiens GN=IMPDH1	-6.649752140045166	3	63.099998474121094	2	1	2	1	21	0.09523809523809523	0.24519708473503288	10	1
b12	b12.a2	b12.a2.a5	sp|P20839-6|IMDH1_HUMAN Isoform 6 of Inosine-5'-monophosphate dehydrogenase 1 OS=Homo sapiens GN=IMPDH1	-6.649752140045166	3	64.19999694824219	2	1	2	1	24	0.08333333333333333	0.21152765862858836	10	1
b12	b12.a2	b12.a2.a6	sp|P20839-7|IMDH1_HUMAN Isoform 7 of Inosine-5'-monophosphate dehydrogenase 1 OS=Homo sapiens GN=IMPDH1	-6.649752140045166	3	60.79999923706055	2	1	2	1	24	0.08333333333333333	0.21152765862858836	10	1
b12	b12.a2	b12.a2.a7	sp|P20839|IMDH1_HUMAN Inosine-5'-monophosphate dehydrogenase 1 OS=Homo sapiens GN=IMPDH1 PE=1 SV=2	-6.649752140045166	4	55.29999923706055	2	1	2	1	19	0.10526315789473684	0.2742749857031337	10	1
b12	b12.a2	b12.a2.a8	tr|C9J381|C9J381_HUMAN Inosine-5'-monophosphate dehydrogenase 1 OS=Homo sapiens GN=IMPDH1 PE=2 SV=1	-6.649752140045166	4	55.099998474121094	2	1	2	1	19	0.10526315789473684	0.2742749857031337	10	1
b12	b12.a2	b12.a2.a9	tr|C9K0R9|C9K0R9_HUMAN Inosine-5'-monophosphate dehydrogenase 1 (Fragment) OS=Homo sapiens GN=IMPDH1 PE=2 SV=1	-6.649752140045166	7	31.100000381469727	2	1	2	1	11	0.18181818181818182	0.5199110829529336	10	1
b12	b12.a2	b12.a2.b10	tr|E7EQS0|E7EQS0_HUMAN Inosine-5'-monophosphate dehydrogenase 1 OS=Homo sapiens GN=IMPDH1 PE=2 SV=1	-6.649752140045166	4	56.900001525878906	2	1	2	1	21	0.09523809523809523	0.24519708473503288	10	1
b13	b13.a1	b13.a1.a1	sp|Q9UHD8-2|SEPT9_HUMAN Isoform 2 of Septin-9 OS=Homo sapiens GN=SEPT9	-23.67388153076172	15	63.5	7		7		29	0.2413793103448276	0.7433288221999881	4	1
b13	b13.a1	b13.a1.a2	sp|Q9UHD8-5|SEPT9_HUMAN Isoform 5 of Septin-9 OS=Homo sapiens GN=SEPT9	-23.67388153076172	14	64.5	7		7		30	0.23333333333333334	0.7113283041617808	4	1
b13	b13.a1	b13.a1.a3	sp|Q9UHD8-7|SEPT9_HUMAN Isoform 7 of Septin-9 OS=Homo sapiens GN=SEPT9	-23.67388153076172	15	63.400001525878906	7		7		29	0.2413793103448276	0.7433288221999881	4	1
b13	b13.a1	b13.a1.a4	sp|Q9UHD8|SEPT9_HUMAN Septin-9 OS=Homo sapiens GN=SEPT9 PE=1 SV=2	-23.67388153076172	14	65.30000305175781	7		7		30	0.23333333333333334	0.7113283041617808	4	1
b14	b14.a1	b14.a1.a1	sp|P00367|DHE3_HUMAN Glutamate dehydrogenase 1, mitochondrial OS=Homo sapiens GN=GLUD1 PE=1 SV=2	-23.202299118041992	17	61.29999923706055	7		7		28	0.25	0.7782794100389228	1	1
b15	b15.a1	b15.a1.a1	sp|Q86YZ3|HORN_HUMAN Hornerin OS=Homo sapiens GN=HRNR PE=1 SV=2	-14.235013961791992	2	282.0	5		4		63	0.07936507936507936	0.20050805774840752	1	1
b16	b16.a1	b16.a1.a1	sp|O60264|SMCA5_HUMAN SWI/SNF-related matrix-associated actin-dependent regulator of chromatin subfamily A member 5 OS=Homo sapiens GN=SMARCA5 PE=1 SV=1	-13.365642547607422	5	121.69999694824219	5		5		50	0.1	0.2589254117941673	1	1
b17	b17.a1	b17.a1.a1	sp|Q14839-2|CHD4_HUMAN Isoform 2 of Chromodomain-helicase-DNA-binding protein 4 OS=Homo sapiens GN=CHD4	-11.023103713989258	2	220.5	4		4		74	0.05405405405405406	0.13254131515281187	3	1
b17	b17.a1	b17.a1.a2	sp|Q14839|CHD4_HUMAN Chromodomain-helicase-DNA-binding protein 4 OS=Homo sapiens GN=CHD4 PE=1 SV=2	-11.023103713989258	2	217.6999969482422	4		4		74	0.05405405405405406	0.13254131515281187	3	1
b17	b17.a1	b17.a1.a3	tr|F5GWX5|F5GWX5_HUMAN Chromodomain-helicase-DNA-binding protein 4 OS=Homo sapiens GN=CHD4 PE=2 SV=1	-11.023103713989258	2	216.8000030517578	4		4		74	0.05405405405405406	0.13254131515281187	3	1
b18	b18.a1	b18.a1.a1	sp|Q9NRL2-2|BAZ1A_HUMAN Isoform 2 of Bromodomain adjacent to zinc finger domain protein 1A OS=Homo sapiens GN=BAZ1A	-12.141462326049805	2	175.10000610351562	4		4		58	0.06896551724137931	0.17210229753348028	2	1
b18	b18.a1	b18.a1.a2	sp|Q9NRL2|BAZ1A_HUMAN Bromodomain adjacent to zinc finger domain protein 1A OS=Homo sapiens GN=BAZ1A PE=1 SV=2	-12.141462326049805	2	178.39999389648438	4		4		60	0.06666666666666667	0.1659144011798317	2	1
b19	b19.a1	b19.a1.a1	sp|P27816-2|MAP4_HUMAN Isoform 2 of Microtubule-associated protein 4 OS=Homo sapiens GN=MAP4	-10.762727737426758	5	102.69999694824219	4		4		36	0.1111111111111111	0.2915496650148839	6	1
b19	b19.a1	b19.a1.a2	sp|P27816-4|MAP4_HUMAN Isoform 4 of Microtubule-associated protein 4 OS=Homo sapiens GN=MAP4	-10.762727737426758	6	91.0	4		4		42	0.09523809523809523	0.24519708473503288	6	1
b19	b19.a1	b19.a1.a3	sp|P27816-6|MAP4_HUMAN Isoform 6 of Microtubule-associated protein 4 OS=Homo sapiens GN=MAP4	-10.762727737426758	4	119.80000305175781	4		4		46	0.08695652173913043	0.22167734899679203	6	1
b19	b19.a1	b19.a1.a4	sp|P27816|MAP4_HUMAN Microtubule-associated protein 4 OS=Homo sapiens GN=MAP4 PE=1 SV=3	-10.762727737426758	4	120.80000305175781	4		4		45	0.08888888888888889	0.22712523985119004	6	1
b19	b19.a1	b19.a1.a5	tr|E7EVA0|E7EVA0_HUMAN Microtubule-associated protein OS=Homo sapiens GN=MAP4 PE=2 SV=1	-10.762727737426758	2	245.10000610351562	4		4		97	0.041237113402061855	0.09960603164004	6	1
b19	b19.a1	b19.a1.a6	tr|E9PGM5|E9PGM5_HUMAN Microtubule-associated protein OS=Homo sapiens GN=MAP4 PE=2 SV=1	-10.762727737426758	6	92.5999984741211	4		4		43	0.09302325581395349	0.23886292399377718	6	1
b20	b20.a1	b20.a1.a1	sp|Q16666-2|IF16_HUMAN Isoform 2 of Gamma-interferon-inducible protein 16 OS=Homo sapiens GN=IFI16	-13.721063613891602	6	81.9000015258789	4		4		32	0.125	0.33352143216332397	5	1
b20	b20.a1	b20.a1.a2	sp|Q16666-3|IF16_HUMAN Isoform 3 of Gamma-interferon-inducible protein 16 OS=Homo sapiens GN=IFI16	-13.721063613891602	7	75.80000305175781	4		4		32	0.125	0.33352143216332397	5	1
b20	b20.a1	b20.a1.a3	sp|Q16666-6|IF16_HUMAN Isoform 4 of Gamma-interferon-inducible protein 16 OS=Homo sapiens GN=IFI16	-13.721063613891602	6	82.4000015258789	4		4		30	0.13333333333333333	0.35935639087852556	5	1
b20	b20.a1	b20.a1.a4	sp|Q16666|IF16_HUMAN Gamma-interferon-inducible protein 16 OS=Homo sapiens GN=IFI16 PE=1 SV=3	-13.721063613891602	6	88.0999984741211	4		4		32	0.125	0.33352143216332397	5	1
b20	b20.a1	b20.a1.a5	tr|E7EPR3|E7EPR3_HUMAN Gamma-interferon-inducible protein 16 OS=Homo sapiens GN=IFI16 PE=2 SV=1	-13.721063613891602	6	82.9000015258789	4		4		30	0.13333333333333333	0.35935639087852556	5	1
b21	b21.a1	b21.a1.a1	sp|P17480-2|UBF1_HUMAN Isoform UBF2 of Nucleolar transcription factor 1 OS=Homo sapiens GN=UBTF	-8.43873119354248	4	84.80000305175781	4		3		27	0.14814814814814814	0.40652724210523705	3	1
b21	b21.a1	b21.a1.a2	sp|P17480|UBF1_HUMAN Nucleolar transcription factor 1 OS=Homo sapiens GN=UBTF PE=1 SV=1	-8.43873119354248	4	89.19999694824219	4		3		29	0.13793103448275862	0.37382379588326287	3	1
b21	b21.a1	b21.a1.a3	tr|E9PKP7|E9PKP7_HUMAN Nucleolar transcription factor 1 OS=Homo sapiens GN=UBTF PE=2 SV=1	-8.43873119354248	4	87.30000305175781	4		3		29	0.13793103448275862	0.37382379588326287	3	1
b22	b22.a1	b22.a1.a1	sp|P78347-2|GTF2I_HUMAN Isoform 2 of General transcription factor II-I OS=Homo sapiens GN=GTF2I	-13.990813255310059	4	107.80000305175781	4		4		41	0.0975609756097561	0.2518750258625291	4	1
b22	b22.a1	b22.a1.a2	sp|P78347-3|GTF2I_HUMAN Isoform 3 of General transcription factor II-I OS=Homo sapiens GN=GTF2I	-13.990813255310059	4	110.0999984741211	4		4		41	0.0975609756097561	0.2518750258625291	4	1
b22	b22.a1	b22.a1.a3	sp|P78347-4|GTF2I_HUMAN Isoform 4 of General transcription factor II-I OS=Homo sapiens GN=GTF2I	-13.990813255310059	4	109.9000015258789	4		4		41	0.0975609756097561	0.2518750258625291	4	1
b22	b22.a1	b22.a1.a4	sp|P78347|GTF2I_HUMAN General transcription factor II-I OS=Homo sapiens GN=GTF2I PE=1 SV=2	-13.990813255310059	4	112.19999694824219	4		4		41	0.0975609756097561	0.2518750258625291	4	1
b23	b23.a1	b23.a1.a1	sp|P15927-2|RFA2_HUMAN Isoform 2 of Replication protein A 32 kDa subunit OS=Homo sapiens GN=RPA2	-10.143827438354492	8	30.100000381469727	3		3		7	0.42857142857142855	1.6826957952797255	4	1
b23	b23.a1	b23.a1.a2	sp|P15927-3|RFA2_HUMAN Isoform 3 of Replication protein A 32 kDa subunit OS=Homo sapiens GN=RPA2	-10.143827438354492	6	38.70000076293945	3		3		10	0.3	0.9952623149688795	4	1
b23	b23.a1	b23.a1.a3	sp|P15927|RFA2_HUMAN Replication protein A 32 kDa subunit OS=Homo sapiens GN=RPA2 PE=1 SV=1	-10.143827438354492	8	29.100000381469727	3		3		7	0.42857142857142855	1.6826957952797255	4	1
b23	b23.a1	b23.a1.a4	tr|Q5TEJ7|Q5TEJ7_HUMAN Replication protein A 32 kDa subunit (Fragment) OS=Homo sapiens GN=RPA2 PE=2 SV=1	-10.143827438354492	13	19.299999237060547	3		3		4	0.75	4.623413251903491	4	1
b24	b24.a1	b24.a1.a1	sp|P07910-2|HNRPC_HUMAN Isoform C1 of Heterogeneous nuclear ribonucleoproteins C1/C2 OS=Homo sapiens GN=HNRNPC	-10.151810646057129	8	32.20000076293945	3		2		16	0.1875	0.5399265260594921	10	1
b24	b24.a1	b24.a1.a2	sp|P07910-4|HNRPC_HUMAN Isoform 4 of Heterogeneous nuclear ribonucleoproteins C1/C2 OS=Homo sapiens GN=HNRNPC	-10.151810646057129	9	27.700000762939453	3		2		15	0.2	0.5848931924611136	10	1
b24	b24.a1	b24.a1.a3	sp|P07910|HNRPC_HUMAN Heterogeneous nuclear ribonucleoproteins C1/C2 OS=Homo sapiens GN=HNRNPC PE=1 SV=4	-10.151810646057129	8	33.599998474121094	3		2		15	0.2	0.5848931924611136	10	1
b24	b24.a1	b24.a1.a4	tr|B4DY08|B4DY08_HUMAN Heterogeneous nuclear ribonucleoproteins C1/C2 OS=Homo sapiens GN=HNRNPC PE=2 SV=1	-10.151810646057129	8	31.899999618530273	3		2		14	0.21428571428571427	0.637893706954064	10	1
b24	b24.a1	b24.a1.a5	tr|G3V2Q1|G3V2Q1_HUMAN Heterogeneous nuclear ribonucleoproteins C1/C2 OS=Homo sapiens GN=HNRNPC PE=2 SV=1	-10.151810646057129	8	33.5	3		2		15	0.2	0.5848931924611136	10	1
b24	b24.a1	b24.a1.a6	tr|G3V4C1|G3V4C1_HUMAN Heterogeneous nuclear ribonucleoproteins C1/C2 OS=Homo sapiens GN=HNRNPC PE=2 SV=1	-10.151810646057129	8	32.099998474121094	3		2		16	0.1875	0.5399265260594921	10	1
b24	b24.a1	b24.a1.a7	tr|G3V4W0|G3V4W0_HUMAN Heterogeneous nuclear ribonucleoproteins C1/C2 (Fragment) OS=Homo sapiens GN=HNRNPC PE=2 SV=1	-10.151810646057129	9	28.799999237060547	3		2		13	0.23076923076923078	0.7012542798525889	10	1
b24	b24.a1	b24.a1.a8	tr|G3V555|G3V555_HUMAN Heterogeneous nuclear ribonucleoproteins C1/C2 (Fragment) OS=Homo sapiens GN=HNRNPC PE=2 SV=1	-10.151810646057129	14	19.100000381469727	3		2		9	0.3333333333333333	1.1544346900318838	10	1
b24	b24.a1	b24.a1.a9	tr|G3V575|G3V575_HUMAN Heterogeneous nuclear ribonucleoproteins C1/C2 (Fragment) OS=Homo sapiens GN=HNRNPC PE=2 SV=1	-10.151810646057129	13	20.299999237060547	3		2		9	0.3333333333333333	1.1544346900318838	10	1
b24	b24.a1	b24.a1.b10	tr|G3V576|G3V576_HUMAN Heterogeneous nuclear ribonucleoproteins C1/C2 OS=Homo sapiens GN=HNRNPC PE=2 SV=1	-10.151810646057129	10	25.200000762939453	3		2		11	0.2727272727272727	0.8738174228603839	10	1
b25	b25.a1	b25.a1.a1	sp|P18887|XRCC1_HUMAN DNA repair protein XRCC1 OS=Homo sapiens GN=XRCC1 PE=1 SV=2	-9.790538787841797	4	69.30000305175781	3		3		21	0.14285714285714285	0.3894954943731377	2	1
b25	b25.a1	b25.a1.a2	tr|F5H8D7|F5H8D7_HUMAN DNA repair protein XRCC1 OS=Homo sapiens GN=XRCC1 PE=2 SV=1	-9.790538787841797	4	65.80000305175781	3		3		20	0.15	0.4125375446227544	2	1
b26	b26.a1	b26.a1.a1	sp|Q00839-2|HNRPU_HUMAN Isoform Short of Heterogeneous nuclear ribonucleoprotein U OS=Homo sapiens GN=HNRNPU	-15.644816398620605	5	88.80000305175781	3		3		23	0.13043478260869565	0.35031403786987303	2	1
b26	b26.a1	b26.a1.a2	sp|Q00839|HNRPU_HUMAN Heterogeneous nuclear ribonucleoprotein U OS=Homo sapiens GN=HNRNPU PE=1 SV=6	-15.644816398620605	5	90.4000015258789	3		3		24	0.125	0.33352143216332397	2	1
b27	b27.a1	b27.a1.a1	sp|Q6PJG2|EMSA1_HUMAN ELM2 and SANT domain-containing protein 1 OS=Homo sapiens GN=ELMSAN1 PE=1 SV=2	-6.045757293701172	2	114.80000305175781	2		2		40	0.05	0.12201845430196334	2	1
b27	b27.a1	b27.a1.a2	tr|F6RU81|F6RU81_HUMAN ELM2 and SANT domain-containing protein 1 (Fragment) OS=Homo sapiens GN=ELMSAN1 PE=2 SV=1	-6.045757293701172	2	111.69999694824219	2		2		39	0.05128205128205128	0.12533558260076494	2	1
b28	b28.a1	b28.a1.a1	sp|P60709|ACTB_HUMAN Actin, cytoplasmic 1 OS=Homo sapiens GN=ACTB PE=1 SV=1	-4.7481184005737305	5	41.599998474121094	2		2		15	0.13333333333333333	0.35935639087852556	10	1
b28	b28.a1	b28.a1.a2	sp|P62736|ACTA_HUMAN Actin, aortic smooth muscle OS=Homo sapiens GN=ACTA2 PE=1 SV=1	-4.7481184005737305	5	41.900001525878906	2		2		15	0.13333333333333333	0.35935639087852556	10	1
b28	b28.a1	b28.a1.a3	sp|P63261|ACTG_HUMAN Actin, cytoplasmic 2 OS=Homo sapiens GN=ACTG1 PE=1 SV=1	-4.7481184005737305	5	41.70000076293945	2		2		15	0.13333333333333333	0.35935639087852556	10	1
b28	b28.a1	b28.a1.a4	sp|P63267-2|ACTH_HUMAN Isoform 2 of Actin, gamma-enteric smooth muscle OS=Homo sapiens GN=ACTG2	-4.7481184005737305	6	37.0	2		2		12	0.16666666666666666	0.46779926762206947	10	1
b28	b28.a1	b28.a1.a5	sp|P63267|ACTH_HUMAN Actin, gamma-enteric smooth muscle OS=Homo sapiens GN=ACTG2 PE=1 SV=1	-4.7481184005737305	5	41.79999923706055	2		2		15	0.13333333333333333	0.35935639087852556	10	1
b28	b28.a1	b28.a1.a6	sp|P68032|ACTC_HUMAN Actin, alpha cardiac muscle 1 OS=Homo sapiens GN=ACTC1 PE=1 SV=1	-4.7481184005737305	5	41.900001525878906	2		2		15	0.13333333333333333	0.35935639087852556	10	1
b28	b28.a1	b28.a1.a7	sp|P68133|ACTS_HUMAN Actin, alpha skeletal muscle OS=Homo sapiens GN=ACTA1 PE=1 SV=1	-4.7481184005737305	5	41.900001525878906	2		2		15	0.13333333333333333	0.35935639087852556	10	1
b28	b28.a1	b28.a1.a8	tr|A6NL76|A6NL76_HUMAN Actin, alpha skeletal muscle OS=Homo sapiens GN=ACTA1 PE=2 SV=2	-4.7481184005737305	7	32.20000076293945	2		2		13	0.15384615384615385	0.4251026703029981	10	1
b28	b28.a1	b28.a1.a9	tr|Q5T8M7|Q5T8M7_HUMAN Actin, alpha skeletal muscle OS=Homo sapiens GN=ACTA1 PE=2 SV=1	-4.7481184005737305	6	37.70000076293945	2		2		13	0.15384615384615385	0.4251026703029981	10	1
b28	b28.a1	b28.a1.b10	tr|Q5T8M8|Q5T8M8_HUMAN Actin, alpha skeletal muscle OS=Homo sapiens GN=ACTA1 PE=2 SV=1	-4.7481184005737305	7	31.899999618530273	2		2		13	0.15384615384615385	0.4251026703029981	10	1
b29	b29.a1	b29.a1.a1	sp|Q5D862|FILA2_HUMAN Filaggrin-2 OS=Homo sapiens GN=FLG2 PE=1 SV=1	-7.10568380355835	1	247.8000030517578	2		2		62	0.03225806451612903	0.0771050560367692	1	1
b30	b30.a1	b30.a1.a1	sp|Q04837|SSBP_HUMAN Single-stranded DNA-binding protein, mitochondrial OS=Homo sapiens GN=SSBP1 PE=1 SV=1	-6.619788646697998	15	17.200000762939453	2		2		8	0.25	0.7782794100389228	3	1
b30	b30.a1	b30.a1.a2	tr|C9K0U8|C9K0U8_HUMAN Single-stranded DNA-binding protein (Fragment) OS=Homo sapiens GN=SSBP1 PE=2 SV=1	-6.619788646697998	18	14.0	2		2		7	0.2857142857142857	0.9306977288832501	3	1
b30	b30.a1	b30.a1.a3	tr|E7EUY5|E7EUY5_HUMAN Single-stranded DNA-binding protein (Fragment) OS=Homo sapiens GN=SSBP1 PE=2 SV=1	-6.619788646697998	16	15.600000381469727	2		2		8	0.25	0.7782794100389228	3	1
b31	b31.a1	b31.a1.a1	sp|Q9NVA2|SEP11_HUMAN Septin-11 OS=Homo sapiens GN=SEPT11 PE=1 SV=3	-9.473660469055176	7	49.29999923706055	2		2		20	0.1	0.2589254117941673	3	1
b31	b31.a1	b31.a1.a2	tr|D6RER5|D6RER5_HUMAN Septin-11 OS=Homo sapiens GN=SEPT11 PE=2 SV=1	-9.473660469055176	7	49.70000076293945	2		2		21	0.09523809523809523	0.24519708473503288	3	1
b31	b31.a1	b31.a1.a3	tr|D6RGI3|D6RGI3_HUMAN Septin 11, isoform CRA_b OS=Homo sapiens GN=SEPT11 PE=2 SV=1	-9.473660469055176	7	48.900001525878906	2		2		20	0.1	0.2589254117941673	3	1
b32	b32.a1	b32.a1.a1	sp|P10412|H14_HUMAN Histone H1.4 OS=Homo sapiens GN=HIST1H1E PE=1 SV=2	-9.462936401367188	10	21.799999237060547	2		2		4	0.5	2.1622776601683795	3	1
b32	b32.a1	b32.a1.a2	sp|P16402|H13_HUMAN Histone H1.3 OS=Homo sapiens GN=HIST1H1D PE=1 SV=2	-9.462936401367188	9	22.299999237060547	2		2		4	0.5	2.1622776601683795	3	1
b32	b32.a1	b32.a1.a3	sp|P16403|H12_HUMAN Histone H1.2 OS=Homo sapiens GN=HIST1H1C PE=1 SV=2	-9.462936401367188	10	21.299999237060547	2		2		4	0.5	2.1622776601683795	3	1
b33	b33.a1	b33.a1.a1	sp|Q9Y232-2|CDYL1_HUMAN Isoform 2 of Chromodomain Y-like protein OS=Homo sapiens GN=CDYL	-5.267606258392334	3	60.5	2		2		20	0.1	0.2589254117941673	1	1
b34	b34.a1	b34.a1.a1	sp|P50613|CDK7_HUMAN Cyclin-dependent kinase 7 OS=Homo sapiens GN=CDK7 PE=1 SV=1	-5.835052490234375	5	38.900001525878906	2		2		16	0.125	0.33352143216332397	3	1
b34	b34.a1	b34.a1.a2	tr|D6R9G1|D6R9G1_HUMAN Cyclin-dependent kinase 7 OS=Homo sapiens GN=CDK7 PE=2 SV=1	-5.835052490234375	7	28.399999618530273	2		2		13	0.15384615384615385	0.4251026703029981	3	1
b34	b34.a1	b34.a1.a3	tr|D6RAD4|D6RAD4_HUMAN Cyclin-dependent kinase 7 OS=Homo sapiens GN=CDK7 PE=2 SV=1	-5.835052490234375	6	34.5	2		2		15	0.13333333333333333	0.35935639087852556	3	1
b35	b35.a1	b35.a1.a1	sp|P19388|RPAB1_HUMAN DNA-directed RNA polymerases I, II, and III subunit RPABC1 OS=Homo sapiens GN=POLR2E PE=1 SV=4	-7.070070743560791	10	24.5	2		2		8	0.25	0.7782794100389228	1	1
b36	b36.a1	b36.a1.a1	sp|P05109|S10A8_HUMAN Protein S100-A8 OS=Homo sapiens GN=S100A8 PE=1 SV=1	-5.07987642288208	21	10.800000190734863	2		2		7	0.2857142857142857	0.9306977288832501	1	1
b37	b37.a1	b37.a1.a1	sp|Q06330-2|SUH_HUMAN Isoform APCR-1 of Recombining binding protein suppressor of hairless OS=Homo sapiens GN=RBPJ	-5.511449337005615	6	47.099998474121094	2		2		15	0.13333333333333333	0.35935639087852556	8	1
b37	b37.a1	b37.a1.a2	sp|Q06330-3|SUH_HUMAN Isoform APCR-3 of Recombining binding protein suppressor of hairless OS=Homo sapiens GN=RBPJ	-5.511449337005615	6	45.5	2		2		15	0.13333333333333333	0.35935639087852556	8	1
b37	b37.a1	b37.a1.a3	sp|Q06330-4|SUH_HUMAN Isoform 4 of Recombining binding protein suppressor of hairless OS=Homo sapiens GN=RBPJ	-5.511449337005615	5	54.0	2		2		17	0.11764705882352941	0.31113393742156426	8	1
b37	b37.a1	b37.a1.a4	sp|Q06330-5|SUH_HUMAN Isoform 5 of Recombining binding protein suppressor of hairless OS=Homo sapiens GN=RBPJ	-5.511449337005615	5	51.79999923706055	2		2		17	0.11764705882352941	0.31113393742156426	8	1
b37	b37.a1	b37.a1.a5	sp|Q06330-6|SUH_HUMAN Isoform 6 of Recombining binding protein suppressor of hairless OS=Homo sapiens GN=RBPJ	-5.511449337005615	5	54.29999923706055	2		2		17	0.11764705882352941	0.31113393742156426	8	1
b37	b37.a1	b37.a1.a6	sp|Q06330-7|SUH_HUMAN Isoform 7 of Recombining binding protein suppressor of hairless OS=Homo sapiens GN=RBPJ	-5.511449337005615	5	54.20000076293945	2		2		17	0.11764705882352941	0.31113393742156426	8	1
b37	b37.a1	b37.a1.a7	sp|Q06330|SUH_HUMAN Recombining binding protein suppressor of hairless OS=Homo sapiens GN=RBPJ PE=1 SV=3	-5.511449337005615	5	55.5	2		2		18	0.1111111111111111	0.2915496650148839	8	1
b37	b37.a1	b37.a1.a8	tr|H0Y8R3|H0Y8R3_HUMAN Recombining-binding protein suppressor of hairless (Fragment) OS=Homo sapiens GN=RBPJ PE=2 SV=1	-5.511449337005615	19	15.300000190734863	2		2		6	0.3333333333333333	1.1544346900318838	8	1
b38	b38.a1	b38.a1.a1	sp|P35244|RFA3_HUMAN Replication protein A 14 kDa subunit OS=Homo sapiens GN=RPA3 PE=1 SV=1	-5.136439323425293	14	13.5	2		2		7	0.2857142857142857	0.9306977288832501	1	1
b39	b39.a1	b39.a1.a1	sp|Q15019-2|SEPT2_HUMAN Isoform 2 of Septin-2 OS=Homo sapiens GN=SEPT2	-14.297569274902344	7	45.29999923706055	2		2		19	0.10526315789473684	0.2742749857031337	3	1
b39	b39.a1	b39.a1.a2	sp|Q15019|SEPT2_HUMAN Septin-2 OS=Homo sapiens GN=SEPT2 PE=1 SV=1	-14.297569274902344	8	41.400001525878906	2		2		17	0.11764705882352941	0.31113393742156426	3	1
b39	b39.a1	b39.a1.a3	tr|B5MCX3|B5MCX3_HUMAN Septin-2 OS=Homo sapiens GN=SEPT2 PE=2 SV=1	-14.297569274902344	9	36.79999923706055	2		2		17	0.11764705882352941	0.31113393742156426	3	1
b40	b40.a1	b40.a1.a1	sp|Q15393|SF3B3_HUMAN Splicing factor 3B subunit 3 OS=Homo sapiens GN=SF3B3 PE=1 SV=4	-14.782516479492188	2	135.39999389648438	2		2		43	0.046511627906976744	0.11304219326752252	1	1
b41	b41.a1	b41.a1.a1	sp|Q01831|XPC_HUMAN DNA repair protein complementing XP-C cells OS=Homo sapiens GN=XPC PE=1 SV=4	-8.017728805541992	3	105.80000305175781	2		2		32	0.0625	0.15478198468945825	1	1

## Sheet: peptides
MS Sample :	DaPR130321_VB129_O874.m
Group ID	Peptide ID	SequenceLI	Modifs	Charge	MH+ theo	Number of subgroups	Subgroup ids	Number of spectra
a1	pepa1a1	AAISAIESFIK		2	1149.65185546875	1	a1.a1	1
a1	pepa1a2	AIKINSNEAR		2	1115.6171875	1	a1.a1	1
a1	pepa1a3	AIRPQIDIKR		3	1209.7430419921875	1	a1.a1	1
a1	pepa1a4	AMHGEIQK		2	913.4564208984375	1	a1.a1	1
a1	pepa1a5	APGIGAFRR		2	944.5429077148438	1	a1.a1	1
a1	pepa1a6	APIKSVGPDFGK		3	1215.673583984375	1	a1.a1	1
a1	pepa1a7	AQEPESGISEETQVK		2	1631.7762451171875	1	a1.a1	1
a1	pepa1a8	ATQMPEGGQGAPPMYQIYKR	M4:+15.99491 - M14:+15.99491	3	2255.058837890625	1	a1.a1	1
a1	pepa1a9	ATQQQHDFTITQTADGR		3	1917.9053955078125	1	a1.a1	2
a1	pepa1b10	AYVPAIQMAFK		2	1238.66064453125	1	a1.a1	1
a1	pepa1b11	AYVPAIQMAFK	M8:+15.99491	2	1254.655517578125	1	a1.a1	1
a1	pepa1b12	CFGTGAAGNR	C1:+57.02146	2	1010.4476928710938	1	a1.a1	1
a1	pepa1b13	DEVIANR		2	816.42138671875	1	a1.a1	1
a1	pepa1b14	DIIINTMSQEEK		2	1420.69921875	1	a1.a1	1
a1	pepa1b15	DIIINTMSQEEK	M7:+15.99491	2	1436.6942138671875	1	a1.a1	1
a1	pepa1b16	DQNIIIGTTYR		2	1293.68017578125	1	a1.a1	1
a1	pepa1b17	DVDFMYVEIIQR	M5:+15.99491	2	1543.7464599609375	1	a1.a1	1
a1	pepa1b18	FGKEVAVK		2	877.5145874023438	1	a1.a1	1
a1	pepa1b19	GFNKVVIK		2	904.5618896484375	1	a1.a1	1
a1	pepa1b20	GGSWIQEINVAEK		2	1430.727783203125	1	a1.a1	1
a1	pepa1b21	GIAPGDER		2	814.4058227539062	1	a1.a1	1
a1	pepa1b22	GIFTSEIGTK		2	1052.562744140625	1	a1.a1	1
a1	pepa1b23	GPESESEDHRASGEVR		3	1741.7740478515625	1	a1.a1	1
a1	pepa1b24	HGDIPDIQIK		2	1135.6109619140625	1	a1.a1	1
a1	pepa1b25	HSSIITPIQAVAQR		3	1520.8548583984375	1	a1.a1	1
a1	pepa1b26	HVMQPYYK		2	1065.51904296875	1	a1.a1	1
a1	pepa1b27	IAAVVSACK	C8:+57.02146	2	918.5081176757812	1	a1.a1	1
a1	pepa1b28	IACDVDQVTR	C3:+57.02146	2	1176.5682373046875	1	a1.a1	1
a1	pepa1b29	IAGANPAVITCDEIIIGHEK	C11:+57.02146	3	2121.101318359375	1	a1.a1	1
a1	pepa1b30	IGNPIVPINIR		2	1205.7369384765625	1	a1.a1	1
a1	pepa1b31	IIDVMYSR		2	996.5186767578125	1	a1.a1	1
a1	pepa1b32	IIDVMYSR	M5:+15.99491	2	1012.5136108398438	1	a1.a1	1
a1	pepa1b33	IIEEAIIR		2	956.577880859375	1	a1.a1	1
a1	pepa1b34	IIEISGSSSEDSEK		2	1480.70166015625	1	a1.a1	1
a1	pepa1b35	IIQIIER		2	884.5568237304688	1	a1.a1	1
a1	pepa1b36	IIQIIERYPE		2	1273.7154541015625	1	a1.a1	1
a1	pepa1b37	IKYFEGVSPK		2	1167.641357421875	1	a1.a1	1
a1	pepa1b38	INESTFDTQITK		2	1396.6959228515625	1	a1.a1	1
a1	pepa1b39	INESTFDTQITKK		2	1524.790771484375	1	a1.a1	1
a1	pepa1b40	IPAIDIIIK		2	995.650390625	1	a1.a1	1
a1	pepa1b41	IPKDDVHAK		2	1022.5632934570312	1	a1.a1	1
a1	pepa1b42	IPVIAGCIK	C7:+57.02146	2	970.5758056640625	1	a1.a1	1
a1	pepa1b43	ISDFNDITNMIIIK	M10:+15.99491	2	1652.8568115234375	1	a1.a1	1
a1	pepa1b44	ISFAVPFR		2	936.5305786132812	1	a1.a1	1
a1	pepa1b45	ISIMYAR	M4:+15.99491	2	869.4553833007812	1	a1.a1	1
a1	pepa1b46	ITPIPEDNSMNVDQDGDPSDR	M10:+15.99491	3	2331.00439453125	1	a1.a1	1
a1	pepa1b47	KQNNFSIAMK		2	1180.61474609375	1	a1.a1	1
a1	pepa1b48	KQNNFSIAMK	M9:+15.99491	2	1196.609619140625	1	a1.a1	1
a1	pepa1b49	MAVIAIIAK	M1:+15.99491	2	945.5806274414062	1	a1.a1	1
a1	pepa1b50	MDPMNIWDDIITNR	M1:+15.99491 - M4:+15.99491	2	1765.788818359375	1	a1.a1	1
a1	pepa1b51	MEVQEQEEDISSIIR		2	1805.8590087890625	1	a1.a1	2
a1	pepa1b52	MEVQEQEEDISSIIR	M1:+15.99491	2	1821.8538818359375	1	a1.a1	2
a1	pepa1b53	MKQDAQVVIYR		3	1350.7203369140625	1	a1.a1	1
a1	pepa1b54	MKQDAQVVIYR	M1:+15.99491	3	1366.7152099609375	1	a1.a1	1
a1	pepa1b55	MSTSPEAFIAIR		2	1322.677734375	1	a1.a1	1
a1	pepa1b56	MYAAIGDPK		2	965.4765014648438	1	a1.a1	1
a1	pepa1b57	MYAAIGDPK	M1:+15.99491	2	981.4713745117188	1	a1.a1	1
a1	pepa1b58	NIDIAVIEIMQSSVDNTK	M10:+15.99491	2	2006.011474609375	1	a1.a1	1
a1	pepa1b59	NIITVTSSDEMMK	M11:+15.99491	2	1484.697509765625	1	a1.a1	1
a1	pepa1b60	NIITVTSSDEMMK	M11:+15.99491 - M12:+15.99491	2	1500.6923828125	1	a1.a1	1
a1	pepa1b61	NISSNEAISIEEIR		2	1574.802490234375	1	a1.a1	1
a1	pepa1b62	NNWEVSAISR		2	1175.580810546875	1	a1.a1	1
a1	pepa1b63	NVDSNNKEISIAIR		2	1572.8343505859375	1	a1.a1	2
a1	pepa1b64	PADIIKR		2	812.4993286132812	1	a1.a1	1
a1	pepa1b65	QGNISSQVPIKR	Q1:-17.02655	2	1309.72265625	1	a1.a1	1
a1	pepa1b66	QITQSAIIAEAR	Q1:-17.02655	2	1283.69580078125	1	a1.a1	1
a1	pepa1b67	QITQSAIIAEAR		2	1300.722412109375	1	a1.a1	1
a1	pepa1b68	QMFITQTDTGDDR		2	1527.6748046875	1	a1.a1	1
a1	pepa1b69	QMFITQTDTGDDR	M2:+15.99491	2	1543.669677734375	1	a1.a1	1
a1	pepa1b70	QYDEAINK		2	980.4688110351562	1	a1.a1	1
a1	pepa1b71	RIGIPGDEVDNKVK		3	1539.849365234375	1	a1.a1	1
a1	pepa1b72	SDPGIITNTMDVFVK		2	1636.825439453125	1	a1.a1	1
a1	pepa1b73	SDPGIITNTMDVFVK	M10:+15.99491	2	1652.8204345703125	1	a1.a1	1
a1	pepa1b74	SIGEYDVIR		2	1051.5423583984375	1	a1.a1	1
a1	pepa1b75	SIGPPQGEEDSVPR		2	1467.707763671875	1	a1.a1	1
a1	pepa1b76	SINSIEFR		2	965.5054931640625	1	a1.a1	1
a1	pepa1b77	SKDFVQVMR	M8:+15.99491	2	1125.572509765625	1	a1.a1	1
a1	pepa1b78	SMEEDPQTSR		2	1179.4951171875	1	a1.a1	1
a1	pepa1b79	SQGCSEQVITVIK	C4:+57.02146	2	1448.7418212890625	1	a1.a1	1
a1	pepa1b80	STVITPMFVETQASQGTIQTR		3	2295.165283203125	1	a1.a1	2
a1	pepa1b81	STVITPMFVETQASQGTIQTR	M7:+15.99491	3	2311.160400390625	1	a1.a1	1
a1	pepa1b82	TISEKNNITQK		2	1275.690673828125	1	a1.a1	1
a1	pepa1b83	TQMTSAVREPK	M3:+15.99491	2	1263.6365966796875	1	a1.a1	1
a1	pepa1b84	TSAISDETKNNWEVSAISR		3	2108.02587890625	1	a1.a1	1
a1	pepa1b85	TVGAIQVIGTEAQSSIIK		2	1815.0225830078125	1	a1.a1	2
a1	pepa1b86	TVSIIDENNVSSYISK		2	1768.8968505859375	1	a1.a1	1
a1	pepa1b87	TYSVVPMTSR		2	1140.5721435546875	1	a1.a1	1
a1	pepa1b88	TYSVVPMTSR	M7:+15.99491	2	1156.567138671875	1	a1.a1	1
a1	pepa1b89	VCIDIIYK	C2:+57.02146	2	1023.5548095703125	1	a1.a1	1
a1	pepa1b90	VFIAIAAK		2	832.5294799804688	1	a1.a1	1
a1	pepa1b91	VPADIIKR		2	911.5676879882812	1	a1.a1	1
a1	pepa1b92	VTEIAITASDR		2	1175.6270751953125	1	a1.a1	1
a1	pepa1b93	VVQMIGSIGGQINK		2	1443.7991943359375	1	a1.a1	1
a1	pepa1b94	VVQMIGSIGGQINK	M4:+15.99491	2	1459.7940673828125	1	a1.a1	1
a1	pepa1b95	YAVPSAGIR		2	933.5156860351562	1	a1.a1	1
a1	pepa1b96	YNFPVEVEVPMER		2	1608.7730712890625	1	a1.a1	1
a1	pepa1b97	YNFPVEVEVPMER	M11:+15.99491	2	1624.7679443359375	1	a1.a1	1
a1	pepa1b98	YPEETISIMTK		2	1311.6505126953125	1	a1.a1	1
a1	pepa1b99	YPEETISIMTK	M9:+15.99491	2	1327.6453857421875	1	a1.a1	1
a2	pepa2a1	AGVSVKPFQVK		2	1159.683837890625	1	a2.a2	1
a2	pepa2a2	ASGSENEGDYNPGR		2	1452.5989990234375	1	a2.a2	1
a2	pepa2a3	ASPITNDGEDEFVPSDGIDKDEYTFSPGK		3	3130.401611328125	1	a2.a2	1
a2	pepa2a4	DKYGVFPIR		2	1094.5997314453125	1	a2.a1	1
a2	pepa2a5	DPAINSGVSQKPDPAK		3	1623.8341064453125	1	a2.a1	2
a2	pepa2a6	EIIIFSNSDNER		2	1436.7020263671875	2	a2.a1 a2.a2	1
a2	pepa2a7	EKQDEQVGIPGK		2	1327.685546875	1	a2.a1	1
a2	pepa2a8	EQVIEPMINGTEK		2	1487.741455078125	1	a2.a1	1
a2	pepa2a9	EVTFVPGIYK		2	1152.63037109375	2	a2.a1 a2.a2	1
a2	pepa2b10	EYFADMER		2	1060.4407958984375	1	a2.a2	1
a2	pepa2b11	FIIEKIDGK		2	1062.6197509765625	1	a2.a1	1
a2	pepa2b12	GESDDFHMDFDSAVAPR	M8:+15.99491	3	1911.7818603515625	1	a2.a1	1
a2	pepa2b13	GFQQISFVNSIATSK		2	1626.8489990234375	1	a2.a1	2
a2	pepa2b14	GFQQISFVNSIATTK		2	1640.86474609375	1	a2.a2	2
a2	pepa2b15	GGRHVDYVADQIVTK		3	1657.8660888671875	1	a2.a1	1
a2	pepa2b16	GIPVVEHKVEK		2	1234.7158203125	2	a2.a1 a2.a2	1
a2	pepa2b17	GKPSSDTVPKPK		3	1240.68994140625	1	a2.a2	1
a2	pepa2b18	GYDSDPVK		2	880.4050903320312	1	a2.a1	1
a2	pepa2b19	GYDSDPVKAWK		2	1265.616455078125	1	a2.a1	1
a2	pepa2b20	GYESDPVKAWK		2	1279.6322021484375	1	a2.a2	1
a2	pepa2b21	HVDYVADQIVTK		2	1387.7220458984375	1	a2.a1	1
a2	pepa2b22	HVDYVVDQVVGK		2	1357.7115478515625	1	a2.a2	1
a2	pepa2b23	IAQAEAAGIHK		2	1108.6114501953125	1	a2.a2	1
a2	pepa2b24	IFDEIIVNAADNK		2	1461.7587890625	2	a2.a1 a2.a2	2
a2	pepa2b25	IFDEIIVNAADNKQR		3	1745.91845703125	2	a2.a1 a2.a2	1
a2	pepa2b26	IKNENTEGSPQEDGVEIEGIK		3	2286.110107421875	1	a2.a1	1
a2	pepa2b27	IKNENTEGSPQEDGVEIEGIKQR		3	2570.269775390625	1	a2.a1	1
a2	pepa2b28	IMDGEEPIPMIPSYK		2	1719.8336181640625	1	a2.a1	1
a2	pepa2b29	IMDGEEPIPMIPSYK	M10:+15.99491	2	1735.8284912109375	1	a2.a1	1
a2	pepa2b30	IMDGEEPIPMIPSYK	M2:+15.99491 - M10:+15.99491	2	1751.823486328125	1	a2.a1	1
a2	pepa2b31	IMIMTDQDQDGSHIK	M2:+15.99491 - M4:+15.99491	3	1763.7943115234375	2	a2.a1 a2.a2	1
a2	pepa2b32	IQIEETMPSPYGR		2	1520.741943359375	1	a2.a2	1
a2	pepa2b33	IQIEETMPSPYGR	M7:+15.99491	2	1536.7366943359375	1	a2.a2	1
a2	pepa2b34	IVGIQYKK		2	948.5880737304688	2	a2.a1 a2.a2	1
a2	pepa2b35	KASGSENEGDYNPGRK		3	1708.7889404296875	1	a2.a2	1
a2	pepa2b36	KGKPSSDTVPKPK		3	1368.7850341796875	1	a2.a2	1
a2	pepa2b37	KNYEDEDSIK		2	1240.569580078125	1	a2.a1	1
a2	pepa2b38	KVVEAVNSDSDSEFGIPK		3	1920.955322265625	1	a2.a2	1
a2	pepa2b39	MEVSPIQPVNENMQVNK	M1:+42.01057	2	1998.962646484375	1	a2.a1	1
a2	pepa2b40	MEVSPIQPVNENMQVNK	M1:+15.99491 - M1:+42.01057	2	2014.9576416015625	1	a2.a1	1
a2	pepa2b41	MEVSPIQPVNENMQVNK	M1:+15.99491 - M13:+15.99491 - M1:+42.01057	2	2030.95263671875	1	a2.a1	2
a2	pepa2b42	MTEEKIAEAER		2	1306.6312255859375	1	a2.a1	1
a2	pepa2b43	NSTECTIIITEGDSAK	C5:+57.02146	2	1738.8167724609375	1	a2.a1	1
a2	pepa2b44	NTVEITEIPVR		2	1270.7005615234375	1	a2.a2	1
a2	pepa2b45	NYEDEDSIK		2	1112.474609375	1	a2.a1	1
a2	pepa2b46	NYEDEDSIKTIR		2	1482.70751953125	1	a2.a1	1
a2	pepa2b47	QIMENAEINNIIK	Q1:-17.02655	2	1512.7730712890625	2	a2.a1 a2.a2	1
a2	pepa2b48	QIMENAEINNIIK	M3:+15.99491 - Q1:-17.02655	2	1528.7679443359375	2	a2.a1 a2.a2	1
a2	pepa2b49	QIMENAEINNIIK		2	1529.799560546875	2	a2.a1 a2.a2	1
a2	pepa2b50	QIMENAEINNIIK	M3:+15.99491	2	1545.7945556640625	2	a2.a1 a2.a2	1
a2	pepa2b51	QTTIAFKPIK	Q1:-17.02655	2	1129.6619873046875	1	a2.a1	1
a2	pepa2b52	QTWMDNMGR	M4:+15.99491 - M7:+15.99491	2	1170.467041015625	1	a2.a1	1
a2	pepa2b53	RIMDGEEPIPMIPSYK	M3:+15.99491 - M11:+15.99491	3	1907.924560546875	1	a2.a1	1
a2	pepa2b54	RKPSTSDDSDSNFEK		3	1712.7725830078125	1	a2.a1	1
a2	pepa2b55	SFGSTCQISEK	C6:+57.02146	2	1243.562744140625	1	a2.a1	1
a2	pepa2b56	SIPSMVDGIKPGQR	M5:+15.99491	2	1500.7843017578125	1	a2.a1	1
a2	pepa2b57	SSDESNFDVPPRETEPR		3	1961.884033203125	1	a2.a1	1
a2	pepa2b58	SVVSDIEADDVK		2	1276.6270751953125	1	a2.a1	1
a2	pepa2b59	SYDDAESIK		2	1027.458251953125	1	a2.a2	1
a2	pepa2b60	SYVDIYVK		2	986.5197143554688	1	a2.a2	1
a2	pepa2b61	SYVDMYIK		2	1018.4918212890625	1	a2.a1	1
a2	pepa2b62	TIAVSGIGVVGR		2	1128.6739501953125	1	a2.a1	1
a2	pepa2b63	TQMAEVIPSPR	M3:+15.99491	2	1244.630859375	1	a2.a1	1
a2	pepa2b64	VTIDPENNIISIWNNGK		2	1926.991943359375	1	a2.a1	1
a2	pepa2b65	VVEAVNSDSDSEFGIPK		2	1792.8603515625	1	a2.a2	1
a2	pepa2b66	YAGPEDDAAITIAFSK		2	1668.81201171875	1	a2.a2	1
a2	pepa2b67	YIFTMISSIAR	M5:+15.99491	2	1317.6876220703125	1	a2.a1	1
a2	pepa2b68	YSGPEDDAAISIAFSK		2	1670.791259765625	1	a2.a1	1
a2	pepa2b69	YSGPEDDAAISIAFSKK		3	1798.88623046875	1	a2.a1	1
a3	pepa3a1	AEPVEVVAPR		2	1066.589599609375	1	a3.a1	1
a3	pepa3a2	AESSDKIYR	A1:+42.01057	2	1110.54296875	1	a3.a1	1
a3	pepa3a3	AESSDKIYRVEYAK	A1:+42.01057	3	1700.849365234375	1	a3.a1	1
a3	pepa3a4	AMVEYEIDIQK	M2:+15.99491	2	1354.65625	1	a3.a1	1
a3	pepa3a5	AMVEYEIDIQKMPIGK	M2:+15.99491 - M12:+15.99491	3	1896.9449462890625	1	a3.a1	1
a3	pepa3a6	ASICISTK	C4:+57.02146	2	879.4608764648438	1	a3.a1	1
a3	pepa3a7	CSESIPKDSIR	C1:+57.02146 - C1:-17.02655	2	1274.6048583984375	1	a3.a1	1
a3	pepa3a8	EEIGFRPEYSASQIK		3	1753.8759765625	1	a3.a1	1
a3	pepa3a9	GGSDDSSKDPIDVNYEK		2	1825.80908203125	1	a3.a1	2
a3	pepa3b10	GIYFADMVSK		2	1130.5555419921875	1	a3.a1	1
a3	pepa3b11	GIYFADMVSK	M7:+15.99491	2	1146.5504150390625	1	a3.a1	1
a3	pepa3b12	GQVKEEGINKSEK		3	1445.7598876953125	1	a3.a1	1
a3	pepa3b13	HPDVEVDGFSEIR		2	1499.712890625	1	a3.a1	2
a3	pepa3b14	IAPPEAPVTGYMFGK		3	1577.8037109375	1	a3.a1	1
a3	pepa3b15	IAPPEAPVTGYMFGK	M12:+15.99491	3	1593.798583984375	1	a3.a1	1
a3	pepa3b16	IGGKITGTANK		2	1059.6160888671875	1	a3.a1	1
a3	pepa3b17	KFYPIEIDYGQDEEAVK		3	2043.991455078125	1	a3.a1	1
a3	pepa3b18	KFYPIEIDYGQDEEAVKK		3	2172.08642578125	1	a3.a1	1
a3	pepa3b19	KGDEVDGVDEVAK		2	1360.6595458984375	1	a3.a1	1
a3	pepa3b20	KGDEVDGVDEVAKK		3	1488.7545166015625	1	a3.a1	1
a3	pepa3b21	KMEEVKEANIR	M2:+15.99491	3	1362.7049560546875	1	a3.a1	1
a3	pepa3b22	KPPIINNADSVQAK		2	1494.827880859375	1	a3.a1	2
a3	pepa3b23	KTAEAGGVTGKGQDGIGSK		3	1760.9140625	1	a3.a1	1
a3	pepa3b24	MAIMVQSPMFDGK	M4:+15.99491 - M9:+15.99491	2	1486.67431640625	1	a3.a1	1
a3	pepa3b25	MIFDVESMKK	M8:+15.99491	2	1243.6064453125	1	a3.a1	1
a3	pepa3b26	MVDPEKPQIGMIDR		3	1628.8138427734375	1	a3.a1	1
a3	pepa3b27	NKDEVKAMIEK	M8:+15.99491	2	1320.6832275390625	1	a3.a1	1
a3	pepa3b28	NREEIGFRPEYSASQIK		3	2024.02001953125	1	a3.a1	1
a3	pepa3b29	PIDVNYEK		2	977.4943237304688	1	a3.a1	1
a3	pepa3b30	QIPGVKSEGK	Q1:-17.02655	2	1025.56298828125	1	a3.a1	1
a3	pepa3b31	QQVPSGESAIIDR	Q1:-17.02655	2	1382.6915283203125	1	a3.a1	1
a3	pepa3b32	QQVPSGESAIIDR		2	1399.718017578125	1	a3.a1	1
a3	pepa3b33	RKGDEVDGVDEVAK		3	1516.7606201171875	1	a3.a1	1
a3	pepa3b34	SKGQVKEEGINKSEK		3	1660.8868408203125	1	a3.a1	1
a3	pepa3b35	SKGQVKEEGINKSEKR		3	1816.988037109375	1	a3.a1	1
a3	pepa3b36	SKIPKPVQDIIK		3	1365.8468017578125	1	a3.a1	1
a3	pepa3b37	TAEAGGVTGKGQDGIGSK		3	1632.8192138671875	1	a3.a1	1
a3	pepa3b38	VFSATIGIVDIVK		2	1361.8043212890625	1	a3.a1	1
a3	pepa3b39	VVDRDSEEAEIIR		3	1530.7762451171875	1	a3.a1	2
a3	pepa3b40	VVDRDSEEAEIIRK		3	1658.8712158203125	1	a3.a1	1
a3	pepa3b41	VVSEDFIQDVSASTK		2	1624.806884765625	1	a3.a1	2
a4	pepa4a1	AHEVGAQGGPPVAQVEQDIPISR		3	2355.20556640625	1	a4.a1	1
a4	pepa4a2	DAEEDMPQR		2	1090.4473876953125	1	a4.a1	1
a4	pepa4a3	DSDTDVEEEEIPVENR		2	1875.8094482421875	1	a4.a1	1
a4	pepa4a4	ENITDIVVDTDTIGESTQPQR		2	2331.131591796875	1	a4.a1	2
a4	pepa4a5	ESQPAIWNRDAEEDMPQR	M15:+15.99491	3	2187.972900390625	1	a4.a1	1
a4	pepa4a6	GAGNGVVPAGVIIER		2	1408.7911376953125	1	a4.a1	1
a4	pepa4a7	HQVSVEGTNQTDVK		2	1541.755859375	1	a4.a1	1
a4	pepa4a8	IDVSIPFVSR		2	1132.636474609375	1	a4.a1	1
a4	pepa4a9	IEPSTSTDQPVTPEPTSQATR		3	2242.083740234375	1	a4.a1	1
a4	pepa4b10	KHQVSVEGTNQTDVK		3	1669.850830078125	1	a4.a1	1
a4	pepa4b11	MPDCSVAIPFPSISK	C4:+57.02146	2	1648.8077392578125	1	a4.a1	1
a4	pepa4b12	MPDCSVAIPFPSISK	C4:+57.02146 - M1:+15.99491	2	1664.802734375	1	a4.a1	1
a4	pepa4b13	NQIVTPEPTSR		2	1241.64892578125	1	a4.a1	1
a4	pepa4b14	QEAKPEAFVISPIEMSST	M15:+15.99491 - Q1:-17.02655	2	1962.9368896484375	1	a4.a1	1
a4	pepa4b15	QEAKPEAFVISPIEMSST		2	1963.968505859375	1	a4.a1	1
a4	pepa4b16	QEAKPEAFVISPIEMSST	M15:+15.99491	2	1979.9635009765625	1	a4.a1	1
a4	pepa4b17	QTVDKVMGIPK	M7:+15.99491 - Q1:-17.02655	2	1214.6453857421875	1	a4.a1	1
a4	pepa4b18	QVQKQTIPSK	Q1:-17.02655	2	1139.642333984375	1	a4.a1	1
a4	pepa4b19	SIATMDSPPHQK	M5:+15.99491	2	1327.6314697265625	1	a4.a1	1
a4	pepa4b20	SQASTTVDINTQVEK		2	1620.807861328125	1	a4.a1	1
a4	pepa4b21	SQIPAEGDAGAEWAAAVIK		2	1883.9501953125	1	a4.a1	1
a4	pepa4b22	SQTTTERDSDTDVEEEEIPVENR		3	2679.186767578125	1	a4.a1	1
a4	pepa4b23	SRFTPEIQPK		2	1202.6531982421875	1	a4.a1	1
a4	pepa4b24	SSVKTPESIVPIAPEIQPSTSR		3	2323.250732421875	1	a4.a1	1
a4	pepa4b25	SSVKTPETVVPTAPEIQASASTDQPVTSEPTSR		3	3397.697265625	1	a4.a1	1
a4	pepa4b26	TKINQESTAPK		3	1216.653564453125	1	a4.a1	1
a4	pepa4b27	TPEPVVPTAPEPHPTTSTDQPVTPK		3	2623.325439453125	1	a4.a1	1
a4	pepa4b28	TPESIVPIAPEIQPSTSR		3	1922.0234375	1	a4.a1	2
a4	pepa4b29	TPETIVPTAPK		2	1153.646728515625	1	a4.a1	1
a4	pepa4b30	TPETVVPTAPEIQASASTDQPVTSEPTSR		3	2996.469970703125	1	a4.a1	1
a4	pepa4b31	TPETVVPTAPEIQISTSTDQPVTPKPTSR		3	3077.6005859375	1	a4.a1	1
a4	pepa4b32	TPKPVEPAASDIEPFTPTDQSVTPEAIAQGGQSK		3	3493.733642578125	1	a4.a1	1
a4	pepa4b33	VIFTGVVDARGER		2	1418.7755126953125	1	a4.a1	1
a5	pepa5a1	DIISIAEDEDIR		2	1388.6907958984375	1	a5.a1	1
a5	pepa5a2	DSIIFIVDASK		2	1207.6573486328125	1	a5.a1	1
a5	pepa5a3	EIVYPPDYNPEGK		2	1520.7271728515625	1	a5.a1	1
a5	pepa5a4	GTIGKFTVPMIK	M10:+15.99491	2	1307.7396240234375	1	a5.a1	1
a5	pepa5a5	IIEIDQFKGQQGQK		2	1631.8759765625	1	a5.a1	1
a5	pepa5a6	IMATPEQVGK	M2:+15.99491	2	1089.561279296875	1	a5.a1	1
a5	pepa5a7	IMATPEQVGKMK	M2:+15.99491 - M11:+15.99491	3	1364.691650390625	1	a5.a1	1
a5	pepa5a8	IMIFTNEDNPHGNDSAK		2	1902.865478515625	1	a5.a1	2
a5	pepa5a9	IMIFTNEDNPHGNDSAK	M2:+15.99491	2	1918.8603515625	1	a5.a1	2
a5	pepa5b10	IYRETNEPVK		3	1248.65869140625	1	a5.a1	1
a5	pepa5b11	IYRETNEPVKTK		3	1477.80126953125	1	a5.a1	1
a5	pepa5b12	KMPFTEKIMATPEQVGK	M2:+15.99491 - M9:+15.99491	3	1966.998046875	1	a5.a1	1
a5	pepa5b13	KQEIIEAITK		2	1172.68896484375	1	a5.a1	1
a5	pepa5b14	NIYVIQEIDNPGAK		2	1573.822509765625	1	a5.a1	2
a5	pepa5b15	NIYVIQEIDNPGAKR		2	1729.923583984375	1	a5.a1	1
a5	pepa5b16	QEIIEAITK	Q1:-17.02655	2	1027.5673828125	1	a5.a1	1
a5	pepa5b17	QIIIEKEETEEIK	Q1:-17.02655	2	1584.837158203125	1	a5.a1	1
a5	pepa5b18	QIIIEKEETEEIK		2	1601.8636474609375	1	a5.a1	1
a5	pepa5b19	QIIIEKEETEEIKR	Q1:-17.02655	2	1740.938232421875	1	a5.a1	3
a5	pepa5b20	SDSFENPVIQQHFR		2	1703.81396484375	1	a5.a1	2
a5	pepa5b21	SGWESYYK	S1:+42.01057	2	1061.4578857421875	1	a5.a1	1
a5	pepa5b22	TEGDEEAEEEQEENIEASGDYK		3	2500.99609375	1	a5.a1	1
a5	pepa5b23	TFNTSTGGIIIPSDTK		2	1651.854248046875	1	a5.a1	1
a5	pepa5b24	TFNTSTGGIIIPSDTKR		2	1807.955322265625	1	a5.a1	1
a5	pepa5b25	VEYSEEEIK		2	1125.5313720703125	1	a5.a1	1
a5	pepa5b26	VEYSEEEIKTHISK		2	1691.84912109375	1	a5.a1	1
a5	pepa5b27	VHFEESSK		2	962.4581909179688	1	a5.a1	1
a6	pepa6a1	AFREEAIKFSEEQR		3	1739.8714599609375	1	a6.a1	1
a6	pepa6a2	AIIDSMSIAK		2	1048.571044921875	1	a6.a1	1
a6	pepa6a3	AIQEKVEIK		2	1057.6256103515625	1	a6.a1	1
a6	pepa6a4	AVDAIIDSMSIAK	M9:+15.99491	2	1349.698486328125	1	a6.a1	1
a6	pepa6a5	DQVTAQEIFQDNHEDGPTAK		3	2243.021484375	1	a6.a1	1
a6	pepa6a6	EDGSGDRGDGPFR		2	1364.5830078125	1	a6.a1	2
a6	pepa6a7	EDIIQGFR		2	977.5054931640625	1	a6.a1	1
a6	pepa6a8	EEASGSSVTAEEAK		2	1394.6285400390625	1	a6.a1	1
a6	pepa6a9	EEASGSSVTAEEAKK		2	1522.7235107421875	1	a6.a1	1
a6	pepa6b10	FFMGNQVIK		2	1083.5660400390625	1	a6.a1	1
a6	pepa6b11	GITEQQKEGIEIVK		2	1571.8642578125	1	a6.a1	1
a6	pepa6b12	GTDGTDNPISGGDQYQNITVHR		3	2345.07568359375	1	a6.a1	1
a6	pepa6b13	HIEIFTDISSR		2	1317.68017578125	1	a6.a1	2
a6	pepa6b14	IKTIFPIIEAK		2	1272.79296875	1	a6.a1	2
a6	pepa6b15	KDEKTDTIEDIFPTTK		3	1880.94921875	1	a6.a1	1
a6	pepa6b16	KKDQVTAQEIFQDNHEDGPTAK		3	2499.21142578125	1	a6.a1	1
a6	pepa6b17	KVITMFVQR		2	1121.650390625	1	a6.a1	1
a6	pepa6b18	KVITMFVQR	M5:+15.99491	2	1137.645263671875	1	a6.a1	1
a6	pepa6b19	KYAPTEAQIN		2	1134.579345703125	1	a6.a1	1
a6	pepa6b20	KYAPTEAQINAVDAIIDSMSIAK	M19:+15.99491	3	2465.259521484375	1	a6.a1	1
a6	pepa6b21	TDTIEDIFPTTKIPNPR		3	1958.0234375	1	a6.a1	1
a6	pepa6b22	VITMFVQR	M4:+15.99491	2	1009.55029296875	1	a6.a1	1
a6	pepa6b23	YAPTEAQINAVDAIIDSMSIAK	M18:+15.99491	3	2337.164794921875	1	a6.a1	2
a6	pepa6b24	YGSDIVPFSK		2	1112.562744140625	1	a6.a1	1
a6	pepa6b25	YGSDIVPFSKVDEEQMK		3	1971.937255859375	1	a6.a1	2
a6	pepa6b26	YGSDIVPFSKVDEEQMK	M16:+15.99491	3	1987.9322509765625	1	a6.a1	1
a7	pepa7a1	AAIAPAKESPR		2	1110.626953125	1	a7.a1	1
a7	pepa7a2	AASVPVKGSIGQGTAPVIPGK		3	1934.107421875	1	a7.a1	1
a7	pepa7a3	AGPVAVQVK		2	868.5255126953125	1	a7.a1	1
a7	pepa7a4	ASEAQPPVAR		2	1025.537841796875	1	a7.a1	1
a7	pepa7a5	GPASVPSVGK		2	898.4996948242188	1	a7.a1	1
a7	pepa7a6	GSIGQGTAPVIPGK		2	1281.716552734375	1	a7.a1	1
a7	pepa7a7	GSIGSQGAKDEPEEEIQK		3	1901.9090576171875	1	a7.a1	1
a7	pepa7a8	IASTNSSVIGADIPSSMKEK		3	2035.0379638671875	1	a7.a1	1
a7	pepa7a9	IPEVQQATK		2	1013.56298828125	1	a7.a1	1
a7	pepa7b10	KAAPAPGKVGDVTPQVK		3	1662.9542236328125	1	a7.a1	1
a7	pepa7b11	KAEEDAAIQAK		2	1173.6114501953125	1	a7.a1	1
a7	pepa7b12	KGAAPAPPGKTGPAVAK		3	1517.8802490234375	1	a7.a1	1
a7	pepa7b13	KNPASIPITQAAIK		3	1451.8585205078125	1	a7.a1	1
a7	pepa7b14	KRKAEEDAAIQAK		3	1457.8074951171875	1	a7.a1	1
a7	pepa7b15	KSAEPSANTTIVSETEEEGSVPAFGAAAK		3	2878.395751953125	1	a7.a1	1
a7	pepa7b16	SIGNIIQAKPTSSPAKGPPQK		3	2119.1875	1	a7.a1	1
a7	pepa7b17	SPAGPAATPAQAQAASTPR		2	1749.8883056640625	1	a7.a1	2
a7	pepa7b18	SPQVKPASTMGMGPIGK	M12:+15.99491	3	1701.86669921875	1	a7.a1	1
a7	pepa7b19	TGPAAAQVQVGK		2	1126.6219482421875	1	a7.a1	1
a7	pepa7b20	VGDVTPQVK		2	942.52587890625	1	a7.a1	1
a8	pepa8a1	AGGVGINISAASR		2	1172.6385498046875	1	a8.a1	1
a8	pepa8a2	ASGFVFTR		2	884.462890625	1	a8.a1	1
a8	pepa8a3	AVIDIESER		2	1031.5372314453125	1	a8.a1	1
a8	pepa8a4	EIAAGAFGTK		2	964.5101928710938	1	a8.a1	1
a8	pepa8a5	EIAGAIAYIMDNK	M10:+15.99491	2	1424.7093505859375	1	a8.a1	1
a8	pepa8a6	EYNVNDDSMK	M9:+15.99491	2	1230.4947509765625	1	a8.a1	1
a8	pepa8a7	GDSPIHSIR		2	981.5115966796875	1	a8.a1	1
a8	pepa8a8	IGQKQEVIITK		2	1256.7576904296875	1	a8.a1	2
a8	pepa8a9	ISYPTFFPR		2	1127.5887451171875	1	a8.a1	1
a8	pepa8b10	MSEISSSRPK	M1:+15.99491	2	1137.5572509765625	1	a8.a1	1
a8	pepa8b11	QAIAWMVSR	M6:+15.99491 - Q1:-17.02655	2	1060.5247802734375	1	a8.a1	1
a8	pepa8b12	TAVQYIESSDSEEIETSEIPQK		3	2483.16748046875	1	a8.a1	1
a8	pepa8b13	YYTGVVNNNEMVAIQR	M11:+15.99491	2	1886.9068603515625	1	a8.a1	1
a9	pepa9a1	AIDIADMITR		2	1118.5877685546875	1	a9.a1	1
a9	pepa9a2	AIDIADMITR	M7:+15.99491	2	1134.582763671875	1	a9.a1	1
a9	pepa9a3	DIEQGDVSETIR		2	1361.6546630859375	1	a9.a1	1
a9	pepa9a4	GASFVTSTNPR		2	1136.5699462890625	1	a9.a1	1
a9	pepa9a5	IQNEIDMVK		2	1089.561279296875	1	a9.a1	1
a9	pepa9a6	IQNEIDMVK	M7:+15.99491	2	1105.55615234375	1	a9.a1	1
a9	pepa9a7	ITKEDEQQQAIQDIASR		3	1972.9937744140625	1	a9.a1	1
a9	pepa9a8	ITTTGQVTSPVK		2	1231.689697265625	1	a9.a1	1
a9	pepa9a9	IYYPDFIVPDPK		2	1466.7569580078125	1	a9.a1	1
a9	pepa9b10	NIQDVVER		2	972.5112915039062	1	a9.a1	1
a9	pepa9b11	TQIIQDFIR		2	1133.6318359375	1	a9.a1	1
a9	pepa9b12	VIIDIFTGVR		2	1132.6728515625	1	a9.a1	1
a9	pepa9b13	VIQEGIEGIVIK		2	1297.77294921875	1	a9.a1	1
b10	pepb10a1	AAGPSISHTSGGTQSK		3	1485.7296142578125	1	b10.a1	1
b10	pepb10a2	ATAFNEQVDK		2	1122.54296875	1	b10.a1	1
b10	pepb10a3	ATVMDVKPVDYR	M4:+15.99491	3	1409.709716796875	1	b10.a1	2
b10	pepb10a4	IFSIEIVDESGEIR		2	1606.8326416015625	1	b10.a1	1
b10	pepb10a5	NIYIMDTSGK	M5:+15.99491	2	1157.5511474609375	1	b10.a1	1
b10	pepb10a6	SGGVGGSNTNWK		2	1163.54443359375	1	b10.a1	1
b10	pepb10a7	VGQISEGAIAAIMQK	M13:+15.99491	2	1531.8153076171875	1	b10.a1	2
b10	pepb10a8	VIDQQNGIYR		2	1205.627685546875	1	b10.a1	1
b10	pepb10a9	VVPIASITPYQSK		2	1402.7945556640625	1	b10.a1	2
b11	pepb11a1	AIGSAQYEDPR		2	1206.575439453125	1	b11.a1	1
b11	pepb11a2	DIYIIPISAQDPVPSK		2	1755.9532470703125	1	b11.a1	1
b11	pepb11a3	EKPIEEPDAQGR		3	1368.67578125	1	b11.a1	1
b11	pepb11a4	FGVVANNNR		2	990.5120239257812	1	b11.a1	1
b11	pepb11a5	IFQPVIEAPGASK		2	1356.7525634765625	1	b11.a1	1
b11	pepb11a6	IGAMSAAPSQPNSQIR	M4:+15.99491	2	1643.8173828125	1	b11.a1	1
b11	pepb11a7	MDDKGDPSNEEAPK	M1:+15.99491 - M1:+42.01057	2	1590.6591796875	1	b11.a1	1
b11	pepb11a8	QAGPAPAAATAASK		2	1211.6383056640625	1	b11.a1	1
b11	pepb11a9	SIIAKPSSSPDPR		3	1354.73291015625	1	b11.a1	1
b11	pepb11b10	SPPEGDTTIFISR		2	1419.7119140625	1	b11.a1	1
b12	pepb12a1	DKYPNIQVIGGNVVTAAQAK		3	2086.129638671875	1	b12.a1	1
b12	pepb12a2	EDIVVAPAGITIK		2	1325.7679443359375	1	b12.a1	1
b12	pepb12a3	FGVPVIADGGIQNVGHIAK		3	1892.039306640625	1	b12.a1	1
b12	pepb12a4	IEIVVAPAGVTIK		2	1309.8094482421875	1	b12.a2	1
b12	pepb12a5	NIIDAGVDAIR		2	1156.6324462890625	1	b12.a1	1
b12	pepb12a6	NRDYPIASK		2	1063.553466796875	2	b12.a1 b12.a2	1
b12	pepb12a7	VAQGVSGAVQDK		2	1158.61181640625	1	b12.a1	1
b12	pepb12a8	VAQGVSGAVQDKGSIHK		3	1680.9031982421875	1	b12.a1	1
b12	pepb12a9	VRDVFEAK		2	963.5261840820312	1	b12.a1	1
b12	pepb12b10	YEQGFITDPVVISPK		2	1692.8846435546875	1	b12.a1	1
b13	pepb13a1	HVDSISQR		2	941.4802856445312	1	b13.a1	1
b13	pepb13a2	IEPKPQPPVAEATPR		3	1629.896240234375	1	b13.a1	1
b13	pepb13a3	QVENAGAIGPSR		2	1198.617919921875	1	b13.a1	1
b13	pepb13a4	SFEVEEVETPNSTPPR		2	1817.8555908203125	1	b13.a1	1
b13	pepb13a5	VPEVPTAPATDAAPK		2	1463.7745361328125	1	b13.a1	1
b13	pepb13a6	VVNIVPVIAK		2	1051.687744140625	1	b13.a1	1
b13	pepb13a7	YIQEEVNINR		2	1277.64892578125	1	b13.a1	1
b14	pepb14a1	AIASIMTYK	M6:+15.99491	2	1013.5339965820312	1	b14.a1	1
b14	pepb14a2	DDGSWEVIEGYR		2	1425.6285400390625	1	b14.a1	1
b14	pepb14a3	GFIGPGIDVPAPDMSTGER	M14:+15.99491	2	1931.917236328125	1	b14.a1	1
b14	pepb14a4	HGGTIPIVPTAEFQDR		3	1737.892333984375	1	b14.a1	1
b14	pepb14a5	IIAEGANGPTTPEADKIFIER		3	2242.171875	1	b14.a1	1
b14	pepb14a6	YNIGIDIR		2	963.5261840820312	1	b14.a1	1
b14	pepb14a7	YSTDVSVDEVK		2	1241.5899658203125	1	b14.a1	1
b15	pepb15a1	GPYESGSGHSSGIGHR		3	1584.7154541015625	1	b15.a1	1
b15	pepb15a2	GSGSGQSPSSGQHGTGFGR		3	1747.774658203125	1	b15.a1	1
b15	pepb15a3	HGSGIGHSSSHGQHGSGSGR		3	1885.840087890625	1	b15.a1	1
b15	pepb15a4	QSIGHGQHGSGSGQSPSPSR	Q1:-17.02655	3	1930.87548828125	1	b15.a1	1
b15	pepb15a5	QSIGHGQHGSGSGQSPSPSR		3	1947.9019775390625	1	b15.a1	1
b16	pepb16a1	IDSIVIQQGR		2	1128.6375732421875	1	b16.a1	1
b16	pepb16a2	NPEIPNAAQAQK		2	1280.6597900390625	1	b16.a1	1
b16	pepb16a3	QNIISVGDYR		2	1164.6011962890625	1	b16.a1	1
b16	pepb16a4	SAPSKPAASIASGGSNSSNK		3	1817.899169921875	1	b16.a1	1
b16	pepb16a5	VIIFSQMTR	M7:+15.99491	2	1110.5980224609375	1	b16.a1	1
b17	pepb17a1	GAADVEKVEEK		2	1174.595458984375	1	b17.a1	1
b17	pepb17a2	GNFIEIK		2	820.456787109375	1	b17.a1	1
b17	pepb17a3	IANRAPEPTPQQVAQQQ		2	1875.9676513671875	1	b17.a1	1
b17	pepb17a4	IDGGITGNMR	M9:+15.99491	2	1049.5047607421875	1	b17.a1	1
b18	pepb18a1	APIDASDSGR		2	988.4697875976562	1	b18.a1	1
b18	pepb18a2	DAIDPIIFK		2	1031.57763671875	1	b18.a1	1
b18	pepb18a3	GKISSSFSSR		2	1055.54833984375	1	b18.a1	1
b18	pepb18a4	ISIQESESK		2	1020.5211791992188	1	b18.a1	1
b19	pepb19a1	IATNTSAPDIK		2	1130.6055908203125	1	b19.a1	1
b19	pepb19a2	TAGPIASAQK		2	943.5211181640625	1	b19.a1	1
b19	pepb19a3	TTTISGTAPAAGVVPSR		2	1585.8548583984375	1	b19.a1	1
b19	pepb19a4	VGSIDNVGHIPAGGAVK		3	1590.8603515625	1	b19.a1	1
b20	pepb20a1	EVDATSPAPSTSSTVK		2	1576.7705078125	1	b20.a1	1
b20	pepb20a2	INQICSQTK	C5:+57.02146	2	1091.5517578125	1	b20.a1	1
b20	pepb20a3	TPQMPPTTPSSSFFTK	M4:+15.99491	2	1769.8419189453125	1	b20.a1	1
b20	pepb20a4	TTIYEIQDDR		2	1253.6011962890625	1	b20.a1	1
b21	pepb21a1	IHPEMSNIDITK	M5:+15.99491	3	1413.7047119140625	1	b21.a1	1
b21	pepb21a2	MVEIGSR	M1:+15.99491	2	807.4033203125	1	b21.a1	1
b21	pepb21a3	QIQEERPEISESEITR	Q1:-17.02655	2	1926.9407958984375	1	b21.a1	1
b21	pepb21a4	QIQEERPEISESEITR		3	1943.96728515625	1	b21.a1	1
b22	pepb22a1	DQSAVVVQGIPEGVAFK		2	1743.927978515625	1	b22.a1	1
b22	pepb22a2	FAEAIGSTEAK		2	1123.5633544921875	1	b22.a1	1
b22	pepb22a3	IIQVGNR		2	799.4788818359375	1	b22.a1	1
b22	pepb22a4	STVVPVPYEK		2	1118.609619140625	1	b22.a1	1
b23	pepb23a1	APTNIVYK		2	905.509521484375	1	b23.a1	1
b23	pepb23a2	HAEKAPTNIVYK		3	1370.7430419921875	1	b23.a1	1
b23	pepb23a3	IDDMTAAPMDVR	M4:+15.99491	2	1350.6031494140625	1	b23.a1	1
b24	pepb24a1	MIAGQVIDINIAAEPK	M1:+15.99491	2	1698.909912109375	1	b24.a1	1
b24	pepb24a2	VPPPPPIAR		2	943.5728149414062	1	b24.a1	2
b25	pepb25a1	DSPFGISFVR		2	1124.5738525390625	1	b25.a1	1
b25	pepb25a2	TPATAPVPAR		2	980.5527954101562	1	b25.a1	1
b25	pepb25a3	YSQVIGIGGR		2	1049.57421875	1	b25.a1	1
b26	pepb26a1	NFIIDQTNVSAAAQR		2	1647.8453369140625	1	b26.a1	1
b26	pepb26a2	NGQDIGVAFK		2	1048.5426025390625	1	b26.a1	1
b26	pepb26a3	SSGPTSIFAVTVAPPGAR		2	1714.9127197265625	1	b26.a1	1
b27	pepb27a1	AVEIASIQNAK		2	1143.63720703125	1	b27.a1	1
b27	pepb27a2	SHESNAPGSAGGQASEKPR		3	1866.8692626953125	1	b27.a1	1
b28	pepb28a1	AGFAGDDAPR		2	976.44873046875	1	b28.a1	1
b28	pepb28a2	EITAIAPSTMK	M10:+15.99491	2	1177.6136474609375	1	b28.a1	1
b29	pepb29a1	FSNSSSSNEFSK		2	1320.5706787109375	1	b29.a1	1
b29	pepb29a2	IEKEIHPVIKNPDDPDTVD		3	2174.097900390625	1	b29.a1	1
b30	pepb30a1	SGDSEVYQIGDVSQK		2	1611.7501220703125	1	b30.a1	1
b30	pepb30a2	VGQDPVIR		2	883.5	1	b30.a1	1
b31	pepb31a1	AAAQIIQSQAQQSGAQQTK		3	1957.01025390625	1	b31.a1	1
b31	pepb31a2	AVAVGRPSNEEIR	A1:+42.01057	2	1439.760498046875	1	b31.a1	1
b32	pepb32a1	ASGPPVSEIITK		2	1198.668212890625	1	b32.a1	1
b32	pepb32a2	SGVSIAAIKK		2	973.6044921875	1	b32.a1	1
b33	pepb33a1	ASEEIYEVER	A1:+42.01057	2	1266.5853271484375	1	b33.a1	1
b33	pepb33a2	NSQIFAASQK		2	1093.5640869140625	1	b33.a1	1
b34	pepb34a1	APEIIFGAR		2	973.5469970703125	1	b34.a1	1
b34	pepb34a2	TEAIEQGGIPK		2	1142.6055908203125	1	b34.a1	1
b35	pepb35a1	AIIVVQQGMTPSAK	M9:+15.99491	2	1458.7989501953125	1	b35.a1	1
b35	pepb35a2	EEVTEIIAR		2	1059.5684814453125	1	b35.a1	1
b36	pepb36a1	IIETECPQYIR	C6:+57.02146	2	1421.709716796875	1	b36.a1	1
b36	pepb36a2	MITEIEKAI	M1:+15.99491	2	1063.57080078125	1	b36.a1	1
b37	pepb37a1	QPVQVPVTIVR		2	1235.74755859375	1	b37.a1	1
b37	pepb37a2	QTAIIDADDPVSQIHK		3	1750.8974609375	1	b37.a1	1
b38	pepb38a1	MFIISDGEGK	M1:+15.99491	2	1112.5296630859375	1	b38.a1	1
b38	pepb38a2	VDMMDIPR	V1:+42.01057	2	1018.469970703125	1	b38.a1	1
b39	pepb39a1	ASIPFSVVGSNQIIEAK		2	1759.9593505859375	1	b39.a1	1
b39	pepb39a2	TVQIEASTVEIEER		2	1603.8177490234375	1	b39.a1	1
b40	pepb40a1	FIAVGIVDNTVR		2	1303.7373046875	1	b40.a1	1
b40	pepb40a2	TVIDPVTGDISDTR		2	1488.7545166015625	1	b40.a1	1
b41	pepb41a1	DVDTYYISNIVK		2	1429.721435546875	1	b41.a1	1
b41	pepb41a2	SIIPVKPVEIEIETPEQAK		3	2120.185302734375	1	b41.a1	1

## Sheet: spectra
MS Sample :	DaPR130321_VB129_O874.m
Group ID	Peptide ID	Sample	Scan	Rt (minutes)	Sequence (top)	Modifs (top)	Number of subgroups	Sub-groups Ids	Best E-value	Best hyperscore	Charge	MH+ Obs	MH+ theo	DeltaMH+	Delta-ppm
a1	pepa1b41	DaPR130321_VB129_O874.m	767	10.65999984741211	LPKDDVHAK		1	a1.a1	0.024000000208616257	39.5	2	1022.5631103515625	1022.5632934570312	-1.9999999494757503E-4	-0.19558691009866486
a1	pepa1a4	DaPR130321_VB129_O874.m	775	10.729999542236328	AMHGELQK		1	a1.a1	0.04600000008940697	29.100000381469727	2	913.456298828125	913.4564208984375	-1.9999999494757503E-4	-0.2189485895242418
a1	pepa1b83	DaPR130321_VB129_O874.m	816	11.079999923706055	TQMTSAVREPK	M3:+15.99491	1	a1.a1	0.03700000047683716	23.899999618530273	2	1263.6358642578125	1263.6365966796875	-6.99999975040555E-4	-0.5539567126180616
a1	pepa1b23	DaPR130321_VB129_O874.m	829	11.180000305175781	GPESESEDHRASGEVR		1	a1.a1	0.0017999999690800905	40.79999923706055	3	1741.773193359375	1741.7740478515625	-8.999999845400453E-4	-0.516714544949257
a1	pepa1b82	DaPR130321_VB129_O874.m	923	11.90999984741211	TLSEKNNITQK		1	a1.a1	0.002099999925121665	38.29999923706055	2	1275.6817626953125	1275.690673828125	-0.008899999782443047	-6.976612720492579
a1	pepa1b21	DaPR130321_VB129_O874.m	999	12.460000038146973	GIAPGDER		1	a1.a1	0.007600000128149986	29.600000381469727	2	814.4048461914062	814.4058227539062	-8.999999845400453E-4	-1.1051001348402731
a1	pepa1b78	DaPR130321_VB129_O874.m	1004	12.479999542236328	SMEEDPQTSR		1	a1.a1	0.004600000102072954	42.099998474121094	2	1179.493408203125	1179.4951171875	-0.0015999999595806003	-1.3565125758178564
a1	pepa1a2	DaPR130321_VB129_O874.m	1029	12.65999984741211	ALKLNSNEAR		1	a1.a1	3.600000054575503E-4	38.599998474121094	2	1115.6114501953125	1115.6171875	-0.00570000009611249	-5.109279562898891
a1	pepa1b18	DaPR130321_VB129_O874.m	1046	12.75	FGKEVAVK		1	a1.a1	7.900000127847306E-6	28.700000762939453	2	877.5125122070312	877.5145874023438	-0.002099999925121665	-2.3931225249920627
a1	pepa1b12	DaPR130321_VB129_O874.m	1087	13.010000228881836	CFGTGAAGNR	C1:+57.02146	1	a1.a1	0.0012000000569969416	26.0	2	1010.447509765625	1010.4476928710938	-1.9999999494757503E-4	-0.1979320615590635
a1	pepa1b13	DaPR130321_VB129_O874.m	1165	13.529999732971191	DEVLANR		1	a1.a1	0.0430000014603138	30.200000762939453	2	816.420166015625	816.42138671875	-0.0013000000035390258	-1.592314979356199
a1	pepa1b48	DaPR130321_VB129_O874.m	1185	13.630000114440918	KQNNFSLAMK	M9:+15.99491	1	a1.a1	0.032999999821186066	27.600000381469727	2	1196.6038818359375	1196.609619140625	-0.00570000009611249	-4.763458361805655
a1	pepa1b70	DaPR130321_VB129_O874.m	1210	13.800000190734863	QYDEALNK		1	a1.a1	0.0031999999191612005	18.200000762939453	2	980.4688720703125	980.4688110351562	9.999999747378752E-5	0.10199202294686951
a1	pepa1b26	DaPR130321_VB129_O874.m	1252	14.050000190734863	HVMQPYYK		1	a1.a1	0.0010000000474974513	33.099998474121094	2	1065.5174560546875	1065.51904296875	-0.001500000013038516	-1.4077646222626061
a1	pepa1b77	DaPR130321_VB129_O874.m	1292	14.300000190734863	SKDFVQVMR	M8:+15.99491	1	a1.a1	7.300000288523734E-4	40.5	2	1125.56787109375	1125.572509765625	-0.004600000102072954	-4.086809212345457
a1	pepa1b27	DaPR130321_VB129_O874.m	1444	15.199999809265137	LAAVVSACK	C8:+57.02146	1	a1.a1	1.6999999934341758E-4	41.70000076293945	2	918.5089721679688	918.5081176757812	7.999999797903001E-4	0.8709775824460241
a1	pepa1b19	DaPR130321_VB129_O874.m	1451	15.229999542236328	GFNKVVLK		1	a1.a1	0.0052999998442828655	35.099998474121094	2	904.5609741210938	904.5618896484375	-8.999999845400453E-4	-0.9949567794524649
a1	pepa1a3	DaPR130321_VB129_O874.m	1505	15.550000190734863	AIRPQIDLKR		1	a1.a1	4.4999999227002263E-4	45.099998474121094	3	1209.7449951171875	1209.7430419921875	0.0019000000320374966	1.5705814921725887
a1	pepa1b57	DaPR130321_VB129_O874.m	1520	15.630000114440918	MYAALGDPK	M1:+15.99491	1	a1.a1	2.4000000848900527E-5	47.900001525878906	2	981.4680786132812	981.4713745117188	-0.0032999999821186066	-3.3622987565585944
a1	pepa1b54	DaPR130321_VB129_O874.m	1570	15.930000305175781	MKQDAQVVLYR	M1:+15.99491	1	a1.a1	0.00139999995008111	39.900001525878906	3	1366.7164306640625	1366.7152099609375	0.0012000000569969416	0.8780176354598695
a1	pepa1a5	DaPR130321_VB129_O874.m	1613	16.149999618530273	APGLGAFRR		1	a1.a1	9.299999801442027E-4	30.799999237060547	2	944.5448608398438	944.5429077148438	0.0020000000949949026	2.117426406634668
a1	pepa1b64	DaPR130321_VB129_O874.m	1624	16.209999084472656	PADLLKR		1	a1.a1	0.02800000086426735	34.70000076293945	2	812.4995727539062	812.4993286132812	3.000000142492354E-4	0.3692310918721066
a1	pepa1b91	DaPR130321_VB129_O874.m	1630	16.25	VPADLLKR		1	a1.a1	0.020999999716877937	40.79999923706055	2	911.5687255859375	911.5676879882812	0.0010000000474974513	1.0970112923861195
a1	pepa1b47	DaPR130321_VB129_O874.m	1641	16.299999237060547	KQNNFSLAMK		1	a1.a1	3.600000127335079E-5	38.900001525878906	2	1180.610107421875	1180.61474609375	-0.004600000102072954	-3.8962753237605914
a1	pepa1b28	DaPR130321_VB129_O874.m	1647	16.329999923706055	LACDVDQVTR	C3:+57.02146	1	a1.a1	1.8999999156221747E-5	48.599998474121094	2	1176.5660400390625	1176.5682373046875	-0.002099999925121665	-1.7848517906045112
a1	pepa1b71	DaPR130321_VB129_O874.m	1683	16.530000686645508	RLGLPGDEVDNKVK		1	a1.a1	1.700000029813964E-5	51.70000076293945	3	1539.849365234375	1539.849365234375	0.0	0.0
a1	pepa1a9	DaPR130321_VB129_O874.m	1712	16.68000030517578	ATQQQHDFTLTQTADGR		1	a1.a1	0.0044999998062849045	31.299999237060547	2	1917.896240234375	1917.9053955078125	-0.009100000374019146	-4.744759775603894
a1	pepa1a9	DaPR130321_VB129_O874.m	1701	16.610000610351562	ATQQQHDFTLTQTADGR		1	a1.a1	0.0024999999441206455	50.400001525878906	3	1917.9027099609375	1917.9053955078125	-0.0027000000700354576	-1.4077858461420965
a1	pepa1a7	DaPR130321_VB129_O874.m	1718	16.709999084472656	AQEPESGLSEETQVK		1	a1.a1	2.099999996119095E-8	71.69999694824219	2	1631.7763671875	1631.7762451171875	9.999999747378752E-5	0.06128291043151319
a1	pepa1b53	DaPR130321_VB129_O874.m	1734	16.799999237060547	MKQDAQVVLYR		1	a1.a1	3.3999999868683517E-4	40.20000076293945	3	1350.7205810546875	1350.7203369140625	3.000000142492354E-4	0.22210372202926448
a1	pepa1b88	DaPR130321_VB129_O874.m	1736	16.799999237060547	TYSVVPMTSR	M7:+15.99491	1	a1.a1	2.699999895412475E-4	37.29999923706055	2	1156.5662841796875	1156.567138671875	-7.999999797903001E-4	-0.6917021528979
a1	pepa1a6	DaPR130321_VB129_O874.m	1768	16.979999542236328	APLKSVGPDFGK		1	a1.a1	0.00279999990016222	34.400001525878906	3	1215.673828125	1215.673583984375	1.9999999494757503E-4	0.16451784227479407
a1	pepa1a8	DaPR130321_VB129_O874.m	1794	17.110000610351562	ATQMPEGGQGAPPMYQLYKR	M4:+15.99491 - M14:+15.99491	1	a1.a1	0.03999999910593033	30.100000381469727	3	2255.05517578125	2255.058837890625	-0.003599999938160181	-1.5964106468847659
a1	pepa1b56	DaPR130321_VB129_O874.m	1802	17.15999984741211	MYAALGDPK		1	a1.a1	0.0012000000569969416	40.29999923706055	2	965.4757690429688	965.4765014648438	-6.99999975040555E-4	-0.7250305667496811
a1	pepa1b39	DaPR130321_VB129_O874.m	1820	17.25	LNESTFDTQITKK		1	a1.a1	0.006000000052154064	43.400001525878906	2	1524.7872314453125	1524.790771484375	-0.003599999938160181	-2.360979621260169
a1	pepa1b37	DaPR130321_VB129_O874.m	1846	17.3799991607666	IKYFEGVSPK		1	a1.a1	0.0010000000474974513	37.5	2	1167.642578125	1167.641357421875	0.00139999995008111	1.19899825505691
a1	pepa1b75	DaPR130321_VB129_O874.m	1863	17.5	SLGPPQGEEDSVPR		1	a1.a1	9.799999922677216E-9	70.5999984741211	2	1467.704345703125	1467.707763671875	-0.0034000000450760126	-2.316537480574455
a1	pepa1b69	DaPR130321_VB129_O874.m	1878	17.579999923706055	QMFLTQTDTGDDR	M2:+15.99491	1	a1.a1	4.399999852466863E-6	36.20000076293945	2	1543.6741943359375	1543.669677734375	0.0044999998062849045	2.9151313076833243
a1	pepa1b45	DaPR130321_VB129_O874.m	1899	17.709999084472656	LSLMYAR	M4:+15.99491	1	a1.a1	0.024000000208616257	37.29999923706055	2	869.4558715820312	869.4553833007812	5.000000237487257E-4	0.5750726642815605
a1	pepa1b34	DaPR130321_VB129_O874.m	1900	17.709999084472656	ILELSGSSSEDSEK		1	a1.a1	7.000000024071085E-10	65.5999984741211	2	1480.6983642578125	1480.70166015625	-0.0032999999821186066	-2.2286731155352233
a1	pepa1b95	DaPR130321_VB129_O874.m	1918	17.799999237060547	YAVPSAGLR		1	a1.a1	0.03200000151991844	24.700000762939453	2	933.515625	933.5156860351562	-9.999999747378752E-5	-0.10712192517997123
a1	pepa1b63	DaPR130321_VB129_O874.m	1967	18.079999923706055	NVDSNNKELSIAIR		1	a1.a1	1.8000000636675395E-5	49.5	2	1572.8297119140625	1572.8343505859375	-0.004699999932199717	-2.988235811640811
a1	pepa1b63	DaPR130321_VB129_O874.m	1955	18.010000228881836	NVDSNNKELSIAIR		1	a1.a1	0.003800000064074993	43.79999923706055	3	1572.8350830078125	1572.8343505859375	6.99999975040555E-4	0.44505638802953396
a1	pepa1b32	DaPR130321_VB129_O874.m	2002	18.25	ILDVMYSR	M5:+15.99491	1	a1.a1	0.0027000000700354576	42.900001525878906	2	1012.5133666992188	1012.5136108398438	-3.000000142492354E-4	-0.29629232736969935
a1	pepa1b65	DaPR130321_VB129_O874.m	2005	18.25	QGNLSSQVPLKR	Q1:-17.02655	1	a1.a1	0.004100000020116568	40.099998474121094	2	1309.7227783203125	1309.72265625	9.999999747378752E-5	0.07635204063744891
a1	pepa1b92	DaPR130321_VB129_O874.m	2020	18.329999923706055	VTELALTASDR		1	a1.a1	4.699999863078119E-6	56.400001525878906	2	1175.6265869140625	1175.6270751953125	-3.9999998989515007E-4	-0.340243941582152
a1	pepa1b60	DaPR130321_VB129_O874.m	2031	18.3799991607666	NLLTVTSSDEMMK	M11:+15.99491 - M12:+15.99491	1	a1.a1	5.800000124622784E-8	57.599998474121094	2	1500.69091796875	1500.6923828125	-0.001500000013038516	-0.9995386331123461
a1	pepa1b87	DaPR130321_VB129_O874.m	2042	18.43000030517578	TYSVVPMTSR		1	a1.a1	0.010999999940395355	30.299999237060547	2	1140.5731201171875	1140.5721435546875	0.0010000000474974513	0.8767529990526232
a1	pepa1b24	DaPR130321_VB129_O874.m	2062	18.530000686645508	HGDLPDIQIK		1	a1.a1	0.005100000184029341	43.79999923706055	2	1135.612060546875	1135.6109619140625	0.0010999999940395355	0.9686415779093002
a1	pepa1b46	DaPR130321_VB129_O874.m	2111	18.780000686645508	LTPLPEDNSMNVDQDGDPSDR	M10:+15.99491	1	a1.a1	0.028999999165534973	34.29999923706055	3	2330.9970703125	2331.00439453125	-0.007499999832361937	-3.217497079781413
a1	pepa1b38	DaPR130321_VB129_O874.m	2115	18.799999237060547	LNESTFDTQITK		1	a1.a1	9.899999713525176E-5	60.400001525878906	2	1396.6949462890625	1396.6959228515625	-8.999999845400453E-4	-0.6443778991654543
a1	pepa1b94	DaPR130321_VB129_O874.m	2126	18.860000610351562	VVQMLGSLGGQINK	M4:+15.99491	1	a1.a1	0.003700000001117587	61.5	2	1459.792724609375	1459.7940673828125	-0.00139999995008111	-0.9590393476465457
a1	pepa1b76	DaPR130321_VB129_O874.m	2143	18.950000762939453	SLNSIEFR		1	a1.a1	0.013000000268220901	39.400001525878906	2	965.5059814453125	965.5054931640625	5.000000237487257E-4	0.5178634687102331
a1	pepa1b99	DaPR130321_VB129_O874.m	2176	19.110000610351562	YPEETLSLMTK	M9:+15.99491	1	a1.a1	5.39999979082495E-4	45.900001525878906	2	1327.646728515625	1327.6453857421875	0.00139999995008111	1.0544984113347966
a1	pepa1b68	DaPR130321_VB129_O874.m	2204	19.299999237060547	QMFLTQTDTGDDR		1	a1.a1	6.199999802447564E-7	47.900001525878906	2	1527.6715087890625	1527.6748046875	-0.0032999999821186066	-2.1601455833354875
a1	pepa1b15	DaPR130321_VB129_O874.m	2207	19.309999465942383	DLLLNTMSQEEK	M7:+15.99491	1	a1.a1	6.700000199089118E-7	52.70000076293945	2	1436.6881103515625	1436.6942138671875	-0.006000000052154064	-4.176254065925209
a1	pepa1b67	DaPR130321_VB129_O874.m	2214	19.350000381469727	QITQSALLAEAR		1	a1.a1	3.199999991920777E-5	44.70000076293945	2	1300.7225341796875	1300.722412109375	1.9999999494757503E-4	0.15376070488647617
a1	pepa1b22	DaPR130321_VB129_O874.m	2256	19.559999465942383	GIFTSEIGTK		1	a1.a1	0.001500000013038516	44.099998474121094	2	1052.5623779296875	1052.562744140625	-3.000000142492354E-4	-0.28501865178039654
a1	pepa1b62	DaPR130321_VB129_O874.m	2264	19.610000610351562	NNWEVSALSR		1	a1.a1	1.500000071246177E-4	49.20000076293945	2	1175.577880859375	1175.580810546875	-0.002899999963119626	-2.4668656863925493
a1	pepa1b59	DaPR130321_VB129_O874.m	2267	19.6299991607666	NLLTVTSSDEMMK	M11:+15.99491	1	a1.a1	3.199999991920777E-5	46.70000076293945	2	1484.694091796875	1484.697509765625	-0.0034000000450760126	-2.290028792203429
a1	pepa1b35	DaPR130321_VB129_O874.m	2290	19.75	LLQIIER		1	a1.a1	0.04800000041723251	39.400001525878906	2	884.5570678710938	884.5568237304688	3.000000142492354E-4	0.33915290256202657
a1	pepa1b74	DaPR130321_VB129_O874.m	2300	19.799999237060547	SIGEYDVLR		1	a1.a1	0.004800000227987766	49.400001525878906	2	1051.5419921875	1051.5423583984375	-1.9999999494757503E-4	-0.19019680315321497
a1	pepa1b31	DaPR130321_VB129_O874.m	2321	19.899999618530273	ILDVMYSR		1	a1.a1	2.099999983329326E-4	38.79999923706055	2	996.5180053710938	996.5186767578125	-6.99999975040555E-4	-0.7024454145887308
a1	pepa1b79	DaPR130321_VB129_O874.m	2335	19.959999084472656	SQGCSEQVLTVLK	C4:+57.02146	1	a1.a1	3.199999980552093E-7	65.19999694824219	2	1448.743408203125	1448.7418212890625	0.0017000000225380063	1.1734320066948707
a1	pepa1b25	DaPR130321_VB129_O874.m	2339	20.0	HSSLITPLQAVAQR		1	a1.a1	5.80000005356851E-6	51.599998474121094	3	1520.8543701171875	1520.8548583984375	-3.9999998989515007E-4	-0.2630099694828058
a1	pepa1b84	DaPR130321_VB129_O874.m	2353	20.059999465942383	TSALSDETKNNWEVSALSR		1	a1.a1	0.008700000122189522	43.900001525878906	3	2108.025146484375	2108.02587890625	-7.999999797903001E-4	-0.3795019728151442
a1	pepa1b42	DaPR130321_VB129_O874.m	2388	20.260000228881836	LPVLAGCLK	C7:+57.02146	1	a1.a1	0.001500000013038516	43.400001525878906	2	970.5753173828125	970.5758056640625	-5.000000237487257E-4	-0.5151581368820837
a1	pepa1b90	DaPR130321_VB129_O874.m	2411	20.3799991607666	VFLALAAK		1	a1.a1	5.000000237487257E-4	30.5	2	832.5294189453125	832.5294799804688	-9.999999747378752E-5	-0.12011586361618512
a1	pepa1b98	DaPR130321_VB129_O874.m	2499	20.860000610351562	YPEETLSLMTK		1	a1.a1	0.0015999999595806003	46.599998474121094	2	1311.651611328125	1311.6505126953125	0.0012000000569969416	0.9148778926873286
a1	pepa1b33	DaPR130321_VB129_O874.m	2535	21.030000686645508	LLEEALLR		1	a1.a1	3.000000106112566E-7	43.0	2	956.5767822265625	956.577880859375	-0.0012000000569969416	-1.2544718846299057
a1	pepa1b93	DaPR130321_VB129_O874.m	2545	21.079999923706055	VVQMLGSLGGQINK		1	a1.a1	2.0000000233721948E-7	73.5999984741211	2	1443.798095703125	1443.7991943359375	-0.0010999999940395355	-0.7618787975189796
a1	pepa1b16	DaPR130321_VB129_O874.m	2551	21.110000610351562	DQNILLGTTYR		1	a1.a1	1.9000000293090125E-6	57.29999923706055	2	1293.68017578125	1293.68017578125	9.999999747378752E-5	0.07729885588870355
a1	pepa1b61	DaPR130321_VB129_O874.m	2552	21.110000610351562	NLSSNEAISLEEIR		1	a1.a1	9.99999993922529E-9	66.0999984741211	2	1574.800537109375	1574.802490234375	-0.0019000000320374966	-1.2065005255069943
a1	pepa1b11	DaPR130321_VB129_O874.m	2560	21.15999984741211	AYVPALQMAFK	M8:+15.99491	1	a1.a1	4.199999966658652E-4	40.20000076293945	2	1254.6539306640625	1254.655517578125	-0.001500000013038516	-1.195547297264497
a1	pepa1b89	DaPR130321_VB129_O874.m	2562	21.15999984741211	VCLDIIYK	C2:+57.02146	1	a1.a1	0.02800000086426735	34.29999923706055	2	1023.5538940429688	1023.5548095703125	-8.999999845400453E-4	-0.8792885111036355
a1	pepa1b49	DaPR130321_VB129_O874.m	2609	21.399999618530273	MAVLALLAK	M1:+15.99491	1	a1.a1	1.8999999156221747E-5	41.5	2	945.57958984375	945.5806274414062	-0.0010000000474974513	-1.0575513271705825
a1	pepa1b14	DaPR130321_VB129_O874.m	2655	21.65999984741211	DLLLNTMSQEEK		1	a1.a1	3.199999980552093E-7	55.599998474121094	2	1420.70166015625	1420.69921875	0.0024999999441206455	1.7596968528780261
a1	pepa1b52	DaPR130321_VB129_O874.m	2669	21.75	MEVQEQEEDISSLIR	M1:+15.99491	1	a1.a1	3.199999991920777E-5	47.29999923706055	3	1821.8519287109375	1821.8538818359375	-0.0019000000320374966	-1.0428937528858289
a1	pepa1b52	DaPR130321_VB129_O874.m	2657	21.68000030517578	MEVQEQEEDISSLIR	M1:+15.99491	1	a1.a1	1.500000053056283E-7	63.400001525878906	2	1821.853759765625	1821.8538818359375	-9.999999747378752E-5	-0.05488914257657946
a1	pepa1b36	DaPR130321_VB129_O874.m	2662	21.709999084472656	LLQIIERYPE		1	a1.a1	4.900000058114529E-4	42.20000076293945	2	1273.71240234375	1273.7154541015625	-0.003000000026077032	-2.3553141452563553
a1	pepa1b81	DaPR130321_VB129_O874.m	2673	21.780000686645508	STVLTPMFVETQASQGTLQTR	M7:+15.99491	1	a1.a1	4.999999873689376E-6	53.599998474121094	3	2311.15625	2311.160400390625	-0.004000000189989805	-1.7307324014870356
a1	pepa1b20	DaPR130321_VB129_O874.m	2683	21.809999465942383	GGSWIQEINVAEK		1	a1.a1	1.0999999631167157E-6	61.0	2	1430.7269287109375	1430.727783203125	-8.999999845400453E-4	-0.6290504700517647
a1	pepa1b29	DaPR130321_VB129_O874.m	2719	22.0	LAGANPAVITCDELLLGHEK	C11:+57.02146	1	a1.a1	0.014999999664723873	41.5	3	2121.09912109375	2121.101318359375	-0.002099999925121665	-0.9900516806740607
a1	pepa1b30	DaPR130321_VB129_O874.m	2724	22.010000228881836	LGNPIVPLNIR		1	a1.a1	3.7000001611886546E-5	44.900001525878906	2	1205.7381591796875	1205.7369384765625	0.0013000000035390258	1.0781787984214566
a1	pepa1b73	DaPR130321_VB129_O874.m	2754	22.209999084472656	SDPGLLTNTMDVFVK	M10:+15.99491	1	a1.a1	6.799999852091787E-8	47.0	2	1652.8182373046875	1652.8204345703125	-0.002099999925121665	-1.2705553980324589
a1	pepa1b97	DaPR130321_VB129_O874.m	2771	22.309999465942383	YNFPVEVEVPMER	M11:+15.99491	1	a1.a1	1.0000000116860974E-7	59.29999923706055	2	1624.7684326171875	1624.7679443359375	5.000000237487257E-4	0.3077362681186339
a1	pepa1b51	DaPR130321_VB129_O874.m	2813	22.530000686645508	MEVQEQEEDISSLIR		1	a1.a1	4.799999953064571E-9	65.80000305175781	2	1805.8544921875	1805.8590087890625	-0.0044999998062849045	-2.491888782226928
a1	pepa1b51	DaPR130321_VB129_O874.m	2810	22.510000228881836	MEVQEQEEDISSLIR		1	a1.a1	0.023000000044703484	49.599998474121094	3	1805.8551025390625	1805.8590087890625	-0.0038999998942017555	-2.1596369789781877
a1	pepa1b44	DaPR130321_VB129_O874.m	2818	22.549999237060547	LSFAVPFR		1	a1.a1	0.013000000268220901	34.400001525878906	2	936.5294189453125	936.5305786132812	-0.0012000000569969416	-1.281325014260377
a1	pepa1b10	DaPR130321_VB129_O874.m	2840	22.68000030517578	AYVPALQMAFK		1	a1.a1	2.500000118743628E-4	39.70000076293945	2	1238.66015625	1238.66064453125	-3.9999998989515007E-4	-0.3229294412970739
a1	pepa1b86	DaPR130321_VB129_O874.m	2844	22.700000762939453	TVSLLDENNVSSYLSK		1	a1.a1	3.90000011452063E-11	82.5	2	1768.895263671875	1768.8968505859375	-0.00139999995008111	-0.791453695910741
a1	pepa1b55	DaPR130321_VB129_O874.m	2845	22.709999084472656	MSTSPEAFLALR		1	a1.a1	3.6000000758207307E-9	63.400001525878906	2	1322.6761474609375	1322.677734375	-0.001500000013038516	-1.134063100976978
a1	pepa1b80	DaPR130321_VB129_O874.m	2876	22.90999984741211	STVLTPMFVETQASQGTLQTR		1	a1.a1	0.004000000189989805	29.299999237060547	2	2295.166748046875	2295.165283203125	0.00139999995008111	0.6099778348543486
a1	pepa1b80	DaPR130321_VB129_O874.m	2871	22.899999618530273	STVLTPMFVETQASQGTLQTR		1	a1.a1	3.100000030826777E-4	50.20000076293945	3	2295.16796875	2295.165283203125	0.0027000000700354576	1.1763858968219258
a1	pepa1b66	DaPR130321_VB129_O874.m	2873	22.899999618530273	QITQSALLAEAR	Q1:-17.02655	1	a1.a1	6.999999868639861E-7	49.5	2	1283.6968994140625	1283.69580078125	0.0010999999940395355	0.856900827571518
a1	pepa1b96	DaPR130321_VB129_O874.m	2913	23.209999084472656	YNFPVEVEVPMER		1	a1.a1	9.700000191514846E-6	62.79999923706055	2	1608.7735595703125	1608.7730712890625	5.000000237487257E-4	0.31079586839932016
a1	pepa1b85	DaPR130321_VB129_O874.m	2986	23.780000686645508	TVGALQVLGTEAQSSLLK		1	a1.a1	2.099999996119095E-8	61.29999923706055	2	1815.020263671875	1815.0225830078125	-0.002300000051036477	-1.2672018919042711
a1	pepa1b85	DaPR130321_VB129_O874.m	2990	23.809999465942383	TVGALQVLGTEAQSSLLK		1	a1.a1	4.199999966658652E-4	51.20000076293945	3	1815.021728515625	1815.0225830078125	-8.999999845400453E-4	-0.49586159035475286
a1	pepa1b58	DaPR130321_VB129_O874.m	2988	23.799999237060547	NLDLAVLELMQSSVDNTK	M10:+15.99491	1	a1.a1	1.8000000379103653E-9	70.0999984741211	2	2006.01123046875	2006.011474609375	-1.9999999494757503E-4	-0.09970032448918094
a1	pepa1b40	DaPR130321_VB129_O874.m	3008	24.010000228881836	IPALDLLIK		1	a1.a1	0.013000000268220901	30.0	2	995.6490478515625	995.650390625	-0.0013000000035390258	-1.3056791980194737
a1	pepa1b17	DaPR130321_VB129_O874.m	3023	24.15999984741211	DVDFMYVELIQR	M5:+15.99491	1	a1.a1	2.300000051036477E-5	70.5999984741211	2	1543.746337890625	1543.7464599609375	-9.999999747378752E-5	-0.0647774748428041
a1	pepa1a1	DaPR130321_VB129_O874.m	3049	24.360000610351562	AALSALESFLK		1	a1.a1	3.800000058618025E-6	60.599998474121094	2	1149.6534423828125	1149.65185546875	0.0017000000225380063	1.478708545070683
a1	pepa1b72	DaPR130321_VB129_O874.m	3058	24.459999084472656	SDPGLLTNTMDVFVK		1	a1.a1	1.4000000373926014E-4	47.400001525878906	2	1636.8236083984375	1636.825439453125	-0.0019000000320374966	-1.1607835424847135
a1	pepa1b50	DaPR130321_VB129_O874.m	3061	24.479999542236328	MDPMNIWDDIITNR	M1:+15.99491 - M4:+15.99491	1	a1.a1	2.499999936844688E-6	34.400001525878906	2	1765.7886962890625	1765.788818359375	-9.999999747378752E-5	-0.056631912284221646
a1	pepa1b43	DaPR130321_VB129_O874.m	3078	24.6299991607666	LSDFNDITNMLLLK	M10:+15.99491	1	a1.a1	1.700000029813964E-5	45.79999923706055	2	1652.857421875	1652.8568115234375	6.99999975040555E-4	0.42350914499082665
a2	pepa2b54	DaPR130321_VB129_O874.m	825	11.149999618530273	RKPSTSDDSDSNFEK		1	a2.a1	2.6000000070780516E-4	38.5	3	1712.772216796875	1712.7725830078125	-3.9999998989515007E-4	-0.23353946336104187
a2	pepa2b37	DaPR130321_VB129_O874.m	1100	13.079999923706055	KNYEDEDSLK		1	a2.a1	0.04699999839067459	31.100000381469727	2	1240.569091796875	1240.569580078125	-5.000000237487257E-4	-0.4030406933863702
a2	pepa2b52	DaPR130321_VB129_O874.m	1151	13.449999809265137	QTWMDNMGR	M4:+15.99491 - M7:+15.99491	1	a2.a1	0.003800000064074993	25.399999618530273	2	1170.466064453125	1170.467041015625	-0.0010000000474974513	-0.8543598516278955
a2	pepa2b18	DaPR130321_VB129_O874.m	1155	13.460000038146973	GYDSDPVK		1	a2.a1	7.900000200606883E-4	25.100000381469727	2	880.4065551757812	880.4050903320312	0.00139999995008111	1.5901770281145484
a2	pepa2b16	DaPR130321_VB129_O874.m	1192	13.680000305175781	GIPVVEHKVEK		2	a2.a1 a2.a2	5.0999999075429514E-5	50.599998474121094	2	1234.7117919921875	1234.7158203125	-0.004000000189989805	-3.239612001551439
a2	pepa2b42	DaPR130321_VB129_O874.m	1282	14.210000038146973	MTEEKLAEAER		1	a2.a1	4.8999998398358E-5	45.5	2	1306.6302490234375	1306.6312255859375	-8.999999845400453E-4	-0.6887941807272017
a2	pepa2a7	DaPR130321_VB129_O874.m	1287	14.25	EKQDEQVGLPGK		1	a2.a1	9.999999974752427E-7	44.099998474121094	2	1327.6866455078125	1327.685546875	0.0010000000474974513	0.7531904296549521
a2	pepa2a5	DaPR130321_VB129_O874.m	1400	14.979999542236328	DPALNSGVSQKPDPAK		1	a2.a1	0.0012000000569969416	52.70000076293945	2	1623.8443603515625	1623.833984375	0.009999999776482582	6.158264867409766
a2	pepa2a5	DaPR130321_VB129_O874.m	1387	14.90999984741211	DPALNSGVSQKPDPAK		1	a2.a1	4.400000034365803E-5	48.099998474121094	3	1623.8309326171875	1623.8341064453125	-0.0031999999191612005	-1.9706446036942937
a2	pepa2b34	DaPR130321_VB129_O874.m	1388	14.90999984741211	IVGLQYKK		2	a2.a1 a2.a2	0.012000000104308128	32.599998474121094	2	948.587158203125	948.5880737304688	-0.0010000000474974513	-1.0541984188824947
a2	pepa2b45	DaPR130321_VB129_O874.m	1421	15.079999923706055	NYEDEDSLK		1	a2.a1	0.002099999925121665	35.0	2	1112.4739990234375	1112.474609375	-6.000000284984708E-4	-0.5393381776466406
a2	pepa2b31	DaPR130321_VB129_O874.m	1551	15.829999923706055	IMIMTDQDQDGSHIK	M2:+15.99491 - M4:+15.99491	2	a2.a1 a2.a2	3.9999998989515007E-4	46.599998474121094	3	1763.7913818359375	1763.7943115234375	-0.002899999963119626	-1.6441826261560037
a2	pepa2b55	DaPR130321_VB129_O874.m	1603	16.100000381469727	SFGSTCQLSEK	C6:+57.02146	1	a2.a1	2.1999999262334313E-6	52.79999923706055	2	1243.5638427734375	1243.562744140625	0.0010999999940395355	0.8845552821701009
a2	pepa2b15	DaPR130321_VB129_O874.m	1655	16.3799991607666	GGRHVDYVADQIVTK		1	a2.a1	4.1000000783242285E-4	47.20000076293945	3	1657.872802734375	1657.8660888671875	0.0066999997943639755	4.0413395504953336
a2	pepa2b57	DaPR130321_VB129_O874.m	1744	16.850000381469727	SSDESNFDVPPRETEPR		1	a2.a1	0.02800000086426735	31.399999618530273	3	1961.885009765625	1961.884033203125	0.0010000000474974513	0.5097141475099184
a2	pepa2b63	DaPR130321_VB129_O874.m	1756	16.93000030517578	TQMAEVLPSPR	M3:+15.99491	1	a2.a1	6.3000000771751274E-9	58.599998474121094	2	1244.6290283203125	1244.630859375	-0.0017000000225380063	-1.365866842954282
a2	pepa2b56	DaPR130321_VB129_O874.m	1781	17.049999237060547	SIPSMVDGLKPGQR	M5:+15.99491	1	a2.a1	0.024000000208616257	31.299999237060547	2	1500.7872314453125	1500.7843017578125	0.003000000026077032	1.998954828194328
a2	pepa2b27	DaPR130321_VB129_O874.m	1833	17.309999465942383	IKNENTEGSPQEDGVELEGLKQR		1	a2.a1	1.6000000186977559E-6	62.5	3	2570.263916015625	2570.269775390625	-0.005799999926239252	-2.2565724352253174
a2	pepa2b46	DaPR130321_VB129_O874.m	1834	17.309999465942383	NYEDEDSLKTLR		1	a2.a1	4.19999999223819E-8	58.20000076293945	2	1482.7052001953125	1482.70751953125	-0.002300000051036477	-1.5512162855716882
a2	pepa2b19	DaPR130321_VB129_O874.m	1850	17.399999618530273	GYDSDPVKAWK		1	a2.a1	7.300000048893196E-10	58.900001525878906	2	1265.616943359375	1265.616455078125	5.000000237487257E-4	0.3950644144539518
a2	pepa2b21	DaPR130321_VB129_O874.m	1873	17.559999465942383	HVDYVADQIVTK		1	a2.a1	1.1000000085914508E-5	61.400001525878906	2	1387.7183837890625	1387.7220458984375	-0.003599999938160181	-2.594179395506737
a2	pepa2b26	DaPR130321_VB129_O874.m	2033	18.3799991607666	IKNENTEGSPQEDGVELEGLK		1	a2.a1	1.2000000424450263E-6	56.599998474121094	3	2286.107177734375	2286.110107421875	-0.002899999963119626	-1.2685303099377203
a2	pepa2b11	DaPR130321_VB129_O874.m	2131	18.8799991607666	FILEKIDGK		1	a2.a1	3.499999875202775E-4	39.900001525878906	2	1062.620361328125	1062.6197509765625	6.000000284984708E-4	0.5646422701507875
a2	pepa2b12	DaPR130321_VB129_O874.m	2243	19.5	GESDDFHMDFDSAVAPR	M8:+15.99491	1	a2.a1	0.01600000075995922	35.400001525878906	3	1911.787353515625	1911.7818603515625	0.005499999970197678	2.8768972466274305
a2	pepa2b43	DaPR130321_VB129_O874.m	2272	19.649999618530273	NSTECTLILTEGDSAK	C5:+57.02146	1	a2.a1	1.9999999949504854E-6	48.29999923706055	2	1738.808837890625	1738.8167724609375	-0.007899999618530273	-4.543319194781776
a2	pepa2a4	DaPR130321_VB129_O874.m	2287	19.729999542236328	DKYGVFPLR		1	a2.a1	0.00559999980032444	31.5	2	1094.609130859375	1094.5997314453125	0.009399999864399433	8.58761389607473
a2	pepa2b58	DaPR130321_VB129_O874.m	2314	19.860000610351562	SVVSDLEADDVK		1	a2.a1	1.3000000080864993E-6	74.0	2	1276.6275634765625	1276.6270751953125	5.000000237487257E-4	0.3916570731293868
a2	pepa2a8	DaPR130321_VB129_O874.m	2363	20.1299991607666	EQVLEPMLNGTEK		1	a2.a1	0.0026000000070780516	34.599998474121094	2	1487.7376708984375	1487.741455078125	-0.003700000001117587	-2.486991263494295
a2	pepa2b50	DaPR130321_VB129_O874.m	2374	20.200000762939453	QIMENAEINNIIK	M3:+15.99491	2	a2.a1 a2.a2	1.8000000272877514E-4	36.5	2	1545.79345703125	1545.7945556640625	-0.0010000000474974513	-0.6469165283531862
a2	pepa2b53	DaPR130321_VB129_O874.m	2378	20.209999084472656	RLMDGEEPLPMLPSYK	M3:+15.99491 - M11:+15.99491	1	a2.a1	0.020999999716877937	38.599998474121094	3	1907.921630859375	1907.924560546875	-0.003000000026077032	-1.5723892275998228
a2	pepa2b51	DaPR130321_VB129_O874.m	2409	20.3799991607666	QTTLAFKPIK	Q1:-17.02655	1	a2.a1	0.00800000037997961	31.600000381469727	2	1129.6644287109375	1129.6619873046875	0.0024999999441206455	2.21305131288476
a2	pepa2b69	DaPR130321_VB129_O874.m	2454	20.600000381469727	YSGPEDDAAISLAFSKK		1	a2.a1	0.0020000000949949026	32.20000076293945	3	1798.8907470703125	1798.88623046875	0.0044999998062849045	2.5015477521957035
a2	pepa2b61	DaPR130321_VB129_O874.m	2468	20.68000030517578	SYVDMYLK		1	a2.a1	0.008500000461935997	30.700000762939453	2	1018.4932861328125	1018.4918212890625	0.001500000013038516	1.4727658894109024
a2	pepa2b62	DaPR130321_VB129_O874.m	2476	20.729999542236328	TLAVSGLGVVGR		1	a2.a1	5.400000009103678E-5	69.80000305175781	2	1128.6729736328125	1128.6739501953125	-8.999999845400453E-4	-0.7973959037366848
a2	pepa2b41	DaPR130321_VB129_O874.m	2491	20.809999465942383	MEVSPLQPVNENMQVNK	M1:+15.99491 - M13:+15.99491 - M1:+42.01057	1	a2.a1	2.3000000126671694E-8	54.0	2	2030.9486083984375	2030.95263671875	-0.0038999998942017555	-1.920281065984226
a2	pepa2b41	DaPR130321_VB129_O874.m	2503	20.8799991607666	MEVSPLQPVNENMQVNK	M1:+15.99491 - M13:+15.99491 - M1:+42.01057	1	a2.a1	0.019999999552965164	35.599998474121094	3	2030.9505615234375	2030.95263671875	-0.0020000000949949026	-0.984759594505436
a2	pepa2b25	DaPR130321_VB129_O874.m	2542	21.059999465942383	IFDEILVNAADNKQR		2	a2.a1 a2.a2	0.024000000208616257	34.099998474121094	3	1745.920166015625	1745.91845703125	0.0015999999595806003	0.9164230741344194
a2	pepa2b49	DaPR130321_VB129_O874.m	2611	21.40999984741211	QIMENAEINNIIK		2	a2.a1 a2.a2	3.000000142492354E-4	40.29999923706055	2	1529.802001953125	1529.799560546875	0.002400000113993883	1.5688330523091063
a2	pepa2b30	DaPR130321_VB129_O874.m	2630	21.510000228881836	LMDGEEPLPMLPSYK	M2:+15.99491 - M10:+15.99491	1	a2.a1	1.900000061141327E-4	44.70000076293945	2	1751.8223876953125	1751.823486328125	-0.0010000000474974513	-0.5708337942160381
a2	pepa2a6	DaPR130321_VB129_O874.m	2651	21.649999618530273	ELILFSNSDNER		2	a2.a1 a2.a2	9.499999897855105E-9	64.80000305175781	2	1436.7017822265625	1436.7020263671875	-1.9999999494757503E-4	-0.139207707149471
a2	pepa2a9	DaPR130321_VB129_O874.m	2679	21.809999465942383	EVTFVPGLYK		2	a2.a1 a2.a2	0.0430000014603138	30.899999618530273	2	1152.6300048828125	1152.63037109375	-3.000000142492354E-4	-0.2602742577089657
a2	pepa2b40	DaPR130321_VB129_O874.m	2743	22.1299991607666	MEVSPLQPVNENMQVNK	M1:+15.99491 - M1:+42.01057	1	a2.a1	7.999999979801942E-6	49.70000076293945	2	2014.95849609375	2014.9576416015625	8.999999845400453E-4	0.4466595058666802
a2	pepa2b68	DaPR130321_VB129_O874.m	2767	22.280000686645508	YSGPEDDAAISLAFSK		1	a2.a1	1.100000014578155E-14	67.9000015258789	2	1670.785400390625	1670.791259765625	-0.005799999926239252	-3.4714090658176318
a2	pepa2b29	DaPR130321_VB129_O874.m	2781	22.350000381469727	LMDGEEPLPMLPSYK	M10:+15.99491	1	a2.a1	8.799999704933725E-6	48.099998474121094	2	1735.826171875	1735.8284912109375	-0.002300000051036477	-1.3250157274650824
a2	pepa2b13	DaPR130321_VB129_O874.m	2802	22.459999084472656	GFQQISFVNSIATSK		1	a2.a1	3.400000003761505E-10	56.70000076293945	2	1626.860107421875	1626.8489990234375	0.010999999940395355	6.761537147576954
a2	pepa2b13	DaPR130321_VB129_O874.m	2800	22.459999084472656	GFQQISFVNSIATSK		1	a2.a1	1.3999999737279722E-7	51.5	3	1626.8466796875	1626.8489990234375	-0.002400000113993883	-1.4752445466263628
a2	pepa2b24	DaPR130321_VB129_O874.m	2827	22.610000610351562	IFDEILVNAADNK		2	a2.a1 a2.a2	1.0000000116860974E-7	57.599998474121094	2	1461.7574462890625	1461.7587890625	-0.0013000000035390258	-0.889339618318821
a2	pepa2b24	DaPR130321_VB129_O874.m	2834	22.649999618530273	IFDEILVNAADNK		2	a2.a1 a2.a2	7.300000288523734E-5	62.5	3	1461.75732421875	1461.7587890625	-0.001500000013038516	-1.0261611041863767
a2	pepa2b67	DaPR130321_VB129_O874.m	2862	22.850000381469727	YIFTMLSSLAR	M5:+15.99491	1	a2.a1	2.1999999262334313E-6	53.900001525878906	2	1317.68798828125	1317.6876220703125	5.000000237487257E-4	0.37945262243804045
a2	pepa2b48	DaPR130321_VB129_O874.m	2903	23.1299991607666	QIMENAEINNIIK	M3:+15.99491 - Q1:-17.02655	2	a2.a1 a2.a2	8.499999921696144E-7	53.099998474121094	2	1528.7677001953125	1528.7679443359375	-1.9999999494757503E-4	-0.13082429919372135
a2	pepa2b28	DaPR130321_VB129_O874.m	2929	23.360000610351562	LMDGEEPLPMLPSYK		1	a2.a1	1.700000029813964E-5	44.70000076293945	2	1719.837646484375	1719.8336181640625	0.004100000020116568	2.383951550204812
a2	pepa2b39	DaPR130321_VB129_O874.m	2973	23.700000762939453	MEVSPLQPVNENMQVNK	M1:+42.01057	1	a2.a1	0.002899999963119626	38.5	2	1998.9608154296875	1998.962646484375	-0.0019000000320374966	-0.9504930146539124
a2	pepa2b64	DaPR130321_VB129_O874.m	3065	24.530000686645508	VTIDPENNLISIWNNGK		1	a2.a1	5.80000005356851E-6	49.0	2	1927.0074462890625	1926.991943359375	0.014999999664723873	7.784152765358211
a2	pepa2b47	DaPR130321_VB129_O874.m	3075	24.610000610351562	QIMENAEINNIIK	Q1:-17.02655	2	a2.a1 a2.a2	3.900000137946336E-6	49.79999923706055	2	1512.7691650390625	1512.7730712890625	-0.0038999998942017555	-2.5780468784247272
a2	pepa2b36	DaPR130321_VB129_O874.m	723	10.25	KGKPSSDTVPKPK		1	a2.a2	0.0017000000225380063	44.70000076293945	3	1368.7833251953125	1368.7850341796875	-0.0017000000225380063	-1.2419773595470496
a2	pepa2b35	DaPR130321_VB129_O874.m	764	10.649999618530273	KASGSENEGDYNPGRK		1	a2.a2	0.027000000700354576	32.099998474121094	3	1708.7861328125	1708.7889404296875	-0.00279999990016222	-1.6385873257455303
a2	pepa2b17	DaPR130321_VB129_O874.m	794	10.899999618530273	GKPSSDTVPKPK		1	a2.a2	0.00930000003427267	33.599998474121094	3	1240.687744140625	1240.68994140625	-0.002300000051036477	-1.8538072843804638
a2	pepa2a2	DaPR130321_VB129_O874.m	1090	13.029999732971191	ASGSENEGDYNPGR		1	a2.a2	1.0999999631167157E-6	43.0	2	1452.5970458984375	1452.5989990234375	-0.0019000000320374966	-1.308000372652632
a2	pepa2b23	DaPR130321_VB129_O874.m	1112	13.180000305175781	LAQAEAAGLHK		1	a2.a2	4.1000000783242285E-4	37.20000076293945	2	1108.613037109375	1108.6114501953125	0.0017000000225380063	1.533449814394849
a2	pepa2b59	DaPR130321_VB129_O874.m	1475	15.359999656677246	SYDDAESLK		1	a2.a2	0.023000000044703484	33.70000076293945	2	1027.4576416015625	1027.458251953125	-6.000000284984708E-4	-0.5839653604980187
a2	pepa2a1	DaPR130321_VB129_O874.m	1815	17.229999542236328	AGVSVKPFQVK		1	a2.a2	0.03400000184774399	32.70000076293945	2	1159.6820068359375	1159.683837890625	-0.0017000000225380063	-1.4659168016260145
a2	pepa2b20	DaPR130321_VB129_O874.m	1830	17.299999237060547	GYESDPVKAWK		1	a2.a2	0.007199999876320362	32.0	2	1279.63671875	1279.6322021484375	0.004600000102072954	3.5947830121419164
a2	pepa2b22	DaPR130321_VB129_O874.m	2055	18.5	HVDYVVDQVVGK		1	a2.a2	5.500000042957254E-5	53.79999923706055	2	1357.7091064453125	1357.7115478515625	-0.002300000051036477	-1.6940270226588174
a2	pepa2b10	DaPR130321_VB129_O874.m	2095	18.700000762939453	EYFADMER		1	a2.a2	0.01600000075995922	28.700000762939453	2	1060.442626953125	1060.4407958984375	0.0017999999690800905	1.6974073197128146
a2	pepa2b33	DaPR130321_VB129_O874.m	2110	18.780000686645508	LQLEETMPSPYGR	M7:+15.99491	1	a2.a2	1.6000000186977559E-6	49.29999923706055	2	1536.727783203125	1536.7366943359375	-0.008899999782443047	-5.79149298331095
a2	pepa2b38	DaPR130321_VB129_O874.m	2137	18.90999984741211	KVVEAVNSDSDSEFGIPK		1	a2.a2	1.4999999464748726E-8	49.400001525878906	3	1920.9598388671875	1920.955322265625	0.0044999998062849045	2.34258431423459
a2	pepa2b60	DaPR130321_VB129_O874.m	2325	19.90999984741211	SYVDLYVK		1	a2.a2	6.0999998822808266E-5	33.70000076293945	2	986.5186767578125	986.5197143554688	-0.0010999999940395355	-1.1150309294712957
a2	pepa2b65	DaPR130321_VB129_O874.m	2430	20.479999542236328	VVEAVNSDSDSEFGIPK		1	a2.a2	1.8999999351621E-9	57.79999923706055	2	1792.869384765625	1792.8603515625	0.009100000374019146	5.075688335730322
a2	pepa2b44	DaPR130321_VB129_O874.m	2448	20.559999465942383	NTVEITELPVR		1	a2.a2	1.900000061141327E-4	50.20000076293945	2	1270.699951171875	1270.7005615234375	-6.000000284984708E-4	-0.47218050158027264
a2	pepa2b32	DaPR130321_VB129_O874.m	2527	21.0	LQLEETMPSPYGR		1	a2.a2	0.0024999999441206455	35.20000076293945	2	1520.7305908203125	1520.741943359375	-0.010999999940395355	-7.233311337554056
a2	pepa2a3	DaPR130321_VB129_O874.m	2766	22.280000686645508	ASPITNDGEDEFVPSDGLDKDEYTFSPGK		1	a2.a2	7.999999797903001E-4	39.099998474121094	3	3130.402587890625	3130.401611328125	0.0010000000474974513	0.3194478446084062
a2	pepa2b14	DaPR130321_VB129_O874.m	2820	22.559999465942383	GFQQISFVNSIATTK		1	a2.a2	0.013000000268220901	31.100000381469727	3	1640.8641357421875	1640.86474609375	-6.000000284984708E-4	-0.3656608687137886
a2	pepa2b14	DaPR130321_VB129_O874.m	2817	22.549999237060547	GFQQISFVNSIATTK		1	a2.a2	1.3999999737279722E-6	45.099998474121094	2	1640.8641357421875	1640.86474609375	-5.000000237487257E-4	-0.30471739059482383
a2	pepa2b66	DaPR130321_VB129_O874.m	2841	22.68000030517578	YAGPEDDAAITLAFSK		1	a2.a2	4.799999807347799E-12	66.19999694824219	2	1668.8121337890625	1668.81201171875	1.9999999494757503E-4	0.119845730701321
a3	pepa3b35	DaPR130321_VB129_O874.m	681	9.75	SKGQVKEEGINKSEKR		1	a3.a1	0.0017000000225380063	49.400001525878906	3	1816.9859619140625	1816.988037109375	-0.0020000000949949026	-1.100722764348344
a3	pepa3b34	DaPR130321_VB129_O874.m	694	9.899999618530273	SKGQVKEEGINKSEK		1	a3.a1	0.020999999716877937	33.400001525878906	3	1660.882080078125	1660.8868408203125	-0.004699999932199717	-2.8298134566942474
a3	pepa3b12	DaPR130321_VB129_O874.m	731	10.350000381469727	GQVKEEGINKSEK		1	a3.a1	0.001500000013038516	41.5	3	1445.7584228515625	1445.7598876953125	-0.001500000013038516	-1.037516689876953
a3	pepa3b21	DaPR130321_VB129_O874.m	855	11.399999618530273	KMEEVKEANIR	M2:+15.99491	1	a3.a1	0.019999999552965164	33.099998474121094	3	1362.701904296875	1362.7049560546875	-0.003100000089034438	-2.2748872199082473
a3	pepa3b27	DaPR130321_VB129_O874.m	860	11.460000038146973	NKDEVKAMIEK	M8:+15.99491	1	a3.a1	0.020999999716877937	27.200000762939453	2	1320.6832275390625	1320.6832275390625	9.999999747378752E-5	0.07571838226500818
a3	pepa3b23	DaPR130321_VB129_O874.m	891	11.699999809265137	KTAEAGGVTGKGQDGIGSK		1	a3.a1	4.400000079840538E-7	54.900001525878906	3	1760.912841796875	1760.9140625	-0.0013000000035390258	-0.7382529512504394
a3	pepa3b16	DaPR130321_VB129_O874.m	916	11.859999656677246	LGGKLTGTANK		1	a3.a1	2.3999999393709004E-4	42.29999923706055	2	1059.61474609375	1059.6160888671875	-0.0013000000035390258	-1.2268594420162378
a3	pepa3b37	DaPR130321_VB129_O874.m	1069	12.899999618530273	TAEAGGVTGKGQDGIGSK		1	a3.a1	0.0015999999595806003	40.70000076293945	3	1632.8175048828125	1632.8192138671875	-0.0015999999595806003	-0.9799002522705146
a3	pepa3b20	DaPR130321_VB129_O874.m	1161	13.510000228881836	KGDEVDGVDEVAKK		1	a3.a1	3.699999942909926E-4	47.5	3	1488.754150390625	1488.7545166015625	-3.000000142492354E-4	-0.2015107332363008
a3	pepa3b33	DaPR130321_VB129_O874.m	1169	13.550000190734863	RKGDEVDGVDEVAK		1	a3.a1	2.4000000848900527E-5	51.900001525878906	3	1516.759521484375	1516.7606201171875	-0.0010999999940395355	-0.7252297952952838
a3	pepa3b19	DaPR130321_VB129_O874.m	1396	14.960000038146973	KGDEVDGVDEVAK		1	a3.a1	9.4999996758105E-10	57.70000076293945	2	1360.6593017578125	1360.6595458984375	-9.999999747378752E-5	-0.07349376835316872
a3	pepa3b40	DaPR130321_VB129_O874.m	1436	15.15999984741211	VVDRDSEEAEIIRK		1	a3.a1	0.005900000222027302	50.70000076293945	3	1658.870849609375	1658.8712158203125	-3.000000142492354E-4	-0.18084587362068685
a3	pepa3a2	DaPR130321_VB129_O874.m	1535	15.729999542236328	AESSDKLYR	A1:+42.01057	1	a3.a1	5.799999926239252E-4	54.20000076293945	2	1110.5423583984375	1110.54296875	-6.000000284984708E-4	-0.5402762841079586
a3	pepa3a6	DaPR130321_VB129_O874.m	1537	15.729999542236328	ASLCISTK	C4:+57.02146	1	a3.a1	0.009999999776482582	37.70000076293945	2	879.4608764648438	879.4608764648438	0.0	0.0
a3	pepa3b22	DaPR130321_VB129_O874.m	1576	15.949999809265137	KPPLLNNADSVQAK		1	a3.a1	9.29999988130703E-9	62.20000076293945	2	1494.82763671875	1494.827880859375	-1.9999999494757503E-4	-0.13379466459549524
a3	pepa3b22	DaPR130321_VB129_O874.m	1566	15.90999984741211	KPPLLNNADSVQAK		1	a3.a1	2.500000118743628E-4	51.79999923706055	3	1494.830322265625	1494.827880859375	0.002400000113993883	1.605536091964063
a3	pepa3b29	DaPR130321_VB129_O874.m	1643	16.309999465942383	PIDVNYEK		1	a3.a1	0.03099999949336052	29.200000762939453	2	977.4937744140625	977.4943237304688	-5.000000237487257E-4	-0.5115119460137081
a3	pepa3b39	DaPR130321_VB129_O874.m	1724	16.75	VVDRDSEEAEIIR		1	a3.a1	1.5999999959603883E-5	53.20000076293945	2	1530.7723388671875	1530.7762451171875	-0.0038999998942017555	-2.547726950063295
a3	pepa3b39	DaPR130321_VB129_O874.m	1717	16.709999084472656	VVDRDSEEAEIIR		1	a3.a1	2.4000000848900527E-6	62.099998474121094	3	1530.775390625	1530.7762451171875	-8.999999845400453E-4	-0.5879369943261344
a3	pepa3b30	DaPR130321_VB129_O874.m	1747	16.860000610351562	QLPGVKSEGK	Q1:-17.02655	1	a3.a1	0.02199999988079071	31.0	2	1025.5631103515625	1025.56298828125	9.999999747378752E-5	0.09750741652775359
a3	pepa3a9	DaPR130321_VB129_O874.m	1761	16.950000762939453	GGSDDSSKDPIDVNYEK		1	a3.a1	7.899999764049426E-5	53.29999923706055	3	1825.8070068359375	1825.80908203125	-0.0020000000949949026	-1.0954048343158977
a3	pepa3a9	DaPR130321_VB129_O874.m	1769	17.0	GGSDDSSKDPIDVNYEK		1	a3.a1	7.4000001681895355E-9	53.400001525878906	2	1825.810791015625	1825.80908203125	0.0017999999690800905	0.9858642871233577
a3	pepa3a1	DaPR130321_VB129_O874.m	1853	17.40999984741211	AEPVEVVAPR		1	a3.a1	3.499999875202775E-4	36.400001525878906	2	1066.5885009765625	1066.589599609375	-0.0010000000474974513	-0.9375677841446126
a3	pepa3a3	DaPR130321_VB129_O874.m	1920	17.799999237060547	AESSDKLYRVEYAK	A1:+42.01057	1	a3.a1	0.007799999788403511	48.599998474121094	3	1700.8433837890625	1700.849365234375	-0.006000000052154064	-3.527649287935191
a3	pepa3b25	DaPR130321_VB129_O874.m	1960	18.030000686645508	MIFDVESMKK	M8:+15.99491	1	a3.a1	0.020999999716877937	27.600000381469727	2	1243.604248046875	1243.6064453125	-0.002199999988079071	-1.769048396598044
a3	pepa3b28	DaPR130321_VB129_O874.m	1973	18.100000381469727	NREELGFRPEYSASQLK		1	a3.a1	0.026000000536441803	41.70000076293945	3	2024.016357421875	2024.02001953125	-0.003700000001117587	-1.8280451603312122
a3	pepa3a7	DaPR130321_VB129_O874.m	1996	18.209999084472656	CSESIPKDSLR	C1:+57.02146 - C1:-17.02655	1	a3.a1	0.002899999963119626	30.799999237060547	2	1274.6065673828125	1274.6048583984375	0.0017000000225380063	1.3337466990939333
a3	pepa3b32	DaPR130321_VB129_O874.m	2012	18.280000686645508	QQVPSGESAILDR		1	a3.a1	1.9999999494757503E-5	38.099998474121094	2	1399.7152099609375	1399.718017578125	-0.00279999990016222	-2.000402841857352
a3	pepa3b36	DaPR130321_VB129_O874.m	2038	18.40999984741211	SKLPKPVQDLIK		1	a3.a1	0.009999999776482582	35.099998474121094	3	1365.8460693359375	1365.8468017578125	-7.999999797903001E-4	-0.5857172113012376
a3	pepa3b26	DaPR130321_VB129_O874.m	2210	19.329999923706055	MVDPEKPQLGMIDR		1	a3.a1	0.04899999871850014	31.299999237060547	3	1628.8140869140625	1628.8138427734375	1.9999999494757503E-4	0.12278873723655746
a3	pepa3b11	DaPR130321_VB129_O874.m	2219	19.3799991607666	GIYFADMVSK	M7:+15.99491	1	a3.a1	0.017999999225139618	42.20000076293945	2	1146.5484619140625	1146.5504150390625	-0.0019000000320374966	-1.6571447771642596
a3	pepa3a8	DaPR130321_VB129_O874.m	2232	19.450000762939453	EELGFRPEYSASQLK		1	a3.a1	0.041999999433755875	31.700000762939453	3	1753.876953125	1753.8759765625	0.0010000000474974513	0.5701657704767678
a3	pepa3a4	DaPR130321_VB129_O874.m	2307	19.829999923706055	AMVEYEIDLQK	M2:+15.99491	1	a3.a1	5.100000180391362E-6	53.5	2	1354.656005859375	1354.65625	-3.000000142492354E-4	-0.2214584063294547
a3	pepa3b13	DaPR130321_VB129_O874.m	2319	19.899999618530273	HPDVEVDGFSELR		1	a3.a1	1.6000000186977559E-6	36.79999923706055	2	1499.7142333984375	1499.712890625	0.00139999995008111	0.9335119800815108
a3	pepa3b13	DaPR130321_VB129_O874.m	2317	19.8799991607666	HPDVEVDGFSELR		1	a3.a1	7.600000244565308E-4	47.900001525878906	3	1499.7113037109375	1499.712890625	-0.0015999999595806003	-1.0668708454681657
a3	pepa3a5	DaPR130321_VB129_O874.m	2318	19.8799991607666	AMVEYEIDLQKMPLGK	M2:+15.99491 - M12:+15.99491	1	a3.a1	0.009800000116229057	27.899999618530273	3	1896.9444580078125	1896.9449462890625	-5.000000237487257E-4	-0.26358172635787924
a3	pepa3b18	DaPR130321_VB129_O874.m	2367	20.149999618530273	KFYPLEIDYGQDEEAVKK		1	a3.a1	1.6000000186977559E-6	50.79999923706055	3	2172.090087890625	2172.08642578125	0.003700000001117587	1.7034312986817646
a3	pepa3b24	DaPR130321_VB129_O874.m	2402	20.329999923706055	MAIMVQSPMFDGK	M4:+15.99491 - M9:+15.99491	1	a3.a1	1.9000000293090125E-6	42.599998474121094	2	1486.675537109375	1486.67431640625	0.0013000000035390258	0.8744349648021944
a3	pepa3b15	DaPR130321_VB129_O874.m	2516	20.93000030517578	IAPPEAPVTGYMFGK	M12:+15.99491	1	a3.a1	9.899999895424116E-6	55.900001525878906	3	1593.7977294921875	1593.798583984375	-7.999999797903001E-4	-0.5019454702929659
a3	pepa3b31	DaPR130321_VB129_O874.m	2587	21.280000686645508	QQVPSGESAILDR	Q1:-17.02655	1	a3.a1	1.3000000080864993E-6	47.5	2	1382.689453125	1382.6915283203125	-0.0020000000949949026	-1.4464542915255247
a3	pepa3b17	DaPR130321_VB129_O874.m	2622	21.479999542236328	KFYPLEIDYGQDEEAVK		1	a3.a1	1.9999999494757503E-4	58.20000076293945	3	2043.9921875	2043.991455078125	7.999999797903001E-4	0.39139105880446196
a3	pepa3b10	DaPR130321_VB129_O874.m	2664	21.709999084472656	GIYFADMVSK		1	a3.a1	4.299999854993075E-4	49.099998474121094	2	1130.5550537109375	1130.5555419921875	-3.9999998989515007E-4	-0.3538083491150709
a3	pepa3b41	DaPR130321_VB129_O874.m	2731	22.049999237060547	VVSEDFLQDVSASTK		1	a3.a1	6.500000040432496E-7	53.599998474121094	3	1624.802978515625	1624.806884765625	-0.0038999998942017555	-2.400285185130984
a3	pepa3b41	DaPR130321_VB129_O874.m	2721	22.0	VVSEDFLQDVSASTK		1	a3.a1	1.4999999525016814E-15	74.9000015258789	2	1624.8050537109375	1624.806884765625	-0.0017999999690800905	-1.1078239426217946
a3	pepa3b14	DaPR130321_VB129_O874.m	2768	22.299999237060547	IAPPEAPVTGYMFGK		1	a3.a1	0.023000000044703484	35.29999923706055	3	1577.7998046875	1577.8037109375	-0.003800000064074993	-2.408411158962928
a3	pepa3b38	DaPR130321_VB129_O874.m	3037	24.299999237060547	VFSATLGLVDIVK		1	a3.a1	0.00139999995008111	44.099998474121094	2	1361.807861328125	1361.8043212890625	0.003599999938160181	2.6435515601481407
a4	pepa4b26	DaPR130321_VB129_O874.m	801	10.949999809265137	TKLNQESTAPK		1	a4.a1	0.01600000075995922	41.20000076293945	3	1216.652587890625	1216.653564453125	-0.0010000000474974513	-0.8219266985396475
a4	pepa4b10	DaPR130321_VB129_O874.m	902	11.779999732971191	KHQVSVEGTNQTDVK		1	a4.a1	1.6000000186977559E-6	58.400001525878906	3	1669.8487548828125	1669.850830078125	-0.0020000000949949026	-1.19771183088332
a4	pepa4b19	DaPR130321_VB129_O874.m	954	12.149999618530273	SLATMDSPPHQK	M5:+15.99491	1	a4.a1	2.6000000161729986E-6	47.0	2	1327.6298828125	1327.6314697265625	-0.0015999999595806003	-1.2051536861431391
a4	pepa4a7	DaPR130321_VB129_O874.m	1093	13.050000190734863	HQVSVEGTNQTDVK		1	a4.a1	0.003100000089034438	38.099998474121094	2	1541.7559814453125	1541.755859375	1.9999999494757503E-4	0.1297222214084216
a4	pepa4a2	DaPR130321_VB129_O874.m	1278	14.199999809265137	DAEEDMPQR		1	a4.a1	8.099999977275729E-4	42.29999923706055	2	1090.4488525390625	1090.4473876953125	0.001500000013038516	1.3755821967796202
a4	pepa4b18	DaPR130321_VB129_O874.m	1342	14.609999656677246	QVQKQTLPSK	Q1:-17.02655	1	a4.a1	0.010999999940395355	26.399999618530273	2	1139.64404296875	1139.642333984375	0.0017999999690800905	1.5794428790539903
a4	pepa4b23	DaPR130321_VB129_O874.m	1612	16.149999618530273	SRFTPELQPK		1	a4.a1	0.03799999877810478	36.0	2	1202.6517333984375	1202.6531982421875	-0.00139999995008111	-1.1640928175531957
a4	pepa4b13	DaPR130321_VB129_O874.m	1623	16.209999084472656	NQLVTPEPTSR		1	a4.a1	0.0044999998062849045	35.70000076293945	2	1241.648193359375	1241.64892578125	-6.000000284984708E-4	-0.48322840381064125
a4	pepa4b20	DaPR130321_VB129_O874.m	1842	17.360000610351562	SQASTTVDINTQVEK		1	a4.a1	1.1000000021965661E-8	64.80000305175781	2	1620.8067626953125	1620.807861328125	-0.0010999999940395355	-0.6786739010126541
a4	pepa4a9	DaPR130321_VB129_O874.m	1872	17.559999465942383	LEPSTSTDQPVTPEPTSQATR		1	a4.a1	9.500000160187483E-4	47.20000076293945	3	2242.08642578125	2242.083740234375	0.0026000000070780516	1.159635548138029
a4	pepa4a5	DaPR130321_VB129_O874.m	1887	17.649999618530273	ESQPAIWNRDAEEDMPQR	M15:+15.99491	1	a4.a1	3.9999998989515007E-5	38.79999923706055	3	2187.972412109375	2187.972900390625	-3.000000142492354E-4	-0.13711322210420226
a4	pepa4b17	DaPR130321_VB129_O874.m	1914	17.780000686645508	QTVDKVMGIPK	M7:+15.99491 - Q1:-17.02655	1	a4.a1	0.014000000432133675	28.899999618530273	2	1214.6434326171875	1214.6453857421875	-0.0019000000320374966	-1.5642425800486084
a4	pepa4b22	DaPR130321_VB129_O874.m	1958	18.030000686645508	SQTTTERDSDTDVEEEELPVENR		1	a4.a1	4.200000148557592E-6	65.0	3	2679.185791015625	2679.186767578125	-0.0010000000474974513	-0.37324760617618696
a4	pepa4b29	DaPR130321_VB129_O874.m	1992	18.200000762939453	TPETLVPTAPK		1	a4.a1	5.600000149570405E-4	43.70000076293945	2	1153.6461181640625	1153.646728515625	-6.000000284984708E-4	-0.5200899145880467
a4	pepa4b27	DaPR130321_VB129_O874.m	2059	18.510000228881836	TPEPVVPTAPEPHPTTSTDQPVTPK		1	a4.a1	1.8999999156221747E-5	52.0	3	2623.3193359375	2623.325439453125	-0.006000000052154064	-2.2871733571130473
a4	pepa4b33	DaPR130321_VB129_O874.m	2183	19.149999618530273	VLFTGVVDARGER		1	a4.a1	0.017000000923871994	29.299999237060547	2	1418.7818603515625	1418.7755126953125	0.006399999838322401	4.51093198399233
a4	pepa4a3	DaPR130321_VB129_O874.m	2308	19.850000381469727	DSDTDVEEEELPVENR		1	a4.a1	7.999999979801942E-6	51.5	2	1875.8082275390625	1875.8094482421875	-0.0012000000569969416	-0.6397238579438099
a4	pepa4b25	DaPR130321_VB129_O874.m	2397	20.309999465942383	SSVKTPETVVPTAPELQASASTDQPVTSEPTSR		1	a4.a1	2.0999999605919584E-7	67.80000305175781	3	3397.697998046875	3397.697265625	7.999999797903001E-4	0.235453578482114
a4	pepa4a1	DaPR130321_VB129_O874.m	2498	20.850000381469727	AHEVGAQGGPPVAQVEQDLPISR		1	a4.a1	8.500000112690032E-4	63.70000076293945	3	2355.20361328125	2355.20556640625	-0.0020000000949949026	-0.8491828159385058
a4	pepa4a6	DaPR130321_VB129_O874.m	2530	21.010000228881836	GAGNGVVPAGVILER		1	a4.a1	2.6000000070780516E-4	38.400001525878906	2	1408.7928466796875	1408.7911376953125	0.0017999999690800905	1.2776911501762918
a4	pepa4b31	DaPR130321_VB129_O874.m	2568	21.200000762939453	TPETVVPTAPELQISTSTDQPVTPKPTSR		1	a4.a1	4.400000034365803E-4	37.0	3	3077.605224609375	3077.6005859375	0.004699999932199717	1.5271637111311507
a4	pepa4b30	DaPR130321_VB129_O874.m	2573	21.229999542236328	TPETVVPTAPELQASASTDQPVTSEPTSR		1	a4.a1	3.800000122282654E-4	47.599998474121094	3	2996.47705078125	2996.469970703125	0.0071000000461936	2.3694547636422922
a4	pepa4b24	DaPR130321_VB129_O874.m	2585	21.280000686645508	SSVKTPESIVPIAPELQPSTSR		1	a4.a1	7.300000106624793E-6	60.900001525878906	3	2323.250244140625	2323.250732421875	-6.000000284984708E-4	-0.2582588354004306
a4	pepa4b32	DaPR130321_VB129_O874.m	2685	21.829999923706055	TPKPVEPAASDLEPFTPTDQSVTPEAIAQGGQSK		1	a4.a1	0.002899999963119626	50.099998474121094	3	3493.74169921875	3493.733642578125	0.007899999618530273	2.2611911572917274
a4	pepa4b28	DaPR130321_VB129_O874.m	2794	22.43000030517578	TPESIVPIAPELQPSTSR		1	a4.a1	2.099999983329326E-4	53.20000076293945	3	1922.023681640625	1922.0234375	3.000000142492354E-4	0.15608551300469528
a4	pepa4b28	DaPR130321_VB129_O874.m	2791	22.40999984741211	TPESIVPIAPELQPSTSR		1	a4.a1	5.699999746866524E-4	44.0	2	1922.028076171875	1922.0234375	0.004800000227987766	2.4973682080751245
a4	pepa4b16	DaPR130321_VB129_O874.m	2849	22.729999542236328	QEAKPEAFVLSPLEMSST	M15:+15.99491	1	a4.a1	0.01899999938905239	32.20000076293945	2	1979.966796875	1979.9635009765625	0.0034000000450760126	1.7172033946075551
a4	pepa4b12	DaPR130321_VB129_O874.m	2868	22.8799991607666	MPDCSVALPFPSISK	C4:+57.02146 - M1:+15.99491	1	a4.a1	0.0019000000320374966	37.5	2	1664.800048828125	1664.802734375	-0.0026000000070780516	-1.5617465981962981
a4	pepa4b11	DaPR130321_VB129_O874.m	2936	23.40999984741211	MPDCSVALPFPSISK	C4:+57.02146	1	a4.a1	6.000000284984708E-4	46.70000076293945	2	1648.804931640625	1648.8077392578125	-0.00279999990016222	-1.6981967233017723
a4	pepa4b21	DaPR130321_VB129_O874.m	2961	23.610000610351562	SQLPAEGDAGAEWAAAVLK		1	a4.a1	1.4000000270186774E-8	79.80000305175781	2	1883.9541015625	1883.9501953125	0.004000000189989805	2.123198479419625
a4	pepa4a8	DaPR130321_VB129_O874.m	2965	23.6299991607666	LDVSLPFVSR		1	a4.a1	0.0013000000035390258	40.599998474121094	2	1132.63525390625	1132.636474609375	-0.0012000000569969416	-1.0594750247742102
a4	pepa4a4	DaPR130321_VB129_O874.m	2968	23.65999984741211	ENLTDLVVDTDTLGESTQPQR		1	a4.a1	0.009499999694526196	34.0	2	2331.131591796875	2331.131591796875	1.9999999494757503E-4	0.0857952402392744
a4	pepa4a4	DaPR130321_VB129_O874.m	2970	23.68000030517578	ENLTDLVVDTDTLGESTQPQR		1	a4.a1	0.014000000432133675	39.70000076293945	3	2331.131103515625	2331.131591796875	-3.9999998989515007E-4	-0.1715904804785488
a4	pepa4b15	DaPR130321_VB129_O874.m	2999	23.90999984741211	QEAKPEAFVLSPLEMSST		1	a4.a1	1.3000000035390258E-4	42.900001525878906	2	1963.9722900390625	1963.968505859375	0.003800000064074993	1.934857943362093
a4	pepa4b14	DaPR130321_VB129_O874.m	3119	25.059999465942383	QEAKPEAFVLSPLEMSST	M15:+15.99491 - Q1:-17.02655	1	a4.a1	0.023000000044703484	30.5	2	1962.9332275390625	1962.9368896484375	-0.003599999938160181	-1.8339865928165129
a5	pepa5b27	DaPR130321_VB129_O874.m	866	11.5	VHFEESSK		1	a5.a1	0.014999999664723873	25.200000762939453	2	962.4569091796875	962.4581909179688	-0.0013000000035390258	-1.350708026391378
a5	pepa5b11	DaPR130321_VB129_O874.m	928	11.960000038146973	LYRETNEPVKTK		1	a5.a1	0.0071000000461936	41.29999923706055	3	1477.798583984375	1477.80126953125	-0.0027000000700354576	-1.8270386727248396
a5	pepa5b10	DaPR130321_VB129_O874.m	1045	12.75	LYRETNEPVK		1	a5.a1	0.04800000041723251	35.20000076293945	3	1248.6573486328125	1248.65869140625	-0.00139999995008111	-1.1212030635084262
a5	pepa5a7	DaPR130321_VB129_O874.m	1072	12.90999984741211	IMATPEQVGKMK	M2:+15.99491 - M11:+15.99491	1	a5.a1	4.900000058114529E-4	42.900001525878906	3	1364.6910400390625	1364.691650390625	-6.000000284984708E-4	-0.43965977832921355
a5	pepa5a6	DaPR130321_VB129_O874.m	1295	14.3100004196167	IMATPEQVGK	M2:+15.99491	1	a5.a1	0.0017000000225380063	46.20000076293945	2	1089.5596923828125	1089.561279296875	-0.0015999999595806003	-1.4684809289598892
a5	pepa5b25	DaPR130321_VB129_O874.m	1680	16.510000228881836	VEYSEEELK		1	a5.a1	0.001500000013038516	46.0	2	1125.52880859375	1125.5313720703125	-0.0026000000070780516	-2.3100200239604054
a5	pepa5b12	DaPR130321_VB129_O874.m	1693	16.579999923706055	KMPFTEKIMATPEQVGK	M2:+15.99491 - M9:+15.99491	1	a5.a1	0.010999999940395355	35.400001525878906	3	1967.006103515625	1966.998046875	0.00800000037997961	4.067111501554022
a5	pepa5b26	DaPR130321_VB129_O874.m	1706	16.649999618530273	VEYSEEELKTHISK		1	a5.a1	5.999999848427251E-5	39.5	2	1691.8519287109375	1691.84912109375	0.002899999963119626	1.7141008184257165
a5	pepa5b19	DaPR130321_VB129_O874.m	2298	19.780000686645508	QIILEKEETEELKR	Q1:-17.02655	1	a5.a1	1.8000000636675395E-5	46.900001525878906	2	1740.9422607421875	1740.938232421875	0.004100000020116568	2.355051973563086
a5	pepa5b19	DaPR130321_VB129_O874.m	2295	19.780000686645508	QIILEKEETEELKR	Q1:-17.02655	1	a5.a1	2.2000000171829015E-4	48.5	3	1740.9371337890625	1740.938232421875	-0.0010999999940395355	-0.6318432058955304
a5	pepa5b19	DaPR130321_VB129_O874.m	1805	17.18000030517578	QIILEKEETEELKR	Q1:-17.02655	1	a5.a1	3.3000000985339284E-4	39.20000076293945	3	1740.9393310546875	1740.938232421875	0.0010999999940395355	0.6318432058955304
a5	pepa5a9	DaPR130321_VB129_O874.m	1898	17.709999084472656	IMLFTNEDNPHGNDSAK	M2:+15.99491	1	a5.a1	5.600000149570405E-4	55.599998474121094	3	1918.85791015625	1918.8603515625	-0.002400000113993883	-1.2507424586888765
a5	pepa5a9	DaPR130321_VB129_O874.m	1917	17.799999237060547	IMLFTNEDNPHGNDSAK	M2:+15.99491	1	a5.a1	4.600000102072954E-5	40.79999923706055	2	1918.8544921875	1918.8603515625	-0.005799999926239252	-3.022627426491144
a5	pepa5b18	DaPR130321_VB129_O874.m	1980	18.1299991607666	QIILEKEETEELK		1	a5.a1	0.014999999664723873	33.5	2	1601.867431640625	1601.8636474609375	0.003800000064074993	2.372236906741876
a5	pepa5a8	DaPR130321_VB129_O874.m	2071	18.559999465942383	IMLFTNEDNPHGNDSAK		1	a5.a1	1.3999999737279722E-6	53.5	2	1902.8623046875	1902.865478515625	-0.003100000089034438	-1.6291220393848682
a5	pepa5a8	DaPR130321_VB129_O874.m	2058	18.510000228881836	IMLFTNEDNPHGNDSAK		1	a5.a1	0.004000000189989805	37.5	3	1902.861328125	1902.865478515625	-0.00419999985024333	-2.2071974596541835
a5	pepa5b22	DaPR130321_VB129_O874.m	2079	18.610000610351562	TEGDEEAEEEQEENLEASGDYK		1	a5.a1	0.0013000000035390258	35.5	3	2501.0029296875	2500.99609375	0.006800000090152025	2.718916717681109
a5	pepa5b13	DaPR130321_VB129_O874.m	2102	18.729999542236328	KQELLEALTK		1	a5.a1	0.0019000000320374966	37.400001525878906	2	1172.700439453125	1172.68896484375	0.012000000104308128	10.232892492432567
a5	pepa5a5	DaPR130321_VB129_O874.m	2118	18.809999465942383	ILELDQFKGQQGQK		1	a5.a1	5.4000001910026185E-6	65.19999694824219	2	1631.8857421875	1631.8759765625	0.009999999776482582	6.127916532938547
a5	pepa5b24	DaPR130321_VB129_O874.m	2310	19.850000381469727	TFNTSTGGLLLPSDTKR		1	a5.a1	9.699999736767495E-8	52.20000076293945	2	1807.9573974609375	1807.955322265625	0.002199999988079071	1.216844222301997
a5	pepa5b20	DaPR130321_VB129_O874.m	2322	19.899999618530273	SDSFENPVLQQHFR		1	a5.a1	3.199999980552093E-7	55.099998474121094	2	1703.8189697265625	1703.81396484375	0.004999999888241291	2.9345926206795827
a5	pepa5b20	DaPR130321_VB129_O874.m	2316	19.8799991607666	SDSFENPVLQQHFR		1	a5.a1	0.0034000000450760126	39.099998474121094	3	1703.8140869140625	1703.81396484375	9.999999747378752E-5	0.05869185224277588
a5	pepa5a3	DaPR130321_VB129_O874.m	2333	19.959999084472656	ELVYPPDYNPEGK		1	a5.a1	0.004000000189989805	31.600000381469727	2	1520.7283935546875	1520.7271728515625	0.0013000000035390258	0.8548541952474984
a5	pepa5a4	DaPR130321_VB129_O874.m	2386	20.25	GTLGKFTVPMLK	M10:+15.99491	1	a5.a1	0.032999999821186066	29.600000381469727	2	1307.7401123046875	1307.7396240234375	6.000000284984708E-4	0.4588069501576236
a5	pepa5b15	DaPR130321_VB129_O874.m	2519	20.950000762939453	NIYVLQELDNPGAKR		1	a5.a1	6.399999983841553E-5	37.79999923706055	2	1729.9210205078125	1729.923583984375	-0.0024999999441206455	-1.4451505068002044
a5	pepa5b17	DaPR130321_VB129_O874.m	2601	21.360000610351562	QIILEKEETEELK	Q1:-17.02655	1	a5.a1	1.5999999902760464E-7	61.400001525878906	2	1584.837158203125	1584.837158203125	9.999999747378752E-5	0.0630979636968928
a5	pepa5b23	DaPR130321_VB129_O874.m	2620	21.459999084472656	TFNTSTGGLLLPSDTK		1	a5.a1	2.399999914359796E-7	70.5	2	1651.85595703125	1651.854248046875	0.0017999999690800905	1.0896844992276895
a5	pepa5b21	DaPR130321_VB129_O874.m	2708	21.950000762939453	SGWESYYK	S1:+42.01057	1	a5.a1	2.300000051036477E-5	44.099998474121094	2	1061.45654296875	1061.4578857421875	-0.0013000000035390258	-1.2247306473492785
a5	pepa5b14	DaPR130321_VB129_O874.m	2784	22.3799991607666	NIYVLQELDNPGAK		1	a5.a1	9.200000204145908E-5	71.19999694824219	2	1573.8232421875	1573.822509765625	7.999999797903001E-4	0.5083165190650608
a5	pepa5b14	DaPR130321_VB129_O874.m	2792	22.40999984741211	NIYVLQELDNPGAK		1	a5.a1	5.799999926239252E-4	53.099998474121094	3	1573.8240966796875	1573.822509765625	0.0015999999595806003	1.0166330381301216
a5	pepa5a1	DaPR130321_VB129_O874.m	2899	23.110000610351562	DIISIAEDEDLR		1	a5.a1	2.499999936844688E-5	68.80000305175781	2	1388.6905517578125	1388.6907958984375	-1.9999999494757503E-4	-0.14402053757271546
a5	pepa5a2	DaPR130321_VB129_O874.m	3026	24.200000762939453	DSLIFLVDASK		1	a5.a1	0.002099999925121665	56.70000076293945	2	1207.656005859375	1207.6573486328125	-0.0013000000035390258	-1.0764642843524732
a5	pepa5b16	DaPR130321_VB129_O874.m	3157	25.450000762939453	QELLEALTK	Q1:-17.02655	1	a5.a1	0.014000000432133675	34.20000076293945	2	1027.567626953125	1027.5673828125	1.9999999494757503E-4	0.19463443302391098
a6	pepa6a9	DaPR130321_VB129_O874.m	889	11.699999809265137	EEASGSSVTAEEAKK		1	a6.a1	7.100000220816582E-5	51.099998474121094	2	1522.7257080078125	1522.7235107421875	0.002199999988079071	1.4447796809854032
a6	pepa6a8	DaPR130321_VB129_O874.m	1059	12.829999923706055	EEASGSSVTAEEAK		1	a6.a1	4.999999987376214E-7	49.900001525878906	2	1394.625732421875	1394.6285400390625	-0.00279999990016222	-2.007702997447474
a6	pepa6a6	DaPR130321_VB129_O874.m	1179	13.609999656677246	EDGSGDRGDGPFR		1	a6.a1	5.90000010561198E-4	36.599998474121094	2	1364.5833740234375	1364.5830078125	5.000000237487257E-4	0.366412318551623
a6	pepa6a6	DaPR130321_VB129_O874.m	1166	13.529999732971191	EDGSGDRGDGPFR		1	a6.a1	0.008299999870359898	33.0	3	1364.58203125	1364.5830078125	-8.999999845400453E-4	-0.6595421307369155
a6	pepa6a3	DaPR130321_VB129_O874.m	1350	14.680000305175781	ALQEKVEIK		1	a6.a1	0.013000000268220901	45.5	2	1057.6243896484375	1057.6256103515625	-0.0012000000569969416	-1.1346170565953417
a6	pepa6b19	DaPR130321_VB129_O874.m	1533	15.710000038146973	KYAPTEAQLN		1	a6.a1	0.003599999938160181	35.29999923706055	2	1134.5751953125	1134.579345703125	-0.004100000020116568	-3.6136741212891574
a6	pepa6b18	DaPR130321_VB129_O874.m	1588	16.010000228881836	KVITMFVQR	M5:+15.99491	1	a6.a1	0.0017000000225380063	40.29999923706055	2	1137.6435546875	1137.645263671875	-0.0017000000225380063	-1.4943146838682118
a6	pepa6b16	DaPR130321_VB129_O874.m	1702	16.610000610351562	KKDQVTAQEIFQDNHEDGPTAK		1	a6.a1	2.5999999706982635E-5	56.70000076293945	3	2499.205810546875	2499.21142578125	-0.00570000009611249	-2.2807194450668287
a6	pepa6a1	DaPR130321_VB129_O874.m	1869	17.549999237060547	AFREEAIKFSEEQR		1	a6.a1	0.0012000000569969416	40.20000076293945	3	1739.8682861328125	1739.8714599609375	-0.0031999999191612005	-1.8392162828126652
a6	pepa6b11	DaPR130321_VB129_O874.m	1882	17.610000610351562	GITEQQKEGLEIVK		1	a6.a1	0.03400000184774399	45.900001525878906	2	1571.8636474609375	1571.8642578125	-6.000000284984708E-4	-0.3817123683017429
a6	pepa6b22	DaPR130321_VB129_O874.m	1924	17.829999923706055	VITMFVQR	M4:+15.99491	1	a6.a1	8.900000248104334E-4	41.20000076293945	2	1009.5499267578125	1009.55029296875	-3.9999998989515007E-4	-0.39621601091203074
a6	pepa6b17	DaPR130321_VB129_O874.m	1948	17.959999084472656	KVITMFVQR		1	a6.a1	0.0024999999441206455	42.400001525878906	2	1121.654052734375	1121.650390625	0.003700000001117587	3.2987105715319127
a6	pepa6b12	DaPR130321_VB129_O874.m	2203	19.280000686645508	GTDGTDNPLSGGDQYQNITVHR		1	a6.a1	9.100000170292333E-5	52.79999923706055	3	2345.06982421875	2345.07568359375	-0.005900000222027302	-2.515910366264064
a6	pepa6a5	DaPR130321_VB129_O874.m	2238	19.479999542236328	DQVTAQEIFQDNHEDGPTAK		1	a6.a1	3.3999999868683517E-4	45.0	3	2243.020751953125	2243.021484375	-7.999999797903001E-4	-0.35666175529888594
a6	pepa6b26	DaPR130321_VB129_O874.m	2259	19.579999923706055	YGSDIVPFSKVDEEQMK	M16:+15.99491	1	a6.a1	0.006500000134110451	35.70000076293945	3	1987.939208984375	1987.9322509765625	0.0071000000461936	3.5715503094764713
a6	pepa6b24	DaPR130321_VB129_O874.m	2364	20.1299991607666	YGSDIVPFSK		1	a6.a1	9.899999713525176E-5	35.20000076293945	2	1112.5615234375	1112.562744140625	-0.0010999999940395355	-0.9887082772030146
a6	pepa6a7	DaPR130321_VB129_O874.m	2371	20.18000030517578	EDIIQGFR		1	a6.a1	2.800000074785203E-4	42.79999923706055	2	977.5108642578125	977.5054931640625	0.005400000140070915	5.524265774294315
a6	pepa6b13	DaPR130321_VB129_O874.m	2417	20.40999984741211	HIEIFTDLSSR		1	a6.a1	0.012000000104308128	32.099998474121094	3	1317.68212890625	1317.68017578125	0.0020000000949949026	1.5178190669895344
a6	pepa6b13	DaPR130321_VB129_O874.m	2405	20.350000381469727	HIEIFTDLSSR		1	a6.a1	2.2000000043931323E-8	39.5	2	1317.672119140625	1317.68017578125	-0.00800000037997961	-6.071276267958138
a6	pepa6a4	DaPR130321_VB129_O874.m	2421	20.43000030517578	AVDALIDSMSLAK	M9:+15.99491	1	a6.a1	8.300000131633567E-10	65.30000305175781	2	1349.6983642578125	1349.698486328125	-9.999999747378752E-5	-0.07409061985824628
a6	pepa6b25	DaPR130321_VB129_O874.m	2441	20.530000686645508	YGSDIVPFSKVDEEQMK		1	a6.a1	0.01899999938905239	29.899999618530273	2	1971.9324951171875	1971.937255859375	-0.004699999932199717	-2.3834429408107334
a6	pepa6b25	DaPR130321_VB129_O874.m	2433	20.5	YGSDIVPFSKVDEEQMK		1	a6.a1	1.2000000424450263E-5	49.900001525878906	3	1971.934326171875	1971.937255859375	-0.002899999963119626	-1.4706350085443256
a6	pepa6b15	DaPR130321_VB129_O874.m	2443	20.549999237060547	KDEKTDTLEDLFPTTK		1	a6.a1	0.008799999952316284	37.20000076293945	3	1880.9490966796875	1880.94921875	-9.999999747378752E-5	-0.053164644997828976
a6	pepa6b10	DaPR130321_VB129_O874.m	2487	20.799999237060547	FFMGNQVLK		1	a6.a1	0.0024999999441206455	40.599998474121094	2	1083.56591796875	1083.5660400390625	-0.0	-0.0
a6	pepa6a2	DaPR130321_VB129_O874.m	2501	20.860000610351562	ALIDSMSLAK		1	a6.a1	0.01600000075995922	35.29999923706055	2	1048.568115234375	1048.571044921875	-0.003000000026077032	-2.861036494003657
a6	pepa6b14	DaPR130321_VB129_O874.m	2682	21.809999465942383	IKTLFPLIEAK		1	a6.a1	0.0015999999595806003	36.5	2	1272.791259765625	1272.79296875	-0.0017000000225380063	-1.33564535967508
a6	pepa6b14	DaPR130321_VB129_O874.m	2680	21.809999465942383	IKTLFPLIEAK		1	a6.a1	0.006500000134110451	41.599998474121094	3	1272.79248046875	1272.79296875	-6.000000284984708E-4	-0.4714042607319917
a6	pepa6b21	DaPR130321_VB129_O874.m	2838	22.68000030517578	TDTLEDLFPTTKIPNPR		1	a6.a1	7.600000244565308E-4	46.79999923706055	3	1958.022705078125	1958.0234375	-6.000000284984708E-4	-0.30643148442827095
a6	pepa6b20	DaPR130321_VB129_O874.m	2911	23.200000762939453	KYAPTEAQLNAVDALIDSMSLAK	M19:+15.99491	1	a6.a1	1.9000000293090125E-6	58.599998474121094	3	2465.259765625	2465.259521484375	1.9999999494757503E-4	0.08112735929203575
a6	pepa6b23	DaPR130321_VB129_O874.m	3101	24.850000381469727	YAPTEAQLNAVDALIDSMSLAK	M18:+15.99491	1	a6.a1	0.004000000189989805	34.900001525878906	2	2337.16845703125	2337.164794921875	0.003800000064074993	1.6259016361753886
a6	pepa6b23	DaPR130321_VB129_O874.m	3094	24.780000686645508	YAPTEAQLNAVDALIDSMSLAK	M18:+15.99491	1	a6.a1	1.1000000085914508E-4	55.900001525878906	3	2337.164306640625	2337.164794921875	-5.000000237487257E-4	-0.21393443236656287
a7	pepa7b14	DaPR130321_VB129_O874.m	744	10.479999542236328	KRKAEEDAALQAK		1	a7.a1	6.900000153109431E-5	46.599998474121094	3	1457.8070068359375	1457.8074951171875	-5.000000237487257E-4	-0.342980829377978
a7	pepa7b11	DaPR130321_VB129_O874.m	908	11.8100004196167	KAEEDAALQAK		1	a7.a1	2.1999999262334313E-6	48.5	2	1173.610107421875	1173.6114501953125	-0.0013000000035390258	-1.1076919906692115
a7	pepa7b12	DaPR130321_VB129_O874.m	932	11.979999542236328	KGAAPAPPGKTGPAVAK		1	a7.a1	3.100000030826777E-4	42.0	3	1517.8785400390625	1517.8802490234375	-0.0017999999690800905	-1.1858642802936272
a7	pepa7a1	DaPR130321_VB129_O874.m	957	12.15999984741211	AALAPAKESPR		1	a7.a1	6.799999973736703E-4	45.400001525878906	2	1110.6263427734375	1110.626953125	-6.000000284984708E-4	-0.5402354290162282
a7	pepa7a4	DaPR130321_VB129_O874.m	1061	12.850000381469727	ASEAQPPVAR		1	a7.a1	7.499999810534064E-6	36.099998474121094	2	1025.5377197265625	1025.537841796875	-9.999999747378752E-5	-0.0975098074377973
a7	pepa7b10	DaPR130321_VB129_O874.m	1323	14.5	KAAPAPGKVGDVTPQVK		1	a7.a1	3.100000030826777E-4	46.900001525878906	3	1662.948486328125	1662.9542236328125	-0.00570000009611249	-3.4276349974688625
a7	pepa7b20	DaPR130321_VB129_O874.m	1337	14.579999923706055	VGDVTPQVK		1	a7.a1	2.9000000722589903E-5	41.79999923706055	2	942.5257568359375	942.52587890625	-1.9999999494757503E-4	-0.2121957597383577
a7	pepa7b19	DaPR130321_VB129_O874.m	1375	14.829999923706055	TGPAAAQVQVGK		1	a7.a1	1.700000029813964E-5	45.20000076293945	2	1126.6231689453125	1126.6219482421875	0.0013000000035390258	1.15389195600827
a7	pepa7a5	DaPR130321_VB129_O874.m	1404	15.0	GPASVPSVGK		1	a7.a1	2.0000000233721948E-7	51.400001525878906	2	898.5000610351562	898.4996948242188	3.9999998989515007E-4	0.4451865617755224
a7	pepa7a9	DaPR130321_VB129_O874.m	1411	15.029999732971191	LPEVQQATK		1	a7.a1	8.399999933317304E-4	42.900001525878906	2	1013.5618286132812	1013.56298828125	-0.0012000000569969416	-1.183942261972137
a7	pepa7a3	DaPR130321_VB129_O874.m	1467	15.329999923706055	AGPVAVQVK		1	a7.a1	3.9999998989515007E-4	41.20000076293945	2	868.5244140625	868.5255126953125	-0.0010999999940395355	-1.2665143141574318
a7	pepa7a7	DaPR130321_VB129_O874.m	1543	15.760000228881836	GSLGSQGAKDEPEEELQK		1	a7.a1	3.499999875202775E-4	49.20000076293945	3	1901.907470703125	1901.9090576171875	-0.0015999999595806003	-0.8412599714863155
a7	pepa7b17	DaPR130321_VB129_O874.m	1560	15.880000114440918	SPAGPAATPAQAQAASTPR		1	a7.a1	0.0026000000070780516	37.400001525878906	3	1749.8924560546875	1749.8883056640625	0.00419999985024333	2.4001531050003093
a7	pepa7b17	DaPR130321_VB129_O874.m	1564	15.899999618530273	SPAGPAATPAQAQAASTPR		1	a7.a1	1.500000053056283E-7	69.30000305175781	2	1749.888916015625	1749.8883056640625	6.99999975040555E-4	0.40002551750005155
a7	pepa7b18	DaPR130321_VB129_O874.m	1685	16.530000686645508	SPQVKPASTMGMGPLGK	M12:+15.99491	1	a7.a1	1.1000000199601345E-7	45.400001525878906	3	1701.86474609375	1701.86669921875	-0.0019000000320374966	-1.116421182052449
a7	pepa7b16	DaPR130321_VB129_O874.m	1810	17.200000762939453	SLGNILQAKPTSSPAKGPPQK		1	a7.a1	0.03700000047683716	33.900001525878906	3	2119.190185546875	2119.1875	0.00279999990016222	1.3212610494173922
a7	pepa7a6	DaPR130321_VB129_O874.m	2009	18.280000686645508	GSLGQGTAPVLPGK		1	a7.a1	2.800000009628434E-9	57.0	2	1281.7169189453125	1281.716552734375	3.9999998989515007E-4	0.31208147311650325
a7	pepa7b13	DaPR130321_VB129_O874.m	2048	18.459999084472656	KNPASLPLTQAALK		1	a7.a1	5.90000010561198E-4	38.70000076293945	3	1451.854736328125	1451.8585205078125	-0.003700000001117587	-2.548457682931425
a7	pepa7a2	DaPR130321_VB129_O874.m	2089	18.65999984741211	AASVPVKGSLGQGTAPVLPGK		1	a7.a1	0.002099999925121665	41.400001525878906	3	1934.1156005859375	1934.107421875	0.008200000040233135	4.239681802308443
a7	pepa7a8	DaPR130321_VB129_O874.m	2240	19.479999542236328	LASTNSSVLGADLPSSMKEK		1	a7.a1	1.1999999696854502E-4	35.5	3	2035.036376953125	2035.0379638671875	-0.0017000000225380063	-0.835365262330287
a7	pepa7b15	DaPR130321_VB129_O874.m	2452	20.600000381469727	KSAEPSANTTLVSETEEEGSVPAFGAAAK		1	a7.a1	0.002199999988079071	38.400001525878906	3	2878.391845703125	2878.395751953125	-0.003700000001117587	-1.28543825101429
a8	pepa8b10	DaPR130321_VB129_O874.m	796	10.899999618530273	MSELSSSRPK	M1:+15.99491	1	a8.a1	1.6999999934341758E-4	37.20000076293945	2	1137.5579833984375	1137.5572509765625	7.999999797903001E-4	0.7032612900172905
a8	pepa8a6	DaPR130321_VB129_O874.m	1062	12.850000381469727	EYNVNDDSMK	M9:+15.99491	1	a8.a1	0.04399999976158142	32.400001525878906	2	1230.4918212890625	1230.4947509765625	-0.002899999963119626	-2.3567755659405187
a8	pepa8a7	DaPR130321_VB129_O874.m	1298	14.329999923706055	GDSPLHSIR		1	a8.a1	3.699999942909926E-4	33.29999923706055	2	981.51123046875	981.5115966796875	-3.9999998989515007E-4	-0.40753465496311253
a8	pepa8a8	DaPR130321_VB129_O874.m	1384	14.899999618530273	LGQKQEVIITK		1	a8.a1	3.000000142492354E-4	45.900001525878906	3	1256.7569580078125	1256.7576904296875	-7.999999797903001E-4	-0.6365586507903357
a8	pepa8a8	DaPR130321_VB129_O874.m	1382	14.880000114440918	LGQKQEVIITK		1	a8.a1	3.9999998989515007E-5	44.900001525878906	2	1256.760986328125	1256.7576904296875	0.0032999999821186066	2.6258044866153405
a8	pepa8a4	DaPR130321_VB129_O874.m	1875	17.579999923706055	ELAAGAFGTK		1	a8.a1	0.03799999877810478	31.700000762939453	2	964.5109252929688	964.5101928710938	6.99999975040555E-4	0.7257569491897631
a8	pepa8a1	DaPR130321_VB129_O874.m	2073	18.579999923706055	AGGVGLNLSAASR		1	a8.a1	9.000000034120603E-8	64.9000015258789	2	1172.6373291015625	1172.6385498046875	-0.0013000000035390258	-1.1086110069940576
a8	pepa8a3	DaPR130321_VB129_O874.m	2093	18.68000030517578	AVLDLESER		1	a8.a1	0.020999999716877937	42.599998474121094	2	1031.5347900390625	1031.5372314453125	-0.002400000113993883	-2.326624808908917
a8	pepa8a2	DaPR130321_VB129_O874.m	2146	18.959999084472656	ASGFVFTR		1	a8.a1	8.500000112690032E-4	40.900001525878906	2	884.4660034179688	884.462890625	0.003100000089034438	3.504952126192477
a8	pepa8b13	DaPR130321_VB129_O874.m	2202	19.280000686645508	YYTGVVNNNEMVALQR	M11:+15.99491	1	a8.a1	3.3000000985339284E-4	55.599998474121094	2	1886.914306640625	1886.9068603515625	0.007400000002235174	3.9217622012654245
a8	pepa8b12	DaPR130321_VB129_O874.m	2561	21.15999984741211	TAVQYIESSDSEEIETSELPQK		1	a8.a1	0.010999999940395355	35.099998474121094	3	2483.17236328125	2483.16748046875	0.004800000227987766	1.9330150969445143
a8	pepa8a5	DaPR130321_VB129_O874.m	2741	22.110000610351562	ELAGALAYIMDNK	M10:+15.99491	1	a8.a1	0.0019000000320374966	48.5	2	1424.7120361328125	1424.7093505859375	0.0027000000700354576	1.895123429157697
a8	pepa8a9	DaPR130321_VB129_O874.m	2831	22.6299991607666	LSYPTFFPR		1	a8.a1	0.009200000204145908	39.20000076293945	2	1127.58740234375	1127.5887451171875	-0.00139999995008111	-1.241587374957003
a8	pepa8b11	DaPR130321_VB129_O874.m	2863	22.850000381469727	QALAWMVSR	M6:+15.99491 - Q1:-17.02655	1	a8.a1	1.9999999494757503E-5	40.29999923706055	2	1060.524658203125	1060.5247802734375	-9.999999747378752E-5	-0.09429293811315213
a9	pepa9a4	DaPR130321_VB129_O874.m	1554	15.850000381469727	GASFVTSTNPR		1	a9.a1	0.007400000002235174	34.099998474121094	2	1136.571044921875	1136.5699462890625	0.0012000000569969416	1.0558083652616193
a9	pepa9a8	DaPR130321_VB129_O874.m	1661	16.399999618530273	LTTTGQVTSPVK		1	a9.a1	3.800000122282654E-4	44.599998474121094	2	1231.689697265625	1231.689697265625	9.999999747378752E-5	0.08118927818897037
a9	pepa9a6	DaPR130321_VB129_O874.m	1719	16.709999084472656	LQNELDMVK	M7:+15.99491	1	a9.a1	0.017999999225139618	38.400001525878906	2	1105.5516357421875	1105.55615234375	-0.0044999998062849045	-4.070349386365426
a9	pepa9b10	DaPR130321_VB129_O874.m	1837	17.329999923706055	NLQDVVER		1	a9.a1	0.007699999958276749	38.29999923706055	2	972.509765625	972.5112915039062	-0.0015999999595806003	-1.6452250719951396
a9	pepa9a7	DaPR130321_VB129_O874.m	2015	18.299999237060547	LTKEDEQQQALQDIASR		1	a9.a1	0.00570000009611249	53.0	3	1972.9940185546875	1972.9937744140625	9.999999747378752E-5	0.050684395850912105
a9	pepa9a5	DaPR130321_VB129_O874.m	2080	18.610000610351562	LQNELDMVK		1	a9.a1	0.007699999958276749	31.5	2	1089.55908203125	1089.561279296875	-0.002199999988079071	-2.019161317387117
a9	pepa9a3	DaPR130321_VB129_O874.m	2087	18.65999984741211	DLEQGDVSETIR		1	a9.a1	1.0999999631167157E-6	65.4000015258789	2	1361.6533203125	1361.6546630859375	-0.00139999995008111	-1.0281608017324084
a9	pepa9a2	DaPR130321_VB129_O874.m	2426	20.459999084472656	ALDLADMITR	M7:+15.99491	1	a9.a1	8.199999865610152E-5	57.70000076293945	2	1134.581787109375	1134.582763671875	-8.999999845400453E-4	-0.7932431316225496
a9	pepa9b11	DaPR130321_VB129_O874.m	2804	22.479999542236328	TQIIQDFLR		1	a9.a1	0.004600000102072954	29.299999237060547	2	1133.630615234375	1133.6318359375	-0.0010999999940395355	-0.9703326593063157
a9	pepa9b13	DaPR130321_VB129_O874.m	2805	22.479999542236328	VIQEGLEGLVLK		1	a9.a1	8.600000001024455E-5	65.5	2	1297.776123046875	1297.77294921875	0.0031999999191612005	2.465762536572809
a9	pepa9a1	DaPR130321_VB129_O874.m	2909	23.18000030517578	ALDLADMITR		1	a9.a1	1.1000000085914508E-4	45.70000076293945	2	1118.5870361328125	1118.5877685546875	-7.999999797903001E-4	-0.7151874911201377
a9	pepa9a9	DaPR130321_VB129_O874.m	2947	23.5	IYYPDFIVPDPK		1	a9.a1	0.014000000432133675	40.5	2	1466.7581787109375	1466.7569580078125	0.0012000000569969416	0.8181314910050352
a9	pepa9b12	DaPR130321_VB129_O874.m	3067	24.549999237060547	VLLDIFTGVR		1	a9.a1	0.024000000208616257	40.900001525878906	2	1132.67431640625	1132.6728515625	0.001500000013038516	1.324301196916034
b10	pepb10a1	DaPR130321_VB129_O874.m	871	11.529999732971191	AAGPSLSHTSGGTQSK		1	b10.a1	0.004800000227987766	28.200000762939453	3	1485.726806640625	1485.7296142578125	-0.00279999990016222	-1.884595873496769
b10	pepb10a6	DaPR130321_VB129_O874.m	1263	14.109999656677246	SGGVGGSNTNWK		1	b10.a1	2.800000074785203E-4	52.5	2	1163.5418701171875	1163.54443359375	-0.0024999999441206455	-2.14860719706173
b10	pepb10a2	DaPR130321_VB129_O874.m	1452	15.25	ATAFNEQVDK		1	b10.a1	5.90000010561198E-4	40.900001525878906	2	1122.5401611328125	1122.54296875	-0.00279999990016222	-2.494336500348081
b10	pepb10a3	DaPR130321_VB129_O874.m	1639	16.280000686645508	ATVMDVKPVDYR	M4:+15.99491	1	b10.a1	5.90000010561198E-4	39.70000076293945	3	1409.71044921875	1409.709716796875	6.000000284984708E-4	0.42561955936700463
b10	pepb10a3	DaPR130321_VB129_O874.m	1645	16.309999465942383	ATVMDVKPVDYR	M4:+15.99491	1	b10.a1	0.0430000014603138	27.600000381469727	2	1409.7086181640625	1409.709716796875	-0.0010999999940395355	-0.7803024842156454
b10	pepb10a8	DaPR130321_VB129_O874.m	1681	16.510000228881836	VIDQQNGLYR		1	b10.a1	1.5999999959603883E-5	47.5	2	1205.623291015625	1205.627685546875	-0.004399999976158142	-3.6495512079770247
b10	pepb10a5	DaPR130321_VB129_O874.m	1778	17.049999237060547	NIYLMDTSGK	M5:+15.99491	1	b10.a1	0.0024999999441206455	29.200000762939453	2	1157.553466796875	1157.5511474609375	0.002400000113993883	2.073342607156694
b10	pepb10a7	DaPR130321_VB129_O874.m	2422	20.450000762939453	VGQLSEGAIAAIMQK	M13:+15.99491	1	b10.a1	1.1999999696854502E-4	39.400001525878906	3	1531.8154296875	1531.8153076171875	9.999999747378752E-5	0.06528201995144071
b10	pepb10a7	DaPR130321_VB129_O874.m	2415	20.399999618530273	VGQLSEGAIAAIMQK	M13:+15.99491	1	b10.a1	1.1000000021965661E-8	57.70000076293945	2	1531.8226318359375	1531.8153076171875	0.007400000002235174	4.83086959990381
b10	pepb10a9	DaPR130321_VB129_O874.m	2555	21.1299991607666	VVPIASLTPYQSK		1	b10.a1	0.04399999976158142	30.0	3	1402.7962646484375	1402.7945556640625	0.0017999999690800905	1.28315294767308
b10	pepb10a9	DaPR130321_VB129_O874.m	2536	21.030000686645508	VVPIASLTPYQSK		1	b10.a1	0.006500000134110451	37.099998474121094	2	1402.7938232421875	1402.7945556640625	-6.000000284984708E-4	-0.42771767688707596
b10	pepb10a4	DaPR130321_VB129_O874.m	3033	24.260000228881836	LFSLELVDESGEIR		1	b10.a1	3.600000127335079E-5	47.20000076293945	2	1606.82861328125	1606.8326416015625	-0.004000000189989805	-2.489369512684858
b11	pepb11a7	DaPR130321_VB129_O874.m	1079	12.960000038146973	MDDKGDPSNEEAPK	M1:+15.99491 - M1:+42.01057	1	b11.a1	7.599999662488699E-5	41.400001525878906	2	1590.6513671875	1590.6591796875	-0.007799999788403511	-4.903627306218982
b11	pepb11a8	DaPR130321_VB129_O874.m	1095	13.0600004196167	QAGPAPAAATAASK		1	b11.a1	0.0026000000070780516	27.399999618530273	2	1211.637451171875	1211.6383056640625	-7.999999797903001E-4	-0.6602630306837685
b11	pepb11a3	DaPR130321_VB129_O874.m	1131	13.3100004196167	EKPLEEPDAQGR		1	b11.a1	0.010999999940395355	28.5	3	1368.677001953125	1368.67578125	0.0012000000569969416	0.8767599116139775
b11	pepb11a4	DaPR130321_VB129_O874.m	1389	14.90999984741211	FGVVANNNR		1	b11.a1	0.007400000002235174	38.900001525878906	2	990.51513671875	990.5120239257812	0.003100000089034438	3.12969455610235
b11	pepb11a9	DaPR130321_VB129_O874.m	1427	15.109999656677246	SILAKPSSSPDPR		1	b11.a1	0.028999999165534973	32.900001525878906	3	1354.732177734375	1354.73291015625	-7.999999797903001E-4	-0.5905222895175928
b11	pepb11a6	DaPR130321_VB129_O874.m	1577	15.960000038146973	LGAMSAAPSQPNSQIR	M4:+15.99491	1	b11.a1	9.699999936856329E-4	35.70000076293945	2	1643.8193359375	1643.8173828125	0.0020000000949949026	1.2166802200211495
b11	pepb11a1	DaPR130321_VB129_O874.m	1580	15.979999542236328	ALGSAQYEDPR		1	b11.a1	2.3999999393709004E-4	42.20000076293945	2	1206.5736083984375	1206.575439453125	-0.0017000000225380063	-1.4089463177772985
b11	pepb11a5	DaPR130321_VB129_O874.m	2462	20.649999618530273	IFQPVIEAPGASK		1	b11.a1	0.0010000000474974513	53.900001525878906	2	1356.753662109375	1356.7525634765625	0.0010999999940395355	0.8107594735040555
b11	pepb11b10	DaPR130321_VB129_O874.m	2510	20.90999984741211	SPPEGDTTLFLSR		1	b11.a1	2.4000000848900527E-5	46.599998474121094	2	1419.713134765625	1419.7119140625	0.0013000000035390258	0.9156787307779091
b11	pepb11a2	DaPR130321_VB129_O874.m	3073	24.600000381469727	DLYLIPLSAQDPVPSK		1	b11.a1	0.0010999999940395355	58.70000076293945	2	1755.952880859375	1755.9532470703125	-1.9999999494757503E-4	-0.11389824602748466
b12	pepb12a6	DaPR130321_VB129_O874.m	1050	12.779999732971191	NRDYPLASK		2	b12.a1 b12.a2	0.0035000001080334187	28.200000762939453	2	1063.552734375	1063.553466796875	-6.99999975040555E-4	-0.6581709306526533
b12	pepb12a8	DaPR130321_VB129_O874.m	1132	13.3100004196167	VAQGVSGAVQDKGSIHK		1	b12.a1	0.032999999821186066	35.900001525878906	3	1680.904296875	1680.9031982421875	0.0010999999940395355	0.6544100785755336
b12	pepb12a7	DaPR130321_VB129_O874.m	1141	13.380000114440918	VAQGVSGAVQDK		1	b12.a1	1.1000000199601345E-7	60.400001525878906	2	1158.6103515625	1158.61181640625	-0.00139999995008111	-1.208342544290279
b12	pepb12a9	DaPR130321_VB129_O874.m	1302	14.359999656677246	VRDVFEAK		1	b12.a1	0.035999998450279236	30.600000381469727	2	963.525634765625	963.5261840820312	-6.000000284984708E-4	-0.6227127382844314
b12	pepb12a1	DaPR130321_VB129_O874.m	2656	21.68000030517578	DKYPNLQVIGGNVVTAAQAK		1	b12.a1	7.400000322377309E-5	53.29999923706055	3	2086.13232421875	2086.129638671875	0.0027000000700354576	1.2942628396547784
b12	pepb12a3	DaPR130321_VB129_O874.m	2706	21.93000030517578	FGVPVIADGGIQNVGHIAK		1	b12.a1	0.014000000432133675	31.0	3	1892.0390625	1892.039306640625	-1.9999999494757503E-4	-0.1057060465105671
b12	pepb12a5	DaPR130321_VB129_O874.m	2757	22.229999542236328	NLIDAGVDALR		1	b12.a1	7.400000322377309E-5	57.5	2	1156.6314697265625	1156.6324462890625	-0.0010000000474974513	-0.8645789340475877
b12	pepb12a2	DaPR130321_VB129_O874.m	2798	22.450000762939453	EDLVVAPAGITLK		1	b12.a1	0.001500000013038516	39.5	2	1325.7677001953125	1325.7679443359375	-1.9999999494757503E-4	-0.15085595922124426
b12	pepb12b10	DaPR130321_VB129_O874.m	2842	22.700000762939453	YEQGFITDPVVLSPK		1	b12.a1	3.4999999343199306E-7	46.400001525878906	2	1692.88232421875	1692.8846435546875	-0.002400000113993883	-1.4176985556171198
b12	pepb12a4	DaPR130321_VB129_O874.m	2891	23.049999237060547	IELVVAPAGVTLK		1	b12.a2	6.399999983841553E-5	42.70000076293945	2	1309.80859375	1309.8094482421875	-6.99999975040555E-4	-0.5344288636640855
b13	pepb13a1	DaPR130321_VB129_O874.m	795	10.899999618530273	HVDSLSQR		1	b13.a1	6.799999973736703E-4	32.20000076293945	2	941.4796142578125	941.4802856445312	-6.99999975040555E-4	-0.7435099658633209
b13	pepb13a3	DaPR130321_VB129_O874.m	1330	14.550000190734863	QVENAGAIGPSR		1	b13.a1	6.799999973736703E-4	36.70000076293945	2	1198.616943359375	1198.617919921875	-8.999999845400453E-4	-0.7508647831651862
b13	pepb13a2	DaPR130321_VB129_O874.m	1634	16.260000228881836	LEPKPQPPVAEATPR		1	b13.a1	0.02500000037252903	39.099998474121094	3	1629.891357421875	1629.896240234375	-0.004999999888241291	-3.0676798711568924
b13	pepb13a7	DaPR130321_VB129_O874.m	1971	18.100000381469727	YLQEEVNINR		1	b13.a1	1.3000000035390258E-4	50.0	2	1277.6480712890625	1277.64892578125	-6.99999975040555E-4	-0.54788131615461
b13	pepb13a5	DaPR130321_VB129_O874.m	2011	18.280000686645508	VPEVPTAPATDAAPK		1	b13.a1	9.999999747378752E-6	51.20000076293945	2	1463.7760009765625	1463.7745361328125	0.0015999999595806003	1.0930644850590758
b13	pepb13a4	DaPR130321_VB129_O874.m	2280	19.700000762939453	SFEVEEVETPNSTPPR		1	b13.a1	3.000000106112566E-6	52.0	2	1817.852783203125	1817.8555908203125	-0.00279999990016222	-1.5402763092412153
b13	pepb13a6	DaPR130321_VB129_O874.m	2553	21.1299991607666	VVNIVPVIAK		1	b13.a1	0.04699999839067459	30.600000381469727	2	1051.688232421875	1051.687744140625	5.000000237487257E-4	0.4754263102659765
b14	pepb14a7	DaPR130321_VB129_O874.m	1894	17.68000030517578	YSTDVSVDEVK		1	b14.a1	2.500000118743628E-4	44.20000076293945	2	1241.5887451171875	1241.5899658203125	-0.0012000000569969416	-0.9665027022058021
b14	pepb14a1	DaPR130321_VB129_O874.m	1896	17.700000762939453	ALASLMTYK	M6:+15.99491	1	b14.a1	3.5000000934815034E-5	42.0	2	1013.535888671875	1013.5339965820312	0.0019000000320374966	1.8746288121019317
b14	pepb14a4	DaPR130321_VB129_O874.m	2425	20.459999084472656	HGGTIPIVPTAEFQDR		1	b14.a1	0.009999999776482582	36.20000076293945	3	1737.8907470703125	1737.892333984375	-0.001500000013038516	-0.8631144655546897
b14	pepb14a5	DaPR130321_VB129_O874.m	2531	21.010000228881836	IIAEGANGPTTPEADKIFLER		1	b14.a1	0.032999999821186066	43.0	3	2242.171875	2242.171875	0.0	0.0
b14	pepb14a6	DaPR130321_VB129_O874.m	2589	21.299999237060547	YNLGLDLR		1	b14.a1	0.0010999999940395355	39.0	2	963.5276489257812	963.5261840820312	0.00139999995008111	1.4529962685081728
b14	pepb14a3	DaPR130321_VB129_O874.m	2759	22.229999542236328	GFIGPGIDVPAPDMSTGER	M14:+15.99491	1	b14.a1	3.800000122282654E-4	40.5	2	1931.9100341796875	1931.917236328125	-0.0071000000461936	-3.6751056995009415
b14	pepb14a2	DaPR130321_VB129_O874.m	2837	22.65999984741211	DDGSWEVIEGYR		1	b14.a1	5.200000032345997E-6	44.79999923706055	2	1425.629150390625	1425.6285400390625	6.99999975040555E-4	0.491011476959752
b15	pepb15a3	DaPR130321_VB129_O874.m	629	9.0600004196167	HGSGLGHSSSHGQHGSGSGR		1	b15.a1	8.999999845400453E-4	36.599998474121094	3	1885.8446044921875	1885.840087890625	0.0044999998062849045	2.3862043421286603
b15	pepb15a5	DaPR130321_VB129_O874.m	760	10.609999656677246	QSLGHGQHGSGSGQSPSPSR		1	b15.a1	5.299999884300632E-6	39.0	3	1947.8968505859375	1947.9019775390625	-0.005200000014156103	-2.6695388546838847
b15	pepb15a1	DaPR130321_VB129_O874.m	864	11.479999542236328	GPYESGSGHSSGLGHR		1	b15.a1	7.399999885819852E-4	33.5	3	1584.71484375	1584.7154541015625	-6.000000284984708E-4	-0.37861688478240685
b15	pepb15a2	DaPR130321_VB129_O874.m	950	12.130000114440918	GSGSGQSPSSGQHGTGFGR		1	b15.a1	0.003800000064074993	31.5	3	1747.7733154296875	1747.774658203125	-0.0013000000035390258	-0.7438029825169492
b15	pepb15a4	DaPR130321_VB129_O874.m	973	12.279999732971191	QSLGHGQHGSGSGQSPSPSR	Q1:-17.02655	1	b15.a1	2.300000005561742E-6	51.5	3	1930.87109375	1930.87548828125	-0.00430000014603138	-2.226969150589292
b16	pepb16a4	DaPR130321_VB129_O874.m	981	12.350000381469727	SAPSKPAASIASGGSNSSNK		1	b16.a1	7.600000244565308E-4	44.29999923706055	3	1817.89453125	1817.899169921875	-0.004699999932199717	-2.585401880348348
b16	pepb16a2	DaPR130321_VB129_O874.m	1583	16.0	NPELPNAAQAQK		1	b16.a1	0.0034000000450760126	37.599998474121094	2	1280.6614990234375	1280.6597900390625	0.0017999999690800905	1.4055254823181316
b16	pepb16a1	DaPR130321_VB129_O874.m	2027	18.360000610351562	LDSIVIQQGR		1	b16.a1	0.023000000044703484	36.29999923706055	2	1128.63623046875	1128.6375732421875	-0.0013000000035390258	-1.1518312294039377
b16	pepb16a5	DaPR130321_VB129_O874.m	2233	19.450000762939453	VLIFSQMTR	M7:+15.99491	1	b16.a1	2.499999936844688E-5	42.0	2	1110.595947265625	1110.5980224609375	-0.0020000000949949026	-1.800831673158546
b16	pepb16a3	DaPR130321_VB129_O874.m	2394	20.299999237060547	QNLLSVGDYR		1	b16.a1	0.028999999165534973	30.5	2	1164.6002197265625	1164.6011962890625	-8.999999845400453E-4	-0.7727967199482927
b17	pepb17a1	DaPR130321_VB129_O874.m	1055	12.8100004196167	GAADVEKVEEK		1	b17.a1	0.0031999999191612005	40.400001525878906	2	1174.5933837890625	1174.595458984375	-0.0020000000949949026	-1.7027139681982268
b17	pepb17a4	DaPR130321_VB129_O874.m	1227	13.899999618530273	IDGGITGNMR	M9:+15.99491	1	b17.a1	8.299999753944576E-4	33.400001525878906	2	1049.501220703125	1049.5047607421875	-0.003599999938160181	-3.430189240508388
b17	pepb17a3	DaPR130321_VB129_O874.m	1731	16.780000686645508	LANRAPEPTPQQVAQQQ		1	b17.a1	1.6999999934341758E-4	51.29999923706055	2	1875.9617919921875	1875.9676513671875	-0.00570000009611249	-3.0384319750707767
b17	pepb17a2	DaPR130321_VB129_O874.m	2274	19.65999984741211	GNFLEIK		1	b17.a1	0.020999999716877937	29.399999618530273	2	820.4560546875	820.456787109375	-6.99999975040555E-4	-0.8531832340698744
b18	pepb18a3	DaPR130321_VB129_O874.m	1063	12.859999656677246	GKLSSSFSSR		1	b18.a1	0.009999999776482582	31.200000762939453	2	1055.5465087890625	1055.54833984375	-0.0019000000320374966	-1.8000123351231347
b18	pepb18a1	DaPR130321_VB129_O874.m	1070	12.90999984741211	APLDASDSGR		1	b18.a1	3.800000058618025E-6	39.29999923706055	2	988.4691772460938	988.4697875976562	-6.99999975040555E-4	-0.7081652710315117
b18	pepb18a4	DaPR130321_VB129_O874.m	1392	14.930000305175781	LSLQESESK		1	b18.a1	0.0019000000320374966	42.20000076293945	2	1020.5220336914062	1020.5211791992188	7.999999797903001E-4	0.7839131574104548
b18	pepb18a2	DaPR130321_VB129_O874.m	2941	23.459999084472656	DAIDPLLFK		1	b18.a1	0.009999999776482582	39.0	2	1031.5718994140625	1031.57763671875	-0.00570000009611249	-5.525517317574947
b19	pepb19a2	DaPR130321_VB129_O874.m	989	12.399999618530273	TAGPIASAQK		1	b19.a1	0.027000000700354576	35.29999923706055	2	943.5244140625	943.5211181640625	0.0032999999821186066	3.4975369587273955
b19	pepb19a1	DaPR130321_VB129_O874.m	1614	16.149999618530273	LATNTSAPDLK		1	b19.a1	4.1000000783242285E-4	35.5	2	1130.605224609375	1130.6055908203125	-3.000000142492354E-4	-0.2653445345441552
b19	pepb19a4	DaPR130321_VB129_O874.m	2014	18.299999237060547	VGSLDNVGHLPAGGAVK		1	b19.a1	0.012000000104308128	38.70000076293945	3	1590.853759765625	1590.8603515625	-0.006500000134110451	-4.08583954444922
b19	pepb19a3	DaPR130321_VB129_O874.m	2060	18.510000228881836	TTTLSGTAPAAGVVPSR		1	b19.a1	1.3000000035390258E-4	34.29999923706055	2	1585.8536376953125	1585.8548583984375	-0.0012000000569969416	-0.7566897125811548
b20	pepb20a2	DaPR130321_VB129_O874.m	1036	12.710000038146973	INQLCSQTK	C5:+57.02146	1	b20.a1	0.001500000013038516	41.20000076293945	2	1091.5517578125	1091.5517578125	0.0	0.0
b20	pepb20a1	DaPR130321_VB129_O874.m	1472	15.350000381469727	EVDATSPAPSTSSTVK		1	b20.a1	0.0012000000569969416	38.79999923706055	2	1576.76611328125	1576.7705078125	-0.00430000014603138	-2.727093210283909
b20	pepb20a4	DaPR130321_VB129_O874.m	2039	18.40999984741211	TTIYEIQDDR		1	b20.a1	2.2000000171829015E-4	52.79999923706055	2	1253.6007080078125	1253.6011962890625	-5.000000237487257E-4	-0.3988509465600676
b20	pepb20a3	DaPR130321_VB129_O874.m	2302	19.809999465942383	TPQMPPTTPSSSFFTK	M4:+15.99491	1	b20.a1	4.8000001697801054E-5	41.400001525878906	2	1769.8404541015625	1769.8419189453125	-0.00139999995008111	-0.7910310718119958
b21	pepb21a2	DaPR130321_VB129_O874.m	1098	13.079999923706055	MVEIGSR	M1:+15.99491	1	b21.a1	0.03400000184774399	27.0	2	807.4052124023438	807.4033203125	0.0019000000320374966	2.35322296086436
b21	pepb21a1	DaPR130321_VB129_O874.m	1673	16.459999084472656	LHPEMSNLDLTK	M5:+15.99491	1	b21.a1	0.017000000923871994	33.20000076293945	3	1413.705078125	1413.7047119140625	5.000000237487257E-4	0.3536806657960125
b21	pepb21a4	DaPR130321_VB129_O874.m	2003	18.25	QLQEERPELSESELTR		1	b21.a1	0.002199999988079071	36.70000076293945	3	1943.9652099609375	1943.96728515625	-0.002099999925121665	-1.0802650544362806
b21	pepb21a3	DaPR130321_VB129_O874.m	2471	20.700000762939453	QLQEERPELSESELTR	Q1:-17.02655	1	b21.a1	6.300000222836388E-6	47.29999923706055	2	1926.939453125	1926.9407958984375	-0.0012000000569969416	-0.6227487941254785
b22	pepb22a3	DaPR130321_VB129_O874.m	1276	14.180000305175781	IIQVGNR		1	b22.a1	0.003700000001117587	36.599998474121094	2	799.476806640625	799.4788818359375	-0.002099999925121665	-2.6267109398802226
b22	pepb22a2	DaPR130321_VB129_O874.m	1727	16.760000228881836	FAEALGSTEAK		1	b22.a1	8.099999831756577E-6	44.900001525878906	2	1123.56298828125	1123.5633544921875	-3.9999998989515007E-4	-0.356010178060619
b22	pepb22a4	DaPR130321_VB129_O874.m	2098	18.709999084472656	STVVPVPYEK		1	b22.a1	7.100000220816582E-5	40.29999923706055	2	1118.6082763671875	1118.609619140625	-0.0013000000035390258	-1.1621570039222033
b22	pepb22a1	DaPR130321_VB129_O874.m	2897	23.100000381469727	DQSAVVVQGLPEGVAFK		1	b22.a1	0.004800000227987766	40.70000076293945	2	1743.92626953125	1743.927978515625	-0.0017000000225380063	-0.9748109116208981
b23	pepb23a2	DaPR130321_VB129_O874.m	1135	13.350000381469727	HAEKAPTNIVYK		1	b23.a1	4.8000001697801054E-5	43.29999923706055	3	1370.7427978515625	1370.7430419921875	-3.000000142492354E-4	-0.2188594105961876
b23	pepb23a1	DaPR130321_VB129_O874.m	1519	15.630000114440918	APTNIVYK		1	b23.a1	2.2000000171829015E-4	38.29999923706055	2	905.508544921875	905.509521484375	-0.0010000000474974513	-1.1043506708335666
b23	pepb23a3	DaPR130321_VB129_O874.m	1919	17.799999237060547	IDDMTAAPMDVR	M4:+15.99491	1	b23.a1	0.006800000090152025	34.70000076293945	2	1350.600341796875	1350.6031494140625	-0.00279999990016222	-2.073147764668663
b24	pepb24a2	DaPR130321_VB129_O874.m	1730	16.780000686645508	VPPPPPIAR		1	b24.a1	0.0035000001080334187	38.900001525878906	2	943.5748901367188	943.5728149414062	0.002099999925121665	2.225583327400197
b24	pepb24a2	DaPR130321_VB129_O874.m	1791	17.100000381469727	VPPPPPIAR		1	b24.a1	0.001500000013038516	32.599998474121094	2	943.5637817382812	943.5728149414062	-0.008999999612569809	-9.53821418978533
b24	pepb24a1	DaPR130321_VB129_O874.m	2803	22.459999084472656	MIAGQVLDINLAAEPK	M1:+15.99491	1	b24.a1	4.700000033608376E-8	57.599998474121094	2	1698.9107666015625	1698.909912109375	8.999999845400453E-4	0.5297514471633171
b25	pepb25a2	DaPR130321_VB129_O874.m	1265	14.109999656677246	TPATAPVPAR		1	b25.a1	0.00139999995008111	42.29999923706055	2	980.55224609375	980.5527954101562	-5.000000237487257E-4	-0.5099164737372252
b25	pepb25a3	DaPR130321_VB129_O874.m	2117	18.809999465942383	YSQVLGLGGR		1	b25.a1	8.900000248104334E-4	49.099998474121094	2	1049.576171875	1049.57421875	0.0020000000949949026	1.9055347008969226
b25	pepb25a1	DaPR130321_VB129_O874.m	2983	23.760000228881836	DSPFGLSFVR		1	b25.a1	1.3000000035390258E-4	42.0	2	1124.57177734375	1124.5738525390625	-0.002099999925121665	-1.8673739571485553
b26	pepb26a2	DaPR130321_VB129_O874.m	2067	18.549999237060547	NGQDLGVAFK		1	b26.a1	5.90000010561198E-4	34.400001525878906	2	1048.5391845703125	1048.5426025390625	-0.0034000000450760126	-3.2425959964267155
b26	pepb26a1	DaPR130321_VB129_O874.m	2508	20.899999618530273	NFILDQTNVSAAAQR		1	b26.a1	2.399999921021134E-10	78.4000015258789	2	1647.844970703125	1647.8453369140625	-3.000000142492354E-4	-0.18205592935745332
b26	pepb26a3	DaPR130321_VB129_O874.m	2859	22.829999923706055	SSGPTSLFAVTVAPPGAR		1	b26.a1	0.0015999999595806003	32.099998474121094	2	1714.91552734375	1714.9127197265625	0.002899999963119626	1.6910481389292056
b27	pepb27a2	DaPR130321_VB129_O874.m	741	10.460000038146973	SHESNAPGSAGGQASEKPR		1	b27.a1	0.007499999832361937	32.5	3	1866.8724365234375	1866.8692626953125	0.0031999999191612005	1.7140996335978913
b27	pepb27a1	DaPR130321_VB129_O874.m	2007	18.260000228881836	AVELASLQNAK		1	b27.a1	1.1999999696854502E-4	45.599998474121094	2	1143.64111328125	1143.63720703125	0.0038999998942017555	3.4101722733608013
b28	pepb28a1	DaPR130321_VB129_O874.m	1354	14.710000038146973	AGFAGDDAPR		1	b28.a1	3.800000122282654E-4	41.29999923706055	2	976.4447021484375	976.44873046875	-0.004000000189989805	-4.096477434170641
b28	pepb28a2	DaPR130321_VB129_O874.m	1829	17.299999237060547	EITALAPSTMK	M10:+15.99491	1	b28.a1	0.04699999839067459	29.0	2	1177.6180419921875	1177.6136474609375	0.004399999976158142	3.7363697216358
b29	pepb29a1	DaPR130321_VB129_O874.m	1297	14.3100004196167	FSNSSSSNEFSK		1	b29.a1	1.5999999959603883E-5	48.5	2	1320.571044921875	1320.5706787109375	3.9999998989515007E-4	0.30289934218864095
b29	pepb29a2	DaPR130321_VB129_O874.m	1911	17.760000228881836	LEKELHPVLKNPDDPDTVD		1	b29.a1	0.004900000058114529	45.79999923706055	3	2174.10546875	2174.097900390625	0.007499999832361937	3.449706579917305
b30	pepb30a2	DaPR130321_VB129_O874.m	1448	15.210000038146973	VGQDPVLR		1	b30.a1	1.9999999494757503E-4	45.400001525878906	2	883.5013427734375	883.5	0.0013000000035390258	1.4714204907063109
b30	pepb30a1	DaPR130321_VB129_O874.m	2178	19.1299991607666	SGDSEVYQLGDVSQK		1	b30.a1	0.0012000000569969416	46.70000076293945	2	1611.75048828125	1611.7501220703125	3.9999998989515007E-4	0.24817742180862704
b31	pepb31a1	DaPR130321_VB129_O874.m	1754	16.90999984741211	AAAQLLQSQAQQSGAQQTK		1	b31.a1	4.799999828719592E-7	61.79999923706055	3	1957.01123046875	1957.01025390625	0.0010999999940395355	0.5620818755772502
b31	pepb31a2	DaPR130321_VB129_O874.m	1959	18.030000686645508	AVAVGRPSNEELR	A1:+42.01057	1	b31.a1	6.99999975040555E-4	39.099998474121094	2	1439.7591552734375	1439.760498046875	-0.0013000000035390258	-0.9029279559361136
b32	pepb32a2	DaPR130321_VB129_O874.m	1657	16.3799991607666	SGVSLAALKK		1	b32.a1	4.200000148557592E-6	35.599998474121094	2	973.6033935546875	973.6044921875	-0.0010999999940395355	-1.1298222254172732
b32	pepb32a1	DaPR130321_VB129_O874.m	2251	19.549999237060547	ASGPPVSELITK		1	b32.a1	8.199999865610152E-5	44.79999923706055	2	1198.6702880859375	1198.668212890625	0.002099999925121665	1.7519442849472509
b33	pepb33a2	DaPR130321_VB129_O874.m	1594	16.049999237060547	NSQLFAASQK		1	b33.a1	0.003000000026077032	36.70000076293945	2	1093.5655517578125	1093.5640869140625	0.001500000013038516	1.3716617352270395
b33	pepb33a1	DaPR130321_VB129_O874.m	2638	21.549999237060547	ASEELYEVER	A1:+42.01057	1	b33.a1	0.0017999999690800905	38.20000076293945	2	1266.5848388671875	1266.5853271484375	-3.9999998989515007E-4	-0.31580974555871516
b34	pepb34a2	DaPR130321_VB129_O874.m	1785	17.079999923706055	TEALEQGGLPK		1	b34.a1	3.400000059627928E-5	46.70000076293945	2	1142.603271484375	1142.6055908203125	-0.002300000051036477	-2.012943109603756
b34	pepb34a1	DaPR130321_VB129_O874.m	2533	21.030000686645508	APELLFGAR		1	b34.a1	0.0430000014603138	31.799999237060547	2	973.5454711914062	973.5469970703125	-0.001500000013038516	-1.5407576804740342
b35	pepb35a1	DaPR130321_VB129_O874.m	2013	18.299999237060547	ALIVVQQGMTPSAK	M9:+15.99491	1	b35.a1	2.300000005561742E-6	56.70000076293945	2	1458.79541015625	1458.7989501953125	-0.0034000000450760126	-2.3306844610909545
b35	pepb35a2	DaPR130321_VB129_O874.m	2398	20.309999465942383	EEVTELLAR		1	b35.a1	0.03700000047683716	25.700000762939453	2	1059.5689697265625	1059.5684814453125	5.000000237487257E-4	0.4718902388137261
b36	pepb36a1	DaPR130321_VB129_O874.m	2208	19.309999465942383	LLETECPQYIR	C6:+57.02146	1	b36.a1	0.0013000000035390258	35.900001525878906	2	1421.712646484375	1421.709716796875	0.002899999963119626	2.039797526075402
b36	pepb36a2	DaPR130321_VB129_O874.m	2455	20.610000610351562	MLTELEKAL	M1:+15.99491	1	b36.a1	0.006399999838322401	37.400001525878906	2	1063.5728759765625	1063.57080078125	0.002099999925121665	1.974480611520269
b37	pepb37a2	DaPR130321_VB129_O874.m	2365	20.149999618530273	QTALLDADDPVSQLHK		1	b37.a1	0.00279999990016222	32.599998474121094	3	1750.9022216796875	1750.8974609375	0.004800000227987766	2.7414513614164795
b37	pepb37a1	DaPR130321_VB129_O874.m	2473	20.700000762939453	QPVQVPVTLVR		1	b37.a1	0.0010999999940395355	37.29999923706055	2	1235.74462890625	1235.74755859375	-0.00279999990016222	-2.265834863027001
b38	pepb38a1	DaPR130321_VB129_O874.m	2108	18.760000228881836	MFILSDGEGK	M1:+15.99491	1	b38.a1	0.008299999870359898	38.29999923706055	2	1112.5301513671875	1112.5296630859375	5.000000237487257E-4	0.4494262403411558
b38	pepb38a2	DaPR130321_VB129_O874.m	3088	24.709999084472656	VDMMDLPR	V1:+42.01057	1	b38.a1	8.800000068731606E-4	31.0	2	1018.4692993164062	1018.469970703125	-7.999999797903001E-4	-0.785491966187281
b39	pepb39a2	DaPR130321_VB129_O874.m	2334	19.959999084472656	TVQIEASTVEIEER		1	b39.a1	3.599999942593968E-8	56.70000076293945	2	1603.81787109375	1603.8177490234375	9.999999747378752E-5	0.06235122259663068
b39	pepb39a1	DaPR130321_VB129_O874.m	2896	23.100000381469727	ASIPFSVVGSNQLIEAK		1	b39.a1	1.3999999737279722E-7	58.20000076293945	2	1759.9639892578125	1759.9593505859375	0.004699999932199717	2.6705161858624527
b40	pepb40a2	DaPR130321_VB129_O874.m	2526	20.979999542236328	TVLDPVTGDLSDTR		1	b40.a1	1.0999999799921056E-9	76.4000015258789	2	1488.755615234375	1488.7545166015625	0.0012000000569969416	0.8060429329452032
b40	pepb40a1	DaPR130321_VB129_O874.m	2769	22.299999237060547	FLAVGLVDNTVR		1	b40.a1	1.500000053056283E-6	61.0	2	1303.740966796875	1303.7373046875	0.003700000001117587	2.837995037661717
b41	pepb41a2	DaPR130321_VB129_O874.m	2782	22.360000610351562	SLLPVKPVEIEIETPEQAK		1	b41.a1	0.0010000000474974513	37.5	3	2120.192138671875	2120.185302734375	0.006800000090152025	3.2072668749199207
b41	pepb41a1	DaPR130321_VB129_O874.m	2977	23.709999084472656	DVDTYYLSNLVK		1	b41.a1	9.60000033956021E-6	56.900001525878906	2	1429.7210693359375	1429.721435546875	-1.9999999494757503E-4	-0.1398873864341791

## Sheet: peptides_pos
MS Sample :	DaPR130321_VB129_O874.m
Peptide ID	Protein ID	accession	description	Sequence	Modifs	Start	Stop	MH+ theo
pepa1b41	a1.a1.a1	sp|P78527|PRKDC_HUMAN	sp|P78527|PRKDC_HUMAN DNA-dependent protein kinase catalytic subunit OS=Homo sapiens GN=PRKDC PE=1 SV=3	LPKDDVHAK		1884	1892	1022.5632934570312
pepa1a4	a1.a1.a1	sp|P78527|PRKDC_HUMAN	sp|P78527|PRKDC_HUMAN DNA-dependent protein kinase catalytic subunit OS=Homo sapiens GN=PRKDC PE=1 SV=3	AMHGELQK		3068	3075	913.4564208984375
pepa1b83	a1.a1.a1	sp|P78527|PRKDC_HUMAN	sp|P78527|PRKDC_HUMAN DNA-dependent protein kinase catalytic subunit OS=Homo sapiens GN=PRKDC PE=1 SV=3	TQMTSAVREPK	M3:+15.99491	206	216	1263.6365966796875
pepa1b23	a1.a1.a1	sp|P78527|PRKDC_HUMAN	sp|P78527|PRKDC_HUMAN DNA-dependent protein kinase catalytic subunit OS=Homo sapiens GN=PRKDC PE=1 SV=3	GPESESEDHRASGEVR		500	515	1741.7740478515625
pepa1b82	a1.a1.a1	sp|P78527|PRKDC_HUMAN	sp|P78527|PRKDC_HUMAN DNA-dependent protein kinase catalytic subunit OS=Homo sapiens GN=PRKDC PE=1 SV=3	TLSEKNNITQK		2825	2835	1275.690673828125
pepa1b21	a1.a1.a1	sp|P78527|PRKDC_HUMAN	sp|P78527|PRKDC_HUMAN DNA-dependent protein kinase catalytic subunit OS=Homo sapiens GN=PRKDC PE=1 SV=3	GIAPGDER		1490	1497	814.4058227539062
pepa1b78	a1.a1.a1	sp|P78527|PRKDC_HUMAN	sp|P78527|PRKDC_HUMAN DNA-dependent protein kinase catalytic subunit OS=Homo sapiens GN=PRKDC PE=1 SV=3	SMEEDPQTSR		237	246	1179.4951171875
pepa1a2	a1.a1.a1	sp|P78527|PRKDC_HUMAN	sp|P78527|PRKDC_HUMAN DNA-dependent protein kinase catalytic subunit OS=Homo sapiens GN=PRKDC PE=1 SV=3	ALKLNSNEAR		3453	3462	1115.6171875
pepa1b18	a1.a1.a1	sp|P78527|PRKDC_HUMAN	sp|P78527|PRKDC_HUMAN DNA-dependent protein kinase catalytic subunit OS=Homo sapiens GN=PRKDC PE=1 SV=3	FGKEVAVK		710	717	877.5145874023438
pepa1b12	a1.a1.a1	sp|P78527|PRKDC_HUMAN	sp|P78527|PRKDC_HUMAN DNA-dependent protein kinase catalytic subunit OS=Homo sapiens GN=PRKDC PE=1 SV=3	CFGTGAAGNR	C1:+57.02146	1312	1321	1010.4476928710938
pepa1b13	a1.a1.a1	sp|P78527|PRKDC_HUMAN	sp|P78527|PRKDC_HUMAN DNA-dependent protein kinase catalytic subunit OS=Homo sapiens GN=PRKDC PE=1 SV=3	DEVLANR		2208	2214	816.42138671875
pepa1b48	a1.a1.a1	sp|P78527|PRKDC_HUMAN	sp|P78527|PRKDC_HUMAN DNA-dependent protein kinase catalytic subunit OS=Homo sapiens GN=PRKDC PE=1 SV=3	KQNNFSLAMK	M9:+15.99491	3248	3257	1196.609619140625
pepa1b70	a1.a1.a1	sp|P78527|PRKDC_HUMAN	sp|P78527|PRKDC_HUMAN DNA-dependent protein kinase catalytic subunit OS=Homo sapiens GN=PRKDC PE=1 SV=3	QYDEALNK		2971	2978	980.4688110351562
pepa1b26	a1.a1.a1	sp|P78527|PRKDC_HUMAN	sp|P78527|PRKDC_HUMAN DNA-dependent protein kinase catalytic subunit OS=Homo sapiens GN=PRKDC PE=1 SV=3	HVMQPYYK		783	790	1065.51904296875
pepa1b77	a1.a1.a1	sp|P78527|PRKDC_HUMAN	sp|P78527|PRKDC_HUMAN DNA-dependent protein kinase catalytic subunit OS=Homo sapiens GN=PRKDC PE=1 SV=3	SKDFVQVMR	M8:+15.99491	2417	2425	1125.572509765625
pepa1b27	a1.a1.a1	sp|P78527|PRKDC_HUMAN	sp|P78527|PRKDC_HUMAN DNA-dependent protein kinase catalytic subunit OS=Homo sapiens GN=PRKDC PE=1 SV=3	LAAVVSACK	C8:+57.02146	1448	1456	918.5081176757812
pepa1b19	a1.a1.a1	sp|P78527|PRKDC_HUMAN	sp|P78527|PRKDC_HUMAN DNA-dependent protein kinase catalytic subunit OS=Homo sapiens GN=PRKDC PE=1 SV=3	GFNKVVLK		825	832	904.5618896484375
pepa1a3	a1.a1.a1	sp|P78527|PRKDC_HUMAN	sp|P78527|PRKDC_HUMAN DNA-dependent protein kinase catalytic subunit OS=Homo sapiens GN=PRKDC PE=1 SV=3	AIRPQIDLKR		255	264	1209.7430419921875
pepa1b57	a1.a1.a1	sp|P78527|PRKDC_HUMAN	sp|P78527|PRKDC_HUMAN DNA-dependent protein kinase catalytic subunit OS=Homo sapiens GN=PRKDC PE=1 SV=3	MYAALGDPK	M1:+15.99491	3613	3621	981.4713745117188
pepa1b54	a1.a1.a1	sp|P78527|PRKDC_HUMAN	sp|P78527|PRKDC_HUMAN DNA-dependent protein kinase catalytic subunit OS=Homo sapiens GN=PRKDC PE=1 SV=3	MKQDAQVVLYR	M1:+15.99491	2763	2773	1366.7152099609375
pepa1a5	a1.a1.a1	sp|P78527|PRKDC_HUMAN	sp|P78527|PRKDC_HUMAN DNA-dependent protein kinase catalytic subunit OS=Homo sapiens GN=PRKDC PE=1 SV=3	APGLGAFRR		3622	3630	944.5429077148438
pepa1b64	a1.a1.a1	sp|P78527|PRKDC_HUMAN	sp|P78527|PRKDC_HUMAN DNA-dependent protein kinase catalytic subunit OS=Homo sapiens GN=PRKDC PE=1 SV=3	PADLLKR		3879	3885	812.4993286132812
pepa1b91	a1.a1.a1	sp|P78527|PRKDC_HUMAN	sp|P78527|PRKDC_HUMAN DNA-dependent protein kinase catalytic subunit OS=Homo sapiens GN=PRKDC PE=1 SV=3	VPADLLKR		3878	3885	911.5676879882812
pepa1b47	a1.a1.a1	sp|P78527|PRKDC_HUMAN	sp|P78527|PRKDC_HUMAN DNA-dependent protein kinase catalytic subunit OS=Homo sapiens GN=PRKDC PE=1 SV=3	KQNNFSLAMK		3248	3257	1180.61474609375
pepa1b28	a1.a1.a1	sp|P78527|PRKDC_HUMAN	sp|P78527|PRKDC_HUMAN DNA-dependent protein kinase catalytic subunit OS=Homo sapiens GN=PRKDC PE=1 SV=3	LACDVDQVTR	C3:+57.02146	972	981	1176.5682373046875
pepa1b71	a1.a1.a1	sp|P78527|PRKDC_HUMAN	sp|P78527|PRKDC_HUMAN DNA-dependent protein kinase catalytic subunit OS=Homo sapiens GN=PRKDC PE=1 SV=3	RLGLPGDEVDNKVK		2704	2717	1539.849365234375
pepa1a9	a1.a1.a1	sp|P78527|PRKDC_HUMAN	sp|P78527|PRKDC_HUMAN DNA-dependent protein kinase catalytic subunit OS=Homo sapiens GN=PRKDC PE=1 SV=3	ATQQQHDFTLTQTADGR		2637	2653	1917.9053955078125
pepa1a7	a1.a1.a1	sp|P78527|PRKDC_HUMAN	sp|P78527|PRKDC_HUMAN DNA-dependent protein kinase catalytic subunit OS=Homo sapiens GN=PRKDC PE=1 SV=3	AQEPESGLSEETQVK		4091	4105	1631.7762451171875
pepa1b53	a1.a1.a1	sp|P78527|PRKDC_HUMAN	sp|P78527|PRKDC_HUMAN DNA-dependent protein kinase catalytic subunit OS=Homo sapiens GN=PRKDC PE=1 SV=3	MKQDAQVVLYR		2763	2773	1350.7203369140625
pepa1b88	a1.a1.a1	sp|P78527|PRKDC_HUMAN	sp|P78527|PRKDC_HUMAN DNA-dependent protein kinase catalytic subunit OS=Homo sapiens GN=PRKDC PE=1 SV=3	TYSVVPMTSR	M7:+15.99491	3790	3799	1156.567138671875
pepa1a6	a1.a1.a1	sp|P78527|PRKDC_HUMAN	sp|P78527|PRKDC_HUMAN DNA-dependent protein kinase catalytic subunit OS=Homo sapiens GN=PRKDC PE=1 SV=3	APLKSVGPDFGK		2691	2702	1215.673583984375
pepa1a8	a1.a1.a1	sp|P78527|PRKDC_HUMAN	sp|P78527|PRKDC_HUMAN DNA-dependent protein kinase catalytic subunit OS=Homo sapiens GN=PRKDC PE=1 SV=3	ATQMPEGGQGAPPMYQLYKR	M4:+15.99491 M14:+15.99491	945	964	2255.058837890625
pepa1b56	a1.a1.a1	sp|P78527|PRKDC_HUMAN	sp|P78527|PRKDC_HUMAN DNA-dependent protein kinase catalytic subunit OS=Homo sapiens GN=PRKDC PE=1 SV=3	MYAALGDPK		3613	3621	965.4765014648438
pepa1b39	a1.a1.a1	sp|P78527|PRKDC_HUMAN	sp|P78527|PRKDC_HUMAN DNA-dependent protein kinase catalytic subunit OS=Homo sapiens GN=PRKDC PE=1 SV=3	LNESTFDTQITKK		1858	1870	1524.790771484375
pepa1b37	a1.a1.a1	sp|P78527|PRKDC_HUMAN	sp|P78527|PRKDC_HUMAN DNA-dependent protein kinase catalytic subunit OS=Homo sapiens GN=PRKDC PE=1 SV=3	IKYFEGVSPK		680	689	1167.641357421875
pepa1b75	a1.a1.a1	sp|P78527|PRKDC_HUMAN	sp|P78527|PRKDC_HUMAN DNA-dependent protein kinase catalytic subunit OS=Homo sapiens GN=PRKDC PE=1 SV=3	SLGPPQGEEDSVPR		2107	2120	1467.707763671875
pepa1b69	a1.a1.a1	sp|P78527|PRKDC_HUMAN	sp|P78527|PRKDC_HUMAN DNA-dependent protein kinase catalytic subunit OS=Homo sapiens GN=PRKDC PE=1 SV=3	QMFLTQTDTGDDR	M2:+15.99491	394	406	1543.669677734375
pepa1b45	a1.a1.a1	sp|P78527|PRKDC_HUMAN	sp|P78527|PRKDC_HUMAN DNA-dependent protein kinase catalytic subunit OS=Homo sapiens GN=PRKDC PE=1 SV=3	LSLMYAR	M4:+15.99491	2739	2745	869.4553833007812
pepa1b34	a1.a1.a1	sp|P78527|PRKDC_HUMAN	sp|P78527|PRKDC_HUMAN DNA-dependent protein kinase catalytic subunit OS=Homo sapiens GN=PRKDC PE=1 SV=3	ILELSGSSSEDSEK		3359	3372	1480.70166015625
pepa1b95	a1.a1.a1	sp|P78527|PRKDC_HUMAN	sp|P78527|PRKDC_HUMAN DNA-dependent protein kinase catalytic subunit OS=Homo sapiens GN=PRKDC PE=1 SV=3	YAVPSAGLR		265	273	933.5156860351562
pepa1b63	a1.a1.a1	sp|P78527|PRKDC_HUMAN	sp|P78527|PRKDC_HUMAN DNA-dependent protein kinase catalytic subunit OS=Homo sapiens GN=PRKDC PE=1 SV=3	NVDSNNKELSIAIR		351	364	1572.8343505859375
pepa1b32	a1.a1.a1	sp|P78527|PRKDC_HUMAN	sp|P78527|PRKDC_HUMAN DNA-dependent protein kinase catalytic subunit OS=Homo sapiens GN=PRKDC PE=1 SV=3	ILDVMYSR	M5:+15.99491	1876	1883	1012.5136108398438
pepa1b65	a1.a1.a1	sp|P78527|PRKDC_HUMAN	sp|P78527|PRKDC_HUMAN DNA-dependent protein kinase catalytic subunit OS=Homo sapiens GN=PRKDC PE=1 SV=3	QGNLSSQVPLKR	Q1:-17.02655	3148	3159	1309.72265625
pepa1b92	a1.a1.a1	sp|P78527|PRKDC_HUMAN	sp|P78527|PRKDC_HUMAN DNA-dependent protein kinase catalytic subunit OS=Homo sapiens GN=PRKDC PE=1 SV=3	VTELALTASDR		914	924	1175.6270751953125
pepa1b60	a1.a1.a1	sp|P78527|PRKDC_HUMAN	sp|P78527|PRKDC_HUMAN DNA-dependent protein kinase catalytic subunit OS=Homo sapiens GN=PRKDC PE=1 SV=3	NLLTVTSSDEMMK	M11:+15.99491 M12:+15.99491	869	881	1500.6923828125
pepa1b87	a1.a1.a1	sp|P78527|PRKDC_HUMAN	sp|P78527|PRKDC_HUMAN DNA-dependent protein kinase catalytic subunit OS=Homo sapiens GN=PRKDC PE=1 SV=3	TYSVVPMTSR		3790	3799	1140.5721435546875
pepa1b24	a1.a1.a1	sp|P78527|PRKDC_HUMAN	sp|P78527|PRKDC_HUMAN DNA-dependent protein kinase catalytic subunit OS=Homo sapiens GN=PRKDC PE=1 SV=3	HGDLPDIQIK		2777	2786	1135.6109619140625
pepa1b46	a1.a1.a1	sp|P78527|PRKDC_HUMAN	sp|P78527|PRKDC_HUMAN DNA-dependent protein kinase catalytic subunit OS=Homo sapiens GN=PRKDC PE=1 SV=3	LTPLPEDNSMNVDQDGDPSDR	M10:+15.99491	3197	3217	2331.00439453125
pepa1b38	a1.a1.a1	sp|P78527|PRKDC_HUMAN	sp|P78527|PRKDC_HUMAN DNA-dependent protein kinase catalytic subunit OS=Homo sapiens GN=PRKDC PE=1 SV=3	LNESTFDTQITK		1858	1869	1396.6959228515625
pepa1b94	a1.a1.a1	sp|P78527|PRKDC_HUMAN	sp|P78527|PRKDC_HUMAN DNA-dependent protein kinase catalytic subunit OS=Homo sapiens GN=PRKDC PE=1 SV=3	VVQMLGSLGGQINK	M4:+15.99491	855	868	1459.7940673828125
pepa1b76	a1.a1.a1	sp|P78527|PRKDC_HUMAN	sp|P78527|PRKDC_HUMAN DNA-dependent protein kinase catalytic subunit OS=Homo sapiens GN=PRKDC PE=1 SV=3	SLNSIEFR		72	79	965.5054931640625
pepa1b99	a1.a1.a1	sp|P78527|PRKDC_HUMAN	sp|P78527|PRKDC_HUMAN DNA-dependent protein kinase catalytic subunit OS=Homo sapiens GN=PRKDC PE=1 SV=3	YPEETLSLMTK	M9:+15.99491	3475	3485	1327.6453857421875
pepa1b68	a1.a1.a1	sp|P78527|PRKDC_HUMAN	sp|P78527|PRKDC_HUMAN DNA-dependent protein kinase catalytic subunit OS=Homo sapiens GN=PRKDC PE=1 SV=3	QMFLTQTDTGDDR		394	406	1527.6748046875
pepa1b15	a1.a1.a1	sp|P78527|PRKDC_HUMAN	sp|P78527|PRKDC_HUMAN DNA-dependent protein kinase catalytic subunit OS=Homo sapiens GN=PRKDC PE=1 SV=3	DLLLNTMSQEEK	M7:+15.99491	3814	3825	1436.6942138671875
pepa1b67	a1.a1.a1	sp|P78527|PRKDC_HUMAN	sp|P78527|PRKDC_HUMAN DNA-dependent protein kinase catalytic subunit OS=Homo sapiens GN=PRKDC PE=1 SV=3	QITQSALLAEAR		2951	2962	1300.722412109375
pepa1b22	a1.a1.a1	sp|P78527|PRKDC_HUMAN	sp|P78527|PRKDC_HUMAN DNA-dependent protein kinase catalytic subunit OS=Homo sapiens GN=PRKDC PE=1 SV=3	GIFTSEIGTK		2941	2950	1052.562744140625
pepa1b62	a1.a1.a1	sp|P78527|PRKDC_HUMAN	sp|P78527|PRKDC_HUMAN DNA-dependent protein kinase catalytic subunit OS=Homo sapiens GN=PRKDC PE=1 SV=3	NNWEVSALSR		811	820	1175.580810546875
pepa1b59	a1.a1.a1	sp|P78527|PRKDC_HUMAN	sp|P78527|PRKDC_HUMAN DNA-dependent protein kinase catalytic subunit OS=Homo sapiens GN=PRKDC PE=1 SV=3	NLLTVTSSDEMMK	M11:+15.99491	869	881	1484.697509765625
pepa1b35	a1.a1.a1	sp|P78527|PRKDC_HUMAN	sp|P78527|PRKDC_HUMAN DNA-dependent protein kinase catalytic subunit OS=Homo sapiens GN=PRKDC PE=1 SV=3	LLQIIER		3468	3474	884.5568237304688
pepa1b74	a1.a1.a1	sp|P78527|PRKDC_HUMAN	sp|P78527|PRKDC_HUMAN DNA-dependent protein kinase catalytic subunit OS=Homo sapiens GN=PRKDC PE=1 SV=3	SIGEYDVLR		2932	2940	1051.5423583984375
pepa1b31	a1.a1.a1	sp|P78527|PRKDC_HUMAN	sp|P78527|PRKDC_HUMAN DNA-dependent protein kinase catalytic subunit OS=Homo sapiens GN=PRKDC PE=1 SV=3	ILDVMYSR		1876	1883	996.5186767578125
pepa1b79	a1.a1.a1	sp|P78527|PRKDC_HUMAN	sp|P78527|PRKDC_HUMAN DNA-dependent protein kinase catalytic subunit OS=Homo sapiens GN=PRKDC PE=1 SV=3	SQGCSEQVLTVLK	C4:+57.02146	3290	3302	1448.7418212890625
pepa1b25	a1.a1.a1	sp|P78527|PRKDC_HUMAN	sp|P78527|PRKDC_HUMAN DNA-dependent protein kinase catalytic subunit OS=Homo sapiens GN=PRKDC PE=1 SV=3	HSSLITPLQAVAQR		2787	2800	1520.8548583984375
pepa1b84	a1.a1.a1	sp|P78527|PRKDC_HUMAN	sp|P78527|PRKDC_HUMAN DNA-dependent protein kinase catalytic subunit OS=Homo sapiens GN=PRKDC PE=1 SV=3	TSALSDETKNNWEVSALSR		802	820	2108.02587890625
pepa1b42	a1.a1.a1	sp|P78527|PRKDC_HUMAN	sp|P78527|PRKDC_HUMAN DNA-dependent protein kinase catalytic subunit OS=Homo sapiens GN=PRKDC PE=1 SV=3	LPVLAGCLK	C7:+57.02146	217	225	970.5758056640625
pepa1b90	a1.a1.a1	sp|P78527|PRKDC_HUMAN	sp|P78527|PRKDC_HUMAN DNA-dependent protein kinase catalytic subunit OS=Homo sapiens GN=PRKDC PE=1 SV=3	VFLALAAK		464	471	832.5294799804688
pepa1b98	a1.a1.a1	sp|P78527|PRKDC_HUMAN	sp|P78527|PRKDC_HUMAN DNA-dependent protein kinase catalytic subunit OS=Homo sapiens GN=PRKDC PE=1 SV=3	YPEETLSLMTK		3475	3485	1311.6505126953125
pepa1b33	a1.a1.a1	sp|P78527|PRKDC_HUMAN	sp|P78527|PRKDC_HUMAN DNA-dependent protein kinase catalytic subunit OS=Homo sapiens GN=PRKDC PE=1 SV=3	LLEEALLR		2892	2899	956.577880859375
pepa1b93	a1.a1.a1	sp|P78527|PRKDC_HUMAN	sp|P78527|PRKDC_HUMAN DNA-dependent protein kinase catalytic subunit OS=Homo sapiens GN=PRKDC PE=1 SV=3	VVQMLGSLGGQINK		855	868	1443.7991943359375
pepa1b16	a1.a1.a1	sp|P78527|PRKDC_HUMAN	sp|P78527|PRKDC_HUMAN DNA-dependent protein kinase catalytic subunit OS=Homo sapiens GN=PRKDC PE=1 SV=3	DQNILLGTTYR		3325	3335	1293.68017578125
pepa1b61	a1.a1.a1	sp|P78527|PRKDC_HUMAN	sp|P78527|PRKDC_HUMAN DNA-dependent protein kinase catalytic subunit OS=Homo sapiens GN=PRKDC PE=1 SV=3	NLSSNEAISLEEIR		839	852	1574.802490234375
pepa1b11	a1.a1.a1	sp|P78527|PRKDC_HUMAN	sp|P78527|PRKDC_HUMAN DNA-dependent protein kinase catalytic subunit OS=Homo sapiens GN=PRKDC PE=1 SV=3	AYVPALQMAFK	M8:+15.99491	747	757	1254.655517578125
pepa1b89	a1.a1.a1	sp|P78527|PRKDC_HUMAN	sp|P78527|PRKDC_HUMAN DNA-dependent protein kinase catalytic subunit OS=Homo sapiens GN=PRKDC PE=1 SV=3	VCLDIIYK	C2:+57.02146	2434	2441	1023.5548095703125
pepa1b49	a1.a1.a1	sp|P78527|PRKDC_HUMAN	sp|P78527|PRKDC_HUMAN DNA-dependent protein kinase catalytic subunit OS=Homo sapiens GN=PRKDC PE=1 SV=3	MAVLALLAK	M1:+15.99491	1643	1651	945.5806274414062
pepa1b14	a1.a1.a1	sp|P78527|PRKDC_HUMAN	sp|P78527|PRKDC_HUMAN DNA-dependent protein kinase catalytic subunit OS=Homo sapiens GN=PRKDC PE=1 SV=3	DLLLNTMSQEEK		3814	3825	1420.69921875
pepa1b52	a1.a1.a1	sp|P78527|PRKDC_HUMAN	sp|P78527|PRKDC_HUMAN DNA-dependent protein kinase catalytic subunit OS=Homo sapiens GN=PRKDC PE=1 SV=3	MEVQEQEEDISSLIR	M1:+15.99491	3218	3232	1821.8538818359375
pepa1b36	a1.a1.a1	sp|P78527|PRKDC_HUMAN	sp|P78527|PRKDC_HUMAN DNA-dependent protein kinase catalytic subunit OS=Homo sapiens GN=PRKDC PE=1 SV=3	LLQIIERYPE		3468	3477	1273.7154541015625
pepa1b81	a1.a1.a1	sp|P78527|PRKDC_HUMAN	sp|P78527|PRKDC_HUMAN DNA-dependent protein kinase catalytic subunit OS=Homo sapiens GN=PRKDC PE=1 SV=3	STVLTPMFVETQASQGTLQTR	M7:+15.99491	2599	2619	2311.160400390625
pepa1b20	a1.a1.a1	sp|P78527|PRKDC_HUMAN	sp|P78527|PRKDC_HUMAN DNA-dependent protein kinase catalytic subunit OS=Homo sapiens GN=PRKDC PE=1 SV=3	GGSWIQEINVAEK		4024	4036	1430.727783203125
pepa1b29	a1.a1.a1	sp|P78527|PRKDC_HUMAN	sp|P78527|PRKDC_HUMAN DNA-dependent protein kinase catalytic subunit OS=Homo sapiens GN=PRKDC PE=1 SV=3	LAGANPAVITCDELLLGHEK	C11:+57.02146	4051	4070	2121.101318359375
pepa1b30	a1.a1.a1	sp|P78527|PRKDC_HUMAN	sp|P78527|PRKDC_HUMAN DNA-dependent protein kinase catalytic subunit OS=Homo sapiens GN=PRKDC PE=1 SV=3	LGNPIVPLNIR		2133	2143	1205.7369384765625
pepa1b73	a1.a1.a1	sp|P78527|PRKDC_HUMAN	sp|P78527|PRKDC_HUMAN DNA-dependent protein kinase catalytic subunit OS=Homo sapiens GN=PRKDC PE=1 SV=3	SDPGLLTNTMDVFVK	M10:+15.99491	3993	4007	1652.8204345703125
pepa1b97	a1.a1.a1	sp|P78527|PRKDC_HUMAN	sp|P78527|PRKDC_HUMAN DNA-dependent protein kinase catalytic subunit OS=Homo sapiens GN=PRKDC PE=1 SV=3	YNFPVEVEVPMER	M11:+15.99491	1988	2000	1624.7679443359375
pepa1b51	a1.a1.a1	sp|P78527|PRKDC_HUMAN	sp|P78527|PRKDC_HUMAN DNA-dependent protein kinase catalytic subunit OS=Homo sapiens GN=PRKDC PE=1 SV=3	MEVQEQEEDISSLIR		3218	3232	1805.8590087890625
pepa1b44	a1.a1.a1	sp|P78527|PRKDC_HUMAN	sp|P78527|PRKDC_HUMAN DNA-dependent protein kinase catalytic subunit OS=Homo sapiens GN=PRKDC PE=1 SV=3	LSFAVPFR		892	899	936.5305786132812
pepa1b10	a1.a1.a1	sp|P78527|PRKDC_HUMAN	sp|P78527|PRKDC_HUMAN DNA-dependent protein kinase catalytic subunit OS=Homo sapiens GN=PRKDC PE=1 SV=3	AYVPALQMAFK		747	757	1238.66064453125
pepa1b86	a1.a1.a1	sp|P78527|PRKDC_HUMAN	sp|P78527|PRKDC_HUMAN DNA-dependent protein kinase catalytic subunit OS=Homo sapiens GN=PRKDC PE=1 SV=3	TVSLLDENNVSSYLSK		3303	3318	1768.8968505859375
pepa1b55	a1.a1.a1	sp|P78527|PRKDC_HUMAN	sp|P78527|PRKDC_HUMAN DNA-dependent protein kinase catalytic subunit OS=Homo sapiens GN=PRKDC PE=1 SV=3	MSTSPEAFLALR		3890	3901	1322.677734375
pepa1b80	a1.a1.a1	sp|P78527|PRKDC_HUMAN	sp|P78527|PRKDC_HUMAN DNA-dependent protein kinase catalytic subunit OS=Homo sapiens GN=PRKDC PE=1 SV=3	STVLTPMFVETQASQGTLQTR		2599	2619	2295.165283203125
pepa1b66	a1.a1.a1	sp|P78527|PRKDC_HUMAN	sp|P78527|PRKDC_HUMAN DNA-dependent protein kinase catalytic subunit OS=Homo sapiens GN=PRKDC PE=1 SV=3	QITQSALLAEAR	Q1:-17.02655	2951	2962	1283.69580078125
pepa1b96	a1.a1.a1	sp|P78527|PRKDC_HUMAN	sp|P78527|PRKDC_HUMAN DNA-dependent protein kinase catalytic subunit OS=Homo sapiens GN=PRKDC PE=1 SV=3	YNFPVEVEVPMER		1988	2000	1608.7730712890625
pepa1b85	a1.a1.a1	sp|P78527|PRKDC_HUMAN	sp|P78527|PRKDC_HUMAN DNA-dependent protein kinase catalytic subunit OS=Homo sapiens GN=PRKDC PE=1 SV=3	TVGALQVLGTEAQSSLLK		1275	1292	1815.0225830078125
pepa1b58	a1.a1.a1	sp|P78527|PRKDC_HUMAN	sp|P78527|PRKDC_HUMAN DNA-dependent protein kinase catalytic subunit OS=Homo sapiens GN=PRKDC PE=1 SV=3	NLDLAVLELMQSSVDNTK	M10:+15.99491	1574	1591	2006.011474609375
pepa1b40	a1.a1.a1	sp|P78527|PRKDC_HUMAN	sp|P78527|PRKDC_HUMAN DNA-dependent protein kinase catalytic subunit OS=Homo sapiens GN=PRKDC PE=1 SV=3	IPALDLLIK		125	133	995.650390625
pepa1b17	a1.a1.a1	sp|P78527|PRKDC_HUMAN	sp|P78527|PRKDC_HUMAN DNA-dependent protein kinase catalytic subunit OS=Homo sapiens GN=PRKDC PE=1 SV=3	DVDFMYVELIQR	M5:+15.99491	380	391	1543.7464599609375
pepa1a1	a1.a1.a1	sp|P78527|PRKDC_HUMAN	sp|P78527|PRKDC_HUMAN DNA-dependent protein kinase catalytic subunit OS=Homo sapiens GN=PRKDC PE=1 SV=3	AALSALESFLK		311	321	1149.65185546875
pepa1b72	a1.a1.a1	sp|P78527|PRKDC_HUMAN	sp|P78527|PRKDC_HUMAN DNA-dependent protein kinase catalytic subunit OS=Homo sapiens GN=PRKDC PE=1 SV=3	SDPGLLTNTMDVFVK		3993	4007	1636.825439453125
pepa1b50	a1.a1.a1	sp|P78527|PRKDC_HUMAN	sp|P78527|PRKDC_HUMAN DNA-dependent protein kinase catalytic subunit OS=Homo sapiens GN=PRKDC PE=1 SV=3	MDPMNIWDDIITNR	M1:+15.99491 M4:+15.99491	3173	3186	1765.788818359375
pepa1b43	a1.a1.a1	sp|P78527|PRKDC_HUMAN	sp|P78527|PRKDC_HUMAN DNA-dependent protein kinase catalytic subunit OS=Homo sapiens GN=PRKDC PE=1 SV=3	LSDFNDITNMLLLK	M10:+15.99491	3656	3669	1652.8568115234375
pepa2b54	a2.a1.a1	sp|P11388-2|TOP2A_HUMAN	sp|P11388-2|TOP2A_HUMAN Isoform 2 of DNA topoisomerase 2-alpha OS=Homo sapiens GN=TOP2A	RKPSTSDDSDSNFEK		1492	1506	1712.7725830078125
pepa2b37	a2.a1.a1	sp|P11388-2|TOP2A_HUMAN	sp|P11388-2|TOP2A_HUMAN Isoform 2 of DNA topoisomerase 2-alpha OS=Homo sapiens GN=TOP2A	KNYEDEDSLK		546	555	1240.569580078125
pepa2b52	a2.a1.a1	sp|P11388-2|TOP2A_HUMAN	sp|P11388-2|TOP2A_HUMAN Isoform 2 of DNA topoisomerase 2-alpha OS=Homo sapiens GN=TOP2A	QTWMDNMGR	M4:+15.99491 M7:+15.99491	192	200	1170.467041015625
pepa2b18	a2.a1.a1	sp|P11388-2|TOP2A_HUMAN	sp|P11388-2|TOP2A_HUMAN Isoform 2 of DNA topoisomerase 2-alpha OS=Homo sapiens GN=TOP2A	GYDSDPVK		1107	1114	880.4050903320312
pepa2b16	a2.a1.a1	sp|P11388-2|TOP2A_HUMAN	sp|P11388-2|TOP2A_HUMAN Isoform 2 of DNA topoisomerase 2-alpha OS=Homo sapiens GN=TOP2A	GIPVVEHKVEK		124	134	1234.7158203125
pepa2b42	a2.a1.a1	sp|P11388-2|TOP2A_HUMAN	sp|P11388-2|TOP2A_HUMAN Isoform 2 of DNA topoisomerase 2-alpha OS=Homo sapiens GN=TOP2A	MTEEKLAEAER		998	1008	1306.6312255859375
pepa2a7	a2.a1.a1	sp|P11388-2|TOP2A_HUMAN	sp|P11388-2|TOP2A_HUMAN Isoform 2 of DNA topoisomerase 2-alpha OS=Homo sapiens GN=TOP2A	EKQDEQVGLPGK		1211	1222	1327.685546875
pepa2a5	a2.a1.a1	sp|P11388-2|TOP2A_HUMAN	sp|P11388-2|TOP2A_HUMAN Isoform 2 of DNA topoisomerase 2-alpha OS=Homo sapiens GN=TOP2A	DPALNSGVSQKPDPAK		1470	1485	1623.8341064453125
pepa2b34	a2.a1.a1	sp|P11388-2|TOP2A_HUMAN	sp|P11388-2|TOP2A_HUMAN Isoform 2 of DNA topoisomerase 2-alpha OS=Homo sapiens GN=TOP2A	IVGLQYKK		539	546	948.5880737304688
pepa2b45	a2.a1.a1	sp|P11388-2|TOP2A_HUMAN	sp|P11388-2|TOP2A_HUMAN Isoform 2 of DNA topoisomerase 2-alpha OS=Homo sapiens GN=TOP2A	NYEDEDSLK		547	555	1112.474609375
pepa2b31	a2.a1.a1	sp|P11388-2|TOP2A_HUMAN	sp|P11388-2|TOP2A_HUMAN Isoform 2 of DNA topoisomerase 2-alpha OS=Homo sapiens GN=TOP2A	IMIMTDQDQDGSHIK	M2:+15.99491 M4:+15.99491	562	576	1763.7943115234375
pepa2b55	a2.a1.a1	sp|P11388-2|TOP2A_HUMAN	sp|P11388-2|TOP2A_HUMAN Isoform 2 of DNA topoisomerase 2-alpha OS=Homo sapiens GN=TOP2A	SFGSTCQLSEK	C6:+57.02146	387	397	1243.562744140625
pepa2b15	a2.a1.a1	sp|P11388-2|TOP2A_HUMAN	sp|P11388-2|TOP2A_HUMAN Isoform 2 of DNA topoisomerase 2-alpha OS=Homo sapiens GN=TOP2A	GGRHVDYVADQIVTK		322	336	1657.8660888671875
pepa2b57	a2.a1.a1	sp|P11388-2|TOP2A_HUMAN	sp|P11388-2|TOP2A_HUMAN Isoform 2 of DNA topoisomerase 2-alpha OS=Homo sapiens GN=TOP2A	SSDESNFDVPPRETEPR		1328	1344	1961.884033203125
pepa2b63	a2.a1.a1	sp|P11388-2|TOP2A_HUMAN	sp|P11388-2|TOP2A_HUMAN Isoform 2 of DNA topoisomerase 2-alpha OS=Homo sapiens GN=TOP2A	TQMAEVLPSPR	M3:+15.99491	1231	1241	1244.630859375
pepa2b56	a2.a1.a1	sp|P11388-2|TOP2A_HUMAN	sp|P11388-2|TOP2A_HUMAN Isoform 2 of DNA topoisomerase 2-alpha OS=Homo sapiens GN=TOP2A	SIPSMVDGLKPGQR	M5:+15.99491	740	753	1500.7843017578125
pepa2b27	a2.a1.a1	sp|P11388-2|TOP2A_HUMAN	sp|P11388-2|TOP2A_HUMAN Isoform 2 of DNA topoisomerase 2-alpha OS=Homo sapiens GN=TOP2A	IKNENTEGSPQEDGVELEGLKQR		1265	1287	2570.269775390625
pepa2b46	a2.a1.a1	sp|P11388-2|TOP2A_HUMAN	sp|P11388-2|TOP2A_HUMAN Isoform 2 of DNA topoisomerase 2-alpha OS=Homo sapiens GN=TOP2A	NYEDEDSLKTLR		547	558	1482.70751953125
pepa2b19	a2.a1.a1	sp|P11388-2|TOP2A_HUMAN	sp|P11388-2|TOP2A_HUMAN Isoform 2 of DNA topoisomerase 2-alpha OS=Homo sapiens GN=TOP2A	GYDSDPVKAWK		1107	1117	1265.616455078125
pepa2b21	a2.a1.a1	sp|P11388-2|TOP2A_HUMAN	sp|P11388-2|TOP2A_HUMAN Isoform 2 of DNA topoisomerase 2-alpha OS=Homo sapiens GN=TOP2A	HVDYVADQIVTK		325	336	1387.7220458984375
pepa2b26	a2.a1.a1	sp|P11388-2|TOP2A_HUMAN	sp|P11388-2|TOP2A_HUMAN Isoform 2 of DNA topoisomerase 2-alpha OS=Homo sapiens GN=TOP2A	IKNENTEGSPQEDGVELEGLK		1265	1285	2286.110107421875
pepa2b11	a2.a1.a1	sp|P11388-2|TOP2A_HUMAN	sp|P11388-2|TOP2A_HUMAN Isoform 2 of DNA topoisomerase 2-alpha OS=Homo sapiens GN=TOP2A	FILEKIDGK		1080	1088	1062.6197509765625
pepa2b12	a2.a1.a1	sp|P11388-2|TOP2A_HUMAN	sp|P11388-2|TOP2A_HUMAN Isoform 2 of DNA topoisomerase 2-alpha OS=Homo sapiens GN=TOP2A	GESDDFHMDFDSAVAPR	M8:+15.99491	1519	1535	1911.7818603515625
pepa2b43	a2.a1.a1	sp|P11388-2|TOP2A_HUMAN	sp|P11388-2|TOP2A_HUMAN Isoform 2 of DNA topoisomerase 2-alpha OS=Homo sapiens GN=TOP2A	NSTECTLILTEGDSAK	C5:+57.02146	477	492	1738.8167724609375
pepa2a4	a2.a1.a1	sp|P11388-2|TOP2A_HUMAN	sp|P11388-2|TOP2A_HUMAN Isoform 2 of DNA topoisomerase 2-alpha OS=Homo sapiens GN=TOP2A	DKYGVFPLR		505	513	1094.5997314453125
pepa2b58	a2.a1.a1	sp|P11388-2|TOP2A_HUMAN	sp|P11388-2|TOP2A_HUMAN Isoform 2 of DNA topoisomerase 2-alpha OS=Homo sapiens GN=TOP2A	SVVSDLEADDVK		1400	1411	1276.6270751953125
pepa2a8	a2.a1.a1	sp|P11388-2|TOP2A_HUMAN	sp|P11388-2|TOP2A_HUMAN Isoform 2 of DNA topoisomerase 2-alpha OS=Homo sapiens GN=TOP2A	EQVLEPMLNGTEK		963	975	1487.741455078125
pepa2b50	a2.a1.a1	sp|P11388-2|TOP2A_HUMAN	sp|P11388-2|TOP2A_HUMAN Isoform 2 of DNA topoisomerase 2-alpha OS=Homo sapiens GN=TOP2A	QIMENAEINNIIK	M3:+15.99491	526	538	1545.7945556640625
pepa2b53	a2.a1.a1	sp|P11388-2|TOP2A_HUMAN	sp|P11388-2|TOP2A_HUMAN Isoform 2 of DNA topoisomerase 2-alpha OS=Homo sapiens GN=TOP2A	RLMDGEEPLPMLPSYK	M3:+15.99491 M11:+15.99491	904	919	1907.924560546875
pepa2b51	a2.a1.a1	sp|P11388-2|TOP2A_HUMAN	sp|P11388-2|TOP2A_HUMAN Isoform 2 of DNA topoisomerase 2-alpha OS=Homo sapiens GN=TOP2A	QTTLAFKPIK	Q1:-17.02655	1303	1312	1129.6619873046875
pepa2b69	a2.a1.a1	sp|P11388-2|TOP2A_HUMAN	sp|P11388-2|TOP2A_HUMAN Isoform 2 of DNA topoisomerase 2-alpha OS=Homo sapiens GN=TOP2A	YSGPEDDAAISLAFSKK		666	682	1798.88623046875
pepa2b61	a2.a1.a1	sp|P11388-2|TOP2A_HUMAN	sp|P11388-2|TOP2A_HUMAN Isoform 2 of DNA topoisomerase 2-alpha OS=Homo sapiens GN=TOP2A	SYVDMYLK		269	276	1018.4918212890625
pepa2b62	a2.a1.a1	sp|P11388-2|TOP2A_HUMAN	sp|P11388-2|TOP2A_HUMAN Isoform 2 of DNA topoisomerase 2-alpha OS=Homo sapiens GN=TOP2A	TLAVSGLGVVGR		493	504	1128.6739501953125
pepa2b41	a2.a1.a1	sp|P11388-2|TOP2A_HUMAN	sp|P11388-2|TOP2A_HUMAN Isoform 2 of DNA topoisomerase 2-alpha OS=Homo sapiens GN=TOP2A	MEVSPLQPVNENMQVNK	M1:+15.99491 M13:+15.99491 M1:+42.01057	1	17	2030.95263671875
pepa2b25	a2.a1.a1	sp|P11388-2|TOP2A_HUMAN	sp|P11388-2|TOP2A_HUMAN Isoform 2 of DNA topoisomerase 2-alpha OS=Homo sapiens GN=TOP2A	IFDEILVNAADNKQR		84	98	1745.91845703125
pepa2b49	a2.a1.a1	sp|P11388-2|TOP2A_HUMAN	sp|P11388-2|TOP2A_HUMAN Isoform 2 of DNA topoisomerase 2-alpha OS=Homo sapiens GN=TOP2A	QIMENAEINNIIK		526	538	1529.799560546875
pepa2b30	a2.a1.a1	sp|P11388-2|TOP2A_HUMAN	sp|P11388-2|TOP2A_HUMAN Isoform 2 of DNA topoisomerase 2-alpha OS=Homo sapiens GN=TOP2A	LMDGEEPLPMLPSYK	M2:+15.99491 M10:+15.99491	905	919	1751.823486328125
pepa2a6	a2.a1.a1	sp|P11388-2|TOP2A_HUMAN	sp|P11388-2|TOP2A_HUMAN Isoform 2 of DNA topoisomerase 2-alpha OS=Homo sapiens GN=TOP2A	ELILFSNSDNER		728	739	1436.7020263671875
pepa2a9	a2.a1.a1	sp|P11388-2|TOP2A_HUMAN	sp|P11388-2|TOP2A_HUMAN Isoform 2 of DNA topoisomerase 2-alpha OS=Homo sapiens GN=TOP2A	EVTFVPGLYK		74	83	1152.63037109375
pepa2b40	a2.a1.a1	sp|P11388-2|TOP2A_HUMAN	sp|P11388-2|TOP2A_HUMAN Isoform 2 of DNA topoisomerase 2-alpha OS=Homo sapiens GN=TOP2A	MEVSPLQPVNENMQVNK	M1:+15.99491 M1:+42.01057	1	17	2014.9576416015625
pepa2b68	a2.a1.a1	sp|P11388-2|TOP2A_HUMAN	sp|P11388-2|TOP2A_HUMAN Isoform 2 of DNA topoisomerase 2-alpha OS=Homo sapiens GN=TOP2A	YSGPEDDAAISLAFSK		666	681	1670.791259765625
pepa2b29	a2.a1.a1	sp|P11388-2|TOP2A_HUMAN	sp|P11388-2|TOP2A_HUMAN Isoform 2 of DNA topoisomerase 2-alpha OS=Homo sapiens GN=TOP2A	LMDGEEPLPMLPSYK	M10:+15.99491	905	919	1735.8284912109375
pepa2b13	a2.a1.a1	sp|P11388-2|TOP2A_HUMAN	sp|P11388-2|TOP2A_HUMAN Isoform 2 of DNA topoisomerase 2-alpha OS=Homo sapiens GN=TOP2A	GFQQISFVNSIATSK		307	321	1626.8489990234375
pepa2b24	a2.a1.a1	sp|P11388-2|TOP2A_HUMAN	sp|P11388-2|TOP2A_HUMAN Isoform 2 of DNA topoisomerase 2-alpha OS=Homo sapiens GN=TOP2A	IFDEILVNAADNK		84	96	1461.7587890625
pepa2b67	a2.a1.a1	sp|P11388-2|TOP2A_HUMAN	sp|P11388-2|TOP2A_HUMAN Isoform 2 of DNA topoisomerase 2-alpha OS=Homo sapiens GN=TOP2A	YIFTMLSSLAR	M5:+15.99491	831	841	1317.6876220703125
pepa2b48	a2.a1.a1	sp|P11388-2|TOP2A_HUMAN	sp|P11388-2|TOP2A_HUMAN Isoform 2 of DNA topoisomerase 2-alpha OS=Homo sapiens GN=TOP2A	QIMENAEINNIIK	M3:+15.99491 Q1:-17.02655	526	538	1528.7679443359375
pepa2b28	a2.a1.a1	sp|P11388-2|TOP2A_HUMAN	sp|P11388-2|TOP2A_HUMAN Isoform 2 of DNA topoisomerase 2-alpha OS=Homo sapiens GN=TOP2A	LMDGEEPLPMLPSYK		905	919	1719.8336181640625
pepa2b39	a2.a1.a1	sp|P11388-2|TOP2A_HUMAN	sp|P11388-2|TOP2A_HUMAN Isoform 2 of DNA topoisomerase 2-alpha OS=Homo sapiens GN=TOP2A	MEVSPLQPVNENMQVNK	M1:+42.01057	1	17	1998.962646484375
pepa2b64	a2.a1.a1	sp|P11388-2|TOP2A_HUMAN	sp|P11388-2|TOP2A_HUMAN Isoform 2 of DNA topoisomerase 2-alpha OS=Homo sapiens GN=TOP2A	VTIDPENNLISIWNNGK		107	123	1926.991943359375
pepa2b47	a2.a1.a1	sp|P11388-2|TOP2A_HUMAN	sp|P11388-2|TOP2A_HUMAN Isoform 2 of DNA topoisomerase 2-alpha OS=Homo sapiens GN=TOP2A	QIMENAEINNIIK	Q1:-17.02655	526	538	1512.7730712890625
pepa2b54	a2.a1.a2	sp|P11388-3|TOP2A_HUMAN	sp|P11388-3|TOP2A_HUMAN Isoform 3 of DNA topoisomerase 2-alpha OS=Homo sapiens GN=TOP2A	RKPSTSDDSDSNFEK		1502	1516	1712.7725830078125
pepa2b37	a2.a1.a2	sp|P11388-3|TOP2A_HUMAN	sp|P11388-3|TOP2A_HUMAN Isoform 3 of DNA topoisomerase 2-alpha OS=Homo sapiens GN=TOP2A	KNYEDEDSLK		556	565	1240.569580078125
pepa2b52	a2.a1.a2	sp|P11388-3|TOP2A_HUMAN	sp|P11388-3|TOP2A_HUMAN Isoform 3 of DNA topoisomerase 2-alpha OS=Homo sapiens GN=TOP2A	QTWMDNMGR	M4:+15.99491 M7:+15.99491	192	200	1170.467041015625
pepa2b18	a2.a1.a2	sp|P11388-3|TOP2A_HUMAN	sp|P11388-3|TOP2A_HUMAN Isoform 3 of DNA topoisomerase 2-alpha OS=Homo sapiens GN=TOP2A	GYDSDPVK		1117	1124	880.4050903320312
pepa2b16	a2.a1.a2	sp|P11388-3|TOP2A_HUMAN	sp|P11388-3|TOP2A_HUMAN Isoform 3 of DNA topoisomerase 2-alpha OS=Homo sapiens GN=TOP2A	GIPVVEHKVEK		124	134	1234.7158203125
pepa2b42	a2.a1.a2	sp|P11388-3|TOP2A_HUMAN	sp|P11388-3|TOP2A_HUMAN Isoform 3 of DNA topoisomerase 2-alpha OS=Homo sapiens GN=TOP2A	MTEEKLAEAER		1008	1018	1306.6312255859375
pepa2a7	a2.a1.a2	sp|P11388-3|TOP2A_HUMAN	sp|P11388-3|TOP2A_HUMAN Isoform 3 of DNA topoisomerase 2-alpha OS=Homo sapiens GN=TOP2A	EKQDEQVGLPGK		1221	1232	1327.685546875
pepa2a5	a2.a1.a2	sp|P11388-3|TOP2A_HUMAN	sp|P11388-3|TOP2A_HUMAN Isoform 3 of DNA topoisomerase 2-alpha OS=Homo sapiens GN=TOP2A	DPALNSGVSQKPDPAK		1480	1495	1623.8341064453125
pepa2b34	a2.a1.a2	sp|P11388-3|TOP2A_HUMAN	sp|P11388-3|TOP2A_HUMAN Isoform 3 of DNA topoisomerase 2-alpha OS=Homo sapiens GN=TOP2A	IVGLQYKK		549	556	948.5880737304688
pepa2b45	a2.a1.a2	sp|P11388-3|TOP2A_HUMAN	sp|P11388-3|TOP2A_HUMAN Isoform 3 of DNA topoisomerase 2-alpha OS=Homo sapiens GN=TOP2A	NYEDEDSLK		557	565	1112.474609375
pepa2b31	a2.a1.a2	sp|P11388-3|TOP2A_HUMAN	sp|P11388-3|TOP2A_HUMAN Isoform 3 of DNA topoisomerase 2-alpha OS=Homo sapiens GN=TOP2A	IMIMTDQDQDGSHIK	M2:+15.99491 M4:+15.99491	572	586	1763.7943115234375
pepa2b55	a2.a1.a2	sp|P11388-3|TOP2A_HUMAN	sp|P11388-3|TOP2A_HUMAN Isoform 3 of DNA topoisomerase 2-alpha OS=Homo sapiens GN=TOP2A	SFGSTCQLSEK	C6:+57.02146	423	433	1243.562744140625
pepa2b15	a2.a1.a2	sp|P11388-3|TOP2A_HUMAN	sp|P11388-3|TOP2A_HUMAN Isoform 3 of DNA topoisomerase 2-alpha OS=Homo sapiens GN=TOP2A	GGRHVDYVADQIVTK		358	372	1657.8660888671875
pepa2b57	a2.a1.a2	sp|P11388-3|TOP2A_HUMAN	sp|P11388-3|TOP2A_HUMAN Isoform 3 of DNA topoisomerase 2-alpha OS=Homo sapiens GN=TOP2A	SSDESNFDVPPRETEPR		1338	1354	1961.884033203125
pepa2b63	a2.a1.a2	sp|P11388-3|TOP2A_HUMAN	sp|P11388-3|TOP2A_HUMAN Isoform 3 of DNA topoisomerase 2-alpha OS=Homo sapiens GN=TOP2A	TQMAEVLPSPR	M3:+15.99491	1241	1251	1244.630859375
pepa2b56	a2.a1.a2	sp|P11388-3|TOP2A_HUMAN	sp|P11388-3|TOP2A_HUMAN Isoform 3 of DNA topoisomerase 2-alpha OS=Homo sapiens GN=TOP2A	SIPSMVDGLKPGQR	M5:+15.99491	750	763	1500.7843017578125
pepa2b27	a2.a1.a2	sp|P11388-3|TOP2A_HUMAN	sp|P11388-3|TOP2A_HUMAN Isoform 3 of DNA topoisomerase 2-alpha OS=Homo sapiens GN=TOP2A	IKNENTEGSPQEDGVELEGLKQR		1275	1297	2570.269775390625
pepa2b46	a2.a1.a2	sp|P11388-3|TOP2A_HUMAN	sp|P11388-3|TOP2A_HUMAN Isoform 3 of DNA topoisomerase 2-alpha OS=Homo sapiens GN=TOP2A	NYEDEDSLKTLR		557	568	1482.70751953125
pepa2b19	a2.a1.a2	sp|P11388-3|TOP2A_HUMAN	sp|P11388-3|TOP2A_HUMAN Isoform 3 of DNA topoisomerase 2-alpha OS=Homo sapiens GN=TOP2A	GYDSDPVKAWK		1117	1127	1265.616455078125
pepa2b21	a2.a1.a2	sp|P11388-3|TOP2A_HUMAN	sp|P11388-3|TOP2A_HUMAN Isoform 3 of DNA topoisomerase 2-alpha OS=Homo sapiens GN=TOP2A	HVDYVADQIVTK		361	372	1387.7220458984375
pepa2b26	a2.a1.a2	sp|P11388-3|TOP2A_HUMAN	sp|P11388-3|TOP2A_HUMAN Isoform 3 of DNA topoisomerase 2-alpha OS=Homo sapiens GN=TOP2A	IKNENTEGSPQEDGVELEGLK		1275	1295	2286.110107421875
pepa2b11	a2.a1.a2	sp|P11388-3|TOP2A_HUMAN	sp|P11388-3|TOP2A_HUMAN Isoform 3 of DNA topoisomerase 2-alpha OS=Homo sapiens GN=TOP2A	FILEKIDGK		1090	1098	1062.6197509765625
pepa2b12	a2.a1.a2	sp|P11388-3|TOP2A_HUMAN	sp|P11388-3|TOP2A_HUMAN Isoform 3 of DNA topoisomerase 2-alpha OS=Homo sapiens GN=TOP2A	GESDDFHMDFDSAVAPR	M8:+15.99491	1529	1545	1911.7818603515625
pepa2b43	a2.a1.a2	sp|P11388-3|TOP2A_HUMAN	sp|P11388-3|TOP2A_HUMAN Isoform 3 of DNA topoisomerase 2-alpha OS=Homo sapiens GN=TOP2A	NSTECTLILTEGDSAK	C5:+57.02146	487	502	1738.8167724609375
pepa2a4	a2.a1.a2	sp|P11388-3|TOP2A_HUMAN	sp|P11388-3|TOP2A_HUMAN Isoform 3 of DNA topoisomerase 2-alpha OS=Homo sapiens GN=TOP2A	DKYGVFPLR		515	523	1094.5997314453125
pepa2b58	a2.a1.a2	sp|P11388-3|TOP2A_HUMAN	sp|P11388-3|TOP2A_HUMAN Isoform 3 of DNA topoisomerase 2-alpha OS=Homo sapiens GN=TOP2A	SVVSDLEADDVK		1410	1421	1276.6270751953125
pepa2a8	a2.a1.a2	sp|P11388-3|TOP2A_HUMAN	sp|P11388-3|TOP2A_HUMAN Isoform 3 of DNA topoisomerase 2-alpha OS=Homo sapiens GN=TOP2A	EQVLEPMLNGTEK		973	985	1487.741455078125
pepa2b50	a2.a1.a2	sp|P11388-3|TOP2A_HUMAN	sp|P11388-3|TOP2A_HUMAN Isoform 3 of DNA topoisomerase 2-alpha OS=Homo sapiens GN=TOP2A	QIMENAEINNIIK	M3:+15.99491	536	548	1545.7945556640625
pepa2b53	a2.a1.a2	sp|P11388-3|TOP2A_HUMAN	sp|P11388-3|TOP2A_HUMAN Isoform 3 of DNA topoisomerase 2-alpha OS=Homo sapiens GN=TOP2A	RLMDGEEPLPMLPSYK	M3:+15.99491 M11:+15.99491	914	929	1907.924560546875
pepa2b51	a2.a1.a2	sp|P11388-3|TOP2A_HUMAN	sp|P11388-3|TOP2A_HUMAN Isoform 3 of DNA topoisomerase 2-alpha OS=Homo sapiens GN=TOP2A	QTTLAFKPIK	Q1:-17.02655	1313	1322	1129.6619873046875
pepa2b69	a2.a1.a2	sp|P11388-3|TOP2A_HUMAN	sp|P11388-3|TOP2A_HUMAN Isoform 3 of DNA topoisomerase 2-alpha OS=Homo sapiens GN=TOP2A	YSGPEDDAAISLAFSKK		676	692	1798.88623046875
pepa2b61	a2.a1.a2	sp|P11388-3|TOP2A_HUMAN	sp|P11388-3|TOP2A_HUMAN Isoform 3 of DNA topoisomerase 2-alpha OS=Homo sapiens GN=TOP2A	SYVDMYLK		269	276	1018.4918212890625
pepa2b62	a2.a1.a2	sp|P11388-3|TOP2A_HUMAN	sp|P11388-3|TOP2A_HUMAN Isoform 3 of DNA topoisomerase 2-alpha OS=Homo sapiens GN=TOP2A	TLAVSGLGVVGR		503	514	1128.6739501953125
pepa2b41	a2.a1.a2	sp|P11388-3|TOP2A_HUMAN	sp|P11388-3|TOP2A_HUMAN Isoform 3 of DNA topoisomerase 2-alpha OS=Homo sapiens GN=TOP2A	MEVSPLQPVNENMQVNK	M1:+15.99491 M13:+15.99491 M1:+42.01057	1	17	2030.95263671875
pepa2b25	a2.a1.a2	sp|P11388-3|TOP2A_HUMAN	sp|P11388-3|TOP2A_HUMAN Isoform 3 of DNA topoisomerase 2-alpha OS=Homo sapiens GN=TOP2A	IFDEILVNAADNKQR		84	98	1745.91845703125
pepa2b49	a2.a1.a2	sp|P11388-3|TOP2A_HUMAN	sp|P11388-3|TOP2A_HUMAN Isoform 3 of DNA topoisomerase 2-alpha OS=Homo sapiens GN=TOP2A	QIMENAEINNIIK		536	548	1529.799560546875
pepa2b30	a2.a1.a2	sp|P11388-3|TOP2A_HUMAN	sp|P11388-3|TOP2A_HUMAN Isoform 3 of DNA topoisomerase 2-alpha OS=Homo sapiens GN=TOP2A	LMDGEEPLPMLPSYK	M2:+15.99491 M10:+15.99491	915	929	1751.823486328125
pepa2a6	a2.a1.a2	sp|P11388-3|TOP2A_HUMAN	sp|P11388-3|TOP2A_HUMAN Isoform 3 of DNA topoisomerase 2-alpha OS=Homo sapiens GN=TOP2A	ELILFSNSDNER		738	749	1436.7020263671875
pepa2a9	a2.a1.a2	sp|P11388-3|TOP2A_HUMAN	sp|P11388-3|TOP2A_HUMAN Isoform 3 of DNA topoisomerase 2-alpha OS=Homo sapiens GN=TOP2A	EVTFVPGLYK		74	83	1152.63037109375
pepa2b40	a2.a1.a2	sp|P11388-3|TOP2A_HUMAN	sp|P11388-3|TOP2A_HUMAN Isoform 3 of DNA topoisomerase 2-alpha OS=Homo sapiens GN=TOP2A	MEVSPLQPVNENMQVNK	M1:+15.99491 M1:+42.01057	1	17	2014.9576416015625
pepa2b68	a2.a1.a2	sp|P11388-3|TOP2A_HUMAN	sp|P11388-3|TOP2A_HUMAN Isoform 3 of DNA topoisomerase 2-alpha OS=Homo sapiens GN=TOP2A	YSGPEDDAAISLAFSK		676	691	1670.791259765625
pepa2b29	a2.a1.a2	sp|P11388-3|TOP2A_HUMAN	sp|P11388-3|TOP2A_HUMAN Isoform 3 of DNA topoisomerase 2-alpha OS=Homo sapiens GN=TOP2A	LMDGEEPLPMLPSYK	M10:+15.99491	915	929	1735.8284912109375
pepa2b13	a2.a1.a2	sp|P11388-3|TOP2A_HUMAN	sp|P11388-3|TOP2A_HUMAN Isoform 3 of DNA topoisomerase 2-alpha OS=Homo sapiens GN=TOP2A	GFQQISFVNSIATSK		307	321	1626.8489990234375
pepa2b24	a2.a1.a2	sp|P11388-3|TOP2A_HUMAN	sp|P11388-3|TOP2A_HUMAN Isoform 3 of DNA topoisomerase 2-alpha OS=Homo sapiens GN=TOP2A	IFDEILVNAADNK		84	96	1461.7587890625
pepa2b67	a2.a1.a2	sp|P11388-3|TOP2A_HUMAN	sp|P11388-3|TOP2A_HUMAN Isoform 3 of DNA topoisomerase 2-alpha OS=Homo sapiens GN=TOP2A	YIFTMLSSLAR	M5:+15.99491	841	851	1317.6876220703125
pepa2b48	a2.a1.a2	sp|P11388-3|TOP2A_HUMAN	sp|P11388-3|TOP2A_HUMAN Isoform 3 of DNA topoisomerase 2-alpha OS=Homo sapiens GN=TOP2A	QIMENAEINNIIK	M3:+15.99491 Q1:-17.02655	536	548	1528.7679443359375
pepa2b28	a2.a1.a2	sp|P11388-3|TOP2A_HUMAN	sp|P11388-3|TOP2A_HUMAN Isoform 3 of DNA topoisomerase 2-alpha OS=Homo sapiens GN=TOP2A	LMDGEEPLPMLPSYK		915	929	1719.8336181640625
pepa2b39	a2.a1.a2	sp|P11388-3|TOP2A_HUMAN	sp|P11388-3|TOP2A_HUMAN Isoform 3 of DNA topoisomerase 2-alpha OS=Homo sapiens GN=TOP2A	MEVSPLQPVNENMQVNK	M1:+42.01057	1	17	1998.962646484375
pepa2b64	a2.a1.a2	sp|P11388-3|TOP2A_HUMAN	sp|P11388-3|TOP2A_HUMAN Isoform 3 of DNA topoisomerase 2-alpha OS=Homo sapiens GN=TOP2A	VTIDPENNLISIWNNGK		107	123	1926.991943359375
pepa2b47	a2.a1.a2	sp|P11388-3|TOP2A_HUMAN	sp|P11388-3|TOP2A_HUMAN Isoform 3 of DNA topoisomerase 2-alpha OS=Homo sapiens GN=TOP2A	QIMENAEINNIIK	Q1:-17.02655	536	548	1512.7730712890625
pepa2b54	a2.a1.a3	sp|P11388-4|TOP2A_HUMAN	sp|P11388-4|TOP2A_HUMAN Isoform 4 of DNA topoisomerase 2-alpha OS=Homo sapiens GN=TOP2A	RKPSTSDDSDSNFEK		1547	1561	1712.7725830078125
pepa2b37	a2.a1.a3	sp|P11388-4|TOP2A_HUMAN	sp|P11388-4|TOP2A_HUMAN Isoform 4 of DNA topoisomerase 2-alpha OS=Homo sapiens GN=TOP2A	KNYEDEDSLK		601	610	1240.569580078125
pepa2b52	a2.a1.a3	sp|P11388-4|TOP2A_HUMAN	sp|P11388-4|TOP2A_HUMAN Isoform 4 of DNA topoisomerase 2-alpha OS=Homo sapiens GN=TOP2A	QTWMDNMGR	M4:+15.99491 M7:+15.99491	192	200	1170.467041015625
pepa2b18	a2.a1.a3	sp|P11388-4|TOP2A_HUMAN	sp|P11388-4|TOP2A_HUMAN Isoform 4 of DNA topoisomerase 2-alpha OS=Homo sapiens GN=TOP2A	GYDSDPVK		1162	1169	880.4050903320312
pepa2b16	a2.a1.a3	sp|P11388-4|TOP2A_HUMAN	sp|P11388-4|TOP2A_HUMAN Isoform 4 of DNA topoisomerase 2-alpha OS=Homo sapiens GN=TOP2A	GIPVVEHKVEK		124	134	1234.7158203125
pepa2b42	a2.a1.a3	sp|P11388-4|TOP2A_HUMAN	sp|P11388-4|TOP2A_HUMAN Isoform 4 of DNA topoisomerase 2-alpha OS=Homo sapiens GN=TOP2A	MTEEKLAEAER		1053	1063	1306.6312255859375
pepa2a7	a2.a1.a3	sp|P11388-4|TOP2A_HUMAN	sp|P11388-4|TOP2A_HUMAN Isoform 4 of DNA topoisomerase 2-alpha OS=Homo sapiens GN=TOP2A	EKQDEQVGLPGK		1266	1277	1327.685546875
pepa2a5	a2.a1.a3	sp|P11388-4|TOP2A_HUMAN	sp|P11388-4|TOP2A_HUMAN Isoform 4 of DNA topoisomerase 2-alpha OS=Homo sapiens GN=TOP2A	DPALNSGVSQKPDPAK		1525	1540	1623.8341064453125
pepa2b34	a2.a1.a3	sp|P11388-4|TOP2A_HUMAN	sp|P11388-4|TOP2A_HUMAN Isoform 4 of DNA topoisomerase 2-alpha OS=Homo sapiens GN=TOP2A	IVGLQYKK		594	601	948.5880737304688
pepa2b45	a2.a1.a3	sp|P11388-4|TOP2A_HUMAN	sp|P11388-4|TOP2A_HUMAN Isoform 4 of DNA topoisomerase 2-alpha OS=Homo sapiens GN=TOP2A	NYEDEDSLK		602	610	1112.474609375
pepa2b31	a2.a1.a3	sp|P11388-4|TOP2A_HUMAN	sp|P11388-4|TOP2A_HUMAN Isoform 4 of DNA topoisomerase 2-alpha OS=Homo sapiens GN=TOP2A	IMIMTDQDQDGSHIK	M2:+15.99491 M4:+15.99491	617	631	1763.7943115234375
pepa2b55	a2.a1.a3	sp|P11388-4|TOP2A_HUMAN	sp|P11388-4|TOP2A_HUMAN Isoform 4 of DNA topoisomerase 2-alpha OS=Homo sapiens GN=TOP2A	SFGSTCQLSEK	C6:+57.02146	468	478	1243.562744140625
pepa2b15	a2.a1.a3	sp|P11388-4|TOP2A_HUMAN	sp|P11388-4|TOP2A_HUMAN Isoform 4 of DNA topoisomerase 2-alpha OS=Homo sapiens GN=TOP2A	GGRHVDYVADQIVTK		322	336	1657.8660888671875
pepa2b57	a2.a1.a3	sp|P11388-4|TOP2A_HUMAN	sp|P11388-4|TOP2A_HUMAN Isoform 4 of DNA topoisomerase 2-alpha OS=Homo sapiens GN=TOP2A	SSDESNFDVPPRETEPR		1383	1399	1961.884033203125
pepa2b63	a2.a1.a3	sp|P11388-4|TOP2A_HUMAN	sp|P11388-4|TOP2A_HUMAN Isoform 4 of DNA topoisomerase 2-alpha OS=Homo sapiens GN=TOP2A	TQMAEVLPSPR	M3:+15.99491	1286	1296	1244.630859375
pepa2b56	a2.a1.a3	sp|P11388-4|TOP2A_HUMAN	sp|P11388-4|TOP2A_HUMAN Isoform 4 of DNA topoisomerase 2-alpha OS=Homo sapiens GN=TOP2A	SIPSMVDGLKPGQR	M5:+15.99491	795	808	1500.7843017578125
pepa2b27	a2.a1.a3	sp|P11388-4|TOP2A_HUMAN	sp|P11388-4|TOP2A_HUMAN Isoform 4 of DNA topoisomerase 2-alpha OS=Homo sapiens GN=TOP2A	IKNENTEGSPQEDGVELEGLKQR		1320	1342	2570.269775390625
pepa2b46	a2.a1.a3	sp|P11388-4|TOP2A_HUMAN	sp|P11388-4|TOP2A_HUMAN Isoform 4 of DNA topoisomerase 2-alpha OS=Homo sapiens GN=TOP2A	NYEDEDSLKTLR		602	613	1482.70751953125
pepa2b19	a2.a1.a3	sp|P11388-4|TOP2A_HUMAN	sp|P11388-4|TOP2A_HUMAN Isoform 4 of DNA topoisomerase 2-alpha OS=Homo sapiens GN=TOP2A	GYDSDPVKAWK		1162	1172	1265.616455078125
pepa2b21	a2.a1.a3	sp|P11388-4|TOP2A_HUMAN	sp|P11388-4|TOP2A_HUMAN Isoform 4 of DNA topoisomerase 2-alpha OS=Homo sapiens GN=TOP2A	HVDYVADQIVTK		325	336	1387.7220458984375
pepa2b26	a2.a1.a3	sp|P11388-4|TOP2A_HUMAN	sp|P11388-4|TOP2A_HUMAN Isoform 4 of DNA topoisomerase 2-alpha OS=Homo sapiens GN=TOP2A	IKNENTEGSPQEDGVELEGLK		1320	1340	2286.110107421875
pepa2b11	a2.a1.a3	sp|P11388-4|TOP2A_HUMAN	sp|P11388-4|TOP2A_HUMAN Isoform 4 of DNA topoisomerase 2-alpha OS=Homo sapiens GN=TOP2A	FILEKIDGK		1135	1143	1062.6197509765625
pepa2b12	a2.a1.a3	sp|P11388-4|TOP2A_HUMAN	sp|P11388-4|TOP2A_HUMAN Isoform 4 of DNA topoisomerase 2-alpha OS=Homo sapiens GN=TOP2A	GESDDFHMDFDSAVAPR	M8:+15.99491	1574	1590	1911.7818603515625
pepa2b43	a2.a1.a3	sp|P11388-4|TOP2A_HUMAN	sp|P11388-4|TOP2A_HUMAN Isoform 4 of DNA topoisomerase 2-alpha OS=Homo sapiens GN=TOP2A	NSTECTLILTEGDSAK	C5:+57.02146	532	547	1738.8167724609375
pepa2a4	a2.a1.a3	sp|P11388-4|TOP2A_HUMAN	sp|P11388-4|TOP2A_HUMAN Isoform 4 of DNA topoisomerase 2-alpha OS=Homo sapiens GN=TOP2A	DKYGVFPLR		560	568	1094.5997314453125
pepa2b58	a2.a1.a3	sp|P11388-4|TOP2A_HUMAN	sp|P11388-4|TOP2A_HUMAN Isoform 4 of DNA topoisomerase 2-alpha OS=Homo sapiens GN=TOP2A	SVVSDLEADDVK		1455	1466	1276.6270751953125
pepa2a8	a2.a1.a3	sp|P11388-4|TOP2A_HUMAN	sp|P11388-4|TOP2A_HUMAN Isoform 4 of DNA topoisomerase 2-alpha OS=Homo sapiens GN=TOP2A	EQVLEPMLNGTEK		1018	1030	1487.741455078125
pepa2b50	a2.a1.a3	sp|P11388-4|TOP2A_HUMAN	sp|P11388-4|TOP2A_HUMAN Isoform 4 of DNA topoisomerase 2-alpha OS=Homo sapiens GN=TOP2A	QIMENAEINNIIK	M3:+15.99491	581	593	1545.7945556640625
pepa2b53	a2.a1.a3	sp|P11388-4|TOP2A_HUMAN	sp|P11388-4|TOP2A_HUMAN Isoform 4 of DNA topoisomerase 2-alpha OS=Homo sapiens GN=TOP2A	RLMDGEEPLPMLPSYK	M3:+15.99491 M11:+15.99491	959	974	1907.924560546875
pepa2b51	a2.a1.a3	sp|P11388-4|TOP2A_HUMAN	sp|P11388-4|TOP2A_HUMAN Isoform 4 of DNA topoisomerase 2-alpha OS=Homo sapiens GN=TOP2A	QTTLAFKPIK	Q1:-17.02655	1358	1367	1129.6619873046875
pepa2b69	a2.a1.a3	sp|P11388-4|TOP2A_HUMAN	sp|P11388-4|TOP2A_HUMAN Isoform 4 of DNA topoisomerase 2-alpha OS=Homo sapiens GN=TOP2A	YSGPEDDAAISLAFSKK		721	737	1798.88623046875
pepa2b61	a2.a1.a3	sp|P11388-4|TOP2A_HUMAN	sp|P11388-4|TOP2A_HUMAN Isoform 4 of DNA topoisomerase 2-alpha OS=Homo sapiens GN=TOP2A	SYVDMYLK		269	276	1018.4918212890625
pepa2b62	a2.a1.a3	sp|P11388-4|TOP2A_HUMAN	sp|P11388-4|TOP2A_HUMAN Isoform 4 of DNA topoisomerase 2-alpha OS=Homo sapiens GN=TOP2A	TLAVSGLGVVGR		548	559	1128.6739501953125
pepa2b41	a2.a1.a3	sp|P11388-4|TOP2A_HUMAN	sp|P11388-4|TOP2A_HUMAN Isoform 4 of DNA topoisomerase 2-alpha OS=Homo sapiens GN=TOP2A	MEVSPLQPVNENMQVNK	M1:+15.99491 M13:+15.99491 M1:+42.01057	1	17	2030.95263671875
pepa2b25	a2.a1.a3	sp|P11388-4|TOP2A_HUMAN	sp|P11388-4|TOP2A_HUMAN Isoform 4 of DNA topoisomerase 2-alpha OS=Homo sapiens GN=TOP2A	IFDEILVNAADNKQR		84	98	1745.91845703125
pepa2b49	a2.a1.a3	sp|P11388-4|TOP2A_HUMAN	sp|P11388-4|TOP2A_HUMAN Isoform 4 of DNA topoisomerase 2-alpha OS=Homo sapiens GN=TOP2A	QIMENAEINNIIK		581	593	1529.799560546875
pepa2b30	a2.a1.a3	sp|P11388-4|TOP2A_HUMAN	sp|P11388-4|TOP2A_HUMAN Isoform 4 of DNA topoisomerase 2-alpha OS=Homo sapiens GN=TOP2A	LMDGEEPLPMLPSYK	M2:+15.99491 M10:+15.99491	960	974	1751.823486328125
pepa2a6	a2.a1.a3	sp|P11388-4|TOP2A_HUMAN	sp|P11388-4|TOP2A_HUMAN Isoform 4 of DNA topoisomerase 2-alpha OS=Homo sapiens GN=TOP2A	ELILFSNSDNER		783	794	1436.7020263671875
pepa2a9	a2.a1.a3	sp|P11388-4|TOP2A_HUMAN	sp|P11388-4|TOP2A_HUMAN Isoform 4 of DNA topoisomerase 2-alpha OS=Homo sapiens GN=TOP2A	EVTFVPGLYK		74	83	1152.63037109375
pepa2b40	a2.a1.a3	sp|P11388-4|TOP2A_HUMAN	sp|P11388-4|TOP2A_HUMAN Isoform 4 of DNA topoisomerase 2-alpha OS=Homo sapiens GN=TOP2A	MEVSPLQPVNENMQVNK	M1:+15.99491 M1:+42.01057	1	17	2014.9576416015625
pepa2b68	a2.a1.a3	sp|P11388-4|TOP2A_HUMAN	sp|P11388-4|TOP2A_HUMAN Isoform 4 of DNA topoisomerase 2-alpha OS=Homo sapiens GN=TOP2A	YSGPEDDAAISLAFSK		721	736	1670.791259765625
pepa2b29	a2.a1.a3	sp|P11388-4|TOP2A_HUMAN	sp|P11388-4|TOP2A_HUMAN Isoform 4 of DNA topoisomerase 2-alpha OS=Homo sapiens GN=TOP2A	LMDGEEPLPMLPSYK	M10:+15.99491	960	974	1735.8284912109375
pepa2b13	a2.a1.a3	sp|P11388-4|TOP2A_HUMAN	sp|P11388-4|TOP2A_HUMAN Isoform 4 of DNA topoisomerase 2-alpha OS=Homo sapiens GN=TOP2A	GFQQISFVNSIATSK		307	321	1626.8489990234375
pepa2b24	a2.a1.a3	sp|P11388-4|TOP2A_HUMAN	sp|P11388-4|TOP2A_HUMAN Isoform 4 of DNA topoisomerase 2-alpha OS=Homo sapiens GN=TOP2A	IFDEILVNAADNK		84	96	1461.7587890625
pepa2b67	a2.a1.a3	sp|P11388-4|TOP2A_HUMAN	sp|P11388-4|TOP2A_HUMAN Isoform 4 of DNA topoisomerase 2-alpha OS=Homo sapiens GN=TOP2A	YIFTMLSSLAR	M5:+15.99491	886	896	1317.6876220703125
pepa2b48	a2.a1.a3	sp|P11388-4|TOP2A_HUMAN	sp|P11388-4|TOP2A_HUMAN Isoform 4 of DNA topoisomerase 2-alpha OS=Homo sapiens GN=TOP2A	QIMENAEINNIIK	M3:+15.99491 Q1:-17.02655	581	593	1528.7679443359375
pepa2b28	a2.a1.a3	sp|P11388-4|TOP2A_HUMAN	sp|P11388-4|TOP2A_HUMAN Isoform 4 of DNA topoisomerase 2-alpha OS=Homo sapiens GN=TOP2A	LMDGEEPLPMLPSYK		960	974	1719.8336181640625
pepa2b39	a2.a1.a3	sp|P11388-4|TOP2A_HUMAN	sp|P11388-4|TOP2A_HUMAN Isoform 4 of DNA topoisomerase 2-alpha OS=Homo sapiens GN=TOP2A	MEVSPLQPVNENMQVNK	M1:+42.01057	1	17	1998.962646484375
pepa2b64	a2.a1.a3	sp|P11388-4|TOP2A_HUMAN	sp|P11388-4|TOP2A_HUMAN Isoform 4 of DNA topoisomerase 2-alpha OS=Homo sapiens GN=TOP2A	VTIDPENNLISIWNNGK		107	123	1926.991943359375
pepa2b47	a2.a1.a3	sp|P11388-4|TOP2A_HUMAN	sp|P11388-4|TOP2A_HUMAN Isoform 4 of DNA topoisomerase 2-alpha OS=Homo sapiens GN=TOP2A	QIMENAEINNIIK	Q1:-17.02655	581	593	1512.7730712890625
pepa2b54	a2.a1.a4	sp|P11388|TOP2A_HUMAN	sp|P11388|TOP2A_HUMAN DNA topoisomerase 2-alpha OS=Homo sapiens GN=TOP2A PE=1 SV=3	RKPSTSDDSDSNFEK		1466	1480	1712.7725830078125
pepa2b37	a2.a1.a4	sp|P11388|TOP2A_HUMAN	sp|P11388|TOP2A_HUMAN DNA topoisomerase 2-alpha OS=Homo sapiens GN=TOP2A PE=1 SV=3	KNYEDEDSLK		520	529	1240.569580078125
pepa2b52	a2.a1.a4	sp|P11388|TOP2A_HUMAN	sp|P11388|TOP2A_HUMAN DNA topoisomerase 2-alpha OS=Homo sapiens GN=TOP2A PE=1 SV=3	QTWMDNMGR	M4:+15.99491 M7:+15.99491	192	200	1170.467041015625
pepa2b18	a2.a1.a4	sp|P11388|TOP2A_HUMAN	sp|P11388|TOP2A_HUMAN DNA topoisomerase 2-alpha OS=Homo sapiens GN=TOP2A PE=1 SV=3	GYDSDPVK		1081	1088	880.4050903320312
pepa2b16	a2.a1.a4	sp|P11388|TOP2A_HUMAN	sp|P11388|TOP2A_HUMAN DNA topoisomerase 2-alpha OS=Homo sapiens GN=TOP2A PE=1 SV=3	GIPVVEHKVEK		124	134	1234.7158203125
pepa2b42	a2.a1.a4	sp|P11388|TOP2A_HUMAN	sp|P11388|TOP2A_HUMAN DNA topoisomerase 2-alpha OS=Homo sapiens GN=TOP2A PE=1 SV=3	MTEEKLAEAER		972	982	1306.6312255859375
pepa2a7	a2.a1.a4	sp|P11388|TOP2A_HUMAN	sp|P11388|TOP2A_HUMAN DNA topoisomerase 2-alpha OS=Homo sapiens GN=TOP2A PE=1 SV=3	EKQDEQVGLPGK		1185	1196	1327.685546875
pepa2a5	a2.a1.a4	sp|P11388|TOP2A_HUMAN	sp|P11388|TOP2A_HUMAN DNA topoisomerase 2-alpha OS=Homo sapiens GN=TOP2A PE=1 SV=3	DPALNSGVSQKPDPAK		1444	1459	1623.8341064453125
pepa2b34	a2.a1.a4	sp|P11388|TOP2A_HUMAN	sp|P11388|TOP2A_HUMAN DNA topoisomerase 2-alpha OS=Homo sapiens GN=TOP2A PE=1 SV=3	IVGLQYKK		513	520	948.5880737304688
pepa2b45	a2.a1.a4	sp|P11388|TOP2A_HUMAN	sp|P11388|TOP2A_HUMAN DNA topoisomerase 2-alpha OS=Homo sapiens GN=TOP2A PE=1 SV=3	NYEDEDSLK		521	529	1112.474609375
pepa2b31	a2.a1.a4	sp|P11388|TOP2A_HUMAN	sp|P11388|TOP2A_HUMAN DNA topoisomerase 2-alpha OS=Homo sapiens GN=TOP2A PE=1 SV=3	IMIMTDQDQDGSHIK	M2:+15.99491 M4:+15.99491	536	550	1763.7943115234375
pepa2b55	a2.a1.a4	sp|P11388|TOP2A_HUMAN	sp|P11388|TOP2A_HUMAN DNA topoisomerase 2-alpha OS=Homo sapiens GN=TOP2A PE=1 SV=3	SFGSTCQLSEK	C6:+57.02146	387	397	1243.562744140625
pepa2b15	a2.a1.a4	sp|P11388|TOP2A_HUMAN	sp|P11388|TOP2A_HUMAN DNA topoisomerase 2-alpha OS=Homo sapiens GN=TOP2A PE=1 SV=3	GGRHVDYVADQIVTK		322	336	1657.8660888671875
pepa2b57	a2.a1.a4	sp|P11388|TOP2A_HUMAN	sp|P11388|TOP2A_HUMAN DNA topoisomerase 2-alpha OS=Homo sapiens GN=TOP2A PE=1 SV=3	SSDESNFDVPPRETEPR		1302	1318	1961.884033203125
pepa2b63	a2.a1.a4	sp|P11388|TOP2A_HUMAN	sp|P11388|TOP2A_HUMAN DNA topoisomerase 2-alpha OS=Homo sapiens GN=TOP2A PE=1 SV=3	TQMAEVLPSPR	M3:+15.99491	1205	1215	1244.630859375
pepa2b56	a2.a1.a4	sp|P11388|TOP2A_HUMAN	sp|P11388|TOP2A_HUMAN DNA topoisomerase 2-alpha OS=Homo sapiens GN=TOP2A PE=1 SV=3	SIPSMVDGLKPGQR	M5:+15.99491	714	727	1500.7843017578125
pepa2b27	a2.a1.a4	sp|P11388|TOP2A_HUMAN	sp|P11388|TOP2A_HUMAN DNA topoisomerase 2-alpha OS=Homo sapiens GN=TOP2A PE=1 SV=3	IKNENTEGSPQEDGVELEGLKQR		1239	1261	2570.269775390625
pepa2b46	a2.a1.a4	sp|P11388|TOP2A_HUMAN	sp|P11388|TOP2A_HUMAN DNA topoisomerase 2-alpha OS=Homo sapiens GN=TOP2A PE=1 SV=3	NYEDEDSLKTLR		521	532	1482.70751953125
pepa2b19	a2.a1.a4	sp|P11388|TOP2A_HUMAN	sp|P11388|TOP2A_HUMAN DNA topoisomerase 2-alpha OS=Homo sapiens GN=TOP2A PE=1 SV=3	GYDSDPVKAWK		1081	1091	1265.616455078125
pepa2b21	a2.a1.a4	sp|P11388|TOP2A_HUMAN	sp|P11388|TOP2A_HUMAN DNA topoisomerase 2-alpha OS=Homo sapiens GN=TOP2A PE=1 SV=3	HVDYVADQIVTK		325	336	1387.7220458984375
pepa2b26	a2.a1.a4	sp|P11388|TOP2A_HUMAN	sp|P11388|TOP2A_HUMAN DNA topoisomerase 2-alpha OS=Homo sapiens GN=TOP2A PE=1 SV=3	IKNENTEGSPQEDGVELEGLK		1239	1259	2286.110107421875
pepa2b11	a2.a1.a4	sp|P11388|TOP2A_HUMAN	sp|P11388|TOP2A_HUMAN DNA topoisomerase 2-alpha OS=Homo sapiens GN=TOP2A PE=1 SV=3	FILEKIDGK		1054	1062	1062.6197509765625
pepa2b12	a2.a1.a4	sp|P11388|TOP2A_HUMAN	sp|P11388|TOP2A_HUMAN DNA topoisomerase 2-alpha OS=Homo sapiens GN=TOP2A PE=1 SV=3	GESDDFHMDFDSAVAPR	M8:+15.99491	1493	1509	1911.7818603515625
pepa2b43	a2.a1.a4	sp|P11388|TOP2A_HUMAN	sp|P11388|TOP2A_HUMAN DNA topoisomerase 2-alpha OS=Homo sapiens GN=TOP2A PE=1 SV=3	NSTECTLILTEGDSAK	C5:+57.02146	451	466	1738.8167724609375
pepa2a4	a2.a1.a4	sp|P11388|TOP2A_HUMAN	sp|P11388|TOP2A_HUMAN DNA topoisomerase 2-alpha OS=Homo sapiens GN=TOP2A PE=1 SV=3	DKYGVFPLR		479	487	1094.5997314453125
pepa2b58	a2.a1.a4	sp|P11388|TOP2A_HUMAN	sp|P11388|TOP2A_HUMAN DNA topoisomerase 2-alpha OS=Homo sapiens GN=TOP2A PE=1 SV=3	SVVSDLEADDVK		1374	1385	1276.6270751953125
pepa2a8	a2.a1.a4	sp|P11388|TOP2A_HUMAN	sp|P11388|TOP2A_HUMAN DNA topoisomerase 2-alpha OS=Homo sapiens GN=TOP2A PE=1 SV=3	EQVLEPMLNGTEK		937	949	1487.741455078125
pepa2b50	a2.a1.a4	sp|P11388|TOP2A_HUMAN	sp|P11388|TOP2A_HUMAN DNA topoisomerase 2-alpha OS=Homo sapiens GN=TOP2A PE=1 SV=3	QIMENAEINNIIK	M3:+15.99491	500	512	1545.7945556640625
pepa2b53	a2.a1.a4	sp|P11388|TOP2A_HUMAN	sp|P11388|TOP2A_HUMAN DNA topoisomerase 2-alpha OS=Homo sapiens GN=TOP2A PE=1 SV=3	RLMDGEEPLPMLPSYK	M3:+15.99491 M11:+15.99491	878	893	1907.924560546875
pepa2b51	a2.a1.a4	sp|P11388|TOP2A_HUMAN	sp|P11388|TOP2A_HUMAN DNA topoisomerase 2-alpha OS=Homo sapiens GN=TOP2A PE=1 SV=3	QTTLAFKPIK	Q1:-17.02655	1277	1286	1129.6619873046875
pepa2b69	a2.a1.a4	sp|P11388|TOP2A_HUMAN	sp|P11388|TOP2A_HUMAN DNA topoisomerase 2-alpha OS=Homo sapiens GN=TOP2A PE=1 SV=3	YSGPEDDAAISLAFSKK		640	656	1798.88623046875
pepa2b61	a2.a1.a4	sp|P11388|TOP2A_HUMAN	sp|P11388|TOP2A_HUMAN DNA topoisomerase 2-alpha OS=Homo sapiens GN=TOP2A PE=1 SV=3	SYVDMYLK		269	276	1018.4918212890625
pepa2b62	a2.a1.a4	sp|P11388|TOP2A_HUMAN	sp|P11388|TOP2A_HUMAN DNA topoisomerase 2-alpha OS=Homo sapiens GN=TOP2A PE=1 SV=3	TLAVSGLGVVGR		467	478	1128.6739501953125
pepa2b41	a2.a1.a4	sp|P11388|TOP2A_HUMAN	sp|P11388|TOP2A_HUMAN DNA topoisomerase 2-alpha OS=Homo sapiens GN=TOP2A PE=1 SV=3	MEVSPLQPVNENMQVNK	M1:+15.99491 M13:+15.99491 M1:+42.01057	1	17	2030.95263671875
pepa2b25	a2.a1.a4	sp|P11388|TOP2A_HUMAN	sp|P11388|TOP2A_HUMAN DNA topoisomerase 2-alpha OS=Homo sapiens GN=TOP2A PE=1 SV=3	IFDEILVNAADNKQR		84	98	1745.91845703125
pepa2b49	a2.a1.a4	sp|P11388|TOP2A_HUMAN	sp|P11388|TOP2A_HUMAN DNA topoisomerase 2-alpha OS=Homo sapiens GN=TOP2A PE=1 SV=3	QIMENAEINNIIK		500	512	1529.799560546875
pepa2b30	a2.a1.a4	sp|P11388|TOP2A_HUMAN	sp|P11388|TOP2A_HUMAN DNA topoisomerase 2-alpha OS=Homo sapiens GN=TOP2A PE=1 SV=3	LMDGEEPLPMLPSYK	M2:+15.99491 M10:+15.99491	879	893	1751.823486328125
pepa2a6	a2.a1.a4	sp|P11388|TOP2A_HUMAN	sp|P11388|TOP2A_HUMAN DNA topoisomerase 2-alpha OS=Homo sapiens GN=TOP2A PE=1 SV=3	ELILFSNSDNER		702	713	1436.7020263671875
pepa2a9	a2.a1.a4	sp|P11388|TOP2A_HUMAN	sp|P11388|TOP2A_HUMAN DNA topoisomerase 2-alpha OS=Homo sapiens GN=TOP2A PE=1 SV=3	EVTFVPGLYK		74	83	1152.63037109375
pepa2b40	a2.a1.a4	sp|P11388|TOP2A_HUMAN	sp|P11388|TOP2A_HUMAN DNA topoisomerase 2-alpha OS=Homo sapiens GN=TOP2A PE=1 SV=3	MEVSPLQPVNENMQVNK	M1:+15.99491 M1:+42.01057	1	17	2014.9576416015625
pepa2b68	a2.a1.a4	sp|P11388|TOP2A_HUMAN	sp|P11388|TOP2A_HUMAN DNA topoisomerase 2-alpha OS=Homo sapiens GN=TOP2A PE=1 SV=3	YSGPEDDAAISLAFSK		640	655	1670.791259765625
pepa2b29	a2.a1.a4	sp|P11388|TOP2A_HUMAN	sp|P11388|TOP2A_HUMAN DNA topoisomerase 2-alpha OS=Homo sapiens GN=TOP2A PE=1 SV=3	LMDGEEPLPMLPSYK	M10:+15.99491	879	893	1735.8284912109375
pepa2b13	a2.a1.a4	sp|P11388|TOP2A_HUMAN	sp|P11388|TOP2A_HUMAN DNA topoisomerase 2-alpha OS=Homo sapiens GN=TOP2A PE=1 SV=3	GFQQISFVNSIATSK		307	321	1626.8489990234375
pepa2b24	a2.a1.a4	sp|P11388|TOP2A_HUMAN	sp|P11388|TOP2A_HUMAN DNA topoisomerase 2-alpha OS=Homo sapiens GN=TOP2A PE=1 SV=3	IFDEILVNAADNK		84	96	1461.7587890625
pepa2b67	a2.a1.a4	sp|P11388|TOP2A_HUMAN	sp|P11388|TOP2A_HUMAN DNA topoisomerase 2-alpha OS=Homo sapiens GN=TOP2A PE=1 SV=3	YIFTMLSSLAR	M5:+15.99491	805	815	1317.6876220703125
pepa2b48	a2.a1.a4	sp|P11388|TOP2A_HUMAN	sp|P11388|TOP2A_HUMAN DNA topoisomerase 2-alpha OS=Homo sapiens GN=TOP2A PE=1 SV=3	QIMENAEINNIIK	M3:+15.99491 Q1:-17.02655	500	512	1528.7679443359375
pepa2b28	a2.a1.a4	sp|P11388|TOP2A_HUMAN	sp|P11388|TOP2A_HUMAN DNA topoisomerase 2-alpha OS=Homo sapiens GN=TOP2A PE=1 SV=3	LMDGEEPLPMLPSYK		879	893	1719.8336181640625
pepa2b39	a2.a1.a4	sp|P11388|TOP2A_HUMAN	sp|P11388|TOP2A_HUMAN DNA topoisomerase 2-alpha OS=Homo sapiens GN=TOP2A PE=1 SV=3	MEVSPLQPVNENMQVNK	M1:+42.01057	1	17	1998.962646484375
pepa2b64	a2.a1.a4	sp|P11388|TOP2A_HUMAN	sp|P11388|TOP2A_HUMAN DNA topoisomerase 2-alpha OS=Homo sapiens GN=TOP2A PE=1 SV=3	VTIDPENNLISIWNNGK		107	123	1926.991943359375
pepa2b47	a2.a1.a4	sp|P11388|TOP2A_HUMAN	sp|P11388|TOP2A_HUMAN DNA topoisomerase 2-alpha OS=Homo sapiens GN=TOP2A PE=1 SV=3	QIMENAEINNIIK	Q1:-17.02655	500	512	1512.7730712890625
pepa2b36	a2.a2.a1	sp|Q02880-2|TOP2B_HUMAN	sp|Q02880-2|TOP2B_HUMAN Isoform Beta-1 of DNA topoisomerase 2-beta OS=Homo sapiens GN=TOP2B	KGKPSSDTVPKPK		1491	1503	1368.7850341796875
pepa2b35	a2.a2.a1	sp|Q02880-2|TOP2B_HUMAN	sp|Q02880-2|TOP2B_HUMAN Isoform Beta-1 of DNA topoisomerase 2-beta OS=Homo sapiens GN=TOP2B	KASGSENEGDYNPGRK		1543	1558	1708.7889404296875
pepa2b17	a2.a2.a1	sp|Q02880-2|TOP2B_HUMAN	sp|Q02880-2|TOP2B_HUMAN Isoform Beta-1 of DNA topoisomerase 2-beta OS=Homo sapiens GN=TOP2B	GKPSSDTVPKPK		1492	1503	1240.68994140625
pepa2a2	a2.a2.a1	sp|Q02880-2|TOP2B_HUMAN	sp|Q02880-2|TOP2B_HUMAN Isoform Beta-1 of DNA topoisomerase 2-beta OS=Homo sapiens GN=TOP2B	ASGSENEGDYNPGR		1544	1557	1452.5989990234375
pepa2b23	a2.a2.a1	sp|Q02880-2|TOP2B_HUMAN	sp|Q02880-2|TOP2B_HUMAN Isoform Beta-1 of DNA topoisomerase 2-beta OS=Homo sapiens GN=TOP2B	LAQAEAAGLHK		993	1003	1108.6114501953125
pepa2b16	a2.a2.a1	sp|Q02880-2|TOP2B_HUMAN	sp|Q02880-2|TOP2B_HUMAN Isoform Beta-1 of DNA topoisomerase 2-beta OS=Homo sapiens GN=TOP2B	GIPVVEHKVEK		140	150	1234.7158203125
pepa2b34	a2.a2.a1	sp|Q02880-2|TOP2B_HUMAN	sp|Q02880-2|TOP2B_HUMAN Isoform Beta-1 of DNA topoisomerase 2-beta OS=Homo sapiens GN=TOP2B	IVGLQYKK		529	536	948.5880737304688
pepa2b59	a2.a2.a1	sp|Q02880-2|TOP2B_HUMAN	sp|Q02880-2|TOP2B_HUMAN Isoform Beta-1 of DNA topoisomerase 2-beta OS=Homo sapiens GN=TOP2B	SYDDAESLK		537	545	1027.458251953125
pepa2b31	a2.a2.a1	sp|Q02880-2|TOP2B_HUMAN	sp|Q02880-2|TOP2B_HUMAN Isoform Beta-1 of DNA topoisomerase 2-beta OS=Homo sapiens GN=TOP2B	IMIMTDQDQDGSHIK	M2:+15.99491 M4:+15.99491	552	566	1763.7943115234375
pepa2a1	a2.a2.a1	sp|Q02880-2|TOP2B_HUMAN	sp|Q02880-2|TOP2B_HUMAN Isoform Beta-1 of DNA topoisomerase 2-beta OS=Homo sapiens GN=TOP2B	AGVSVKPFQVK		363	373	1159.683837890625
pepa2b20	a2.a2.a1	sp|Q02880-2|TOP2B_HUMAN	sp|Q02880-2|TOP2B_HUMAN Isoform Beta-1 of DNA topoisomerase 2-beta OS=Homo sapiens GN=TOP2B	GYESDPVKAWK		1097	1107	1279.6322021484375
pepa2b22	a2.a2.a1	sp|Q02880-2|TOP2B_HUMAN	sp|Q02880-2|TOP2B_HUMAN Isoform Beta-1 of DNA topoisomerase 2-beta OS=Homo sapiens GN=TOP2B	HVDYVVDQVVGK		341	352	1357.7115478515625
pepa2b10	a2.a2.a1	sp|Q02880-2|TOP2B_HUMAN	sp|Q02880-2|TOP2B_HUMAN Isoform Beta-1 of DNA topoisomerase 2-beta OS=Homo sapiens GN=TOP2B	EYFADMER		642	649	1060.4407958984375
pepa2b33	a2.a2.a1	sp|Q02880-2|TOP2B_HUMAN	sp|Q02880-2|TOP2B_HUMAN Isoform Beta-1 of DNA topoisomerase 2-beta OS=Homo sapiens GN=TOP2B	LQLEETMPSPYGR	M7:+15.99491	1223	1235	1536.7366943359375
pepa2b38	a2.a2.a1	sp|Q02880-2|TOP2B_HUMAN	sp|Q02880-2|TOP2B_HUMAN Isoform Beta-1 of DNA topoisomerase 2-beta OS=Homo sapiens GN=TOP2B	KVVEAVNSDSDSEFGIPK		1510	1527	1920.955322265625
pepa2b60	a2.a2.a1	sp|Q02880-2|TOP2B_HUMAN	sp|Q02880-2|TOP2B_HUMAN Isoform Beta-1 of DNA topoisomerase 2-beta OS=Homo sapiens GN=TOP2B	SYVDLYVK		285	292	986.5197143554688
pepa2b50	a2.a2.a1	sp|Q02880-2|TOP2B_HUMAN	sp|Q02880-2|TOP2B_HUMAN Isoform Beta-1 of DNA topoisomerase 2-beta OS=Homo sapiens GN=TOP2B	QIMENAEINNIIK	M3:+15.99491	516	528	1545.7945556640625
pepa2b65	a2.a2.a1	sp|Q02880-2|TOP2B_HUMAN	sp|Q02880-2|TOP2B_HUMAN Isoform Beta-1 of DNA topoisomerase 2-beta OS=Homo sapiens GN=TOP2B	VVEAVNSDSDSEFGIPK		1511	1527	1792.8603515625
pepa2b44	a2.a2.a1	sp|Q02880-2|TOP2B_HUMAN	sp|Q02880-2|TOP2B_HUMAN Isoform Beta-1 of DNA topoisomerase 2-beta OS=Homo sapiens GN=TOP2B	NTVEITELPVR		935	945	1270.7005615234375
pepa2b32	a2.a2.a1	sp|Q02880-2|TOP2B_HUMAN	sp|Q02880-2|TOP2B_HUMAN Isoform Beta-1 of DNA topoisomerase 2-beta OS=Homo sapiens GN=TOP2B	LQLEETMPSPYGR		1223	1235	1520.741943359375
pepa2b25	a2.a2.a1	sp|Q02880-2|TOP2B_HUMAN	sp|Q02880-2|TOP2B_HUMAN Isoform Beta-1 of DNA topoisomerase 2-beta OS=Homo sapiens GN=TOP2B	IFDEILVNAADNKQR		100	114	1745.91845703125
pepa2b49	a2.a2.a1	sp|Q02880-2|TOP2B_HUMAN	sp|Q02880-2|TOP2B_HUMAN Isoform Beta-1 of DNA topoisomerase 2-beta OS=Homo sapiens GN=TOP2B	QIMENAEINNIIK		516	528	1529.799560546875
pepa2a6	a2.a2.a1	sp|Q02880-2|TOP2B_HUMAN	sp|Q02880-2|TOP2B_HUMAN Isoform Beta-1 of DNA topoisomerase 2-beta OS=Homo sapiens GN=TOP2B	ELILFSNSDNER		718	729	1436.7020263671875
pepa2a9	a2.a2.a1	sp|Q02880-2|TOP2B_HUMAN	sp|Q02880-2|TOP2B_HUMAN Isoform Beta-1 of DNA topoisomerase 2-beta OS=Homo sapiens GN=TOP2B	EVTFVPGLYK		90	99	1152.63037109375
pepa2a3	a2.a2.a1	sp|Q02880-2|TOP2B_HUMAN	sp|Q02880-2|TOP2B_HUMAN Isoform Beta-1 of DNA topoisomerase 2-beta OS=Homo sapiens GN=TOP2B	ASPITNDGEDEFVPSDGLDKDEYTFSPGK		1394	1422	3130.401611328125
pepa2b14	a2.a2.a1	sp|Q02880-2|TOP2B_HUMAN	sp|Q02880-2|TOP2B_HUMAN Isoform Beta-1 of DNA topoisomerase 2-beta OS=Homo sapiens GN=TOP2B	GFQQISFVNSIATTK		323	337	1640.86474609375
pepa2b24	a2.a2.a1	sp|Q02880-2|TOP2B_HUMAN	sp|Q02880-2|TOP2B_HUMAN Isoform Beta-1 of DNA topoisomerase 2-beta OS=Homo sapiens GN=TOP2B	IFDEILVNAADNK		100	112	1461.7587890625
pepa2b66	a2.a2.a1	sp|Q02880-2|TOP2B_HUMAN	sp|Q02880-2|TOP2B_HUMAN Isoform Beta-1 of DNA topoisomerase 2-beta OS=Homo sapiens GN=TOP2B	YAGPEDDAAITLAFSK		656	671	1668.81201171875
pepa2b48	a2.a2.a1	sp|Q02880-2|TOP2B_HUMAN	sp|Q02880-2|TOP2B_HUMAN Isoform Beta-1 of DNA topoisomerase 2-beta OS=Homo sapiens GN=TOP2B	QIMENAEINNIIK	M3:+15.99491 Q1:-17.02655	516	528	1528.7679443359375
pepa2b47	a2.a2.a1	sp|Q02880-2|TOP2B_HUMAN	sp|Q02880-2|TOP2B_HUMAN Isoform Beta-1 of DNA topoisomerase 2-beta OS=Homo sapiens GN=TOP2B	QIMENAEINNIIK	Q1:-17.02655	516	528	1512.7730712890625
pepa2b36	a2.a2.a2	sp|Q02880|TOP2B_HUMAN	sp|Q02880|TOP2B_HUMAN DNA topoisomerase 2-beta OS=Homo sapiens GN=TOP2B PE=1 SV=3	KGKPSSDTVPKPK		1496	1508	1368.7850341796875
pepa2b35	a2.a2.a2	sp|Q02880|TOP2B_HUMAN	sp|Q02880|TOP2B_HUMAN DNA topoisomerase 2-beta OS=Homo sapiens GN=TOP2B PE=1 SV=3	KASGSENEGDYNPGRK		1548	1563	1708.7889404296875
pepa2b17	a2.a2.a2	sp|Q02880|TOP2B_HUMAN	sp|Q02880|TOP2B_HUMAN DNA topoisomerase 2-beta OS=Homo sapiens GN=TOP2B PE=1 SV=3	GKPSSDTVPKPK		1497	1508	1240.68994140625
pepa2a2	a2.a2.a2	sp|Q02880|TOP2B_HUMAN	sp|Q02880|TOP2B_HUMAN DNA topoisomerase 2-beta OS=Homo sapiens GN=TOP2B PE=1 SV=3	ASGSENEGDYNPGR		1549	1562	1452.5989990234375
pepa2b23	a2.a2.a2	sp|Q02880|TOP2B_HUMAN	sp|Q02880|TOP2B_HUMAN DNA topoisomerase 2-beta OS=Homo sapiens GN=TOP2B PE=1 SV=3	LAQAEAAGLHK		998	1008	1108.6114501953125
pepa2b16	a2.a2.a2	sp|Q02880|TOP2B_HUMAN	sp|Q02880|TOP2B_HUMAN DNA topoisomerase 2-beta OS=Homo sapiens GN=TOP2B PE=1 SV=3	GIPVVEHKVEK		145	155	1234.7158203125
pepa2b34	a2.a2.a2	sp|Q02880|TOP2B_HUMAN	sp|Q02880|TOP2B_HUMAN DNA topoisomerase 2-beta OS=Homo sapiens GN=TOP2B PE=1 SV=3	IVGLQYKK		534	541	948.5880737304688
pepa2b59	a2.a2.a2	sp|Q02880|TOP2B_HUMAN	sp|Q02880|TOP2B_HUMAN DNA topoisomerase 2-beta OS=Homo sapiens GN=TOP2B PE=1 SV=3	SYDDAESLK		542	550	1027.458251953125
pepa2b31	a2.a2.a2	sp|Q02880|TOP2B_HUMAN	sp|Q02880|TOP2B_HUMAN DNA topoisomerase 2-beta OS=Homo sapiens GN=TOP2B PE=1 SV=3	IMIMTDQDQDGSHIK	M2:+15.99491 M4:+15.99491	557	571	1763.7943115234375
pepa2a1	a2.a2.a2	sp|Q02880|TOP2B_HUMAN	sp|Q02880|TOP2B_HUMAN DNA topoisomerase 2-beta OS=Homo sapiens GN=TOP2B PE=1 SV=3	AGVSVKPFQVK		368	378	1159.683837890625
pepa2b20	a2.a2.a2	sp|Q02880|TOP2B_HUMAN	sp|Q02880|TOP2B_HUMAN DNA topoisomerase 2-beta OS=Homo sapiens GN=TOP2B PE=1 SV=3	GYESDPVKAWK		1102	1112	1279.6322021484375
pepa2b22	a2.a2.a2	sp|Q02880|TOP2B_HUMAN	sp|Q02880|TOP2B_HUMAN DNA topoisomerase 2-beta OS=Homo sapiens GN=TOP2B PE=1 SV=3	HVDYVVDQVVGK		346	357	1357.7115478515625
pepa2b10	a2.a2.a2	sp|Q02880|TOP2B_HUMAN	sp|Q02880|TOP2B_HUMAN DNA topoisomerase 2-beta OS=Homo sapiens GN=TOP2B PE=1 SV=3	EYFADMER		647	654	1060.4407958984375
pepa2b33	a2.a2.a2	sp|Q02880|TOP2B_HUMAN	sp|Q02880|TOP2B_HUMAN DNA topoisomerase 2-beta OS=Homo sapiens GN=TOP2B PE=1 SV=3	LQLEETMPSPYGR	M7:+15.99491	1228	1240	1536.7366943359375
pepa2b38	a2.a2.a2	sp|Q02880|TOP2B_HUMAN	sp|Q02880|TOP2B_HUMAN DNA topoisomerase 2-beta OS=Homo sapiens GN=TOP2B PE=1 SV=3	KVVEAVNSDSDSEFGIPK		1515	1532	1920.955322265625
pepa2b60	a2.a2.a2	sp|Q02880|TOP2B_HUMAN	sp|Q02880|TOP2B_HUMAN DNA topoisomerase 2-beta OS=Homo sapiens GN=TOP2B PE=1 SV=3	SYVDLYVK		290	297	986.5197143554688
pepa2b50	a2.a2.a2	sp|Q02880|TOP2B_HUMAN	sp|Q02880|TOP2B_HUMAN DNA topoisomerase 2-beta OS=Homo sapiens GN=TOP2B PE=1 SV=3	QIMENAEINNIIK	M3:+15.99491	521	533	1545.7945556640625
pepa2b65	a2.a2.a2	sp|Q02880|TOP2B_HUMAN	sp|Q02880|TOP2B_HUMAN DNA topoisomerase 2-beta OS=Homo sapiens GN=TOP2B PE=1 SV=3	VVEAVNSDSDSEFGIPK		1516	1532	1792.8603515625
pepa2b44	a2.a2.a2	sp|Q02880|TOP2B_HUMAN	sp|Q02880|TOP2B_HUMAN DNA topoisomerase 2-beta OS=Homo sapiens GN=TOP2B PE=1 SV=3	NTVEITELPVR		940	950	1270.7005615234375
pepa2b32	a2.a2.a2	sp|Q02880|TOP2B_HUMAN	sp|Q02880|TOP2B_HUMAN DNA topoisomerase 2-beta OS=Homo sapiens GN=TOP2B PE=1 SV=3	LQLEETMPSPYGR		1228	1240	1520.741943359375
pepa2b25	a2.a2.a2	sp|Q02880|TOP2B_HUMAN	sp|Q02880|TOP2B_HUMAN DNA topoisomerase 2-beta OS=Homo sapiens GN=TOP2B PE=1 SV=3	IFDEILVNAADNKQR		105	119	1745.91845703125
pepa2b49	a2.a2.a2	sp|Q02880|TOP2B_HUMAN	sp|Q02880|TOP2B_HUMAN DNA topoisomerase 2-beta OS=Homo sapiens GN=TOP2B PE=1 SV=3	QIMENAEINNIIK		521	533	1529.799560546875
pepa2a6	a2.a2.a2	sp|Q02880|TOP2B_HUMAN	sp|Q02880|TOP2B_HUMAN DNA topoisomerase 2-beta OS=Homo sapiens GN=TOP2B PE=1 SV=3	ELILFSNSDNER		723	734	1436.7020263671875
pepa2a9	a2.a2.a2	sp|Q02880|TOP2B_HUMAN	sp|Q02880|TOP2B_HUMAN DNA topoisomerase 2-beta OS=Homo sapiens GN=TOP2B PE=1 SV=3	EVTFVPGLYK		95	104	1152.63037109375
pepa2a3	a2.a2.a2	sp|Q02880|TOP2B_HUMAN	sp|Q02880|TOP2B_HUMAN DNA topoisomerase 2-beta OS=Homo sapiens GN=TOP2B PE=1 SV=3	ASPITNDGEDEFVPSDGLDKDEYTFSPGK		1399	1427	3130.401611328125
pepa2b14	a2.a2.a2	sp|Q02880|TOP2B_HUMAN	sp|Q02880|TOP2B_HUMAN DNA topoisomerase 2-beta OS=Homo sapiens GN=TOP2B PE=1 SV=3	GFQQISFVNSIATTK		328	342	1640.86474609375
pepa2b24	a2.a2.a2	sp|Q02880|TOP2B_HUMAN	sp|Q02880|TOP2B_HUMAN DNA topoisomerase 2-beta OS=Homo sapiens GN=TOP2B PE=1 SV=3	IFDEILVNAADNK		105	117	1461.7587890625
pepa2b66	a2.a2.a2	sp|Q02880|TOP2B_HUMAN	sp|Q02880|TOP2B_HUMAN DNA topoisomerase 2-beta OS=Homo sapiens GN=TOP2B PE=1 SV=3	YAGPEDDAAITLAFSK		661	676	1668.81201171875
pepa2b48	a2.a2.a2	sp|Q02880|TOP2B_HUMAN	sp|Q02880|TOP2B_HUMAN DNA topoisomerase 2-beta OS=Homo sapiens GN=TOP2B PE=1 SV=3	QIMENAEINNIIK	M3:+15.99491 Q1:-17.02655	521	533	1528.7679443359375
pepa2b47	a2.a2.a2	sp|Q02880|TOP2B_HUMAN	sp|Q02880|TOP2B_HUMAN DNA topoisomerase 2-beta OS=Homo sapiens GN=TOP2B PE=1 SV=3	QIMENAEINNIIK	Q1:-17.02655	521	533	1512.7730712890625
pepa3b35	a3.a1.a1	sp|P09874|PARP1_HUMAN	sp|P09874|PARP1_HUMAN Poly [ADP-ribose] polymerase 1 OS=Homo sapiens GN=PARP1 PE=1 SV=4	SKGQVKEEGINKSEKR		507	522	1816.988037109375
pepa3b34	a3.a1.a1	sp|P09874|PARP1_HUMAN	sp|P09874|PARP1_HUMAN Poly [ADP-ribose] polymerase 1 OS=Homo sapiens GN=PARP1 PE=1 SV=4	SKGQVKEEGINKSEK		507	521	1660.8868408203125
pepa3b12	a3.a1.a1	sp|P09874|PARP1_HUMAN	sp|P09874|PARP1_HUMAN Poly [ADP-ribose] polymerase 1 OS=Homo sapiens GN=PARP1 PE=1 SV=4	GQVKEEGINKSEK		509	521	1445.7598876953125
pepa3b21	a3.a1.a1	sp|P09874|PARP1_HUMAN	sp|P09874|PARP1_HUMAN Poly [ADP-ribose] polymerase 1 OS=Homo sapiens GN=PARP1 PE=1 SV=4	KMEEVKEANIR	M2:+15.99491	442	452	1362.7049560546875
pepa3b27	a3.a1.a1	sp|P09874|PARP1_HUMAN	sp|P09874|PARP1_HUMAN Poly [ADP-ribose] polymerase 1 OS=Homo sapiens GN=PARP1 PE=1 SV=4	NKDEVKAMIEK	M8:+15.99491	404	414	1320.6832275390625
pepa3b23	a3.a1.a1	sp|P09874|PARP1_HUMAN	sp|P09874|PARP1_HUMAN Poly [ADP-ribose] polymerase 1 OS=Homo sapiens GN=PARP1 PE=1 SV=4	KTAEAGGVTGKGQDGIGSK		87	105	1760.9140625
pepa3b16	a3.a1.a1	sp|P09874|PARP1_HUMAN	sp|P09874|PARP1_HUMAN Poly [ADP-ribose] polymerase 1 OS=Homo sapiens GN=PARP1 PE=1 SV=4	LGGKLTGTANK		415	425	1059.6160888671875
pepa3b37	a3.a1.a1	sp|P09874|PARP1_HUMAN	sp|P09874|PARP1_HUMAN Poly [ADP-ribose] polymerase 1 OS=Homo sapiens GN=PARP1 PE=1 SV=4	TAEAGGVTGKGQDGIGSK		88	105	1632.8192138671875
pepa3b20	a3.a1.a1	sp|P09874|PARP1_HUMAN	sp|P09874|PARP1_HUMAN Poly [ADP-ribose] polymerase 1 OS=Homo sapiens GN=PARP1 PE=1 SV=4	KGDEVDGVDEVAKK		209	222	1488.7545166015625
pepa3b33	a3.a1.a1	sp|P09874|PARP1_HUMAN	sp|P09874|PARP1_HUMAN Poly [ADP-ribose] polymerase 1 OS=Homo sapiens GN=PARP1 PE=1 SV=4	RKGDEVDGVDEVAK		208	221	1516.7606201171875
pepa3b19	a3.a1.a1	sp|P09874|PARP1_HUMAN	sp|P09874|PARP1_HUMAN Poly [ADP-ribose] polymerase 1 OS=Homo sapiens GN=PARP1 PE=1 SV=4	KGDEVDGVDEVAK		209	221	1360.6595458984375
pepa3b40	a3.a1.a1	sp|P09874|PARP1_HUMAN	sp|P09874|PARP1_HUMAN Poly [ADP-ribose] polymerase 1 OS=Homo sapiens GN=PARP1 PE=1 SV=4	VVDRDSEEAEIIRK		803	816	1658.8712158203125
pepa3a2	a3.a1.a1	sp|P09874|PARP1_HUMAN	sp|P09874|PARP1_HUMAN Poly [ADP-ribose] polymerase 1 OS=Homo sapiens GN=PARP1 PE=1 SV=4	AESSDKLYR	A1:+42.01057	2	10	1110.54296875
pepa3a6	a3.a1.a1	sp|P09874|PARP1_HUMAN	sp|P09874|PARP1_HUMAN Poly [ADP-ribose] polymerase 1 OS=Homo sapiens GN=PARP1 PE=1 SV=4	ASLCISTK	C4:+57.02146	426	433	879.4608764648438
pepa3b22	a3.a1.a1	sp|P09874|PARP1_HUMAN	sp|P09874|PARP1_HUMAN Poly [ADP-ribose] polymerase 1 OS=Homo sapiens GN=PARP1 PE=1 SV=4	KPPLLNNADSVQAK		748	761	1494.827880859375
pepa3b29	a3.a1.a1	sp|P09874|PARP1_HUMAN	sp|P09874|PARP1_HUMAN Poly [ADP-ribose] polymerase 1 OS=Homo sapiens GN=PARP1 PE=1 SV=4	PIDVNYEK		789	796	977.4943237304688
pepa3b39	a3.a1.a1	sp|P09874|PARP1_HUMAN	sp|P09874|PARP1_HUMAN Poly [ADP-ribose] polymerase 1 OS=Homo sapiens GN=PARP1 PE=1 SV=4	VVDRDSEEAEIIR		803	815	1530.7762451171875
pepa3b30	a3.a1.a1	sp|P09874|PARP1_HUMAN	sp|P09874|PARP1_HUMAN Poly [ADP-ribose] polymerase 1 OS=Homo sapiens GN=PARP1 PE=1 SV=4	QLPGVKSEGK	Q1:-17.02655	198	207	1025.56298828125
pepa3a9	a3.a1.a1	sp|P09874|PARP1_HUMAN	sp|P09874|PARP1_HUMAN Poly [ADP-ribose] polymerase 1 OS=Homo sapiens GN=PARP1 PE=1 SV=4	GGSDDSSKDPIDVNYEK		780	796	1825.80908203125
pepa3a1	a3.a1.a1	sp|P09874|PARP1_HUMAN	sp|P09874|PARP1_HUMAN Poly [ADP-ribose] polymerase 1 OS=Homo sapiens GN=PARP1 PE=1 SV=4	AEPVEVVAPR		487	496	1066.589599609375
pepa3a3	a3.a1.a1	sp|P09874|PARP1_HUMAN	sp|P09874|PARP1_HUMAN Poly [ADP-ribose] polymerase 1 OS=Homo sapiens GN=PARP1 PE=1 SV=4	AESSDKLYRVEYAK	A1:+42.01057	2	15	1700.849365234375
pepa3b25	a3.a1.a1	sp|P09874|PARP1_HUMAN	sp|P09874|PARP1_HUMAN Poly [ADP-ribose] polymerase 1 OS=Homo sapiens GN=PARP1 PE=1 SV=4	MIFDVESMKK	M8:+15.99491	675	684	1243.6064453125
pepa3b28	a3.a1.a1	sp|P09874|PARP1_HUMAN	sp|P09874|PARP1_HUMAN Poly [ADP-ribose] polymerase 1 OS=Homo sapiens GN=PARP1 PE=1 SV=4	NREELGFRPEYSASQLK		166	182	2024.02001953125
pepa3a7	a3.a1.a1	sp|P09874|PARP1_HUMAN	sp|P09874|PARP1_HUMAN Poly [ADP-ribose] polymerase 1 OS=Homo sapiens GN=PARP1 PE=1 SV=4	CSESIPKDSLR	C1:+57.02146 C1:-17.02655	24	34	1274.6048583984375
pepa3b32	a3.a1.a1	sp|P09874|PARP1_HUMAN	sp|P09874|PARP1_HUMAN Poly [ADP-ribose] polymerase 1 OS=Homo sapiens GN=PARP1 PE=1 SV=4	QQVPSGESAILDR		270	282	1399.718017578125
pepa3b36	a3.a1.a1	sp|P09874|PARP1_HUMAN	sp|P09874|PARP1_HUMAN Poly [ADP-ribose] polymerase 1 OS=Homo sapiens GN=PARP1 PE=1 SV=4	SKLPKPVQDLIK		663	674	1365.8468017578125
pepa3b26	a3.a1.a1	sp|P09874|PARP1_HUMAN	sp|P09874|PARP1_HUMAN Poly [ADP-ribose] polymerase 1 OS=Homo sapiens GN=PARP1 PE=1 SV=4	MVDPEKPQLGMIDR		143	156	1628.8138427734375
pepa3b11	a3.a1.a1	sp|P09874|PARP1_HUMAN	sp|P09874|PARP1_HUMAN Poly [ADP-ribose] polymerase 1 OS=Homo sapiens GN=PARP1 PE=1 SV=4	GIYFADMVSK	M7:+15.99491	894	903	1146.5504150390625
pepa3a8	a3.a1.a1	sp|P09874|PARP1_HUMAN	sp|P09874|PARP1_HUMAN Poly [ADP-ribose] polymerase 1 OS=Homo sapiens GN=PARP1 PE=1 SV=4	EELGFRPEYSASQLK		168	182	1753.8759765625
pepa3a4	a3.a1.a1	sp|P09874|PARP1_HUMAN	sp|P09874|PARP1_HUMAN Poly [ADP-ribose] polymerase 1 OS=Homo sapiens GN=PARP1 PE=1 SV=4	AMVEYEIDLQK	M2:+15.99491	685	695	1354.65625
pepa3b13	a3.a1.a1	sp|P09874|PARP1_HUMAN	sp|P09874|PARP1_HUMAN Poly [ADP-ribose] polymerase 1 OS=Homo sapiens GN=PARP1 PE=1 SV=4	HPDVEVDGFSELR		66	78	1499.712890625
pepa3a5	a3.a1.a1	sp|P09874|PARP1_HUMAN	sp|P09874|PARP1_HUMAN Poly [ADP-ribose] polymerase 1 OS=Homo sapiens GN=PARP1 PE=1 SV=4	AMVEYEIDLQKMPLGK	M2:+15.99491 M12:+15.99491	685	700	1896.9449462890625
pepa3b18	a3.a1.a1	sp|P09874|PARP1_HUMAN	sp|P09874|PARP1_HUMAN Poly [ADP-ribose] polymerase 1 OS=Homo sapiens GN=PARP1 PE=1 SV=4	KFYPLEIDYGQDEEAVKK		637	654	2172.08642578125
pepa3b24	a3.a1.a1	sp|P09874|PARP1_HUMAN	sp|P09874|PARP1_HUMAN Poly [ADP-ribose] polymerase 1 OS=Homo sapiens GN=PARP1 PE=1 SV=4	MAIMVQSPMFDGK	M4:+15.99491 M9:+15.99491	35	47	1486.67431640625
pepa3b15	a3.a1.a1	sp|P09874|PARP1_HUMAN	sp|P09874|PARP1_HUMAN Poly [ADP-ribose] polymerase 1 OS=Homo sapiens GN=PARP1 PE=1 SV=4	IAPPEAPVTGYMFGK	M12:+15.99491	879	893	1593.798583984375
pepa3b31	a3.a1.a1	sp|P09874|PARP1_HUMAN	sp|P09874|PARP1_HUMAN Poly [ADP-ribose] polymerase 1 OS=Homo sapiens GN=PARP1 PE=1 SV=4	QQVPSGESAILDR	Q1:-17.02655	270	282	1382.6915283203125
pepa3b17	a3.a1.a1	sp|P09874|PARP1_HUMAN	sp|P09874|PARP1_HUMAN Poly [ADP-ribose] polymerase 1 OS=Homo sapiens GN=PARP1 PE=1 SV=4	KFYPLEIDYGQDEEAVK		637	653	2043.991455078125
pepa3b10	a3.a1.a1	sp|P09874|PARP1_HUMAN	sp|P09874|PARP1_HUMAN Poly [ADP-ribose] polymerase 1 OS=Homo sapiens GN=PARP1 PE=1 SV=4	GIYFADMVSK		894	903	1130.5555419921875
pepa3b41	a3.a1.a1	sp|P09874|PARP1_HUMAN	sp|P09874|PARP1_HUMAN Poly [ADP-ribose] polymerase 1 OS=Homo sapiens GN=PARP1 PE=1 SV=4	VVSEDFLQDVSASTK		453	467	1624.806884765625
pepa3b14	a3.a1.a1	sp|P09874|PARP1_HUMAN	sp|P09874|PARP1_HUMAN Poly [ADP-ribose] polymerase 1 OS=Homo sapiens GN=PARP1 PE=1 SV=4	IAPPEAPVTGYMFGK		879	893	1577.8037109375
pepa3b38	a3.a1.a1	sp|P09874|PARP1_HUMAN	sp|P09874|PARP1_HUMAN Poly [ADP-ribose] polymerase 1 OS=Homo sapiens GN=PARP1 PE=1 SV=4	VFSATLGLVDIVK		552	564	1361.8043212890625
pepa4b26	a4.a1.a1	sp|Q14676|MDC1_HUMAN	sp|Q14676|MDC1_HUMAN Mediator of DNA damage checkpoint protein 1 OS=Homo sapiens GN=MDC1 PE=1 SV=3	TKLNQESTAPK		1884	1894	1216.653564453125
pepa4b10	a4.a1.a1	sp|Q14676|MDC1_HUMAN	sp|Q14676|MDC1_HUMAN Mediator of DNA damage checkpoint protein 1 OS=Homo sapiens GN=MDC1 PE=1 SV=3	KHQVSVEGTNQTDVK		540	554	1669.850830078125
pepa4b19	a4.a1.a1	sp|Q14676|MDC1_HUMAN	sp|Q14676|MDC1_HUMAN Mediator of DNA damage checkpoint protein 1 OS=Homo sapiens GN=MDC1 PE=1 SV=3	SLATMDSPPHQK	M5:+15.99491	1814	1825	1327.6314697265625
pepa4a7	a4.a1.a1	sp|Q14676|MDC1_HUMAN	sp|Q14676|MDC1_HUMAN Mediator of DNA damage checkpoint protein 1 OS=Homo sapiens GN=MDC1 PE=1 SV=3	HQVSVEGTNQTDVK		541	554	1541.755859375
pepa4a2	a4.a1.a1	sp|Q14676|MDC1_HUMAN	sp|Q14676|MDC1_HUMAN Mediator of DNA damage checkpoint protein 1 OS=Homo sapiens GN=MDC1 PE=1 SV=3	DAEEDMPQR		430	438	1090.4473876953125
pepa4b18	a4.a1.a1	sp|Q14676|MDC1_HUMAN	sp|Q14676|MDC1_HUMAN Mediator of DNA damage checkpoint protein 1 OS=Homo sapiens GN=MDC1 PE=1 SV=3	QVQKQTLPSK	Q1:-17.02655	904	913	1139.642333984375
pepa4b23	a4.a1.a1	sp|Q14676|MDC1_HUMAN	sp|Q14676|MDC1_HUMAN Mediator of DNA damage checkpoint protein 1 OS=Homo sapiens GN=MDC1 PE=1 SV=3	SRFTPELQPK		1797	1806	1202.6531982421875
pepa4b13	a4.a1.a1	sp|Q14676|MDC1_HUMAN	sp|Q14676|MDC1_HUMAN Mediator of DNA damage checkpoint protein 1 OS=Homo sapiens GN=MDC1 PE=1 SV=3	NQLVTPEPTSR		1585	1595	1241.64892578125
pepa4b20	a4.a1.a1	sp|Q14676|MDC1_HUMAN	sp|Q14676|MDC1_HUMAN Mediator of DNA damage checkpoint protein 1 OS=Homo sapiens GN=MDC1 PE=1 SV=3	SQASTTVDINTQVEK		513	527	1620.807861328125
pepa4a9	a4.a1.a1	sp|Q14676|MDC1_HUMAN	sp|Q14676|MDC1_HUMAN Mediator of DNA damage checkpoint protein 1 OS=Homo sapiens GN=MDC1 PE=1 SV=3	LEPSTSTDQPVTPEPTSQATR		1414	1434	2242.083740234375
pepa4a5	a4.a1.a1	sp|Q14676|MDC1_HUMAN	sp|Q14676|MDC1_HUMAN Mediator of DNA damage checkpoint protein 1 OS=Homo sapiens GN=MDC1 PE=1 SV=3	ESQPAIWNRDAEEDMPQR	M15:+15.99491	421	438	2187.972900390625
pepa4b17	a4.a1.a1	sp|Q14676|MDC1_HUMAN	sp|Q14676|MDC1_HUMAN Mediator of DNA damage checkpoint protein 1 OS=Homo sapiens GN=MDC1 PE=1 SV=3	QTVDKVMGIPK	M7:+15.99491 Q1:-17.02655	808	818	1214.6453857421875
pepa4b22	a4.a1.a1	sp|Q14676|MDC1_HUMAN	sp|Q14676|MDC1_HUMAN Mediator of DNA damage checkpoint protein 1 OS=Homo sapiens GN=MDC1 PE=1 SV=3	SQTTTERDSDTDVEEEELPVENR		445	467	2679.186767578125
pepa4b29	a4.a1.a1	sp|Q14676|MDC1_HUMAN	sp|Q14676|MDC1_HUMAN Mediator of DNA damage checkpoint protein 1 OS=Homo sapiens GN=MDC1 PE=1 SV=3	TPETLVPTAPK		1403	1413	1153.646728515625
pepa4b27	a4.a1.a1	sp|Q14676|MDC1_HUMAN	sp|Q14676|MDC1_HUMAN Mediator of DNA damage checkpoint protein 1 OS=Homo sapiens GN=MDC1 PE=1 SV=3	TPEPVVPTAPEPHPTTSTDQPVTPK		1608	1632	2623.325439453125
pepa4b33	a4.a1.a1	sp|Q14676|MDC1_HUMAN	sp|Q14676|MDC1_HUMAN Mediator of DNA damage checkpoint protein 1 OS=Homo sapiens GN=MDC1 PE=1 SV=3	VLFTGVVDARGER		1895	1907	1418.7755126953125
pepa4a3	a4.a1.a1	sp|Q14676|MDC1_HUMAN	sp|Q14676|MDC1_HUMAN Mediator of DNA damage checkpoint protein 1 OS=Homo sapiens GN=MDC1 PE=1 SV=3	DSDTDVEEEELPVENR		452	467	1875.8094482421875
pepa4b25	a4.a1.a1	sp|Q14676|MDC1_HUMAN	sp|Q14676|MDC1_HUMAN Mediator of DNA damage checkpoint protein 1 OS=Homo sapiens GN=MDC1 PE=1 SV=3	SSVKTPETVVPTAPELQASASTDQPVTSEPTSR		1481	1513	3397.697265625
pepa4a1	a4.a1.a1	sp|Q14676|MDC1_HUMAN	sp|Q14676|MDC1_HUMAN Mediator of DNA damage checkpoint protein 1 OS=Homo sapiens GN=MDC1 PE=1 SV=3	AHEVGAQGGPPVAQVEQDLPISR		620	642	2355.20556640625
pepa4a6	a4.a1.a1	sp|Q14676|MDC1_HUMAN	sp|Q14676|MDC1_HUMAN Mediator of DNA damage checkpoint protein 1 OS=Homo sapiens GN=MDC1 PE=1 SV=3	GAGNGVVPAGVILER		277	291	1408.7911376953125
pepa4b31	a4.a1.a1	sp|Q14676|MDC1_HUMAN	sp|Q14676|MDC1_HUMAN Mediator of DNA damage checkpoint protein 1 OS=Homo sapiens GN=MDC1 PE=1 SV=3	TPETVVPTAPELQISTSTDQPVTPKPTSR		1321	1349	3077.6005859375
pepa4b30	a4.a1.a1	sp|Q14676|MDC1_HUMAN	sp|Q14676|MDC1_HUMAN Mediator of DNA damage checkpoint protein 1 OS=Homo sapiens GN=MDC1 PE=1 SV=3	TPETVVPTAPELQASASTDQPVTSEPTSR		1485	1513	2996.469970703125
pepa4b24	a4.a1.a1	sp|Q14676|MDC1_HUMAN	sp|Q14676|MDC1_HUMAN Mediator of DNA damage checkpoint protein 1 OS=Homo sapiens GN=MDC1 PE=1 SV=3	SSVKTPESIVPIAPELQPSTSR		1563	1584	2323.250732421875
pepa4b32	a4.a1.a1	sp|Q14676|MDC1_HUMAN	sp|Q14676|MDC1_HUMAN Mediator of DNA damage checkpoint protein 1 OS=Homo sapiens GN=MDC1 PE=1 SV=3	TPKPVEPAASDLEPFTPTDQSVTPEAIAQGGQSK		1649	1682	3493.733642578125
pepa4b28	a4.a1.a1	sp|Q14676|MDC1_HUMAN	sp|Q14676|MDC1_HUMAN Mediator of DNA damage checkpoint protein 1 OS=Homo sapiens GN=MDC1 PE=1 SV=3	TPESIVPIAPELQPSTSR		1567	1584	1922.0234375
pepa4b16	a4.a1.a1	sp|Q14676|MDC1_HUMAN	sp|Q14676|MDC1_HUMAN Mediator of DNA damage checkpoint protein 1 OS=Homo sapiens GN=MDC1 PE=1 SV=3	QEAKPEAFVLSPLEMSST	M15:+15.99491	2072	2089	1979.9635009765625
pepa4b12	a4.a1.a1	sp|Q14676|MDC1_HUMAN	sp|Q14676|MDC1_HUMAN Mediator of DNA damage checkpoint protein 1 OS=Homo sapiens GN=MDC1 PE=1 SV=3	MPDCSVALPFPSISK	C4:+57.02146 M1:+15.99491	59	73	1664.802734375
pepa4b11	a4.a1.a1	sp|Q14676|MDC1_HUMAN	sp|Q14676|MDC1_HUMAN Mediator of DNA damage checkpoint protein 1 OS=Homo sapiens GN=MDC1 PE=1 SV=3	MPDCSVALPFPSISK	C4:+57.02146	59	73	1648.8077392578125
pepa4b21	a4.a1.a1	sp|Q14676|MDC1_HUMAN	sp|Q14676|MDC1_HUMAN Mediator of DNA damage checkpoint protein 1 OS=Homo sapiens GN=MDC1 PE=1 SV=3	SQLPAEGDAGAEWAAAVLK		598	616	1883.9501953125
pepa4a8	a4.a1.a1	sp|Q14676|MDC1_HUMAN	sp|Q14676|MDC1_HUMAN Mediator of DNA damage checkpoint protein 1 OS=Homo sapiens GN=MDC1 PE=1 SV=3	LDVSLPFVSR		133	142	1132.636474609375
pepa4a4	a4.a1.a1	sp|Q14676|MDC1_HUMAN	sp|Q14676|MDC1_HUMAN Mediator of DNA damage checkpoint protein 1 OS=Homo sapiens GN=MDC1 PE=1 SV=3	ENLTDLVVDTDTLGESTQPQR		643	663	2331.131591796875
pepa4b15	a4.a1.a1	sp|Q14676|MDC1_HUMAN	sp|Q14676|MDC1_HUMAN Mediator of DNA damage checkpoint protein 1 OS=Homo sapiens GN=MDC1 PE=1 SV=3	QEAKPEAFVLSPLEMSST		2072	2089	1963.968505859375
pepa4b14	a4.a1.a1	sp|Q14676|MDC1_HUMAN	sp|Q14676|MDC1_HUMAN Mediator of DNA damage checkpoint protein 1 OS=Homo sapiens GN=MDC1 PE=1 SV=3	QEAKPEAFVLSPLEMSST	M15:+15.99491 Q1:-17.02655	2072	2089	1962.9368896484375
pepa5b27	a5.a1.a1	sp|P12956|XRCC6_HUMAN	sp|P12956|XRCC6_HUMAN X-ray repair cross-complementing protein 6 OS=Homo sapiens GN=XRCC6 PE=1 SV=2	VHFEESSK		231	238	962.4581909179688
pepa5b11	a5.a1.a1	sp|P12956|XRCC6_HUMAN	sp|P12956|XRCC6_HUMAN X-ray repair cross-complementing protein 6 OS=Homo sapiens GN=XRCC6 PE=1 SV=2	LYRETNEPVKTK		288	299	1477.80126953125
pepa5b10	a5.a1.a1	sp|P12956|XRCC6_HUMAN	sp|P12956|XRCC6_HUMAN X-ray repair cross-complementing protein 6 OS=Homo sapiens GN=XRCC6 PE=1 SV=2	LYRETNEPVK		288	297	1248.65869140625
pepa5a7	a5.a1.a1	sp|P12956|XRCC6_HUMAN	sp|P12956|XRCC6_HUMAN X-ray repair cross-complementing protein 6 OS=Homo sapiens GN=XRCC6 PE=1 SV=2	IMATPEQVGKMK	M2:+15.99491 M11:+15.99491	452	463	1364.691650390625
pepa5a6	a5.a1.a1	sp|P12956|XRCC6_HUMAN	sp|P12956|XRCC6_HUMAN X-ray repair cross-complementing protein 6 OS=Homo sapiens GN=XRCC6 PE=1 SV=2	IMATPEQVGK	M2:+15.99491	452	461	1089.561279296875
pepa5b25	a5.a1.a1	sp|P12956|XRCC6_HUMAN	sp|P12956|XRCC6_HUMAN X-ray repair cross-complementing protein 6 OS=Homo sapiens GN=XRCC6 PE=1 SV=2	VEYSEEELK		557	565	1125.5313720703125
pepa5b12	a5.a1.a1	sp|P12956|XRCC6_HUMAN	sp|P12956|XRCC6_HUMAN X-ray repair cross-complementing protein 6 OS=Homo sapiens GN=XRCC6 PE=1 SV=2	KMPFTEKIMATPEQVGK	M2:+15.99491 M9:+15.99491	445	461	1966.998046875
pepa5b26	a5.a1.a1	sp|P12956|XRCC6_HUMAN	sp|P12956|XRCC6_HUMAN X-ray repair cross-complementing protein 6 OS=Homo sapiens GN=XRCC6 PE=1 SV=2	VEYSEEELKTHISK		557	570	1691.84912109375
pepa5b19	a5.a1.a1	sp|P12956|XRCC6_HUMAN	sp|P12956|XRCC6_HUMAN X-ray repair cross-complementing protein 6 OS=Homo sapiens GN=XRCC6 PE=1 SV=2	QIILEKEETEELKR	Q1:-17.02655	326	339	1740.938232421875
pepa5a9	a5.a1.a1	sp|P12956|XRCC6_HUMAN	sp|P12956|XRCC6_HUMAN X-ray repair cross-complementing protein 6 OS=Homo sapiens GN=XRCC6 PE=1 SV=2	IMLFTNEDNPHGNDSAK	M2:+15.99491	166	182	1918.8603515625
pepa5b18	a5.a1.a1	sp|P12956|XRCC6_HUMAN	sp|P12956|XRCC6_HUMAN X-ray repair cross-complementing protein 6 OS=Homo sapiens GN=XRCC6 PE=1 SV=2	QIILEKEETEELK		326	338	1601.8636474609375
pepa5a8	a5.a1.a1	sp|P12956|XRCC6_HUMAN	sp|P12956|XRCC6_HUMAN X-ray repair cross-complementing protein 6 OS=Homo sapiens GN=XRCC6 PE=1 SV=2	IMLFTNEDNPHGNDSAK		166	182	1902.865478515625
pepa5b22	a5.a1.a1	sp|P12956|XRCC6_HUMAN	sp|P12956|XRCC6_HUMAN X-ray repair cross-complementing protein 6 OS=Homo sapiens GN=XRCC6 PE=1 SV=2	TEGDEEAEEEQEENLEASGDYK		10	31	2500.99609375
pepa5b13	a5.a1.a1	sp|P12956|XRCC6_HUMAN	sp|P12956|XRCC6_HUMAN X-ray repair cross-complementing protein 6 OS=Homo sapiens GN=XRCC6 PE=1 SV=2	KQELLEALTK		596	605	1172.68896484375
pepa5a5	a5.a1.a1	sp|P12956|XRCC6_HUMAN	sp|P12956|XRCC6_HUMAN X-ray repair cross-complementing protein 6 OS=Homo sapiens GN=XRCC6 PE=1 SV=2	ILELDQFKGQQGQK		116	129	1631.8759765625
pepa5b24	a5.a1.a1	sp|P12956|XRCC6_HUMAN	sp|P12956|XRCC6_HUMAN X-ray repair cross-complementing protein 6 OS=Homo sapiens GN=XRCC6 PE=1 SV=2	TFNTSTGGLLLPSDTKR		302	318	1807.955322265625
pepa5b20	a5.a1.a1	sp|P12956|XRCC6_HUMAN	sp|P12956|XRCC6_HUMAN X-ray repair cross-complementing protein 6 OS=Homo sapiens GN=XRCC6 PE=1 SV=2	SDSFENPVLQQHFR		475	488	1703.81396484375
pepa5a3	a5.a1.a1	sp|P12956|XRCC6_HUMAN	sp|P12956|XRCC6_HUMAN X-ray repair cross-complementing protein 6 OS=Homo sapiens GN=XRCC6 PE=1 SV=2	ELVYPPDYNPEGK		527	539	1520.7271728515625
pepa5a4	a5.a1.a1	sp|P12956|XRCC6_HUMAN	sp|P12956|XRCC6_HUMAN X-ray repair cross-complementing protein 6 OS=Homo sapiens GN=XRCC6 PE=1 SV=2	GTLGKFTVPMLK	M10:+15.99491	571	582	1307.7396240234375
pepa5b15	a5.a1.a1	sp|P12956|XRCC6_HUMAN	sp|P12956|XRCC6_HUMAN X-ray repair cross-complementing protein 6 OS=Homo sapiens GN=XRCC6 PE=1 SV=2	NIYVLQELDNPGAKR		101	115	1729.923583984375
pepa5b17	a5.a1.a1	sp|P12956|XRCC6_HUMAN	sp|P12956|XRCC6_HUMAN X-ray repair cross-complementing protein 6 OS=Homo sapiens GN=XRCC6 PE=1 SV=2	QIILEKEETEELK	Q1:-17.02655	326	338	1584.837158203125
pepa5b23	a5.a1.a1	sp|P12956|XRCC6_HUMAN	sp|P12956|XRCC6_HUMAN X-ray repair cross-complementing protein 6 OS=Homo sapiens GN=XRCC6 PE=1 SV=2	TFNTSTGGLLLPSDTK		302	317	1651.854248046875
pepa5b21	a5.a1.a1	sp|P12956|XRCC6_HUMAN	sp|P12956|XRCC6_HUMAN X-ray repair cross-complementing protein 6 OS=Homo sapiens GN=XRCC6 PE=1 SV=2	SGWESYYK	S1:+42.01057	2	9	1061.4578857421875
pepa5b14	a5.a1.a1	sp|P12956|XRCC6_HUMAN	sp|P12956|XRCC6_HUMAN X-ray repair cross-complementing protein 6 OS=Homo sapiens GN=XRCC6 PE=1 SV=2	NIYVLQELDNPGAK		101	114	1573.822509765625
pepa5a1	a5.a1.a1	sp|P12956|XRCC6_HUMAN	sp|P12956|XRCC6_HUMAN X-ray repair cross-complementing protein 6 OS=Homo sapiens GN=XRCC6 PE=1 SV=2	DIISIAEDEDLR		219	230	1388.6907958984375
pepa5a2	a5.a1.a1	sp|P12956|XRCC6_HUMAN	sp|P12956|XRCC6_HUMAN X-ray repair cross-complementing protein 6 OS=Homo sapiens GN=XRCC6 PE=1 SV=2	DSLIFLVDASK		36	46	1207.6573486328125
pepa5b16	a5.a1.a1	sp|P12956|XRCC6_HUMAN	sp|P12956|XRCC6_HUMAN X-ray repair cross-complementing protein 6 OS=Homo sapiens GN=XRCC6 PE=1 SV=2	QELLEALTK	Q1:-17.02655	597	605	1027.5673828125
pepa6a9	a6.a1.a1	sp|P13010|XRCC5_HUMAN	sp|P13010|XRCC5_HUMAN X-ray repair cross-complementing protein 5 OS=Homo sapiens GN=XRCC5 PE=1 SV=3	EEASGSSVTAEEAKK		689	703	1522.7235107421875
pepa6a8	a6.a1.a1	sp|P13010|XRCC5_HUMAN	sp|P13010|XRCC5_HUMAN X-ray repair cross-complementing protein 5 OS=Homo sapiens GN=XRCC5 PE=1 SV=3	EEASGSSVTAEEAK		689	702	1394.6285400390625
pepa6a6	a6.a1.a1	sp|P13010|XRCC5_HUMAN	sp|P13010|XRCC5_HUMAN X-ray repair cross-complementing protein 5 OS=Homo sapiens GN=XRCC5 PE=1 SV=3	EDGSGDRGDGPFR		172	184	1364.5830078125
pepa6a3	a6.a1.a1	sp|P13010|XRCC5_HUMAN	sp|P13010|XRCC5_HUMAN X-ray repair cross-complementing protein 5 OS=Homo sapiens GN=XRCC5 PE=1 SV=3	ALQEKVEIK		661	669	1057.6256103515625
pepa6b19	a6.a1.a1	sp|P13010|XRCC5_HUMAN	sp|P13010|XRCC5_HUMAN X-ray repair cross-complementing protein 5 OS=Homo sapiens GN=XRCC5 PE=1 SV=3	KYAPTEAQLN		443	452	1134.579345703125
pepa6b18	a6.a1.a1	sp|P13010|XRCC5_HUMAN	sp|P13010|XRCC5_HUMAN X-ray repair cross-complementing protein 5 OS=Homo sapiens GN=XRCC5 PE=1 SV=3	KVITMFVQR	M5:+15.99491	36	44	1137.645263671875
pepa6b16	a6.a1.a1	sp|P13010|XRCC5_HUMAN	sp|P13010|XRCC5_HUMAN X-ray repair cross-complementing protein 5 OS=Homo sapiens GN=XRCC5 PE=1 SV=3	KKDQVTAQEIFQDNHEDGPTAK		544	565	2499.21142578125
pepa6a1	a6.a1.a1	sp|P13010|XRCC5_HUMAN	sp|P13010|XRCC5_HUMAN X-ray repair cross-complementing protein 5 OS=Homo sapiens GN=XRCC5 PE=1 SV=3	AFREEAIKFSEEQR		641	654	1739.8714599609375
pepa6b11	a6.a1.a1	sp|P13010|XRCC5_HUMAN	sp|P13010|XRCC5_HUMAN X-ray repair cross-complementing protein 5 OS=Homo sapiens GN=XRCC5 PE=1 SV=3	GITEQQKEGLEIVK		196	209	1571.8642578125
pepa6b22	a6.a1.a1	sp|P13010|XRCC5_HUMAN	sp|P13010|XRCC5_HUMAN X-ray repair cross-complementing protein 5 OS=Homo sapiens GN=XRCC5 PE=1 SV=3	VITMFVQR	M4:+15.99491	37	44	1009.55029296875
pepa6b17	a6.a1.a1	sp|P13010|XRCC5_HUMAN	sp|P13010|XRCC5_HUMAN X-ray repair cross-complementing protein 5 OS=Homo sapiens GN=XRCC5 PE=1 SV=3	KVITMFVQR		36	44	1121.650390625
pepa6b12	a6.a1.a1	sp|P13010|XRCC5_HUMAN	sp|P13010|XRCC5_HUMAN X-ray repair cross-complementing protein 5 OS=Homo sapiens GN=XRCC5 PE=1 SV=3	GTDGTDNPLSGGDQYQNITVHR		60	81	2345.07568359375
pepa6a5	a6.a1.a1	sp|P13010|XRCC5_HUMAN	sp|P13010|XRCC5_HUMAN X-ray repair cross-complementing protein 5 OS=Homo sapiens GN=XRCC5 PE=1 SV=3	DQVTAQEIFQDNHEDGPTAK		546	565	2243.021484375
pepa6b26	a6.a1.a1	sp|P13010|XRCC5_HUMAN	sp|P13010|XRCC5_HUMAN X-ray repair cross-complementing protein 5 OS=Homo sapiens GN=XRCC5 PE=1 SV=3	YGSDIVPFSKVDEEQMK	M16:+15.99491	316	332	1987.9322509765625
pepa6b24	a6.a1.a1	sp|P13010|XRCC5_HUMAN	sp|P13010|XRCC5_HUMAN X-ray repair cross-complementing protein 5 OS=Homo sapiens GN=XRCC5 PE=1 SV=3	YGSDIVPFSK		316	325	1112.562744140625
pepa6a7	a6.a1.a1	sp|P13010|XRCC5_HUMAN	sp|P13010|XRCC5_HUMAN X-ray repair cross-complementing protein 5 OS=Homo sapiens GN=XRCC5 PE=1 SV=3	EDIIQGFR		308	315	977.5054931640625
pepa6b13	a6.a1.a1	sp|P13010|XRCC5_HUMAN	sp|P13010|XRCC5_HUMAN X-ray repair cross-complementing protein 5 OS=Homo sapiens GN=XRCC5 PE=1 SV=3	HIEIFTDLSSR		131	141	1317.68017578125
pepa6a4	a6.a1.a1	sp|P13010|XRCC5_HUMAN	sp|P13010|XRCC5_HUMAN X-ray repair cross-complementing protein 5 OS=Homo sapiens GN=XRCC5 PE=1 SV=3	AVDALIDSMSLAK	M9:+15.99491	453	465	1349.698486328125
pepa6b25	a6.a1.a1	sp|P13010|XRCC5_HUMAN	sp|P13010|XRCC5_HUMAN X-ray repair cross-complementing protein 5 OS=Homo sapiens GN=XRCC5 PE=1 SV=3	YGSDIVPFSKVDEEQMK		316	332	1971.937255859375
pepa6b15	a6.a1.a1	sp|P13010|XRCC5_HUMAN	sp|P13010|XRCC5_HUMAN X-ray repair cross-complementing protein 5 OS=Homo sapiens GN=XRCC5 PE=1 SV=3	KDEKTDTLEDLFPTTK		466	481	1880.94921875
pepa6b10	a6.a1.a1	sp|P13010|XRCC5_HUMAN	sp|P13010|XRCC5_HUMAN X-ray repair cross-complementing protein 5 OS=Homo sapiens GN=XRCC5 PE=1 SV=3	FFMGNQVLK		355	363	1083.5660400390625
pepa6a2	a6.a1.a1	sp|P13010|XRCC5_HUMAN	sp|P13010|XRCC5_HUMAN X-ray repair cross-complementing protein 5 OS=Homo sapiens GN=XRCC5 PE=1 SV=3	ALIDSMSLAK		456	465	1048.571044921875
pepa6b14	a6.a1.a1	sp|P13010|XRCC5_HUMAN	sp|P13010|XRCC5_HUMAN X-ray repair cross-complementing protein 5 OS=Homo sapiens GN=XRCC5 PE=1 SV=3	IKTLFPLIEAK		533	543	1272.79296875
pepa6b21	a6.a1.a1	sp|P13010|XRCC5_HUMAN	sp|P13010|XRCC5_HUMAN X-ray repair cross-complementing protein 5 OS=Homo sapiens GN=XRCC5 PE=1 SV=3	TDTLEDLFPTTKIPNPR		470	486	1958.0234375
pepa6b20	a6.a1.a1	sp|P13010|XRCC5_HUMAN	sp|P13010|XRCC5_HUMAN X-ray repair cross-complementing protein 5 OS=Homo sapiens GN=XRCC5 PE=1 SV=3	KYAPTEAQLNAVDALIDSMSLAK	M19:+15.99491	443	465	2465.259521484375
pepa6b23	a6.a1.a1	sp|P13010|XRCC5_HUMAN	sp|P13010|XRCC5_HUMAN X-ray repair cross-complementing protein 5 OS=Homo sapiens GN=XRCC5 PE=1 SV=3	YAPTEAQLNAVDALIDSMSLAK	M18:+15.99491	444	465	2337.164794921875
pepa7b14	a7.a1.a1	sp|Q13428-3|TCOF_HUMAN	sp|Q13428-3|TCOF_HUMAN Isoform 3 of Treacle protein OS=Homo sapiens GN=TCOF1	KRKAEEDAALQAK		62	74	1457.8074951171875
pepa7b11	a7.a1.a1	sp|Q13428-3|TCOF_HUMAN	sp|Q13428-3|TCOF_HUMAN Isoform 3 of Treacle protein OS=Homo sapiens GN=TCOF1	KAEEDAALQAK		64	74	1173.6114501953125
pepa7b12	a7.a1.a1	sp|Q13428-3|TCOF_HUMAN	sp|Q13428-3|TCOF_HUMAN Isoform 3 of Treacle protein OS=Homo sapiens GN=TCOF1	KGAAPAPPGKTGPAVAK		384	400	1517.8802490234375
pepa7a1	a7.a1.a1	sp|Q13428-3|TCOF_HUMAN	sp|Q13428-3|TCOF_HUMAN Isoform 3 of Treacle protein OS=Homo sapiens GN=TCOF1	AALAPAKESPR		898	908	1110.626953125
pepa7a4	a7.a1.a1	sp|Q13428-3|TCOF_HUMAN	sp|Q13428-3|TCOF_HUMAN Isoform 3 of Treacle protein OS=Homo sapiens GN=TCOF1	ASEAQPPVAR		1084	1093	1025.537841796875
pepa7b10	a7.a1.a1	sp|Q13428-3|TCOF_HUMAN	sp|Q13428-3|TCOF_HUMAN Isoform 3 of Treacle protein OS=Homo sapiens GN=TCOF1	KAAPAPGKVGDVTPQVK		237	253	1662.9542236328125
pepa7b20	a7.a1.a1	sp|Q13428-3|TCOF_HUMAN	sp|Q13428-3|TCOF_HUMAN Isoform 3 of Treacle protein OS=Homo sapiens GN=TCOF1	VGDVTPQVK		245	253	942.52587890625
pepa7b19	a7.a1.a1	sp|Q13428-3|TCOF_HUMAN	sp|Q13428-3|TCOF_HUMAN Isoform 3 of Treacle protein OS=Homo sapiens GN=TCOF1	TGPAAAQVQVGK		459	470	1126.6219482421875
pepa7a5	a7.a1.a1	sp|Q13428-3|TCOF_HUMAN	sp|Q13428-3|TCOF_HUMAN Isoform 3 of Treacle protein OS=Homo sapiens GN=TCOF1	GPASVPSVGK		843	852	898.4996948242188
pepa7a9	a7.a1.a1	sp|Q13428-3|TCOF_HUMAN	sp|Q13428-3|TCOF_HUMAN Isoform 3 of Treacle protein OS=Homo sapiens GN=TCOF1	LPEVQQATK		1130	1138	1013.56298828125
pepa7a3	a7.a1.a1	sp|Q13428-3|TCOF_HUMAN	sp|Q13428-3|TCOF_HUMAN Isoform 3 of Treacle protein OS=Homo sapiens GN=TCOF1	AGPVAVQVK		592	600	868.5255126953125
pepa7a7	a7.a1.a1	sp|Q13428-3|TCOF_HUMAN	sp|Q13428-3|TCOF_HUMAN Isoform 3 of Treacle protein OS=Homo sapiens GN=TCOF1	GSLGSQGAKDEPEEELQK		1407	1424	1901.9090576171875
pepa7b17	a7.a1.a1	sp|Q13428-3|TCOF_HUMAN	sp|Q13428-3|TCOF_HUMAN Isoform 3 of Treacle protein OS=Homo sapiens GN=TCOF1	SPAGPAATPAQAQAASTPR		967	985	1749.8883056640625
pepa7b18	a7.a1.a1	sp|Q13428-3|TCOF_HUMAN	sp|Q13428-3|TCOF_HUMAN Isoform 3 of Treacle protein OS=Homo sapiens GN=TCOF1	SPQVKPASTMGMGPLGK	M12:+15.99491	503	519	1701.86669921875
pepa7b16	a7.a1.a1	sp|Q13428-3|TCOF_HUMAN	sp|Q13428-3|TCOF_HUMAN Isoform 3 of Treacle protein OS=Homo sapiens GN=TCOF1	SLGNILQAKPTSSPAKGPPQK		571	591	2119.1875
pepa7a6	a7.a1.a1	sp|Q13428-3|TCOF_HUMAN	sp|Q13428-3|TCOF_HUMAN Isoform 3 of Treacle protein OS=Homo sapiens GN=TCOF1	GSLGQGTAPVLPGK		733	746	1281.716552734375
pepa7b13	a7.a1.a1	sp|Q13428-3|TCOF_HUMAN	sp|Q13428-3|TCOF_HUMAN Isoform 3 of Treacle protein OS=Homo sapiens GN=TCOF1	KNPASLPLTQAALK		1065	1078	1451.8585205078125
pepa7a2	a7.a1.a1	sp|Q13428-3|TCOF_HUMAN	sp|Q13428-3|TCOF_HUMAN Isoform 3 of Treacle protein OS=Homo sapiens GN=TCOF1	AASVPVKGSLGQGTAPVLPGK		726	746	1934.107421875
pepa7a8	a7.a1.a1	sp|Q13428-3|TCOF_HUMAN	sp|Q13428-3|TCOF_HUMAN Isoform 3 of Treacle protein OS=Homo sapiens GN=TCOF1	LASTNSSVLGADLPSSMKEK		105	124	2035.0379638671875
pepa7b15	a7.a1.a1	sp|Q13428-3|TCOF_HUMAN	sp|Q13428-3|TCOF_HUMAN Isoform 3 of Treacle protein OS=Homo sapiens GN=TCOF1	KSAEPSANTTLVSETEEEGSVPAFGAAAK		159	187	2878.395751953125
pepa7b14	a7.a1.a2	sp|Q13428-4|TCOF_HUMAN	sp|Q13428-4|TCOF_HUMAN Isoform 4 of Treacle protein OS=Homo sapiens GN=TCOF1	KRKAEEDAALQAK		62	74	1457.8074951171875
pepa7b11	a7.a1.a2	sp|Q13428-4|TCOF_HUMAN	sp|Q13428-4|TCOF_HUMAN Isoform 4 of Treacle protein OS=Homo sapiens GN=TCOF1	KAEEDAALQAK		64	74	1173.6114501953125
pepa7b12	a7.a1.a2	sp|Q13428-4|TCOF_HUMAN	sp|Q13428-4|TCOF_HUMAN Isoform 4 of Treacle protein OS=Homo sapiens GN=TCOF1	KGAAPAPPGKTGPAVAK		384	400	1517.8802490234375
pepa7a1	a7.a1.a2	sp|Q13428-4|TCOF_HUMAN	sp|Q13428-4|TCOF_HUMAN Isoform 4 of Treacle protein OS=Homo sapiens GN=TCOF1	AALAPAKESPR		898	908	1110.626953125
pepa7a4	a7.a1.a2	sp|Q13428-4|TCOF_HUMAN	sp|Q13428-4|TCOF_HUMAN Isoform 4 of Treacle protein OS=Homo sapiens GN=TCOF1	ASEAQPPVAR		1120	1129	1025.537841796875
pepa7b10	a7.a1.a2	sp|Q13428-4|TCOF_HUMAN	sp|Q13428-4|TCOF_HUMAN Isoform 4 of Treacle protein OS=Homo sapiens GN=TCOF1	KAAPAPGKVGDVTPQVK		237	253	1662.9542236328125
pepa7b20	a7.a1.a2	sp|Q13428-4|TCOF_HUMAN	sp|Q13428-4|TCOF_HUMAN Isoform 4 of Treacle protein OS=Homo sapiens GN=TCOF1	VGDVTPQVK		245	253	942.52587890625
pepa7b19	a7.a1.a2	sp|Q13428-4|TCOF_HUMAN	sp|Q13428-4|TCOF_HUMAN Isoform 4 of Treacle protein OS=Homo sapiens GN=TCOF1	TGPAAAQVQVGK		459	470	1126.6219482421875
pepa7a5	a7.a1.a2	sp|Q13428-4|TCOF_HUMAN	sp|Q13428-4|TCOF_HUMAN Isoform 4 of Treacle protein OS=Homo sapiens GN=TCOF1	GPASVPSVGK		843	852	898.4996948242188
pepa7a9	a7.a1.a2	sp|Q13428-4|TCOF_HUMAN	sp|Q13428-4|TCOF_HUMAN Isoform 4 of Treacle protein OS=Homo sapiens GN=TCOF1	LPEVQQATK		1166	1174	1013.56298828125
pepa7a3	a7.a1.a2	sp|Q13428-4|TCOF_HUMAN	sp|Q13428-4|TCOF_HUMAN Isoform 4 of Treacle protein OS=Homo sapiens GN=TCOF1	AGPVAVQVK		592	600	868.5255126953125
pepa7a7	a7.a1.a2	sp|Q13428-4|TCOF_HUMAN	sp|Q13428-4|TCOF_HUMAN Isoform 4 of Treacle protein OS=Homo sapiens GN=TCOF1	GSLGSQGAKDEPEEELQK		1442	1459	1901.9090576171875
pepa7b17	a7.a1.a2	sp|Q13428-4|TCOF_HUMAN	sp|Q13428-4|TCOF_HUMAN Isoform 4 of Treacle protein OS=Homo sapiens GN=TCOF1	SPAGPAATPAQAQAASTPR		1003	1021	1749.8883056640625
pepa7b18	a7.a1.a2	sp|Q13428-4|TCOF_HUMAN	sp|Q13428-4|TCOF_HUMAN Isoform 4 of Treacle protein OS=Homo sapiens GN=TCOF1	SPQVKPASTMGMGPLGK	M12:+15.99491	503	519	1701.86669921875
pepa7b16	a7.a1.a2	sp|Q13428-4|TCOF_HUMAN	sp|Q13428-4|TCOF_HUMAN Isoform 4 of Treacle protein OS=Homo sapiens GN=TCOF1	SLGNILQAKPTSSPAKGPPQK		571	591	2119.1875
pepa7a6	a7.a1.a2	sp|Q13428-4|TCOF_HUMAN	sp|Q13428-4|TCOF_HUMAN Isoform 4 of Treacle protein OS=Homo sapiens GN=TCOF1	GSLGQGTAPVLPGK		733	746	1281.716552734375
pepa7b13	a7.a1.a2	sp|Q13428-4|TCOF_HUMAN	sp|Q13428-4|TCOF_HUMAN Isoform 4 of Treacle protein OS=Homo sapiens GN=TCOF1	KNPASLPLTQAALK		1101	1114	1451.8585205078125
pepa7a2	a7.a1.a2	sp|Q13428-4|TCOF_HUMAN	sp|Q13428-4|TCOF_HUMAN Isoform 4 of Treacle protein OS=Homo sapiens GN=TCOF1	AASVPVKGSLGQGTAPVLPGK		726	746	1934.107421875
pepa7a8	a7.a1.a2	sp|Q13428-4|TCOF_HUMAN	sp|Q13428-4|TCOF_HUMAN Isoform 4 of Treacle protein OS=Homo sapiens GN=TCOF1	LASTNSSVLGADLPSSMKEK		105	124	2035.0379638671875
pepa7b15	a7.a1.a2	sp|Q13428-4|TCOF_HUMAN	sp|Q13428-4|TCOF_HUMAN Isoform 4 of Treacle protein OS=Homo sapiens GN=TCOF1	KSAEPSANTTLVSETEEEGSVPAFGAAAK		159	187	2878.395751953125
pepa7b14	a7.a1.a3	sp|Q13428|TCOF_HUMAN	sp|Q13428|TCOF_HUMAN Treacle protein OS=Homo sapiens GN=TCOF1 PE=1 SV=3	KRKAEEDAALQAK		62	74	1457.8074951171875
pepa7b11	a7.a1.a3	sp|Q13428|TCOF_HUMAN	sp|Q13428|TCOF_HUMAN Treacle protein OS=Homo sapiens GN=TCOF1 PE=1 SV=3	KAEEDAALQAK		64	74	1173.6114501953125
pepa7b12	a7.a1.a3	sp|Q13428|TCOF_HUMAN	sp|Q13428|TCOF_HUMAN Treacle protein OS=Homo sapiens GN=TCOF1 PE=1 SV=3	KGAAPAPPGKTGPAVAK		384	400	1517.8802490234375
pepa7a1	a7.a1.a3	sp|Q13428|TCOF_HUMAN	sp|Q13428|TCOF_HUMAN Treacle protein OS=Homo sapiens GN=TCOF1 PE=1 SV=3	AALAPAKESPR		898	908	1110.626953125
pepa7a4	a7.a1.a3	sp|Q13428|TCOF_HUMAN	sp|Q13428|TCOF_HUMAN Treacle protein OS=Homo sapiens GN=TCOF1 PE=1 SV=3	ASEAQPPVAR		1084	1093	1025.537841796875
pepa7b10	a7.a1.a3	sp|Q13428|TCOF_HUMAN	sp|Q13428|TCOF_HUMAN Treacle protein OS=Homo sapiens GN=TCOF1 PE=1 SV=3	KAAPAPGKVGDVTPQVK		237	253	1662.9542236328125
pepa7b20	a7.a1.a3	sp|Q13428|TCOF_HUMAN	sp|Q13428|TCOF_HUMAN Treacle protein OS=Homo sapiens GN=TCOF1 PE=1 SV=3	VGDVTPQVK		245	253	942.52587890625
pepa7b19	a7.a1.a3	sp|Q13428|TCOF_HUMAN	sp|Q13428|TCOF_HUMAN Treacle protein OS=Homo sapiens GN=TCOF1 PE=1 SV=3	TGPAAAQVQVGK		459	470	1126.6219482421875
pepa7a5	a7.a1.a3	sp|Q13428|TCOF_HUMAN	sp|Q13428|TCOF_HUMAN Treacle protein OS=Homo sapiens GN=TCOF1 PE=1 SV=3	GPASVPSVGK		843	852	898.4996948242188
pepa7a9	a7.a1.a3	sp|Q13428|TCOF_HUMAN	sp|Q13428|TCOF_HUMAN Treacle protein OS=Homo sapiens GN=TCOF1 PE=1 SV=3	LPEVQQATK		1130	1138	1013.56298828125
pepa7a3	a7.a1.a3	sp|Q13428|TCOF_HUMAN	sp|Q13428|TCOF_HUMAN Treacle protein OS=Homo sapiens GN=TCOF1 PE=1 SV=3	AGPVAVQVK		592	600	868.5255126953125
pepa7a7	a7.a1.a3	sp|Q13428|TCOF_HUMAN	sp|Q13428|TCOF_HUMAN Treacle protein OS=Homo sapiens GN=TCOF1 PE=1 SV=3	GSLGSQGAKDEPEEELQK		1406	1423	1901.9090576171875
pepa7b17	a7.a1.a3	sp|Q13428|TCOF_HUMAN	sp|Q13428|TCOF_HUMAN Treacle protein OS=Homo sapiens GN=TCOF1 PE=1 SV=3	SPAGPAATPAQAQAASTPR		967	985	1749.8883056640625
pepa7b18	a7.a1.a3	sp|Q13428|TCOF_HUMAN	sp|Q13428|TCOF_HUMAN Treacle protein OS=Homo sapiens GN=TCOF1 PE=1 SV=3	SPQVKPASTMGMGPLGK	M12:+15.99491	503	519	1701.86669921875
pepa7b16	a7.a1.a3	sp|Q13428|TCOF_HUMAN	sp|Q13428|TCOF_HUMAN Treacle protein OS=Homo sapiens GN=TCOF1 PE=1 SV=3	SLGNILQAKPTSSPAKGPPQK		571	591	2119.1875
pepa7a6	a7.a1.a3	sp|Q13428|TCOF_HUMAN	sp|Q13428|TCOF_HUMAN Treacle protein OS=Homo sapiens GN=TCOF1 PE=1 SV=3	GSLGQGTAPVLPGK		733	746	1281.716552734375
pepa7b13	a7.a1.a3	sp|Q13428|TCOF_HUMAN	sp|Q13428|TCOF_HUMAN Treacle protein OS=Homo sapiens GN=TCOF1 PE=1 SV=3	KNPASLPLTQAALK		1065	1078	1451.8585205078125
pepa7a2	a7.a1.a3	sp|Q13428|TCOF_HUMAN	sp|Q13428|TCOF_HUMAN Treacle protein OS=Homo sapiens GN=TCOF1 PE=1 SV=3	AASVPVKGSLGQGTAPVLPGK		726	746	1934.107421875
pepa7a8	a7.a1.a3	sp|Q13428|TCOF_HUMAN	sp|Q13428|TCOF_HUMAN Treacle protein OS=Homo sapiens GN=TCOF1 PE=1 SV=3	LASTNSSVLGADLPSSMKEK		105	124	2035.0379638671875
pepa7b15	a7.a1.a3	sp|Q13428|TCOF_HUMAN	sp|Q13428|TCOF_HUMAN Treacle protein OS=Homo sapiens GN=TCOF1 PE=1 SV=3	KSAEPSANTTLVSETEEEGSVPAFGAAAK		159	187	2878.395751953125
pepa7b14	a7.a1.a4	tr|E9PHK9|E9PHK9_HUMAN	tr|E9PHK9|E9PHK9_HUMAN Treacle protein OS=Homo sapiens GN=TCOF1 PE=2 SV=1	KRKAEEDAALQAK		62	74	1457.8074951171875
pepa7b11	a7.a1.a4	tr|E9PHK9|E9PHK9_HUMAN	tr|E9PHK9|E9PHK9_HUMAN Treacle protein OS=Homo sapiens GN=TCOF1 PE=2 SV=1	KAEEDAALQAK		64	74	1173.6114501953125
pepa7b12	a7.a1.a4	tr|E9PHK9|E9PHK9_HUMAN	tr|E9PHK9|E9PHK9_HUMAN Treacle protein OS=Homo sapiens GN=TCOF1 PE=2 SV=1	KGAAPAPPGKTGPAVAK		384	400	1517.8802490234375
pepa7a1	a7.a1.a4	tr|E9PHK9|E9PHK9_HUMAN	tr|E9PHK9|E9PHK9_HUMAN Treacle protein OS=Homo sapiens GN=TCOF1 PE=2 SV=1	AALAPAKESPR		898	908	1110.626953125
pepa7a4	a7.a1.a4	tr|E9PHK9|E9PHK9_HUMAN	tr|E9PHK9|E9PHK9_HUMAN Treacle protein OS=Homo sapiens GN=TCOF1 PE=2 SV=1	ASEAQPPVAR		1121	1130	1025.537841796875
pepa7b10	a7.a1.a4	tr|E9PHK9|E9PHK9_HUMAN	tr|E9PHK9|E9PHK9_HUMAN Treacle protein OS=Homo sapiens GN=TCOF1 PE=2 SV=1	KAAPAPGKVGDVTPQVK		237	253	1662.9542236328125
pepa7b20	a7.a1.a4	tr|E9PHK9|E9PHK9_HUMAN	tr|E9PHK9|E9PHK9_HUMAN Treacle protein OS=Homo sapiens GN=TCOF1 PE=2 SV=1	VGDVTPQVK		245	253	942.52587890625
pepa7b19	a7.a1.a4	tr|E9PHK9|E9PHK9_HUMAN	tr|E9PHK9|E9PHK9_HUMAN Treacle protein OS=Homo sapiens GN=TCOF1 PE=2 SV=1	TGPAAAQVQVGK		459	470	1126.6219482421875
pepa7a5	a7.a1.a4	tr|E9PHK9|E9PHK9_HUMAN	tr|E9PHK9|E9PHK9_HUMAN Treacle protein OS=Homo sapiens GN=TCOF1 PE=2 SV=1	GPASVPSVGK		843	852	898.4996948242188
pepa7a9	a7.a1.a4	tr|E9PHK9|E9PHK9_HUMAN	tr|E9PHK9|E9PHK9_HUMAN Treacle protein OS=Homo sapiens GN=TCOF1 PE=2 SV=1	LPEVQQATK		1167	1175	1013.56298828125
pepa7a3	a7.a1.a4	tr|E9PHK9|E9PHK9_HUMAN	tr|E9PHK9|E9PHK9_HUMAN Treacle protein OS=Homo sapiens GN=TCOF1 PE=2 SV=1	AGPVAVQVK		592	600	868.5255126953125
pepa7a7	a7.a1.a4	tr|E9PHK9|E9PHK9_HUMAN	tr|E9PHK9|E9PHK9_HUMAN Treacle protein OS=Homo sapiens GN=TCOF1 PE=2 SV=1	GSLGSQGAKDEPEEELQK		1443	1460	1901.9090576171875
pepa7b17	a7.a1.a4	tr|E9PHK9|E9PHK9_HUMAN	tr|E9PHK9|E9PHK9_HUMAN Treacle protein OS=Homo sapiens GN=TCOF1 PE=2 SV=1	SPAGPAATPAQAQAASTPR		1004	1022	1749.8883056640625
pepa7b18	a7.a1.a4	tr|E9PHK9|E9PHK9_HUMAN	tr|E9PHK9|E9PHK9_HUMAN Treacle protein OS=Homo sapiens GN=TCOF1 PE=2 SV=1	SPQVKPASTMGMGPLGK	M12:+15.99491	503	519	1701.86669921875
pepa7b16	a7.a1.a4	tr|E9PHK9|E9PHK9_HUMAN	tr|E9PHK9|E9PHK9_HUMAN Treacle protein OS=Homo sapiens GN=TCOF1 PE=2 SV=1	SLGNILQAKPTSSPAKGPPQK		571	591	2119.1875
pepa7a6	a7.a1.a4	tr|E9PHK9|E9PHK9_HUMAN	tr|E9PHK9|E9PHK9_HUMAN Treacle protein OS=Homo sapiens GN=TCOF1 PE=2 SV=1	GSLGQGTAPVLPGK		733	746	1281.716552734375
pepa7b13	a7.a1.a4	tr|E9PHK9|E9PHK9_HUMAN	tr|E9PHK9|E9PHK9_HUMAN Treacle protein OS=Homo sapiens GN=TCOF1 PE=2 SV=1	KNPASLPLTQAALK		1102	1115	1451.8585205078125
pepa7a2	a7.a1.a4	tr|E9PHK9|E9PHK9_HUMAN	tr|E9PHK9|E9PHK9_HUMAN Treacle protein OS=Homo sapiens GN=TCOF1 PE=2 SV=1	AASVPVKGSLGQGTAPVLPGK		726	746	1934.107421875
pepa7a8	a7.a1.a4	tr|E9PHK9|E9PHK9_HUMAN	tr|E9PHK9|E9PHK9_HUMAN Treacle protein OS=Homo sapiens GN=TCOF1 PE=2 SV=1	LASTNSSVLGADLPSSMKEK		105	124	2035.0379638671875
pepa7b15	a7.a1.a4	tr|E9PHK9|E9PHK9_HUMAN	tr|E9PHK9|E9PHK9_HUMAN Treacle protein OS=Homo sapiens GN=TCOF1 PE=2 SV=1	KSAEPSANTTLVSETEEEGSVPAFGAAAK		159	187	2878.395751953125
pepa8b10	a8.a1.a1	sp|Q14527|HLTF_HUMAN	sp|Q14527|HLTF_HUMAN Helicase-like transcription factor OS=Homo sapiens GN=HLTF PE=1 SV=2	MSELSSSRPK	M1:+15.99491	377	386	1137.5572509765625
pepa8a6	a8.a1.a1	sp|Q14527|HLTF_HUMAN	sp|Q14527|HLTF_HUMAN Helicase-like transcription factor OS=Homo sapiens GN=HLTF PE=1 SV=2	EYNVNDDSMK	M9:+15.99491	331	340	1230.4947509765625
pepa8a7	a8.a1.a1	sp|Q14527|HLTF_HUMAN	sp|Q14527|HLTF_HUMAN Helicase-like transcription factor OS=Homo sapiens GN=HLTF PE=1 SV=2	GDSPLHSIR		542	550	981.5115966796875
pepa8a8	a8.a1.a1	sp|Q14527|HLTF_HUMAN	sp|Q14527|HLTF_HUMAN Helicase-like transcription factor OS=Homo sapiens GN=HLTF PE=1 SV=2	LGQKQEVIITK		949	959	1256.7576904296875
pepa8a4	a8.a1.a1	sp|Q14527|HLTF_HUMAN	sp|Q14527|HLTF_HUMAN Helicase-like transcription factor OS=Homo sapiens GN=HLTF PE=1 SV=2	ELAAGAFGTK		979	988	964.5101928710938
pepa8a1	a8.a1.a1	sp|Q14527|HLTF_HUMAN	sp|Q14527|HLTF_HUMAN Helicase-like transcription factor OS=Homo sapiens GN=HLTF PE=1 SV=2	AGGVGLNLSAASR		914	926	1172.6385498046875
pepa8a3	a8.a1.a1	sp|Q14527|HLTF_HUMAN	sp|Q14527|HLTF_HUMAN Helicase-like transcription factor OS=Homo sapiens GN=HLTF PE=1 SV=2	AVLDLESER		572	580	1031.5372314453125
pepa8a2	a8.a1.a1	sp|Q14527|HLTF_HUMAN	sp|Q14527|HLTF_HUMAN Helicase-like transcription factor OS=Homo sapiens GN=HLTF PE=1 SV=2	ASGFVFTR		873	880	884.462890625
pepa8b13	a8.a1.a1	sp|Q14527|HLTF_HUMAN	sp|Q14527|HLTF_HUMAN Helicase-like transcription factor OS=Homo sapiens GN=HLTF PE=1 SV=2	YYTGVVNNNEMVALQR	M11:+15.99491	72	87	1886.9068603515625
pepa8b12	a8.a1.a1	sp|Q14527|HLTF_HUMAN	sp|Q14527|HLTF_HUMAN Helicase-like transcription factor OS=Homo sapiens GN=HLTF PE=1 SV=2	TAVQYIESSDSEEIETSELPQK		390	411	2483.16748046875
pepa8a5	a8.a1.a1	sp|Q14527|HLTF_HUMAN	sp|Q14527|HLTF_HUMAN Helicase-like transcription factor OS=Homo sapiens GN=HLTF PE=1 SV=2	ELAGALAYIMDNK	M10:+15.99491	114	126	1424.7093505859375
pepa8a9	a8.a1.a1	sp|Q14527|HLTF_HUMAN	sp|Q14527|HLTF_HUMAN Helicase-like transcription factor OS=Homo sapiens GN=HLTF PE=1 SV=2	LSYPTFFPR		28	36	1127.5887451171875
pepa8b11	a8.a1.a1	sp|Q14527|HLTF_HUMAN	sp|Q14527|HLTF_HUMAN Helicase-like transcription factor OS=Homo sapiens GN=HLTF PE=1 SV=2	QALAWMVSR	M6:+15.99491 Q1:-17.02655	246	254	1060.5247802734375
pepa9a4	a9.a1.a1	sp|P49916|DNLI3_HUMAN	sp|P49916|DNLI3_HUMAN DNA ligase 3 OS=Homo sapiens GN=LIG3 PE=1 SV=2	GASFVTSTNPR		214	224	1136.5699462890625
pepa9a8	a9.a1.a1	sp|P49916|DNLI3_HUMAN	sp|P49916|DNLI3_HUMAN DNA ligase 3 OS=Homo sapiens GN=LIG3 PE=1 SV=2	LTTTGQVTSPVK		202	213	1231.689697265625
pepa9a6	a9.a1.a1	sp|P49916|DNLI3_HUMAN	sp|P49916|DNLI3_HUMAN DNA ligase 3 OS=Homo sapiens GN=LIG3 PE=1 SV=2	LQNELDMVK	M7:+15.99491	741	749	1105.55615234375
pepa9b10	a9.a1.a1	sp|P49916|DNLI3_HUMAN	sp|P49916|DNLI3_HUMAN DNA ligase 3 OS=Homo sapiens GN=LIG3 PE=1 SV=2	NLQDVVER		446	453	972.5112915039062
pepa9a7	a9.a1.a1	sp|P49916|DNLI3_HUMAN	sp|P49916|DNLI3_HUMAN DNA ligase 3 OS=Homo sapiens GN=LIG3 PE=1 SV=2	LTKEDEQQQALQDIASR		387	403	1972.9937744140625
pepa9a5	a9.a1.a1	sp|P49916|DNLI3_HUMAN	sp|P49916|DNLI3_HUMAN DNA ligase 3 OS=Homo sapiens GN=LIG3 PE=1 SV=2	LQNELDMVK		741	749	1089.561279296875
pepa9a3	a9.a1.a1	sp|P49916|DNLI3_HUMAN	sp|P49916|DNLI3_HUMAN DNA ligase 3 OS=Homo sapiens GN=LIG3 PE=1 SV=2	DLEQGDVSETIR		344	355	1361.6546630859375
pepa9a2	a9.a1.a1	sp|P49916|DNLI3_HUMAN	sp|P49916|DNLI3_HUMAN DNA ligase 3 OS=Homo sapiens GN=LIG3 PE=1 SV=2	ALDLADMITR	M7:+15.99491	639	648	1134.582763671875
pepa9b11	a9.a1.a1	sp|P49916|DNLI3_HUMAN	sp|P49916|DNLI3_HUMAN DNA ligase 3 OS=Homo sapiens GN=LIG3 PE=1 SV=2	TQIIQDFLR		283	291	1133.6318359375
pepa9b13	a9.a1.a1	sp|P49916|DNLI3_HUMAN	sp|P49916|DNLI3_HUMAN DNA ligase 3 OS=Homo sapiens GN=LIG3 PE=1 SV=2	VIQEGLEGLVLK		649	660	1297.77294921875
pepa9a1	a9.a1.a1	sp|P49916|DNLI3_HUMAN	sp|P49916|DNLI3_HUMAN DNA ligase 3 OS=Homo sapiens GN=LIG3 PE=1 SV=2	ALDLADMITR		639	648	1118.5877685546875
pepa9a9	a9.a1.a1	sp|P49916|DNLI3_HUMAN	sp|P49916|DNLI3_HUMAN DNA ligase 3 OS=Homo sapiens GN=LIG3 PE=1 SV=2	IYYPDFIVPDPK		766	777	1466.7569580078125
pepa9b12	a9.a1.a1	sp|P49916|DNLI3_HUMAN	sp|P49916|DNLI3_HUMAN DNA ligase 3 OS=Homo sapiens GN=LIG3 PE=1 SV=2	VLLDIFTGVR		933	942	1132.6728515625
pepb10a1	b10.a1.a1	sp|P27694|RFA1_HUMAN	sp|P27694|RFA1_HUMAN Replication protein A 70 kDa DNA-binding subunit OS=Homo sapiens GN=RPA1 PE=1 SV=2	AAGPSLSHTSGGTQSK		168	183	1485.7296142578125
pepb10a6	b10.a1.a1	sp|P27694|RFA1_HUMAN	sp|P27694|RFA1_HUMAN Replication protein A 70 kDa DNA-binding subunit OS=Homo sapiens GN=RPA1 PE=1 SV=2	SGGVGGSNTNWK		432	443	1163.54443359375
pepb10a2	b10.a1.a1	sp|P27694|RFA1_HUMAN	sp|P27694|RFA1_HUMAN Replication protein A 70 kDa DNA-binding subunit OS=Homo sapiens GN=RPA1 PE=1 SV=2	ATAFNEQVDK		235	244	1122.54296875
pepb10a3	b10.a1.a1	sp|P27694|RFA1_HUMAN	sp|P27694|RFA1_HUMAN Replication protein A 70 kDa DNA-binding subunit OS=Homo sapiens GN=RPA1 PE=1 SV=2	ATVMDVKPVDYR	M4:+15.99491	589	600	1409.709716796875
pepb10a8	b10.a1.a1	sp|P27694|RFA1_HUMAN	sp|P27694|RFA1_HUMAN Replication protein A 70 kDa DNA-binding subunit OS=Homo sapiens GN=RPA1 PE=1 SV=2	VIDQQNGLYR		490	499	1205.627685546875
pepb10a5	b10.a1.a1	sp|P27694|RFA1_HUMAN	sp|P27694|RFA1_HUMAN Replication protein A 70 kDa DNA-binding subunit OS=Homo sapiens GN=RPA1 PE=1 SV=2	NIYLMDTSGK	M5:+15.99491	345	354	1157.5511474609375
pepb10a7	b10.a1.a1	sp|P27694|RFA1_HUMAN	sp|P27694|RFA1_HUMAN Replication protein A 70 kDa DNA-binding subunit OS=Homo sapiens GN=RPA1 PE=1 SV=2	VGQLSEGAIAAIMQK	M13:+15.99491	2	16	1531.8153076171875
pepb10a9	b10.a1.a1	sp|P27694|RFA1_HUMAN	sp|P27694|RFA1_HUMAN Replication protein A 70 kDa DNA-binding subunit OS=Homo sapiens GN=RPA1 PE=1 SV=2	VVPIASLTPYQSK		184	196	1402.7945556640625
pepb10a4	b10.a1.a1	sp|P27694|RFA1_HUMAN	sp|P27694|RFA1_HUMAN Replication protein A 70 kDa DNA-binding subunit OS=Homo sapiens GN=RPA1 PE=1 SV=2	LFSLELVDESGEIR		221	234	1606.8326416015625
pepb11a7	b11.a1.a1	sp|Q9BTC0|DIDO1_HUMAN	sp|Q9BTC0|DIDO1_HUMAN Death-inducer obliterator 1 OS=Homo sapiens GN=DIDO1 PE=1 SV=5	MDDKGDPSNEEAPK	M1:+15.99491 M1:+42.01057	1	14	1590.6591796875
pepb11a8	b11.a1.a1	sp|Q9BTC0|DIDO1_HUMAN	sp|Q9BTC0|DIDO1_HUMAN Death-inducer obliterator 1 OS=Homo sapiens GN=DIDO1 PE=1 SV=5	QAGPAPAAATAASK		613	626	1211.6383056640625
pepb11a3	b11.a1.a1	sp|Q9BTC0|DIDO1_HUMAN	sp|Q9BTC0|DIDO1_HUMAN Death-inducer obliterator 1 OS=Homo sapiens GN=DIDO1 PE=1 SV=5	EKPLEEPDAQGR		2097	2108	1368.67578125
pepb11a4	b11.a1.a1	sp|Q9BTC0|DIDO1_HUMAN	sp|Q9BTC0|DIDO1_HUMAN Death-inducer obliterator 1 OS=Homo sapiens GN=DIDO1 PE=1 SV=5	FGVVANNNR		1146	1154	990.5120239257812
pepb11a9	b11.a1.a1	sp|Q9BTC0|DIDO1_HUMAN	sp|Q9BTC0|DIDO1_HUMAN Death-inducer obliterator 1 OS=Homo sapiens GN=DIDO1 PE=1 SV=5	SILAKPSSSPDPR		1011	1023	1354.73291015625
pepb11a6	b11.a1.a1	sp|Q9BTC0|DIDO1_HUMAN	sp|Q9BTC0|DIDO1_HUMAN Death-inducer obliterator 1 OS=Homo sapiens GN=DIDO1 PE=1 SV=5	LGAMSAAPSQPNSQIR	M4:+15.99491	656	671	1643.8173828125
pepb11a1	b11.a1.a1	sp|Q9BTC0|DIDO1_HUMAN	sp|Q9BTC0|DIDO1_HUMAN Death-inducer obliterator 1 OS=Homo sapiens GN=DIDO1 PE=1 SV=5	ALGSAQYEDPR		1694	1704	1206.575439453125
pepb11a5	b11.a1.a1	sp|Q9BTC0|DIDO1_HUMAN	sp|Q9BTC0|DIDO1_HUMAN Death-inducer obliterator 1 OS=Homo sapiens GN=DIDO1 PE=1 SV=5	IFQPVIEAPGASK		384	396	1356.7525634765625
pepb11b10	b11.a1.a1	sp|Q9BTC0|DIDO1_HUMAN	sp|Q9BTC0|DIDO1_HUMAN Death-inducer obliterator 1 OS=Homo sapiens GN=DIDO1 PE=1 SV=5	SPPEGDTTLFLSR		1040	1052	1419.7119140625
pepb11a2	b11.a1.a1	sp|Q9BTC0|DIDO1_HUMAN	sp|Q9BTC0|DIDO1_HUMAN Death-inducer obliterator 1 OS=Homo sapiens GN=DIDO1 PE=1 SV=5	DLYLIPLSAQDPVPSK		1158	1173	1755.9532470703125
pepb12a6	b12.a1.a1	sp|P12268|IMDH2_HUMAN	sp|P12268|IMDH2_HUMAN Inosine-5'-monophosphate dehydrogenase 2 OS=Homo sapiens GN=IMPDH2 PE=1 SV=2	NRDYPLASK		230	238	1063.553466796875
pepb12a8	b12.a1.a1	sp|P12268|IMDH2_HUMAN	sp|P12268|IMDH2_HUMAN Inosine-5'-monophosphate dehydrogenase 2 OS=Homo sapiens GN=IMPDH2 PE=1 SV=2	VAQGVSGAVQDKGSIHK		439	455	1680.9031982421875
pepb12a7	b12.a1.a1	sp|P12268|IMDH2_HUMAN	sp|P12268|IMDH2_HUMAN Inosine-5'-monophosphate dehydrogenase 2 OS=Homo sapiens GN=IMPDH2 PE=1 SV=2	VAQGVSGAVQDK		439	450	1158.61181640625
pepb12a9	b12.a1.a1	sp|P12268|IMDH2_HUMAN	sp|P12268|IMDH2_HUMAN Inosine-5'-monophosphate dehydrogenase 2 OS=Homo sapiens GN=IMPDH2 PE=1 SV=2	VRDVFEAK		127	134	963.5261840820312
pepb12a1	b12.a1.a1	sp|P12268|IMDH2_HUMAN	sp|P12268|IMDH2_HUMAN Inosine-5'-monophosphate dehydrogenase 2 OS=Homo sapiens GN=IMPDH2 PE=1 SV=2	DKYPNLQVIGGNVVTAAQAK		292	311	2086.129638671875
pepb12a3	b12.a1.a1	sp|P12268|IMDH2_HUMAN	sp|P12268|IMDH2_HUMAN Inosine-5'-monophosphate dehydrogenase 2 OS=Homo sapiens GN=IMPDH2 PE=1 SV=2	FGVPVIADGGIQNVGHIAK		357	375	1892.039306640625
pepb12a5	b12.a1.a1	sp|P12268|IMDH2_HUMAN	sp|P12268|IMDH2_HUMAN Inosine-5'-monophosphate dehydrogenase 2 OS=Homo sapiens GN=IMPDH2 PE=1 SV=2	NLIDAGVDALR		312	322	1156.6324462890625
pepb12a2	b12.a1.a1	sp|P12268|IMDH2_HUMAN	sp|P12268|IMDH2_HUMAN Inosine-5'-monophosphate dehydrogenase 2 OS=Homo sapiens GN=IMPDH2 PE=1 SV=2	EDLVVAPAGITLK		183	195	1325.7679443359375
pepb12b10	b12.a1.a1	sp|P12268|IMDH2_HUMAN	sp|P12268|IMDH2_HUMAN Inosine-5'-monophosphate dehydrogenase 2 OS=Homo sapiens GN=IMPDH2 PE=1 SV=2	YEQGFITDPVVLSPK		110	124	1692.8846435546875
pepb12a6	b12.a1.a2	tr|H0Y4R1|H0Y4R1_HUMAN	tr|H0Y4R1|H0Y4R1_HUMAN Inosine-5'-monophosphate dehydrogenase 2 (Fragment) OS=Homo sapiens GN=IMPDH2 PE=3 SV=1	NRDYPLASK		162	170	1063.553466796875
pepb12a8	b12.a1.a2	tr|H0Y4R1|H0Y4R1_HUMAN	tr|H0Y4R1|H0Y4R1_HUMAN Inosine-5'-monophosphate dehydrogenase 2 (Fragment) OS=Homo sapiens GN=IMPDH2 PE=3 SV=1	VAQGVSGAVQDKGSIHK		395	411	1680.9031982421875
pepb12a7	b12.a1.a2	tr|H0Y4R1|H0Y4R1_HUMAN	tr|H0Y4R1|H0Y4R1_HUMAN Inosine-5'-monophosphate dehydrogenase 2 (Fragment) OS=Homo sapiens GN=IMPDH2 PE=3 SV=1	VAQGVSGAVQDK		395	406	1158.61181640625
pepb12a9	b12.a1.a2	tr|H0Y4R1|H0Y4R1_HUMAN	tr|H0Y4R1|H0Y4R1_HUMAN Inosine-5'-monophosphate dehydrogenase 2 (Fragment) OS=Homo sapiens GN=IMPDH2 PE=3 SV=1	VRDVFEAK		59	66	963.5261840820312
pepb12a1	b12.a1.a2	tr|H0Y4R1|H0Y4R1_HUMAN	tr|H0Y4R1|H0Y4R1_HUMAN Inosine-5'-monophosphate dehydrogenase 2 (Fragment) OS=Homo sapiens GN=IMPDH2 PE=3 SV=1	DKYPNLQVIGGNVVTAAQAK		224	243	2086.129638671875
pepb12a3	b12.a1.a2	tr|H0Y4R1|H0Y4R1_HUMAN	tr|H0Y4R1|H0Y4R1_HUMAN Inosine-5'-monophosphate dehydrogenase 2 (Fragment) OS=Homo sapiens GN=IMPDH2 PE=3 SV=1	FGVPVIADGGIQNVGHIAK		313	331	1892.039306640625
pepb12a5	b12.a1.a2	tr|H0Y4R1|H0Y4R1_HUMAN	tr|H0Y4R1|H0Y4R1_HUMAN Inosine-5'-monophosphate dehydrogenase 2 (Fragment) OS=Homo sapiens GN=IMPDH2 PE=3 SV=1	NLIDAGVDALR		244	254	1156.6324462890625
pepb12a2	b12.a1.a2	tr|H0Y4R1|H0Y4R1_HUMAN	tr|H0Y4R1|H0Y4R1_HUMAN Inosine-5'-monophosphate dehydrogenase 2 (Fragment) OS=Homo sapiens GN=IMPDH2 PE=3 SV=1	EDLVVAPAGITLK		115	127	1325.7679443359375
pepb12b10	b12.a1.a2	tr|H0Y4R1|H0Y4R1_HUMAN	tr|H0Y4R1|H0Y4R1_HUMAN Inosine-5'-monophosphate dehydrogenase 2 (Fragment) OS=Homo sapiens GN=IMPDH2 PE=3 SV=1	YEQGFITDPVVLSPK		42	56	1692.8846435546875
pepb12a6	b12.a2.a1	sp|P20839-2|IMDH1_HUMAN	sp|P20839-2|IMDH1_HUMAN Isoform 2 of Inosine-5'-monophosphate dehydrogenase 1 OS=Homo sapiens GN=IMPDH1	NRDYPLASK		205	213	1063.553466796875
pepb12a4	b12.a2.a1	sp|P20839-2|IMDH1_HUMAN	sp|P20839-2|IMDH1_HUMAN Isoform 2 of Inosine-5'-monophosphate dehydrogenase 1 OS=Homo sapiens GN=IMPDH1	IELVVAPAGVTLK		158	170	1309.8094482421875
pepb12a6	b12.a2.a2	sp|P20839-3|IMDH1_HUMAN	sp|P20839-3|IMDH1_HUMAN Isoform 3 of Inosine-5'-monophosphate dehydrogenase 1 OS=Homo sapiens GN=IMPDH1	NRDYPLASK		279	287	1063.553466796875
pepb12a4	b12.a2.a2	sp|P20839-3|IMDH1_HUMAN	sp|P20839-3|IMDH1_HUMAN Isoform 3 of Inosine-5'-monophosphate dehydrogenase 1 OS=Homo sapiens GN=IMPDH1	IELVVAPAGVTLK		232	244	1309.8094482421875
pepb12a6	b12.a2.a3	sp|P20839-4|IMDH1_HUMAN	sp|P20839-4|IMDH1_HUMAN Isoform 4 of Inosine-5'-monophosphate dehydrogenase 1 OS=Homo sapiens GN=IMPDH1	NRDYPLASK		225	233	1063.553466796875
pepb12a4	b12.a2.a3	sp|P20839-4|IMDH1_HUMAN	sp|P20839-4|IMDH1_HUMAN Isoform 4 of Inosine-5'-monophosphate dehydrogenase 1 OS=Homo sapiens GN=IMPDH1	IELVVAPAGVTLK		178	190	1309.8094482421875
pepb12a6	b12.a2.a4	sp|P20839-5|IMDH1_HUMAN	sp|P20839-5|IMDH1_HUMAN Isoform 5 of Inosine-5'-monophosphate dehydrogenase 1 OS=Homo sapiens GN=IMPDH1	NRDYPLASK		305	313	1063.553466796875
pepb12a4	b12.a2.a4	sp|P20839-5|IMDH1_HUMAN	sp|P20839-5|IMDH1_HUMAN Isoform 5 of Inosine-5'-monophosphate dehydrogenase 1 OS=Homo sapiens GN=IMPDH1	IELVVAPAGVTLK		258	270	1309.8094482421875
pepb12a6	b12.a2.a5	sp|P20839-6|IMDH1_HUMAN	sp|P20839-6|IMDH1_HUMAN Isoform 6 of Inosine-5'-monophosphate dehydrogenase 1 OS=Homo sapiens GN=IMPDH1	NRDYPLASK		315	323	1063.553466796875
pepb12a4	b12.a2.a5	sp|P20839-6|IMDH1_HUMAN	sp|P20839-6|IMDH1_HUMAN Isoform 6 of Inosine-5'-monophosphate dehydrogenase 1 OS=Homo sapiens GN=IMPDH1	IELVVAPAGVTLK		268	280	1309.8094482421875
pepb12a6	b12.a2.a6	sp|P20839-7|IMDH1_HUMAN	sp|P20839-7|IMDH1_HUMAN Isoform 7 of Inosine-5'-monophosphate dehydrogenase 1 OS=Homo sapiens GN=IMPDH1	NRDYPLASK		282	290	1063.553466796875
pepb12a4	b12.a2.a6	sp|P20839-7|IMDH1_HUMAN	sp|P20839-7|IMDH1_HUMAN Isoform 7 of Inosine-5'-monophosphate dehydrogenase 1 OS=Homo sapiens GN=IMPDH1	IELVVAPAGVTLK		235	247	1309.8094482421875
pepb12a6	b12.a2.a7	sp|P20839|IMDH1_HUMAN	sp|P20839|IMDH1_HUMAN Inosine-5'-monophosphate dehydrogenase 1 OS=Homo sapiens GN=IMPDH1 PE=1 SV=2	NRDYPLASK		230	238	1063.553466796875
pepb12a4	b12.a2.a7	sp|P20839|IMDH1_HUMAN	sp|P20839|IMDH1_HUMAN Inosine-5'-monophosphate dehydrogenase 1 OS=Homo sapiens GN=IMPDH1 PE=1 SV=2	IELVVAPAGVTLK		183	195	1309.8094482421875
pepb12a6	b12.a2.a8	tr|C9J381|C9J381_HUMAN	tr|C9J381|C9J381_HUMAN Inosine-5'-monophosphate dehydrogenase 1 OS=Homo sapiens GN=IMPDH1 PE=2 SV=1	NRDYPLASK		229	237	1063.553466796875
pepb12a4	b12.a2.a8	tr|C9J381|C9J381_HUMAN	tr|C9J381|C9J381_HUMAN Inosine-5'-monophosphate dehydrogenase 1 OS=Homo sapiens GN=IMPDH1 PE=2 SV=1	IELVVAPAGVTLK		182	194	1309.8094482421875
pepb12a6	b12.a2.a9	tr|C9K0R9|C9K0R9_HUMAN	tr|C9K0R9|C9K0R9_HUMAN Inosine-5'-monophosphate dehydrogenase 1 (Fragment) OS=Homo sapiens GN=IMPDH1 PE=2 SV=1	NRDYPLASK		246	254	1063.553466796875
pepb12a4	b12.a2.a9	tr|C9K0R9|C9K0R9_HUMAN	tr|C9K0R9|C9K0R9_HUMAN Inosine-5'-monophosphate dehydrogenase 1 (Fragment) OS=Homo sapiens GN=IMPDH1 PE=2 SV=1	IELVVAPAGVTLK		199	211	1309.8094482421875
pepb12a6	b12.a2.b10	tr|E7EQS0|E7EQS0_HUMAN	tr|E7EQS0|E7EQS0_HUMAN Inosine-5'-monophosphate dehydrogenase 1 OS=Homo sapiens GN=IMPDH1 PE=2 SV=1	NRDYPLASK		246	254	1063.553466796875
pepb12a4	b12.a2.b10	tr|E7EQS0|E7EQS0_HUMAN	tr|E7EQS0|E7EQS0_HUMAN Inosine-5'-monophosphate dehydrogenase 1 OS=Homo sapiens GN=IMPDH1 PE=2 SV=1	IELVVAPAGVTLK		199	211	1309.8094482421875
pepb13a1	b13.a1.a1	sp|Q9UHD8-2|SEPT9_HUMAN	sp|Q9UHD8-2|SEPT9_HUMAN Isoform 2 of Septin-9 OS=Homo sapiens GN=SEPT9	HVDSLSQR		59	66	941.4802856445312
pepb13a3	b13.a1.a1	sp|Q9UHD8-2|SEPT9_HUMAN	sp|Q9UHD8-2|SEPT9_HUMAN Isoform 2 of Septin-9 OS=Homo sapiens GN=SEPT9	QVENAGAIGPSR		100	111	1198.617919921875
pepb13a2	b13.a1.a1	sp|Q9UHD8-2|SEPT9_HUMAN	sp|Q9UHD8-2|SEPT9_HUMAN Isoform 2 of Septin-9 OS=Homo sapiens GN=SEPT9	LEPKPQPPVAEATPR		205	219	1629.896240234375
pepb13a7	b13.a1.a1	sp|Q9UHD8-2|SEPT9_HUMAN	sp|Q9UHD8-2|SEPT9_HUMAN Isoform 2 of Septin-9 OS=Homo sapiens GN=SEPT9	YLQEEVNINR		372	381	1277.64892578125
pepb13a5	b13.a1.a1	sp|Q9UHD8-2|SEPT9_HUMAN	sp|Q9UHD8-2|SEPT9_HUMAN Isoform 2 of Septin-9 OS=Homo sapiens GN=SEPT9	VPEVPTAPATDAAPK		154	168	1463.7745361328125
pepb13a4	b13.a1.a1	sp|Q9UHD8-2|SEPT9_HUMAN	sp|Q9UHD8-2|SEPT9_HUMAN Isoform 2 of Septin-9 OS=Homo sapiens GN=SEPT9	SFEVEEVETPNSTPPR		12	27	1817.8555908203125
pepb13a6	b13.a1.a1	sp|Q9UHD8-2|SEPT9_HUMAN	sp|Q9UHD8-2|SEPT9_HUMAN Isoform 2 of Septin-9 OS=Homo sapiens GN=SEPT9	VVNIVPVIAK		418	427	1051.687744140625
pepb13a1	b13.a1.a2	sp|Q9UHD8-5|SEPT9_HUMAN	sp|Q9UHD8-5|SEPT9_HUMAN Isoform 5 of Septin-9 OS=Homo sapiens GN=SEPT9	HVDSLSQR		70	77	941.4802856445312
pepb13a3	b13.a1.a2	sp|Q9UHD8-5|SEPT9_HUMAN	sp|Q9UHD8-5|SEPT9_HUMAN Isoform 5 of Septin-9 OS=Homo sapiens GN=SEPT9	QVENAGAIGPSR		111	122	1198.617919921875
pepb13a2	b13.a1.a2	sp|Q9UHD8-5|SEPT9_HUMAN	sp|Q9UHD8-5|SEPT9_HUMAN Isoform 5 of Septin-9 OS=Homo sapiens GN=SEPT9	LEPKPQPPVAEATPR		216	230	1629.896240234375
pepb13a7	b13.a1.a2	sp|Q9UHD8-5|SEPT9_HUMAN	sp|Q9UHD8-5|SEPT9_HUMAN Isoform 5 of Septin-9 OS=Homo sapiens GN=SEPT9	YLQEEVNINR		383	392	1277.64892578125
pepb13a5	b13.a1.a2	sp|Q9UHD8-5|SEPT9_HUMAN	sp|Q9UHD8-5|SEPT9_HUMAN Isoform 5 of Septin-9 OS=Homo sapiens GN=SEPT9	VPEVPTAPATDAAPK		165	179	1463.7745361328125
pepb13a4	b13.a1.a2	sp|Q9UHD8-5|SEPT9_HUMAN	sp|Q9UHD8-5|SEPT9_HUMAN Isoform 5 of Septin-9 OS=Homo sapiens GN=SEPT9	SFEVEEVETPNSTPPR		23	38	1817.8555908203125
pepb13a6	b13.a1.a2	sp|Q9UHD8-5|SEPT9_HUMAN	sp|Q9UHD8-5|SEPT9_HUMAN Isoform 5 of Septin-9 OS=Homo sapiens GN=SEPT9	VVNIVPVIAK		429	438	1051.687744140625
pepb13a1	b13.a1.a3	sp|Q9UHD8-7|SEPT9_HUMAN	sp|Q9UHD8-7|SEPT9_HUMAN Isoform 7 of Septin-9 OS=Homo sapiens GN=SEPT9	HVDSLSQR		58	65	941.4802856445312
pepb13a3	b13.a1.a3	sp|Q9UHD8-7|SEPT9_HUMAN	sp|Q9UHD8-7|SEPT9_HUMAN Isoform 7 of Septin-9 OS=Homo sapiens GN=SEPT9	QVENAGAIGPSR		99	110	1198.617919921875
pepb13a2	b13.a1.a3	sp|Q9UHD8-7|SEPT9_HUMAN	sp|Q9UHD8-7|SEPT9_HUMAN Isoform 7 of Septin-9 OS=Homo sapiens GN=SEPT9	LEPKPQPPVAEATPR		204	218	1629.896240234375
pepb13a7	b13.a1.a3	sp|Q9UHD8-7|SEPT9_HUMAN	sp|Q9UHD8-7|SEPT9_HUMAN Isoform 7 of Septin-9 OS=Homo sapiens GN=SEPT9	YLQEEVNINR		371	380	1277.64892578125
pepb13a5	b13.a1.a3	sp|Q9UHD8-7|SEPT9_HUMAN	sp|Q9UHD8-7|SEPT9_HUMAN Isoform 7 of Septin-9 OS=Homo sapiens GN=SEPT9	VPEVPTAPATDAAPK		153	167	1463.7745361328125
pepb13a4	b13.a1.a3	sp|Q9UHD8-7|SEPT9_HUMAN	sp|Q9UHD8-7|SEPT9_HUMAN Isoform 7 of Septin-9 OS=Homo sapiens GN=SEPT9	SFEVEEVETPNSTPPR		11	26	1817.8555908203125
pepb13a6	b13.a1.a3	sp|Q9UHD8-7|SEPT9_HUMAN	sp|Q9UHD8-7|SEPT9_HUMAN Isoform 7 of Septin-9 OS=Homo sapiens GN=SEPT9	VVNIVPVIAK		417	426	1051.687744140625
pepb13a1	b13.a1.a4	sp|Q9UHD8|SEPT9_HUMAN	sp|Q9UHD8|SEPT9_HUMAN Septin-9 OS=Homo sapiens GN=SEPT9 PE=1 SV=2	HVDSLSQR		77	84	941.4802856445312
pepb13a3	b13.a1.a4	sp|Q9UHD8|SEPT9_HUMAN	sp|Q9UHD8|SEPT9_HUMAN Septin-9 OS=Homo sapiens GN=SEPT9 PE=1 SV=2	QVENAGAIGPSR		118	129	1198.617919921875
pepb13a2	b13.a1.a4	sp|Q9UHD8|SEPT9_HUMAN	sp|Q9UHD8|SEPT9_HUMAN Septin-9 OS=Homo sapiens GN=SEPT9 PE=1 SV=2	LEPKPQPPVAEATPR		223	237	1629.896240234375
pepb13a7	b13.a1.a4	sp|Q9UHD8|SEPT9_HUMAN	sp|Q9UHD8|SEPT9_HUMAN Septin-9 OS=Homo sapiens GN=SEPT9 PE=1 SV=2	YLQEEVNINR		390	399	1277.64892578125
pepb13a5	b13.a1.a4	sp|Q9UHD8|SEPT9_HUMAN	sp|Q9UHD8|SEPT9_HUMAN Septin-9 OS=Homo sapiens GN=SEPT9 PE=1 SV=2	VPEVPTAPATDAAPK		172	186	1463.7745361328125
pepb13a4	b13.a1.a4	sp|Q9UHD8|SEPT9_HUMAN	sp|Q9UHD8|SEPT9_HUMAN Septin-9 OS=Homo sapiens GN=SEPT9 PE=1 SV=2	SFEVEEVETPNSTPPR		30	45	1817.8555908203125
pepb13a6	b13.a1.a4	sp|Q9UHD8|SEPT9_HUMAN	sp|Q9UHD8|SEPT9_HUMAN Septin-9 OS=Homo sapiens GN=SEPT9 PE=1 SV=2	VVNIVPVIAK		436	445	1051.687744140625
pepb14a7	b14.a1.a1	sp|P00367|DHE3_HUMAN	sp|P00367|DHE3_HUMAN Glutamate dehydrogenase 1, mitochondrial OS=Homo sapiens GN=GLUD1 PE=1 SV=2	YSTDVSVDEVK		152	162	1241.5899658203125
pepb14a1	b14.a1.a1	sp|P00367|DHE3_HUMAN	sp|P00367|DHE3_HUMAN Glutamate dehydrogenase 1, mitochondrial OS=Homo sapiens GN=GLUD1 PE=1 SV=2	ALASLMTYK	M6:+15.99491	163	171	1013.5339965820312
pepb14a4	b14.a1.a1	sp|P00367|DHE3_HUMAN	sp|P00367|DHE3_HUMAN Glutamate dehydrogenase 1, mitochondrial OS=Homo sapiens GN=GLUD1 PE=1 SV=2	HGGTIPIVPTAEFQDR		481	496	1737.892333984375
pepb14a5	b14.a1.a1	sp|P00367|DHE3_HUMAN	sp|P00367|DHE3_HUMAN Glutamate dehydrogenase 1, mitochondrial OS=Homo sapiens GN=GLUD1 PE=1 SV=2	IIAEGANGPTTPEADKIFLER		400	420	2242.171875
pepb14a6	b14.a1.a1	sp|P00367|DHE3_HUMAN	sp|P00367|DHE3_HUMAN Glutamate dehydrogenase 1, mitochondrial OS=Homo sapiens GN=GLUD1 PE=1 SV=2	YNLGLDLR		528	535	963.5261840820312
pepb14a3	b14.a1.a1	sp|P00367|DHE3_HUMAN	sp|P00367|DHE3_HUMAN Glutamate dehydrogenase 1, mitochondrial OS=Homo sapiens GN=GLUD1 PE=1 SV=2	GFIGPGIDVPAPDMSTGER	M14:+15.99491	213	231	1931.917236328125
pepb14a2	b14.a1.a1	sp|P00367|DHE3_HUMAN	sp|P00367|DHE3_HUMAN Glutamate dehydrogenase 1, mitochondrial OS=Homo sapiens GN=GLUD1 PE=1 SV=2	DDGSWEVIEGYR		125	136	1425.6285400390625
pepb15a3	b15.a1.a1	sp|Q86YZ3|HORN_HUMAN	sp|Q86YZ3|HORN_HUMAN Hornerin OS=Homo sapiens GN=HRNR PE=1 SV=2	HGSGLGHSSSHGQHGSGSGR		1248	1267	1885.840087890625
pepb15a5	b15.a1.a1	sp|Q86YZ3|HORN_HUMAN	sp|Q86YZ3|HORN_HUMAN Hornerin OS=Homo sapiens GN=HRNR PE=1 SV=2	QSLGHGQHGSGSGQSPSPSR		992	1011	1947.9019775390625
pepb15a1	b15.a1.a1	sp|Q86YZ3|HORN_HUMAN	sp|Q86YZ3|HORN_HUMAN Hornerin OS=Homo sapiens GN=HRNR PE=1 SV=2	GPYESGSGHSSGLGHR		1038	1053	1584.7154541015625
pepb15a2	b15.a1.a1	sp|Q86YZ3|HORN_HUMAN	sp|Q86YZ3|HORN_HUMAN Hornerin OS=Homo sapiens GN=HRNR PE=1 SV=2	GSGSGQSPSSGQHGTGFGR		430	448	1747.774658203125
pepb15a4	b15.a1.a1	sp|Q86YZ3|HORN_HUMAN	sp|Q86YZ3|HORN_HUMAN Hornerin OS=Homo sapiens GN=HRNR PE=1 SV=2	QSLGHGQHGSGSGQSPSPSR	Q1:-17.02655	992	1011	1930.87548828125
pepb16a4	b16.a1.a1	sp|O60264|SMCA5_HUMAN	sp|O60264|SMCA5_HUMAN SWI/SNF-related matrix-associated actin-dependent regulator of chromatin subfamily A member 5 OS=Homo sapiens GN=SMARCA5 PE=1 SV=1	SAPSKPAASIASGGSNSSNK		15	34	1817.899169921875
pepb16a2	b16.a1.a1	sp|O60264|SMCA5_HUMAN	sp|O60264|SMCA5_HUMAN SWI/SNF-related matrix-associated actin-dependent regulator of chromatin subfamily A member 5 OS=Homo sapiens GN=SMARCA5 PE=1 SV=1	NPELPNAAQAQK		803	814	1280.6597900390625
pepb16a1	b16.a1.a1	sp|O60264|SMCA5_HUMAN	sp|O60264|SMCA5_HUMAN SWI/SNF-related matrix-associated actin-dependent regulator of chromatin subfamily A member 5 OS=Homo sapiens GN=SMARCA5 PE=1 SV=1	LDSIVIQQGR		627	636	1128.6375732421875
pepb16a5	b16.a1.a1	sp|O60264|SMCA5_HUMAN	sp|O60264|SMCA5_HUMAN SWI/SNF-related matrix-associated actin-dependent regulator of chromatin subfamily A member 5 OS=Homo sapiens GN=SMARCA5 PE=1 SV=1	VLIFSQMTR	M7:+15.99491	502	510	1110.5980224609375
pepb16a3	b16.a1.a1	sp|O60264|SMCA5_HUMAN	sp|O60264|SMCA5_HUMAN SWI/SNF-related matrix-associated actin-dependent regulator of chromatin subfamily A member 5 OS=Homo sapiens GN=SMARCA5 PE=1 SV=1	QNLLSVGDYR		133	142	1164.6011962890625
pepb17a1	b17.a1.a1	sp|Q14839-2|CHD4_HUMAN	sp|Q14839-2|CHD4_HUMAN Isoform 2 of Chromodomain-helicase-DNA-binding protein 4 OS=Homo sapiens GN=CHD4	GAADVEKVEEK		1665	1675	1174.595458984375
pepb17a4	b17.a1.a1	sp|Q14839-2|CHD4_HUMAN	sp|Q14839-2|CHD4_HUMAN Isoform 2 of Chromodomain-helicase-DNA-binding protein 4 OS=Homo sapiens GN=CHD4	IDGGITGNMR	M9:+15.99491	1096	1105	1049.5047607421875
pepb17a3	b17.a1.a1	sp|Q14839-2|CHD4_HUMAN	sp|Q14839-2|CHD4_HUMAN Isoform 2 of Chromodomain-helicase-DNA-binding protein 4 OS=Homo sapiens GN=CHD4	LANRAPEPTPQQVAQQQ		1924	1940	1875.9676513671875
pepb17a2	b17.a1.a1	sp|Q14839-2|CHD4_HUMAN	sp|Q14839-2|CHD4_HUMAN Isoform 2 of Chromodomain-helicase-DNA-binding protein 4 OS=Homo sapiens GN=CHD4	GNFLEIK		1800	1806	820.456787109375
pepb17a1	b17.a1.a2	sp|Q14839|CHD4_HUMAN	sp|Q14839|CHD4_HUMAN Chromodomain-helicase-DNA-binding protein 4 OS=Homo sapiens GN=CHD4 PE=1 SV=2	GAADVEKVEEK		1637	1647	1174.595458984375
pepb17a4	b17.a1.a2	sp|Q14839|CHD4_HUMAN	sp|Q14839|CHD4_HUMAN Chromodomain-helicase-DNA-binding protein 4 OS=Homo sapiens GN=CHD4 PE=1 SV=2	IDGGITGNMR	M9:+15.99491	1096	1105	1049.5047607421875
pepb17a3	b17.a1.a2	sp|Q14839|CHD4_HUMAN	sp|Q14839|CHD4_HUMAN Chromodomain-helicase-DNA-binding protein 4 OS=Homo sapiens GN=CHD4 PE=1 SV=2	LANRAPEPTPQQVAQQQ		1896	1912	1875.9676513671875
pepb17a2	b17.a1.a2	sp|Q14839|CHD4_HUMAN	sp|Q14839|CHD4_HUMAN Chromodomain-helicase-DNA-binding protein 4 OS=Homo sapiens GN=CHD4 PE=1 SV=2	GNFLEIK		1772	1778	820.456787109375
pepb17a1	b17.a1.a3	tr|F5GWX5|F5GWX5_HUMAN	tr|F5GWX5|F5GWX5_HUMAN Chromodomain-helicase-DNA-binding protein 4 OS=Homo sapiens GN=CHD4 PE=2 SV=1	GAADVEKVEEK		1630	1640	1174.595458984375
pepb17a4	b17.a1.a3	tr|F5GWX5|F5GWX5_HUMAN	tr|F5GWX5|F5GWX5_HUMAN Chromodomain-helicase-DNA-binding protein 4 OS=Homo sapiens GN=CHD4 PE=2 SV=1	IDGGITGNMR	M9:+15.99491	1089	1098	1049.5047607421875
pepb17a3	b17.a1.a3	tr|F5GWX5|F5GWX5_HUMAN	tr|F5GWX5|F5GWX5_HUMAN Chromodomain-helicase-DNA-binding protein 4 OS=Homo sapiens GN=CHD4 PE=2 SV=1	LANRAPEPTPQQVAQQQ		1889	1905	1875.9676513671875
pepb17a2	b17.a1.a3	tr|F5GWX5|F5GWX5_HUMAN	tr|F5GWX5|F5GWX5_HUMAN Chromodomain-helicase-DNA-binding protein 4 OS=Homo sapiens GN=CHD4 PE=2 SV=1	GNFLEIK		1765	1771	820.456787109375
pepb18a3	b18.a1.a1	sp|Q9NRL2-2|BAZ1A_HUMAN	sp|Q9NRL2-2|BAZ1A_HUMAN Isoform 2 of Bromodomain adjacent to zinc finger domain protein 1A OS=Homo sapiens GN=BAZ1A	GKLSSSFSSR		1244	1253	1055.54833984375
pepb18a1	b18.a1.a1	sp|Q9NRL2-2|BAZ1A_HUMAN	sp|Q9NRL2-2|BAZ1A_HUMAN Isoform 2 of Bromodomain adjacent to zinc finger domain protein 1A OS=Homo sapiens GN=BAZ1A	APLDASDSGR		1066	1075	988.4697875976562
pepb18a4	b18.a1.a1	sp|Q9NRL2-2|BAZ1A_HUMAN	sp|Q9NRL2-2|BAZ1A_HUMAN Isoform 2 of Bromodomain adjacent to zinc finger domain protein 1A OS=Homo sapiens GN=BAZ1A	LSLQESESK		1365	1373	1020.5211791992188
pepb18a2	b18.a1.a1	sp|Q9NRL2-2|BAZ1A_HUMAN	sp|Q9NRL2-2|BAZ1A_HUMAN Isoform 2 of Bromodomain adjacent to zinc finger domain protein 1A OS=Homo sapiens GN=BAZ1A	DAIDPLLFK		183	191	1031.57763671875
pepb18a3	b18.a1.a2	sp|Q9NRL2|BAZ1A_HUMAN	sp|Q9NRL2|BAZ1A_HUMAN Bromodomain adjacent to zinc finger domain protein 1A OS=Homo sapiens GN=BAZ1A PE=1 SV=2	GKLSSSFSSR		1276	1285	1055.54833984375
pepb18a1	b18.a1.a2	sp|Q9NRL2|BAZ1A_HUMAN	sp|Q9NRL2|BAZ1A_HUMAN Bromodomain adjacent to zinc finger domain protein 1A OS=Homo sapiens GN=BAZ1A PE=1 SV=2	APLDASDSGR		1098	1107	988.4697875976562
pepb18a4	b18.a1.a2	sp|Q9NRL2|BAZ1A_HUMAN	sp|Q9NRL2|BAZ1A_HUMAN Bromodomain adjacent to zinc finger domain protein 1A OS=Homo sapiens GN=BAZ1A PE=1 SV=2	LSLQESESK		1397	1405	1020.5211791992188
pepb18a2	b18.a1.a2	sp|Q9NRL2|BAZ1A_HUMAN	sp|Q9NRL2|BAZ1A_HUMAN Bromodomain adjacent to zinc finger domain protein 1A OS=Homo sapiens GN=BAZ1A PE=1 SV=2	DAIDPLLFK		183	191	1031.57763671875
pepb19a2	b19.a1.a1	sp|P27816-2|MAP4_HUMAN	sp|P27816-2|MAP4_HUMAN Isoform 2 of Microtubule-associated protein 4 OS=Homo sapiens GN=MAP4	TAGPIASAQK		804	813	943.5211181640625
pepb19a1	b19.a1.a1	sp|P27816-2|MAP4_HUMAN	sp|P27816-2|MAP4_HUMAN Isoform 2 of Microtubule-associated protein 4 OS=Homo sapiens GN=MAP4	LATNTSAPDLK		750	760	1130.6055908203125
pepb19a4	b19.a1.a1	sp|P27816-2|MAP4_HUMAN	sp|P27816-2|MAP4_HUMAN Isoform 2 of Microtubule-associated protein 4 OS=Homo sapiens GN=MAP4	VGSLDNVGHLPAGGAVK		898	914	1590.8603515625
pepb19a3	b19.a1.a1	sp|P27816-2|MAP4_HUMAN	sp|P27816-2|MAP4_HUMAN Isoform 2 of Microtubule-associated protein 4 OS=Homo sapiens GN=MAP4	TTTLSGTAPAAGVVPSR		699	715	1585.8548583984375
pepb19a2	b19.a1.a2	sp|P27816-4|MAP4_HUMAN	sp|P27816-4|MAP4_HUMAN Isoform 4 of Microtubule-associated protein 4 OS=Homo sapiens GN=MAP4	TAGPIASAQK		697	706	943.5211181640625
pepb19a1	b19.a1.a2	sp|P27816-4|MAP4_HUMAN	sp|P27816-4|MAP4_HUMAN Isoform 4 of Microtubule-associated protein 4 OS=Homo sapiens GN=MAP4	LATNTSAPDLK		658	668	1130.6055908203125
pepb19a4	b19.a1.a2	sp|P27816-4|MAP4_HUMAN	sp|P27816-4|MAP4_HUMAN Isoform 4 of Microtubule-associated protein 4 OS=Homo sapiens GN=MAP4	VGSLDNVGHLPAGGAVK		791	807	1590.8603515625
pepb19a3	b19.a1.a2	sp|P27816-4|MAP4_HUMAN	sp|P27816-4|MAP4_HUMAN Isoform 4 of Microtubule-associated protein 4 OS=Homo sapiens GN=MAP4	TTTLSGTAPAAGVVPSR		607	623	1585.8548583984375
pepb19a2	b19.a1.a3	sp|P27816-6|MAP4_HUMAN	sp|P27816-6|MAP4_HUMAN Isoform 6 of Microtubule-associated protein 4 OS=Homo sapiens GN=MAP4	TAGPIASAQK		977	986	943.5211181640625
pepb19a1	b19.a1.a3	sp|P27816-6|MAP4_HUMAN	sp|P27816-6|MAP4_HUMAN Isoform 6 of Microtubule-associated protein 4 OS=Homo sapiens GN=MAP4	LATNTSAPDLK		923	933	1130.6055908203125
pepb19a4	b19.a1.a3	sp|P27816-6|MAP4_HUMAN	sp|P27816-6|MAP4_HUMAN Isoform 6 of Microtubule-associated protein 4 OS=Homo sapiens GN=MAP4	VGSLDNVGHLPAGGAVK		1071	1087	1590.8603515625
pepb19a3	b19.a1.a3	sp|P27816-6|MAP4_HUMAN	sp|P27816-6|MAP4_HUMAN Isoform 6 of Microtubule-associated protein 4 OS=Homo sapiens GN=MAP4	TTTLSGTAPAAGVVPSR		872	888	1585.8548583984375
pepb19a2	b19.a1.a4	sp|P27816|MAP4_HUMAN	sp|P27816|MAP4_HUMAN Microtubule-associated protein 4 OS=Homo sapiens GN=MAP4 PE=1 SV=3	TAGPIASAQK		977	986	943.5211181640625
pepb19a1	b19.a1.a4	sp|P27816|MAP4_HUMAN	sp|P27816|MAP4_HUMAN Microtubule-associated protein 4 OS=Homo sapiens GN=MAP4 PE=1 SV=3	LATNTSAPDLK		923	933	1130.6055908203125
pepb19a4	b19.a1.a4	sp|P27816|MAP4_HUMAN	sp|P27816|MAP4_HUMAN Microtubule-associated protein 4 OS=Homo sapiens GN=MAP4 PE=1 SV=3	VGSLDNVGHLPAGGAVK		1071	1087	1590.8603515625
pepb19a3	b19.a1.a4	sp|P27816|MAP4_HUMAN	sp|P27816|MAP4_HUMAN Microtubule-associated protein 4 OS=Homo sapiens GN=MAP4 PE=1 SV=3	TTTLSGTAPAAGVVPSR		872	888	1585.8548583984375
pepb19a2	b19.a1.a5	tr|E7EVA0|E7EVA0_HUMAN	tr|E7EVA0|E7EVA0_HUMAN Microtubule-associated protein OS=Homo sapiens GN=MAP4 PE=2 SV=1	TAGPIASAQK		2122	2131	943.5211181640625
pepb19a1	b19.a1.a5	tr|E7EVA0|E7EVA0_HUMAN	tr|E7EVA0|E7EVA0_HUMAN Microtubule-associated protein OS=Homo sapiens GN=MAP4 PE=2 SV=1	LATNTSAPDLK		2068	2078	1130.6055908203125
pepb19a4	b19.a1.a5	tr|E7EVA0|E7EVA0_HUMAN	tr|E7EVA0|E7EVA0_HUMAN Microtubule-associated protein OS=Homo sapiens GN=MAP4 PE=2 SV=1	VGSLDNVGHLPAGGAVK		2216	2232	1590.8603515625
pepb19a3	b19.a1.a5	tr|E7EVA0|E7EVA0_HUMAN	tr|E7EVA0|E7EVA0_HUMAN Microtubule-associated protein OS=Homo sapiens GN=MAP4 PE=2 SV=1	TTTLSGTAPAAGVVPSR		2017	2033	1585.8548583984375
pepb19a2	b19.a1.a6	tr|E9PGM5|E9PGM5_HUMAN	tr|E9PGM5|E9PGM5_HUMAN Microtubule-associated protein OS=Homo sapiens GN=MAP4 PE=2 SV=1	TAGPIASAQK		712	721	943.5211181640625
pepb19a1	b19.a1.a6	tr|E9PGM5|E9PGM5_HUMAN	tr|E9PGM5|E9PGM5_HUMAN Microtubule-associated protein OS=Homo sapiens GN=MAP4 PE=2 SV=1	LATNTSAPDLK		658	668	1130.6055908203125
pepb19a4	b19.a1.a6	tr|E9PGM5|E9PGM5_HUMAN	tr|E9PGM5|E9PGM5_HUMAN Microtubule-associated protein OS=Homo sapiens GN=MAP4 PE=2 SV=1	VGSLDNVGHLPAGGAVK		806	822	1590.8603515625
pepb19a3	b19.a1.a6	tr|E9PGM5|E9PGM5_HUMAN	tr|E9PGM5|E9PGM5_HUMAN Microtubule-associated protein OS=Homo sapiens GN=MAP4 PE=2 SV=1	TTTLSGTAPAAGVVPSR		607	623	1585.8548583984375
pepb20a2	b20.a1.a1	sp|Q16666-2|IF16_HUMAN	sp|Q16666-2|IF16_HUMAN Isoform 2 of Gamma-interferon-inducible protein 16 OS=Homo sapiens GN=IFI16	INQLCSQTK	C5:+57.02146	619	627	1091.5517578125
pepb20a1	b20.a1.a1	sp|Q16666-2|IF16_HUMAN	sp|Q16666-2|IF16_HUMAN Isoform 2 of Gamma-interferon-inducible protein 16 OS=Homo sapiens GN=IFI16	EVDATSPAPSTSSTVK		101	116	1576.7705078125
pepb20a4	b20.a1.a1	sp|Q16666-2|IF16_HUMAN	sp|Q16666-2|IF16_HUMAN Isoform 2 of Gamma-interferon-inducible protein 16 OS=Homo sapiens GN=IFI16	TTIYEIQDDR		331	340	1253.6011962890625
pepb20a3	b20.a1.a1	sp|Q16666-2|IF16_HUMAN	sp|Q16666-2|IF16_HUMAN Isoform 2 of Gamma-interferon-inducible protein 16 OS=Homo sapiens GN=IFI16	TPQMPPTTPSSSFFTK	M4:+15.99491	428	443	1769.8419189453125
pepb20a2	b20.a1.a2	sp|Q16666-3|IF16_HUMAN	sp|Q16666-3|IF16_HUMAN Isoform 3 of Gamma-interferon-inducible protein 16 OS=Homo sapiens GN=IFI16	INQLCSQTK	C5:+57.02146	563	571	1091.5517578125
pepb20a1	b20.a1.a2	sp|Q16666-3|IF16_HUMAN	sp|Q16666-3|IF16_HUMAN Isoform 3 of Gamma-interferon-inducible protein 16 OS=Homo sapiens GN=IFI16	EVDATSPAPSTSSTVK		101	116	1576.7705078125
pepb20a4	b20.a1.a2	sp|Q16666-3|IF16_HUMAN	sp|Q16666-3|IF16_HUMAN Isoform 3 of Gamma-interferon-inducible protein 16 OS=Homo sapiens GN=IFI16	TTIYEIQDDR		331	340	1253.6011962890625
pepb20a3	b20.a1.a2	sp|Q16666-3|IF16_HUMAN	sp|Q16666-3|IF16_HUMAN Isoform 3 of Gamma-interferon-inducible protein 16 OS=Homo sapiens GN=IFI16	TPQMPPTTPSSSFFTK	M4:+15.99491	428	443	1769.8419189453125
pepb20a2	b20.a1.a3	sp|Q16666-6|IF16_HUMAN	sp|Q16666-6|IF16_HUMAN Isoform 4 of Gamma-interferon-inducible protein 16 OS=Homo sapiens GN=IFI16	INQLCSQTK	C5:+57.02146	619	627	1091.5517578125
pepb20a1	b20.a1.a3	sp|Q16666-6|IF16_HUMAN	sp|Q16666-6|IF16_HUMAN Isoform 4 of Gamma-interferon-inducible protein 16 OS=Homo sapiens GN=IFI16	EVDATSPAPSTSSTVK		101	116	1576.7705078125
pepb20a4	b20.a1.a3	sp|Q16666-6|IF16_HUMAN	sp|Q16666-6|IF16_HUMAN Isoform 4 of Gamma-interferon-inducible protein 16 OS=Homo sapiens GN=IFI16	TTIYEIQDDR		275	284	1253.6011962890625
pepb20a3	b20.a1.a3	sp|Q16666-6|IF16_HUMAN	sp|Q16666-6|IF16_HUMAN Isoform 4 of Gamma-interferon-inducible protein 16 OS=Homo sapiens GN=IFI16	TPQMPPTTPSSSFFTK	M4:+15.99491	372	387	1769.8419189453125
pepb20a2	b20.a1.a4	sp|Q16666|IF16_HUMAN	sp|Q16666|IF16_HUMAN Gamma-interferon-inducible protein 16 OS=Homo sapiens GN=IFI16 PE=1 SV=3	INQLCSQTK	C5:+57.02146	675	683	1091.5517578125
pepb20a1	b20.a1.a4	sp|Q16666|IF16_HUMAN	sp|Q16666|IF16_HUMAN Gamma-interferon-inducible protein 16 OS=Homo sapiens GN=IFI16 PE=1 SV=3	EVDATSPAPSTSSTVK		101	116	1576.7705078125
pepb20a4	b20.a1.a4	sp|Q16666|IF16_HUMAN	sp|Q16666|IF16_HUMAN Gamma-interferon-inducible protein 16 OS=Homo sapiens GN=IFI16 PE=1 SV=3	TTIYEIQDDR		331	340	1253.6011962890625
pepb20a3	b20.a1.a4	sp|Q16666|IF16_HUMAN	sp|Q16666|IF16_HUMAN Gamma-interferon-inducible protein 16 OS=Homo sapiens GN=IFI16 PE=1 SV=3	TPQMPPTTPSSSFFTK	M4:+15.99491	428	443	1769.8419189453125
pepb20a2	b20.a1.a5	tr|E7EPR3|E7EPR3_HUMAN	tr|E7EPR3|E7EPR3_HUMAN Gamma-interferon-inducible protein 16 OS=Homo sapiens GN=IFI16 PE=2 SV=1	INQLCSQTK	C5:+57.02146	623	631	1091.5517578125
pepb20a1	b20.a1.a5	tr|E7EPR3|E7EPR3_HUMAN	tr|E7EPR3|E7EPR3_HUMAN Gamma-interferon-inducible protein 16 OS=Homo sapiens GN=IFI16 PE=2 SV=1	EVDATSPAPSTSSTVK		105	120	1576.7705078125
pepb20a4	b20.a1.a5	tr|E7EPR3|E7EPR3_HUMAN	tr|E7EPR3|E7EPR3_HUMAN Gamma-interferon-inducible protein 16 OS=Homo sapiens GN=IFI16 PE=2 SV=1	TTIYEIQDDR		279	288	1253.6011962890625
pepb20a3	b20.a1.a5	tr|E7EPR3|E7EPR3_HUMAN	tr|E7EPR3|E7EPR3_HUMAN Gamma-interferon-inducible protein 16 OS=Homo sapiens GN=IFI16 PE=2 SV=1	TPQMPPTTPSSSFFTK	M4:+15.99491	376	391	1769.8419189453125
pepb21a2	b21.a1.a1	sp|P17480-2|UBF1_HUMAN	sp|P17480-2|UBF1_HUMAN Isoform UBF2 of Nucleolar transcription factor 1 OS=Homo sapiens GN=UBTF	MVEIGSR	M1:+15.99491	560	566	807.4033203125
pepb21a1	b21.a1.a1	sp|P17480-2|UBF1_HUMAN	sp|P17480-2|UBF1_HUMAN Isoform UBF2 of Nucleolar transcription factor 1 OS=Homo sapiens GN=UBTF	LHPEMSNLDLTK	M5:+15.99491	133	144	1413.7047119140625
pepb21a4	b21.a1.a1	sp|P17480-2|UBF1_HUMAN	sp|P17480-2|UBF1_HUMAN Isoform UBF2 of Nucleolar transcription factor 1 OS=Homo sapiens GN=UBTF	QLQEERPELSESELTR		387	402	1943.96728515625
pepb21a3	b21.a1.a1	sp|P17480-2|UBF1_HUMAN	sp|P17480-2|UBF1_HUMAN Isoform UBF2 of Nucleolar transcription factor 1 OS=Homo sapiens GN=UBTF	QLQEERPELSESELTR	Q1:-17.02655	387	402	1926.9407958984375
pepb21a2	b21.a1.a2	sp|P17480|UBF1_HUMAN	sp|P17480|UBF1_HUMAN Nucleolar transcription factor 1 OS=Homo sapiens GN=UBTF PE=1 SV=1	MVEIGSR	M1:+15.99491	597	603	807.4033203125
pepb21a1	b21.a1.a2	sp|P17480|UBF1_HUMAN	sp|P17480|UBF1_HUMAN Nucleolar transcription factor 1 OS=Homo sapiens GN=UBTF PE=1 SV=1	LHPEMSNLDLTK	M5:+15.99491	133	144	1413.7047119140625
pepb21a4	b21.a1.a2	sp|P17480|UBF1_HUMAN	sp|P17480|UBF1_HUMAN Nucleolar transcription factor 1 OS=Homo sapiens GN=UBTF PE=1 SV=1	QLQEERPELSESELTR		424	439	1943.96728515625
pepb21a3	b21.a1.a2	sp|P17480|UBF1_HUMAN	sp|P17480|UBF1_HUMAN Nucleolar transcription factor 1 OS=Homo sapiens GN=UBTF PE=1 SV=1	QLQEERPELSESELTR	Q1:-17.02655	424	439	1926.9407958984375
pepb21a2	b21.a1.a3	tr|E9PKP7|E9PKP7_HUMAN	tr|E9PKP7|E9PKP7_HUMAN Nucleolar transcription factor 1 OS=Homo sapiens GN=UBTF PE=2 SV=1	MVEIGSR	M1:+15.99491	560	566	807.4033203125
pepb21a1	b21.a1.a3	tr|E9PKP7|E9PKP7_HUMAN	tr|E9PKP7|E9PKP7_HUMAN Nucleolar transcription factor 1 OS=Homo sapiens GN=UBTF PE=2 SV=1	LHPEMSNLDLTK	M5:+15.99491	133	144	1413.7047119140625
pepb21a4	b21.a1.a3	tr|E9PKP7|E9PKP7_HUMAN	tr|E9PKP7|E9PKP7_HUMAN Nucleolar transcription factor 1 OS=Homo sapiens GN=UBTF PE=2 SV=1	QLQEERPELSESELTR		387	402	1943.96728515625
pepb21a3	b21.a1.a3	tr|E9PKP7|E9PKP7_HUMAN	tr|E9PKP7|E9PKP7_HUMAN Nucleolar transcription factor 1 OS=Homo sapiens GN=UBTF PE=2 SV=1	QLQEERPELSESELTR	Q1:-17.02655	387	402	1926.9407958984375
pepb22a3	b22.a1.a1	sp|P78347-2|GTF2I_HUMAN	sp|P78347-2|GTF2I_HUMAN Isoform 2 of General transcription factor II-I OS=Homo sapiens GN=GTF2I	IIQVGNR		486	492	799.4788818359375
pepb22a2	b22.a1.a1	sp|P78347-2|GTF2I_HUMAN	sp|P78347-2|GTF2I_HUMAN Isoform 2 of General transcription factor II-I OS=Homo sapiens GN=GTF2I	FAEALGSTEAK		437	447	1123.5633544921875
pepb22a4	b22.a1.a1	sp|P78347-2|GTF2I_HUMAN	sp|P78347-2|GTF2I_HUMAN Isoform 2 of General transcription factor II-I OS=Homo sapiens GN=GTF2I	STVVPVPYEK		131	140	1118.609619140625
pepb22a1	b22.a1.a1	sp|P78347-2|GTF2I_HUMAN	sp|P78347-2|GTF2I_HUMAN Isoform 2 of General transcription factor II-I OS=Homo sapiens GN=GTF2I	DQSAVVVQGLPEGVAFK		144	160	1743.927978515625
pepb22a3	b22.a1.a2	sp|P78347-3|GTF2I_HUMAN	sp|P78347-3|GTF2I_HUMAN Isoform 3 of General transcription factor II-I OS=Homo sapiens GN=GTF2I	IIQVGNR		507	513	799.4788818359375
pepb22a2	b22.a1.a2	sp|P78347-3|GTF2I_HUMAN	sp|P78347-3|GTF2I_HUMAN Isoform 3 of General transcription factor II-I OS=Homo sapiens GN=GTF2I	FAEALGSTEAK		458	468	1123.5633544921875
pepb22a4	b22.a1.a2	sp|P78347-3|GTF2I_HUMAN	sp|P78347-3|GTF2I_HUMAN Isoform 3 of General transcription factor II-I OS=Homo sapiens GN=GTF2I	STVVPVPYEK		131	140	1118.609619140625
pepb22a1	b22.a1.a2	sp|P78347-3|GTF2I_HUMAN	sp|P78347-3|GTF2I_HUMAN Isoform 3 of General transcription factor II-I OS=Homo sapiens GN=GTF2I	DQSAVVVQGLPEGVAFK		144	160	1743.927978515625
pepb22a3	b22.a1.a3	sp|P78347-4|GTF2I_HUMAN	sp|P78347-4|GTF2I_HUMAN Isoform 4 of General transcription factor II-I OS=Homo sapiens GN=GTF2I	IIQVGNR		506	512	799.4788818359375
pepb22a2	b22.a1.a3	sp|P78347-4|GTF2I_HUMAN	sp|P78347-4|GTF2I_HUMAN Isoform 4 of General transcription factor II-I OS=Homo sapiens GN=GTF2I	FAEALGSTEAK		457	467	1123.5633544921875
pepb22a4	b22.a1.a3	sp|P78347-4|GTF2I_HUMAN	sp|P78347-4|GTF2I_HUMAN Isoform 4 of General transcription factor II-I OS=Homo sapiens GN=GTF2I	STVVPVPYEK		131	140	1118.609619140625
pepb22a1	b22.a1.a3	sp|P78347-4|GTF2I_HUMAN	sp|P78347-4|GTF2I_HUMAN Isoform 4 of General transcription factor II-I OS=Homo sapiens GN=GTF2I	DQSAVVVQGLPEGVAFK		144	160	1743.927978515625
pepb22a3	b22.a1.a4	sp|P78347|GTF2I_HUMAN	sp|P78347|GTF2I_HUMAN General transcription factor II-I OS=Homo sapiens GN=GTF2I PE=1 SV=2	IIQVGNR		527	533	799.4788818359375
pepb22a2	b22.a1.a4	sp|P78347|GTF2I_HUMAN	sp|P78347|GTF2I_HUMAN General transcription factor II-I OS=Homo sapiens GN=GTF2I PE=1 SV=2	FAEALGSTEAK		478	488	1123.5633544921875
pepb22a4	b22.a1.a4	sp|P78347|GTF2I_HUMAN	sp|P78347|GTF2I_HUMAN General transcription factor II-I OS=Homo sapiens GN=GTF2I PE=1 SV=2	STVVPVPYEK		131	140	1118.609619140625
pepb22a1	b22.a1.a4	sp|P78347|GTF2I_HUMAN	sp|P78347|GTF2I_HUMAN General transcription factor II-I OS=Homo sapiens GN=GTF2I PE=1 SV=2	DQSAVVVQGLPEGVAFK		144	160	1743.927978515625
pepb23a2	b23.a1.a1	sp|P15927-2|RFA2_HUMAN	sp|P15927-2|RFA2_HUMAN Isoform 2 of Replication protein A 32 kDa subunit OS=Homo sapiens GN=RPA2	HAEKAPTNIVYK		90	101	1370.7430419921875
pepb23a1	b23.a1.a1	sp|P15927-2|RFA2_HUMAN	sp|P15927-2|RFA2_HUMAN Isoform 2 of Replication protein A 32 kDa subunit OS=Homo sapiens GN=RPA2	APTNIVYK		94	101	905.509521484375
pepb23a3	b23.a1.a1	sp|P15927-2|RFA2_HUMAN	sp|P15927-2|RFA2_HUMAN Isoform 2 of Replication protein A 32 kDa subunit OS=Homo sapiens GN=RPA2	IDDMTAAPMDVR	M4:+15.99491	102	113	1350.6031494140625
pepb23a2	b23.a1.a2	sp|P15927-3|RFA2_HUMAN	sp|P15927-3|RFA2_HUMAN Isoform 3 of Replication protein A 32 kDa subunit OS=Homo sapiens GN=RPA2	HAEKAPTNIVYK		170	181	1370.7430419921875
pepb23a1	b23.a1.a2	sp|P15927-3|RFA2_HUMAN	sp|P15927-3|RFA2_HUMAN Isoform 3 of Replication protein A 32 kDa subunit OS=Homo sapiens GN=RPA2	APTNIVYK		174	181	905.509521484375
pepb23a3	b23.a1.a2	sp|P15927-3|RFA2_HUMAN	sp|P15927-3|RFA2_HUMAN Isoform 3 of Replication protein A 32 kDa subunit OS=Homo sapiens GN=RPA2	IDDMTAAPMDVR	M4:+15.99491	182	193	1350.6031494140625
pepb23a2	b23.a1.a3	sp|P15927|RFA2_HUMAN	sp|P15927|RFA2_HUMAN Replication protein A 32 kDa subunit OS=Homo sapiens GN=RPA2 PE=1 SV=1	HAEKAPTNIVYK		82	93	1370.7430419921875
pepb23a1	b23.a1.a3	sp|P15927|RFA2_HUMAN	sp|P15927|RFA2_HUMAN Replication protein A 32 kDa subunit OS=Homo sapiens GN=RPA2 PE=1 SV=1	APTNIVYK		86	93	905.509521484375
pepb23a3	b23.a1.a3	sp|P15927|RFA2_HUMAN	sp|P15927|RFA2_HUMAN Replication protein A 32 kDa subunit OS=Homo sapiens GN=RPA2 PE=1 SV=1	IDDMTAAPMDVR	M4:+15.99491	94	105	1350.6031494140625
pepb23a2	b23.a1.a4	tr|Q5TEJ7|Q5TEJ7_HUMAN	tr|Q5TEJ7|Q5TEJ7_HUMAN Replication protein A 32 kDa subunit (Fragment) OS=Homo sapiens GN=RPA2 PE=2 SV=1	HAEKAPTNIVYK		86	97	1370.7430419921875
pepb23a1	b23.a1.a4	tr|Q5TEJ7|Q5TEJ7_HUMAN	tr|Q5TEJ7|Q5TEJ7_HUMAN Replication protein A 32 kDa subunit (Fragment) OS=Homo sapiens GN=RPA2 PE=2 SV=1	APTNIVYK		90	97	905.509521484375
pepb23a3	b23.a1.a4	tr|Q5TEJ7|Q5TEJ7_HUMAN	tr|Q5TEJ7|Q5TEJ7_HUMAN Replication protein A 32 kDa subunit (Fragment) OS=Homo sapiens GN=RPA2 PE=2 SV=1	IDDMTAAPMDVR	M4:+15.99491	98	109	1350.6031494140625
pepb24a2	b24.a1.a1	sp|P07910-2|HNRPC_HUMAN	sp|P07910-2|HNRPC_HUMAN Isoform C1 of Heterogeneous nuclear ribonucleoproteins C1/C2 OS=Homo sapiens GN=HNRNPC	VPPPPPIAR		130	138	943.5728149414062
pepb24a1	b24.a1.a1	sp|P07910-2|HNRPC_HUMAN	sp|P07910-2|HNRPC_HUMAN Isoform C1 of Heterogeneous nuclear ribonucleoproteins C1/C2 OS=Homo sapiens GN=HNRNPC	MIAGQVLDINLAAEPK	M1:+15.99491	74	89	1698.909912109375
pepb24a2	b24.a1.a2	sp|P07910-4|HNRPC_HUMAN	sp|P07910-4|HNRPC_HUMAN Isoform 4 of Heterogeneous nuclear ribonucleoproteins C1/C2 OS=Homo sapiens GN=HNRNPC	VPPPPPIAR		130	138	943.5728149414062
pepb24a1	b24.a1.a2	sp|P07910-4|HNRPC_HUMAN	sp|P07910-4|HNRPC_HUMAN Isoform 4 of Heterogeneous nuclear ribonucleoproteins C1/C2 OS=Homo sapiens GN=HNRNPC	MIAGQVLDINLAAEPK	M1:+15.99491	74	89	1698.909912109375
pepb24a2	b24.a1.a3	sp|P07910|HNRPC_HUMAN	sp|P07910|HNRPC_HUMAN Heterogeneous nuclear ribonucleoproteins C1/C2 OS=Homo sapiens GN=HNRNPC PE=1 SV=4	VPPPPPIAR		143	151	943.5728149414062
pepb24a1	b24.a1.a3	sp|P07910|HNRPC_HUMAN	sp|P07910|HNRPC_HUMAN Heterogeneous nuclear ribonucleoproteins C1/C2 OS=Homo sapiens GN=HNRNPC PE=1 SV=4	MIAGQVLDINLAAEPK	M1:+15.99491	74	89	1698.909912109375
pepb24a2	b24.a1.a4	tr|B4DY08|B4DY08_HUMAN	tr|B4DY08|B4DY08_HUMAN Heterogeneous nuclear ribonucleoproteins C1/C2 OS=Homo sapiens GN=HNRNPC PE=2 SV=1	VPPPPPIAR		130	138	943.5728149414062
pepb24a1	b24.a1.a4	tr|B4DY08|B4DY08_HUMAN	tr|B4DY08|B4DY08_HUMAN Heterogeneous nuclear ribonucleoproteins C1/C2 OS=Homo sapiens GN=HNRNPC PE=2 SV=1	MIAGQVLDINLAAEPK	M1:+15.99491	74	89	1698.909912109375
pepb24a2	b24.a1.a5	tr|G3V2Q1|G3V2Q1_HUMAN	tr|G3V2Q1|G3V2Q1_HUMAN Heterogeneous nuclear ribonucleoproteins C1/C2 OS=Homo sapiens GN=HNRNPC PE=2 SV=1	VPPPPPIAR		143	151	943.5728149414062
pepb24a1	b24.a1.a5	tr|G3V2Q1|G3V2Q1_HUMAN	tr|G3V2Q1|G3V2Q1_HUMAN Heterogeneous nuclear ribonucleoproteins C1/C2 OS=Homo sapiens GN=HNRNPC PE=2 SV=1	MIAGQVLDINLAAEPK	M1:+15.99491	74	89	1698.909912109375
pepb24a2	b24.a1.a6	tr|G3V4C1|G3V4C1_HUMAN	tr|G3V4C1|G3V4C1_HUMAN Heterogeneous nuclear ribonucleoproteins C1/C2 OS=Homo sapiens GN=HNRNPC PE=2 SV=1	VPPPPPIAR		130	138	943.5728149414062
pepb24a1	b24.a1.a6	tr|G3V4C1|G3V4C1_HUMAN	tr|G3V4C1|G3V4C1_HUMAN Heterogeneous nuclear ribonucleoproteins C1/C2 OS=Homo sapiens GN=HNRNPC PE=2 SV=1	MIAGQVLDINLAAEPK	M1:+15.99491	74	89	1698.909912109375
pepb24a2	b24.a1.a7	tr|G3V4W0|G3V4W0_HUMAN	tr|G3V4W0|G3V4W0_HUMAN Heterogeneous nuclear ribonucleoproteins C1/C2 (Fragment) OS=Homo sapiens GN=HNRNPC PE=2 SV=1	VPPPPPIAR		130	138	943.5728149414062
pepb24a1	b24.a1.a7	tr|G3V4W0|G3V4W0_HUMAN	tr|G3V4W0|G3V4W0_HUMAN Heterogeneous nuclear ribonucleoproteins C1/C2 (Fragment) OS=Homo sapiens GN=HNRNPC PE=2 SV=1	MIAGQVLDINLAAEPK	M1:+15.99491	74	89	1698.909912109375
pepb24a2	b24.a1.a8	tr|G3V555|G3V555_HUMAN	tr|G3V555|G3V555_HUMAN Heterogeneous nuclear ribonucleoproteins C1/C2 (Fragment) OS=Homo sapiens GN=HNRNPC PE=2 SV=1	VPPPPPIAR		143	151	943.5728149414062
pepb24a1	b24.a1.a8	tr|G3V555|G3V555_HUMAN	tr|G3V555|G3V555_HUMAN Heterogeneous nuclear ribonucleoproteins C1/C2 (Fragment) OS=Homo sapiens GN=HNRNPC PE=2 SV=1	MIAGQVLDINLAAEPK	M1:+15.99491	74	89	1698.909912109375
pepb24a2	b24.a1.a9	tr|G3V575|G3V575_HUMAN	tr|G3V575|G3V575_HUMAN Heterogeneous nuclear ribonucleoproteins C1/C2 (Fragment) OS=Homo sapiens GN=HNRNPC PE=2 SV=1	VPPPPPIAR		143	151	943.5728149414062
pepb24a1	b24.a1.a9	tr|G3V575|G3V575_HUMAN	tr|G3V575|G3V575_HUMAN Heterogeneous nuclear ribonucleoproteins C1/C2 (Fragment) OS=Homo sapiens GN=HNRNPC PE=2 SV=1	MIAGQVLDINLAAEPK	M1:+15.99491	74	89	1698.909912109375
pepb24a2	b24.a1.b10	tr|G3V576|G3V576_HUMAN	tr|G3V576|G3V576_HUMAN Heterogeneous nuclear ribonucleoproteins C1/C2 OS=Homo sapiens GN=HNRNPC PE=2 SV=1	VPPPPPIAR		143	151	943.5728149414062
pepb24a1	b24.a1.b10	tr|G3V576|G3V576_HUMAN	tr|G3V576|G3V576_HUMAN Heterogeneous nuclear ribonucleoproteins C1/C2 OS=Homo sapiens GN=HNRNPC PE=2 SV=1	MIAGQVLDINLAAEPK	M1:+15.99491	74	89	1698.909912109375
pepb25a2	b25.a1.a1	sp|P18887|XRCC1_HUMAN	sp|P18887|XRCC1_HUMAN DNA repair protein XRCC1 OS=Homo sapiens GN=XRCC1 PE=1 SV=2	TPATAPVPAR		281	290	980.5527954101562
pepb25a3	b25.a1.a1	sp|P18887|XRCC1_HUMAN	sp|P18887|XRCC1_HUMAN DNA repair protein XRCC1 OS=Homo sapiens GN=XRCC1 PE=1 SV=2	YSQVLGLGGR		370	379	1049.57421875
pepb25a1	b25.a1.a1	sp|P18887|XRCC1_HUMAN	sp|P18887|XRCC1_HUMAN DNA repair protein XRCC1 OS=Homo sapiens GN=XRCC1 PE=1 SV=2	DSPFGLSFVR		139	148	1124.5738525390625
pepb25a2	b25.a1.a2	tr|F5H8D7|F5H8D7_HUMAN	tr|F5H8D7|F5H8D7_HUMAN DNA repair protein XRCC1 OS=Homo sapiens GN=XRCC1 PE=2 SV=1	TPATAPVPAR		250	259	980.5527954101562
pepb25a3	b25.a1.a2	tr|F5H8D7|F5H8D7_HUMAN	tr|F5H8D7|F5H8D7_HUMAN DNA repair protein XRCC1 OS=Homo sapiens GN=XRCC1 PE=2 SV=1	YSQVLGLGGR		339	348	1049.57421875
pepb25a1	b25.a1.a2	tr|F5H8D7|F5H8D7_HUMAN	tr|F5H8D7|F5H8D7_HUMAN DNA repair protein XRCC1 OS=Homo sapiens GN=XRCC1 PE=2 SV=1	DSPFGLSFVR		108	117	1124.5738525390625
pepb26a2	b26.a1.a1	sp|Q00839-2|HNRPU_HUMAN	sp|Q00839-2|HNRPU_HUMAN Isoform Short of Heterogeneous nuclear ribonucleoprotein U OS=Homo sapiens GN=HNRNPU	NGQDLGVAFK		405	414	1048.5426025390625
pepb26a1	b26.a1.a1	sp|Q00839-2|HNRPU_HUMAN	sp|Q00839-2|HNRPU_HUMAN Isoform Short of Heterogeneous nuclear ribonucleoprotein U OS=Homo sapiens GN=HNRNPU	NFILDQTNVSAAAQR		557	571	1647.8453369140625
pepb26a3	b26.a1.a1	sp|Q00839-2|HNRPU_HUMAN	sp|Q00839-2|HNRPU_HUMAN Isoform Short of Heterogeneous nuclear ribonucleoprotein U OS=Homo sapiens GN=HNRNPU	SSGPTSLFAVTVAPPGAR		187	204	1714.9127197265625
pepb26a2	b26.a1.a2	sp|Q00839|HNRPU_HUMAN	sp|Q00839|HNRPU_HUMAN Heterogeneous nuclear ribonucleoprotein U OS=Homo sapiens GN=HNRNPU PE=1 SV=6	NGQDLGVAFK		424	433	1048.5426025390625
pepb26a1	b26.a1.a2	sp|Q00839|HNRPU_HUMAN	sp|Q00839|HNRPU_HUMAN Heterogeneous nuclear ribonucleoprotein U OS=Homo sapiens GN=HNRNPU PE=1 SV=6	NFILDQTNVSAAAQR		576	590	1647.8453369140625
pepb26a3	b26.a1.a2	sp|Q00839|HNRPU_HUMAN	sp|Q00839|HNRPU_HUMAN Heterogeneous nuclear ribonucleoprotein U OS=Homo sapiens GN=HNRNPU PE=1 SV=6	SSGPTSLFAVTVAPPGAR		187	204	1714.9127197265625
pepb27a2	b27.a1.a1	sp|Q6PJG2|EMSA1_HUMAN	sp|Q6PJG2|EMSA1_HUMAN ELM2 and SANT domain-containing protein 1 OS=Homo sapiens GN=ELMSAN1 PE=1 SV=2	SHESNAPGSAGGQASEKPR		988	1006	1866.8692626953125
pepb27a1	b27.a1.a1	sp|Q6PJG2|EMSA1_HUMAN	sp|Q6PJG2|EMSA1_HUMAN ELM2 and SANT domain-containing protein 1 OS=Homo sapiens GN=ELMSAN1 PE=1 SV=2	AVELASLQNAK		473	483	1143.63720703125
pepb27a2	b27.a1.a2	tr|F6RU81|F6RU81_HUMAN	tr|F6RU81|F6RU81_HUMAN ELM2 and SANT domain-containing protein 1 (Fragment) OS=Homo sapiens GN=ELMSAN1 PE=2 SV=1	SHESNAPGSAGGQASEKPR		988	1006	1866.8692626953125
pepb27a1	b27.a1.a2	tr|F6RU81|F6RU81_HUMAN	tr|F6RU81|F6RU81_HUMAN ELM2 and SANT domain-containing protein 1 (Fragment) OS=Homo sapiens GN=ELMSAN1 PE=2 SV=1	AVELASLQNAK		473	483	1143.63720703125
pepb28a1	b28.a1.a1	sp|P60709|ACTB_HUMAN	sp|P60709|ACTB_HUMAN Actin, cytoplasmic 1 OS=Homo sapiens GN=ACTB PE=1 SV=1	AGFAGDDAPR		19	28	976.44873046875
pepb28a2	b28.a1.a1	sp|P60709|ACTB_HUMAN	sp|P60709|ACTB_HUMAN Actin, cytoplasmic 1 OS=Homo sapiens GN=ACTB PE=1 SV=1	EITALAPSTMK	M10:+15.99491	316	326	1177.6136474609375
pepb28a1	b28.a1.a2	sp|P62736|ACTA_HUMAN	sp|P62736|ACTA_HUMAN Actin, aortic smooth muscle OS=Homo sapiens GN=ACTA2 PE=1 SV=1	AGFAGDDAPR		21	30	976.44873046875
pepb28a2	b28.a1.a2	sp|P62736|ACTA_HUMAN	sp|P62736|ACTA_HUMAN Actin, aortic smooth muscle OS=Homo sapiens GN=ACTA2 PE=1 SV=1	EITALAPSTMK	M10:+15.99491	318	328	1177.6136474609375
pepb28a1	b28.a1.a3	sp|P63261|ACTG_HUMAN	sp|P63261|ACTG_HUMAN Actin, cytoplasmic 2 OS=Homo sapiens GN=ACTG1 PE=1 SV=1	AGFAGDDAPR		19	28	976.44873046875
pepb28a2	b28.a1.a3	sp|P63261|ACTG_HUMAN	sp|P63261|ACTG_HUMAN Actin, cytoplasmic 2 OS=Homo sapiens GN=ACTG1 PE=1 SV=1	EITALAPSTMK	M10:+15.99491	316	326	1177.6136474609375
pepb28a1	b28.a1.a4	sp|P63267-2|ACTH_HUMAN	sp|P63267-2|ACTH_HUMAN Isoform 2 of Actin, gamma-enteric smooth muscle OS=Homo sapiens GN=ACTG2	AGFAGDDAPR		20	29	976.44873046875
pepb28a2	b28.a1.a4	sp|P63267-2|ACTH_HUMAN	sp|P63267-2|ACTH_HUMAN Isoform 2 of Actin, gamma-enteric smooth muscle OS=Homo sapiens GN=ACTG2	EITALAPSTMK	M10:+15.99491	274	284	1177.6136474609375
pepb28a1	b28.a1.a5	sp|P63267|ACTH_HUMAN	sp|P63267|ACTH_HUMAN Actin, gamma-enteric smooth muscle OS=Homo sapiens GN=ACTG2 PE=1 SV=1	AGFAGDDAPR		20	29	976.44873046875
pepb28a2	b28.a1.a5	sp|P63267|ACTH_HUMAN	sp|P63267|ACTH_HUMAN Actin, gamma-enteric smooth muscle OS=Homo sapiens GN=ACTG2 PE=1 SV=1	EITALAPSTMK	M10:+15.99491	317	327	1177.6136474609375
pepb28a1	b28.a1.a6	sp|P68032|ACTC_HUMAN	sp|P68032|ACTC_HUMAN Actin, alpha cardiac muscle 1 OS=Homo sapiens GN=ACTC1 PE=1 SV=1	AGFAGDDAPR		21	30	976.44873046875
pepb28a2	b28.a1.a6	sp|P68032|ACTC_HUMAN	sp|P68032|ACTC_HUMAN Actin, alpha cardiac muscle 1 OS=Homo sapiens GN=ACTC1 PE=1 SV=1	EITALAPSTMK	M10:+15.99491	318	328	1177.6136474609375
pepb28a1	b28.a1.a7	sp|P68133|ACTS_HUMAN	sp|P68133|ACTS_HUMAN Actin, alpha skeletal muscle OS=Homo sapiens GN=ACTA1 PE=1 SV=1	AGFAGDDAPR		21	30	976.44873046875
pepb28a2	b28.a1.a7	sp|P68133|ACTS_HUMAN	sp|P68133|ACTS_HUMAN Actin, alpha skeletal muscle OS=Homo sapiens GN=ACTA1 PE=1 SV=1	EITALAPSTMK	M10:+15.99491	318	328	1177.6136474609375
pepb28a1	b28.a1.a8	tr|A6NL76|A6NL76_HUMAN	tr|A6NL76|A6NL76_HUMAN Actin, alpha skeletal muscle OS=Homo sapiens GN=ACTA1 PE=2 SV=2	AGFAGDDAPR		21	30	976.44873046875
pepb28a2	b28.a1.a8	tr|A6NL76|A6NL76_HUMAN	tr|A6NL76|A6NL76_HUMAN Actin, alpha skeletal muscle OS=Homo sapiens GN=ACTA1 PE=2 SV=2	EITALAPSTMK	M10:+15.99491	230	240	1177.6136474609375
pepb28a1	b28.a1.a9	tr|Q5T8M7|Q5T8M7_HUMAN	tr|Q5T8M7|Q5T8M7_HUMAN Actin, alpha skeletal muscle OS=Homo sapiens GN=ACTA1 PE=2 SV=1	AGFAGDDAPR		21	30	976.44873046875
pepb28a2	b28.a1.a9	tr|Q5T8M7|Q5T8M7_HUMAN	tr|Q5T8M7|Q5T8M7_HUMAN Actin, alpha skeletal muscle OS=Homo sapiens GN=ACTA1 PE=2 SV=1	EITALAPSTMK	M10:+15.99491	283	293	1177.6136474609375
pepb28a1	b28.a1.b10	tr|Q5T8M8|Q5T8M8_HUMAN	tr|Q5T8M8|Q5T8M8_HUMAN Actin, alpha skeletal muscle OS=Homo sapiens GN=ACTA1 PE=2 SV=1	AGFAGDDAPR		21	30	976.44873046875
pepb28a2	b28.a1.b10	tr|Q5T8M8|Q5T8M8_HUMAN	tr|Q5T8M8|Q5T8M8_HUMAN Actin, alpha skeletal muscle OS=Homo sapiens GN=ACTA1 PE=2 SV=1	EITALAPSTMK	M10:+15.99491	228	238	1177.6136474609375
pepb29a1	b29.a1.a1	sp|Q5D862|FILA2_HUMAN	sp|Q5D862|FILA2_HUMAN Filaggrin-2 OS=Homo sapiens GN=FLG2 PE=1 SV=1	FSNSSSSNEFSK		404	415	1320.5706787109375
pepb29a2	b29.a1.a1	sp|Q5D862|FILA2_HUMAN	sp|Q5D862|FILA2_HUMAN Filaggrin-2 OS=Homo sapiens GN=FLG2 PE=1 SV=1	LEKELHPVLKNPDDPDTVD		37	55	2174.097900390625
pepb30a2	b30.a1.a1	sp|Q04837|SSBP_HUMAN	sp|Q04837|SSBP_HUMAN Single-stranded DNA-binding protein, mitochondrial OS=Homo sapiens GN=SSBP1 PE=1 SV=1	VGQDPVLR		39	46	883.5
pepb30a1	b30.a1.a1	sp|Q04837|SSBP_HUMAN	sp|Q04837|SSBP_HUMAN Single-stranded DNA-binding protein, mitochondrial OS=Homo sapiens GN=SSBP1 PE=1 SV=1	SGDSEVYQLGDVSQK		67	81	1611.7501220703125
pepb30a2	b30.a1.a2	tr|C9K0U8|C9K0U8_HUMAN	tr|C9K0U8|C9K0U8_HUMAN Single-stranded DNA-binding protein (Fragment) OS=Homo sapiens GN=SSBP1 PE=2 SV=1	VGQDPVLR		39	46	883.5
pepb30a1	b30.a1.a2	tr|C9K0U8|C9K0U8_HUMAN	tr|C9K0U8|C9K0U8_HUMAN Single-stranded DNA-binding protein (Fragment) OS=Homo sapiens GN=SSBP1 PE=2 SV=1	SGDSEVYQLGDVSQK		67	81	1611.7501220703125
pepb30a2	b30.a1.a3	tr|E7EUY5|E7EUY5_HUMAN	tr|E7EUY5|E7EUY5_HUMAN Single-stranded DNA-binding protein (Fragment) OS=Homo sapiens GN=SSBP1 PE=2 SV=1	VGQDPVLR		39	46	883.5
pepb30a1	b30.a1.a3	tr|E7EUY5|E7EUY5_HUMAN	tr|E7EUY5|E7EUY5_HUMAN Single-stranded DNA-binding protein (Fragment) OS=Homo sapiens GN=SSBP1 PE=2 SV=1	SGDSEVYQLGDVSQK		67	81	1611.7501220703125
pepb31a1	b31.a1.a1	sp|Q9NVA2|SEP11_HUMAN	sp|Q9NVA2|SEP11_HUMAN Septin-11 OS=Homo sapiens GN=SEPT11 PE=1 SV=3	AAAQLLQSQAQQSGAQQTK		400	418	1957.01025390625
pepb31a2	b31.a1.a1	sp|Q9NVA2|SEP11_HUMAN	sp|Q9NVA2|SEP11_HUMAN Septin-11 OS=Homo sapiens GN=SEPT11 PE=1 SV=3	AVAVGRPSNEELR	A1:+42.01057	2	14	1439.760498046875
pepb31a1	b31.a1.a2	tr|D6RER5|D6RER5_HUMAN	tr|D6RER5|D6RER5_HUMAN Septin-11 OS=Homo sapiens GN=SEPT11 PE=2 SV=1	AAAQLLQSQAQQSGAQQTK		400	418	1957.01025390625
pepb31a2	b31.a1.a2	tr|D6RER5|D6RER5_HUMAN	tr|D6RER5|D6RER5_HUMAN Septin-11 OS=Homo sapiens GN=SEPT11 PE=2 SV=1	AVAVGRPSNEELR	A1:+42.01057	2	14	1439.760498046875
pepb31a1	b31.a1.a3	tr|D6RGI3|D6RGI3_HUMAN	tr|D6RGI3|D6RGI3_HUMAN Septin 11, isoform CRA_b OS=Homo sapiens GN=SEPT11 PE=2 SV=1	AAAQLLQSQAQQSGAQQTK		400	418	1957.01025390625
pepb31a2	b31.a1.a3	tr|D6RGI3|D6RGI3_HUMAN	tr|D6RGI3|D6RGI3_HUMAN Septin 11, isoform CRA_b OS=Homo sapiens GN=SEPT11 PE=2 SV=1	AVAVGRPSNEELR	A1:+42.01057	2	14	1439.760498046875
pepb32a2	b32.a1.a1	sp|P10412|H14_HUMAN	sp|P10412|H14_HUMAN Histone H1.4 OS=Homo sapiens GN=HIST1H1E PE=1 SV=2	SGVSLAALKK		55	64	973.6044921875
pepb32a1	b32.a1.a1	sp|P10412|H14_HUMAN	sp|P10412|H14_HUMAN Histone H1.4 OS=Homo sapiens GN=HIST1H1E PE=1 SV=2	ASGPPVSELITK		35	46	1198.668212890625
pepb32a2	b32.a1.a2	sp|P16402|H13_HUMAN	sp|P16402|H13_HUMAN Histone H1.3 OS=Homo sapiens GN=HIST1H1D PE=1 SV=2	SGVSLAALKK		56	65	973.6044921875
pepb32a1	b32.a1.a2	sp|P16402|H13_HUMAN	sp|P16402|H13_HUMAN Histone H1.3 OS=Homo sapiens GN=HIST1H1D PE=1 SV=2	ASGPPVSELITK		36	47	1198.668212890625
pepb32a2	b32.a1.a3	sp|P16403|H12_HUMAN	sp|P16403|H12_HUMAN Histone H1.2 OS=Homo sapiens GN=HIST1H1C PE=1 SV=2	SGVSLAALKK		55	64	973.6044921875
pepb32a1	b32.a1.a3	sp|P16403|H12_HUMAN	sp|P16403|H12_HUMAN Histone H1.2 OS=Homo sapiens GN=HIST1H1C PE=1 SV=2	ASGPPVSELITK		35	46	1198.668212890625
pepb33a2	b33.a1.a1	sp|Q9Y232-2|CDYL1_HUMAN	sp|Q9Y232-2|CDYL1_HUMAN Isoform 2 of Chromodomain Y-like protein OS=Homo sapiens GN=CDYL	NSQLFAASQK		109	118	1093.5640869140625
pepb33a1	b33.a1.a1	sp|Q9Y232-2|CDYL1_HUMAN	sp|Q9Y232-2|CDYL1_HUMAN Isoform 2 of Chromodomain Y-like protein OS=Homo sapiens GN=CDYL	ASEELYEVER	A1:+42.01057	2	11	1266.5853271484375
pepb34a2	b34.a1.a1	sp|P50613|CDK7_HUMAN	sp|P50613|CDK7_HUMAN Cyclin-dependent kinase 7 OS=Homo sapiens GN=CDK7 PE=1 SV=1	TEALEQGGLPK		332	342	1142.6055908203125
pepb34a1	b34.a1.a1	sp|P50613|CDK7_HUMAN	sp|P50613|CDK7_HUMAN Cyclin-dependent kinase 7 OS=Homo sapiens GN=CDK7 PE=1 SV=1	APELLFGAR		180	188	973.5469970703125
pepb34a2	b34.a1.a2	tr|D6R9G1|D6R9G1_HUMAN	tr|D6R9G1|D6R9G1_HUMAN Cyclin-dependent kinase 7 OS=Homo sapiens GN=CDK7 PE=2 SV=1	TEALEQGGLPK		239	249	1142.6055908203125
pepb34a1	b34.a1.a2	tr|D6R9G1|D6R9G1_HUMAN	tr|D6R9G1|D6R9G1_HUMAN Cyclin-dependent kinase 7 OS=Homo sapiens GN=CDK7 PE=2 SV=1	APELLFGAR		87	95	973.5469970703125
pepb34a2	b34.a1.a3	tr|D6RAD4|D6RAD4_HUMAN	tr|D6RAD4|D6RAD4_HUMAN Cyclin-dependent kinase 7 OS=Homo sapiens GN=CDK7 PE=2 SV=1	TEALEQGGLPK		295	305	1142.6055908203125
pepb34a1	b34.a1.a3	tr|D6RAD4|D6RAD4_HUMAN	tr|D6RAD4|D6RAD4_HUMAN Cyclin-dependent kinase 7 OS=Homo sapiens GN=CDK7 PE=2 SV=1	APELLFGAR		143	151	973.5469970703125
pepb35a1	b35.a1.a1	sp|P19388|RPAB1_HUMAN	sp|P19388|RPAB1_HUMAN DNA-directed RNA polymerases I, II, and III subunit RPABC1 OS=Homo sapiens GN=POLR2E PE=1 SV=4	ALIVVQQGMTPSAK	M9:+15.99491	102	115	1458.7989501953125
pepb35a2	b35.a1.a1	sp|P19388|RPAB1_HUMAN	sp|P19388|RPAB1_HUMAN DNA-directed RNA polymerases I, II, and III subunit RPABC1 OS=Homo sapiens GN=POLR2E PE=1 SV=4	EEVTELLAR		154	162	1059.5684814453125
pepb36a1	b36.a1.a1	sp|P05109|S10A8_HUMAN	sp|P05109|S10A8_HUMAN Protein S100-A8 OS=Homo sapiens GN=S100A8 PE=1 SV=1	LLETECPQYIR	C6:+57.02146	37	47	1421.709716796875
pepb36a2	b36.a1.a1	sp|P05109|S10A8_HUMAN	sp|P05109|S10A8_HUMAN Protein S100-A8 OS=Homo sapiens GN=S100A8 PE=1 SV=1	MLTELEKAL	M1:+15.99491	1	9	1063.57080078125
pepb37a2	b37.a1.a1	sp|Q06330-2|SUH_HUMAN	sp|Q06330-2|SUH_HUMAN Isoform APCR-1 of Recombining binding protein suppressor of hairless OS=Homo sapiens GN=RBPJ	QTALLDADDPVSQLHK		195	210	1750.8974609375
pepb37a1	b37.a1.a1	sp|Q06330-2|SUH_HUMAN	sp|Q06330-2|SUH_HUMAN Isoform APCR-1 of Recombining binding protein suppressor of hairless OS=Homo sapiens GN=RBPJ	QPVQVPVTLVR		345	355	1235.74755859375
pepb37a2	b37.a1.a2	sp|Q06330-3|SUH_HUMAN	sp|Q06330-3|SUH_HUMAN Isoform APCR-3 of Recombining binding protein suppressor of hairless OS=Homo sapiens GN=RBPJ	QTALLDADDPVSQLHK		181	196	1750.8974609375
pepb37a1	b37.a1.a2	sp|Q06330-3|SUH_HUMAN	sp|Q06330-3|SUH_HUMAN Isoform APCR-3 of Recombining binding protein suppressor of hairless OS=Homo sapiens GN=RBPJ	QPVQVPVTLVR		331	341	1235.74755859375
pepb37a2	b37.a1.a3	sp|Q06330-4|SUH_HUMAN	sp|Q06330-4|SUH_HUMAN Isoform 4 of Recombining binding protein suppressor of hairless OS=Homo sapiens GN=RBPJ	QTALLDADDPVSQLHK		255	270	1750.8974609375
pepb37a1	b37.a1.a3	sp|Q06330-4|SUH_HUMAN	sp|Q06330-4|SUH_HUMAN Isoform 4 of Recombining binding protein suppressor of hairless OS=Homo sapiens GN=RBPJ	QPVQVPVTLVR		405	415	1235.74755859375
pepb37a2	b37.a1.a4	sp|Q06330-5|SUH_HUMAN	sp|Q06330-5|SUH_HUMAN Isoform 5 of Recombining binding protein suppressor of hairless OS=Homo sapiens GN=RBPJ	QTALLDADDPVSQLHK		235	250	1750.8974609375
pepb37a1	b37.a1.a4	sp|Q06330-5|SUH_HUMAN	sp|Q06330-5|SUH_HUMAN Isoform 5 of Recombining binding protein suppressor of hairless OS=Homo sapiens GN=RBPJ	QPVQVPVTLVR		385	395	1235.74755859375
pepb37a2	b37.a1.a5	sp|Q06330-6|SUH_HUMAN	sp|Q06330-6|SUH_HUMAN Isoform 6 of Recombining binding protein suppressor of hairless OS=Homo sapiens GN=RBPJ	QTALLDADDPVSQLHK		256	271	1750.8974609375
pepb37a1	b37.a1.a5	sp|Q06330-6|SUH_HUMAN	sp|Q06330-6|SUH_HUMAN Isoform 6 of Recombining binding protein suppressor of hairless OS=Homo sapiens GN=RBPJ	QPVQVPVTLVR		406	416	1235.74755859375
pepb37a2	b37.a1.a6	sp|Q06330-7|SUH_HUMAN	sp|Q06330-7|SUH_HUMAN Isoform 7 of Recombining binding protein suppressor of hairless OS=Homo sapiens GN=RBPJ	QTALLDADDPVSQLHK		257	272	1750.8974609375
pepb37a1	b37.a1.a6	sp|Q06330-7|SUH_HUMAN	sp|Q06330-7|SUH_HUMAN Isoform 7 of Recombining binding protein suppressor of hairless OS=Homo sapiens GN=RBPJ	QPVQVPVTLVR		407	417	1235.74755859375
pepb37a2	b37.a1.a7	sp|Q06330|SUH_HUMAN	sp|Q06330|SUH_HUMAN Recombining binding protein suppressor of hairless OS=Homo sapiens GN=RBPJ PE=1 SV=3	QTALLDADDPVSQLHK		270	285	1750.8974609375
pepb37a1	b37.a1.a7	sp|Q06330|SUH_HUMAN	sp|Q06330|SUH_HUMAN Recombining binding protein suppressor of hairless OS=Homo sapiens GN=RBPJ PE=1 SV=3	QPVQVPVTLVR		420	430	1235.74755859375
pepb37a2	b37.a1.a8	tr|H0Y8R3|H0Y8R3_HUMAN	tr|H0Y8R3|H0Y8R3_HUMAN Recombining-binding protein suppressor of hairless (Fragment) OS=Homo sapiens GN=RBPJ PE=2 SV=1	QTALLDADDPVSQLHK		8	23	1750.8974609375
pepb37a1	b37.a1.a8	tr|H0Y8R3|H0Y8R3_HUMAN	tr|H0Y8R3|H0Y8R3_HUMAN Recombining-binding protein suppressor of hairless (Fragment) OS=Homo sapiens GN=RBPJ PE=2 SV=1	QPVQVPVTLVR		106	116	1235.74755859375
pepb38a1	b38.a1.a1	sp|P35244|RFA3_HUMAN	sp|P35244|RFA3_HUMAN Replication protein A 14 kDa subunit OS=Homo sapiens GN=RPA3 PE=1 SV=1	MFILSDGEGK	M1:+15.99491	40	49	1112.5296630859375
pepb38a2	b38.a1.a1	sp|P35244|RFA3_HUMAN	sp|P35244|RFA3_HUMAN Replication protein A 14 kDa subunit OS=Homo sapiens GN=RPA3 PE=1 SV=1	VDMMDLPR	V1:+42.01057	2	9	1018.469970703125
pepb39a2	b39.a1.a1	sp|Q15019-2|SEPT2_HUMAN	sp|Q15019-2|SEPT2_HUMAN Isoform 2 of Septin-2 OS=Homo sapiens GN=SEPT2	TVQIEASTVEIEER		113	126	1603.8177490234375
pepb39a1	b39.a1.a1	sp|Q15019-2|SEPT2_HUMAN	sp|Q15019-2|SEPT2_HUMAN Isoform 2 of Septin-2 OS=Homo sapiens GN=SEPT2	ASIPFSVVGSNQLIEAK		268	284	1759.9593505859375
pepb39a2	b39.a1.a2	sp|Q15019|SEPT2_HUMAN	sp|Q15019|SEPT2_HUMAN Septin-2 OS=Homo sapiens GN=SEPT2 PE=1 SV=1	TVQIEASTVEIEER		78	91	1603.8177490234375
pepb39a1	b39.a1.a2	sp|Q15019|SEPT2_HUMAN	sp|Q15019|SEPT2_HUMAN Septin-2 OS=Homo sapiens GN=SEPT2 PE=1 SV=1	ASIPFSVVGSNQLIEAK		233	249	1759.9593505859375
pepb39a2	b39.a1.a3	tr|B5MCX3|B5MCX3_HUMAN	tr|B5MCX3|B5MCX3_HUMAN Septin-2 OS=Homo sapiens GN=SEPT2 PE=2 SV=1	TVQIEASTVEIEER		38	51	1603.8177490234375
pepb39a1	b39.a1.a3	tr|B5MCX3|B5MCX3_HUMAN	tr|B5MCX3|B5MCX3_HUMAN Septin-2 OS=Homo sapiens GN=SEPT2 PE=2 SV=1	ASIPFSVVGSNQLIEAK		193	209	1759.9593505859375
pepb40a2	b40.a1.a1	sp|Q15393|SF3B3_HUMAN	sp|Q15393|SF3B3_HUMAN Splicing factor 3B subunit 3 OS=Homo sapiens GN=SF3B3 PE=1 SV=4	TVLDPVTGDLSDTR		677	690	1488.7545166015625
pepb40a1	b40.a1.a1	sp|Q15393|SF3B3_HUMAN	sp|Q15393|SF3B3_HUMAN Splicing factor 3B subunit 3 OS=Homo sapiens GN=SF3B3 PE=1 SV=4	FLAVGLVDNTVR		604	615	1303.7373046875
pepb41a2	b41.a1.a1	sp|Q01831|XPC_HUMAN	sp|Q01831|XPC_HUMAN DNA repair protein complementing XP-C cells OS=Homo sapiens GN=XPC PE=1 SV=4	SLLPVKPVEIEIETPEQAK		156	174	2120.185302734375
pepb41a1	b41.a1.a1	sp|Q01831|XPC_HUMAN	sp|Q01831|XPC_HUMAN DNA repair protein complementing XP-C cells OS=Homo sapiens GN=XPC PE=1 SV=4	DVDTYYLSNLVK		248	259	1429.721435546875

## Sheet: X!TandemPipeline informations
X!TandemPipeline version :
3.3.4	Myosine Bodybuildée
X!TandemPipeline filters :
Mode	indiv
Maximum peptide Evalue	0.05000000074505806
Maximum protein Evalue	-4.0
Minimum number of peptides per protein	2
MS sample name	DaPR130321_VB129_O874.m
X!Tandem XML result file NOT FOUND	/home/rusconi/labo/research/daniele-praseuth/donnees-masse/vivien-berthelot/DaPR130321/DaPR130321_VB129_O874.m.xml
