# Supplementary material for: The human DNA ends proteome uncovers an unexpected entanglement of functional pathways
Source: Nucleic Acids Res. 2016 Feb 25;44(10):4721–33. doi: 10.1093/nar/gkw121 (PMC4889927; doi:10.1093/nar/gkw121)
Supplement: SUPPLEMENTARY DATA [file supp_gkw121_nar-02937-m-2015-File003.zip › berthelot-et-al-spreadsheet-formatted-mass-data/vb107.ods]

## Sheet: proteins
MS Sample :	DaPR130924_VB107_O1934.m
Group ID	Sub-group ID	Protein ID	Description	log(E value)	Coverage	MW	Spectra	Specific	Uniques	Specific uniques	Theoretical number of tryptic peptides	PAI	emPAI	Sub-group proteins	number of MS samples
a1	a1.a1	a1.a1.a1	sp|P09874|PARP1_HUMAN Poly [ADP-ribose] polymerase 1 OS=Homo sapiens GN=PARP1 PE=1 SV=4	-412.2881774902344	53	112.9000015258789	182		98		42	4.333333333333333	21543.346900318822	1	1
a2	a2.a1	a2.a1.a1	sp|P11586|C1TC_HUMAN C-1-tetrahydrofolate synthase, cytoplasmic OS=Homo sapiens GN=MTHFD1 PE=1 SV=3	-162.74070739746094	43	101.4000015258789	44		32		44	1.0	9.0	1	1
a3	a3.a1	a3.a1.a1	sp|Q14527|HLTF_HUMAN Helicase-like transcription factor OS=Homo sapiens GN=HLTF PE=1 SV=2	-120.60204315185547	35	113.69999694824219	37		31		47	0.7872340425531915	5.126804780573317	1	1
a4	a4.a1	a4.a1.a1	sp|P08651-2|NFIC_HUMAN Isoform 1 of Nuclear factor 1 C-type OS=Homo sapiens GN=NFIC	-51.12921905517578	26	54.599998474121094	13	10	11	8	20	0.65	3.466835921509632	2	1
a4	a4.a1	a4.a1.a2	sp|P08651|NFIC_HUMAN Nuclear factor 1 C-type OS=Homo sapiens GN=NFIC PE=1 SV=2	-51.12921905517578	25	55.5	13	10	11	8	19	0.6842105263157895	3.8329302385717536	2	1
a4	a4.a2	a4.a2.a1	sp|Q12857-2|NFIA_HUMAN Isoform 2 of Nuclear factor 1 A-type OS=Homo sapiens GN=NFIA	-33.853816986083984	31	54.5	13	9	10	6	16	0.8125	5.493816315762113	6	1
a4	a4.a2	a4.a2.a2	sp|Q12857-3|NFIA_HUMAN Isoform 3 of Nuclear factor 1 A-type OS=Homo sapiens GN=NFIA	-33.853816986083984	30	54.900001525878906	13	9	10	6	15	0.8666666666666667	6.3564225445964135	6	1
a4	a4.a2	a4.a2.a3	sp|Q12857-4|NFIA_HUMAN Isoform 4 of Nuclear factor 1 A-type OS=Homo sapiens GN=NFIA	-33.853816986083984	27	60.79999923706055	13	9	10	6	16	0.8125	5.493816315762113	6	1
a4	a4.a2	a4.a2.a4	sp|Q12857|NFIA_HUMAN Nuclear factor 1 A-type OS=Homo sapiens GN=NFIA PE=1 SV=2	-33.853816986083984	30	55.79999923706055	13	9	10	6	14	0.9285714285714286	7.483428982440721	6	1
a4	a4.a2	a4.a2.a5	tr|B1AKN5|B1AKN5_HUMAN Nuclear factor 1 OS=Homo sapiens GN=NFIA PE=2 SV=1	-33.853816986083984	31	53.5	13	9	10	6	14	0.9285714285714286	7.483428982440721	6	1
a4	a4.a2	a4.a2.a6	tr|B1AKN8|B1AKN8_HUMAN Nuclear factor 1 OS=Homo sapiens GN=NFIA PE=2 SV=1	-33.853816986083984	29	58.400001525878906	13	9	10	6	17	0.7647058823529411	4.817091329374358	6	1
a4	a4.a3	a4.a3.a1	tr|Q5VW26|Q5VW26_HUMAN Nuclear factor 1 OS=Homo sapiens GN=NFIB PE=2 SV=1	-38.737525939941406	23	63.29999923706055	12	9	11	8	18	0.6666666666666666	3.6415888336127784	2	1
a4	a4.a3	a4.a3.a2	tr|Q5VW30|Q5VW30_HUMAN Nuclear factor 1 OS=Homo sapiens GN=NFIB PE=2 SV=1	-38.737525939941406	23	62.5	12	9	11	8	19	0.631578947368421	3.2813323987193934	2	1
a4	a4.a4	a4.a4.a1	sp|Q14938-2|NFIX_HUMAN Isoform 2 of Nuclear factor 1 X-type OS=Homo sapiens GN=NFIX	-14.07105541229248	8	50.70000076293945	4	2	4	2	14	0.2857142857142857	0.9306977288832501	10	1
a4	a4.a4	a4.a4.a2	sp|Q14938-3|NFIX_HUMAN Isoform 3 of Nuclear factor 1 X-type OS=Homo sapiens GN=NFIX	-14.07105541229248	9	48.70000076293945	4	2	4	2	14	0.2857142857142857	0.9306977288832501	10	1
a4	a4.a4	a4.a4.a3	sp|Q14938-4|NFIX_HUMAN Isoform 4 of Nuclear factor 1 X-type OS=Homo sapiens GN=NFIX	-14.07105541229248	8	54.0	4	2	4	2	17	0.23529411764705882	0.7190722018585745	10	1
a4	a4.a4	a4.a4.a4	sp|Q14938-5|NFIX_HUMAN Isoform 5 of Nuclear factor 1 X-type OS=Homo sapiens GN=NFIX	-14.07105541229248	9	48.599998474121094	4	2	4	2	15	0.26666666666666666	0.8478497974222909	10	1
a4	a4.a4	a4.a4.a5	sp|Q14938|NFIX_HUMAN Nuclear factor 1 X-type OS=Homo sapiens GN=NFIX PE=1 SV=2	-14.07105541229248	7	55.0	4	2	4	2	16	0.25	0.7782794100389228	10	1
a4	a4.a4	a4.a4.a6	tr|C9JWJ8|C9JWJ8_HUMAN Nuclear factor 1 OS=Homo sapiens GN=NFIX PE=2 SV=1	-14.07105541229248	8	50.599998474121094	4	2	4	2	15	0.26666666666666666	0.8478497974222909	10	1
a4	a4.a4	a4.a4.a7	tr|K7EJB0|K7EJB0_HUMAN Nuclear factor 1 X-type (Fragment) OS=Homo sapiens GN=NFIX PE=4 SV=1	-14.07105541229248	21	21.100000381469727	4	2	4	2	8	0.5	2.1622776601683795	10	1
a4	a4.a4	a4.a4.a8	tr|K7EKH0|K7EKH0_HUMAN Nuclear factor 1 X-type (Fragment) OS=Homo sapiens GN=NFIX PE=4 SV=1	-14.07105541229248	31	14.600000381469727	4	2	4	2	5	0.8	5.309573444801933	10	1
a4	a4.a4	a4.a4.a9	tr|K7EN08|K7EN08_HUMAN Nuclear factor 1 OS=Homo sapiens GN=NFIX PE=3 SV=1	-14.07105541229248	8	49.099998474121094	4	2	4	2	15	0.26666666666666666	0.8478497974222909	10	1
a4	a4.a4	a4.a4.b10	tr|K7ESG9|K7ESG9_HUMAN Nuclear factor 1 X-type (Fragment) OS=Homo sapiens GN=NFIX PE=4 SV=1	-14.07105541229248	31	14.300000190734863	4	2	4	2	5	0.8	5.309573444801933	10	1
a5	a5.a1	a5.a1.a1	sp|P23246|SFPQ_HUMAN Splicing factor, proline- and glutamine-rich OS=Homo sapiens GN=SFPQ PE=1 SV=2	-90.38133239746094	34	76.0	33		19		24	1.375	22.71373705661655	1	1
a6	a6.a1	a6.a1.a1	sp|P49916|DNLI3_HUMAN DNA ligase 3 OS=Homo sapiens GN=LIG3 PE=1 SV=2	-133.2738800048828	31	112.69999694824219	33		29		47	0.7021276595744681	4.036486330526272	1	1
a7	a7.a1	a7.a1.a1	sp|P50570-3|DYN2_HUMAN Isoform 3 of Dynamin-2 OS=Homo sapiens GN=DNM2	-87.00343322753906	30	97.4000015258789	26	2	23	1	37	0.7027027027027027	4.04315948717136	3	1
a7	a7.a1	a7.a1.a2	sp|P50570-4|DYN2_HUMAN Isoform 4 of Dynamin-2 OS=Homo sapiens GN=DNM2	-87.00343322753906	30	97.80000305175781	26	2	23	1	37	0.7027027027027027	4.04315948717136	3	1
a7	a7.a1	a7.a1.a3	tr|F5H4R9|F5H4R9_HUMAN Dynamin-2 OS=Homo sapiens GN=DNM2 PE=2 SV=1	-87.00343322753906	30	97.80000305175781	26	2	23	1	37	0.7027027027027027	4.04315948717136	3	1
a7	a7.a2	a7.a2.a1	sp|P50570-2|DYN2_HUMAN Isoform 2 of Dynamin-2 OS=Homo sapiens GN=DNM2	-88.08261108398438	30	97.5	25	1	23	1	37	0.6756756756756757	3.738879609717653	3	1
a7	a7.a2	a7.a2.a2	sp|P50570-5|DYN2_HUMAN Isoform 5 of Dynamin-2 OS=Homo sapiens GN=DNM2	-88.08261108398438	30	97.80000305175781	25	1	23	1	37	0.6756756756756757	3.738879609717653	3	1
a7	a7.a2	a7.a2.a3	sp|P50570|DYN2_HUMAN Dynamin-2 OS=Homo sapiens GN=DNM2 PE=1 SV=2	-88.08261108398438	30	97.9000015258789	25	1	23	1	37	0.6756756756756757	3.738879609717653	3	1
a8	a8.a1	a8.a1.a1	sp|Q9Y5B9|SP16H_HUMAN FACT complex subunit SPT16 OS=Homo sapiens GN=SUPT16H PE=1 SV=1	-59.210140228271484	19	119.69999694824219	24		18		40	0.6	2.9810717055349722	1	1
a9	a9.a1	a9.a1.a1	sp|Q16531|DDB1_HUMAN DNA damage-binding protein 1 OS=Homo sapiens GN=DDB1 PE=1 SV=1	-69.31470489501953	18	126.80000305175781	23		20		50	0.46	1.884031503126606	1	1
b10	b10.a1	b10.a1.a1	sp|P27694|RFA1_HUMAN Replication protein A 70 kDa DNA-binding subunit OS=Homo sapiens GN=RPA1 PE=1 SV=2	-82.00883483886719	39	68.0	22		17		24	0.9166666666666666	7.254041852680183	1	1
b11	b11.a1	b11.a1.a1	sp|Q8N5C6|SRBD1_HUMAN S1 RNA-binding domain-containing protein 1 OS=Homo sapiens GN=SRBD1 PE=1 SV=2	-66.6755599975586	20	111.5999984741211	21		18		49	0.42857142857142855	1.6826957952797255	1	1
b12	b12.a1	b12.a1.a1	sp|Q00839|HNRPU_HUMAN Heterogeneous nuclear ribonucleoprotein U OS=Homo sapiens GN=HNRNPU PE=1 SV=6	-70.02562713623047	21	90.4000015258789	19		15		24	0.7916666666666666	5.189658188912605	1	1
b13	b13.a1	b13.a1.a1	sp|P11387|TOP1_HUMAN DNA topoisomerase 1 OS=Homo sapiens GN=TOP1 PE=1 SV=2	-51.74725341796875	19	90.5999984741211	17		13		35	0.4857142857142857	2.0599496872071956	1	1
b14	b14.a1	b14.a1.a1	sp|Q16666-2|IF16_HUMAN Isoform 2 of Gamma-interferon-inducible protein 16 OS=Homo sapiens GN=IFI16	-53.29063415527344	23	81.9000015258789	16		14		32	0.5	2.1622776601683795	2	1
b14	b14.a1	b14.a1.a2	sp|Q16666|IF16_HUMAN Gamma-interferon-inducible protein 16 OS=Homo sapiens GN=IFI16 PE=1 SV=3	-53.29063415527344	22	88.0999984741211	16		14		32	0.5	2.1622776601683795	2	1
b15	b15.a1	b15.a1.a1	sp|Q9BUQ8|DDX23_HUMAN Probable ATP-dependent RNA helicase DDX23 OS=Homo sapiens GN=DDX23 PE=1 SV=3	-46.1602783203125	16	95.4000015258789	15		13		40	0.375	1.371373705661655	1	1
b16	b16.a1	b16.a1.a1	sp|P43246-2|MSH2_HUMAN Isoform 2 of DNA mismatch repair protein Msh2 OS=Homo sapiens GN=MSH2	-37.916324615478516	17	97.0999984741211	14		13		32	0.4375	1.7384196342643614	2	1
b16	b16.a1	b16.a1.a2	sp|P43246|MSH2_HUMAN DNA mismatch repair protein Msh2 OS=Homo sapiens GN=MSH2 PE=1 SV=1	-37.916324615478516	16	104.5999984741211	14		13		35	0.4	1.5118864315095801	2	1
b17	b17.a1	b17.a1.a1	sp|P42285|SK2L2_HUMAN Superkiller viralicidic activity 2-like 2 OS=Homo sapiens GN=SKIV2L2 PE=1 SV=3	-46.65230941772461	16	117.5999984741211	14		14		47	0.2978723404255319	0.9855111964445817	1	1
b18	b18.a1	b18.a1.a1	sp|Q14978-2|NOLC1_HUMAN Isoform Beta of Nucleolar and coiled-body phosphoprotein 1 OS=Homo sapiens GN=NOLC1	-41.833866119384766	21	74.5999984741211	13		13		25	0.52	2.311311214825911	3	1
b18	b18.a1	b18.a1.a2	sp|Q14978-3|NOLC1_HUMAN Isoform 3 of Nucleolar and coiled-body phosphoprotein 1 OS=Homo sapiens GN=NOLC1	-41.833866119384766	21	73.5999984741211	13		13		23	0.5652173913043478	2.674661940736689	3	1
b18	b18.a1	b18.a1.a3	sp|Q14978|NOLC1_HUMAN Nucleolar and coiled-body phosphoprotein 1 OS=Homo sapiens GN=NOLC1 PE=1 SV=2	-41.833866119384766	22	73.5	13		13		24	0.5416666666666666	2.4807005884284106	3	1
b19	b19.a1	b19.a1.a1	sp|O75475|PSIP1_HUMAN PC4 and SFRS1-interacting protein OS=Homo sapiens GN=PSIP1 PE=1 SV=1	-37.81753921508789	21	60.0	13		9		25	0.52	2.311311214825911	1	1
b20	b20.a1	b20.a1.a1	sp|P85037|FOXK1_HUMAN Forkhead box protein K1 OS=Homo sapiens GN=FOXK1 PE=1 SV=1	-45.69552993774414	25	75.30000305175781	13		12		29	0.4482758620689655	1.8072162039411772	1	1
b21	b21.a1	b21.a1.a1	sp|Q96T37-2|RBM15_HUMAN Isoform 2 of Putative RNA-binding protein 15 OS=Homo sapiens GN=RBM15	-40.05165100097656	14	104.5999984741211	11		10		42	0.2619047619047619	0.8276993690192174	3	1
b21	b21.a1	b21.a1.a2	sp|Q96T37-3|RBM15_HUMAN Isoform 3 of Putative RNA-binding protein 15 OS=Homo sapiens GN=RBM15	-40.05165100097656	14	106.19999694824219	11		10		42	0.2619047619047619	0.8276993690192174	3	1
b21	b21.a1	b21.a1.a3	sp|Q96T37|RBM15_HUMAN Putative RNA-binding protein 15 OS=Homo sapiens GN=RBM15 PE=1 SV=2	-40.05165100097656	14	107.0	11		10		44	0.25	0.7782794100389228	3	1
b22	b22.a1	b22.a1.a1	sp|Q9NR30|DDX21_HUMAN Nucleolar RNA helicase 2 OS=Homo sapiens GN=DDX21 PE=1 SV=5	-38.68601989746094	16	87.19999694824219	11		10		35	0.3142857142857143	1.06198600950222	1	1
b23	b23.a1	b23.a1.a1	sp|Q9Y2K7|KDM2A_HUMAN Lysine-specific demethylase 2A OS=Homo sapiens GN=KDM2A PE=1 SV=3	-39.33500289916992	11	132.60000610351562	11		11		51	0.21568627450980393	0.6431842915062735	1	1
b24	b24.a1	b24.a1.a1	sp|Q92466|DDB2_HUMAN DNA damage-binding protein 2 OS=Homo sapiens GN=DDB2 PE=1 SV=1	-32.33583450317383	28	47.70000076293945	11		8		17	0.6470588235294118	3.4366873309786126	1	1
b25	b25.a1	b25.a1.a1	sp|Q08945|SSRP1_HUMAN FACT complex subunit SSRP1 OS=Homo sapiens GN=SSRP1 PE=1 SV=1	-32.434173583984375	13	80.9000015258789	11		9		24	0.4583333333333333	1.8729848333536645	1	1
b26	b26.a1	b26.a1.a1	sp|P18887|XRCC1_HUMAN DNA repair protein XRCC1 OS=Homo sapiens GN=XRCC1 PE=1 SV=2	-33.73756790161133	18	69.30000305175781	10		10		21	0.47619047619047616	1.9935772947204895	2	1
b26	b26.a1	b26.a1.a2	tr|F5H8D7|F5H8D7_HUMAN DNA repair protein XRCC1 OS=Homo sapiens GN=XRCC1 PE=2 SV=1	-33.73756790161133	19	65.80000305175781	10		10		20	0.5	2.1622776601683795	2	1
b27	b27.a1	b27.a1.a1	sp|Q9ULV4-2|COR1C_HUMAN Isoform 2 of Coronin-1C OS=Homo sapiens GN=CORO1C	-33.600006103515625	18	53.900001525878906	10		9		15	0.6666666666666666	3.6415888336127784	4	1
b27	b27.a1	b27.a1.a2	sp|Q9ULV4-3|COR1C_HUMAN Isoform 3 of Coronin-1C OS=Homo sapiens GN=CORO1C	-33.600006103515625	16	58.79999923706055	10		9		19	0.5263157894736842	2.3598182862837818	4	1
b27	b27.a1	b27.a1.a3	sp|Q9ULV4|COR1C_HUMAN Coronin-1C OS=Homo sapiens GN=CORO1C PE=1 SV=1	-33.600006103515625	18	53.099998474121094	10		9		15	0.6666666666666666	3.6415888336127784	4	1
b27	b27.a1	b27.a1.a4	tr|B4E3S0|B4E3S0_HUMAN Coronin OS=Homo sapiens GN=CORO1C PE=2 SV=1	-33.600006103515625	23	41.5	10		9		11	0.9090909090909091	7.11130830789687	4	1
b28	b28.a1	b28.a1.a1	sp|P17480-2|UBF1_HUMAN Isoform UBF2 of Nucleolar transcription factor 1 OS=Homo sapiens GN=UBTF	-20.827329635620117	13	84.80000305175781	9		8		27	0.3333333333333333	1.1544346900318838	3	1
b28	b28.a1	b28.a1.a2	sp|P17480|UBF1_HUMAN Nucleolar transcription factor 1 OS=Homo sapiens GN=UBTF PE=1 SV=1	-20.827329635620117	12	89.19999694824219	9		8		29	0.3103448275862069	1.043359717856942	3	1
b28	b28.a1	b28.a1.a3	tr|E9PKP7|E9PKP7_HUMAN Nucleolar transcription factor 1 OS=Homo sapiens GN=UBTF PE=2 SV=1	-20.827329635620117	12	87.30000305175781	9		8		29	0.3103448275862069	1.043359717856942	3	1
b29	b29.a1	b29.a1.a1	sp|P05198|IF2A_HUMAN Eukaryotic translation initiation factor 2 subunit 1 OS=Homo sapiens GN=EIF2S1 PE=1 SV=3	-37.94557571411133	28	36.0	9		8		18	0.5	2.1622776601683795	1	1
b30	b30.a1	b30.a1.a1	sp|P19338|NUCL_HUMAN Nucleolin OS=Homo sapiens GN=NCL PE=1 SV=3	-19.39360237121582	12	76.5	8		8		21	0.38095238095238093	1.4040991835099716	1	1
b31	b31.a1	b31.a1.a1	sp|P05388|RLA0_HUMAN 60S acidic ribosomal protein P0 OS=Homo sapiens GN=RPLP0 PE=1 SV=1	-29.856489181518555	27	34.20000076293945	8		7		10	0.8	5.309573444801933	3	1
b31	b31.a1	b31.a1.a2	tr|F8VWS0|F8VWS0_HUMAN 60S acidic ribosomal protein P0 OS=Homo sapiens GN=RPLP0 PE=2 SV=1	-29.856489181518555	30	30.399999618530273	8		7		9	0.8888888888888888	6.742636826811269	3	1
b31	b31.a1	b31.a1.a3	tr|Q3B7A4|Q3B7A4_HUMAN 60S acidic ribosomal protein P0 OS=Homo sapiens GN=RPLP0 PE=2 SV=1	-29.856489181518555	33	27.299999237060547	8		7		10	0.8	5.309573444801933	3	1
b32	b32.a1	b32.a1.a1	sp|P18846|ATF1_HUMAN Cyclic AMP-dependent transcription factor ATF-1 OS=Homo sapiens GN=ATF1 PE=1 SV=2	-14.666215896606445	22	29.100000381469727	5	4	5	4	3	1.6666666666666667	45.4158883361278	1	1
b32	b32.a2	b32.a2.a1	sp|P16220-2|CREB1_HUMAN Isoform CREB-B of Cyclic AMP-responsive element-binding protein 1 OS=Homo sapiens GN=CREB1	-14.587464332580566	15	35.0	3	2	3	2	3	1.0	9.0	2	1
b32	b32.a2	b32.a2.a2	sp|P16220|CREB1_HUMAN Cyclic AMP-responsive element-binding protein 1 OS=Homo sapiens GN=CREB1 PE=1 SV=2	-14.587464332580566	15	36.599998474121094	3	2	3	2	3	1.0	9.0	2	1
b33	b33.a1	b33.a1.a1	sp|P46063|RECQ1_HUMAN ATP-dependent DNA helicase Q1 OS=Homo sapiens GN=RECQL PE=1 SV=3	-22.510210037231445	9	73.30000305175781	6		5		32	0.1875	0.5399265260594921	1	1
b34	b34.a1	b34.a1.a1	sp|Q9BXP5-2|SRRT_HUMAN Isoform 2 of Serrate RNA effector molecule homolog OS=Homo sapiens GN=SRRT	-19.17800521850586	9	100.0999984741211	6		6		37	0.16216216216216217	0.4526539259467808	5	1
b34	b34.a1	b34.a1.a2	sp|Q9BXP5-3|SRRT_HUMAN Isoform 3 of Serrate RNA effector molecule homolog OS=Homo sapiens GN=SRRT	-19.17800521850586	9	100.4000015258789	6		6		36	0.16666666666666666	0.46779926762206947	5	1
b34	b34.a1	b34.a1.a3	sp|Q9BXP5-4|SRRT_HUMAN Isoform 4 of Serrate RNA effector molecule homolog OS=Homo sapiens GN=SRRT	-19.17800521850586	9	100.0	6		6		36	0.16666666666666666	0.46779926762206947	5	1
b34	b34.a1	b34.a1.a4	sp|Q9BXP5-5|SRRT_HUMAN Isoform 5 of Serrate RNA effector molecule homolog OS=Homo sapiens GN=SRRT	-19.17800521850586	9	96.0	6		6		34	0.17647058823529413	0.5013107289081733	5	1
b34	b34.a1	b34.a1.a5	sp|Q9BXP5|SRRT_HUMAN Serrate RNA effector molecule homolog OS=Homo sapiens GN=SRRT PE=1 SV=1	-19.17800521850586	9	100.5	6		6		37	0.16216216216216217	0.4526539259467808	5	1
b35	b35.a1	b35.a1.a1	sp|Q15007|FL2D_HUMAN Pre-mRNA-splicing regulator WTAP OS=Homo sapiens GN=WTAP PE=1 SV=2	-35.011940002441406	19	44.099998474121094	6		6		20	0.3	0.9952623149688795	1	1
b36	b36.a1	b36.a1.a1	sp|Q9NZC9|SMAL1_HUMAN SWI/SNF-related matrix-associated actin-dependent regulator of chromatin subfamily A-like protein 1 OS=Homo sapiens GN=SMARCAL1 PE=1 SV=1	-22.79241943359375	8	105.69999694824219	6		6		46	0.13043478260869565	0.35031403786987303	1	1
b37	b37.a1	b37.a1.a1	sp|O00571-2|DDX3X_HUMAN Isoform 2 of ATP-dependent RNA helicase DDX3X OS=Homo sapiens GN=DDX3X	-30.181760787963867	12	71.19999694824219	6		6		32	0.1875	0.5399265260594921	2	1
b37	b37.a1	b37.a1.a2	sp|O00571|DDX3X_HUMAN ATP-dependent RNA helicase DDX3X OS=Homo sapiens GN=DDX3X PE=1 SV=3	-30.181760787963867	12	73.0999984741211	6		6		33	0.18181818181818182	0.5199110829529336	2	1
b38	b38.a1	b38.a1.a1	sp|Q12906-2|ILF3_HUMAN Isoform 2 of Interleukin enhancer-binding factor 3 OS=Homo sapiens GN=ILF3	-19.00586700439453	10	75.9000015258789	6		6		28	0.21428571428571427	0.637893706954064	7	1
b38	b38.a1	b38.a1.a2	sp|Q12906-3|ILF3_HUMAN Isoform 3 of Interleukin enhancer-binding factor 3 OS=Homo sapiens GN=ILF3	-19.00586700439453	10	82.5999984741211	6		6		28	0.21428571428571427	0.637893706954064	7	1
b38	b38.a1	b38.a1.a3	sp|Q12906-4|ILF3_HUMAN Isoform 4 of Interleukin enhancer-binding factor 3 OS=Homo sapiens GN=ILF3	-19.00586700439453	11	75.4000015258789	6		6		29	0.20689655172413793	0.6102620275609394	7	1
b38	b38.a1	b38.a1.a4	sp|Q12906-5|ILF3_HUMAN Isoform 5 of Interleukin enhancer-binding factor 3 OS=Homo sapiens GN=ILF3	-19.00586700439453	11	74.5	6		6		28	0.21428571428571427	0.637893706954064	7	1
b38	b38.a1	b38.a1.a5	sp|Q12906-6|ILF3_HUMAN Isoform 6 of Interleukin enhancer-binding factor 3 OS=Homo sapiens GN=ILF3	-19.00586700439453	10	76.30000305175781	6		6		29	0.20689655172413793	0.6102620275609394	7	1
b38	b38.a1	b38.a1.a6	sp|Q12906-7|ILF3_HUMAN Isoform 7 of Interleukin enhancer-binding factor 3 OS=Homo sapiens GN=ILF3	-19.00586700439453	8	95.5999984741211	6		6		32	0.1875	0.5399265260594921	7	1
b38	b38.a1	b38.a1.a7	sp|Q12906|ILF3_HUMAN Interleukin enhancer-binding factor 3 OS=Homo sapiens GN=ILF3 PE=1 SV=3	-19.00586700439453	8	95.19999694824219	6		6		31	0.1935483870967742	0.561523006000497	7	1
b39	b39.a1	b39.a1.a1	sp|Q9BSJ2-4|GCP2_HUMAN Isoform 3 of Gamma-tubulin complex component 2 OS=Homo sapiens GN=TUBGCP2	-16.95121955871582	6	105.4000015258789	6		6		47	0.1276595744680851	0.3417128354799117	3	1
b39	b39.a1	b39.a1.a2	sp|Q9BSJ2|GCP2_HUMAN Gamma-tubulin complex component 2 OS=Homo sapiens GN=TUBGCP2 PE=1 SV=2	-16.95121955871582	7	102.30000305175781	6		6		46	0.13043478260869565	0.35031403786987303	3	1
b39	b39.a1	b39.a1.a3	tr|F2Z2B9|F2Z2B9_HUMAN Gamma-tubulin complex component 2 OS=Homo sapiens GN=TUBGCP2 PE=2 SV=1	-16.95121955871582	9	82.4000015258789	6		6		38	0.15789473684210525	0.43844988828766285	3	1
b40	b40.a1	b40.a1.a1	sp|P35527|K1C9_HUMAN Keratin, type I cytoskeletal 9 OS=Homo sapiens GN=KRT9 PE=1 SV=3	-17.611459732055664	8	61.900001525878906	5		4		21	0.23809523809523808	0.7301957388458942	1	1
b41	b41.a1	b41.a1.a1	sp|P05549-5|AP2A_HUMAN Isoform 2 of Transcription factor AP-2-alpha OS=Homo sapiens GN=TFAP2A	-13.398500442504883	13	47.099998474121094	5		5		16	0.3125	1.0535250264571463	4	1
b41	b41.a1	b41.a1.a2	sp|P05549-6|AP2A_HUMAN Isoform 5 of Transcription factor AP-2-alpha OS=Homo sapiens GN=TFAP2A	-13.398500442504883	13	47.29999923706055	5		5		16	0.3125	1.0535250264571463	4	1
b41	b41.a1	b41.a1.a3	sp|P05549|AP2A_HUMAN Transcription factor AP-2-alpha OS=Homo sapiens GN=TFAP2A PE=1 SV=1	-13.398500442504883	13	47.900001525878906	5		5		16	0.3125	1.0535250264571463	4	1
b41	b41.a1	b41.a1.a4	tr|Q96SH1|Q96SH1_HUMAN Transcription factor AP-2 alpha (Activating enhancer binding protein 2 alpha), isoform CRA_c OS=Homo sapiens GN=TFAP2A PE=2 SV=1	-13.398500442504883	12	48.20000076293945	5		5		16	0.3125	1.0535250264571463	4	1
b42	b42.a1	b42.a1.a1	sp|P41091|IF2G_HUMAN Eukaryotic translation initiation factor 2 subunit 3 OS=Homo sapiens GN=EIF2S3 PE=1 SV=3	-20.877849578857422	15	51.0	5		5		16	0.3125	1.0535250264571463	4	1
b42	b42.a1	b42.a1.a2	sp|Q2VIR3-2|IF2GL_HUMAN Isoform 2 of Putative eukaryotic translation initiation factor 2 subunit 3-like protein OS=Homo sapiens GN=EIF2S3L	-20.877849578857422	15	50.400001525878906	5		5		16	0.3125	1.0535250264571463	4	1
b42	b42.a1	b42.a1.a3	sp|Q2VIR3|IF2GL_HUMAN Putative eukaryotic translation initiation factor 2 subunit 3-like protein OS=Homo sapiens GN=EIF2S3L PE=5 SV=2	-20.877849578857422	15	51.099998474121094	5		5		16	0.3125	1.0535250264571463	4	1
b42	b42.a1	b42.a1.a4	tr|F8W810|F8W810_HUMAN Uncharacterized protein OS=Homo sapiens PE=2 SV=1	-20.877849578857422	15	50.400001525878906	5		5		16	0.3125	1.0535250264571463	4	1
b43	b43.a1	b43.a1.a1	sp|Q04837|SSBP_HUMAN Single-stranded DNA-binding protein, mitochondrial OS=Homo sapiens GN=SSBP1 PE=1 SV=1	-16.790489196777344	41	17.200000762939453	5		5		8	0.625	3.2169650342858223	1	1
b44	b44.a1	b44.a1.a1	sp|Q96T60|PNKP_HUMAN Bifunctional polynucleotide phosphatase/kinase OS=Homo sapiens GN=PNKP PE=1 SV=1	-18.305360794067383	10	56.900001525878906	5		5		27	0.18518518518518517	0.53174046370208	2	1
b44	b44.a1	b44.a1.a2	tr|M0R3C8|M0R3C8_HUMAN Bifunctional polynucleotide phosphatase/kinase OS=Homo sapiens GN=PNKP PE=4 SV=1	-18.305360794067383	12	49.20000076293945	5		5		24	0.20833333333333334	0.6155980984398741	2	1
b45	b45.a1	b45.a1.a1	sp|P15927-2|RFA2_HUMAN Isoform 2 of Replication protein A 32 kDa subunit OS=Homo sapiens GN=RPA2	-16.740833282470703	24	30.100000381469727	5		5		7	0.7142857142857143	4.179474679231212	3	1
b45	b45.a1	b45.a1.a2	sp|P15927-3|RFA2_HUMAN Isoform 3 of Replication protein A 32 kDa subunit OS=Homo sapiens GN=RPA2	-16.740833282470703	18	38.70000076293945	5		5		10	0.5	2.1622776601683795	3	1
b45	b45.a1	b45.a1.a3	sp|P15927|RFA2_HUMAN Replication protein A 32 kDa subunit OS=Homo sapiens GN=RPA2 PE=1 SV=1	-16.740833282470703	25	29.100000381469727	5		5		7	0.7142857142857143	4.179474679231212	3	1
b46	b46.a1	b46.a1.a1	sp|P04406-2|G3P_HUMAN Isoform 2 of Glyceraldehyde-3-phosphate dehydrogenase OS=Homo sapiens GN=GAPDH	-19.578245162963867	25	31.399999618530273	5		5		12	0.4166666666666667	1.6101572156825368	1	1
b47	b47.a1	b47.a1.a1	sp|P35244|RFA3_HUMAN Replication protein A 14 kDa subunit OS=Homo sapiens GN=RPA3 PE=1 SV=1	-13.721063613891602	28	13.5	5		3		7	0.7142857142857143	4.179474679231212	1	1
b48	b48.a1	b48.a1.a1	sp|Q9NYB0|TE2IP_HUMAN Telomeric repeat-binding factor 2-interacting protein 1 OS=Homo sapiens GN=TERF2IP PE=1 SV=1	-15.564506530761719	14	44.099998474121094	4		4		20	0.2	0.5848931924611136	1	1
b49	b49.a1	b49.a1.a1	sp|O60264|SMCA5_HUMAN SWI/SNF-related matrix-associated actin-dependent regulator of chromatin subfamily A member 5 OS=Homo sapiens GN=SMARCA5 PE=1 SV=1	-16.628477096557617	5	121.69999694824219	4		4		50	0.08	0.20226443461741295	1	1
b50	b50.a1	b50.a1.a1	sp|P17844|DDX5_HUMAN Probable ATP-dependent RNA helicase DDX5 OS=Homo sapiens GN=DDX5 PE=1 SV=1	-10.490938186645508	6	69.0	4		4		26	0.15384615384615385	0.4251026703029981	3	1
b50	b50.a1	b50.a1.a2	tr|B4DLW8|B4DLW8_HUMAN Probable ATP-dependent RNA helicase DDX5 OS=Homo sapiens GN=DDX5 PE=2 SV=1	-10.490938186645508	8	60.400001525878906	4		4		24	0.16666666666666666	0.46779926762206947	3	1
b50	b50.a1	b50.a1.a3	tr|J3KTA4|J3KTA4_HUMAN Probable ATP-dependent RNA helicase DDX5 OS=Homo sapiens GN=DDX5 PE=4 SV=1	-10.490938186645508	6	68.9000015258789	4		4		26	0.15384615384615385	0.4251026703029981	3	1
b51	b51.a1	b51.a1.a1	sp|Q96T88-2|UHRF1_HUMAN Isoform 2 of E3 ubiquitin-protein ligase UHRF1 OS=Homo sapiens GN=UHRF1	-13.351152420043945	4	90.9000015258789	4		4		37	0.10810810810810811	0.2826498305280605	2	1
b51	b51.a1	b51.a1.a2	sp|Q96T88|UHRF1_HUMAN E3 ubiquitin-protein ligase UHRF1 OS=Homo sapiens GN=UHRF1 PE=1 SV=1	-13.351152420043945	5	89.5999984741211	4		4		37	0.10810810810810811	0.2826498305280605	2	1
b52	b52.a1	b52.a1.a1	sp|P54098|DPOG1_HUMAN DNA polymerase subunit gamma-1 OS=Homo sapiens GN=POLG PE=1 SV=1	-12.337656021118164	4	139.3000030517578	4		4		51	0.0784313725490196	0.19792981071052118	1	1
b53	b53.a1	b53.a1.a1	sp|Q9BY77|PDIP3_HUMAN Polymerase delta-interacting protein 3 OS=Homo sapiens GN=POLDIP3 PE=1 SV=2	-9.267171859741211	13	46.0	4		4		21	0.19047619047619047	0.5505157798326246	1	1
b54	b54.a1	b54.a1.a1	sp|P20042|IF2B_HUMAN Eukaryotic translation initiation factor 2 subunit 2 OS=Homo sapiens GN=EIF2S2 PE=1 SV=2	-10.830913543701172	11	38.29999923706055	4		4		18	0.2222222222222222	0.6681005372000588	1	1
b55	b55.a1	b55.a1.a1	sp|P60709|ACTB_HUMAN Actin, cytoplasmic 1 OS=Homo sapiens GN=ACTB PE=1 SV=1	-14.612276077270508	12	41.599998474121094	4		4		15	0.26666666666666666	0.8478497974222909	9	1
b55	b55.a1	b55.a1.a2	sp|P62736|ACTA_HUMAN Actin, aortic smooth muscle OS=Homo sapiens GN=ACTA2 PE=1 SV=1	-14.612276077270508	12	41.900001525878906	4		4		15	0.26666666666666666	0.8478497974222909	9	1
b55	b55.a1	b55.a1.a3	sp|P63261|ACTG_HUMAN Actin, cytoplasmic 2 OS=Homo sapiens GN=ACTG1 PE=1 SV=1	-14.612276077270508	12	41.70000076293945	4		4		15	0.26666666666666666	0.8478497974222909	9	1
b55	b55.a1	b55.a1.a4	sp|P63267|ACTH_HUMAN Actin, gamma-enteric smooth muscle OS=Homo sapiens GN=ACTG2 PE=1 SV=1	-14.612276077270508	12	41.79999923706055	4		4		15	0.26666666666666666	0.8478497974222909	9	1
b55	b55.a1	b55.a1.a5	sp|P68032|ACTC_HUMAN Actin, alpha cardiac muscle 1 OS=Homo sapiens GN=ACTC1 PE=1 SV=1	-14.612276077270508	12	41.900001525878906	4		4		15	0.26666666666666666	0.8478497974222909	9	1
b55	b55.a1	b55.a1.a6	sp|P68133|ACTS_HUMAN Actin, alpha skeletal muscle OS=Homo sapiens GN=ACTA1 PE=1 SV=1	-14.612276077270508	12	41.900001525878906	4		4		15	0.26666666666666666	0.8478497974222909	9	1
b55	b55.a1	b55.a1.a7	tr|A6NL76|A6NL76_HUMAN Actin, alpha skeletal muscle OS=Homo sapiens GN=ACTA1 PE=2 SV=2	-14.612276077270508	15	32.20000076293945	4		4		13	0.3076923076923077	1.0309176209047357	9	1
b55	b55.a1	b55.a1.a8	tr|Q5T8M7|Q5T8M7_HUMAN Actin, alpha skeletal muscle OS=Homo sapiens GN=ACTA1 PE=2 SV=1	-14.612276077270508	13	37.70000076293945	4		4		13	0.3076923076923077	1.0309176209047357	9	1
b55	b55.a1	b55.a1.a9	tr|Q5T8M8|Q5T8M8_HUMAN Actin, alpha skeletal muscle OS=Homo sapiens GN=ACTA1 PE=2 SV=1	-14.612276077270508	15	31.899999618530273	4		4		13	0.3076923076923077	1.0309176209047357	9	1
b56	b56.a1	b56.a1.a1	sp|Q06330-2|SUH_HUMAN Isoform APCR-1 of Recombining binding protein suppressor of hairless OS=Homo sapiens GN=RBPJ	-21.27714729309082	11	47.099998474121094	4		4		15	0.26666666666666666	0.8478497974222909	3	1
b56	b56.a1	b56.a1.a2	sp|Q06330-5|SUH_HUMAN Isoform 5 of Recombining binding protein suppressor of hairless OS=Homo sapiens GN=RBPJ	-21.27714729309082	10	51.79999923706055	4		4		17	0.23529411764705882	0.7190722018585745	3	1
b56	b56.a1	b56.a1.a3	sp|Q06330-6|SUH_HUMAN Isoform 6 of Recombining binding protein suppressor of hairless OS=Homo sapiens GN=RBPJ	-21.27714729309082	10	54.29999923706055	4		4		17	0.23529411764705882	0.7190722018585745	3	1
b57	b57.a1	b57.a1.a1	sp|O95785|WIZ_HUMAN Protein Wiz OS=Homo sapiens GN=WIZ PE=1 SV=2	-7.686470031738281	1	178.39999389648438	3		3		63	0.047619047619047616	0.11588399250774839	4	1
b57	b57.a1	b57.a1.a2	tr|B3KVH1|B3KVH1_HUMAN Protein Wiz OS=Homo sapiens GN=WIZ PE=2 SV=1	-7.686470031738281	3	89.19999694824219	3		3		38	0.07894736842105263	0.1993539462092342	4	1
b57	b57.a1	b57.a1.a3	tr|B7ZM82|B7ZM82_HUMAN Protein Wiz OS=Homo sapiens GN=WIZ PE=2 SV=1	-7.686470031738281	3	102.80000305175781	3		3		43	0.06976744186046512	0.17426858345092833	4	1
b57	b57.a1	b57.a1.a4	tr|M0QXA7|M0QXA7_HUMAN Protein Wiz OS=Homo sapiens GN=WIZ PE=4 SV=1	-7.686470031738281	3	103.0999984741211	3		3		43	0.06976744186046512	0.17426858345092833	4	1
b58	b58.a1	b58.a1.a1	sp|P05386|RLA1_HUMAN 60S acidic ribosomal protein P1 OS=Homo sapiens GN=RPLP1 PE=1 SV=1	-13.36168098449707	32	11.399999618530273	3		3		2	1.5	30.622776601683793	1	1
b59	b59.a1	b59.a1.a1	sp|P50750-2|CDK9_HUMAN Isoform 2 of Cyclin-dependent kinase 9 OS=Homo sapiens GN=CDK9	-11.188425064086914	6	53.20000076293945	3		3		18	0.16666666666666666	0.46779926762206947	2	1
b59	b59.a1	b59.a1.a2	sp|P50750|CDK9_HUMAN Cyclin-dependent kinase 9 OS=Homo sapiens GN=CDK9 PE=1 SV=3	-11.188425064086914	8	42.70000076293945	3		3		17	0.17647058823529413	0.5013107289081733	2	1
b60	b60.a1	b60.a1.a1	sp|P35269|T2FA_HUMAN General transcription factor IIF subunit 1 OS=Homo sapiens GN=GTF2F1 PE=1 SV=2	-7.271581172943115	8	58.099998474121094	3		3		16	0.1875	0.5399265260594921	3	1
b60	b60.a1	b60.a1.a2	tr|E7EUG6|E7EUG6_HUMAN General transcription factor IIF subunit 1 OS=Homo sapiens GN=GTF2F1 PE=2 SV=1	-7.271581172943115	9	48.400001525878906	3		3		14	0.21428571428571427	0.637893706954064	3	1
b60	b60.a1	b60.a1.a3	tr|M0QXD6|M0QXD6_HUMAN General transcription factor IIF subunit 1 (Fragment) OS=Homo sapiens GN=GTF2F1 PE=4 SV=1	-7.271581172943115	9	48.5	3		3		14	0.21428571428571427	0.637893706954064	3	1
b61	b61.a1	b61.a1.a1	sp|Q13426-2|XRCC4_HUMAN Isoform 2 of DNA repair protein XRCC4 OS=Homo sapiens GN=XRCC4	-14.060980796813965	10	37.900001525878906	3		3		16	0.1875	0.5399265260594921	3	1
b61	b61.a1	b61.a1.a2	sp|Q13426-3|XRCC4_HUMAN Isoform 3 of DNA repair protein XRCC4 OS=Homo sapiens GN=XRCC4	-14.060980796813965	10	35.29999923706055	3		3		13	0.23076923076923078	0.7012542798525889	3	1
b61	b61.a1	b61.a1.a3	sp|Q13426|XRCC4_HUMAN DNA repair protein XRCC4 OS=Homo sapiens GN=XRCC4 PE=1 SV=2	-14.060980796813965	10	38.20000076293945	3		3		16	0.1875	0.5399265260594921	3	1
b62	b62.a1	b62.a1.a1	sp|Q7L014|DDX46_HUMAN Probable ATP-dependent RNA helicase DDX46 OS=Homo sapiens GN=DDX46 PE=1 SV=2	-9.195860862731934	3	117.19999694824219	3		3		43	0.06976744186046512	0.17426858345092833	1	1
b63	b63.a1	b63.a1.a1	sp|P35659|DEK_HUMAN Protein DEK OS=Homo sapiens GN=DEK PE=1 SV=1	-9.307611465454102	9	42.599998474121094	3		3		17	0.17647058823529413	0.5013107289081733	1	1
b64	b64.a1	b64.a1.a1	sp|P05387|RLA2_HUMAN 60S acidic ribosomal protein P2 OS=Homo sapiens GN=RPLP2 PE=1 SV=1	-18.166215896606445	50	11.600000381469727	3		3		5	0.6	2.9810717055349722	1	1
b65	b65.a1	b65.a1.a1	sp|P11142-2|HSP7C_HUMAN Isoform 2 of Heat shock cognate 71 kDa protein OS=Homo sapiens GN=HSPA8	-12.602755546569824	8	53.400001525878906	3		3		18	0.16666666666666666	0.46779926762206947	4	1
b65	b65.a1	b65.a1.a2	sp|P11142|HSP7C_HUMAN Heat shock cognate 71 kDa protein OS=Homo sapiens GN=HSPA8 PE=1 SV=1	-12.602755546569824	6	70.80000305175781	3		3		25	0.12	0.318256738556407	4	1
b65	b65.a1	b65.a1.a3	tr|E9PKE3|E9PKE3_HUMAN Heat shock cognate 71 kDa protein OS=Homo sapiens GN=HSPA8 PE=2 SV=1	-12.602755546569824	6	68.69999694824219	3		3		24	0.125	0.33352143216332397	4	1
b65	b65.a1	b65.a1.a4	tr|E9PLF4|E9PLF4_HUMAN Heat shock cognate 71 kDa protein (Fragment) OS=Homo sapiens GN=HSPA8 PE=2 SV=1	-12.602755546569824	22	20.299999237060547	3		3		11	0.2727272727272727	0.8738174228603839	4	1
b66	b66.a1	b66.a1.a1	sp|Q12905|ILF2_HUMAN Interleukin enhancer-binding factor 2 OS=Homo sapiens GN=ILF2 PE=1 SV=2	-9.362890243530273	10	42.900001525878906	3		3		11	0.2727272727272727	0.8738174228603839	1	1
b67	b67.a1	b67.a1.a1	sp|P29372-2|3MG_HUMAN Isoform 2 of DNA-3-methyladenine glycosylase OS=Homo sapiens GN=MPG	-11.68327522277832	14	32.099998474121094	3		3		14	0.21428571428571427	0.637893706954064	5	1
b67	b67.a1	b67.a1.a2	sp|P29372-4|3MG_HUMAN Isoform 3 of DNA-3-methyladenine glycosylase OS=Homo sapiens GN=MPG	-11.68327522277832	14	32.099998474121094	3		3		14	0.21428571428571427	0.637893706954064	5	1
b67	b67.a1	b67.a1.a3	sp|P29372-5|3MG_HUMAN Isoform 4 of DNA-3-methyladenine glycosylase OS=Homo sapiens GN=MPG	-11.68327522277832	14	30.700000762939453	3		3		14	0.21428571428571427	0.637893706954064	5	1
b67	b67.a1	b67.a1.a4	sp|P29372|3MG_HUMAN DNA-3-methyladenine glycosylase OS=Homo sapiens GN=MPG PE=1 SV=3	-11.68327522277832	14	32.79999923706055	3		3		15	0.2	0.5848931924611136	5	1
b67	b67.a1	b67.a1.a5	tr|A2IDA3|A2IDA3_HUMAN DNA-3-methyladenine glycosylase (Fragment) OS=Homo sapiens GN=MPG PE=2 SV=1	-11.68327522277832	16	27.200000762939453	3		3		11	0.2727272727272727	0.8738174228603839	5	1
b68	b68.a1	b68.a1.a1	sp|P04908|H2A1B_HUMAN Histone H2A type 1-B/E OS=Homo sapiens GN=HIST1H2AB PE=1 SV=2	-4.686554431915283	21	14.100000381469727	3		2		4	0.75	4.623413251903491	10	1
b68	b68.a1	b68.a1.a2	sp|P0C0S8|H2A1_HUMAN Histone H2A type 1 OS=Homo sapiens GN=HIST1H2AG PE=1 SV=2	-4.686554431915283	21	14.0	3		2		4	0.75	4.623413251903491	10	1
b68	b68.a1	b68.a1.a3	sp|P20671|H2A1D_HUMAN Histone H2A type 1-D OS=Homo sapiens GN=HIST1H2AD PE=1 SV=2	-4.686554431915283	21	14.0	3		2		4	0.75	4.623413251903491	10	1
b68	b68.a1	b68.a1.a4	sp|Q16777|H2A2C_HUMAN Histone H2A type 2-C OS=Homo sapiens GN=HIST2H2AC PE=1 SV=4	-4.686554431915283	21	13.899999618530273	3		2		4	0.75	4.623413251903491	10	1
b68	b68.a1	b68.a1.a5	sp|Q6FI13|H2A2A_HUMAN Histone H2A type 2-A OS=Homo sapiens GN=HIST2H2AA3 PE=1 SV=3	-4.686554431915283	21	14.0	3		2		4	0.75	4.623413251903491	10	1
b68	b68.a1	b68.a1.a6	sp|Q7L7L0|H2A3_HUMAN Histone H2A type 3 OS=Homo sapiens GN=HIST3H2A PE=1 SV=3	-4.686554431915283	21	14.0	3		2		4	0.75	4.623413251903491	10	1
b68	b68.a1	b68.a1.a7	sp|Q93077|H2A1C_HUMAN Histone H2A type 1-C OS=Homo sapiens GN=HIST1H2AC PE=1 SV=3	-4.686554431915283	21	14.0	3		2		4	0.75	4.623413251903491	10	1
b68	b68.a1	b68.a1.a8	sp|Q96KK5|H2A1H_HUMAN Histone H2A type 1-H OS=Homo sapiens GN=HIST1H2AH PE=1 SV=3	-4.686554431915283	21	13.800000190734863	3		2		4	0.75	4.623413251903491	10	1
b68	b68.a1	b68.a1.a9	sp|Q99878|H2A1J_HUMAN Histone H2A type 1-J OS=Homo sapiens GN=HIST1H2AJ PE=1 SV=3	-4.686554431915283	21	13.899999618530273	3		2		4	0.75	4.623413251903491	10	1
b68	b68.a1	b68.a1.b10	sp|Q9BTM1|H2AJ_HUMAN Histone H2A.J OS=Homo sapiens GN=H2AFJ PE=1 SV=1	-4.686554431915283	21	13.899999618530273	3		2		4	0.75	4.623413251903491	10	1
b69	b69.a1	b69.a1.a1	sp|P80217-2|IN35_HUMAN Isoform 2 of Interferon-induced 35 kDa protein OS=Homo sapiens GN=IFI35	-12.101274490356445	9	31.700000762939453	3		2		14	0.21428571428571427	0.637893706954064	2	1
b69	b69.a1	b69.a1.a2	sp|P80217|IN35_HUMAN Interferon-induced 35 kDa protein OS=Homo sapiens GN=IFI35 PE=1 SV=5	-12.101274490356445	9	31.399999618530273	3		2		14	0.21428571428571427	0.637893706954064	2	1
b70	b70.a1	b70.a1.a1	sp|Q6PJT7-2|ZC3HE_HUMAN Isoform 2 of Zinc finger CCCH domain-containing protein 14 OS=Homo sapiens GN=ZC3H14	-6.1260986328125	2	82.5999984741211	2		2		36	0.05555555555555555	0.13646366638572482	9	1
b70	b70.a1	b70.a1.a2	sp|Q6PJT7-3|ZC3HE_HUMAN Isoform 3 of Zinc finger CCCH domain-containing protein 14 OS=Homo sapiens GN=ZC3H14	-6.1260986328125	3	65.30000305175781	2		2		31	0.06451612903225806	0.16015530173997172	9	1
b70	b70.a1	b70.a1.a3	sp|Q6PJT7-4|ZC3HE_HUMAN Isoform 4 of Zinc finger CCCH domain-containing protein 14 OS=Homo sapiens GN=ZC3H14	-6.1260986328125	3	64.4000015258789	2		2		30	0.06666666666666667	0.1659144011798317	9	1
b70	b70.a1	b70.a1.a4	sp|Q6PJT7-5|ZC3HE_HUMAN Isoform 5 of Zinc finger CCCH domain-containing protein 14 OS=Homo sapiens GN=ZC3H14	-6.1260986328125	2	79.9000015258789	2		2		36	0.05555555555555555	0.13646366638572482	9	1
b70	b70.a1	b70.a1.a5	sp|Q6PJT7-9|ZC3HE_HUMAN Isoform 9 of Zinc finger CCCH domain-containing protein 14 OS=Homo sapiens GN=ZC3H14	-6.1260986328125	2	82.19999694824219	2		2		36	0.05555555555555555	0.13646366638572482	9	1
b70	b70.a1	b70.a1.a6	sp|Q6PJT7|ZC3HE_HUMAN Zinc finger CCCH domain-containing protein 14 OS=Homo sapiens GN=ZC3H14 PE=1 SV=1	-6.1260986328125	2	82.69999694824219	2		2		36	0.05555555555555555	0.13646366638572482	9	1
b70	b70.a1	b70.a1.a7	tr|G3V256|G3V256_HUMAN Zinc finger CCCH domain-containing protein 14 OS=Homo sapiens GN=ZC3H14 PE=2 SV=1	-6.1260986328125	3	68.19999694824219	2		2		31	0.06451612903225806	0.16015530173997172	9	1
b70	b70.a1	b70.a1.a8	tr|G3V5I6|G3V5I6_HUMAN Zinc finger CCCH domain-containing protein 14 OS=Homo sapiens GN=ZC3H14 PE=2 SV=1	-6.1260986328125	4	47.599998474121094	2		2		23	0.08695652173913043	0.22167734899679203	9	1
b70	b70.a1	b70.a1.a9	tr|H0YJA2|H0YJA2_HUMAN Zinc finger CCCH domain-containing protein 14 (Fragment) OS=Homo sapiens GN=ZC3H14 PE=4 SV=1	-6.1260986328125	3	73.0999984741211	2		2		32	0.0625	0.15478198468945825	9	1
b71	b71.a1	b71.a1.a1	sp|P15408|FOSL2_HUMAN Fos-related antigen 2 OS=Homo sapiens GN=FOSL2 PE=1 SV=1	-6.575118541717529	10	35.099998474121094	2		2		11	0.18181818181818182	0.5199110829529336	1	1
b72	b72.a1	b72.a1.a1	sp|Q8NFW8-2|NEUA_HUMAN Isoform 2 of N-acylneuraminate cytidylyltransferase OS=Homo sapiens GN=CMAS	-4.010550022125244	8	29.5	2		2		10	0.2	0.5848931924611136	2	1
b72	b72.a1	b72.a1.a2	sp|Q8NFW8|NEUA_HUMAN N-acylneuraminate cytidylyltransferase OS=Homo sapiens GN=CMAS PE=1 SV=2	-4.010550022125244	5	48.29999923706055	2		2		19	0.10526315789473684	0.2742749857031337	2	1
b73	b73.a1	b73.a1.a1	sp|Q9ULW0|TPX2_HUMAN Targeting protein for Xklp2 OS=Homo sapiens GN=TPX2 PE=1 SV=2	-4.605197906494141	2	85.5	2		2		34	0.058823529411764705	0.14504756993828183	2	1
b73	b73.a1	b73.a1.a2	tr|Q96RR5|Q96RR5_HUMAN Hepatocellular carcinoma-associated antigen 90 OS=Homo sapiens GN=HCA90 PE=2 SV=1	-4.605197906494141	2	89.19999694824219	2		2		36	0.05555555555555555	0.13646366638572482	2	1
b74	b74.a1	b74.a1.a1	sp|P09651-2|ROA1_HUMAN Isoform A1-A of Heterogeneous nuclear ribonucleoprotein A1 OS=Homo sapiens GN=HNRNPA1	-9.307153701782227	8	34.099998474121094	2		2		14	0.14285714285714285	0.3894954943731377	5	1
b74	b74.a1	b74.a1.a2	sp|P09651-3|ROA1_HUMAN Isoform 2 of Heterogeneous nuclear ribonucleoprotein A1 OS=Homo sapiens GN=HNRNPA1	-9.307153701782227	10	29.299999237060547	2		2		12	0.16666666666666666	0.46779926762206947	5	1
b74	b74.a1	b74.a1.a3	sp|P09651|ROA1_HUMAN Heterogeneous nuclear ribonucleoprotein A1 OS=Homo sapiens GN=HNRNPA1 PE=1 SV=5	-9.307153701782227	7	38.599998474121094	2		2		14	0.14285714285714285	0.3894954943731377	5	1
b74	b74.a1	b74.a1.a4	tr|F8W6I7|F8W6I7_HUMAN Heterogeneous nuclear ribonucleoprotein A1 OS=Homo sapiens GN=HNRNPA1 PE=2 SV=2	-9.307153701782227	9	33.099998474121094	2		2		14	0.14285714285714285	0.3894954943731377	5	1
b74	b74.a1	b74.a1.a5	tr|H0YH80|H0YH80_HUMAN Heterogeneous nuclear ribonucleoprotein A1 (Fragment) OS=Homo sapiens GN=HNRNPA1 PE=2 SV=1	-9.307153701782227	14	19.399999618530273	2		2		8	0.25	0.7782794100389228	5	1
b75	b75.a1	b75.a1.a1	sp|Q9HCE5|MET14_HUMAN Methyltransferase-like protein 14 OS=Homo sapiens GN=METTL14 PE=1 SV=2	-7.690370082855225	4	52.0	2		2		13	0.15384615384615385	0.4251026703029981	1	1
b76	b76.a1	b76.a1.a1	sp|P19447|ERCC3_HUMAN TFIIH basal transcription factor complex helicase XPB subunit OS=Homo sapiens GN=ERCC3 PE=1 SV=1	-6.716699123382568	2	89.0999984741211	2		2		38	0.05263157894736842	0.12883789168468907	2	1
b76	b76.a1	b76.a1.a2	tr|G3V1S1|G3V1S1_HUMAN Excision repair cross-complementing rodent repair deficiency, complementation group 3 (Xeroderma pigmentosum group B complementing), isoform CRA_b OS=Homo sapiens GN=ERCC3 PE=2 SV=1	-6.716699123382568	2	81.80000305175781	2		2		37	0.05405405405405406	0.13254131515281187	2	1
b77	b77.a1	b77.a1.a1	sp|P10412|H14_HUMAN Histone H1.4 OS=Homo sapiens GN=HIST1H1E PE=1 SV=2	-11.871601104736328	10	21.799999237060547	2		2		4	0.5	2.1622776601683795	3	1
b77	b77.a1	b77.a1.a2	sp|P16402|H13_HUMAN Histone H1.3 OS=Homo sapiens GN=HIST1H1D PE=1 SV=2	-11.871601104736328	10	22.299999237060547	2		2		4	0.5	2.1622776601683795	3	1
b77	b77.a1	b77.a1.a3	sp|P16403|H12_HUMAN Histone H1.2 OS=Homo sapiens GN=HIST1H1C PE=1 SV=2	-11.871601104736328	10	21.299999237060547	2		2		4	0.5	2.1622776601683795	3	1
b78	b78.a1	b78.a1.a1	sp|P62805|H4_HUMAN Histone H4 OS=Homo sapiens GN=HIST1H4A PE=1 SV=2	-4.744727611541748	21	11.300000190734863	2		2		5	0.4	1.5118864315095801	1	1
b79	b79.a1	b79.a1.a1	sp|Q86U44|MTA70_HUMAN N6-adenosine-methyltransferase 70 kDa subunit OS=Homo sapiens GN=METTL3 PE=1 SV=2	-10.329754829406738	4	64.30000305175781	2		2		26	0.07692307692307693	0.19377664171443643	3	1
b79	b79.a1	b79.a1.a2	tr|B4DTN4|B4DTN4_HUMAN N6-adenosine-methyltransferase 70 kDa subunit OS=Homo sapiens GN=METTL3 PE=2 SV=1	-10.329754829406738	9	27.5	2		2		11	0.18181818181818182	0.5199110829529336	3	1
b79	b79.a1	b79.a1.a3	tr|F5H6D8|F5H6D8_HUMAN N6-adenosine-methyltransferase 70 kDa subunit OS=Homo sapiens GN=METTL3 PE=2 SV=1	-10.329754829406738	10	26.200000762939453	2		2		10	0.2	0.5848931924611136	3	1
b80	b80.a1	b80.a1.a1	sp|Q9H2U1-2|DHX36_HUMAN Isoform 2 of Probable ATP-dependent RNA helicase DHX36 OS=Homo sapiens GN=DHX36	-10.488116264343262	2	113.0	2		2		43	0.046511627906976744	0.11304219326752252	5	1
b80	b80.a1	b80.a1.a2	sp|Q9H2U1-3|DHX36_HUMAN Isoform 3 of Probable ATP-dependent RNA helicase DHX36 OS=Homo sapiens GN=DHX36	-10.488116264343262	2	111.30000305175781	2		2		42	0.047619047619047616	0.11588399250774839	5	1
b80	b80.a1	b80.a1.a3	sp|Q9H2U1|DHX36_HUMAN Probable ATP-dependent RNA helicase DHX36 OS=Homo sapiens GN=DHX36 PE=1 SV=2	-10.488116264343262	2	114.5999984741211	2		2		43	0.046511627906976744	0.11304219326752252	5	1
b80	b80.a1	b80.a1.a4	tr|E7EWK3|E7EWK3_HUMAN Probable ATP-dependent RNA helicase DHX36 (Fragment) OS=Homo sapiens GN=DHX36 PE=2 SV=1	-10.488116264343262	3	91.30000305175781	2		2		33	0.06060606060606061	0.1497569953977358	5	1
b80	b80.a1	b80.a1.a5	tr|F5GZS0|F5GZS0_HUMAN Probable ATP-dependent RNA helicase DHX36 OS=Homo sapiens GN=DHX36 PE=2 SV=1	-10.488116264343262	2	112.9000015258789	2		2		43	0.046511627906976744	0.11304219326752252	5	1
b81	b81.a1	b81.a1.a1	sp|O60814|H2B1K_HUMAN Histone H2B type 1-K OS=Homo sapiens GN=HIST1H2BK PE=1 SV=3	-6.649752140045166	20	13.800000190734863	2		2		5	0.4	1.5118864315095801	16	1
b81	b81.a1	b81.a1.a2	sp|P06899|H2B1J_HUMAN Histone H2B type 1-J OS=Homo sapiens GN=HIST1H2BJ PE=1 SV=3	-6.649752140045166	20	13.800000190734863	2		2		5	0.4	1.5118864315095801	16	1
b81	b81.a1	b81.a1.a3	sp|P23527|H2B1O_HUMAN Histone H2B type 1-O OS=Homo sapiens GN=HIST1H2BO PE=1 SV=3	-6.649752140045166	20	13.800000190734863	2		2		5	0.4	1.5118864315095801	16	1
b81	b81.a1	b81.a1.a4	sp|P33778|H2B1B_HUMAN Histone H2B type 1-B OS=Homo sapiens GN=HIST1H2BB PE=1 SV=2	-6.649752140045166	20	13.899999618530273	2		2		5	0.4	1.5118864315095801	16	1
b81	b81.a1	b81.a1.a5	sp|P57053|H2BFS_HUMAN Histone H2B type F-S OS=Homo sapiens GN=H2BFS PE=1 SV=2	-6.649752140045166	20	13.899999618530273	2		2		5	0.4	1.5118864315095801	16	1
b81	b81.a1	b81.a1.a6	sp|P58876|H2B1D_HUMAN Histone H2B type 1-D OS=Homo sapiens GN=HIST1H2BD PE=1 SV=2	-6.649752140045166	20	13.899999618530273	2		2		5	0.4	1.5118864315095801	16	1
b81	b81.a1	b81.a1.a7	sp|P62807|H2B1C_HUMAN Histone H2B type 1-C/E/F/G/I OS=Homo sapiens GN=HIST1H2BC PE=1 SV=4	-6.649752140045166	20	13.800000190734863	2		2		5	0.4	1.5118864315095801	16	1
b81	b81.a1	b81.a1.a8	sp|Q16778|H2B2E_HUMAN Histone H2B type 2-E OS=Homo sapiens GN=HIST2H2BE PE=1 SV=3	-6.649752140045166	20	13.800000190734863	2		2		5	0.4	1.5118864315095801	16	1
b81	b81.a1	b81.a1.a9	sp|Q5QNW6-2|H2B2F_HUMAN Isoform 2 of Histone H2B type 2-F OS=Homo sapiens GN=HIST2H2BF	-6.649752140045166	19	14.800000190734863	2		2		6	0.3333333333333333	1.1544346900318838	16	1
b81	b81.a1	b81.a1.b10	sp|Q5QNW6|H2B2F_HUMAN Histone H2B type 2-F OS=Homo sapiens GN=HIST2H2BF PE=1 SV=3	-6.649752140045166	20	13.800000190734863	2		2		5	0.4	1.5118864315095801	16	1
b81	b81.a1	b81.a1.b11	sp|Q8N257|H2B3B_HUMAN Histone H2B type 3-B OS=Homo sapiens GN=HIST3H2BB PE=1 SV=3	-6.649752140045166	20	13.800000190734863	2		2		5	0.4	1.5118864315095801	16	1
b81	b81.a1	b81.a1.b12	sp|Q93079|H2B1H_HUMAN Histone H2B type 1-H OS=Homo sapiens GN=HIST1H2BH PE=1 SV=3	-6.649752140045166	20	13.800000190734863	2		2		5	0.4	1.5118864315095801	16	1
b81	b81.a1	b81.a1.b13	sp|Q99877|H2B1N_HUMAN Histone H2B type 1-N OS=Homo sapiens GN=HIST1H2BN PE=1 SV=3	-6.649752140045166	20	13.800000190734863	2		2		5	0.4	1.5118864315095801	16	1
b81	b81.a1	b81.a1.b14	sp|Q99879|H2B1M_HUMAN Histone H2B type 1-M OS=Homo sapiens GN=HIST1H2BM PE=1 SV=3	-6.649752140045166	20	13.899999618530273	2		2		5	0.4	1.5118864315095801	16	1
b81	b81.a1	b81.a1.b15	sp|Q99880|H2B1L_HUMAN Histone H2B type 1-L OS=Homo sapiens GN=HIST1H2BL PE=1 SV=3	-6.649752140045166	20	13.899999618530273	2		2		5	0.4	1.5118864315095801	16	1
b81	b81.a1	b81.a1.b16	tr|B4DR52|B4DR52_HUMAN Histone H2B OS=Homo sapiens GN=HIST2H2BF PE=2 SV=1	-6.649752140045166	15	18.0	2		2		7	0.2857142857142857	0.9306977288832501	16	1
b82	b82.a1	b82.a1.a1	sp|Q9UHX1-2|PUF60_HUMAN Isoform 2 of Poly(U)-binding-splicing factor PUF60 OS=Homo sapiens GN=PUF60	-6.585026741027832	7	58.0	2		2		23	0.08695652173913043	0.22167734899679203	6	1
b82	b82.a1	b82.a1.a2	sp|Q9UHX1-3|PUF60_HUMAN Isoform 3 of Poly(U)-binding-splicing factor PUF60 OS=Homo sapiens GN=PUF60	-6.585026741027832	7	55.599998474121094	2		2		21	0.09523809523809523	0.24519708473503288	6	1
b82	b82.a1	b82.a1.a3	sp|Q9UHX1-4|PUF60_HUMAN Isoform 4 of Poly(U)-binding-splicing factor PUF60 OS=Homo sapiens GN=PUF60	-6.585026741027832	8	53.900001525878906	2		2		22	0.09090909090909091	0.23284673944206613	6	1
b82	b82.a1	b82.a1.a4	sp|Q9UHX1-5|PUF60_HUMAN Isoform 5 of Poly(U)-binding-splicing factor PUF60 OS=Homo sapiens GN=PUF60	-6.585026741027832	7	57.0	2		2		22	0.09090909090909091	0.23284673944206613	6	1
b82	b82.a1	b82.a1.a5	sp|Q9UHX1-6|PUF60_HUMAN Isoform 6 of Poly(U)-binding-splicing factor PUF60 OS=Homo sapiens GN=PUF60	-6.585026741027832	7	55.29999923706055	2		2		23	0.08695652173913043	0.22167734899679203	6	1
b82	b82.a1	b82.a1.a6	sp|Q9UHX1|PUF60_HUMAN Poly(U)-binding-splicing factor PUF60 OS=Homo sapiens GN=PUF60 PE=1 SV=1	-6.585026741027832	7	59.70000076293945	2		2		22	0.09090909090909091	0.23284673944206613	6	1
b83	b83.a1	b83.a1.a1	sp|P12956|XRCC6_HUMAN X-ray repair cross-complementing protein 6 OS=Homo sapiens GN=XRCC6 PE=1 SV=2	-7.306272983551025	3	69.69999694824219	2		2		26	0.07692307692307693	0.19377664171443643	2	1
b83	b83.a1	b83.a1.a2	tr|B1AHC9|B1AHC9_HUMAN X-ray repair cross-complementing protein 6 OS=Homo sapiens GN=XRCC6 PE=2 SV=1	-7.306272983551025	3	64.0999984741211	2		2		24	0.08333333333333333	0.21152765862858836	2	1
b84	b84.a1	b84.a1.a1	sp|P24468-2|COT2_HUMAN Isoform 2 of COUP transcription factor 2 OS=Homo sapiens GN=NR2F2	-4.774690628051758	6	31.399999618530273	2		2		13	0.15384615384615385	0.4251026703029981	3	1
b84	b84.a1	b84.a1.a2	sp|P24468-3|COT2_HUMAN Isoform 3 of COUP transcription factor 2 OS=Homo sapiens GN=NR2F2	-4.774690628051758	6	29.100000381469727	2		2		11	0.18181818181818182	0.5199110829529336	3	1
b84	b84.a1	b84.a1.a3	sp|P24468|COT2_HUMAN COUP transcription factor 2 OS=Homo sapiens GN=NR2F2 PE=1 SV=1	-4.774690628051758	4	45.5	2		2		17	0.11764705882352941	0.31113393742156426	3	1
b85	b85.a1	b85.a1.a1	sp|Q15233|NONO_HUMAN Non-POU domain-containing octamer-binding protein OS=Homo sapiens GN=NONO PE=1 SV=4	-6.759950637817383	6	54.099998474121094	2		2		18	0.1111111111111111	0.2915496650148839	2	1
b85	b85.a1	b85.a1.a2	tr|C9JYS8|C9JYS8_HUMAN Non-POU domain-containing octamer-binding protein (Fragment) OS=Homo sapiens GN=NONO PE=2 SV=1	-6.759950637817383	12	29.5	2		2		10	0.2	0.5848931924611136	2	1
b86	b86.a1	b86.a1.a1	sp|Q53GS9|SNUT2_HUMAN U4/U6.U5 tri-snRNP-associated protein 2 OS=Homo sapiens GN=USP39 PE=1 SV=2	-5.630784034729004	4	65.19999694824219	2		2		24	0.08333333333333333	0.21152765862858836	2	1
b86	b86.a1	b86.a1.a2	tr|B9A018|B9A018_HUMAN U4/U6.U5 tri-snRNP-associated protein 2 OS=Homo sapiens GN=USP39 PE=2 SV=1	-5.630784034729004	4	61.900001525878906	2		2		24	0.08333333333333333	0.21152765862858836	2	1
b87	b87.a1	b87.a1.a1	sp|Q08211|DHX9_HUMAN ATP-dependent RNA helicase A OS=Homo sapiens GN=DHX9 PE=1 SV=4	-7.9186530113220215	1	140.6999969482422	2		2		49	0.04081632653061224	0.09854114198755815	1	1
b88	b88.a1	b88.a1.a1	sp|O60341-2|KDM1A_HUMAN Isoform 2 of Lysine-specific histone demethylase 1A OS=Homo sapiens GN=KDM1A	-9.207608222961426	5	95.0	2		2		33	0.06060606060606061	0.1497569953977358	3	1
b88	b88.a1	b88.a1.a2	sp|O60341|KDM1A_HUMAN Lysine-specific histone demethylase 1A OS=Homo sapiens GN=KDM1A PE=1 SV=2	-9.207608222961426	5	92.69999694824219	2		2		33	0.06060606060606061	0.1497569953977358	3	1
b88	b88.a1	b88.a1.a3	tr|F6S0T5|F6S0T5_HUMAN Lysine-specific histone demethylase 1A OS=Homo sapiens GN=KDM1A PE=2 SV=1	-9.207608222961426	5	95.0	2		2		33	0.06060606060606061	0.1497569953977358	3	1
b89	b89.a1	b89.a1.a1	sp|P17535|JUND_HUMAN Transcription factor jun-D OS=Homo sapiens GN=JUND PE=1 SV=3	-11.815308570861816	10	35.099998474121094	2		2		10	0.2	0.5848931924611136	1	1
b90	b90.a1	b90.a1.a1	sp|Q14103-2|HNRPD_HUMAN Isoform 2 of Heterogeneous nuclear ribonucleoprotein D0 OS=Homo sapiens GN=HNRNPD	-7.1864190101623535	5	36.20000076293945	2		2		10	0.2	0.5848931924611136	10	1
b90	b90.a1	b90.a1.a2	sp|Q14103-3|HNRPD_HUMAN Isoform 3 of Heterogeneous nuclear ribonucleoprotein D0 OS=Homo sapiens GN=HNRNPD	-7.1864190101623535	6	32.70000076293945	2		2		12	0.16666666666666666	0.46779926762206947	10	1
b90	b90.a1	b90.a1.a3	sp|Q14103-4|HNRPD_HUMAN Isoform 4 of Heterogeneous nuclear ribonucleoprotein D0 OS=Homo sapiens GN=HNRNPD	-7.1864190101623535	6	30.600000381469727	2		2		11	0.18181818181818182	0.5199110829529336	10	1
b90	b90.a1	b90.a1.a4	sp|Q14103|HNRPD_HUMAN Heterogeneous nuclear ribonucleoprotein D0 OS=Homo sapiens GN=HNRNPD PE=1 SV=1	-7.1864190101623535	5	38.29999923706055	2		2		11	0.18181818181818182	0.5199110829529336	10	1
b90	b90.a1	b90.a1.a5	tr|B4DTC3|B4DTC3_HUMAN Heterogeneous nuclear ribonucleoprotein D0 OS=Homo sapiens GN=HNRNPD PE=2 SV=1	-7.1864190101623535	6	33.5	2		2		10	0.2	0.5848931924611136	10	1
b90	b90.a1	b90.a1.a6	tr|D6RAF8|D6RAF8_HUMAN Heterogeneous nuclear ribonucleoprotein D0 (Fragment) OS=Homo sapiens GN=HNRNPD PE=2 SV=1	-7.1864190101623535	9	23.0	2		2		7	0.2857142857142857	0.9306977288832501	10	1
b90	b90.a1	b90.a1.a7	tr|D6RBQ9|D6RBQ9_HUMAN Heterogeneous nuclear ribonucleoprotein D0 (Fragment) OS=Homo sapiens GN=HNRNPD PE=2 SV=1	-7.1864190101623535	12	15.5	2		2		4	0.5	2.1622776601683795	10	1
b90	b90.a1	b90.a1.a8	tr|D6RF44|D6RF44_HUMAN Heterogeneous nuclear ribonucleoprotein D0 (Fragment) OS=Homo sapiens GN=HNRNPD PE=2 SV=1	-7.1864190101623535	17	12.600000381469727	2		2		5	0.4	1.5118864315095801	10	1
b90	b90.a1	b90.a1.a9	tr|H0Y8G5|H0Y8G5_HUMAN Heterogeneous nuclear ribonucleoprotein D0 (Fragment) OS=Homo sapiens GN=HNRNPD PE=2 SV=1	-7.1864190101623535	7	29.600000381469727	2		2		10	0.2	0.5848931924611136	10	1
b90	b90.a1	b90.a1.b10	tr|H0YA96|H0YA96_HUMAN Heterogeneous nuclear ribonucleoprotein D0 (Fragment) OS=Homo sapiens GN=HNRNPD PE=4 SV=1	-7.1864190101623535	9	23.700000762939453	2		2		10	0.2	0.5848931924611136	10	1
b91	b91.a1	b91.a1.a1	sp|Q12800-2|TFCP2_HUMAN Isoform 2 of Alpha-globin transcription factor CP2 OS=Homo sapiens GN=TFCP2	-10.392544746398926	6	51.20000076293945	2		2		14	0.14285714285714285	0.3894954943731377	5	1
b91	b91.a1	b91.a1.a2	sp|Q12800-3|TFCP2_HUMAN Isoform 3 of Alpha-globin transcription factor CP2 OS=Homo sapiens GN=TFCP2	-10.392544746398926	6	51.29999923706055	2		2		14	0.14285714285714285	0.3894954943731377	5	1
b91	b91.a1	b91.a1.a3	sp|Q12800-4|TFCP2_HUMAN Isoform 4 of Alpha-globin transcription factor CP2 OS=Homo sapiens GN=TFCP2	-10.392544746398926	5	57.099998474121094	2		2		16	0.125	0.33352143216332397	5	1
b91	b91.a1	b91.a1.a4	sp|Q12800|TFCP2_HUMAN Alpha-globin transcription factor CP2 OS=Homo sapiens GN=TFCP2 PE=1 SV=2	-10.392544746398926	5	57.099998474121094	2		2		16	0.125	0.33352143216332397	5	1
b91	b91.a1	b91.a1.a5	tr|F8VWL0|F8VWL0_HUMAN Alpha-globin transcription factor CP2 (Fragment) OS=Homo sapiens GN=TFCP2 PE=2 SV=1	-10.392544746398926	7	43.79999923706055	2		2		13	0.15384615384615385	0.4251026703029981	5	1

## Sheet: peptides
MS Sample :	DaPR130924_VB107_O1934.m
Group ID	Peptide ID	SequenceLI	Modifs	Charge	MH+ theo	Number of subgroups	Subgroup ids	Number of spectra
a1	pepa1a1	AEPVEVVAPR		2	1066.589599609375	1	a1.a1	2
a1	pepa1a2	AESSDKIYR	A1:+42.01057	2	1110.54296875	1	a1.a1	1
a1	pepa1a3	AIMVQSPMFDGK		2	1323.64404296875	1	a1.a1	1
a1	pepa1a4	AMIEKIGGK		2	946.5394287109375	1	a1.a1	1
a1	pepa1a5	AMVEYEIDIQK	M2:+15.99491	2	1354.65625	1	a1.a1	2
a1	pepa1a6	AQNDIIWNIK		2	1214.6531982421875	1	a1.a1	1
a1	pepa1a7	AQNDIIWNIKDEIK		2	1699.90185546875	1	a1.a1	3
a1	pepa1a8	AQNDIIWNIKDEIKK		2	1827.9967041015625	1	a1.a1	1
a1	pepa1a9	ASADKPISNMK		2	1161.59375	1	a1.a1	1
a1	pepa1b10	ASADKPISNMK	M10:+15.99491	2	1177.588623046875	1	a1.a1	1
a1	pepa1b11	ATTHNAYDIEVIDIFK		2	1849.9334716796875	1	a1.a1	2
a1	pepa1b12	AVNSSASADKPISNMK		2	1619.80615234375	1	a1.a1	1
a1	pepa1b13	AVNSSASADKPISNMK	M15:+15.99491	2	1635.8011474609375	1	a1.a1	2
a1	pepa1b14	AVSQGSSDSQIIDISNR		2	1776.8726806640625	1	a1.a1	1
a1	pepa1b15	AYDIEVIDIFK		2	1325.69921875	1	a1.a1	1
a1	pepa1b16	DGFSEIR		2	823.3948974609375	1	a1.a1	1
a1	pepa1b17	DIEVIDIFK		2	1091.5987548828125	1	a1.a1	1
a1	pepa1b18	DPIDVNYEK		2	1092.521240234375	1	a1.a1	1
a1	pepa1b19	DSEEAEIIR		2	1061.5113525390625	1	a1.a1	4
a1	pepa1b20	DSSKDPIDVNYEK		2	1509.7071533203125	1	a1.a1	1
a1	pepa1b21	DVEVDGFSEIR		2	1265.6011962890625	1	a1.a1	1
a1	pepa1b22	EDAIEHFMK	M8:+15.99491 - E1:-18.01056	2	1117.4986572265625	1	a1.a1	1
a1	pepa1b23	EDAIEHFMK	M8:+15.99491	2	1135.50927734375	1	a1.a1	1
a1	pepa1b24	EEIGFRPEYSASQIK	E1:-18.01056	2	1735.8653564453125	1	a1.a1	1
a1	pepa1b25	EEIGFRPEYSASQIK		2	1753.8759765625	1	a1.a1	1
a1	pepa1b26	EIIIFNKQQVPSGESAIIDR		3	2257.218994140625	1	a1.a1	1
a1	pepa1b27	FAGIISQGIR		2	1061.610595703125	1	a1.a1	1
a1	pepa1b28	FIQDVSASTK		2	1095.5684814453125	1	a1.a1	1
a1	pepa1b29	FYPIEIDYGQDEEAVK		2	1915.8963623046875	1	a1.a1	3
a1	pepa1b30	FYTIIPHDFGMK		2	1468.7298583984375	1	a1.a1	1
a1	pepa1b31	FYTIIPHDFGMK	M11:+15.99491	2	1484.7247314453125	1	a1.a1	1
a1	pepa1b32	GDEVDGVDEVAK		2	1232.564453125	1	a1.a1	2
a1	pepa1b33	GFSIIATEDKEAIK		2	1521.8162841796875	1	a1.a1	1
a1	pepa1b34	GFSIIATEDKEAIKK		2	1649.9112548828125	1	a1.a1	1
a1	pepa1b35	GGAAVDPDSGIEHSAH		2	1519.6776123046875	1	a1.a1	2
a1	pepa1b36	GGAAVDPDSGIEHSAHVIEK		2	1988.9676513671875	1	a1.a1	2
a1	pepa1b37	GGKVFSATIGIVDIVK		2	1603.9422607421875	1	a1.a1	1
a1	pepa1b38	GGSDDSSKDPIDVNYEK		2	1825.80908203125	1	a1.a1	4
a1	pepa1b39	GIYFADMVSK		2	1130.5555419921875	1	a1.a1	2
a1	pepa1b40	GIYFADMVSK	M7:+15.99491	2	1146.5504150390625	1	a1.a1	3
a1	pepa1b41	GNAWHSK		2	799.385009765625	1	a1.a1	1
a1	pepa1b42	GQDGIGSKAEK		2	1089.553955078125	1	a1.a1	1
a1	pepa1b43	HPDVEVDGFSEIR		2	1499.712890625	1	a1.a1	4
a1	pepa1b44	IAHIISPWGAEVK		2	1420.7950439453125	1	a1.a1	1
a1	pepa1b45	IAPPEAPVTGYMF		2	1392.687255859375	1	a1.a1	1
a1	pepa1b46	IAPPEAPVTGYMFGK		3	1577.8037109375	1	a1.a1	1
a1	pepa1b47	IAPPEAPVTGYMFGK	M12:+15.99491	3	1593.798583984375	1	a1.a1	1
a1	pepa1b48	IEQMPSKED	M4:+15.99491	2	1092.4881591796875	1	a1.a1	1
a1	pepa1b49	IEQMPSKEDAIEHFMK		2	1932.9197998046875	1	a1.a1	2
a1	pepa1b50	IEQMPSKEDAIEHFMK	M15:+15.99491	2	1948.9146728515625	1	a1.a1	4
a1	pepa1b51	IEQMPSKEDAIEHFMK	M4:+15.99491 - M15:+15.99491	3	1964.9095458984375	1	a1.a1	1
a1	pepa1b52	IFPPETSASVAATPPPSTASAPAAVNSSASADKPISNMK		3	3767.8798828125	1	a1.a1	1
a1	pepa1b53	IGDFAAEYAK		2	1084.5313720703125	1	a1.a1	1
a1	pepa1b54	IGGKITGTANK		2	1059.6160888671875	1	a1.a1	1
a1	pepa1b55	IIDISNR		2	830.4735107421875	1	a1.a1	1
a1	pepa1b56	IIWHGSR		2	868.4791870117188	1	a1.a1	1
a1	pepa1b57	IQIIEDDK		2	973.5205078125	1	a1.a1	1
a1	pepa1b58	KAMVEYEIDIQK		2	1466.75634765625	1	a1.a1	2
a1	pepa1b59	KAMVEYEIDIQK	M3:+15.99491	3	1482.7513427734375	1	a1.a1	1
a1	pepa1b60	KFYPIEIDYGQDEEAVK		2	2043.991455078125	1	a1.a1	3
a1	pepa1b61	KFYPIEIDYGQDEEAVKK		3	2172.08642578125	1	a1.a1	1
a1	pepa1b62	KGDEVDGVDEVAK		2	1360.6595458984375	1	a1.a1	3
a1	pepa1b63	KGFSIIATEDK		2	1208.652587890625	1	a1.a1	1
a1	pepa1b64	KPPIINNAD		2	981.5368041992188	1	a1.a1	1
a1	pepa1b65	KPPIINNADSVQAK		3	1494.827880859375	1	a1.a1	4
a1	pepa1b66	KPVQDIIK		2	940.5830078125	1	a1.a1	1
a1	pepa1b67	MAIMVQSPMFD	M9:+15.99491	2	1285.5628662109375	1	a1.a1	1
a1	pepa1b68	MAIMVQSPMFDGK		2	1454.6844482421875	1	a1.a1	1
a1	pepa1b69	MAIMVQSPMFDGK	M4:+15.99491	2	1470.679443359375	1	a1.a1	3
a1	pepa1b70	MAIMVQSPMFDGK	M4:+15.99491 - M9:+15.99491	2	1486.67431640625	1	a1.a1	3
a1	pepa1b71	MAIMVQSPMFDGK	M1:+15.99491 - M4:+15.99491 - M9:+15.99491	2	1502.669189453125	1	a1.a1	2
a1	pepa1b72	MIFDVESMK	M1:+15.99491	2	1115.5115966796875	1	a1.a1	1
a1	pepa1b73	MIFDVESMK	M1:+15.99491 - M8:+15.99491	2	1131.5064697265625	1	a1.a1	2
a1	pepa1b74	MIFDVESMKK	M8:+15.99491	2	1243.6064453125	1	a1.a1	2
a1	pepa1b75	MVDPEKPQIGMIDR		2	1628.8138427734375	1	a1.a1	1
a1	pepa1b76	MVDPEKPQIGMIDR	M11:+15.99491	2	1644.808837890625	1	a1.a1	2
a1	pepa1b77	MVDPEKPQIGMIDR	M1:+15.99491 - M11:+15.99491	2	1660.8037109375	1	a1.a1	2
a1	pepa1b78	NAYDIEVIDIFK		2	1439.7420654296875	1	a1.a1	1
a1	pepa1b79	NFAGIISQGIR		2	1175.653564453125	1	a1.a1	1
a1	pepa1b80	NREEIGFR		2	1020.5225219726562	1	a1.a1	1
a1	pepa1b81	NREEIGFRPEYSASQIK		3	2024.02001953125	1	a1.a1	1
a1	pepa1b82	NTHATTHNAYD		2	1244.529541015625	1	a1.a1	1
a1	pepa1b83	NTHATTHNAYDIEVIDIFK		3	2202.0830078125	1	a1.a1	2
a1	pepa1b84	PHDFGMK	M6:+15.99491	2	847.3770751953125	1	a1.a1	1
a1	pepa1b85	PIDVNYEK		2	977.4943237304688	1	a1.a1	2
a1	pepa1b86	PIINNADSVQAK		2	1269.68017578125	1	a1.a1	2
a1	pepa1b87	PPEAPVTGYMFGK		2	1393.6824951171875	1	a1.a1	1
a1	pepa1b88	PPEAPVTGYMFGK	M10:+15.99491	2	1409.6773681640625	1	a1.a1	1
a1	pepa1b89	PVEVVAPR		2	866.5098876953125	1	a1.a1	1
a1	pepa1b90	PVQDIIK		2	812.4880981445312	1	a1.a1	2
a1	pepa1b91	QIQAAYSIISEVQQAVSQGSSDSQIIDISNR	Q1:-17.02655	3	3318.645263671875	1	a1.a1	1
a1	pepa1b92	QQVPSGESAIIDR	Q1:-17.02655	2	1382.6915283203125	1	a1.a1	1
a1	pepa1b93	QQVPSGESAIIDR		2	1399.718017578125	1	a1.a1	1
a1	pepa1b94	RKGDEVDGVDEVAK		2	1516.7606201171875	1	a1.a1	4
a1	pepa1b95	RPEYSASQIK		2	1178.6168212890625	1	a1.a1	1
a1	pepa1b96	RQIQAAY		2	849.4581909179688	1	a1.a1	1
a1	pepa1b97	SATIGIVDIVK		2	1115.66748046875	1	a1.a1	1
a1	pepa1b98	SDDSSKDPIDVNYEK		3	1711.76611328125	1	a1.a1	1
a1	pepa1b99	SIISEVQQAVSQGSSDSQIIDISNR		3	2661.3330078125	1	a1.a1	1
a1	pepa1c100	SIQEIFIAH		2	1057.568115234375	1	a1.a1	3
a1	pepa1c101	SIQEIFIAHIISPWGAEVK		3	2138.164794921875	1	a1.a1	1
a1	pepa1c102	SSASADKPISNMK	M12:+15.99491	2	1351.652587890625	1	a1.a1	1
a1	pepa1c103	SSKDPIDVNYEK		2	1394.68017578125	1	a1.a1	1
a1	pepa1c104	TAEAGGVTGKGQDGIGSK		2	1632.8192138671875	1	a1.a1	2
a1	pepa1c105	TGNAWHSK		2	900.4326782226562	1	a1.a1	2
a1	pepa1c106	THATTHNAYDIEVIDIFK		3	2088.0400390625	1	a1.a1	1
a1	pepa1c107	TIGDFAAEYAKSNR		2	1542.755126953125	1	a1.a1	1
a1	pepa1c108	TIIPHDFGMK	M9:+15.99491	2	1174.5928955078125	1	a1.a1	1
a1	pepa1c109	TTNFAGIISQGIR		3	1377.7489013671875	1	a1.a1	1
a1	pepa1c110	VEVDGFSEIR		2	1150.5743408203125	1	a1.a1	1
a1	pepa1c111	VFSATIGIVDIVK		2	1361.8043212890625	1	a1.a1	6
a1	pepa1c112	VPHWYHF		2	985.4683227539062	1	a1.a1	1
a1	pepa1c113	VSQGSSDSQIIDISNR		2	1705.8355712890625	1	a1.a1	1
a1	pepa1c114	VVDRDSEEAEIIR		2	1530.7762451171875	1	a1.a1	1
a1	pepa1c115	VVSEDFIQDVSASTK		2	1624.806884765625	1	a1.a1	7
a1	pepa1c116	YFADMVSK		2	960.4500122070312	1	a1.a1	1
a2	pepa2a1	AAQAPSSFQIIYDIK		2	1651.869384765625	1	a2.a1	1
a2	pepa2a2	APAEIINGK		2	912.5153198242188	1	a2.a1	1
a2	pepa2a3	ASFITPVPGGVGPMTVAMIMQSTVESAK		3	2806.419189453125	1	a2.a1	1
a2	pepa2a4	AYIQENIEIVEK		2	1448.7635498046875	1	a2.a1	1
a2	pepa2a5	DAIKPNIMQTIEGTPVFVHAGPFAN		3	2667.3603515625	1	a2.a1	1
a2	pepa2a6	DDSNIYINVK		2	1180.5849609375	1	a2.a1	1
a2	pepa2a7	DVDGITSINAGR		2	1217.612548828125	1	a2.a1	1
a2	pepa2a8	EIGIISEEVEIYGETK		2	1808.916748046875	1	a2.a1	1
a2	pepa2a9	EQVPGFTPR		2	1030.531982421875	1	a2.a1	1
a2	pepa2b10	GAIAIAQAVQR		2	1097.6429443359375	1	a2.a1	1
a2	pepa2b11	GDIIVVATGQPEMVK		2	1556.835693359375	1	a2.a1	1
a2	pepa2b12	GDIIVVATGQPEMVK	M13:+15.99491	2	1572.83056640625	1	a2.a1	1
a2	pepa2b13	GEPVSAEDIGVSGAITVIMK		2	1973.0263671875	1	a2.a1	2
a2	pepa2b14	GEPVSAEDIGVSGAITVIMK	M19:+15.99491	2	1989.02099609375	1	a2.a1	1
a2	pepa2b15	IAHGNSSIIADR		2	1253.66015625	1	a2.a1	2
a2	pepa2b16	IAIIQVGNR		2	983.60009765625	1	a2.a1	1
a2	pepa2b17	IDIDPETITWQR		2	1486.754150390625	1	a2.a1	1
a2	pepa2b18	IFHEITQTDK		2	1231.6322021484375	1	a2.a1	2
a2	pepa2b19	IVGPEGFVVTEAGFGADIGMEK		2	2223.1005859375	1	a2.a1	2
a2	pepa2b20	IVGPEGFVVTEAGFGADIGMEK	M20:+15.99491	3	2239.095458984375	1	a2.a1	2
a2	pepa2b21	IYGADDIEIIPEAQHK		2	1811.91796875	1	a2.a1	1
a2	pepa2b22	KVVGDVAYDEAK		2	1293.6689453125	1	a2.a1	1
a2	pepa2b23	MFGIPVVVAVNAFK		2	1491.839599609375	1	a2.a1	1
a2	pepa2b24	MFGIPVVVAVNAFK	M1:+15.99491	2	1507.8345947265625	1	a2.a1	1
a2	pepa2b25	MHGGGPTVTAGIPIPK		3	1532.8258056640625	1	a2.a1	1
a2	pepa2b26	MHGGGPTVTAGIPIPK	M1:+15.99491	2	1548.8206787109375	1	a2.a1	1
a2	pepa2b27	PTGFIIPIR		2	1013.6146850585938	1	a2.a1	1
a2	pepa2b28	QPSQGPTFGIK	Q1:-17.02655	2	1142.58447265625	1	a2.a1	1
a2	pepa2b29	QPSQGPTFGIK		2	1159.6109619140625	1	a2.a1	1
a2	pepa2b30	TAHIDEEVNK		2	1155.564453125	1	a2.a1	1
a2	pepa2b31	TDPTTITDEEINR		2	1504.7130126953125	1	a2.a1	1
a2	pepa2b32	THISISHNPEQK		2	1390.707763671875	1	a2.a1	1
a2	pepa2b33	TPVPSDIDISR		2	1199.6270751953125	1	a2.a1	1
a2	pepa2b34	TVAMIMQSTVESAK		2	1495.7498779296875	1	a2.a1	1
a2	pepa2b35	VIISAIER		2	900.5516967773438	1	a2.a1	1
a2	pepa2b36	VVGDVAYDEAK		2	1165.573974609375	1	a2.a1	1
a2	pepa2b37	WMIQYNNINIK		2	1436.73583984375	1	a2.a1	1
a2	pepa2b38	WMIQYNNINIK	M2:+15.99491	2	1452.7308349609375	1	a2.a1	1
a2	pepa2b39	YVVVTGITPTPIGEGK		2	1630.905517578125	1	a2.a1	1
a3	pepa3a1	AGGVGINISAASR		2	1172.6385498046875	1	a3.a1	1
a3	pepa3a2	AGPSYSMPVHAAVQMTTEQIK		3	2246.0947265625	1	a3.a1	1
a3	pepa3a3	AGPSYSMPVHAAVQMTTEQIK	M7:+15.99491	3	2262.089599609375	1	a3.a1	1
a3	pepa3a4	ASGFVFTR		2	884.462890625	1	a3.a1	1
a3	pepa3a5	AVIDIESER		2	1031.5372314453125	1	a3.a1	1
a3	pepa3a6	AVSSNGPSGNDTPEEIR		2	1729.7991943359375	1	a3.a1	1
a3	pepa3a7	DPNNPYDK		2	962.4218139648438	1	a3.a1	1
a3	pepa3a8	EIAGAIAYIMDNK		2	1408.7144775390625	1	a3.a1	1
a3	pepa3a9	EYNVNDDSMK		2	1214.499755859375	1	a3.a1	1
a3	pepa3b10	EYNVNDDSMK	M9:+15.99491	2	1230.4947509765625	1	a3.a1	1
a3	pepa3b11	GDSPIHSIR		2	981.5115966796875	1	a3.a1	1
a3	pepa3b12	GKPVIEIPER		2	1137.6630859375	1	a3.a1	1
a3	pepa3b13	IDEGHAIR		2	910.4744873046875	1	a3.a1	1
a3	pepa3b14	IREPAIISK		2	1026.6309814453125	1	a3.a1	1
a3	pepa3b15	ISYPTFFPR		2	1127.5887451171875	1	a3.a1	1
a3	pepa3b16	KPNADEMK		2	932.4509887695312	1	a3.a1	1
a3	pepa3b17	KTDVEERPR		2	1129.596435546875	1	a3.a1	1
a3	pepa3b18	KVFIQHITISDEER		3	1714.9127197265625	1	a3.a1	1
a3	pepa3b19	MSEISSSRPK		2	1121.5623779296875	1	a3.a1	1
a3	pepa3b20	MSEISSSRPK	M1:+15.99491	2	1137.5572509765625	1	a3.a1	1
a3	pepa3b21	NDIYYNTITNFSEK		2	1721.8021240234375	1	a3.a1	1
a3	pepa3b22	PVTMGDEGGIR	M4:+15.99491	2	1147.5416259765625	1	a3.a1	1
a3	pepa3b23	QAIAWMVSR	M6:+15.99491 - Q1:-17.02655	2	1060.5247802734375	1	a3.a1	1
a3	pepa3b24	QDIVITTYNIITHDYGTK	Q1:-17.02655	2	2078.04443359375	1	a3.a1	1
a3	pepa3b25	QDIVITTYNIITHDYGTK		3	2095.071044921875	1	a3.a1	1
a3	pepa3b26	SDMEWTSSSK		2	1157.4783935546875	1	a3.a1	1
a3	pepa3b27	TAVQYIESSDSEEIETSEIPQK		2	2483.16796875	1	a3.a1	1
a3	pepa3b28	THEMEPAEAIETPIIPHQK		3	2171.08056640625	1	a3.a1	1
a3	pepa3b29	TIGFNIESGWGSGR		2	1480.71826171875	1	a3.a1	1
a3	pepa3b30	TIQRPVTMGDEGGIR		3	1629.838134765625	1	a3.a1	2
a3	pepa3b31	TITAIAVIITNFHDGRPIPIER		3	2447.377197265625	1	a3.a1	1
a3	pepa3b32	VFIQHITISDEER		2	1586.8177490234375	1	a3.a1	1
a3	pepa3b33	VIIDEGHAIR		2	1122.626953125	1	a3.a1	1
a3	pepa3b34	VNNVNGNQVGHIK		2	1392.7347412109375	1	a3.a1	1
a3	pepa3b35	YYTGVVNNNEMVAIQR		2	1870.9119873046875	1	a3.a1	1
a3	pepa3b36	YYTGVVNNNEMVAIQR	M11:+15.99491	2	1886.9068603515625	1	a3.a1	1
a4	pepa4a1	AFAYTWFNIQAR		2	1487.743408203125	2	a4.a1 a4.a2	1
a4	pepa4a2	ASPHATPSTIHFPTSPIIQQPGPY		3	2544.28857421875	1	a4.a2	1
a4	pepa4a3	AVKDEIISEKPEVK		3	1584.8846435546875	1	a4.a2	1
a4	pepa4a4	DEIIGEKPEIK		2	1270.6893310546875	1	a4.a4	1
a4	pepa4a5	DPSFIHQQQIR		3	1368.7022705078125	1	a4.a3	1
a4	pepa4a6	DQDMSSPTTMK		2	1240.518798828125	1	a4.a3	1
a4	pepa4a7	DQDMSSPTTMK	M4:+15.99491	2	1256.513671875	1	a4.a3	1
a4	pepa4a8	EDFVISITGK		2	1108.5888671875	1	a4.a1	1
a4	pepa4a9	EDFVITITGK		2	1122.6044921875	1	a4.a4	1
a4	pepa4b10	EDFVITVTGK		2	1108.5888671875	2	a4.a2 a4.a3	1
a4	pepa4b11	IAYDINPASTGIR		2	1390.73291015625	1	a4.a1	1
a4	pepa4b12	IDIVMVIIFK	M5:+15.99491	2	1206.717041015625	4	a4.a1 a4.a2 a4.a3 a4.a4	1
a4	pepa4b13	KPEKPIFSSASPQDSSPR		3	1957.9981689453125	1	a4.a3	1
a4	pepa4b14	NPPGYIEDSFVK		2	1365.6689453125	1	a4.a3	1
a4	pepa4b15	NWTEDMEGGISSPVK		2	1649.748046875	1	a4.a1	1
a4	pepa4b16	NWTEDMEGGISSPVK	M6:+15.99491	2	1665.742919921875	1	a4.a1	1
a4	pepa4b17	PIESTDGER		2	1003.469482421875	4	a4.a1 a4.a2 a4.a3 a4.a4	1
a4	pepa4b18	PIFSSASPQDSSPR		2	1475.712890625	1	a4.a3	1
a4	pepa4b19	PSTSSTSSTK		2	982.4691772460938	1	a4.a2	1
a4	pepa4b20	PVIAVHSGIAR		2	1119.6636962890625	1	a4.a1	2
a4	pepa4b21	RTIPSTSSSGSK		2	1207.6280517578125	1	a4.a1	1
a4	pepa4b22	SFVGIGPR		2	832.468017578125	1	a4.a1	1
a4	pepa4b23	SGVFNVSEIVR		2	1206.6480712890625	1	a4.a3	1
a4	pepa4b24	SPFNSPSPQDSPR		2	1415.6553955078125	1	a4.a1	1
a4	pepa4b25	SPGSGSQSSGWHEVEPGMPSPTTIK		3	2540.172607421875	1	a4.a2	1
a4	pepa4b26	SVEDEMDSPGEEPFYTGQGR		2	2229.924560546875	1	a4.a2	1
a4	pepa4b27	SVEDEMDSPGEEPFYTGQGR	M6:+15.99491	2	2245.91943359375	1	a4.a2	1
a4	pepa4b28	TPPPPSPIPFPTQAIIPPAPSSYFSHPTIR		3	3210.69921875	1	a4.a3	1
a4	pepa4b29	TPVVTGTGPNFSIGEIQGH		2	1910.9610595703125	1	a4.a1	1
a4	pepa4b30	VHNPFIPTPMIPPPPPPPMAR		3	2303.219482421875	1	a4.a2	1
a4	pepa4b31	VHNPFIPTPMIPPPPPPPMAR	M10:+15.99491	3	2319.214599609375	1	a4.a2	1
a4	pepa4b32	VHNPFIPTPMIPPPPPPPMAR	M10:+15.99491 - M19:+15.99491	3	2335.20947265625	1	a4.a2	1
a4	pepa4b33	YPPHINPQDTIK		3	1422.738037109375	1	a4.a3	1
a5	pepa5a1	AEIDDTPMR	M8:+15.99491	2	1063.472900390625	1	a5.a1	1
a5	pepa5a2	CSEGVFIITTTPR	C1:+57.02146 - C1:-17.02655	2	1463.7203369140625	1	a5.a1	1
a5	pepa5a3	DKIESEMEDAYHEHQANIIR		3	2428.1201171875	1	a5.a1	1
a5	pepa5a4	FAQHGTFEYEYSQR		2	1762.7823486328125	1	a5.a1	2
a5	pepa5a5	FATHAAAISVR		2	1143.6273193359375	1	a5.a1	1
a5	pepa5a6	GIVEFASK		2	850.46728515625	1	a5.a1	1
a5	pepa5a7	GMGPGTPAGYGR		2	1120.520751953125	1	a5.a1	1
a5	pepa5a8	GMGPGTPAGYGR	M2:+15.99491	2	1136.5157470703125	1	a5.a1	1
a5	pepa5a9	GPMGPGPGQSGPK		2	1166.562744140625	1	a5.a1	1
a5	pepa5b10	GPMGPGPGQSGPK	M3:+15.99491	2	1182.5576171875	1	a5.a1	1
a5	pepa5b11	IFVGNIPADITEDEFK		2	1807.9117431640625	1	a5.a1	2
a5	pepa5b12	ISDSEGFK		2	882.4207763671875	1	a5.a1	1
a5	pepa5b13	MEEIHNQEMQK		2	1416.625	1	a5.a1	1
a5	pepa5b14	MEEIHNQEMQK	M1:+15.99491	2	1432.619873046875	1	a5.a1	1
a5	pepa5b15	MEEIHNQEMQK	M1:+15.99491 - M9:+15.99491	2	1448.6148681640625	1	a5.a1	1
a5	pepa5b16	MGGGGAMNMGDPYGSGGQK		2	1771.7200927734375	1	a5.a1	1
a5	pepa5b17	MGGGGAMNMGDPYGSGGQK	M9:+15.99491	2	1787.7149658203125	1	a5.a1	2
a5	pepa5b18	MGGGGAMNMGDPYGSGGQK	M7:+15.99491 - M9:+15.99491	2	1803.7099609375	1	a5.a1	2
a5	pepa5b19	MGGGGAMNMGDPYGSGGQK	M1:+15.99491 - M7:+15.99491 - M9:+15.99491	2	1819.704833984375	1	a5.a1	1
a5	pepa5b20	MGYMDPR		2	869.3648071289062	1	a5.a1	1
a5	pepa5b21	PGGGPGISTPGGHPKPPHR		3	1802.9412841796875	1	a5.a1	1
a5	pepa5b22	PVIVEPIEQIDDEDGIPEK		2	2135.07568359375	1	a5.a1	2
a5	pepa5b23	RMEEIHNQEMQK		2	1572.72607421875	1	a5.a1	2
a5	pepa5b24	RMEEIHNQEMQK	M10:+15.99491	3	1588.7210693359375	1	a5.a1	1
a5	pepa5b25	SPPPGMGINQNR	M6:+15.99491	2	1283.616455078125	1	a5.a1	1
a5	pepa5b26	VSNEIIEEAFSQFGPIER		2	2065.024169921875	1	a5.a1	1
a5	pepa5b27	YGEPGEVFINK		2	1252.621337890625	1	a5.a1	1
a6	pepa6a1	AAVWEITGAEFSK		2	1408.7110595703125	1	a6.a1	1
a6	pepa6a2	ADFTVVAGDEGSSTTGGSSEENK		2	2244.974365234375	1	a6.a1	1
a6	pepa6a3	AIDIADMITR		2	1118.5877685546875	1	a6.a1	1
a6	pepa6a4	AIDIADMITR	M7:+15.99491	2	1134.582763671875	1	a6.a1	1
a6	pepa6a5	DIEQGDVSETIR		2	1361.6546630859375	1	a6.a1	1
a6	pepa6a6	DYINEGAMADTADIVVIGAFYGQGSK	M8:+15.99491	3	2721.271728515625	1	a6.a1	1
a6	pepa6a7	DYIPQAFPGGHSMIIDSEVIIIDNK		3	2772.3916015625	1	a6.a1	1
a6	pepa6a8	DYIPQAFPGGHSMIIDSEVIIIDNK	M13:+15.99491	3	2788.38671875	1	a6.a1	1
a6	pepa6a9	EDEQQQAIQDIASR		2	1630.76708984375	1	a6.a1	1
a6	pepa6b10	EQITQHIADISSK		2	1469.7598876953125	1	a6.a1	1
a6	pepa6b11	FIHDNMVEIPNR		2	1484.73193359375	1	a6.a1	1
a6	pepa6b12	FSGFSAKPNNSGEAPSSPTPK		3	2107.009521484375	1	a6.a1	1
a6	pepa6b13	HVIDAIDPNAYEAFK		2	1702.8438720703125	1	a6.a1	1
a6	pepa6b14	IMFSEMK	M2:+15.99491	2	901.4161987304688	1	a6.a1	1
a6	pepa6b15	IMFSEMK	M2:+15.99491 - M6:+15.99491	2	917.4110717773438	1	a6.a1	1
a6	pepa6b16	IQNEIDMVK		2	1089.561279296875	1	a6.a1	1
a6	pepa6b17	ITTTGQVTSPVK		2	1231.689697265625	1	a6.a1	1
a6	pepa6b18	IYYPDFIVPDPK		2	1466.7569580078125	1	a6.a1	1
a6	pepa6b19	KDYINEGAMADTADIVVIGAFYGQGSK	M9:+15.99491	3	2849.366943359375	1	a6.a1	1
a6	pepa6b20	NSGEAPSSPTPK		2	1171.5594482421875	1	a6.a1	1
a6	pepa6b21	PNNSGEAPSSPTPK		2	1382.6551513671875	1	a6.a1	1
a6	pepa6b22	SAKPNNSGEAPSSPTPK		3	1668.8192138671875	1	a6.a1	1
a6	pepa6b23	SEAHTADGISIR		2	1256.6234130859375	1	a6.a1	2
a6	pepa6b24	SIKPVIPHK		2	1018.6411743164062	1	a6.a1	1
a6	pepa6b25	SMIIDSEVIIIDNK		2	1589.845947265625	1	a6.a1	1
a6	pepa6b26	SVEYAMK		2	827.397216796875	1	a6.a1	1
a6	pepa6b27	TGKPIPFGTIGVHK		3	1451.8372802734375	1	a6.a1	1
a6	pepa6b28	VADNPSYNTK		2	1108.52734375	1	a6.a1	1
a6	pepa6b29	VIHNAQEVEK		2	1166.6168212890625	1	a6.a1	1
a6	pepa6b30	VIHNAQEVEKEPGQR		3	1733.893310546875	1	a6.a1	1
a6	pepa6b31	VIIDIFTGVR		2	1132.6728515625	1	a6.a1	1
a6	pepa6b32	VIQEGIEGIVIK		2	1297.77294921875	1	a6.a1	1
a7	pepa7a1	AIIQMVQQFGVDFEK		2	1752.8992919921875	2	a7.a1 a7.a2	1
a7	pepa7a2	DMIIQFISR	M2:+15.99491	2	1138.5928955078125	2	a7.a1 a7.a2	1
a7	pepa7a3	FFISHPAYR		2	1137.5843505859375	2	a7.a1 a7.a2	1
a7	pepa7a4	FPFEIVK		2	879.4979248046875	2	a7.a1 a7.a2	1
a7	pepa7a5	FTDFDEVR		2	1028.46875	2	a7.a1 a7.a2	1
a7	pepa7a6	GISPVPINIR		2	1065.641845703125	2	a7.a1 a7.a2	1
a7	pepa7a7	GMEEIIPIVNK		2	1242.6767578125	2	a7.a1 a7.a2	1
a7	pepa7a8	GMEEIIPIVNK	M2:+15.99491	2	1258.671630859375	2	a7.a1 a7.a2	1
a7	pepa7a9	GPTPGPPIIPVPVGAAASFSAPPIPSR		3	2550.408203125	2	a7.a1 a7.a2	1
a7	pepa7b10	GWITINNISIMK	M11:+15.99491	2	1405.751220703125	2	a7.a1 a7.a2	1
a7	pepa7b11	GYIGVVNR		2	877.489501953125	2	a7.a1 a7.a2	1
a7	pepa7b12	HVFAIFNTEQR		2	1361.696533203125	2	a7.a1 a7.a2	1
a7	pepa7b13	IDIMDEGTDAR		2	1235.5577392578125	2	a7.a1 a7.a2	1
a7	pepa7b14	IEGSGDQVDTIEISGGAR		2	1803.872314453125	2	a7.a1 a7.a2	1
a7	pepa7b15	IQSQIISIEK		2	1158.67333984375	2	a7.a1 a7.a2	1
a7	pepa7b16	NIVDSYVAIINK		2	1348.74755859375	2	a7.a1 a7.a2	1
a7	pepa7b17	QEIEAETDR		2	1090.50146484375	2	a7.a1 a7.a2	1
a7	pepa7b18	SSVIENFVGR		2	1107.5797119140625	2	a7.a1 a7.a2	1
a7	pepa7b19	TGIFTPDIAFEAIVK		2	1621.884033203125	1	a7.a2	1
a7	pepa7b20	TGIFTPDMAFEAIVK		2	1639.8404541015625	1	a7.a1	1
a7	pepa7b21	TGIFTPDMAFEAIVK	M8:+15.99491	2	1655.8353271484375	1	a7.a1	1
a7	pepa7b22	TIMHIMINNTK		2	1315.6865234375	2	a7.a1 a7.a2	1
a7	pepa7b23	VINITIIDIPGITK		2	1509.925537109375	2	a7.a1 a7.a2	1
a7	pepa7b24	VPVGDQPPDIEYQIK		2	1697.8748779296875	2	a7.a1 a7.a2	2
a7	pepa7b25	VYSPHVINITIIDIPGITK		3	2093.200927734375	2	a7.a1 a7.a2	1
a7	pepa7b26	YMIPIDNIK	M2:+15.99491	2	1122.5867919921875	2	a7.a1 a7.a2	1
a8	pepa8a1	AASITSEVFNK		2	1166.6055908203125	1	a8.a1	1
a8	pepa8a2	APGEQTVPAINIQNAFR		2	1825.9559326171875	1	a8.a1	2
a8	pepa8a3	DDIYAEQMER		2	1269.5419921875	1	a8.a1	1
a8	pepa8a4	DDIYAEQMER	M8:+15.99491	2	1285.536865234375	1	a8.a1	1
a8	pepa8a5	DIGFNGAPYR		2	1109.537841796875	1	a8.a1	1
a8	pepa8a6	EEIEFEVPFR		2	1294.6318359375	1	a8.a1	1
a8	pepa8a7	GDKVDIIYNNIK		2	1391.7532958984375	1	a8.a1	1
a8	pepa8a8	HTDVQFYTEVGEITTDIGK		3	2153.0400390625	1	a8.a1	1
a8	pepa8a9	IIFMASK		2	809.4594116210938	1	a8.a1	1
a8	pepa8b10	NFDMVIVYK		2	1128.576171875	1	a8.a1	1
a8	pepa8b11	NIGFGMGIEFR		2	1240.61474609375	1	a8.a1	1
a8	pepa8b12	NIGFGMGIEFR	M6:+15.99491	2	1256.609619140625	1	a8.a1	1
a8	pepa8b13	NISMSVEGDYTYIR		2	1647.7686767578125	1	a8.a1	1
a8	pepa8b14	NISMSVEGDYTYIR	M4:+15.99491	2	1663.7635498046875	1	a8.a1	1
a8	pepa8b15	QDSIVININR	Q1:-17.02655	2	1154.6168212890625	1	a8.a1	1
a8	pepa8b16	QDSIVININR		2	1171.6434326171875	1	a8.a1	1
a8	pepa8b17	TRNEMTAEEK		2	1208.5579833984375	1	a8.a1	1
a8	pepa8b18	VDIIYNNIK		2	1091.6099853515625	1	a8.a1	1
a8	pepa8b19	VMEIVDADEK		2	1148.55078125	1	a8.a1	1
a8	pepa8b20	VMEIVDADEK	M2:+15.99491	2	1164.545654296875	1	a8.a1	1
a8	pepa8b21	YEEEEEQSR		2	1198.486328125	1	a8.a1	1
a8	pepa8b22	YETVIMPVFGIATPFHIATIK		3	2348.272705078125	1	a8.a1	1
a8	pepa8b23	YTEGVQSINWTK		2	1425.7012939453125	1	a8.a1	1
a9	pepa9a1	AIYYIQIHPQEIR		2	1643.8907470703125	1	a9.a1	2
a9	pepa9a2	DPNTYFIVGTAMVYPEEAEPK		2	2371.11669921875	1	a9.a1	1
a9	pepa9a3	EEQMDGTVTIK	M4:+15.99491	2	1266.588623046875	1	a9.a1	1
a9	pepa9a4	EMIGGEIIPR		2	1114.5928955078125	1	a9.a1	1
a9	pepa9a5	EMIGGEIIPR	M2:+15.99491	2	1130.5877685546875	1	a9.a1	1
a9	pepa9a6	ETDDTIVISFVGQTR		2	1680.8443603515625	1	a9.a1	1
a9	pepa9a7	GAVYSMVEFNGK		2	1301.619873046875	1	a9.a1	1
a9	pepa9a8	IAVMEIFR		2	978.5444946289062	1	a9.a1	1
a9	pepa9a9	IAVMEIFRPK		2	1203.6922607421875	1	a9.a1	1
a9	pepa9b10	IEVQDTSGGTTAIR		2	1447.7391357421875	1	a9.a1	1
a9	pepa9b11	IEVQDTSGGTTAIRPSASTQAISSSVSSSK		3	2952.47607421875	1	a9.a1	1
a9	pepa9b12	IFMIIIEK	M3:+15.99491	2	1022.5958862304688	1	a9.a1	1
a9	pepa9b13	MQEVVANIQYDDGSGMK	M1:+15.99491	2	1900.842041015625	1	a9.a1	1
a9	pepa9b14	MQEVVANIQYDDGSGMK	M1:+15.99491 - M16:+15.99491	2	1916.8369140625	1	a9.a1	1
a9	pepa9b15	PSASTQAISSSVSSSK		2	1523.7552490234375	1	a9.a1	1
a9	pepa9b16	QSGESIDIITR	Q1:-17.02655	2	1201.6063232421875	1	a9.a1	1
a9	pepa9b17	SVIIIAYK		2	906.5662841796875	1	a9.a1	1
a9	pepa9b18	SVIIIAYKPMEGNFEEIAR		3	2180.142333984375	1	a9.a1	1
a9	pepa9b19	SYNYVVTAQK	S1:+42.01056	2	1214.6055908203125	1	a9.a1	1
a9	pepa9b20	TYEVSIR		2	867.45751953125	1	a9.a1	1
a9	pepa9b21	VVEEITR		2	845.4730834960938	1	a9.a1	1
a9	pepa9b22	YIIGDMEGR		2	1053.5037841796875	1	a9.a1	1
b10	pepb10a1	AAGPSISHTSGGTQSK		2	1485.7296142578125	1	b10.a1	2
b10	pepb10a2	ATAFNEQVDK		2	1122.54296875	1	b10.a1	1
b10	pepb10a3	ATVMDVKPVDYR		2	1393.71484375	1	b10.a1	1
b10	pepb10a4	ATVMDVKPVDYR	M4:+15.99491	3	1409.709716796875	1	b10.a1	2
b10	pepb10a5	DKNEQAFEEVFQNANFR		3	2085.962890625	1	b10.a1	1
b10	pepb10a6	GWFDAEGQAIDGVSISDIK		2	2007.9661865234375	1	b10.a1	1
b10	pepb10a7	IFSIEIVDESGEIR		2	1606.8326416015625	1	b10.a1	1
b10	pepb10a8	IGNPVPYNEGIGQPQVAPPAPAASPAASSR		3	2913.486083984375	1	b10.a1	1
b10	pepb10a9	NEQAFEEVFQNANFR		2	1842.8409423828125	1	b10.a1	1
b10	pepb10b10	NIYIMDTSGK	M5:+15.99491	2	1157.5511474609375	1	b10.a1	1
b10	pepb10b11	PQPQNGSSGMGSTVSK		2	1561.7279052734375	1	b10.a1	1
b10	pepb10b12	PQPQNGSSGMGSTVSK	M10:+15.99491	2	1577.7227783203125	1	b10.a1	1
b10	pepb10b13	SENIGQGDKPDYFSSVATVVYIR		3	2545.25732421875	1	b10.a1	1
b10	pepb10b14	SGGVGGSNTNWK		2	1163.54443359375	1	b10.a1	1
b10	pepb10b15	VGQISEGAIAAIMQK		2	1515.8204345703125	1	b10.a1	1
b10	pepb10b16	VGQISEGAIAAIMQK	M13:+15.99491	2	1531.8153076171875	1	b10.a1	1
b10	pepb10b17	VIDQQNGIYR		2	1205.627685546875	1	b10.a1	1
b10	pepb10b18	VVIIMEIEVIK	M5:+15.99491	2	1301.7752685546875	1	b10.a1	1
b10	pepb10b19	VVPIASITPYQSK		2	1402.7945556640625	1	b10.a1	1
b10	pepb10b20	VVTATIWGEDADK		2	1404.7010498046875	1	b10.a1	1
b11	pepb11a1	AIIEKPGEISIISY		2	1532.8575439453125	1	b11.a1	1
b11	pepb11a2	EEINSSVAIADTAIEDR		2	1832.8876953125	1	b11.a1	1
b11	pepb11a3	ETEAYFADIIMK	M11:+15.99491	2	1446.6824951171875	1	b11.a1	1
b11	pepb11a4	EVQQTIEEIR		2	1244.6485595703125	1	b11.a1	1
b11	pepb11a5	HIAGINANR		2	965.5280151367188	1	b11.a1	1
b11	pepb11a6	HIGVGMYQHDVSQTIIK		3	1925.9906005859375	1	b11.a1	1
b11	pepb11a7	HIGVGMYQHDVSQTIIK	M6:+15.99491	3	1941.9854736328125	1	b11.a1	1
b11	pepb11a8	IFNDDNTIPFIIR		2	1577.8326416015625	1	b11.a1	1
b11	pepb11a9	IIYNSINDSFK		2	1313.6739501953125	1	b11.a1	1
b11	pepb11b10	IKVEEETSK		2	1062.5682373046875	1	b11.a1	1
b11	pepb11b11	ITIDIIR		2	843.5302734375	1	b11.a1	1
b11	pepb11b12	NAPQISDGSEVVVVK		2	1541.8173828125	1	b11.a1	2
b11	pepb11b13	NGPFINR		2	817.431884765625	1	b11.a1	1
b11	pepb11b14	NKIDTVQTIK		2	1159.66845703125	1	b11.a1	1
b11	pepb11b15	QIIITSPVPGR	Q1:-17.02655	2	1163.6787109375	1	b11.a1	1
b11	pepb11b16	QIIITSPVPGR		2	1180.705322265625	1	b11.a1	1
b11	pepb11b17	TDFDKPDFK		2	1112.5262451171875	1	b11.a1	1
b11	pepb11b18	TFEEIEHVSAPYK		2	1549.753662109375	1	b11.a1	1
b11	pepb11b19	TIMGVDPGYK	M3:+15.99491	2	1096.53466796875	1	b11.a1	1
b11	pepb11b20	VEVQVINIDIPR		2	1394.8006591796875	1	b11.a1	1
b12	pepb12a1	AEGGGGGGRPGAPAAGDGK		2	1538.73095703125	1	b12.a1	2
b12	pepb12a2	ANFESDEVEISYAK		2	1601.7333984375	1	b12.a1	1
b12	pepb12a3	FIEIAAR		2	819.4727172851562	1	b12.a1	1
b12	pepb12a4	GYFEYIEENK		2	1291.58447265625	1	b12.a1	1
b12	pepb12a5	IDIHEVR		2	881.484375	1	b12.a1	1
b12	pepb12a6	IIEQYKEESK		2	1266.657958984375	1	b12.a1	1
b12	pepb12a7	IQAAIDDEEAGGRPAMEPGNGSIDIGGDSAGR		3	3126.439697265625	1	b12.a1	1
b12	pepb12a8	IQAAIDDEEAGGRPAMEPGNGSIDIGGDSAGR	M16:+15.99491	3	3142.4345703125	1	b12.a1	1
b12	pepb12a9	IQNVPIEDR		2	1083.5797119140625	1	b12.a1	1
b12	pepb12b10	MMVAGFK	M1:+15.99491	2	799.384521484375	1	b12.a1	1
b12	pepb12b11	NFIIDQTNVSAAAQR		2	1647.8453369140625	1	b12.a1	1
b12	pepb12b12	NGQDIGVAFK		2	1048.5426025390625	1	b12.a1	1
b12	pepb12b13	PAMEPGNGSIDIGGDSAGR		2	1800.8184814453125	1	b12.a1	1
b12	pepb12b14	PAMEPGNGSIDIGGDSAGR	M3:+15.99491	2	1816.8133544921875	1	b12.a1	1
b12	pepb12b15	SSGPTSIFAVTVAPPGAR		2	1714.9127197265625	1	b12.a1	1
b12	pepb12b16	VSEIKEEIKK		2	1202.699462890625	1	b12.a1	1
b12	pepb12b17	YNIIGTNTIMDK		2	1382.6988525390625	1	b12.a1	1
b12	pepb12b18	YNIIGTNTIMDK	M10:+15.99491	2	1398.69384765625	1	b12.a1	1
b13	pepb13a1	AEEVATFFAK		2	1112.562744140625	1	b13.a1	1
b13	pepb13a2	EITAPDENIPAK		2	1297.663818359375	1	b13.a1	1
b13	pepb13a3	GPVFAPPYEPIPENVK		2	1753.916015625	1	b13.a1	2
b13	pepb13a4	HIQDIMEGITAK		2	1355.698974609375	1	b13.a1	2
b13	pepb13a5	IEVQATDREENK		2	1431.707763671875	1	b13.a1	1
b13	pepb13a6	KIEEEEDGKIK		3	1317.6900634765625	1	b13.a1	1
b13	pepb13a7	MIDHEYTTK		2	1137.52490234375	1	b13.a1	1
b13	pepb13a8	MIDHEYTTK	M1:+15.99491	2	1153.519775390625	1	b13.a1	1
b13	pepb13a9	NIQIFMENK		2	1136.5772705078125	1	b13.a1	1
b13	pepb13b10	QPEDDIFDR	Q1:-17.02655	2	1117.4801025390625	1	b13.a1	1
b13	pepb13b11	SGDHIHNDSQIEADFR	S1:+42.01057	3	1882.8319091796875	1	b13.a1	1
b13	pepb13b12	TYNASITIQQQIK		2	1507.8118896484375	1	b13.a1	1
b13	pepb13b13	VPSPPPGHK		2	915.505126953125	1	b13.a1	2
b13	pepb13b14	YIMINPSSR	M3:+15.99491	2	1096.5460205078125	1	b13.a1	1
b14	pepb14a1	EVDATSPAPSTSSTVK		2	1576.7705078125	1	b14.a1	1
b14	pepb14a2	EVMVINATESFVYEPK		2	1855.9150390625	1	b14.a1	1
b14	pepb14a3	EVMVINATESFVYEPK	M3:+15.99491	2	1871.9100341796875	1	b14.a1	1
b14	pepb14a4	GEFTYYEIQDNTGK		2	1664.7442626953125	1	b14.a1	1
b14	pepb14a5	GIEVINDYHFR		2	1362.6805419921875	1	b14.a1	2
b14	pepb14a6	IKTEPEEVSIEDSAQSDIK		3	2118.04541015625	1	b14.a1	1
b14	pepb14a7	IQIADIMEEK	M7:+15.99491	2	1205.608642578125	1	b14.a1	1
b14	pepb14a8	MNDFMR		2	813.338623046875	1	b14.a1	1
b14	pepb14a9	MREEYDK		2	970.4302978515625	1	b14.a1	1
b14	pepb14b10	QASGNIVYGVFMIHK	M12:+15.99491 - Q1:-17.02655	2	1662.831298828125	1	b14.a1	1
b14	pepb14b11	TEGAEATPGAQK		2	1159.5594482421875	1	b14.a1	1
b14	pepb14b12	TEPEEVSIEDSAQSDIK		2	1876.8662109375	1	b14.a1	1
b14	pepb14b13	TPQMPPTTPSSSFFTK	M4:+15.99491	2	1769.8419189453125	1	b14.a1	1
b14	pepb14b14	TTIYEIQDDR		2	1253.6011962890625	1	b14.a1	1
b14	pepb14b15	VSEEQTQPPSPAGAGMSTAMGR	M16:+15.99491 - M20:+15.99491	3	2220.986328125	1	b14.a1	1
b15	pepb15a1	AQPISIEEIIAK		2	1311.7523193359375	1	b15.a1	1
b15	pepb15a2	DIIGVAETGSGK		2	1146.6004638671875	1	b15.a1	1
b15	pepb15a3	DIIVATDVAGR		2	1129.62158203125	1	b15.a1	1
b15	pepb15a4	EIAQQIEEETIK		2	1430.7376708984375	1	b15.a1	1
b15	pepb15a5	EPTPIQR		2	840.4578247070312	1	b15.a1	1
b15	pepb15a6	GFIAGIDIK		2	933.540771484375	1	b15.a1	1
b15	pepb15a7	IEESDQGPYAIIIAPTR		2	1872.9705810546875	1	b15.a1	1
b15	pepb15a8	IIDVIENR		2	971.5524291992188	1	b15.a1	1
b15	pepb15a9	MIDMGFEPDVQK		2	1409.6444091796875	1	b15.a1	1
b15	pepb15b10	MIDMGFEPDVQK	M1:+15.99491	2	1425.6392822265625	1	b15.a1	2
b15	pepb15b11	NIEDYIHR		2	1059.522216796875	1	b15.a1	1
b15	pepb15b12	QAIPIGIQNR		2	1109.6429443359375	1	b15.a1	1
b15	pepb15b13	RPAVVYIGSAGK		2	1217.700439453125	1	b15.a1	1
b15	pepb15b14	VFIMSESEK	M4:+15.99491	2	1085.518798828125	1	b15.a1	1
b16	pepb16a1	AINIFQGSVEDTTGSQSIAAIINK		2	2477.28857421875	1	b16.a1	1
b16	pepb16a2	DSIIIIDEIGR		2	1243.689697265625	1	b16.a1	1
b16	pepb16a3	IDSSAQFGYYFR		2	1453.675048828125	1	b16.a1	1
b16	pepb16a4	ITSINEEYTK		2	1197.6002197265625	1	b16.a1	1
b16	pepb16a5	IYQGINQIPNVIQAIEK		3	1941.080810546875	1	b16.a1	1
b16	pepb16a6	MQSTIISAAR	M1:+15.99491	2	1093.5673828125	1	b16.a1	1
b16	pepb16a7	MSAVDGQR		2	863.4044189453125	1	b16.a1	1
b16	pepb16a8	NNSFVNEIISR		2	1292.6597900390625	1	b16.a1	1
b16	pepb16a9	PSFDPNISEIR		2	1274.637939453125	1	b16.a1	1
b16	pepb16b10	QTIQEDIIR		2	1115.60595703125	1	b16.a1	1
b16	pepb16b11	QVGVGYVDSIQR	Q1:-17.02655	2	1303.66455078125	1	b16.a1	1
b16	pepb16b12	QVGVGYVDSIQR		2	1320.6910400390625	1	b16.a1	1
b16	pepb16b13	TEYEEAQDAIVK		2	1395.6641845703125	1	b16.a1	1
b16	pepb16b14	VGAGDSQIK		2	874.4633178710938	1	b16.a1	1
b17	pepb17a1	AIGNTEIENK		2	1088.5587158203125	1	b17.a1	1
b17	pepb17a2	DVDFEGTDEPIFGK		2	1568.7119140625	1	b17.a1	1
b17	pepb17a3	EDNFNTAMQVIR		2	1437.679443359375	1	b17.a1	1
b17	pepb17a4	ETIEIIFSEGIIK		2	1491.8309326171875	1	b17.a1	1
b17	pepb17a5	EYPFIIDAFQR		2	1398.7056884765625	1	b17.a1	1
b17	pepb17a6	GIGIHHGGIIPIIK		3	1424.8741455078125	1	b17.a1	1
b17	pepb17a7	GIVIIMVDEK	M6:+15.99491	2	1132.6285400390625	1	b17.a1	1
b17	pepb17a8	IDFNTDEEKK		2	1238.59033203125	1	b17.a1	1
b17	pepb17a9	IEESITEDISIADIMPR		2	1931.9635009765625	1	b17.a1	1
b17	pepb17b10	IVIPNEESVVIYYK		2	1665.91015625	1	b17.a1	1
b17	pepb17b11	MTDVFEGSIIR		2	1267.635498046875	1	b17.a1	1
b17	pepb17b12	NFQPVIIFSFSK		2	1426.7733154296875	1	b17.a1	1
b17	pepb17b13	VEEINPEYMIEK	M9:+15.99491	2	1509.714599609375	1	b17.a1	1
b17	pepb17b14	WISSGEYIQMSGR	M10:+15.99491	2	1529.7056884765625	1	b17.a1	1
b18	pepb18a1	AAESSSDSSDSDSSEDDEAPSKPAGTTK		3	2758.129638671875	1	b18.a1	1
b18	pepb18a2	ANGTSAITAQNGK		2	1232.6234130859375	1	b18.a1	1
b18	pepb18a3	DNQISEVANK		2	1117.548828125	1	b18.a1	1
b18	pepb18a4	EEEIEVDSR		2	1105.501220703125	1	b18.a1	1
b18	pepb18a5	GAAGDWGER		2	918.4067993164062	1	b18.a1	1
b18	pepb18a6	KIQANGPVAK		2	1025.610595703125	1	b18.a1	1
b18	pepb18a7	NSSNKPAVTTK		2	1146.61181640625	1	b18.a1	1
b18	pepb18a8	SIGTQPPK		2	827.4625854492188	1	b18.a1	1
b18	pepb18a9	SSDSDSDSSSEDEPPK		2	1668.6358642578125	1	b18.a1	1
b18	pepb18b10	VADNSFDAK		2	966.453125	1	b18.a1	1
b18	pepb18b11	VAGGAAPSKPASAK		2	1211.6746826171875	1	b18.a1	1
b18	pepb18b12	VREEEIEVDSR		3	1360.670654296875	1	b18.a1	1
b18	pepb18b13	VVPSDIYPIVIGFIR		3	1687.9786376953125	1	b18.a1	1
b19	pepb19a1	DFKPGDIIFAK		3	1250.6783447265625	1	b19.a1	1
b19	pepb19a2	FSSQQAATK		2	967.4848022460938	1	b19.a1	1
b19	pepb19a3	IDNIDVNR		2	958.4957275390625	1	b19.a1	1
b19	pepb19a4	IPIFFFGTHETAFIGPK		2	1922.02197265625	1	b19.a1	2
b19	pepb19a5	KDEEGQKEEDKPR		3	1587.7613525390625	1	b19.a1	1
b19	pepb19a6	NMFIVGEGDSVITQVINK		2	1964.0162353515625	1	b19.a1	2
b19	pepb19a7	NMFIVGEGDSVITQVINK	M2:+15.99491	3	1980.0111083984375	1	b19.a1	1
b19	pepb19a8	QSNASSDVEVEEK		2	1421.6395263671875	1	b19.a1	1
b19	pepb19a9	VDEVPDGAVKPPTNK		2	1565.8173828125	1	b19.a1	1
b19	pepb19b10	VSQVIMEK		2	933.5078125	1	b19.a1	1
b19	pepb19b11	VSQVIMEK	M6:+15.99491	2	949.502685546875	1	b19.a1	1
b20	pepb20a1	AASEQQADTSGGDSPK		2	1548.677734375	1	b20.a1	1
b20	pepb20a2	AEVGEDSGAR	A1:+42.01057	2	1032.459716796875	1	b20.a1	1
b20	pepb20a3	EEAPASPIRPIYPQISPIK		3	2106.159912109375	1	b20.a1	1
b20	pepb20a4	EGSPIPHDPEFGSK		3	1496.7020263671875	1	b20.a1	1
b20	pepb20a5	FVQNVTSDIQIAAEFAAK		2	1952.0128173828125	1	b20.a1	2
b20	pepb20a6	HAVPTNSIAGNAYAITSPIQIIATQASSSAPVVVTR		3	3605.928955078125	1	b20.a1	1
b20	pepb20a7	IASVPEYR		2	934.4996948242188	1	b20.a1	1
b20	pepb20a8	NGVFVDGAFQR		2	1209.6014404296875	1	b20.a1	1
b20	pepb20a9	NSSQGSVDISMGISSFISR	M11:+15.99491	2	1987.939453125	1	b20.a1	1
b20	pepb20b10	QITISGIYAHITK		3	1444.8162841796875	1	b20.a1	1
b20	pepb20b11	SAPASPTHPGIMSPR	M12:+15.99491	2	1521.748291015625	1	b20.a1	1
b20	pepb20b12	TPFGPISSR		2	961.5106201171875	1	b20.a1	1
b21	pepb21a1	DIYPDSDWVPPPPPVR		2	1849.912353515625	1	b21.a1	1
b21	pepb21a2	EVDEISPEDDQR		2	1431.623779296875	1	b21.a1	1
b21	pepb21a3	IPPPPPPPIPR		2	1177.7095947265625	1	b21.a1	1
b21	pepb21a4	ISHISGSGSGDER		2	1301.6085205078125	1	b21.a1	2
b21	pepb21a5	QAAGVISIPVGGNK		2	1310.7430419921875	1	b21.a1	1
b21	pepb21a6	RIPEESGGR		2	1000.5175170898438	1	b21.a1	1
b21	pepb21a7	SISPGGAAIGYR		2	1148.6063232421875	1	b21.a1	1
b21	pepb21a8	SSGAASSAPGGGDGAEYK		2	1568.6827392578125	1	b21.a1	1
b21	pepb21a9	SSSSSAASDTATSTQR		2	1543.6834716796875	1	b21.a1	1
b21	pepb21b10	TAATSVPAYEPIDSIDR		2	1805.8919677734375	1	b21.a1	1
b22	pepb22a1	APQVIVIAPTR		2	1164.7103271484375	1	b22.a1	1
b22	pepb22a2	EEYQIVQVEQK		2	1392.7010498046875	1	b22.a1	1
b22	pepb22a3	EGAFSNFPISEETIK		2	1668.81201171875	1	b22.a1	1
b22	pepb22a4	GAVEAIAAAIAH		2	1093.6004638671875	1	b22.a1	1
b22	pepb22a5	KKEEPSQNDISPK		3	1499.7703857421875	1	b22.a1	1
b22	pepb22a6	NGIDIIVGTPGR		2	1211.6746826171875	1	b22.a1	1
b22	pepb22a7	QDAQSIHGDIPQK	Q1:-17.02655	2	1419.6866455078125	1	b22.a1	1
b22	pepb22a8	QDAQSIHGDIPQK		2	1436.7132568359375	1	b22.a1	1
b22	pepb22a9	SDAGIESDTAMK	M11:+15.99491	2	1240.53662109375	1	b22.a1	1
b22	pepb22b10	TFSFAIPIIEK		2	1265.71435546875	1	b22.a1	1
b22	pepb22b11	WQISVATEQPEIEGPR		2	1839.9239501953125	1	b22.a1	1
b23	pepb23a1	AIVPQAISGIIK		2	1209.7569580078125	1	b23.a1	1
b23	pepb23a2	IAGIDITDATIR		2	1258.7005615234375	1	b23.a1	1
b23	pepb23a3	IAITGVPIVQWPK		2	1421.8519287109375	1	b23.a1	1
b23	pepb23a4	IANVTIIDIR		2	1127.6787109375	1	b23.a1	1
b23	pepb23a5	ITDQTIIYIR		2	1235.6998291015625	1	b23.a1	1
b23	pepb23a6	MEESDEEAVQAK		2	1365.5843505859375	1	b23.a1	1
b23	pepb23a7	MVDVMDVNTQK		2	1279.6025390625	1	b23.a1	1
b23	pepb23a8	QPVSIDISWTNISK	Q1:-17.02655	2	1570.8116455078125	1	b23.a1	1
b23	pepb23a9	SSPGAGPSDHHSASR		2	1449.64697265625	1	b23.a1	1
b23	pepb23b10	SVITSPVANGVNIDYDGIGK		2	2019.0396728515625	1	b23.a1	1
b23	pepb23b11	YYETPEEER		2	1215.516845703125	1	b23.a1	1
b24	pepb24a1	ASWPSVQQGIQQSFIHTIDSYR		3	2548.25830078125	1	b24.a1	1
b24	pepb24a2	ATSIAWHPTHPSTVAVGSK		3	1947.0086669921875	1	b24.a1	1
b24	pepb24a3	FNPINTNQFYASSMEGTTR		2	2177.992431640625	1	b24.a1	1
b24	pepb24a4	GGDIMIWNFGIK		2	1350.6878662109375	1	b24.a1	1
b24	pepb24a5	GIGAGGSITGIK		2	1030.589599609375	1	b24.a1	1
b24	pepb24a6	MVVTGDNVGNVIIINMDGK		3	1989.0147705078125	1	b24.a1	1
b24	pepb24a7	MVVTGDNVGNVIIINMDGK	M1:+15.99491	2	2005.0096435546875	1	b24.a1	2
b24	pepb24a8	MVVTGDNVGNVIIINMDGK	M1:+15.99491 - M16:+15.99491	2	2021.004638671875	1	b24.a1	1
b24	pepb24a9	SPIEIEPEAK		2	1112.583740234375	1	b24.a1	1
b24	pepb24b10	YNIIVVGR		2	933.5521240234375	1	b24.a1	1
b25	pepb25a1	AETIEFNDVYQEVK	A1:+42.01057	2	1726.8173828125	1	b25.a1	1
b25	pepb25a2	ASSGIIYPIER		2	1205.6529541015625	1	b25.a1	1
b25	pepb25a3	FVISIDPPIK		2	1128.666748046875	1	b25.a1	1
b25	pepb25a4	IFIIPHK		2	867.5454711914062	1	b25.a1	1
b25	pepb25a5	NMSGSIYEMVSR	M9:+15.99491	2	1389.6141357421875	1	b25.a1	1
b25	pepb25a6	QGTQYTFSSIER	Q1:-17.02655	2	1399.6492919921875	1	b25.a1	1
b25	pepb25a7	QGTQYTFSSIER		2	1416.67578125	1	b25.a1	1
b25	pepb25a8	QMFFVISIDPPIK		2	1534.834228515625	1	b25.a1	1
b25	pepb25a9	QMFFVISIDPPIK	M2:+15.99491	2	1550.8291015625	1	b25.a1	1
b25	pepb25b10	SDHPGISITDISK		3	1369.6961669921875	1	b25.a1	1
b25	pepb25b11	VDNIQAGEITEGIWR		2	1700.8607177734375	1	b25.a1	1
b26	pepb26a1	AIGSTSKPQESPK		2	1329.7012939453125	1	b26.a1	1
b26	pepb26a2	DSPFGISFVR		2	1124.5738525390625	1	b26.a1	1
b26	pepb26a3	FHSPPDKDEAEAPSQK		2	1782.8297119140625	1	b26.a1	1
b26	pepb26a4	IDINQEEK		2	988.4949951171875	1	b26.a1	1
b26	pepb26a5	IIPHQIYGVVPQA		2	1434.810791015625	1	b26.a1	1
b26	pepb26a6	KIDINQEEK		2	1116.5899658203125	1	b26.a1	1
b26	pepb26a7	TPATAPVPAR		2	980.5527954101562	1	b26.a1	1
b26	pepb26a8	TPSKPPAQISPSVPK		2	1533.8638916015625	1	b26.a1	1
b26	pepb26a9	VKEEDESANSIRPGAIFFSR		3	2252.131103515625	1	b26.a1	1
b26	pepb26b10	YSQVIGIGGR		2	1049.57421875	1	b26.a1	1
b27	pepb27a1	AIFIADGNVFTTGFSR		2	1715.8756103515625	1	b27.a1	1
b27	pepb27a2	IEQQMAK		2	847.4345703125	1	b27.a1	1
b27	pepb27a3	KTTDTASVQNEAK		2	1392.6968994140625	1	b27.a1	1
b27	pepb27a4	NADPIIISIK		2	1083.641357421875	1	b27.a1	1
b27	pepb27a5	NIIDSKPTANK		2	1200.65869140625	1	b27.a1	1
b27	pepb27a6	TTDTASVQNEAK		2	1264.60205078125	1	b27.a1	1
b27	pepb27a7	VGIVAWHPTAR		2	1206.674560546875	1	b27.a1	2
b27	pepb27a8	YFEITDESPYVHYINTF		2	2137.9755859375	1	b27.a1	1
b27	pepb27a9	YFEITDESPYVHYINTFSSK		3	2440.134765625	1	b27.a1	1
b28	pepb28a1	AEEIWQQSVIGDYIAR		2	1877.9395751953125	1	b28.a1	1
b28	pepb28a2	FIESIPEEEQQR		2	1504.7281494140625	1	b28.a1	1
b28	pepb28a3	FREDHPDIIQNAK		3	1582.7977294921875	1	b28.a1	1
b28	pepb28a4	QIQEERPEISESEITR	Q1:-17.02655	2	1926.9407958984375	1	b28.a1	1
b28	pepb28a5	QIQEERPEISESEITR		3	1943.96728515625	1	b28.a1	1
b28	pepb28a6	SDIPEKPK		2	913.4993286132812	1	b28.a1	1
b28	pepb28a7	TITEIIIDAQEHVK		2	1609.8800048828125	1	b28.a1	1
b28	pepb28a8	WVEISNEVR		2	1131.5797119140625	1	b28.a1	1
b28	pepb28a9	YIQDFQR		2	969.4793090820312	1	b28.a1	1
b29	pepb29a1	DEQIESIFQR		2	1264.6171875	1	b29.a1	1
b29	pepb29a2	ENAEVDGDDDAEEMEAK	M14:+15.99491	2	1882.7135009765625	1	b29.a1	1
b29	pepb29a3	EVIINNINR		2	1084.6114501953125	1	b29.a1	1
b29	pepb29a4	GVFNVQMEPK		2	1148.5772705078125	1	b29.a1	1
b29	pepb29a5	GVFNVQMEPK	M7:+15.99491	2	1164.572021484375	1	b29.a1	1
b29	pepb29a6	TAWVFDDK		2	981.468017578125	1	b29.a1	1
b29	pepb29a7	TEGISVISQAMAVIK		2	1546.851318359375	1	b29.a1	1
b29	pepb29a8	VVTDTDETEIAR		2	1348.6595458984375	1	b29.a1	1
b29	pepb29a9	YVMTTTTIER		2	1214.6090087890625	1	b29.a1	1
b30	pepb30a1	EAMEDGEIDGNK	M3:+15.99491	2	1323.537353515625	1	b30.a1	1
b30	pepb30a2	GIAYIEFK		2	940.5142822265625	1	b30.a1	1
b30	pepb30a3	GISEDTTEETIK		2	1322.632568359375	1	b30.a1	1
b30	pepb30a4	NDIAVVDVR		2	1000.5426025390625	1	b30.a1	1
b30	pepb30a5	QGTEIDGR		2	875.4221801757812	1	b30.a1	1
b30	pepb30a6	SISIYYTGEK		2	1160.583740234375	1	b30.a1	1
b30	pepb30a7	TGISDVFAK		2	937.4993286132812	1	b30.a1	1
b30	pepb30a8	VEGTEPTTAFNIFVGNINFNK		2	2312.156005859375	1	b30.a1	1
b31	pepb31a1	AFIADPSAFVAAAPVAAATTAAPAAAAAPAK		3	2752.46728515625	1	b31.a1	1
b31	pepb31a2	DMIIANK		2	804.4287719726562	1	b31.a1	1
b31	pepb31a3	GNVGFVFTK		2	968.5203857421875	1	b31.a1	1
b31	pepb31a4	IIQIIDDYPK		2	1217.677978515625	1	b31.a1	1
b31	pepb31a5	SVETDYTFPIAEK		2	1499.726806640625	1	b31.a1	1
b31	pepb31a6	TSFFQAIGITTK		2	1313.71044921875	1	b31.a1	1
b31	pepb31a7	VIAISVETDYTFPIAEK		2	1896.00048828125	1	b31.a1	2
b32	pepb32a1	IINDISSDAPGVPR		2	1453.7650146484375	1	b32.a2	1
b32	pepb32a2	STTSETAPQPGSAVQGAH		2	1725.8043212890625	1	b32.a1	1
b32	pepb32a3	TAPTSTIAPGVVMASSPAIPTQPAEEAAR		3	2821.4404296875	1	b32.a2	1
b32	pepb32a4	TDDPQIK		2	816.4102172851562	1	b32.a1	1
b32	pepb32a5	TDDPQIKR		2	972.5112915039062	1	b32.a1	1
b32	pepb32a6	TTPSATSIPQTVVMTSPVTITSQTTK		3	2677.39697265625	1	b32.a1	1
b32	pepb32a7	VAVIENQNK		2	1014.5582885742188	2	b32.a1 b32.a2	1
b33	pepb33a1	AANMIQQSGSK		2	1134.5576171875	1	b33.a1	1
b33	pepb33a2	HANIEPEDK		2	1052.5010986328125	1	b33.a1	1
b33	pepb33a3	ISSMVVMENVGQQK		2	1549.771728515625	1	b33.a1	1
b33	pepb33a4	ISSMVVMENVGQQK	M4:+15.99491 - M7:+15.99491	2	1581.761474609375	1	b33.a1	1
b33	pepb33a5	QKPSNTEDFIEDIVK	Q1:-17.02655	2	1745.859619140625	1	b33.a1	1
b33	pepb33a6	SMENYYQESGR		2	1363.5587158203125	1	b33.a1	1
b34	pepb34a1	AGAGIGDGER		2	902.43310546875	1	b34.a1	1
b34	pepb34a2	ESISEEEAQK		2	1149.52734375	1	b34.a1	1
b34	pepb34a3	IGSIAEIDIGVPPPVMK		2	1735.967041015625	1	b34.a1	1
b34	pepb34a4	MEGGTENDIR	M1:+15.99491	2	1137.4844970703125	1	b34.a1	1
b34	pepb34a5	TQIWASEPGTPPIPTSIPSQNPIIK		3	2672.4296875	1	b34.a1	1
b34	pepb34a6	VAISEPQPER		2	1125.59033203125	1	b34.a1	1
b35	pepb35a1	IAQIEAEIAIQK		2	1326.76318359375	1	b35.a1	1
b35	pepb35a2	MIIQENQEIGR		2	1330.6788330078125	1	b35.a1	1
b35	pepb35a3	QVQQPSVAQIR		2	1253.696533203125	1	b35.a1	1
b35	pepb35a4	STMVDPAINIFFIK	M3:+15.99491	2	1611.845458984375	1	b35.a1	1
b35	pepb35a5	TTASEPVEQSEATSK		2	1564.734130859375	1	b35.a1	1
b35	pepb35a6	YTDINSNDVTGIR		2	1467.707763671875	1	b35.a1	1
b36	pepb36a1	FTWEQAFIR		2	1197.60546875	1	b36.a1	1
b36	pepb36a2	MPWGWDYSGSSNIGEIK		2	1926.8695068359375	1	b36.a1	1
b36	pepb36a3	SDVISQIPAK		2	1057.5892333984375	1	b36.a1	1
b36	pepb36a4	SSQETPAHSSGQPPR		2	1565.730712890625	1	b36.a1	1
b36	pepb36a5	TSSGTSIAGNPFQAK		2	1465.7286376953125	1	b36.a1	1
b36	pepb36a6	VIIISGTPAMSR	M10:+15.99491	2	1260.698486328125	1	b36.a1	1
b37	pepb37a1	IEQEIFSGGNTGINFEK		2	1882.9185791015625	1	b37.a1	1
b37	pepb37a2	QSSGASSSSFSSSR		2	1361.5931396484375	1	b37.a1	1
b37	pepb37a3	SFIIDIINATGK		2	1291.7259521484375	1	b37.a1	1
b37	pepb37a4	SPIIVATAVAAR		2	1168.705322265625	1	b37.a1	1
b37	pepb37a5	VGNIGIATSFFNER		2	1524.7808837890625	1	b37.a1	1
b37	pepb37a6	VGSTSENITQK		2	1163.5906982421875	1	b37.a1	1
b38	pepb38a1	AVSDWIDEQEK		2	1319.61181640625	1	b38.a1	1
b38	pepb38a2	EPPISITIHITSPVVR		3	1759.01171875	1	b38.a1	1
b38	pepb38a3	IFPDTPIAIDANK		2	1414.758056640625	1	b38.a1	1
b38	pepb38a4	NPVMEINEK	M4:+15.99491	2	1089.52490234375	1	b38.a1	1
b38	pepb38a5	VIAGETISVNDPPDVIDR		2	1909.987060546875	1	b38.a1	1
b38	pepb38a6	VIGMDPIPSK		2	1056.576171875	1	b38.a1	1
b39	pepb39a1	AASAPYFEVIEK		2	1324.6788330078125	1	b39.a1	1
b39	pepb39a2	NIDPIVYIISK		2	1274.73583984375	1	b39.a1	1
b39	pepb39a3	TFIVDPNIDISIR		2	1502.8216552734375	1	b39.a1	1
b39	pepb39a4	VIIDFIMEEK		2	1236.6549072265625	1	b39.a1	1
b39	pepb39a5	WPISIIINR		2	1111.6627197265625	1	b39.a1	1
b39	pepb39a6	YVSAQPIAGR		2	1061.57421875	1	b39.a1	1
b40	pepb40a1	FSSSSGYGGGSSR		2	1235.529052734375	1	b40.a1	1
b40	pepb40a2	GGSGGSYGGGGSGGGYGGGSGSR		2	1791.7281494140625	1	b40.a1	1
b40	pepb40a3	SGGGGGGGIGSGGSIR		2	1232.59814453125	1	b40.a1	1
b40	pepb40a4	SRSGGGGGGGIGSGGSIR		2	1475.7314453125	1	b40.a1	2
b41	pepb41a1	AVAEFINR		2	919.5	1	b41.a1	1
b41	pepb41a2	IGINIPAGR		2	910.5473022460938	1	b41.a1	1
b41	pepb41a3	MYISNNPNSHTDNNAK		2	1819.80322265625	1	b41.a1	1
b41	pepb41a4	QHSDPNEQVTR	Q1:-17.02655	2	1293.5821533203125	1	b41.a1	1
b41	pepb41a5	SNSNAVSAIPINK		2	1314.70166015625	1	b41.a1	1
b42	pepb42a1	AGGEAGVTIGQPHISR	A1:+42.01057	2	1591.819091796875	1	b42.a1	1
b42	pepb42a2	AISGVHTVR		2	939.5374755859375	1	b42.a1	1
b42	pepb42a3	HIIIIQNK		2	978.6099243164062	1	b42.a1	1
b42	pepb42a4	IVSIFAEHNDIQYAAPGGIIGVGTK		3	2570.36181640625	1	b42.a1	1
b42	pepb42a5	NEVIMVNIGSISTGGR		2	1646.853515625	1	b42.a1	1
b43	pepb43a1	ESETTTSIVIER		2	1364.6907958984375	1	b43.a1	1
b43	pepb43a2	QATTIIADNIIFISDQTK	Q1:-17.02655	2	1975.0386962890625	1	b43.a1	1
b43	pepb43a3	SGDSEVYQIGDVSQK		2	1611.7501220703125	1	b43.a1	1
b43	pepb43a4	SIATNEMWR		2	1107.525634765625	1	b43.a1	1
b43	pepb43a5	VGQDPVIR		2	883.5	1	b43.a1	1
b44	pepb44a1	HIVSAGYVHVNR		3	1351.723388671875	1	b44.a1	1
b44	pepb44a2	IPAEEFK		2	833.4407958984375	1	b44.a1	1
b44	pepb44a3	VAGFDIDGTIITTR		2	1478.785400390625	1	b44.a1	1
b44	pepb44a4	VFPTGPSDWR		2	1161.5692138671875	1	b44.a1	1
b44	pepb44a5	WPAAGFEIPAFDPR		2	1573.7801513671875	1	b44.a1	1
b45	pepb45a1	APTNIVYK		2	905.509521484375	1	b45.a1	1
b45	pepb45a2	IDDMTAAPMDVR	M9:+15.99491	2	1350.6031494140625	1	b45.a1	1
b45	pepb45a3	IGNVEISQVTIVGIIR		2	1711.01171875	1	b45.a1	1
b45	pepb45a4	PEGINFQDIK		2	1160.594970703125	1	b45.a1	1
b45	pepb45a5	QAVDFISNEGHIYSTVDDDHFK	Q1:-17.02655	3	2520.1318359375	1	b45.a1	1
b46	pepb46a1	GAIQNIIPASTGAAK		2	1411.790771484375	1	b46.a1	1
b46	pepb46a2	IVINGNPITIFQER		2	1613.9013671875	1	b46.a1	1
b46	pepb46a3	MFQYDSTHGK		2	1213.5311279296875	1	b46.a1	1
b46	pepb46a4	VIHDNFGIVEGIMTTVHAITATQK		3	2595.3603515625	1	b46.a1	1
b46	pepb46a5	VVDIMAHMASK		2	1201.607177734375	1	b46.a1	1
b47	pepb47a1	IIHDFPQFYPIGIVQHD		2	2039.0389404296875	1	b47.a1	2
b47	pepb47a2	MFIISDGEGK		2	1096.53466796875	1	b47.a1	1
b47	pepb47a3	MFIISDGEGK	M1:+15.99491	2	1112.5296630859375	1	b47.a1	1
b47	pepb47a4	VDMMDIPR	V1:+42.01057	2	1018.469970703125	1	b47.a1	1
b48	pepb48a1	DPNGPTHSSTIFVR		3	1527.7554931640625	1	b48.a1	1
b48	pepb48a2	EEIQENEEAVK		2	1317.6173095703125	1	b48.a1	1
b48	pepb48a3	IGPASAADTGSEAK		2	1274.6226806640625	1	b48.a1	1
b48	pepb48a4	KAEEDPEAADSGEPQNK		3	1814.8043212890625	1	b48.a1	1
b49	pepb49a1	IDEAESINDEEIEEK		2	1762.786865234375	1	b49.a1	1
b49	pepb49a2	IVDQNINK		2	943.5211181640625	1	b49.a1	1
b49	pepb49a3	NPEIPNAAQAQK		2	1280.6597900390625	1	b49.a1	1
b49	pepb49a4	SAPSKPAASIASGGSNSSNK		3	1817.899169921875	1	b49.a1	1
b50	pepb50a1	EANQAINPK		2	984.5112915039062	1	b50.a1	1
b50	pepb50a2	TAQEVETYR		2	1096.52734375	1	b50.a1	1
b50	pepb50a3	TGTAYTFFTPNNIK		2	1574.785400390625	1	b50.a1	1
b50	pepb50a4	TTYIVIDEADR		2	1295.648193359375	1	b50.a1	1
b51	pepb51a1	GFWYDAEISR		2	1243.5745849609375	1	b51.a1	1
b51	pepb51a2	NDASEVVIAGER		2	1259.623046875	1	b51.a1	1
b51	pepb51a3	QTHTVDSISR	Q1:-17.02655	2	1126.5491943359375	1	b51.a1	1
b51	pepb51a4	VNEYVDAR		2	965.4691162109375	1	b51.a1	1
b52	pepb52a1	AAIAIQITNIITR		2	1397.847900390625	1	b52.a1	1
b52	pepb52a2	ITQQEAAEK		2	1017.521484375	1	b52.a1	1
b52	pepb52a3	IYGAGQPFAER		2	1208.6063232421875	1	b52.a1	1
b52	pepb52a4	MEDGTIQAGPGGASGPR	M1:+15.99491	2	1616.733642578125	1	b52.a1	1
b53	pepb53a1	INVVNNHQAK		2	1136.6175537109375	1	b53.a1	1
b53	pepb53a2	SSGASVTTQPTEFK		2	1439.70166015625	1	b53.a1	1
b53	pepb53a3	SSPAAFINPPIGTVTPAIK		2	1881.0484619140625	1	b53.a1	1
b53	pepb53a4	VGIQQGIISQSTR		2	1386.7703857421875	1	b53.a1	1
b54	pepb54a1	DYTYEEIINR		2	1315.616943359375	1	b54.a1	1
b54	pepb54a2	EVEPEPTEDK		2	1172.5322265625	1	b54.a1	1
b54	pepb54a3	FPDEDEIIEK		2	1234.584228515625	1	b54.a1	1
b54	pepb54a4	SPDTIIQK		2	901.4993286132812	1	b54.a1	1
b55	pepb55a1	AGFAGDDAPR		2	976.44873046875	1	b55.a1	1
b55	pepb55a2	AVFPSIVGR		2	945.5521240234375	1	b55.a1	1
b55	pepb55a3	DSYVGDEAQSK		2	1198.522705078125	1	b55.a1	1
b55	pepb55a4	SYEIPDGQVITIGNER		2	1790.892333984375	1	b55.a1	1
b56	pepb56a1	MFYGNSDDIGVFISK		2	1692.794189453125	1	b56.a1	1
b56	pepb56a2	QPVQVPVTIVR		2	1235.74755859375	1	b56.a1	1
b56	pepb56a3	TIYISDSDKR		2	1197.6114501953125	1	b56.a1	1
b56	pepb56a4	VWFGDVEAETMYR		2	1602.72607421875	1	b56.a1	1
b57	pepb57a1	GGEDTNDIQQK		2	1204.5445556640625	1	b57.a1	1
b57	pepb57a2	PGGPPNPPGPSPK		2	1198.6219482421875	1	b57.a1	1
b57	pepb57a3	PPSSPIIK		2	838.5037231445312	1	b57.a1	1
b58	pepb58a1	AAGVNVEPFWPGIFAK		2	1702.8956298828125	1	b58.a1	1
b58	pepb58a2	AGAAPAGGPAPSTAAAPAEEK		2	1791.8875732421875	1	b58.a1	1
b58	pepb58a3	GGPAPSTAAAPAEEK		2	1353.6649169921875	1	b58.a1	1
b59	pepb59a1	DPYAIDIIDK		2	1162.5994873046875	1	b59.a1	1
b59	pepb59a2	IIVIDPAQR		2	1024.6153564453125	1	b59.a1	1
b59	pepb59a3	NPATTNQTEFER		2	1407.6502685546875	1	b59.a1	1
b60	pepb60a1	PGTPSAEGGSTSSTIR		2	1504.7242431640625	1	b60.a1	1
b60	pepb60a2	TGISSEQTVNVIAQIIK		2	1801.0069580078125	1	b60.a1	1
b60	pepb60a3	VNFATWNQAR		2	1206.6019287109375	1	b60.a1	1
b61	pepb61a1	AIISGAGPADVYTFNFSK		2	1857.9385986328125	1	b61.a1	1
b61	pepb61a2	FIIVINEK		2	975.5878295898438	1	b61.a1	1
b61	pepb61a3	IINAAQER		2	914.5057983398438	1	b61.a1	1
b62	pepb62a1	FDETEQAIANER		2	1422.6500244140625	1	b62.a1	1
b62	pepb62a2	SIEEGEGPIAVIMTPTR		2	1799.9210205078125	1	b62.a1	1
b62	pepb62a3	VTYVVIDEADR		2	1279.6533203125	1	b62.a1	1
b63	pepb63a1	ITMQVSSIQR		2	1162.625244140625	1	b63.a1	1
b63	pepb63a2	NVGQFSGFPFEK		2	1356.65869140625	1	b63.a1	1
b63	pepb63a3	VYENYPTYDITER		2	1662.7650146484375	1	b63.a1	1
b64	pepb64a1	IASVPAGGAVAVSAAPGSAAPAAGSAPAAAEEK		3	2774.432373046875	1	b64.a1	1
b64	pepb64a2	IIDSVGIEADDDR		2	1417.6810302734375	1	b64.a1	1
b64	pepb64a3	NIEDVIAQGIGK		2	1256.6849365234375	1	b64.a1	1
b65	pepb65a1	DAGTIAGINVIR		2	1199.6746826171875	1	b65.a1	1
b65	pepb65a2	IINEPTAAAIAYGIDK		2	1659.89599609375	1	b65.a1	1
b65	pepb65a3	NQVAMNPTNTVFDAK		2	1649.795654296875	1	b65.a1	1
b66	pepb66a1	IIITTVPPNIR		2	1236.7679443359375	1	b66.a1	1
b66	pepb66a2	IIPTIEAVAAIGNK		2	1409.836669921875	1	b66.a1	1
b66	pepb66a3	VKPAPDETSFSEAIIK		3	1731.916748046875	1	b66.a1	1
b67	pepb67a1	DIAQDEAVWIER		2	1444.7071533203125	1	b67.a1	1
b67	pepb67a2	GPIEPSEPAVVAAAR		2	1463.78564453125	1	b67.a1	1
b67	pepb67a3	IGIEFFDQPAVPIAR		2	1672.9061279296875	1	b67.a1	1
b68	pepb68a1	AGIQFPVGR		2	944.5316772460938	1	b68.a1	1
b68	pepb68a2	VTIAQGGVIPNIQAVIIPK		3	1931.169189453125	1	b68.a1	2
b69	pepb69a1	SAPIDAAIHAIQEEQAR	S1:+42.01057	2	1861.940673828125	1	b69.a1	2
b69	pepb69a2	VIVTGFPASIR		2	1159.683837890625	1	b69.a1	1
b70	pepb70a1	AISEAQESVTK		2	1162.595458984375	1	b70.a1	1
b70	pepb70a2	NADSGVHINR		2	1082.5341796875	1	b70.a1	1
b71	pepb71a1	GSSGSPAHAESYSSGGGGQQK		3	1935.8431396484375	1	b71.a1	1
b71	pepb71a2	SGGGSVGAVVVK		2	1016.5739135742188	1	b71.a1	1
b72	pepb72a1	EVTEPININPAK		2	1324.7110595703125	1	b72.a1	1
b72	pepb72a2	GAATSVSNPR		2	959.4909057617188	1	b72.a1	1
b73	pepb73a1	AQQIEEAR		2	944.47998046875	1	b73.a1	1
b73	pepb73a2	IIEDVVGVPEK		2	1197.6729736328125	1	b73.a1	1
b74	pepb74a1	IEVIEIMTDR	M7:+15.99491	2	1234.63525390625	1	b74.a1	1
b74	pepb74a2	NQGGYGGSSSSSSYGSGR		2	1694.700439453125	1	b74.a1	1
b75	pepb75a1	ASYDTSAPNAK		2	1124.5223388671875	1	b75.a1	1
b75	pepb75a2	IEIDEIAAPR		2	1126.6107177734375	1	b75.a1	1
b76	pepb76a1	EEQQQIIQK		2	1143.6009521484375	1	b76.a1	1
b76	pepb76a2	IGITATIVR		2	943.5938720703125	1	b76.a1	1
b77	pepb77a1	AIAAAGYDVEK		2	1107.5684814453125	1	b77.a1	1
b77	pepb77a2	ASGPPVSEIITK		2	1198.668212890625	1	b77.a1	1
b78	pepb78a1	DAVTYTEHAK		2	1134.54296875	1	b78.a1	1
b78	pepb78a2	TVTAMDVVYAIK		2	1310.702880859375	1	b78.a1	1
b79	pepb79a1	FAAQEIIEVK		2	1147.63623046875	1	b79.a1	1
b79	pepb79a2	SDSPVPTAPTSGGPK		2	1397.6910400390625	1	b79.a1	1
b80	pepb80a1	ASIIDDYQIPEIIR		2	1645.8800048828125	1	b80.a1	1
b80	pepb80a2	DPESNINSDNEK		2	1361.58203125	1	b80.a1	1
b81	pepb81a1	AMGIMNSFVNDIFER	M2:+15.99491 - M5:+15.99491	2	1775.8094482421875	1	b81.a1	1
b81	pepb81a2	QVHPDTGISSK	Q1:-17.02655	2	1151.569580078125	1	b81.a1	1
b82	pepb82a1	AVTPPMPIITPATPGGIPPAAAVAAAAATAK		3	2794.553955078125	1	b82.a1	1
b82	pepb82a2	VVAEVYDQER		2	1207.5958251953125	1	b82.a1	1
b83	pepb83a1	DIIAVVFYGTEK		2	1354.7257080078125	1	b83.a1	1
b83	pepb83a2	VEYSEEEIK		2	1125.5313720703125	1	b83.a1	1
b84	pepb84a1	MIFSAVEWAR		2	1209.60888671875	1	b84.a1	1
b84	pepb84a2	TPIETIIR		2	942.5623168945312	1	b84.a1	1
b85	pepb85a1	FAQPGSFEYEYAMR		2	1695.74755859375	1	b85.a1	1
b85	pepb85a2	IFVGNIPPDITEEEMR		2	1859.921142578125	1	b85.a1	1
b86	pepb86a1	EAPASVVPFVR		2	1171.6474609375	1	b86.a1	1
b86	pepb86a2	NPTIVNFPITNVDIR		2	1712.933349609375	1	b86.a1	1
b87	pepb87a1	DFVNYIVR		2	1025.5418701171875	1	b87.a1	1
b87	pepb87a2	EIDAIDANDEITPIGR		2	1741.8607177734375	1	b87.a1	1
b88	pepb88a1	IADQFIGAMYTIPR		2	1595.825439453125	1	b88.a1	1
b88	pepb88a2	KEPPRASPPGGIAEPPGSAGPQAGPTVVPGSATPMET	M35:+15.99491	3	3508.738037109375	1	b88.a1	1
b89	pepb89a1	ADGAPSAAPPDGIIASPDIGIIK		2	2146.138916015625	1	b89.a1	1
b89	pepb89a2	VAASEEQEFAEGFVK		2	1640.7806396484375	1	b89.a1	1
b90	pepb90a1	GFGFVIFK		2	914.513916015625	1	b90.a1	1
b90	pepb90a2	MFIGGISWDTTK		2	1355.666748046875	1	b90.a1	1
b91	pepb91a1	ANPTQINTVEFIWDPAK		2	1943.986572265625	1	b91.a1	1
b91	pepb91a2	IFTNFSGADIIK		2	1325.71044921875	1	b91.a1	1

## Sheet: spectra
MS Sample :	DaPR130924_VB107_O1934.m
Group ID	Peptide ID	Sample	Scan	Rt (minutes)	Sequence (top)	Modifs (top)	Number of subgroups	Sub-groups Ids	Best E-value	Best hyperscore	Charge	MH+ Obs	MH+ theo	DeltaMH+	Delta-ppm
a1	pepa1c105	DaPR130924_VB107_O1934.m	754	10.630000114440918	TGNAWHSK		1	a1.a1	0.0071000000461936	38.900001525878906	2	900.4335327148438	900.4326782226562	8.999999845400453E-4	0.9995194602627426
a1	pepa1c105	DaPR130924_VB107_O1934.m	670	10.130000114440918	TGNAWHSK		1	a1.a1	2.300000051036477E-5	38.900001525878906	2	900.4332885742188	900.4326782226562	6.000000284984708E-4	0.6663463499378958
a1	pepa1b41	DaPR130924_VB107_O1934.m	674	10.149999618530273	GNAWHSK		1	a1.a1	0.019999999552965164	26.5	2	799.3854370117188	799.385009765625	3.9999998989515007E-4	0.5003846519619222
a1	pepa1b42	DaPR130924_VB107_O1934.m	731	10.479999542236328	GQDGIGSKAEK		1	a1.a1	7.699999696342275E-5	50.099998474121094	2	1089.554931640625	1089.553955078125	0.0010999999940395355	1.0095874453144098
a1	pepa1b82	DaPR130924_VB107_O1934.m	745	10.579999923706055	NTHATTHNAYD		1	a1.a1	0.027000000700354576	28.799999237060547	2	1244.5269775390625	1244.529541015625	-0.0024999999441206455	-2.008791163028936
a1	pepa1b10	DaPR130924_VB107_O1934.m	806	10.979999542236328	ASADKPLSNMK	M10:+15.99491	1	a1.a1	4.400000034365803E-4	40.0	2	1177.5909423828125	1177.588623046875	0.002400000113993883	2.038063265068033
a1	pepa1c102	DaPR130924_VB107_O1934.m	862	11.350000381469727	SSASADKPLSNMK	M12:+15.99491	1	a1.a1	1.500000071246177E-4	33.79999923706055	2	1351.65234375	1351.652587890625	-1.9999999494757503E-4	-0.14796701218890346
a1	pepa1b48	DaPR130924_VB107_O1934.m	932	11.75	LEQMPSKED	M4:+15.99491	1	a1.a1	0.03799999877810478	29.0	2	1092.4884033203125	1092.4881591796875	3.000000142492354E-4	0.27460253159585296
a1	pepa1b54	DaPR130924_VB107_O1934.m	1100	12.609999656677246	LGGKLTGTANK		1	a1.a1	0.003800000064074993	44.79999923706055	2	1059.6141357421875	1059.6160888671875	-0.0019000000320374966	-1.7931022867619397
a1	pepa1b13	DaPR130924_VB107_O1934.m	1205	13.199999809265137	AVNSSASADKPLSNMK	M15:+15.99491	1	a1.a1	0.014000000432133675	33.5	3	1635.8043212890625	1635.8011474609375	0.0032999999821186066	2.017360109595723
a1	pepa1b13	DaPR130924_VB107_O1934.m	1210	13.229999542236328	AVNSSASADKPLSNMK	M15:+15.99491	1	a1.a1	1.4000000192027073E-5	45.29999923706055	2	1635.80126953125	1635.8011474609375	1.9999999494757503E-4	0.12226424664025429
a1	pepa1a9	DaPR130924_VB107_O1934.m	1334	13.8100004196167	ASADKPLSNMK		1	a1.a1	0.006500000134110451	35.0	2	1161.5953369140625	1161.59375	0.0017000000225380063	1.4635065164030079
a1	pepa1c104	DaPR130924_VB107_O1934.m	1400	14.100000381469727	TAEAGGVTGKGQDGIGSK		1	a1.a1	5.600000019256868E-9	57.79999923706055	2	1632.8216552734375	1632.8192138671875	0.0024999999441206455	1.5310941486287495
a1	pepa1c104	DaPR130924_VB107_O1934.m	1389	14.0600004196167	TAEAGGVTGKGQDGIGSK		1	a1.a1	0.010999999940395355	35.099998474121094	3	1632.8199462890625	1632.8192138671875	6.99999975040555E-4	0.42870635591227957
a1	pepa1b94	DaPR130924_VB107_O1934.m	1542	14.760000228881836	RKGDEVDGVDEVAK		1	a1.a1	0.0010999999940395355	47.400001525878906	3	1516.762939453125	1516.7606201171875	0.002300000051036477	1.5163896138461026
a1	pepa1b94	DaPR130924_VB107_O1934.m	1550	14.8100004196167	RKGDEVDGVDEVAK		1	a1.a1	1.500000071246177E-4	50.29999923706055	2	1516.763427734375	1516.7606201171875	0.002899999963119626	1.9119694463689116
a1	pepa1b94	DaPR130924_VB107_O1934.m	1441	14.260000228881836	RKGDEVDGVDEVAK		1	a1.a1	0.0012000000569969416	42.70000076293945	3	1516.76171875	1516.7606201171875	0.0010999999940395355	0.7252297952952838
a1	pepa1b94	DaPR130924_VB107_O1934.m	1660	15.300000190734863	RKGDEVDGVDEVAK		1	a1.a1	0.010999999940395355	40.900001525878906	3	1516.7613525390625	1516.7606201171875	7.999999797903001E-4	0.527439840657579
a1	pepa1b96	DaPR130924_VB107_O1934.m	1633	15.180000305175781	RQIQAAY		1	a1.a1	0.04699999839067459	22.899999618530273	2	849.4596557617188	849.4581909179688	0.001500000013038516	1.765831478318595
a1	pepa1b62	DaPR130924_VB107_O1934.m	1701	15.5	KGDEVDGVDEVAK		1	a1.a1	2.500000118743628E-4	42.5	3	1360.659912109375	1360.6595458984375	3.9999998989515007E-4	0.29397507341267487
a1	pepa1b62	DaPR130924_VB107_O1934.m	1693	15.460000038146973	KGDEVDGVDEVAK		1	a1.a1	6.199999916134402E-5	46.099998474121094	2	1360.6597900390625	1360.6595458984375	3.000000142492354E-4	0.22048132110163288
a1	pepa1b62	DaPR130924_VB107_O1934.m	1957	16.5	KGDEVDGVDEVAK		1	a1.a1	8.69999985297909E-6	42.29999923706055	2	1360.661865234375	1360.6595458984375	0.002400000113993883	1.763850568813063
a1	pepa1a4	DaPR130924_VB107_O1934.m	1746	15.65999984741211	AMIEKLGGK		1	a1.a1	0.04600000008940697	34.5	2	946.5411376953125	946.5394287109375	0.0017000000225380063	1.7960160675537662
a1	pepa1b12	DaPR130924_VB107_O1934.m	1764	15.75	AVNSSASADKPLSNMK		1	a1.a1	1.8999999440438842E-7	52.0	2	1619.8133544921875	1619.80615234375	0.007199999876320362	4.44497624972127
a1	pepa1b80	DaPR130924_VB107_O1934.m	1801	15.899999618530273	NREELGFR		1	a1.a1	0.00989999994635582	28.700000762939453	2	1020.5244140625	1020.5225219726562	0.0019000000320374966	1.8617913775825565
a1	pepa1b56	DaPR130924_VB107_O1934.m	1875	16.200000762939453	LLWHGSR		1	a1.a1	0.012000000104308128	35.29999923706055	2	868.4815063476562	868.4791870117188	0.002300000051036477	2.648307622604481
a1	pepa1b66	DaPR130924_VB107_O1934.m	1882	16.229999542236328	KPVQDLIK		1	a1.a1	0.03999999910593033	30.899999618530273	2	940.5825805664062	940.5830078125	-5.000000237487257E-4	-0.5315852185248044
a1	pepa1b35	DaPR130924_VB107_O1934.m	1902	16.299999237060547	GGAAVDPDSGLEHSAH		1	a1.a1	0.0017000000225380063	32.5	3	1519.6785888671875	1519.6776123046875	0.0010000000474974513	0.6580343353093738
a1	pepa1b35	DaPR130924_VB107_O1934.m	1905	16.309999465942383	GGAAVDPDSGLEHSAH		1	a1.a1	2.900000026784255E-6	55.79999923706055	2	1519.6751708984375	1519.6776123046875	-0.002400000113993883	-1.5792824047424971
a1	pepa1b65	DaPR130924_VB107_O1934.m	2030	16.799999237060547	KPPLLNNADSVQAK		1	a1.a1	0.002099999925121665	33.0	2	1494.8280029296875	1494.827880859375	1.9999999494757503E-4	0.13379466459549524
a1	pepa1b65	DaPR130924_VB107_O1934.m	2116	17.1299991607666	KPPLLNNADSVQAK		1	a1.a1	1.2000000424450263E-6	62.20000076293945	3	1494.8299560546875	1494.827880859375	0.002099999925121665	1.4048439636504353
a1	pepa1b65	DaPR130924_VB107_O1934.m	1985	16.6299991607666	KPPLLNNADSVQAK		1	a1.a1	0.012000000104308128	37.70000076293945	3	1494.8311767578125	1494.827880859375	0.0032999999821186066	2.207612009632467
a1	pepa1b65	DaPR130924_VB107_O1934.m	2166	17.309999465942383	KPPLLNNADSVQAK		1	a1.a1	0.008299999870359898	34.599998474121094	2	1494.8291015625	1494.827880859375	0.0013000000035390258	0.8696653442078276
a1	pepa1a2	DaPR130924_VB107_O1934.m	1992	16.649999618530273	AESSDKLYR	A1:+42.01057	1	a1.a1	0.0027000000700354576	39.099998474121094	2	1110.543212890625	1110.54296875	3.000000142492354E-4	0.2701381420539793
a1	pepa1b23	DaPR130924_VB107_O1934.m	2010	16.729999542236328	EDAIEHFMK	M8:+15.99491	1	a1.a1	0.004000000189989805	29.399999618530273	2	1135.5081787109375	1135.50927734375	-0.0010000000474974513	-0.8806621552548739
a1	pepa1b86	DaPR130924_VB107_O1934.m	2337	17.93000030517578	PLLNNADSVQAK		1	a1.a1	2.899999963119626E-4	37.5	2	1269.6802978515625	1269.68017578125	1.9999999494757503E-4	0.15751997925344668
a1	pepa1b86	DaPR130924_VB107_O1934.m	2064	16.950000762939453	PLLNNADSVQAK		1	a1.a1	0.020999999716877937	33.0	2	1269.6817626953125	1269.68017578125	0.0015999999595806003	1.2601598340275735
a1	pepa1b64	DaPR130924_VB107_O1934.m	2103	17.079999923706055	KPPLLNNAD		1	a1.a1	4.399999852466863E-6	34.599998474121094	2	981.5390014648438	981.5368041992188	0.002199999988079071	2.241383082801392
a1	pepa1b32	DaPR130924_VB107_O1934.m	2283	17.75	GDEVDGVDEVAK		1	a1.a1	1.2999999965401798E-9	69.4000015258789	2	1232.5660400390625	1232.564453125	0.0015999999595806003	1.2981065254023978
a1	pepa1b32	DaPR130924_VB107_O1934.m	2109	17.110000610351562	GDEVDGVDEVAK		1	a1.a1	0.0019000000320374966	48.20000076293945	2	1232.5655517578125	1232.564453125	0.0010999999940395355	0.8924482539234639
a1	pepa1c103	DaPR130924_VB107_O1934.m	2112	17.110000610351562	SSKDPIDVNYEK		1	a1.a1	8.099999977275729E-4	47.5	2	1394.68115234375	1394.68017578125	0.0010000000474974513	0.717010297315861
a1	pepa1b85	DaPR130924_VB107_O1934.m	2125	17.15999984741211	PIDVNYEK		1	a1.a1	1.2999999853491317E-5	32.5	2	977.4961547851562	977.4943237304688	0.0019000000320374966	1.943745335304266
a1	pepa1b85	DaPR130924_VB107_O1934.m	2599	18.899999618530273	PIDVNYEK		1	a1.a1	0.017999999225139618	26.799999237060547	2	977.4954833984375	977.4943237304688	0.0012000000569969416	1.2276286704328994
a1	pepa1b51	DaPR130924_VB107_O1934.m	2186	17.3799991607666	LEQMPSKEDAIEHFMK	M4:+15.99491 - M15:+15.99491	1	a1.a1	0.0052999998442828655	41.79999923706055	3	1964.9111328125	1964.9095458984375	0.001500000013038516	0.7633939262851178
a1	pepa1c114	DaPR130924_VB107_O1934.m	2266	17.700000762939453	VVDRDSEEAEIIR		1	a1.a1	5.6000000768108293E-5	49.79999923706055	2	1530.7786865234375	1530.7762451171875	0.0024999999441206455	1.6331583091226112
a1	pepa1b38	DaPR130924_VB107_O1934.m	2296	17.799999237060547	GGSDDSSKDPIDVNYEK		1	a1.a1	0.002400000113993883	46.20000076293945	3	1825.8077392578125	1825.80908203125	-0.0013000000035390258	-0.7120131104248584
a1	pepa1b38	DaPR130924_VB107_O1934.m	2299	17.799999237060547	GGSDDSSKDPIDVNYEK		1	a1.a1	4.999999873689376E-6	48.599998474121094	2	1825.8131103515625	1825.80908203125	0.004100000020116568	2.245579814706165
a1	pepa1b38	DaPR130924_VB107_O1934.m	2443	18.309999465942383	GGSDDSSKDPIDVNYEK		1	a1.a1	1.0999999631167157E-6	49.400001525878906	2	1825.8087158203125	1825.80908203125	-3.000000142492354E-4	-0.16431072514738465
a1	pepa1b38	DaPR130924_VB107_O1934.m	2437	18.299999237060547	GGSDDSSKDPIDVNYEK		1	a1.a1	7.399999885819852E-4	46.099998474121094	3	1825.808837890625	1825.80908203125	-1.9999999494757503E-4	-0.109540475461471
a1	pepa1b20	DaPR130924_VB107_O1934.m	2322	17.8799991607666	DSSKDPIDVNYEK		1	a1.a1	0.0015999999595806003	27.399999618530273	2	1509.7076416015625	1509.7071533203125	5.000000237487257E-4	0.33119007394849465
a1	pepa1b98	DaPR130924_VB107_O1934.m	2350	17.959999084472656	SDDSSKDPIDVNYEK		1	a1.a1	2.5999999706982635E-5	46.29999923706055	3	1711.7713623046875	1711.76611328125	0.005200000014156103	3.037798197902357
a1	pepa1b28	DaPR130924_VB107_O1934.m	2371	18.030000686645508	FLQDVSASTK		1	a1.a1	0.001500000013038516	46.0	2	1095.5682373046875	1095.5684814453125	-1.9999999494757503E-4	-0.18255362246614468
a1	pepa1b77	DaPR130924_VB107_O1934.m	2424	18.25	MVDPEKPQLGMIDR	M1:+15.99491 - M11:+15.99491	1	a1.a1	4.299999854993075E-4	33.79999923706055	2	1660.8040771484375	1660.8037109375	3.9999998989515007E-4	0.24084723996031765
a1	pepa1b77	DaPR130924_VB107_O1934.m	2423	18.25	MVDPEKPQLGMIDR	M1:+15.99491 - M11:+15.99491	1	a1.a1	0.04399999976158142	33.70000076293945	3	1660.8048095703125	1660.8037109375	0.0010999999940395355	0.6623299230338311
a1	pepa1a1	DaPR130924_VB107_O1934.m	2451	18.350000381469727	AEPVEVVAPR		1	a1.a1	7.300000288523734E-4	39.5	2	1066.5911865234375	1066.589599609375	0.0017000000225380063	1.5938651784722164
a1	pepa1a1	DaPR130924_VB107_O1934.m	2634	19.0	AEPVEVVAPR		1	a1.a1	0.03200000151991844	39.5	2	1066.5888671875	1066.589599609375	-6.000000284984708E-4	-0.5625406704867676
a1	pepa1b19	DaPR130924_VB107_O1934.m	2460	18.3799991607666	DSEEAEIIR		1	a1.a1	0.005799999926239252	41.900001525878906	2	1061.5126953125	1061.5113525390625	0.00139999995008111	1.3188742133867961
a1	pepa1b19	DaPR130924_VB107_O1934.m	2885	19.8799991607666	DSEEAEIIR		1	a1.a1	0.01600000075995922	34.20000076293945	2	1061.5130615234375	1061.5113525390625	0.0017000000225380063	1.6014901945906868
a1	pepa1b19	DaPR130924_VB107_O1934.m	2759	19.450000762939453	DSEEAEIIR		1	a1.a1	0.02800000086426735	38.900001525878906	2	1061.5126953125	1061.5113525390625	0.00139999995008111	1.3188742133867961
a1	pepa1b19	DaPR130924_VB107_O1934.m	2597	18.899999618530273	DSEEAEIIR		1	a1.a1	0.013000000268220901	41.79999923706055	2	1061.51318359375	1061.5113525390625	0.0019000000320374966	1.7899008121701445
a1	pepa1b89	DaPR130924_VB107_O1934.m	2469	18.399999618530273	PVEVVAPR		1	a1.a1	8.499999967170879E-5	36.0	2	866.51123046875	866.5098876953125	0.00139999995008111	1.6156768318071248
a1	pepa1b55	DaPR130924_VB107_O1934.m	2538	18.68000030517578	ILDLSNR		1	a1.a1	0.004800000227987766	29.299999237060547	2	830.475830078125	830.4735107421875	0.002300000051036477	2.7695044107800446
a1	pepa1b18	DaPR130924_VB107_O1934.m	2562	18.799999237060547	DPIDVNYEK		1	a1.a1	1.3000000365082087E-7	43.20000076293945	2	1092.5230712890625	1092.521240234375	0.0019000000320374966	1.7390966528301963
a1	pepa1b36	DaPR130924_VB107_O1934.m	2723	19.329999923706055	GGAAVDPDSGLEHSAHVLEK		1	a1.a1	0.03200000151991844	29.899999618530273	3	1988.9686279296875	1988.9676513671875	0.0010000000474974513	0.5027734095172769
a1	pepa1b36	DaPR130924_VB107_O1934.m	2600	18.899999618530273	GGAAVDPDSGLEHSAHVLEK		1	a1.a1	0.006599999964237213	48.79999923706055	2	1988.968017578125	1988.9676513671875	3.9999998989515007E-4	0.20110934917427936
a1	pepa1b50	DaPR130924_VB107_O1934.m	2770	19.479999542236328	LEQMPSKEDAIEHFMK	M4:+15.99491	1	a1.a1	1.1999999696854502E-4	52.099998474121094	3	1948.9156494140625	1948.9146728515625	8.999999845400453E-4	0.4617954788257644
a1	pepa1b50	DaPR130924_VB107_O1934.m	2627	18.979999542236328	LEQMPSKEDAIEHFMK	M15:+15.99491	1	a1.a1	0.02500000037252903	38.400001525878906	3	1948.9119873046875	1948.9146728515625	-0.00279999990016222	-1.4366970186875285
a1	pepa1b50	DaPR130924_VB107_O1934.m	3615	22.25	LEQMPSKEDAIEHFMK	M15:+15.99491	1	a1.a1	0.0019000000320374966	45.599998474121094	3	1948.9219970703125	1948.9146728515625	0.007300000172108412	3.745674592016585
a1	pepa1b50	DaPR130924_VB107_O1934.m	2644	19.049999237060547	LEQMPSKEDAIEHFMK	M15:+15.99491	1	a1.a1	3.299999889350147E-6	48.599998474121094	2	1948.9212646484375	1948.9146728515625	0.006599999964237213	3.3865002178778796
a1	pepa1b74	DaPR130924_VB107_O1934.m	2785	19.549999237060547	MIFDVESMKK	M1:+15.99491	1	a1.a1	0.04399999976158142	27.700000762939453	3	1243.6077880859375	1243.6064453125	0.0013000000035390258	1.0453467883180316
a1	pepa1b74	DaPR130924_VB107_O1934.m	2643	19.049999237060547	MIFDVESMKK	M8:+15.99491	1	a1.a1	9.10000002477318E-4	38.5	2	1243.6092529296875	1243.6064453125	0.00279999990016222	2.25151607304401
a1	pepa1b90	DaPR130924_VB107_O1934.m	2664	19.110000610351562	PVQDLIK		1	a1.a1	0.00989999994635582	32.29999923706055	2	812.4894409179688	812.4880981445312	0.00139999995008111	1.7231021023917423
a1	pepa1b90	DaPR130924_VB107_O1934.m	2971	20.15999984741211	PVQDLIK		1	a1.a1	0.03200000151991844	32.29999923706055	2	812.4888916015625	812.4880981445312	7.999999797903001E-4	0.9846297830297452
a1	pepa1b59	DaPR130924_VB107_O1934.m	2665	19.110000610351562	KAMVEYEIDLQK	M3:+15.99491	1	a1.a1	6.200000061653554E-4	42.0	3	1482.75634765625	1482.7513427734375	0.005100000184029341	3.4395518903998825
a1	pepa1b76	DaPR130924_VB107_O1934.m	2822	19.65999984741211	MVDPEKPQLGMIDR	M1:+15.99491	1	a1.a1	0.01600000075995922	40.400001525878906	3	1644.810546875	1644.808837890625	0.0017999999690800905	1.094352077648421
a1	pepa1b76	DaPR130924_VB107_O1934.m	2670	19.1299991607666	MVDPEKPQLGMIDR	M11:+15.99491	1	a1.a1	0.009200000204145908	33.70000076293945	2	1644.812744140625	1644.808837890625	0.004000000189989805	2.4318936631685304
a1	pepa1b22	DaPR130924_VB107_O1934.m	2677	19.149999618530273	EDAIEHFMK	M8:+15.99491 - E1:-18.01056	1	a1.a1	0.020999999716877937	27.100000381469727	2	1117.5032958984375	1117.4986572265625	0.004699999932199717	4.205821547798813
a1	pepa1b93	DaPR130924_VB107_O1934.m	2726	19.329999923706055	QQVPSGESAILDR		1	a1.a1	0.0020000000949949026	38.400001525878906	2	1399.7208251953125	1399.718017578125	0.002899999963119626	2.071845848021145
a1	pepa1b73	DaPR130924_VB107_O1934.m	2753	19.43000030517578	MIFDVESMK	M1:+15.99491 - M8:+15.99491	1	a1.a1	0.013000000268220901	38.70000076293945	2	1131.507080078125	1131.5064697265625	6.99999975040555E-4	0.618644253275649
a1	pepa1b73	DaPR130924_VB107_O1934.m	3037	20.3799991607666	MIFDVESMK	M1:+15.99491 - M8:+15.99491	1	a1.a1	0.003100000089034438	31.399999618530273	2	1131.510009765625	1131.5064697265625	0.003599999938160181	3.181599075637764
a1	pepa1b63	DaPR130924_VB107_O1934.m	2828	19.68000030517578	KGFSLLATEDK		1	a1.a1	8.800000068731606E-5	40.5	2	1208.6531982421875	1208.652587890625	6.99999975040555E-4	0.5791573046330997
a1	pepa1b57	DaPR130924_VB107_O1934.m	2862	19.799999237060547	LQLLEDDK		1	a1.a1	0.009100000374019146	38.5	2	973.5220336914062	973.5205078125	0.001500000013038516	1.5407996041182688
a1	pepa1b81	DaPR130924_VB107_O1934.m	2879	19.860000610351562	NREELGFRPEYSASQLK		1	a1.a1	0.010999999940395355	39.900001525878906	3	2024.0233154296875	2024.02001953125	0.0032999999821186066	1.6304186471845596
a1	pepa1b34	DaPR130924_VB107_O1934.m	2901	19.93000030517578	GFSLLATEDKEALKK		1	a1.a1	1.1000000085914508E-5	35.400001525878906	2	1649.9161376953125	1649.9112548828125	0.004900000058114529	2.969856738423521
a1	pepa1b71	DaPR130924_VB107_O1934.m	3085	20.530000686645508	MAIMVQSPMFDGK	M1:+15.99491 - M4:+15.99491 - M9:+15.99491	1	a1.a1	0.0010999999940395355	30.899999618530273	2	1502.6649169921875	1502.669189453125	-0.00419999985024333	-2.795026263745955
a1	pepa1b71	DaPR130924_VB107_O1934.m	2925	20.0	MAIMVQSPMFDGK	M1:+15.99491 - M4:+15.99491 - M9:+15.99491	1	a1.a1	9.60000033956021E-6	53.599998474121094	2	1502.67138671875	1502.669189453125	0.002199999988079071	1.4640614205177986
a1	pepa1b58	DaPR130924_VB107_O1934.m	3018	20.329999923706055	KAMVEYEIDLQK		1	a1.a1	1.7999999499807018E-6	53.0	2	1466.7569580078125	1466.75634765625	6.000000284984708E-4	0.4090659157243253
a1	pepa1b58	DaPR130924_VB107_O1934.m	3004	20.280000686645508	KAMVEYEIDLQK		1	a1.a1	3.499999875202775E-4	41.70000076293945	3	1466.75732421875	1466.75634765625	0.0010000000474974513	0.6817765262072089
a1	pepa1b75	DaPR130924_VB107_O1934.m	3048	20.43000030517578	MVDPEKPQLGMIDR		1	a1.a1	1.4000000373926014E-4	38.0	2	1628.8145751953125	1628.8138427734375	6.99999975040555E-4	0.42976057586092276
a1	pepa1b40	DaPR130924_VB107_O1934.m	3559	22.079999923706055	GIYFADMVSK	M7:+15.99491	1	a1.a1	0.0010999999940395355	33.0	2	1146.551513671875	1146.5504150390625	0.0012000000569969416	1.0466177860622536
a1	pepa1b40	DaPR130924_VB107_O1934.m	3075	20.5	GIYFADMVSK	M7:+15.99491	1	a1.a1	4.4999999227002263E-4	34.400001525878906	2	1146.551025390625	1146.5504150390625	6.99999975040555E-4	0.610526991102006
a1	pepa1b40	DaPR130924_VB107_O1934.m	3295	21.200000762939453	GIYFADMVSK	M7:+15.99491	1	a1.a1	9.000000136438757E-5	35.29999923706055	2	1146.5516357421875	1146.5504150390625	0.0013000000035390258	1.1338358841331329
a1	pepa1c107	DaPR130924_VB107_O1934.m	3084	20.530000686645508	TLGDFAAEYAKSNR		1	a1.a1	3.600000054575503E-4	40.29999923706055	2	1542.7467041015625	1542.755126953125	-0.00839999970048666	-5.444804268501313
a1	pepa1b25	DaPR130924_VB107_O1934.m	3101	20.579999923706055	EELGFRPEYSASQLK		1	a1.a1	1.4000000373926014E-4	40.29999923706055	2	1753.8785400390625	1753.8759765625	0.0026000000070780516	1.4824309368635677
a1	pepa1b43	DaPR130924_VB107_O1934.m	3270	21.1299991607666	HPDVEVDGFSELR		1	a1.a1	0.023000000044703484	51.599998474121094	3	1499.715576171875	1499.712890625	0.0026000000070780516	1.7336651724014394
a1	pepa1b43	DaPR130924_VB107_O1934.m	3377	21.459999084472656	HPDVEVDGFSELR		1	a1.a1	3.9000000106170774E-4	29.100000381469727	2	1499.716552734375	1499.712890625	0.003700000001117587	2.467138893215504
a1	pepa1b43	DaPR130924_VB107_O1934.m	3213	20.950000762939453	HPDVEVDGFSELR		1	a1.a1	1.8999999156221747E-5	32.70000076293945	2	1499.715087890625	1499.712890625	0.002199999988079071	1.4669474416281298
a1	pepa1b43	DaPR130924_VB107_O1934.m	3114	20.610000610351562	HPDVEVDGFSELR		1	a1.a1	0.029999999329447746	48.79999923706055	3	1499.716796875	1499.712890625	0.0038999998942017555	2.6004976809770866
a1	pepa1b95	DaPR130924_VB107_O1934.m	3123	20.649999618530273	RPEYSASQLK		1	a1.a1	0.026000000536441803	47.599998474121094	2	1178.6214599609375	1178.6168212890625	0.004699999932199717	3.987725142985224
a1	pepa1c113	DaPR130924_VB107_O1934.m	3149	20.75	VSQGSSDSQILDLSNR		1	a1.a1	5.400000009103678E-5	45.900001525878906	2	1705.845458984375	1705.8355712890625	0.00989999994635582	5.803607400961047
a1	pepa1b49	DaPR130924_VB107_O1934.m	3172	20.809999465942383	LEQMPSKEDAIEHFMK		1	a1.a1	4.200000148557592E-6	49.5	2	1932.925048828125	1932.9197998046875	0.0052999998442828655	2.7419657270924565
a1	pepa1b49	DaPR130924_VB107_O1934.m	3156	20.760000228881836	LEQMPSKEDAIEHFMK		1	a1.a1	2.099999983329326E-4	52.79999923706055	3	1932.92138671875	1932.9197998046875	0.001500000013038516	0.7760280655152294
a1	pepa1c112	DaPR130924_VB107_O1934.m	3162	20.780000686645508	VPHWYHF		1	a1.a1	0.04899999871850014	19.799999237060547	2	985.4725952148438	985.4683227539062	0.00430000014603138	4.363407779577292
a1	pepa1b70	DaPR130924_VB107_O1934.m	3492	21.809999465942383	MAIMVQSPMFDGK	M1:+15.99491 - M4:+15.99491	1	a1.a1	0.0026000000070780516	38.70000076293945	2	1486.674072265625	1486.67431640625	-1.9999999494757503E-4	-0.13452845235870936
a1	pepa1b70	DaPR130924_VB107_O1934.m	3165	20.799999237060547	MAIMVQSPMFDGK	M1:+15.99491 - M9:+15.99491	1	a1.a1	1.9999999494757503E-5	50.0	2	1486.675048828125	1486.67431640625	7.999999797903001E-4	0.5381138094348374
a1	pepa1b70	DaPR130924_VB107_O1934.m	3325	21.309999465942383	MAIMVQSPMFDGK	M4:+15.99491 - M9:+15.99491	1	a1.a1	3.7999998880877683E-7	49.20000076293945	2	1486.6756591796875	1486.67431640625	0.00139999995008111	0.9416991567227322
a1	pepa1a5	DaPR130924_VB107_O1934.m	3429	21.6299991607666	AMVEYEIDLQK	M2:+15.99491	1	a1.a1	5.199999941396527E-5	34.900001525878906	2	1354.658203125	1354.65625	0.0019000000320374966	1.4025698637846293
a1	pepa1a5	DaPR130924_VB107_O1934.m	3186	20.860000610351562	AMVEYEIDLQK	M2:+15.99491	1	a1.a1	2.100000074278796E-6	53.5	2	1354.657470703125	1354.65625	0.0012000000569969416	0.8858336253178188
a1	pepa1b14	DaPR130924_VB107_O1934.m	3197	20.899999618530273	AVSQGSSDSQILDLSNR		1	a1.a1	3.9000000451316907E-10	75.5	2	1776.8724365234375	1776.8726806640625	-1.9999999494757503E-4	-0.11255730200817199
a1	pepa1b16	DaPR130924_VB107_O1934.m	3268	21.110000610351562	DGFSELR		1	a1.a1	0.03799999877810478	24.600000381469727	2	823.3989868164062	823.3948974609375	0.004100000020116568	4.979384779720565
a1	pepa1b61	DaPR130924_VB107_O1934.m	3343	21.360000610351562	KFYPLEIDYGQDEEAVKK		1	a1.a1	1.1000000085914508E-4	45.599998474121094	3	2172.090576171875	2172.08642578125	0.00430000014603138	1.9796634678036662
a1	pepa1b33	DaPR130924_VB107_O1934.m	3357	21.399999618530273	GFSLLATEDKEALK		1	a1.a1	1.3999999737279722E-7	54.20000076293945	2	1521.8182373046875	1521.8162841796875	0.0020000000949949026	1.3142191444435576
a1	pepa1c110	DaPR130924_VB107_O1934.m	3415	21.579999923706055	VEVDGFSELR		1	a1.a1	0.0012000000569969416	50.099998474121094	2	1150.5762939453125	1150.5743408203125	0.0020000000949949026	1.7382623825671135
a1	pepa1b72	DaPR130924_VB107_O1934.m	3449	21.68000030517578	MIFDVESMK	M1:+15.99491	1	a1.a1	2.099999983329326E-5	45.599998474121094	2	1115.513427734375	1115.5115966796875	0.0019000000320374966	1.7032543970791818
a1	pepa1b53	DaPR130924_VB107_O1934.m	3454	21.700000762939453	LGDFAAEYAK		1	a1.a1	6.099999882280827E-4	41.20000076293945	2	1084.537841796875	1084.5313720703125	0.006500000134110451	5.9933721619341425
a1	pepa1b52	DaPR130924_VB107_O1934.m	3457	21.709999084472656	IFPPETSASVAATPPPSTASAPAAVNSSASADKPLSNMK		1	a1.a1	0.03200000151991844	34.400001525878906	3	3767.89453125	3767.8798828125	0.014000000432133675	3.715617500439929
a1	pepa1b44	DaPR130924_VB107_O1934.m	3508	21.8799991607666	LAHILSPWGAEVK		1	a1.a1	3.9000000106170774E-4	42.099998474121094	2	1420.796875	1420.7950439453125	0.0017999999690800905	1.2668962893351519
a1	pepa1b47	DaPR130924_VB107_O1934.m	3520	21.950000762939453	IAPPEAPVTGYMFGK	M12:+15.99491	1	a1.a1	0.012000000104308128	43.599998474121094	3	1593.8009033203125	1593.798583984375	0.002300000051036477	1.4430932955697904
a1	pepa1b88	DaPR130924_VB107_O1934.m	3535	22.0	PPEAPVTGYMFGK	M10:+15.99491	1	a1.a1	1.8999999156221747E-5	38.900001525878906	2	1409.6739501953125	1409.6773681640625	-0.0034000000450760126	-2.4118994330625516
a1	pepa1b69	DaPR130924_VB107_O1934.m	3923	23.329999923706055	MAIMVQSPMFDGK	M4:+15.99491	1	a1.a1	6.199999802447564E-8	56.400001525878906	2	1470.6787109375	1470.679443359375	-6.000000284984708E-4	-0.40797471618147507
a1	pepa1b69	DaPR130924_VB107_O1934.m	3748	22.700000762939453	MAIMVQSPMFDGK	M4:+15.99491	1	a1.a1	2.4000000848900527E-6	57.20000076293945	2	1470.681884765625	1470.679443359375	0.0026000000070780516	1.7678903576288827
a1	pepa1b69	DaPR130924_VB107_O1934.m	3573	22.110000610351562	MAIMVQSPMFDGK	M9:+15.99491	1	a1.a1	4.299999854993075E-4	45.70000076293945	2	1470.680419921875	1470.679443359375	0.0010999999940395355	0.7479536067539496
a1	pepa1a8	DaPR130924_VB107_O1934.m	3581	22.149999618530273	AQNDLIWNIKDELKK		1	a1.a1	1.999999987845058E-8	57.20000076293945	2	1827.99853515625	1827.9967041015625	0.0017999999690800905	0.9846844718271897
a1	pepa1b92	DaPR130924_VB107_O1934.m	3591	22.18000030517578	QQVPSGESAILDR	Q1:-17.02655	1	a1.a1	2.700000004551839E-5	62.400001525878906	2	1382.693115234375	1382.6915283203125	0.0017000000225380063	1.2294861056993374
a1	pepa1c115	DaPR130924_VB107_O1934.m	4233	24.559999465942383	VVSEDFLQDVSASTK		1	a1.a1	7.700000423938036E-6	45.70000076293945	2	1624.8035888671875	1624.806884765625	-0.0031999999191612005	-1.9694647709612543
a1	pepa1c115	DaPR130924_VB107_O1934.m	4719	26.8799991607666	VVSEDFLQDVSASTK		1	a1.a1	2.399999921021134E-10	63.5	2	1624.8026123046875	1624.806884765625	-0.00419999985024333	-2.5849224850183785
a1	pepa1c115	DaPR130924_VB107_O1934.m	4084	23.959999084472656	VVSEDFLQDVSASTK		1	a1.a1	0.010999999940395355	46.20000076293945	2	1624.8074951171875	1624.806884765625	6.99999975040555E-4	0.43082041416972977
a1	pepa1c115	DaPR130924_VB107_O1934.m	3867	23.110000610351562	VVSEDFLQDVSASTK		1	a1.a1	6.200000061653554E-4	53.29999923706055	3	1624.8134765625	1624.806884765625	0.006599999964237213	4.062021170712389
a1	pepa1c115	DaPR130924_VB107_O1934.m	3810	22.93000030517578	VVSEDFLQDVSASTK		1	a1.a1	2.2999999771400326E-7	57.70000076293945	2	1624.80908203125	1624.806884765625	0.002199999988079071	1.3540070569041296
a1	pepa1c115	DaPR130924_VB107_O1934.m	3603	22.209999084472656	VVSEDFLQDVSASTK		1	a1.a1	1.8000000272877514E-4	41.900001525878906	2	1624.80517578125	1624.806884765625	-0.0017000000225380063	-1.0462781998755672
a1	pepa1c115	DaPR130924_VB107_O1934.m	3949	23.43000030517578	VVSEDFLQDVSASTK		1	a1.a1	6.800000119255856E-5	43.20000076293945	2	1624.80908203125	1624.806884765625	0.002199999988079071	1.3540070569041296
a1	pepa1a3	DaPR130924_VB107_O1934.m	3608	22.229999542236328	AIMVQSPMFDGK		1	a1.a1	7.800000021234155E-4	42.599998474121094	2	1323.637451171875	1323.64404296875	-0.006500000134110451	-4.910685896739921
a1	pepa1b27	DaPR130924_VB107_O1934.m	3629	22.299999237060547	FAGILSQGLR		1	a1.a1	0.002899999963119626	40.5	2	1061.6109619140625	1061.610595703125	3.9999998989515007E-4	0.3767859811442654
a1	pepa1b24	DaPR130924_VB107_O1934.m	3663	22.40999984741211	EELGFRPEYSASQLK	E1:-18.01056	1	a1.a1	5.700000201613875E-6	50.5	2	1735.866943359375	1735.8653564453125	0.0015999999595806003	0.9217304519845156
a1	pepa1b60	DaPR130924_VB107_O1934.m	3715	22.579999923706055	KFYPLEIDYGQDEEAVK		1	a1.a1	9.999999960041972E-12	50.099998474121094	2	2043.99609375	2043.991455078125	0.004800000227987766	2.348346523691461
a1	pepa1b60	DaPR130924_VB107_O1934.m	3838	23.030000686645508	KFYPLEIDYGQDEEAVK		1	a1.a1	0.008999999612569809	44.70000076293945	3	2043.99169921875	2043.991455078125	3.000000142492354E-4	0.14677165773071632
a1	pepa1b60	DaPR130924_VB107_O1934.m	3689	22.5	KFYPLEIDYGQDEEAVK		1	a1.a1	1.6000000186977559E-6	58.20000076293945	3	2043.9931640625	2043.991455078125	0.0017000000225380063	0.8317060319966109
a1	pepa1c108	DaPR130924_VB107_O1934.m	3691	22.5	TLIPHDFGMK	M9:+15.99491	1	a1.a1	0.04399999976158142	28.600000381469727	2	1174.5924072265625	1174.5928955078125	-5.000000237487257E-4	-0.4256794210666159
a1	pepa1b31	DaPR130924_VB107_O1934.m	3697	22.530000686645508	FYTLIPHDFGMK	M11:+15.99491	1	a1.a1	4.600000102072954E-4	43.599998474121094	2	1484.72607421875	1484.7247314453125	0.001500000013038516	1.0102882920110947
a1	pepa1b84	DaPR130924_VB107_O1934.m	3722	22.600000381469727	PHDFGMK	M6:+15.99491	1	a1.a1	0.039000000804662704	24.600000381469727	2	847.37451171875	847.3770751953125	-0.0026000000070780516	-3.068291653369046
a1	pepa1b21	DaPR130924_VB107_O1934.m	3754	22.709999084472656	DVEVDGFSELR		1	a1.a1	4.3000000005122274E-5	53.900001525878906	2	1265.607666015625	1265.6011962890625	0.006500000134110451	5.135899170425448
a1	pepa1b39	DaPR130924_VB107_O1934.m	3905	23.260000228881836	GIYFADMVSK		1	a1.a1	1.4000000373926014E-4	45.29999923706055	2	1130.556640625	1130.5555419921875	0.0012000000569969416	1.0614251245740511
a1	pepa1b39	DaPR130924_VB107_O1934.m	3763	22.75	GIYFADMVSK		1	a1.a1	0.023000000044703484	41.5	2	1130.556640625	1130.5555419921875	0.0012000000569969416	1.0614251245740511
a1	pepa1c116	DaPR130924_VB107_O1934.m	3777	22.799999237060547	YFADMVSK		1	a1.a1	0.03799999877810478	24.399999618530273	2	960.4513549804688	960.4500122070312	0.00139999995008111	1.4576499893669956
a1	pepa1a6	DaPR130924_VB107_O1934.m	3781	22.809999465942383	AQNDLIWNIK		1	a1.a1	3.099999958067201E-5	46.099998474121094	2	1214.653564453125	1214.6531982421875	3.9999998989515007E-4	0.3293120953981095
a1	pepa1a7	DaPR130924_VB107_O1934.m	3939	23.399999618530273	AQNDLIWNIKDELK		1	a1.a1	0.013000000268220901	28.700000762939453	3	1699.90869140625	1699.90185546875	0.006899999920278788	4.059057820356402
a1	pepa1a7	DaPR130924_VB107_O1934.m	4156	24.209999084472656	AQNDLIWNIKDELK		1	a1.a1	0.01600000075995922	30.700000762939453	3	1699.9010009765625	1699.90185546875	-7.999999797903001E-4	-0.47061539301026245
a1	pepa1a7	DaPR130924_VB107_O1934.m	3950	23.43000030517578	AQNDLIWNIKDELK		1	a1.a1	2.100000074278796E-6	53.900001525878906	2	1699.9063720703125	1699.90185546875	0.004600000102072954	2.7060386382156745
a1	pepa1b46	DaPR130924_VB107_O1934.m	3940	23.399999618530273	IAPPEAPVTGYMFGK		1	a1.a1	0.002300000051036477	39.20000076293945	3	1577.808837890625	1577.8037109375	0.005200000014156103	3.2957204867178094
a1	pepa1b26	DaPR130924_VB107_O1934.m	3947	23.40999984741211	ELLIFNKQQVPSGESAILDR		1	a1.a1	1.500000071246177E-4	45.20000076293945	3	2257.22021484375	2257.218994140625	0.0010999999940395355	0.4873253312571609
a1	pepa1b87	DaPR130924_VB107_O1934.m	3952	23.43000030517578	PPEAPVTGYMFGK		1	a1.a1	1.8000000795437288E-11	78.69999694824219	2	1393.673583984375	1393.6824951171875	-0.008799999952316284	-6.3142071333660095
a1	pepa1b97	DaPR130924_VB107_O1934.m	3977	23.510000228881836	SATLGLVDIVK		1	a1.a1	0.02199999988079071	42.400001525878906	2	1115.6644287109375	1115.66748046875	-0.003000000026077032	-2.6889732636256243
a1	pepa1b68	DaPR130924_VB107_O1934.m	3988	23.579999923706055	MAIMVQSPMFDGK		1	a1.a1	1.199999957179898E-7	53.29999923706055	2	1454.686279296875	1454.6844482421875	0.0019000000320374966	1.306125211095382
a1	pepa1b30	DaPR130924_VB107_O1934.m	4004	23.6299991607666	FYTLIPHDFGMK		1	a1.a1	3.199999980552093E-7	42.900001525878906	2	1468.7315673828125	1468.7298583984375	0.0019000000320374966	1.2936347832605062
a1	pepa1b83	DaPR130924_VB107_O1934.m	4037	23.760000228881836	NTHATTHNAYDLEVIDIFK		1	a1.a1	1.3999999737279722E-7	79.0999984741211	2	2202.089599609375	2202.0830078125	0.006599999964237213	2.9971622054308957
a1	pepa1b83	DaPR130924_VB107_O1934.m	4045	23.799999237060547	NTHATTHNAYDLEVIDIFK		1	a1.a1	9.400000067216752E-8	52.29999923706055	3	2202.087158203125	2202.0830078125	0.004100000020116568	1.8618735104765265
a1	pepa1c106	DaPR130924_VB107_O1934.m	4078	23.950000762939453	THATTHNAYDLEVIDIFK		1	a1.a1	1.2999999853491317E-5	50.29999923706055	3	2088.04638671875	2088.0400390625	0.006200000178068876	2.969291805751286
a1	pepa1b29	DaPR130924_VB107_O1934.m	4144	24.18000030517578	FYPLEIDYGQDEEAVK		1	a1.a1	9.200000050668677E-8	56.70000076293945	2	1915.901611328125	1915.8963623046875	0.005200000014156103	2.714134290594336
a1	pepa1b29	DaPR130924_VB107_O1934.m	4481	25.65999984741211	FYPLEIDYGQDEEAVK		1	a1.a1	0.014000000432133675	31.799999237060547	2	1915.9013671875	1915.8963623046875	0.004999999888241291	2.6097444447499476
a1	pepa1b29	DaPR130924_VB107_O1934.m	4267	24.700000762939453	FYPLEIDYGQDEEAVK		1	a1.a1	1.8999999351621E-9	58.900001525878906	2	1915.90185546875	1915.8963623046875	0.005499999970197678	2.8707189378352216
a1	pepa1c100	DaPR130924_VB107_O1934.m	4353	25.049999237060547	SLQELFLAH		1	a1.a1	3.9999998989515007E-4	37.900001525878906	2	1057.57275390625	1057.568115234375	0.004600000102072954	4.349601728540687
a1	pepa1c100	DaPR130924_VB107_O1934.m	4288	24.780000686645508	SLQELFLAH		1	a1.a1	4.600000102072954E-4	42.29999923706055	2	1057.570556640625	1057.568115234375	0.0024999999441206455	2.3639138776102406
a1	pepa1c100	DaPR130924_VB107_O1934.m	4160	24.25	SLQELFLAH		1	a1.a1	0.007000000216066837	49.099998474121094	2	1057.5697021484375	1057.568115234375	0.0017000000225380063	1.6074614940156904
a1	pepa1c109	DaPR130924_VB107_O1934.m	4184	24.329999923706055	TTNFAGILSQGLR		1	a1.a1	0.002400000113993883	49.400001525878906	3	1377.7506103515625	1377.7489013671875	0.0017000000225380063	1.2338968449555925
a1	pepa1b37	DaPR130924_VB107_O1934.m	4188	24.350000381469727	GGKVFSATLGLVDIVK		1	a1.a1	3.800000058618025E-6	45.70000076293945	2	1603.9437255859375	1603.9422607421875	0.0015999999595806003	0.997542117781869
a1	pepa1b79	DaPR130924_VB107_O1934.m	4195	24.360000610351562	NFAGILSQGLR		1	a1.a1	2.2000000171829015E-4	49.20000076293945	2	1175.658447265625	1175.653564453125	0.004900000058114529	4.16789452800566
a1	pepa1b67	DaPR130924_VB107_O1934.m	4311	24.8799991607666	MAIMVQSPMFD	M9:+15.99491	1	a1.a1	0.03500000014901161	24.700000762939453	2	1285.55615234375	1285.5628662109375	-0.0066999997943639755	-5.21172473977218
a1	pepa1b11	DaPR130924_VB107_O1934.m	4370	25.110000610351562	ATTHNAYDLEVIDIFK		1	a1.a1	5.200000032345997E-6	48.79999923706055	2	1849.9385986328125	1849.9334716796875	0.005200000014156103	2.8109119023802784
a1	pepa1b11	DaPR130924_VB107_O1934.m	4363	25.100000381469727	ATTHNAYDLEVIDIFK		1	a1.a1	0.03700000047683716	47.599998474121094	3	1849.934814453125	1849.9334716796875	0.00139999995008111	0.7567839446733993
a1	pepa1c111	DaPR130924_VB107_O1934.m	4838	27.479999542236328	VFSATLGLVDIVK		1	a1.a1	1.4000000373926014E-4	34.0	2	1361.80810546875	1361.8043212890625	0.003800000064074993	2.7904156306964665
a1	pepa1c111	DaPR130924_VB107_O1934.m	4585	26.309999465942383	VFSATLGLVDIVK		1	a1.a1	6.500000182541044E-8	59.79999923706055	2	1361.806396484375	1361.8043212890625	0.002099999925121665	1.5420717149243865
a1	pepa1c111	DaPR130924_VB107_O1934.m	4520	25.829999923706055	VFSATLGLVDIVK		1	a1.a1	2.2000000171829015E-5	49.20000076293945	3	1361.8050537109375	1361.8043212890625	7.999999797903001E-4	0.5874558975059154
a1	pepa1c111	DaPR130924_VB107_O1934.m	4944	28.100000381469727	VFSATLGLVDIVK		1	a1.a1	1.900000061141327E-4	40.20000076293945	2	1361.807373046875	1361.8043212890625	0.003100000089034438	2.276391725721671
a1	pepa1c111	DaPR130924_VB107_O1934.m	4704	26.809999465942383	VFSATLGLVDIVK		1	a1.a1	0.019999999552965164	44.0	2	1361.806640625	1361.8043212890625	0.002400000113993883	1.7623678207468756
a1	pepa1c111	DaPR130924_VB107_O1934.m	4508	25.780000686645508	VFSATLGLVDIVK		1	a1.a1	4.799999953064571E-9	60.0	2	1361.8057861328125	1361.8043212890625	0.001500000013038516	1.1014798452237542
a1	pepa1b45	DaPR130924_VB107_O1934.m	4665	26.610000610351562	IAPPEAPVTGYMF		1	a1.a1	0.0019000000320374966	42.5	2	1392.68896484375	1392.687255859375	0.0017999999690800905	1.2924653122996936
a1	pepa1b78	DaPR130924_VB107_O1934.m	4743	27.0	NAYDLEVIDIFK		1	a1.a1	4.899999850316306E-10	61.79999923706055	2	1439.742919921875	1439.7420654296875	8.999999845400453E-4	0.6251119600867134
a1	pepa1b15	DaPR130924_VB107_O1934.m	4754	27.049999237060547	AYDLEVIDIFK		1	a1.a1	1.8000000068241206E-7	54.29999923706055	2	1325.6968994140625	1325.69921875	-0.002199999988079071	-1.6595016101415887
a1	pepa1b17	DaPR130924_VB107_O1934.m	4765	27.100000381469727	DLEVIDIFK		1	a1.a1	0.0017999999690800905	43.0	2	1091.5987548828125	1091.5987548828125	9.999999747378752E-5	0.09160875003427695
a1	pepa1b99	DaPR130924_VB107_O1934.m	4855	27.579999923706055	SILSEVQQAVSQGSSDSQILDLSNR		1	a1.a1	0.0013000000035390258	44.29999923706055	3	2661.339111328125	2661.3330078125	0.006099999882280827	2.292084404459689
a1	pepa1c101	DaPR130924_VB107_O1934.m	4917	28.010000228881836	SLQELFLAHILSPWGAEVK		1	a1.a1	7.099999947968172E-6	47.20000076293945	3	2138.16943359375	2138.164794921875	0.0044999998062849045	2.1046085021006657
a1	pepa1b91	DaPR130924_VB107_O1934.m	4939	28.079999923706055	QIQAAYSILSEVQQAVSQGSSDSQILDLSNR	Q1:-17.02655	1	a1.a1	0.0010000000474974513	49.29999923706055	3	3318.650634765625	3318.645263671875	0.005499999970197678	1.6573027645962586
a2	pepa2b30	DaPR130924_VB107_O1934.m	1263	13.479999542236328	TAHLDEEVNK		1	a2.a1	1.4999999621068127E-5	47.79999923706055	2	1155.5665283203125	1155.564453125	0.002099999925121665	1.817293634675783
a2	pepa2b32	DaPR130924_VB107_O1934.m	1315	13.729999542236328	THLSLSHNPEQK		1	a2.a1	2.2000000171829015E-4	44.900001525878906	2	1390.7091064453125	1390.707763671875	0.00139999995008111	1.0066816240276828
a2	pepa2b15	DaPR130924_VB107_O1934.m	1642	15.210000038146973	IAHGNSSIIADR		1	a2.a1	0.004699999932199717	33.29999923706055	3	1253.661376953125	1253.66015625	0.0013000000035390258	1.0369636436621223
a2	pepa2b15	DaPR130924_VB107_O1934.m	1643	15.229999542236328	IAHGNSSIIADR		1	a2.a1	1.6999999843392288E-6	50.5	2	1253.6610107421875	1253.66015625	0.0010000000474974513	0.7976643769940753
a2	pepa2b22	DaPR130924_VB107_O1934.m	1811	15.949999809265137	KVVGDVAYDEAK		1	a2.a1	5.299999884300632E-6	62.20000076293945	2	1293.6712646484375	1293.6689453125	0.002400000113993883	1.855188781248928
a2	pepa2b18	DaPR130924_VB107_O1934.m	2015	16.75	IFHELTQTDK		1	a2.a1	0.009999999776482582	36.29999923706055	2	1231.6265869140625	1231.6322021484375	-0.005499999970197678	-4.465618843518036
a2	pepa2b18	DaPR130924_VB107_O1934.m	2008	16.709999084472656	IFHELTQTDK		1	a2.a1	0.03799999877810478	33.0	3	1231.6282958984375	1231.6322021484375	-0.003800000064074993	-3.0853367242642245
a2	pepa2a2	DaPR130924_VB107_O1934.m	2059	16.90999984741211	APAEILNGK		1	a2.a1	4.1000000783242285E-4	45.29999923706055	2	912.5179443359375	912.5153198242188	0.0026000000070780516	2.8492672403340027
a2	pepa2b36	DaPR130924_VB107_O1934.m	2188	17.3799991607666	VVGDVAYDEAK		1	a2.a1	1.0999999631167157E-6	49.400001525878906	2	1165.573974609375	1165.573974609375	9.999999747378752E-5	0.08579463822302746
a2	pepa2a9	DaPR130924_VB107_O1934.m	2566	18.799999237060547	EQVPGFTPR		1	a2.a1	0.0066999997943639755	36.5	2	1030.533935546875	1030.531982421875	0.0019000000320374966	1.8437079726262025
a2	pepa2b29	DaPR130924_VB107_O1934.m	2586	18.850000381469727	QPSQGPTFGIK		1	a2.a1	0.04699999839067459	21.5	2	1159.6107177734375	1159.6109619140625	-3.000000142492354E-4	-0.25870746664385885
a2	pepa2b31	DaPR130924_VB107_O1934.m	2829	19.68000030517578	TDPTTLTDEEINR		1	a2.a1	1.6999999934341758E-4	47.0	2	1504.71337890625	1504.7130126953125	3.9999998989515007E-4	0.26583141537312244
a2	pepa2b33	DaPR130924_VB107_O1934.m	2959	20.1299991607666	TPVPSDIDISR		1	a2.a1	9.200000204145908E-5	37.400001525878906	2	1199.629150390625	1199.6270751953125	0.002099999925121665	1.7505439553202498
a2	pepa2b26	DaPR130924_VB107_O1934.m	3027	20.360000610351562	MHGGGPTVTAGLPLPK	M1:+15.99491	1	a2.a1	1.2999999853491317E-5	42.20000076293945	2	1548.82666015625	1548.8206787109375	0.006000000052154064	3.873915253473877
a2	pepa2a7	DaPR130924_VB107_O1934.m	3031	20.3799991607666	DVDGLTSINAGR		1	a2.a1	9.600000083764826E-8	57.400001525878906	2	1217.6148681640625	1217.612548828125	0.002400000113993883	1.9710704495479545
a2	pepa2b10	DaPR130924_VB107_O1934.m	3081	20.530000686645508	GALALAQAVQR		1	a2.a1	2.099999983329326E-5	57.900001525878906	2	1097.643798828125	1097.6429443359375	8.999999845400453E-4	0.8199387507424245
a2	pepa2b25	DaPR130924_VB107_O1934.m	3118	20.6299991607666	MHGGGPTVTAGLPLPK		1	a2.a1	1.500000071246177E-4	39.400001525878906	3	1532.826416015625	1532.8258056640625	6.000000284984708E-4	0.39143392959680384
a2	pepa2a6	DaPR130924_VB107_O1934.m	3176	20.829999923706055	DDSNLYINVK		1	a2.a1	0.005499999970197678	45.599998474121094	2	1180.5845947265625	1180.5849609375	-1.9999999494757503E-4	-0.16940754080820702
a2	pepa2b16	DaPR130924_VB107_O1934.m	3277	21.149999618530273	LAILQVGNR		1	a2.a1	0.017000000923871994	50.0	2	983.6006469726562	983.60009765625	6.000000284984708E-4	0.6100040351034609
a2	pepa2b35	DaPR130924_VB107_O1934.m	3292	21.200000762939453	VLLSALER		1	a2.a1	2.099999983329326E-4	43.0	2	900.5528564453125	900.5516967773438	0.0010999999940395355	1.2214734567442653
a2	pepa2b12	DaPR130924_VB107_O1934.m	3408	21.559999465942383	GDILVVATGQPEMVK	M13:+15.99491	1	a2.a1	3.5000000480067683E-6	53.900001525878906	2	1572.8341064453125	1572.83056640625	0.003599999938160181	2.2888669733738687
a2	pepa2a4	DaPR130924_VB107_O1934.m	3551	22.049999237060547	AYIQENLELVEK		1	a2.a1	6.199999916134402E-6	57.0	2	1448.7664794921875	1448.7635498046875	0.003000000026077032	2.070731298065493
a2	pepa2b28	DaPR130924_VB107_O1934.m	3562	22.079999923706055	QPSQGPTFGIK	Q1:-17.02655	1	a2.a1	5.000000237487257E-4	37.29999923706055	2	1142.5921630859375	1142.58447265625	0.007699999958276749	6.739107823140633
a2	pepa2b34	DaPR130924_VB107_O1934.m	3570	22.110000610351562	TVAMLMQSTVESAK		1	a2.a1	8.600000001024455E-7	57.29999923706055	2	1495.7542724609375	1495.7498779296875	0.004399999976158142	2.941668283635974
a2	pepa2b21	DaPR130924_VB107_O1934.m	3694	22.510000228881836	IYGADDIELLPEAQHK		1	a2.a1	4.0000000467443897E-7	49.400001525878906	2	1811.929443359375	1811.91796875	0.012000000104308128	6.622816436103147
a2	pepa2b11	DaPR130924_VB107_O1934.m	3750	22.709999084472656	GDILVVATGQPEMVK		1	a2.a1	3.199999991920777E-5	49.79999923706055	2	1556.833251953125	1556.835693359375	-0.002400000113993883	-1.541588572404265
a2	pepa2b39	DaPR130924_VB107_O1934.m	3793	22.8799991607666	YVVVTGITPTPLGEGK		1	a2.a1	9.699999831136452E-11	73.80000305175781	2	1630.906982421875	1630.905517578125	0.0015999999595806003	0.9810500622725103
a2	pepa2b38	DaPR130924_VB107_O1934.m	3827	23.0	WMIQYNNLNLK	M2:+15.99491	1	a2.a1	0.03400000184774399	32.599998474121094	2	1452.739990234375	1452.7308349609375	0.009200000204145908	6.3329007567966205
a2	pepa2b37	DaPR130924_VB107_O1934.m	4050	23.809999465942383	WMIQYNNLNLK		1	a2.a1	0.02500000037252903	33.5	2	1436.7371826171875	1436.73583984375	0.0013000000035390258	0.9048288262095594
a2	pepa2b17	DaPR130924_VB107_O1934.m	4083	23.959999084472656	LDIDPETITWQR		1	a2.a1	9.000000034120603E-8	64.30000305175781	2	1486.7568359375	1486.754150390625	0.00279999990016222	1.8832971809270262
a2	pepa2b27	DaPR130924_VB107_O1934.m	4346	25.030000686645508	PTGFILPIR		1	a2.a1	0.010999999940395355	37.400001525878906	2	1013.6173706054688	1013.6146850585938	0.0027000000700354576	2.6637341682548525
a2	pepa2a1	DaPR130924_VB107_O1934.m	4386	25.200000762939453	AAQAPSSFQLLYDLK		1	a2.a1	6.499999926745659E-6	52.5	2	1651.87158203125	1651.869384765625	0.002199999988079071	1.3318244216937392
a2	pepa2b14	DaPR130924_VB107_O1934.m	4388	25.200000762939453	GEPVSAEDLGVSGALTVLMK	M19:+15.99491	1	a2.a1	2.100000074278796E-6	39.5	2	1989.033935546875	1989.02099609375	0.013000000268220901	6.535878853844015
a2	pepa2a8	DaPR130924_VB107_O1934.m	4391	25.209999084472656	EIGLLSEEVELYGETK		1	a2.a1	8.90000018127779E-10	61.0	2	1808.924072265625	1808.916748046875	0.007300000172108412	4.035564478017229
a2	pepa2b20	DaPR130924_VB107_O1934.m	4512	25.799999237060547	LVGPEGFVVTEAGFGADIGMEK	M20:+15.99491	1	a2.a1	1.500000053056283E-6	47.599998474121094	2	2239.107421875	2239.095947265625	0.012000000104308128	5.359305892613705
a2	pepa2b20	DaPR130924_VB107_O1934.m	4511	25.799999237060547	LVGPEGFVVTEAGFGADIGMEK	M20:+15.99491	1	a2.a1	1.3000000365082087E-7	69.4000015258789	3	2239.09814453125	2239.095458984375	0.0024999999441206455	1.1165222697805897
a2	pepa2b19	DaPR130924_VB107_O1934.m	4640	26.5	LVGPEGFVVTEAGFGADIGMEK		1	a2.a1	5.400000108526926E-13	83.69999694824219	2	2223.10302734375	2223.1005859375	0.0024999999441206455	1.124555478926463
a2	pepa2b19	DaPR130924_VB107_O1934.m	4646	26.510000228881836	LVGPEGFVVTEAGFGADIGMEK		1	a2.a1	1.4999999621068127E-5	57.400001525878906	3	2223.10498046875	2223.1005859375	0.0044999998062849045	2.024199820174676
a2	pepa2b24	DaPR130924_VB107_O1934.m	4694	26.75	MFGIPVVVAVNAFK	M1:+15.99491	1	a2.a1	3.199999991920777E-5	42.79999923706055	2	1507.831298828125	1507.8345947265625	-0.0031999999191612005	-2.1222486407678574
a2	pepa2b13	DaPR130924_VB107_O1934.m	4709	26.829999923706055	GEPVSAEDLGVSGALTVLMK		1	a2.a1	1.99999996490334E-13	88.19999694824219	2	1973.0328369140625	1973.0263671875	0.006500000134110451	3.2944314593099127
a2	pepa2b13	DaPR130924_VB107_O1934.m	4722	26.899999618530273	GEPVSAEDLGVSGALTVLMK		1	a2.a1	0.0010999999940395355	37.20000076293945	3	1973.0262451171875	1973.0263671875	-1.9999999494757503E-4	-0.10136711717272692
a2	pepa2a5	DaPR130924_VB107_O1934.m	4727	26.90999984741211	DAIKPNLMQTLEGTPVFVHAGPFAN		1	a2.a1	0.012000000104308128	38.70000076293945	3	2667.368408203125	2667.3603515625	0.00800000037997961	2.999219949900406
a2	pepa2b23	DaPR130924_VB107_O1934.m	4898	27.799999237060547	MFGIPVVVAVNAFK		1	a2.a1	3.3999999686784577E-6	43.0	2	1491.8450927734375	1491.839599609375	0.005499999970197678	3.686723406214585
a2	pepa2a3	DaPR130924_VB107_O1934.m	4922	28.030000686645508	ASFITPVPGGVGPMTVAMLMQSTVESAK		1	a2.a1	1.1000000085914508E-4	38.20000076293945	3	2806.423095703125	2806.419189453125	0.0038999998942017555	1.3896711898416474
a3	pepa3b16	DaPR130924_VB107_O1934.m	671	10.130000114440918	KPNADEMK		1	a3.a1	0.0034000000450760126	34.5	2	932.457275390625	932.4509887695312	0.006200000178068876	6.649143228697135
a3	pepa3b17	DaPR130924_VB107_O1934.m	709	10.3100004196167	KTDVEERPR		1	a3.a1	8.70000003487803E-5	36.400001525878906	2	1129.597412109375	1129.596435546875	0.0010000000474974513	0.8852719573369742
a3	pepa3b20	DaPR130924_VB107_O1934.m	878	11.449999809265137	MSELSSSRPK	M1:+15.99491	1	a3.a1	7.800000021234155E-4	38.599998474121094	2	1137.56201171875	1137.5572509765625	0.004800000227987766	4.219568047117711
a3	pepa3b19	DaPR130924_VB107_O1934.m	1134	12.800000190734863	MSELSSSRPK		1	a3.a1	6.399999983841553E-5	47.20000076293945	2	1121.5606689453125	1121.5623779296875	-0.0015999999595806003	-1.426581339625594
a3	pepa3a7	DaPR130924_VB107_O1934.m	1288	13.600000381469727	DPNNPYDK		1	a3.a1	0.008700000122189522	34.29999923706055	2	962.4219970703125	962.4218139648438	1.9999999494757503E-4	0.2078090833411646
a3	pepa3b10	DaPR130924_VB107_O1934.m	1336	13.8100004196167	EYNVNDDSMK	M9:+15.99491	1	a3.a1	0.00839999970048666	26.799999237060547	2	1230.494140625	1230.4947509765625	-5.000000237487257E-4	-0.4063406392850588
a3	pepa3b34	DaPR130924_VB107_O1934.m	1476	14.449999809265137	VNNVNGNQVGHLK		1	a3.a1	6.4000000747910235E-6	43.599998474121094	2	1392.739013671875	1392.7347412109375	0.004399999976158142	3.1592519709334494
a3	pepa3b22	DaPR130924_VB107_O1934.m	1673	15.359999656677246	PVTMGDEGGLR	M4:+15.99491	1	a3.a1	3.499999875202775E-4	37.900001525878906	2	1147.5391845703125	1147.5416259765625	-0.002400000113993883	-2.091427500027699
a3	pepa3b11	DaPR130924_VB107_O1934.m	1734	15.630000114440918	GDSPLHSIR		1	a3.a1	0.0010000000474974513	39.20000076293945	2	981.51171875	981.5115966796875	9.999999747378752E-5	0.10188366374077813
a3	pepa3a9	DaPR130924_VB107_O1934.m	1947	16.459999084472656	EYNVNDDSMK		1	a3.a1	1.4000000192027073E-5	34.29999923706055	2	1214.501953125	1214.499755859375	0.002199999988079071	1.8114453934347317
a3	pepa3b26	DaPR130924_VB107_O1934.m	2143	17.209999084472656	SDMEWTSSSK		1	a3.a1	0.0012000000569969416	35.70000076293945	2	1157.47998046875	1157.4783935546875	0.0017000000225380063	1.4687099405088688
a3	pepa3a6	DaPR130924_VB107_O1934.m	2209	17.459999084472656	AVSSNGPSGNDTPEELR		1	a3.a1	7.999999797903001E-4	41.900001525878906	2	1729.7989501953125	1729.7991943359375	-1.9999999494757503E-4	-0.11562035385520814
a3	pepa3b33	DaPR130924_VB107_O1934.m	2211	17.479999542236328	VILDEGHAIR		1	a3.a1	0.00419999985024333	51.29999923706055	2	1122.627197265625	1122.626953125	1.9999999494757503E-4	0.17815356596494064
a3	pepa3b13	DaPR130924_VB107_O1934.m	2217	17.5	LDEGHAIR		1	a3.a1	0.029999999329447746	34.29999923706055	2	910.4746704101562	910.4744873046875	9.999999747378752E-5	0.10983283866615674
a3	pepa3b14	DaPR130924_VB107_O1934.m	2272	17.709999084472656	IREPALLSK		1	a3.a1	0.003599999938160181	35.099998474121094	2	1026.631591796875	1026.6309814453125	6.000000284984708E-4	0.5844359261920756
a3	pepa3b30	DaPR130924_VB107_O1934.m	2416	18.209999084472656	TIQRPVTMGDEGGLR		1	a3.a1	2.699999895412475E-4	46.0	3	1629.8409423828125	1629.838134765625	0.00279999990016222	1.717961949985216
a3	pepa3b30	DaPR130924_VB107_O1934.m	2413	18.209999084472656	TIQRPVTMGDEGGLR		1	a3.a1	0.004399999976158142	35.400001525878906	2	1629.8411865234375	1629.838134765625	0.003100000089034438	1.9020294242165503
a3	pepa3b12	DaPR130924_VB107_O1934.m	2558	18.780000686645508	GKPVLELPER		1	a3.a1	6.70000008540228E-5	35.900001525878906	2	1137.6639404296875	1137.6630859375	8.999999845400453E-4	0.7910953564942237
a3	pepa3b18	DaPR130924_VB107_O1934.m	2734	19.360000610351562	KVFIQHITLSDEER		1	a3.a1	0.0027000000700354576	43.29999923706055	3	1714.914306640625	1714.9127197265625	0.0017000000225380063	0.9913041071904032
a3	pepa3a1	DaPR130924_VB107_O1934.m	2847	19.75	AGGVGLNLSAASR		1	a3.a1	3.3000000598804036E-7	56.599998474121094	2	1172.638916015625	1172.6385498046875	3.000000142492354E-4	0.255833320761289
a3	pepa3a5	DaPR130924_VB107_O1934.m	2852	19.760000228881836	AVLDLESER		1	a3.a1	0.024000000208616257	39.599998474121094	2	1031.54052734375	1031.5372314453125	0.0034000000450760126	3.296051699764814
a3	pepa3a4	DaPR130924_VB107_O1934.m	3003	20.280000686645508	ASGFVFTR		1	a3.a1	0.004999999888241291	36.0	2	884.4635009765625	884.462890625	6.000000284984708E-4	0.6783778436136361
a3	pepa3b36	DaPR130924_VB107_O1934.m	3044	20.40999984741211	YYTGVVNNNEMVALQR	M11:+15.99491	1	a3.a1	4.3999999199684225E-9	54.900001525878906	2	1886.9078369140625	1886.9068603515625	8.999999845400453E-4	0.4769710701949327
a3	pepa3b32	DaPR130924_VB107_O1934.m	3150	20.75	VFIQHITLSDEER		1	a3.a1	1.3000000187446403E-8	55.5	2	1586.8177490234375	1586.8177490234375	9.999999747378752E-5	0.0630192078046327
a3	pepa3b28	DaPR130924_VB107_O1934.m	3328	21.309999465942383	THEMEPAEAIETPLLPHQK		1	a3.a1	0.002400000113993883	47.599998474121094	3	2171.079833984375	2171.08056640625	-6.99999975040555E-4	-0.32242008236444775
a3	pepa3a3	DaPR130924_VB107_O1934.m	3447	21.68000030517578	AGPSYSMPVHAAVQMTTEQLK	M7:+15.99491	1	a3.a1	2.099999983329326E-5	41.70000076293945	3	2262.087158203125	2262.089599609375	-0.0026000000070780516	-1.1493797626438087
a3	pepa3b35	DaPR130924_VB107_O1934.m	3512	21.899999618530273	YYTGVVNNNEMVALQR		1	a3.a1	9.999999747378752E-6	48.20000076293945	2	1870.923095703125	1870.9119873046875	0.010999999940395355	5.879485520985093
a3	pepa3b27	DaPR130924_VB107_O1934.m	3576	22.1299991607666	TAVQYIESSDSEEIETSELPQK		1	a3.a1	1.4000000373926014E-4	32.5	2	2483.177978515625	2483.16796875	0.009999999776482582	4.027113712133003
a3	pepa3a2	DaPR130924_VB107_O1934.m	3706	22.549999237060547	AGPSYSMPVHAAVQMTTEQLK		1	a3.a1	1.8000000272877514E-4	50.29999923706055	3	2246.095703125	2246.0947265625	7.999999797903001E-4	0.3561737491876166
a3	pepa3b21	DaPR130924_VB107_O1934.m	3812	22.950000762939453	NDLYYNTITNFSEK		1	a3.a1	4.3000000005122274E-8	61.79999923706055	2	1721.804443359375	1721.8021240234375	0.002400000113993883	1.3938884616924854
a3	pepa3b23	DaPR130924_VB107_O1934.m	4080	23.950000762939453	QALAWMVSR	M6:+15.99491 - Q1:-17.02655	1	a3.a1	0.014000000432133675	33.79999923706055	2	1060.5235595703125	1060.5247802734375	-0.0012000000569969416	-1.1315153396863984
a3	pepa3b15	DaPR130924_VB107_O1934.m	4082	23.959999084472656	LSYPTFFPR		1	a3.a1	0.026000000536441803	32.400001525878906	2	1127.5908203125	1127.5887451171875	0.0020000000949949026	1.7736963974281665
a3	pepa3b29	DaPR130924_VB107_O1934.m	4145	24.18000030517578	TLGFNLESGWGSGR		1	a3.a1	1.500000013088254E-9	57.400001525878906	2	1480.721435546875	1480.71826171875	0.003100000089034438	2.0935786159860688
a3	pepa3a8	DaPR130924_VB107_O1934.m	4462	25.579999923706055	ELAGALAYIMDNK		1	a3.a1	7.599999776175537E-7	70.0	2	1408.71630859375	1408.7144775390625	0.0019000000320374966	1.348747430605441
a3	pepa3b25	DaPR130924_VB107_O1934.m	4560	26.010000228881836	QDIVLTTYNILTHDYGTK		1	a3.a1	5.699999746866524E-4	49.400001525878906	3	2095.07421875	2095.071044921875	0.0031999999191612005	1.527394465651893
a3	pepa3b31	DaPR130924_VB107_O1934.m	4734	26.950000762939453	TLTAIAVILTNFHDGRPLPIER		1	a3.a1	0.014000000432133675	41.599998474121094	3	2447.37890625	2447.377197265625	0.0015999999595806003	0.6537610799709289
a3	pepa3b24	DaPR130924_VB107_O1934.m	4926	28.030000686645508	QDIVLTTYNILTHDYGTK	Q1:-17.02655	1	a3.a1	8.399999933317304E-4	37.5	2	2078.048583984375	2078.04443359375	0.004100000020116568	1.9730088316860805
a4	pepa4b21	DaPR130924_VB107_O1934.m	880	11.449999809265137	RTLPSTSSSGSK		1	a4.a1	0.001500000013038516	36.29999923706055	2	1207.629638671875	1207.6280517578125	0.0015999999595806003	1.3249112234943987
a4	pepa4b20	DaPR130924_VB107_O1934.m	2144	17.229999542236328	PVIAVHSGIAR		1	a4.a1	1.500000053056283E-7	41.099998474121094	2	1119.6727294921875	1119.6636962890625	0.008999999612569809	8.03812755776471
a4	pepa4b20	DaPR130924_VB107_O1934.m	2119	17.1299991607666	PVIAVHSGIAR		1	a4.a1	2.2000000171829015E-5	38.599998474121094	2	1119.66357421875	1119.6636962890625	-9.999999747378752E-5	-0.08931253000809149
a4	pepa4b24	DaPR130924_VB107_O1934.m	2228	17.559999465942383	SPFNSPSPQDSPR		1	a4.a1	4.5000000682193786E-5	50.900001525878906	2	1415.6485595703125	1415.6553955078125	-0.006800000090152025	-4.803428935975471
a4	pepa4b17	DaPR130924_VB107_O1934.m	2394	18.110000610351562	PLESTDGER		4	a4.a1 a4.a2 a4.a3 a4.a4	0.002099999925121665	34.099998474121094	2	1003.4700927734375	1003.469482421875	6.000000284984708E-4	0.597925536360478
a4	pepa4b22	DaPR130924_VB107_O1934.m	2869	19.829999923706055	SFVGLGPR		1	a4.a1	1.4999999621068127E-5	38.79999923706055	2	832.468994140625	832.468017578125	0.0010000000474974513	1.2012474069655221
a4	pepa4b16	DaPR130924_VB107_O1934.m	2996	20.25	NWTEDMEGGISSPVK	M6:+15.99491	1	a4.a1	1.4000000270186774E-8	52.20000076293945	2	1665.7430419921875	1665.742919921875	1.9999999494757503E-4	0.12006654361583914
a4	pepa4b11	DaPR130924_VB107_O1934.m	3513	21.90999984741211	LAYDLNPASTGLR		1	a4.a1	1.9999999494757503E-5	44.400001525878906	2	1390.7413330078125	1390.73291015625	0.008500000461935997	6.111885610718032
a4	pepa4b15	DaPR130924_VB107_O1934.m	3617	22.25	NWTEDMEGGISSPVK		1	a4.a1	1.1000000021965661E-8	66.0999984741211	2	1649.744873046875	1649.748046875	-0.003100000089034438	-1.87907486534477
a4	pepa4a8	DaPR130924_VB107_O1934.m	3938	23.399999618530273	EDFVLSITGK		1	a4.a1	0.020999999716877937	36.0	2	1108.5950927734375	1108.5888671875	0.006200000178068876	5.592695688707693
a4	pepa4b29	DaPR130924_VB107_O1934.m	4040	23.760000228881836	TPVVTGTGPNFSLGELQGH		1	a4.a1	1.8000000272877514E-4	41.400001525878906	2	1910.974609375	1910.9610595703125	0.014000000432133675	7.326156837168431
a4	pepa4a1	DaPR130924_VB107_O1934.m	4489	25.700000762939453	AFAYTWFNLQAR		2	a4.a1 a4.a2	9.999999974752427E-7	64.0	2	1487.744873046875	1487.743408203125	0.001500000013038516	1.008238386248469
a4	pepa4b12	DaPR130924_VB107_O1934.m	4892	27.760000228881836	LDLVMVILFK	M5:+15.99491	4	a4.a1 a4.a2 a4.a3 a4.a4	2.7999999474559445E-6	57.900001525878906	2	1206.718017578125	1206.717041015625	0.0010000000474974513	0.8286947258620034
a4	pepa4b19	DaPR130924_VB107_O1934.m	1252	13.430000305175781	PSTSSTSSTK		1	a4.a2	0.024000000208616257	23.700000762939453	2	982.4718627929688	982.4691772460938	0.0027000000700354576	2.748177889512709
a4	pepa4a3	DaPR130924_VB107_O1934.m	2336	17.90999984741211	AVKDELLSEKPEVK		1	a4.a2	0.04600000008940697	41.400001525878906	3	1584.88671875	1584.8846435546875	0.0020000000949949026	1.2619215556970542
a4	pepa4b27	DaPR130924_VB107_O1934.m	3060	20.459999084472656	SVEDEMDSPGEEPFYTGQGR	M6:+15.99491	1	a4.a2	2.900000026784255E-6	47.400001525878906	2	2245.92333984375	2245.91943359375	0.004000000189989805	1.7810078715020101
a4	pepa4b25	DaPR130924_VB107_O1934.m	3227	20.979999542236328	SPGSGSQSSGWHEVEPGMPSPTTLK		1	a4.a2	0.003700000001117587	45.599998474121094	3	2540.177490234375	2540.172607421875	0.004800000227987766	1.8896354578279948
a4	pepa4b26	DaPR130924_VB107_O1934.m	3521	21.950000762939453	SVEDEMDSPGEEPFYTGQGR		1	a4.a2	7.999999797903001E-5	39.599998474121094	2	2229.922607421875	2229.924560546875	-0.0019000000320374966	-0.8520467757759184
a4	pepa4b10	DaPR130924_VB107_O1934.m	3627	22.280000686645508	EDFVLTVTGK		2	a4.a2 a4.a3	0.002300000051036477	41.79999923706055	2	1108.5909423828125	1108.5888671875	0.002099999925121665	1.8943000306771833
a4	pepa4b32	DaPR130924_VB107_O1934.m	3899	23.229999542236328	VHNPFLPTPMLPPPPPPPMAR	M10:+15.99491 - M19:+15.99491	1	a4.a2	0.0017999999690800905	42.599998474121094	3	2335.216064453125	2335.20947265625	0.006599999964237213	2.8262989001709795
a4	pepa4a2	DaPR130924_VB107_O1934.m	3922	23.329999923706055	ASPHATPSTLHFPTSPIIQQPGPY		1	a4.a2	0.002300000051036477	35.400001525878906	3	2544.29296875	2544.28857421875	0.004399999976158142	1.7293635717046
a4	pepa4b31	DaPR130924_VB107_O1934.m	4086	23.959999084472656	VHNPFLPTPMLPPPPPPPMAR	M10:+15.99491	1	a4.a2	0.0020000000949949026	38.70000076293945	3	2319.21484375	2319.214599609375	5.000000237487257E-4	0.2155902363812907
a4	pepa4b30	DaPR130924_VB107_O1934.m	4318	24.899999618530273	VHNPFLPTPMLPPPPPPPMAR		1	a4.a2	3.800000122282654E-4	40.20000076293945	3	2303.224365234375	2303.219482421875	0.004800000227987766	2.0840394346354185
a4	pepa4a7	DaPR130924_VB107_O1934.m	1353	13.899999618530273	DQDMSSPTTMK	M4:+15.99491	1	a4.a3	5.0999999075429514E-5	47.70000076293945	2	1256.513916015625	1256.513671875	1.9999999494757503E-4	0.15917056807597663
a4	pepa4b13	DaPR130924_VB107_O1934.m	1921	16.360000610351562	KPEKPLFSSASPQDSSPR		1	a4.a3	9.09999982923182E-7	57.0	3	1957.997802734375	1957.9981689453125	-3.9999998989515007E-4	-0.20429027781502598
a4	pepa4a6	DaPR130924_VB107_O1934.m	1949	16.459999084472656	DQDMSSPTTMK		1	a4.a3	0.0010999999940395355	36.099998474121094	2	1240.52001953125	1240.518798828125	0.0012000000569969416	0.9673372609351344
a4	pepa4b33	DaPR130924_VB107_O1934.m	2533	18.65999984741211	YPPHLNPQDTLK		1	a4.a3	0.014000000432133675	36.29999923706055	3	1422.739013671875	1422.738037109375	0.0010000000474974513	0.7028701148169098
a4	pepa4b18	DaPR130924_VB107_O1934.m	2685	19.18000030517578	PLFSSASPQDSSPR		1	a4.a3	4.399999852466863E-6	48.70000076293945	2	1475.7080078125	1475.712890625	-0.004900000058114529	-3.3204291222524054
a4	pepa4a5	DaPR130924_VB107_O1934.m	2691	19.200000762939453	DPSFLHQQQLR		1	a4.a3	0.041999999433755875	32.400001525878906	3	1368.7032470703125	1368.7022705078125	8.999999845400453E-4	0.6575571648654674
a4	pepa4b14	DaPR130924_VB107_O1934.m	3478	21.780000686645508	NPPGYLEDSFVK		1	a4.a3	0.004900000058114529	36.29999923706055	2	1365.6741943359375	1365.6689453125	0.0052999998442828655	3.880881865604764
a4	pepa4b23	DaPR130924_VB107_O1934.m	4029	23.729999542236328	SGVFNVSELVR		1	a4.a3	0.0010000000474974513	56.0	2	1206.6527099609375	1206.6480712890625	0.004600000102072954	3.8122135289693646
a4	pepa4b28	DaPR130924_VB107_O1934.m	4645	26.510000228881836	TPPPPSPLPFPTQAILPPAPSSYFSHPTIR		1	a4.a3	2.300000051036477E-4	44.0	3	3210.701171875	3210.69921875	0.002199999988079071	0.6852089959817483
a4	pepa4a4	DaPR130924_VB107_O1934.m	2688	19.18000030517578	DELLGEKPEIK		1	a4.a4	7.600000244565308E-4	33.5	2	1270.6915283203125	1270.6893310546875	0.002199999988079071	1.7313437158184404
a4	pepa4a9	DaPR130924_VB107_O1934.m	3942	23.399999618530273	EDFVLTITGK		1	a4.a4	0.0019000000320374966	31.799999237060547	2	1122.6083984375	1122.6044921875	0.0038999998942017555	3.474064037105571
a5	pepa5b15	DaPR130924_VB107_O1934.m	817	11.0600004196167	MEELHNQEMQK	M1:+15.99491 - M9:+15.99491	1	a5.a1	1.8999999156221747E-5	45.70000076293945	2	1448.612548828125	1448.6148681640625	-0.002300000051036477	-1.5877236259154501
a5	pepa5b24	DaPR130924_VB107_O1934.m	912	11.630000114440918	RMEELHNQEMQK	M10:+15.99491	1	a5.a1	0.019999999552965164	27.799999237060547	3	1588.7222900390625	1588.7210693359375	0.0012000000569969416	0.7553245690248976
a5	pepa5b10	DaPR130924_VB107_O1934.m	1112	12.65999984741211	GPMGPGPGQSGPK	M3:+15.99491	1	a5.a1	0.0020000000949949026	44.70000076293945	2	1182.556884765625	1182.5576171875	-6.99999975040555E-4	-0.5919373101713037
a5	pepa5b14	DaPR130924_VB107_O1934.m	1160	12.960000038146973	MEELHNQEMQK	M1:+15.99491	1	a5.a1	8.799999704933725E-6	43.400001525878906	2	1432.617919921875	1432.619873046875	-0.0020000000949949026	-1.3960438024228519
a5	pepa5b23	DaPR130924_VB107_O1934.m	1267	13.5	RMEELHNQEMQK		1	a5.a1	0.0052999998442828655	33.29999923706055	2	1572.72509765625	1572.72607421875	-0.0010000000474974513	-0.6358386650352956
a5	pepa5b23	DaPR130924_VB107_O1934.m	1258	13.460000038146973	RMEELHNQEMQK		1	a5.a1	0.006899999920278788	34.0	3	1572.7288818359375	1572.72607421875	0.00279999990016222	1.780348114056109
a5	pepa5b19	DaPR130924_VB107_O1934.m	1296	13.630000114440918	MGGGGAMNMGDPYGSGGQK	M1:+15.99491 - M7:+15.99491 - M9:+15.99491	1	a5.a1	7.999999797903001E-4	35.29999923706055	2	1819.70556640625	1819.704833984375	7.999999797903001E-4	0.43963172754706736
a5	pepa5b25	DaPR130924_VB107_O1934.m	1362	13.930000305175781	SPPPGMGLNQNR	M6:+15.99491	1	a5.a1	0.017999999225139618	20.399999618530273	2	1283.6126708984375	1283.616455078125	-0.003800000064074993	-2.960385907364917
a5	pepa5b13	DaPR130924_VB107_O1934.m	1494	14.550000190734863	MEELHNQEMQK		1	a5.a1	2.7999999474559445E-6	52.400001525878906	2	1416.6248779296875	1416.625	-9.999999747378752E-5	-0.07059030969648815
a5	pepa5b21	DaPR130924_VB107_O1934.m	1535	14.710000038146973	PGGGPGLSTPGGHPKPPHR		1	a5.a1	0.0015999999595806003	49.20000076293945	3	1802.944091796875	1802.9412841796875	0.00279999990016222	1.5530177963816387
a5	pepa5a9	DaPR130924_VB107_O1934.m	1547	14.800000190734863	GPMGPGPGQSGPK		1	a5.a1	0.0015999999595806003	39.400001525878906	2	1166.5615234375	1166.562744140625	-0.0010999999940395355	-0.9429411315975769
a5	pepa5b18	DaPR130924_VB107_O1934.m	1781	15.8100004196167	MGGGGAMNMGDPYGSGGQK	M1:+15.99491 - M9:+15.99491	1	a5.a1	0.04800000041723251	39.70000076293945	2	1803.7080078125	1803.7099609375	-0.0017999999690800905	-0.9979431327997539
a5	pepa5b18	DaPR130924_VB107_O1934.m	1583	14.949999809265137	MGGGGAMNMGDPYGSGGQK	M7:+15.99491 - M9:+15.99491	1	a5.a1	7.000000096013537E-6	52.099998474121094	2	1803.71142578125	1803.7099609375	0.0015999999595806003	0.88706055531732
a5	pepa5a1	DaPR130924_VB107_O1934.m	1621	15.130000114440918	AELDDTPMR	M8:+15.99491	1	a5.a1	0.004600000102072954	39.29999923706055	2	1063.4754638671875	1063.472900390625	0.0026000000070780516	2.4448201793605118
a5	pepa5a8	DaPR130924_VB107_O1934.m	1626	15.149999618530273	GMGPGTPAGYGR	M2:+15.99491	1	a5.a1	0.002099999925121665	34.0	2	1136.51318359375	1136.5157470703125	-0.0024999999441206455	-2.1997055039185294
a5	pepa5b12	DaPR130924_VB107_O1934.m	1653	15.260000228881836	ISDSEGFK		1	a5.a1	0.03700000047683716	34.400001525878906	2	882.4216918945312	882.4207763671875	8.999999845400453E-4	1.0199215710278593
a5	pepa5b17	DaPR130924_VB107_O1934.m	2027	16.799999237060547	MGGGGAMNMGDPYGSGGQK	M9:+15.99491	1	a5.a1	5.200000074978561E-8	52.0	2	1787.7186279296875	1787.7149658203125	0.003700000001117587	2.0696811694585784
a5	pepa5b17	DaPR130924_VB107_O1934.m	2395	18.110000610351562	MGGGGAMNMGDPYGSGGQK	M1:+15.99491	1	a5.a1	9.999999747378752E-5	43.79999923706055	2	1787.7152099609375	1787.7149658203125	3.000000142492354E-4	0.16781199463281166
a5	pepa5a7	DaPR130924_VB107_O1934.m	2055	16.899999618530273	GMGPGTPAGYGR		1	a5.a1	1.2000000424450263E-6	44.5	2	1120.5218505859375	1120.520751953125	0.0010999999940395355	0.9816864097538393
a5	pepa5a5	DaPR130924_VB107_O1934.m	2117	17.1299991607666	FATHAAALSVR		1	a5.a1	1.6999999843392288E-6	51.29999923706055	2	1143.628662109375	1143.6273193359375	0.00139999995008111	1.224174979392796
a5	pepa5b20	DaPR130924_VB107_O1934.m	2175	17.350000381469727	MGYMDPR		1	a5.a1	0.01899999938905239	32.5	2	869.3658447265625	869.3648071289062	0.0010000000474974513	1.150265158305603
a5	pepa5a4	DaPR130924_VB107_O1934.m	2513	18.579999923706055	FAQHGTFEYEYSQR		1	a5.a1	4.900000058114529E-4	43.599998474121094	3	1762.7857666015625	1762.7823486328125	0.0034000000450760126	1.928769055188805
a5	pepa5a4	DaPR130924_VB107_O1934.m	2517	18.600000381469727	FAQHGTFEYEYSQR		1	a5.a1	3.90000011452063E-12	60.20000076293945	2	1762.7847900390625	1762.7823486328125	0.002400000113993883	1.361484085573745
a5	pepa5b16	DaPR130924_VB107_O1934.m	2648	19.059999465942383	MGGGGAMNMGDPYGSGGQK		1	a5.a1	4.100000061679765E-10	63.900001525878906	2	1771.7242431640625	1771.7200927734375	0.00419999985024333	2.3705775350036706
a5	pepa5a6	DaPR130924_VB107_O1934.m	2682	19.15999984741211	GIVEFASK		1	a5.a1	0.03099999949336052	32.099998474121094	2	850.4688110351562	850.46728515625	0.001500000013038516	1.7637362885309953
a5	pepa5b27	DaPR130924_VB107_O1934.m	3095	20.559999465942383	YGEPGEVFINK		1	a5.a1	4.999999873689376E-6	50.599998474121094	2	1252.6219482421875	1252.621337890625	6.99999975040555E-4	0.5588280782597341
a5	pepa5a3	DaPR130924_VB107_O1934.m	3443	21.65999984741211	DKLESEMEDAYHEHQANLLR		1	a5.a1	7.999999797903001E-4	51.599998474121094	3	2428.11474609375	2428.1201171875	-0.005499999970197678	-2.26512680788146
a5	pepa5b22	DaPR130924_VB107_O1934.m	4308	24.860000610351562	PVIVEPLEQLDDEDGLPEK		1	a5.a1	0.0052999998442828655	41.400001525878906	3	2135.079833984375	2135.07568359375	0.004000000189989805	1.87346997613547
a5	pepa5b22	DaPR130924_VB107_O1934.m	4313	24.8799991607666	PVIVEPLEQLDDEDGLPEK		1	a5.a1	2.199999947841147E-12	66.5999984741211	2	2135.08203125	2135.07568359375	0.006200000178068876	2.903878408484829
a5	pepa5b11	DaPR130924_VB107_O1934.m	4470	25.610000610351562	LFVGNLPADITEDEFK		1	a5.a1	4.8000001697801054E-5	32.79999923706055	2	1807.9127197265625	1807.9117431640625	0.0010999999940395355	0.608436776960364
a5	pepa5b11	DaPR130924_VB107_O1934.m	4487	25.700000762939453	LFVGNLPADITEDEFK		1	a5.a1	3.100000030826777E-4	49.599998474121094	3	1807.9149169921875	1807.9117431640625	0.0031999999191612005	1.7699978614889778
a5	pepa5a2	DaPR130924_VB107_O1934.m	4764	27.100000381469727	CSEGVFLLTTTPR	C1:+57.02146 - C1:-17.02655	1	a5.a1	1.9999999494757503E-4	32.20000076293945	2	1463.721923828125	1463.7203369140625	0.0017000000225380063	1.161424064191175
a5	pepa5b26	DaPR130924_VB107_O1934.m	4849	27.530000686645508	VSNELLEEAFSQFGPIER		1	a5.a1	2.2000000043931323E-8	57.400001525878906	2	2065.030517578125	2065.024169921875	0.006500000134110451	3.1476629807952134
a6	pepa6b29	DaPR130924_VB107_O1934.m	1023	12.279999732971191	VLHNAQEVEK		1	a6.a1	4.999999873689376E-5	47.900001525878906	2	1166.615478515625	1166.6168212890625	-0.0013000000035390258	-1.1143333267752649
a6	pepa6b22	DaPR130924_VB107_O1934.m	1063	12.40999984741211	SAKPNNSGEAPSSPTPK		1	a6.a1	0.003000000026077032	43.900001525878906	3	1668.8251953125	1668.8192138671875	0.006099999882280827	3.6552790329787594
a6	pepa6b20	DaPR130924_VB107_O1934.m	1131	12.800000190734863	NSGEAPSSPTPK		1	a6.a1	6.800000119255856E-5	45.099998474121094	2	1171.5596923828125	1171.5594482421875	3.9999998989515007E-4	0.34142526057496414
a6	pepa6b21	DaPR130924_VB107_O1934.m	1215	13.25	PNNSGEAPSSPTPK		1	a6.a1	9.999999747378752E-6	53.29999923706055	2	1382.6558837890625	1382.6551513671875	8.999999845400453E-4	0.6509215140522303
a6	pepa6b28	DaPR130924_VB107_O1934.m	1228	13.3100004196167	VADNPSYNTK		1	a6.a1	8.900000239009387E-7	51.29999923706055	2	1108.5296630859375	1108.52734375	0.002400000113993883	2.1650346538814307
a6	pepa6b30	DaPR130924_VB107_O1934.m	1343	13.850000381469727	VLHNAQEVEKEPGQR		1	a6.a1	0.029999999329447746	32.70000076293945	3	1733.895751953125	1733.893310546875	0.002400000113993883	1.3841682757498592
a6	pepa6b24	DaPR130924_VB107_O1934.m	1659	15.300000190734863	SLKPVLPHK		1	a6.a1	4.800000169780105E-6	32.400001525878906	2	1018.6423950195312	1018.6411743164062	0.0012000000569969416	1.178040007858746
a6	pepa6b26	DaPR130924_VB107_O1934.m	1735	15.630000114440918	SVEYAMK		1	a6.a1	0.014999999664723873	26.0	2	827.3981323242188	827.397216796875	8.999999845400453E-4	1.0877483828435381
a6	pepa6b23	DaPR130924_VB107_O1934.m	1819	15.979999542236328	SEAHTADGISIR		1	a6.a1	1.4999999621068127E-5	39.599998474121094	2	1256.6246337890625	1256.6234130859375	0.0013000000035390258	1.0345183688298205
a6	pepa6b23	DaPR130924_VB107_O1934.m	1817	15.979999542236328	SEAHTADGISIR		1	a6.a1	0.003000000026077032	51.20000076293945	3	1256.624755859375	1256.6234130859375	0.00139999995008111	1.1140966621360948
a6	pepa6b15	DaPR130924_VB107_O1934.m	1888	16.25	IMFSEMK	M2:+15.99491 - M6:+15.99491	1	a6.a1	0.005100000184029341	27.700000762939453	2	917.4122924804688	917.4110717773438	0.0012000000569969416	1.308028749502799
a6	pepa6b17	DaPR130924_VB107_O1934.m	2163	17.299999237060547	LTTTGQVTSPVK		1	a6.a1	0.0012000000569969416	43.70000076293945	2	1231.684814453125	1231.689697265625	-0.004800000227987766	-3.897085636620863
a6	pepa6b12	DaPR130924_VB107_O1934.m	2293	17.780000686645508	FSGFSAKPNNSGEAPSSPTPK		1	a6.a1	0.006500000134110451	39.0	3	2107.0087890625	2107.009521484375	-7.999999797903001E-4	-0.37968503304470363
a6	pepa6b14	DaPR130924_VB107_O1934.m	2560	18.780000686645508	IMFSEMK	M2:+15.99491	1	a6.a1	0.03799999877810478	27.799999237060547	2	901.41943359375	901.4161987304688	0.0031999999191612005	3.549969396676028
a6	pepa6b10	DaPR130924_VB107_O1934.m	2659	19.100000381469727	EQITQHIADLSSK		1	a6.a1	0.028999999165534973	33.70000076293945	2	1469.7623291015625	1469.7598876953125	0.0024999999441206455	1.7009580714852834
a6	pepa6b27	DaPR130924_VB107_O1934.m	2705	19.25	TGKPLPFGTLGVHK		1	a6.a1	1.900000061141327E-4	57.0	3	1451.8409423828125	1451.8372802734375	0.003599999938160181	2.4796166809287064
a6	pepa6a2	DaPR130924_VB107_O1934.m	2791	19.559999465942383	ADFTVVAGDEGSSTTGGSSEENK		1	a6.a1	7.300000312354324E-14	83.0	2	2244.97998046875	2244.974365234375	0.00570000009611249	2.5390045358123325
a6	pepa6a5	DaPR130924_VB107_O1934.m	2795	19.559999465942383	DLEQGDVSETIR		1	a6.a1	4.199999966658652E-5	73.5999984741211	2	1361.656982421875	1361.6546630859375	0.002300000051036477	1.6891214148409361
a6	pepa6b16	DaPR130924_VB107_O1934.m	2841	19.729999542236328	LQNELDMVK		1	a6.a1	0.0027000000700354576	45.099998474121094	2	1089.56591796875	1089.561279296875	0.004699999932199717	4.313662775564823
a6	pepa6b11	DaPR130924_VB107_O1934.m	3053	20.43000030517578	FLHDNMVEIPNR		1	a6.a1	7.099999929778278E-4	39.599998474121094	2	1484.73828125	1484.73193359375	0.006399999838322401	4.310542323173038
a6	pepa6a9	DaPR130924_VB107_O1934.m	3120	20.649999618530273	EDEQQQALQDIASR		1	a6.a1	1.1000000199601345E-7	50.20000076293945	2	1630.766845703125	1630.76708984375	-1.9999999494757503E-4	-0.1226416673436412
a6	pepa6a4	DaPR130924_VB107_O1934.m	3373	21.450000762939453	ALDLADMITR	M7:+15.99491	1	a6.a1	8.999999845400453E-4	57.70000076293945	2	1134.585693359375	1134.582763671875	0.003000000026077032	2.644143840479355
a6	pepa6b13	DaPR130924_VB107_O1934.m	3946	23.40999984741211	HVLDALDPNAYEAFK		1	a6.a1	3.5000000675466936E-9	59.599998474121094	2	1702.8389892578125	1702.8438720703125	-0.004900000058114529	-2.877539238026046
a6	pepa6b32	DaPR130924_VB107_O1934.m	4022	23.700000762939453	VIQEGLEGLVLK		1	a6.a1	2.9000000722589903E-5	69.0	2	1297.7747802734375	1297.77294921875	0.0017999999690800905	1.3869914380351953
a6	pepa6a1	DaPR130924_VB107_O1934.m	4031	23.75	AAVWEITGAEFSK		1	a6.a1	4.6000001030499504E-10	69.5	2	1408.712890625	1408.7110595703125	0.0017999999690800905	1.2777637804796744
a6	pepa6a3	DaPR130924_VB107_O1934.m	4203	24.43000030517578	ALDLADMITR		1	a6.a1	7.999999797903001E-5	57.70000076293945	2	1118.589599609375	1118.5877685546875	0.0017999999690800905	1.6091718680294949
a6	pepa6b18	DaPR130924_VB107_O1934.m	4283	24.760000228881836	IYYPDFIVPDPK		1	a6.a1	0.002099999925121665	51.099998474121094	2	1466.759765625	1466.7569580078125	0.00279999990016222	1.9089733202733554
a6	pepa6b25	DaPR130924_VB107_O1934.m	4445	25.510000228881836	SMILDSEVLLIDNK		1	a6.a1	7.900000098537419E-10	74.5999984741211	2	1589.8477783203125	1589.845947265625	0.0019000000320374966	1.1950843635544095
a6	pepa6b19	DaPR130924_VB107_O1934.m	4465	25.600000381469727	KDYLNEGAMADTADLVVLGAFYGQGSK	M9:+15.99491	1	a6.a1	5.80000005356851E-7	53.79999923706055	3	2849.378173828125	2849.366943359375	0.012000000104308128	4.211461823923685
a6	pepa6a8	DaPR130924_VB107_O1934.m	4497	25.729999542236328	DYIPQAFPGGHSMILDSEVLLIDNK	M13:+15.99491	1	a6.a1	0.0017000000225380063	45.20000076293945	3	2788.382568359375	2788.38671875	-0.004000000189989805	-1.434521317682562
a6	pepa6b31	DaPR130924_VB107_O1934.m	4549	25.950000762939453	VLLDIFTGVR		1	a6.a1	1.0999999631167157E-6	62.099998474121094	2	1132.67333984375	1132.6728515625	5.000000237487257E-4	0.44143374943522784
a6	pepa6a7	DaPR130924_VB107_O1934.m	4711	26.829999923706055	DYIPQAFPGGHSMILDSEVLLIDNK		1	a6.a1	0.002300000051036477	36.599998474121094	3	2772.392822265625	2772.3916015625	0.0010000000474974513	0.360699421731713
a6	pepa6a6	DaPR130924_VB107_O1934.m	4875	27.68000030517578	DYLNEGAMADTADLVVLGAFYGQGSK	M8:+15.99491	1	a6.a1	0.01899999938905239	33.70000076293945	3	2721.275634765625	2721.271728515625	0.0038999998942017555	1.4331534235756356
a7	pepa7b17	DaPR130924_VB107_O1934.m	1412	14.149999618530273	QEIEAETDR		2	a7.a1 a7.a2	0.014000000432133675	22.899999618530273	2	1090.5010986328125	1090.50146484375	-3.9999998989515007E-4	-0.3668037162631993
a7	pepa7b11	DaPR130924_VB107_O1934.m	2318	17.860000610351562	GYIGVVNR		2	a7.a1 a7.a2	0.027000000700354576	38.70000076293945	2	877.4903564453125	877.489501953125	8.999999845400453E-4	1.0256532785142343
a7	pepa7a3	DaPR130924_VB107_O1934.m	2772	19.5	FFLSHPAYR		2	a7.a1 a7.a2	5.300000193528831E-4	31.600000381469727	2	1137.583740234375	1137.5843505859375	-6.000000284984708E-4	-0.527433441036199
a7	pepa7b22	DaPR130924_VB107_O1934.m	2880	19.860000610351562	TIMHLMINNTK		2	a7.a1 a7.a2	0.00279999990016222	39.599998474121094	2	1315.689208984375	1315.6865234375	0.0027000000700354576	2.052160618762861
a7	pepa7a5	DaPR130924_VB107_O1934.m	2888	19.899999618530273	FTDFDEVR		2	a7.a1 a7.a2	0.00930000003427267	37.79999923706055	2	1028.4703369140625	1028.46875	0.0015999999595806003	1.5557108172519585
a7	pepa7b13	DaPR130924_VB107_O1934.m	3088	20.549999237060547	LDLMDEGTDAR		2	a7.a1 a7.a2	7.39999990173601E-8	61.5	2	1235.55712890625	1235.5577392578125	-5.000000237487257E-4	-0.40467556299640906
a7	pepa7b14	DaPR130924_VB107_O1934.m	3146	20.729999542236328	IEGSGDQVDTLELSGGAR		2	a7.a1 a7.a2	1.2000000424450263E-5	55.599998474121094	2	1803.8751220703125	1803.872314453125	0.00279999990016222	1.5522162393246155
a7	pepa7b12	DaPR130924_VB107_O1934.m	3263	21.100000381469727	HVFAIFNTEQR		2	a7.a1 a7.a2	1.2000000424450263E-5	38.70000076293945	2	1361.69677734375	1361.696533203125	3.000000142492354E-4	0.2203134156062981
a7	pepa7b15	DaPR130924_VB107_O1934.m	3321	21.299999237060547	LQSQLLSLEK		2	a7.a1 a7.a2	0.019999999552965164	35.29999923706055	2	1158.674560546875	1158.67333984375	0.0013000000035390258	1.121972827746545
a7	pepa7b24	DaPR130924_VB107_O1934.m	3493	21.809999465942383	VPVGDQPPDIEYQIK		2	a7.a1 a7.a2	6.000000212225132E-7	49.599998474121094	2	1697.8690185546875	1697.8748779296875	-0.005799999926239252	-3.416034951475053
a7	pepa7b24	DaPR130924_VB107_O1934.m	3419	21.600000381469727	VPVGDQPPDIEYQIK		2	a7.a1 a7.a2	9.699999736767495E-7	59.79999923706055	2	1697.885986328125	1697.875	0.010999999940395355	6.4786865584306
a7	pepa7a6	DaPR130924_VB107_O1934.m	3592	22.18000030517578	GISPVPINLR		2	a7.a1 a7.a2	0.0020000000949949026	38.0	2	1065.6436767578125	1065.641845703125	0.0017999999690800905	1.6891228289673872
a7	pepa7a8	DaPR130924_VB107_O1934.m	3624	22.280000686645508	GMEELIPLVNK	M2:+15.99491	2	a7.a1 a7.a2	0.005100000184029341	37.0	2	1258.6649169921875	1258.671630859375	-0.006599999964237213	-5.243623358485465
a7	pepa7b26	DaPR130924_VB107_O1934.m	3665	22.40999984741211	YMLPLDNLK	M2:+15.99491	2	a7.a1 a7.a2	7.099999929778278E-4	36.70000076293945	2	1122.5892333984375	1122.5867919921875	0.0024999999441206455	2.226999250262018
a7	pepa7b18	DaPR130924_VB107_O1934.m	3699	22.530000686645508	SSVLENFVGR		2	a7.a1 a7.a2	8.900000248104334E-4	41.29999923706055	2	1107.582763671875	1107.5797119140625	0.003100000089034438	2.7988956963442178
a7	pepa7a4	DaPR130924_VB107_O1934.m	3980	23.530000686645508	FPFELVK		2	a7.a1 a7.a2	2.500000118743628E-4	33.0	2	879.4982299804688	879.4979248046875	3.000000142492354E-4	0.34110372041623316
a7	pepa7a2	DaPR130924_VB107_O1934.m	4118	24.079999923706055	DMILQFISR	M2:+15.99491	2	a7.a1 a7.a2	0.004600000102072954	36.0	2	1138.593505859375	1138.5928955078125	6.000000284984708E-4	0.5269662500668166
a7	pepa7a7	DaPR130924_VB107_O1934.m	4191	24.350000381469727	GMEELIPLVNK		2	a7.a1 a7.a2	2.3999999393709004E-4	47.29999923706055	2	1242.6800537109375	1242.6767578125	0.0034000000450760126	2.7360293203367516
a7	pepa7b10	DaPR130924_VB107_O1934.m	4221	24.5	GWLTINNISLMK	M11:+15.99491	2	a7.a1 a7.a2	1.4000000192027073E-5	50.29999923706055	2	1405.7498779296875	1405.751220703125	-0.0013000000035390258	-0.9247724521902212
a7	pepa7b16	DaPR130924_VB107_O1934.m	4238	24.579999923706055	NLVDSYVAIINK		2	a7.a1 a7.a2	2.900000026784255E-7	66.0999984741211	2	1348.748779296875	1348.74755859375	0.0013000000035390258	0.963857169012747
a7	pepa7b25	DaPR130924_VB107_O1934.m	4624	26.43000030517578	VYSPHVLNLTLIDLPGITK		2	a7.a1 a7.a2	0.002199999988079071	52.5	3	2093.2001953125	2093.200927734375	-7.999999797903001E-4	-0.3821897693577839
a7	pepa7b21	DaPR130924_VB107_O1934.m	4626	26.450000762939453	TGLFTPDMAFEAIVK	M8:+15.99491	1	a7.a1	1.8000000272877514E-4	52.599998474121094	2	1655.840087890625	1655.8353271484375	0.004800000227987766	2.89883912324421
a7	pepa7a9	DaPR130924_VB107_O1934.m	4690	26.729999542236328	GPTPGPPLIPVPVGAAASFSAPPIPSR		2	a7.a1 a7.a2	0.006000000052154064	40.099998474121094	3	2550.4140625	2550.408203125	0.00570000009611249	2.234936387488212
a7	pepa7b20	DaPR130924_VB107_O1934.m	4817	27.360000610351562	TGLFTPDMAFEAIVK		1	a7.a1	4.6999999904073775E-4	34.599998474121094	2	1639.8416748046875	1639.8404541015625	0.0013000000035390258	0.7927600519230215
a7	pepa7b23	DaPR130924_VB107_O1934.m	4821	27.3799991607666	VLNLTLIDLPGITK		2	a7.a1 a7.a2	3.3999999686784577E-6	54.70000076293945	2	1509.92578125	1509.925537109375	3.000000142492354E-4	0.198685303928007
a7	pepa7a1	DaPR130924_VB107_O1934.m	4870	27.649999618530273	ALLQMVQQFGVDFEK		2	a7.a1 a7.a2	1.3000000365082087E-7	66.5999984741211	2	1752.89892578125	1752.8992919921875	-3.9999998989515007E-4	-0.22819336611206345
a7	pepa7b19	DaPR130924_VB107_O1934.m	4859	27.610000610351562	TGLFTPDLAFEAIVK		1	a7.a2	1.4999999621068127E-5	52.599998474121094	2	1621.8861083984375	1621.884033203125	0.002099999925121665	1.2947904302222455
a8	pepa8b17	DaPR130924_VB107_O1934.m	803	10.960000038146973	TRNEMTAEEK		1	a8.a1	0.041999999433755875	37.400001525878906	2	1208.558837890625	1208.5579833984375	8.999999845400453E-4	0.7446891228249272
a8	pepa8b21	DaPR130924_VB107_O1934.m	975	12.010000228881836	YEEEEEQSR		1	a8.a1	4.099999932805076E-5	45.70000076293945	2	1198.489013671875	1198.486328125	0.00279999990016222	2.3362802181838367
a8	pepa8b20	DaPR130924_VB107_O1934.m	1997	16.68000030517578	VMEIVDADEK	M2:+15.99491	1	a8.a1	4.199999966658652E-4	43.0	2	1164.545654296875	1164.545654296875	0.0	0.0
a8	pepa8a4	DaPR130924_VB107_O1934.m	2088	17.010000228881836	DDLYAEQMER	M8:+15.99491	1	a8.a1	2.700000004551839E-5	45.099998474121094	2	1285.54150390625	1285.536865234375	0.004600000102072954	3.578271636134135
a8	pepa8b19	DaPR130924_VB107_O1934.m	2658	19.100000381469727	VMEIVDADEK		1	a8.a1	1.1000000085914508E-4	53.099998474121094	2	1148.5513916015625	1148.55078125	6.000000284984708E-4	0.5223974754041557
a8	pepa8a3	DaPR130924_VB107_O1934.m	2758	19.450000762939453	DDLYAEQMER		1	a8.a1	4.699999863078119E-6	53.0	2	1269.5440673828125	1269.5419921875	0.002099999925121665	1.6541397906052988
a8	pepa8a7	DaPR130924_VB107_O1934.m	2978	20.18000030517578	GDKVDILYNNIK		1	a8.a1	0.00419999985024333	43.400001525878906	2	1391.7532958984375	1391.7532958984375	0.0	0.0
a8	pepa8a9	DaPR130924_VB107_O1934.m	2990	20.229999542236328	IIFMASK		1	a8.a1	0.0044999998062849045	32.599998474121094	2	809.4613647460938	809.4594116210938	0.0020000000949949026	2.4707849044457073
a8	pepa8a1	DaPR130924_VB107_O1934.m	3002	20.280000686645508	AASITSEVFNK		1	a8.a1	2.5999999706982635E-5	45.20000076293945	2	1166.6060791015625	1166.6055908203125	5.000000237487257E-4	0.4285938861283399
a8	pepa8b23	DaPR130924_VB107_O1934.m	3247	21.049999237060547	YTEGVQSLNWTK		1	a8.a1	8.199999683711212E-6	46.29999923706055	2	1425.70703125	1425.7012939453125	0.005799999926239252	4.068173291888539
a8	pepa8b18	DaPR130924_VB107_O1934.m	3256	21.079999923706055	VDILYNNIK		1	a8.a1	0.014999999664723873	35.900001525878906	2	1091.6124267578125	1091.6099853515625	0.0024999999441206455	2.2901951957827675
a8	pepa8a5	DaPR130924_VB107_O1934.m	3266	21.110000610351562	DLGFNGAPYR		1	a8.a1	0.027000000700354576	35.70000076293945	2	1109.538818359375	1109.537841796875	0.0010000000474974513	0.9012761979149541
a8	pepa8b16	DaPR130924_VB107_O1934.m	3384	21.479999542236328	QDSLVINLNR		1	a8.a1	0.0015999999595806003	28.700000762939453	2	1171.6463623046875	1171.6434326171875	0.003000000026077032	2.560505988904583
a8	pepa8b14	DaPR130924_VB107_O1934.m	3437	21.649999618530273	NISMSVEGDYTYLR	M4:+15.99491	1	a8.a1	2.499999936844688E-5	49.70000076293945	2	1663.7685546875	1663.7635498046875	0.004999999888241291	3.0052346613965977
a8	pepa8b13	DaPR130924_VB107_O1934.m	3803	22.90999984741211	NISMSVEGDYTYLR		1	a8.a1	4.70000013592653E-5	51.29999923706055	2	1647.76806640625	1647.7686767578125	-6.000000284984708E-4	-0.36412879851499824
a8	pepa8b10	DaPR130924_VB107_O1934.m	3912	23.299999237060547	NFDMVIVYK		1	a8.a1	3.3000000985339284E-4	45.20000076293945	2	1128.5780029296875	1128.576171875	0.0017999999690800905	1.59492997808876
a8	pepa8b12	DaPR130924_VB107_O1934.m	3913	23.299999237060547	NLGFGMGIEFR	M6:+15.99491	1	a8.a1	1.8000000272877514E-4	49.0	2	1256.61767578125	1256.609619140625	0.008100000210106373	6.44591612759246
a8	pepa8a2	DaPR130924_VB107_O1934.m	4126	24.110000610351562	APGEQTVPALNLQNAFR		1	a8.a1	0.0015999999595806003	40.599998474121094	3	1825.95849609375	1825.9559326171875	0.0024999999441206455	1.3691458262836247
a8	pepa8a2	DaPR130924_VB107_O1934.m	4124	24.110000610351562	APGEQTVPALNLQNAFR		1	a8.a1	7.999999797903001E-4	32.599998474121094	2	1825.9630126953125	1825.9559326171875	0.0071000000461936	3.8883742588557406
a8	pepa8b15	DaPR130924_VB107_O1934.m	4206	24.450000762939453	QDSLVINLNR	Q1:-17.02655	1	a8.a1	0.014999999664723873	29.5	2	1154.616943359375	1154.6168212890625	1.9999999494757503E-4	0.17321763485507397
a8	pepa8a8	DaPR130924_VB107_O1934.m	4251	24.6299991607666	HTDVQFYTEVGEITTDLGK		1	a8.a1	2.3999999393709004E-4	49.099998474121094	3	2153.04150390625	2153.0400390625	0.001500000013038516	0.6966893257088068
a8	pepa8a6	DaPR130924_VB107_O1934.m	4284	24.760000228881836	EELEFEVPFR		1	a8.a1	0.029999999329447746	36.29999923706055	2	1294.6334228515625	1294.6318359375	0.0017000000225380063	1.313114644138935
a8	pepa8b11	DaPR130924_VB107_O1934.m	4371	25.110000610351562	NLGFGMGIEFR		1	a8.a1	3.3999999868683517E-4	34.79999923706055	2	1240.6241455078125	1240.61474609375	0.009499999694526196	7.657493774306874
a8	pepa8b22	DaPR130924_VB107_O1934.m	4893	27.760000228881836	YETVIMPVFGIATPFHIATIK		1	a8.a1	3.100000030826777E-4	45.900001525878906	3	2348.273193359375	2348.272705078125	5.000000237487257E-4	0.21292246963799338
a9	pepa9b21	DaPR130924_VB107_O1934.m	1841	16.059999465942383	VVEELTR		1	a9.a1	0.013000000268220901	36.29999923706055	2	845.4747314453125	845.4730834960938	0.0015999999595806003	1.8924315756623287
a9	pepa9a3	DaPR130924_VB107_O1934.m	1853	16.110000610351562	EEQMDGTVTLK	M4:+15.99491	1	a9.a1	0.009600000455975533	37.0	2	1266.588623046875	1266.588623046875	0.0	0.0
a9	pepa9b15	DaPR130924_VB107_O1934.m	2028	16.799999237060547	PSASTQALSSSVSSSK		1	a9.a1	0.0035000001080334187	36.599998474121094	2	1523.760009765625	1523.7552490234375	0.004900000058114529	3.21573957579795
a9	pepa9b20	DaPR130924_VB107_O1934.m	2438	18.299999237060547	TYEVSLR		1	a9.a1	0.0015999999595806003	31.600000381469727	2	867.45849609375	867.45751953125	0.0010000000474974513	1.1527942579111234
a9	pepa9b10	DaPR130924_VB107_O1934.m	2448	18.329999923706055	IEVQDTSGGTTALR		1	a9.a1	1.8000000068241206E-7	64.4000015258789	2	1447.7381591796875	1447.7391357421875	-8.999999845400453E-4	-0.6216589455383188
a9	pepa9b14	DaPR130924_VB107_O1934.m	2838	19.709999084472656	MQEVVANLQYDDGSGMK	M1:+15.99491 - M16:+15.99491	1	a9.a1	9.999999974752427E-7	61.5	2	1916.8388671875	1916.8369140625	0.0020000000949949026	1.0433856319868904
a9	pepa9b11	DaPR130924_VB107_O1934.m	3016	20.329999923706055	IEVQDTSGGTTALRPSASTQALSSSVSSSK		1	a9.a1	1.900000061141327E-4	46.599998474121094	3	2952.481689453125	2952.47607421875	0.00570000009611249	1.9305829929953817
a9	pepa9b13	DaPR130924_VB107_O1934.m	3131	20.68000030517578	MQEVVANLQYDDGSGMK	M1:+15.99491	1	a9.a1	0.0034000000450760126	34.900001525878906	2	1900.839111328125	1900.842041015625	-0.00279999990016222	-1.4730313407137041
a9	pepa9a5	DaPR130924_VB107_O1934.m	3135	20.700000762939453	EMLGGEIIPR	M2:+15.99491	1	a9.a1	0.0052999998442828655	44.099998474121094	2	1130.5904541015625	1130.5877685546875	0.0027000000700354576	2.3881384047583176
a9	pepa9b22	DaPR130924_VB107_O1934.m	3271	21.1299991607666	YLLGDMEGR		1	a9.a1	0.0012000000569969416	39.400001525878906	2	1053.50732421875	1053.5037841796875	0.003599999938160181	3.4171684926251373
a9	pepa9b19	DaPR130924_VB107_O1934.m	3316	21.280000686645508	SYNYVVTAQK	S1:+42.01056	1	a9.a1	0.0017999999690800905	37.599998474121094	2	1214.6068115234375	1214.6055908203125	0.0013000000035390258	1.0703062898475875
a9	pepa9a7	DaPR130924_VB107_O1934.m	3480	21.780000686645508	GAVYSMVEFNGK		1	a9.a1	4.999999873689376E-6	48.70000076293945	2	1301.625	1301.619873046875	0.005200000014156103	3.995021989011101
a9	pepa9a4	DaPR130924_VB107_O1934.m	3565	22.100000381469727	EMLGGEIIPR		1	a9.a1	0.00839999970048666	43.70000076293945	2	1114.5902099609375	1114.5928955078125	-0.0027000000700354576	-2.4224091871726205
a9	pepa9b17	DaPR130924_VB107_O1934.m	3653	22.3799991607666	SVLLLAYK		1	a9.a1	7.30000024873334E-8	35.5	2	906.5674438476562	906.5662841796875	0.0010999999940395355	1.2133696269488754
a9	pepa9a1	DaPR130924_VB107_O1934.m	3671	22.43000030517578	ALYYLQIHPQELR		1	a9.a1	0.002099999925121665	31.799999237060547	3	1643.8927001953125	1643.8907470703125	0.0017999999690800905	1.0949632585304045
a9	pepa9a1	DaPR130924_VB107_O1934.m	3686	22.479999542236328	ALYYLQIHPQELR		1	a9.a1	3.7000001611886546E-5	42.5	2	1643.8912353515625	1643.8907470703125	5.000000237487257E-4	0.30415648037426396
a9	pepa9b16	DaPR130924_VB107_O1934.m	3820	22.959999084472656	QSGESIDIITR	Q1:-17.02655	1	a9.a1	0.014000000432133675	41.099998474121094	2	1201.6080322265625	1201.6063232421875	0.0017000000225380063	1.4147728666665529
a9	pepa9a9	DaPR130924_VB107_O1934.m	3840	23.030000686645508	IAVMELFRPK		1	a9.a1	0.00279999990016222	39.900001525878906	2	1203.692626953125	1203.6922607421875	3.9999998989515007E-4	0.33231084301274244
a9	pepa9b12	DaPR130924_VB107_O1934.m	4217	24.5	LFMLLLEK	M3:+15.99491	1	a9.a1	3.000000142492354E-4	41.20000076293945	2	1022.5960693359375	1022.5958862304688	1.9999999494757503E-4	0.19558067623841371
a9	pepa9a8	DaPR130924_VB107_O1934.m	4300	24.829999923706055	IAVMELFR		1	a9.a1	0.019999999552965164	45.29999923706055	2	978.54541015625	978.5444946289062	8.999999845400453E-4	0.919733327896707
a9	pepa9b18	DaPR130924_VB107_O1934.m	4304	24.850000381469727	SVLLLAYKPMEGNFEEIAR		1	a9.a1	0.0066999997943639755	47.70000076293945	3	2180.1455078125	2180.142333984375	0.0031999999191612005	1.4677940377007215
a9	pepa9a6	DaPR130924_VB107_O1934.m	4442	25.5	ETDDTLVLSFVGQTR		1	a9.a1	6.4000000747910235E-6	51.0	2	1680.8475341796875	1680.8443603515625	0.0032999999821186066	1.9632989585236698
a9	pepa9a2	DaPR130924_VB107_O1934.m	4630	26.459999084472656	DPNTYFIVGTAMVYPEEAEPK		1	a9.a1	0.013000000268220901	34.29999923706055	2	2371.1220703125	2371.11669921875	0.005499999970197678	2.3195821496301092
b10	pepb10b12	DaPR130924_VB107_O1934.m	916	11.65999984741211	PQPQNGSSGMGSTVSK	M10:+15.99491	1	b10.a1	0.00430000014603138	38.400001525878906	2	1577.7269287109375	1577.7227783203125	0.004100000020116568	2.598682149015774
b10	pepb10a1	DaPR130924_VB107_O1934.m	1034	12.329999923706055	AAGPSLSHTSGGTQSK		1	b10.a1	2.500000118743628E-4	38.20000076293945	2	1485.727783203125	1485.7296142578125	-0.0017999999690800905	-1.2115259410638253
b10	pepb10a1	DaPR130924_VB107_O1934.m	1027	12.300000190734863	AAGPSLSHTSGGTQSK		1	b10.a1	0.013000000268220901	24.299999237060547	3	1485.7296142578125	1485.7296142578125	0.0	0.0
b10	pepb10b11	DaPR130924_VB107_O1934.m	1443	14.260000228881836	PQPQNGSSGMGSTVSK		1	b10.a1	0.0010999999940395355	39.900001525878906	2	1561.7293701171875	1561.7279052734375	0.001500000013038516	0.9604746178726226
b10	pepb10b14	DaPR130924_VB107_O1934.m	1671	15.350000381469727	SGGVGGSNTNWK		1	b10.a1	1.500000071246177E-4	52.599998474121094	2	1163.545654296875	1163.54443359375	0.0013000000035390258	1.1172757704867498
b10	pepb10a2	DaPR130924_VB107_O1934.m	1893	16.260000228881836	ATAFNEQVDK		1	b10.a1	0.03799999877810478	43.70000076293945	2	1122.543701171875	1122.54296875	6.99999975040555E-4	0.6235841250870202
b10	pepb10a4	DaPR130924_VB107_O1934.m	2126	17.15999984741211	ATVMDVKPVDYR	M4:+15.99491	1	b10.a1	1.8000000272877514E-4	36.5	3	1409.7100830078125	1409.709716796875	3.9999998989515007E-4	0.2837463522660716
b10	pepb10a4	DaPR130924_VB107_O1934.m	2130	17.15999984741211	ATVMDVKPVDYR	M4:+15.99491	1	b10.a1	0.01899999938905239	33.599998474121094	2	1409.7108154296875	1409.709716796875	0.0010999999940395355	0.7803024842156454
b10	pepb10b17	DaPR130924_VB107_O1934.m	2192	17.399999618530273	VIDQQNGLYR		1	b10.a1	8.500000112690032E-4	46.70000076293945	2	1205.6300048828125	1205.627685546875	0.002300000051036477	1.9077200022934053
b10	pepb10b10	DaPR130924_VB107_O1934.m	2329	17.899999618530273	NIYLMDTSGK	M5:+15.99491	1	b10.a1	0.0015999999595806003	32.599998474121094	2	1157.551513671875	1157.5511474609375	3.9999998989515007E-4	0.34555707605019537
b10	pepb10a3	DaPR130924_VB107_O1934.m	2700	19.229999542236328	ATVMDVKPVDYR		1	b10.a1	7.999999797903001E-5	38.099998474121094	2	1393.7166748046875	1393.71484375	0.0019000000320374966	1.363263109780233
b10	pepb10b16	DaPR130924_VB107_O1934.m	3417	21.579999923706055	VGQLSEGAIAAIMQK	M13:+15.99491	1	b10.a1	8.400000313379952E-12	65.5	2	1531.8184814453125	1531.8153076171875	0.0032999999821186066	2.1543067011465733
b10	pepb10b20	DaPR130924_VB107_O1934.m	3436	21.649999618530273	VVTATLWGEDADK		1	b10.a1	1.3999999737279722E-7	56.400001525878906	2	1404.7039794921875	1404.7010498046875	0.003100000089034438	2.2068753272915034
b10	pepb10a8	DaPR130924_VB107_O1934.m	3586	22.15999984741211	IGNPVPYNEGLGQPQVAPPAPAASPAASSR		1	b10.a1	1.1000000085914508E-5	50.900001525878906	3	2913.49658203125	2913.486083984375	0.010999999940395355	3.7755457288308603
b10	pepb10b19	DaPR130924_VB107_O1934.m	3621	22.260000228881836	VVPIASLTPYQSK		1	b10.a1	0.012000000104308128	39.79999923706055	2	1402.795654296875	1402.7945556640625	0.0012000000569969416	0.8554353537741519
b10	pepb10b15	DaPR130924_VB107_O1934.m	4048	23.809999465942383	VGQLSEGAIAAIMQK		1	b10.a1	2.499999993688107E-7	57.5	2	1515.822265625	1515.8204345703125	0.0019000000320374966	1.2534466409776872
b10	pepb10a5	DaPR130924_VB107_O1934.m	4102	24.030000686645508	DKNEQAFEEVFQNANFR		1	b10.a1	1.9000000293090125E-6	57.79999923706055	3	2085.96630859375	2085.962890625	0.0032999999821186066	1.5820032067444183
b10	pepb10a9	DaPR130924_VB107_O1934.m	4231	24.559999465942383	NEQAFEEVFQNANFR		1	b10.a1	8.599999823388771E-9	61.099998474121094	2	1842.8426513671875	1842.8409423828125	0.0017000000225380063	0.9224887419420412
b10	pepb10b13	DaPR130924_VB107_O1934.m	4245	24.610000610351562	SENLGQGDKPDYFSSVATVVYLR		1	b10.a1	0.013000000268220901	34.400001525878906	3	2545.26123046875	2545.25732421875	0.0038999998942017555	1.5322615348524082
b10	pepb10a7	DaPR130924_VB107_O1934.m	4453	25.549999237060547	LFSLELVDESGEIR		1	b10.a1	8.799999704933725E-6	54.20000076293945	2	1606.833740234375	1606.8326416015625	0.0010999999940395355	0.6845765797632436
b10	pepb10b18	DaPR130924_VB107_O1934.m	4523	25.829999923706055	VVILMELEVLK	M5:+15.99491	1	b10.a1	1.799999971296984E-8	61.29999923706055	2	1301.7764892578125	1301.7752685546875	0.0012000000569969416	0.9218181401842553
b10	pepb10a6	DaPR130924_VB107_O1934.m	4631	26.459999084472656	GWFDAEGQALDGVSISDLK		1	b10.a1	1.1000000199601345E-7	61.400001525878906	2	2007.974853515625	2007.9661865234375	0.008700000122189522	4.332742344258581
b11	pepb11b10	DaPR130924_VB107_O1934.m	1085	12.550000190734863	LKVEEETSK		1	b11.a1	0.0010999999940395355	41.099998474121094	2	1062.5684814453125	1062.5682373046875	3.9999998989515007E-4	0.37644640207747104
b11	pepb11a5	DaPR130924_VB107_O1934.m	1222	13.300000190734863	HIAGLNANR		1	b11.a1	9.000000136438757E-5	33.900001525878906	2	965.5291748046875	965.5280151367188	0.0012000000569969416	1.242843333579525
b11	pepb11b14	DaPR130924_VB107_O1934.m	1865	16.15999984741211	NKLDTVQTLK		1	b11.a1	0.00279999990016222	37.5	2	1159.668701171875	1159.66845703125	1.9999999494757503E-4	0.17246308092191692
b11	pepb11b13	DaPR130924_VB107_O1934.m	1958	16.5	NGPFINR		1	b11.a1	6.900000153109431E-4	28.799999237060547	2	817.4326171875	817.431884765625	6.99999975040555E-4	0.856340434091655
b11	pepb11b17	DaPR130924_VB107_O1934.m	2257	17.649999618530273	TDFDKPDFK		1	b11.a1	0.009700000286102295	33.0	2	1112.5281982421875	1112.5262451171875	0.0020000000949949026	1.7977104843798388
b11	pepb11b19	DaPR130924_VB107_O1934.m	2271	17.709999084472656	TLMGVDPGYK	M3:+15.99491	1	b11.a1	0.0013000000035390258	41.0	2	1096.5350341796875	1096.53466796875	3.000000142492354E-4	0.27358917416169193
b11	pepb11a4	DaPR130924_VB107_O1934.m	2993	20.25	EVQQTLEELR		1	b11.a1	0.002099999925121665	36.400001525878906	2	1244.6512451171875	1244.6485595703125	0.00279999990016222	2.2496309328706077
b11	pepb11a7	DaPR130924_VB107_O1934.m	2994	20.25	HIGVGMYQHDVSQTLLK	M6:+15.99491	1	b11.a1	0.009200000204145908	38.599998474121094	3	1941.986328125	1941.9854736328125	7.999999797903001E-4	0.4119495179815968
b11	pepb11b12	DaPR130924_VB107_O1934.m	3009	20.299999237060547	NAPQISDGSEVVVVK		1	b11.a1	0.024000000208616257	31.399999618530273	2	1541.82080078125	1541.8173828125	0.0035000001080334187	2.270048416271522
b11	pepb11b12	DaPR130924_VB107_O1934.m	3010	20.299999237060547	NAPQISDGSEVVVVK		1	b11.a1	0.027000000700354576	28.0	2	1541.812744140625	1541.8173828125	-0.004699999932199717	-3.0483505923549976
b11	pepb11b18	DaPR130924_VB107_O1934.m	3160	20.780000686645508	TFEELEHVSAPYK		1	b11.a1	1.3000000365082087E-7	62.099998474121094	2	1549.7548828125	1549.753662109375	0.0012000000569969416	0.7743166455006903
b11	pepb11a6	DaPR130924_VB107_O1934.m	3181	20.850000381469727	HIGVGMYQHDVSQTLLK		1	b11.a1	8.299999899463728E-5	53.400001525878906	3	1926.0	1925.9906005859375	0.009399999864399433	4.880605264397294
b11	pepb11a9	DaPR130924_VB107_O1934.m	3440	21.649999618530273	ILYNSLNDSFK		1	b11.a1	6.70000008540228E-6	57.5	2	1313.67431640625	1313.6739501953125	3.000000142492354E-4	0.2283671790893261
b11	pepb11b16	DaPR130924_VB107_O1934.m	3507	21.8799991607666	QLLLTSPVPGR		1	b11.a1	2.500000118743628E-4	44.70000076293945	2	1180.7049560546875	1180.705322265625	-3.000000142492354E-4	-0.25408542554341423
b11	pepb11b11	DaPR130924_VB107_O1934.m	3759	22.75	ITLDLIR		1	b11.a1	0.0026000000070780516	37.70000076293945	2	843.5316162109375	843.5302734375	0.0013000000035390258	1.5411420840195218
b11	pepb11a2	DaPR130924_VB107_O1934.m	3764	22.760000228881836	EELNSSVAIADTALEDR		1	b11.a1	3.5999998999614036E-6	59.099998474121094	2	1832.894775390625	1832.8876953125	0.007199999876320362	3.928227514830248
b11	pepb11a3	DaPR130924_VB107_O1934.m	4088	23.979999542236328	ETEAYFADLIMK	M11:+15.99491	1	b11.a1	5.4000001910026185E-6	44.5	2	1446.68505859375	1446.6824951171875	0.0026000000070780516	1.7972153640163042
b11	pepb11b20	DaPR130924_VB107_O1934.m	4220	24.5	VEVQVLNIDIPR		1	b11.a1	2.4000000848900527E-5	63.0	2	1394.8040771484375	1394.8006591796875	0.0035000001080334187	2.509319224219355
b11	pepb11a1	DaPR130924_VB107_O1934.m	4431	25.43000030517578	ALLEKPGELSLLSY		1	b11.a1	0.002199999988079071	38.400001525878906	2	1532.8585205078125	1532.8575439453125	0.0010999999940395355	0.7176139742303281
b11	pepb11b15	DaPR130924_VB107_O1934.m	4544	25.90999984741211	QLLLTSPVPGR	Q1:-17.02655	1	b11.a1	0.02800000086426735	33.20000076293945	2	1163.6829833984375	1163.6787109375	0.00430000014603138	3.6951781497894296
b11	pepb11a8	DaPR130924_VB107_O1934.m	4600	26.350000381469727	LFNDDNTIPFIIR		1	b11.a1	3.600000127335079E-5	57.70000076293945	2	1577.834716796875	1577.8326416015625	0.002099999925121665	1.3309395874774665
b12	pepb12a1	DaPR130924_VB107_O1934.m	908	11.609999656677246	AEGGGGGGRPGAPAAGDGK		1	b12.a1	0.004900000058114529	36.70000076293945	3	1538.7327880859375	1538.73095703125	0.0017999999690800905	1.1697951229582848
b12	pepb12a1	DaPR130924_VB107_O1934.m	909	11.609999656677246	AEGGGGGGRPGAPAAGDGK		1	b12.a1	6.500000017695129E-5	52.900001525878906	2	1538.731689453125	1538.73095703125	6.99999975040555E-4	0.4549203171885875
b12	pepb12b16	DaPR130924_VB107_O1934.m	1361	13.930000305175781	VSELKEELKK		1	b12.a1	2.3999999393709004E-4	41.79999923706055	2	1202.7000732421875	1202.699462890625	6.000000284984708E-4	0.4988777720548758
b12	pepb12a6	DaPR130924_VB107_O1934.m	1755	15.710000038146973	LLEQYKEESK		1	b12.a1	1.4000000373926014E-4	50.400001525878906	2	1266.6593017578125	1266.657958984375	0.0013000000035390258	1.0263228477097202
b12	pepb12b10	DaPR130924_VB107_O1934.m	2183	17.360000610351562	MMVAGFK	M1:+15.99491	1	b12.a1	0.04800000041723251	20.600000381469727	2	799.385498046875	799.384521484375	0.0010000000474974513	1.2509624850385566
b12	pepb12a5	DaPR130924_VB107_O1934.m	2236	17.579999923706055	IDIHEVR		1	b12.a1	0.017999999225139618	33.599998474121094	2	881.4852905273438	881.484375	8.999999845400453E-4	1.0210050343093662
b12	pepb12a9	DaPR130924_VB107_O1934.m	2347	17.950000762939453	IQNVPLEDR		1	b12.a1	0.017000000923871994	33.5	2	1083.5814208984375	1083.5797119140625	0.0017000000225380063	1.5688739867001418
b12	pepb12b14	DaPR130924_VB107_O1934.m	2676	19.149999618530273	PAMEPGNGSLDLGGDSAGR	M3:+15.99491	1	b12.a1	9.200000204145908E-5	64.0999984741211	2	1816.8126220703125	1816.8133544921875	-7.999999797903001E-4	-0.44033140653234903
b12	pepb12a3	DaPR130924_VB107_O1934.m	2778	19.510000228881836	FIEIAAR		1	b12.a1	0.0019000000320374966	29.399999618530273	2	819.4738159179688	819.4727172851562	0.0010999999940395355	1.3423265605275334
b12	pepb12b12	DaPR130924_VB107_O1934.m	2803	19.600000381469727	NGQDLGVAFK		1	b12.a1	2.2000000171829015E-4	43.70000076293945	2	1048.54248046875	1048.5426025390625	-9.999999747378752E-5	-0.09537046680948962
b12	pepb12b13	DaPR130924_VB107_O1934.m	3125	20.649999618530273	PAMEPGNGSLDLGGDSAGR		1	b12.a1	2.4000000209412065E-8	62.20000076293945	2	1800.8201904296875	1800.8184814453125	0.0017000000225380063	0.9440152020061507
b12	pepb12a8	DaPR130924_VB107_O1934.m	3171	20.809999465942383	LQAALDDEEAGGRPAMEPGNGSLDLGGDSAGR	M16:+15.99491	1	b12.a1	2.099999983329326E-4	52.29999923706055	3	3142.44091796875	3142.4345703125	0.006399999838322401	2.0366374208026716
b12	pepb12b18	DaPR130924_VB107_O1934.m	3283	21.15999984741211	YNILGTNTIMDK	M10:+15.99491	1	b12.a1	1.700000069604357E-7	56.29999923706055	2	1398.6961669921875	1398.69384765625	0.0024999999441206455	1.7873818121884368
b12	pepb12a2	DaPR130924_VB107_O1934.m	3351	21.3799991607666	ANFESDEVELSYAK		1	b12.a1	2.6000000374892807E-8	53.5	2	1601.7257080078125	1601.7333984375	-0.007600000128149986	-4.744859622433939
b12	pepb12a7	DaPR130924_VB107_O1934.m	3458	21.709999084472656	LQAALDDEEAGGRPAMEPGNGSLDLGGDSAGR		1	b12.a1	9.699999736767495E-8	65.80000305175781	3	3126.445556640625	3126.439697265625	0.006000000052154064	1.9191158740089076
b12	pepb12b11	DaPR130924_VB107_O1934.m	3501	21.850000381469727	NFILDQTNVSAAAQR		1	b12.a1	3.099999901223782E-8	61.70000076293945	2	1647.8546142578125	1647.8453369140625	0.00930000003427267	5.643733562816569
b12	pepb12a4	DaPR130924_VB107_O1934.m	3516	21.93000030517578	GYFEYIEENK		1	b12.a1	5.8000001445179805E-5	49.20000076293945	2	1291.5875244140625	1291.58447265625	0.003000000026077032	2.3227284700220068
b12	pepb12b17	DaPR130924_VB107_O1934.m	3749	22.700000762939453	YNILGTNTIMDK		1	b12.a1	7.000000096013537E-6	49.29999923706055	2	1382.6995849609375	1382.6988525390625	7.999999797903001E-4	0.5785786097393897
b12	pepb12b15	DaPR130924_VB107_O1934.m	4129	24.1299991607666	SSGPTSLFAVTVAPPGAR		1	b12.a1	3.7999998880877683E-7	42.599998474121094	2	1714.9166259765625	1714.9127197265625	0.004000000189989805	2.3324803320763707
b13	pepb13b13	DaPR130924_VB107_O1934.m	858	11.329999923706055	VPSPPPGHK		1	b13.a1	0.002099999925121665	36.70000076293945	2	915.5074462890625	915.505126953125	0.002300000051036477	2.51227435360309
b13	pepb13b13	DaPR130924_VB107_O1934.m	957	11.90999984741211	VPSPPPGHK		1	b13.a1	0.026000000536441803	37.5	2	915.5109252929688	915.505126953125	0.005799999926239252	6.335300322721425
b13	pepb13a8	DaPR130924_VB107_O1934.m	1104	12.630000114440918	MLDHEYTTK	M1:+15.99491	1	b13.a1	0.020999999716877937	32.79999923706055	2	1153.524658203125	1153.519775390625	0.004900000058114529	4.247868274694472
b13	pepb13a6	DaPR130924_VB107_O1934.m	1125	12.760000228881836	KLEEEEDGKLK		1	b13.a1	2.3999999393709004E-4	44.79999923706055	3	1317.6929931640625	1317.6900634765625	0.002899999963119626	2.200820999946174
b13	pepb13a5	DaPR130924_VB107_O1934.m	1370	13.979999542236328	LEVQATDREENK		1	b13.a1	1.9999999494757503E-4	51.0	2	1431.7091064453125	1431.707763671875	0.0013000000035390258	0.908006533543507
b13	pepb13a7	DaPR130924_VB107_O1934.m	1478	14.460000038146973	MLDHEYTTK		1	b13.a1	1.2000000424450263E-6	53.099998474121094	2	1137.5255126953125	1137.52490234375	6.000000284984708E-4	0.5274610052599588
b13	pepb13b14	DaPR130924_VB107_O1934.m	2452	18.350000381469727	YIMLNPSSR	M3:+15.99491	1	b13.a1	0.006099999882280827	40.400001525878906	2	1096.5479736328125	1096.5460205078125	0.0020000000949949026	1.8239089446229524
b13	pepb13a2	DaPR130924_VB107_O1934.m	2549	18.729999542236328	ELTAPDENIPAK		1	b13.a1	1.3999999737279722E-6	57.79999923706055	2	1297.6651611328125	1297.663818359375	0.00139999995008111	1.0788618209692535
b13	pepb13b11	DaPR130924_VB107_O1934.m	2784	19.530000686645508	SGDHLHNDSQIEADFR	S1:+42.01057	1	b13.a1	5.600000149570405E-4	38.20000076293945	3	1882.8289794921875	1882.8319091796875	-0.002899999963119626	-1.5402330654057688
b13	pepb13b12	DaPR130924_VB107_O1934.m	3164	20.799999237060547	TYNASITLQQQLK		1	b13.a1	3.6000000136482413E-7	60.599998474121094	2	1507.8138427734375	1507.8118896484375	0.0020000000949949026	1.3264254703955307
b13	pepb13a1	DaPR130924_VB107_O1934.m	3525	21.959999084472656	AEEVATFFAK		1	b13.a1	0.0010999999940395355	50.20000076293945	2	1112.564208984375	1112.562744140625	0.0015999999595806003	1.4381211019397253
b13	pepb13a4	DaPR130924_VB107_O1934.m	3544	22.010000228881836	HLQDLMEGLTAK		1	b13.a1	0.028999999165534973	40.70000076293945	3	1355.69873046875	1355.69921875	-3.9999998989515007E-4	-0.2950506899782412
b13	pepb13a4	DaPR130924_VB107_O1934.m	3529	21.979999542236328	HLQDLMEGLTAK		1	b13.a1	1.2000000424450263E-6	61.5	2	1355.7100830078125	1355.698974609375	0.010999999940395355	8.113895596597944
b13	pepb13a9	DaPR130924_VB107_O1934.m	3593	22.18000030517578	NLQLFMENK		1	b13.a1	3.100000030826777E-4	42.20000076293945	2	1136.578369140625	1136.5772705078125	0.0010999999940395355	0.9678180468522527
b13	pepb13b10	DaPR130924_VB107_O1934.m	3915	23.309999465942383	QPEDDLFDR	Q1:-17.02655	1	b13.a1	0.002099999925121665	39.20000076293945	2	1117.481201171875	1117.4801025390625	0.0012000000569969416	1.0738446745229582
b13	pepb13a3	DaPR130924_VB107_O1934.m	3997	23.610000610351562	GPVFAPPYEPLPENVK		1	b13.a1	0.005400000140070915	39.5	3	1753.9329833984375	1753.916015625	0.017000000923871994	9.692596893138079
b13	pepb13a3	DaPR130924_VB107_O1934.m	3972	23.5	GPVFAPPYEPLPENVK		1	b13.a1	0.0010000000474974513	42.79999923706055	2	1753.9281005859375	1753.916015625	0.012000000104308128	6.841832788687993
b14	pepb14a9	DaPR130924_VB107_O1934.m	815	11.050000190734863	MREEYDK		1	b14.a1	0.04899999871850014	28.200000762939453	2	970.4304809570312	970.4302978515625	1.9999999494757503E-4	0.20609413719909137
b14	pepb14b11	DaPR130924_VB107_O1934.m	945	11.859999656677246	TEGAEATPGAQK		1	b14.a1	0.006599999964237213	42.400001525878906	2	1159.5611572265625	1159.5594482421875	0.0017999999690800905	1.552313658268032
b14	pepb14a1	DaPR130924_VB107_O1934.m	1914	16.329999923706055	EVDATSPAPSTSSTVK		1	b14.a1	2.6000000070780516E-4	48.099998474121094	2	1576.77099609375	1576.7705078125	5.000000237487257E-4	0.31710386595344836
b14	pepb14b15	DaPR130924_VB107_O1934.m	1996	16.65999984741211	VSEEQTQPPSPAGAGMSTAMGR	M16:+15.99491 - M20:+15.99491	1	b14.a1	0.02800000086426735	27.0	3	2220.989990234375	2220.986328125	0.003599999938160181	1.620901440307096
b14	pepb14a8	DaPR130924_VB107_O1934.m	2277	17.729999542236328	MNDFMR		1	b14.a1	2.099999983329326E-5	23.899999618530273	2	813.3424072265625	813.338623046875	0.003800000064074993	4.672100840163825
b14	pepb14b14	DaPR130924_VB107_O1934.m	2744	19.399999618530273	TTIYEIQDDR		1	b14.a1	0.003000000026077032	42.70000076293945	2	1253.604736328125	1253.6011962890625	0.0035000001080334187	2.791956579488114
b14	pepb14a6	DaPR130924_VB107_O1934.m	2940	20.049999237060547	LKTEPEEVSIEDSAQSDLK		1	b14.a1	1.9999999494757503E-4	62.70000076293945	3	2118.04541015625	2118.04541015625	9.999999747378752E-5	0.04721333971135701
b14	pepb14a7	DaPR130924_VB107_O1934.m	3049	20.43000030517578	IQIADLMEEK	M7:+15.99491	1	b14.a1	3.9000000106170774E-4	49.900001525878906	2	1205.610595703125	1205.608642578125	0.0020000000949949026	1.6589132031419558
b14	pepb14b12	DaPR130924_VB107_O1934.m	3134	20.700000762939453	TEPEEVSIEDSAQSDLK		1	b14.a1	9.500000160187483E-4	41.900001525878906	2	1876.8702392578125	1876.8662109375	0.004000000189989805	2.1312122125059694
b14	pepb14b13	DaPR130924_VB107_O1934.m	3216	20.950000762939453	TPQMPPTTPSSSFFTK	M4:+15.99491	1	b14.a1	0.00860000029206276	39.099998474121094	2	1769.8482666015625	1769.8419189453125	0.006399999838322401	3.61614208015612
b14	pepb14a4	DaPR130924_VB107_O1934.m	3336	21.329999923706055	GEFTYYEIQDNTGK		1	b14.a1	4.199999921183917E-7	52.599998474121094	2	1664.74853515625	1664.7442626953125	0.00430000014603138	2.5829794055391084
b14	pepb14a5	DaPR130924_VB107_O1934.m	3395	21.510000228881836	GLEVINDYHFR		1	b14.a1	1.500000053056283E-6	53.20000076293945	2	1362.6861572265625	1362.6805419921875	0.00570000009611249	4.182932037599439
b14	pepb14a5	DaPR130924_VB107_O1934.m	3399	21.530000686645508	GLEVINDYHFR		1	b14.a1	0.005400000140070915	27.0	3	1362.68310546875	1362.6805419921875	0.0024999999441206455	1.8346192427946026
b14	pepb14a3	DaPR130924_VB107_O1934.m	4043	23.780000686645508	EVMVLNATESFVYEPK	M3:+15.99491	1	b14.a1	6.70000008540228E-6	46.20000076293945	2	1871.91748046875	1871.9100341796875	0.007600000128149986	4.060024247629228
b14	pepb14a2	DaPR130924_VB107_O1934.m	4277	24.729999542236328	EVMVLNATESFVYEPK		1	b14.a1	8.599999878899922E-11	54.099998474121094	2	1855.9178466796875	1855.9150390625	0.00279999990016222	1.5086896981968618
b14	pepb14b10	DaPR130924_VB107_O1934.m	4380	25.15999984741211	QASGNIVYGVFMLHK	M12:+15.99491 - Q1:-17.02655	1	b14.a1	0.0010000000474974513	34.79999923706055	2	1662.8284912109375	1662.831298828125	-0.0027000000700354576	-1.6237366183438295
b15	pepb15a5	DaPR130924_VB107_O1934.m	1398	14.100000381469727	EPTPIQR		1	b15.a1	0.008899999782443047	24.100000381469727	2	840.4585571289062	840.4578247070312	6.99999975040555E-4	0.8328793598709877
b15	pepb15b13	DaPR130924_VB107_O1934.m	2072	16.959999084472656	RPAVVYIGSAGK		1	b15.a1	9.700000191514846E-6	46.79999923706055	2	1217.6995849609375	1217.700439453125	-8.999999845400453E-4	-0.7390980206463911
b15	pepb15b14	DaPR130924_VB107_O1934.m	2176	17.350000381469727	VFLMSESEK	M4:+15.99491	1	b15.a1	5.599999894911889E-6	32.400001525878906	2	1085.52001953125	1085.518798828125	0.0013000000035390258	1.1975840537653006
b15	pepb15b11	DaPR130924_VB107_O1934.m	2672	19.1299991607666	NIEDYIHR		1	b15.a1	0.02199999988079071	36.5	2	1059.5240478515625	1059.522216796875	0.0019000000320374966	1.7932611529199796
b15	pepb15a2	DaPR130924_VB107_O1934.m	2933	20.030000686645508	DIIGVAETGSGK		1	b15.a1	0.0013000000035390258	57.5	2	1146.6021728515625	1146.6004638671875	0.0017000000225380063	1.4826437596269104
b15	pepb15b12	DaPR130924_VB107_O1934.m	2949	20.079999923706055	QAIPIGLQNR		1	b15.a1	9.299999801442027E-4	32.900001525878906	2	1109.6444091796875	1109.6429443359375	0.001500000013038516	1.3517861945548497
b15	pepb15b10	DaPR130924_VB107_O1934.m	3439	21.649999618530273	MIDMGFEPDVQK	M1:+15.99491	1	b15.a1	6.300000241026282E-4	35.79999923706055	2	1425.6346435546875	1425.6392822265625	-0.004600000102072954	-3.226622722466427
b15	pepb15b10	DaPR130924_VB107_O1934.m	3024	20.350000381469727	MIDMGFEPDVQK	M4:+15.99491	1	b15.a1	0.01600000075995922	43.400001525878906	2	1425.6407470703125	1425.6392822265625	0.001500000013038516	1.0521595692115169
b15	pepb15a8	DaPR130924_VB107_O1934.m	3286	21.18000030517578	LIDVLENR		1	b15.a1	0.019999999552965164	38.900001525878906	2	971.5542602539062	971.5524291992188	0.0017999999690800905	1.8527049235661959
b15	pepb15a3	DaPR130924_VB107_O1934.m	3371	21.450000762939453	DILVATDVAGR		1	b15.a1	6.799999937356915E-6	57.5	2	1129.623291015625	1129.62158203125	0.0017999999690800905	1.593453947509915
b15	pepb15a4	DaPR130924_VB107_O1934.m	3391	21.510000228881836	ELAQQIEEETIK		1	b15.a1	9.500000305706635E-5	50.20000076293945	2	1430.7423095703125	1430.7376708984375	0.004600000102072954	3.2151247539210774
b15	pepb15a9	DaPR130924_VB107_O1934.m	3702	22.549999237060547	MIDMGFEPDVQK		1	b15.a1	2.4000000848900527E-6	51.099998474121094	2	1409.643310546875	1409.6444091796875	-0.0010000000474974513	-0.7093987965939439
b15	pepb15a6	DaPR130924_VB107_O1934.m	3846	23.049999237060547	GFIAGIDLK		1	b15.a1	0.0034000000450760126	49.099998474121094	2	933.5415649414062	933.540771484375	6.99999975040555E-4	0.7498333189320925
b15	pepb15a7	DaPR130924_VB107_O1934.m	4133	24.149999618530273	IEESDQGPYAIILAPTR		1	b15.a1	1.4999999621068127E-5	52.5	2	1872.9766845703125	1872.9705810546875	0.006099999882280827	3.256858353240049
b15	pepb15a1	DaPR130924_VB107_O1934.m	4383	25.18000030517578	AQPLSLEELLAK		1	b15.a1	0.0034000000450760126	33.5	2	1311.7545166015625	1311.7523193359375	0.002300000051036477	1.7533798241735383
b16	pepb16a7	DaPR130924_VB107_O1934.m	1044	12.359999656677246	MSAVDGQR		1	b16.a1	0.003800000064074993	38.20000076293945	2	863.40576171875	863.4044189453125	0.0013000000035390258	1.5056675354140931
b16	pepb16b14	DaPR130924_VB107_O1934.m	1200	13.180000305175781	VGAGDSQLK		1	b16.a1	0.0034000000450760126	45.70000076293945	2	874.4642333984375	874.4633178710938	8.999999845400453E-4	1.029202673396434
b16	pepb16a6	DaPR130924_VB107_O1934.m	2128	17.15999984741211	MQSTLISAAR	M1:+15.99491	1	b16.a1	0.04399999976158142	28.899999618530273	2	1093.5697021484375	1093.5673828125	0.002300000051036477	2.103208350198964
b16	pepb16a4	DaPR130924_VB107_O1934.m	2273	17.709999084472656	LTSLNEEYTK		1	b16.a1	0.010999999940395355	33.29999923706055	2	1197.60107421875	1197.6002197265625	8.999999845400453E-4	0.7515028552228675
b16	pepb16b13	DaPR130924_VB107_O1934.m	2649	19.059999465942383	TEYEEAQDAIVK		1	b16.a1	1.8000000272877514E-4	57.900001525878906	2	1395.6676025390625	1395.6641845703125	0.0034000000450760126	2.436116139300932
b16	pepb16b12	DaPR130924_VB107_O1934.m	2968	20.149999618530273	QVGVGYVDSIQR		1	b16.a1	0.01600000075995922	32.599998474121094	2	1320.6915283203125	1320.6910400390625	5.000000237487257E-4	0.37858969932433023
b16	pepb16b10	DaPR130924_VB107_O1934.m	3206	20.93000030517578	QTLQEDLLR		1	b16.a1	0.0010999999940395355	29.899999618530273	2	1115.6136474609375	1115.60595703125	0.007799999788403511	6.991715792877413
b16	pepb16a9	DaPR130924_VB107_O1934.m	3650	22.360000610351562	PSFDPNLSELR		1	b16.a1	6.800000278417428E-7	50.29999923706055	2	1274.6412353515625	1274.637939453125	0.0032999999821186066	2.588970467593684
b16	pepb16a8	DaPR130924_VB107_O1934.m	3719	22.600000381469727	NNSFVNEIISR		1	b16.a1	1.9999999494757503E-4	49.20000076293945	2	1292.6605224609375	1292.6597900390625	7.999999797903001E-4	0.6188789857586002
b16	pepb16b11	DaPR130924_VB107_O1934.m	3908	23.280000686645508	QVGVGYVDSIQR	Q1:-17.02655	1	b16.a1	0.010999999940395355	38.29999923706055	2	1303.6705322265625	1303.66455078125	0.006099999882280827	4.679117706027418
b16	pepb16a3	DaPR130924_VB107_O1934.m	3924	23.329999923706055	LDSSAQFGYYFR		1	b16.a1	2.899999963119626E-4	47.70000076293945	2	1453.6734619140625	1453.675048828125	-0.0015999999595806003	-1.1006586106505953
b16	pepb16a2	DaPR130924_VB107_O1934.m	4484	25.68000030517578	DSLIIIDELGR		1	b16.a1	0.0027000000700354576	45.900001525878906	2	1243.6895751953125	1243.689697265625	-0.0	-0.0
b16	pepb16a5	DaPR130924_VB107_O1934.m	4715	26.860000610351562	LYQGINQLPNVIQALEK		1	b16.a1	0.0019000000320374966	51.400001525878906	3	1941.0850830078125	1941.080810546875	0.00430000014603138	2.2152607571345313
b16	pepb16a1	DaPR130924_VB107_O1934.m	4744	27.0	ALNLFQGSVEDTTGSQSLAALLNK		1	b16.a1	0.004399999976158142	35.5	2	2477.29052734375	2477.28857421875	0.0019000000320374966	0.7669675837570478
b17	pepb17a1	DaPR130924_VB107_O1934.m	1782	15.8100004196167	AIGNTELENK		1	b17.a1	0.00800000037997961	38.900001525878906	2	1088.5584716796875	1088.5587158203125	-9.999999747378752E-5	-0.09186458756928867
b17	pepb17a8	DaPR130924_VB107_O1934.m	1899	16.280000686645508	LDFNTDEEKK		1	b17.a1	0.012000000104308128	35.79999923706055	2	1238.590087890625	1238.59033203125	-1.9999999494757503E-4	-0.1614738867043966
b17	pepb17b14	DaPR130924_VB107_O1934.m	3038	20.399999618530273	WISSGEYIQMSGR	M10:+15.99491	1	b17.a1	0.023000000044703484	37.400001525878906	2	1529.706298828125	1529.7056884765625	6.000000284984708E-4	0.39223233136827274
b17	pepb17b13	DaPR130924_VB107_O1934.m	3090	20.549999237060547	VEEINPEYMLEK	M9:+15.99491	1	b17.a1	6.600000197067857E-4	42.900001525878906	2	1509.7188720703125	1509.714599609375	0.004399999976158142	2.9144581216188823
b17	pepb17a6	DaPR130924_VB107_O1934.m	3470	21.75	GIGIHHGGLLPILK		1	b17.a1	0.027000000700354576	30.299999237060547	3	1424.8778076171875	1424.8741455078125	0.003700000001117587	2.5967205684674277
b17	pepb17a7	DaPR130924_VB107_O1934.m	3579	22.1299991607666	GIVILMVDEK	M6:+15.99491	1	b17.a1	5.8999999055231456E-6	49.400001525878906	2	1132.63134765625	1132.6285400390625	0.00279999990016222	2.4721255037999064
b17	pepb17a3	DaPR130924_VB107_O1934.m	3786	22.850000381469727	EDNFNTAMQVLR		1	b17.a1	0.04500000178813934	33.0	2	1437.6795654296875	1437.679443359375	9.999999747378752E-5	0.06955653288059892
b17	pepb17b11	DaPR130924_VB107_O1934.m	3871	23.110000610351562	MTDVFEGSIIR		1	b17.a1	3.199999980552093E-7	52.599998474121094	2	1267.63232421875	1267.635498046875	-0.0031999999191612005	-2.5243849072478954
b17	pepb17a2	DaPR130924_VB107_O1934.m	4062	23.8799991607666	DVDFEGTDEPIFGK		1	b17.a1	2.699999895412475E-4	49.79999923706055	2	1568.7149658203125	1568.7119140625	0.003100000089034438	1.9761436508800108
b17	pepb17b10	DaPR130924_VB107_O1934.m	4077	23.950000762939453	IVIPNEESVVIYYK		1	b17.a1	0.0017000000225380063	39.70000076293945	2	1665.9139404296875	1665.91015625	0.003800000064074993	2.2810354146761886
b17	pepb17b12	DaPR130924_VB107_O1934.m	4655	26.549999237060547	NFQPVIIFSFSK		1	b17.a1	2.8000000384054147E-5	49.79999923706055	2	1426.7696533203125	1426.7733154296875	-0.003599999938160181	-2.523175825639831
b17	pepb17a5	DaPR130924_VB107_O1934.m	4666	26.610000610351562	EYPFILDAFQR		1	b17.a1	3.099999958067201E-6	38.599998474121094	2	1398.7071533203125	1398.7056884765625	0.001500000013038516	1.0724200418976495
b17	pepb17a4	DaPR130924_VB107_O1934.m	4712	26.850000381469727	ETIEILFSEGLIK		1	b17.a1	7.600000244565308E-4	53.20000076293945	2	1491.8271484375	1491.8309326171875	-0.003700000001117587	-2.4801738053698266
b17	pepb17a9	DaPR130924_VB107_O1934.m	4822	27.3799991607666	IEESITEDLSLADLMPR		1	b17.a1	2.2000000171829015E-4	40.70000076293945	2	1931.9669189453125	1931.9635009765625	0.0035000001080334187	1.8116284838011951
b18	pepb18a7	DaPR130924_VB107_O1934.m	662	10.079999923706055	NSSNKPAVTTK		1	b18.a1	4.999999873689376E-5	37.5	2	1146.6121826171875	1146.61181640625	5.000000237487257E-4	0.4360673914174745
b18	pepb18b11	DaPR130924_VB107_O1934.m	851	11.279999732971191	VAGGAAPSKPASAK		1	b18.a1	3.3999999868683517E-4	35.70000076293945	2	1211.6759033203125	1211.6746826171875	0.0013000000035390258	1.0728952434089467
b18	pepb18a6	DaPR130924_VB107_O1934.m	965	11.960000038146973	KLQANGPVAK		1	b18.a1	1.1000000085914508E-4	41.29999923706055	2	1025.6129150390625	1025.610595703125	0.002300000051036477	2.2425665848934337
b18	pepb18a9	DaPR130924_VB107_O1934.m	1136	12.8100004196167	SSDSDSDSSSEDEPPK		1	b18.a1	3.3000000985339284E-4	37.099998474121094	2	1668.6436767578125	1668.6358642578125	0.007799999788403511	4.674476891860915
b18	pepb18a8	DaPR130924_VB107_O1934.m	1244	13.380000114440918	SLGTQPPK		1	b18.a1	0.0010999999940395355	39.20000076293945	2	827.4638671875	827.4625854492188	0.0013000000035390258	1.571068017333101
b18	pepb18a1	DaPR130924_VB107_O1934.m	1303	13.65999984741211	AAESSSDSSDSDSSEDDEAPSKPAGTTK		1	b18.a1	6.70000008540228E-6	49.900001525878906	3	2758.134033203125	2758.129638671875	0.00419999985024333	1.5227710080610133
b18	pepb18a2	DaPR130924_VB107_O1934.m	1306	13.680000305175781	ANGTSALTAQNGK		1	b18.a1	0.013000000268220901	37.5	2	1232.6239013671875	1232.6234130859375	6.000000284984708E-4	0.48676669786462934
b18	pepb18b10	DaPR130924_VB107_O1934.m	1522	14.65999984741211	VADNSFDAK		1	b18.a1	4.1000000783242285E-4	41.79999923706055	2	966.4534912109375	966.453125	3.9999998989515007E-4	0.4138845222267247
b18	pepb18a5	DaPR130924_VB107_O1934.m	1729	15.609999656677246	GAAGDWGER		1	b18.a1	0.008500000461935997	44.400001525878906	2	918.4085083007812	918.4067993164062	0.0017000000225380063	1.8510316167120713
b18	pepb18b12	DaPR130924_VB107_O1934.m	1827	16.010000228881836	VREEEIEVDSR		1	b18.a1	0.00139999995008111	34.5	3	1360.670166015625	1360.670654296875	-6.000000284984708E-4	-0.44095904222210197
b18	pepb18a4	DaPR130924_VB107_O1934.m	1976	16.600000381469727	EEEIEVDSR		1	b18.a1	0.010999999940395355	29.700000762939453	2	1105.5015869140625	1105.501220703125	3.9999998989515007E-4	0.36182681882589024
b18	pepb18a3	DaPR130924_VB107_O1934.m	2020	16.760000228881836	DNQLSEVANK		1	b18.a1	0.007000000216066837	45.0	2	1117.55029296875	1117.548828125	0.001500000013038516	1.3422232436637107
b18	pepb18b13	DaPR130924_VB107_O1934.m	4927	28.030000686645508	VVPSDLYPLVLGFLR		1	b18.a1	6.600000051548705E-5	39.70000076293945	3	1687.981689453125	1687.9786376953125	0.003100000089034438	1.8365161855762784
b19	pepb19a5	DaPR130924_VB107_O1934.m	588	9.430000305175781	KDEEGQKEEDKPR		1	b19.a1	0.0020000000949949026	44.79999923706055	3	1587.7640380859375	1587.7613525390625	0.0027000000700354576	1.7005074885578761
b19	pepb19a2	DaPR130924_VB107_O1934.m	938	11.779999732971191	FSSQQAATK		1	b19.a1	0.0012000000569969416	38.099998474121094	2	967.48583984375	967.4848022460938	0.0010999999940395355	1.136968758047462
b19	pepb19b11	DaPR130924_VB107_O1934.m	1423	14.199999809265137	VSQVIMEK	M6:+15.99491	1	b19.a1	0.004999999888241291	41.70000076293945	2	949.5025024414062	949.502685546875	-1.9999999494757503E-4	-0.210636576380385
b19	pepb19a8	DaPR130924_VB107_O1934.m	1523	14.65999984741211	QSNASSDVEVEEK		1	b19.a1	3.1999999191612005E-4	39.5	2	1421.6455078125	1421.6395263671875	0.006099999882280827	4.290820400772461
b19	pepb19b10	DaPR130924_VB107_O1934.m	1919	16.360000610351562	VSQVIMEK		1	b19.a1	0.005100000184029341	41.20000076293945	2	933.5071411132812	933.5078125	-6.99999975040555E-4	-0.7498597929950962
b19	pepb19a3	DaPR130924_VB107_O1934.m	2066	16.950000762939453	IDNLDVNR		1	b19.a1	0.006500000134110451	46.70000076293945	2	958.4976806640625	958.4957275390625	0.0020000000949949026	2.0866030359153527
b19	pepb19a9	DaPR130924_VB107_O1934.m	2149	17.25	VDEVPDGAVKPPTNK		1	b19.a1	3.600000127335079E-5	41.20000076293945	2	1565.818359375	1565.8173828125	0.0010000000474974513	0.6386441091241846
b19	pepb19a1	DaPR130924_VB107_O1934.m	3955	23.450000762939453	DFKPGDLIFAK		1	b19.a1	0.010999999940395355	41.29999923706055	3	1250.68115234375	1250.6783447265625	0.0027000000700354576	2.1588285120789887
b19	pepb19a7	DaPR130924_VB107_O1934.m	4552	25.959999084472656	NMFLVGEGDSVITQVLNK	M2:+15.99491	1	b19.a1	0.024000000208616257	41.099998474121094	3	1980.013916015625	1980.0111083984375	0.00279999990016222	1.4141334300023414
b19	pepb19a4	DaPR130924_VB107_O1934.m	4613	26.399999618530273	LPIFFFGTHETAFLGPK		1	b19.a1	0.006300000008195639	36.0	3	1922.0244140625	1922.021484375	0.002899999963119626	1.5088280681017692
b19	pepb19a4	DaPR130924_VB107_O1934.m	4617	26.399999618530273	LPIFFFGTHETAFLGPK		1	b19.a1	6.999999868639861E-7	57.79999923706055	2	1922.0335693359375	1922.02197265625	0.012000000104308128	6.243425036251812
b19	pepb19a6	DaPR130924_VB107_O1934.m	4783	27.18000030517578	NMFLVGEGDSVITQVLNK		1	b19.a1	0.0019000000320374966	46.29999923706055	3	1964.0189208984375	1964.0162353515625	0.0027000000700354576	1.3747340889736344
b19	pepb19a6	DaPR130924_VB107_O1934.m	4781	27.15999984741211	NMFLVGEGDSVITQVLNK		1	b19.a1	2.199999947841147E-12	82.0999984741211	2	1964.0189208984375	1964.0162353515625	0.00279999990016222	1.4256500785295263
b20	pepb20a1	DaPR130924_VB107_O1934.m	913	11.630000114440918	AASEQQADTSGGDSPK		1	b20.a1	2.6000000161729986E-6	64.80000305175781	2	1548.6728515625	1548.677734375	-0.004800000227987766	-3.099418375718369
b20	pepb20b11	DaPR130924_VB107_O1934.m	1775	15.800000190734863	SAPASPTHPGLMSPR	M12:+15.99491	1	b20.a1	0.0066999997943639755	30.100000381469727	2	1521.746826171875	1521.748291015625	-0.00139999995008111	-0.9199944290042479
b20	pepb20a2	DaPR130924_VB107_O1934.m	1925	16.3799991607666	AEVGEDSGAR	A1:+42.01057	1	b20.a1	1.500000071246177E-4	45.70000076293945	2	1032.460205078125	1032.459716796875	6.000000284984708E-4	0.5811365022162062
b20	pepb20a7	DaPR130924_VB107_O1934.m	2297	17.799999237060547	LASVPEYR		1	b20.a1	0.03500000014901161	30.100000381469727	2	934.5001220703125	934.4996948242188	3.9999998989515007E-4	0.4280365120615591
b20	pepb20a4	DaPR130924_VB107_O1934.m	2509	18.559999465942383	EGSPIPHDPEFGSK		1	b20.a1	0.002400000113993883	32.29999923706055	3	1496.705078125	1496.7020263671875	0.003100000089034438	2.07122061333664
b20	pepb20b12	DaPR130924_VB107_O1934.m	2839	19.709999084472656	TPFGPLSSR		1	b20.a1	7.500000356230885E-5	37.0	2	961.5103149414062	961.5106201171875	-3.000000142492354E-4	-0.31200904906559623
b20	pepb20a8	DaPR130924_VB107_O1934.m	3314	21.260000228881836	NGVFVDGAFQR		1	b20.a1	6.500000017695129E-5	44.79999923706055	2	1209.603515625	1209.6014404296875	0.0020000000949949026	1.6534372630082528
b20	pepb20b10	DaPR130924_VB107_O1934.m	3771	22.780000686645508	QLTLSGIYAHITK		1	b20.a1	0.03400000184774399	25.700000762939453	3	1444.8165283203125	1444.8162841796875	3.000000142492354E-4	0.20763886560121667
b20	pepb20a3	DaPR130924_VB107_O1934.m	3895	23.229999542236328	EEAPASPLRPLYPQISPLK		1	b20.a1	0.03200000151991844	31.799999237060547	3	2106.161865234375	2106.159912109375	0.0020000000949949026	0.9495955570590314
b20	pepb20a9	DaPR130924_VB107_O1934.m	4261	24.65999984741211	NSSQGSVDLSMGLSSFISR	M11:+15.99491	1	b20.a1	1.8000000379103653E-9	59.599998474121094	2	1987.9447021484375	1987.939453125	0.005400000140070915	2.716380587739846
b20	pepb20a5	DaPR130924_VB107_O1934.m	4602	26.360000610351562	FVQNVTSDLQLAAEFAAK		1	b20.a1	6.300000222836388E-6	57.900001525878906	3	1952.018310546875	1952.0128173828125	0.00559999980032444	2.8688335191531764
b20	pepb20a5	DaPR130924_VB107_O1934.m	4615	26.399999618530273	FVQNVTSDLQLAAEFAAK		1	b20.a1	2.5999999930803597E-9	48.599998474121094	2	1952.016357421875	1952.0128173828125	0.003599999938160181	1.8442501535348161
b20	pepb20a6	DaPR130924_VB107_O1934.m	4807	27.309999465942383	HAVPTNSLAGNAYALTSPLQLLATQASSSAPVVVTR		1	b20.a1	0.03700000047683716	36.79999923706055	3	3605.92919921875	3605.928955078125	3.000000142492354E-4	0.0831963186148618
b21	pepb21a6	DaPR130924_VB107_O1934.m	905	11.600000381469727	RLPEESGGR		1	b21.a1	0.007199999876320362	32.79999923706055	2	1000.5191040039062	1000.5175170898438	0.0015999999595806003	1.5991723605544077
b21	pepb21a4	DaPR130924_VB107_O1934.m	951	11.880000114440918	ISHLSGSGSGDER		1	b21.a1	0.01899999938905239	34.099998474121094	3	1301.6094970703125	1301.6085205078125	0.0010000000474974513	0.768280194652774
b21	pepb21a4	DaPR130924_VB107_O1934.m	953	11.899999618530273	ISHLSGSGSGDER		1	b21.a1	1.5999999595806003E-4	45.400001525878906	2	1301.608154296875	1301.6085205078125	-3.000000142492354E-4	-0.2304840583958322
b21	pepb21a9	DaPR130924_VB107_O1934.m	952	11.899999618530273	SSSSSAASDTATSTQR		1	b21.a1	8.699999813448211E-13	69.19999694824219	2	1543.684326171875	1543.6834716796875	8.999999845400453E-4	0.5830210668517116
b21	pepb21a8	DaPR130924_VB107_O1934.m	1486	14.510000228881836	SSGAASSAPGGGDGAEYK		1	b21.a1	1.7999999499807018E-6	48.900001525878906	2	1568.6826171875	1568.6827392578125	-9.999999747378752E-5	-0.0637477515186406
b21	pepb21a2	DaPR130924_VB107_O1934.m	2120	17.149999618530273	EVDEISPEDDQR		1	b21.a1	0.014999999664723873	36.099998474121094	2	1431.62451171875	1431.623779296875	6.99999975040555E-4	0.4889552584718533
b21	pepb21a7	DaPR130924_VB107_O1934.m	2771	19.5	SLSPGGAALGYR		1	b21.a1	0.004900000058114529	41.599998474121094	2	1148.6070556640625	1148.6063232421875	7.999999797903001E-4	0.6964962351348796
b21	pepb21a3	DaPR130924_VB107_O1934.m	3249	21.059999465942383	LPPPPPPPLPR		1	b21.a1	1.8000000272877514E-4	34.599998474121094	2	1177.7142333984375	1177.7095947265625	0.004699999932199717	3.9907970124765355
b21	pepb21a5	DaPR130924_VB107_O1934.m	3344	21.360000610351562	QAAGVISLPVGGNK		1	b21.a1	0.0010000000474974513	37.400001525878906	2	1310.7451171875	1310.7430419921875	0.002099999925121665	1.602144629301173
b21	pepb21b10	DaPR130924_VB107_O1934.m	3770	22.780000686645508	TAATSVPAYEPLDSLDR		1	b21.a1	0.003100000089034438	32.70000076293945	2	1805.8941650390625	1805.8919677734375	0.002199999988079071	1.2182345496511326
b21	pepb21a1	DaPR130924_VB107_O1934.m	4270	24.709999084472656	DLYPDSDWVPPPPPVR		1	b21.a1	0.0012000000569969416	39.099998474121094	2	1849.9141845703125	1849.912353515625	0.0019000000320374966	1.0270757035741092
b22	pepb22a5	DaPR130924_VB107_O1934.m	969	12.0	KKEEPSQNDISPK		1	b22.a1	0.028999999165534973	34.0	3	1499.7740478515625	1499.7703857421875	0.003599999938160181	2.4003673978258067
b22	pepb22a9	DaPR130924_VB107_O1934.m	1467	14.40999984741211	SDAGLESDTAMK	M11:+15.99491	1	b22.a1	9.899999895424116E-6	45.400001525878906	2	1240.5360107421875	1240.53662109375	-5.000000237487257E-4	-0.4030514015038816
b22	pepb22a8	DaPR130924_VB107_O1934.m	1790	15.850000381469727	QDAQSLHGDIPQK		1	b22.a1	0.005799999926239252	29.700000762939453	2	1436.71630859375	1436.7132568359375	0.003100000089034438	2.1577027108816025
b22	pepb22a7	DaPR130924_VB107_O1934.m	2404	18.18000030517578	QDAQSLHGDIPQK	Q1:-17.02655	1	b22.a1	1.1999999696854502E-4	39.29999923706055	2	1419.692138671875	1419.6866455078125	0.005499999970197678	3.874094320462079
b22	pepb22a2	DaPR130924_VB107_O1934.m	2921	20.0	EEYQLVQVEQK		1	b22.a1	5.600000149570405E-4	42.400001525878906	2	1392.7041015625	1392.7010498046875	0.0031999999191612005	2.297693334553003
b22	pepb22a1	DaPR130924_VB107_O1934.m	3416	21.579999923706055	APQVLVLAPTR		1	b22.a1	1.4999999621068127E-5	46.900001525878906	2	1164.71240234375	1164.7103271484375	0.002099999925121665	1.8030233579735648
b22	pepb22a6	DaPR130924_VB107_O1934.m	3744	22.68000030517578	NGIDILVGTPGR		1	b22.a1	0.010999999940395355	40.900001525878906	2	1211.6773681640625	1211.6746826171875	0.0027000000700354576	2.2283209418913694
b22	pepb22b11	DaPR130924_VB107_O1934.m	3927	23.350000381469727	WQLSVATEQPELEGPR		1	b22.a1	1.8000000272877514E-4	42.5	2	1839.9298095703125	1839.9239501953125	0.005900000222027302	3.206654395362918
b22	pepb22a3	DaPR130924_VB107_O1934.m	3996	23.600000381469727	EGAFSNFPISEETIK		1	b22.a1	2.899999963119626E-4	39.099998474121094	2	1668.818603515625	1668.81201171875	0.0066999997943639755	4.014831956694441
b22	pepb22a4	DaPR130924_VB107_O1934.m	4253	24.6299991607666	GAVEALAAALAH		1	b22.a1	3.999999989900971E-6	52.70000076293945	2	1093.60205078125	1093.6004638671875	0.0015999999595806003	1.4630571332446989
b22	pepb22b10	DaPR130924_VB107_O1934.m	4649	26.530000686645508	TFSFAIPLIEK		1	b22.a1	3.099999958067201E-6	54.0	2	1265.7142333984375	1265.71435546875	-9.999999747378752E-5	-0.07900676565902826
b23	pepb23a9	DaPR130924_VB107_O1934.m	634	9.930000305175781	SSPGAGPSDHHSASR		1	b23.a1	3.1999999191612005E-4	42.900001525878906	2	1449.6463623046875	1449.64697265625	-6.000000284984708E-4	-0.41389389266206317
b23	pepb23a6	DaPR130924_VB107_O1934.m	1656	15.279999732971191	MEESDEEAVQAK		1	b23.a1	1.1000000199601345E-7	49.599998474121094	2	1365.5859375	1365.5843505859375	0.0017000000225380063	1.244888330631923
b23	pepb23b11	DaPR130924_VB107_O1934.m	1806	15.930000305175781	YYETPEEER		1	b23.a1	0.019999999552965164	32.599998474121094	2	1215.5169677734375	1215.516845703125	1.9999999494757503E-4	0.16453905649648443
b23	pepb23a7	DaPR130924_VB107_O1934.m	2999	20.260000228881836	MVDVMDVNTQK		1	b23.a1	0.0044999998062849045	41.5	2	1279.6016845703125	1279.6025390625	-7.999999797903001E-4	-0.6251941172111299
b23	pepb23a5	DaPR130924_VB107_O1934.m	3768	22.760000228881836	LTDQTLIYLR		1	b23.a1	1.900000061141327E-4	40.20000076293945	2	1235.7020263671875	1235.6998291015625	0.002199999988079071	1.7803676396707282
b23	pepb23a4	DaPR130924_VB107_O1934.m	3926	23.350000381469727	IANVTLIDLR		1	b23.a1	1.4000000373926014E-4	45.79999923706055	2	1127.6776123046875	1127.6787109375	-0.0010000000474974513	-0.8867774462693345
b23	pepb23a2	DaPR130924_VB107_O1934.m	3951	23.43000030517578	LAGLDITDATLR		1	b23.a1	0.00139999995008111	50.20000076293945	2	1258.7001953125	1258.7005615234375	-3.000000142492354E-4	-0.23834105061980565
b23	pepb23b10	DaPR130924_VB107_O1934.m	4139	24.15999984741211	SVLTSPVANGVNLDYDGLGK		1	b23.a1	7.099999929778278E-4	38.5	2	2019.0460205078125	2019.0396728515625	0.006300000008195639	3.1202953032111163
b23	pepb23a1	DaPR130924_VB107_O1934.m	4192	24.360000610351562	AIVPQALSGIIK		1	b23.a1	0.002400000113993883	40.29999923706055	2	1209.7576904296875	1209.7569580078125	7.999999797903001E-4	0.6612898355283804
b23	pepb23a3	DaPR130924_VB107_O1934.m	4529	25.850000381469727	LALTGVPIVQWPK		1	b23.a1	0.009200000204145908	33.29999923706055	2	1421.8515625	1421.8519287109375	-3.000000142492354E-4	-0.2109924445657417
b23	pepb23a8	DaPR130924_VB107_O1934.m	4889	27.75	QPVSLDLSWTNISK	Q1:-17.02655	1	b23.a1	2.499999993688107E-7	49.099998474121094	2	1570.8135986328125	1570.8116455078125	0.002099999925121665	1.3368884367054563
b24	pepb24a2	DaPR130924_VB107_O1934.m	2481	18.450000762939453	ATSLAWHPTHPSTVAVGSK		1	b24.a1	0.02500000037252903	36.900001525878906	3	1947.011474609375	1947.0086669921875	0.00279999990016222	1.438103459748726
b24	pepb24a5	DaPR130924_VB107_O1934.m	2701	19.229999542236328	GIGAGGSITGLK		1	b24.a1	5.799999926239252E-4	49.29999923706055	2	1030.5880126953125	1030.589599609375	-0.001500000013038516	-1.4554775379133091
b24	pepb24a9	DaPR130924_VB107_O1934.m	2762	19.459999084472656	SPLELEPEAK		1	b24.a1	9.10000002477318E-4	43.70000076293945	2	1112.5858154296875	1112.583740234375	0.002099999925121665	1.8874983061313502
b24	pepb24b10	DaPR130924_VB107_O1934.m	3361	21.40999984741211	YNLIVVGR		1	b24.a1	0.010999999940395355	36.20000076293945	2	933.5567626953125	933.5521240234375	0.004699999932199717	5.034534024670828
b24	pepb24a8	DaPR130924_VB107_O1934.m	3821	22.979999542236328	MVVTGDNVGNVILLNMDGK	M1:+15.99491 - M16:+15.99491	1	b24.a1	0.01899999938905239	36.099998474121094	2	2021.0068359375	2021.004638671875	0.002300000051036477	1.13804788322898
b24	pepb24a3	DaPR130924_VB107_O1934.m	3981	23.530000686645508	FNPLNTNQFYASSMEGTTR		1	b24.a1	4.599999954280065E-7	54.099998474121094	2	2177.99951171875	2177.992431640625	0.0071000000461936	3.259882790706189
b24	pepb24a7	DaPR130924_VB107_O1934.m	4306	24.860000610351562	MVVTGDNVGNVILLNMDGK	M1:+15.99491	1	b24.a1	2.4000000209412065E-8	51.79999923706055	2	2005.0179443359375	2005.0096435546875	0.008299999870359898	4.1396308975575815
b24	pepb24a7	DaPR130924_VB107_O1934.m	4038	23.760000228881836	MVVTGDNVGNVILLNMDGK	M16:+15.99491	1	b24.a1	0.0017000000225380063	36.0	2	2005.0216064453125	2005.010009765625	0.012000000104308128	5.985007578945137
b24	pepb24a6	DaPR130924_VB107_O1934.m	4464	25.600000381469727	MVVTGDNVGNVILLNMDGK		1	b24.a1	0.010999999940395355	37.599998474121094	3	1989.021240234375	1989.0147705078125	0.006399999838322401	3.217673359302619
b24	pepb24a1	DaPR130924_VB107_O1934.m	4603	26.360000610351562	ASWPSVQQGLQQSFLHTLDSYR		1	b24.a1	0.024000000208616257	38.599998474121094	3	2548.26123046875	2548.25830078125	0.002899999963119626	1.1380321854462472
b24	pepb24a4	DaPR130924_VB107_O1934.m	4658	26.579999923706055	GGDIMLWNFGIK		1	b24.a1	1.199999957179898E-7	45.400001525878906	2	1350.689697265625	1350.6878662109375	0.0019000000320374966	1.4066906792962726
b25	pepb25a5	DaPR130924_VB107_O1934.m	2883	19.860000610351562	NMSGSLYEMVSR	M9:+15.99491	1	b25.a1	1.4000000192027073E-5	39.29999923706055	2	1389.6158447265625	1389.6141357421875	0.0017999999690800905	1.295323588600887
b25	pepb25b10	DaPR130924_VB107_O1934.m	2926	20.010000228881836	SDHPGISITDLSK		1	b25.a1	8.500000112690032E-4	46.70000076293945	3	1369.6983642578125	1369.6961669921875	0.002199999988079071	1.6061956228659138
b25	pepb25a7	DaPR130924_VB107_O1934.m	2977	20.18000030517578	QGTQYTFSSIER		1	b25.a1	2.700000004551839E-5	33.5	2	1416.677978515625	1416.67578125	0.002199999988079071	1.5529311767706702
b25	pepb25a4	DaPR130924_VB107_O1934.m	3082	20.530000686645508	LFLLPHK		1	b25.a1	0.024000000208616257	28.700000762939453	2	867.5465698242188	867.5454711914062	0.0010000000474974513	1.1526773877617553
b25	pepb25a2	DaPR130924_VB107_O1934.m	3659	22.399999618530273	ASSGLLYPLER		1	b25.a1	0.014999999664723873	36.099998474121094	2	1205.658935546875	1205.6529541015625	0.006099999882280827	5.059498972344385
b25	pepb25a6	DaPR130924_VB107_O1934.m	3758	22.729999542236328	QGTQYTFSSIER	Q1:-17.02655	1	b25.a1	6.300000241026282E-4	43.400001525878906	2	1399.649658203125	1399.6492919921875	3.9999998989515007E-4	0.28578586949150026
b25	pepb25b11	DaPR130924_VB107_O1934.m	4099	24.010000228881836	VDNIQAGELTEGIWR		1	b25.a1	2.6000000730164174E-7	60.599998474121094	2	1700.8670654296875	1700.8607177734375	0.006500000134110451	3.821594599832648
b25	pepb25a3	DaPR130924_VB107_O1934.m	4248	24.610000610351562	FVISLDPPIK		1	b25.a1	0.023000000044703484	31.5	2	1128.6722412109375	1128.666748046875	0.005499999970197678	4.8730061195789345
b25	pepb25a1	DaPR130924_VB107_O1934.m	4533	25.860000610351562	AETLEFNDVYQEVK	A1:+42.01057	1	b25.a1	2.8000000384054147E-5	39.099998474121094	2	1726.8167724609375	1726.8173828125	-6.000000284984708E-4	-0.347460035131937
b25	pepb25a9	DaPR130924_VB107_O1934.m	4648	26.530000686645508	QMFFVISLDPPIK	M2:+15.99491	1	b25.a1	0.004000000189989805	31.700000762939453	2	1550.833740234375	1550.8291015625	0.004699999932199717	3.0306369202540413
b25	pepb25a8	DaPR130924_VB107_O1934.m	4871	27.649999618530273	QMFFVISLDPPIK		1	b25.a1	1.900000061141327E-4	43.599998474121094	2	1534.8385009765625	1534.834228515625	0.00430000014603138	2.8016055845913814
b26	pepb26a1	DaPR130924_VB107_O1934.m	971	12.0	AIGSTSKPQESPK		1	b26.a1	2.700000004551839E-5	49.70000076293945	2	1329.7012939453125	1329.7012939453125	0.0	0.0
b26	pepb26a3	DaPR130924_VB107_O1934.m	1381	14.010000228881836	FHSPPDKDEAEAPSQK		1	b26.a1	4.200000148557592E-6	40.0	2	1782.8287353515625	1782.8297119140625	-0.0010000000474974513	-0.5609060926092835
b26	pepb26a6	DaPR130924_VB107_O1934.m	1448	14.300000190734863	KLDLNQEEK		1	b26.a1	0.0071000000461936	31.200000762939453	2	1116.5919189453125	1116.5899658203125	0.0020000000949949026	1.7911678917207403
b26	pepb26a7	DaPR130924_VB107_O1934.m	1677	15.380000114440918	TPATAPVPAR		1	b26.a1	4.3000000005122274E-5	46.099998474121094	2	980.5533447265625	980.5527954101562	6.000000284984708E-4	0.6118997684846702
b26	pepb26a4	DaPR130924_VB107_O1934.m	1903	16.299999237060547	LDLNQEEK		1	b26.a1	0.009600000455975533	43.599998474121094	2	988.4955444335938	988.4949951171875	5.000000237487257E-4	0.5058194793282185
b26	pepb26a8	DaPR130924_VB107_O1934.m	2177	17.350000381469727	TPSKPPAQLSPSVPK		1	b26.a1	0.026000000536441803	29.600000381469727	2	1533.8607177734375	1533.8638916015625	-0.0031999999191612005	-2.086234597921179
b26	pepb26b10	DaPR130924_VB107_O1934.m	2904	19.93000030517578	YSQVLGLGGR		1	b26.a1	3.099999958067201E-5	53.29999923706055	2	1049.5777587890625	1049.57421875	0.003599999938160181	3.429962239781036
b26	pepb26a9	DaPR130924_VB107_O1934.m	3504	21.860000610351562	VKEEDESANSLRPGALFFSR		1	b26.a1	2.700000004551839E-5	49.0	3	2252.133056640625	2252.131103515625	0.0020000000949949026	0.8880478103041425
b26	pepb26a5	DaPR130924_VB107_O1934.m	3856	23.079999923706055	LLPHQLYGVVPQA		1	b26.a1	0.010999999940395355	33.29999923706055	2	1434.813232421875	1434.810791015625	0.0024999999441206455	1.7423899790654842
b26	pepb26a2	DaPR130924_VB107_O1934.m	4334	24.979999542236328	DSPFGLSFVR		1	b26.a1	0.002300000051036477	39.0	2	1124.573974609375	1124.5738525390625	9.999999747378752E-5	0.08892257031230769
b27	pepb27a3	DaPR130924_VB107_O1934.m	925	11.710000038146973	KTTDTASVQNEAK		1	b27.a1	5.300000193528831E-4	60.599998474121094	2	1392.6988525390625	1392.6968994140625	0.0020000000949949026	1.4360627181954275
b27	pepb27a2	DaPR130924_VB107_O1934.m	994	12.109999656677246	LEQQMAK		1	b27.a1	0.03999999910593033	35.599998474121094	2	847.4361572265625	847.4345703125	0.001500000013038516	1.7700481731414095
b27	pepb27a6	DaPR130924_VB107_O1934.m	1217	13.260000228881836	TTDTASVQNEAK		1	b27.a1	2.9999999242136255E-5	55.70000076293945	2	1264.6029052734375	1264.60205078125	0.0010000000474974513	0.7907626330984265
b27	pepb27a5	DaPR130924_VB107_O1934.m	1720	15.5600004196167	NILDSKPTANK		1	b27.a1	0.004999999888241291	46.20000076293945	2	1200.660888671875	1200.65869140625	0.002199999988079071	1.832327541395099
b27	pepb27a7	DaPR130924_VB107_O1934.m	2806	19.600000381469727	VGIVAWHPTAR		1	b27.a1	0.01600000075995922	40.20000076293945	2	1206.673583984375	1206.674560546875	-0.0010000000474974513	-0.8287238997101611
b27	pepb27a7	DaPR130924_VB107_O1934.m	2801	19.600000381469727	VGIVAWHPTAR		1	b27.a1	0.029999999329447746	33.400001525878906	3	1206.67529296875	1206.674560546875	6.000000284984708E-4	0.49723433982609677
b27	pepb27a4	DaPR130924_VB107_O1934.m	3791	22.860000610351562	NADPILISLK		1	b27.a1	1.700000029813964E-5	48.70000076293945	2	1083.646240234375	1083.641357421875	0.004999999888241291	4.614072593295025
b27	pepb27a9	DaPR130924_VB107_O1934.m	4376	25.149999618530273	YFEITDESPYVHYLNTFSSK		1	b27.a1	0.0010999999940395355	39.599998474121094	3	2440.1376953125	2440.134765625	0.003000000026077032	1.2294403031910541
b27	pepb27a1	DaPR130924_VB107_O1934.m	4557	26.0	AIFLADGNVFTTGFSR		1	b27.a1	2.200000043250938E-10	70.0	2	1715.87744140625	1715.8756103515625	0.0019000000320374966	1.1073063924769053
b27	pepb27a8	DaPR130924_VB107_O1934.m	4750	27.030000686645508	YFEITDESPYVHYLNTF		1	b27.a1	0.0012000000569969416	31.5	2	2137.976806640625	2137.9755859375	0.0010999999940395355	0.5145054046803751
b28	pepb28a6	DaPR130924_VB107_O1934.m	1078	12.510000228881836	SDIPEKPK		1	b28.a1	0.03799999877810478	24.100000381469727	2	913.5037841796875	913.4993286132812	0.004399999976158142	4.816642813342261
b28	pepb28a3	DaPR130924_VB107_O1934.m	2048	16.8799991607666	FREDHPDLIQNAK		1	b28.a1	0.010999999940395355	42.20000076293945	3	1582.7960205078125	1582.7977294921875	-0.0015999999595806003	-1.0108682428385412
b28	pepb28a9	DaPR130924_VB107_O1934.m	2207	17.459999084472656	YIQDFQR		1	b28.a1	5.200000014156103E-4	39.099998474121094	2	969.4813232421875	969.4793090820312	0.0020000000949949026	2.06296315584975
b28	pepb28a5	DaPR130924_VB107_O1934.m	2725	19.329999923706055	QLQEERPELSESELTR		1	b28.a1	0.008999999612569809	31.799999237060547	3	1943.9710693359375	1943.96728515625	0.003700000001117587	1.903324211971084
b28	pepb28a8	DaPR130924_VB107_O1934.m	3050	20.43000030517578	WVEISNEVR		1	b28.a1	0.013000000268220901	32.20000076293945	2	1131.5760498046875	1131.5797119140625	-0.003599999938160181	-3.181393144695742
b28	pepb28a2	DaPR130924_VB107_O1934.m	3141	20.709999084472656	FLESLPEEEQQR		1	b28.a1	2.099999983329326E-4	50.29999923706055	2	1504.7374267578125	1504.7281494140625	0.009200000204145908	6.1140613390720215
b28	pepb28a4	DaPR130924_VB107_O1934.m	3438	21.649999618530273	QLQEERPELSESELTR	Q1:-17.02655	1	b28.a1	8.800000068731606E-5	42.0	2	1926.9393310546875	1926.9407958984375	-0.00139999995008111	-0.7265401993984766
b28	pepb28a7	DaPR130924_VB107_O1934.m	4137	24.15999984741211	TLTELILDAQEHVK		1	b28.a1	0.003800000064074993	36.70000076293945	2	1609.883544921875	1609.8800048828125	0.003599999938160181	2.2361914721850558
b28	pepb28a1	DaPR130924_VB107_O1934.m	4505	25.760000228881836	AEEIWQQSVIGDYLAR		1	b28.a1	0.007499999832361937	38.5	2	1877.9425048828125	1877.9395751953125	0.002899999963119626	1.5442456197335401
b29	pepb29a2	DaPR130924_VB107_O1934.m	1738	15.649999618530273	ENAEVDGDDDAEEMEAK	M14:+15.99491	1	b29.a1	3.199999987213431E-10	59.400001525878906	2	1882.7177734375	1882.7135009765625	0.00430000014603138	2.2839375952851944
b29	pepb29a8	DaPR130924_VB107_O1934.m	2290	17.760000228881836	VVTDTDETELAR		1	b29.a1	6.70000008540228E-5	60.79999923706055	2	1348.6611328125	1348.6595458984375	0.0017000000225380063	1.2605108737101742
b29	pepb29a5	DaPR130924_VB107_O1934.m	2579	18.829999923706055	GVFNVQMEPK	M7:+15.99491	1	b29.a1	0.002199999988079071	31.200000762939453	2	1164.582763671875	1164.572021484375	0.010999999940395355	9.445529977935282
b29	pepb29a3	DaPR130924_VB107_O1934.m	2690	19.200000762939453	EVLINNINR		1	b29.a1	0.03099999949336052	46.599998474121094	2	1084.6131591796875	1084.6114501953125	0.0017999999690800905	1.659580459671483
b29	pepb29a9	DaPR130924_VB107_O1934.m	2721	19.309999465942383	YVMTTTTLER		1	b29.a1	2.2000000171829015E-5	36.099998474121094	2	1214.60986328125	1214.6090087890625	8.999999845400453E-4	0.7409791776839567
b29	pepb29a4	DaPR130924_VB107_O1934.m	3248	21.049999237060547	GVFNVQMEPK		1	b29.a1	1.9999999494757503E-4	42.29999923706055	2	1148.58154296875	1148.5772705078125	0.00430000014603138	3.7437621799099774
b29	pepb29a6	DaPR130924_VB107_O1934.m	3386	21.5	TAWVFDDK		1	b29.a1	0.009499999694526196	34.099998474121094	2	981.4697875976562	981.468017578125	0.0017000000225380063	1.7320992554937595
b29	pepb29a1	DaPR130924_VB107_O1934.m	3989	23.579999923706055	DEQLESLFQR		1	b29.a1	5.099999834783375E-4	53.400001525878906	2	1264.615234375	1264.6171875	-0.0019000000320374966	-1.5024309734343988
b29	pepb29a7	DaPR130924_VB107_O1934.m	4689	26.729999542236328	TEGLSVLSQAMAVIK		1	b29.a1	8.000000106811456E-10	65.5999984741211	2	1546.8533935546875	1546.851318359375	0.002099999925121665	1.3575964930805189
b30	pepb30a5	DaPR130924_VB107_O1934.m	1065	12.430000305175781	QGTEIDGR		1	b30.a1	5.200000014156103E-4	24.0	2	875.4236450195312	875.4221801757812	0.001500000013038516	1.7134589995621565
b30	pepb30a1	DaPR130924_VB107_O1934.m	1293	13.609999656677246	EAMEDGEIDGNK	M3:+15.99491	1	b30.a1	0.024000000208616257	29.200000762939453	2	1323.5357666015625	1323.537353515625	-0.001500000013038516	-1.133326542733505
b30	pepb30a3	DaPR130924_VB107_O1934.m	2346	17.950000762939453	GLSEDTTEETLK		1	b30.a1	0.003700000001117587	45.70000076293945	2	1322.63330078125	1322.632568359375	6.99999975040555E-4	0.5292474960818874
b30	pepb30a4	DaPR130924_VB107_O1934.m	2930	20.010000228881836	NDLAVVDVR		1	b30.a1	2.800000074785203E-4	42.79999923706055	2	1000.5423583984375	1000.5426025390625	-3.000000142492354E-4	-0.2998373217571443
b30	pepb30a6	DaPR130924_VB107_O1934.m	3068	20.479999542236328	SISLYYTGEK		1	b30.a1	0.02800000086426735	39.099998474121094	2	1160.587646484375	1160.583740234375	0.0038999998942017555	3.3603778503860195
b30	pepb30a7	DaPR130924_VB107_O1934.m	3261	21.100000381469727	TGISDVFAK		1	b30.a1	0.03099999949336052	34.099998474121094	2	937.4993896484375	937.4993286132812	0.0	0.0
b30	pepb30a2	DaPR130924_VB107_O1934.m	3563	22.079999923706055	GIAYIEFK		1	b30.a1	3.000000142492354E-4	38.5	2	940.515625	940.5142822265625	0.0013000000035390258	1.382222501142057
b30	pepb30a8	DaPR130924_VB107_O1934.m	4861	27.610000610351562	VEGTEPTTAFNLFVGNLNFNK		1	b30.a1	0.012000000104308128	28.700000762939453	2	2312.168212890625	2312.156005859375	0.012000000104308128	5.189961262950336
b31	pepb31a2	DaPR130924_VB107_O1934.m	2498	18.530000686645508	DMLLANK		1	b31.a1	0.027000000700354576	28.399999618530273	2	804.4296264648438	804.4287719726562	7.999999797903001E-4	0.9944944880930905
b31	pepb31a3	DaPR130924_VB107_O1934.m	3298	21.209999084472656	GNVGFVFTK		1	b31.a1	8.69999985297909E-6	41.099998474121094	2	968.5210571289062	968.5203857421875	6.000000284984708E-4	0.6195017031455505
b31	pepb31a5	DaPR130924_VB107_O1934.m	3765	22.760000228881836	SVETDYTFPLAEK		1	b31.a1	1.9999999494757503E-5	37.29999923706055	2	1499.728515625	1499.726806640625	0.0017000000225380063	1.133539798722403
b31	pepb31a4	DaPR130924_VB107_O1934.m	3885	23.18000030517578	IIQLLDDYPK		1	b31.a1	8.500000112690032E-4	54.5	2	1217.6785888671875	1217.677978515625	6.000000284984708E-4	0.49274113442528
b31	pepb31a6	DaPR130924_VB107_O1934.m	4450	25.549999237060547	TSFFQALGITTK		1	b31.a1	4.400000034365803E-4	61.29999923706055	2	1313.7119140625	1313.71044921875	0.0015999999595806003	1.2179243611346042
b31	pepb31a7	DaPR130924_VB107_O1934.m	4548	25.950000762939453	VLALSVETDYTFPLAEK		1	b31.a1	7.200000151641461E-9	61.599998474121094	2	1896.0025634765625	1896.00048828125	0.002099999925121665	1.1075946119746747
b31	pepb31a7	DaPR130924_VB107_O1934.m	4695	26.75	VLALSVETDYTFPLAEK		1	b31.a1	6.300000241026282E-4	37.599998474121094	2	1896.00830078125	1896.00048828125	0.007899999618530273	4.1666653924186114
b31	pepb31a1	DaPR130924_VB107_O1934.m	4582	26.299999237060547	AFLADPSAFVAAAPVAAATTAAPAAAAAPAK		1	b31.a1	1.1000000085914508E-4	47.70000076293945	3	2752.474853515625	2752.46728515625	0.007600000128149986	2.761159113183994
b32	pepb32a5	DaPR130924_VB107_O1934.m	962	11.949999809265137	TDDPQLKR		1	b32.a1	0.00559999980032444	46.29999923706055	2	972.5118408203125	972.5112915039062	5.000000237487257E-4	0.5141328724065691
b32	pepb32a4	DaPR130924_VB107_O1934.m	1151	12.90999984741211	TDDPQLK		1	b32.a1	0.0020000000949949026	32.099998474121094	2	816.4103393554688	816.4102172851562	9.999999747378752E-5	0.12248743996164302
b32	pepb32a7	DaPR130924_VB107_O1934.m	1620	15.109999656677246	VAVLENQNK		2	b32.a1 b32.a2	0.008299999870359898	35.0	2	1014.5592041015625	1014.5582885742188	8.999999845400453E-4	0.8870855372980444
b32	pepb32a2	DaPR130924_VB107_O1934.m	1896	16.280000686645508	STTSETAPQPGSAVQGAH		1	b32.a1	2.899999963119626E-4	32.099998474121094	2	1725.8046875	1725.8043212890625	5.000000237487257E-4	0.2897199975575785
b32	pepb32a6	DaPR130924_VB107_O1934.m	4163	24.25	TTPSATSLPQTVVMTSPVTLTSQTTK		1	b32.a1	7.999999797903001E-5	45.20000076293945	3	2677.4072265625	2677.39697265625	0.009999999776482582	3.734970898454989
b32	pepb32a1	DaPR130924_VB107_O1934.m	3319	21.280000686645508	ILNDLSSDAPGVPR		1	b32.a2	8.899999670575198E-8	62.70000076293945	2	1453.7669677734375	1453.7650146484375	0.002099999925121665	1.4445250119253323
b32	pepb32a3	DaPR130924_VB107_O1934.m	4023	23.700000762939453	TAPTSTIAPGVVMASSPALPTQPAEEAAR		1	b32.a2	3.5000000480067683E-6	53.5	3	2821.4462890625	2821.4404296875	0.005900000222027302	2.0911305303301333
b33	pepb33a2	DaPR130924_VB107_O1934.m	940	11.800000190734863	HANLEPEDK		1	b33.a1	2.6000000070780516E-4	38.400001525878906	2	1052.5003662109375	1052.5010986328125	-6.99999975040555E-4	-0.6650824174434092
b33	pepb33a1	DaPR130924_VB107_O1934.m	1532	14.699999809265137	AANMLQQSGSK		1	b33.a1	0.0017999999690800905	44.79999923706055	2	1134.555419921875	1134.5576171875	-0.002099999925121665	-1.8509416298552015
b33	pepb33a4	DaPR130924_VB107_O1934.m	2170	17.329999923706055	ISSMVVMENVGQQK	M4:+15.99491 - M7:+15.99491	1	b33.a1	6.000000212225132E-6	45.5	2	1581.76904296875	1581.761474609375	0.007600000128149986	4.804770030213847
b33	pepb33a6	DaPR130924_VB107_O1934.m	2185	17.3799991607666	SMENYYQESGR		1	b33.a1	9.999999747378752E-6	45.099998474121094	2	1363.5565185546875	1363.5587158203125	-0.002199999988079071	-1.613425195816051
b33	pepb33a3	DaPR130924_VB107_O1934.m	3239	21.010000228881836	ISSMVVMENVGQQK		1	b33.a1	3.7000001611886546E-5	61.20000076293945	2	1549.77099609375	1549.771728515625	-6.99999975040555E-4	-0.4516794068188459
b33	pepb33a5	DaPR130924_VB107_O1934.m	4331	24.959999084472656	QKPSNTEDFIEDIVK	Q1:-17.02655	1	b33.a1	1.0999999631167157E-6	46.70000076293945	2	1745.8587646484375	1745.859619140625	-7.999999797903001E-4	-0.4582269794315358
b34	pepb34a1	DaPR130924_VB107_O1934.m	1140	12.850000381469727	AGAGLGDGER		1	b34.a1	8.299999899463728E-5	49.900001525878906	2	902.43408203125	902.43310546875	0.0010000000474974513	1.1081154286533208
b34	pepb34a4	DaPR130924_VB107_O1934.m	1202	13.199999809265137	MEGGTENDLR	M1:+15.99491	1	b34.a1	0.00279999990016222	35.20000076293945	2	1137.4864501953125	1137.4844970703125	0.0020000000949949026	1.7582658050690554
b34	pepb34a2	DaPR130924_VB107_O1934.m	1408	14.130000114440918	ESLSEEEAQK		1	b34.a1	0.017000000923871994	38.400001525878906	2	1149.5323486328125	1149.52734375	0.004999999888241291	4.349613704646851
b34	pepb34a6	DaPR130924_VB107_O1934.m	2079	16.979999542236328	VALSEPQPER		1	b34.a1	2.800000074785203E-4	43.400001525878906	2	1125.5926513671875	1125.59033203125	0.002400000113993883	2.132214577272374
b34	pepb34a3	DaPR130924_VB107_O1934.m	4448	25.530000686645508	LGSIAEIDLGVPPPVMK		1	b34.a1	1.9999999949504854E-6	36.400001525878906	2	1735.977294921875	1735.967041015625	0.010999999940395355	6.336525798300768
b34	pepb34a5	DaPR130924_VB107_O1934.m	4551	25.959999084472656	TQLWASEPGTPPLPTSLPSQNPILK		1	b34.a1	0.029999999329447746	30.100000381469727	3	2672.425537109375	2672.4296875	-0.00419999985024333	-1.5716034999492685
b35	pepb35a5	DaPR130924_VB107_O1934.m	1500	14.5600004196167	TTASEPVEQSEATSK		1	b35.a1	2.099999983329326E-5	51.599998474121094	2	1564.7366943359375	1564.734130859375	0.0026000000070780516	1.6616241416361854
b35	pepb35a3	DaPR130924_VB107_O1934.m	2431	18.280000686645508	QVQQPSVAQLR		1	b35.a1	2.9000000722589903E-5	43.099998474121094	2	1253.6983642578125	1253.696533203125	0.0019000000320374966	1.5155182946730354
b35	pepb35a2	DaPR130924_VB107_O1934.m	2872	19.829999923706055	MLIQENQELGR		1	b35.a1	5.000000237487257E-4	51.400001525878906	2	1330.6796875	1330.6788330078125	8.999999845400453E-4	0.6763465099281107
b35	pepb35a6	DaPR130924_VB107_O1934.m	2951	20.100000381469727	YTDLNSNDVTGLR		1	b35.a1	3.000000106112566E-6	58.0	2	1467.7117919921875	1467.707763671875	0.004000000189989805	2.7253383057555705
b35	pepb35a1	DaPR130924_VB107_O1934.m	3640	22.329999923706055	IAQLEAELALQK		1	b35.a1	1.4999999853326784E-10	56.79999923706055	2	1326.765380859375	1326.76318359375	0.002300000051036477	1.7335422624605543
b35	pepb35a4	DaPR130924_VB107_O1934.m	4777	27.149999618530273	STMVDPAINLFFLK	M3:+15.99491	1	b35.a1	7.100000232185266E-8	59.0	2	1611.8487548828125	1611.845458984375	0.0032999999821186066	2.047342667824953
b36	pepb36a4	DaPR130924_VB107_O1934.m	901	11.579999923706055	SSQETPAHSSGQPPR		1	b36.a1	1.5999999959603883E-5	50.599998474121094	2	1565.7340087890625	1565.730712890625	0.0034000000450760126	2.171510092434089
b36	pepb36a5	DaPR130924_VB107_O1934.m	2864	19.809999465942383	TSSGTSIAGNPFQAK		1	b36.a1	4.5000000682193786E-5	39.0	2	1465.7369384765625	1465.7286376953125	0.00839999970048666	5.730937831503846
b36	pepb36a3	DaPR130924_VB107_O1934.m	2934	20.030000686645508	SDVLSQLPAK		1	b36.a1	0.01600000075995922	39.900001525878906	2	1057.5902099609375	1057.5892333984375	0.0010000000474974513	0.9455467358381381
b36	pepb36a6	DaPR130924_VB107_O1934.m	3083	20.530000686645508	VILLSGTPAMSR	M10:+15.99491	1	b36.a1	1.9999999494757503E-4	37.599998474121094	2	1260.700927734375	1260.698486328125	0.0024999999441206455	1.9830276400204738
b36	pepb36a1	DaPR130924_VB107_O1934.m	4384	25.18000030517578	FTWEQAFLR		1	b36.a1	4.999999873689376E-6	48.20000076293945	2	1197.604248046875	1197.60546875	-0.0012000000569969416	-1.0019994800536782
b36	pepb36a2	DaPR130924_VB107_O1934.m	4402	25.25	MPWGWDYSGSSNLGELK		1	b36.a1	0.00139999995008111	36.5	2	1926.8707275390625	1926.8695068359375	0.0013000000035390258	0.6746694568194824
b37	pepb37a2	DaPR130924_VB107_O1934.m	1178	13.050000190734863	QSSGASSSSFSSSR		1	b37.a1	8.800000068731606E-4	30.299999237060547	2	1361.5941162109375	1361.5931396484375	0.0010000000474974513	0.7344338175467384
b37	pepb37a6	DaPR130924_VB107_O1934.m	1320	13.75	VGSTSENITQK		1	b37.a1	0.020999999716877937	30.899999618530273	2	1163.5919189453125	1163.5906982421875	0.0013000000035390258	1.1172313473310753
b37	pepb37a4	DaPR130924_VB107_O1934.m	3380	21.479999542236328	SPILVATAVAAR		1	b37.a1	8.299999763039523E-7	45.0	2	1168.7056884765625	1168.705322265625	5.000000237487257E-4	0.427823861347219
b37	pepb37a1	DaPR130924_VB107_O1934.m	3929	23.350000381469727	LEQELFSGGNTGINFEK		1	b37.a1	1.0000000116860974E-7	42.29999923706055	2	1882.927978515625	1882.9185791015625	0.009499999694526196	5.0453587318996735
b37	pepb37a5	DaPR130924_VB107_O1934.m	4319	24.90999984741211	VGNLGLATSFFNER		1	b37.a1	0.010999999940395355	35.20000076293945	2	1524.7784423828125	1524.7808837890625	-0.0024999999441206455	-1.6395798050065888
b37	pepb37a3	DaPR130924_VB107_O1934.m	4897	27.780000686645508	SFLLDLLNATGK		1	b37.a1	3.90000011452063E-11	69.5999984741211	2	1291.7373046875	1291.7259521484375	0.010999999940395355	8.515738127038343
b38	pepb38a4	DaPR130924_VB107_O1934.m	1885	16.25	NPVMELNEK	M4:+15.99491	1	b38.a1	0.002899999963119626	30.899999618530273	2	1089.521484375	1089.52490234375	-0.0034000000450760126	-3.120626281934488
b38	pepb38a1	DaPR130924_VB107_O1934.m	3235	21.010000228881836	AVSDWIDEQEK		1	b38.a1	1.9999999494757503E-4	51.20000076293945	2	1319.6029052734375	1319.61181640625	-0.008899999782443047	-6.744407462704268
b38	pepb38a6	DaPR130924_VB107_O1934.m	3362	21.40999984741211	VLGMDPLPSK		1	b38.a1	0.0012000000569969416	36.5	2	1056.575927734375	1056.576171875	-1.9999999494757503E-4	-0.1892906543525916
b38	pepb38a5	DaPR130924_VB107_O1934.m	3928	23.350000381469727	VLAGETLSVNDPPDVLDR		1	b38.a1	2.700000004551839E-5	49.0	2	1909.9921875	1909.987060546875	0.0052999998442828655	2.7748878271276602
b38	pepb38a3	DaPR130924_VB107_O1934.m	4064	23.8799991607666	LFPDTPLALDANK		1	b38.a1	0.001500000013038516	34.599998474121094	2	1414.7598876953125	1414.758056640625	0.0019000000320374966	1.3429858364256924
b38	pepb38a2	DaPR130924_VB107_O1934.m	4091	23.979999542236328	EPPLSLTIHLTSPVVR		1	b38.a1	0.0035000001080334187	33.79999923706055	3	1759.012939453125	1759.01171875	0.0012000000569969416	0.6822012862141096
b39	pepb39a6	DaPR130924_VB107_O1934.m	2137	17.200000762939453	YVSAQPLAGR		1	b39.a1	0.03400000184774399	30.0	2	1061.5732421875	1061.57421875	-0.0010000000474974513	-0.941997299703593
b39	pepb39a1	DaPR130924_VB107_O1934.m	3844	23.049999237060547	AASAPYFEVLEK		1	b39.a1	2.300000051036477E-4	38.5	2	1324.6842041015625	1324.6788330078125	0.005499999970197678	4.151949765596686
b39	pepb39a5	DaPR130924_VB107_O1934.m	4476	25.6299991607666	WPLSLIINR		1	b39.a1	0.023000000044703484	31.700000762939453	2	1111.6671142578125	1111.6627197265625	0.0044999998062849045	4.0479902100088205
b39	pepb39a3	DaPR130924_VB107_O1934.m	4531	25.860000610351562	TFLVDPNLDLSIR		1	b39.a1	7.200000109151006E-4	41.29999923706055	2	1502.831298828125	1502.8216552734375	0.009600000455975533	6.387983845114887
b39	pepb39a4	DaPR130924_VB107_O1934.m	4594	26.329999923706055	VLLDFLMEEK		1	b39.a1	7.200000254670158E-5	40.400001525878906	2	1236.6531982421875	1236.6549072265625	-0.0015999999595806003	-1.2938128092411076
b39	pepb39a2	DaPR130924_VB107_O1934.m	4827	27.40999984741211	NLDPLVYLLSK		1	b39.a1	0.0012000000569969416	47.5	2	1274.73828125	1274.73583984375	0.002400000113993883	1.882743105652432
b40	pepb40a4	DaPR130924_VB107_O1934.m	1206	13.199999809265137	SRSGGGGGGGLGSGGSIR		1	b40.a1	1.2999999853491317E-5	68.0	2	1475.733154296875	1475.7314453125	0.0017999999690800905	1.2197341018906889
b40	pepb40a4	DaPR130924_VB107_O1934.m	1203	13.199999809265137	SRSGGGGGGGLGSGGSIR		1	b40.a1	0.014999999664723873	34.29999923706055	3	1475.7330322265625	1475.7314453125	0.0015999999595806003	1.084208081804332
b40	pepb40a2	DaPR130924_VB107_O1934.m	1314	13.710000038146973	GGSGGSYGGGGSGGGYGGGSGSR		1	b40.a1	1.700000029813964E-5	53.900001525878906	2	1791.7301025390625	1791.7281494140625	0.0020000000949949026	1.1162408179214853
b40	pepb40a1	DaPR130924_VB107_O1934.m	1378	14.010000228881836	FSSSSGYGGGSSR		1	b40.a1	0.0027000000700354576	42.599998474121094	2	1235.529296875	1235.529052734375	1.9999999494757503E-4	0.16187397172486628
b40	pepb40a3	DaPR130924_VB107_O1934.m	1636	15.199999809265137	SGGGGGGGLGSGGSIR		1	b40.a1	4.099999841855606E-6	48.900001525878906	2	1232.5985107421875	1232.59814453125	3.000000142492354E-4	0.24338833834876789
b41	pepb41a4	DaPR130924_VB107_O1934.m	1245	13.399999618530273	QHSDPNEQVTR	Q1:-17.02655	1	b41.a1	1.2999999853491317E-5	50.599998474121094	2	1293.5819091796875	1293.5821533203125	-3.000000142492354E-4	-0.2319141567307557
b41	pepb41a3	DaPR130924_VB107_O1934.m	1568	14.880000114440918	MYLSNNPNSHTDNNAK		1	b41.a1	0.017999999225139618	28.700000762939453	2	1819.811767578125	1819.80322265625	0.00860000029206276	4.725785834970602
b41	pepb41a5	DaPR130924_VB107_O1934.m	2563	18.799999237060547	SNSNAVSAIPINK		1	b41.a1	0.010999999940395355	36.79999923706055	2	1314.70458984375	1314.70166015625	0.003000000026077032	2.281886542776927
b41	pepb41a1	DaPR130924_VB107_O1934.m	2857	19.780000686645508	AVAEFLNR		1	b41.a1	0.01600000075995922	38.599998474121094	2	919.500732421875	919.5	6.99999975040555E-4	0.7612832790000599
b41	pepb41a2	DaPR130924_VB107_O1934.m	3132	20.68000030517578	IGLNLPAGR		1	b41.a1	9.699999936856329E-4	36.5	2	910.5474853515625	910.5473022460938	1.9999999494757503E-4	0.21964811103632376
b42	pepb42a2	DaPR130924_VB107_O1934.m	1188	13.109999656677246	AISGVHTVR		1	b42.a1	0.006000000052154064	38.5	2	939.543212890625	939.5374755859375	0.00570000009611249	6.066815049136507
b42	pepb42a3	DaPR130924_VB107_O1934.m	2278	17.729999542236328	HILILQNK		1	b42.a1	6.900000153109431E-4	38.900001525878906	2	978.6114501953125	978.6099243164062	0.001500000013038516	1.532786430800116
b42	pepb42a1	DaPR130924_VB107_O1934.m	3117	20.6299991607666	AGGEAGVTLGQPHLSR	A1:+42.01057	1	b42.a1	4.999999873689376E-6	74.19999694824219	2	1591.8233642578125	1591.819091796875	0.00430000014603138	2.7013120826296033
b42	pepb42a5	DaPR130924_VB107_O1934.m	4187	24.350000381469727	NEVLMVNIGSLSTGGR		1	b42.a1	3.999999975690116E-8	57.599998474121094	2	1646.858154296875	1646.853515625	0.004699999932199717	2.8539271329277955
b42	pepb42a4	DaPR130924_VB107_O1934.m	4364	25.100000381469727	IVSLFAEHNDLQYAAPGGLIGVGTK		1	b42.a1	0.0015999999595806003	41.20000076293945	3	2570.37109375	2570.36181640625	0.00930000003427267	3.6181676738707007
b43	pepb43a5	DaPR130924_VB107_O1934.m	1904	16.309999465942383	VGQDPVLR		1	b43.a1	0.0038999998942017555	45.29999923706055	2	883.5010375976562	883.5	0.0010000000474974513	1.1318619666071887
b43	pepb43a1	DaPR130924_VB107_O1934.m	2896	19.90999984741211	ESETTTSLVLER		1	b43.a1	0.00430000014603138	33.29999923706055	2	1364.6923828125	1364.6907958984375	0.0015999999595806003	1.17242672434619
b43	pepb43a3	DaPR130924_VB107_O1934.m	2956	20.110000610351562	SGDSEVYQLGDVSQK		1	b43.a1	1.199999957179898E-7	61.79999923706055	2	1611.7506103515625	1611.7501220703125	6.000000284984708E-4	0.3722661597988673
b43	pepb43a4	DaPR130924_VB107_O1934.m	3019	20.329999923706055	SLATNEMWR		1	b43.a1	0.002300000051036477	41.099998474121094	2	1107.528076171875	1107.525634765625	0.0024999999441206455	2.257284044400197
b43	pepb43a2	DaPR130924_VB107_O1934.m	4924	28.030000686645508	QATTIIADNIIFLSDQTK	Q1:-17.02655	1	b43.a1	0.0035000001080334187	25.899999618530273	2	1975.0447998046875	1975.0386962890625	0.006200000178068876	3.139179090373355
b44	pepb44a1	DaPR130924_VB107_O1934.m	1950	16.459999084472656	HLVSAGYVHVNR		1	b44.a1	1.5999999959603883E-5	49.29999923706055	3	1351.7230224609375	1351.723388671875	-3.9999998989515007E-4	-0.2959185238987148
b44	pepb44a2	DaPR130924_VB107_O1934.m	2244	17.610000610351562	LPAEEFK		1	b44.a1	0.017000000923871994	30.5	2	833.4398193359375	833.4407958984375	-0.0010000000474974513	-1.199845330848564
b44	pepb44a4	DaPR130924_VB107_O1934.m	3411	21.559999465942383	VFPTGPSDWR		1	b44.a1	0.014000000432133675	33.29999923706055	2	1161.5771484375	1161.5692138671875	0.00800000037997961	6.8872352025802925
b44	pepb44a3	DaPR130924_VB107_O1934.m	4232	24.559999465942383	VAGFDLDGTLITTR		1	b44.a1	9.999999974752427E-7	55.5	2	1478.7882080078125	1478.785400390625	0.002899999963119626	1.9610688355143238
b44	pepb44a5	DaPR130924_VB107_O1934.m	4685	26.709999084472656	WPAAGFELPAFDPR		1	b44.a1	1.3000000035390258E-4	48.0	2	1573.783447265625	1573.7801513671875	0.0032999999821186066	2.0968621184171137
b45	pepb45a1	DaPR130924_VB107_O1934.m	1990	16.649999618530273	APTNIVYK		1	b45.a1	1.3000000035390258E-4	35.599998474121094	2	905.5107421875	905.509521484375	0.0012000000569969416	1.3252208050002798
b45	pepb45a2	DaPR130924_VB107_O1934.m	2488	18.479999542236328	IDDMTAAPMDVR	M9:+15.99491	1	b45.a1	2.699999895412475E-4	41.900001525878906	2	1350.60205078125	1350.6031494140625	-0.0010999999940395355	-0.8144509321755639
b45	pepb45a4	DaPR130924_VB107_O1934.m	3479	21.780000686645508	PEGLNFQDLK		1	b45.a1	0.04800000041723251	29.100000381469727	2	1160.5965576171875	1160.594970703125	0.0015999999595806003	1.3786032164272346
b45	pepb45a5	DaPR130924_VB107_O1934.m	4168	24.260000228881836	QAVDFLSNEGHIYSTVDDDHFK	Q1:-17.02655	1	b45.a1	9.800000116229057E-4	40.099998474121094	3	2520.134521484375	2520.1318359375	0.00279999990016222	1.1110529458156733
b45	pepb45a3	DaPR130924_VB107_O1934.m	4527	25.850000381469727	IGNVEISQVTIVGIIR		1	b45.a1	1.1000000085914508E-5	53.5	2	1711.013671875	1711.01171875	0.0020000000949949026	1.1688991215419766
b46	pepb46a3	DaPR130924_VB107_O1934.m	1777	15.800000190734863	MFQYDSTHGK		1	b46.a1	0.029999999329447746	26.600000381469727	2	1213.52978515625	1213.5311279296875	-0.0012000000569969416	-0.9888498361341335
b46	pepb46a5	DaPR130924_VB107_O1934.m	2789	19.549999237060547	VVDLMAHMASK		1	b46.a1	0.00989999994635582	43.29999923706055	2	1201.6116943359375	1201.607177734375	0.0044999998062849045	3.744984125985028
b46	pepb46a1	DaPR130924_VB107_O1934.m	3378	21.459999084472656	GALQNIIPASTGAAK		1	b46.a1	1.8000000636675395E-5	36.70000076293945	2	1411.792236328125	1411.790771484375	0.001500000013038516	1.0624803925169428
b46	pepb46a2	DaPR130924_VB107_O1934.m	4435	25.459999084472656	LVINGNPITIFQER		1	b46.a1	1.2999999853491317E-5	43.5	2	1613.9058837890625	1613.9013671875	0.0044999998062849045	2.788274362842214
b46	pepb46a4	DaPR130924_VB107_O1934.m	4834	27.459999084472656	VIHDNFGIVEGLMTTVHAITATQK		1	b46.a1	3.7999998880877683E-7	50.400001525878906	3	2595.36962890625	2595.3603515625	0.00930000003427267	3.583317449029279
b47	pepb47a3	DaPR130924_VB107_O1934.m	2909	19.959999084472656	MFILSDGEGK	M1:+15.99491	1	b47.a1	0.004100000020116568	41.70000076293945	2	1112.53173828125	1112.5296630859375	0.002099999925121665	1.8875900524725606
b47	pepb47a2	DaPR130924_VB107_O1934.m	3422	21.600000381469727	MFILSDGEGK		1	b47.a1	0.0027000000700354576	42.099998474121094	2	1096.538818359375	1096.53466796875	0.004100000020116568	3.7390518876266055
b47	pepb47a1	DaPR130924_VB107_O1934.m	4469	25.610000610351562	IIHDFPQFYPLGIVQHD		1	b47.a1	0.039000000804662704	38.20000076293945	3	2039.0413818359375	2039.0389404296875	0.0024999999441206455	1.2260677785750476
b47	pepb47a1	DaPR130924_VB107_O1934.m	4466	25.600000381469727	IIHDFPQFYPLGIVQHD		1	b47.a1	6.4000000854491645E-9	57.70000076293945	2	2039.05810546875	2039.0389404296875	0.01899999938905239	9.318115025821191
b47	pepb47a4	DaPR130924_VB107_O1934.m	4538	25.8799991607666	VDMMDLPR	V1:+42.01057	1	b47.a1	0.0010999999940395355	44.20000076293945	2	1018.4730224609375	1018.469970703125	0.003000000026077032	2.9455949732184155
b48	pepb48a4	DaPR130924_VB107_O1934.m	1162	12.960000038146973	KAEEDPEAADSGEPQNK		1	b48.a1	0.010999999940395355	36.599998474121094	3	1814.8092041015625	1814.8043212890625	0.004900000058114529	2.700015643909223
b48	pepb48a3	DaPR130924_VB107_O1934.m	1743	15.65999984741211	LGPASAADTGSEAK		1	b48.a1	5.900000132896821E-8	56.20000076293945	2	1274.6241455078125	1274.6226806640625	0.001500000013038516	1.176818862392308
b48	pepb48a2	DaPR130924_VB107_O1934.m	1796	15.880000114440918	EEIQENEEAVK		1	b48.a1	4.199999966658652E-5	41.20000076293945	2	1317.61767578125	1317.6173095703125	3.9999998989515007E-4	0.30357827495875406
b48	pepb48a1	DaPR130924_VB107_O1934.m	2577	18.829999923706055	DPNGPTHSSTLFVR		1	b48.a1	0.009999999776482582	28.600000381469727	3	1527.7554931640625	1527.7554931640625	0.0	0.0
b49	pepb49a4	DaPR130924_VB107_O1934.m	1237	13.350000381469727	SAPSKPAASIASGGSNSSNK		1	b49.a1	3.3999999868683517E-4	40.5	3	1817.9066162109375	1817.899169921875	0.007400000002235174	4.070632807733332
b49	pepb49a2	DaPR130924_VB107_O1934.m	1543	14.779999732971191	LVDQNLNK		1	b49.a1	0.010999999940395355	35.400001525878906	2	943.5209350585938	943.5211181640625	-1.9999999494757503E-4	-0.21197193268629985
b49	pepb49a3	DaPR130924_VB107_O1934.m	2044	16.860000610351562	NPELPNAAQAQK		1	b49.a1	3.7000001611886546E-5	43.20000076293945	2	1280.663330078125	1280.6597900390625	0.003599999938160181	2.811050964636263
b49	pepb49a1	DaPR130924_VB107_O1934.m	2941	20.059999465942383	IDEAESLNDEELEEK		1	b49.a1	1.700000069604357E-7	55.79999923706055	2	1762.78369140625	1762.786865234375	-0.0031999999191612005	-1.8153073308359022
b50	pepb50a1	DaPR130924_VB107_O1934.m	1036	12.329999923706055	EANQAINPK		1	b50.a1	0.00930000003427267	36.29999923706055	2	984.5128784179688	984.5112915039062	0.0015999999595806003	1.6251717714039564
b50	pepb50a2	DaPR130924_VB107_O1934.m	1625	15.149999618530273	TAQEVETYR		1	b50.a1	0.0015999999595806003	36.099998474121094	2	1096.5281982421875	1096.52734375	8.999999845400453E-4	0.820772951691425
b50	pepb50a4	DaPR130924_VB107_O1934.m	3452	21.700000762939453	TTYLVLDEADR		1	b50.a1	6.199999916134402E-5	41.79999923706055	2	1295.64990234375	1295.648193359375	0.0017999999690800905	1.3892659892598045
b50	pepb50a3	DaPR130924_VB107_O1934.m	3853	23.059999465942383	TGTAYTFFTPNNIK		1	b50.a1	0.03500000014901161	27.0	2	1574.78271484375	1574.785400390625	-0.0026000000070780516	-1.6510186127158166
b51	pepb51a4	DaPR130924_VB107_O1934.m	1690	15.449999809265137	VNEYVDAR		1	b51.a1	0.02500000037252903	35.400001525878906	2	965.4706420898438	965.4691162109375	0.001500000013038516	1.5536488820330046
b51	pepb51a3	DaPR130924_VB107_O1934.m	1965	16.530000686645508	QTHTVDSLSR	Q1:-17.02655	1	b51.a1	0.017999999225139618	28.5	2	1126.541259765625	1126.5491943359375	-0.007799999788403511	-6.923798647782395
b51	pepb51a2	DaPR130924_VB107_O1934.m	2631	18.979999542236328	NDASEVVLAGER		1	b51.a1	3.000000106112566E-6	56.099998474121094	2	1259.61279296875	1259.623046875	-0.009999999776482582	-7.938882827915534
b51	pepb51a1	DaPR130924_VB107_O1934.m	3863	23.100000381469727	GFWYDAEISR		1	b51.a1	3.300000025774352E-5	41.0	2	1243.57568359375	1243.5745849609375	0.0010999999940395355	0.884546859788139
b52	pepb52a2	DaPR130924_VB107_O1934.m	875	11.430000305175781	LTQQEAAEK		1	b52.a1	0.00570000009611249	40.20000076293945	2	1017.5237426757812	1017.521484375	0.002199999988079071	2.1621164976485914
b52	pepb52a4	DaPR130924_VB107_O1934.m	2004	16.700000762939453	MEDGTLQAGPGGASGPR	M1:+15.99491	1	b52.a1	0.02500000037252903	35.5	2	1616.7364501953125	1616.733642578125	0.00279999990016222	1.7318869518278834
b52	pepb52a3	DaPR130924_VB107_O1934.m	2737	19.3799991607666	IYGAGQPFAER		1	b52.a1	7.50000006519258E-4	39.5	2	1208.6087646484375	1208.6063232421875	0.0024999999441206455	2.068498150344098
b52	pepb52a1	DaPR130924_VB107_O1934.m	4702	26.799999237060547	AALALQITNLLTR		1	b52.a1	4.300000000512227E-6	59.900001525878906	2	1397.8504638671875	1397.847900390625	0.0026000000070780516	1.860002083453778
b53	pepb53a1	DaPR130924_VB107_O1934.m	1000	12.149999618530273	INVVNNHQAK		1	b53.a1	0.0032999999821186066	37.099998474121094	2	1136.619140625	1136.6175537109375	0.0017000000225380063	1.4956658173962596
b53	pepb53a2	DaPR130924_VB107_O1934.m	2259	17.65999984741211	SSGASVTTQPTEFK		1	b53.a1	0.007799999788403511	32.79999923706055	2	1439.697998046875	1439.70166015625	-0.003599999938160181	-2.5005180154959845
b53	pepb53a4	DaPR130924_VB107_O1934.m	3103	20.600000381469727	VGIQQGLLSQSTR		1	b53.a1	0.014000000432133675	29.399999618530273	2	1386.771484375	1386.7703857421875	0.0012000000569969416	0.8653199327981841
b53	pepb53a3	DaPR130924_VB107_O1934.m	4247	24.610000610351562	SSPAAFINPPIGTVTPALK		1	b53.a1	0.001500000013038516	39.20000076293945	2	1881.0498046875	1881.0484619140625	0.00139999995008111	0.7442657530771636
b54	pepb54a2	DaPR130924_VB107_O1934.m	1439	14.25	EVEPEPTEDK		1	b54.a1	0.04100000113248825	28.299999237060547	2	1172.5302734375	1172.5322265625	-0.0017999999690800905	-1.5351390164832661
b54	pepb54a4	DaPR130924_VB107_O1934.m	2040	16.850000381469727	SPDTILQK		1	b54.a1	0.012000000104308128	35.599998474121094	2	901.4987182617188	901.4993286132812	-6.000000284984708E-4	-0.6655579316086818
b54	pepb54a3	DaPR130924_VB107_O1934.m	3455	21.700000762939453	FPDEDEILEK		1	b54.a1	0.029999999329447746	35.20000076293945	2	1234.59326171875	1234.584228515625	0.009100000374019146	7.370902822045872
b54	pepb54a1	DaPR130924_VB107_O1934.m	3847	23.049999237060547	DYTYEELLNR		1	b54.a1	9.999999974752427E-7	50.5	2	1315.6175537109375	1315.616943359375	6.99999975040555E-4	0.532069747637282
b55	pepb55a3	DaPR130924_VB107_O1934.m	1600	15.029999732971191	DSYVGDEAQSK		1	b55.a1	1.8999999156221747E-5	51.900001525878906	2	1198.52392578125	1198.522705078125	0.0013000000035390258	1.0846686491886577
b55	pepb55a1	DaPR130924_VB107_O1934.m	1795	15.880000114440918	AGFAGDDAPR		1	b55.a1	0.0027000000700354576	41.0	2	976.4493408203125	976.44873046875	6.000000284984708E-4	0.6144716151255962
b55	pepb55a2	DaPR130924_VB107_O1934.m	3553	22.049999237060547	AVFPSIVGR		1	b55.a1	0.03400000184774399	33.70000076293945	2	945.5523071289062	945.5521240234375	1.9999999494757503E-4	0.21151662596510398
b55	pepb55a4	DaPR130924_VB107_O1934.m	4033	23.75	SYELPDGQVITIGNER		1	b55.a1	1.3999999737279722E-6	52.5	2	1790.89453125	1790.892333984375	0.002199999988079071	1.228437883356457
b56	pepb56a3	DaPR130924_VB107_O1934.m	1807	15.930000305175781	TLYISDSDKR		1	b56.a1	0.023000000044703484	29.5	2	1197.613525390625	1197.6114501953125	0.002199999988079071	1.8369897747055475
b56	pepb56a2	DaPR130924_VB107_O1934.m	3505	21.860000610351562	QPVQVPVTLVR		1	b56.a1	0.035999998450279236	25.899999618530273	2	1235.7470703125	1235.74755859375	-3.000000142492354E-4	-0.2427680412256917
b56	pepb56a4	DaPR130924_VB107_O1934.m	4229	24.549999237060547	VWFGDVEAETMYR		1	b56.a1	1.1000000021965661E-8	65.5	2	1602.7239990234375	1602.72607421875	-0.002099999925121665	-1.3102675241277968
b56	pepb56a1	DaPR130924_VB107_O1934.m	4392	25.209999084472656	MFYGNSDDIGVFLSK		1	b56.a1	5.8000000635605176E-11	62.5	2	1692.79345703125	1692.794189453125	-6.99999975040555E-4	-0.413517472709838
b57	pepb57a1	DaPR130924_VB107_O1934.m	1156	12.930000305175781	GGEDTNDLQQK		1	b57.a1	6.200000061653554E-4	44.099998474121094	2	1204.5479736328125	1204.5445556640625	0.003599999938160181	2.9886814242213813
b57	pepb57a2	DaPR130924_VB107_O1934.m	1783	15.829999923706055	PGGPPNPPGPSPK		1	b57.a1	8.299999753944576E-4	44.70000076293945	2	1198.62109375	1198.6219482421875	-7.999999797903001E-4	-0.6674331143055761
b57	pepb57a3	DaPR130924_VB107_O1934.m	3211	20.93000030517578	PPSSPLLK		1	b57.a1	0.03999999910593033	26.700000762939453	2	838.5064086914062	838.5037231445312	0.0027000000700354576	3.2200215640188206
b58	pepb58a3	DaPR130924_VB107_O1934.m	1648	15.25	GGPAPSTAAAPAEEK		1	b58.a1	1.0999999631167157E-6	53.20000076293945	2	1353.666748046875	1353.6649169921875	0.0019000000320374966	1.4035970114814331
b58	pepb58a2	DaPR130924_VB107_O1934.m	1973	16.579999923706055	AGAAPAGGPAPSTAAAPAEEK		1	b58.a1	0.0066999997943639755	50.70000076293945	2	1791.8922119140625	1791.8875732421875	0.004699999932199717	2.6229323772225723
b58	pepb58a1	DaPR130924_VB107_O1934.m	4752	27.030000686645508	AAGVNVEPFWPGLFAK		1	b58.a1	5.8999999055231456E-6	66.69999694824219	2	1702.8980712890625	1702.8956298828125	0.0024999999441206455	1.4680875916586191
b59	pepb59a3	DaPR130924_VB107_O1934.m	1897	16.280000686645508	NPATTNQTEFER		1	b59.a1	4.4999999227002263E-4	35.900001525878906	2	1407.655029296875	1407.6502685546875	0.004800000227987766	3.409938061473318
b59	pepb59a2	DaPR130924_VB107_O1934.m	3388	21.5	LLVLDPAQR		1	b59.a1	1.1999999696854502E-4	34.099998474121094	2	1024.6131591796875	1024.6153564453125	-0.002199999988079071	-2.147147194544798
b59	pepb59a1	DaPR130924_VB107_O1934.m	4096	24.0	DPYALDLIDK		1	b59.a1	1.1999999696854502E-4	42.900001525878906	2	1162.60498046875	1162.5994873046875	0.00559999980032444	4.816791905961699
b60	pepb60a1	DaPR130924_VB107_O1934.m	1751	15.699999809265137	PGTPSAEGGSTSSTLR		1	b60.a1	9.10000002477318E-4	40.5	2	1504.7255859375	1504.7242431640625	0.00139999995008111	0.9304030000455477
b60	pepb60a3	DaPR130924_VB107_O1934.m	3188	20.860000610351562	VNFATWNQAR		1	b60.a1	0.02800000086426735	40.29999923706055	2	1206.6031494140625	1206.6019287109375	0.0013000000035390258	1.077405872314384
b60	pepb60a2	DaPR130924_VB107_O1934.m	4768	27.110000610351562	TGLSSEQTVNVLAQILK		1	b60.a1	0.002099999925121665	37.900001525878906	2	1801.0076904296875	1801.0069580078125	7.999999797903001E-4	0.44419594062824813
b61	pepb61a3	DaPR130924_VB107_O1934.m	1587	14.979999542236328	LLNAAQER		1	b61.a1	7.900000200606883E-4	28.700000762939453	2	914.5062255859375	914.5057983398438	3.9999998989515007E-4	0.4373947006364461
b61	pepb61a2	DaPR130924_VB107_O1934.m	3775	22.799999237060547	FILVLNEK		1	b61.a1	0.010999999940395355	35.599998474121094	2	975.5891723632812	975.5878295898438	0.00139999995008111	1.4350322007088767
b61	pepb61a1	DaPR130924_VB107_O1934.m	4395	25.229999542236328	ALLSGAGPADVYTFNFSK		1	b61.a1	9.999999717180685E-10	58.70000076293945	2	1857.9449462890625	1857.9385986328125	0.006399999838322401	3.4446777966892563
b62	pepb62a1	DaPR130924_VB107_O1934.m	2594	18.8799991607666	FDETEQALANER		1	b62.a1	0.03500000014901161	36.400001525878906	2	1422.6524658203125	1422.6500244140625	0.0024999999441206455	1.7572838725042754
b62	pepb62a3	DaPR130924_VB107_O1934.m	3275	21.1299991607666	VTYVVLDEADR		1	b62.a1	1.3000000035390258E-4	49.400001525878906	2	1279.66064453125	1279.6533203125	0.007400000002235174	5.782816239970404
b62	pepb62a2	DaPR130924_VB107_O1934.m	4302	24.850000381469727	SLEEGEGPIAVIMTPTR		1	b62.a1	1.4000000373926014E-4	48.70000076293945	2	1799.9345703125	1799.9210205078125	0.013000000268220901	7.2225392781696645
b63	pepb63a1	DaPR130924_VB107_O1934.m	2881	19.860000610351562	LTMQVSSLQR		1	b63.a1	0.0027000000700354576	45.5	2	1162.6263427734375	1162.625244140625	0.0010999999940395355	0.9461346204060965
b63	pepb63a3	DaPR130924_VB107_O1934.m	3317	21.280000686645508	VYENYPTYDLTER		1	b63.a1	3.800000122282654E-4	35.400001525878906	2	1662.7642822265625	1662.7650146484375	-6.99999975040555E-4	-0.4209855083994281
b63	pepb63a2	DaPR130924_VB107_O1934.m	3999	23.610000610351562	NVGQFSGFPFEK		1	b63.a1	4.799999878741801E-4	39.900001525878906	2	1356.662353515625	1356.65869140625	0.003700000001117587	2.7272887606552962
b64	pepb64a2	DaPR130924_VB107_O1934.m	3159	20.780000686645508	ILDSVGIEADDDR		1	b64.a1	3.099999901223782E-7	69.0999984741211	2	1417.6796875	1417.6810302734375	-0.0012000000569969416	-0.846452785479883
b64	pepb64a1	DaPR130924_VB107_O1934.m	3253	21.059999465942383	LASVPAGGAVAVSAAPGSAAPAAGSAPAAAEEK		1	b64.a1	1.9999999494757503E-4	49.5	3	2774.43701171875	2774.432373046875	0.004800000227987766	1.730083700946878
b64	pepb64a3	DaPR130924_VB107_O1934.m	4017	23.68000030517578	NIEDVIAQGIGK		1	b64.a1	1.1000000021965661E-8	70.0	2	1256.6890869140625	1256.6849365234375	0.00419999985024333	3.342126358148639
b65	pepb65a3	DaPR130924_VB107_O1934.m	3265	21.110000610351562	NQVAMNPTNTVFDAK		1	b65.a1	3.199999991920777E-5	40.20000076293945	2	1649.792724609375	1649.795654296875	-0.002899999963119626	-1.7577934306994973
b65	pepb65a2	DaPR130924_VB107_O1934.m	3978	23.510000228881836	IINEPTAAAIAYGLDK		1	b65.a1	9.999999747378752E-5	53.29999923706055	2	1659.9056396484375	1659.89599609375	0.009999999776482582	6.024473701976318
b65	pepb65a1	DaPR130924_VB107_O1934.m	3985	23.559999465942383	DAGTIAGLNVLR		1	b65.a1	7.79999973019585E-5	48.099998474121094	2	1199.679443359375	1199.6746826171875	0.004800000227987766	4.001084875373194
b66	pepb66a3	DaPR130924_VB107_O1934.m	3396	21.510000228881836	VKPAPDETSFSEALLK		1	b66.a1	3.3000000985339284E-4	47.599998474121094	3	1731.9185791015625	1731.916748046875	0.0017999999690800905	1.0393109086276777
b66	pepb66a1	DaPR130924_VB107_O1934.m	3700	22.530000686645508	ILITTVPPNLR		1	b66.a1	0.017999999225139618	27.899999618530273	2	1236.76708984375	1236.7679443359375	-6.99999975040555E-4	-0.5659913634132947
b66	pepb66a2	DaPR130924_VB107_O1934.m	4387	25.200000762939453	ILPTLEAVAALGNK		1	b66.a1	7.300000288523734E-5	50.20000076293945	2	1409.837158203125	1409.836669921875	5.000000237487257E-4	0.35465102760905826
b67	pepb67a2	DaPR130924_VB107_O1934.m	3148	20.75	GPLEPSEPAVVAAAR		1	b67.a1	0.003599999938160181	35.0	2	1463.784912109375	1463.78564453125	-6.99999975040555E-4	-0.4782120781521374
b67	pepb67a1	DaPR130924_VB107_O1934.m	4254	24.649999618530273	DLAQDEAVWLER		1	b67.a1	3.5999998999614036E-6	46.5	2	1444.707763671875	1444.7071533203125	6.99999975040555E-4	0.48452724376132084
b67	pepb67a3	DaPR130924_VB107_O1934.m	4669	26.6299991607666	LGLEFFDQPAVPLAR		1	b67.a1	1.5999999595806003E-4	44.099998474121094	2	1672.9100341796875	1672.9061279296875	0.0038999998942017555	2.331272406197841
b68	pepb68a1	DaPR130924_VB107_O1934.m	3289	21.18000030517578	AGLQFPVGR		1	b68.a1	0.020999999716877937	43.099998474121094	2	944.5357666015625	944.5316772460938	0.004100000020116568	4.340775559873923
b68	pepb68a2	DaPR130924_VB107_O1934.m	4760	27.079999923706055	VTIAQGGVLPNIQAVLLPK		1	b68.a1	0.032999999821186066	33.79999923706055	2	1931.1734619140625	1931.169189453125	0.00430000014603138	2.226630462786675
b68	pepb68a2	DaPR130924_VB107_O1934.m	4770	27.110000610351562	VTIAQGGVLPNIQAVLLPK		1	b68.a1	9.800000116229057E-4	51.20000076293945	3	1931.1717529296875	1931.169189453125	0.0026000000070780516	1.346334656371733
b69	pepb69a2	DaPR130924_VB107_O1934.m	3879	23.149999618530273	VLVTGFPASLR		1	b69.a1	0.010999999940395355	30.299999237060547	2	1159.6822509765625	1159.683837890625	-0.001500000013038516	-1.2934559955296951
b69	pepb69a1	DaPR130924_VB107_O1934.m	4721	26.8799991607666	SAPLDAALHALQEEQAR	S1:+42.01057	1	b69.a1	1.3000000035390258E-4	54.79999923706055	3	1861.9420166015625	1861.940673828125	0.0013000000035390258	0.6981962539473631
b69	pepb69a1	DaPR130924_VB107_O1934.m	4710	26.829999923706055	SAPLDAALHALQEEQAR	S1:+42.01057	1	b69.a1	7.200000318174915E-11	71.30000305175781	2	1861.9385986328125	1861.940673828125	-0.0020000000949949026	-1.0741481310910563
b70	pepb70a2	DaPR130924_VB107_O1934.m	1207	13.210000038146973	NADSGVHLNR		1	b70.a1	0.017000000923871994	29.299999237060547	2	1082.5350341796875	1082.5341796875	8.999999845400453E-4	0.8313825109890315
b70	pepb70a1	DaPR130924_VB107_O1934.m	1631	15.15999984741211	AISEAQESVTK		1	b70.a1	4.400000034365803E-5	42.400001525878906	2	1162.59326171875	1162.595458984375	-0.002099999925121665	-1.8063032234412748
b71	pepb71a1	DaPR130924_VB107_O1934.m	986	12.079999923706055	GSSGSPAHAESYSSGGGGQQK		1	b71.a1	0.009499999694526196	42.5	3	1935.844482421875	1935.8431396484375	0.0013000000035390258	0.6715420154213088
b71	pepb71a2	DaPR130924_VB107_O1934.m	1979	16.600000381469727	SGGGSVGAVVVK		1	b71.a1	2.8000000384054147E-5	48.400001525878906	2	1016.5755615234375	1016.5739135742188	0.0015999999595806003	1.573914044238148
b72	pepb72a2	DaPR130924_VB107_O1934.m	1009	12.199999809265137	GAATSVSNPR		1	b72.a1	0.006099999882280827	45.900001525878906	2	959.4950561523438	959.4909057617188	0.004100000020116568	4.273099406670944
b72	pepb72a1	DaPR130924_VB107_O1934.m	3161	20.780000686645508	EVTEPLNLNPAK		1	b72.a1	0.01600000075995922	35.0	2	1324.7099609375	1324.7110595703125	-0.0010999999940395355	-0.8303697520245169
b73	pepb73a1	DaPR130924_VB107_O1934.m	1133	12.800000190734863	AQQLEEAR		1	b73.a1	0.007300000172108412	34.900001525878906	2	944.480224609375	944.47998046875	1.9999999494757503E-4	0.21175673289370736
b73	pepb73a2	DaPR130924_VB107_O1934.m	3382	21.479999542236328	ILEDVVGVPEK		1	b73.a1	0.0034000000450760126	40.70000076293945	2	1197.6766357421875	1197.6729736328125	0.003700000001117587	3.089324116494548
b74	pepb74a2	DaPR130924_VB107_O1934.m	1375	14.0	NQGGYGGSSSSSSYGSGR		1	b74.a1	1.700000069604357E-7	62.29999923706055	2	1694.703857421875	1694.700439453125	0.0034000000450760126	2.0062543007147524
b74	pepb74a1	DaPR130924_VB107_O1934.m	3355	21.399999618530273	IEVIEIMTDR	M7:+15.99491	1	b74.a1	0.002899999963119626	31.899999618530273	2	1234.638427734375	1234.63525390625	0.0032999999821186066	2.672854166182093
b75	pepb75a1	DaPR130924_VB107_O1934.m	1352	13.899999618530273	ASYDTSAPNAK		1	b75.a1	1.700000029813964E-5	39.70000076293945	2	1124.521240234375	1124.5223388671875	-0.0010000000474974513	-0.8892665027044492
b75	pepb75a2	DaPR130924_VB107_O1934.m	3453	21.700000762939453	LEIDEIAAPR		1	b75.a1	0.0012000000569969416	46.900001525878906	2	1126.613525390625	1126.6107177734375	0.002899999963119626	2.5740922905926222
b76	pepb76a1	DaPR130924_VB107_O1934.m	1821	15.979999542236328	EEQQQLLQK		1	b76.a1	0.04800000041723251	28.0	2	1143.6009521484375	1143.6009521484375	9.999999747378752E-5	0.08744308693160976
b76	pepb76a2	DaPR130924_VB107_O1934.m	3413	21.579999923706055	LGLTATLVR		1	b76.a1	3.999999989900971E-6	44.79999923706055	2	943.5977783203125	943.5938720703125	0.003800000064074993	4.0271563609644065
b77	pepb77a1	DaPR130924_VB107_O1934.m	2387	18.100000381469727	ALAAAGYDVEK		1	b77.a1	2.100000074278796E-6	52.400001525878906	2	1107.573486328125	1107.5684814453125	0.004999999888241291	4.5143934411320386
b77	pepb77a2	DaPR130924_VB107_O1934.m	3158	20.780000686645508	ASGPPVSELITK		1	b77.a1	6.399999961104186E-7	57.70000076293945	2	1198.6690673828125	1198.668212890625	8.999999845400453E-4	0.7508332788517582
b78	pepb78a1	DaPR130924_VB107_O1934.m	1330	13.800000190734863	DAVTYTEHAK		1	b78.a1	0.0024999999441206455	44.79999923706055	2	1134.5430908203125	1134.54296875	9.999999747378752E-5	0.08814121653229585
b78	pepb78a2	DaPR130924_VB107_O1934.m	4279	24.75	TVTAMDVVYALK		1	b78.a1	0.007199999876320362	46.29999923706055	2	1310.706787109375	1310.702880859375	0.004000000189989805	3.051797816578511
b79	pepb79a2	DaPR130924_VB107_O1934.m	2146	17.229999542236328	SDSPVPTAPTSGGPK		1	b79.a1	7.79999973019585E-5	38.70000076293945	2	1397.6873779296875	1397.6910400390625	-0.003700000001117587	-2.6472230951800193
b79	pepb79a1	DaPR130924_VB107_O1934.m	3655	22.3799991607666	FAAQELIEVK		1	b79.a1	6.000000212225132E-7	44.400001525878906	2	1147.637939453125	1147.63623046875	0.0017999999690800905	1.5684412196928323
b80	pepb80a2	DaPR130924_VB107_O1934.m	1401	14.109999656677246	DPESNINSDNEK		1	b80.a1	2.499999993688107E-7	47.5	2	1361.587158203125	1361.58203125	0.005200000014156103	3.8190868378178027
b80	pepb80a1	DaPR130924_VB107_O1934.m	4730	26.93000030517578	ASLLDDYQLPEILR		1	b80.a1	1.3000000035390258E-4	51.29999923706055	2	1645.8790283203125	1645.8800048828125	-8.999999845400453E-4	-0.5468199272547367
b81	pepb81a2	DaPR130924_VB107_O1934.m	1937	16.40999984741211	QVHPDTGISSK	Q1:-17.02655	1	b81.a1	0.0015999999595806003	31.700000762939453	2	1151.570068359375	1151.569580078125	6.000000284984708E-4	0.5210280289426935
b81	pepb81a1	DaPR130924_VB107_O1934.m	4332	24.959999084472656	AMGIMNSFVNDIFER	M2:+15.99491 - M5:+15.99491	1	b81.a1	1.4000000373926014E-4	35.099998474121094	2	1775.808349609375	1775.8094482421875	-0.0010999999940395355	-0.6194358269286085
b82	pepb82a2	DaPR130924_VB107_O1934.m	2158	17.280000686645508	VVAEVYDQER		1	b82.a1	2.5999999706982635E-5	49.0	2	1207.6009521484375	1207.5958251953125	0.005200000014156103	4.3060765081024295
b82	pepb82a1	DaPR130924_VB107_O1934.m	4860	27.610000610351562	AVTPPMPLLTPATPGGLPPAAAVAAAAATAK		1	b82.a1	0.009999999776482582	40.29999923706055	3	2794.5634765625	2794.553955078125	0.009499999694526196	3.399469055611994
b83	pepb83a2	DaPR130924_VB107_O1934.m	2201	17.43000030517578	VEYSEEELK		1	b83.a1	0.013000000268220901	32.70000076293945	2	1125.5306396484375	1125.5313720703125	-6.99999975040555E-4	-0.6219284441205479
b83	pepb83a1	DaPR130924_VB107_O1934.m	4847	27.530000686645508	DLLAVVFYGTEK		1	b83.a1	3.800000058618025E-6	49.20000076293945	2	1354.729248046875	1354.7257080078125	0.003599999938160181	2.65736445162331
b84	pepb84a2	DaPR130924_VB107_O1934.m	3341	21.350000381469727	TPIETLIR		1	b84.a1	0.014000000432133675	29.299999237060547	2	942.564208984375	942.5623168945312	0.0019000000320374966	2.015781872436238
b84	pepb84a1	DaPR130924_VB107_O1934.m	4280	24.75	MLFSAVEWAR		1	b84.a1	0.0012000000569969416	39.900001525878906	2	1209.6065673828125	1209.60888671875	-0.002300000051036477	-1.9014410990940886
b85	pepb85a1	DaPR130924_VB107_O1934.m	3735	22.649999618530273	FAQPGSFEYEYAMR		1	b85.a1	0.007899999618530273	40.70000076293945	2	1695.7388916015625	1695.74755859375	-0.008700000122189522	-5.130480700443561
b85	pepb85a2	DaPR130924_VB107_O1934.m	4227	24.530000686645508	LFVGNLPPDITEEEMR		1	b85.a1	2.2000000171829015E-5	36.29999923706055	2	1859.919921875	1859.921142578125	-0.0012000000569969416	-0.6451886746841129
b86	pepb86a1	DaPR130924_VB107_O1934.m	3646	22.360000610351562	EAPASVVPFVR		1	b86.a1	0.0013000000035390258	30.600000381469727	2	1171.64990234375	1171.6474609375	0.0024999999441206455	2.1337475883063473
b86	pepb86a2	DaPR130924_VB107_O1934.m	4414	25.329999923706055	NPTIVNFPITNVDLR		1	b86.a1	0.0017999999690800905	38.70000076293945	2	1712.9281005859375	1712.933349609375	-0.0052999998442828655	-3.094107453446161
b87	pepb87a1	DaPR130924_VB107_O1934.m	4051	23.809999465942383	DFVNYLVR		1	b87.a1	0.0017999999690800905	38.79999923706055	2	1025.542724609375	1025.5418701171875	8.999999845400453E-4	0.8775848268751848
b87	pepb87a2	DaPR130924_VB107_O1934.m	4079	23.950000762939453	ELDALDANDELTPLGR		1	b87.a1	6.70000008540228E-6	42.79999923706055	2	1741.8587646484375	1741.8607177734375	-0.0019000000320374966	-1.0907875771297049
b88	pepb88a2	DaPR130924_VB107_O1934.m	3743	22.68000030517578	KEPPRASPPGGLAEPPGSAGPQAGPTVVPGSATPMET	M35:+15.99491	1	b88.a1	0.019999999552965164	33.099998474121094	3	3508.768310546875	3508.738037109375	0.029999999329447746	8.550082397762253
b88	pepb88a1	DaPR130924_VB107_O1934.m	4456	25.559999465942383	IADQFLGAMYTLPR		1	b88.a1	3.099999901223782E-8	62.29999923706055	2	1595.83154296875	1595.825439453125	0.006099999882280827	3.8224731424078824
b89	pepb89a2	DaPR130924_VB107_O1934.m	3656	22.399999618530273	VAASEEQEFAEGFVK		1	b89.a1	8.499999815114734E-9	67.80000305175781	2	1640.7843017578125	1640.7806396484375	0.003700000001117587	2.2550241706352465
b89	pepb89a1	DaPR130924_VB107_O1934.m	4566	26.049999237060547	ADGAPSAAPPDGLLASPDLGLLK		1	b89.a1	1.8000000272877514E-4	42.099998474121094	2	2146.151123046875	2146.138916015625	0.012000000104308128	5.591436795986398
b90	pepb90a2	DaPR130924_VB107_O1934.m	4271	24.709999084472656	MFIGGLSWDTTK		1	b90.a1	6.99999975040555E-4	42.900001525878906	2	1355.669189453125	1355.666748046875	0.002400000113993883	1.7703466707076732
b90	pepb90a1	DaPR130924_VB107_O1934.m	4496	25.729999542236328	GFGFVLFK		1	b90.a1	9.300000237999484E-5	36.900001525878906	2	914.5150146484375	914.513916015625	0.0010999999940395355	1.202824773659039
b91	pepb91a2	DaPR130924_VB107_O1934.m	4286	24.760000228881836	LFTNFSGADLLK		1	b91.a1	8.999999845400453E-4	42.599998474121094	2	1325.7109375	1325.71044921875	6.000000284984708E-4	0.4525875381400628
b91	pepb91a1	DaPR130924_VB107_O1934.m	4568	26.059999465942383	ANPTQLNTVEFLWDPAK		1	b91.a1	4.5000000170603016E-8	57.70000076293945	2	1943.99267578125	1943.986572265625	0.006099999882280827	3.1378816959479114

## Sheet: peptides_pos
MS Sample :	DaPR130924_VB107_O1934.m
Peptide ID	Protein ID	accession	description	Sequence	Modifs	Start	Stop	MH+ theo
pepa1c105	a1.a1.a1	sp|P09874|PARP1_HUMAN	sp|P09874|PARP1_HUMAN Poly [ADP-ribose] polymerase 1 OS=Homo sapiens GN=PARP1 PE=1 SV=4	TGNAWHSK		622	629	900.4326782226562
pepa1b41	a1.a1.a1	sp|P09874|PARP1_HUMAN	sp|P09874|PARP1_HUMAN Poly [ADP-ribose] polymerase 1 OS=Homo sapiens GN=PARP1 PE=1 SV=4	GNAWHSK		623	629	799.385009765625
pepa1b42	a1.a1.a1	sp|P09874|PARP1_HUMAN	sp|P09874|PARP1_HUMAN Poly [ADP-ribose] polymerase 1 OS=Homo sapiens GN=PARP1 PE=1 SV=4	GQDGIGSKAEK		98	108	1089.553955078125
pepa1b82	a1.a1.a1	sp|P09874|PARP1_HUMAN	sp|P09874|PARP1_HUMAN Poly [ADP-ribose] polymerase 1 OS=Homo sapiens GN=PARP1 PE=1 SV=4	NTHATTHNAYD		820	830	1244.529541015625
pepa1b10	a1.a1.a1	sp|P09874|PARP1_HUMAN	sp|P09874|PARP1_HUMAN Poly [ADP-ribose] polymerase 1 OS=Homo sapiens GN=PARP1 PE=1 SV=4	ASADKPLSNMK	M10:+15.99491	384	394	1177.588623046875
pepa1c102	a1.a1.a1	sp|P09874|PARP1_HUMAN	sp|P09874|PARP1_HUMAN Poly [ADP-ribose] polymerase 1 OS=Homo sapiens GN=PARP1 PE=1 SV=4	SSASADKPLSNMK	M12:+15.99491	382	394	1351.652587890625
pepa1b48	a1.a1.a1	sp|P09874|PARP1_HUMAN	sp|P09874|PARP1_HUMAN Poly [ADP-ribose] polymerase 1 OS=Homo sapiens GN=PARP1 PE=1 SV=4	LEQMPSKED	M4:+15.99491	601	609	1092.4881591796875
pepa1b54	a1.a1.a1	sp|P09874|PARP1_HUMAN	sp|P09874|PARP1_HUMAN Poly [ADP-ribose] polymerase 1 OS=Homo sapiens GN=PARP1 PE=1 SV=4	LGGKLTGTANK		415	425	1059.6160888671875
pepa1b13	a1.a1.a1	sp|P09874|PARP1_HUMAN	sp|P09874|PARP1_HUMAN Poly [ADP-ribose] polymerase 1 OS=Homo sapiens GN=PARP1 PE=1 SV=4	AVNSSASADKPLSNMK	M15:+15.99491	379	394	1635.8011474609375
pepa1a9	a1.a1.a1	sp|P09874|PARP1_HUMAN	sp|P09874|PARP1_HUMAN Poly [ADP-ribose] polymerase 1 OS=Homo sapiens GN=PARP1 PE=1 SV=4	ASADKPLSNMK		384	394	1161.59375
pepa1c104	a1.a1.a1	sp|P09874|PARP1_HUMAN	sp|P09874|PARP1_HUMAN Poly [ADP-ribose] polymerase 1 OS=Homo sapiens GN=PARP1 PE=1 SV=4	TAEAGGVTGKGQDGIGSK		88	105	1632.8192138671875
pepa1b94	a1.a1.a1	sp|P09874|PARP1_HUMAN	sp|P09874|PARP1_HUMAN Poly [ADP-ribose] polymerase 1 OS=Homo sapiens GN=PARP1 PE=1 SV=4	RKGDEVDGVDEVAK		208	221	1516.7606201171875
pepa1b96	a1.a1.a1	sp|P09874|PARP1_HUMAN	sp|P09874|PARP1_HUMAN Poly [ADP-ribose] polymerase 1 OS=Homo sapiens GN=PARP1 PE=1 SV=4	RQIQAAY		704	710	849.4581909179688
pepa1b62	a1.a1.a1	sp|P09874|PARP1_HUMAN	sp|P09874|PARP1_HUMAN Poly [ADP-ribose] polymerase 1 OS=Homo sapiens GN=PARP1 PE=1 SV=4	KGDEVDGVDEVAK		209	221	1360.6595458984375
pepa1a4	a1.a1.a1	sp|P09874|PARP1_HUMAN	sp|P09874|PARP1_HUMAN Poly [ADP-ribose] polymerase 1 OS=Homo sapiens GN=PARP1 PE=1 SV=4	AMIEKLGGK		410	418	946.5394287109375
pepa1b12	a1.a1.a1	sp|P09874|PARP1_HUMAN	sp|P09874|PARP1_HUMAN Poly [ADP-ribose] polymerase 1 OS=Homo sapiens GN=PARP1 PE=1 SV=4	AVNSSASADKPLSNMK		379	394	1619.80615234375
pepa1b80	a1.a1.a1	sp|P09874|PARP1_HUMAN	sp|P09874|PARP1_HUMAN Poly [ADP-ribose] polymerase 1 OS=Homo sapiens GN=PARP1 PE=1 SV=4	NREELGFR		166	173	1020.5225219726562
pepa1b56	a1.a1.a1	sp|P09874|PARP1_HUMAN	sp|P09874|PARP1_HUMAN Poly [ADP-ribose] polymerase 1 OS=Homo sapiens GN=PARP1 PE=1 SV=4	LLWHGSR		859	865	868.4791870117188
pepa1b66	a1.a1.a1	sp|P09874|PARP1_HUMAN	sp|P09874|PARP1_HUMAN Poly [ADP-ribose] polymerase 1 OS=Homo sapiens GN=PARP1 PE=1 SV=4	KPVQDLIK		667	674	940.5830078125
pepa1b35	a1.a1.a1	sp|P09874|PARP1_HUMAN	sp|P09874|PARP1_HUMAN Poly [ADP-ribose] polymerase 1 OS=Homo sapiens GN=PARP1 PE=1 SV=4	GGAAVDPDSGLEHSAH		529	544	1519.6776123046875
pepa1b65	a1.a1.a1	sp|P09874|PARP1_HUMAN	sp|P09874|PARP1_HUMAN Poly [ADP-ribose] polymerase 1 OS=Homo sapiens GN=PARP1 PE=1 SV=4	KPPLLNNADSVQAK		748	761	1494.827880859375
pepa1a2	a1.a1.a1	sp|P09874|PARP1_HUMAN	sp|P09874|PARP1_HUMAN Poly [ADP-ribose] polymerase 1 OS=Homo sapiens GN=PARP1 PE=1 SV=4	AESSDKLYR	A1:+42.01057	2	10	1110.54296875
pepa1b23	a1.a1.a1	sp|P09874|PARP1_HUMAN	sp|P09874|PARP1_HUMAN Poly [ADP-ribose] polymerase 1 OS=Homo sapiens GN=PARP1 PE=1 SV=4	EDAIEHFMK	M8:+15.99491	608	616	1135.50927734375
pepa1b86	a1.a1.a1	sp|P09874|PARP1_HUMAN	sp|P09874|PARP1_HUMAN Poly [ADP-ribose] polymerase 1 OS=Homo sapiens GN=PARP1 PE=1 SV=4	PLLNNADSVQAK		750	761	1269.68017578125
pepa1b64	a1.a1.a1	sp|P09874|PARP1_HUMAN	sp|P09874|PARP1_HUMAN Poly [ADP-ribose] polymerase 1 OS=Homo sapiens GN=PARP1 PE=1 SV=4	KPPLLNNAD		748	756	981.5368041992188
pepa1b32	a1.a1.a1	sp|P09874|PARP1_HUMAN	sp|P09874|PARP1_HUMAN Poly [ADP-ribose] polymerase 1 OS=Homo sapiens GN=PARP1 PE=1 SV=4	GDEVDGVDEVAK		210	221	1232.564453125
pepa1c103	a1.a1.a1	sp|P09874|PARP1_HUMAN	sp|P09874|PARP1_HUMAN Poly [ADP-ribose] polymerase 1 OS=Homo sapiens GN=PARP1 PE=1 SV=4	SSKDPIDVNYEK		785	796	1394.68017578125
pepa1b85	a1.a1.a1	sp|P09874|PARP1_HUMAN	sp|P09874|PARP1_HUMAN Poly [ADP-ribose] polymerase 1 OS=Homo sapiens GN=PARP1 PE=1 SV=4	PIDVNYEK		789	796	977.4943237304688
pepa1b51	a1.a1.a1	sp|P09874|PARP1_HUMAN	sp|P09874|PARP1_HUMAN Poly [ADP-ribose] polymerase 1 OS=Homo sapiens GN=PARP1 PE=1 SV=4	LEQMPSKEDAIEHFMK	M4:+15.99491 M15:+15.99491	601	616	1964.9095458984375
pepa1c114	a1.a1.a1	sp|P09874|PARP1_HUMAN	sp|P09874|PARP1_HUMAN Poly [ADP-ribose] polymerase 1 OS=Homo sapiens GN=PARP1 PE=1 SV=4	VVDRDSEEAEIIR		803	815	1530.7762451171875
pepa1b38	a1.a1.a1	sp|P09874|PARP1_HUMAN	sp|P09874|PARP1_HUMAN Poly [ADP-ribose] polymerase 1 OS=Homo sapiens GN=PARP1 PE=1 SV=4	GGSDDSSKDPIDVNYEK		780	796	1825.80908203125
pepa1b20	a1.a1.a1	sp|P09874|PARP1_HUMAN	sp|P09874|PARP1_HUMAN Poly [ADP-ribose] polymerase 1 OS=Homo sapiens GN=PARP1 PE=1 SV=4	DSSKDPIDVNYEK		784	796	1509.7071533203125
pepa1b98	a1.a1.a1	sp|P09874|PARP1_HUMAN	sp|P09874|PARP1_HUMAN Poly [ADP-ribose] polymerase 1 OS=Homo sapiens GN=PARP1 PE=1 SV=4	SDDSSKDPIDVNYEK		782	796	1711.76611328125
pepa1b28	a1.a1.a1	sp|P09874|PARP1_HUMAN	sp|P09874|PARP1_HUMAN Poly [ADP-ribose] polymerase 1 OS=Homo sapiens GN=PARP1 PE=1 SV=4	FLQDVSASTK		458	467	1095.5684814453125
pepa1b77	a1.a1.a1	sp|P09874|PARP1_HUMAN	sp|P09874|PARP1_HUMAN Poly [ADP-ribose] polymerase 1 OS=Homo sapiens GN=PARP1 PE=1 SV=4	MVDPEKPQLGMIDR	M1:+15.99491 M11:+15.99491	143	156	1660.8037109375
pepa1a1	a1.a1.a1	sp|P09874|PARP1_HUMAN	sp|P09874|PARP1_HUMAN Poly [ADP-ribose] polymerase 1 OS=Homo sapiens GN=PARP1 PE=1 SV=4	AEPVEVVAPR		487	496	1066.589599609375
pepa1b19	a1.a1.a1	sp|P09874|PARP1_HUMAN	sp|P09874|PARP1_HUMAN Poly [ADP-ribose] polymerase 1 OS=Homo sapiens GN=PARP1 PE=1 SV=4	DSEEAEIIR		807	815	1061.5113525390625
pepa1b89	a1.a1.a1	sp|P09874|PARP1_HUMAN	sp|P09874|PARP1_HUMAN Poly [ADP-ribose] polymerase 1 OS=Homo sapiens GN=PARP1 PE=1 SV=4	PVEVVAPR		489	496	866.5098876953125
pepa1b55	a1.a1.a1	sp|P09874|PARP1_HUMAN	sp|P09874|PARP1_HUMAN Poly [ADP-ribose] polymerase 1 OS=Homo sapiens GN=PARP1 PE=1 SV=4	ILDLSNR		729	735	830.4735107421875
pepa1b18	a1.a1.a1	sp|P09874|PARP1_HUMAN	sp|P09874|PARP1_HUMAN Poly [ADP-ribose] polymerase 1 OS=Homo sapiens GN=PARP1 PE=1 SV=4	DPIDVNYEK		788	796	1092.521240234375
pepa1b36	a1.a1.a1	sp|P09874|PARP1_HUMAN	sp|P09874|PARP1_HUMAN Poly [ADP-ribose] polymerase 1 OS=Homo sapiens GN=PARP1 PE=1 SV=4	GGAAVDPDSGLEHSAHVLEK		529	548	1988.9676513671875
pepa1b50	a1.a1.a1	sp|P09874|PARP1_HUMAN	sp|P09874|PARP1_HUMAN Poly [ADP-ribose] polymerase 1 OS=Homo sapiens GN=PARP1 PE=1 SV=4	LEQMPSKEDAIEHFMK	M15:+15.99491	601	616	1948.9146728515625
pepa1b74	a1.a1.a1	sp|P09874|PARP1_HUMAN	sp|P09874|PARP1_HUMAN Poly [ADP-ribose] polymerase 1 OS=Homo sapiens GN=PARP1 PE=1 SV=4	MIFDVESMKK	M8:+15.99491	675	684	1243.6064453125
pepa1b90	a1.a1.a1	sp|P09874|PARP1_HUMAN	sp|P09874|PARP1_HUMAN Poly [ADP-ribose] polymerase 1 OS=Homo sapiens GN=PARP1 PE=1 SV=4	PVQDLIK		668	674	812.4880981445312
pepa1b59	a1.a1.a1	sp|P09874|PARP1_HUMAN	sp|P09874|PARP1_HUMAN Poly [ADP-ribose] polymerase 1 OS=Homo sapiens GN=PARP1 PE=1 SV=4	KAMVEYEIDLQK	M3:+15.99491	684	695	1482.7513427734375
pepa1b76	a1.a1.a1	sp|P09874|PARP1_HUMAN	sp|P09874|PARP1_HUMAN Poly [ADP-ribose] polymerase 1 OS=Homo sapiens GN=PARP1 PE=1 SV=4	MVDPEKPQLGMIDR	M11:+15.99491	143	156	1644.808837890625
pepa1b22	a1.a1.a1	sp|P09874|PARP1_HUMAN	sp|P09874|PARP1_HUMAN Poly [ADP-ribose] polymerase 1 OS=Homo sapiens GN=PARP1 PE=1 SV=4	EDAIEHFMK	M8:+15.99491 E1:-18.01056	608	616	1117.4986572265625
pepa1b93	a1.a1.a1	sp|P09874|PARP1_HUMAN	sp|P09874|PARP1_HUMAN Poly [ADP-ribose] polymerase 1 OS=Homo sapiens GN=PARP1 PE=1 SV=4	QQVPSGESAILDR		270	282	1399.718017578125
pepa1b73	a1.a1.a1	sp|P09874|PARP1_HUMAN	sp|P09874|PARP1_HUMAN Poly [ADP-ribose] polymerase 1 OS=Homo sapiens GN=PARP1 PE=1 SV=4	MIFDVESMK	M1:+15.99491 M8:+15.99491	675	683	1131.5064697265625
pepa1b63	a1.a1.a1	sp|P09874|PARP1_HUMAN	sp|P09874|PARP1_HUMAN Poly [ADP-ribose] polymerase 1 OS=Homo sapiens GN=PARP1 PE=1 SV=4	KGFSLLATEDK		182	192	1208.652587890625
pepa1b57	a1.a1.a1	sp|P09874|PARP1_HUMAN	sp|P09874|PARP1_HUMAN Poly [ADP-ribose] polymerase 1 OS=Homo sapiens GN=PARP1 PE=1 SV=4	LQLLEDDK		572	579	973.5205078125
pepa1b81	a1.a1.a1	sp|P09874|PARP1_HUMAN	sp|P09874|PARP1_HUMAN Poly [ADP-ribose] polymerase 1 OS=Homo sapiens GN=PARP1 PE=1 SV=4	NREELGFRPEYSASQLK		166	182	2024.02001953125
pepa1b34	a1.a1.a1	sp|P09874|PARP1_HUMAN	sp|P09874|PARP1_HUMAN Poly [ADP-ribose] polymerase 1 OS=Homo sapiens GN=PARP1 PE=1 SV=4	GFSLLATEDKEALKK		183	197	1649.9112548828125
pepa1b71	a1.a1.a1	sp|P09874|PARP1_HUMAN	sp|P09874|PARP1_HUMAN Poly [ADP-ribose] polymerase 1 OS=Homo sapiens GN=PARP1 PE=1 SV=4	MAIMVQSPMFDGK	M1:+15.99491 M4:+15.99491 M9:+15.99491	35	47	1502.669189453125
pepa1b58	a1.a1.a1	sp|P09874|PARP1_HUMAN	sp|P09874|PARP1_HUMAN Poly [ADP-ribose] polymerase 1 OS=Homo sapiens GN=PARP1 PE=1 SV=4	KAMVEYEIDLQK		684	695	1466.75634765625
pepa1b75	a1.a1.a1	sp|P09874|PARP1_HUMAN	sp|P09874|PARP1_HUMAN Poly [ADP-ribose] polymerase 1 OS=Homo sapiens GN=PARP1 PE=1 SV=4	MVDPEKPQLGMIDR		143	156	1628.8138427734375
pepa1b40	a1.a1.a1	sp|P09874|PARP1_HUMAN	sp|P09874|PARP1_HUMAN Poly [ADP-ribose] polymerase 1 OS=Homo sapiens GN=PARP1 PE=1 SV=4	GIYFADMVSK	M7:+15.99491	894	903	1146.5504150390625
pepa1c107	a1.a1.a1	sp|P09874|PARP1_HUMAN	sp|P09874|PARP1_HUMAN Poly [ADP-ribose] polymerase 1 OS=Homo sapiens GN=PARP1 PE=1 SV=4	TLGDFAAEYAKSNR		109	122	1542.755126953125
pepa1b25	a1.a1.a1	sp|P09874|PARP1_HUMAN	sp|P09874|PARP1_HUMAN Poly [ADP-ribose] polymerase 1 OS=Homo sapiens GN=PARP1 PE=1 SV=4	EELGFRPEYSASQLK		168	182	1753.8759765625
pepa1b43	a1.a1.a1	sp|P09874|PARP1_HUMAN	sp|P09874|PARP1_HUMAN Poly [ADP-ribose] polymerase 1 OS=Homo sapiens GN=PARP1 PE=1 SV=4	HPDVEVDGFSELR		66	78	1499.712890625
pepa1b95	a1.a1.a1	sp|P09874|PARP1_HUMAN	sp|P09874|PARP1_HUMAN Poly [ADP-ribose] polymerase 1 OS=Homo sapiens GN=PARP1 PE=1 SV=4	RPEYSASQLK		173	182	1178.6168212890625
pepa1c113	a1.a1.a1	sp|P09874|PARP1_HUMAN	sp|P09874|PARP1_HUMAN Poly [ADP-ribose] polymerase 1 OS=Homo sapiens GN=PARP1 PE=1 SV=4	VSQGSSDSQILDLSNR		720	735	1705.8355712890625
pepa1b49	a1.a1.a1	sp|P09874|PARP1_HUMAN	sp|P09874|PARP1_HUMAN Poly [ADP-ribose] polymerase 1 OS=Homo sapiens GN=PARP1 PE=1 SV=4	LEQMPSKEDAIEHFMK		601	616	1932.9197998046875
pepa1c112	a1.a1.a1	sp|P09874|PARP1_HUMAN	sp|P09874|PARP1_HUMAN Poly [ADP-ribose] polymerase 1 OS=Homo sapiens GN=PARP1 PE=1 SV=4	VPHWYHF		48	54	985.4683227539062
pepa1b70	a1.a1.a1	sp|P09874|PARP1_HUMAN	sp|P09874|PARP1_HUMAN Poly [ADP-ribose] polymerase 1 OS=Homo sapiens GN=PARP1 PE=1 SV=4	MAIMVQSPMFDGK	M1:+15.99491 M9:+15.99491	35	47	1486.67431640625
pepa1a5	a1.a1.a1	sp|P09874|PARP1_HUMAN	sp|P09874|PARP1_HUMAN Poly [ADP-ribose] polymerase 1 OS=Homo sapiens GN=PARP1 PE=1 SV=4	AMVEYEIDLQK	M2:+15.99491	685	695	1354.65625
pepa1b14	a1.a1.a1	sp|P09874|PARP1_HUMAN	sp|P09874|PARP1_HUMAN Poly [ADP-ribose] polymerase 1 OS=Homo sapiens GN=PARP1 PE=1 SV=4	AVSQGSSDSQILDLSNR		719	735	1776.8726806640625
pepa1b16	a1.a1.a1	sp|P09874|PARP1_HUMAN	sp|P09874|PARP1_HUMAN Poly [ADP-ribose] polymerase 1 OS=Homo sapiens GN=PARP1 PE=1 SV=4	DGFSELR		72	78	823.3948974609375
pepa1b61	a1.a1.a1	sp|P09874|PARP1_HUMAN	sp|P09874|PARP1_HUMAN Poly [ADP-ribose] polymerase 1 OS=Homo sapiens GN=PARP1 PE=1 SV=4	KFYPLEIDYGQDEEAVKK		637	654	2172.08642578125
pepa1b33	a1.a1.a1	sp|P09874|PARP1_HUMAN	sp|P09874|PARP1_HUMAN Poly [ADP-ribose] polymerase 1 OS=Homo sapiens GN=PARP1 PE=1 SV=4	GFSLLATEDKEALK		183	196	1521.8162841796875
pepa1c110	a1.a1.a1	sp|P09874|PARP1_HUMAN	sp|P09874|PARP1_HUMAN Poly [ADP-ribose] polymerase 1 OS=Homo sapiens GN=PARP1 PE=1 SV=4	VEVDGFSELR		69	78	1150.5743408203125
pepa1b72	a1.a1.a1	sp|P09874|PARP1_HUMAN	sp|P09874|PARP1_HUMAN Poly [ADP-ribose] polymerase 1 OS=Homo sapiens GN=PARP1 PE=1 SV=4	MIFDVESMK	M1:+15.99491	675	683	1115.5115966796875
pepa1b53	a1.a1.a1	sp|P09874|PARP1_HUMAN	sp|P09874|PARP1_HUMAN Poly [ADP-ribose] polymerase 1 OS=Homo sapiens GN=PARP1 PE=1 SV=4	LGDFAAEYAK		110	119	1084.5313720703125
pepa1b52	a1.a1.a1	sp|P09874|PARP1_HUMAN	sp|P09874|PARP1_HUMAN Poly [ADP-ribose] polymerase 1 OS=Homo sapiens GN=PARP1 PE=1 SV=4	IFPPETSASVAATPPPSTASAPAAVNSSASADKPLSNMK		356	394	3767.8798828125
pepa1b44	a1.a1.a1	sp|P09874|PARP1_HUMAN	sp|P09874|PARP1_HUMAN Poly [ADP-ribose] polymerase 1 OS=Homo sapiens GN=PARP1 PE=1 SV=4	LAHILSPWGAEVK		474	486	1420.7950439453125
pepa1b47	a1.a1.a1	sp|P09874|PARP1_HUMAN	sp|P09874|PARP1_HUMAN Poly [ADP-ribose] polymerase 1 OS=Homo sapiens GN=PARP1 PE=1 SV=4	IAPPEAPVTGYMFGK	M12:+15.99491	879	893	1593.798583984375
pepa1b88	a1.a1.a1	sp|P09874|PARP1_HUMAN	sp|P09874|PARP1_HUMAN Poly [ADP-ribose] polymerase 1 OS=Homo sapiens GN=PARP1 PE=1 SV=4	PPEAPVTGYMFGK	M10:+15.99491	881	893	1409.6773681640625
pepa1b69	a1.a1.a1	sp|P09874|PARP1_HUMAN	sp|P09874|PARP1_HUMAN Poly [ADP-ribose] polymerase 1 OS=Homo sapiens GN=PARP1 PE=1 SV=4	MAIMVQSPMFDGK	M9:+15.99491	35	47	1470.679443359375
pepa1a8	a1.a1.a1	sp|P09874|PARP1_HUMAN	sp|P09874|PARP1_HUMAN Poly [ADP-ribose] polymerase 1 OS=Homo sapiens GN=PARP1 PE=1 SV=4	AQNDLIWNIKDELKK		240	254	1827.9967041015625
pepa1b92	a1.a1.a1	sp|P09874|PARP1_HUMAN	sp|P09874|PARP1_HUMAN Poly [ADP-ribose] polymerase 1 OS=Homo sapiens GN=PARP1 PE=1 SV=4	QQVPSGESAILDR	Q1:-17.02655	270	282	1382.6915283203125
pepa1c115	a1.a1.a1	sp|P09874|PARP1_HUMAN	sp|P09874|PARP1_HUMAN Poly [ADP-ribose] polymerase 1 OS=Homo sapiens GN=PARP1 PE=1 SV=4	VVSEDFLQDVSASTK		453	467	1624.806884765625
pepa1a3	a1.a1.a1	sp|P09874|PARP1_HUMAN	sp|P09874|PARP1_HUMAN Poly [ADP-ribose] polymerase 1 OS=Homo sapiens GN=PARP1 PE=1 SV=4	AIMVQSPMFDGK		36	47	1323.64404296875
pepa1b27	a1.a1.a1	sp|P09874|PARP1_HUMAN	sp|P09874|PARP1_HUMAN Poly [ADP-ribose] polymerase 1 OS=Homo sapiens GN=PARP1 PE=1 SV=4	FAGILSQGLR		869	878	1061.610595703125
pepa1b24	a1.a1.a1	sp|P09874|PARP1_HUMAN	sp|P09874|PARP1_HUMAN Poly [ADP-ribose] polymerase 1 OS=Homo sapiens GN=PARP1 PE=1 SV=4	EELGFRPEYSASQLK	E1:-18.01056	168	182	1735.8653564453125
pepa1b60	a1.a1.a1	sp|P09874|PARP1_HUMAN	sp|P09874|PARP1_HUMAN Poly [ADP-ribose] polymerase 1 OS=Homo sapiens GN=PARP1 PE=1 SV=4	KFYPLEIDYGQDEEAVK		637	653	2043.991455078125
pepa1c108	a1.a1.a1	sp|P09874|PARP1_HUMAN	sp|P09874|PARP1_HUMAN Poly [ADP-ribose] polymerase 1 OS=Homo sapiens GN=PARP1 PE=1 SV=4	TLIPHDFGMK	M9:+15.99491	738	747	1174.5928955078125
pepa1b31	a1.a1.a1	sp|P09874|PARP1_HUMAN	sp|P09874|PARP1_HUMAN Poly [ADP-ribose] polymerase 1 OS=Homo sapiens GN=PARP1 PE=1 SV=4	FYTLIPHDFGMK	M11:+15.99491	736	747	1484.7247314453125
pepa1b84	a1.a1.a1	sp|P09874|PARP1_HUMAN	sp|P09874|PARP1_HUMAN Poly [ADP-ribose] polymerase 1 OS=Homo sapiens GN=PARP1 PE=1 SV=4	PHDFGMK	M6:+15.99491	741	747	847.3770751953125
pepa1b21	a1.a1.a1	sp|P09874|PARP1_HUMAN	sp|P09874|PARP1_HUMAN Poly [ADP-ribose] polymerase 1 OS=Homo sapiens GN=PARP1 PE=1 SV=4	DVEVDGFSELR		68	78	1265.6011962890625
pepa1b39	a1.a1.a1	sp|P09874|PARP1_HUMAN	sp|P09874|PARP1_HUMAN Poly [ADP-ribose] polymerase 1 OS=Homo sapiens GN=PARP1 PE=1 SV=4	GIYFADMVSK		894	903	1130.5555419921875
pepa1c116	a1.a1.a1	sp|P09874|PARP1_HUMAN	sp|P09874|PARP1_HUMAN Poly [ADP-ribose] polymerase 1 OS=Homo sapiens GN=PARP1 PE=1 SV=4	YFADMVSK		896	903	960.4500122070312
pepa1a6	a1.a1.a1	sp|P09874|PARP1_HUMAN	sp|P09874|PARP1_HUMAN Poly [ADP-ribose] polymerase 1 OS=Homo sapiens GN=PARP1 PE=1 SV=4	AQNDLIWNIK		240	249	1214.6531982421875
pepa1a7	a1.a1.a1	sp|P09874|PARP1_HUMAN	sp|P09874|PARP1_HUMAN Poly [ADP-ribose] polymerase 1 OS=Homo sapiens GN=PARP1 PE=1 SV=4	AQNDLIWNIKDELK		240	253	1699.90185546875
pepa1b46	a1.a1.a1	sp|P09874|PARP1_HUMAN	sp|P09874|PARP1_HUMAN Poly [ADP-ribose] polymerase 1 OS=Homo sapiens GN=PARP1 PE=1 SV=4	IAPPEAPVTGYMFGK		879	893	1577.8037109375
pepa1b26	a1.a1.a1	sp|P09874|PARP1_HUMAN	sp|P09874|PARP1_HUMAN Poly [ADP-ribose] polymerase 1 OS=Homo sapiens GN=PARP1 PE=1 SV=4	ELLIFNKQQVPSGESAILDR		263	282	2257.218994140625
pepa1b87	a1.a1.a1	sp|P09874|PARP1_HUMAN	sp|P09874|PARP1_HUMAN Poly [ADP-ribose] polymerase 1 OS=Homo sapiens GN=PARP1 PE=1 SV=4	PPEAPVTGYMFGK		881	893	1393.6824951171875
pepa1b97	a1.a1.a1	sp|P09874|PARP1_HUMAN	sp|P09874|PARP1_HUMAN Poly [ADP-ribose] polymerase 1 OS=Homo sapiens GN=PARP1 PE=1 SV=4	SATLGLVDIVK		554	564	1115.66748046875
pepa1b68	a1.a1.a1	sp|P09874|PARP1_HUMAN	sp|P09874|PARP1_HUMAN Poly [ADP-ribose] polymerase 1 OS=Homo sapiens GN=PARP1 PE=1 SV=4	MAIMVQSPMFDGK		35	47	1454.6844482421875
pepa1b30	a1.a1.a1	sp|P09874|PARP1_HUMAN	sp|P09874|PARP1_HUMAN Poly [ADP-ribose] polymerase 1 OS=Homo sapiens GN=PARP1 PE=1 SV=4	FYTLIPHDFGMK		736	747	1468.7298583984375
pepa1b83	a1.a1.a1	sp|P09874|PARP1_HUMAN	sp|P09874|PARP1_HUMAN Poly [ADP-ribose] polymerase 1 OS=Homo sapiens GN=PARP1 PE=1 SV=4	NTHATTHNAYDLEVIDIFK		820	838	2202.0830078125
pepa1c106	a1.a1.a1	sp|P09874|PARP1_HUMAN	sp|P09874|PARP1_HUMAN Poly [ADP-ribose] polymerase 1 OS=Homo sapiens GN=PARP1 PE=1 SV=4	THATTHNAYDLEVIDIFK		821	838	2088.0400390625
pepa1b29	a1.a1.a1	sp|P09874|PARP1_HUMAN	sp|P09874|PARP1_HUMAN Poly [ADP-ribose] polymerase 1 OS=Homo sapiens GN=PARP1 PE=1 SV=4	FYPLEIDYGQDEEAVK		638	653	1915.8963623046875
pepa1c100	a1.a1.a1	sp|P09874|PARP1_HUMAN	sp|P09874|PARP1_HUMAN Poly [ADP-ribose] polymerase 1 OS=Homo sapiens GN=PARP1 PE=1 SV=4	SLQELFLAH		468	476	1057.568115234375
pepa1c109	a1.a1.a1	sp|P09874|PARP1_HUMAN	sp|P09874|PARP1_HUMAN Poly [ADP-ribose] polymerase 1 OS=Homo sapiens GN=PARP1 PE=1 SV=4	TTNFAGILSQGLR		866	878	1377.7489013671875
pepa1b37	a1.a1.a1	sp|P09874|PARP1_HUMAN	sp|P09874|PARP1_HUMAN Poly [ADP-ribose] polymerase 1 OS=Homo sapiens GN=PARP1 PE=1 SV=4	GGKVFSATLGLVDIVK		549	564	1603.9422607421875
pepa1b79	a1.a1.a1	sp|P09874|PARP1_HUMAN	sp|P09874|PARP1_HUMAN Poly [ADP-ribose] polymerase 1 OS=Homo sapiens GN=PARP1 PE=1 SV=4	NFAGILSQGLR		868	878	1175.653564453125
pepa1b67	a1.a1.a1	sp|P09874|PARP1_HUMAN	sp|P09874|PARP1_HUMAN Poly [ADP-ribose] polymerase 1 OS=Homo sapiens GN=PARP1 PE=1 SV=4	MAIMVQSPMFD	M9:+15.99491	35	45	1285.5628662109375
pepa1b11	a1.a1.a1	sp|P09874|PARP1_HUMAN	sp|P09874|PARP1_HUMAN Poly [ADP-ribose] polymerase 1 OS=Homo sapiens GN=PARP1 PE=1 SV=4	ATTHNAYDLEVIDIFK		823	838	1849.9334716796875
pepa1c111	a1.a1.a1	sp|P09874|PARP1_HUMAN	sp|P09874|PARP1_HUMAN Poly [ADP-ribose] polymerase 1 OS=Homo sapiens GN=PARP1 PE=1 SV=4	VFSATLGLVDIVK		552	564	1361.8043212890625
pepa1b45	a1.a1.a1	sp|P09874|PARP1_HUMAN	sp|P09874|PARP1_HUMAN Poly [ADP-ribose] polymerase 1 OS=Homo sapiens GN=PARP1 PE=1 SV=4	IAPPEAPVTGYMF		879	891	1392.687255859375
pepa1b78	a1.a1.a1	sp|P09874|PARP1_HUMAN	sp|P09874|PARP1_HUMAN Poly [ADP-ribose] polymerase 1 OS=Homo sapiens GN=PARP1 PE=1 SV=4	NAYDLEVIDIFK		827	838	1439.7420654296875
pepa1b15	a1.a1.a1	sp|P09874|PARP1_HUMAN	sp|P09874|PARP1_HUMAN Poly [ADP-ribose] polymerase 1 OS=Homo sapiens GN=PARP1 PE=1 SV=4	AYDLEVIDIFK		828	838	1325.69921875
pepa1b17	a1.a1.a1	sp|P09874|PARP1_HUMAN	sp|P09874|PARP1_HUMAN Poly [ADP-ribose] polymerase 1 OS=Homo sapiens GN=PARP1 PE=1 SV=4	DLEVIDIFK		830	838	1091.5987548828125
pepa1b99	a1.a1.a1	sp|P09874|PARP1_HUMAN	sp|P09874|PARP1_HUMAN Poly [ADP-ribose] polymerase 1 OS=Homo sapiens GN=PARP1 PE=1 SV=4	SILSEVQQAVSQGSSDSQILDLSNR		711	735	2661.3330078125
pepa1c101	a1.a1.a1	sp|P09874|PARP1_HUMAN	sp|P09874|PARP1_HUMAN Poly [ADP-ribose] polymerase 1 OS=Homo sapiens GN=PARP1 PE=1 SV=4	SLQELFLAHILSPWGAEVK		468	486	2138.164794921875
pepa1b91	a1.a1.a1	sp|P09874|PARP1_HUMAN	sp|P09874|PARP1_HUMAN Poly [ADP-ribose] polymerase 1 OS=Homo sapiens GN=PARP1 PE=1 SV=4	QIQAAYSILSEVQQAVSQGSSDSQILDLSNR	Q1:-17.02655	705	735	3318.645263671875
pepa2b30	a2.a1.a1	sp|P11586|C1TC_HUMAN	sp|P11586|C1TC_HUMAN C-1-tetrahydrofolate synthase, cytoplasmic OS=Homo sapiens GN=MTHFD1 PE=1 SV=3	TAHLDEEVNK		199	208	1155.564453125
pepa2b32	a2.a1.a1	sp|P11586|C1TC_HUMAN	sp|P11586|C1TC_HUMAN C-1-tetrahydrofolate synthase, cytoplasmic OS=Homo sapiens GN=MTHFD1 PE=1 SV=3	THLSLSHNPEQK		867	878	1390.707763671875
pepa2b15	a2.a1.a1	sp|P11586|C1TC_HUMAN	sp|P11586|C1TC_HUMAN C-1-tetrahydrofolate synthase, cytoplasmic OS=Homo sapiens GN=MTHFD1 PE=1 SV=3	IAHGNSSIIADR		642	653	1253.66015625
pepa2b22	a2.a1.a1	sp|P11586|C1TC_HUMAN	sp|P11586|C1TC_HUMAN C-1-tetrahydrofolate synthase, cytoplasmic OS=Homo sapiens GN=MTHFD1 PE=1 SV=3	KVVGDVAYDEAK		251	262	1293.6689453125
pepa2b18	a2.a1.a1	sp|P11586|C1TC_HUMAN	sp|P11586|C1TC_HUMAN C-1-tetrahydrofolate synthase, cytoplasmic OS=Homo sapiens GN=MTHFD1 PE=1 SV=3	IFHELTQTDK		464	473	1231.6322021484375
pepa2a2	a2.a1.a1	sp|P11586|C1TC_HUMAN	sp|P11586|C1TC_HUMAN C-1-tetrahydrofolate synthase, cytoplasmic OS=Homo sapiens GN=MTHFD1 PE=1 SV=3	APAEILNGK		2	10	912.5153198242188
pepa2b36	a2.a1.a1	sp|P11586|C1TC_HUMAN	sp|P11586|C1TC_HUMAN C-1-tetrahydrofolate synthase, cytoplasmic OS=Homo sapiens GN=MTHFD1 PE=1 SV=3	VVGDVAYDEAK		252	262	1165.573974609375
pepa2a9	a2.a1.a1	sp|P11586|C1TC_HUMAN	sp|P11586|C1TC_HUMAN C-1-tetrahydrofolate synthase, cytoplasmic OS=Homo sapiens GN=MTHFD1 PE=1 SV=3	EQVPGFTPR		29	37	1030.531982421875
pepa2b29	a2.a1.a1	sp|P11586|C1TC_HUMAN	sp|P11586|C1TC_HUMAN C-1-tetrahydrofolate synthase, cytoplasmic OS=Homo sapiens GN=MTHFD1 PE=1 SV=3	QPSQGPTFGIK		411	421	1159.6109619140625
pepa2b31	a2.a1.a1	sp|P11586|C1TC_HUMAN	sp|P11586|C1TC_HUMAN C-1-tetrahydrofolate synthase, cytoplasmic OS=Homo sapiens GN=MTHFD1 PE=1 SV=3	TDPTTLTDEEINR		505	517	1504.7130126953125
pepa2b33	a2.a1.a1	sp|P11586|C1TC_HUMAN	sp|P11586|C1TC_HUMAN C-1-tetrahydrofolate synthase, cytoplasmic OS=Homo sapiens GN=MTHFD1 PE=1 SV=3	TPVPSDIDISR		314	324	1199.6270751953125
pepa2b26	a2.a1.a1	sp|P11586|C1TC_HUMAN	sp|P11586|C1TC_HUMAN C-1-tetrahydrofolate synthase, cytoplasmic OS=Homo sapiens GN=MTHFD1 PE=1 SV=3	MHGGGPTVTAGLPLPK	M1:+15.99491	706	721	1548.8206787109375
pepa2a7	a2.a1.a1	sp|P11586|C1TC_HUMAN	sp|P11586|C1TC_HUMAN C-1-tetrahydrofolate synthase, cytoplasmic OS=Homo sapiens GN=MTHFD1 PE=1 SV=3	DVDGLTSINAGR		123	134	1217.612548828125
pepa2b10	a2.a1.a1	sp|P11586|C1TC_HUMAN	sp|P11586|C1TC_HUMAN C-1-tetrahydrofolate synthase, cytoplasmic OS=Homo sapiens GN=MTHFD1 PE=1 SV=3	GALALAQAVQR		794	804	1097.6429443359375
pepa2b25	a2.a1.a1	sp|P11586|C1TC_HUMAN	sp|P11586|C1TC_HUMAN C-1-tetrahydrofolate synthase, cytoplasmic OS=Homo sapiens GN=MTHFD1 PE=1 SV=3	MHGGGPTVTAGLPLPK		706	721	1532.8258056640625
pepa2a6	a2.a1.a1	sp|P11586|C1TC_HUMAN	sp|P11586|C1TC_HUMAN C-1-tetrahydrofolate synthase, cytoplasmic OS=Homo sapiens GN=MTHFD1 PE=1 SV=3	DDSNLYINVK		47	56	1180.5849609375
pepa2b16	a2.a1.a1	sp|P11586|C1TC_HUMAN	sp|P11586|C1TC_HUMAN C-1-tetrahydrofolate synthase, cytoplasmic OS=Homo sapiens GN=MTHFD1 PE=1 SV=3	LAILQVGNR		38	46	983.60009765625
pepa2b35	a2.a1.a1	sp|P11586|C1TC_HUMAN	sp|P11586|C1TC_HUMAN C-1-tetrahydrofolate synthase, cytoplasmic OS=Homo sapiens GN=MTHFD1 PE=1 SV=3	VLLSALER		355	362	900.5516967773438
pepa2b12	a2.a1.a1	sp|P11586|C1TC_HUMAN	sp|P11586|C1TC_HUMAN C-1-tetrahydrofolate synthase, cytoplasmic OS=Homo sapiens GN=MTHFD1 PE=1 SV=3	GDILVVATGQPEMVK	M13:+15.99491	209	223	1572.83056640625
pepa2a4	a2.a1.a1	sp|P11586|C1TC_HUMAN	sp|P11586|C1TC_HUMAN C-1-tetrahydrofolate synthase, cytoplasmic OS=Homo sapiens GN=MTHFD1 PE=1 SV=3	AYIQENLELVEK		722	733	1448.7635498046875
pepa2b28	a2.a1.a1	sp|P11586|C1TC_HUMAN	sp|P11586|C1TC_HUMAN C-1-tetrahydrofolate synthase, cytoplasmic OS=Homo sapiens GN=MTHFD1 PE=1 SV=3	QPSQGPTFGIK	Q1:-17.02655	411	421	1142.58447265625
pepa2b34	a2.a1.a1	sp|P11586|C1TC_HUMAN	sp|P11586|C1TC_HUMAN C-1-tetrahydrofolate synthase, cytoplasmic OS=Homo sapiens GN=MTHFD1 PE=1 SV=3	TVAMLMQSTVESAK		279	292	1495.7498779296875
pepa2b21	a2.a1.a1	sp|P11586|C1TC_HUMAN	sp|P11586|C1TC_HUMAN C-1-tetrahydrofolate synthase, cytoplasmic OS=Homo sapiens GN=MTHFD1 PE=1 SV=3	IYGADDIELLPEAQHK		833	848	1811.91796875
pepa2b11	a2.a1.a1	sp|P11586|C1TC_HUMAN	sp|P11586|C1TC_HUMAN C-1-tetrahydrofolate synthase, cytoplasmic OS=Homo sapiens GN=MTHFD1 PE=1 SV=3	GDILVVATGQPEMVK		209	223	1556.835693359375
pepa2b39	a2.a1.a1	sp|P11586|C1TC_HUMAN	sp|P11586|C1TC_HUMAN C-1-tetrahydrofolate synthase, cytoplasmic OS=Homo sapiens GN=MTHFD1 PE=1 SV=3	YVVVTGITPTPLGEGK		371	386	1630.905517578125
pepa2b38	a2.a1.a1	sp|P11586|C1TC_HUMAN	sp|P11586|C1TC_HUMAN C-1-tetrahydrofolate synthase, cytoplasmic OS=Homo sapiens GN=MTHFD1 PE=1 SV=3	WMIQYNNLNLK	M2:+15.99491	303	313	1452.7308349609375
pepa2b37	a2.a1.a1	sp|P11586|C1TC_HUMAN	sp|P11586|C1TC_HUMAN C-1-tetrahydrofolate synthase, cytoplasmic OS=Homo sapiens GN=MTHFD1 PE=1 SV=3	WMIQYNNLNLK		303	313	1436.73583984375
pepa2b17	a2.a1.a1	sp|P11586|C1TC_HUMAN	sp|P11586|C1TC_HUMAN C-1-tetrahydrofolate synthase, cytoplasmic OS=Homo sapiens GN=MTHFD1 PE=1 SV=3	LDIDPETITWQR		521	532	1486.754150390625
pepa2b27	a2.a1.a1	sp|P11586|C1TC_HUMAN	sp|P11586|C1TC_HUMAN C-1-tetrahydrofolate synthase, cytoplasmic OS=Homo sapiens GN=MTHFD1 PE=1 SV=3	PTGFILPIR		881	889	1013.6146850585938
pepa2a1	a2.a1.a1	sp|P11586|C1TC_HUMAN	sp|P11586|C1TC_HUMAN C-1-tetrahydrofolate synthase, cytoplasmic OS=Homo sapiens GN=MTHFD1 PE=1 SV=3	AAQAPSSFQLLYDLK		805	819	1651.869384765625
pepa2b14	a2.a1.a1	sp|P11586|C1TC_HUMAN	sp|P11586|C1TC_HUMAN C-1-tetrahydrofolate synthase, cytoplasmic OS=Homo sapiens GN=MTHFD1 PE=1 SV=3	GEPVSAEDLGVSGALTVLMK	M19:+15.99491	597	616	1989.02099609375
pepa2a8	a2.a1.a1	sp|P11586|C1TC_HUMAN	sp|P11586|C1TC_HUMAN C-1-tetrahydrofolate synthase, cytoplasmic OS=Homo sapiens GN=MTHFD1 PE=1 SV=3	EIGLLSEEVELYGETK		337	352	1808.916748046875
pepa2b20	a2.a1.a1	sp|P11586|C1TC_HUMAN	sp|P11586|C1TC_HUMAN C-1-tetrahydrofolate synthase, cytoplasmic OS=Homo sapiens GN=MTHFD1 PE=1 SV=3	LVGPEGFVVTEAGFGADIGMEK	M20:+15.99491	658	679	2239.095458984375
pepa2b19	a2.a1.a1	sp|P11586|C1TC_HUMAN	sp|P11586|C1TC_HUMAN C-1-tetrahydrofolate synthase, cytoplasmic OS=Homo sapiens GN=MTHFD1 PE=1 SV=3	LVGPEGFVVTEAGFGADIGMEK		658	679	2223.1005859375
pepa2b24	a2.a1.a1	sp|P11586|C1TC_HUMAN	sp|P11586|C1TC_HUMAN C-1-tetrahydrofolate synthase, cytoplasmic OS=Homo sapiens GN=MTHFD1 PE=1 SV=3	MFGIPVVVAVNAFK	M1:+15.99491	747	760	1507.8345947265625
pepa2b13	a2.a1.a1	sp|P11586|C1TC_HUMAN	sp|P11586|C1TC_HUMAN C-1-tetrahydrofolate synthase, cytoplasmic OS=Homo sapiens GN=MTHFD1 PE=1 SV=3	GEPVSAEDLGVSGALTVLMK		597	616	1973.0263671875
pepa2a5	a2.a1.a1	sp|P11586|C1TC_HUMAN	sp|P11586|C1TC_HUMAN C-1-tetrahydrofolate synthase, cytoplasmic OS=Homo sapiens GN=MTHFD1 PE=1 SV=3	DAIKPNLMQTLEGTPVFVHAGPFAN		617	641	2667.3603515625
pepa2b23	a2.a1.a1	sp|P11586|C1TC_HUMAN	sp|P11586|C1TC_HUMAN C-1-tetrahydrofolate synthase, cytoplasmic OS=Homo sapiens GN=MTHFD1 PE=1 SV=3	MFGIPVVVAVNAFK		747	760	1491.839599609375
pepa2a3	a2.a1.a1	sp|P11586|C1TC_HUMAN	sp|P11586|C1TC_HUMAN C-1-tetrahydrofolate synthase, cytoplasmic OS=Homo sapiens GN=MTHFD1 PE=1 SV=3	ASFITPVPGGVGPMTVAMLMQSTVESAK		265	292	2806.419189453125
pepa3b16	a3.a1.a1	sp|Q14527|HLTF_HUMAN	sp|Q14527|HLTF_HUMAN Helicase-like transcription factor OS=Homo sapiens GN=HLTF PE=1 SV=2	KPNADEMK		989	996	932.4509887695312
pepa3b17	a3.a1.a1	sp|Q14527|HLTF_HUMAN	sp|Q14527|HLTF_HUMAN Helicase-like transcription factor OS=Homo sapiens GN=HLTF PE=1 SV=2	KTDVEERPR		468	476	1129.596435546875
pepa3b20	a3.a1.a1	sp|Q14527|HLTF_HUMAN	sp|Q14527|HLTF_HUMAN Helicase-like transcription factor OS=Homo sapiens GN=HLTF PE=1 SV=2	MSELSSSRPK	M1:+15.99491	377	386	1137.5572509765625
pepa3b19	a3.a1.a1	sp|Q14527|HLTF_HUMAN	sp|Q14527|HLTF_HUMAN Helicase-like transcription factor OS=Homo sapiens GN=HLTF PE=1 SV=2	MSELSSSRPK		377	386	1121.5623779296875
pepa3a7	a3.a1.a1	sp|Q14527|HLTF_HUMAN	sp|Q14527|HLTF_HUMAN Helicase-like transcription factor OS=Homo sapiens GN=HLTF PE=1 SV=2	DPNNPYDK		88	95	962.4218139648438
pepa3b10	a3.a1.a1	sp|Q14527|HLTF_HUMAN	sp|Q14527|HLTF_HUMAN Helicase-like transcription factor OS=Homo sapiens GN=HLTF PE=1 SV=2	EYNVNDDSMK	M9:+15.99491	331	340	1230.4947509765625
pepa3b34	a3.a1.a1	sp|Q14527|HLTF_HUMAN	sp|Q14527|HLTF_HUMAN Helicase-like transcription factor OS=Homo sapiens GN=HLTF PE=1 SV=2	VNNVNGNQVGHLK		100	112	1392.7347412109375
pepa3b22	a3.a1.a1	sp|Q14527|HLTF_HUMAN	sp|Q14527|HLTF_HUMAN Helicase-like transcription factor OS=Homo sapiens GN=HLTF PE=1 SV=2	PVTMGDEGGLR	M4:+15.99491	621	631	1147.5416259765625
pepa3b11	a3.a1.a1	sp|Q14527|HLTF_HUMAN	sp|Q14527|HLTF_HUMAN Helicase-like transcription factor OS=Homo sapiens GN=HLTF PE=1 SV=2	GDSPLHSIR		542	550	981.5115966796875
pepa3a9	a3.a1.a1	sp|Q14527|HLTF_HUMAN	sp|Q14527|HLTF_HUMAN Helicase-like transcription factor OS=Homo sapiens GN=HLTF PE=1 SV=2	EYNVNDDSMK		331	340	1214.499755859375
pepa3b26	a3.a1.a1	sp|Q14527|HLTF_HUMAN	sp|Q14527|HLTF_HUMAN Helicase-like transcription factor OS=Homo sapiens GN=HLTF PE=1 SV=2	SDMEWTSSSK		825	834	1157.4783935546875
pepa3a6	a3.a1.a1	sp|Q14527|HLTF_HUMAN	sp|Q14527|HLTF_HUMAN Helicase-like transcription factor OS=Homo sapiens GN=HLTF PE=1 SV=2	AVSSNGPSGNDTPEELR		725	741	1729.7991943359375
pepa3b33	a3.a1.a1	sp|Q14527|HLTF_HUMAN	sp|Q14527|HLTF_HUMAN Helicase-like transcription factor OS=Homo sapiens GN=HLTF PE=1 SV=2	VILDEGHAIR		554	563	1122.626953125
pepa3b13	a3.a1.a1	sp|Q14527|HLTF_HUMAN	sp|Q14527|HLTF_HUMAN Helicase-like transcription factor OS=Homo sapiens GN=HLTF PE=1 SV=2	LDEGHAIR		556	563	910.4744873046875
pepa3b14	a3.a1.a1	sp|Q14527|HLTF_HUMAN	sp|Q14527|HLTF_HUMAN Helicase-like transcription factor OS=Homo sapiens GN=HLTF PE=1 SV=2	IREPALLSK		515	523	1026.6309814453125
pepa3b30	a3.a1.a1	sp|Q14527|HLTF_HUMAN	sp|Q14527|HLTF_HUMAN Helicase-like transcription factor OS=Homo sapiens GN=HLTF PE=1 SV=2	TIQRPVTMGDEGGLR		617	631	1629.838134765625
pepa3b12	a3.a1.a1	sp|Q14527|HLTF_HUMAN	sp|Q14527|HLTF_HUMAN Helicase-like transcription factor OS=Homo sapiens GN=HLTF PE=1 SV=2	GKPVLELPER		652	661	1137.6630859375
pepa3b18	a3.a1.a1	sp|Q14527|HLTF_HUMAN	sp|Q14527|HLTF_HUMAN Helicase-like transcription factor OS=Homo sapiens GN=HLTF PE=1 SV=2	KVFIQHITLSDEER		662	675	1714.9127197265625
pepa3a1	a3.a1.a1	sp|Q14527|HLTF_HUMAN	sp|Q14527|HLTF_HUMAN Helicase-like transcription factor OS=Homo sapiens GN=HLTF PE=1 SV=2	AGGVGLNLSAASR		914	926	1172.6385498046875
pepa3a5	a3.a1.a1	sp|Q14527|HLTF_HUMAN	sp|Q14527|HLTF_HUMAN Helicase-like transcription factor OS=Homo sapiens GN=HLTF PE=1 SV=2	AVLDLESER		572	580	1031.5372314453125
pepa3a4	a3.a1.a1	sp|Q14527|HLTF_HUMAN	sp|Q14527|HLTF_HUMAN Helicase-like transcription factor OS=Homo sapiens GN=HLTF PE=1 SV=2	ASGFVFTR		873	880	884.462890625
pepa3b36	a3.a1.a1	sp|Q14527|HLTF_HUMAN	sp|Q14527|HLTF_HUMAN Helicase-like transcription factor OS=Homo sapiens GN=HLTF PE=1 SV=2	YYTGVVNNNEMVALQR	M11:+15.99491	72	87	1886.9068603515625
pepa3b32	a3.a1.a1	sp|Q14527|HLTF_HUMAN	sp|Q14527|HLTF_HUMAN Helicase-like transcription factor OS=Homo sapiens GN=HLTF PE=1 SV=2	VFIQHITLSDEER		663	675	1586.8177490234375
pepa3b28	a3.a1.a1	sp|Q14527|HLTF_HUMAN	sp|Q14527|HLTF_HUMAN Helicase-like transcription factor OS=Homo sapiens GN=HLTF PE=1 SV=2	THEMEPAEAIETPLLPHQK		227	245	2171.08056640625
pepa3a3	a3.a1.a1	sp|Q14527|HLTF_HUMAN	sp|Q14527|HLTF_HUMAN Helicase-like transcription factor OS=Homo sapiens GN=HLTF PE=1 SV=2	AGPSYSMPVHAAVQMTTEQLK	M7:+15.99491	191	211	2262.089599609375
pepa3b35	a3.a1.a1	sp|Q14527|HLTF_HUMAN	sp|Q14527|HLTF_HUMAN Helicase-like transcription factor OS=Homo sapiens GN=HLTF PE=1 SV=2	YYTGVVNNNEMVALQR		72	87	1870.9119873046875
pepa3b27	a3.a1.a1	sp|Q14527|HLTF_HUMAN	sp|Q14527|HLTF_HUMAN Helicase-like transcription factor OS=Homo sapiens GN=HLTF PE=1 SV=2	TAVQYIESSDSEEIETSELPQK		390	411	2483.16796875
pepa3a2	a3.a1.a1	sp|Q14527|HLTF_HUMAN	sp|Q14527|HLTF_HUMAN Helicase-like transcription factor OS=Homo sapiens GN=HLTF PE=1 SV=2	AGPSYSMPVHAAVQMTTEQLK		191	211	2246.0947265625
pepa3b21	a3.a1.a1	sp|Q14527|HLTF_HUMAN	sp|Q14527|HLTF_HUMAN Helicase-like transcription factor OS=Homo sapiens GN=HLTF PE=1 SV=2	NDLYYNTITNFSEK		268	281	1721.8021240234375
pepa3b23	a3.a1.a1	sp|Q14527|HLTF_HUMAN	sp|Q14527|HLTF_HUMAN Helicase-like transcription factor OS=Homo sapiens GN=HLTF PE=1 SV=2	QALAWMVSR	M6:+15.99491 Q1:-17.02655	246	254	1060.5247802734375
pepa3b15	a3.a1.a1	sp|Q14527|HLTF_HUMAN	sp|Q14527|HLTF_HUMAN Helicase-like transcription factor OS=Homo sapiens GN=HLTF PE=1 SV=2	LSYPTFFPR		28	36	1127.5887451171875
pepa3b29	a3.a1.a1	sp|Q14527|HLTF_HUMAN	sp|Q14527|HLTF_HUMAN Helicase-like transcription factor OS=Homo sapiens GN=HLTF PE=1 SV=2	TLGFNLESGWGSGR		177	190	1480.71826171875
pepa3a8	a3.a1.a1	sp|Q14527|HLTF_HUMAN	sp|Q14527|HLTF_HUMAN Helicase-like transcription factor OS=Homo sapiens GN=HLTF PE=1 SV=2	ELAGALAYIMDNK		114	126	1408.7144775390625
pepa3b25	a3.a1.a1	sp|Q14527|HLTF_HUMAN	sp|Q14527|HLTF_HUMAN Helicase-like transcription factor OS=Homo sapiens GN=HLTF PE=1 SV=2	QDIVLTTYNILTHDYGTK		524	541	2095.071044921875
pepa3b31	a3.a1.a1	sp|Q14527|HLTF_HUMAN	sp|Q14527|HLTF_HUMAN Helicase-like transcription factor OS=Homo sapiens GN=HLTF PE=1 SV=2	TLTAIAVILTNFHDGRPLPIER		301	322	2447.377197265625
pepa3b24	a3.a1.a1	sp|Q14527|HLTF_HUMAN	sp|Q14527|HLTF_HUMAN Helicase-like transcription factor OS=Homo sapiens GN=HLTF PE=1 SV=2	QDIVLTTYNILTHDYGTK	Q1:-17.02655	524	541	2078.04443359375
pepa4b21	a4.a1.a1	sp|P08651-2|NFIC_HUMAN	sp|P08651-2|NFIC_HUMAN Isoform 1 of Nuclear factor 1 C-type OS=Homo sapiens GN=NFIC	RTLPSTSSSGSK		260	271	1207.6280517578125
pepa4b20	a4.a1.a1	sp|P08651-2|NFIC_HUMAN	sp|P08651-2|NFIC_HUMAN Isoform 1 of Nuclear factor 1 C-type OS=Homo sapiens GN=NFIC	PVIAVHSGIAR		346	356	1119.6636962890625
pepa4b24	a4.a1.a1	sp|P08651-2|NFIC_HUMAN	sp|P08651-2|NFIC_HUMAN Isoform 1 of Nuclear factor 1 C-type OS=Homo sapiens GN=NFIC	SPFNSPSPQDSPR		324	336	1415.6553955078125
pepa4b17	a4.a1.a1	sp|P08651-2|NFIC_HUMAN	sp|P08651-2|NFIC_HUMAN Isoform 1 of Nuclear factor 1 C-type OS=Homo sapiens GN=NFIC	PLESTDGER		133	141	1003.469482421875
pepa4b22	a4.a1.a1	sp|P08651-2|NFIC_HUMAN	sp|P08651-2|NFIC_HUMAN Isoform 1 of Nuclear factor 1 C-type OS=Homo sapiens GN=NFIC	SFVGLGPR		478	485	832.468017578125
pepa4b16	a4.a1.a1	sp|P08651-2|NFIC_HUMAN	sp|P08651-2|NFIC_HUMAN Isoform 1 of Nuclear factor 1 C-type OS=Homo sapiens GN=NFIC	NWTEDMEGGISSPVK	M6:+15.99491	303	317	1665.742919921875
pepa4b11	a4.a1.a1	sp|P08651-2|NFIC_HUMAN	sp|P08651-2|NFIC_HUMAN Isoform 1 of Nuclear factor 1 C-type OS=Homo sapiens GN=NFIC	LAYDLNPASTGLR		247	259	1390.73291015625
pepa4b15	a4.a1.a1	sp|P08651-2|NFIC_HUMAN	sp|P08651-2|NFIC_HUMAN Isoform 1 of Nuclear factor 1 C-type OS=Homo sapiens GN=NFIC	NWTEDMEGGISSPVK		303	317	1649.748046875
pepa4a8	a4.a1.a1	sp|P08651-2|NFIC_HUMAN	sp|P08651-2|NFIC_HUMAN Isoform 1 of Nuclear factor 1 C-type OS=Homo sapiens GN=NFIC	EDFVLSITGK		81	90	1108.5888671875
pepa4b29	a4.a1.a1	sp|P08651-2|NFIC_HUMAN	sp|P08651-2|NFIC_HUMAN Isoform 1 of Nuclear factor 1 C-type OS=Homo sapiens GN=NFIC	TPVVTGTGPNFSLGELQGH		228	246	1910.9610595703125
pepa4a1	a4.a1.a1	sp|P08651-2|NFIC_HUMAN	sp|P08651-2|NFIC_HUMAN Isoform 1 of Nuclear factor 1 C-type OS=Homo sapiens GN=NFIC	AFAYTWFNLQAR		17	28	1487.743408203125
pepa4b12	a4.a1.a1	sp|P08651-2|NFIC_HUMAN	sp|P08651-2|NFIC_HUMAN Isoform 1 of Nuclear factor 1 C-type OS=Homo sapiens GN=NFIC	LDLVMVILFK	M5:+15.99491	121	130	1206.717041015625
pepa4b21	a4.a1.a2	sp|P08651|NFIC_HUMAN	sp|P08651|NFIC_HUMAN Nuclear factor 1 C-type OS=Homo sapiens GN=NFIC PE=1 SV=2	RTLPSTSSSGSK		269	280	1207.6280517578125
pepa4b20	a4.a1.a2	sp|P08651|NFIC_HUMAN	sp|P08651|NFIC_HUMAN Nuclear factor 1 C-type OS=Homo sapiens GN=NFIC PE=1 SV=2	PVIAVHSGIAR		355	365	1119.6636962890625
pepa4b24	a4.a1.a2	sp|P08651|NFIC_HUMAN	sp|P08651|NFIC_HUMAN Nuclear factor 1 C-type OS=Homo sapiens GN=NFIC PE=1 SV=2	SPFNSPSPQDSPR		333	345	1415.6553955078125
pepa4b17	a4.a1.a2	sp|P08651|NFIC_HUMAN	sp|P08651|NFIC_HUMAN Nuclear factor 1 C-type OS=Homo sapiens GN=NFIC PE=1 SV=2	PLESTDGER		142	150	1003.469482421875
pepa4b22	a4.a1.a2	sp|P08651|NFIC_HUMAN	sp|P08651|NFIC_HUMAN Nuclear factor 1 C-type OS=Homo sapiens GN=NFIC PE=1 SV=2	SFVGLGPR		487	494	832.468017578125
pepa4b16	a4.a1.a2	sp|P08651|NFIC_HUMAN	sp|P08651|NFIC_HUMAN Nuclear factor 1 C-type OS=Homo sapiens GN=NFIC PE=1 SV=2	NWTEDMEGGISSPVK	M6:+15.99491	312	326	1665.742919921875
pepa4b11	a4.a1.a2	sp|P08651|NFIC_HUMAN	sp|P08651|NFIC_HUMAN Nuclear factor 1 C-type OS=Homo sapiens GN=NFIC PE=1 SV=2	LAYDLNPASTGLR		256	268	1390.73291015625
pepa4b15	a4.a1.a2	sp|P08651|NFIC_HUMAN	sp|P08651|NFIC_HUMAN Nuclear factor 1 C-type OS=Homo sapiens GN=NFIC PE=1 SV=2	NWTEDMEGGISSPVK		312	326	1649.748046875
pepa4a8	a4.a1.a2	sp|P08651|NFIC_HUMAN	sp|P08651|NFIC_HUMAN Nuclear factor 1 C-type OS=Homo sapiens GN=NFIC PE=1 SV=2	EDFVLSITGK		90	99	1108.5888671875
pepa4b29	a4.a1.a2	sp|P08651|NFIC_HUMAN	sp|P08651|NFIC_HUMAN Nuclear factor 1 C-type OS=Homo sapiens GN=NFIC PE=1 SV=2	TPVVTGTGPNFSLGELQGH		237	255	1910.9610595703125
pepa4a1	a4.a1.a2	sp|P08651|NFIC_HUMAN	sp|P08651|NFIC_HUMAN Nuclear factor 1 C-type OS=Homo sapiens GN=NFIC PE=1 SV=2	AFAYTWFNLQAR		26	37	1487.743408203125
pepa4b12	a4.a1.a2	sp|P08651|NFIC_HUMAN	sp|P08651|NFIC_HUMAN Nuclear factor 1 C-type OS=Homo sapiens GN=NFIC PE=1 SV=2	LDLVMVILFK	M5:+15.99491	130	139	1206.717041015625
pepa4b19	a4.a2.a1	sp|Q12857-2|NFIA_HUMAN	sp|Q12857-2|NFIA_HUMAN Isoform 2 of Nuclear factor 1 A-type OS=Homo sapiens GN=NFIA	PSTSSTSSTK		267	276	982.4691772460938
pepa4a3	a4.a2.a1	sp|Q12857-2|NFIA_HUMAN	sp|Q12857-2|NFIA_HUMAN Isoform 2 of Nuclear factor 1 A-type OS=Homo sapiens GN=NFIA	AVKDELLSEKPEVK		55	68	1584.8846435546875
pepa4b17	a4.a2.a1	sp|Q12857-2|NFIA_HUMAN	sp|Q12857-2|NFIA_HUMAN Isoform 2 of Nuclear factor 1 A-type OS=Homo sapiens GN=NFIA	PLESTDGER		141	149	1003.469482421875
pepa4b27	a4.a2.a1	sp|Q12857-2|NFIA_HUMAN	sp|Q12857-2|NFIA_HUMAN Isoform 2 of Nuclear factor 1 A-type OS=Homo sapiens GN=NFIA	SVEDEMDSPGEEPFYTGQGR	M6:+15.99491	280	299	2245.91943359375
pepa4b25	a4.a2.a1	sp|Q12857-2|NFIA_HUMAN	sp|Q12857-2|NFIA_HUMAN Isoform 2 of Nuclear factor 1 A-type OS=Homo sapiens GN=NFIA	SPGSGSQSSGWHEVEPGMPSPTTLK		300	324	2540.172607421875
pepa4b26	a4.a2.a1	sp|Q12857-2|NFIA_HUMAN	sp|Q12857-2|NFIA_HUMAN Isoform 2 of Nuclear factor 1 A-type OS=Homo sapiens GN=NFIA	SVEDEMDSPGEEPFYTGQGR		280	299	2229.924560546875
pepa4b10	a4.a2.a1	sp|Q12857-2|NFIA_HUMAN	sp|Q12857-2|NFIA_HUMAN Isoform 2 of Nuclear factor 1 A-type OS=Homo sapiens GN=NFIA	EDFVLTVTGK		89	98	1108.5888671875
pepa4b32	a4.a2.a1	sp|Q12857-2|NFIA_HUMAN	sp|Q12857-2|NFIA_HUMAN Isoform 2 of Nuclear factor 1 A-type OS=Homo sapiens GN=NFIA	VHNPFLPTPMLPPPPPPPMAR	M10:+15.99491 M19:+15.99491	427	447	2335.20947265625
pepa4a2	a4.a2.a1	sp|Q12857-2|NFIA_HUMAN	sp|Q12857-2|NFIA_HUMAN Isoform 2 of Nuclear factor 1 A-type OS=Homo sapiens GN=NFIA	ASPHATPSTLHFPTSPIIQQPGPY		359	382	2544.28857421875
pepa4b31	a4.a2.a1	sp|Q12857-2|NFIA_HUMAN	sp|Q12857-2|NFIA_HUMAN Isoform 2 of Nuclear factor 1 A-type OS=Homo sapiens GN=NFIA	VHNPFLPTPMLPPPPPPPMAR	M10:+15.99491	427	447	2319.214599609375
pepa4b30	a4.a2.a1	sp|Q12857-2|NFIA_HUMAN	sp|Q12857-2|NFIA_HUMAN Isoform 2 of Nuclear factor 1 A-type OS=Homo sapiens GN=NFIA	VHNPFLPTPMLPPPPPPPMAR		427	447	2303.219482421875
pepa4a1	a4.a2.a1	sp|Q12857-2|NFIA_HUMAN	sp|Q12857-2|NFIA_HUMAN Isoform 2 of Nuclear factor 1 A-type OS=Homo sapiens GN=NFIA	AFAYTWFNLQAR		25	36	1487.743408203125
pepa4b12	a4.a2.a1	sp|Q12857-2|NFIA_HUMAN	sp|Q12857-2|NFIA_HUMAN Isoform 2 of Nuclear factor 1 A-type OS=Homo sapiens GN=NFIA	LDLVMVILFK	M5:+15.99491	129	138	1206.717041015625
pepa4b19	a4.a2.a2	sp|Q12857-3|NFIA_HUMAN	sp|Q12857-3|NFIA_HUMAN Isoform 3 of Nuclear factor 1 A-type OS=Homo sapiens GN=NFIA	PSTSSTSSTK		259	268	982.4691772460938
pepa4a3	a4.a2.a2	sp|Q12857-3|NFIA_HUMAN	sp|Q12857-3|NFIA_HUMAN Isoform 3 of Nuclear factor 1 A-type OS=Homo sapiens GN=NFIA	AVKDELLSEKPEVK		47	60	1584.8846435546875
pepa4b17	a4.a2.a2	sp|Q12857-3|NFIA_HUMAN	sp|Q12857-3|NFIA_HUMAN Isoform 3 of Nuclear factor 1 A-type OS=Homo sapiens GN=NFIA	PLESTDGER		133	141	1003.469482421875
pepa4b27	a4.a2.a2	sp|Q12857-3|NFIA_HUMAN	sp|Q12857-3|NFIA_HUMAN Isoform 3 of Nuclear factor 1 A-type OS=Homo sapiens GN=NFIA	SVEDEMDSPGEEPFYTGQGR	M6:+15.99491	272	291	2245.91943359375
pepa4b25	a4.a2.a2	sp|Q12857-3|NFIA_HUMAN	sp|Q12857-3|NFIA_HUMAN Isoform 3 of Nuclear factor 1 A-type OS=Homo sapiens GN=NFIA	SPGSGSQSSGWHEVEPGMPSPTTLK		292	316	2540.172607421875
pepa4b26	a4.a2.a2	sp|Q12857-3|NFIA_HUMAN	sp|Q12857-3|NFIA_HUMAN Isoform 3 of Nuclear factor 1 A-type OS=Homo sapiens GN=NFIA	SVEDEMDSPGEEPFYTGQGR		272	291	2229.924560546875
pepa4b10	a4.a2.a2	sp|Q12857-3|NFIA_HUMAN	sp|Q12857-3|NFIA_HUMAN Isoform 3 of Nuclear factor 1 A-type OS=Homo sapiens GN=NFIA	EDFVLTVTGK		81	90	1108.5888671875
pepa4b32	a4.a2.a2	sp|Q12857-3|NFIA_HUMAN	sp|Q12857-3|NFIA_HUMAN Isoform 3 of Nuclear factor 1 A-type OS=Homo sapiens GN=NFIA	VHNPFLPTPMLPPPPPPPMAR	M10:+15.99491 M19:+15.99491	419	439	2335.20947265625
pepa4a2	a4.a2.a2	sp|Q12857-3|NFIA_HUMAN	sp|Q12857-3|NFIA_HUMAN Isoform 3 of Nuclear factor 1 A-type OS=Homo sapiens GN=NFIA	ASPHATPSTLHFPTSPIIQQPGPY		351	374	2544.28857421875
pepa4b31	a4.a2.a2	sp|Q12857-3|NFIA_HUMAN	sp|Q12857-3|NFIA_HUMAN Isoform 3 of Nuclear factor 1 A-type OS=Homo sapiens GN=NFIA	VHNPFLPTPMLPPPPPPPMAR	M10:+15.99491	419	439	2319.214599609375
pepa4b30	a4.a2.a2	sp|Q12857-3|NFIA_HUMAN	sp|Q12857-3|NFIA_HUMAN Isoform 3 of Nuclear factor 1 A-type OS=Homo sapiens GN=NFIA	VHNPFLPTPMLPPPPPPPMAR		419	439	2303.219482421875
pepa4a1	a4.a2.a2	sp|Q12857-3|NFIA_HUMAN	sp|Q12857-3|NFIA_HUMAN Isoform 3 of Nuclear factor 1 A-type OS=Homo sapiens GN=NFIA	AFAYTWFNLQAR		17	28	1487.743408203125
pepa4b12	a4.a2.a2	sp|Q12857-3|NFIA_HUMAN	sp|Q12857-3|NFIA_HUMAN Isoform 3 of Nuclear factor 1 A-type OS=Homo sapiens GN=NFIA	LDLVMVILFK	M5:+15.99491	121	130	1206.717041015625
pepa4b19	a4.a2.a3	sp|Q12857-4|NFIA_HUMAN	sp|Q12857-4|NFIA_HUMAN Isoform 4 of Nuclear factor 1 A-type OS=Homo sapiens GN=NFIA	PSTSSTSSTK		312	321	982.4691772460938
pepa4a3	a4.a2.a3	sp|Q12857-4|NFIA_HUMAN	sp|Q12857-4|NFIA_HUMAN Isoform 4 of Nuclear factor 1 A-type OS=Homo sapiens GN=NFIA	AVKDELLSEKPEVK		100	113	1584.8846435546875
pepa4b17	a4.a2.a3	sp|Q12857-4|NFIA_HUMAN	sp|Q12857-4|NFIA_HUMAN Isoform 4 of Nuclear factor 1 A-type OS=Homo sapiens GN=NFIA	PLESTDGER		186	194	1003.469482421875
pepa4b27	a4.a2.a3	sp|Q12857-4|NFIA_HUMAN	sp|Q12857-4|NFIA_HUMAN Isoform 4 of Nuclear factor 1 A-type OS=Homo sapiens GN=NFIA	SVEDEMDSPGEEPFYTGQGR	M6:+15.99491	325	344	2245.91943359375
pepa4b25	a4.a2.a3	sp|Q12857-4|NFIA_HUMAN	sp|Q12857-4|NFIA_HUMAN Isoform 4 of Nuclear factor 1 A-type OS=Homo sapiens GN=NFIA	SPGSGSQSSGWHEVEPGMPSPTTLK		345	369	2540.172607421875
pepa4b26	a4.a2.a3	sp|Q12857-4|NFIA_HUMAN	sp|Q12857-4|NFIA_HUMAN Isoform 4 of Nuclear factor 1 A-type OS=Homo sapiens GN=NFIA	SVEDEMDSPGEEPFYTGQGR		325	344	2229.924560546875
pepa4b10	a4.a2.a3	sp|Q12857-4|NFIA_HUMAN	sp|Q12857-4|NFIA_HUMAN Isoform 4 of Nuclear factor 1 A-type OS=Homo sapiens GN=NFIA	EDFVLTVTGK		134	143	1108.5888671875
pepa4b32	a4.a2.a3	sp|Q12857-4|NFIA_HUMAN	sp|Q12857-4|NFIA_HUMAN Isoform 4 of Nuclear factor 1 A-type OS=Homo sapiens GN=NFIA	VHNPFLPTPMLPPPPPPPMAR	M10:+15.99491 M19:+15.99491	472	492	2335.20947265625
pepa4a2	a4.a2.a3	sp|Q12857-4|NFIA_HUMAN	sp|Q12857-4|NFIA_HUMAN Isoform 4 of Nuclear factor 1 A-type OS=Homo sapiens GN=NFIA	ASPHATPSTLHFPTSPIIQQPGPY		404	427	2544.28857421875
pepa4b31	a4.a2.a3	sp|Q12857-4|NFIA_HUMAN	sp|Q12857-4|NFIA_HUMAN Isoform 4 of Nuclear factor 1 A-type OS=Homo sapiens GN=NFIA	VHNPFLPTPMLPPPPPPPMAR	M10:+15.99491	472	492	2319.214599609375
pepa4b30	a4.a2.a3	sp|Q12857-4|NFIA_HUMAN	sp|Q12857-4|NFIA_HUMAN Isoform 4 of Nuclear factor 1 A-type OS=Homo sapiens GN=NFIA	VHNPFLPTPMLPPPPPPPMAR		472	492	2303.219482421875
pepa4a1	a4.a2.a3	sp|Q12857-4|NFIA_HUMAN	sp|Q12857-4|NFIA_HUMAN Isoform 4 of Nuclear factor 1 A-type OS=Homo sapiens GN=NFIA	AFAYTWFNLQAR		70	81	1487.743408203125
pepa4b12	a4.a2.a3	sp|Q12857-4|NFIA_HUMAN	sp|Q12857-4|NFIA_HUMAN Isoform 4 of Nuclear factor 1 A-type OS=Homo sapiens GN=NFIA	LDLVMVILFK	M5:+15.99491	174	183	1206.717041015625
pepa4b19	a4.a2.a4	sp|Q12857|NFIA_HUMAN	sp|Q12857|NFIA_HUMAN Nuclear factor 1 A-type OS=Homo sapiens GN=NFIA PE=1 SV=2	PSTSSTSSTK		267	276	982.4691772460938
pepa4a3	a4.a2.a4	sp|Q12857|NFIA_HUMAN	sp|Q12857|NFIA_HUMAN Nuclear factor 1 A-type OS=Homo sapiens GN=NFIA PE=1 SV=2	AVKDELLSEKPEVK		55	68	1584.8846435546875
pepa4b17	a4.a2.a4	sp|Q12857|NFIA_HUMAN	sp|Q12857|NFIA_HUMAN Nuclear factor 1 A-type OS=Homo sapiens GN=NFIA PE=1 SV=2	PLESTDGER		141	149	1003.469482421875
pepa4b27	a4.a2.a4	sp|Q12857|NFIA_HUMAN	sp|Q12857|NFIA_HUMAN Nuclear factor 1 A-type OS=Homo sapiens GN=NFIA PE=1 SV=2	SVEDEMDSPGEEPFYTGQGR	M6:+15.99491	280	299	2245.91943359375
pepa4b25	a4.a2.a4	sp|Q12857|NFIA_HUMAN	sp|Q12857|NFIA_HUMAN Nuclear factor 1 A-type OS=Homo sapiens GN=NFIA PE=1 SV=2	SPGSGSQSSGWHEVEPGMPSPTTLK		300	324	2540.172607421875
pepa4b26	a4.a2.a4	sp|Q12857|NFIA_HUMAN	sp|Q12857|NFIA_HUMAN Nuclear factor 1 A-type OS=Homo sapiens GN=NFIA PE=1 SV=2	SVEDEMDSPGEEPFYTGQGR		280	299	2229.924560546875
pepa4b10	a4.a2.a4	sp|Q12857|NFIA_HUMAN	sp|Q12857|NFIA_HUMAN Nuclear factor 1 A-type OS=Homo sapiens GN=NFIA PE=1 SV=2	EDFVLTVTGK		89	98	1108.5888671875
pepa4b32	a4.a2.a4	sp|Q12857|NFIA_HUMAN	sp|Q12857|NFIA_HUMAN Nuclear factor 1 A-type OS=Homo sapiens GN=NFIA PE=1 SV=2	VHNPFLPTPMLPPPPPPPMAR	M10:+15.99491 M19:+15.99491	427	447	2335.20947265625
pepa4a2	a4.a2.a4	sp|Q12857|NFIA_HUMAN	sp|Q12857|NFIA_HUMAN Nuclear factor 1 A-type OS=Homo sapiens GN=NFIA PE=1 SV=2	ASPHATPSTLHFPTSPIIQQPGPY		359	382	2544.28857421875
pepa4b31	a4.a2.a4	sp|Q12857|NFIA_HUMAN	sp|Q12857|NFIA_HUMAN Nuclear factor 1 A-type OS=Homo sapiens GN=NFIA PE=1 SV=2	VHNPFLPTPMLPPPPPPPMAR	M10:+15.99491	427	447	2319.214599609375
pepa4b30	a4.a2.a4	sp|Q12857|NFIA_HUMAN	sp|Q12857|NFIA_HUMAN Nuclear factor 1 A-type OS=Homo sapiens GN=NFIA PE=1 SV=2	VHNPFLPTPMLPPPPPPPMAR		427	447	2303.219482421875
pepa4a1	a4.a2.a4	sp|Q12857|NFIA_HUMAN	sp|Q12857|NFIA_HUMAN Nuclear factor 1 A-type OS=Homo sapiens GN=NFIA PE=1 SV=2	AFAYTWFNLQAR		25	36	1487.743408203125
pepa4b12	a4.a2.a4	sp|Q12857|NFIA_HUMAN	sp|Q12857|NFIA_HUMAN Nuclear factor 1 A-type OS=Homo sapiens GN=NFIA PE=1 SV=2	LDLVMVILFK	M5:+15.99491	129	138	1206.717041015625
pepa4b19	a4.a2.a5	tr|B1AKN5|B1AKN5_HUMAN	tr|B1AKN5|B1AKN5_HUMAN Nuclear factor 1 OS=Homo sapiens GN=NFIA PE=2 SV=1	PSTSSTSSTK		245	254	982.4691772460938
pepa4a3	a4.a2.a5	tr|B1AKN5|B1AKN5_HUMAN	tr|B1AKN5|B1AKN5_HUMAN Nuclear factor 1 OS=Homo sapiens GN=NFIA PE=2 SV=1	AVKDELLSEKPEVK		55	68	1584.8846435546875
pepa4b17	a4.a2.a5	tr|B1AKN5|B1AKN5_HUMAN	tr|B1AKN5|B1AKN5_HUMAN Nuclear factor 1 OS=Homo sapiens GN=NFIA PE=2 SV=1	PLESTDGER		141	149	1003.469482421875
pepa4b27	a4.a2.a5	tr|B1AKN5|B1AKN5_HUMAN	tr|B1AKN5|B1AKN5_HUMAN Nuclear factor 1 OS=Homo sapiens GN=NFIA PE=2 SV=1	SVEDEMDSPGEEPFYTGQGR	M6:+15.99491	258	277	2245.91943359375
pepa4b25	a4.a2.a5	tr|B1AKN5|B1AKN5_HUMAN	tr|B1AKN5|B1AKN5_HUMAN Nuclear factor 1 OS=Homo sapiens GN=NFIA PE=2 SV=1	SPGSGSQSSGWHEVEPGMPSPTTLK		278	302	2540.172607421875
pepa4b26	a4.a2.a5	tr|B1AKN5|B1AKN5_HUMAN	tr|B1AKN5|B1AKN5_HUMAN Nuclear factor 1 OS=Homo sapiens GN=NFIA PE=2 SV=1	SVEDEMDSPGEEPFYTGQGR		258	277	2229.924560546875
pepa4b10	a4.a2.a5	tr|B1AKN5|B1AKN5_HUMAN	tr|B1AKN5|B1AKN5_HUMAN Nuclear factor 1 OS=Homo sapiens GN=NFIA PE=2 SV=1	EDFVLTVTGK		89	98	1108.5888671875
pepa4b32	a4.a2.a5	tr|B1AKN5|B1AKN5_HUMAN	tr|B1AKN5|B1AKN5_HUMAN Nuclear factor 1 OS=Homo sapiens GN=NFIA PE=2 SV=1	VHNPFLPTPMLPPPPPPPMAR	M10:+15.99491 M19:+15.99491	405	425	2335.20947265625
pepa4a2	a4.a2.a5	tr|B1AKN5|B1AKN5_HUMAN	tr|B1AKN5|B1AKN5_HUMAN Nuclear factor 1 OS=Homo sapiens GN=NFIA PE=2 SV=1	ASPHATPSTLHFPTSPIIQQPGPY		337	360	2544.28857421875
pepa4b31	a4.a2.a5	tr|B1AKN5|B1AKN5_HUMAN	tr|B1AKN5|B1AKN5_HUMAN Nuclear factor 1 OS=Homo sapiens GN=NFIA PE=2 SV=1	VHNPFLPTPMLPPPPPPPMAR	M10:+15.99491	405	425	2319.214599609375
pepa4b30	a4.a2.a5	tr|B1AKN5|B1AKN5_HUMAN	tr|B1AKN5|B1AKN5_HUMAN Nuclear factor 1 OS=Homo sapiens GN=NFIA PE=2 SV=1	VHNPFLPTPMLPPPPPPPMAR		405	425	2303.219482421875
pepa4a1	a4.a2.a5	tr|B1AKN5|B1AKN5_HUMAN	tr|B1AKN5|B1AKN5_HUMAN Nuclear factor 1 OS=Homo sapiens GN=NFIA PE=2 SV=1	AFAYTWFNLQAR		25	36	1487.743408203125
pepa4b12	a4.a2.a5	tr|B1AKN5|B1AKN5_HUMAN	tr|B1AKN5|B1AKN5_HUMAN Nuclear factor 1 OS=Homo sapiens GN=NFIA PE=2 SV=1	LDLVMVILFK	M5:+15.99491	129	138	1206.717041015625
pepa4b19	a4.a2.a6	tr|B1AKN8|B1AKN8_HUMAN	tr|B1AKN8|B1AKN8_HUMAN Nuclear factor 1 OS=Homo sapiens GN=NFIA PE=2 SV=1	PSTSSTSSTK		290	299	982.4691772460938
pepa4a3	a4.a2.a6	tr|B1AKN8|B1AKN8_HUMAN	tr|B1AKN8|B1AKN8_HUMAN Nuclear factor 1 OS=Homo sapiens GN=NFIA PE=2 SV=1	AVKDELLSEKPEVK		78	91	1584.8846435546875
pepa4b17	a4.a2.a6	tr|B1AKN8|B1AKN8_HUMAN	tr|B1AKN8|B1AKN8_HUMAN Nuclear factor 1 OS=Homo sapiens GN=NFIA PE=2 SV=1	PLESTDGER		164	172	1003.469482421875
pepa4b27	a4.a2.a6	tr|B1AKN8|B1AKN8_HUMAN	tr|B1AKN8|B1AKN8_HUMAN Nuclear factor 1 OS=Homo sapiens GN=NFIA PE=2 SV=1	SVEDEMDSPGEEPFYTGQGR	M6:+15.99491	303	322	2245.91943359375
pepa4b25	a4.a2.a6	tr|B1AKN8|B1AKN8_HUMAN	tr|B1AKN8|B1AKN8_HUMAN Nuclear factor 1 OS=Homo sapiens GN=NFIA PE=2 SV=1	SPGSGSQSSGWHEVEPGMPSPTTLK		323	347	2540.172607421875
pepa4b26	a4.a2.a6	tr|B1AKN8|B1AKN8_HUMAN	tr|B1AKN8|B1AKN8_HUMAN Nuclear factor 1 OS=Homo sapiens GN=NFIA PE=2 SV=1	SVEDEMDSPGEEPFYTGQGR		303	322	2229.924560546875
pepa4b10	a4.a2.a6	tr|B1AKN8|B1AKN8_HUMAN	tr|B1AKN8|B1AKN8_HUMAN Nuclear factor 1 OS=Homo sapiens GN=NFIA PE=2 SV=1	EDFVLTVTGK		112	121	1108.5888671875
pepa4b32	a4.a2.a6	tr|B1AKN8|B1AKN8_HUMAN	tr|B1AKN8|B1AKN8_HUMAN Nuclear factor 1 OS=Homo sapiens GN=NFIA PE=2 SV=1	VHNPFLPTPMLPPPPPPPMAR	M10:+15.99491 M19:+15.99491	450	470	2335.20947265625
pepa4a2	a4.a2.a6	tr|B1AKN8|B1AKN8_HUMAN	tr|B1AKN8|B1AKN8_HUMAN Nuclear factor 1 OS=Homo sapiens GN=NFIA PE=2 SV=1	ASPHATPSTLHFPTSPIIQQPGPY		382	405	2544.28857421875
pepa4b31	a4.a2.a6	tr|B1AKN8|B1AKN8_HUMAN	tr|B1AKN8|B1AKN8_HUMAN Nuclear factor 1 OS=Homo sapiens GN=NFIA PE=2 SV=1	VHNPFLPTPMLPPPPPPPMAR	M10:+15.99491	450	470	2319.214599609375
pepa4b30	a4.a2.a6	tr|B1AKN8|B1AKN8_HUMAN	tr|B1AKN8|B1AKN8_HUMAN Nuclear factor 1 OS=Homo sapiens GN=NFIA PE=2 SV=1	VHNPFLPTPMLPPPPPPPMAR		450	470	2303.219482421875
pepa4a1	a4.a2.a6	tr|B1AKN8|B1AKN8_HUMAN	tr|B1AKN8|B1AKN8_HUMAN Nuclear factor 1 OS=Homo sapiens GN=NFIA PE=2 SV=1	AFAYTWFNLQAR		48	59	1487.743408203125
pepa4b12	a4.a2.a6	tr|B1AKN8|B1AKN8_HUMAN	tr|B1AKN8|B1AKN8_HUMAN Nuclear factor 1 OS=Homo sapiens GN=NFIA PE=2 SV=1	LDLVMVILFK	M5:+15.99491	152	161	1206.717041015625
pepa4a7	a4.a3.a1	tr|Q5VW26|Q5VW26_HUMAN	tr|Q5VW26|Q5VW26_HUMAN Nuclear factor 1 OS=Homo sapiens GN=NFIB PE=2 SV=1	DQDMSSPTTMK	M4:+15.99491	307	317	1256.513671875
pepa4b13	a4.a3.a1	tr|Q5VW26|Q5VW26_HUMAN	tr|Q5VW26|Q5VW26_HUMAN Nuclear factor 1 OS=Homo sapiens GN=NFIB PE=2 SV=1	KPEKPLFSSASPQDSSPR		318	335	1957.9981689453125
pepa4a6	a4.a3.a1	tr|Q5VW26|Q5VW26_HUMAN	tr|Q5VW26|Q5VW26_HUMAN Nuclear factor 1 OS=Homo sapiens GN=NFIB PE=2 SV=1	DQDMSSPTTMK		307	317	1240.518798828125
pepa4b17	a4.a3.a1	tr|Q5VW26|Q5VW26_HUMAN	tr|Q5VW26|Q5VW26_HUMAN Nuclear factor 1 OS=Homo sapiens GN=NFIB PE=2 SV=1	PLESTDGER		142	150	1003.469482421875
pepa4b33	a4.a3.a1	tr|Q5VW26|Q5VW26_HUMAN	tr|Q5VW26|Q5VW26_HUMAN Nuclear factor 1 OS=Homo sapiens GN=NFIB PE=2 SV=1	YPPHLNPQDTLK		389	400	1422.738037109375
pepa4b18	a4.a3.a1	tr|Q5VW26|Q5VW26_HUMAN	tr|Q5VW26|Q5VW26_HUMAN Nuclear factor 1 OS=Homo sapiens GN=NFIB PE=2 SV=1	PLFSSASPQDSSPR		322	335	1475.712890625
pepa4a5	a4.a3.a1	tr|Q5VW26|Q5VW26_HUMAN	tr|Q5VW26|Q5VW26_HUMAN Nuclear factor 1 OS=Homo sapiens GN=NFIB PE=2 SV=1	DPSFLHQQQLR		490	500	1368.7022705078125
pepa4b14	a4.a3.a1	tr|Q5VW26|Q5VW26_HUMAN	tr|Q5VW26|Q5VW26_HUMAN Nuclear factor 1 OS=Homo sapiens GN=NFIB PE=2 SV=1	NPPGYLEDSFVK		203	214	1365.6689453125
pepa4b10	a4.a3.a1	tr|Q5VW26|Q5VW26_HUMAN	tr|Q5VW26|Q5VW26_HUMAN Nuclear factor 1 OS=Homo sapiens GN=NFIB PE=2 SV=1	EDFVLTVTGK		90	99	1108.5888671875
pepa4b23	a4.a3.a1	tr|Q5VW26|Q5VW26_HUMAN	tr|Q5VW26|Q5VW26_HUMAN Nuclear factor 1 OS=Homo sapiens GN=NFIB PE=2 SV=1	SGVFNVSELVR		215	225	1206.6480712890625
pepa4b28	a4.a3.a1	tr|Q5VW26|Q5VW26_HUMAN	tr|Q5VW26|Q5VW26_HUMAN Nuclear factor 1 OS=Homo sapiens GN=NFIB PE=2 SV=1	TPPPPSPLPFPTQAILPPAPSSYFSHPTIR		359	388	3210.69921875
pepa4b12	a4.a3.a1	tr|Q5VW26|Q5VW26_HUMAN	tr|Q5VW26|Q5VW26_HUMAN Nuclear factor 1 OS=Homo sapiens GN=NFIB PE=2 SV=1	LDLVMVILFK	M5:+15.99491	130	139	1206.717041015625
pepa4a7	a4.a3.a2	tr|Q5VW30|Q5VW30_HUMAN	tr|Q5VW30|Q5VW30_HUMAN Nuclear factor 1 OS=Homo sapiens GN=NFIB PE=2 SV=1	DQDMSSPTTMK	M4:+15.99491	307	317	1256.513671875
pepa4b13	a4.a3.a2	tr|Q5VW30|Q5VW30_HUMAN	tr|Q5VW30|Q5VW30_HUMAN Nuclear factor 1 OS=Homo sapiens GN=NFIB PE=2 SV=1	KPEKPLFSSASPQDSSPR		318	335	1957.9981689453125
pepa4a6	a4.a3.a2	tr|Q5VW30|Q5VW30_HUMAN	tr|Q5VW30|Q5VW30_HUMAN Nuclear factor 1 OS=Homo sapiens GN=NFIB PE=2 SV=1	DQDMSSPTTMK		307	317	1240.518798828125
pepa4b17	a4.a3.a2	tr|Q5VW30|Q5VW30_HUMAN	tr|Q5VW30|Q5VW30_HUMAN Nuclear factor 1 OS=Homo sapiens GN=NFIB PE=2 SV=1	PLESTDGER		142	150	1003.469482421875
pepa4b33	a4.a3.a2	tr|Q5VW30|Q5VW30_HUMAN	tr|Q5VW30|Q5VW30_HUMAN Nuclear factor 1 OS=Homo sapiens GN=NFIB PE=2 SV=1	YPPHLNPQDTLK		389	400	1422.738037109375
pepa4b18	a4.a3.a2	tr|Q5VW30|Q5VW30_HUMAN	tr|Q5VW30|Q5VW30_HUMAN Nuclear factor 1 OS=Homo sapiens GN=NFIB PE=2 SV=1	PLFSSASPQDSSPR		322	335	1475.712890625
pepa4a5	a4.a3.a2	tr|Q5VW30|Q5VW30_HUMAN	tr|Q5VW30|Q5VW30_HUMAN Nuclear factor 1 OS=Homo sapiens GN=NFIB PE=2 SV=1	DPSFLHQQQLR		481	491	1368.7022705078125
pepa4b14	a4.a3.a2	tr|Q5VW30|Q5VW30_HUMAN	tr|Q5VW30|Q5VW30_HUMAN Nuclear factor 1 OS=Homo sapiens GN=NFIB PE=2 SV=1	NPPGYLEDSFVK		203	214	1365.6689453125
pepa4b10	a4.a3.a2	tr|Q5VW30|Q5VW30_HUMAN	tr|Q5VW30|Q5VW30_HUMAN Nuclear factor 1 OS=Homo sapiens GN=NFIB PE=2 SV=1	EDFVLTVTGK		90	99	1108.5888671875
pepa4b23	a4.a3.a2	tr|Q5VW30|Q5VW30_HUMAN	tr|Q5VW30|Q5VW30_HUMAN Nuclear factor 1 OS=Homo sapiens GN=NFIB PE=2 SV=1	SGVFNVSELVR		215	225	1206.6480712890625
pepa4b28	a4.a3.a2	tr|Q5VW30|Q5VW30_HUMAN	tr|Q5VW30|Q5VW30_HUMAN Nuclear factor 1 OS=Homo sapiens GN=NFIB PE=2 SV=1	TPPPPSPLPFPTQAILPPAPSSYFSHPTIR		359	388	3210.69921875
pepa4b12	a4.a3.a2	tr|Q5VW30|Q5VW30_HUMAN	tr|Q5VW30|Q5VW30_HUMAN Nuclear factor 1 OS=Homo sapiens GN=NFIB PE=2 SV=1	LDLVMVILFK	M5:+15.99491	130	139	1206.717041015625
pepa4b17	a4.a4.a1	sp|Q14938-2|NFIX_HUMAN	sp|Q14938-2|NFIX_HUMAN Isoform 2 of Nuclear factor 1 X-type OS=Homo sapiens GN=NFIX	PLESTDGER		141	149	1003.469482421875
pepa4a4	a4.a4.a1	sp|Q14938-2|NFIX_HUMAN	sp|Q14938-2|NFIX_HUMAN Isoform 2 of Nuclear factor 1 X-type OS=Homo sapiens GN=NFIX	DELLGEKPEIK		58	68	1270.6893310546875
pepa4a9	a4.a4.a1	sp|Q14938-2|NFIX_HUMAN	sp|Q14938-2|NFIX_HUMAN Isoform 2 of Nuclear factor 1 X-type OS=Homo sapiens GN=NFIX	EDFVLTITGK		89	98	1122.6044921875
pepa4b12	a4.a4.a1	sp|Q14938-2|NFIX_HUMAN	sp|Q14938-2|NFIX_HUMAN Isoform 2 of Nuclear factor 1 X-type OS=Homo sapiens GN=NFIX	LDLVMVILFK	M5:+15.99491	129	138	1206.717041015625
pepa4b17	a4.a4.a2	sp|Q14938-3|NFIX_HUMAN	sp|Q14938-3|NFIX_HUMAN Isoform 3 of Nuclear factor 1 X-type OS=Homo sapiens GN=NFIX	PLESTDGER		141	149	1003.469482421875
pepa4a4	a4.a4.a2	sp|Q14938-3|NFIX_HUMAN	sp|Q14938-3|NFIX_HUMAN Isoform 3 of Nuclear factor 1 X-type OS=Homo sapiens GN=NFIX	DELLGEKPEIK		58	68	1270.6893310546875
pepa4a9	a4.a4.a2	sp|Q14938-3|NFIX_HUMAN	sp|Q14938-3|NFIX_HUMAN Isoform 3 of Nuclear factor 1 X-type OS=Homo sapiens GN=NFIX	EDFVLTITGK		89	98	1122.6044921875
pepa4b12	a4.a4.a2	sp|Q14938-3|NFIX_HUMAN	sp|Q14938-3|NFIX_HUMAN Isoform 3 of Nuclear factor 1 X-type OS=Homo sapiens GN=NFIX	LDLVMVILFK	M5:+15.99491	129	138	1206.717041015625
pepa4b17	a4.a4.a3	sp|Q14938-4|NFIX_HUMAN	sp|Q14938-4|NFIX_HUMAN Isoform 4 of Nuclear factor 1 X-type OS=Homo sapiens GN=NFIX	PLESTDGER		133	141	1003.469482421875
pepa4a4	a4.a4.a3	sp|Q14938-4|NFIX_HUMAN	sp|Q14938-4|NFIX_HUMAN Isoform 4 of Nuclear factor 1 X-type OS=Homo sapiens GN=NFIX	DELLGEKPEIK		50	60	1270.6893310546875
pepa4a9	a4.a4.a3	sp|Q14938-4|NFIX_HUMAN	sp|Q14938-4|NFIX_HUMAN Isoform 4 of Nuclear factor 1 X-type OS=Homo sapiens GN=NFIX	EDFVLTITGK		81	90	1122.6044921875
pepa4b12	a4.a4.a3	sp|Q14938-4|NFIX_HUMAN	sp|Q14938-4|NFIX_HUMAN Isoform 4 of Nuclear factor 1 X-type OS=Homo sapiens GN=NFIX	LDLVMVILFK	M5:+15.99491	121	130	1206.717041015625
pepa4b17	a4.a4.a4	sp|Q14938-5|NFIX_HUMAN	sp|Q14938-5|NFIX_HUMAN Isoform 5 of Nuclear factor 1 X-type OS=Homo sapiens GN=NFIX	PLESTDGER		140	148	1003.469482421875
pepa4a4	a4.a4.a4	sp|Q14938-5|NFIX_HUMAN	sp|Q14938-5|NFIX_HUMAN Isoform 5 of Nuclear factor 1 X-type OS=Homo sapiens GN=NFIX	DELLGEKPEIK		57	67	1270.6893310546875
pepa4a9	a4.a4.a4	sp|Q14938-5|NFIX_HUMAN	sp|Q14938-5|NFIX_HUMAN Isoform 5 of Nuclear factor 1 X-type OS=Homo sapiens GN=NFIX	EDFVLTITGK		88	97	1122.6044921875
pepa4b12	a4.a4.a4	sp|Q14938-5|NFIX_HUMAN	sp|Q14938-5|NFIX_HUMAN Isoform 5 of Nuclear factor 1 X-type OS=Homo sapiens GN=NFIX	LDLVMVILFK	M5:+15.99491	128	137	1206.717041015625
pepa4b17	a4.a4.a5	sp|Q14938|NFIX_HUMAN	sp|Q14938|NFIX_HUMAN Nuclear factor 1 X-type OS=Homo sapiens GN=NFIX PE=1 SV=2	PLESTDGER		141	149	1003.469482421875
pepa4a4	a4.a4.a5	sp|Q14938|NFIX_HUMAN	sp|Q14938|NFIX_HUMAN Nuclear factor 1 X-type OS=Homo sapiens GN=NFIX PE=1 SV=2	DELLGEKPEIK		58	68	1270.6893310546875
pepa4a9	a4.a4.a5	sp|Q14938|NFIX_HUMAN	sp|Q14938|NFIX_HUMAN Nuclear factor 1 X-type OS=Homo sapiens GN=NFIX PE=1 SV=2	EDFVLTITGK		89	98	1122.6044921875
pepa4b12	a4.a4.a5	sp|Q14938|NFIX_HUMAN	sp|Q14938|NFIX_HUMAN Nuclear factor 1 X-type OS=Homo sapiens GN=NFIX PE=1 SV=2	LDLVMVILFK	M5:+15.99491	129	138	1206.717041015625
pepa4b17	a4.a4.a6	tr|C9JWJ8|C9JWJ8_HUMAN	tr|C9JWJ8|C9JWJ8_HUMAN Nuclear factor 1 OS=Homo sapiens GN=NFIX PE=2 SV=1	PLESTDGER		140	148	1003.469482421875
pepa4a4	a4.a4.a6	tr|C9JWJ8|C9JWJ8_HUMAN	tr|C9JWJ8|C9JWJ8_HUMAN Nuclear factor 1 OS=Homo sapiens GN=NFIX PE=2 SV=1	DELLGEKPEIK		57	67	1270.6893310546875
pepa4a9	a4.a4.a6	tr|C9JWJ8|C9JWJ8_HUMAN	tr|C9JWJ8|C9JWJ8_HUMAN Nuclear factor 1 OS=Homo sapiens GN=NFIX PE=2 SV=1	EDFVLTITGK		88	97	1122.6044921875
pepa4b12	a4.a4.a6	tr|C9JWJ8|C9JWJ8_HUMAN	tr|C9JWJ8|C9JWJ8_HUMAN Nuclear factor 1 OS=Homo sapiens GN=NFIX PE=2 SV=1	LDLVMVILFK	M5:+15.99491	128	137	1206.717041015625
pepa4b17	a4.a4.a7	tr|K7EJB0|K7EJB0_HUMAN	tr|K7EJB0|K7EJB0_HUMAN Nuclear factor 1 X-type (Fragment) OS=Homo sapiens GN=NFIX PE=4 SV=1	PLESTDGER		157	165	1003.469482421875
pepa4a4	a4.a4.a7	tr|K7EJB0|K7EJB0_HUMAN	tr|K7EJB0|K7EJB0_HUMAN Nuclear factor 1 X-type (Fragment) OS=Homo sapiens GN=NFIX PE=4 SV=1	DELLGEKPEIK		74	84	1270.6893310546875
pepa4a9	a4.a4.a7	tr|K7EJB0|K7EJB0_HUMAN	tr|K7EJB0|K7EJB0_HUMAN Nuclear factor 1 X-type (Fragment) OS=Homo sapiens GN=NFIX PE=4 SV=1	EDFVLTITGK		105	114	1122.6044921875
pepa4b12	a4.a4.a7	tr|K7EJB0|K7EJB0_HUMAN	tr|K7EJB0|K7EJB0_HUMAN Nuclear factor 1 X-type (Fragment) OS=Homo sapiens GN=NFIX PE=4 SV=1	LDLVMVILFK	M5:+15.99491	145	154	1206.717041015625
pepa4b17	a4.a4.a8	tr|K7EKH0|K7EKH0_HUMAN	tr|K7EKH0|K7EKH0_HUMAN Nuclear factor 1 X-type (Fragment) OS=Homo sapiens GN=NFIX PE=4 SV=1	PLESTDGER		94	102	1003.469482421875
pepa4a4	a4.a4.a8	tr|K7EKH0|K7EKH0_HUMAN	tr|K7EKH0|K7EKH0_HUMAN Nuclear factor 1 X-type (Fragment) OS=Homo sapiens GN=NFIX PE=4 SV=1	DELLGEKPEIK		11	21	1270.6893310546875
pepa4a9	a4.a4.a8	tr|K7EKH0|K7EKH0_HUMAN	tr|K7EKH0|K7EKH0_HUMAN Nuclear factor 1 X-type (Fragment) OS=Homo sapiens GN=NFIX PE=4 SV=1	EDFVLTITGK		42	51	1122.6044921875
pepa4b12	a4.a4.a8	tr|K7EKH0|K7EKH0_HUMAN	tr|K7EKH0|K7EKH0_HUMAN Nuclear factor 1 X-type (Fragment) OS=Homo sapiens GN=NFIX PE=4 SV=1	LDLVMVILFK	M5:+15.99491	82	91	1206.717041015625
pepa4b17	a4.a4.a9	tr|K7EN08|K7EN08_HUMAN	tr|K7EN08|K7EN08_HUMAN Nuclear factor 1 OS=Homo sapiens GN=NFIX PE=3 SV=1	PLESTDGER		94	102	1003.469482421875
pepa4a4	a4.a4.a9	tr|K7EN08|K7EN08_HUMAN	tr|K7EN08|K7EN08_HUMAN Nuclear factor 1 OS=Homo sapiens GN=NFIX PE=3 SV=1	DELLGEKPEIK		11	21	1270.6893310546875
pepa4a9	a4.a4.a9	tr|K7EN08|K7EN08_HUMAN	tr|K7EN08|K7EN08_HUMAN Nuclear factor 1 OS=Homo sapiens GN=NFIX PE=3 SV=1	EDFVLTITGK		42	51	1122.6044921875
pepa4b12	a4.a4.a9	tr|K7EN08|K7EN08_HUMAN	tr|K7EN08|K7EN08_HUMAN Nuclear factor 1 OS=Homo sapiens GN=NFIX PE=3 SV=1	LDLVMVILFK	M5:+15.99491	82	91	1206.717041015625
pepa4b17	a4.a4.b10	tr|K7ESG9|K7ESG9_HUMAN	tr|K7ESG9|K7ESG9_HUMAN Nuclear factor 1 X-type (Fragment) OS=Homo sapiens GN=NFIX PE=4 SV=1	PLESTDGER		94	102	1003.469482421875
pepa4a4	a4.a4.b10	tr|K7ESG9|K7ESG9_HUMAN	tr|K7ESG9|K7ESG9_HUMAN Nuclear factor 1 X-type (Fragment) OS=Homo sapiens GN=NFIX PE=4 SV=1	DELLGEKPEIK		11	21	1270.6893310546875
pepa4a9	a4.a4.b10	tr|K7ESG9|K7ESG9_HUMAN	tr|K7ESG9|K7ESG9_HUMAN Nuclear factor 1 X-type (Fragment) OS=Homo sapiens GN=NFIX PE=4 SV=1	EDFVLTITGK		42	51	1122.6044921875
pepa4b12	a4.a4.b10	tr|K7ESG9|K7ESG9_HUMAN	tr|K7ESG9|K7ESG9_HUMAN Nuclear factor 1 X-type (Fragment) OS=Homo sapiens GN=NFIX PE=4 SV=1	LDLVMVILFK	M5:+15.99491	82	91	1206.717041015625
pepa5b15	a5.a1.a1	sp|P23246|SFPQ_HUMAN	sp|P23246|SFPQ_HUMAN Splicing factor, proline- and glutamine-rich OS=Homo sapiens GN=SFPQ PE=1 SV=2	MEELHNQEMQK	M1:+15.99491 M9:+15.99491	549	559	1448.6148681640625
pepa5b24	a5.a1.a1	sp|P23246|SFPQ_HUMAN	sp|P23246|SFPQ_HUMAN Splicing factor, proline- and glutamine-rich OS=Homo sapiens GN=SFPQ PE=1 SV=2	RMEELHNQEMQK	M10:+15.99491	548	559	1588.7210693359375
pepa5b10	a5.a1.a1	sp|P23246|SFPQ_HUMAN	sp|P23246|SFPQ_HUMAN Splicing factor, proline- and glutamine-rich OS=Homo sapiens GN=SFPQ PE=1 SV=2	GPMGPGPGQSGPK	M3:+15.99491	45	57	1182.5576171875
pepa5b14	a5.a1.a1	sp|P23246|SFPQ_HUMAN	sp|P23246|SFPQ_HUMAN Splicing factor, proline- and glutamine-rich OS=Homo sapiens GN=SFPQ PE=1 SV=2	MEELHNQEMQK	M1:+15.99491	549	559	1432.619873046875
pepa5b23	a5.a1.a1	sp|P23246|SFPQ_HUMAN	sp|P23246|SFPQ_HUMAN Splicing factor, proline- and glutamine-rich OS=Homo sapiens GN=SFPQ PE=1 SV=2	RMEELHNQEMQK		548	559	1572.72607421875
pepa5b19	a5.a1.a1	sp|P23246|SFPQ_HUMAN	sp|P23246|SFPQ_HUMAN Splicing factor, proline- and glutamine-rich OS=Homo sapiens GN=SFPQ PE=1 SV=2	MGGGGAMNMGDPYGSGGQK	M1:+15.99491 M7:+15.99491 M9:+15.99491	612	630	1819.704833984375
pepa5b25	a5.a1.a1	sp|P23246|SFPQ_HUMAN	sp|P23246|SFPQ_HUMAN Splicing factor, proline- and glutamine-rich OS=Homo sapiens GN=SFPQ PE=1 SV=2	SPPPGMGLNQNR	M6:+15.99491	33	44	1283.616455078125
pepa5b13	a5.a1.a1	sp|P23246|SFPQ_HUMAN	sp|P23246|SFPQ_HUMAN Splicing factor, proline- and glutamine-rich OS=Homo sapiens GN=SFPQ PE=1 SV=2	MEELHNQEMQK		549	559	1416.625
pepa5b21	a5.a1.a1	sp|P23246|SFPQ_HUMAN	sp|P23246|SFPQ_HUMAN Splicing factor, proline- and glutamine-rich OS=Homo sapiens GN=SFPQ PE=1 SV=2	PGGGPGLSTPGGHPKPPHR		218	236	1802.9412841796875
pepa5a9	a5.a1.a1	sp|P23246|SFPQ_HUMAN	sp|P23246|SFPQ_HUMAN Splicing factor, proline- and glutamine-rich OS=Homo sapiens GN=SFPQ PE=1 SV=2	GPMGPGPGQSGPK		45	57	1166.562744140625
pepa5b18	a5.a1.a1	sp|P23246|SFPQ_HUMAN	sp|P23246|SFPQ_HUMAN Splicing factor, proline- and glutamine-rich OS=Homo sapiens GN=SFPQ PE=1 SV=2	MGGGGAMNMGDPYGSGGQK	M7:+15.99491 M9:+15.99491	612	630	1803.7099609375
pepa5a1	a5.a1.a1	sp|P23246|SFPQ_HUMAN	sp|P23246|SFPQ_HUMAN Splicing factor, proline- and glutamine-rich OS=Homo sapiens GN=SFPQ PE=1 SV=2	AELDDTPMR	M8:+15.99491	350	358	1063.472900390625
pepa5a8	a5.a1.a1	sp|P23246|SFPQ_HUMAN	sp|P23246|SFPQ_HUMAN Splicing factor, proline- and glutamine-rich OS=Homo sapiens GN=SFPQ PE=1 SV=2	GMGPGTPAGYGR	M2:+15.99491	682	693	1136.5157470703125
pepa5b12	a5.a1.a1	sp|P23246|SFPQ_HUMAN	sp|P23246|SFPQ_HUMAN Splicing factor, proline- and glutamine-rich OS=Homo sapiens GN=SFPQ PE=1 SV=2	ISDSEGFK		272	279	882.4207763671875
pepa5b17	a5.a1.a1	sp|P23246|SFPQ_HUMAN	sp|P23246|SFPQ_HUMAN Splicing factor, proline- and glutamine-rich OS=Homo sapiens GN=SFPQ PE=1 SV=2	MGGGGAMNMGDPYGSGGQK	M9:+15.99491	612	630	1787.7149658203125
pepa5a7	a5.a1.a1	sp|P23246|SFPQ_HUMAN	sp|P23246|SFPQ_HUMAN Splicing factor, proline- and glutamine-rich OS=Homo sapiens GN=SFPQ PE=1 SV=2	GMGPGTPAGYGR		682	693	1120.520751953125
pepa5a5	a5.a1.a1	sp|P23246|SFPQ_HUMAN	sp|P23246|SFPQ_HUMAN Splicing factor, proline- and glutamine-rich OS=Homo sapiens GN=SFPQ PE=1 SV=2	FATHAAALSVR		366	376	1143.6273193359375
pepa5b20	a5.a1.a1	sp|P23246|SFPQ_HUMAN	sp|P23246|SFPQ_HUMAN Splicing factor, proline- and glutamine-rich OS=Homo sapiens GN=SFPQ PE=1 SV=2	MGYMDPR		600	606	869.3648071289062
pepa5a4	a5.a1.a1	sp|P23246|SFPQ_HUMAN	sp|P23246|SFPQ_HUMAN Splicing factor, proline- and glutamine-rich OS=Homo sapiens GN=SFPQ PE=1 SV=2	FAQHGTFEYEYSQR		480	493	1762.7823486328125
pepa5b16	a5.a1.a1	sp|P23246|SFPQ_HUMAN	sp|P23246|SFPQ_HUMAN Splicing factor, proline- and glutamine-rich OS=Homo sapiens GN=SFPQ PE=1 SV=2	MGGGGAMNMGDPYGSGGQK		612	630	1771.7200927734375
pepa5a6	a5.a1.a1	sp|P23246|SFPQ_HUMAN	sp|P23246|SFPQ_HUMAN Splicing factor, proline- and glutamine-rich OS=Homo sapiens GN=SFPQ PE=1 SV=2	GIVEFASK		414	421	850.46728515625
pepa5b27	a5.a1.a1	sp|P23246|SFPQ_HUMAN	sp|P23246|SFPQ_HUMAN Splicing factor, proline- and glutamine-rich OS=Homo sapiens GN=SFPQ PE=1 SV=2	YGEPGEVFINK		320	330	1252.621337890625
pepa5a3	a5.a1.a1	sp|P23246|SFPQ_HUMAN	sp|P23246|SFPQ_HUMAN Splicing factor, proline- and glutamine-rich OS=Homo sapiens GN=SFPQ PE=1 SV=2	DKLESEMEDAYHEHQANLLR		517	536	2428.1201171875
pepa5b22	a5.a1.a1	sp|P23246|SFPQ_HUMAN	sp|P23246|SFPQ_HUMAN Splicing factor, proline- and glutamine-rich OS=Homo sapiens GN=SFPQ PE=1 SV=2	PVIVEPLEQLDDEDGLPEK		444	462	2135.07568359375
pepa5b11	a5.a1.a1	sp|P23246|SFPQ_HUMAN	sp|P23246|SFPQ_HUMAN Splicing factor, proline- and glutamine-rich OS=Homo sapiens GN=SFPQ PE=1 SV=2	LFVGNLPADITEDEFK		299	314	1807.9117431640625
pepa5a2	a5.a1.a1	sp|P23246|SFPQ_HUMAN	sp|P23246|SFPQ_HUMAN Splicing factor, proline- and glutamine-rich OS=Homo sapiens GN=SFPQ PE=1 SV=2	CSEGVFLLTTTPR	C1:+57.02146 C1:-17.02655	431	443	1463.7203369140625
pepa5b26	a5.a1.a1	sp|P23246|SFPQ_HUMAN	sp|P23246|SFPQ_HUMAN Splicing factor, proline- and glutamine-rich OS=Homo sapiens GN=SFPQ PE=1 SV=2	VSNELLEEAFSQFGPIER		382	399	2065.024169921875
pepa6b29	a6.a1.a1	sp|P49916|DNLI3_HUMAN	sp|P49916|DNLI3_HUMAN DNA ligase 3 OS=Homo sapiens GN=LIG3 PE=1 SV=2	VLHNAQEVEK		454	463	1166.6168212890625
pepa6b22	a6.a1.a1	sp|P49916|DNLI3_HUMAN	sp|P49916|DNLI3_HUMAN DNA ligase 3 OS=Homo sapiens GN=LIG3 PE=1 SV=2	SAKPNNSGEAPSSPTPK		230	246	1668.8192138671875
pepa6b20	a6.a1.a1	sp|P49916|DNLI3_HUMAN	sp|P49916|DNLI3_HUMAN DNA ligase 3 OS=Homo sapiens GN=LIG3 PE=1 SV=2	NSGEAPSSPTPK		235	246	1171.5594482421875
pepa6b21	a6.a1.a1	sp|P49916|DNLI3_HUMAN	sp|P49916|DNLI3_HUMAN DNA ligase 3 OS=Homo sapiens GN=LIG3 PE=1 SV=2	PNNSGEAPSSPTPK		233	246	1382.6551513671875
pepa6b28	a6.a1.a1	sp|P49916|DNLI3_HUMAN	sp|P49916|DNLI3_HUMAN DNA ligase 3 OS=Homo sapiens GN=LIG3 PE=1 SV=2	VADNPSYNTK		273	282	1108.52734375
pepa6b30	a6.a1.a1	sp|P49916|DNLI3_HUMAN	sp|P49916|DNLI3_HUMAN DNA ligase 3 OS=Homo sapiens GN=LIG3 PE=1 SV=2	VLHNAQEVEKEPGQR		454	468	1733.893310546875
pepa6b24	a6.a1.a1	sp|P49916|DNLI3_HUMAN	sp|P49916|DNLI3_HUMAN DNA ligase 3 OS=Homo sapiens GN=LIG3 PE=1 SV=2	SLKPVLPHK		529	537	1018.6411743164062
pepa6b26	a6.a1.a1	sp|P49916|DNLI3_HUMAN	sp|P49916|DNLI3_HUMAN DNA ligase 3 OS=Homo sapiens GN=LIG3 PE=1 SV=2	SVEYAMK		491	497	827.397216796875
pepa6b23	a6.a1.a1	sp|P49916|DNLI3_HUMAN	sp|P49916|DNLI3_HUMAN DNA ligase 3 OS=Homo sapiens GN=LIG3 PE=1 SV=2	SEAHTADGISIR		792	803	1256.6234130859375
pepa6b15	a6.a1.a1	sp|P49916|DNLI3_HUMAN	sp|P49916|DNLI3_HUMAN DNA ligase 3 OS=Homo sapiens GN=LIG3 PE=1 SV=2	IMFSEMK	M2:+15.99491 M6:+15.99491	628	634	917.4110717773438
pepa6b17	a6.a1.a1	sp|P49916|DNLI3_HUMAN	sp|P49916|DNLI3_HUMAN DNA ligase 3 OS=Homo sapiens GN=LIG3 PE=1 SV=2	LTTTGQVTSPVK		202	213	1231.689697265625
pepa6b12	a6.a1.a1	sp|P49916|DNLI3_HUMAN	sp|P49916|DNLI3_HUMAN DNA ligase 3 OS=Homo sapiens GN=LIG3 PE=1 SV=2	FSGFSAKPNNSGEAPSSPTPK		226	246	2107.009521484375
pepa6b14	a6.a1.a1	sp|P49916|DNLI3_HUMAN	sp|P49916|DNLI3_HUMAN DNA ligase 3 OS=Homo sapiens GN=LIG3 PE=1 SV=2	IMFSEMK	M2:+15.99491	628	634	901.4161987304688
pepa6b10	a6.a1.a1	sp|P49916|DNLI3_HUMAN	sp|P49916|DNLI3_HUMAN DNA ligase 3 OS=Homo sapiens GN=LIG3 PE=1 SV=2	EQITQHIADLSSK		175	187	1469.7598876953125
pepa6b27	a6.a1.a1	sp|P49916|DNLI3_HUMAN	sp|P49916|DNLI3_HUMAN DNA ligase 3 OS=Homo sapiens GN=LIG3 PE=1 SV=2	TGKPLPFGTLGVHK		568	581	1451.8372802734375
pepa6a2	a6.a1.a1	sp|P49916|DNLI3_HUMAN	sp|P49916|DNLI3_HUMAN DNA ligase 3 OS=Homo sapiens GN=LIG3 PE=1 SV=2	ADFTVVAGDEGSSTTGGSSEENK		836	858	2244.974365234375
pepa6a5	a6.a1.a1	sp|P49916|DNLI3_HUMAN	sp|P49916|DNLI3_HUMAN DNA ligase 3 OS=Homo sapiens GN=LIG3 PE=1 SV=2	DLEQGDVSETIR		344	355	1361.6546630859375
pepa6b16	a6.a1.a1	sp|P49916|DNLI3_HUMAN	sp|P49916|DNLI3_HUMAN DNA ligase 3 OS=Homo sapiens GN=LIG3 PE=1 SV=2	LQNELDMVK		741	749	1089.561279296875
pepa6b11	a6.a1.a1	sp|P49916|DNLI3_HUMAN	sp|P49916|DNLI3_HUMAN DNA ligase 3 OS=Homo sapiens GN=LIG3 PE=1 SV=2	FLHDNMVEIPNR		616	627	1484.73193359375
pepa6a9	a6.a1.a1	sp|P49916|DNLI3_HUMAN	sp|P49916|DNLI3_HUMAN DNA ligase 3 OS=Homo sapiens GN=LIG3 PE=1 SV=2	EDEQQQALQDIASR		390	403	1630.76708984375
pepa6a4	a6.a1.a1	sp|P49916|DNLI3_HUMAN	sp|P49916|DNLI3_HUMAN DNA ligase 3 OS=Homo sapiens GN=LIG3 PE=1 SV=2	ALDLADMITR	M7:+15.99491	639	648	1134.582763671875
pepa6b13	a6.a1.a1	sp|P49916|DNLI3_HUMAN	sp|P49916|DNLI3_HUMAN DNA ligase 3 OS=Homo sapiens GN=LIG3 PE=1 SV=2	HVLDALDPNAYEAFK		428	442	1702.8438720703125
pepa6b32	a6.a1.a1	sp|P49916|DNLI3_HUMAN	sp|P49916|DNLI3_HUMAN DNA ligase 3 OS=Homo sapiens GN=LIG3 PE=1 SV=2	VIQEGLEGLVLK		649	660	1297.77294921875
pepa6a1	a6.a1.a1	sp|P49916|DNLI3_HUMAN	sp|P49916|DNLI3_HUMAN DNA ligase 3 OS=Homo sapiens GN=LIG3 PE=1 SV=2	AAVWEITGAEFSK		779	791	1408.7110595703125
pepa6a3	a6.a1.a1	sp|P49916|DNLI3_HUMAN	sp|P49916|DNLI3_HUMAN DNA ligase 3 OS=Homo sapiens GN=LIG3 PE=1 SV=2	ALDLADMITR		639	648	1118.5877685546875
pepa6b18	a6.a1.a1	sp|P49916|DNLI3_HUMAN	sp|P49916|DNLI3_HUMAN DNA ligase 3 OS=Homo sapiens GN=LIG3 PE=1 SV=2	IYYPDFIVPDPK		766	777	1466.7569580078125
pepa6b25	a6.a1.a1	sp|P49916|DNLI3_HUMAN	sp|P49916|DNLI3_HUMAN DNA ligase 3 OS=Homo sapiens GN=LIG3 PE=1 SV=2	SMILDSEVLLIDNK		554	567	1589.845947265625
pepa6b19	a6.a1.a1	sp|P49916|DNLI3_HUMAN	sp|P49916|DNLI3_HUMAN DNA ligase 3 OS=Homo sapiens GN=LIG3 PE=1 SV=2	KDYLNEGAMADTADLVVLGAFYGQGSK	M9:+15.99491	678	704	2849.366943359375
pepa6a8	a6.a1.a1	sp|P49916|DNLI3_HUMAN	sp|P49916|DNLI3_HUMAN DNA ligase 3 OS=Homo sapiens GN=LIG3 PE=1 SV=2	DYIPQAFPGGHSMILDSEVLLIDNK	M13:+15.99491	543	567	2788.38671875
pepa6b31	a6.a1.a1	sp|P49916|DNLI3_HUMAN	sp|P49916|DNLI3_HUMAN DNA ligase 3 OS=Homo sapiens GN=LIG3 PE=1 SV=2	VLLDIFTGVR		933	942	1132.6728515625
pepa6a7	a6.a1.a1	sp|P49916|DNLI3_HUMAN	sp|P49916|DNLI3_HUMAN DNA ligase 3 OS=Homo sapiens GN=LIG3 PE=1 SV=2	DYIPQAFPGGHSMILDSEVLLIDNK		543	567	2772.3916015625
pepa6a6	a6.a1.a1	sp|P49916|DNLI3_HUMAN	sp|P49916|DNLI3_HUMAN DNA ligase 3 OS=Homo sapiens GN=LIG3 PE=1 SV=2	DYLNEGAMADTADLVVLGAFYGQGSK	M8:+15.99491	679	704	2721.271728515625
pepa7b17	a7.a1.a1	sp|P50570-3|DYN2_HUMAN	sp|P50570-3|DYN2_HUMAN Isoform 3 of Dynamin-2 OS=Homo sapiens GN=DNM2	QEIEAETDR		99	107	1090.50146484375
pepa7b11	a7.a1.a1	sp|P50570-3|DYN2_HUMAN	sp|P50570-3|DYN2_HUMAN Isoform 3 of Dynamin-2 OS=Homo sapiens GN=DNM2	GYIGVVNR		230	237	877.489501953125
pepa7a3	a7.a1.a1	sp|P50570-3|DYN2_HUMAN	sp|P50570-3|DYN2_HUMAN Isoform 3 of Dynamin-2 OS=Homo sapiens GN=DNM2	FFLSHPAYR		258	266	1137.5843505859375
pepa7b22	a7.a1.a1	sp|P50570-3|DYN2_HUMAN	sp|P50570-3|DYN2_HUMAN Isoform 3 of Dynamin-2 OS=Homo sapiens GN=DNM2	TIMHLMINNTK		674	684	1315.6865234375
pepa7a5	a7.a1.a1	sp|P50570-3|DYN2_HUMAN	sp|P50570-3|DYN2_HUMAN Isoform 3 of Dynamin-2 OS=Homo sapiens GN=DNM2	FTDFDEVR		91	98	1028.46875
pepa7b13	a7.a1.a1	sp|P50570-3|DYN2_HUMAN	sp|P50570-3|DYN2_HUMAN Isoform 3 of Dynamin-2 OS=Homo sapiens GN=DNM2	LDLMDEGTDAR		207	217	1235.5577392578125
pepa7b14	a7.a1.a1	sp|P50570-3|DYN2_HUMAN	sp|P50570-3|DYN2_HUMAN Isoform 3 of Dynamin-2 OS=Homo sapiens GN=DNM2	IEGSGDQVDTLELSGGAR		344	361	1803.872314453125
pepa7b12	a7.a1.a1	sp|P50570-3|DYN2_HUMAN	sp|P50570-3|DYN2_HUMAN Isoform 3 of Dynamin-2 OS=Homo sapiens GN=DNM2	HVFAIFNTEQR		580	590	1361.696533203125
pepa7b15	a7.a1.a1	sp|P50570-3|DYN2_HUMAN	sp|P50570-3|DYN2_HUMAN Isoform 3 of Dynamin-2 OS=Homo sapiens GN=DNM2	LQSQLLSLEK		300	309	1158.67333984375
pepa7b24	a7.a1.a1	sp|P50570-3|DYN2_HUMAN	sp|P50570-3|DYN2_HUMAN Isoform 3 of Dynamin-2 OS=Homo sapiens GN=DNM2	VPVGDQPPDIEYQIK		143	157	1697.875
pepa7a6	a7.a1.a1	sp|P50570-3|DYN2_HUMAN	sp|P50570-3|DYN2_HUMAN Isoform 3 of Dynamin-2 OS=Homo sapiens GN=DNM2	GISPVPINLR		114	123	1065.641845703125
pepa7a8	a7.a1.a1	sp|P50570-3|DYN2_HUMAN	sp|P50570-3|DYN2_HUMAN Isoform 3 of Dynamin-2 OS=Homo sapiens GN=DNM2	GMEELIPLVNK	M2:+15.99491	5	15	1258.671630859375
pepa7b26	a7.a1.a1	sp|P50570-3|DYN2_HUMAN	sp|P50570-3|DYN2_HUMAN Isoform 3 of Dynamin-2 OS=Homo sapiens GN=DNM2	YMLPLDNLK	M2:+15.99491	559	567	1122.5867919921875
pepa7b18	a7.a1.a1	sp|P50570-3|DYN2_HUMAN	sp|P50570-3|DYN2_HUMAN Isoform 3 of Dynamin-2 OS=Homo sapiens GN=DNM2	SSVLENFVGR		45	54	1107.5797119140625
pepa7a4	a7.a1.a1	sp|P50570-3|DYN2_HUMAN	sp|P50570-3|DYN2_HUMAN Isoform 3 of Dynamin-2 OS=Homo sapiens GN=DNM2	FPFELVK		370	376	879.4979248046875
pepa7a2	a7.a1.a1	sp|P50570-3|DYN2_HUMAN	sp|P50570-3|DYN2_HUMAN Isoform 3 of Dynamin-2 OS=Homo sapiens GN=DNM2	DMILQFISR	M2:+15.99491	158	166	1138.5928955078125
pepa7a7	a7.a1.a1	sp|P50570-3|DYN2_HUMAN	sp|P50570-3|DYN2_HUMAN Isoform 3 of Dynamin-2 OS=Homo sapiens GN=DNM2	GMEELIPLVNK		5	15	1242.6767578125
pepa7b10	a7.a1.a1	sp|P50570-3|DYN2_HUMAN	sp|P50570-3|DYN2_HUMAN Isoform 3 of Dynamin-2 OS=Homo sapiens GN=DNM2	GWLTINNISLMK	M11:+15.99491	520	531	1405.751220703125
pepa7b16	a7.a1.a1	sp|P50570-3|DYN2_HUMAN	sp|P50570-3|DYN2_HUMAN Isoform 3 of Dynamin-2 OS=Homo sapiens GN=DNM2	NLVDSYVAIINK		654	665	1348.74755859375
pepa7b25	a7.a1.a1	sp|P50570-3|DYN2_HUMAN	sp|P50570-3|DYN2_HUMAN Isoform 3 of Dynamin-2 OS=Homo sapiens GN=DNM2	VYSPHVLNLTLIDLPGITK		124	142	2093.200927734375
pepa7b21	a7.a1.a1	sp|P50570-3|DYN2_HUMAN	sp|P50570-3|DYN2_HUMAN Isoform 3 of Dynamin-2 OS=Homo sapiens GN=DNM2	TGLFTPDMAFEAIVK	M8:+15.99491	400	414	1655.8353271484375
pepa7a9	a7.a1.a1	sp|P50570-3|DYN2_HUMAN	sp|P50570-3|DYN2_HUMAN Isoform 3 of Dynamin-2 OS=Homo sapiens GN=DNM2	GPTPGPPLIPVPVGAAASFSAPPIPSR		782	808	2550.408203125
pepa7b20	a7.a1.a1	sp|P50570-3|DYN2_HUMAN	sp|P50570-3|DYN2_HUMAN Isoform 3 of Dynamin-2 OS=Homo sapiens GN=DNM2	TGLFTPDMAFEAIVK		400	414	1639.8404541015625
pepa7b23	a7.a1.a1	sp|P50570-3|DYN2_HUMAN	sp|P50570-3|DYN2_HUMAN Isoform 3 of Dynamin-2 OS=Homo sapiens GN=DNM2	VLNLTLIDLPGITK		129	142	1509.925537109375
pepa7a1	a7.a1.a1	sp|P50570-3|DYN2_HUMAN	sp|P50570-3|DYN2_HUMAN Isoform 3 of Dynamin-2 OS=Homo sapiens GN=DNM2	ALLQMVQQFGVDFEK		328	342	1752.8992919921875
pepa7b17	a7.a1.a2	sp|P50570-4|DYN2_HUMAN	sp|P50570-4|DYN2_HUMAN Isoform 4 of Dynamin-2 OS=Homo sapiens GN=DNM2	QEIEAETDR		99	107	1090.50146484375
pepa7b11	a7.a1.a2	sp|P50570-4|DYN2_HUMAN	sp|P50570-4|DYN2_HUMAN Isoform 4 of Dynamin-2 OS=Homo sapiens GN=DNM2	GYIGVVNR		230	237	877.489501953125
pepa7a3	a7.a1.a2	sp|P50570-4|DYN2_HUMAN	sp|P50570-4|DYN2_HUMAN Isoform 4 of Dynamin-2 OS=Homo sapiens GN=DNM2	FFLSHPAYR		258	266	1137.5843505859375
pepa7b22	a7.a1.a2	sp|P50570-4|DYN2_HUMAN	sp|P50570-4|DYN2_HUMAN Isoform 4 of Dynamin-2 OS=Homo sapiens GN=DNM2	TIMHLMINNTK		678	688	1315.6865234375
pepa7a5	a7.a1.a2	sp|P50570-4|DYN2_HUMAN	sp|P50570-4|DYN2_HUMAN Isoform 4 of Dynamin-2 OS=Homo sapiens GN=DNM2	FTDFDEVR		91	98	1028.46875
pepa7b13	a7.a1.a2	sp|P50570-4|DYN2_HUMAN	sp|P50570-4|DYN2_HUMAN Isoform 4 of Dynamin-2 OS=Homo sapiens GN=DNM2	LDLMDEGTDAR		207	217	1235.5577392578125
pepa7b14	a7.a1.a2	sp|P50570-4|DYN2_HUMAN	sp|P50570-4|DYN2_HUMAN Isoform 4 of Dynamin-2 OS=Homo sapiens GN=DNM2	IEGSGDQVDTLELSGGAR		344	361	1803.872314453125
pepa7b12	a7.a1.a2	sp|P50570-4|DYN2_HUMAN	sp|P50570-4|DYN2_HUMAN Isoform 4 of Dynamin-2 OS=Homo sapiens GN=DNM2	HVFAIFNTEQR		584	594	1361.696533203125
pepa7b15	a7.a1.a2	sp|P50570-4|DYN2_HUMAN	sp|P50570-4|DYN2_HUMAN Isoform 4 of Dynamin-2 OS=Homo sapiens GN=DNM2	LQSQLLSLEK		300	309	1158.67333984375
pepa7b24	a7.a1.a2	sp|P50570-4|DYN2_HUMAN	sp|P50570-4|DYN2_HUMAN Isoform 4 of Dynamin-2 OS=Homo sapiens GN=DNM2	VPVGDQPPDIEYQIK		143	157	1697.875
pepa7a6	a7.a1.a2	sp|P50570-4|DYN2_HUMAN	sp|P50570-4|DYN2_HUMAN Isoform 4 of Dynamin-2 OS=Homo sapiens GN=DNM2	GISPVPINLR		114	123	1065.641845703125
pepa7a8	a7.a1.a2	sp|P50570-4|DYN2_HUMAN	sp|P50570-4|DYN2_HUMAN Isoform 4 of Dynamin-2 OS=Homo sapiens GN=DNM2	GMEELIPLVNK	M2:+15.99491	5	15	1258.671630859375
pepa7b26	a7.a1.a2	sp|P50570-4|DYN2_HUMAN	sp|P50570-4|DYN2_HUMAN Isoform 4 of Dynamin-2 OS=Homo sapiens GN=DNM2	YMLPLDNLK	M2:+15.99491	563	571	1122.5867919921875
pepa7b18	a7.a1.a2	sp|P50570-4|DYN2_HUMAN	sp|P50570-4|DYN2_HUMAN Isoform 4 of Dynamin-2 OS=Homo sapiens GN=DNM2	SSVLENFVGR		45	54	1107.5797119140625
pepa7a4	a7.a1.a2	sp|P50570-4|DYN2_HUMAN	sp|P50570-4|DYN2_HUMAN Isoform 4 of Dynamin-2 OS=Homo sapiens GN=DNM2	FPFELVK		370	376	879.4979248046875
pepa7a2	a7.a1.a2	sp|P50570-4|DYN2_HUMAN	sp|P50570-4|DYN2_HUMAN Isoform 4 of Dynamin-2 OS=Homo sapiens GN=DNM2	DMILQFISR	M2:+15.99491	158	166	1138.5928955078125
pepa7a7	a7.a1.a2	sp|P50570-4|DYN2_HUMAN	sp|P50570-4|DYN2_HUMAN Isoform 4 of Dynamin-2 OS=Homo sapiens GN=DNM2	GMEELIPLVNK		5	15	1242.6767578125
pepa7b10	a7.a1.a2	sp|P50570-4|DYN2_HUMAN	sp|P50570-4|DYN2_HUMAN Isoform 4 of Dynamin-2 OS=Homo sapiens GN=DNM2	GWLTINNISLMK	M11:+15.99491	524	535	1405.751220703125
pepa7b16	a7.a1.a2	sp|P50570-4|DYN2_HUMAN	sp|P50570-4|DYN2_HUMAN Isoform 4 of Dynamin-2 OS=Homo sapiens GN=DNM2	NLVDSYVAIINK		658	669	1348.74755859375
pepa7b25	a7.a1.a2	sp|P50570-4|DYN2_HUMAN	sp|P50570-4|DYN2_HUMAN Isoform 4 of Dynamin-2 OS=Homo sapiens GN=DNM2	VYSPHVLNLTLIDLPGITK		124	142	2093.200927734375
pepa7b21	a7.a1.a2	sp|P50570-4|DYN2_HUMAN	sp|P50570-4|DYN2_HUMAN Isoform 4 of Dynamin-2 OS=Homo sapiens GN=DNM2	TGLFTPDMAFEAIVK	M8:+15.99491	400	414	1655.8353271484375
pepa7a9	a7.a1.a2	sp|P50570-4|DYN2_HUMAN	sp|P50570-4|DYN2_HUMAN Isoform 4 of Dynamin-2 OS=Homo sapiens GN=DNM2	GPTPGPPLIPVPVGAAASFSAPPIPSR		786	812	2550.408203125
pepa7b20	a7.a1.a2	sp|P50570-4|DYN2_HUMAN	sp|P50570-4|DYN2_HUMAN Isoform 4 of Dynamin-2 OS=Homo sapiens GN=DNM2	TGLFTPDMAFEAIVK		400	414	1639.8404541015625
pepa7b23	a7.a1.a2	sp|P50570-4|DYN2_HUMAN	sp|P50570-4|DYN2_HUMAN Isoform 4 of Dynamin-2 OS=Homo sapiens GN=DNM2	VLNLTLIDLPGITK		129	142	1509.925537109375
pepa7a1	a7.a1.a2	sp|P50570-4|DYN2_HUMAN	sp|P50570-4|DYN2_HUMAN Isoform 4 of Dynamin-2 OS=Homo sapiens GN=DNM2	ALLQMVQQFGVDFEK		328	342	1752.8992919921875
pepa7b17	a7.a1.a3	tr|F5H4R9|F5H4R9_HUMAN	tr|F5H4R9|F5H4R9_HUMAN Dynamin-2 OS=Homo sapiens GN=DNM2 PE=2 SV=1	QEIEAETDR		99	107	1090.50146484375
pepa7b11	a7.a1.a3	tr|F5H4R9|F5H4R9_HUMAN	tr|F5H4R9|F5H4R9_HUMAN Dynamin-2 OS=Homo sapiens GN=DNM2 PE=2 SV=1	GYIGVVNR		230	237	877.489501953125
pepa7a3	a7.a1.a3	tr|F5H4R9|F5H4R9_HUMAN	tr|F5H4R9|F5H4R9_HUMAN Dynamin-2 OS=Homo sapiens GN=DNM2 PE=2 SV=1	FFLSHPAYR		258	266	1137.5843505859375
pepa7b22	a7.a1.a3	tr|F5H4R9|F5H4R9_HUMAN	tr|F5H4R9|F5H4R9_HUMAN Dynamin-2 OS=Homo sapiens GN=DNM2 PE=2 SV=1	TIMHLMINNTK		678	688	1315.6865234375
pepa7a5	a7.a1.a3	tr|F5H4R9|F5H4R9_HUMAN	tr|F5H4R9|F5H4R9_HUMAN Dynamin-2 OS=Homo sapiens GN=DNM2 PE=2 SV=1	FTDFDEVR		91	98	1028.46875
pepa7b13	a7.a1.a3	tr|F5H4R9|F5H4R9_HUMAN	tr|F5H4R9|F5H4R9_HUMAN Dynamin-2 OS=Homo sapiens GN=DNM2 PE=2 SV=1	LDLMDEGTDAR		207	217	1235.5577392578125
pepa7b14	a7.a1.a3	tr|F5H4R9|F5H4R9_HUMAN	tr|F5H4R9|F5H4R9_HUMAN Dynamin-2 OS=Homo sapiens GN=DNM2 PE=2 SV=1	IEGSGDQVDTLELSGGAR		344	361	1803.872314453125
pepa7b12	a7.a1.a3	tr|F5H4R9|F5H4R9_HUMAN	tr|F5H4R9|F5H4R9_HUMAN Dynamin-2 OS=Homo sapiens GN=DNM2 PE=2 SV=1	HVFAIFNTEQR		584	594	1361.696533203125
pepa7b15	a7.a1.a3	tr|F5H4R9|F5H4R9_HUMAN	tr|F5H4R9|F5H4R9_HUMAN Dynamin-2 OS=Homo sapiens GN=DNM2 PE=2 SV=1	LQSQLLSLEK		300	309	1158.67333984375
pepa7b24	a7.a1.a3	tr|F5H4R9|F5H4R9_HUMAN	tr|F5H4R9|F5H4R9_HUMAN Dynamin-2 OS=Homo sapiens GN=DNM2 PE=2 SV=1	VPVGDQPPDIEYQIK		143	157	1697.875
pepa7a6	a7.a1.a3	tr|F5H4R9|F5H4R9_HUMAN	tr|F5H4R9|F5H4R9_HUMAN Dynamin-2 OS=Homo sapiens GN=DNM2 PE=2 SV=1	GISPVPINLR		114	123	1065.641845703125
pepa7a8	a7.a1.a3	tr|F5H4R9|F5H4R9_HUMAN	tr|F5H4R9|F5H4R9_HUMAN Dynamin-2 OS=Homo sapiens GN=DNM2 PE=2 SV=1	GMEELIPLVNK	M2:+15.99491	5	15	1258.671630859375
pepa7b26	a7.a1.a3	tr|F5H4R9|F5H4R9_HUMAN	tr|F5H4R9|F5H4R9_HUMAN Dynamin-2 OS=Homo sapiens GN=DNM2 PE=2 SV=1	YMLPLDNLK	M2:+15.99491	563	571	1122.5867919921875
pepa7b18	a7.a1.a3	tr|F5H4R9|F5H4R9_HUMAN	tr|F5H4R9|F5H4R9_HUMAN Dynamin-2 OS=Homo sapiens GN=DNM2 PE=2 SV=1	SSVLENFVGR		45	54	1107.5797119140625
pepa7a4	a7.a1.a3	tr|F5H4R9|F5H4R9_HUMAN	tr|F5H4R9|F5H4R9_HUMAN Dynamin-2 OS=Homo sapiens GN=DNM2 PE=2 SV=1	FPFELVK		370	376	879.4979248046875
pepa7a2	a7.a1.a3	tr|F5H4R9|F5H4R9_HUMAN	tr|F5H4R9|F5H4R9_HUMAN Dynamin-2 OS=Homo sapiens GN=DNM2 PE=2 SV=1	DMILQFISR	M2:+15.99491	158	166	1138.5928955078125
pepa7a7	a7.a1.a3	tr|F5H4R9|F5H4R9_HUMAN	tr|F5H4R9|F5H4R9_HUMAN Dynamin-2 OS=Homo sapiens GN=DNM2 PE=2 SV=1	GMEELIPLVNK		5	15	1242.6767578125
pepa7b10	a7.a1.a3	tr|F5H4R9|F5H4R9_HUMAN	tr|F5H4R9|F5H4R9_HUMAN Dynamin-2 OS=Homo sapiens GN=DNM2 PE=2 SV=1	GWLTINNISLMK	M11:+15.99491	524	535	1405.751220703125
pepa7b16	a7.a1.a3	tr|F5H4R9|F5H4R9_HUMAN	tr|F5H4R9|F5H4R9_HUMAN Dynamin-2 OS=Homo sapiens GN=DNM2 PE=2 SV=1	NLVDSYVAIINK		658	669	1348.74755859375
pepa7b25	a7.a1.a3	tr|F5H4R9|F5H4R9_HUMAN	tr|F5H4R9|F5H4R9_HUMAN Dynamin-2 OS=Homo sapiens GN=DNM2 PE=2 SV=1	VYSPHVLNLTLIDLPGITK		124	142	2093.200927734375
pepa7b21	a7.a1.a3	tr|F5H4R9|F5H4R9_HUMAN	tr|F5H4R9|F5H4R9_HUMAN Dynamin-2 OS=Homo sapiens GN=DNM2 PE=2 SV=1	TGLFTPDMAFEAIVK	M8:+15.99491	400	414	1655.8353271484375
pepa7a9	a7.a1.a3	tr|F5H4R9|F5H4R9_HUMAN	tr|F5H4R9|F5H4R9_HUMAN Dynamin-2 OS=Homo sapiens GN=DNM2 PE=2 SV=1	GPTPGPPLIPVPVGAAASFSAPPIPSR		786	812	2550.408203125
pepa7b20	a7.a1.a3	tr|F5H4R9|F5H4R9_HUMAN	tr|F5H4R9|F5H4R9_HUMAN Dynamin-2 OS=Homo sapiens GN=DNM2 PE=2 SV=1	TGLFTPDMAFEAIVK		400	414	1639.8404541015625
pepa7b23	a7.a1.a3	tr|F5H4R9|F5H4R9_HUMAN	tr|F5H4R9|F5H4R9_HUMAN Dynamin-2 OS=Homo sapiens GN=DNM2 PE=2 SV=1	VLNLTLIDLPGITK		129	142	1509.925537109375
pepa7a1	a7.a1.a3	tr|F5H4R9|F5H4R9_HUMAN	tr|F5H4R9|F5H4R9_HUMAN Dynamin-2 OS=Homo sapiens GN=DNM2 PE=2 SV=1	ALLQMVQQFGVDFEK		328	342	1752.8992919921875
pepa7b17	a7.a2.a1	sp|P50570-2|DYN2_HUMAN	sp|P50570-2|DYN2_HUMAN Isoform 2 of Dynamin-2 OS=Homo sapiens GN=DNM2	QEIEAETDR		99	107	1090.50146484375
pepa7b11	a7.a2.a1	sp|P50570-2|DYN2_HUMAN	sp|P50570-2|DYN2_HUMAN Isoform 2 of Dynamin-2 OS=Homo sapiens GN=DNM2	GYIGVVNR		230	237	877.489501953125
pepa7a3	a7.a2.a1	sp|P50570-2|DYN2_HUMAN	sp|P50570-2|DYN2_HUMAN Isoform 2 of Dynamin-2 OS=Homo sapiens GN=DNM2	FFLSHPAYR		258	266	1137.5843505859375
pepa7b22	a7.a2.a1	sp|P50570-2|DYN2_HUMAN	sp|P50570-2|DYN2_HUMAN Isoform 2 of Dynamin-2 OS=Homo sapiens GN=DNM2	TIMHLMINNTK		674	684	1315.6865234375
pepa7a5	a7.a2.a1	sp|P50570-2|DYN2_HUMAN	sp|P50570-2|DYN2_HUMAN Isoform 2 of Dynamin-2 OS=Homo sapiens GN=DNM2	FTDFDEVR		91	98	1028.46875
pepa7b13	a7.a2.a1	sp|P50570-2|DYN2_HUMAN	sp|P50570-2|DYN2_HUMAN Isoform 2 of Dynamin-2 OS=Homo sapiens GN=DNM2	LDLMDEGTDAR		207	217	1235.5577392578125
pepa7b14	a7.a2.a1	sp|P50570-2|DYN2_HUMAN	sp|P50570-2|DYN2_HUMAN Isoform 2 of Dynamin-2 OS=Homo sapiens GN=DNM2	IEGSGDQVDTLELSGGAR		344	361	1803.872314453125
pepa7b12	a7.a2.a1	sp|P50570-2|DYN2_HUMAN	sp|P50570-2|DYN2_HUMAN Isoform 2 of Dynamin-2 OS=Homo sapiens GN=DNM2	HVFAIFNTEQR		580	590	1361.696533203125
pepa7b15	a7.a2.a1	sp|P50570-2|DYN2_HUMAN	sp|P50570-2|DYN2_HUMAN Isoform 2 of Dynamin-2 OS=Homo sapiens GN=DNM2	LQSQLLSLEK		300	309	1158.67333984375
pepa7b24	a7.a2.a1	sp|P50570-2|DYN2_HUMAN	sp|P50570-2|DYN2_HUMAN Isoform 2 of Dynamin-2 OS=Homo sapiens GN=DNM2	VPVGDQPPDIEYQIK		143	157	1697.875
pepa7a6	a7.a2.a1	sp|P50570-2|DYN2_HUMAN	sp|P50570-2|DYN2_HUMAN Isoform 2 of Dynamin-2 OS=Homo sapiens GN=DNM2	GISPVPINLR		114	123	1065.641845703125
pepa7a8	a7.a2.a1	sp|P50570-2|DYN2_HUMAN	sp|P50570-2|DYN2_HUMAN Isoform 2 of Dynamin-2 OS=Homo sapiens GN=DNM2	GMEELIPLVNK	M2:+15.99491	5	15	1258.671630859375
pepa7b26	a7.a2.a1	sp|P50570-2|DYN2_HUMAN	sp|P50570-2|DYN2_HUMAN Isoform 2 of Dynamin-2 OS=Homo sapiens GN=DNM2	YMLPLDNLK	M2:+15.99491	559	567	1122.5867919921875
pepa7b18	a7.a2.a1	sp|P50570-2|DYN2_HUMAN	sp|P50570-2|DYN2_HUMAN Isoform 2 of Dynamin-2 OS=Homo sapiens GN=DNM2	SSVLENFVGR		45	54	1107.5797119140625
pepa7a4	a7.a2.a1	sp|P50570-2|DYN2_HUMAN	sp|P50570-2|DYN2_HUMAN Isoform 2 of Dynamin-2 OS=Homo sapiens GN=DNM2	FPFELVK		370	376	879.4979248046875
pepa7a2	a7.a2.a1	sp|P50570-2|DYN2_HUMAN	sp|P50570-2|DYN2_HUMAN Isoform 2 of Dynamin-2 OS=Homo sapiens GN=DNM2	DMILQFISR	M2:+15.99491	158	166	1138.5928955078125
pepa7a7	a7.a2.a1	sp|P50570-2|DYN2_HUMAN	sp|P50570-2|DYN2_HUMAN Isoform 2 of Dynamin-2 OS=Homo sapiens GN=DNM2	GMEELIPLVNK		5	15	1242.6767578125
pepa7b10	a7.a2.a1	sp|P50570-2|DYN2_HUMAN	sp|P50570-2|DYN2_HUMAN Isoform 2 of Dynamin-2 OS=Homo sapiens GN=DNM2	GWLTINNISLMK	M11:+15.99491	520	531	1405.751220703125
pepa7b16	a7.a2.a1	sp|P50570-2|DYN2_HUMAN	sp|P50570-2|DYN2_HUMAN Isoform 2 of Dynamin-2 OS=Homo sapiens GN=DNM2	NLVDSYVAIINK		654	665	1348.74755859375
pepa7b25	a7.a2.a1	sp|P50570-2|DYN2_HUMAN	sp|P50570-2|DYN2_HUMAN Isoform 2 of Dynamin-2 OS=Homo sapiens GN=DNM2	VYSPHVLNLTLIDLPGITK		124	142	2093.200927734375
pepa7a9	a7.a2.a1	sp|P50570-2|DYN2_HUMAN	sp|P50570-2|DYN2_HUMAN Isoform 2 of Dynamin-2 OS=Homo sapiens GN=DNM2	GPTPGPPLIPVPVGAAASFSAPPIPSR		782	808	2550.408203125
pepa7b23	a7.a2.a1	sp|P50570-2|DYN2_HUMAN	sp|P50570-2|DYN2_HUMAN Isoform 2 of Dynamin-2 OS=Homo sapiens GN=DNM2	VLNLTLIDLPGITK		129	142	1509.925537109375
pepa7b19	a7.a2.a1	sp|P50570-2|DYN2_HUMAN	sp|P50570-2|DYN2_HUMAN Isoform 2 of Dynamin-2 OS=Homo sapiens GN=DNM2	TGLFTPDLAFEAIVK		400	414	1621.884033203125
pepa7a1	a7.a2.a1	sp|P50570-2|DYN2_HUMAN	sp|P50570-2|DYN2_HUMAN Isoform 2 of Dynamin-2 OS=Homo sapiens GN=DNM2	ALLQMVQQFGVDFEK		328	342	1752.8992919921875
pepa7b17	a7.a2.a2	sp|P50570-5|DYN2_HUMAN	sp|P50570-5|DYN2_HUMAN Isoform 5 of Dynamin-2 OS=Homo sapiens GN=DNM2	QEIEAETDR		99	107	1090.50146484375
pepa7b11	a7.a2.a2	sp|P50570-5|DYN2_HUMAN	sp|P50570-5|DYN2_HUMAN Isoform 5 of Dynamin-2 OS=Homo sapiens GN=DNM2	GYIGVVNR		230	237	877.489501953125
pepa7a3	a7.a2.a2	sp|P50570-5|DYN2_HUMAN	sp|P50570-5|DYN2_HUMAN Isoform 5 of Dynamin-2 OS=Homo sapiens GN=DNM2	FFLSHPAYR		258	266	1137.5843505859375
pepa7b22	a7.a2.a2	sp|P50570-5|DYN2_HUMAN	sp|P50570-5|DYN2_HUMAN Isoform 5 of Dynamin-2 OS=Homo sapiens GN=DNM2	TIMHLMINNTK		678	688	1315.6865234375
pepa7a5	a7.a2.a2	sp|P50570-5|DYN2_HUMAN	sp|P50570-5|DYN2_HUMAN Isoform 5 of Dynamin-2 OS=Homo sapiens GN=DNM2	FTDFDEVR		91	98	1028.46875
pepa7b13	a7.a2.a2	sp|P50570-5|DYN2_HUMAN	sp|P50570-5|DYN2_HUMAN Isoform 5 of Dynamin-2 OS=Homo sapiens GN=DNM2	LDLMDEGTDAR		207	217	1235.5577392578125
pepa7b14	a7.a2.a2	sp|P50570-5|DYN2_HUMAN	sp|P50570-5|DYN2_HUMAN Isoform 5 of Dynamin-2 OS=Homo sapiens GN=DNM2	IEGSGDQVDTLELSGGAR		344	361	1803.872314453125
pepa7b12	a7.a2.a2	sp|P50570-5|DYN2_HUMAN	sp|P50570-5|DYN2_HUMAN Isoform 5 of Dynamin-2 OS=Homo sapiens GN=DNM2	HVFAIFNTEQR		584	594	1361.696533203125
pepa7b15	a7.a2.a2	sp|P50570-5|DYN2_HUMAN	sp|P50570-5|DYN2_HUMAN Isoform 5 of Dynamin-2 OS=Homo sapiens GN=DNM2	LQSQLLSLEK		300	309	1158.67333984375
pepa7b24	a7.a2.a2	sp|P50570-5|DYN2_HUMAN	sp|P50570-5|DYN2_HUMAN Isoform 5 of Dynamin-2 OS=Homo sapiens GN=DNM2	VPVGDQPPDIEYQIK		143	157	1697.875
pepa7a6	a7.a2.a2	sp|P50570-5|DYN2_HUMAN	sp|P50570-5|DYN2_HUMAN Isoform 5 of Dynamin-2 OS=Homo sapiens GN=DNM2	GISPVPINLR		114	123	1065.641845703125
pepa7a8	a7.a2.a2	sp|P50570-5|DYN2_HUMAN	sp|P50570-5|DYN2_HUMAN Isoform 5 of Dynamin-2 OS=Homo sapiens GN=DNM2	GMEELIPLVNK	M2:+15.99491	5	15	1258.671630859375
pepa7b26	a7.a2.a2	sp|P50570-5|DYN2_HUMAN	sp|P50570-5|DYN2_HUMAN Isoform 5 of Dynamin-2 OS=Homo sapiens GN=DNM2	YMLPLDNLK	M2:+15.99491	563	571	1122.5867919921875
pepa7b18	a7.a2.a2	sp|P50570-5|DYN2_HUMAN	sp|P50570-5|DYN2_HUMAN Isoform 5 of Dynamin-2 OS=Homo sapiens GN=DNM2	SSVLENFVGR		45	54	1107.5797119140625
pepa7a4	a7.a2.a2	sp|P50570-5|DYN2_HUMAN	sp|P50570-5|DYN2_HUMAN Isoform 5 of Dynamin-2 OS=Homo sapiens GN=DNM2	FPFELVK		370	376	879.4979248046875
pepa7a2	a7.a2.a2	sp|P50570-5|DYN2_HUMAN	sp|P50570-5|DYN2_HUMAN Isoform 5 of Dynamin-2 OS=Homo sapiens GN=DNM2	DMILQFISR	M2:+15.99491	158	166	1138.5928955078125
pepa7a7	a7.a2.a2	sp|P50570-5|DYN2_HUMAN	sp|P50570-5|DYN2_HUMAN Isoform 5 of Dynamin-2 OS=Homo sapiens GN=DNM2	GMEELIPLVNK		5	15	1242.6767578125
pepa7b10	a7.a2.a2	sp|P50570-5|DYN2_HUMAN	sp|P50570-5|DYN2_HUMAN Isoform 5 of Dynamin-2 OS=Homo sapiens GN=DNM2	GWLTINNISLMK	M11:+15.99491	524	535	1405.751220703125
pepa7b16	a7.a2.a2	sp|P50570-5|DYN2_HUMAN	sp|P50570-5|DYN2_HUMAN Isoform 5 of Dynamin-2 OS=Homo sapiens GN=DNM2	NLVDSYVAIINK		658	669	1348.74755859375
pepa7b25	a7.a2.a2	sp|P50570-5|DYN2_HUMAN	sp|P50570-5|DYN2_HUMAN Isoform 5 of Dynamin-2 OS=Homo sapiens GN=DNM2	VYSPHVLNLTLIDLPGITK		124	142	2093.200927734375
pepa7a9	a7.a2.a2	sp|P50570-5|DYN2_HUMAN	sp|P50570-5|DYN2_HUMAN Isoform 5 of Dynamin-2 OS=Homo sapiens GN=DNM2	GPTPGPPLIPVPVGAAASFSAPPIPSR		786	812	2550.408203125
pepa7b23	a7.a2.a2	sp|P50570-5|DYN2_HUMAN	sp|P50570-5|DYN2_HUMAN Isoform 5 of Dynamin-2 OS=Homo sapiens GN=DNM2	VLNLTLIDLPGITK		129	142	1509.925537109375
pepa7b19	a7.a2.a2	sp|P50570-5|DYN2_HUMAN	sp|P50570-5|DYN2_HUMAN Isoform 5 of Dynamin-2 OS=Homo sapiens GN=DNM2	TGLFTPDLAFEAIVK		400	414	1621.884033203125
pepa7a1	a7.a2.a2	sp|P50570-5|DYN2_HUMAN	sp|P50570-5|DYN2_HUMAN Isoform 5 of Dynamin-2 OS=Homo sapiens GN=DNM2	ALLQMVQQFGVDFEK		328	342	1752.8992919921875
pepa7b17	a7.a2.a3	sp|P50570|DYN2_HUMAN	sp|P50570|DYN2_HUMAN Dynamin-2 OS=Homo sapiens GN=DNM2 PE=1 SV=2	QEIEAETDR		99	107	1090.50146484375
pepa7b11	a7.a2.a3	sp|P50570|DYN2_HUMAN	sp|P50570|DYN2_HUMAN Dynamin-2 OS=Homo sapiens GN=DNM2 PE=1 SV=2	GYIGVVNR		230	237	877.489501953125
pepa7a3	a7.a2.a3	sp|P50570|DYN2_HUMAN	sp|P50570|DYN2_HUMAN Dynamin-2 OS=Homo sapiens GN=DNM2 PE=1 SV=2	FFLSHPAYR		258	266	1137.5843505859375
pepa7b22	a7.a2.a3	sp|P50570|DYN2_HUMAN	sp|P50570|DYN2_HUMAN Dynamin-2 OS=Homo sapiens GN=DNM2 PE=1 SV=2	TIMHLMINNTK		678	688	1315.6865234375
pepa7a5	a7.a2.a3	sp|P50570|DYN2_HUMAN	sp|P50570|DYN2_HUMAN Dynamin-2 OS=Homo sapiens GN=DNM2 PE=1 SV=2	FTDFDEVR		91	98	1028.46875
pepa7b13	a7.a2.a3	sp|P50570|DYN2_HUMAN	sp|P50570|DYN2_HUMAN Dynamin-2 OS=Homo sapiens GN=DNM2 PE=1 SV=2	LDLMDEGTDAR		207	217	1235.5577392578125
pepa7b14	a7.a2.a3	sp|P50570|DYN2_HUMAN	sp|P50570|DYN2_HUMAN Dynamin-2 OS=Homo sapiens GN=DNM2 PE=1 SV=2	IEGSGDQVDTLELSGGAR		344	361	1803.872314453125
pepa7b12	a7.a2.a3	sp|P50570|DYN2_HUMAN	sp|P50570|DYN2_HUMAN Dynamin-2 OS=Homo sapiens GN=DNM2 PE=1 SV=2	HVFAIFNTEQR		584	594	1361.696533203125
pepa7b15	a7.a2.a3	sp|P50570|DYN2_HUMAN	sp|P50570|DYN2_HUMAN Dynamin-2 OS=Homo sapiens GN=DNM2 PE=1 SV=2	LQSQLLSLEK		300	309	1158.67333984375
pepa7b24	a7.a2.a3	sp|P50570|DYN2_HUMAN	sp|P50570|DYN2_HUMAN Dynamin-2 OS=Homo sapiens GN=DNM2 PE=1 SV=2	VPVGDQPPDIEYQIK		143	157	1697.875
pepa7a6	a7.a2.a3	sp|P50570|DYN2_HUMAN	sp|P50570|DYN2_HUMAN Dynamin-2 OS=Homo sapiens GN=DNM2 PE=1 SV=2	GISPVPINLR		114	123	1065.641845703125
pepa7a8	a7.a2.a3	sp|P50570|DYN2_HUMAN	sp|P50570|DYN2_HUMAN Dynamin-2 OS=Homo sapiens GN=DNM2 PE=1 SV=2	GMEELIPLVNK	M2:+15.99491	5	15	1258.671630859375
pepa7b26	a7.a2.a3	sp|P50570|DYN2_HUMAN	sp|P50570|DYN2_HUMAN Dynamin-2 OS=Homo sapiens GN=DNM2 PE=1 SV=2	YMLPLDNLK	M2:+15.99491	563	571	1122.5867919921875
pepa7b18	a7.a2.a3	sp|P50570|DYN2_HUMAN	sp|P50570|DYN2_HUMAN Dynamin-2 OS=Homo sapiens GN=DNM2 PE=1 SV=2	SSVLENFVGR		45	54	1107.5797119140625
pepa7a4	a7.a2.a3	sp|P50570|DYN2_HUMAN	sp|P50570|DYN2_HUMAN Dynamin-2 OS=Homo sapiens GN=DNM2 PE=1 SV=2	FPFELVK		370	376	879.4979248046875
pepa7a2	a7.a2.a3	sp|P50570|DYN2_HUMAN	sp|P50570|DYN2_HUMAN Dynamin-2 OS=Homo sapiens GN=DNM2 PE=1 SV=2	DMILQFISR	M2:+15.99491	158	166	1138.5928955078125
pepa7a7	a7.a2.a3	sp|P50570|DYN2_HUMAN	sp|P50570|DYN2_HUMAN Dynamin-2 OS=Homo sapiens GN=DNM2 PE=1 SV=2	GMEELIPLVNK		5	15	1242.6767578125
pepa7b10	a7.a2.a3	sp|P50570|DYN2_HUMAN	sp|P50570|DYN2_HUMAN Dynamin-2 OS=Homo sapiens GN=DNM2 PE=1 SV=2	GWLTINNISLMK	M11:+15.99491	524	535	1405.751220703125
pepa7b16	a7.a2.a3	sp|P50570|DYN2_HUMAN	sp|P50570|DYN2_HUMAN Dynamin-2 OS=Homo sapiens GN=DNM2 PE=1 SV=2	NLVDSYVAIINK		658	669	1348.74755859375
pepa7b25	a7.a2.a3	sp|P50570|DYN2_HUMAN	sp|P50570|DYN2_HUMAN Dynamin-2 OS=Homo sapiens GN=DNM2 PE=1 SV=2	VYSPHVLNLTLIDLPGITK		124	142	2093.200927734375
pepa7a9	a7.a2.a3	sp|P50570|DYN2_HUMAN	sp|P50570|DYN2_HUMAN Dynamin-2 OS=Homo sapiens GN=DNM2 PE=1 SV=2	GPTPGPPLIPVPVGAAASFSAPPIPSR		786	812	2550.408203125
pepa7b23	a7.a2.a3	sp|P50570|DYN2_HUMAN	sp|P50570|DYN2_HUMAN Dynamin-2 OS=Homo sapiens GN=DNM2 PE=1 SV=2	VLNLTLIDLPGITK		129	142	1509.925537109375
pepa7b19	a7.a2.a3	sp|P50570|DYN2_HUMAN	sp|P50570|DYN2_HUMAN Dynamin-2 OS=Homo sapiens GN=DNM2 PE=1 SV=2	TGLFTPDLAFEAIVK		400	414	1621.884033203125
pepa7a1	a7.a2.a3	sp|P50570|DYN2_HUMAN	sp|P50570|DYN2_HUMAN Dynamin-2 OS=Homo sapiens GN=DNM2 PE=1 SV=2	ALLQMVQQFGVDFEK		328	342	1752.8992919921875
pepa8b17	a8.a1.a1	sp|Q9Y5B9|SP16H_HUMAN	sp|Q9Y5B9|SP16H_HUMAN FACT complex subunit SPT16 OS=Homo sapiens GN=SUPT16H PE=1 SV=1	TRNEMTAEEK		464	473	1208.5579833984375
pepa8b21	a8.a1.a1	sp|Q9Y5B9|SP16H_HUMAN	sp|Q9Y5B9|SP16H_HUMAN FACT complex subunit SPT16 OS=Homo sapiens GN=SUPT16H PE=1 SV=1	YEEEEEQSR		1006	1014	1198.486328125
pepa8b20	a8.a1.a1	sp|Q9Y5B9|SP16H_HUMAN	sp|Q9Y5B9|SP16H_HUMAN FACT complex subunit SPT16 OS=Homo sapiens GN=SUPT16H PE=1 SV=1	VMEIVDADEK	M2:+15.99491	202	211	1164.545654296875
pepa8a4	a8.a1.a1	sp|Q9Y5B9|SP16H_HUMAN	sp|Q9Y5B9|SP16H_HUMAN FACT complex subunit SPT16 OS=Homo sapiens GN=SUPT16H PE=1 SV=1	DDLYAEQMER	M8:+15.99491	761	770	1285.536865234375
pepa8b19	a8.a1.a1	sp|Q9Y5B9|SP16H_HUMAN	sp|Q9Y5B9|SP16H_HUMAN FACT complex subunit SPT16 OS=Homo sapiens GN=SUPT16H PE=1 SV=1	VMEIVDADEK		202	211	1148.55078125
pepa8a3	a8.a1.a1	sp|Q9Y5B9|SP16H_HUMAN	sp|Q9Y5B9|SP16H_HUMAN FACT complex subunit SPT16 OS=Homo sapiens GN=SUPT16H PE=1 SV=1	DDLYAEQMER		761	770	1269.5419921875
pepa8a7	a8.a1.a1	sp|Q9Y5B9|SP16H_HUMAN	sp|Q9Y5B9|SP16H_HUMAN FACT complex subunit SPT16 OS=Homo sapiens GN=SUPT16H PE=1 SV=1	GDKVDILYNNIK		694	705	1391.7532958984375
pepa8a9	a8.a1.a1	sp|Q9Y5B9|SP16H_HUMAN	sp|Q9Y5B9|SP16H_HUMAN FACT complex subunit SPT16 OS=Homo sapiens GN=SUPT16H PE=1 SV=1	IIFMASK		73	79	809.4594116210938
pepa8a1	a8.a1.a1	sp|Q9Y5B9|SP16H_HUMAN	sp|Q9Y5B9|SP16H_HUMAN FACT complex subunit SPT16 OS=Homo sapiens GN=SUPT16H PE=1 SV=1	AASITSEVFNK		186	196	1166.6055908203125
pepa8b23	a8.a1.a1	sp|Q9Y5B9|SP16H_HUMAN	sp|Q9Y5B9|SP16H_HUMAN FACT complex subunit SPT16 OS=Homo sapiens GN=SUPT16H PE=1 SV=1	YTEGVQSLNWTK		893	904	1425.7012939453125
pepa8b18	a8.a1.a1	sp|Q9Y5B9|SP16H_HUMAN	sp|Q9Y5B9|SP16H_HUMAN FACT complex subunit SPT16 OS=Homo sapiens GN=SUPT16H PE=1 SV=1	VDILYNNIK		697	705	1091.6099853515625
pepa8a5	a8.a1.a1	sp|Q9Y5B9|SP16H_HUMAN	sp|Q9Y5B9|SP16H_HUMAN FACT complex subunit SPT16 OS=Homo sapiens GN=SUPT16H PE=1 SV=1	DLGFNGAPYR		803	812	1109.537841796875
pepa8b16	a8.a1.a1	sp|Q9Y5B9|SP16H_HUMAN	sp|Q9Y5B9|SP16H_HUMAN FACT complex subunit SPT16 OS=Homo sapiens GN=SUPT16H PE=1 SV=1	QDSLVINLNR		648	657	1171.6434326171875
pepa8b14	a8.a1.a1	sp|Q9Y5B9|SP16H_HUMAN	sp|Q9Y5B9|SP16H_HUMAN FACT complex subunit SPT16 OS=Homo sapiens GN=SUPT16H PE=1 SV=1	NISMSVEGDYTYLR	M4:+15.99491	556	569	1663.7635498046875
pepa8b13	a8.a1.a1	sp|Q9Y5B9|SP16H_HUMAN	sp|Q9Y5B9|SP16H_HUMAN FACT complex subunit SPT16 OS=Homo sapiens GN=SUPT16H PE=1 SV=1	NISMSVEGDYTYLR		556	569	1647.7686767578125
pepa8b10	a8.a1.a1	sp|Q9Y5B9|SP16H_HUMAN	sp|Q9Y5B9|SP16H_HUMAN FACT complex subunit SPT16 OS=Homo sapiens GN=SUPT16H PE=1 SV=1	NFDMVIVYK		854	862	1128.576171875
pepa8b12	a8.a1.a1	sp|Q9Y5B9|SP16H_HUMAN	sp|Q9Y5B9|SP16H_HUMAN FACT complex subunit SPT16 OS=Homo sapiens GN=SUPT16H PE=1 SV=1	NLGFGMGIEFR	M6:+15.99491	347	357	1256.609619140625
pepa8a2	a8.a1.a1	sp|Q9Y5B9|SP16H_HUMAN	sp|Q9Y5B9|SP16H_HUMAN FACT complex subunit SPT16 OS=Homo sapiens GN=SUPT16H PE=1 SV=1	APGEQTVPALNLQNAFR		607	623	1825.9559326171875
pepa8b15	a8.a1.a1	sp|Q9Y5B9|SP16H_HUMAN	sp|Q9Y5B9|SP16H_HUMAN FACT complex subunit SPT16 OS=Homo sapiens GN=SUPT16H PE=1 SV=1	QDSLVINLNR	Q1:-17.02655	648	657	1154.6168212890625
pepa8a8	a8.a1.a1	sp|Q9Y5B9|SP16H_HUMAN	sp|Q9Y5B9|SP16H_HUMAN FACT complex subunit SPT16 OS=Homo sapiens GN=SUPT16H PE=1 SV=1	HTDVQFYTEVGEITTDLGK		735	753	2153.0400390625
pepa8a6	a8.a1.a1	sp|Q9Y5B9|SP16H_HUMAN	sp|Q9Y5B9|SP16H_HUMAN FACT complex subunit SPT16 OS=Homo sapiens GN=SUPT16H PE=1 SV=1	EELEFEVPFR		793	802	1294.6318359375
pepa8b11	a8.a1.a1	sp|Q9Y5B9|SP16H_HUMAN	sp|Q9Y5B9|SP16H_HUMAN FACT complex subunit SPT16 OS=Homo sapiens GN=SUPT16H PE=1 SV=1	NLGFGMGIEFR		347	357	1240.61474609375
pepa8b22	a8.a1.a1	sp|Q9Y5B9|SP16H_HUMAN	sp|Q9Y5B9|SP16H_HUMAN FACT complex subunit SPT16 OS=Homo sapiens GN=SUPT16H PE=1 SV=1	YETVIMPVFGIATPFHIATIK		535	555	2348.272705078125
pepa9b21	a9.a1.a1	sp|Q16531|DDB1_HUMAN	sp|Q16531|DDB1_HUMAN DNA damage-binding protein 1 OS=Homo sapiens GN=DDB1 PE=1 SV=1	VVEELTR		1132	1138	845.4730834960938
pepa9a3	a9.a1.a1	sp|Q16531|DDB1_HUMAN	sp|Q16531|DDB1_HUMAN DNA damage-binding protein 1 OS=Homo sapiens GN=DDB1 PE=1 SV=1	EEQMDGTVTLK	M4:+15.99491	288	298	1266.588623046875
pepa9b15	a9.a1.a1	sp|Q16531|DDB1_HUMAN	sp|Q16531|DDB1_HUMAN DNA damage-binding protein 1 OS=Homo sapiens GN=DDB1 PE=1 SV=1	PSASTQALSSSVSSSK		754	769	1523.7552490234375
pepa9b20	a9.a1.a1	sp|Q16531|DDB1_HUMAN	sp|Q16531|DDB1_HUMAN DNA damage-binding protein 1 OS=Homo sapiens GN=DDB1 PE=1 SV=1	TYEVSLR		192	198	867.45751953125
pepa9b10	a9.a1.a1	sp|Q16531|DDB1_HUMAN	sp|Q16531|DDB1_HUMAN DNA damage-binding protein 1 OS=Homo sapiens GN=DDB1 PE=1 SV=1	IEVQDTSGGTTALR		740	753	1447.7391357421875
pepa9b14	a9.a1.a1	sp|Q16531|DDB1_HUMAN	sp|Q16531|DDB1_HUMAN DNA damage-binding protein 1 OS=Homo sapiens GN=DDB1 PE=1 SV=1	MQEVVANLQYDDGSGMK	M1:+15.99491 M16:+15.99491	1105	1121	1916.8369140625
pepa9b11	a9.a1.a1	sp|Q16531|DDB1_HUMAN	sp|Q16531|DDB1_HUMAN DNA damage-binding protein 1 OS=Homo sapiens GN=DDB1 PE=1 SV=1	IEVQDTSGGTTALRPSASTQALSSSVSSSK		740	769	2952.47607421875
pepa9b13	a9.a1.a1	sp|Q16531|DDB1_HUMAN	sp|Q16531|DDB1_HUMAN DNA damage-binding protein 1 OS=Homo sapiens GN=DDB1 PE=1 SV=1	MQEVVANLQYDDGSGMK	M1:+15.99491	1105	1121	1900.842041015625
pepa9a5	a9.a1.a1	sp|Q16531|DDB1_HUMAN	sp|Q16531|DDB1_HUMAN DNA damage-binding protein 1 OS=Homo sapiens GN=DDB1 PE=1 SV=1	EMLGGEIIPR	M2:+15.99491	580	589	1130.5877685546875
pepa9b22	a9.a1.a1	sp|Q16531|DDB1_HUMAN	sp|Q16531|DDB1_HUMAN DNA damage-binding protein 1 OS=Homo sapiens GN=DDB1 PE=1 SV=1	YLLGDMEGR		271	279	1053.5037841796875
pepa9b19	a9.a1.a1	sp|Q16531|DDB1_HUMAN	sp|Q16531|DDB1_HUMAN DNA damage-binding protein 1 OS=Homo sapiens GN=DDB1 PE=1 SV=1	SYNYVVTAQK	S1:+42.01056	2	11	1214.6055908203125
pepa9a7	a9.a1.a1	sp|Q16531|DDB1_HUMAN	sp|Q16531|DDB1_HUMAN DNA damage-binding protein 1 OS=Homo sapiens GN=DDB1 PE=1 SV=1	GAVYSMVEFNGK		868	879	1301.619873046875
pepa9a4	a9.a1.a1	sp|Q16531|DDB1_HUMAN	sp|Q16531|DDB1_HUMAN DNA damage-binding protein 1 OS=Homo sapiens GN=DDB1 PE=1 SV=1	EMLGGEIIPR		580	589	1114.5928955078125
pepa9b17	a9.a1.a1	sp|Q16531|DDB1_HUMAN	sp|Q16531|DDB1_HUMAN DNA damage-binding protein 1 OS=Homo sapiens GN=DDB1 PE=1 SV=1	SVLLLAYK		929	936	906.5662841796875
pepa9a1	a9.a1.a1	sp|Q16531|DDB1_HUMAN	sp|Q16531|DDB1_HUMAN DNA damage-binding protein 1 OS=Homo sapiens GN=DDB1 PE=1 SV=1	ALYYLQIHPQELR		515	527	1643.8907470703125
pepa9b16	a9.a1.a1	sp|Q16531|DDB1_HUMAN	sp|Q16531|DDB1_HUMAN DNA damage-binding protein 1 OS=Homo sapiens GN=DDB1 PE=1 SV=1	QSGESIDIITR	Q1:-17.02655	93	103	1201.6063232421875
pepa9a9	a9.a1.a1	sp|Q16531|DDB1_HUMAN	sp|Q16531|DDB1_HUMAN DNA damage-binding protein 1 OS=Homo sapiens GN=DDB1 PE=1 SV=1	IAVMELFRPK		61	70	1203.6922607421875
pepa9b12	a9.a1.a1	sp|Q16531|DDB1_HUMAN	sp|Q16531|DDB1_HUMAN DNA damage-binding protein 1 OS=Homo sapiens GN=DDB1 PE=1 SV=1	LFMLLLEK	M3:+15.99491	280	287	1022.5958862304688
pepa9a8	a9.a1.a1	sp|Q16531|DDB1_HUMAN	sp|Q16531|DDB1_HUMAN DNA damage-binding protein 1 OS=Homo sapiens GN=DDB1 PE=1 SV=1	IAVMELFR		61	68	978.5444946289062
pepa9b18	a9.a1.a1	sp|Q16531|DDB1_HUMAN	sp|Q16531|DDB1_HUMAN DNA damage-binding protein 1 OS=Homo sapiens GN=DDB1 PE=1 SV=1	SVLLLAYKPMEGNFEEIAR		929	947	2180.142333984375
pepa9a6	a9.a1.a1	sp|Q16531|DDB1_HUMAN	sp|Q16531|DDB1_HUMAN DNA damage-binding protein 1 OS=Homo sapiens GN=DDB1 PE=1 SV=1	ETDDTLVLSFVGQTR		420	434	1680.8443603515625
pepa9a2	a9.a1.a1	sp|Q16531|DDB1_HUMAN	sp|Q16531|DDB1_HUMAN DNA damage-binding protein 1 OS=Homo sapiens GN=DDB1 PE=1 SV=1	DPNTYFIVGTAMVYPEEAEPK		824	844	2371.11669921875
pepb10b12	b10.a1.a1	sp|P27694|RFA1_HUMAN	sp|P27694|RFA1_HUMAN Replication protein A 70 kDa DNA-binding subunit OS=Homo sapiens GN=RPA1 PE=1 SV=2	PQPQNGSSGMGSTVSK	M10:+15.99491	142	157	1577.7227783203125
pepb10a1	b10.a1.a1	sp|P27694|RFA1_HUMAN	sp|P27694|RFA1_HUMAN Replication protein A 70 kDa DNA-binding subunit OS=Homo sapiens GN=RPA1 PE=1 SV=2	AAGPSLSHTSGGTQSK		168	183	1485.7296142578125
pepb10b11	b10.a1.a1	sp|P27694|RFA1_HUMAN	sp|P27694|RFA1_HUMAN Replication protein A 70 kDa DNA-binding subunit OS=Homo sapiens GN=RPA1 PE=1 SV=2	PQPQNGSSGMGSTVSK		142	157	1561.7279052734375
pepb10b14	b10.a1.a1	sp|P27694|RFA1_HUMAN	sp|P27694|RFA1_HUMAN Replication protein A 70 kDa DNA-binding subunit OS=Homo sapiens GN=RPA1 PE=1 SV=2	SGGVGGSNTNWK		432	443	1163.54443359375
pepb10a2	b10.a1.a1	sp|P27694|RFA1_HUMAN	sp|P27694|RFA1_HUMAN Replication protein A 70 kDa DNA-binding subunit OS=Homo sapiens GN=RPA1 PE=1 SV=2	ATAFNEQVDK		235	244	1122.54296875
pepb10a4	b10.a1.a1	sp|P27694|RFA1_HUMAN	sp|P27694|RFA1_HUMAN Replication protein A 70 kDa DNA-binding subunit OS=Homo sapiens GN=RPA1 PE=1 SV=2	ATVMDVKPVDYR	M4:+15.99491	589	600	1409.709716796875
pepb10b17	b10.a1.a1	sp|P27694|RFA1_HUMAN	sp|P27694|RFA1_HUMAN Replication protein A 70 kDa DNA-binding subunit OS=Homo sapiens GN=RPA1 PE=1 SV=2	VIDQQNGLYR		490	499	1205.627685546875
pepb10b10	b10.a1.a1	sp|P27694|RFA1_HUMAN	sp|P27694|RFA1_HUMAN Replication protein A 70 kDa DNA-binding subunit OS=Homo sapiens GN=RPA1 PE=1 SV=2	NIYLMDTSGK	M5:+15.99491	345	354	1157.5511474609375
pepb10a3	b10.a1.a1	sp|P27694|RFA1_HUMAN	sp|P27694|RFA1_HUMAN Replication protein A 70 kDa DNA-binding subunit OS=Homo sapiens GN=RPA1 PE=1 SV=2	ATVMDVKPVDYR		589	600	1393.71484375
pepb10b16	b10.a1.a1	sp|P27694|RFA1_HUMAN	sp|P27694|RFA1_HUMAN Replication protein A 70 kDa DNA-binding subunit OS=Homo sapiens GN=RPA1 PE=1 SV=2	VGQLSEGAIAAIMQK	M13:+15.99491	2	16	1531.8153076171875
pepb10b20	b10.a1.a1	sp|P27694|RFA1_HUMAN	sp|P27694|RFA1_HUMAN Replication protein A 70 kDa DNA-binding subunit OS=Homo sapiens GN=RPA1 PE=1 SV=2	VVTATLWGEDADK		355	367	1404.7010498046875
pepb10a8	b10.a1.a1	sp|P27694|RFA1_HUMAN	sp|P27694|RFA1_HUMAN Replication protein A 70 kDa DNA-binding subunit OS=Homo sapiens GN=RPA1 PE=1 SV=2	IGNPVPYNEGLGQPQVAPPAPAASPAASSR		112	141	2913.486083984375
pepb10b19	b10.a1.a1	sp|P27694|RFA1_HUMAN	sp|P27694|RFA1_HUMAN Replication protein A 70 kDa DNA-binding subunit OS=Homo sapiens GN=RPA1 PE=1 SV=2	VVPIASLTPYQSK		184	196	1402.7945556640625
pepb10b15	b10.a1.a1	sp|P27694|RFA1_HUMAN	sp|P27694|RFA1_HUMAN Replication protein A 70 kDa DNA-binding subunit OS=Homo sapiens GN=RPA1 PE=1 SV=2	VGQLSEGAIAAIMQK		2	16	1515.8204345703125
pepb10a5	b10.a1.a1	sp|P27694|RFA1_HUMAN	sp|P27694|RFA1_HUMAN Replication protein A 70 kDa DNA-binding subunit OS=Homo sapiens GN=RPA1 PE=1 SV=2	DKNEQAFEEVFQNANFR		552	568	2085.962890625
pepb10a9	b10.a1.a1	sp|P27694|RFA1_HUMAN	sp|P27694|RFA1_HUMAN Replication protein A 70 kDa DNA-binding subunit OS=Homo sapiens GN=RPA1 PE=1 SV=2	NEQAFEEVFQNANFR		554	568	1842.8409423828125
pepb10b13	b10.a1.a1	sp|P27694|RFA1_HUMAN	sp|P27694|RFA1_HUMAN Replication protein A 70 kDa DNA-binding subunit OS=Homo sapiens GN=RPA1 PE=1 SV=2	SENLGQGDKPDYFSSVATVVYLR		450	472	2545.25732421875
pepb10a7	b10.a1.a1	sp|P27694|RFA1_HUMAN	sp|P27694|RFA1_HUMAN Replication protein A 70 kDa DNA-binding subunit OS=Homo sapiens GN=RPA1 PE=1 SV=2	LFSLELVDESGEIR		221	234	1606.8326416015625
pepb10b18	b10.a1.a1	sp|P27694|RFA1_HUMAN	sp|P27694|RFA1_HUMAN Replication protein A 70 kDa DNA-binding subunit OS=Homo sapiens GN=RPA1 PE=1 SV=2	VVILMELEVLK	M5:+15.99491	93	103	1301.7752685546875
pepb10a6	b10.a1.a1	sp|P27694|RFA1_HUMAN	sp|P27694|RFA1_HUMAN Replication protein A 70 kDa DNA-binding subunit OS=Homo sapiens GN=RPA1 PE=1 SV=2	GWFDAEGQALDGVSISDLK		413	431	2007.9661865234375
pepb11b10	b11.a1.a1	sp|Q8N5C6|SRBD1_HUMAN	sp|Q8N5C6|SRBD1_HUMAN S1 RNA-binding domain-containing protein 1 OS=Homo sapiens GN=SRBD1 PE=1 SV=2	LKVEEETSK		133	141	1062.5682373046875
pepb11a5	b11.a1.a1	sp|Q8N5C6|SRBD1_HUMAN	sp|Q8N5C6|SRBD1_HUMAN S1 RNA-binding domain-containing protein 1 OS=Homo sapiens GN=SRBD1 PE=1 SV=2	HIAGLNANR		720	728	965.5280151367188
pepb11b14	b11.a1.a1	sp|Q8N5C6|SRBD1_HUMAN	sp|Q8N5C6|SRBD1_HUMAN S1 RNA-binding domain-containing protein 1 OS=Homo sapiens GN=SRBD1 PE=1 SV=2	NKLDTVQTLK		103	112	1159.66845703125
pepb11b13	b11.a1.a1	sp|Q8N5C6|SRBD1_HUMAN	sp|Q8N5C6|SRBD1_HUMAN S1 RNA-binding domain-containing protein 1 OS=Homo sapiens GN=SRBD1 PE=1 SV=2	NGPFINR		739	745	817.431884765625
pepb11b17	b11.a1.a1	sp|Q8N5C6|SRBD1_HUMAN	sp|Q8N5C6|SRBD1_HUMAN S1 RNA-binding domain-containing protein 1 OS=Homo sapiens GN=SRBD1 PE=1 SV=2	TDFDKPDFK		899	907	1112.5262451171875
pepb11b19	b11.a1.a1	sp|Q8N5C6|SRBD1_HUMAN	sp|Q8N5C6|SRBD1_HUMAN S1 RNA-binding domain-containing protein 1 OS=Homo sapiens GN=SRBD1 PE=1 SV=2	TLMGVDPGYK	M3:+15.99491	538	547	1096.53466796875
pepb11a4	b11.a1.a1	sp|Q8N5C6|SRBD1_HUMAN	sp|Q8N5C6|SRBD1_HUMAN S1 RNA-binding domain-containing protein 1 OS=Homo sapiens GN=SRBD1 PE=1 SV=2	EVQQTLEELR		263	272	1244.6485595703125
pepb11a7	b11.a1.a1	sp|Q8N5C6|SRBD1_HUMAN	sp|Q8N5C6|SRBD1_HUMAN S1 RNA-binding domain-containing protein 1 OS=Homo sapiens GN=SRBD1 PE=1 SV=2	HIGVGMYQHDVSQTLLK	M6:+15.99491	676	692	1941.9854736328125
pepb11b12	b11.a1.a1	sp|Q8N5C6|SRBD1_HUMAN	sp|Q8N5C6|SRBD1_HUMAN S1 RNA-binding domain-containing protein 1 OS=Homo sapiens GN=SRBD1 PE=1 SV=2	NAPQISDGSEVVVVK		70	84	1541.8173828125
pepb11b18	b11.a1.a1	sp|Q8N5C6|SRBD1_HUMAN	sp|Q8N5C6|SRBD1_HUMAN S1 RNA-binding domain-containing protein 1 OS=Homo sapiens GN=SRBD1 PE=1 SV=2	TFEELEHVSAPYK		304	316	1549.753662109375
pepb11a6	b11.a1.a1	sp|Q8N5C6|SRBD1_HUMAN	sp|Q8N5C6|SRBD1_HUMAN S1 RNA-binding domain-containing protein 1 OS=Homo sapiens GN=SRBD1 PE=1 SV=2	HIGVGMYQHDVSQTLLK		676	692	1925.9906005859375
pepb11a9	b11.a1.a1	sp|Q8N5C6|SRBD1_HUMAN	sp|Q8N5C6|SRBD1_HUMAN S1 RNA-binding domain-containing protein 1 OS=Homo sapiens GN=SRBD1 PE=1 SV=2	ILYNSLNDSFK		484	494	1313.6739501953125
[truncated: 956 more rows]

## Sheet: X!TandemPipeline informations
X!TandemPipeline version :
[truncated: 8 more rows]
