# Supplementary material for: The human DNA ends proteome uncovers an unexpected entanglement of functional pathways
Source: Nucleic Acids Res. 2016 Feb 25;44(10):4721–33. doi: 10.1093/nar/gkw121 (PMC4889927; doi:10.1093/nar/gkw121)
Supplement: SUPPLEMENTARY DATA [file supp_gkw121_nar-02937-m-2015-File003.zip › berthelot-et-al-spreadsheet-formatted-mass-data/vb84.ods]

## Sheet: proteins
MS Sample :	DaPR130904_VB84_O1908.m
Group ID	Sub-group ID	Protein ID	Description	log(E value)	Coverage	MW	Spectra	Specific	Uniques	Specific uniques	Theoretical number of tryptic peptides	PAI	emPAI	Sub-group proteins	number of MS samples
a1	a1.a1	a1.a1.a1	sp|P09874|PARP1_HUMAN Poly [ADP-ribose] polymerase 1 OS=Homo sapiens GN=PARP1 PE=1 SV=4	-369.9000549316406	63	112.9000015258789	181		111		42	4.309523809523809	20394.00469005056	1	1
a2	a2.a1	a2.a1.a1	sp|P23246|SFPQ_HUMAN Splicing factor, proline- and glutamine-rich OS=Homo sapiens GN=SFPQ PE=1 SV=2	-119.27346801757812	39	76.0	60	59	35	34	24	2.5	315.22776601683796	1	1
a2	a2.a2	a2.a2.a1	sp|Q15233|NONO_HUMAN Non-POU domain-containing octamer-binding protein OS=Homo sapiens GN=NONO PE=1 SV=4	-29.65249252319336	25	54.099998474121094	12	11	11	10	18	0.6666666666666666	3.6415888336127784	1	1
a3	a3.a1	a3.a1.a1	sp|P11586|C1TC_HUMAN C-1-tetrahydrofolate synthase, cytoplasmic OS=Homo sapiens GN=MTHFD1 PE=1 SV=3	-128.58567810058594	40	101.4000015258789	35		32		44	0.7954545454545454	5.243879965653625	1	1
a4	a4.a1	a4.a1.a1	sp|P49916|DNLI3_HUMAN DNA ligase 3 OS=Homo sapiens GN=LIG3 PE=1 SV=2	-90.5998764038086	26	112.69999694824219	26		24		47	0.5531914893617021	2.5743040182210506	1	1
a5	a5.a1	a5.a1.a1	sp|Q9BUQ8|DDX23_HUMAN Probable ATP-dependent RNA helicase DDX23 OS=Homo sapiens GN=DDX23 PE=1 SV=3	-58.759910583496094	21	95.4000015258789	22		18		40	0.55	2.548133892335755	1	1
a6	a6.a1	a6.a1.a1	sp|P08651-2|NFIC_HUMAN Isoform 1 of Nuclear factor 1 C-type OS=Homo sapiens GN=NFIC	-36.2978515625	23	54.599998474121094	12	11	11	10	20	0.6	2.9810717055349722	2	1
a6	a6.a1	a6.a1.a2	sp|P08651|NFIC_HUMAN Nuclear factor 1 C-type OS=Homo sapiens GN=NFIC PE=1 SV=2	-36.2978515625	23	55.5	12	11	11	10	19	0.631578947368421	3.2813323987193934	2	1
a6	a6.a2	a6.a2.a1	sp|Q12857-2|NFIA_HUMAN Isoform 2 of Nuclear factor 1 A-type OS=Homo sapiens GN=NFIA	-10.523381233215332	12	54.5	5	3	5	3	16	0.3125	1.0535250264571463	7	1
a6	a6.a2	a6.a2.a2	sp|Q12857-3|NFIA_HUMAN Isoform 3 of Nuclear factor 1 A-type OS=Homo sapiens GN=NFIA	-10.523381233215332	11	54.900001525878906	5	3	5	3	15	0.3333333333333333	1.1544346900318838	7	1
a6	a6.a2	a6.a2.a3	sp|Q12857-4|NFIA_HUMAN Isoform 4 of Nuclear factor 1 A-type OS=Homo sapiens GN=NFIA	-10.523381233215332	10	60.79999923706055	5	3	5	3	16	0.3125	1.0535250264571463	7	1
a6	a6.a2	a6.a2.a4	sp|Q12857|NFIA_HUMAN Nuclear factor 1 A-type OS=Homo sapiens GN=NFIA PE=1 SV=2	-10.523381233215332	11	55.79999923706055	5	3	5	3	14	0.35714285714285715	1.2758459260747883	7	1
a6	a6.a2	a6.a2.a5	tr|B1AKN5|B1AKN5_HUMAN Nuclear factor 1 OS=Homo sapiens GN=NFIA PE=2 SV=1	-10.523381233215332	12	53.5	5	3	5	3	14	0.35714285714285715	1.2758459260747883	7	1
a6	a6.a2	a6.a2.a6	tr|B1AKN7|B1AKN7_HUMAN Nuclear factor 1 OS=Homo sapiens GN=NFIA PE=2 SV=1	-10.523381233215332	12	51.29999923706055	5	3	5	3	13	0.38461538461538464	1.4244620170823286	7	1
a6	a6.a2	a6.a2.a7	tr|B1AKN8|B1AKN8_HUMAN Nuclear factor 1 OS=Homo sapiens GN=NFIA PE=2 SV=1	-10.523381233215332	11	58.400001525878906	5	3	5	3	17	0.29411764705882354	0.9684194472866121	7	1
a6	a6.a3	a6.a3.a1	sp|O00712-4|NFIB_HUMAN Isoform 4 of Nuclear factor 1 B-type OS=Homo sapiens GN=NFIB	-14.28262996673584	13	52.900001525878906	5	3	5	3	18	0.2777777777777778	0.8957356524063758	6	1
a6	a6.a3	a6.a3.a2	sp|O00712-5|NFIB_HUMAN Isoform 5 of Nuclear factor 1 B-type OS=Homo sapiens GN=NFIB	-14.28262996673584	12	55.099998474121094	5	3	5	3	18	0.2777777777777778	0.8957356524063758	6	1
a6	a6.a3	a6.a3.a3	sp|O00712|NFIB_HUMAN Nuclear factor 1 B-type OS=Homo sapiens GN=NFIB PE=1 SV=2	-14.28262996673584	15	47.29999923706055	5	3	5	3	15	0.3333333333333333	1.1544346900318838	6	1
a6	a6.a3	a6.a3.a4	tr|Q5VW26|Q5VW26_HUMAN Nuclear factor 1 OS=Homo sapiens GN=NFIB PE=2 SV=1	-14.28262996673584	11	63.29999923706055	5	3	5	3	18	0.2777777777777778	0.8957356524063758	6	1
a6	a6.a3	a6.a3.a5	tr|Q5VW27|Q5VW27_HUMAN Nuclear factor 1 OS=Homo sapiens GN=NFIB PE=2 SV=1	-14.28262996673584	13	54.70000076293945	5	3	5	3	16	0.3125	1.0535250264571463	6	1
a6	a6.a3	a6.a3.a6	tr|Q5VW30|Q5VW30_HUMAN Nuclear factor 1 OS=Homo sapiens GN=NFIB PE=2 SV=1	-14.28262996673584	11	62.5	5	3	5	3	19	0.2631578947368421	0.8329807108324359	6	1
a7	a7.a1	a7.a1.a1	sp|P11387|TOP1_HUMAN DNA topoisomerase 1 OS=Homo sapiens GN=TOP1 PE=1 SV=2	-46.97603225708008	22	90.5999984741211	19		15		35	0.5428571428571428	2.4902548789595804	1	1
a8	a8.a1	a8.a1.a1	sp|Q8N5C6|SRBD1_HUMAN S1 RNA-binding domain-containing protein 1 OS=Homo sapiens GN=SRBD1 PE=1 SV=2	-54.19997024536133	18	111.5999984741211	19		17		49	0.3877551020408163	1.4420530945486512	1	1
a9	a9.a1	a9.a1.a1	sp|Q14527|HLTF_HUMAN Helicase-like transcription factor OS=Homo sapiens GN=HLTF PE=1 SV=2	-60.31150817871094	19	113.69999694824219	18		17		47	0.3829787234042553	1.4153425010859473	1	1
b10	b10.a1	b10.a1.a1	sp|Q00839|HNRPU_HUMAN Heterogeneous nuclear ribonucleoprotein U OS=Homo sapiens GN=HNRNPU PE=1 SV=6	-67.2082748413086	25	90.4000015258789	18		17		24	0.75	4.623413251903491	1	1
b11	b11.a1	b11.a1.a1	sp|P27694|RFA1_HUMAN Replication protein A 70 kDa DNA-binding subunit OS=Homo sapiens GN=RPA1 PE=1 SV=2	-50.27012252807617	28	68.0	16		14		24	0.6666666666666666	3.6415888336127784	1	1
b12	b12.a1	b12.a1.a1	sp|P50570-2|DYN2_HUMAN Isoform 2 of Dynamin-2 OS=Homo sapiens GN=DNM2	-40.29298400878906	15	97.5	14		13		37	0.3783783783783784	1.3898925662310497	6	1
b12	b12.a1	b12.a1.a2	sp|P50570-3|DYN2_HUMAN Isoform 3 of Dynamin-2 OS=Homo sapiens GN=DNM2	-40.29298400878906	15	97.4000015258789	14		13		37	0.3783783783783784	1.3898925662310497	6	1
b12	b12.a1	b12.a1.a3	sp|P50570-4|DYN2_HUMAN Isoform 4 of Dynamin-2 OS=Homo sapiens GN=DNM2	-40.29298400878906	15	97.80000305175781	14		13		37	0.3783783783783784	1.3898925662310497	6	1
b12	b12.a1	b12.a1.a4	sp|P50570-5|DYN2_HUMAN Isoform 5 of Dynamin-2 OS=Homo sapiens GN=DNM2	-40.29298400878906	15	97.80000305175781	14		13		37	0.3783783783783784	1.3898925662310497	6	1
b12	b12.a1	b12.a1.a5	sp|P50570|DYN2_HUMAN Dynamin-2 OS=Homo sapiens GN=DNM2 PE=1 SV=2	-40.29298400878906	15	97.9000015258789	14		13		37	0.3783783783783784	1.3898925662310497	6	1
b12	b12.a1	b12.a1.a6	tr|F5H4R9|F5H4R9_HUMAN Dynamin-2 OS=Homo sapiens GN=DNM2 PE=2 SV=1	-40.29298400878906	15	97.80000305175781	14		13		37	0.3783783783783784	1.3898925662310497	6	1
b13	b13.a1	b13.a1.a1	sp|P05198|IF2A_HUMAN Eukaryotic translation initiation factor 2 subunit 1 OS=Homo sapiens GN=EIF2S1 PE=1 SV=3	-35.95946502685547	42	36.0	13		12		18	0.7222222222222222	4.274997063702618	1	1
b14	b14.a1	b14.a1.a1	sp|O75475|PSIP1_HUMAN PC4 and SFRS1-interacting protein OS=Homo sapiens GN=PSIP1 PE=1 SV=1	-34.46491622924805	27	60.0	12		12		25	0.48	2.019951720402016	1	1
b15	b15.a1	b15.a1.a1	sp|Q16531|DDB1_HUMAN DNA damage-binding protein 1 OS=Homo sapiens GN=DDB1 PE=1 SV=1	-42.074623107910156	10	126.80000305175781	12		12		50	0.24	0.7378008287493754	1	1
b16	b16.a1	b16.a1.a1	sp|Q14978-2|NOLC1_HUMAN Isoform Beta of Nucleolar and coiled-body phosphoprotein 1 OS=Homo sapiens GN=NOLC1	-22.734722137451172	17	74.5999984741211	10		10		25	0.4	1.5118864315095801	3	1
b16	b16.a1	b16.a1.a2	sp|Q14978-3|NOLC1_HUMAN Isoform 3 of Nucleolar and coiled-body phosphoprotein 1 OS=Homo sapiens GN=NOLC1	-22.734722137451172	17	73.5999984741211	10		10		23	0.43478260869565216	1.7213387683753076	3	1
b16	b16.a1	b16.a1.a3	sp|Q14978|NOLC1_HUMAN Nucleolar and coiled-body phosphoprotein 1 OS=Homo sapiens GN=NOLC1 PE=1 SV=2	-22.734722137451172	17	73.5	10		10		24	0.4166666666666667	1.6101572156825368	3	1
b17	b17.a1	b17.a1.a1	sp|Q16666-2|IF16_HUMAN Isoform 2 of Gamma-interferon-inducible protein 16 OS=Homo sapiens GN=IFI16	-33.26739501953125	16	81.9000015258789	10		10		32	0.3125	1.0535250264571463	3	1
b17	b17.a1	b17.a1.a2	sp|Q16666-3|IF16_HUMAN Isoform 3 of Gamma-interferon-inducible protein 16 OS=Homo sapiens GN=IFI16	-33.26739501953125	18	75.80000305175781	10		10		32	0.3125	1.0535250264571463	3	1
b17	b17.a1	b17.a1.a3	sp|Q16666|IF16_HUMAN Gamma-interferon-inducible protein 16 OS=Homo sapiens GN=IFI16 PE=1 SV=3	-33.26739501953125	15	88.0999984741211	10		10		32	0.3125	1.0535250264571463	3	1
b18	b18.a1	b18.a1.a1	sp|Q9NR30-2|DDX21_HUMAN Isoform 2 of Nucleolar RNA helicase 2 OS=Homo sapiens GN=DDX21	-20.011516571044922	12	79.5	10		8		32	0.3125	1.0535250264571463	2	1
b18	b18.a1	b18.a1.a2	sp|Q9NR30|DDX21_HUMAN Nucleolar RNA helicase 2 OS=Homo sapiens GN=DDX21 PE=1 SV=5	-20.011516571044922	11	87.19999694824219	10		8		35	0.2857142857142857	0.9306977288832501	2	1
b19	b19.a1	b19.a1.a1	sp|P04406-2|G3P_HUMAN Isoform 2 of Glyceraldehyde-3-phosphate dehydrogenase OS=Homo sapiens GN=GAPDH	-37.18332290649414	42	31.399999618530273	10		10		12	0.8333333333333334	5.812920690579613	1	1
b20	b20.a1	b20.a1.a1	sp|P41091|IF2G_HUMAN Eukaryotic translation initiation factor 2 subunit 3 OS=Homo sapiens GN=EIF2S3 PE=1 SV=3	-22.031314849853516	20	51.0	9		8		16	0.5625	2.651741272548377	1	1
b21	b21.a1	b21.a1.a1	sp|Q9ULV4-2|COR1C_HUMAN Isoform 2 of Coronin-1C OS=Homo sapiens GN=CORO1C	-32.014892578125	16	53.900001525878906	8		8		15	0.5333333333333333	2.4145488738336014	3	1
b21	b21.a1	b21.a1.a2	sp|Q9ULV4-3|COR1C_HUMAN Isoform 3 of Coronin-1C OS=Homo sapiens GN=CORO1C	-32.014892578125	15	58.79999923706055	8		8		19	0.42105263157894735	1.636650898730358	3	1
b21	b21.a1	b21.a1.a3	sp|Q9ULV4|COR1C_HUMAN Coronin-1C OS=Homo sapiens GN=CORO1C PE=1 SV=1	-32.014892578125	16	53.099998474121094	8		8		15	0.5333333333333333	2.4145488738336014	3	1
b22	b22.a1	b22.a1.a1	sp|P08670|VIME_HUMAN Vimentin OS=Homo sapiens GN=VIM PE=1 SV=4	-25.01633071899414	17	53.5	8		8		32	0.25	0.7782794100389228	2	1
b22	b22.a1	b22.a1.a2	tr|B0YJC4|B0YJC4_HUMAN Vimentin OS=Homo sapiens GN=VIM PE=2 SV=1	-25.01633071899414	18	49.5	8		8		30	0.26666666666666666	0.8478497974222909	2	1
b23	b23.a1	b23.a1.a1	sp|P42285|SK2L2_HUMAN Superkiller viralicidic activity 2-like 2 OS=Homo sapiens GN=SKIV2L2 PE=1 SV=3	-26.244882583618164	9	117.5999984741211	8		8		47	0.1702127659574468	0.47983319823752923	2	1
b23	b23.a1	b23.a1.a2	tr|F5H7E2|F5H7E2_HUMAN Superkiller viralicidic activity 2-like 2 OS=Homo sapiens GN=SKIV2L2 PE=2 SV=1	-26.244882583618164	9	106.5999984741211	8		8		44	0.18181818181818182	0.5199110829529336	2	1
b24	b24.a1	b24.a1.a1	sp|P05388|RLA0_HUMAN 60S acidic ribosomal protein P0 OS=Homo sapiens GN=RPLP0 PE=1 SV=1	-29.106185913085938	39	34.20000076293945	8		8		10	0.8	5.309573444801933	1	1
b25	b25.a1	b25.a1.a1	sp|P20042|IF2B_HUMAN Eukaryotic translation initiation factor 2 subunit 2 OS=Homo sapiens GN=EIF2S2 PE=1 SV=2	-30.39078712463379	22	38.29999923706055	7		7		18	0.3888888888888889	1.4484367468222272	1	1
b26	b26.a1	b26.a1.a1	sp|P17480-2|UBF1_HUMAN Isoform UBF2 of Nucleolar transcription factor 1 OS=Homo sapiens GN=UBTF	-23.53972053527832	9	84.80000305175781	7		7		27	0.25925925925925924	0.8165997883753275	3	1
b26	b26.a1	b26.a1.a2	sp|P17480|UBF1_HUMAN Nucleolar transcription factor 1 OS=Homo sapiens GN=UBTF PE=1 SV=1	-23.53972053527832	9	89.19999694824219	7		7		29	0.2413793103448276	0.7433288221999881	3	1
b26	b26.a1	b26.a1.a3	tr|E9PKP7|E9PKP7_HUMAN Nucleolar transcription factor 1 OS=Homo sapiens GN=UBTF PE=2 SV=1	-23.53972053527832	9	87.30000305175781	7		7		29	0.2413793103448276	0.7433288221999881	3	1
b27	b27.a1	b27.a1.a1	sp|Q92466|DDB2_HUMAN DNA damage-binding protein 2 OS=Homo sapiens GN=DDB2 PE=1 SV=1	-20.380130767822266	20	47.70000076293945	7		7		17	0.4117647058823529	1.5808615404180748	1	1
b28	b28.a1	b28.a1.a1	sp|P85037|FOXK1_HUMAN Forkhead box protein K1 OS=Homo sapiens GN=FOXK1 PE=1 SV=1	-16.44353485107422	8	75.30000305175781	6		6		29	0.20689655172413793	0.6102620275609394	1	1
b29	b29.a1	b29.a1.a1	sp|P35659|DEK_HUMAN Protein DEK OS=Homo sapiens GN=DEK PE=1 SV=1	-18.13885498046875	17	42.599998474121094	6		6		17	0.35294117647058826	1.253933904734791	1	1
b30	b30.a1	b30.a1.a1	sp|Q8NE71-2|ABCF1_HUMAN Isoform 2 of ATP-binding cassette sub-family F member 1 OS=Homo sapiens GN=ABCF1	-16.25640296936035	8	91.5	6		6		30	0.2	0.5848931924611136	3	1
b30	b30.a1	b30.a1.a2	sp|Q8NE71|ABCF1_HUMAN ATP-binding cassette sub-family F member 1 OS=Homo sapiens GN=ABCF1 PE=1 SV=2	-16.25640296936035	8	95.69999694824219	6		6		32	0.1875	0.5399265260594921	3	1
b30	b30.a1	b30.a1.a3	tr|H0YGW7|H0YGW7_HUMAN ATP-binding cassette sub-family F member 1 (Fragment) OS=Homo sapiens GN=ABCF1 PE=3 SV=1	-16.25640296936035	11	67.4000015258789	6		6		22	0.2727272727272727	0.8738174228603839	3	1
b31	b31.a1	b31.a1.a1	sp|Q96T37-2|RBM15_HUMAN Isoform 2 of Putative RNA-binding protein 15 OS=Homo sapiens GN=RBM15	-13.431028366088867	5	104.5999984741211	5		4		42	0.11904761904761904	0.3153690504363762	3	1
b31	b31.a1	b31.a1.a2	sp|Q96T37-3|RBM15_HUMAN Isoform 3 of Putative RNA-binding protein 15 OS=Homo sapiens GN=RBM15	-13.431028366088867	5	106.19999694824219	5		4		42	0.11904761904761904	0.3153690504363762	3	1
b31	b31.a1	b31.a1.a3	sp|Q96T37|RBM15_HUMAN Putative RNA-binding protein 15 OS=Homo sapiens GN=RBM15 PE=1 SV=2	-13.431028366088867	5	107.0	5		4		44	0.11363636363636363	0.2990813969063477	3	1
b32	b32.a1	b32.a1.a1	sp|P46063|RECQ1_HUMAN ATP-dependent DNA helicase Q1 OS=Homo sapiens GN=RECQL PE=1 SV=3	-16.884502410888672	8	73.30000305175781	5		5		32	0.15625	0.4330125702369627	1	1
b33	b33.a1	b33.a1.a1	sp|O60264|SMCA5_HUMAN SWI/SNF-related matrix-associated actin-dependent regulator of chromatin subfamily A member 5 OS=Homo sapiens GN=SMARCA5 PE=1 SV=1	-9.358942031860352	4	121.69999694824219	5		5		50	0.1	0.2589254117941673	1	1
b34	b34.a1	b34.a1.a1	sp|P16403|H12_HUMAN Histone H1.2 OS=Homo sapiens GN=HIST1H1C PE=1 SV=2	-17.37912368774414	26	21.299999237060547	5		5		4	1.25	16.78279410038923	1	1
b35	b35.a1	b35.a1.a1	sp|Q04837|SSBP_HUMAN Single-stranded DNA-binding protein, mitochondrial OS=Homo sapiens GN=SSBP1 PE=1 SV=1	-17.79124641418457	35	17.200000762939453	5		5		8	0.625	3.2169650342858223	2	1
b35	b35.a1	b35.a1.a2	tr|E7EUY5|E7EUY5_HUMAN Single-stranded DNA-binding protein (Fragment) OS=Homo sapiens GN=SSBP1 PE=2 SV=1	-17.79124641418457	38	15.600000381469727	5		5		8	0.625	3.2169650342858223	2	1
b36	b36.a1	b36.a1.a1	sp|P05386|RLA1_HUMAN 60S acidic ribosomal protein P1 OS=Homo sapiens GN=RPLP1 PE=1 SV=1	-20.651033401489258	47	11.399999618530273	5		5		2	2.5	315.22776601683796	1	1
b37	b37.a1	b37.a1.a1	sp|P05387|RLA2_HUMAN 60S acidic ribosomal protein P2 OS=Homo sapiens GN=RPLP2 PE=1 SV=1	-26.816904067993164	66	11.600000381469727	5		5		5	1.0	9.0	1	1
b38	b38.a1	b38.a1.a1	sp|Q9BSJ2-3|GCP2_HUMAN Isoform 2 of Gamma-tubulin complex component 2 OS=Homo sapiens GN=TUBGCP2	-15.094210624694824	6	87.9000015258789	5		5		39	0.1282051282051282	0.3433993325989002	4	1
b38	b38.a1	b38.a1.a2	sp|Q9BSJ2-4|GCP2_HUMAN Isoform 3 of Gamma-tubulin complex component 2 OS=Homo sapiens GN=TUBGCP2	-15.094210624694824	5	105.4000015258789	5		5		47	0.10638297872340426	0.27756492146711476	4	1
b38	b38.a1	b38.a1.a3	sp|Q9BSJ2|GCP2_HUMAN Gamma-tubulin complex component 2 OS=Homo sapiens GN=TUBGCP2 PE=1 SV=2	-15.094210624694824	5	102.30000305175781	5		5		46	0.10869565217391304	0.2843862635897427	4	1
b38	b38.a1	b38.a1.a4	tr|F2Z2B9|F2Z2B9_HUMAN Gamma-tubulin complex component 2 OS=Homo sapiens GN=TUBGCP2 PE=2 SV=1	-15.094210624694824	6	82.4000015258789	5		5		38	0.13157894736842105	0.35387618002254406	4	1
b39	b39.a1	b39.a1.a1	sp|Q14241|ELOA1_HUMAN Transcription elongation factor B polypeptide 3 OS=Homo sapiens GN=TCEB3 PE=1 SV=2	-7.725295543670654	5	89.69999694824219	4		4		26	0.15384615384615385	0.4251026703029981	1	1
b40	b40.a1	b40.a1.a1	sp|O00571-2|DDX3X_HUMAN Isoform 2 of ATP-dependent RNA helicase DDX3X OS=Homo sapiens GN=DDX3X	-16.79309844970703	8	71.19999694824219	4		4		32	0.125	0.33352143216332397	2	1
b40	b40.a1	b40.a1.a2	sp|O00571|DDX3X_HUMAN ATP-dependent RNA helicase DDX3X OS=Homo sapiens GN=DDX3X PE=1 SV=3	-16.79309844970703	8	73.0999984741211	4		4		33	0.12121212121212122	0.32194114846602906	2	1
b41	b41.a1	b41.a1.a1	sp|Q9Y2K7-2|KDM2A_HUMAN Isoform 2 of Lysine-specific demethylase 2A OS=Homo sapiens GN=KDM2A	-12.689936637878418	5	96.69999694824219	4		4		36	0.1111111111111111	0.2915496650148839	2	1
b41	b41.a1	b41.a1.a2	sp|Q9Y2K7|KDM2A_HUMAN Lysine-specific demethylase 2A OS=Homo sapiens GN=KDM2A PE=1 SV=3	-12.689936637878418	4	132.60000610351562	4		4		51	0.0784313725490196	0.19792981071052118	2	1
b42	b42.a1	b42.a1.a1	sp|P18887|XRCC1_HUMAN DNA repair protein XRCC1 OS=Homo sapiens GN=XRCC1 PE=1 SV=2	-18.806625366210938	6	69.30000305175781	4		4		21	0.19047619047619047	0.5505157798326246	2	1
b42	b42.a1	b42.a1.a2	tr|F5H8D7|F5H8D7_HUMAN DNA repair protein XRCC1 OS=Homo sapiens GN=XRCC1 PE=2 SV=1	-18.806625366210938	7	65.80000305175781	4		4		20	0.2	0.5848931924611136	2	1
b43	b43.a1	b43.a1.a1	sp|Q5SSJ5|HP1B3_HUMAN Heterochromatin protein 1-binding protein 3 OS=Homo sapiens GN=HP1BP3 PE=1 SV=1	-12.309233665466309	9	61.099998474121094	4		4		22	0.18181818181818182	0.5199110829529336	1	1
b44	b44.a1	b44.a1.a1	sp|Q06330-2|SUH_HUMAN Isoform APCR-1 of Recombining binding protein suppressor of hairless OS=Homo sapiens GN=RBPJ	-9.624761581420898	10	47.099998474121094	4		4		15	0.26666666666666666	0.8478497974222909	7	1
b44	b44.a1	b44.a1.a2	sp|Q06330-3|SUH_HUMAN Isoform APCR-3 of Recombining binding protein suppressor of hairless OS=Homo sapiens GN=RBPJ	-9.624761581420898	11	45.5	4		4		15	0.26666666666666666	0.8478497974222909	7	1
b44	b44.a1	b44.a1.a3	sp|Q06330-4|SUH_HUMAN Isoform 4 of Recombining binding protein suppressor of hairless OS=Homo sapiens GN=RBPJ	-9.624761581420898	9	54.0	4		4		17	0.23529411764705882	0.7190722018585745	7	1
b44	b44.a1	b44.a1.a4	sp|Q06330-5|SUH_HUMAN Isoform 5 of Recombining binding protein suppressor of hairless OS=Homo sapiens GN=RBPJ	-9.624761581420898	9	51.79999923706055	4		4		17	0.23529411764705882	0.7190722018585745	7	1
b44	b44.a1	b44.a1.a5	sp|Q06330-6|SUH_HUMAN Isoform 6 of Recombining binding protein suppressor of hairless OS=Homo sapiens GN=RBPJ	-9.624761581420898	9	54.29999923706055	4		4		17	0.23529411764705882	0.7190722018585745	7	1
b44	b44.a1	b44.a1.a6	sp|Q06330-7|SUH_HUMAN Isoform 7 of Recombining binding protein suppressor of hairless OS=Homo sapiens GN=RBPJ	-9.624761581420898	9	54.20000076293945	4		4		17	0.23529411764705882	0.7190722018585745	7	1
b44	b44.a1	b44.a1.a7	sp|Q06330|SUH_HUMAN Recombining binding protein suppressor of hairless OS=Homo sapiens GN=RBPJ PE=1 SV=3	-9.624761581420898	9	55.5	4		4		18	0.2222222222222222	0.6681005372000588	7	1
b45	b45.a1	b45.a1.a1	sp|Q9H0S4-2|DDX47_HUMAN Isoform 2 of Probable ATP-dependent RNA helicase DDX47 OS=Homo sapiens GN=DDX47	-10.399027824401855	11	45.0	4		4		16	0.25	0.7782794100389228	2	1
b45	b45.a1	b45.a1.a2	sp|Q9H0S4|DDX47_HUMAN Probable ATP-dependent RNA helicase DDX47 OS=Homo sapiens GN=DDX47 PE=1 SV=1	-10.399027824401855	10	50.5	4		4		17	0.23529411764705882	0.7190722018585745	2	1
b46	b46.a1	b46.a1.a1	sp|P68400|CSK21_HUMAN Casein kinase II subunit alpha OS=Homo sapiens GN=CSNK2A1 PE=1 SV=1	-10.93521499633789	10	45.0	4		4		16	0.25	0.7782794100389228	3	1
b46	b46.a1	b46.a1.a2	sp|Q8NEV1|CSK23_HUMAN Casein kinase II subunit alpha 3 OS=Homo sapiens GN=CSNK2A3 PE=1 SV=2	-10.93521499633789	10	45.099998474121094	4		4		19	0.21052631578947367	0.6237767391887217	3	1
b46	b46.a1	b46.a1.a3	tr|E7EU96|E7EU96_HUMAN Casein kinase II subunit alpha OS=Homo sapiens GN=CSNK2A1 PE=2 SV=1	-10.93521499633789	11	45.20000076293945	4		4		18	0.2222222222222222	0.6681005372000588	3	1
b47	b47.a1	b47.a1.a1	sp|Q9NZC9|SMAL1_HUMAN SWI/SNF-related matrix-associated actin-dependent regulator of chromatin subfamily A-like protein 1 OS=Homo sapiens GN=SMARCAL1 PE=1 SV=1	-19.997699737548828	4	105.69999694824219	4		4		46	0.08695652173913043	0.22167734899679203	1	1
b48	b48.a1	b48.a1.a1	sp|P18846|ATF1_HUMAN Cyclic AMP-dependent transcription factor ATF-1 OS=Homo sapiens GN=ATF1 PE=1 SV=2	-8.010194778442383	12	29.100000381469727	3		3		3	1.0	9.0	1	1
b49	b49.a1	b49.a1.a1	sp|P54098|DPOG1_HUMAN DNA polymerase subunit gamma-1 OS=Homo sapiens GN=POLG PE=1 SV=1	-5.6395583152771	2	139.3000030517578	3		3		51	0.058823529411764705	0.14504756993828183	1	1
b50	b50.a1	b50.a1.a1	sp|Q96T88-2|UHRF1_HUMAN Isoform 2 of E3 ubiquitin-protein ligase UHRF1 OS=Homo sapiens GN=UHRF1	-8.453025817871094	3	90.9000015258789	3		3		37	0.08108108108108109	0.20526093687084246	2	1
b50	b50.a1	b50.a1.a2	sp|Q96T88|UHRF1_HUMAN E3 ubiquitin-protein ligase UHRF1 OS=Homo sapiens GN=UHRF1 PE=1 SV=1	-8.453025817871094	3	89.5999984741211	3		3		37	0.08108108108108109	0.20526093687084246	2	1
b51	b51.a1	b51.a1.a1	sp|Q96FZ2|CC037_HUMAN UPF0361 protein C3orf37 OS=Homo sapiens GN=C3orf37 PE=1 SV=1	-9.889544486999512	9	40.5	3		3		17	0.17647058823529413	0.5013107289081733	6	1
b51	b51.a1	b51.a1.a2	tr|D6R9T3|D6R9T3_HUMAN UPF0361 protein C3orf37 (Fragment) OS=Homo sapiens GN=C3orf37 PE=2 SV=1	-9.889544486999512	12	32.0	3		3		14	0.21428571428571427	0.637893706954064	6	1
b51	b51.a1	b51.a1.a3	tr|D6RAI0|D6RAI0_HUMAN UPF0361 protein C3orf37 (Fragment) OS=Homo sapiens GN=C3orf37 PE=2 SV=1	-9.889544486999512	24	15.899999618530273	3		3		7	0.42857142857142855	1.6826957952797255	6	1
b51	b51.a1	b51.a1.a4	tr|D6RAZ3|D6RAZ3_HUMAN UPF0361 protein C3orf37 (Fragment) OS=Homo sapiens GN=C3orf37 PE=2 SV=1	-9.889544486999512	14	26.799999237060547	3		3		12	0.25	0.7782794100389228	6	1
b51	b51.a1	b51.a1.a5	tr|D6RGK7|D6RGK7_HUMAN UPF0361 protein C3orf37 (Fragment) OS=Homo sapiens GN=C3orf37 PE=2 SV=1	-9.889544486999512	19	20.600000381469727	3		3		10	0.3	0.9952623149688795	6	1
b51	b51.a1	b51.a1.a6	tr|E7EMP6|E7EMP6_HUMAN UPF0361 protein C3orf37 OS=Homo sapiens GN=C3orf37 PE=2 SV=1	-9.889544486999512	11	35.5	3		3		15	0.2	0.5848931924611136	6	1
b52	b52.a1	b52.a1.a1	sp|Q15007|FL2D_HUMAN Pre-mRNA-splicing regulator WTAP OS=Homo sapiens GN=WTAP PE=1 SV=2	-9.034327507019043	8	44.099998474121094	3		3		20	0.15	0.4125375446227544	1	1
b53	b53.a1	b53.a1.a1	sp|Q08211|DHX9_HUMAN ATP-dependent RNA helicase A OS=Homo sapiens GN=DHX9 PE=1 SV=4	-7.416903018951416	2	140.6999969482422	3		3		49	0.061224489795918366	0.1513953993264474	1	1
b54	b54.a1	b54.a1.a1	sp|O60907-2|TBL1X_HUMAN Isoform 2 of F-box-like/WD repeat-containing protein TBL1X OS=Homo sapiens GN=TBL1X	-6.729367733001709	7	56.900001525878906	3		3		21	0.14285714285714285	0.3894954943731377	3	1
b54	b54.a1	b54.a1.a2	sp|O60907|TBL1X_HUMAN F-box-like/WD repeat-containing protein TBL1X OS=Homo sapiens GN=TBL1X PE=1 SV=3	-6.729367733001709	7	62.400001525878906	3		3		24	0.125	0.33352143216332397	3	1
b54	b54.a1	b54.a1.a3	sp|Q9BZK7|TBL1R_HUMAN F-box-like/WD repeat-containing protein TBL1XR1 OS=Homo sapiens GN=TBL1XR1 PE=1 SV=1	-6.729367733001709	7	55.5	3		3		18	0.16666666666666666	0.46779926762206947	3	1
b55	b55.a1	b55.a1.a1	sp|Q9Y5B9|SP16H_HUMAN FACT complex subunit SPT16 OS=Homo sapiens GN=SUPT16H PE=1 SV=1	-8.597824096679688	2	119.69999694824219	3		3		40	0.075	0.1885022274370185	1	1
b56	b56.a1	b56.a1.a1	sp|P17844|DDX5_HUMAN Probable ATP-dependent RNA helicase DDX5 OS=Homo sapiens GN=DDX5 PE=1 SV=1	-7.068186283111572	4	69.0	3		3		26	0.11538461538461539	0.3043213867190053	3	1
b56	b56.a1	b56.a1.a2	tr|B4DLW8|B4DLW8_HUMAN Probable ATP-dependent RNA helicase DDX5 OS=Homo sapiens GN=DDX5 PE=2 SV=1	-7.068186283111572	5	60.400001525878906	3		3		24	0.125	0.33352143216332397	3	1
b56	b56.a1	b56.a1.a3	tr|J3KTA4|J3KTA4_HUMAN Probable ATP-dependent RNA helicase DDX5 OS=Homo sapiens GN=DDX5 PE=4 SV=1	-7.068186283111572	4	68.9000015258789	3		3		26	0.11538461538461539	0.3043213867190053	3	1
b57	b57.a1	b57.a1.a1	sp|P35269|T2FA_HUMAN General transcription factor IIF subunit 1 OS=Homo sapiens GN=GTF2F1 PE=1 SV=2	-11.766090393066406	8	58.099998474121094	3		3		16	0.1875	0.5399265260594921	1	1
b58	b58.a1	b58.a1.a1	sp|O60814|H2B1K_HUMAN Histone H2B type 1-K OS=Homo sapiens GN=HIST1H2BK PE=1 SV=3	-6.973058223724365	20	13.800000190734863	3		2		5	0.6	2.9810717055349722	16	1
b58	b58.a1	b58.a1.a2	sp|P06899|H2B1J_HUMAN Histone H2B type 1-J OS=Homo sapiens GN=HIST1H2BJ PE=1 SV=3	-6.973058223724365	20	13.800000190734863	3		2		5	0.6	2.9810717055349722	16	1
b58	b58.a1	b58.a1.a3	sp|P23527|H2B1O_HUMAN Histone H2B type 1-O OS=Homo sapiens GN=HIST1H2BO PE=1 SV=3	-6.973058223724365	20	13.800000190734863	3		2		5	0.6	2.9810717055349722	16	1
b58	b58.a1	b58.a1.a4	sp|P33778|H2B1B_HUMAN Histone H2B type 1-B OS=Homo sapiens GN=HIST1H2BB PE=1 SV=2	-6.973058223724365	20	13.899999618530273	3		2		5	0.6	2.9810717055349722	16	1
b58	b58.a1	b58.a1.a5	sp|P57053|H2BFS_HUMAN Histone H2B type F-S OS=Homo sapiens GN=H2BFS PE=1 SV=2	-6.973058223724365	20	13.899999618530273	3		2		5	0.6	2.9810717055349722	16	1
b58	b58.a1	b58.a1.a6	sp|P58876|H2B1D_HUMAN Histone H2B type 1-D OS=Homo sapiens GN=HIST1H2BD PE=1 SV=2	-6.973058223724365	20	13.899999618530273	3		2		5	0.6	2.9810717055349722	16	1
b58	b58.a1	b58.a1.a7	sp|P62807|H2B1C_HUMAN Histone H2B type 1-C/E/F/G/I OS=Homo sapiens GN=HIST1H2BC PE=1 SV=4	-6.973058223724365	20	13.800000190734863	3		2		5	0.6	2.9810717055349722	16	1
b58	b58.a1	b58.a1.a8	sp|Q16778|H2B2E_HUMAN Histone H2B type 2-E OS=Homo sapiens GN=HIST2H2BE PE=1 SV=3	-6.973058223724365	20	13.800000190734863	3		2		5	0.6	2.9810717055349722	16	1
b58	b58.a1	b58.a1.a9	sp|Q5QNW6-2|H2B2F_HUMAN Isoform 2 of Histone H2B type 2-F OS=Homo sapiens GN=HIST2H2BF	-6.973058223724365	19	14.800000190734863	3		2		6	0.5	2.1622776601683795	16	1
b58	b58.a1	b58.a1.b10	sp|Q5QNW6|H2B2F_HUMAN Histone H2B type 2-F OS=Homo sapiens GN=HIST2H2BF PE=1 SV=3	-6.973058223724365	20	13.800000190734863	3		2		5	0.6	2.9810717055349722	16	1
b58	b58.a1	b58.a1.b11	sp|Q8N257|H2B3B_HUMAN Histone H2B type 3-B OS=Homo sapiens GN=HIST3H2BB PE=1 SV=3	-6.973058223724365	20	13.800000190734863	3		2		5	0.6	2.9810717055349722	16	1
b58	b58.a1	b58.a1.b12	sp|Q93079|H2B1H_HUMAN Histone H2B type 1-H OS=Homo sapiens GN=HIST1H2BH PE=1 SV=3	-6.973058223724365	20	13.800000190734863	3		2		5	0.6	2.9810717055349722	16	1
b58	b58.a1	b58.a1.b13	sp|Q99877|H2B1N_HUMAN Histone H2B type 1-N OS=Homo sapiens GN=HIST1H2BN PE=1 SV=3	-6.973058223724365	20	13.800000190734863	3		2		5	0.6	2.9810717055349722	16	1
b58	b58.a1	b58.a1.b14	sp|Q99879|H2B1M_HUMAN Histone H2B type 1-M OS=Homo sapiens GN=HIST1H2BM PE=1 SV=3	-6.973058223724365	20	13.899999618530273	3		2		5	0.6	2.9810717055349722	16	1
b58	b58.a1	b58.a1.b15	sp|Q99880|H2B1L_HUMAN Histone H2B type 1-L OS=Homo sapiens GN=HIST1H2BL PE=1 SV=3	-6.973058223724365	20	13.899999618530273	3		2		5	0.6	2.9810717055349722	16	1
b58	b58.a1	b58.a1.b16	tr|B4DR52|B4DR52_HUMAN Histone H2B OS=Homo sapiens GN=HIST2H2BF PE=2 SV=1	-6.973058223724365	15	18.0	3		2		7	0.42857142857142855	1.6826957952797255	16	1
b59	b59.a1	b59.a1.a1	sp|Q08945|SSRP1_HUMAN FACT complex subunit SSRP1 OS=Homo sapiens GN=SSRP1 PE=1 SV=1	-15.033811569213867	5	80.9000015258789	3		3		24	0.125	0.33352143216332397	1	1
b60	b60.a1	b60.a1.a1	sp|Q13619|CUL4A_HUMAN Cullin-4A OS=Homo sapiens GN=CUL4A PE=1 SV=3	-4.136082649230957	2	87.5	2		2		40	0.05	0.12201845430196334	1	1
b61	b61.a1	b61.a1.a1	sp|P16401|H15_HUMAN Histone H1.5 OS=Homo sapiens GN=HIST1H1B PE=1 SV=3	-9.827397346496582	10	22.5	2		2		4	0.5	2.1622776601683795	1	1
b62	b62.a1	b62.a1.a1	sp|P62805|H4_HUMAN Histone H4 OS=Homo sapiens GN=HIST1H4A PE=1 SV=2	-6.698969841003418	21	11.300000190734863	2		2		5	0.4	1.5118864315095801	1	1
b63	b63.a1	b63.a1.a1	sp|P13984|T2FB_HUMAN General transcription factor IIF subunit 2 OS=Homo sapiens GN=GTF2F2 PE=1 SV=2	-5.8002448081970215	7	28.299999237060547	2		2		15	0.13333333333333333	0.35935639087852556	1	1
b64	b64.a1	b64.a1.a1	sp|Q12905|ILF2_HUMAN Interleukin enhancer-binding factor 2 OS=Homo sapiens GN=ILF2 PE=1 SV=2	-7.057496070861816	6	42.900001525878906	2		2		11	0.18181818181818182	0.5199110829529336	1	1
b65	b65.a1	b65.a1.a1	sp|P04908|H2A1B_HUMAN Histone H2A type 1-B/E OS=Homo sapiens GN=HIST1H2AB PE=1 SV=2	-5.248721122741699	14	14.100000381469727	2		2		4	0.5	2.1622776601683795	11	1
b65	b65.a1	b65.a1.a2	sp|P0C0S8|H2A1_HUMAN Histone H2A type 1 OS=Homo sapiens GN=HIST1H2AG PE=1 SV=2	-5.248721122741699	14	14.0	2		2		4	0.5	2.1622776601683795	11	1
b65	b65.a1	b65.a1.a3	sp|P20671|H2A1D_HUMAN Histone H2A type 1-D OS=Homo sapiens GN=HIST1H2AD PE=1 SV=2	-5.248721122741699	14	14.0	2		2		4	0.5	2.1622776601683795	11	1
b65	b65.a1	b65.a1.a4	sp|Q16777|H2A2C_HUMAN Histone H2A type 2-C OS=Homo sapiens GN=HIST2H2AC PE=1 SV=4	-5.248721122741699	14	13.899999618530273	2		2		4	0.5	2.1622776601683795	11	1
b65	b65.a1	b65.a1.a5	sp|Q6FI13|H2A2A_HUMAN Histone H2A type 2-A OS=Homo sapiens GN=HIST2H2AA3 PE=1 SV=3	-5.248721122741699	14	14.0	2		2		4	0.5	2.1622776601683795	11	1
b65	b65.a1	b65.a1.a6	sp|Q7L7L0|H2A3_HUMAN Histone H2A type 3 OS=Homo sapiens GN=HIST3H2A PE=1 SV=3	-5.248721122741699	14	14.0	2		2		4	0.5	2.1622776601683795	11	1
b65	b65.a1	b65.a1.a7	sp|Q93077|H2A1C_HUMAN Histone H2A type 1-C OS=Homo sapiens GN=HIST1H2AC PE=1 SV=3	-5.248721122741699	14	14.0	2		2		4	0.5	2.1622776601683795	11	1
b65	b65.a1	b65.a1.a8	sp|Q96KK5|H2A1H_HUMAN Histone H2A type 1-H OS=Homo sapiens GN=HIST1H2AH PE=1 SV=3	-5.248721122741699	14	13.800000190734863	2		2		4	0.5	2.1622776601683795	11	1
b65	b65.a1	b65.a1.a9	sp|Q99878|H2A1J_HUMAN Histone H2A type 1-J OS=Homo sapiens GN=HIST1H2AJ PE=1 SV=3	-5.248721122741699	14	13.899999618530273	2		2		4	0.5	2.1622776601683795	11	1
b65	b65.a1	b65.a1.b10	sp|Q9BTM1|H2AJ_HUMAN Histone H2A.J OS=Homo sapiens GN=H2AFJ PE=1 SV=1	-5.248721122741699	14	13.899999618530273	2		2		4	0.5	2.1622776601683795	11	1
b65	b65.a1	b65.a1.b11	tr|H0YFX9|H0YFX9_HUMAN Histone H2A (Fragment) OS=Homo sapiens GN=H2AFJ PE=2 SV=1	-5.248721122741699	20	9.899999618530273	2		2		3	0.6666666666666666	3.6415888336127784	11	1

## Sheet: peptides
MS Sample :	DaPR130904_VB84_O1908.m
Group ID	Peptide ID	SequenceLI	Modifs	Charge	MH+ theo	Number of subgroups	Subgroup ids	Number of spectra
a1	pepa1a1	AEPVEVVAPR		2	1066.589599609375	1	a1.a1	3
a1	pepa1a2	AESSDKIYR	A1:+42.01057	2	1110.54296875	1	a1.a1	1
a1	pepa1a3	AMVEYEIDIQK	M2:+15.99491	2	1354.65625	1	a1.a1	2
a1	pepa1a4	AQNDIIWN		2	973.4741821289062	1	a1.a1	1
a1	pepa1a5	AQNDIIWNIK		2	1214.6531982421875	1	a1.a1	1
a1	pepa1a6	AQNDIIWNIKDEIK		2	1699.90185546875	1	a1.a1	2
a1	pepa1a7	AQNDIIWNIKDEIKK		2	1827.9967041015625	1	a1.a1	1
a1	pepa1a8	ASADKPISNMK		2	1161.59375	1	a1.a1	1
a1	pepa1a9	ASADKPISNMK	M10:+15.99491	2	1177.588623046875	1	a1.a1	1
a1	pepa1b10	ASICISTK	C4:+57.02146	2	879.4608764648438	1	a1.a1	2
a1	pepa1b11	ATTHNAYDIEVIDIFK		2	1849.9334716796875	1	a1.a1	2
a1	pepa1b12	AVNSSASADKPISNMK		2	1619.80615234375	1	a1.a1	1
a1	pepa1b13	AVSQGSSDSQIIDISNR		2	1776.8726806640625	1	a1.a1	1
a1	pepa1b14	AYDIEVIDIFK		2	1325.69921875	1	a1.a1	1
a1	pepa1b15	DAIEHFMK		2	990.4718017578125	1	a1.a1	1
a1	pepa1b16	DIEVIDIFK		2	1091.5987548828125	1	a1.a1	1
a1	pepa1b17	DPIDVNYEK		2	1092.521240234375	1	a1.a1	1
a1	pepa1b18	DSEEAEIIR		2	1061.5113525390625	1	a1.a1	1
a1	pepa1b19	DVEVDGFSEIR		2	1265.6011962890625	1	a1.a1	1
a1	pepa1b20	EDAIEHFMK		2	1119.5142822265625	1	a1.a1	1
a1	pepa1b21	EEIGFRPEY		2	1139.5372314453125	1	a1.a1	1
a1	pepa1b22	EEIGFRPEYSAS		2	1384.638427734375	1	a1.a1	1
a1	pepa1b23	EEIGFRPEYSASQIK	E1:-18.01056	2	1735.8653564453125	1	a1.a1	1
a1	pepa1b24	EIDYGQDEEAVKK	E1:-18.01056	2	1505.7122802734375	1	a1.a1	1
a1	pepa1b25	EIIIFNK	E1:-18.01056	2	858.5087890625	1	a1.a1	1
a1	pepa1b26	EIIIFNK		2	876.5194091796875	1	a1.a1	1
a1	pepa1b27	EIIIFNKQQVPSGESAIIDR		3	2257.218994140625	1	a1.a1	1
a1	pepa1b28	EPVEVVAPR	E1:-18.01056	2	977.5418701171875	1	a1.a1	1
a1	pepa1b29	FAGIISQGIR		2	1061.610595703125	1	a1.a1	1
a1	pepa1b30	FIQDVSASTK		2	1095.5684814453125	1	a1.a1	1
a1	pepa1b31	FYPIEIDYGQDEEAVK		2	1915.8963623046875	1	a1.a1	1
a1	pepa1b32	FYTIIPHDF		2	1152.57275390625	1	a1.a1	1
a1	pepa1b33	FYTIIPHDFGMK		2	1468.7298583984375	1	a1.a1	1
a1	pepa1b34	FYTIIPHDFGMK	M11:+15.99491	2	1484.7247314453125	1	a1.a1	3
a1	pepa1b35	GAIIPCEECSGQIVFK	C6:+57.02146 - C9:+57.02146	2	1807.8720703125	1	a1.a1	1
a1	pepa1b36	GDEVDGVDEVAK		2	1232.564453125	1	a1.a1	1
a1	pepa1b37	GFSIIATEDKEAIK		2	1521.8162841796875	1	a1.a1	1
a1	pepa1b38	GGAAVDPDSGIEHSAH		2	1519.6776123046875	1	a1.a1	2
a1	pepa1b39	GGSDDSSKDPIDVNYEK		2	1825.80908203125	1	a1.a1	5
a1	pepa1b40	GIYFADMVSK		2	1130.5555419921875	1	a1.a1	1
a1	pepa1b41	GIYFADMVSK	M7:+15.99491	2	1146.5504150390625	1	a1.a1	5
a1	pepa1b42	GNAWHSK		2	799.385009765625	1	a1.a1	1
a1	pepa1b43	GQDGIGSKAEK		2	1089.553955078125	1	a1.a1	1
a1	pepa1b44	GSSDSQIIDISNR		2	1391.676513671875	1	a1.a1	1
a1	pepa1b45	GTNSYYK		2	832.3839721679688	1	a1.a1	1
a1	pepa1b46	HASHISKIPK		2	1117.6480712890625	1	a1.a1	1
a1	pepa1b47	HPDVEVDGFSEIR		2	1499.712890625	1	a1.a1	4
a1	pepa1b48	IAHIISPWGAEVK		2	1420.7950439453125	1	a1.a1	2
a1	pepa1b49	IAPPEAPVTGY		2	1114.5782470703125	1	a1.a1	1
a1	pepa1b50	IAPPEAPVTGYMF		2	1392.687255859375	1	a1.a1	1
a1	pepa1b51	IAPPEAPVTGYMFGK		2	1577.8037109375	1	a1.a1	2
a1	pepa1b52	IAPPEAPVTGYMFGK	M12:+15.99491	2	1593.798583984375	1	a1.a1	3
a1	pepa1b53	IEQMPSKEDAIEHF		2	1673.784423828125	1	a1.a1	1
a1	pepa1b54	IEQMPSKEDAIEHFMK	M4:+15.99491	3	1948.9146728515625	1	a1.a1	3
a1	pepa1b55	IEQMPSKEDAIEHFMK	M4:+15.99491 - M15:+15.99491	2	1964.9095458984375	1	a1.a1	1
a1	pepa1b56	IGGKITGTANK		2	1059.6160888671875	1	a1.a1	1
a1	pepa1b57	IITIGKISR		2	1000.6517944335938	1	a1.a1	1
a1	pepa1b58	IIWHGSR		2	868.4791870117188	1	a1.a1	1
a1	pepa1b59	KAMVEYEIDIQK		2	1466.75634765625	1	a1.a1	1
a1	pepa1b60	KAMVEYEIDIQK	M3:+15.99491	3	1482.7513427734375	1	a1.a1	1
a1	pepa1b61	KCSESIPK	C2:+57.02146	2	948.4822998046875	1	a1.a1	1
a1	pepa1b62	KFYPIEIDYGQDEEAVK		3	2043.991455078125	1	a1.a1	2
a1	pepa1b63	KFYPIEIDYGQDEEAVKK		2	2172.08642578125	1	a1.a1	1
a1	pepa1b64	KGDEVDGVDEVAK		2	1360.6595458984375	1	a1.a1	3
a1	pepa1b65	KPPIINNAD		2	981.5368041992188	1	a1.a1	1
a1	pepa1b66	KPPIINNADSVQAK		2	1494.827880859375	1	a1.a1	3
a1	pepa1b67	KPVQDIIK		2	940.5830078125	1	a1.a1	1
a1	pepa1b68	KTAEAGGVTGK		2	1018.55322265625	1	a1.a1	1
a1	pepa1b69	KVCSTNDIK	C3:+57.02146	2	1064.5408935546875	1	a1.a1	1
a1	pepa1b70	MAIMVQSPMFDGK		2	1454.6844482421875	1	a1.a1	1
a1	pepa1b71	MAIMVQSPMFDGK	M9:+15.99491	2	1470.679443359375	1	a1.a1	3
a1	pepa1b72	MAIMVQSPMFDGK	M1:+15.99491 - M9:+15.99491	2	1486.67431640625	1	a1.a1	3
a1	pepa1b73	MAIMVQSPMFDGK	M1:+15.99491 - M4:+15.99491 - M9:+15.99491	2	1502.669189453125	1	a1.a1	1
a1	pepa1b74	MIFDVESMK	M8:+15.99491	2	1115.5115966796875	1	a1.a1	2
a1	pepa1b75	MIFDVESMK	M1:+15.99491 - M8:+15.99491	2	1131.5064697265625	1	a1.a1	1
a1	pepa1b76	MIFDVESMKK	M8:+15.99491	2	1243.6064453125	1	a1.a1	1
a1	pepa1b77	MIFDVESMKK	M1:+15.99491 - M8:+15.99491	2	1259.6014404296875	1	a1.a1	1
a1	pepa1b78	MVDPEKPQIGMIDR		2	1628.8138427734375	1	a1.a1	2
a1	pepa1b79	MVDPEKPQIGMIDR	M1:+15.99491	2	1644.808837890625	1	a1.a1	2
a1	pepa1b80	NAYDIEVIDIFK		2	1439.7420654296875	1	a1.a1	1
a1	pepa1b81	NFAGIISQGIR		2	1175.653564453125	1	a1.a1	1
a1	pepa1b82	NREEIGFRPEY		2	1409.68115234375	1	a1.a1	1
a1	pepa1b83	NTHATTHNAY		2	1129.50244140625	1	a1.a1	1
a1	pepa1b84	NTHATTHNAYDIEVIDIFK		3	2202.0830078125	1	a1.a1	1
a1	pepa1b85	PIDVNYEK		2	977.4943237304688	1	a1.a1	1
a1	pepa1b86	PPEAPVTGYMFGK		2	1393.6824951171875	1	a1.a1	1
a1	pepa1b87	PVEVVAPR		2	866.5098876953125	1	a1.a1	2
a1	pepa1b88	PVQDIIK		2	812.4880981445312	1	a1.a1	3
a1	pepa1b89	QQVPSGESAIIDR	Q1:-17.02655	2	1382.6915283203125	1	a1.a1	1
a1	pepa1b90	QQVPSGESAIIDR		2	1399.718017578125	1	a1.a1	2
a1	pepa1b91	QVPSGESAIIDR		2	1271.659423828125	1	a1.a1	1
a1	pepa1b92	RKGDEVDGVDEVAK		3	1516.7606201171875	1	a1.a1	2
a1	pepa1b93	RPEYSASQIK		2	1178.6168212890625	1	a1.a1	1
a1	pepa1b94	RQIQAAY		2	849.4581909179688	1	a1.a1	1
a1	pepa1b95	SANYCHTSQGD	C5:+57.02146	2	1239.4698486328125	1	a1.a1	1
a1	pepa1b96	SANYCHTSQGDPIGI	C5:+57.02146	2	1619.7122802734375	1	a1.a1	1
a1	pepa1b97	SANYCHTSQGDPIGIIIIGEVAIGNMYEIK	C5:+57.02146 - M26:+15.99491	3	3279.60302734375	1	a1.a1	1
a1	pepa1b98	SATIGIVDIVK		2	1115.66748046875	1	a1.a1	1
a1	pepa1b99	SDAYYCTGDVTAWTK	C6:+57.02146	2	1737.742919921875	1	a1.a1	1
a1	pepa1c100	SIIATEDKEAIK		2	1317.7264404296875	1	a1.a1	1
a1	pepa1c101	SIISEVQQAVSQGSSDSQIIDISNR		3	2661.3330078125	1	a1.a1	1
a1	pepa1c102	SIQEIFIAH		2	1057.568115234375	1	a1.a1	2
a1	pepa1c103	SIQEIFIAHIISPWGAEVK		2	2138.164794921875	1	a1.a1	2
a1	pepa1c104	SSKDPIDVNYEK		2	1394.68017578125	1	a1.a1	1
a1	pepa1c105	TAEAGGVTGKGQDGIGSK		2	1632.8192138671875	1	a1.a1	1
a1	pepa1c106	TGNAWHSK		2	900.4326782226562	1	a1.a1	2
a1	pepa1c107	THATTHNAYDIEVIDIFK		3	2088.0400390625	1	a1.a1	1
a1	pepa1c108	TIIPHDFGMK		2	1158.5980224609375	1	a1.a1	2
a1	pepa1c109	TIIPHDFGMK	M9:+15.99491	2	1174.5928955078125	1	a1.a1	1
a1	pepa1c110	TTNFAGIISQ		2	1051.5423583984375	1	a1.a1	1
a1	pepa1c111	TTNFAGIISQGIR		3	1377.7489013671875	1	a1.a1	1
a1	pepa1c112	VADGMVFGAIIPCEECSGQIVFK	C13:+57.02146 - C16:+57.02146	3	2527.203369140625	1	a1.a1	1
a1	pepa1c113	VCSTNDIK	C2:+57.02146	2	936.4459228515625	1	a1.a1	1
a1	pepa1c114	VDPEKPQIGMIDR		2	1497.7734375	1	a1.a1	1
a1	pepa1c115	VEMIDNIIDIEVAYSIIR	M3:+15.99491	2	2122.110595703125	1	a1.a1	1
a1	pepa1c116	VEVDGFSEIR		2	1150.5743408203125	1	a1.a1	1
a1	pepa1c117	VEYAKSGR		2	909.4793090820312	1	a1.a1	1
a1	pepa1c118	VFSATIGIVDIVK		3	1361.8043212890625	1	a1.a1	4
a1	pepa1c119	VGTVIGSNK		2	874.4996948242188	1	a1.a1	2
a1	pepa1c120	VKEEGINK		2	916.5101928710938	1	a1.a1	1
a1	pepa1c121	VPHWYHF		2	985.4683227539062	1	a1.a1	1
a1	pepa1c122	VSQGSSDSQIIDISNR		2	1705.8355712890625	1	a1.a1	1
a1	pepa1c123	VVDRDSEEAEIIR		2	1530.7762451171875	1	a1.a1	1
a1	pepa1c124	VVSEDFIQDVSAS		2	1395.6641845703125	1	a1.a1	1
a1	pepa1c125	VVSEDFIQDVSASTK		2	1624.806884765625	1	a1.a1	5
a1	pepa1c126	YTIIPHDFGMK		2	1321.6612548828125	1	a1.a1	1
a2	pepa2a1	AEIDDTPMR	M8:+15.99491	2	1063.472900390625	1	a2.a1	4
a2	pepa2a2	AVVIVDDR		2	886.4996948242188	2	a2.a1 a2.a2	1
a2	pepa2a3	CSEGSFIITTFPR	C1:+57.02146	2	1514.731201171875	1	a2.a2	1
a2	pepa2a4	CSEGVFIITTTPR	C1:+57.02146 - C1:-17.02655	2	1463.7203369140625	1	a2.a1	1
a2	pepa2a5	CSEGVFIITTTPR	C1:+57.02146	2	1480.7469482421875	1	a2.a1	1
a2	pepa2a6	DKIESEMEDAYHEH		3	1732.7122802734375	1	a2.a1	1
a2	pepa2a7	DKIESEMEDAYHEHQAN		2	2045.8509521484375	1	a2.a1	1
a2	pepa2a8	EIIEEAFSQFGPIER		2	1764.8807373046875	1	a2.a1	1
a2	pepa2a9	EKIEMEMEAAR	M7:+15.99491	2	1352.618896484375	1	a2.a2	1
a2	pepa2b10	EQIDDEDGIPEK		2	1387.622802734375	1	a2.a1	1
a2	pepa2b11	FACHSASITVR	C3:+57.02146	3	1248.6158447265625	1	a2.a2	1
a2	pepa2b12	FAQHGTF		2	807.3787841796875	1	a2.a1	1
a2	pepa2b13	FAQHGTFEYEYSQR		2	1762.7823486328125	1	a2.a1	2
a2	pepa2b14	FAQPGSFEYEYAMR		2	1695.74755859375	1	a2.a2	1
a2	pepa2b15	FATHAAAISVR		2	1143.6273193359375	1	a2.a1	2
a2	pepa2b16	FPPIGGGGGIGY		2	1091.5523681640625	1	a2.a1	1
a2	pepa2b17	GIVEFASK		2	850.46728515625	1	a2.a1	1
a2	pepa2b18	GMGPGTPAGYGR		2	1120.520751953125	1	a2.a1	1
a2	pepa2b19	GMGPGTPAGYGR	M2:+15.99491	2	1136.5157470703125	1	a2.a1	1
a2	pepa2b20	GPMGPGPGQSGPK	M3:+15.99491	2	1182.5576171875	1	a2.a1	1
a2	pepa2b21	GREEYEGPNK		2	1178.5440673828125	1	a2.a1	1
a2	pepa2b22	GTFEYEYSQR		2	1279.5594482421875	1	a2.a1	1
a2	pepa2b23	HEHQVMIMR		2	1180.57177734375	1	a2.a2	1
a2	pepa2b24	HQGPPPGGPGGR		2	1113.55517578125	1	a2.a1	1
a2	pepa2b25	IESEMEDAYHEHQANIIR		2	2184.998291015625	1	a2.a1	1
a2	pepa2b26	IFVGNIPADITEDEFK		2	1807.9117431640625	1	a2.a1	2
a2	pepa2b27	IFVGNIPADITEDEFKR		2	1964.0128173828125	1	a2.a1	1
a2	pepa2b28	IFVGNIPPDITEEEMR	M15:+15.99491	2	1875.9161376953125	1	a2.a2	1
a2	pepa2b29	MEEIHNQEM		2	1160.4715576171875	1	a2.a1	1
a2	pepa2b30	MEEIHNQEMQK		2	1416.625	1	a2.a1	1
a2	pepa2b31	MEEIHNQEMQK	M9:+15.99491	2	1432.619873046875	1	a2.a1	1
a2	pepa2b32	MEEIHNQEMQK	M1:+15.99491 - M9:+15.99491	2	1448.6148681640625	1	a2.a1	3
a2	pepa2b33	MEEIHNQEVQK		2	1384.6529541015625	1	a2.a2	1
a2	pepa2b34	MGDPYGSGGQK		2	1096.47314453125	1	a2.a1	1
a2	pepa2b35	MGDPYGSGGQK	M1:+15.99491	2	1112.4681396484375	1	a2.a1	1
a2	pepa2b36	MGGGGAMNMGDPYGSGGQK		2	1771.7200927734375	1	a2.a1	1
a2	pepa2b37	MGGGGAMNMGDPYGSGGQK	M9:+15.99491	2	1787.7149658203125	1	a2.a1	2
a2	pepa2b38	MGGGGAMNMGDPYGSGGQK	M1:+15.99491 - M7:+15.99491	2	1803.7099609375	1	a2.a1	2
a2	pepa2b39	MGGGGAMNMGDPYGSGGQK	M1:+15.99491 - M7:+15.99491 - M9:+15.99491	2	1819.704833984375	1	a2.a1	2
a2	pepa2b40	NMGDPYGSGGQK		2	1210.51611328125	1	a2.a1	1
a2	pepa2b41	PGGGPGISTPGGHPKPPHR		2	1802.9412841796875	1	a2.a1	1
a2	pepa2b42	PVIVEPIEQIDDEDGIPEK		2	2135.07568359375	1	a2.a1	1
a2	pepa2b43	PVTVEPMDQIDDEEGIPEK		2	2140.995849609375	1	a2.a2	1
a2	pepa2b44	PVTVEPMDQIDDEEGIPEK	M7:+15.99491	2	2156.990966796875	1	a2.a2	1
a2	pepa2b45	QGPPPGGPGGR	Q1:-17.02655	2	959.4697875976562	1	a2.a1	1
a2	pepa2b46	QGPPPGGPGGR		2	976.4962768554688	1	a2.a1	1
a2	pepa2b47	QHHPPYHQQHHQGPPPGGPGGR		3	2403.135498046875	1	a2.a1	1
a2	pepa2b48	RMEEIHNQEMQK		2	1572.72607421875	1	a2.a1	1
a2	pepa2b49	RMEEIHNQEMQK	M10:+15.99491	2	1588.7210693359375	1	a2.a1	1
a2	pepa2b50	RMEEIHNQEVQK		2	1540.754150390625	1	a2.a2	1
a2	pepa2b51	SPPPGMGINQNR		2	1267.62158203125	1	a2.a1	2
a2	pepa2b52	SPPPGMGINQNR	M6:+15.99491	2	1283.616455078125	1	a2.a1	3
a2	pepa2b53	SQFGPIER		2	933.4793090820312	1	a2.a1	1
a2	pepa2b54	VEIDNMPIR		2	1086.5616455078125	1	a2.a2	1
a2	pepa2b55	VGNIPADITEDEFK		2	1547.7591552734375	1	a2.a1	1
a2	pepa2b56	VSNEIIEEAFSQFGPIER		2	2065.024169921875	1	a2.a1	1
a2	pepa2b57	YGEPGEVFINK		2	1252.621337890625	1	a2.a1	1
a3	pepa3a1	AAEEIGIK		2	830.4622192382812	1	a3.a1	1
a3	pepa3a2	AAQAPSSFQIIYDIK		2	1651.869384765625	1	a3.a1	1
a3	pepa3a3	APAEIINGK		2	912.5153198242188	1	a3.a1	1
a3	pepa3a4	ASFITPVPGGVGPM		2	1329.6876220703125	1	a3.a1	1
a3	pepa3a5	AYIQENIEIVEK		2	1448.7635498046875	1	a3.a1	1
a3	pepa3a6	DDSNIYINVK		2	1180.5849609375	1	a3.a1	1
a3	pepa3a7	DVDGITSINAGR		2	1217.612548828125	1	a3.a1	1
a3	pepa3a8	EIGIISEEVEIYGETK		2	1808.916748046875	1	a3.a1	1
a3	pepa3a9	EQVPGFTPR		2	1030.531982421875	1	a3.a1	1
a3	pepa3b10	GAIAIAQAVQR		2	1097.6429443359375	1	a3.a1	1
a3	pepa3b11	GDIIVVATGQPEMVK		2	1556.835693359375	1	a3.a1	1
a3	pepa3b12	GDIIVVATGQPEMVK	M13:+15.99491	2	1572.83056640625	1	a3.a1	1
a3	pepa3b13	GEPVSAEDIGVSGAITVIMK		2	1973.0263671875	1	a3.a1	1
a3	pepa3b14	GVPTGFIIPIR		2	1169.7044677734375	1	a3.a1	1
a3	pepa3b15	IAHGNSSIIADR		2	1253.66015625	1	a3.a1	1
a3	pepa3b16	IAIIQVGNR		2	983.60009765625	1	a3.a1	1
a3	pepa3b17	IDIDPETITWQR		2	1486.754150390625	1	a3.a1	1
a3	pepa3b18	IFHEITQTDK		2	1231.6322021484375	1	a3.a1	1
a3	pepa3b19	ITIGQAPTEK		2	1057.5892333984375	1	a3.a1	1
a3	pepa3b20	KVVGDVAYDEAK		2	1293.6689453125	1	a3.a1	1
a3	pepa3b21	MFGIPVVVAVNAFK	M1:+15.99491	2	1507.8345947265625	1	a3.a1	1
a3	pepa3b22	MHGGGPTVTAGIPIPK		2	1532.8258056640625	1	a3.a1	1
a3	pepa3b23	MHGGGPTVTAGIPIPK	M1:+15.99491	2	1548.8206787109375	1	a3.a1	1
a3	pepa3b24	NIVAAAIDAR		2	1013.57421875	1	a3.a1	1
a3	pepa3b25	QPSQGPTFGIK	Q1:-17.02655	2	1142.58447265625	1	a3.a1	1
a3	pepa3b26	TAHIDEEVNK		2	1155.564453125	1	a3.a1	1
a3	pepa3b27	TDPTTITDEEINR		2	1504.7130126953125	1	a3.a1	1
a3	pepa3b28	THISISHNPEQK		2	1390.707763671875	1	a3.a1	1
a3	pepa3b29	TPVPSDIDISR		2	1199.6270751953125	1	a3.a1	1
a3	pepa3b30	TVAMIMQSTVESAK		2	1495.7498779296875	1	a3.a1	2
a3	pepa3b31	VIISAIER		2	900.5516967773438	1	a3.a1	1
a3	pepa3b32	VVGDVAYDEAK		2	1165.573974609375	1	a3.a1	1
a3	pepa3b33	YITSINEDSTVHGF		2	1582.73876953125	1	a3.a1	1
a3	pepa3b34	YVVVTGITPTPIGEGK		2	1630.905517578125	1	a3.a1	1
a4	pepa4a1	AADETICQTK	C7:+57.02146	2	1136.525634765625	1	a4.a1	1
a4	pepa4a2	AAVWEITGAEFSK		2	1408.7110595703125	1	a4.a1	1
a4	pepa4a3	AIDIADMITR		2	1118.5877685546875	1	a4.a1	1
a4	pepa4a4	CAGGHDDATIAR	C1:+57.02146	2	1243.548828125	1	a4.a1	1
a4	pepa4a5	DIEQGDVSETIR		2	1361.6546630859375	1	a4.a1	1
a4	pepa4a6	DYIPQAFPGGH		2	1201.5640869140625	1	a4.a1	1
a4	pepa4a7	EDEQQQAIQDIASR		2	1630.76708984375	1	a4.a1	1
a4	pepa4a8	FCVDYAK	C2:+57.02146	2	902.4080810546875	1	a4.a1	1
a4	pepa4a9	FIHDNMVEIPNR		2	1484.73193359375	1	a4.a1	1
a4	pepa4b10	ITTTGQVTSPVK		2	1231.689697265625	1	a4.a1	1
a4	pepa4b11	IYIPPSTPDFSR		2	1392.7161865234375	1	a4.a1	1
a4	pepa4b12	IYYPDFIVPDPK		2	1466.7569580078125	1	a4.a1	1
a4	pepa4b13	NIQDVVER		2	972.5112915039062	1	a4.a1	1
a4	pepa4b14	PNNSGEAPSSPTPK		2	1382.6551513671875	1	a4.a1	1
a4	pepa4b15	SATNIPQIK		2	971.5524291992188	1	a4.a1	1
a4	pepa4b16	SEAHTADGISIR		2	1256.6234130859375	1	a4.a1	2
a4	pepa4b17	SIKPVIPHK		2	1018.6411743164062	1	a4.a1	1
a4	pepa4b18	SMIIDSEVIIIDNK		2	1589.845947265625	1	a4.a1	1
a4	pepa4b19	TGKPIPFGTIGVHK		2	1451.8372802734375	1	a4.a1	2
a4	pepa4b20	VIHNAQEVEK		2	1166.6168212890625	1	a4.a1	1
a4	pepa4b21	VIHNAQEVEKEPGQR		2	1733.893310546875	1	a4.a1	1
a4	pepa4b22	VIIDIFTGVR		2	1132.6728515625	1	a4.a1	1
a4	pepa4b23	VIQEGIEGIVIK		2	1297.77294921875	1	a4.a1	1
a4	pepa4b24	VVPNPFSESGGDMK	M13:+15.99491	2	1479.6788330078125	1	a4.a1	1
a5	pepa5a1	AQPISIEEIIAK		2	1311.7523193359375	1	a5.a1	1
a5	pepa5a2	DIIGVAETGSGK		2	1146.6004638671875	1	a5.a1	1
a5	pepa5a3	DIIVATDVAGR		2	1129.62158203125	1	a5.a1	1
a5	pepa5a4	EIAQQIEEETIK		2	1430.7376708984375	1	a5.a1	1
a5	pepa5a5	EPTPIQR		2	840.4578247070312	1	a5.a1	1
a5	pepa5a6	GFIAGIDIK		2	933.540771484375	1	a5.a1	1
a5	pepa5a7	IEESDQGPYAIIIAPTR		2	1872.9705810546875	1	a5.a1	1
a5	pepa5a8	IGSAGKPHER		2	1051.564697265625	1	a5.a1	1
a5	pepa5a9	KIDEMTDR	M5:+15.99491	2	1023.47802734375	1	a5.a1	1
a5	pepa5b10	MGYNACTIHGGK	C6:+57.02146	2	1308.582763671875	1	a5.a1	1
a5	pepa5b11	MIANFESGK		2	996.4822998046875	1	a5.a1	1
a5	pepa5b12	MIDMGFEPDVQK		2	1409.6444091796875	1	a5.a1	1
a5	pepa5b13	MIDMGFEPDVQK	M4:+15.99491	2	1425.6392822265625	1	a5.a1	1
a5	pepa5b14	MIEDPQER		2	1017.4674072265625	1	a5.a1	1
a5	pepa5b15	NIEDYIHR		2	1059.522216796875	1	a5.a1	1
a5	pepa5b16	QAIPIGIQNR	Q1:-17.02655	2	1092.616455078125	1	a5.a1	1
a5	pepa5b17	QAIPIGIQNR		2	1109.6429443359375	1	a5.a1	1
a5	pepa5b18	QKPDTDEAEDPEK	Q1:-17.02655	2	1484.63916015625	1	a5.a1	1
a5	pepa5b19	QKPDTDEAEDPEK		2	1501.6656494140625	1	a5.a1	1
a5	pepa5b20	RPAVVYIGSAGK		2	1217.700439453125	1	a5.a1	1
a5	pepa5b21	RPAVVYIGSAGKPHER		3	1736.9559326171875	1	a5.a1	2
a6	pepa6a1	AAQCGHPVICVQPH	C4:+57.02146 - C10:+57.02146	2	1573.736572265625	1	a6.a1	1
a6	pepa6a2	APGCVISNPDQK	C4:+57.02146	2	1285.620849609375	1	a6.a1	1
a6	pepa6a3	AVKDEIIGEKPEVK		2	1554.8741455078125	1	a6.a1	1
a6	pepa6a4	AVKDEIISEKPEIK		2	1598.900390625	1	a6.a3	1
a6	pepa6a5	EDFVITVTGK		2	1108.5888671875	2	a6.a2 a6.a3	1
a6	pepa6a6	GIPIESTDGER		2	1173.574951171875	3	a6.a1 a6.a2 a6.a3	1
a6	pepa6a7	ISSFTQHHR		2	1112.56005859375	1	a6.a1	1
a6	pepa6a8	KAPGCVISNPDQK	C5:+57.02146	2	1413.7159423828125	1	a6.a1	2
a6	pepa6a9	KPEKPIFSSASPQDSSPR		3	1957.9981689453125	1	a6.a3	1
a6	pepa6b10	KPPCCVISNPDQK	C4:+57.02146 - C5:+57.02146	2	1542.74072265625	1	a6.a2	1
a6	pepa6b11	NWTEDMEGGISSPVK		2	1649.748046875	1	a6.a1	1
a6	pepa6b12	PVIAVHSGIAR		2	1119.6636962890625	1	a6.a1	1
a6	pepa6b13	SFVGIGPR		2	832.468017578125	1	a6.a1	1
a6	pepa6b14	SGVFNVSEIVR		2	1206.6480712890625	1	a6.a3	1
a6	pepa6b15	SIPSTSSTSSTK		2	1182.5853271484375	1	a6.a2	1
a6	pepa6b16	SPFNSPSPQDSPR		2	1415.6553955078125	1	a6.a1	1
a6	pepa6b17	SPQCSNPGICVQPH	C4:+57.02146 - C10:+57.02146	2	1580.69482421875	1	a6.a2	1
a6	pepa6b18	SVTEIIQVSR		2	1131.63720703125	1	a6.a1	1
a7	pepa7a1	EEGETADTVGCCSIR	C11:+57.02146 - C12:+57.02146	2	1683.6953125	1	a7.a1	1
a7	pepa7a2	EITAPDENIPAK		2	1297.663818359375	1	a7.a1	1
a7	pepa7a3	EKENGFSSPPQIK		2	1460.7384033203125	1	a7.a1	1
a7	pepa7a4	GPVFAPPYEPIPENVK		2	1753.9163818359375	1	a7.a1	1
a7	pepa7a5	HIQDIMEGITAK		2	1355.69921875	1	a7.a1	1
a7	pepa7a6	IEVQATDREENK		2	1431.707763671875	1	a7.a1	1
a7	pepa7a7	IMPEDIIINCSK	C10:+57.02146	2	1432.7178955078125	1	a7.a1	1
a7	pepa7a8	IMPEDIIINCSK	C10:+57.02146 - M2:+15.99491	2	1448.7127685546875	1	a7.a1	1
a7	pepa7a9	KIEEEEDGKIK		2	1317.6900634765625	1	a7.a1	2
a7	pepa7b10	MIDHEYTTK		2	1137.52490234375	1	a7.a1	1
a7	pepa7b11	MIDHEYTTK	M1:+15.99491	2	1153.519775390625	1	a7.a1	1
a7	pepa7b12	NIQIFMENK		2	1136.5772705078125	1	a7.a1	1
a7	pepa7b13	SGDHIHNDSQIEADFR	S1:+42.01057	2	1882.8319091796875	1	a7.a1	2
a7	pepa7b14	SMMNIQTK	M3:+15.99491	2	968.4544067382812	1	a7.a1	1
a7	pepa7b15	TYNASITIQQQIK		2	1507.8118896484375	1	a7.a1	1
a7	pepa7b16	VPSPPPGHK		2	915.505126953125	1	a7.a1	1
a7	pepa7b17	YIMINPSSR	M3:+15.99491	2	1096.5460205078125	1	a7.a1	1
a8	pepa8a1	EEINSSVAIADTAIEDR		2	1832.8876953125	1	a8.a1	1
a8	pepa8a2	ETEAYFADIIMK		2	1430.6876220703125	1	a8.a1	1
a8	pepa8a3	EVQQTIEEIR		2	1244.6485595703125	1	a8.a1	1
a8	pepa8a4	FPANANSTK		2	949.4741821289062	1	a8.a1	1
a8	pepa8a5	HVCIQSSIAK	C3:+57.02146	2	1142.59912109375	1	a8.a1	1
a8	pepa8a6	IIYNSINDSFK		2	1313.6739501953125	1	a8.a1	1
a8	pepa8a7	IKVEEETSK		2	1062.5682373046875	1	a8.a1	1
a8	pepa8a8	ITIDIIR		2	843.5302734375	1	a8.a1	1
a8	pepa8a9	KEENDDDFTFGQSAIK		2	1843.8349609375	1	a8.a1	1
a8	pepa8b10	NAPQISDGSEVVVVK		2	1541.8173828125	1	a8.a1	2
a8	pepa8b11	NGPFINR		2	817.431884765625	1	a8.a1	1
a8	pepa8b12	NIHHHQIIAINR		3	1465.8138427734375	1	a8.a1	2
a8	pepa8b13	QIGIEGAAR		2	914.5057983398438	1	a8.a1	1
a8	pepa8b14	QIIITSPVPGR		2	1180.705322265625	1	a8.a1	1
a8	pepa8b15	TDFDKPDFK		2	1112.5262451171875	1	a8.a1	1
a8	pepa8b16	TIMGVDPGYK	M3:+15.99491	2	1096.53466796875	1	a8.a1	1
a8	pepa8b17	VEVQVINIDIPR		2	1394.8006591796875	1	a8.a1	1
a9	pepa9a1	AGGVGINISAASR		2	1172.6385498046875	1	a9.a1	1
a9	pepa9a2	AVIDIESER		2	1031.5372314453125	1	a9.a1	1
a9	pepa9a3	AVSSNGPSGNDTPEEIR		2	1729.7991943359375	1	a9.a1	1
a9	pepa9a4	DPNNPYDK		2	962.4218139648438	1	a9.a1	1
a9	pepa9a5	EYNVNDDSMK		2	1214.499755859375	1	a9.a1	1
a9	pepa9a6	GDSPIHSIR		2	981.5115966796875	1	a9.a1	1
a9	pepa9a7	IREPAIISK		2	1026.6309814453125	1	a9.a1	1
a9	pepa9a8	ISIIEIPIK		2	1025.660888671875	1	a9.a1	1
a9	pepa9a9	NDIYYNTITNFSEK		2	1721.8021240234375	1	a9.a1	1
a9	pepa9b10	NIITHDYGTK		2	1161.59033203125	1	a9.a1	1
a9	pepa9b11	PVTMGDEGGIR	M4:+15.99491	2	1147.5416259765625	1	a9.a1	1
a9	pepa9b12	TIGFNIESGWGSGR		2	1480.71826171875	1	a9.a1	1
a9	pepa9b13	TITAIAVIITNFHDGR		2	1741.9599609375	1	a9.a1	1
a9	pepa9b14	VFIQHITISDEER		2	1586.8177490234375	1	a9.a1	2
a9	pepa9b15	VIIDEGHAIR		2	1122.626953125	1	a9.a1	1
a9	pepa9b16	WVITGTPIQNSIK		2	1456.8162841796875	1	a9.a1	1
a9	pepa9b17	YIQTVQYGVHGNFPR		2	1778.897705078125	1	a9.a1	1
b10	pepb10a1	AEGGGGGGRPGAPAAGDGK		2	1538.73095703125	1	b10.a1	1
b10	pepb10a2	AFIWAGGR		2	877.4683227539062	1	b10.a1	1
b10	pepb10a3	ANFESDEVEISYAK		2	1601.7333984375	1	b10.a1	1
b10	pepb10a4	FIEIAAR		2	819.4727172851562	1	b10.a1	1
b10	pepb10a5	GYFEYIEENK		2	1291.58447265625	1	b10.a1	1
b10	pepb10a6	IIEQYKEESK		2	1266.657958984375	1	b10.a1	1
b10	pepb10a7	IQAAIDDEEAGGRPAMEPGNGSIDIGGDSAGR		3	3126.439697265625	1	b10.a1	1
b10	pepb10a8	ISASSITMESF		2	1172.55078125	1	b10.a1	1
b10	pepb10a9	KAEGGGGGGRPGAPAAGDGK		3	1666.8260498046875	1	b10.a1	1
b10	pepb10b10	NFIIDQTNVSAAAQR		2	1647.8453369140625	1	b10.a1	1
b10	pepb10b11	NGQDIGVAFK		2	1048.5426025390625	1	b10.a1	1
b10	pepb10b12	NQSQGYNQWQQGQFWGQK		2	2211.995849609375	1	b10.a1	1
b10	pepb10b13	PAMEPGNGSIDIGGDSAGR		2	1800.8184814453125	1	b10.a1	1
b10	pepb10b14	PWSQHYHQGYY		2	1465.6287841796875	1	b10.a1	1
b10	pepb10b15	SSGPTSIFAVTVAPPGAR		2	1714.9127197265625	1	b10.a1	1
b10	pepb10b16	TCNCETEDYGEK	C2:+57.02146 - C4:+57.02146	2	1505.55224609375	1	b10.a1	1
b10	pepb10b17	YNIIGTNTIMDK		2	1382.6988525390625	1	b10.a1	1
b10	pepb10b18	YNIIGTNTIMDK	M10:+15.99491	2	1398.69384765625	1	b10.a1	1
b11	pepb11a1	AAGPSISHTSGGTQSK		2	1485.7296142578125	1	b11.a1	1
b11	pepb11a2	ATAFNEQVDK		2	1122.54296875	1	b11.a1	1
b11	pepb11a3	ATVMDVKPVDYR		2	1393.71484375	1	b11.a1	1
b11	pepb11a4	ATVMDVKPVDYR	M4:+15.99491	2	1409.709716796875	1	b11.a1	1
b11	pepb11a5	DSIVDIIGICK	C10:+57.02146	2	1232.6558837890625	1	b11.a1	1
b11	pepb11a6	GWFDAEGQAIDGVSISDIK		2	2007.9661865234375	1	b11.a1	1
b11	pepb11a7	IFSIEIVDESGEIR		2	1606.8326416015625	1	b11.a1	1
b11	pepb11a8	IIMSDGINTISSF	M3:+15.99491	2	1413.693359375	1	b11.a1	1
b11	pepb11a9	NEQAFEEVFQNANFR		2	1842.8409423828125	1	b11.a1	1
b11	pepb11b10	NIYIMDTSGK		2	1141.55615234375	1	b11.a1	1
b11	pepb11b11	PQPQNGSSGMGSTVSK		2	1561.7279052734375	1	b11.a1	1
b11	pepb11b12	PQPQNGSSGMGSTVSK	M10:+15.99491	2	1577.7227783203125	1	b11.a1	1
b11	pepb11b13	SGGVGGSNTNWK		2	1163.54443359375	1	b11.a1	1
b11	pepb11b14	VETYNDESR		2	1112.48583984375	1	b11.a1	1
b11	pepb11b15	VIDQQNGIYR		2	1205.627685546875	1	b11.a1	1
b11	pepb11b16	VVIIMEIEVIK		2	1285.7803955078125	1	b11.a1	1
b12	pepb12a1	DMIIQFISR		2	1122.5980224609375	1	b12.a1	1
b12	pepb12a2	FFISHPAYR		2	1137.5843505859375	1	b12.a1	1
b12	pepb12a3	FTDFDEVR		2	1028.46875	1	b12.a1	1
b12	pepb12a4	GISPVPINIR		2	1065.641845703125	1	b12.a1	1
b12	pepb12a5	GMEEIIPIVNK		2	1242.6767578125	1	b12.a1	1
b12	pepb12a6	GMEEIIPIVNK	M2:+15.99491	2	1258.671630859375	1	b12.a1	1
b12	pepb12a7	IEGSGDQVDTIEISGGAR		2	1803.872314453125	1	b12.a1	1
b12	pepb12a8	KFTDFDEVR		2	1156.563720703125	1	b12.a1	1
b12	pepb12a9	NIVDSYVAIINK		2	1348.74755859375	1	b12.a1	1
b12	pepb12b10	QEIEAETDR		2	1090.50146484375	1	b12.a1	1
b12	pepb12b11	TEHAEFIHCK	C9:+57.02146	2	1271.584228515625	1	b12.a1	1
b12	pepb12b12	TIMHIMINNTK		2	1315.6865234375	1	b12.a1	1
b12	pepb12b13	VINITIIDIPGITK		2	1509.925537109375	1	b12.a1	1
b12	pepb12b14	VPVGDQPPDIEYQIK		2	1697.8748779296875	1	b12.a1	1
b13	pepb13a1	AGINCSTENMPIK	C5:+57.02146	2	1434.6719970703125	1	b13.a1	1
b13	pepb13a2	DEQIESIFQR		2	1264.6171875	1	b13.a1	1
b13	pepb13a3	ENAEVDGDDDAEEMEAK		2	1866.7186279296875	1	b13.a1	1
b13	pepb13a4	ENAEVDGDDDAEEMEAK	M14:+15.99491	2	1882.7135009765625	1	b13.a1	1
b13	pepb13a5	EVIINNINR		2	1084.6114501953125	1	b13.a1	1
b13	pepb13a6	GVFNVQMEPK		2	1148.5772705078125	1	b13.a1	1
b13	pepb13a7	HAVSDPSIIDSIDINEDER		3	2125.0048828125	1	b13.a1	1
b13	pepb13a8	RITPQAVK		2	912.56298828125	1	b13.a1	1
b13	pepb13a9	RPGYGAYDAFK		3	1244.6063232421875	1	b13.a1	1
b13	pepb13b10	TAWVFDDK		2	981.468017578125	1	b13.a1	1
b13	pepb13b11	TVYSIIR		2	851.4990234375	1	b13.a1	1
b13	pepb13b12	VVTDTDETEIAR		2	1348.6595458984375	1	b13.a1	1
b13	pepb13b13	YVMTTTTIER		2	1214.6090087890625	1	b13.a1	1
b14	pepb14a1	AVDITTPK		2	844.4779052734375	1	b14.a1	1
b14	pepb14a2	FSSQQAATK		2	967.4848022460938	1	b14.a1	1
b14	pepb14a3	GFNEGIWEIDNNPK		2	1632.7657470703125	1	b14.a1	1
b14	pepb14a4	HTEMITTIK	M4:+15.99491	2	1089.561279296875	1	b14.a1	1
b14	pepb14a5	IDNIDVNR		2	958.4957275390625	1	b14.a1	1
b14	pepb14a6	IPIFFFGTHETAFIGPK		3	1922.021484375	1	b14.a1	1
b14	pepb14a7	KDEEGQKEEDKPR		2	1587.7613525390625	1	b14.a1	1
b14	pepb14a8	NMFIVGEGDSVITQVINK	M2:+15.99491	2	1980.0111083984375	1	b14.a1	1
b14	pepb14a9	QPCPSESDIITEEDK	C3:+57.02146	2	1747.76953125	1	b14.a1	1
b14	pepb14b10	QSNASSDVEVEEK		2	1421.6395263671875	1	b14.a1	1
b14	pepb14b11	VDEVPDGAVKPPTNK		2	1565.8173828125	1	b14.a1	1
b14	pepb14b12	VSQVIMEK		2	933.5078125	1	b14.a1	1
b15	pepb15a1	AIYYIQIHPQEIR		2	1643.8907470703125	1	b15.a1	1
b15	pepb15a2	DIIFIITAK		2	1033.629638671875	1	b15.a1	1
b15	pepb15a3	EEQMDGTVTIK	M4:+15.99491	2	1266.588623046875	1	b15.a1	1
b15	pepb15a4	GAVYSMVEFNGK		2	1301.619873046875	1	b15.a1	1
b15	pepb15a5	GDFIIVGDIMR		2	1235.645751953125	1	b15.a1	1
b15	pepb15a6	IAVMEIFR		2	978.5444946289062	1	b15.a1	1
b15	pepb15a7	PSETGIIGIIDPECR	C14:+57.02146	2	1656.82666015625	1	b15.a1	1
b15	pepb15a8	SVIIIAYK		2	906.5662841796875	1	b15.a1	1
b15	pepb15a9	SYNYVVTAQK	S1:+42.01056	2	1214.6055908203125	1	b15.a1	1
b15	pepb15b10	TYEVSIR		2	867.45751953125	1	b15.a1	1
b15	pepb15b11	VVEEITR		2	845.4730834960938	1	b15.a1	1
b15	pepb15b12	YIIGDMEGR		2	1053.5037841796875	1	b15.a1	1
b16	pepb16a1	ANGTSAITAQNGK		2	1232.6234130859375	1	b16.a1	1
b16	pepb16a2	ASSSDSEDSSEEEEEVQGPPAK		2	2293.943115234375	1	b16.a1	1
b16	pepb16a3	DNQISEVANK		2	1117.548828125	1	b16.a1	1
b16	pepb16a4	GAAGDWGER		2	918.4067993164062	1	b16.a1	1
b16	pepb16a5	KIQANGPVAK		2	1025.610595703125	1	b16.a1	1
b16	pepb16a6	NSSNKPAVTTK		2	1146.61181640625	1	b16.a1	1
b16	pepb16a7	SSVPPPSAPPPK		2	1160.63134765625	1	b16.a1	1
b16	pepb16a8	VADNSFDAK		2	966.453125	1	b16.a1	1
b16	pepb16a9	VAGGAAPSKPASAK		2	1211.6746826171875	1	b16.a1	1
b16	pepb16b10	VREEEIEVDSR		2	1360.670654296875	1	b16.a1	1
b17	pepb17a1	EVDATSPAPSTSSTVK		2	1576.7705078125	1	b17.a1	1
b17	pepb17a2	EVMVINATESFVYEPK		2	1855.9150390625	1	b17.a1	1
b17	pepb17a3	GIEVINDYHFR		2	1362.6805419921875	1	b17.a1	1
b17	pepb17a4	IQIADIMEEK	M7:+15.99491	2	1205.608642578125	1	b17.a1	1
b17	pepb17a5	ITTINCEEGDK	C6:+57.02146	2	1279.5838623046875	1	b17.a1	1
b17	pepb17a6	MEVVVHGR	M1:+15.99491	2	942.4829711914062	1	b17.a1	1
b17	pepb17a7	MFHATVATENEVFR		2	1651.7900390625	1	b17.a1	1
b17	pepb17a8	SVIHSHIK		2	920.5316772460938	1	b17.a1	1
b17	pepb17a9	TEGAEATPGAQK		2	1159.5594482421875	1	b17.a1	1
b17	pepb17b10	TEPEEVSIEDSAQSDIK		2	1876.8662109375	1	b17.a1	1
b18	pepb18a1	AAVIGDVIR		2	913.5469970703125	1	b18.a1	1
b18	pepb18a2	APQVIVIAPTR		2	1164.7103271484375	1	b18.a1	1
b18	pepb18a3	EAQEISQNSAIK		2	1317.6650390625	1	b18.a1	2
b18	pepb18a4	EEYQIVQVEQK		2	1392.7010498046875	1	b18.a1	1
b18	pepb18a5	GAVEAIAAAIAH		2	1093.6004638671875	1	b18.a1	1
b18	pepb18a6	IKDHIQNGK		2	1052.5850830078125	1	b18.a1	1
b18	pepb18a7	QDAQSIHGDIPQK	Q1:-17.02655	2	1419.6866455078125	1	b18.a1	1
b18	pepb18a8	QDAQSIHGDIPQK		2	1436.7132568359375	1	b18.a1	1
b18	pepb18a9	TFSFAIPIIEK		2	1265.71435546875	1	b18.a1	1
b19	pepb19a1	AGAHIQGGAK		2	909.490478515625	1	b19.a1	1
b19	pepb19a2	IISNASCTTNCIAPIAK	C7:+57.02146 - C11:+57.02146	2	1833.9200439453125	1	b19.a1	1
b19	pepb19a3	IISWYDNEFGYSNR		2	1763.8028564453125	1	b19.a1	1
b19	pepb19a4	IVINGNPITIFQER		2	1613.9013671875	1	b19.a1	1
b19	pepb19a5	MFQYDSTHGK		2	1213.5311279296875	1	b19.a1	1
b19	pepb19a6	VIHDNFGIVEGIMTTVH		2	1881.9532470703125	1	b19.a1	1
b19	pepb19a7	VIHDNFGIVEGIMTTVHAITATQK		3	2595.3603515625	1	b19.a1	1
b19	pepb19a8	VPTANVSVVDITCR	C13:+57.02146	2	1530.794921875	1	b19.a1	1
b19	pepb19a9	VSVVDITCR	C8:+57.02146	2	1048.5460205078125	1	b19.a1	1
b19	pepb19b10	WGDAGAEYVVESTGVFTTMEK		2	2277.038330078125	1	b19.a1	1
b20	pepb20a1	AGGEAGVTIGQPHISR		2	1549.80859375	1	b20.a1	1
b20	pepb20a2	AGGEAGVTIGQPHISR	A1:+42.01057	2	1591.819091796875	1	b20.a1	1
b20	pepb20a3	AISGVHTVR		2	939.5374755859375	1	b20.a1	1
b20	pepb20a4	GVTIKPTVDDD		2	1159.58447265625	1	b20.a1	1
b20	pepb20a5	HIIIIQNK		2	978.6099243164062	1	b20.a1	1
b20	pepb20a6	KIPVPPR		2	806.5250854492188	1	b20.a1	1
b20	pepb20a7	NEVIMVNIGSISTGGR		2	1646.853515625	1	b20.a1	1
b20	pepb20a8	SFDVNKPGCEVDDIK	C9:+57.02146	2	1722.8006591796875	1	b20.a1	1
b20	pepb20a9	VGQEIEVRPGIVSK		2	1510.8592529296875	1	b20.a1	1
b21	pepb21a1	AIFIADGNVFTTGFSR		2	1715.8756103515625	1	b21.a1	1
b21	pepb21a2	DTICNQDER	C4:+57.02146	2	1150.479736328125	1	b21.a1	1
b21	pepb21a3	KTTDTASVQNEAK		2	1392.6968994140625	1	b21.a1	1
b21	pepb21a4	NADPIIISIK		2	1083.641357421875	1	b21.a1	1
b21	pepb21a5	NDQCYDDIR	C4:+57.02146	2	1198.479736328125	1	b21.a1	1
b21	pepb21a6	NGSIICTASK	C6:+57.02146	2	1050.525146484375	1	b21.a1	1
b21	pepb21a7	TTDTASVQNEAK		2	1264.60205078125	1	b21.a1	1
b21	pepb21a8	VTWDSSFCAVNPR	C8:+57.02146	2	1538.7060546875	1	b21.a1	1
b22	pepb22a1	FADISEAANR		2	1093.5277099609375	1	b22.a1	1
b22	pepb22a2	IIIAEIEQIK		2	1169.71435546875	1	b22.a1	1
b22	pepb22a3	IQDEIQNMK		2	1118.551513671875	1	b22.a1	1
b22	pepb22a4	MAIDIEIATYR		2	1295.6669921875	1	b22.a1	1
b22	pepb22a5	MFGGPGTASR		2	980.4622802734375	1	b22.a1	1
b22	pepb22a6	SIYASSPGGVYATR		2	1428.712158203125	1	b22.a1	1
b22	pepb22a7	SYVTTSTR		2	914.4581909179688	1	b22.a1	1
b22	pepb22a8	VEIQEINDR		2	1115.569580078125	1	b22.a1	1
b23	pepb23a1	AIGNTEIENK		2	1088.5587158203125	1	b23.a1	1
b23	pepb23a2	EYPFIIDAFQR		2	1398.7060546875	1	b23.a1	1
b23	pepb23a3	GIGIHHGGIIPIIK		3	1424.8741455078125	1	b23.a1	1
b23	pepb23a4	IDFNTDEEKK		2	1238.59033203125	1	b23.a1	1
b23	pepb23a5	IGFATSSDVIEMK		2	1397.698486328125	1	b23.a1	1
b23	pepb23a6	IPQVEHVIPIIK		2	1385.8519287109375	1	b23.a1	1
b23	pepb23a7	MTDVFEGSIIR		2	1267.635498046875	1	b23.a1	1
b23	pepb23a8	WISSGEYIQMSGR	M10:+15.99491	2	1529.7056884765625	1	b23.a1	1
b24	pepb24a1	AFIADPSAFVAAAPVAAATTAAPAAAAAPAK		3	2752.46728515625	1	b24.a1	1
b24	pepb24a2	AGAIAPCEVTVPAQNTGIGPEK	C7:+57.02146	2	2180.10205078125	1	b24.a1	1
b24	pepb24a3	CFIVGADNVGSK	C1:+57.02146	2	1266.6151123046875	1	b24.a1	1
b24	pepb24a4	GNVGFVFTK		2	968.5203857421875	1	b24.a1	1
b24	pepb24a5	GTIEIISDVQIIK		2	1428.8311767578125	1	b24.a1	1
b24	pepb24a6	IIQIIDDYPK		2	1217.677978515625	1	b24.a1	1
b24	pepb24a7	TSFFQAIGITTK		2	1313.71044921875	1	b24.a1	1
b24	pepb24a8	VIAISVETDYTFPIAEK		2	1896.00048828125	1	b24.a1	1
b25	pepb25a1	DASDDIDDINFFNQK		2	1756.7664794921875	1	b25.a1	1
b25	pepb25a2	DYTYEEIINR		2	1315.616943359375	1	b25.a1	1
b25	pepb25a3	EKNPDMVAGEK	M6:+15.99491	2	1233.578369140625	1	b25.a1	1
b25	pepb25a4	EVEPEPTEDK		2	1172.5322265625	1	b25.a1	1
b25	pepb25a5	IFDIDEAEEGVK		2	1364.658447265625	1	b25.a1	1
b25	pepb25a6	SPDTIIQK		2	901.4993286132812	1	b25.a1	1
b25	pepb25a7	TGFQAVTGK		2	908.4840087890625	1	b25.a1	1
b26	pepb26a1	AEEIWQQSVIGDYIAR		2	1877.9395751953125	1	b26.a1	1
b26	pepb26a2	FREDHPDIIQNAK		3	1582.7977294921875	1	b26.a1	1
b26	pepb26a3	MWNDISEK		2	1022.4616088867188	1	b26.a1	1
b26	pepb26a4	SDIPEKPK		2	913.4993286132812	1	b26.a1	1
b26	pepb26a5	TTESHMDWEK		2	1263.531494140625	1	b26.a1	1
b26	pepb26a6	VHIDIWVK		2	1009.5833740234375	1	b26.a1	1
b26	pepb26a7	WVEISNEVR		2	1131.5797119140625	1	b26.a1	1
b27	pepb27a1	FNPINTNQFYASSMEGTTR		2	2177.992431640625	1	b27.a1	1
b27	pepb27a2	GGDIMIWNFGIK		2	1350.6878662109375	1	b27.a1	1
b27	pepb27a3	GIGAGGSITGIK		2	1030.589599609375	1	b27.a1	1
b27	pepb27a4	MVVTGDNVGNVIIINMDGK		2	1989.0150146484375	1	b27.a1	1
b27	pepb27a5	SPIEIEPEAK		2	1112.583740234375	1	b27.a1	1
b27	pepb27a6	TSEIVIR		2	817.4782104492188	1	b27.a1	1
b27	pepb27a7	YNIIVVGR		2	933.5521240234375	1	b27.a1	1
b28	pepb28a1	AASEQQADTSGGDSPK		2	1548.677734375	1	b28.a1	1
b28	pepb28a2	AEVGEDSGAR	A1:+42.01057	2	1032.459716796875	1	b28.a1	1
b28	pepb28a3	IVEQAFR		2	862.4785766601562	1	b28.a1	1
b28	pepb28a4	NGVFVDGAFQR		2	1209.6014404296875	1	b28.a1	1
b28	pepb28a5	SGGIQTPECISR	C9:+57.02146	2	1304.626708984375	1	b28.a1	1
b28	pepb28a6	TPFGPISSR		2	961.5106201171875	1	b28.a1	1
b29	pepb29a1	IIASANIEEVTMK	M12:+15.99491	2	1434.7513427734375	1	b29.a1	1
b29	pepb29a2	ITMQVSSIQR		2	1162.625244140625	1	b29.a1	1
b29	pepb29a3	KPPTDEEIK		2	1056.5576171875	1	b29.a1	1
b29	pepb29a4	NVGQFSGFPFEK		2	1356.65869140625	1	b29.a1	1
b29	pepb29a5	PSGKPIPK		2	823.5040283203125	1	b29.a1	1
b29	pepb29a6	VYENYPTYDITER		2	1662.7650146484375	1	b29.a1	1
b30	pepb30a1	GAVIVVSHDAR		2	1123.622314453125	1	b30.a1	1
b30	pepb30a2	IQGQIEQGDDTAAER		2	1630.76708984375	1	b30.a1	1
b30	pepb30a3	MEETPTEYIQR		2	1396.6417236328125	1	b30.a1	1
b30	pepb30a4	NQDEESQEAPEIIK		2	1629.7607421875	1	b30.a1	1
b30	pepb30a5	STIIIIITGK		2	1058.682373046875	1	b30.a1	1
b30	pepb30a6	VVFAEIACR	C8:+57.02146	2	1064.55615234375	1	b30.a1	1
b31	pepb31a1	ISHISGSGSGDER		2	1301.6085205078125	1	b31.a1	2
b31	pepb31a2	QAAGVISIPVGGNK		2	1310.7430419921875	1	b31.a1	1
b31	pepb31a3	RIPEESGGR		2	1000.5175170898438	1	b31.a1	1
b31	pepb31a4	SSGAASSAPGGGDGAEYK		2	1568.6827392578125	1	b31.a1	1
b32	pepb32a1	AANMIQQSGSK		2	1134.5576171875	1	b32.a1	1
b32	pepb32a2	HANIEPEDK		2	1052.5010986328125	1	b32.a1	1
b32	pepb32a3	ISSMVVMENVGQQK		2	1549.771728515625	1	b32.a1	1
b32	pepb32a4	SMENYYQESGR		2	1363.5587158203125	1	b32.a1	1
b32	pepb32a5	WVHAEMVNK		2	1113.5513916015625	1	b32.a1	1
b33	pepb33a1	HGATHVFASK		2	1054.54296875	1	b33.a1	1
b33	pepb33a2	IDGQTPHDER		2	1167.539306640625	1	b33.a1	1
b33	pepb33a3	IINIIMQIR		2	1113.681640625	1	b33.a1	1
b33	pepb33a4	NPEIPNAAQAQK		2	1280.6597900390625	1	b33.a1	1
b33	pepb33a5	YIVIDEAHR		2	1115.5848388671875	1	b33.a1	1
b34	pepb34a1	AIAAAGYDVEK		2	1107.5684814453125	1	b34.a1	1
b34	pepb34a2	ASGPPVSEIITK		2	1198.668212890625	1	b34.a1	1
b34	pepb34a3	KPAAATVTK		2	886.5360717773438	1	b34.a1	1
b34	pepb34a4	SETAPAAPAAAPPAEK	S1:+42.01057	2	1520.759521484375	1	b34.a1	1
b34	pepb34a5	SGVSIAAIK		2	845.509521484375	1	b34.a1	1
b35	pepb35a1	ESETTTSIVIER		2	1364.6907958984375	1	b35.a1	1
b35	pepb35a2	IDYGEYMDK	M7:+15.99491	2	1149.477294921875	1	b35.a1	1
b35	pepb35a3	SGDSEVYQIGDVSQK		2	1611.7501220703125	1	b35.a1	1
b35	pepb35a4	SIATNEMWR		2	1107.525634765625	1	b35.a1	1
b35	pepb35a5	VGQDPVIR		2	883.5	1	b35.a1	1
b36	pepb36a1	AAGVNVEPFWPGIFAK		2	1702.8956298828125	1	b36.a1	1
b36	pepb36a2	AGAAPAGGPAPSTAAAPAEEK		2	1791.8875732421875	1	b36.a1	1
b36	pepb36a3	IIHDDEVTVTEDK		2	1513.738525390625	1	b36.a1	1
b36	pepb36a4	IYSAIIIHDDEVTVTEDK		2	2061.0390625	1	b36.a1	1
b36	pepb36a5	SAIIIHDDEVTVTEDK		2	1784.8917236328125	1	b36.a1	1
b37	pepb37a1	IASVPAGGAVAVSAAPGSAAPAAGSAPAAAEEK		3	2774.432373046875	1	b37.a1	1
b37	pepb37a2	IIAAIGGNSSPSAK		2	1285.7115478515625	1	b37.a1	1
b37	pepb37a3	IIDSVGIEADDDR		2	1417.6810302734375	1	b37.a1	1
b37	pepb37a4	NIEDVIAQGIGK		2	1256.6849365234375	1	b37.a1	1
b37	pepb37a5	YVASYIIAAIGGNSSPSAK		2	1868.9757080078125	1	b37.a1	1
b38	pepb38a1	AYVEQIEK		2	979.5098876953125	1	b38.a1	1
b38	pepb38a2	TFIVDPNIDISIR		2	1502.8216552734375	1	b38.a1	1
b38	pepb38a3	VIIDFIMEEK		2	1236.6549072265625	1	b38.a1	1
b38	pepb38a4	WPISIIINR		2	1111.6627197265625	1	b38.a1	1
b38	pepb38a5	YVSAQPIAGR		2	1061.57421875	1	b38.a1	1
b39	pepb39a1	AFSSPQEEEEAGFTGR		2	1741.766845703125	1	b39.a1	1
b39	pepb39a2	GHSNAFQDR		2	1031.4658203125	1	b39.a1	1
b39	pepb39a3	NIQFAHANKPK		2	1267.6910400390625	1	b39.a1	1
b39	pepb39a4	SEKPAGADIAK		2	1086.579345703125	1	b39.a1	1
b40	pepb40a1	IEQEIFSGGNTGINFEK		2	1882.9189453125	1	b40.a1	1
b40	pepb40a2	QSSGASSSSFSSSR		2	1361.5931396484375	1	b40.a1	1
b40	pepb40a3	SPIIVATAVAAR		2	1168.705322265625	1	b40.a1	1
b40	pepb40a4	VGSTSENITQK		2	1163.5906982421875	1	b40.a1	1
b41	pepb41a1	AIVPQAISGIIK		2	1209.7569580078125	1	b41.a1	1
b41	pepb41a2	IAGIDITDATIR		2	1258.7010498046875	1	b41.a1	1
b41	pepb41a3	SSPGAGPSDHHSASR		2	1449.64697265625	1	b41.a1	1
b41	pepb41a4	TIAGDSSSDCSR	C10:+57.02146	2	1255.5223388671875	1	b41.a1	1
b42	pepb42a1	AIGSTSKPQESPK		2	1329.7012939453125	1	b42.a1	1
b42	pepb42a2	DSPFGISFVR		2	1124.5738525390625	1	b42.a1	1
b42	pepb42a3	TPATAPVPAR		2	980.5527954101562	1	b42.a1	1
b42	pepb42a4	YSQVIGIGGR		2	1049.57421875	1	b42.a1	1
b43	pepb43a1	AIPIIVGAQIIHADK		2	1558.9320068359375	1	b43.a1	1
b43	pepb43a2	ATDTSQGEIVHPK	A1:+42.01057	2	1424.7020263671875	1	b43.a1	1
b43	pepb43a3	IEDVIPIAFTR		2	1273.7154541015625	1	b43.a1	1
b43	pepb43a4	SSAVDPEPQVK		2	1156.5849609375	1	b43.a1	1
b44	pepb44a1	DGYIHYGQTVK		2	1280.62744140625	1	b44.a1	1
b44	pepb44a2	IIQFQATPCPK	C9:+57.02146	2	1302.6878662109375	1	b44.a1	1
b44	pepb44a3	QPVQVPVTIVR		2	1235.74755859375	1	b44.a1	1
b44	pepb44a4	VWFGDVEAETMYR		2	1602.72607421875	1	b44.a1	1
b45	pepb45a1	DIIGIAETGSGK		2	1160.6162109375	1	b45.a1	1
b45	pepb45a2	IQIEAIPIAIQGR		2	1421.847900390625	1	b45.a1	1
b45	pepb45a3	KPHIIIATPGR		2	1202.7371826171875	1	b45.a1	1
b45	pepb45a4	SIIIATDVASR		2	1145.6529541015625	1	b45.a1	1
b46	pepb46a1	FNDIIGR		2	834.4473266601562	1	b46.a1	1
b46	pepb46a2	GGPNIITIADIVK		2	1310.768310546875	1	b46.a1	1
b46	pepb46a3	TPAIVFEHVNNTDFK		2	1731.8704833984375	1	b46.a1	1
b46	pepb46a4	YNIEIDPR		2	1019.51611328125	1	b46.a1	1
b47	pepb47a1	DAIIIFFNR		2	1108.6153564453125	1	b47.a1	1
b47	pepb47a2	FTWEQAFIR		2	1197.60546875	1	b47.a1	1
b47	pepb47a3	SDVISQIPAK		2	1057.5892333984375	1	b47.a1	1
b47	pepb47a4	VVIIDESHFIK		2	1299.7310791015625	1	b47.a1	1
b48	pepb48a1	STTSETAPQPGSAVQGAH		2	1725.8043212890625	1	b48.a1	1
b48	pepb48a2	TDDPQIK		2	816.4102172851562	1	b48.a1	1
b48	pepb48a3	VAVIENQNK		2	1014.5582885742188	1	b48.a1	1
b49	pepb49a1	AAVPGQPIAITAR		2	1264.737548828125	1	b49.a1	1
b49	pepb49a2	ITQQEAAEK		2	1017.521484375	1	b49.a1	1
b49	pepb49a3	SVEHIQK		2	840.4578247070312	1	b49.a1	1
b50	pepb50a1	NDASEVVIAGER		2	1259.623046875	1	b50.a1	1
b50	pepb50a2	VNEYVDAR		2	965.4691162109375	1	b50.a1	1
b50	pepb50a3	YAPAEGNR		2	877.4166870117188	1	b50.a1	1
b51	pepb51a1	GISDIHHR		2	934.4857788085938	1	b51.a1	1
b51	pepb51a2	SGSIGAADSPENWEK		2	1547.69775390625	1	b51.a1	1
b51	pepb51a3	SPQSNSPVIISR		2	1284.6910400390625	1	b51.a1	1
b52	pepb52a1	MIIQENQEIGR		2	1330.6788330078125	1	b52.a1	1
b52	pepb52a2	QVQQPSVAQIR		2	1253.696533203125	1	b52.a1	1
b52	pepb52a3	YTDINSNDVTGIR		2	1467.707763671875	1	b52.a1	1
b53	pepb53a1	DFVNYIVR		2	1025.5418701171875	1	b53.a1	1
b53	pepb53a2	ISMSQINEK		2	1049.530029296875	1	b53.a1	1
b53	pepb53a3	MGGEEAEIR		2	991.4517211914062	1	b53.a1	1
b54	pepb54a1	DGNIASTIGQHK		2	1240.6285400390625	1	b54.a1	1
b54	pepb54a2	TTIIWDAHTGEAK		2	1442.727783203125	1	b54.a1	1
b54	pepb54a3	VGASASDGSVCVIDIR	C11:+57.02146	2	1605.79052734375	1	b54.a1	1
b55	pepb55a1	AASITSEVFNK		2	1166.6055908203125	1	b55.a1	1
b55	pepb55a2	DIGFNGAPYR		2	1109.537841796875	1	b55.a1	1
b55	pepb55a3	VMEIVDADEK		2	1148.55078125	1	b55.a1	1
b56	pepb56a1	IIDFIECGK	C7:+57.02146	2	1094.5555419921875	1	b56.a1	1
b56	pepb56a2	TAQEVETYR		2	1096.52734375	1	b56.a1	1
b56	pepb56a3	TTYIVIDEADR		2	1295.648193359375	1	b56.a1	1
b57	pepb57a1	AAIGPSSQNVTEYVVR	A1:+42.01057	2	1732.8868408203125	1	b57.a1	1
b57	pepb57a2	PGTPSAEGGSTSSTIR		2	1504.7242431640625	1	b57.a1	1
b57	pepb57a3	TITAEEAEEEWER		2	1592.7078857421875	1	b57.a1	1
b58	pepb58a1	AMGIMNSFVNDIFER	M2:+15.99491	2	1759.8145751953125	1	b58.a1	1
b58	pepb58a2	AMGIMNSFVNDIFER	M2:+15.99491 - M5:+15.99491	2	1775.8094482421875	1	b58.a1	1
b58	pepb58a3	QVHPDTGISSK	Q1:-17.02655	2	1151.569580078125	1	b58.a1	1
b59	pepb59a1	AETIEFNDVYQEVK	A1:+42.01057	2	1726.8173828125	1	b59.a1	1
b59	pepb59a2	IFIIPHK		2	867.5454711914062	1	b59.a1	1
b59	pepb59a3	VDNIQAGEITEGIWR		2	1700.8607177734375	1	b59.a1	1
b60	pepb60a1	IPDNYTQDTWR		2	1408.649658203125	1	b60.a1	1
b60	pepb60a2	RPNKPAEIIAK		2	1236.74267578125	1	b60.a1	1
b61	pepb61a1	AIAAGGYDVEK		2	1093.5528564453125	1	b61.a1	1
b61	pepb61a2	ATGPPVSEIITK		2	1212.6839599609375	1	b61.a1	1
b62	pepb62a1	DAVTYTEHAK		2	1134.54296875	1	b62.a1	1
b62	pepb62a2	TVTAMDVVYAIK		2	1310.702880859375	1	b62.a1	1
b63	pepb63a1	GEIDITGAK		2	903.4785766601562	1	b63.a1	1
b63	pepb63a2	ISIEGIVVQR		2	1113.6630859375	1	b63.a1	1
b64	pepb64a1	IIPTIEAVAAIGNK		2	1409.836669921875	1	b64.a1	1
b64	pepb64a2	WFEENASQSTVK		2	1425.6649169921875	1	b64.a1	1
b65	pepb65a1	IQAVIIPK		2	881.582275390625	1	b65.a1	1
b65	pepb65a2	VTIAQGGVIPNIQAVIIPK		2	1931.169189453125	1	b65.a1	1

## Sheet: spectra
MS Sample :	DaPR130904_VB84_O1908.m
Group ID	Peptide ID	Sample	Scan	Rt (minutes)	Sequence (top)	Modifs (top)	Number of subgroups	Sub-groups Ids	Best E-value	Best hyperscore	Charge	MH+ Obs	MH+ theo	DeltaMH+	Delta-ppm
a1	pepa1b68	DaPR130904_VB84_O1908.m	484	10.260000228881836	KTAEAGGVTGK		1	a1.a1	0.0017000000225380063	34.599998474121094	2	1018.5540161132812	1018.55322265625	7.999999797903001E-4	0.7854277636116134
a1	pepa1c106	DaPR130904_VB84_O1908.m	577	10.960000038146973	TGNAWHSK		1	a1.a1	9.699999645818025E-5	37.900001525878906	2	900.433349609375	900.4326782226562	6.99999975040555E-4	0.7774040102834441
a1	pepa1c106	DaPR130904_VB84_O1908.m	506	10.430000305175781	TGNAWHSK		1	a1.a1	7.400000322377309E-5	38.099998474121094	2	900.43359375	900.4326782226562	8.999999845400453E-4	0.9995194602627426
a1	pepa1b42	DaPR130904_VB84_O1908.m	514	10.479999542236328	GNAWHSK		1	a1.a1	0.04500000178813934	28.799999237060547	2	799.3856811523438	799.385009765625	6.99999975040555E-4	0.8756731318314199
a1	pepa1b83	DaPR130904_VB84_O1908.m	526	10.5600004196167	NTHATTHNAY		1	a1.a1	3.300000025774352E-5	41.29999923706055	2	1129.5008544921875	1129.50244140625	-0.0015999999595806003	-1.416552900575029
a1	pepa1c117	DaPR130904_VB84_O1908.m	547	10.729999542236328	VEYAKSGR		1	a1.a1	0.01899999938905239	38.20000076293945	2	909.4795532226562	909.4793090820312	3.000000142492354E-4	0.3298590866811865
a1	pepa1b43	DaPR130904_VB84_O1908.m	565	10.859999656677246	GQDGIGSKAEK		1	a1.a1	0.001500000013038516	39.20000076293945	2	1089.5552978515625	1089.553955078125	0.00139999995008111	1.2849294370013322
a1	pepa1c120	DaPR130904_VB84_O1908.m	588	11.050000190734863	VKEEGINK		1	a1.a1	0.020999999716877937	32.599998474121094	2	916.5114135742188	916.5101928710938	0.0012000000569969416	1.3093144695290042
a1	pepa1b46	DaPR130904_VB84_O1908.m	613	11.25	HASHISKLPK		1	a1.a1	0.03200000151991844	30.299999237060547	2	1117.6485595703125	1117.6480712890625	5.000000237487257E-4	0.44736803703516465
a1	pepa1a9	DaPR130904_VB84_O1908.m	638	11.430000305175781	ASADKPLSNMK	M10:+15.99491	1	a1.a1	0.001500000013038516	34.20000076293945	2	1177.589111328125	1177.588623046875	6.000000284984708E-4	0.5095158162670083
a1	pepa1b69	DaPR130904_VB84_O1908.m	677	11.65999984741211	KVCSTNDLK	C3:+57.02146	1	a1.a1	0.006500000134110451	39.0	2	1064.5413818359375	1064.5408935546875	5.000000237487257E-4	0.4696860653977683
a1	pepa1b61	DaPR130904_VB84_O1908.m	710	11.859999656677246	KCSESIPK	C2:+57.02146	1	a1.a1	0.002099999925121665	36.29999923706055	2	948.48291015625	948.4822998046875	6.000000284984708E-4	0.6325895893070682
a1	pepa1b95	DaPR130904_VB84_O1908.m	754	12.130000114440918	SANYCHTSQGD	C5:+57.02146	1	a1.a1	0.0010999999940395355	41.20000076293945	2	1239.469482421875	1239.4698486328125	-3.9999998989515007E-4	-0.3227186125877664
a1	pepa1b45	DaPR130904_VB84_O1908.m	870	12.850000381469727	GTNSYYK		1	a1.a1	6.099999882280827E-4	30.399999618530273	2	832.38525390625	832.3839721679688	0.0013000000035390258	1.5617792353126854
a1	pepa1c113	DaPR130904_VB84_O1908.m	943	13.25	VCSTNDLK	C2:+57.02146	1	a1.a1	0.0019000000320374966	32.70000076293945	2	936.447998046875	936.4459228515625	0.002099999925121665	2.242521296613664
a1	pepa1b56	DaPR130904_VB84_O1908.m	945	13.25	LGGKLTGTANK		1	a1.a1	4.8999998398358E-5	44.79999923706055	2	1059.6156005859375	1059.6160888671875	-5.000000237487257E-4	-0.47186903728808494
a1	pepa1a8	DaPR130904_VB84_O1908.m	1169	14.40999984741211	ASADKPLSNMK		1	a1.a1	2.6000000161729986E-6	53.5	2	1161.594482421875	1161.59375	8.999999845400453E-4	0.774797543926218
a1	pepa1c105	DaPR130904_VB84_O1908.m	1224	14.680000305175781	TAEAGGVTGKGQDGIGSK		1	a1.a1	7.60000011723605E-6	34.599998474121094	2	1632.8199462890625	1632.8192138671875	7.999999797903001E-4	0.4899501261352573
a1	pepa1c119	DaPR130904_VB84_O1908.m	1247	14.800000190734863	VGTVIGSNK		1	a1.a1	2.500000118743628E-4	44.29999923706055	2	874.500244140625	874.4996948242188	5.000000237487257E-4	0.5717555154198534
a1	pepa1c119	DaPR130904_VB84_O1908.m	1356	15.3100004196167	VGTVIGSNK		1	a1.a1	1.8000000272877514E-4	36.79999923706055	2	874.5006713867188	874.4996948242188	0.0010000000474974513	1.1435110308397067
a1	pepa1b92	DaPR130904_VB84_O1908.m	1323	15.180000305175781	RKGDEVDGVDEVAK		1	a1.a1	0.014000000432133675	29.100000381469727	2	1516.7608642578125	1516.7606201171875	3.000000142492354E-4	0.1977899546377047
a1	pepa1b92	DaPR130904_VB84_O1908.m	1361	15.350000381469727	RKGDEVDGVDEVAK		1	a1.a1	0.004000000189989805	35.900001525878906	3	1516.76220703125	1516.7606201171875	0.0015999999595806003	1.054879681315158
a1	pepa1b93	DaPR130904_VB84_O1908.m	1344	15.260000228881836	RPEYSASQLK		1	a1.a1	0.04500000178813934	29.0	2	1178.616943359375	1178.6168212890625	1.9999999494757503E-4	0.16969042977753657
a1	pepa1b94	DaPR130904_VB84_O1908.m	1444	15.710000038146973	RQIQAAY		1	a1.a1	0.0013000000035390258	29.299999237060547	2	849.458984375	849.4581909179688	7.999999797903001E-4	0.9417767564590537
a1	pepa1b64	DaPR130904_VB84_O1908.m	1766	17.030000686645508	KGDEVDGVDEVAK		1	a1.a1	3.800000122282654E-4	34.900001525878906	2	1360.6611328125	1360.6595458984375	0.0017000000225380063	1.2493941101302486
a1	pepa1b64	DaPR130904_VB84_O1908.m	1508	16.0	KGDEVDGVDEVAK		1	a1.a1	5.099999834783375E-4	39.29999923706055	2	1360.6593017578125	1360.6595458984375	-9.999999747378752E-5	-0.07349376835316872
a1	pepa1b64	DaPR130904_VB84_O1908.m	1510	16.0	KGDEVDGVDEVAK		1	a1.a1	0.006599999964237213	36.400001525878906	3	1360.657958984375	1360.6595458984375	-0.0015999999595806003	-1.1759002936506995
a1	pepa1b12	DaPR130904_VB84_O1908.m	1566	16.209999084472656	AVNSSASADKPLSNMK		1	a1.a1	0.005900000222027302	27.5	2	1619.8074951171875	1619.80615234375	0.00139999995008111	0.8643009214747115
a1	pepa1b58	DaPR130904_VB84_O1908.m	1675	16.65999984741211	LLWHGSR		1	a1.a1	0.010999999940395355	40.400001525878906	2	868.4810791015625	868.4791870117188	0.0017999999690800905	2.0725884926195732
a1	pepa1b67	DaPR130904_VB84_O1908.m	1682	16.700000762939453	KPVQDLIK		1	a1.a1	0.010999999940395355	32.5	2	940.5867309570312	940.5830078125	0.003700000001117587	3.9337304314295687
a1	pepa1b38	DaPR130904_VB84_O1908.m	1702	16.780000686645508	GGAAVDPDSGLEHSAH		1	a1.a1	1.700000036575222E-11	63.0	2	1519.681640625	1519.6776123046875	0.004100000020116568	2.6979406598605196
a1	pepa1b38	DaPR130904_VB84_O1908.m	1699	16.760000228881836	GGAAVDPDSGLEHSAH		1	a1.a1	0.01600000075995922	35.900001525878906	3	1519.6788330078125	1519.6776123046875	0.0012000000569969416	0.7896412023712486
a1	pepa1b66	DaPR130904_VB84_O1908.m	1930	17.65999984741211	KPPLLNNADSVQAK		1	a1.a1	4.900000021734741E-6	55.099998474121094	2	1494.8284912109375	1494.827880859375	6.000000284984708E-4	0.4013840229910158
a1	pepa1b66	DaPR130904_VB84_O1908.m	1793	17.1299991607666	KPPLLNNADSVQAK		1	a1.a1	9.300000237999484E-5	60.0	2	1494.8289794921875	1494.827880859375	0.0010999999940395355	0.735870669877489
a1	pepa1b66	DaPR130904_VB84_O1908.m	1792	17.1299991607666	KPPLLNNADSVQAK		1	a1.a1	0.0010999999940395355	46.400001525878906	3	1494.8297119140625	1494.827880859375	0.0017999999690800905	1.2041519910943006
a1	pepa1a2	DaPR130904_VB84_O1908.m	1799	17.15999984741211	AESSDKLYR	A1:+42.01057	1	a1.a1	0.00139999995008111	42.900001525878906	2	1110.5408935546875	1110.54296875	-0.002099999925121665	-1.8909668371367687
a1	pepa1b10	DaPR130904_VB84_O1908.m	1984	17.860000610351562	ASLCISTK	C4:+57.02146	1	a1.a1	0.007699999958276749	31.700000762939453	2	879.4609985351562	879.4608764648438	9.999999747378752E-5	0.11370602166608715
a1	pepa1b10	DaPR130904_VB84_O1908.m	1818	17.25	ASLCISTK	C4:+57.02146	1	a1.a1	0.004100000020116568	38.70000076293945	2	879.4617919921875	879.4608764648438	8.999999845400453E-4	1.0233542032679863
a1	pepa1c104	DaPR130904_VB84_O1908.m	1916	17.600000381469727	SSKDPIDVNYEK		1	a1.a1	0.01600000075995922	31.100000381469727	2	1394.6824951171875	1394.68017578125	0.002300000051036477	1.64912364209099
a1	pepa1b65	DaPR130904_VB84_O1908.m	1920	17.610000610351562	KPPLLNNAD		1	a1.a1	0.0044999998062849045	28.0	2	981.5372314453125	981.5368041992188	3.9999998989515007E-4	0.4075241887862654
a1	pepa1b85	DaPR130904_VB84_O1908.m	1938	17.700000762939453	PIDVNYEK		1	a1.a1	1.1000000085914508E-4	26.200000762939453	2	977.495361328125	977.4943237304688	0.0010999999940395355	1.125326221682333
a1	pepa1b39	DaPR130904_VB84_O1908.m	1961	17.780000686645508	GGSDDSSKDPIDVNYEK		1	a1.a1	0.00839999970048666	28.899999618530273	2	1825.80517578125	1825.80908203125	-0.003800000064074993	-2.081269121439256
a1	pepa1b39	DaPR130904_VB84_O1908.m	2279	18.90999984741211	GGSDDSSKDPIDVNYEK		1	a1.a1	0.012000000104308128	37.0	3	1825.8109130859375	1825.80908203125	0.0017999999690800905	0.9858642871233577
a1	pepa1b39	DaPR130904_VB84_O1908.m	2260	18.850000381469727	GGSDDSSKDPIDVNYEK		1	a1.a1	0.03700000047683716	25.700000762939453	2	1825.8065185546875	1825.80908203125	-0.0024999999441206455	-1.369255947253447
a1	pepa1b39	DaPR130904_VB84_O1908.m	2112	18.329999923706055	GGSDDSSKDPIDVNYEK		1	a1.a1	2.099999983329326E-4	41.20000076293945	2	1825.8092041015625	1825.80908203125	1.9999999494757503E-4	0.109540475461471
a1	pepa1b39	DaPR130904_VB84_O1908.m	2121	18.360000610351562	GGSDDSSKDPIDVNYEK		1	a1.a1	2.099999983329326E-4	48.099998474121094	3	1825.811279296875	1825.80908203125	0.002199999988079071	1.2049452539865373
a1	pepa1b77	DaPR130904_VB84_O1908.m	1972	17.809999465942383	MIFDVESMKK	M1:+15.99491 - M8:+15.99491	1	a1.a1	0.010999999940395355	36.099998474121094	2	1259.601318359375	1259.6014404296875	-9.999999747378752E-5	-0.07939018983629818
a1	pepa1b55	DaPR130904_VB84_O1908.m	1997	17.899999618530273	LEQMPSKEDAIEHFMK	M4:+15.99491 - M15:+15.99491	1	a1.a1	8.200000156648457E-4	29.600000381469727	2	1964.912841796875	1964.9095458984375	0.0031999999191612005	1.6285736541108964
a1	pepa1b36	DaPR130904_VB84_O1908.m	2039	18.049999237060547	GDEVDGVDEVAK		1	a1.a1	8.59999970998615E-4	42.599998474121094	2	1232.564208984375	1232.564453125	-3.000000142492354E-4	-0.2433949912222651
a1	pepa1c123	DaPR130904_VB84_O1908.m	2068	18.149999618530273	VVDRDSEEAEIIR		1	a1.a1	0.002300000051036477	46.29999923706055	2	1530.7742919921875	1530.7762451171875	-0.0019000000320374966	-1.2412003636050961
a1	pepa1b30	DaPR130904_VB84_O1908.m	2201	18.610000610351562	FLQDVSASTK		1	a1.a1	0.007000000216066837	44.5	2	1095.5699462890625	1095.5684814453125	0.001500000013038516	1.3691522149849211
a1	pepa1a1	DaPR130904_VB84_O1908.m	2563	20.079999923706055	AEPVEVVAPR		1	a1.a1	1.8000000272877514E-4	44.20000076293945	2	1066.59033203125	1066.589599609375	7.999999797903001E-4	0.7500541727420651
a1	pepa1a1	DaPR130904_VB84_O1908.m	2276	18.899999618530273	AEPVEVVAPR		1	a1.a1	4.999999873689376E-5	55.099998474121094	2	1066.5938720703125	1066.589599609375	0.004399999976158142	4.125298031941795
a1	pepa1a1	DaPR130904_VB84_O1908.m	2396	19.450000762939453	AEPVEVVAPR		1	a1.a1	2.9000000722589903E-5	45.400001525878906	2	1066.592041015625	1066.589599609375	0.0024999999441206455	2.343919296640656
a1	pepa1b87	DaPR130904_VB84_O1908.m	2908	21.280000686645508	PVEVVAPR		1	a1.a1	0.004800000227987766	27.399999618530273	2	866.510986328125	866.5098876953125	0.0010999999940395355	1.2694604062340766
a1	pepa1b87	DaPR130904_VB84_O1908.m	2292	18.950000762939453	PVEVVAPR		1	a1.a1	6.99999975040555E-4	37.0	2	866.5088500976562	866.5098876953125	-0.0010000000474974513	-1.1540549758262857
a1	pepa1b18	DaPR130904_VB84_O1908.m	2297	18.959999084472656	DSEEAEIIR		1	a1.a1	0.012000000104308128	35.79999923706055	2	1061.5133056640625	1061.5113525390625	0.0020000000949949026	1.8841061757945774
a1	pepa1b88	DaPR130904_VB84_O1908.m	2600	20.229999542236328	PVQDLIK		1	a1.a1	0.020999999716877937	29.600000381469727	2	812.4895629882812	812.4880981445312	0.001500000013038516	1.8461809058668637
a1	pepa1b88	DaPR130904_VB84_O1908.m	2457	19.700000762939453	PVQDLIK		1	a1.a1	1.700000029813964E-5	35.79999923706055	2	812.4896240234375	812.4880981445312	0.0015999999595806003	1.9692595660594905
a1	pepa1b88	DaPR130904_VB84_O1908.m	2332	19.18000030517578	PVQDLIK		1	a1.a1	0.02500000037252903	32.400001525878906	2	812.4893798828125	812.4880981445312	0.0013000000035390258	1.6000234421991157
a1	pepa1b17	DaPR130904_VB84_O1908.m	2385	19.399999618530273	DPIDVNYEK		1	a1.a1	1.1000000085914508E-4	49.900001525878906	2	1092.5223388671875	1092.521240234375	0.0012000000569969416	1.0983768670158849
a1	pepa1b54	DaPR130904_VB84_O1908.m	2550	20.049999237060547	LEQMPSKEDAIEHFMK	M4:+15.99491	1	a1.a1	9.999999747378752E-6	46.20000076293945	3	1948.9183349609375	1948.9146728515625	0.003599999938160181	1.8471819153030575
a1	pepa1b54	DaPR130904_VB84_O1908.m	2417	19.510000228881836	LEQMPSKEDAIEHFMK	M15:+15.99491	1	a1.a1	0.006300000008195639	38.29999923706055	3	1948.9156494140625	1948.9146728515625	8.999999845400453E-4	0.4617954788257644
a1	pepa1b54	DaPR130904_VB84_O1908.m	2420	19.530000686645508	LEQMPSKEDAIEHFMK	M15:+15.99491	1	a1.a1	0.004100000020116568	32.900001525878906	2	1948.9244384765625	1948.9146728515625	0.009800000116229057	5.028439804339996
a1	pepa1b76	DaPR130904_VB84_O1908.m	2433	19.579999923706055	MIFDVESMKK	M8:+15.99491	1	a1.a1	0.005400000140070915	36.79999923706055	2	1243.61181640625	1243.6064453125	0.0052999998442828655	4.261798307865036
a1	pepa1b24	DaPR130904_VB84_O1908.m	2451	19.65999984741211	EIDYGQDEEAVKK	E1:-18.01056	1	a1.a1	1.5999999595806003E-4	43.0	2	1505.714111328125	1505.7122802734375	0.0019000000320374966	1.2618612844762456
a1	pepa1b79	DaPR130904_VB84_O1908.m	2608	20.260000228881836	MVDPEKPQLGMIDR	M1:+15.99491	1	a1.a1	1.8000000272877514E-4	36.400001525878906	2	1644.810546875	1644.808837890625	0.0017999999690800905	1.094352077648421
a1	pepa1b79	DaPR130904_VB84_O1908.m	2458	19.700000762939453	MVDPEKPQLGMIDR	M11:+15.99491	1	a1.a1	2.899999963119626E-4	40.599998474121094	2	1644.8089599609375	1644.808837890625	1.9999999494757503E-4	0.12159467431124933
a1	pepa1b60	DaPR130904_VB84_O1908.m	2461	19.709999084472656	KAMVEYEIDLQK	M3:+15.99491	1	a1.a1	3.000000142492354E-4	43.29999923706055	3	1482.7479248046875	1482.7513427734375	-0.0034000000450760126	-2.293034541257892
a1	pepa1b90	DaPR130904_VB84_O1908.m	2592	20.200000762939453	QQVPSGESAILDR		1	a1.a1	3.100000030826777E-4	29.299999237060547	2	1399.7191162109375	1399.718017578125	0.0012000000569969416	0.8573155749421963
a1	pepa1b90	DaPR130904_VB84_O1908.m	2462	19.709999084472656	QQVPSGESAILDR		1	a1.a1	0.041999999433755875	27.600000381469727	2	1399.7218017578125	1399.718017578125	0.003800000064074993	2.7148325708130687
a1	pepa1b57	DaPR130904_VB84_O1908.m	2484	19.799999237060547	ILTLGKLSR		1	a1.a1	3.899999865097925E-5	30.799999237060547	2	1000.652587890625	1000.6517944335938	7.999999797903001E-4	0.7994788839039958
a1	pepa1b91	DaPR130904_VB84_O1908.m	2523	19.93000030517578	QVPSGESAILDR		1	a1.a1	0.005400000140070915	38.5	2	1271.6639404296875	1271.659423828125	0.004600000102072954	3.6173208139529986
a1	pepa1b82	DaPR130904_VB84_O1908.m	2540	20.010000228881836	NREELGFRPEY		1	a1.a1	0.003800000064074993	32.20000076293945	2	1409.6806640625	1409.68115234375	-5.000000237487257E-4	-0.35469015310123186
a1	pepa1b20	DaPR130904_VB84_O1908.m	2674	20.479999542236328	EDAIEHFMK		1	a1.a1	0.003800000064074993	34.20000076293945	2	1119.514892578125	1119.5142822265625	6.000000284984708E-4	0.5359467387098911
a1	pepa1b15	DaPR130904_VB84_O1908.m	2680	20.5	DAIEHFMK		1	a1.a1	0.029999999329447746	31.700000762939453	2	990.4741821289062	990.4718017578125	0.002400000113993883	2.4230877746691517
a1	pepa1b73	DaPR130904_VB84_O1908.m	2708	20.600000381469727	MAIMVQSPMFDGK	M1:+15.99491 - M4:+15.99491 - M9:+15.99491	1	a1.a1	9.999999747378752E-6	50.400001525878906	2	1502.6710205078125	1502.669189453125	0.0019000000320374966	1.264416709528046
a1	pepa1b59	DaPR130904_VB84_O1908.m	2778	20.860000610351562	KAMVEYEIDLQK		1	a1.a1	4.400000034365803E-5	50.29999923706055	2	1466.7572021484375	1466.75634765625	8.999999845400453E-4	0.613598833901873
a1	pepa1b53	DaPR130904_VB84_O1908.m	2792	20.90999984741211	LEQMPSKEDAIEHF		1	a1.a1	0.014000000432133675	35.29999923706055	2	1673.7840576171875	1673.784423828125	-3.000000142492354E-4	-0.17923455970698013
a1	pepa1b96	DaPR130904_VB84_O1908.m	2794	20.90999984741211	SANYCHTSQGDPIGL	C5:+57.02146	1	a1.a1	2.6000000730164174E-7	42.5	2	1619.711181640625	1619.7122802734375	-0.0010000000474974513	-0.6173936319903883
a1	pepa1b78	DaPR130904_VB84_O1908.m	2804	20.959999084472656	MVDPEKPQLGMIDR		1	a1.a1	0.032999999821186066	31.299999237060547	3	1628.8162841796875	1628.8138427734375	0.002400000113993883	1.4734649540473699
a1	pepa1b78	DaPR130904_VB84_O1908.m	2810	20.959999084472656	MVDPEKPQLGMIDR		1	a1.a1	3.5000000934815034E-5	43.599998474121094	2	1628.81640625	1628.8138427734375	0.0026000000070780516	1.5962536287455305
a1	pepa1c114	DaPR130904_VB84_O1908.m	2834	21.049999237060547	VDPEKPQLGMIDR		1	a1.a1	0.017000000923871994	24.600000381469727	2	1497.777099609375	1497.7734375	0.003700000001117587	2.4703335688029164
a1	pepa1b41	DaPR130904_VB84_O1908.m	3068	21.780000686645508	GIYFADMVSK	M7:+15.99491	1	a1.a1	5.499999970197678E-4	39.29999923706055	2	1146.54833984375	1146.5504150390625	-0.0020000000949949026	-1.7443629767704225
a1	pepa1b41	DaPR130904_VB84_O1908.m	3467	23.079999923706055	GIYFADMVSK	M7:+15.99491	1	a1.a1	0.0015999999595806003	35.099998474121094	2	1146.544677734375	1146.5504150390625	-0.00570000009611249	-4.9714343314927785
a1	pepa1b41	DaPR130904_VB84_O1908.m	3250	22.350000381469727	GIYFADMVSK	M7:+15.99491	1	a1.a1	1.3000000035390258E-4	45.900001525878906	2	1146.5499267578125	1146.5504150390625	-3.9999998989515007E-4	-0.34887256997026356
a1	pepa1b41	DaPR130904_VB84_O1908.m	3534	23.299999237060547	GIYFADMVSK	M7:+15.99491	1	a1.a1	0.0071000000461936	31.399999618530273	2	1146.5599365234375	1146.5504150390625	0.009600000455975533	8.37294228849803
a1	pepa1b41	DaPR130904_VB84_O1908.m	2843	21.079999923706055	GIYFADMVSK	M7:+15.99491	1	a1.a1	6.699999794363976E-4	42.0	2	1146.5526123046875	1146.5504150390625	0.002300000051036477	2.006017372518344
a1	pepa1b47	DaPR130904_VB84_O1908.m	3038	21.700000762939453	HPDVEVDGFSELR		1	a1.a1	0.002300000051036477	23.299999237060547	2	1499.715576171875	1499.712890625	0.0027000000700354576	1.800344643907303
a1	pepa1b47	DaPR130904_VB84_O1908.m	3228	22.280000686645508	HPDVEVDGFSELR		1	a1.a1	0.00839999970048666	24.899999618530273	2	1499.7142333984375	1499.712890625	0.00139999995008111	0.9335119800815108
a1	pepa1b47	DaPR130904_VB84_O1908.m	2882	21.200000762939453	HPDVEVDGFSELR		1	a1.a1	4.199999966658652E-5	41.099998474121094	2	1499.7203369140625	1499.712890625	0.007499999832361937	5.000957102686727
a1	pepa1b47	DaPR130904_VB84_O1908.m	2907	21.280000686645508	HPDVEVDGFSELR		1	a1.a1	0.0020000000949949026	36.29999923706055	3	1499.718505859375	1499.712890625	0.005499999970197678	3.6673686040703246
a1	pepa1c121	DaPR130904_VB84_O1908.m	2902	21.260000228881836	VPHWYHF		1	a1.a1	3.3000000985339284E-4	34.79999923706055	2	985.4696655273438	985.4683227539062	0.0013000000035390258	1.3191697526168633
a1	pepa1b44	DaPR130904_VB84_O1908.m	2914	21.299999237060547	GSSDSQILDLSNR		1	a1.a1	0.002300000051036477	54.79999923706055	2	1391.6778564453125	1391.676513671875	0.00139999995008111	1.0059808700710726
a1	pepa1c122	DaPR130904_VB84_O1908.m	2928	21.350000381469727	VSQGSSDSQILDLSNR		1	a1.a1	3.2000000373955118E-6	54.0	2	1705.8385009765625	1705.8355712890625	0.003000000026077032	1.7586689341986212
a1	pepa1b72	DaPR130904_VB84_O1908.m	3269	22.40999984741211	MAIMVQSPMFDGK	M1:+15.99491 - M4:+15.99491	1	a1.a1	7.200000254670158E-5	47.29999923706055	2	1486.67529296875	1486.67431640625	0.0010999999940395355	0.7399065026552517
a1	pepa1b72	DaPR130904_VB84_O1908.m	3104	21.899999618530273	MAIMVQSPMFDGK	M1:+15.99491 - M9:+15.99491	1	a1.a1	1.1000000085914508E-4	45.400001525878906	2	1486.6746826171875	1486.67431640625	3.9999998989515007E-4	0.2690569047174187
a1	pepa1b72	DaPR130904_VB84_O1908.m	2942	21.399999618530273	MAIMVQSPMFDGK	M1:+15.99491 - M9:+15.99491	1	a1.a1	5.500000042957254E-5	39.400001525878906	2	1486.6749267578125	1486.67431640625	6.99999975040555E-4	0.4708495783613661
a1	pepa1c108	DaPR130904_VB84_O1908.m	2944	21.399999618530273	TLIPHDFGMK		1	a1.a1	0.024000000208616257	31.200000762939453	2	1158.597412109375	1158.5980224609375	-6.000000284984708E-4	-0.5178672989826374
a1	pepa1c108	DaPR130904_VB84_O1908.m	3841	24.360000610351562	TLIPHDFGMK		1	a1.a1	0.03999999910593033	21.799999237060547	2	1158.597900390625	1158.5980224609375	-9.999999747378752E-5	-0.086311210217139
a1	pepa1b75	DaPR130904_VB84_O1908.m	2955	21.43000030517578	MIFDVESMK	M1:+15.99491 - M8:+15.99491	1	a1.a1	0.008799999952316284	32.70000076293945	2	1131.513916015625	1131.5064697265625	0.007499999832361937	6.628331373283594
a1	pepa1a3	DaPR130904_VB84_O1908.m	2957	21.450000762939453	AMVEYEIDLQK	M2:+15.99491	1	a1.a1	6.500000017695129E-4	39.099998474121094	2	1354.6578369140625	1354.65625	0.0015999999595806003	1.1811114144865904
a1	pepa1a3	DaPR130904_VB84_O1908.m	3126	21.959999084472656	AMVEYEIDLQK	M2:+15.99491	1	a1.a1	2.699999895412475E-4	36.099998474121094	2	1354.658203125	1354.65625	0.0019000000320374966	1.4025698637846293
a1	pepa1b22	DaPR130904_VB84_O1908.m	2958	21.450000762939453	EELGFRPEYSAS		1	a1.a1	0.04899999871850014	29.700000762939453	2	1384.6387939453125	1384.638427734375	5.000000237487257E-4	0.3611051186603671
a1	pepa1b13	DaPR130904_VB84_O1908.m	2964	21.459999084472656	AVSQGSSDSQILDLSNR		1	a1.a1	2.5999999930803597E-9	65.4000015258789	2	1776.875244140625	1776.8726806640625	0.0026000000070780516	1.4632449670543448
a1	pepa1b74	DaPR130904_VB84_O1908.m	3056	21.75	MIFDVESMK	M8:+15.99491	1	a1.a1	8.199999865610152E-5	49.599998474121094	2	1115.509521484375	1115.5115966796875	-0.0020000000949949026	-1.7928994202730737
a1	pepa1b74	DaPR130904_VB84_O1908.m	3220	22.260000228881836	MIFDVESMK	M1:+15.99491	1	a1.a1	0.012000000104308128	39.0	2	1115.512939453125	1115.5115966796875	0.00139999995008111	1.255029489830675
a1	pepa1b21	DaPR130904_VB84_O1908.m	3103	21.899999618530273	EELGFRPEY		1	a1.a1	0.0035000001080334187	28.399999618530273	2	1139.537841796875	1139.5372314453125	6.99999975040555E-4	0.6142844268043107
a1	pepa1b63	DaPR130904_VB84_O1908.m	3108	21.90999984741211	KFYPLEIDYGQDEEAVKK		1	a1.a1	2.3999999393709004E-4	35.099998474121094	2	2172.088134765625	2172.08642578125	0.0017999999690800905	0.8286962929813769
a1	pepa1b37	DaPR130904_VB84_O1908.m	3123	21.959999084472656	GFSLLATEDKEALK		1	a1.a1	1.8999999156221747E-5	45.70000076293945	2	1521.81884765625	1521.8162841796875	0.0026000000070780516	1.7084848112790059
a1	pepa1c100	DaPR130904_VB84_O1908.m	3141	22.010000228881836	SLLATEDKEALK		1	a1.a1	0.0017999999690800905	30.799999237060547	2	1317.7276611328125	1317.7264404296875	0.0013000000035390258	0.9865477110067843
a1	pepa1b28	DaPR130904_VB84_O1908.m	3202	22.209999084472656	EPVEVVAPR	E1:-18.01056	1	a1.a1	0.03700000047683716	32.5	2	977.544677734375	977.5418701171875	0.00279999990016222	2.864327335489534
a1	pepa1c116	DaPR130904_VB84_O1908.m	3214	22.25	VEVDGFSELR		1	a1.a1	0.0034000000450760126	40.29999923706055	2	1150.57861328125	1150.5743408203125	0.004399999976158142	3.8241770392872847
a1	pepa1b48	DaPR130904_VB84_O1908.m	3257	22.3799991607666	LAHILSPWGAEVK		1	a1.a1	0.0012000000569969416	41.099998474121094	3	1420.796630859375	1420.7950439453125	0.001500000013038516	1.0557469350915418
a1	pepa1b48	DaPR130904_VB84_O1908.m	3266	22.40999984741211	LAHILSPWGAEVK		1	a1.a1	8.299999753944576E-4	41.900001525878906	2	1420.795654296875	1420.7950439453125	6.000000284984708E-4	0.4222987904239658
a1	pepa1b52	DaPR130904_VB84_O1908.m	3319	22.579999923706055	IAPPEAPVTGYMFGK	M12:+15.99491	1	a1.a1	0.026000000536441803	30.299999237060547	3	1593.8013916015625	1593.798583984375	0.002899999963119626	1.819552352637839
a1	pepa1b52	DaPR130904_VB84_O1908.m	3455	23.049999237060547	IAPPEAPVTGYMFGK	M12:+15.99491	1	a1.a1	0.009700000286102295	28.200000762939453	2	1593.8004150390625	1593.798583984375	0.0019000000320374966	1.1921205421626373
a1	pepa1b52	DaPR130904_VB84_O1908.m	3298	22.510000228881836	IAPPEAPVTGYMFGK	M12:+15.99491	1	a1.a1	0.002199999988079071	37.5	2	1593.8046875	1593.798583984375	0.006200000178068876	3.8900776047681935
a1	pepa1b49	DaPR130904_VB84_O1908.m	3360	22.729999542236328	IAPPEAPVTGY		1	a1.a1	0.0430000014603138	35.099998474121094	2	1114.581787109375	1114.5782470703125	0.0035000001080334187	3.1402013427350006
a1	pepa1a7	DaPR130904_VB84_O1908.m	3381	22.799999237060547	AQNDLIWNIKDELKK		1	a1.a1	0.02199999988079071	25.700000762939453	2	1828.0006103515625	1827.9967041015625	0.0038999998942017555	2.133483001064029
a1	pepa1b71	DaPR130904_VB84_O1908.m	3797	24.209999084472656	MAIMVQSPMFDGK	M4:+15.99491	1	a1.a1	6.99999975040555E-4	42.5	2	1470.681640625	1470.679443359375	0.002300000051036477	1.5639030391168998
a1	pepa1b71	DaPR130904_VB84_O1908.m	3637	23.65999984741211	MAIMVQSPMFDGK	M4:+15.99491	1	a1.a1	0.007699999958276749	34.900001525878906	2	1470.6820068359375	1470.679443359375	0.0027000000700354576	1.8358861832378832
a1	pepa1b71	DaPR130904_VB84_O1908.m	3388	22.809999465942383	MAIMVQSPMFDGK	M9:+15.99491	1	a1.a1	3.499999875202775E-4	45.900001525878906	2	1470.6810302734375	1470.679443359375	0.0017000000225380063	1.1559283229354247
a1	pepa1b89	DaPR130904_VB84_O1908.m	3391	22.829999923706055	QQVPSGESAILDR	Q1:-17.02655	1	a1.a1	0.004000000189989805	32.0	2	1382.6895751953125	1382.6915283203125	-0.0017999999690800905	-1.3018087781782555
a1	pepa1b29	DaPR130904_VB84_O1908.m	3394	22.829999923706055	FAGILSQGLR		1	a1.a1	2.6000000070780516E-4	45.29999923706055	2	1061.6116943359375	1061.610595703125	0.0010999999940395355	1.0361614687078218
a1	pepa1c125	DaPR130904_VB84_O1908.m	3642	23.68000030517578	VVSEDFLQDVSASTK		1	a1.a1	9.499999720219421E-8	55.099998474121094	2	1624.8099365234375	1624.806884765625	0.003100000089034438	1.9079190998637396
a1	pepa1c125	DaPR130904_VB84_O1908.m	3395	22.829999923706055	VVSEDFLQDVSASTK		1	a1.a1	0.013000000268220901	30.200000762939453	2	1624.80029296875	1624.806884765625	-0.006500000134110451	-4.000475499614875
a1	pepa1c125	DaPR130904_VB84_O1908.m	4737	27.600000381469727	VVSEDFLQDVSASTK		1	a1.a1	0.017999999225139618	29.600000381469727	2	1624.81005859375	1624.806884765625	0.0031999999191612005	1.9694647709612543
a1	pepa1c125	DaPR130904_VB84_O1908.m	3825	24.309999465942383	VVSEDFLQDVSASTK		1	a1.a1	0.014999999664723873	31.700000762939453	2	1624.80908203125	1624.806884765625	0.002199999988079071	1.3540070569041296
a1	pepa1c125	DaPR130904_VB84_O1908.m	3676	23.780000686645508	VVSEDFLQDVSASTK		1	a1.a1	5.999999848427251E-5	48.79999923706055	3	1624.8101806640625	1624.806884765625	0.0032999999821186066	2.0310105853561944
a1	pepa1b99	DaPR130904_VB84_O1908.m	3421	22.93000030517578	SDAYYCTGDVTAWTK	C6:+57.02146	1	a1.a1	0.0038999998942017555	27.600000381469727	2	1737.7425537109375	1737.742919921875	-3.000000142492354E-4	-0.17263774221719902
a1	pepa1b26	DaPR130904_VB84_O1908.m	3430	22.959999084472656	ELLIFNK		1	a1.a1	0.027000000700354576	23.299999237060547	2	876.5208129882812	876.5194091796875	0.00139999995008111	1.597226410983112
a1	pepa1b25	DaPR130904_VB84_O1908.m	3450	23.030000686645508	ELLIFNK	E1:-18.01056	1	a1.a1	0.0044999998062849045	25.799999237060547	2	858.510986328125	858.5087890625	0.002199999988079071	2.562582953264221
a1	pepa1b23	DaPR130904_VB84_O1908.m	3452	23.030000686645508	EELGFRPEYSASQLK	E1:-18.01056	1	a1.a1	0.026000000536441803	32.599998474121094	2	1735.867431640625	1735.8653564453125	0.002099999925121665	1.209771205655042
a1	pepa1b34	DaPR130904_VB84_O1908.m	3486	23.149999618530273	FYTLIPHDFGMK	M11:+15.99491	1	a1.a1	9.300000237999484E-5	43.70000076293945	2	1484.7276611328125	1484.7247314453125	0.003000000026077032	2.0205765840221894
a1	pepa1b34	DaPR130904_VB84_O1908.m	4479	26.559999465942383	FYTLIPHDFGMK	M11:+15.99491	1	a1.a1	0.01899999938905239	29.5	2	1484.7254638671875	1484.7247314453125	7.999999797903001E-4	0.5388204041105561
a1	pepa1b34	DaPR130904_VB84_O1908.m	3483	23.1299991607666	FYTLIPHDFGMK	M11:+15.99491	1	a1.a1	0.03099999949336052	26.600000381469727	3	1484.7274169921875	1484.7247314453125	0.00279999990016222	1.8858713947847736
a1	pepa1c109	DaPR130904_VB84_O1908.m	3489	23.15999984741211	TLIPHDFGMK	M9:+15.99491	1	a1.a1	0.04899999871850014	30.399999618530273	2	1174.59521484375	1174.5928955078125	0.002300000051036477	1.9581252873508286
a1	pepa1b62	DaPR130904_VB84_O1908.m	3500	23.200000762939453	KFYPLEIDYGQDEEAVK		1	a1.a1	0.039000000804662704	36.599998474121094	2	2043.9959716796875	2043.991455078125	0.004600000102072954	2.250498694916087
a1	pepa1b62	DaPR130904_VB84_O1908.m	3499	23.200000762939453	KFYPLEIDYGQDEEAVK		1	a1.a1	0.0034000000450760126	36.900001525878906	3	2043.994384765625	2043.991455078125	0.003000000026077032	1.4677165203522669
a1	pepa1b40	DaPR130904_VB84_O1908.m	3571	23.43000030517578	GIYFADMVSK		1	a1.a1	0.004800000227987766	39.099998474121094	2	1130.5572509765625	1130.5555419921875	0.0017999999690800905	1.5921375838892922
a1	pepa1a5	DaPR130904_VB84_O1908.m	3576	23.450000762939453	AQNDLIWNIK		1	a1.a1	0.002300000051036477	38.099998474121094	2	1214.6573486328125	1214.6531982421875	0.00419999985024333	3.457776965739236
a1	pepa1b19	DaPR130904_VB84_O1908.m	3578	23.459999084472656	DVEVDGFSELR		1	a1.a1	2.100000074278796E-6	53.5	2	1265.6029052734375	1265.6011962890625	0.0017000000225380063	1.3432351577437411
a1	pepa1b35	DaPR130904_VB84_O1908.m	3702	23.8799991607666	GALLPCEECSGQLVFK	C6:+57.02146 - C9:+57.02146	1	a1.a1	0.00139999995008111	31.399999618530273	2	1807.87939453125	1807.8720703125	0.007300000172108412	4.037896426402876
a1	pepa1a4	DaPR130904_VB84_O1908.m	3713	23.93000030517578	AQNDLIWN		1	a1.a1	0.014999999664723873	26.100000381469727	2	973.4746704101562	973.4741821289062	5.000000237487257E-4	0.5136243291581372
a1	pepa1b51	DaPR130904_VB84_O1908.m	3767	24.110000610351562	IAPPEAPVTGYMFGK		1	a1.a1	0.014000000432133675	37.599998474121094	3	1577.807373046875	1577.8037109375	0.003700000001117587	2.345031879104353
a1	pepa1b51	DaPR130904_VB84_O1908.m	3746	24.049999237060547	IAPPEAPVTGYMFGK		1	a1.a1	5.600000149570405E-4	31.200000762939453	2	1577.8048095703125	1577.8037109375	0.0012000000569969416	0.7605509156040234
a1	pepa1b27	DaPR130904_VB84_O1908.m	3765	24.110000610351562	ELLIFNKQQVPSGESAILDR		1	a1.a1	0.0031999999191612005	40.0	3	2257.22998046875	2257.218994140625	0.010999999940395355	4.873253312571609
a1	pepa1b86	DaPR130904_VB84_O1908.m	3769	24.110000610351562	PPEAPVTGYMFGK		1	a1.a1	2.800000054037355E-8	73.9000015258789	2	1393.6864013671875	1393.6824951171875	0.004000000189989805	2.8700943034040662
a1	pepa1a6	DaPR130904_VB84_O1908.m	3775	24.149999618530273	AQNDLIWNIKDELK		1	a1.a1	0.014000000432133675	26.899999618530273	3	1699.905029296875	1699.90185546875	0.0031999999191612005	1.8824615720410498
a1	pepa1a6	DaPR130904_VB84_O1908.m	3776	24.149999618530273	AQNDLIWNIKDELK		1	a1.a1	1.4000000373926014E-4	38.400001525878906	2	1699.9046630859375	1699.90185546875	0.002899999963119626	1.705980821063312
a1	pepa1b98	DaPR130904_VB84_O1908.m	3793	24.200000762939453	SATLGLVDIVK		1	a1.a1	0.029999999329447746	41.400001525878906	2	1115.6697998046875	1115.66748046875	0.002400000113993883	2.1511786943772155
a1	pepa1b70	DaPR130904_VB84_O1908.m	3808	24.25	MAIMVQSPMFDGK		1	a1.a1	7.800000275892671E-6	49.5	2	1454.6884765625	1454.6844482421875	0.004100000020116568	2.8184806849835566
a1	pepa1b33	DaPR130904_VB84_O1908.m	3823	24.299999237060547	FYTLIPHDFGMK		1	a1.a1	1.3000000035390258E-4	36.29999923706055	2	1468.732666015625	1468.7298583984375	0.003000000026077032	2.0425812200402556
a1	pepa1c126	DaPR130904_VB84_O1908.m	3839	24.350000381469727	YTLIPHDFGMK		1	a1.a1	7.300000288523734E-5	37.0	2	1321.6649169921875	1321.6612548828125	0.003599999938160181	2.723844649951081
a1	pepa1b84	DaPR130904_VB84_O1908.m	3905	24.559999465942383	NTHATTHNAYDLEVIDIFK		1	a1.a1	2.899999963119626E-4	41.70000076293945	3	2202.0888671875	2202.0830078125	0.006000000052154064	2.724692952476088
a1	pepa1c107	DaPR130904_VB84_O1908.m	3955	24.729999542236328	THATTHNAYDLEVIDIFK		1	a1.a1	7.900000200606883E-4	45.70000076293945	3	2088.0419921875	2088.0400390625	0.0020000000949949026	0.9578360843563488
a1	pepa1c102	DaPR130904_VB84_O1908.m	4161	25.459999084472656	SLQELFLAH		1	a1.a1	0.00139999995008111	39.79999923706055	2	1057.570068359375	1057.568115234375	0.0020000000949949026	1.8911312341821773
a1	pepa1c102	DaPR130904_VB84_O1908.m	4014	24.950000762939453	SLQELFLAH		1	a1.a1	9.299999801442027E-4	42.5	2	1057.5697021484375	1057.568115234375	0.0017000000225380063	1.6074614940156904
a1	pepa1b31	DaPR130904_VB84_O1908.m	4015	24.950000762939453	FYPLEIDYGQDEEAVK		1	a1.a1	3.6999999792897142E-6	43.29999923706055	2	1915.9005126953125	1915.8963623046875	0.004100000020116568	2.1399905030272923
a1	pepa1c111	DaPR130904_VB84_O1908.m	4051	25.059999465942383	TTNFAGILSQGLR		1	a1.a1	0.01899999938905239	36.5	3	1377.7506103515625	1377.7489013671875	0.0017000000225380063	1.2338968449555925
a1	pepa1b81	DaPR130904_VB84_O1908.m	4062	25.079999923706055	NFAGILSQGLR		1	a1.a1	2.500000118743628E-4	43.20000076293945	2	1175.6539306640625	1175.653564453125	3.9999998989515007E-4	0.3402362753701315
a1	pepa1c110	DaPR130904_VB84_O1908.m	4067	25.110000610351562	TTNFAGILSQ		1	a1.a1	0.004900000058114529	34.70000076293945	2	1051.5443115234375	1051.5423583984375	0.002099999925121665	1.9970664123507984
a1	pepa1b32	DaPR130904_VB84_O1908.m	4252	25.75	FYTLIPHDF		1	a1.a1	0.007499999832361937	27.799999237060547	2	1152.574462890625	1152.57275390625	0.0017000000225380063	1.4749611395692284
a1	pepa1c124	DaPR130904_VB84_O1908.m	4269	25.809999465942383	VVSEDFLQDVSAS		1	a1.a1	0.012000000104308128	28.5	2	1395.6688232421875	1395.6641845703125	0.004600000102072954	3.295921864964365
a1	pepa1b11	DaPR130904_VB84_O1908.m	4297	25.90999984741211	ATTHNAYDLEVIDIFK		1	a1.a1	0.0066999997943639755	37.5	3	1849.936279296875	1849.9334716796875	0.00279999990016222	1.5135678893467985
a1	pepa1b11	DaPR130904_VB84_O1908.m	4293	25.899999618530273	ATTHNAYDLEVIDIFK		1	a1.a1	9.99999993922529E-9	65.5	2	1849.9361572265625	1849.9334716796875	0.0027000000700354576	1.4595119831979328
a1	pepa1c118	DaPR130904_VB84_O1908.m	4480	26.579999923706055	VFSATLGLVDIVK		1	a1.a1	2.2000000171829015E-5	45.900001525878906	3	1361.8057861328125	1361.8043212890625	0.001500000013038516	1.1014798452237542
a1	pepa1c118	DaPR130904_VB84_O1908.m	4730	27.559999465942383	VFSATLGLVDIVK		1	a1.a1	0.014999999664723873	35.79999923706055	2	1361.806396484375	1361.8043212890625	0.002099999925121665	1.5420717149243865
a1	pepa1c118	DaPR130904_VB84_O1908.m	4592	27.049999237060547	VFSATLGLVDIVK		1	a1.a1	1.900000061141327E-4	39.29999923706055	2	1361.806884765625	1361.8043212890625	0.0026000000070780516	1.909231720323029
a1	pepa1c118	DaPR130904_VB84_O1908.m	4466	26.510000228881836	VFSATLGLVDIVK		1	a1.a1	2.9999999242136255E-5	45.5	2	1361.8052978515625	1361.8043212890625	0.0010000000474974513	0.7343199253111982
a1	pepa1b50	DaPR130904_VB84_O1908.m	4682	27.3799991607666	IAPPEAPVTGYMF		1	a1.a1	0.008999999612569809	32.29999923706055	2	1392.6890869140625	1392.687255859375	0.0019000000320374966	1.3642689871999136
a1	pepa1b80	DaPR130904_VB84_O1908.m	4813	27.8799991607666	NAYDLEVIDIFK		1	a1.a1	7.300000106624793E-7	57.70000076293945	2	1439.7464599609375	1439.7420654296875	0.004399999976158142	3.0561029519165803
a1	pepa1b14	DaPR130904_VB84_O1908.m	4822	27.90999984741211	AYDLEVIDIFK		1	a1.a1	1.5999999547489097E-8	49.79999923706055	2	1325.701416015625	1325.69921875	0.002300000051036477	1.7349335494103588
a1	pepa1c101	DaPR130904_VB84_O1908.m	4827	27.93000030517578	SILSEVQQAVSQGSSDSQILDLSNR		1	a1.a1	0.013000000268220901	32.900001525878906	3	2661.33984375	2661.3330078125	0.006800000090152025	2.5551105668438425
a1	pepa1c112	DaPR130904_VB84_O1908.m	4830	27.93000030517578	VADGMVFGALLPCEECSGQLVFK	C13:+57.02146 - C16:+57.02146	1	a1.a1	0.017000000923871994	30.299999237060547	3	2527.20947265625	2527.203369140625	0.006000000052154064	2.3741658963498304
a1	pepa1b16	DaPR130904_VB84_O1908.m	4842	27.959999084472656	DLEVIDIFK		1	a1.a1	0.014999999664723873	33.099998474121094	2	1091.60205078125	1091.5987548828125	0.0034000000450760126	3.114697621142868
a1	pepa1c103	DaPR130904_VB84_O1908.m	4844	27.979999542236328	SLQELFLAHILSPWGAEVK		1	a1.a1	0.04100000113248825	27.799999237060547	3	2138.172607421875	2138.164794921875	0.007600000128149986	3.5544501276047233
a1	pepa1c103	DaPR130904_VB84_O1908.m	4845	27.979999542236328	SLQELFLAHILSPWGAEVK		1	a1.a1	9.399999980814755E-4	32.70000076293945	2	2138.172119140625	2138.164794921875	0.007300000172108412	3.4141429086503794
a1	pepa1b97	DaPR130904_VB84_O1908.m	4847	27.979999542236328	SANYCHTSQGDPIGLILLGEVALGNMYELK	C5:+57.02146 - M26:+15.99491	1	a1.a1	0.03400000184774399	27.200000762939453	3	3279.615478515625	3279.60302734375	0.013000000268220901	3.9638944591260477
a1	pepa1c115	DaPR130904_VB84_O1908.m	4869	28.049999237060547	VEMLDNLLDIEVAYSLLR	M3:+15.99491	1	a1.a1	0.0035000001080334187	29.5	2	2122.115234375	2122.110595703125	0.004800000227987766	2.2618991855122275
a2	pepa2b24	DaPR130904_VB84_O1908.m	636	11.399999618530273	HQGPPPGGPGGR		1	a2.a1	8.800000068731606E-5	43.5	2	1113.5560302734375	1113.55517578125	7.999999797903001E-4	0.7184197040160446
a2	pepa2b32	DaPR130904_VB84_O1908.m	646	11.479999542236328	MEELHNQEMQK	M1:+15.99491 - M9:+15.99491	1	a2.a1	0.012000000104308128	35.599998474121094	3	1448.6158447265625	1448.6148681640625	0.0010000000474974513	0.6903146374334994
a2	pepa2b32	DaPR130904_VB84_O1908.m	647	11.479999542236328	MEELHNQEMQK	M1:+15.99491 - M9:+15.99491	1	a2.a1	3.1999999191612005E-4	45.099998474121094	2	1448.61474609375	1448.6148681640625	-9.999999747378752E-5	-0.06903145872065014
a2	pepa2b32	DaPR130904_VB84_O1908.m	735	12.010000228881836	MEELHNQEMQK	M1:+15.99491 - M9:+15.99491	1	a2.a1	0.013000000268220901	29.0	2	1448.616455078125	1448.6148681640625	0.0015999999595806003	1.1045033395304023
a2	pepa2b21	DaPR130904_VB84_O1908.m	716	11.899999618530273	GREEYEGPNK		1	a2.a1	0.0024999999441206455	34.79999923706055	2	1178.5400390625	1178.5440673828125	-0.004000000189989805	-3.39401834915905
a2	pepa2b49	DaPR130904_VB84_O1908.m	758	12.149999618530273	RMEELHNQEMQK	M10:+15.99491	1	a2.a1	5.8000001445179805E-5	36.5	2	1588.7232666015625	1588.7210693359375	0.002300000051036477	1.4477053873263253
a2	pepa2b47	DaPR130904_VB84_O1908.m	767	12.199999809265137	QHHPPYHQQHHQGPPPGGPGGR		1	a2.a1	0.02800000086426735	33.5	3	2403.137451171875	2403.135498046875	0.0020000000949949026	0.8322460787668374
a2	pepa2b35	DaPR130904_VB84_O1908.m	813	12.479999542236328	MGDPYGSGGQK	M1:+15.99491	1	a2.a1	5.8000001445179805E-5	47.5	2	1112.469970703125	1112.4681396484375	0.0019000000320374966	1.7079141094664834
a2	pepa2b46	DaPR130904_VB84_O1908.m	829	12.579999923706055	QGPPPGGPGGR		1	a2.a1	0.009200000204145908	42.400001525878906	2	976.4971923828125	976.4962768554688	8.999999845400453E-4	0.9216624844062302
a2	pepa2b31	DaPR130904_VB84_O1908.m	887	12.930000305175781	MEELHNQEMQK	M9:+15.99491	1	a2.a1	1.9999999494757503E-4	41.70000076293945	2	1432.620849609375	1432.619873046875	0.0010000000474974513	0.6980219012114259
a2	pepa2b20	DaPR130904_VB84_O1908.m	944	13.25	GPMGPGPGQSGPK	M3:+15.99491	1	a2.a1	3.3999999868683517E-4	42.70000076293945	2	1182.556884765625	1182.5576171875	-6.99999975040555E-4	-0.5919373101713037
a2	pepa2b48	DaPR130904_VB84_O1908.m	1094	14.029999732971191	RMEELHNQEMQK		1	a2.a1	0.014999999664723873	29.299999237060547	2	1572.7271728515625	1572.72607421875	0.0010999999940395355	0.6994224945281455
a2	pepa2b39	DaPR130904_VB84_O1908.m	1117	14.149999618530273	MGGGGAMNMGDPYGSGGQK	M1:+15.99491 - M7:+15.99491 - M9:+15.99491	1	a2.a1	0.004100000020116568	36.099998474121094	2	1819.703857421875	1819.704833984375	-8.999999845400453E-4	-0.4945856974888781
a2	pepa2b39	DaPR130904_VB84_O1908.m	1234	14.729999542236328	MGGGGAMNMGDPYGSGGQK	M1:+15.99491 - M7:+15.99491 - M9:+15.99491	1	a2.a1	0.004100000020116568	25.100000381469727	2	1819.7010498046875	1819.704833984375	-0.003700000001117587	-2.0332967918847418
a2	pepa2b52	DaPR130904_VB84_O1908.m	1296	15.050000190734863	SPPPGMGLNQNR	M6:+15.99491	1	a2.a1	3.000000142492354E-4	32.400001525878906	2	1283.6151123046875	1283.616455078125	-0.00139999995008111	-1.09066843490714
a2	pepa2b52	DaPR130904_VB84_O1908.m	1194	14.529999732971191	SPPPGMGLNQNR	M6:+15.99491	1	a2.a1	5.0999999075429514E-5	36.29999923706055	2	1283.6163330078125	1283.616455078125	-9.999999747378752E-5	-0.07790488901741385
a2	pepa2b52	DaPR130904_VB84_O1908.m	1493	15.930000305175781	SPPPGMGLNQNR	M6:+15.99491	1	a2.a1	0.0031999999191612005	31.399999618530273	2	1283.6181640625	1283.616455078125	0.0017000000225380063	1.324383164310977
a2	pepa2b34	DaPR130904_VB84_O1908.m	1261	14.850000381469727	MGDPYGSGGQK		1	a2.a1	2.900000026784255E-7	63.29999923706055	2	1096.4715576171875	1096.47314453125	-0.0015999999595806003	-1.4592240289337972
a2	pepa2b30	DaPR130904_VB84_O1908.m	1314	15.149999618530273	MEELHNQEMQK		1	a2.a1	7.999999797903001E-5	47.0	2	1416.6239013671875	1416.625	-0.0010999999940395355	-0.776493422069733
a2	pepa2b41	DaPR130904_VB84_O1908.m	1332	15.210000038146973	PGGGPGLSTPGGHPKPPHR		1	a2.a1	0.0027000000700354576	34.599998474121094	2	1802.94091796875	1802.9412841796875	-3.000000142492354E-4	-0.16639477773439035
a2	pepa2b38	DaPR130904_VB84_O1908.m	1666	16.6299991607666	MGGGGAMNMGDPYGSGGQK	M1:+15.99491 - M7:+15.99491	1	a2.a1	4.900000021734741E-6	55.400001525878906	2	1803.7110595703125	1803.7099609375	0.0012000000569969416	0.6652954648946038
a2	pepa2b38	DaPR130904_VB84_O1908.m	1386	15.460000038146973	MGGGGAMNMGDPYGSGGQK	M7:+15.99491 - M9:+15.99491	1	a2.a1	0.007499999832361937	34.79999923706055	2	1803.709716796875	1803.7099609375	-9.999999747378752E-5	-0.0554412847073325
a2	pepa2b40	DaPR130904_VB84_O1908.m	1416	15.600000381469727	NMGDPYGSGGQK		1	a2.a1	1.3000000035390258E-4	51.20000076293945	2	1210.516845703125	1210.51611328125	7.999999797903001E-4	0.660875118482978
a2	pepa2a1	DaPR130904_VB84_O1908.m	1714	16.829999923706055	AELDDTPMR	M8:+15.99491	1	a2.a1	0.0013000000035390258	47.599998474121094	2	1063.4749755859375	1063.472900390625	0.002199999988079071	2.068693981079337
a2	pepa2a1	DaPR130904_VB84_O1908.m	2056	18.110000610351562	AELDDTPMR	M8:+15.99491	1	a2.a1	0.005400000140070915	36.900001525878906	2	1063.4727783203125	1063.472900390625	-9.999999747378752E-5	-0.09403154272859839
a2	pepa2a1	DaPR130904_VB84_O1908.m	2042	18.049999237060547	AELDDTPMR	M8:+15.99491	1	a2.a1	0.0017999999690800905	40.400001525878906	2	1063.474853515625	1063.472900390625	0.0020000000949949026	1.8806309914058752
a2	pepa2a1	DaPR130904_VB84_O1908.m	1428	15.649999618530273	AELDDTPMR	M8:+15.99491	1	a2.a1	2.5999999706982635E-5	47.70000076293945	2	1063.4696044921875	1063.472900390625	-0.0031999999191612005	-3.0090093673151483
a2	pepa2b19	DaPR130904_VB84_O1908.m	1430	15.649999618530273	GMGPGTPAGYGR	M2:+15.99491	1	a2.a1	0.0019000000320374966	42.400001525878906	2	1136.5169677734375	1136.5157470703125	0.0013000000035390258	1.1438468907185313
a2	pepa2b45	DaPR130904_VB84_O1908.m	1655	16.579999923706055	QGPPPGGPGGR	Q1:-17.02655	1	a2.a1	8.199999683711212E-6	39.70000076293945	2	959.4708251953125	959.4697875976562	0.0010000000474974513	1.0422423513733305
a2	pepa2b12	DaPR130904_VB84_O1908.m	1754	16.979999542236328	FAQHGTF		1	a2.a1	0.006599999964237213	27.299999237060547	2	807.380126953125	807.3787841796875	0.0013000000035390258	1.6101488285450192
a2	pepa2b37	DaPR130904_VB84_O1908.m	1957	17.760000228881836	MGGGGAMNMGDPYGSGGQK	M7:+15.99491	1	a2.a1	0.03400000184774399	25.100000381469727	2	1787.7139892578125	1787.7149658203125	-8.999999845400453E-4	-0.5034359513386243
a2	pepa2b37	DaPR130904_VB84_O1908.m	1824	17.25	MGGGGAMNMGDPYGSGGQK	M9:+15.99491	1	a2.a1	3.2000000373955118E-6	49.0	2	1787.7169189453125	1787.7149658203125	0.0020000000949949026	1.118746630885411
a2	pepa2b18	DaPR130904_VB84_O1908.m	1868	17.40999984741211	GMGPGTPAGYGR		1	a2.a1	3.600000054575503E-4	42.099998474121094	2	1120.5216064453125	1120.520751953125	7.999999797903001E-4	0.7139537383808906
a2	pepa2b51	DaPR130904_VB84_O1908.m	2023	18.0	SPPPGMGLNQNR		1	a2.a1	0.002899999963119626	30.799999237060547	2	1267.62158203125	1267.62158203125	0.0	0.0
a2	pepa2b51	DaPR130904_VB84_O1908.m	1881	17.450000762939453	SPPPGMGLNQNR		1	a2.a1	1.2000000424450263E-5	48.099998474121094	2	1267.6226806640625	1267.62158203125	0.0010999999940395355	0.8677668553708939
a2	pepa2b15	DaPR130904_VB84_O1908.m	2089	18.229999542236328	FATHAAALSVR		1	a2.a1	3.199999991920777E-5	44.5	2	1143.6297607421875	1143.6273193359375	0.0024999999441206455	2.186026777999938
a2	pepa2b15	DaPR130904_VB84_O1908.m	1915	17.600000381469727	FATHAAALSVR		1	a2.a1	1.9999999494757503E-5	48.599998474121094	2	1143.628173828125	1143.6273193359375	8.999999845400453E-4	0.78696964415177
a2	pepa2b29	DaPR130904_VB84_O1908.m	1917	17.600000381469727	MEELHNQEM		1	a2.a1	0.014000000432133675	31.299999237060547	2	1160.474365234375	1160.4715576171875	0.002899999963119626	2.4989840932200322
a2	pepa2a2	DaPR130904_VB84_O1908.m	2051	18.100000381469727	AVVIVDDR		2	a2.a1 a2.a2	0.017000000923871994	40.099998474121094	2	886.500732421875	886.4996948242188	0.0010000000474974513	1.1280320267856812
a2	pepa2b53	DaPR130904_VB84_O1908.m	2223	18.700000762939453	SQFGPIER		1	a2.a1	0.03099999949336052	29.100000381469727	2	933.4802856445312	933.4793090820312	0.0010000000474974513	1.0712610743143685
a2	pepa2b10	DaPR130904_VB84_O1908.m	2294	18.959999084472656	EQLDDEDGLPEK		1	a2.a1	0.04500000178813934	31.200000762939453	2	1387.619384765625	1387.622802734375	-0.0032999999821186066	-2.378167882234137
a2	pepa2b13	DaPR130904_VB84_O1908.m	2317	19.100000381469727	FAQHGTFEYEYSQR		1	a2.a1	6.100000064179767E-6	51.900001525878906	2	1762.783935546875	1762.7823486328125	0.0015999999595806003	0.9076559910084964
a2	pepa2b13	DaPR130904_VB84_O1908.m	2586	20.15999984741211	FAQHGTFEYEYSQR		1	a2.a1	4.099999841855606E-6	34.79999923706055	2	1762.7840576171875	1762.7823486328125	0.0017000000225380063	0.9643845275944025
a2	pepa2b22	DaPR130904_VB84_O1908.m	2390	19.40999984741211	GTFEYEYSQR		1	a2.a1	0.04100000113248825	31.899999618530273	2	1279.56201171875	1279.5594482421875	0.0027000000700354576	2.1101013116230125
a2	pepa2b36	DaPR130904_VB84_O1908.m	2443	19.6299991607666	MGGGGAMNMGDPYGSGGQK		1	a2.a1	0.002899999963119626	28.600000381469727	2	1771.7232666015625	1771.7200927734375	0.0031999999191612005	1.8061543311573243
a2	pepa2b17	DaPR130904_VB84_O1908.m	2466	19.729999542236328	GIVEFASK		1	a2.a1	0.03400000184774399	35.400001525878906	2	850.469482421875	850.46728515625	0.002099999925121665	2.469230694436233
a2	pepa2a6	DaPR130904_VB84_O1908.m	2530	19.959999084472656	DKLESEMEDAYHEH		1	a2.a1	0.0017000000225380063	39.400001525878906	3	1732.712158203125	1732.7122802734375	-9.999999747378752E-5	-0.05771298478822267
a2	pepa2a7	DaPR130904_VB84_O1908.m	2621	20.309999465942383	DKLESEMEDAYHEHQAN		1	a2.a1	0.00559999980032444	23.399999618530273	2	2045.854736328125	2045.8509521484375	0.003800000064074993	1.857417843701882
a2	pepa2b25	DaPR130904_VB84_O1908.m	2670	20.459999084472656	LESEMEDAYHEHQANLLR		1	a2.a1	0.0013000000035390258	34.20000076293945	2	2185.001953125	2184.998291015625	0.003700000001117587	1.6933651693602758
a2	pepa2b57	DaPR130904_VB84_O1908.m	2851	21.110000610351562	YGEPGEVFINK		1	a2.a1	2.0999999605919584E-7	58.0	2	1252.6220703125	1252.621337890625	8.999999845400453E-4	0.7184932567535669
a2	pepa2b55	DaPR130904_VB84_O1908.m	3533	23.299999237060547	VGNLPADITEDEFK		1	a2.a1	0.023000000044703484	25.700000762939453	2	1547.7611083984375	1547.7591552734375	0.0020000000949949026	1.2921907702374853
a2	pepa2a5	DaPR130904_VB84_O1908.m	3707	23.899999618530273	CSEGVFLLTTTPR	C1:+57.02146	1	a2.a1	9.800000043469481E-6	46.599998474121094	2	1480.75	1480.7469482421875	0.0031999999191612005	2.161071426120418
a2	pepa2b27	DaPR130904_VB84_O1908.m	3966	24.780000686645508	LFVGNLPADITEDEFKR		1	a2.a1	5.0999999075429514E-5	43.79999923706055	2	1964.0206298828125	1964.0128173828125	0.007899999618530273	4.022376813740751
a2	pepa2b42	DaPR130904_VB84_O1908.m	4214	25.6299991607666	PVIVEPLEQLDDEDGLPEK		1	a2.a1	1.8999999156221747E-5	36.29999923706055	2	2135.081298828125	2135.07568359375	0.005499999970197678	2.5760210808733963
a2	pepa2b16	DaPR130904_VB84_O1908.m	4291	25.8799991607666	FPPLGGGGGIGY		1	a2.a1	0.0010000000474974513	31.899999618530273	2	1091.553955078125	1091.5523681640625	0.0015999999595806003	1.4658022887822795
a2	pepa2b26	DaPR130904_VB84_O1908.m	4463	26.5	LFVGNLPADITEDEFK		1	a2.a1	0.00860000029206276	34.599998474121094	3	1807.9154052734375	1807.9117431640625	0.003800000064074993	2.101872549057365
a2	pepa2b26	DaPR130904_VB84_O1908.m	4569	26.950000762939453	LFVGNLPADITEDEFK		1	a2.a1	0.005100000184029341	28.899999618530273	2	1807.9110107421875	1807.9117431640625	-6.000000284984708E-4	-0.33187462317623906
a2	pepa2a8	DaPR130904_VB84_O1908.m	4653	27.25	ELLEEAFSQFGPIER		1	a2.a1	1.4000000373926014E-4	42.20000076293945	2	1764.886962890625	1764.8807373046875	0.006300000008195639	3.5696463081221856
a2	pepa2a4	DaPR130904_VB84_O1908.m	4832	27.93000030517578	CSEGVFLLTTTPR	C1:+57.02146 - C1:-17.02655	1	a2.a1	8.900000248104334E-4	42.099998474121094	2	1463.7225341796875	1463.7203369140625	0.002300000051036477	1.5713384538234465
a2	pepa2b56	DaPR130904_VB84_O1908.m	4836	27.950000762939453	VSNELLEEAFSQFGPIER		1	a2.a1	0.017999999225139618	28.399999618530273	2	2065.0322265625	2065.024169921875	0.008200000040233135	3.9708978517880307
a2	pepa2b50	DaPR130904_VB84_O1908.m	1024	13.649999618530273	RMEELHNQEVQK		1	a2.a2	0.03799999877810478	32.5	2	1540.7547607421875	1540.754150390625	6.99999975040555E-4	0.4543229527326505
a2	pepa2b33	DaPR130904_VB84_O1908.m	1226	14.680000305175781	MEELHNQEVQK		1	a2.a2	9.600000339560211E-5	53.599998474121094	2	1384.6510009765625	1384.6529541015625	-0.0019000000320374966	-1.3721850131539415
a2	pepa2b23	DaPR130904_VB84_O1908.m	1389	15.479999542236328	HEHQVMLMR		1	a2.a2	2.900000026784255E-6	44.5	2	1180.5709228515625	1180.57177734375	-7.999999797903001E-4	-0.6776377304142196
a2	pepa2a9	DaPR130904_VB84_O1908.m	1541	16.1299991607666	EKLEMEMEAAR	M7:+15.99491	1	a2.a2	0.029999999329447746	28.399999618530273	2	1352.6195068359375	1352.618896484375	6.99999975040555E-4	0.5175145614629089
a2	pepa2b11	DaPR130904_VB84_O1908.m	1742	16.950000762939453	FACHSASLTVR	C3:+57.02146	1	a2.a2	0.04399999976158142	29.600000381469727	3	1248.6175537109375	1248.6158447265625	0.0017000000225380063	1.3615076484235178
a2	pepa2b54	DaPR130904_VB84_O1908.m	3032	21.65999984741211	VELDNMPLR		1	a2.a2	0.032999999821186066	43.099998474121094	2	1086.563232421875	1086.5616455078125	0.0015999999595806003	1.4725349143286102
a2	pepa2b44	DaPR130904_VB84_O1908.m	3055	21.75	PVTVEPMDQLDDEEGLPEK	M7:+15.99491	1	a2.a2	0.02199999988079071	20.700000762939453	2	2157.0029296875	2156.990966796875	0.012000000104308128	5.563305683253784
a2	pepa2b14	DaPR130904_VB84_O1908.m	3519	23.25	FAQPGSFEYEYAMR		1	a2.a2	4.199999966658652E-4	44.5	2	1695.7528076171875	1695.74755859375	0.0052999998442828655	3.12546511856874
a2	pepa2b43	DaPR130904_VB84_O1908.m	3558	23.3799991607666	PVTVEPMDQLDDEEGLPEK		1	a2.a2	0.0010999999940395355	33.599998474121094	2	2141.002197265625	2140.995849609375	0.006399999838322401	2.989263075633744
a2	pepa2b28	DaPR130904_VB84_O1908.m	3836	24.329999923706055	LFVGNLPPDITEEEMR	M15:+15.99491	1	a2.a2	0.014999999664723873	25.799999237060547	2	1875.9190673828125	1875.9161376953125	0.003000000026077032	1.5992186248596012
a2	pepa2a3	DaPR130904_VB84_O1908.m	4131	25.350000381469727	CSEGSFLLTTFPR	C1:+57.02146	1	a2.a2	4.099999932805076E-5	45.099998474121094	2	1514.7337646484375	1514.731201171875	0.0026000000070780516	1.716476167564619
a3	pepa3b26	DaPR130904_VB84_O1908.m	1108	14.100000381469727	TAHLDEEVNK		1	a3.a1	0.00139999995008111	45.400001525878906	2	1155.5650634765625	1155.564453125	6.000000284984708E-4	0.5192267959401893
a3	pepa3b28	DaPR130904_VB84_O1908.m	1137	14.260000228881836	THLSLSHNPEQK		1	a3.a1	0.002099999925121665	37.400001525878906	2	1390.7080078125	1390.707763671875	3.000000142492354E-4	0.2157175088008049
a3	pepa3b15	DaPR130904_VB84_O1908.m	1438	15.680000305175781	IAHGNSSIIADR		1	a3.a1	1.9999999494757503E-4	52.400001525878906	2	1253.6640625	1253.66015625	0.004000000189989805	3.1906575079763013
a3	pepa3b20	DaPR130904_VB84_O1908.m	1621	16.459999084472656	KVVGDVAYDEAK		1	a3.a1	0.009999999776482582	34.900001525878906	2	1293.6702880859375	1293.6689453125	0.00139999995008111	1.082193365740046
a3	pepa3a1	DaPR130904_VB84_O1908.m	1750	16.979999542236328	AAEEIGIK		1	a3.a1	0.007000000216066837	41.29999923706055	2	830.462890625	830.4622192382812	6.000000284984708E-4	0.7224892530918557
a3	pepa3b18	DaPR130904_VB84_O1908.m	1822	17.25	IFHELTQTDK		1	a3.a1	2.500000118743628E-4	50.0	2	1231.6322021484375	1231.6322021484375	9.999999747378752E-5	0.08119306827098974
a3	pepa3a3	DaPR130904_VB84_O1908.m	1886	17.459999084472656	APAEILNGK		1	a3.a1	5.6000000768108293E-5	43.400001525878906	2	912.517333984375	912.5153198242188	0.0020000000949949026	2.191744129161766
a3	pepa3b19	DaPR130904_VB84_O1908.m	1995	17.899999618530273	ITIGQAPTEK		1	a3.a1	0.023000000044703484	35.5	2	1057.5908203125	1057.5892333984375	0.0015999999595806003	1.5128746672648985
a3	pepa3b32	DaPR130904_VB84_O1908.m	2022	18.0	VVGDVAYDEAK		1	a3.a1	0.004000000189989805	35.599998474121094	2	1165.574462890625	1165.573974609375	5.000000237487257E-4	0.4289732223270456
a3	pepa3a9	DaPR130904_VB84_O1908.m	2384	19.399999618530273	EQVPGFTPR		1	a3.a1	0.013000000268220901	27.600000381469727	2	1030.53271484375	1030.531982421875	6.99999975040555E-4	0.6792607963466308
a3	pepa3b27	DaPR130904_VB84_O1908.m	2632	20.350000381469727	TDPTTLTDEEINR		1	a3.a1	7.499999810534064E-6	55.70000076293945	2	1504.7144775390625	1504.7130126953125	0.001500000013038516	0.996867841497327
a3	pepa3b29	DaPR130904_VB84_O1908.m	2738	20.709999084472656	TPVPSDIDISR		1	a3.a1	1.5999999595806003E-4	34.900001525878906	2	1199.62890625	1199.6270751953125	0.0019000000320374966	1.583825566564639
a3	pepa3b23	DaPR130904_VB84_O1908.m	2770	20.829999923706055	MHGGGPTVTAGLPLPK	M1:+15.99491	1	a3.a1	4.099999932805076E-5	44.5	2	1548.8231201171875	1548.8206787109375	0.0024999999441206455	1.6141313055048836
a3	pepa3a7	DaPR130904_VB84_O1908.m	2823	21.010000228881836	DVDGLTSINAGR		1	a3.a1	4.4999999227002263E-4	45.400001525878906	2	1217.6141357421875	1217.612548828125	0.0017000000225380063	1.3961748539583867
a3	pepa3b10	DaPR130904_VB84_O1908.m	2840	21.059999465942383	GALALAQAVQR		1	a3.a1	3.400000003761505E-10	57.79999923706055	2	1097.6446533203125	1097.6429443359375	0.0017000000225380063	1.5487732429843009
a3	pepa3b22	DaPR130904_VB84_O1908.m	2876	21.18000030517578	MHGGGPTVTAGLPLPK		1	a3.a1	5.500000010982831E-9	63.29999923706055	2	1532.8284912109375	1532.8258056640625	0.00279999990016222	1.8266915195554023
a3	pepa3b24	DaPR130904_VB84_O1908.m	2917	21.309999465942383	NLVAAAIDAR		1	a3.a1	0.017000000923871994	39.29999923706055	2	1013.5746459960938	1013.57421875	3.9999998989515007E-4	0.3946430192240425
a3	pepa3a6	DaPR130904_VB84_O1908.m	2961	21.450000762939453	DDSNLYINVK		1	a3.a1	0.017999999225139618	41.900001525878906	2	1180.586669921875	1180.5849609375	0.0017999999690800905	1.5246678795998845
a3	pepa3b16	DaPR130904_VB84_O1908.m	3041	21.700000762939453	LAILQVGNR		1	a3.a1	7.79999973019585E-5	49.900001525878906	2	983.6024780273438	983.60009765625	0.002400000113993883	2.4400161404138436
a3	pepa3b31	DaPR130904_VB84_O1908.m	3051	21.729999542236328	VLLSALER		1	a3.a1	3.9000000106170774E-4	42.5	2	900.552001953125	900.5516967773438	3.000000142492354E-4	0.33312914219449713
a3	pepa3b12	DaPR130904_VB84_O1908.m	3199	22.200000762939453	GDILVVATGQPEMVK	M13:+15.99491	1	a3.a1	0.0010000000474974513	39.599998474121094	2	1572.8338623046875	1572.83056640625	0.0032999999821186066	2.0981280835981937
a3	pepa3b30	DaPR130904_VB84_O1908.m	3347	22.700000762939453	TVAMLMQSTVESAK		1	a3.a1	5.0999999075429514E-5	41.70000076293945	2	1495.7515869140625	1495.7498779296875	0.0017000000225380063	1.1365536762677377
a3	pepa3b30	DaPR130904_VB84_O1908.m	3332	22.6299991607666	TVAMLMQSTVESAK		1	a3.a1	0.0017000000225380063	47.0	2	1495.752685546875	1495.7498779296875	0.00279999990016222	1.87197066934599
a3	pepa3a5	DaPR130904_VB84_O1908.m	3336	22.649999618530273	AYIQENLELVEK		1	a3.a1	5.699999746866524E-4	46.29999923706055	2	1448.771484375	1448.7635498046875	0.00800000037997961	5.521950342454513
a3	pepa3b25	DaPR130904_VB84_O1908.m	3354	22.709999084472656	QPSQGPTFGIK	Q1:-17.02655	1	a3.a1	0.0015999999595806003	35.70000076293945	2	1142.588623046875	1142.58447265625	0.00419999985024333	3.67587688329011
a3	pepa3b33	DaPR130904_VB84_O1908.m	3426	22.950000762939453	YITSLNEDSTVHGF		1	a3.a1	4.90000005015645E-8	59.599998474121094	2	1582.7393798828125	1582.73876953125	6.000000284984708E-4	0.3790897399172
a3	pepa3b11	DaPR130904_VB84_O1908.m	3546	23.350000381469727	GDILVVATGQPEMVK		1	a3.a1	1.5999999959603883E-5	50.400001525878906	2	1556.837158203125	1556.835693359375	0.001500000013038516	0.9634928203642237
a3	pepa3b34	DaPR130904_VB84_O1908.m	3594	23.510000228881836	YVVVTGITPTPLGEGK		1	a3.a1	2.099999983329326E-5	41.79999923706055	2	1630.90673828125	1630.905517578125	0.0013000000035390258	0.7971031979029111
a3	pepa3b17	DaPR130904_VB84_O1908.m	3951	24.729999542236328	LDIDPETITWQR		1	a3.a1	4.599999954280065E-7	47.900001525878906	2	1486.7584228515625	1486.754150390625	0.004399999976158142	2.959467088087227
a3	pepa3b14	DaPR130904_VB84_O1908.m	4281	25.850000381469727	GVPTGFILPIR		1	a3.a1	0.0027000000700354576	33.900001525878906	2	1169.706787109375	1169.7044677734375	0.002300000051036477	1.9663086825808114
a3	pepa3a2	DaPR130904_VB84_O1908.m	4303	25.93000030517578	AAQAPSSFQLLYDLK		1	a3.a1	1.500000053056283E-7	56.70000076293945	2	1651.8736572265625	1651.869384765625	0.00430000014603138	2.603111472183065
a3	pepa3a8	DaPR130904_VB84_O1908.m	4324	26.010000228881836	EIGLLSEEVELYGETK		1	a3.a1	3.800000122282654E-4	39.5	2	1808.923095703125	1808.916748046875	0.006300000008195639	3.4827473486537617
a3	pepa3a4	DaPR130904_VB84_O1908.m	4537	26.829999923706055	ASFITPVPGGVGPM		1	a3.a1	0.020999999716877937	30.799999237060547	2	1329.6953125	1329.6876220703125	0.007799999788403511	5.866039255339519
a3	pepa3b21	DaPR130904_VB84_O1908.m	4721	27.530000686645508	MFGIPVVVAVNAFK	M1:+15.99491	1	a3.a1	2.1999999262334313E-6	43.29999923706055	2	1507.8316650390625	1507.8345947265625	-0.00279999990016222	-1.8569675413701359
a3	pepa3b13	DaPR130904_VB84_O1908.m	4768	27.709999084472656	GEPVSAEDLGVSGALTVLMK		1	a3.a1	1.5999999902760464E-7	46.900001525878906	2	1973.032470703125	1973.0263671875	0.006099999882280827	3.0916970922067426
a4	pepa4a4	DaPR130904_VB84_O1908.m	875	12.880000114440918	CAGGHDDATLAR	C1:+57.02146	1	a4.a1	0.017000000923871994	38.70000076293945	2	1243.5460205078125	1243.548828125	-0.00279999990016222	-2.251620392247893
a4	pepa4b20	DaPR130904_VB84_O1908.m	882	12.90999984741211	VLHNAQEVEK		1	a4.a1	1.8000000636675395E-5	48.79999923706055	2	1166.618408203125	1166.6168212890625	0.0015999999595806003	1.3714871330353935
a4	pepa4b14	DaPR130904_VB84_O1908.m	1073	13.90999984741211	PNNSGEAPSSPTPK		1	a4.a1	5.799999926239252E-4	49.900001525878906	2	1382.655029296875	1382.6551513671875	0.0	0.0
a4	pepa4b21	DaPR130904_VB84_O1908.m	1177	14.460000038146973	VLHNAQEVEKEPGQR		1	a4.a1	0.014999999664723873	45.599998474121094	2	1733.8924560546875	1733.893310546875	-7.999999797903001E-4	-0.46138939167945564
a4	pepa4a1	DaPR130904_VB84_O1908.m	1200	14.5600004196167	AADETLCQTK	C7:+57.02146	1	a4.a1	1.6999999843392288E-6	46.0	2	1136.5272216796875	1136.525634765625	0.0015999999595806003	1.4077992705466367
a4	pepa4b17	DaPR130904_VB84_O1908.m	1431	15.649999618530273	SLKPVLPHK		1	a4.a1	2.300000051036477E-4	28.799999237060547	2	1018.6463623046875	1018.6411743164062	0.005100000184029341	5.006669976257212
a4	pepa4b16	DaPR130904_VB84_O1908.m	1619	16.450000762939453	SEAHTADGISIR		1	a4.a1	1.9999999494757503E-4	38.5	2	1256.626708984375	1256.6234130859375	0.0034000000450760126	2.7056634546753386
a4	pepa4b16	DaPR130904_VB84_O1908.m	1623	16.459999084472656	SEAHTADGISIR		1	a4.a1	0.010999999940395355	32.599998474121094	3	1256.6253662109375	1256.6234130859375	0.0020000000949949026	1.5915667925392438
a4	pepa4b10	DaPR130904_VB84_O1908.m	1993	17.899999618530273	LTTTGQVTSPVK		1	a4.a1	3.099999958067201E-5	43.599998474121094	2	1231.6888427734375	1231.689697265625	-7.999999797903001E-4	-0.649514225511763
a4	pepa4b13	DaPR130904_VB84_O1908.m	2250	18.799999237060547	NLQDVVER		1	a4.a1	0.001500000013038516	43.20000076293945	2	972.5126342773438	972.5112915039062	0.0013000000035390258	1.336745408404139
a4	pepa4a8	DaPR130904_VB84_O1908.m	2280	18.90999984741211	FCVDYAK	C2:+57.02146	1	a4.a1	0.004999999888241291	28.100000381469727	2	902.4102783203125	902.4080810546875	0.002199999988079071	2.4379214174454487
a4	pepa4b15	DaPR130904_VB84_O1908.m	2293	18.959999084472656	SATNLPQLK		1	a4.a1	0.014000000432133675	30.399999618530273	2	971.553466796875	971.5524291992188	0.0010000000474974513	1.0292805796612332
a4	pepa4b19	DaPR130904_VB84_O1908.m	2477	19.760000228881836	TGKPLPFGTLGVHK		1	a4.a1	0.0032999999821186066	31.100000381469727	2	1451.8404541015625	1451.8372802734375	0.0031999999191612005	2.2041036985622218
a4	pepa4b19	DaPR130904_VB84_O1908.m	2449	19.65999984741211	TGKPLPFGTLGVHK		1	a4.a1	0.004000000189989805	41.0	3	1451.8370361328125	1451.8372802734375	-3.000000142492354E-4	-0.20663473677486344
a4	pepa4a5	DaPR130904_VB84_O1908.m	2597	20.209999084472656	DLEQGDVSETIR		1	a4.a1	1.7999999499807018E-6	57.70000076293945	2	1361.655517578125	1361.6546630859375	7.999999797903001E-4	0.587520464239625
a4	pepa4a9	DaPR130904_VB84_O1908.m	2812	20.979999542236328	FLHDNMVEIPNR		1	a4.a1	4.8999998398358E-5	47.900001525878906	2	1484.7340087890625	1484.73193359375	0.002199999988079071	1.4817489529938483
a4	pepa4b24	DaPR130904_VB84_O1908.m	2859	21.1299991607666	VVPNPFSESGGDMK	M13:+15.99491	1	a4.a1	0.0012000000569969416	28.799999237060547	2	1479.6800537109375	1479.6788330078125	0.0013000000035390258	0.8785690344008334
a4	pepa4a7	DaPR130904_VB84_O1908.m	2904	21.260000228881836	EDEQQQALQDIASR		1	a4.a1	1.4999999621068127E-5	46.79999923706055	2	1630.763427734375	1630.76708984375	-0.003700000001117587	-2.268870903859176
a4	pepa4a6	DaPR130904_VB84_O1908.m	3364	22.75	DYIPQAFPGGH		1	a4.a1	0.027000000700354576	30.299999237060547	2	1201.569580078125	1201.5640869140625	0.00559999980032444	4.660591857989643
a4	pepa4b11	DaPR130904_VB84_O1908.m	3495	23.15999984741211	LYLPPSTPDFSR		1	a4.a1	4.900000058114529E-4	46.0	2	1392.7193603515625	1392.7161865234375	0.0031999999191612005	2.2976683621012466
a4	pepa4b23	DaPR130904_VB84_O1908.m	3871	24.450000762939453	VIQEGLEGLVLK		1	a4.a1	1.9999999494757503E-5	58.0	2	1297.774658203125	1297.77294921875	0.0017000000225380063	1.3099363980127603
a4	pepa4a2	DaPR130904_VB84_O1908.m	3877	24.459999084472656	AAVWEITGAEFSK		1	a4.a1	5.3000000832525984E-8	60.099998474121094	2	1408.714111328125	1408.7110595703125	0.003000000026077032	2.129606355892526
a4	pepa4a3	DaPR130904_VB84_O1908.m	4082	25.15999984741211	ALDLADMITR		1	a4.a1	7.200000254670158E-5	58.29999923706055	2	1118.588623046875	1118.5877685546875	7.999999797903001E-4	0.7151874911201377
a4	pepa4b12	DaPR130904_VB84_O1908.m	4184	25.530000686645508	IYYPDFIVPDPK		1	a4.a1	5.400000009103678E-5	42.5	2	1466.7626953125	1466.7569580078125	0.00570000009611249	3.886124463220122
a4	pepa4b18	DaPR130904_VB84_O1908.m	4419	26.350000381469727	SMILDSEVLLIDNK		1	a4.a1	5.90000010561198E-4	42.599998474121094	2	1589.8516845703125	1589.845947265625	0.005799999926239252	3.648152159782945
a4	pepa4b22	DaPR130904_VB84_O1908.m	4507	26.700000762939453	VLLDIFTGVR		1	a4.a1	2.1999999262334313E-6	54.400001525878906	2	1132.671142578125	1132.6728515625	-0.0017000000225380063	-1.5008746966901252
a5	pepa5a8	DaPR130904_VB84_O1908.m	443	9.90999984741211	IGSAGKPHER		1	a5.a1	0.020999999716877937	42.29999923706055	2	1051.563720703125	1051.564697265625	-0.0010000000474974513	-0.9509638827717811
a5	pepa5a9	DaPR130904_VB84_O1908.m	593	11.079999923706055	KLDEMTDR	M5:+15.99491	1	a5.a1	0.041999999433755875	36.20000076293945	2	1023.4784545898438	1023.47802734375	5.000000237487257E-4	0.4885302960986708
a5	pepa5b19	DaPR130904_VB84_O1908.m	927	13.15999984741211	QKPDTDEAEDPEK		1	a5.a1	0.017999999225139618	26.399999618530273	2	1501.6678466796875	1501.6656494140625	0.002199999988079071	1.465039830229514
a5	pepa5a5	DaPR130904_VB84_O1908.m	1237	14.75	EPTPIQR		1	a5.a1	0.002199999988079071	39.400001525878906	2	840.4588012695312	840.4578247070312	0.0010000000474974513	1.1898277558972499
a5	pepa5b21	DaPR130904_VB84_O1908.m	1407	15.550000190734863	RPAVVYIGSAGKPHER		1	a5.a1	0.0017999999690800905	34.900001525878906	3	1736.9561767578125	1736.9559326171875	3.000000142492354E-4	0.1727159616520641
a5	pepa5b21	DaPR130904_VB84_O1908.m	1414	15.579999923706055	RPAVVYIGSAGKPHER		1	a5.a1	0.03099999949336052	24.899999618530273	2	1736.948486328125	1736.9559326171875	-0.007400000002235174	-4.260326853016415
a5	pepa5b18	DaPR130904_VB84_O1908.m	1495	15.930000305175781	QKPDTDEAEDPEK	Q1:-17.02655	1	a5.a1	1.4999999621068127E-5	41.900001525878906	2	1484.6407470703125	1484.63916015625	0.0015999999595806003	1.0777029210331548
a5	pepa5b10	DaPR130904_VB84_O1908.m	1528	16.079999923706055	MGYNACTLHGGK	C6:+57.02146	1	a5.a1	0.0035000001080334187	42.29999923706055	2	1308.582763671875	1308.582763671875	0.0	0.0
a5	pepa5b14	DaPR130904_VB84_O1908.m	1581	16.299999237060547	MLEDPQER		1	a5.a1	0.008999999612569809	44.900001525878906	2	1017.4683227539062	1017.4674072265625	8.999999845400453E-4	0.8845492033924577
a5	pepa5b20	DaPR130904_VB84_O1908.m	1884	17.459999084472656	RPAVVYIGSAGK		1	a5.a1	0.004900000058114529	43.599998474121094	2	1217.69921875	1217.700439453125	-0.0012000000569969416	-0.9854640912635848
a5	pepa5b11	DaPR130904_VB84_O1908.m	2316	19.100000381469727	MLANFESGK		1	a5.a1	4.6999999904073775E-4	32.70000076293945	2	996.4846801757812	996.4822998046875	0.002300000051036477	2.3081193228291976
a5	pepa5b15	DaPR130904_VB84_O1908.m	2448	19.65999984741211	NIEDYIHR		1	a5.a1	0.007699999958276749	39.400001525878906	2	1059.5235595703125	1059.522216796875	0.00139999995008111	1.321350253809269
a5	pepa5b17	DaPR130904_VB84_O1908.m	2721	20.649999618530273	QAIPIGLQNR		1	a5.a1	2.700000004551839E-5	37.70000076293945	2	1109.6458740234375	1109.6429443359375	0.002899999963119626	2.6134532535194217
a5	pepa5a2	DaPR130904_VB84_O1908.m	2735	20.709999084472656	DIIGVAETGSGK		1	a5.a1	0.020999999716877937	38.0	2	1146.601806640625	1146.6004638671875	0.0013000000035390258	1.1337863924757725
a5	pepa5b13	DaPR130904_VB84_O1908.m	2813	20.979999542236328	MIDMGFEPDVQK	M4:+15.99491	1	a5.a1	0.03200000151991844	28.200000762939453	2	1425.6363525390625	1425.6392822265625	-0.002899999963119626	-2.034175123591157
a5	pepa5a3	DaPR130904_VB84_O1908.m	3162	22.079999923706055	DILVATDVAGR		1	a5.a1	2.300000051036477E-5	57.20000076293945	2	1129.6226806640625	1129.62158203125	0.0010999999940395355	0.9737774238179393
a5	pepa5a4	DaPR130904_VB84_O1908.m	3174	22.110000610351562	ELAQQIEEETIK		1	a5.a1	9.999999747378752E-5	43.599998474121094	2	1430.7415771484375	1430.7376708984375	0.0038999998942017555	2.7258665047609565
a5	pepa5b12	DaPR130904_VB84_O1908.m	3505	23.200000762939453	MIDMGFEPDVQK		1	a5.a1	5.299999884300632E-6	54.70000076293945	2	1409.6435546875	1409.6444091796875	-7.999999797903001E-4	-0.5675189959827124
a5	pepa5a6	DaPR130904_VB84_O1908.m	3656	23.729999542236328	GFIAGIDLK		1	a5.a1	0.00930000003427267	43.0	2	933.5422973632812	933.540771484375	0.001500000013038516	1.6067857546847615
a5	pepa5b16	DaPR130904_VB84_O1908.m	3816	24.280000686645508	QAIPIGLQNR	Q1:-17.02655	1	a5.a1	2.699999895412475E-4	41.400001525878906	2	1092.6142578125	1092.616455078125	-0.002099999925121665	-1.92199185300711
a5	pepa5a7	DaPR130904_VB84_O1908.m	4002	24.899999618530273	IEESDQGPYAIILAPTR		1	a5.a1	1.0999999631167157E-6	52.099998474121094	2	1872.97021484375	1872.9705810546875	-3.000000142492354E-4	-0.16017337233364473
a5	pepa5a1	DaPR130904_VB84_O1908.m	4304	25.950000762939453	AQPLSLEELLAK		1	a5.a1	8.400000297115184E-6	41.20000076293945	2	1311.754150390625	1311.7523193359375	0.0019000000320374966	1.4484441948609277
a6	pepa6a7	DaPR130904_VB84_O1908.m	720	11.930000305175781	LSSFTQHHR		1	a6.a1	5.400000009103678E-5	44.900001525878906	2	1112.559814453125	1112.56005859375	-9.999999747378752E-5	-0.08988278583376899
a6	pepa6a8	DaPR130904_VB84_O1908.m	1453	15.75	KAPGCVLSNPDQK	C5:+57.02146	1	a6.a1	0.004000000189989805	40.0	3	1413.718017578125	1413.7159423828125	0.002099999925121665	1.4854468724333147
a6	pepa6a8	DaPR130904_VB84_O1908.m	1434	15.65999984741211	KAPGCVLSNPDQK	C5:+57.02146	1	a6.a1	7.999999797903001E-4	48.5	2	1413.717529296875	1413.7159423828125	0.0017000000225380063	1.202504669836759
a6	pepa6a2	DaPR130904_VB84_O1908.m	1831	17.280000686645508	APGCVLSNPDQK	C4:+57.02146	1	a6.a1	1.3000000080864993E-6	43.5	2	1285.62353515625	1285.620849609375	0.0027000000700354576	2.1001526778721966
a6	pepa6a1	DaPR130904_VB84_O1908.m	1908	17.559999465942383	AAQCGHPVLCVQPH	C4:+57.02146 - C10:+57.02146	1	a6.a1	0.003700000001117587	36.599998474121094	2	1573.734375	1573.736572265625	-0.002199999988079071	-1.397946789094345
a6	pepa6b12	DaPR130904_VB84_O1908.m	1940	17.700000762939453	PVIAVHSGIAR		1	a6.a1	0.004699999932199717	34.599998474121094	2	1119.664306640625	1119.6636962890625	6.000000284984708E-4	0.5358752190386008
a6	pepa6b16	DaPR130904_VB84_O1908.m	2058	18.110000610351562	SPFNSPSPQDSPR		1	a6.a1	1.1000000085914508E-4	35.599998474121094	2	1415.6522216796875	1415.6553955078125	-0.003100000089034438	-2.1897985193793796
a6	pepa6a3	DaPR130904_VB84_O1908.m	2099	18.280000686645508	AVKDELLGEKPEVK		1	a6.a1	0.017000000923871994	29.5	2	1554.8756103515625	1554.8741455078125	0.001500000013038516	0.9647083124844327
a6	pepa6a6	DaPR130904_VB84_O1908.m	2205	18.6299991607666	GIPLESTDGER		3	a6.a1 a6.a2 a6.a3	0.00839999970048666	30.200000762939453	2	1173.57470703125	1173.574951171875	-3.000000142492354E-4	-0.25562919006550877
a6	pepa6b13	DaPR130904_VB84_O1908.m	2649	20.399999618530273	SFVGLGPR		1	a6.a1	0.03200000151991844	38.20000076293945	2	832.46484375	832.468017578125	-0.0031999999191612005	-3.843991422602477
a6	pepa6b18	DaPR130904_VB84_O1908.m	3054	21.729999542236328	SVTELIQVSR		1	a6.a1	5.700000201613875E-6	54.20000076293945	2	1131.6392822265625	1131.63720703125	0.002099999925121665	1.8557183451318544
a6	pepa6b11	DaPR130904_VB84_O1908.m	3423	22.950000762939453	NWTEDMEGGISSPVK		1	a6.a1	1.8000000272877514E-4	32.599998474121094	2	1649.74658203125	1649.748046875	-0.00139999995008111	-0.8486144006856259
a6	pepa6b15	DaPR130904_VB84_O1908.m	1096	14.050000190734863	SLPSTSSTSSTK		1	a6.a2	0.014999999664723873	34.099998474121094	2	1182.586181640625	1182.5853271484375	0.0010000000474974513	0.845604984723383
a6	pepa6b10	DaPR130904_VB84_O1908.m	1603	16.3799991607666	KPPCCVLSNPDQK	C4:+57.02146 - C5:+57.02146	1	a6.a2	0.010999999940395355	41.099998474121094	2	1542.7432861328125	1542.74072265625	0.0026000000070780516	1.6853123592935568
a6	pepa6b17	DaPR130904_VB84_O1908.m	2144	18.43000030517578	SPQCSNPGLCVQPH	C4:+57.02146 - C10:+57.02146	1	a6.a2	0.004699999932199717	29.5	2	1580.6947021484375	1580.69482421875	-9.999999747378752E-5	-0.06326331682854215
a6	pepa6a5	DaPR130904_VB84_O1908.m	3424	22.950000762939453	EDFVLTVTGK		2	a6.a2 a6.a3	0.004600000102072954	38.5	2	1108.58837890625	1108.5888671875	-5.000000237487257E-4	-0.45102385433224695
a6	pepa6a9	DaPR130904_VB84_O1908.m	1710	16.809999465942383	KPEKPLFSSASPQDSSPR		1	a6.a3	0.003599999938160181	36.20000076293945	3	1957.9970703125	1957.9981689453125	-0.0010999999940395355	-0.5617982751393772
a6	pepa6a4	DaPR130904_VB84_O1908.m	2380	19.3799991607666	AVKDELLSEKPEIK		1	a6.a3	2.500000118743628E-4	44.20000076293945	2	1598.90185546875	1598.900390625	0.001500000013038516	0.9381447536279452
a6	pepa6b14	DaPR130904_VB84_O1908.m	3866	24.43000030517578	SGVFNVSELVR		1	a6.a3	1.500000071246177E-4	44.79999923706055	2	1206.6485595703125	1206.6480712890625	5.000000237487257E-4	0.41437104624430837
a7	pepa7b16	DaPR130904_VB84_O1908.m	807	12.449999809265137	VPSPPPGHK		1	a7.a1	0.014000000432133675	37.79999923706055	2	915.509521484375	915.505126953125	0.004399999976158142	4.806089935074091
a7	pepa7b11	DaPR130904_VB84_O1908.m	954	13.279999732971191	MLDHEYTTK	M1:+15.99491	1	a7.a1	0.0027000000700354576	33.0	2	1153.5201416015625	1153.519775390625	3.9999998989515007E-4	0.34676474424523424
a7	pepa7a9	DaPR130904_VB84_O1908.m	964	13.329999923706055	KLEEEEDGKLK		1	a7.a1	0.02800000086426735	35.099998474121094	3	1317.6904296875	1317.6900634765625	3.000000142492354E-4	0.22767115163464344
a7	pepa7a9	DaPR130904_VB84_O1908.m	968	13.350000381469727	KLEEEEDGKLK		1	a7.a1	6.800000119255856E-5	38.20000076293945	2	1317.690185546875	1317.6900634765625	1.9999999494757503E-4	0.15178075671292515
a7	pepa7b14	DaPR130904_VB84_O1908.m	1186	14.5	SMMNLQTK	M3:+15.99491	1	a7.a1	7.800000021234155E-4	31.799999237060547	2	968.4544067382812	968.4544067382812	0.0	0.0
a7	pepa7a6	DaPR130904_VB84_O1908.m	1205	14.600000381469727	LEVQATDREENK		1	a7.a1	3.3999999868683517E-4	43.900001525878906	2	1431.7080078125	1431.707763671875	1.9999999494757503E-4	0.13969330894360638
a7	pepa7b10	DaPR130904_VB84_O1908.m	1301	15.079999923706055	MLDHEYTTK		1	a7.a1	3.499999875202775E-4	43.20000076293945	2	1137.5257568359375	1137.52490234375	8.999999845400453E-4	0.7911914567194883
a7	pepa7a3	DaPR130904_VB84_O1908.m	1963	17.780000686645508	EKENGFSSPPQIK		1	a7.a1	5.200000014156103E-4	36.900001525878906	2	1460.739501953125	1460.7384033203125	0.0010999999940395355	0.7530437972597932
a7	pepa7a1	DaPR130904_VB84_O1908.m	2113	18.329999923706055	EEGETADTVGCCSLR	C11:+57.02146 - C12:+57.02146	1	a7.a1	0.03200000151991844	39.400001525878906	2	1683.696533203125	1683.6953125	0.0013000000035390258	0.7721111972502601
a7	pepa7b17	DaPR130904_VB84_O1908.m	2271	18.8799991607666	YIMLNPSSR	M3:+15.99491	1	a7.a1	0.008100000210106373	43.70000076293945	2	1096.5469970703125	1096.5460205078125	0.0010999999940395355	1.0031498664598897
a7	pepa7a2	DaPR130904_VB84_O1908.m	2363	19.309999465942383	ELTAPDENIPAK		1	a7.a1	0.0027000000700354576	25.899999618530273	2	1297.6661376953125	1297.663818359375	0.002300000051036477	1.7724159512625905
a7	pepa7b13	DaPR130904_VB84_O1908.m	2538	20.0	SGDHLHNDSQIEADFR	S1:+42.01057	1	a7.a1	0.004600000102072954	38.0	3	1882.828857421875	1882.8319091796875	-0.003000000026077032	-1.593344584532813
a7	pepa7b13	DaPR130904_VB84_O1908.m	2554	20.049999237060547	SGDHLHNDSQIEADFR	S1:+42.01057	1	a7.a1	4.400000034365803E-5	42.29999923706055	2	1882.8363037109375	1882.8319091796875	0.0044999998062849045	2.390016753139405
a7	pepa7b15	DaPR130904_VB84_O1908.m	2927	21.350000381469727	TYNASITLQQQLK		1	a7.a1	3.699999942909926E-4	41.099998474121094	2	1507.815185546875	1507.8118896484375	0.0032999999821186066	2.188601910340445
a7	pepa7a5	DaPR130904_VB84_O1908.m	3315	22.559999465942383	HLQDLMEGLTAK		1	a7.a1	8.39999998447638E-8	58.5	2	1355.70361328125	1355.69921875	0.0044999998062849045	3.3193202032188633
a7	pepa7a8	DaPR130904_VB84_O1908.m	3324	22.600000381469727	IMPEDIIINCSK	C10:+57.02146 - M2:+15.99491	1	a7.a1	0.0017999999690800905	39.5	2	1448.7156982421875	1448.7127685546875	0.003000000026077032	2.0708038827254835
a7	pepa7b12	DaPR130904_VB84_O1908.m	3377	22.780000686645508	NLQLFMENK		1	a7.a1	0.008899999782443047	40.099998474121094	2	1136.572998046875	1136.5772705078125	-0.00419999985024333	-3.695305158061808
a7	pepa7a7	DaPR130904_VB84_O1908.m	3640	23.68000030517578	IMPEDIIINCSK	C10:+57.02146	1	a7.a1	0.004699999932199717	35.900001525878906	2	1432.7222900390625	1432.7178955078125	0.0044999998062849045	3.140883366079492
a7	pepa7a4	DaPR130904_VB84_O1908.m	3794	24.200000762939453	GPVFAPPYEPLPENVK		1	a7.a1	0.014999999664723873	35.400001525878906	2	1753.9217529296875	1753.9163818359375	0.005400000140070915	3.07882416516253
a8	pepa8a7	DaPR130904_VB84_O1908.m	926	13.15999984741211	LKVEEETSK		1	a8.a1	0.04500000178813934	31.299999237060547	2	1062.5689697265625	1062.5682373046875	8.999999845400453E-4	0.8470044115218303
a8	pepa8a4	DaPR130904_VB84_O1908.m	1021	13.630000114440918	FPANANSTK		1	a8.a1	0.020999999716877937	37.099998474121094	2	949.4756469726562	949.4741821289062	0.00139999995008111	1.4745002828218425
a8	pepa8b12	DaPR130904_VB84_O1908.m	1410	15.5600004196167	NIHHHQILAINR		1	a8.a1	2.499999936844688E-6	48.400001525878906	3	1465.814208984375	1465.8138427734375	3.000000142492354E-4	0.20466447068176905
a8	pepa8b12	DaPR130904_VB84_O1908.m	1423	15.609999656677246	NIHHHQILAINR		1	a8.a1	0.01899999938905239	29.700000762939453	2	1465.8134765625	1465.8138427734375	-3.9999998989515007E-4	-0.2728859410539594
a8	pepa8a5	DaPR130904_VB84_O1908.m	1564	16.209999084472656	HVCIQSSLAK	C3:+57.02146	1	a8.a1	9.7999996796716E-5	32.400001525878906	2	1142.6009521484375	1142.59912109375	0.0019000000320374966	1.6628754538325976
a8	pepa8b11	DaPR130904_VB84_O1908.m	1760	17.010000228881836	NGPFINR		1	a8.a1	0.0032999999821186066	33.099998474121094	2	817.4312744140625	817.431884765625	-6.99999975040555E-4	-0.856340434091655
a8	pepa8b13	DaPR130904_VB84_O1908.m	1996	17.899999618530273	QLGLEGAAR		1	a8.a1	0.023000000044703484	30.0	2	914.5059204101562	914.5057983398438	9.999999747378752E-5	0.10934867515911152
a8	pepa8b15	DaPR130904_VB84_O1908.m	2085	18.209999084472656	TDFDKPDFK		1	a8.a1	0.027000000700354576	39.29999923706055	2	1112.5263671875	1112.5262451171875	9.999999747378752E-5	0.08988551767895961
a8	pepa8b16	DaPR130904_VB84_O1908.m	2087	18.229999542236328	TLMGVDPGYK	M3:+15.99491	1	a8.a1	0.007499999832361937	34.29999923706055	2	1096.53369140625	1096.53466796875	-0.0010000000474974513	-0.9119639138723065
a8	pepa8a3	DaPR130904_VB84_O1908.m	2766	20.809999465942383	EVQQTLEELR		1	a8.a1	0.0020000000949949026	35.70000076293945	2	1244.652587890625	1244.6485595703125	0.004100000020116568	3.294102571035797
a8	pepa8b10	DaPR130904_VB84_O1908.m	2790	20.90999984741211	NAPQISDGSEVVVVK		1	a8.a1	0.04399999976158142	28.700000762939453	2	1541.820556640625	1541.8173828125	0.0031999999191612005	2.075472721240134
a8	pepa8b10	DaPR130904_VB84_O1908.m	2805	20.959999084472656	NAPQISDGSEVVVVK		1	a8.a1	1.8000000272877514E-4	38.400001525878906	2	1541.812744140625	1541.8173828125	-0.004699999932199717	-3.0483505923549976
a8	pepa8a9	DaPR130904_VB84_O1908.m	2916	21.309999465942383	KEENDDDFTFGQSALK		1	a8.a1	3.9999998989515007E-5	43.0	2	1843.8333740234375	1843.8349609375	-0.001500000013038516	-0.8135218416055194
a8	pepa8a6	DaPR130904_VB84_O1908.m	3217	22.25	ILYNSLNDSFK		1	a8.a1	2.5999999706982635E-5	49.70000076293945	2	1313.677978515625	1313.6739501953125	0.004000000189989805	3.044895721191015
a8	pepa8b14	DaPR130904_VB84_O1908.m	3288	22.479999542236328	QLLLTSPVPGR		1	a8.a1	4.600000102072954E-5	40.20000076293945	2	1180.7078857421875	1180.705322265625	0.0027000000700354576	2.2867687805916694
a8	pepa8a8	DaPR130904_VB84_O1908.m	3562	23.399999618530273	ITLDLIR		1	a8.a1	0.012000000104308128	27.899999618530273	2	843.531494140625	843.5302734375	0.0012000000569969416	1.422592756637861
a8	pepa8a1	DaPR130904_VB84_O1908.m	3579	23.459999084472656	EELNSSVAIADTALEDR		1	a8.a1	2.6000000161729986E-6	43.599998474121094	2	1832.89501953125	1832.8876953125	0.007400000002235174	4.03734501636965
a8	pepa8b17	DaPR130904_VB84_O1908.m	4101	25.229999542236328	VEVQVLNIDIPR		1	a8.a1	2.9999999242136255E-5	63.400001525878906	2	1394.80224609375	1394.8006591796875	0.0017000000225380063	1.2188121731587174
a8	pepa8a2	DaPR130904_VB84_O1908.m	4382	26.209999084472656	ETEAYFADLIMK		1	a8.a1	0.010999999940395355	32.099998474121094	2	1430.6905517578125	1430.6876220703125	0.003000000026077032	2.0968938151123493
a9	pepa9a4	DaPR130904_VB84_O1908.m	1154	14.350000381469727	DPNNPYDK		1	a9.a1	0.003800000064074993	37.20000076293945	2	962.4227294921875	962.4218139648438	8.999999845400453E-4	0.9351408825952913
a9	pepa9b11	DaPR130904_VB84_O1908.m	1486	15.899999618530273	PVTMGDEGGLR	M4:+15.99491	1	a9.a1	8.399999933317304E-4	30.700000762939453	2	1147.5394287109375	1147.5416259765625	-0.002099999925121665	-1.8299989103528655
a9	pepa9a6	DaPR130904_VB84_O1908.m	1536	16.110000610351562	GDSPLHSIR		1	a9.a1	0.0027000000700354576	40.400001525878906	2	981.51171875	981.5115966796875	9.999999747378752E-5	0.10188366374077813
a9	pepa9b10	DaPR130904_VB84_O1908.m	1753	16.979999542236328	NILTHDYGTK		1	a9.a1	0.04399999976158142	26.899999618530273	2	1161.591552734375	1161.59033203125	0.0013000000035390258	1.1191553232590543
a9	pepa9a5	DaPR130904_VB84_O1908.m	1756	17.0	EYNVNDDSMK		1	a9.a1	0.0012000000569969416	26.700000762939453	2	1214.4996337890625	1214.499755859375	-9.999999747378752E-5	-0.0823384253404217
a9	pepa9b15	DaPR130904_VB84_O1908.m	2025	18.0	VILDEGHAIR		1	a9.a1	0.008200000040233135	52.099998474121094	2	1122.6275634765625	1122.626953125	6.000000284984708E-4	0.5344607367819568
a9	pepa9a3	DaPR130904_VB84_O1908.m	2031	18.010000228881836	AVSSNGPSGNDTPEELR		1	a9.a1	0.004600000102072954	37.900001525878906	2	1729.79638671875	1729.7991943359375	-0.0027000000700354576	-1.5608748569639472
a9	pepa9a7	DaPR130904_VB84_O1908.m	2098	18.280000686645508	IREPALLSK		1	a9.a1	0.005499999970197678	29.799999237060547	2	1026.6307373046875	1026.6309814453125	-1.9999999494757503E-4	-0.19481196122292246
a9	pepa9a2	DaPR130904_VB84_O1908.m	2634	20.350000381469727	AVLDLESER		1	a9.a1	0.009700000286102295	39.70000076293945	2	1031.538818359375	1031.5372314453125	0.0017000000225380063	1.648025849882407
a9	pepa9a1	DaPR130904_VB84_O1908.m	2648	20.399999618530273	AGGVGLNLSAASR		1	a9.a1	7.100000143367424E-9	56.900001525878906	2	1172.6400146484375	1172.6385498046875	0.00139999995008111	1.1938887309429589
a9	pepa9b17	DaPR130904_VB84_O1908.m	2769	20.829999923706055	YLQTVQYGVHGNFPR		1	a9.a1	1.500000071246177E-4	42.0	2	1778.900634765625	1778.897705078125	0.003000000026077032	1.6864376279271658
a9	pepa9b14	DaPR130904_VB84_O1908.m	2906	21.280000686645508	VFIQHITLSDEER		1	a9.a1	0.005900000222027302	41.70000076293945	3	1586.819580078125	1586.8177490234375	0.0019000000320374966	1.1973649987257822
a9	pepa9b14	DaPR130904_VB84_O1908.m	2937	21.360000610351562	VFIQHITLSDEER		1	a9.a1	1.4000000373926014E-4	38.400001525878906	2	1586.818115234375	1586.8177490234375	3.9999998989515007E-4	0.2520768312185308
a9	pepa9a9	DaPR130904_VB84_O1908.m	3627	23.6299991607666	NDLYYNTITNFSEK		1	a9.a1	7.500000265281415E-7	49.5	2	1721.8055419921875	1721.8021240234375	0.0035000001080334187	2.0327539728286315
a9	pepa9b16	DaPR130904_VB84_O1908.m	3800	24.209999084472656	WVLTGTPIQNSLK		1	a9.a1	0.0017000000225380063	33.5	2	1456.8197021484375	1456.8162841796875	0.0035000001080334187	2.402499303475468
a9	pepa9b12	DaPR130904_VB84_O1908.m	4009	24.90999984741211	TLGFNLESGWGSGR		1	a9.a1	2.300000051036477E-4	47.0	2	1480.721923828125	1480.71826171875	0.003599999938160181	2.431252474715525
a9	pepa9a8	DaPR130904_VB84_O1908.m	4249	25.75	LSLIEIPLK		1	a9.a1	5.300000225361146E-7	43.400001525878906	2	1025.66259765625	1025.660888671875	0.0017000000225380063	1.6574679226964877
a9	pepa9b13	DaPR130904_VB84_O1908.m	4722	27.530000686645508	TLTAIAVILTNFHDGR		1	a9.a1	2.300000051036477E-5	38.79999923706055	2	1741.9686279296875	1741.9599609375	0.008700000122189522	4.994374335393619
b10	pepb10a9	DaPR130904_VB84_O1908.m	584	11.010000228881836	KAEGGGGGGRPGAPAAGDGK		1	b10.a1	0.03400000184774399	27.899999618530273	3	1666.827880859375	1666.8260498046875	0.0019000000320374966	1.1398910115786416
b10	pepb10a1	DaPR130904_VB84_O1908.m	749	12.109999656677246	AEGGGGGGRPGAPAAGDGK		1	b10.a1	3.4999999343199306E-8	46.0	2	1538.7315673828125	1538.73095703125	6.000000284984708E-4	0.38993173287166494
b10	pepb10b16	DaPR130904_VB84_O1908.m	1161	14.380000114440918	TCNCETEDYGEK	C2:+57.02146 - C4:+57.02146	1	b10.a1	2.2000000171829015E-5	45.29999923706055	2	1505.55224609375	1505.55224609375	-0.0	-0.0
b10	pepb10a6	DaPR130904_VB84_O1908.m	1562	16.209999084472656	LLEQYKEESK		1	b10.a1	6.300000241026282E-4	43.0	2	1266.6583251953125	1266.657958984375	3.000000142492354E-4	0.236843744691566
b10	pepb10b14	DaPR130904_VB84_O1908.m	2038	18.049999237060547	PWSQHYHQGYY		1	b10.a1	9.300000237999484E-5	37.70000076293945	2	1465.6273193359375	1465.6287841796875	-0.00139999995008111	-0.9552213801973669
b10	pepb10a4	DaPR130904_VB84_O1908.m	2569	20.110000610351562	FIEIAAR		1	b10.a1	0.03999999910593033	29.200000762939453	2	819.47314453125	819.4727172851562	3.9999998989515007E-4	0.4881187395967448
b10	pepb10b11	DaPR130904_VB84_O1908.m	2594	20.209999084472656	NGQDLGVAFK		1	b10.a1	6.800000119255856E-5	45.599998474121094	2	1048.5426025390625	1048.5426025390625	0.0	0.0
b10	pepb10b13	DaPR130904_VB84_O1908.m	2910	21.280000686645508	PAMEPGNGSLDLGGDSAGR		1	b10.a1	4.0000000467443897E-7	47.79999923706055	2	1800.8193359375	1800.8184814453125	8.999999845400453E-4	0.4997727387924837
b10	pepb10b18	DaPR130904_VB84_O1908.m	3058	21.75	YNILGTNTIMDK	M10:+15.99491	1	b10.a1	3.000000106112566E-6	49.400001525878906	2	1398.7005615234375	1398.69384765625	0.006800000090152025	4.861678702273972
b10	pepb10a3	DaPR130904_VB84_O1908.m	3118	21.93000030517578	ANFESDEVELSYAK		1	b10.a1	1.1000000021965661E-8	69.69999694824219	2	1601.7294921875	1601.7333984375	-0.003800000064074993	-2.3724298112169695
b10	pepb10a7	DaPR130904_VB84_O1908.m	3239	22.329999923706055	LQAALDDEEAGGRPAMEPGNGSLDLGGDSAGR		1	b10.a1	0.04800000041723251	37.29999923706055	3	3126.4453125	3126.439697265625	0.00559999980032444	1.7911747363053838
b10	pepb10b10	DaPR130904_VB84_O1908.m	3287	22.479999542236328	NFILDQTNVSAAAQR		1	b10.a1	1.9999999494757503E-4	53.599998474121094	2	1647.84814453125	1647.8453369140625	0.002899999963119626	1.7598738778182224
b10	pepb10a2	DaPR130904_VB84_O1908.m	3301	22.530000686645508	AFLWAGGR		1	b10.a1	0.012000000104308128	38.400001525878906	2	877.4686889648438	877.4683227539062	3.9999998989515007E-4	0.4558569004972885
b10	pepb10a5	DaPR130904_VB84_O1908.m	3314	22.559999465942383	GYFEYIEENK		1	b10.a1	3.199999909497819E-8	53.5	2	1291.587158203125	1291.58447265625	0.0027000000700354576	2.090455659073297
b10	pepb10b12	DaPR130904_VB84_O1908.m	3383	22.799999237060547	NQSQGYNQWQQGQFWGQK		1	b10.a1	0.006300000008195639	24.600000381469727	2	2211.995849609375	2211.995849609375	-0.0	-0.0
b10	pepb10b17	DaPR130904_VB84_O1908.m	3544	23.329999923706055	YNILGTNTIMDK		1	b10.a1	0.035999998450279236	32.900001525878906	2	1382.7012939453125	1382.6988525390625	0.0024999999441206455	1.8080581606977346
b10	pepb10b15	DaPR130904_VB84_O1908.m	3986	24.850000381469727	SSGPTSLFAVTVAPPGAR		1	b10.a1	0.0010999999940395355	30.0	2	1714.9188232421875	1714.9127197265625	0.006200000178068876	3.6153444468342664
b10	pepb10a8	DaPR130904_VB84_O1908.m	4290	25.8799991607666	LSASSLTMESF		1	b10.a1	0.04399999976158142	25.5	2	1172.5528564453125	1172.55078125	0.002099999925121665	1.7909671450501752
b11	pepb11b12	DaPR130904_VB84_O1908.m	770	12.210000038146973	PQPQNGSSGMGSTVSK	M10:+15.99491	1	b11.a1	2.899999963119626E-4	32.5	2	1577.723388671875	1577.7227783203125	6.000000284984708E-4	0.38029496483358594
b11	pepb11a1	DaPR130904_VB84_O1908.m	881	12.899999618530273	AAGPSLSHTSGGTQSK		1	b11.a1	4.8000001697801054E-5	38.29999923706055	2	1485.7293701171875	1485.7296142578125	-1.9999999494757503E-4	-0.13461399236326313
b11	pepb11b14	DaPR130904_VB84_O1908.m	1027	13.65999984741211	VETYNDESR		1	b11.a1	0.0020000000949949026	36.400001525878906	2	1112.481689453125	1112.48583984375	-0.004100000020116568	-3.6854401856408505
b11	pepb11b11	DaPR130904_VB84_O1908.m	1271	14.90999984741211	PQPQNGSSGMGSTVSK		1	b11.a1	4.600000102072954E-5	48.0	2	1561.729736328125	1561.7279052734375	0.0019000000320374966	1.2166011925776739
b11	pepb11b13	DaPR130904_VB84_O1908.m	1482	15.880000114440918	SGGVGGSNTNWK		1	b11.a1	0.009999999776482582	41.29999923706055	2	1163.544677734375	1163.54443359375	3.000000142492354E-4	0.2578328816568255
b11	pepb11a2	DaPR130904_VB84_O1908.m	1706	16.809999465942383	ATAFNEQVDK		1	b11.a1	7.200000109151006E-4	48.79999923706055	2	1122.5430908203125	1122.54296875	9.999999747378752E-5	0.08908344736695632
b11	pepb11a4	DaPR130904_VB84_O1908.m	1951	17.729999542236328	ATVMDVKPVDYR	M4:+15.99491	1	b11.a1	0.004399999976158142	30.0	2	1409.7091064453125	1409.709716796875	-6.000000284984708E-4	-0.42561955936700463
b11	pepb11b15	DaPR130904_VB84_O1908.m	2012	17.950000762939453	VIDQQNGLYR		1	b11.a1	1.9999999949504854E-6	42.900001525878906	2	1205.6297607421875	1205.627685546875	0.002099999925121665	1.7418312056836196
b11	pepb11a3	DaPR130904_VB84_O1908.m	2494	19.829999923706055	ATVMDVKPVDYR		1	b11.a1	1.1000000085914508E-4	37.79999923706055	2	1393.7181396484375	1393.71484375	0.0034000000450760126	2.439523450814228
b11	pepb11b10	DaPR130904_VB84_O1908.m	2893	21.229999542236328	NIYLMDTSGK		1	b11.a1	0.02199999988079071	28.899999618530273	2	1141.5560302734375	1141.55615234375	-9.999999747378752E-5	-0.08759971839184229
b11	pepb11a9	DaPR130904_VB84_O1908.m	4104	25.25	NEQAFEEVFQNANFR		1	b11.a1	1.5999999595806003E-4	42.20000076293945	2	1842.828125	1842.8409423828125	-0.013000000268220901	-7.054325725698153
b11	pepb11a7	DaPR130904_VB84_O1908.m	4418	26.350000381469727	LFSLELVDESGEIR		1	b11.a1	2.300000051036477E-4	45.900001525878906	2	1606.8367919921875	1606.8326416015625	0.004100000020116568	2.5516036418267025
b11	pepb11a5	DaPR130904_VB84_O1908.m	4441	26.40999984741211	DSLVDIIGICK	C10:+57.02146	1	b11.a1	5.4000000915266355E-8	57.400001525878906	2	1232.6578369140625	1232.6558837890625	0.0020000000949949026	1.6225129180798616
b11	pepb11a8	DaPR130904_VB84_O1908.m	4595	27.049999237060547	LLMSDGLNTLSSF	M3:+15.99491	1	b11.a1	0.010999999940395355	31.700000762939453	2	1413.698974609375	1413.693359375	0.00559999980032444	3.961254937775349
b11	pepb11a6	DaPR130904_VB84_O1908.m	4701	27.459999084472656	GWFDAEGQALDGVSISDLK		1	b11.a1	0.02800000086426735	28.700000762939453	2	2007.969482421875	2007.9661865234375	0.0032999999821186066	1.6434539606626428
b11	pepb11b16	DaPR130904_VB84_O1908.m	4780	27.760000228881836	VVILMELEVLK		1	b11.a1	5.700000110664405E-5	46.400001525878906	2	1285.779296875	1285.7803955078125	-0.0010999999940395355	-0.8555115616030964
b12	pepb12b11	DaPR130904_VB84_O1908.m	1241	14.760000228881836	TEHAEFLHCK	C9:+57.02146	1	b12.a1	3.1999999191612005E-4	38.79999923706055	2	1271.5859375	1271.584228515625	0.0017999999690800905	1.4155570104713455
b12	pepb12b10	DaPR130904_VB84_O1908.m	1245	14.800000190734863	QEIEAETDR		1	b12.a1	0.010999999940395355	35.400001525878906	2	1090.5018310546875	1090.50146484375	3.000000142492354E-4	0.2751028072137621
b12	pepb12a8	DaPR130904_VB84_O1908.m	2381	19.3799991607666	KFTDFDEVR		1	b12.a1	0.009800000116229057	38.900001525878906	2	1156.567138671875	1156.563720703125	0.0034000000450760126	2.9397429507896082
b12	pepb12a2	DaPR130904_VB84_O1908.m	2543	20.010000228881836	FFLSHPAYR		1	b12.a1	0.004999999888241291	37.599998474121094	2	1137.588623046875	1137.5843505859375	0.00430000014603138	3.77993960959165
b12	pepb12b12	DaPR130904_VB84_O1908.m	2654	20.40999984741211	TIMHLMINNTK		1	b12.a1	0.0015999999595806003	32.70000076293945	2	1315.6873779296875	1315.6865234375	8.999999845400453E-4	0.6840535100934312
b12	pepb12a3	DaPR130904_VB84_O1908.m	2676	20.5	FTDFDEVR		1	b12.a1	5.499999970197678E-4	31.899999618530273	2	1028.46923828125	1028.46875	5.000000237487257E-4	0.4861596657640066
b12	pepb12a7	DaPR130904_VB84_O1908.m	2929	21.350000381469727	IEGSGDQVDTLELSGGAR		1	b12.a1	0.017000000923871994	34.20000076293945	2	1803.8753662109375	1803.872314453125	0.003100000089034438	1.7185252327431262
b12	pepb12b14	DaPR130904_VB84_O1908.m	3211	22.229999542236328	VPVGDQPPDIEYQIK		1	b12.a1	0.026000000536441803	33.400001525878906	2	1697.87841796875	1697.8748779296875	0.003599999938160181	2.1202975466306797
b12	pepb12a4	DaPR130904_VB84_O1908.m	3378	22.799999237060547	GISPVPINLR		1	b12.a1	0.004399999976158142	34.20000076293945	2	1065.6448974609375	1065.641845703125	0.003000000026077032	2.8152047877751945
b12	pepb12a6	DaPR130904_VB84_O1908.m	3435	22.979999542236328	GMEELIPLVNK	M2:+15.99491	1	b12.a1	3.1999999191612005E-4	39.70000076293945	2	1258.6697998046875	1258.671630859375	-0.0017000000225380063	-1.350630284228547
b12	pepb12a5	DaPR130904_VB84_O1908.m	4071	25.110000610351562	GMEELIPLVNK		1	b12.a1	9.200000204145908E-4	40.70000076293945	2	1242.6749267578125	1242.6767578125	-0.0017000000225380063	-1.3680146601683758
b12	pepb12a9	DaPR130904_VB84_O1908.m	4132	25.350000381469727	NLVDSYVAIINK		1	b12.a1	4.3000000005122274E-8	66.19999694824219	2	1348.7518310546875	1348.74755859375	0.004399999976158142	3.2622857762543287
b12	pepb12a1	DaPR130904_VB84_O1908.m	4520	26.760000228881836	DMILQFISR		1	b12.a1	0.00570000009611249	42.400001525878906	2	1122.599609375	1122.5980224609375	0.0015999999595806003	1.4252652575256737
b12	pepb12b13	DaPR130904_VB84_O1908.m	4840	27.959999084472656	VLNLTLIDLPGITK		1	b12.a1	2.1999999262334313E-6	54.599998474121094	2	1509.929931640625	1509.925537109375	0.0044999998062849045	2.9802792890699594
b13	pepb13a8	DaPR130904_VB84_O1908.m	993	13.479999542236328	RLTPQAVK		1	b13.a1	0.006200000178068876	35.20000076293945	2	912.5645141601562	912.56298828125	0.001500000013038516	1.643722167456806
b13	pepb13a4	DaPR130904_VB84_O1908.m	1542	16.1299991607666	ENAEVDGDDDAEEMEAK	M14:+15.99491	1	b13.a1	0.014000000432133675	30.100000381469727	2	1882.7152099609375	1882.7135009765625	0.0017000000225380063	0.9029520538606736
b13	pepb13a3	DaPR130904_VB84_O1908.m	2097	18.260000228881836	ENAEVDGDDDAEEMEAK		1	b13.a1	5.80000005356851E-7	45.79999923706055	2	1866.718994140625	1866.7186279296875	3.9999998989515007E-4	0.2142797440976823
b13	pepb13b12	DaPR130904_VB84_O1908.m	2134	18.40999984741211	VVTDTDETELAR		1	b13.a1	2.6000000070780516E-4	36.20000076293945	2	1348.6614990234375	1348.6595458984375	0.002099999925121665	1.5571015913602617
b13	pepb13a9	DaPR130904_VB84_O1908.m	2160	18.479999542236328	RPGYGAYDAFK		1	b13.a1	0.027000000700354576	37.599998474121094	3	1244.608642578125	1244.6063232421875	0.002400000113993883	1.9283206819501815
b13	pepb13a1	DaPR130904_VB84_O1908.m	2472	19.75	AGLNCSTENMPIK	C5:+57.02146	1	b13.a1	2.499999936844688E-6	44.29999923706055	2	1434.6717529296875	1434.6719970703125	-1.9999999494757503E-4	-0.1394046829909465
b13	pepb13a5	DaPR130904_VB84_O1908.m	2478	19.760000228881836	EVLINNINR		1	b13.a1	8.59999970998615E-4	48.900001525878906	2	1084.614013671875	1084.6114501953125	0.0027000000700354576	2.4893707968408894
b13	pepb13b13	DaPR130904_VB84_O1908.m	2526	19.950000762939453	YVMTTTTLER		1	b13.a1	0.010999999940395355	32.5	2	1214.6103515625	1214.6090087890625	0.00139999995008111	1.152634255098172
b13	pepb13b11	DaPR130904_VB84_O1908.m	2793	20.90999984741211	TVYSILR		1	b13.a1	0.006599999964237213	32.099998474121094	2	851.4995727539062	851.4990234375	6.000000284984708E-4	0.7046397141787336
b13	pepb13a6	DaPR130904_VB84_O1908.m	3015	21.610000610351562	GVFNVQMEPK		1	b13.a1	0.013000000268220901	40.70000076293945	2	1148.578857421875	1148.5772705078125	0.0015999999595806003	1.3930277053743223
b13	pepb13b10	DaPR130904_VB84_O1908.m	3155	22.059999465942383	TAWVFDDK		1	b13.a1	0.002400000113993883	41.900001525878906	2	981.4686279296875	981.468017578125	6.000000284984708E-4	0.6113291699295853
b13	pepb13a7	DaPR130904_VB84_O1908.m	3810	24.260000228881836	HAVSDPSILDSLDLNEDER		1	b13.a1	0.01899999938905239	35.20000076293945	3	2125.010986328125	2125.0048828125	0.006099999882280827	2.870581583891382
b13	pepb13a2	DaPR130904_VB84_O1908.m	3828	24.309999465942383	DEQLESLFQR		1	b13.a1	4.6999999904073775E-4	46.099998474121094	2	1264.6197509765625	1264.6171875	0.0026000000070780516	2.0559581451031415
b14	pepb14a7	DaPR130904_VB84_O1908.m	429	9.8100004196167	KDEEGQKEEDKPR		1	b14.a1	0.009700000286102295	32.599998474121094	2	1587.761474609375	1587.7613525390625	1.9999999494757503E-4	0.1259635112214728
b14	pepb14a2	DaPR130904_VB84_O1908.m	786	12.3100004196167	FSSQQAATK		1	b14.a1	4.900000058114529E-4	35.20000076293945	2	967.4857788085938	967.4848022460938	0.0010000000474974513	1.0336080165557855
b14	pepb14a4	DaPR130904_VB84_O1908.m	1320	15.15999984741211	HTEMITTLK	M4:+15.99491	1	b14.a1	0.04500000178813934	24.399999618530273	2	1089.5614013671875	1089.561279296875	1.9999999494757503E-4	0.18356011611998616
b14	pepb14b10	DaPR130904_VB84_O1908.m	1362	15.350000381469727	QSNASSDVEVEEK		1	b14.a1	0.03700000047683716	28.5	2	1421.6417236328125	1421.6395263671875	0.002300000051036477	1.6178503821667256
b14	pepb14b12	DaPR130904_VB84_O1908.m	1723	16.860000610351562	VSQVIMEK		1	b14.a1	0.01600000075995922	41.900001525878906	2	933.5078735351562	933.5078125	9.999999747378752E-5	0.10712282868418685
b14	pepb14a1	DaPR130904_VB84_O1908.m	1794	17.149999618530273	AVDITTPK		1	b14.a1	7.200000109151006E-4	35.599998474121094	2	844.4783935546875	844.4779052734375	5.000000237487257E-4	0.5920818302366694
b14	pepb14a5	DaPR130904_VB84_O1908.m	1889	17.479999542236328	IDNLDVNR		1	b14.a1	0.008799999952316284	40.20000076293945	2	958.4974975585938	958.4957275390625	0.0017999999690800905	1.8779426108675414
b14	pepb14b11	DaPR130904_VB84_O1908.m	1941	17.700000762939453	VDEVPDGAVKPPTNK		1	b14.a1	0.026000000536441803	30.799999237060547	2	1565.8231201171875	1565.8173828125	0.005799999926239252	3.7041356098764027
b14	pepb14a9	DaPR130904_VB84_O1908.m	2520	19.93000030517578	QPCPSESDIITEEDK	C3:+57.02146	1	b14.a1	0.00430000014603138	33.5	2	1747.7685546875	1747.76953125	-8.999999845400453E-4	-0.5149420266506006
b14	pepb14a3	DaPR130904_VB84_O1908.m	3727	23.979999542236328	GFNEGLWEIDNNPK		1	b14.a1	7.300000106624793E-7	54.0	2	1632.7686767578125	1632.7657470703125	0.003000000026077032	1.8373732003258652
b14	pepb14a8	DaPR130904_VB84_O1908.m	4521	26.760000228881836	NMFLVGEGDSVITQVLNK	M2:+15.99491	1	b14.a1	7.700000281829489E-8	48.900001525878906	2	1980.013427734375	1980.0111083984375	0.002400000113993883	1.2121144693653563
b14	pepb14a6	DaPR130904_VB84_O1908.m	4601	27.079999923706055	LPIFFFGTHETAFLGPK		1	b14.a1	0.006800000090152025	35.29999923706055	3	1922.02294921875	1922.021484375	0.00139999995008111	0.7283997403058998
b15	pepb15b11	DaPR130904_VB84_O1908.m	1654	16.579999923706055	VVEELTR		1	b15.a1	3.100000030826777E-4	35.599998474121094	2	845.4734497070312	845.4730834960938	3.000000142492354E-4	0.35483094625403466
b15	pepb15a3	DaPR130904_VB84_O1908.m	1656	16.579999923706055	EEQMDGTVTLK	M4:+15.99491	1	b15.a1	0.0010000000474974513	33.599998474121094	2	1266.5849609375	1266.588623046875	-0.003599999938160181	-2.842280336846946
b15	pepb15b10	DaPR130904_VB84_O1908.m	2262	18.850000381469727	TYEVSLR		1	b15.a1	0.04800000041723251	25.5	2	867.4580688476562	867.45751953125	6.000000284984708E-4	0.6916765547466741
b15	pepb15b12	DaPR130904_VB84_O1908.m	3043	21.700000762939453	YLLGDMEGR		1	b15.a1	4.799999878741801E-4	39.0	2	1053.5052490234375	1053.5037841796875	0.001500000013038516	1.4238202420948052
b15	pepb15a9	DaPR130904_VB84_O1908.m	3095	21.860000610351562	SYNYVVTAQK	S1:+42.01056	1	b15.a1	1.2999999853491317E-5	38.599998474121094	2	1214.6102294921875	1214.6055908203125	0.004699999932199717	3.8695688277092986
b15	pepb15a4	DaPR130904_VB84_O1908.m	3231	22.299999237060547	GAVYSMVEFNGK		1	b15.a1	1.2000000424450263E-5	49.599998474121094	2	1301.6219482421875	1301.619873046875	0.002099999925121665	1.613374202873774
b15	pepb15a8	DaPR130904_VB84_O1908.m	3425	22.950000762939453	SVLLLAYK		1	b15.a1	0.013000000268220901	32.29999923706055	2	906.56640625	906.5662841796875	9.999999747378752E-5	0.11030632753375907
b15	pepb15a1	DaPR130904_VB84_O1908.m	3478	23.110000610351562	ALYYLQIHPQELR		1	b15.a1	1.1000000085914508E-4	38.5	2	1643.89501953125	1643.8907470703125	0.00419999985024333	2.55491422269298
b15	pepb15a6	DaPR130904_VB84_O1908.m	4182	25.530000686645508	IAVMELFR		1	b15.a1	0.02800000086426735	38.099998474121094	2	978.5455932617188	978.5444946289062	0.0010999999940395355	1.1241185250924015
b15	pepb15a7	DaPR130904_VB84_O1908.m	4191	25.549999237060547	PSETGIIGIIDPECR	C14:+57.02146	1	b15.a1	3.2999999177718564E-8	51.79999923706055	2	1656.8323974609375	1656.82666015625	0.005900000222027302	3.561024435393194
b15	pepb15a5	DaPR130904_VB84_O1908.m	4557	26.899999618530273	GDFILVGDLMR		1	b15.a1	4.400000034365803E-4	38.29999923706055	2	1235.6458740234375	1235.645751953125	1.9999999494757503E-4	0.1618586837137139
b15	pepb15a2	DaPR130904_VB84_O1908.m	4852	28.0	DLLFILTAK		1	b15.a1	0.0013000000035390258	42.400001525878906	2	1033.6295166015625	1033.629638671875	-9.999999747378752E-5	-0.09674644933970633
b16	pepb16a6	DaPR130904_VB84_O1908.m	494	10.350000381469727	NSSNKPAVTTK		1	b16.a1	0.014999999664723873	38.400001525878906	2	1146.6124267578125	1146.61181640625	6.99999975040555E-4	0.6104942972195411
b16	pepb16a9	DaPR130904_VB84_O1908.m	692	11.75	VAGGAAPSKPASAK		1	b16.a1	7.200000109151006E-4	35.400001525878906	2	1211.6739501953125	1211.6746826171875	-6.99999975040555E-4	-0.5777128012021943
b16	pepb16a5	DaPR130904_VB84_O1908.m	822	12.550000190734863	KLQANGPVAK		1	b16.a1	0.007499999832361937	38.900001525878906	2	1025.612548828125	1025.610595703125	0.0020000000949949026	1.950057949258771
b16	pepb16a1	DaPR130904_VB84_O1908.m	1148	14.3100004196167	ANGTSALTAQNGK		1	b16.a1	8.500000112690032E-4	33.599998474121094	2	1232.6243896484375	1232.6234130859375	0.0010999999940395355	0.8924055655292379
b16	pepb16a8	DaPR130904_VB84_O1908.m	1354	15.3100004196167	VADNSFDAK		1	b16.a1	0.0012000000569969416	31.200000762939453	2	966.4486694335938	966.453125	-0.0044999998062849045	-4.656200792236979
b16	pepb16a7	DaPR130904_VB84_O1908.m	1458	15.760000228881836	SSVPPPSAPPPK		1	b16.a1	5.600000149570405E-4	41.29999923706055	2	1160.6318359375	1160.63134765625	5.000000237487257E-4	0.43080003375612186
b16	pepb16a4	DaPR130904_VB84_O1908.m	1550	16.15999984741211	GAAGDWGER		1	b16.a1	0.028999999165534973	39.29999923706055	2	918.4080810546875	918.4067993164062	0.0012000000569969416	1.306610597711311
b16	pepb16b10	DaPR130904_VB84_O1908.m	1634	16.510000228881836	VREEEIEVDSR		1	b16.a1	0.04800000041723251	29.100000381469727	2	1360.6689453125	1360.670654296875	-0.0017000000225380063	-1.2493839101839668
b16	pepb16a2	DaPR130904_VB84_O1908.m	1815	17.229999542236328	ASSSDSEDSSEEEEEVQGPPAK		1	b16.a1	0.010999999940395355	23.899999618530273	2	2293.942138671875	2293.943115234375	-8.999999845400453E-4	-0.39233753381373243
b16	pepb16a3	DaPR130904_VB84_O1908.m	1840	17.309999465942383	DNQLSEVANK		1	b16.a1	0.026000000536441803	41.70000076293945	2	1117.5517578125	1117.548828125	0.003000000026077032	2.6844464873274214
b17	pepb17a8	DaPR130904_VB84_O1908.m	652	11.510000228881836	SVIHSHIK		1	b17.a1	0.003100000089034438	39.29999923706055	2	920.53271484375	920.5316772460938	0.0010999999940395355	1.1949615871235932
b17	pepb17a9	DaPR130904_VB84_O1908.m	798	12.399999618530273	TEGAEATPGAQK		1	b17.a1	4.199999966658652E-4	54.0	2	1159.560546875	1159.5594482421875	0.0012000000569969416	1.0348758391094646
b17	pepb17a6	DaPR130904_VB84_O1908.m	812	12.479999542236328	MEVVVHGR	M1:+15.99491	1	b17.a1	0.002300000051036477	33.0	2	942.483154296875	942.4829711914062	1.9999999494757503E-4	0.2122054202154466
b17	pepb17a5	DaPR130904_VB84_O1908.m	1643	16.530000686645508	LTTINCEEGDK	C6:+57.02146	1	b17.a1	0.03099999949336052	25.700000762939453	2	1279.5858154296875	1279.5838623046875	0.0020000000949949026	1.563008220026046
b17	pepb17a1	DaPR130904_VB84_O1908.m	1721	16.860000610351562	EVDATSPAPSTSSTVK		1	b17.a1	0.02199999988079071	35.0	2	1576.7713623046875	1576.7705078125	8.999999845400453E-4	0.5707869218004601
b17	pepb17a4	DaPR130904_VB84_O1908.m	2835	21.049999237060547	IQIADLMEEK	M7:+15.99491	1	b17.a1	0.00930000003427267	31.799999237060547	2	1205.6185302734375	1205.608642578125	0.00989999994635582	8.211619921026143
b17	pepb17a7	DaPR130904_VB84_O1908.m	2873	21.18000030517578	MFHATVATENEVFR		1	b17.a1	0.002099999925121665	30.700000762939453	2	1651.800048828125	1651.7900390625	0.009999999776482582	6.054038067791136
b17	pepb17b10	DaPR130904_VB84_O1908.m	2911	21.299999237060547	TEPEEVSIEDSAQSDLK		1	b17.a1	4.3000000005122274E-8	52.5	2	1876.86669921875	1876.8662109375	5.000000237487257E-4	0.26640152656324617
b17	pepb17a3	DaPR130904_VB84_O1908.m	3169	22.100000381469727	GLEVINDYHFR		1	b17.a1	3.5000000934815034E-5	42.900001525878906	2	1362.6829833984375	1362.6805419921875	0.0024999999441206455	1.8346192427946026
b17	pepb17a2	DaPR130904_VB84_O1908.m	4172	25.5	EVMVLNATESFVYEPK		1	b17.a1	9.000000318337698E-6	47.70000076293945	2	1855.9185791015625	1855.9150390625	0.003599999938160181	1.9397439335254758
b18	pepb18a6	DaPR130904_VB84_O1908.m	472	10.180000305175781	IKDHIQNGK		1	b18.a1	0.0052999998442828655	34.79999923706055	2	1052.584716796875	1052.5850830078125	-3.9999998989515007E-4	-0.3800167761755951
b18	pepb18a8	DaPR130904_VB84_O1908.m	1585	16.299999237060547	QDAQSLHGDIPQK		1	b18.a1	0.002199999988079071	32.20000076293945	2	1436.71337890625	1436.7132568359375	1.9999999494757503E-4	0.1392066189937117
b18	pepb18a3	DaPR130904_VB84_O1908.m	1693	16.75	EAQELSQNSAIK		1	b18.a1	0.010999999940395355	32.79999923706055	2	1317.6527099609375	1317.6650390625	-0.012000000104308128	-9.107018664505176
b18	pepb18a3	DaPR130904_VB84_O1908.m	1727	16.8799991607666	EAQELSQNSAIK		1	b18.a1	0.032999999821186066	28.399999618530273	2	1317.6669921875	1317.6649169921875	0.002099999925121665	1.593728343253838
b18	pepb18a7	DaPR130904_VB84_O1908.m	2241	18.760000228881836	QDAQSLHGDIPQK	Q1:-17.02655	1	b18.a1	5.700000110664405E-5	40.599998474121094	2	1419.6873779296875	1419.6866455078125	6.99999975040555E-4	0.49306653496777075
b18	pepb18a4	DaPR130904_VB84_O1908.m	2699	20.559999465942383	EEYQLVQVEQK		1	b18.a1	0.0027000000700354576	38.400001525878906	2	1392.703369140625	1392.7010498046875	0.0024999999441206455	1.7950729228438838
b18	pepb18a1	DaPR130904_VB84_O1908.m	2806	20.959999084472656	AAVIGDVIR		1	b18.a1	0.010999999940395355	41.400001525878906	2	913.5482177734375	913.5469970703125	0.0012000000569969416	1.3135613830982598
b18	pepb18a2	DaPR130904_VB84_O1908.m	3186	22.149999618530273	APQVLVLAPTR		1	b18.a1	0.0013000000035390258	32.599998474121094	2	1164.71337890625	1164.7103271484375	0.003100000089034438	2.6616060807361213
b18	pepb18a5	DaPR130904_VB84_O1908.m	4119	25.299999237060547	GAVEALAAALAH		1	b18.a1	0.002300000051036477	48.5	2	1093.6011962890625	1093.6004638671875	7.999999797903001E-4	0.7315285666223494
b18	pepb18a9	DaPR130904_VB84_O1908.m	4661	27.280000686645508	TFSFAIPLIEK		1	b18.a1	0.032999999821186066	33.599998474121094	2	1265.71826171875	1265.71435546875	0.0038999998942017555	3.081263854953603
b19	pepb19a1	DaPR130904_VB84_O1908.m	471	10.180000305175781	AGAHLQGGAK		1	b19.a1	0.003100000089034438	40.5	2	909.4908447265625	909.490478515625	3.000000142492354E-4	0.3298550356886242
b19	pepb19a5	DaPR130904_VB84_O1908.m	1565	16.209999084472656	MFQYDSTHGK		1	b19.a1	2.2000000171829015E-4	38.0	2	1213.53173828125	1213.5311279296875	6.99999975040555E-4	0.5768290231127168
b19	pepb19a9	DaPR130904_VB84_O1908.m	2829	21.030000686645508	VSVVDLTCR	C8:+57.02146	1	b19.a1	0.0010999999940395355	45.70000076293945	2	1048.5478515625	1048.5460205078125	0.0019000000320374966	1.812033038966972
b19	pepb19a2	DaPR130904_VB84_O1908.m	2948	21.399999618530273	IISNASCTTNCLAPLAK	C7:+57.02146 - C11:+57.02146	1	b19.a1	1.5999999595806003E-4	43.099998474121094	2	1833.9208984375	1833.9200439453125	7.999999797903001E-4	0.43622402319637665
b19	pepb19a8	DaPR130904_VB84_O1908.m	3330	22.6299991607666	VPTANVSVVDLTCR	C13:+57.02146	1	b19.a1	1.0999999631167157E-6	54.0	2	1530.79833984375	1530.794921875	0.0035000001080334187	2.2863938585231454
b19	pepb19a3	DaPR130904_VB84_O1908.m	4016	24.950000762939453	LISWYDNEFGYSNR		1	b19.a1	7.699999696342275E-5	35.0	2	1763.8076171875	1763.8028564453125	0.004900000058114529	2.7780882881603697
b19	pepb19a6	DaPR130904_VB84_O1908.m	4338	26.059999465942383	VIHDNFGIVEGLMTTVH		1	b19.a1	0.0012000000569969416	39.0	2	1881.961669921875	1881.9532470703125	0.008500000461935997	4.516584285591674
b19	pepb19a4	DaPR130904_VB84_O1908.m	4364	26.15999984741211	LVINGNPITIFQER		1	b19.a1	2.6000000161729986E-6	39.29999923706055	2	1613.9041748046875	1613.9013671875	0.00279999990016222	1.7349262830365526
b19	pepb19b10	DaPR130904_VB84_O1908.m	4584	27.010000228881836	WGDAGAEYVVESTGVFTTMEK		1	b19.a1	0.0038999998942017555	30.100000381469727	2	2277.04345703125	2277.038330078125	0.005100000184029341	2.239751574078404
b19	pepb19a7	DaPR130904_VB84_O1908.m	4823	27.90999984741211	VIHDNFGIVEGLMTTVHAITATQK		1	b19.a1	5.300000193528831E-4	35.29999923706055	3	2595.364990234375	2595.3603515625	0.004699999932199717	1.8109238392927396
b20	pepb20a3	DaPR130904_VB84_O1908.m	1034	13.699999809265137	AISGVHTVR		1	b20.a1	0.03200000151991844	36.599998474121094	2	939.5389404296875	939.5374755859375	0.001500000013038516	1.5965302630457068
b20	pepb20a6	DaPR130904_VB84_O1908.m	1412	15.579999923706055	KIPVPPR		1	b20.a1	0.03200000151991844	27.700000762939453	2	806.5250244140625	806.5250854492188	-9.999999747378752E-5	-0.12398870075825287
b20	pepb20a5	DaPR130904_VB84_O1908.m	2066	18.149999618530273	HILILQNK		1	b20.a1	0.004100000020116568	39.099998474121094	2	978.610595703125	978.6099243164062	6.99999975040555E-4	0.7153003026507521
b20	pepb20a4	DaPR130904_VB84_O1908.m	2199	18.600000381469727	GVTIKPTVDDD		1	b20.a1	4.4999999227002263E-4	43.20000076293945	2	1159.584228515625	1159.58447265625	-3.000000142492354E-4	-0.2587133764925534
b20	pepb20a1	DaPR130904_VB84_O1908.m	2254	18.809999465942383	AGGEAGVTLGQPHLSR		1	b20.a1	0.00570000009611249	38.70000076293945	2	1549.806640625	1549.80859375	-0.0019000000320374966	-1.2259578632482315
b20	pepb20a9	DaPR130904_VB84_O1908.m	2369	19.350000381469727	VGQEIEVRPGIVSK		1	b20.a1	0.029999999329447746	27.0	2	1510.8585205078125	1510.8592529296875	-6.000000284984708E-4	-0.397125031557386
b20	pepb20a8	DaPR130904_VB84_O1908.m	2583	20.15999984741211	SFDVNKPGCEVDDLK	C9:+57.02146	1	b20.a1	0.0012000000569969416	38.099998474121094	2	1722.8055419921875	1722.8006591796875	0.004800000227987766	2.7861611280513956
b20	pepb20a2	DaPR130904_VB84_O1908.m	2887	21.209999084472656	AGGEAGVTLGQPHLSR	A1:+42.01057	1	b20.a1	0.010999999940395355	35.20000076293945	2	1591.8218994140625	1591.819091796875	0.00279999990016222	1.7589937918143248
b20	pepb20a7	DaPR130904_VB84_O1908.m	4046	25.049999237060547	NEVLMVNIGSLSTGGR		1	b20.a1	2.399999914359796E-7	65.30000305175781	2	1646.8619384765625	1646.853515625	0.008500000461935997	5.16135793577861
b21	pepb21a3	DaPR130904_VB84_O1908.m	779	12.260000228881836	KTTDTASVQNEAK		1	b21.a1	3.3999999686784577E-6	58.0	2	1392.697998046875	1392.6968994140625	0.0010999999940395355	0.7898344532125613
b21	pepb21a2	DaPR130904_VB84_O1908.m	1011	13.5600004196167	DTICNQDER	C4:+57.02146	1	b21.a1	0.014000000432133675	35.5	2	1150.47900390625	1150.479736328125	-6.99999975040555E-4	-0.6084418116521351
b21	pepb21a7	DaPR130904_VB84_O1908.m	1064	13.880000114440918	TTDTASVQNEAK		1	b21.a1	1.700000069604357E-7	48.70000076293945	2	1264.6033935546875	1264.60205078125	0.001500000013038516	1.1861439036191987
b21	pepb21a6	DaPR130904_VB84_O1908.m	1676	16.65999984741211	NGSLICTASK	C6:+57.02146	1	b21.a1	3.499999875202775E-4	45.70000076293945	2	1050.5257568359375	1050.525146484375	6.000000284984708E-4	0.5711429474167231
b21	pepb21a5	DaPR130904_VB84_O1908.m	1757	17.0	NDQCYDDIR	C4:+57.02146	1	b21.a1	0.002400000113993883	54.5	2	1198.4791259765625	1198.479736328125	-6.000000284984708E-4	-0.5006342704939988
b21	pepb21a8	DaPR130904_VB84_O1908.m	3406	22.860000610351562	VTWDSSFCAVNPR	C8:+57.02146	1	b21.a1	8.70000003487803E-5	50.70000076293945	2	1538.70947265625	1538.7060546875	0.0035000001080334187	2.274638549299946
b21	pepb21a4	DaPR130904_VB84_O1908.m	3598	23.530000686645508	NADPILISLK		1	b21.a1	4.299999854993075E-4	34.5	2	1083.6409912109375	1083.641357421875	-1.9999999494757503E-4	-0.1845629031946522
b21	pepb21a1	DaPR130904_VB84_O1908.m	4555	26.899999618530273	AIFLADGNVFTTGFSR		1	b21.a1	3.7999998312443495E-5	41.900001525878906	2	1715.8797607421875	1715.8756103515625	0.00419999985024333	2.4477297916617626
b22	pepb22a7	DaPR130904_VB84_O1908.m	1160	14.359999656677246	SYVTTSTR		1	b22.a1	4.900000058114529E-4	35.70000076293945	2	914.4581298828125	914.4581909179688	-9.999999747378752E-5	-0.10935436793824727
b22	pepb22a5	DaPR130904_VB84_O1908.m	1779	17.079999923706055	MFGGPGTASR		1	b22.a1	5.099999834783375E-4	42.0	2	980.4617309570312	980.4622802734375	-5.000000237487257E-4	-0.5099635486326741
b22	pepb22a3	DaPR130904_VB84_O1908.m	2059	18.110000610351562	LQDEIQNMK		1	b22.a1	0.03099999949336052	36.099998474121094	2	1118.5528564453125	1118.551513671875	0.00139999995008111	1.251618663037988
b22	pepb22a1	DaPR130904_VB84_O1908.m	2310	19.049999237060547	FADLSEAANR		1	b22.a1	0.0024999999441206455	49.099998474121094	2	1093.525146484375	1093.5277099609375	-0.0024999999441206455	-2.2861788698614225
b22	pepb22a8	DaPR130904_VB84_O1908.m	2373	19.360000610351562	VELQELNDR		1	b22.a1	0.003700000001117587	43.400001525878906	2	1115.572509765625	1115.569580078125	0.003000000026077032	2.6892092431087424
b22	pepb22a6	DaPR130904_VB84_O1908.m	2558	20.059999465942383	SLYASSPGGVYATR		1	b22.a1	1.3999999737279722E-6	56.70000076293945	2	1428.7109375	1428.712158203125	-0.0012000000569969416	-0.8399172990213564
b22	pepb22a4	DaPR130904_VB84_O1908.m	3957	24.75	MALDIEIATYR		1	b22.a1	9.600000339560211E-5	49.599998474121094	2	1295.6773681640625	1295.6669921875	0.010999999940395355	8.489835742302764
b22	pepb22a2	DaPR130904_VB84_O1908.m	4128	25.329999923706055	ILLAELEQLK		1	b22.a1	0.009999999776482582	46.29999923706055	2	1169.7159423828125	1169.71435546875	0.0015999999595806003	1.3678552820183334
b23	pepb23a1	DaPR130904_VB84_O1908.m	1598	16.360000610351562	AIGNTELENK		1	b23.a1	0.005100000184029341	36.0	2	1088.5599365234375	1088.5587158203125	0.0013000000035390258	1.1942396718208959
b23	pepb23a4	DaPR130904_VB84_O1908.m	1698	16.760000228881836	LDFNTDEEKK		1	b23.a1	9.500000160187483E-4	41.20000076293945	2	1238.590576171875	1238.59033203125	3.000000142492354E-4	0.24221084767975268
b23	pepb23a8	DaPR130904_VB84_O1908.m	2795	20.90999984741211	WISSGEYIQMSGR	M10:+15.99491	1	b23.a1	0.0430000014603138	25.100000381469727	2	1529.70263671875	1529.7056884765625	-0.003000000026077032	-1.9611615807382785
b23	pepb23a3	DaPR130904_VB84_O1908.m	3198	22.200000762939453	GIGIHHGGLLPILK		1	b23.a1	0.0010999999940395355	39.79999923706055	3	1424.8748779296875	1424.8741455078125	7.999999797903001E-4	0.5614530815317638
b23	pepb23a5	DaPR130904_VB84_O1908.m	3584	23.479999542236328	LGFATSSDVIEMK		1	b23.a1	2.1999999262334313E-6	49.0	2	1397.701416015625	1397.698486328125	0.002899999963119626	2.0748394532058034
b23	pepb23a7	DaPR130904_VB84_O1908.m	3666	23.75	MTDVFEGSIIR		1	b23.a1	3.800000058618025E-6	53.29999923706055	2	1267.63720703125	1267.635498046875	0.0017000000225380063	1.3410795336335266
b23	pepb23a6	DaPR130904_VB84_O1908.m	3715	23.93000030517578	LPQVEHVLPLLK		1	b23.a1	0.0010999999940395355	43.599998474121094	2	1385.8526611328125	1385.8519287109375	7.999999797903001E-4	0.577262233588279
b23	pepb23a2	DaPR130904_VB84_O1908.m	4693	27.43000030517578	EYPFILDAFQR		1	b23.a1	0.0027000000700354576	39.5	2	1398.7161865234375	1398.7060546875	0.010999999940395355	7.864411470538021
b24	pepb24a3	DaPR130904_VB84_O1908.m	2719	20.649999618530273	CFIVGADNVGSK	C1:+57.02146	1	b24.a1	0.00279999990016222	38.599998474121094	2	1266.6168212890625	1266.6151123046875	0.0017000000225380063	1.3421599079492643
b24	pepb24a4	DaPR130904_VB84_O1908.m	3064	21.780000686645508	GNVGFVFTK		1	b24.a1	8.900000248104334E-4	37.5	2	968.5216064453125	968.5203857421875	0.0012000000569969416	1.239003406291101
b24	pepb24a2	DaPR130904_VB84_O1908.m	3161	22.079999923706055	AGAIAPCEVTVPAQNTGLGPEK	C7:+57.02146	1	b24.a1	0.019999999552965164	22.399999618530273	2	2180.11083984375	2180.10205078125	0.008899999782443047	4.082377602118988
b24	pepb24a6	DaPR130904_VB84_O1908.m	3689	23.829999923706055	IIQLLDDYPK		1	b24.a1	2.899999963119626E-4	54.20000076293945	2	1217.6787109375	1217.677978515625	6.99999975040555E-4	0.5748646090273141
b24	pepb24a7	DaPR130904_VB84_O1908.m	4415	26.329999923706055	TSFFQALGITTK		1	b24.a1	1.2000000104706032E-8	52.900001525878906	2	1313.7122802734375	1313.71044921875	0.0019000000320374966	1.4462852397706105
b24	pepb24a5	DaPR130904_VB84_O1908.m	4443	26.43000030517578	GTIEILSDVQLIK		1	b24.a1	0.002099999925121665	42.599998474121094	2	1428.8349609375	1428.8311767578125	0.003800000064074993	2.6595164816445593
b24	pepb24a8	DaPR130904_VB84_O1908.m	4512	26.729999542236328	VLALSVETDYTFPLAEK		1	b24.a1	8.600000001024455E-7	51.0	2	1896.008056640625	1896.00048828125	0.007600000128149986	4.008437853852817
b24	pepb24a1	DaPR130904_VB84_O1908.m	4598	27.079999923706055	AFLADPSAFVAAAPVAAATTAAPAAAAAPAK		1	b24.a1	0.02500000037252903	22.899999618530273	3	2752.473876953125	2752.46728515625	0.0066999997943639755	2.4341796287630117
b25	pepb25a3	DaPR130904_VB84_O1908.m	669	11.609999656677246	EKNPDMVAGEK	M6:+15.99491	1	b25.a1	0.04699999839067459	26.5	2	1233.576904296875	1233.578369140625	-0.00139999995008111	-1.1349096134495475
b25	pepb25a4	DaPR130904_VB84_O1908.m	1259	14.850000381469727	EVEPEPTEDK		1	b25.a1	0.005100000184029341	29.600000381469727	2	1172.534423828125	1172.5322265625	0.002300000051036477	1.961566598283923
b25	pepb25a7	DaPR130904_VB84_O1908.m	1791	17.1299991607666	TGFQAVTGK		1	b25.a1	2.9999999242136255E-5	39.29999923706055	2	908.4840698242188	908.4840087890625	0.0	0.0
b25	pepb25a6	DaPR130904_VB84_O1908.m	1851	17.350000381469727	SPDTILQK		1	b25.a1	0.0034000000450760126	39.599998474121094	2	901.4969482421875	901.4993286132812	-0.002400000113993883	-2.6622317264347273
b25	pepb25a5	DaPR130904_VB84_O1908.m	3433	22.979999542236328	IFDIDEAEEGVK		1	b25.a1	1.8000000272877514E-4	57.29999923706055	2	1364.6632080078125	1364.658447265625	0.004800000227987766	3.51736380455165
b25	pepb25a2	DaPR130904_VB84_O1908.m	3657	23.729999542236328	DYTYEELLNR		1	b25.a1	2.099999996119095E-8	49.5	2	1315.6195068359375	1315.616943359375	0.0027000000700354576	2.052269153011298
b25	pepb25a1	DaPR130904_VB84_O1908.m	4559	26.90999984741211	DASDDLDDLNFFNQK		1	b25.a1	4.3999999199684225E-9	57.599998474121094	2	1756.77392578125	1756.7664794921875	0.007499999832361937	4.269207045964295
b26	pepb26a4	DaPR130904_VB84_O1908.m	904	13.029999732971191	SDIPEKPK		1	b26.a1	5.2999999752501026E-5	31.0	2	913.5006713867188	913.4993286132812	0.0013000000035390258	1.4230990246182929
b26	pepb26a5	DaPR130904_VB84_O1908.m	1527	16.079999923706055	TTESHMDWEK		1	b26.a1	0.026000000536441803	31.0	2	1263.5306396484375	1263.531494140625	-7.999999797903001E-4	-0.6331460541348912
b26	pepb26a2	DaPR130904_VB84_O1908.m	1850	17.350000381469727	FREDHPDLIQNAK		1	b26.a1	0.03700000047683716	40.20000076293945	3	1582.800048828125	1582.7977294921875	0.002400000113993883	1.516302474583332
b26	pepb26a3	DaPR130904_VB84_O1908.m	2450	19.65999984741211	MWNDLSEK		1	b26.a1	0.01600000075995922	34.20000076293945	2	1022.461669921875	1022.4616088867188	9.999999747378752E-5	0.09780318068144384
b26	pepb26a7	DaPR130904_VB84_O1908.m	2808	20.959999084472656	WVEISNEVR		1	b26.a1	6.699999794363976E-4	38.900001525878906	2	1131.5738525390625	1131.5797119140625	-0.005799999926239252	-5.125577867093937
b26	pepb26a6	DaPR130904_VB84_O1908.m	3241	22.329999923706055	VHLDLWVK		1	b26.a1	0.01600000075995922	28.200000762939453	2	1009.5838623046875	1009.5833740234375	5.000000237487257E-4	0.4952538211441645
b26	pepb26a1	DaPR130904_VB84_O1908.m	4493	26.6299991607666	AEEIWQQSVIGDYLAR		1	b26.a1	3.299999995487468E-10	61.0	2	1877.9393310546875	1877.9395751953125	-1.9999999494757503E-4	-0.10649969657664535
b27	pepb27a6	DaPR130904_VB84_O1908.m	2043	18.059999465942383	TSEIVLR		1	b27.a1	0.03500000014901161	32.29999923706055	2	817.4804077148438	817.4782104492188	0.002199999988079071	2.6912032149090948
b27	pepb27a3	DaPR130904_VB84_O1908.m	2492	19.809999465942383	GIGAGGSITGLK		1	b27.a1	7.800000021234155E-4	45.70000076293945	2	1030.588134765625	1030.589599609375	-0.00139999995008111	-1.3584456418071296
b27	pepb27a5	DaPR130904_VB84_O1908.m	2561	20.079999923706055	SPLELEPEAK		1	b27.a1	7.100000220816582E-5	47.0	2	1112.583740234375	1112.583740234375	-0.0	-0.0
b27	pepb27a7	DaPR130904_VB84_O1908.m	3139	22.0	YNLIVVGR		1	b27.a1	0.008200000040233135	42.70000076293945	2	933.5574340820312	933.5521240234375	0.005400000140070915	5.784358474594766
b27	pepb27a1	DaPR130904_VB84_O1908.m	3809	24.25	FNPLNTNQFYASSMEGTTR		1	b27.a1	0.004600000102072954	22.100000381469727	2	2178.000732421875	2177.992431640625	0.008299999870359898	3.810848811860987
b27	pepb27a4	DaPR130904_VB84_O1908.m	4440	26.40999984741211	MVVTGDNVGNVILLNMDGK		1	b27.a1	0.003000000026077032	28.700000762939453	2	1989.0301513671875	1989.0150146484375	0.014999999664723873	7.541421032145982
b27	pepb27a2	DaPR130904_VB84_O1908.m	4703	27.459999084472656	GGDIMLWNFGIK		1	b27.a1	1.8999999156221747E-5	45.0	2	1350.6888427734375	1350.6878662109375	0.0010000000474974513	0.7403635381005791
b28	pepb28a1	DaPR130904_VB84_O1908.m	759	12.15999984741211	AASEQQADTSGGDSPK		1	b28.a1	5.6999999742402E-7	61.29999923706055	2	1548.675537109375	1548.677734375	-0.002099999925121665	-1.355995426620608
b28	pepb28a2	DaPR130904_VB84_O1908.m	1758	17.0	AEVGEDSGAR	A1:+42.01057	1	b28.a1	0.01899999938905239	37.599998474121094	2	1032.46044921875	1032.459716796875	7.999999797903001E-4	0.7748486132439502
b28	pepb28a3	DaPR130904_VB84_O1908.m	2062	18.1299991607666	LVEQAFR		1	b28.a1	0.009399999864399433	40.20000076293945	2	862.4822998046875	862.4785766601562	0.003700000001117587	4.289961630635961
b28	pepb28a5	DaPR130904_VB84_O1908.m	2334	19.18000030517578	SGGLQTPECLSR	C9:+57.02146	1	b28.a1	0.010999999940395355	33.29999923706055	2	1304.626953125	1304.626708984375	3.000000142492354E-4	0.22995084508332594
b28	pepb28a6	DaPR130904_VB84_O1908.m	2630	20.350000381469727	TPFGPLSSR		1	b28.a1	0.004800000227987766	42.5	2	961.511474609375	961.5106201171875	8.999999845400453E-4	0.9360270866590684
b28	pepb28a4	DaPR130904_VB84_O1908.m	3089	21.850000381469727	NGVFVDGAFQR		1	b28.a1	0.0066999997943639755	33.20000076293945	2	1209.6043701171875	1209.6014404296875	0.002899999963119626	2.3974838869979003
b29	pepb29a5	DaPR130904_VB84_O1908.m	568	10.880000114440918	PSGKPLPK		1	b29.a1	0.003700000001117587	40.099998474121094	2	823.50439453125	823.5040283203125	3.000000142492354E-4	0.364296960223911
b29	pepb29a3	DaPR130904_VB84_O1908.m	998	13.5	KPPTDEELK		1	b29.a1	0.010999999940395355	32.29999923706055	2	1056.55859375	1056.5576171875	0.0010999999940395355	1.041116902803348
b29	pepb29a2	DaPR130904_VB84_O1908.m	2662	20.450000762939453	LTMQVSSLQR		1	b29.a1	0.0015999999595806003	45.900001525878906	2	1162.626953125	1162.625244140625	0.0017000000225380063	1.462208077027083
b29	pepb29a1	DaPR130904_VB84_O1908.m	3081	21.809999465942383	LLASANLEEVTMK	M12:+15.99491	1	b29.a1	0.006599999964237213	47.900001525878906	2	1434.75244140625	1434.7513427734375	0.0012000000569969416	0.8363819020216344
b29	pepb29a6	DaPR130904_VB84_O1908.m	3085	21.829999923706055	VYENYPTYDLTER		1	b29.a1	0.0013000000035390258	31.200000762939453	2	1662.76708984375	1662.7650146484375	0.002099999925121665	1.2629565251982844
b29	pepb29a4	DaPR130904_VB84_O1908.m	3830	24.309999465942383	NVGQFSGFPFEK		1	b29.a1	1.3000000080864993E-6	48.20000076293945	2	1356.659912109375	1356.65869140625	0.0013000000035390258	0.9582365939007885
b30	pepb30a1	DaPR130904_VB84_O1908.m	1516	16.030000686645508	GAVIVVSHDAR		1	b30.a1	2.6000000070780516E-4	50.5	2	1123.6126708984375	1123.622314453125	-0.009499999694526196	-8.454797997804016
b30	pepb30a2	DaPR130904_VB84_O1908.m	1789	17.1299991607666	LQGQLEQGDDTAAER		1	b30.a1	0.012000000104308128	40.099998474121094	2	1630.7745361328125	1630.76708984375	0.007400000002235174	4.537741807718352
b30	pepb30a4	DaPR130904_VB84_O1908.m	2617	20.280000686645508	NQDEESQEAPELLK		1	b30.a1	0.0010000000474974513	42.400001525878906	2	1629.7618408203125	1629.7607421875	0.0012000000569969416	0.7363044316469887
b30	pepb30a3	DaPR130904_VB84_O1908.m	2767	20.809999465942383	MEETPTEYLQR		1	b30.a1	0.03700000047683716	26.5	2	1396.6417236328125	1396.6417236328125	0.0	0.0
b30	pepb30a6	DaPR130904_VB84_O1908.m	3170	22.100000381469727	VVFAELACR	C8:+57.02146	1	b30.a1	4.799999878741801E-4	35.400001525878906	2	1064.558349609375	1064.55615234375	0.002199999988079071	2.0665889565670192
b30	pepb30a5	DaPR130904_VB84_O1908.m	4562	26.90999984741211	STLLLLLTGK		1	b30.a1	0.0010000000474974513	39.29999923706055	2	1058.6829833984375	1058.682373046875	6.000000284984708E-4	0.566742248453309
b31	pepb31a3	DaPR130904_VB84_O1908.m	766	12.199999809265137	RLPEESGGR		1	b31.a1	0.006599999964237213	40.400001525878906	2	1000.5192260742188	1000.5175170898438	0.0017999999690800905	1.799068920168097
b31	pepb31a1	DaPR130904_VB84_O1908.m	801	12.40999984741211	ISHLSGSGSGDER		1	b31.a1	2.6000000070780516E-4	53.400001525878906	2	1301.6065673828125	1301.6085205078125	-0.0017999999690800905	-1.3829042609354112
b31	pepb31a1	DaPR130904_VB84_O1908.m	806	12.449999809265137	ISHLSGSGSGDER		1	b31.a1	0.005200000014156103	34.900001525878906	3	1301.608642578125	1301.6085205078125	1.9999999494757503E-4	0.15365602775060705
b31	pepb31a4	DaPR130904_VB84_O1908.m	1310	15.109999656677246	SSGAASSAPGGGDGAEYK		1	b31.a1	1.8000000636675395E-5	41.79999923706055	2	1568.6845703125	1568.6827392578125	0.0019000000320374966	1.2112073298750259
b31	pepb31a2	DaPR130904_VB84_O1908.m	3133	21.979999542236328	QAAGVISLPVGGNK		1	b31.a1	0.0012000000569969416	32.70000076293945	2	1310.7431640625	1310.7430419921875	9.999999747378752E-5	0.07629260218829645
b32	pepb32a2	DaPR130904_VB84_O1908.m	788	12.329999923706055	HANLEPEDK		1	b32.a1	0.004399999976158142	37.099998474121094	2	1052.50244140625	1052.5010986328125	0.00139999995008111	1.3301648348868185
b32	pepb32a1	DaPR130904_VB84_O1908.m	1349	15.279999732971191	AANMLQQSGSK		1	b32.a1	1.8999999156221747E-5	48.5	2	1134.559814453125	1134.5576171875	0.002300000051036477	2.0272219023464304
b32	pepb32a5	DaPR130904_VB84_O1908.m	1744	16.950000762939453	WVHAEMVNK		1	b32.a1	6.800000119255856E-5	38.900001525878906	2	1113.5517578125	1113.5513916015625	3.9999998989515007E-4	0.3592110727102151
b32	pepb32a4	DaPR130904_VB84_O1908.m	2015	17.959999084472656	SMENYYQESGR		1	b32.a1	0.005100000184029341	37.599998474121094	2	1363.553955078125	1363.5587158203125	-0.004699999932199717	-3.4468628872884377
b32	pepb32a3	DaPR130904_VB84_O1908.m	3003	21.579999923706055	ISSMVVMENVGQQK		1	b32.a1	4.4999999227002263E-4	49.400001525878906	2	1549.7691650390625	1549.771728515625	-0.0024999999441206455	-1.6131407601009418
b33	pepb33a1	DaPR130904_VB84_O1908.m	629	11.359999656677246	HGATHVFASK		1	b33.a1	0.019999999552965164	26.200000762939453	2	1054.532958984375	1054.54296875	-0.009999999776482582	-9.482780761732315
b33	pepb33a2	DaPR130904_VB84_O1908.m	744	12.079999923706055	LDGQTPHDER		1	b33.a1	0.014999999664723873	36.099998474121094	2	1167.539794921875	1167.539306640625	5.000000237487257E-4	0.4282511268827272
b33	pepb33a4	DaPR130904_VB84_O1908.m	1864	17.399999618530273	NPELPNAAQAQK		1	b33.a1	0.02199999988079071	36.400001525878906	2	1280.660888671875	1280.6597900390625	0.0012000000569969416	0.9370170488138301
b33	pepb33a5	DaPR130904_VB84_O1908.m	2208	18.6299991607666	YLVIDEAHR		1	b33.a1	0.0038999998942017555	39.900001525878906	2	1115.5870361328125	1115.5848388671875	0.002300000051036477	2.061698914241247
b33	pepb33a3	DaPR130904_VB84_O1908.m	4484	26.600000381469727	LLNILMQLR		1	b33.a1	0.017000000923871994	39.400001525878906	2	1113.6796875	1113.681640625	-0.0020000000949949026	-1.7958454391620384
b34	pepb34a3	DaPR130904_VB84_O1908.m	488	10.300000190734863	KPAAATVTK		1	b34.a1	0.004399999976158142	29.0	2	886.5369262695312	886.5360717773438	7.999999797903001E-4	0.9023885268271662
b34	pepb34a1	DaPR130904_VB84_O1908.m	2206	18.6299991607666	ALAAAGYDVEK		1	b34.a1	5.8000001445179805E-5	53.0	2	1107.5704345703125	1107.5684814453125	0.0020000000949949026	1.805757502583514
b34	pepb34a4	DaPR130904_VB84_O1908.m	2399	19.450000762939453	SETAPAAPAAAPPAEK	S1:+42.01057	1	b34.a1	0.010999999940395355	30.899999618530273	2	1520.7598876953125	1520.759521484375	3.9999998989515007E-4	0.26302645766420724
b34	pepb34a5	DaPR130904_VB84_O1908.m	2659	20.43000030517578	SGVSLAALK		1	b34.a1	9.299999801442027E-4	40.79999923706055	2	845.5112915039062	845.509521484375	0.0017999999690800905	2.128893789297622
b34	pepb34a2	DaPR130904_VB84_O1908.m	2925	21.350000381469727	ASGPPVSELITK		1	b34.a1	1.6000000186977559E-6	51.29999923706055	2	1198.669677734375	1198.668212890625	0.001500000013038516	1.251388830459782
b35	pepb35a5	DaPR130904_VB84_O1908.m	1720	16.860000610351562	VGQDPVLR		1	b35.a1	2.2000000171829015E-4	45.20000076293945	2	883.5010375976562	883.5	0.0010000000474974513	1.1318619666071887
b35	pepb35a2	DaPR130904_VB84_O1908.m	2081	18.200000762939453	IDYGEYMDK	M7:+15.99491	1	b35.a1	0.026000000536441803	30.5	2	1149.4765625	1149.477294921875	-6.99999975040555E-4	-0.608972424364529
b35	pepb35a1	DaPR130904_VB84_O1908.m	2688	20.530000686645508	ESETTTSLVLER		1	b35.a1	0.003100000089034438	33.20000076293945	2	1364.691650390625	1364.6907958984375	8.999999845400453E-4	0.6594900377763115
b35	pepb35a3	DaPR130904_VB84_O1908.m	2739	20.709999084472656	SGDSEVYQLGDVSQK		1	b35.a1	1.899999979571021E-8	54.20000076293945	2	1611.75	1611.7501220703125	-0.0	-0.0
b35	pepb35a4	DaPR130904_VB84_O1908.m	2776	20.860000610351562	SLATNEMWR		1	b35.a1	0.004800000227987766	36.70000076293945	2	1107.52734375	1107.525634765625	0.0017999999690800905	1.6252445203771804
b36	pepb36a2	DaPR130904_VB84_O1908.m	1813	17.209999084472656	AGAAPAGGPAPSTAAAPAEEK		1	b36.a1	6.900000153109431E-4	41.20000076293945	2	1791.8963623046875	1791.8875732421875	0.008799999952316284	4.911022367543868
b36	pepb36a3	DaPR130904_VB84_O1908.m	1975	17.829999923706055	ILHDDEVTVTEDK		1	b36.a1	3.3999999868683517E-4	39.0	2	1513.7393798828125	1513.738525390625	0.0010000000474974513	0.6606161042505
b36	pepb36a5	DaPR130904_VB84_O1908.m	2841	21.059999465942383	SALILHDDEVTVTEDK		1	b36.a1	1.6999999630229468E-8	50.20000076293945	2	1784.8924560546875	1784.8917236328125	7.999999797903001E-4	0.44820644815476546
b36	pepb36a4	DaPR130904_VB84_O1908.m	3441	23.0	IYSALILHDDEVTVTEDK		1	b36.a1	0.004000000189989805	39.5	2	2061.03857421875	2061.0390625	-3.9999998989515007E-4	-0.19407686014934522
b36	pepb36a1	DaPR130904_VB84_O1908.m	4807	27.860000610351562	AAGVNVEPFWPGLFAK		1	b36.a1	1.4000000373926014E-4	36.900001525878906	2	1702.9005126953125	1702.8956298828125	0.004999999888241291	2.9361751833172383
b37	pepb37a2	DaPR130904_VB84_O1908.m	2527	19.959999084472656	LLAALGGNSSPSAK		1	b37.a1	6.800000119255856E-5	45.70000076293945	2	1285.7130126953125	1285.7115478515625	0.0015999999595806003	1.2444470629934195
b37	pepb37a3	DaPR130904_VB84_O1908.m	2941	21.399999618530273	ILDSVGIEADDDR		1	b37.a1	6.000000052353016E-9	61.70000076293945	2	1417.6817626953125	1417.6810302734375	8.999999845400453E-4	0.6348395480515503
b37	pepb37a1	DaPR130904_VB84_O1908.m	3027	21.65999984741211	LASVPAGGAVAVSAAPGSAAPAAGSAPAAAEEK		1	b37.a1	0.007400000002235174	38.900001525878906	3	2774.435546875	2774.432373046875	0.0032999999821186066	1.1894324814609032
b37	pepb37a4	DaPR130904_VB84_O1908.m	3862	24.40999984741211	NIEDVIAQGIGK		1	b37.a1	9.899999753315569E-8	65.9000015258789	2	1256.6842041015625	1256.6849365234375	-6.99999975040555E-4	-0.5570210596914399
b37	pepb37a5	DaPR130904_VB84_O1908.m	4460	26.479999542236328	YVASYLLAALGGNSSPSAK		1	b37.a1	5.100000180391362E-6	48.70000076293945	2	1868.97607421875	1868.9757080078125	3.9999998989515007E-4	0.21402096783885968
b38	pepb38a1	DaPR130904_VB84_O1908.m	1866	17.399999618530273	AYVEQIEK		1	b38.a1	0.032999999821186066	38.20000076293945	2	979.5111083984375	979.5098876953125	0.0012000000569969416	1.2251025457439946
b38	pepb38a5	DaPR130904_VB84_O1908.m	1942	17.700000762939453	YVSAQPLAGR		1	b38.a1	6.299999949987978E-5	45.400001525878906	2	1061.57568359375	1061.57421875	0.001500000013038516	1.4129958947239325
b38	pepb38a4	DaPR130904_VB84_O1908.m	4400	26.280000686645508	WPLSLIINR		1	b38.a1	0.002199999988079071	37.20000076293945	2	1111.6671142578125	1111.6627197265625	0.0044999998062849045	4.0479902100088205
b38	pepb38a2	DaPR130904_VB84_O1908.m	4494	26.649999618530273	TFLVDPNLDLSIR		1	b38.a1	0.0010999999940395355	51.29999923706055	2	1502.8194580078125	1502.8216552734375	-0.002199999988079071	-1.463912887040999
b38	pepb38a3	DaPR130904_VB84_O1908.m	4611	27.110000610351562	VLLDFLMEEK		1	b38.a1	1.5999999595806003E-4	46.400001525878906	2	1236.658203125	1236.6549072265625	0.0034000000450760126	2.7493523255417873
b39	pepb39a2	DaPR130904_VB84_O1908.m	679	11.680000305175781	GHSNAFQDR		1	b39.a1	0.00860000029206276	31.700000762939453	2	1031.4664306640625	1031.4658203125	6.99999975040555E-4	0.6786458273803762
b39	pepb39a4	DaPR130904_VB84_O1908.m	911	13.079999923706055	SEKPAGADLAK		1	b39.a1	0.017999999225139618	28.600000381469727	2	1086.579345703125	1086.579345703125	0.0	0.0
b39	pepb39a3	DaPR130904_VB84_O1908.m	1054	13.8100004196167	NIQFAHANKPK		1	b39.a1	0.01899999938905239	46.20000076293945	2	1267.6939697265625	1267.6910400390625	0.003000000026077032	2.3665072413737267
b39	pepb39a1	DaPR130904_VB84_O1908.m	2678	20.5	AFSSPQEEEEAGFTGR		1	b39.a1	0.006399999838322401	35.29999923706055	2	1741.7685546875	1741.766845703125	0.0017999999690800905	1.0334333630937025
b40	pepb40a2	DaPR130904_VB84_O1908.m	1029	13.65999984741211	QSSGASSSSFSSSR		1	b40.a1	1.4000000270186774E-8	51.79999923706055	2	1361.591064453125	1361.5931396484375	-0.002099999925121665	-1.542310888599133
b40	pepb40a4	DaPR130904_VB84_O1908.m	1153	14.329999923706055	VGSTSENITQK		1	b40.a1	0.017999999225139618	28.899999618530273	2	1163.5908203125	1163.5906982421875	1.9999999494757503E-4	0.17188174093322584
b40	pepb40a3	DaPR130904_VB84_O1908.m	3164	22.079999923706055	SPILVATAVAAR		1	b40.a1	9.000000136438757E-5	38.20000076293945	2	1168.706298828125	1168.705322265625	0.0010999999940395355	0.9412124451586317
b40	pepb40a1	DaPR130904_VB84_O1908.m	3741	24.030000686645508	LEQELFSGGNTGINFEK		1	b40.a1	7.099999929778278E-4	29.899999618530273	2	1882.930419921875	1882.9189453125	0.012000000104308128	6.373083734794829
b41	pepb41a3	DaPR130904_VB84_O1908.m	476	10.199999809265137	SSPGAGPSDHHSASR		1	b41.a1	0.020999999716877937	21.399999618530273	2	1449.645751953125	1449.64697265625	-0.0012000000569969416	-0.8277877853241263
b41	pepb41a4	DaPR130904_VB84_O1908.m	900	13.010000228881836	TLAGDSSSDCSR	C10:+57.02146	1	b41.a1	0.002199999988079071	34.79999923706055	2	1255.5250244140625	1255.5223388671875	0.0027000000700354576	2.1504994267736968
b41	pepb41a2	DaPR130904_VB84_O1908.m	3773	24.1299991607666	LAGLDITDATLR		1	b41.a1	2.5999999706982635E-5	57.70000076293945	2	1258.7122802734375	1258.7010498046875	0.012000000104308128	9.53363795650299
b41	pepb41a1	DaPR130904_VB84_O1908.m	4061	25.079999923706055	AIVPQALSGIIK		1	b41.a1	1.6999999934341758E-4	35.400001525878906	2	1209.7568359375	1209.7569580078125	-9.999999747378752E-5	-0.08266122944104755
b42	pepb42a1	DaPR130904_VB84_O1908.m	833	12.609999656677246	AIGSTSKPQESPK		1	b42.a1	0.0010999999940395355	39.599998474121094	2	1329.7005615234375	1329.7012939453125	-6.99999975040555E-4	-0.5264340030561363
b42	pepb42a3	DaPR130904_VB84_O1908.m	1488	15.899999618530273	TPATAPVPAR		1	b42.a1	4.300000000512227E-6	45.900001525878906	2	980.5523681640625	980.5527954101562	-3.9999998989515007E-4	-0.4079331493087363
b42	pepb42a4	DaPR130904_VB84_O1908.m	2689	20.530000686645508	YSQVLGLGGR		1	b42.a1	1.4999999621068127E-5	52.70000076293945	2	1049.5760498046875	1049.57421875	0.0019000000320374966	1.8102579103937204
b42	pepb42a2	DaPR130904_VB84_O1908.m	4272	25.809999465942383	DSPFGLSFVR		1	b42.a1	2.1999999262334313E-6	49.599998474121094	2	1124.5753173828125	1124.5738525390625	0.001500000013038516	1.333838599974396
b43	pepb43a4	DaPR130904_VB84_O1908.m	1649	16.559999465942383	SSAVDPEPQVK		1	b43.a1	0.003599999938160181	37.79999923706055	2	1156.58447265625	1156.5849609375	-3.000000142492354E-4	-0.25938432919451293
b43	pepb43a2	DaPR130904_VB84_O1908.m	2041	18.049999237060547	ATDTSQGELVHPK	A1:+42.01057	1	b43.a1	5.900000178371556E-5	50.29999923706055	2	1424.693359375	1424.7020263671875	-0.00860000029206276	-6.0363501510499615
b43	pepb43a1	DaPR130904_VB84_O1908.m	4023	24.959999084472656	ALPLIVGAQLIHADK		1	b43.a1	0.002099999925121665	36.599998474121094	2	1558.94384765625	1558.9320068359375	0.012000000104308128	7.697577605493997
b43	pepb43a3	DaPR130904_VB84_O1908.m	4358	26.1299991607666	LEDVLPLAFTR		1	b43.a1	0.0010999999940395355	43.900001525878906	2	1273.717529296875	1273.7154541015625	0.002099999925121665	1.6487198285608748
b44	pepb44a1	DaPR130904_VB84_O1908.m	2046	18.059999465942383	DGYIHYGQTVK		1	b44.a1	0.014000000432133675	31.399999618530273	2	1280.628173828125	1280.62744140625	7.999999797903001E-4	0.6246937664492216
b44	pepb44a2	DaPR130904_VB84_O1908.m	2744	20.729999542236328	IIQFQATPCPK	C9:+57.02146	1	b44.a1	0.03099999949336052	29.5	2	1302.6884765625	1302.6878662109375	6.000000284984708E-4	0.4605861803592756
b44	pepb44a3	DaPR130904_VB84_O1908.m	3283	22.459999084472656	QPVQVPVTLVR		1	b44.a1	7.699999841861427E-4	32.400001525878906	2	1235.7528076171875	1235.74755859375	0.005400000140070915	4.369824647856056
b44	pepb44a4	DaPR130904_VB84_O1908.m	4121	25.299999237060547	VWFGDVEAETMYR		1	b44.a1	7.099999929778278E-4	42.099998474121094	2	1602.7281494140625	1602.72607421875	0.002099999925121665	1.3102675241277968
b45	pepb45a3	DaPR130904_VB84_O1908.m	1717	16.850000381469727	KPHIIIATPGR		1	b45.a1	0.03799999877810478	31.700000762939453	2	1202.739013671875	1202.7371826171875	0.0017999999690800905	1.4965862826018594
b45	pepb45a4	DaPR130904_VB84_O1908.m	3143	22.010000228881836	SILLATDVASR		1	b45.a1	2.9999999242136255E-5	49.70000076293945	2	1145.6541748046875	1145.6529541015625	0.0013000000035390258	1.1347240880276037
b45	pepb45a1	DaPR130904_VB84_O1908.m	3292	22.5	DIIGLAETGSGK		1	b45.a1	0.009999999776482582	32.599998474121094	2	1160.61572265625	1160.6162109375	-3.9999998989515007E-4	-0.34464449671269526
b45	pepb45a2	DaPR130904_VB84_O1908.m	4206	25.600000381469727	IQIEAIPLALQGR		1	b45.a1	0.0035000001080334187	39.900001525878906	2	1421.85400390625	1421.847900390625	0.006200000178068876	4.360522793166236
b46	pepb46a1	DaPR130904_VB84_O1908.m	2703	20.579999923706055	FNDILGR		1	b46.a1	0.032999999821186066	33.29999923706055	2	834.4475708007812	834.4473266601562	3.000000142492354E-4	0.35951941442484336
b46	pepb46a4	DaPR130904_VB84_O1908.m	2796	20.93000030517578	YNIELDPR		1	b46.a1	0.032999999821186066	31.700000762939453	2	1019.518798828125	1019.51611328125	0.0027000000700354576	2.648315249619423
b46	pepb46a3	DaPR130904_VB84_O1908.m	3191	22.15999984741211	TPALVFEHVNNTDFK		1	b46.a1	2.6000000070780516E-4	32.0	2	1731.8759765625	1731.8704833984375	0.005499999970197678	3.175757092069071
b46	pepb46a2	DaPR130904_VB84_O1908.m	4478	26.559999465942383	GGPNIITLADIVK		1	b46.a1	4.099999932805076E-5	38.0	2	1310.7703857421875	1310.768310546875	0.002199999988079071	1.6784049250940414
b47	pepb47a3	DaPR130904_VB84_O1908.m	2727	20.65999984741211	SDVLSQLPAK		1	b47.a1	1.5999999595806003E-4	43.599998474121094	2	1057.591064453125	1057.5892333984375	0.0019000000320374966	1.796538743054401
b47	pepb47a4	DaPR130904_VB84_O1908.m	3334	22.649999618530273	VVIIDESHFLK		1	b47.a1	1.2000000424450263E-6	46.400001525878906	2	1299.736083984375	1299.7310791015625	0.004999999888241291	3.8469495487462955
b47	pepb47a2	DaPR130904_VB84_O1908.m	4301	25.93000030517578	FTWEQAFLR		1	b47.a1	6.800000119255856E-5	46.20000076293945	2	1197.606689453125	1197.60546875	0.0012000000569969416	1.0019994800536782
b47	pepb47a1	DaPR130904_VB84_O1908.m	4748	27.6299991607666	DALILFFNR		1	b47.a1	7.699999855503847E-7	42.099998474121094	2	1108.6146240234375	1108.6153564453125	-6.99999975040555E-4	-0.6314182560893344
b48	pepb48a2	DaPR130904_VB84_O1908.m	1002	13.510000228881836	TDDPQLK		1	b48.a1	0.010999999940395355	28.200000762939453	2	816.41015625	816.4102172851562	-9.999999747378752E-5	-0.12248743996164302
b48	pepb48a3	DaPR130904_VB84_O1908.m	1436	15.65999984741211	VAVLENQNK		1	b48.a1	3.7000001611886546E-5	41.70000076293945	2	1014.5584716796875	1014.5582885742188	1.9999999494757503E-4	0.19713011780588718
b48	pepb48a1	DaPR130904_VB84_O1908.m	1687	16.729999542236328	STTSETAPQPGSAVQGAH		1	b48.a1	0.024000000208616257	27.0	2	1725.802978515625	1725.8043212890625	-0.0012000000569969416	-0.6953279941381885
b49	pepb49a3	DaPR130904_VB84_O1908.m	594	11.079999923706055	SVEHLQK		1	b49.a1	0.017999999225139618	35.900001525878906	2	840.4590454101562	840.4578247070312	0.0012000000569969416	1.4277933070767
b49	pepb49a2	DaPR130904_VB84_O1908.m	715	11.899999618530273	LTQQEAAEK		1	b49.a1	0.009100000374019146	39.400001525878906	2	1017.5234985351562	1017.521484375	0.0019000000320374966	1.8672824713913025
b49	pepb49a1	DaPR130904_VB84_O1908.m	2939	21.3799991607666	AAVPGQPLALTAR		1	b49.a1	0.014000000432133675	40.900001525878906	2	1264.7403564453125	1264.737548828125	0.00279999990016222	2.213897976506376
b50	pepb50a3	DaPR130904_VB84_O1908.m	771	12.210000038146973	YAPAEGNR		1	b50.a1	0.04500000178813934	30.399999618530273	2	877.4177856445312	877.4166870117188	0.0010999999940395355	1.2536802756577206
b50	pepb50a2	DaPR130904_VB84_O1908.m	1499	15.949999809265137	VNEYVDAR		1	b50.a1	0.008999999612569809	35.900001525878906	2	965.470947265625	965.4691162109375	0.0017999999690800905	1.864378610207997
b50	pepb50a1	DaPR130904_VB84_O1908.m	2445	19.649999618530273	NDASEVVLAGER		1	b50.a1	8.69999985297909E-6	49.79999923706055	2	1259.6201171875	1259.623046875	-0.002899999963119626	-2.3022760422764876
b51	pepb51a1	DaPR130904_VB84_O1908.m	727	11.960000038146973	GLSDIHHR		1	b51.a1	0.0031999999191612005	31.799999237060547	2	934.4887084960938	934.4857788085938	0.002899999963119626	3.1033109640437013
b51	pepb51a3	DaPR130904_VB84_O1908.m	2355	19.260000228881836	SPQSNSPVLLSR		1	b51.a1	1.2999999853491317E-5	46.400001525878906	2	1284.692138671875	1284.6910400390625	0.0010999999940395355	0.8562369937647333
b51	pepb51a2	DaPR130904_VB84_O1908.m	2590	20.18000030517578	SGSIGAADSPENWEK		1	b51.a1	0.003100000089034438	30.600000381469727	2	1547.693359375	1547.69775390625	-0.00430000014603138	-2.7783203375326777
b52	pepb52a2	DaPR130904_VB84_O1908.m	2268	18.860000610351562	QVQQPSVAQLR		1	b52.a1	4.400000034365803E-4	34.29999923706055	2	1253.697021484375	1253.696533203125	6.000000284984708E-4	0.4785847392953253
b52	pepb52a1	DaPR130904_VB84_O1908.m	2665	20.450000762939453	MLIQENQELGR		1	b52.a1	0.00139999995008111	45.099998474121094	2	1330.6798095703125	1330.6788330078125	0.0010999999940395355	0.8266457440772091
b52	pepb52a3	DaPR130904_VB84_O1908.m	2740	20.709999084472656	YTDLNSNDVTGLR		1	b52.a1	0.001500000013038516	39.900001525878906	2	1467.7120361328125	1467.707763671875	0.00419999985024333	2.8616049830900083
b53	pepb53a3	DaPR130904_VB84_O1908.m	1555	16.18000030517578	MGGEEAEIR		1	b53.a1	0.005900000222027302	43.29999923706055	2	991.4464721679688	991.4517211914062	-0.0052999998442828655	-5.345696347083819
b53	pepb53a2	DaPR130904_VB84_O1908.m	2252	18.809999465942383	LSMSQLNEK		1	b53.a1	5.90000010561198E-4	45.599998474121094	2	1049.5322265625	1049.530029296875	0.002300000051036477	2.1914571158839022
b53	pepb53a1	DaPR130904_VB84_O1908.m	3896	24.530000686645508	DFVNYLVR		1	b53.a1	0.010999999940395355	35.400001525878906	2	1025.543212890625	1025.5418701171875	0.00139999995008111	1.3651319276911957
b54	pepb54a1	DaPR130904_VB84_O1908.m	1925	17.6299991607666	DGNLASTLGQHK		1	b54.a1	0.003599999938160181	30.399999618530273	2	1240.6314697265625	1240.6285400390625	0.003100000089034438	2.498733495955874
b54	pepb54a2	DaPR130904_VB84_O1908.m	2460	19.700000762939453	TTIIWDAHTGEAK		1	b54.a1	0.014000000432133675	31.200000762939453	2	1442.7291259765625	1442.727783203125	0.0013000000035390258	0.9010708871584792
b54	pepb54a3	DaPR130904_VB84_O1908.m	3408	22.8799991607666	VGASASDGSVCVLDLR	C11:+57.02146	1	b54.a1	0.003700000001117587	39.400001525878906	2	1605.7967529296875	1605.79052734375	0.006300000008195639	3.9233012655871793
b55	pepb55a3	DaPR130904_VB84_O1908.m	2473	19.75	VMEIVDADEK		1	b55.a1	0.027000000700354576	32.29999923706055	2	1148.5533447265625	1148.55078125	0.0026000000070780516	2.2637222920595628
b55	pepb55a1	DaPR130904_VB84_O1908.m	2779	20.860000610351562	AASITSEVFNK		1	b55.a1	8.50000014906982E-6	53.099998474121094	2	1166.6068115234375	1166.6055908203125	0.0013000000035390258	1.1143440540387908
b55	pepb55a2	DaPR130904_VB84_O1908.m	3059	21.75	DLGFNGAPYR		1	b55.a1	0.010999999940395355	36.599998474121094	2	1109.535888671875	1109.537841796875	-0.0019000000320374966	-1.7124247235772359
b56	pepb56a2	DaPR130904_VB84_O1908.m	1420	15.609999656677246	TAQEVETYR		1	b56.a1	0.003700000001117587	42.599998474121094	2	1096.52734375	1096.52734375	0.0	0.0
b56	pepb56a3	DaPR130904_VB84_O1908.m	3242	22.329999923706055	TTYLVLDEADR		1	b56.a1	0.0010999999940395355	46.0	2	1295.6522216796875	1295.648193359375	0.004100000020116568	3.164439267642576
b56	pepb56a1	DaPR130904_VB84_O1908.m	3711	23.90999984741211	LIDFLECGK	C7:+57.02146	1	b56.a1	0.020999999716877937	36.0	2	1094.5557861328125	1094.5555419921875	3.9999998989515007E-4	0.3654451277704143
b57	pepb57a2	DaPR130904_VB84_O1908.m	1538	16.110000610351562	PGTPSAEGGSTSSTLR		1	b57.a1	3.999999989900971E-6	43.20000076293945	2	1504.72509765625	1504.7242431640625	8.999999845400453E-4	0.5981162253673591
b57	pepb57a3	DaPR130904_VB84_O1908.m	3129	21.959999084472656	TLTAEEAEEEWER		1	b57.a1	8.399999933317304E-4	38.900001525878906	2	1592.7099609375	1592.7078857421875	0.002099999925121665	1.3185091528212558
b57	pepb57a1	DaPR130904_VB84_O1908.m	4076	25.149999618530273	AALGPSSQNVTEYVVR	A1:+42.01057	1	b57.a1	5.099999834783375E-4	34.5	2	1732.8883056640625	1732.8868408203125	0.001500000013038516	0.8656075963554823
b58	pepb58a3	DaPR130904_VB84_O1908.m	1731	16.899999618530273	QVHPDTGISSK	Q1:-17.02655	1	b58.a1	0.00559999980032444	32.099998474121094	2	1151.571533203125	1151.569580078125	0.0020000000949949026	1.736760096475645
b58	pepb58a2	DaPR130904_VB84_O1908.m	4248	25.729999542236328	AMGIMNSFVNDIFER	M2:+15.99491 - M5:+15.99491	1	b58.a1	0.013000000268220901	34.099998474121094	2	1775.815185546875	1775.8094482421875	0.00570000009611249	3.2098039019641003
b58	pepb58a1	DaPR130904_VB84_O1908.m	4760	27.68000030517578	AMGIMNSFVNDIFER	M2:+15.99491	1	b58.a1	1.8999999156221747E-5	45.70000076293945	2	1759.81591796875	1759.8145751953125	0.0013000000035390258	0.7387141928829324
b59	pepb59a2	DaPR130904_VB84_O1908.m	2833	21.049999237060547	LFLLPHK		1	b59.a1	5.500000042957254E-5	29.100000381469727	2	867.5469360351562	867.5454711914062	0.00139999995008111	1.6137482086771548
b59	pepb59a3	DaPR130904_VB84_O1908.m	3971	24.799999237060547	VDNIQAGELTEGIWR		1	b59.a1	2.9000000722589903E-5	42.79999923706055	2	1700.8681640625	1700.8607177734375	0.007600000128149986	4.468325976802494
b59	pepb59a1	DaPR130904_VB84_O1908.m	4532	26.809999465942383	AETLEFNDVYQEVK	A1:+42.01057	1	b59.a1	5.80000005356851E-7	42.0	2	1726.8238525390625	1726.8173828125	0.006500000134110451	3.7641502794718096
b60	pepb60a2	DaPR130904_VB84_O1908.m	1202	14.579999923706055	RPNKPAELIAK		1	b60.a1	0.00860000029206276	28.600000381469727	2	1236.7440185546875	1236.74267578125	0.00139999995008111	1.1320058549744232
b60	pepb60a1	DaPR130904_VB84_O1908.m	2798	20.93000030517578	LPDNYTQDTWR		1	b60.a1	0.008500000461935997	34.400001525878906	2	1408.653564453125	1408.649658203125	0.004000000189989805	2.839599020733239
b61	pepb61a1	DaPR130904_VB84_O1908.m	2095	18.260000228881836	ALAAGGYDVEK		1	b61.a1	2.4000000848900527E-5	57.099998474121094	2	1093.5521240234375	1093.5528564453125	-6.99999975040555E-4	-0.6401153551150377
b61	pepb61a2	DaPR130904_VB84_O1908.m	2996	21.559999465942383	ATGPPVSELITK		1	b61.a1	6.199999916134402E-6	39.900001525878906	2	1212.684814453125	1212.6839599609375	0.0010000000474974513	0.8246171966599302
b62	pepb62a1	DaPR130904_VB84_O1908.m	1175	14.449999809265137	DAVTYTEHAK		1	b62.a1	0.0010000000474974513	44.70000076293945	2	1134.543212890625	1134.54296875	3.000000142492354E-4	0.2644236688362407
b62	pepb62a2	DaPR130904_VB84_O1908.m	4163	25.459999084472656	TVTAMDVVYALK		1	b62.a1	1.9999999494757503E-4	42.29999923706055	2	1310.70703125	1310.702880859375	0.00419999985024333	3.2043874409504305
b63	pepb63a1	DaPR130904_VB84_O1908.m	2263	18.850000381469727	GELDLTGAK		1	b63.a1	0.006599999964237213	35.900001525878906	2	903.4783325195312	903.4785766601562	-3.000000142492354E-4	-0.33204994783410396
b63	pepb63a2	DaPR130904_VB84_O1908.m	3612	23.559999465942383	LSLEGIVVQR		1	b63.a1	2.3999999393709004E-4	50.400001525878906	2	1113.666015625	1113.6630859375	0.003000000026077032	2.6938129349520303
b64	pepb64a2	DaPR130904_VB84_O1908.m	2504	19.860000610351562	WFEENASQSTVK		1	b64.a1	7.300000288523734E-5	41.70000076293945	2	1425.6622314453125	1425.6649169921875	-0.0026000000070780516	-1.8237104498323706
b64	pepb64a1	DaPR130904_VB84_O1908.m	4298	25.90999984741211	ILPTLEAVAALGNK		1	b64.a1	0.0012000000569969416	48.900001525878906	2	1409.8388671875	1409.836669921875	0.002199999988079071	1.5604644389062332
b65	pepb65a1	DaPR130904_VB84_O1908.m	2883	21.200000762939453	IQAVLLPK		1	b65.a1	0.004699999932199717	32.400001525878906	2	881.582763671875	881.582275390625	5.000000237487257E-4	0.5671620649668552
b65	pepb65a2	DaPR130904_VB84_O1908.m	4809	27.860000610351562	VTIAQGGVLPNIQAVLLPK		1	b65.a1	0.0012000000569969416	36.400001525878906	2	1931.1783447265625	1931.169189453125	0.009200000204145908	4.763953492211211

## Sheet: peptides_pos
MS Sample :	DaPR130904_VB84_O1908.m
Peptide ID	Protein ID	accession	description	Sequence	Modifs	Start	Stop	MH+ theo
pepa1b68	a1.a1.a1	sp|P09874|PARP1_HUMAN	sp|P09874|PARP1_HUMAN Poly [ADP-ribose] polymerase 1 OS=Homo sapiens GN=PARP1 PE=1 SV=4	KTAEAGGVTGK		87	97	1018.55322265625
pepa1c106	a1.a1.a1	sp|P09874|PARP1_HUMAN	sp|P09874|PARP1_HUMAN Poly [ADP-ribose] polymerase 1 OS=Homo sapiens GN=PARP1 PE=1 SV=4	TGNAWHSK		622	629	900.4326782226562
pepa1b42	a1.a1.a1	sp|P09874|PARP1_HUMAN	sp|P09874|PARP1_HUMAN Poly [ADP-ribose] polymerase 1 OS=Homo sapiens GN=PARP1 PE=1 SV=4	GNAWHSK		623	629	799.385009765625
pepa1b83	a1.a1.a1	sp|P09874|PARP1_HUMAN	sp|P09874|PARP1_HUMAN Poly [ADP-ribose] polymerase 1 OS=Homo sapiens GN=PARP1 PE=1 SV=4	NTHATTHNAY		820	829	1129.50244140625
pepa1c117	a1.a1.a1	sp|P09874|PARP1_HUMAN	sp|P09874|PARP1_HUMAN Poly [ADP-ribose] polymerase 1 OS=Homo sapiens GN=PARP1 PE=1 SV=4	VEYAKSGR		11	18	909.4793090820312
pepa1b43	a1.a1.a1	sp|P09874|PARP1_HUMAN	sp|P09874|PARP1_HUMAN Poly [ADP-ribose] polymerase 1 OS=Homo sapiens GN=PARP1 PE=1 SV=4	GQDGIGSKAEK		98	108	1089.553955078125
pepa1c120	a1.a1.a1	sp|P09874|PARP1_HUMAN	sp|P09874|PARP1_HUMAN Poly [ADP-ribose] polymerase 1 OS=Homo sapiens GN=PARP1 PE=1 SV=4	VKEEGINK		511	518	916.5101928710938
pepa1b46	a1.a1.a1	sp|P09874|PARP1_HUMAN	sp|P09874|PARP1_HUMAN Poly [ADP-ribose] polymerase 1 OS=Homo sapiens GN=PARP1 PE=1 SV=4	HASHISKLPK		934	943	1117.6480712890625
pepa1a9	a1.a1.a1	sp|P09874|PARP1_HUMAN	sp|P09874|PARP1_HUMAN Poly [ADP-ribose] polymerase 1 OS=Homo sapiens GN=PARP1 PE=1 SV=4	ASADKPLSNMK	M10:+15.99491	384	394	1177.588623046875
pepa1b69	a1.a1.a1	sp|P09874|PARP1_HUMAN	sp|P09874|PARP1_HUMAN Poly [ADP-ribose] polymerase 1 OS=Homo sapiens GN=PARP1 PE=1 SV=4	KVCSTNDLK	C3:+57.02146	254	262	1064.5408935546875
pepa1b61	a1.a1.a1	sp|P09874|PARP1_HUMAN	sp|P09874|PARP1_HUMAN Poly [ADP-ribose] polymerase 1 OS=Homo sapiens GN=PARP1 PE=1 SV=4	KCSESIPK	C2:+57.02146	23	30	948.4822998046875
pepa1b95	a1.a1.a1	sp|P09874|PARP1_HUMAN	sp|P09874|PARP1_HUMAN Poly [ADP-ribose] polymerase 1 OS=Homo sapiens GN=PARP1 PE=1 SV=4	SANYCHTSQGD	C5:+57.02146	904	914	1239.4698486328125
pepa1b45	a1.a1.a1	sp|P09874|PARP1_HUMAN	sp|P09874|PARP1_HUMAN Poly [ADP-ribose] polymerase 1 OS=Homo sapiens GN=PARP1 PE=1 SV=4	GTNSYYK		565	571	832.3839721679688
pepa1c113	a1.a1.a1	sp|P09874|PARP1_HUMAN	sp|P09874|PARP1_HUMAN Poly [ADP-ribose] polymerase 1 OS=Homo sapiens GN=PARP1 PE=1 SV=4	VCSTNDLK	C2:+57.02146	255	262	936.4459228515625
pepa1b56	a1.a1.a1	sp|P09874|PARP1_HUMAN	sp|P09874|PARP1_HUMAN Poly [ADP-ribose] polymerase 1 OS=Homo sapiens GN=PARP1 PE=1 SV=4	LGGKLTGTANK		415	425	1059.6160888671875
pepa1a8	a1.a1.a1	sp|P09874|PARP1_HUMAN	sp|P09874|PARP1_HUMAN Poly [ADP-ribose] polymerase 1 OS=Homo sapiens GN=PARP1 PE=1 SV=4	ASADKPLSNMK		384	394	1161.59375
pepa1c105	a1.a1.a1	sp|P09874|PARP1_HUMAN	sp|P09874|PARP1_HUMAN Poly [ADP-ribose] polymerase 1 OS=Homo sapiens GN=PARP1 PE=1 SV=4	TAEAGGVTGKGQDGIGSK		88	105	1632.8192138671875
pepa1c119	a1.a1.a1	sp|P09874|PARP1_HUMAN	sp|P09874|PARP1_HUMAN Poly [ADP-ribose] polymerase 1 OS=Homo sapiens GN=PARP1 PE=1 SV=4	VGTVIGSNK		592	600	874.4996948242188
pepa1b92	a1.a1.a1	sp|P09874|PARP1_HUMAN	sp|P09874|PARP1_HUMAN Poly [ADP-ribose] polymerase 1 OS=Homo sapiens GN=PARP1 PE=1 SV=4	RKGDEVDGVDEVAK		208	221	1516.7606201171875
pepa1b93	a1.a1.a1	sp|P09874|PARP1_HUMAN	sp|P09874|PARP1_HUMAN Poly [ADP-ribose] polymerase 1 OS=Homo sapiens GN=PARP1 PE=1 SV=4	RPEYSASQLK		173	182	1178.6168212890625
pepa1b94	a1.a1.a1	sp|P09874|PARP1_HUMAN	sp|P09874|PARP1_HUMAN Poly [ADP-ribose] polymerase 1 OS=Homo sapiens GN=PARP1 PE=1 SV=4	RQIQAAY		704	710	849.4581909179688
pepa1b64	a1.a1.a1	sp|P09874|PARP1_HUMAN	sp|P09874|PARP1_HUMAN Poly [ADP-ribose] polymerase 1 OS=Homo sapiens GN=PARP1 PE=1 SV=4	KGDEVDGVDEVAK		209	221	1360.6595458984375
pepa1b12	a1.a1.a1	sp|P09874|PARP1_HUMAN	sp|P09874|PARP1_HUMAN Poly [ADP-ribose] polymerase 1 OS=Homo sapiens GN=PARP1 PE=1 SV=4	AVNSSASADKPLSNMK		379	394	1619.80615234375
pepa1b58	a1.a1.a1	sp|P09874|PARP1_HUMAN	sp|P09874|PARP1_HUMAN Poly [ADP-ribose] polymerase 1 OS=Homo sapiens GN=PARP1 PE=1 SV=4	LLWHGSR		859	865	868.4791870117188
pepa1b67	a1.a1.a1	sp|P09874|PARP1_HUMAN	sp|P09874|PARP1_HUMAN Poly [ADP-ribose] polymerase 1 OS=Homo sapiens GN=PARP1 PE=1 SV=4	KPVQDLIK		667	674	940.5830078125
pepa1b38	a1.a1.a1	sp|P09874|PARP1_HUMAN	sp|P09874|PARP1_HUMAN Poly [ADP-ribose] polymerase 1 OS=Homo sapiens GN=PARP1 PE=1 SV=4	GGAAVDPDSGLEHSAH		529	544	1519.6776123046875
pepa1b66	a1.a1.a1	sp|P09874|PARP1_HUMAN	sp|P09874|PARP1_HUMAN Poly [ADP-ribose] polymerase 1 OS=Homo sapiens GN=PARP1 PE=1 SV=4	KPPLLNNADSVQAK		748	761	1494.827880859375
pepa1a2	a1.a1.a1	sp|P09874|PARP1_HUMAN	sp|P09874|PARP1_HUMAN Poly [ADP-ribose] polymerase 1 OS=Homo sapiens GN=PARP1 PE=1 SV=4	AESSDKLYR	A1:+42.01057	2	10	1110.54296875
pepa1b10	a1.a1.a1	sp|P09874|PARP1_HUMAN	sp|P09874|PARP1_HUMAN Poly [ADP-ribose] polymerase 1 OS=Homo sapiens GN=PARP1 PE=1 SV=4	ASLCISTK	C4:+57.02146	426	433	879.4608764648438
pepa1c104	a1.a1.a1	sp|P09874|PARP1_HUMAN	sp|P09874|PARP1_HUMAN Poly [ADP-ribose] polymerase 1 OS=Homo sapiens GN=PARP1 PE=1 SV=4	SSKDPIDVNYEK		785	796	1394.68017578125
pepa1b65	a1.a1.a1	sp|P09874|PARP1_HUMAN	sp|P09874|PARP1_HUMAN Poly [ADP-ribose] polymerase 1 OS=Homo sapiens GN=PARP1 PE=1 SV=4	KPPLLNNAD		748	756	981.5368041992188
pepa1b85	a1.a1.a1	sp|P09874|PARP1_HUMAN	sp|P09874|PARP1_HUMAN Poly [ADP-ribose] polymerase 1 OS=Homo sapiens GN=PARP1 PE=1 SV=4	PIDVNYEK		789	796	977.4943237304688
pepa1b39	a1.a1.a1	sp|P09874|PARP1_HUMAN	sp|P09874|PARP1_HUMAN Poly [ADP-ribose] polymerase 1 OS=Homo sapiens GN=PARP1 PE=1 SV=4	GGSDDSSKDPIDVNYEK		780	796	1825.80908203125
pepa1b77	a1.a1.a1	sp|P09874|PARP1_HUMAN	sp|P09874|PARP1_HUMAN Poly [ADP-ribose] polymerase 1 OS=Homo sapiens GN=PARP1 PE=1 SV=4	MIFDVESMKK	M1:+15.99491 M8:+15.99491	675	684	1259.6014404296875
pepa1b55	a1.a1.a1	sp|P09874|PARP1_HUMAN	sp|P09874|PARP1_HUMAN Poly [ADP-ribose] polymerase 1 OS=Homo sapiens GN=PARP1 PE=1 SV=4	LEQMPSKEDAIEHFMK	M4:+15.99491 M15:+15.99491	601	616	1964.9095458984375
pepa1b36	a1.a1.a1	sp|P09874|PARP1_HUMAN	sp|P09874|PARP1_HUMAN Poly [ADP-ribose] polymerase 1 OS=Homo sapiens GN=PARP1 PE=1 SV=4	GDEVDGVDEVAK		210	221	1232.564453125
pepa1c123	a1.a1.a1	sp|P09874|PARP1_HUMAN	sp|P09874|PARP1_HUMAN Poly [ADP-ribose] polymerase 1 OS=Homo sapiens GN=PARP1 PE=1 SV=4	VVDRDSEEAEIIR		803	815	1530.7762451171875
pepa1b30	a1.a1.a1	sp|P09874|PARP1_HUMAN	sp|P09874|PARP1_HUMAN Poly [ADP-ribose] polymerase 1 OS=Homo sapiens GN=PARP1 PE=1 SV=4	FLQDVSASTK		458	467	1095.5684814453125
pepa1a1	a1.a1.a1	sp|P09874|PARP1_HUMAN	sp|P09874|PARP1_HUMAN Poly [ADP-ribose] polymerase 1 OS=Homo sapiens GN=PARP1 PE=1 SV=4	AEPVEVVAPR		487	496	1066.589599609375
pepa1b87	a1.a1.a1	sp|P09874|PARP1_HUMAN	sp|P09874|PARP1_HUMAN Poly [ADP-ribose] polymerase 1 OS=Homo sapiens GN=PARP1 PE=1 SV=4	PVEVVAPR		489	496	866.5098876953125
pepa1b18	a1.a1.a1	sp|P09874|PARP1_HUMAN	sp|P09874|PARP1_HUMAN Poly [ADP-ribose] polymerase 1 OS=Homo sapiens GN=PARP1 PE=1 SV=4	DSEEAEIIR		807	815	1061.5113525390625
pepa1b88	a1.a1.a1	sp|P09874|PARP1_HUMAN	sp|P09874|PARP1_HUMAN Poly [ADP-ribose] polymerase 1 OS=Homo sapiens GN=PARP1 PE=1 SV=4	PVQDLIK		668	674	812.4880981445312
pepa1b17	a1.a1.a1	sp|P09874|PARP1_HUMAN	sp|P09874|PARP1_HUMAN Poly [ADP-ribose] polymerase 1 OS=Homo sapiens GN=PARP1 PE=1 SV=4	DPIDVNYEK		788	796	1092.521240234375
pepa1b54	a1.a1.a1	sp|P09874|PARP1_HUMAN	sp|P09874|PARP1_HUMAN Poly [ADP-ribose] polymerase 1 OS=Homo sapiens GN=PARP1 PE=1 SV=4	LEQMPSKEDAIEHFMK	M15:+15.99491	601	616	1948.9146728515625
pepa1b76	a1.a1.a1	sp|P09874|PARP1_HUMAN	sp|P09874|PARP1_HUMAN Poly [ADP-ribose] polymerase 1 OS=Homo sapiens GN=PARP1 PE=1 SV=4	MIFDVESMKK	M8:+15.99491	675	684	1243.6064453125
pepa1b24	a1.a1.a1	sp|P09874|PARP1_HUMAN	sp|P09874|PARP1_HUMAN Poly [ADP-ribose] polymerase 1 OS=Homo sapiens GN=PARP1 PE=1 SV=4	EIDYGQDEEAVKK	E1:-18.01056	642	654	1505.7122802734375
pepa1b79	a1.a1.a1	sp|P09874|PARP1_HUMAN	sp|P09874|PARP1_HUMAN Poly [ADP-ribose] polymerase 1 OS=Homo sapiens GN=PARP1 PE=1 SV=4	MVDPEKPQLGMIDR	M11:+15.99491	143	156	1644.808837890625
pepa1b60	a1.a1.a1	sp|P09874|PARP1_HUMAN	sp|P09874|PARP1_HUMAN Poly [ADP-ribose] polymerase 1 OS=Homo sapiens GN=PARP1 PE=1 SV=4	KAMVEYEIDLQK	M3:+15.99491	684	695	1482.7513427734375
pepa1b90	a1.a1.a1	sp|P09874|PARP1_HUMAN	sp|P09874|PARP1_HUMAN Poly [ADP-ribose] polymerase 1 OS=Homo sapiens GN=PARP1 PE=1 SV=4	QQVPSGESAILDR		270	282	1399.718017578125
pepa1b57	a1.a1.a1	sp|P09874|PARP1_HUMAN	sp|P09874|PARP1_HUMAN Poly [ADP-ribose] polymerase 1 OS=Homo sapiens GN=PARP1 PE=1 SV=4	ILTLGKLSR		395	403	1000.6517944335938
pepa1b91	a1.a1.a1	sp|P09874|PARP1_HUMAN	sp|P09874|PARP1_HUMAN Poly [ADP-ribose] polymerase 1 OS=Homo sapiens GN=PARP1 PE=1 SV=4	QVPSGESAILDR		271	282	1271.659423828125
pepa1b82	a1.a1.a1	sp|P09874|PARP1_HUMAN	sp|P09874|PARP1_HUMAN Poly [ADP-ribose] polymerase 1 OS=Homo sapiens GN=PARP1 PE=1 SV=4	NREELGFRPEY		166	176	1409.68115234375
pepa1b20	a1.a1.a1	sp|P09874|PARP1_HUMAN	sp|P09874|PARP1_HUMAN Poly [ADP-ribose] polymerase 1 OS=Homo sapiens GN=PARP1 PE=1 SV=4	EDAIEHFMK		608	616	1119.5142822265625
pepa1b15	a1.a1.a1	sp|P09874|PARP1_HUMAN	sp|P09874|PARP1_HUMAN Poly [ADP-ribose] polymerase 1 OS=Homo sapiens GN=PARP1 PE=1 SV=4	DAIEHFMK		609	616	990.4718017578125
pepa1b73	a1.a1.a1	sp|P09874|PARP1_HUMAN	sp|P09874|PARP1_HUMAN Poly [ADP-ribose] polymerase 1 OS=Homo sapiens GN=PARP1 PE=1 SV=4	MAIMVQSPMFDGK	M1:+15.99491 M4:+15.99491 M9:+15.99491	35	47	1502.669189453125
pepa1b59	a1.a1.a1	sp|P09874|PARP1_HUMAN	sp|P09874|PARP1_HUMAN Poly [ADP-ribose] polymerase 1 OS=Homo sapiens GN=PARP1 PE=1 SV=4	KAMVEYEIDLQK		684	695	1466.75634765625
pepa1b53	a1.a1.a1	sp|P09874|PARP1_HUMAN	sp|P09874|PARP1_HUMAN Poly [ADP-ribose] polymerase 1 OS=Homo sapiens GN=PARP1 PE=1 SV=4	LEQMPSKEDAIEHF		601	614	1673.784423828125
pepa1b96	a1.a1.a1	sp|P09874|PARP1_HUMAN	sp|P09874|PARP1_HUMAN Poly [ADP-ribose] polymerase 1 OS=Homo sapiens GN=PARP1 PE=1 SV=4	SANYCHTSQGDPIGL	C5:+57.02146	904	918	1619.7122802734375
pepa1b78	a1.a1.a1	sp|P09874|PARP1_HUMAN	sp|P09874|PARP1_HUMAN Poly [ADP-ribose] polymerase 1 OS=Homo sapiens GN=PARP1 PE=1 SV=4	MVDPEKPQLGMIDR		143	156	1628.8138427734375
pepa1c114	a1.a1.a1	sp|P09874|PARP1_HUMAN	sp|P09874|PARP1_HUMAN Poly [ADP-ribose] polymerase 1 OS=Homo sapiens GN=PARP1 PE=1 SV=4	VDPEKPQLGMIDR		144	156	1497.7734375
pepa1b41	a1.a1.a1	sp|P09874|PARP1_HUMAN	sp|P09874|PARP1_HUMAN Poly [ADP-ribose] polymerase 1 OS=Homo sapiens GN=PARP1 PE=1 SV=4	GIYFADMVSK	M7:+15.99491	894	903	1146.5504150390625
pepa1b47	a1.a1.a1	sp|P09874|PARP1_HUMAN	sp|P09874|PARP1_HUMAN Poly [ADP-ribose] polymerase 1 OS=Homo sapiens GN=PARP1 PE=1 SV=4	HPDVEVDGFSELR		66	78	1499.712890625
pepa1c121	a1.a1.a1	sp|P09874|PARP1_HUMAN	sp|P09874|PARP1_HUMAN Poly [ADP-ribose] polymerase 1 OS=Homo sapiens GN=PARP1 PE=1 SV=4	VPHWYHF		48	54	985.4683227539062
pepa1b44	a1.a1.a1	sp|P09874|PARP1_HUMAN	sp|P09874|PARP1_HUMAN Poly [ADP-ribose] polymerase 1 OS=Homo sapiens GN=PARP1 PE=1 SV=4	GSSDSQILDLSNR		723	735	1391.676513671875
pepa1c122	a1.a1.a1	sp|P09874|PARP1_HUMAN	sp|P09874|PARP1_HUMAN Poly [ADP-ribose] polymerase 1 OS=Homo sapiens GN=PARP1 PE=1 SV=4	VSQGSSDSQILDLSNR		720	735	1705.8355712890625
pepa1b72	a1.a1.a1	sp|P09874|PARP1_HUMAN	sp|P09874|PARP1_HUMAN Poly [ADP-ribose] polymerase 1 OS=Homo sapiens GN=PARP1 PE=1 SV=4	MAIMVQSPMFDGK	M1:+15.99491 M9:+15.99491	35	47	1486.67431640625
pepa1c108	a1.a1.a1	sp|P09874|PARP1_HUMAN	sp|P09874|PARP1_HUMAN Poly [ADP-ribose] polymerase 1 OS=Homo sapiens GN=PARP1 PE=1 SV=4	TLIPHDFGMK		738	747	1158.5980224609375
pepa1b75	a1.a1.a1	sp|P09874|PARP1_HUMAN	sp|P09874|PARP1_HUMAN Poly [ADP-ribose] polymerase 1 OS=Homo sapiens GN=PARP1 PE=1 SV=4	MIFDVESMK	M1:+15.99491 M8:+15.99491	675	683	1131.5064697265625
pepa1a3	a1.a1.a1	sp|P09874|PARP1_HUMAN	sp|P09874|PARP1_HUMAN Poly [ADP-ribose] polymerase 1 OS=Homo sapiens GN=PARP1 PE=1 SV=4	AMVEYEIDLQK	M2:+15.99491	685	695	1354.65625
pepa1b22	a1.a1.a1	sp|P09874|PARP1_HUMAN	sp|P09874|PARP1_HUMAN Poly [ADP-ribose] polymerase 1 OS=Homo sapiens GN=PARP1 PE=1 SV=4	EELGFRPEYSAS		168	179	1384.638427734375
pepa1b13	a1.a1.a1	sp|P09874|PARP1_HUMAN	sp|P09874|PARP1_HUMAN Poly [ADP-ribose] polymerase 1 OS=Homo sapiens GN=PARP1 PE=1 SV=4	AVSQGSSDSQILDLSNR		719	735	1776.8726806640625
pepa1b74	a1.a1.a1	sp|P09874|PARP1_HUMAN	sp|P09874|PARP1_HUMAN Poly [ADP-ribose] polymerase 1 OS=Homo sapiens GN=PARP1 PE=1 SV=4	MIFDVESMK	M8:+15.99491	675	683	1115.5115966796875
pepa1b21	a1.a1.a1	sp|P09874|PARP1_HUMAN	sp|P09874|PARP1_HUMAN Poly [ADP-ribose] polymerase 1 OS=Homo sapiens GN=PARP1 PE=1 SV=4	EELGFRPEY		168	176	1139.5372314453125
pepa1b63	a1.a1.a1	sp|P09874|PARP1_HUMAN	sp|P09874|PARP1_HUMAN Poly [ADP-ribose] polymerase 1 OS=Homo sapiens GN=PARP1 PE=1 SV=4	KFYPLEIDYGQDEEAVKK		637	654	2172.08642578125
pepa1b37	a1.a1.a1	sp|P09874|PARP1_HUMAN	sp|P09874|PARP1_HUMAN Poly [ADP-ribose] polymerase 1 OS=Homo sapiens GN=PARP1 PE=1 SV=4	GFSLLATEDKEALK		183	196	1521.8162841796875
pepa1c100	a1.a1.a1	sp|P09874|PARP1_HUMAN	sp|P09874|PARP1_HUMAN Poly [ADP-ribose] polymerase 1 OS=Homo sapiens GN=PARP1 PE=1 SV=4	SLLATEDKEALK		185	196	1317.7264404296875
pepa1b28	a1.a1.a1	sp|P09874|PARP1_HUMAN	sp|P09874|PARP1_HUMAN Poly [ADP-ribose] polymerase 1 OS=Homo sapiens GN=PARP1 PE=1 SV=4	EPVEVVAPR	E1:-18.01056	488	496	977.5418701171875
pepa1c116	a1.a1.a1	sp|P09874|PARP1_HUMAN	sp|P09874|PARP1_HUMAN Poly [ADP-ribose] polymerase 1 OS=Homo sapiens GN=PARP1 PE=1 SV=4	VEVDGFSELR		69	78	1150.5743408203125
pepa1b48	a1.a1.a1	sp|P09874|PARP1_HUMAN	sp|P09874|PARP1_HUMAN Poly [ADP-ribose] polymerase 1 OS=Homo sapiens GN=PARP1 PE=1 SV=4	LAHILSPWGAEVK		474	486	1420.7950439453125
pepa1b52	a1.a1.a1	sp|P09874|PARP1_HUMAN	sp|P09874|PARP1_HUMAN Poly [ADP-ribose] polymerase 1 OS=Homo sapiens GN=PARP1 PE=1 SV=4	IAPPEAPVTGYMFGK	M12:+15.99491	879	893	1593.798583984375
pepa1b49	a1.a1.a1	sp|P09874|PARP1_HUMAN	sp|P09874|PARP1_HUMAN Poly [ADP-ribose] polymerase 1 OS=Homo sapiens GN=PARP1 PE=1 SV=4	IAPPEAPVTGY		879	889	1114.5782470703125
pepa1a7	a1.a1.a1	sp|P09874|PARP1_HUMAN	sp|P09874|PARP1_HUMAN Poly [ADP-ribose] polymerase 1 OS=Homo sapiens GN=PARP1 PE=1 SV=4	AQNDLIWNIKDELKK		240	254	1827.9967041015625
pepa1b71	a1.a1.a1	sp|P09874|PARP1_HUMAN	sp|P09874|PARP1_HUMAN Poly [ADP-ribose] polymerase 1 OS=Homo sapiens GN=PARP1 PE=1 SV=4	MAIMVQSPMFDGK	M9:+15.99491	35	47	1470.679443359375
pepa1b89	a1.a1.a1	sp|P09874|PARP1_HUMAN	sp|P09874|PARP1_HUMAN Poly [ADP-ribose] polymerase 1 OS=Homo sapiens GN=PARP1 PE=1 SV=4	QQVPSGESAILDR	Q1:-17.02655	270	282	1382.6915283203125
pepa1b29	a1.a1.a1	sp|P09874|PARP1_HUMAN	sp|P09874|PARP1_HUMAN Poly [ADP-ribose] polymerase 1 OS=Homo sapiens GN=PARP1 PE=1 SV=4	FAGILSQGLR		869	878	1061.610595703125
pepa1c125	a1.a1.a1	sp|P09874|PARP1_HUMAN	sp|P09874|PARP1_HUMAN Poly [ADP-ribose] polymerase 1 OS=Homo sapiens GN=PARP1 PE=1 SV=4	VVSEDFLQDVSASTK		453	467	1624.806884765625
pepa1b99	a1.a1.a1	sp|P09874|PARP1_HUMAN	sp|P09874|PARP1_HUMAN Poly [ADP-ribose] polymerase 1 OS=Homo sapiens GN=PARP1 PE=1 SV=4	SDAYYCTGDVTAWTK	C6:+57.02146	306	320	1737.742919921875
pepa1b26	a1.a1.a1	sp|P09874|PARP1_HUMAN	sp|P09874|PARP1_HUMAN Poly [ADP-ribose] polymerase 1 OS=Homo sapiens GN=PARP1 PE=1 SV=4	ELLIFNK		263	269	876.5194091796875
pepa1b25	a1.a1.a1	sp|P09874|PARP1_HUMAN	sp|P09874|PARP1_HUMAN Poly [ADP-ribose] polymerase 1 OS=Homo sapiens GN=PARP1 PE=1 SV=4	ELLIFNK	E1:-18.01056	263	269	858.5087890625
pepa1b23	a1.a1.a1	sp|P09874|PARP1_HUMAN	sp|P09874|PARP1_HUMAN Poly [ADP-ribose] polymerase 1 OS=Homo sapiens GN=PARP1 PE=1 SV=4	EELGFRPEYSASQLK	E1:-18.01056	168	182	1735.8653564453125
pepa1b34	a1.a1.a1	sp|P09874|PARP1_HUMAN	sp|P09874|PARP1_HUMAN Poly [ADP-ribose] polymerase 1 OS=Homo sapiens GN=PARP1 PE=1 SV=4	FYTLIPHDFGMK	M11:+15.99491	736	747	1484.7247314453125
pepa1c109	a1.a1.a1	sp|P09874|PARP1_HUMAN	sp|P09874|PARP1_HUMAN Poly [ADP-ribose] polymerase 1 OS=Homo sapiens GN=PARP1 PE=1 SV=4	TLIPHDFGMK	M9:+15.99491	738	747	1174.5928955078125
pepa1b62	a1.a1.a1	sp|P09874|PARP1_HUMAN	sp|P09874|PARP1_HUMAN Poly [ADP-ribose] polymerase 1 OS=Homo sapiens GN=PARP1 PE=1 SV=4	KFYPLEIDYGQDEEAVK		637	653	2043.991455078125
pepa1b40	a1.a1.a1	sp|P09874|PARP1_HUMAN	sp|P09874|PARP1_HUMAN Poly [ADP-ribose] polymerase 1 OS=Homo sapiens GN=PARP1 PE=1 SV=4	GIYFADMVSK		894	903	1130.5555419921875
pepa1a5	a1.a1.a1	sp|P09874|PARP1_HUMAN	sp|P09874|PARP1_HUMAN Poly [ADP-ribose] polymerase 1 OS=Homo sapiens GN=PARP1 PE=1 SV=4	AQNDLIWNIK		240	249	1214.6531982421875
pepa1b19	a1.a1.a1	sp|P09874|PARP1_HUMAN	sp|P09874|PARP1_HUMAN Poly [ADP-ribose] polymerase 1 OS=Homo sapiens GN=PARP1 PE=1 SV=4	DVEVDGFSELR		68	78	1265.6011962890625
pepa1b35	a1.a1.a1	sp|P09874|PARP1_HUMAN	sp|P09874|PARP1_HUMAN Poly [ADP-ribose] polymerase 1 OS=Homo sapiens GN=PARP1 PE=1 SV=4	GALLPCEECSGQLVFK	C6:+57.02146 C9:+57.02146	290	305	1807.8720703125
pepa1a4	a1.a1.a1	sp|P09874|PARP1_HUMAN	sp|P09874|PARP1_HUMAN Poly [ADP-ribose] polymerase 1 OS=Homo sapiens GN=PARP1 PE=1 SV=4	AQNDLIWN		240	247	973.4741821289062
pepa1b51	a1.a1.a1	sp|P09874|PARP1_HUMAN	sp|P09874|PARP1_HUMAN Poly [ADP-ribose] polymerase 1 OS=Homo sapiens GN=PARP1 PE=1 SV=4	IAPPEAPVTGYMFGK		879	893	1577.8037109375
pepa1b27	a1.a1.a1	sp|P09874|PARP1_HUMAN	sp|P09874|PARP1_HUMAN Poly [ADP-ribose] polymerase 1 OS=Homo sapiens GN=PARP1 PE=1 SV=4	ELLIFNKQQVPSGESAILDR		263	282	2257.218994140625
pepa1b86	a1.a1.a1	sp|P09874|PARP1_HUMAN	sp|P09874|PARP1_HUMAN Poly [ADP-ribose] polymerase 1 OS=Homo sapiens GN=PARP1 PE=1 SV=4	PPEAPVTGYMFGK		881	893	1393.6824951171875
pepa1a6	a1.a1.a1	sp|P09874|PARP1_HUMAN	sp|P09874|PARP1_HUMAN Poly [ADP-ribose] polymerase 1 OS=Homo sapiens GN=PARP1 PE=1 SV=4	AQNDLIWNIKDELK		240	253	1699.90185546875
pepa1b98	a1.a1.a1	sp|P09874|PARP1_HUMAN	sp|P09874|PARP1_HUMAN Poly [ADP-ribose] polymerase 1 OS=Homo sapiens GN=PARP1 PE=1 SV=4	SATLGLVDIVK		554	564	1115.66748046875
pepa1b70	a1.a1.a1	sp|P09874|PARP1_HUMAN	sp|P09874|PARP1_HUMAN Poly [ADP-ribose] polymerase 1 OS=Homo sapiens GN=PARP1 PE=1 SV=4	MAIMVQSPMFDGK		35	47	1454.6844482421875
pepa1b33	a1.a1.a1	sp|P09874|PARP1_HUMAN	sp|P09874|PARP1_HUMAN Poly [ADP-ribose] polymerase 1 OS=Homo sapiens GN=PARP1 PE=1 SV=4	FYTLIPHDFGMK		736	747	1468.7298583984375
pepa1c126	a1.a1.a1	sp|P09874|PARP1_HUMAN	sp|P09874|PARP1_HUMAN Poly [ADP-ribose] polymerase 1 OS=Homo sapiens GN=PARP1 PE=1 SV=4	YTLIPHDFGMK		737	747	1321.6612548828125
pepa1b84	a1.a1.a1	sp|P09874|PARP1_HUMAN	sp|P09874|PARP1_HUMAN Poly [ADP-ribose] polymerase 1 OS=Homo sapiens GN=PARP1 PE=1 SV=4	NTHATTHNAYDLEVIDIFK		820	838	2202.0830078125
pepa1c107	a1.a1.a1	sp|P09874|PARP1_HUMAN	sp|P09874|PARP1_HUMAN Poly [ADP-ribose] polymerase 1 OS=Homo sapiens GN=PARP1 PE=1 SV=4	THATTHNAYDLEVIDIFK		821	838	2088.0400390625
pepa1c102	a1.a1.a1	sp|P09874|PARP1_HUMAN	sp|P09874|PARP1_HUMAN Poly [ADP-ribose] polymerase 1 OS=Homo sapiens GN=PARP1 PE=1 SV=4	SLQELFLAH		468	476	1057.568115234375
pepa1b31	a1.a1.a1	sp|P09874|PARP1_HUMAN	sp|P09874|PARP1_HUMAN Poly [ADP-ribose] polymerase 1 OS=Homo sapiens GN=PARP1 PE=1 SV=4	FYPLEIDYGQDEEAVK		638	653	1915.8963623046875
pepa1c111	a1.a1.a1	sp|P09874|PARP1_HUMAN	sp|P09874|PARP1_HUMAN Poly [ADP-ribose] polymerase 1 OS=Homo sapiens GN=PARP1 PE=1 SV=4	TTNFAGILSQGLR		866	878	1377.7489013671875
pepa1b81	a1.a1.a1	sp|P09874|PARP1_HUMAN	sp|P09874|PARP1_HUMAN Poly [ADP-ribose] polymerase 1 OS=Homo sapiens GN=PARP1 PE=1 SV=4	NFAGILSQGLR		868	878	1175.653564453125
pepa1c110	a1.a1.a1	sp|P09874|PARP1_HUMAN	sp|P09874|PARP1_HUMAN Poly [ADP-ribose] polymerase 1 OS=Homo sapiens GN=PARP1 PE=1 SV=4	TTNFAGILSQ		866	875	1051.5423583984375
pepa1b32	a1.a1.a1	sp|P09874|PARP1_HUMAN	sp|P09874|PARP1_HUMAN Poly [ADP-ribose] polymerase 1 OS=Homo sapiens GN=PARP1 PE=1 SV=4	FYTLIPHDF		736	744	1152.57275390625
pepa1c124	a1.a1.a1	sp|P09874|PARP1_HUMAN	sp|P09874|PARP1_HUMAN Poly [ADP-ribose] polymerase 1 OS=Homo sapiens GN=PARP1 PE=1 SV=4	VVSEDFLQDVSAS		453	465	1395.6641845703125
pepa1b11	a1.a1.a1	sp|P09874|PARP1_HUMAN	sp|P09874|PARP1_HUMAN Poly [ADP-ribose] polymerase 1 OS=Homo sapiens GN=PARP1 PE=1 SV=4	ATTHNAYDLEVIDIFK		823	838	1849.9334716796875
pepa1c118	a1.a1.a1	sp|P09874|PARP1_HUMAN	sp|P09874|PARP1_HUMAN Poly [ADP-ribose] polymerase 1 OS=Homo sapiens GN=PARP1 PE=1 SV=4	VFSATLGLVDIVK		552	564	1361.8043212890625
pepa1b50	a1.a1.a1	sp|P09874|PARP1_HUMAN	sp|P09874|PARP1_HUMAN Poly [ADP-ribose] polymerase 1 OS=Homo sapiens GN=PARP1 PE=1 SV=4	IAPPEAPVTGYMF		879	891	1392.687255859375
pepa1b80	a1.a1.a1	sp|P09874|PARP1_HUMAN	sp|P09874|PARP1_HUMAN Poly [ADP-ribose] polymerase 1 OS=Homo sapiens GN=PARP1 PE=1 SV=4	NAYDLEVIDIFK		827	838	1439.7420654296875
pepa1b14	a1.a1.a1	sp|P09874|PARP1_HUMAN	sp|P09874|PARP1_HUMAN Poly [ADP-ribose] polymerase 1 OS=Homo sapiens GN=PARP1 PE=1 SV=4	AYDLEVIDIFK		828	838	1325.69921875
pepa1c101	a1.a1.a1	sp|P09874|PARP1_HUMAN	sp|P09874|PARP1_HUMAN Poly [ADP-ribose] polymerase 1 OS=Homo sapiens GN=PARP1 PE=1 SV=4	SILSEVQQAVSQGSSDSQILDLSNR		711	735	2661.3330078125
pepa1c112	a1.a1.a1	sp|P09874|PARP1_HUMAN	sp|P09874|PARP1_HUMAN Poly [ADP-ribose] polymerase 1 OS=Homo sapiens GN=PARP1 PE=1 SV=4	VADGMVFGALLPCEECSGQLVFK	C13:+57.02146 C16:+57.02146	283	305	2527.203369140625
pepa1b16	a1.a1.a1	sp|P09874|PARP1_HUMAN	sp|P09874|PARP1_HUMAN Poly [ADP-ribose] polymerase 1 OS=Homo sapiens GN=PARP1 PE=1 SV=4	DLEVIDIFK		830	838	1091.5987548828125
pepa1c103	a1.a1.a1	sp|P09874|PARP1_HUMAN	sp|P09874|PARP1_HUMAN Poly [ADP-ribose] polymerase 1 OS=Homo sapiens GN=PARP1 PE=1 SV=4	SLQELFLAHILSPWGAEVK		468	486	2138.164794921875
pepa1b97	a1.a1.a1	sp|P09874|PARP1_HUMAN	sp|P09874|PARP1_HUMAN Poly [ADP-ribose] polymerase 1 OS=Homo sapiens GN=PARP1 PE=1 SV=4	SANYCHTSQGDPIGLILLGEVALGNMYELK	C5:+57.02146 M26:+15.99491	904	933	3279.60302734375
pepa1c115	a1.a1.a1	sp|P09874|PARP1_HUMAN	sp|P09874|PARP1_HUMAN Poly [ADP-ribose] polymerase 1 OS=Homo sapiens GN=PARP1 PE=1 SV=4	VEMLDNLLDIEVAYSLLR	M3:+15.99491	762	779	2122.110595703125
pepa2b24	a2.a1.a1	sp|P23246|SFPQ_HUMAN	sp|P23246|SFPQ_HUMAN Splicing factor, proline- and glutamine-rich OS=Homo sapiens GN=SFPQ PE=1 SV=2	HQGPPPGGPGGR		256	267	1113.55517578125
pepa2b32	a2.a1.a1	sp|P23246|SFPQ_HUMAN	sp|P23246|SFPQ_HUMAN Splicing factor, proline- and glutamine-rich OS=Homo sapiens GN=SFPQ PE=1 SV=2	MEELHNQEMQK	M1:+15.99491 M9:+15.99491	549	559	1448.6148681640625
pepa2b21	a2.a1.a1	sp|P23246|SFPQ_HUMAN	sp|P23246|SFPQ_HUMAN Splicing factor, proline- and glutamine-rich OS=Homo sapiens GN=SFPQ PE=1 SV=2	GREEYEGPNK		694	703	1178.5440673828125
pepa2b49	a2.a1.a1	sp|P23246|SFPQ_HUMAN	sp|P23246|SFPQ_HUMAN Splicing factor, proline- and glutamine-rich OS=Homo sapiens GN=SFPQ PE=1 SV=2	RMEELHNQEMQK	M10:+15.99491	548	559	1588.7210693359375
pepa2b47	a2.a1.a1	sp|P23246|SFPQ_HUMAN	sp|P23246|SFPQ_HUMAN Splicing factor, proline- and glutamine-rich OS=Homo sapiens GN=SFPQ PE=1 SV=2	QHHPPYHQQHHQGPPPGGPGGR		246	267	2403.135498046875
pepa2b35	a2.a1.a1	sp|P23246|SFPQ_HUMAN	sp|P23246|SFPQ_HUMAN Splicing factor, proline- and glutamine-rich OS=Homo sapiens GN=SFPQ PE=1 SV=2	MGDPYGSGGQK	M1:+15.99491	620	630	1112.4681396484375
pepa2b46	a2.a1.a1	sp|P23246|SFPQ_HUMAN	sp|P23246|SFPQ_HUMAN Splicing factor, proline- and glutamine-rich OS=Homo sapiens GN=SFPQ PE=1 SV=2	QGPPPGGPGGR		257	267	976.4962768554688
pepa2b31	a2.a1.a1	sp|P23246|SFPQ_HUMAN	sp|P23246|SFPQ_HUMAN Splicing factor, proline- and glutamine-rich OS=Homo sapiens GN=SFPQ PE=1 SV=2	MEELHNQEMQK	M9:+15.99491	549	559	1432.619873046875
pepa2b20	a2.a1.a1	sp|P23246|SFPQ_HUMAN	sp|P23246|SFPQ_HUMAN Splicing factor, proline- and glutamine-rich OS=Homo sapiens GN=SFPQ PE=1 SV=2	GPMGPGPGQSGPK	M3:+15.99491	45	57	1182.5576171875
pepa2b48	a2.a1.a1	sp|P23246|SFPQ_HUMAN	sp|P23246|SFPQ_HUMAN Splicing factor, proline- and glutamine-rich OS=Homo sapiens GN=SFPQ PE=1 SV=2	RMEELHNQEMQK		548	559	1572.72607421875
pepa2b39	a2.a1.a1	sp|P23246|SFPQ_HUMAN	sp|P23246|SFPQ_HUMAN Splicing factor, proline- and glutamine-rich OS=Homo sapiens GN=SFPQ PE=1 SV=2	MGGGGAMNMGDPYGSGGQK	M1:+15.99491 M7:+15.99491 M9:+15.99491	612	630	1819.704833984375
pepa2b52	a2.a1.a1	sp|P23246|SFPQ_HUMAN	sp|P23246|SFPQ_HUMAN Splicing factor, proline- and glutamine-rich OS=Homo sapiens GN=SFPQ PE=1 SV=2	SPPPGMGLNQNR	M6:+15.99491	33	44	1283.616455078125
pepa2b34	a2.a1.a1	sp|P23246|SFPQ_HUMAN	sp|P23246|SFPQ_HUMAN Splicing factor, proline- and glutamine-rich OS=Homo sapiens GN=SFPQ PE=1 SV=2	MGDPYGSGGQK		620	630	1096.47314453125
pepa2b30	a2.a1.a1	sp|P23246|SFPQ_HUMAN	sp|P23246|SFPQ_HUMAN Splicing factor, proline- and glutamine-rich OS=Homo sapiens GN=SFPQ PE=1 SV=2	MEELHNQEMQK		549	559	1416.625
pepa2b41	a2.a1.a1	sp|P23246|SFPQ_HUMAN	sp|P23246|SFPQ_HUMAN Splicing factor, proline- and glutamine-rich OS=Homo sapiens GN=SFPQ PE=1 SV=2	PGGGPGLSTPGGHPKPPHR		218	236	1802.9412841796875
pepa2b38	a2.a1.a1	sp|P23246|SFPQ_HUMAN	sp|P23246|SFPQ_HUMAN Splicing factor, proline- and glutamine-rich OS=Homo sapiens GN=SFPQ PE=1 SV=2	MGGGGAMNMGDPYGSGGQK	M7:+15.99491 M9:+15.99491	612	630	1803.7099609375
pepa2b40	a2.a1.a1	sp|P23246|SFPQ_HUMAN	sp|P23246|SFPQ_HUMAN Splicing factor, proline- and glutamine-rich OS=Homo sapiens GN=SFPQ PE=1 SV=2	NMGDPYGSGGQK		619	630	1210.51611328125
pepa2a1	a2.a1.a1	sp|P23246|SFPQ_HUMAN	sp|P23246|SFPQ_HUMAN Splicing factor, proline- and glutamine-rich OS=Homo sapiens GN=SFPQ PE=1 SV=2	AELDDTPMR	M8:+15.99491	350	358	1063.472900390625
pepa2b19	a2.a1.a1	sp|P23246|SFPQ_HUMAN	sp|P23246|SFPQ_HUMAN Splicing factor, proline- and glutamine-rich OS=Homo sapiens GN=SFPQ PE=1 SV=2	GMGPGTPAGYGR	M2:+15.99491	682	693	1136.5157470703125
pepa2b45	a2.a1.a1	sp|P23246|SFPQ_HUMAN	sp|P23246|SFPQ_HUMAN Splicing factor, proline- and glutamine-rich OS=Homo sapiens GN=SFPQ PE=1 SV=2	QGPPPGGPGGR	Q1:-17.02655	257	267	959.4697875976562
pepa2b12	a2.a1.a1	sp|P23246|SFPQ_HUMAN	sp|P23246|SFPQ_HUMAN Splicing factor, proline- and glutamine-rich OS=Homo sapiens GN=SFPQ PE=1 SV=2	FAQHGTF		480	486	807.3787841796875
pepa2b37	a2.a1.a1	sp|P23246|SFPQ_HUMAN	sp|P23246|SFPQ_HUMAN Splicing factor, proline- and glutamine-rich OS=Homo sapiens GN=SFPQ PE=1 SV=2	MGGGGAMNMGDPYGSGGQK	M9:+15.99491	612	630	1787.7149658203125
pepa2b18	a2.a1.a1	sp|P23246|SFPQ_HUMAN	sp|P23246|SFPQ_HUMAN Splicing factor, proline- and glutamine-rich OS=Homo sapiens GN=SFPQ PE=1 SV=2	GMGPGTPAGYGR		682	693	1120.520751953125
pepa2b51	a2.a1.a1	sp|P23246|SFPQ_HUMAN	sp|P23246|SFPQ_HUMAN Splicing factor, proline- and glutamine-rich OS=Homo sapiens GN=SFPQ PE=1 SV=2	SPPPGMGLNQNR		33	44	1267.62158203125
pepa2b15	a2.a1.a1	sp|P23246|SFPQ_HUMAN	sp|P23246|SFPQ_HUMAN Splicing factor, proline- and glutamine-rich OS=Homo sapiens GN=SFPQ PE=1 SV=2	FATHAAALSVR		366	376	1143.6273193359375
pepa2b29	a2.a1.a1	sp|P23246|SFPQ_HUMAN	sp|P23246|SFPQ_HUMAN Splicing factor, proline- and glutamine-rich OS=Homo sapiens GN=SFPQ PE=1 SV=2	MEELHNQEM		549	557	1160.4715576171875
pepa2a2	a2.a1.a1	sp|P23246|SFPQ_HUMAN	sp|P23246|SFPQ_HUMAN Splicing factor, proline- and glutamine-rich OS=Homo sapiens GN=SFPQ PE=1 SV=2	AVVIVDDR		400	407	886.4996948242188
pepa2b53	a2.a1.a1	sp|P23246|SFPQ_HUMAN	sp|P23246|SFPQ_HUMAN Splicing factor, proline- and glutamine-rich OS=Homo sapiens GN=SFPQ PE=1 SV=2	SQFGPIER		392	399	933.4793090820312
pepa2b10	a2.a1.a1	sp|P23246|SFPQ_HUMAN	sp|P23246|SFPQ_HUMAN Splicing factor, proline- and glutamine-rich OS=Homo sapiens GN=SFPQ PE=1 SV=2	EQLDDEDGLPEK		451	462	1387.622802734375
pepa2b13	a2.a1.a1	sp|P23246|SFPQ_HUMAN	sp|P23246|SFPQ_HUMAN Splicing factor, proline- and glutamine-rich OS=Homo sapiens GN=SFPQ PE=1 SV=2	FAQHGTFEYEYSQR		480	493	1762.7823486328125
pepa2b22	a2.a1.a1	sp|P23246|SFPQ_HUMAN	sp|P23246|SFPQ_HUMAN Splicing factor, proline- and glutamine-rich OS=Homo sapiens GN=SFPQ PE=1 SV=2	GTFEYEYSQR		484	493	1279.5594482421875
pepa2b36	a2.a1.a1	sp|P23246|SFPQ_HUMAN	sp|P23246|SFPQ_HUMAN Splicing factor, proline- and glutamine-rich OS=Homo sapiens GN=SFPQ PE=1 SV=2	MGGGGAMNMGDPYGSGGQK		612	630	1771.7200927734375
pepa2b17	a2.a1.a1	sp|P23246|SFPQ_HUMAN	sp|P23246|SFPQ_HUMAN Splicing factor, proline- and glutamine-rich OS=Homo sapiens GN=SFPQ PE=1 SV=2	GIVEFASK		414	421	850.46728515625
pepa2a6	a2.a1.a1	sp|P23246|SFPQ_HUMAN	sp|P23246|SFPQ_HUMAN Splicing factor, proline- and glutamine-rich OS=Homo sapiens GN=SFPQ PE=1 SV=2	DKLESEMEDAYHEH		517	530	1732.7122802734375
pepa2a7	a2.a1.a1	sp|P23246|SFPQ_HUMAN	sp|P23246|SFPQ_HUMAN Splicing factor, proline- and glutamine-rich OS=Homo sapiens GN=SFPQ PE=1 SV=2	DKLESEMEDAYHEHQAN		517	533	2045.8509521484375
pepa2b25	a2.a1.a1	sp|P23246|SFPQ_HUMAN	sp|P23246|SFPQ_HUMAN Splicing factor, proline- and glutamine-rich OS=Homo sapiens GN=SFPQ PE=1 SV=2	LESEMEDAYHEHQANLLR		519	536	2184.998291015625
pepa2b57	a2.a1.a1	sp|P23246|SFPQ_HUMAN	sp|P23246|SFPQ_HUMAN Splicing factor, proline- and glutamine-rich OS=Homo sapiens GN=SFPQ PE=1 SV=2	YGEPGEVFINK		320	330	1252.621337890625
pepa2b55	a2.a1.a1	sp|P23246|SFPQ_HUMAN	sp|P23246|SFPQ_HUMAN Splicing factor, proline- and glutamine-rich OS=Homo sapiens GN=SFPQ PE=1 SV=2	VGNLPADITEDEFK		301	314	1547.7591552734375
pepa2a5	a2.a1.a1	sp|P23246|SFPQ_HUMAN	sp|P23246|SFPQ_HUMAN Splicing factor, proline- and glutamine-rich OS=Homo sapiens GN=SFPQ PE=1 SV=2	CSEGVFLLTTTPR	C1:+57.02146	431	443	1480.7469482421875
pepa2b27	a2.a1.a1	sp|P23246|SFPQ_HUMAN	sp|P23246|SFPQ_HUMAN Splicing factor, proline- and glutamine-rich OS=Homo sapiens GN=SFPQ PE=1 SV=2	LFVGNLPADITEDEFKR		299	315	1964.0128173828125
pepa2b42	a2.a1.a1	sp|P23246|SFPQ_HUMAN	sp|P23246|SFPQ_HUMAN Splicing factor, proline- and glutamine-rich OS=Homo sapiens GN=SFPQ PE=1 SV=2	PVIVEPLEQLDDEDGLPEK		444	462	2135.07568359375
pepa2b16	a2.a1.a1	sp|P23246|SFPQ_HUMAN	sp|P23246|SFPQ_HUMAN Splicing factor, proline- and glutamine-rich OS=Homo sapiens GN=SFPQ PE=1 SV=2	FPPLGGGGGIGY		631	642	1091.5523681640625
pepa2b26	a2.a1.a1	sp|P23246|SFPQ_HUMAN	sp|P23246|SFPQ_HUMAN Splicing factor, proline- and glutamine-rich OS=Homo sapiens GN=SFPQ PE=1 SV=2	LFVGNLPADITEDEFK		299	314	1807.9117431640625
pepa2a8	a2.a1.a1	sp|P23246|SFPQ_HUMAN	sp|P23246|SFPQ_HUMAN Splicing factor, proline- and glutamine-rich OS=Homo sapiens GN=SFPQ PE=1 SV=2	ELLEEAFSQFGPIER		385	399	1764.8807373046875
pepa2a4	a2.a1.a1	sp|P23246|SFPQ_HUMAN	sp|P23246|SFPQ_HUMAN Splicing factor, proline- and glutamine-rich OS=Homo sapiens GN=SFPQ PE=1 SV=2	CSEGVFLLTTTPR	C1:+57.02146 C1:-17.02655	431	443	1463.7203369140625
pepa2b56	a2.a1.a1	sp|P23246|SFPQ_HUMAN	sp|P23246|SFPQ_HUMAN Splicing factor, proline- and glutamine-rich OS=Homo sapiens GN=SFPQ PE=1 SV=2	VSNELLEEAFSQFGPIER		382	399	2065.024169921875
pepa2b50	a2.a2.a1	sp|Q15233|NONO_HUMAN	sp|Q15233|NONO_HUMAN Non-POU domain-containing octamer-binding protein OS=Homo sapiens GN=NONO PE=1 SV=4	RMEELHNQEVQK		325	336	1540.754150390625
pepa2b33	a2.a2.a1	sp|Q15233|NONO_HUMAN	sp|Q15233|NONO_HUMAN Non-POU domain-containing octamer-binding protein OS=Homo sapiens GN=NONO PE=1 SV=4	MEELHNQEVQK		326	336	1384.6529541015625
pepa2b23	a2.a2.a1	sp|Q15233|NONO_HUMAN	sp|Q15233|NONO_HUMAN Non-POU domain-containing octamer-binding protein OS=Homo sapiens GN=NONO PE=1 SV=4	HEHQVMLMR		305	313	1180.57177734375
pepa2a9	a2.a2.a1	sp|Q15233|NONO_HUMAN	sp|Q15233|NONO_HUMAN Non-POU domain-containing octamer-binding protein OS=Homo sapiens GN=NONO PE=1 SV=4	EKLEMEMEAAR	M7:+15.99491	294	304	1352.618896484375
pepa2b11	a2.a2.a1	sp|Q15233|NONO_HUMAN	sp|Q15233|NONO_HUMAN Non-POU domain-containing octamer-binding protein OS=Homo sapiens GN=NONO PE=1 SV=4	FACHSASLTVR	C3:+57.02146	143	153	1248.6158447265625
pepa2a2	a2.a2.a1	sp|Q15233|NONO_HUMAN	sp|Q15233|NONO_HUMAN Non-POU domain-containing octamer-binding protein OS=Homo sapiens GN=NONO PE=1 SV=4	AVVIVDDR		177	184	886.4996948242188
pepa2b54	a2.a2.a1	sp|Q15233|NONO_HUMAN	sp|Q15233|NONO_HUMAN Non-POU domain-containing octamer-binding protein OS=Homo sapiens GN=NONO PE=1 SV=4	VELDNMPLR		127	135	1086.5616455078125
pepa2b44	a2.a2.a1	sp|Q15233|NONO_HUMAN	sp|Q15233|NONO_HUMAN Non-POU domain-containing octamer-binding protein OS=Homo sapiens GN=NONO PE=1 SV=4	PVTVEPMDQLDDEEGLPEK	M7:+15.99491	221	239	2156.990966796875
pepa2b14	a2.a2.a1	sp|Q15233|NONO_HUMAN	sp|Q15233|NONO_HUMAN Non-POU domain-containing octamer-binding protein OS=Homo sapiens GN=NONO PE=1 SV=4	FAQPGSFEYEYAMR		257	270	1695.74755859375
pepa2b43	a2.a2.a1	sp|Q15233|NONO_HUMAN	sp|Q15233|NONO_HUMAN Non-POU domain-containing octamer-binding protein OS=Homo sapiens GN=NONO PE=1 SV=4	PVTVEPMDQLDDEEGLPEK		221	239	2140.995849609375
pepa2b28	a2.a2.a1	sp|Q15233|NONO_HUMAN	sp|Q15233|NONO_HUMAN Non-POU domain-containing octamer-binding protein OS=Homo sapiens GN=NONO PE=1 SV=4	LFVGNLPPDITEEEMR	M15:+15.99491	76	91	1875.9161376953125
pepa2a3	a2.a2.a1	sp|Q15233|NONO_HUMAN	sp|Q15233|NONO_HUMAN Non-POU domain-containing octamer-binding protein OS=Homo sapiens GN=NONO PE=1 SV=4	CSEGSFLLTTFPR	C1:+57.02146	208	220	1514.731201171875
pepa3b26	a3.a1.a1	sp|P11586|C1TC_HUMAN	sp|P11586|C1TC_HUMAN C-1-tetrahydrofolate synthase, cytoplasmic OS=Homo sapiens GN=MTHFD1 PE=1 SV=3	TAHLDEEVNK		199	208	1155.564453125
pepa3b28	a3.a1.a1	sp|P11586|C1TC_HUMAN	sp|P11586|C1TC_HUMAN C-1-tetrahydrofolate synthase, cytoplasmic OS=Homo sapiens GN=MTHFD1 PE=1 SV=3	THLSLSHNPEQK		867	878	1390.707763671875
pepa3b15	a3.a1.a1	sp|P11586|C1TC_HUMAN	sp|P11586|C1TC_HUMAN C-1-tetrahydrofolate synthase, cytoplasmic OS=Homo sapiens GN=MTHFD1 PE=1 SV=3	IAHGNSSIIADR		642	653	1253.66015625
pepa3b20	a3.a1.a1	sp|P11586|C1TC_HUMAN	sp|P11586|C1TC_HUMAN C-1-tetrahydrofolate synthase, cytoplasmic OS=Homo sapiens GN=MTHFD1 PE=1 SV=3	KVVGDVAYDEAK		251	262	1293.6689453125
pepa3a1	a3.a1.a1	sp|P11586|C1TC_HUMAN	sp|P11586|C1TC_HUMAN C-1-tetrahydrofolate synthase, cytoplasmic OS=Homo sapiens GN=MTHFD1 PE=1 SV=3	AAEEIGIK		59	66	830.4622192382812
pepa3b18	a3.a1.a1	sp|P11586|C1TC_HUMAN	sp|P11586|C1TC_HUMAN C-1-tetrahydrofolate synthase, cytoplasmic OS=Homo sapiens GN=MTHFD1 PE=1 SV=3	IFHELTQTDK		464	473	1231.6322021484375
pepa3a3	a3.a1.a1	sp|P11586|C1TC_HUMAN	sp|P11586|C1TC_HUMAN C-1-tetrahydrofolate synthase, cytoplasmic OS=Homo sapiens GN=MTHFD1 PE=1 SV=3	APAEILNGK		2	10	912.5153198242188
pepa3b19	a3.a1.a1	sp|P11586|C1TC_HUMAN	sp|P11586|C1TC_HUMAN C-1-tetrahydrofolate synthase, cytoplasmic OS=Homo sapiens GN=MTHFD1 PE=1 SV=3	ITIGQAPTEK		544	553	1057.5892333984375
pepa3b32	a3.a1.a1	sp|P11586|C1TC_HUMAN	sp|P11586|C1TC_HUMAN C-1-tetrahydrofolate synthase, cytoplasmic OS=Homo sapiens GN=MTHFD1 PE=1 SV=3	VVGDVAYDEAK		252	262	1165.573974609375
pepa3a9	a3.a1.a1	sp|P11586|C1TC_HUMAN	sp|P11586|C1TC_HUMAN C-1-tetrahydrofolate synthase, cytoplasmic OS=Homo sapiens GN=MTHFD1 PE=1 SV=3	EQVPGFTPR		29	37	1030.531982421875
pepa3b27	a3.a1.a1	sp|P11586|C1TC_HUMAN	sp|P11586|C1TC_HUMAN C-1-tetrahydrofolate synthase, cytoplasmic OS=Homo sapiens GN=MTHFD1 PE=1 SV=3	TDPTTLTDEEINR		505	517	1504.7130126953125
pepa3b29	a3.a1.a1	sp|P11586|C1TC_HUMAN	sp|P11586|C1TC_HUMAN C-1-tetrahydrofolate synthase, cytoplasmic OS=Homo sapiens GN=MTHFD1 PE=1 SV=3	TPVPSDIDISR		314	324	1199.6270751953125
pepa3b23	a3.a1.a1	sp|P11586|C1TC_HUMAN	sp|P11586|C1TC_HUMAN C-1-tetrahydrofolate synthase, cytoplasmic OS=Homo sapiens GN=MTHFD1 PE=1 SV=3	MHGGGPTVTAGLPLPK	M1:+15.99491	706	721	1548.8206787109375
pepa3a7	a3.a1.a1	sp|P11586|C1TC_HUMAN	sp|P11586|C1TC_HUMAN C-1-tetrahydrofolate synthase, cytoplasmic OS=Homo sapiens GN=MTHFD1 PE=1 SV=3	DVDGLTSINAGR		123	134	1217.612548828125
pepa3b10	a3.a1.a1	sp|P11586|C1TC_HUMAN	sp|P11586|C1TC_HUMAN C-1-tetrahydrofolate synthase, cytoplasmic OS=Homo sapiens GN=MTHFD1 PE=1 SV=3	GALALAQAVQR		794	804	1097.6429443359375
pepa3b22	a3.a1.a1	sp|P11586|C1TC_HUMAN	sp|P11586|C1TC_HUMAN C-1-tetrahydrofolate synthase, cytoplasmic OS=Homo sapiens GN=MTHFD1 PE=1 SV=3	MHGGGPTVTAGLPLPK		706	721	1532.8258056640625
pepa3b24	a3.a1.a1	sp|P11586|C1TC_HUMAN	sp|P11586|C1TC_HUMAN C-1-tetrahydrofolate synthase, cytoplasmic OS=Homo sapiens GN=MTHFD1 PE=1 SV=3	NLVAAAIDAR		454	463	1013.57421875
pepa3a6	a3.a1.a1	sp|P11586|C1TC_HUMAN	sp|P11586|C1TC_HUMAN C-1-tetrahydrofolate synthase, cytoplasmic OS=Homo sapiens GN=MTHFD1 PE=1 SV=3	DDSNLYINVK		47	56	1180.5849609375
pepa3b16	a3.a1.a1	sp|P11586|C1TC_HUMAN	sp|P11586|C1TC_HUMAN C-1-tetrahydrofolate synthase, cytoplasmic OS=Homo sapiens GN=MTHFD1 PE=1 SV=3	LAILQVGNR		38	46	983.60009765625
pepa3b31	a3.a1.a1	sp|P11586|C1TC_HUMAN	sp|P11586|C1TC_HUMAN C-1-tetrahydrofolate synthase, cytoplasmic OS=Homo sapiens GN=MTHFD1 PE=1 SV=3	VLLSALER		355	362	900.5516967773438
pepa3b12	a3.a1.a1	sp|P11586|C1TC_HUMAN	sp|P11586|C1TC_HUMAN C-1-tetrahydrofolate synthase, cytoplasmic OS=Homo sapiens GN=MTHFD1 PE=1 SV=3	GDILVVATGQPEMVK	M13:+15.99491	209	223	1572.83056640625
pepa3b30	a3.a1.a1	sp|P11586|C1TC_HUMAN	sp|P11586|C1TC_HUMAN C-1-tetrahydrofolate synthase, cytoplasmic OS=Homo sapiens GN=MTHFD1 PE=1 SV=3	TVAMLMQSTVESAK		279	292	1495.7498779296875
pepa3a5	a3.a1.a1	sp|P11586|C1TC_HUMAN	sp|P11586|C1TC_HUMAN C-1-tetrahydrofolate synthase, cytoplasmic OS=Homo sapiens GN=MTHFD1 PE=1 SV=3	AYIQENLELVEK		722	733	1448.7635498046875
pepa3b25	a3.a1.a1	sp|P11586|C1TC_HUMAN	sp|P11586|C1TC_HUMAN C-1-tetrahydrofolate synthase, cytoplasmic OS=Homo sapiens GN=MTHFD1 PE=1 SV=3	QPSQGPTFGIK	Q1:-17.02655	411	421	1142.58447265625
pepa3b33	a3.a1.a1	sp|P11586|C1TC_HUMAN	sp|P11586|C1TC_HUMAN C-1-tetrahydrofolate synthase, cytoplasmic OS=Homo sapiens GN=MTHFD1 PE=1 SV=3	YITSLNEDSTVHGF		84	97	1582.73876953125
pepa3b11	a3.a1.a1	sp|P11586|C1TC_HUMAN	sp|P11586|C1TC_HUMAN C-1-tetrahydrofolate synthase, cytoplasmic OS=Homo sapiens GN=MTHFD1 PE=1 SV=3	GDILVVATGQPEMVK		209	223	1556.835693359375
pepa3b34	a3.a1.a1	sp|P11586|C1TC_HUMAN	sp|P11586|C1TC_HUMAN C-1-tetrahydrofolate synthase, cytoplasmic OS=Homo sapiens GN=MTHFD1 PE=1 SV=3	YVVVTGITPTPLGEGK		371	386	1630.905517578125
pepa3b17	a3.a1.a1	sp|P11586|C1TC_HUMAN	sp|P11586|C1TC_HUMAN C-1-tetrahydrofolate synthase, cytoplasmic OS=Homo sapiens GN=MTHFD1 PE=1 SV=3	LDIDPETITWQR		521	532	1486.754150390625
pepa3b14	a3.a1.a1	sp|P11586|C1TC_HUMAN	sp|P11586|C1TC_HUMAN C-1-tetrahydrofolate synthase, cytoplasmic OS=Homo sapiens GN=MTHFD1 PE=1 SV=3	GVPTGFILPIR		879	889	1169.7044677734375
pepa3a2	a3.a1.a1	sp|P11586|C1TC_HUMAN	sp|P11586|C1TC_HUMAN C-1-tetrahydrofolate synthase, cytoplasmic OS=Homo sapiens GN=MTHFD1 PE=1 SV=3	AAQAPSSFQLLYDLK		805	819	1651.869384765625
pepa3a8	a3.a1.a1	sp|P11586|C1TC_HUMAN	sp|P11586|C1TC_HUMAN C-1-tetrahydrofolate synthase, cytoplasmic OS=Homo sapiens GN=MTHFD1 PE=1 SV=3	EIGLLSEEVELYGETK		337	352	1808.916748046875
pepa3a4	a3.a1.a1	sp|P11586|C1TC_HUMAN	sp|P11586|C1TC_HUMAN C-1-tetrahydrofolate synthase, cytoplasmic OS=Homo sapiens GN=MTHFD1 PE=1 SV=3	ASFITPVPGGVGPM		265	278	1329.6876220703125
pepa3b21	a3.a1.a1	sp|P11586|C1TC_HUMAN	sp|P11586|C1TC_HUMAN C-1-tetrahydrofolate synthase, cytoplasmic OS=Homo sapiens GN=MTHFD1 PE=1 SV=3	MFGIPVVVAVNAFK	M1:+15.99491	747	760	1507.8345947265625
pepa3b13	a3.a1.a1	sp|P11586|C1TC_HUMAN	sp|P11586|C1TC_HUMAN C-1-tetrahydrofolate synthase, cytoplasmic OS=Homo sapiens GN=MTHFD1 PE=1 SV=3	GEPVSAEDLGVSGALTVLMK		597	616	1973.0263671875
pepa4a4	a4.a1.a1	sp|P49916|DNLI3_HUMAN	sp|P49916|DNLI3_HUMAN DNA ligase 3 OS=Homo sapiens GN=LIG3 PE=1 SV=2	CAGGHDDATLAR	C1:+57.02146	729	740	1243.548828125
pepa4b20	a4.a1.a1	sp|P49916|DNLI3_HUMAN	sp|P49916|DNLI3_HUMAN DNA ligase 3 OS=Homo sapiens GN=LIG3 PE=1 SV=2	VLHNAQEVEK		454	463	1166.6168212890625
pepa4b14	a4.a1.a1	sp|P49916|DNLI3_HUMAN	sp|P49916|DNLI3_HUMAN DNA ligase 3 OS=Homo sapiens GN=LIG3 PE=1 SV=2	PNNSGEAPSSPTPK		233	246	1382.6551513671875
pepa4b21	a4.a1.a1	sp|P49916|DNLI3_HUMAN	sp|P49916|DNLI3_HUMAN DNA ligase 3 OS=Homo sapiens GN=LIG3 PE=1 SV=2	VLHNAQEVEKEPGQR		454	468	1733.893310546875
pepa4a1	a4.a1.a1	sp|P49916|DNLI3_HUMAN	sp|P49916|DNLI3_HUMAN DNA ligase 3 OS=Homo sapiens GN=LIG3 PE=1 SV=2	AADETLCQTK	C7:+57.02146	923	932	1136.525634765625
pepa4b17	a4.a1.a1	sp|P49916|DNLI3_HUMAN	sp|P49916|DNLI3_HUMAN DNA ligase 3 OS=Homo sapiens GN=LIG3 PE=1 SV=2	SLKPVLPHK		529	537	1018.6411743164062
pepa4b16	a4.a1.a1	sp|P49916|DNLI3_HUMAN	sp|P49916|DNLI3_HUMAN DNA ligase 3 OS=Homo sapiens GN=LIG3 PE=1 SV=2	SEAHTADGISIR		792	803	1256.6234130859375
pepa4b10	a4.a1.a1	sp|P49916|DNLI3_HUMAN	sp|P49916|DNLI3_HUMAN DNA ligase 3 OS=Homo sapiens GN=LIG3 PE=1 SV=2	LTTTGQVTSPVK		202	213	1231.689697265625
pepa4b13	a4.a1.a1	sp|P49916|DNLI3_HUMAN	sp|P49916|DNLI3_HUMAN DNA ligase 3 OS=Homo sapiens GN=LIG3 PE=1 SV=2	NLQDVVER		446	453	972.5112915039062
pepa4a8	a4.a1.a1	sp|P49916|DNLI3_HUMAN	sp|P49916|DNLI3_HUMAN DNA ligase 3 OS=Homo sapiens GN=LIG3 PE=1 SV=2	FCVDYAK	C2:+57.02146	93	99	902.4080810546875
pepa4b15	a4.a1.a1	sp|P49916|DNLI3_HUMAN	sp|P49916|DNLI3_HUMAN DNA ligase 3 OS=Homo sapiens GN=LIG3 PE=1 SV=2	SATNLPQLK		818	826	971.5524291992188
pepa4b19	a4.a1.a1	sp|P49916|DNLI3_HUMAN	sp|P49916|DNLI3_HUMAN DNA ligase 3 OS=Homo sapiens GN=LIG3 PE=1 SV=2	TGKPLPFGTLGVHK		568	581	1451.8372802734375
pepa4a5	a4.a1.a1	sp|P49916|DNLI3_HUMAN	sp|P49916|DNLI3_HUMAN DNA ligase 3 OS=Homo sapiens GN=LIG3 PE=1 SV=2	DLEQGDVSETIR		344	355	1361.6546630859375
pepa4a9	a4.a1.a1	sp|P49916|DNLI3_HUMAN	sp|P49916|DNLI3_HUMAN DNA ligase 3 OS=Homo sapiens GN=LIG3 PE=1 SV=2	FLHDNMVEIPNR		616	627	1484.73193359375
pepa4b24	a4.a1.a1	sp|P49916|DNLI3_HUMAN	sp|P49916|DNLI3_HUMAN DNA ligase 3 OS=Homo sapiens GN=LIG3 PE=1 SV=2	VVPNPFSESGGDMK	M13:+15.99491	122	135	1479.6788330078125
pepa4a7	a4.a1.a1	sp|P49916|DNLI3_HUMAN	sp|P49916|DNLI3_HUMAN DNA ligase 3 OS=Homo sapiens GN=LIG3 PE=1 SV=2	EDEQQQALQDIASR		390	403	1630.76708984375
pepa4a6	a4.a1.a1	sp|P49916|DNLI3_HUMAN	sp|P49916|DNLI3_HUMAN DNA ligase 3 OS=Homo sapiens GN=LIG3 PE=1 SV=2	DYIPQAFPGGH		543	553	1201.5640869140625
pepa4b11	a4.a1.a1	sp|P49916|DNLI3_HUMAN	sp|P49916|DNLI3_HUMAN DNA ligase 3 OS=Homo sapiens GN=LIG3 PE=1 SV=2	LYLPPSTPDFSR		943	954	1392.7161865234375
pepa4b23	a4.a1.a1	sp|P49916|DNLI3_HUMAN	sp|P49916|DNLI3_HUMAN DNA ligase 3 OS=Homo sapiens GN=LIG3 PE=1 SV=2	VIQEGLEGLVLK		649	660	1297.77294921875
pepa4a2	a4.a1.a1	sp|P49916|DNLI3_HUMAN	sp|P49916|DNLI3_HUMAN DNA ligase 3 OS=Homo sapiens GN=LIG3 PE=1 SV=2	AAVWEITGAEFSK		779	791	1408.7110595703125
pepa4a3	a4.a1.a1	sp|P49916|DNLI3_HUMAN	sp|P49916|DNLI3_HUMAN DNA ligase 3 OS=Homo sapiens GN=LIG3 PE=1 SV=2	ALDLADMITR		639	648	1118.5877685546875
pepa4b12	a4.a1.a1	sp|P49916|DNLI3_HUMAN	sp|P49916|DNLI3_HUMAN DNA ligase 3 OS=Homo sapiens GN=LIG3 PE=1 SV=2	IYYPDFIVPDPK		766	777	1466.7569580078125
pepa4b18	a4.a1.a1	sp|P49916|DNLI3_HUMAN	sp|P49916|DNLI3_HUMAN DNA ligase 3 OS=Homo sapiens GN=LIG3 PE=1 SV=2	SMILDSEVLLIDNK		554	567	1589.845947265625
pepa4b22	a4.a1.a1	sp|P49916|DNLI3_HUMAN	sp|P49916|DNLI3_HUMAN DNA ligase 3 OS=Homo sapiens GN=LIG3 PE=1 SV=2	VLLDIFTGVR		933	942	1132.6728515625
pepa5a8	a5.a1.a1	sp|Q9BUQ8|DDX23_HUMAN	sp|Q9BUQ8|DDX23_HUMAN Probable ATP-dependent RNA helicase DDX23 OS=Homo sapiens GN=DDX23 PE=1 SV=3	IGSAGKPHER		629	638	1051.564697265625
pepa5a9	a5.a1.a1	sp|Q9BUQ8|DDX23_HUMAN	sp|Q9BUQ8|DDX23_HUMAN Probable ATP-dependent RNA helicase DDX23 OS=Homo sapiens GN=DDX23 PE=1 SV=3	KLDEMTDR	M5:+15.99491	361	368	1023.47802734375
pepa5b19	a5.a1.a1	sp|Q9BUQ8|DDX23_HUMAN	sp|Q9BUQ8|DDX23_HUMAN Probable ATP-dependent RNA helicase DDX23 OS=Homo sapiens GN=DDX23 PE=1 SV=3	QKPDTDEAEDPEK		575	587	1501.6656494140625
pepa5a5	a5.a1.a1	sp|Q9BUQ8|DDX23_HUMAN	sp|Q9BUQ8|DDX23_HUMAN Probable ATP-dependent RNA helicase DDX23 OS=Homo sapiens GN=DDX23 PE=1 SV=3	EPTPIQR		413	419	840.4578247070312
pepa5b21	a5.a1.a1	sp|Q9BUQ8|DDX23_HUMAN	sp|Q9BUQ8|DDX23_HUMAN Probable ATP-dependent RNA helicase DDX23 OS=Homo sapiens GN=DDX23 PE=1 SV=3	RPAVVYIGSAGKPHER		623	638	1736.9559326171875
pepa5b18	a5.a1.a1	sp|Q9BUQ8|DDX23_HUMAN	sp|Q9BUQ8|DDX23_HUMAN Probable ATP-dependent RNA helicase DDX23 OS=Homo sapiens GN=DDX23 PE=1 SV=3	QKPDTDEAEDPEK	Q1:-17.02655	575	587	1484.63916015625
pepa5b10	a5.a1.a1	sp|Q9BUQ8|DDX23_HUMAN	sp|Q9BUQ8|DDX23_HUMAN Probable ATP-dependent RNA helicase DDX23 OS=Homo sapiens GN=DDX23 PE=1 SV=3	MGYNACTLHGGK	C6:+57.02146	687	698	1308.582763671875
pepa5b14	a5.a1.a1	sp|Q9BUQ8|DDX23_HUMAN	sp|Q9BUQ8|DDX23_HUMAN Probable ATP-dependent RNA helicase DDX23 OS=Homo sapiens GN=DDX23 PE=1 SV=3	MLEDPQER		205	212	1017.4674072265625
pepa5b20	a5.a1.a1	sp|Q9BUQ8|DDX23_HUMAN	sp|Q9BUQ8|DDX23_HUMAN Probable ATP-dependent RNA helicase DDX23 OS=Homo sapiens GN=DDX23 PE=1 SV=3	RPAVVYIGSAGK		623	634	1217.700439453125
pepa5b11	a5.a1.a1	sp|Q9BUQ8|DDX23_HUMAN	sp|Q9BUQ8|DDX23_HUMAN Probable ATP-dependent RNA helicase DDX23 OS=Homo sapiens GN=DDX23 PE=1 SV=3	MLANFESGK		588	596	996.4822998046875
pepa5b15	a5.a1.a1	sp|Q9BUQ8|DDX23_HUMAN	sp|Q9BUQ8|DDX23_HUMAN Probable ATP-dependent RNA helicase DDX23 OS=Homo sapiens GN=DDX23 PE=1 SV=3	NIEDYIHR		744	751	1059.522216796875
pepa5b17	a5.a1.a1	sp|Q9BUQ8|DDX23_HUMAN	sp|Q9BUQ8|DDX23_HUMAN Probable ATP-dependent RNA helicase DDX23 OS=Homo sapiens GN=DDX23 PE=1 SV=3	QAIPIGLQNR		420	429	1109.6429443359375
pepa5a2	a5.a1.a1	sp|Q9BUQ8|DDX23_HUMAN	sp|Q9BUQ8|DDX23_HUMAN Probable ATP-dependent RNA helicase DDX23 OS=Homo sapiens GN=DDX23 PE=1 SV=3	DIIGVAETGSGK		430	441	1146.6004638671875
pepa5b13	a5.a1.a1	sp|Q9BUQ8|DDX23_HUMAN	sp|Q9BUQ8|DDX23_HUMAN Probable ATP-dependent RNA helicase DDX23 OS=Homo sapiens GN=DDX23 PE=1 SV=3	MIDMGFEPDVQK	M4:+15.99491	554	565	1425.6392822265625
pepa5a3	a5.a1.a1	sp|Q9BUQ8|DDX23_HUMAN	sp|Q9BUQ8|DDX23_HUMAN Probable ATP-dependent RNA helicase DDX23 OS=Homo sapiens GN=DDX23 PE=1 SV=3	DILVATDVAGR		716	726	1129.62158203125
pepa5a4	a5.a1.a1	sp|Q9BUQ8|DDX23_HUMAN	sp|Q9BUQ8|DDX23_HUMAN Probable ATP-dependent RNA helicase DDX23 OS=Homo sapiens GN=DDX23 PE=1 SV=3	ELAQQIEEETIK		479	490	1430.7376708984375
pepa5b12	a5.a1.a1	sp|Q9BUQ8|DDX23_HUMAN	sp|Q9BUQ8|DDX23_HUMAN Probable ATP-dependent RNA helicase DDX23 OS=Homo sapiens GN=DDX23 PE=1 SV=3	MIDMGFEPDVQK		554	565	1409.6444091796875
pepa5a6	a5.a1.a1	sp|Q9BUQ8|DDX23_HUMAN	sp|Q9BUQ8|DDX23_HUMAN Probable ATP-dependent RNA helicase DDX23 OS=Homo sapiens GN=DDX23 PE=1 SV=3	GFIAGIDLK		302	310	933.540771484375
pepa5b16	a5.a1.a1	sp|Q9BUQ8|DDX23_HUMAN	sp|Q9BUQ8|DDX23_HUMAN Probable ATP-dependent RNA helicase DDX23 OS=Homo sapiens GN=DDX23 PE=1 SV=3	QAIPIGLQNR	Q1:-17.02655	420	429	1092.616455078125
pepa5a7	a5.a1.a1	sp|Q9BUQ8|DDX23_HUMAN	sp|Q9BUQ8|DDX23_HUMAN Probable ATP-dependent RNA helicase DDX23 OS=Homo sapiens GN=DDX23 PE=1 SV=3	IEESDQGPYAIILAPTR		462	478	1872.9705810546875
pepa5a1	a5.a1.a1	sp|Q9BUQ8|DDX23_HUMAN	sp|Q9BUQ8|DDX23_HUMAN Probable ATP-dependent RNA helicase DDX23 OS=Homo sapiens GN=DDX23 PE=1 SV=3	AQPLSLEELLAK		139	150	1311.7523193359375
pepa6a7	a6.a1.a1	sp|P08651-2|NFIC_HUMAN	sp|P08651-2|NFIC_HUMAN Isoform 1 of Nuclear factor 1 C-type OS=Homo sapiens GN=NFIC	LSSFTQHHR		337	345	1112.56005859375
pepa6a8	a6.a1.a1	sp|P08651-2|NFIC_HUMAN	sp|P08651-2|NFIC_HUMAN Isoform 1 of Nuclear factor 1 C-type OS=Homo sapiens GN=NFIC	KAPGCVLSNPDQK	C5:+57.02146	91	103	1413.7159423828125
pepa6a2	a6.a1.a1	sp|P08651-2|NFIC_HUMAN	sp|P08651-2|NFIC_HUMAN Isoform 1 of Nuclear factor 1 C-type OS=Homo sapiens GN=NFIC	APGCVLSNPDQK	C4:+57.02146	92	103	1285.620849609375
pepa6a1	a6.a1.a1	sp|P08651-2|NFIC_HUMAN	sp|P08651-2|NFIC_HUMAN Isoform 1 of Nuclear factor 1 C-type OS=Homo sapiens GN=NFIC	AAQCGHPVLCVQPH	C4:+57.02146 C10:+57.02146	145	158	1573.736572265625
pepa6b12	a6.a1.a1	sp|P08651-2|NFIC_HUMAN	sp|P08651-2|NFIC_HUMAN Isoform 1 of Nuclear factor 1 C-type OS=Homo sapiens GN=NFIC	PVIAVHSGIAR		346	356	1119.6636962890625
pepa6b16	a6.a1.a1	sp|P08651-2|NFIC_HUMAN	sp|P08651-2|NFIC_HUMAN Isoform 1 of Nuclear factor 1 C-type OS=Homo sapiens GN=NFIC	SPFNSPSPQDSPR		324	336	1415.6553955078125
pepa6a3	a6.a1.a1	sp|P08651-2|NFIC_HUMAN	sp|P08651-2|NFIC_HUMAN Isoform 1 of Nuclear factor 1 C-type OS=Homo sapiens GN=NFIC	AVKDELLGEKPEVK		47	60	1554.8741455078125
pepa6a6	a6.a1.a1	sp|P08651-2|NFIC_HUMAN	sp|P08651-2|NFIC_HUMAN Isoform 1 of Nuclear factor 1 C-type OS=Homo sapiens GN=NFIC	GIPLESTDGER		131	141	1173.574951171875
pepa6b13	a6.a1.a1	sp|P08651-2|NFIC_HUMAN	sp|P08651-2|NFIC_HUMAN Isoform 1 of Nuclear factor 1 C-type OS=Homo sapiens GN=NFIC	SFVGLGPR		478	485	832.468017578125
pepa6b18	a6.a1.a1	sp|P08651-2|NFIC_HUMAN	sp|P08651-2|NFIC_HUMAN Isoform 1 of Nuclear factor 1 C-type OS=Homo sapiens GN=NFIC	SVTELIQVSR		218	227	1131.63720703125
pepa6b11	a6.a1.a1	sp|P08651-2|NFIC_HUMAN	sp|P08651-2|NFIC_HUMAN Isoform 1 of Nuclear factor 1 C-type OS=Homo sapiens GN=NFIC	NWTEDMEGGISSPVK		303	317	1649.748046875
pepa6a7	a6.a1.a2	sp|P08651|NFIC_HUMAN	sp|P08651|NFIC_HUMAN Nuclear factor 1 C-type OS=Homo sapiens GN=NFIC PE=1 SV=2	LSSFTQHHR		346	354	1112.56005859375
pepa6a8	a6.a1.a2	sp|P08651|NFIC_HUMAN	sp|P08651|NFIC_HUMAN Nuclear factor 1 C-type OS=Homo sapiens GN=NFIC PE=1 SV=2	KAPGCVLSNPDQK	C5:+57.02146	100	112	1413.7159423828125
pepa6a2	a6.a1.a2	sp|P08651|NFIC_HUMAN	sp|P08651|NFIC_HUMAN Nuclear factor 1 C-type OS=Homo sapiens GN=NFIC PE=1 SV=2	APGCVLSNPDQK	C4:+57.02146	101	112	1285.620849609375
pepa6a1	a6.a1.a2	sp|P08651|NFIC_HUMAN	sp|P08651|NFIC_HUMAN Nuclear factor 1 C-type OS=Homo sapiens GN=NFIC PE=1 SV=2	AAQCGHPVLCVQPH	C4:+57.02146 C10:+57.02146	154	167	1573.736572265625
pepa6b12	a6.a1.a2	sp|P08651|NFIC_HUMAN	sp|P08651|NFIC_HUMAN Nuclear factor 1 C-type OS=Homo sapiens GN=NFIC PE=1 SV=2	PVIAVHSGIAR		355	365	1119.6636962890625
pepa6b16	a6.a1.a2	sp|P08651|NFIC_HUMAN	sp|P08651|NFIC_HUMAN Nuclear factor 1 C-type OS=Homo sapiens GN=NFIC PE=1 SV=2	SPFNSPSPQDSPR		333	345	1415.6553955078125
pepa6a3	a6.a1.a2	sp|P08651|NFIC_HUMAN	sp|P08651|NFIC_HUMAN Nuclear factor 1 C-type OS=Homo sapiens GN=NFIC PE=1 SV=2	AVKDELLGEKPEVK		56	69	1554.8741455078125
pepa6a6	a6.a1.a2	sp|P08651|NFIC_HUMAN	sp|P08651|NFIC_HUMAN Nuclear factor 1 C-type OS=Homo sapiens GN=NFIC PE=1 SV=2	GIPLESTDGER		140	150	1173.574951171875
pepa6b13	a6.a1.a2	sp|P08651|NFIC_HUMAN	sp|P08651|NFIC_HUMAN Nuclear factor 1 C-type OS=Homo sapiens GN=NFIC PE=1 SV=2	SFVGLGPR		487	494	832.468017578125
pepa6b18	a6.a1.a2	sp|P08651|NFIC_HUMAN	sp|P08651|NFIC_HUMAN Nuclear factor 1 C-type OS=Homo sapiens GN=NFIC PE=1 SV=2	SVTELIQVSR		227	236	1131.63720703125
pepa6b11	a6.a1.a2	sp|P08651|NFIC_HUMAN	sp|P08651|NFIC_HUMAN Nuclear factor 1 C-type OS=Homo sapiens GN=NFIC PE=1 SV=2	NWTEDMEGGISSPVK		312	326	1649.748046875
pepa6b15	a6.a2.a1	sp|Q12857-2|NFIA_HUMAN	sp|Q12857-2|NFIA_HUMAN Isoform 2 of Nuclear factor 1 A-type OS=Homo sapiens GN=NFIA	SLPSTSSTSSTK		265	276	1182.5853271484375
pepa6b10	a6.a2.a1	sp|Q12857-2|NFIA_HUMAN	sp|Q12857-2|NFIA_HUMAN Isoform 2 of Nuclear factor 1 A-type OS=Homo sapiens GN=NFIA	KPPCCVLSNPDQK	C4:+57.02146 C5:+57.02146	99	111	1542.74072265625
pepa6b17	a6.a2.a1	sp|Q12857-2|NFIA_HUMAN	sp|Q12857-2|NFIA_HUMAN Isoform 2 of Nuclear factor 1 A-type OS=Homo sapiens GN=NFIA	SPQCSNPGLCVQPH	C4:+57.02146 C10:+57.02146	153	166	1580.69482421875
pepa6a6	a6.a2.a1	sp|Q12857-2|NFIA_HUMAN	sp|Q12857-2|NFIA_HUMAN Isoform 2 of Nuclear factor 1 A-type OS=Homo sapiens GN=NFIA	GIPLESTDGER		139	149	1173.574951171875
pepa6a5	a6.a2.a1	sp|Q12857-2|NFIA_HUMAN	sp|Q12857-2|NFIA_HUMAN Isoform 2 of Nuclear factor 1 A-type OS=Homo sapiens GN=NFIA	EDFVLTVTGK		89	98	1108.5888671875
pepa6b15	a6.a2.a2	sp|Q12857-3|NFIA_HUMAN	sp|Q12857-3|NFIA_HUMAN Isoform 3 of Nuclear factor 1 A-type OS=Homo sapiens GN=NFIA	SLPSTSSTSSTK		257	268	1182.5853271484375
pepa6b10	a6.a2.a2	sp|Q12857-3|NFIA_HUMAN	sp|Q12857-3|NFIA_HUMAN Isoform 3 of Nuclear factor 1 A-type OS=Homo sapiens GN=NFIA	KPPCCVLSNPDQK	C4:+57.02146 C5:+57.02146	91	103	1542.74072265625
pepa6b17	a6.a2.a2	sp|Q12857-3|NFIA_HUMAN	sp|Q12857-3|NFIA_HUMAN Isoform 3 of Nuclear factor 1 A-type OS=Homo sapiens GN=NFIA	SPQCSNPGLCVQPH	C4:+57.02146 C10:+57.02146	145	158	1580.69482421875
pepa6a6	a6.a2.a2	sp|Q12857-3|NFIA_HUMAN	sp|Q12857-3|NFIA_HUMAN Isoform 3 of Nuclear factor 1 A-type OS=Homo sapiens GN=NFIA	GIPLESTDGER		131	141	1173.574951171875
pepa6a5	a6.a2.a2	sp|Q12857-3|NFIA_HUMAN	sp|Q12857-3|NFIA_HUMAN Isoform 3 of Nuclear factor 1 A-type OS=Homo sapiens GN=NFIA	EDFVLTVTGK		81	90	1108.5888671875
pepa6b15	a6.a2.a3	sp|Q12857-4|NFIA_HUMAN	sp|Q12857-4|NFIA_HUMAN Isoform 4 of Nuclear factor 1 A-type OS=Homo sapiens GN=NFIA	SLPSTSSTSSTK		310	321	1182.5853271484375
pepa6b10	a6.a2.a3	sp|Q12857-4|NFIA_HUMAN	sp|Q12857-4|NFIA_HUMAN Isoform 4 of Nuclear factor 1 A-type OS=Homo sapiens GN=NFIA	KPPCCVLSNPDQK	C4:+57.02146 C5:+57.02146	144	156	1542.74072265625
pepa6b17	a6.a2.a3	sp|Q12857-4|NFIA_HUMAN	sp|Q12857-4|NFIA_HUMAN Isoform 4 of Nuclear factor 1 A-type OS=Homo sapiens GN=NFIA	SPQCSNPGLCVQPH	C4:+57.02146 C10:+57.02146	198	211	1580.69482421875
pepa6a6	a6.a2.a3	sp|Q12857-4|NFIA_HUMAN	sp|Q12857-4|NFIA_HUMAN Isoform 4 of Nuclear factor 1 A-type OS=Homo sapiens GN=NFIA	GIPLESTDGER		184	194	1173.574951171875
pepa6a5	a6.a2.a3	sp|Q12857-4|NFIA_HUMAN	sp|Q12857-4|NFIA_HUMAN Isoform 4 of Nuclear factor 1 A-type OS=Homo sapiens GN=NFIA	EDFVLTVTGK		134	143	1108.5888671875
pepa6b15	a6.a2.a4	sp|Q12857|NFIA_HUMAN	sp|Q12857|NFIA_HUMAN Nuclear factor 1 A-type OS=Homo sapiens GN=NFIA PE=1 SV=2	SLPSTSSTSSTK		265	276	1182.5853271484375
pepa6b10	a6.a2.a4	sp|Q12857|NFIA_HUMAN	sp|Q12857|NFIA_HUMAN Nuclear factor 1 A-type OS=Homo sapiens GN=NFIA PE=1 SV=2	KPPCCVLSNPDQK	C4:+57.02146 C5:+57.02146	99	111	1542.74072265625
pepa6b17	a6.a2.a4	sp|Q12857|NFIA_HUMAN	sp|Q12857|NFIA_HUMAN Nuclear factor 1 A-type OS=Homo sapiens GN=NFIA PE=1 SV=2	SPQCSNPGLCVQPH	C4:+57.02146 C10:+57.02146	153	166	1580.69482421875
pepa6a6	a6.a2.a4	sp|Q12857|NFIA_HUMAN	sp|Q12857|NFIA_HUMAN Nuclear factor 1 A-type OS=Homo sapiens GN=NFIA PE=1 SV=2	GIPLESTDGER		139	149	1173.574951171875
pepa6a5	a6.a2.a4	sp|Q12857|NFIA_HUMAN	sp|Q12857|NFIA_HUMAN Nuclear factor 1 A-type OS=Homo sapiens GN=NFIA PE=1 SV=2	EDFVLTVTGK		89	98	1108.5888671875
pepa6b15	a6.a2.a5	tr|B1AKN5|B1AKN5_HUMAN	tr|B1AKN5|B1AKN5_HUMAN Nuclear factor 1 OS=Homo sapiens GN=NFIA PE=2 SV=1	SLPSTSSTSSTK		243	254	1182.5853271484375
pepa6b10	a6.a2.a5	tr|B1AKN5|B1AKN5_HUMAN	tr|B1AKN5|B1AKN5_HUMAN Nuclear factor 1 OS=Homo sapiens GN=NFIA PE=2 SV=1	KPPCCVLSNPDQK	C4:+57.02146 C5:+57.02146	99	111	1542.74072265625
pepa6b17	a6.a2.a5	tr|B1AKN5|B1AKN5_HUMAN	tr|B1AKN5|B1AKN5_HUMAN Nuclear factor 1 OS=Homo sapiens GN=NFIA PE=2 SV=1	SPQCSNPGLCVQPH	C4:+57.02146 C10:+57.02146	153	166	1580.69482421875
pepa6a6	a6.a2.a5	tr|B1AKN5|B1AKN5_HUMAN	tr|B1AKN5|B1AKN5_HUMAN Nuclear factor 1 OS=Homo sapiens GN=NFIA PE=2 SV=1	GIPLESTDGER		139	149	1173.574951171875
pepa6a5	a6.a2.a5	tr|B1AKN5|B1AKN5_HUMAN	tr|B1AKN5|B1AKN5_HUMAN Nuclear factor 1 OS=Homo sapiens GN=NFIA PE=2 SV=1	EDFVLTVTGK		89	98	1108.5888671875
pepa6b15	a6.a2.a6	tr|B1AKN7|B1AKN7_HUMAN	tr|B1AKN7|B1AKN7_HUMAN Nuclear factor 1 OS=Homo sapiens GN=NFIA PE=2 SV=1	SLPSTSSTSSTK		265	276	1182.5853271484375
pepa6b10	a6.a2.a6	tr|B1AKN7|B1AKN7_HUMAN	tr|B1AKN7|B1AKN7_HUMAN Nuclear factor 1 OS=Homo sapiens GN=NFIA PE=2 SV=1	KPPCCVLSNPDQK	C4:+57.02146 C5:+57.02146	99	111	1542.74072265625
pepa6b17	a6.a2.a6	tr|B1AKN7|B1AKN7_HUMAN	tr|B1AKN7|B1AKN7_HUMAN Nuclear factor 1 OS=Homo sapiens GN=NFIA PE=2 SV=1	SPQCSNPGLCVQPH	C4:+57.02146 C10:+57.02146	153	166	1580.69482421875
pepa6a6	a6.a2.a6	tr|B1AKN7|B1AKN7_HUMAN	tr|B1AKN7|B1AKN7_HUMAN Nuclear factor 1 OS=Homo sapiens GN=NFIA PE=2 SV=1	GIPLESTDGER		139	149	1173.574951171875
pepa6a5	a6.a2.a6	tr|B1AKN7|B1AKN7_HUMAN	tr|B1AKN7|B1AKN7_HUMAN Nuclear factor 1 OS=Homo sapiens GN=NFIA PE=2 SV=1	EDFVLTVTGK		89	98	1108.5888671875
pepa6b15	a6.a2.a7	tr|B1AKN8|B1AKN8_HUMAN	tr|B1AKN8|B1AKN8_HUMAN Nuclear factor 1 OS=Homo sapiens GN=NFIA PE=2 SV=1	SLPSTSSTSSTK		288	299	1182.5853271484375
pepa6b10	a6.a2.a7	tr|B1AKN8|B1AKN8_HUMAN	tr|B1AKN8|B1AKN8_HUMAN Nuclear factor 1 OS=Homo sapiens GN=NFIA PE=2 SV=1	KPPCCVLSNPDQK	C4:+57.02146 C5:+57.02146	122	134	1542.74072265625
pepa6b17	a6.a2.a7	tr|B1AKN8|B1AKN8_HUMAN	tr|B1AKN8|B1AKN8_HUMAN Nuclear factor 1 OS=Homo sapiens GN=NFIA PE=2 SV=1	SPQCSNPGLCVQPH	C4:+57.02146 C10:+57.02146	176	189	1580.69482421875
pepa6a6	a6.a2.a7	tr|B1AKN8|B1AKN8_HUMAN	tr|B1AKN8|B1AKN8_HUMAN Nuclear factor 1 OS=Homo sapiens GN=NFIA PE=2 SV=1	GIPLESTDGER		162	172	1173.574951171875
pepa6a5	a6.a2.a7	tr|B1AKN8|B1AKN8_HUMAN	tr|B1AKN8|B1AKN8_HUMAN Nuclear factor 1 OS=Homo sapiens GN=NFIA PE=2 SV=1	EDFVLTVTGK		112	121	1108.5888671875
pepa6a9	a6.a3.a1	sp|O00712-4|NFIB_HUMAN	sp|O00712-4|NFIB_HUMAN Isoform 4 of Nuclear factor 1 B-type OS=Homo sapiens GN=NFIB	KPEKPLFSSASPQDSSPR		369	386	1957.9981689453125
pepa6a6	a6.a3.a1	sp|O00712-4|NFIB_HUMAN	sp|O00712-4|NFIB_HUMAN Isoform 4 of Nuclear factor 1 B-type OS=Homo sapiens GN=NFIB	GIPLESTDGER		191	201	1173.574951171875
pepa6a4	a6.a3.a1	sp|O00712-4|NFIB_HUMAN	sp|O00712-4|NFIB_HUMAN Isoform 4 of Nuclear factor 1 B-type OS=Homo sapiens GN=NFIB	AVKDELLSEKPEIK		107	120	1598.900390625
pepa6a5	a6.a3.a1	sp|O00712-4|NFIB_HUMAN	sp|O00712-4|NFIB_HUMAN Isoform 4 of Nuclear factor 1 B-type OS=Homo sapiens GN=NFIB	EDFVLTVTGK		141	150	1108.5888671875
pepa6b14	a6.a3.a1	sp|O00712-4|NFIB_HUMAN	sp|O00712-4|NFIB_HUMAN Isoform 4 of Nuclear factor 1 B-type OS=Homo sapiens GN=NFIB	SGVFNVSELVR		266	276	1206.6480712890625
pepa6a9	a6.a3.a2	sp|O00712-5|NFIB_HUMAN	sp|O00712-5|NFIB_HUMAN Isoform 5 of Nuclear factor 1 B-type OS=Homo sapiens GN=NFIB	KPEKPLFSSASPQDSSPR		318	335	1957.9981689453125
pepa6a6	a6.a3.a2	sp|O00712-5|NFIB_HUMAN	sp|O00712-5|NFIB_HUMAN Isoform 5 of Nuclear factor 1 B-type OS=Homo sapiens GN=NFIB	GIPLESTDGER		140	150	1173.574951171875
pepa6a4	a6.a3.a2	sp|O00712-5|NFIB_HUMAN	sp|O00712-5|NFIB_HUMAN Isoform 5 of Nuclear factor 1 B-type OS=Homo sapiens GN=NFIB	AVKDELLSEKPEIK		56	69	1598.900390625
pepa6a5	a6.a3.a2	sp|O00712-5|NFIB_HUMAN	sp|O00712-5|NFIB_HUMAN Isoform 5 of Nuclear factor 1 B-type OS=Homo sapiens GN=NFIB	EDFVLTVTGK		90	99	1108.5888671875
pepa6b14	a6.a3.a2	sp|O00712-5|NFIB_HUMAN	sp|O00712-5|NFIB_HUMAN Isoform 5 of Nuclear factor 1 B-type OS=Homo sapiens GN=NFIB	SGVFNVSELVR		215	225	1206.6480712890625
pepa6a9	a6.a3.a3	sp|O00712|NFIB_HUMAN	sp|O00712|NFIB_HUMAN Nuclear factor 1 B-type OS=Homo sapiens GN=NFIB PE=1 SV=2	KPEKPLFSSASPQDSSPR		318	335	1957.9981689453125
pepa6a6	a6.a3.a3	sp|O00712|NFIB_HUMAN	sp|O00712|NFIB_HUMAN Nuclear factor 1 B-type OS=Homo sapiens GN=NFIB PE=1 SV=2	GIPLESTDGER		140	150	1173.574951171875
pepa6a4	a6.a3.a3	sp|O00712|NFIB_HUMAN	sp|O00712|NFIB_HUMAN Nuclear factor 1 B-type OS=Homo sapiens GN=NFIB PE=1 SV=2	AVKDELLSEKPEIK		56	69	1598.900390625
pepa6a5	a6.a3.a3	sp|O00712|NFIB_HUMAN	sp|O00712|NFIB_HUMAN Nuclear factor 1 B-type OS=Homo sapiens GN=NFIB PE=1 SV=2	EDFVLTVTGK		90	99	1108.5888671875
pepa6b14	a6.a3.a3	sp|O00712|NFIB_HUMAN	sp|O00712|NFIB_HUMAN Nuclear factor 1 B-type OS=Homo sapiens GN=NFIB PE=1 SV=2	SGVFNVSELVR		215	225	1206.6480712890625
pepa6a9	a6.a3.a4	tr|Q5VW26|Q5VW26_HUMAN	tr|Q5VW26|Q5VW26_HUMAN Nuclear factor 1 OS=Homo sapiens GN=NFIB PE=2 SV=1	KPEKPLFSSASPQDSSPR		318	335	1957.9981689453125
pepa6a6	a6.a3.a4	tr|Q5VW26|Q5VW26_HUMAN	tr|Q5VW26|Q5VW26_HUMAN Nuclear factor 1 OS=Homo sapiens GN=NFIB PE=2 SV=1	GIPLESTDGER		140	150	1173.574951171875
pepa6a4	a6.a3.a4	tr|Q5VW26|Q5VW26_HUMAN	tr|Q5VW26|Q5VW26_HUMAN Nuclear factor 1 OS=Homo sapiens GN=NFIB PE=2 SV=1	AVKDELLSEKPEIK		56	69	1598.900390625
pepa6a5	a6.a3.a4	tr|Q5VW26|Q5VW26_HUMAN	tr|Q5VW26|Q5VW26_HUMAN Nuclear factor 1 OS=Homo sapiens GN=NFIB PE=2 SV=1	EDFVLTVTGK		90	99	1108.5888671875
pepa6b14	a6.a3.a4	tr|Q5VW26|Q5VW26_HUMAN	tr|Q5VW26|Q5VW26_HUMAN Nuclear factor 1 OS=Homo sapiens GN=NFIB PE=2 SV=1	SGVFNVSELVR		215	225	1206.6480712890625
pepa6a9	a6.a3.a5	tr|Q5VW27|Q5VW27_HUMAN	tr|Q5VW27|Q5VW27_HUMAN Nuclear factor 1 OS=Homo sapiens GN=NFIB PE=2 SV=1	KPEKPLFSSASPQDSSPR		318	335	1957.9981689453125
pepa6a6	a6.a3.a5	tr|Q5VW27|Q5VW27_HUMAN	tr|Q5VW27|Q5VW27_HUMAN Nuclear factor 1 OS=Homo sapiens GN=NFIB PE=2 SV=1	GIPLESTDGER		140	150	1173.574951171875
pepa6a4	a6.a3.a5	tr|Q5VW27|Q5VW27_HUMAN	tr|Q5VW27|Q5VW27_HUMAN Nuclear factor 1 OS=Homo sapiens GN=NFIB PE=2 SV=1	AVKDELLSEKPEIK		56	69	1598.900390625
pepa6a5	a6.a3.a5	tr|Q5VW27|Q5VW27_HUMAN	tr|Q5VW27|Q5VW27_HUMAN Nuclear factor 1 OS=Homo sapiens GN=NFIB PE=2 SV=1	EDFVLTVTGK		90	99	1108.5888671875
pepa6b14	a6.a3.a5	tr|Q5VW27|Q5VW27_HUMAN	tr|Q5VW27|Q5VW27_HUMAN Nuclear factor 1 OS=Homo sapiens GN=NFIB PE=2 SV=1	SGVFNVSELVR		215	225	1206.6480712890625
pepa6a9	a6.a3.a6	tr|Q5VW30|Q5VW30_HUMAN	tr|Q5VW30|Q5VW30_HUMAN Nuclear factor 1 OS=Homo sapiens GN=NFIB PE=2 SV=1	KPEKPLFSSASPQDSSPR		318	335	1957.9981689453125
pepa6a6	a6.a3.a6	tr|Q5VW30|Q5VW30_HUMAN	tr|Q5VW30|Q5VW30_HUMAN Nuclear factor 1 OS=Homo sapiens GN=NFIB PE=2 SV=1	GIPLESTDGER		140	150	1173.574951171875
pepa6a4	a6.a3.a6	tr|Q5VW30|Q5VW30_HUMAN	tr|Q5VW30|Q5VW30_HUMAN Nuclear factor 1 OS=Homo sapiens GN=NFIB PE=2 SV=1	AVKDELLSEKPEIK		56	69	1598.900390625
pepa6a5	a6.a3.a6	tr|Q5VW30|Q5VW30_HUMAN	tr|Q5VW30|Q5VW30_HUMAN Nuclear factor 1 OS=Homo sapiens GN=NFIB PE=2 SV=1	EDFVLTVTGK		90	99	1108.5888671875
pepa6b14	a6.a3.a6	tr|Q5VW30|Q5VW30_HUMAN	tr|Q5VW30|Q5VW30_HUMAN Nuclear factor 1 OS=Homo sapiens GN=NFIB PE=2 SV=1	SGVFNVSELVR		215	225	1206.6480712890625
pepa7b16	a7.a1.a1	sp|P11387|TOP1_HUMAN	sp|P11387|TOP1_HUMAN DNA topoisomerase 1 OS=Homo sapiens GN=TOP1 PE=1 SV=2	VPSPPPGHK		392	400	915.505126953125
pepa7b11	a7.a1.a1	sp|P11387|TOP1_HUMAN	sp|P11387|TOP1_HUMAN DNA topoisomerase 1 OS=Homo sapiens GN=TOP1 PE=1 SV=2	MLDHEYTTK	M1:+15.99491	263	271	1153.519775390625
pepa7a9	a7.a1.a1	sp|P11387|TOP1_HUMAN	sp|P11387|TOP1_HUMAN DNA topoisomerase 1 OS=Homo sapiens GN=TOP1 PE=1 SV=2	KLEEEEDGKLK		164	174	1317.6900634765625
pepa7b14	a7.a1.a1	sp|P11387|TOP1_HUMAN	sp|P11387|TOP1_HUMAN DNA topoisomerase 1 OS=Homo sapiens GN=TOP1 PE=1 SV=2	SMMNLQTK	M3:+15.99491	643	650	968.4544067382812
pepa7a6	a7.a1.a1	sp|P11387|TOP1_HUMAN	sp|P11387|TOP1_HUMAN DNA topoisomerase 1 OS=Homo sapiens GN=TOP1 PE=1 SV=2	LEVQATDREENK		701	712	1431.707763671875
pepa7b10	a7.a1.a1	sp|P11387|TOP1_HUMAN	sp|P11387|TOP1_HUMAN DNA topoisomerase 1 OS=Homo sapiens GN=TOP1 PE=1 SV=2	MLDHEYTTK		263	271	1137.52490234375
pepa7a3	a7.a1.a1	sp|P11387|TOP1_HUMAN	sp|P11387|TOP1_HUMAN DNA topoisomerase 1 OS=Homo sapiens GN=TOP1 PE=1 SV=2	EKENGFSSPPQIK		105	117	1460.7384033203125
pepa7a1	a7.a1.a1	sp|P11387|TOP1_HUMAN	sp|P11387|TOP1_HUMAN DNA topoisomerase 1 OS=Homo sapiens GN=TOP1 PE=1 SV=2	EEGETADTVGCCSLR	C11:+57.02146 C12:+57.02146	494	508	1683.6953125
pepa7b17	a7.a1.a1	sp|P11387|TOP1_HUMAN	sp|P11387|TOP1_HUMAN DNA topoisomerase 1 OS=Homo sapiens GN=TOP1 PE=1 SV=2	YIMLNPSSR	M3:+15.99491	426	434	1096.5460205078125
pepa7a2	a7.a1.a1	sp|P11387|TOP1_HUMAN	sp|P11387|TOP1_HUMAN DNA topoisomerase 1 OS=Homo sapiens GN=TOP1 PE=1 SV=2	ELTAPDENIPAK		604	615	1297.663818359375
pepa7b13	a7.a1.a1	sp|P11387|TOP1_HUMAN	sp|P11387|TOP1_HUMAN DNA topoisomerase 1 OS=Homo sapiens GN=TOP1 PE=1 SV=2	SGDHLHNDSQIEADFR	S1:+42.01057	2	17	1882.8319091796875
pepa7b15	a7.a1.a1	sp|P11387|TOP1_HUMAN	sp|P11387|TOP1_HUMAN DNA topoisomerase 1 OS=Homo sapiens GN=TOP1 PE=1 SV=2	TYNASITLQQQLK		591	603	1507.8118896484375
pepa7a5	a7.a1.a1	sp|P11387|TOP1_HUMAN	sp|P11387|TOP1_HUMAN DNA topoisomerase 1 OS=Homo sapiens GN=TOP1 PE=1 SV=2	HLQDLMEGLTAK		576	587	1355.69921875
pepa7a8	a7.a1.a1	sp|P11387|TOP1_HUMAN	sp|P11387|TOP1_HUMAN DNA topoisomerase 1 OS=Homo sapiens GN=TOP1 PE=1 SV=2	IMPEDIIINCSK	C10:+57.02146 M2:+15.99491	377	388	1448.7127685546875
pepa7b12	a7.a1.a1	sp|P11387|TOP1_HUMAN	sp|P11387|TOP1_HUMAN DNA topoisomerase 1 OS=Homo sapiens GN=TOP1 PE=1 SV=2	NLQLFMENK		550	558	1136.5772705078125
pepa7a7	a7.a1.a1	sp|P11387|TOP1_HUMAN	sp|P11387|TOP1_HUMAN DNA topoisomerase 1 OS=Homo sapiens GN=TOP1 PE=1 SV=2	IMPEDIIINCSK	C10:+57.02146	377	388	1432.7178955078125
pepa7a4	a7.a1.a1	sp|P11387|TOP1_HUMAN	sp|P11387|TOP1_HUMAN DNA topoisomerase 1 OS=Homo sapiens GN=TOP1 PE=1 SV=2	GPVFAPPYEPLPENVK		224	239	1753.9163818359375
pepa8a7	a8.a1.a1	sp|Q8N5C6|SRBD1_HUMAN	sp|Q8N5C6|SRBD1_HUMAN S1 RNA-binding domain-containing protein 1 OS=Homo sapiens GN=SRBD1 PE=1 SV=2	LKVEEETSK		133	141	1062.5682373046875
pepa8a4	a8.a1.a1	sp|Q8N5C6|SRBD1_HUMAN	sp|Q8N5C6|SRBD1_HUMAN S1 RNA-binding domain-containing protein 1 OS=Homo sapiens GN=SRBD1 PE=1 SV=2	FPANANSTK		197	205	949.4741821289062
pepa8b12	a8.a1.a1	sp|Q8N5C6|SRBD1_HUMAN	sp|Q8N5C6|SRBD1_HUMAN S1 RNA-binding domain-containing protein 1 OS=Homo sapiens GN=SRBD1 PE=1 SV=2	NIHHHQILAINR		430	441	1465.8138427734375
pepa8a5	a8.a1.a1	sp|Q8N5C6|SRBD1_HUMAN	sp|Q8N5C6|SRBD1_HUMAN S1 RNA-binding domain-containing protein 1 OS=Homo sapiens GN=SRBD1 PE=1 SV=2	HVCIQSSLAK	C3:+57.02146	395	404	1142.59912109375
pepa8b11	a8.a1.a1	sp|Q8N5C6|SRBD1_HUMAN	sp|Q8N5C6|SRBD1_HUMAN S1 RNA-binding domain-containing protein 1 OS=Homo sapiens GN=SRBD1 PE=1 SV=2	NGPFINR		739	745	817.431884765625
pepa8b13	a8.a1.a1	sp|Q8N5C6|SRBD1_HUMAN	sp|Q8N5C6|SRBD1_HUMAN S1 RNA-binding domain-containing protein 1 OS=Homo sapiens GN=SRBD1 PE=1 SV=2	QLGLEGAAR		329	337	914.5057983398438
pepa8b15	a8.a1.a1	sp|Q8N5C6|SRBD1_HUMAN	sp|Q8N5C6|SRBD1_HUMAN S1 RNA-binding domain-containing protein 1 OS=Homo sapiens GN=SRBD1 PE=1 SV=2	TDFDKPDFK		899	907	1112.5262451171875
pepa8b16	a8.a1.a1	sp|Q8N5C6|SRBD1_HUMAN	sp|Q8N5C6|SRBD1_HUMAN S1 RNA-binding domain-containing protein 1 OS=Homo sapiens GN=SRBD1 PE=1 SV=2	TLMGVDPGYK	M3:+15.99491	538	547	1096.53466796875
pepa8a3	a8.a1.a1	sp|Q8N5C6|SRBD1_HUMAN	sp|Q8N5C6|SRBD1_HUMAN S1 RNA-binding domain-containing protein 1 OS=Homo sapiens GN=SRBD1 PE=1 SV=2	EVQQTLEELR		263	272	1244.6485595703125
pepa8b10	a8.a1.a1	sp|Q8N5C6|SRBD1_HUMAN	sp|Q8N5C6|SRBD1_HUMAN S1 RNA-binding domain-containing protein 1 OS=Homo sapiens GN=SRBD1 PE=1 SV=2	NAPQISDGSEVVVVK		70	84	1541.8173828125
pepa8a9	a8.a1.a1	sp|Q8N5C6|SRBD1_HUMAN	sp|Q8N5C6|SRBD1_HUMAN S1 RNA-binding domain-containing protein 1 OS=Homo sapiens GN=SRBD1 PE=1 SV=2	KEENDDDFTFGQSALK		167	182	1843.8349609375
pepa8a6	a8.a1.a1	sp|Q8N5C6|SRBD1_HUMAN	sp|Q8N5C6|SRBD1_HUMAN S1 RNA-binding domain-containing protein 1 OS=Homo sapiens GN=SRBD1 PE=1 SV=2	ILYNSLNDSFK		484	494	1313.6739501953125
pepa8b14	a8.a1.a1	sp|Q8N5C6|SRBD1_HUMAN	sp|Q8N5C6|SRBD1_HUMAN S1 RNA-binding domain-containing protein 1 OS=Homo sapiens GN=SRBD1 PE=1 SV=2	QLLLTSPVPGR		527	537	1180.705322265625
pepa8a8	a8.a1.a1	sp|Q8N5C6|SRBD1_HUMAN	sp|Q8N5C6|SRBD1_HUMAN S1 RNA-binding domain-containing protein 1 OS=Homo sapiens GN=SRBD1 PE=1 SV=2	ITLDLIR		987	993	843.5302734375
pepa8a1	a8.a1.a1	sp|Q8N5C6|SRBD1_HUMAN	sp|Q8N5C6|SRBD1_HUMAN S1 RNA-binding domain-containing protein 1 OS=Homo sapiens GN=SRBD1 PE=1 SV=2	EELNSSVAIADTALEDR		85	101	1832.8876953125
pepa8b17	a8.a1.a1	sp|Q8N5C6|SRBD1_HUMAN	sp|Q8N5C6|SRBD1_HUMAN S1 RNA-binding domain-containing protein 1 OS=Homo sapiens GN=SRBD1 PE=1 SV=2	VEVQVLNIDIPR		973	984	1394.8006591796875
pepa8a2	a8.a1.a1	sp|Q8N5C6|SRBD1_HUMAN	sp|Q8N5C6|SRBD1_HUMAN S1 RNA-binding domain-containing protein 1 OS=Homo sapiens GN=SRBD1 PE=1 SV=2	ETEAYFADLIMK		603	614	1430.6876220703125
pepa9a4	a9.a1.a1	sp|Q14527|HLTF_HUMAN	sp|Q14527|HLTF_HUMAN Helicase-like transcription factor OS=Homo sapiens GN=HLTF PE=1 SV=2	DPNNPYDK		88	95	962.4218139648438
pepa9b11	a9.a1.a1	sp|Q14527|HLTF_HUMAN	sp|Q14527|HLTF_HUMAN Helicase-like transcription factor OS=Homo sapiens GN=HLTF PE=1 SV=2	PVTMGDEGGLR	M4:+15.99491	621	631	1147.5416259765625
pepa9a6	a9.a1.a1	sp|Q14527|HLTF_HUMAN	sp|Q14527|HLTF_HUMAN Helicase-like transcription factor OS=Homo sapiens GN=HLTF PE=1 SV=2	GDSPLHSIR		542	550	981.5115966796875
pepa9b10	a9.a1.a1	sp|Q14527|HLTF_HUMAN	sp|Q14527|HLTF_HUMAN Helicase-like transcription factor OS=Homo sapiens GN=HLTF PE=1 SV=2	NILTHDYGTK		532	541	1161.59033203125
pepa9a5	a9.a1.a1	sp|Q14527|HLTF_HUMAN	sp|Q14527|HLTF_HUMAN Helicase-like transcription factor OS=Homo sapiens GN=HLTF PE=1 SV=2	EYNVNDDSMK		331	340	1214.499755859375
pepa9b15	a9.a1.a1	sp|Q14527|HLTF_HUMAN	sp|Q14527|HLTF_HUMAN Helicase-like transcription factor OS=Homo sapiens GN=HLTF PE=1 SV=2	VILDEGHAIR		554	563	1122.626953125
pepa9a3	a9.a1.a1	sp|Q14527|HLTF_HUMAN	sp|Q14527|HLTF_HUMAN Helicase-like transcription factor OS=Homo sapiens GN=HLTF PE=1 SV=2	AVSSNGPSGNDTPEELR		725	741	1729.7991943359375
pepa9a7	a9.a1.a1	sp|Q14527|HLTF_HUMAN	sp|Q14527|HLTF_HUMAN Helicase-like transcription factor OS=Homo sapiens GN=HLTF PE=1 SV=2	IREPALLSK		515	523	1026.6309814453125
pepa9a2	a9.a1.a1	sp|Q14527|HLTF_HUMAN	sp|Q14527|HLTF_HUMAN Helicase-like transcription factor OS=Homo sapiens GN=HLTF PE=1 SV=2	AVLDLESER		572	580	1031.5372314453125
pepa9a1	a9.a1.a1	sp|Q14527|HLTF_HUMAN	sp|Q14527|HLTF_HUMAN Helicase-like transcription factor OS=Homo sapiens GN=HLTF PE=1 SV=2	AGGVGLNLSAASR		914	926	1172.6385498046875
pepa9b17	a9.a1.a1	sp|Q14527|HLTF_HUMAN	sp|Q14527|HLTF_HUMAN Helicase-like transcription factor OS=Homo sapiens GN=HLTF PE=1 SV=2	YLQTVQYGVHGNFPR		13	27	1778.897705078125
pepa9b14	a9.a1.a1	sp|Q14527|HLTF_HUMAN	sp|Q14527|HLTF_HUMAN Helicase-like transcription factor OS=Homo sapiens GN=HLTF PE=1 SV=2	VFIQHITLSDEER		663	675	1586.8177490234375
pepa9a9	a9.a1.a1	sp|Q14527|HLTF_HUMAN	sp|Q14527|HLTF_HUMAN Helicase-like transcription factor OS=Homo sapiens GN=HLTF PE=1 SV=2	NDLYYNTITNFSEK		268	281	1721.8021240234375
pepa9b16	a9.a1.a1	sp|Q14527|HLTF_HUMAN	sp|Q14527|HLTF_HUMAN Helicase-like transcription factor OS=Homo sapiens GN=HLTF PE=1 SV=2	WVLTGTPIQNSLK		582	594	1456.8162841796875
pepa9b12	a9.a1.a1	sp|Q14527|HLTF_HUMAN	sp|Q14527|HLTF_HUMAN Helicase-like transcription factor OS=Homo sapiens GN=HLTF PE=1 SV=2	TLGFNLESGWGSGR		177	190	1480.71826171875
pepa9a8	a9.a1.a1	sp|Q14527|HLTF_HUMAN	sp|Q14527|HLTF_HUMAN Helicase-like transcription factor OS=Homo sapiens GN=HLTF PE=1 SV=2	LSLIEIPLK		864	872	1025.660888671875
pepa9b13	a9.a1.a1	sp|Q14527|HLTF_HUMAN	sp|Q14527|HLTF_HUMAN Helicase-like transcription factor OS=Homo sapiens GN=HLTF PE=1 SV=2	TLTAIAVILTNFHDGR		301	316	1741.9599609375
pepb10a9	b10.a1.a1	sp|Q00839|HNRPU_HUMAN	sp|Q00839|HNRPU_HUMAN Heterogeneous nuclear ribonucleoprotein U OS=Homo sapiens GN=HNRNPU PE=1 SV=6	KAEGGGGGGRPGAPAAGDGK		215	234	1666.8260498046875
pepb10a1	b10.a1.a1	sp|Q00839|HNRPU_HUMAN	sp|Q00839|HNRPU_HUMAN Heterogeneous nuclear ribonucleoprotein U OS=Homo sapiens GN=HNRNPU PE=1 SV=6	AEGGGGGGRPGAPAAGDGK		216	234	1538.73095703125
pepb10b16	b10.a1.a1	sp|Q00839|HNRPU_HUMAN	sp|Q00839|HNRPU_HUMAN Heterogeneous nuclear ribonucleoprotein U OS=Homo sapiens GN=HNRNPU PE=1 SV=6	TCNCETEDYGEK	C2:+57.02146 C4:+57.02146	388	399	1505.55224609375
pepb10a6	b10.a1.a1	sp|Q00839|HNRPU_HUMAN	sp|Q00839|HNRPU_HUMAN Heterogeneous nuclear ribonucleoprotein U OS=Homo sapiens GN=HNRNPU PE=1 SV=6	LLEQYKEESK		665	674	1266.657958984375
pepb10b14	b10.a1.a1	sp|Q00839|HNRPU_HUMAN	sp|Q00839|HNRPU_HUMAN Heterogeneous nuclear ribonucleoprotein U OS=Homo sapiens GN=HNRNPU PE=1 SV=6	PWSQHYHQGYY		815	825	1465.6287841796875
pepb10a4	b10.a1.a1	sp|Q00839|HNRPU_HUMAN	sp|Q00839|HNRPU_HUMAN Heterogeneous nuclear ribonucleoprotein U OS=Homo sapiens GN=HNRNPU PE=1 SV=6	FIEIAAR		566	572	819.4727172851562
pepb10b11	b10.a1.a1	sp|Q00839|HNRPU_HUMAN	sp|Q00839|HNRPU_HUMAN Heterogeneous nuclear ribonucleoprotein U OS=Homo sapiens GN=HNRNPU PE=1 SV=6	NGQDLGVAFK		424	433	1048.5426025390625
pepb10b13	b10.a1.a1	sp|Q00839|HNRPU_HUMAN	sp|Q00839|HNRPU_HUMAN Heterogeneous nuclear ribonucleoprotein U OS=Homo sapiens GN=HNRNPU PE=1 SV=6	PAMEPGNGSLDLGGDSAGR		51	69	1800.8184814453125
pepb10b18	b10.a1.a1	sp|Q00839|HNRPU_HUMAN	sp|Q00839|HNRPU_HUMAN Heterogeneous nuclear ribonucleoprotein U OS=Homo sapiens GN=HNRNPU PE=1 SV=6	YNILGTNTIMDK	M10:+15.99491	525	536	1398.69384765625
pepb10a3	b10.a1.a1	sp|Q00839|HNRPU_HUMAN	sp|Q00839|HNRPU_HUMAN Heterogeneous nuclear ribonucleoprotein U OS=Homo sapiens GN=HNRNPU PE=1 SV=6	ANFESDEVELSYAK		410	423	1601.7333984375
pepb10a7	b10.a1.a1	sp|Q00839|HNRPU_HUMAN	sp|Q00839|HNRPU_HUMAN Heterogeneous nuclear ribonucleoprotein U OS=Homo sapiens GN=HNRNPU PE=1 SV=6	LQAALDDEEAGGRPAMEPGNGSLDLGGDSAGR		38	69	3126.439697265625
pepb10b10	b10.a1.a1	sp|Q00839|HNRPU_HUMAN	sp|Q00839|HNRPU_HUMAN Heterogeneous nuclear ribonucleoprotein U OS=Homo sapiens GN=HNRNPU PE=1 SV=6	NFILDQTNVSAAAQR		576	590	1647.8453369140625
pepb10a2	b10.a1.a1	sp|Q00839|HNRPU_HUMAN	sp|Q00839|HNRPU_HUMAN Heterogeneous nuclear ribonucleoprotein U OS=Homo sapiens GN=HNRNPU PE=1 SV=6	AFLWAGGR		317	324	877.4683227539062
pepb10a5	b10.a1.a1	sp|Q00839|HNRPU_HUMAN	sp|Q00839|HNRPU_HUMAN Heterogeneous nuclear ribonucleoprotein U OS=Homo sapiens GN=HNRNPU PE=1 SV=6	GYFEYIEENK		256	265	1291.58447265625
pepb10b12	b10.a1.a1	sp|Q00839|HNRPU_HUMAN	sp|Q00839|HNRPU_HUMAN Heterogeneous nuclear ribonucleoprotein U OS=Homo sapiens GN=HNRNPU PE=1 SV=6	NQSQGYNQWQQGQFWGQK		797	814	2211.995849609375
pepb10b17	b10.a1.a1	sp|Q00839|HNRPU_HUMAN	sp|Q00839|HNRPU_HUMAN Heterogeneous nuclear ribonucleoprotein U OS=Homo sapiens GN=HNRNPU PE=1 SV=6	YNILGTNTIMDK		525	536	1382.6988525390625
pepb10b15	b10.a1.a1	sp|Q00839|HNRPU_HUMAN	sp|Q00839|HNRPU_HUMAN Heterogeneous nuclear ribonucleoprotein U OS=Homo sapiens GN=HNRNPU PE=1 SV=6	SSGPTSLFAVTVAPPGAR		187	204	1714.9127197265625
pepb10a8	b10.a1.a1	sp|Q00839|HNRPU_HUMAN	sp|Q00839|HNRPU_HUMAN Heterogeneous nuclear ribonucleoprotein U OS=Homo sapiens GN=HNRNPU PE=1 SV=6	LSASSLTMESF		306	316	1172.55078125
pepb11b12	b11.a1.a1	sp|P27694|RFA1_HUMAN	sp|P27694|RFA1_HUMAN Replication protein A 70 kDa DNA-binding subunit OS=Homo sapiens GN=RPA1 PE=1 SV=2	PQPQNGSSGMGSTVSK	M10:+15.99491	142	157	1577.7227783203125
pepb11a1	b11.a1.a1	sp|P27694|RFA1_HUMAN	sp|P27694|RFA1_HUMAN Replication protein A 70 kDa DNA-binding subunit OS=Homo sapiens GN=RPA1 PE=1 SV=2	AAGPSLSHTSGGTQSK		168	183	1485.7296142578125
pepb11b14	b11.a1.a1	sp|P27694|RFA1_HUMAN	sp|P27694|RFA1_HUMAN Replication protein A 70 kDa DNA-binding subunit OS=Homo sapiens GN=RPA1 PE=1 SV=2	VETYNDESR		578	586	1112.48583984375
pepb11b11	b11.a1.a1	sp|P27694|RFA1_HUMAN	sp|P27694|RFA1_HUMAN Replication protein A 70 kDa DNA-binding subunit OS=Homo sapiens GN=RPA1 PE=1 SV=2	PQPQNGSSGMGSTVSK		142	157	1561.7279052734375
pepb11b13	b11.a1.a1	sp|P27694|RFA1_HUMAN	sp|P27694|RFA1_HUMAN Replication protein A 70 kDa DNA-binding subunit OS=Homo sapiens GN=RPA1 PE=1 SV=2	SGGVGGSNTNWK		432	443	1163.54443359375
pepb11a2	b11.a1.a1	sp|P27694|RFA1_HUMAN	sp|P27694|RFA1_HUMAN Replication protein A 70 kDa DNA-binding subunit OS=Homo sapiens GN=RPA1 PE=1 SV=2	ATAFNEQVDK		235	244	1122.54296875
pepb11a4	b11.a1.a1	sp|P27694|RFA1_HUMAN	sp|P27694|RFA1_HUMAN Replication protein A 70 kDa DNA-binding subunit OS=Homo sapiens GN=RPA1 PE=1 SV=2	ATVMDVKPVDYR	M4:+15.99491	589	600	1409.709716796875
pepb11b15	b11.a1.a1	sp|P27694|RFA1_HUMAN	sp|P27694|RFA1_HUMAN Replication protein A 70 kDa DNA-binding subunit OS=Homo sapiens GN=RPA1 PE=1 SV=2	VIDQQNGLYR		490	499	1205.627685546875
pepb11a3	b11.a1.a1	sp|P27694|RFA1_HUMAN	sp|P27694|RFA1_HUMAN Replication protein A 70 kDa DNA-binding subunit OS=Homo sapiens GN=RPA1 PE=1 SV=2	ATVMDVKPVDYR		589	600	1393.71484375
pepb11b10	b11.a1.a1	sp|P27694|RFA1_HUMAN	sp|P27694|RFA1_HUMAN Replication protein A 70 kDa DNA-binding subunit OS=Homo sapiens GN=RPA1 PE=1 SV=2	NIYLMDTSGK		345	354	1141.55615234375
pepb11a9	b11.a1.a1	sp|P27694|RFA1_HUMAN	sp|P27694|RFA1_HUMAN Replication protein A 70 kDa DNA-binding subunit OS=Homo sapiens GN=RPA1 PE=1 SV=2	NEQAFEEVFQNANFR		554	568	1842.8409423828125
pepb11a7	b11.a1.a1	sp|P27694|RFA1_HUMAN	sp|P27694|RFA1_HUMAN Replication protein A 70 kDa DNA-binding subunit OS=Homo sapiens GN=RPA1 PE=1 SV=2	LFSLELVDESGEIR		221	234	1606.8326416015625
pepb11a5	b11.a1.a1	sp|P27694|RFA1_HUMAN	sp|P27694|RFA1_HUMAN Replication protein A 70 kDa DNA-binding subunit OS=Homo sapiens GN=RPA1 PE=1 SV=2	DSLVDIIGICK	C10:+57.02146	314	324	1232.6558837890625
pepb11a8	b11.a1.a1	sp|P27694|RFA1_HUMAN	sp|P27694|RFA1_HUMAN Replication protein A 70 kDa DNA-binding subunit OS=Homo sapiens GN=RPA1 PE=1 SV=2	LLMSDGLNTLSSF	M3:+15.99491	44	56	1413.693359375
pepb11a6	b11.a1.a1	sp|P27694|RFA1_HUMAN	sp|P27694|RFA1_HUMAN Replication protein A 70 kDa DNA-binding subunit OS=Homo sapiens GN=RPA1 PE=1 SV=2	GWFDAEGQALDGVSISDLK		413	431	2007.9661865234375
pepb11b16	b11.a1.a1	sp|P27694|RFA1_HUMAN	sp|P27694|RFA1_HUMAN Replication protein A 70 kDa DNA-binding subunit OS=Homo sapiens GN=RPA1 PE=1 SV=2	VVILMELEVLK		93	103	1285.7803955078125
pepb12b11	b12.a1.a1	sp|P50570-2|DYN2_HUMAN	sp|P50570-2|DYN2_HUMAN Isoform 2 of Dynamin-2 OS=Homo sapiens GN=DNM2	TEHAEFLHCK	C9:+57.02146	78	87	1271.584228515625
pepb12b10	b12.a1.a1	sp|P50570-2|DYN2_HUMAN	sp|P50570-2|DYN2_HUMAN Isoform 2 of Dynamin-2 OS=Homo sapiens GN=DNM2	QEIEAETDR		99	107	1090.50146484375
pepb12a8	b12.a1.a1	sp|P50570-2|DYN2_HUMAN	sp|P50570-2|DYN2_HUMAN Isoform 2 of Dynamin-2 OS=Homo sapiens GN=DNM2	KFTDFDEVR		90	98	1156.563720703125
pepb12a2	b12.a1.a1	sp|P50570-2|DYN2_HUMAN	sp|P50570-2|DYN2_HUMAN Isoform 2 of Dynamin-2 OS=Homo sapiens GN=DNM2	FFLSHPAYR		258	266	1137.5843505859375
pepb12b12	b12.a1.a1	sp|P50570-2|DYN2_HUMAN	sp|P50570-2|DYN2_HUMAN Isoform 2 of Dynamin-2 OS=Homo sapiens GN=DNM2	TIMHLMINNTK		674	684	1315.6865234375
pepb12a3	b12.a1.a1	sp|P50570-2|DYN2_HUMAN	sp|P50570-2|DYN2_HUMAN Isoform 2 of Dynamin-2 OS=Homo sapiens GN=DNM2	FTDFDEVR		91	98	1028.46875
pepb12a7	b12.a1.a1	sp|P50570-2|DYN2_HUMAN	sp|P50570-2|DYN2_HUMAN Isoform 2 of Dynamin-2 OS=Homo sapiens GN=DNM2	IEGSGDQVDTLELSGGAR		344	361	1803.872314453125
pepb12b14	b12.a1.a1	sp|P50570-2|DYN2_HUMAN	sp|P50570-2|DYN2_HUMAN Isoform 2 of Dynamin-2 OS=Homo sapiens GN=DNM2	VPVGDQPPDIEYQIK		143	157	1697.8748779296875
pepb12a4	b12.a1.a1	sp|P50570-2|DYN2_HUMAN	sp|P50570-2|DYN2_HUMAN Isoform 2 of Dynamin-2 OS=Homo sapiens GN=DNM2	GISPVPINLR		114	123	1065.641845703125
pepb12a6	b12.a1.a1	sp|P50570-2|DYN2_HUMAN	sp|P50570-2|DYN2_HUMAN Isoform 2 of Dynamin-2 OS=Homo sapiens GN=DNM2	GMEELIPLVNK	M2:+15.99491	5	15	1258.671630859375
pepb12a5	b12.a1.a1	sp|P50570-2|DYN2_HUMAN	sp|P50570-2|DYN2_HUMAN Isoform 2 of Dynamin-2 OS=Homo sapiens GN=DNM2	GMEELIPLVNK		5	15	1242.6767578125
pepb12a9	b12.a1.a1	sp|P50570-2|DYN2_HUMAN	sp|P50570-2|DYN2_HUMAN Isoform 2 of Dynamin-2 OS=Homo sapiens GN=DNM2	NLVDSYVAIINK		654	665	1348.74755859375
pepb12a1	b12.a1.a1	sp|P50570-2|DYN2_HUMAN	sp|P50570-2|DYN2_HUMAN Isoform 2 of Dynamin-2 OS=Homo sapiens GN=DNM2	DMILQFISR		158	166	1122.5980224609375
pepb12b13	b12.a1.a1	sp|P50570-2|DYN2_HUMAN	sp|P50570-2|DYN2_HUMAN Isoform 2 of Dynamin-2 OS=Homo sapiens GN=DNM2	VLNLTLIDLPGITK		129	142	1509.925537109375
pepb12b11	b12.a1.a2	sp|P50570-3|DYN2_HUMAN	sp|P50570-3|DYN2_HUMAN Isoform 3 of Dynamin-2 OS=Homo sapiens GN=DNM2	TEHAEFLHCK	C9:+57.02146	78	87	1271.584228515625
pepb12b10	b12.a1.a2	sp|P50570-3|DYN2_HUMAN	sp|P50570-3|DYN2_HUMAN Isoform 3 of Dynamin-2 OS=Homo sapiens GN=DNM2	QEIEAETDR		99	107	1090.50146484375
pepb12a8	b12.a1.a2	sp|P50570-3|DYN2_HUMAN	sp|P50570-3|DYN2_HUMAN Isoform 3 of Dynamin-2 OS=Homo sapiens GN=DNM2	KFTDFDEVR		90	98	1156.563720703125
pepb12a2	b12.a1.a2	sp|P50570-3|DYN2_HUMAN	sp|P50570-3|DYN2_HUMAN Isoform 3 of Dynamin-2 OS=Homo sapiens GN=DNM2	FFLSHPAYR		258	266	1137.5843505859375
pepb12b12	b12.a1.a2	sp|P50570-3|DYN2_HUMAN	sp|P50570-3|DYN2_HUMAN Isoform 3 of Dynamin-2 OS=Homo sapiens GN=DNM2	TIMHLMINNTK		674	684	1315.6865234375
pepb12a3	b12.a1.a2	sp|P50570-3|DYN2_HUMAN	sp|P50570-3|DYN2_HUMAN Isoform 3 of Dynamin-2 OS=Homo sapiens GN=DNM2	FTDFDEVR		91	98	1028.46875
pepb12a7	b12.a1.a2	sp|P50570-3|DYN2_HUMAN	sp|P50570-3|DYN2_HUMAN Isoform 3 of Dynamin-2 OS=Homo sapiens GN=DNM2	IEGSGDQVDTLELSGGAR		344	361	1803.872314453125
pepb12b14	b12.a1.a2	sp|P50570-3|DYN2_HUMAN	sp|P50570-3|DYN2_HUMAN Isoform 3 of Dynamin-2 OS=Homo sapiens GN=DNM2	VPVGDQPPDIEYQIK		143	157	1697.8748779296875
pepb12a4	b12.a1.a2	sp|P50570-3|DYN2_HUMAN	sp|P50570-3|DYN2_HUMAN Isoform 3 of Dynamin-2 OS=Homo sapiens GN=DNM2	GISPVPINLR		114	123	1065.641845703125
pepb12a6	b12.a1.a2	sp|P50570-3|DYN2_HUMAN	sp|P50570-3|DYN2_HUMAN Isoform 3 of Dynamin-2 OS=Homo sapiens GN=DNM2	GMEELIPLVNK	M2:+15.99491	5	15	1258.671630859375
pepb12a5	b12.a1.a2	sp|P50570-3|DYN2_HUMAN	sp|P50570-3|DYN2_HUMAN Isoform 3 of Dynamin-2 OS=Homo sapiens GN=DNM2	GMEELIPLVNK		5	15	1242.6767578125
pepb12a9	b12.a1.a2	sp|P50570-3|DYN2_HUMAN	sp|P50570-3|DYN2_HUMAN Isoform 3 of Dynamin-2 OS=Homo sapiens GN=DNM2	NLVDSYVAIINK		654	665	1348.74755859375
pepb12a1	b12.a1.a2	sp|P50570-3|DYN2_HUMAN	sp|P50570-3|DYN2_HUMAN Isoform 3 of Dynamin-2 OS=Homo sapiens GN=DNM2	DMILQFISR		158	166	1122.5980224609375
pepb12b13	b12.a1.a2	sp|P50570-3|DYN2_HUMAN	sp|P50570-3|DYN2_HUMAN Isoform 3 of Dynamin-2 OS=Homo sapiens GN=DNM2	VLNLTLIDLPGITK		129	142	1509.925537109375
pepb12b11	b12.a1.a3	sp|P50570-4|DYN2_HUMAN	sp|P50570-4|DYN2_HUMAN Isoform 4 of Dynamin-2 OS=Homo sapiens GN=DNM2	TEHAEFLHCK	C9:+57.02146	78	87	1271.584228515625
pepb12b10	b12.a1.a3	sp|P50570-4|DYN2_HUMAN	sp|P50570-4|DYN2_HUMAN Isoform 4 of Dynamin-2 OS=Homo sapiens GN=DNM2	QEIEAETDR		99	107	1090.50146484375
pepb12a8	b12.a1.a3	sp|P50570-4|DYN2_HUMAN	sp|P50570-4|DYN2_HUMAN Isoform 4 of Dynamin-2 OS=Homo sapiens GN=DNM2	KFTDFDEVR		90	98	1156.563720703125
pepb12a2	b12.a1.a3	sp|P50570-4|DYN2_HUMAN	sp|P50570-4|DYN2_HUMAN Isoform 4 of Dynamin-2 OS=Homo sapiens GN=DNM2	FFLSHPAYR		258	266	1137.5843505859375
pepb12b12	b12.a1.a3	sp|P50570-4|DYN2_HUMAN	sp|P50570-4|DYN2_HUMAN Isoform 4 of Dynamin-2 OS=Homo sapiens GN=DNM2	TIMHLMINNTK		678	688	1315.6865234375
pepb12a3	b12.a1.a3	sp|P50570-4|DYN2_HUMAN	sp|P50570-4|DYN2_HUMAN Isoform 4 of Dynamin-2 OS=Homo sapiens GN=DNM2	FTDFDEVR		91	98	1028.46875
pepb12a7	b12.a1.a3	sp|P50570-4|DYN2_HUMAN	sp|P50570-4|DYN2_HUMAN Isoform 4 of Dynamin-2 OS=Homo sapiens GN=DNM2	IEGSGDQVDTLELSGGAR		344	361	1803.872314453125
pepb12b14	b12.a1.a3	sp|P50570-4|DYN2_HUMAN	sp|P50570-4|DYN2_HUMAN Isoform 4 of Dynamin-2 OS=Homo sapiens GN=DNM2	VPVGDQPPDIEYQIK		143	157	1697.8748779296875
pepb12a4	b12.a1.a3	sp|P50570-4|DYN2_HUMAN	sp|P50570-4|DYN2_HUMAN Isoform 4 of Dynamin-2 OS=Homo sapiens GN=DNM2	GISPVPINLR		114	123	1065.641845703125
pepb12a6	b12.a1.a3	sp|P50570-4|DYN2_HUMAN	sp|P50570-4|DYN2_HUMAN Isoform 4 of Dynamin-2 OS=Homo sapiens GN=DNM2	GMEELIPLVNK	M2:+15.99491	5	15	1258.671630859375
pepb12a5	b12.a1.a3	sp|P50570-4|DYN2_HUMAN	sp|P50570-4|DYN2_HUMAN Isoform 4 of Dynamin-2 OS=Homo sapiens GN=DNM2	GMEELIPLVNK		5	15	1242.6767578125
pepb12a9	b12.a1.a3	sp|P50570-4|DYN2_HUMAN	sp|P50570-4|DYN2_HUMAN Isoform 4 of Dynamin-2 OS=Homo sapiens GN=DNM2	NLVDSYVAIINK		658	669	1348.74755859375
pepb12a1	b12.a1.a3	sp|P50570-4|DYN2_HUMAN	sp|P50570-4|DYN2_HUMAN Isoform 4 of Dynamin-2 OS=Homo sapiens GN=DNM2	DMILQFISR		158	166	1122.5980224609375
pepb12b13	b12.a1.a3	sp|P50570-4|DYN2_HUMAN	sp|P50570-4|DYN2_HUMAN Isoform 4 of Dynamin-2 OS=Homo sapiens GN=DNM2	VLNLTLIDLPGITK		129	142	1509.925537109375
pepb12b11	b12.a1.a4	sp|P50570-5|DYN2_HUMAN	sp|P50570-5|DYN2_HUMAN Isoform 5 of Dynamin-2 OS=Homo sapiens GN=DNM2	TEHAEFLHCK	C9:+57.02146	78	87	1271.584228515625
pepb12b10	b12.a1.a4	sp|P50570-5|DYN2_HUMAN	sp|P50570-5|DYN2_HUMAN Isoform 5 of Dynamin-2 OS=Homo sapiens GN=DNM2	QEIEAETDR		99	107	1090.50146484375
pepb12a8	b12.a1.a4	sp|P50570-5|DYN2_HUMAN	sp|P50570-5|DYN2_HUMAN Isoform 5 of Dynamin-2 OS=Homo sapiens GN=DNM2	KFTDFDEVR		90	98	1156.563720703125
pepb12a2	b12.a1.a4	sp|P50570-5|DYN2_HUMAN	sp|P50570-5|DYN2_HUMAN Isoform 5 of Dynamin-2 OS=Homo sapiens GN=DNM2	FFLSHPAYR		258	266	1137.5843505859375
pepb12b12	b12.a1.a4	sp|P50570-5|DYN2_HUMAN	sp|P50570-5|DYN2_HUMAN Isoform 5 of Dynamin-2 OS=Homo sapiens GN=DNM2	TIMHLMINNTK		678	688	1315.6865234375
pepb12a3	b12.a1.a4	sp|P50570-5|DYN2_HUMAN	sp|P50570-5|DYN2_HUMAN Isoform 5 of Dynamin-2 OS=Homo sapiens GN=DNM2	FTDFDEVR		91	98	1028.46875
pepb12a7	b12.a1.a4	sp|P50570-5|DYN2_HUMAN	sp|P50570-5|DYN2_HUMAN Isoform 5 of Dynamin-2 OS=Homo sapiens GN=DNM2	IEGSGDQVDTLELSGGAR		344	361	1803.872314453125
pepb12b14	b12.a1.a4	sp|P50570-5|DYN2_HUMAN	sp|P50570-5|DYN2_HUMAN Isoform 5 of Dynamin-2 OS=Homo sapiens GN=DNM2	VPVGDQPPDIEYQIK		143	157	1697.8748779296875
pepb12a4	b12.a1.a4	sp|P50570-5|DYN2_HUMAN	sp|P50570-5|DYN2_HUMAN Isoform 5 of Dynamin-2 OS=Homo sapiens GN=DNM2	GISPVPINLR		114	123	1065.641845703125
pepb12a6	b12.a1.a4	sp|P50570-5|DYN2_HUMAN	sp|P50570-5|DYN2_HUMAN Isoform 5 of Dynamin-2 OS=Homo sapiens GN=DNM2	GMEELIPLVNK	M2:+15.99491	5	15	1258.671630859375
pepb12a5	b12.a1.a4	sp|P50570-5|DYN2_HUMAN	sp|P50570-5|DYN2_HUMAN Isoform 5 of Dynamin-2 OS=Homo sapiens GN=DNM2	GMEELIPLVNK		5	15	1242.6767578125
pepb12a9	b12.a1.a4	sp|P50570-5|DYN2_HUMAN	sp|P50570-5|DYN2_HUMAN Isoform 5 of Dynamin-2 OS=Homo sapiens GN=DNM2	NLVDSYVAIINK		658	669	1348.74755859375
pepb12a1	b12.a1.a4	sp|P50570-5|DYN2_HUMAN	sp|P50570-5|DYN2_HUMAN Isoform 5 of Dynamin-2 OS=Homo sapiens GN=DNM2	DMILQFISR		158	166	1122.5980224609375
pepb12b13	b12.a1.a4	sp|P50570-5|DYN2_HUMAN	sp|P50570-5|DYN2_HUMAN Isoform 5 of Dynamin-2 OS=Homo sapiens GN=DNM2	VLNLTLIDLPGITK		129	142	1509.925537109375
pepb12b11	b12.a1.a5	sp|P50570|DYN2_HUMAN	sp|P50570|DYN2_HUMAN Dynamin-2 OS=Homo sapiens GN=DNM2 PE=1 SV=2	TEHAEFLHCK	C9:+57.02146	78	87	1271.584228515625
pepb12b10	b12.a1.a5	sp|P50570|DYN2_HUMAN	sp|P50570|DYN2_HUMAN Dynamin-2 OS=Homo sapiens GN=DNM2 PE=1 SV=2	QEIEAETDR		99	107	1090.50146484375
pepb12a8	b12.a1.a5	sp|P50570|DYN2_HUMAN	sp|P50570|DYN2_HUMAN Dynamin-2 OS=Homo sapiens GN=DNM2 PE=1 SV=2	KFTDFDEVR		90	98	1156.563720703125
pepb12a2	b12.a1.a5	sp|P50570|DYN2_HUMAN	sp|P50570|DYN2_HUMAN Dynamin-2 OS=Homo sapiens GN=DNM2 PE=1 SV=2	FFLSHPAYR		258	266	1137.5843505859375
pepb12b12	b12.a1.a5	sp|P50570|DYN2_HUMAN	sp|P50570|DYN2_HUMAN Dynamin-2 OS=Homo sapiens GN=DNM2 PE=1 SV=2	TIMHLMINNTK		678	688	1315.6865234375
pepb12a3	b12.a1.a5	sp|P50570|DYN2_HUMAN	sp|P50570|DYN2_HUMAN Dynamin-2 OS=Homo sapiens GN=DNM2 PE=1 SV=2	FTDFDEVR		91	98	1028.46875
pepb12a7	b12.a1.a5	sp|P50570|DYN2_HUMAN	sp|P50570|DYN2_HUMAN Dynamin-2 OS=Homo sapiens GN=DNM2 PE=1 SV=2	IEGSGDQVDTLELSGGAR		344	361	1803.872314453125
pepb12b14	b12.a1.a5	sp|P50570|DYN2_HUMAN	sp|P50570|DYN2_HUMAN Dynamin-2 OS=Homo sapiens GN=DNM2 PE=1 SV=2	VPVGDQPPDIEYQIK		143	157	1697.8748779296875
pepb12a4	b12.a1.a5	sp|P50570|DYN2_HUMAN	sp|P50570|DYN2_HUMAN Dynamin-2 OS=Homo sapiens GN=DNM2 PE=1 SV=2	GISPVPINLR		114	123	1065.641845703125
pepb12a6	b12.a1.a5	sp|P50570|DYN2_HUMAN	sp|P50570|DYN2_HUMAN Dynamin-2 OS=Homo sapiens GN=DNM2 PE=1 SV=2	GMEELIPLVNK	M2:+15.99491	5	15	1258.671630859375
pepb12a5	b12.a1.a5	sp|P50570|DYN2_HUMAN	sp|P50570|DYN2_HUMAN Dynamin-2 OS=Homo sapiens GN=DNM2 PE=1 SV=2	GMEELIPLVNK		5	15	1242.6767578125
pepb12a9	b12.a1.a5	sp|P50570|DYN2_HUMAN	sp|P50570|DYN2_HUMAN Dynamin-2 OS=Homo sapiens GN=DNM2 PE=1 SV=2	NLVDSYVAIINK		658	669	1348.74755859375
pepb12a1	b12.a1.a5	sp|P50570|DYN2_HUMAN	sp|P50570|DYN2_HUMAN Dynamin-2 OS=Homo sapiens GN=DNM2 PE=1 SV=2	DMILQFISR		158	166	1122.5980224609375
pepb12b13	b12.a1.a5	sp|P50570|DYN2_HUMAN	sp|P50570|DYN2_HUMAN Dynamin-2 OS=Homo sapiens GN=DNM2 PE=1 SV=2	VLNLTLIDLPGITK		129	142	1509.925537109375
pepb12b11	b12.a1.a6	tr|F5H4R9|F5H4R9_HUMAN	tr|F5H4R9|F5H4R9_HUMAN Dynamin-2 OS=Homo sapiens GN=DNM2 PE=2 SV=1	TEHAEFLHCK	C9:+57.02146	78	87	1271.584228515625
pepb12b10	b12.a1.a6	tr|F5H4R9|F5H4R9_HUMAN	tr|F5H4R9|F5H4R9_HUMAN Dynamin-2 OS=Homo sapiens GN=DNM2 PE=2 SV=1	QEIEAETDR		99	107	1090.50146484375
pepb12a8	b12.a1.a6	tr|F5H4R9|F5H4R9_HUMAN	tr|F5H4R9|F5H4R9_HUMAN Dynamin-2 OS=Homo sapiens GN=DNM2 PE=2 SV=1	KFTDFDEVR		90	98	1156.563720703125
pepb12a2	b12.a1.a6	tr|F5H4R9|F5H4R9_HUMAN	tr|F5H4R9|F5H4R9_HUMAN Dynamin-2 OS=Homo sapiens GN=DNM2 PE=2 SV=1	FFLSHPAYR		258	266	1137.5843505859375
pepb12b12	b12.a1.a6	tr|F5H4R9|F5H4R9_HUMAN	tr|F5H4R9|F5H4R9_HUMAN Dynamin-2 OS=Homo sapiens GN=DNM2 PE=2 SV=1	TIMHLMINNTK		678	688	1315.6865234375
pepb12a3	b12.a1.a6	tr|F5H4R9|F5H4R9_HUMAN	tr|F5H4R9|F5H4R9_HUMAN Dynamin-2 OS=Homo sapiens GN=DNM2 PE=2 SV=1	FTDFDEVR		91	98	1028.46875
pepb12a7	b12.a1.a6	tr|F5H4R9|F5H4R9_HUMAN	tr|F5H4R9|F5H4R9_HUMAN Dynamin-2 OS=Homo sapiens GN=DNM2 PE=2 SV=1	IEGSGDQVDTLELSGGAR		344	361	1803.872314453125
pepb12b14	b12.a1.a6	tr|F5H4R9|F5H4R9_HUMAN	tr|F5H4R9|F5H4R9_HUMAN Dynamin-2 OS=Homo sapiens GN=DNM2 PE=2 SV=1	VPVGDQPPDIEYQIK		143	157	1697.8748779296875
pepb12a4	b12.a1.a6	tr|F5H4R9|F5H4R9_HUMAN	tr|F5H4R9|F5H4R9_HUMAN Dynamin-2 OS=Homo sapiens GN=DNM2 PE=2 SV=1	GISPVPINLR		114	123	1065.641845703125
pepb12a6	b12.a1.a6	tr|F5H4R9|F5H4R9_HUMAN	tr|F5H4R9|F5H4R9_HUMAN Dynamin-2 OS=Homo sapiens GN=DNM2 PE=2 SV=1	GMEELIPLVNK	M2:+15.99491	5	15	1258.671630859375
pepb12a5	b12.a1.a6	tr|F5H4R9|F5H4R9_HUMAN	tr|F5H4R9|F5H4R9_HUMAN Dynamin-2 OS=Homo sapiens GN=DNM2 PE=2 SV=1	GMEELIPLVNK		5	15	1242.6767578125
pepb12a9	b12.a1.a6	tr|F5H4R9|F5H4R9_HUMAN	tr|F5H4R9|F5H4R9_HUMAN Dynamin-2 OS=Homo sapiens GN=DNM2 PE=2 SV=1	NLVDSYVAIINK		658	669	1348.74755859375
pepb12a1	b12.a1.a6	tr|F5H4R9|F5H4R9_HUMAN	tr|F5H4R9|F5H4R9_HUMAN Dynamin-2 OS=Homo sapiens GN=DNM2 PE=2 SV=1	DMILQFISR		158	166	1122.5980224609375
pepb12b13	b12.a1.a6	tr|F5H4R9|F5H4R9_HUMAN	tr|F5H4R9|F5H4R9_HUMAN Dynamin-2 OS=Homo sapiens GN=DNM2 PE=2 SV=1	VLNLTLIDLPGITK		129	142	1509.925537109375
pepb13a8	b13.a1.a1	sp|P05198|IF2A_HUMAN	sp|P05198|IF2A_HUMAN Eukaryotic translation initiation factor 2 subunit 1 OS=Homo sapiens GN=EIF2S1 PE=1 SV=3	RLTPQAVK		183	190	912.56298828125
pepb13a4	b13.a1.a1	sp|P05198|IF2A_HUMAN	sp|P05198|IF2A_HUMAN Eukaryotic translation initiation factor 2 subunit 1 OS=Homo sapiens GN=EIF2S1 PE=1 SV=3	ENAEVDGDDDAEEMEAK	M14:+15.99491	296	312	1882.7135009765625
pepb13a3	b13.a1.a1	sp|P05198|IF2A_HUMAN	sp|P05198|IF2A_HUMAN Eukaryotic translation initiation factor 2 subunit 1 OS=Homo sapiens GN=EIF2S1 PE=1 SV=3	ENAEVDGDDDAEEMEAK		296	312	1866.7186279296875
pepb13b12	b13.a1.a1	sp|P05198|IF2A_HUMAN	sp|P05198|IF2A_HUMAN Eukaryotic translation initiation factor 2 subunit 1 OS=Homo sapiens GN=EIF2S1 PE=1 SV=3	VVTDTDETELAR		277	288	1348.6595458984375
pepb13a9	b13.a1.a1	sp|P05198|IF2A_HUMAN	sp|P05198|IF2A_HUMAN Eukaryotic translation initiation factor 2 subunit 1 OS=Homo sapiens GN=EIF2S1 PE=1 SV=3	RPGYGAYDAFK		144	154	1244.6063232421875
pepb13a1	b13.a1.a1	sp|P05198|IF2A_HUMAN	sp|P05198|IF2A_HUMAN Eukaryotic translation initiation factor 2 subunit 1 OS=Homo sapiens GN=EIF2S1 PE=1 SV=3	AGLNCSTENMPIK	C5:+57.02146	214	226	1434.6719970703125
pepb13a5	b13.a1.a1	sp|P05198|IF2A_HUMAN	sp|P05198|IF2A_HUMAN Eukaryotic translation initiation factor 2 subunit 1 OS=Homo sapiens GN=EIF2S1 PE=1 SV=3	EVLINNINR		174	182	1084.6114501953125
pepb13b13	b13.a1.a1	sp|P05198|IF2A_HUMAN	sp|P05198|IF2A_HUMAN Eukaryotic translation initiation factor 2 subunit 1 OS=Homo sapiens GN=EIF2S1 PE=1 SV=3	YVMTTTTLER		235	244	1214.6090087890625
pepb13b11	b13.a1.a1	sp|P05198|IF2A_HUMAN	sp|P05198|IF2A_HUMAN Eukaryotic translation initiation factor 2 subunit 1 OS=Homo sapiens GN=EIF2S1 PE=1 SV=3	TVYSILR		107	113	851.4990234375
pepb13a6	b13.a1.a1	sp|P05198|IF2A_HUMAN	sp|P05198|IF2A_HUMAN Eukaryotic translation initiation factor 2 subunit 1 OS=Homo sapiens GN=EIF2S1 PE=1 SV=3	GVFNVQMEPK		267	276	1148.5772705078125
pepb13b10	b13.a1.a1	sp|P05198|IF2A_HUMAN	sp|P05198|IF2A_HUMAN Eukaryotic translation initiation factor 2 subunit 1 OS=Homo sapiens GN=EIF2S1 PE=1 SV=3	TAWVFDDK		134	141	981.468017578125
pepb13a7	b13.a1.a1	sp|P05198|IF2A_HUMAN	sp|P05198|IF2A_HUMAN Eukaryotic translation initiation factor 2 subunit 1 OS=Homo sapiens GN=EIF2S1 PE=1 SV=3	HAVSDPSILDSLDLNEDER		155	173	2125.0048828125
pepb13a2	b13.a1.a1	sp|P05198|IF2A_HUMAN	sp|P05198|IF2A_HUMAN Eukaryotic translation initiation factor 2 subunit 1 OS=Homo sapiens GN=EIF2S1 PE=1 SV=3	DEQLESLFQR		124	133	1264.6171875
pepb14a7	b14.a1.a1	sp|O75475|PSIP1_HUMAN	sp|O75475|PSIP1_HUMAN PC4 and SFRS1-interacting protein OS=Homo sapiens GN=PSIP1 PE=1 SV=1	KDEEGQKEEDKPR		233	245	1587.7613525390625
pepb14a2	b14.a1.a1	sp|O75475|PSIP1_HUMAN	sp|O75475|PSIP1_HUMAN PC4 and SFRS1-interacting protein OS=Homo sapiens GN=PSIP1 PE=1 SV=1	FSSQQAATK		92	100	967.4848022460938
pepb14a4	b14.a1.a1	sp|O75475|PSIP1_HUMAN	sp|O75475|PSIP1_HUMAN PC4 and SFRS1-interacting protein OS=Homo sapiens GN=PSIP1 PE=1 SV=1	HTEMITTLK	M4:+15.99491	393	401	1089.561279296875
pepb14b10	b14.a1.a1	sp|O75475|PSIP1_HUMAN	sp|O75475|PSIP1_HUMAN PC4 and SFRS1-interacting protein OS=Homo sapiens GN=PSIP1 PE=1 SV=1	QSNASSDVEVEEK		101	113	1421.6395263671875
pepb14b12	b14.a1.a1	sp|O75475|PSIP1_HUMAN	sp|O75475|PSIP1_HUMAN PC4 and SFRS1-interacting protein OS=Homo sapiens GN=PSIP1 PE=1 SV=1	VSQVIMEK		408	415	933.5078125
pepb14a1	b14.a1.a1	sp|O75475|PSIP1_HUMAN	sp|O75475|PSIP1_HUMAN PC4 and SFRS1-interacting protein OS=Homo sapiens GN=PSIP1 PE=1 SV=1	AVDITTPK		136	143	844.4779052734375
pepb14a5	b14.a1.a1	sp|O75475|PSIP1_HUMAN	sp|O75475|PSIP1_HUMAN PC4 and SFRS1-interacting protein OS=Homo sapiens GN=PSIP1 PE=1 SV=1	IDNLDVNR		365	372	958.4957275390625
pepb14b11	b14.a1.a1	sp|O75475|PSIP1_HUMAN	sp|O75475|PSIP1_HUMAN PC4 and SFRS1-interacting protein OS=Homo sapiens GN=PSIP1 PE=1 SV=1	VDEVPDGAVKPPTNK		25	39	1565.8173828125
pepb14a9	b14.a1.a1	sp|O75475|PSIP1_HUMAN	sp|O75475|PSIP1_HUMAN PC4 and SFRS1-interacting protein OS=Homo sapiens GN=PSIP1 PE=1 SV=1	QPCPSESDIITEEDK	C3:+57.02146	202	216	1747.76953125
pepb14a3	b14.a1.a1	sp|O75475|PSIP1_HUMAN	sp|O75475|PSIP1_HUMAN PC4 and SFRS1-interacting protein OS=Homo sapiens GN=PSIP1 PE=1 SV=1	GFNEGLWEIDNNPK		76	89	1632.7657470703125
pepb14a8	b14.a1.a1	sp|O75475|PSIP1_HUMAN	sp|O75475|PSIP1_HUMAN PC4 and SFRS1-interacting protein OS=Homo sapiens GN=PSIP1 PE=1 SV=1	NMFLVGEGDSVITQVLNK	M2:+15.99491	425	442	1980.0111083984375
pepb14a6	b14.a1.a1	sp|O75475|PSIP1_HUMAN	sp|O75475|PSIP1_HUMAN PC4 and SFRS1-interacting protein OS=Homo sapiens GN=PSIP1 PE=1 SV=1	LPIFFFGTHETAFLGPK		40	56	1922.021484375
pepb15b11	b15.a1.a1	sp|Q16531|DDB1_HUMAN	sp|Q16531|DDB1_HUMAN DNA damage-binding protein 1 OS=Homo sapiens GN=DDB1 PE=1 SV=1	VVEELTR		1132	1138	845.4730834960938
pepb15a3	b15.a1.a1	sp|Q16531|DDB1_HUMAN	sp|Q16531|DDB1_HUMAN DNA damage-binding protein 1 OS=Homo sapiens GN=DDB1 PE=1 SV=1	EEQMDGTVTLK	M4:+15.99491	288	298	1266.588623046875
pepb15b10	b15.a1.a1	sp|Q16531|DDB1_HUMAN	sp|Q16531|DDB1_HUMAN DNA damage-binding protein 1 OS=Homo sapiens GN=DDB1 PE=1 SV=1	TYEVSLR		192	198	867.45751953125
pepb15b12	b15.a1.a1	sp|Q16531|DDB1_HUMAN	sp|Q16531|DDB1_HUMAN DNA damage-binding protein 1 OS=Homo sapiens GN=DDB1 PE=1 SV=1	YLLGDMEGR		271	279	1053.5037841796875
pepb15a9	b15.a1.a1	sp|Q16531|DDB1_HUMAN	sp|Q16531|DDB1_HUMAN DNA damage-binding protein 1 OS=Homo sapiens GN=DDB1 PE=1 SV=1	SYNYVVTAQK	S1:+42.01056	2	11	1214.6055908203125
pepb15a4	b15.a1.a1	sp|Q16531|DDB1_HUMAN	sp|Q16531|DDB1_HUMAN DNA damage-binding protein 1 OS=Homo sapiens GN=DDB1 PE=1 SV=1	GAVYSMVEFNGK		868	879	1301.619873046875
pepb15a8	b15.a1.a1	sp|Q16531|DDB1_HUMAN	sp|Q16531|DDB1_HUMAN DNA damage-binding protein 1 OS=Homo sapiens GN=DDB1 PE=1 SV=1	SVLLLAYK		929	936	906.5662841796875
pepb15a1	b15.a1.a1	sp|Q16531|DDB1_HUMAN	sp|Q16531|DDB1_HUMAN DNA damage-binding protein 1 OS=Homo sapiens GN=DDB1 PE=1 SV=1	ALYYLQIHPQELR		515	527	1643.8907470703125
pepb15a6	b15.a1.a1	sp|Q16531|DDB1_HUMAN	sp|Q16531|DDB1_HUMAN DNA damage-binding protein 1 OS=Homo sapiens GN=DDB1 PE=1 SV=1	IAVMELFR		61	68	978.5444946289062
pepb15a7	b15.a1.a1	sp|Q16531|DDB1_HUMAN	sp|Q16531|DDB1_HUMAN DNA damage-binding protein 1 OS=Homo sapiens GN=DDB1 PE=1 SV=1	PSETGIIGIIDPECR	C14:+57.02146	115	129	1656.82666015625
pepb15a5	b15.a1.a1	sp|Q16531|DDB1_HUMAN	sp|Q16531|DDB1_HUMAN DNA damage-binding protein 1 OS=Homo sapiens GN=DDB1 PE=1 SV=1	GDFILVGDLMR		918	928	1235.645751953125
pepb15a2	b15.a1.a1	sp|Q16531|DDB1_HUMAN	sp|Q16531|DDB1_HUMAN DNA damage-binding protein 1 OS=Homo sapiens GN=DDB1 PE=1 SV=1	DLLFILTAK		75	83	1033.629638671875
pepb16a6	b16.a1.a1	sp|Q14978-2|NOLC1_HUMAN	sp|Q14978-2|NOLC1_HUMAN Isoform Beta of Nucleolar and coiled-body phosphoprotein 1 OS=Homo sapiens GN=NOLC1	NSSNKPAVTTK		396	406	1146.61181640625
pepb16a9	b16.a1.a1	sp|Q14978-2|NOLC1_HUMAN	sp|Q14978-2|NOLC1_HUMAN Isoform Beta of Nucleolar and coiled-body phosphoprotein 1 OS=Homo sapiens GN=NOLC1	VAGGAAPSKPASAK		507	520	1211.6746826171875
pepb16a5	b16.a1.a1	sp|Q14978-2|NOLC1_HUMAN	sp|Q14978-2|NOLC1_HUMAN Isoform Beta of Nucleolar and coiled-body phosphoprotein 1 OS=Homo sapiens GN=NOLC1	KLQANGPVAK		67	76	1025.610595703125
pepb16a1	b16.a1.a1	sp|Q14978-2|NOLC1_HUMAN	sp|Q14978-2|NOLC1_HUMAN Isoform Beta of Nucleolar and coiled-body phosphoprotein 1 OS=Homo sapiens GN=NOLC1	ANGTSALTAQNGK		556	568	1232.6234130859375
pepb16a8	b16.a1.a1	sp|Q14978-2|NOLC1_HUMAN	sp|Q14978-2|NOLC1_HUMAN Isoform Beta of Nucleolar and coiled-body phosphoprotein 1 OS=Homo sapiens GN=NOLC1	VADNSFDAK		649	657	966.453125
pepb16a7	b16.a1.a1	sp|Q14978-2|NOLC1_HUMAN	sp|Q14978-2|NOLC1_HUMAN Isoform Beta of Nucleolar and coiled-body phosphoprotein 1 OS=Homo sapiens GN=NOLC1	SSVPPPSAPPPK		300	311	1160.63134765625
pepb16a4	b16.a1.a1	sp|Q14978-2|NOLC1_HUMAN	sp|Q14978-2|NOLC1_HUMAN Isoform Beta of Nucleolar and coiled-body phosphoprotein 1 OS=Homo sapiens GN=NOLC1	GAAGDWGER		659	667	918.4067993164062
pepb16b10	b16.a1.a1	sp|Q14978-2|NOLC1_HUMAN	sp|Q14978-2|NOLC1_HUMAN Isoform Beta of Nucleolar and coiled-body phosphoprotein 1 OS=Homo sapiens GN=NOLC1	VREEEIEVDSR		638	648	1360.670654296875
pepb16a2	b16.a1.a1	sp|Q14978-2|NOLC1_HUMAN	sp|Q14978-2|NOLC1_HUMAN Isoform Beta of Nucleolar and coiled-body phosphoprotein 1 OS=Homo sapiens GN=NOLC1	ASSSDSEDSSEEEEEVQGPPAK		82	103	2293.943115234375
pepb16a3	b16.a1.a1	sp|Q14978-2|NOLC1_HUMAN	sp|Q14978-2|NOLC1_HUMAN Isoform Beta of Nucleolar and coiled-body phosphoprotein 1 OS=Homo sapiens GN=NOLC1	DNQLSEVANK		24	33	1117.548828125
pepb16a6	b16.a1.a2	sp|Q14978-3|NOLC1_HUMAN	sp|Q14978-3|NOLC1_HUMAN Isoform 3 of Nucleolar and coiled-body phosphoprotein 1 OS=Homo sapiens GN=NOLC1	NSSNKPAVTTK		387	397	1146.61181640625
pepb16a9	b16.a1.a2	sp|Q14978-3|NOLC1_HUMAN	sp|Q14978-3|NOLC1_HUMAN Isoform 3 of Nucleolar and coiled-body phosphoprotein 1 OS=Homo sapiens GN=NOLC1	VAGGAAPSKPASAK		498	511	1211.6746826171875
pepb16a5	b16.a1.a2	sp|Q14978-3|NOLC1_HUMAN	sp|Q14978-3|NOLC1_HUMAN Isoform 3 of Nucleolar and coiled-body phosphoprotein 1 OS=Homo sapiens GN=NOLC1	KLQANGPVAK		68	77	1025.610595703125
pepb16a1	b16.a1.a2	sp|Q14978-3|NOLC1_HUMAN	sp|Q14978-3|NOLC1_HUMAN Isoform 3 of Nucleolar and coiled-body phosphoprotein 1 OS=Homo sapiens GN=NOLC1	ANGTSALTAQNGK		547	559	1232.6234130859375
pepb16a8	b16.a1.a2	sp|Q14978-3|NOLC1_HUMAN	sp|Q14978-3|NOLC1_HUMAN Isoform 3 of Nucleolar and coiled-body phosphoprotein 1 OS=Homo sapiens GN=NOLC1	VADNSFDAK		640	648	966.453125
pepb16a7	b16.a1.a2	sp|Q14978-3|NOLC1_HUMAN	sp|Q14978-3|NOLC1_HUMAN Isoform 3 of Nucleolar and coiled-body phosphoprotein 1 OS=Homo sapiens GN=NOLC1	SSVPPPSAPPPK		291	302	1160.63134765625
pepb16a4	b16.a1.a2	sp|Q14978-3|NOLC1_HUMAN	sp|Q14978-3|NOLC1_HUMAN Isoform 3 of Nucleolar and coiled-body phosphoprotein 1 OS=Homo sapiens GN=NOLC1	GAAGDWGER		650	658	918.4067993164062
pepb16b10	b16.a1.a2	sp|Q14978-3|NOLC1_HUMAN	sp|Q14978-3|NOLC1_HUMAN Isoform 3 of Nucleolar and coiled-body phosphoprotein 1 OS=Homo sapiens GN=NOLC1	VREEEIEVDSR		629	639	1360.670654296875
pepb16a2	b16.a1.a2	sp|Q14978-3|NOLC1_HUMAN	sp|Q14978-3|NOLC1_HUMAN Isoform 3 of Nucleolar and coiled-body phosphoprotein 1 OS=Homo sapiens GN=NOLC1	ASSSDSEDSSEEEEEVQGPPAK		83	104	2293.943115234375
pepb16a3	b16.a1.a2	sp|Q14978-3|NOLC1_HUMAN	sp|Q14978-3|NOLC1_HUMAN Isoform 3 of Nucleolar and coiled-body phosphoprotein 1 OS=Homo sapiens GN=NOLC1	DNQLSEVANK		24	33	1117.548828125
pepb16a6	b16.a1.a3	sp|Q14978|NOLC1_HUMAN	sp|Q14978|NOLC1_HUMAN Nucleolar and coiled-body phosphoprotein 1 OS=Homo sapiens GN=NOLC1 PE=1 SV=2	NSSNKPAVTTK		386	396	1146.61181640625
pepb16a9	b16.a1.a3	sp|Q14978|NOLC1_HUMAN	sp|Q14978|NOLC1_HUMAN Nucleolar and coiled-body phosphoprotein 1 OS=Homo sapiens GN=NOLC1 PE=1 SV=2	VAGGAAPSKPASAK		497	510	1211.6746826171875
pepb16a5	b16.a1.a3	sp|Q14978|NOLC1_HUMAN	sp|Q14978|NOLC1_HUMAN Nucleolar and coiled-body phosphoprotein 1 OS=Homo sapiens GN=NOLC1 PE=1 SV=2	KLQANGPVAK		67	76	1025.610595703125
pepb16a1	b16.a1.a3	sp|Q14978|NOLC1_HUMAN	sp|Q14978|NOLC1_HUMAN Nucleolar and coiled-body phosphoprotein 1 OS=Homo sapiens GN=NOLC1 PE=1 SV=2	ANGTSALTAQNGK		546	558	1232.6234130859375
pepb16a8	b16.a1.a3	sp|Q14978|NOLC1_HUMAN	sp|Q14978|NOLC1_HUMAN Nucleolar and coiled-body phosphoprotein 1 OS=Homo sapiens GN=NOLC1 PE=1 SV=2	VADNSFDAK		639	647	966.453125
pepb16a7	b16.a1.a3	sp|Q14978|NOLC1_HUMAN	sp|Q14978|NOLC1_HUMAN Nucleolar and coiled-body phosphoprotein 1 OS=Homo sapiens GN=NOLC1 PE=1 SV=2	SSVPPPSAPPPK		290	301	1160.63134765625
pepb16a4	b16.a1.a3	sp|Q14978|NOLC1_HUMAN	sp|Q14978|NOLC1_HUMAN Nucleolar and coiled-body phosphoprotein 1 OS=Homo sapiens GN=NOLC1 PE=1 SV=2	GAAGDWGER		649	657	918.4067993164062
pepb16b10	b16.a1.a3	sp|Q14978|NOLC1_HUMAN	sp|Q14978|NOLC1_HUMAN Nucleolar and coiled-body phosphoprotein 1 OS=Homo sapiens GN=NOLC1 PE=1 SV=2	VREEEIEVDSR		628	638	1360.670654296875
pepb16a2	b16.a1.a3	sp|Q14978|NOLC1_HUMAN	sp|Q14978|NOLC1_HUMAN Nucleolar and coiled-body phosphoprotein 1 OS=Homo sapiens GN=NOLC1 PE=1 SV=2	ASSSDSEDSSEEEEEVQGPPAK		82	103	2293.943115234375
pepb16a3	b16.a1.a3	sp|Q14978|NOLC1_HUMAN	sp|Q14978|NOLC1_HUMAN Nucleolar and coiled-body phosphoprotein 1 OS=Homo sapiens GN=NOLC1 PE=1 SV=2	DNQLSEVANK		24	33	1117.548828125
pepb17a8	b17.a1.a1	sp|Q16666-2|IF16_HUMAN	sp|Q16666-2|IF16_HUMAN Isoform 2 of Gamma-interferon-inducible protein 16 OS=Homo sapiens GN=IFI16	SVIHSHIK		696	703	920.5316772460938
pepb17a9	b17.a1.a1	sp|Q16666-2|IF16_HUMAN	sp|Q16666-2|IF16_HUMAN Isoform 2 of Gamma-interferon-inducible protein 16 OS=Homo sapiens GN=IFI16	TEGAEATPGAQK		117	128	1159.5594482421875
pepb17a6	b17.a1.a1	sp|Q16666-2|IF16_HUMAN	sp|Q16666-2|IF16_HUMAN Isoform 2 of Gamma-interferon-inducible protein 16 OS=Homo sapiens GN=IFI16	MEVVVHGR	M1:+15.99491	658	665	942.4829711914062
pepb17a5	b17.a1.a1	sp|Q16666-2|IF16_HUMAN	sp|Q16666-2|IF16_HUMAN Isoform 2 of Gamma-interferon-inducible protein 16 OS=Homo sapiens GN=IFI16	LTTINCEEGDK	C6:+57.02146	666	676	1279.5838623046875
pepb17a1	b17.a1.a1	sp|Q16666-2|IF16_HUMAN	sp|Q16666-2|IF16_HUMAN Isoform 2 of Gamma-interferon-inducible protein 16 OS=Homo sapiens GN=IFI16	EVDATSPAPSTSSTVK		101	116	1576.7705078125
pepb17a4	b17.a1.a1	sp|Q16666-2|IF16_HUMAN	sp|Q16666-2|IF16_HUMAN Isoform 2 of Gamma-interferon-inducible protein 16 OS=Homo sapiens GN=IFI16	IQIADLMEEK	M7:+15.99491	46	55	1205.608642578125
pepb17a7	b17.a1.a1	sp|Q16666-2|IF16_HUMAN	sp|Q16666-2|IF16_HUMAN Isoform 2 of Gamma-interferon-inducible protein 16 OS=Homo sapiens GN=IFI16	MFHATVATENEVFR		543	556	1651.7900390625
pepb17b10	b17.a1.a1	sp|Q16666-2|IF16_HUMAN	sp|Q16666-2|IF16_HUMAN Isoform 2 of Gamma-interferon-inducible protein 16 OS=Homo sapiens GN=IFI16	TEPEEVSIEDSAQSDLK		506	522	1876.8662109375
pepb17a3	b17.a1.a1	sp|Q16666-2|IF16_HUMAN	sp|Q16666-2|IF16_HUMAN Isoform 2 of Gamma-interferon-inducible protein 16 OS=Homo sapiens GN=IFI16	GLEVINDYHFR		13	23	1362.6805419921875
pepb17a2	b17.a1.a1	sp|Q16666-2|IF16_HUMAN	sp|Q16666-2|IF16_HUMAN Isoform 2 of Gamma-interferon-inducible protein 16 OS=Homo sapiens GN=IFI16	EVMVLNATESFVYEPK		523	538	1855.9150390625
pepb17a8	b17.a1.a2	sp|Q16666-3|IF16_HUMAN	sp|Q16666-3|IF16_HUMAN Isoform 3 of Gamma-interferon-inducible protein 16 OS=Homo sapiens GN=IFI16	SVIHSHIK		640	647	920.5316772460938
pepb17a9	b17.a1.a2	sp|Q16666-3|IF16_HUMAN	sp|Q16666-3|IF16_HUMAN Isoform 3 of Gamma-interferon-inducible protein 16 OS=Homo sapiens GN=IFI16	TEGAEATPGAQK		117	128	1159.5594482421875
pepb17a6	b17.a1.a2	sp|Q16666-3|IF16_HUMAN	sp|Q16666-3|IF16_HUMAN Isoform 3 of Gamma-interferon-inducible protein 16 OS=Homo sapiens GN=IFI16	MEVVVHGR	M1:+15.99491	602	609	942.4829711914062
pepb17a5	b17.a1.a2	sp|Q16666-3|IF16_HUMAN	sp|Q16666-3|IF16_HUMAN Isoform 3 of Gamma-interferon-inducible protein 16 OS=Homo sapiens GN=IFI16	LTTINCEEGDK	C6:+57.02146	610	620	1279.5838623046875
pepb17a1	b17.a1.a2	sp|Q16666-3|IF16_HUMAN	sp|Q16666-3|IF16_HUMAN Isoform 3 of Gamma-interferon-inducible protein 16 OS=Homo sapiens GN=IFI16	EVDATSPAPSTSSTVK		101	116	1576.7705078125
pepb17a4	b17.a1.a2	sp|Q16666-3|IF16_HUMAN	sp|Q16666-3|IF16_HUMAN Isoform 3 of Gamma-interferon-inducible protein 16 OS=Homo sapiens GN=IFI16	IQIADLMEEK	M7:+15.99491	46	55	1205.608642578125
pepb17a7	b17.a1.a2	sp|Q16666-3|IF16_HUMAN	sp|Q16666-3|IF16_HUMAN Isoform 3 of Gamma-interferon-inducible protein 16 OS=Homo sapiens GN=IFI16	MFHATVATENEVFR		487	500	1651.7900390625
pepb17b10	b17.a1.a2	sp|Q16666-3|IF16_HUMAN	sp|Q16666-3|IF16_HUMAN Isoform 3 of Gamma-interferon-inducible protein 16 OS=Homo sapiens GN=IFI16	TEPEEVSIEDSAQSDLK		450	466	1876.8662109375
pepb17a3	b17.a1.a2	sp|Q16666-3|IF16_HUMAN	sp|Q16666-3|IF16_HUMAN Isoform 3 of Gamma-interferon-inducible protein 16 OS=Homo sapiens GN=IFI16	GLEVINDYHFR		13	23	1362.6805419921875
pepb17a2	b17.a1.a2	sp|Q16666-3|IF16_HUMAN	sp|Q16666-3|IF16_HUMAN Isoform 3 of Gamma-interferon-inducible protein 16 OS=Homo sapiens GN=IFI16	EVMVLNATESFVYEPK		467	482	1855.9150390625
pepb17a8	b17.a1.a3	sp|Q16666|IF16_HUMAN	sp|Q16666|IF16_HUMAN Gamma-interferon-inducible protein 16 OS=Homo sapiens GN=IFI16 PE=1 SV=3	SVIHSHIK		752	759	920.5316772460938
pepb17a9	b17.a1.a3	sp|Q16666|IF16_HUMAN	sp|Q16666|IF16_HUMAN Gamma-interferon-inducible protein 16 OS=Homo sapiens GN=IFI16 PE=1 SV=3	TEGAEATPGAQK		117	128	1159.5594482421875
pepb17a6	b17.a1.a3	sp|Q16666|IF16_HUMAN	sp|Q16666|IF16_HUMAN Gamma-interferon-inducible protein 16 OS=Homo sapiens GN=IFI16 PE=1 SV=3	MEVVVHGR	M1:+15.99491	714	721	942.4829711914062
pepb17a5	b17.a1.a3	sp|Q16666|IF16_HUMAN	sp|Q16666|IF16_HUMAN Gamma-interferon-inducible protein 16 OS=Homo sapiens GN=IFI16 PE=1 SV=3	LTTINCEEGDK	C6:+57.02146	722	732	1279.5838623046875
pepb17a1	b17.a1.a3	sp|Q16666|IF16_HUMAN	sp|Q16666|IF16_HUMAN Gamma-interferon-inducible protein 16 OS=Homo sapiens GN=IFI16 PE=1 SV=3	EVDATSPAPSTSSTVK		101	116	1576.7705078125
pepb17a4	b17.a1.a3	sp|Q16666|IF16_HUMAN	sp|Q16666|IF16_HUMAN Gamma-interferon-inducible protein 16 OS=Homo sapiens GN=IFI16 PE=1 SV=3	IQIADLMEEK	M7:+15.99491	46	55	1205.608642578125
pepb17a7	b17.a1.a3	sp|Q16666|IF16_HUMAN	sp|Q16666|IF16_HUMAN Gamma-interferon-inducible protein 16 OS=Homo sapiens GN=IFI16 PE=1 SV=3	MFHATVATENEVFR		599	612	1651.7900390625
pepb17b10	b17.a1.a3	sp|Q16666|IF16_HUMAN	sp|Q16666|IF16_HUMAN Gamma-interferon-inducible protein 16 OS=Homo sapiens GN=IFI16 PE=1 SV=3	TEPEEVSIEDSAQSDLK		562	578	1876.8662109375
pepb17a3	b17.a1.a3	sp|Q16666|IF16_HUMAN	sp|Q16666|IF16_HUMAN Gamma-interferon-inducible protein 16 OS=Homo sapiens GN=IFI16 PE=1 SV=3	GLEVINDYHFR		13	23	1362.6805419921875
pepb17a2	b17.a1.a3	sp|Q16666|IF16_HUMAN	sp|Q16666|IF16_HUMAN Gamma-interferon-inducible protein 16 OS=Homo sapiens GN=IFI16 PE=1 SV=3	EVMVLNATESFVYEPK		579	594	1855.9150390625
pepb18a6	b18.a1.a1	sp|Q9NR30-2|DDX21_HUMAN	sp|Q9NR30-2|DDX21_HUMAN Isoform 2 of Nucleolar RNA helicase 2 OS=Homo sapiens GN=DDX21	IKDHIQNGK		251	259	1052.5850830078125
pepb18a8	b18.a1.a1	sp|Q9NR30-2|DDX21_HUMAN	sp|Q9NR30-2|DDX21_HUMAN Isoform 2 of Nucleolar RNA helicase 2 OS=Homo sapiens GN=DDX21	QDAQSLHGDIPQK		394	406	1436.7132568359375
pepb18a3	b18.a1.a1	sp|Q9NR30-2|DDX21_HUMAN	sp|Q9NR30-2|DDX21_HUMAN Isoform 2 of Nucleolar RNA helicase 2 OS=Homo sapiens GN=DDX21	EAQELSQNSAIK		382	393	1317.6650390625
pepb18a7	b18.a1.a1	sp|Q9NR30-2|DDX21_HUMAN	sp|Q9NR30-2|DDX21_HUMAN Isoform 2 of Nucleolar RNA helicase 2 OS=Homo sapiens GN=DDX21	QDAQSLHGDIPQK	Q1:-17.02655	394	406	1419.6866455078125
pepb18a4	b18.a1.a1	sp|Q9NR30-2|DDX21_HUMAN	sp|Q9NR30-2|DDX21_HUMAN Isoform 2 of Nucleolar RNA helicase 2 OS=Homo sapiens GN=DDX21	EEYQLVQVEQK		477	487	1392.7010498046875
pepb18a1	b18.a1.a1	sp|Q9NR30-2|DDX21_HUMAN	sp|Q9NR30-2|DDX21_HUMAN Isoform 2 of Nucleolar RNA helicase 2 OS=Homo sapiens GN=DDX21	AAVIGDVIR		356	364	913.5469970703125
pepb18a2	b18.a1.a1	sp|Q9NR30-2|DDX21_HUMAN	sp|Q9NR30-2|DDX21_HUMAN Isoform 2 of Nucleolar RNA helicase 2 OS=Homo sapiens GN=DDX21	APQVLVLAPTR		192	202	1164.7103271484375
pepb18a5	b18.a1.a1	sp|Q9NR30-2|DDX21_HUMAN	sp|Q9NR30-2|DDX21_HUMAN Isoform 2 of Nucleolar RNA helicase 2 OS=Homo sapiens GN=DDX21	GAVEALAAALAH		538	549	1093.6004638671875
pepb18a9	b18.a1.a1	sp|Q9NR30-2|DDX21_HUMAN	sp|Q9NR30-2|DDX21_HUMAN Isoform 2 of Nucleolar RNA helicase 2 OS=Homo sapiens GN=DDX21	TFSFAIPLIEK		169	179	1265.71435546875
pepb18a6	b18.a1.a2	sp|Q9NR30|DDX21_HUMAN	sp|Q9NR30|DDX21_HUMAN Nucleolar RNA helicase 2 OS=Homo sapiens GN=DDX21 PE=1 SV=5	IKDHIQNGK		319	327	1052.5850830078125
pepb18a8	b18.a1.a2	sp|Q9NR30|DDX21_HUMAN	sp|Q9NR30|DDX21_HUMAN Nucleolar RNA helicase 2 OS=Homo sapiens GN=DDX21 PE=1 SV=5	QDAQSLHGDIPQK		462	474	1436.7132568359375
pepb18a3	b18.a1.a2	sp|Q9NR30|DDX21_HUMAN	sp|Q9NR30|DDX21_HUMAN Nucleolar RNA helicase 2 OS=Homo sapiens GN=DDX21 PE=1 SV=5	EAQELSQNSAIK		450	461	1317.6650390625
pepb18a7	b18.a1.a2	sp|Q9NR30|DDX21_HUMAN	sp|Q9NR30|DDX21_HUMAN Nucleolar RNA helicase 2 OS=Homo sapiens GN=DDX21 PE=1 SV=5	QDAQSLHGDIPQK	Q1:-17.02655	462	474	1419.6866455078125
pepb18a4	b18.a1.a2	sp|Q9NR30|DDX21_HUMAN	sp|Q9NR30|DDX21_HUMAN Nucleolar RNA helicase 2 OS=Homo sapiens GN=DDX21 PE=1 SV=5	EEYQLVQVEQK		545	555	1392.7010498046875
pepb18a1	b18.a1.a2	sp|Q9NR30|DDX21_HUMAN	sp|Q9NR30|DDX21_HUMAN Nucleolar RNA helicase 2 OS=Homo sapiens GN=DDX21 PE=1 SV=5	AAVIGDVIR		424	432	913.5469970703125
pepb18a2	b18.a1.a2	sp|Q9NR30|DDX21_HUMAN	sp|Q9NR30|DDX21_HUMAN Nucleolar RNA helicase 2 OS=Homo sapiens GN=DDX21 PE=1 SV=5	APQVLVLAPTR		260	270	1164.7103271484375
pepb18a5	b18.a1.a2	sp|Q9NR30|DDX21_HUMAN	sp|Q9NR30|DDX21_HUMAN Nucleolar RNA helicase 2 OS=Homo sapiens GN=DDX21 PE=1 SV=5	GAVEALAAALAH		606	617	1093.6004638671875
pepb18a9	b18.a1.a2	sp|Q9NR30|DDX21_HUMAN	sp|Q9NR30|DDX21_HUMAN Nucleolar RNA helicase 2 OS=Homo sapiens GN=DDX21 PE=1 SV=5	TFSFAIPLIEK		237	247	1265.71435546875
pepb19a1	b19.a1.a1	sp|P04406-2|G3P_HUMAN	sp|P04406-2|G3P_HUMAN Isoform 2 of Glyceraldehyde-3-phosphate dehydrogenase OS=Homo sapiens GN=GAPDH	AGAHLQGGAK		66	75	909.490478515625
pepb19a5	b19.a1.a1	sp|P04406-2|G3P_HUMAN	sp|P04406-2|G3P_HUMAN Isoform 2 of Glyceraldehyde-3-phosphate dehydrogenase OS=Homo sapiens GN=GAPDH	MFQYDSTHGK		4	13	1213.5311279296875
pepb19a9	b19.a1.a1	sp|P04406-2|G3P_HUMAN	sp|P04406-2|G3P_HUMAN Isoform 2 of Glyceraldehyde-3-phosphate dehydrogenase OS=Homo sapiens GN=GAPDH	VSVVDLTCR	C8:+57.02146	198	206	1048.5460205078125
pepb19a2	b19.a1.a1	sp|P04406-2|G3P_HUMAN	sp|P04406-2|G3P_HUMAN Isoform 2 of Glyceraldehyde-3-phosphate dehydrogenase OS=Homo sapiens GN=GAPDH	IISNASCTTNCLAPLAK	C7:+57.02146 C11:+57.02146	104	120	1833.9200439453125
pepb19a8	b19.a1.a1	sp|P04406-2|G3P_HUMAN	sp|P04406-2|G3P_HUMAN Isoform 2 of Glyceraldehyde-3-phosphate dehydrogenase OS=Homo sapiens GN=GAPDH	VPTANVSVVDLTCR	C13:+57.02146	193	206	1530.794921875
pepb19a3	b19.a1.a1	sp|P04406-2|G3P_HUMAN	sp|P04406-2|G3P_HUMAN Isoform 2 of Glyceraldehyde-3-phosphate dehydrogenase OS=Homo sapiens GN=GAPDH	LISWYDNEFGYSNR		268	281	1763.8028564453125
pepb19a6	b19.a1.a1	sp|P04406-2|G3P_HUMAN	sp|P04406-2|G3P_HUMAN Isoform 2 of Glyceraldehyde-3-phosphate dehydrogenase OS=Homo sapiens GN=GAPDH	VIHDNFGIVEGLMTTVH		121	137	1881.9532470703125
pepb19a4	b19.a1.a1	sp|P04406-2|G3P_HUMAN	sp|P04406-2|G3P_HUMAN Isoform 2 of Glyceraldehyde-3-phosphate dehydrogenase OS=Homo sapiens GN=GAPDH	LVINGNPITIFQER		25	38	1613.9013671875
pepb19b10	b19.a1.a1	sp|P04406-2|G3P_HUMAN	sp|P04406-2|G3P_HUMAN Isoform 2 of Glyceraldehyde-3-phosphate dehydrogenase OS=Homo sapiens GN=GAPDH	WGDAGAEYVVESTGVFTTMEK		45	65	2277.038330078125
pepb19a7	b19.a1.a1	sp|P04406-2|G3P_HUMAN	sp|P04406-2|G3P_HUMAN Isoform 2 of Glyceraldehyde-3-phosphate dehydrogenase OS=Homo sapiens GN=GAPDH	VIHDNFGIVEGLMTTVHAITATQK		121	144	2595.3603515625
pepb20a3	b20.a1.a1	sp|P41091|IF2G_HUMAN	sp|P41091|IF2G_HUMAN Eukaryotic translation initiation factor 2 subunit 3 OS=Homo sapiens GN=EIF2S3 PE=1 SV=3	AISGVHTVR		60	68	939.5374755859375
pepb20a6	b20.a1.a1	sp|P41091|IF2G_HUMAN	sp|P41091|IF2G_HUMAN Eukaryotic translation initiation factor 2 subunit 3 OS=Homo sapiens GN=EIF2S3 PE=1 SV=3	KIPVPPR		242	248	806.5250854492188
pepb20a5	b20.a1.a1	sp|P41091|IF2G_HUMAN	sp|P41091|IF2G_HUMAN Eukaryotic translation initiation factor 2 subunit 3 OS=Homo sapiens GN=EIF2S3 PE=1 SV=3	HILILQNK		184	191	978.6099243164062
pepb20a4	b20.a1.a1	sp|P41091|IF2G_HUMAN	sp|P41091|IF2G_HUMAN Eukaryotic translation initiation factor 2 subunit 3 OS=Homo sapiens GN=EIF2S3 PE=1 SV=3	GVTIKPTVDDD		462	472	1159.58447265625
pepb20a1	b20.a1.a1	sp|P41091|IF2G_HUMAN	sp|P41091|IF2G_HUMAN Eukaryotic translation initiation factor 2 subunit 3 OS=Homo sapiens GN=EIF2S3 PE=1 SV=3	AGGEAGVTLGQPHLSR		2	17	1549.80859375
pepb20a9	b20.a1.a1	sp|P41091|IF2G_HUMAN	sp|P41091|IF2G_HUMAN Eukaryotic translation initiation factor 2 subunit 3 OS=Homo sapiens GN=EIF2S3 PE=1 SV=3	VGQEIEVRPGIVSK		290	303	1510.8592529296875
pepb20a8	b20.a1.a1	sp|P41091|IF2G_HUMAN	sp|P41091|IF2G_HUMAN Eukaryotic translation initiation factor 2 subunit 3 OS=Homo sapiens GN=EIF2S3 PE=1 SV=3	SFDVNKPGCEVDDLK	C9:+57.02146	261	275	1722.8006591796875
pepb20a2	b20.a1.a1	sp|P41091|IF2G_HUMAN	sp|P41091|IF2G_HUMAN Eukaryotic translation initiation factor 2 subunit 3 OS=Homo sapiens GN=EIF2S3 PE=1 SV=3	AGGEAGVTLGQPHLSR	A1:+42.01057	2	17	1591.819091796875
pepb20a7	b20.a1.a1	sp|P41091|IF2G_HUMAN	sp|P41091|IF2G_HUMAN Eukaryotic translation initiation factor 2 subunit 3 OS=Homo sapiens GN=EIF2S3 PE=1 SV=3	NEVLMVNIGSLSTGGR		401	416	1646.853515625
pepb21a3	b21.a1.a1	sp|Q9ULV4-2|COR1C_HUMAN	sp|Q9ULV4-2|COR1C_HUMAN Isoform 2 of Coronin-1C OS=Homo sapiens GN=CORO1C	KTTDTASVQNEAK		434	446	1392.6968994140625
pepb21a2	b21.a1.a1	sp|Q9ULV4-2|COR1C_HUMAN	sp|Q9ULV4-2|COR1C_HUMAN Isoform 2 of Coronin-1C OS=Homo sapiens GN=CORO1C	DTICNQDER	C4:+57.02146	459	467	1150.479736328125
pepb21a7	b21.a1.a1	sp|Q9ULV4-2|COR1C_HUMAN	sp|Q9ULV4-2|COR1C_HUMAN Isoform 2 of Coronin-1C OS=Homo sapiens GN=CORO1C	TTDTASVQNEAK		435	446	1264.60205078125
pepb21a6	b21.a1.a1	sp|Q9ULV4-2|COR1C_HUMAN	sp|Q9ULV4-2|COR1C_HUMAN Isoform 2 of Coronin-1C OS=Homo sapiens GN=CORO1C	NGSLICTASK	C6:+57.02146	191	200	1050.525146484375
pepb21a5	b21.a1.a1	sp|Q9ULV4-2|COR1C_HUMAN	sp|Q9ULV4-2|COR1C_HUMAN Isoform 2 of Coronin-1C OS=Homo sapiens GN=CORO1C	NDQCYDDIR	C4:+57.02146	26	34	1198.479736328125
pepb21a8	b21.a1.a1	sp|Q9ULV4-2|COR1C_HUMAN	sp|Q9ULV4-2|COR1C_HUMAN Isoform 2 of Coronin-1C OS=Homo sapiens GN=CORO1C	VTWDSSFCAVNPR	C8:+57.02146	38	50	1538.7060546875
pepb21a4	b21.a1.a1	sp|Q9ULV4-2|COR1C_HUMAN	sp|Q9ULV4-2|COR1C_HUMAN Isoform 2 of Coronin-1C OS=Homo sapiens GN=CORO1C	NADPILISLK		388	397	1083.641357421875
pepb21a1	b21.a1.a1	sp|Q9ULV4-2|COR1C_HUMAN	sp|Q9ULV4-2|COR1C_HUMAN Isoform 2 of Coronin-1C OS=Homo sapiens GN=CORO1C	AIFLADGNVFTTGFSR		230	245	1715.8756103515625
pepb21a3	b21.a1.a2	sp|Q9ULV4-3|COR1C_HUMAN	sp|Q9ULV4-3|COR1C_HUMAN Isoform 3 of Coronin-1C OS=Homo sapiens GN=CORO1C	KTTDTASVQNEAK		481	493	1392.6968994140625
pepb21a2	b21.a1.a2	sp|Q9ULV4-3|COR1C_HUMAN	sp|Q9ULV4-3|COR1C_HUMAN Isoform 3 of Coronin-1C OS=Homo sapiens GN=CORO1C	DTICNQDER	C4:+57.02146	506	514	1150.479736328125
pepb21a7	b21.a1.a2	sp|Q9ULV4-3|COR1C_HUMAN	sp|Q9ULV4-3|COR1C_HUMAN Isoform 3 of Coronin-1C OS=Homo sapiens GN=CORO1C	TTDTASVQNEAK		482	493	1264.60205078125
pepb21a6	b21.a1.a2	sp|Q9ULV4-3|COR1C_HUMAN	sp|Q9ULV4-3|COR1C_HUMAN Isoform 3 of Coronin-1C OS=Homo sapiens GN=CORO1C	NGSLICTASK	C6:+57.02146	238	247	1050.525146484375
pepb21a5	b21.a1.a2	sp|Q9ULV4-3|COR1C_HUMAN	sp|Q9ULV4-3|COR1C_HUMAN Isoform 3 of Coronin-1C OS=Homo sapiens GN=CORO1C	NDQCYDDIR	C4:+57.02146	73	81	1198.479736328125
pepb21a8	b21.a1.a2	sp|Q9ULV4-3|COR1C_HUMAN	sp|Q9ULV4-3|COR1C_HUMAN Isoform 3 of Coronin-1C OS=Homo sapiens GN=CORO1C	VTWDSSFCAVNPR	C8:+57.02146	85	97	1538.7060546875
pepb21a4	b21.a1.a2	sp|Q9ULV4-3|COR1C_HUMAN	sp|Q9ULV4-3|COR1C_HUMAN Isoform 3 of Coronin-1C OS=Homo sapiens GN=CORO1C	NADPILISLK		435	444	1083.641357421875
pepb21a1	b21.a1.a2	sp|Q9ULV4-3|COR1C_HUMAN	sp|Q9ULV4-3|COR1C_HUMAN Isoform 3 of Coronin-1C OS=Homo sapiens GN=CORO1C	AIFLADGNVFTTGFSR		277	292	1715.8756103515625
pepb21a3	b21.a1.a3	sp|Q9ULV4|COR1C_HUMAN	sp|Q9ULV4|COR1C_HUMAN Coronin-1C OS=Homo sapiens GN=CORO1C PE=1 SV=1	KTTDTASVQNEAK		428	440	1392.6968994140625
pepb21a2	b21.a1.a3	sp|Q9ULV4|COR1C_HUMAN	sp|Q9ULV4|COR1C_HUMAN Coronin-1C OS=Homo sapiens GN=CORO1C PE=1 SV=1	DTICNQDER	C4:+57.02146	453	461	1150.479736328125
pepb21a7	b21.a1.a3	sp|Q9ULV4|COR1C_HUMAN	sp|Q9ULV4|COR1C_HUMAN Coronin-1C OS=Homo sapiens GN=CORO1C PE=1 SV=1	TTDTASVQNEAK		429	440	1264.60205078125
pepb21a6	b21.a1.a3	sp|Q9ULV4|COR1C_HUMAN	sp|Q9ULV4|COR1C_HUMAN Coronin-1C OS=Homo sapiens GN=CORO1C PE=1 SV=1	NGSLICTASK	C6:+57.02146	185	194	1050.525146484375
pepb21a5	b21.a1.a3	sp|Q9ULV4|COR1C_HUMAN	sp|Q9ULV4|COR1C_HUMAN Coronin-1C OS=Homo sapiens GN=CORO1C PE=1 SV=1	NDQCYDDIR	C4:+57.02146	20	28	1198.479736328125
pepb21a8	b21.a1.a3	sp|Q9ULV4|COR1C_HUMAN	sp|Q9ULV4|COR1C_HUMAN Coronin-1C OS=Homo sapiens GN=CORO1C PE=1 SV=1	VTWDSSFCAVNPR	C8:+57.02146	32	44	1538.7060546875
pepb21a4	b21.a1.a3	sp|Q9ULV4|COR1C_HUMAN	sp|Q9ULV4|COR1C_HUMAN Coronin-1C OS=Homo sapiens GN=CORO1C PE=1 SV=1	NADPILISLK		382	391	1083.641357421875
pepb21a1	b21.a1.a3	sp|Q9ULV4|COR1C_HUMAN	sp|Q9ULV4|COR1C_HUMAN Coronin-1C OS=Homo sapiens GN=CORO1C PE=1 SV=1	AIFLADGNVFTTGFSR		224	239	1715.8756103515625
pepb22a7	b22.a1.a1	sp|P08670|VIME_HUMAN	sp|P08670|VIME_HUMAN Vimentin OS=Homo sapiens GN=VIM PE=1 SV=4	SYVTTSTR		29	36	914.4581909179688
pepb22a5	b22.a1.a1	sp|P08670|VIME_HUMAN	sp|P08670|VIME_HUMAN Vimentin OS=Homo sapiens GN=VIM PE=1 SV=4	MFGGPGTASR		14	23	980.4622802734375
pepb22a3	b22.a1.a1	sp|P08670|VIME_HUMAN	sp|P08670|VIME_HUMAN Vimentin OS=Homo sapiens GN=VIM PE=1 SV=4	LQDEIQNMK		365	373	1118.551513671875
pepb22a1	b22.a1.a1	sp|P08670|VIME_HUMAN	sp|P08670|VIME_HUMAN Vimentin OS=Homo sapiens GN=VIM PE=1 SV=4	FADLSEAANR		295	304	1093.5277099609375
pepb22a8	b22.a1.a1	sp|P08670|VIME_HUMAN	sp|P08670|VIME_HUMAN Vimentin OS=Homo sapiens GN=VIM PE=1 SV=4	VELQELNDR		105	113	1115.569580078125
pepb22a6	b22.a1.a1	sp|P08670|VIME_HUMAN	sp|P08670|VIME_HUMAN Vimentin OS=Homo sapiens GN=VIM PE=1 SV=4	SLYASSPGGVYATR		51	64	1428.712158203125
pepb22a4	b22.a1.a1	sp|P08670|VIME_HUMAN	sp|P08670|VIME_HUMAN Vimentin OS=Homo sapiens GN=VIM PE=1 SV=4	MALDIEIATYR		391	401	1295.6669921875
pepb22a2	b22.a1.a1	sp|P08670|VIME_HUMAN	sp|P08670|VIME_HUMAN Vimentin OS=Homo sapiens GN=VIM PE=1 SV=4	ILLAELEQLK		130	139	1169.71435546875
pepb22a7	b22.a1.a2	tr|B0YJC4|B0YJC4_HUMAN	tr|B0YJC4|B0YJC4_HUMAN Vimentin OS=Homo sapiens GN=VIM PE=2 SV=1	SYVTTSTR		29	36	914.4581909179688
pepb22a5	b22.a1.a2	tr|B0YJC4|B0YJC4_HUMAN	tr|B0YJC4|B0YJC4_HUMAN Vimentin OS=Homo sapiens GN=VIM PE=2 SV=1	MFGGPGTASR		14	23	980.4622802734375
pepb22a3	b22.a1.a2	tr|B0YJC4|B0YJC4_HUMAN	tr|B0YJC4|B0YJC4_HUMAN Vimentin OS=Homo sapiens GN=VIM PE=2 SV=1	LQDEIQNMK		365	373	1118.551513671875
pepb22a1	b22.a1.a2	tr|B0YJC4|B0YJC4_HUMAN	tr|B0YJC4|B0YJC4_HUMAN Vimentin OS=Homo sapiens GN=VIM PE=2 SV=1	FADLSEAANR		295	304	1093.5277099609375
pepb22a8	b22.a1.a2	tr|B0YJC4|B0YJC4_HUMAN	tr|B0YJC4|B0YJC4_HUMAN Vimentin OS=Homo sapiens GN=VIM PE=2 SV=1	VELQELNDR		105	113	1115.569580078125
pepb22a6	b22.a1.a2	tr|B0YJC4|B0YJC4_HUMAN	tr|B0YJC4|B0YJC4_HUMAN Vimentin OS=Homo sapiens GN=VIM PE=2 SV=1	SLYASSPGGVYATR		51	64	1428.712158203125
pepb22a4	b22.a1.a2	tr|B0YJC4|B0YJC4_HUMAN	tr|B0YJC4|B0YJC4_HUMAN Vimentin OS=Homo sapiens GN=VIM PE=2 SV=1	MALDIEIATYR		391	401	1295.6669921875
pepb22a2	b22.a1.a2	tr|B0YJC4|B0YJC4_HUMAN	tr|B0YJC4|B0YJC4_HUMAN Vimentin OS=Homo sapiens GN=VIM PE=2 SV=1	ILLAELEQLK		130	139	1169.71435546875
pepb23a1	b23.a1.a1	sp|P42285|SK2L2_HUMAN	sp|P42285|SK2L2_HUMAN Superkiller viralicidic activity 2-like 2 OS=Homo sapiens GN=SKIV2L2 PE=1 SV=3	AIGNTELENK		1013	1022	1088.5587158203125
pepb23a4	b23.a1.a1	sp|P42285|SK2L2_HUMAN	sp|P42285|SK2L2_HUMAN Superkiller viralicidic activity 2-like 2 OS=Homo sapiens GN=SKIV2L2 PE=1 SV=3	LDFNTDEEKK		409	418	1238.59033203125
pepb23a8	b23.a1.a1	sp|P42285|SK2L2_HUMAN	sp|P42285|SK2L2_HUMAN Superkiller viralicidic activity 2-like 2 OS=Homo sapiens GN=SKIV2L2 PE=1 SV=3	WISSGEYIQMSGR	M10:+15.99491	511	523	1529.7056884765625
pepb23a3	b23.a1.a1	sp|P42285|SK2L2_HUMAN	sp|P42285|SK2L2_HUMAN Superkiller viralicidic activity 2-like 2 OS=Homo sapiens GN=SKIV2L2 PE=1 SV=3	GIGIHHGGLLPILK		451	464	1424.8741455078125
pepb23a5	b23.a1.a1	sp|P42285|SK2L2_HUMAN	sp|P42285|SK2L2_HUMAN Superkiller viralicidic activity 2-like 2 OS=Homo sapiens GN=SKIV2L2 PE=1 SV=3	LGFATSSDVIEMK		861	873	1397.698486328125
pepb23a7	b23.a1.a1	sp|P42285|SK2L2_HUMAN	sp|P42285|SK2L2_HUMAN Superkiller viralicidic activity 2-like 2 OS=Homo sapiens GN=SKIV2L2 PE=1 SV=3	MTDVFEGSIIR		985	995	1267.635498046875
pepb23a6	b23.a1.a1	sp|P42285|SK2L2_HUMAN	sp|P42285|SK2L2_HUMAN Superkiller viralicidic activity 2-like 2 OS=Homo sapiens GN=SKIV2L2 PE=1 SV=3	LPQVEHVLPLLK		438	449	1385.8519287109375
pepb23a2	b23.a1.a1	sp|P42285|SK2L2_HUMAN	sp|P42285|SK2L2_HUMAN Superkiller viralicidic activity 2-like 2 OS=Homo sapiens GN=SKIV2L2 PE=1 SV=3	EYPFILDAFQR		135	145	1398.7060546875
pepb23a1	b23.a1.a2	tr|F5H7E2|F5H7E2_HUMAN	tr|F5H7E2|F5H7E2_HUMAN Superkiller viralicidic activity 2-like 2 OS=Homo sapiens GN=SKIV2L2 PE=2 SV=1	AIGNTELENK		912	921	1088.5587158203125
pepb23a4	b23.a1.a2	tr|F5H7E2|F5H7E2_HUMAN	tr|F5H7E2|F5H7E2_HUMAN Superkiller viralicidic activity 2-like 2 OS=Homo sapiens GN=SKIV2L2 PE=2 SV=1	LDFNTDEEKK		308	317	1238.59033203125
pepb23a8	b23.a1.a2	tr|F5H7E2|F5H7E2_HUMAN	tr|F5H7E2|F5H7E2_HUMAN Superkiller viralicidic activity 2-like 2 OS=Homo sapiens GN=SKIV2L2 PE=2 SV=1	WISSGEYIQMSGR	M10:+15.99491	410	422	1529.7056884765625
pepb23a3	b23.a1.a2	tr|F5H7E2|F5H7E2_HUMAN	tr|F5H7E2|F5H7E2_HUMAN Superkiller viralicidic activity 2-like 2 OS=Homo sapiens GN=SKIV2L2 PE=2 SV=1	GIGIHHGGLLPILK		350	363	1424.8741455078125
pepb23a5	b23.a1.a2	tr|F5H7E2|F5H7E2_HUMAN	tr|F5H7E2|F5H7E2_HUMAN Superkiller viralicidic activity 2-like 2 OS=Homo sapiens GN=SKIV2L2 PE=2 SV=1	LGFATSSDVIEMK		760	772	1397.698486328125
pepb23a7	b23.a1.a2	tr|F5H7E2|F5H7E2_HUMAN	tr|F5H7E2|F5H7E2_HUMAN Superkiller viralicidic activity 2-like 2 OS=Homo sapiens GN=SKIV2L2 PE=2 SV=1	MTDVFEGSIIR		884	894	1267.635498046875
pepb23a6	b23.a1.a2	tr|F5H7E2|F5H7E2_HUMAN	tr|F5H7E2|F5H7E2_HUMAN Superkiller viralicidic activity 2-like 2 OS=Homo sapiens GN=SKIV2L2 PE=2 SV=1	LPQVEHVLPLLK		337	348	1385.8519287109375
pepb23a2	b23.a1.a2	tr|F5H7E2|F5H7E2_HUMAN	tr|F5H7E2|F5H7E2_HUMAN Superkiller viralicidic activity 2-like 2 OS=Homo sapiens GN=SKIV2L2 PE=2 SV=1	EYPFILDAFQR		34	44	1398.7060546875
pepb24a3	b24.a1.a1	sp|P05388|RLA0_HUMAN	sp|P05388|RLA0_HUMAN 60S acidic ribosomal protein P0 OS=Homo sapiens GN=RPLP0 PE=1 SV=1	CFIVGADNVGSK	C1:+57.02146	27	38	1266.6151123046875
pepb24a4	b24.a1.a1	sp|P05388|RLA0_HUMAN	sp|P05388|RLA0_HUMAN 60S acidic ribosomal protein P0 OS=Homo sapiens GN=RPLP0 PE=1 SV=1	GNVGFVFTK		84	92	968.5203857421875
pepb24a2	b24.a1.a1	sp|P05388|RLA0_HUMAN	sp|P05388|RLA0_HUMAN 60S acidic ribosomal protein P0 OS=Homo sapiens GN=RPLP0 PE=1 SV=1	AGAIAPCEVTVPAQNTGLGPEK	C7:+57.02146	113	134	2180.10205078125
pepb24a6	b24.a1.a1	sp|P05388|RLA0_HUMAN	sp|P05388|RLA0_HUMAN 60S acidic ribosomal protein P0 OS=Homo sapiens GN=RPLP0 PE=1 SV=1	IIQLLDDYPK		17	26	1217.677978515625
pepb24a7	b24.a1.a1	sp|P05388|RLA0_HUMAN	sp|P05388|RLA0_HUMAN 60S acidic ribosomal protein P0 OS=Homo sapiens GN=RPLP0 PE=1 SV=1	TSFFQALGITTK		135	146	1313.71044921875
pepb24a5	b24.a1.a1	sp|P05388|RLA0_HUMAN	sp|P05388|RLA0_HUMAN 60S acidic ribosomal protein P0 OS=Homo sapiens GN=RPLP0 PE=1 SV=1	GTIEILSDVQLIK		150	162	1428.8311767578125
pepb24a8	b24.a1.a1	sp|P05388|RLA0_HUMAN	sp|P05388|RLA0_HUMAN 60S acidic ribosomal protein P0 OS=Homo sapiens GN=RPLP0 PE=1 SV=1	VLALSVETDYTFPLAEK		248	264	1896.00048828125
pepb24a1	b24.a1.a1	sp|P05388|RLA0_HUMAN	sp|P05388|RLA0_HUMAN 60S acidic ribosomal protein P0 OS=Homo sapiens GN=RPLP0 PE=1 SV=1	AFLADPSAFVAAAPVAAATTAAPAAAAAPAK		267	297	2752.46728515625
pepb25a3	b25.a1.a1	sp|P20042|IF2B_HUMAN	sp|P20042|IF2B_HUMAN Eukaryotic translation initiation factor 2 subunit 2 OS=Homo sapiens GN=EIF2S2 PE=1 SV=2	EKNPDMVAGEK	M6:+15.99491	189	199	1233.578369140625
pepb25a4	b25.a1.a1	sp|P20042|IF2B_HUMAN	sp|P20042|IF2B_HUMAN Eukaryotic translation initiation factor 2 subunit 2 OS=Homo sapiens GN=EIF2S2 PE=1 SV=2	EVEPEPTEDK		43	52	1172.5322265625
pepb25a7	b25.a1.a1	sp|P20042|IF2B_HUMAN	sp|P20042|IF2B_HUMAN Eukaryotic translation initiation factor 2 subunit 2 OS=Homo sapiens GN=EIF2S2 PE=1 SV=2	TGFQAVTGK		316	324	908.4840087890625
pepb25a6	b25.a1.a1	sp|P20042|IF2B_HUMAN	sp|P20042|IF2B_HUMAN Eukaryotic translation initiation factor 2 subunit 2 OS=Homo sapiens GN=EIF2S2 PE=1 SV=2	SPDTILQK		286	293	901.4993286132812
pepb25a5	b25.a1.a1	sp|P20042|IF2B_HUMAN	sp|P20042|IF2B_HUMAN Eukaryotic translation initiation factor 2 subunit 2 OS=Homo sapiens GN=EIF2S2 PE=1 SV=2	IFDIDEAEEGVK		88	99	1364.658447265625
pepb25a2	b25.a1.a1	sp|P20042|IF2B_HUMAN	sp|P20042|IF2B_HUMAN Eukaryotic translation initiation factor 2 subunit 2 OS=Homo sapiens GN=EIF2S2 PE=1 SV=2	DYTYEELLNR		173	182	1315.616943359375
pepb25a1	b25.a1.a1	sp|P20042|IF2B_HUMAN	sp|P20042|IF2B_HUMAN Eukaryotic translation initiation factor 2 subunit 2 OS=Homo sapiens GN=EIF2S2 PE=1 SV=2	DASDDLDDLNFFNQK		65	79	1756.7664794921875
pepb26a4	b26.a1.a1	sp|P17480-2|UBF1_HUMAN	sp|P17480-2|UBF1_HUMAN Isoform UBF2 of Nucleolar transcription factor 1 OS=Homo sapiens GN=UBTF	SDIPEKPK		193	200	913.4993286132812
pepb26a5	b26.a1.a1	sp|P17480-2|UBF1_HUMAN	sp|P17480-2|UBF1_HUMAN Isoform UBF2 of Nucleolar transcription factor 1 OS=Homo sapiens GN=UBTF	TTESHMDWEK		48	57	1263.531494140625
pepb26a2	b26.a1.a1	sp|P17480-2|UBF1_HUMAN	sp|P17480-2|UBF1_HUMAN Isoform UBF2 of Nucleolar transcription factor 1 OS=Homo sapiens GN=UBTF	FREDHPDLIQNAK		179	191	1582.7977294921875
pepb26a3	b26.a1.a1	sp|P17480-2|UBF1_HUMAN	sp|P17480-2|UBF1_HUMAN Isoform UBF2 of Nucleolar transcription factor 1 OS=Homo sapiens GN=UBTF	MWNDLSEK		407	414	1022.4616088867188
pepb26a7	b26.a1.a1	sp|P17480-2|UBF1_HUMAN	sp|P17480-2|UBF1_HUMAN Isoform UBF2 of Nucleolar transcription factor 1 OS=Homo sapiens GN=UBTF	WVEISNEVR		72	80	1131.5797119140625
pepb26a6	b26.a1.a1	sp|P17480-2|UBF1_HUMAN	sp|P17480-2|UBF1_HUMAN Isoform UBF2 of Nucleolar transcription factor 1 OS=Homo sapiens GN=UBTF	VHLDLWVK		591	598	1009.5833740234375
pepb26a1	b26.a1.a1	sp|P17480-2|UBF1_HUMAN	sp|P17480-2|UBF1_HUMAN Isoform UBF2 of Nucleolar transcription factor 1 OS=Homo sapiens GN=UBTF	AEEIWQQSVIGDYLAR		451	466	1877.9395751953125
pepb26a4	b26.a1.a2	sp|P17480|UBF1_HUMAN	sp|P17480|UBF1_HUMAN Nucleolar transcription factor 1 OS=Homo sapiens GN=UBTF PE=1 SV=1	SDIPEKPK		193	200	913.4993286132812
pepb26a5	b26.a1.a2	sp|P17480|UBF1_HUMAN	sp|P17480|UBF1_HUMAN Nucleolar transcription factor 1 OS=Homo sapiens GN=UBTF PE=1 SV=1	TTESHMDWEK		48	57	1263.531494140625
pepb26a2	b26.a1.a2	sp|P17480|UBF1_HUMAN	sp|P17480|UBF1_HUMAN Nucleolar transcription factor 1 OS=Homo sapiens GN=UBTF PE=1 SV=1	FREDHPDLIQNAK		179	191	1582.7977294921875
pepb26a3	b26.a1.a2	sp|P17480|UBF1_HUMAN	sp|P17480|UBF1_HUMAN Nucleolar transcription factor 1 OS=Homo sapiens GN=UBTF PE=1 SV=1	MWNDLSEK		444	451	1022.4616088867188
pepb26a7	b26.a1.a2	sp|P17480|UBF1_HUMAN	sp|P17480|UBF1_HUMAN Nucleolar transcription factor 1 OS=Homo sapiens GN=UBTF PE=1 SV=1	WVEISNEVR		72	80	1131.5797119140625
pepb26a6	b26.a1.a2	sp|P17480|UBF1_HUMAN	sp|P17480|UBF1_HUMAN Nucleolar transcription factor 1 OS=Homo sapiens GN=UBTF PE=1 SV=1	VHLDLWVK		628	635	1009.5833740234375
pepb26a1	b26.a1.a2	sp|P17480|UBF1_HUMAN	sp|P17480|UBF1_HUMAN Nucleolar transcription factor 1 OS=Homo sapiens GN=UBTF PE=1 SV=1	AEEIWQQSVIGDYLAR		488	503	1877.9395751953125
pepb26a4	b26.a1.a3	tr|E9PKP7|E9PKP7_HUMAN	tr|E9PKP7|E9PKP7_HUMAN Nucleolar transcription factor 1 OS=Homo sapiens GN=UBTF PE=2 SV=1	SDIPEKPK		193	200	913.4993286132812
pepb26a5	b26.a1.a3	tr|E9PKP7|E9PKP7_HUMAN	tr|E9PKP7|E9PKP7_HUMAN Nucleolar transcription factor 1 OS=Homo sapiens GN=UBTF PE=2 SV=1	TTESHMDWEK		48	57	1263.531494140625
pepb26a2	b26.a1.a3	tr|E9PKP7|E9PKP7_HUMAN	tr|E9PKP7|E9PKP7_HUMAN Nucleolar transcription factor 1 OS=Homo sapiens GN=UBTF PE=2 SV=1	FREDHPDLIQNAK		179	191	1582.7977294921875
pepb26a3	b26.a1.a3	tr|E9PKP7|E9PKP7_HUMAN	tr|E9PKP7|E9PKP7_HUMAN Nucleolar transcription factor 1 OS=Homo sapiens GN=UBTF PE=2 SV=1	MWNDLSEK		407	414	1022.4616088867188
pepb26a7	b26.a1.a3	tr|E9PKP7|E9PKP7_HUMAN	tr|E9PKP7|E9PKP7_HUMAN Nucleolar transcription factor 1 OS=Homo sapiens GN=UBTF PE=2 SV=1	WVEISNEVR		72	80	1131.5797119140625
pepb26a6	b26.a1.a3	tr|E9PKP7|E9PKP7_HUMAN	tr|E9PKP7|E9PKP7_HUMAN Nucleolar transcription factor 1 OS=Homo sapiens GN=UBTF PE=2 SV=1	VHLDLWVK		591	598	1009.5833740234375
pepb26a1	b26.a1.a3	tr|E9PKP7|E9PKP7_HUMAN	tr|E9PKP7|E9PKP7_HUMAN Nucleolar transcription factor 1 OS=Homo sapiens GN=UBTF PE=2 SV=1	AEEIWQQSVIGDYLAR		451	466	1877.9395751953125
pepb27a6	b27.a1.a1	sp|Q92466|DDB2_HUMAN	sp|Q92466|DDB2_HUMAN DNA damage-binding protein 2 OS=Homo sapiens GN=DDB2 PE=1 SV=1	TSEIVLR		12	18	817.4782104492188
pepb27a3	b27.a1.a1	sp|Q92466|DDB2_HUMAN	sp|Q92466|DDB2_HUMAN DNA damage-binding protein 2 OS=Homo sapiens GN=DDB2 PE=1 SV=1	GIGAGGSITGLK		152	163	1030.589599609375
pepb27a5	b27.a1.a1	sp|Q92466|DDB2_HUMAN	sp|Q92466|DDB2_HUMAN DNA damage-binding protein 2 OS=Homo sapiens GN=DDB2 PE=1 SV=1	SPLELEPEAK		26	35	1112.583740234375
pepb27a7	b27.a1.a1	sp|Q92466|DDB2_HUMAN	sp|Q92466|DDB2_HUMAN DNA damage-binding protein 2 OS=Homo sapiens GN=DDB2 PE=1 SV=1	YNLIVVGR		348	355	933.5521240234375
pepb27a1	b27.a1.a1	sp|Q92466|DDB2_HUMAN	sp|Q92466|DDB2_HUMAN DNA damage-binding protein 2 OS=Homo sapiens GN=DDB2 PE=1 SV=1	FNPLNTNQFYASSMEGTTR		164	182	2177.992431640625
pepb27a4	b27.a1.a1	sp|Q92466|DDB2_HUMAN	sp|Q92466|DDB2_HUMAN DNA damage-binding protein 2 OS=Homo sapiens GN=DDB2 PE=1 SV=1	MVVTGDNVGNVILLNMDGK		215	233	1989.0150146484375
pepb27a2	b27.a1.a1	sp|Q92466|DDB2_HUMAN	sp|Q92466|DDB2_HUMAN DNA damage-binding protein 2 OS=Homo sapiens GN=DDB2 PE=1 SV=1	GGDIMLWNFGIK		133	144	1350.6878662109375
pepb28a1	b28.a1.a1	sp|P85037|FOXK1_HUMAN	sp|P85037|FOXK1_HUMAN Forkhead box protein K1 OS=Homo sapiens GN=FOXK1 PE=1 SV=1	AASEQQADTSGGDSPK		286	301	1548.677734375
pepb28a2	b28.a1.a1	sp|P85037|FOXK1_HUMAN	sp|P85037|FOXK1_HUMAN Forkhead box protein K1 OS=Homo sapiens GN=FOXK1 PE=1 SV=1	AEVGEDSGAR	A1:+42.01057	2	11	1032.459716796875
pepb28a3	b28.a1.a1	sp|P85037|FOXK1_HUMAN	sp|P85037|FOXK1_HUMAN Forkhead box protein K1 OS=Homo sapiens GN=FOXK1 PE=1 SV=1	LVEQAFR		389	395	862.4785766601562
pepb28a5	b28.a1.a1	sp|P85037|FOXK1_HUMAN	sp|P85037|FOXK1_HUMAN Forkhead box protein K1 OS=Homo sapiens GN=FOXK1 PE=1 SV=1	SGGLQTPECLSR	C9:+57.02146	431	442	1304.626708984375
pepb28a6	b28.a1.a1	sp|P85037|FOXK1_HUMAN	sp|P85037|FOXK1_HUMAN Forkhead box protein K1 OS=Homo sapiens GN=FOXK1 PE=1 SV=1	TPFGPLSSR		407	415	961.5106201171875
pepb28a4	b28.a1.a1	sp|P85037|FOXK1_HUMAN	sp|P85037|FOXK1_HUMAN Forkhead box protein K1 OS=Homo sapiens GN=FOXK1 PE=1 SV=1	NGVFVDGAFQR		166	176	1209.6014404296875
pepb29a5	b29.a1.a1	sp|P35659|DEK_HUMAN	sp|P35659|DEK_HUMAN Protein DEK OS=Homo sapiens GN=DEK PE=1 SV=1	PSGKPLPK		188	195	823.5040283203125
pepb29a3	b29.a1.a1	sp|P35659|DEK_HUMAN	sp|P35659|DEK_HUMAN Protein DEK OS=Homo sapiens GN=DEK PE=1 SV=1	KPPTDEELK		318	326	1056.5576171875
pepb29a2	b29.a1.a1	sp|P35659|DEK_HUMAN	sp|P35659|DEK_HUMAN Protein DEK OS=Homo sapiens GN=DEK PE=1 SV=1	LTMQVSSLQR		66	75	1162.625244140625
pepb29a1	b29.a1.a1	sp|P35659|DEK_HUMAN	sp|P35659|DEK_HUMAN Protein DEK OS=Homo sapiens GN=DEK PE=1 SV=1	LLASANLEEVTMK	M12:+15.99491	332	344	1434.7513427734375
pepb29a6	b29.a1.a1	sp|P35659|DEK_HUMAN	sp|P35659|DEK_HUMAN Protein DEK OS=Homo sapiens GN=DEK PE=1 SV=1	VYENYPTYDLTER		350	362	1662.7650146484375
pepb29a4	b29.a1.a1	sp|P35659|DEK_HUMAN	sp|P35659|DEK_HUMAN Protein DEK OS=Homo sapiens GN=DEK PE=1 SV=1	NVGQFSGFPFEK		126	137	1356.65869140625
pepb30a1	b30.a1.a1	sp|Q8NE71-2|ABCF1_HUMAN	sp|Q8NE71-2|ABCF1_HUMAN Isoform 2 of ATP-binding cassette sub-family F member 1 OS=Homo sapiens GN=ABCF1	GAVIVVSHDAR		752	762	1123.622314453125
pepb30a2	b30.a1.a1	sp|Q8NE71-2|ABCF1_HUMAN	sp|Q8NE71-2|ABCF1_HUMAN Isoform 2 of ATP-binding cassette sub-family F member 1 OS=Homo sapiens GN=ABCF1	LQGQLEQGDDTAAER		359	373	1630.76708984375
pepb30a4	b30.a1.a1	sp|Q8NE71-2|ABCF1_HUMAN	sp|Q8NE71-2|ABCF1_HUMAN Isoform 2 of ATP-binding cassette sub-family F member 1 OS=Homo sapiens GN=ABCF1	NQDEESQEAPELLK		552	565	1629.7607421875
pepb30a3	b30.a1.a1	sp|Q8NE71-2|ABCF1_HUMAN	sp|Q8NE71-2|ABCF1_HUMAN Isoform 2 of ATP-binding cassette sub-family F member 1 OS=Homo sapiens GN=ABCF1	MEETPTEYLQR		665	675	1396.6417236328125
pepb30a6	b30.a1.a1	sp|Q8NE71-2|ABCF1_HUMAN	sp|Q8NE71-2|ABCF1_HUMAN Isoform 2 of ATP-binding cassette sub-family F member 1 OS=Homo sapiens GN=ABCF1	VVFAELACR	C8:+57.02146	713	721	1064.55615234375
pepb30a5	b30.a1.a1	sp|Q8NE71-2|ABCF1_HUMAN	sp|Q8NE71-2|ABCF1_HUMAN Isoform 2 of ATP-binding cassette sub-family F member 1 OS=Homo sapiens GN=ABCF1	STLLLLLTGK		627	636	1058.682373046875
pepb30a1	b30.a1.a2	sp|Q8NE71|ABCF1_HUMAN	sp|Q8NE71|ABCF1_HUMAN ATP-binding cassette sub-family F member 1 OS=Homo sapiens GN=ABCF1 PE=1 SV=2	GAVIVVSHDAR		790	800	1123.622314453125
pepb30a2	b30.a1.a2	sp|Q8NE71|ABCF1_HUMAN	sp|Q8NE71|ABCF1_HUMAN ATP-binding cassette sub-family F member 1 OS=Homo sapiens GN=ABCF1 PE=1 SV=2	LQGQLEQGDDTAAER		397	411	1630.76708984375
pepb30a4	b30.a1.a2	sp|Q8NE71|ABCF1_HUMAN	sp|Q8NE71|ABCF1_HUMAN ATP-binding cassette sub-family F member 1 OS=Homo sapiens GN=ABCF1 PE=1 SV=2	NQDEESQEAPELLK		590	603	1629.7607421875
pepb30a3	b30.a1.a2	sp|Q8NE71|ABCF1_HUMAN	sp|Q8NE71|ABCF1_HUMAN ATP-binding cassette sub-family F member 1 OS=Homo sapiens GN=ABCF1 PE=1 SV=2	MEETPTEYLQR		703	713	1396.6417236328125
pepb30a6	b30.a1.a2	sp|Q8NE71|ABCF1_HUMAN	sp|Q8NE71|ABCF1_HUMAN ATP-binding cassette sub-family F member 1 OS=Homo sapiens GN=ABCF1 PE=1 SV=2	VVFAELACR	C8:+57.02146	751	759	1064.55615234375
pepb30a5	b30.a1.a2	sp|Q8NE71|ABCF1_HUMAN	sp|Q8NE71|ABCF1_HUMAN ATP-binding cassette sub-family F member 1 OS=Homo sapiens GN=ABCF1 PE=1 SV=2	STLLLLLTGK		665	674	1058.682373046875
pepb30a1	b30.a1.a3	tr|H0YGW7|H0YGW7_HUMAN	tr|H0YGW7|H0YGW7_HUMAN ATP-binding cassette sub-family F member 1 (Fragment) OS=Homo sapiens GN=ABCF1 PE=3 SV=1	GAVIVVSHDAR		541	551	1123.622314453125
pepb30a2	b30.a1.a3	tr|H0YGW7|H0YGW7_HUMAN	tr|H0YGW7|H0YGW7_HUMAN ATP-binding cassette sub-family F member 1 (Fragment) OS=Homo sapiens GN=ABCF1 PE=3 SV=1	LQGQLEQGDDTAAER		148	162	1630.76708984375
pepb30a4	b30.a1.a3	tr|H0YGW7|H0YGW7_HUMAN	tr|H0YGW7|H0YGW7_HUMAN ATP-binding cassette sub-family F member 1 (Fragment) OS=Homo sapiens GN=ABCF1 PE=3 SV=1	NQDEESQEAPELLK		341	354	1629.7607421875
pepb30a3	b30.a1.a3	tr|H0YGW7|H0YGW7_HUMAN	tr|H0YGW7|H0YGW7_HUMAN ATP-binding cassette sub-family F member 1 (Fragment) OS=Homo sapiens GN=ABCF1 PE=3 SV=1	MEETPTEYLQR		454	464	1396.6417236328125
pepb30a6	b30.a1.a3	tr|H0YGW7|H0YGW7_HUMAN	tr|H0YGW7|H0YGW7_HUMAN ATP-binding cassette sub-family F member 1 (Fragment) OS=Homo sapiens GN=ABCF1 PE=3 SV=1	VVFAELACR	C8:+57.02146	502	510	1064.55615234375
pepb30a5	b30.a1.a3	tr|H0YGW7|H0YGW7_HUMAN	tr|H0YGW7|H0YGW7_HUMAN ATP-binding cassette sub-family F member 1 (Fragment) OS=Homo sapiens GN=ABCF1 PE=3 SV=1	STLLLLLTGK		416	425	1058.682373046875
pepb31a3	b31.a1.a1	sp|Q96T37-2|RBM15_HUMAN	sp|Q96T37-2|RBM15_HUMAN Isoform 2 of Putative RNA-binding protein 15 OS=Homo sapiens GN=RBM15	RLPEESGGR		643	651	1000.5175170898438
pepb31a1	b31.a1.a1	sp|Q96T37-2|RBM15_HUMAN	sp|Q96T37-2|RBM15_HUMAN Isoform 2 of Putative RNA-binding protein 15 OS=Homo sapiens GN=RBM15	ISHLSGSGSGDER		204	216	1301.6085205078125
pepb31a4	b31.a1.a1	sp|Q96T37-2|RBM15_HUMAN	sp|Q96T37-2|RBM15_HUMAN Isoform 2 of Putative RNA-binding protein 15 OS=Homo sapiens GN=RBM15	SSGAASSAPGGGDGAEYK		153	170	1568.6827392578125
pepb31a2	b31.a1.a1	sp|Q96T37-2|RBM15_HUMAN	sp|Q96T37-2|RBM15_HUMAN Isoform 2 of Putative RNA-binding protein 15 OS=Homo sapiens GN=RBM15	QAAGVISLPVGGNK		899	912	1310.7430419921875
pepb31a3	b31.a1.a2	sp|Q96T37-3|RBM15_HUMAN	sp|Q96T37-3|RBM15_HUMAN Isoform 3 of Putative RNA-binding protein 15 OS=Homo sapiens GN=RBM15	RLPEESGGR		643	651	1000.5175170898438
pepb31a1	b31.a1.a2	sp|Q96T37-3|RBM15_HUMAN	sp|Q96T37-3|RBM15_HUMAN Isoform 3 of Putative RNA-binding protein 15 OS=Homo sapiens GN=RBM15	ISHLSGSGSGDER		204	216	1301.6085205078125
pepb31a4	b31.a1.a2	sp|Q96T37-3|RBM15_HUMAN	sp|Q96T37-3|RBM15_HUMAN Isoform 3 of Putative RNA-binding protein 15 OS=Homo sapiens GN=RBM15	SSGAASSAPGGGDGAEYK		153	170	1568.6827392578125
pepb31a2	b31.a1.a2	sp|Q96T37-3|RBM15_HUMAN	sp|Q96T37-3|RBM15_HUMAN Isoform 3 of Putative RNA-binding protein 15 OS=Homo sapiens GN=RBM15	QAAGVISLPVGGNK		899	912	1310.7430419921875
pepb31a3	b31.a1.a3	sp|Q96T37|RBM15_HUMAN	sp|Q96T37|RBM15_HUMAN Putative RNA-binding protein 15 OS=Homo sapiens GN=RBM15 PE=1 SV=2	RLPEESGGR		643	651	1000.5175170898438
pepb31a1	b31.a1.a3	sp|Q96T37|RBM15_HUMAN	sp|Q96T37|RBM15_HUMAN Putative RNA-binding protein 15 OS=Homo sapiens GN=RBM15 PE=1 SV=2	ISHLSGSGSGDER		204	216	1301.6085205078125
pepb31a4	b31.a1.a3	sp|Q96T37|RBM15_HUMAN	sp|Q96T37|RBM15_HUMAN Putative RNA-binding protein 15 OS=Homo sapiens GN=RBM15 PE=1 SV=2	SSGAASSAPGGGDGAEYK		153	170	1568.6827392578125
pepb31a2	b31.a1.a3	sp|Q96T37|RBM15_HUMAN	sp|Q96T37|RBM15_HUMAN Putative RNA-binding protein 15 OS=Homo sapiens GN=RBM15 PE=1 SV=2	QAAGVISLPVGGNK		899	912	1310.7430419921875
pepb32a2	b32.a1.a1	sp|P46063|RECQ1_HUMAN	sp|P46063|RECQ1_HUMAN ATP-dependent DNA helicase Q1 OS=Homo sapiens GN=RECQL PE=1 SV=3	HANLEPEDK		345	353	1052.5010986328125
pepb32a1	b32.a1.a1	sp|P46063|RECQ1_HUMAN	sp|P46063|RECQ1_HUMAN ATP-dependent DNA helicase Q1 OS=Homo sapiens GN=RECQL PE=1 SV=3	AANMLQQSGSK		627	637	1134.5576171875
pepb32a5	b32.a1.a1	sp|P46063|RECQ1_HUMAN	sp|P46063|RECQ1_HUMAN ATP-dependent DNA helicase Q1 OS=Homo sapiens GN=RECQL PE=1 SV=3	WVHAEMVNK		172	180	1113.5513916015625
pepb32a4	b32.a1.a1	sp|P46063|RECQ1_HUMAN	sp|P46063|RECQ1_HUMAN ATP-dependent DNA helicase Q1 OS=Homo sapiens GN=RECQL PE=1 SV=3	SMENYYQESGR		394	404	1363.5587158203125
pepb32a3	b32.a1.a1	sp|P46063|RECQ1_HUMAN	sp|P46063|RECQ1_HUMAN ATP-dependent DNA helicase Q1 OS=Homo sapiens GN=RECQL PE=1 SV=3	ISSMVVMENVGQQK		426	439	1549.771728515625
pepb33a1	b33.a1.a1	sp|O60264|SMCA5_HUMAN	sp|O60264|SMCA5_HUMAN SWI/SNF-related matrix-associated actin-dependent regulator of chromatin subfamily A member 5 OS=Homo sapiens GN=SMARCA5 PE=1 SV=1	HGATHVFASK		656	665	1054.54296875
pepb33a2	b33.a1.a1	sp|O60264|SMCA5_HUMAN	sp|O60264|SMCA5_HUMAN SWI/SNF-related matrix-associated actin-dependent regulator of chromatin subfamily A member 5 OS=Homo sapiens GN=SMARCA5 PE=1 SV=1	LDGQTPHDER		529	538	1167.539306640625
pepb33a4	b33.a1.a1	sp|O60264|SMCA5_HUMAN	sp|O60264|SMCA5_HUMAN SWI/SNF-related matrix-associated actin-dependent regulator of chromatin subfamily A member 5 OS=Homo sapiens GN=SMARCA5 PE=1 SV=1	NPELPNAAQAQK		803	814	1280.6597900390625
pepb33a5	b33.a1.a1	sp|O60264|SMCA5_HUMAN	sp|O60264|SMCA5_HUMAN SWI/SNF-related matrix-associated actin-dependent regulator of chromatin subfamily A member 5 OS=Homo sapiens GN=SMARCA5 PE=1 SV=1	YLVIDEAHR		304	312	1115.5848388671875
pepb33a3	b33.a1.a1	sp|O60264|SMCA5_HUMAN	sp|O60264|SMCA5_HUMAN SWI/SNF-related matrix-associated actin-dependent regulator of chromatin subfamily A member 5 OS=Homo sapiens GN=SMARCA5 PE=1 SV=1	LLNILMQLR		446	454	1113.681640625
pepb34a3	b34.a1.a1	sp|P16403|H12_HUMAN	sp|P16403|H12_HUMAN Histone H1.2 OS=Homo sapiens GN=HIST1H1C PE=1 SV=2	KPAAATVTK		160	168	886.5360717773438
pepb34a1	b34.a1.a1	sp|P16403|H12_HUMAN	sp|P16403|H12_HUMAN Histone H1.2 OS=Homo sapiens GN=HIST1H1C PE=1 SV=2	ALAAAGYDVEK		65	75	1107.5684814453125
pepb34a4	b34.a1.a1	sp|P16403|H12_HUMAN	sp|P16403|H12_HUMAN Histone H1.2 OS=Homo sapiens GN=HIST1H1C PE=1 SV=2	SETAPAAPAAAPPAEK	S1:+42.01057	2	17	1520.759521484375
pepb34a5	b34.a1.a1	sp|P16403|H12_HUMAN	sp|P16403|H12_HUMAN Histone H1.2 OS=Homo sapiens GN=HIST1H1C PE=1 SV=2	SGVSLAALK		55	63	845.509521484375
pepb34a2	b34.a1.a1	sp|P16403|H12_HUMAN	sp|P16403|H12_HUMAN Histone H1.2 OS=Homo sapiens GN=HIST1H1C PE=1 SV=2	ASGPPVSELITK		35	46	1198.668212890625
pepb35a5	b35.a1.a1	sp|Q04837|SSBP_HUMAN	sp|Q04837|SSBP_HUMAN Single-stranded DNA-binding protein, mitochondrial OS=Homo sapiens GN=SSBP1 PE=1 SV=1	VGQDPVLR		39	46	883.5
pepb35a2	b35.a1.a1	sp|Q04837|SSBP_HUMAN	sp|Q04837|SSBP_HUMAN Single-stranded DNA-binding protein, mitochondrial OS=Homo sapiens GN=SSBP1 PE=1 SV=1	IDYGEYMDK	M7:+15.99491	114	122	1149.477294921875
pepb35a1	b35.a1.a1	sp|Q04837|SSBP_HUMAN	sp|Q04837|SSBP_HUMAN Single-stranded DNA-binding protein, mitochondrial OS=Homo sapiens GN=SSBP1 PE=1 SV=1	ESETTTSLVLER		17	28	1364.6907958984375
pepb35a3	b35.a1.a1	sp|Q04837|SSBP_HUMAN	sp|Q04837|SSBP_HUMAN Single-stranded DNA-binding protein, mitochondrial OS=Homo sapiens GN=SSBP1 PE=1 SV=1	SGDSEVYQLGDVSQK		67	81	1611.7501220703125
pepb35a4	b35.a1.a1	sp|Q04837|SSBP_HUMAN	sp|Q04837|SSBP_HUMAN Single-stranded DNA-binding protein, mitochondrial OS=Homo sapiens GN=SSBP1 PE=1 SV=1	SLATNEMWR		58	66	1107.525634765625
pepb35a5	b35.a1.a2	tr|E7EUY5|E7EUY5_HUMAN	tr|E7EUY5|E7EUY5_HUMAN Single-stranded DNA-binding protein (Fragment) OS=Homo sapiens GN=SSBP1 PE=2 SV=1	VGQDPVLR		39	46	883.5
pepb35a2	b35.a1.a2	tr|E7EUY5|E7EUY5_HUMAN	tr|E7EUY5|E7EUY5_HUMAN Single-stranded DNA-binding protein (Fragment) OS=Homo sapiens GN=SSBP1 PE=2 SV=1	IDYGEYMDK	M7:+15.99491	114	122	1149.477294921875
pepb35a1	b35.a1.a2	tr|E7EUY5|E7EUY5_HUMAN	tr|E7EUY5|E7EUY5_HUMAN Single-stranded DNA-binding protein (Fragment) OS=Homo sapiens GN=SSBP1 PE=2 SV=1	ESETTTSLVLER		17	28	1364.6907958984375
pepb35a3	b35.a1.a2	tr|E7EUY5|E7EUY5_HUMAN	tr|E7EUY5|E7EUY5_HUMAN Single-stranded DNA-binding protein (Fragment) OS=Homo sapiens GN=SSBP1 PE=2 SV=1	SGDSEVYQLGDVSQK		67	81	1611.7501220703125
pepb35a4	b35.a1.a2	tr|E7EUY5|E7EUY5_HUMAN	tr|E7EUY5|E7EUY5_HUMAN Single-stranded DNA-binding protein (Fragment) OS=Homo sapiens GN=SSBP1 PE=2 SV=1	SLATNEMWR		58	66	1107.525634765625
pepb36a2	b36.a1.a1	sp|P05386|RLA1_HUMAN	sp|P05386|RLA1_HUMAN 60S acidic ribosomal protein P1 OS=Homo sapiens GN=RPLP1 PE=1 SV=1	AGAAPAGGPAPSTAAAPAEEK		72	92	1791.8875732421875
pepb36a3	b36.a1.a1	sp|P05386|RLA1_HUMAN	sp|P05386|RLA1_HUMAN 60S acidic ribosomal protein P1 OS=Homo sapiens GN=RPLP1 PE=1 SV=1	ILHDDEVTVTEDK		15	27	1513.738525390625
pepb36a5	b36.a1.a1	sp|P05386|RLA1_HUMAN	sp|P05386|RLA1_HUMAN 60S acidic ribosomal protein P1 OS=Homo sapiens GN=RPLP1 PE=1 SV=1	SALILHDDEVTVTEDK		12	27	1784.8917236328125
pepb36a4	b36.a1.a1	sp|P05386|RLA1_HUMAN	sp|P05386|RLA1_HUMAN 60S acidic ribosomal protein P1 OS=Homo sapiens GN=RPLP1 PE=1 SV=1	IYSALILHDDEVTVTEDK		10	27	2061.0390625
pepb36a1	b36.a1.a1	sp|P05386|RLA1_HUMAN	sp|P05386|RLA1_HUMAN 60S acidic ribosomal protein P1 OS=Homo sapiens GN=RPLP1 PE=1 SV=1	AAGVNVEPFWPGLFAK		34	49	1702.8956298828125
pepb37a2	b37.a1.a1	sp|P05387|RLA2_HUMAN	sp|P05387|RLA2_HUMAN 60S acidic ribosomal protein P2 OS=Homo sapiens GN=RPLP2 PE=1 SV=1	LLAALGGNSSPSAK		8	21	1285.7115478515625
pepb37a3	b37.a1.a1	sp|P05387|RLA2_HUMAN	sp|P05387|RLA2_HUMAN 60S acidic ribosomal protein P2 OS=Homo sapiens GN=RPLP2 PE=1 SV=1	ILDSVGIEADDDR		26	38	1417.6810302734375
pepb37a1	b37.a1.a1	sp|P05387|RLA2_HUMAN	sp|P05387|RLA2_HUMAN 60S acidic ribosomal protein P2 OS=Homo sapiens GN=RPLP2 PE=1 SV=1	LASVPAGGAVAVSAAPGSAAPAAGSAPAAAEEK		62	94	2774.432373046875
pepb37a4	b37.a1.a1	sp|P05387|RLA2_HUMAN	sp|P05387|RLA2_HUMAN 60S acidic ribosomal protein P2 OS=Homo sapiens GN=RPLP2 PE=1 SV=1	NIEDVIAQGIGK		50	61	1256.6849365234375
pepb37a5	b37.a1.a1	sp|P05387|RLA2_HUMAN	sp|P05387|RLA2_HUMAN 60S acidic ribosomal protein P2 OS=Homo sapiens GN=RPLP2 PE=1 SV=1	YVASYLLAALGGNSSPSAK		3	21	1868.9757080078125
pepb38a1	b38.a1.a1	sp|Q9BSJ2-3|GCP2_HUMAN	sp|Q9BSJ2-3|GCP2_HUMAN Isoform 2 of Gamma-tubulin complex component 2 OS=Homo sapiens GN=TUBGCP2	AYVEQIEK		353	360	979.5098876953125
pepb38a5	b38.a1.a1	sp|Q9BSJ2-3|GCP2_HUMAN	sp|Q9BSJ2-3|GCP2_HUMAN Isoform 2 of Gamma-tubulin complex component 2 OS=Homo sapiens GN=TUBGCP2	YVSAQPLAGR		102	111	1061.57421875
pepb38a4	b38.a1.a1	sp|Q9BSJ2-3|GCP2_HUMAN	sp|Q9BSJ2-3|GCP2_HUMAN Isoform 2 of Gamma-tubulin complex component 2 OS=Homo sapiens GN=TUBGCP2	WPLSLIINR		494	502	1111.6627197265625
pepb38a2	b38.a1.a1	sp|Q9BSJ2-3|GCP2_HUMAN	sp|Q9BSJ2-3|GCP2_HUMAN Isoform 2 of Gamma-tubulin complex component 2 OS=Homo sapiens GN=TUBGCP2	TFLVDPNLDLSIR		115	127	1502.8216552734375
pepb38a3	b38.a1.a1	sp|Q9BSJ2-3|GCP2_HUMAN	sp|Q9BSJ2-3|GCP2_HUMAN Isoform 2 of Gamma-tubulin complex component 2 OS=Homo sapiens GN=TUBGCP2	VLLDFLMEEK		368	377	1236.6549072265625
pepb38a1	b38.a1.a2	sp|Q9BSJ2-4|GCP2_HUMAN	sp|Q9BSJ2-4|GCP2_HUMAN Isoform 3 of Gamma-tubulin complex component 2 OS=Homo sapiens GN=TUBGCP2	AYVEQIEK		511	518	979.5098876953125
pepb38a5	b38.a1.a2	sp|Q9BSJ2-4|GCP2_HUMAN	sp|Q9BSJ2-4|GCP2_HUMAN Isoform 3 of Gamma-tubulin complex component 2 OS=Homo sapiens GN=TUBGCP2	YVSAQPLAGR		260	269	1061.57421875
pepb38a4	b38.a1.a2	sp|Q9BSJ2-4|GCP2_HUMAN	sp|Q9BSJ2-4|GCP2_HUMAN Isoform 3 of Gamma-tubulin complex component 2 OS=Homo sapiens GN=TUBGCP2	WPLSLIINR		652	660	1111.6627197265625
pepb38a2	b38.a1.a2	sp|Q9BSJ2-4|GCP2_HUMAN	sp|Q9BSJ2-4|GCP2_HUMAN Isoform 3 of Gamma-tubulin complex component 2 OS=Homo sapiens GN=TUBGCP2	TFLVDPNLDLSIR		273	285	1502.8216552734375
pepb38a3	b38.a1.a2	sp|Q9BSJ2-4|GCP2_HUMAN	sp|Q9BSJ2-4|GCP2_HUMAN Isoform 3 of Gamma-tubulin complex component 2 OS=Homo sapiens GN=TUBGCP2	VLLDFLMEEK		526	535	1236.6549072265625
pepb38a1	b38.a1.a3	sp|Q9BSJ2|GCP2_HUMAN	sp|Q9BSJ2|GCP2_HUMAN Gamma-tubulin complex component 2 OS=Homo sapiens GN=TUBGCP2 PE=1 SV=2	AYVEQIEK		483	490	979.5098876953125
pepb38a5	b38.a1.a3	sp|Q9BSJ2|GCP2_HUMAN	sp|Q9BSJ2|GCP2_HUMAN Gamma-tubulin complex component 2 OS=Homo sapiens GN=TUBGCP2 PE=1 SV=2	YVSAQPLAGR		232	241	1061.57421875
pepb38a4	b38.a1.a3	sp|Q9BSJ2|GCP2_HUMAN	sp|Q9BSJ2|GCP2_HUMAN Gamma-tubulin complex component 2 OS=Homo sapiens GN=TUBGCP2 PE=1 SV=2	WPLSLIINR		624	632	1111.6627197265625
pepb38a2	b38.a1.a3	sp|Q9BSJ2|GCP2_HUMAN	sp|Q9BSJ2|GCP2_HUMAN Gamma-tubulin complex component 2 OS=Homo sapiens GN=TUBGCP2 PE=1 SV=2	TFLVDPNLDLSIR		245	257	1502.8216552734375
pepb38a3	b38.a1.a3	sp|Q9BSJ2|GCP2_HUMAN	sp|Q9BSJ2|GCP2_HUMAN Gamma-tubulin complex component 2 OS=Homo sapiens GN=TUBGCP2 PE=1 SV=2	VLLDFLMEEK		498	507	1236.6549072265625
pepb38a1	b38.a1.a4	tr|F2Z2B9|F2Z2B9_HUMAN	tr|F2Z2B9|F2Z2B9_HUMAN Gamma-tubulin complex component 2 OS=Homo sapiens GN=TUBGCP2 PE=2 SV=1	AYVEQIEK		483	490	979.5098876953125
pepb38a5	b38.a1.a4	tr|F2Z2B9|F2Z2B9_HUMAN	tr|F2Z2B9|F2Z2B9_HUMAN Gamma-tubulin complex component 2 OS=Homo sapiens GN=TUBGCP2 PE=2 SV=1	YVSAQPLAGR		232	241	1061.57421875
pepb38a4	b38.a1.a4	tr|F2Z2B9|F2Z2B9_HUMAN	tr|F2Z2B9|F2Z2B9_HUMAN Gamma-tubulin complex component 2 OS=Homo sapiens GN=TUBGCP2 PE=2 SV=1	WPLSLIINR		624	632	1111.6627197265625
pepb38a2	b38.a1.a4	tr|F2Z2B9|F2Z2B9_HUMAN	tr|F2Z2B9|F2Z2B9_HUMAN Gamma-tubulin complex component 2 OS=Homo sapiens GN=TUBGCP2 PE=2 SV=1	TFLVDPNLDLSIR		245	257	1502.8216552734375
pepb38a3	b38.a1.a4	tr|F2Z2B9|F2Z2B9_HUMAN	tr|F2Z2B9|F2Z2B9_HUMAN Gamma-tubulin complex component 2 OS=Homo sapiens GN=TUBGCP2 PE=2 SV=1	VLLDFLMEEK		498	507	1236.6549072265625
pepb39a2	b39.a1.a1	sp|Q14241|ELOA1_HUMAN	sp|Q14241|ELOA1_HUMAN Transcription elongation factor B polypeptide 3 OS=Homo sapiens GN=TCEB3 PE=1 SV=2	GHSNAFQDR		239	247	1031.4658203125
pepb39a4	b39.a1.a1	sp|Q14241|ELOA1_HUMAN	sp|Q14241|ELOA1_HUMAN Transcription elongation factor B polypeptide 3 OS=Homo sapiens GN=TCEB3 PE=1 SV=2	SEKPAGADLAK		488	498	1086.579345703125
pepb39a3	b39.a1.a1	sp|Q14241|ELOA1_HUMAN	sp|Q14241|ELOA1_HUMAN Transcription elongation factor B polypeptide 3 OS=Homo sapiens GN=TCEB3 PE=1 SV=2	NIQFAHANKPK		673	683	1267.6910400390625
pepb39a1	b39.a1.a1	sp|Q14241|ELOA1_HUMAN	sp|Q14241|ELOA1_HUMAN Transcription elongation factor B polypeptide 3 OS=Homo sapiens GN=TCEB3 PE=1 SV=2	AFSSPQEEEEAGFTGR		539	554	1741.766845703125
pepb40a2	b40.a1.a1	sp|O00571-2|DDX3X_HUMAN	sp|O00571-2|DDX3X_HUMAN Isoform 2 of ATP-dependent RNA helicase DDX3X OS=Homo sapiens GN=DDX3X	QSSGASSSSFSSSR		588	601	1361.5931396484375
pepb40a4	b40.a1.a1	sp|O00571-2|DDX3X_HUMAN	sp|O00571-2|DDX3X_HUMAN Isoform 2 of ATP-dependent RNA helicase DDX3X OS=Homo sapiens GN=DDX3X	VGSTSENITQK		392	402	1163.5906982421875
pepb40a3	b40.a1.a1	sp|O00571-2|DDX3X_HUMAN	sp|O00571-2|DDX3X_HUMAN Isoform 2 of ATP-dependent RNA helicase DDX3X OS=Homo sapiens GN=DDX3X	SPILVATAVAAR		476	487	1168.705322265625
pepb40a1	b40.a1.a1	sp|O00571-2|DDX3X_HUMAN	sp|O00571-2|DDX3X_HUMAN Isoform 2 of ATP-dependent RNA helicase DDX3X OS=Homo sapiens GN=DDX3X	LEQELFSGGNTGINFEK		130	146	1882.9189453125
pepb40a2	b40.a1.a2	sp|O00571|DDX3X_HUMAN	sp|O00571|DDX3X_HUMAN ATP-dependent RNA helicase DDX3X OS=Homo sapiens GN=DDX3X PE=1 SV=3	QSSGASSSSFSSSR		604	617	1361.5931396484375
pepb40a4	b40.a1.a2	sp|O00571|DDX3X_HUMAN	sp|O00571|DDX3X_HUMAN ATP-dependent RNA helicase DDX3X OS=Homo sapiens GN=DDX3X PE=1 SV=3	VGSTSENITQK		408	418	1163.5906982421875
pepb40a3	b40.a1.a2	sp|O00571|DDX3X_HUMAN	sp|O00571|DDX3X_HUMAN ATP-dependent RNA helicase DDX3X OS=Homo sapiens GN=DDX3X PE=1 SV=3	SPILVATAVAAR		492	503	1168.705322265625
pepb40a1	b40.a1.a2	sp|O00571|DDX3X_HUMAN	sp|O00571|DDX3X_HUMAN ATP-dependent RNA helicase DDX3X OS=Homo sapiens GN=DDX3X PE=1 SV=3	LEQELFSGGNTGINFEK		146	162	1882.9189453125
pepb41a3	b41.a1.a1	sp|Q9Y2K7-2|KDM2A_HUMAN	sp|Q9Y2K7-2|KDM2A_HUMAN Isoform 2 of Lysine-specific demethylase 2A OS=Homo sapiens GN=KDM2A	SSPGAGPSDHHSASR		433	447	1449.64697265625
pepb41a4	b41.a1.a1	sp|Q9Y2K7-2|KDM2A_HUMAN	sp|Q9Y2K7-2|KDM2A_HUMAN Isoform 2 of Lysine-specific demethylase 2A OS=Homo sapiens GN=KDM2A	TLAGDSSSDCSR	C10:+57.02146	114	125	1255.5223388671875
pepb41a2	b41.a1.a1	sp|Q9Y2K7-2|KDM2A_HUMAN	sp|Q9Y2K7-2|KDM2A_HUMAN Isoform 2 of Lysine-specific demethylase 2A OS=Homo sapiens GN=KDM2A	LAGLDITDATLR		740	751	1258.7010498046875
pepb41a1	b41.a1.a1	sp|Q9Y2K7-2|KDM2A_HUMAN	sp|Q9Y2K7-2|KDM2A_HUMAN Isoform 2 of Lysine-specific demethylase 2A OS=Homo sapiens GN=KDM2A	AIVPQALSGIIK		634	645	1209.7569580078125
pepb41a3	b41.a1.a2	sp|Q9Y2K7|KDM2A_HUMAN	sp|Q9Y2K7|KDM2A_HUMAN Lysine-specific demethylase 2A OS=Homo sapiens GN=KDM2A PE=1 SV=3	SSPGAGPSDHHSASR		739	753	1449.64697265625
pepb41a4	b41.a1.a2	sp|Q9Y2K7|KDM2A_HUMAN	sp|Q9Y2K7|KDM2A_HUMAN Lysine-specific demethylase 2A OS=Homo sapiens GN=KDM2A PE=1 SV=3	TLAGDSSSDCSR	C10:+57.02146	420	431	1255.5223388671875
pepb41a2	b41.a1.a2	sp|Q9Y2K7|KDM2A_HUMAN	sp|Q9Y2K7|KDM2A_HUMAN Lysine-specific demethylase 2A OS=Homo sapiens GN=KDM2A PE=1 SV=3	LAGLDITDATLR		1046	1057	1258.7010498046875
pepb41a1	b41.a1.a2	sp|Q9Y2K7|KDM2A_HUMAN	sp|Q9Y2K7|KDM2A_HUMAN Lysine-specific demethylase 2A OS=Homo sapiens GN=KDM2A PE=1 SV=3	AIVPQALSGIIK		940	951	1209.7569580078125
pepb42a1	b42.a1.a1	sp|P18887|XRCC1_HUMAN	sp|P18887|XRCC1_HUMAN DNA repair protein XRCC1 OS=Homo sapiens GN=XRCC1 PE=1 SV=2	AIGSTSKPQESPK		231	243	1329.7012939453125
pepb42a3	b42.a1.a1	sp|P18887|XRCC1_HUMAN	sp|P18887|XRCC1_HUMAN DNA repair protein XRCC1 OS=Homo sapiens GN=XRCC1 PE=1 SV=2	TPATAPVPAR		281	290	980.5527954101562
pepb42a4	b42.a1.a1	sp|P18887|XRCC1_HUMAN	sp|P18887|XRCC1_HUMAN DNA repair protein XRCC1 OS=Homo sapiens GN=XRCC1 PE=1 SV=2	YSQVLGLGGR		370	379	1049.57421875
pepb42a2	b42.a1.a1	sp|P18887|XRCC1_HUMAN	sp|P18887|XRCC1_HUMAN DNA repair protein XRCC1 OS=Homo sapiens GN=XRCC1 PE=1 SV=2	DSPFGLSFVR		139	148	1124.5738525390625
pepb42a1	b42.a1.a2	tr|F5H8D7|F5H8D7_HUMAN	tr|F5H8D7|F5H8D7_HUMAN DNA repair protein XRCC1 OS=Homo sapiens GN=XRCC1 PE=2 SV=1	AIGSTSKPQESPK		200	212	1329.7012939453125
pepb42a3	b42.a1.a2	tr|F5H8D7|F5H8D7_HUMAN	tr|F5H8D7|F5H8D7_HUMAN DNA repair protein XRCC1 OS=Homo sapiens GN=XRCC1 PE=2 SV=1	TPATAPVPAR		250	259	980.5527954101562
pepb42a4	b42.a1.a2	tr|F5H8D7|F5H8D7_HUMAN	tr|F5H8D7|F5H8D7_HUMAN DNA repair protein XRCC1 OS=Homo sapiens GN=XRCC1 PE=2 SV=1	YSQVLGLGGR		339	348	1049.57421875
pepb42a2	b42.a1.a2	tr|F5H8D7|F5H8D7_HUMAN	tr|F5H8D7|F5H8D7_HUMAN DNA repair protein XRCC1 OS=Homo sapiens GN=XRCC1 PE=2 SV=1	DSPFGLSFVR		108	117	1124.5738525390625
pepb43a4	b43.a1.a1	sp|Q5SSJ5|HP1B3_HUMAN	sp|Q5SSJ5|HP1B3_HUMAN Heterochromatin protein 1-binding protein 3 OS=Homo sapiens GN=HP1BP3 PE=1 SV=1	SSAVDPEPQVK		248	258	1156.5849609375
pepb43a2	b43.a1.a1	sp|Q5SSJ5|HP1B3_HUMAN	sp|Q5SSJ5|HP1B3_HUMAN Heterochromatin protein 1-binding protein 3 OS=Homo sapiens GN=HP1BP3 PE=1 SV=1	ATDTSQGELVHPK	A1:+42.01057	2	14	1424.7020263671875
pepb43a1	b43.a1.a1	sp|Q5SSJ5|HP1B3_HUMAN	sp|Q5SSJ5|HP1B3_HUMAN Heterochromatin protein 1-binding protein 3 OS=Homo sapiens GN=HP1BP3 PE=1 SV=1	ALPLIVGAQLIHADK		15	29	1558.9320068359375
pepb43a3	b43.a1.a1	sp|Q5SSJ5|HP1B3_HUMAN	sp|Q5SSJ5|HP1B3_HUMAN Heterochromatin protein 1-binding protein 3 OS=Homo sapiens GN=HP1BP3 PE=1 SV=1	LEDVLPLAFTR		259	269	1273.7154541015625
pepb44a1	b44.a1.a1	sp|Q06330-2|SUH_HUMAN	sp|Q06330-2|SUH_HUMAN Isoform APCR-1 of Recombining binding protein suppressor of hairless OS=Homo sapiens GN=RBPJ	DGYIHYGQTVK		164	174	1280.62744140625
pepb44a2	b44.a1.a1	sp|Q06330-2|SUH_HUMAN	sp|Q06330-2|SUH_HUMAN Isoform APCR-1 of Recombining binding protein suppressor of hairless OS=Homo sapiens GN=RBPJ	IIQFQATPCPK	C9:+57.02146	230	240	1302.6878662109375
pepb44a3	b44.a1.a1	sp|Q06330-2|SUH_HUMAN	sp|Q06330-2|SUH_HUMAN Isoform APCR-1 of Recombining binding protein suppressor of hairless OS=Homo sapiens GN=RBPJ	QPVQVPVTLVR		345	355	1235.74755859375
pepb44a4	b44.a1.a1	sp|Q06330-2|SUH_HUMAN	sp|Q06330-2|SUH_HUMAN Isoform APCR-1 of Recombining binding protein suppressor of hairless OS=Homo sapiens GN=RBPJ	VWFGDVEAETMYR		309	321	1602.72607421875
pepb44a1	b44.a1.a2	sp|Q06330-3|SUH_HUMAN	sp|Q06330-3|SUH_HUMAN Isoform APCR-3 of Recombining binding protein suppressor of hairless OS=Homo sapiens GN=RBPJ	DGYIHYGQTVK		150	160	1280.62744140625
pepb44a2	b44.a1.a2	sp|Q06330-3|SUH_HUMAN	sp|Q06330-3|SUH_HUMAN Isoform APCR-3 of Recombining binding protein suppressor of hairless OS=Homo sapiens GN=RBPJ	IIQFQATPCPK	C9:+57.02146	216	226	1302.6878662109375
pepb44a3	b44.a1.a2	sp|Q06330-3|SUH_HUMAN	sp|Q06330-3|SUH_HUMAN Isoform APCR-3 of Recombining binding protein suppressor of hairless OS=Homo sapiens GN=RBPJ	QPVQVPVTLVR		331	341	1235.74755859375
pepb44a4	b44.a1.a2	sp|Q06330-3|SUH_HUMAN	sp|Q06330-3|SUH_HUMAN Isoform APCR-3 of Recombining binding protein suppressor of hairless OS=Homo sapiens GN=RBPJ	VWFGDVEAETMYR		295	307	1602.72607421875
pepb44a1	b44.a1.a3	sp|Q06330-4|SUH_HUMAN	sp|Q06330-4|SUH_HUMAN Isoform 4 of Recombining binding protein suppressor of hairless OS=Homo sapiens GN=RBPJ	DGYIHYGQTVK		224	234	1280.62744140625
pepb44a2	b44.a1.a3	sp|Q06330-4|SUH_HUMAN	sp|Q06330-4|SUH_HUMAN Isoform 4 of Recombining binding protein suppressor of hairless OS=Homo sapiens GN=RBPJ	IIQFQATPCPK	C9:+57.02146	290	300	1302.6878662109375
pepb44a3	b44.a1.a3	sp|Q06330-4|SUH_HUMAN	sp|Q06330-4|SUH_HUMAN Isoform 4 of Recombining binding protein suppressor of hairless OS=Homo sapiens GN=RBPJ	QPVQVPVTLVR		405	415	1235.74755859375
pepb44a4	b44.a1.a3	sp|Q06330-4|SUH_HUMAN	sp|Q06330-4|SUH_HUMAN Isoform 4 of Recombining binding protein suppressor of hairless OS=Homo sapiens GN=RBPJ	VWFGDVEAETMYR		369	381	1602.72607421875
pepb44a1	b44.a1.a4	sp|Q06330-5|SUH_HUMAN	sp|Q06330-5|SUH_HUMAN Isoform 5 of Recombining binding protein suppressor of hairless OS=Homo sapiens GN=RBPJ	DGYIHYGQTVK		204	214	1280.62744140625
pepb44a2	b44.a1.a4	sp|Q06330-5|SUH_HUMAN	sp|Q06330-5|SUH_HUMAN Isoform 5 of Recombining binding protein suppressor of hairless OS=Homo sapiens GN=RBPJ	IIQFQATPCPK	C9:+57.02146	270	280	1302.6878662109375
pepb44a3	b44.a1.a4	sp|Q06330-5|SUH_HUMAN	sp|Q06330-5|SUH_HUMAN Isoform 5 of Recombining binding protein suppressor of hairless OS=Homo sapiens GN=RBPJ	QPVQVPVTLVR		385	395	1235.74755859375
pepb44a4	b44.a1.a4	sp|Q06330-5|SUH_HUMAN	sp|Q06330-5|SUH_HUMAN Isoform 5 of Recombining binding protein suppressor of hairless OS=Homo sapiens GN=RBPJ	VWFGDVEAETMYR		349	361	1602.72607421875
pepb44a1	b44.a1.a5	sp|Q06330-6|SUH_HUMAN	sp|Q06330-6|SUH_HUMAN Isoform 6 of Recombining binding protein suppressor of hairless OS=Homo sapiens GN=RBPJ	DGYIHYGQTVK		225	235	1280.62744140625
pepb44a2	b44.a1.a5	sp|Q06330-6|SUH_HUMAN	sp|Q06330-6|SUH_HUMAN Isoform 6 of Recombining binding protein suppressor of hairless OS=Homo sapiens GN=RBPJ	IIQFQATPCPK	C9:+57.02146	291	301	1302.6878662109375
pepb44a3	b44.a1.a5	sp|Q06330-6|SUH_HUMAN	sp|Q06330-6|SUH_HUMAN Isoform 6 of Recombining binding protein suppressor of hairless OS=Homo sapiens GN=RBPJ	QPVQVPVTLVR		406	416	1235.74755859375
pepb44a4	b44.a1.a5	sp|Q06330-6|SUH_HUMAN	sp|Q06330-6|SUH_HUMAN Isoform 6 of Recombining binding protein suppressor of hairless OS=Homo sapiens GN=RBPJ	VWFGDVEAETMYR		370	382	1602.72607421875
pepb44a1	b44.a1.a6	sp|Q06330-7|SUH_HUMAN	sp|Q06330-7|SUH_HUMAN Isoform 7 of Recombining binding protein suppressor of hairless OS=Homo sapiens GN=RBPJ	DGYIHYGQTVK		226	236	1280.62744140625
pepb44a2	b44.a1.a6	sp|Q06330-7|SUH_HUMAN	sp|Q06330-7|SUH_HUMAN Isoform 7 of Recombining binding protein suppressor of hairless OS=Homo sapiens GN=RBPJ	IIQFQATPCPK	C9:+57.02146	292	302	1302.6878662109375
pepb44a3	b44.a1.a6	sp|Q06330-7|SUH_HUMAN	sp|Q06330-7|SUH_HUMAN Isoform 7 of Recombining binding protein suppressor of hairless OS=Homo sapiens GN=RBPJ	QPVQVPVTLVR		407	417	1235.74755859375
pepb44a4	b44.a1.a6	sp|Q06330-7|SUH_HUMAN	sp|Q06330-7|SUH_HUMAN Isoform 7 of Recombining binding protein suppressor of hairless OS=Homo sapiens GN=RBPJ	VWFGDVEAETMYR		371	383	1602.72607421875
pepb44a1	b44.a1.a7	sp|Q06330|SUH_HUMAN	sp|Q06330|SUH_HUMAN Recombining binding protein suppressor of hairless OS=Homo sapiens GN=RBPJ PE=1 SV=3	DGYIHYGQTVK		239	249	1280.62744140625
pepb44a2	b44.a1.a7	sp|Q06330|SUH_HUMAN	sp|Q06330|SUH_HUMAN Recombining binding protein suppressor of hairless OS=Homo sapiens GN=RBPJ PE=1 SV=3	IIQFQATPCPK	C9:+57.02146	305	315	1302.6878662109375
pepb44a3	b44.a1.a7	sp|Q06330|SUH_HUMAN	sp|Q06330|SUH_HUMAN Recombining binding protein suppressor of hairless OS=Homo sapiens GN=RBPJ PE=1 SV=3	QPVQVPVTLVR		420	430	1235.74755859375
pepb44a4	b44.a1.a7	sp|Q06330|SUH_HUMAN	sp|Q06330|SUH_HUMAN Recombining binding protein suppressor of hairless OS=Homo sapiens GN=RBPJ PE=1 SV=3	VWFGDVEAETMYR		384	396	1602.72607421875
pepb45a3	b45.a1.a1	sp|Q9H0S4-2|DDX47_HUMAN	sp|Q9H0S4-2|DDX47_HUMAN Isoform 2 of Probable ATP-dependent RNA helicase DDX47 OS=Homo sapiens GN=DDX47	KPHIIIATPGR		142	152	1202.7371826171875
pepb45a4	b45.a1.a1	sp|Q9H0S4-2|DDX47_HUMAN	sp|Q9H0S4-2|DDX47_HUMAN Isoform 2 of Probable ATP-dependent RNA helicase DDX47 OS=Homo sapiens GN=DDX47	SILLATDVASR		266	276	1145.6529541015625
pepb45a1	b45.a1.a1	sp|Q9H0S4-2|DDX47_HUMAN	sp|Q9H0S4-2|DDX47_HUMAN Isoform 2 of Probable ATP-dependent RNA helicase DDX47 OS=Homo sapiens GN=DDX47	DIIGLAETGSGK		63	74	1160.6162109375
pepb45a2	b45.a1.a1	sp|Q9H0S4-2|DDX47_HUMAN	sp|Q9H0S4-2|DDX47_HUMAN Isoform 2 of Probable ATP-dependent RNA helicase DDX47 OS=Homo sapiens GN=DDX47	IQIEAIPLALQGR		50	62	1421.847900390625
pepb45a3	b45.a1.a2	sp|Q9H0S4|DDX47_HUMAN	sp|Q9H0S4|DDX47_HUMAN Probable ATP-dependent RNA helicase DDX47 OS=Homo sapiens GN=DDX47 PE=1 SV=1	KPHIIIATPGR		142	152	1202.7371826171875
pepb45a4	b45.a1.a2	sp|Q9H0S4|DDX47_HUMAN	sp|Q9H0S4|DDX47_HUMAN Probable ATP-dependent RNA helicase DDX47 OS=Homo sapiens GN=DDX47 PE=1 SV=1	SILLATDVASR		315	325	1145.6529541015625
pepb45a1	b45.a1.a2	sp|Q9H0S4|DDX47_HUMAN	sp|Q9H0S4|DDX47_HUMAN Probable ATP-dependent RNA helicase DDX47 OS=Homo sapiens GN=DDX47 PE=1 SV=1	DIIGLAETGSGK		63	74	1160.6162109375
pepb45a2	b45.a1.a2	sp|Q9H0S4|DDX47_HUMAN	sp|Q9H0S4|DDX47_HUMAN Probable ATP-dependent RNA helicase DDX47 OS=Homo sapiens GN=DDX47 PE=1 SV=1	IQIEAIPLALQGR		50	62	1421.847900390625
pepb46a1	b46.a1.a1	sp|P68400|CSK21_HUMAN	sp|P68400|CSK21_HUMAN Casein kinase II subunit alpha OS=Homo sapiens GN=CSNK2A1 PE=1 SV=1	FNDILGR		269	275	834.4473266601562
pepb46a4	b46.a1.a1	sp|P68400|CSK21_HUMAN	sp|P68400|CSK21_HUMAN Casein kinase II subunit alpha OS=Homo sapiens GN=CSNK2A1 PE=1 SV=1	YNIELDPR		261	268	1019.51611328125
pepb46a3	b46.a1.a1	sp|P68400|CSK21_HUMAN	sp|P68400|CSK21_HUMAN Casein kinase II subunit alpha OS=Homo sapiens GN=CSNK2A1 PE=1 SV=1	TPALVFEHVNNTDFK		108	122	1731.8704833984375
pepb46a2	b46.a1.a1	sp|P68400|CSK21_HUMAN	sp|P68400|CSK21_HUMAN Casein kinase II subunit alpha OS=Homo sapiens GN=CSNK2A1 PE=1 SV=1	GGPNIITLADIVK		90	102	1310.768310546875
pepb46a1	b46.a1.a2	sp|Q8NEV1|CSK23_HUMAN	sp|Q8NEV1|CSK23_HUMAN Casein kinase II subunit alpha 3 OS=Homo sapiens GN=CSNK2A3 PE=1 SV=2	FNDILGR		269	275	834.4473266601562
pepb46a4	b46.a1.a2	sp|Q8NEV1|CSK23_HUMAN	sp|Q8NEV1|CSK23_HUMAN Casein kinase II subunit alpha 3 OS=Homo sapiens GN=CSNK2A3 PE=1 SV=2	YNIELDPR		261	268	1019.51611328125
pepb46a3	b46.a1.a2	sp|Q8NEV1|CSK23_HUMAN	sp|Q8NEV1|CSK23_HUMAN Casein kinase II subunit alpha 3 OS=Homo sapiens GN=CSNK2A3 PE=1 SV=2	TPALVFEHVNNTDFK		108	122	1731.8704833984375
pepb46a2	b46.a1.a2	sp|Q8NEV1|CSK23_HUMAN	sp|Q8NEV1|CSK23_HUMAN Casein kinase II subunit alpha 3 OS=Homo sapiens GN=CSNK2A3 PE=1 SV=2	GGPNIITLADIVK		90	102	1310.768310546875
pepb46a1	b46.a1.a3	tr|E7EU96|E7EU96_HUMAN	tr|E7EU96|E7EU96_HUMAN Casein kinase II subunit alpha OS=Homo sapiens GN=CSNK2A1 PE=2 SV=1	FNDILGR		269	275	834.4473266601562
pepb46a4	b46.a1.a3	tr|E7EU96|E7EU96_HUMAN	tr|E7EU96|E7EU96_HUMAN Casein kinase II subunit alpha OS=Homo sapiens GN=CSNK2A1 PE=2 SV=1	YNIELDPR		261	268	1019.51611328125
pepb46a3	b46.a1.a3	tr|E7EU96|E7EU96_HUMAN	tr|E7EU96|E7EU96_HUMAN Casein kinase II subunit alpha OS=Homo sapiens GN=CSNK2A1 PE=2 SV=1	TPALVFEHVNNTDFK		108	122	1731.8704833984375
pepb46a2	b46.a1.a3	tr|E7EU96|E7EU96_HUMAN	tr|E7EU96|E7EU96_HUMAN Casein kinase II subunit alpha OS=Homo sapiens GN=CSNK2A1 PE=2 SV=1	GGPNIITLADIVK		90	102	1310.768310546875
pepb47a3	b47.a1.a1	sp|Q9NZC9|SMAL1_HUMAN	sp|Q9NZC9|SMAL1_HUMAN SWI/SNF-related matrix-associated actin-dependent regulator of chromatin subfamily A-like protein 1 OS=Homo sapiens GN=SMARCAL1 PE=1 SV=1	SDVLSQLPAK		648	657	1057.5892333984375
pepb47a4	b47.a1.a1	sp|Q9NZC9|SMAL1_HUMAN	sp|Q9NZC9|SMAL1_HUMAN SWI/SNF-related matrix-associated actin-dependent regulator of chromatin subfamily A-like protein 1 OS=Homo sapiens GN=SMARCAL1 PE=1 SV=1	VVIIDESHFLK		545	555	1299.7310791015625
pepb47a2	b47.a1.a1	sp|Q9NZC9|SMAL1_HUMAN	sp|Q9NZC9|SMAL1_HUMAN SWI/SNF-related matrix-associated actin-dependent regulator of chromatin subfamily A-like protein 1 OS=Homo sapiens GN=SMARCAL1 PE=1 SV=1	FTWEQAFLR		491	499	1197.60546875
pepb47a1	b47.a1.a1	sp|Q9NZC9|SMAL1_HUMAN	sp|Q9NZC9|SMAL1_HUMAN SWI/SNF-related matrix-associated actin-dependent regulator of chromatin subfamily A-like protein 1 OS=Homo sapiens GN=SMARCAL1 PE=1 SV=1	DALILFFNR		696	704	1108.6153564453125
pepb48a2	b48.a1.a1	sp|P18846|ATF1_HUMAN	sp|P18846|ATF1_HUMAN Cyclic AMP-dependent transcription factor ATF-1 OS=Homo sapiens GN=ATF1 PE=1 SV=2	TDDPQLK		209	215	816.4102172851562
pepb48a3	b48.a1.a1	sp|P18846|ATF1_HUMAN	sp|P18846|ATF1_HUMAN Cyclic AMP-dependent transcription factor ATF-1 OS=Homo sapiens GN=ATF1 PE=1 SV=2	VAVLENQNK		245	253	1014.5582885742188
pepb48a1	b48.a1.a1	sp|P18846|ATF1_HUMAN	sp|P18846|ATF1_HUMAN Cyclic AMP-dependent transcription factor ATF-1 OS=Homo sapiens GN=ATF1 PE=1 SV=2	STTSETAPQPGSAVQGAH		7	24	1725.8043212890625
pepb49a3	b49.a1.a1	sp|P54098|DPOG1_HUMAN	sp|P54098|DPOG1_HUMAN DNA polymerase subunit gamma-1 OS=Homo sapiens GN=POLG PE=1 SV=1	SVEHLQK		103	109	840.4578247070312
pepb49a2	b49.a1.a1	sp|P54098|DPOG1_HUMAN	sp|P54098|DPOG1_HUMAN DNA polymerase subunit gamma-1 OS=Homo sapiens GN=POLG PE=1 SV=1	LTQQEAAEK		973	981	1017.521484375
pepb49a1	b49.a1.a1	sp|P54098|DPOG1_HUMAN	sp|P54098|DPOG1_HUMAN DNA polymerase subunit gamma-1 OS=Homo sapiens GN=POLG PE=1 SV=1	AAVPGQPLALTAR		710	722	1264.737548828125
pepb50a3	b50.a1.a1	sp|Q96T88-2|UHRF1_HUMAN	sp|Q96T88-2|UHRF1_HUMAN Isoform 2 of E3 ubiquitin-protein ligase UHRF1 OS=Homo sapiens GN=UHRF1	YAPAEGNR		560	567	877.4166870117188
pepb50a2	b50.a1.a1	sp|Q96T88-2|UHRF1_HUMAN	sp|Q96T88-2|UHRF1_HUMAN Isoform 2 of E3 ubiquitin-protein ligase UHRF1 OS=Homo sapiens GN=UHRF1	VNEYVDAR		150	157	965.4691162109375
pepb50a1	b50.a1.a1	sp|Q96T88-2|UHRF1_HUMAN	sp|Q96T88-2|UHRF1_HUMAN Isoform 2 of E3 ubiquitin-protein ligase UHRF1 OS=Homo sapiens GN=UHRF1	NDASEVVLAGER		378	389	1259.623046875
pepb50a3	b50.a1.a2	sp|Q96T88|UHRF1_HUMAN	sp|Q96T88|UHRF1_HUMAN E3 ubiquitin-protein ligase UHRF1 OS=Homo sapiens GN=UHRF1 PE=1 SV=1	YAPAEGNR		547	554	877.4166870117188
pepb50a2	b50.a1.a2	sp|Q96T88|UHRF1_HUMAN	sp|Q96T88|UHRF1_HUMAN E3 ubiquitin-protein ligase UHRF1 OS=Homo sapiens GN=UHRF1 PE=1 SV=1	VNEYVDAR		137	144	965.4691162109375
pepb50a1	b50.a1.a2	sp|Q96T88|UHRF1_HUMAN	sp|Q96T88|UHRF1_HUMAN E3 ubiquitin-protein ligase UHRF1 OS=Homo sapiens GN=UHRF1 PE=1 SV=1	NDASEVVLAGER		365	376	1259.623046875
pepb51a1	b51.a1.a1	sp|Q96FZ2|CC037_HUMAN	sp|Q96FZ2|CC037_HUMAN UPF0361 protein C3orf37 OS=Homo sapiens GN=C3orf37 PE=1 SV=1	GLSDIHHR		205	212	934.4857788085938
pepb51a3	b51.a1.a1	sp|Q96FZ2|CC037_HUMAN	sp|Q96FZ2|CC037_HUMAN UPF0361 protein C3orf37 OS=Homo sapiens GN=C3orf37 PE=1 SV=1	SPQSNSPVLLSR		45	56	1284.6910400390625
pepb51a2	b51.a1.a1	sp|Q96FZ2|CC037_HUMAN	sp|Q96FZ2|CC037_HUMAN UPF0361 protein C3orf37 OS=Homo sapiens GN=C3orf37 PE=1 SV=1	SGSIGAADSPENWEK		152	166	1547.69775390625
pepb51a1	b51.a1.a2	tr|D6R9T3|D6R9T3_HUMAN	tr|D6R9T3|D6R9T3_HUMAN UPF0361 protein C3orf37 (Fragment) OS=Homo sapiens GN=C3orf37 PE=2 SV=1	GLSDIHHR		157	164	934.4857788085938
pepb51a3	b51.a1.a2	tr|D6R9T3|D6R9T3_HUMAN	tr|D6R9T3|D6R9T3_HUMAN UPF0361 protein C3orf37 (Fragment) OS=Homo sapiens GN=C3orf37 PE=2 SV=1	SPQSNSPVLLSR		45	56	1284.6910400390625
pepb51a2	b51.a1.a2	tr|D6R9T3|D6R9T3_HUMAN	tr|D6R9T3|D6R9T3_HUMAN UPF0361 protein C3orf37 (Fragment) OS=Homo sapiens GN=C3orf37 PE=2 SV=1	SGSIGAADSPENWEK		104	118	1547.69775390625
pepb51a1	b51.a1.a3	tr|D6RAI0|D6RAI0_HUMAN	tr|D6RAI0|D6RAI0_HUMAN UPF0361 protein C3orf37 (Fragment) OS=Homo sapiens GN=C3orf37 PE=2 SV=1	GLSDIHHR		115	122	934.4857788085938
pepb51a3	b51.a1.a3	tr|D6RAI0|D6RAI0_HUMAN	tr|D6RAI0|D6RAI0_HUMAN UPF0361 protein C3orf37 (Fragment) OS=Homo sapiens GN=C3orf37 PE=2 SV=1	SPQSNSPVLLSR		45	56	1284.6910400390625
pepb51a2	b51.a1.a3	tr|D6RAI0|D6RAI0_HUMAN	tr|D6RAI0|D6RAI0_HUMAN UPF0361 protein C3orf37 (Fragment) OS=Homo sapiens GN=C3orf37 PE=2 SV=1	SGSIGAADSPENWEK		62	76	1547.69775390625
pepb51a1	b51.a1.a4	tr|D6RAZ3|D6RAZ3_HUMAN	tr|D6RAZ3|D6RAZ3_HUMAN UPF0361 protein C3orf37 (Fragment) OS=Homo sapiens GN=C3orf37 PE=2 SV=1	GLSDIHHR		205	212	934.4857788085938
pepb51a3	b51.a1.a4	tr|D6RAZ3|D6RAZ3_HUMAN	tr|D6RAZ3|D6RAZ3_HUMAN UPF0361 protein C3orf37 (Fragment) OS=Homo sapiens GN=C3orf37 PE=2 SV=1	SPQSNSPVLLSR		45	56	1284.6910400390625
pepb51a2	b51.a1.a4	tr|D6RAZ3|D6RAZ3_HUMAN	tr|D6RAZ3|D6RAZ3_HUMAN UPF0361 protein C3orf37 (Fragment) OS=Homo sapiens GN=C3orf37 PE=2 SV=1	SGSIGAADSPENWEK		152	166	1547.69775390625
pepb51a1	b51.a1.a5	tr|D6RGK7|D6RGK7_HUMAN	tr|D6RGK7|D6RGK7_HUMAN UPF0361 protein C3orf37 (Fragment) OS=Homo sapiens GN=C3orf37 PE=2 SV=1	GLSDIHHR		115	122	934.4857788085938
pepb51a3	b51.a1.a5	tr|D6RGK7|D6RGK7_HUMAN	tr|D6RGK7|D6RGK7_HUMAN UPF0361 protein C3orf37 (Fragment) OS=Homo sapiens GN=C3orf37 PE=2 SV=1	SPQSNSPVLLSR		45	56	1284.6910400390625
pepb51a2	b51.a1.a5	tr|D6RGK7|D6RGK7_HUMAN	tr|D6RGK7|D6RGK7_HUMAN UPF0361 protein C3orf37 (Fragment) OS=Homo sapiens GN=C3orf37 PE=2 SV=1	SGSIGAADSPENWEK		62	76	1547.69775390625
pepb51a1	b51.a1.a6	tr|E7EMP6|E7EMP6_HUMAN	tr|E7EMP6|E7EMP6_HUMAN UPF0361 protein C3orf37 OS=Homo sapiens GN=C3orf37 PE=2 SV=1	GLSDIHHR		163	170	934.4857788085938
pepb51a3	b51.a1.a6	tr|E7EMP6|E7EMP6_HUMAN	tr|E7EMP6|E7EMP6_HUMAN UPF0361 protein C3orf37 OS=Homo sapiens GN=C3orf37 PE=2 SV=1	SPQSNSPVLLSR		45	56	1284.6910400390625
pepb51a2	b51.a1.a6	tr|E7EMP6|E7EMP6_HUMAN	tr|E7EMP6|E7EMP6_HUMAN UPF0361 protein C3orf37 OS=Homo sapiens GN=C3orf37 PE=2 SV=1	SGSIGAADSPENWEK		110	124	1547.69775390625
pepb52a2	b52.a1.a1	sp|Q15007|FL2D_HUMAN	sp|Q15007|FL2D_HUMAN Pre-mRNA-splicing regulator WTAP OS=Homo sapiens GN=WTAP PE=1 SV=2	QVQQPSVAQLR		99	109	1253.696533203125
pepb52a1	b52.a1.a1	sp|Q15007|FL2D_HUMAN	sp|Q15007|FL2D_HUMAN Pre-mRNA-splicing regulator WTAP OS=Homo sapiens GN=WTAP PE=1 SV=2	MLIQENQELGR		163	173	1330.6788330078125
pepb52a3	b52.a1.a1	sp|Q15007|FL2D_HUMAN	sp|Q15007|FL2D_HUMAN Pre-mRNA-splicing regulator WTAP OS=Homo sapiens GN=WTAP PE=1 SV=2	YTDLNSNDVTGLR		44	56	1467.707763671875
pepb53a3	b53.a1.a1	sp|Q08211|DHX9_HUMAN	sp|Q08211|DHX9_HUMAN ATP-dependent RNA helicase A OS=Homo sapiens GN=DHX9 PE=1 SV=4	MGGEEAEIR		930	938	991.4517211914062
pepb53a2	b53.a1.a1	sp|Q08211|DHX9_HUMAN	sp|Q08211|DHX9_HUMAN ATP-dependent RNA helicase A OS=Homo sapiens GN=DHX9 PE=1 SV=4	LSMSQLNEK		622	630	1049.530029296875
pepb53a1	b53.a1.a1	sp|Q08211|DHX9_HUMAN	sp|Q08211|DHX9_HUMAN ATP-dependent RNA helicase A OS=Homo sapiens GN=DHX9 PE=1 SV=4	DFVNYLVR		64	71	1025.5418701171875
pepb54a1	b54.a1.a1	sp|O60907-2|TBL1X_HUMAN	sp|O60907-2|TBL1X_HUMAN Isoform 2 of F-box-like/WD repeat-containing protein TBL1X OS=Homo sapiens GN=TBL1X	DGNLASTLGQHK		267	278	1240.6285400390625
pepb54a2	b54.a1.a1	sp|O60907-2|TBL1X_HUMAN	sp|O60907-2|TBL1X_HUMAN Isoform 2 of F-box-like/WD repeat-containing protein TBL1X OS=Homo sapiens GN=TBL1X	TTIIWDAHTGEAK		301	313	1442.727783203125
pepb54a3	b54.a1.a1	sp|O60907-2|TBL1X_HUMAN	sp|O60907-2|TBL1X_HUMAN Isoform 2 of F-box-like/WD repeat-containing protein TBL1X OS=Homo sapiens GN=TBL1X	VGASASDGSVCVLDLR	C11:+57.02146	510	525	1605.79052734375
pepb54a1	b54.a1.a2	sp|O60907|TBL1X_HUMAN	sp|O60907|TBL1X_HUMAN F-box-like/WD repeat-containing protein TBL1X OS=Homo sapiens GN=TBL1X PE=1 SV=3	DGNLASTLGQHK		318	329	1240.6285400390625
pepb54a2	b54.a1.a2	sp|O60907|TBL1X_HUMAN	sp|O60907|TBL1X_HUMAN F-box-like/WD repeat-containing protein TBL1X OS=Homo sapiens GN=TBL1X PE=1 SV=3	TTIIWDAHTGEAK		352	364	1442.727783203125
pepb54a3	b54.a1.a2	sp|O60907|TBL1X_HUMAN	sp|O60907|TBL1X_HUMAN F-box-like/WD repeat-containing protein TBL1X OS=Homo sapiens GN=TBL1X PE=1 SV=3	VGASASDGSVCVLDLR	C11:+57.02146	561	576	1605.79052734375
pepb54a1	b54.a1.a3	sp|Q9BZK7|TBL1R_HUMAN	sp|Q9BZK7|TBL1R_HUMAN F-box-like/WD repeat-containing protein TBL1XR1 OS=Homo sapiens GN=TBL1XR1 PE=1 SV=1	DGNLASTLGQHK		255	266	1240.6285400390625
pepb54a2	b54.a1.a3	sp|Q9BZK7|TBL1R_HUMAN	sp|Q9BZK7|TBL1R_HUMAN F-box-like/WD repeat-containing protein TBL1XR1 OS=Homo sapiens GN=TBL1XR1 PE=1 SV=1	TTIIWDAHTGEAK		289	301	1442.727783203125
pepb54a3	b54.a1.a3	sp|Q9BZK7|TBL1R_HUMAN	sp|Q9BZK7|TBL1R_HUMAN F-box-like/WD repeat-containing protein TBL1XR1 OS=Homo sapiens GN=TBL1XR1 PE=1 SV=1	VGASASDGSVCVLDLR	C11:+57.02146	498	513	1605.79052734375
pepb55a3	b55.a1.a1	sp|Q9Y5B9|SP16H_HUMAN	sp|Q9Y5B9|SP16H_HUMAN FACT complex subunit SPT16 OS=Homo sapiens GN=SUPT16H PE=1 SV=1	VMEIVDADEK		202	211	1148.55078125
pepb55a1	b55.a1.a1	sp|Q9Y5B9|SP16H_HUMAN	sp|Q9Y5B9|SP16H_HUMAN FACT complex subunit SPT16 OS=Homo sapiens GN=SUPT16H PE=1 SV=1	AASITSEVFNK		186	196	1166.6055908203125
pepb55a2	b55.a1.a1	sp|Q9Y5B9|SP16H_HUMAN	sp|Q9Y5B9|SP16H_HUMAN FACT complex subunit SPT16 OS=Homo sapiens GN=SUPT16H PE=1 SV=1	DLGFNGAPYR		803	812	1109.537841796875
pepb56a2	b56.a1.a1	sp|P17844|DDX5_HUMAN	sp|P17844|DDX5_HUMAN Probable ATP-dependent RNA helicase DDX5 OS=Homo sapiens GN=DDX5 PE=1 SV=1	TAQEVETYR		69	77	1096.52734375
pepb56a3	b56.a1.a1	sp|P17844|DDX5_HUMAN	sp|P17844|DDX5_HUMAN Probable ATP-dependent RNA helicase DDX5 OS=Homo sapiens GN=DDX5 PE=1 SV=1	TTYLVLDEADR		242	252	1295.648193359375
pepb56a1	b56.a1.a1	sp|P17844|DDX5_HUMAN	sp|P17844|DDX5_HUMAN Probable ATP-dependent RNA helicase DDX5 OS=Homo sapiens GN=DDX5 PE=1 SV=1	LIDFLECGK	C7:+57.02146	228	236	1094.5555419921875
pepb56a2	b56.a1.a2	tr|B4DLW8|B4DLW8_HUMAN	tr|B4DLW8|B4DLW8_HUMAN Probable ATP-dependent RNA helicase DDX5 OS=Homo sapiens GN=DDX5 PE=2 SV=1	TAQEVETYR		69	77	1096.52734375
pepb56a3	b56.a1.a2	tr|B4DLW8|B4DLW8_HUMAN	tr|B4DLW8|B4DLW8_HUMAN Probable ATP-dependent RNA helicase DDX5 OS=Homo sapiens GN=DDX5 PE=2 SV=1	TTYLVLDEADR		163	173	1295.648193359375
pepb56a1	b56.a1.a2	tr|B4DLW8|B4DLW8_HUMAN	tr|B4DLW8|B4DLW8_HUMAN Probable ATP-dependent RNA helicase DDX5 OS=Homo sapiens GN=DDX5 PE=2 SV=1	LIDFLECGK	C7:+57.02146	149	157	1094.5555419921875
pepb56a2	b56.a1.a3	tr|J3KTA4|J3KTA4_HUMAN	tr|J3KTA4|J3KTA4_HUMAN Probable ATP-dependent RNA helicase DDX5 OS=Homo sapiens GN=DDX5 PE=4 SV=1	TAQEVETYR		69	77	1096.52734375
pepb56a3	b56.a1.a3	tr|J3KTA4|J3KTA4_HUMAN	tr|J3KTA4|J3KTA4_HUMAN Probable ATP-dependent RNA helicase DDX5 OS=Homo sapiens GN=DDX5 PE=4 SV=1	TTYLVLDEADR		242	252	1295.648193359375
pepb56a1	b56.a1.a3	tr|J3KTA4|J3KTA4_HUMAN	tr|J3KTA4|J3KTA4_HUMAN Probable ATP-dependent RNA helicase DDX5 OS=Homo sapiens GN=DDX5 PE=4 SV=1	LIDFLECGK	C7:+57.02146	228	236	1094.5555419921875
pepb57a2	b57.a1.a1	sp|P35269|T2FA_HUMAN	sp|P35269|T2FA_HUMAN General transcription factor IIF subunit 1 OS=Homo sapiens GN=GTF2F1 PE=1 SV=2	PGTPSAEGGSTSSTLR		387	402	1504.7242431640625
pepb57a3	b57.a1.a1	sp|P35269|T2FA_HUMAN	sp|P35269|T2FA_HUMAN General transcription factor IIF subunit 1 OS=Homo sapiens GN=GTF2F1 PE=1 SV=2	TLTAEEAEEEWER		154	166	1592.7078857421875
pepb57a1	b57.a1.a1	sp|P35269|T2FA_HUMAN	sp|P35269|T2FA_HUMAN General transcription factor IIF subunit 1 OS=Homo sapiens GN=GTF2F1 PE=1 SV=2	AALGPSSQNVTEYVVR	A1:+42.01057	2	17	1732.8868408203125
pepb58a3	b58.a1.a1	sp|O60814|H2B1K_HUMAN	sp|O60814|H2B1K_HUMAN Histone H2B type 1-K OS=Homo sapiens GN=HIST1H2BK PE=1 SV=3	QVHPDTGISSK	Q1:-17.02655	48	58	1151.569580078125
pepb58a2	b58.a1.a1	sp|O60814|H2B1K_HUMAN	sp|O60814|H2B1K_HUMAN Histone H2B type 1-K OS=Homo sapiens GN=HIST1H2BK PE=1 SV=3	AMGIMNSFVNDIFER	M2:+15.99491 M5:+15.99491	59	73	1775.8094482421875
pepb58a1	b58.a1.a1	sp|O60814|H2B1K_HUMAN	sp|O60814|H2B1K_HUMAN Histone H2B type 1-K OS=Homo sapiens GN=HIST1H2BK PE=1 SV=3	AMGIMNSFVNDIFER	M2:+15.99491	59	73	1759.8145751953125
pepb58a3	b58.a1.a2	sp|P06899|H2B1J_HUMAN	sp|P06899|H2B1J_HUMAN Histone H2B type 1-J OS=Homo sapiens GN=HIST1H2BJ PE=1 SV=3	QVHPDTGISSK	Q1:-17.02655	48	58	1151.569580078125
pepb58a2	b58.a1.a2	sp|P06899|H2B1J_HUMAN	sp|P06899|H2B1J_HUMAN Histone H2B type 1-J OS=Homo sapiens GN=HIST1H2BJ PE=1 SV=3	AMGIMNSFVNDIFER	M2:+15.99491 M5:+15.99491	59	73	1775.8094482421875
pepb58a1	b58.a1.a2	sp|P06899|H2B1J_HUMAN	sp|P06899|H2B1J_HUMAN Histone H2B type 1-J OS=Homo sapiens GN=HIST1H2BJ PE=1 SV=3	AMGIMNSFVNDIFER	M2:+15.99491	59	73	1759.8145751953125
pepb58a3	b58.a1.a3	sp|P23527|H2B1O_HUMAN	sp|P23527|H2B1O_HUMAN Histone H2B type 1-O OS=Homo sapiens GN=HIST1H2BO PE=1 SV=3	QVHPDTGISSK	Q1:-17.02655	48	58	1151.569580078125
pepb58a2	b58.a1.a3	sp|P23527|H2B1O_HUMAN	sp|P23527|H2B1O_HUMAN Histone H2B type 1-O OS=Homo sapiens GN=HIST1H2BO PE=1 SV=3	AMGIMNSFVNDIFER	M2:+15.99491 M5:+15.99491	59	73	1775.8094482421875
pepb58a1	b58.a1.a3	sp|P23527|H2B1O_HUMAN	sp|P23527|H2B1O_HUMAN Histone H2B type 1-O OS=Homo sapiens GN=HIST1H2BO PE=1 SV=3	AMGIMNSFVNDIFER	M2:+15.99491	59	73	1759.8145751953125
pepb58a3	b58.a1.a4	sp|P33778|H2B1B_HUMAN	sp|P33778|H2B1B_HUMAN Histone H2B type 1-B OS=Homo sapiens GN=HIST1H2BB PE=1 SV=2	QVHPDTGISSK	Q1:-17.02655	48	58	1151.569580078125
pepb58a2	b58.a1.a4	sp|P33778|H2B1B_HUMAN	sp|P33778|H2B1B_HUMAN Histone H2B type 1-B OS=Homo sapiens GN=HIST1H2BB PE=1 SV=2	AMGIMNSFVNDIFER	M2:+15.99491 M5:+15.99491	59	73	1775.8094482421875
pepb58a1	b58.a1.a4	sp|P33778|H2B1B_HUMAN	sp|P33778|H2B1B_HUMAN Histone H2B type 1-B OS=Homo sapiens GN=HIST1H2BB PE=1 SV=2	AMGIMNSFVNDIFER	M2:+15.99491	59	73	1759.8145751953125
pepb58a3	b58.a1.a5	sp|P57053|H2BFS_HUMAN	sp|P57053|H2BFS_HUMAN Histone H2B type F-S OS=Homo sapiens GN=H2BFS PE=1 SV=2	QVHPDTGISSK	Q1:-17.02655	48	58	1151.569580078125
pepb58a2	b58.a1.a5	sp|P57053|H2BFS_HUMAN	sp|P57053|H2BFS_HUMAN Histone H2B type F-S OS=Homo sapiens GN=H2BFS PE=1 SV=2	AMGIMNSFVNDIFER	M2:+15.99491 M5:+15.99491	59	73	1775.8094482421875
pepb58a1	b58.a1.a5	sp|P57053|H2BFS_HUMAN	sp|P57053|H2BFS_HUMAN Histone H2B type F-S OS=Homo sapiens GN=H2BFS PE=1 SV=2	AMGIMNSFVNDIFER	M2:+15.99491	59	73	1759.8145751953125
pepb58a3	b58.a1.a6	sp|P58876|H2B1D_HUMAN	sp|P58876|H2B1D_HUMAN Histone H2B type 1-D OS=Homo sapiens GN=HIST1H2BD PE=1 SV=2	QVHPDTGISSK	Q1:-17.02655	48	58	1151.569580078125
pepb58a2	b58.a1.a6	sp|P58876|H2B1D_HUMAN	sp|P58876|H2B1D_HUMAN Histone H2B type 1-D OS=Homo sapiens GN=HIST1H2BD PE=1 SV=2	AMGIMNSFVNDIFER	M2:+15.99491 M5:+15.99491	59	73	1775.8094482421875
pepb58a1	b58.a1.a6	sp|P58876|H2B1D_HUMAN	sp|P58876|H2B1D_HUMAN Histone H2B type 1-D OS=Homo sapiens GN=HIST1H2BD PE=1 SV=2	AMGIMNSFVNDIFER	M2:+15.99491	59	73	1759.8145751953125
pepb58a3	b58.a1.a7	sp|P62807|H2B1C_HUMAN	sp|P62807|H2B1C_HUMAN Histone H2B type 1-C/E/F/G/I OS=Homo sapiens GN=HIST1H2BC PE=1 SV=4	QVHPDTGISSK	Q1:-17.02655	48	58	1151.569580078125
pepb58a2	b58.a1.a7	sp|P62807|H2B1C_HUMAN	sp|P62807|H2B1C_HUMAN Histone H2B type 1-C/E/F/G/I OS=Homo sapiens GN=HIST1H2BC PE=1 SV=4	AMGIMNSFVNDIFER	M2:+15.99491 M5:+15.99491	59	73	1775.8094482421875
pepb58a1	b58.a1.a7	sp|P62807|H2B1C_HUMAN	sp|P62807|H2B1C_HUMAN Histone H2B type 1-C/E/F/G/I OS=Homo sapiens GN=HIST1H2BC PE=1 SV=4	AMGIMNSFVNDIFER	M2:+15.99491	59	73	1759.8145751953125
pepb58a3	b58.a1.a8	sp|Q16778|H2B2E_HUMAN	sp|Q16778|H2B2E_HUMAN Histone H2B type 2-E OS=Homo sapiens GN=HIST2H2BE PE=1 SV=3	QVHPDTGISSK	Q1:-17.02655	48	58	1151.569580078125
pepb58a2	b58.a1.a8	sp|Q16778|H2B2E_HUMAN	sp|Q16778|H2B2E_HUMAN Histone H2B type 2-E OS=Homo sapiens GN=HIST2H2BE PE=1 SV=3	AMGIMNSFVNDIFER	M2:+15.99491 M5:+15.99491	59	73	1775.8094482421875
pepb58a1	b58.a1.a8	sp|Q16778|H2B2E_HUMAN	sp|Q16778|H2B2E_HUMAN Histone H2B type 2-E OS=Homo sapiens GN=HIST2H2BE PE=1 SV=3	AMGIMNSFVNDIFER	M2:+15.99491	59	73	1759.8145751953125
pepb58a3	b58.a1.a9	sp|Q5QNW6-2|H2B2F_HUMAN	sp|Q5QNW6-2|H2B2F_HUMAN Isoform 2 of Histone H2B type 2-F OS=Homo sapiens GN=HIST2H2BF	QVHPDTGISSK	Q1:-17.02655	48	58	1151.569580078125
pepb58a2	b58.a1.a9	sp|Q5QNW6-2|H2B2F_HUMAN	sp|Q5QNW6-2|H2B2F_HUMAN Isoform 2 of Histone H2B type 2-F OS=Homo sapiens GN=HIST2H2BF	AMGIMNSFVNDIFER	M2:+15.99491 M5:+15.99491	59	73	1775.8094482421875
pepb58a1	b58.a1.a9	sp|Q5QNW6-2|H2B2F_HUMAN	sp|Q5QNW6-2|H2B2F_HUMAN Isoform 2 of Histone H2B type 2-F OS=Homo sapiens GN=HIST2H2BF	AMGIMNSFVNDIFER	M2:+15.99491	59	73	1759.8145751953125
pepb58a3	b58.a1.b10	sp|Q5QNW6|H2B2F_HUMAN	sp|Q5QNW6|H2B2F_HUMAN Histone H2B type 2-F OS=Homo sapiens GN=HIST2H2BF PE=1 SV=3	QVHPDTGISSK	Q1:-17.02655	48	58	1151.569580078125
pepb58a2	b58.a1.b10	sp|Q5QNW6|H2B2F_HUMAN	sp|Q5QNW6|H2B2F_HUMAN Histone H2B type 2-F OS=Homo sapiens GN=HIST2H2BF PE=1 SV=3	AMGIMNSFVNDIFER	M2:+15.99491 M5:+15.99491	59	73	1775.8094482421875
pepb58a1	b58.a1.b10	sp|Q5QNW6|H2B2F_HUMAN	sp|Q5QNW6|H2B2F_HUMAN Histone H2B type 2-F OS=Homo sapiens GN=HIST2H2BF PE=1 SV=3	AMGIMNSFVNDIFER	M2:+15.99491	59	73	1759.8145751953125
pepb58a3	b58.a1.b11	sp|Q8N257|H2B3B_HUMAN	sp|Q8N257|H2B3B_HUMAN Histone H2B type 3-B OS=Homo sapiens GN=HIST3H2BB PE=1 SV=3	QVHPDTGISSK	Q1:-17.02655	48	58	1151.569580078125
pepb58a2	b58.a1.b11	sp|Q8N257|H2B3B_HUMAN	sp|Q8N257|H2B3B_HUMAN Histone H2B type 3-B OS=Homo sapiens GN=HIST3H2BB PE=1 SV=3	AMGIMNSFVNDIFER	M2:+15.99491 M5:+15.99491	59	73	1775.8094482421875
pepb58a1	b58.a1.b11	sp|Q8N257|H2B3B_HUMAN	sp|Q8N257|H2B3B_HUMAN Histone H2B type 3-B OS=Homo sapiens GN=HIST3H2BB PE=1 SV=3	AMGIMNSFVNDIFER	M2:+15.99491	59	73	1759.8145751953125
pepb58a3	b58.a1.b12	sp|Q93079|H2B1H_HUMAN	sp|Q93079|H2B1H_HUMAN Histone H2B type 1-H OS=Homo sapiens GN=HIST1H2BH PE=1 SV=3	QVHPDTGISSK	Q1:-17.02655	48	58	1151.569580078125
pepb58a2	b58.a1.b12	sp|Q93079|H2B1H_HUMAN	sp|Q93079|H2B1H_HUMAN Histone H2B type 1-H OS=Homo sapiens GN=HIST1H2BH PE=1 SV=3	AMGIMNSFVNDIFER	M2:+15.99491 M5:+15.99491	59	73	1775.8094482421875
pepb58a1	b58.a1.b12	sp|Q93079|H2B1H_HUMAN	sp|Q93079|H2B1H_HUMAN Histone H2B type 1-H OS=Homo sapiens GN=HIST1H2BH PE=1 SV=3	AMGIMNSFVNDIFER	M2:+15.99491	59	73	1759.8145751953125
pepb58a3	b58.a1.b13	sp|Q99877|H2B1N_HUMAN	sp|Q99877|H2B1N_HUMAN Histone H2B type 1-N OS=Homo sapiens GN=HIST1H2BN PE=1 SV=3	QVHPDTGISSK	Q1:-17.02655	48	58	1151.569580078125
pepb58a2	b58.a1.b13	sp|Q99877|H2B1N_HUMAN	sp|Q99877|H2B1N_HUMAN Histone H2B type 1-N OS=Homo sapiens GN=HIST1H2BN PE=1 SV=3	AMGIMNSFVNDIFER	M2:+15.99491 M5:+15.99491	59	73	1775.8094482421875
pepb58a1	b58.a1.b13	sp|Q99877|H2B1N_HUMAN	sp|Q99877|H2B1N_HUMAN Histone H2B type 1-N OS=Homo sapiens GN=HIST1H2BN PE=1 SV=3	AMGIMNSFVNDIFER	M2:+15.99491	59	73	1759.8145751953125
[truncated: 44 more rows]

## Sheet: X!TandemPipeline informations
X!TandemPipeline version :
3.3.4	Myosine Bodybuildée
X!TandemPipeline filters :
Mode	indiv
[truncated: 5 more rows]
