# Supplementary material for: The human DNA ends proteome uncovers an unexpected entanglement of functional pathways
Source: Nucleic Acids Res. 2016 Feb 25;44(10):4721–33. doi: 10.1093/nar/gkw121 (PMC4889927; doi:10.1093/nar/gkw121)
Supplement: SUPPLEMENTARY DATA [file supp_gkw121_nar-02937-m-2015-File003.zip › berthelot-et-al-spreadsheet-formatted-mass-data/vb131.ods]

## Sheet: proteins
MS Sample :	DaPR130924_VB131_O1946.m
Group ID	Sub-group ID	Protein ID	Description	log(E value)	Coverage	MW	Spectra	Specific	Uniques	Specific uniques	Theoretical number of tryptic peptides	PAI	emPAI	Sub-group proteins	number of MS samples
a1	a1.a1	a1.a1.a1	sp|P09874|PARP1_HUMAN Poly [ADP-ribose] polymerase 1 OS=Homo sapiens GN=PARP1 PE=1 SV=4	-61.918548583984375	18	112.9000015258789	26		18		42	0.6190476190476191	3.159562163071847	1	1
a2	a2.a1	a2.a1.a1	sp|P49916|DNLI3_HUMAN DNA ligase 3 OS=Homo sapiens GN=LIG3 PE=1 SV=2	-27.597978591918945	9	112.69999694824219	9		9		47	0.19148936170212766	0.5541372208032169	1	1
a3	a3.a1	a3.a1.a1	sp|Q9NR30|DDX21_HUMAN Nucleolar RNA helicase 2 OS=Homo sapiens GN=DDX21 PE=1 SV=5	-35.248172760009766	13	87.19999694824219	9		9		35	0.2571428571428571	0.8077686769634342	1	1
a4	a4.a1	a4.a1.a1	sp|P17480-2|UBF1_HUMAN Isoform UBF2 of Nucleolar transcription factor 1 OS=Homo sapiens GN=UBTF	-17.503578186035156	8	84.80000305175781	7		6		27	0.25925925925925924	0.8165997883753275	3	1
a4	a4.a1	a4.a1.a2	sp|P17480|UBF1_HUMAN Nucleolar transcription factor 1 OS=Homo sapiens GN=UBTF PE=1 SV=1	-17.503578186035156	8	89.19999694824219	7		6		29	0.2413793103448276	0.7433288221999881	3	1
a4	a4.a1	a4.a1.a3	tr|E9PKP7|E9PKP7_HUMAN Nucleolar transcription factor 1 OS=Homo sapiens GN=UBTF PE=2 SV=1	-17.503578186035156	8	87.30000305175781	7		6		29	0.2413793103448276	0.7433288221999881	3	1
a5	a5.a1	a5.a1.a1	sp|Q15459|SF3A1_HUMAN Splicing factor 3A subunit 1 OS=Homo sapiens GN=SF3A1 PE=1 SV=1	-14.01048755645752	8	88.69999694824219	7		5		36	0.19444444444444445	0.56474814165802	1	1
a6	a6.a1	a6.a1.a1	sp|P27694|RFA1_HUMAN Replication protein A 70 kDa DNA-binding subunit OS=Homo sapiens GN=RPA1 PE=1 SV=2	-23.021591186523438	16	68.0	7		7		24	0.2916666666666667	0.9573417814876604	1	1
a7	a7.a1	a7.a1.a1	sp|P12268|IMDH2_HUMAN Inosine-5'-monophosphate dehydrogenase 2 OS=Homo sapiens GN=IMPDH2 PE=1 SV=2	-12.47311782836914	10	55.70000076293945	4	3	4	3	20	0.2	0.5848931924611136	2	1
a7	a7.a1	a7.a1.a2	tr|H0Y4R1|H0Y4R1_HUMAN Inosine-5'-monophosphate dehydrogenase 2 (Fragment) OS=Homo sapiens GN=IMPDH2 PE=3 SV=1	-12.47311782836914	11	50.79999923706055	4	3	4	3	21	0.19047619047619047	0.5505157798326246	2	1
a7	a7.a2	a7.a2.a1	sp|P20839-2|IMDH1_HUMAN Isoform 2 of Inosine-5'-monophosphate dehydrogenase 1 OS=Homo sapiens GN=IMPDH1	-7.958607196807861	6	52.5	3	2	3	2	20	0.15	0.4125375446227544	9	1
a7	a7.a2	a7.a2.a2	sp|P20839-3|IMDH1_HUMAN Isoform 3 of Inosine-5'-monophosphate dehydrogenase 1 OS=Homo sapiens GN=IMPDH1	-7.958607196807861	6	60.29999923706055	3	2	3	2	21	0.14285714285714285	0.3894954943731377	9	1
a7	a7.a2	a7.a2.a3	sp|P20839-4|IMDH1_HUMAN Isoform 4 of Inosine-5'-monophosphate dehydrogenase 1 OS=Homo sapiens GN=IMPDH1	-7.958607196807861	6	54.70000076293945	3	2	3	2	19	0.15789473684210525	0.43844988828766285	9	1
a7	a7.a2	a7.a2.a4	sp|P20839-5|IMDH1_HUMAN Isoform 5 of Inosine-5'-monophosphate dehydrogenase 1 OS=Homo sapiens GN=IMPDH1	-7.958607196807861	5	63.099998474121094	3	2	3	2	21	0.14285714285714285	0.3894954943731377	9	1
a7	a7.a2	a7.a2.a5	sp|P20839-6|IMDH1_HUMAN Isoform 6 of Inosine-5'-monophosphate dehydrogenase 1 OS=Homo sapiens GN=IMPDH1	-7.958607196807861	5	64.19999694824219	3	2	3	2	24	0.125	0.33352143216332397	9	1
a7	a7.a2	a7.a2.a6	sp|P20839-7|IMDH1_HUMAN Isoform 7 of Inosine-5'-monophosphate dehydrogenase 1 OS=Homo sapiens GN=IMPDH1	-7.958607196807861	5	60.79999923706055	3	2	3	2	24	0.125	0.33352143216332397	9	1
a7	a7.a2	a7.a2.a7	sp|P20839|IMDH1_HUMAN Inosine-5'-monophosphate dehydrogenase 1 OS=Homo sapiens GN=IMPDH1 PE=1 SV=2	-7.958607196807861	6	55.29999923706055	3	2	3	2	19	0.15789473684210525	0.43844988828766285	9	1
a7	a7.a2	a7.a2.a8	tr|C9J381|C9J381_HUMAN Inosine-5'-monophosphate dehydrogenase 1 OS=Homo sapiens GN=IMPDH1 PE=2 SV=1	-7.958607196807861	6	55.099998474121094	3	2	3	2	19	0.15789473684210525	0.43844988828766285	9	1
a7	a7.a2	a7.a2.a9	tr|E7EQS0|E7EQS0_HUMAN Inosine-5'-monophosphate dehydrogenase 1 OS=Homo sapiens GN=IMPDH1 PE=2 SV=1	-7.958607196807861	6	56.900001525878906	3	2	3	2	21	0.14285714285714285	0.3894954943731377	9	1
a8	a8.a1	a8.a1.a1	sp|P52701|MSH6_HUMAN DNA mismatch repair protein Msh6 OS=Homo sapiens GN=MSH6 PE=1 SV=2	-18.257909774780273	4	152.5	5		5		55	0.09090909090909091	0.23284673944206613	3	1
a8	a8.a1	a8.a1.a2	tr|B4DF41|B4DF41_HUMAN DNA mismatch repair protein Msh6 OS=Homo sapiens GN=MSH6 PE=2 SV=1	-18.257909774780273	4	137.6999969482422	5		5		53	0.09433962264150944	0.2426236719115049	3	1
a8	a8.a1	a8.a1.a3	tr|F5H2F9|F5H2F9_HUMAN DNA mismatch repair protein Msh6 OS=Homo sapiens GN=MSH6 PE=2 SV=1	-18.257909774780273	5	119.5999984741211	5		5		46	0.10869565217391304	0.2843862635897427	3	1
a9	a9.a1	a9.a1.a1	sp|P43246-2|MSH2_HUMAN Isoform 2 of DNA mismatch repair protein Msh2 OS=Homo sapiens GN=MSH2	-9.253361701965332	5	97.0999984741211	5		5		32	0.15625	0.4330125702369627	2	1
a9	a9.a1	a9.a1.a2	sp|P43246|MSH2_HUMAN DNA mismatch repair protein Msh2 OS=Homo sapiens GN=MSH2 PE=1 SV=1	-9.253361701965332	5	104.5999984741211	5		5		35	0.14285714285714285	0.3894954943731377	2	1
b10	b10.a1	b10.a1.a1	sp|P07910-2|HNRPC_HUMAN Isoform C1 of Heterogeneous nuclear ribonucleoproteins C1/C2 OS=Homo sapiens GN=HNRNPC	-19.285154342651367	12	32.20000076293945	5		4		16	0.3125	1.0535250264571463	14	1
b10	b10.a1	b10.a1.a2	sp|P07910-4|HNRPC_HUMAN Isoform 4 of Heterogeneous nuclear ribonucleoproteins C1/C2 OS=Homo sapiens GN=HNRNPC	-19.285154342651367	15	27.700000762939453	5		4		15	0.3333333333333333	1.1544346900318838	14	1
b10	b10.a1	b10.a1.a3	sp|P07910|HNRPC_HUMAN Heterogeneous nuclear ribonucleoproteins C1/C2 OS=Homo sapiens GN=HNRNPC PE=1 SV=4	-19.285154342651367	12	33.599998474121094	5		4		15	0.3333333333333333	1.1544346900318838	14	1
b10	b10.a1	b10.a1.a4	tr|B4DSU6|B4DSU6_HUMAN Heterogeneous nuclear ribonucleoproteins C1/C2 OS=Homo sapiens GN=HNRNPC PE=2 SV=1	-19.285154342651367	25	15.600000381469727	5		4		8	0.625	3.2169650342858223	14	1
b10	b10.a1	b10.a1.a5	tr|B4DY08|B4DY08_HUMAN Heterogeneous nuclear ribonucleoproteins C1/C2 OS=Homo sapiens GN=HNRNPC PE=2 SV=1	-19.285154342651367	13	31.899999618530273	5		4		14	0.35714285714285715	1.2758459260747883	14	1
b10	b10.a1	b10.a1.a6	tr|G3V251|G3V251_HUMAN Heterogeneous nuclear ribonucleoproteins C1/C2 (Fragment) OS=Homo sapiens GN=HNRNPC PE=2 SV=1	-19.285154342651367	29	14.0	5		4		8	0.625	3.2169650342858223	14	1
b10	b10.a1	b10.a1.a7	tr|G3V2Q1|G3V2Q1_HUMAN Heterogeneous nuclear ribonucleoproteins C1/C2 OS=Homo sapiens GN=HNRNPC PE=2 SV=1	-19.285154342651367	12	33.5	5		4		15	0.3333333333333333	1.1544346900318838	14	1
b10	b10.a1	b10.a1.a8	tr|G3V3K6|G3V3K6_HUMAN Heterogeneous nuclear ribonucleoproteins C1/C2 (Fragment) OS=Homo sapiens GN=HNRNPC PE=2 SV=1	-19.285154342651367	31	13.300000190734863	5		4		8	0.625	3.2169650342858223	14	1
b10	b10.a1	b10.a1.a9	tr|G3V4C1|G3V4C1_HUMAN Heterogeneous nuclear ribonucleoproteins C1/C2 OS=Homo sapiens GN=HNRNPC PE=2 SV=1	-19.285154342651367	12	32.099998474121094	5		4		16	0.3125	1.0535250264571463	14	1
b10	b10.a1	b10.a1.b10	tr|G3V4W0|G3V4W0_HUMAN Heterogeneous nuclear ribonucleoproteins C1/C2 (Fragment) OS=Homo sapiens GN=HNRNPC PE=2 SV=1	-19.285154342651367	14	28.799999237060547	5		4		13	0.38461538461538464	1.4244620170823286	14	1
b10	b10.a1	b10.a1.b11	tr|G3V555|G3V555_HUMAN Heterogeneous nuclear ribonucleoproteins C1/C2 (Fragment) OS=Homo sapiens GN=HNRNPC PE=2 SV=1	-19.285154342651367	21	19.100000381469727	5		4		9	0.5555555555555556	2.5938136638046276	14	1
b10	b10.a1	b10.a1.b12	tr|G3V575|G3V575_HUMAN Heterogeneous nuclear ribonucleoproteins C1/C2 (Fragment) OS=Homo sapiens GN=HNRNPC PE=2 SV=1	-19.285154342651367	20	20.299999237060547	5		4		9	0.5555555555555556	2.5938136638046276	14	1
b10	b10.a1	b10.a1.b13	tr|G3V576|G3V576_HUMAN Heterogeneous nuclear ribonucleoproteins C1/C2 OS=Homo sapiens GN=HNRNPC PE=2 SV=1	-19.285154342651367	16	25.200000762939453	5		4		11	0.45454545454545453	1.8480358684358014	14	1
b10	b10.a1	b10.a1.b14	tr|G3V5X6|G3V5X6_HUMAN Heterogeneous nuclear ribonucleoproteins C1/C2 (Fragment) OS=Homo sapiens GN=HNRNPC PE=2 SV=1	-19.285154342651367	32	12.699999809265137	5		4		8	0.625	3.2169650342858223	14	1
b11	b11.a1	b11.a1.a1	sp|Q14669-2|TRIPC_HUMAN Isoform 2 of E3 ubiquitin-protein ligase TRIP12 OS=Homo sapiens GN=TRIP12	-10.4107027053833	2	223.60000610351562	4		4		76	0.05263157894736842	0.12883789168468907	3	1
b11	b11.a1	b11.a1.a2	sp|Q14669-3|TRIPC_HUMAN Isoform 3 of E3 ubiquitin-protein ligase TRIP12 OS=Homo sapiens GN=TRIP12	-10.4107027053833	2	225.1999969482422	4		4		77	0.05194805194805195	0.12706263472941015	3	1
b11	b11.a1	b11.a1.a3	sp|Q14669|TRIPC_HUMAN E3 ubiquitin-protein ligase TRIP12 OS=Homo sapiens GN=TRIP12 PE=1 SV=1	-10.4107027053833	2	220.10000610351562	4		4		75	0.05333333333333334	0.130663397949639	3	1
b12	b12.a1	b12.a1.a1	sp|P12956|XRCC6_HUMAN X-ray repair cross-complementing protein 6 OS=Homo sapiens GN=XRCC6 PE=1 SV=2	-10.874605178833008	5	69.69999694824219	4		4		26	0.15384615384615385	0.4251026703029981	4	1
b12	b12.a1	b12.a1.a2	tr|B1AHC8|B1AHC8_HUMAN X-ray repair complementing defective repair in Chinese hamster cells 6 (Ku autoantigen, 70kDa), isoform CRA_b OS=Homo sapiens GN=XRCC6 PE=2 SV=1	-10.874605178833008	6	65.0	4		4		24	0.16666666666666666	0.46779926762206947	4	1
b12	b12.a1	b12.a1.a3	tr|B1AHC9|B1AHC9_HUMAN X-ray repair cross-complementing protein 6 OS=Homo sapiens GN=XRCC6 PE=2 SV=1	-10.874605178833008	6	64.0999984741211	4		4		24	0.16666666666666666	0.46779926762206947	4	1
b12	b12.a1	b12.a1.a4	tr|F5H1I8|F5H1I8_HUMAN X-ray repair cross-complementing protein 6 OS=Homo sapiens GN=XRCC6 PE=2 SV=1	-10.874605178833008	7	54.400001525878906	4		4		20	0.2	0.5848931924611136	4	1
b13	b13.a1	b13.a1.a1	sp|Q96T60|PNKP_HUMAN Bifunctional polynucleotide phosphatase/kinase OS=Homo sapiens GN=PNKP PE=1 SV=1	-12.163125991821289	7	56.900001525878906	4		4		27	0.14814814814814814	0.40652724210523705	2	1
b13	b13.a1	b13.a1.a2	tr|M0QYH2|M0QYH2_HUMAN Bifunctional polynucleotide phosphatase/kinase OS=Homo sapiens GN=PNKP PE=4 SV=1	-12.163125991821289	8	53.5	4		4		25	0.16	0.44543977074592744	2	1
b14	b14.a1	b14.a1.a1	sp|Q16531|DDB1_HUMAN DNA damage-binding protein 1 OS=Homo sapiens GN=DDB1 PE=1 SV=1	-10.618292808532715	4	126.80000305175781	4		4		50	0.08	0.20226443461741295	1	1
b15	b15.a1	b15.a1.a1	sp|P50570-2|DYN2_HUMAN Isoform 2 of Dynamin-2 OS=Homo sapiens GN=DNM2	-13.97715950012207	4	97.5	4		4		37	0.10810810810810811	0.2826498305280605	6	1
b15	b15.a1	b15.a1.a2	sp|P50570-3|DYN2_HUMAN Isoform 3 of Dynamin-2 OS=Homo sapiens GN=DNM2	-13.97715950012207	4	97.4000015258789	4		4		37	0.10810810810810811	0.2826498305280605	6	1
b15	b15.a1	b15.a1.a3	sp|P50570-4|DYN2_HUMAN Isoform 4 of Dynamin-2 OS=Homo sapiens GN=DNM2	-13.97715950012207	4	97.80000305175781	4		4		37	0.10810810810810811	0.2826498305280605	6	1
b15	b15.a1	b15.a1.a4	sp|P50570-5|DYN2_HUMAN Isoform 5 of Dynamin-2 OS=Homo sapiens GN=DNM2	-13.97715950012207	4	97.80000305175781	4		4		37	0.10810810810810811	0.2826498305280605	6	1
b15	b15.a1	b15.a1.a5	sp|P50570|DYN2_HUMAN Dynamin-2 OS=Homo sapiens GN=DNM2 PE=1 SV=2	-13.97715950012207	4	97.9000015258789	4		4		37	0.10810810810810811	0.2826498305280605	6	1
b15	b15.a1	b15.a1.a6	tr|F5H4R9|F5H4R9_HUMAN Dynamin-2 OS=Homo sapiens GN=DNM2 PE=2 SV=1	-13.97715950012207	4	97.80000305175781	4		4		37	0.10810810810810811	0.2826498305280605	6	1
b16	b16.a1	b16.a1.a1	sp|Q14978-2|NOLC1_HUMAN Isoform Beta of Nucleolar and coiled-body phosphoprotein 1 OS=Homo sapiens GN=NOLC1	-7.401778697967529	4	74.5999984741211	3		3		25	0.12	0.318256738556407	3	1
b16	b16.a1	b16.a1.a2	sp|Q14978-3|NOLC1_HUMAN Isoform 3 of Nucleolar and coiled-body phosphoprotein 1 OS=Homo sapiens GN=NOLC1	-7.401778697967529	4	73.5999984741211	3		3		23	0.13043478260869565	0.35031403786987303	3	1
b16	b16.a1	b16.a1.a3	sp|Q14978|NOLC1_HUMAN Nucleolar and coiled-body phosphoprotein 1 OS=Homo sapiens GN=NOLC1 PE=1 SV=2	-7.401778697967529	4	73.5	3		3		24	0.125	0.33352143216332397	3	1
b17	b17.a1	b17.a1.a1	sp|Q16666-2|IF16_HUMAN Isoform 2 of Gamma-interferon-inducible protein 16 OS=Homo sapiens GN=IFI16	-8.109243392944336	6	81.9000015258789	3		3		32	0.09375	0.24093776075171958	3	1
b17	b17.a1	b17.a1.a2	sp|Q16666-3|IF16_HUMAN Isoform 3 of Gamma-interferon-inducible protein 16 OS=Homo sapiens GN=IFI16	-8.109243392944336	6	75.80000305175781	3		3		32	0.09375	0.24093776075171958	3	1
b17	b17.a1	b17.a1.a3	sp|Q16666|IF16_HUMAN Gamma-interferon-inducible protein 16 OS=Homo sapiens GN=IFI16 PE=1 SV=3	-8.109243392944336	5	88.0999984741211	3		3		32	0.09375	0.24093776075171958	3	1
b18	b18.a1	b18.a1.a1	sp|P23246-2|SFPQ_HUMAN Isoform Short of Splicing factor, proline- and glutamine-rich OS=Homo sapiens GN=SFPQ	-6.360912322998047	4	72.0999984741211	3		3		21	0.14285714285714285	0.3894954943731377	2	1
b18	b18.a1	b18.a1.a2	sp|P23246|SFPQ_HUMAN Splicing factor, proline- and glutamine-rich OS=Homo sapiens GN=SFPQ PE=1 SV=2	-6.360912322998047	3	76.0	3		3		24	0.125	0.33352143216332397	2	1
b19	b19.a1	b19.a1.a1	sp|P54727|RD23B_HUMAN UV excision repair protein RAD23 homolog B OS=Homo sapiens GN=RAD23B PE=1 SV=1	-7.1012749671936035	4	43.099998474121094	3		2		13	0.23076923076923078	0.7012542798525889	2	1
b19	b19.a1	b19.a1.a2	tr|Q5W0S5|Q5W0S5_HUMAN UV excision repair protein RAD23 homolog B (Fragment) OS=Homo sapiens GN=RAD23B PE=2 SV=1	-7.1012749671936035	12	15.100000381469727	3		2		5	0.6	2.9810717055349722	2	1
b20	b20.a1	b20.a1.a1	sp|Q13435|SF3B2_HUMAN Splicing factor 3B subunit 2 OS=Homo sapiens GN=SF3B2 PE=1 SV=2	-8.040005683898926	3	100.0	3		3		37	0.08108108108108109	0.20526093687084246	2	1
b20	b20.a1	b20.a1.a2	tr|E9PPJ0|E9PPJ0_HUMAN Splicing factor 3B subunit 2 OS=Homo sapiens GN=SF3B2 PE=2 SV=1	-8.040005683898926	3	98.0	3		3		35	0.08571428571428572	0.21818791201011556	2	1
b21	b21.a1	b21.a1.a1	sp|Q00839-2|HNRPU_HUMAN Isoform Short of Heterogeneous nuclear ribonucleoprotein U OS=Homo sapiens GN=HNRNPU	-17.056604385375977	5	88.80000305175781	3		3		23	0.13043478260869565	0.35031403786987303	2	1
b21	b21.a1	b21.a1.a2	sp|Q00839|HNRPU_HUMAN Heterogeneous nuclear ribonucleoprotein U OS=Homo sapiens GN=HNRNPU PE=1 SV=6	-17.056604385375977	5	90.4000015258789	3		3		24	0.125	0.33352143216332397	2	1
b22	b22.a1	b22.a1.a1	sp|Q86YZ3|HORN_HUMAN Hornerin OS=Homo sapiens GN=HRNR PE=1 SV=2	-7.142667770385742	1	282.0	2		2		63	0.031746031746031744	0.07583589854217876	1	1
b23	b23.a1	b23.a1.a1	sp|P81605-2|DCD_HUMAN Isoform 2 of Dermcidin OS=Homo sapiens GN=DCD	-7.490797519683838	27	12.300000190734863	2		2		3	0.6666666666666666	3.6415888336127784	2	1
b23	b23.a1	b23.a1.a2	sp|P81605|DCD_HUMAN Dermcidin OS=Homo sapiens GN=DCD PE=1 SV=2	-7.490797519683838	30	11.199999809265137	2		2		2	1.0	9.0	2	1
b24	b24.a1	b24.a1.a1	sp|P62316|SMD2_HUMAN Small nuclear ribonucleoprotein Sm D2 OS=Homo sapiens GN=SNRPD2 PE=1 SV=1	-4.202732563018799	16	13.399999618530273	2		2		6	0.3333333333333333	1.1544346900318838	2	1
b24	b24.a1	b24.a1.a2	tr|K7ERG4|K7ERG4_HUMAN Small nuclear ribonucleoprotein Sm D2 OS=Homo sapiens GN=SNRPD2 PE=4 SV=1	-4.202732563018799	25	8.699999809265137	2		2		4	0.5	2.1622776601683795	2	1
b25	b25.a1	b25.a1.a1	sp|P78347-2|GTF2I_HUMAN Isoform 2 of General transcription factor II-I OS=Homo sapiens GN=GTF2I	-4.520712852478027	1	107.80000305175781	2		2		41	0.04878048780487805	0.11887221158742212	4	1
b25	b25.a1	b25.a1.a2	sp|P78347-3|GTF2I_HUMAN Isoform 3 of General transcription factor II-I OS=Homo sapiens GN=GTF2I	-4.520712852478027	1	110.0999984741211	2		2		41	0.04878048780487805	0.11887221158742212	4	1
b25	b25.a1	b25.a1.a3	sp|P78347-4|GTF2I_HUMAN Isoform 4 of General transcription factor II-I OS=Homo sapiens GN=GTF2I	-4.520712852478027	1	109.9000015258789	2		2		41	0.04878048780487805	0.11887221158742212	4	1
b25	b25.a1	b25.a1.a4	sp|P78347|GTF2I_HUMAN General transcription factor II-I OS=Homo sapiens GN=GTF2I PE=1 SV=2	-4.520712852478027	1	112.19999694824219	2		2		41	0.04878048780487805	0.11887221158742212	4	1
b26	b26.a1	b26.a1.a1	sp|P18887|XRCC1_HUMAN DNA repair protein XRCC1 OS=Homo sapiens GN=XRCC1 PE=1 SV=2	-7.848937034606934	3	69.30000305175781	2		2		21	0.09523809523809523	0.24519708473503288	2	1
b26	b26.a1	b26.a1.a2	tr|F5H8D7|F5H8D7_HUMAN DNA repair protein XRCC1 OS=Homo sapiens GN=XRCC1 PE=2 SV=1	-7.848937034606934	3	65.80000305175781	2		2		20	0.1	0.2589254117941673	2	1
b27	b27.a1	b27.a1.a1	sp|P08621-2|RU17_HUMAN Isoform 2 of U1 small nuclear ribonucleoprotein 70 kDa OS=Homo sapiens GN=SNRNP70	-7.146302223205566	4	50.5	2		2		12	0.16666666666666666	0.46779926762206947	3	1
b27	b27.a1	b27.a1.a2	sp|P08621-3|RU17_HUMAN Isoform 3 of U1 small nuclear ribonucleoprotein 70 kDa OS=Homo sapiens GN=SNRNP70	-7.146302223205566	11	19.700000762939453	2		2		10	0.2	0.5848931924611136	3	1
b27	b27.a1	b27.a1.a3	sp|P08621|RU17_HUMAN U1 small nuclear ribonucleoprotein 70 kDa OS=Homo sapiens GN=SNRNP70 PE=1 SV=2	-7.146302223205566	4	51.400001525878906	2		2		13	0.15384615384615385	0.4251026703029981	3	1
b28	b28.a1	b28.a1.a1	sp|P61626|LYSC_HUMAN Lysozyme C OS=Homo sapiens GN=LYZ PE=1 SV=1	-10.153044700622559	12	16.5	2		2		7	0.2857142857142857	0.9306977288832501	2	1
b28	b28.a1	b28.a1.a2	tr|F8VV32|F8VV32_HUMAN Lysozyme C OS=Homo sapiens GN=LYZ PE=2 SV=1	-10.153044700622559	18	11.399999618530273	2		2		7	0.2857142857142857	0.9306977288832501	2	1
b29	b29.a1	b29.a1.a1	sp|Q14527|HLTF_HUMAN Helicase-like transcription factor OS=Homo sapiens GN=HLTF PE=1 SV=2	-10.477556228637695	2	113.69999694824219	2		2		47	0.0425531914893617	0.10294331179161298	1	1
b30	b30.a1	b30.a1.a1	sp|P10412|H14_HUMAN Histone H1.4 OS=Homo sapiens GN=HIST1H1E PE=1 SV=2	-7.971835613250732	9	21.799999237060547	2		2		4	0.5	2.1622776601683795	3	1
b30	b30.a1	b30.a1.a2	sp|P16402|H13_HUMAN Histone H1.3 OS=Homo sapiens GN=HIST1H1D PE=1 SV=2	-7.971835613250732	9	22.299999237060547	2		2		4	0.5	2.1622776601683795	3	1
b30	b30.a1	b30.a1.a3	sp|P16403|H12_HUMAN Histone H1.2 OS=Homo sapiens GN=HIST1H1C PE=1 SV=2	-7.971835613250732	9	21.299999237060547	2		2		4	0.5	2.1622776601683795	3	1
b31	b31.a1	b31.a1.a1	sp|P13010|XRCC5_HUMAN X-ray repair cross-complementing protein 5 OS=Homo sapiens GN=XRCC5 PE=1 SV=3	-7.055517196655273	2	82.5	2		2		27	0.07407407407407407	0.18597101233766966	1	1
b32	b32.a1	b32.a1.a1	sp|P14678-2|RSMB_HUMAN Isoform SM-B of Small nuclear ribonucleoprotein-associated proteins B and B' OS=Homo sapiens GN=SNRPB	-7.83209228515625	9	23.600000381469727	2		2		13	0.15384615384615385	0.4251026703029981	6	1
b32	b32.a1	b32.a1.a2	sp|P14678-3|RSMB_HUMAN Isoform SM-B1 of Small nuclear ribonucleoprotein-associated proteins B and B' OS=Homo sapiens GN=SNRPB	-7.83209228515625	7	29.899999618530273	2		2		13	0.15384615384615385	0.4251026703029981	6	1
b32	b32.a1	b32.a1.a3	sp|P14678|RSMB_HUMAN Small nuclear ribonucleoprotein-associated proteins B and B' OS=Homo sapiens GN=SNRPB PE=1 SV=2	-7.83209228515625	9	24.5	2		2		13	0.15384615384615385	0.4251026703029981	6	1
b32	b32.a1	b32.a1.a4	sp|P63162|RSMN_HUMAN Small nuclear ribonucleoprotein-associated protein N OS=Homo sapiens GN=SNRPN PE=1 SV=1	-7.83209228515625	9	24.5	2		2		13	0.15384615384615385	0.4251026703029981	6	1
b32	b32.a1	b32.a1.a5	tr|B3KVR1|B3KVR1_HUMAN Small nuclear ribonucleoprotein-associated protein OS=Homo sapiens GN=SNRPN PE=2 SV=1	-7.83209228515625	9	25.0	2		2		14	0.14285714285714285	0.3894954943731377	6	1
b32	b32.a1	b32.a1.a6	tr|J3QLE5|J3QLE5_HUMAN Small nuclear ribonucleoprotein-associated protein N (Fragment) OS=Homo sapiens GN=SNRPN PE=4 SV=1	-7.83209228515625	13	17.5	2		2		9	0.2222222222222222	0.6681005372000588	6	1

## Sheet: peptides
MS Sample :	DaPR130924_VB131_O1946.m
Group ID	Peptide ID	SequenceLI	Modifs	Charge	MH+ theo	Number of subgroups	Subgroup ids	Number of spectra
a1	pepa1a1	AEPVEVVAPR		2	1066.589599609375	1	a1.a1	1
a1	pepa1a2	AESSDKIYR	A1:+42.01057	2	1110.54296875	1	a1.a1	1
a1	pepa1a3	AQNDIIWNIK		2	1214.6529541015625	1	a1.a1	1
a1	pepa1a4	ASICISTK	C4:+57.02146	2	879.4608764648438	1	a1.a1	1
a1	pepa1a5	GIYFADMVSK		2	1130.5555419921875	1	a1.a1	1
a1	pepa1a6	GIYFADMVSK	M7:+15.99491	2	1146.5504150390625	1	a1.a1	1
a1	pepa1a7	GTNSYYK		2	832.3839721679688	1	a1.a1	1
a1	pepa1a8	IAPPEAPVTGYMFGK	M12:+15.99491	3	1593.798583984375	1	a1.a1	1
a1	pepa1a9	KPPIINNADSVQAK		2	1494.827880859375	1	a1.a1	2
a1	pepa1b10	MAIMVQSPMFDGK		2	1454.6844482421875	1	a1.a1	1
a1	pepa1b11	MAIMVQSPMFDGK	M4:+15.99491	2	1470.679443359375	1	a1.a1	2
a1	pepa1b12	MAIMVQSPMFDGK	M4:+15.99491 - M9:+15.99491	2	1486.67431640625	1	a1.a1	2
a1	pepa1b13	MAIMVQSPMFDGK	M1:+15.99491 - M4:+15.99491 - M9:+15.99491	2	1502.669189453125	1	a1.a1	1
a1	pepa1b14	MIFDVESMK	M8:+15.99491	2	1115.5115966796875	1	a1.a1	1
a1	pepa1b15	MIFDVESMKK	M1:+15.99491 - M8:+15.99491	2	1259.6014404296875	1	a1.a1	1
a1	pepa1b16	PIDVNYEK		2	977.4943237304688	1	a1.a1	1
a1	pepa1b17	QQVPSGESAIIDR	Q1:-17.02655	2	1382.6915283203125	1	a1.a1	1
a1	pepa1b18	QQVPSGESAIIDR		2	1399.718017578125	1	a1.a1	1
a1	pepa1b19	SDAYYCTGDVTAWTK	C6:+57.02146	2	1737.742919921875	1	a1.a1	1
a1	pepa1b20	TGNAWHSK		2	900.4326782226562	1	a1.a1	1
a1	pepa1b21	VCSTNDIK	C2:+57.02146	2	936.4459228515625	1	a1.a1	1
a1	pepa1b22	VFSATIGIVDIVK		2	1361.8043212890625	1	a1.a1	1
a1	pepa1b23	VVSEDFIQDVSASTK		2	1624.806884765625	1	a1.a1	1
a2	pepa2a1	AADETICQTK	C7:+57.02146	2	1136.525634765625	1	a2.a1	1
a2	pepa2a2	AIDIADMITR	M7:+15.99491	2	1134.582763671875	1	a2.a1	1
a2	pepa2a3	GASFVTSTNPR		2	1136.5699462890625	1	a2.a1	1
a2	pepa2a4	IQNEIDMVK		2	1089.561279296875	1	a2.a1	1
a2	pepa2a5	ITTTGQVTSPVK		2	1231.689697265625	1	a2.a1	1
a2	pepa2a6	PNNSGEAPSSPTPK		2	1382.6551513671875	1	a2.a1	1
a2	pepa2a7	SEAHTADGISIR		2	1256.6234130859375	1	a2.a1	1
a2	pepa2a8	TQIIQDFIR		2	1133.6318359375	1	a2.a1	1
a2	pepa2a9	VIIDIFTGVR		2	1132.6728515625	1	a2.a1	1
a3	pepa3a1	AAVIGDVIR		2	913.5469970703125	1	a3.a1	1
a3	pepa3a2	APQVIVIAPTR		2	1164.7103271484375	1	a3.a1	1
a3	pepa3a3	DVESYIHR		2	1018.4957275390625	1	a3.a1	1
a3	pepa3a4	KKEEPSQNDISPK		3	1499.7703857421875	1	a3.a1	1
a3	pepa3a5	NGIDIIVGTPGR		2	1211.6746826171875	1	a3.a1	1
a3	pepa3a6	NGSFGVIVATNVAAR		2	1475.796875	1	a3.a1	1
a3	pepa3a7	QDAQSIHGDIPQK	Q1:-17.02655	2	1419.6866455078125	1	a3.a1	1
a3	pepa3a8	SDAGIESDTAMK	M11:+15.99491	2	1240.53662109375	1	a3.a1	1
a3	pepa3a9	STYEQVDIIGK		2	1252.6424560546875	1	a3.a1	1
a4	pepa4a1	AMEMTWNNMEK	M4:+15.99491 - M9:+15.99491	2	1416.5595703125	1	a4.a1	1
a4	pepa4a2	AMEMTWNNMEK	M2:+15.99491 - M4:+15.99491 - M9:+15.99491	2	1432.5545654296875	1	a4.a1	1
a4	pepa4a3	FREDHPDIIQNAK		3	1582.7977294921875	1	a4.a1	1
a4	pepa4a4	SDIPEKPK		2	913.4993286132812	1	a4.a1	1
a4	pepa4a5	TPQQIWYTHEK		2	1430.7066650390625	1	a4.a1	1
a4	pepa4a6	TTESHMDWEK	M6:+15.99491	2	1279.5263671875	1	a4.a1	1
a4	pepa4a7	WVEISNEVR		2	1131.5797119140625	1	a4.a1	1
a5	pepa5a1	IHEATGMPAGK	M7:+15.99491	2	1127.5517578125	1	a5.a1	1
a5	pepa5a2	ITAQFVAR		2	905.5208129882812	1	a5.a1	1
a5	pepa5a3	PAGPVQAVPPPPPVPTEPK		2	1875.037841796875	1	a5.a1	1
a5	pepa5a4	VMQQQQQTTQQQIPQK		3	1941.9814453125	1	a5.a1	1
a5	pepa5a5	VMQQQQQTTQQQIPQK	M2:+15.99491	2	1957.9764404296875	1	a5.a1	2
a5	pepa5a6	VQAQVIQETIVPK		2	1452.842529296875	1	a5.a1	1
a6	pepa6a1	ATAFNEQVDK		2	1122.54296875	1	a6.a1	1
a6	pepa6a2	ATVMDVKPVDYR	M4:+15.99491	3	1409.709716796875	1	a6.a1	1
a6	pepa6a3	IGNPVPYNEGIGQPQVAPPAPAASPAASSR		3	2913.48583984375	1	a6.a1	1
a6	pepa6a4	SGGVGGSNTNWK		2	1163.54443359375	1	a6.a1	1
a6	pepa6a5	VGQISEGAIAAIMQK	M13:+15.99491	2	1531.8153076171875	1	a6.a1	1
a6	pepa6a6	VIDQQNGIYR		2	1205.627685546875	1	a6.a1	1
a6	pepa6a7	VVPIASITPYQSK		2	1402.7945556640625	1	a6.a1	1
a7	pepa7a1	DKYPNIQVIGGNVVTAAQAK		3	2086.129638671875	1	a7.a1	1
a7	pepa7a2	IAQGVSGSIQDK		2	1202.637939453125	1	a7.a2	1
a7	pepa7a3	IEIVVAPAGVTIK		2	1309.8094482421875	1	a7.a2	1
a7	pepa7a4	NRDYPIASK		2	1063.553466796875	2	a7.a1 a7.a2	1
a7	pepa7a5	REDIVVAPAGITIK		3	1481.8690185546875	1	a7.a1	1
a7	pepa7a6	VAQGVSGAVQDK		2	1158.61181640625	1	a7.a1	1
a8	pepa8a1	AIMYEETTYSK	M3:+15.99491	2	1351.6090087890625	1	a8.a1	1
a8	pepa8a2	GTATFDGTAIANAVVK		2	1535.8067626953125	1	a8.a1	1
a8	pepa8a3	IANIPEEVIQK		2	1253.71044921875	1	a8.a1	1
a8	pepa8a4	STVDAEAVHK		2	1056.5323486328125	1	a8.a1	1
a8	pepa8a5	TIVYWGIGR		2	1064.5892333984375	1	a8.a1	1
a9	pepa9a1	IIQEFISK		2	977.5670166015625	1	a9.a1	1
a9	pepa9a2	ITSINEEYTK		2	1197.6002197265625	1	a9.a1	1
a9	pepa9a3	NIQSVVISK		2	987.5836791992188	1	a9.a1	1
a9	pepa9a4	NNSFVNEIISR		2	1292.6597900390625	1	a9.a1	1
a9	pepa9a5	QVGVGYVDSIQR		2	1320.6910400390625	1	a9.a1	1
b10	pepb10a1	KSDVEAIFSK		2	1123.599853515625	1	b10.a1	1
b10	pepb10a2	MIAGQVIDINIAAEPK		2	1682.9150390625	1	b10.a1	1
b10	pepb10a3	MIAGQVIDINIAAEPK	M1:+15.99491	2	1698.909912109375	1	b10.a1	1
b10	pepb10a4	SDVEAIFSK		2	995.5048217773438	1	b10.a1	1
b10	pepb10a5	VFIGNINTIVVK		2	1316.7940673828125	1	b10.a1	1
b11	pepb11a1	HIDQEQQIK		2	1138.58544921875	1	b11.a1	1
b11	pepb11a2	ISTQSNSNNIEPAR		2	1530.7510986328125	1	b11.a1	1
b11	pepb11a3	NTAGAQPQDDSIGGR		2	1486.6884765625	1	b11.a1	1
b11	pepb11a4	SNRPNNNPGGSIR	S1:+42.01057	2	1424.6993408203125	1	b11.a1	1
b12	pepb12a1	IMATPEQVGK	M2:+15.99491	2	1089.561279296875	1	b12.a1	1
b12	pepb12a2	TFNTSTGGIIIPSDTK		2	1651.854248046875	1	b12.a1	1
b12	pepb12a3	TFNTSTGGIIIPSDTKR		3	1807.955322265625	1	b12.a1	1
b12	pepb12a4	VHFEESSK		2	962.4581909179688	1	b12.a1	1
b13	pepb13a1	DTIGSWQR		2	962.4694213867188	1	b13.a1	1
b13	pepb13a2	GKIPAEEFK		2	1018.5571899414062	1	b13.a1	1
b13	pepb13a3	IVIFTNQMSIGR	M8:+15.99491	2	1394.7464599609375	1	b13.a1	1
b13	pepb13a4	TQVEIVADPETR		2	1357.6961669921875	1	b13.a1	1
b14	pepb14a1	EMIGGEIIPR	M2:+15.99491	2	1130.5877685546875	1	b14.a1	1
b14	pepb14a2	IEVQDTSGGTTAIRPSASTQAISSSVSSSK		3	2952.47607421875	1	b14.a1	1
b14	pepb14a3	IVVFQYSDGK		2	1155.6048583984375	1	b14.a1	1
b14	pepb14a4	VVEEITR		2	845.4730834960938	1	b14.a1	1
b15	pepb15a1	DMIIQFISR	M2:+15.99491	2	1138.5928955078125	1	b15.a1	1
b15	pepb15a2	GISPVPINIR		2	1065.641845703125	1	b15.a1	1
b15	pepb15a3	GMEEIIPIVNK	M2:+15.99491	2	1258.671630859375	1	b15.a1	1
b15	pepb15a4	NIVDSYVAIINK		2	1348.74755859375	1	b15.a1	1
b16	pepb16a1	DNQISEVANK		2	1117.548828125	1	b16.a1	1
b16	pepb16a2	VADNSFDAK		2	966.453125	1	b16.a1	1
b16	pepb16a3	VAGGAAPSKPASAK		2	1211.6746826171875	1	b16.a1	1
b17	pepb17a1	EVDATSPAPSTSSTVK		2	1576.7705078125	1	b17.a1	1
b17	pepb17a2	TEGAEATPGAQK		2	1159.5594482421875	1	b17.a1	1
b17	pepb17a3	TPQMPPTTPSSSFFTK	M4:+15.99491	2	1769.8419189453125	1	b17.a1	1
b18	pepb18a1	AEIDDTPMR	M8:+15.99491	2	1063.472900390625	1	b18.a1	1
b18	pepb18a2	ISDSEGFK		2	882.4207763671875	1	b18.a1	1
b18	pepb18a3	YGEPGEVFINK		2	1252.621337890625	1	b18.a1	1
b19	pepb19a1	NFVVVMVTKPK		2	1261.734130859375	1	b19.a1	1
b19	pepb19a2	NFVVVMVTKPK	M6:+15.99491	2	1277.72900390625	1	b19.a1	1
b19	pepb19a3	TIQQQTFK		2	993.5368041992188	1	b19.a1	1
b20	pepb20a1	AAVIIEQER		2	1028.5738525390625	1	b20.a1	1
b20	pepb20a2	IAEIGAPIQGNR		2	1238.685546875	1	b20.a1	1
b20	pepb20a3	YGPPPSYPNIK		2	1232.63134765625	1	b20.a1	1
b21	pepb21a1	NFIIDQTNVSAAAQR		2	1647.8453369140625	1	b21.a1	1
b21	pepb21a2	SSGPTSIFAVTVAPPGAR		2	1714.9127197265625	1	b21.a1	1
b21	pepb21a3	YNIIGTNTIMDK	M10:+15.99491	2	1398.69384765625	1	b21.a1	1
b22	pepb22a1	QSIGHGQHGSGSGQSPSPSR	Q1:-17.02655	3	1930.875	1	b22.a1	1
b22	pepb22a2	YGQQGSGSGQSPSR		2	1395.625244140625	1	b22.a1	1
b23	pepb23a1	ENAGEDPGIAR		2	1128.5284423828125	1	b23.a1	1
b23	pepb23a2	YDPEAASAPGSGNPCHEASAAQK	C15:+57.02146	3	2314.999755859375	1	b23.a1	1
b24	pepb24a1	NNTQVIINCR	C9:+57.02146	2	1231.62158203125	1	b24.a1	1
b24	pepb24a2	SEMTPEEIQK	M3:+15.99491	2	1207.551513671875	1	b24.a1	1
b25	pepb25a1	IIQVGNR		2	799.4788818359375	1	b25.a1	1
b25	pepb25a2	STVVPVPYEK		2	1118.609619140625	1	b25.a1	1
b26	pepb26a1	TPATAPVPAR		2	980.5527954101562	1	b26.a1	1
b26	pepb26a2	YSQVIGIGGR		2	1049.57421875	1	b26.a1	1
b27	pepb27a1	DPIPYIPPIEK		2	1281.7093505859375	1	b27.a1	1
b27	pepb27a2	VNYDTTESK		2	1056.4847412109375	1	b27.a1	1
b28	pepb28a1	IGMDGYR		2	811.3770751953125	1	b28.a1	1
b28	pepb28a2	STDYGIFQINSR		2	1400.680908203125	1	b28.a1	1
b29	pepb29a1	AGGVGINISAASR		2	1172.6385498046875	1	b29.a1	1
b29	pepb29a2	YYTGVVNNNEMVAIQR	M11:+15.99491	2	1886.9068603515625	1	b29.a1	1
b30	pepb30a1	ASGPPVSEIITK		2	1198.668212890625	1	b30.a1	1
b30	pepb30a2	SGVSIAAIK		2	845.509521484375	1	b30.a1	1
b31	pepb31a1	FFMGNQVIK		2	1083.5660400390625	1	b31.a1	1
b31	pepb31a2	YGSDIVPFSK		2	1112.562744140625	1	b31.a1	1
b32	pepb32a1	GENIVSMTVEGPPPK	M7:+15.99491	2	1570.778564453125	1	b32.a1	1
b32	pepb32a2	VIGIVIIR		2	882.6138916015625	1	b32.a1	1

## Sheet: spectra
MS Sample :	DaPR130924_VB131_O1946.m
Group ID	Peptide ID	Sample	Scan	Rt (minutes)	Sequence (top)	Modifs (top)	Number of subgroups	Sub-groups Ids	Best E-value	Best hyperscore	Charge	MH+ Obs	MH+ theo	DeltaMH+	Delta-ppm
a1	pepa1b20	DaPR130924_VB131_O1946.m	666	10.0600004196167	TGNAWHSK		1	a1.a1	4.3000000005122274E-5	39.099998474121094	2	900.43359375	900.4326782226562	8.999999845400453E-4	0.9995194602627426
a1	pepa1a7	DaPR130924_VB131_O1946.m	840	12.279999732971191	GTNSYYK		1	a1.a1	0.0071000000461936	25.5	2	832.385009765625	832.3839721679688	0.0010000000474974513	1.201368696339649
a1	pepa1b21	DaPR130924_VB131_O1946.m	879	12.699999809265137	VCSTNDLK	C2:+57.02146	1	a1.a1	0.02500000037252903	30.100000381469727	2	936.446533203125	936.4459228515625	6.000000284984708E-4	0.6407204237393831
a1	pepa1a2	DaPR130924_VB131_O1946.m	1295	16.649999618530273	AESSDKLYR	A1:+42.01057	1	a1.a1	6.799999973736703E-4	53.79999923706055	2	1110.5439453125	1110.54296875	0.0010000000474974513	0.9004604735132643
a1	pepa1a4	DaPR130924_VB131_O1946.m	1312	16.709999084472656	ASLCISTK	C4:+57.02146	1	a1.a1	0.024000000208616257	38.29999923706055	2	879.4613647460938	879.4608764648438	5.000000237487257E-4	0.5685301496964466
a1	pepa1a9	DaPR130924_VB131_O1946.m	1327	16.829999923706055	KPPLLNNADSVQAK		1	a1.a1	2.6000000070780516E-4	48.0	3	1494.8331298828125	1494.827880859375	0.005200000014156103	3.4786613768313104
a1	pepa1a9	DaPR130924_VB131_O1946.m	1329	16.850000381469727	KPPLLNNADSVQAK		1	a1.a1	2.300000005561742E-6	58.599998474121094	2	1494.8280029296875	1494.827880859375	1.9999999494757503E-4	0.13379466459549524
a1	pepa1b16	DaPR130924_VB131_O1946.m	1368	17.149999618530273	PIDVNYEK		1	a1.a1	0.03099999949336052	28.299999237060547	2	977.4948120117188	977.4943237304688	5.000000237487257E-4	0.5115119460137081
a1	pepa1b15	DaPR130924_VB131_O1946.m	1384	17.260000228881836	MIFDVESMKK	M1:+15.99491 - M8:+15.99491	1	a1.a1	5.90000010561198E-4	33.0	2	1259.6031494140625	1259.6014404296875	0.0017999999690800905	1.4290234286061605
a1	pepa1a1	DaPR130924_VB131_O1946.m	1519	18.299999237060547	AEPVEVVAPR		1	a1.a1	0.01899999938905239	34.79999923706055	2	1066.5911865234375	1066.589599609375	0.0017000000225380063	1.5938651784722164
a1	pepa1b18	DaPR130924_VB131_O1946.m	1648	19.309999465942383	QQVPSGESAILDR		1	a1.a1	4.4999999227002263E-4	46.79999923706055	2	1399.717041015625	1399.718017578125	-8.999999845400453E-4	-0.6429866396213707
a1	pepa1b13	DaPR130924_VB131_O1946.m	1730	19.979999542236328	MAIMVQSPMFDGK	M1:+15.99491 - M4:+15.99491 - M9:+15.99491	1	a1.a1	9.09999982923182E-7	60.70000076293945	2	1502.6732177734375	1502.669189453125	0.004100000020116568	2.7284781300458447
a1	pepa1a6	DaPR130924_VB131_O1946.m	1786	20.459999084472656	GIYFADMVSK	M7:+15.99491	1	a1.a1	6.799999973736703E-4	41.400001525878906	2	1146.5511474609375	1146.5504150390625	7.999999797903001E-4	0.6977451399405271
a1	pepa1b12	DaPR130924_VB131_O1946.m	1820	20.780000686645508	MAIMVQSPMFDGK	M1:+15.99491 - M9:+15.99491	1	a1.a1	0.00419999985024333	39.29999923706055	2	1486.6805419921875	1486.67431640625	0.006300000008195639	4.237646361864029
a1	pepa1b12	DaPR130924_VB131_O1946.m	1886	21.299999237060547	MAIMVQSPMFDGK	M4:+15.99491 - M9:+15.99491	1	a1.a1	9.999999747378752E-5	45.599998474121094	2	1486.6827392578125	1486.67431640625	0.008500000461935997	5.717459680398003
a1	pepa1b14	DaPR130924_VB131_O1946.m	1868	21.15999984741211	MIFDVESMK	M8:+15.99491	1	a1.a1	0.010999999940395355	36.29999923706055	2	1115.51123046875	1115.5115966796875	-3.000000142492354E-4	-0.26893491304096107
a1	pepa1a8	DaPR130924_VB131_O1946.m	1965	21.959999084472656	IAPPEAPVTGYMFGK	M12:+15.99491	1	a1.a1	0.0038999998942017555	40.900001525878906	3	1593.7991943359375	1593.798583984375	6.99999975040555E-4	0.43920228194117755
a1	pepa1b19	DaPR130924_VB131_O1946.m	1972	22.030000686645508	SDAYYCTGDVTAWTK	C6:+57.02146	1	a1.a1	1.1000000021965661E-8	61.400001525878906	2	1737.7406005859375	1737.742919921875	-0.002300000051036477	-1.3235559901690637
a1	pepa1b11	DaPR130924_VB131_O1946.m	1985	22.149999618530273	MAIMVQSPMFDGK	M9:+15.99491	1	a1.a1	0.0026000000070780516	45.70000076293945	2	1470.676025390625	1470.679443359375	-0.0032999999821186066	-2.243860820261849
a1	pepa1b11	DaPR130924_VB131_O1946.m	2053	22.65999984741211	MAIMVQSPMFDGK	M4:+15.99491	1	a1.a1	2.6000000070780516E-4	49.70000076293945	2	1470.6796875	1470.679443359375	3.9999998989515007E-4	0.2719831243316061
a1	pepa1b17	DaPR130924_VB131_O1946.m	1994	22.229999542236328	QQVPSGESAILDR	Q1:-17.02655	1	a1.a1	8.499999967170879E-5	50.5	2	1382.691162109375	1382.6915283203125	-1.9999999494757503E-4	-0.14464541862821287
a1	pepa1a5	DaPR130924_VB131_O1946.m	2064	22.75	GIYFADMVSK		1	a1.a1	2.800000074785203E-4	41.79999923706055	2	1130.5560302734375	1130.5555419921875	6.000000284984708E-4	0.5307125622870256
a1	pepa1a3	DaPR130924_VB131_O1946.m	2073	22.829999923706055	AQNDLIWNIK		1	a1.a1	0.0017999999690800905	42.20000076293945	2	1214.6414794921875	1214.6529541015625	-0.012000000104308128	-9.879365183106248
a1	pepa1b23	DaPR130924_VB131_O1946.m	2115	23.100000381469727	VVSEDFLQDVSASTK		1	a1.a1	7.3999999585794285E-6	58.20000076293945	2	1624.8048095703125	1624.806884765625	-0.0020000000949949026	-1.2309155714116748
a1	pepa1b10	DaPR130924_VB131_O1946.m	2169	23.579999923706055	MAIMVQSPMFDGK		1	a1.a1	4.1000000783242285E-4	45.79999923706055	2	1454.685546875	1454.6844482421875	0.0010999999940395355	0.7561777369440872
a1	pepa1b22	DaPR130924_VB131_O1946.m	2370	25.75	VFSATLGLVDIVK		1	a1.a1	8.900000248104334E-4	40.599998474121094	2	1361.8062744140625	1361.8043212890625	0.0020000000949949026	1.4686398506223963
a2	pepa2a6	DaPR130924_VB131_O1946.m	937	13.329999923706055	PNNSGEAPSSPTPK		1	a2.a1	6.399999983841553E-5	43.29999923706055	2	1382.6549072265625	1382.6551513671875	-9.999999747378752E-5	-0.07232461208776911
a2	pepa2a1	DaPR130924_VB131_O1946.m	998	13.930000305175781	AADETLCQTK	C7:+57.02146	1	a2.a1	9.800000116229057E-4	43.599998474121094	2	1136.529052734375	1136.525634765625	0.0035000001080334187	3.079561077172879
a2	pepa2a7	DaPR130924_VB131_O1946.m	1212	15.960000038146973	SEAHTADGISIR		1	a2.a1	7.999999979801942E-6	51.70000076293945	2	1256.6256103515625	1256.6234130859375	0.002300000051036477	1.8303017650994424
a2	pepa2a3	DaPR130924_VB131_O1946.m	1319	16.760000228881836	GASFVTSTNPR		1	a2.a1	6.000000284984708E-4	41.79999923706055	2	1136.5723876953125	1136.5699462890625	0.0024999999441206455	2.199600607321376
a2	pepa2a5	DaPR130924_VB131_O1946.m	1377	17.229999542236328	LTTTGQVTSPVK		1	a2.a1	0.006000000052154064	35.599998474121094	2	1231.6890869140625	1231.689697265625	-5.000000237487257E-4	-0.4059464204813399
a2	pepa2a4	DaPR130924_VB131_O1946.m	1699	19.729999542236328	LQNELDMVK		1	a2.a1	0.035999998450279236	28.899999618530273	2	1089.5601806640625	1089.561279296875	-0.0010999999940395355	-1.0095806586935585
a2	pepa2a2	DaPR130924_VB131_O1946.m	1915	21.549999237060547	ALDLADMITR	M7:+15.99491	1	a2.a1	0.00419999985024333	47.099998474121094	2	1134.5863037109375	1134.582763671875	0.003599999938160181	3.1729725264901982
a2	pepa2a8	DaPR130924_VB131_O1946.m	2177	23.65999984741211	TQIIQDFLR		1	a2.a1	8.399999933317304E-5	38.900001525878906	2	1133.63671875	1133.6318359375	0.004999999888241291	4.410602922161542
a2	pepa2a9	DaPR130924_VB131_O1946.m	2381	25.8799991607666	VLLDIFTGVR		1	a2.a1	0.010999999940395355	34.20000076293945	2	1132.671142578125	1132.6728515625	-0.0017000000225380063	-1.5008746966901252
a3	pepa3a4	DaPR130924_VB131_O1946.m	815	12.010000228881836	KKEEPSQNDISPK		1	a3.a1	0.0012000000569969416	44.79999923706055	3	1499.7708740234375	1499.7703857421875	5.000000237487257E-4	0.33338438237083334
a3	pepa3a8	DaPR130924_VB131_O1946.m	1050	14.430000305175781	SDAGLESDTAMK	M11:+15.99491	1	a3.a1	6.399999961104186E-7	47.5	2	1240.5379638671875	1240.53662109375	0.00139999995008111	1.1285438303681556
a3	pepa3a3	DaPR130924_VB131_O1946.m	1466	17.90999984741211	DVESYIHR		1	a3.a1	0.003100000089034438	50.099998474121094	2	1018.49853515625	1018.4957275390625	0.002899999963119626	2.8473364047650382
a3	pepa3a7	DaPR130924_VB131_O1946.m	1494	18.1299991607666	QDAQSLHGDIPQK	Q1:-17.02655	1	a3.a1	1.700000029813964E-5	43.70000076293945	2	1419.68896484375	1419.6866455078125	0.002300000051036477	1.6200758514663511
a3	pepa3a1	DaPR130924_VB131_O1946.m	1762	20.280000686645508	AAVIGDVIR		1	a3.a1	0.007799999788403511	38.599998474121094	2	913.5465087890625	913.5469970703125	-5.000000237487257E-4	-0.5473172429576082
a3	pepa3a9	DaPR130924_VB131_O1946.m	1804	20.610000610351562	STYEQVDLIGK		1	a3.a1	5.199999941396527E-5	45.0	2	1252.637451171875	1252.6424560546875	-0.004900000058114529	-3.911730785133636
a3	pepa3a2	DaPR130924_VB131_O1946.m	1912	21.530000686645508	APQVLVLAPTR		1	a3.a1	4.299999854993075E-4	36.29999923706055	2	1164.7161865234375	1164.7103271484375	0.005900000222027302	5.065637424605209
a3	pepa3a5	DaPR130924_VB131_O1946.m	2038	22.579999923706055	NGIDILVGTPGR		1	a3.a1	0.0020000000949949026	36.79999923706055	2	1211.675537109375	1211.6746826171875	8.999999845400453E-4	0.7427736152711117
a3	pepa3a6	DaPR130924_VB131_O1946.m	2045	22.610000610351562	NGSFGVLVATNVAAR		1	a3.a1	4.0000000467443897E-7	65.0	2	1475.8013916015625	1475.796875	0.0044999998062849045	3.0491999830836503
a4	pepa4a4	DaPR130924_VB131_O1946.m	853	12.380000114440918	SDIPEKPK		1	a4.a1	1.1999999696854502E-4	40.099998474121094	2	913.4994506835938	913.4993286132812	9.999999747378752E-5	0.1094691526764343
a4	pepa4a6	DaPR130924_VB131_O1946.m	886	12.779999732971191	TTESHMDWEK	M6:+15.99491	1	a4.a1	0.0020000000949949026	37.5	2	1279.5274658203125	1279.5263671875	0.0012000000569969416	0.9378470719869857
a4	pepa4a2	DaPR130924_VB131_O1946.m	1092	14.829999923706055	AMEMTWNNMEK	M2:+15.99491 - M4:+15.99491 - M9:+15.99491	1	a4.a1	0.032999999821186066	35.20000076293945	2	1432.556884765625	1432.5545654296875	0.002400000113993883	1.675328934695074
a4	pepa4a1	DaPR130924_VB131_O1946.m	1320	16.760000228881836	AMEMTWNNMEK	M4:+15.99491 - M9:+15.99491	1	a4.a1	0.0012000000569969416	28.700000762939453	2	1416.5628662109375	1416.5595703125	0.0032999999821186066	2.329587862930897
a4	pepa4a3	DaPR130924_VB131_O1946.m	1325	16.809999465942383	FREDHPDLIQNAK		1	a4.a1	5.499999970197678E-4	43.70000076293945	3	1582.7999267578125	1582.7977294921875	0.002199999988079071	1.3899438614843742
a4	pepa4a5	DaPR130924_VB131_O1946.m	1488	18.100000381469727	TPQQLWYTHEK		1	a4.a1	0.00989999994635582	36.70000076293945	2	1430.7041015625	1430.7066650390625	-0.0026000000070780516	-1.8172837735449172
a4	pepa4a7	DaPR130924_VB131_O1946.m	1768	20.309999465942383	WVEISNEVR		1	a4.a1	0.0020000000949949026	33.0	2	1131.579345703125	1131.5797119140625	-3.000000142492354E-4	-0.26511611253774303
a5	pepa5a1	DaPR130924_VB131_O1946.m	718	10.779999732971191	IHEATGMPAGK	M7:+15.99491	1	a5.a1	0.017999999225139618	30.5	2	1127.55078125	1127.5517578125	-0.0010000000474974513	-0.8868772901720231
a5	pepa5a5	DaPR130924_VB131_O1946.m	1097	14.899999618530273	VMQQQQQTTQQQLPQK	M2:+15.99491	1	a5.a1	3.9999998989515007E-4	50.70000076293945	3	1957.9833984375	1957.9764404296875	0.007000000216066837	3.575119736645377
a5	pepa5a5	DaPR130924_VB131_O1946.m	1100	14.90999984741211	VMQQQQQTTQQQLPQK	M2:+15.99491	1	a5.a1	5.500000042957254E-5	43.70000076293945	2	1957.9794921875	1957.9764404296875	0.003100000089034438	1.5832673085454123
a5	pepa5a4	DaPR130924_VB131_O1946.m	1204	15.90999984741211	VMQQQQQTTQQQLPQK		1	a5.a1	1.4000000373926014E-4	48.79999923706055	3	1941.985107421875	1941.9814453125	0.003599999938160181	1.8537766912499394
a5	pepa5a2	DaPR130924_VB131_O1946.m	1540	18.3799991607666	LTAQFVAR		1	a5.a1	0.03400000184774399	40.099998474121094	2	905.5202026367188	905.5208129882812	-6.000000284984708E-4	-0.6626021399976764
a5	pepa5a6	DaPR130924_VB131_O1946.m	1859	21.100000381469727	VQAQVIQETIVPK		1	a5.a1	0.009999999776482582	45.79999923706055	2	1452.8409423828125	1452.842529296875	-0.001500000013038516	-1.0324587715397233
a5	pepa5a3	DaPR130924_VB131_O1946.m	1892	21.360000610351562	PAGPVQAVPPPPPVPTEPK		1	a5.a1	2.9000000722589903E-5	47.29999923706055	2	1875.0328369140625	1875.037841796875	-0.004999999888241291	-2.6666127887049584
a6	pepa6a4	DaPR130924_VB131_O1946.m	1139	15.300000190734863	SGGVGGSNTNWK		1	a6.a1	3.899999865097925E-5	51.79999923706055	2	1163.54541015625	1163.54443359375	0.0010999999940395355	0.9453871827155327
a6	pepa6a1	DaPR130924_VB131_O1946.m	1251	16.260000228881836	ATAFNEQVDK		1	a6.a1	0.009499999694526196	38.400001525878906	2	1122.544921875	1122.54296875	0.0020000000949949026	1.7816690769726071
a6	pepa6a2	DaPR130924_VB131_O1946.m	1364	17.110000610351562	ATVMDVKPVDYR	M4:+15.99491	1	a6.a1	0.013000000268220901	38.79999923706055	3	1409.71044921875	1409.709716796875	6.99999975040555E-4	0.49655611130430904
a6	pepa6a6	DaPR130924_VB131_O1946.m	1395	17.350000381469727	VIDQQNGLYR		1	a6.a1	3.100000030826777E-4	50.400001525878906	2	1205.625732421875	1205.627685546875	-0.0020000000949949026	-1.6588870004985816
a6	pepa6a5	DaPR130924_VB131_O1946.m	1917	21.549999237060547	VGQLSEGAIAAIMQK	M13:+15.99491	1	a6.a1	4.3000000005122274E-5	48.900001525878906	2	1531.8134765625	1531.8153076171875	-0.0017999999690800905	-1.1750763686257173
a6	pepa6a7	DaPR130924_VB131_O1946.m	1984	22.149999618530273	VVPIASLTPYQSK		1	a6.a1	0.007799999788403511	36.20000076293945	2	1402.7955322265625	1402.7945556640625	0.0010999999940395355	0.7841490327988987
a6	pepa6a3	DaPR130924_VB131_O1946.m	1992	22.209999084472656	IGNPVPYNEGLGQPQVAPPAPAASPAASSR		1	a6.a1	1.8999999156221747E-5	46.70000076293945	3	2913.488037109375	2913.48583984375	0.002199999988079071	0.7551092090418592
a7	pepa7a4	DaPR130924_VB131_O1946.m	979	13.779999732971191	NRDYPLASK		2	a7.a1 a7.a2	0.03999999910593033	31.399999618530273	2	1063.55419921875	1063.553466796875	6.99999975040555E-4	0.6581709306526533
a7	pepa7a6	DaPR130924_VB131_O1946.m	1063	14.510000228881836	VAQGVSGAVQDK		1	a7.a1	2.7000000955013093E-6	56.29999923706055	2	1158.6123046875	1158.61181640625	6.000000284984708E-4	0.5178611334722394
a7	pepa7a5	DaPR130924_VB131_O1946.m	1944	21.809999465942383	REDLVVAPAGITLK		1	a7.a1	0.008899999782443047	41.0	3	1481.8704833984375	1481.8690185546875	0.00139999995008111	0.94475283075057
a7	pepa7a1	DaPR130924_VB131_O1946.m	2054	22.65999984741211	DKYPNLQVIGGNVVTAAQAK		1	a7.a1	3.499999875202775E-4	60.400001525878906	3	2086.1279296875	2086.129638671875	-0.0017000000225380063	-0.814906222041073
a7	pepa7a2	DaPR130924_VB131_O1946.m	1229	16.059999465942383	IAQGVSGSIQDK		1	a7.a2	1.1000000085914508E-4	42.0	2	1202.6334228515625	1202.637939453125	-0.0044999998062849045	-3.7417743600631685
a7	pepa7a3	DaPR130924_VB131_O1946.m	2227	24.15999984741211	IELVVAPAGVTLK		1	a7.a2	0.0024999999441206455	43.79999923706055	2	1309.8096923828125	1309.8094482421875	3.9999998989515007E-4	0.30538792526803404
a8	pepa8a4	DaPR130924_VB131_O1946.m	872	12.630000114440918	STVDAEAVHK		1	a8.a1	0.017999999225139618	29.899999618530273	2	1056.5318603515625	1056.5323486328125	-5.000000237487257E-4	-0.4732462989853004
a8	pepa8a1	DaPR130924_VB131_O1946.m	1405	17.40999984741211	AIMYEETTYSK	M3:+15.99491	1	a8.a1	1.8000000272877514E-4	40.900001525878906	2	1351.607666015625	1351.6090087890625	-0.0013000000035390258	-0.9618166164072297
a8	pepa8a3	DaPR130924_VB131_O1946.m	1870	21.15999984741211	LANLPEEVIQK		1	a8.a1	0.002300000051036477	41.099998474121094	2	1253.70751953125	1253.71044921875	-0.00279999990016222	-2.2333704739455915
a8	pepa8a2	DaPR130924_VB131_O1946.m	2058	22.700000762939453	GTATFDGTAIANAVVK		1	a8.a1	5.700000027530905E-9	57.099998474121094	2	1535.8109130859375	1535.8067626953125	0.004100000020116568	2.669606697733993
a8	pepa8a5	DaPR130924_VB131_O1946.m	2094	22.979999542236328	TIVYWGIGR		1	a8.a1	0.013000000268220901	32.400001525878906	2	1064.58984375	1064.5892333984375	6.99999975040555E-4	0.6575305790064947
a9	pepa9a2	DaPR130924_VB131_O1946.m	1432	17.649999618530273	LTSLNEEYTK		1	a9.a1	9.599999757483602E-4	32.79999923706055	2	1197.602294921875	1197.6002197265625	0.002199999988079071	1.8370070010352684
a9	pepa9a3	DaPR130924_VB131_O1946.m	1659	19.43000030517578	NLQSVVLSK		1	a9.a1	0.04600000008940697	41.70000076293945	2	987.5849609375	987.5836791992188	0.0012000000569969416	1.215086966574782
a9	pepa9a5	DaPR130924_VB131_O1946.m	1744	20.100000381469727	QVGVGYVDSIQR		1	a9.a1	0.027000000700354576	33.599998474121094	2	1320.6888427734375	1320.6910400390625	-0.002199999988079071	-1.6657945888797738
a9	pepa9a1	DaPR130924_VB131_O1946.m	1836	20.899999618530273	IIQEFLSK		1	a9.a1	0.039000000804662704	23.600000381469727	2	977.5673828125	977.5670166015625	3.000000142492354E-4	0.3068843456811408
a9	pepa9a4	DaPR130924_VB131_O1946.m	2046	22.610000610351562	NNSFVNEIISR		1	a9.a1	0.012000000104308128	40.0	2	1292.661865234375	1292.6597900390625	0.002099999925121665	1.6245573207303103
b10	pepb10a1	DaPR130924_VB131_O1946.m	1589	18.799999237060547	KSDVEAIFSK		1	b10.a1	9.800000116229057E-4	35.79999923706055	2	1123.5999755859375	1123.599853515625	1.9999999494757503E-4	0.17799930671207925
b10	pepb10a4	DaPR130924_VB131_O1946.m	1832	20.8799991607666	SDVEAIFSK		1	b10.a1	6.299999949987978E-5	39.79999923706055	2	995.5039672851562	995.5048217773438	-8.999999845400453E-4	-0.9040639129534429
b10	pepb10a3	DaPR130924_VB131_O1946.m	2172	23.600000381469727	MIAGQVLDINLAAEPK	M1:+15.99491	1	b10.a1	3.4999999343199306E-8	52.599998474121094	2	1698.914306640625	1698.909912109375	0.0044999998062849045	2.648757167293045
b10	pepb10a5	DaPR130924_VB131_O1946.m	2225	24.149999618530273	VFIGNLNTLVVK		1	b10.a1	2.4000000848900527E-5	55.900001525878906	2	1316.79833984375	1316.7940673828125	0.00430000014603138	3.265506925147243
b10	pepb10a2	DaPR130924_VB131_O1946.m	2258	24.510000228881836	MIAGQVLDINLAAEPK		1	b10.a1	7.599999662488699E-5	46.20000076293945	2	1682.91455078125	1682.9150390625	-3.9999998989515007E-4	-0.23768281856817783
b11	pepb11a1	DaPR130924_VB131_O1946.m	897	12.899999618530273	HLDQEQQLK		1	b11.a1	0.01600000075995922	35.79999923706055	2	1138.58984375	1138.58544921875	0.004399999976158142	3.8644442357639814
b11	pepb11a4	DaPR130924_VB131_O1946.m	1076	14.649999618530273	SNRPNNNPGGSLR	S1:+42.01057	1	b11.a1	0.002099999925121665	38.20000076293945	2	1424.6966552734375	1424.6993408203125	-0.0026000000070780516	-1.8249464519166725
b11	pepb11a3	DaPR130924_VB131_O1946.m	1128	15.180000305175781	NTAGAQPQDDSIGGR		1	b11.a1	1.6999999934341758E-4	44.20000076293945	2	1486.6910400390625	1486.6884765625	0.0026000000070780516	1.7488532722670553
b11	pepb11a2	DaPR130924_VB131_O1946.m	1191	15.760000228881836	LSTQSNSNNIEPAR		1	b11.a1	0.006800000090152025	44.79999923706055	2	1530.7509765625	1530.7510986328125	-9.999999747378752E-5	-0.06532740532611889
b12	pepb12a4	DaPR130924_VB131_O1946.m	823	12.079999923706055	VHFEESSK		1	b12.a1	0.002300000051036477	34.0	2	962.457763671875	962.4581909179688	-5.000000237487257E-4	-0.519503110334422
b12	pepb12a1	DaPR130924_VB131_O1946.m	1168	15.550000190734863	IMATPEQVGK	M2:+15.99491	1	b12.a1	0.007199999876320362	45.900001525878906	2	1089.5623779296875	1089.561279296875	0.0010999999940395355	1.0095806586935585
b12	pepb12a3	DaPR130924_VB131_O1946.m	1849	21.010000228881836	TFNTSTGGLLLPSDTKR		1	b12.a1	0.013000000268220901	30.100000381469727	3	1807.9544677734375	1807.955322265625	-7.999999797903001E-4	-0.4424887993292812
b12	pepb12a2	DaPR130924_VB131_O1946.m	2040	22.579999923706055	TFNTSTGGLLLPSDTK		1	b12.a1	6.199999916134402E-5	47.20000076293945	2	1651.8592529296875	1651.854248046875	0.005100000184029341	3.0874395789213827
b13	pepb13a2	DaPR130924_VB131_O1946.m	1249	16.25	GKLPAEEFK		1	b13.a1	0.03700000047683716	30.0	2	1018.5535278320312	1018.5571899414062	-0.003700000001117587	-3.6325893505601137
b13	pepb13a1	DaPR130924_VB131_O1946.m	1614	19.049999237060547	DTLGSWQR		1	b13.a1	0.013000000268220901	30.5	2	962.469482421875	962.4694213867188	0.0	0.0
b13	pepb13a4	DaPR130924_VB131_O1946.m	1687	19.649999618530273	TQVELVADPETR		1	b13.a1	1.6999999934341758E-4	47.599998474121094	2	1357.697021484375	1357.6961669921875	8.999999845400453E-4	0.6628876227395463
b13	pepb13a3	DaPR130924_VB131_O1946.m	1966	21.979999542236328	LVIFTNQMSIGR	M8:+15.99491	1	b13.a1	8.400000297115184E-6	61.79999923706055	2	1394.7490234375	1394.7464599609375	0.0026000000070780516	1.86413809370835
b14	pepb14a4	DaPR130924_VB131_O1946.m	1226	16.049999237060547	VVEELTR		1	b14.a1	0.004699999932199717	36.400001525878906	2	845.474365234375	845.4730834960938	0.0012000000569969416	1.4193237850161387
b14	pepb14a2	DaPR130924_VB131_O1946.m	1765	20.299999237060547	IEVQDTSGGTTALRPSASTQALSSSVSSSK		1	b14.a1	2.099999983329326E-4	56.29999923706055	3	2952.480712890625	2952.47607421875	0.004800000227987766	1.6257541491705017
b14	pepb14a1	DaPR130924_VB131_O1946.m	1810	20.65999984741211	EMLGGEIIPR	M2:+15.99491	1	b14.a1	0.03999999910593033	31.700000762939453	2	1130.586669921875	1130.5877685546875	-0.0010999999940395355	-0.9729452455033593
b14	pepb14a3	DaPR130924_VB131_O1946.m	1852	21.030000686645508	IVVFQYSDGK		1	b14.a1	6.099999882280827E-4	42.5	2	1155.607177734375	1155.6048583984375	0.002300000051036477	1.9902997415778145
b15	pepb15a2	DaPR130924_VB131_O1946.m	1979	22.100000381469727	GISPVPINLR		1	b15.a1	0.009999999776482582	35.70000076293945	2	1065.6414794921875	1065.641845703125	-3.9999998989515007E-4	-0.3753606256248549
b15	pepb15a3	DaPR130924_VB131_O1946.m	2005	22.280000686645508	GMEELIPLVNK	M2:+15.99491	1	b15.a1	1.6999999843392288E-6	48.29999923706055	2	1258.6680908203125	1258.671630859375	-0.0034000000450760126	-2.701260568457094
b15	pepb15a1	DaPR130924_VB131_O1946.m	2218	24.079999923706055	DMILQFISR	M2:+15.99491	1	b15.a1	0.009999999776482582	27.200000762939453	2	1138.594482421875	1138.5928955078125	0.0015999999595806003	1.4052432312666068
b15	pepb15a4	DaPR130924_VB131_O1946.m	2269	24.600000381469727	NLVDSYVAIINK		1	b15.a1	6.199999916134402E-5	51.0	2	1348.7479248046875	1348.74755859375	5.000000237487257E-4	0.37071431237291186
b16	pepb16a3	DaPR130924_VB131_O1946.m	750	11.229999542236328	VAGGAAPSKPASAK		1	b16.a1	0.005900000222027302	40.599998474121094	2	1211.6749267578125	1211.6746826171875	3.000000142492354E-4	0.24759122110337634
b16	pepb16a2	DaPR130924_VB131_O1946.m	1067	14.5600004196167	VADNSFDAK		1	b16.a1	4.199999966658652E-4	35.5	2	966.453369140625	966.453125	1.9999999494757503E-4	0.20694226111336236
b16	pepb16a1	DaPR130924_VB131_O1946.m	1314	16.729999542236328	DNQLSEVANK		1	b16.a1	0.01600000075995922	41.5	2	1117.5484619140625	1117.548828125	-3.000000142492354E-4	-0.26844465914976545
b17	pepb17a2	DaPR130924_VB131_O1946.m	799	11.829999923706055	TEGAEATPGAQK		1	b17.a1	0.03999999910593033	25.5	2	1159.5595703125	1159.5594482421875	1.9999999494757503E-4	0.17247929396872347
b17	pepb17a1	DaPR130924_VB131_O1946.m	1258	16.329999923706055	EVDATSPAPSTSSTVK		1	b17.a1	3.600000127335079E-5	51.20000076293945	2	1576.7694091796875	1576.7705078125	-0.0010000000474974513	-0.6342077319068967
b17	pepb17a3	DaPR130924_VB131_O1946.m	1838	20.90999984741211	TPQMPPTTPSSSFFTK	M4:+15.99491	1	b17.a1	0.005400000140070915	30.100000381469727	2	1769.841552734375	1769.8419189453125	-3.000000142492354E-4	-0.16950667234055117
b18	pepb18a1	DaPR130924_VB131_O1946.m	1125	15.15999984741211	AELDDTPMR	M8:+15.99491	1	b18.a1	0.004399999976158142	35.79999923706055	2	1063.4725341796875	1063.472900390625	-3.000000142492354E-4	-0.2820946487108813
b18	pepb18a2	DaPR130924_VB131_O1946.m	1133	15.229999542236328	ISDSEGFK		1	b18.a1	0.014999999664723873	25.799999237060547	2	882.4222412109375	882.4207763671875	0.001500000013038516	1.6998693290221731
b18	pepb18a3	DaPR130924_VB131_O1946.m	1792	20.530000686645508	YGEPGEVFINK		1	b18.a1	0.006599999964237213	36.79999923706055	2	1252.6246337890625	1252.621337890625	0.0034000000450760126	2.714307941457796
b19	pepb19a3	DaPR130924_VB131_O1946.m	1173	15.579999923706055	TLQQQTFK		1	b19.a1	0.024000000208616257	38.29999923706055	2	993.5385131835938	993.5368041992188	0.0017000000225380063	1.7110589314385694
b19	pepb19a2	DaPR130924_VB131_O1946.m	1613	19.049999237060547	NFVVVMVTKPK	M6:+15.99491	1	b19.a1	3.299999889350147E-6	51.599998474121094	2	1277.7281494140625	1277.72900390625	-7.999999797903001E-4	-0.6261108398921482
b19	pepb19a1	DaPR130924_VB131_O1946.m	1795	20.549999237060547	NFVVVMVTKPK		1	b19.a1	4.900000058114529E-4	40.099998474121094	2	1261.7371826171875	1261.734130859375	0.003100000089034438	2.456936063798963
b20	pepb20a1	DaPR130924_VB131_O1946.m	1497	18.149999618530273	AAVLLEQER		1	b20.a1	3.000000142492354E-4	45.400001525878906	2	1028.5755615234375	1028.5738525390625	0.0017000000225380063	1.6527739047045673
b20	pepb20a2	DaPR130924_VB131_O1946.m	1668	19.479999542236328	LAEIGAPIQGNR		1	b20.a1	0.0019000000320374966	39.0	2	1238.6846923828125	1238.685546875	-7.999999797903001E-4	-0.6458458983464921
b20	pepb20a3	DaPR130924_VB131_O1946.m	1678	19.559999465942383	YGPPPSYPNLK		1	b20.a1	0.01600000075995922	32.79999923706055	2	1232.6290283203125	1232.63134765625	-0.002300000051036477	-1.8659269500242253
b21	pepb21a3	DaPR130924_VB131_O1946.m	1876	21.209999084472656	YNILGTNTIMDK	M10:+15.99491	1	b21.a1	2.2000000171829015E-5	41.29999923706055	2	1398.6947021484375	1398.69384765625	0.0010000000474974513	0.7149527748142468
b21	pepb21a1	DaPR130924_VB131_O1946.m	1951	21.850000381469727	NFILDQTNVSAAAQR		1	b21.a1	2.100000034976901E-11	75.30000305175781	2	1647.8446044921875	1647.8453369140625	-6.99999975040555E-4	-0.42479713317722667
b21	pepb21a2	DaPR130924_VB131_O1946.m	2221	24.110000610351562	SSGPTSLFAVTVAPPGAR		1	b21.a1	0.01899999938905239	28.899999618530273	2	1714.9195556640625	1714.9127197265625	0.006899999920278788	4.0235283352373585
b22	pepb22a2	DaPR130924_VB131_O1946.m	775	11.529999732971191	YGQQGSGSGQSPSR		1	b22.a1	0.0020000000949949026	39.599998474121094	2	1395.6263427734375	1395.625244140625	0.0012000000569969416	0.8598297157743501
b22	pepb22a1	DaPR130924_VB131_O1946.m	930	13.260000228881836	QSLGHGQHGSGSGQSPSPSR	Q1:-17.02655	1	b22.a1	3.600000127335079E-5	43.70000076293945	3	1930.8885498046875	1930.875	0.013000000268220901	6.73269904484801
b23	pepb23a1	DaPR130924_VB131_O1946.m	1118	15.100000381469727	ENAGEDPGLAR		1	b23.a1	0.009499999694526196	35.599998474121094	2	1128.529296875	1128.5284423828125	8.999999845400453E-4	0.7974987166825458
b23	pepb23a2	DaPR130924_VB131_O1946.m	1253	16.280000686645508	YDPEAASAPGSGNPCHEASAAQK	C15:+57.02146	1	b23.a1	3.3999999686784577E-6	33.0	3	2315.003173828125	2314.999755859375	0.0034000000450760126	1.4686826797585832
b24	pepb24a2	DaPR130924_VB131_O1946.m	1149	15.350000381469727	SEMTPEELQK	M3:+15.99491	1	b24.a1	0.0032999999821186066	36.099998474121094	2	1207.5545654296875	1207.551513671875	0.003100000089034438	2.567178338924921
b24	pepb24a1	DaPR130924_VB131_O1946.m	1414	17.5	NNTQVLINCR	C9:+57.02146	1	b24.a1	0.01899999938905239	32.70000076293945	2	1231.61328125	1231.62158203125	-0.008299999870359898	-6.739082841233698
b25	pepb25a1	DaPR130924_VB131_O1946.m	1151	15.359999656677246	IIQVGNR		1	b25.a1	0.04500000178813934	26.5	2	799.4769287109375	799.4788818359375	-0.0020000000949949026	-2.5016296745726003
b25	pepb25a2	DaPR130924_VB131_O1946.m	1710	19.809999465942383	STVVPVPYEK		1	b25.a1	6.699999794363976E-4	33.70000076293945	2	1118.609619140625	1118.609619140625	0.0	0.0
b26	pepb26a1	DaPR130924_VB131_O1946.m	1145	15.329999923706055	TPATAPVPAR		1	b26.a1	5.900000178371556E-5	46.099998474121094	2	980.553955078125	980.5527954101562	0.0012000000569969416	1.2237995369693404
b26	pepb26a2	DaPR130924_VB131_O1946.m	1718	19.8799991607666	YSQVLGLGGR		1	b26.a1	2.3999999393709004E-4	45.20000076293945	2	1049.576171875	1049.57421875	0.0020000000949949026	1.9055347008969226
b27	pepb27a2	DaPR130924_VB131_O1946.m	910	13.029999732971191	VNYDTTESK		1	b27.a1	0.0017000000225380063	38.599998474121094	2	1056.4864501953125	1056.4847412109375	0.0017000000225380063	1.6091098680606355
b27	pepb27a1	DaPR130924_VB131_O1946.m	2265	24.559999465942383	DPIPYLPPLEK		1	b27.a1	4.199999966658652E-5	34.400001525878906	2	1281.710205078125	1281.7093505859375	8.999999845400453E-4	0.7021872658794347
b28	pepb28a1	DaPR130924_VB131_O1946.m	1403	17.40999984741211	LGMDGYR		1	b28.a1	0.0019000000320374966	36.099998474121094	2	811.3777465820312	811.3770751953125	6.000000284984708E-4	0.7394835851802202
b28	pepb28a2	DaPR130924_VB131_O1946.m	2057	22.700000762939453	STDYGIFQINSR		1	b28.a1	3.699999950868005E-8	56.29999923706055	2	1400.6810302734375	1400.680908203125	1.9999999494757503E-4	0.1427876925974144
b29	pepb29a1	DaPR130924_VB131_O1946.m	1693	19.700000762939453	AGGVGLNLSAASR		1	b29.a1	7.400000185953104E-7	48.599998474121094	2	1172.63916015625	1172.6385498046875	6.000000284984708E-4	0.511666641522578
b29	pepb29a2	DaPR130924_VB131_O1946.m	1778	20.3799991607666	YYTGVVNNNEMVALQR	M11:+15.99491	1	b29.a1	4.5000000682193786E-5	41.20000076293945	2	1886.91015625	1886.9068603515625	0.0032999999821186066	1.7488939446135465
b30	pepb30a2	DaPR130924_VB131_O1946.m	1712	19.829999923706055	SGVSLAALK		1	b30.a1	0.010999999940395355	37.29999923706055	2	845.5109252929688	845.509521484375	0.00139999995008111	1.6558062499677977
b30	pepb30a1	DaPR130924_VB131_O1946.m	1808	20.649999618530273	ASGPPVSELITK		1	b30.a1	9.699999736767495E-7	47.79999923706055	2	1198.67138671875	1198.668212890625	0.0031999999191612005	2.669629414335017
b31	pepb31a2	DaPR130924_VB131_O1946.m	1880	21.25	YGSDIVPFSK		1	b31.a1	4.400000034365803E-4	39.0	2	1112.563720703125	1112.562744140625	0.0010999999940395355	0.9887082772030146
b31	pepb31a1	DaPR130924_VB131_O1946.m	1962	21.959999084472656	FFMGNQVLK		1	b31.a1	1.9999999494757503E-4	44.5	2	1083.568603515625	1083.5660400390625	0.0027000000700354576	2.4917725087970855
b32	pepb32a1	DaPR130924_VB131_O1946.m	1670	19.5	GENLVSMTVEGPPPK	M7:+15.99491	1	b32.a1	4.600000102072954E-5	45.79999923706055	2	1570.7750244140625	1570.778564453125	-0.0035000001080334187	-2.228194468169333
b32	pepb32a2	DaPR130924_VB131_O1946.m	2279	24.729999542236328	VLGLVLLR		1	b32.a1	3.1999999191612005E-4	38.900001525878906	2	882.6146240234375	882.6138916015625	6.99999975040555E-4	0.7930987509955886

## Sheet: peptides_pos
MS Sample :	DaPR130924_VB131_O1946.m
Peptide ID	Protein ID	accession	description	Sequence	Modifs	Start	Stop	MH+ theo
pepa1b20	a1.a1.a1	sp|P09874|PARP1_HUMAN	sp|P09874|PARP1_HUMAN Poly [ADP-ribose] polymerase 1 OS=Homo sapiens GN=PARP1 PE=1 SV=4	TGNAWHSK		622	629	900.4326782226562
pepa1a7	a1.a1.a1	sp|P09874|PARP1_HUMAN	sp|P09874|PARP1_HUMAN Poly [ADP-ribose] polymerase 1 OS=Homo sapiens GN=PARP1 PE=1 SV=4	GTNSYYK		565	571	832.3839721679688
pepa1b21	a1.a1.a1	sp|P09874|PARP1_HUMAN	sp|P09874|PARP1_HUMAN Poly [ADP-ribose] polymerase 1 OS=Homo sapiens GN=PARP1 PE=1 SV=4	VCSTNDLK	C2:+57.02146	255	262	936.4459228515625
pepa1a2	a1.a1.a1	sp|P09874|PARP1_HUMAN	sp|P09874|PARP1_HUMAN Poly [ADP-ribose] polymerase 1 OS=Homo sapiens GN=PARP1 PE=1 SV=4	AESSDKLYR	A1:+42.01057	2	10	1110.54296875
pepa1a4	a1.a1.a1	sp|P09874|PARP1_HUMAN	sp|P09874|PARP1_HUMAN Poly [ADP-ribose] polymerase 1 OS=Homo sapiens GN=PARP1 PE=1 SV=4	ASLCISTK	C4:+57.02146	426	433	879.4608764648438
pepa1a9	a1.a1.a1	sp|P09874|PARP1_HUMAN	sp|P09874|PARP1_HUMAN Poly [ADP-ribose] polymerase 1 OS=Homo sapiens GN=PARP1 PE=1 SV=4	KPPLLNNADSVQAK		748	761	1494.827880859375
pepa1b16	a1.a1.a1	sp|P09874|PARP1_HUMAN	sp|P09874|PARP1_HUMAN Poly [ADP-ribose] polymerase 1 OS=Homo sapiens GN=PARP1 PE=1 SV=4	PIDVNYEK		789	796	977.4943237304688
pepa1b15	a1.a1.a1	sp|P09874|PARP1_HUMAN	sp|P09874|PARP1_HUMAN Poly [ADP-ribose] polymerase 1 OS=Homo sapiens GN=PARP1 PE=1 SV=4	MIFDVESMKK	M1:+15.99491 M8:+15.99491	675	684	1259.6014404296875
pepa1a1	a1.a1.a1	sp|P09874|PARP1_HUMAN	sp|P09874|PARP1_HUMAN Poly [ADP-ribose] polymerase 1 OS=Homo sapiens GN=PARP1 PE=1 SV=4	AEPVEVVAPR		487	496	1066.589599609375
pepa1b18	a1.a1.a1	sp|P09874|PARP1_HUMAN	sp|P09874|PARP1_HUMAN Poly [ADP-ribose] polymerase 1 OS=Homo sapiens GN=PARP1 PE=1 SV=4	QQVPSGESAILDR		270	282	1399.718017578125
pepa1b13	a1.a1.a1	sp|P09874|PARP1_HUMAN	sp|P09874|PARP1_HUMAN Poly [ADP-ribose] polymerase 1 OS=Homo sapiens GN=PARP1 PE=1 SV=4	MAIMVQSPMFDGK	M1:+15.99491 M4:+15.99491 M9:+15.99491	35	47	1502.669189453125
pepa1a6	a1.a1.a1	sp|P09874|PARP1_HUMAN	sp|P09874|PARP1_HUMAN Poly [ADP-ribose] polymerase 1 OS=Homo sapiens GN=PARP1 PE=1 SV=4	GIYFADMVSK	M7:+15.99491	894	903	1146.5504150390625
pepa1b12	a1.a1.a1	sp|P09874|PARP1_HUMAN	sp|P09874|PARP1_HUMAN Poly [ADP-ribose] polymerase 1 OS=Homo sapiens GN=PARP1 PE=1 SV=4	MAIMVQSPMFDGK	M1:+15.99491 M9:+15.99491	35	47	1486.67431640625
pepa1b14	a1.a1.a1	sp|P09874|PARP1_HUMAN	sp|P09874|PARP1_HUMAN Poly [ADP-ribose] polymerase 1 OS=Homo sapiens GN=PARP1 PE=1 SV=4	MIFDVESMK	M8:+15.99491	675	683	1115.5115966796875
pepa1a8	a1.a1.a1	sp|P09874|PARP1_HUMAN	sp|P09874|PARP1_HUMAN Poly [ADP-ribose] polymerase 1 OS=Homo sapiens GN=PARP1 PE=1 SV=4	IAPPEAPVTGYMFGK	M12:+15.99491	879	893	1593.798583984375
pepa1b19	a1.a1.a1	sp|P09874|PARP1_HUMAN	sp|P09874|PARP1_HUMAN Poly [ADP-ribose] polymerase 1 OS=Homo sapiens GN=PARP1 PE=1 SV=4	SDAYYCTGDVTAWTK	C6:+57.02146	306	320	1737.742919921875
pepa1b11	a1.a1.a1	sp|P09874|PARP1_HUMAN	sp|P09874|PARP1_HUMAN Poly [ADP-ribose] polymerase 1 OS=Homo sapiens GN=PARP1 PE=1 SV=4	MAIMVQSPMFDGK	M9:+15.99491	35	47	1470.679443359375
pepa1b17	a1.a1.a1	sp|P09874|PARP1_HUMAN	sp|P09874|PARP1_HUMAN Poly [ADP-ribose] polymerase 1 OS=Homo sapiens GN=PARP1 PE=1 SV=4	QQVPSGESAILDR	Q1:-17.02655	270	282	1382.6915283203125
pepa1a5	a1.a1.a1	sp|P09874|PARP1_HUMAN	sp|P09874|PARP1_HUMAN Poly [ADP-ribose] polymerase 1 OS=Homo sapiens GN=PARP1 PE=1 SV=4	GIYFADMVSK		894	903	1130.5555419921875
pepa1a3	a1.a1.a1	sp|P09874|PARP1_HUMAN	sp|P09874|PARP1_HUMAN Poly [ADP-ribose] polymerase 1 OS=Homo sapiens GN=PARP1 PE=1 SV=4	AQNDLIWNIK		240	249	1214.6529541015625
pepa1b23	a1.a1.a1	sp|P09874|PARP1_HUMAN	sp|P09874|PARP1_HUMAN Poly [ADP-ribose] polymerase 1 OS=Homo sapiens GN=PARP1 PE=1 SV=4	VVSEDFLQDVSASTK		453	467	1624.806884765625
pepa1b10	a1.a1.a1	sp|P09874|PARP1_HUMAN	sp|P09874|PARP1_HUMAN Poly [ADP-ribose] polymerase 1 OS=Homo sapiens GN=PARP1 PE=1 SV=4	MAIMVQSPMFDGK		35	47	1454.6844482421875
pepa1b22	a1.a1.a1	sp|P09874|PARP1_HUMAN	sp|P09874|PARP1_HUMAN Poly [ADP-ribose] polymerase 1 OS=Homo sapiens GN=PARP1 PE=1 SV=4	VFSATLGLVDIVK		552	564	1361.8043212890625
pepa2a6	a2.a1.a1	sp|P49916|DNLI3_HUMAN	sp|P49916|DNLI3_HUMAN DNA ligase 3 OS=Homo sapiens GN=LIG3 PE=1 SV=2	PNNSGEAPSSPTPK		233	246	1382.6551513671875
pepa2a1	a2.a1.a1	sp|P49916|DNLI3_HUMAN	sp|P49916|DNLI3_HUMAN DNA ligase 3 OS=Homo sapiens GN=LIG3 PE=1 SV=2	AADETLCQTK	C7:+57.02146	923	932	1136.525634765625
pepa2a7	a2.a1.a1	sp|P49916|DNLI3_HUMAN	sp|P49916|DNLI3_HUMAN DNA ligase 3 OS=Homo sapiens GN=LIG3 PE=1 SV=2	SEAHTADGISIR		792	803	1256.6234130859375
pepa2a3	a2.a1.a1	sp|P49916|DNLI3_HUMAN	sp|P49916|DNLI3_HUMAN DNA ligase 3 OS=Homo sapiens GN=LIG3 PE=1 SV=2	GASFVTSTNPR		214	224	1136.5699462890625
pepa2a5	a2.a1.a1	sp|P49916|DNLI3_HUMAN	sp|P49916|DNLI3_HUMAN DNA ligase 3 OS=Homo sapiens GN=LIG3 PE=1 SV=2	LTTTGQVTSPVK		202	213	1231.689697265625
pepa2a4	a2.a1.a1	sp|P49916|DNLI3_HUMAN	sp|P49916|DNLI3_HUMAN DNA ligase 3 OS=Homo sapiens GN=LIG3 PE=1 SV=2	LQNELDMVK		741	749	1089.561279296875
pepa2a2	a2.a1.a1	sp|P49916|DNLI3_HUMAN	sp|P49916|DNLI3_HUMAN DNA ligase 3 OS=Homo sapiens GN=LIG3 PE=1 SV=2	ALDLADMITR	M7:+15.99491	639	648	1134.582763671875
pepa2a8	a2.a1.a1	sp|P49916|DNLI3_HUMAN	sp|P49916|DNLI3_HUMAN DNA ligase 3 OS=Homo sapiens GN=LIG3 PE=1 SV=2	TQIIQDFLR		283	291	1133.6318359375
pepa2a9	a2.a1.a1	sp|P49916|DNLI3_HUMAN	sp|P49916|DNLI3_HUMAN DNA ligase 3 OS=Homo sapiens GN=LIG3 PE=1 SV=2	VLLDIFTGVR		933	942	1132.6728515625
pepa3a4	a3.a1.a1	sp|Q9NR30|DDX21_HUMAN	sp|Q9NR30|DDX21_HUMAN Nucleolar RNA helicase 2 OS=Homo sapiens GN=DDX21 PE=1 SV=5	KKEEPSQNDISPK		79	91	1499.7703857421875
pepa3a8	a3.a1.a1	sp|Q9NR30|DDX21_HUMAN	sp|Q9NR30|DDX21_HUMAN Nucleolar RNA helicase 2 OS=Homo sapiens GN=DDX21 PE=1 SV=5	SDAGLESDTAMK	M11:+15.99491	7	18	1240.53662109375
pepa3a3	a3.a1.a1	sp|Q9NR30|DDX21_HUMAN	sp|Q9NR30|DDX21_HUMAN Nucleolar RNA helicase 2 OS=Homo sapiens GN=DDX21 PE=1 SV=5	DVESYIHR		517	524	1018.4957275390625
pepa3a7	a3.a1.a1	sp|Q9NR30|DDX21_HUMAN	sp|Q9NR30|DDX21_HUMAN Nucleolar RNA helicase 2 OS=Homo sapiens GN=DDX21 PE=1 SV=5	QDAQSLHGDIPQK	Q1:-17.02655	462	474	1419.6866455078125
pepa3a1	a3.a1.a1	sp|Q9NR30|DDX21_HUMAN	sp|Q9NR30|DDX21_HUMAN Nucleolar RNA helicase 2 OS=Homo sapiens GN=DDX21 PE=1 SV=5	AAVIGDVIR		424	432	913.5469970703125
pepa3a9	a3.a1.a1	sp|Q9NR30|DDX21_HUMAN	sp|Q9NR30|DDX21_HUMAN Nucleolar RNA helicase 2 OS=Homo sapiens GN=DDX21 PE=1 SV=5	STYEQVDLIGK		392	402	1252.6424560546875
pepa3a2	a3.a1.a1	sp|Q9NR30|DDX21_HUMAN	sp|Q9NR30|DDX21_HUMAN Nucleolar RNA helicase 2 OS=Homo sapiens GN=DDX21 PE=1 SV=5	APQVLVLAPTR		260	270	1164.7103271484375
pepa3a5	a3.a1.a1	sp|Q9NR30|DDX21_HUMAN	sp|Q9NR30|DDX21_HUMAN Nucleolar RNA helicase 2 OS=Homo sapiens GN=DDX21 PE=1 SV=5	NGIDILVGTPGR		307	318	1211.6746826171875
pepa3a6	a3.a1.a1	sp|Q9NR30|DDX21_HUMAN	sp|Q9NR30|DDX21_HUMAN Nucleolar RNA helicase 2 OS=Homo sapiens GN=DDX21 PE=1 SV=5	NGSFGVLVATNVAAR		485	499	1475.796875
pepa4a4	a4.a1.a1	sp|P17480-2|UBF1_HUMAN	sp|P17480-2|UBF1_HUMAN Isoform UBF2 of Nucleolar transcription factor 1 OS=Homo sapiens GN=UBTF	SDIPEKPK		193	200	913.4993286132812
pepa4a6	a4.a1.a1	sp|P17480-2|UBF1_HUMAN	sp|P17480-2|UBF1_HUMAN Isoform UBF2 of Nucleolar transcription factor 1 OS=Homo sapiens GN=UBTF	TTESHMDWEK	M6:+15.99491	48	57	1279.5263671875
pepa4a2	a4.a1.a1	sp|P17480-2|UBF1_HUMAN	sp|P17480-2|UBF1_HUMAN Isoform UBF2 of Nucleolar transcription factor 1 OS=Homo sapiens GN=UBTF	AMEMTWNNMEK	M2:+15.99491 M4:+15.99491 M9:+15.99491	477	487	1432.5545654296875
pepa4a1	a4.a1.a1	sp|P17480-2|UBF1_HUMAN	sp|P17480-2|UBF1_HUMAN Isoform UBF2 of Nucleolar transcription factor 1 OS=Homo sapiens GN=UBTF	AMEMTWNNMEK	M4:+15.99491 M9:+15.99491	477	487	1416.5595703125
pepa4a3	a4.a1.a1	sp|P17480-2|UBF1_HUMAN	sp|P17480-2|UBF1_HUMAN Isoform UBF2 of Nucleolar transcription factor 1 OS=Homo sapiens GN=UBTF	FREDHPDLIQNAK		179	191	1582.7977294921875
pepa4a5	a4.a1.a1	sp|P17480-2|UBF1_HUMAN	sp|P17480-2|UBF1_HUMAN Isoform UBF2 of Nucleolar transcription factor 1 OS=Homo sapiens GN=UBTF	TPQQLWYTHEK		201	211	1430.7066650390625
pepa4a7	a4.a1.a1	sp|P17480-2|UBF1_HUMAN	sp|P17480-2|UBF1_HUMAN Isoform UBF2 of Nucleolar transcription factor 1 OS=Homo sapiens GN=UBTF	WVEISNEVR		72	80	1131.5797119140625
pepa4a4	a4.a1.a2	sp|P17480|UBF1_HUMAN	sp|P17480|UBF1_HUMAN Nucleolar transcription factor 1 OS=Homo sapiens GN=UBTF PE=1 SV=1	SDIPEKPK		193	200	913.4993286132812
pepa4a6	a4.a1.a2	sp|P17480|UBF1_HUMAN	sp|P17480|UBF1_HUMAN Nucleolar transcription factor 1 OS=Homo sapiens GN=UBTF PE=1 SV=1	TTESHMDWEK	M6:+15.99491	48	57	1279.5263671875
pepa4a2	a4.a1.a2	sp|P17480|UBF1_HUMAN	sp|P17480|UBF1_HUMAN Nucleolar transcription factor 1 OS=Homo sapiens GN=UBTF PE=1 SV=1	AMEMTWNNMEK	M2:+15.99491 M4:+15.99491 M9:+15.99491	514	524	1432.5545654296875
pepa4a1	a4.a1.a2	sp|P17480|UBF1_HUMAN	sp|P17480|UBF1_HUMAN Nucleolar transcription factor 1 OS=Homo sapiens GN=UBTF PE=1 SV=1	AMEMTWNNMEK	M4:+15.99491 M9:+15.99491	514	524	1416.5595703125
pepa4a3	a4.a1.a2	sp|P17480|UBF1_HUMAN	sp|P17480|UBF1_HUMAN Nucleolar transcription factor 1 OS=Homo sapiens GN=UBTF PE=1 SV=1	FREDHPDLIQNAK		179	191	1582.7977294921875
pepa4a5	a4.a1.a2	sp|P17480|UBF1_HUMAN	sp|P17480|UBF1_HUMAN Nucleolar transcription factor 1 OS=Homo sapiens GN=UBTF PE=1 SV=1	TPQQLWYTHEK		201	211	1430.7066650390625
pepa4a7	a4.a1.a2	sp|P17480|UBF1_HUMAN	sp|P17480|UBF1_HUMAN Nucleolar transcription factor 1 OS=Homo sapiens GN=UBTF PE=1 SV=1	WVEISNEVR		72	80	1131.5797119140625
pepa4a4	a4.a1.a3	tr|E9PKP7|E9PKP7_HUMAN	tr|E9PKP7|E9PKP7_HUMAN Nucleolar transcription factor 1 OS=Homo sapiens GN=UBTF PE=2 SV=1	SDIPEKPK		193	200	913.4993286132812
pepa4a6	a4.a1.a3	tr|E9PKP7|E9PKP7_HUMAN	tr|E9PKP7|E9PKP7_HUMAN Nucleolar transcription factor 1 OS=Homo sapiens GN=UBTF PE=2 SV=1	TTESHMDWEK	M6:+15.99491	48	57	1279.5263671875
pepa4a2	a4.a1.a3	tr|E9PKP7|E9PKP7_HUMAN	tr|E9PKP7|E9PKP7_HUMAN Nucleolar transcription factor 1 OS=Homo sapiens GN=UBTF PE=2 SV=1	AMEMTWNNMEK	M2:+15.99491 M4:+15.99491 M9:+15.99491	477	487	1432.5545654296875
pepa4a1	a4.a1.a3	tr|E9PKP7|E9PKP7_HUMAN	tr|E9PKP7|E9PKP7_HUMAN Nucleolar transcription factor 1 OS=Homo sapiens GN=UBTF PE=2 SV=1	AMEMTWNNMEK	M4:+15.99491 M9:+15.99491	477	487	1416.5595703125
pepa4a3	a4.a1.a3	tr|E9PKP7|E9PKP7_HUMAN	tr|E9PKP7|E9PKP7_HUMAN Nucleolar transcription factor 1 OS=Homo sapiens GN=UBTF PE=2 SV=1	FREDHPDLIQNAK		179	191	1582.7977294921875
pepa4a5	a4.a1.a3	tr|E9PKP7|E9PKP7_HUMAN	tr|E9PKP7|E9PKP7_HUMAN Nucleolar transcription factor 1 OS=Homo sapiens GN=UBTF PE=2 SV=1	TPQQLWYTHEK		201	211	1430.7066650390625
pepa4a7	a4.a1.a3	tr|E9PKP7|E9PKP7_HUMAN	tr|E9PKP7|E9PKP7_HUMAN Nucleolar transcription factor 1 OS=Homo sapiens GN=UBTF PE=2 SV=1	WVEISNEVR		72	80	1131.5797119140625
pepa5a1	a5.a1.a1	sp|Q15459|SF3A1_HUMAN	sp|Q15459|SF3A1_HUMAN Splicing factor 3A subunit 1 OS=Homo sapiens GN=SF3A1 PE=1 SV=1	IHEATGMPAGK	M7:+15.99491	744	754	1127.5517578125
pepa5a5	a5.a1.a1	sp|Q15459|SF3A1_HUMAN	sp|Q15459|SF3A1_HUMAN Splicing factor 3A subunit 1 OS=Homo sapiens GN=SF3A1 PE=1 SV=1	VMQQQQQTTQQQLPQK	M2:+15.99491	116	131	1957.9764404296875
pepa5a4	a5.a1.a1	sp|Q15459|SF3A1_HUMAN	sp|Q15459|SF3A1_HUMAN Splicing factor 3A subunit 1 OS=Homo sapiens GN=SF3A1 PE=1 SV=1	VMQQQQQTTQQQLPQK		116	131	1941.9814453125
pepa5a2	a5.a1.a1	sp|Q15459|SF3A1_HUMAN	sp|Q15459|SF3A1_HUMAN Splicing factor 3A subunit 1 OS=Homo sapiens GN=SF3A1 PE=1 SV=1	LTAQFVAR		169	176	905.5208129882812
pepa5a6	a5.a1.a1	sp|Q15459|SF3A1_HUMAN	sp|Q15459|SF3A1_HUMAN Splicing factor 3A subunit 1 OS=Homo sapiens GN=SF3A1 PE=1 SV=1	VQAQVIQETIVPK		132	144	1452.842529296875
pepa5a3	a5.a1.a1	sp|Q15459|SF3A1_HUMAN	sp|Q15459|SF3A1_HUMAN Splicing factor 3A subunit 1 OS=Homo sapiens GN=SF3A1 PE=1 SV=1	PAGPVQAVPPPPPVPTEPK		2	20	1875.037841796875
pepa6a4	a6.a1.a1	sp|P27694|RFA1_HUMAN	sp|P27694|RFA1_HUMAN Replication protein A 70 kDa DNA-binding subunit OS=Homo sapiens GN=RPA1 PE=1 SV=2	SGGVGGSNTNWK		432	443	1163.54443359375
pepa6a1	a6.a1.a1	sp|P27694|RFA1_HUMAN	sp|P27694|RFA1_HUMAN Replication protein A 70 kDa DNA-binding subunit OS=Homo sapiens GN=RPA1 PE=1 SV=2	ATAFNEQVDK		235	244	1122.54296875
pepa6a2	a6.a1.a1	sp|P27694|RFA1_HUMAN	sp|P27694|RFA1_HUMAN Replication protein A 70 kDa DNA-binding subunit OS=Homo sapiens GN=RPA1 PE=1 SV=2	ATVMDVKPVDYR	M4:+15.99491	589	600	1409.709716796875
pepa6a6	a6.a1.a1	sp|P27694|RFA1_HUMAN	sp|P27694|RFA1_HUMAN Replication protein A 70 kDa DNA-binding subunit OS=Homo sapiens GN=RPA1 PE=1 SV=2	VIDQQNGLYR		490	499	1205.627685546875
pepa6a5	a6.a1.a1	sp|P27694|RFA1_HUMAN	sp|P27694|RFA1_HUMAN Replication protein A 70 kDa DNA-binding subunit OS=Homo sapiens GN=RPA1 PE=1 SV=2	VGQLSEGAIAAIMQK	M13:+15.99491	2	16	1531.8153076171875
pepa6a7	a6.a1.a1	sp|P27694|RFA1_HUMAN	sp|P27694|RFA1_HUMAN Replication protein A 70 kDa DNA-binding subunit OS=Homo sapiens GN=RPA1 PE=1 SV=2	VVPIASLTPYQSK		184	196	1402.7945556640625
pepa6a3	a6.a1.a1	sp|P27694|RFA1_HUMAN	sp|P27694|RFA1_HUMAN Replication protein A 70 kDa DNA-binding subunit OS=Homo sapiens GN=RPA1 PE=1 SV=2	IGNPVPYNEGLGQPQVAPPAPAASPAASSR		112	141	2913.48583984375
pepa7a4	a7.a1.a1	sp|P12268|IMDH2_HUMAN	sp|P12268|IMDH2_HUMAN Inosine-5'-monophosphate dehydrogenase 2 OS=Homo sapiens GN=IMPDH2 PE=1 SV=2	NRDYPLASK		230	238	1063.553466796875
pepa7a6	a7.a1.a1	sp|P12268|IMDH2_HUMAN	sp|P12268|IMDH2_HUMAN Inosine-5'-monophosphate dehydrogenase 2 OS=Homo sapiens GN=IMPDH2 PE=1 SV=2	VAQGVSGAVQDK		439	450	1158.61181640625
pepa7a5	a7.a1.a1	sp|P12268|IMDH2_HUMAN	sp|P12268|IMDH2_HUMAN Inosine-5'-monophosphate dehydrogenase 2 OS=Homo sapiens GN=IMPDH2 PE=1 SV=2	REDLVVAPAGITLK		182	195	1481.8690185546875
pepa7a1	a7.a1.a1	sp|P12268|IMDH2_HUMAN	sp|P12268|IMDH2_HUMAN Inosine-5'-monophosphate dehydrogenase 2 OS=Homo sapiens GN=IMPDH2 PE=1 SV=2	DKYPNLQVIGGNVVTAAQAK		292	311	2086.129638671875
pepa7a4	a7.a1.a2	tr|H0Y4R1|H0Y4R1_HUMAN	tr|H0Y4R1|H0Y4R1_HUMAN Inosine-5'-monophosphate dehydrogenase 2 (Fragment) OS=Homo sapiens GN=IMPDH2 PE=3 SV=1	NRDYPLASK		162	170	1063.553466796875
pepa7a6	a7.a1.a2	tr|H0Y4R1|H0Y4R1_HUMAN	tr|H0Y4R1|H0Y4R1_HUMAN Inosine-5'-monophosphate dehydrogenase 2 (Fragment) OS=Homo sapiens GN=IMPDH2 PE=3 SV=1	VAQGVSGAVQDK		395	406	1158.61181640625
pepa7a5	a7.a1.a2	tr|H0Y4R1|H0Y4R1_HUMAN	tr|H0Y4R1|H0Y4R1_HUMAN Inosine-5'-monophosphate dehydrogenase 2 (Fragment) OS=Homo sapiens GN=IMPDH2 PE=3 SV=1	REDLVVAPAGITLK		114	127	1481.8690185546875
pepa7a1	a7.a1.a2	tr|H0Y4R1|H0Y4R1_HUMAN	tr|H0Y4R1|H0Y4R1_HUMAN Inosine-5'-monophosphate dehydrogenase 2 (Fragment) OS=Homo sapiens GN=IMPDH2 PE=3 SV=1	DKYPNLQVIGGNVVTAAQAK		224	243	2086.129638671875
pepa7a4	a7.a2.a1	sp|P20839-2|IMDH1_HUMAN	sp|P20839-2|IMDH1_HUMAN Isoform 2 of Inosine-5'-monophosphate dehydrogenase 1 OS=Homo sapiens GN=IMPDH1	NRDYPLASK		205	213	1063.553466796875
pepa7a2	a7.a2.a1	sp|P20839-2|IMDH1_HUMAN	sp|P20839-2|IMDH1_HUMAN Isoform 2 of Inosine-5'-monophosphate dehydrogenase 1 OS=Homo sapiens GN=IMPDH1	IAQGVSGSIQDK		414	425	1202.637939453125
pepa7a3	a7.a2.a1	sp|P20839-2|IMDH1_HUMAN	sp|P20839-2|IMDH1_HUMAN Isoform 2 of Inosine-5'-monophosphate dehydrogenase 1 OS=Homo sapiens GN=IMPDH1	IELVVAPAGVTLK		158	170	1309.8094482421875
pepa7a4	a7.a2.a2	sp|P20839-3|IMDH1_HUMAN	sp|P20839-3|IMDH1_HUMAN Isoform 3 of Inosine-5'-monophosphate dehydrogenase 1 OS=Homo sapiens GN=IMPDH1	NRDYPLASK		279	287	1063.553466796875
pepa7a2	a7.a2.a2	sp|P20839-3|IMDH1_HUMAN	sp|P20839-3|IMDH1_HUMAN Isoform 3 of Inosine-5'-monophosphate dehydrogenase 1 OS=Homo sapiens GN=IMPDH1	IAQGVSGSIQDK		488	499	1202.637939453125
pepa7a3	a7.a2.a2	sp|P20839-3|IMDH1_HUMAN	sp|P20839-3|IMDH1_HUMAN Isoform 3 of Inosine-5'-monophosphate dehydrogenase 1 OS=Homo sapiens GN=IMPDH1	IELVVAPAGVTLK		232	244	1309.8094482421875
pepa7a4	a7.a2.a3	sp|P20839-4|IMDH1_HUMAN	sp|P20839-4|IMDH1_HUMAN Isoform 4 of Inosine-5'-monophosphate dehydrogenase 1 OS=Homo sapiens GN=IMPDH1	NRDYPLASK		225	233	1063.553466796875
pepa7a2	a7.a2.a3	sp|P20839-4|IMDH1_HUMAN	sp|P20839-4|IMDH1_HUMAN Isoform 4 of Inosine-5'-monophosphate dehydrogenase 1 OS=Homo sapiens GN=IMPDH1	IAQGVSGSIQDK		434	445	1202.637939453125
pepa7a3	a7.a2.a3	sp|P20839-4|IMDH1_HUMAN	sp|P20839-4|IMDH1_HUMAN Isoform 4 of Inosine-5'-monophosphate dehydrogenase 1 OS=Homo sapiens GN=IMPDH1	IELVVAPAGVTLK		178	190	1309.8094482421875
pepa7a4	a7.a2.a4	sp|P20839-5|IMDH1_HUMAN	sp|P20839-5|IMDH1_HUMAN Isoform 5 of Inosine-5'-monophosphate dehydrogenase 1 OS=Homo sapiens GN=IMPDH1	NRDYPLASK		305	313	1063.553466796875
pepa7a2	a7.a2.a4	sp|P20839-5|IMDH1_HUMAN	sp|P20839-5|IMDH1_HUMAN Isoform 5 of Inosine-5'-monophosphate dehydrogenase 1 OS=Homo sapiens GN=IMPDH1	IAQGVSGSIQDK		514	525	1202.637939453125
pepa7a3	a7.a2.a4	sp|P20839-5|IMDH1_HUMAN	sp|P20839-5|IMDH1_HUMAN Isoform 5 of Inosine-5'-monophosphate dehydrogenase 1 OS=Homo sapiens GN=IMPDH1	IELVVAPAGVTLK		258	270	1309.8094482421875
pepa7a4	a7.a2.a5	sp|P20839-6|IMDH1_HUMAN	sp|P20839-6|IMDH1_HUMAN Isoform 6 of Inosine-5'-monophosphate dehydrogenase 1 OS=Homo sapiens GN=IMPDH1	NRDYPLASK		315	323	1063.553466796875
pepa7a2	a7.a2.a5	sp|P20839-6|IMDH1_HUMAN	sp|P20839-6|IMDH1_HUMAN Isoform 6 of Inosine-5'-monophosphate dehydrogenase 1 OS=Homo sapiens GN=IMPDH1	IAQGVSGSIQDK		524	535	1202.637939453125
pepa7a3	a7.a2.a5	sp|P20839-6|IMDH1_HUMAN	sp|P20839-6|IMDH1_HUMAN Isoform 6 of Inosine-5'-monophosphate dehydrogenase 1 OS=Homo sapiens GN=IMPDH1	IELVVAPAGVTLK		268	280	1309.8094482421875
pepa7a4	a7.a2.a6	sp|P20839-7|IMDH1_HUMAN	sp|P20839-7|IMDH1_HUMAN Isoform 7 of Inosine-5'-monophosphate dehydrogenase 1 OS=Homo sapiens GN=IMPDH1	NRDYPLASK		282	290	1063.553466796875
pepa7a2	a7.a2.a6	sp|P20839-7|IMDH1_HUMAN	sp|P20839-7|IMDH1_HUMAN Isoform 7 of Inosine-5'-monophosphate dehydrogenase 1 OS=Homo sapiens GN=IMPDH1	IAQGVSGSIQDK		491	502	1202.637939453125
pepa7a3	a7.a2.a6	sp|P20839-7|IMDH1_HUMAN	sp|P20839-7|IMDH1_HUMAN Isoform 7 of Inosine-5'-monophosphate dehydrogenase 1 OS=Homo sapiens GN=IMPDH1	IELVVAPAGVTLK		235	247	1309.8094482421875
pepa7a4	a7.a2.a7	sp|P20839|IMDH1_HUMAN	sp|P20839|IMDH1_HUMAN Inosine-5'-monophosphate dehydrogenase 1 OS=Homo sapiens GN=IMPDH1 PE=1 SV=2	NRDYPLASK		230	238	1063.553466796875
pepa7a2	a7.a2.a7	sp|P20839|IMDH1_HUMAN	sp|P20839|IMDH1_HUMAN Inosine-5'-monophosphate dehydrogenase 1 OS=Homo sapiens GN=IMPDH1 PE=1 SV=2	IAQGVSGSIQDK		439	450	1202.637939453125
pepa7a3	a7.a2.a7	sp|P20839|IMDH1_HUMAN	sp|P20839|IMDH1_HUMAN Inosine-5'-monophosphate dehydrogenase 1 OS=Homo sapiens GN=IMPDH1 PE=1 SV=2	IELVVAPAGVTLK		183	195	1309.8094482421875
pepa7a4	a7.a2.a8	tr|C9J381|C9J381_HUMAN	tr|C9J381|C9J381_HUMAN Inosine-5'-monophosphate dehydrogenase 1 OS=Homo sapiens GN=IMPDH1 PE=2 SV=1	NRDYPLASK		229	237	1063.553466796875
pepa7a2	a7.a2.a8	tr|C9J381|C9J381_HUMAN	tr|C9J381|C9J381_HUMAN Inosine-5'-monophosphate dehydrogenase 1 OS=Homo sapiens GN=IMPDH1 PE=2 SV=1	IAQGVSGSIQDK		438	449	1202.637939453125
pepa7a3	a7.a2.a8	tr|C9J381|C9J381_HUMAN	tr|C9J381|C9J381_HUMAN Inosine-5'-monophosphate dehydrogenase 1 OS=Homo sapiens GN=IMPDH1 PE=2 SV=1	IELVVAPAGVTLK		182	194	1309.8094482421875
pepa7a4	a7.a2.a9	tr|E7EQS0|E7EQS0_HUMAN	tr|E7EQS0|E7EQS0_HUMAN Inosine-5'-monophosphate dehydrogenase 1 OS=Homo sapiens GN=IMPDH1 PE=2 SV=1	NRDYPLASK		246	254	1063.553466796875
pepa7a2	a7.a2.a9	tr|E7EQS0|E7EQS0_HUMAN	tr|E7EQS0|E7EQS0_HUMAN Inosine-5'-monophosphate dehydrogenase 1 OS=Homo sapiens GN=IMPDH1 PE=2 SV=1	IAQGVSGSIQDK		455	466	1202.637939453125
pepa7a3	a7.a2.a9	tr|E7EQS0|E7EQS0_HUMAN	tr|E7EQS0|E7EQS0_HUMAN Inosine-5'-monophosphate dehydrogenase 1 OS=Homo sapiens GN=IMPDH1 PE=2 SV=1	IELVVAPAGVTLK		199	211	1309.8094482421875
pepa8a4	a8.a1.a1	sp|P52701|MSH6_HUMAN	sp|P52701|MSH6_HUMAN DNA mismatch repair protein Msh6 OS=Homo sapiens GN=MSH6 PE=1 SV=2	STVDAEAVHK		1343	1352	1056.5323486328125
pepa8a1	a8.a1.a1	sp|P52701|MSH6_HUMAN	sp|P52701|MSH6_HUMAN DNA mismatch repair protein Msh6 OS=Homo sapiens GN=MSH6 PE=1 SV=2	AIMYEETTYSK	M3:+15.99491	842	852	1351.6090087890625
pepa8a3	a8.a1.a1	sp|P52701|MSH6_HUMAN	sp|P52701|MSH6_HUMAN DNA mismatch repair protein Msh6 OS=Homo sapiens GN=MSH6 PE=1 SV=2	LANLPEEVIQK		1305	1315	1253.71044921875
pepa8a2	a8.a1.a1	sp|P52701|MSH6_HUMAN	sp|P52701|MSH6_HUMAN DNA mismatch repair protein Msh6 OS=Homo sapiens GN=MSH6 PE=1 SV=2	GTATFDGTAIANAVVK		1218	1233	1535.8067626953125
pepa8a5	a8.a1.a1	sp|P52701|MSH6_HUMAN	sp|P52701|MSH6_HUMAN DNA mismatch repair protein Msh6 OS=Homo sapiens GN=MSH6 PE=1 SV=2	TIVYWGIGR		966	974	1064.5892333984375
pepa8a4	a8.a1.a2	tr|B4DF41|B4DF41_HUMAN	tr|B4DF41|B4DF41_HUMAN DNA mismatch repair protein Msh6 OS=Homo sapiens GN=MSH6 PE=2 SV=1	STVDAEAVHK		1213	1222	1056.5323486328125
pepa8a1	a8.a1.a2	tr|B4DF41|B4DF41_HUMAN	tr|B4DF41|B4DF41_HUMAN DNA mismatch repair protein Msh6 OS=Homo sapiens GN=MSH6 PE=2 SV=1	AIMYEETTYSK	M3:+15.99491	712	722	1351.6090087890625
pepa8a3	a8.a1.a2	tr|B4DF41|B4DF41_HUMAN	tr|B4DF41|B4DF41_HUMAN DNA mismatch repair protein Msh6 OS=Homo sapiens GN=MSH6 PE=2 SV=1	LANLPEEVIQK		1175	1185	1253.71044921875
pepa8a2	a8.a1.a2	tr|B4DF41|B4DF41_HUMAN	tr|B4DF41|B4DF41_HUMAN DNA mismatch repair protein Msh6 OS=Homo sapiens GN=MSH6 PE=2 SV=1	GTATFDGTAIANAVVK		1088	1103	1535.8067626953125
pepa8a5	a8.a1.a2	tr|B4DF41|B4DF41_HUMAN	tr|B4DF41|B4DF41_HUMAN DNA mismatch repair protein Msh6 OS=Homo sapiens GN=MSH6 PE=2 SV=1	TIVYWGIGR		836	844	1064.5892333984375
pepa8a4	a8.a1.a3	tr|F5H2F9|F5H2F9_HUMAN	tr|F5H2F9|F5H2F9_HUMAN DNA mismatch repair protein Msh6 OS=Homo sapiens GN=MSH6 PE=2 SV=1	STVDAEAVHK		1041	1050	1056.5323486328125
pepa8a1	a8.a1.a3	tr|F5H2F9|F5H2F9_HUMAN	tr|F5H2F9|F5H2F9_HUMAN DNA mismatch repair protein Msh6 OS=Homo sapiens GN=MSH6 PE=2 SV=1	AIMYEETTYSK	M3:+15.99491	540	550	1351.6090087890625
pepa8a3	a8.a1.a3	tr|F5H2F9|F5H2F9_HUMAN	tr|F5H2F9|F5H2F9_HUMAN DNA mismatch repair protein Msh6 OS=Homo sapiens GN=MSH6 PE=2 SV=1	LANLPEEVIQK		1003	1013	1253.71044921875
pepa8a2	a8.a1.a3	tr|F5H2F9|F5H2F9_HUMAN	tr|F5H2F9|F5H2F9_HUMAN DNA mismatch repair protein Msh6 OS=Homo sapiens GN=MSH6 PE=2 SV=1	GTATFDGTAIANAVVK		916	931	1535.8067626953125
pepa8a5	a8.a1.a3	tr|F5H2F9|F5H2F9_HUMAN	tr|F5H2F9|F5H2F9_HUMAN DNA mismatch repair protein Msh6 OS=Homo sapiens GN=MSH6 PE=2 SV=1	TIVYWGIGR		664	672	1064.5892333984375
pepa9a2	a9.a1.a1	sp|P43246-2|MSH2_HUMAN	sp|P43246-2|MSH2_HUMAN Isoform 2 of DNA mismatch repair protein Msh2 OS=Homo sapiens GN=MSH2	LTSLNEEYTK		490	499	1197.6002197265625
pepa9a3	a9.a1.a1	sp|P43246-2|MSH2_HUMAN	sp|P43246-2|MSH2_HUMAN Isoform 2 of DNA mismatch repair protein Msh2 OS=Homo sapiens GN=MSH2	NLQSVVLSK		8	16	987.5836791992188
pepa9a5	a9.a1.a1	sp|P43246-2|MSH2_HUMAN	sp|P43246-2|MSH2_HUMAN Isoform 2 of DNA mismatch repair protein Msh2 OS=Homo sapiens GN=MSH2	QVGVGYVDSIQR		94	105	1320.6910400390625
pepa9a1	a9.a1.a1	sp|P43246-2|MSH2_HUMAN	sp|P43246-2|MSH2_HUMAN Isoform 2 of DNA mismatch repair protein Msh2 OS=Homo sapiens GN=MSH2	IIQEFLSK		817	824	977.5670166015625
pepa9a4	a9.a1.a1	sp|P43246-2|MSH2_HUMAN	sp|P43246-2|MSH2_HUMAN Isoform 2 of DNA mismatch repair protein Msh2 OS=Homo sapiens GN=MSH2	NNSFVNEIISR		853	863	1292.6597900390625
pepa9a2	a9.a1.a2	sp|P43246|MSH2_HUMAN	sp|P43246|MSH2_HUMAN DNA mismatch repair protein Msh2 OS=Homo sapiens GN=MSH2 PE=1 SV=1	LTSLNEEYTK		556	565	1197.6002197265625
pepa9a3	a9.a1.a2	sp|P43246|MSH2_HUMAN	sp|P43246|MSH2_HUMAN DNA mismatch repair protein Msh2 OS=Homo sapiens GN=MSH2 PE=1 SV=1	NLQSVVLSK		74	82	987.5836791992188
pepa9a5	a9.a1.a2	sp|P43246|MSH2_HUMAN	sp|P43246|MSH2_HUMAN DNA mismatch repair protein Msh2 OS=Homo sapiens GN=MSH2 PE=1 SV=1	QVGVGYVDSIQR		160	171	1320.6910400390625
pepa9a1	a9.a1.a2	sp|P43246|MSH2_HUMAN	sp|P43246|MSH2_HUMAN DNA mismatch repair protein Msh2 OS=Homo sapiens GN=MSH2 PE=1 SV=1	IIQEFLSK		883	890	977.5670166015625
pepa9a4	a9.a1.a2	sp|P43246|MSH2_HUMAN	sp|P43246|MSH2_HUMAN DNA mismatch repair protein Msh2 OS=Homo sapiens GN=MSH2 PE=1 SV=1	NNSFVNEIISR		919	929	1292.6597900390625
pepb10a1	b10.a1.a1	sp|P07910-2|HNRPC_HUMAN	sp|P07910-2|HNRPC_HUMAN Isoform C1 of Heterogeneous nuclear ribonucleoproteins C1/C2 OS=Homo sapiens GN=HNRNPC	KSDVEAIFSK		30	39	1123.599853515625
pepb10a4	b10.a1.a1	sp|P07910-2|HNRPC_HUMAN	sp|P07910-2|HNRPC_HUMAN Isoform C1 of Heterogeneous nuclear ribonucleoproteins C1/C2 OS=Homo sapiens GN=HNRNPC	SDVEAIFSK		31	39	995.5048217773438
pepb10a3	b10.a1.a1	sp|P07910-2|HNRPC_HUMAN	sp|P07910-2|HNRPC_HUMAN Isoform C1 of Heterogeneous nuclear ribonucleoproteins C1/C2 OS=Homo sapiens GN=HNRNPC	MIAGQVLDINLAAEPK	M1:+15.99491	74	89	1698.909912109375
pepb10a5	b10.a1.a1	sp|P07910-2|HNRPC_HUMAN	sp|P07910-2|HNRPC_HUMAN Isoform C1 of Heterogeneous nuclear ribonucleoproteins C1/C2 OS=Homo sapiens GN=HNRNPC	VFIGNLNTLVVK		18	29	1316.7940673828125
pepb10a2	b10.a1.a1	sp|P07910-2|HNRPC_HUMAN	sp|P07910-2|HNRPC_HUMAN Isoform C1 of Heterogeneous nuclear ribonucleoproteins C1/C2 OS=Homo sapiens GN=HNRNPC	MIAGQVLDINLAAEPK		74	89	1682.9150390625
pepb10a1	b10.a1.a2	sp|P07910-4|HNRPC_HUMAN	sp|P07910-4|HNRPC_HUMAN Isoform 4 of Heterogeneous nuclear ribonucleoproteins C1/C2 OS=Homo sapiens GN=HNRNPC	KSDVEAIFSK		30	39	1123.599853515625
pepb10a4	b10.a1.a2	sp|P07910-4|HNRPC_HUMAN	sp|P07910-4|HNRPC_HUMAN Isoform 4 of Heterogeneous nuclear ribonucleoproteins C1/C2 OS=Homo sapiens GN=HNRNPC	SDVEAIFSK		31	39	995.5048217773438
pepb10a3	b10.a1.a2	sp|P07910-4|HNRPC_HUMAN	sp|P07910-4|HNRPC_HUMAN Isoform 4 of Heterogeneous nuclear ribonucleoproteins C1/C2 OS=Homo sapiens GN=HNRNPC	MIAGQVLDINLAAEPK	M1:+15.99491	74	89	1698.909912109375
pepb10a5	b10.a1.a2	sp|P07910-4|HNRPC_HUMAN	sp|P07910-4|HNRPC_HUMAN Isoform 4 of Heterogeneous nuclear ribonucleoproteins C1/C2 OS=Homo sapiens GN=HNRNPC	VFIGNLNTLVVK		18	29	1316.7940673828125
pepb10a2	b10.a1.a2	sp|P07910-4|HNRPC_HUMAN	sp|P07910-4|HNRPC_HUMAN Isoform 4 of Heterogeneous nuclear ribonucleoproteins C1/C2 OS=Homo sapiens GN=HNRNPC	MIAGQVLDINLAAEPK		74	89	1682.9150390625
pepb10a1	b10.a1.a3	sp|P07910|HNRPC_HUMAN	sp|P07910|HNRPC_HUMAN Heterogeneous nuclear ribonucleoproteins C1/C2 OS=Homo sapiens GN=HNRNPC PE=1 SV=4	KSDVEAIFSK		30	39	1123.599853515625
pepb10a4	b10.a1.a3	sp|P07910|HNRPC_HUMAN	sp|P07910|HNRPC_HUMAN Heterogeneous nuclear ribonucleoproteins C1/C2 OS=Homo sapiens GN=HNRNPC PE=1 SV=4	SDVEAIFSK		31	39	995.5048217773438
pepb10a3	b10.a1.a3	sp|P07910|HNRPC_HUMAN	sp|P07910|HNRPC_HUMAN Heterogeneous nuclear ribonucleoproteins C1/C2 OS=Homo sapiens GN=HNRNPC PE=1 SV=4	MIAGQVLDINLAAEPK	M1:+15.99491	74	89	1698.909912109375
pepb10a5	b10.a1.a3	sp|P07910|HNRPC_HUMAN	sp|P07910|HNRPC_HUMAN Heterogeneous nuclear ribonucleoproteins C1/C2 OS=Homo sapiens GN=HNRNPC PE=1 SV=4	VFIGNLNTLVVK		18	29	1316.7940673828125
pepb10a2	b10.a1.a3	sp|P07910|HNRPC_HUMAN	sp|P07910|HNRPC_HUMAN Heterogeneous nuclear ribonucleoproteins C1/C2 OS=Homo sapiens GN=HNRNPC PE=1 SV=4	MIAGQVLDINLAAEPK		74	89	1682.9150390625
pepb10a1	b10.a1.a4	tr|B4DSU6|B4DSU6_HUMAN	tr|B4DSU6|B4DSU6_HUMAN Heterogeneous nuclear ribonucleoproteins C1/C2 OS=Homo sapiens GN=HNRNPC PE=2 SV=1	KSDVEAIFSK		30	39	1123.599853515625
pepb10a4	b10.a1.a4	tr|B4DSU6|B4DSU6_HUMAN	tr|B4DSU6|B4DSU6_HUMAN Heterogeneous nuclear ribonucleoproteins C1/C2 OS=Homo sapiens GN=HNRNPC PE=2 SV=1	SDVEAIFSK		31	39	995.5048217773438
pepb10a3	b10.a1.a4	tr|B4DSU6|B4DSU6_HUMAN	tr|B4DSU6|B4DSU6_HUMAN Heterogeneous nuclear ribonucleoproteins C1/C2 OS=Homo sapiens GN=HNRNPC PE=2 SV=1	MIAGQVLDINLAAEPK	M1:+15.99491	74	89	1698.909912109375
pepb10a5	b10.a1.a4	tr|B4DSU6|B4DSU6_HUMAN	tr|B4DSU6|B4DSU6_HUMAN Heterogeneous nuclear ribonucleoproteins C1/C2 OS=Homo sapiens GN=HNRNPC PE=2 SV=1	VFIGNLNTLVVK		18	29	1316.7940673828125
pepb10a2	b10.a1.a4	tr|B4DSU6|B4DSU6_HUMAN	tr|B4DSU6|B4DSU6_HUMAN Heterogeneous nuclear ribonucleoproteins C1/C2 OS=Homo sapiens GN=HNRNPC PE=2 SV=1	MIAGQVLDINLAAEPK		74	89	1682.9150390625
pepb10a1	b10.a1.a5	tr|B4DY08|B4DY08_HUMAN	tr|B4DY08|B4DY08_HUMAN Heterogeneous nuclear ribonucleoproteins C1/C2 OS=Homo sapiens GN=HNRNPC PE=2 SV=1	KSDVEAIFSK		30	39	1123.599853515625
pepb10a4	b10.a1.a5	tr|B4DY08|B4DY08_HUMAN	tr|B4DY08|B4DY08_HUMAN Heterogeneous nuclear ribonucleoproteins C1/C2 OS=Homo sapiens GN=HNRNPC PE=2 SV=1	SDVEAIFSK		31	39	995.5048217773438
pepb10a3	b10.a1.a5	tr|B4DY08|B4DY08_HUMAN	tr|B4DY08|B4DY08_HUMAN Heterogeneous nuclear ribonucleoproteins C1/C2 OS=Homo sapiens GN=HNRNPC PE=2 SV=1	MIAGQVLDINLAAEPK	M1:+15.99491	74	89	1698.909912109375
pepb10a5	b10.a1.a5	tr|B4DY08|B4DY08_HUMAN	tr|B4DY08|B4DY08_HUMAN Heterogeneous nuclear ribonucleoproteins C1/C2 OS=Homo sapiens GN=HNRNPC PE=2 SV=1	VFIGNLNTLVVK		18	29	1316.7940673828125
pepb10a2	b10.a1.a5	tr|B4DY08|B4DY08_HUMAN	tr|B4DY08|B4DY08_HUMAN Heterogeneous nuclear ribonucleoproteins C1/C2 OS=Homo sapiens GN=HNRNPC PE=2 SV=1	MIAGQVLDINLAAEPK		74	89	1682.9150390625
pepb10a1	b10.a1.a6	tr|G3V251|G3V251_HUMAN	tr|G3V251|G3V251_HUMAN Heterogeneous nuclear ribonucleoproteins C1/C2 (Fragment) OS=Homo sapiens GN=HNRNPC PE=2 SV=1	KSDVEAIFSK		30	39	1123.599853515625
pepb10a4	b10.a1.a6	tr|G3V251|G3V251_HUMAN	tr|G3V251|G3V251_HUMAN Heterogeneous nuclear ribonucleoproteins C1/C2 (Fragment) OS=Homo sapiens GN=HNRNPC PE=2 SV=1	SDVEAIFSK		31	39	995.5048217773438
pepb10a3	b10.a1.a6	tr|G3V251|G3V251_HUMAN	tr|G3V251|G3V251_HUMAN Heterogeneous nuclear ribonucleoproteins C1/C2 (Fragment) OS=Homo sapiens GN=HNRNPC PE=2 SV=1	MIAGQVLDINLAAEPK	M1:+15.99491	74	89	1698.909912109375
pepb10a5	b10.a1.a6	tr|G3V251|G3V251_HUMAN	tr|G3V251|G3V251_HUMAN Heterogeneous nuclear ribonucleoproteins C1/C2 (Fragment) OS=Homo sapiens GN=HNRNPC PE=2 SV=1	VFIGNLNTLVVK		18	29	1316.7940673828125
pepb10a2	b10.a1.a6	tr|G3V251|G3V251_HUMAN	tr|G3V251|G3V251_HUMAN Heterogeneous nuclear ribonucleoproteins C1/C2 (Fragment) OS=Homo sapiens GN=HNRNPC PE=2 SV=1	MIAGQVLDINLAAEPK		74	89	1682.9150390625
pepb10a1	b10.a1.a7	tr|G3V2Q1|G3V2Q1_HUMAN	tr|G3V2Q1|G3V2Q1_HUMAN Heterogeneous nuclear ribonucleoproteins C1/C2 OS=Homo sapiens GN=HNRNPC PE=2 SV=1	KSDVEAIFSK		30	39	1123.599853515625
pepb10a4	b10.a1.a7	tr|G3V2Q1|G3V2Q1_HUMAN	tr|G3V2Q1|G3V2Q1_HUMAN Heterogeneous nuclear ribonucleoproteins C1/C2 OS=Homo sapiens GN=HNRNPC PE=2 SV=1	SDVEAIFSK		31	39	995.5048217773438
pepb10a3	b10.a1.a7	tr|G3V2Q1|G3V2Q1_HUMAN	tr|G3V2Q1|G3V2Q1_HUMAN Heterogeneous nuclear ribonucleoproteins C1/C2 OS=Homo sapiens GN=HNRNPC PE=2 SV=1	MIAGQVLDINLAAEPK	M1:+15.99491	74	89	1698.909912109375
pepb10a5	b10.a1.a7	tr|G3V2Q1|G3V2Q1_HUMAN	tr|G3V2Q1|G3V2Q1_HUMAN Heterogeneous nuclear ribonucleoproteins C1/C2 OS=Homo sapiens GN=HNRNPC PE=2 SV=1	VFIGNLNTLVVK		18	29	1316.7940673828125
pepb10a2	b10.a1.a7	tr|G3V2Q1|G3V2Q1_HUMAN	tr|G3V2Q1|G3V2Q1_HUMAN Heterogeneous nuclear ribonucleoproteins C1/C2 OS=Homo sapiens GN=HNRNPC PE=2 SV=1	MIAGQVLDINLAAEPK		74	89	1682.9150390625
pepb10a1	b10.a1.a8	tr|G3V3K6|G3V3K6_HUMAN	tr|G3V3K6|G3V3K6_HUMAN Heterogeneous nuclear ribonucleoproteins C1/C2 (Fragment) OS=Homo sapiens GN=HNRNPC PE=2 SV=1	KSDVEAIFSK		30	39	1123.599853515625
pepb10a4	b10.a1.a8	tr|G3V3K6|G3V3K6_HUMAN	tr|G3V3K6|G3V3K6_HUMAN Heterogeneous nuclear ribonucleoproteins C1/C2 (Fragment) OS=Homo sapiens GN=HNRNPC PE=2 SV=1	SDVEAIFSK		31	39	995.5048217773438
pepb10a3	b10.a1.a8	tr|G3V3K6|G3V3K6_HUMAN	tr|G3V3K6|G3V3K6_HUMAN Heterogeneous nuclear ribonucleoproteins C1/C2 (Fragment) OS=Homo sapiens GN=HNRNPC PE=2 SV=1	MIAGQVLDINLAAEPK	M1:+15.99491	74	89	1698.909912109375
pepb10a5	b10.a1.a8	tr|G3V3K6|G3V3K6_HUMAN	tr|G3V3K6|G3V3K6_HUMAN Heterogeneous nuclear ribonucleoproteins C1/C2 (Fragment) OS=Homo sapiens GN=HNRNPC PE=2 SV=1	VFIGNLNTLVVK		18	29	1316.7940673828125
pepb10a2	b10.a1.a8	tr|G3V3K6|G3V3K6_HUMAN	tr|G3V3K6|G3V3K6_HUMAN Heterogeneous nuclear ribonucleoproteins C1/C2 (Fragment) OS=Homo sapiens GN=HNRNPC PE=2 SV=1	MIAGQVLDINLAAEPK		74	89	1682.9150390625
pepb10a1	b10.a1.a9	tr|G3V4C1|G3V4C1_HUMAN	tr|G3V4C1|G3V4C1_HUMAN Heterogeneous nuclear ribonucleoproteins C1/C2 OS=Homo sapiens GN=HNRNPC PE=2 SV=1	KSDVEAIFSK		30	39	1123.599853515625
pepb10a4	b10.a1.a9	tr|G3V4C1|G3V4C1_HUMAN	tr|G3V4C1|G3V4C1_HUMAN Heterogeneous nuclear ribonucleoproteins C1/C2 OS=Homo sapiens GN=HNRNPC PE=2 SV=1	SDVEAIFSK		31	39	995.5048217773438
pepb10a3	b10.a1.a9	tr|G3V4C1|G3V4C1_HUMAN	tr|G3V4C1|G3V4C1_HUMAN Heterogeneous nuclear ribonucleoproteins C1/C2 OS=Homo sapiens GN=HNRNPC PE=2 SV=1	MIAGQVLDINLAAEPK	M1:+15.99491	74	89	1698.909912109375
pepb10a5	b10.a1.a9	tr|G3V4C1|G3V4C1_HUMAN	tr|G3V4C1|G3V4C1_HUMAN Heterogeneous nuclear ribonucleoproteins C1/C2 OS=Homo sapiens GN=HNRNPC PE=2 SV=1	VFIGNLNTLVVK		18	29	1316.7940673828125
pepb10a2	b10.a1.a9	tr|G3V4C1|G3V4C1_HUMAN	tr|G3V4C1|G3V4C1_HUMAN Heterogeneous nuclear ribonucleoproteins C1/C2 OS=Homo sapiens GN=HNRNPC PE=2 SV=1	MIAGQVLDINLAAEPK		74	89	1682.9150390625
pepb10a1	b10.a1.b10	tr|G3V4W0|G3V4W0_HUMAN	tr|G3V4W0|G3V4W0_HUMAN Heterogeneous nuclear ribonucleoproteins C1/C2 (Fragment) OS=Homo sapiens GN=HNRNPC PE=2 SV=1	KSDVEAIFSK		30	39	1123.599853515625
pepb10a4	b10.a1.b10	tr|G3V4W0|G3V4W0_HUMAN	tr|G3V4W0|G3V4W0_HUMAN Heterogeneous nuclear ribonucleoproteins C1/C2 (Fragment) OS=Homo sapiens GN=HNRNPC PE=2 SV=1	SDVEAIFSK		31	39	995.5048217773438
pepb10a3	b10.a1.b10	tr|G3V4W0|G3V4W0_HUMAN	tr|G3V4W0|G3V4W0_HUMAN Heterogeneous nuclear ribonucleoproteins C1/C2 (Fragment) OS=Homo sapiens GN=HNRNPC PE=2 SV=1	MIAGQVLDINLAAEPK	M1:+15.99491	74	89	1698.909912109375
pepb10a5	b10.a1.b10	tr|G3V4W0|G3V4W0_HUMAN	tr|G3V4W0|G3V4W0_HUMAN Heterogeneous nuclear ribonucleoproteins C1/C2 (Fragment) OS=Homo sapiens GN=HNRNPC PE=2 SV=1	VFIGNLNTLVVK		18	29	1316.7940673828125
pepb10a2	b10.a1.b10	tr|G3V4W0|G3V4W0_HUMAN	tr|G3V4W0|G3V4W0_HUMAN Heterogeneous nuclear ribonucleoproteins C1/C2 (Fragment) OS=Homo sapiens GN=HNRNPC PE=2 SV=1	MIAGQVLDINLAAEPK		74	89	1682.9150390625
pepb10a1	b10.a1.b11	tr|G3V555|G3V555_HUMAN	tr|G3V555|G3V555_HUMAN Heterogeneous nuclear ribonucleoproteins C1/C2 (Fragment) OS=Homo sapiens GN=HNRNPC PE=2 SV=1	KSDVEAIFSK		30	39	1123.599853515625
pepb10a4	b10.a1.b11	tr|G3V555|G3V555_HUMAN	tr|G3V555|G3V555_HUMAN Heterogeneous nuclear ribonucleoproteins C1/C2 (Fragment) OS=Homo sapiens GN=HNRNPC PE=2 SV=1	SDVEAIFSK		31	39	995.5048217773438
pepb10a3	b10.a1.b11	tr|G3V555|G3V555_HUMAN	tr|G3V555|G3V555_HUMAN Heterogeneous nuclear ribonucleoproteins C1/C2 (Fragment) OS=Homo sapiens GN=HNRNPC PE=2 SV=1	MIAGQVLDINLAAEPK	M1:+15.99491	74	89	1698.909912109375
pepb10a5	b10.a1.b11	tr|G3V555|G3V555_HUMAN	tr|G3V555|G3V555_HUMAN Heterogeneous nuclear ribonucleoproteins C1/C2 (Fragment) OS=Homo sapiens GN=HNRNPC PE=2 SV=1	VFIGNLNTLVVK		18	29	1316.7940673828125
pepb10a2	b10.a1.b11	tr|G3V555|G3V555_HUMAN	tr|G3V555|G3V555_HUMAN Heterogeneous nuclear ribonucleoproteins C1/C2 (Fragment) OS=Homo sapiens GN=HNRNPC PE=2 SV=1	MIAGQVLDINLAAEPK		74	89	1682.9150390625
pepb10a1	b10.a1.b12	tr|G3V575|G3V575_HUMAN	tr|G3V575|G3V575_HUMAN Heterogeneous nuclear ribonucleoproteins C1/C2 (Fragment) OS=Homo sapiens GN=HNRNPC PE=2 SV=1	KSDVEAIFSK		30	39	1123.599853515625
pepb10a4	b10.a1.b12	tr|G3V575|G3V575_HUMAN	tr|G3V575|G3V575_HUMAN Heterogeneous nuclear ribonucleoproteins C1/C2 (Fragment) OS=Homo sapiens GN=HNRNPC PE=2 SV=1	SDVEAIFSK		31	39	995.5048217773438
pepb10a3	b10.a1.b12	tr|G3V575|G3V575_HUMAN	tr|G3V575|G3V575_HUMAN Heterogeneous nuclear ribonucleoproteins C1/C2 (Fragment) OS=Homo sapiens GN=HNRNPC PE=2 SV=1	MIAGQVLDINLAAEPK	M1:+15.99491	74	89	1698.909912109375
pepb10a5	b10.a1.b12	tr|G3V575|G3V575_HUMAN	tr|G3V575|G3V575_HUMAN Heterogeneous nuclear ribonucleoproteins C1/C2 (Fragment) OS=Homo sapiens GN=HNRNPC PE=2 SV=1	VFIGNLNTLVVK		18	29	1316.7940673828125
pepb10a2	b10.a1.b12	tr|G3V575|G3V575_HUMAN	tr|G3V575|G3V575_HUMAN Heterogeneous nuclear ribonucleoproteins C1/C2 (Fragment) OS=Homo sapiens GN=HNRNPC PE=2 SV=1	MIAGQVLDINLAAEPK		74	89	1682.9150390625
pepb10a1	b10.a1.b13	tr|G3V576|G3V576_HUMAN	tr|G3V576|G3V576_HUMAN Heterogeneous nuclear ribonucleoproteins C1/C2 OS=Homo sapiens GN=HNRNPC PE=2 SV=1	KSDVEAIFSK		30	39	1123.599853515625
pepb10a4	b10.a1.b13	tr|G3V576|G3V576_HUMAN	tr|G3V576|G3V576_HUMAN Heterogeneous nuclear ribonucleoproteins C1/C2 OS=Homo sapiens GN=HNRNPC PE=2 SV=1	SDVEAIFSK		31	39	995.5048217773438
pepb10a3	b10.a1.b13	tr|G3V576|G3V576_HUMAN	tr|G3V576|G3V576_HUMAN Heterogeneous nuclear ribonucleoproteins C1/C2 OS=Homo sapiens GN=HNRNPC PE=2 SV=1	MIAGQVLDINLAAEPK	M1:+15.99491	74	89	1698.909912109375
pepb10a5	b10.a1.b13	tr|G3V576|G3V576_HUMAN	tr|G3V576|G3V576_HUMAN Heterogeneous nuclear ribonucleoproteins C1/C2 OS=Homo sapiens GN=HNRNPC PE=2 SV=1	VFIGNLNTLVVK		18	29	1316.7940673828125
pepb10a2	b10.a1.b13	tr|G3V576|G3V576_HUMAN	tr|G3V576|G3V576_HUMAN Heterogeneous nuclear ribonucleoproteins C1/C2 OS=Homo sapiens GN=HNRNPC PE=2 SV=1	MIAGQVLDINLAAEPK		74	89	1682.9150390625
pepb10a1	b10.a1.b14	tr|G3V5X6|G3V5X6_HUMAN	tr|G3V5X6|G3V5X6_HUMAN Heterogeneous nuclear ribonucleoproteins C1/C2 (Fragment) OS=Homo sapiens GN=HNRNPC PE=2 SV=1	KSDVEAIFSK		30	39	1123.599853515625
pepb10a4	b10.a1.b14	tr|G3V5X6|G3V5X6_HUMAN	tr|G3V5X6|G3V5X6_HUMAN Heterogeneous nuclear ribonucleoproteins C1/C2 (Fragment) OS=Homo sapiens GN=HNRNPC PE=2 SV=1	SDVEAIFSK		31	39	995.5048217773438
pepb10a3	b10.a1.b14	tr|G3V5X6|G3V5X6_HUMAN	tr|G3V5X6|G3V5X6_HUMAN Heterogeneous nuclear ribonucleoproteins C1/C2 (Fragment) OS=Homo sapiens GN=HNRNPC PE=2 SV=1	MIAGQVLDINLAAEPK	M1:+15.99491	74	89	1698.909912109375
pepb10a5	b10.a1.b14	tr|G3V5X6|G3V5X6_HUMAN	tr|G3V5X6|G3V5X6_HUMAN Heterogeneous nuclear ribonucleoproteins C1/C2 (Fragment) OS=Homo sapiens GN=HNRNPC PE=2 SV=1	VFIGNLNTLVVK		18	29	1316.7940673828125
pepb10a2	b10.a1.b14	tr|G3V5X6|G3V5X6_HUMAN	tr|G3V5X6|G3V5X6_HUMAN Heterogeneous nuclear ribonucleoproteins C1/C2 (Fragment) OS=Homo sapiens GN=HNRNPC PE=2 SV=1	MIAGQVLDINLAAEPK		74	89	1682.9150390625
pepb11a1	b11.a1.a1	sp|Q14669-2|TRIPC_HUMAN	sp|Q14669-2|TRIPC_HUMAN Isoform 2 of E3 ubiquitin-protein ligase TRIP12 OS=Homo sapiens GN=TRIP12	HLDQEQQLK		115	123	1138.58544921875
pepb11a4	b11.a1.a1	sp|Q14669-2|TRIPC_HUMAN	sp|Q14669-2|TRIPC_HUMAN Isoform 2 of E3 ubiquitin-protein ligase TRIP12 OS=Homo sapiens GN=TRIP12	SNRPNNNPGGSLR	S1:+42.01057	2	14	1424.6993408203125
pepb11a3	b11.a1.a1	sp|Q14669-2|TRIPC_HUMAN	sp|Q14669-2|TRIPC_HUMAN Isoform 2 of E3 ubiquitin-protein ligase TRIP12 OS=Homo sapiens GN=TRIP12	NTAGAQPQDDSIGGR		19	33	1486.6884765625
pepb11a2	b11.a1.a1	sp|Q14669-2|TRIPC_HUMAN	sp|Q14669-2|TRIPC_HUMAN Isoform 2 of E3 ubiquitin-protein ligase TRIP12 OS=Homo sapiens GN=TRIP12	LSTQSNSNNIEPAR		1086	1099	1530.7510986328125
pepb11a1	b11.a1.a2	sp|Q14669-3|TRIPC_HUMAN	sp|Q14669-3|TRIPC_HUMAN Isoform 3 of E3 ubiquitin-protein ligase TRIP12 OS=Homo sapiens GN=TRIP12	HLDQEQQLK		157	165	1138.58544921875
pepb11a4	b11.a1.a2	sp|Q14669-3|TRIPC_HUMAN	sp|Q14669-3|TRIPC_HUMAN Isoform 3 of E3 ubiquitin-protein ligase TRIP12 OS=Homo sapiens GN=TRIP12	SNRPNNNPGGSLR	S1:+42.01057	2	14	1424.6993408203125
pepb11a3	b11.a1.a2	sp|Q14669-3|TRIPC_HUMAN	sp|Q14669-3|TRIPC_HUMAN Isoform 3 of E3 ubiquitin-protein ligase TRIP12 OS=Homo sapiens GN=TRIP12	NTAGAQPQDDSIGGR		19	33	1486.6884765625
pepb11a2	b11.a1.a2	sp|Q14669-3|TRIPC_HUMAN	sp|Q14669-3|TRIPC_HUMAN Isoform 3 of E3 ubiquitin-protein ligase TRIP12 OS=Homo sapiens GN=TRIP12	LSTQSNSNNIEPAR		1101	1114	1530.7510986328125
pepb11a1	b11.a1.a3	sp|Q14669|TRIPC_HUMAN	sp|Q14669|TRIPC_HUMAN E3 ubiquitin-protein ligase TRIP12 OS=Homo sapiens GN=TRIP12 PE=1 SV=1	HLDQEQQLK		115	123	1138.58544921875
pepb11a4	b11.a1.a3	sp|Q14669|TRIPC_HUMAN	sp|Q14669|TRIPC_HUMAN E3 ubiquitin-protein ligase TRIP12 OS=Homo sapiens GN=TRIP12 PE=1 SV=1	SNRPNNNPGGSLR	S1:+42.01057	2	14	1424.6993408203125
pepb11a3	b11.a1.a3	sp|Q14669|TRIPC_HUMAN	sp|Q14669|TRIPC_HUMAN E3 ubiquitin-protein ligase TRIP12 OS=Homo sapiens GN=TRIP12 PE=1 SV=1	NTAGAQPQDDSIGGR		19	33	1486.6884765625
pepb11a2	b11.a1.a3	sp|Q14669|TRIPC_HUMAN	sp|Q14669|TRIPC_HUMAN E3 ubiquitin-protein ligase TRIP12 OS=Homo sapiens GN=TRIP12 PE=1 SV=1	LSTQSNSNNIEPAR		1053	1066	1530.7510986328125
pepb12a4	b12.a1.a1	sp|P12956|XRCC6_HUMAN	sp|P12956|XRCC6_HUMAN X-ray repair cross-complementing protein 6 OS=Homo sapiens GN=XRCC6 PE=1 SV=2	VHFEESSK		231	238	962.4581909179688
pepb12a1	b12.a1.a1	sp|P12956|XRCC6_HUMAN	sp|P12956|XRCC6_HUMAN X-ray repair cross-complementing protein 6 OS=Homo sapiens GN=XRCC6 PE=1 SV=2	IMATPEQVGK	M2:+15.99491	452	461	1089.561279296875
pepb12a3	b12.a1.a1	sp|P12956|XRCC6_HUMAN	sp|P12956|XRCC6_HUMAN X-ray repair cross-complementing protein 6 OS=Homo sapiens GN=XRCC6 PE=1 SV=2	TFNTSTGGLLLPSDTKR		302	318	1807.955322265625
pepb12a2	b12.a1.a1	sp|P12956|XRCC6_HUMAN	sp|P12956|XRCC6_HUMAN X-ray repair cross-complementing protein 6 OS=Homo sapiens GN=XRCC6 PE=1 SV=2	TFNTSTGGLLLPSDTK		302	317	1651.854248046875
pepb12a4	b12.a1.a2	tr|B1AHC8|B1AHC8_HUMAN	tr|B1AHC8|B1AHC8_HUMAN X-ray repair complementing defective repair in Chinese hamster cells 6 (Ku autoantigen, 70kDa), isoform CRA_b OS=Homo sapiens GN=XRCC6 PE=2 SV=1	VHFEESSK		190	197	962.4581909179688
pepb12a1	b12.a1.a2	tr|B1AHC8|B1AHC8_HUMAN	tr|B1AHC8|B1AHC8_HUMAN X-ray repair complementing defective repair in Chinese hamster cells 6 (Ku autoantigen, 70kDa), isoform CRA_b OS=Homo sapiens GN=XRCC6 PE=2 SV=1	IMATPEQVGK	M2:+15.99491	411	420	1089.561279296875
pepb12a3	b12.a1.a2	tr|B1AHC8|B1AHC8_HUMAN	tr|B1AHC8|B1AHC8_HUMAN X-ray repair complementing defective repair in Chinese hamster cells 6 (Ku autoantigen, 70kDa), isoform CRA_b OS=Homo sapiens GN=XRCC6 PE=2 SV=1	TFNTSTGGLLLPSDTKR		261	277	1807.955322265625
pepb12a2	b12.a1.a2	tr|B1AHC8|B1AHC8_HUMAN	tr|B1AHC8|B1AHC8_HUMAN X-ray repair complementing defective repair in Chinese hamster cells 6 (Ku autoantigen, 70kDa), isoform CRA_b OS=Homo sapiens GN=XRCC6 PE=2 SV=1	TFNTSTGGLLLPSDTK		261	276	1651.854248046875
pepb12a4	b12.a1.a3	tr|B1AHC9|B1AHC9_HUMAN	tr|B1AHC9|B1AHC9_HUMAN X-ray repair cross-complementing protein 6 OS=Homo sapiens GN=XRCC6 PE=2 SV=1	VHFEESSK		181	188	962.4581909179688
pepb12a1	b12.a1.a3	tr|B1AHC9|B1AHC9_HUMAN	tr|B1AHC9|B1AHC9_HUMAN X-ray repair cross-complementing protein 6 OS=Homo sapiens GN=XRCC6 PE=2 SV=1	IMATPEQVGK	M2:+15.99491	402	411	1089.561279296875
pepb12a3	b12.a1.a3	tr|B1AHC9|B1AHC9_HUMAN	tr|B1AHC9|B1AHC9_HUMAN X-ray repair cross-complementing protein 6 OS=Homo sapiens GN=XRCC6 PE=2 SV=1	TFNTSTGGLLLPSDTKR		252	268	1807.955322265625
pepb12a2	b12.a1.a3	tr|B1AHC9|B1AHC9_HUMAN	tr|B1AHC9|B1AHC9_HUMAN X-ray repair cross-complementing protein 6 OS=Homo sapiens GN=XRCC6 PE=2 SV=1	TFNTSTGGLLLPSDTK		252	267	1651.854248046875
pepb12a4	b12.a1.a4	tr|F5H1I8|F5H1I8_HUMAN	tr|F5H1I8|F5H1I8_HUMAN X-ray repair cross-complementing protein 6 OS=Homo sapiens GN=XRCC6 PE=2 SV=1	VHFEESSK		98	105	962.4581909179688
pepb12a1	b12.a1.a4	tr|F5H1I8|F5H1I8_HUMAN	tr|F5H1I8|F5H1I8_HUMAN X-ray repair cross-complementing protein 6 OS=Homo sapiens GN=XRCC6 PE=2 SV=1	IMATPEQVGK	M2:+15.99491	319	328	1089.561279296875
pepb12a3	b12.a1.a4	tr|F5H1I8|F5H1I8_HUMAN	tr|F5H1I8|F5H1I8_HUMAN X-ray repair cross-complementing protein 6 OS=Homo sapiens GN=XRCC6 PE=2 SV=1	TFNTSTGGLLLPSDTKR		169	185	1807.955322265625
pepb12a2	b12.a1.a4	tr|F5H1I8|F5H1I8_HUMAN	tr|F5H1I8|F5H1I8_HUMAN X-ray repair cross-complementing protein 6 OS=Homo sapiens GN=XRCC6 PE=2 SV=1	TFNTSTGGLLLPSDTK		169	184	1651.854248046875
pepb13a2	b13.a1.a1	sp|Q96T60|PNKP_HUMAN	sp|Q96T60|PNKP_HUMAN Bifunctional polynucleotide phosphatase/kinase OS=Homo sapiens GN=PNKP PE=1 SV=1	GKLPAEEFK		225	233	1018.5571899414062
pepb13a1	b13.a1.a1	sp|Q96T60|PNKP_HUMAN	sp|Q96T60|PNKP_HUMAN Bifunctional polynucleotide phosphatase/kinase OS=Homo sapiens GN=PNKP PE=1 SV=1	DTLGSWQR		397	404	962.4694213867188
pepb13a4	b13.a1.a1	sp|Q96T60|PNKP_HUMAN	sp|Q96T60|PNKP_HUMAN Bifunctional polynucleotide phosphatase/kinase OS=Homo sapiens GN=PNKP PE=1 SV=1	TQVELVADPETR		49	60	1357.6961669921875
pepb13a3	b13.a1.a1	sp|Q96T60|PNKP_HUMAN	sp|Q96T60|PNKP_HUMAN Bifunctional polynucleotide phosphatase/kinase OS=Homo sapiens GN=PNKP PE=1 SV=1	LVIFTNQMSIGR	M8:+15.99491	213	224	1394.7464599609375
pepb13a2	b13.a1.a2	tr|M0QYH2|M0QYH2_HUMAN	tr|M0QYH2|M0QYH2_HUMAN Bifunctional polynucleotide phosphatase/kinase OS=Homo sapiens GN=PNKP PE=4 SV=1	GKLPAEEFK		225	233	1018.5571899414062
pepb13a1	b13.a1.a2	tr|M0QYH2|M0QYH2_HUMAN	tr|M0QYH2|M0QYH2_HUMAN Bifunctional polynucleotide phosphatase/kinase OS=Homo sapiens GN=PNKP PE=4 SV=1	DTLGSWQR		366	373	962.4694213867188
pepb13a4	b13.a1.a2	tr|M0QYH2|M0QYH2_HUMAN	tr|M0QYH2|M0QYH2_HUMAN Bifunctional polynucleotide phosphatase/kinase OS=Homo sapiens GN=PNKP PE=4 SV=1	TQVELVADPETR		49	60	1357.6961669921875
pepb13a3	b13.a1.a2	tr|M0QYH2|M0QYH2_HUMAN	tr|M0QYH2|M0QYH2_HUMAN Bifunctional polynucleotide phosphatase/kinase OS=Homo sapiens GN=PNKP PE=4 SV=1	LVIFTNQMSIGR	M8:+15.99491	213	224	1394.7464599609375
pepb14a4	b14.a1.a1	sp|Q16531|DDB1_HUMAN	sp|Q16531|DDB1_HUMAN DNA damage-binding protein 1 OS=Homo sapiens GN=DDB1 PE=1 SV=1	VVEELTR		1132	1138	845.4730834960938
pepb14a2	b14.a1.a1	sp|Q16531|DDB1_HUMAN	sp|Q16531|DDB1_HUMAN DNA damage-binding protein 1 OS=Homo sapiens GN=DDB1 PE=1 SV=1	IEVQDTSGGTTALRPSASTQALSSSVSSSK		740	769	2952.47607421875
pepb14a1	b14.a1.a1	sp|Q16531|DDB1_HUMAN	sp|Q16531|DDB1_HUMAN DNA damage-binding protein 1 OS=Homo sapiens GN=DDB1 PE=1 SV=1	EMLGGEIIPR	M2:+15.99491	580	589	1130.5877685546875
pepb14a3	b14.a1.a1	sp|Q16531|DDB1_HUMAN	sp|Q16531|DDB1_HUMAN DNA damage-binding protein 1 OS=Homo sapiens GN=DDB1 PE=1 SV=1	IVVFQYSDGK		848	857	1155.6048583984375
pepb15a2	b15.a1.a1	sp|P50570-2|DYN2_HUMAN	sp|P50570-2|DYN2_HUMAN Isoform 2 of Dynamin-2 OS=Homo sapiens GN=DNM2	GISPVPINLR		114	123	1065.641845703125
pepb15a3	b15.a1.a1	sp|P50570-2|DYN2_HUMAN	sp|P50570-2|DYN2_HUMAN Isoform 2 of Dynamin-2 OS=Homo sapiens GN=DNM2	GMEELIPLVNK	M2:+15.99491	5	15	1258.671630859375
pepb15a1	b15.a1.a1	sp|P50570-2|DYN2_HUMAN	sp|P50570-2|DYN2_HUMAN Isoform 2 of Dynamin-2 OS=Homo sapiens GN=DNM2	DMILQFISR	M2:+15.99491	158	166	1138.5928955078125
pepb15a4	b15.a1.a1	sp|P50570-2|DYN2_HUMAN	sp|P50570-2|DYN2_HUMAN Isoform 2 of Dynamin-2 OS=Homo sapiens GN=DNM2	NLVDSYVAIINK		654	665	1348.74755859375
pepb15a2	b15.a1.a2	sp|P50570-3|DYN2_HUMAN	sp|P50570-3|DYN2_HUMAN Isoform 3 of Dynamin-2 OS=Homo sapiens GN=DNM2	GISPVPINLR		114	123	1065.641845703125
pepb15a3	b15.a1.a2	sp|P50570-3|DYN2_HUMAN	sp|P50570-3|DYN2_HUMAN Isoform 3 of Dynamin-2 OS=Homo sapiens GN=DNM2	GMEELIPLVNK	M2:+15.99491	5	15	1258.671630859375
pepb15a1	b15.a1.a2	sp|P50570-3|DYN2_HUMAN	sp|P50570-3|DYN2_HUMAN Isoform 3 of Dynamin-2 OS=Homo sapiens GN=DNM2	DMILQFISR	M2:+15.99491	158	166	1138.5928955078125
pepb15a4	b15.a1.a2	sp|P50570-3|DYN2_HUMAN	sp|P50570-3|DYN2_HUMAN Isoform 3 of Dynamin-2 OS=Homo sapiens GN=DNM2	NLVDSYVAIINK		654	665	1348.74755859375
pepb15a2	b15.a1.a3	sp|P50570-4|DYN2_HUMAN	sp|P50570-4|DYN2_HUMAN Isoform 4 of Dynamin-2 OS=Homo sapiens GN=DNM2	GISPVPINLR		114	123	1065.641845703125
pepb15a3	b15.a1.a3	sp|P50570-4|DYN2_HUMAN	sp|P50570-4|DYN2_HUMAN Isoform 4 of Dynamin-2 OS=Homo sapiens GN=DNM2	GMEELIPLVNK	M2:+15.99491	5	15	1258.671630859375
pepb15a1	b15.a1.a3	sp|P50570-4|DYN2_HUMAN	sp|P50570-4|DYN2_HUMAN Isoform 4 of Dynamin-2 OS=Homo sapiens GN=DNM2	DMILQFISR	M2:+15.99491	158	166	1138.5928955078125
pepb15a4	b15.a1.a3	sp|P50570-4|DYN2_HUMAN	sp|P50570-4|DYN2_HUMAN Isoform 4 of Dynamin-2 OS=Homo sapiens GN=DNM2	NLVDSYVAIINK		658	669	1348.74755859375
pepb15a2	b15.a1.a4	sp|P50570-5|DYN2_HUMAN	sp|P50570-5|DYN2_HUMAN Isoform 5 of Dynamin-2 OS=Homo sapiens GN=DNM2	GISPVPINLR		114	123	1065.641845703125
pepb15a3	b15.a1.a4	sp|P50570-5|DYN2_HUMAN	sp|P50570-5|DYN2_HUMAN Isoform 5 of Dynamin-2 OS=Homo sapiens GN=DNM2	GMEELIPLVNK	M2:+15.99491	5	15	1258.671630859375
pepb15a1	b15.a1.a4	sp|P50570-5|DYN2_HUMAN	sp|P50570-5|DYN2_HUMAN Isoform 5 of Dynamin-2 OS=Homo sapiens GN=DNM2	DMILQFISR	M2:+15.99491	158	166	1138.5928955078125
pepb15a4	b15.a1.a4	sp|P50570-5|DYN2_HUMAN	sp|P50570-5|DYN2_HUMAN Isoform 5 of Dynamin-2 OS=Homo sapiens GN=DNM2	NLVDSYVAIINK		658	669	1348.74755859375
pepb15a2	b15.a1.a5	sp|P50570|DYN2_HUMAN	sp|P50570|DYN2_HUMAN Dynamin-2 OS=Homo sapiens GN=DNM2 PE=1 SV=2	GISPVPINLR		114	123	1065.641845703125
pepb15a3	b15.a1.a5	sp|P50570|DYN2_HUMAN	sp|P50570|DYN2_HUMAN Dynamin-2 OS=Homo sapiens GN=DNM2 PE=1 SV=2	GMEELIPLVNK	M2:+15.99491	5	15	1258.671630859375
pepb15a1	b15.a1.a5	sp|P50570|DYN2_HUMAN	sp|P50570|DYN2_HUMAN Dynamin-2 OS=Homo sapiens GN=DNM2 PE=1 SV=2	DMILQFISR	M2:+15.99491	158	166	1138.5928955078125
pepb15a4	b15.a1.a5	sp|P50570|DYN2_HUMAN	sp|P50570|DYN2_HUMAN Dynamin-2 OS=Homo sapiens GN=DNM2 PE=1 SV=2	NLVDSYVAIINK		658	669	1348.74755859375
pepb15a2	b15.a1.a6	tr|F5H4R9|F5H4R9_HUMAN	tr|F5H4R9|F5H4R9_HUMAN Dynamin-2 OS=Homo sapiens GN=DNM2 PE=2 SV=1	GISPVPINLR		114	123	1065.641845703125
pepb15a3	b15.a1.a6	tr|F5H4R9|F5H4R9_HUMAN	tr|F5H4R9|F5H4R9_HUMAN Dynamin-2 OS=Homo sapiens GN=DNM2 PE=2 SV=1	GMEELIPLVNK	M2:+15.99491	5	15	1258.671630859375
pepb15a1	b15.a1.a6	tr|F5H4R9|F5H4R9_HUMAN	tr|F5H4R9|F5H4R9_HUMAN Dynamin-2 OS=Homo sapiens GN=DNM2 PE=2 SV=1	DMILQFISR	M2:+15.99491	158	166	1138.5928955078125
pepb15a4	b15.a1.a6	tr|F5H4R9|F5H4R9_HUMAN	tr|F5H4R9|F5H4R9_HUMAN Dynamin-2 OS=Homo sapiens GN=DNM2 PE=2 SV=1	NLVDSYVAIINK		658	669	1348.74755859375
pepb16a3	b16.a1.a1	sp|Q14978-2|NOLC1_HUMAN	sp|Q14978-2|NOLC1_HUMAN Isoform Beta of Nucleolar and coiled-body phosphoprotein 1 OS=Homo sapiens GN=NOLC1	VAGGAAPSKPASAK		507	520	1211.6746826171875
pepb16a2	b16.a1.a1	sp|Q14978-2|NOLC1_HUMAN	sp|Q14978-2|NOLC1_HUMAN Isoform Beta of Nucleolar and coiled-body phosphoprotein 1 OS=Homo sapiens GN=NOLC1	VADNSFDAK		649	657	966.453125
pepb16a1	b16.a1.a1	sp|Q14978-2|NOLC1_HUMAN	sp|Q14978-2|NOLC1_HUMAN Isoform Beta of Nucleolar and coiled-body phosphoprotein 1 OS=Homo sapiens GN=NOLC1	DNQLSEVANK		24	33	1117.548828125
pepb16a3	b16.a1.a2	sp|Q14978-3|NOLC1_HUMAN	sp|Q14978-3|NOLC1_HUMAN Isoform 3 of Nucleolar and coiled-body phosphoprotein 1 OS=Homo sapiens GN=NOLC1	VAGGAAPSKPASAK		498	511	1211.6746826171875
pepb16a2	b16.a1.a2	sp|Q14978-3|NOLC1_HUMAN	sp|Q14978-3|NOLC1_HUMAN Isoform 3 of Nucleolar and coiled-body phosphoprotein 1 OS=Homo sapiens GN=NOLC1	VADNSFDAK		640	648	966.453125
pepb16a1	b16.a1.a2	sp|Q14978-3|NOLC1_HUMAN	sp|Q14978-3|NOLC1_HUMAN Isoform 3 of Nucleolar and coiled-body phosphoprotein 1 OS=Homo sapiens GN=NOLC1	DNQLSEVANK		24	33	1117.548828125
pepb16a3	b16.a1.a3	sp|Q14978|NOLC1_HUMAN	sp|Q14978|NOLC1_HUMAN Nucleolar and coiled-body phosphoprotein 1 OS=Homo sapiens GN=NOLC1 PE=1 SV=2	VAGGAAPSKPASAK		497	510	1211.6746826171875
pepb16a2	b16.a1.a3	sp|Q14978|NOLC1_HUMAN	sp|Q14978|NOLC1_HUMAN Nucleolar and coiled-body phosphoprotein 1 OS=Homo sapiens GN=NOLC1 PE=1 SV=2	VADNSFDAK		639	647	966.453125
pepb16a1	b16.a1.a3	sp|Q14978|NOLC1_HUMAN	sp|Q14978|NOLC1_HUMAN Nucleolar and coiled-body phosphoprotein 1 OS=Homo sapiens GN=NOLC1 PE=1 SV=2	DNQLSEVANK		24	33	1117.548828125
pepb17a2	b17.a1.a1	sp|Q16666-2|IF16_HUMAN	sp|Q16666-2|IF16_HUMAN Isoform 2 of Gamma-interferon-inducible protein 16 OS=Homo sapiens GN=IFI16	TEGAEATPGAQK		117	128	1159.5594482421875
pepb17a1	b17.a1.a1	sp|Q16666-2|IF16_HUMAN	sp|Q16666-2|IF16_HUMAN Isoform 2 of Gamma-interferon-inducible protein 16 OS=Homo sapiens GN=IFI16	EVDATSPAPSTSSTVK		101	116	1576.7705078125
pepb17a3	b17.a1.a1	sp|Q16666-2|IF16_HUMAN	sp|Q16666-2|IF16_HUMAN Isoform 2 of Gamma-interferon-inducible protein 16 OS=Homo sapiens GN=IFI16	TPQMPPTTPSSSFFTK	M4:+15.99491	428	443	1769.8419189453125
pepb17a2	b17.a1.a2	sp|Q16666-3|IF16_HUMAN	sp|Q16666-3|IF16_HUMAN Isoform 3 of Gamma-interferon-inducible protein 16 OS=Homo sapiens GN=IFI16	TEGAEATPGAQK		117	128	1159.5594482421875
pepb17a1	b17.a1.a2	sp|Q16666-3|IF16_HUMAN	sp|Q16666-3|IF16_HUMAN Isoform 3 of Gamma-interferon-inducible protein 16 OS=Homo sapiens GN=IFI16	EVDATSPAPSTSSTVK		101	116	1576.7705078125
pepb17a3	b17.a1.a2	sp|Q16666-3|IF16_HUMAN	sp|Q16666-3|IF16_HUMAN Isoform 3 of Gamma-interferon-inducible protein 16 OS=Homo sapiens GN=IFI16	TPQMPPTTPSSSFFTK	M4:+15.99491	428	443	1769.8419189453125
pepb17a2	b17.a1.a3	sp|Q16666|IF16_HUMAN	sp|Q16666|IF16_HUMAN Gamma-interferon-inducible protein 16 OS=Homo sapiens GN=IFI16 PE=1 SV=3	TEGAEATPGAQK		117	128	1159.5594482421875
pepb17a1	b17.a1.a3	sp|Q16666|IF16_HUMAN	sp|Q16666|IF16_HUMAN Gamma-interferon-inducible protein 16 OS=Homo sapiens GN=IFI16 PE=1 SV=3	EVDATSPAPSTSSTVK		101	116	1576.7705078125
pepb17a3	b17.a1.a3	sp|Q16666|IF16_HUMAN	sp|Q16666|IF16_HUMAN Gamma-interferon-inducible protein 16 OS=Homo sapiens GN=IFI16 PE=1 SV=3	TPQMPPTTPSSSFFTK	M4:+15.99491	428	443	1769.8419189453125
pepb18a1	b18.a1.a1	sp|P23246-2|SFPQ_HUMAN	sp|P23246-2|SFPQ_HUMAN Isoform Short of Splicing factor, proline- and glutamine-rich OS=Homo sapiens GN=SFPQ	AELDDTPMR	M8:+15.99491	350	358	1063.472900390625
pepb18a2	b18.a1.a1	sp|P23246-2|SFPQ_HUMAN	sp|P23246-2|SFPQ_HUMAN Isoform Short of Splicing factor, proline- and glutamine-rich OS=Homo sapiens GN=SFPQ	ISDSEGFK		272	279	882.4207763671875
pepb18a3	b18.a1.a1	sp|P23246-2|SFPQ_HUMAN	sp|P23246-2|SFPQ_HUMAN Isoform Short of Splicing factor, proline- and glutamine-rich OS=Homo sapiens GN=SFPQ	YGEPGEVFINK		320	330	1252.621337890625
pepb18a1	b18.a1.a2	sp|P23246|SFPQ_HUMAN	sp|P23246|SFPQ_HUMAN Splicing factor, proline- and glutamine-rich OS=Homo sapiens GN=SFPQ PE=1 SV=2	AELDDTPMR	M8:+15.99491	350	358	1063.472900390625
pepb18a2	b18.a1.a2	sp|P23246|SFPQ_HUMAN	sp|P23246|SFPQ_HUMAN Splicing factor, proline- and glutamine-rich OS=Homo sapiens GN=SFPQ PE=1 SV=2	ISDSEGFK		272	279	882.4207763671875
pepb18a3	b18.a1.a2	sp|P23246|SFPQ_HUMAN	sp|P23246|SFPQ_HUMAN Splicing factor, proline- and glutamine-rich OS=Homo sapiens GN=SFPQ PE=1 SV=2	YGEPGEVFINK		320	330	1252.621337890625
pepb19a3	b19.a1.a1	sp|P54727|RD23B_HUMAN	sp|P54727|RD23B_HUMAN UV excision repair protein RAD23 homolog B OS=Homo sapiens GN=RAD23B PE=1 SV=1	TLQQQTFK		7	14	993.5368041992188
pepb19a2	b19.a1.a1	sp|P54727|RD23B_HUMAN	sp|P54727|RD23B_HUMAN UV excision repair protein RAD23 homolog B OS=Homo sapiens GN=RAD23B PE=1 SV=1	NFVVVMVTKPK	M6:+15.99491	68	78	1277.72900390625
pepb19a1	b19.a1.a1	sp|P54727|RD23B_HUMAN	sp|P54727|RD23B_HUMAN UV excision repair protein RAD23 homolog B OS=Homo sapiens GN=RAD23B PE=1 SV=1	NFVVVMVTKPK		68	78	1261.734130859375
pepb19a3	b19.a1.a2	tr|Q5W0S5|Q5W0S5_HUMAN	tr|Q5W0S5|Q5W0S5_HUMAN UV excision repair protein RAD23 homolog B (Fragment) OS=Homo sapiens GN=RAD23B PE=2 SV=1	TLQQQTFK		7	14	993.5368041992188
pepb19a2	b19.a1.a2	tr|Q5W0S5|Q5W0S5_HUMAN	tr|Q5W0S5|Q5W0S5_HUMAN UV excision repair protein RAD23 homolog B (Fragment) OS=Homo sapiens GN=RAD23B PE=2 SV=1	NFVVVMVTKPK	M6:+15.99491	68	78	1277.72900390625
pepb19a1	b19.a1.a2	tr|Q5W0S5|Q5W0S5_HUMAN	tr|Q5W0S5|Q5W0S5_HUMAN UV excision repair protein RAD23 homolog B (Fragment) OS=Homo sapiens GN=RAD23B PE=2 SV=1	NFVVVMVTKPK		68	78	1261.734130859375
pepb20a1	b20.a1.a1	sp|Q13435|SF3B2_HUMAN	sp|Q13435|SF3B2_HUMAN Splicing factor 3B subunit 2 OS=Homo sapiens GN=SF3B2 PE=1 SV=2	AAVLLEQER		184	192	1028.5738525390625
pepb20a2	b20.a1.a1	sp|Q13435|SF3B2_HUMAN	sp|Q13435|SF3B2_HUMAN Splicing factor 3B subunit 2 OS=Homo sapiens GN=SF3B2 PE=1 SV=2	LAEIGAPIQGNR		36	47	1238.685546875
pepb20a3	b20.a1.a1	sp|Q13435|SF3B2_HUMAN	sp|Q13435|SF3B2_HUMAN Splicing factor 3B subunit 2 OS=Homo sapiens GN=SF3B2 PE=1 SV=2	YGPPPSYPNLK		639	649	1232.63134765625
pepb20a1	b20.a1.a2	tr|E9PPJ0|E9PPJ0_HUMAN	tr|E9PPJ0|E9PPJ0_HUMAN Splicing factor 3B subunit 2 OS=Homo sapiens GN=SF3B2 PE=2 SV=1	AAVLLEQER		167	175	1028.5738525390625
pepb20a2	b20.a1.a2	tr|E9PPJ0|E9PPJ0_HUMAN	tr|E9PPJ0|E9PPJ0_HUMAN Splicing factor 3B subunit 2 OS=Homo sapiens GN=SF3B2 PE=2 SV=1	LAEIGAPIQGNR		36	47	1238.685546875
pepb20a3	b20.a1.a2	tr|E9PPJ0|E9PPJ0_HUMAN	tr|E9PPJ0|E9PPJ0_HUMAN Splicing factor 3B subunit 2 OS=Homo sapiens GN=SF3B2 PE=2 SV=1	YGPPPSYPNLK		622	632	1232.63134765625
pepb21a3	b21.a1.a1	sp|Q00839-2|HNRPU_HUMAN	sp|Q00839-2|HNRPU_HUMAN Isoform Short of Heterogeneous nuclear ribonucleoprotein U OS=Homo sapiens GN=HNRNPU	YNILGTNTIMDK	M10:+15.99491	506	517	1398.69384765625
pepb21a1	b21.a1.a1	sp|Q00839-2|HNRPU_HUMAN	sp|Q00839-2|HNRPU_HUMAN Isoform Short of Heterogeneous nuclear ribonucleoprotein U OS=Homo sapiens GN=HNRNPU	NFILDQTNVSAAAQR		557	571	1647.8453369140625
pepb21a2	b21.a1.a1	sp|Q00839-2|HNRPU_HUMAN	sp|Q00839-2|HNRPU_HUMAN Isoform Short of Heterogeneous nuclear ribonucleoprotein U OS=Homo sapiens GN=HNRNPU	SSGPTSLFAVTVAPPGAR		187	204	1714.9127197265625
pepb21a3	b21.a1.a2	sp|Q00839|HNRPU_HUMAN	sp|Q00839|HNRPU_HUMAN Heterogeneous nuclear ribonucleoprotein U OS=Homo sapiens GN=HNRNPU PE=1 SV=6	YNILGTNTIMDK	M10:+15.99491	525	536	1398.69384765625
pepb21a1	b21.a1.a2	sp|Q00839|HNRPU_HUMAN	sp|Q00839|HNRPU_HUMAN Heterogeneous nuclear ribonucleoprotein U OS=Homo sapiens GN=HNRNPU PE=1 SV=6	NFILDQTNVSAAAQR		576	590	1647.8453369140625
pepb21a2	b21.a1.a2	sp|Q00839|HNRPU_HUMAN	sp|Q00839|HNRPU_HUMAN Heterogeneous nuclear ribonucleoprotein U OS=Homo sapiens GN=HNRNPU PE=1 SV=6	SSGPTSLFAVTVAPPGAR		187	204	1714.9127197265625
pepb22a2	b22.a1.a1	sp|Q86YZ3|HORN_HUMAN	sp|Q86YZ3|HORN_HUMAN Hornerin OS=Homo sapiens GN=HRNR PE=1 SV=2	YGQQGSGSGQSPSR		649	662	1395.625244140625
pepb22a1	b22.a1.a1	sp|Q86YZ3|HORN_HUMAN	sp|Q86YZ3|HORN_HUMAN Hornerin OS=Homo sapiens GN=HRNR PE=1 SV=2	QSLGHGQHGSGSGQSPSPSR	Q1:-17.02655	992	1011	1930.875
pepb23a1	b23.a1.a1	sp|P81605-2|DCD_HUMAN	sp|P81605-2|DCD_HUMAN Isoform 2 of Dermcidin OS=Homo sapiens GN=DCD	ENAGEDPGLAR		43	53	1128.5284423828125
pepb23a2	b23.a1.a1	sp|P81605-2|DCD_HUMAN	sp|P81605-2|DCD_HUMAN Isoform 2 of Dermcidin OS=Homo sapiens GN=DCD	YDPEAASAPGSGNPCHEASAAQK	C15:+57.02146	20	42	2314.999755859375
pepb23a1	b23.a1.a2	sp|P81605|DCD_HUMAN	sp|P81605|DCD_HUMAN Dermcidin OS=Homo sapiens GN=DCD PE=1 SV=2	ENAGEDPGLAR		43	53	1128.5284423828125
pepb23a2	b23.a1.a2	sp|P81605|DCD_HUMAN	sp|P81605|DCD_HUMAN Dermcidin OS=Homo sapiens GN=DCD PE=1 SV=2	YDPEAASAPGSGNPCHEASAAQK	C15:+57.02146	20	42	2314.999755859375
pepb24a2	b24.a1.a1	sp|P62316|SMD2_HUMAN	sp|P62316|SMD2_HUMAN Small nuclear ribonucleoprotein Sm D2 OS=Homo sapiens GN=SNRPD2 PE=1 SV=1	SEMTPEELQK	M3:+15.99491	9	18	1207.551513671875
pepb24a1	b24.a1.a1	sp|P62316|SMD2_HUMAN	sp|P62316|SMD2_HUMAN Small nuclear ribonucleoprotein Sm D2 OS=Homo sapiens GN=SNRPD2 PE=1 SV=1	NNTQVLINCR	C9:+57.02146	38	47	1231.62158203125
pepb24a2	b24.a1.a2	tr|K7ERG4|K7ERG4_HUMAN	tr|K7ERG4|K7ERG4_HUMAN Small nuclear ribonucleoprotein Sm D2 OS=Homo sapiens GN=SNRPD2 PE=4 SV=1	SEMTPEELQK	M3:+15.99491	9	18	1207.551513671875
pepb24a1	b24.a1.a2	tr|K7ERG4|K7ERG4_HUMAN	tr|K7ERG4|K7ERG4_HUMAN Small nuclear ribonucleoprotein Sm D2 OS=Homo sapiens GN=SNRPD2 PE=4 SV=1	NNTQVLINCR	C9:+57.02146	38	47	1231.62158203125
pepb25a1	b25.a1.a1	sp|P78347-2|GTF2I_HUMAN	sp|P78347-2|GTF2I_HUMAN Isoform 2 of General transcription factor II-I OS=Homo sapiens GN=GTF2I	IIQVGNR		486	492	799.4788818359375
pepb25a2	b25.a1.a1	sp|P78347-2|GTF2I_HUMAN	sp|P78347-2|GTF2I_HUMAN Isoform 2 of General transcription factor II-I OS=Homo sapiens GN=GTF2I	STVVPVPYEK		131	140	1118.609619140625
pepb25a1	b25.a1.a2	sp|P78347-3|GTF2I_HUMAN	sp|P78347-3|GTF2I_HUMAN Isoform 3 of General transcription factor II-I OS=Homo sapiens GN=GTF2I	IIQVGNR		507	513	799.4788818359375
pepb25a2	b25.a1.a2	sp|P78347-3|GTF2I_HUMAN	sp|P78347-3|GTF2I_HUMAN Isoform 3 of General transcription factor II-I OS=Homo sapiens GN=GTF2I	STVVPVPYEK		131	140	1118.609619140625
pepb25a1	b25.a1.a3	sp|P78347-4|GTF2I_HUMAN	sp|P78347-4|GTF2I_HUMAN Isoform 4 of General transcription factor II-I OS=Homo sapiens GN=GTF2I	IIQVGNR		506	512	799.4788818359375
pepb25a2	b25.a1.a3	sp|P78347-4|GTF2I_HUMAN	sp|P78347-4|GTF2I_HUMAN Isoform 4 of General transcription factor II-I OS=Homo sapiens GN=GTF2I	STVVPVPYEK		131	140	1118.609619140625
pepb25a1	b25.a1.a4	sp|P78347|GTF2I_HUMAN	sp|P78347|GTF2I_HUMAN General transcription factor II-I OS=Homo sapiens GN=GTF2I PE=1 SV=2	IIQVGNR		527	533	799.4788818359375
pepb25a2	b25.a1.a4	sp|P78347|GTF2I_HUMAN	sp|P78347|GTF2I_HUMAN General transcription factor II-I OS=Homo sapiens GN=GTF2I PE=1 SV=2	STVVPVPYEK		131	140	1118.609619140625
pepb26a1	b26.a1.a1	sp|P18887|XRCC1_HUMAN	sp|P18887|XRCC1_HUMAN DNA repair protein XRCC1 OS=Homo sapiens GN=XRCC1 PE=1 SV=2	TPATAPVPAR		281	290	980.5527954101562
pepb26a2	b26.a1.a1	sp|P18887|XRCC1_HUMAN	sp|P18887|XRCC1_HUMAN DNA repair protein XRCC1 OS=Homo sapiens GN=XRCC1 PE=1 SV=2	YSQVLGLGGR		370	379	1049.57421875
pepb26a1	b26.a1.a2	tr|F5H8D7|F5H8D7_HUMAN	tr|F5H8D7|F5H8D7_HUMAN DNA repair protein XRCC1 OS=Homo sapiens GN=XRCC1 PE=2 SV=1	TPATAPVPAR		250	259	980.5527954101562
pepb26a2	b26.a1.a2	tr|F5H8D7|F5H8D7_HUMAN	tr|F5H8D7|F5H8D7_HUMAN DNA repair protein XRCC1 OS=Homo sapiens GN=XRCC1 PE=2 SV=1	YSQVLGLGGR		339	348	1049.57421875
pepb27a2	b27.a1.a1	sp|P08621-2|RU17_HUMAN	sp|P08621-2|RU17_HUMAN Isoform 2 of U1 small nuclear ribonucleoprotein 70 kDa OS=Homo sapiens GN=SNRNP70	VNYDTTESK		110	118	1056.4847412109375
pepb27a1	b27.a1.a1	sp|P08621-2|RU17_HUMAN	sp|P08621-2|RU17_HUMAN Isoform 2 of U1 small nuclear ribonucleoprotein 70 kDa OS=Homo sapiens GN=SNRNP70	DPIPYLPPLEK		17	27	1281.7093505859375
pepb27a2	b27.a1.a2	sp|P08621-3|RU17_HUMAN	sp|P08621-3|RU17_HUMAN Isoform 3 of U1 small nuclear ribonucleoprotein 70 kDa OS=Homo sapiens GN=SNRNP70	VNYDTTESK		110	118	1056.4847412109375
pepb27a1	b27.a1.a2	sp|P08621-3|RU17_HUMAN	sp|P08621-3|RU17_HUMAN Isoform 3 of U1 small nuclear ribonucleoprotein 70 kDa OS=Homo sapiens GN=SNRNP70	DPIPYLPPLEK		17	27	1281.7093505859375
pepb27a2	b27.a1.a3	sp|P08621|RU17_HUMAN	sp|P08621|RU17_HUMAN U1 small nuclear ribonucleoprotein 70 kDa OS=Homo sapiens GN=SNRNP70 PE=1 SV=2	VNYDTTESK		110	118	1056.4847412109375
pepb27a1	b27.a1.a3	sp|P08621|RU17_HUMAN	sp|P08621|RU17_HUMAN U1 small nuclear ribonucleoprotein 70 kDa OS=Homo sapiens GN=SNRNP70 PE=1 SV=2	DPIPYLPPLEK		17	27	1281.7093505859375
pepb28a1	b28.a1.a1	sp|P61626|LYSC_HUMAN	sp|P61626|LYSC_HUMAN Lysozyme C OS=Homo sapiens GN=LYZ PE=1 SV=1	LGMDGYR		33	39	811.3770751953125
pepb28a2	b28.a1.a1	sp|P61626|LYSC_HUMAN	sp|P61626|LYSC_HUMAN Lysozyme C OS=Homo sapiens GN=LYZ PE=1 SV=1	STDYGIFQINSR		69	80	1400.680908203125
pepb28a1	b28.a1.a2	tr|F8VV32|F8VV32_HUMAN	tr|F8VV32|F8VV32_HUMAN Lysozyme C OS=Homo sapiens GN=LYZ PE=2 SV=1	LGMDGYR		33	39	811.3770751953125
pepb28a2	b28.a1.a2	tr|F8VV32|F8VV32_HUMAN	tr|F8VV32|F8VV32_HUMAN Lysozyme C OS=Homo sapiens GN=LYZ PE=2 SV=1	STDYGIFQINSR		69	80	1400.680908203125
pepb29a1	b29.a1.a1	sp|Q14527|HLTF_HUMAN	sp|Q14527|HLTF_HUMAN Helicase-like transcription factor OS=Homo sapiens GN=HLTF PE=1 SV=2	AGGVGLNLSAASR		914	926	1172.6385498046875
pepb29a2	b29.a1.a1	sp|Q14527|HLTF_HUMAN	sp|Q14527|HLTF_HUMAN Helicase-like transcription factor OS=Homo sapiens GN=HLTF PE=1 SV=2	YYTGVVNNNEMVALQR	M11:+15.99491	72	87	1886.9068603515625
pepb30a2	b30.a1.a1	sp|P10412|H14_HUMAN	sp|P10412|H14_HUMAN Histone H1.4 OS=Homo sapiens GN=HIST1H1E PE=1 SV=2	SGVSLAALK		55	63	845.509521484375
pepb30a1	b30.a1.a1	sp|P10412|H14_HUMAN	sp|P10412|H14_HUMAN Histone H1.4 OS=Homo sapiens GN=HIST1H1E PE=1 SV=2	ASGPPVSELITK		35	46	1198.668212890625
pepb30a2	b30.a1.a2	sp|P16402|H13_HUMAN	sp|P16402|H13_HUMAN Histone H1.3 OS=Homo sapiens GN=HIST1H1D PE=1 SV=2	SGVSLAALK		56	64	845.509521484375
pepb30a1	b30.a1.a2	sp|P16402|H13_HUMAN	sp|P16402|H13_HUMAN Histone H1.3 OS=Homo sapiens GN=HIST1H1D PE=1 SV=2	ASGPPVSELITK		36	47	1198.668212890625
pepb30a2	b30.a1.a3	sp|P16403|H12_HUMAN	sp|P16403|H12_HUMAN Histone H1.2 OS=Homo sapiens GN=HIST1H1C PE=1 SV=2	SGVSLAALK		55	63	845.509521484375
pepb30a1	b30.a1.a3	sp|P16403|H12_HUMAN	sp|P16403|H12_HUMAN Histone H1.2 OS=Homo sapiens GN=HIST1H1C PE=1 SV=2	ASGPPVSELITK		35	46	1198.668212890625
pepb31a2	b31.a1.a1	sp|P13010|XRCC5_HUMAN	sp|P13010|XRCC5_HUMAN X-ray repair cross-complementing protein 5 OS=Homo sapiens GN=XRCC5 PE=1 SV=3	YGSDIVPFSK		316	325	1112.562744140625
pepb31a1	b31.a1.a1	sp|P13010|XRCC5_HUMAN	sp|P13010|XRCC5_HUMAN X-ray repair cross-complementing protein 5 OS=Homo sapiens GN=XRCC5 PE=1 SV=3	FFMGNQVLK		355	363	1083.5660400390625
pepb32a1	b32.a1.a1	sp|P14678-2|RSMB_HUMAN	sp|P14678-2|RSMB_HUMAN Isoform SM-B of Small nuclear ribonucleoprotein-associated proteins B and B' OS=Homo sapiens GN=SNRPB	GENLVSMTVEGPPPK	M7:+15.99491	74	88	1570.778564453125
pepb32a2	b32.a1.a1	sp|P14678-2|RSMB_HUMAN	sp|P14678-2|RSMB_HUMAN Isoform SM-B of Small nuclear ribonucleoprotein-associated proteins B and B' OS=Homo sapiens GN=SNRPB	VLGLVLLR		66	73	882.6138916015625
pepb32a1	b32.a1.a2	sp|P14678-3|RSMB_HUMAN	sp|P14678-3|RSMB_HUMAN Isoform SM-B1 of Small nuclear ribonucleoprotein-associated proteins B and B' OS=Homo sapiens GN=SNRPB	GENLVSMTVEGPPPK	M7:+15.99491	74	88	1570.778564453125
pepb32a2	b32.a1.a2	sp|P14678-3|RSMB_HUMAN	sp|P14678-3|RSMB_HUMAN Isoform SM-B1 of Small nuclear ribonucleoprotein-associated proteins B and B' OS=Homo sapiens GN=SNRPB	VLGLVLLR		66	73	882.6138916015625
pepb32a1	b32.a1.a3	sp|P14678|RSMB_HUMAN	sp|P14678|RSMB_HUMAN Small nuclear ribonucleoprotein-associated proteins B and B' OS=Homo sapiens GN=SNRPB PE=1 SV=2	GENLVSMTVEGPPPK	M7:+15.99491	74	88	1570.778564453125
pepb32a2	b32.a1.a3	sp|P14678|RSMB_HUMAN	sp|P14678|RSMB_HUMAN Small nuclear ribonucleoprotein-associated proteins B and B' OS=Homo sapiens GN=SNRPB PE=1 SV=2	VLGLVLLR		66	73	882.6138916015625
pepb32a1	b32.a1.a4	sp|P63162|RSMN_HUMAN	sp|P63162|RSMN_HUMAN Small nuclear ribonucleoprotein-associated protein N OS=Homo sapiens GN=SNRPN PE=1 SV=1	GENLVSMTVEGPPPK	M7:+15.99491	74	88	1570.778564453125
pepb32a2	b32.a1.a4	sp|P63162|RSMN_HUMAN	sp|P63162|RSMN_HUMAN Small nuclear ribonucleoprotein-associated protein N OS=Homo sapiens GN=SNRPN PE=1 SV=1	VLGLVLLR		66	73	882.6138916015625
pepb32a1	b32.a1.a5	tr|B3KVR1|B3KVR1_HUMAN	tr|B3KVR1|B3KVR1_HUMAN Small nuclear ribonucleoprotein-associated protein OS=Homo sapiens GN=SNRPN PE=2 SV=1	GENLVSMTVEGPPPK	M7:+15.99491	78	92	1570.778564453125
pepb32a2	b32.a1.a5	tr|B3KVR1|B3KVR1_HUMAN	tr|B3KVR1|B3KVR1_HUMAN Small nuclear ribonucleoprotein-associated protein OS=Homo sapiens GN=SNRPN PE=2 SV=1	VLGLVLLR		70	77	882.6138916015625
pepb32a1	b32.a1.a6	tr|J3QLE5|J3QLE5_HUMAN	tr|J3QLE5|J3QLE5_HUMAN Small nuclear ribonucleoprotein-associated protein N (Fragment) OS=Homo sapiens GN=SNRPN PE=4 SV=1	GENLVSMTVEGPPPK	M7:+15.99491	74	88	1570.778564453125
pepb32a2	b32.a1.a6	tr|J3QLE5|J3QLE5_HUMAN	tr|J3QLE5|J3QLE5_HUMAN Small nuclear ribonucleoprotein-associated protein N (Fragment) OS=Homo sapiens GN=SNRPN PE=4 SV=1	VLGLVLLR		66	73	882.6138916015625

## Sheet: X!TandemPipeline informations
X!TandemPipeline version :
3.3.4	Myosine Bodybuildée
X!TandemPipeline filters :
Mode	indiv
Maximum peptide Evalue	0.05000000074505806
Maximum protein Evalue	-4.0
Minimum number of peptides per protein	2
MS sample name	DaPR130924_VB131_O1946.m
X!Tandem XML result file NOT FOUND	/home/rusconi/labo/research/daniele-praseuth/donnees-masse/vivien-berthelot/DaPR130924/DaPR130924_VB131_O1946.m.xml
