# Supplementary material for: The human DNA ends proteome uncovers an unexpected entanglement of functional pathways
Source: Nucleic Acids Res. 2016 Feb 25;44(10):4721–33. doi: 10.1093/nar/gkw121 (PMC4889927; doi:10.1093/nar/gkw121)
Supplement: SUPPLEMENTARY DATA [file supp_gkw121_nar-02937-m-2015-File003.zip › berthelot-et-al-spreadsheet-formatted-mass-data/vb87.ods]

## Sheet: proteins
MS Sample :	DaPR130904_VB87_O1904.m
Group ID	Sub-group ID	Protein ID	Description	log(E value)	Coverage	MW	Spectra	Specific	Uniques	Specific uniques	Theoretical number of tryptic peptides	PAI	emPAI	Sub-group proteins	number of MS samples
a1	a1.a1	a1.a1.a1	sp|P09874|PARP1_HUMAN Poly [ADP-ribose] polymerase 1 OS=Homo sapiens GN=PARP1 PE=1 SV=4	-187.54049682617188	43	112.9000015258789	78		55		42	1.8571428571428572	70.96856730011521	1	1
a2	a2.a1	a2.a1.a1	sp|P12956|XRCC6_HUMAN X-ray repair cross-complementing protein 6 OS=Homo sapiens GN=XRCC6 PE=1 SV=2	-123.55461883544922	46	69.69999694824219	41		32		26	1.5769230769230769	36.75053205324394	1	1
a3	a3.a1	a3.a1.a1	sp|P23246|SFPQ_HUMAN Splicing factor, proline- and glutamine-rich OS=Homo sapiens GN=SFPQ PE=1 SV=2	-69.55541229248047	26	76.0	33	32	19	18	24	1.375	22.71373705661655	1	1
a3	a3.a2	a3.a2.a1	sp|Q15233|NONO_HUMAN Non-POU domain-containing octamer-binding protein OS=Homo sapiens GN=NONO PE=1 SV=4	-21.930269241333008	14	54.099998474121094	7	6	6	5	18	0.3888888888888889	1.4484367468222272	1	1
a4	a4.a1	a4.a1.a1	sp|P13010|XRCC5_HUMAN X-ray repair cross-complementing protein 5 OS=Homo sapiens GN=XRCC5 PE=1 SV=3	-92.42464447021484	30	82.5	35		27		27	1.2962962962962963	18.78318882784164	1	1
a5	a5.a1	a5.a1.a1	sp|Q8NE71|ABCF1_HUMAN ATP-binding cassette sub-family F member 1 OS=Homo sapiens GN=ABCF1 PE=1 SV=2	-80.12760925292969	31	95.69999694824219	26		23		32	0.8125	5.493816315762113	1	1
a6	a6.a1	a6.a1.a1	sp|P52701|MSH6_HUMAN DNA mismatch repair protein Msh6 OS=Homo sapiens GN=MSH6 PE=1 SV=2	-70.98410034179688	19	152.5	26		22		55	0.4727272727272727	1.9698004774064501	1	1
a7	a7.a1	a7.a1.a1	sp|Q15554-3|TERF2_HUMAN Isoform 3 of Telomeric repeat-binding factor 2 OS=Homo sapiens GN=TERF2	-59.87076187133789	36	59.5	22		16		24	0.9166666666666666	7.254041852680183	1	1
a8	a8.a1	a8.a1.a1	sp|P49916|DNLI3_HUMAN DNA ligase 3 OS=Homo sapiens GN=LIG3 PE=1 SV=2	-74.12625122070312	21	112.69999694824219	21		21		47	0.44680851063829785	1.7977474632885455	1	1
a9	a9.a1	a9.a1.a1	sp|Q9NTI5-2|PDS5B_HUMAN Isoform 2 of Sister chromatid cohesion protein PDS5 homolog B OS=Homo sapiens GN=PDS5B	-43.3519172668457	11	158.0	15		13		61	0.2459016393442623	0.7615770326037883	2	1
a9	a9.a1	a9.a1.a2	sp|Q9NTI5|PDS5B_HUMAN Sister chromatid cohesion protein PDS5 homolog B OS=Homo sapiens GN=PDS5B PE=1 SV=1	-43.3519172668457	11	164.39999389648438	15		13		61	0.2459016393442623	0.7615770326037883	2	1
b10	b10.a1	b10.a1.a1	sp|P26358-2|DNMT1_HUMAN Isoform 2 of DNA (cytosine-5)-methyltransferase 1 OS=Homo sapiens GN=DNMT1	-36.89226531982422	9	184.5	13		13		67	0.19402985074626866	0.5632550875412283	2	1
b10	b10.a1	b10.a1.a2	sp|P26358|DNMT1_HUMAN DNA (cytosine-5)-methyltransferase 1 OS=Homo sapiens GN=DNMT1 PE=1 SV=2	-36.89226531982422	9	182.89999389648438	13		13		66	0.19696969696969696	0.5738730431619035	2	1
b11	b11.a1	b11.a1.a1	sp|Q14978-2|NOLC1_HUMAN Isoform Beta of Nucleolar and coiled-body phosphoprotein 1 OS=Homo sapiens GN=NOLC1	-35.36418914794922	19	74.5999984741211	12		12		25	0.48	2.019951720402016	3	1
b11	b11.a1	b11.a1.a2	sp|Q14978-3|NOLC1_HUMAN Isoform 3 of Nucleolar and coiled-body phosphoprotein 1 OS=Homo sapiens GN=NOLC1	-35.36418914794922	19	73.5999984741211	12		12		23	0.5217391304347826	2.3245979322709407	3	1
b11	b11.a1	b11.a1.a3	sp|Q14978|NOLC1_HUMAN Nucleolar and coiled-body phosphoprotein 1 OS=Homo sapiens GN=NOLC1 PE=1 SV=2	-35.36418914794922	19	73.5	12		12		24	0.5	2.1622776601683795	3	1
b12	b12.a1	b12.a1.a1	sp|Q9NR30|DDX21_HUMAN Nucleolar RNA helicase 2 OS=Homo sapiens GN=DDX21 PE=1 SV=5	-33.957305908203125	15	87.19999694824219	12		11		35	0.34285714285714286	1.202201949987375	1	1
b13	b13.a1	b13.a1.a1	sp|P17480-2|UBF1_HUMAN Isoform UBF2 of Nucleolar transcription factor 1 OS=Homo sapiens GN=UBTF	-29.308063507080078	19	84.80000305175781	12		12		27	0.4444444444444444	1.7825594022071245	2	1
b13	b13.a1	b13.a1.a2	tr|E9PKP7|E9PKP7_HUMAN Nucleolar transcription factor 1 OS=Homo sapiens GN=UBTF PE=2 SV=1	-29.308063507080078	18	87.30000305175781	12		12		29	0.41379310344827586	1.5929437974046672	2	1
b14	b14.a1	b14.a1.a1	sp|P11387|TOP1_HUMAN DNA topoisomerase 1 OS=Homo sapiens GN=TOP1 PE=1 SV=2	-33.272281646728516	13	90.5999984741211	10		9		35	0.2857142857142857	0.9306977288832501	1	1
b15	b15.a1	b15.a1.a1	sp|P35659|DEK_HUMAN Protein DEK OS=Homo sapiens GN=DEK PE=1 SV=1	-28.200902938842773	26	42.599998474121094	10		9		17	0.5882352941176471	2.874675120456131	1	1
b16	b16.a1	b16.a1.a1	sp|Q7Z460|CLAP1_HUMAN CLIP-associating protein 1 OS=Homo sapiens GN=CLASP1 PE=1 SV=1	-29.407758712768555	8	169.1999969482422	10		10		84	0.11904761904761904	0.3153690504363762	1	1
b17	b17.a1	b17.a1.a1	sp|P27694|RFA1_HUMAN Replication protein A 70 kDa DNA-binding subunit OS=Homo sapiens GN=RPA1 PE=1 SV=2	-24.24480628967285	16	68.0	10		8		24	0.4166666666666667	1.6101572156825368	1	1
b18	b18.a1	b18.a1.a1	sp|P12268|IMDH2_HUMAN Inosine-5'-monophosphate dehydrogenase 2 OS=Homo sapiens GN=IMPDH2 PE=1 SV=2	-31.478803634643555	21	55.70000076293945	10		9		20	0.5	2.1622776601683795	2	1
b18	b18.a1	b18.a1.a2	tr|H0Y4R1|H0Y4R1_HUMAN Inosine-5'-monophosphate dehydrogenase 2 (Fragment) OS=Homo sapiens GN=IMPDH2 PE=3 SV=1	-31.478803634643555	23	50.79999923706055	10		9		21	0.47619047619047616	1.9935772947204895	2	1
b19	b19.a1	b19.a1.a1	sp|Q06330-2|SUH_HUMAN Isoform APCR-1 of Recombining binding protein suppressor of hairless OS=Homo sapiens GN=RBPJ	-30.881481170654297	27	47.099998474121094	10		9		15	0.6666666666666666	3.6415888336127784	7	1
b19	b19.a1	b19.a1.a2	sp|Q06330-3|SUH_HUMAN Isoform APCR-3 of Recombining binding protein suppressor of hairless OS=Homo sapiens GN=RBPJ	-30.881481170654297	28	45.5	10		9		15	0.6666666666666666	3.6415888336127784	7	1
b19	b19.a1	b19.a1.a3	sp|Q06330-4|SUH_HUMAN Isoform 4 of Recombining binding protein suppressor of hairless OS=Homo sapiens GN=RBPJ	-30.881481170654297	24	54.0	10		9		17	0.5882352941176471	2.874675120456131	7	1
b19	b19.a1	b19.a1.a4	sp|Q06330-5|SUH_HUMAN Isoform 5 of Recombining binding protein suppressor of hairless OS=Homo sapiens GN=RBPJ	-30.881481170654297	25	51.79999923706055	10		9		17	0.5882352941176471	2.874675120456131	7	1
b19	b19.a1	b19.a1.a5	sp|Q06330-6|SUH_HUMAN Isoform 6 of Recombining binding protein suppressor of hairless OS=Homo sapiens GN=RBPJ	-30.881481170654297	24	54.29999923706055	10		9		17	0.5882352941176471	2.874675120456131	7	1
b19	b19.a1	b19.a1.a6	sp|Q06330-7|SUH_HUMAN Isoform 7 of Recombining binding protein suppressor of hairless OS=Homo sapiens GN=RBPJ	-30.881481170654297	24	54.20000076293945	10		9		17	0.5882352941176471	2.874675120456131	7	1
b19	b19.a1	b19.a1.a7	sp|Q06330|SUH_HUMAN Recombining binding protein suppressor of hairless OS=Homo sapiens GN=RBPJ PE=1 SV=3	-30.881481170654297	23	55.5	10		9		18	0.5555555555555556	2.5938136638046276	7	1
b20	b20.a1	b20.a1.a1	sp|Q9Y2W1|TR150_HUMAN Thyroid hormone receptor-associated protein 3 OS=Homo sapiens GN=THRAP3 PE=1 SV=2	-25.381685256958008	10	108.5	9		9		33	0.2727272727272727	0.8738174228603839	1	1
b21	b21.a1	b21.a1.a1	sp|Q9BXP5-2|SRRT_HUMAN Isoform 2 of Serrate RNA effector molecule homolog OS=Homo sapiens GN=SRRT	-20.957204818725586	9	100.0999984741211	8		7		37	0.21621621621621623	0.6451905877536626	5	1
b21	b21.a1	b21.a1.a2	sp|Q9BXP5-3|SRRT_HUMAN Isoform 3 of Serrate RNA effector molecule homolog OS=Homo sapiens GN=SRRT	-20.957204818725586	9	100.4000015258789	8		7		36	0.2222222222222222	0.6681005372000588	5	1
b21	b21.a1	b21.a1.a3	sp|Q9BXP5-4|SRRT_HUMAN Isoform 4 of Serrate RNA effector molecule homolog OS=Homo sapiens GN=SRRT	-20.957204818725586	9	100.0	8		7		36	0.2222222222222222	0.6681005372000588	5	1
b21	b21.a1	b21.a1.a4	sp|Q9BXP5-5|SRRT_HUMAN Isoform 5 of Serrate RNA effector molecule homolog OS=Homo sapiens GN=SRRT	-20.957204818725586	9	96.0	8		7		34	0.23529411764705882	0.7190722018585745	5	1
b21	b21.a1	b21.a1.a5	sp|Q9BXP5|SRRT_HUMAN Serrate RNA effector molecule homolog OS=Homo sapiens GN=SRRT PE=1 SV=1	-20.957204818725586	9	100.5	8		7		37	0.21621621621621623	0.6451905877536626	5	1
b22	b22.a1	b22.a1.a1	sp|P46087-2|NOP2_HUMAN Isoform 2 of Putative ribosomal RNA methyltransferase NOP2 OS=Homo sapiens GN=NOP2	-19.761444091796875	12	88.80000305175781	8		8		27	0.2962962962962963	0.9783188827841642	3	1
b22	b22.a1	b22.a1.a2	sp|P46087-4|NOP2_HUMAN Isoform 4 of Putative ribosomal RNA methyltransferase NOP2 OS=Homo sapiens GN=NOP2	-19.761444091796875	11	92.69999694824219	8		8		29	0.27586206896551724	0.8873918221350972	3	1
b22	b22.a1	b22.a1.a3	sp|P46087|NOP2_HUMAN Putative ribosomal RNA methyltransferase NOP2 OS=Homo sapiens GN=NOP2 PE=1 SV=2	-19.761444091796875	12	89.0999984741211	8		8		28	0.2857142857142857	0.9306977288832501	3	1
b23	b23.a1	b23.a1.a1	sp|O43663|PRC1_HUMAN Protein regulator of cytokinesis 1 OS=Homo sapiens GN=PRC1 PE=1 SV=2	-22.383224487304688	13	71.5	8		7		29	0.27586206896551724	0.8873918221350972	1	1
b24	b24.a1	b24.a1.a1	sp|Q00839-2|HNRPU_HUMAN Isoform Short of Heterogeneous nuclear ribonucleoprotein U OS=Homo sapiens GN=HNRNPU	-27.222623825073242	12	88.80000305175781	8		8		23	0.34782608695652173	1.2275429519995575	2	1
b24	b24.a1	b24.a1.a2	sp|Q00839|HNRPU_HUMAN Heterogeneous nuclear ribonucleoprotein U OS=Homo sapiens GN=HNRNPU PE=1 SV=6	-27.222623825073242	11	90.4000015258789	8		8		24	0.3333333333333333	1.1544346900318838	2	1
b25	b25.a1	b25.a1.a1	sp|Q2TAY7|SMU1_HUMAN WD40 repeat-containing protein SMU1 OS=Homo sapiens GN=SMU1 PE=1 SV=2	-22.688671112060547	16	57.400001525878906	7		7		22	0.3181818181818182	1.0805675382171707	1	1
b26	b26.a1	b26.a1.a1	sp|O75475|PSIP1_HUMAN PC4 and SFRS1-interacting protein OS=Homo sapiens GN=PSIP1 PE=1 SV=1	-17.48042106628418	12	60.0	6		6		25	0.24	0.7378008287493754	1	1
b27	b27.a1	b27.a1.a1	sp|P18887|XRCC1_HUMAN DNA repair protein XRCC1 OS=Homo sapiens GN=XRCC1 PE=1 SV=2	-19.031551361083984	11	69.30000305175781	6		6		21	0.2857142857142857	0.9306977288832501	2	1
b27	b27.a1	b27.a1.a2	tr|F5H8D7|F5H8D7_HUMAN DNA repair protein XRCC1 OS=Homo sapiens GN=XRCC1 PE=2 SV=1	-19.031551361083984	12	65.80000305175781	6		6		20	0.3	0.9952623149688795	2	1
b28	b28.a1	b28.a1.a1	sp|O43290|SNUT1_HUMAN U4/U6.U5 tri-snRNP-associated protein 1 OS=Homo sapiens GN=SART1 PE=1 SV=1	-16.729063034057617	10	90.0999984741211	6		6		35	0.17142857142857143	0.4839817889675653	1	1
b29	b29.a1	b29.a1.a1	sp|P29372-2|3MG_HUMAN Isoform 2 of DNA-3-methyladenine glycosylase OS=Homo sapiens GN=MPG	-20.466794967651367	26	32.099998474121094	6		6		14	0.42857142857142855	1.6826957952797255	4	1
b29	b29.a1	b29.a1.a2	sp|P29372-4|3MG_HUMAN Isoform 3 of DNA-3-methyladenine glycosylase OS=Homo sapiens GN=MPG	-20.466794967651367	26	32.099998474121094	6		6		14	0.42857142857142855	1.6826957952797255	4	1
b29	b29.a1	b29.a1.a3	sp|P29372-5|3MG_HUMAN Isoform 4 of DNA-3-methyladenine glycosylase OS=Homo sapiens GN=MPG	-20.466794967651367	27	30.700000762939453	6		6		14	0.42857142857142855	1.6826957952797255	4	1
b29	b29.a1	b29.a1.a4	sp|P29372|3MG_HUMAN DNA-3-methyladenine glycosylase OS=Homo sapiens GN=MPG PE=1 SV=3	-20.466794967651367	25	32.79999923706055	6		6		15	0.4	1.5118864315095801	4	1
b30	b30.a1	b30.a1.a1	sp|Q96T60|PNKP_HUMAN Bifunctional polynucleotide phosphatase/kinase OS=Homo sapiens GN=PNKP PE=1 SV=1	-22.558250427246094	11	56.900001525878906	6		5		27	0.2222222222222222	0.6681005372000588	2	1
b30	b30.a1	b30.a1.a2	tr|M0R3C8|M0R3C8_HUMAN Bifunctional polynucleotide phosphatase/kinase OS=Homo sapiens GN=PNKP PE=4 SV=1	-22.558250427246094	13	49.20000076293945	6		5		24	0.25	0.7782794100389228	2	1
b31	b31.a1	b31.a1.a1	sp|Q13123|RED_HUMAN Protein Red OS=Homo sapiens GN=IK PE=1 SV=3	-13.288361549377441	7	65.5	5		4		19	0.2631578947368421	0.8329807108324359	1	1
b32	b32.a1	b32.a1.a1	sp|Q7L7X3|TAOK1_HUMAN Serine/threonine-protein kinase TAO1 OS=Homo sapiens GN=TAOK1 PE=1 SV=1	-13.702126502990723	5	115.9000015258789	5		5		39	0.1282051282051282	0.3433993325989002	1	1
b33	b33.a1	b33.a1.a1	sp|P49711|CTCF_HUMAN Transcriptional repressor CTCF OS=Homo sapiens GN=CTCF PE=1 SV=1	-15.490082740783691	7	82.5999984741211	5		5		19	0.2631578947368421	0.8329807108324359	1	1
b34	b34.a1	b34.a1.a1	sp|P17844|DDX5_HUMAN Probable ATP-dependent RNA helicase DDX5 OS=Homo sapiens GN=DDX5 PE=1 SV=1	-16.18745994567871	8	69.0	5		5		26	0.19230769230769232	0.5570684047537309	3	1
b34	b34.a1	b34.a1.a2	tr|B4DLW8|B4DLW8_HUMAN Probable ATP-dependent RNA helicase DDX5 OS=Homo sapiens GN=DDX5 PE=2 SV=1	-16.18745994567871	9	60.400001525878906	5		5		24	0.20833333333333334	0.6155980984398741	3	1
b34	b34.a1	b34.a1.a3	tr|J3KTA4|J3KTA4_HUMAN Probable ATP-dependent RNA helicase DDX5 OS=Homo sapiens GN=DDX5 PE=4 SV=1	-16.18745994567871	8	68.9000015258789	5		5		26	0.19230769230769232	0.5570684047537309	3	1
b35	b35.a1	b35.a1.a1	sp|P16403|H12_HUMAN Histone H1.2 OS=Homo sapiens GN=HIST1H1C PE=1 SV=2	-17.440452575683594	22	21.299999237060547	5		5		4	1.25	16.78279410038923	1	1
b36	b36.a1	b36.a1.a1	sp|Q14527|HLTF_HUMAN Helicase-like transcription factor OS=Homo sapiens GN=HLTF PE=1 SV=2	-13.641613006591797	5	113.69999694824219	5		5		47	0.10638297872340426	0.27756492146711476	1	1
b37	b37.a1	b37.a1.a1	sp|P18074|ERCC2_HUMAN TFIIH basal transcription factor complex helicase XPD subunit OS=Homo sapiens GN=ERCC2 PE=1 SV=1	-19.88960075378418	6	86.69999694824219	5		5		32	0.15625	0.4330125702369627	2	1
b37	b37.a1	b37.a1.a2	tr|A8MX75|A8MX75_HUMAN TFIIH basal transcription factor complex helicase XPD subunit (Fragment) OS=Homo sapiens GN=ERCC2 PE=4 SV=2	-19.88960075378418	7	80.4000015258789	5		5		30	0.16666666666666666	0.46779926762206947	2	1
b38	b38.a1	b38.a1.a1	sp|P50570-2|DYN2_HUMAN Isoform 2 of Dynamin-2 OS=Homo sapiens GN=DNM2	-16.571929931640625	6	97.5	5		5		37	0.13513513513513514	0.36500780654601406	6	1
b38	b38.a1	b38.a1.a2	sp|P50570-3|DYN2_HUMAN Isoform 3 of Dynamin-2 OS=Homo sapiens GN=DNM2	-16.571929931640625	6	97.4000015258789	5		5		37	0.13513513513513514	0.36500780654601406	6	1
b38	b38.a1	b38.a1.a3	sp|P50570-4|DYN2_HUMAN Isoform 4 of Dynamin-2 OS=Homo sapiens GN=DNM2	-16.571929931640625	6	97.80000305175781	5		5		37	0.13513513513513514	0.36500780654601406	6	1
b38	b38.a1	b38.a1.a4	sp|P50570-5|DYN2_HUMAN Isoform 5 of Dynamin-2 OS=Homo sapiens GN=DNM2	-16.571929931640625	6	97.80000305175781	5		5		37	0.13513513513513514	0.36500780654601406	6	1
b38	b38.a1	b38.a1.a5	sp|P50570|DYN2_HUMAN Dynamin-2 OS=Homo sapiens GN=DNM2 PE=1 SV=2	-16.571929931640625	6	97.9000015258789	5		5		37	0.13513513513513514	0.36500780654601406	6	1
b38	b38.a1	b38.a1.a6	tr|F5H4R9|F5H4R9_HUMAN Dynamin-2 OS=Homo sapiens GN=DNM2 PE=2 SV=1	-16.571929931640625	6	97.80000305175781	5		5		37	0.13513513513513514	0.36500780654601406	6	1
b39	b39.a1	b39.a1.a1	sp|P50613|CDK7_HUMAN Cyclin-dependent kinase 7 OS=Homo sapiens GN=CDK7 PE=1 SV=1	-18.39443016052246	19	38.900001525878906	5		5		16	0.3125	1.0535250264571463	1	1
b40	b40.a1	b40.a1.a1	tr|B3KVH1|B3KVH1_HUMAN Protein Wiz OS=Homo sapiens GN=WIZ PE=2 SV=1	-20.67645263671875	5	89.19999694824219	4		4		38	0.10526315789473684	0.2742749857031337	3	1
b40	b40.a1	b40.a1.a2	tr|B7ZM82|B7ZM82_HUMAN Protein Wiz OS=Homo sapiens GN=WIZ PE=2 SV=1	-20.67645263671875	4	102.80000305175781	4		4		43	0.09302325581395349	0.23886292399377718	3	1
b40	b40.a1	b40.a1.a3	tr|M0QXA7|M0QXA7_HUMAN Protein Wiz OS=Homo sapiens GN=WIZ PE=4 SV=1	-20.67645263671875	4	103.0999984741211	4		4		43	0.09302325581395349	0.23886292399377718	3	1
b41	b41.a1	b41.a1.a1	sp|P09429|HMGB1_HUMAN High mobility group protein B1 OS=Homo sapiens GN=HMGB1 PE=1 SV=3	-10.458700180053711	18	24.799999237060547	4		4		5	0.8	5.309573444801933	3	1
b41	b41.a1	b41.a1.a2	tr|Q5T7C4|Q5T7C4_HUMAN High mobility group protein B1 OS=Homo sapiens GN=HMGB1 PE=2 SV=1	-10.458700180053711	25	18.200000762939453	4		4		5	0.8	5.309573444801933	3	1
b41	b41.a1	b41.a1.a3	tr|Q5T7C6|Q5T7C6_HUMAN High mobility group protein B1 (Fragment) OS=Homo sapiens GN=HMGB1 PE=2 SV=1	-10.458700180053711	24	18.700000762939453	4		4		7	0.5714285714285714	2.72759372031494	3	1
b42	b42.a1	b42.a1.a1	sp|Q9UNY4|TTF2_HUMAN Transcription termination factor 2 OS=Homo sapiens GN=TTF2 PE=1 SV=2	-10.72212028503418	3	129.39999389648438	4		4		62	0.06451612903225806	0.16015530173997172	1	1
b43	b43.a1	b43.a1.a1	sp|Q96FZ2|CC037_HUMAN UPF0361 protein C3orf37 OS=Homo sapiens GN=C3orf37 PE=1 SV=1	-11.304586410522461	12	40.5	4		4		17	0.23529411764705882	0.7190722018585745	3	1
b43	b43.a1	b43.a1.a2	tr|D6R9T3|D6R9T3_HUMAN UPF0361 protein C3orf37 (Fragment) OS=Homo sapiens GN=C3orf37 PE=2 SV=1	-11.304586410522461	15	32.0	4		4		14	0.2857142857142857	0.9306977288832501	3	1
b43	b43.a1	b43.a1.a3	tr|E7EMP6|E7EMP6_HUMAN UPF0361 protein C3orf37 OS=Homo sapiens GN=C3orf37 PE=2 SV=1	-11.304586410522461	13	35.5	4		4		15	0.26666666666666666	0.8478497974222909	3	1
b44	b44.a1	b44.a1.a1	sp|Q99661-2|KIF2C_HUMAN Isoform 2 of Kinesin-like protein KIF2C OS=Homo sapiens GN=KIF2C	-7.9892659187316895	7	75.4000015258789	4		4		30	0.13333333333333333	0.35935639087852556	3	1
b44	b44.a1	b44.a1.a2	sp|Q99661|KIF2C_HUMAN Kinesin-like protein KIF2C OS=Homo sapiens GN=KIF2C PE=1 SV=2	-7.9892659187316895	6	81.19999694824219	4		4		34	0.11764705882352941	0.31113393742156426	3	1
b44	b44.a1	b44.a1.a3	tr|B7Z7M6|B7Z7M6_HUMAN Kinesin-like protein KIF2C OS=Homo sapiens GN=KIF2C PE=2 SV=1	-7.9892659187316895	8	68.69999694824219	4		4		29	0.13793103448275862	0.37382379588326287	3	1
b45	b45.a1	b45.a1.a1	sp|P62805|H4_HUMAN Histone H4 OS=Homo sapiens GN=HIST1H4A PE=1 SV=2	-12.870362281799316	42	11.300000190734863	4		4		5	0.8	5.309573444801933	1	1
b46	b46.a1	b46.a1.a1	sp|Q04837|SSBP_HUMAN Single-stranded DNA-binding protein, mitochondrial OS=Homo sapiens GN=SSBP1 PE=1 SV=1	-13.523114204406738	33	17.200000762939453	4		4		8	0.5	2.1622776601683795	1	1
b47	b47.a1	b47.a1.a1	sp|Q99583|MNT_HUMAN Max-binding protein MNT OS=Homo sapiens GN=MNT PE=2 SV=1	-8.199310302734375	5	62.20000076293945	4		3		14	0.2857142857142857	0.9306977288832501	1	1
b48	b48.a1	b48.a1.a1	sp|Q9Y2K7|KDM2A_HUMAN Lysine-specific demethylase 2A OS=Homo sapiens GN=KDM2A PE=1 SV=3	-9.385347366333008	4	132.60000610351562	4		4		51	0.0784313725490196	0.19792981071052118	1	1
b49	b49.a1	b49.a1.a1	sp|Q07666-2|KHDR1_HUMAN Isoform 2 of KH domain-containing, RNA-binding, signal transduction-associated protein 1 OS=Homo sapiens GN=KHDRBS1	-5.853871822357178	5	45.70000076293945	3		2		8	0.375	1.371373705661655	3	1
b49	b49.a1	b49.a1.a2	sp|Q07666-3|KHDR1_HUMAN Isoform 3 of KH domain-containing, RNA-binding, signal transduction-associated protein 1 OS=Homo sapiens GN=KHDRBS1	-5.853871822357178	5	43.900001525878906	3		2		7	0.42857142857142855	1.6826957952797255	3	1
b49	b49.a1	b49.a1.a3	sp|Q07666|KHDR1_HUMAN KH domain-containing, RNA-binding, signal transduction-associated protein 1 OS=Homo sapiens GN=KHDRBS1 PE=1 SV=1	-5.853871822357178	4	48.099998474121094	3		2		9	0.3333333333333333	1.1544346900318838	3	1
b50	b50.a1	b50.a1.a1	sp|Q9BW19|KIFC1_HUMAN Kinesin-like protein KIFC1 OS=Homo sapiens GN=KIFC1 PE=1 SV=2	-16.050552368164062	5	73.5999984741211	3		3		33	0.09090909090909091	0.23284673944206613	1	1
b51	b51.a1	b51.a1.a1	sp|P61244-2|MAX_HUMAN Isoform 2 of Protein max OS=Homo sapiens GN=MAX	-4.6916704177856445	21	17.100000381469727	3		3		8	0.375	1.371373705661655	1	1
b52	b52.a1	b52.a1.a1	sp|Q16666-2|IF16_HUMAN Isoform 2 of Gamma-interferon-inducible protein 16 OS=Homo sapiens GN=IFI16	-7.708098411560059	6	81.9000015258789	3		3		32	0.09375	0.24093776075171958	3	1
b52	b52.a1	b52.a1.a2	sp|Q16666-3|IF16_HUMAN Isoform 3 of Gamma-interferon-inducible protein 16 OS=Homo sapiens GN=IFI16	-7.708098411560059	6	75.80000305175781	3		3		32	0.09375	0.24093776075171958	3	1
b52	b52.a1	b52.a1.a3	sp|Q16666|IF16_HUMAN Gamma-interferon-inducible protein 16 OS=Homo sapiens GN=IFI16 PE=1 SV=3	-7.708098411560059	5	88.0999984741211	3		3		32	0.09375	0.24093776075171958	3	1
b53	b53.a1	b53.a1.a1	sp|P08651-2|NFIC_HUMAN Isoform 1 of Nuclear factor 1 C-type OS=Homo sapiens GN=NFIC	-6.294991970062256	7	54.599998474121094	3		3		20	0.15	0.4125375446227544	6	1
b53	b53.a1	b53.a1.a2	sp|P08651-3|NFIC_HUMAN Isoform 2 of Nuclear factor 1 C-type OS=Homo sapiens GN=NFIC	-6.294991970062256	8	47.79999923706055	3		3		18	0.16666666666666666	0.46779926762206947	6	1
b53	b53.a1	b53.a1.a3	sp|P08651-4|NFIC_HUMAN Isoform 3 of Nuclear factor 1 C-type OS=Homo sapiens GN=NFIC	-6.294991970062256	8	45.29999923706055	3		3		16	0.1875	0.5399265260594921	6	1
b53	b53.a1	b53.a1.a4	sp|P08651-5|NFIC_HUMAN Isoform 5 of Nuclear factor 1 C-type OS=Homo sapiens GN=NFIC	-6.294991970062256	8	47.5	3		3		16	0.1875	0.5399265260594921	6	1
b53	b53.a1	b53.a1.a5	sp|P08651-6|NFIC_HUMAN Isoform 6 of Nuclear factor 1 C-type OS=Homo sapiens GN=NFIC	-6.294991970062256	8	48.79999923706055	3		3		17	0.17647058823529413	0.5013107289081733	6	1
b53	b53.a1	b53.a1.a6	sp|P08651|NFIC_HUMAN Nuclear factor 1 C-type OS=Homo sapiens GN=NFIC PE=1 SV=2	-6.294991970062256	7	55.5	3		3		19	0.15789473684210525	0.43844988828766285	6	1
b54	b54.a1	b54.a1.a1	sp|Q9NQW6-2|ANLN_HUMAN Isoform 2 of Actin-binding protein anillin OS=Homo sapiens GN=ANLN	-5.823474884033203	3	119.80000305175781	3		3		49	0.061224489795918366	0.1513953993264474	2	1
b54	b54.a1	b54.a1.a2	sp|Q9NQW6|ANLN_HUMAN Actin-binding protein anillin OS=Homo sapiens GN=ANLN PE=1 SV=2	-5.823474884033203	2	124.0	3		3		51	0.058823529411764705	0.14504756993828183	2	1
b55	b55.a1	b55.a1.a1	sp|Q5T8P6-2|RBM26_HUMAN Isoform 2 of RNA-binding protein 26 OS=Homo sapiens GN=RBM26	-8.080085754394531	3	110.80000305175781	3		3		26	0.11538461538461539	0.3043213867190053	5	1
b55	b55.a1	b55.a1.a2	sp|Q5T8P6-3|RBM26_HUMAN Isoform 3 of RNA-binding protein 26 OS=Homo sapiens GN=RBM26	-8.080085754394531	3	110.5	3		3		26	0.11538461538461539	0.3043213867190053	5	1
b55	b55.a1	b55.a1.a3	sp|Q5T8P6-4|RBM26_HUMAN Isoform 4 of RNA-binding protein 26 OS=Homo sapiens GN=RBM26	-8.080085754394531	6	62.400001525878906	3		3		19	0.15789473684210525	0.43844988828766285	5	1
b55	b55.a1	b55.a1.a4	sp|Q5T8P6-5|RBM26_HUMAN Isoform 5 of RNA-binding protein 26 OS=Homo sapiens GN=RBM26	-8.080085754394531	7	59.900001525878906	3		3		18	0.16666666666666666	0.46779926762206947	5	1
b55	b55.a1	b55.a1.a5	sp|Q5T8P6|RBM26_HUMAN RNA-binding protein 26 OS=Homo sapiens GN=RBM26 PE=1 SV=3	-8.080085754394531	3	113.4000015258789	3		3		27	0.1111111111111111	0.2915496650148839	5	1
b56	b56.a1	b56.a1.a1	sp|Q8NFW8|NEUA_HUMAN N-acylneuraminate cytidylyltransferase OS=Homo sapiens GN=CMAS PE=1 SV=2	-8.148497581481934	9	48.29999923706055	3		3		19	0.15789473684210525	0.43844988828766285	1	1
b57	b57.a1	b57.a1.a1	sp|Q8NC51-2|PAIRB_HUMAN Isoform 2 of Plasminogen activator inhibitor 1 RNA-binding protein OS=Homo sapiens GN=SERBP1	-9.682145118713379	6	44.099998474121094	2		2		16	0.125	0.33352143216332397	4	1
b57	b57.a1	b57.a1.a2	sp|Q8NC51-3|PAIRB_HUMAN Isoform 3 of Plasminogen activator inhibitor 1 RNA-binding protein OS=Homo sapiens GN=SERBP1	-9.682145118713379	6	43.0	2		2		16	0.125	0.33352143216332397	4	1
b57	b57.a1	b57.a1.a3	sp|Q8NC51-4|PAIRB_HUMAN Isoform 4 of Plasminogen activator inhibitor 1 RNA-binding protein OS=Homo sapiens GN=SERBP1	-9.682145118713379	6	42.29999923706055	2		2		15	0.13333333333333333	0.35935639087852556	4	1
b57	b57.a1	b57.a1.a4	sp|Q8NC51|PAIRB_HUMAN Plasminogen activator inhibitor 1 RNA-binding protein OS=Homo sapiens GN=SERBP1 PE=1 SV=2	-9.682145118713379	6	44.79999923706055	2		2		17	0.11764705882352941	0.31113393742156426	4	1
b58	b58.a1	b58.a1.a1	sp|Q96T37-2|RBM15_HUMAN Isoform 2 of Putative RNA-binding protein 15 OS=Homo sapiens GN=RBM15	-6.443697452545166	2	104.5999984741211	2		2		42	0.047619047619047616	0.11588399250774839	3	1
b58	b58.a1	b58.a1.a2	sp|Q96T37-3|RBM15_HUMAN Isoform 3 of Putative RNA-binding protein 15 OS=Homo sapiens GN=RBM15	-6.443697452545166	2	106.19999694824219	2		2		42	0.047619047619047616	0.11588399250774839	3	1
b58	b58.a1	b58.a1.a3	sp|Q96T37|RBM15_HUMAN Putative RNA-binding protein 15 OS=Homo sapiens GN=RBM15 PE=1 SV=2	-6.443697452545166	2	107.0	2		2		44	0.045454545454545456	0.110336318167638	3	1
b59	b59.a1	b59.a1.a1	sp|Q8WXX5|DNJC9_HUMAN DnaJ homolog subfamily C member 9 OS=Homo sapiens GN=DNAJC9 PE=1 SV=1	-4.298259258270264	7	29.799999237060547	2		2		13	0.15384615384615385	0.4251026703029981	1	1
b60	b60.a1	b60.a1.a1	sp|P26373|RL13_HUMAN 60S ribosomal protein L13 OS=Homo sapiens GN=RPL13 PE=1 SV=4	-5.094203948974609	9	24.200000762939453	2		2		8	0.25	0.7782794100389228	1	1
b61	b61.a1	b61.a1.a1	sp|Q9BXK1|KLF16_HUMAN Krueppel-like factor 16 OS=Homo sapiens GN=KLF16 PE=1 SV=1	-5.578396320343018	14	25.299999237060547	2		2		7	0.2857142857142857	0.9306977288832501	1	1
b62	b62.a1	b62.a1.a1	sp|O43719|HTSF1_HUMAN HIV Tat-specific factor 1 OS=Homo sapiens GN=HTATSF1 PE=1 SV=1	-4.990124225616455	2	85.69999694824219	2		2		45	0.044444444444444446	0.10775685050970907	1	1
b63	b63.a1	b63.a1.a1	sp|Q9NRW3|ABC3C_HUMAN DNA dC- dU-editing enzyme APOBEC-3C OS=Homo sapiens GN=APOBEC3C PE=1 SV=2	-5.051587104797363	10	22.700000762939453	2		2		9	0.2222222222222222	0.6681005372000588	1	1
b64	b64.a1	b64.a1.a1	sp|P41091|IF2G_HUMAN Eukaryotic translation initiation factor 2 subunit 3 OS=Homo sapiens GN=EIF2S3 PE=1 SV=3	-5.699404716491699	3	51.0	2		2		16	0.125	0.33352143216332397	4	1
b64	b64.a1	b64.a1.a2	sp|Q2VIR3-2|IF2GL_HUMAN Isoform 2 of Putative eukaryotic translation initiation factor 2 subunit 3-like protein OS=Homo sapiens GN=EIF2S3L	-5.699404716491699	3	50.400001525878906	2		2		16	0.125	0.33352143216332397	4	1
b64	b64.a1	b64.a1.a3	sp|Q2VIR3|IF2GL_HUMAN Putative eukaryotic translation initiation factor 2 subunit 3-like protein OS=Homo sapiens GN=EIF2S3L PE=5 SV=2	-5.699404716491699	3	51.099998474121094	2		2		16	0.125	0.33352143216332397	4	1
b64	b64.a1	b64.a1.a4	tr|F8W810|F8W810_HUMAN Uncharacterized protein OS=Homo sapiens PE=2 SV=1	-5.699404716491699	3	50.400001525878906	2		2		16	0.125	0.33352143216332397	4	1
b65	b65.a1	b65.a1.a1	sp|Q8N5C6-2|SRBD1_HUMAN Isoform 2 of S1 RNA-binding domain-containing protein 1 OS=Homo sapiens GN=SRBD1	-4.122628688812256	2	69.5999984741211	2		2		28	0.07142857142857142	0.1787686347935873	2	1
b65	b65.a1	b65.a1.a2	sp|Q8N5C6|SRBD1_HUMAN S1 RNA-binding domain-containing protein 1 OS=Homo sapiens GN=SRBD1 PE=1 SV=2	-4.122628688812256	1	111.5999984741211	2		2		49	0.04081632653061224	0.09854114198755815	2	1
b66	b66.a1	b66.a1.a1	sp|Q8IVI9-2|NOSTN_HUMAN Isoform 2 of Nostrin OS=Homo sapiens GN=NOSTRIN	-4.364516258239746	4	54.400001525878906	2		2		26	0.07692307692307693	0.19377664171443643	4	1
b66	b66.a1	b66.a1.a2	sp|Q8IVI9-3|NOSTN_HUMAN Isoform 3 of Nostrin OS=Homo sapiens GN=NOSTRIN	-4.364516258239746	4	48.79999923706055	2		2		23	0.08695652173913043	0.22167734899679203	4	1
b66	b66.a1	b66.a1.a3	sp|Q8IVI9-4|NOSTN_HUMAN Isoform 4 of Nostrin OS=Homo sapiens GN=NOSTRIN	-4.364516258239746	3	64.19999694824219	2		2		29	0.06896551724137931	0.17210229753348028	4	1
b66	b66.a1	b66.a1.a4	sp|Q8IVI9|NOSTN_HUMAN Nostrin OS=Homo sapiens GN=NOSTRIN PE=1 SV=2	-4.364516258239746	4	57.5	2		2		28	0.07142857142857142	0.1787686347935873	4	1
b67	b67.a1	b67.a1.a1	sp|Q12906-2|ILF3_HUMAN Isoform 2 of Interleukin enhancer-binding factor 3 OS=Homo sapiens GN=ILF3	-5.063486099243164	3	75.9000015258789	2		2		28	0.07142857142857142	0.1787686347935873	7	1
b67	b67.a1	b67.a1.a2	sp|Q12906-3|ILF3_HUMAN Isoform 3 of Interleukin enhancer-binding factor 3 OS=Homo sapiens GN=ILF3	-5.063486099243164	2	82.5999984741211	2		2		28	0.07142857142857142	0.1787686347935873	7	1
b67	b67.a1	b67.a1.a3	sp|Q12906-4|ILF3_HUMAN Isoform 4 of Interleukin enhancer-binding factor 3 OS=Homo sapiens GN=ILF3	-5.063486099243164	3	75.4000015258789	2		2		29	0.06896551724137931	0.17210229753348028	7	1
b67	b67.a1	b67.a1.a4	sp|Q12906-5|ILF3_HUMAN Isoform 5 of Interleukin enhancer-binding factor 3 OS=Homo sapiens GN=ILF3	-5.063486099243164	3	74.5	2		2		28	0.07142857142857142	0.1787686347935873	7	1
b67	b67.a1	b67.a1.a5	sp|Q12906-6|ILF3_HUMAN Isoform 6 of Interleukin enhancer-binding factor 3 OS=Homo sapiens GN=ILF3	-5.063486099243164	3	76.30000305175781	2		2		29	0.06896551724137931	0.17210229753348028	7	1
b67	b67.a1	b67.a1.a6	sp|Q12906-7|ILF3_HUMAN Isoform 7 of Interleukin enhancer-binding factor 3 OS=Homo sapiens GN=ILF3	-5.063486099243164	2	95.5999984741211	2		2		32	0.0625	0.15478198468945825	7	1
b67	b67.a1	b67.a1.a7	sp|Q12906|ILF3_HUMAN Interleukin enhancer-binding factor 3 OS=Homo sapiens GN=ILF3 PE=1 SV=3	-5.063486099243164	2	95.19999694824219	2		2		31	0.06451612903225806	0.16015530173997172	7	1
b68	b68.a1	b68.a1.a1	sp|Q15424-2|SAFB1_HUMAN Isoform 2 of Scaffold attachment factor B1 OS=Homo sapiens GN=SAFB	-4.7508015632629395	1	95.0	2		2		26	0.07692307692307693	0.19377664171443643	6	1
b68	b68.a1	b68.a1.a2	sp|Q15424-3|SAFB1_HUMAN Isoform 3 of Scaffold attachment factor B1 OS=Homo sapiens GN=SAFB	-4.7508015632629395	1	102.69999694824219	2		2		27	0.07407407407407407	0.18597101233766966	6	1
b68	b68.a1	b68.a1.a3	sp|Q15424-4|SAFB1_HUMAN Isoform 4 of Scaffold attachment factor B1 OS=Homo sapiens GN=SAFB	-4.7508015632629395	1	102.5999984741211	2		2		27	0.07407407407407407	0.18597101233766966	6	1
b68	b68.a1	b68.a1.a4	sp|Q15424|SAFB1_HUMAN Scaffold attachment factor B1 OS=Homo sapiens GN=SAFB PE=1 SV=4	-4.7508015632629395	1	102.5	2		2		27	0.07407407407407407	0.18597101233766966	6	1
b68	b68.a1	b68.a1.a5	tr|B7Z2F6|B7Z2F6_HUMAN Scaffold attachment factor B1 OS=Homo sapiens GN=SAFB PE=2 SV=1	-4.7508015632629395	2	85.9000015258789	2		2		23	0.08695652173913043	0.22167734899679203	6	1
b68	b68.a1	b68.a1.a6	tr|F5GZU3|F5GZU3_HUMAN Scaffold attachment factor B1 OS=Homo sapiens GN=SAFB PE=2 SV=1	-4.7508015632629395	2	84.5	2		2		24	0.08333333333333333	0.21152765862858836	6	1
b69	b69.a1	b69.a1.a1	sp|P68431|H31_HUMAN Histone H3.1 OS=Homo sapiens GN=HIST1H3A PE=1 SV=2	-4.618163108825684	11	15.300000190734863	2		2		2	1.0	9.0	10	1
b69	b69.a1	b69.a1.a2	sp|P84243|H33_HUMAN Histone H3.3 OS=Homo sapiens GN=H3F3A PE=1 SV=2	-4.618163108825684	11	15.199999809265137	2		2		2	1.0	9.0	10	1
b69	b69.a1	b69.a1.a3	sp|Q16695|H31T_HUMAN Histone H3.1t OS=Homo sapiens GN=HIST3H3 PE=1 SV=3	-4.618163108825684	11	15.399999618530273	2		2		2	1.0	9.0	10	1
b69	b69.a1	b69.a1.a4	sp|Q6NXT2|H3C_HUMAN Histone H3.3C OS=Homo sapiens GN=H3F3C PE=1 SV=3	-4.618163108825684	11	15.100000381469727	2		2		3	0.6666666666666666	3.6415888336127784	10	1
b69	b69.a1	b69.a1.a5	sp|Q71DI3|H32_HUMAN Histone H3.2 OS=Homo sapiens GN=HIST2H3A PE=1 SV=3	-4.618163108825684	11	15.300000190734863	2		2		2	1.0	9.0	10	1
b69	b69.a1	b69.a1.a6	tr|B4DEB1|B4DEB1_HUMAN Histone H3 OS=Homo sapiens GN=H3F3A PE=2 SV=1	-4.618163108825684	12	14.0	2		2		4	0.5	2.1622776601683795	10	1
b69	b69.a1	b69.a1.a7	tr|K7EK07|K7EK07_HUMAN Histone H3 (Fragment) OS=Homo sapiens GN=H3F3B PE=3 SV=1	-4.618163108825684	12	14.800000190734863	2		2		2	1.0	9.0	10	1
b69	b69.a1	b69.a1.a8	tr|K7EMV3|K7EMV3_HUMAN Histone H3 OS=Homo sapiens GN=H3F3B PE=3 SV=1	-4.618163108825684	17	10.300000190734863	2		2		2	1.0	9.0	10	1
b69	b69.a1	b69.a1.a9	tr|K7EP01|K7EP01_HUMAN Histone H3.3 OS=Homo sapiens GN=H3F3B PE=4 SV=1	-4.618163108825684	14	12.699999809265137	2		2		4	0.5	2.1622776601683795	10	1
b69	b69.a1	b69.a1.b10	tr|K7ES00|K7ES00_HUMAN Histone H3.3 (Fragment) OS=Homo sapiens GN=H3F3B PE=4 SV=1	-4.618163108825684	10	16.5	2		2		7	0.2857142857142857	0.9306977288832501	10	1
b70	b70.a1	b70.a1.a1	sp|P51948-2|MAT1_HUMAN Isoform 2 of CDK-activating kinase assembly factor MAT1 OS=Homo sapiens GN=MNAT1	-4.765735626220703	9	31.0	2		2		11	0.18181818181818182	0.5199110829529336	2	1
b70	b70.a1	b70.a1.a2	sp|P51948|MAT1_HUMAN CDK-activating kinase assembly factor MAT1 OS=Homo sapiens GN=MNAT1 PE=1 SV=1	-4.765735626220703	8	35.70000076293945	2		2		14	0.14285714285714285	0.3894954943731377	2	1
b71	b71.a1	b71.a1.a1	sp|Q12905|ILF2_HUMAN Interleukin enhancer-binding factor 2 OS=Homo sapiens GN=ILF2 PE=1 SV=2	-6.267606258392334	5	42.900001525878906	2		2		11	0.18181818181818182	0.5199110829529336	1	1
b72	b72.a1	b72.a1.a1	sp|P16401|H15_HUMAN Histone H1.5 OS=Homo sapiens GN=HIST1H1B PE=1 SV=3	-8.180456161499023	10	22.5	2		2		4	0.5	2.1622776601683795	1	1
b73	b73.a1	b73.a1.a1	sp|Q92466|DDB2_HUMAN DNA damage-binding protein 2 OS=Homo sapiens GN=DDB2 PE=1 SV=1	-6.585026741027832	4	47.70000076293945	2		2		17	0.11764705882352941	0.31113393742156426	1	1
b74	b74.a1	b74.a1.a1	sp|Q99729-2|ROAA_HUMAN Isoform 2 of Heterogeneous nuclear ribonucleoprotein A/B OS=Homo sapiens GN=HNRNPAB	-4.373659610748291	7	35.900001525878906	2		2		9	0.2222222222222222	0.6681005372000588	5	1
b74	b74.a1	b74.a1.a2	sp|Q99729-3|ROAA_HUMAN Isoform 3 of Heterogeneous nuclear ribonucleoprotein A/B OS=Homo sapiens GN=HNRNPAB	-4.373659610748291	8	30.5	2		2		10	0.2	0.5848931924611136	5	1
b74	b74.a1	b74.a1.a3	tr|D6R9P3|D6R9P3_HUMAN Heterogeneous nuclear ribonucleoprotein A/B OS=Homo sapiens GN=HNRNPAB PE=2 SV=1	-4.373659610748291	8	30.200000762939453	2		2		10	0.2	0.5848931924611136	5	1
b74	b74.a1	b74.a1.a4	tr|D6RBZ0|D6RBZ0_HUMAN Heterogeneous nuclear ribonucleoprotein A/B OS=Homo sapiens GN=HNRNPAB PE=2 SV=1	-4.373659610748291	7	35.599998474121094	2		2		9	0.2222222222222222	0.6681005372000588	5	1
b74	b74.a1	b74.a1.a5	tr|D6RD18|D6RD18_HUMAN Heterogeneous nuclear ribonucleoprotein A/B OS=Homo sapiens GN=HNRNPAB PE=2 SV=1	-4.373659610748291	8	30.399999618530273	2		2		10	0.2	0.5848931924611136	5	1
b75	b75.a1	b75.a1.a1	sp|Q96QC0|PP1RA_HUMAN Serine/threonine-protein phosphatase 1 regulatory subunit 10 OS=Homo sapiens GN=PPP1R10 PE=1 SV=1	-5.774690628051758	2	98.9000015258789	2		2		42	0.047619047619047616	0.11588399250774839	1	1
b76	b76.a1	b76.a1.a1	sp|Q16531|DDB1_HUMAN DNA damage-binding protein 1 OS=Homo sapiens GN=DDB1 PE=1 SV=1	-4.917573928833008	1	126.80000305175781	2		2		50	0.04	0.09647819614318509	2	1
b76	b76.a1	b76.a1.a2	tr|F5GY55|F5GY55_HUMAN DNA damage-binding protein 1 OS=Homo sapiens GN=DDB1 PE=2 SV=1	-4.917573928833008	1	121.5	2		2		46	0.043478260869565216	0.10529514112602167	2	1

## Sheet: peptides
MS Sample :	DaPR130904_VB87_O1904.m
Group ID	Peptide ID	SequenceLI	Modifs	Charge	MH+ theo	Number of subgroups	Subgroup ids	Number of spectra
a1	pepa1a1	AEPVEVVAPR		2	1066.589599609375	1	a1.a1	1
a1	pepa1a2	AGIISQGIR		2	914.5421752929688	1	a1.a1	1
a1	pepa1a3	AMVEYEIDIQK	M2:+15.99491	2	1354.65625	1	a1.a1	1
a1	pepa1a4	AQNDIIWNIK		2	1214.6531982421875	1	a1.a1	1
a1	pepa1a5	AQNDIIWNIKDEIK		2	1699.90185546875	1	a1.a1	1
a1	pepa1a6	ASADKPISNMK	M10:+15.99491	2	1177.588623046875	1	a1.a1	1
a1	pepa1a7	ASICISTK	C4:+57.02146	2	879.4608764648438	1	a1.a1	1
a1	pepa1a8	ATTHNAYDIEVIDIFK		2	1849.9334716796875	1	a1.a1	1
a1	pepa1a9	AYDIEVIDIFK		2	1325.69921875	1	a1.a1	1
a1	pepa1b10	DPIDVNYEK		2	1092.521240234375	1	a1.a1	1
a1	pepa1b11	DSEEAEIIR		2	1061.5113525390625	1	a1.a1	1
a1	pepa1b12	EDAIEHFMK		2	1119.5142822265625	1	a1.a1	1
a1	pepa1b13	EDAIEHFMK	M8:+15.99491	2	1135.50927734375	1	a1.a1	1
a1	pepa1b14	EEIGFRPEYSASQIK	E1:-18.01056	2	1735.8653564453125	1	a1.a1	1
a1	pepa1b15	FAGIISQGIR		2	1061.610595703125	1	a1.a1	1
a1	pepa1b16	FYPIEIDYGQDEEAVK		2	1915.8963623046875	1	a1.a1	1
a1	pepa1b17	FYTIIPHDF		2	1152.57275390625	1	a1.a1	1
a1	pepa1b18	FYTIIPHDFGMK		2	1468.7298583984375	1	a1.a1	1
a1	pepa1b19	FYTIIPHDFGMK	M11:+15.99491	2	1484.7247314453125	1	a1.a1	1
a1	pepa1b20	GDEVDGVDEVAK		2	1232.564453125	1	a1.a1	1
a1	pepa1b21	GFSIIATEDKEAIK		2	1521.8162841796875	1	a1.a1	1
a1	pepa1b22	GFSIIATEDKEAIKK		2	1649.9112548828125	1	a1.a1	1
a1	pepa1b23	GGAAVDPDSGIEHSAH		2	1519.6776123046875	1	a1.a1	2
a1	pepa1b24	GGAAVDPDSGIEHSAHVIEK		2	1988.9676513671875	1	a1.a1	1
a1	pepa1b25	GIYFADMVSK		2	1130.5555419921875	1	a1.a1	1
a1	pepa1b26	GIYFADMVSK	M7:+15.99491	2	1146.5504150390625	1	a1.a1	1
a1	pepa1b27	HPDVEVDGFSEIR		3	1499.712890625	1	a1.a1	1
a1	pepa1b28	IAHIISPWGAEVK		3	1420.7950439453125	1	a1.a1	1
a1	pepa1b29	IEQMPSKEDAIEHFMK		3	1932.9197998046875	1	a1.a1	2
a1	pepa1b30	IEQMPSKEDAIEHFMK	M4:+15.99491	3	1948.9146728515625	1	a1.a1	1
a1	pepa1b31	IIWHGSR		2	868.4791870117188	1	a1.a1	1
a1	pepa1b32	IPKPVQDIIK		2	1150.7198486328125	1	a1.a1	1
a1	pepa1b33	KFYPIEIDYGQDEEAVK		2	2043.991455078125	1	a1.a1	2
a1	pepa1b34	KFYPIEIDYGQDEEAVKK		3	2172.08642578125	1	a1.a1	1
a1	pepa1b35	KGDEVDGVDEVAK		2	1360.6595458984375	1	a1.a1	2
a1	pepa1b36	KITVNPGTK		2	957.5731811523438	1	a1.a1	1
a1	pepa1b37	KPPIINNADSVQAK		2	1494.827880859375	1	a1.a1	2
a1	pepa1b38	KVCSTNDIK	C3:+57.02146	2	1064.5408935546875	1	a1.a1	1
a1	pepa1b39	MAIMVQSPMFDGK		2	1454.6844482421875	1	a1.a1	1
a1	pepa1b40	MAIMVQSPMFDGK	M1:+15.99491 - M9:+15.99491	2	1486.67431640625	1	a1.a1	2
a1	pepa1b41	MAIMVQSPMFDGK	M1:+15.99491 - M4:+15.99491 - M9:+15.99491	2	1502.669189453125	1	a1.a1	1
a1	pepa1b42	MIFDVESMK	M1:+15.99491	2	1115.5115966796875	1	a1.a1	1
a1	pepa1b43	MIFDVESMK	M1:+15.99491 - M8:+15.99491	2	1131.5064697265625	1	a1.a1	1
a1	pepa1b44	MIFDVESMKK	M8:+15.99491	2	1243.6064453125	1	a1.a1	1
a1	pepa1b45	MIFDVESMKK	M1:+15.99491 - M8:+15.99491	2	1259.6014404296875	1	a1.a1	1
a1	pepa1b46	MVDPEKPQIGMIDR		2	1628.8138427734375	1	a1.a1	2
a1	pepa1b47	MVDPEKPQIGMIDR	M1:+15.99491	2	1644.808837890625	1	a1.a1	2
a1	pepa1b48	MVDPEKPQIGMIDR	M1:+15.99491 - M11:+15.99491	2	1660.8037109375	1	a1.a1	2
a1	pepa1b49	NAYDIEVIDIFK		2	1439.7420654296875	1	a1.a1	1
a1	pepa1b50	NTHATTHNAY		2	1129.50244140625	1	a1.a1	1
a1	pepa1b51	NTHATTHNAYDIEVIDIFK		2	2202.0830078125	1	a1.a1	2
a1	pepa1b52	PIDVNYEK		2	977.4943237304688	1	a1.a1	1
a1	pepa1b53	QIIEDDKENR	Q1:-17.02655	2	1242.5965576171875	1	a1.a1	1
a1	pepa1b54	QQVPSGESAIIDR	Q1:-17.02655	2	1382.6915283203125	1	a1.a1	1
a1	pepa1b55	QQVPSGESAIIDR		2	1399.718017578125	1	a1.a1	1
a1	pepa1b56	RKGDEVDGVDEVAK		2	1516.7606201171875	1	a1.a1	2
a1	pepa1b57	SANYCHTSQGDPIGI	C5:+57.02146	2	1619.7122802734375	1	a1.a1	1
a1	pepa1b58	SDAYYCTGDVTAWTK	C6:+57.02146	2	1737.742919921875	1	a1.a1	1
a1	pepa1b59	SIQEIFIAH		2	1057.568115234375	1	a1.a1	1
a1	pepa1b60	SSASADKPISNMK	M12:+15.99491	2	1351.652587890625	1	a1.a1	1
a1	pepa1b61	TGNAWHSK		2	900.4326782226562	1	a1.a1	2
a1	pepa1b62	VCSTNDIK	C2:+57.02146	2	936.4459228515625	1	a1.a1	1
a1	pepa1b63	VFSATIGIVDIVK		2	1361.8043212890625	1	a1.a1	1
a1	pepa1b64	VGTVIGSNK		2	874.4996948242188	1	a1.a1	1
a1	pepa1b65	VPHWYHF		2	985.4683227539062	1	a1.a1	1
a1	pepa1b66	VVSEDFIQDVSASTK		2	1624.806884765625	1	a1.a1	1
a2	pepa2a1	AIDIMEPEQAVDITIPK		2	1882.9835205078125	1	a2.a1	1
a2	pepa2a2	ANIFSDVQFK		2	1168.60009765625	1	a2.a1	1
a2	pepa2a3	DIIAVVFYGTEK		2	1354.7257080078125	1	a2.a1	1
a2	pepa2a4	DIISIAEDEDIR		2	1388.6907958984375	1	a2.a1	1
a2	pepa2a5	DSIIFIVDASK		2	1207.6573486328125	1	a2.a1	2
a2	pepa2a6	DTGIFIDIMH		2	1161.561279296875	1	a2.a1	1
a2	pepa2a7	DTGIFIDIMHIK		2	1402.7403564453125	1	a2.a1	1
a2	pepa2a8	DTGIFIDIMHIK	M9:+15.99491	2	1418.7352294921875	1	a2.a1	1
a2	pepa2a9	EIVYPPDYNPEGK		2	1520.7271728515625	1	a2.a1	1
a2	pepa2b10	FDDPGIMIMGFK	M9:+15.99491	2	1386.6435546875	1	a2.a1	2
a2	pepa2b11	FDDPGIMIMGFK	M7:+15.99491 - M9:+15.99491	2	1402.6385498046875	1	a2.a1	1
a2	pepa2b12	FDDPGIMIMGFKPI	M9:+15.99491	2	1596.780517578125	1	a2.a1	1
a2	pepa2b13	FDDPGIMIMGFKPI	M7:+15.99491 - M9:+15.99491	2	1612.775390625	1	a2.a1	1
a2	pepa2b14	FQDMMGH	M5:+15.99491	2	881.3284912109375	1	a2.a1	1
a2	pepa2b15	IFSDVQFK		2	983.5200805664062	1	a2.a1	1
a2	pepa2b16	IGSIVDEFK		2	1007.5411987304688	1	a2.a1	1
a2	pepa2b17	IMATPEQVGK	M2:+15.99491	2	1089.561279296875	1	a2.a1	1
a2	pepa2b18	IMIFTNEDNPHGNDSAK		2	1902.865478515625	1	a2.a1	1
a2	pepa2b19	IMIFTNEDNPHGNDSAK	M2:+15.99491	2	1918.8603515625	1	a2.a1	1
a2	pepa2b20	IVPQEEEIDDQK		2	1442.701416015625	1	a2.a1	1
a2	pepa2b21	KPGGFDISIFYR		3	1399.7373046875	1	a2.a1	2
a2	pepa2b22	KQEIIEAITK		2	1172.6888427734375	1	a2.a1	1
a2	pepa2b23	NIEAIAIDIMEPEQAVDITIPK	M10:+15.99491	3	2439.26904296875	1	a2.a1	2
a2	pepa2b24	NIYVIQEIDNPGAK		2	1573.822509765625	1	a2.a1	1
a2	pepa2b25	PGGFDISIFYR		2	1271.642333984375	1	a2.a1	1
a2	pepa2b26	QEIIEAITK	Q1:-17.02655	2	1027.5673828125	1	a2.a1	1
a2	pepa2b27	QIIIEKEETEEIK	Q1:-17.02655	2	1584.837158203125	1	a2.a1	1
a2	pepa2b28	QIIIEKEETEEIKR	Q1:-17.02655	2	1740.938232421875	1	a2.a1	1
a2	pepa2b29	QIIIEKEETEEIKR		2	1757.96484375	1	a2.a1	1
a2	pepa2b30	SDSFENPVIQQH		2	1400.64453125	1	a2.a1	1
a2	pepa2b31	SDSFENPVIQQHFR		2	1703.81396484375	1	a2.a1	1
a2	pepa2b32	STIFSAIIIK		2	1092.666748046875	1	a2.a1	1
a2	pepa2b33	TEGDEEAEEEQEENIEASGDYK		3	2500.99609375	1	a2.a1	1
a2	pepa2b34	TFNTSTGGIIIPSDTK		2	1651.854248046875	1	a2.a1	1
a2	pepa2b35	VAIVPQEEEIDDQK		2	1612.806884765625	1	a2.a1	1
a2	pepa2b36	VHFEESSK		2	962.4581909179688	1	a2.a1	1
a2	pepa2b37	VIQEIDNPGAK		2	1183.6322021484375	1	a2.a1	1
a3	pepa3a1	AEIDDTPMR	M8:+15.99491	2	1063.472900390625	1	a3.a1	1
a3	pepa3a2	AVVIVDDR		2	886.4996948242188	2	a3.a1 a3.a2	1
a3	pepa3a3	CSEGVFIITTTPR	C1:+57.02146 - C1:-17.02655	2	1463.7203369140625	1	a3.a1	1
a3	pepa3a4	CSEGVFIITTTPR	C1:+57.02146	2	1480.7469482421875	1	a3.a1	1
a3	pepa3a5	FAQHGTFEYEYSQR		2	1762.7823486328125	1	a3.a1	2
a3	pepa3a6	FAQPGSFEYEYAMR		2	1695.74755859375	1	a3.a2	1
a3	pepa3a7	FATHAAAISVR		2	1143.6273193359375	1	a3.a1	1
a3	pepa3a8	GIVEFASK		2	850.46728515625	1	a3.a1	1
a3	pepa3a9	GMGPGTPAGYGR		2	1120.520751953125	1	a3.a1	1
a3	pepa3b10	GMGPGTPAGYGR	M2:+15.99491	2	1136.5157470703125	1	a3.a1	1
a3	pepa3b11	IFVGNIPADITEDEFK		2	1807.9117431640625	1	a3.a1	1
a3	pepa3b12	IFVGNIPADITEDEFKR		2	1964.012939453125	1	a3.a1	1
a3	pepa3b13	IFVGNIPPDITEEEMR		2	1859.921142578125	1	a3.a2	1
a3	pepa3b14	MEEIHNQEMQK		2	1416.625	1	a3.a1	1
a3	pepa3b15	MEEIHNQEMQK	M1:+15.99491	2	1432.619873046875	1	a3.a1	2
a3	pepa3b16	MEEIHNQEMQK	M1:+15.99491 - M9:+15.99491	2	1448.6148681640625	1	a3.a1	1
a3	pepa3b17	MEEIHNQEVQK		2	1384.6529541015625	1	a3.a2	1
a3	pepa3b18	MGDPYGSGGQK		2	1096.47314453125	1	a3.a1	1
a3	pepa3b19	MGGGGAMNMGDPYGSGGQK		2	1771.7200927734375	1	a3.a1	1
a3	pepa3b20	MGGGGAMNMGDPYGSGGQK	M9:+15.99491	2	1787.7149658203125	1	a3.a1	2
a3	pepa3b21	MGGGGAMNMGDPYGSGGQK	M1:+15.99491 - M9:+15.99491	2	1803.7099609375	1	a3.a1	2
a3	pepa3b22	MGGGGAMNMGDPYGSGGQK	M1:+15.99491 - M7:+15.99491 - M9:+15.99491	2	1819.704833984375	1	a3.a1	1
a3	pepa3b23	MGYMDPR		2	869.3648071289062	1	a3.a1	1
a3	pepa3b24	NMGDPYGSGGQK		2	1210.51611328125	1	a3.a1	1
a3	pepa3b25	PGGGPGISTPGGHPKPPHR		3	1802.9412841796875	1	a3.a1	1
a3	pepa3b26	PVIVEPIEQIDDEDGIPEK		2	2135.07568359375	1	a3.a1	1
a3	pepa3b27	PVTVEPMDQIDDEEGIPEK		2	2140.995849609375	1	a3.a2	1
a3	pepa3b28	PVTVEPMDQIDDEEGIPEK	M7:+15.99491	2	2156.99072265625	1	a3.a2	1
a3	pepa3b29	RMEEIHNQEMQK		2	1572.72607421875	1	a3.a1	2
a3	pepa3b30	RMEEIHNQEVQK		3	1540.754150390625	1	a3.a2	1
a3	pepa3b31	SPPPGMGINQNR		2	1267.62158203125	1	a3.a1	1
a3	pepa3b32	SPPPGMGINQNR	M6:+15.99491	2	1283.616455078125	1	a3.a1	2
a3	pepa3b33	YGEPGEVFINK		2	1252.621337890625	1	a3.a1	1
a4	pepa4a1	AIDDIDMVAIVR		2	1330.703857421875	1	a4.a1	1
a4	pepa4a2	ANPQVGVAFPH		2	1136.5850830078125	1	a4.a1	1
a4	pepa4a3	AVDAIIDSMSIAK	M9:+15.99491	2	1349.698486328125	1	a4.a1	1
a4	pepa4a4	CFSVIGFCK	C1:+57.02146 - C8:+57.02146	2	1117.517333984375	1	a4.a1	1
a4	pepa4a5	DDEAAAVAISSIIH		2	1411.706787109375	1	a4.a1	1
a4	pepa4a6	DVIQHETIGK		2	1139.60595703125	1	a4.a1	1
a4	pepa4a7	EDGSGDRGDGPFR		3	1364.5830078125	1	a4.a1	2
a4	pepa4a8	EDIIQGFR	E1:-18.01056	2	959.494873046875	1	a4.a1	1
a4	pepa4a9	EDIIQGFR		2	977.5054931640625	1	a4.a1	1
a4	pepa4b10	EEASGSSVTAEEAK		2	1394.6285400390625	1	a4.a1	2
a4	pepa4b11	EEASGSSVTAEEAKK		2	1522.7235107421875	1	a4.a1	1
a4	pepa4b12	FPIIEAK		2	817.482177734375	1	a4.a1	1
a4	pepa4b13	HIEIFTDISSR		2	1317.6800537109375	1	a4.a1	2
a4	pepa4b14	HIMIPDFDIIEDIESK	M3:+15.99491	3	1930.9471435546875	1	a4.a1	1
a4	pepa4b15	HSIHWPCR	C7:+57.02146	2	1092.5159912109375	1	a4.a1	1
a4	pepa4b16	IGGHGPSFPIK		2	1109.610595703125	1	a4.a1	1
a4	pepa4b17	IWNMINPPAEVTTK		2	1613.8360595703125	1	a4.a1	1
a4	pepa4b18	IWNMINPPAEVTTK	M4:+15.99491	2	1629.8309326171875	1	a4.a1	1
a4	pepa4b19	KVITMFVQR		2	1121.650390625	1	a4.a1	1
a4	pepa4b20	KVITMFVQR	M5:+15.99491	2	1137.645263671875	1	a4.a1	1
a4	pepa4b21	NMINPPAEVTTK		2	1314.672607421875	1	a4.a1	1
a4	pepa4b22	RHIEIFTDISSR		3	1473.78125	1	a4.a1	2
a4	pepa4b23	SKVDEEQMK		2	1093.519775390625	1	a4.a1	1
a4	pepa4b24	SQIDIIIH		2	938.531005859375	1	a4.a1	1
a4	pepa4b25	SQIDIIIHSIK		2	1266.741943359375	1	a4.a1	1
a4	pepa4b26	SSIIHAIDDIDMVAIVR		2	1867.9949951171875	1	a4.a1	2
a4	pepa4b27	TEQGGAHF		2	846.37451171875	1	a4.a1	1
a4	pepa4b28	TWTVVDAK		2	919.48876953125	1	a4.a1	1
a4	pepa4b29	VDEEQMK		2	878.392822265625	1	a4.a1	1
a4	pepa4b30	YAPTEAQINAVDAIIDSMSIAK		2	2321.169921875	1	a4.a1	1
a5	pepa5a1	AANAAENDFSVSQAEMSSR		2	1984.866943359375	1	a5.a1	1
a5	pepa5a2	AANAAENDFSVSQAEMSSR	M16:+15.99491	2	2000.86181640625	1	a5.a1	1
a5	pepa5a3	ADDPYAHISK		2	1116.5323486328125	1	a5.a1	1
a5	pepa5a4	AVSEEQQPAIK		2	1199.6270751953125	1	a5.a1	1
a5	pepa5a5	EVIEAIGEVMVSR		2	1431.7515869140625	1	a5.a1	1
a5	pepa5a6	EVIEAIGEVMVSR	M10:+15.99491	2	1447.7464599609375	1	a5.a1	1
a5	pepa5a7	FAAIDNEEEDKEEEIIK		2	2021.9554443359375	1	a5.a1	1
a5	pepa5a8	FSISAHGK		2	846.4473266601562	1	a5.a1	1
a5	pepa5a9	GAVIVVSHDAR		2	1123.622314453125	1	a5.a1	1
a5	pepa5b10	GFNIPYQDAR		2	1180.574951171875	1	a5.a1	1
a5	pepa5b11	HPPKPAKPEK		2	1128.65283203125	1	a5.a1	1
a5	pepa5b12	IGFFNQQYAEQIR		2	1613.8074951171875	1	a5.a1	1
a5	pepa5b13	IIAGIGFDPEMQNRPTQK		2	2015.038330078125	1	a5.a1	1
a5	pepa5b14	IQGQIEQGDDTAAER		2	1630.76708984375	1	a5.a1	1
a5	pepa5b15	ISVPTSDEEDEVPAPK		2	1712.8228759765625	1	a5.a1	1
a5	pepa5b16	ITPTHGEMR	M8:+15.99491	2	1057.5098876953125	1	a5.a1	1
a5	pepa5b17	KNQDEESQEAPEIIK		2	1757.8555908203125	1	a5.a1	1
a5	pepa5b18	MEETPTEYIQR		2	1396.6417236328125	1	a5.a1	1
a5	pepa5b19	NIDFGIDMDSR		2	1282.57373046875	1	a5.a1	1
a5	pepa5b20	NIDFGIDMDSR	M8:+15.99491	2	1298.568603515625	1	a5.a1	1
a5	pepa5b21	NQDEESQEAPEIIK		2	1629.7607421875	1	a5.a1	1
a5	pepa5b22	QAMIENASDIK	Q1:-17.02655	2	1202.5726318359375	1	a5.a1	1
a5	pepa5b23	STIIIIITGK		2	1058.682373046875	1	a5.a1	1
a5	pepa5b24	TFFEEIAVEDK		2	1327.6419677734375	1	a5.a1	1
a5	pepa5b25	VVFAEIACR	C8:+57.02146	2	1064.55615234375	1	a5.a1	1
a5	pepa5b26	YGIVGPNGK		2	904.4890747070312	1	a5.a1	1
a6	pepa6a1	AGFDSDYDQAIADIR		2	1656.7503662109375	1	a6.a1	1
a6	pepa6a2	AIMYEETTYSK	M3:+15.99491	2	1351.6090087890625	1	a6.a1	1
a6	pepa6a3	FFIGQFSDDR		2	1231.5745849609375	1	a6.a1	1
a6	pepa6a4	FPDITVEINR		2	1203.63720703125	1	a6.a1	1
a6	pepa6a5	GMTSESDSIGITPGEK	M2:+15.99491	2	1624.737548828125	1	a6.a1	1
a6	pepa6a6	GTQTYSVIEGDPSENYSK		2	1974.89306640625	1	a6.a1	1
a6	pepa6a7	IANIINAEER		2	1142.6168212890625	1	a6.a1	1
a6	pepa6a8	IANIPEEVIQK		2	1253.71044921875	1	a6.a1	1
a6	pepa6a9	IDAIEDIMVVPDK		2	1457.7559814453125	1	a6.a1	1
a6	pepa6b10	IIGIMEEVADGFK		2	1421.73486328125	1	a6.a1	1
a6	pepa6b11	ISDGIGVMIPQVIK		2	1469.8399658203125	1	a6.a1	1
a6	pepa6b12	ISDGIGVMIPQVIK	M8:+15.99491	2	1485.8349609375	1	a6.a1	1
a6	pepa6b13	ISEVVEIIK		2	1029.6195068359375	1	a6.a1	1
a6	pepa6b14	PVIIIPEDTPPFIEIK		2	1821.041259765625	1	a6.a1	1
a6	pepa6b15	SAKPEIIR		2	913.5469970703125	1	a6.a1	1
a6	pepa6b16	STVDAEAVHK		2	1056.5323486328125	1	a6.a1	1
a6	pepa6b17	TIFSTHYHSIVEDYSQNVAVR		3	2466.205078125	1	a6.a1	1
a6	pepa6b18	TIVYWGIGR		2	1064.5892333984375	1	a6.a1	1
a6	pepa6b19	VDTCHTPFGK	C4:+57.02146	2	1161.5361328125	1	a6.a1	1
a6	pepa6b20	VEQTETPEMMEAR		2	1550.682861328125	1	a6.a1	1
a6	pepa6b21	VEQTETPEMMEAR	M10:+15.99491	2	1566.6778564453125	1	a6.a1	1
a6	pepa6b22	VEQTETPEMMEAR	M9:+15.99491 - M10:+15.99491	2	1582.6728515625	1	a6.a1	1
a6	pepa6b23	VHVQFFDDSPTR		2	1447.6968994140625	1	a6.a1	2
a6	pepa6b24	WDTAFDHEK		2	1148.5010986328125	1	a6.a1	1
a6	pepa6b25	YSDSIVQK		2	939.4785766601562	1	a6.a1	1
a7	pepa7a1	AAGAGTAGPASGPGVVR		2	1395.7342529296875	1	a7.a1	1
a7	pepa7a2	DIMQAIIVR		2	1058.6031494140625	1	a7.a1	1
a7	pepa7a3	DIMQAIIVRPIGK		2	1453.8564453125	1	a7.a1	1
a7	pepa7a4	DIVIPTQAIPASPAIK		2	1633.9527587890625	1	a7.a1	1
a7	pepa7a5	FIESHIDDAEPYIITMAK		2	2093.0263671875	1	a7.a1	1
a7	pepa7a6	FIESHIDDAEPYIITMAK	M16:+15.99491	2	2109.02099609375	1	a7.a1	2
a7	pepa7a7	FYFHEAIR		2	1082.542236328125	1	a7.a1	1
a7	pepa7a8	HEPGIGGPAER		2	1119.5545654296875	1	a7.a1	1
a7	pepa7a9	KDENESSAPADGEGGSEIQPK		2	2144.958251953125	1	a7.a1	2
a7	pepa7b10	NDIINIIR		2	970.5684204101562	1	a7.a1	1
a7	pepa7b11	NIAHPVIQNFSYETFQQK		2	2164.08251953125	1	a7.a1	2
a7	pepa7b12	NPPTTIGMMTIK		2	1303.67529296875	1	a7.a1	1
a7	pepa7b13	NPPTTIGMMTIK	M8:+15.99491	2	1319.670166015625	1	a7.a1	2
a7	pepa7b14	QPAPGPVEKPPR	Q1:-17.02655	2	1255.6798095703125	1	a7.a1	1
a7	pepa7b15	TEFTITEAVVESSR		2	1568.7806396484375	1	a7.a1	1
a7	pepa7b16	TISGAQDSEAAFAK		2	1395.675537109375	1	a7.a1	1
a7	pepa7b17	VMQCISR	C4:+57.02146 - M2:+15.99491	2	909.4285278320312	1	a7.a1	1
a7	pepa7b18	WTVEESEWVK		2	1292.6162109375	1	a7.a1	1
a8	pepa8a1	AADETICQTK	C7:+57.02146	2	1136.525634765625	1	a8.a1	1
a8	pepa8a2	AAVWEITGAEFSK		2	1408.7110595703125	1	a8.a1	1
a8	pepa8a3	AIDIADMITR		2	1118.5877685546875	1	a8.a1	1
a8	pepa8a4	DIEQGDVSETIR		2	1361.6546630859375	1	a8.a1	1
a8	pepa8a5	EDEQQQAIQDIASR		2	1630.76708984375	1	a8.a1	1
a8	pepa8a6	EQITQHIADISSK		2	1469.7598876953125	1	a8.a1	1
a8	pepa8a7	FCVDYAK	C2:+57.02146	2	902.4080810546875	1	a8.a1	1
a8	pepa8a8	IIIPGVIK		2	852.5921020507812	1	a8.a1	1
a8	pepa8a9	IQNEIDMVK		2	1089.561279296875	1	a8.a1	1
a8	pepa8b10	ITTTGQVTSPVK		2	1231.689697265625	1	a8.a1	1
a8	pepa8b11	IYIPPSTPDFSR		2	1392.7161865234375	1	a8.a1	1
a8	pepa8b12	NIQDVVER		2	972.5112915039062	1	a8.a1	1
a8	pepa8b13	SATNIPQIK		2	971.5524291992188	1	a8.a1	1
a8	pepa8b14	SEAHTADGISIR		2	1256.6234130859375	1	a8.a1	1
a8	pepa8b15	SMIIDSEVIIIDNK		2	1589.845947265625	1	a8.a1	1
a8	pepa8b16	TQIIQDFIR		2	1133.6318359375	1	a8.a1	1
a8	pepa8b17	VADNPSYNTK		2	1108.52734375	1	a8.a1	1
a8	pepa8b18	VIHNAQEVEK		2	1166.6168212890625	1	a8.a1	1
a8	pepa8b19	VIHNAQEVEKEPGQR		2	1733.893310546875	1	a8.a1	1
a8	pepa8b20	VIIDIFTGVR		2	1132.6728515625	1	a8.a1	1
a8	pepa8b21	VIQEGIEGIVIK		2	1297.77294921875	1	a8.a1	1
a9	pepa9a1	AESPESSAIESTQSTPQK		2	1876.87744140625	1	a9.a1	1
a9	pepa9a2	DIFMFITR	M4:+15.99491	2	1058.5343017578125	1	a9.a1	1
a9	pepa9a3	DIIIVNDHIINFVR		2	1680.943603515625	1	a9.a1	1
a9	pepa9a4	GRPPKPIGGGTPK		3	1261.738037109375	1	a9.a1	2
a9	pepa9a5	HDVIVSIVTAAK		2	1252.7264404296875	1	a9.a1	1
a9	pepa9a6	IYAPEAPYTSPDK		2	1451.7056884765625	1	a9.a1	1
a9	pepa9a7	METVSNASSSSNPSSPGR		2	1794.792724609375	1	a9.a1	1
a9	pepa9a8	METVSNASSSSNPSSPGR	M1:+15.99491	2	1810.78759765625	1	a9.a1	1
a9	pepa9a9	SGPPAPEEEEEEER		2	1584.6663818359375	1	a9.a1	1
a9	pepa9b10	STTYSIESPK		2	1112.54736328125	1	a9.a1	1
a9	pepa9b11	TPVTEQEEK		2	1060.51611328125	1	a9.a1	1
a9	pepa9b12	TTNVIGAVNKPISSAGK		2	1656.9283447265625	1	a9.a1	1
a9	pepa9b13	VAEAAIQIFK		2	1089.6307373046875	1	a9.a1	1
a9	pepa9b14	YAIQSAAGK		2	908.4840087890625	1	a9.a1	1
b10	pepb10a1	AGVQADEDEDGDEKDEK		2	1849.7574462890625	1	b10.a1	1
b10	pepb10a2	DTMSDIPEVR		2	1162.541259765625	1	b10.a1	1
b10	pepb10a3	EEISEEGYIAK		2	1267.605712890625	1	b10.a1	1
b10	pepb10a4	FYFIEAYNAK		2	1265.6204833984375	1	b10.a1	1
b10	pepb10a5	GVCSCVEAGK	C3:+57.02146 - C5:+57.02146	2	1066.4659423828125	1	b10.a1	1
b10	pepb10a6	IKEEEAAKD		2	1032.521240234375	1	b10.a1	1
b10	pepb10a7	INIIHEFIQTEIK		2	1597.89501953125	1	b10.a1	1
b10	pepb10a8	IPIFPEPIHVFAPR		3	1632.926513671875	1	b10.a1	1
b10	pepb10a9	IVMAGETTNSR		2	1178.583740234375	1	b10.a1	1
b10	pepb10b10	PIYDDDPSIEGGVNGK		2	1675.7813720703125	1	b10.a1	1
b10	pepb10b11	SFEDPPNHAR		2	1169.5338134765625	1	b10.a1	1
b10	pepb10b12	SQACEPSEPEIEIK	C4:+57.02146	2	1616.7476806640625	1	b10.a1	1
b10	pepb10b13	VIHPEQHR		2	1015.5435791015625	1	b10.a1	1
b11	pepb11a1	ANGTSAITAQNGK		2	1232.6234130859375	1	b11.a1	1
b11	pepb11a2	ASSSDSEDSSEEEEEVQGPPAK		2	2293.943115234375	1	b11.a1	1
b11	pepb11a3	DNQISEVANK		2	1117.548828125	1	b11.a1	1
b11	pepb11a4	EEEIEVDSR		2	1105.501220703125	1	b11.a1	1
b11	pepb11a5	KIQANGPVAK		2	1025.610595703125	1	b11.a1	1
b11	pepb11a6	MVATTKPK		2	875.5023193359375	1	b11.a1	1
b11	pepb11a7	NKPGPYSSVPPPSAPPPK		2	1816.9595947265625	1	b11.a1	1
b11	pepb11a8	NSSNKPAVTTK		2	1146.61181640625	1	b11.a1	1
b11	pepb11a9	SSVPPPSAPPPK		2	1160.63134765625	1	b11.a1	1
b11	pepb11b10	VADNSFDAK		2	966.453125	1	b11.a1	1
b11	pepb11b11	VAGGAAPSKPASAK		2	1211.6746826171875	1	b11.a1	1
b11	pepb11b12	VVPSDIYPIVIGFIR		2	1687.9786376953125	1	b11.a1	1
b12	pepb12a1	APQVIVIAPTR		2	1164.7103271484375	1	b12.a1	1
b12	pepb12a2	DVESYIHR		2	1018.4957275390625	1	b12.a1	1
b12	pepb12a3	EAQEISQNSAIK		2	1317.6649169921875	1	b12.a1	1
b12	pepb12a4	EEYQIVQVEQK		2	1392.7010498046875	1	b12.a1	1
b12	pepb12a5	GAVEAIAAAIAH		2	1093.6004638671875	1	b12.a1	1
b12	pepb12a6	IKDHIQNGK		2	1052.5850830078125	1	b12.a1	1
b12	pepb12a7	KKEEPSQNDISPK		3	1499.7703857421875	1	b12.a1	1
b12	pepb12a8	NEEPSEEEIDAPK		2	1486.65478515625	1	b12.a1	1
b12	pepb12a9	QDAQSIHGDIPQK	Q1:-17.02655	2	1419.6866455078125	1	b12.a1	1
b12	pepb12b10	QDAQSIHGDIPQK		2	1436.7132568359375	1	b12.a1	1
b12	pepb12b11	SDAGIESDTAMK	M11:+15.99491	2	1240.53662109375	1	b12.a1	1
b12	pepb12b12	TFSFAIPIIEK		2	1265.71435546875	1	b12.a1	1
b13	pepb13a1	AEEIWQQSVIGDYIAR		2	1877.9395751953125	1	b13.a1	1
b13	pepb13a2	FIESIPEEEQQR		2	1504.7281494140625	1	b13.a1	1
b13	pepb13a3	FREDHPDIIQNAK		2	1582.7977294921875	1	b13.a1	1
b13	pepb13a4	HPEINISEEGITK		2	1466.7490234375	1	b13.a1	1
b13	pepb13a5	QIQEERPEISESEITR	Q1:-17.02655	2	1926.9410400390625	1	b13.a1	1
b13	pepb13a6	REERGKIPESPKR		3	1581.8819580078125	1	b13.a1	1
b13	pepb13a7	SDIPEKPK		2	913.4993286132812	1	b13.a1	1
b13	pepb13a8	TITEIIIDAQEHVK		2	1609.8800048828125	1	b13.a1	1
b13	pepb13a9	TPQQIWYTHEK		2	1430.7066650390625	1	b13.a1	1
b13	pepb13b10	VHIDIWVK		2	1009.5833740234375	1	b13.a1	1
b13	pepb13b11	VRPDEIMR		2	1015.5358276367188	1	b13.a1	1
b13	pepb13b12	WVEISNEVR		2	1131.5797119140625	1	b13.a1	1
b14	pepb14a1	AVAIICNHQR	C6:+57.02146	2	1181.6212158203125	1	b14.a1	1
b14	pepb14a2	EEGETADTVGCCSIR	C11:+57.02146 - C12:+57.02146	2	1683.6953125	1	b14.a1	1
b14	pepb14a3	HIQDIMEGITAK		2	1355.69921875	1	b14.a1	1
b14	pepb14a4	KIEEEEDGKIK		3	1317.6900634765625	1	b14.a1	1
b14	pepb14a5	KVPEPDNKK		2	1054.589599609375	1	b14.a1	1
b14	pepb14a6	MIDHEYTTK		2	1137.52490234375	1	b14.a1	1
b14	pepb14a7	NIQIFMENK		2	1136.5770263671875	1	b14.a1	2
b14	pepb14a8	SGDHIHNDSQIEADFR	S1:+42.01057	2	1882.8319091796875	1	b14.a1	1
b14	pepb14a9	TYNASITIQQQIK		2	1507.8118896484375	1	b14.a1	1
b15	pepb15a1	EPEMPGPR		2	912.4248046875	1	b15.a1	1
b15	pepb15a2	IIASANIEEVTMK		2	1418.75634765625	1	b15.a1	1
b15	pepb15a3	IIASANIEEVTMK	M12:+15.99491	2	1434.7513427734375	1	b15.a1	1
b15	pepb15a4	ITMQVSSIQR		2	1162.625244140625	1	b15.a1	1
b15	pepb15a5	KPPTDEEIK		2	1056.5576171875	1	b15.a1	1
b15	pepb15a6	PSGKPIPK		2	823.5040283203125	1	b15.a1	1
b15	pepb15a7	SASAPAAEGEGTPTQPASEK	S1:+42.01057	2	1927.888427734375	1	b15.a1	1
b15	pepb15a8	SGVNSEIVK		2	932.5051879882812	1	b15.a1	1
b15	pepb15a9	SICEVIDIER	C3:+57.02146	2	1233.61474609375	1	b15.a1	1
b15	pepb15b10	VYENYPTYDITER		2	1662.7650146484375	1	b15.a1	1
b16	pepb16a1	AQTTNSNSSSSSDVSTHS		2	1796.7532958984375	1	b16.a1	1
b16	pepb16a2	EGIIGIQNIIK		2	1197.7205810546875	1	b16.a1	1
b16	pepb16a3	GPPVTPSSEK		2	998.5156860351562	1	b16.a1	1
b16	pepb16a4	IITWTTEPK		2	1088.59912109375	1	b16.a1	1
b16	pepb16a5	IVDGIATSWVNSSNYK		2	1753.8759765625	1	b16.a1	1
b16	pepb16a6	NSSNTSVGSPSNTIGR		2	1577.7518310546875	1	b16.a1	1
b16	pepb16a7	QSSGSATNVASTPDNR		2	1591.7310791015625	1	b16.a1	1
b16	pepb16a8	SDIDVNAAASAK		2	1161.574951171875	1	b16.a1	1
b16	pepb16a9	SQEDINEPIKR		2	1328.680908203125	1	b16.a1	1
b16	pepb16b10	VISTSTDIEAAVADAIK		2	1703.9066162109375	1	b16.a1	1
b17	pepb17a1	AAGPSISHTSGGTQSK		2	1485.7296142578125	1	b17.a1	1
b17	pepb17a2	ATVMDVKPVDYR		2	1393.71484375	1	b17.a1	1
b17	pepb17a3	ATVMDVKPVDYR	M4:+15.99491	2	1409.709716796875	1	b17.a1	1
b17	pepb17a4	DSIVDIIGICK	C10:+57.02146	2	1232.6558837890625	1	b17.a1	1
b17	pepb17a5	IFSIEIVDESGEIR		2	1606.8326416015625	1	b17.a1	1
b17	pepb17a6	PQPQNGSSGMGSTVSK	M10:+15.99491	2	1577.7227783203125	1	b17.a1	1
b17	pepb17a7	SGGVGGSNTNWK		2	1163.54443359375	1	b17.a1	1
b17	pepb17a8	VETYNDESR		2	1112.48583984375	1	b17.a1	1
b17	pepb17a9	VVIIMEIEVIK		2	1285.7803955078125	1	b17.a1	1
b17	pepb17b10	VVIIMEIEVIK	M5:+15.99491	2	1301.7752685546875	1	b17.a1	1
b18	pepb18a1	DKYPNIQVIGGNVVTAAQAK		3	2086.1298828125	1	b18.a1	1
b18	pepb18a2	EDIVVAPAGITIK		2	1325.7679443359375	1	b18.a1	1
b18	pepb18a3	GMGSIDAMDK	M2:+15.99491 - M8:+15.99491	2	1056.4339599609375	1	b18.a1	1
b18	pepb18a4	IPIVNEDDEIVAIIAR		2	1779.9854736328125	1	b18.a1	1
b18	pepb18a5	NIIDAGVDAIR		2	1156.6324462890625	1	b18.a1	1
b18	pepb18a6	PQATAVYK		2	877.4782104492188	1	b18.a1	1
b18	pepb18a7	REDIVVAPAGITIK		2	1481.8690185546875	1	b18.a1	2
b18	pepb18a8	TSSAQVEGGVHSIHSYEK		2	1915.9149169921875	1	b18.a1	1
b18	pepb18a9	VAQGVSGAVQDK		2	1158.61181640625	1	b18.a1	1
b19	pepb19a1	DGYIHYGQTVK		2	1280.62744140625	1	b19.a1	1
b19	pepb19a2	EMINDGASWTIISTDK		2	1780.8426513671875	1	b19.a1	1
b19	pepb19a3	IGIGNSDQEMQQINIEGK		2	1973.9600830078125	1	b19.a1	1
b19	pepb19a4	IIQFQATPCPK	C9:+57.02146	2	1302.6878662109375	1	b19.a1	1
b19	pepb19a5	IVCSVTGMAIPR	C3:+57.02146	2	1303.6865234375	1	b19.a1	1
b19	pepb19a6	QPVQVPVTIVR		2	1235.74755859375	1	b19.a1	1
b19	pepb19a7	QTAIIDADDPVSQIHK		2	1750.8974609375	1	b19.a1	1
b19	pepb19a8	TIYISDSDKR		2	1197.6114501953125	1	b19.a1	1
b19	pepb19a9	VWFGDVEAETMYR		2	1602.72607421875	1	b19.a1	1
b19	pepb19b10	VWFGDVEAETMYR	M11:+15.99491	2	1618.720947265625	1	b19.a1	1
b20	pepb20a1	AEEYTEETEER		2	1385.5706787109375	1	b20.a1	1
b20	pepb20a2	ASAVSEISPR		2	1016.5374755859375	1	b20.a1	1
b20	pepb20a3	EESAASGGAAYTK		2	1241.56494140625	1	b20.a1	1
b20	pepb20a4	EQTFSGGTSQDTK		2	1385.618408203125	1	b20.a1	1
b20	pepb20a5	GSFSDTGIGDGK		2	1140.5172119140625	1	b20.a1	1
b20	pepb20a6	MDSFDEDIAR		2	1198.5048828125	1	b20.a1	1
b20	pepb20a7	SIFQHIQSAQSQR		2	1529.7823486328125	1	b20.a1	1
b20	pepb20a8	SPIQSVVVR		2	984.5841064453125	1	b20.a1	1
b20	pepb20a9	YYIHDDR		2	981.44287109375	1	b20.a1	1
b21	pepb21a1	DAAGIECKPR	C7:+57.02146	2	1116.5469970703125	1	b21.a1	1
b21	pepb21a2	ESISEEEAQK		2	1149.52734375	1	b21.a1	1
b21	pepb21a3	EVAFFNNFITDAK		2	1515.7481689453125	1	b21.a1	1
b21	pepb21a4	IIEQEEEEEQAGKPGEPSK		3	2127.00927734375	1	b21.a1	1
b21	pepb21a5	MEGGTENDIR		2	1121.4896240234375	1	b21.a1	1
b21	pepb21a6	MEGGTENDIR	M1:+15.99491	2	1137.4844970703125	1	b21.a1	1
b21	pepb21a7	NINGITQHK		2	1024.5538330078125	1	b21.a1	1
b21	pepb21a8	VAISEPQPER		2	1125.59033203125	1	b21.a1	1
b22	pepb22a1	DHHQPIGR		2	959.4810180664062	1	b22.a1	1
b22	pepb22a2	DIAQAIINR		2	1013.57421875	1	b22.a1	1
b22	pepb22a3	EIIISAIDSVNATSK		2	1560.848388671875	1	b22.a1	1
b22	pepb22a4	FIPAVSDENSK		2	1206.6004638671875	1	b22.a1	1
b22	pepb22a5	GADSEISTVPSVTK		2	1390.7064208984375	1	b22.a1	1
b22	pepb22a6	GPQPPTVSPIR		2	1148.6427001953125	1	b22.a1	1
b22	pepb22a7	GTDTQTPAVISPSK		2	1401.722412109375	1	b22.a1	1
b22	pepb22a8	TQASSSFQDSSQPAGK		2	1625.7406005859375	1	b22.a1	1
b23	pepb23a1	AIQIEVDR		2	943.5211181640625	1	b23.a1	1
b23	pepb23a2	DPSISDSSTVGIQR		2	1461.7183837890625	1	b23.a1	1
b23	pepb23a3	EAVATIMSGSK		2	1093.55615234375	1	b23.a1	1
b23	pepb23a4	EAVATIMSGSK	M7:+15.99491	2	1109.5511474609375	1	b23.a1	1
b23	pepb23a5	EIWEIIGIPEDQR		2	1597.822509765625	1	b23.a1	1
b23	pepb23a6	IEIWEQEHSK		2	1298.637939453125	1	b23.a1	1
b23	pepb23a7	INTTTMSNATANSSIR		2	1681.8177490234375	1	b23.a1	1
b23	pepb23a8	SQNEAVCEGIR	C7:+57.02146	2	1262.579833984375	1	b23.a1	1
b24	pepb24a1	AFIWAGGR		2	877.4683227539062	1	b24.a1	1
b24	pepb24a2	ANFESDEVEISYAK		2	1601.7333984375	1	b24.a1	1
b24	pepb24a3	GYFEYIEENK		2	1291.58447265625	1	b24.a1	1
b24	pepb24a4	IIEQYKEESK		2	1266.657958984375	1	b24.a1	1
b24	pepb24a5	NFIIDQTNVSAAAQR		2	1647.8453369140625	1	b24.a1	1
b24	pepb24a6	SSGPTSIFAVTVAPPGAR		2	1714.9127197265625	1	b24.a1	1
b24	pepb24a7	TCNCETEDYGEK	C2:+57.02146 - C4:+57.02146	2	1505.55224609375	1	b24.a1	1
b24	pepb24a8	YNIIGTNTIMDK	M10:+15.99491	2	1398.69384765625	1	b24.a1	1
b25	pepb25a1	AAIAQAIAGEVSVVPPSR		3	1735.970458984375	1	b25.a1	1
b25	pepb25a2	DTEMIATGAQDGK	M4:+15.99491	2	1352.600341796875	1	b25.a1	1
b25	pepb25a3	DVEEEKFPTQISR		2	1577.781005859375	1	b25.a1	1
b25	pepb25a4	IMAIIGQAIK		2	1057.6441650390625	1	b25.a1	1
b25	pepb25a5	NPEHFVVCNR	C8:+57.02146	2	1271.595458984375	1	b25.a1	1
b25	pepb25a6	SIEIESSDVIR	S1:+42.01057	2	1289.6588134765625	1	b25.a1	1
b25	pepb25a7	TTECSNTFK	C4:+57.02146	2	1087.472900390625	1	b25.a1	1
b26	pepb26a1	AVDITTPK		2	844.4779052734375	1	b26.a1	1
b26	pepb26a2	FSSQQAATK		2	967.4848022460938	1	b26.a1	1
b26	pepb26a3	GFNEGIWEIDNNPK		2	1632.7657470703125	1	b26.a1	1
b26	pepb26a4	IDNIDVNR		2	958.4957275390625	1	b26.a1	1
b26	pepb26a5	QSNASSDVEVEEK		2	1421.6395263671875	1	b26.a1	1
b26	pepb26a6	VDEVPDGAVKPPTNK		2	1565.8173828125	1	b26.a1	1
b27	pepb27a1	AIGSTSKPQESPK		2	1329.7012939453125	1	b27.a1	1
b27	pepb27a2	DSPFGISFVR		2	1124.5738525390625	1	b27.a1	1
b27	pepb27a3	DSTHIICAFANTPK	C7:+57.02146	2	1574.7635498046875	1	b27.a1	1
b27	pepb27a4	FHSPPDKDEAEAPSQK		2	1782.8297119140625	1	b27.a1	1
b27	pepb27a5	TPATAPVPAR		2	980.5527954101562	1	b27.a1	1
b27	pepb27a6	YSQVIGIGGR		2	1049.57421875	1	b27.a1	1
b28	pepb28a1	DDGYEAAASSK		2	1113.4698486328125	1	b28.a1	1
b28	pepb28a2	EAAGTTAAAGTGGATEQPPR		2	1813.867919921875	1	b28.a1	1
b28	pepb28a3	GIAAAIIICQNK	C9:+57.02146	2	1271.71435546875	1	b28.a1	1
b28	pepb28a4	IQAQSISTVGPR		2	1256.6961669921875	1	b28.a1	1
b28	pepb28a5	TPYIVISGSGK		2	1121.6204833984375	1	b28.a1	1
b28	pepb28a6	TSSGDASSISIEETNK		2	1625.75048828125	1	b28.a1	1
b29	pepb29a1	AIEPIEGIETMR		2	1358.6988525390625	1	b29.a1	1
b29	pepb29a2	CIGPPTTPGPYR	C1:+57.02146	2	1315.6468505859375	1	b29.a1	1
b29	pepb29a3	GPIEPSEPAVVAAAR		2	1463.78564453125	1	b29.a1	1
b29	pepb29a4	ICQAIAINK	C2:+57.02146	2	1030.57177734375	1	b29.a1	1
b29	pepb29a5	IVETEAYIGPEDEAAHSR		2	1986.9407958984375	1	b29.a1	1
b29	pepb29a6	VGVGHAGEWAR		2	1138.5755615234375	1	b29.a1	1
b30	pepb30a1	HIVSAGYVHVNR		3	1351.723388671875	1	b30.a1	2
b30	pepb30a2	PANWAPGR		2	868.4428100585938	1	b30.a1	1
b30	pepb30a3	TQVEIVADPETR		2	1357.6961669921875	1	b30.a1	1
b30	pepb30a4	VAGFDIDGTIITTR		2	1478.785400390625	1	b30.a1	1
b30	pepb30a5	WPAAGFEIPAFDPR		2	1573.7801513671875	1	b30.a1	1
b31	pepb31a1	AVGPTAEADK		2	958.484375	1	b31.a1	1
b31	pepb31a2	EYNEDEDPAAR		2	1308.5343017578125	1	b31.a1	1
b31	pepb31a3	MEADGVEVK		2	977.461181640625	1	b31.a1	1
b31	pepb31a4	VDDEPMDVDK		2	1162.49365234375	1	b31.a1	1
b31	pepb31a5	VDDEPMDVDK	M6:+15.99491	2	1178.4886474609375	1	b31.a1	1
b32	pepb32a1	ASDPQSPPQVSR		2	1268.6234130859375	1	b32.a1	1
b32	pepb32a2	EEINENQSTPK		2	1288.60205078125	1	b32.a1	1
b32	pepb32a3	HNIEQDIVR		2	1123.5859375	1	b32.a1	1
b32	pepb32a4	IDEAQEAECQVIK	C9:+57.02146	2	1532.7264404296875	1	b32.a1	1
b32	pepb32a5	NHIIETTPK		2	1052.5738525390625	1	b32.a1	1
b33	pepb33a1	DPDYQPPAK		2	1030.484375	1	b33.a1	1
b33	pepb33a2	FTQSGTMK		2	899.4296264648438	1	b33.a1	1
b33	pepb33a3	HADNCAGPDGVEGENGGETK	C5:+57.02146	2	2013.8206787109375	1	b33.a1	1
b33	pepb33a4	QIIDMHFK	Q1:-17.02655	2	1014.5081176757812	1	b33.a1	1
b33	pepb33a5	YAIIQHQK		2	1000.5579223632812	1	b33.a1	1
b34	pepb34a1	DGWPAMGIHGDK		2	1283.584228515625	1	b34.a1	1
b34	pepb34a2	EANQAINPK		2	984.5112915039062	1	b34.a1	1
b34	pepb34a3	STCIYGGAPK	C3:+57.02146	2	1053.5037841796875	1	b34.a1	1
b34	pepb34a4	TAQEVETYR		2	1096.52734375	1	b34.a1	1
b34	pepb34a5	TTYIVIDEADR		2	1295.648193359375	1	b34.a1	1
b35	pepb35a1	AIAAAGYDVEK		2	1107.5684814453125	1	b35.a1	1
b35	pepb35a2	ASGPPVSEIITK		2	1198.668212890625	1	b35.a1	1
b35	pepb35a3	KASGPPVSEIITK		2	1326.76318359375	1	b35.a1	1
b35	pepb35a4	KPAAATVTK		2	886.5360717773438	1	b35.a1	1
b35	pepb35a5	SETAPAAPAAAPPAEK	S1:+42.01057	2	1520.759521484375	1	b35.a1	1
b36	pepb36a1	DPNNPYDK		2	962.4218139648438	1	b36.a1	1
b36	pepb36a2	DSVEENMIK		2	1064.4932861328125	1	b36.a1	1
b36	pepb36a3	GDSPIHSIR		2	981.5115966796875	1	b36.a1	1
b36	pepb36a4	NDIYYNTITNFSEK		2	1721.8021240234375	1	b36.a1	1
b36	pepb36a5	VFIQHITISDEER		2	1586.8177490234375	1	b36.a1	1
b37	pepb37a1	FYEEFDAHGR		2	1270.5491943359375	1	b37.a1	1
b37	pepb37a2	GAIIISVAR		2	899.5676879882812	1	b37.a1	1
b37	pepb37a3	GNDQVAISSK		2	1018.5167846679688	1	b37.a1	1
b37	pepb37a4	IPFIGIAISSR		2	1173.6993408203125	1	b37.a1	1
b37	pepb37a5	TDYGIMVFADK		2	1259.59814453125	1	b37.a1	1
b38	pepb38a1	GMEEIIPIVNK		2	1242.6767578125	1	b38.a1	1
b38	pepb38a2	IDIMDEGTDAR		2	1235.5577392578125	1	b38.a1	1
b38	pepb38a3	NIVDSYVAIINK		2	1348.74755859375	1	b38.a1	1
b38	pepb38a4	QEIEAETDR		2	1090.50146484375	1	b38.a1	1
b38	pepb38a5	VPVGDQPPDIEYQIK		2	1697.8748779296875	1	b38.a1	1
b39	pepb39a1	APEIIFGAR		2	973.5469970703125	1	b39.a1	1
b39	pepb39a2	DNSIVITPSHIK		2	1323.72705078125	1	b39.a1	1
b39	pepb39a3	IDFIGEGQFATVYK		2	1587.8057861328125	1	b39.a1	1
b39	pepb39a4	IIQEISHPNIIGIIDAFGHK		3	2215.223876953125	1	b39.a1	1
b39	pepb39a5	TEAIEQGGIPK		2	1142.6055908203125	1	b39.a1	1
b40	pepb40a1	GGEDTNDIQQK		2	1204.5445556640625	1	b40.a1	1
b40	pepb40a2	PGKPGAGPAQVPR		3	1231.6910400390625	1	b40.a1	1
b40	pepb40a3	SAGGEPGPEAGR		2	1084.502197265625	1	b40.a1	1
b40	pepb40a4	VAAEVPHGSK		2	994.531982421875	1	b40.a1	1
b41	pepb41a1	CSEYRPK	C1:+57.02146	2	939.4357299804688	1	b41.a1	1
b41	pepb41a2	GEHPGISIGDVAK		2	1279.66455078125	1	b41.a1	1
b41	pepb41a3	IGEMWNNTAADDKQPYEK		2	2109.955078125	1	b41.a1	1
b41	pepb41a4	IKGEHPGISIGDVAK		2	1520.843505859375	1	b41.a1	1
b42	pepb42a1	EKGDQIFDQK		2	1207.5958251953125	1	b42.a1	1
b42	pepb42a2	PIVIIPQR		2	935.6041259765625	1	b42.a1	1
b42	pepb42a3	SQQCQGNEITR	C4:+57.02146	2	1320.5965576171875	1	b42.a1	1
b42	pepb42a4	VPIIIHQK		2	947.6041259765625	1	b42.a1	1
b43	pepb43a1	GISDIHHR		2	934.4857788085938	1	b43.a1	1
b43	pepb43a2	MIQWIATK		2	990.5444946289062	1	b43.a1	1
b43	pepb43a3	SGSIGAADSPENWEK		2	1547.69775390625	1	b43.a1	1
b43	pepb43a4	SPQSNSPVIISR		2	1284.6910400390625	1	b43.a1	1
b44	pepb44a1	AESAIAQQAK		2	1016.5374755859375	1	b44.a1	1
b44	pepb44a2	EISPHSGPSGEQIIQME	M16:+15.99491 - E1:-18.01056	2	1836.843994140625	1	b44.a1	1
b44	pepb44a3	GSSSANPVNSVR		2	1174.58154296875	1	b44.a1	1
b44	pepb44a4	IAMQIEEQASR		2	1275.6365966796875	1	b44.a1	1
b45	pepb45a1	DAVTYTEHAK		2	1134.54296875	1	b45.a1	1
b45	pepb45a2	DNIQGITKPAIR		2	1325.7540283203125	1	b45.a1	1
b45	pepb45a3	ISGIIYEETR		2	1180.621337890625	1	b45.a1	1
b45	pepb45a4	TVTAMDVVYAIK		2	1310.702880859375	1	b45.a1	1
b46	pepb46a1	QATTIIADNIIFISDQTK		2	1992.065185546875	1	b46.a1	1
b46	pepb46a2	SGDSEVYQIGDVSQK		2	1611.7501220703125	1	b46.a1	1
b46	pepb46a3	SIATNEMWR		2	1107.525634765625	1	b46.a1	1
b46	pepb46a4	VGQDPVIR		2	883.5	1	b46.a1	1
b47	pepb47a1	FIEWQAQQQQR		2	1461.7237548828125	1	b47.a1	1
b47	pepb47a2	IAHTIPVEEPR		3	1261.6903076171875	1	b47.a1	2
b47	pepb47a3	SIETIIEAAR	S1:+42.01057	2	1144.621337890625	1	b47.a1	1
b48	pepb48a1	AIVPQAISGIIK		2	1209.7569580078125	1	b48.a1	1
b48	pepb48a2	IAGIDITDATIR		2	1258.7005615234375	1	b48.a1	1
b48	pepb48a3	IAITGVPIVQWPK		2	1421.8519287109375	1	b48.a1	1
b48	pepb48a4	TIAGDSSSDCSR	C10:+57.02146	2	1255.5223388671875	1	b48.a1	1
b49	pepb49a1	APPARPVK		2	835.5153198242188	1	b49.a1	1
b49	pepb49a2	SGSMDPSGAHPSVR		2	1384.6278076171875	1	b49.a1	1
b49	pepb49a3	SGSMDPSGAHPSVR	M4:+15.99491	2	1400.6226806640625	1	b49.a1	1
b50	pepb50a1	AGPGSEEITVTNAR		2	1401.697265625	1	b50.a1	1
b50	pepb50a2	TTIEGHIAK		2	969.5368041992188	1	b50.a1	1
b50	pepb50a3	VQAQAEQGQQEIK		2	1456.739501953125	1	b50.a1	1
b51	pepb51a1	AHHNAIER		2	947.4810180664062	1	b51.a1	1
b51	pepb51a2	QNAIIEQQVR		2	1198.654296875	1	b51.a1	1
b51	pepb51a3	SDNDDIEVESDADKR	S1:+42.01057	2	1749.741455078125	1	b51.a1	1
b52	pepb52a1	EVDATSPAPSTSSTVK		2	1576.7705078125	1	b52.a1	1
b52	pepb52a2	TEGAEATPGAQK		2	1159.5594482421875	1	b52.a1	1
b52	pepb52a3	TEPEEVSIEDSAQSDIK		2	1876.8662109375	1	b52.a1	1
b53	pepb53a1	KAPGCVISNPDQK	C5:+57.02146	2	1413.7159423828125	1	b53.a1	1
b53	pepb53a2	SPFNSPSPQDSPR		2	1415.655029296875	1	b53.a1	1
b53	pepb53a3	SVTEIIQVSR		2	1131.63720703125	1	b53.a1	1
b54	pepb54a1	EIEMSVDDDDINSSK		2	1696.72216796875	1	b54.a1	1
b54	pepb54a2	GSVTISEIR		2	961.5316772460938	1	b54.a1	1
b54	pepb54a3	INIANCTSR	C6:+57.02146	2	1048.520751953125	1	b54.a1	1
b55	pepb55a1	AISSTEAVINNR		2	1274.6702880859375	1	b55.a1	1
b55	pepb55a2	MQAGEEVTEIR		2	1262.60498046875	1	b55.a1	1
b55	pepb55a3	TIIVSTSAVDNNEAQK		2	1689.8658447265625	1	b55.a1	1
b56	pepb56a1	EVAYIGNEVSDEECIK	C14:+57.02146	2	1854.843017578125	1	b56.a1	1
b56	pepb56a2	EVTEPININPAK		2	1324.7110595703125	1	b56.a1	1
b56	pepb56a3	GVEKPPHIAAIIIAR		3	1584.958740234375	1	b56.a1	1
b57	pepb57a1	RPDQQIQGEGK		2	1255.639404296875	1	b57.a1	1
b57	pepb57a2	SAAQAAAQTNSNAAGK		2	1460.709228515625	1	b57.a1	1
b58	pepb58a1	RIPEESGGR		2	1000.5175170898438	1	b58.a1	1
b58	pepb58a2	SSGAASSAPGGGDGAEYK		2	1568.6827392578125	1	b58.a1	1
b59	pepb59a1	VGEGDKEDATR		2	1176.549560546875	1	b59.a1	1
b59	pepb59a2	VSIQVHPDR		2	1050.5694580078125	1	b59.a1	1
b60	pepb60a1	KGDSSAEEIK		2	1063.5269775390625	1	b60.a1	1
b60	pepb60a2	STESIQANVQR		2	1232.6234130859375	1	b60.a1	1
b61	pepb61a1	APGAAPSAAAK		2	911.494873046875	1	b61.a1	1
b61	pepb61a2	GGPGAAPGGASPASSSSAASSPSSGR		2	2114.97021484375	1	b61.a1	1
b62	pepb62a1	GFEGSCSQK	C6:+57.02146	2	999.42041015625	1	b62.a1	1
b62	pepb62a2	HPDGVASVSFR		2	1171.5859375	1	b62.a1	1
b63	pepb63a1	NIWEANDR		2	1017.4752807617188	1	b63.a1	1
b63	pepb63a2	NQVDSETHCHAER	C9:+57.02146	2	1582.666748046875	1	b63.a1	1
b64	pepb64a1	AISGVHTVR		2	939.5374755859375	1	b64.a1	1
b64	pepb64a2	HIIIIQNK		2	978.6099243164062	1	b64.a1	1
b65	pepb65a1	HVCIQSSIAK	C3:+57.02146	2	1142.59912109375	1	b65.a1	1
b65	pepb65a2	NGPFINR		2	817.431884765625	1	b65.a1	1
b66	pepb66a1	GDIVIIHEK		2	1023.5836791992188	1	b66.a1	1
b66	pepb66a2	TYSSTSSFSDAK		2	1280.564453125	1	b66.a1	1
b67	pepb67a1	EATDAIGHIDR		2	1197.5863037109375	1	b67.a1	1
b67	pepb67a2	INQIKPGIQYK		2	1301.758056640625	1	b67.a1	1
b68	pepb68a1	ADSIIAVVK		2	915.5513916015625	1	b68.a1	1
b68	pepb68a2	YHSDFNR		2	938.4119262695312	1	b68.a1	1
b69	pepb69a1	STEIIIR		2	831.493896484375	1	b69.a1	1
b69	pepb69a2	YRPGTVAIR		2	1032.5953369140625	1	b69.a1	1
b70	pepb70a1	EQEEIEEAIEVER		2	1602.749755859375	1	b70.a1	1
b70	pepb70a2	GAGNCPECGTPIR	C5:+57.02146 - C8:+57.02146	2	1388.60498046875	1	b70.a1	1
b71	pepb71a1	AYEKPPEK		2	961.4993286132812	1	b71.a1	1
b71	pepb71a2	IIPTIEAVAAIGNK		2	1409.836669921875	1	b71.a1	1
b72	pepb72a1	AIAAGGYDVEK		2	1093.5528564453125	1	b72.a1	1
b72	pepb72a2	ATGPPVSEIITK		2	1212.6839599609375	1	b72.a1	1
b73	pepb73a1	GIGAGGSITGIK		2	1030.589599609375	1	b73.a1	1
b73	pepb73a2	YNIIVVGR		2	933.5521240234375	1	b73.a1	1
b74	pepb74a1	FGEVVDCTIK	C7:+57.02146	2	1167.5718994140625	1	b74.a1	1
b74	pepb74a2	IFVGGINPEATEEK		2	1503.7694091796875	1	b74.a1	1
b75	pepb75a1	GIIQEIFINK		2	1174.6834716796875	1	b75.a1	1
b75	pepb75a2	QSNVAAPGDATPPAEK		2	1552.7606201171875	1	b75.a1	1
b76	pepb76a1	GDFIIVGDIMR		2	1235.645751953125	1	b76.a1	1
b76	pepb76a2	YIIGDMEGR		2	1053.5037841796875	1	b76.a1	1

## Sheet: spectra
MS Sample :	DaPR130904_VB87_O1904.m
Group ID	Peptide ID	Sample	Scan	Rt (minutes)	Sequence (top)	Modifs (top)	Number of subgroups	Sub-groups Ids	Best E-value	Best hyperscore	Charge	MH+ Obs	MH+ theo	DeltaMH+	Delta-ppm
a1	pepa1b61	DaPR130904_VB87_O1904.m	480	10.399999618530273	TGNAWHSK		1	a1.a1	9.999999974752427E-7	41.5	2	900.4343872070312	900.4326782226562	0.0017000000225380063	1.887981260179937
a1	pepa1b61	DaPR130904_VB87_O1904.m	544	10.90999984741211	TGNAWHSK		1	a1.a1	5.39999979082495E-4	41.0	2	900.43310546875	900.4326782226562	3.9999998989515007E-4	0.44423086763654673
a1	pepa1b50	DaPR130904_VB87_O1904.m	498	10.529999732971191	NTHATTHNAY		1	a1.a1	0.004600000102072954	26.299999237060547	2	1129.4996337890625	1129.50244140625	-0.002899999963119626	-2.567502164500925
a1	pepa1a6	DaPR130904_VB87_O1904.m	603	11.380000114440918	ASADKPLSNMK	M10:+15.99491	1	a1.a1	0.012000000104308128	28.799999237060547	2	1177.588134765625	1177.588623046875	-3.9999998989515007E-4	-0.33967718612990344
a1	pepa1b38	DaPR130904_VB87_O1904.m	637	11.630000114440918	KVCSTNDLK	C3:+57.02146	1	a1.a1	0.04800000041723251	32.0	2	1064.5411376953125	1064.5408935546875	3.000000142492354E-4	0.281811639238661
a1	pepa1b60	DaPR130904_VB87_O1904.m	660	11.779999732971191	SSASADKPLSNMK	M12:+15.99491	1	a1.a1	0.04399999976158142	28.5	2	1351.6529541015625	1351.652587890625	3.9999998989515007E-4	0.2959340243778069
a1	pepa1b36	DaPR130904_VB87_O1904.m	867	13.180000305175781	KLTVNPGTK		1	a1.a1	0.0017000000225380063	42.20000076293945	2	957.5741577148438	957.5731811523438	0.0010000000474974513	1.0443066568489847
a1	pepa1b62	DaPR130904_VB87_O1904.m	879	13.25	VCSTNDLK	C2:+57.02146	1	a1.a1	0.04699999839067459	29.299999237060547	2	936.4469604492188	936.4459228515625	0.0010000000474974513	1.067867372898972
a1	pepa1b64	DaPR130904_VB87_O1904.m	1140	14.880000114440918	VGTVIGSNK		1	a1.a1	0.0015999999595806003	33.0	2	874.5006713867188	874.4996948242188	0.0010000000474974513	1.1435110308397067
a1	pepa1b56	DaPR130904_VB87_O1904.m	1246	15.430000305175781	RKGDEVDGVDEVAK		1	a1.a1	5.0999999075429514E-5	39.20000076293945	2	1516.7625732421875	1516.7606201171875	0.0020000000949949026	1.318599697584698
a1	pepa1b56	DaPR130904_VB87_O1904.m	1245	15.430000305175781	RKGDEVDGVDEVAK		1	a1.a1	0.004399999976158142	41.29999923706055	3	1516.7608642578125	1516.7606201171875	1.9999999494757503E-4	0.13185996016439475
a1	pepa1b35	DaPR130904_VB87_O1904.m	1488	16.579999923706055	KGDEVDGVDEVAK		1	a1.a1	1.8000000272877514E-4	49.70000076293945	2	1360.665283203125	1360.6595458984375	0.005799999926239252	4.262638617957542
a1	pepa1b35	DaPR130904_VB87_O1904.m	1372	16.049999237060547	KGDEVDGVDEVAK		1	a1.a1	0.0013000000035390258	42.400001525878906	2	1360.65966796875	1360.6595458984375	1.9999999494757503E-4	0.14698753670633743
a1	pepa1b31	DaPR130904_VB87_O1904.m	1536	16.780000686645508	LLWHGSR		1	a1.a1	0.023000000044703484	34.099998474121094	2	868.4818115234375	868.4791870117188	0.0026000000070780516	2.9937389933593983
a1	pepa1b23	DaPR130904_VB87_O1904.m	1550	16.829999923706055	GGAAVDPDSGLEHSAH		1	a1.a1	2.6000000070780516E-4	30.600000381469727	2	1519.677490234375	1519.6776123046875	-9.999999747378752E-5	-0.06580342874310767
a1	pepa1b23	DaPR130904_VB87_O1904.m	1548	16.829999923706055	GGAAVDPDSGLEHSAH		1	a1.a1	8.59999970998615E-4	34.29999923706055	3	1519.6795654296875	1519.6776123046875	0.0019000000320374966	1.2502651987851725
a1	pepa1b13	DaPR130904_VB87_O1904.m	1658	17.260000228881836	EDAIEHFMK	M8:+15.99491	1	a1.a1	0.00559999980032444	34.20000076293945	2	1135.5091552734375	1135.50927734375	-9.999999747378752E-5	-0.08806620911782718
a1	pepa1a7	DaPR130904_VB87_O1904.m	1661	17.280000686645508	ASLCISTK	C4:+57.02146	1	a1.a1	0.0015999999595806003	35.70000076293945	2	879.4605102539062	879.4608764648438	-3.9999998989515007E-4	-0.4548240866643486
a1	pepa1b37	DaPR130904_VB87_O1904.m	1689	17.40999984741211	KPPLLNNADSVQAK		1	a1.a1	0.0017000000225380063	58.0	3	1494.8306884765625	1494.827880859375	0.00279999990016222	1.873125284867247
a1	pepa1b37	DaPR130904_VB87_O1904.m	1688	17.40999984741211	KPPLLNNADSVQAK		1	a1.a1	2.6000000374892807E-8	71.4000015258789	2	1494.828125	1494.827880859375	3.000000142492354E-4	0.2006920114955079
a1	pepa1b52	DaPR130904_VB87_O1904.m	1765	17.75	PIDVNYEK		1	a1.a1	0.006000000052154064	32.20000076293945	2	977.4950561523438	977.4943237304688	7.999999797903001E-4	0.818419054074108
a1	pepa1b45	DaPR130904_VB87_O1904.m	1844	18.049999237060547	MIFDVESMKK	M1:+15.99491 - M8:+15.99491	1	a1.a1	0.03799999877810478	29.600000381469727	2	1259.601806640625	1259.6014404296875	3.9999998989515007E-4	0.31756075934519273
a1	pepa1b20	DaPR130904_VB87_O1904.m	1914	18.350000381469727	GDEVDGVDEVAK		1	a1.a1	1.7999999499807018E-6	46.400001525878906	2	1232.5650634765625	1232.564453125	6.000000284984708E-4	0.4867899824445302
a1	pepa1b53	DaPR130904_VB87_O1904.m	1994	18.649999618530273	QLLEDDKENR	Q1:-17.02655	1	a1.a1	0.04800000041723251	24.600000381469727	2	1242.5958251953125	1242.5965576171875	-6.000000284984708E-4	-0.48285988305732586
a1	pepa1b48	DaPR130904_VB87_O1904.m	2044	18.829999923706055	MVDPEKPQLGMIDR	M1:+15.99491 - M11:+15.99491	1	a1.a1	3.3999999868683517E-4	41.79999923706055	2	1660.802978515625	1660.8037109375	-6.99999975040555E-4	-0.42148266554957
a1	pepa1b48	DaPR130904_VB87_O1904.m	2055	18.899999618530273	MVDPEKPQLGMIDR	M1:+15.99491 - M11:+15.99491	1	a1.a1	0.026000000536441803	32.099998474121094	3	1660.8048095703125	1660.8037109375	0.0010999999940395355	0.6623299230338311
a1	pepa1a1	DaPR130904_VB87_O1904.m	2074	18.950000762939453	AEPVEVVAPR		1	a1.a1	1.4000000192027073E-5	48.900001525878906	2	1066.590576171875	1066.589599609375	0.0010999999940395355	1.0313245079854487
a1	pepa1b11	DaPR130904_VB87_O1904.m	2092	19.030000686645508	DSEEAEIIR		1	a1.a1	0.0020000000949949026	35.900001525878906	2	1061.5135498046875	1061.5113525390625	0.002199999988079071	2.072516683704627
a1	pepa1b10	DaPR130904_VB87_O1904.m	2166	19.40999984741211	DPIDVNYEK		1	a1.a1	4.6999999904073775E-4	46.29999923706055	2	1092.52294921875	1092.521240234375	0.0017999999690800905	1.6475651939672518
a1	pepa1b24	DaPR130904_VB87_O1904.m	2191	19.549999237060547	GGAAVDPDSGLEHSAHVLEK		1	a1.a1	1.2000000424450263E-5	37.5	2	1988.9732666015625	1988.9676513671875	0.00570000009611249	2.8658083464526896
a1	pepa1b44	DaPR130904_VB87_O1904.m	2212	19.649999618530273	MIFDVESMKK	M8:+15.99491	1	a1.a1	2.300000051036477E-4	39.900001525878906	2	1243.6053466796875	1243.6064453125	-0.0010999999940395355	-0.884524198299022
a1	pepa1b47	DaPR130904_VB87_O1904.m	2227	19.709999084472656	MVDPEKPQLGMIDR	M11:+15.99491	1	a1.a1	0.012000000104308128	34.20000076293945	2	1644.8115234375	1644.808837890625	0.00279999990016222	1.7023254226631364
a1	pepa1b47	DaPR130904_VB87_O1904.m	2365	20.299999237060547	MVDPEKPQLGMIDR	M1:+15.99491	1	a1.a1	7.100000220816582E-5	45.79999923706055	2	1644.8109130859375	1644.808837890625	0.002199999988079071	1.3375414439652742
a1	pepa1b55	DaPR130904_VB87_O1904.m	2289	20.0	QQVPSGESAILDR		1	a1.a1	2.500000118743628E-4	44.900001525878906	2	1399.7193603515625	1399.718017578125	0.00139999995008111	1.000201420928676
a1	pepa1b43	DaPR130904_VB87_O1904.m	2312	20.079999923706055	MIFDVESMK	M1:+15.99491 - M8:+15.99491	1	a1.a1	0.028999999165534973	42.29999923706055	2	1131.5072021484375	1131.5064697265625	7.999999797903001E-4	0.707022011092545
a1	pepa1b30	DaPR130904_VB87_O1904.m	2319	20.110000610351562	LEQMPSKEDAIEHFMK	M4:+15.99491	1	a1.a1	0.02500000037252903	33.70000076293945	3	1948.917236328125	1948.9146728515625	0.0024999999441206455	1.282765212323411
a1	pepa1a2	DaPR130904_VB87_O1904.m	2339	20.18000030517578	AGILSQGLR		1	a1.a1	0.03799999877810478	45.400001525878906	2	914.5437622070312	914.5421752929688	0.001500000013038516	1.640164941062449
a1	pepa1b22	DaPR130904_VB87_O1904.m	2409	20.459999084472656	GFSLLATEDKEALKK		1	a1.a1	1.2000000424450263E-5	38.5	2	1649.9139404296875	1649.9112548828125	0.0027000000700354576	1.6364516952320742
a1	pepa1b12	DaPR130904_VB87_O1904.m	2422	20.530000686645508	EDAIEHFMK		1	a1.a1	0.0027000000700354576	35.599998474121094	2	1119.5155029296875	1119.5142822265625	0.0012000000569969416	1.0718934774197821
a1	pepa1b41	DaPR130904_VB87_O1904.m	2461	20.700000762939453	MAIMVQSPMFDGK	M1:+15.99491 - M4:+15.99491 - M9:+15.99491	1	a1.a1	0.0013000000035390258	42.0	2	1502.6717529296875	1502.669189453125	0.0026000000070780516	1.730254420152372
a1	pepa1b46	DaPR130904_VB87_O1904.m	2541	21.0	MVDPEKPQLGMIDR		1	a1.a1	6.799999973736703E-4	40.29999923706055	3	1628.8150634765625	1628.8138427734375	0.0010999999940395355	0.6753380682021511
a1	pepa1b46	DaPR130904_VB87_O1904.m	2549	21.010000228881836	MVDPEKPQLGMIDR		1	a1.a1	4.400000034365803E-5	59.400001525878906	2	1628.8153076171875	1628.8138427734375	0.001500000013038516	0.9209155605433794
a1	pepa1b57	DaPR130904_VB87_O1904.m	2550	21.030000686645508	SANYCHTSQGDPIGL	C5:+57.02146	1	a1.a1	0.01600000075995922	31.600000381469727	2	1619.7127685546875	1619.7122802734375	5.000000237487257E-4	0.30869681599519416
a1	pepa1b26	DaPR130904_VB87_O1904.m	2579	21.1299991607666	GIYFADMVSK	M7:+15.99491	1	a1.a1	2.6000000070780516E-4	42.900001525878906	2	1146.55224609375	1146.5504150390625	0.0019000000320374966	1.6571447771642596
a1	pepa1b32	DaPR130904_VB87_O1904.m	2636	21.309999465942383	LPKPVQDLIK		1	a1.a1	0.006599999964237213	32.0	2	1150.721923828125	1150.7198486328125	0.002099999925121665	1.8249445576320824
a1	pepa1b65	DaPR130904_VB87_O1904.m	2657	21.399999618530273	VPHWYHF		1	a1.a1	9.10000002477318E-4	30.700000762939453	2	985.4696655273438	985.4683227539062	0.0013000000035390258	1.3191697526168633
a1	pepa1b29	DaPR130904_VB87_O1904.m	2671	21.43000030517578	LEQMPSKEDAIEHFMK		1	a1.a1	5.500000042957254E-5	43.099998474121094	3	1932.9232177734375	1932.9197998046875	0.0034000000450760126	1.758996956531547
a1	pepa1b29	DaPR130904_VB87_O1904.m	2659	21.399999618530273	LEQMPSKEDAIEHFMK		1	a1.a1	0.0019000000320374966	31.5	2	1932.9202880859375	1932.9197998046875	5.000000237487257E-4	0.2586760318763605
a1	pepa1b40	DaPR130904_VB87_O1904.m	2675	21.450000762939453	MAIMVQSPMFDGK	M1:+15.99491 - M9:+15.99491	1	a1.a1	2.9000000722589903E-5	42.79999923706055	2	1486.6759033203125	1486.67431640625	0.0017000000225380063	1.1434918890960801
a1	pepa1b40	DaPR130904_VB87_O1904.m	2811	21.950000762939453	MAIMVQSPMFDGK	M4:+15.99491 - M9:+15.99491	1	a1.a1	3.499999875202775E-4	38.70000076293945	2	1486.6754150390625	1486.67431640625	0.0012000000569969416	0.8071707728816567
a1	pepa1a3	DaPR130904_VB87_O1904.m	2689	21.5	AMVEYEIDLQK	M2:+15.99491	1	a1.a1	2.4000000848900527E-5	49.70000076293945	2	1354.6571044921875	1354.65625	7.999999797903001E-4	0.5905557072432952
a1	pepa1b27	DaPR130904_VB87_O1904.m	2722	21.6299991607666	HPDVEVDGFSELR		1	a1.a1	0.01899999938905239	39.0	3	1499.7159423828125	1499.712890625	0.003100000089034438	2.0670623746806123
a1	pepa1b34	DaPR130904_VB87_O1904.m	2816	21.959999084472656	KFYPLEIDYGQDEEAVKK		1	a1.a1	0.007699999958276749	34.70000076293945	3	2172.08837890625	2172.08642578125	0.002099999925121665	0.9668123239462458
a1	pepa1b21	DaPR130904_VB87_O1904.m	2833	22.030000686645508	GFSLLATEDKEALK		1	a1.a1	0.04399999976158142	26.799999237060547	2	1521.8193359375	1521.8162841796875	0.003100000089034438	2.037039635638705
a1	pepa1b42	DaPR130904_VB87_O1904.m	2910	22.309999465942383	MIFDVESMK	M1:+15.99491	1	a1.a1	7.099999929778278E-4	35.70000076293945	2	1115.51220703125	1115.5115966796875	6.99999975040555E-4	0.6275147449153375
a1	pepa1b28	DaPR130904_VB87_O1904.m	2954	22.479999542236328	LAHILSPWGAEVK		1	a1.a1	0.020999999716877937	35.29999923706055	3	1420.7950439453125	1420.7950439453125	-9.999999747378752E-5	-0.07038312661628104
a1	pepa1b58	DaPR130904_VB87_O1904.m	3001	22.649999618530273	SDAYYCTGDVTAWTK	C6:+57.02146	1	a1.a1	3.900000137946336E-6	45.099998474121094	2	1737.74072265625	1737.742919921875	-0.002099999925121665	-1.2084640950320065
a1	pepa1b15	DaPR130904_VB87_O1904.m	3079	22.90999984741211	FAGILSQGLR		1	a1.a1	0.03200000151991844	32.29999923706055	2	1061.6129150390625	1061.610595703125	0.002300000051036477	2.166519494384985
a1	pepa1b54	DaPR130904_VB87_O1904.m	3091	22.979999542236328	QQVPSGESAILDR	Q1:-17.02655	1	a1.a1	1.4000000373926014E-4	36.70000076293945	2	1382.6932373046875	1382.6915283203125	0.0017999999690800905	1.3018087781782555
a1	pepa1b14	DaPR130904_VB87_O1904.m	3129	23.100000381469727	EELGFRPEYSASQLK	E1:-18.01056	1	a1.a1	0.0010999999940395355	29.299999237060547	2	1735.864990234375	1735.8653564453125	-3.9999998989515007E-4	-0.2304326129961289
a1	pepa1b19	DaPR130904_VB87_O1904.m	3156	23.18000030517578	FYTLIPHDFGMK	M11:+15.99491	1	a1.a1	0.019999999552965164	29.899999618530273	2	1484.725830078125	1484.7247314453125	0.0012000000569969416	0.8082306649723519
a1	pepa1b33	DaPR130904_VB87_O1904.m	3174	23.25	KFYPLEIDYGQDEEAVK		1	a1.a1	0.006399999838322401	38.599998474121094	3	2043.9921875	2043.991455078125	7.999999797903001E-4	0.39139105880446196
a1	pepa1b33	DaPR130904_VB87_O1904.m	3175	23.25	KFYPLEIDYGQDEEAVK		1	a1.a1	2.4000000848900527E-6	42.70000076293945	2	2043.9949951171875	2043.991455078125	0.003700000001117587	1.8101836932464899
a1	pepa1b25	DaPR130904_VB87_O1904.m	3258	23.530000686645508	GIYFADMVSK		1	a1.a1	4.900000058114529E-4	49.900001525878906	2	1130.55712890625	1130.5555419921875	0.0017000000225380063	1.5036855416606802
a1	pepa1a4	DaPR130904_VB87_O1904.m	3259	23.530000686645508	AQNDLIWNIK		1	a1.a1	0.014000000432133675	42.400001525878906	2	1214.6556396484375	1214.6531982421875	0.0024999999441206455	2.058200602228337
a1	pepa1b66	DaPR130904_VB87_O1904.m	3328	23.75	VVSEDFLQDVSASTK		1	a1.a1	1.6000000213622911E-9	66.4000015258789	2	1624.8065185546875	1624.806884765625	-3.000000142492354E-4	-0.18463733571175123
a1	pepa1a5	DaPR130904_VB87_O1904.m	3455	24.229999542236328	AQNDLIWNIKDELK		1	a1.a1	1.8000000272877514E-4	39.20000076293945	2	1699.9053955078125	1699.90185546875	0.003700000001117587	2.1765962483153523
a1	pepa1b39	DaPR130904_VB87_O1904.m	3487	24.329999923706055	MAIMVQSPMFDGK		1	a1.a1	2.2000000171829015E-5	49.5	2	1454.689697265625	1454.6844482421875	0.0052999998442828655	3.643401736154726
a1	pepa1b18	DaPR130904_VB87_O1904.m	3504	24.3799991607666	FYTLIPHDFGMK		1	a1.a1	1.5999999595806003E-4	35.900001525878906	2	1468.7335205078125	1468.7298583984375	0.003800000064074993	2.5872695665210124
a1	pepa1b51	DaPR130904_VB87_O1904.m	3589	24.65999984741211	NTHATTHNAYDLEVIDIFK		1	a1.a1	0.0026000000070780516	39.099998474121094	3	2202.08837890625	2202.0830078125	0.005400000140070915	2.4522236995212796
a1	pepa1b51	DaPR130904_VB87_O1904.m	3591	24.65999984741211	NTHATTHNAYDLEVIDIFK		1	a1.a1	1.5999999959603883E-5	38.400001525878906	2	2202.091552734375	2202.0830078125	0.00860000029206276	3.9053933305655937
a1	pepa1b16	DaPR130904_VB87_O1904.m	3689	25.0	FYPLEIDYGQDEEAVK		1	a1.a1	1.6000000186977559E-6	46.70000076293945	2	1915.90087890625	1915.8963623046875	0.0044999998062849045	2.348769951664673
a1	pepa1b59	DaPR130904_VB87_O1904.m	3696	25.030000686645508	SLQELFLAH		1	a1.a1	3.600000127335079E-5	50.20000076293945	2	1057.5694580078125	1057.568115234375	0.00139999995008111	1.3237917538492037
a1	pepa1b17	DaPR130904_VB87_O1904.m	3937	25.860000610351562	FYTLIPHDF		1	a1.a1	0.00570000009611249	33.900001525878906	2	1152.574951171875	1152.57275390625	0.002199999988079071	1.908773203793796
a1	pepa1a8	DaPR130904_VB87_O1904.m	3973	26.0	ATTHNAYDLEVIDIFK		1	a1.a1	0.032999999821186066	28.200000762939453	2	1849.941162109375	1849.9334716796875	0.007699999958276749	4.162311821562624
a1	pepa1b63	DaPR130904_VB87_O1904.m	4119	26.579999923706055	VFSATLGLVDIVK		1	a1.a1	4.999999873689376E-5	52.79999923706055	2	1361.8048095703125	1361.8043212890625	6.000000284984708E-4	0.4405919551867189
a1	pepa1b49	DaPR130904_VB87_O1904.m	4449	27.93000030517578	NAYDLEVIDIFK		1	a1.a1	1.4000000373926014E-4	46.900001525878906	2	1439.7445068359375	1439.7420654296875	0.0024999999441206455	1.736422102367709
a1	pepa1a9	DaPR130904_VB87_O1904.m	4470	27.979999542236328	AYDLEVIDIFK		1	a1.a1	3.3000000985339284E-4	36.20000076293945	2	1325.70263671875	1325.69921875	0.0035000001080334187	2.6401162937499234
a2	pepa2b36	DaPR130904_VB87_O1904.m	776	12.609999656677246	VHFEESSK		1	a2.a1	0.027000000700354576	28.899999618530273	2	962.4588012695312	962.4581909179688	6.000000284984708E-4	0.6234037324013063
a2	pepa2b14	DaPR130904_VB87_O1904.m	1260	15.5	FQDMMGH	M5:+15.99491	1	a2.a1	6.70000008540228E-5	29.799999237060547	2	881.3291625976562	881.3284912109375	6.99999975040555E-4	0.7942554700333825
a2	pepa2b17	DaPR130904_VB87_O1904.m	1387	16.110000610351562	IMATPEQVGK	M2:+15.99491	1	a2.a1	0.03799999877810478	32.20000076293945	2	1089.5618896484375	1089.561279296875	6.000000284984708E-4	0.5506803884272281
a2	pepa2b37	DaPR130904_VB87_O1904.m	1979	18.600000381469727	VLQELDNPGAK		1	a2.a1	2.7000000955013093E-6	54.29999923706055	2	1183.6322021484375	1183.6322021484375	9.999999747378752E-5	0.08448570197082782
a2	pepa2b29	DaPR130904_VB87_O1904.m	2006	18.700000762939453	QIILEKEETEELKR		1	a2.a1	0.027000000700354576	28.299999237060547	2	1757.969482421875	1757.96484375	0.004699999932199717	2.6735460318841864
a2	pepa2b20	DaPR130904_VB87_O1904.m	2047	18.850000381469727	LVPQEEELDDQK		1	a2.a1	0.03099999949336052	29.5	2	1442.704345703125	1442.701416015625	0.003000000026077032	2.079432370949126
a2	pepa2b19	DaPR130904_VB87_O1904.m	2150	19.350000381469727	IMLFTNEDNPHGNDSAK	M2:+15.99491	1	a2.a1	0.003100000089034438	39.099998474121094	2	1918.86083984375	1918.8603515625	5.000000237487257E-4	0.26057134556018263
a2	pepa2b33	DaPR130904_VB87_O1904.m	2320	20.110000610351562	TEGDEEAEEEQEENLEASGDYK		1	a2.a1	0.001500000013038516	34.900001525878906	3	2500.998779296875	2500.99609375	0.0024999999441206455	0.9996016988463741
a2	pepa2b18	DaPR130904_VB87_O1904.m	2368	20.309999465942383	IMLFTNEDNPHGNDSAK		1	a2.a1	9.09999982923182E-7	50.70000076293945	2	1902.8692626953125	1902.865478515625	0.003800000064074993	1.9969882826605656
a2	pepa2b22	DaPR130904_VB87_O1904.m	2458	20.700000762939453	KQELLEALTK		1	a2.a1	6.199999916134402E-5	42.099998474121094	2	1172.6900634765625	1172.6888427734375	0.0012000000569969416	1.0232893954707647
a2	pepa2b30	DaPR130904_VB87_O1904.m	2660	21.399999618530273	SDSFENPVLQQH		1	a2.a1	2.7999999474559445E-6	40.20000076293945	2	1400.64501953125	1400.64453125	6.000000284984708E-4	0.4283742342270119
a2	pepa2b35	DaPR130904_VB87_O1904.m	2693	21.510000228881836	VALVPQEEELDDQK		1	a2.a1	0.0017999999690800905	30.100000381469727	2	1612.8094482421875	1612.806884765625	0.0026000000070780516	1.6120962972302084
a2	pepa2a9	DaPR130904_VB87_O1904.m	2708	21.559999465942383	ELVYPPDYNPEGK		1	a2.a1	2.5999999706982635E-5	38.20000076293945	2	1520.72998046875	1520.7271728515625	0.002899999963119626	1.9069824061088791
a2	pepa2b28	DaPR130904_VB87_O1904.m	2728	21.649999618530273	QIILEKEETEELKR	Q1:-17.02655	1	a2.a1	9.299999801442027E-4	38.29999923706055	2	1740.9412841796875	1740.938232421875	0.003100000089034438	1.780649095586768
a2	pepa2b31	DaPR130904_VB87_O1904.m	2739	21.68000030517578	SDSFENPVLQQHFR		1	a2.a1	1.3000000035390258E-4	50.29999923706055	2	1703.8162841796875	1703.81396484375	0.002300000051036477	1.3499126656397613
a2	pepa2b15	DaPR130904_VB87_O1904.m	2834	22.030000686645508	LFSDVQFK		1	a2.a1	0.02199999988079071	34.20000076293945	2	983.522705078125	983.5200805664062	0.0026000000070780516	2.6435657577837346
a2	pepa2b16	DaPR130904_VB87_O1904.m	3038	22.780000686645508	LGSLVDEFK		1	a2.a1	0.013000000268220901	37.900001525878906	2	1007.5371704101562	1007.5411987304688	-0.004100000020116568	-4.069312525664149
a2	pepa2b27	DaPR130904_VB87_O1904.m	3114	23.049999237060547	QIILEKEETEELK	Q1:-17.02655	1	a2.a1	1.1000000085914508E-5	39.599998474121094	2	1584.8397216796875	1584.837158203125	0.0026000000070780516	1.6405471020290245
a2	pepa2b34	DaPR130904_VB87_O1904.m	3170	23.229999542236328	TFNTSTGGLLLPSDTK		1	a2.a1	7.60000011723605E-6	54.400001525878906	2	1651.85791015625	1651.854248046875	0.003800000064074993	2.3004451322312787
a2	pepa2a2	DaPR130904_VB87_O1904.m	3381	23.950000762939453	ANLFSDVQFK		1	a2.a1	2.300000051036477E-5	41.70000076293945	2	1168.599853515625	1168.60009765625	-1.9999999494757503E-4	-0.17114494115540124
a2	pepa2b11	DaPR130904_VB87_O1904.m	3413	24.079999923706055	FDDPGLMLMGFK	M7:+15.99491 - M9:+15.99491	1	a2.a1	1.7000000296363282E-9	47.79999923706055	2	1402.64013671875	1402.6385498046875	0.0015999999595806003	1.1407072476393827
a2	pepa2b24	DaPR130904_VB87_O1904.m	3483	24.309999465942383	NIYVLQELDNPGAK		1	a2.a1	3.600000127335079E-5	58.5	2	1573.825439453125	1573.822509765625	0.003000000026077032	1.9061870112175447
a2	pepa2b21	DaPR130904_VB87_O1904.m	3564	24.579999923706055	KPGGFDISLFYR		1	a2.a1	0.013000000268220901	47.79999923706055	2	1399.7393798828125	1399.7373046875	0.002099999925121665	1.5002814585916198
a2	pepa2b21	DaPR130904_VB87_O1904.m	3567	24.579999923706055	KPGGFDISLFYR		1	a2.a1	0.004600000102072954	42.29999923706055	3	1399.7384033203125	1399.7373046875	0.0010999999940395355	0.7858617401678218
a2	pepa2a4	DaPR130904_VB87_O1904.m	3679	24.959999084472656	DIISIAEDEDLR		1	a2.a1	0.0019000000320374966	45.29999923706055	2	1388.693115234375	1388.6907958984375	0.002400000113993883	1.7282465766190678
a2	pepa2a8	DaPR130904_VB87_O1904.m	3763	25.25	DTGIFLDLMHLK	M9:+15.99491	1	a2.a1	0.0017999999690800905	39.0	2	1418.73193359375	1418.7352294921875	-0.0032999999821186066	-2.3260153928085554
a2	pepa2b10	DaPR130904_VB87_O1904.m	4020	26.18000030517578	FDDPGLMLMGFK	M7:+15.99491	1	a2.a1	7.599999918284084E-8	51.70000076293945	2	1386.6468505859375	1386.6435546875	0.0032999999821186066	2.379847345024662
a2	pepa2b10	DaPR130904_VB87_O1904.m	3871	25.649999618530273	FDDPGLMLMGFK	M9:+15.99491	1	a2.a1	4.999999969612645E-9	59.599998474121094	2	1386.6461181640625	1386.6435546875	0.0024999999441206455	1.8029146247927113
a2	pepa2a5	DaPR130904_VB87_O1904.m	4045	26.280000686645508	DSLIFLVDASK		1	a2.a1	1.5999999595806003E-4	48.900001525878906	2	1207.652099609375	1207.6573486328125	-0.005200000014156103	-4.305857137409893
a2	pepa2a5	DaPR130904_VB87_O1904.m	4202	26.90999984741211	DSLIFLVDASK		1	a2.a1	1.4000000373926014E-4	37.599998474121094	2	1207.6593017578125	1207.6573486328125	0.0020000000949949026	1.656098973155838
a2	pepa2b13	DaPR130904_VB87_O1904.m	4055	26.309999465942383	FDDPGLMLMGFKPL	M7:+15.99491 - M9:+15.99491	1	a2.a1	0.008299999870359898	35.400001525878906	2	1612.777099609375	1612.775390625	0.0017999999690800905	1.116088439557932
a2	pepa2b32	DaPR130904_VB87_O1904.m	4151	26.700000762939453	STLFSALLIK		1	a2.a1	2.800000074785203E-4	41.400001525878906	2	1092.6685791015625	1092.666748046875	0.0019000000320374966	1.7388650614963048
a2	pepa2b25	DaPR130904_VB87_O1904.m	4187	26.850000381469727	PGGFDISLFYR		1	a2.a1	0.005200000014156103	51.599998474121094	2	1271.642822265625	1271.642333984375	5.000000237487257E-4	0.39319233906133016
a2	pepa2a1	DaPR130904_VB87_O1904.m	4239	27.049999237060547	ALDLMEPEQAVDLTLPK		1	a2.a1	2.3999999393709004E-4	33.099998474121094	2	1882.9852294921875	1882.9835205078125	0.0017999999690800905	0.9559297516287649
a2	pepa2a7	DaPR130904_VB87_O1904.m	4357	27.530000686645508	DTGIFLDLMHLK		1	a2.a1	1.2000000424450263E-6	48.20000076293945	2	1402.74267578125	1402.7403564453125	0.002400000113993883	1.7109368123376223
a2	pepa2b26	DaPR130904_VB87_O1904.m	4391	27.68000030517578	QELLEALTK	Q1:-17.02655	1	a2.a1	0.0020000000949949026	34.900001525878906	2	1027.5693359375	1027.5673828125	0.0020000000949949026	1.9463444718543021
a2	pepa2b12	DaPR130904_VB87_O1904.m	4401	27.729999542236328	FDDPGLMLMGFKPL	M9:+15.99491	1	a2.a1	8.900000248104334E-4	51.599998474121094	2	1596.7830810546875	1596.780517578125	0.0027000000700354576	1.690902437944704
a2	pepa2b23	DaPR130904_VB87_O1904.m	4484	28.030000686645508	NLEALALDLMEPEQAVDLTLPK	M10:+15.99491	1	a2.a1	0.004000000189989805	30.299999237060547	3	2439.27734375	2439.26904296875	0.008200000040233135	3.361662816108714
a2	pepa2b23	DaPR130904_VB87_O1904.m	4460	27.959999084472656	NLEALALDLMEPEQAVDLTLPK	M10:+15.99491	1	a2.a1	0.006099999882280827	26.5	2	2439.2724609375	2439.26904296875	0.0034000000450760126	1.3938602036854408
a2	pepa2a6	DaPR130904_VB87_O1904.m	4473	28.0	DTGIFLDLMH		1	a2.a1	2.099999983329326E-4	37.400001525878906	2	1161.5628662109375	1161.561279296875	0.0015999999595806003	1.3774563495686807
a2	pepa2a3	DaPR130904_VB87_O1904.m	4475	28.0	DLLAVVFYGTEK		1	a2.a1	1.400000004814217E-9	57.400001525878906	2	1354.72900390625	1354.7257080078125	0.0032999999821186066	2.4359174426322885
a3	pepa3b16	DaPR130904_VB87_O1904.m	604	11.399999618530273	MEELHNQEMQK	M1:+15.99491 - M9:+15.99491	1	a3.a1	0.017000000923871994	25.299999237060547	2	1448.6143798828125	1448.6148681640625	-3.9999998989515007E-4	-0.27612583488260056
a3	pepa3b15	DaPR130904_VB87_O1904.m	922	13.550000190734863	MEELHNQEMQK	M1:+15.99491	1	a3.a1	1.5999999595806003E-4	42.099998474121094	2	1432.6209716796875	1432.619873046875	0.0010999999940395355	0.7678240507023483
a3	pepa3b15	DaPR130904_VB87_O1904.m	832	12.930000305175781	MEELHNQEMQK	M9:+15.99491	1	a3.a1	0.0020000000949949026	31.600000381469727	2	1432.6212158203125	1432.619873046875	0.0013000000035390258	0.9074284309446334
a3	pepa3b29	DaPR130904_VB87_O1904.m	1004	14.079999923706055	RMEELHNQEMQK		1	a3.a1	0.029999999329447746	38.5	3	1572.727783203125	1572.72607421875	0.0017000000225380063	1.080925693549323
a3	pepa3b29	DaPR130904_VB87_O1904.m	1008	14.109999656677246	RMEELHNQEMQK		1	a3.a1	0.014999999664723873	29.100000381469727	2	1572.7249755859375	1572.72607421875	-0.0010999999940395355	-0.6994224945281455
a3	pepa3b22	DaPR130904_VB87_O1904.m	1023	14.210000038146973	MGGGGAMNMGDPYGSGGQK	M1:+15.99491 - M7:+15.99491 - M9:+15.99491	1	a3.a1	6.70000008540228E-5	41.099998474121094	2	1819.7066650390625	1819.704833984375	0.0019000000320374966	1.0441253969069861
a3	pepa3b32	DaPR130904_VB87_O1904.m	1091	14.600000381469727	SPPPGMGLNQNR	M6:+15.99491	1	a3.a1	0.008799999952316284	31.5	2	1283.6153564453125	1283.616455078125	-0.0010999999940395355	-0.8569537961965328
a3	pepa3b32	DaPR130904_VB87_O1904.m	1178	15.100000381469727	SPPPGMGLNQNR	M6:+15.99491	1	a3.a1	0.017999999225139618	27.5	2	1283.6165771484375	1283.616455078125	9.999999747378752E-5	0.07790488901741385
a3	pepa3b18	DaPR130904_VB87_O1904.m	1156	14.960000038146973	MGDPYGSGGQK		1	a3.a1	3.699999942909926E-4	34.900001525878906	2	1096.4732666015625	1096.47314453125	9.999999747378752E-5	0.09120150180836233
a3	pepa3b25	DaPR130904_VB87_O1904.m	1172	15.0600004196167	PGGGPGLSTPGGHPKPPHR		1	a3.a1	0.003800000064074993	36.29999923706055	3	1802.9407958984375	1802.9412841796875	-5.000000237487257E-4	-0.27732462955731724
a3	pepa3b14	DaPR130904_VB87_O1904.m	1203	15.210000038146973	MEELHNQEMQK		1	a3.a1	3.3999999868683517E-4	45.79999923706055	2	1416.6243896484375	1416.625	-6.000000284984708E-4	-0.42354188899565576
a3	pepa3b21	DaPR130904_VB87_O1904.m	1436	16.329999923706055	MGGGGAMNMGDPYGSGGQK	M1:+15.99491 - M9:+15.99491	1	a3.a1	0.005900000222027302	30.200000762939453	2	1803.7069091796875	1803.7099609375	-0.002899999963119626	-1.6077972766820647
a3	pepa3b21	DaPR130904_VB87_O1904.m	1269	15.550000190734863	MGGGGAMNMGDPYGSGGQK	M7:+15.99491 - M9:+15.99491	1	a3.a1	0.01899999938905239	32.099998474121094	2	1803.7120361328125	1803.7099609375	0.002199999988079071	1.2197082877646217
a3	pepa3b24	DaPR130904_VB87_O1904.m	1294	15.65999984741211	NMGDPYGSGGQK		1	a3.a1	0.020999999716877937	38.400001525878906	2	1210.5162353515625	1210.51611328125	9.999999747378752E-5	0.08260938981037225
a3	pepa3b10	DaPR130904_VB87_O1904.m	1304	15.710000038146973	GMGPGTPAGYGR	M2:+15.99491	1	a3.a1	2.800000074785203E-4	47.5	2	1136.5174560546875	1136.5157470703125	0.0017999999690800905	1.5837879710158829
a3	pepa3a1	DaPR130904_VB87_O1904.m	1310	15.75	AELDDTPMR	M8:+15.99491	1	a3.a1	8.50000014906982E-6	40.70000076293945	2	1063.4720458984375	1063.472900390625	-7.999999797903001E-4	-0.7522523418287871
a3	pepa3b20	DaPR130904_VB87_O1904.m	1666	17.299999237060547	MGGGGAMNMGDPYGSGGQK	M9:+15.99491	1	a3.a1	3.7999998880877683E-7	53.099998474121094	2	1787.719482421875	1787.7149658203125	0.0044999998062849045	2.5171796915735003
a3	pepa3b20	DaPR130904_VB87_O1904.m	2021	18.75	MGGGGAMNMGDPYGSGGQK	M1:+15.99491	1	a3.a1	1.4999999621068127E-5	48.79999923706055	2	1787.7105712890625	1787.7149658203125	-0.004399999976158142	-2.4612424577086616
a3	pepa3a9	DaPR130904_VB87_O1904.m	1701	17.459999084472656	GMGPGTPAGYGR		1	a3.a1	0.0010000000474974513	39.29999923706055	2	1120.5201416015625	1120.520751953125	-6.000000284984708E-4	-0.5354653427458974
a3	pepa3b31	DaPR130904_VB87_O1904.m	1718	17.530000686645508	SPPPGMGLNQNR		1	a3.a1	0.010999999940395355	39.70000076293945	2	1267.62158203125	1267.62158203125	0.0	0.0
a3	pepa3a7	DaPR130904_VB87_O1904.m	1746	17.65999984741211	FATHAAALSVR		1	a3.a1	1.1000000085914508E-4	56.20000076293945	2	1143.62451171875	1143.6273193359375	-0.00279999990016222	-2.448349958785592
a3	pepa3b23	DaPR130904_VB87_O1904.m	1822	17.959999084472656	MGYMDPR		1	a3.a1	3.3999999686784577E-6	29.200000762939453	2	869.3656616210938	869.3648071289062	7.999999797903001E-4	0.9202120596902412
a3	pepa3a2	DaPR130904_VB87_O1904.m	1874	18.15999984741211	AVVIVDDR		2	a3.a1 a3.a2	0.04600000008940697	33.20000076293945	2	886.5001220703125	886.4996948242188	3.9999998989515007E-4	0.4512127778842212
a3	pepa3a5	DaPR130904_VB87_O1904.m	2107	19.149999618530273	FAQHGTFEYEYSQR		1	a3.a1	8.299999899463728E-5	43.29999923706055	2	1762.787109375	1762.7823486328125	0.004800000227987766	2.72296817114749
a3	pepa3a5	DaPR130904_VB87_O1904.m	2110	19.15999984741211	FAQHGTFEYEYSQR		1	a3.a1	0.03200000151991844	40.79999923706055	3	1762.785400390625	1762.7823486328125	0.003000000026077032	1.7018550409265143
a3	pepa3b19	DaPR130904_VB87_O1904.m	2218	19.68000030517578	MGGGGAMNMGDPYGSGGQK		1	a3.a1	5.39999979082495E-4	39.099998474121094	2	1771.7225341796875	1771.7200927734375	0.0024999999441206455	1.4110580753233792
a3	pepa3a8	DaPR130904_VB87_O1904.m	2237	19.780000686645508	GIVEFASK		1	a3.a1	7.50000006519258E-4	38.79999923706055	2	850.4686889648438	850.46728515625	0.00139999995008111	1.6461537962908221
a3	pepa3b33	DaPR130904_VB87_O1904.m	2593	21.18000030517578	YGEPGEVFINK		1	a3.a1	1.1000000021965661E-8	58.70000076293945	2	1252.6265869140625	1252.621337890625	0.005400000140070915	4.310959726396124
a3	pepa3a4	DaPR130904_VB87_O1904.m	3392	23.979999542236328	CSEGVFLLTTTPR	C1:+57.02146	1	a3.a1	4.900000058114529E-4	41.79999923706055	2	1480.75146484375	1480.7469482421875	0.004699999932199717	3.1740736915103174
a3	pepa3b12	DaPR130904_VB87_O1904.m	3661	24.899999618530273	LFVGNLPADITEDEFKR		1	a3.a1	0.008999999612569809	29.299999237060547	2	1964.0242919921875	1964.012939453125	0.012000000104308128	6.109939432297987
a3	pepa3b26	DaPR130904_VB87_O1904.m	3889	25.700000762939453	PVIVEPLEQLDDEDGLPEK		1	a3.a1	9.500000146545062E-7	51.0	2	2135.081787109375	2135.07568359375	0.006000000052154064	2.810204855152905
a3	pepa3b11	DaPR130904_VB87_O1904.m	4093	26.459999084472656	LFVGNLPADITEDEFK		1	a3.a1	0.009999999776482582	26.899999618530273	2	1807.914794921875	1807.9117431640625	0.0031999999191612005	1.7699978614889778
a3	pepa3a3	DaPR130904_VB87_O1904.m	4468	27.979999542236328	CSEGVFLLTTTPR	C1:+57.02146 - C1:-17.02655	1	a3.a1	0.010999999940395355	27.799999237060547	2	1463.7236328125	1463.7203369140625	0.0034000000450760126	2.32284812838235
a3	pepa3b30	DaPR130904_VB87_O1904.m	939	13.65999984741211	RMEELHNQEVQK		1	a3.a2	0.008799999952316284	33.70000076293945	3	1540.7564697265625	1540.754150390625	0.002400000113993883	1.5576788246102826
a3	pepa3b17	DaPR130904_VB87_O1904.m	1118	14.75	MEELHNQEVQK		1	a3.a2	1.6999999630229468E-8	49.0	2	1384.6531982421875	1384.6529541015625	3.000000142492354E-4	0.21666079818815795
a3	pepa3b28	DaPR130904_VB87_O1904.m	2773	21.809999465942383	PVTVEPMDQLDDEEGLPEK	M7:+15.99491	1	a3.a2	6.199999802447564E-7	46.5	2	2156.9951171875	2156.99072265625	0.004399999976158142	2.0398789526269794
a3	pepa3a6	DaPR130904_VB87_O1904.m	3195	23.299999237060547	FAQPGSFEYEYAMR		1	a3.a2	0.00860000029206276	32.70000076293945	2	1695.745361328125	1695.74755859375	-0.002199999988079071	-1.2973629104932858
a3	pepa3b27	DaPR130904_VB87_O1904.m	3242	23.459999084472656	PVTVEPMDQLDDEEGLPEK		1	a3.a2	1.8000000272877514E-4	32.400001525878906	2	2140.99853515625	2140.995849609375	0.0027000000700354576	1.2610954246025619
a3	pepa3b13	DaPR130904_VB87_O1904.m	3794	25.360000610351562	LFVGNLPPDITEEEMR		1	a3.a2	0.0031999999191612005	25.799999237060547	2	1859.924072265625	1859.921142578125	0.002899999963119626	1.5592058699326352
a4	pepa4b23	DaPR130904_VB87_O1904.m	653	11.710000038146973	SKVDEEQMK		1	a4.a1	0.003599999938160181	34.79999923706055	2	1093.5218505859375	1093.519775390625	0.002099999925121665	1.9204041594689105
a4	pepa4b29	DaPR130904_VB87_O1904.m	797	12.729999542236328	VDEEQMK		1	a4.a1	0.001500000013038516	30.0	2	878.3939208984375	878.392822265625	0.0010999999940395355	1.252287093150787
a4	pepa4b11	DaPR130904_VB87_O1904.m	868	13.180000305175781	EEASGSSVTAEEAKK		1	a4.a1	0.006300000008195639	30.899999618530273	2	1522.7236328125	1522.7235107421875	9.999999747378752E-5	0.06567180237799489
a4	pepa4b27	DaPR130904_VB87_O1904.m	1058	14.430000305175781	TEQGGAHF		1	a4.a1	0.0019000000320374966	39.5	2	846.3748779296875	846.37451171875	3.9999998989515007E-4	0.4726040120027503
a4	pepa4b10	DaPR130904_VB87_O1904.m	1173	15.0600004196167	EEASGSSVTAEEAK		1	a4.a1	2.300000051036477E-5	43.79999923706055	2	1394.62939453125	1394.6285400390625	8.999999845400453E-4	0.6453331182472696
a4	pepa4b10	DaPR130904_VB87_O1904.m	1074	14.529999732971191	EEASGSSVTAEEAK		1	a4.a1	2.399999914359796E-7	56.70000076293945	2	1394.62890625	1394.6285400390625	3.9999998989515007E-4	0.2868147169022845
a4	pepa4a7	DaPR130904_VB87_O1904.m	1221	15.300000190734863	EDGSGDRGDGPFR		1	a4.a1	0.010999999940395355	25.799999237060547	2	1364.582275390625	1364.5830078125	-6.000000284984708E-4	-0.43969478226194764
a4	pepa4a7	DaPR130904_VB87_O1904.m	1229	15.329999923706055	EDGSGDRGDGPFR		1	a4.a1	4.400000034365803E-4	33.29999923706055	3	1364.5845947265625	1364.5830078125	0.0015999999595806003	1.1725193340531819
a4	pepa4b15	DaPR130904_VB87_O1904.m	1329	15.850000381469727	HSIHWPCR	C7:+57.02146	1	a4.a1	1.1000000085914508E-4	38.0	2	1092.515869140625	1092.5159912109375	-9.999999747378752E-5	-0.09153183869002061
a4	pepa4a6	DaPR130904_VB87_O1904.m	1526	16.709999084472656	DVIQHETIGK		1	a4.a1	0.0017999999690800905	47.099998474121094	2	1139.60693359375	1139.60595703125	0.0010000000474974513	0.8774963322432242
a4	pepa4b20	DaPR130904_VB87_O1904.m	1726	17.559999465942383	KVITMFVQR	M5:+15.99491	1	a4.a1	0.04500000178813934	27.899999618530273	2	1137.64404296875	1137.645263671875	-0.0012000000569969416	-1.0548104011999395
a4	pepa4b16	DaPR130904_VB87_O1904.m	2088	19.0	LGGHGPSFPLK		1	a4.a1	0.004000000189989805	36.900001525878906	2	1109.6116943359375	1109.610595703125	0.0010999999940395355	0.9913387618135536
a4	pepa4b28	DaPR130904_VB87_O1904.m	2221	19.700000762939453	TWTVVDAK		1	a4.a1	0.004999999888241291	27.700000762939453	2	919.489501953125	919.48876953125	6.99999975040555E-4	0.7612925771756961
a4	pepa4b19	DaPR130904_VB87_O1904.m	2222	19.700000762939453	KVITMFVQR		1	a4.a1	8.999999845400453E-4	50.400001525878906	2	1121.6533203125	1121.650390625	0.003000000026077032	2.6746302155749158
a4	pepa4b21	DaPR130904_VB87_O1904.m	2375	20.329999923706055	NMLNPPAEVTTK		1	a4.a1	0.03999999910593033	30.0	2	1314.672607421875	1314.672607421875	0.0	0.0
a4	pepa4b22	DaPR130904_VB87_O1904.m	2450	20.649999618530273	RHIEIFTDLSSR		1	a4.a1	0.005900000222027302	26.600000381469727	2	1473.7830810546875	1473.78125	0.0019000000320374966	1.2892008444519811
a4	pepa4b22	DaPR130904_VB87_O1904.m	2445	20.6299991607666	RHIEIFTDLSSR		1	a4.a1	2.099999983329326E-4	50.099998474121094	3	1473.782470703125	1473.78125	0.0012000000569969416	0.8142321372299597
a4	pepa4a2	DaPR130904_VB87_O1904.m	2600	21.209999084472656	ANPQVGVAFPH		1	a4.a1	0.005400000140070915	36.29999923706055	2	1136.5865478515625	1136.5850830078125	0.001500000013038516	1.3197428291676827
a4	pepa4a9	DaPR130904_VB87_O1904.m	2785	21.860000610351562	EDIIQGFR		1	a4.a1	5.300000193528831E-4	41.599998474121094	2	977.50732421875	977.5054931640625	0.0017999999690800905	1.8414218453685787
a4	pepa4a8	DaPR130904_VB87_O1904.m	2814	21.950000762939453	EDIIQGFR	E1:-18.01056	1	a4.a1	0.0015999999595806003	32.20000076293945	2	959.4966430664062	959.494873046875	0.0017000000225380063	1.7717656136500846
a4	pepa4b13	DaPR130904_VB87_O1904.m	2953	22.459999084472656	HIEIFTDLSSR		1	a4.a1	4.299999854993075E-4	30.0	2	1317.684814453125	1317.68017578125	0.004699999932199717	3.5668745865536726
a4	pepa4b13	DaPR130904_VB87_O1904.m	2858	22.1299991607666	HIEIFTDLSSR		1	a4.a1	3.3999999686784577E-6	39.0	2	1317.6700439453125	1317.6800537109375	-0.009999999776482582	-7.589095507911744
a4	pepa4a3	DaPR130904_VB87_O1904.m	2862	22.1299991607666	AVDALIDSMSLAK	M9:+15.99491	1	a4.a1	6.799999973736703E-4	31.899999618530273	2	1349.708251953125	1349.698486328125	0.009800000116229057	7.260881015648247
a4	pepa4b18	DaPR130904_VB87_O1904.m	2896	22.25	IWNMLNPPAEVTTK	M4:+15.99491	1	a4.a1	0.001500000013038516	40.29999923706055	2	1629.835205078125	1629.8309326171875	0.00430000014603138	2.6383105510989573
a4	pepa4b24	DaPR130904_VB87_O1904.m	3039	22.780000686645508	SQLDIIIH		1	a4.a1	0.0012000000569969416	32.0	2	938.5317993164062	938.531005859375	7.999999797903001E-4	0.8523958982663257
a4	pepa4a4	DaPR130904_VB87_O1904.m	3382	23.950000762939453	CFSVLGFCK	C1:+57.02146 - C8:+57.02146	1	a4.a1	0.006000000052154064	28.899999618530273	2	1117.5201416015625	1117.517333984375	0.002899999963119626	2.5950380141129634
a4	pepa4b25	DaPR130904_VB87_O1904.m	3448	24.200000762939453	SQLDIIIHSLK		1	a4.a1	3.400000059627928E-5	62.0	2	1266.74609375	1266.741943359375	0.004100000020116568	3.236649770389261
a4	pepa4b17	DaPR130904_VB87_O1904.m	3554	24.549999237060547	IWNMLNPPAEVTTK		1	a4.a1	7.500000356230885E-5	46.400001525878906	2	1613.842529296875	1613.8360595703125	0.006599999964237213	4.089634709237119
a4	pepa4b12	DaPR130904_VB87_O1904.m	3712	25.079999923706055	FPLIEAK		1	a4.a1	0.02500000037252903	29.0	2	817.4832763671875	817.482177734375	0.0010000000474974513	1.2232683167098743
a4	pepa4a1	DaPR130904_VB87_O1904.m	3951	25.90999984741211	ALDDLDMVAIVR		1	a4.a1	1.7999999499807018E-6	62.29999923706055	2	1330.705322265625	1330.703857421875	0.00139999995008111	1.0520747665025112
a4	pepa4a5	DaPR130904_VB87_O1904.m	4303	27.299999237060547	DDEAAAVALSSLIH		1	a4.a1	2.0000000233721948E-7	52.70000076293945	2	1411.7088623046875	1411.706787109375	0.002099999925121665	1.487560975336561
a4	pepa4b26	DaPR130904_VB87_O1904.m	4379	27.610000610351562	SSLIHALDDLDMVAIVR		1	a4.a1	1.3000000365082087E-7	38.900001525878906	2	1867.9996337890625	1867.9949951171875	0.004600000102072954	2.4625334190386177
a4	pepa4b26	DaPR130904_VB87_O1904.m	4377	27.610000610351562	SSLIHALDDLDMVAIVR		1	a4.a1	0.03200000151991844	30.899999618530273	3	1867.997802734375	1867.9949951171875	0.00279999990016222	1.498933298794285
a4	pepa4b14	DaPR130904_VB87_O1904.m	4427	27.850000381469727	HLMLPDFDLLEDIESK	M3:+15.99491	1	a4.a1	0.0035000001080334187	36.20000076293945	3	1930.9515380859375	1930.9471435546875	0.004399999976158142	2.2786744789182403
a4	pepa4b30	DaPR130904_VB87_O1904.m	4479	28.010000228881836	YAPTEAQLNAVDALIDSMSLAK		1	a4.a1	0.03700000047683716	24.899999618530273	2	2321.18017578125	2321.169921875	0.009999999776482582	4.3081722205002375
a5	pepa5b11	DaPR130904_VB87_O1904.m	423	9.699999809265137	HPPKPAKPEK		1	a5.a1	3.899999865097925E-5	33.099998474121094	2	1128.6519775390625	1128.65283203125	-7.999999797903001E-4	-0.7088096153983245
a5	pepa5b16	DaPR130904_VB87_O1904.m	564	11.0600004196167	LTPTHGEMR	M8:+15.99491	1	a5.a1	0.04600000008940697	27.399999618530273	2	1057.5098876953125	1057.5098876953125	0.0	0.0
a5	pepa5a8	DaPR130904_VB87_O1904.m	1201	15.210000038146973	FSISAHGK		1	a5.a1	2.899999963119626E-4	42.29999923706055	2	846.4480590820312	846.4473266601562	7.999999797903001E-4	0.9451267132555969
a5	pepa5a9	DaPR130904_VB87_O1904.m	1378	16.059999465942383	GAVIVVSHDAR		1	a5.a1	6.900000153109431E-5	46.70000076293945	2	1123.623046875	1123.622314453125	7.999999797903001E-4	0.711982994196467
a5	pepa5a4	DaPR130904_VB87_O1904.m	1398	16.15999984741211	AVSEEQQPALK		1	a5.a1	0.0013000000035390258	41.29999923706055	2	1199.627197265625	1199.6270751953125	1.9999999494757503E-4	0.16671847366817127
a5	pepa5a3	DaPR130904_VB87_O1904.m	1438	16.350000381469727	ADDPYAHLSK		1	a5.a1	4.1000000783242285E-4	51.79999923706055	2	1116.532470703125	1116.5323486328125	9.999999747378752E-5	0.08956300961296548
a5	pepa5b14	DaPR130904_VB87_O1904.m	1612	17.079999923706055	LQGQLEQGDDTAAER		1	a5.a1	0.0020000000949949026	34.79999923706055	2	1630.7694091796875	1630.76708984375	0.002300000051036477	1.4103792413770435
a5	pepa5b26	DaPR130904_VB87_O1904.m	1767	17.75	YGLVGPNGK		1	a5.a1	1.500000071246177E-4	35.900001525878906	2	904.4896240234375	904.4890747070312	5.000000237487257E-4	0.5527983009752531
a5	pepa5b17	DaPR130904_VB87_O1904.m	1936	18.43000030517578	KNQDEESQEAPELLK		1	a5.a1	0.012000000104308128	32.599998474121094	2	1757.8580322265625	1757.8555908203125	0.0024999999441206455	1.4221873270909628
a5	pepa5a2	DaPR130904_VB87_O1904.m	2202	19.600000381469727	AANAAENDFSVSQAEMSSR	M16:+15.99491	1	a5.a1	5.2999999752501026E-5	41.5	2	2000.87158203125	2000.86181640625	0.009800000116229057	4.897889517343505
a5	pepa5b21	DaPR130904_VB87_O1904.m	2348	20.229999542236328	NQDEESQEAPELLK		1	a5.a1	1.900000061141327E-4	37.5	2	1629.761962890625	1629.7607421875	0.0013000000035390258	0.7976630985687738
a5	pepa5b18	DaPR130904_VB87_O1904.m	2479	20.760000228881836	MEETPTEYLQR		1	a5.a1	0.01600000075995922	29.399999618530273	2	1396.6429443359375	1396.6417236328125	0.0013000000035390258	0.9308042152411061
a5	pepa5a1	DaPR130904_VB87_O1904.m	2503	20.850000381469727	AANAAENDFSVSQAEMSSR		1	a5.a1	2.000000026702864E-10	56.400001525878906	2	1984.8621826171875	1984.866943359375	-0.004699999932199717	-2.3679168762038003
a5	pepa5b15	DaPR130904_VB87_O1904.m	2543	21.0	LSVPTSDEEDEVPAPK		1	a5.a1	0.004600000102072954	32.29999923706055	2	1712.8260498046875	1712.8228759765625	0.0031999999191612005	1.8682608482425405
a5	pepa5a7	DaPR130904_VB87_O1904.m	2692	21.510000228881836	FAALDNEEEDKEEEIIK		1	a5.a1	0.00139999995008111	35.599998474121094	2	2021.9600830078125	2021.9554443359375	0.004699999932199717	2.3244824436491567
a5	pepa5b10	DaPR130904_VB87_O1904.m	2810	21.950000762939453	GFNLPYQDAR		1	a5.a1	4.4999999227002263E-4	36.70000076293945	2	1180.5765380859375	1180.574951171875	0.0015999999595806003	1.3552718173398404
a5	pepa5b25	DaPR130904_VB87_O1904.m	2844	22.079999923706055	VVFAELACR	C8:+57.02146	1	a5.a1	5.099999834783375E-4	45.900001525878906	2	1064.557861328125	1064.55615234375	0.0017999999690800905	1.6908454900356091
a5	pepa5b20	DaPR130904_VB87_O1904.m	2933	22.399999618530273	NLDFGIDMDSR	M8:+15.99491	1	a5.a1	0.027000000700354576	51.29999923706055	2	1298.5684814453125	1298.568603515625	-0.0	-0.0
a5	pepa5b13	DaPR130904_VB87_O1904.m	3003	22.649999618530273	ILAGLGFDPEMQNRPTQK		1	a5.a1	0.04899999871850014	26.0	2	2015.0423583984375	2015.038330078125	0.004100000020116568	2.034700759244419
a5	pepa5b22	DaPR130904_VB87_O1904.m	3094	22.979999542236328	QAMLENASDIK	Q1:-17.02655	1	a5.a1	0.0013000000035390258	38.599998474121094	2	1202.574951171875	1202.5726318359375	0.002400000113993883	1.995721547670566
a5	pepa5a6	DaPR130904_VB87_O1904.m	3239	23.450000762939453	EVLEALGEVMVSR	M10:+15.99491	1	a5.a1	4.099999841855606E-6	60.099998474121094	2	1447.751953125	1447.7464599609375	0.005499999970197678	3.7990077146146684
a5	pepa5b19	DaPR130904_VB87_O1904.m	3446	24.200000762939453	NLDFGIDMDSR		1	a5.a1	9.999999974752427E-7	57.79999923706055	2	1282.575927734375	1282.57373046875	0.002300000051036477	1.7932692650705409
a5	pepa5b12	DaPR130904_VB87_O1904.m	3484	24.309999465942383	IGFFNQQYAEQLR		1	a5.a1	0.002899999963119626	38.0	2	1613.8109130859375	1613.8074951171875	0.0035000001080334187	2.16878414471564
a5	pepa5b24	DaPR130904_VB87_O1904.m	3530	24.459999084472656	TFFEELAVEDK		1	a5.a1	5.300000193528831E-4	45.29999923706055	2	1327.6444091796875	1327.6419677734375	0.002400000113993883	1.807716366498173
a5	pepa5a5	DaPR130904_VB87_O1904.m	3902	25.75	EVLEALGEVMVSR		1	a5.a1	0.00279999990016222	41.599998474121094	2	1431.75439453125	1431.7515869140625	0.00279999990016222	1.9556464443648518
a5	pepa5b23	DaPR130904_VB87_O1904.m	4215	26.959999084472656	STLLLLLTGK		1	a5.a1	3.000000142492354E-4	39.0	2	1058.683837890625	1058.682373046875	0.001500000013038516	1.4168555661520406
a6	pepa6b16	DaPR130904_VB87_O1904.m	862	13.15999984741211	STVDAEAVHK		1	a6.a1	9.800000043469481E-6	39.70000076293945	2	1056.5328369140625	1056.5323486328125	3.9999998989515007E-4	0.3785970116416815
a6	pepa6b22	DaPR130904_VB87_O1904.m	1137	14.850000381469727	VEQTETPEMMEAR	M9:+15.99491 - M10:+15.99491	1	a6.a1	2.300000051036477E-4	28.100000381469727	2	1582.670654296875	1582.6728515625	-0.002099999925121665	-1.3268692408847675
a6	pepa6b15	DaPR130904_VB87_O1904.m	1182	15.109999656677246	SAKPEILR		1	a6.a1	0.014000000432133675	28.899999618530273	2	913.547607421875	913.5469970703125	6.000000284984708E-4	0.6567806915491299
a6	pepa6b19	DaPR130904_VB87_O1904.m	1496	16.600000381469727	VDTCHTPFGK	C4:+57.02146	1	a6.a1	3.899999865097925E-5	40.29999923706055	2	1161.534912109375	1161.5361328125	-0.0012000000569969416	-1.0331147031055388
a6	pepa6b25	DaPR130904_VB87_O1904.m	1522	16.700000762939453	YSDSLVQK		1	a6.a1	0.035999998450279236	37.5	2	939.478271484375	939.4785766601562	-3.9999998989515007E-4	-0.42576808011647155
a6	pepa6b21	DaPR130904_VB87_O1904.m	1610	17.059999465942383	VEQTETPEMMEAR	M10:+15.99491	1	a6.a1	0.0034000000450760126	29.5	2	1566.67822265625	1566.6778564453125	3.9999998989515007E-4	0.25531731890480874
a6	pepa6a2	DaPR130904_VB87_O1904.m	1858	18.100000381469727	AIMYEETTYSK	M3:+15.99491	1	a6.a1	3.699999942909926E-4	43.79999923706055	2	1351.599365234375	1351.6090087890625	-0.009600000455975533	-7.102646100721386
a6	pepa6b24	DaPR130904_VB87_O1904.m	1916	18.350000381469727	WDTAFDHEK		1	a6.a1	0.023000000044703484	30.899999618530273	2	1148.5018310546875	1148.5010986328125	6.99999975040555E-4	0.6094900352066204
a6	pepa6a5	DaPR130904_VB87_O1904.m	2061	18.899999618530273	GMTSESDSIGLTPGEK	M2:+15.99491	1	a6.a1	4.600000102072954E-5	36.5	2	1624.7379150390625	1624.737548828125	5.000000237487257E-4	0.30774202523315897
a6	pepa6b20	DaPR130904_VB87_O1904.m	2114	19.18000030517578	VEQTETPEMMEAR		1	a6.a1	6.699999794363976E-4	35.79999923706055	2	1550.68603515625	1550.682861328125	0.003100000089034438	1.999119334032852
a6	pepa6a7	DaPR130904_VB87_O1904.m	2355	20.260000228881836	LANLINAEER		1	a6.a1	0.0035000001080334187	38.29999923706055	2	1142.618408203125	1142.6168212890625	0.0015999999595806003	1.4002944204650631
a6	pepa6b23	DaPR130904_VB87_O1904.m	2568	21.100000381469727	VHVQFFDDSPTR		1	a6.a1	0.007799999788403511	35.5	3	1447.6998291015625	1447.6968994140625	0.003000000026077032	2.0722569947419553
a6	pepa6b23	DaPR130904_VB87_O1904.m	2561	21.059999465942383	VHVQFFDDSPTR		1	a6.a1	0.0010000000474974513	32.70000076293945	2	1447.6951904296875	1447.6968994140625	-0.0015999999595806003	-1.1052036930024376
a6	pepa6a6	DaPR130904_VB87_O1904.m	2583	21.149999618530273	GTQTYSVLEGDPSENYSK		1	a6.a1	7.800000021234155E-4	35.29999923706055	2	1974.8966064453125	1974.89306640625	0.0035000001080334187	1.7722479093019625
a6	pepa6a8	DaPR130904_VB87_O1904.m	2795	21.899999618530273	LANLPEEVIQK		1	a6.a1	1.4000000373926014E-4	37.29999923706055	2	1253.711181640625	1253.71044921875	7.999999797903001E-4	0.6381058563313565
a6	pepa6b17	DaPR130904_VB87_O1904.m	3102	23.010000228881836	TLFSTHYHSLVEDYSQNVAVR		1	a6.a1	0.0020000000949949026	38.29999923706055	3	2466.20703125	2466.205078125	0.0017999999690800905	0.7298662974324057
a6	pepa6b13	DaPR130904_VB87_O1904.m	3243	23.459999084472656	ISEVVELLK		1	a6.a1	0.0019000000320374966	45.900001525878906	2	1029.6192626953125	1029.6195068359375	-1.9999999494757503E-4	-0.1942465091421812
a6	pepa6b18	DaPR130904_VB87_O1904.m	3305	23.68000030517578	TIVYWGIGR		1	a6.a1	0.017999999225139618	33.099998474121094	2	1064.591064453125	1064.5892333984375	0.0019000000320374966	1.7847259510339184
a6	pepa6a3	DaPR130904_VB87_O1904.m	3372	23.899999618530273	FFIGQFSDDR		1	a6.a1	7.000000186963007E-5	42.599998474121094	2	1231.5745849609375	1231.5745849609375	-0.0	-0.0
a6	pepa6a4	DaPR130904_VB87_O1904.m	3510	24.399999618530273	FPDLTVELNR		1	a6.a1	0.0034000000450760126	40.70000076293945	2	1203.6376953125	1203.63720703125	5.000000237487257E-4	0.41540758363723806
a6	pepa6a1	DaPR130904_VB87_O1904.m	3569	24.600000381469727	AGFDSDYDQALADIR		1	a6.a1	4.0000000467443897E-7	56.5	2	1656.75146484375	1656.7503662109375	0.0010999999940395355	0.6639503551493307
a6	pepa6b12	DaPR130904_VB87_O1904.m	3800	25.3799991607666	LSDGIGVMLPQVLK	M8:+15.99491	1	a6.a1	1.8999999156221747E-5	54.900001525878906	2	1485.8367919921875	1485.8349609375	0.0019000000320374966	1.2787423112178458
a6	pepa6a9	DaPR130904_VB87_O1904.m	4054	26.309999465942383	LDAIEDLMVVPDK		1	a6.a1	0.012000000104308128	40.099998474121094	2	1457.7596435546875	1457.7559814453125	0.003700000001117587	2.5381477066203977
a6	pepa6b11	DaPR130904_VB87_O1904.m	4123	26.600000381469727	LSDGIGVMLPQVLK		1	a6.a1	0.014000000432133675	31.0	2	1469.841064453125	1469.8399658203125	0.0010999999940395355	0.7483807894865816
a6	pepa6b10	DaPR130904_VB87_O1904.m	4283	27.209999084472656	IIGIMEEVADGFK		1	a6.a1	3.099999958067201E-5	42.20000076293945	2	1421.7362060546875	1421.73486328125	0.00139999995008111	0.9847124004893728
a6	pepa6b14	DaPR130904_VB87_O1904.m	4487	28.030000686645508	PVILLPEDTPPFLELK		1	a6.a1	0.03400000184774399	27.100000381469727	2	1821.0439453125	1821.041259765625	0.00279999990016222	1.537581801151826
a7	pepa7b17	DaPR130904_VB87_O1904.m	882	13.260000228881836	VMQCLSR	C4:+57.02146 - M2:+15.99491	1	a7.a1	0.00139999995008111	31.100000381469727	2	909.429443359375	909.4285278320312	8.999999845400453E-4	0.9896324526849157
a7	pepa7a8	DaPR130904_VB87_O1904.m	1073	14.529999732971191	HEPGLGGPAER		1	a7.a1	0.0071000000461936	26.600000381469727	2	1119.5545654296875	1119.5545654296875	0.0	0.0
a7	pepa7a9	DaPR130904_VB87_O1904.m	1404	16.18000030517578	KDENESSAPADGEGGSELQPK		1	a7.a1	0.004100000020116568	43.099998474121094	3	2144.960205078125	2144.958251953125	0.0020000000949949026	0.9324191243227096
a7	pepa7a9	DaPR130904_VB87_O1904.m	1405	16.18000030517578	KDENESSAPADGEGGSELQPK		1	a7.a1	7.099999947968172E-6	35.900001525878906	2	2144.960693359375	2144.958251953125	0.0024999999441206455	1.1655238239924866
a7	pepa7a1	DaPR130904_VB87_O1904.m	1577	16.93000030517578	AAGAGTAGPASGPGVVR		1	a7.a1	1.3000000365082087E-7	52.599998474121094	2	1395.7344970703125	1395.7342529296875	1.9999999494757503E-4	0.14329374988667729
a7	pepa7b14	DaPR130904_VB87_O1904.m	1736	17.610000610351562	QPAPGPVEKPPR	Q1:-17.02655	1	a7.a1	0.005200000014156103	34.0	2	1255.681396484375	1255.6798095703125	0.0017000000225380063	1.353848337435431
a7	pepa7b16	DaPR130904_VB87_O1904.m	2036	18.799999237060547	TLSGAQDSEAAFAK		1	a7.a1	6.099999882280827E-4	45.70000076293945	2	1395.6768798828125	1395.675537109375	0.001500000013038516	1.0747483732108758
a7	pepa7a7	DaPR130904_VB87_O1904.m	2393	20.399999618530273	FYFHEALR		1	a7.a1	0.003599999938160181	34.70000076293945	2	1082.5440673828125	1082.542236328125	0.0019000000320374966	1.755127853932154
a7	pepa7b13	DaPR130904_VB87_O1904.m	2629	21.299999237060547	NPPTTIGMMTLK	M8:+15.99491	1	a7.a1	3.600000127335079E-5	42.70000076293945	2	1319.6697998046875	1319.670166015625	-3.000000142492354E-4	-0.22732954186196505
a7	pepa7b13	DaPR130904_VB87_O1904.m	2481	20.760000228881836	NPPTTIGMMTLK	M8:+15.99491	1	a7.a1	0.03500000014901161	27.399999618530273	2	1319.6712646484375	1319.670166015625	0.0010999999940395355	0.8335416093861376
a7	pepa7b12	DaPR130904_VB87_O1904.m	3047	22.809999465942383	NPPTTIGMMTLK		1	a7.a1	1.9999999494757503E-5	37.70000076293945	2	1303.6759033203125	1303.67529296875	6.99999975040555E-4	0.5369435002841114
a7	pepa7b11	DaPR130904_VB87_O1904.m	3059	22.850000381469727	NLAHPVIQNFSYETFQQK		1	a7.a1	1.4999999464748726E-8	47.20000076293945	2	2164.088134765625	2164.08251953125	0.00559999980032444	2.587701600924823
a7	pepa7b11	DaPR130904_VB87_O1904.m	3057	22.850000381469727	NLAHPVIQNFSYETFQQK		1	a7.a1	0.017000000923871994	37.20000076293945	3	2164.085693359375	2164.08251953125	0.0031999999191612005	1.478686644469701
a7	pepa7b18	DaPR130904_VB87_O1904.m	3072	22.899999618530273	WTVEESEWVK		1	a7.a1	0.001500000013038516	38.400001525878906	2	1292.62255859375	1292.6162109375	0.006399999838322401	4.951198804539711
a7	pepa7b15	DaPR130904_VB87_O1904.m	3361	23.860000610351562	TEFTLTEAVVESSR		1	a7.a1	1.0999999631167157E-6	44.29999923706055	2	1568.783935546875	1568.7806396484375	0.0032999999821186066	2.1035445611173107
a7	pepa7a6	DaPR130904_VB87_O1904.m	3406	24.049999237060547	FLESHLDDAEPYLLTMAK	M16:+15.99491	1	a7.a1	1.1999999696854502E-4	29.799999237060547	2	2109.032958984375	2109.02099609375	0.012000000104308128	5.689843831111251
a7	pepa7a6	DaPR130904_VB87_O1904.m	3399	24.010000228881836	FLESHLDDAEPYLLTMAK	M16:+15.99491	1	a7.a1	0.032999999821186066	40.5	3	2109.028076171875	2109.021240234375	0.0066999997943639755	3.176828979503026
a7	pepa7b10	DaPR130904_VB87_O1904.m	3452	24.209999084472656	NDLLNIIR		1	a7.a1	0.002400000113993883	46.900001525878906	2	970.5697021484375	970.5684204101562	0.0013000000035390258	1.3394212877744918
a7	pepa7a5	DaPR130904_VB87_O1904.m	3828	25.479999542236328	FLESHLDDAEPYLLTMAK		1	a7.a1	7.000000186963007E-5	39.900001525878906	2	2093.02880859375	2093.0263671875	0.0024999999441206455	1.1944426421536272
a7	pepa7a4	DaPR130904_VB87_O1904.m	3912	25.780000686645508	DLVLPTQALPASPALK		1	a7.a1	1.1999999696854502E-4	51.70000076293945	2	1633.9605712890625	1633.9527587890625	0.007899999618530273	4.8349008721555915
a7	pepa7a3	DaPR130904_VB87_O1904.m	3952	25.93000030517578	DIMQALLVRPLGK		1	a7.a1	0.02800000086426735	42.29999923706055	2	1453.858642578125	1453.8564453125	0.002300000051036477	1.5819994184791073
a7	pepa7a2	DaPR130904_VB87_O1904.m	4048	26.299999237060547	DIMQALLVR		1	a7.a1	0.04600000008940697	43.79999923706055	2	1058.6046142578125	1058.6031494140625	0.0015999999595806003	1.5114256560319144
a8	pepa8b18	DaPR130904_VB87_O1904.m	829	12.90999984741211	VLHNAQEVEK		1	a8.a1	1.2000000424450263E-5	45.0	2	1166.617431640625	1166.6168212890625	6.000000284984708E-4	0.5143077123090819
a8	pepa8b17	DaPR130904_VB87_O1904.m	969	13.859999656677246	VADNPSYNTK		1	a8.a1	0.027000000700354576	33.400001525878906	2	1108.52880859375	1108.52734375	0.001500000013038516	1.3531466061668955
a8	pepa8b19	DaPR130904_VB87_O1904.m	1069	14.5	VLHNAQEVEKEPGQR		1	a8.a1	1.4999999621068127E-5	39.79999923706055	2	1733.8934326171875	1733.893310546875	9.999999747378752E-5	0.057673673959931955
a8	pepa8a1	DaPR130904_VB87_O1904.m	1100	14.649999618530273	AADETLCQTK	C7:+57.02146	1	a8.a1	2.300000051036477E-4	49.099998474121094	2	1136.5264892578125	1136.525634765625	8.999999845400453E-4	0.7918870960844133
a8	pepa8b14	DaPR130904_VB87_O1904.m	1473	16.510000228881836	SEAHTADGISIR		1	a8.a1	3.6000000136482413E-7	53.0	2	1256.623779296875	1256.6234130859375	3.9999998989515007E-4	0.3183133353475048
a8	pepa8b10	DaPR130904_VB87_O1904.m	1824	17.959999084472656	LTTTGQVTSPVK		1	a8.a1	6.799999973736703E-4	40.20000076293945	2	1231.689453125	1231.689697265625	-1.9999999494757503E-4	-0.16237855637794074
a8	pepa8b12	DaPR130904_VB87_O1904.m	2043	18.829999923706055	NLQDVVER		1	a8.a1	8.200000156648457E-4	42.70000076293945	2	972.5119018554688	972.5112915039062	6.000000284984708E-4	0.6169594468878831
a8	pepa8b13	DaPR130904_VB87_O1904.m	2073	18.950000762939453	SATNLPQLK		1	a8.a1	0.02199999988079071	33.900001525878906	2	971.5536499023438	971.5524291992188	0.0012000000569969416	1.2351366955934802
a8	pepa8a7	DaPR130904_VB87_O1904.m	2077	18.959999084472656	FCVDYAK	C2:+57.02146	1	a8.a1	0.012000000104308128	28.0	2	902.4091796875	902.4080810546875	0.0010999999940395355	1.2189607087227243
a8	pepa8a6	DaPR130904_VB87_O1904.m	2232	19.75	EQITQHIADLSSK		1	a8.a1	3.5000000480067683E-6	39.400001525878906	2	1469.760986328125	1469.7598876953125	0.0012000000569969416	0.8164599313420007
a8	pepa8a4	DaPR130904_VB87_O1904.m	2349	20.229999542236328	DLEQGDVSETIR		1	a8.a1	6.599999835543713E-8	69.30000305175781	2	1361.6533203125	1361.6546630859375	-0.00139999995008111	-1.0281608017324084
a8	pepa8a9	DaPR130904_VB87_O1904.m	2385	20.3799991607666	LQNELDMVK		1	a8.a1	0.026000000536441803	38.20000076293945	2	1089.564453125	1089.561279296875	0.0031999999191612005	2.9369618579197785
a8	pepa8a5	DaPR130904_VB87_O1904.m	2624	21.280000686645508	EDEQQQALQDIASR		1	a8.a1	4.600000102072954E-5	42.099998474121094	2	1630.7659912109375	1630.76708984375	-0.0010999999940395355	-0.6745291837750605
a8	pepa8b11	DaPR130904_VB87_O1904.m	3164	23.209999084472656	LYLPPSTPDFSR		1	a8.a1	0.006099999882280827	33.79999923706055	2	1392.720703125	1392.7161865234375	0.0044999998062849045	3.231096076737653
a8	pepa8a8	DaPR130904_VB87_O1904.m	3303	23.68000030517578	LLLPGVIK		1	a8.a1	0.04399999976158142	27.0	2	852.5925903320312	852.5921020507812	5.000000237487257E-4	0.5864469334703563
a8	pepa8a2	DaPR130904_VB87_O1904.m	3552	24.549999237060547	AAVWEITGAEFSK		1	a8.a1	5.6000000768108293E-5	49.5	2	1408.7138671875	1408.7110595703125	0.00279999990016222	1.9876325106841148
a8	pepa8b16	DaPR130904_VB87_O1904.m	3553	24.549999237060547	TQIIQDFLR		1	a8.a1	0.006000000052154064	39.20000076293945	2	1133.63330078125	1133.6318359375	0.0015999999595806003	1.4113929309839992
a8	pepa8b21	DaPR130904_VB87_O1904.m	3568	24.600000381469727	VIQEGLEGLVLK		1	a8.a1	3.899999865097925E-5	54.099998474121094	2	1297.7747802734375	1297.77294921875	0.0017999999690800905	1.3869914380351953
a8	pepa8a3	DaPR130904_VB87_O1904.m	3753	25.209999084472656	ALDLADMITR		1	a8.a1	5.700000110664405E-5	58.29999923706055	2	1118.5894775390625	1118.5877685546875	0.0017000000225380063	1.5197734771716251
a8	pepa8b15	DaPR130904_VB87_O1904.m	4071	26.3799991607666	SMILDSEVLLIDNK		1	a8.a1	0.0052999998442828655	30.799999237060547	2	1589.8521728515625	1589.845947265625	0.006300000008195639	3.962648091175755
a8	pepa8b20	DaPR130904_VB87_O1904.m	4168	26.760000228881836	VLLDIFTGVR		1	a8.a1	4.299999854993075E-4	54.29999923706055	2	1132.672119140625	1132.6728515625	-6.99999975040555E-4	-0.6180071978196695
a9	pepa9a4	DaPR130904_VB87_O1904.m	778	12.609999656677246	GRPPKPLGGGTPK		1	a9.a1	0.003800000064074993	34.099998474121094	3	1261.739990234375	1261.738037109375	0.0020000000949949026	1.5851151635064251
a9	pepa9a4	DaPR130904_VB87_O1904.m	779	12.630000114440918	GRPPKPLGGGTPK		1	a9.a1	0.028999999165534973	35.599998474121094	2	1261.73779296875	1261.738037109375	-9.999999747378752E-5	-0.07925575240870615
a9	pepa9b11	DaPR130904_VB87_O1904.m	784	12.65999984741211	TPVTEQEEK		1	a9.a1	0.008299999870359898	35.79999923706055	2	1060.516357421875	1060.51611328125	3.000000142492354E-4	0.2828811467286731
a9	pepa9a8	DaPR130904_VB87_O1904.m	1153	14.949999809265137	METVSNASSSSNPSSPGR	M1:+15.99491	1	a9.a1	6.300000222836388E-6	40.400001525878906	2	1810.7899169921875	1810.78759765625	0.002300000051036477	1.2701655644281127
a9	pepa9a7	DaPR130904_VB87_O1904.m	1393	16.1299991607666	METVSNASSSSNPSSPGR		1	a9.a1	3.4999999343199306E-8	46.70000076293945	2	1794.790771484375	1794.792724609375	-0.0019000000320374966	-1.0586180821805031
a9	pepa9b14	DaPR130904_VB87_O1904.m	1397	16.149999618530273	YALQSAAGK		1	a9.a1	1.8000000636675395E-5	41.099998474121094	2	908.4863891601562	908.4840087890625	0.002300000051036477	2.5316901880333544
a9	pepa9a9	DaPR130904_VB87_O1904.m	1463	16.459999084472656	SGPPAPEEEEEEER		1	a9.a1	9.7999996796716E-5	49.70000076293945	2	1584.66552734375	1584.6663818359375	-8.999999845400453E-4	-0.5679428773502077
a9	pepa9a1	DaPR130904_VB87_O1904.m	1734	17.600000381469727	AESPESSAIESTQSTPQK		1	a9.a1	0.017000000923871994	33.900001525878906	2	1876.8797607421875	1876.87744140625	0.002300000051036477	1.2254396586029628
a9	pepa9b10	DaPR130904_VB87_O1904.m	1790	17.850000381469727	STTYSLESPK		1	a9.a1	0.007400000002235174	40.900001525878906	2	1112.553466796875	1112.54736328125	0.006099999882280827	5.482912533530276
a9	pepa9b12	DaPR130904_VB87_O1904.m	2298	20.030000686645508	TTNVLGAVNKPLSSAGK		1	a9.a1	0.002099999925121665	37.79999923706055	2	1656.928955078125	1656.9283447265625	6.99999975040555E-4	0.42246846537957783
a9	pepa9a6	DaPR130904_VB87_O1904.m	2356	20.260000228881836	IYAPEAPYTSPDK		1	a9.a1	1.8000000636675395E-5	44.099998474121094	2	1451.7044677734375	1451.7056884765625	-0.0012000000569969416	-0.8266138698238732
a9	pepa9a5	DaPR130904_VB87_O1904.m	2828	22.010000228881836	HDVIVSIVTAAK		1	a9.a1	0.005900000222027302	34.599998474121094	2	1252.7286376953125	1252.7264404296875	0.002300000051036477	1.8359954550393083
a9	pepa9b13	DaPR130904_VB87_O1904.m	3240	23.450000762939453	VAEAALQIFK		1	a9.a1	1.9999999494757503E-4	49.20000076293945	2	1089.6329345703125	1089.6307373046875	0.002300000051036477	2.110806874561708
a9	pepa9a2	DaPR130904_VB87_O1904.m	4194	26.8799991607666	DIFMFITR	M4:+15.99491	1	a9.a1	1.1000000085914508E-4	39.099998474121094	2	1058.5357666015625	1058.5343017578125	0.001500000013038516	1.417053760608042
a9	pepa9a3	DaPR130904_VB87_O1904.m	4232	27.010000228881836	DILLVNDHLLNFVR		1	a9.a1	0.03700000047683716	31.700000762939453	2	1680.9495849609375	1680.943603515625	0.006000000052154064	3.5694237686531
b10	pepb10b13	DaPR130904_VB87_O1904.m	490	10.479999542236328	VLHPEQHR		1	b10.a1	0.0026000000070780516	35.900001525878906	2	1015.543212890625	1015.5435791015625	-3.9999998989515007E-4	-0.39387772039189556
b10	pepb10a6	DaPR130904_VB87_O1904.m	523	10.760000228881836	IKEEEAAKD		1	b10.a1	0.04600000008940697	34.0	2	1032.515869140625	1032.521240234375	-0.0052999998442828655	-5.133066166348116
b10	pepb10a1	DaPR130904_VB87_O1904.m	894	13.350000381469727	AGVQADEDEDGDEKDEK		1	b10.a1	1.8999999156221747E-5	45.599998474121094	2	1849.760986328125	1849.7574462890625	0.003599999938160181	1.9462010791644124
b10	pepb10b11	DaPR130904_VB87_O1904.m	1047	14.359999656677246	SFEDPPNHAR		1	b10.a1	1.8000000636675395E-5	40.900001525878906	2	1169.532958984375	1169.5338134765625	-7.999999797903001E-4	-0.6840332195374633
b10	pepb10a5	DaPR130904_VB87_O1904.m	1162	15.0	GVCSCVEAGK	C3:+57.02146 - C5:+57.02146	1	b10.a1	9.599999757483602E-4	45.900001525878906	2	1066.46533203125	1066.4659423828125	-6.000000284984708E-4	-0.5626058973415375
b10	pepb10a9	DaPR130904_VB87_O1904.m	1529	16.729999542236328	LVMAGETTNSR		1	b10.a1	2.2000000171829015E-5	42.400001525878906	2	1178.5849609375	1178.583740234375	0.0012000000569969416	1.0181712304620014
b10	pepb10a3	DaPR130904_VB87_O1904.m	2294	20.010000228881836	EELSEEGYLAK		1	b10.a1	0.04100000113248825	35.099998474121094	2	1267.607666015625	1267.605712890625	0.002099999925121665	1.6566665042340836
b10	pepb10b12	DaPR130904_VB87_O1904.m	2406	20.450000762939453	SQACEPSEPEIEIK	C4:+57.02146	1	b10.a1	0.027000000700354576	30.600000381469727	2	1616.74853515625	1616.7476806640625	8.999999845400453E-4	0.5566731254999416
b10	pepb10b10	DaPR130904_VB87_O1904.m	2565	21.079999923706055	PIYDDDPSLEGGVNGK		1	b10.a1	7.899999764049426E-5	37.79999923706055	2	1675.78369140625	1675.7813720703125	0.002300000051036477	1.3724941029717888
b10	pepb10a2	DaPR130904_VB87_O1904.m	2666	21.40999984741211	DTMSDLPEVR		1	b10.a1	0.003100000089034438	34.0	2	1162.54052734375	1162.541259765625	-6.99999975040555E-4	-0.6021291452328144
b10	pepb10a4	DaPR130904_VB87_O1904.m	3597	24.68000030517578	FYFLEAYNAK		1	b10.a1	0.007600000128149986	38.79999923706055	2	1265.6209716796875	1265.6204833984375	5.000000237487257E-4	0.39506315701064526
b10	pepb10a7	DaPR130904_VB87_O1904.m	4033	26.229999542236328	LNLLHEFLQTEIK		1	b10.a1	0.017999999225139618	32.29999923706055	2	1597.9063720703125	1597.89501953125	0.010999999940395355	6.884056715829966
b10	pepb10a8	DaPR130904_VB87_O1904.m	4081	26.40999984741211	LPLFPEPLHVFAPR		1	b10.a1	0.004000000189989805	41.400001525878906	3	1632.9288330078125	1632.926513671875	0.002400000113993883	1.4697539012929188
b11	pepb11a8	DaPR130904_VB87_O1904.m	468	10.25	NSSNKPAVTTK		1	b11.a1	5.699999746866524E-4	35.79999923706055	2	1146.6129150390625	1146.61181640625	0.0012000000569969416	1.0465617394019389
b11	pepb11a6	DaPR130904_VB87_O1904.m	556	11.010000228881836	MVATTKPK		1	b11.a1	0.009800000116229057	32.70000076293945	2	875.5037841796875	875.5023193359375	0.00139999995008111	1.5990819432014758
b11	pepb11b11	DaPR130904_VB87_O1904.m	646	11.680000305175781	VAGGAAPSKPASAK		1	b11.a1	3.9999998989515007E-4	41.0	2	1211.6746826171875	1211.6746826171875	0.0	0.0
b11	pepb11a5	DaPR130904_VB87_O1904.m	761	12.510000228881836	KLQANGPVAK		1	b11.a1	4.199999921183917E-7	46.20000076293945	2	1025.6116943359375	1025.610595703125	0.0010999999940395355	1.0725318153381709
b11	pepb11a1	DaPR130904_VB87_O1904.m	1036	14.300000190734863	ANGTSALTAQNGK		1	b11.a1	0.03099999949336052	29.899999618530273	2	1232.625732421875	1232.6234130859375	0.002400000113993883	1.9470667914585174
b11	pepb11b10	DaPR130904_VB87_O1904.m	1218	15.300000190734863	VADNSFDAK		1	b11.a1	0.0015999999595806003	34.79999923706055	2	966.4536743164062	966.453125	5.000000237487257E-4	0.5173556904259848
b11	pepb11a9	DaPR130904_VB87_O1904.m	1314	15.760000228881836	SSVPPPSAPPPK		1	b11.a1	0.0020000000949949026	34.79999923706055	2	1160.6363525390625	1160.63134765625	0.004999999888241291	4.308000036650886
b11	pepb11a4	DaPR130904_VB87_O1904.m	1615	17.079999923706055	EEEIEVDSR		1	b11.a1	0.0430000014603138	28.899999618530273	2	1105.5013427734375	1105.501220703125	1.9999999494757503E-4	0.18091340941294512
b11	pepb11a2	DaPR130904_VB87_O1904.m	1637	17.18000030517578	ASSSDSEDSSEEEEEVQGPPAK		1	b11.a1	0.001500000013038516	34.79999923706055	2	2293.947509765625	2293.943115234375	0.0044999998062849045	1.961687618319661
b11	pepb11a3	DaPR130904_VB87_O1904.m	1663	17.299999237060547	DNQLSEVANK		1	b11.a1	0.019999999552965164	42.20000076293945	2	1117.5494384765625	1117.548828125	6.99999975040555E-4	0.6263708192643361
b11	pepb11a7	DaPR130904_VB87_O1904.m	1695	17.43000030517578	NKPGPYSSVPPPSAPPPK		1	b11.a1	9.999999747378752E-6	37.70000076293945	2	1816.959716796875	1816.9595947265625	9.999999747378752E-5	0.05503699573948792
b11	pepb11b12	DaPR130904_VB87_O1904.m	4495	28.059999465942383	VVPSDLYPLVLGFLR		1	b11.a1	0.003599999938160181	37.20000076293945	2	1687.9794921875	1687.9786376953125	0.0010000000474974513	0.5924245871161052
b12	pepb12a6	DaPR130904_VB87_O1904.m	453	10.100000381469727	IKDHIQNGK		1	b12.a1	0.007499999832361937	42.0	2	1052.5859375	1052.5850830078125	7.999999797903001E-4	0.7600335523511902
b12	pepb12a7	DaPR130904_VB87_O1904.m	758	12.479999542236328	KKEEPSQNDISPK		1	b12.a1	0.017999999225139618	34.599998474121094	3	1499.7708740234375	1499.7703857421875	3.9999998989515007E-4	0.2667074864911425
b12	pepb12b11	DaPR130904_VB87_O1904.m	1167	15.029999732971191	SDAGLESDTAMK	M11:+15.99491	1	b12.a1	1.900000061141327E-4	42.5	2	1240.5379638671875	1240.53662109375	0.00139999995008111	1.1285438303681556
b12	pepb12b10	DaPR130904_VB87_O1904.m	1435	16.329999923706055	QDAQSLHGDIPQK		1	b12.a1	0.007499999832361937	27.700000762939453	2	1436.7142333984375	1436.7132568359375	0.0010000000474974513	0.6960331456116328
b12	pepb12a3	DaPR130904_VB87_O1904.m	1539	16.780000686645508	EAQELSQNSAIK		1	b12.a1	0.009800000116229057	34.099998474121094	2	1317.6669921875	1317.6649169921875	0.002099999925121665	1.593728343253838
b12	pepb12a8	DaPR130904_VB87_O1904.m	1818	17.950000762939453	NEEPSEEEIDAPK		1	b12.a1	0.002199999988079071	34.400001525878906	2	1486.655029296875	1486.65478515625	3.000000142492354E-4	0.20179534431573154
b12	pepb12a2	DaPR130904_VB87_O1904.m	1969	18.549999237060547	DVESYIHR		1	b12.a1	0.04500000178813934	36.79999923706055	2	1018.49658203125	1018.4957275390625	8.999999845400453E-4	0.883656121675314
b12	pepb12a9	DaPR130904_VB87_O1904.m	2027	18.760000228881836	QDAQSLHGDIPQK	Q1:-17.02655	1	b12.a1	2.4000000848900527E-5	40.70000076293945	2	1419.6859130859375	1419.6866455078125	-6.99999975040555E-4	-0.49306653496777075
b12	pepb12a4	DaPR130904_VB87_O1904.m	2428	20.549999237060547	EEYQLVQVEQK		1	b12.a1	0.004900000058114529	38.79999923706055	2	1392.6995849609375	1392.7010498046875	-0.0013000000035390258	-0.9334379432839072
b12	pepb12a1	DaPR130904_VB87_O1904.m	2887	22.229999542236328	APQVLVLAPTR		1	b12.a1	1.3000000035390258E-4	39.29999923706055	2	1164.712158203125	1164.7103271484375	0.0019000000320374966	1.6313069333636547
b12	pepb12a5	DaPR130904_VB87_O1904.m	3793	25.350000381469727	GAVEALAAALAH		1	b12.a1	2.899999963119626E-4	52.29999923706055	2	1093.597900390625	1093.6004638671875	-0.0024999999441206455	-2.286026777348056
b12	pepb12b12	DaPR130904_VB87_O1904.m	4321	27.360000610351562	TFSFAIPLIEK		1	b12.a1	9.999999974752427E-7	50.29999923706055	2	1265.7139892578125	1265.71435546875	-3.9999998989515007E-4	-0.316027062636113
b13	pepb13a7	DaPR130904_VB87_O1904.m	843	13.010000228881836	SDIPEKPK		1	b13.a1	0.003599999938160181	27.600000381469727	2	913.5	913.4993286132812	6.000000284984708E-4	0.6568149638481819
b13	pepb13b11	DaPR130904_VB87_O1904.m	1668	17.309999465942383	VRPDEIMR		1	b13.a1	8.499999967170879E-5	36.79999923706055	2	1015.5401000976562	1015.5358276367188	0.00430000014603138	4.234218064012599
b13	pepb13a3	DaPR130904_VB87_O1904.m	1683	17.3799991607666	FREDHPDLIQNAK		1	b13.a1	0.03700000047683716	26.200000762939453	2	1582.7979736328125	1582.7977294921875	3.9999998989515007E-4	0.2527170607096353
b13	pepb13a9	DaPR130904_VB87_O1904.m	2024	18.75	TPQQLWYTHEK		1	b13.a1	0.04399999976158142	24.5	2	1430.7093505859375	1430.7066650390625	0.0027000000700354576	1.8871793471107787
b13	pepb13a4	DaPR130904_VB87_O1904.m	2244	19.799999237060547	HPELNISEEGITK		1	b13.a1	0.003599999938160181	30.899999618530273	2	1466.749755859375	1466.7490234375	7.999999797903001E-4	0.5454239048446103
b13	pepb13b12	DaPR130904_VB87_O1904.m	2540	21.0	WVEISNEVR		1	b13.a1	0.0066999997943639755	39.099998474121094	2	1131.5799560546875	1131.5797119140625	3.000000142492354E-4	0.26511611253774303
b13	pepb13a2	DaPR130904_VB87_O1904.m	2638	21.329999923706055	FLESLPEEEQQR		1	b13.a1	9.699999936856329E-4	35.900001525878906	2	1504.72802734375	1504.7281494140625	-1.9999999494757503E-4	-0.13291437062930905
b13	pepb13a5	DaPR130904_VB87_O1904.m	2925	22.360000610351562	QLQEERPELSESELTR	Q1:-17.02655	1	b13.a1	0.017000000923871994	26.899999618530273	2	1926.95654296875	1926.9410400390625	0.01600000075995922	8.303316202988169
b13	pepb13b10	DaPR130904_VB87_O1904.m	2932	22.399999618530273	VHLDLWVK		1	b13.a1	0.02199999988079071	31.5	2	1009.58056640625	1009.5833740234375	-0.00279999990016222	-2.7734211677868004
b13	pepb13a8	DaPR130904_VB87_O1904.m	3658	24.899999618530273	TLTELILDAQEHVK		1	b13.a1	0.027000000700354576	35.400001525878906	2	1609.8851318359375	1609.8800048828125	0.005200000014156103	3.2300544129900075
b13	pepb13a6	DaPR130904_VB87_O1904.m	3801	25.3799991607666	REERGKLPESPKR		1	b13.a1	0.01899999938905239	32.900001525878906	3	1581.8966064453125	1581.8819580078125	0.014000000432133675	8.850218160250698
b13	pepb13a1	DaPR130904_VB87_O1904.m	4152	26.700000762939453	AEEIWQQSVIGDYLAR		1	b13.a1	2.1999999262334313E-6	45.900001525878906	2	1877.9415283203125	1877.9395751953125	0.0019000000320374966	1.011747160096932
b14	pepb14a5	DaPR130904_VB87_O1904.m	441	9.930000305175781	KVPEPDNKK		1	b14.a1	0.03799999877810478	32.099998474121094	2	1054.587890625	1054.589599609375	-0.0015999999595806003	-1.5171778293406721
b14	pepb14a4	DaPR130904_VB87_O1904.m	902	13.40999984741211	KLEEEEDGKLK		1	b14.a1	0.01899999938905239	33.29999923706055	3	1317.69091796875	1317.6900634765625	8.999999845400453E-4	0.6830134107299151
b14	pepb14a6	DaPR130904_VB87_O1904.m	1192	15.15999984741211	MLDHEYTTK		1	b14.a1	1.700000029813964E-5	51.099998474121094	2	1137.525146484375	1137.52490234375	3.000000142492354E-4	0.2637305026299794
b14	pepb14a1	DaPR130904_VB87_O1904.m	1417	16.25	AVAILCNHQR	C6:+57.02146	1	b14.a1	3.3000000985339284E-4	47.29999923706055	2	1181.623046875	1181.6212158203125	0.0019000000320374966	1.6079603231552224
b14	pepb14a2	DaPR130904_VB87_O1904.m	1925	18.399999618530273	EEGETADTVGCCSLR	C11:+57.02146 - C12:+57.02146	1	b14.a1	3.999999975690116E-8	39.599998474121094	2	1683.6962890625	1683.6953125	0.0010000000474974513	0.5939317167858726
b14	pepb14a8	DaPR130904_VB87_O1904.m	2326	20.1299991607666	SGDHLHNDSQIEADFR	S1:+42.01057	1	b14.a1	2.300000051036477E-5	35.79999923706055	2	1882.8388671875	1882.8319091796875	0.007000000216066837	3.7178041130164394
b14	pepb14a9	DaPR130904_VB87_O1904.m	2674	21.450000762939453	TYNASITLQQQLK		1	b14.a1	0.014000000432133675	28.399999618530273	2	1507.81005859375	1507.8118896484375	-0.0017999999690800905	-1.1937828461478572
b14	pepb14a3	DaPR130904_VB87_O1904.m	3002	22.649999618530273	HLQDLMEGLTAK		1	b14.a1	6.4000000747910235E-6	58.29999923706055	2	1355.7041015625	1355.69921875	0.004999999888241291	3.688133635461897
b14	pepb14a7	DaPR130904_VB87_O1904.m	3052	22.809999465942383	NLQLFMENK		1	b14.a1	0.0015999999595806003	35.5	2	1136.5667724609375	1136.5770263671875	-0.009999999776482582	-8.798347621406117
b14	pepb14a7	DaPR130904_VB87_O1904.m	3076	22.90999984741211	NLQLFMENK		1	b14.a1	0.02800000086426735	35.70000076293945	2	1136.5784912109375	1136.5772705078125	0.0013000000035390258	1.1437849737732284
b15	pepb15a6	DaPR130904_VB87_O1904.m	531	10.8100004196167	PSGKPLPK		1	b15.a1	0.024000000208616257	33.70000076293945	2	823.5042724609375	823.5040283203125	1.9999999494757503E-4	0.2428646224785466
b15	pepb15a5	DaPR130904_VB87_O1904.m	977	13.90999984741211	KPPTDEELK		1	b15.a1	0.002300000051036477	38.79999923706055	2	1056.560302734375	1056.5576171875	0.00279999990016222	2.6501156724568133
b15	pepb15a8	DaPR130904_VB87_O1904.m	1491	16.579999923706055	SGVNSELVK		1	b15.a1	0.035999998450279236	37.70000076293945	2	932.505859375	932.5051879882812	6.99999975040555E-4	0.7506660381704513
b15	pepb15a1	DaPR130904_VB87_O1904.m	1619	17.100000381469727	EPEMPGPR		1	b15.a1	0.00989999994635582	29.399999618530273	2	912.4254760742188	912.4248046875	6.99999975040555E-4	0.7671864809509434
b15	pepb15a7	DaPR130904_VB87_O1904.m	1934	18.43000030517578	SASAPAAEGEGTPTQPASEK	S1:+42.01057	1	b15.a1	4.6999999904073775E-4	27.200000762939453	2	1927.893310546875	1927.888427734375	0.004999999888241291	2.5935110228952483
b15	pepb15a4	DaPR130904_VB87_O1904.m	2405	20.450000762939453	LTMQVSSLQR		1	b15.a1	3.9999998989515007E-4	50.599998474121094	2	1162.6270751953125	1162.625244140625	0.0017999999690800905	1.5482202697315353
b15	pepb15a3	DaPR130904_VB87_O1904.m	2766	21.780000686645508	LLASANLEEVTMK	M12:+15.99491	1	b15.a1	1.5999999959603883E-5	72.0	2	1434.7523193359375	1434.7513427734375	0.0010999999940395355	0.7666833696166383
b15	pepb15b10	DaPR130904_VB87_O1904.m	2781	21.850000381469727	VYENYPTYDLTER		1	b15.a1	3.7999998880877683E-7	42.20000076293945	2	1662.76708984375	1662.7650146484375	0.002099999925121665	1.2629565251982844
b15	pepb15a2	DaPR130904_VB87_O1904.m	3074	22.90999984741211	LLASANLEEVTMK		1	b15.a1	0.0027000000700354576	38.20000076293945	2	1418.7581787109375	1418.75634765625	0.0019000000320374966	1.3392010792947282
b15	pepb15a9	DaPR130904_VB87_O1904.m	3293	23.649999618530273	SICEVLDLER	C3:+57.02146	1	b15.a1	0.00279999990016222	37.29999923706055	2	1233.6171875	1233.61474609375	0.0024999999441206455	2.0265645753967463
b16	pepb16a1	DaPR130904_VB87_O1904.m	713	12.199999809265137	AQTTNSNSSSSSDVSTHS		1	b16.a1	0.020999999716877937	25.399999618530273	2	1796.7545166015625	1796.7532958984375	0.0012000000569969416	0.667871354256735
b16	pepb16a3	DaPR130904_VB87_O1904.m	984	13.949999809265137	GPPVTPSSEK		1	b16.a1	3.300000025774352E-5	37.900001525878906	2	998.5164184570312	998.5156860351562	6.99999975040555E-4	0.7010405393029641
b16	pepb16a7	DaPR130904_VB87_O1904.m	1101	14.649999618530273	QSSGSATNVASTPDNR		1	b16.a1	0.0010999999940395355	35.0	2	1591.735107421875	1591.7310791015625	0.004100000020116568	2.5758120036399452
b16	pepb16a9	DaPR130904_VB87_O1904.m	1385	16.100000381469727	SQEDLNEPIKR		1	b16.a1	0.03799999877810478	31.299999237060547	2	1328.6807861328125	1328.680908203125	-9.999999747378752E-5	-0.07526261336066387
b16	pepb16a6	DaPR130904_VB87_O1904.m	1506	16.6299991607666	NSSNTSVGSPSNTIGR		1	b16.a1	2.3999999393709004E-4	38.70000076293945	2	1577.7547607421875	1577.7518310546875	0.003000000026077032	1.9014397366102929
b16	pepb16a8	DaPR130904_VB87_O1904.m	1728	17.559999465942383	SDIDVNAAASAK		1	b16.a1	4.70000013592653E-5	47.79999923706055	2	1161.574462890625	1161.574951171875	-5.000000237487257E-4	-0.4304500740518655
b16	pepb16a4	DaPR130904_VB87_O1904.m	2533	20.959999084472656	IITWTTEPK		1	b16.a1	0.004399999976158142	37.70000076293945	2	1088.5999755859375	1088.59912109375	0.0010000000474974513	0.9186118453712507
b16	pepb16a5	DaPR130904_VB87_O1904.m	3422	24.100000381469727	LVDGLATSWVNSSNYK		1	b16.a1	0.01600000075995922	29.299999237060547	2	1753.8837890625	1753.8759765625	0.007899999618530273	4.5043091553222805
b16	pepb16a2	DaPR130904_VB87_O1904.m	4231	27.010000228881836	EGLLGLQNLLK		1	b16.a1	0.0010000000474974513	34.900001525878906	2	1197.719482421875	1197.7205810546875	-0.0010000000474974513	-0.8349193153355288
b16	pepb16b10	DaPR130904_VB87_O1904.m	4243	27.059999465942383	VLSTSTDLEAAVADALK		1	b16.a1	1.6999999934341758E-4	53.79999923706055	2	1703.9102783203125	1703.9066162109375	0.003700000001117587	2.1714805059830464
b17	pepb17a6	DaPR130904_VB87_O1904.m	700	12.109999656677246	PQPQNGSSGMGSTVSK	M10:+15.99491	1	b17.a1	0.004800000227987766	33.900001525878906	2	1577.7216796875	1577.7227783203125	-0.0010999999940395355	-0.6972073986347754
b17	pepb17a1	DaPR130904_VB87_O1904.m	827	12.90999984741211	AAGPSLSHTSGGTQSK		1	b17.a1	3.400000059627928E-5	48.400001525878906	2	1485.7308349609375	1485.7296142578125	0.0012000000569969416	0.8076840129463224
b17	pepb17a8	DaPR130904_VB87_O1904.m	936	13.630000114440918	VETYNDESR		1	b17.a1	0.0034000000450760126	44.5	2	1112.485595703125	1112.48583984375	-1.9999999494757503E-4	-0.17977756460762256
b17	pepb17a7	DaPR130904_VB87_O1904.m	1352	15.949999809265137	SGGVGGSNTNWK		1	b17.a1	0.003700000001117587	44.5	2	1163.545166015625	1163.54443359375	7.999999797903001E-4	0.6875543010587073
b17	pepb17a3	DaPR130904_VB87_O1904.m	1772	17.760000228881836	ATVMDVKPVDYR	M4:+15.99491	1	b17.a1	0.008100000210106373	26.899999618530273	2	1409.7098388671875	1409.709716796875	9.999999747378752E-5	0.0709365880665179
b17	pepb17a2	DaPR130904_VB87_O1904.m	2256	19.850000381469727	ATVMDVKPVDYR		1	b17.a1	0.002199999988079071	30.5	2	1393.7208251953125	1393.71484375	0.006000000052154064	4.30504136413598
b17	pepb17a5	DaPR130904_VB87_O1904.m	4079	26.40999984741211	LFSLELVDESGEIR		1	b17.a1	0.007000000216066837	32.5	2	1606.8392333984375	1606.8326416015625	0.006599999964237213	4.107459478579462
b17	pepb17a4	DaPR130904_VB87_O1904.m	4094	26.459999084472656	DSLVDIIGICK	C10:+57.02146	1	b17.a1	0.0010000000474974513	36.0	2	1232.6597900390625	1232.6558837890625	0.0038999998942017555	3.163899954149037
b17	pepb17b10	DaPR130904_VB87_O1904.m	4132	26.6299991607666	VVILMELEVLK	M5:+15.99491	1	b17.a1	3.600000127335079E-5	43.70000076293945	2	1301.77587890625	1301.7752685546875	6.000000284984708E-4	0.46090907009212767
b17	pepb17a9	DaPR130904_VB87_O1904.m	4417	27.799999237060547	VVILMELEVLK		1	b17.a1	1.8000000636675395E-5	46.70000076293945	2	1285.7806396484375	1285.7803955078125	3.000000142492354E-4	0.2333213473291074
b18	pepb18a3	DaPR130904_VB87_O1904.m	859	13.130000114440918	GMGSLDAMDK	M2:+15.99491 - M8:+15.99491	1	b18.a1	0.007699999958276749	28.100000381469727	2	1056.435791015625	1056.4339599609375	0.0017999999690800905	1.7038452352919884
b18	pepb18a6	DaPR130904_VB87_O1904.m	1087	14.579999923706055	PQATAVYK		1	b18.a1	0.04500000178813934	25.899999618530273	2	877.4791259765625	877.4782104492188	8.999999845400453E-4	1.0256664767542167
b18	pepb18a9	DaPR130904_VB87_O1904.m	1205	15.229999542236328	VAQGVSGAVQDK		1	b18.a1	2.5999999930803597E-9	68.4000015258789	2	1158.6121826171875	1158.61181640625	5.000000237487257E-4	0.43155094456019955
b18	pepb18a8	DaPR130904_VB87_O1904.m	1584	16.959999084472656	TSSAQVEGGVHSLHSYEK		1	b18.a1	8.59999970998615E-4	40.0	2	1915.9200439453125	1915.9149169921875	0.005200000014156103	2.7141080055473608
b18	pepb18a7	DaPR130904_VB87_O1904.m	2970	22.530000686645508	REDLVVAPAGITLK		1	b18.a1	2.700000004551839E-5	44.5	2	1481.870849609375	1481.8690185546875	0.0019000000320374966	1.2821646233555952
b18	pepb18a7	DaPR130904_VB87_O1904.m	2971	22.530000686645508	REDLVVAPAGITLK		1	b18.a1	0.0038999998942017555	43.5	3	1481.87255859375	1481.8690185546875	0.0035000001080334187	2.3618822339960093
b18	pepb18a1	DaPR130904_VB87_O1904.m	3237	23.450000762939453	DKYPNLQVIGGNVVTAAQAK		1	b18.a1	2.6000000070780516E-4	46.5	3	2086.140869140625	2086.1298828125	0.010999999940395355	5.27292189763624
b18	pepb18a5	DaPR130904_VB87_O1904.m	3405	24.049999237060547	NLIDAGVDALR		1	b18.a1	0.001500000013038516	46.70000076293945	2	1156.6341552734375	1156.6324462890625	0.0017000000225380063	1.4697841375557839
b18	pepb18a2	DaPR130904_VB87_O1904.m	3491	24.329999923706055	EDLVVAPAGITLK		1	b18.a1	0.03700000047683716	32.400001525878906	2	1325.7698974609375	1325.7679443359375	0.0020000000949949026	1.508559701974602
b18	pepb18a4	DaPR130904_VB87_O1904.m	4395	27.700000762939453	LPIVNEDDELVAIIAR		1	b18.a1	1.1000000085914508E-4	45.20000076293945	2	1779.9881591796875	1779.9854736328125	0.0027000000700354576	1.5168663508949691
b19	pepb19a8	DaPR130904_VB87_O1904.m	1456	16.43000030517578	TLYISDSDKR		1	b19.a1	1.3000000035390258E-4	40.29999923706055	2	1197.6123046875	1197.6114501953125	8.999999845400453E-4	0.7514958080880646
b19	pepb19a1	DaPR130904_VB87_O1904.m	1851	18.059999465942383	DGYIHYGQTVK		1	b19.a1	5.700000110664405E-5	53.099998474121094	2	1280.6263427734375	1280.62744140625	-0.0010000000474974513	-0.7808672648770955
b19	pepb19a4	DaPR130904_VB87_O1904.m	2464	20.709999084472656	IIQFQATPCPK	C9:+57.02146	1	b19.a1	0.004100000020116568	46.20000076293945	2	1302.6890869140625	1302.6878662109375	0.0012000000569969416	0.9211723607185512
b19	pepb19a7	DaPR130904_VB87_O1904.m	2774	21.809999465942383	QTALLDADDPVSQLHK		1	b19.a1	1.2000000424450263E-5	35.599998474121094	2	1750.896484375	1750.8974609375	-8.999999845400453E-4	-0.5140220970211183
b19	pepb19a5	DaPR130904_VB87_O1904.m	2934	22.399999618530273	LVCSVTGMALPR	C3:+57.02146	1	b19.a1	1.1000000085914508E-4	47.29999923706055	2	1303.68994140625	1303.6865234375	0.0035000001080334187	2.6846945528015285
b19	pepb19a6	DaPR130904_VB87_O1904.m	2964	22.510000228881836	QPVQVPVTLVR		1	b19.a1	0.014000000432133675	27.600000381469727	2	1235.7490234375	1235.74755859375	0.0015999999595806003	1.2947627923306282
b19	pepb19a3	DaPR130904_VB87_O1904.m	3113	23.049999237060547	IGIGNSDQEMQQLNLEGK		1	b19.a1	0.009999999776482582	36.900001525878906	2	1973.967529296875	1973.9600830078125	0.007499999832361937	3.7994688428217085
b19	pepb19b10	DaPR130904_VB87_O1904.m	3477	24.299999237060547	VWFGDVEAETMYR	M11:+15.99491	1	b19.a1	8.999999845400453E-4	34.29999923706055	2	1618.7227783203125	1618.720947265625	0.0017999999690800905	1.111989050441761
b19	pepb19a2	DaPR130904_VB87_O1904.m	3571	24.600000381469727	EMINDGASWTIISTDK		1	b19.a1	2.9999999242136255E-5	42.099998474121094	2	1780.85107421875	1780.8426513671875	0.008500000461935997	4.7730216116569215
b19	pepb19a9	DaPR130904_VB87_O1904.m	3775	25.280000686645508	VWFGDVEAETMYR		1	b19.a1	7.800000021234155E-4	41.900001525878906	2	1602.729248046875	1602.72607421875	0.0031999999191612005	1.996598152757353
b20	pepb20a3	DaPR130904_VB87_O1904.m	985	13.949999809265137	EESAASGGAAYTK		1	b20.a1	0.009800000116229057	32.599998474121094	2	1241.5631103515625	1241.56494140625	-0.0017000000225380063	-1.3692397117886665
b20	pepb20a4	DaPR130904_VB87_O1904.m	1078	14.529999732971191	EQTFSGGTSQDTK		1	b20.a1	0.003800000064074993	35.400001525878906	2	1385.617919921875	1385.618408203125	-3.9999998989515007E-4	-0.28867976026233044
b20	pepb20a9	DaPR130904_VB87_O1904.m	1169	15.029999732971191	YYLHDDR		1	b20.a1	0.029999999329447746	30.700000762939453	2	981.4419555664062	981.44287109375	-0.0010000000474974513	-1.0189080556293824
b20	pepb20a1	DaPR130904_VB87_O1904.m	1323	15.800000190734863	AEEYTEETEER		1	b20.a1	0.0026000000070780516	35.29999923706055	2	1385.571044921875	1385.5706787109375	3.9999998989515007E-4	0.2886897045680045
b20	pepb20a2	DaPR130904_VB87_O1904.m	1834	18.0	ASAVSELSPR		1	b20.a1	5.200000014156103E-4	45.5	2	1016.5338134765625	1016.5374755859375	-0.003700000001117587	-3.6398067852686764
b20	pepb20a5	DaPR130904_VB87_O1904.m	1920	18.360000610351562	GSFSDTGLGDGK		1	b20.a1	9.999999747378752E-6	46.099998474121094	2	1140.516845703125	1140.5172119140625	-3.000000142492354E-4	-0.263038568042093
b20	pepb20a7	DaPR130904_VB87_O1904.m	2049	18.850000381469727	SIFQHIQSAQSQR		1	b20.a1	7.899999764049426E-5	39.79999923706055	2	1529.7862548828125	1529.7823486328125	0.004000000189989805	2.6147511726518875
b20	pepb20a8	DaPR130904_VB87_O1904.m	2280	19.959999084472656	SPLQSVVVR		1	b20.a1	0.012000000104308128	39.79999923706055	2	984.5865478515625	984.5841064453125	0.0024999999441206455	2.539143103930964
b20	pepb20a6	DaPR130904_VB87_O1904.m	2594	21.18000030517578	MDSFDEDLAR		1	b20.a1	0.002899999963119626	24.100000381469727	2	1198.50927734375	1198.5048828125	0.004399999976158142	3.671240759430848
b21	pepb21a7	DaPR130904_VB87_O1904.m	872	13.210000038146973	NINGITQHK		1	b21.a1	0.0012000000569969416	39.29999923706055	2	1024.5540771484375	1024.5538330078125	3.000000142492354E-4	0.29281039666653397
b21	pepb21a6	DaPR130904_VB87_O1904.m	952	13.75	MEGGTENDLR	M1:+15.99491	1	b21.a1	1.8000000272877514E-4	40.0	2	1137.4918212890625	1137.4844970703125	0.007400000002235174	6.5055831717219
b21	pepb21a1	DaPR130904_VB87_O1904.m	1010	14.130000114440918	DAAGLECKPR	C7:+57.02146	1	b21.a1	0.002899999963119626	42.79999923706055	2	1116.5458984375	1116.5469970703125	-0.0010999999940395355	-0.9851802001400799
b21	pepb21a2	DaPR130904_VB87_O1904.m	1125	14.800000190734863	ESLSEEEAQK		1	b21.a1	0.028999999165534973	31.700000762939453	2	1149.52783203125	1149.52734375	5.000000237487257E-4	0.43496140084638646
b21	pepb21a5	DaPR130904_VB87_O1904.m	1255	15.479999542236328	MEGGTENDLR		1	b21.a1	0.007199999876320362	48.900001525878906	2	1121.489013671875	1121.4896240234375	-5.000000237487257E-4	-0.4458356216929889
b21	pepb21a4	DaPR130904_VB87_O1904.m	1636	17.18000030517578	ILEQEEEEEQAGKPGEPSK		1	b21.a1	8.099999831756577E-5	46.599998474121094	3	2127.00634765625	2127.00927734375	-0.00279999990016222	-1.316402297811749
b21	pepb21a8	DaPR130904_VB87_O1904.m	1719	17.530000686645508	VALSEPQPER		1	b21.a1	0.02500000037252903	36.70000076293945	2	1125.59716796875	1125.59033203125	0.006899999920278788	6.130116547667026
b21	pepb21a3	DaPR130904_VB87_O1904.m	4228	27.010000228881836	EVAFFNNFLTDAK		1	b21.a1	2.9999999242136255E-5	40.0	2	1515.751953125	1515.7481689453125	0.003800000064074993	2.507012801947904
b22	pepb22a1	DaPR130904_VB87_O1904.m	526	10.779999732971191	DHHQPLGR		1	b22.a1	0.0026000000070780516	26.899999618530273	2	959.482666015625	959.4810180664062	0.0015999999595806003	1.6675681221969347
b22	pepb22a8	DaPR130904_VB87_O1904.m	1274	15.5600004196167	TQASSSFQDSSQPAGK		1	b22.a1	4.299999854993075E-4	39.29999923706055	2	1625.742919921875	1625.7406005859375	0.002400000113993883	1.4762503397706208
b22	pepb22a7	DaPR130904_VB87_O1904.m	2031	18.780000686645508	GTDTQTPAVLSPSK		1	b22.a1	0.03500000014901161	30.700000762939453	2	1401.720458984375	1401.722412109375	-0.0019000000320374966	-1.3554752464707267
b22	pepb22a6	DaPR130904_VB87_O1904.m	2160	19.399999618530273	GPQPPTVSPIR		1	b22.a1	6.200000061653554E-4	33.099998474121094	2	1148.6478271484375	1148.6427001953125	0.005200000014156103	4.527082280044009
b22	pepb22a4	DaPR130904_VB87_O1904.m	2161	19.399999618530273	FLPAVSDENSK		1	b22.a1	0.03099999949336052	33.29999923706055	2	1206.6019287109375	1206.6004638671875	0.001500000013038516	1.2431621385516254
b22	pepb22a5	DaPR130904_VB87_O1904.m	2360	20.280000686645508	GADSELSTVPSVTK		1	b22.a1	0.014000000432133675	28.100000381469727	2	1390.7095947265625	1390.7064208984375	0.0031999999191612005	2.3009888148024125
b22	pepb22a2	DaPR130904_VB87_O1904.m	3069	22.8799991607666	DLAQALINR		1	b22.a1	0.004699999932199717	43.0	2	1013.5760498046875	1013.57421875	0.0017999999690800905	1.7758936008652206
b22	pepb22a3	DaPR130904_VB87_O1904.m	3747	25.200000762939453	ELLLSAIDSVNATSK		1	b22.a1	3.499999875202775E-4	38.900001525878906	2	1560.8521728515625	1560.848388671875	0.0038999998942017555	2.498641073986861
b23	pepb23a4	DaPR130904_VB87_O1904.m	1313	15.760000228881836	EAVATIMSGSK	M7:+15.99491	1	b23.a1	6.099999882280827E-4	35.099998474121094	2	1109.555419921875	1109.5511474609375	0.00430000014603138	3.8754411239818616
b23	pepb23a8	DaPR130904_VB87_O1904.m	1565	16.8799991607666	SQNEAVCEGLR	C7:+57.02146	1	b23.a1	0.002199999988079071	38.599998474121094	2	1262.580810546875	1262.579833984375	0.0010999999940395355	0.8712320317743556
b23	pepb23a7	DaPR130904_VB87_O1904.m	2032	18.780000686645508	LNTTTMSNATANSSIR		1	b23.a1	8.500000112690032E-4	34.70000076293945	2	1681.816162109375	1681.8177490234375	-0.0015999999595806003	-0.9513515721365496
b23	pepb23a3	DaPR130904_VB87_O1904.m	2085	18.979999542236328	EAVATIMSGSK		1	b23.a1	0.0027000000700354576	35.70000076293945	2	1093.55810546875	1093.55615234375	0.0019000000320374966	1.737450818565966
b23	pepb23a6	DaPR130904_VB87_O1904.m	2102	19.110000610351562	IELWEQEHSK		1	b23.a1	0.00430000014603138	33.79999923706055	2	1298.63623046875	1298.637939453125	-0.0017000000225380063	-1.3090638821578713
b23	pepb23a1	DaPR130904_VB87_O1904.m	2279	19.959999084472656	ALQLEVDR		1	b23.a1	0.012000000104308128	42.900001525878906	2	943.5233154296875	943.5211181640625	0.002199999988079071	2.331691305818264
b23	pepb23a2	DaPR130904_VB87_O1904.m	2415	20.479999542236328	DPSLSDSSTVGLQR		1	b23.a1	1.9000000293090125E-6	46.79999923706055	2	1461.721923828125	1461.7183837890625	0.003599999938160181	2.462854663446368
b23	pepb23a5	DaPR130904_VB87_O1904.m	4305	27.299999237060547	EIWELIGIPEDQR		1	b23.a1	3.699999942909926E-4	40.20000076293945	2	1597.8179931640625	1597.822509765625	-0.004399999976158142	-2.7537476467292676
b24	pepb24a7	DaPR130904_VB87_O1904.m	1051	14.380000114440918	TCNCETEDYGEK	C2:+57.02146 - C4:+57.02146	1	b24.a1	0.0032999999821186066	40.599998474121094	2	1505.550537109375	1505.55224609375	-0.0017000000225380063	-1.1291537885508545
b24	pepb24a4	DaPR130904_VB87_O1904.m	1413	16.209999084472656	LLEQYKEESK		1	b24.a1	0.0013000000035390258	36.5	2	1266.657958984375	1266.657958984375	-0.0	-0.0
b24	pepb24a8	DaPR130904_VB87_O1904.m	2772	21.809999465942383	YNILGTNTIMDK	M10:+15.99491	1	b24.a1	0.007600000128149986	35.29999923706055	2	1398.6951904296875	1398.69384765625	0.001500000013038516	1.0724291206056435
b24	pepb24a2	DaPR130904_VB87_O1904.m	2817	21.959999084472656	ANFESDEVELSYAK		1	b24.a1	6.700000199089118E-8	50.79999923706055	2	1601.734375	1601.7333984375	0.0010000000474974513	0.6243236536573171
b24	pepb24a5	DaPR130904_VB87_O1904.m	2967	22.510000228881836	NFILDQTNVSAAAQR		1	b24.a1	3.3999999868683517E-4	48.79999923706055	2	1647.8509521484375	1647.8453369140625	0.00570000009611249	3.4590625518211193
b24	pepb24a1	DaPR130904_VB87_O1904.m	2996	22.610000610351562	AFLWAGGR		1	b24.a1	0.017999999225139618	35.29999923706055	2	877.4681396484375	877.4683227539062	-1.9999999494757503E-4	-0.22792845024864425
b24	pepb24a3	DaPR130904_VB87_O1904.m	3008	22.65999984741211	GYFEYIEENK		1	b24.a1	3.1999999191612005E-4	38.099998474121094	2	1291.5865478515625	1291.58447265625	0.002099999925121665	1.6259098569084236
b24	pepb24a6	DaPR130904_VB87_O1904.m	3669	24.93000030517578	SSGPTSLFAVTVAPPGAR		1	b24.a1	1.4000000373926014E-4	32.29999923706055	2	1714.915771484375	1714.9127197265625	0.003100000089034438	1.8076722234171332
b25	pepb25a7	DaPR130904_VB87_O1904.m	915	13.5	TTECSNTFK	C4:+57.02146	1	b25.a1	0.01600000075995922	29.0	2	1087.4736328125	1087.472900390625	7.999999797903001E-4	0.7356504971323301
b25	pepb25a2	DaPR130904_VB87_O1904.m	1427	16.280000686645508	DTEMLATGAQDGK	M4:+15.99491	1	b25.a1	0.00559999980032444	30.700000762939453	2	1352.599609375	1352.600341796875	-6.000000284984708E-4	-0.4435900317024872
b25	pepb25a5	DaPR130904_VB87_O1904.m	1510	16.649999618530273	NPEHFVVCNR	C8:+57.02146	1	b25.a1	4.799999828719592E-7	46.599998474121094	2	1271.59521484375	1271.595458984375	-9.999999747378752E-5	-0.07864136095111385
b25	pepb25a3	DaPR130904_VB87_O1904.m	2376	20.329999923706055	DVEEEKFPTQLSR		1	b25.a1	1.8000000272877514E-4	37.20000076293945	2	1577.7874755859375	1577.781005859375	0.006500000134110451	4.119709966067233
b25	pepb25a1	DaPR130904_VB87_O1904.m	3494	24.350000381469727	AAIAQALAGEVSVVPPSR		1	b25.a1	0.013000000268220901	30.0	3	1735.9761962890625	1735.970458984375	0.00570000009611249	3.2834660674164122
b25	pepb25a4	DaPR130904_VB87_O1904.m	3535	24.479999542236328	LMALLGQALK		1	b25.a1	5.500000042957254E-5	45.5	2	1057.646484375	1057.6441650390625	0.002300000051036477	2.1746444854177684
b25	pepb25a6	DaPR130904_VB87_O1904.m	3616	24.75	SIEIESSDVIR	S1:+42.01057	1	b25.a1	0.003700000001117587	45.79999923706055	2	1289.66015625	1289.6588134765625	0.00139999995008111	1.0855583937794357
b26	pepb26a2	DaPR130904_VB87_O1904.m	722	12.260000228881836	FSSQQAATK		1	b26.a1	0.017999999225139618	31.5	2	967.4852294921875	967.4848022460938	5.000000237487257E-4	0.5168040082778927
b26	pepb26a5	DaPR130904_VB87_O1904.m	1230	15.350000381469727	QSNASSDVEVEEK		1	b26.a1	0.007499999832361937	31.700000762939453	2	1421.6407470703125	1421.6395263671875	0.0013000000035390258	0.9144371547272637
b26	pepb26a1	DaPR130904_VB87_O1904.m	1638	17.200000762939453	AVDITTPK		1	b26.a1	6.799999973736703E-4	29.5	2	844.4794921875	844.4779052734375	0.0015999999595806003	1.8946617189025552
b26	pepb26a4	DaPR130904_VB87_O1904.m	1713	17.5	IDNLDVNR		1	b26.a1	0.004000000189989805	40.29999923706055	2	958.4982299804688	958.4957275390625	0.0026000000070780516	2.7125838252336827
b26	pepb26a6	DaPR130904_VB87_O1904.m	1792	17.850000381469727	VDEVPDGAVKPPTNK		1	b26.a1	9.100000170292333E-5	33.20000076293945	2	1565.8172607421875	1565.8173828125	-9.999999747378752E-5	-0.0638644062656712
b26	pepb26a3	DaPR130904_VB87_O1904.m	3409	24.049999237060547	GFNEGLWEIDNNPK		1	b26.a1	9.899999713525176E-5	35.400001525878906	2	1632.76953125	1632.7657470703125	0.0038999998942017555	2.3885850748642685
b27	pepb27a1	DaPR130904_VB87_O1904.m	777	12.609999656677246	AIGSTSKPQESPK		1	b27.a1	5.6999999742402E-7	46.5	2	1329.7008056640625	1329.7012939453125	-3.9999998989515007E-4	-0.3008194334445772
b27	pepb27a4	DaPR130904_VB87_O1904.m	1097	14.630000114440918	FHSPPDKDEAEAPSQK		1	b27.a1	0.004900000058114529	26.200000762939453	2	1782.829833984375	1782.8297119140625	9.999999747378752E-5	0.05609060517979959
b27	pepb27a5	DaPR130904_VB87_O1904.m	1353	15.949999809265137	TPATAPVPAR		1	b27.a1	2.2000000171829015E-4	42.20000076293945	2	980.553955078125	980.5527954101562	0.0012000000569969416	1.2237995369693404
b27	pepb27a6	DaPR130904_VB87_O1904.m	2427	20.549999237060547	YSQVLGLGGR		1	b27.a1	0.00139999995008111	45.5	2	1049.5760498046875	1049.57421875	0.0019000000320374966	1.8102579103937204
b27	pepb27a3	DaPR130904_VB87_O1904.m	2825	22.0	DSTHLICAFANTPK	C7:+57.02146	1	b27.a1	0.004699999932199717	41.599998474121094	2	1574.7618408203125	1574.7635498046875	-0.0017000000225380063	-1.0795271599656033
b27	pepb27a2	DaPR130904_VB87_O1904.m	3939	25.860000610351562	DSPFGLSFVR		1	b27.a1	0.023000000044703484	32.5	2	1124.5771484375	1124.5738525390625	0.0032999999821186066	2.9344448785358717
b28	pepb28a1	DaPR130904_VB87_O1904.m	1145	14.899999618530273	DDGYEAAASSK		1	b28.a1	1.0999999631167157E-6	46.20000076293945	2	1113.470458984375	1113.4698486328125	6.000000284984708E-4	0.5388561075409345
b28	pepb28a2	DaPR130904_VB87_O1904.m	1426	16.280000686645508	EAAGTTAAAGTGGATEQPPR		1	b28.a1	0.027000000700354576	51.400001525878906	2	1813.86962890625	1813.867919921875	0.0017999999690800905	0.9923544869560394
b28	pepb28a6	DaPR130904_VB87_O1904.m	1918	18.360000610351562	TSSGDASSLSIEETNK		1	b28.a1	0.02199999988079071	29.5	2	1625.7559814453125	1625.75048828125	0.005499999970197678	3.383052940683598
b28	pepb28a4	DaPR130904_VB87_O1904.m	2133	19.260000228881836	LQAQSLSTVGPR		1	b28.a1	0.017000000923871994	36.400001525878906	2	1256.6961669921875	1256.6961669921875	9.999999747378752E-5	0.07957372680870856
b28	pepb28a5	DaPR130904_VB87_O1904.m	2531	20.950000762939453	TPYIVLSGSGK		1	b28.a1	1.4000000373926014E-4	35.29999923706055	2	1121.621337890625	1121.6204833984375	8.999999845400453E-4	0.8024104390578741
b28	pepb28a3	DaPR130904_VB87_O1904.m	3419	24.100000381469727	GLAAALLLCQNK	C9:+57.02146	1	b28.a1	0.012000000104308128	32.29999923706055	2	1271.71533203125	1271.71435546875	8.999999845400453E-4	0.7077060824781742
b29	pepb29a6	DaPR130904_VB87_O1904.m	1558	16.850000381469727	VGVGHAGEWAR		1	b29.a1	6.70000008540228E-6	40.70000076293945	2	1138.5740966796875	1138.5755615234375	-0.001500000013038516	-1.317435630738012
b29	pepb29a4	DaPR130904_VB87_O1904.m	2026	18.760000228881836	LCQALAINK	C2:+57.02146	1	b29.a1	0.005200000014156103	38.599998474121094	2	1030.572021484375	1030.57177734375	3.000000142492354E-4	0.29110055295951465
b29	pepb29a2	DaPR130904_VB87_O1904.m	2275	19.93000030517578	CLGPPTTPGPYR	C1:+57.02146	1	b29.a1	0.008100000210106373	35.0	2	1315.6524658203125	1315.6468505859375	0.005799999926239252	4.40847779452074
b29	pepb29a5	DaPR130904_VB87_O1904.m	2314	20.079999923706055	IVETEAYLGPEDEAAHSR		1	b29.a1	2.3999999393709004E-4	36.5	2	1986.9486083984375	1986.9407958984375	0.007899999618530273	3.9759612540232334
b29	pepb29a3	DaPR130904_VB87_O1904.m	2640	21.329999923706055	GPLEPSEPAVVAAAR		1	b29.a1	2.8000000384054147E-5	35.20000076293945	2	1463.7872314453125	1463.78564453125	0.0015999999595806003	1.0930561899949296
b29	pepb29a1	DaPR130904_VB87_O1904.m	3585	24.649999618530273	ALEPLEGLETMR		1	b29.a1	0.0017999999690800905	36.599998474121094	2	1358.6983642578125	1358.6988525390625	-3.9999998989515007E-4	-0.29439929911448137
b30	pepb30a2	DaPR130904_VB87_O1904.m	1531	16.75	PANWAPGR		1	b30.a1	0.0035000001080334187	32.400001525878906	2	868.4428100585938	868.4428100585938	-0.0	-0.0
b30	pepb30a1	DaPR130904_VB87_O1904.m	1556	16.850000381469727	HLVSAGYVHVNR		1	b30.a1	5.800000124622784E-8	51.099998474121094	3	1351.7305908203125	1351.723388671875	0.007199999876320362	5.3265334732386815
b30	pepb30a1	DaPR130904_VB87_O1904.m	1573	16.90999984741211	HLVSAGYVHVNR		1	b30.a1	0.0010999999940395355	36.400001525878906	2	1351.72705078125	1351.723388671875	0.003700000001117587	2.73724641603856
b30	pepb30a3	DaPR130904_VB87_O1904.m	2384	20.360000610351562	TQVELVADPETR		1	b30.a1	9.899999713525176E-5	47.29999923706055	2	1357.697998046875	1357.6961669921875	0.0017999999690800905	1.3257752454790925
b30	pepb30a4	DaPR130904_VB87_O1904.m	3792	25.350000381469727	VAGFDLDGTLITTR		1	b30.a1	3.199999909497819E-8	58.79999923706055	2	1478.7855224609375	1478.785400390625	1.9999999494757503E-4	0.13524612489056528
b30	pepb30a5	DaPR130904_VB87_O1904.m	4353	27.510000228881836	WPAAGFELPAFDPR		1	b30.a1	0.0430000014603138	28.600000381469727	2	1573.7808837890625	1573.7801513671875	6.99999975040555E-4	0.44478892076027593
b31	pepb31a1	DaPR130904_VB87_O1904.m	920	13.529999732971191	AVGPTAEADK		1	b31.a1	0.0013000000035390258	41.79999923706055	2	958.485107421875	958.484375	6.99999975040555E-4	0.7303196518363224
b31	pepb31a5	DaPR130904_VB87_O1904.m	1242	15.40999984741211	VDDEPMDVDK	M6:+15.99491	1	b31.a1	1.0999999631167157E-6	45.900001525878906	2	1178.4876708984375	1178.4886474609375	-8.999999845400453E-4	-0.7636899909719979
b31	pepb31a2	DaPR130904_VB87_O1904.m	1312	15.75	EYNEDEDPAAR		1	b31.a1	0.003000000026077032	28.600000381469727	2	1308.5335693359375	1308.5343017578125	-6.99999975040555E-4	-0.5349496563446704
b31	pepb31a3	DaPR130904_VB87_O1904.m	1696	17.450000762939453	MEADGVEVK		1	b31.a1	0.012000000104308128	33.900001525878906	2	977.459716796875	977.461181640625	-0.001500000013038516	-1.5345878089202816
b31	pepb31a4	DaPR130904_VB87_O1904.m	1799	17.8799991607666	VDDEPMDVDK		1	b31.a1	0.019999999552965164	30.5	2	1162.4931640625	1162.49365234375	-5.000000237487257E-4	-0.43010989586107035
b32	pepb32a2	DaPR130904_VB87_O1904.m	1110	14.699999809265137	EELNENQSTPK		1	b32.a1	0.04100000113248825	26.5	2	1288.6038818359375	1288.60205078125	0.0020000000949949026	1.5520696197731085
b32	pepb32a5	DaPR130904_VB87_O1904.m	1249	15.449999809265137	NHLLETTPK		1	b32.a1	7.200000109151006E-4	38.900001525878906	2	1052.5758056640625	1052.5738525390625	0.0019000000320374966	1.805099022224652
b32	pepb32a1	DaPR130904_VB87_O1904.m	1292	15.65999984741211	ASDPQSPPQVSR		1	b32.a1	5.900000178371556E-5	50.099998474121094	2	1268.6248779296875	1268.6234130859375	0.001500000013038516	1.1823839900524562
b32	pepb32a3	DaPR130904_VB87_O1904.m	1907	18.309999465942383	HNLEQDLVR		1	b32.a1	0.007600000128149986	36.099998474121094	2	1123.5863037109375	1123.5859375	5.000000237487257E-4	0.44500381062194067
b32	pepb32a4	DaPR130904_VB87_O1904.m	2492	20.799999237060547	LDEAQEAECQVLK	C9:+57.02146	1	b32.a1	0.001500000013038516	37.70000076293945	2	1532.733154296875	1532.7264404296875	0.0066999997943639755	4.371295240712155
b33	pepb33a2	DaPR130904_VB87_O1904.m	897	13.380000114440918	FTQSGTMK		1	b33.a1	0.017999999225139618	34.70000076293945	2	899.4297485351562	899.4296264648438	1.9999999494757503E-4	0.22236313888576636
b33	pepb33a3	DaPR130904_VB87_O1904.m	1068	14.479999542236328	HADNCAGPDGVEGENGGETK	C5:+57.02146	1	b33.a1	4.300000000512227E-6	39.29999923706055	2	2013.8304443359375	2013.8206787109375	0.009800000116229057	4.866371777700741
b33	pepb33a5	DaPR130904_VB87_O1904.m	1202	15.210000038146973	YALIQHQK		1	b33.a1	1.900000061141327E-4	36.70000076293945	2	1000.5580444335938	1000.5579223632812	1.9999999494757503E-4	0.1998884726984944
b33	pepb33a1	DaPR130904_VB87_O1904.m	1391	16.110000610351562	DPDYQPPAK		1	b33.a1	0.0010999999940395355	33.900001525878906	2	1030.4774169921875	1030.484375	-0.007000000216066837	-6.792922227536771
b33	pepb33a4	DaPR130904_VB87_O1904.m	3662	24.899999618530273	QLLDMHFK	Q1:-17.02655	1	b33.a1	0.019999999552965164	31.899999618530273	2	1014.5093383789062	1014.5081176757812	0.0012000000569969416	1.182839285452066
b34	pepb34a2	DaPR130904_VB87_O1904.m	815	12.850000381469727	EANQAINPK		1	b34.a1	0.008100000210106373	30.399999618530273	2	984.5112915039062	984.5112915039062	-0.0	-0.0
b34	pepb34a4	DaPR130904_VB87_O1904.m	1299	15.699999809265137	TAQEVETYR		1	b34.a1	0.00139999995008111	46.5	2	1096.5281982421875	1096.52734375	8.999999845400453E-4	0.820772951691425
b34	pepb34a3	DaPR130904_VB87_O1904.m	1541	16.780000686645508	STCIYGGAPK	C3:+57.02146	1	b34.a1	0.002300000051036477	42.400001525878906	2	1053.50830078125	1053.5037841796875	0.004600000102072954	4.366382134692333
b34	pepb34a1	DaPR130904_VB87_O1904.m	2504	20.850000381469727	DGWPAMGIHGDK		1	b34.a1	0.003000000026077032	37.0	2	1283.582763671875	1283.584228515625	-0.0013000000035390258	-1.0127890127182262
b34	pepb34a5	DaPR130904_VB87_O1904.m	2913	22.309999465942383	TTYLVLDEADR		1	b34.a1	8.299999763039523E-7	53.0	2	1295.6488037109375	1295.648193359375	6.99999975040555E-4	0.5402700969509209
b35	pepb35a4	DaPR130904_VB87_O1904.m	466	10.229999542236328	KPAAATVTK		1	b35.a1	0.003000000026077032	29.0	2	886.5371704101562	886.5360717773438	0.0010999999940395355	1.2407842490088818
b35	pepb35a1	DaPR130904_VB87_O1904.m	2002	18.68000030517578	ALAAAGYDVEK		1	b35.a1	5.999999848427251E-5	45.5	2	1107.568603515625	1107.5684814453125	1.9999999494757503E-4	0.18057573711973698
b35	pepb35a3	DaPR130904_VB87_O1904.m	2142	19.299999237060547	KASGPPVSELITK		1	b35.a1	6.199999916134402E-5	29.700000762939453	2	1326.7650146484375	1326.76318359375	0.0019000000320374966	1.4320566439679483
b35	pepb35a5	DaPR130904_VB87_O1904.m	2165	19.40999984741211	SETAPAAPAAAPPAEK	S1:+42.01057	1	b35.a1	0.013000000268220901	30.0	2	1520.76220703125	1520.759521484375	0.0027000000700354576	1.7754286801374457
b35	pepb35a2	DaPR130904_VB87_O1904.m	2639	21.329999923706055	ASGPPVSELITK		1	b35.a1	2.499999936844688E-5	44.599998474121094	2	1198.6689453125	1198.668212890625	7.999999797903001E-4	0.6674073535837542
b36	pepb36a1	DaPR130904_VB87_O1904.m	1032	14.260000228881836	DPNNPYDK		1	b36.a1	0.0017000000225380063	37.70000076293945	2	962.4194946289062	962.4218139648438	-0.002300000051036477	-2.3898045718241523
b36	pepb36a3	DaPR130904_VB87_O1904.m	1399	16.15999984741211	GDSPLHSIR		1	b36.a1	0.005100000184029341	40.5	2	981.5125122070312	981.5115966796875	8.999999845400453E-4	0.9169529810800154
b36	pepb36a2	DaPR130904_VB87_O1904.m	2228	19.729999542236328	DSVEENMLK		1	b36.a1	0.014999999664723873	34.599998474121094	2	1064.4913330078125	1064.4932861328125	-0.0019000000320374966	-1.784886815904672
b36	pepb36a5	DaPR130904_VB87_O1904.m	2654	21.3799991607666	VFIQHITLSDEER		1	b36.a1	0.0027000000700354576	29.100000381469727	2	1586.8154296875	1586.8177490234375	-0.002199999988079071	-1.3864225992134254
b36	pepb36a4	DaPR130904_VB87_O1904.m	3306	23.68000030517578	NDLYYNTITNFSEK		1	b36.a1	6.500000017695129E-5	38.79999923706055	2	1721.8079833984375	1721.8021240234375	0.005900000222027302	3.4266424345211166
b37	pepb37a3	DaPR130904_VB87_O1904.m	1080	14.550000190734863	GNDQVAISSK		1	b37.a1	3.199999991920777E-5	41.29999923706055	2	1018.5183715820312	1018.5167846679688	0.0015999999595806003	1.5709117254284544
b37	pepb37a1	DaPR130904_VB87_O1904.m	1999	18.65999984741211	FYEEFDAHGR		1	b37.a1	0.0017999999690800905	43.29999923706055	2	1270.55078125	1270.5491943359375	0.0017000000225380063	1.3380040931248827
b37	pepb37a2	DaPR130904_VB87_O1904.m	2804	21.90999984741211	GAILLSVAR		1	b37.a1	0.013000000268220901	41.900001525878906	2	899.5673217773438	899.5676879882812	-3.9999998989515007E-4	-0.44465802322188447
b37	pepb37a5	DaPR130904_VB87_O1904.m	3666	24.90999984741211	TDYGLMVFADK		1	b37.a1	2.100000074278796E-6	50.20000076293945	2	1259.6011962890625	1259.59814453125	0.0031999999191612005	2.5404927222658436
b37	pepb37a4	DaPR130904_VB87_O1904.m	4145	26.68000030517578	LPFLGLALSSR		1	b37.a1	8.199999683711212E-6	57.900001525878906	2	1173.7037353515625	1173.6993408203125	0.00430000014603138	3.6636300255788323
b38	pepb38a4	DaPR130904_VB87_O1904.m	1126	14.800000190734863	QEIEAETDR		1	b38.a1	0.0010000000474974513	33.900001525878906	2	1090.501220703125	1090.50146484375	-3.000000142492354E-4	-0.2751028072137621
b38	pepb38a2	DaPR130904_VB87_O1904.m	2610	21.229999542236328	LDLMDEGTDAR		1	b38.a1	5.499999970197678E-4	44.099998474121094	2	1235.561279296875	1235.5577392578125	0.003700000001117587	2.994599024842126
b38	pepb38a5	DaPR130904_VB87_O1904.m	2912	22.309999465942383	VPVGDQPPDIEYQIK		1	b38.a1	0.003000000026077032	29.5	2	1697.8663330078125	1697.8748779296875	-0.008500000461935997	-5.006258454274626
b38	pepb38a1	DaPR130904_VB87_O1904.m	3760	25.229999542236328	GMEELIPLVNK		1	b38.a1	0.005799999926239252	31.700000762939453	2	1242.6790771484375	1242.6767578125	0.0024999999441206455	2.011786193315008
b38	pepb38a3	DaPR130904_VB87_O1904.m	3808	25.40999984741211	NLVDSYVAIINK		1	b38.a1	2.7999999474559445E-6	57.70000076293945	2	1348.7493896484375	1348.74755859375	0.0019000000320374966	1.4087143438602412
b39	pepb39a5	DaPR130904_VB87_O1904.m	1983	18.600000381469727	TEALEQGGLPK		1	b39.a1	1.900000061141327E-4	47.900001525878906	2	1142.6051025390625	1142.6055908203125	-5.000000237487257E-4	-0.43759633924927666
b39	pepb39a2	DaPR130904_VB87_O1904.m	2370	20.309999465942383	DNSLVLTPSHIK		1	b39.a1	4.600000102072954E-4	35.599998474121094	2	1323.73046875	1323.72705078125	0.0034000000450760126	2.568505375084212
b39	pepb39a1	DaPR130904_VB87_O1904.m	3030	22.75	APELLFGAR		1	b39.a1	3.400000059627928E-5	42.400001525878906	2	973.5477905273438	973.5469970703125	7.999999797903001E-4	0.8217374016844938
b39	pepb39a3	DaPR130904_VB87_O1904.m	3941	25.8799991607666	LDFLGEGQFATVYK		1	b39.a1	5.8999999055231456E-6	48.599998474121094	2	1587.806884765625	1587.8057861328125	0.0012000000569969416	0.755759972332389
b39	pepb39a4	DaPR130904_VB87_O1904.m	4406	27.75	LLQELSHPNIIGLLDAFGHK		1	b39.a1	0.023000000044703484	34.5	3	2215.2255859375	2215.223876953125	0.0019000000320374966	0.8577011343209269
b40	pepb40a3	DaPR130904_VB87_O1904.m	828	12.90999984741211	SAGGEPGPEAGR		1	b40.a1	1.799999971296984E-8	47.79999923706055	2	1084.50146484375	1084.502197265625	-6.99999975040555E-4	-0.6454574059927934
b40	pepb40a4	DaPR130904_VB87_O1904.m	858	13.130000114440918	VAAEVPHGSK		1	b40.a1	9.200000204145908E-5	44.400001525878906	2	994.5315551757812	994.531982421875	-5.000000237487257E-4	-0.5027490644706369
b40	pepb40a1	DaPR130904_VB87_O1904.m	905	13.430000305175781	GGEDTNDLQQK		1	b40.a1	2.4000000848900527E-5	50.099998474121094	2	1204.545166015625	1204.5445556640625	7.999999797903001E-4	0.6641514222354872
b40	pepb40a2	DaPR130904_VB87_O1904.m	1089	14.600000381469727	PGKPGAGPAQVPR		1	b40.a1	5.2999999752501026E-5	43.70000076293945	3	1231.6920166015625	1231.6910400390625	0.0010000000474974513	0.8118919558477399
b41	pepb41a1	DaPR130904_VB87_O1904.m	519	10.729999542236328	CSEYRPK	C1:+57.02146	1	b41.a1	0.04399999976158142	22.700000762939453	2	939.4332885742188	939.4357299804688	-0.002400000113993883	-2.5547251795966712
b41	pepb41a4	DaPR130904_VB87_O1904.m	1900	18.280000686645508	IKGEHPGLSIGDVAK		1	b41.a1	0.01899999938905239	26.200000762939453	2	1520.8438720703125	1520.843505859375	3.9999998989515007E-4	0.26301193275577966
b41	pepb41a2	DaPR130904_VB87_O1904.m	2100	19.100000381469727	GEHPGLSIGDVAK		1	b41.a1	1.5999999959603883E-5	53.29999923706055	2	1279.6676025390625	1279.66455078125	0.003100000089034438	2.422509936015538
b41	pepb41a3	DaPR130904_VB87_O1904.m	2361	20.280000686645508	LGEMWNNTAADDKQPYEK		1	b41.a1	0.0026000000070780516	31.700000762939453	2	2109.95751953125	2109.955078125	0.0024999999441206455	1.1848593223805772
b42	pepb42a3	DaPR130904_VB87_O1904.m	960	13.800000190734863	SQQCQGNELTR	C4:+57.02146	1	b42.a1	0.0013000000035390258	42.400001525878906	2	1320.5965576171875	1320.5965576171875	9.999999747378752E-5	0.0757233516148354
b42	pepb42a1	DaPR130904_VB87_O1904.m	1485	16.559999465942383	EKGDQLFDQK		1	b42.a1	0.005100000184029341	32.29999923706055	2	1207.597412109375	1207.5958251953125	0.0017000000225380063	1.407755796326187
b42	pepb42a4	DaPR130904_VB87_O1904.m	1883	18.200000762939453	VPLLLHQK		1	b42.a1	0.002199999988079071	37.0	2	947.6067504882812	947.6041259765625	0.0026000000070780516	2.743761804961114
b42	pepb42a2	DaPR130904_VB87_O1904.m	2864	22.149999618530273	PLVILPQR		1	b42.a1	0.0013000000035390258	30.299999237060547	2	935.6032104492188	935.6041259765625	-8.999999845400453E-4	-0.9619452924073475
b43	pepb43a1	DaPR130904_VB87_O1904.m	676	11.880000114440918	GLSDIHHR		1	b43.a1	0.0044999998062849045	38.0	2	934.4888305664062	934.4857788085938	0.003100000089034438	3.317332547303961
b43	pepb43a4	DaPR130904_VB87_O1904.m	2141	19.299999237060547	SPQSNSPVLLSR		1	b43.a1	0.007899999618530273	39.900001525878906	2	1284.6951904296875	1284.6910400390625	0.00419999985024333	3.269268422791852
b43	pepb43a3	DaPR130904_VB87_O1904.m	2327	20.149999618530273	SGSIGAADSPENWEK		1	b43.a1	3.099999958067201E-6	39.5	2	1547.6993408203125	1547.69775390625	0.0017000000225380063	1.0984056920980592
b43	pepb43a2	DaPR130904_VB87_O1904.m	3149	23.15999984741211	MLQWLATK		1	b43.a1	0.04500000178813934	32.400001525878906	2	990.5452270507812	990.5444946289062	6.99999975040555E-4	0.7066820105873187
b44	pepb44a1	DaPR130904_VB87_O1904.m	949	13.729999542236328	AESALAQQAK		1	b44.a1	0.009100000374019146	38.79999923706055	2	1016.539794921875	1016.5374755859375	0.002300000051036477	2.2625826457708755
b44	pepb44a3	DaPR130904_VB87_O1904.m	1284	15.609999656677246	GSSSANPVNSVR		1	b44.a1	0.03200000151991844	30.299999237060547	2	1174.5819091796875	1174.58154296875	3.9999998989515007E-4	0.34054680348897
b44	pepb44a4	DaPR130904_VB87_O1904.m	2272	19.93000030517578	LAMQLEEQASR		1	b44.a1	8.800000068731606E-4	46.20000076293945	2	1275.6312255859375	1275.6365966796875	-0.0052999998442828655	-4.15478817249212
b44	pepb44a2	DaPR130904_VB87_O1904.m	3979	26.030000686645508	ELSPHSGPSGEQLIQME	M16:+15.99491 - E1:-18.01056	1	b44.a1	0.03999999910593033	25.299999237060547	2	1836.828125	1836.843994140625	-0.01600000075995922	-8.71059317557607
b45	pepb45a1	DaPR130904_VB87_O1904.m	1056	14.40999984741211	DAVTYTEHAK		1	b45.a1	2.3999999393709004E-4	41.70000076293945	2	1134.542236328125	1134.54296875	-6.99999975040555E-4	-0.6169885093129532
b45	pepb45a2	DaPR130904_VB87_O1904.m	2060	18.899999618530273	DNIQGITKPAIR		1	b45.a1	0.026000000536441803	40.599998474121094	2	1325.75439453125	1325.7540283203125	3.9999998989515007E-4	0.30171508541591013
b45	pepb45a3	DaPR130904_VB87_O1904.m	2560	21.059999465942383	ISGLIYEETR		1	b45.a1	1.8000000272877514E-4	45.79999923706055	2	1180.62255859375	1180.621337890625	0.00139999995008111	1.185816235188872
b45	pepb45a4	DaPR130904_VB87_O1904.m	3839	25.530000686645508	TVTAMDVVYALK		1	b45.a1	1.1999999696854502E-4	38.79999923706055	2	1310.707275390625	1310.702880859375	0.004399999976158142	3.3569774205983585
b46	pepb46a4	DaPR130904_VB87_O1904.m	1563	16.8799991607666	VGQDPVLR		1	b46.a1	0.0010999999940395355	45.099998474121094	2	883.500732421875	883.5	6.99999975040555E-4	0.7923033107419978
b46	pepb46a2	DaPR130904_VB87_O1904.m	2480	20.760000228881836	SGDSEVYQLGDVSQK		1	b46.a1	1.1000000085914508E-4	42.0	2	1611.7506103515625	1611.7501220703125	6.000000284984708E-4	0.3722661597988673
b46	pepb46a3	DaPR130904_VB87_O1904.m	2510	20.8799991607666	SLATNEMWR		1	b46.a1	5.900000178371556E-5	42.400001525878906	2	1107.5269775390625	1107.525634765625	0.00139999995008111	1.264079048046033
b46	pepb46a1	DaPR130904_VB87_O1904.m	4248	27.100000381469727	QATTIIADNIIFLSDQTK		1	b46.a1	0.00419999985024333	30.5	2	1992.07177734375	1992.065185546875	0.006599999964237213	3.313144575851486
b47	pepb47a2	DaPR130904_VB87_O1904.m	1884	18.209999084472656	LAHTLPVEEPR		1	b47.a1	0.014000000432133675	30.899999618530273	3	1261.6898193359375	1261.6903076171875	-6.000000284984708E-4	-0.4755525384288822
b47	pepb47a2	DaPR130904_VB87_O1904.m	1887	18.209999084472656	LAHTLPVEEPR		1	b47.a1	0.03099999949336052	40.599998474121094	2	1261.6917724609375	1261.6903076171875	0.001500000013038516	1.1888812999375395
b47	pepb47a1	DaPR130904_VB87_O1904.m	2607	21.229999542236328	FLEWQAQQQQR		1	b47.a1	0.006099999882280827	46.0	2	1461.723876953125	1461.7237548828125	1.9999999494757503E-4	0.1368247552107472
b47	pepb47a3	DaPR130904_VB87_O1904.m	4513	28.100000381469727	SIETLLEAAR	S1:+42.01057	1	b47.a1	7.400000322377309E-5	39.79999923706055	2	1144.6199951171875	1144.621337890625	-0.0012000000569969416	-1.0483816938170762
b48	pepb48a4	DaPR130904_VB87_O1904.m	833	12.949999809265137	TLAGDSSSDCSR	C10:+57.02146	1	b48.a1	0.002099999925121665	32.0	2	1255.5240478515625	1255.5223388671875	0.0017999999690800905	1.433666222700717
b48	pepb48a2	DaPR130904_VB87_O1904.m	3447	24.200000762939453	LAGLDITDATLR		1	b48.a1	0.006000000052154064	47.099998474121094	2	1258.70361328125	1258.7005615234375	0.003100000089034438	2.462857476827077
b48	pepb48a1	DaPR130904_VB87_O1904.m	3726	25.110000610351562	AIVPQALSGIIK		1	b48.a1	0.00860000029206276	36.79999923706055	2	1209.76318359375	1209.7569580078125	0.006300000008195639	5.207657593117108
b48	pepb48a3	DaPR130904_VB87_O1904.m	4144	26.68000030517578	LALTGVPIVQWPK		1	b48.a1	0.003800000064074993	41.29999923706055	2	1421.8470458984375	1421.8519287109375	-0.004800000227987766	-3.3758791130518673
b49	pepb49a1	DaPR130904_VB87_O1904.m	543	10.90999984741211	APPARPVK		1	b49.a1	0.014000000432133675	29.700000762939453	2	835.5165405273438	835.5153198242188	0.0013000000035390258	1.555925992850171
b49	pepb49a3	DaPR130904_VB87_O1904.m	866	13.180000305175781	SGSMDPSGAHPSVR	M4:+15.99491	1	b49.a1	9.999999747378752E-5	41.29999923706055	2	1400.6265869140625	1400.6226806640625	0.0038999998942017555	2.7844757535646143
b49	pepb49a2	DaPR130904_VB87_O1904.m	1247	15.430000305175781	SGSMDPSGAHPSVR		1	b49.a1	3.1999999191612005E-4	48.79999923706055	2	1384.6278076171875	1384.6278076171875	0.0	0.0
b50	pepb50a2	DaPR130904_VB87_O1904.m	1135	14.829999923706055	TTLEGHLAK		1	b50.a1	0.006800000090152025	31.600000381469727	2	969.5369873046875	969.5368041992188	1.9999999494757503E-4	0.20628406686712986
b50	pepb50a3	DaPR130904_VB87_O1904.m	1257	15.5	VQAQAEQGQQELK		1	b50.a1	1.6999999630229468E-8	54.099998474121094	2	1456.7396240234375	1456.739501953125	1.9999999494757503E-4	0.13729290286933582
b50	pepb50a1	DaPR130904_VB87_O1904.m	1984	18.610000610351562	AGPGSEELTVTNAR		1	b50.a1	7.699999855503847E-7	51.599998474121094	2	1401.6976318359375	1401.697265625	3.9999998989515007E-4	0.28536831718566197
b51	pepb51a1	DaPR130904_VB87_O1904.m	436	9.859999656677246	AHHNALER		1	b51.a1	0.0430000014603138	29.0	2	947.48095703125	947.4810180664062	-9.999999747378752E-5	-0.10554300884873115
b51	pepb51a3	DaPR130904_VB87_O1904.m	1998	18.65999984741211	SDNDDIEVESDADKR	S1:+42.01057	1	b51.a1	0.0430000014603138	35.099998474121094	2	1749.7454833984375	1749.741455078125	0.004100000020116568	2.343203339109037
b51	pepb51a2	DaPR130904_VB87_O1904.m	2058	18.899999618530273	QNALLEQQVR		1	b51.a1	0.010999999940395355	29.899999618530273	2	1198.6546630859375	1198.654296875	3.9999998989515007E-4	0.33370755099112914
b52	pepb52a2	DaPR130904_VB87_O1904.m	735	12.350000381469727	TEGAEATPGAQK		1	b52.a1	0.0017000000225380063	36.0	2	1159.5601806640625	1159.5594482421875	7.999999797903001E-4	0.6899171758748939
b52	pepb52a1	DaPR130904_VB87_O1904.m	1564	16.8799991607666	EVDATSPAPSTSSTVK		1	b52.a1	0.004800000227987766	29.700000762939453	2	1576.7713623046875	1576.7705078125	8.999999845400453E-4	0.5707869218004601
b52	pepb52a3	DaPR130904_VB87_O1904.m	2642	21.329999923706055	TEPEEVSIEDSAQSDLK		1	b52.a1	0.002400000113993883	32.5	2	1876.8680419921875	1876.8662109375	0.0017999999690800905	0.9590454336012505
b53	pepb53a1	DaPR130904_VB87_O1904.m	1315	15.760000228881836	KAPGCVLSNPDQK	C5:+57.02146	1	b53.a1	0.0024999999441206455	27.200000762939453	2	1413.71533203125	1413.7159423828125	-5.000000237487257E-4	-0.3536778561794936
b53	pepb53a2	DaPR130904_VB87_O1904.m	1872	18.149999618530273	SPFNSPSPQDSPR		1	b53.a1	0.005200000014156103	30.399999618530273	2	1415.6434326171875	1415.655029296875	-0.012000000104308128	-8.476641452874482
b53	pepb53a3	DaPR130904_VB87_O1904.m	2790	21.8799991607666	SVTELIQVSR		1	b53.a1	0.039000000804662704	33.900001525878906	2	1131.64013671875	1131.63720703125	0.002899999963119626	2.5626587258716236
b54	pepb54a3	DaPR130904_VB87_O1904.m	1581	16.950000762939453	INLANCTSR	C6:+57.02146	1	b54.a1	0.02199999988079071	33.0	2	1048.5211181640625	1048.520751953125	3.000000142492354E-4	0.28611738364778416
b54	pepb54a2	DaPR130904_VB87_O1904.m	2173	19.450000762939453	GSVTLSEIR		1	b54.a1	0.007499999832361937	43.900001525878906	2	961.53271484375	961.5316772460938	0.0010000000474974513	1.0400073873400968
b54	pepb54a1	DaPR130904_VB87_O1904.m	2537	20.979999542236328	EIEMSVDDDDINSSK		1	b54.a1	0.009100000374019146	26.399999618530273	2	1696.7283935546875	1696.72216796875	0.006200000178068876	3.654104540575005
b55	pepb55a1	DaPR130904_VB87_O1904.m	2046	18.850000381469727	AISSTEAVLNNR		1	b55.a1	1.1000000085914508E-4	54.0	2	1274.66845703125	1274.6702880859375	-0.0017999999690800905	-1.4121298549941061
b55	pepb55a2	DaPR130904_VB87_O1904.m	2172	19.450000762939453	MQAGEEVTELR		1	b55.a1	0.014000000432133675	36.599998474121094	2	1262.60498046875	1262.60498046875	9.999999747378752E-5	0.07920133297483263
b55	pepb55a3	DaPR130904_VB87_O1904.m	2398	20.40999984741211	TLLVSTSAVDNNEAQK		1	b55.a1	0.005400000140070915	28.399999618530273	2	1689.869140625	1689.8658447265625	0.0034000000450760126	2.011994061946478
b56	pepb56a2	DaPR130904_VB87_O1904.m	2627	21.280000686645508	EVTEPLNLNPAK		1	b56.a1	0.003700000001117587	41.29999923706055	2	1324.7138671875	1324.7110595703125	0.00279999990016222	2.1136683957862004
b56	pepb56a1	DaPR130904_VB87_O1904.m	2880	22.200000762939453	EVAYLGNEVSDEECLK	C14:+57.02146	1	b56.a1	5.999999848427251E-5	35.29999923706055	2	1854.8455810546875	1854.843017578125	0.0026000000070780516	1.4017358786906293
b56	pepb56a3	DaPR130904_VB87_O1904.m	2915	22.329999923706055	GVEKPPHLAALILAR		1	b56.a1	0.03200000151991844	38.900001525878906	3	1584.9635009765625	1584.958740234375	0.004600000102072954	2.9022838167968534
b57	pepb57a2	DaPR130904_VB87_O1904.m	766	12.550000190734863	SAAQAAAQTNSNAAGK		1	b57.a1	6.300000222836388E-6	44.099998474121094	2	1460.7095947265625	1460.709228515625	3.9999998989515007E-4	0.27383957196028036
b57	pepb57a1	DaPR130904_VB87_O1904.m	812	12.829999923706055	RPDQQLQGEGK		1	b57.a1	3.300000025774352E-5	40.099998474121094	2	1255.6385498046875	1255.639404296875	-7.999999797903001E-4	-0.6371255768596072
b58	pepb58a1	DaPR130904_VB87_O1904.m	701	12.109999656677246	RLPEESGGR		1	b58.a1	0.003000000026077032	33.70000076293945	2	1000.518310546875	1000.5175170898438	7.999999797903001E-4	0.7995861802772039
b58	pepb58a2	DaPR130904_VB87_O1904.m	1196	15.180000305175781	SSGAASSAPGGGDGAEYK		1	b58.a1	1.1999999696854502E-4	34.599998474121094	2	1568.6815185546875	1568.6827392578125	-0.0012000000569969416	-0.7649730738828011
b59	pepb59a1	DaPR130904_VB87_O1904.m	546	10.930000305175781	VGEGDKEDATR		1	b59.a1	0.007400000002235174	29.100000381469727	2	1176.54931640625	1176.549560546875	-1.9999999494757503E-4	-0.16998858497266578
b59	pepb59a2	DaPR130904_VB87_O1904.m	1469	16.479999542236328	VSLQVHPDR		1	b59.a1	0.006800000090152025	29.5	2	1050.5716552734375	1050.5694580078125	0.002199999988079071	2.094102366397473
b60	pepb60a1	DaPR130904_VB87_O1904.m	586	11.229999542236328	KGDSSAEELK		1	b60.a1	0.002300000051036477	31.200000762939453	2	1063.52734375	1063.5269775390625	3.9999998989515007E-4	0.3761070460297359
b60	pepb60a2	DaPR130904_VB87_O1904.m	1477	16.510000228881836	STESLQANVQR		1	b60.a1	0.0035000001080334187	35.20000076293945	2	1232.626708984375	1232.6234130859375	0.0034000000450760126	2.7583445267877345
b61	pepb61a1	DaPR130904_VB87_O1904.m	748	12.40999984741211	APGAAPSAAAK		1	b61.a1	0.0010999999940395355	43.0	2	911.4955444335938	911.494873046875	6.000000284984708E-4	0.658259356405195
b61	pepb61a2	DaPR130904_VB87_O1904.m	1388	16.110000610351562	GGPGAAPGGASPASSSSAASSPSSGR		1	b61.a1	0.002400000113993883	32.29999923706055	2	2114.976318359375	2114.97021484375	0.006200000178068876	2.9314834481141476
b62	pepb62a1	DaPR130904_VB87_O1904.m	726	12.279999732971191	GFEGSCSQK	C6:+57.02146	1	b62.a1	3.100000030826777E-4	31.799999237060547	2	999.42236328125	999.42041015625	0.0019000000320374966	1.9011018913856776
b62	pepb62a2	DaPR130904_VB87_O1904.m	1878	18.18000030517578	HPDGVASVSFR		1	b62.a1	0.032999999821186066	30.399999618530273	2	1171.582763671875	1171.5859375	-0.003100000089034438	-2.645986085877237
b63	pepb63a2	DaPR130904_VB87_O1904.m	627	11.550000190734863	NQVDSETHCHAER	C9:+57.02146	1	b63.a1	3.699999942909926E-4	28.799999237060547	2	1582.666259765625	1582.666748046875	-3.9999998989515007E-4	-0.25273797556483635
b63	pepb63a1	DaPR130904_VB87_O1904.m	2124	19.229999542236328	NLWEANDR		1	b63.a1	0.024000000208616257	32.29999923706055	2	1017.4783325195312	1017.4752807617188	0.003100000089034438	3.0467571523837575
b64	pepb64a1	DaPR130904_VB87_O1904.m	958	13.779999732971191	AISGVHTVR		1	b64.a1	5.39999979082495E-4	35.79999923706055	2	939.5396728515625	939.5374755859375	0.002199999988079071	2.3415776860918216
b64	pepb64a2	DaPR130904_VB87_O1904.m	1902	18.299999237060547	HILILQNK		1	b64.a1	0.003700000001117587	29.799999237060547	2	978.6091918945312	978.6099243164062	-6.99999975040555E-4	-0.7153003026507521
b65	pepb65a1	DaPR130904_VB87_O1904.m	1431	16.309999465942383	HVCIQSSLAK	C3:+57.02146	1	b65.a1	0.013000000268220901	26.399999618530273	2	1142.6004638671875	1142.59912109375	0.00139999995008111	1.225276585843129
b65	pepb65a2	DaPR130904_VB87_O1904.m	1628	17.149999618530273	NGPFINR		1	b65.a1	0.005799999926239252	26.200000762939453	2	817.430908203125	817.431884765625	-0.0010000000474974513	-1.223343578999457
b66	pepb66a2	DaPR130904_VB87_O1904.m	1515	16.65999984741211	TYSSTSSFSDAK		1	b66.a1	0.035999998450279236	31.299999237060547	2	1280.563720703125	1280.564453125	-7.999999797903001E-4	-0.6247244938261687
b66	pepb66a1	DaPR130904_VB87_O1904.m	1855	18.079999923706055	GDIVIIHEK		1	b66.a1	0.0012000000569969416	35.20000076293945	2	1023.5856323242188	1023.5836791992188	0.0019000000320374966	1.8562234535860571
b67	pepb67a1	DaPR130904_VB87_O1904.m	1740	17.6299991607666	EATDAIGHLDR		1	b67.a1	0.005400000140070915	34.0	2	1197.585693359375	1197.5863037109375	-5.000000237487257E-4	-0.4175064646275473
b67	pepb67a2	DaPR130904_VB87_O1904.m	1877	18.18000030517578	LNQLKPGLQYK		1	b67.a1	0.0015999999595806003	31.299999237060547	2	1301.75732421875	1301.758056640625	-6.99999975040555E-4	-0.5377343135843585
b68	pepb68a2	DaPR130904_VB87_O1904.m	849	13.050000190734863	YHSDFNR		1	b68.a1	0.02500000037252903	22.5	2	938.41357421875	938.4119262695312	0.0015999999595806003	1.7050081257397056
b68	pepb68a1	DaPR130904_VB87_O1904.m	2908	22.299999237060547	ADSLLAVVK		1	b68.a1	7.099999929778278E-4	46.20000076293945	2	915.5535278320312	915.5513916015625	0.002099999925121665	2.2936996703682153
b69	pepb69a2	DaPR130904_VB87_O1904.m	1494	16.600000381469727	YRPGTVALR		1	b69.a1	0.0032999999821186066	34.79999923706055	2	1032.5965576171875	1032.5953369140625	0.0013000000035390258	1.258963658914158
b69	pepb69a1	DaPR130904_VB87_O1904.m	2269	19.90999984741211	STELLIR		1	b69.a1	0.007300000172108412	34.79999923706055	2	831.4946899414062	831.493896484375	7.999999797903001E-4	0.9621236946810628
b70	pepb70a2	DaPR130904_VB87_O1904.m	1530	16.729999542236328	GAGNCPECGTPLR	C5:+57.02146 - C8:+57.02146	1	b70.a1	0.004900000058114529	35.400001525878906	2	1388.6036376953125	1388.60498046875	-0.0013000000035390258	-0.936191373229978
b70	pepb70a1	DaPR130904_VB87_O1904.m	3062	22.860000610351562	EQEELEEALEVER		1	b70.a1	0.0035000001080334187	32.5	2	1602.75	1602.749755859375	3.000000142492354E-4	0.18717832472130314
b71	pepb71a1	DaPR130904_VB87_O1904.m	620	11.510000228881836	AYEKPPEK		1	b71.a1	0.0044999998062849045	30.700000762939453	2	961.5003662109375	961.4993286132812	0.0010000000474974513	1.0400423772939058
b71	pepb71a2	DaPR130904_VB87_O1904.m	3972	26.0	ILPTLEAVAALGNK		1	b71.a1	1.1999999696854502E-4	52.20000076293945	2	1409.834228515625	1409.836669921875	-0.002400000113993883	-1.7023249325234797
b72	pepb72a1	DaPR130904_VB87_O1904.m	1915	18.350000381469727	ALAAGGYDVEK		1	b72.a1	0.004399999976158142	38.5	2	1093.5535888671875	1093.5528564453125	7.999999797903001E-4	0.7315604134497612
b72	pepb72a2	DaPR130904_VB87_O1904.m	2710	21.579999923706055	ATGPPVSELITK		1	b72.a1	1.500000053056283E-6	38.70000076293945	2	1212.685546875	1212.6839599609375	0.0017000000225380063	1.4018491863228455
b73	pepb73a1	DaPR130904_VB87_O1904.m	2258	19.860000610351562	GIGAGGSITGLK		1	b73.a1	1.9999999494757503E-4	38.5	2	1030.5916748046875	1030.589599609375	0.002199999988079071	2.1347003588168736
b73	pepb73a2	DaPR130904_VB87_O1904.m	2850	22.100000381469727	YNLIVVGR		1	b73.a1	0.0013000000035390258	29.700000762939453	2	933.554931640625	933.5521240234375	0.002899999963119626	3.1064146162735518
b74	pepb74a1	DaPR130904_VB87_O1904.m	2493	20.799999237060547	FGEVVDCTIK	C7:+57.02146	1	b74.a1	0.009399999864399433	25.299999237060547	2	1167.5772705078125	1167.5718994140625	0.005499999970197678	4.710630645494134
b74	pepb74a2	DaPR130904_VB87_O1904.m	2895	22.25	IFVGGLNPEATEEK		1	b74.a1	0.0044999998062849045	32.900001525878906	2	1503.76708984375	1503.7694091796875	-0.002199999988079071	-1.4629902527935983
b75	pepb75a2	DaPR130904_VB87_O1904.m	1532	16.75	QSNVAAPGDATPPAEK		1	b75.a1	0.00800000037997961	28.899999618530273	2	1552.764404296875	1552.7606201171875	0.0038999998942017555	2.511655591772685
b75	pepb75a1	DaPR130904_VB87_O1904.m	4322	27.360000610351562	GILQELFLNK		1	b75.a1	2.099999983329326E-4	45.599998474121094	2	1174.686279296875	1174.6834716796875	0.002899999963119626	2.468750121232997
b76	pepb76a2	DaPR130904_VB87_O1904.m	2778	21.829999923706055	YLLGDMEGR		1	b76.a1	0.039000000804662704	34.70000076293945	2	1053.5059814453125	1053.5037841796875	0.002199999988079071	2.0882696589382492
b76	pepb76a1	DaPR130904_VB87_O1904.m	4224	26.979999542236328	GDFILVGDLMR		1	b76.a1	3.100000030826777E-4	34.400001525878906	2	1235.6497802734375	1235.645751953125	0.004100000020116568	3.3181031162336754

## Sheet: peptides_pos
MS Sample :	DaPR130904_VB87_O1904.m
Peptide ID	Protein ID	accession	description	Sequence	Modifs	Start	Stop	MH+ theo
pepa1b61	a1.a1.a1	sp|P09874|PARP1_HUMAN	sp|P09874|PARP1_HUMAN Poly [ADP-ribose] polymerase 1 OS=Homo sapiens GN=PARP1 PE=1 SV=4	TGNAWHSK		622	629	900.4326782226562
pepa1b50	a1.a1.a1	sp|P09874|PARP1_HUMAN	sp|P09874|PARP1_HUMAN Poly [ADP-ribose] polymerase 1 OS=Homo sapiens GN=PARP1 PE=1 SV=4	NTHATTHNAY		820	829	1129.50244140625
pepa1a6	a1.a1.a1	sp|P09874|PARP1_HUMAN	sp|P09874|PARP1_HUMAN Poly [ADP-ribose] polymerase 1 OS=Homo sapiens GN=PARP1 PE=1 SV=4	ASADKPLSNMK	M10:+15.99491	384	394	1177.588623046875
pepa1b38	a1.a1.a1	sp|P09874|PARP1_HUMAN	sp|P09874|PARP1_HUMAN Poly [ADP-ribose] polymerase 1 OS=Homo sapiens GN=PARP1 PE=1 SV=4	KVCSTNDLK	C3:+57.02146	254	262	1064.5408935546875
pepa1b60	a1.a1.a1	sp|P09874|PARP1_HUMAN	sp|P09874|PARP1_HUMAN Poly [ADP-ribose] polymerase 1 OS=Homo sapiens GN=PARP1 PE=1 SV=4	SSASADKPLSNMK	M12:+15.99491	382	394	1351.652587890625
pepa1b36	a1.a1.a1	sp|P09874|PARP1_HUMAN	sp|P09874|PARP1_HUMAN Poly [ADP-ribose] polymerase 1 OS=Homo sapiens GN=PARP1 PE=1 SV=4	KLTVNPGTK		654	662	957.5731811523438
pepa1b62	a1.a1.a1	sp|P09874|PARP1_HUMAN	sp|P09874|PARP1_HUMAN Poly [ADP-ribose] polymerase 1 OS=Homo sapiens GN=PARP1 PE=1 SV=4	VCSTNDLK	C2:+57.02146	255	262	936.4459228515625
pepa1b64	a1.a1.a1	sp|P09874|PARP1_HUMAN	sp|P09874|PARP1_HUMAN Poly [ADP-ribose] polymerase 1 OS=Homo sapiens GN=PARP1 PE=1 SV=4	VGTVIGSNK		592	600	874.4996948242188
pepa1b56	a1.a1.a1	sp|P09874|PARP1_HUMAN	sp|P09874|PARP1_HUMAN Poly [ADP-ribose] polymerase 1 OS=Homo sapiens GN=PARP1 PE=1 SV=4	RKGDEVDGVDEVAK		208	221	1516.7606201171875
pepa1b35	a1.a1.a1	sp|P09874|PARP1_HUMAN	sp|P09874|PARP1_HUMAN Poly [ADP-ribose] polymerase 1 OS=Homo sapiens GN=PARP1 PE=1 SV=4	KGDEVDGVDEVAK		209	221	1360.6595458984375
pepa1b31	a1.a1.a1	sp|P09874|PARP1_HUMAN	sp|P09874|PARP1_HUMAN Poly [ADP-ribose] polymerase 1 OS=Homo sapiens GN=PARP1 PE=1 SV=4	LLWHGSR		859	865	868.4791870117188
pepa1b23	a1.a1.a1	sp|P09874|PARP1_HUMAN	sp|P09874|PARP1_HUMAN Poly [ADP-ribose] polymerase 1 OS=Homo sapiens GN=PARP1 PE=1 SV=4	GGAAVDPDSGLEHSAH		529	544	1519.6776123046875
pepa1b13	a1.a1.a1	sp|P09874|PARP1_HUMAN	sp|P09874|PARP1_HUMAN Poly [ADP-ribose] polymerase 1 OS=Homo sapiens GN=PARP1 PE=1 SV=4	EDAIEHFMK	M8:+15.99491	608	616	1135.50927734375
pepa1a7	a1.a1.a1	sp|P09874|PARP1_HUMAN	sp|P09874|PARP1_HUMAN Poly [ADP-ribose] polymerase 1 OS=Homo sapiens GN=PARP1 PE=1 SV=4	ASLCISTK	C4:+57.02146	426	433	879.4608764648438
pepa1b37	a1.a1.a1	sp|P09874|PARP1_HUMAN	sp|P09874|PARP1_HUMAN Poly [ADP-ribose] polymerase 1 OS=Homo sapiens GN=PARP1 PE=1 SV=4	KPPLLNNADSVQAK		748	761	1494.827880859375
pepa1b52	a1.a1.a1	sp|P09874|PARP1_HUMAN	sp|P09874|PARP1_HUMAN Poly [ADP-ribose] polymerase 1 OS=Homo sapiens GN=PARP1 PE=1 SV=4	PIDVNYEK		789	796	977.4943237304688
pepa1b45	a1.a1.a1	sp|P09874|PARP1_HUMAN	sp|P09874|PARP1_HUMAN Poly [ADP-ribose] polymerase 1 OS=Homo sapiens GN=PARP1 PE=1 SV=4	MIFDVESMKK	M1:+15.99491 M8:+15.99491	675	684	1259.6014404296875
pepa1b20	a1.a1.a1	sp|P09874|PARP1_HUMAN	sp|P09874|PARP1_HUMAN Poly [ADP-ribose] polymerase 1 OS=Homo sapiens GN=PARP1 PE=1 SV=4	GDEVDGVDEVAK		210	221	1232.564453125
pepa1b53	a1.a1.a1	sp|P09874|PARP1_HUMAN	sp|P09874|PARP1_HUMAN Poly [ADP-ribose] polymerase 1 OS=Homo sapiens GN=PARP1 PE=1 SV=4	QLLEDDKENR	Q1:-17.02655	573	582	1242.5965576171875
pepa1b48	a1.a1.a1	sp|P09874|PARP1_HUMAN	sp|P09874|PARP1_HUMAN Poly [ADP-ribose] polymerase 1 OS=Homo sapiens GN=PARP1 PE=1 SV=4	MVDPEKPQLGMIDR	M1:+15.99491 M11:+15.99491	143	156	1660.8037109375
pepa1a1	a1.a1.a1	sp|P09874|PARP1_HUMAN	sp|P09874|PARP1_HUMAN Poly [ADP-ribose] polymerase 1 OS=Homo sapiens GN=PARP1 PE=1 SV=4	AEPVEVVAPR		487	496	1066.589599609375
pepa1b11	a1.a1.a1	sp|P09874|PARP1_HUMAN	sp|P09874|PARP1_HUMAN Poly [ADP-ribose] polymerase 1 OS=Homo sapiens GN=PARP1 PE=1 SV=4	DSEEAEIIR		807	815	1061.5113525390625
pepa1b10	a1.a1.a1	sp|P09874|PARP1_HUMAN	sp|P09874|PARP1_HUMAN Poly [ADP-ribose] polymerase 1 OS=Homo sapiens GN=PARP1 PE=1 SV=4	DPIDVNYEK		788	796	1092.521240234375
pepa1b24	a1.a1.a1	sp|P09874|PARP1_HUMAN	sp|P09874|PARP1_HUMAN Poly [ADP-ribose] polymerase 1 OS=Homo sapiens GN=PARP1 PE=1 SV=4	GGAAVDPDSGLEHSAHVLEK		529	548	1988.9676513671875
pepa1b44	a1.a1.a1	sp|P09874|PARP1_HUMAN	sp|P09874|PARP1_HUMAN Poly [ADP-ribose] polymerase 1 OS=Homo sapiens GN=PARP1 PE=1 SV=4	MIFDVESMKK	M8:+15.99491	675	684	1243.6064453125
pepa1b47	a1.a1.a1	sp|P09874|PARP1_HUMAN	sp|P09874|PARP1_HUMAN Poly [ADP-ribose] polymerase 1 OS=Homo sapiens GN=PARP1 PE=1 SV=4	MVDPEKPQLGMIDR	M11:+15.99491	143	156	1644.808837890625
pepa1b55	a1.a1.a1	sp|P09874|PARP1_HUMAN	sp|P09874|PARP1_HUMAN Poly [ADP-ribose] polymerase 1 OS=Homo sapiens GN=PARP1 PE=1 SV=4	QQVPSGESAILDR		270	282	1399.718017578125
pepa1b43	a1.a1.a1	sp|P09874|PARP1_HUMAN	sp|P09874|PARP1_HUMAN Poly [ADP-ribose] polymerase 1 OS=Homo sapiens GN=PARP1 PE=1 SV=4	MIFDVESMK	M1:+15.99491 M8:+15.99491	675	683	1131.5064697265625
pepa1b30	a1.a1.a1	sp|P09874|PARP1_HUMAN	sp|P09874|PARP1_HUMAN Poly [ADP-ribose] polymerase 1 OS=Homo sapiens GN=PARP1 PE=1 SV=4	LEQMPSKEDAIEHFMK	M4:+15.99491	601	616	1948.9146728515625
pepa1a2	a1.a1.a1	sp|P09874|PARP1_HUMAN	sp|P09874|PARP1_HUMAN Poly [ADP-ribose] polymerase 1 OS=Homo sapiens GN=PARP1 PE=1 SV=4	AGILSQGLR		870	878	914.5421752929688
pepa1b22	a1.a1.a1	sp|P09874|PARP1_HUMAN	sp|P09874|PARP1_HUMAN Poly [ADP-ribose] polymerase 1 OS=Homo sapiens GN=PARP1 PE=1 SV=4	GFSLLATEDKEALKK		183	197	1649.9112548828125
pepa1b12	a1.a1.a1	sp|P09874|PARP1_HUMAN	sp|P09874|PARP1_HUMAN Poly [ADP-ribose] polymerase 1 OS=Homo sapiens GN=PARP1 PE=1 SV=4	EDAIEHFMK		608	616	1119.5142822265625
pepa1b41	a1.a1.a1	sp|P09874|PARP1_HUMAN	sp|P09874|PARP1_HUMAN Poly [ADP-ribose] polymerase 1 OS=Homo sapiens GN=PARP1 PE=1 SV=4	MAIMVQSPMFDGK	M1:+15.99491 M4:+15.99491 M9:+15.99491	35	47	1502.669189453125
pepa1b46	a1.a1.a1	sp|P09874|PARP1_HUMAN	sp|P09874|PARP1_HUMAN Poly [ADP-ribose] polymerase 1 OS=Homo sapiens GN=PARP1 PE=1 SV=4	MVDPEKPQLGMIDR		143	156	1628.8138427734375
pepa1b57	a1.a1.a1	sp|P09874|PARP1_HUMAN	sp|P09874|PARP1_HUMAN Poly [ADP-ribose] polymerase 1 OS=Homo sapiens GN=PARP1 PE=1 SV=4	SANYCHTSQGDPIGL	C5:+57.02146	904	918	1619.7122802734375
pepa1b26	a1.a1.a1	sp|P09874|PARP1_HUMAN	sp|P09874|PARP1_HUMAN Poly [ADP-ribose] polymerase 1 OS=Homo sapiens GN=PARP1 PE=1 SV=4	GIYFADMVSK	M7:+15.99491	894	903	1146.5504150390625
pepa1b32	a1.a1.a1	sp|P09874|PARP1_HUMAN	sp|P09874|PARP1_HUMAN Poly [ADP-ribose] polymerase 1 OS=Homo sapiens GN=PARP1 PE=1 SV=4	LPKPVQDLIK		665	674	1150.7198486328125
pepa1b65	a1.a1.a1	sp|P09874|PARP1_HUMAN	sp|P09874|PARP1_HUMAN Poly [ADP-ribose] polymerase 1 OS=Homo sapiens GN=PARP1 PE=1 SV=4	VPHWYHF		48	54	985.4683227539062
pepa1b29	a1.a1.a1	sp|P09874|PARP1_HUMAN	sp|P09874|PARP1_HUMAN Poly [ADP-ribose] polymerase 1 OS=Homo sapiens GN=PARP1 PE=1 SV=4	LEQMPSKEDAIEHFMK		601	616	1932.9197998046875
pepa1b40	a1.a1.a1	sp|P09874|PARP1_HUMAN	sp|P09874|PARP1_HUMAN Poly [ADP-ribose] polymerase 1 OS=Homo sapiens GN=PARP1 PE=1 SV=4	MAIMVQSPMFDGK	M1:+15.99491 M9:+15.99491	35	47	1486.67431640625
pepa1a3	a1.a1.a1	sp|P09874|PARP1_HUMAN	sp|P09874|PARP1_HUMAN Poly [ADP-ribose] polymerase 1 OS=Homo sapiens GN=PARP1 PE=1 SV=4	AMVEYEIDLQK	M2:+15.99491	685	695	1354.65625
pepa1b27	a1.a1.a1	sp|P09874|PARP1_HUMAN	sp|P09874|PARP1_HUMAN Poly [ADP-ribose] polymerase 1 OS=Homo sapiens GN=PARP1 PE=1 SV=4	HPDVEVDGFSELR		66	78	1499.712890625
pepa1b34	a1.a1.a1	sp|P09874|PARP1_HUMAN	sp|P09874|PARP1_HUMAN Poly [ADP-ribose] polymerase 1 OS=Homo sapiens GN=PARP1 PE=1 SV=4	KFYPLEIDYGQDEEAVKK		637	654	2172.08642578125
pepa1b21	a1.a1.a1	sp|P09874|PARP1_HUMAN	sp|P09874|PARP1_HUMAN Poly [ADP-ribose] polymerase 1 OS=Homo sapiens GN=PARP1 PE=1 SV=4	GFSLLATEDKEALK		183	196	1521.8162841796875
pepa1b42	a1.a1.a1	sp|P09874|PARP1_HUMAN	sp|P09874|PARP1_HUMAN Poly [ADP-ribose] polymerase 1 OS=Homo sapiens GN=PARP1 PE=1 SV=4	MIFDVESMK	M1:+15.99491	675	683	1115.5115966796875
pepa1b28	a1.a1.a1	sp|P09874|PARP1_HUMAN	sp|P09874|PARP1_HUMAN Poly [ADP-ribose] polymerase 1 OS=Homo sapiens GN=PARP1 PE=1 SV=4	LAHILSPWGAEVK		474	486	1420.7950439453125
pepa1b58	a1.a1.a1	sp|P09874|PARP1_HUMAN	sp|P09874|PARP1_HUMAN Poly [ADP-ribose] polymerase 1 OS=Homo sapiens GN=PARP1 PE=1 SV=4	SDAYYCTGDVTAWTK	C6:+57.02146	306	320	1737.742919921875
pepa1b15	a1.a1.a1	sp|P09874|PARP1_HUMAN	sp|P09874|PARP1_HUMAN Poly [ADP-ribose] polymerase 1 OS=Homo sapiens GN=PARP1 PE=1 SV=4	FAGILSQGLR		869	878	1061.610595703125
pepa1b54	a1.a1.a1	sp|P09874|PARP1_HUMAN	sp|P09874|PARP1_HUMAN Poly [ADP-ribose] polymerase 1 OS=Homo sapiens GN=PARP1 PE=1 SV=4	QQVPSGESAILDR	Q1:-17.02655	270	282	1382.6915283203125
pepa1b14	a1.a1.a1	sp|P09874|PARP1_HUMAN	sp|P09874|PARP1_HUMAN Poly [ADP-ribose] polymerase 1 OS=Homo sapiens GN=PARP1 PE=1 SV=4	EELGFRPEYSASQLK	E1:-18.01056	168	182	1735.8653564453125
pepa1b19	a1.a1.a1	sp|P09874|PARP1_HUMAN	sp|P09874|PARP1_HUMAN Poly [ADP-ribose] polymerase 1 OS=Homo sapiens GN=PARP1 PE=1 SV=4	FYTLIPHDFGMK	M11:+15.99491	736	747	1484.7247314453125
pepa1b33	a1.a1.a1	sp|P09874|PARP1_HUMAN	sp|P09874|PARP1_HUMAN Poly [ADP-ribose] polymerase 1 OS=Homo sapiens GN=PARP1 PE=1 SV=4	KFYPLEIDYGQDEEAVK		637	653	2043.991455078125
pepa1b25	a1.a1.a1	sp|P09874|PARP1_HUMAN	sp|P09874|PARP1_HUMAN Poly [ADP-ribose] polymerase 1 OS=Homo sapiens GN=PARP1 PE=1 SV=4	GIYFADMVSK		894	903	1130.5555419921875
pepa1a4	a1.a1.a1	sp|P09874|PARP1_HUMAN	sp|P09874|PARP1_HUMAN Poly [ADP-ribose] polymerase 1 OS=Homo sapiens GN=PARP1 PE=1 SV=4	AQNDLIWNIK		240	249	1214.6531982421875
pepa1b66	a1.a1.a1	sp|P09874|PARP1_HUMAN	sp|P09874|PARP1_HUMAN Poly [ADP-ribose] polymerase 1 OS=Homo sapiens GN=PARP1 PE=1 SV=4	VVSEDFLQDVSASTK		453	467	1624.806884765625
pepa1a5	a1.a1.a1	sp|P09874|PARP1_HUMAN	sp|P09874|PARP1_HUMAN Poly [ADP-ribose] polymerase 1 OS=Homo sapiens GN=PARP1 PE=1 SV=4	AQNDLIWNIKDELK		240	253	1699.90185546875
pepa1b39	a1.a1.a1	sp|P09874|PARP1_HUMAN	sp|P09874|PARP1_HUMAN Poly [ADP-ribose] polymerase 1 OS=Homo sapiens GN=PARP1 PE=1 SV=4	MAIMVQSPMFDGK		35	47	1454.6844482421875
pepa1b18	a1.a1.a1	sp|P09874|PARP1_HUMAN	sp|P09874|PARP1_HUMAN Poly [ADP-ribose] polymerase 1 OS=Homo sapiens GN=PARP1 PE=1 SV=4	FYTLIPHDFGMK		736	747	1468.7298583984375
pepa1b51	a1.a1.a1	sp|P09874|PARP1_HUMAN	sp|P09874|PARP1_HUMAN Poly [ADP-ribose] polymerase 1 OS=Homo sapiens GN=PARP1 PE=1 SV=4	NTHATTHNAYDLEVIDIFK		820	838	2202.0830078125
pepa1b16	a1.a1.a1	sp|P09874|PARP1_HUMAN	sp|P09874|PARP1_HUMAN Poly [ADP-ribose] polymerase 1 OS=Homo sapiens GN=PARP1 PE=1 SV=4	FYPLEIDYGQDEEAVK		638	653	1915.8963623046875
pepa1b59	a1.a1.a1	sp|P09874|PARP1_HUMAN	sp|P09874|PARP1_HUMAN Poly [ADP-ribose] polymerase 1 OS=Homo sapiens GN=PARP1 PE=1 SV=4	SLQELFLAH		468	476	1057.568115234375
pepa1b17	a1.a1.a1	sp|P09874|PARP1_HUMAN	sp|P09874|PARP1_HUMAN Poly [ADP-ribose] polymerase 1 OS=Homo sapiens GN=PARP1 PE=1 SV=4	FYTLIPHDF		736	744	1152.57275390625
pepa1a8	a1.a1.a1	sp|P09874|PARP1_HUMAN	sp|P09874|PARP1_HUMAN Poly [ADP-ribose] polymerase 1 OS=Homo sapiens GN=PARP1 PE=1 SV=4	ATTHNAYDLEVIDIFK		823	838	1849.9334716796875
pepa1b63	a1.a1.a1	sp|P09874|PARP1_HUMAN	sp|P09874|PARP1_HUMAN Poly [ADP-ribose] polymerase 1 OS=Homo sapiens GN=PARP1 PE=1 SV=4	VFSATLGLVDIVK		552	564	1361.8043212890625
pepa1b49	a1.a1.a1	sp|P09874|PARP1_HUMAN	sp|P09874|PARP1_HUMAN Poly [ADP-ribose] polymerase 1 OS=Homo sapiens GN=PARP1 PE=1 SV=4	NAYDLEVIDIFK		827	838	1439.7420654296875
pepa1a9	a1.a1.a1	sp|P09874|PARP1_HUMAN	sp|P09874|PARP1_HUMAN Poly [ADP-ribose] polymerase 1 OS=Homo sapiens GN=PARP1 PE=1 SV=4	AYDLEVIDIFK		828	838	1325.69921875
pepa2b36	a2.a1.a1	sp|P12956|XRCC6_HUMAN	sp|P12956|XRCC6_HUMAN X-ray repair cross-complementing protein 6 OS=Homo sapiens GN=XRCC6 PE=1 SV=2	VHFEESSK		231	238	962.4581909179688
pepa2b14	a2.a1.a1	sp|P12956|XRCC6_HUMAN	sp|P12956|XRCC6_HUMAN X-ray repair cross-complementing protein 6 OS=Homo sapiens GN=XRCC6 PE=1 SV=2	FQDMMGH	M5:+15.99491	131	137	881.3284912109375
pepa2b17	a2.a1.a1	sp|P12956|XRCC6_HUMAN	sp|P12956|XRCC6_HUMAN X-ray repair cross-complementing protein 6 OS=Homo sapiens GN=XRCC6 PE=1 SV=2	IMATPEQVGK	M2:+15.99491	452	461	1089.561279296875
pepa2b37	a2.a1.a1	sp|P12956|XRCC6_HUMAN	sp|P12956|XRCC6_HUMAN X-ray repair cross-complementing protein 6 OS=Homo sapiens GN=XRCC6 PE=1 SV=2	VLQELDNPGAK		104	114	1183.6322021484375
pepa2b29	a2.a1.a1	sp|P12956|XRCC6_HUMAN	sp|P12956|XRCC6_HUMAN X-ray repair cross-complementing protein 6 OS=Homo sapiens GN=XRCC6 PE=1 SV=2	QIILEKEETEELKR		326	339	1757.96484375
pepa2b20	a2.a1.a1	sp|P12956|XRCC6_HUMAN	sp|P12956|XRCC6_HUMAN X-ray repair cross-complementing protein 6 OS=Homo sapiens GN=XRCC6 PE=1 SV=2	LVPQEEELDDQK		413	424	1442.701416015625
pepa2b19	a2.a1.a1	sp|P12956|XRCC6_HUMAN	sp|P12956|XRCC6_HUMAN X-ray repair cross-complementing protein 6 OS=Homo sapiens GN=XRCC6 PE=1 SV=2	IMLFTNEDNPHGNDSAK	M2:+15.99491	166	182	1918.8603515625
pepa2b33	a2.a1.a1	sp|P12956|XRCC6_HUMAN	sp|P12956|XRCC6_HUMAN X-ray repair cross-complementing protein 6 OS=Homo sapiens GN=XRCC6 PE=1 SV=2	TEGDEEAEEEQEENLEASGDYK		10	31	2500.99609375
pepa2b18	a2.a1.a1	sp|P12956|XRCC6_HUMAN	sp|P12956|XRCC6_HUMAN X-ray repair cross-complementing protein 6 OS=Homo sapiens GN=XRCC6 PE=1 SV=2	IMLFTNEDNPHGNDSAK		166	182	1902.865478515625
pepa2b22	a2.a1.a1	sp|P12956|XRCC6_HUMAN	sp|P12956|XRCC6_HUMAN X-ray repair cross-complementing protein 6 OS=Homo sapiens GN=XRCC6 PE=1 SV=2	KQELLEALTK		596	605	1172.6888427734375
pepa2b30	a2.a1.a1	sp|P12956|XRCC6_HUMAN	sp|P12956|XRCC6_HUMAN X-ray repair cross-complementing protein 6 OS=Homo sapiens GN=XRCC6 PE=1 SV=2	SDSFENPVLQQH		475	486	1400.64453125
pepa2b35	a2.a1.a1	sp|P12956|XRCC6_HUMAN	sp|P12956|XRCC6_HUMAN X-ray repair cross-complementing protein 6 OS=Homo sapiens GN=XRCC6 PE=1 SV=2	VALVPQEEELDDQK		411	424	1612.806884765625
pepa2a9	a2.a1.a1	sp|P12956|XRCC6_HUMAN	sp|P12956|XRCC6_HUMAN X-ray repair cross-complementing protein 6 OS=Homo sapiens GN=XRCC6 PE=1 SV=2	ELVYPPDYNPEGK		527	539	1520.7271728515625
pepa2b28	a2.a1.a1	sp|P12956|XRCC6_HUMAN	sp|P12956|XRCC6_HUMAN X-ray repair cross-complementing protein 6 OS=Homo sapiens GN=XRCC6 PE=1 SV=2	QIILEKEETEELKR	Q1:-17.02655	326	339	1740.938232421875
pepa2b31	a2.a1.a1	sp|P12956|XRCC6_HUMAN	sp|P12956|XRCC6_HUMAN X-ray repair cross-complementing protein 6 OS=Homo sapiens GN=XRCC6 PE=1 SV=2	SDSFENPVLQQHFR		475	488	1703.81396484375
pepa2b15	a2.a1.a1	sp|P12956|XRCC6_HUMAN	sp|P12956|XRCC6_HUMAN X-ray repair cross-complementing protein 6 OS=Homo sapiens GN=XRCC6 PE=1 SV=2	LFSDVQFK		153	160	983.5200805664062
pepa2b16	a2.a1.a1	sp|P12956|XRCC6_HUMAN	sp|P12956|XRCC6_HUMAN X-ray repair cross-complementing protein 6 OS=Homo sapiens GN=XRCC6 PE=1 SV=2	LGSLVDEFK		518	526	1007.5411987304688
pepa2b27	a2.a1.a1	sp|P12956|XRCC6_HUMAN	sp|P12956|XRCC6_HUMAN X-ray repair cross-complementing protein 6 OS=Homo sapiens GN=XRCC6 PE=1 SV=2	QIILEKEETEELK	Q1:-17.02655	326	338	1584.837158203125
pepa2b34	a2.a1.a1	sp|P12956|XRCC6_HUMAN	sp|P12956|XRCC6_HUMAN X-ray repair cross-complementing protein 6 OS=Homo sapiens GN=XRCC6 PE=1 SV=2	TFNTSTGGLLLPSDTK		302	317	1651.854248046875
pepa2a2	a2.a1.a1	sp|P12956|XRCC6_HUMAN	sp|P12956|XRCC6_HUMAN X-ray repair cross-complementing protein 6 OS=Homo sapiens GN=XRCC6 PE=1 SV=2	ANLFSDVQFK		151	160	1168.60009765625
pepa2b11	a2.a1.a1	sp|P12956|XRCC6_HUMAN	sp|P12956|XRCC6_HUMAN X-ray repair cross-complementing protein 6 OS=Homo sapiens GN=XRCC6 PE=1 SV=2	FDDPGLMLMGFK	M7:+15.99491 M9:+15.99491	340	351	1402.6385498046875
pepa2b24	a2.a1.a1	sp|P12956|XRCC6_HUMAN	sp|P12956|XRCC6_HUMAN X-ray repair cross-complementing protein 6 OS=Homo sapiens GN=XRCC6 PE=1 SV=2	NIYVLQELDNPGAK		101	114	1573.822509765625
pepa2b21	a2.a1.a1	sp|P12956|XRCC6_HUMAN	sp|P12956|XRCC6_HUMAN X-ray repair cross-complementing protein 6 OS=Homo sapiens GN=XRCC6 PE=1 SV=2	KPGGFDISLFYR		207	218	1399.7373046875
pepa2a4	a2.a1.a1	sp|P12956|XRCC6_HUMAN	sp|P12956|XRCC6_HUMAN X-ray repair cross-complementing protein 6 OS=Homo sapiens GN=XRCC6 PE=1 SV=2	DIISIAEDEDLR		219	230	1388.6907958984375
pepa2a8	a2.a1.a1	sp|P12956|XRCC6_HUMAN	sp|P12956|XRCC6_HUMAN X-ray repair cross-complementing protein 6 OS=Homo sapiens GN=XRCC6 PE=1 SV=2	DTGIFLDLMHLK	M9:+15.99491	195	206	1418.7352294921875
pepa2b10	a2.a1.a1	sp|P12956|XRCC6_HUMAN	sp|P12956|XRCC6_HUMAN X-ray repair cross-complementing protein 6 OS=Homo sapiens GN=XRCC6 PE=1 SV=2	FDDPGLMLMGFK	M9:+15.99491	340	351	1386.6435546875
pepa2a5	a2.a1.a1	sp|P12956|XRCC6_HUMAN	sp|P12956|XRCC6_HUMAN X-ray repair cross-complementing protein 6 OS=Homo sapiens GN=XRCC6 PE=1 SV=2	DSLIFLVDASK		36	46	1207.6573486328125
pepa2b13	a2.a1.a1	sp|P12956|XRCC6_HUMAN	sp|P12956|XRCC6_HUMAN X-ray repair cross-complementing protein 6 OS=Homo sapiens GN=XRCC6 PE=1 SV=2	FDDPGLMLMGFKPL	M7:+15.99491 M9:+15.99491	340	353	1612.775390625
pepa2b32	a2.a1.a1	sp|P12956|XRCC6_HUMAN	sp|P12956|XRCC6_HUMAN X-ray repair cross-complementing protein 6 OS=Homo sapiens GN=XRCC6 PE=1 SV=2	STLFSALLIK		379	388	1092.666748046875
pepa2b25	a2.a1.a1	sp|P12956|XRCC6_HUMAN	sp|P12956|XRCC6_HUMAN X-ray repair cross-complementing protein 6 OS=Homo sapiens GN=XRCC6 PE=1 SV=2	PGGFDISLFYR		208	218	1271.642333984375
pepa2a1	a2.a1.a1	sp|P12956|XRCC6_HUMAN	sp|P12956|XRCC6_HUMAN X-ray repair cross-complementing protein 6 OS=Homo sapiens GN=XRCC6 PE=1 SV=2	ALDLMEPEQAVDLTLPK		494	510	1882.9835205078125
pepa2a7	a2.a1.a1	sp|P12956|XRCC6_HUMAN	sp|P12956|XRCC6_HUMAN X-ray repair cross-complementing protein 6 OS=Homo sapiens GN=XRCC6 PE=1 SV=2	DTGIFLDLMHLK		195	206	1402.7403564453125
pepa2b26	a2.a1.a1	sp|P12956|XRCC6_HUMAN	sp|P12956|XRCC6_HUMAN X-ray repair cross-complementing protein 6 OS=Homo sapiens GN=XRCC6 PE=1 SV=2	QELLEALTK	Q1:-17.02655	597	605	1027.5673828125
pepa2b12	a2.a1.a1	sp|P12956|XRCC6_HUMAN	sp|P12956|XRCC6_HUMAN X-ray repair cross-complementing protein 6 OS=Homo sapiens GN=XRCC6 PE=1 SV=2	FDDPGLMLMGFKPL	M9:+15.99491	340	353	1596.780517578125
pepa2b23	a2.a1.a1	sp|P12956|XRCC6_HUMAN	sp|P12956|XRCC6_HUMAN X-ray repair cross-complementing protein 6 OS=Homo sapiens GN=XRCC6 PE=1 SV=2	NLEALALDLMEPEQAVDLTLPK	M10:+15.99491	489	510	2439.26904296875
pepa2a6	a2.a1.a1	sp|P12956|XRCC6_HUMAN	sp|P12956|XRCC6_HUMAN X-ray repair cross-complementing protein 6 OS=Homo sapiens GN=XRCC6 PE=1 SV=2	DTGIFLDLMH		195	204	1161.561279296875
pepa2a3	a2.a1.a1	sp|P12956|XRCC6_HUMAN	sp|P12956|XRCC6_HUMAN X-ray repair cross-complementing protein 6 OS=Homo sapiens GN=XRCC6 PE=1 SV=2	DLLAVVFYGTEK		81	92	1354.7257080078125
pepa3b16	a3.a1.a1	sp|P23246|SFPQ_HUMAN	sp|P23246|SFPQ_HUMAN Splicing factor, proline- and glutamine-rich OS=Homo sapiens GN=SFPQ PE=1 SV=2	MEELHNQEMQK	M1:+15.99491 M9:+15.99491	549	559	1448.6148681640625
pepa3b15	a3.a1.a1	sp|P23246|SFPQ_HUMAN	sp|P23246|SFPQ_HUMAN Splicing factor, proline- and glutamine-rich OS=Homo sapiens GN=SFPQ PE=1 SV=2	MEELHNQEMQK	M9:+15.99491	549	559	1432.619873046875
pepa3b29	a3.a1.a1	sp|P23246|SFPQ_HUMAN	sp|P23246|SFPQ_HUMAN Splicing factor, proline- and glutamine-rich OS=Homo sapiens GN=SFPQ PE=1 SV=2	RMEELHNQEMQK		548	559	1572.72607421875
pepa3b22	a3.a1.a1	sp|P23246|SFPQ_HUMAN	sp|P23246|SFPQ_HUMAN Splicing factor, proline- and glutamine-rich OS=Homo sapiens GN=SFPQ PE=1 SV=2	MGGGGAMNMGDPYGSGGQK	M1:+15.99491 M7:+15.99491 M9:+15.99491	612	630	1819.704833984375
pepa3b32	a3.a1.a1	sp|P23246|SFPQ_HUMAN	sp|P23246|SFPQ_HUMAN Splicing factor, proline- and glutamine-rich OS=Homo sapiens GN=SFPQ PE=1 SV=2	SPPPGMGLNQNR	M6:+15.99491	33	44	1283.616455078125
pepa3b18	a3.a1.a1	sp|P23246|SFPQ_HUMAN	sp|P23246|SFPQ_HUMAN Splicing factor, proline- and glutamine-rich OS=Homo sapiens GN=SFPQ PE=1 SV=2	MGDPYGSGGQK		620	630	1096.47314453125
pepa3b25	a3.a1.a1	sp|P23246|SFPQ_HUMAN	sp|P23246|SFPQ_HUMAN Splicing factor, proline- and glutamine-rich OS=Homo sapiens GN=SFPQ PE=1 SV=2	PGGGPGLSTPGGHPKPPHR		218	236	1802.9412841796875
pepa3b14	a3.a1.a1	sp|P23246|SFPQ_HUMAN	sp|P23246|SFPQ_HUMAN Splicing factor, proline- and glutamine-rich OS=Homo sapiens GN=SFPQ PE=1 SV=2	MEELHNQEMQK		549	559	1416.625
pepa3b21	a3.a1.a1	sp|P23246|SFPQ_HUMAN	sp|P23246|SFPQ_HUMAN Splicing factor, proline- and glutamine-rich OS=Homo sapiens GN=SFPQ PE=1 SV=2	MGGGGAMNMGDPYGSGGQK	M7:+15.99491 M9:+15.99491	612	630	1803.7099609375
pepa3b24	a3.a1.a1	sp|P23246|SFPQ_HUMAN	sp|P23246|SFPQ_HUMAN Splicing factor, proline- and glutamine-rich OS=Homo sapiens GN=SFPQ PE=1 SV=2	NMGDPYGSGGQK		619	630	1210.51611328125
pepa3b10	a3.a1.a1	sp|P23246|SFPQ_HUMAN	sp|P23246|SFPQ_HUMAN Splicing factor, proline- and glutamine-rich OS=Homo sapiens GN=SFPQ PE=1 SV=2	GMGPGTPAGYGR	M2:+15.99491	682	693	1136.5157470703125
pepa3a1	a3.a1.a1	sp|P23246|SFPQ_HUMAN	sp|P23246|SFPQ_HUMAN Splicing factor, proline- and glutamine-rich OS=Homo sapiens GN=SFPQ PE=1 SV=2	AELDDTPMR	M8:+15.99491	350	358	1063.472900390625
pepa3b20	a3.a1.a1	sp|P23246|SFPQ_HUMAN	sp|P23246|SFPQ_HUMAN Splicing factor, proline- and glutamine-rich OS=Homo sapiens GN=SFPQ PE=1 SV=2	MGGGGAMNMGDPYGSGGQK	M9:+15.99491	612	630	1787.7149658203125
pepa3a9	a3.a1.a1	sp|P23246|SFPQ_HUMAN	sp|P23246|SFPQ_HUMAN Splicing factor, proline- and glutamine-rich OS=Homo sapiens GN=SFPQ PE=1 SV=2	GMGPGTPAGYGR		682	693	1120.520751953125
pepa3b31	a3.a1.a1	sp|P23246|SFPQ_HUMAN	sp|P23246|SFPQ_HUMAN Splicing factor, proline- and glutamine-rich OS=Homo sapiens GN=SFPQ PE=1 SV=2	SPPPGMGLNQNR		33	44	1267.62158203125
pepa3a7	a3.a1.a1	sp|P23246|SFPQ_HUMAN	sp|P23246|SFPQ_HUMAN Splicing factor, proline- and glutamine-rich OS=Homo sapiens GN=SFPQ PE=1 SV=2	FATHAAALSVR		366	376	1143.6273193359375
pepa3b23	a3.a1.a1	sp|P23246|SFPQ_HUMAN	sp|P23246|SFPQ_HUMAN Splicing factor, proline- and glutamine-rich OS=Homo sapiens GN=SFPQ PE=1 SV=2	MGYMDPR		600	606	869.3648071289062
pepa3a2	a3.a1.a1	sp|P23246|SFPQ_HUMAN	sp|P23246|SFPQ_HUMAN Splicing factor, proline- and glutamine-rich OS=Homo sapiens GN=SFPQ PE=1 SV=2	AVVIVDDR		400	407	886.4996948242188
pepa3a5	a3.a1.a1	sp|P23246|SFPQ_HUMAN	sp|P23246|SFPQ_HUMAN Splicing factor, proline- and glutamine-rich OS=Homo sapiens GN=SFPQ PE=1 SV=2	FAQHGTFEYEYSQR		480	493	1762.7823486328125
pepa3b19	a3.a1.a1	sp|P23246|SFPQ_HUMAN	sp|P23246|SFPQ_HUMAN Splicing factor, proline- and glutamine-rich OS=Homo sapiens GN=SFPQ PE=1 SV=2	MGGGGAMNMGDPYGSGGQK		612	630	1771.7200927734375
pepa3a8	a3.a1.a1	sp|P23246|SFPQ_HUMAN	sp|P23246|SFPQ_HUMAN Splicing factor, proline- and glutamine-rich OS=Homo sapiens GN=SFPQ PE=1 SV=2	GIVEFASK		414	421	850.46728515625
pepa3b33	a3.a1.a1	sp|P23246|SFPQ_HUMAN	sp|P23246|SFPQ_HUMAN Splicing factor, proline- and glutamine-rich OS=Homo sapiens GN=SFPQ PE=1 SV=2	YGEPGEVFINK		320	330	1252.621337890625
pepa3a4	a3.a1.a1	sp|P23246|SFPQ_HUMAN	sp|P23246|SFPQ_HUMAN Splicing factor, proline- and glutamine-rich OS=Homo sapiens GN=SFPQ PE=1 SV=2	CSEGVFLLTTTPR	C1:+57.02146	431	443	1480.7469482421875
pepa3b12	a3.a1.a1	sp|P23246|SFPQ_HUMAN	sp|P23246|SFPQ_HUMAN Splicing factor, proline- and glutamine-rich OS=Homo sapiens GN=SFPQ PE=1 SV=2	LFVGNLPADITEDEFKR		299	315	1964.012939453125
pepa3b26	a3.a1.a1	sp|P23246|SFPQ_HUMAN	sp|P23246|SFPQ_HUMAN Splicing factor, proline- and glutamine-rich OS=Homo sapiens GN=SFPQ PE=1 SV=2	PVIVEPLEQLDDEDGLPEK		444	462	2135.07568359375
pepa3b11	a3.a1.a1	sp|P23246|SFPQ_HUMAN	sp|P23246|SFPQ_HUMAN Splicing factor, proline- and glutamine-rich OS=Homo sapiens GN=SFPQ PE=1 SV=2	LFVGNLPADITEDEFK		299	314	1807.9117431640625
pepa3a3	a3.a1.a1	sp|P23246|SFPQ_HUMAN	sp|P23246|SFPQ_HUMAN Splicing factor, proline- and glutamine-rich OS=Homo sapiens GN=SFPQ PE=1 SV=2	CSEGVFLLTTTPR	C1:+57.02146 C1:-17.02655	431	443	1463.7203369140625
pepa3b30	a3.a2.a1	sp|Q15233|NONO_HUMAN	sp|Q15233|NONO_HUMAN Non-POU domain-containing octamer-binding protein OS=Homo sapiens GN=NONO PE=1 SV=4	RMEELHNQEVQK		325	336	1540.754150390625
pepa3b17	a3.a2.a1	sp|Q15233|NONO_HUMAN	sp|Q15233|NONO_HUMAN Non-POU domain-containing octamer-binding protein OS=Homo sapiens GN=NONO PE=1 SV=4	MEELHNQEVQK		326	336	1384.6529541015625
pepa3a2	a3.a2.a1	sp|Q15233|NONO_HUMAN	sp|Q15233|NONO_HUMAN Non-POU domain-containing octamer-binding protein OS=Homo sapiens GN=NONO PE=1 SV=4	AVVIVDDR		177	184	886.4996948242188
pepa3b28	a3.a2.a1	sp|Q15233|NONO_HUMAN	sp|Q15233|NONO_HUMAN Non-POU domain-containing octamer-binding protein OS=Homo sapiens GN=NONO PE=1 SV=4	PVTVEPMDQLDDEEGLPEK	M7:+15.99491	221	239	2156.99072265625
pepa3a6	a3.a2.a1	sp|Q15233|NONO_HUMAN	sp|Q15233|NONO_HUMAN Non-POU domain-containing octamer-binding protein OS=Homo sapiens GN=NONO PE=1 SV=4	FAQPGSFEYEYAMR		257	270	1695.74755859375
pepa3b27	a3.a2.a1	sp|Q15233|NONO_HUMAN	sp|Q15233|NONO_HUMAN Non-POU domain-containing octamer-binding protein OS=Homo sapiens GN=NONO PE=1 SV=4	PVTVEPMDQLDDEEGLPEK		221	239	2140.995849609375
pepa3b13	a3.a2.a1	sp|Q15233|NONO_HUMAN	sp|Q15233|NONO_HUMAN Non-POU domain-containing octamer-binding protein OS=Homo sapiens GN=NONO PE=1 SV=4	LFVGNLPPDITEEEMR		76	91	1859.921142578125
pepa4b23	a4.a1.a1	sp|P13010|XRCC5_HUMAN	sp|P13010|XRCC5_HUMAN X-ray repair cross-complementing protein 5 OS=Homo sapiens GN=XRCC5 PE=1 SV=3	SKVDEEQMK		324	332	1093.519775390625
pepa4b29	a4.a1.a1	sp|P13010|XRCC5_HUMAN	sp|P13010|XRCC5_HUMAN X-ray repair cross-complementing protein 5 OS=Homo sapiens GN=XRCC5 PE=1 SV=3	VDEEQMK		326	332	878.392822265625
pepa4b11	a4.a1.a1	sp|P13010|XRCC5_HUMAN	sp|P13010|XRCC5_HUMAN X-ray repair cross-complementing protein 5 OS=Homo sapiens GN=XRCC5 PE=1 SV=3	EEASGSSVTAEEAKK		689	703	1522.7235107421875
pepa4b27	a4.a1.a1	sp|P13010|XRCC5_HUMAN	sp|P13010|XRCC5_HUMAN X-ray repair cross-complementing protein 5 OS=Homo sapiens GN=XRCC5 PE=1 SV=3	TEQGGAHF		569	576	846.37451171875
pepa4b10	a4.a1.a1	sp|P13010|XRCC5_HUMAN	sp|P13010|XRCC5_HUMAN X-ray repair cross-complementing protein 5 OS=Homo sapiens GN=XRCC5 PE=1 SV=3	EEASGSSVTAEEAK		689	702	1394.6285400390625
pepa4a7	a4.a1.a1	sp|P13010|XRCC5_HUMAN	sp|P13010|XRCC5_HUMAN X-ray repair cross-complementing protein 5 OS=Homo sapiens GN=XRCC5 PE=1 SV=3	EDGSGDRGDGPFR		172	184	1364.5830078125
pepa4b15	a4.a1.a1	sp|P13010|XRCC5_HUMAN	sp|P13010|XRCC5_HUMAN X-ray repair cross-complementing protein 5 OS=Homo sapiens GN=XRCC5 PE=1 SV=3	HSIHWPCR	C7:+57.02146	243	250	1092.5159912109375
pepa4a6	a4.a1.a1	sp|P13010|XRCC5_HUMAN	sp|P13010|XRCC5_HUMAN X-ray repair cross-complementing protein 5 OS=Homo sapiens GN=XRCC5 PE=1 SV=3	DVIQHETIGK		116	125	1139.60595703125
pepa4b20	a4.a1.a1	sp|P13010|XRCC5_HUMAN	sp|P13010|XRCC5_HUMAN X-ray repair cross-complementing protein 5 OS=Homo sapiens GN=XRCC5 PE=1 SV=3	KVITMFVQR	M5:+15.99491	36	44	1137.645263671875
pepa4b16	a4.a1.a1	sp|P13010|XRCC5_HUMAN	sp|P13010|XRCC5_HUMAN X-ray repair cross-complementing protein 5 OS=Homo sapiens GN=XRCC5 PE=1 SV=3	LGGHGPSFPLK		185	195	1109.610595703125
pepa4b28	a4.a1.a1	sp|P13010|XRCC5_HUMAN	sp|P13010|XRCC5_HUMAN X-ray repair cross-complementing protein 5 OS=Homo sapiens GN=XRCC5 PE=1 SV=3	TWTVVDAK		275	282	919.48876953125
pepa4b19	a4.a1.a1	sp|P13010|XRCC5_HUMAN	sp|P13010|XRCC5_HUMAN X-ray repair cross-complementing protein 5 OS=Homo sapiens GN=XRCC5 PE=1 SV=3	KVITMFVQR		36	44	1121.650390625
pepa4b21	a4.a1.a1	sp|P13010|XRCC5_HUMAN	sp|P13010|XRCC5_HUMAN X-ray repair cross-complementing protein 5 OS=Homo sapiens GN=XRCC5 PE=1 SV=3	NMLNPPAEVTTK		514	525	1314.672607421875
pepa4b22	a4.a1.a1	sp|P13010|XRCC5_HUMAN	sp|P13010|XRCC5_HUMAN X-ray repair cross-complementing protein 5 OS=Homo sapiens GN=XRCC5 PE=1 SV=3	RHIEIFTDLSSR		130	141	1473.78125
pepa4a2	a4.a1.a1	sp|P13010|XRCC5_HUMAN	sp|P13010|XRCC5_HUMAN X-ray repair cross-complementing protein 5 OS=Homo sapiens GN=XRCC5 PE=1 SV=3	ANPQVGVAFPH		401	411	1136.5850830078125
pepa4a9	a4.a1.a1	sp|P13010|XRCC5_HUMAN	sp|P13010|XRCC5_HUMAN X-ray repair cross-complementing protein 5 OS=Homo sapiens GN=XRCC5 PE=1 SV=3	EDIIQGFR		308	315	977.5054931640625
pepa4a8	a4.a1.a1	sp|P13010|XRCC5_HUMAN	sp|P13010|XRCC5_HUMAN X-ray repair cross-complementing protein 5 OS=Homo sapiens GN=XRCC5 PE=1 SV=3	EDIIQGFR	E1:-18.01056	308	315	959.494873046875
pepa4b13	a4.a1.a1	sp|P13010|XRCC5_HUMAN	sp|P13010|XRCC5_HUMAN X-ray repair cross-complementing protein 5 OS=Homo sapiens GN=XRCC5 PE=1 SV=3	HIEIFTDLSSR		131	141	1317.6800537109375
pepa4a3	a4.a1.a1	sp|P13010|XRCC5_HUMAN	sp|P13010|XRCC5_HUMAN X-ray repair cross-complementing protein 5 OS=Homo sapiens GN=XRCC5 PE=1 SV=3	AVDALIDSMSLAK	M9:+15.99491	453	465	1349.698486328125
pepa4b18	a4.a1.a1	sp|P13010|XRCC5_HUMAN	sp|P13010|XRCC5_HUMAN X-ray repair cross-complementing protein 5 OS=Homo sapiens GN=XRCC5 PE=1 SV=3	IWNMLNPPAEVTTK	M4:+15.99491	512	525	1629.8309326171875
pepa4b24	a4.a1.a1	sp|P13010|XRCC5_HUMAN	sp|P13010|XRCC5_HUMAN X-ray repair cross-complementing protein 5 OS=Homo sapiens GN=XRCC5 PE=1 SV=3	SQLDIIIH		145	152	938.531005859375
pepa4a4	a4.a1.a1	sp|P13010|XRCC5_HUMAN	sp|P13010|XRCC5_HUMAN X-ray repair cross-complementing protein 5 OS=Homo sapiens GN=XRCC5 PE=1 SV=3	CFSVLGFCK	C1:+57.02146 C8:+57.02146	339	347	1117.517333984375
pepa4b25	a4.a1.a1	sp|P13010|XRCC5_HUMAN	sp|P13010|XRCC5_HUMAN X-ray repair cross-complementing protein 5 OS=Homo sapiens GN=XRCC5 PE=1 SV=3	SQLDIIIHSLK		145	155	1266.741943359375
pepa4b17	a4.a1.a1	sp|P13010|XRCC5_HUMAN	sp|P13010|XRCC5_HUMAN X-ray repair cross-complementing protein 5 OS=Homo sapiens GN=XRCC5 PE=1 SV=3	IWNMLNPPAEVTTK		512	525	1613.8360595703125
pepa4b12	a4.a1.a1	sp|P13010|XRCC5_HUMAN	sp|P13010|XRCC5_HUMAN X-ray repair cross-complementing protein 5 OS=Homo sapiens GN=XRCC5 PE=1 SV=3	FPLIEAK		537	543	817.482177734375
pepa4a1	a4.a1.a1	sp|P13010|XRCC5_HUMAN	sp|P13010|XRCC5_HUMAN X-ray repair cross-complementing protein 5 OS=Homo sapiens GN=XRCC5 PE=1 SV=3	ALDDLDMVAIVR		383	394	1330.703857421875
pepa4a5	a4.a1.a1	sp|P13010|XRCC5_HUMAN	sp|P13010|XRCC5_HUMAN X-ray repair cross-complementing protein 5 OS=Homo sapiens GN=XRCC5 PE=1 SV=3	DDEAAAVALSSLIH		369	382	1411.706787109375
pepa4b26	a4.a1.a1	sp|P13010|XRCC5_HUMAN	sp|P13010|XRCC5_HUMAN X-ray repair cross-complementing protein 5 OS=Homo sapiens GN=XRCC5 PE=1 SV=3	SSLIHALDDLDMVAIVR		378	394	1867.9949951171875
pepa4b14	a4.a1.a1	sp|P13010|XRCC5_HUMAN	sp|P13010|XRCC5_HUMAN X-ray repair cross-complementing protein 5 OS=Homo sapiens GN=XRCC5 PE=1 SV=3	HLMLPDFDLLEDIESK	M3:+15.99491	82	97	1930.9471435546875
pepa4b30	a4.a1.a1	sp|P13010|XRCC5_HUMAN	sp|P13010|XRCC5_HUMAN X-ray repair cross-complementing protein 5 OS=Homo sapiens GN=XRCC5 PE=1 SV=3	YAPTEAQLNAVDALIDSMSLAK		444	465	2321.169921875
pepa5b11	a5.a1.a1	sp|Q8NE71|ABCF1_HUMAN	sp|Q8NE71|ABCF1_HUMAN ATP-binding cassette sub-family F member 1 OS=Homo sapiens GN=ABCF1 PE=1 SV=2	HPPKPAKPEK		149	158	1128.65283203125
pepa5b16	a5.a1.a1	sp|Q8NE71|ABCF1_HUMAN	sp|Q8NE71|ABCF1_HUMAN ATP-binding cassette sub-family F member 1 OS=Homo sapiens GN=ABCF1 PE=1 SV=2	LTPTHGEMR	M8:+15.99491	675	683	1057.5098876953125
pepa5a8	a5.a1.a1	sp|Q8NE71|ABCF1_HUMAN	sp|Q8NE71|ABCF1_HUMAN ATP-binding cassette sub-family F member 1 OS=Homo sapiens GN=ABCF1 PE=1 SV=2	FSISAHGK		309	316	846.4473266601562
pepa5a9	a5.a1.a1	sp|Q8NE71|ABCF1_HUMAN	sp|Q8NE71|ABCF1_HUMAN ATP-binding cassette sub-family F member 1 OS=Homo sapiens GN=ABCF1 PE=1 SV=2	GAVIVVSHDAR		790	800	1123.622314453125
pepa5a4	a5.a1.a1	sp|Q8NE71|ABCF1_HUMAN	sp|Q8NE71|ABCF1_HUMAN ATP-binding cassette sub-family F member 1 OS=Homo sapiens GN=ABCF1 PE=1 SV=2	AVSEEQQPALK		164	174	1199.6270751953125
pepa5a3	a5.a1.a1	sp|Q8NE71|ABCF1_HUMAN	sp|Q8NE71|ABCF1_HUMAN ATP-binding cassette sub-family F member 1 OS=Homo sapiens GN=ABCF1 PE=1 SV=2	ADDPYAHLSK		246	255	1116.5323486328125
pepa5b14	a5.a1.a1	sp|Q8NE71|ABCF1_HUMAN	sp|Q8NE71|ABCF1_HUMAN ATP-binding cassette sub-family F member 1 OS=Homo sapiens GN=ABCF1 PE=1 SV=2	LQGQLEQGDDTAAER		397	411	1630.76708984375
pepa5b26	a5.a1.a1	sp|Q8NE71|ABCF1_HUMAN	sp|Q8NE71|ABCF1_HUMAN ATP-binding cassette sub-family F member 1 OS=Homo sapiens GN=ABCF1 PE=1 SV=2	YGLVGPNGK		332	340	904.4890747070312
pepa5b17	a5.a1.a1	sp|Q8NE71|ABCF1_HUMAN	sp|Q8NE71|ABCF1_HUMAN ATP-binding cassette sub-family F member 1 OS=Homo sapiens GN=ABCF1 PE=1 SV=2	KNQDEESQEAPELLK		589	603	1757.8555908203125
pepa5a2	a5.a1.a1	sp|Q8NE71|ABCF1_HUMAN	sp|Q8NE71|ABCF1_HUMAN ATP-binding cassette sub-family F member 1 OS=Homo sapiens GN=ABCF1 PE=1 SV=2	AANAAENDFSVSQAEMSSR	M16:+15.99491	276	294	2000.86181640625
pepa5b21	a5.a1.a1	sp|Q8NE71|ABCF1_HUMAN	sp|Q8NE71|ABCF1_HUMAN ATP-binding cassette sub-family F member 1 OS=Homo sapiens GN=ABCF1 PE=1 SV=2	NQDEESQEAPELLK		590	603	1629.7607421875
pepa5b18	a5.a1.a1	sp|Q8NE71|ABCF1_HUMAN	sp|Q8NE71|ABCF1_HUMAN ATP-binding cassette sub-family F member 1 OS=Homo sapiens GN=ABCF1 PE=1 SV=2	MEETPTEYLQR		703	713	1396.6417236328125
pepa5a1	a5.a1.a1	sp|Q8NE71|ABCF1_HUMAN	sp|Q8NE71|ABCF1_HUMAN ATP-binding cassette sub-family F member 1 OS=Homo sapiens GN=ABCF1 PE=1 SV=2	AANAAENDFSVSQAEMSSR		276	294	1984.866943359375
pepa5b15	a5.a1.a1	sp|Q8NE71|ABCF1_HUMAN	sp|Q8NE71|ABCF1_HUMAN ATP-binding cassette sub-family F member 1 OS=Homo sapiens GN=ABCF1 PE=1 SV=2	LSVPTSDEEDEVPAPK		104	119	1712.8228759765625
pepa5a7	a5.a1.a1	sp|Q8NE71|ABCF1_HUMAN	sp|Q8NE71|ABCF1_HUMAN ATP-binding cassette sub-family F member 1 OS=Homo sapiens GN=ABCF1 PE=1 SV=2	FAALDNEEEDKEEEIIK		193	209	2021.9554443359375
pepa5b10	a5.a1.a1	sp|Q8NE71|ABCF1_HUMAN	sp|Q8NE71|ABCF1_HUMAN ATP-binding cassette sub-family F member 1 OS=Homo sapiens GN=ABCF1 PE=1 SV=2	GFNLPYQDAR		714	723	1180.574951171875
pepa5b25	a5.a1.a1	sp|Q8NE71|ABCF1_HUMAN	sp|Q8NE71|ABCF1_HUMAN ATP-binding cassette sub-family F member 1 OS=Homo sapiens GN=ABCF1 PE=1 SV=2	VVFAELACR	C8:+57.02146	751	759	1064.55615234375
pepa5b20	a5.a1.a1	sp|Q8NE71|ABCF1_HUMAN	sp|Q8NE71|ABCF1_HUMAN ATP-binding cassette sub-family F member 1 OS=Homo sapiens GN=ABCF1 PE=1 SV=2	NLDFGIDMDSR	M8:+15.99491	643	653	1298.568603515625
pepa5b13	a5.a1.a1	sp|Q8NE71|ABCF1_HUMAN	sp|Q8NE71|ABCF1_HUMAN ATP-binding cassette sub-family F member 1 OS=Homo sapiens GN=ABCF1 PE=1 SV=2	ILAGLGFDPEMQNRPTQK		434	451	2015.038330078125
pepa5b22	a5.a1.a1	sp|Q8NE71|ABCF1_HUMAN	sp|Q8NE71|ABCF1_HUMAN ATP-binding cassette sub-family F member 1 OS=Homo sapiens GN=ABCF1 PE=1 SV=2	QAMLENASDIK	Q1:-17.02655	295	305	1202.5726318359375
pepa5a6	a5.a1.a1	sp|Q8NE71|ABCF1_HUMAN	sp|Q8NE71|ABCF1_HUMAN ATP-binding cassette sub-family F member 1 OS=Homo sapiens GN=ABCF1 PE=1 SV=2	EVLEALGEVMVSR	M10:+15.99491	830	842	1447.7464599609375
pepa5b19	a5.a1.a1	sp|Q8NE71|ABCF1_HUMAN	sp|Q8NE71|ABCF1_HUMAN ATP-binding cassette sub-family F member 1 OS=Homo sapiens GN=ABCF1 PE=1 SV=2	NLDFGIDMDSR		643	653	1282.57373046875
pepa5b12	a5.a1.a1	sp|Q8NE71|ABCF1_HUMAN	sp|Q8NE71|ABCF1_HUMAN ATP-binding cassette sub-family F member 1 OS=Homo sapiens GN=ABCF1 PE=1 SV=2	IGFFNQQYAEQLR		690	702	1613.8074951171875
pepa5b24	a5.a1.a1	sp|Q8NE71|ABCF1_HUMAN	sp|Q8NE71|ABCF1_HUMAN ATP-binding cassette sub-family F member 1 OS=Homo sapiens GN=ABCF1 PE=1 SV=2	TFFEELAVEDK		40	50	1327.6419677734375
pepa5a5	a5.a1.a1	sp|Q8NE71|ABCF1_HUMAN	sp|Q8NE71|ABCF1_HUMAN ATP-binding cassette sub-family F member 1 OS=Homo sapiens GN=ABCF1 PE=1 SV=2	EVLEALGEVMVSR		830	842	1431.7515869140625
pepa5b23	a5.a1.a1	sp|Q8NE71|ABCF1_HUMAN	sp|Q8NE71|ABCF1_HUMAN ATP-binding cassette sub-family F member 1 OS=Homo sapiens GN=ABCF1 PE=1 SV=2	STLLLLLTGK		665	674	1058.682373046875
pepa6b16	a6.a1.a1	sp|P52701|MSH6_HUMAN	sp|P52701|MSH6_HUMAN DNA mismatch repair protein Msh6 OS=Homo sapiens GN=MSH6 PE=1 SV=2	STVDAEAVHK		1343	1352	1056.5323486328125
pepa6b22	a6.a1.a1	sp|P52701|MSH6_HUMAN	sp|P52701|MSH6_HUMAN DNA mismatch repair protein Msh6 OS=Homo sapiens GN=MSH6 PE=1 SV=2	VEQTETPEMMEAR	M9:+15.99491 M10:+15.99491	483	495	1582.6728515625
pepa6b15	a6.a1.a1	sp|P52701|MSH6_HUMAN	sp|P52701|MSH6_HUMAN DNA mismatch repair protein Msh6 OS=Homo sapiens GN=MSH6 PE=1 SV=2	SAKPEILR		167	174	913.5469970703125
pepa6b19	a6.a1.a1	sp|P52701|MSH6_HUMAN	sp|P52701|MSH6_HUMAN DNA mismatch repair protein Msh6 OS=Homo sapiens GN=MSH6 PE=1 SV=2	VDTCHTPFGK	C4:+57.02146	762	771	1161.5361328125
pepa6b25	a6.a1.a1	sp|P52701|MSH6_HUMAN	sp|P52701|MSH6_HUMAN DNA mismatch repair protein Msh6 OS=Homo sapiens GN=MSH6 PE=1 SV=2	YSDSLVQK		469	476	939.4785766601562
pepa6b21	a6.a1.a1	sp|P52701|MSH6_HUMAN	sp|P52701|MSH6_HUMAN DNA mismatch repair protein Msh6 OS=Homo sapiens GN=MSH6 PE=1 SV=2	VEQTETPEMMEAR	M10:+15.99491	483	495	1566.6778564453125
pepa6a2	a6.a1.a1	sp|P52701|MSH6_HUMAN	sp|P52701|MSH6_HUMAN DNA mismatch repair protein Msh6 OS=Homo sapiens GN=MSH6 PE=1 SV=2	AIMYEETTYSK	M3:+15.99491	842	852	1351.6090087890625
pepa6b24	a6.a1.a1	sp|P52701|MSH6_HUMAN	sp|P52701|MSH6_HUMAN DNA mismatch repair protein Msh6 OS=Homo sapiens GN=MSH6 PE=1 SV=2	WDTAFDHEK		912	920	1148.5010986328125
pepa6a5	a6.a1.a1	sp|P52701|MSH6_HUMAN	sp|P52701|MSH6_HUMAN DNA mismatch repair protein Msh6 OS=Homo sapiens GN=MSH6 PE=1 SV=2	GMTSESDSIGLTPGEK	M2:+15.99491	661	676	1624.737548828125
pepa6b20	a6.a1.a1	sp|P52701|MSH6_HUMAN	sp|P52701|MSH6_HUMAN DNA mismatch repair protein Msh6 OS=Homo sapiens GN=MSH6 PE=1 SV=2	VEQTETPEMMEAR		483	495	1550.682861328125
pepa6a7	a6.a1.a1	sp|P52701|MSH6_HUMAN	sp|P52701|MSH6_HUMAN DNA mismatch repair protein Msh6 OS=Homo sapiens GN=MSH6 PE=1 SV=2	LANLINAEER		1015	1024	1142.6168212890625
pepa6b23	a6.a1.a1	sp|P52701|MSH6_HUMAN	sp|P52701|MSH6_HUMAN DNA mismatch repair protein Msh6 OS=Homo sapiens GN=MSH6 PE=1 SV=2	VHVQFFDDSPTR		129	140	1447.6968994140625
pepa6a6	a6.a1.a1	sp|P52701|MSH6_HUMAN	sp|P52701|MSH6_HUMAN DNA mismatch repair protein Msh6 OS=Homo sapiens GN=MSH6 PE=1 SV=2	GTQTYSVLEGDPSENYSK		520	537	1974.89306640625
pepa6a8	a6.a1.a1	sp|P52701|MSH6_HUMAN	sp|P52701|MSH6_HUMAN DNA mismatch repair protein Msh6 OS=Homo sapiens GN=MSH6 PE=1 SV=2	LANLPEEVIQK		1305	1315	1253.71044921875
pepa6b17	a6.a1.a1	sp|P52701|MSH6_HUMAN	sp|P52701|MSH6_HUMAN DNA mismatch repair protein Msh6 OS=Homo sapiens GN=MSH6 PE=1 SV=2	TLFSTHYHSLVEDYSQNVAVR		1243	1263	2466.205078125
pepa6b13	a6.a1.a1	sp|P52701|MSH6_HUMAN	sp|P52701|MSH6_HUMAN DNA mismatch repair protein Msh6 OS=Homo sapiens GN=MSH6 PE=1 SV=2	ISEVVELLK		805	813	1029.6195068359375
pepa6b18	a6.a1.a1	sp|P52701|MSH6_HUMAN	sp|P52701|MSH6_HUMAN DNA mismatch repair protein Msh6 OS=Homo sapiens GN=MSH6 PE=1 SV=2	TIVYWGIGR		966	974	1064.5892333984375
pepa6a3	a6.a1.a1	sp|P52701|MSH6_HUMAN	sp|P52701|MSH6_HUMAN DNA mismatch repair protein Msh6 OS=Homo sapiens GN=MSH6 PE=1 SV=2	FFIGQFSDDR		568	577	1231.5745849609375
pepa6a4	a6.a1.a1	sp|P52701|MSH6_HUMAN	sp|P52701|MSH6_HUMAN DNA mismatch repair protein Msh6 OS=Homo sapiens GN=MSH6 PE=1 SV=2	FPDLTVELNR		902	911	1203.63720703125
pepa6a1	a6.a1.a1	sp|P52701|MSH6_HUMAN	sp|P52701|MSH6_HUMAN DNA mismatch repair protein Msh6 OS=Homo sapiens GN=MSH6 PE=1 SV=2	AGFDSDYDQALADIR		931	945	1656.7503662109375
pepa6b12	a6.a1.a1	sp|P52701|MSH6_HUMAN	sp|P52701|MSH6_HUMAN DNA mismatch repair protein Msh6 OS=Homo sapiens GN=MSH6 PE=1 SV=2	LSDGIGVMLPQVLK	M8:+15.99491	647	660	1485.8349609375
pepa6a9	a6.a1.a1	sp|P52701|MSH6_HUMAN	sp|P52701|MSH6_HUMAN DNA mismatch repair protein Msh6 OS=Homo sapiens GN=MSH6 PE=1 SV=2	LDAIEDLMVVPDK		792	804	1457.7559814453125
pepa6b11	a6.a1.a1	sp|P52701|MSH6_HUMAN	sp|P52701|MSH6_HUMAN DNA mismatch repair protein Msh6 OS=Homo sapiens GN=MSH6 PE=1 SV=2	LSDGIGVMLPQVLK		647	660	1469.8399658203125
pepa6b10	a6.a1.a1	sp|P52701|MSH6_HUMAN	sp|P52701|MSH6_HUMAN DNA mismatch repair protein Msh6 OS=Homo sapiens GN=MSH6 PE=1 SV=2	IIGIMEEVADGFK		871	883	1421.73486328125
pepa6b14	a6.a1.a1	sp|P52701|MSH6_HUMAN	sp|P52701|MSH6_HUMAN DNA mismatch repair protein Msh6 OS=Homo sapiens GN=MSH6 PE=1 SV=2	PVILLPEDTPPFLELK		1077	1092	1821.041259765625
pepa7b17	a7.a1.a1	sp|Q15554-3|TERF2_HUMAN	sp|Q15554-3|TERF2_HUMAN Isoform 3 of Telomeric repeat-binding factor 2 OS=Homo sapiens GN=TERF2	VMQCLSR	C4:+57.02146 M2:+15.99491	145	151	909.4285278320312
pepa7a8	a7.a1.a1	sp|Q15554-3|TERF2_HUMAN	sp|Q15554-3|TERF2_HUMAN Isoform 3 of Telomeric repeat-binding factor 2 OS=Homo sapiens GN=TERF2	HEPGLGGPAER		73	83	1119.5545654296875
pepa7a9	a7.a1.a1	sp|Q15554-3|TERF2_HUMAN	sp|Q15554-3|TERF2_HUMAN Isoform 3 of Telomeric repeat-binding factor 2 OS=Homo sapiens GN=TERF2	KDENESSAPADGEGGSELQPK		375	395	2144.958251953125
pepa7a1	a7.a1.a1	sp|Q15554-3|TERF2_HUMAN	sp|Q15554-3|TERF2_HUMAN Isoform 3 of Telomeric repeat-binding factor 2 OS=Homo sapiens GN=TERF2	AAGAGTAGPASGPGVVR		2	18	1395.7342529296875
pepa7b14	a7.a1.a1	sp|Q15554-3|TERF2_HUMAN	sp|Q15554-3|TERF2_HUMAN Isoform 3 of Telomeric repeat-binding factor 2 OS=Homo sapiens GN=TERF2	QPAPGPVEKPPR	Q1:-17.02655	301	312	1255.6798095703125
pepa7b16	a7.a1.a1	sp|Q15554-3|TERF2_HUMAN	sp|Q15554-3|TERF2_HUMAN Isoform 3 of Telomeric repeat-binding factor 2 OS=Homo sapiens GN=TERF2	TLSGAQDSEAAFAK		336	349	1395.675537109375
pepa7a7	a7.a1.a1	sp|Q15554-3|TERF2_HUMAN	sp|Q15554-3|TERF2_HUMAN Isoform 3 of Telomeric repeat-binding factor 2 OS=Homo sapiens GN=TERF2	FYFHEALR		101	108	1082.542236328125
pepa7b13	a7.a1.a1	sp|Q15554-3|TERF2_HUMAN	sp|Q15554-3|TERF2_HUMAN Isoform 3 of Telomeric repeat-binding factor 2 OS=Homo sapiens GN=TERF2	NPPTTIGMMTLK	M8:+15.99491	320	331	1319.670166015625
pepa7b12	a7.a1.a1	sp|Q15554-3|TERF2_HUMAN	sp|Q15554-3|TERF2_HUMAN Isoform 3 of Telomeric repeat-binding factor 2 OS=Homo sapiens GN=TERF2	NPPTTIGMMTLK		320	331	1303.67529296875
pepa7b11	a7.a1.a1	sp|Q15554-3|TERF2_HUMAN	sp|Q15554-3|TERF2_HUMAN Isoform 3 of Telomeric repeat-binding factor 2 OS=Homo sapiens GN=TERF2	NLAHPVIQNFSYETFQQK		245	262	2164.08251953125
pepa7b18	a7.a1.a1	sp|Q15554-3|TERF2_HUMAN	sp|Q15554-3|TERF2_HUMAN Isoform 3 of Telomeric repeat-binding factor 2 OS=Homo sapiens GN=TERF2	WTVEESEWVK		492	501	1292.6162109375
pepa7b15	a7.a1.a1	sp|Q15554-3|TERF2_HUMAN	sp|Q15554-3|TERF2_HUMAN Isoform 3 of Telomeric repeat-binding factor 2 OS=Homo sapiens GN=TERF2	TEFTLTEAVVESSR		183	196	1568.7806396484375
pepa7a6	a7.a1.a1	sp|Q15554-3|TERF2_HUMAN	sp|Q15554-3|TERF2_HUMAN Isoform 3 of Telomeric repeat-binding factor 2 OS=Homo sapiens GN=TERF2	FLESHLDDAEPYLLTMAK	M16:+15.99491	266	283	2109.021240234375
pepa7b10	a7.a1.a1	sp|Q15554-3|TERF2_HUMAN	sp|Q15554-3|TERF2_HUMAN Isoform 3 of Telomeric repeat-binding factor 2 OS=Homo sapiens GN=TERF2	NDLLNIIR		235	242	970.5684204101562
pepa7a5	a7.a1.a1	sp|Q15554-3|TERF2_HUMAN	sp|Q15554-3|TERF2_HUMAN Isoform 3 of Telomeric repeat-binding factor 2 OS=Homo sapiens GN=TERF2	FLESHLDDAEPYLLTMAK		266	283	2093.0263671875
pepa7a4	a7.a1.a1	sp|Q15554-3|TERF2_HUMAN	sp|Q15554-3|TERF2_HUMAN Isoform 3 of Telomeric repeat-binding factor 2 OS=Homo sapiens GN=TERF2	DLVLPTQALPASPALK		354	369	1633.9527587890625
pepa7a3	a7.a1.a1	sp|Q15554-3|TERF2_HUMAN	sp|Q15554-3|TERF2_HUMAN Isoform 3 of Telomeric repeat-binding factor 2 OS=Homo sapiens GN=TERF2	DIMQALLVRPLGK		123	135	1453.8564453125
pepa7a2	a7.a1.a1	sp|Q15554-3|TERF2_HUMAN	sp|Q15554-3|TERF2_HUMAN Isoform 3 of Telomeric repeat-binding factor 2 OS=Homo sapiens GN=TERF2	DIMQALLVR		123	131	1058.6031494140625
pepa8b18	a8.a1.a1	sp|P49916|DNLI3_HUMAN	sp|P49916|DNLI3_HUMAN DNA ligase 3 OS=Homo sapiens GN=LIG3 PE=1 SV=2	VLHNAQEVEK		454	463	1166.6168212890625
pepa8b17	a8.a1.a1	sp|P49916|DNLI3_HUMAN	sp|P49916|DNLI3_HUMAN DNA ligase 3 OS=Homo sapiens GN=LIG3 PE=1 SV=2	VADNPSYNTK		273	282	1108.52734375
pepa8b19	a8.a1.a1	sp|P49916|DNLI3_HUMAN	sp|P49916|DNLI3_HUMAN DNA ligase 3 OS=Homo sapiens GN=LIG3 PE=1 SV=2	VLHNAQEVEKEPGQR		454	468	1733.893310546875
pepa8a1	a8.a1.a1	sp|P49916|DNLI3_HUMAN	sp|P49916|DNLI3_HUMAN DNA ligase 3 OS=Homo sapiens GN=LIG3 PE=1 SV=2	AADETLCQTK	C7:+57.02146	923	932	1136.525634765625
pepa8b14	a8.a1.a1	sp|P49916|DNLI3_HUMAN	sp|P49916|DNLI3_HUMAN DNA ligase 3 OS=Homo sapiens GN=LIG3 PE=1 SV=2	SEAHTADGISIR		792	803	1256.6234130859375
pepa8b10	a8.a1.a1	sp|P49916|DNLI3_HUMAN	sp|P49916|DNLI3_HUMAN DNA ligase 3 OS=Homo sapiens GN=LIG3 PE=1 SV=2	LTTTGQVTSPVK		202	213	1231.689697265625
pepa8b12	a8.a1.a1	sp|P49916|DNLI3_HUMAN	sp|P49916|DNLI3_HUMAN DNA ligase 3 OS=Homo sapiens GN=LIG3 PE=1 SV=2	NLQDVVER		446	453	972.5112915039062
pepa8b13	a8.a1.a1	sp|P49916|DNLI3_HUMAN	sp|P49916|DNLI3_HUMAN DNA ligase 3 OS=Homo sapiens GN=LIG3 PE=1 SV=2	SATNLPQLK		818	826	971.5524291992188
pepa8a7	a8.a1.a1	sp|P49916|DNLI3_HUMAN	sp|P49916|DNLI3_HUMAN DNA ligase 3 OS=Homo sapiens GN=LIG3 PE=1 SV=2	FCVDYAK	C2:+57.02146	93	99	902.4080810546875
pepa8a6	a8.a1.a1	sp|P49916|DNLI3_HUMAN	sp|P49916|DNLI3_HUMAN DNA ligase 3 OS=Homo sapiens GN=LIG3 PE=1 SV=2	EQITQHIADLSSK		175	187	1469.7598876953125
pepa8a4	a8.a1.a1	sp|P49916|DNLI3_HUMAN	sp|P49916|DNLI3_HUMAN DNA ligase 3 OS=Homo sapiens GN=LIG3 PE=1 SV=2	DLEQGDVSETIR		344	355	1361.6546630859375
pepa8a9	a8.a1.a1	sp|P49916|DNLI3_HUMAN	sp|P49916|DNLI3_HUMAN DNA ligase 3 OS=Homo sapiens GN=LIG3 PE=1 SV=2	LQNELDMVK		741	749	1089.561279296875
pepa8a5	a8.a1.a1	sp|P49916|DNLI3_HUMAN	sp|P49916|DNLI3_HUMAN DNA ligase 3 OS=Homo sapiens GN=LIG3 PE=1 SV=2	EDEQQQALQDIASR		390	403	1630.76708984375
pepa8b11	a8.a1.a1	sp|P49916|DNLI3_HUMAN	sp|P49916|DNLI3_HUMAN DNA ligase 3 OS=Homo sapiens GN=LIG3 PE=1 SV=2	LYLPPSTPDFSR		943	954	1392.7161865234375
pepa8a8	a8.a1.a1	sp|P49916|DNLI3_HUMAN	sp|P49916|DNLI3_HUMAN DNA ligase 3 OS=Homo sapiens GN=LIG3 PE=1 SV=2	LLLPGVIK		309	316	852.5921020507812
pepa8a2	a8.a1.a1	sp|P49916|DNLI3_HUMAN	sp|P49916|DNLI3_HUMAN DNA ligase 3 OS=Homo sapiens GN=LIG3 PE=1 SV=2	AAVWEITGAEFSK		779	791	1408.7110595703125
pepa8b16	a8.a1.a1	sp|P49916|DNLI3_HUMAN	sp|P49916|DNLI3_HUMAN DNA ligase 3 OS=Homo sapiens GN=LIG3 PE=1 SV=2	TQIIQDFLR		283	291	1133.6318359375
pepa8b21	a8.a1.a1	sp|P49916|DNLI3_HUMAN	sp|P49916|DNLI3_HUMAN DNA ligase 3 OS=Homo sapiens GN=LIG3 PE=1 SV=2	VIQEGLEGLVLK		649	660	1297.77294921875
pepa8a3	a8.a1.a1	sp|P49916|DNLI3_HUMAN	sp|P49916|DNLI3_HUMAN DNA ligase 3 OS=Homo sapiens GN=LIG3 PE=1 SV=2	ALDLADMITR		639	648	1118.5877685546875
pepa8b15	a8.a1.a1	sp|P49916|DNLI3_HUMAN	sp|P49916|DNLI3_HUMAN DNA ligase 3 OS=Homo sapiens GN=LIG3 PE=1 SV=2	SMILDSEVLLIDNK		554	567	1589.845947265625
pepa8b20	a8.a1.a1	sp|P49916|DNLI3_HUMAN	sp|P49916|DNLI3_HUMAN DNA ligase 3 OS=Homo sapiens GN=LIG3 PE=1 SV=2	VLLDIFTGVR		933	942	1132.6728515625
pepa9a4	a9.a1.a1	sp|Q9NTI5-2|PDS5B_HUMAN	sp|Q9NTI5-2|PDS5B_HUMAN Isoform 2 of Sister chromatid cohesion protein PDS5 homolog B OS=Homo sapiens GN=PDS5B	GRPPKPLGGGTPK		1291	1303	1261.738037109375
pepa9b11	a9.a1.a1	sp|Q9NTI5-2|PDS5B_HUMAN	sp|Q9NTI5-2|PDS5B_HUMAN Isoform 2 of Sister chromatid cohesion protein PDS5 homolog B OS=Homo sapiens GN=PDS5B	TPVTEQEEK		1220	1228	1060.51611328125
pepa9a8	a9.a1.a1	sp|Q9NTI5-2|PDS5B_HUMAN	sp|Q9NTI5-2|PDS5B_HUMAN Isoform 2 of Sister chromatid cohesion protein PDS5 homolog B OS=Homo sapiens GN=PDS5B	METVSNASSSSNPSSPGR	M1:+15.99491	1152	1169	1810.78759765625
pepa9a7	a9.a1.a1	sp|Q9NTI5-2|PDS5B_HUMAN	sp|Q9NTI5-2|PDS5B_HUMAN Isoform 2 of Sister chromatid cohesion protein PDS5 homolog B OS=Homo sapiens GN=PDS5B	METVSNASSSSNPSSPGR		1152	1169	1794.792724609375
pepa9b14	a9.a1.a1	sp|Q9NTI5-2|PDS5B_HUMAN	sp|Q9NTI5-2|PDS5B_HUMAN Isoform 2 of Sister chromatid cohesion protein PDS5 homolog B OS=Homo sapiens GN=PDS5B	YALQSAAGK		419	427	908.4840087890625
pepa9a9	a9.a1.a1	sp|Q9NTI5-2|PDS5B_HUMAN	sp|Q9NTI5-2|PDS5B_HUMAN Isoform 2 of Sister chromatid cohesion protein PDS5 homolog B OS=Homo sapiens GN=PDS5B	SGPPAPEEEEEEER		1319	1332	1584.6663818359375
pepa9a1	a9.a1.a1	sp|Q9NTI5-2|PDS5B_HUMAN	sp|Q9NTI5-2|PDS5B_HUMAN Isoform 2 of Sister chromatid cohesion protein PDS5 homolog B OS=Homo sapiens GN=PDS5B	AESPESSAIESTQSTPQK		1356	1373	1876.87744140625
pepa9b10	a9.a1.a1	sp|Q9NTI5-2|PDS5B_HUMAN	sp|Q9NTI5-2|PDS5B_HUMAN Isoform 2 of Sister chromatid cohesion protein PDS5 homolog B OS=Homo sapiens GN=PDS5B	STTYSLESPK		1080	1089	1112.54736328125
pepa9b12	a9.a1.a1	sp|Q9NTI5-2|PDS5B_HUMAN	sp|Q9NTI5-2|PDS5B_HUMAN Isoform 2 of Sister chromatid cohesion protein PDS5 homolog B OS=Homo sapiens GN=PDS5B	TTNVLGAVNKPLSSAGK		1127	1143	1656.9283447265625
pepa9a6	a9.a1.a1	sp|Q9NTI5-2|PDS5B_HUMAN	sp|Q9NTI5-2|PDS5B_HUMAN Isoform 2 of Sister chromatid cohesion protein PDS5 homolog B OS=Homo sapiens GN=PDS5B	IYAPEAPYTSPDK		90	102	1451.7056884765625
pepa9a5	a9.a1.a1	sp|Q9NTI5-2|PDS5B_HUMAN	sp|Q9NTI5-2|PDS5B_HUMAN Isoform 2 of Sister chromatid cohesion protein PDS5 homolog B OS=Homo sapiens GN=PDS5B	HDVIVSIVTAAK		368	379	1252.7264404296875
pepa9b13	a9.a1.a1	sp|Q9NTI5-2|PDS5B_HUMAN	sp|Q9NTI5-2|PDS5B_HUMAN Isoform 2 of Sister chromatid cohesion protein PDS5 homolog B OS=Homo sapiens GN=PDS5B	VAEAALQIFK		684	693	1089.6307373046875
pepa9a2	a9.a1.a1	sp|Q9NTI5-2|PDS5B_HUMAN	sp|Q9NTI5-2|PDS5B_HUMAN Isoform 2 of Sister chromatid cohesion protein PDS5 homolog B OS=Homo sapiens GN=PDS5B	DIFMFITR	M4:+15.99491	105	112	1058.5343017578125
pepa9a3	a9.a1.a1	sp|Q9NTI5-2|PDS5B_HUMAN	sp|Q9NTI5-2|PDS5B_HUMAN Isoform 2 of Sister chromatid cohesion protein PDS5 homolog B OS=Homo sapiens GN=PDS5B	DILLVNDHLLNFVR		381	394	1680.943603515625
pepa9a4	a9.a1.a2	sp|Q9NTI5|PDS5B_HUMAN	sp|Q9NTI5|PDS5B_HUMAN Sister chromatid cohesion protein PDS5 homolog B OS=Homo sapiens GN=PDS5B PE=1 SV=1	GRPPKPLGGGTPK		1291	1303	1261.738037109375
pepa9b11	a9.a1.a2	sp|Q9NTI5|PDS5B_HUMAN	sp|Q9NTI5|PDS5B_HUMAN Sister chromatid cohesion protein PDS5 homolog B OS=Homo sapiens GN=PDS5B PE=1 SV=1	TPVTEQEEK		1220	1228	1060.51611328125
pepa9a8	a9.a1.a2	sp|Q9NTI5|PDS5B_HUMAN	sp|Q9NTI5|PDS5B_HUMAN Sister chromatid cohesion protein PDS5 homolog B OS=Homo sapiens GN=PDS5B PE=1 SV=1	METVSNASSSSNPSSPGR	M1:+15.99491	1152	1169	1810.78759765625
pepa9a7	a9.a1.a2	sp|Q9NTI5|PDS5B_HUMAN	sp|Q9NTI5|PDS5B_HUMAN Sister chromatid cohesion protein PDS5 homolog B OS=Homo sapiens GN=PDS5B PE=1 SV=1	METVSNASSSSNPSSPGR		1152	1169	1794.792724609375
pepa9b14	a9.a1.a2	sp|Q9NTI5|PDS5B_HUMAN	sp|Q9NTI5|PDS5B_HUMAN Sister chromatid cohesion protein PDS5 homolog B OS=Homo sapiens GN=PDS5B PE=1 SV=1	YALQSAAGK		419	427	908.4840087890625
pepa9a9	a9.a1.a2	sp|Q9NTI5|PDS5B_HUMAN	sp|Q9NTI5|PDS5B_HUMAN Sister chromatid cohesion protein PDS5 homolog B OS=Homo sapiens GN=PDS5B PE=1 SV=1	SGPPAPEEEEEEER		1319	1332	1584.6663818359375
pepa9a1	a9.a1.a2	sp|Q9NTI5|PDS5B_HUMAN	sp|Q9NTI5|PDS5B_HUMAN Sister chromatid cohesion protein PDS5 homolog B OS=Homo sapiens GN=PDS5B PE=1 SV=1	AESPESSAIESTQSTPQK		1356	1373	1876.87744140625
pepa9b10	a9.a1.a2	sp|Q9NTI5|PDS5B_HUMAN	sp|Q9NTI5|PDS5B_HUMAN Sister chromatid cohesion protein PDS5 homolog B OS=Homo sapiens GN=PDS5B PE=1 SV=1	STTYSLESPK		1080	1089	1112.54736328125
pepa9b12	a9.a1.a2	sp|Q9NTI5|PDS5B_HUMAN	sp|Q9NTI5|PDS5B_HUMAN Sister chromatid cohesion protein PDS5 homolog B OS=Homo sapiens GN=PDS5B PE=1 SV=1	TTNVLGAVNKPLSSAGK		1127	1143	1656.9283447265625
pepa9a6	a9.a1.a2	sp|Q9NTI5|PDS5B_HUMAN	sp|Q9NTI5|PDS5B_HUMAN Sister chromatid cohesion protein PDS5 homolog B OS=Homo sapiens GN=PDS5B PE=1 SV=1	IYAPEAPYTSPDK		90	102	1451.7056884765625
pepa9a5	a9.a1.a2	sp|Q9NTI5|PDS5B_HUMAN	sp|Q9NTI5|PDS5B_HUMAN Sister chromatid cohesion protein PDS5 homolog B OS=Homo sapiens GN=PDS5B PE=1 SV=1	HDVIVSIVTAAK		368	379	1252.7264404296875
pepa9b13	a9.a1.a2	sp|Q9NTI5|PDS5B_HUMAN	sp|Q9NTI5|PDS5B_HUMAN Sister chromatid cohesion protein PDS5 homolog B OS=Homo sapiens GN=PDS5B PE=1 SV=1	VAEAALQIFK		684	693	1089.6307373046875
pepa9a2	a9.a1.a2	sp|Q9NTI5|PDS5B_HUMAN	sp|Q9NTI5|PDS5B_HUMAN Sister chromatid cohesion protein PDS5 homolog B OS=Homo sapiens GN=PDS5B PE=1 SV=1	DIFMFITR	M4:+15.99491	105	112	1058.5343017578125
pepa9a3	a9.a1.a2	sp|Q9NTI5|PDS5B_HUMAN	sp|Q9NTI5|PDS5B_HUMAN Sister chromatid cohesion protein PDS5 homolog B OS=Homo sapiens GN=PDS5B PE=1 SV=1	DILLVNDHLLNFVR		381	394	1680.943603515625
pepb10b13	b10.a1.a1	sp|P26358-2|DNMT1_HUMAN	sp|P26358-2|DNMT1_HUMAN Isoform 2 of DNA (cytosine-5)-methyltransferase 1 OS=Homo sapiens GN=DNMT1	VLHPEQHR		1555	1562	1015.5435791015625
pepb10a6	b10.a1.a1	sp|P26358-2|DNMT1_HUMAN	sp|P26358-2|DNMT1_HUMAN Isoform 2 of DNA (cytosine-5)-methyltransferase 1 OS=Homo sapiens GN=DNMT1	IKEEEAAKD		1624	1632	1032.521240234375
pepb10a1	b10.a1.a1	sp|P26358-2|DNMT1_HUMAN	sp|P26358-2|DNMT1_HUMAN Isoform 2 of DNA (cytosine-5)-methyltransferase 1 OS=Homo sapiens GN=DNMT1	AGVQADEDEDGDEKDEK		284	300	1849.7574462890625
pepb10b11	b10.a1.a1	sp|P26358-2|DNMT1_HUMAN	sp|P26358-2|DNMT1_HUMAN Isoform 2 of DNA (cytosine-5)-methyltransferase 1 OS=Homo sapiens GN=DNMT1	SFEDPPNHAR		1111	1120	1169.5338134765625
pepb10a5	b10.a1.a1	sp|P26358-2|DNMT1_HUMAN	sp|P26358-2|DNMT1_HUMAN Isoform 2 of DNA (cytosine-5)-methyltransferase 1 OS=Homo sapiens GN=DNMT1	GVCSCVEAGK	C3:+57.02146 C5:+57.02146	1490	1499	1066.4659423828125
pepb10a9	b10.a1.a1	sp|P26358-2|DNMT1_HUMAN	sp|P26358-2|DNMT1_HUMAN Isoform 2 of DNA (cytosine-5)-methyltransferase 1 OS=Homo sapiens GN=DNMT1	LVMAGETTNSR		1213	1223	1178.583740234375
pepb10a3	b10.a1.a1	sp|P26358-2|DNMT1_HUMAN	sp|P26358-2|DNMT1_HUMAN Isoform 2 of DNA (cytosine-5)-methyltransferase 1 OS=Homo sapiens GN=DNMT1	EELSEEGYLAK		71	81	1267.605712890625
pepb10b12	b10.a1.a1	sp|P26358-2|DNMT1_HUMAN	sp|P26358-2|DNMT1_HUMAN Isoform 2 of DNA (cytosine-5)-methyltransferase 1 OS=Homo sapiens GN=DNMT1	SQACEPSEPEIEIK	C4:+57.02146	1138	1151	1616.7476806640625
pepb10b10	b10.a1.a1	sp|P26358-2|DNMT1_HUMAN	sp|P26358-2|DNMT1_HUMAN Isoform 2 of DNA (cytosine-5)-methyltransferase 1 OS=Homo sapiens GN=DNMT1	PIYDDDPSLEGGVNGK		457	472	1675.7813720703125
pepb10a2	b10.a1.a1	sp|P26358-2|DNMT1_HUMAN	sp|P26358-2|DNMT1_HUMAN Isoform 2 of DNA (cytosine-5)-methyltransferase 1 OS=Homo sapiens GN=DNMT1	DTMSDLPEVR		1385	1394	1162.541259765625
pepb10a4	b10.a1.a1	sp|P26358-2|DNMT1_HUMAN	sp|P26358-2|DNMT1_HUMAN Isoform 2 of DNA (cytosine-5)-methyltransferase 1 OS=Homo sapiens GN=DNMT1	FYFLEAYNAK		1099	1108	1265.6204833984375
pepb10a7	b10.a1.a1	sp|P26358-2|DNMT1_HUMAN	sp|P26358-2|DNMT1_HUMAN Isoform 2 of DNA (cytosine-5)-methyltransferase 1 OS=Homo sapiens GN=DNMT1	LNLLHEFLQTEIK		46	58	1597.89501953125
pepb10a8	b10.a1.a1	sp|P26358-2|DNMT1_HUMAN	sp|P26358-2|DNMT1_HUMAN Isoform 2 of DNA (cytosine-5)-methyltransferase 1 OS=Homo sapiens GN=DNMT1	LPLFPEPLHVFAPR		1340	1353	1632.926513671875
pepb10b13	b10.a1.a2	sp|P26358|DNMT1_HUMAN	sp|P26358|DNMT1_HUMAN DNA (cytosine-5)-methyltransferase 1 OS=Homo sapiens GN=DNMT1 PE=1 SV=2	VLHPEQHR		1539	1546	1015.5435791015625
pepb10a6	b10.a1.a2	sp|P26358|DNMT1_HUMAN	sp|P26358|DNMT1_HUMAN DNA (cytosine-5)-methyltransferase 1 OS=Homo sapiens GN=DNMT1 PE=1 SV=2	IKEEEAAKD		1608	1616	1032.521240234375
pepb10a1	b10.a1.a2	sp|P26358|DNMT1_HUMAN	sp|P26358|DNMT1_HUMAN DNA (cytosine-5)-methyltransferase 1 OS=Homo sapiens GN=DNMT1 PE=1 SV=2	AGVQADEDEDGDEKDEK		268	284	1849.7574462890625
pepb10b11	b10.a1.a2	sp|P26358|DNMT1_HUMAN	sp|P26358|DNMT1_HUMAN DNA (cytosine-5)-methyltransferase 1 OS=Homo sapiens GN=DNMT1 PE=1 SV=2	SFEDPPNHAR		1095	1104	1169.5338134765625
pepb10a5	b10.a1.a2	sp|P26358|DNMT1_HUMAN	sp|P26358|DNMT1_HUMAN DNA (cytosine-5)-methyltransferase 1 OS=Homo sapiens GN=DNMT1 PE=1 SV=2	GVCSCVEAGK	C3:+57.02146 C5:+57.02146	1474	1483	1066.4659423828125
pepb10a9	b10.a1.a2	sp|P26358|DNMT1_HUMAN	sp|P26358|DNMT1_HUMAN DNA (cytosine-5)-methyltransferase 1 OS=Homo sapiens GN=DNMT1 PE=1 SV=2	LVMAGETTNSR		1197	1207	1178.583740234375
pepb10a3	b10.a1.a2	sp|P26358|DNMT1_HUMAN	sp|P26358|DNMT1_HUMAN DNA (cytosine-5)-methyltransferase 1 OS=Homo sapiens GN=DNMT1 PE=1 SV=2	EELSEEGYLAK		71	81	1267.605712890625
pepb10b12	b10.a1.a2	sp|P26358|DNMT1_HUMAN	sp|P26358|DNMT1_HUMAN DNA (cytosine-5)-methyltransferase 1 OS=Homo sapiens GN=DNMT1 PE=1 SV=2	SQACEPSEPEIEIK	C4:+57.02146	1122	1135	1616.7476806640625
pepb10b10	b10.a1.a2	sp|P26358|DNMT1_HUMAN	sp|P26358|DNMT1_HUMAN DNA (cytosine-5)-methyltransferase 1 OS=Homo sapiens GN=DNMT1 PE=1 SV=2	PIYDDDPSLEGGVNGK		441	456	1675.7813720703125
pepb10a2	b10.a1.a2	sp|P26358|DNMT1_HUMAN	sp|P26358|DNMT1_HUMAN DNA (cytosine-5)-methyltransferase 1 OS=Homo sapiens GN=DNMT1 PE=1 SV=2	DTMSDLPEVR		1369	1378	1162.541259765625
pepb10a4	b10.a1.a2	sp|P26358|DNMT1_HUMAN	sp|P26358|DNMT1_HUMAN DNA (cytosine-5)-methyltransferase 1 OS=Homo sapiens GN=DNMT1 PE=1 SV=2	FYFLEAYNAK		1083	1092	1265.6204833984375
pepb10a7	b10.a1.a2	sp|P26358|DNMT1_HUMAN	sp|P26358|DNMT1_HUMAN DNA (cytosine-5)-methyltransferase 1 OS=Homo sapiens GN=DNMT1 PE=1 SV=2	LNLLHEFLQTEIK		46	58	1597.89501953125
pepb10a8	b10.a1.a2	sp|P26358|DNMT1_HUMAN	sp|P26358|DNMT1_HUMAN DNA (cytosine-5)-methyltransferase 1 OS=Homo sapiens GN=DNMT1 PE=1 SV=2	LPLFPEPLHVFAPR		1324	1337	1632.926513671875
pepb11a8	b11.a1.a1	sp|Q14978-2|NOLC1_HUMAN	sp|Q14978-2|NOLC1_HUMAN Isoform Beta of Nucleolar and coiled-body phosphoprotein 1 OS=Homo sapiens GN=NOLC1	NSSNKPAVTTK		396	406	1146.61181640625
pepb11a6	b11.a1.a1	sp|Q14978-2|NOLC1_HUMAN	sp|Q14978-2|NOLC1_HUMAN Isoform Beta of Nucleolar and coiled-body phosphoprotein 1 OS=Homo sapiens GN=NOLC1	MVATTKPK		451	458	875.5023193359375
pepb11b11	b11.a1.a1	sp|Q14978-2|NOLC1_HUMAN	sp|Q14978-2|NOLC1_HUMAN Isoform Beta of Nucleolar and coiled-body phosphoprotein 1 OS=Homo sapiens GN=NOLC1	VAGGAAPSKPASAK		507	520	1211.6746826171875
pepb11a5	b11.a1.a1	sp|Q14978-2|NOLC1_HUMAN	sp|Q14978-2|NOLC1_HUMAN Isoform Beta of Nucleolar and coiled-body phosphoprotein 1 OS=Homo sapiens GN=NOLC1	KLQANGPVAK		67	76	1025.610595703125
pepb11a1	b11.a1.a1	sp|Q14978-2|NOLC1_HUMAN	sp|Q14978-2|NOLC1_HUMAN Isoform Beta of Nucleolar and coiled-body phosphoprotein 1 OS=Homo sapiens GN=NOLC1	ANGTSALTAQNGK		556	568	1232.6234130859375
pepb11b10	b11.a1.a1	sp|Q14978-2|NOLC1_HUMAN	sp|Q14978-2|NOLC1_HUMAN Isoform Beta of Nucleolar and coiled-body phosphoprotein 1 OS=Homo sapiens GN=NOLC1	VADNSFDAK		649	657	966.453125
pepb11a9	b11.a1.a1	sp|Q14978-2|NOLC1_HUMAN	sp|Q14978-2|NOLC1_HUMAN Isoform Beta of Nucleolar and coiled-body phosphoprotein 1 OS=Homo sapiens GN=NOLC1	SSVPPPSAPPPK		300	311	1160.63134765625
pepb11a4	b11.a1.a1	sp|Q14978-2|NOLC1_HUMAN	sp|Q14978-2|NOLC1_HUMAN Isoform Beta of Nucleolar and coiled-body phosphoprotein 1 OS=Homo sapiens GN=NOLC1	EEEIEVDSR		640	648	1105.501220703125
pepb11a2	b11.a1.a1	sp|Q14978-2|NOLC1_HUMAN	sp|Q14978-2|NOLC1_HUMAN Isoform Beta of Nucleolar and coiled-body phosphoprotein 1 OS=Homo sapiens GN=NOLC1	ASSSDSEDSSEEEEEVQGPPAK		82	103	2293.943115234375
pepb11a3	b11.a1.a1	sp|Q14978-2|NOLC1_HUMAN	sp|Q14978-2|NOLC1_HUMAN Isoform Beta of Nucleolar and coiled-body phosphoprotein 1 OS=Homo sapiens GN=NOLC1	DNQLSEVANK		24	33	1117.548828125
pepb11a7	b11.a1.a1	sp|Q14978-2|NOLC1_HUMAN	sp|Q14978-2|NOLC1_HUMAN Isoform Beta of Nucleolar and coiled-body phosphoprotein 1 OS=Homo sapiens GN=NOLC1	NKPGPYSSVPPPSAPPPK		294	311	1816.9595947265625
pepb11b12	b11.a1.a1	sp|Q14978-2|NOLC1_HUMAN	sp|Q14978-2|NOLC1_HUMAN Isoform Beta of Nucleolar and coiled-body phosphoprotein 1 OS=Homo sapiens GN=NOLC1	VVPSDLYPLVLGFLR		9	23	1687.9786376953125
pepb11a8	b11.a1.a2	sp|Q14978-3|NOLC1_HUMAN	sp|Q14978-3|NOLC1_HUMAN Isoform 3 of Nucleolar and coiled-body phosphoprotein 1 OS=Homo sapiens GN=NOLC1	NSSNKPAVTTK		387	397	1146.61181640625
pepb11a6	b11.a1.a2	sp|Q14978-3|NOLC1_HUMAN	sp|Q14978-3|NOLC1_HUMAN Isoform 3 of Nucleolar and coiled-body phosphoprotein 1 OS=Homo sapiens GN=NOLC1	MVATTKPK		442	449	875.5023193359375
pepb11b11	b11.a1.a2	sp|Q14978-3|NOLC1_HUMAN	sp|Q14978-3|NOLC1_HUMAN Isoform 3 of Nucleolar and coiled-body phosphoprotein 1 OS=Homo sapiens GN=NOLC1	VAGGAAPSKPASAK		498	511	1211.6746826171875
pepb11a5	b11.a1.a2	sp|Q14978-3|NOLC1_HUMAN	sp|Q14978-3|NOLC1_HUMAN Isoform 3 of Nucleolar and coiled-body phosphoprotein 1 OS=Homo sapiens GN=NOLC1	KLQANGPVAK		68	77	1025.610595703125
pepb11a1	b11.a1.a2	sp|Q14978-3|NOLC1_HUMAN	sp|Q14978-3|NOLC1_HUMAN Isoform 3 of Nucleolar and coiled-body phosphoprotein 1 OS=Homo sapiens GN=NOLC1	ANGTSALTAQNGK		547	559	1232.6234130859375
pepb11b10	b11.a1.a2	sp|Q14978-3|NOLC1_HUMAN	sp|Q14978-3|NOLC1_HUMAN Isoform 3 of Nucleolar and coiled-body phosphoprotein 1 OS=Homo sapiens GN=NOLC1	VADNSFDAK		640	648	966.453125
pepb11a9	b11.a1.a2	sp|Q14978-3|NOLC1_HUMAN	sp|Q14978-3|NOLC1_HUMAN Isoform 3 of Nucleolar and coiled-body phosphoprotein 1 OS=Homo sapiens GN=NOLC1	SSVPPPSAPPPK		291	302	1160.63134765625
pepb11a4	b11.a1.a2	sp|Q14978-3|NOLC1_HUMAN	sp|Q14978-3|NOLC1_HUMAN Isoform 3 of Nucleolar and coiled-body phosphoprotein 1 OS=Homo sapiens GN=NOLC1	EEEIEVDSR		631	639	1105.501220703125
pepb11a2	b11.a1.a2	sp|Q14978-3|NOLC1_HUMAN	sp|Q14978-3|NOLC1_HUMAN Isoform 3 of Nucleolar and coiled-body phosphoprotein 1 OS=Homo sapiens GN=NOLC1	ASSSDSEDSSEEEEEVQGPPAK		83	104	2293.943115234375
pepb11a3	b11.a1.a2	sp|Q14978-3|NOLC1_HUMAN	sp|Q14978-3|NOLC1_HUMAN Isoform 3 of Nucleolar and coiled-body phosphoprotein 1 OS=Homo sapiens GN=NOLC1	DNQLSEVANK		24	33	1117.548828125
pepb11a7	b11.a1.a2	sp|Q14978-3|NOLC1_HUMAN	sp|Q14978-3|NOLC1_HUMAN Isoform 3 of Nucleolar and coiled-body phosphoprotein 1 OS=Homo sapiens GN=NOLC1	NKPGPYSSVPPPSAPPPK		285	302	1816.9595947265625
pepb11b12	b11.a1.a2	sp|Q14978-3|NOLC1_HUMAN	sp|Q14978-3|NOLC1_HUMAN Isoform 3 of Nucleolar and coiled-body phosphoprotein 1 OS=Homo sapiens GN=NOLC1	VVPSDLYPLVLGFLR		9	23	1687.9786376953125
pepb11a8	b11.a1.a3	sp|Q14978|NOLC1_HUMAN	sp|Q14978|NOLC1_HUMAN Nucleolar and coiled-body phosphoprotein 1 OS=Homo sapiens GN=NOLC1 PE=1 SV=2	NSSNKPAVTTK		386	396	1146.61181640625
pepb11a6	b11.a1.a3	sp|Q14978|NOLC1_HUMAN	sp|Q14978|NOLC1_HUMAN Nucleolar and coiled-body phosphoprotein 1 OS=Homo sapiens GN=NOLC1 PE=1 SV=2	MVATTKPK		441	448	875.5023193359375
pepb11b11	b11.a1.a3	sp|Q14978|NOLC1_HUMAN	sp|Q14978|NOLC1_HUMAN Nucleolar and coiled-body phosphoprotein 1 OS=Homo sapiens GN=NOLC1 PE=1 SV=2	VAGGAAPSKPASAK		497	510	1211.6746826171875
pepb11a5	b11.a1.a3	sp|Q14978|NOLC1_HUMAN	sp|Q14978|NOLC1_HUMAN Nucleolar and coiled-body phosphoprotein 1 OS=Homo sapiens GN=NOLC1 PE=1 SV=2	KLQANGPVAK		67	76	1025.610595703125
pepb11a1	b11.a1.a3	sp|Q14978|NOLC1_HUMAN	sp|Q14978|NOLC1_HUMAN Nucleolar and coiled-body phosphoprotein 1 OS=Homo sapiens GN=NOLC1 PE=1 SV=2	ANGTSALTAQNGK		546	558	1232.6234130859375
pepb11b10	b11.a1.a3	sp|Q14978|NOLC1_HUMAN	sp|Q14978|NOLC1_HUMAN Nucleolar and coiled-body phosphoprotein 1 OS=Homo sapiens GN=NOLC1 PE=1 SV=2	VADNSFDAK		639	647	966.453125
pepb11a9	b11.a1.a3	sp|Q14978|NOLC1_HUMAN	sp|Q14978|NOLC1_HUMAN Nucleolar and coiled-body phosphoprotein 1 OS=Homo sapiens GN=NOLC1 PE=1 SV=2	SSVPPPSAPPPK		290	301	1160.63134765625
pepb11a4	b11.a1.a3	sp|Q14978|NOLC1_HUMAN	sp|Q14978|NOLC1_HUMAN Nucleolar and coiled-body phosphoprotein 1 OS=Homo sapiens GN=NOLC1 PE=1 SV=2	EEEIEVDSR		630	638	1105.501220703125
pepb11a2	b11.a1.a3	sp|Q14978|NOLC1_HUMAN	sp|Q14978|NOLC1_HUMAN Nucleolar and coiled-body phosphoprotein 1 OS=Homo sapiens GN=NOLC1 PE=1 SV=2	ASSSDSEDSSEEEEEVQGPPAK		82	103	2293.943115234375
pepb11a3	b11.a1.a3	sp|Q14978|NOLC1_HUMAN	sp|Q14978|NOLC1_HUMAN Nucleolar and coiled-body phosphoprotein 1 OS=Homo sapiens GN=NOLC1 PE=1 SV=2	DNQLSEVANK		24	33	1117.548828125
pepb11a7	b11.a1.a3	sp|Q14978|NOLC1_HUMAN	sp|Q14978|NOLC1_HUMAN Nucleolar and coiled-body phosphoprotein 1 OS=Homo sapiens GN=NOLC1 PE=1 SV=2	NKPGPYSSVPPPSAPPPK		284	301	1816.9595947265625
pepb11b12	b11.a1.a3	sp|Q14978|NOLC1_HUMAN	sp|Q14978|NOLC1_HUMAN Nucleolar and coiled-body phosphoprotein 1 OS=Homo sapiens GN=NOLC1 PE=1 SV=2	VVPSDLYPLVLGFLR		9	23	1687.9786376953125
pepb12a6	b12.a1.a1	sp|Q9NR30|DDX21_HUMAN	sp|Q9NR30|DDX21_HUMAN Nucleolar RNA helicase 2 OS=Homo sapiens GN=DDX21 PE=1 SV=5	IKDHIQNGK		319	327	1052.5850830078125
pepb12a7	b12.a1.a1	sp|Q9NR30|DDX21_HUMAN	sp|Q9NR30|DDX21_HUMAN Nucleolar RNA helicase 2 OS=Homo sapiens GN=DDX21 PE=1 SV=5	KKEEPSQNDISPK		79	91	1499.7703857421875
pepb12b11	b12.a1.a1	sp|Q9NR30|DDX21_HUMAN	sp|Q9NR30|DDX21_HUMAN Nucleolar RNA helicase 2 OS=Homo sapiens GN=DDX21 PE=1 SV=5	SDAGLESDTAMK	M11:+15.99491	7	18	1240.53662109375
pepb12b10	b12.a1.a1	sp|Q9NR30|DDX21_HUMAN	sp|Q9NR30|DDX21_HUMAN Nucleolar RNA helicase 2 OS=Homo sapiens GN=DDX21 PE=1 SV=5	QDAQSLHGDIPQK		462	474	1436.7132568359375
pepb12a3	b12.a1.a1	sp|Q9NR30|DDX21_HUMAN	sp|Q9NR30|DDX21_HUMAN Nucleolar RNA helicase 2 OS=Homo sapiens GN=DDX21 PE=1 SV=5	EAQELSQNSAIK		450	461	1317.6649169921875
pepb12a8	b12.a1.a1	sp|Q9NR30|DDX21_HUMAN	sp|Q9NR30|DDX21_HUMAN Nucleolar RNA helicase 2 OS=Homo sapiens GN=DDX21 PE=1 SV=5	NEEPSEEEIDAPK		117	129	1486.65478515625
pepb12a2	b12.a1.a1	sp|Q9NR30|DDX21_HUMAN	sp|Q9NR30|DDX21_HUMAN Nucleolar RNA helicase 2 OS=Homo sapiens GN=DDX21 PE=1 SV=5	DVESYIHR		517	524	1018.4957275390625
pepb12a9	b12.a1.a1	sp|Q9NR30|DDX21_HUMAN	sp|Q9NR30|DDX21_HUMAN Nucleolar RNA helicase 2 OS=Homo sapiens GN=DDX21 PE=1 SV=5	QDAQSLHGDIPQK	Q1:-17.02655	462	474	1419.6866455078125
pepb12a4	b12.a1.a1	sp|Q9NR30|DDX21_HUMAN	sp|Q9NR30|DDX21_HUMAN Nucleolar RNA helicase 2 OS=Homo sapiens GN=DDX21 PE=1 SV=5	EEYQLVQVEQK		545	555	1392.7010498046875
pepb12a1	b12.a1.a1	sp|Q9NR30|DDX21_HUMAN	sp|Q9NR30|DDX21_HUMAN Nucleolar RNA helicase 2 OS=Homo sapiens GN=DDX21 PE=1 SV=5	APQVLVLAPTR		260	270	1164.7103271484375
pepb12a5	b12.a1.a1	sp|Q9NR30|DDX21_HUMAN	sp|Q9NR30|DDX21_HUMAN Nucleolar RNA helicase 2 OS=Homo sapiens GN=DDX21 PE=1 SV=5	GAVEALAAALAH		606	617	1093.6004638671875
pepb12b12	b12.a1.a1	sp|Q9NR30|DDX21_HUMAN	sp|Q9NR30|DDX21_HUMAN Nucleolar RNA helicase 2 OS=Homo sapiens GN=DDX21 PE=1 SV=5	TFSFAIPLIEK		237	247	1265.71435546875
pepb13a7	b13.a1.a1	sp|P17480-2|UBF1_HUMAN	sp|P17480-2|UBF1_HUMAN Isoform UBF2 of Nucleolar transcription factor 1 OS=Homo sapiens GN=UBTF	SDIPEKPK		193	200	913.4993286132812
pepb13b11	b13.a1.a1	sp|P17480-2|UBF1_HUMAN	sp|P17480-2|UBF1_HUMAN Isoform UBF2 of Nucleolar transcription factor 1 OS=Homo sapiens GN=UBTF	VRPDEIMR		217	224	1015.5358276367188
pepb13a3	b13.a1.a1	sp|P17480-2|UBF1_HUMAN	sp|P17480-2|UBF1_HUMAN Isoform UBF2 of Nucleolar transcription factor 1 OS=Homo sapiens GN=UBTF	FREDHPDLIQNAK		179	191	1582.7977294921875
pepb13a9	b13.a1.a1	sp|P17480-2|UBF1_HUMAN	sp|P17480-2|UBF1_HUMAN Isoform UBF2 of Nucleolar transcription factor 1 OS=Homo sapiens GN=UBTF	TPQQLWYTHEK		201	211	1430.7066650390625
pepb13a4	b13.a1.a1	sp|P17480-2|UBF1_HUMAN	sp|P17480-2|UBF1_HUMAN Isoform UBF2 of Nucleolar transcription factor 1 OS=Homo sapiens GN=UBTF	HPELNISEEGITK		230	242	1466.7490234375
pepb13b12	b13.a1.a1	sp|P17480-2|UBF1_HUMAN	sp|P17480-2|UBF1_HUMAN Isoform UBF2 of Nucleolar transcription factor 1 OS=Homo sapiens GN=UBTF	WVEISNEVR		72	80	1131.5797119140625
pepb13a2	b13.a1.a1	sp|P17480-2|UBF1_HUMAN	sp|P17480-2|UBF1_HUMAN Isoform UBF2 of Nucleolar transcription factor 1 OS=Homo sapiens GN=UBTF	FLESLPEEEQQR		324	335	1504.7281494140625
pepb13a5	b13.a1.a1	sp|P17480-2|UBF1_HUMAN	sp|P17480-2|UBF1_HUMAN Isoform UBF2 of Nucleolar transcription factor 1 OS=Homo sapiens GN=UBTF	QLQEERPELSESELTR	Q1:-17.02655	387	402	1926.9410400390625
pepb13b10	b13.a1.a1	sp|P17480-2|UBF1_HUMAN	sp|P17480-2|UBF1_HUMAN Isoform UBF2 of Nucleolar transcription factor 1 OS=Homo sapiens GN=UBTF	VHLDLWVK		591	598	1009.5833740234375
pepb13a8	b13.a1.a1	sp|P17480-2|UBF1_HUMAN	sp|P17480-2|UBF1_HUMAN Isoform UBF2 of Nucleolar transcription factor 1 OS=Homo sapiens GN=UBTF	TLTELILDAQEHVK		84	97	1609.8800048828125
pepb13a6	b13.a1.a1	sp|P17480-2|UBF1_HUMAN	sp|P17480-2|UBF1_HUMAN Isoform UBF2 of Nucleolar transcription factor 1 OS=Homo sapiens GN=UBTF	REERGKLPESPKR		438	450	1581.8819580078125
pepb13a1	b13.a1.a1	sp|P17480-2|UBF1_HUMAN	sp|P17480-2|UBF1_HUMAN Isoform UBF2 of Nucleolar transcription factor 1 OS=Homo sapiens GN=UBTF	AEEIWQQSVIGDYLAR		451	466	1877.9395751953125
pepb13a7	b13.a1.a2	tr|E9PKP7|E9PKP7_HUMAN	tr|E9PKP7|E9PKP7_HUMAN Nucleolar transcription factor 1 OS=Homo sapiens GN=UBTF PE=2 SV=1	SDIPEKPK		193	200	913.4993286132812
pepb13b11	b13.a1.a2	tr|E9PKP7|E9PKP7_HUMAN	tr|E9PKP7|E9PKP7_HUMAN Nucleolar transcription factor 1 OS=Homo sapiens GN=UBTF PE=2 SV=1	VRPDEIMR		217	224	1015.5358276367188
pepb13a3	b13.a1.a2	tr|E9PKP7|E9PKP7_HUMAN	tr|E9PKP7|E9PKP7_HUMAN Nucleolar transcription factor 1 OS=Homo sapiens GN=UBTF PE=2 SV=1	FREDHPDLIQNAK		179	191	1582.7977294921875
pepb13a9	b13.a1.a2	tr|E9PKP7|E9PKP7_HUMAN	tr|E9PKP7|E9PKP7_HUMAN Nucleolar transcription factor 1 OS=Homo sapiens GN=UBTF PE=2 SV=1	TPQQLWYTHEK		201	211	1430.7066650390625
pepb13a4	b13.a1.a2	tr|E9PKP7|E9PKP7_HUMAN	tr|E9PKP7|E9PKP7_HUMAN Nucleolar transcription factor 1 OS=Homo sapiens GN=UBTF PE=2 SV=1	HPELNISEEGITK		230	242	1466.7490234375
pepb13b12	b13.a1.a2	tr|E9PKP7|E9PKP7_HUMAN	tr|E9PKP7|E9PKP7_HUMAN Nucleolar transcription factor 1 OS=Homo sapiens GN=UBTF PE=2 SV=1	WVEISNEVR		72	80	1131.5797119140625
pepb13a2	b13.a1.a2	tr|E9PKP7|E9PKP7_HUMAN	tr|E9PKP7|E9PKP7_HUMAN Nucleolar transcription factor 1 OS=Homo sapiens GN=UBTF PE=2 SV=1	FLESLPEEEQQR		324	335	1504.7281494140625
pepb13a5	b13.a1.a2	tr|E9PKP7|E9PKP7_HUMAN	tr|E9PKP7|E9PKP7_HUMAN Nucleolar transcription factor 1 OS=Homo sapiens GN=UBTF PE=2 SV=1	QLQEERPELSESELTR	Q1:-17.02655	387	402	1926.9410400390625
pepb13b10	b13.a1.a2	tr|E9PKP7|E9PKP7_HUMAN	tr|E9PKP7|E9PKP7_HUMAN Nucleolar transcription factor 1 OS=Homo sapiens GN=UBTF PE=2 SV=1	VHLDLWVK		591	598	1009.5833740234375
pepb13a8	b13.a1.a2	tr|E9PKP7|E9PKP7_HUMAN	tr|E9PKP7|E9PKP7_HUMAN Nucleolar transcription factor 1 OS=Homo sapiens GN=UBTF PE=2 SV=1	TLTELILDAQEHVK		84	97	1609.8800048828125
pepb13a6	b13.a1.a2	tr|E9PKP7|E9PKP7_HUMAN	tr|E9PKP7|E9PKP7_HUMAN Nucleolar transcription factor 1 OS=Homo sapiens GN=UBTF PE=2 SV=1	REERGKLPESPKR		438	450	1581.8819580078125
pepb13a1	b13.a1.a2	tr|E9PKP7|E9PKP7_HUMAN	tr|E9PKP7|E9PKP7_HUMAN Nucleolar transcription factor 1 OS=Homo sapiens GN=UBTF PE=2 SV=1	AEEIWQQSVIGDYLAR		451	466	1877.9395751953125
pepb14a5	b14.a1.a1	sp|P11387|TOP1_HUMAN	sp|P11387|TOP1_HUMAN DNA topoisomerase 1 OS=Homo sapiens GN=TOP1 PE=1 SV=2	KVPEPDNKK		184	192	1054.589599609375
pepb14a4	b14.a1.a1	sp|P11387|TOP1_HUMAN	sp|P11387|TOP1_HUMAN DNA topoisomerase 1 OS=Homo sapiens GN=TOP1 PE=1 SV=2	KLEEEEDGKLK		164	174	1317.6900634765625
pepb14a6	b14.a1.a1	sp|P11387|TOP1_HUMAN	sp|P11387|TOP1_HUMAN DNA topoisomerase 1 OS=Homo sapiens GN=TOP1 PE=1 SV=2	MLDHEYTTK		263	271	1137.52490234375
pepb14a1	b14.a1.a1	sp|P11387|TOP1_HUMAN	sp|P11387|TOP1_HUMAN DNA topoisomerase 1 OS=Homo sapiens GN=TOP1 PE=1 SV=2	AVAILCNHQR	C6:+57.02146	625	634	1181.6212158203125
pepb14a2	b14.a1.a1	sp|P11387|TOP1_HUMAN	sp|P11387|TOP1_HUMAN DNA topoisomerase 1 OS=Homo sapiens GN=TOP1 PE=1 SV=2	EEGETADTVGCCSLR	C11:+57.02146 C12:+57.02146	494	508	1683.6953125
pepb14a8	b14.a1.a1	sp|P11387|TOP1_HUMAN	sp|P11387|TOP1_HUMAN DNA topoisomerase 1 OS=Homo sapiens GN=TOP1 PE=1 SV=2	SGDHLHNDSQIEADFR	S1:+42.01057	2	17	1882.8319091796875
pepb14a9	b14.a1.a1	sp|P11387|TOP1_HUMAN	sp|P11387|TOP1_HUMAN DNA topoisomerase 1 OS=Homo sapiens GN=TOP1 PE=1 SV=2	TYNASITLQQQLK		591	603	1507.8118896484375
pepb14a3	b14.a1.a1	sp|P11387|TOP1_HUMAN	sp|P11387|TOP1_HUMAN DNA topoisomerase 1 OS=Homo sapiens GN=TOP1 PE=1 SV=2	HLQDLMEGLTAK		576	587	1355.69921875
pepb14a7	b14.a1.a1	sp|P11387|TOP1_HUMAN	sp|P11387|TOP1_HUMAN DNA topoisomerase 1 OS=Homo sapiens GN=TOP1 PE=1 SV=2	NLQLFMENK		550	558	1136.5770263671875
pepb15a6	b15.a1.a1	sp|P35659|DEK_HUMAN	sp|P35659|DEK_HUMAN Protein DEK OS=Homo sapiens GN=DEK PE=1 SV=1	PSGKPLPK		188	195	823.5040283203125
pepb15a5	b15.a1.a1	sp|P35659|DEK_HUMAN	sp|P35659|DEK_HUMAN Protein DEK OS=Homo sapiens GN=DEK PE=1 SV=1	KPPTDEELK		318	326	1056.5576171875
pepb15a8	b15.a1.a1	sp|P35659|DEK_HUMAN	sp|P35659|DEK_HUMAN Protein DEK OS=Homo sapiens GN=DEK PE=1 SV=1	SGVNSELVK		169	177	932.5051879882812
pepb15a1	b15.a1.a1	sp|P35659|DEK_HUMAN	sp|P35659|DEK_HUMAN Protein DEK OS=Homo sapiens GN=DEK PE=1 SV=1	EPEMPGPR		22	29	912.4248046875
pepb15a7	b15.a1.a1	sp|P35659|DEK_HUMAN	sp|P35659|DEK_HUMAN Protein DEK OS=Homo sapiens GN=DEK PE=1 SV=1	SASAPAAEGEGTPTQPASEK	S1:+42.01057	2	21	1927.888427734375
pepb15a4	b15.a1.a1	sp|P35659|DEK_HUMAN	sp|P35659|DEK_HUMAN Protein DEK OS=Homo sapiens GN=DEK PE=1 SV=1	LTMQVSSLQR		66	75	1162.625244140625
pepb15a3	b15.a1.a1	sp|P35659|DEK_HUMAN	sp|P35659|DEK_HUMAN Protein DEK OS=Homo sapiens GN=DEK PE=1 SV=1	LLASANLEEVTMK	M12:+15.99491	332	344	1434.7513427734375
pepb15b10	b15.a1.a1	sp|P35659|DEK_HUMAN	sp|P35659|DEK_HUMAN Protein DEK OS=Homo sapiens GN=DEK PE=1 SV=1	VYENYPTYDLTER		350	362	1662.7650146484375
pepb15a2	b15.a1.a1	sp|P35659|DEK_HUMAN	sp|P35659|DEK_HUMAN Protein DEK OS=Homo sapiens GN=DEK PE=1 SV=1	LLASANLEEVTMK		332	344	1418.75634765625
pepb15a9	b15.a1.a1	sp|P35659|DEK_HUMAN	sp|P35659|DEK_HUMAN Protein DEK OS=Homo sapiens GN=DEK PE=1 SV=1	SICEVLDLER	C3:+57.02146	159	168	1233.61474609375
pepb16a1	b16.a1.a1	sp|Q7Z460|CLAP1_HUMAN	sp|Q7Z460|CLAP1_HUMAN CLIP-associating protein 1 OS=Homo sapiens GN=CLASP1 PE=1 SV=1	AQTTNSNSSSSSDVSTHS		1521	1538	1796.7532958984375
pepb16a3	b16.a1.a1	sp|Q7Z460|CLAP1_HUMAN	sp|Q7Z460|CLAP1_HUMAN CLIP-associating protein 1 OS=Homo sapiens GN=CLASP1 PE=1 SV=1	GPPVTPSSEK		707	716	998.5156860351562
pepb16a7	b16.a1.a1	sp|Q7Z460|CLAP1_HUMAN	sp|Q7Z460|CLAP1_HUMAN CLIP-associating protein 1 OS=Homo sapiens GN=CLASP1 PE=1 SV=1	QSSGSATNVASTPDNR		645	660	1591.7310791015625
pepb16a9	b16.a1.a1	sp|Q7Z460|CLAP1_HUMAN	sp|Q7Z460|CLAP1_HUMAN CLIP-associating protein 1 OS=Homo sapiens GN=CLASP1 PE=1 SV=1	SQEDLNEPIKR		1196	1206	1328.680908203125
pepb16a6	b16.a1.a1	sp|Q7Z460|CLAP1_HUMAN	sp|Q7Z460|CLAP1_HUMAN CLIP-associating protein 1 OS=Homo sapiens GN=CLASP1 PE=1 SV=1	NSSNTSVGSPSNTIGR		1083	1098	1577.7518310546875
pepb16a8	b16.a1.a1	sp|Q7Z460|CLAP1_HUMAN	sp|Q7Z460|CLAP1_HUMAN CLIP-associating protein 1 OS=Homo sapiens GN=CLASP1 PE=1 SV=1	SDIDVNAAASAK		600	611	1161.574951171875
pepb16a4	b16.a1.a1	sp|Q7Z460|CLAP1_HUMAN	sp|Q7Z460|CLAP1_HUMAN CLIP-associating protein 1 OS=Homo sapiens GN=CLASP1 PE=1 SV=1	IITWTTEPK		1027	1035	1088.59912109375
pepb16a5	b16.a1.a1	sp|Q7Z460|CLAP1_HUMAN	sp|Q7Z460|CLAP1_HUMAN CLIP-associating protein 1 OS=Homo sapiens GN=CLASP1 PE=1 SV=1	LVDGLATSWVNSSNYK		50	65	1753.8759765625
pepb16a2	b16.a1.a1	sp|Q7Z460|CLAP1_HUMAN	sp|Q7Z460|CLAP1_HUMAN CLIP-associating protein 1 OS=Homo sapiens GN=CLASP1 PE=1 SV=1	EGLLGLQNLLK		874	884	1197.7205810546875
pepb16b10	b16.a1.a1	sp|Q7Z460|CLAP1_HUMAN	sp|Q7Z460|CLAP1_HUMAN CLIP-associating protein 1 OS=Homo sapiens GN=CLASP1 PE=1 SV=1	VLSTSTDLEAAVADALK		793	809	1703.9066162109375
pepb17a6	b17.a1.a1	sp|P27694|RFA1_HUMAN	sp|P27694|RFA1_HUMAN Replication protein A 70 kDa DNA-binding subunit OS=Homo sapiens GN=RPA1 PE=1 SV=2	PQPQNGSSGMGSTVSK	M10:+15.99491	142	157	1577.7227783203125
pepb17a1	b17.a1.a1	sp|P27694|RFA1_HUMAN	sp|P27694|RFA1_HUMAN Replication protein A 70 kDa DNA-binding subunit OS=Homo sapiens GN=RPA1 PE=1 SV=2	AAGPSLSHTSGGTQSK		168	183	1485.7296142578125
pepb17a8	b17.a1.a1	sp|P27694|RFA1_HUMAN	sp|P27694|RFA1_HUMAN Replication protein A 70 kDa DNA-binding subunit OS=Homo sapiens GN=RPA1 PE=1 SV=2	VETYNDESR		578	586	1112.48583984375
pepb17a7	b17.a1.a1	sp|P27694|RFA1_HUMAN	sp|P27694|RFA1_HUMAN Replication protein A 70 kDa DNA-binding subunit OS=Homo sapiens GN=RPA1 PE=1 SV=2	SGGVGGSNTNWK		432	443	1163.54443359375
pepb17a3	b17.a1.a1	sp|P27694|RFA1_HUMAN	sp|P27694|RFA1_HUMAN Replication protein A 70 kDa DNA-binding subunit OS=Homo sapiens GN=RPA1 PE=1 SV=2	ATVMDVKPVDYR	M4:+15.99491	589	600	1409.709716796875
pepb17a2	b17.a1.a1	sp|P27694|RFA1_HUMAN	sp|P27694|RFA1_HUMAN Replication protein A 70 kDa DNA-binding subunit OS=Homo sapiens GN=RPA1 PE=1 SV=2	ATVMDVKPVDYR		589	600	1393.71484375
pepb17a5	b17.a1.a1	sp|P27694|RFA1_HUMAN	sp|P27694|RFA1_HUMAN Replication protein A 70 kDa DNA-binding subunit OS=Homo sapiens GN=RPA1 PE=1 SV=2	LFSLELVDESGEIR		221	234	1606.8326416015625
pepb17a4	b17.a1.a1	sp|P27694|RFA1_HUMAN	sp|P27694|RFA1_HUMAN Replication protein A 70 kDa DNA-binding subunit OS=Homo sapiens GN=RPA1 PE=1 SV=2	DSLVDIIGICK	C10:+57.02146	314	324	1232.6558837890625
pepb17b10	b17.a1.a1	sp|P27694|RFA1_HUMAN	sp|P27694|RFA1_HUMAN Replication protein A 70 kDa DNA-binding subunit OS=Homo sapiens GN=RPA1 PE=1 SV=2	VVILMELEVLK	M5:+15.99491	93	103	1301.7752685546875
pepb17a9	b17.a1.a1	sp|P27694|RFA1_HUMAN	sp|P27694|RFA1_HUMAN Replication protein A 70 kDa DNA-binding subunit OS=Homo sapiens GN=RPA1 PE=1 SV=2	VVILMELEVLK		93	103	1285.7803955078125
pepb18a3	b18.a1.a1	sp|P12268|IMDH2_HUMAN	sp|P12268|IMDH2_HUMAN Inosine-5'-monophosphate dehydrogenase 2 OS=Homo sapiens GN=IMPDH2 PE=1 SV=2	GMGSLDAMDK	M2:+15.99491 M8:+15.99491	413	422	1056.4339599609375
pepb18a6	b18.a1.a1	sp|P12268|IMDH2_HUMAN	sp|P12268|IMDH2_HUMAN Inosine-5'-monophosphate dehydrogenase 2 OS=Homo sapiens GN=IMPDH2 PE=1 SV=2	PQATAVYK		342	349	877.4782104492188
pepb18a9	b18.a1.a1	sp|P12268|IMDH2_HUMAN	sp|P12268|IMDH2_HUMAN Inosine-5'-monophosphate dehydrogenase 2 OS=Homo sapiens GN=IMPDH2 PE=1 SV=2	VAQGVSGAVQDK		439	450	1158.61181640625
pepb18a8	b18.a1.a1	sp|P12268|IMDH2_HUMAN	sp|P12268|IMDH2_HUMAN Inosine-5'-monophosphate dehydrogenase 2 OS=Homo sapiens GN=IMPDH2 PE=1 SV=2	TSSAQVEGGVHSLHSYEK		494	511	1915.9149169921875
pepb18a7	b18.a1.a1	sp|P12268|IMDH2_HUMAN	sp|P12268|IMDH2_HUMAN Inosine-5'-monophosphate dehydrogenase 2 OS=Homo sapiens GN=IMPDH2 PE=1 SV=2	REDLVVAPAGITLK		182	195	1481.8690185546875
pepb18a1	b18.a1.a1	sp|P12268|IMDH2_HUMAN	sp|P12268|IMDH2_HUMAN Inosine-5'-monophosphate dehydrogenase 2 OS=Homo sapiens GN=IMPDH2 PE=1 SV=2	DKYPNLQVIGGNVVTAAQAK		292	311	2086.1298828125
pepb18a5	b18.a1.a1	sp|P12268|IMDH2_HUMAN	sp|P12268|IMDH2_HUMAN Inosine-5'-monophosphate dehydrogenase 2 OS=Homo sapiens GN=IMPDH2 PE=1 SV=2	NLIDAGVDALR		312	322	1156.6324462890625
pepb18a2	b18.a1.a1	sp|P12268|IMDH2_HUMAN	sp|P12268|IMDH2_HUMAN Inosine-5'-monophosphate dehydrogenase 2 OS=Homo sapiens GN=IMPDH2 PE=1 SV=2	EDLVVAPAGITLK		183	195	1325.7679443359375
pepb18a4	b18.a1.a1	sp|P12268|IMDH2_HUMAN	sp|P12268|IMDH2_HUMAN Inosine-5'-monophosphate dehydrogenase 2 OS=Homo sapiens GN=IMPDH2 PE=1 SV=2	LPIVNEDDELVAIIAR		209	224	1779.9854736328125
pepb18a3	b18.a1.a2	tr|H0Y4R1|H0Y4R1_HUMAN	tr|H0Y4R1|H0Y4R1_HUMAN Inosine-5'-monophosphate dehydrogenase 2 (Fragment) OS=Homo sapiens GN=IMPDH2 PE=3 SV=1	GMGSLDAMDK	M2:+15.99491 M8:+15.99491	369	378	1056.4339599609375
pepb18a6	b18.a1.a2	tr|H0Y4R1|H0Y4R1_HUMAN	tr|H0Y4R1|H0Y4R1_HUMAN Inosine-5'-monophosphate dehydrogenase 2 (Fragment) OS=Homo sapiens GN=IMPDH2 PE=3 SV=1	PQATAVYK		298	305	877.4782104492188
pepb18a9	b18.a1.a2	tr|H0Y4R1|H0Y4R1_HUMAN	tr|H0Y4R1|H0Y4R1_HUMAN Inosine-5'-monophosphate dehydrogenase 2 (Fragment) OS=Homo sapiens GN=IMPDH2 PE=3 SV=1	VAQGVSGAVQDK		395	406	1158.61181640625
pepb18a8	b18.a1.a2	tr|H0Y4R1|H0Y4R1_HUMAN	tr|H0Y4R1|H0Y4R1_HUMAN Inosine-5'-monophosphate dehydrogenase 2 (Fragment) OS=Homo sapiens GN=IMPDH2 PE=3 SV=1	TSSAQVEGGVHSLHSYEK		450	467	1915.9149169921875
pepb18a7	b18.a1.a2	tr|H0Y4R1|H0Y4R1_HUMAN	tr|H0Y4R1|H0Y4R1_HUMAN Inosine-5'-monophosphate dehydrogenase 2 (Fragment) OS=Homo sapiens GN=IMPDH2 PE=3 SV=1	REDLVVAPAGITLK		114	127	1481.8690185546875
pepb18a1	b18.a1.a2	tr|H0Y4R1|H0Y4R1_HUMAN	tr|H0Y4R1|H0Y4R1_HUMAN Inosine-5'-monophosphate dehydrogenase 2 (Fragment) OS=Homo sapiens GN=IMPDH2 PE=3 SV=1	DKYPNLQVIGGNVVTAAQAK		224	243	2086.1298828125
pepb18a5	b18.a1.a2	tr|H0Y4R1|H0Y4R1_HUMAN	tr|H0Y4R1|H0Y4R1_HUMAN Inosine-5'-monophosphate dehydrogenase 2 (Fragment) OS=Homo sapiens GN=IMPDH2 PE=3 SV=1	NLIDAGVDALR		244	254	1156.6324462890625
pepb18a2	b18.a1.a2	tr|H0Y4R1|H0Y4R1_HUMAN	tr|H0Y4R1|H0Y4R1_HUMAN Inosine-5'-monophosphate dehydrogenase 2 (Fragment) OS=Homo sapiens GN=IMPDH2 PE=3 SV=1	EDLVVAPAGITLK		115	127	1325.7679443359375
pepb18a4	b18.a1.a2	tr|H0Y4R1|H0Y4R1_HUMAN	tr|H0Y4R1|H0Y4R1_HUMAN Inosine-5'-monophosphate dehydrogenase 2 (Fragment) OS=Homo sapiens GN=IMPDH2 PE=3 SV=1	LPIVNEDDELVAIIAR		141	156	1779.9854736328125
pepb19a8	b19.a1.a1	sp|Q06330-2|SUH_HUMAN	sp|Q06330-2|SUH_HUMAN Isoform APCR-1 of Recombining binding protein suppressor of hairless OS=Homo sapiens GN=RBPJ	TLYISDSDKR		52	61	1197.6114501953125
pepb19a1	b19.a1.a1	sp|Q06330-2|SUH_HUMAN	sp|Q06330-2|SUH_HUMAN Isoform APCR-1 of Recombining binding protein suppressor of hairless OS=Homo sapiens GN=RBPJ	DGYIHYGQTVK		164	174	1280.62744140625
pepb19a4	b19.a1.a1	sp|Q06330-2|SUH_HUMAN	sp|Q06330-2|SUH_HUMAN Isoform APCR-1 of Recombining binding protein suppressor of hairless OS=Homo sapiens GN=RBPJ	IIQFQATPCPK	C9:+57.02146	230	240	1302.6878662109375
pepb19a7	b19.a1.a1	sp|Q06330-2|SUH_HUMAN	sp|Q06330-2|SUH_HUMAN Isoform APCR-1 of Recombining binding protein suppressor of hairless OS=Homo sapiens GN=RBPJ	QTALLDADDPVSQLHK		195	210	1750.8974609375
pepb19a5	b19.a1.a1	sp|Q06330-2|SUH_HUMAN	sp|Q06330-2|SUH_HUMAN Isoform APCR-1 of Recombining binding protein suppressor of hairless OS=Homo sapiens GN=RBPJ	LVCSVTGMALPR	C3:+57.02146	175	186	1303.6865234375
pepb19a6	b19.a1.a1	sp|Q06330-2|SUH_HUMAN	sp|Q06330-2|SUH_HUMAN Isoform APCR-1 of Recombining binding protein suppressor of hairless OS=Homo sapiens GN=RBPJ	QPVQVPVTLVR		345	355	1235.74755859375
pepb19a3	b19.a1.a1	sp|Q06330-2|SUH_HUMAN	sp|Q06330-2|SUH_HUMAN Isoform APCR-1 of Recombining binding protein suppressor of hairless OS=Homo sapiens GN=RBPJ	IGIGNSDQEMQQLNLEGK		28	45	1973.9600830078125
pepb19b10	b19.a1.a1	sp|Q06330-2|SUH_HUMAN	sp|Q06330-2|SUH_HUMAN Isoform APCR-1 of Recombining binding protein suppressor of hairless OS=Homo sapiens GN=RBPJ	VWFGDVEAETMYR	M11:+15.99491	309	321	1618.720947265625
pepb19a2	b19.a1.a1	sp|Q06330-2|SUH_HUMAN	sp|Q06330-2|SUH_HUMAN Isoform APCR-1 of Recombining binding protein suppressor of hairless OS=Homo sapiens GN=RBPJ	EMINDGASWTIISTDK		245	260	1780.8426513671875
pepb19a9	b19.a1.a1	sp|Q06330-2|SUH_HUMAN	sp|Q06330-2|SUH_HUMAN Isoform APCR-1 of Recombining binding protein suppressor of hairless OS=Homo sapiens GN=RBPJ	VWFGDVEAETMYR		309	321	1602.72607421875
pepb19a8	b19.a1.a2	sp|Q06330-3|SUH_HUMAN	sp|Q06330-3|SUH_HUMAN Isoform APCR-3 of Recombining binding protein suppressor of hairless OS=Homo sapiens GN=RBPJ	TLYISDSDKR		38	47	1197.6114501953125
pepb19a1	b19.a1.a2	sp|Q06330-3|SUH_HUMAN	sp|Q06330-3|SUH_HUMAN Isoform APCR-3 of Recombining binding protein suppressor of hairless OS=Homo sapiens GN=RBPJ	DGYIHYGQTVK		150	160	1280.62744140625
pepb19a4	b19.a1.a2	sp|Q06330-3|SUH_HUMAN	sp|Q06330-3|SUH_HUMAN Isoform APCR-3 of Recombining binding protein suppressor of hairless OS=Homo sapiens GN=RBPJ	IIQFQATPCPK	C9:+57.02146	216	226	1302.6878662109375
pepb19a7	b19.a1.a2	sp|Q06330-3|SUH_HUMAN	sp|Q06330-3|SUH_HUMAN Isoform APCR-3 of Recombining binding protein suppressor of hairless OS=Homo sapiens GN=RBPJ	QTALLDADDPVSQLHK		181	196	1750.8974609375
pepb19a5	b19.a1.a2	sp|Q06330-3|SUH_HUMAN	sp|Q06330-3|SUH_HUMAN Isoform APCR-3 of Recombining binding protein suppressor of hairless OS=Homo sapiens GN=RBPJ	LVCSVTGMALPR	C3:+57.02146	161	172	1303.6865234375
pepb19a6	b19.a1.a2	sp|Q06330-3|SUH_HUMAN	sp|Q06330-3|SUH_HUMAN Isoform APCR-3 of Recombining binding protein suppressor of hairless OS=Homo sapiens GN=RBPJ	QPVQVPVTLVR		331	341	1235.74755859375
pepb19a3	b19.a1.a2	sp|Q06330-3|SUH_HUMAN	sp|Q06330-3|SUH_HUMAN Isoform APCR-3 of Recombining binding protein suppressor of hairless OS=Homo sapiens GN=RBPJ	IGIGNSDQEMQQLNLEGK		14	31	1973.9600830078125
pepb19b10	b19.a1.a2	sp|Q06330-3|SUH_HUMAN	sp|Q06330-3|SUH_HUMAN Isoform APCR-3 of Recombining binding protein suppressor of hairless OS=Homo sapiens GN=RBPJ	VWFGDVEAETMYR	M11:+15.99491	295	307	1618.720947265625
pepb19a2	b19.a1.a2	sp|Q06330-3|SUH_HUMAN	sp|Q06330-3|SUH_HUMAN Isoform APCR-3 of Recombining binding protein suppressor of hairless OS=Homo sapiens GN=RBPJ	EMINDGASWTIISTDK		231	246	1780.8426513671875
pepb19a9	b19.a1.a2	sp|Q06330-3|SUH_HUMAN	sp|Q06330-3|SUH_HUMAN Isoform APCR-3 of Recombining binding protein suppressor of hairless OS=Homo sapiens GN=RBPJ	VWFGDVEAETMYR		295	307	1602.72607421875
pepb19a8	b19.a1.a3	sp|Q06330-4|SUH_HUMAN	sp|Q06330-4|SUH_HUMAN Isoform 4 of Recombining binding protein suppressor of hairless OS=Homo sapiens GN=RBPJ	TLYISDSDKR		112	121	1197.6114501953125
pepb19a1	b19.a1.a3	sp|Q06330-4|SUH_HUMAN	sp|Q06330-4|SUH_HUMAN Isoform 4 of Recombining binding protein suppressor of hairless OS=Homo sapiens GN=RBPJ	DGYIHYGQTVK		224	234	1280.62744140625
pepb19a4	b19.a1.a3	sp|Q06330-4|SUH_HUMAN	sp|Q06330-4|SUH_HUMAN Isoform 4 of Recombining binding protein suppressor of hairless OS=Homo sapiens GN=RBPJ	IIQFQATPCPK	C9:+57.02146	290	300	1302.6878662109375
pepb19a7	b19.a1.a3	sp|Q06330-4|SUH_HUMAN	sp|Q06330-4|SUH_HUMAN Isoform 4 of Recombining binding protein suppressor of hairless OS=Homo sapiens GN=RBPJ	QTALLDADDPVSQLHK		255	270	1750.8974609375
pepb19a5	b19.a1.a3	sp|Q06330-4|SUH_HUMAN	sp|Q06330-4|SUH_HUMAN Isoform 4 of Recombining binding protein suppressor of hairless OS=Homo sapiens GN=RBPJ	LVCSVTGMALPR	C3:+57.02146	235	246	1303.6865234375
pepb19a6	b19.a1.a3	sp|Q06330-4|SUH_HUMAN	sp|Q06330-4|SUH_HUMAN Isoform 4 of Recombining binding protein suppressor of hairless OS=Homo sapiens GN=RBPJ	QPVQVPVTLVR		405	415	1235.74755859375
pepb19a3	b19.a1.a3	sp|Q06330-4|SUH_HUMAN	sp|Q06330-4|SUH_HUMAN Isoform 4 of Recombining binding protein suppressor of hairless OS=Homo sapiens GN=RBPJ	IGIGNSDQEMQQLNLEGK		88	105	1973.9600830078125
pepb19b10	b19.a1.a3	sp|Q06330-4|SUH_HUMAN	sp|Q06330-4|SUH_HUMAN Isoform 4 of Recombining binding protein suppressor of hairless OS=Homo sapiens GN=RBPJ	VWFGDVEAETMYR	M11:+15.99491	369	381	1618.720947265625
pepb19a2	b19.a1.a3	sp|Q06330-4|SUH_HUMAN	sp|Q06330-4|SUH_HUMAN Isoform 4 of Recombining binding protein suppressor of hairless OS=Homo sapiens GN=RBPJ	EMINDGASWTIISTDK		305	320	1780.8426513671875
pepb19a9	b19.a1.a3	sp|Q06330-4|SUH_HUMAN	sp|Q06330-4|SUH_HUMAN Isoform 4 of Recombining binding protein suppressor of hairless OS=Homo sapiens GN=RBPJ	VWFGDVEAETMYR		369	381	1602.72607421875
pepb19a8	b19.a1.a4	sp|Q06330-5|SUH_HUMAN	sp|Q06330-5|SUH_HUMAN Isoform 5 of Recombining binding protein suppressor of hairless OS=Homo sapiens GN=RBPJ	TLYISDSDKR		92	101	1197.6114501953125
pepb19a1	b19.a1.a4	sp|Q06330-5|SUH_HUMAN	sp|Q06330-5|SUH_HUMAN Isoform 5 of Recombining binding protein suppressor of hairless OS=Homo sapiens GN=RBPJ	DGYIHYGQTVK		204	214	1280.62744140625
pepb19a4	b19.a1.a4	sp|Q06330-5|SUH_HUMAN	sp|Q06330-5|SUH_HUMAN Isoform 5 of Recombining binding protein suppressor of hairless OS=Homo sapiens GN=RBPJ	IIQFQATPCPK	C9:+57.02146	270	280	1302.6878662109375
pepb19a7	b19.a1.a4	sp|Q06330-5|SUH_HUMAN	sp|Q06330-5|SUH_HUMAN Isoform 5 of Recombining binding protein suppressor of hairless OS=Homo sapiens GN=RBPJ	QTALLDADDPVSQLHK		235	250	1750.8974609375
pepb19a5	b19.a1.a4	sp|Q06330-5|SUH_HUMAN	sp|Q06330-5|SUH_HUMAN Isoform 5 of Recombining binding protein suppressor of hairless OS=Homo sapiens GN=RBPJ	LVCSVTGMALPR	C3:+57.02146	215	226	1303.6865234375
pepb19a6	b19.a1.a4	sp|Q06330-5|SUH_HUMAN	sp|Q06330-5|SUH_HUMAN Isoform 5 of Recombining binding protein suppressor of hairless OS=Homo sapiens GN=RBPJ	QPVQVPVTLVR		385	395	1235.74755859375
pepb19a3	b19.a1.a4	sp|Q06330-5|SUH_HUMAN	sp|Q06330-5|SUH_HUMAN Isoform 5 of Recombining binding protein suppressor of hairless OS=Homo sapiens GN=RBPJ	IGIGNSDQEMQQLNLEGK		68	85	1973.9600830078125
pepb19b10	b19.a1.a4	sp|Q06330-5|SUH_HUMAN	sp|Q06330-5|SUH_HUMAN Isoform 5 of Recombining binding protein suppressor of hairless OS=Homo sapiens GN=RBPJ	VWFGDVEAETMYR	M11:+15.99491	349	361	1618.720947265625
pepb19a2	b19.a1.a4	sp|Q06330-5|SUH_HUMAN	sp|Q06330-5|SUH_HUMAN Isoform 5 of Recombining binding protein suppressor of hairless OS=Homo sapiens GN=RBPJ	EMINDGASWTIISTDK		285	300	1780.8426513671875
pepb19a9	b19.a1.a4	sp|Q06330-5|SUH_HUMAN	sp|Q06330-5|SUH_HUMAN Isoform 5 of Recombining binding protein suppressor of hairless OS=Homo sapiens GN=RBPJ	VWFGDVEAETMYR		349	361	1602.72607421875
pepb19a8	b19.a1.a5	sp|Q06330-6|SUH_HUMAN	sp|Q06330-6|SUH_HUMAN Isoform 6 of Recombining binding protein suppressor of hairless OS=Homo sapiens GN=RBPJ	TLYISDSDKR		113	122	1197.6114501953125
pepb19a1	b19.a1.a5	sp|Q06330-6|SUH_HUMAN	sp|Q06330-6|SUH_HUMAN Isoform 6 of Recombining binding protein suppressor of hairless OS=Homo sapiens GN=RBPJ	DGYIHYGQTVK		225	235	1280.62744140625
pepb19a4	b19.a1.a5	sp|Q06330-6|SUH_HUMAN	sp|Q06330-6|SUH_HUMAN Isoform 6 of Recombining binding protein suppressor of hairless OS=Homo sapiens GN=RBPJ	IIQFQATPCPK	C9:+57.02146	291	301	1302.6878662109375
pepb19a7	b19.a1.a5	sp|Q06330-6|SUH_HUMAN	sp|Q06330-6|SUH_HUMAN Isoform 6 of Recombining binding protein suppressor of hairless OS=Homo sapiens GN=RBPJ	QTALLDADDPVSQLHK		256	271	1750.8974609375
pepb19a5	b19.a1.a5	sp|Q06330-6|SUH_HUMAN	sp|Q06330-6|SUH_HUMAN Isoform 6 of Recombining binding protein suppressor of hairless OS=Homo sapiens GN=RBPJ	LVCSVTGMALPR	C3:+57.02146	236	247	1303.6865234375
pepb19a6	b19.a1.a5	sp|Q06330-6|SUH_HUMAN	sp|Q06330-6|SUH_HUMAN Isoform 6 of Recombining binding protein suppressor of hairless OS=Homo sapiens GN=RBPJ	QPVQVPVTLVR		406	416	1235.74755859375
pepb19a3	b19.a1.a5	sp|Q06330-6|SUH_HUMAN	sp|Q06330-6|SUH_HUMAN Isoform 6 of Recombining binding protein suppressor of hairless OS=Homo sapiens GN=RBPJ	IGIGNSDQEMQQLNLEGK		89	106	1973.9600830078125
pepb19b10	b19.a1.a5	sp|Q06330-6|SUH_HUMAN	sp|Q06330-6|SUH_HUMAN Isoform 6 of Recombining binding protein suppressor of hairless OS=Homo sapiens GN=RBPJ	VWFGDVEAETMYR	M11:+15.99491	370	382	1618.720947265625
pepb19a2	b19.a1.a5	sp|Q06330-6|SUH_HUMAN	sp|Q06330-6|SUH_HUMAN Isoform 6 of Recombining binding protein suppressor of hairless OS=Homo sapiens GN=RBPJ	EMINDGASWTIISTDK		306	321	1780.8426513671875
pepb19a9	b19.a1.a5	sp|Q06330-6|SUH_HUMAN	sp|Q06330-6|SUH_HUMAN Isoform 6 of Recombining binding protein suppressor of hairless OS=Homo sapiens GN=RBPJ	VWFGDVEAETMYR		370	382	1602.72607421875
pepb19a8	b19.a1.a6	sp|Q06330-7|SUH_HUMAN	sp|Q06330-7|SUH_HUMAN Isoform 7 of Recombining binding protein suppressor of hairless OS=Homo sapiens GN=RBPJ	TLYISDSDKR		114	123	1197.6114501953125
pepb19a1	b19.a1.a6	sp|Q06330-7|SUH_HUMAN	sp|Q06330-7|SUH_HUMAN Isoform 7 of Recombining binding protein suppressor of hairless OS=Homo sapiens GN=RBPJ	DGYIHYGQTVK		226	236	1280.62744140625
pepb19a4	b19.a1.a6	sp|Q06330-7|SUH_HUMAN	sp|Q06330-7|SUH_HUMAN Isoform 7 of Recombining binding protein suppressor of hairless OS=Homo sapiens GN=RBPJ	IIQFQATPCPK	C9:+57.02146	292	302	1302.6878662109375
pepb19a7	b19.a1.a6	sp|Q06330-7|SUH_HUMAN	sp|Q06330-7|SUH_HUMAN Isoform 7 of Recombining binding protein suppressor of hairless OS=Homo sapiens GN=RBPJ	QTALLDADDPVSQLHK		257	272	1750.8974609375
pepb19a5	b19.a1.a6	sp|Q06330-7|SUH_HUMAN	sp|Q06330-7|SUH_HUMAN Isoform 7 of Recombining binding protein suppressor of hairless OS=Homo sapiens GN=RBPJ	LVCSVTGMALPR	C3:+57.02146	237	248	1303.6865234375
pepb19a6	b19.a1.a6	sp|Q06330-7|SUH_HUMAN	sp|Q06330-7|SUH_HUMAN Isoform 7 of Recombining binding protein suppressor of hairless OS=Homo sapiens GN=RBPJ	QPVQVPVTLVR		407	417	1235.74755859375
pepb19a3	b19.a1.a6	sp|Q06330-7|SUH_HUMAN	sp|Q06330-7|SUH_HUMAN Isoform 7 of Recombining binding protein suppressor of hairless OS=Homo sapiens GN=RBPJ	IGIGNSDQEMQQLNLEGK		90	107	1973.9600830078125
pepb19b10	b19.a1.a6	sp|Q06330-7|SUH_HUMAN	sp|Q06330-7|SUH_HUMAN Isoform 7 of Recombining binding protein suppressor of hairless OS=Homo sapiens GN=RBPJ	VWFGDVEAETMYR	M11:+15.99491	371	383	1618.720947265625
pepb19a2	b19.a1.a6	sp|Q06330-7|SUH_HUMAN	sp|Q06330-7|SUH_HUMAN Isoform 7 of Recombining binding protein suppressor of hairless OS=Homo sapiens GN=RBPJ	EMINDGASWTIISTDK		307	322	1780.8426513671875
pepb19a9	b19.a1.a6	sp|Q06330-7|SUH_HUMAN	sp|Q06330-7|SUH_HUMAN Isoform 7 of Recombining binding protein suppressor of hairless OS=Homo sapiens GN=RBPJ	VWFGDVEAETMYR		371	383	1602.72607421875
pepb19a8	b19.a1.a7	sp|Q06330|SUH_HUMAN	sp|Q06330|SUH_HUMAN Recombining binding protein suppressor of hairless OS=Homo sapiens GN=RBPJ PE=1 SV=3	TLYISDSDKR		127	136	1197.6114501953125
pepb19a1	b19.a1.a7	sp|Q06330|SUH_HUMAN	sp|Q06330|SUH_HUMAN Recombining binding protein suppressor of hairless OS=Homo sapiens GN=RBPJ PE=1 SV=3	DGYIHYGQTVK		239	249	1280.62744140625
pepb19a4	b19.a1.a7	sp|Q06330|SUH_HUMAN	sp|Q06330|SUH_HUMAN Recombining binding protein suppressor of hairless OS=Homo sapiens GN=RBPJ PE=1 SV=3	IIQFQATPCPK	C9:+57.02146	305	315	1302.6878662109375
pepb19a7	b19.a1.a7	sp|Q06330|SUH_HUMAN	sp|Q06330|SUH_HUMAN Recombining binding protein suppressor of hairless OS=Homo sapiens GN=RBPJ PE=1 SV=3	QTALLDADDPVSQLHK		270	285	1750.8974609375
pepb19a5	b19.a1.a7	sp|Q06330|SUH_HUMAN	sp|Q06330|SUH_HUMAN Recombining binding protein suppressor of hairless OS=Homo sapiens GN=RBPJ PE=1 SV=3	LVCSVTGMALPR	C3:+57.02146	250	261	1303.6865234375
pepb19a6	b19.a1.a7	sp|Q06330|SUH_HUMAN	sp|Q06330|SUH_HUMAN Recombining binding protein suppressor of hairless OS=Homo sapiens GN=RBPJ PE=1 SV=3	QPVQVPVTLVR		420	430	1235.74755859375
pepb19a3	b19.a1.a7	sp|Q06330|SUH_HUMAN	sp|Q06330|SUH_HUMAN Recombining binding protein suppressor of hairless OS=Homo sapiens GN=RBPJ PE=1 SV=3	IGIGNSDQEMQQLNLEGK		103	120	1973.9600830078125
pepb19b10	b19.a1.a7	sp|Q06330|SUH_HUMAN	sp|Q06330|SUH_HUMAN Recombining binding protein suppressor of hairless OS=Homo sapiens GN=RBPJ PE=1 SV=3	VWFGDVEAETMYR	M11:+15.99491	384	396	1618.720947265625
pepb19a2	b19.a1.a7	sp|Q06330|SUH_HUMAN	sp|Q06330|SUH_HUMAN Recombining binding protein suppressor of hairless OS=Homo sapiens GN=RBPJ PE=1 SV=3	EMINDGASWTIISTDK		320	335	1780.8426513671875
pepb19a9	b19.a1.a7	sp|Q06330|SUH_HUMAN	sp|Q06330|SUH_HUMAN Recombining binding protein suppressor of hairless OS=Homo sapiens GN=RBPJ PE=1 SV=3	VWFGDVEAETMYR		384	396	1602.72607421875
pepb20a3	b20.a1.a1	sp|Q9Y2W1|TR150_HUMAN	sp|Q9Y2W1|TR150_HUMAN Thyroid hormone receptor-associated protein 3 OS=Homo sapiens GN=THRAP3 PE=1 SV=2	EESAASGGAAYTK		334	346	1241.56494140625
pepb20a4	b20.a1.a1	sp|Q9Y2W1|TR150_HUMAN	sp|Q9Y2W1|TR150_HUMAN Thyroid hormone receptor-associated protein 3 OS=Homo sapiens GN=THRAP3 PE=1 SV=2	EQTFSGGTSQDTK		203	215	1385.618408203125
pepb20a9	b20.a1.a1	sp|Q9Y2W1|TR150_HUMAN	sp|Q9Y2W1|TR150_HUMAN Thyroid hormone receptor-associated protein 3 OS=Homo sapiens GN=THRAP3 PE=1 SV=2	YYLHDDR		880	886	981.44287109375
pepb20a1	b20.a1.a1	sp|Q9Y2W1|TR150_HUMAN	sp|Q9Y2W1|TR150_HUMAN Thyroid hormone receptor-associated protein 3 OS=Homo sapiens GN=THRAP3 PE=1 SV=2	AEEYTEETEER		792	802	1385.5706787109375
pepb20a2	b20.a1.a1	sp|Q9Y2W1|TR150_HUMAN	sp|Q9Y2W1|TR150_HUMAN Thyroid hormone receptor-associated protein 3 OS=Homo sapiens GN=THRAP3 PE=1 SV=2	ASAVSELSPR		236	245	1016.5374755859375
pepb20a5	b20.a1.a1	sp|Q9Y2W1|TR150_HUMAN	sp|Q9Y2W1|TR150_HUMAN Thyroid hormone receptor-associated protein 3 OS=Homo sapiens GN=THRAP3 PE=1 SV=2	GSFSDTGLGDGK		376	387	1140.5172119140625
pepb20a7	b20.a1.a1	sp|Q9Y2W1|TR150_HUMAN	sp|Q9Y2W1|TR150_HUMAN Thyroid hormone receptor-associated protein 3 OS=Homo sapiens GN=THRAP3 PE=1 SV=2	SIFQHIQSAQSQR		609	621	1529.7823486328125
pepb20a8	b20.a1.a1	sp|Q9Y2W1|TR150_HUMAN	sp|Q9Y2W1|TR150_HUMAN Thyroid hormone receptor-associated protein 3 OS=Homo sapiens GN=THRAP3 PE=1 SV=2	SPLQSVVVR		253	261	984.5841064453125
pepb20a6	b20.a1.a1	sp|Q9Y2W1|TR150_HUMAN	sp|Q9Y2W1|TR150_HUMAN Thyroid hormone receptor-associated protein 3 OS=Homo sapiens GN=THRAP3 PE=1 SV=2	MDSFDEDLAR		573	582	1198.5048828125
pepb21a7	b21.a1.a1	sp|Q9BXP5-2|SRRT_HUMAN	sp|Q9BXP5-2|SRRT_HUMAN Isoform 2 of Serrate RNA effector molecule homolog OS=Homo sapiens GN=SRRT	NINGITQHK		506	514	1024.5538330078125
pepb21a6	b21.a1.a1	sp|Q9BXP5-2|SRRT_HUMAN	sp|Q9BXP5-2|SRRT_HUMAN Isoform 2 of Serrate RNA effector molecule homolog OS=Homo sapiens GN=SRRT	MEGGTENDLR	M1:+15.99491	257	266	1137.4844970703125
pepb21a1	b21.a1.a1	sp|Q9BXP5-2|SRRT_HUMAN	sp|Q9BXP5-2|SRRT_HUMAN Isoform 2 of Serrate RNA effector molecule homolog OS=Homo sapiens GN=SRRT	DAAGLECKPR	C7:+57.02146	406	415	1116.5469970703125
pepb21a2	b21.a1.a1	sp|Q9BXP5-2|SRRT_HUMAN	sp|Q9BXP5-2|SRRT_HUMAN Isoform 2 of Serrate RNA effector molecule homolog OS=Homo sapiens GN=SRRT	ESLSEEEAQK		678	687	1149.52734375
pepb21a5	b21.a1.a1	sp|Q9BXP5-2|SRRT_HUMAN	sp|Q9BXP5-2|SRRT_HUMAN Isoform 2 of Serrate RNA effector molecule homolog OS=Homo sapiens GN=SRRT	MEGGTENDLR		257	266	1121.4896240234375
pepb21a4	b21.a1.a1	sp|Q9BXP5-2|SRRT_HUMAN	sp|Q9BXP5-2|SRRT_HUMAN Isoform 2 of Serrate RNA effector molecule homolog OS=Homo sapiens GN=SRRT	ILEQEEEEEQAGKPGEPSK		267	285	2127.00927734375
pepb21a8	b21.a1.a1	sp|Q9BXP5-2|SRRT_HUMAN	sp|Q9BXP5-2|SRRT_HUMAN Isoform 2 of Serrate RNA effector molecule homolog OS=Homo sapiens GN=SRRT	VALSEPQPER		450	459	1125.59033203125
pepb21a3	b21.a1.a1	sp|Q9BXP5-2|SRRT_HUMAN	sp|Q9BXP5-2|SRRT_HUMAN Isoform 2 of Serrate RNA effector molecule homolog OS=Homo sapiens GN=SRRT	EVAFFNNFLTDAK		746	758	1515.7481689453125
pepb21a7	b21.a1.a2	sp|Q9BXP5-3|SRRT_HUMAN	sp|Q9BXP5-3|SRRT_HUMAN Isoform 3 of Serrate RNA effector molecule homolog OS=Homo sapiens GN=SRRT	NINGITQHK		505	513	1024.5538330078125
pepb21a6	b21.a1.a2	sp|Q9BXP5-3|SRRT_HUMAN	sp|Q9BXP5-3|SRRT_HUMAN Isoform 3 of Serrate RNA effector molecule homolog OS=Homo sapiens GN=SRRT	MEGGTENDLR	M1:+15.99491	257	266	1137.4844970703125
pepb21a1	b21.a1.a2	sp|Q9BXP5-3|SRRT_HUMAN	sp|Q9BXP5-3|SRRT_HUMAN Isoform 3 of Serrate RNA effector molecule homolog OS=Homo sapiens GN=SRRT	DAAGLECKPR	C7:+57.02146	405	414	1116.5469970703125
pepb21a2	b21.a1.a2	sp|Q9BXP5-3|SRRT_HUMAN	sp|Q9BXP5-3|SRRT_HUMAN Isoform 3 of Serrate RNA effector molecule homolog OS=Homo sapiens GN=SRRT	ESLSEEEAQK		677	686	1149.52734375
pepb21a5	b21.a1.a2	sp|Q9BXP5-3|SRRT_HUMAN	sp|Q9BXP5-3|SRRT_HUMAN Isoform 3 of Serrate RNA effector molecule homolog OS=Homo sapiens GN=SRRT	MEGGTENDLR		257	266	1121.4896240234375
pepb21a4	b21.a1.a2	sp|Q9BXP5-3|SRRT_HUMAN	sp|Q9BXP5-3|SRRT_HUMAN Isoform 3 of Serrate RNA effector molecule homolog OS=Homo sapiens GN=SRRT	ILEQEEEEEQAGKPGEPSK		267	285	2127.00927734375
pepb21a8	b21.a1.a2	sp|Q9BXP5-3|SRRT_HUMAN	sp|Q9BXP5-3|SRRT_HUMAN Isoform 3 of Serrate RNA effector molecule homolog OS=Homo sapiens GN=SRRT	VALSEPQPER		449	458	1125.59033203125
pepb21a3	b21.a1.a2	sp|Q9BXP5-3|SRRT_HUMAN	sp|Q9BXP5-3|SRRT_HUMAN Isoform 3 of Serrate RNA effector molecule homolog OS=Homo sapiens GN=SRRT	EVAFFNNFLTDAK		745	757	1515.7481689453125
pepb21a7	b21.a1.a3	sp|Q9BXP5-4|SRRT_HUMAN	sp|Q9BXP5-4|SRRT_HUMAN Isoform 4 of Serrate RNA effector molecule homolog OS=Homo sapiens GN=SRRT	NINGITQHK		505	513	1024.5538330078125
pepb21a6	b21.a1.a3	sp|Q9BXP5-4|SRRT_HUMAN	sp|Q9BXP5-4|SRRT_HUMAN Isoform 4 of Serrate RNA effector molecule homolog OS=Homo sapiens GN=SRRT	MEGGTENDLR	M1:+15.99491	257	266	1137.4844970703125
pepb21a1	b21.a1.a3	sp|Q9BXP5-4|SRRT_HUMAN	sp|Q9BXP5-4|SRRT_HUMAN Isoform 4 of Serrate RNA effector molecule homolog OS=Homo sapiens GN=SRRT	DAAGLECKPR	C7:+57.02146	405	414	1116.5469970703125
pepb21a2	b21.a1.a3	sp|Q9BXP5-4|SRRT_HUMAN	sp|Q9BXP5-4|SRRT_HUMAN Isoform 4 of Serrate RNA effector molecule homolog OS=Homo sapiens GN=SRRT	ESLSEEEAQK		677	686	1149.52734375
pepb21a5	b21.a1.a3	sp|Q9BXP5-4|SRRT_HUMAN	sp|Q9BXP5-4|SRRT_HUMAN Isoform 4 of Serrate RNA effector molecule homolog OS=Homo sapiens GN=SRRT	MEGGTENDLR		257	266	1121.4896240234375
pepb21a4	b21.a1.a3	sp|Q9BXP5-4|SRRT_HUMAN	sp|Q9BXP5-4|SRRT_HUMAN Isoform 4 of Serrate RNA effector molecule homolog OS=Homo sapiens GN=SRRT	ILEQEEEEEQAGKPGEPSK		267	285	2127.00927734375
pepb21a8	b21.a1.a3	sp|Q9BXP5-4|SRRT_HUMAN	sp|Q9BXP5-4|SRRT_HUMAN Isoform 4 of Serrate RNA effector molecule homolog OS=Homo sapiens GN=SRRT	VALSEPQPER		449	458	1125.59033203125
pepb21a3	b21.a1.a3	sp|Q9BXP5-4|SRRT_HUMAN	sp|Q9BXP5-4|SRRT_HUMAN Isoform 4 of Serrate RNA effector molecule homolog OS=Homo sapiens GN=SRRT	EVAFFNNFLTDAK		745	757	1515.7481689453125
pepb21a7	b21.a1.a4	sp|Q9BXP5-5|SRRT_HUMAN	sp|Q9BXP5-5|SRRT_HUMAN Isoform 5 of Serrate RNA effector molecule homolog OS=Homo sapiens GN=SRRT	NINGITQHK		469	477	1024.5538330078125
pepb21a6	b21.a1.a4	sp|Q9BXP5-5|SRRT_HUMAN	sp|Q9BXP5-5|SRRT_HUMAN Isoform 5 of Serrate RNA effector molecule homolog OS=Homo sapiens GN=SRRT	MEGGTENDLR	M1:+15.99491	221	230	1137.4844970703125
pepb21a1	b21.a1.a4	sp|Q9BXP5-5|SRRT_HUMAN	sp|Q9BXP5-5|SRRT_HUMAN Isoform 5 of Serrate RNA effector molecule homolog OS=Homo sapiens GN=SRRT	DAAGLECKPR	C7:+57.02146	369	378	1116.5469970703125
pepb21a2	b21.a1.a4	sp|Q9BXP5-5|SRRT_HUMAN	sp|Q9BXP5-5|SRRT_HUMAN Isoform 5 of Serrate RNA effector molecule homolog OS=Homo sapiens GN=SRRT	ESLSEEEAQK		641	650	1149.52734375
pepb21a5	b21.a1.a4	sp|Q9BXP5-5|SRRT_HUMAN	sp|Q9BXP5-5|SRRT_HUMAN Isoform 5 of Serrate RNA effector molecule homolog OS=Homo sapiens GN=SRRT	MEGGTENDLR		221	230	1121.4896240234375
pepb21a4	b21.a1.a4	sp|Q9BXP5-5|SRRT_HUMAN	sp|Q9BXP5-5|SRRT_HUMAN Isoform 5 of Serrate RNA effector molecule homolog OS=Homo sapiens GN=SRRT	ILEQEEEEEQAGKPGEPSK		231	249	2127.00927734375
pepb21a8	b21.a1.a4	sp|Q9BXP5-5|SRRT_HUMAN	sp|Q9BXP5-5|SRRT_HUMAN Isoform 5 of Serrate RNA effector molecule homolog OS=Homo sapiens GN=SRRT	VALSEPQPER		413	422	1125.59033203125
pepb21a3	b21.a1.a4	sp|Q9BXP5-5|SRRT_HUMAN	sp|Q9BXP5-5|SRRT_HUMAN Isoform 5 of Serrate RNA effector molecule homolog OS=Homo sapiens GN=SRRT	EVAFFNNFLTDAK		709	721	1515.7481689453125
pepb21a7	b21.a1.a5	sp|Q9BXP5|SRRT_HUMAN	sp|Q9BXP5|SRRT_HUMAN Serrate RNA effector molecule homolog OS=Homo sapiens GN=SRRT PE=1 SV=1	NINGITQHK		506	514	1024.5538330078125
pepb21a6	b21.a1.a5	sp|Q9BXP5|SRRT_HUMAN	sp|Q9BXP5|SRRT_HUMAN Serrate RNA effector molecule homolog OS=Homo sapiens GN=SRRT PE=1 SV=1	MEGGTENDLR	M1:+15.99491	257	266	1137.4844970703125
pepb21a1	b21.a1.a5	sp|Q9BXP5|SRRT_HUMAN	sp|Q9BXP5|SRRT_HUMAN Serrate RNA effector molecule homolog OS=Homo sapiens GN=SRRT PE=1 SV=1	DAAGLECKPR	C7:+57.02146	406	415	1116.5469970703125
pepb21a2	b21.a1.a5	sp|Q9BXP5|SRRT_HUMAN	sp|Q9BXP5|SRRT_HUMAN Serrate RNA effector molecule homolog OS=Homo sapiens GN=SRRT PE=1 SV=1	ESLSEEEAQK		678	687	1149.52734375
pepb21a5	b21.a1.a5	sp|Q9BXP5|SRRT_HUMAN	sp|Q9BXP5|SRRT_HUMAN Serrate RNA effector molecule homolog OS=Homo sapiens GN=SRRT PE=1 SV=1	MEGGTENDLR		257	266	1121.4896240234375
pepb21a4	b21.a1.a5	sp|Q9BXP5|SRRT_HUMAN	sp|Q9BXP5|SRRT_HUMAN Serrate RNA effector molecule homolog OS=Homo sapiens GN=SRRT PE=1 SV=1	ILEQEEEEEQAGKPGEPSK		267	285	2127.00927734375
pepb21a8	b21.a1.a5	sp|Q9BXP5|SRRT_HUMAN	sp|Q9BXP5|SRRT_HUMAN Serrate RNA effector molecule homolog OS=Homo sapiens GN=SRRT PE=1 SV=1	VALSEPQPER		450	459	1125.59033203125
pepb21a3	b21.a1.a5	sp|Q9BXP5|SRRT_HUMAN	sp|Q9BXP5|SRRT_HUMAN Serrate RNA effector molecule homolog OS=Homo sapiens GN=SRRT PE=1 SV=1	EVAFFNNFLTDAK		746	758	1515.7481689453125
pepb22a1	b22.a1.a1	sp|P46087-2|NOP2_HUMAN	sp|P46087-2|NOP2_HUMAN Isoform 2 of Putative ribosomal RNA methyltransferase NOP2 OS=Homo sapiens GN=NOP2	DHHQPLGR		740	747	959.4810180664062
pepb22a8	b22.a1.a1	sp|P46087-2|NOP2_HUMAN	sp|P46087-2|NOP2_HUMAN Isoform 2 of Putative ribosomal RNA methyltransferase NOP2 OS=Homo sapiens GN=NOP2	TQASSSFQDSSQPAGK		666	681	1625.7406005859375
pepb22a7	b22.a1.a1	sp|P46087-2|NOP2_HUMAN	sp|P46087-2|NOP2_HUMAN Isoform 2 of Putative ribosomal RNA methyltransferase NOP2 OS=Homo sapiens GN=NOP2	GTDTQTPAVLSPSK		718	731	1401.722412109375
pepb22a6	b22.a1.a1	sp|P46087-2|NOP2_HUMAN	sp|P46087-2|NOP2_HUMAN Isoform 2 of Putative ribosomal RNA methyltransferase NOP2 OS=Homo sapiens GN=NOP2	GPQPPTVSPIR		775	785	1148.6427001953125
pepb22a4	b22.a1.a1	sp|P46087-2|NOP2_HUMAN	sp|P46087-2|NOP2_HUMAN Isoform 2 of Putative ribosomal RNA methyltransferase NOP2 OS=Homo sapiens GN=NOP2	FLPAVSDENSK		31	41	1206.6004638671875
pepb22a5	b22.a1.a1	sp|P46087-2|NOP2_HUMAN	sp|P46087-2|NOP2_HUMAN Isoform 2 of Putative ribosomal RNA methyltransferase NOP2 OS=Homo sapiens GN=NOP2	GADSELSTVPSVTK		652	665	1390.7064208984375
pepb22a2	b22.a1.a1	sp|P46087-2|NOP2_HUMAN	sp|P46087-2|NOP2_HUMAN Isoform 2 of Putative ribosomal RNA methyltransferase NOP2 OS=Homo sapiens GN=NOP2	DLAQALINR		319	327	1013.57421875
pepb22a3	b22.a1.a1	sp|P46087-2|NOP2_HUMAN	sp|P46087-2|NOP2_HUMAN Isoform 2 of Putative ribosomal RNA methyltransferase NOP2 OS=Homo sapiens GN=NOP2	ELLLSAIDSVNATSK		489	503	1560.848388671875
pepb22a1	b22.a1.a2	sp|P46087-4|NOP2_HUMAN	sp|P46087-4|NOP2_HUMAN Isoform 4 of Putative ribosomal RNA methyltransferase NOP2 OS=Homo sapiens GN=NOP2	DHHQPLGR		777	784	959.4810180664062
pepb22a8	b22.a1.a2	sp|P46087-4|NOP2_HUMAN	sp|P46087-4|NOP2_HUMAN Isoform 4 of Putative ribosomal RNA methyltransferase NOP2 OS=Homo sapiens GN=NOP2	TQASSSFQDSSQPAGK		703	718	1625.7406005859375
pepb22a7	b22.a1.a2	sp|P46087-4|NOP2_HUMAN	sp|P46087-4|NOP2_HUMAN Isoform 4 of Putative ribosomal RNA methyltransferase NOP2 OS=Homo sapiens GN=NOP2	GTDTQTPAVLSPSK		755	768	1401.722412109375
pepb22a6	b22.a1.a2	sp|P46087-4|NOP2_HUMAN	sp|P46087-4|NOP2_HUMAN Isoform 4 of Putative ribosomal RNA methyltransferase NOP2 OS=Homo sapiens GN=NOP2	GPQPPTVSPIR		812	822	1148.6427001953125
pepb22a4	b22.a1.a2	sp|P46087-4|NOP2_HUMAN	sp|P46087-4|NOP2_HUMAN Isoform 4 of Putative ribosomal RNA methyltransferase NOP2 OS=Homo sapiens GN=NOP2	FLPAVSDENSK		31	41	1206.6004638671875
pepb22a5	b22.a1.a2	sp|P46087-4|NOP2_HUMAN	sp|P46087-4|NOP2_HUMAN Isoform 4 of Putative ribosomal RNA methyltransferase NOP2 OS=Homo sapiens GN=NOP2	GADSELSTVPSVTK		689	702	1390.7064208984375
pepb22a2	b22.a1.a2	sp|P46087-4|NOP2_HUMAN	sp|P46087-4|NOP2_HUMAN Isoform 4 of Putative ribosomal RNA methyltransferase NOP2 OS=Homo sapiens GN=NOP2	DLAQALINR		356	364	1013.57421875
pepb22a3	b22.a1.a2	sp|P46087-4|NOP2_HUMAN	sp|P46087-4|NOP2_HUMAN Isoform 4 of Putative ribosomal RNA methyltransferase NOP2 OS=Homo sapiens GN=NOP2	ELLLSAIDSVNATSK		526	540	1560.848388671875
pepb22a1	b22.a1.a3	sp|P46087|NOP2_HUMAN	sp|P46087|NOP2_HUMAN Putative ribosomal RNA methyltransferase NOP2 OS=Homo sapiens GN=NOP2 PE=1 SV=2	DHHQPLGR		744	751	959.4810180664062
pepb22a8	b22.a1.a3	sp|P46087|NOP2_HUMAN	sp|P46087|NOP2_HUMAN Putative ribosomal RNA methyltransferase NOP2 OS=Homo sapiens GN=NOP2 PE=1 SV=2	TQASSSFQDSSQPAGK		670	685	1625.7406005859375
pepb22a7	b22.a1.a3	sp|P46087|NOP2_HUMAN	sp|P46087|NOP2_HUMAN Putative ribosomal RNA methyltransferase NOP2 OS=Homo sapiens GN=NOP2 PE=1 SV=2	GTDTQTPAVLSPSK		722	735	1401.722412109375
pepb22a6	b22.a1.a3	sp|P46087|NOP2_HUMAN	sp|P46087|NOP2_HUMAN Putative ribosomal RNA methyltransferase NOP2 OS=Homo sapiens GN=NOP2 PE=1 SV=2	GPQPPTVSPIR		779	789	1148.6427001953125
pepb22a4	b22.a1.a3	sp|P46087|NOP2_HUMAN	sp|P46087|NOP2_HUMAN Putative ribosomal RNA methyltransferase NOP2 OS=Homo sapiens GN=NOP2 PE=1 SV=2	FLPAVSDENSK		31	41	1206.6004638671875
pepb22a5	b22.a1.a3	sp|P46087|NOP2_HUMAN	sp|P46087|NOP2_HUMAN Putative ribosomal RNA methyltransferase NOP2 OS=Homo sapiens GN=NOP2 PE=1 SV=2	GADSELSTVPSVTK		656	669	1390.7064208984375
pepb22a2	b22.a1.a3	sp|P46087|NOP2_HUMAN	sp|P46087|NOP2_HUMAN Putative ribosomal RNA methyltransferase NOP2 OS=Homo sapiens GN=NOP2 PE=1 SV=2	DLAQALINR		323	331	1013.57421875
pepb22a3	b22.a1.a3	sp|P46087|NOP2_HUMAN	sp|P46087|NOP2_HUMAN Putative ribosomal RNA methyltransferase NOP2 OS=Homo sapiens GN=NOP2 PE=1 SV=2	ELLLSAIDSVNATSK		493	507	1560.848388671875
pepb23a4	b23.a1.a1	sp|O43663|PRC1_HUMAN	sp|O43663|PRC1_HUMAN Protein regulator of cytokinesis 1 OS=Homo sapiens GN=PRC1 PE=1 SV=2	EAVATIMSGSK	M7:+15.99491	258	268	1109.5511474609375
pepb23a8	b23.a1.a1	sp|O43663|PRC1_HUMAN	sp|O43663|PRC1_HUMAN Protein regulator of cytokinesis 1 OS=Homo sapiens GN=PRC1 PE=1 SV=2	SQNEAVCEGLR	C7:+57.02146	230	240	1262.579833984375
pepb23a7	b23.a1.a1	sp|O43663|PRC1_HUMAN	sp|O43663|PRC1_HUMAN Protein regulator of cytokinesis 1 OS=Homo sapiens GN=PRC1 PE=1 SV=2	LNTTTMSNATANSSIR		488	503	1681.8177490234375
pepb23a3	b23.a1.a1	sp|O43663|PRC1_HUMAN	sp|O43663|PRC1_HUMAN Protein regulator of cytokinesis 1 OS=Homo sapiens GN=PRC1 PE=1 SV=2	EAVATIMSGSK		258	268	1093.55615234375
pepb23a6	b23.a1.a1	sp|O43663|PRC1_HUMAN	sp|O43663|PRC1_HUMAN Protein regulator of cytokinesis 1 OS=Homo sapiens GN=PRC1 PE=1 SV=2	IELWEQEHSK		410	419	1298.637939453125
pepb23a1	b23.a1.a1	sp|O43663|PRC1_HUMAN	sp|O43663|PRC1_HUMAN Protein regulator of cytokinesis 1 OS=Homo sapiens GN=PRC1 PE=1 SV=2	ALQLEVDR		274	281	943.5211181640625
pepb23a2	b23.a1.a1	sp|O43663|PRC1_HUMAN	sp|O43663|PRC1_HUMAN Protein regulator of cytokinesis 1 OS=Homo sapiens GN=PRC1 PE=1 SV=2	DPSLSDSSTVGLQR		585	598	1461.7183837890625
pepb23a5	b23.a1.a1	sp|O43663|PRC1_HUMAN	sp|O43663|PRC1_HUMAN Protein regulator of cytokinesis 1 OS=Homo sapiens GN=PRC1 PE=1 SV=2	EIWELIGIPEDQR		24	36	1597.822509765625
pepb24a7	b24.a1.a1	sp|Q00839-2|HNRPU_HUMAN	sp|Q00839-2|HNRPU_HUMAN Isoform Short of Heterogeneous nuclear ribonucleoprotein U OS=Homo sapiens GN=HNRNPU	TCNCETEDYGEK	C2:+57.02146 C4:+57.02146	369	380	1505.55224609375
pepb24a4	b24.a1.a1	sp|Q00839-2|HNRPU_HUMAN	sp|Q00839-2|HNRPU_HUMAN Isoform Short of Heterogeneous nuclear ribonucleoprotein U OS=Homo sapiens GN=HNRNPU	LLEQYKEESK		646	655	1266.657958984375
pepb24a8	b24.a1.a1	sp|Q00839-2|HNRPU_HUMAN	sp|Q00839-2|HNRPU_HUMAN Isoform Short of Heterogeneous nuclear ribonucleoprotein U OS=Homo sapiens GN=HNRNPU	YNILGTNTIMDK	M10:+15.99491	506	517	1398.69384765625
pepb24a2	b24.a1.a1	sp|Q00839-2|HNRPU_HUMAN	sp|Q00839-2|HNRPU_HUMAN Isoform Short of Heterogeneous nuclear ribonucleoprotein U OS=Homo sapiens GN=HNRNPU	ANFESDEVELSYAK		391	404	1601.7333984375
pepb24a5	b24.a1.a1	sp|Q00839-2|HNRPU_HUMAN	sp|Q00839-2|HNRPU_HUMAN Isoform Short of Heterogeneous nuclear ribonucleoprotein U OS=Homo sapiens GN=HNRNPU	NFILDQTNVSAAAQR		557	571	1647.8453369140625
pepb24a1	b24.a1.a1	sp|Q00839-2|HNRPU_HUMAN	sp|Q00839-2|HNRPU_HUMAN Isoform Short of Heterogeneous nuclear ribonucleoprotein U OS=Homo sapiens GN=HNRNPU	AFLWAGGR		298	305	877.4683227539062
pepb24a3	b24.a1.a1	sp|Q00839-2|HNRPU_HUMAN	sp|Q00839-2|HNRPU_HUMAN Isoform Short of Heterogeneous nuclear ribonucleoprotein U OS=Homo sapiens GN=HNRNPU	GYFEYIEENK		237	246	1291.58447265625
pepb24a6	b24.a1.a1	sp|Q00839-2|HNRPU_HUMAN	sp|Q00839-2|HNRPU_HUMAN Isoform Short of Heterogeneous nuclear ribonucleoprotein U OS=Homo sapiens GN=HNRNPU	SSGPTSLFAVTVAPPGAR		187	204	1714.9127197265625
pepb24a7	b24.a1.a2	sp|Q00839|HNRPU_HUMAN	sp|Q00839|HNRPU_HUMAN Heterogeneous nuclear ribonucleoprotein U OS=Homo sapiens GN=HNRNPU PE=1 SV=6	TCNCETEDYGEK	C2:+57.02146 C4:+57.02146	388	399	1505.55224609375
pepb24a4	b24.a1.a2	sp|Q00839|HNRPU_HUMAN	sp|Q00839|HNRPU_HUMAN Heterogeneous nuclear ribonucleoprotein U OS=Homo sapiens GN=HNRNPU PE=1 SV=6	LLEQYKEESK		665	674	1266.657958984375
pepb24a8	b24.a1.a2	sp|Q00839|HNRPU_HUMAN	sp|Q00839|HNRPU_HUMAN Heterogeneous nuclear ribonucleoprotein U OS=Homo sapiens GN=HNRNPU PE=1 SV=6	YNILGTNTIMDK	M10:+15.99491	525	536	1398.69384765625
pepb24a2	b24.a1.a2	sp|Q00839|HNRPU_HUMAN	sp|Q00839|HNRPU_HUMAN Heterogeneous nuclear ribonucleoprotein U OS=Homo sapiens GN=HNRNPU PE=1 SV=6	ANFESDEVELSYAK		410	423	1601.7333984375
pepb24a5	b24.a1.a2	sp|Q00839|HNRPU_HUMAN	sp|Q00839|HNRPU_HUMAN Heterogeneous nuclear ribonucleoprotein U OS=Homo sapiens GN=HNRNPU PE=1 SV=6	NFILDQTNVSAAAQR		576	590	1647.8453369140625
pepb24a1	b24.a1.a2	sp|Q00839|HNRPU_HUMAN	sp|Q00839|HNRPU_HUMAN Heterogeneous nuclear ribonucleoprotein U OS=Homo sapiens GN=HNRNPU PE=1 SV=6	AFLWAGGR		317	324	877.4683227539062
pepb24a3	b24.a1.a2	sp|Q00839|HNRPU_HUMAN	sp|Q00839|HNRPU_HUMAN Heterogeneous nuclear ribonucleoprotein U OS=Homo sapiens GN=HNRNPU PE=1 SV=6	GYFEYIEENK		256	265	1291.58447265625
pepb24a6	b24.a1.a2	sp|Q00839|HNRPU_HUMAN	sp|Q00839|HNRPU_HUMAN Heterogeneous nuclear ribonucleoprotein U OS=Homo sapiens GN=HNRNPU PE=1 SV=6	SSGPTSLFAVTVAPPGAR		187	204	1714.9127197265625
pepb25a7	b25.a1.a1	sp|Q2TAY7|SMU1_HUMAN	sp|Q2TAY7|SMU1_HUMAN WD40 repeat-containing protein SMU1 OS=Homo sapiens GN=SMU1 PE=1 SV=2	TTECSNTFK	C4:+57.02146	380	388	1087.472900390625
pepb25a2	b25.a1.a1	sp|Q2TAY7|SMU1_HUMAN	sp|Q2TAY7|SMU1_HUMAN WD40 repeat-containing protein SMU1 OS=Homo sapiens GN=SMU1 PE=1 SV=2	DTEMLATGAQDGK	M4:+15.99491	275	287	1352.600341796875
pepb25a5	b25.a1.a1	sp|Q2TAY7|SMU1_HUMAN	sp|Q2TAY7|SMU1_HUMAN WD40 repeat-containing protein SMU1 OS=Homo sapiens GN=SMU1 PE=1 SV=2	NPEHFVVCNR	C8:+57.02146	409	418	1271.595458984375
pepb25a3	b25.a1.a1	sp|Q2TAY7|SMU1_HUMAN	sp|Q2TAY7|SMU1_HUMAN WD40 repeat-containing protein SMU1 OS=Homo sapiens GN=SMU1 PE=1 SV=2	DVEEEKFPTQLSR		195	207	1577.781005859375
pepb25a1	b25.a1.a1	sp|Q2TAY7|SMU1_HUMAN	sp|Q2TAY7|SMU1_HUMAN WD40 repeat-containing protein SMU1 OS=Homo sapiens GN=SMU1 PE=1 SV=2	AAIAQALAGEVSVVPPSR		143	160	1735.970458984375
pepb25a4	b25.a1.a1	sp|Q2TAY7|SMU1_HUMAN	sp|Q2TAY7|SMU1_HUMAN WD40 repeat-containing protein SMU1 OS=Homo sapiens GN=SMU1 PE=1 SV=2	LMALLGQALK		161	170	1057.6441650390625
pepb25a6	b25.a1.a1	sp|Q2TAY7|SMU1_HUMAN	sp|Q2TAY7|SMU1_HUMAN WD40 repeat-containing protein SMU1 OS=Homo sapiens GN=SMU1 PE=1 SV=2	SIEIESSDVIR	S1:+42.01057	2	12	1289.6588134765625
pepb26a2	b26.a1.a1	sp|O75475|PSIP1_HUMAN	sp|O75475|PSIP1_HUMAN PC4 and SFRS1-interacting protein OS=Homo sapiens GN=PSIP1 PE=1 SV=1	FSSQQAATK		92	100	967.4848022460938
pepb26a5	b26.a1.a1	sp|O75475|PSIP1_HUMAN	sp|O75475|PSIP1_HUMAN PC4 and SFRS1-interacting protein OS=Homo sapiens GN=PSIP1 PE=1 SV=1	QSNASSDVEVEEK		101	113	1421.6395263671875
pepb26a1	b26.a1.a1	sp|O75475|PSIP1_HUMAN	sp|O75475|PSIP1_HUMAN PC4 and SFRS1-interacting protein OS=Homo sapiens GN=PSIP1 PE=1 SV=1	AVDITTPK		136	143	844.4779052734375
pepb26a4	b26.a1.a1	sp|O75475|PSIP1_HUMAN	sp|O75475|PSIP1_HUMAN PC4 and SFRS1-interacting protein OS=Homo sapiens GN=PSIP1 PE=1 SV=1	IDNLDVNR		365	372	958.4957275390625
pepb26a6	b26.a1.a1	sp|O75475|PSIP1_HUMAN	sp|O75475|PSIP1_HUMAN PC4 and SFRS1-interacting protein OS=Homo sapiens GN=PSIP1 PE=1 SV=1	VDEVPDGAVKPPTNK		25	39	1565.8173828125
pepb26a3	b26.a1.a1	sp|O75475|PSIP1_HUMAN	sp|O75475|PSIP1_HUMAN PC4 and SFRS1-interacting protein OS=Homo sapiens GN=PSIP1 PE=1 SV=1	GFNEGLWEIDNNPK		76	89	1632.7657470703125
pepb27a1	b27.a1.a1	sp|P18887|XRCC1_HUMAN	sp|P18887|XRCC1_HUMAN DNA repair protein XRCC1 OS=Homo sapiens GN=XRCC1 PE=1 SV=2	AIGSTSKPQESPK		231	243	1329.7012939453125
pepb27a4	b27.a1.a1	sp|P18887|XRCC1_HUMAN	sp|P18887|XRCC1_HUMAN DNA repair protein XRCC1 OS=Homo sapiens GN=XRCC1 PE=1 SV=2	FHSPPDKDEAEAPSQK		149	164	1782.8297119140625
pepb27a5	b27.a1.a1	sp|P18887|XRCC1_HUMAN	sp|P18887|XRCC1_HUMAN DNA repair protein XRCC1 OS=Homo sapiens GN=XRCC1 PE=1 SV=2	TPATAPVPAR		281	290	980.5527954101562
pepb27a6	b27.a1.a1	sp|P18887|XRCC1_HUMAN	sp|P18887|XRCC1_HUMAN DNA repair protein XRCC1 OS=Homo sapiens GN=XRCC1 PE=1 SV=2	YSQVLGLGGR		370	379	1049.57421875
pepb27a3	b27.a1.a1	sp|P18887|XRCC1_HUMAN	sp|P18887|XRCC1_HUMAN DNA repair protein XRCC1 OS=Homo sapiens GN=XRCC1 PE=1 SV=2	DSTHLICAFANTPK	C7:+57.02146	356	369	1574.7635498046875
pepb27a2	b27.a1.a1	sp|P18887|XRCC1_HUMAN	sp|P18887|XRCC1_HUMAN DNA repair protein XRCC1 OS=Homo sapiens GN=XRCC1 PE=1 SV=2	DSPFGLSFVR		139	148	1124.5738525390625
pepb27a1	b27.a1.a2	tr|F5H8D7|F5H8D7_HUMAN	tr|F5H8D7|F5H8D7_HUMAN DNA repair protein XRCC1 OS=Homo sapiens GN=XRCC1 PE=2 SV=1	AIGSTSKPQESPK		200	212	1329.7012939453125
pepb27a4	b27.a1.a2	tr|F5H8D7|F5H8D7_HUMAN	tr|F5H8D7|F5H8D7_HUMAN DNA repair protein XRCC1 OS=Homo sapiens GN=XRCC1 PE=2 SV=1	FHSPPDKDEAEAPSQK		118	133	1782.8297119140625
pepb27a5	b27.a1.a2	tr|F5H8D7|F5H8D7_HUMAN	tr|F5H8D7|F5H8D7_HUMAN DNA repair protein XRCC1 OS=Homo sapiens GN=XRCC1 PE=2 SV=1	TPATAPVPAR		250	259	980.5527954101562
pepb27a6	b27.a1.a2	tr|F5H8D7|F5H8D7_HUMAN	tr|F5H8D7|F5H8D7_HUMAN DNA repair protein XRCC1 OS=Homo sapiens GN=XRCC1 PE=2 SV=1	YSQVLGLGGR		339	348	1049.57421875
pepb27a3	b27.a1.a2	tr|F5H8D7|F5H8D7_HUMAN	tr|F5H8D7|F5H8D7_HUMAN DNA repair protein XRCC1 OS=Homo sapiens GN=XRCC1 PE=2 SV=1	DSTHLICAFANTPK	C7:+57.02146	325	338	1574.7635498046875
pepb27a2	b27.a1.a2	tr|F5H8D7|F5H8D7_HUMAN	tr|F5H8D7|F5H8D7_HUMAN DNA repair protein XRCC1 OS=Homo sapiens GN=XRCC1 PE=2 SV=1	DSPFGLSFVR		108	117	1124.5738525390625
pepb28a1	b28.a1.a1	sp|O43290|SNUT1_HUMAN	sp|O43290|SNUT1_HUMAN U4/U6.U5 tri-snRNP-associated protein 1 OS=Homo sapiens GN=SART1 PE=1 SV=1	DDGYEAAASSK		99	109	1113.4698486328125
pepb28a2	b28.a1.a1	sp|O43290|SNUT1_HUMAN	sp|O43290|SNUT1_HUMAN U4/U6.U5 tri-snRNP-associated protein 1 OS=Homo sapiens GN=SART1 PE=1 SV=1	EAAGTTAAAGTGGATEQPPR		12	31	1813.867919921875
pepb28a6	b28.a1.a1	sp|O43290|SNUT1_HUMAN	sp|O43290|SNUT1_HUMAN U4/U6.U5 tri-snRNP-associated protein 1 OS=Homo sapiens GN=SART1 PE=1 SV=1	TSSGDASSLSIEETNK		110	125	1625.75048828125
pepb28a4	b28.a1.a1	sp|O43290|SNUT1_HUMAN	sp|O43290|SNUT1_HUMAN U4/U6.U5 tri-snRNP-associated protein 1 OS=Homo sapiens GN=SART1 PE=1 SV=1	LQAQSLSTVGPR		374	385	1256.6961669921875
pepb28a5	b28.a1.a1	sp|O43290|SNUT1_HUMAN	sp|O43290|SNUT1_HUMAN U4/U6.U5 tri-snRNP-associated protein 1 OS=Homo sapiens GN=SART1 PE=1 SV=1	TPYIVLSGSGK		781	791	1121.6204833984375
pepb28a3	b28.a1.a1	sp|O43290|SNUT1_HUMAN	sp|O43290|SNUT1_HUMAN U4/U6.U5 tri-snRNP-associated protein 1 OS=Homo sapiens GN=SART1 PE=1 SV=1	GLAAALLLCQNK	C9:+57.02146	637	648	1271.71435546875
pepb29a6	b29.a1.a1	sp|P29372-2|3MG_HUMAN	sp|P29372-2|3MG_HUMAN Isoform 2 of DNA-3-methyladenine glycosylase OS=Homo sapiens GN=MPG	VGVGHAGEWAR		257	267	1138.5755615234375
pepb29a4	b29.a1.a1	sp|P29372-2|3MG_HUMAN	sp|P29372-2|3MG_HUMAN Isoform 2 of DNA-3-methyladenine glycosylase OS=Homo sapiens GN=MPG	LCQALAINK	C2:+57.02146	216	224	1030.57177734375
pepb29a2	b29.a1.a1	sp|P29372-2|3MG_HUMAN	sp|P29372-2|3MG_HUMAN Isoform 2 of DNA-3-methyladenine glycosylase OS=Homo sapiens GN=MPG	CLGPPTTPGPYR	C1:+57.02146	56	67	1315.6468505859375
pepb29a5	b29.a1.a1	sp|P29372-2|3MG_HUMAN	sp|P29372-2|3MG_HUMAN Isoform 2 of DNA-3-methyladenine glycosylase OS=Homo sapiens GN=MPG	IVETEAYLGPEDEAAHSR		116	133	1986.9407958984375
pepb29a3	b29.a1.a1	sp|P29372-2|3MG_HUMAN	sp|P29372-2|3MG_HUMAN Isoform 2 of DNA-3-methyladenine glycosylase OS=Homo sapiens GN=MPG	GPLEPSEPAVVAAAR		242	256	1463.78564453125
pepb29a1	b29.a1.a1	sp|P29372-2|3MG_HUMAN	sp|P29372-2|3MG_HUMAN Isoform 2 of DNA-3-methyladenine glycosylase OS=Homo sapiens GN=MPG	ALEPLEGLETMR		178	189	1358.6988525390625
pepb29a6	b29.a1.a2	sp|P29372-4|3MG_HUMAN	sp|P29372-4|3MG_HUMAN Isoform 3 of DNA-3-methyladenine glycosylase OS=Homo sapiens GN=MPG	VGVGHAGEWAR		257	267	1138.5755615234375
pepb29a4	b29.a1.a2	sp|P29372-4|3MG_HUMAN	sp|P29372-4|3MG_HUMAN Isoform 3 of DNA-3-methyladenine glycosylase OS=Homo sapiens GN=MPG	LCQALAINK	C2:+57.02146	216	224	1030.57177734375
pepb29a2	b29.a1.a2	sp|P29372-4|3MG_HUMAN	sp|P29372-4|3MG_HUMAN Isoform 3 of DNA-3-methyladenine glycosylase OS=Homo sapiens GN=MPG	CLGPPTTPGPYR	C1:+57.02146	56	67	1315.6468505859375
pepb29a5	b29.a1.a2	sp|P29372-4|3MG_HUMAN	sp|P29372-4|3MG_HUMAN Isoform 3 of DNA-3-methyladenine glycosylase OS=Homo sapiens GN=MPG	IVETEAYLGPEDEAAHSR		116	133	1986.9407958984375
pepb29a3	b29.a1.a2	sp|P29372-4|3MG_HUMAN	sp|P29372-4|3MG_HUMAN Isoform 3 of DNA-3-methyladenine glycosylase OS=Homo sapiens GN=MPG	GPLEPSEPAVVAAAR		242	256	1463.78564453125
pepb29a1	b29.a1.a2	sp|P29372-4|3MG_HUMAN	sp|P29372-4|3MG_HUMAN Isoform 3 of DNA-3-methyladenine glycosylase OS=Homo sapiens GN=MPG	ALEPLEGLETMR		178	189	1358.6988525390625
pepb29a6	b29.a1.a3	sp|P29372-5|3MG_HUMAN	sp|P29372-5|3MG_HUMAN Isoform 4 of DNA-3-methyladenine glycosylase OS=Homo sapiens GN=MPG	VGVGHAGEWAR		245	255	1138.5755615234375
pepb29a4	b29.a1.a3	sp|P29372-5|3MG_HUMAN	sp|P29372-5|3MG_HUMAN Isoform 4 of DNA-3-methyladenine glycosylase OS=Homo sapiens GN=MPG	LCQALAINK	C2:+57.02146	204	212	1030.57177734375
pepb29a2	b29.a1.a3	sp|P29372-5|3MG_HUMAN	sp|P29372-5|3MG_HUMAN Isoform 4 of DNA-3-methyladenine glycosylase OS=Homo sapiens GN=MPG	CLGPPTTPGPYR	C1:+57.02146	44	55	1315.6468505859375
pepb29a5	b29.a1.a3	sp|P29372-5|3MG_HUMAN	sp|P29372-5|3MG_HUMAN Isoform 4 of DNA-3-methyladenine glycosylase OS=Homo sapiens GN=MPG	IVETEAYLGPEDEAAHSR		104	121	1986.9407958984375
pepb29a3	b29.a1.a3	sp|P29372-5|3MG_HUMAN	sp|P29372-5|3MG_HUMAN Isoform 4 of DNA-3-methyladenine glycosylase OS=Homo sapiens GN=MPG	GPLEPSEPAVVAAAR		230	244	1463.78564453125
pepb29a1	b29.a1.a3	sp|P29372-5|3MG_HUMAN	sp|P29372-5|3MG_HUMAN Isoform 4 of DNA-3-methyladenine glycosylase OS=Homo sapiens GN=MPG	ALEPLEGLETMR		166	177	1358.6988525390625
pepb29a6	b29.a1.a4	sp|P29372|3MG_HUMAN	sp|P29372|3MG_HUMAN DNA-3-methyladenine glycosylase OS=Homo sapiens GN=MPG PE=1 SV=3	VGVGHAGEWAR		262	272	1138.5755615234375
pepb29a4	b29.a1.a4	sp|P29372|3MG_HUMAN	sp|P29372|3MG_HUMAN DNA-3-methyladenine glycosylase OS=Homo sapiens GN=MPG PE=1 SV=3	LCQALAINK	C2:+57.02146	221	229	1030.57177734375
pepb29a2	b29.a1.a4	sp|P29372|3MG_HUMAN	sp|P29372|3MG_HUMAN DNA-3-methyladenine glycosylase OS=Homo sapiens GN=MPG PE=1 SV=3	CLGPPTTPGPYR	C1:+57.02146	61	72	1315.6468505859375
pepb29a5	b29.a1.a4	sp|P29372|3MG_HUMAN	sp|P29372|3MG_HUMAN DNA-3-methyladenine glycosylase OS=Homo sapiens GN=MPG PE=1 SV=3	IVETEAYLGPEDEAAHSR		121	138	1986.9407958984375
pepb29a3	b29.a1.a4	sp|P29372|3MG_HUMAN	sp|P29372|3MG_HUMAN DNA-3-methyladenine glycosylase OS=Homo sapiens GN=MPG PE=1 SV=3	GPLEPSEPAVVAAAR		247	261	1463.78564453125
pepb29a1	b29.a1.a4	sp|P29372|3MG_HUMAN	sp|P29372|3MG_HUMAN DNA-3-methyladenine glycosylase OS=Homo sapiens GN=MPG PE=1 SV=3	ALEPLEGLETMR		183	194	1358.6988525390625
pepb30a2	b30.a1.a1	sp|Q96T60|PNKP_HUMAN	sp|Q96T60|PNKP_HUMAN Bifunctional polynucleotide phosphatase/kinase OS=Homo sapiens GN=PNKP PE=1 SV=1	PANWAPGR		294	301	868.4428100585938
pepb30a1	b30.a1.a1	sp|Q96T60|PNKP_HUMAN	sp|Q96T60|PNKP_HUMAN Bifunctional polynucleotide phosphatase/kinase OS=Homo sapiens GN=PNKP PE=1 SV=1	HLVSAGYVHVNR		385	396	1351.723388671875
pepb30a3	b30.a1.a1	sp|Q96T60|PNKP_HUMAN	sp|Q96T60|PNKP_HUMAN Bifunctional polynucleotide phosphatase/kinase OS=Homo sapiens GN=PNKP PE=1 SV=1	TQVELVADPETR		49	60	1357.6961669921875
pepb30a4	b30.a1.a1	sp|Q96T60|PNKP_HUMAN	sp|Q96T60|PNKP_HUMAN Bifunctional polynucleotide phosphatase/kinase OS=Homo sapiens GN=PNKP PE=1 SV=1	VAGFDLDGTLITTR		167	180	1478.785400390625
pepb30a5	b30.a1.a1	sp|Q96T60|PNKP_HUMAN	sp|Q96T60|PNKP_HUMAN Bifunctional polynucleotide phosphatase/kinase OS=Homo sapiens GN=PNKP PE=1 SV=1	WPAAGFELPAFDPR		331	344	1573.7801513671875
pepb30a2	b30.a1.a2	tr|M0R3C8|M0R3C8_HUMAN	tr|M0R3C8|M0R3C8_HUMAN Bifunctional polynucleotide phosphatase/kinase OS=Homo sapiens GN=PNKP PE=4 SV=1	PANWAPGR		294	301	868.4428100585938
pepb30a1	b30.a1.a2	tr|M0R3C8|M0R3C8_HUMAN	tr|M0R3C8|M0R3C8_HUMAN Bifunctional polynucleotide phosphatase/kinase OS=Homo sapiens GN=PNKP PE=4 SV=1	HLVSAGYVHVNR		385	396	1351.723388671875
pepb30a3	b30.a1.a2	tr|M0R3C8|M0R3C8_HUMAN	tr|M0R3C8|M0R3C8_HUMAN Bifunctional polynucleotide phosphatase/kinase OS=Homo sapiens GN=PNKP PE=4 SV=1	TQVELVADPETR		49	60	1357.6961669921875
pepb30a4	b30.a1.a2	tr|M0R3C8|M0R3C8_HUMAN	tr|M0R3C8|M0R3C8_HUMAN Bifunctional polynucleotide phosphatase/kinase OS=Homo sapiens GN=PNKP PE=4 SV=1	VAGFDLDGTLITTR		167	180	1478.785400390625
pepb30a5	b30.a1.a2	tr|M0R3C8|M0R3C8_HUMAN	tr|M0R3C8|M0R3C8_HUMAN Bifunctional polynucleotide phosphatase/kinase OS=Homo sapiens GN=PNKP PE=4 SV=1	WPAAGFELPAFDPR		331	344	1573.7801513671875
pepb31a1	b31.a1.a1	sp|Q13123|RED_HUMAN	sp|Q13123|RED_HUMAN Protein Red OS=Homo sapiens GN=IK PE=1 SV=3	AVGPTAEADK		128	137	958.484375
pepb31a5	b31.a1.a1	sp|Q13123|RED_HUMAN	sp|Q13123|RED_HUMAN Protein Red OS=Homo sapiens GN=IK PE=1 SV=3	VDDEPMDVDK	M6:+15.99491	389	398	1178.4886474609375
pepb31a2	b31.a1.a1	sp|Q13123|RED_HUMAN	sp|Q13123|RED_HUMAN Protein Red OS=Homo sapiens GN=IK PE=1 SV=3	EYNEDEDPAAR		63	73	1308.5343017578125
pepb31a3	b31.a1.a1	sp|Q13123|RED_HUMAN	sp|Q13123|RED_HUMAN Protein Red OS=Homo sapiens GN=IK PE=1 SV=3	MEADGVEVK		545	553	977.461181640625
pepb31a4	b31.a1.a1	sp|Q13123|RED_HUMAN	sp|Q13123|RED_HUMAN Protein Red OS=Homo sapiens GN=IK PE=1 SV=3	VDDEPMDVDK		389	398	1162.49365234375
pepb32a2	b32.a1.a1	sp|Q7L7X3|TAOK1_HUMAN	sp|Q7L7X3|TAOK1_HUMAN Serine/threonine-protein kinase TAO1 OS=Homo sapiens GN=TAOK1 PE=1 SV=1	EELNENQSTPK		568	578	1288.60205078125
pepb32a5	b32.a1.a1	sp|Q7L7X3|TAOK1_HUMAN	sp|Q7L7X3|TAOK1_HUMAN Serine/threonine-protein kinase TAO1 OS=Homo sapiens GN=TAOK1 PE=1 SV=1	NHLLETTPK		742	750	1052.5738525390625
pepb32a1	b32.a1.a1	sp|Q7L7X3|TAOK1_HUMAN	sp|Q7L7X3|TAOK1_HUMAN Serine/threonine-protein kinase TAO1 OS=Homo sapiens GN=TAOK1 PE=1 SV=1	ASDPQSPPQVSR		416	427	1268.6234130859375
pepb32a3	b32.a1.a1	sp|Q7L7X3|TAOK1_HUMAN	sp|Q7L7X3|TAOK1_HUMAN Serine/threonine-protein kinase TAO1 OS=Homo sapiens GN=TAOK1 PE=1 SV=1	HNLEQDLVR		627	635	1123.5859375
pepb32a4	b32.a1.a1	sp|Q7L7X3|TAOK1_HUMAN	sp|Q7L7X3|TAOK1_HUMAN Serine/threonine-protein kinase TAO1 OS=Homo sapiens GN=TAOK1 PE=1 SV=1	LDEAQEAECQVLK	C9:+57.02146	790	802	1532.7264404296875
pepb33a2	b33.a1.a1	sp|P49711|CTCF_HUMAN	sp|P49711|CTCF_HUMAN Transcriptional repressor CTCF OS=Homo sapiens GN=CTCF PE=1 SV=1	FTQSGTMK		416	423	899.4296264648438
pepb33a3	b33.a1.a1	sp|P49711|CTCF_HUMAN	sp|P49711|CTCF_HUMAN Transcriptional repressor CTCF OS=Homo sapiens GN=CTCF PE=1 SV=1	HADNCAGPDGVEGENGGETK	C5:+57.02146	573	592	2013.8206787109375
pepb33a5	b33.a1.a1	sp|P49711|CTCF_HUMAN	sp|P49711|CTCF_HUMAN Transcriptional repressor CTCF OS=Homo sapiens GN=CTCF PE=1 SV=1	YALIQHQK		480	487	1000.5579223632812
pepb33a1	b33.a1.a1	sp|P49711|CTCF_HUMAN	sp|P49711|CTCF_HUMAN Transcriptional repressor CTCF OS=Homo sapiens GN=CTCF PE=1 SV=1	DPDYQPPAK		194	202	1030.484375
pepb33a4	b33.a1.a1	sp|P49711|CTCF_HUMAN	sp|P49711|CTCF_HUMAN Transcriptional repressor CTCF OS=Homo sapiens GN=CTCF PE=1 SV=1	QLLDMHFK	Q1:-17.02655	536	543	1014.5081176757812
pepb34a2	b34.a1.a1	sp|P17844|DDX5_HUMAN	sp|P17844|DDX5_HUMAN Probable ATP-dependent RNA helicase DDX5 OS=Homo sapiens GN=DDX5 PE=1 SV=1	EANQAINPK		462	470	984.5112915039062
pepb34a4	b34.a1.a1	sp|P17844|DDX5_HUMAN	sp|P17844|DDX5_HUMAN Probable ATP-dependent RNA helicase DDX5 OS=Homo sapiens GN=DDX5 PE=1 SV=1	TAQEVETYR		69	77	1096.52734375
pepb34a3	b34.a1.a1	sp|P17844|DDX5_HUMAN	sp|P17844|DDX5_HUMAN Probable ATP-dependent RNA helicase DDX5 OS=Homo sapiens GN=DDX5 PE=1 SV=1	STCIYGGAPK	C3:+57.02146	198	207	1053.5037841796875
pepb34a1	b34.a1.a1	sp|P17844|DDX5_HUMAN	sp|P17844|DDX5_HUMAN Probable ATP-dependent RNA helicase DDX5 OS=Homo sapiens GN=DDX5 PE=1 SV=1	DGWPAMGIHGDK		364	375	1283.584228515625
pepb34a5	b34.a1.a1	sp|P17844|DDX5_HUMAN	sp|P17844|DDX5_HUMAN Probable ATP-dependent RNA helicase DDX5 OS=Homo sapiens GN=DDX5 PE=1 SV=1	TTYLVLDEADR		242	252	1295.648193359375
pepb34a2	b34.a1.a2	tr|B4DLW8|B4DLW8_HUMAN	tr|B4DLW8|B4DLW8_HUMAN Probable ATP-dependent RNA helicase DDX5 OS=Homo sapiens GN=DDX5 PE=2 SV=1	EANQAINPK		383	391	984.5112915039062
pepb34a4	b34.a1.a2	tr|B4DLW8|B4DLW8_HUMAN	tr|B4DLW8|B4DLW8_HUMAN Probable ATP-dependent RNA helicase DDX5 OS=Homo sapiens GN=DDX5 PE=2 SV=1	TAQEVETYR		69	77	1096.52734375
pepb34a3	b34.a1.a2	tr|B4DLW8|B4DLW8_HUMAN	tr|B4DLW8|B4DLW8_HUMAN Probable ATP-dependent RNA helicase DDX5 OS=Homo sapiens GN=DDX5 PE=2 SV=1	STCIYGGAPK	C3:+57.02146	119	128	1053.5037841796875
pepb34a1	b34.a1.a2	tr|B4DLW8|B4DLW8_HUMAN	tr|B4DLW8|B4DLW8_HUMAN Probable ATP-dependent RNA helicase DDX5 OS=Homo sapiens GN=DDX5 PE=2 SV=1	DGWPAMGIHGDK		285	296	1283.584228515625
pepb34a5	b34.a1.a2	tr|B4DLW8|B4DLW8_HUMAN	tr|B4DLW8|B4DLW8_HUMAN Probable ATP-dependent RNA helicase DDX5 OS=Homo sapiens GN=DDX5 PE=2 SV=1	TTYLVLDEADR		163	173	1295.648193359375
pepb34a2	b34.a1.a3	tr|J3KTA4|J3KTA4_HUMAN	tr|J3KTA4|J3KTA4_HUMAN Probable ATP-dependent RNA helicase DDX5 OS=Homo sapiens GN=DDX5 PE=4 SV=1	EANQAINPK		462	470	984.5112915039062
pepb34a4	b34.a1.a3	tr|J3KTA4|J3KTA4_HUMAN	tr|J3KTA4|J3KTA4_HUMAN Probable ATP-dependent RNA helicase DDX5 OS=Homo sapiens GN=DDX5 PE=4 SV=1	TAQEVETYR		69	77	1096.52734375
pepb34a3	b34.a1.a3	tr|J3KTA4|J3KTA4_HUMAN	tr|J3KTA4|J3KTA4_HUMAN Probable ATP-dependent RNA helicase DDX5 OS=Homo sapiens GN=DDX5 PE=4 SV=1	STCIYGGAPK	C3:+57.02146	198	207	1053.5037841796875
pepb34a1	b34.a1.a3	tr|J3KTA4|J3KTA4_HUMAN	tr|J3KTA4|J3KTA4_HUMAN Probable ATP-dependent RNA helicase DDX5 OS=Homo sapiens GN=DDX5 PE=4 SV=1	DGWPAMGIHGDK		364	375	1283.584228515625
pepb34a5	b34.a1.a3	tr|J3KTA4|J3KTA4_HUMAN	tr|J3KTA4|J3KTA4_HUMAN Probable ATP-dependent RNA helicase DDX5 OS=Homo sapiens GN=DDX5 PE=4 SV=1	TTYLVLDEADR		242	252	1295.648193359375
pepb35a4	b35.a1.a1	sp|P16403|H12_HUMAN	sp|P16403|H12_HUMAN Histone H1.2 OS=Homo sapiens GN=HIST1H1C PE=1 SV=2	KPAAATVTK		160	168	886.5360717773438
pepb35a1	b35.a1.a1	sp|P16403|H12_HUMAN	sp|P16403|H12_HUMAN Histone H1.2 OS=Homo sapiens GN=HIST1H1C PE=1 SV=2	ALAAAGYDVEK		65	75	1107.5684814453125
pepb35a3	b35.a1.a1	sp|P16403|H12_HUMAN	sp|P16403|H12_HUMAN Histone H1.2 OS=Homo sapiens GN=HIST1H1C PE=1 SV=2	KASGPPVSELITK		34	46	1326.76318359375
pepb35a5	b35.a1.a1	sp|P16403|H12_HUMAN	sp|P16403|H12_HUMAN Histone H1.2 OS=Homo sapiens GN=HIST1H1C PE=1 SV=2	SETAPAAPAAAPPAEK	S1:+42.01057	2	17	1520.759521484375
pepb35a2	b35.a1.a1	sp|P16403|H12_HUMAN	sp|P16403|H12_HUMAN Histone H1.2 OS=Homo sapiens GN=HIST1H1C PE=1 SV=2	ASGPPVSELITK		35	46	1198.668212890625
pepb36a1	b36.a1.a1	sp|Q14527|HLTF_HUMAN	sp|Q14527|HLTF_HUMAN Helicase-like transcription factor OS=Homo sapiens GN=HLTF PE=1 SV=2	DPNNPYDK		88	95	962.4218139648438
pepb36a3	b36.a1.a1	sp|Q14527|HLTF_HUMAN	sp|Q14527|HLTF_HUMAN Helicase-like transcription factor OS=Homo sapiens GN=HLTF PE=1 SV=2	GDSPLHSIR		542	550	981.5115966796875
pepb36a2	b36.a1.a1	sp|Q14527|HLTF_HUMAN	sp|Q14527|HLTF_HUMAN Helicase-like transcription factor OS=Homo sapiens GN=HLTF PE=1 SV=2	DSVEENMLK		964	972	1064.4932861328125
pepb36a5	b36.a1.a1	sp|Q14527|HLTF_HUMAN	sp|Q14527|HLTF_HUMAN Helicase-like transcription factor OS=Homo sapiens GN=HLTF PE=1 SV=2	VFIQHITLSDEER		663	675	1586.8177490234375
pepb36a4	b36.a1.a1	sp|Q14527|HLTF_HUMAN	sp|Q14527|HLTF_HUMAN Helicase-like transcription factor OS=Homo sapiens GN=HLTF PE=1 SV=2	NDLYYNTITNFSEK		268	281	1721.8021240234375
pepb37a3	b37.a1.a1	sp|P18074|ERCC2_HUMAN	sp|P18074|ERCC2_HUMAN TFIIH basal transcription factor complex helicase XPD subunit OS=Homo sapiens GN=ERCC2 PE=1 SV=1	GNDQVAISSK		498	507	1018.5167846679688
pepb37a1	b37.a1.a1	sp|P18074|ERCC2_HUMAN	sp|P18074|ERCC2_HUMAN TFIIH basal transcription factor complex helicase XPD subunit OS=Homo sapiens GN=ERCC2 PE=1 SV=1	FYEEFDAHGR		157	166	1270.5491943359375
pepb37a2	b37.a1.a1	sp|P18074|ERCC2_HUMAN	sp|P18074|ERCC2_HUMAN TFIIH basal transcription factor complex helicase XPD subunit OS=Homo sapiens GN=ERCC2 PE=1 SV=1	GAILLSVAR		593	601	899.5676879882812
pepb37a5	b37.a1.a1	sp|P18074|ERCC2_HUMAN	sp|P18074|ERCC2_HUMAN TFIIH basal transcription factor complex helicase XPD subunit OS=Homo sapiens GN=ERCC2 PE=1 SV=1	TDYGLMVFADK		672	682	1259.59814453125
pepb37a4	b37.a1.a1	sp|P18074|ERCC2_HUMAN	sp|P18074|ERCC2_HUMAN TFIIH basal transcription factor complex helicase XPD subunit OS=Homo sapiens GN=ERCC2 PE=1 SV=1	LPFLGLALSSR		102	112	1173.6993408203125
pepb37a3	b37.a1.a2	tr|A8MX75|A8MX75_HUMAN	tr|A8MX75|A8MX75_HUMAN TFIIH basal transcription factor complex helicase XPD subunit (Fragment) OS=Homo sapiens GN=ERCC2 PE=4 SV=2	GNDQVAISSK		474	483	1018.5167846679688
pepb37a1	b37.a1.a2	tr|A8MX75|A8MX75_HUMAN	tr|A8MX75|A8MX75_HUMAN TFIIH basal transcription factor complex helicase XPD subunit (Fragment) OS=Homo sapiens GN=ERCC2 PE=4 SV=2	FYEEFDAHGR		133	142	1270.5491943359375
pepb37a2	b37.a1.a2	tr|A8MX75|A8MX75_HUMAN	tr|A8MX75|A8MX75_HUMAN TFIIH basal transcription factor complex helicase XPD subunit (Fragment) OS=Homo sapiens GN=ERCC2 PE=4 SV=2	GAILLSVAR		569	577	899.5676879882812
pepb37a5	b37.a1.a2	tr|A8MX75|A8MX75_HUMAN	tr|A8MX75|A8MX75_HUMAN TFIIH basal transcription factor complex helicase XPD subunit (Fragment) OS=Homo sapiens GN=ERCC2 PE=4 SV=2	TDYGLMVFADK		648	658	1259.59814453125
pepb37a4	b37.a1.a2	tr|A8MX75|A8MX75_HUMAN	tr|A8MX75|A8MX75_HUMAN TFIIH basal transcription factor complex helicase XPD subunit (Fragment) OS=Homo sapiens GN=ERCC2 PE=4 SV=2	LPFLGLALSSR		78	88	1173.6993408203125
pepb38a4	b38.a1.a1	sp|P50570-2|DYN2_HUMAN	sp|P50570-2|DYN2_HUMAN Isoform 2 of Dynamin-2 OS=Homo sapiens GN=DNM2	QEIEAETDR		99	107	1090.50146484375
pepb38a2	b38.a1.a1	sp|P50570-2|DYN2_HUMAN	sp|P50570-2|DYN2_HUMAN Isoform 2 of Dynamin-2 OS=Homo sapiens GN=DNM2	LDLMDEGTDAR		207	217	1235.5577392578125
pepb38a5	b38.a1.a1	sp|P50570-2|DYN2_HUMAN	sp|P50570-2|DYN2_HUMAN Isoform 2 of Dynamin-2 OS=Homo sapiens GN=DNM2	VPVGDQPPDIEYQIK		143	157	1697.8748779296875
pepb38a1	b38.a1.a1	sp|P50570-2|DYN2_HUMAN	sp|P50570-2|DYN2_HUMAN Isoform 2 of Dynamin-2 OS=Homo sapiens GN=DNM2	GMEELIPLVNK		5	15	1242.6767578125
pepb38a3	b38.a1.a1	sp|P50570-2|DYN2_HUMAN	sp|P50570-2|DYN2_HUMAN Isoform 2 of Dynamin-2 OS=Homo sapiens GN=DNM2	NLVDSYVAIINK		654	665	1348.74755859375
pepb38a4	b38.a1.a2	sp|P50570-3|DYN2_HUMAN	sp|P50570-3|DYN2_HUMAN Isoform 3 of Dynamin-2 OS=Homo sapiens GN=DNM2	QEIEAETDR		99	107	1090.50146484375
pepb38a2	b38.a1.a2	sp|P50570-3|DYN2_HUMAN	sp|P50570-3|DYN2_HUMAN Isoform 3 of Dynamin-2 OS=Homo sapiens GN=DNM2	LDLMDEGTDAR		207	217	1235.5577392578125
pepb38a5	b38.a1.a2	sp|P50570-3|DYN2_HUMAN	sp|P50570-3|DYN2_HUMAN Isoform 3 of Dynamin-2 OS=Homo sapiens GN=DNM2	VPVGDQPPDIEYQIK		143	157	1697.8748779296875
pepb38a1	b38.a1.a2	sp|P50570-3|DYN2_HUMAN	sp|P50570-3|DYN2_HUMAN Isoform 3 of Dynamin-2 OS=Homo sapiens GN=DNM2	GMEELIPLVNK		5	15	1242.6767578125
pepb38a3	b38.a1.a2	sp|P50570-3|DYN2_HUMAN	sp|P50570-3|DYN2_HUMAN Isoform 3 of Dynamin-2 OS=Homo sapiens GN=DNM2	NLVDSYVAIINK		654	665	1348.74755859375
pepb38a4	b38.a1.a3	sp|P50570-4|DYN2_HUMAN	sp|P50570-4|DYN2_HUMAN Isoform 4 of Dynamin-2 OS=Homo sapiens GN=DNM2	QEIEAETDR		99	107	1090.50146484375
pepb38a2	b38.a1.a3	sp|P50570-4|DYN2_HUMAN	sp|P50570-4|DYN2_HUMAN Isoform 4 of Dynamin-2 OS=Homo sapiens GN=DNM2	LDLMDEGTDAR		207	217	1235.5577392578125
pepb38a5	b38.a1.a3	sp|P50570-4|DYN2_HUMAN	sp|P50570-4|DYN2_HUMAN Isoform 4 of Dynamin-2 OS=Homo sapiens GN=DNM2	VPVGDQPPDIEYQIK		143	157	1697.8748779296875
pepb38a1	b38.a1.a3	sp|P50570-4|DYN2_HUMAN	sp|P50570-4|DYN2_HUMAN Isoform 4 of Dynamin-2 OS=Homo sapiens GN=DNM2	GMEELIPLVNK		5	15	1242.6767578125
pepb38a3	b38.a1.a3	sp|P50570-4|DYN2_HUMAN	sp|P50570-4|DYN2_HUMAN Isoform 4 of Dynamin-2 OS=Homo sapiens GN=DNM2	NLVDSYVAIINK		658	669	1348.74755859375
pepb38a4	b38.a1.a4	sp|P50570-5|DYN2_HUMAN	sp|P50570-5|DYN2_HUMAN Isoform 5 of Dynamin-2 OS=Homo sapiens GN=DNM2	QEIEAETDR		99	107	1090.50146484375
pepb38a2	b38.a1.a4	sp|P50570-5|DYN2_HUMAN	sp|P50570-5|DYN2_HUMAN Isoform 5 of Dynamin-2 OS=Homo sapiens GN=DNM2	LDLMDEGTDAR		207	217	1235.5577392578125
pepb38a5	b38.a1.a4	sp|P50570-5|DYN2_HUMAN	sp|P50570-5|DYN2_HUMAN Isoform 5 of Dynamin-2 OS=Homo sapiens GN=DNM2	VPVGDQPPDIEYQIK		143	157	1697.8748779296875
pepb38a1	b38.a1.a4	sp|P50570-5|DYN2_HUMAN	sp|P50570-5|DYN2_HUMAN Isoform 5 of Dynamin-2 OS=Homo sapiens GN=DNM2	GMEELIPLVNK		5	15	1242.6767578125
pepb38a3	b38.a1.a4	sp|P50570-5|DYN2_HUMAN	sp|P50570-5|DYN2_HUMAN Isoform 5 of Dynamin-2 OS=Homo sapiens GN=DNM2	NLVDSYVAIINK		658	669	1348.74755859375
pepb38a4	b38.a1.a5	sp|P50570|DYN2_HUMAN	sp|P50570|DYN2_HUMAN Dynamin-2 OS=Homo sapiens GN=DNM2 PE=1 SV=2	QEIEAETDR		99	107	1090.50146484375
pepb38a2	b38.a1.a5	sp|P50570|DYN2_HUMAN	sp|P50570|DYN2_HUMAN Dynamin-2 OS=Homo sapiens GN=DNM2 PE=1 SV=2	LDLMDEGTDAR		207	217	1235.5577392578125
pepb38a5	b38.a1.a5	sp|P50570|DYN2_HUMAN	sp|P50570|DYN2_HUMAN Dynamin-2 OS=Homo sapiens GN=DNM2 PE=1 SV=2	VPVGDQPPDIEYQIK		143	157	1697.8748779296875
pepb38a1	b38.a1.a5	sp|P50570|DYN2_HUMAN	sp|P50570|DYN2_HUMAN Dynamin-2 OS=Homo sapiens GN=DNM2 PE=1 SV=2	GMEELIPLVNK		5	15	1242.6767578125
pepb38a3	b38.a1.a5	sp|P50570|DYN2_HUMAN	sp|P50570|DYN2_HUMAN Dynamin-2 OS=Homo sapiens GN=DNM2 PE=1 SV=2	NLVDSYVAIINK		658	669	1348.74755859375
pepb38a4	b38.a1.a6	tr|F5H4R9|F5H4R9_HUMAN	tr|F5H4R9|F5H4R9_HUMAN Dynamin-2 OS=Homo sapiens GN=DNM2 PE=2 SV=1	QEIEAETDR		99	107	1090.50146484375
pepb38a2	b38.a1.a6	tr|F5H4R9|F5H4R9_HUMAN	tr|F5H4R9|F5H4R9_HUMAN Dynamin-2 OS=Homo sapiens GN=DNM2 PE=2 SV=1	LDLMDEGTDAR		207	217	1235.5577392578125
pepb38a5	b38.a1.a6	tr|F5H4R9|F5H4R9_HUMAN	tr|F5H4R9|F5H4R9_HUMAN Dynamin-2 OS=Homo sapiens GN=DNM2 PE=2 SV=1	VPVGDQPPDIEYQIK		143	157	1697.8748779296875
pepb38a1	b38.a1.a6	tr|F5H4R9|F5H4R9_HUMAN	tr|F5H4R9|F5H4R9_HUMAN Dynamin-2 OS=Homo sapiens GN=DNM2 PE=2 SV=1	GMEELIPLVNK		5	15	1242.6767578125
pepb38a3	b38.a1.a6	tr|F5H4R9|F5H4R9_HUMAN	tr|F5H4R9|F5H4R9_HUMAN Dynamin-2 OS=Homo sapiens GN=DNM2 PE=2 SV=1	NLVDSYVAIINK		658	669	1348.74755859375
pepb39a5	b39.a1.a1	sp|P50613|CDK7_HUMAN	sp|P50613|CDK7_HUMAN Cyclin-dependent kinase 7 OS=Homo sapiens GN=CDK7 PE=1 SV=1	TEALEQGGLPK		332	342	1142.6055908203125
pepb39a2	b39.a1.a1	sp|P50613|CDK7_HUMAN	sp|P50613|CDK7_HUMAN Cyclin-dependent kinase 7 OS=Homo sapiens GN=CDK7 PE=1 SV=1	DNSLVLTPSHIK		104	115	1323.72705078125
pepb39a1	b39.a1.a1	sp|P50613|CDK7_HUMAN	sp|P50613|CDK7_HUMAN Cyclin-dependent kinase 7 OS=Homo sapiens GN=CDK7 PE=1 SV=1	APELLFGAR		180	188	973.5469970703125
pepb39a3	b39.a1.a1	sp|P50613|CDK7_HUMAN	sp|P50613|CDK7_HUMAN Cyclin-dependent kinase 7 OS=Homo sapiens GN=CDK7 PE=1 SV=1	LDFLGEGQFATVYK		15	28	1587.8057861328125
pepb39a4	b39.a1.a1	sp|P50613|CDK7_HUMAN	sp|P50613|CDK7_HUMAN Cyclin-dependent kinase 7 OS=Homo sapiens GN=CDK7 PE=1 SV=1	LLQELSHPNIIGLLDAFGHK		65	84	2215.223876953125
pepb40a3	b40.a1.a1	tr|B3KVH1|B3KVH1_HUMAN	tr|B3KVH1|B3KVH1_HUMAN Protein Wiz OS=Homo sapiens GN=WIZ PE=2 SV=1	SAGGEPGPEAGR		678	689	1084.502197265625
pepb40a4	b40.a1.a1	tr|B3KVH1|B3KVH1_HUMAN	tr|B3KVH1|B3KVH1_HUMAN Protein Wiz OS=Homo sapiens GN=WIZ PE=2 SV=1	VAAEVPHGSK		33	42	994.531982421875
pepb40a1	b40.a1.a1	tr|B3KVH1|B3KVH1_HUMAN	tr|B3KVH1|B3KVH1_HUMAN Protein Wiz OS=Homo sapiens GN=WIZ PE=2 SV=1	GGEDTNDLQQK		734	744	1204.5445556640625
pepb40a2	b40.a1.a1	tr|B3KVH1|B3KVH1_HUMAN	tr|B3KVH1|B3KVH1_HUMAN Protein Wiz OS=Homo sapiens GN=WIZ PE=2 SV=1	PGKPGAGPAQVPR		504	516	1231.6910400390625
pepb40a3	b40.a1.a2	tr|B7ZM82|B7ZM82_HUMAN	tr|B7ZM82|B7ZM82_HUMAN Protein Wiz OS=Homo sapiens GN=WIZ PE=2 SV=1	SAGGEPGPEAGR		808	819	1084.502197265625
pepb40a4	b40.a1.a2	tr|B7ZM82|B7ZM82_HUMAN	tr|B7ZM82|B7ZM82_HUMAN Protein Wiz OS=Homo sapiens GN=WIZ PE=2 SV=1	VAAEVPHGSK		30	39	994.531982421875
pepb40a1	b40.a1.a2	tr|B7ZM82|B7ZM82_HUMAN	tr|B7ZM82|B7ZM82_HUMAN Protein Wiz OS=Homo sapiens GN=WIZ PE=2 SV=1	GGEDTNDLQQK		864	874	1204.5445556640625
pepb40a2	b40.a1.a2	tr|B7ZM82|B7ZM82_HUMAN	tr|B7ZM82|B7ZM82_HUMAN Protein Wiz OS=Homo sapiens GN=WIZ PE=2 SV=1	PGKPGAGPAQVPR		634	646	1231.6910400390625
pepb40a3	b40.a1.a3	tr|M0QXA7|M0QXA7_HUMAN	tr|M0QXA7|M0QXA7_HUMAN Protein Wiz OS=Homo sapiens GN=WIZ PE=4 SV=1	SAGGEPGPEAGR		811	822	1084.502197265625
pepb40a4	b40.a1.a3	tr|M0QXA7|M0QXA7_HUMAN	tr|M0QXA7|M0QXA7_HUMAN Protein Wiz OS=Homo sapiens GN=WIZ PE=4 SV=1	VAAEVPHGSK		33	42	994.531982421875
pepb40a1	b40.a1.a3	tr|M0QXA7|M0QXA7_HUMAN	tr|M0QXA7|M0QXA7_HUMAN Protein Wiz OS=Homo sapiens GN=WIZ PE=4 SV=1	GGEDTNDLQQK		867	877	1204.5445556640625
pepb40a2	b40.a1.a3	tr|M0QXA7|M0QXA7_HUMAN	tr|M0QXA7|M0QXA7_HUMAN Protein Wiz OS=Homo sapiens GN=WIZ PE=4 SV=1	PGKPGAGPAQVPR		637	649	1231.6910400390625
pepb41a1	b41.a1.a1	sp|P09429|HMGB1_HUMAN	sp|P09429|HMGB1_HUMAN High mobility group protein B1 OS=Homo sapiens GN=HMGB1 PE=1 SV=3	CSEYRPK	C1:+57.02146	106	112	939.4357299804688
pepb41a4	b41.a1.a1	sp|P09429|HMGB1_HUMAN	sp|P09429|HMGB1_HUMAN High mobility group protein B1 OS=Homo sapiens GN=HMGB1 PE=1 SV=3	IKGEHPGLSIGDVAK		113	127	1520.843505859375
pepb41a2	b41.a1.a1	sp|P09429|HMGB1_HUMAN	sp|P09429|HMGB1_HUMAN High mobility group protein B1 OS=Homo sapiens GN=HMGB1 PE=1 SV=3	GEHPGLSIGDVAK		115	127	1279.66455078125
pepb41a3	b41.a1.a1	sp|P09429|HMGB1_HUMAN	sp|P09429|HMGB1_HUMAN High mobility group protein B1 OS=Homo sapiens GN=HMGB1 PE=1 SV=3	LGEMWNNTAADDKQPYEK		129	146	2109.955078125
pepb41a1	b41.a1.a2	tr|Q5T7C4|Q5T7C4_HUMAN	tr|Q5T7C4|Q5T7C4_HUMAN High mobility group protein B1 OS=Homo sapiens GN=HMGB1 PE=2 SV=1	CSEYRPK	C1:+57.02146	106	112	939.4357299804688
pepb41a4	b41.a1.a2	tr|Q5T7C4|Q5T7C4_HUMAN	tr|Q5T7C4|Q5T7C4_HUMAN High mobility group protein B1 OS=Homo sapiens GN=HMGB1 PE=2 SV=1	IKGEHPGLSIGDVAK		113	127	1520.843505859375
pepb41a2	b41.a1.a2	tr|Q5T7C4|Q5T7C4_HUMAN	tr|Q5T7C4|Q5T7C4_HUMAN High mobility group protein B1 OS=Homo sapiens GN=HMGB1 PE=2 SV=1	GEHPGLSIGDVAK		115	127	1279.66455078125
pepb41a3	b41.a1.a2	tr|Q5T7C4|Q5T7C4_HUMAN	tr|Q5T7C4|Q5T7C4_HUMAN High mobility group protein B1 OS=Homo sapiens GN=HMGB1 PE=2 SV=1	LGEMWNNTAADDKQPYEK		129	146	2109.955078125
pepb41a1	b41.a1.a3	tr|Q5T7C6|Q5T7C6_HUMAN	tr|Q5T7C6|Q5T7C6_HUMAN High mobility group protein B1 (Fragment) OS=Homo sapiens GN=HMGB1 PE=2 SV=1	CSEYRPK	C1:+57.02146	106	112	939.4357299804688
pepb41a4	b41.a1.a3	tr|Q5T7C6|Q5T7C6_HUMAN	tr|Q5T7C6|Q5T7C6_HUMAN High mobility group protein B1 (Fragment) OS=Homo sapiens GN=HMGB1 PE=2 SV=1	IKGEHPGLSIGDVAK		113	127	1520.843505859375
pepb41a2	b41.a1.a3	tr|Q5T7C6|Q5T7C6_HUMAN	tr|Q5T7C6|Q5T7C6_HUMAN High mobility group protein B1 (Fragment) OS=Homo sapiens GN=HMGB1 PE=2 SV=1	GEHPGLSIGDVAK		115	127	1279.66455078125
pepb41a3	b41.a1.a3	tr|Q5T7C6|Q5T7C6_HUMAN	tr|Q5T7C6|Q5T7C6_HUMAN High mobility group protein B1 (Fragment) OS=Homo sapiens GN=HMGB1 PE=2 SV=1	LGEMWNNTAADDKQPYEK		129	146	2109.955078125
pepb42a3	b42.a1.a1	sp|Q9UNY4|TTF2_HUMAN	sp|Q9UNY4|TTF2_HUMAN Transcription termination factor 2 OS=Homo sapiens GN=TTF2 PE=1 SV=2	SQQCQGNELTR	C4:+57.02146	221	231	1320.5965576171875
pepb42a1	b42.a1.a1	sp|Q9UNY4|TTF2_HUMAN	sp|Q9UNY4|TTF2_HUMAN Transcription termination factor 2 OS=Homo sapiens GN=TTF2 PE=1 SV=2	EKGDQLFDQK		157	166	1207.5958251953125
pepb42a4	b42.a1.a1	sp|Q9UNY4|TTF2_HUMAN	sp|Q9UNY4|TTF2_HUMAN Transcription termination factor 2 OS=Homo sapiens GN=TTF2 PE=1 SV=2	VPLLLHQK		568	575	947.6041259765625
pepb42a2	b42.a1.a1	sp|Q9UNY4|TTF2_HUMAN	sp|Q9UNY4|TTF2_HUMAN Transcription termination factor 2 OS=Homo sapiens GN=TTF2 PE=1 SV=2	PLVILPQR		831	838	935.6041259765625
pepb43a1	b43.a1.a1	sp|Q96FZ2|CC037_HUMAN	sp|Q96FZ2|CC037_HUMAN UPF0361 protein C3orf37 OS=Homo sapiens GN=C3orf37 PE=1 SV=1	GLSDIHHR		205	212	934.4857788085938
pepb43a4	b43.a1.a1	sp|Q96FZ2|CC037_HUMAN	sp|Q96FZ2|CC037_HUMAN UPF0361 protein C3orf37 OS=Homo sapiens GN=C3orf37 PE=1 SV=1	SPQSNSPVLLSR		45	56	1284.6910400390625
pepb43a3	b43.a1.a1	sp|Q96FZ2|CC037_HUMAN	sp|Q96FZ2|CC037_HUMAN UPF0361 protein C3orf37 OS=Homo sapiens GN=C3orf37 PE=1 SV=1	SGSIGAADSPENWEK		152	166	1547.69775390625
pepb43a2	b43.a1.a1	sp|Q96FZ2|CC037_HUMAN	sp|Q96FZ2|CC037_HUMAN UPF0361 protein C3orf37 OS=Homo sapiens GN=C3orf37 PE=1 SV=1	MLQWLATK		287	294	990.5444946289062
pepb43a1	b43.a1.a2	tr|D6R9T3|D6R9T3_HUMAN	tr|D6R9T3|D6R9T3_HUMAN UPF0361 protein C3orf37 (Fragment) OS=Homo sapiens GN=C3orf37 PE=2 SV=1	GLSDIHHR		157	164	934.4857788085938
pepb43a4	b43.a1.a2	tr|D6R9T3|D6R9T3_HUMAN	tr|D6R9T3|D6R9T3_HUMAN UPF0361 protein C3orf37 (Fragment) OS=Homo sapiens GN=C3orf37 PE=2 SV=1	SPQSNSPVLLSR		45	56	1284.6910400390625
pepb43a3	b43.a1.a2	tr|D6R9T3|D6R9T3_HUMAN	tr|D6R9T3|D6R9T3_HUMAN UPF0361 protein C3orf37 (Fragment) OS=Homo sapiens GN=C3orf37 PE=2 SV=1	SGSIGAADSPENWEK		104	118	1547.69775390625
pepb43a2	b43.a1.a2	tr|D6R9T3|D6R9T3_HUMAN	tr|D6R9T3|D6R9T3_HUMAN UPF0361 protein C3orf37 (Fragment) OS=Homo sapiens GN=C3orf37 PE=2 SV=1	MLQWLATK		239	246	990.5444946289062
pepb43a1	b43.a1.a3	tr|E7EMP6|E7EMP6_HUMAN	tr|E7EMP6|E7EMP6_HUMAN UPF0361 protein C3orf37 OS=Homo sapiens GN=C3orf37 PE=2 SV=1	GLSDIHHR		163	170	934.4857788085938
pepb43a4	b43.a1.a3	tr|E7EMP6|E7EMP6_HUMAN	tr|E7EMP6|E7EMP6_HUMAN UPF0361 protein C3orf37 OS=Homo sapiens GN=C3orf37 PE=2 SV=1	SPQSNSPVLLSR		45	56	1284.6910400390625
pepb43a3	b43.a1.a3	tr|E7EMP6|E7EMP6_HUMAN	tr|E7EMP6|E7EMP6_HUMAN UPF0361 protein C3orf37 OS=Homo sapiens GN=C3orf37 PE=2 SV=1	SGSIGAADSPENWEK		110	124	1547.69775390625
pepb43a2	b43.a1.a3	tr|E7EMP6|E7EMP6_HUMAN	tr|E7EMP6|E7EMP6_HUMAN UPF0361 protein C3orf37 OS=Homo sapiens GN=C3orf37 PE=2 SV=1	MLQWLATK		245	252	990.5444946289062
pepb44a1	b44.a1.a1	sp|Q99661-2|KIF2C_HUMAN	sp|Q99661-2|KIF2C_HUMAN Isoform 2 of Kinesin-like protein KIF2C OS=Homo sapiens GN=KIF2C	AESALAQQAK		629	638	1016.5374755859375
pepb44a3	b44.a1.a1	sp|Q99661-2|KIF2C_HUMAN	sp|Q99661-2|KIF2C_HUMAN Isoform 2 of Kinesin-like protein KIF2C OS=Homo sapiens GN=KIF2C	GSSSANPVNSVR		124	135	1174.58154296875
pepb44a4	b44.a1.a1	sp|Q99661-2|KIF2C_HUMAN	sp|Q99661-2|KIF2C_HUMAN Isoform 2 of Kinesin-like protein KIF2C OS=Homo sapiens GN=KIF2C	LAMQLEEQASR		652	662	1275.6365966796875
pepb44a2	b44.a1.a1	sp|Q99661-2|KIF2C_HUMAN	sp|Q99661-2|KIF2C_HUMAN Isoform 2 of Kinesin-like protein KIF2C OS=Homo sapiens GN=KIF2C	ELSPHSGPSGEQLIQME	M16:+15.99491 E1:-18.01056	533	549	1836.843994140625
pepb44a1	b44.a1.a2	sp|Q99661|KIF2C_HUMAN	sp|Q99661|KIF2C_HUMAN Kinesin-like protein KIF2C OS=Homo sapiens GN=KIF2C PE=1 SV=2	AESALAQQAK		683	692	1016.5374755859375
pepb44a3	b44.a1.a2	sp|Q99661|KIF2C_HUMAN	sp|Q99661|KIF2C_HUMAN Kinesin-like protein KIF2C OS=Homo sapiens GN=KIF2C PE=1 SV=2	GSSSANPVNSVR		178	189	1174.58154296875
pepb44a4	b44.a1.a2	sp|Q99661|KIF2C_HUMAN	sp|Q99661|KIF2C_HUMAN Kinesin-like protein KIF2C OS=Homo sapiens GN=KIF2C PE=1 SV=2	LAMQLEEQASR		706	716	1275.6365966796875
pepb44a2	b44.a1.a2	sp|Q99661|KIF2C_HUMAN	sp|Q99661|KIF2C_HUMAN Kinesin-like protein KIF2C OS=Homo sapiens GN=KIF2C PE=1 SV=2	ELSPHSGPSGEQLIQME	M16:+15.99491 E1:-18.01056	587	603	1836.843994140625
pepb44a1	b44.a1.a3	tr|B7Z7M6|B7Z7M6_HUMAN	tr|B7Z7M6|B7Z7M6_HUMAN Kinesin-like protein KIF2C OS=Homo sapiens GN=KIF2C PE=2 SV=1	AESALAQQAK		570	579	1016.5374755859375
pepb44a3	b44.a1.a3	tr|B7Z7M6|B7Z7M6_HUMAN	tr|B7Z7M6|B7Z7M6_HUMAN Kinesin-like protein KIF2C OS=Homo sapiens GN=KIF2C PE=2 SV=1	GSSSANPVNSVR		65	76	1174.58154296875
pepb44a4	b44.a1.a3	tr|B7Z7M6|B7Z7M6_HUMAN	tr|B7Z7M6|B7Z7M6_HUMAN Kinesin-like protein KIF2C OS=Homo sapiens GN=KIF2C PE=2 SV=1	LAMQLEEQASR		593	603	1275.6365966796875
pepb44a2	b44.a1.a3	tr|B7Z7M6|B7Z7M6_HUMAN	tr|B7Z7M6|B7Z7M6_HUMAN Kinesin-like protein KIF2C OS=Homo sapiens GN=KIF2C PE=2 SV=1	ELSPHSGPSGEQLIQME	M16:+15.99491 E1:-18.01056	474	490	1836.843994140625
pepb45a1	b45.a1.a1	sp|P62805|H4_HUMAN	sp|P62805|H4_HUMAN Histone H4 OS=Homo sapiens GN=HIST1H4A PE=1 SV=2	DAVTYTEHAK		69	78	1134.54296875
pepb45a2	b45.a1.a1	sp|P62805|H4_HUMAN	sp|P62805|H4_HUMAN Histone H4 OS=Homo sapiens GN=HIST1H4A PE=1 SV=2	DNIQGITKPAIR		25	36	1325.7540283203125
pepb45a3	b45.a1.a1	sp|P62805|H4_HUMAN	sp|P62805|H4_HUMAN Histone H4 OS=Homo sapiens GN=HIST1H4A PE=1 SV=2	ISGLIYEETR		47	56	1180.621337890625
pepb45a4	b45.a1.a1	sp|P62805|H4_HUMAN	sp|P62805|H4_HUMAN Histone H4 OS=Homo sapiens GN=HIST1H4A PE=1 SV=2	TVTAMDVVYALK		81	92	1310.702880859375
pepb46a4	b46.a1.a1	sp|Q04837|SSBP_HUMAN	sp|Q04837|SSBP_HUMAN Single-stranded DNA-binding protein, mitochondrial OS=Homo sapiens GN=SSBP1 PE=1 SV=1	VGQDPVLR		39	46	883.5
pepb46a2	b46.a1.a1	sp|Q04837|SSBP_HUMAN	sp|Q04837|SSBP_HUMAN Single-stranded DNA-binding protein, mitochondrial OS=Homo sapiens GN=SSBP1 PE=1 SV=1	SGDSEVYQLGDVSQK		67	81	1611.7501220703125
pepb46a3	b46.a1.a1	sp|Q04837|SSBP_HUMAN	sp|Q04837|SSBP_HUMAN Single-stranded DNA-binding protein, mitochondrial OS=Homo sapiens GN=SSBP1 PE=1 SV=1	SLATNEMWR		58	66	1107.525634765625
pepb46a1	b46.a1.a1	sp|Q04837|SSBP_HUMAN	sp|Q04837|SSBP_HUMAN Single-stranded DNA-binding protein, mitochondrial OS=Homo sapiens GN=SSBP1 PE=1 SV=1	QATTIIADNIIFLSDQTK		128	145	1992.065185546875
pepb47a2	b47.a1.a1	sp|Q99583|MNT_HUMAN	sp|Q99583|MNT_HUMAN Max-binding protein MNT OS=Homo sapiens GN=MNT PE=2 SV=1	LAHTLPVEEPR		49	59	1261.6903076171875
pepb47a1	b47.a1.a1	sp|Q99583|MNT_HUMAN	sp|Q99583|MNT_HUMAN Max-binding protein MNT OS=Homo sapiens GN=MNT PE=2 SV=1	FLEWQAQQQQR		12	22	1461.7237548828125
pepb47a3	b47.a1.a1	sp|Q99583|MNT_HUMAN	sp|Q99583|MNT_HUMAN Max-binding protein MNT OS=Homo sapiens GN=MNT PE=2 SV=1	SIETLLEAAR	S1:+42.01057	2	11	1144.621337890625
pepb48a4	b48.a1.a1	sp|Q9Y2K7|KDM2A_HUMAN	sp|Q9Y2K7|KDM2A_HUMAN Lysine-specific demethylase 2A OS=Homo sapiens GN=KDM2A PE=1 SV=3	TLAGDSSSDCSR	C10:+57.02146	420	431	1255.5223388671875
pepb48a2	b48.a1.a1	sp|Q9Y2K7|KDM2A_HUMAN	sp|Q9Y2K7|KDM2A_HUMAN Lysine-specific demethylase 2A OS=Homo sapiens GN=KDM2A PE=1 SV=3	LAGLDITDATLR		1046	1057	1258.7005615234375
pepb48a1	b48.a1.a1	sp|Q9Y2K7|KDM2A_HUMAN	sp|Q9Y2K7|KDM2A_HUMAN Lysine-specific demethylase 2A OS=Homo sapiens GN=KDM2A PE=1 SV=3	AIVPQALSGIIK		940	951	1209.7569580078125
pepb48a3	b48.a1.a1	sp|Q9Y2K7|KDM2A_HUMAN	sp|Q9Y2K7|KDM2A_HUMAN Lysine-specific demethylase 2A OS=Homo sapiens GN=KDM2A PE=1 SV=3	LALTGVPIVQWPK		506	518	1421.8519287109375
pepb49a1	b49.a1.a1	sp|Q07666-2|KHDR1_HUMAN	sp|Q07666-2|KHDR1_HUMAN Isoform 2 of KH domain-containing, RNA-binding, signal transduction-associated protein 1 OS=Homo sapiens GN=KHDRBS1	APPARPVK		400	407	835.5153198242188
pepb49a3	b49.a1.a1	sp|Q07666-2|KHDR1_HUMAN	sp|Q07666-2|KHDR1_HUMAN Isoform 2 of KH domain-containing, RNA-binding, signal transduction-associated protein 1 OS=Homo sapiens GN=KHDRBS1	SGSMDPSGAHPSVR	M4:+15.99491	18	31	1400.6226806640625
pepb49a2	b49.a1.a1	sp|Q07666-2|KHDR1_HUMAN	sp|Q07666-2|KHDR1_HUMAN Isoform 2 of KH domain-containing, RNA-binding, signal transduction-associated protein 1 OS=Homo sapiens GN=KHDRBS1	SGSMDPSGAHPSVR		18	31	1384.6278076171875
pepb49a1	b49.a1.a2	sp|Q07666-3|KHDR1_HUMAN	sp|Q07666-3|KHDR1_HUMAN Isoform 3 of KH domain-containing, RNA-binding, signal transduction-associated protein 1 OS=Homo sapiens GN=KHDRBS1	APPARPVK		386	393	835.5153198242188
pepb49a3	b49.a1.a2	sp|Q07666-3|KHDR1_HUMAN	sp|Q07666-3|KHDR1_HUMAN Isoform 3 of KH domain-containing, RNA-binding, signal transduction-associated protein 1 OS=Homo sapiens GN=KHDRBS1	SGSMDPSGAHPSVR	M4:+15.99491	18	31	1400.6226806640625
pepb49a2	b49.a1.a2	sp|Q07666-3|KHDR1_HUMAN	sp|Q07666-3|KHDR1_HUMAN Isoform 3 of KH domain-containing, RNA-binding, signal transduction-associated protein 1 OS=Homo sapiens GN=KHDRBS1	SGSMDPSGAHPSVR		18	31	1384.6278076171875
pepb49a1	b49.a1.a3	sp|Q07666|KHDR1_HUMAN	sp|Q07666|KHDR1_HUMAN KH domain-containing, RNA-binding, signal transduction-associated protein 1 OS=Homo sapiens GN=KHDRBS1 PE=1 SV=1	APPARPVK		425	432	835.5153198242188
pepb49a3	b49.a1.a3	sp|Q07666|KHDR1_HUMAN	sp|Q07666|KHDR1_HUMAN KH domain-containing, RNA-binding, signal transduction-associated protein 1 OS=Homo sapiens GN=KHDRBS1 PE=1 SV=1	SGSMDPSGAHPSVR	M4:+15.99491	18	31	1400.6226806640625
pepb49a2	b49.a1.a3	sp|Q07666|KHDR1_HUMAN	sp|Q07666|KHDR1_HUMAN KH domain-containing, RNA-binding, signal transduction-associated protein 1 OS=Homo sapiens GN=KHDRBS1 PE=1 SV=1	SGSMDPSGAHPSVR		18	31	1384.6278076171875
pepb50a2	b50.a1.a1	sp|Q9BW19|KIFC1_HUMAN	sp|Q9BW19|KIFC1_HUMAN Kinesin-like protein KIFC1 OS=Homo sapiens GN=KIFC1 PE=1 SV=2	TTLEGHLAK		186	194	969.5368041992188
pepb50a3	b50.a1.a1	sp|Q9BW19|KIFC1_HUMAN	sp|Q9BW19|KIFC1_HUMAN Kinesin-like protein KIFC1 OS=Homo sapiens GN=KIFC1 PE=1 SV=2	VQAQAEQGQQELK		195	207	1456.739501953125
pepb50a1	b50.a1.a1	sp|Q9BW19|KIFC1_HUMAN	sp|Q9BW19|KIFC1_HUMAN Kinesin-like protein KIFC1 OS=Homo sapiens GN=KIFC1 PE=1 SV=2	AGPGSEELTVTNAR		490	503	1401.697265625
pepb51a1	b51.a1.a1	sp|P61244-2|MAX_HUMAN	sp|P61244-2|MAX_HUMAN Isoform 2 of Protein max OS=Homo sapiens GN=MAX	AHHNALER		17	24	947.4810180664062
pepb51a3	b51.a1.a1	sp|P61244-2|MAX_HUMAN	sp|P61244-2|MAX_HUMAN Isoform 2 of Protein max OS=Homo sapiens GN=MAX	SDNDDIEVESDADKR	S1:+42.01057	2	16	1749.741455078125
pepb51a2	b51.a1.a1	sp|P61244-2|MAX_HUMAN	sp|P61244-2|MAX_HUMAN Isoform 2 of Protein max OS=Homo sapiens GN=MAX	QNALLEQQVR		82	91	1198.654296875
pepb52a2	b52.a1.a1	sp|Q16666-2|IF16_HUMAN	sp|Q16666-2|IF16_HUMAN Isoform 2 of Gamma-interferon-inducible protein 16 OS=Homo sapiens GN=IFI16	TEGAEATPGAQK		117	128	1159.5594482421875
pepb52a1	b52.a1.a1	sp|Q16666-2|IF16_HUMAN	sp|Q16666-2|IF16_HUMAN Isoform 2 of Gamma-interferon-inducible protein 16 OS=Homo sapiens GN=IFI16	EVDATSPAPSTSSTVK		101	116	1576.7705078125
pepb52a3	b52.a1.a1	sp|Q16666-2|IF16_HUMAN	sp|Q16666-2|IF16_HUMAN Isoform 2 of Gamma-interferon-inducible protein 16 OS=Homo sapiens GN=IFI16	TEPEEVSIEDSAQSDLK		506	522	1876.8662109375
pepb52a2	b52.a1.a2	sp|Q16666-3|IF16_HUMAN	sp|Q16666-3|IF16_HUMAN Isoform 3 of Gamma-interferon-inducible protein 16 OS=Homo sapiens GN=IFI16	TEGAEATPGAQK		117	128	1159.5594482421875
pepb52a1	b52.a1.a2	sp|Q16666-3|IF16_HUMAN	sp|Q16666-3|IF16_HUMAN Isoform 3 of Gamma-interferon-inducible protein 16 OS=Homo sapiens GN=IFI16	EVDATSPAPSTSSTVK		101	116	1576.7705078125
pepb52a3	b52.a1.a2	sp|Q16666-3|IF16_HUMAN	sp|Q16666-3|IF16_HUMAN Isoform 3 of Gamma-interferon-inducible protein 16 OS=Homo sapiens GN=IFI16	TEPEEVSIEDSAQSDLK		450	466	1876.8662109375
pepb52a2	b52.a1.a3	sp|Q16666|IF16_HUMAN	sp|Q16666|IF16_HUMAN Gamma-interferon-inducible protein 16 OS=Homo sapiens GN=IFI16 PE=1 SV=3	TEGAEATPGAQK		117	128	1159.5594482421875
pepb52a1	b52.a1.a3	sp|Q16666|IF16_HUMAN	sp|Q16666|IF16_HUMAN Gamma-interferon-inducible protein 16 OS=Homo sapiens GN=IFI16 PE=1 SV=3	EVDATSPAPSTSSTVK		101	116	1576.7705078125
pepb52a3	b52.a1.a3	sp|Q16666|IF16_HUMAN	sp|Q16666|IF16_HUMAN Gamma-interferon-inducible protein 16 OS=Homo sapiens GN=IFI16 PE=1 SV=3	TEPEEVSIEDSAQSDLK		562	578	1876.8662109375
pepb53a1	b53.a1.a1	sp|P08651-2|NFIC_HUMAN	sp|P08651-2|NFIC_HUMAN Isoform 1 of Nuclear factor 1 C-type OS=Homo sapiens GN=NFIC	KAPGCVLSNPDQK	C5:+57.02146	91	103	1413.7159423828125
pepb53a2	b53.a1.a1	sp|P08651-2|NFIC_HUMAN	sp|P08651-2|NFIC_HUMAN Isoform 1 of Nuclear factor 1 C-type OS=Homo sapiens GN=NFIC	SPFNSPSPQDSPR		324	336	1415.655029296875
pepb53a3	b53.a1.a1	sp|P08651-2|NFIC_HUMAN	sp|P08651-2|NFIC_HUMAN Isoform 1 of Nuclear factor 1 C-type OS=Homo sapiens GN=NFIC	SVTELIQVSR		218	227	1131.63720703125
pepb53a1	b53.a1.a2	sp|P08651-3|NFIC_HUMAN	sp|P08651-3|NFIC_HUMAN Isoform 2 of Nuclear factor 1 C-type OS=Homo sapiens GN=NFIC	KAPGCVLSNPDQK	C5:+57.02146	91	103	1413.7159423828125
pepb53a2	b53.a1.a2	sp|P08651-3|NFIC_HUMAN	sp|P08651-3|NFIC_HUMAN Isoform 2 of Nuclear factor 1 C-type OS=Homo sapiens GN=NFIC	SPFNSPSPQDSPR		324	336	1415.655029296875
pepb53a3	b53.a1.a2	sp|P08651-3|NFIC_HUMAN	sp|P08651-3|NFIC_HUMAN Isoform 2 of Nuclear factor 1 C-type OS=Homo sapiens GN=NFIC	SVTELIQVSR		218	227	1131.63720703125
pepb53a1	b53.a1.a3	sp|P08651-4|NFIC_HUMAN	sp|P08651-4|NFIC_HUMAN Isoform 3 of Nuclear factor 1 C-type OS=Homo sapiens GN=NFIC	KAPGCVLSNPDQK	C5:+57.02146	91	103	1413.7159423828125
pepb53a2	b53.a1.a3	sp|P08651-4|NFIC_HUMAN	sp|P08651-4|NFIC_HUMAN Isoform 3 of Nuclear factor 1 C-type OS=Homo sapiens GN=NFIC	SPFNSPSPQDSPR		300	312	1415.655029296875
pepb53a3	b53.a1.a3	sp|P08651-4|NFIC_HUMAN	sp|P08651-4|NFIC_HUMAN Isoform 3 of Nuclear factor 1 C-type OS=Homo sapiens GN=NFIC	SVTELIQVSR		194	203	1131.63720703125
pepb53a1	b53.a1.a4	sp|P08651-5|NFIC_HUMAN	sp|P08651-5|NFIC_HUMAN Isoform 5 of Nuclear factor 1 C-type OS=Homo sapiens GN=NFIC	KAPGCVLSNPDQK	C5:+57.02146	100	112	1413.7159423828125
pepb53a2	b53.a1.a4	sp|P08651-5|NFIC_HUMAN	sp|P08651-5|NFIC_HUMAN Isoform 5 of Nuclear factor 1 C-type OS=Homo sapiens GN=NFIC	SPFNSPSPQDSPR		333	345	1415.655029296875
pepb53a3	b53.a1.a4	sp|P08651-5|NFIC_HUMAN	sp|P08651-5|NFIC_HUMAN Isoform 5 of Nuclear factor 1 C-type OS=Homo sapiens GN=NFIC	SVTELIQVSR		227	236	1131.63720703125
pepb53a1	b53.a1.a5	sp|P08651-6|NFIC_HUMAN	sp|P08651-6|NFIC_HUMAN Isoform 6 of Nuclear factor 1 C-type OS=Homo sapiens GN=NFIC	KAPGCVLSNPDQK	C5:+57.02146	100	112	1413.7159423828125
pepb53a2	b53.a1.a5	sp|P08651-6|NFIC_HUMAN	sp|P08651-6|NFIC_HUMAN Isoform 6 of Nuclear factor 1 C-type OS=Homo sapiens GN=NFIC	SPFNSPSPQDSPR		333	345	1415.655029296875
pepb53a3	b53.a1.a5	sp|P08651-6|NFIC_HUMAN	sp|P08651-6|NFIC_HUMAN Isoform 6 of Nuclear factor 1 C-type OS=Homo sapiens GN=NFIC	SVTELIQVSR		227	236	1131.63720703125
pepb53a1	b53.a1.a6	sp|P08651|NFIC_HUMAN	sp|P08651|NFIC_HUMAN Nuclear factor 1 C-type OS=Homo sapiens GN=NFIC PE=1 SV=2	KAPGCVLSNPDQK	C5:+57.02146	100	112	1413.7159423828125
pepb53a2	b53.a1.a6	sp|P08651|NFIC_HUMAN	sp|P08651|NFIC_HUMAN Nuclear factor 1 C-type OS=Homo sapiens GN=NFIC PE=1 SV=2	SPFNSPSPQDSPR		333	345	1415.655029296875
pepb53a3	b53.a1.a6	sp|P08651|NFIC_HUMAN	sp|P08651|NFIC_HUMAN Nuclear factor 1 C-type OS=Homo sapiens GN=NFIC PE=1 SV=2	SVTELIQVSR		227	236	1131.63720703125
pepb54a3	b54.a1.a1	sp|Q9NQW6-2|ANLN_HUMAN	sp|Q9NQW6-2|ANLN_HUMAN Isoform 2 of Actin-binding protein anillin OS=Homo sapiens GN=ANLN	INLANCTSR	C6:+57.02146	995	1003	1048.520751953125
pepb54a2	b54.a1.a1	sp|Q9NQW6-2|ANLN_HUMAN	sp|Q9NQW6-2|ANLN_HUMAN Isoform 2 of Actin-binding protein anillin OS=Homo sapiens GN=ANLN	GSVTLSEIR		765	773	961.5316772460938
pepb54a1	b54.a1.a1	sp|Q9NQW6-2|ANLN_HUMAN	sp|Q9NQW6-2|ANLN_HUMAN Isoform 2 of Actin-binding protein anillin OS=Homo sapiens GN=ANLN	EIEMSVDDDDINSSK		512	526	1696.72216796875
pepb54a3	b54.a1.a2	sp|Q9NQW6|ANLN_HUMAN	sp|Q9NQW6|ANLN_HUMAN Actin-binding protein anillin OS=Homo sapiens GN=ANLN PE=1 SV=2	INLANCTSR	C6:+57.02146	1032	1040	1048.520751953125
pepb54a2	b54.a1.a2	sp|Q9NQW6|ANLN_HUMAN	sp|Q9NQW6|ANLN_HUMAN Actin-binding protein anillin OS=Homo sapiens GN=ANLN PE=1 SV=2	GSVTLSEIR		802	810	961.5316772460938
pepb54a1	b54.a1.a2	sp|Q9NQW6|ANLN_HUMAN	sp|Q9NQW6|ANLN_HUMAN Actin-binding protein anillin OS=Homo sapiens GN=ANLN PE=1 SV=2	EIEMSVDDDDINSSK		549	563	1696.72216796875
pepb55a1	b55.a1.a1	sp|Q5T8P6-2|RBM26_HUMAN	sp|Q5T8P6-2|RBM26_HUMAN Isoform 2 of RNA-binding protein 26 OS=Homo sapiens GN=RBM26	AISSTEAVLNNR		586	597	1274.6702880859375
pepb55a2	b55.a1.a1	sp|Q5T8P6-2|RBM26_HUMAN	sp|Q5T8P6-2|RBM26_HUMAN Isoform 2 of RNA-binding protein 26 OS=Homo sapiens GN=RBM26	MQAGEEVTELR		801	811	1262.60498046875
pepb55a3	b55.a1.a1	sp|Q5T8P6-2|RBM26_HUMAN	sp|Q5T8P6-2|RBM26_HUMAN Isoform 2 of RNA-binding protein 26 OS=Homo sapiens GN=RBM26	TLLVSTSAVDNNEAQK		686	701	1689.8658447265625
pepb55a1	b55.a1.a2	sp|Q5T8P6-3|RBM26_HUMAN	sp|Q5T8P6-3|RBM26_HUMAN Isoform 3 of RNA-binding protein 26 OS=Homo sapiens GN=RBM26	AISSTEAVLNNR		586	597	1274.6702880859375
pepb55a2	b55.a1.a2	sp|Q5T8P6-3|RBM26_HUMAN	sp|Q5T8P6-3|RBM26_HUMAN Isoform 3 of RNA-binding protein 26 OS=Homo sapiens GN=RBM26	MQAGEEVTELR		798	808	1262.60498046875
pepb55a3	b55.a1.a2	sp|Q5T8P6-3|RBM26_HUMAN	sp|Q5T8P6-3|RBM26_HUMAN Isoform 3 of RNA-binding protein 26 OS=Homo sapiens GN=RBM26	TLLVSTSAVDNNEAQK		683	698	1689.8658447265625
pepb55a1	b55.a1.a3	sp|Q5T8P6-4|RBM26_HUMAN	sp|Q5T8P6-4|RBM26_HUMAN Isoform 4 of RNA-binding protein 26 OS=Homo sapiens GN=RBM26	AISSTEAVLNNR		140	151	1274.6702880859375
pepb55a2	b55.a1.a3	sp|Q5T8P6-4|RBM26_HUMAN	sp|Q5T8P6-4|RBM26_HUMAN Isoform 4 of RNA-binding protein 26 OS=Homo sapiens GN=RBM26	MQAGEEVTELR		376	386	1262.60498046875
pepb55a3	b55.a1.a3	sp|Q5T8P6-4|RBM26_HUMAN	sp|Q5T8P6-4|RBM26_HUMAN Isoform 4 of RNA-binding protein 26 OS=Homo sapiens GN=RBM26	TLLVSTSAVDNNEAQK		261	276	1689.8658447265625
pepb55a1	b55.a1.a4	sp|Q5T8P6-5|RBM26_HUMAN	sp|Q5T8P6-5|RBM26_HUMAN Isoform 5 of RNA-binding protein 26 OS=Homo sapiens GN=RBM26	AISSTEAVLNNR		140	151	1274.6702880859375
pepb55a2	b55.a1.a4	sp|Q5T8P6-5|RBM26_HUMAN	sp|Q5T8P6-5|RBM26_HUMAN Isoform 5 of RNA-binding protein 26 OS=Homo sapiens GN=RBM26	MQAGEEVTELR		352	362	1262.60498046875
pepb55a3	b55.a1.a4	sp|Q5T8P6-5|RBM26_HUMAN	sp|Q5T8P6-5|RBM26_HUMAN Isoform 5 of RNA-binding protein 26 OS=Homo sapiens GN=RBM26	TLLVSTSAVDNNEAQK		237	252	1689.8658447265625
pepb55a1	b55.a1.a5	sp|Q5T8P6|RBM26_HUMAN	sp|Q5T8P6|RBM26_HUMAN RNA-binding protein 26 OS=Homo sapiens GN=RBM26 PE=1 SV=3	AISSTEAVLNNR		586	597	1274.6702880859375
pepb55a2	b55.a1.a5	sp|Q5T8P6|RBM26_HUMAN	sp|Q5T8P6|RBM26_HUMAN RNA-binding protein 26 OS=Homo sapiens GN=RBM26 PE=1 SV=3	MQAGEEVTELR		825	835	1262.60498046875
pepb55a3	b55.a1.a5	sp|Q5T8P6|RBM26_HUMAN	sp|Q5T8P6|RBM26_HUMAN RNA-binding protein 26 OS=Homo sapiens GN=RBM26 PE=1 SV=3	TLLVSTSAVDNNEAQK		710	725	1689.8658447265625
pepb56a2	b56.a1.a1	sp|Q8NFW8|NEUA_HUMAN	sp|Q8NFW8|NEUA_HUMAN N-acylneuraminate cytidylyltransferase OS=Homo sapiens GN=CMAS PE=1 SV=2	EVTEPLNLNPAK		189	200	1324.7110595703125
pepb56a1	b56.a1.a1	sp|Q8NFW8|NEUA_HUMAN	sp|Q8NFW8|NEUA_HUMAN N-acylneuraminate cytidylyltransferase OS=Homo sapiens GN=CMAS PE=1 SV=2	EVAYLGNEVSDEECLK	C14:+57.02146	367	382	1854.843017578125
pepb56a3	b56.a1.a1	sp|Q8NFW8|NEUA_HUMAN	sp|Q8NFW8|NEUA_HUMAN N-acylneuraminate cytidylyltransferase OS=Homo sapiens GN=CMAS PE=1 SV=2	GVEKPPHLAALILAR		38	52	1584.958740234375
pepb57a2	b57.a1.a1	sp|Q8NC51-2|PAIRB_HUMAN	sp|Q8NC51-2|PAIRB_HUMAN Isoform 2 of Plasminogen activator inhibitor 1 RNA-binding protein OS=Homo sapiens GN=SERBP1	SAAQAAAQTNSNAAGK		53	68	1460.709228515625
pepb57a1	b57.a1.a1	sp|Q8NC51-2|PAIRB_HUMAN	sp|Q8NC51-2|PAIRB_HUMAN Isoform 2 of Plasminogen activator inhibitor 1 RNA-binding protein OS=Homo sapiens GN=SERBP1	RPDQQLQGEGK		112	122	1255.639404296875
pepb57a2	b57.a1.a2	sp|Q8NC51-3|PAIRB_HUMAN	sp|Q8NC51-3|PAIRB_HUMAN Isoform 3 of Plasminogen activator inhibitor 1 RNA-binding protein OS=Homo sapiens GN=SERBP1	SAAQAAAQTNSNAAGK		53	68	1460.709228515625
pepb57a1	b57.a1.a2	sp|Q8NC51-3|PAIRB_HUMAN	sp|Q8NC51-3|PAIRB_HUMAN Isoform 3 of Plasminogen activator inhibitor 1 RNA-binding protein OS=Homo sapiens GN=SERBP1	RPDQQLQGEGK		112	122	1255.639404296875
pepb57a2	b57.a1.a3	sp|Q8NC51-4|PAIRB_HUMAN	sp|Q8NC51-4|PAIRB_HUMAN Isoform 4 of Plasminogen activator inhibitor 1 RNA-binding protein OS=Homo sapiens GN=SERBP1	SAAQAAAQTNSNAAGK		53	68	1460.709228515625
pepb57a1	b57.a1.a3	sp|Q8NC51-4|PAIRB_HUMAN	sp|Q8NC51-4|PAIRB_HUMAN Isoform 4 of Plasminogen activator inhibitor 1 RNA-binding protein OS=Homo sapiens GN=SERBP1	RPDQQLQGEGK		112	122	1255.639404296875
pepb57a2	b57.a1.a4	sp|Q8NC51|PAIRB_HUMAN	sp|Q8NC51|PAIRB_HUMAN Plasminogen activator inhibitor 1 RNA-binding protein OS=Homo sapiens GN=SERBP1 PE=1 SV=2	SAAQAAAQTNSNAAGK		53	68	1460.709228515625
pepb57a1	b57.a1.a4	sp|Q8NC51|PAIRB_HUMAN	sp|Q8NC51|PAIRB_HUMAN Plasminogen activator inhibitor 1 RNA-binding protein OS=Homo sapiens GN=SERBP1 PE=1 SV=2	RPDQQLQGEGK		112	122	1255.639404296875
pepb58a1	b58.a1.a1	sp|Q96T37-2|RBM15_HUMAN	sp|Q96T37-2|RBM15_HUMAN Isoform 2 of Putative RNA-binding protein 15 OS=Homo sapiens GN=RBM15	RLPEESGGR		643	651	1000.5175170898438
pepb58a2	b58.a1.a1	sp|Q96T37-2|RBM15_HUMAN	sp|Q96T37-2|RBM15_HUMAN Isoform 2 of Putative RNA-binding protein 15 OS=Homo sapiens GN=RBM15	SSGAASSAPGGGDGAEYK		153	170	1568.6827392578125
pepb58a1	b58.a1.a2	sp|Q96T37-3|RBM15_HUMAN	sp|Q96T37-3|RBM15_HUMAN Isoform 3 of Putative RNA-binding protein 15 OS=Homo sapiens GN=RBM15	RLPEESGGR		643	651	1000.5175170898438
pepb58a2	b58.a1.a2	sp|Q96T37-3|RBM15_HUMAN	sp|Q96T37-3|RBM15_HUMAN Isoform 3 of Putative RNA-binding protein 15 OS=Homo sapiens GN=RBM15	SSGAASSAPGGGDGAEYK		153	170	1568.6827392578125
pepb58a1	b58.a1.a3	sp|Q96T37|RBM15_HUMAN	sp|Q96T37|RBM15_HUMAN Putative RNA-binding protein 15 OS=Homo sapiens GN=RBM15 PE=1 SV=2	RLPEESGGR		643	651	1000.5175170898438
pepb58a2	b58.a1.a3	sp|Q96T37|RBM15_HUMAN	sp|Q96T37|RBM15_HUMAN Putative RNA-binding protein 15 OS=Homo sapiens GN=RBM15 PE=1 SV=2	SSGAASSAPGGGDGAEYK		153	170	1568.6827392578125
pepb59a1	b59.a1.a1	sp|Q8WXX5|DNJC9_HUMAN	sp|Q8WXX5|DNJC9_HUMAN DnaJ homolog subfamily C member 9 OS=Homo sapiens GN=DNAJC9 PE=1 SV=1	VGEGDKEDATR		47	57	1176.549560546875
pepb59a2	b59.a1.a1	sp|Q8WXX5|DNJC9_HUMAN	sp|Q8WXX5|DNJC9_HUMAN DnaJ homolog subfamily C member 9 OS=Homo sapiens GN=DNAJC9 PE=1 SV=1	VSLQVHPDR		38	46	1050.5694580078125
pepb60a1	b60.a1.a1	sp|P26373|RL13_HUMAN	sp|P26373|RL13_HUMAN 60S ribosomal protein L13 OS=Homo sapiens GN=RPL13 PE=1 SV=4	KGDSSAEELK		136	145	1063.5269775390625
pepb60a2	b60.a1.a1	sp|P26373|RL13_HUMAN	sp|P26373|RL13_HUMAN 60S ribosomal protein L13 OS=Homo sapiens GN=RPL13 PE=1 SV=4	STESLQANVQR		106	116	1232.6234130859375
pepb61a1	b61.a1.a1	sp|Q9BXK1|KLF16_HUMAN	sp|Q9BXK1|KLF16_HUMAN Krueppel-like factor 16 OS=Homo sapiens GN=KLF16 PE=1 SV=1	APGAAPSAAAK		115	125	911.494873046875
pepb61a2	b61.a1.a1	sp|Q9BXK1|KLF16_HUMAN	sp|Q9BXK1|KLF16_HUMAN Krueppel-like factor 16 OS=Homo sapiens GN=KLF16 PE=1 SV=1	GGPGAAPGGASPASSSSAASSPSSGR		89	114	2114.97021484375
pepb62a1	b62.a1.a1	sp|O43719|HTSF1_HUMAN	sp|O43719|HTSF1_HUMAN HIV Tat-specific factor 1 OS=Homo sapiens GN=HTATSF1 PE=1 SV=1	GFEGSCSQK	C6:+57.02146	475	483	999.42041015625
pepb62a2	b62.a1.a1	sp|O43719|HTSF1_HUMAN	sp|O43719|HTSF1_HUMAN HIV Tat-specific factor 1 OS=Homo sapiens GN=HTATSF1 PE=1 SV=1	HPDGVASVSFR		310	320	1171.5859375
pepb63a2	b63.a1.a1	sp|Q9NRW3|ABC3C_HUMAN	sp|Q9NRW3|ABC3C_HUMAN DNA dC- dU-editing enzyme APOBEC-3C OS=Homo sapiens GN=APOBEC3C PE=1 SV=2	NQVDSETHCHAER	C9:+57.02146	57	69	1582.666748046875
pepb63a1	b63.a1.a1	sp|Q9NRW3|ABC3C_HUMAN	sp|Q9NRW3|ABC3C_HUMAN DNA dC- dU-editing enzyme APOBEC-3C OS=Homo sapiens GN=APOBEC3C PE=1 SV=2	NLWEANDR		23	30	1017.4752807617188
pepb64a1	b64.a1.a1	sp|P41091|IF2G_HUMAN	sp|P41091|IF2G_HUMAN Eukaryotic translation initiation factor 2 subunit 3 OS=Homo sapiens GN=EIF2S3 PE=1 SV=3	AISGVHTVR		60	68	939.5374755859375
pepb64a2	b64.a1.a1	sp|P41091|IF2G_HUMAN	sp|P41091|IF2G_HUMAN Eukaryotic translation initiation factor 2 subunit 3 OS=Homo sapiens GN=EIF2S3 PE=1 SV=3	HILILQNK		184	191	978.6099243164062
pepb64a1	b64.a1.a2	sp|Q2VIR3-2|IF2GL_HUMAN	sp|Q2VIR3-2|IF2GL_HUMAN Isoform 2 of Putative eukaryotic translation initiation factor 2 subunit 3-like protein OS=Homo sapiens GN=EIF2S3L	AISGVHTVR		60	68	939.5374755859375
pepb64a2	b64.a1.a2	sp|Q2VIR3-2|IF2GL_HUMAN	sp|Q2VIR3-2|IF2GL_HUMAN Isoform 2 of Putative eukaryotic translation initiation factor 2 subunit 3-like protein OS=Homo sapiens GN=EIF2S3L	HILILQNK		184	191	978.6099243164062
pepb64a1	b64.a1.a3	sp|Q2VIR3|IF2GL_HUMAN	sp|Q2VIR3|IF2GL_HUMAN Putative eukaryotic translation initiation factor 2 subunit 3-like protein OS=Homo sapiens GN=EIF2S3L PE=5 SV=2	AISGVHTVR		60	68	939.5374755859375
pepb64a2	b64.a1.a3	sp|Q2VIR3|IF2GL_HUMAN	sp|Q2VIR3|IF2GL_HUMAN Putative eukaryotic translation initiation factor 2 subunit 3-like protein OS=Homo sapiens GN=EIF2S3L PE=5 SV=2	HILILQNK		184	191	978.6099243164062
pepb64a1	b64.a1.a4	tr|F8W810|F8W810_HUMAN	tr|F8W810|F8W810_HUMAN Uncharacterized protein OS=Homo sapiens PE=2 SV=1	AISGVHTVR		60	68	939.5374755859375
pepb64a2	b64.a1.a4	tr|F8W810|F8W810_HUMAN	tr|F8W810|F8W810_HUMAN Uncharacterized protein OS=Homo sapiens PE=2 SV=1	HILILQNK		184	191	978.6099243164062
pepb65a1	b65.a1.a1	sp|Q8N5C6-2|SRBD1_HUMAN	sp|Q8N5C6-2|SRBD1_HUMAN Isoform 2 of S1 RNA-binding domain-containing protein 1 OS=Homo sapiens GN=SRBD1	HVCIQSSLAK	C3:+57.02146	20	29	1142.59912109375
pepb65a2	b65.a1.a1	sp|Q8N5C6-2|SRBD1_HUMAN	sp|Q8N5C6-2|SRBD1_HUMAN Isoform 2 of S1 RNA-binding domain-containing protein 1 OS=Homo sapiens GN=SRBD1	NGPFINR		364	370	817.431884765625
pepb65a1	b65.a1.a2	sp|Q8N5C6|SRBD1_HUMAN	sp|Q8N5C6|SRBD1_HUMAN S1 RNA-binding domain-containing protein 1 OS=Homo sapiens GN=SRBD1 PE=1 SV=2	HVCIQSSLAK	C3:+57.02146	395	404	1142.59912109375
pepb65a2	b65.a1.a2	sp|Q8N5C6|SRBD1_HUMAN	sp|Q8N5C6|SRBD1_HUMAN S1 RNA-binding domain-containing protein 1 OS=Homo sapiens GN=SRBD1 PE=1 SV=2	NGPFINR		739	745	817.431884765625
pepb66a2	b66.a1.a1	sp|Q8IVI9-2|NOSTN_HUMAN	sp|Q8IVI9-2|NOSTN_HUMAN Isoform 2 of Nostrin OS=Homo sapiens GN=NOSTRIN	TYSSTSSFSDAK		301	312	1280.564453125
pepb66a1	b66.a1.a1	sp|Q8IVI9-2|NOSTN_HUMAN	sp|Q8IVI9-2|NOSTN_HUMAN Isoform 2 of Nostrin OS=Homo sapiens GN=NOSTRIN	GDIVIIHEK		434	442	1023.5836791992188
pepb66a2	b66.a1.a2	sp|Q8IVI9-3|NOSTN_HUMAN	sp|Q8IVI9-3|NOSTN_HUMAN Isoform 3 of Nostrin OS=Homo sapiens GN=NOSTRIN	TYSSTSSFSDAK		251	262	1280.564453125
pepb66a1	b66.a1.a2	sp|Q8IVI9-3|NOSTN_HUMAN	sp|Q8IVI9-3|NOSTN_HUMAN Isoform 3 of Nostrin OS=Homo sapiens GN=NOSTRIN	GDIVIIHEK		384	392	1023.5836791992188
pepb66a2	b66.a1.a3	sp|Q8IVI9-4|NOSTN_HUMAN	sp|Q8IVI9-4|NOSTN_HUMAN Isoform 4 of Nostrin OS=Homo sapiens GN=NOSTRIN	TYSSTSSFSDAK		386	397	1280.564453125
pepb66a1	b66.a1.a3	sp|Q8IVI9-4|NOSTN_HUMAN	sp|Q8IVI9-4|NOSTN_HUMAN Isoform 4 of Nostrin OS=Homo sapiens GN=NOSTRIN	GDIVIIHEK		519	527	1023.5836791992188
pepb66a2	b66.a1.a4	sp|Q8IVI9|NOSTN_HUMAN	sp|Q8IVI9|NOSTN_HUMAN Nostrin OS=Homo sapiens GN=NOSTRIN PE=1 SV=2	TYSSTSSFSDAK		329	340	1280.564453125
pepb66a1	b66.a1.a4	sp|Q8IVI9|NOSTN_HUMAN	sp|Q8IVI9|NOSTN_HUMAN Nostrin OS=Homo sapiens GN=NOSTRIN PE=1 SV=2	GDIVIIHEK		462	470	1023.5836791992188
pepb67a1	b67.a1.a1	sp|Q12906-2|ILF3_HUMAN	sp|Q12906-2|ILF3_HUMAN Isoform 2 of Interleukin enhancer-binding factor 3 OS=Homo sapiens GN=ILF3	EATDAIGHLDR		298	308	1197.5863037109375
pepb67a2	b67.a1.a1	sp|Q12906-2|ILF3_HUMAN	sp|Q12906-2|ILF3_HUMAN Isoform 2 of Interleukin enhancer-binding factor 3 OS=Homo sapiens GN=ILF3	LNQLKPGLQYK		409	419	1301.758056640625
pepb67a1	b67.a1.a2	sp|Q12906-3|ILF3_HUMAN	sp|Q12906-3|ILF3_HUMAN Isoform 3 of Interleukin enhancer-binding factor 3 OS=Homo sapiens GN=ILF3	EATDAIGHLDR		298	308	1197.5863037109375
pepb67a2	b67.a1.a2	sp|Q12906-3|ILF3_HUMAN	sp|Q12906-3|ILF3_HUMAN Isoform 3 of Interleukin enhancer-binding factor 3 OS=Homo sapiens GN=ILF3	LNQLKPGLQYK		409	419	1301.758056640625
pepb67a1	b67.a1.a3	sp|Q12906-4|ILF3_HUMAN	sp|Q12906-4|ILF3_HUMAN Isoform 4 of Interleukin enhancer-binding factor 3 OS=Homo sapiens GN=ILF3	EATDAIGHLDR		298	308	1197.5863037109375
pepb67a2	b67.a1.a3	sp|Q12906-4|ILF3_HUMAN	sp|Q12906-4|ILF3_HUMAN Isoform 4 of Interleukin enhancer-binding factor 3 OS=Homo sapiens GN=ILF3	LNQLKPGLQYK		409	419	1301.758056640625
pepb67a1	b67.a1.a4	sp|Q12906-5|ILF3_HUMAN	sp|Q12906-5|ILF3_HUMAN Isoform 5 of Interleukin enhancer-binding factor 3 OS=Homo sapiens GN=ILF3	EATDAIGHLDR		298	308	1197.5863037109375
pepb67a2	b67.a1.a4	sp|Q12906-5|ILF3_HUMAN	sp|Q12906-5|ILF3_HUMAN Isoform 5 of Interleukin enhancer-binding factor 3 OS=Homo sapiens GN=ILF3	LNQLKPGLQYK		409	419	1301.758056640625
pepb67a1	b67.a1.a5	sp|Q12906-6|ILF3_HUMAN	sp|Q12906-6|ILF3_HUMAN Isoform 6 of Interleukin enhancer-binding factor 3 OS=Homo sapiens GN=ILF3	EATDAIGHLDR		298	308	1197.5863037109375
pepb67a2	b67.a1.a5	sp|Q12906-6|ILF3_HUMAN	sp|Q12906-6|ILF3_HUMAN Isoform 6 of Interleukin enhancer-binding factor 3 OS=Homo sapiens GN=ILF3	LNQLKPGLQYK		409	419	1301.758056640625
pepb67a1	b67.a1.a6	sp|Q12906-7|ILF3_HUMAN	sp|Q12906-7|ILF3_HUMAN Isoform 7 of Interleukin enhancer-binding factor 3 OS=Homo sapiens GN=ILF3	EATDAIGHLDR		298	308	1197.5863037109375
pepb67a2	b67.a1.a6	sp|Q12906-7|ILF3_HUMAN	sp|Q12906-7|ILF3_HUMAN Isoform 7 of Interleukin enhancer-binding factor 3 OS=Homo sapiens GN=ILF3	LNQLKPGLQYK		409	419	1301.758056640625
pepb67a1	b67.a1.a7	sp|Q12906|ILF3_HUMAN	sp|Q12906|ILF3_HUMAN Interleukin enhancer-binding factor 3 OS=Homo sapiens GN=ILF3 PE=1 SV=3	EATDAIGHLDR		298	308	1197.5863037109375
pepb67a2	b67.a1.a7	sp|Q12906|ILF3_HUMAN	sp|Q12906|ILF3_HUMAN Interleukin enhancer-binding factor 3 OS=Homo sapiens GN=ILF3 PE=1 SV=3	LNQLKPGLQYK		409	419	1301.758056640625
pepb68a2	b68.a1.a1	sp|Q15424-2|SAFB1_HUMAN	sp|Q15424-2|SAFB1_HUMAN Isoform 2 of Scaffold attachment factor B1 OS=Homo sapiens GN=SAFB	YHSDFNR		667	673	938.4119262695312
pepb68a1	b68.a1.a1	sp|Q15424-2|SAFB1_HUMAN	sp|Q15424-2|SAFB1_HUMAN Isoform 2 of Scaffold attachment factor B1 OS=Homo sapiens GN=SAFB	ADSLLAVVK		217	225	915.5513916015625
pepb68a2	b68.a1.a2	sp|Q15424-3|SAFB1_HUMAN	sp|Q15424-3|SAFB1_HUMAN Isoform 3 of Scaffold attachment factor B1 OS=Homo sapiens GN=SAFB	YHSDFNR		736	742	938.4119262695312
pepb68a1	b68.a1.a2	sp|Q15424-3|SAFB1_HUMAN	sp|Q15424-3|SAFB1_HUMAN Isoform 3 of Scaffold attachment factor B1 OS=Homo sapiens GN=SAFB	ADSLLAVVK		286	294	915.5513916015625
pepb68a2	b68.a1.a3	sp|Q15424-4|SAFB1_HUMAN	sp|Q15424-4|SAFB1_HUMAN Isoform 4 of Scaffold attachment factor B1 OS=Homo sapiens GN=SAFB	YHSDFNR		735	741	938.4119262695312
pepb68a1	b68.a1.a3	sp|Q15424-4|SAFB1_HUMAN	sp|Q15424-4|SAFB1_HUMAN Isoform 4 of Scaffold attachment factor B1 OS=Homo sapiens GN=SAFB	ADSLLAVVK		286	294	915.5513916015625
pepb68a2	b68.a1.a4	sp|Q15424|SAFB1_HUMAN	sp|Q15424|SAFB1_HUMAN Scaffold attachment factor B1 OS=Homo sapiens GN=SAFB PE=1 SV=4	YHSDFNR		736	742	938.4119262695312
pepb68a1	b68.a1.a4	sp|Q15424|SAFB1_HUMAN	sp|Q15424|SAFB1_HUMAN Scaffold attachment factor B1 OS=Homo sapiens GN=SAFB PE=1 SV=4	ADSLLAVVK		286	294	915.5513916015625
pepb68a2	b68.a1.a5	tr|B7Z2F6|B7Z2F6_HUMAN	tr|B7Z2F6|B7Z2F6_HUMAN Scaffold attachment factor B1 OS=Homo sapiens GN=SAFB PE=2 SV=1	YHSDFNR		578	584	938.4119262695312
pepb68a1	b68.a1.a5	tr|B7Z2F6|B7Z2F6_HUMAN	tr|B7Z2F6|B7Z2F6_HUMAN Scaffold attachment factor B1 OS=Homo sapiens GN=SAFB PE=2 SV=1	ADSLLAVVK		129	137	915.5513916015625
pepb68a2	b68.a1.a6	tr|F5GZU3|F5GZU3_HUMAN	tr|F5GZU3|F5GZU3_HUMAN Scaffold attachment factor B1 OS=Homo sapiens GN=SAFB PE=2 SV=1	YHSDFNR		566	572	938.4119262695312
pepb68a1	b68.a1.a6	tr|F5GZU3|F5GZU3_HUMAN	tr|F5GZU3|F5GZU3_HUMAN Scaffold attachment factor B1 OS=Homo sapiens GN=SAFB PE=2 SV=1	ADSLLAVVK		116	124	915.5513916015625
pepb69a2	b69.a1.a1	sp|P68431|H31_HUMAN	sp|P68431|H31_HUMAN Histone H3.1 OS=Homo sapiens GN=HIST1H3A PE=1 SV=2	YRPGTVALR		42	50	1032.5953369140625
pepb69a1	b69.a1.a1	sp|P68431|H31_HUMAN	sp|P68431|H31_HUMAN Histone H3.1 OS=Homo sapiens GN=HIST1H3A PE=1 SV=2	STELLIR		58	64	831.493896484375
pepb69a2	b69.a1.a2	sp|P84243|H33_HUMAN	sp|P84243|H33_HUMAN Histone H3.3 OS=Homo sapiens GN=H3F3A PE=1 SV=2	YRPGTVALR		42	50	1032.5953369140625
pepb69a1	b69.a1.a2	sp|P84243|H33_HUMAN	sp|P84243|H33_HUMAN Histone H3.3 OS=Homo sapiens GN=H3F3A PE=1 SV=2	STELLIR		58	64	831.493896484375
pepb69a2	b69.a1.a3	sp|Q16695|H31T_HUMAN	sp|Q16695|H31T_HUMAN Histone H3.1t OS=Homo sapiens GN=HIST3H3 PE=1 SV=3	YRPGTVALR		42	50	1032.5953369140625
pepb69a1	b69.a1.a3	sp|Q16695|H31T_HUMAN	sp|Q16695|H31T_HUMAN Histone H3.1t OS=Homo sapiens GN=HIST3H3 PE=1 SV=3	STELLIR		58	64	831.493896484375
pepb69a2	b69.a1.a4	sp|Q6NXT2|H3C_HUMAN	sp|Q6NXT2|H3C_HUMAN Histone H3.3C OS=Homo sapiens GN=H3F3C PE=1 SV=3	YRPGTVALR		41	49	1032.5953369140625
pepb69a1	b69.a1.a4	sp|Q6NXT2|H3C_HUMAN	sp|Q6NXT2|H3C_HUMAN Histone H3.3C OS=Homo sapiens GN=H3F3C PE=1 SV=3	STELLIR		57	63	831.493896484375
pepb69a2	b69.a1.a5	sp|Q71DI3|H32_HUMAN	sp|Q71DI3|H32_HUMAN Histone H3.2 OS=Homo sapiens GN=HIST2H3A PE=1 SV=3	YRPGTVALR		42	50	1032.5953369140625
pepb69a1	b69.a1.a5	sp|Q71DI3|H32_HUMAN	sp|Q71DI3|H32_HUMAN Histone H3.2 OS=Homo sapiens GN=HIST2H3A PE=1 SV=3	STELLIR		58	64	831.493896484375
pepb69a2	b69.a1.a6	tr|B4DEB1|B4DEB1_HUMAN	tr|B4DEB1|B4DEB1_HUMAN Histone H3 OS=Homo sapiens GN=H3F3A PE=2 SV=1	YRPGTVALR		42	50	1032.5953369140625
pepb69a1	b69.a1.a6	tr|B4DEB1|B4DEB1_HUMAN	tr|B4DEB1|B4DEB1_HUMAN Histone H3 OS=Homo sapiens GN=H3F3A PE=2 SV=1	STELLIR		58	64	831.493896484375
pepb69a2	b69.a1.a7	tr|K7EK07|K7EK07_HUMAN	tr|K7EK07|K7EK07_HUMAN Histone H3 (Fragment) OS=Homo sapiens GN=H3F3B PE=3 SV=1	YRPGTVALR		42	50	1032.5953369140625
pepb69a1	b69.a1.a7	tr|K7EK07|K7EK07_HUMAN	tr|K7EK07|K7EK07_HUMAN Histone H3 (Fragment) OS=Homo sapiens GN=H3F3B PE=3 SV=1	STELLIR		58	64	831.493896484375
pepb69a2	b69.a1.a8	tr|K7EMV3|K7EMV3_HUMAN	tr|K7EMV3|K7EMV3_HUMAN Histone H3 OS=Homo sapiens GN=H3F3B PE=3 SV=1	YRPGTVALR		42	50	1032.5953369140625
pepb69a1	b69.a1.a8	tr|K7EMV3|K7EMV3_HUMAN	tr|K7EMV3|K7EMV3_HUMAN Histone H3 OS=Homo sapiens GN=H3F3B PE=3 SV=1	STELLIR		58	64	831.493896484375
pepb69a2	b69.a1.a9	tr|K7EP01|K7EP01_HUMAN	tr|K7EP01|K7EP01_HUMAN Histone H3.3 OS=Homo sapiens GN=H3F3B PE=4 SV=1	YRPGTVALR		42	50	1032.5953369140625
pepb69a1	b69.a1.a9	tr|K7EP01|K7EP01_HUMAN	tr|K7EP01|K7EP01_HUMAN Histone H3.3 OS=Homo sapiens GN=H3F3B PE=4 SV=1	STELLIR		58	64	831.493896484375
pepb69a2	b69.a1.b10	tr|K7ES00|K7ES00_HUMAN	tr|K7ES00|K7ES00_HUMAN Histone H3.3 (Fragment) OS=Homo sapiens GN=H3F3B PE=4 SV=1	YRPGTVALR		42	50	1032.5953369140625
pepb69a1	b69.a1.b10	tr|K7ES00|K7ES00_HUMAN	tr|K7ES00|K7ES00_HUMAN Histone H3.3 (Fragment) OS=Homo sapiens GN=H3F3B PE=4 SV=1	STELLIR		58	64	831.493896484375
pepb70a2	b70.a1.a1	sp|P51948-2|MAT1_HUMAN	sp|P51948-2|MAT1_HUMAN Isoform 2 of CDK-activating kinase assembly factor MAT1 OS=Homo sapiens GN=MNAT1	GAGNCPECGTPLR	C5:+57.02146 C8:+57.02146	42	54	1388.60498046875
pepb70a1	b70.a1.a1	sp|P51948-2|MAT1_HUMAN	sp|P51948-2|MAT1_HUMAN Isoform 2 of CDK-activating kinase assembly factor MAT1 OS=Homo sapiens GN=MNAT1	EQEELEEALEVER		143	155	1602.749755859375
pepb70a2	b70.a1.a2	sp|P51948|MAT1_HUMAN	sp|P51948|MAT1_HUMAN CDK-activating kinase assembly factor MAT1 OS=Homo sapiens GN=MNAT1 PE=1 SV=1	GAGNCPECGTPLR	C5:+57.02146 C8:+57.02146	42	54	1388.60498046875
pepb70a1	b70.a1.a2	sp|P51948|MAT1_HUMAN	sp|P51948|MAT1_HUMAN CDK-activating kinase assembly factor MAT1 OS=Homo sapiens GN=MNAT1 PE=1 SV=1	EQEELEEALEVER		143	155	1602.749755859375
pepb71a1	b71.a1.a1	sp|Q12905|ILF2_HUMAN	sp|Q12905|ILF2_HUMAN Interleukin enhancer-binding factor 2 OS=Homo sapiens GN=ILF2 PE=1 SV=2	AYEKPPEK		357	364	961.4993286132812
pepb71a2	b71.a1.a1	sp|Q12905|ILF2_HUMAN	sp|Q12905|ILF2_HUMAN Interleukin enhancer-binding factor 2 OS=Homo sapiens GN=ILF2 PE=1 SV=2	ILPTLEAVAALGNK		128	141	1409.836669921875
pepb72a1	b72.a1.a1	sp|P16401|H15_HUMAN	sp|P16401|H15_HUMAN Histone H1.5 OS=Homo sapiens GN=HIST1H1B PE=1 SV=3	ALAAGGYDVEK		68	78	1093.5528564453125
pepb72a2	b72.a1.a1	sp|P16401|H15_HUMAN	sp|P16401|H15_HUMAN Histone H1.5 OS=Homo sapiens GN=HIST1H1B PE=1 SV=3	ATGPPVSELITK		38	49	1212.6839599609375
pepb73a1	b73.a1.a1	sp|Q92466|DDB2_HUMAN	sp|Q92466|DDB2_HUMAN DNA damage-binding protein 2 OS=Homo sapiens GN=DDB2 PE=1 SV=1	GIGAGGSITGLK		152	163	1030.589599609375
pepb73a2	b73.a1.a1	sp|Q92466|DDB2_HUMAN	sp|Q92466|DDB2_HUMAN DNA damage-binding protein 2 OS=Homo sapiens GN=DDB2 PE=1 SV=1	YNLIVVGR		348	355	933.5521240234375
pepb74a1	b74.a1.a1	sp|Q99729-2|ROAA_HUMAN	sp|Q99729-2|ROAA_HUMAN Isoform 2 of Heterogeneous nuclear ribonucleoprotein A/B OS=Homo sapiens GN=HNRNPAB	FGEVVDCTIK	C7:+57.02146	93	102	1167.5718994140625
pepb74a2	b74.a1.a1	sp|Q99729-2|ROAA_HUMAN	sp|Q99729-2|ROAA_HUMAN Isoform 2 of Heterogeneous nuclear ribonucleoprotein A/B OS=Homo sapiens GN=HNRNPAB	IFVGGLNPEATEEK		156	169	1503.7694091796875
pepb74a1	b74.a1.a2	sp|Q99729-3|ROAA_HUMAN	sp|Q99729-3|ROAA_HUMAN Isoform 3 of Heterogeneous nuclear ribonucleoprotein A/B OS=Homo sapiens GN=HNRNPAB	FGEVVDCTIK	C7:+57.02146	93	102	1167.5718994140625
pepb74a2	b74.a1.a2	sp|Q99729-3|ROAA_HUMAN	sp|Q99729-3|ROAA_HUMAN Isoform 3 of Heterogeneous nuclear ribonucleoprotein A/B OS=Homo sapiens GN=HNRNPAB	IFVGGLNPEATEEK		156	169	1503.7694091796875
pepb74a1	b74.a1.a3	tr|D6R9P3|D6R9P3_HUMAN	tr|D6R9P3|D6R9P3_HUMAN Heterogeneous nuclear ribonucleoprotein A/B OS=Homo sapiens GN=HNRNPAB PE=2 SV=1	FGEVVDCTIK	C7:+57.02146	93	102	1167.5718994140625
pepb74a2	b74.a1.a3	tr|D6R9P3|D6R9P3_HUMAN	tr|D6R9P3|D6R9P3_HUMAN Heterogeneous nuclear ribonucleoprotein A/B OS=Homo sapiens GN=HNRNPAB PE=2 SV=1	IFVGGLNPEATEEK		156	169	1503.7694091796875
pepb74a1	b74.a1.a4	tr|D6RBZ0|D6RBZ0_HUMAN	tr|D6RBZ0|D6RBZ0_HUMAN Heterogeneous nuclear ribonucleoprotein A/B OS=Homo sapiens GN=HNRNPAB PE=2 SV=1	FGEVVDCTIK	C7:+57.02146	93	102	1167.5718994140625
pepb74a2	b74.a1.a4	tr|D6RBZ0|D6RBZ0_HUMAN	tr|D6RBZ0|D6RBZ0_HUMAN Heterogeneous nuclear ribonucleoprotein A/B OS=Homo sapiens GN=HNRNPAB PE=2 SV=1	IFVGGLNPEATEEK		156	169	1503.7694091796875
pepb74a1	b74.a1.a5	tr|D6RD18|D6RD18_HUMAN	tr|D6RD18|D6RD18_HUMAN Heterogeneous nuclear ribonucleoprotein A/B OS=Homo sapiens GN=HNRNPAB PE=2 SV=1	FGEVVDCTIK	C7:+57.02146	93	102	1167.5718994140625
pepb74a2	b74.a1.a5	tr|D6RD18|D6RD18_HUMAN	tr|D6RD18|D6RD18_HUMAN Heterogeneous nuclear ribonucleoprotein A/B OS=Homo sapiens GN=HNRNPAB PE=2 SV=1	IFVGGLNPEATEEK		156	169	1503.7694091796875
pepb75a2	b75.a1.a1	sp|Q96QC0|PP1RA_HUMAN	sp|Q96QC0|PP1RA_HUMAN Serine/threonine-protein phosphatase 1 regulatory subunit 10 OS=Homo sapiens GN=PPP1R10 PE=1 SV=1	QSNVAAPGDATPPAEK		246	261	1552.7606201171875
pepb75a1	b75.a1.a1	sp|Q96QC0|PP1RA_HUMAN	sp|Q96QC0|PP1RA_HUMAN Serine/threonine-protein phosphatase 1 regulatory subunit 10 OS=Homo sapiens GN=PPP1R10 PE=1 SV=1	GILQELFLNK		492	501	1174.6834716796875
pepb76a2	b76.a1.a1	sp|Q16531|DDB1_HUMAN	sp|Q16531|DDB1_HUMAN DNA damage-binding protein 1 OS=Homo sapiens GN=DDB1 PE=1 SV=1	YLLGDMEGR		271	279	1053.5037841796875
pepb76a1	b76.a1.a1	sp|Q16531|DDB1_HUMAN	sp|Q16531|DDB1_HUMAN DNA damage-binding protein 1 OS=Homo sapiens GN=DDB1 PE=1 SV=1	GDFILVGDLMR		918	928	1235.645751953125
pepb76a2	b76.a1.a2	tr|F5GY55|F5GY55_HUMAN	tr|F5GY55|F5GY55_HUMAN DNA damage-binding protein 1 OS=Homo sapiens GN=DDB1 PE=2 SV=1	YLLGDMEGR		271	279	1053.5037841796875
pepb76a1	b76.a1.a2	tr|F5GY55|F5GY55_HUMAN	tr|F5GY55|F5GY55_HUMAN DNA damage-binding protein 1 OS=Homo sapiens GN=DDB1 PE=2 SV=1	GDFILVGDLMR		918	928	1235.645751953125

## Sheet: X!TandemPipeline informations
X!TandemPipeline version :
3.3.4	Myosine Bodybuildée
X!TandemPipeline filters :
Mode	indiv
Maximum peptide Evalue	0.05000000074505806
Maximum protein Evalue	-4.0
Minimum number of peptides per protein	2
MS sample name	DaPR130904_VB87_O1904.m
X!Tandem XML result file NOT FOUND	/home/rusconi/labo/research/daniele-praseuth/donnees-masse/vivien-berthelot/DaPR130904/DaPR130904_VB87_O1904.m.xml
