# Supplementary material for: The human DNA ends proteome uncovers an unexpected entanglement of functional pathways
Source: Nucleic Acids Res. 2016 Feb 25;44(10):4721–33. doi: 10.1093/nar/gkw121 (PMC4889927; doi:10.1093/nar/gkw121)
Supplement: SUPPLEMENTARY DATA [file supp_gkw121_nar-02937-m-2015-File003.zip › berthelot-et-al-spreadsheet-formatted-mass-data/vb124.ods]

## Sheet: proteins
MS Sample :	DaPR130321_VB124_O869.m
Group ID	Sub-group ID	Protein ID	Description	log(E value)	Coverage	MW	Spectra	Specific	Uniques	Specific uniques	Theoretical number of tryptic peptides	PAI	emPAI	Sub-group proteins	number of MS samples
a1	a1.a1	a1.a1.a1	sp|P09874|PARP1_HUMAN Poly [ADP-ribose] polymerase 1 OS=Homo sapiens GN=PARP1 PE=1 SV=4	-846.0411987304688	79	112.9000015258789	309		186		42	7.357142857142857	2.2758458260747865E7	1	1
a2	a2.a1	a2.a1.a1	sp|P23246|SFPQ_HUMAN Splicing factor, proline- and glutamine-rich OS=Homo sapiens GN=SFPQ PE=1 SV=2	-196.68826293945312	48	76.0	66		40		24	2.75	561.341325190349	1	1
a3	a3.a1	a3.a1.a1	sp|P11586|C1TC_HUMAN C-1-tetrahydrofolate synthase, cytoplasmic OS=Homo sapiens GN=MTHFD1 PE=1 SV=3	-179.20980834960938	44	101.4000015258789	42		36		44	0.9545454545454546	8.006280202112785	1	1
a4	a4.a1	a4.a1.a1	sp|P11387|TOP1_HUMAN DNA topoisomerase 1 OS=Homo sapiens GN=TOP1 PE=1 SV=2	-112.81116485595703	37	90.5999984741211	37		28		35	1.0571428571428572	10.406249238513208	1	1
a5	a5.a1	a5.a1.a1	sp|P49916|DNLI3_HUMAN DNA ligase 3 OS=Homo sapiens GN=LIG3 PE=1 SV=2	-149.25738525390625	29	112.69999694824219	35		29		47	0.7446808510638298	4.5549589131838335	1	1
a6	a6.a1	a6.a1.a1	sp|Q8N5C6|SRBD1_HUMAN S1 RNA-binding domain-containing protein 1 OS=Homo sapiens GN=SRBD1 PE=1 SV=2	-94.38201141357422	27	111.5999984741211	27		24		49	0.5510204081632653	2.5564803062231287	1	1
a7	a7.a1	a7.a1.a1	sp|Q12857-2|NFIA_HUMAN Isoform 2 of Nuclear factor 1 A-type OS=Homo sapiens GN=NFIA	-37.280094146728516	27	54.5	13	10	8	6	16	0.8125	5.493816315762113	1	1
a7	a7.a2	a7.a2.a1	sp|P08651-2|NFIC_HUMAN Isoform 1 of Nuclear factor 1 C-type OS=Homo sapiens GN=NFIC	-45.21647262573242	23	54.599998474121094	12	11	11	10	20	0.6	2.9810717055349722	2	1
a7	a7.a2	a7.a2.a2	sp|P08651|NFIC_HUMAN Nuclear factor 1 C-type OS=Homo sapiens GN=NFIC PE=1 SV=2	-45.21647262573242	23	55.5	12	11	11	10	19	0.631578947368421	3.2813323987193934	2	1
a7	a7.a3	a7.a3.a1	sp|Q14938-2|NFIX_HUMAN Isoform 2 of Nuclear factor 1 X-type OS=Homo sapiens GN=NFIX	-6.774690628051758	5	50.70000076293945	3	1	2	1	14	0.21428571428571427	0.637893706954064	7	1
a7	a7.a3	a7.a3.a2	sp|Q14938-3|NFIX_HUMAN Isoform 3 of Nuclear factor 1 X-type OS=Homo sapiens GN=NFIX	-6.774690628051758	5	48.70000076293945	3	1	2	1	14	0.21428571428571427	0.637893706954064	7	1
a7	a7.a3	a7.a3.a3	sp|Q14938-4|NFIX_HUMAN Isoform 4 of Nuclear factor 1 X-type OS=Homo sapiens GN=NFIX	-6.774690628051758	5	54.0	3	1	2	1	17	0.17647058823529413	0.5013107289081733	7	1
a7	a7.a3	a7.a3.a4	sp|Q14938-5|NFIX_HUMAN Isoform 5 of Nuclear factor 1 X-type OS=Homo sapiens GN=NFIX	-6.774690628051758	5	48.599998474121094	3	1	2	1	15	0.2	0.5848931924611136	7	1
a7	a7.a3	a7.a3.a5	sp|Q14938|NFIX_HUMAN Nuclear factor 1 X-type OS=Homo sapiens GN=NFIX PE=1 SV=2	-6.774690628051758	4	55.0	3	1	2	1	16	0.1875	0.5399265260594921	7	1
a7	a7.a3	a7.a3.a6	tr|C9JWJ8|C9JWJ8_HUMAN Nuclear factor 1 OS=Homo sapiens GN=NFIX PE=2 SV=1	-6.774690628051758	5	50.599998474121094	3	1	2	1	15	0.2	0.5848931924611136	7	1
a7	a7.a3	a7.a3.a7	tr|K7EN08|K7EN08_HUMAN Nuclear factor 1 OS=Homo sapiens GN=NFIX PE=3 SV=1	-6.774690628051758	5	49.099998474121094	3	1	2	1	15	0.2	0.5848931924611136	7	1
a8	a8.a1	a8.a1.a1	sp|Q14978-3|NOLC1_HUMAN Isoform 3 of Nucleolar and coiled-body phosphoprotein 1 OS=Homo sapiens GN=NOLC1	-88.14469909667969	46	73.5999984741211	23		22		23	1.0	9.0	1	1
a9	a9.a1	a9.a1.a1	sp|Q14527|HLTF_HUMAN Helicase-like transcription factor OS=Homo sapiens GN=HLTF PE=1 SV=2	-82.42403411865234	25	113.69999694824219	21		20		47	0.44680851063829785	1.7977474632885455	1	1
b10	b10.a1	b10.a1.a1	sp|Q00839|HNRPU_HUMAN Heterogeneous nuclear ribonucleoprotein U OS=Homo sapiens GN=HNRNPU PE=1 SV=6	-63.69667053222656	22	90.4000015258789	19		14		24	0.7916666666666666	5.189658188912605	1	1
b11	b11.a1	b11.a1.a1	sp|P27694|RFA1_HUMAN Replication protein A 70 kDa DNA-binding subunit OS=Homo sapiens GN=RPA1 PE=1 SV=2	-96.10330963134766	36	68.0	19		17		24	0.7916666666666666	5.189658188912605	1	1
b12	b12.a1	b12.a1.a1	sp|P35527|K1C9_HUMAN Keratin, type I cytoskeletal 9 OS=Homo sapiens GN=KRT9 PE=1 SV=3	-69.42642974853516	32	61.900001525878906	15		14		21	0.7142857142857143	4.179474679231212	1	1
b13	b13.a1	b13.a1.a1	sp|Q16531|DDB1_HUMAN DNA damage-binding protein 1 OS=Homo sapiens GN=DDB1 PE=1 SV=1	-46.58903121948242	18	126.80000305175781	15		15		50	0.3	0.9952623149688795	1	1
b14	b14.a1	b14.a1.a1	sp|Q08211|DHX9_HUMAN ATP-dependent RNA helicase A OS=Homo sapiens GN=DHX9 PE=1 SV=4	-68.03260040283203	13	140.6999969482422	15		15		49	0.30612244897959184	1.023589647725157	1	1
b15	b15.a1	b15.a1.a1	sp|Q15233|NONO_HUMAN Non-POU domain-containing octamer-binding protein OS=Homo sapiens GN=NONO PE=1 SV=4	-47.38310241699219	30	54.099998474121094	14		12		18	0.7777777777777778	4.99484250318941	1	1
b16	b16.a1	b16.a1.a1	sp|P18887|XRCC1_HUMAN DNA repair protein XRCC1 OS=Homo sapiens GN=XRCC1 PE=1 SV=2	-46.33712387084961	24	69.30000305175781	13		12		21	0.6190476190476191	3.159562163071847	1	1
b17	b17.a1	b17.a1.a1	sp|P05388|RLA0_HUMAN 60S acidic ribosomal protein P0 OS=Homo sapiens GN=RPLP0 PE=1 SV=1	-37.34877014160156	43	34.20000076293945	11		10		10	1.1	11.589254117941675	1	1
b18	b18.a1	b18.a1.a1	sp|P50570-2|DYN2_HUMAN Isoform 2 of Dynamin-2 OS=Homo sapiens GN=DNM2	-44.680946350097656	16	97.5	11		11		37	0.2972972972972973	0.9828839491270711	6	1
b18	b18.a1	b18.a1.a2	sp|P50570-3|DYN2_HUMAN Isoform 3 of Dynamin-2 OS=Homo sapiens GN=DNM2	-44.680946350097656	16	97.4000015258789	11		11		37	0.2972972972972973	0.9828839491270711	6	1
b18	b18.a1	b18.a1.a3	sp|P50570-4|DYN2_HUMAN Isoform 4 of Dynamin-2 OS=Homo sapiens GN=DNM2	-44.680946350097656	16	97.80000305175781	11		11		37	0.2972972972972973	0.9828839491270711	6	1
b18	b18.a1	b18.a1.a4	sp|P50570-5|DYN2_HUMAN Isoform 5 of Dynamin-2 OS=Homo sapiens GN=DNM2	-44.680946350097656	16	97.80000305175781	11		11		37	0.2972972972972973	0.9828839491270711	6	1
b18	b18.a1	b18.a1.a5	sp|P50570|DYN2_HUMAN Dynamin-2 OS=Homo sapiens GN=DNM2 PE=1 SV=2	-44.680946350097656	16	97.9000015258789	11		11		37	0.2972972972972973	0.9828839491270711	6	1
b18	b18.a1	b18.a1.a6	tr|F5H4R9|F5H4R9_HUMAN Dynamin-2 OS=Homo sapiens GN=DNM2 PE=2 SV=1	-44.680946350097656	16	97.80000305175781	11		11		37	0.2972972972972973	0.9828839491270711	6	1
b19	b19.a1	b19.a1.a1	sp|P05387|RLA2_HUMAN 60S acidic ribosomal protein P2 OS=Homo sapiens GN=RPLP2 PE=1 SV=1	-44.9016227722168	86	11.600000381469727	9	7	7	6	5	1.8	62.09573444801933	1	1
b19	b19.a2	b19.a2.a1	sp|P05386|RLA1_HUMAN 60S acidic ribosomal protein P1 OS=Homo sapiens GN=RPLP1 PE=1 SV=1	-15.146910667419434	28	11.399999618530273	4	2	2	1	2	2.0	99.0	1	1
b20	b20.a1	b20.a1.a1	sp|Q9ULV4-2|COR1C_HUMAN Isoform 2 of Coronin-1C OS=Homo sapiens GN=CORO1C	-37.80358123779297	21	53.900001525878906	10		9		15	0.6666666666666666	3.6415888336127784	3	1
b20	b20.a1	b20.a1.a2	sp|Q9ULV4-3|COR1C_HUMAN Isoform 3 of Coronin-1C OS=Homo sapiens GN=CORO1C	-37.80358123779297	19	58.79999923706055	10		9		19	0.5263157894736842	2.3598182862837818	3	1
b20	b20.a1	b20.a1.a3	sp|Q9ULV4|COR1C_HUMAN Coronin-1C OS=Homo sapiens GN=CORO1C PE=1 SV=1	-37.80358123779297	21	53.099998474121094	10		9		15	0.6666666666666666	3.6415888336127784	3	1
b21	b21.a1	b21.a1.a1	sp|Q16666-2|IF16_HUMAN Isoform 2 of Gamma-interferon-inducible protein 16 OS=Homo sapiens GN=IFI16	-40.95406723022461	17	81.9000015258789	10		9		32	0.3125	1.0535250264571463	2	1
b21	b21.a1	b21.a1.a2	sp|Q16666|IF16_HUMAN Gamma-interferon-inducible protein 16 OS=Homo sapiens GN=IFI16 PE=1 SV=3	-40.95406723022461	16	88.0999984741211	10		9		32	0.3125	1.0535250264571463	2	1
b22	b22.a1	b22.a1.a1	sp|P42285|SK2L2_HUMAN Superkiller viralicidic activity 2-like 2 OS=Homo sapiens GN=SKIV2L2 PE=1 SV=3	-42.295570373535156	11	117.5999984741211	10		10		47	0.2127659574468085	0.6321721285632751	1	1
b23	b23.a1	b23.a1.a1	sp|Q9NR30|DDX21_HUMAN Nucleolar RNA helicase 2 OS=Homo sapiens GN=DDX21 PE=1 SV=5	-35.39999771118164	15	87.19999694824219	9		9		35	0.2571428571428571	0.8077686769634342	1	1
b24	b24.a1	b24.a1.a1	sp|Q9BUQ8|DDX23_HUMAN Probable ATP-dependent RNA helicase DDX23 OS=Homo sapiens GN=DDX23 PE=1 SV=3	-38.96113204956055	13	95.4000015258789	9		9		40	0.225	0.6788040181225603	1	1
b25	b25.a1	b25.a1.a1	sp|Q96T37-2|RBM15_HUMAN Isoform 2 of Putative RNA-binding protein 15 OS=Homo sapiens GN=RBM15	-26.312820434570312	11	104.5999984741211	8		8		42	0.19047619047619047	0.5505157798326246	3	1
b25	b25.a1	b25.a1.a2	sp|Q96T37-3|RBM15_HUMAN Isoform 3 of Putative RNA-binding protein 15 OS=Homo sapiens GN=RBM15	-26.312820434570312	10	106.19999694824219	8		8		42	0.19047619047619047	0.5505157798326246	3	1
b25	b25.a1	b25.a1.a3	sp|Q96T37|RBM15_HUMAN Putative RNA-binding protein 15 OS=Homo sapiens GN=RBM15 PE=1 SV=2	-26.312820434570312	10	107.0	8		8		44	0.18181818181818182	0.5199110829529336	3	1
b26	b26.a1	b26.a1.a1	sp|P85037|FOXK1_HUMAN Forkhead box protein K1 OS=Homo sapiens GN=FOXK1 PE=1 SV=1	-20.033226013183594	10	75.30000305175781	7	5	7	5	29	0.2413793103448276	0.7433288221999881	1	1
b26	b26.a2	b26.a2.a1	sp|Q01167-2|FOXK2_HUMAN Isoform 2 of Forkhead box protein K2 OS=Homo sapiens GN=FOXK2	-6.013138771057129	5	64.0999984741211	3	1	3	1	23	0.13043478260869565	0.35031403786987303	2	1
b26	b26.a2	b26.a2.a2	sp|Q01167|FOXK2_HUMAN Forkhead box protein K2 OS=Homo sapiens GN=FOXK2 PE=1 SV=3	-6.013138771057129	4	68.9000015258789	3	1	3	1	24	0.125	0.33352143216332397	2	1
b27	b27.a1	b27.a1.a1	sp|P17480-2|UBF1_HUMAN Isoform UBF2 of Nucleolar transcription factor 1 OS=Homo sapiens GN=UBTF	-30.224464416503906	10	84.80000305175781	8		6		27	0.2962962962962963	0.9783188827841642	3	1
b27	b27.a1	b27.a1.a2	sp|P17480|UBF1_HUMAN Nucleolar transcription factor 1 OS=Homo sapiens GN=UBTF PE=1 SV=1	-30.224464416503906	10	89.19999694824219	8		6		29	0.27586206896551724	0.8873918221350972	3	1
b27	b27.a1	b27.a1.a3	tr|E9PKP7|E9PKP7_HUMAN Nucleolar transcription factor 1 OS=Homo sapiens GN=UBTF PE=2 SV=1	-30.224464416503906	10	87.30000305175781	8		6		29	0.27586206896551724	0.8873918221350972	3	1
b28	b28.a1	b28.a1.a1	sp|Q9NZC9|SMAL1_HUMAN SWI/SNF-related matrix-associated actin-dependent regulator of chromatin subfamily A-like protein 1 OS=Homo sapiens GN=SMARCAL1 PE=1 SV=1	-36.19480895996094	9	105.69999694824219	8		8		46	0.17391304347826086	0.4924955450518296	1	1
b29	b29.a1	b29.a1.a1	sp|P04406|G3P_HUMAN Glyceraldehyde-3-phosphate dehydrogenase OS=Homo sapiens GN=GAPDH PE=1 SV=3	-36.51507568359375	32	35.900001525878906	8		8		11	0.7272727272727273	4.3366992312063095	1	1
b30	b30.a1	b30.a1.a1	sp|O75475|PSIP1_HUMAN PC4 and SFRS1-interacting protein OS=Homo sapiens GN=PSIP1 PE=1 SV=1	-24.518646240234375	11	60.0	7		5		25	0.28	0.9054607179632472	1	1
b31	b31.a1	b31.a1.a1	sp|Q04837|SSBP_HUMAN Single-stranded DNA-binding protein, mitochondrial OS=Homo sapiens GN=SSBP1 PE=1 SV=1	-25.851123809814453	47	17.200000762939453	7		6		8	0.875	6.498942093324558	1	1
b32	b32.a1	b32.a1.a1	sp|Q06330-2|SUH_HUMAN Isoform APCR-1 of Recombining binding protein suppressor of hairless OS=Homo sapiens GN=RBPJ	-29.473543167114258	16	47.099998474121094	6		6		15	0.4	1.5118864315095801	7	1
b32	b32.a1	b32.a1.a2	sp|Q06330-3|SUH_HUMAN Isoform APCR-3 of Recombining binding protein suppressor of hairless OS=Homo sapiens GN=RBPJ	-29.473543167114258	17	45.5	6		6		15	0.4	1.5118864315095801	7	1
b32	b32.a1	b32.a1.a3	sp|Q06330-4|SUH_HUMAN Isoform 4 of Recombining binding protein suppressor of hairless OS=Homo sapiens GN=RBPJ	-29.473543167114258	14	54.0	6		6		17	0.35294117647058826	1.253933904734791	7	1
b32	b32.a1	b32.a1.a4	sp|Q06330-5|SUH_HUMAN Isoform 5 of Recombining binding protein suppressor of hairless OS=Homo sapiens GN=RBPJ	-29.473543167114258	15	51.79999923706055	6		6		17	0.35294117647058826	1.253933904734791	7	1
b32	b32.a1	b32.a1.a5	sp|Q06330-6|SUH_HUMAN Isoform 6 of Recombining binding protein suppressor of hairless OS=Homo sapiens GN=RBPJ	-29.473543167114258	14	54.29999923706055	6		6		17	0.35294117647058826	1.253933904734791	7	1
b32	b32.a1	b32.a1.a6	sp|Q06330-7|SUH_HUMAN Isoform 7 of Recombining binding protein suppressor of hairless OS=Homo sapiens GN=RBPJ	-29.473543167114258	14	54.20000076293945	6		6		17	0.35294117647058826	1.253933904734791	7	1
b32	b32.a1	b32.a1.a7	sp|Q06330|SUH_HUMAN Recombining binding protein suppressor of hairless OS=Homo sapiens GN=RBPJ PE=1 SV=3	-29.473543167114258	14	55.5	6		6		18	0.3333333333333333	1.1544346900318838	7	1
b33	b33.a1	b33.a1.a1	sp|Q92466|DDB2_HUMAN DNA damage-binding protein 2 OS=Homo sapiens GN=DDB2 PE=1 SV=1	-19.97393798828125	21	47.70000076293945	6		6		17	0.35294117647058826	1.253933904734791	1	1
b34	b34.a1	b34.a1.a1	sp|O00712-4|NFIB_HUMAN Isoform 4 of Nuclear factor 1 B-type OS=Homo sapiens GN=NFIB	-14.498781204223633	22	52.900001525878906	5		5		18	0.2777777777777778	0.8957356524063758	6	1
b34	b34.a1	b34.a1.a2	sp|O00712-5|NFIB_HUMAN Isoform 5 of Nuclear factor 1 B-type OS=Homo sapiens GN=NFIB	-14.498781204223633	21	55.099998474121094	5		5		18	0.2777777777777778	0.8957356524063758	6	1
b34	b34.a1	b34.a1.a3	sp|O00712|NFIB_HUMAN Nuclear factor 1 B-type OS=Homo sapiens GN=NFIB PE=1 SV=2	-14.498781204223633	25	47.29999923706055	5		5		15	0.3333333333333333	1.1544346900318838	6	1
b34	b34.a1	b34.a1.a4	tr|Q5VW26|Q5VW26_HUMAN Nuclear factor 1 OS=Homo sapiens GN=NFIB PE=2 SV=1	-14.498781204223633	18	63.29999923706055	5		5		18	0.2777777777777778	0.8957356524063758	6	1
b34	b34.a1	b34.a1.a5	tr|Q5VW27|Q5VW27_HUMAN Nuclear factor 1 OS=Homo sapiens GN=NFIB PE=2 SV=1	-14.498781204223633	21	54.70000076293945	5		5		16	0.3125	1.0535250264571463	6	1
b34	b34.a1	b34.a1.a6	tr|Q5VW30|Q5VW30_HUMAN Nuclear factor 1 OS=Homo sapiens GN=NFIB PE=2 SV=1	-14.498781204223633	18	62.5	5		5		19	0.2631578947368421	0.8329807108324359	6	1
b35	b35.a1	b35.a1.a1	sp|P17844|DDX5_HUMAN Probable ATP-dependent RNA helicase DDX5 OS=Homo sapiens GN=DDX5 PE=1 SV=1	-17.511882781982422	8	69.0	5		5		26	0.19230769230769232	0.5570684047537309	3	1
b35	b35.a1	b35.a1.a2	tr|B4DLW8|B4DLW8_HUMAN Probable ATP-dependent RNA helicase DDX5 OS=Homo sapiens GN=DDX5 PE=2 SV=1	-17.511882781982422	10	60.400001525878906	5		5		24	0.20833333333333334	0.6155980984398741	3	1
b35	b35.a1	b35.a1.a3	tr|J3KTA4|J3KTA4_HUMAN Probable ATP-dependent RNA helicase DDX5 OS=Homo sapiens GN=DDX5 PE=4 SV=1	-17.511882781982422	8	68.9000015258789	5		5		26	0.19230769230769232	0.5570684047537309	3	1
b36	b36.a1	b36.a1.a1	sp|P08670|VIME_HUMAN Vimentin OS=Homo sapiens GN=VIM PE=1 SV=4	-22.945831298828125	13	53.5	5		5		32	0.15625	0.4330125702369627	2	1
b36	b36.a1	b36.a1.a2	tr|B0YJC4|B0YJC4_HUMAN Vimentin OS=Homo sapiens GN=VIM PE=2 SV=1	-22.945831298828125	14	49.5	5		5		30	0.16666666666666666	0.46779926762206947	2	1
b37	b37.a1	b37.a1.a1	sp|P35244|RFA3_HUMAN Replication protein A 14 kDa subunit OS=Homo sapiens GN=RPA3 PE=1 SV=1	-16.324954986572266	28	13.5	5		3		7	0.7142857142857143	4.179474679231212	1	1
b38	b38.a1	b38.a1.a1	sp|P15927-2|RFA2_HUMAN Isoform 2 of Replication protein A 32 kDa subunit OS=Homo sapiens GN=RPA2	-14.456626892089844	16	30.100000381469727	4		4		7	0.5714285714285714	2.72759372031494	3	1
b38	b38.a1	b38.a1.a2	sp|P15927-3|RFA2_HUMAN Isoform 3 of Replication protein A 32 kDa subunit OS=Homo sapiens GN=RPA2	-14.456626892089844	12	38.70000076293945	4		4		10	0.4	1.5118864315095801	3	1
b38	b38.a1	b38.a1.a3	sp|P15927|RFA2_HUMAN Replication protein A 32 kDa subunit OS=Homo sapiens GN=RPA2 PE=1 SV=1	-14.456626892089844	16	29.100000381469727	4		4		7	0.5714285714285714	2.72759372031494	3	1
b39	b39.a1	b39.a1.a1	sp|P16403|H12_HUMAN Histone H1.2 OS=Homo sapiens GN=HIST1H1C PE=1 SV=2	-20.398479461669922	22	21.299999237060547	4		4		4	1.0	9.0	1	1
b40	b40.a1	b40.a1.a1	sp|P41091|IF2G_HUMAN Eukaryotic translation initiation factor 2 subunit 3 OS=Homo sapiens GN=EIF2S3 PE=1 SV=3	-21.065067291259766	10	51.0	4		4		16	0.25	0.7782794100389228	2	1
b40	b40.a1	b40.a1.a2	sp|Q2VIR3|IF2GL_HUMAN Putative eukaryotic translation initiation factor 2 subunit 3-like protein OS=Homo sapiens GN=EIF2S3L PE=5 SV=2	-21.065067291259766	10	51.099998474121094	4		4		16	0.25	0.7782794100389228	2	1
b41	b41.a1	b41.a1.a1	sp|P35659|DEK_HUMAN Protein DEK OS=Homo sapiens GN=DEK PE=1 SV=1	-17.33852767944336	11	42.599998474121094	4		4		17	0.23529411764705882	0.7190722018585745	1	1
b42	b42.a1	b42.a1.a1	sp|Q15007|FL2D_HUMAN Pre-mRNA-splicing regulator WTAP OS=Homo sapiens GN=WTAP PE=1 SV=2	-13.271581649780273	11	44.099998474121094	4		3		20	0.2	0.5848931924611136	1	1
b43	b43.a1	b43.a1.a1	sp|P68400|CSK21_HUMAN Casein kinase II subunit alpha OS=Homo sapiens GN=CSNK2A1 PE=1 SV=1	-11.148350715637207	14	45.0	4		4		16	0.25	0.7782794100389228	3	1
b43	b43.a1	b43.a1.a2	sp|Q8NEV1|CSK23_HUMAN Casein kinase II subunit alpha 3 OS=Homo sapiens GN=CSNK2A3 PE=1 SV=2	-11.148350715637207	14	45.099998474121094	4		4		19	0.21052631578947367	0.6237767391887217	3	1
b43	b43.a1	b43.a1.a3	tr|E7EU96|E7EU96_HUMAN Casein kinase II subunit alpha OS=Homo sapiens GN=CSNK2A1 PE=2 SV=1	-11.148350715637207	15	45.20000076293945	4		4		18	0.2222222222222222	0.6681005372000588	3	1
b44	b44.a1	b44.a1.a1	sp|P62805|H4_HUMAN Histone H4 OS=Homo sapiens GN=HIST1H4A PE=1 SV=2	-15.921906471252441	30	11.300000190734863	3		3		5	0.6	2.9810717055349722	1	1
b45	b45.a1	b45.a1.a1	sp|P05198|IF2A_HUMAN Eukaryotic translation initiation factor 2 subunit 1 OS=Homo sapiens GN=EIF2S1 PE=1 SV=3	-13.735966682434082	9	36.0	3		3		18	0.16666666666666666	0.46779926762206947	1	1
b46	b46.a1	b46.a1.a1	sp|Q8WXF1-2|PSPC1_HUMAN Isoform 2 of Paraspeckle component 1 OS=Homo sapiens GN=PSPC1	-9.410273551940918	7	45.5	3		3		14	0.21428571428571427	0.637893706954064	2	1
b46	b46.a1	b46.a1.a2	sp|Q8WXF1|PSPC1_HUMAN Paraspeckle component 1 OS=Homo sapiens GN=PSPC1 PE=1 SV=1	-9.410273551940918	5	58.599998474121094	3		3		17	0.17647058823529413	0.5013107289081733	2	1
b47	b47.a1	b47.a1.a1	sp|P19447|ERCC3_HUMAN TFIIH basal transcription factor complex helicase XPB subunit OS=Homo sapiens GN=ERCC3 PE=1 SV=1	-11.392544746398926	5	89.0999984741211	3		3		38	0.07894736842105263	0.1993539462092342	2	1
b47	b47.a1	b47.a1.a2	tr|G3V1S1|G3V1S1_HUMAN Excision repair cross-complementing rodent repair deficiency, complementation group 3 (Xeroderma pigmentosum group B complementing), isoform CRA_b OS=Homo sapiens GN=ERCC3 PE=2 SV=1	-11.392544746398926	6	81.80000305175781	3		3		37	0.08108108108108109	0.20526093687084246	2	1
b48	b48.a1	b48.a1.a1	sp|Q13889|TF2H3_HUMAN General transcription factor IIH subunit 3 OS=Homo sapiens GN=GTF2H3 PE=1 SV=2	-11.692503929138184	16	34.29999923706055	3		3		10	0.3	0.9952623149688795	7	1
b48	b48.a1	b48.a1.a2	tr|B4DNZ6|B4DNZ6_HUMAN General transcription factor IIH subunit 3 OS=Homo sapiens GN=GTF2H3 PE=2 SV=1	-11.692503929138184	18	29.700000762939453	3		3		9	0.3333333333333333	1.1544346900318838	7	1
b48	b48.a1	b48.a1.a3	tr|F5GWD3|F5GWD3_HUMAN General transcription factor IIH subunit 3 (Fragment) OS=Homo sapiens GN=GTF2H3 PE=2 SV=1	-11.692503929138184	19	28.799999237060547	3		3		10	0.3	0.9952623149688795	7	1
b48	b48.a1	b48.a1.a4	tr|F5GX35|F5GX35_HUMAN General transcription factor IIH subunit 3 OS=Homo sapiens GN=GTF2H3 PE=2 SV=1	-11.692503929138184	24	21.899999618530273	3		3		8	0.375	1.371373705661655	7	1
b48	b48.a1	b48.a1.a5	tr|F5GXG6|F5GXG6_HUMAN General transcription factor IIH subunit 3 (Fragment) OS=Homo sapiens GN=GTF2H3 PE=2 SV=1	-11.692503929138184	28	19.700000762939453	3		3		9	0.3333333333333333	1.1544346900318838	7	1
b48	b48.a1	b48.a1.a6	tr|F5H4K7|F5H4K7_HUMAN General transcription factor IIH subunit 3 (Fragment) OS=Homo sapiens GN=GTF2H3 PE=2 SV=1	-11.692503929138184	23	23.5	3		3		8	0.375	1.371373705661655	7	1
b48	b48.a1	b48.a1.a7	tr|F5H6X0|F5H6X0_HUMAN General transcription factor IIH subunit 3 (Fragment) OS=Homo sapiens GN=GTF2H3 PE=2 SV=1	-11.692503929138184	33	16.299999237060547	3		3		7	0.42857142857142855	1.6826957952797255	7	1
b49	b49.a1	b49.a1.a1	sp|P16220-2|CREB1_HUMAN Isoform CREB-B of Cyclic AMP-responsive element-binding protein 1 OS=Homo sapiens GN=CREB1	-10.897154808044434	15	35.0	3		3		3	1.0	9.0	2	1
b49	b49.a1	b49.a1.a2	sp|P16220|CREB1_HUMAN Cyclic AMP-responsive element-binding protein 1 OS=Homo sapiens GN=CREB1 PE=1 SV=2	-10.897154808044434	14	36.599998474121094	3		3		3	1.0	9.0	2	1
b50	b50.a1	b50.a1.a1	sp|P35269|T2FA_HUMAN General transcription factor IIF subunit 1 OS=Homo sapiens GN=GTF2F1 PE=1 SV=2	-14.211124420166016	6	58.099998474121094	3		2		16	0.1875	0.5399265260594921	1	1
b51	b51.a1	b51.a1.a1	sp|Q9Y5B9|SP16H_HUMAN FACT complex subunit SPT16 OS=Homo sapiens GN=SUPT16H PE=1 SV=1	-14.410274505615234	3	119.69999694824219	3		3		40	0.075	0.1885022274370185	1	1
b52	b52.a1	b52.a1.a1	sp|Q5SSJ5-2|HP1B3_HUMAN Isoform 2 of Heterochromatin protein 1-binding protein 3 OS=Homo sapiens GN=HP1BP3	-8.674484252929688	4	57.099998474121094	3		2		19	0.15789473684210525	0.43844988828766285	5	1
b52	b52.a1	b52.a1.a2	sp|Q5SSJ5-3|HP1B3_HUMAN Isoform 3 of Heterochromatin protein 1-binding protein 3 OS=Homo sapiens GN=HP1BP3	-8.674484252929688	5	44.29999923706055	3		2		15	0.2	0.5848931924611136	5	1
b52	b52.a1	b52.a1.a3	sp|Q5SSJ5|HP1B3_HUMAN Heterochromatin protein 1-binding protein 3 OS=Homo sapiens GN=HP1BP3 PE=1 SV=1	-8.674484252929688	3	61.099998474121094	3		2		22	0.13636363636363635	0.3688745095370809	5	1
b52	b52.a1	b52.a1.a4	tr|B0QZK4|B0QZK4_HUMAN Heterochromatin protein 1-binding protein 3 (Fragment) OS=Homo sapiens GN=HP1BP3 PE=2 SV=1	-8.674484252929688	8	28.399999618530273	3		2		14	0.21428571428571427	0.637893706954064	5	1
b52	b52.a1	b52.a1.a5	tr|Q5SWC8|Q5SWC8_HUMAN Heterochromatin protein 1-binding protein 3 (Fragment) OS=Homo sapiens GN=HP1BP3 PE=2 SV=1	-8.674484252929688	7	31.399999618530273	3		2		12	0.25	0.7782794100389228	5	1
b53	b53.a1	b53.a1.a1	sp|Q9BXP5-2|SRRT_HUMAN Isoform 2 of Serrate RNA effector molecule homolog OS=Homo sapiens GN=SRRT	-15.179011344909668	3	100.0999984741211	3		3		37	0.08108108108108109	0.20526093687084246	6	1
b53	b53.a1	b53.a1.a2	sp|Q9BXP5-3|SRRT_HUMAN Isoform 3 of Serrate RNA effector molecule homolog OS=Homo sapiens GN=SRRT	-15.179011344909668	3	100.4000015258789	3		3		36	0.08333333333333333	0.21152765862858836	6	1
b53	b53.a1	b53.a1.a3	sp|Q9BXP5-4|SRRT_HUMAN Isoform 4 of Serrate RNA effector molecule homolog OS=Homo sapiens GN=SRRT	-15.179011344909668	3	100.0	3		3		36	0.08333333333333333	0.21152765862858836	6	1
b53	b53.a1	b53.a1.a4	sp|Q9BXP5-5|SRRT_HUMAN Isoform 5 of Serrate RNA effector molecule homolog OS=Homo sapiens GN=SRRT	-15.179011344909668	4	96.0	3		3		34	0.08823529411764706	0.2252798573828647	6	1
b53	b53.a1	b53.a1.a5	sp|Q9BXP5|SRRT_HUMAN Serrate RNA effector molecule homolog OS=Homo sapiens GN=SRRT PE=1 SV=1	-15.179011344909668	3	100.5	3		3		37	0.08108108108108109	0.20526093687084246	6	1
b53	b53.a1	b53.a1.a6	tr|H7C3A1|H7C3A1_HUMAN Serrate RNA effector molecule homolog (Fragment) OS=Homo sapiens GN=SRRT PE=2 SV=1	-15.179011344909668	6	56.599998474121094	3		3		23	0.13043478260869565	0.35031403786987303	6	1
b54	b54.a1	b54.a1.a1	sp|Q12906-2|ILF3_HUMAN Isoform 2 of Interleukin enhancer-binding factor 3 OS=Homo sapiens GN=ILF3	-11.069683074951172	5	75.9000015258789	3		3		28	0.10714285714285714	0.2798022139979537	7	1
b54	b54.a1	b54.a1.a2	sp|Q12906-3|ILF3_HUMAN Isoform 3 of Interleukin enhancer-binding factor 3 OS=Homo sapiens GN=ILF3	-11.069683074951172	5	82.5999984741211	3		3		28	0.10714285714285714	0.2798022139979537	7	1
b54	b54.a1	b54.a1.a3	sp|Q12906-4|ILF3_HUMAN Isoform 4 of Interleukin enhancer-binding factor 3 OS=Homo sapiens GN=ILF3	-11.069683074951172	5	75.4000015258789	3		3		29	0.10344827586206896	0.26896100316792215	7	1
b54	b54.a1	b54.a1.a4	sp|Q12906-5|ILF3_HUMAN Isoform 5 of Interleukin enhancer-binding factor 3 OS=Homo sapiens GN=ILF3	-11.069683074951172	5	74.5	3		3		28	0.10714285714285714	0.2798022139979537	7	1
b54	b54.a1	b54.a1.a5	sp|Q12906-6|ILF3_HUMAN Isoform 6 of Interleukin enhancer-binding factor 3 OS=Homo sapiens GN=ILF3	-11.069683074951172	5	76.30000305175781	3		3		29	0.10344827586206896	0.26896100316792215	7	1
b54	b54.a1	b54.a1.a6	sp|Q12906-7|ILF3_HUMAN Isoform 7 of Interleukin enhancer-binding factor 3 OS=Homo sapiens GN=ILF3	-11.069683074951172	4	95.5999984741211	3		3		32	0.09375	0.24093776075171958	7	1
b54	b54.a1	b54.a1.a7	sp|Q12906|ILF3_HUMAN Interleukin enhancer-binding factor 3 OS=Homo sapiens GN=ILF3 PE=1 SV=3	-11.069683074951172	4	95.19999694824219	3		3		31	0.0967741935483871	0.24960914129198697	7	1
b55	b55.a1	b55.a1.a1	sp|Q12905|ILF2_HUMAN Interleukin enhancer-binding factor 2 OS=Homo sapiens GN=ILF2 PE=1 SV=2	-8.201570510864258	8	42.900001525878906	3		3		11	0.2727272727272727	0.8738174228603839	1	1
b56	b56.a1	b56.a1.a1	sp|Q08945|SSRP1_HUMAN FACT complex subunit SSRP1 OS=Homo sapiens GN=SSRP1 PE=1 SV=1	-7.733298301696777	6	80.9000015258789	3		3		24	0.125	0.33352143216332397	1	1
b57	b57.a1	b57.a1.a1	sp|P04908|H2A1B_HUMAN Histone H2A type 1-B/E OS=Homo sapiens GN=HIST1H2AB PE=1 SV=2	-5.3977227210998535	21	14.100000381469727	3		2		4	0.75	4.623413251903491	10	1
b57	b57.a1	b57.a1.a2	sp|P0C0S8|H2A1_HUMAN Histone H2A type 1 OS=Homo sapiens GN=HIST1H2AG PE=1 SV=2	-5.3977227210998535	21	14.0	3		2		4	0.75	4.623413251903491	10	1
b57	b57.a1	b57.a1.a3	sp|P20671|H2A1D_HUMAN Histone H2A type 1-D OS=Homo sapiens GN=HIST1H2AD PE=1 SV=2	-5.3977227210998535	21	14.0	3		2		4	0.75	4.623413251903491	10	1
b57	b57.a1	b57.a1.a4	sp|Q16777|H2A2C_HUMAN Histone H2A type 2-C OS=Homo sapiens GN=HIST2H2AC PE=1 SV=4	-5.3977227210998535	21	13.899999618530273	3		2		4	0.75	4.623413251903491	10	1
b57	b57.a1	b57.a1.a5	sp|Q6FI13|H2A2A_HUMAN Histone H2A type 2-A OS=Homo sapiens GN=HIST2H2AA3 PE=1 SV=3	-5.3977227210998535	21	14.0	3		2		4	0.75	4.623413251903491	10	1
b57	b57.a1	b57.a1.a6	sp|Q7L7L0|H2A3_HUMAN Histone H2A type 3 OS=Homo sapiens GN=HIST3H2A PE=1 SV=3	-5.3977227210998535	21	14.0	3		2		4	0.75	4.623413251903491	10	1
b57	b57.a1	b57.a1.a7	sp|Q93077|H2A1C_HUMAN Histone H2A type 1-C OS=Homo sapiens GN=HIST1H2AC PE=1 SV=3	-5.3977227210998535	21	14.0	3		2		4	0.75	4.623413251903491	10	1
b57	b57.a1	b57.a1.a8	sp|Q96KK5|H2A1H_HUMAN Histone H2A type 1-H OS=Homo sapiens GN=HIST1H2AH PE=1 SV=3	-5.3977227210998535	21	13.800000190734863	3		2		4	0.75	4.623413251903491	10	1
b57	b57.a1	b57.a1.a9	sp|Q99878|H2A1J_HUMAN Histone H2A type 1-J OS=Homo sapiens GN=HIST1H2AJ PE=1 SV=3	-5.3977227210998535	21	13.899999618530273	3		2		4	0.75	4.623413251903491	10	1
b57	b57.a1	b57.a1.b10	sp|Q9BTM1|H2AJ_HUMAN Histone H2A.J OS=Homo sapiens GN=H2AFJ PE=1 SV=1	-5.3977227210998535	21	13.899999618530273	3		2		4	0.75	4.623413251903491	10	1
b58	b58.a1	b58.a1.a1	sp|P80217-2|IN35_HUMAN Isoform 2 of Interferon-induced 35 kDa protein OS=Homo sapiens GN=IFI35	-10.434151649475098	9	31.700000762939453	3		2		14	0.21428571428571427	0.637893706954064	2	1
b58	b58.a1	b58.a1.a2	sp|P80217|IN35_HUMAN Interferon-induced 35 kDa protein OS=Homo sapiens GN=IFI35 PE=1 SV=5	-10.434151649475098	9	31.399999618530273	3		2		14	0.21428571428571427	0.637893706954064	2	1
b59	b59.a1	b59.a1.a1	sp|P54098|DPOG1_HUMAN DNA polymerase subunit gamma-1 OS=Homo sapiens GN=POLG PE=1 SV=1	-4.517126560211182	1	139.3000030517578	2		2		51	0.0392156862745098	0.09449979931954355	1	1
b60	b60.a1	b60.a1.a1	sp|P20042|IF2B_HUMAN Eukaryotic translation initiation factor 2 subunit 2 OS=Homo sapiens GN=EIF2S2 PE=1 SV=2	-6.81673002243042	5	38.29999923706055	2		2		18	0.1111111111111111	0.2915496650148839	1	1
b61	b61.a1	b61.a1.a1	sp|Q96T60|PNKP_HUMAN Bifunctional polynucleotide phosphatase/kinase OS=Homo sapiens GN=PNKP PE=1 SV=1	-12.40406322479248	4	56.900001525878906	2		2		27	0.07407407407407407	0.18597101233766966	3	1
b61	b61.a1	b61.a1.a2	tr|M0QYH2|M0QYH2_HUMAN Bifunctional polynucleotide phosphatase/kinase OS=Homo sapiens GN=PNKP PE=4 SV=1	-12.40406322479248	5	53.5	2		2		25	0.08	0.20226443461741295	3	1
b61	b61.a1	b61.a1.a3	tr|M0R3C8|M0R3C8_HUMAN Bifunctional polynucleotide phosphatase/kinase OS=Homo sapiens GN=PNKP PE=4 SV=1	-12.40406322479248	5	49.20000076293945	2		2		24	0.08333333333333333	0.21152765862858836	3	1
b62	b62.a1	b62.a1.a1	sp|Q13888|TF2H2_HUMAN General transcription factor IIH subunit 2 OS=Homo sapiens GN=GTF2H2 PE=1 SV=1	-9.178486824035645	4	44.29999923706055	2		2		17	0.11764705882352941	0.31113393742156426	5	1
b62	b62.a1	b62.a1.a2	sp|Q6P1K8|T2H2L_HUMAN General transcription factor IIH subunit 2-like protein OS=Homo sapiens GN=GTF2H2C PE=1 SV=1	-9.178486824035645	4	44.29999923706055	2		2		17	0.11764705882352941	0.31113393742156426	5	1
b62	b62.a1	b62.a1.a3	tr|D6RID8|D6RID8_HUMAN General transcription factor IIH subunit 2-like protein (Fragment) OS=Homo sapiens GN=GTF2H2C PE=2 SV=1	-9.178486824035645	7	28.399999618530273	2		2		14	0.14285714285714285	0.3894954943731377	5	1
b62	b62.a1	b62.a1.a4	tr|D6RJD3|D6RJD3_HUMAN General transcription factor IIH subunit 2-like protein OS=Homo sapiens GN=GTF2H2C PE=2 SV=1	-9.178486824035645	10	19.200000762939453	2		2		9	0.2222222222222222	0.6681005372000588	5	1
b62	b62.a1	b62.a1.a5	tr|R4GMS9|R4GMS9_HUMAN General transcription factor IIH subunit 2 (Fragment) OS=Homo sapiens GN=GTF2H2 PE=4 SV=1	-9.178486824035645	11	17.200000762939453	2		2		6	0.3333333333333333	1.1544346900318838	5	1
b63	b63.a1	b63.a1.a1	sp|O60814|H2B1K_HUMAN Histone H2B type 1-K OS=Homo sapiens GN=HIST1H2BK PE=1 SV=3	-15.193819999694824	20	13.800000190734863	2		2		5	0.4	1.5118864315095801	16	1
b63	b63.a1	b63.a1.a2	sp|P06899|H2B1J_HUMAN Histone H2B type 1-J OS=Homo sapiens GN=HIST1H2BJ PE=1 SV=3	-15.193819999694824	20	13.800000190734863	2		2		5	0.4	1.5118864315095801	16	1
b63	b63.a1	b63.a1.a3	sp|P23527|H2B1O_HUMAN Histone H2B type 1-O OS=Homo sapiens GN=HIST1H2BO PE=1 SV=3	-15.193819999694824	20	13.800000190734863	2		2		5	0.4	1.5118864315095801	16	1
b63	b63.a1	b63.a1.a4	sp|P33778|H2B1B_HUMAN Histone H2B type 1-B OS=Homo sapiens GN=HIST1H2BB PE=1 SV=2	-15.193819999694824	20	13.899999618530273	2		2		5	0.4	1.5118864315095801	16	1
b63	b63.a1	b63.a1.a5	sp|P57053|H2BFS_HUMAN Histone H2B type F-S OS=Homo sapiens GN=H2BFS PE=1 SV=2	-15.193819999694824	20	13.899999618530273	2		2		5	0.4	1.5118864315095801	16	1
b63	b63.a1	b63.a1.a6	sp|P58876|H2B1D_HUMAN Histone H2B type 1-D OS=Homo sapiens GN=HIST1H2BD PE=1 SV=2	-15.193819999694824	20	13.899999618530273	2		2		5	0.4	1.5118864315095801	16	1
b63	b63.a1	b63.a1.a7	sp|P62807|H2B1C_HUMAN Histone H2B type 1-C/E/F/G/I OS=Homo sapiens GN=HIST1H2BC PE=1 SV=4	-15.193819999694824	20	13.800000190734863	2		2		5	0.4	1.5118864315095801	16	1
b63	b63.a1	b63.a1.a8	sp|Q16778|H2B2E_HUMAN Histone H2B type 2-E OS=Homo sapiens GN=HIST2H2BE PE=1 SV=3	-15.193819999694824	20	13.800000190734863	2		2		5	0.4	1.5118864315095801	16	1
b63	b63.a1	b63.a1.a9	sp|Q5QNW6-2|H2B2F_HUMAN Isoform 2 of Histone H2B type 2-F OS=Homo sapiens GN=HIST2H2BF	-15.193819999694824	19	14.800000190734863	2		2		6	0.3333333333333333	1.1544346900318838	16	1
b63	b63.a1	b63.a1.b10	sp|Q5QNW6|H2B2F_HUMAN Histone H2B type 2-F OS=Homo sapiens GN=HIST2H2BF PE=1 SV=3	-15.193819999694824	20	13.800000190734863	2		2		5	0.4	1.5118864315095801	16	1
b63	b63.a1	b63.a1.b11	sp|Q8N257|H2B3B_HUMAN Histone H2B type 3-B OS=Homo sapiens GN=HIST3H2BB PE=1 SV=3	-15.193819999694824	20	13.800000190734863	2		2		5	0.4	1.5118864315095801	16	1
b63	b63.a1	b63.a1.b12	sp|Q93079|H2B1H_HUMAN Histone H2B type 1-H OS=Homo sapiens GN=HIST1H2BH PE=1 SV=3	-15.193819999694824	20	13.800000190734863	2		2		5	0.4	1.5118864315095801	16	1
b63	b63.a1	b63.a1.b13	sp|Q99877|H2B1N_HUMAN Histone H2B type 1-N OS=Homo sapiens GN=HIST1H2BN PE=1 SV=3	-15.193819999694824	20	13.800000190734863	2		2		5	0.4	1.5118864315095801	16	1
b63	b63.a1	b63.a1.b14	sp|Q99879|H2B1M_HUMAN Histone H2B type 1-M OS=Homo sapiens GN=HIST1H2BM PE=1 SV=3	-15.193819999694824	20	13.899999618530273	2		2		5	0.4	1.5118864315095801	16	1
b63	b63.a1	b63.a1.b15	sp|Q99880|H2B1L_HUMAN Histone H2B type 1-L OS=Homo sapiens GN=HIST1H2BL PE=1 SV=3	-15.193819999694824	20	13.899999618530273	2		2		5	0.4	1.5118864315095801	16	1
b63	b63.a1	b63.a1.b16	tr|B4DR52|B4DR52_HUMAN Histone H2B OS=Homo sapiens GN=HIST2H2BF PE=2 SV=1	-15.193819999694824	15	18.0	2		2		7	0.2857142857142857	0.9306977288832501	16	1
b64	b64.a1	b64.a1.a1	sp|Q8NE71-2|ABCF1_HUMAN Isoform 2 of ATP-binding cassette sub-family F member 1 OS=Homo sapiens GN=ABCF1	-4.389339923858643	2	91.5	2		2		30	0.06666666666666667	0.1659144011798317	2	1
b64	b64.a1	b64.a1.a2	sp|Q8NE71|ABCF1_HUMAN ATP-binding cassette sub-family F member 1 OS=Homo sapiens GN=ABCF1 PE=1 SV=2	-4.389339923858643	2	95.69999694824219	2		2		32	0.0625	0.15478198468945825	2	1
b65	b65.a1	b65.a1.a1	sp|Q96QR8|PURB_HUMAN Transcriptional activator protein Pur-beta OS=Homo sapiens GN=PURB PE=1 SV=3	-6.91399621963501	14	33.099998474121094	2		2		8	0.25	0.7782794100389228	1	1
b66	b66.a1	b66.a1.a1	sp|Q9BR76|COR1B_HUMAN Coronin-1B OS=Homo sapiens GN=CORO1B PE=1 SV=1	-5.4814863204956055	4	54.099998474121094	2		2		12	0.16666666666666666	0.46779926762206947	1	1
b67	b67.a1	b67.a1.a1	sp|Q96FZ2|CC037_HUMAN UPF0361 protein C3orf37 OS=Homo sapiens GN=C3orf37 PE=1 SV=1	-4.096909999847412	6	40.5	2		2		17	0.11764705882352941	0.31113393742156426	3	1
b67	b67.a1	b67.a1.a2	tr|D6R9T3|D6R9T3_HUMAN UPF0361 protein C3orf37 (Fragment) OS=Homo sapiens GN=C3orf37 PE=2 SV=1	-4.096909999847412	8	32.0	2		2		14	0.14285714285714285	0.3894954943731377	3	1
b67	b67.a1	b67.a1.a3	tr|D6RAZ3|D6RAZ3_HUMAN UPF0361 protein C3orf37 (Fragment) OS=Homo sapiens GN=C3orf37 PE=2 SV=1	-4.096909999847412	9	26.799999237060547	2		2		12	0.16666666666666666	0.46779926762206947	3	1
b68	b68.a1	b68.a1.a1	sp|P29372-2|3MG_HUMAN Isoform 2 of DNA-3-methyladenine glycosylase OS=Homo sapiens GN=MPG	-12.430274963378906	10	32.099998474121094	2		2		14	0.14285714285714285	0.3894954943731377	5	1
b68	b68.a1	b68.a1.a2	sp|P29372-4|3MG_HUMAN Isoform 3 of DNA-3-methyladenine glycosylase OS=Homo sapiens GN=MPG	-12.430274963378906	10	32.099998474121094	2		2		14	0.14285714285714285	0.3894954943731377	5	1
b68	b68.a1	b68.a1.a3	sp|P29372-5|3MG_HUMAN Isoform 4 of DNA-3-methyladenine glycosylase OS=Homo sapiens GN=MPG	-12.430274963378906	10	30.700000762939453	2		2		14	0.14285714285714285	0.3894954943731377	5	1
b68	b68.a1	b68.a1.a4	sp|P29372|3MG_HUMAN DNA-3-methyladenine glycosylase OS=Homo sapiens GN=MPG PE=1 SV=3	-12.430274963378906	10	32.79999923706055	2		2		15	0.13333333333333333	0.35935639087852556	5	1
b68	b68.a1	b68.a1.a5	tr|A2IDA3|A2IDA3_HUMAN DNA-3-methyladenine glycosylase (Fragment) OS=Homo sapiens GN=MPG PE=2 SV=1	-12.430274963378906	11	27.200000762939453	2		2		11	0.18181818181818182	0.5199110829529336	5	1
b69	b69.a1	b69.a1.a1	sp|Q9H0S4-2|DDX47_HUMAN Isoform 2 of Probable ATP-dependent RNA helicase DDX47 OS=Homo sapiens GN=DDX47	-6.254847049713135	5	45.0	2		2		16	0.125	0.33352143216332397	2	1
b69	b69.a1	b69.a1.a2	sp|Q9H0S4|DDX47_HUMAN Probable ATP-dependent RNA helicase DDX47 OS=Homo sapiens GN=DDX47 PE=1 SV=1	-6.254847049713135	5	50.5	2		2		17	0.11764705882352941	0.31113393742156426	2	1
b70	b70.a1	b70.a1.a1	sp|Q14498-2|RBM39_HUMAN Isoform 2 of RNA-binding protein 39 OS=Homo sapiens GN=RBM39	-7.585026264190674	4	58.5	2		2		20	0.1	0.2589254117941673	7	1
b70	b70.a1	b70.a1.a2	sp|Q14498-3|RBM39_HUMAN Isoform 3 of RNA-binding protein 39 OS=Homo sapiens GN=RBM39	-7.585026264190674	5	57.0	2		2		19	0.10526315789473684	0.2742749857031337	7	1
b70	b70.a1	b70.a1.a3	sp|Q14498|RBM39_HUMAN RNA-binding protein 39 OS=Homo sapiens GN=RBM39 PE=1 SV=2	-7.585026264190674	4	59.20000076293945	2		2		20	0.1	0.2589254117941673	7	1
b70	b70.a1	b70.a1.a4	tr|E1P5S2|E1P5S2_HUMAN RNA-binding protein 39 OS=Homo sapiens GN=RBM39 PE=2 SV=1	-7.585026264190674	6	40.400001525878906	2		2		15	0.13333333333333333	0.35935639087852556	7	1
b70	b70.a1	b70.a1.a5	tr|G3XAC6|G3XAC6_HUMAN RNA-binding protein 39 OS=Homo sapiens GN=RBM39 PE=2 SV=1	-7.585026264190674	6	47.900001525878906	2		2		16	0.125	0.33352143216332397	7	1
b70	b70.a1	b70.a1.a6	tr|H0Y4X3|H0Y4X3_HUMAN RNA-binding protein 39 (Fragment) OS=Homo sapiens GN=RBM39 PE=4 SV=1	-7.585026264190674	7	36.5	2		2		15	0.13333333333333333	0.35935639087852556	7	1
b70	b70.a1	b70.a1.a7	tr|Q5QP23|Q5QP23_HUMAN RNA-binding protein 39 (Fragment) OS=Homo sapiens GN=RBM39 PE=2 SV=1	-7.585026264190674	11	27.0	2		2		8	0.25	0.7782794100389228	7	1
b71	b71.a1	b71.a1.a1	sp|Q12800-2|TFCP2_HUMAN Isoform 2 of Alpha-globin transcription factor CP2 OS=Homo sapiens GN=TFCP2	-9.335357666015625	6	51.20000076293945	2		2		14	0.14285714285714285	0.3894954943731377	5	1
b71	b71.a1	b71.a1.a2	sp|Q12800-3|TFCP2_HUMAN Isoform 3 of Alpha-globin transcription factor CP2 OS=Homo sapiens GN=TFCP2	-9.335357666015625	6	51.29999923706055	2		2		14	0.14285714285714285	0.3894954943731377	5	1
b71	b71.a1	b71.a1.a3	sp|Q12800-4|TFCP2_HUMAN Isoform 4 of Alpha-globin transcription factor CP2 OS=Homo sapiens GN=TFCP2	-9.335357666015625	5	57.099998474121094	2		2		16	0.125	0.33352143216332397	5	1
b71	b71.a1	b71.a1.a4	sp|Q12800|TFCP2_HUMAN Alpha-globin transcription factor CP2 OS=Homo sapiens GN=TFCP2 PE=1 SV=2	-9.335357666015625	5	57.099998474121094	2		2		16	0.125	0.33352143216332397	5	1
b71	b71.a1	b71.a1.a5	tr|F8VWL0|F8VWL0_HUMAN Alpha-globin transcription factor CP2 (Fragment) OS=Homo sapiens GN=TFCP2 PE=2 SV=1	-9.335357666015625	7	43.79999923706055	2		2		13	0.15384615384615385	0.4251026703029981	5	1
b72	b72.a1	b72.a1.a1	sp|O43390-2|HNRPR_HUMAN Isoform 2 of Heterogeneous nuclear ribonucleoprotein R OS=Homo sapiens GN=HNRNPR	-12.809388160705566	4	71.0999984741211	2		2		28	0.07142857142857142	0.1787686347935873	4	1
b72	b72.a1	b72.a1.a2	sp|O43390-3|HNRPR_HUMAN Isoform 3 of Heterogeneous nuclear ribonucleoprotein R OS=Homo sapiens GN=HNRNPR	-12.809388160705566	4	66.80000305175781	2		2		26	0.07692307692307693	0.19377664171443643	4	1
b72	b72.a1	b72.a1.a3	sp|O43390|HNRPR_HUMAN Heterogeneous nuclear ribonucleoprotein R OS=Homo sapiens GN=HNRNPR PE=1 SV=1	-12.809388160705566	4	70.80000305175781	2		2		28	0.07142857142857142	0.1787686347935873	4	1
b72	b72.a1	b72.a1.a4	tr|S4R3J4|S4R3J4_HUMAN Heterogeneous nuclear ribonucleoprotein R OS=Homo sapiens GN=HNRNPR PE=4 SV=1	-12.809388160705566	4	59.79999923706055	2		2		21	0.09523809523809523	0.24519708473503288	4	1
b73	b73.a1	b73.a1.a1	sp|Q9UHX1-2|PUF60_HUMAN Isoform 2 of Poly(U)-binding-splicing factor PUF60 OS=Homo sapiens GN=PUF60	-5.642446517944336	7	58.0	2		2		23	0.08695652173913043	0.22167734899679203	9	1
b73	b73.a1	b73.a1.a2	sp|Q9UHX1-3|PUF60_HUMAN Isoform 3 of Poly(U)-binding-splicing factor PUF60 OS=Homo sapiens GN=PUF60	-5.642446517944336	7	55.599998474121094	2		2		21	0.09523809523809523	0.24519708473503288	9	1
b73	b73.a1	b73.a1.a3	sp|Q9UHX1-4|PUF60_HUMAN Isoform 4 of Poly(U)-binding-splicing factor PUF60 OS=Homo sapiens GN=PUF60	-5.642446517944336	8	53.900001525878906	2		2		22	0.09090909090909091	0.23284673944206613	9	1
b73	b73.a1	b73.a1.a4	sp|Q9UHX1-5|PUF60_HUMAN Isoform 5 of Poly(U)-binding-splicing factor PUF60 OS=Homo sapiens GN=PUF60	-5.642446517944336	7	57.0	2		2		22	0.09090909090909091	0.23284673944206613	9	1
b73	b73.a1	b73.a1.a5	sp|Q9UHX1-6|PUF60_HUMAN Isoform 6 of Poly(U)-binding-splicing factor PUF60 OS=Homo sapiens GN=PUF60	-5.642446517944336	7	55.29999923706055	2		2		23	0.08695652173913043	0.22167734899679203	9	1
b73	b73.a1	b73.a1.a6	sp|Q9UHX1|PUF60_HUMAN Poly(U)-binding-splicing factor PUF60 OS=Homo sapiens GN=PUF60 PE=1 SV=1	-5.642446517944336	7	59.70000076293945	2		2		22	0.09090909090909091	0.23284673944206613	9	1
b73	b73.a1	b73.a1.a7	tr|E9PQ56|E9PQ56_HUMAN Poly(U)-binding-splicing factor PUF60 (Fragment) OS=Homo sapiens GN=PUF60 PE=2 SV=1	-5.642446517944336	12	34.400001525878906	2		2		13	0.15384615384615385	0.4251026703029981	9	1
b73	b73.a1	b73.a1.a8	tr|H0YCP8|H0YCP8_HUMAN Poly(U)-binding-splicing factor PUF60 (Fragment) OS=Homo sapiens GN=PUF60 PE=4 SV=1	-5.642446517944336	15	28.0	2		2		8	0.25	0.7782794100389228	9	1
b73	b73.a1	b73.a1.a9	tr|H0YEM1|H0YEM1_HUMAN Poly(U)-binding-splicing factor PUF60 (Fragment) OS=Homo sapiens GN=PUF60 PE=4 SV=1	-5.642446517944336	12	35.599998474121094	2		2		12	0.16666666666666666	0.46779926762206947	9	1

## Sheet: peptides
MS Sample :	DaPR130321_VB124_O869.m
Group ID	Peptide ID	SequenceLI	Modifs	Charge	MH+ theo	Number of subgroups	Subgroup ids	Number of spectra
a1	pepa1a1	AEKTIGDFAAEYAK		2	1513.753662109375	1	a1.a1	2
a1	pepa1a2	AEPVEVVAPR		2	1066.589599609375	1	a1.a1	1
a1	pepa1a3	AESSDKIYR	A1:+42.01057	2	1110.54296875	1	a1.a1	2
a1	pepa1a4	AESSDKIYRVEYAK	A1:+42.01057	2	1700.849365234375	1	a1.a1	2
a1	pepa1a5	AHIISPWGAEVK		2	1307.7110595703125	1	a1.a1	2
a1	pepa1a6	AIKAQNDIIWNIKDEIKK		3	2140.212890625	1	a1.a1	1
a1	pepa1a7	AIMVQSPMFDGK		2	1323.64404296875	1	a1.a1	1
a1	pepa1a8	AMVEYEIDIQK	M2:+15.99491	2	1354.65625	1	a1.a1	5
a1	pepa1a9	AMVEYEIDIQKMPIGK		2	1864.955078125	1	a1.a1	2
a1	pepa1b10	AMVEYEIDIQKMPIGK	M2:+15.99491	2	1880.9500732421875	1	a1.a1	2
a1	pepa1b11	AMVEYEIDIQKMPIGK	M2:+15.99491 - M12:+15.99491	2	1896.9449462890625	1	a1.a1	2
a1	pepa1b12	AQNDIIWNIK		2	1214.6531982421875	1	a1.a1	1
a1	pepa1b13	AQNDIIWNIKDEIK		2	1699.90185546875	1	a1.a1	2
a1	pepa1b14	AQNDIIWNIKDEIKK		2	1827.9967041015625	1	a1.a1	1
a1	pepa1b15	ASADKPISNMK		2	1161.59375	1	a1.a1	1
a1	pepa1b16	ASICISTK	C4:+57.02146	2	879.4608764648438	1	a1.a1	2
a1	pepa1b17	ASICISTKK	C4:+57.02146	2	1007.5557861328125	1	a1.a1	1
a1	pepa1b18	ATIGIVDIVK		2	1028.6353759765625	1	a1.a1	1
a1	pepa1b19	ATTHNAYDIEVIDIFK		3	1849.9334716796875	1	a1.a1	1
a1	pepa1b20	AVNSSASADKPISNMK		2	1619.80615234375	1	a1.a1	1
a1	pepa1b21	AVNSSASADKPISNMK	M15:+15.99491	3	1635.8011474609375	1	a1.a1	1
a1	pepa1b22	AVSQGSSDSQIIDISNR		2	1776.8726806640625	1	a1.a1	1
a1	pepa1b23	AYDIEVIDIFK		2	1325.69921875	1	a1.a1	1
a1	pepa1b24	AYYCTGDVTAWTK	C4:+57.02146	2	1535.6839599609375	1	a1.a1	1
a1	pepa1b25	CKKCSESIPKDSIR	C1:+57.02146 - C4:+57.02146 - C1:+42.01056	3	1749.862548828125	1	a1.a1	1
a1	pepa1b26	CSESIPKDSIR	C1:+57.02146 - C1:-17.02655	2	1274.6048583984375	1	a1.a1	1
a1	pepa1b27	CSESIPKDSIR	C1:+57.02146	2	1291.6314697265625	1	a1.a1	2
a1	pepa1b28	CSGQIVFK	C1:+57.02146	2	938.476806640625	1	a1.a1	1
a1	pepa1b29	DIEVAYSIIR		2	1178.6419677734375	1	a1.a1	1
a1	pepa1b30	DIKEIIIFNK		3	1232.725341796875	1	a1.a1	2
a1	pepa1b31	DPIDVNYEK		2	1092.521240234375	1	a1.a1	1
a1	pepa1b32	DSEEAEIIR		2	1061.5113525390625	1	a1.a1	1
a1	pepa1b33	DVEVDGFSEIR		2	1265.6011962890625	1	a1.a1	1
a1	pepa1b34	EEIGFRPEYSASQIK		2	1753.8759765625	1	a1.a1	2
a1	pepa1b35	EFREISYIKK		2	1312.7264404296875	1	a1.a1	1
a1	pepa1b36	EIDYGQDEEAVK		2	1395.6280517578125	1	a1.a1	1
a1	pepa1b37	EIIIFNK		2	876.5194091796875	1	a1.a1	1
a1	pepa1b38	EIIIFNKQQVPSGESAIIDR		3	2257.218994140625	1	a1.a1	1
a1	pepa1b39	EISYIKK	E1:-18.01056	2	862.5037231445312	1	a1.a1	1
a1	pepa1b40	EVQQAVSQGSSDSQIIDISNR		3	2261.100830078125	1	a1.a1	1
a1	pepa1b41	FIQDVSASTK		2	1095.5684814453125	1	a1.a1	1
a1	pepa1b42	FYPIEIDYGQDEEAVK		2	1915.8963623046875	1	a1.a1	2
a1	pepa1b43	FYTIIPHDFG		2	1209.5943603515625	1	a1.a1	1
a1	pepa1b44	FYTIIPHDFGMK		2	1468.7298583984375	1	a1.a1	2
a1	pepa1b45	FYTIIPHDFGMK	M11:+15.99491	2	1484.7247314453125	1	a1.a1	1
a1	pepa1b46	FYTIIPHDFGMKKPPIINNADSVQAK	M11:+15.99491	3	2960.5341796875	1	a1.a1	1
a1	pepa1b47	GCMEKIEK	C2:+57.02146	2	994.469970703125	1	a1.a1	1
a1	pepa1b48	GDEVDGVDEVAK		2	1232.564453125	1	a1.a1	1
a1	pepa1b49	GFRPEYSASQIK		2	1382.7066650390625	1	a1.a1	2
a1	pepa1b50	GFSIIATEDKEAIKK		2	1649.9112548828125	1	a1.a1	1
a1	pepa1b51	GGAAVDPDSGIEHSAH		2	1519.6776123046875	1	a1.a1	1
a1	pepa1b52	GGAAVDPDSGIEHSAHVIEK		2	1988.9676513671875	1	a1.a1	2
a1	pepa1b53	GGAAVDPDSGIEHSAHVIEKGGK		3	2231.10546875	1	a1.a1	1
a1	pepa1b54	GGKVFSATIGIVDIVK		2	1603.9422607421875	1	a1.a1	2
a1	pepa1b55	GGSDDSSKDPIDVNYEK		2	1825.80908203125	1	a1.a1	3
a1	pepa1b56	GGSDDSSKDPIDVNYEKIK		2	2066.988037109375	1	a1.a1	1
a1	pepa1b57	GIYFADMVSK		2	1130.5555419921875	1	a1.a1	3
a1	pepa1b58	GIYFADMVSK	M7:+15.99491	2	1146.5504150390625	1	a1.a1	3
a1	pepa1b59	GKSGAAISK		2	818.4735107421875	1	a1.a1	1
a1	pepa1b60	GKSGAAISKK		2	946.5684204101562	1	a1.a1	1
a1	pepa1b61	GQVKEEGINKSEK		2	1445.7598876953125	1	a1.a1	1
a1	pepa1b62	GQVKEEGINKSEKR		2	1601.8609619140625	1	a1.a1	2
a1	pepa1b63	GSSDSQIIDISNR		2	1391.676513671875	1	a1.a1	1
a1	pepa1b64	HASHISKIPK		2	1117.6480712890625	1	a1.a1	1
a1	pepa1b65	HIISPWGAEVK		2	1236.6739501953125	1	a1.a1	1
a1	pepa1b66	HPDVEVDGFSEIR		3	1499.712890625	1	a1.a1	6
a1	pepa1b67	HPDVEVDGFSEIRWDDQQK		3	2300.05810546875	1	a1.a1	1
a1	pepa1b68	IAHIISPWGAEVK		2	1420.7950439453125	1	a1.a1	2
a1	pepa1b69	IAPPEAPVTGYM		2	1245.6187744140625	1	a1.a1	1
a1	pepa1b70	IAPPEAPVTGYMF		2	1392.687255859375	1	a1.a1	1
a1	pepa1b71	IAPPEAPVTGYMFGK		3	1577.8037109375	1	a1.a1	2
a1	pepa1b72	IAPPEAPVTGYMFGK	M12:+15.99491	3	1593.798583984375	1	a1.a1	2
a1	pepa1b73	IATEDKEAIKK		2	1245.705322265625	1	a1.a1	1
a1	pepa1b74	IEQMPSKEDAIEHFMK		2	1932.9197998046875	1	a1.a1	2
a1	pepa1b75	IEQMPSKEDAIEHFMK	M4:+15.99491	3	1948.9146728515625	1	a1.a1	3
a1	pepa1b76	IEQMPSKEDAIEHFMK	M4:+15.99491 - M15:+15.99491	3	1964.9095458984375	1	a1.a1	1
a1	pepa1b77	IFPPETSASVAATPPPSTASAPAAVNSSASADKPISNMK		3	3767.880126953125	1	a1.a1	1
a1	pepa1b78	IGGKITGTANK		2	1059.6160888671875	1	a1.a1	1
a1	pepa1b79	IISEVQQAVSQGSSDSQIIDISNR		3	2574.301025390625	1	a1.a1	1
a1	pepa1b80	IIWHGSR		2	868.4791870117188	1	a1.a1	1
a1	pepa1b81	IPKPVQDIIK		2	1150.7198486328125	1	a1.a1	1
a1	pepa1b82	IQIIEDDKENRYWIFR		3	2138.103271484375	1	a1.a1	1
a1	pepa1b83	ITGTANKASICISTKK	C11:+57.02146	3	1692.931640625	1	a1.a1	1
a1	pepa1b84	ITIKGGAAVDPDSGIEHSAHVIEK		3	2444.2783203125	1	a1.a1	1
a1	pepa1b85	KAMVEYEIDIQK		3	1466.75634765625	1	a1.a1	1
a1	pepa1b86	KAMVEYEIDIQK	M3:+15.99491	3	1482.7513427734375	1	a1.a1	1
a1	pepa1b87	KCSESIPKDSIR	C2:+57.02146	3	1419.7264404296875	1	a1.a1	2
a1	pepa1b88	KFYPIEIDYGQD		2	1487.7056884765625	1	a1.a1	1
a1	pepa1b89	KFYPIEIDYGQDEEAVK		2	2043.991455078125	1	a1.a1	3
a1	pepa1b90	KFYPIEIDYGQDEEAVKK		3	2172.08642578125	1	a1.a1	2
a1	pepa1b91	KGDEVDGVDEVAK		2	1360.6595458984375	1	a1.a1	2
a1	pepa1b92	KGDEVDGVDEVAKK		2	1488.7545166015625	1	a1.a1	3
a1	pepa1b93	KMEEVKEANIR	M2:+15.99491	2	1362.7049560546875	1	a1.a1	3
a1	pepa1b94	KMVDPEKPQIG		2	1241.65625	1	a1.a1	1
a1	pepa1b95	KMVDPEKPQIGMIDR	M12:+15.99491	2	1772.90380859375	1	a1.a1	1
a1	pepa1b96	KMVDPEKPQIGMIDR	M2:+15.99491 - M12:+15.99491	2	1788.898681640625	1	a1.a1	1
a1	pepa1b97	KPPIINNA		2	866.5098876953125	1	a1.a1	1
a1	pepa1b98	KPPIINNAD		2	981.5368041992188	1	a1.a1	1
a1	pepa1b99	KPPIINNADSVQ		2	1295.69580078125	1	a1.a1	1
a1	pepa1c100	KPPIINNADSVQAK		2	1494.827880859375	1	a1.a1	2
a1	pepa1c101	KSKGQVKEEGINK		2	1444.812255859375	1	a1.a1	2
a1	pepa1c102	KSKGQVKEEGINKSEKR		3	1945.0828857421875	1	a1.a1	1
a1	pepa1c103	KTAEAGGVTGK		2	1018.55322265625	1	a1.a1	1
a1	pepa1c104	KTAEAGGVTGKGQDGIGSK		2	1760.9140625	1	a1.a1	2
a1	pepa1c105	KTAEAGGVTGKGQDGIGSKAEK		3	2089.0888671875	1	a1.a1	1
a1	pepa1c106	KVCSTNDIK	C3:+57.02146	2	1064.5408935546875	1	a1.a1	1
a1	pepa1c107	KVCSTNDIKEIIIFNK	C3:+57.02146	3	1922.0419921875	1	a1.a1	1
a1	pepa1c108	MAIMVQSPMFD		2	1269.5679931640625	1	a1.a1	1
a1	pepa1c109	MAIMVQSPMFD	M9:+15.99491	2	1285.5628662109375	1	a1.a1	1
a1	pepa1c110	MAIMVQSPMFDGK		2	1454.6844482421875	1	a1.a1	1
a1	pepa1c111	MAIMVQSPMFDGK	M4:+15.99491	2	1470.679443359375	1	a1.a1	3
a1	pepa1c112	MAIMVQSPMFDGK	M1:+15.99491 - M4:+15.99491	2	1486.67431640625	1	a1.a1	3
a1	pepa1c113	MAIMVQSPMFDGK	M1:+42.01056	2	1496.6949462890625	1	a1.a1	1
a1	pepa1c114	MAIMVQSPMFDGK	M1:+15.99491 - M4:+15.99491 - M9:+15.99491	2	1502.669189453125	1	a1.a1	1
a1	pepa1c115	MEEVKEANIR	M1:+15.99491	2	1234.6099853515625	1	a1.a1	1
a1	pepa1c116	MIFDVESMK	M8:+15.99491	2	1115.5115966796875	1	a1.a1	1
a1	pepa1c117	MIFDVESMKK	M8:+15.99491	2	1243.6064453125	1	a1.a1	1
a1	pepa1c118	MNKKMEEVKEANIR	M5:+15.99491	3	1735.8834228515625	1	a1.a1	1
a1	pepa1c119	MNKKMEEVKEANIR	M1:+15.99491 - M5:+15.99491	3	1751.8782958984375	1	a1.a1	1
a1	pepa1c120	MVDPEKPQIGMIDR		2	1628.8138427734375	1	a1.a1	1
a1	pepa1c121	MVDPEKPQIGMIDR	M11:+15.99491	2	1644.808837890625	1	a1.a1	1
a1	pepa1c122	MVDPEKPQIGMIDR	M1:+15.99491 - M11:+15.99491	2	1660.8037109375	1	a1.a1	2
a1	pepa1c123	NAYDIEVIDIFK		2	1439.7420654296875	1	a1.a1	1
a1	pepa1c124	NFAGIISQGIR		2	1175.653564453125	1	a1.a1	1
a1	pepa1c125	NKDEVKAMIEK	M8:+15.99491	2	1320.6832275390625	1	a1.a1	1
a1	pepa1c126	NREEIGFRPEYS		2	1496.7132568359375	1	a1.a1	1
a1	pepa1c127	NREEIGFRPEYSASQIK		2	2024.02001953125	1	a1.a1	2
a1	pepa1c128	NTHATTHNAYDIEVIDIFK		3	2202.0830078125	1	a1.a1	1
a1	pepa1c129	PEAPVTGYMFGK		2	1296.6297607421875	1	a1.a1	1
a1	pepa1c130	PIDVNYEK		2	977.4943237304688	1	a1.a1	1
a1	pepa1c131	PIDVNYEKIK		3	1218.67333984375	1	a1.a1	1
a1	pepa1c132	PIINNADSVQAK		2	1269.68017578125	1	a1.a1	1
a1	pepa1c133	PPEAPVTGYMFGK		2	1393.6824951171875	1	a1.a1	1
a1	pepa1c134	PPEAPVTGYMFGK	M10:+15.99491	2	1409.6773681640625	1	a1.a1	1
a1	pepa1c135	PPPSTASAPAAVNSSASADKPISNMK		3	2496.239990234375	1	a1.a1	1
a1	pepa1c136	PVEVVAPR		2	866.5098876953125	1	a1.a1	1
a1	pepa1c137	PVQDIIK		2	812.4880981445312	1	a1.a1	1
a1	pepa1c138	PVTGYMFGK		2	999.4971923828125	1	a1.a1	1
a1	pepa1c139	QAVSQGSSDSQIIDISNR	Q1:-17.02655	2	1887.9046630859375	1	a1.a1	2
a1	pepa1c140	QAVSQGSSDSQIIDISNR		2	1904.93115234375	1	a1.a1	2
a1	pepa1c141	QGSSDSQIIDISNR		2	1519.7349853515625	1	a1.a1	1
a1	pepa1c142	QIQAAYSIISEVQ	Q1:-17.02655	2	1432.7322998046875	1	a1.a1	1
a1	pepa1c143	QIQAAYSIISEVQ		2	1449.7587890625	1	a1.a1	1
a1	pepa1c144	QIQAAYSIISEVQQ	Q1:-17.02655	2	1560.790771484375	1	a1.a1	1
a1	pepa1c145	QIQAAYSIISEVQQA	Q1:-17.02655	2	1631.8280029296875	1	a1.a1	1
a1	pepa1c146	QIQAAYSIISEVQQAVSQ		3	1963.0135498046875	1	a1.a1	1
a1	pepa1c147	QQVPSGESAIIDR	Q1:-17.02655	2	1382.6915283203125	1	a1.a1	1
a1	pepa1c148	QQVPSGESAIIDR		3	1399.718017578125	1	a1.a1	1
a1	pepa1c149	RIIWHGSR		2	1024.580322265625	1	a1.a1	1
a1	pepa1c150	RKGDEVDGVDEVAK		3	1516.7606201171875	1	a1.a1	4
a1	pepa1c151	RKGDEVDGVDEVAKK		2	1644.8555908203125	1	a1.a1	2
a1	pepa1c152	RQIQAAYSIISEVQ		2	1605.85986328125	1	a1.a1	1
a1	pepa1c153	RQIQAAYSIISEVQQA		2	1804.95556640625	1	a1.a1	1
a1	pepa1c154	RQIQAAYSIISEVQQAVSQGSSDSQIIDISNR		3	3491.77294921875	1	a1.a1	1
a1	pepa1c155	SADKPISNMK		2	1090.5565185546875	1	a1.a1	1
a1	pepa1c156	SANYCHTSQGDPIGIIII	C5:+57.02146	2	1958.9644775390625	1	a1.a1	1
a1	pepa1c157	SANYCHTSQGDPIGIIIIGE	C5:+57.02146	3	2145.028564453125	1	a1.a1	2
a1	pepa1c158	SAPAAVNSSASADKPISNMK		2	1945.9652099609375	1	a1.a1	1
a1	pepa1c159	SATIGIVDIVK		2	1115.66748046875	1	a1.a1	1
a1	pepa1c160	SDAYYCTGDVTAWTK	C6:+57.02146	2	1737.742919921875	1	a1.a1	2
a1	pepa1c161	SDDSSKDPIDVNYEK		2	1711.76611328125	1	a1.a1	2
a1	pepa1c162	SEDFIQDVSASTK		2	1426.6700439453125	1	a1.a1	1
a1	pepa1c163	SIIATEDKEAIKK		2	1445.8214111328125	1	a1.a1	1
a1	pepa1c164	SIQEIFI		2	849.4721069335938	1	a1.a1	1
a1	pepa1c165	SIQEIFIAH		2	1057.568115234375	1	a1.a1	1
a1	pepa1c166	SIQEIFIAHII		2	1283.7362060546875	1	a1.a1	1
a1	pepa1c167	SIQEIFIAHIISPWGAEVK		3	2138.164794921875	1	a1.a1	1
a1	pepa1c168	SIRHPDVEVDGFSEIR		3	1855.9300537109375	1	a1.a1	1
a1	pepa1c169	SKGQVKEEGINK		2	1316.71728515625	1	a1.a1	1
a1	pepa1c170	SKGQVKEEGINKSEK		2	1660.8868408203125	1	a1.a1	2
a1	pepa1c171	SKGQVKEEGINKSEKR		2	1816.988037109375	1	a1.a1	2
a1	pepa1c172	SKIPKPVQDIIK		2	1365.8468017578125	1	a1.a1	3
a1	pepa1c173	SPWGAEVK		2	873.4468994140625	1	a1.a1	1
a1	pepa1c174	SPWGAEVKAEPVEVVAPR		3	1921.0181884765625	1	a1.a1	2
a1	pepa1c175	SSASADKPISNMK	M12:+15.99491	3	1351.652587890625	1	a1.a1	1
a1	pepa1c176	SSKDPIDVNYEK		2	1394.68017578125	1	a1.a1	1
a1	pepa1c177	STNDIKEIIIFNK		3	1534.8480224609375	1	a1.a1	1
a1	pepa1c178	TAEAGGVTGKGQDGIGSK		2	1632.8192138671875	1	a1.a1	2
a1	pepa1c179	TAEAGGVTGKGQDGIGSKAEK		3	1960.9940185546875	1	a1.a1	1
a1	pepa1c180	TDIKVVDR		2	945.5368041992188	1	a1.a1	1
a1	pepa1c181	TDIKVVDRDSEEAEIIRK		3	2116.125	1	a1.a1	1
a1	pepa1c182	TGDVTAWTK		2	978.489501953125	1	a1.a1	1
a1	pepa1c183	TGNAWHSK		2	900.4326782226562	1	a1.a1	1
a1	pepa1c184	TTNFAGIISQ		2	1051.5423583984375	1	a1.a1	1
a1	pepa1c185	TTNFAGIISQGIR		3	1377.7489013671875	1	a1.a1	1
a1	pepa1c186	TTPDPSANISIDGVDVPIGTGISSGVN		3	2583.27880859375	1	a1.a1	1
a1	pepa1c187	VADGMVFGAIIPC	C13:+57.02146	2	1349.6595458984375	1	a1.a1	1
a1	pepa1c188	VADGMVFGAIIPC	C13:+57.02146 - M5:+15.99491	2	1365.654541015625	1	a1.a1	1
a1	pepa1c189	VADGMVFGAIIPCEE	C13:+57.02146	2	1607.7447509765625	1	a1.a1	1
a1	pepa1c190	VADGMVFGAIIPCEECSGQIVFK	C13:+57.02146 - C16:+57.02146	3	2527.202880859375	1	a1.a1	2
a1	pepa1c191	VADGMVFGAIIPCEECSGQIVFK	C13:+57.02146 - C16:+57.02146 - M5:+15.99491	3	2543.1982421875	1	a1.a1	1
a1	pepa1c192	VAYSIIR		2	821.4884033203125	1	a1.a1	1
a1	pepa1c193	VCSTNDIKEII	C2:+57.02146	2	1291.65673828125	1	a1.a1	1
a1	pepa1c194	VCSTNDIKEIIIFNK	C2:+57.02146	2	1793.947021484375	1	a1.a1	2
a1	pepa1c195	VEMIDNIIDIE		2	1303.6453857421875	1	a1.a1	1
a1	pepa1c196	VEMIDNIIDIE	M3:+15.99491	2	1319.6402587890625	1	a1.a1	1
a1	pepa1c197	VEVDGFSEIR		2	1150.5743408203125	1	a1.a1	1
a1	pepa1c198	VFSATIGIVDIVK		2	1361.8043212890625	1	a1.a1	6
a1	pepa1c199	VFSATIGIVDIVKGTNSYYK		3	2175.169921875	1	a1.a1	1
a1	pepa1c200	VGHSIRHPD		2	1017.5228881835938	1	a1.a1	1
a1	pepa1c201	VGHSIRHPDVEVDGFSEIR		3	2149.078857421875	1	a1.a1	2
a1	pepa1c202	VGTVIGSNK		2	874.4996948242188	1	a1.a1	1
a1	pepa1c203	VGTVIGSNKIE		2	1116.6263427734375	1	a1.a1	1
a1	pepa1c204	VGTVIGSNKIEQMPS		2	1559.8101806640625	1	a1.a1	1
a1	pepa1c205	VGTVIGSNKIEQMPSK		2	1687.9051513671875	1	a1.a1	2
a1	pepa1c206	VGTVIGSNKIEQMPSK	M13:+15.99491	2	1703.900146484375	1	a1.a1	2
a1	pepa1c207	VGTVIGSNKIEQMPSKED		2	1931.9747314453125	1	a1.a1	2
a1	pepa1c208	VGTVIGSNKIEQMPSKED	M13:+15.99491	3	1947.9696044921875	1	a1.a1	1
a1	pepa1c209	VGTVIGSNKIEQMPSKEDAIEHFMK		3	2788.401123046875	1	a1.a1	1
a1	pepa1c210	VGTVIGSNKIEQMPSKEDAIEHFMK	M24:+15.99491	3	2804.39599609375	1	a1.a1	1
a1	pepa1c211	VGTVIGSNKIEQMPSKEDAIEHFMK	M13:+15.99491 - M24:+15.99491	3	2820.39111328125	1	a1.a1	1
a1	pepa1c212	VSQGSSDSQIIDISNR		2	1705.8355712890625	1	a1.a1	1
a1	pepa1c213	VVDRDSEEAEIIR		2	1530.7762451171875	1	a1.a1	2
a1	pepa1c214	VVDRDSEEAEIIRK		2	1658.8712158203125	1	a1.a1	2
a1	pepa1c215	VVSEDFIQDVS		2	1237.5950927734375	1	a1.a1	1
a1	pepa1c216	VVSEDFIQDVSASTK		2	1624.8070068359375	1	a1.a1	9
a2	pepa2a1	AEIDDTPMR	M8:+15.99491	2	1063.472900390625	1	a2.a1	2
a2	pepa2a2	AIAEIAKAEIDDTPMR		2	1743.89501953125	1	a2.a1	2
a2	pepa2a3	AIAEIAKAEIDDTPMR	M15:+15.99491	2	1759.889892578125	1	a2.a1	2
a2	pepa2a4	CSEGVFIITTTPR	C1:+57.02146 - C1:-17.02655	2	1463.7203369140625	1	a2.a1	1
a2	pepa2a5	CSEGVFIITTTPR	C1:+57.02146	2	1480.7469482421875	1	a2.a1	1
a2	pepa2a6	DKIESEMEDAYHEHQANIIR		3	2428.1201171875	1	a2.a1	1
a2	pepa2a7	DKIESEMEDAYHEHQANIIR	M7:+15.99491	3	2444.114990234375	1	a2.a1	1
a2	pepa2a8	EAFSQFGPIER		2	1280.62744140625	1	a2.a1	1
a2	pepa2a9	EQIDDEDGIPEK		2	1387.622802734375	1	a2.a1	1
a2	pepa2b10	FAQHGTF		2	807.3787841796875	1	a2.a1	1
a2	pepa2b11	FAQHGTFEYEYSQR		2	1762.7823486328125	1	a2.a1	3
a2	pepa2b12	FATHAAAI		2	801.42578125	1	a2.a1	1
a2	pepa2b13	FATHAAAISVR		2	1143.6273193359375	1	a2.a1	1
a2	pepa2b14	GFGFIKIESR		2	1153.6368408203125	1	a2.a1	1
a2	pepa2b15	GIVEFASKPAAR		2	1245.6954345703125	1	a2.a1	2
a2	pepa2b16	GMGPGTPAGYGR		2	1120.520751953125	1	a2.a1	1
a2	pepa2b17	GMGPGTPAGYGR	M2:+15.99491	2	1136.5157470703125	1	a2.a1	2
a2	pepa2b18	GREEYEGPNKKPR		2	1559.7928466796875	1	a2.a1	1
a2	pepa2b19	IAQKNPMYQK		3	1220.64599609375	1	a2.a1	1
a2	pepa2b20	IAQKNPMYQK	M7:+15.99491	2	1236.640869140625	1	a2.a1	1
a2	pepa2b21	IFVGNIPADITEDEFK		2	1807.9117431640625	1	a2.a1	2
a2	pepa2b22	IFVGNIPADITEDEFKR		2	1964.0128173828125	1	a2.a1	1
a2	pepa2b23	ISDSEGFK		2	882.4207763671875	1	a2.a1	1
a2	pepa2b24	ISDSEGFKANISIIR		2	1649.8861083984375	1	a2.a1	1
a2	pepa2b25	MEEIHNQEMQK		2	1416.625	1	a2.a1	1
a2	pepa2b26	MEEIHNQEMQK	M9:+15.99491	2	1432.619873046875	1	a2.a1	1
a2	pepa2b27	MGGGGAMNMGDPYGSGGQK		2	1771.7200927734375	1	a2.a1	1
a2	pepa2b28	MGGGGAMNMGDPYGSGGQK	M9:+15.99491	2	1787.7149658203125	1	a2.a1	2
a2	pepa2b29	MGGGGAMNMGDPYGSGGQK	M7:+15.99491 - M9:+15.99491	2	1803.7099609375	1	a2.a1	2
a2	pepa2b30	MGYMDPR		2	869.3648071289062	1	a2.a1	1
a2	pepa2b31	MPGGPKPGGGPGISTPGGHPKPPHR		3	2370.22509765625	1	a2.a1	1
a2	pepa2b32	NISPYVSNEIIEEAFSQFGPIER		3	2639.29931640625	1	a2.a1	1
a2	pepa2b33	PGGGPGISTPGGHPKPPHR		3	1802.9412841796875	1	a2.a1	1
a2	pepa2b34	PVIVEPIEQIDDEDGIPEK		3	2135.07568359375	1	a2.a1	2
a2	pepa2b35	PVIVEPIEQIDDEDGIPEKIAQK		3	2575.3505859375	1	a2.a1	1
a2	pepa2b36	QHHPPYHQQHHQGPPPGGPGGR	Q1:-17.02655	3	2386.10888671875	1	a2.a1	1
a2	pepa2b37	QHHPPYHQQHHQGPPPGGPGGR		3	2403.135498046875	1	a2.a1	1
a2	pepa2b38	RMEEIHNQEMQK		2	1572.72607421875	1	a2.a1	1
a2	pepa2b39	RMEEIHNQEMQKR		3	1728.8272705078125	1	a2.a1	1
a2	pepa2b40	RMEEIHNQEMQKR	M10:+15.99491	3	1744.8221435546875	1	a2.a1	1
a2	pepa2b41	RRREEEMMIR		3	1405.7154541015625	1	a2.a1	1
a2	pepa2b42	SEEKISDSEGFK		2	1355.6329345703125	1	a2.a1	2
a2	pepa2b43	SIDEMEK		2	851.3818969726562	1	a2.a1	1
a2	pepa2b44	SIDEMEKQQR		2	1263.6002197265625	1	a2.a1	1
a2	pepa2b45	SIDEMEKQQR	M5:+15.99491	2	1279.5950927734375	1	a2.a1	1
a2	pepa2b46	SPPPGMGINQNR		3	1267.62158203125	1	a2.a1	1
a2	pepa2b47	SPPPGMGINQNR	M6:+15.99491	2	1283.616455078125	1	a2.a1	1
a2	pepa2b48	SQFGPIER		2	933.4793090820312	1	a2.a1	1
a2	pepa2b49	VRFATHAAAISVR		2	1398.796875	1	a2.a1	2
a2	pepa2b50	WKSIDEMEK		2	1165.55615234375	1	a2.a1	1
a2	pepa2b51	YGEPGEVFINK		2	1252.621337890625	1	a2.a1	1
a2	pepa2b52	YGEPGEVFINKGK		2	1437.738037109375	1	a2.a1	2
a3	pepa3a1	AAQAPSSFQIIYDIK		2	1651.869384765625	1	a3.a1	1
a3	pepa3a2	APAEIINGK		2	912.5153198242188	1	a3.a1	1
a3	pepa3a3	ASFITPVPGGVGPM		2	1329.6876220703125	1	a3.a1	1
a3	pepa3a4	DDSNIYINVK		2	1180.5849609375	1	a3.a1	1
a3	pepa3a5	DVDGITSINAGR		2	1217.612548828125	1	a3.a1	1
a3	pepa3a6	EIGIISEEVEIYGETK		2	1808.916748046875	1	a3.a1	1
a3	pepa3a7	EQVPGFTPR		2	1030.531982421875	1	a3.a1	1
a3	pepa3a8	GAIAIAQAVQR		2	1097.6429443359375	1	a3.a1	1
a3	pepa3a9	GDINDCFIPCTPK	C6:+57.02146 - C10:+57.02146	2	1536.6824951171875	1	a3.a1	1
a3	pepa3b10	IAHGNSSIIADR		3	1253.66015625	1	a3.a1	1
a3	pepa3b11	IAIIQVGNR		2	983.60009765625	1	a3.a1	1
a3	pepa3b12	IDIDPETITWQR		2	1486.754150390625	1	a3.a1	1
a3	pepa3b13	IFHEITQTDK		2	1231.6322021484375	1	a3.a1	2
a3	pepa3b14	IGIEKTDPTTITDEEINR		3	2045.0400390625	1	a3.a1	1
a3	pepa3b15	IKNQVTQIKEQVPGFTPR		3	2083.166259765625	1	a3.a1	1
a3	pepa3b16	IPVEDKIR		2	969.5731811523438	1	a3.a1	1
a3	pepa3b17	ITIGQAPTEK		2	1057.5892333984375	1	a3.a1	1
a3	pepa3b18	IVGPEGFVVTEAGFGADIGMEK	M20:+15.99491	3	2239.095458984375	1	a3.a1	1
a3	pepa3b19	IYGADDIEIIPEAQHK		2	1811.9178466796875	1	a3.a1	1
a3	pepa3b20	IYGADDIEIIPEAQHKAEVYTK		3	2503.27197265625	1	a3.a1	1
a3	pepa3b21	KGEPVSAEDIGVSGAITVIMK		3	2101.121337890625	1	a3.a1	1
a3	pepa3b22	KGEPVSAEDIGVSGAITVIMK	M20:+15.99491	3	2117.1162109375	1	a3.a1	1
a3	pepa3b23	KVVGDVAYDEAKER		3	1578.8126220703125	1	a3.a1	1
a3	pepa3b24	MFGIPVVVAVNAFK		2	1491.839599609375	1	a3.a1	1
a3	pepa3b25	MFGIPVVVAVNAFK	M1:+15.99491	2	1507.8345947265625	1	a3.a1	1
a3	pepa3b26	MHGGGPTVTAGIPIPK		2	1532.8258056640625	1	a3.a1	2
a3	pepa3b27	MHGGGPTVTAGIPIPK	M1:+15.99491	2	1548.8206787109375	1	a3.a1	2
a3	pepa3b28	PTGFIIPIR		2	1013.6146850585938	1	a3.a1	1
a3	pepa3b29	QGFGNIPICMAK	C9:+57.02146 - Q1:-17.02655	2	1318.628662109375	1	a3.a1	1
a3	pepa3b30	QPSQGPTFGIK	Q1:-17.02655	2	1142.58447265625	1	a3.a1	1
a3	pepa3b31	TDPTTITDEEINR		2	1504.7130126953125	1	a3.a1	1
a3	pepa3b32	THISISHNPEQK		2	1390.707763671875	1	a3.a1	1
a3	pepa3b33	TPVPSDIDISR		2	1199.6270751953125	1	a3.a1	1
a3	pepa3b34	VIISAIER		2	900.5516967773438	1	a3.a1	1
a3	pepa3b35	VVGDVAYDEAK		2	1165.573974609375	1	a3.a1	1
a3	pepa3b36	VVGDVAYDEAKER		2	1450.7176513671875	1	a3.a1	1
a3	pepa3b37	WMIQYNNINIK		2	1436.73583984375	1	a3.a1	1
a3	pepa3b38	YSGICPHVVVIVATVR	C5:+57.02146	3	1769.9735107421875	1	a3.a1	1
a3	pepa3b39	YVVVTGITPTPIGEGK		2	1630.905517578125	1	a3.a1	1
a4	pepa4a1	AEEVATFFAK		2	1112.562744140625	1	a4.a1	1
a4	pepa4a2	AGNEKEEGETADTVGCCSIR	C16:+57.02146 - C17:+57.02146	3	2182.934326171875	1	a4.a1	1
a4	pepa4a3	CDFTQMSQYFK	C1:+57.02146 - C1:-17.02655	2	1437.581787109375	1	a4.a1	1
a4	pepa4a4	EITAPDENIPAK		2	1297.663818359375	1	a4.a1	1
a4	pepa4a5	EKFAWAIDMADEDYEF	M9:+15.99491	2	1995.8321533203125	1	a4.a1	1
a4	pepa4a6	FAWAIDMADEDYEF	M7:+15.99491	2	1738.694580078125	1	a4.a1	1
a4	pepa4a7	FIEHKGPVFAPPYEPIPENVK		3	2408.265380859375	1	a4.a1	1
a4	pepa4a8	GPVFAPPYEPIPENVK		2	1753.9163818359375	1	a4.a1	2
a4	pepa4a9	HIQDIMEGITAK		2	1355.69921875	1	a4.a1	2
a4	pepa4b10	IANFKIEPPGIFR		2	1501.85302734375	1	a4.a1	2
a4	pepa4b11	IEVQATDREENK		2	1431.707763671875	1	a4.a1	1
a4	pepa4b12	IEVQATDREENKQIAIGTSK		3	2230.167724609375	1	a4.a1	1
a4	pepa4b13	IKGEKDWQKYETAR		3	1751.907958984375	1	a4.a1	1
a4	pepa4b14	IMPEDIIINCSK	C10:+57.02146	2	1432.7178955078125	1	a4.a1	1
a4	pepa4b15	KIEEEEDGKIK		3	1317.6900634765625	1	a4.a1	2
a4	pepa4b16	KIEEEEDGKIKKPK		3	1670.9327392578125	1	a4.a1	1
a4	pepa4b17	MIDHEYTTK		2	1137.52490234375	1	a4.a1	1
a4	pepa4b18	MIDHEYTTK	M1:+15.99491	2	1153.519775390625	1	a4.a1	1
a4	pepa4b19	NIQIFMENK		2	1136.5772705078125	1	a4.a1	1
a4	pepa4b20	NIQIFMENK	M6:+15.99491	2	1152.5721435546875	1	a4.a1	1
a4	pepa4b21	NIQIFMENKQPEDDIFDR		3	2252.065673828125	1	a4.a1	1
a4	pepa4b22	QPEDDIFDRINTGIINK	Q1:-17.02655	2	1970.982177734375	1	a4.a1	2
a4	pepa4b23	SGDHIHNDSQIEADFR	S1:+42.01057	2	1882.8319091796875	1	a4.a1	2
a4	pepa4b24	SMMNIQTK	M3:+15.99491	2	968.4544067382812	1	a4.a1	1
a4	pepa4b25	TYNASITIQQQIK		2	1507.8118896484375	1	a4.a1	1
a4	pepa4b26	VPSPPPGHK		2	915.505126953125	1	a4.a1	1
a4	pepa4b27	WWEEERYPEGIK		2	1621.7650146484375	1	a4.a1	1
a4	pepa4b28	YIMINPSSR	M3:+15.99491	2	1096.5460205078125	1	a4.a1	1
a4	pepa4b29	YYNKVPVEK		2	1139.6099853515625	1	a4.a1	1
a4	pepa4b30	YYNKVPVEKR		2	1295.7110595703125	1	a4.a1	2
a5	pepa5a1	AADETICQTK	C7:+57.02146	2	1136.525634765625	1	a5.a1	1
a5	pepa5a2	ADFTVVAGDEGSSTTGGSSEENKGPSGSAVSR		3	3043.372802734375	1	a5.a1	1
a5	pepa5a3	AIDIADMITR		2	1118.5877685546875	1	a5.a1	1
a5	pepa5a4	AIDIADMITR	M7:+15.99491	2	1134.582763671875	1	a5.a1	1
a5	pepa5a5	CAGGHDDATIAR	C1:+57.02146	3	1243.548828125	1	a5.a1	2
a5	pepa5a6	DIEQGDVSETIR		2	1361.6546630859375	1	a5.a1	1
a5	pepa5a7	EDEQQQAIQDIASR		2	1630.76708984375	1	a5.a1	1
a5	pepa5a8	FCVDYAK	C2:+57.02146	2	902.4080810546875	1	a5.a1	1
a5	pepa5a9	FIHDNMVEIPNR		2	1484.73193359375	1	a5.a1	1
a5	pepa5b10	FSGFSAKPNNSGEAPSSPTPK		3	2107.009521484375	1	a5.a1	1
a5	pepa5b11	HVIDAIDPNAYEAFK		2	1702.8438720703125	1	a5.a1	1
a5	pepa5b12	IQNEIDMVK		2	1089.561279296875	1	a5.a1	1
a5	pepa5b13	IQNEIDMVK	M7:+15.99491	2	1105.55615234375	1	a5.a1	1
a5	pepa5b14	ITKEDEQQQAIQDIASR		2	1972.9937744140625	1	a5.a1	2
a5	pepa5b15	ITTTGQVTSPVK		2	1231.689697265625	1	a5.a1	1
a5	pepa5b16	IYYPDFIVPD		2	1241.6092529296875	1	a5.a1	1
a5	pepa5b17	IYYPDFIVPDPK		2	1466.7569580078125	1	a5.a1	1
a5	pepa5b18	KAADETICQTK	C8:+57.02146	2	1264.62060546875	1	a5.a1	1
a5	pepa5b19	KAAVWEITGAEFSK		2	1536.80615234375	1	a5.a1	2
a5	pepa5b20	KFIHDNMVEIPNR	M7:+15.99491	3	1628.82177734375	1	a5.a1	1
a5	pepa5b21	KFSGFSAKPNNSGEAPSSPTPK		3	2235.1044921875	1	a5.a1	1
a5	pepa5b22	KICAMVADNPSYNTK	C3:+57.02146	3	1711.8145751953125	1	a5.a1	1
a5	pepa5b23	NIQDVVER		2	972.5112915039062	1	a5.a1	1
a5	pepa5b24	SEAHTADGISIR		2	1256.6234130859375	1	a5.a1	2
a5	pepa5b25	TGKPIPFGTIGVHK		3	1451.8372802734375	1	a5.a1	1
a5	pepa5b26	TVYNINDKQIVK		2	1434.7955322265625	1	a5.a1	1
a5	pepa5b27	VIHNAQEVEKEPGQR		3	1733.893310546875	1	a5.a1	1
a5	pepa5b28	VIHNAQEVEKEPGQRR		3	1889.9945068359375	1	a5.a1	1
a5	pepa5b29	VIIDIFTGVR		2	1132.6728515625	1	a5.a1	1
a5	pepa5b30	VIQEGIEGIVIK		2	1297.77294921875	1	a5.a1	1
a5	pepa5b31	VIQEGIEGIVIKDVK		2	1639.9632568359375	1	a5.a1	1
a6	pepa6a1	ETEAYFADIIMK		2	1430.6876220703125	1	a6.a1	1
a6	pepa6a2	EVQQTIEEIR		2	1244.6485595703125	1	a6.a1	1
a6	pepa6a3	HIAGINANR		2	965.5280151367188	1	a6.a1	2
a6	pepa6a4	HIGVGMYQHDVSQTIIK	M6:+15.99491	3	1941.9854736328125	1	a6.a1	1
a6	pepa6a5	HVCIQSSIAK	C3:+57.02146	2	1142.59912109375	1	a6.a1	1
a6	pepa6a6	IFNDDNTIPFIIR		2	1577.8326416015625	1	a6.a1	1
a6	pepa6a7	IIYNSINDSFKR		2	1469.775146484375	1	a6.a1	1
a6	pepa6a8	IKVEEETSK		2	1062.5682373046875	1	a6.a1	1
a6	pepa6a9	INSFIEKEGMEK		3	1424.7093505859375	1	a6.a1	1
a6	pepa6b10	ITIDIIR		2	843.5302734375	1	a6.a1	1
a6	pepa6b11	ITSDAEKESVMMFGR		3	1700.798583984375	1	a6.a1	1
a6	pepa6b12	ITSDAEKESVMMFGR	M11:+15.99491	3	1716.7935791015625	1	a6.a1	1
a6	pepa6b13	KEENDDDFTFGQSAIKK		3	1971.929931640625	1	a6.a1	1
a6	pepa6b14	NIHHHQIIAINR		3	1465.8138427734375	1	a6.a1	1
a6	pepa6b15	NKIDTVQTIK		2	1159.66845703125	1	a6.a1	1
a6	pepa6b16	QIIITSPVPGR	Q1:-17.02655	2	1163.6787109375	1	a6.a1	1
a6	pepa6b17	QIIITSPVPGR		2	1180.705322265625	1	a6.a1	1
a6	pepa6b18	RVQDPIAEIVK		3	1267.7373046875	1	a6.a1	1
a6	pepa6b19	RVQDPIAEIVKIEPK		3	1735.01171875	1	a6.a1	1
a6	pepa6b20	SFQQCAGFIR	C5:+57.02146	2	1213.5787353515625	1	a6.a1	1
a6	pepa6b21	TDFDKPDFKR		3	1268.62744140625	1	a6.a1	1
a6	pepa6b22	TFEEIEHVSAPYK		2	1549.753662109375	1	a6.a1	1
a6	pepa6b23	TIMGVDPGYK	M3:+15.99491	2	1096.53466796875	1	a6.a1	1
a6	pepa6b24	TNIEPWVCANIIR	C8:+57.02146	2	1585.81591796875	1	a6.a1	1
a6	pepa6b25	VEVQVINIDIPR		2	1394.8006591796875	1	a6.a1	1
a6	pepa6b26	VNISDGVKDEFCR	C12:+57.02146	3	1538.7271728515625	1	a6.a1	1
a7	pepa7a1	AFAYTWFNIQAR		2	1487.743408203125	2	a7.a1 a7.a2	1
a7	pepa7a2	APGCVISNPDQK	C4:+57.02146	2	1285.620849609375	1	a7.a2	1
a7	pepa7a3	AVKDEIISEKPEVK		2	1584.8846435546875	1	a7.a1	2
a7	pepa7a4	DPAGIYQAQSWYIG		2	1568.7384033203125	1	a7.a2	1
a7	pepa7a5	EDFVISITGK		2	1108.5888671875	1	a7.a2	1
a7	pepa7a6	IKSVEDEMDSPGEEPFYTGQGR		3	2471.103515625	1	a7.a1	1
a7	pepa7a7	IKSVEDEMDSPGEEPFYTGQGR	M8:+15.99491	3	2487.098388671875	1	a7.a1	1
a7	pepa7a8	ISSFTQHHR		2	1112.56005859375	1	a7.a2	1
a7	pepa7a9	KAPGCVISNPDQK	C5:+57.02146	2	1413.7159423828125	1	a7.a2	2
a7	pepa7b10	KPPCCVISNPDQK	C4:+57.02146 - C5:+57.02146	2	1542.74072265625	2	a7.a1 a7.a3	2
a7	pepa7b11	KTEMDKSPFNSPSPQDSPR		3	2148.0029296875	1	a7.a2	1
a7	pepa7b12	NWTEDMEGGISSPVK		2	1649.748046875	1	a7.a2	1
a7	pepa7b13	PSTSSSGSKR		2	993.4963989257812	1	a7.a2	1
a7	pepa7b14	RSIPSTSSTSSTKR		3	1494.7874755859375	1	a7.a1	1
a7	pepa7b15	SITSPPSTSTTK		2	1206.62158203125	1	a7.a3	1
a7	pepa7b16	SPGSGSQSSGWHEVEPGMPSPTTIK		3	2540.172607421875	1	a7.a1	1
a7	pepa7b17	TEMDKSPFNSPSPQDSPR	M3:+15.99491	3	2035.9029541015625	1	a7.a2	1
a7	pepa7b18	TPVVTGTGPNFSIGEIQ		2	1716.8807373046875	1	a7.a2	1
a7	pepa7b19	VAASHHPPDRPPDPFSTI		3	1940.9617919921875	1	a7.a1	1
a7	pepa7b20	VHNPFIPTPMIPPPPPPPMAR		3	2303.219482421875	1	a7.a1	1
a7	pepa7b21	VHNPFIPTPMIPPPPPPPMAR	M10:+15.99491	3	2319.214599609375	1	a7.a1	1
a7	pepa7b22	VHNPFIPTPMIPPPPPPPMAR	M10:+15.99491 - M19:+15.99491	3	2335.20947265625	1	a7.a1	1
a8	pepa8a1	AAESSSDSSDSDSSEDDEAPSKPAGTTK		3	2758.129638671875	1	a8.a1	1
a8	pepa8a2	AASSSSSSSSSSSSDDSEEEKAAATPK		3	2577.09228515625	1	a8.a1	1
a8	pepa8a3	AESSNSSSSDDSSEEEEEKIK		3	2273.93798828125	1	a8.a1	1
a8	pepa8a4	ASESSSSEESSDDDDEEDQKKQPVQK		3	2884.208984375	1	a8.a1	1
a8	pepa8a5	ASSSDSEDSSEEEEEVQGPPAKK		3	2422.0380859375	1	a8.a1	1
a8	pepa8a6	DIYSFWINR		2	1213.6004638671875	1	a8.a1	1
a8	pepa8a7	DNQISEVANK		2	1117.548828125	1	a8.a1	1
a8	pepa8a8	GAAGDWGER		2	918.4067993164062	1	a8.a1	1
a8	pepa8a9	GGSISVQVNSIKFDSE		2	1666.8287353515625	1	a8.a1	1
a8	pepa8b10	GKAESSNSSSSDDSSEEEEEKIK		3	2459.053955078125	1	a8.a1	1
a8	pepa8b11	KIQANGPVAK		2	1025.610595703125	1	a8.a1	1
a8	pepa8b12	KQNEAAKEAETPQAK		3	1642.83984375	1	a8.a1	1
a8	pepa8b13	NKPGPYSSVPPPSAPPPKK		3	1945.0545654296875	1	a8.a1	1
a8	pepa8b14	QNEAAKEAETPQAK	Q1:-17.02655	2	1497.7183837890625	1	a8.a1	1
a8	pepa8b15	QQPVESSEDSSDESDSSSEEEKKPPTK	Q1:-17.02655	3	2949.2607421875	1	a8.a1	1
a8	pepa8b16	RASSPFR		2	820.4428100585938	1	a8.a1	1
a8	pepa8b17	SSDSDSDSSSEDEPPKNQKPK		3	2263.97998046875	1	a8.a1	1
a8	pepa8b18	SSSSEDSSSDEEEEQKKPMK		3	2243.946044921875	1	a8.a1	1
a8	pepa8b19	SSSSEDSSSDEEEEQKKPMK	M19:+15.99491	3	2259.94091796875	1	a8.a1	1
a8	pepa8b20	VADNSFDAK		2	966.453125	1	a8.a1	1
a8	pepa8b21	VADNSFDAKR		2	1122.55419921875	1	a8.a1	1
a8	pepa8b22	VAGGAAPSKPASAK		2	1211.6746826171875	1	a8.a1	1
a8	pepa8b23	VVPSDIYPIVIGFIR		3	1687.9786376953125	1	a8.a1	1
a9	pepa9a1	AGGVGINISAASR		2	1172.6385498046875	1	a9.a1	1
a9	pepa9a2	ASGFVFTR		2	884.462890625	1	a9.a1	1
a9	pepa9a3	AVIDIESER		2	1031.5372314453125	1	a9.a1	1
a9	pepa9a4	EIAAGAFGTK		2	964.5101928710938	1	a9.a1	1
a9	pepa9a5	EIAGAIAYIMDNK		2	1408.7144775390625	1	a9.a1	1
a9	pepa9a6	EYNVNDDSMK		2	1214.499755859375	1	a9.a1	1
a9	pepa9a7	IGQKQEVIITK		2	1256.7576904296875	1	a9.a1	2
a9	pepa9a8	IREPAIISK		2	1026.6309814453125	1	a9.a1	1
a9	pepa9a9	ISYPTFFPR		2	1127.5887451171875	1	a9.a1	1
a9	pepa9b10	MSEISSSRPK		2	1121.5623779296875	1	a9.a1	1
a9	pepa9b11	NDIYYNTITNFSEK		2	1721.8021240234375	1	a9.a1	1
a9	pepa9b12	QDIVITTYNIITHDYGTK		3	2095.071044921875	1	a9.a1	1
a9	pepa9b13	SDMEWTSSSK		2	1157.4783935546875	1	a9.a1	1
a9	pepa9b14	TAVQYIESSDSEEIETSEIPQK		3	2483.16748046875	1	a9.a1	1
a9	pepa9b15	TIGFNIESGWGSGR		2	1480.71826171875	1	a9.a1	1
a9	pepa9b16	TIQRPVTMGDEGGIR		3	1629.838134765625	1	a9.a1	1
a9	pepa9b17	VFIMDPAWNPAAEDQCFDR	C16:+57.02146	3	2282.0009765625	1	a9.a1	1
a9	pepa9b18	VIEDVAFACAITSSVPTTK	C9:+57.02146	2	2009.0263671875	1	a9.a1	1
a9	pepa9b19	VIIDEGHAIR		2	1122.626953125	1	a9.a1	1
a9	pepa9b20	YYTGVVNNNEMVAIQR		2	1870.9119873046875	1	a9.a1	1
b10	pepb10a1	EKPYFPIPEEYTFIQNVPIEDR		3	2724.35595703125	1	b10.a1	1
b10	pepb10a2	GKVCFEMK	C4:+57.02146	2	998.480224609375	1	b10.a1	1
b10	pepb10a3	GKVCFEMK	C4:+57.02146 - M7:+15.99491	2	1014.47509765625	1	b10.a1	1
b10	pepb10a4	GYFEYIEENKYSR		2	1697.781005859375	1	b10.a1	2
b10	pepb10a5	HAAENPGKYNIIGTNTIMDK		3	2187.086669921875	1	b10.a1	1
b10	pepb10a6	HAAENPGKYNIIGTNTIMDK	M18:+15.99491	3	2203.08154296875	1	b10.a1	1
b10	pepb10a7	IIEQYKEESK		2	1266.657958984375	1	b10.a1	1
b10	pepb10a8	IIEQYKEESKK		2	1394.7530517578125	1	b10.a1	1
b10	pepb10a9	KAEGGGGGGRPGAPAAGDGKTEQK		3	2153.070068359375	1	b10.a1	1
b10	pepb10b10	KAEVEGKDIPEHAVIK		3	1762.97021484375	1	b10.a1	1
b10	pepb10b11	KAVVVCPK	C6:+57.02146	2	900.5339965820312	1	b10.a1	1
b10	pepb10b12	NFIIDQTNVSAAAQR		2	1647.8453369140625	1	b10.a1	1
b10	pepb10b13	NGQDIGVAFK		2	1048.5426025390625	1	b10.a1	1
b10	pepb10b14	QMADTGKINTIIQR	Q1:-17.02655	2	1571.8214111328125	1	b10.a1	1
b10	pepb10b15	QMADTGKINTIIQR	M2:+15.99491 - Q1:-17.02655	2	1587.8162841796875	1	b10.a1	1
b10	pepb10b16	SSGPTSIFAVTVAPPGAR		2	1714.9127197265625	1	b10.a1	2
b10	pepb10b17	VTEKIPVR		2	941.5783081054688	1	b10.a1	1
b11	pepb11a1	AAGPSISHTSGGTQSK		2	1485.7296142578125	1	b11.a1	2
b11	pepb11a2	ATAFNEQVDKFFPIIEVNK		3	2210.149658203125	1	b11.a1	1
b11	pepb11a3	ATVMDVKPVDYR	M4:+15.99491	3	1409.709716796875	1	b11.a1	1
b11	pepb11a4	DKNEQAFEEVFQNANFR		2	2085.962890625	1	b11.a1	1
b11	pepb11a5	DSIVDIIGICK	C10:+57.02146	2	1232.6558837890625	1	b11.a1	1
b11	pepb11a6	FFPIIEVNK		2	1106.6248779296875	1	b11.a1	1
b11	pepb11a7	FIVNTIK		2	834.5087890625	1	b11.a1	1
b11	pepb11a8	FIVNTIKDGR		2	1162.6583251953125	1	b11.a1	1
b11	pepb11a9	GWFDAEGQAIDGVSISDIK		2	2007.9661865234375	1	b11.a1	1
b11	pepb11b10	IFSIEIVDESGEIR		2	1606.8326416015625	1	b11.a1	1
b11	pepb11b11	IGNPVPYNEGIGQPQVAPPAPAASPAASSR		3	2913.48583984375	1	b11.a1	1
b11	pepb11b12	NEQAFEEVFQNANFR		2	1842.8409423828125	1	b11.a1	1
b11	pepb11b13	SENIGQGDKPDYFSSVATVVYIR		3	2545.25732421875	1	b11.a1	1
b11	pepb11b14	SGGVGGSNTNWK		2	1163.54443359375	1	b11.a1	1
b11	pepb11b15	VGQISEGAIAAIMQK		2	1515.8204345703125	1	b11.a1	1
b11	pepb11b16	VIDQQNGIYR		2	1205.627685546875	1	b11.a1	1
b11	pepb11b17	VVTATIWGEDADKFDGSR		2	1966.950927734375	1	b11.a1	2
b12	pepb12a1	DIENQYETQITQIEHEVSSSGQEVQSSAK		3	3264.514404296875	1	b12.a1	1
b12	pepb12a2	EIETYHNIIEGGQEDFESSGAGK		3	2510.132080078125	1	b12.a1	1
b12	pepb12a3	FSSSSGYGGGSSR		2	1235.529052734375	1	b12.a1	1
b12	pepb12a4	GGGGGGGIGSGGSIR		2	1145.566162109375	1	b12.a1	1
b12	pepb12a5	GGGGGGGIGSGGSIRSS		2	1319.6302490234375	1	b12.a1	1
b12	pepb12a6	GGSGGSHGGGSGFGGESGGSYGGGEEASGSGGGYGGGSGK		3	3223.281982421875	1	b12.a1	1
b12	pepb12a7	GGSGGSYGGGGSGGGYGGGSGSR		2	1791.7281494140625	1	b12.a1	1
b12	pepb12a8	IKFEMEQNIR		3	1307.6781005859375	1	b12.a1	1
b12	pepb12a9	QGVDADINGIR		2	1157.5914306640625	1	b12.a1	1
b12	pepb12b10	SGGGGGGGIGSGGSIR		2	1232.59814453125	1	b12.a1	1
b12	pepb12b11	SRSGGGGGGGIGSGGSIRSSY		3	1812.8587646484375	1	b12.a1	1
b12	pepb12b12	STMQEINSR		2	1065.499755859375	1	b12.a1	1
b12	pepb12b13	TIIDIDNTR		2	1060.563720703125	1	b12.a1	1
b12	pepb12b14	TINDMRQEYEQIIAK		2	1851.92724609375	1	b12.a1	2
b13	pepb13a1	AIVSEWKEPQAK		2	1385.7427978515625	1	b13.a1	1
b13	pepb13a2	AIYYIQIHPQEIR		3	1643.8907470703125	1	b13.a1	1
b13	pepb13a3	GAVYSMVEFNGK		2	1301.619873046875	1	b13.a1	1
b13	pepb13a4	GDFIIVGDIMR		2	1235.645751953125	1	b13.a1	1
b13	pepb13a5	GESKDIIFIITAK		3	1434.8206787109375	1	b13.a1	1
b13	pepb13a6	IEVQDTSGGTTAIRPSASTQAISSSVSSSK		3	2952.47607421875	1	b13.a1	1
b13	pepb13a7	IFMIIIEK	M3:+15.99491	2	1022.5958862304688	1	b13.a1	1
b13	pepb13a8	IGKDPNTYFIVGTAMVYPEEAEPK		3	2669.317138671875	1	b13.a1	1
b13	pepb13a9	IGRPSETGIIGIIDPECR	C17:+57.02146	3	1983.033203125	1	b13.a1	1
b13	pepb13b10	MQEVVANIQYDDGSGMKR		3	2040.9482421875	1	b13.a1	1
b13	pepb13b11	QSTIVCHNR	C6:+57.02146 - Q1:-17.02655	2	1097.51611328125	1	b13.a1	1
b13	pepb13b12	SVIIIAYKPMEGNFEEIAR		3	2180.142333984375	1	b13.a1	1
b13	pepb13b13	TYEVSIR		2	867.45751953125	1	b13.a1	1
b13	pepb13b14	VVEEITR		2	845.4730834960938	1	b13.a1	1
b13	pepb13b15	YIIGDMEGR		2	1053.5037841796875	1	b13.a1	1
b14	pepb14a1	DFVNYIVR		2	1025.5418701171875	1	b14.a1	1
b14	pepb14a2	EIDAIDANDEITPIGR		2	1741.8607177734375	1	b14.a1	1
b14	pepb14a3	GMTIVTPIQIIIFASK	M2:+15.99491	2	1748.0030517578125	1	b14.a1	1
b14	pepb14a4	IAAQSCAISIVR	C6:+57.02146	2	1288.70458984375	1	b14.a1	1
b14	pepb14a5	IGGIGQFIAK		2	1003.5938720703125	1	b14.a1	1
b14	pepb14a6	INQYFQK		2	940.4890747070312	1	b14.a1	1
b14	pepb14a7	ISMSQINEK		2	1049.530029296875	1	b14.a1	1
b14	pepb14a8	KVFDPVPVGVTK		2	1285.751953125	1	b14.a1	1
b14	pepb14a9	MGGEEAEIR		2	991.4517211914062	1	b14.a1	1
b14	pepb14b10	QIYHIGVVEAYSGITK	Q1:-17.02655	2	1760.9222412109375	1	b14.a1	1
b14	pepb14b11	QPAIISQIDPVNER	Q1:-17.02655	2	1562.8177490234375	1	b14.a1	1
b14	pepb14b12	TPIHEIAISIK		3	1221.7205810546875	1	b14.a1	1
b14	pepb14b13	TTQVPQFIIDDFIQNDR		2	2050.0244140625	1	b14.a1	1
b14	pepb14b14	YGDGPRPPK		2	986.5057983398438	1	b14.a1	1
b14	pepb14b15	YPSPFFVFGEK		2	1317.65185546875	1	b14.a1	1
b15	pepb15a1	AGEVFIHKDK		2	1143.6160888671875	1	b15.a1	1
b15	pepb15a2	AIIEMEKQQQDQVDR	M5:+15.99491	3	1846.8968505859375	1	b15.a1	1
b15	pepb15a3	FAQPGSFEYEYAMR		2	1695.74755859375	1	b15.a1	1
b15	pepb15a4	FAQPGSFEYEYAMR	M13:+15.99491	2	1711.7425537109375	1	b15.a1	1
b15	pepb15a5	FGQAATMEGIGAIGGTPPAFNR		3	2163.065673828125	1	b15.a1	1
b15	pepb15a6	IFVGNIPPDITEEEMR		2	1859.921142578125	1	b15.a1	1
b15	pepb15a7	IFVGNIPPDITEEEMR	M15:+15.99491	2	1875.9161376953125	1	b15.a1	1
b15	pepb15a8	MGQMAMGGAMGINNR		2	1538.669921875	1	b15.a1	1
b15	pepb15a9	NIPQYVSNEII		2	1289.6739501953125	1	b15.a1	1
b15	pepb15b10	QQEGFKGTFPDAR	Q1:-17.02655	2	1463.6917724609375	1	b15.a1	1
b15	pepb15b11	RMEEIHNQEVQKR		3	1696.855224609375	1	b15.a1	1
b15	pepb15b12	RQQEEMMR		2	1107.5037841796875	1	b15.a1	1
b15	pepb15b13	RQQEGFKGTFPDAR		3	1636.8194580078125	1	b15.a1	1
b15	pepb15b14	RRREEEMR		2	1161.5909423828125	1	b15.a1	1
b16	pepb16a1	AIGSTSKPQESPK		2	1329.7012939453125	1	b16.a1	1
b16	pepb16a2	DSPFGISFVR		2	1124.5738525390625	1	b16.a1	1
b16	pepb16a3	DSTHIICAFANTPK	C7:+57.02146	2	1574.7635498046875	1	b16.a1	2
b16	pepb16a4	HFFIYGEFPGDER		2	1613.7386474609375	1	b16.a1	1
b16	pepb16a5	HVVSCSSQDSTHCAENIIK	C5:+57.02146 - C13:+57.02146	3	2171.981201171875	1	b16.a1	1
b16	pepb16a6	IIPHQIYGVVPQA		2	1434.810791015625	1	b16.a1	1
b16	pepb16a7	KIDINQEEK		2	1116.5899658203125	1	b16.a1	1
b16	pepb16a8	KTPSKPPAQISPSVPK		3	1661.9588623046875	1	b16.a1	1
b16	pepb16a9	TPATAPVPAR		2	980.5527954101562	1	b16.a1	1
b16	pepb16b10	VKEEDESANSIRPGAIFFSR		3	2252.131103515625	1	b16.a1	1
b16	pepb16b11	VKIVCSQPYSK	C5:+57.02146	3	1308.698486328125	1	b16.a1	1
b16	pepb16b12	YSQVIGIGGR		2	1049.57421875	1	b16.a1	1
b17	pepb17a1	AFIADPSAFVAAAPVAAATTAAPAAAAAPAK		3	2752.46728515625	1	b17.a1	1
b17	pepb17a2	AFIADPSAFVAAAPVAAATTAAPAAAAAPAKVEAK		3	3179.71044921875	1	b17.a1	1
b17	pepb17a3	AGAIAPCEVTVPAQNTGIGPEK	C7:+57.02146	3	2180.10205078125	1	b17.a1	1
b17	pepb17a4	CFIVGADNVGSK	C1:+57.02146	2	1266.6151123046875	1	b17.a1	1
b17	pepb17a5	EESEESDEDMGFGIFD		2	1835.680419921875	1	b17.a1	1
b17	pepb17a6	EESEESDEDMGFGIFD	M10:+15.99491	2	1851.67529296875	1	b17.a1	1
b17	pepb17a7	GKAVVIMGK		2	902.5496215820312	1	b17.a1	1
b17	pepb17a8	GNVGFVFTK		2	968.5203857421875	1	b17.a1	1
b17	pepb17a9	GTIEIISDVQIIK		2	1428.8311767578125	1	b17.a1	1
b17	pepb17b10	IIQIIDDYPK		2	1217.677978515625	1	b17.a1	1
b17	pepb17b11	TSFFQAIGITTK		2	1313.71044921875	1	b17.a1	1
b18	pepb18a1	AGVYPEKDQAENEDGAQENTFSMDPQIER		3	3268.433837890625	1	b18.a1	1
b18	pepb18a2	DMIIQFISR		2	1122.5980224609375	1	b18.a1	1
b18	pepb18a3	FPFEIVK		2	879.4979248046875	1	b18.a1	1
b18	pepb18a4	GMEEIIPIVNK		2	1242.6767578125	1	b18.a1	1
b18	pepb18a5	IEGSGDQVDTIEISGGAR		2	1803.872314453125	1	b18.a1	1
b18	pepb18a6	NIVDSYVAIINK		2	1348.74755859375	1	b18.a1	1
b18	pepb18a7	SSVIENFVGR		2	1107.5797119140625	1	b18.a1	1
b18	pepb18a8	SSVIENFVGRDFIPR		3	1735.9129638671875	1	b18.a1	1
b18	pepb18a9	VPVGDQPPDIEYQIK		2	1697.8748779296875	1	b18.a1	1
b18	pepb18b10	VYSPHVINITIIDIPGITK		3	2093.200927734375	1	b18.a1	1
b18	pepb18b11	YMIPIDNIK	M2:+15.99491	2	1122.5867919921875	1	b18.a1	1
b19	pepb19a1	AAGVNVEPFWPGIFAK		2	1702.8956298828125	1	b19.a2	2
b19	pepb19a2	IASVPAGGAVAVSAAPGSAAPAAGSAPAAAEEK		3	2774.431884765625	1	b19.a1	1
b19	pepb19a3	IIDSVGIEADDDRINK		2	1772.9029541015625	1	b19.a1	1
b19	pepb19a4	KEESEESDDDMGFGIFD		2	1949.7596435546875	2	b19.a1 b19.a2	1
b19	pepb19a5	KEESEESDDDMGFGIFD	M11:+15.99491	2	1965.754638671875	2	b19.a1 b19.a2	1
b19	pepb19a6	KIIDSVGIEADDDRINK		3	1900.9979248046875	1	b19.a1	1
b19	pepb19a7	MRYVASYIIAAIGGNSSPSAK		3	2156.1171875	1	b19.a1	1
b19	pepb19a8	NIEDVIAQGIGK		2	1256.6849365234375	1	b19.a1	1
b19	pepb19a9	YVASYIIAAIGGNSSPSAK		2	1868.9757080078125	1	b19.a1	2
b20	pepb20a1	AIFIADGNVFTTGFSR		2	1715.8756103515625	1	b20.a1	1
b20	pepb20a2	CEPIIMTVPR	C1:+57.02146 - C1:-17.02655	2	1198.5963134765625	1	b20.a1	1
b20	pepb20a3	ISKIEQQMAK		2	1175.645751953125	1	b20.a1	1
b20	pepb20a4	KQEIVAEKEK		2	1201.6790771484375	1	b20.a1	1
b20	pepb20a5	NADPIIISIK		2	1083.641357421875	1	b20.a1	1
b20	pepb20a6	NDQCYDDIR	C4:+57.02146	2	1198.479736328125	1	b20.a1	1
b20	pepb20a7	RVGIVAWHPTAR		3	1362.7757568359375	1	b20.a1	1
b20	pepb20a8	SIKDTICNQDER	C7:+57.02146	2	1478.6907958984375	1	b20.a1	2
b20	pepb20a9	VTWDSSFCAVNPR	C8:+57.02146	2	1538.7060546875	1	b20.a1	1
b21	pepb21a1	EVDATSPAPSTSSTVK		2	1576.7705078125	1	b21.a1	1
b21	pepb21a2	EVDATSPAPSTSSTVKTEGAEATPGAQK		3	2717.3115234375	1	b21.a1	1
b21	pepb21a3	GEFTYYEIQDNTGK		2	1664.7442626953125	1	b21.a1	1
b21	pepb21a4	INQICSQTK	C5:+57.02146	2	1091.5517578125	1	b21.a1	1
b21	pepb21a5	MNDFMR		2	813.338623046875	1	b21.a1	1
b21	pepb21a6	QASGNIVYGVFMIHK	Q1:-17.02655	2	1646.8363037109375	1	b21.a1	1
b21	pepb21a7	TPQMPPTTPSSSFFTK		2	1753.8470458984375	1	b21.a1	1
b21	pepb21a8	TPQMPPTTPSSSFFTK	M4:+15.99491	2	1769.8419189453125	1	b21.a1	1
b21	pepb21a9	VISTTKPFEYETPEMEK		3	2028.98388671875	1	b21.a1	1
b21	pepb21b10	VSEEQTQPPSPAGAGMSTAMGR		2	2188.99658203125	1	b21.a1	1
b22	pepb22a1	AAKEYPFIIDAFQR		3	1668.874755859375	1	b22.a1	1
b22	pepb22a2	AIGNTEIENK		2	1088.5587158203125	1	b22.a1	1
b22	pepb22a3	AIPGVVEK		2	812.4880981445312	1	b22.a1	1
b22	pepb22a4	DVDFEGTDEPIFGK		2	1568.7119140625	1	b22.a1	1
b22	pepb22a5	EYPFIIDAFQR		2	1398.7056884765625	1	b22.a1	1
b22	pepb22a6	FPDGIPIIDPIDDMGIQDQGIKK	M14:+15.99491	3	2541.291015625	1	b22.a1	1
b22	pepb22a7	IGFATSSDVIEMK		2	1397.698486328125	1	b22.a1	1
b22	pepb22a8	IVIPNEESVVIYYK		2	1665.91015625	1	b22.a1	1
b22	pepb22a9	NFQPVIIFSFSK		2	1426.7733154296875	1	b22.a1	1
b22	pepb22b10	VIFTSPIK		2	904.5507202148438	1	b22.a1	1
b23	pepb23a1	APQVIVIAPTR		2	1164.7103271484375	1	b23.a1	1
b23	pepb23a2	EGAFSNFPISEETIK		2	1668.81201171875	1	b23.a1	1
b23	pepb23a3	IGVCFDVPTASVTEIQEK	C4:+57.02146	2	1992.9951171875	1	b23.a1	1
b23	pepb23a4	IGVPSATEIIK		2	1127.66748046875	1	b23.a1	1
b23	pepb23a5	KKAEPSEVDMNSPK	M10:+15.99491	3	1575.7686767578125	1	b23.a1	1
b23	pepb23a6	KKEEPSQNDISPK		3	1499.7703857421875	1	b23.a1	1
b23	pepb23a7	QDAQSIHGDIPQK	Q1:-17.02655	2	1419.6866455078125	1	b23.a1	1
b23	pepb23a8	SDAGIESDTAMK	M11:+15.99491	2	1240.53662109375	1	b23.a1	1
b23	pepb23a9	TFSFAIPIIEK		2	1265.71435546875	1	b23.a1	1
b24	pepb24a1	DIIGVAETGSGK		2	1146.6004638671875	1	b24.a1	1
b24	pepb24a2	EIAQQIEEETIK		2	1430.7376708984375	1	b24.a1	1
b24	pepb24a3	GFIAGIDIK		2	933.540771484375	1	b24.a1	1
b24	pepb24a4	GIDIQDVSMVVNYDMAK	M9:+15.99491 - M15:+15.99491	2	1929.8936767578125	1	b24.a1	1
b24	pepb24a5	IEESDQGPYAIIIAPTR		2	1872.9705810546875	1	b24.a1	1
b24	pepb24a6	IIDVIENR		2	971.5524291992188	1	b24.a1	1
b24	pepb24a7	MIDMGFEPDVQK		2	1409.6444091796875	1	b24.a1	1
b24	pepb24a8	QAIPIGIQNR		2	1109.6429443359375	1	b24.a1	1
b24	pepb24a9	RPAVVYIGSAGKPHER		3	1736.9559326171875	1	b24.a1	1
b25	pepb25a1	EVDEISPEDDQR		2	1431.623779296875	1	b25.a1	1
b25	pepb25a2	IPPPPPPPIPR		2	1177.7095947265625	1	b25.a1	1
b25	pepb25a3	ISHISGSGSGDER		3	1301.6085205078125	1	b25.a1	1
b25	pepb25a4	RIPEESGGR		2	1000.5175170898438	1	b25.a1	1
b25	pepb25a5	SSGAASSAPGGGDGAEYK		2	1568.6827392578125	1	b25.a1	1
b25	pepb25a6	SSSSSAASDTATSTQRPIR		3	1909.92138671875	1	b25.a1	1
b25	pepb25a7	TAATSVPAYEPIDSIDR		2	1805.8919677734375	1	b25.a1	1
b25	pepb25a8	VAFVNFR		2	852.4730834960938	1	b25.a1	1
b26	pepb26a1	AEVGEDSGAR	A1:+42.01057	2	1032.459716796875	1	b26.a1	1
b26	pepb26a2	EFEFIMR		2	971.4658813476562	1	b26.a1	1
b26	pepb26a3	EGSPIPHDPEFGSK		3	1496.7020263671875	1	b26.a1	1
b26	pepb26a4	IASVPEYR		2	934.4996948242188	1	b26.a1	1
b26	pepb26a5	IAVIQEAR		2	899.5313110351562	1	b26.a2	1
b26	pepb26a6	SGGIQTPECISR	C9:+57.02146	2	1304.626708984375	1	b26.a1	1
b26	pepb26a7	SQEEPGKGSFWR		3	1407.6656494140625	2	b26.a1 b26.a2	1
b26	pepb26a8	TADKGWQNSIR		2	1275.6444091796875	2	b26.a1 b26.a2	1
b27	pepb27a1	AEEIWQQSVIGDYIAR		2	1877.9395751953125	1	b27.a1	1
b27	pepb27a2	FIESIPEEEQQR		2	1504.7281494140625	1	b27.a1	1
b27	pepb27a3	FREDHPDIIQNAK		3	1582.7977294921875	1	b27.a1	1
b27	pepb27a4	IHPEMSNIDITK	M5:+15.99491	2	1413.7047119140625	1	b27.a1	2
b27	pepb27a5	QIQEERPEISESEITR	Q1:-17.02655	2	1926.9407958984375	1	b27.a1	1
b27	pepb27a6	QIQEERPEISESEITR		3	1943.96728515625	1	b27.a1	1
b27	pepb27a7	TTESHMDWEK		2	1263.531494140625	1	b27.a1	1
b28	pepb28a1	DAIIIFFNR		2	1108.6153564453125	1	b28.a1	1
b28	pepb28a2	GTADDYIWPIIQEK		2	1648.8221435546875	1	b28.a1	1
b28	pepb28a3	IIAEQHQR		2	994.5432739257812	1	b28.a1	1
b28	pepb28a4	IIIADDMGIGK		2	1145.6239013671875	1	b28.a1	1
b28	pepb28a5	QGPSQNFPR		2	1030.5069580078125	1	b28.a1	1
b28	pepb28a6	SDVISQIPAK		2	1057.5892333984375	1	b28.a1	1
b28	pepb28a7	TSSGTSIAGNPFQAK		2	1465.7286376953125	1	b28.a1	1
b28	pepb28a8	VVIDAITQEIER		2	1385.763916015625	1	b28.a1	1
b29	pepb29a1	GAIQNIIPASTGAAK		2	1411.790771484375	1	b29.a1	1
b29	pepb29a2	IISNASCTTNCIAPIAK	C7:+57.02146 - C11:+57.02146	2	1833.9200439453125	1	b29.a1	1
b29	pepb29a3	IISWYDNEFGYSNR		2	1763.8028564453125	1	b29.a1	1
b29	pepb29a4	IVINGNPITIFQER		2	1613.9013671875	1	b29.a1	1
b29	pepb29a5	VDIVAINDPFIDIN		2	1557.8162841796875	1	b29.a1	1
b29	pepb29a6	VGVNGFGR		2	805.431884765625	1	b29.a1	1
b29	pepb29a7	VPTANVSVVDITCR	C13:+57.02146	2	1530.794921875	1	b29.a1	1
b29	pepb29a8	VVDIMAHMASKE		2	1330.6497802734375	1	b29.a1	1
b30	pepb30a1	DFKPGDIIFAK		3	1250.6783447265625	1	b30.a1	1
b30	pepb30a2	IDNIDVNR		2	958.4957275390625	1	b30.a1	1
b30	pepb30a3	NMFIVGEGDSVITQVINK		2	1964.0162353515625	1	b30.a1	1
b30	pepb30a4	NMFIVGEGDSVITQVINK	M2:+15.99491	2	1980.0111083984375	1	b30.a1	2
b30	pepb30a5	NMIKGQHEK		2	1084.5572509765625	1	b30.a1	1
b30	pepb30a6	QPCPSESDIITEEDKSK	C3:+57.02146	3	1962.896484375	1	b30.a1	1
b31	pepb31a1	ESETTTSIVIER		2	1364.6907958984375	1	b31.a1	1
b31	pepb31a2	NPVTIFSIATNEMWR		2	1778.8897705078125	1	b31.a1	1
b31	pepb31a3	QATTIIADNIIFISDQTK		2	1992.065185546875	1	b31.a1	2
b31	pepb31a4	QATTIIADNIIFISDQTKEKE		3	2378.245361328125	1	b31.a1	1
b31	pepb31a5	SGDSEVYQIGDVSQK		2	1611.7501220703125	1	b31.a1	1
b31	pepb31a6	VGQDPVIR		2	883.5	1	b31.a1	1
b32	pepb32a1	DGYIHYGQTVK		2	1280.62744140625	1	b32.a1	1
b32	pepb32a2	IIQFQATPCPK	C9:+57.02146	2	1302.6878662109375	1	b32.a1	1
b32	pepb32a3	MFYGNSDDIGVFISK		2	1692.794189453125	1	b32.a1	1
b32	pepb32a4	QPVQVPVTIVR		2	1235.74755859375	1	b32.a1	1
b32	pepb32a5	TIYISDSDKR		2	1197.6114501953125	1	b32.a1	1
b32	pepb32a6	VWFGDVEAETMYR		2	1602.72607421875	1	b32.a1	1
b33	pepb33a1	ATSIAWHPTHPSTVAVGSK		3	1947.0086669921875	1	b33.a1	1
b33	pepb33a2	FNPINTNQFYASSMEGTTR		2	2177.992431640625	1	b33.a1	1
b33	pepb33a3	GGDIMIWNFGIK		2	1350.6878662109375	1	b33.a1	1
b33	pepb33a4	MVVTGDNVGNVIIINMDGK		2	1989.0147705078125	1	b33.a1	1
b33	pepb33a5	SPIEIEPEAK		2	1112.583740234375	1	b33.a1	1
b33	pepb33a6	YNIIVVGRYPDPNFK		3	1794.9542236328125	1	b33.a1	1
b34	pepb34a1	KHPCCVISNPDQK	C4:+57.02146 - C5:+57.02146	3	1582.7469482421875	1	b34.a1	1
b34	pepb34a2	KPEKPIFSSASPQDSSPR		3	1957.9981689453125	1	b34.a1	1
b34	pepb34a3	NPPGYIEDSFVK		2	1365.6689453125	1	b34.a1	1
b34	pepb34a4	TPITQGTGVNFPIGEIPSQPYYHDMNSGVNIQR		3	3630.764892578125	1	b34.a1	1
b34	pepb34a5	TPPPPSPIPFPTQAIIPPAPSSYFSHPTIR		3	3210.69921875	1	b34.a1	1
b35	pepb35a1	GIDVEDVK		2	874.4520874023438	1	b35.a1	1
b35	pepb35a2	QTIMWSATWPK		2	1348.6722412109375	1	b35.a1	1
b35	pepb35a3	QVSDIISVIR		2	1129.657958984375	1	b35.a1	1
b35	pepb35a4	TGTAYTFFTPNNIK		2	1574.785400390625	1	b35.a1	1
b35	pepb35a5	TTYIVIDEADR		2	1295.648193359375	1	b35.a1	1
b36	pepb36a1	IIIAEIEQIK		2	1169.71435546875	1	b36.a1	1
b36	pepb36a2	IQDEIQNMKEEMAR		3	1734.8154296875	1	b36.a1	1
b36	pepb36a3	ISIPIPNFSSINIR		2	1570.8956298828125	1	b36.a1	1
b36	pepb36a4	NIQEAEEWYK		2	1309.6063232421875	1	b36.a1	1
b36	pepb36a5	SIYASSPGGVYATR		2	1428.712158203125	1	b36.a1	1
b37	pepb37a1	IIHDFPQFYPIGIVQHD		2	2039.0389404296875	1	b37.a1	2
b37	pepb37a2	MFIISDGEGK		2	1096.53466796875	1	b37.a1	1
b37	pepb37a3	MFIISDGEGK	M1:+15.99491	2	1112.5296630859375	1	b37.a1	1
b37	pepb37a4	VDMMDIPR	V1:+42.01057	2	1018.469970703125	1	b37.a1	1
b38	pepb38a1	APTNIVYK		2	905.509521484375	1	b38.a1	1
b38	pepb38a2	HAEKAPTNIVYK		3	1370.7430419921875	1	b38.a1	1
b38	pepb38a3	IDDMTAAPMDVR	M9:+15.99491	2	1350.6031494140625	1	b38.a1	1
b38	pepb38a4	QAVDFISNEGHIYSTVDDDHFK	Q1:-17.02655	3	2520.1318359375	1	b38.a1	1
b39	pepb39a1	AIAAAGYDVEKNNSR		2	1578.7874755859375	1	b39.a1	1
b39	pepb39a2	ASGPPVSEIITK		2	1198.668212890625	1	b39.a1	1
b39	pepb39a3	KASGPPVSEIITK		2	1326.76318359375	1	b39.a1	1
b39	pepb39a4	SETAPAAPAAAPPAEKAPVK	S1:+42.01057	2	1916.0128173828125	1	b39.a1	1
b40	pepb40a1	AGGEAGVTIGQPHISR	A1:+42.01057	2	1591.819091796875	1	b40.a1	1
b40	pepb40a2	GVTIKPTVDDD		2	1159.58447265625	1	b40.a1	1
b40	pepb40a3	IIGWGQIR		2	942.5524291992188	1	b40.a1	1
b40	pepb40a4	IVITNPVCTEVGEK	C8:+57.02146	2	1558.81494140625	1	b40.a1	1
b41	pepb41a1	EPFTIAQGK		2	990.52587890625	1	b41.a1	1
b41	pepb41a2	ITMQVSSIQR		2	1162.625244140625	1	b41.a1	1
b41	pepb41a3	NVGQFSGFPFEK		2	1356.65869140625	1	b41.a1	1
b41	pepb41a4	VYENYPTYDITER		2	1662.7650146484375	1	b41.a1	1
b42	pepb42a1	QVQQPSVAQIR		2	1253.696533203125	1	b42.a1	1
b42	pepb42a2	STMVDPAINIFFIK		2	1595.8505859375	1	b42.a1	1
b42	pepb42a3	STMVDPAINIFFIK	M3:+15.99491	2	1611.845458984375	1	b42.a1	1
b42	pepb42a4	TTASEPVEQSEATSKDCSR	C17:+57.02146	3	2082.9248046875	1	b42.a1	1
b43	pepb43a1	GGPNIITIADIVKDPVSR		3	1865.049560546875	1	b43.a1	1
b43	pepb43a2	MGSSSMPGGSTPV	M1:+15.99491	2	1210.50830078125	1	b43.a1	1
b43	pepb43a3	QIYQTITDYDIR		2	1528.7646484375	1	b43.a1	1
b43	pepb43a4	TPAIVFEHVNNTDFK		3	1731.8704833984375	1	b43.a1	1
b44	pepb44a1	DAVTYTEHAK		2	1134.54296875	1	b44.a1	1
b44	pepb44a2	DNIQGITKPAIR		2	1325.7540283203125	1	b44.a1	1
b44	pepb44a3	ISGIIYEETR		2	1180.621337890625	1	b44.a1	1
b45	pepb45a1	TVYSIIR		2	851.4990234375	1	b45.a1	1
b45	pepb45a2	VVTDTDETEIAR		2	1348.6595458984375	1	b45.a1	1
b45	pepb45a3	YVMTTTTIER		2	1214.6090087890625	1	b45.a1	1
b46	pepb46a1	AEIDGTIIK		2	959.5411987304688	1	b46.a1	1
b46	pepb46a2	FATHGAAITVK		2	1115.6212158203125	1	b46.a1	1
b46	pepb46a3	YGEPSEVFINR		2	1310.637939453125	1	b46.a1	1
b47	pepb47a1	EEQQQIIQK		2	1143.6009521484375	1	b47.a1	1
b47	pepb47a2	INKPYIYGPTSQGER		3	1722.88134765625	1	b47.a1	1
b47	pepb47a3	VIAATDIDAEEEVVAGEFGSR		3	2178.056396484375	1	b47.a1	1
b48	pepb48a1	IAVIASHIQESR		2	1323.7384033203125	1	b48.a1	1
b48	pepb48a2	IGDFFGDPGNPPEFNPSGSK		2	2078.94580078125	1	b48.a1	1
b48	pepb48a3	SDIKGQHTETIIAGSIAK		3	1869.008056640625	1	b48.a1	1
b49	pepb49a1	KIINDISSDAPGVPR		3	1581.85986328125	1	b49.a1	1
b49	pepb49a2	TAPTSTIAPGVVMASSPAIPTQPAEEAAR		3	2821.4404296875	1	b49.a1	1
b49	pepb49a3	TIIEEIK		2	845.498291015625	1	b49.a1	1
b50	pepb50a1	AAIGPSSQNVTEYVVR	A1:+42.01057	2	1732.8868408203125	1	b50.a1	2
b50	pepb50a2	GNSRPGTPSAEGGSTSSTIR		3	1918.9217529296875	1	b50.a1	1
b51	pepb51a1	AASITSEVFNK		2	1166.6055908203125	1	b51.a1	1
b51	pepb51a2	INFYCPGSAIGR	C5:+57.02146	2	1354.65771484375	1	b51.a1	1
b51	pepb51a3	NEGNIFPNPEATFVK		2	1676.8282470703125	1	b51.a1	1
b52	pepb52a1	IEDVIPIAFTR		2	1273.7154541015625	1	b52.a1	2
b52	pepb52a2	SSAVDPEPQVK		2	1156.5849609375	1	b52.a1	1
b53	pepb53a1	DIDAPDDVDFF		2	1268.5322265625	1	b53.a1	1
b53	pepb53a2	ESISEEEAQK		2	1149.52734375	1	b53.a1	1
b53	pepb53a3	EVAFFNNFITDAK		2	1515.7481689453125	1	b53.a1	1
b54	pepb54a1	IFPDTPIAIDANK		2	1414.758056640625	1	b54.a1	1
b54	pepb54a2	VIAGETISVNDPPDVIDR		2	1909.987060546875	1	b54.a1	1
b54	pepb54a3	VIGMDPIPSK		2	1056.576171875	1	b54.a1	1
b55	pepb55a1	IIITTVPPNIR		2	1236.7679443359375	1	b55.a1	1
b55	pepb55a2	IIPTIEAVAAIGNK		2	1409.836669921875	1	b55.a1	1
b55	pepb55a3	QPIAINVAYR	Q1:-17.02655	2	1127.6212158203125	1	b55.a1	1
b56	pepb56a1	AETIEFNDVYQEVK	A1:+42.01057	2	1726.8173828125	1	b56.a1	1
b56	pepb56a2	FYVPPTQEDGVDPVEAFAQNVISK		3	2650.303955078125	1	b56.a1	1
b56	pepb56a3	IPYTTVIR		2	962.5673828125	1	b56.a1	1
b57	pepb57a1	AGIQFPVGR		2	944.5316772460938	1	b57.a1	1
b57	pepb57a2	VTIAQGGVIPNIQAVIIPK		3	1931.169189453125	1	b57.a1	2
b58	pepb58a1	SAPIDAAIHAIQEEQAR	S1:+42.01057	2	1861.940673828125	1	b58.a1	2
b58	pepb58a2	VIVTGFPASIR		2	1159.683837890625	1	b58.a1	1
b59	pepb59a1	IYGAGQPFAER		2	1208.6063232421875	1	b59.a1	1
b59	pepb59a2	TATTVGISR		2	905.5054931640625	1	b59.a1	1
b60	pepb60a1	DYTYEEIINR		2	1315.616943359375	1	b60.a1	1
b60	pepb60a2	SPDTIIQK		2	901.4993286132812	1	b60.a1	1
b61	pepb61a1	HIVSAGYVHVNR		3	1351.723388671875	1	b61.a1	1
b61	pepb61a2	VAGFDIDGTIITTR		2	1478.785400390625	1	b61.a1	1
b62	pepb62a1	ATIEDIIFK		2	1049.5882568359375	1	b62.a1	1
b62	pepb62a2	ITEISGNPR		2	986.5269775390625	1	b62.a1	1
b63	pepb63a1	AMGIMNSFVNDIFER	M2:+15.99491 - M5:+15.99491	2	1775.8094482421875	1	b63.a1	1
b63	pepb63a2	QVHPDTGISSK	Q1:-17.02655	2	1151.569580078125	1	b63.a1	1
b64	pepb64a1	AVSEEQQPAIK		2	1199.6270751953125	1	b64.a1	1
b64	pepb64a2	STIIIIITGK		2	1058.682373046875	1	b64.a1	1
b65	pepb65a1	GGGGFGAGPGPGGIQSGQTIAIPAQGIIEFR		3	2867.480224609375	1	b65.a1	1
b65	pepb65a2	GGGGGPCGFQPASR	C7:+57.02146	2	1304.5804443359375	1	b65.a1	1
b66	pepb66a1	DADPIIISIR		2	1112.63134765625	1	b66.a1	1
b66	pepb66a2	VGIIAWHPTAR		3	1220.6903076171875	1	b66.a1	1
b67	pepb67a1	QPYFIYFPQIK	Q1:-17.02655	2	1426.740966796875	1	b67.a1	1
b67	pepb67a2	SPQSNSPVIISR		2	1284.6910400390625	1	b67.a1	1
b68	pepb68a1	GPIEPSEPAVVAAAR		2	1463.78564453125	1	b68.a1	1
b68	pepb68a2	IGIEFFDQPAVPIAR		2	1672.9061279296875	1	b68.a1	1
b69	pepb69a1	IFAIVITPTR		2	1130.693603515625	1	b69.a1	1
b69	pepb69a2	IQIEAIPIAIQGR		2	1421.847900390625	1	b69.a1	1
b70	pepb70a1	DIEEFFSTVGK		2	1271.6158447265625	1	b70.a1	1
b70	pepb70a2	VIGVPIIVQASQAEK		2	1551.910888671875	1	b70.a1	1
b71	pepb71a1	IFTNFSGADIIK		2	1325.71044921875	1	b71.a1	1
b71	pepb71a2	IIDIDIPMSVGIIDPR	M8:+15.99491	2	1782.9674072265625	1	b71.a1	1
b72	pepb72a1	DIYEDEIVPIFEK		2	1609.800048828125	1	b72.a1	1
b72	pepb72a2	NIATTVTEEIIEK		2	1460.78466796875	1	b72.a1	1
b73	pepb73a1	AVTPPMPIITPATPGGIPPAAAVAAAAATAK		3	2794.553955078125	1	b73.a1	1
b73	pepb73a2	QAFAPFGPIK	Q1:-17.02655	2	1058.5673828125	1	b73.a1	1

## Sheet: spectra
MS Sample :	DaPR130321_VB124_O869.m
Group ID	Peptide ID	Sample	Scan	Rt (minutes)	Sequence (top)	Modifs (top)	Number of subgroups	Sub-groups Ids	Best E-value	Best hyperscore	Charge	MH+ Obs	MH+ theo	DeltaMH+	Delta-ppm
a1	pepa1b60	DaPR130321_VB124_O869.m	630	9.029999732971191	GKSGAALSKK		1	a1.a1	0.0010999999940395355	36.20000076293945	2	946.568603515625	946.5684204101562	1.9999999494757503E-4	0.2112895281895347
a1	pepa1b59	DaPR130321_VB124_O869.m	667	9.460000038146973	GKSGAALSK		1	a1.a1	9.999999747378752E-6	37.20000076293945	2	818.4732666015625	818.4735107421875	-1.9999999494757503E-4	-0.24435732167583052
a1	pepa1c102	DaPR130321_VB124_O869.m	674	9.529999732971191	KSKGQVKEEGINKSEKR		1	a1.a1	7.50000006519258E-4	40.099998474121094	3	1945.0806884765625	1945.0828857421875	-0.002300000051036477	-1.1824689157957726
a1	pepa1c101	DaPR130321_VB124_O869.m	684	9.630000114440918	KSKGQVKEEGINK		1	a1.a1	9.599999757483602E-4	33.400001525878906	3	1444.8104248046875	1444.812255859375	-0.0017999999690800905	-1.2458365865739767
a1	pepa1c101	DaPR130321_VB124_O869.m	692	9.680000305175781	KSKGQVKEEGINK		1	a1.a1	5.39999979082495E-4	41.400001525878906	2	1444.8096923828125	1444.812255859375	-0.0024999999441206455	-1.730328583511111
a1	pepa1c171	DaPR130321_VB124_O869.m	698	9.710000038146973	SKGQVKEEGINKSEKR		1	a1.a1	1.2999999853491317E-5	62.20000076293945	3	1816.98681640625	1816.988037109375	-0.0010999999940395355	-0.605397488356342
a1	pepa1c171	DaPR130321_VB124_O869.m	703	9.729999542236328	SKGQVKEEGINKSEKR		1	a1.a1	3.6000000758207307E-9	74.30000305175781	2	1816.984130859375	1816.988037109375	-0.003800000064074993	-2.0913731881913593
a1	pepa1c170	DaPR130321_VB124_O869.m	725	9.880000114440918	SKGQVKEEGINKSEK		1	a1.a1	1.0999999631167157E-6	52.20000076293945	2	1660.8834228515625	1660.8868408203125	-0.0034000000450760126	-2.047099153002351
a1	pepa1c170	DaPR130321_VB124_O869.m	719	9.850000381469727	SKGQVKEEGINKSEK		1	a1.a1	3.499999875202775E-4	42.400001525878906	3	1660.8839111328125	1660.8868408203125	-0.002899999963119626	-1.7460551145599512
a1	pepa1c103	DaPR130321_VB124_O869.m	727	9.899999618530273	KTAEAGGVTGK		1	a1.a1	5.600000149570405E-4	47.29999923706055	2	1018.552490234375	1018.55322265625	-6.99999975040555E-4	-0.6872492860167376
a1	pepa1b62	DaPR130321_VB124_O869.m	756	10.050000190734863	GQVKEEGINKSEKR		1	a1.a1	9.099999687123272E-8	63.5	3	1601.8609619140625	1601.8609619140625	0.0	0.0
a1	pepa1b62	DaPR130321_VB124_O869.m	757	10.050000190734863	GQVKEEGINKSEKR		1	a1.a1	2.6999999458432455E-10	78.30000305175781	2	1601.8568115234375	1601.8609619140625	-0.004100000020116568	-2.5595230282767365
a1	pepa1c169	DaPR130321_VB124_O869.m	768	10.109999656677246	SKGQVKEEGINK		1	a1.a1	3.100000030826777E-4	55.900001525878906	2	1316.715576171875	1316.71728515625	-0.0017000000225380063	-1.2910896224289132
a1	pepa1c183	DaPR130321_VB124_O869.m	778	10.180000305175781	TGNAWHSK		1	a1.a1	2.499999936844688E-5	39.20000076293945	2	900.4338989257812	900.4326782226562	0.0012000000569969416	1.3326926998757915
a1	pepa1b61	DaPR130321_VB124_O869.m	803	10.329999923706055	GQVKEEGINKSEK		1	a1.a1	1.500000053056283E-6	56.20000076293945	2	1445.7581787109375	1445.7598876953125	-0.0015999999595806003	-1.1066844316252002
a1	pepa1b64	DaPR130321_VB124_O869.m	822	10.430000305175781	HASHISKLPK		1	a1.a1	8.50000014906982E-6	48.29999923706055	2	1117.6484375	1117.6480712890625	3.9999998989515007E-4	0.35789440358788593
a1	pepa1c200	DaPR130321_VB124_O869.m	850	10.5600004196167	VGHSIRHPD		1	a1.a1	0.008799999952316284	34.20000076293945	2	1017.52294921875	1017.5228881835938	9.999999747378752E-5	0.09827788508256564
a1	pepa1c106	DaPR130321_VB124_O869.m	892	10.800000190734863	KVCSTNDLK	C3:+57.02146	1	a1.a1	0.01600000075995922	38.79999923706055	2	1064.5391845703125	1064.5408935546875	-0.0017000000225380063	-1.5969325676737602
a1	pepa1c175	DaPR130321_VB124_O869.m	902	10.850000381469727	SSASADKPLSNMK	M12:+15.99491	1	a1.a1	0.017000000923871994	30.100000381469727	3	1351.6517333984375	1351.652587890625	-8.999999845400453E-4	-0.6658515602330743
a1	pepa1c119	DaPR130321_VB124_O869.m	904	10.859999656677246	MNKKMEEVKEANIR	M1:+15.99491 - M5:+15.99491	1	a1.a1	0.0012000000569969416	30.700000762939453	3	1751.8846435546875	1751.8782958984375	0.006300000008195639	3.5961402244353575
a1	pepa1c118	DaPR130321_VB124_O869.m	995	11.350000381469727	MNKKMEEVKEANIR	M5:+15.99491	1	a1.a1	0.010999999940395355	35.79999923706055	3	1735.8790283203125	1735.8834228515625	-0.004399999976158142	-2.534732412462465
a1	pepa1c125	DaPR130321_VB124_O869.m	1004	11.399999618530273	NKDEVKAMIEK	M8:+15.99491	1	a1.a1	2.3999999393709004E-4	46.099998474121094	2	1320.6796875	1320.6832275390625	-0.0035000001080334187	-2.6501435280247
a1	pepa1b93	DaPR130321_VB124_O869.m	1008	11.40999984741211	KMEEVKEANIR	M2:+15.99491	1	a1.a1	0.007000000216066837	25.799999237060547	2	1362.7030029296875	1362.7049560546875	-0.0019000000320374966	-1.3942856988928767
a1	pepa1b93	DaPR130321_VB124_O869.m	1203	12.40999984741211	KMEEVKEANIR	M2:+15.99491	1	a1.a1	0.009700000286102295	34.70000076293945	3	1362.70458984375	1362.7049560546875	-3.9999998989515007E-4	-0.29353381898106007
a1	pepa1b93	DaPR130321_VB124_O869.m	1007	11.40999984741211	KMEEVKEANIR	M2:+15.99491	1	a1.a1	0.02199999988079071	31.600000381469727	3	1362.705810546875	1362.7049560546875	7.999999797903001E-4	0.5870676379621201
a1	pepa1b73	DaPR130321_VB124_O869.m	1015	11.449999809265137	LATEDKEALKK		1	a1.a1	0.00430000014603138	42.099998474121094	2	1245.7030029296875	1245.705322265625	-0.002300000051036477	-1.8463436014332466
a1	pepa1c105	DaPR130321_VB124_O869.m	1021	11.460000038146973	KTAEAGGVTGKGQDGIGSKAEK		1	a1.a1	5.000000058430487E-8	70.5999984741211	3	2089.086669921875	2089.0888671875	-0.002099999925121665	-1.005222878789668
a1	pepa1b47	DaPR130321_VB124_O869.m	1049	11.600000381469727	GCMEKIEK	C2:+57.02146	1	a1.a1	0.009200000204145908	38.0	2	994.469482421875	994.469970703125	-6.000000284984708E-4	-0.60333649700277
a1	pepa1c104	DaPR130321_VB124_O869.m	1060	11.65999984741211	KTAEAGGVTGKGQDGIGSK		1	a1.a1	1.500000013088254E-9	72.80000305175781	2	1760.9080810546875	1760.9140625	-0.006000000052154064	-3.407321333805331
a1	pepa1c104	DaPR130321_VB124_O869.m	1050	11.609999656677246	KTAEAGGVTGKGQDGIGSK		1	a1.a1	1.500000053056283E-6	65.19999694824219	3	1760.9132080078125	1760.9140625	-0.0010000000474974513	-0.5678869110044666
a1	pepa1b78	DaPR130321_VB124_O869.m	1088	11.779999732971191	LGGKLTGTANK		1	a1.a1	1.9000000293090125E-6	56.400001525878906	2	1059.6160888671875	1059.6160888671875	0.0	0.0
a1	pepa1c151	DaPR130321_VB124_O869.m	1207	12.430000305175781	RKGDEVDGVDEVAKK		1	a1.a1	8.400000297115184E-6	42.70000076293945	2	1644.856689453125	1644.8555908203125	0.0012000000569969416	0.7295473619045698
a1	pepa1c151	DaPR130321_VB124_O869.m	1116	11.930000305175781	RKGDEVDGVDEVAKK		1	a1.a1	0.014999999664723873	49.79999923706055	3	1644.8536376953125	1644.8555908203125	-0.0020000000949949026	-1.2159122698409497
a1	pepa1b21	DaPR130321_VB124_O869.m	1157	12.180000305175781	AVNSSASADKPLSNMK	M15:+15.99491	1	a1.a1	0.01600000075995922	32.79999923706055	3	1635.7962646484375	1635.8011474609375	-0.004800000227987766	-2.9343421328675823
a1	pepa1c179	DaPR130321_VB124_O869.m	1178	12.300000190734863	TAEAGGVTGKGQDGIGSKAEK		1	a1.a1	1.700000029813964E-5	70.5999984741211	3	1960.9805908203125	1960.9940185546875	-0.013000000268220901	-6.629291137666141
a1	pepa1c155	DaPR130321_VB124_O869.m	1189	12.350000381469727	SADKPLSNMK		1	a1.a1	0.03400000184774399	35.5	2	1090.55712890625	1090.5565185546875	6.000000284984708E-4	0.5501778388282431
a1	pepa1c150	DaPR130321_VB124_O869.m	1680	14.680000305175781	RKGDEVDGVDEVAK		1	a1.a1	0.008999999612569809	41.099998474121094	3	1516.762939453125	1516.7606201171875	0.002300000051036477	1.5163896138461026
a1	pepa1c150	DaPR130321_VB124_O869.m	1379	13.25	RKGDEVDGVDEVAK		1	a1.a1	1.1000000085914508E-5	46.20000076293945	2	1516.7572021484375	1516.7606201171875	-0.0034000000450760126	-2.241619409141386
a1	pepa1c150	DaPR130321_VB124_O869.m	1457	13.630000114440918	RKGDEVDGVDEVAK		1	a1.a1	2.4000000848900527E-6	61.20000076293945	3	1516.763671875	1516.7606201171875	0.003000000026077032	1.977899469624447
a1	pepa1c150	DaPR130321_VB124_O869.m	1225	12.510000228881836	RKGDEVDGVDEVAK		1	a1.a1	1.3000000365082087E-7	47.900001525878906	3	1516.758544921875	1516.7606201171875	-0.002099999925121665	-1.3845295673350322
a1	pepa1c115	DaPR130321_VB124_O869.m	1250	12.630000114440918	MEEVKEANIR	M1:+15.99491	1	a1.a1	1.4000000373926014E-4	32.79999923706055	2	1234.608642578125	1234.6099853515625	-0.0013000000035390258	-1.0529641092841502
a1	pepa1b15	DaPR130321_VB124_O869.m	1272	12.729999542236328	ASADKPLSNMK		1	a1.a1	1.9999999494757503E-5	52.400001525878906	2	1161.591796875	1161.59375	-0.0017999999690800905	-1.549595087852436
a1	pepa1c178	DaPR130321_VB124_O869.m	1295	12.8100004196167	TAEAGGVTGKGQDGIGSK		1	a1.a1	1.700000036575222E-11	91.80000305175781	2	1632.8177490234375	1632.8192138671875	-0.00139999995008111	-0.8574127118245591
a1	pepa1c178	DaPR130321_VB124_O869.m	1297	12.829999923706055	TAEAGGVTGKGQDGIGSK		1	a1.a1	0.0035000001080334187	38.599998474121094	3	1632.8162841796875	1632.8192138671875	-0.002899999963119626	-1.7760692295206602
a1	pepa1b92	DaPR130321_VB124_O869.m	1300	12.850000381469727	KGDEVDGVDEVAKK		1	a1.a1	3.899999967416079E-7	56.5	3	1488.7508544921875	1488.7545166015625	-0.003599999938160181	-2.4181286424427046
a1	pepa1b92	DaPR130321_VB124_O869.m	1412	13.380000114440918	KGDEVDGVDEVAKK		1	a1.a1	1.000000013351432E-10	77.0999984741211	2	1488.753662109375	1488.7545166015625	-6.99999975040555E-4	-0.4701916717864756
a1	pepa1b92	DaPR130321_VB124_O869.m	1498	13.850000381469727	KGDEVDGVDEVAKK		1	a1.a1	1.5999999595806003E-4	47.400001525878906	3	1488.7559814453125	1488.7545166015625	0.001500000013038516	1.0075536270832777
a1	pepa1b17	DaPR130321_VB124_O869.m	1308	12.880000114440918	ASLCISTKK	C4:+57.02146	1	a1.a1	8.199999865610152E-5	44.20000076293945	2	1007.5546264648438	1007.5557861328125	-0.0012000000569969416	-1.191001107345893
a1	pepa1b87	DaPR130321_VB124_O869.m	1339	12.979999542236328	KCSESIPKDSLR	C2:+57.02146	1	a1.a1	0.005499999970197678	42.29999923706055	2	1419.722412109375	1419.7264404296875	-0.004000000189989805	-2.8174443160889395
a1	pepa1b87	DaPR130321_VB124_O869.m	1335	12.960000038146973	KCSESIPKDSLR	C2:+57.02146	1	a1.a1	0.0013000000035390258	42.0	3	1419.7255859375	1419.7264404296875	-8.999999845400453E-4	-0.6339249301208024
a1	pepa1c149	DaPR130321_VB124_O869.m	1362	13.149999618530273	RLLWHGSR		1	a1.a1	0.0019000000320374966	35.599998474121094	2	1024.5806884765625	1024.580322265625	3.9999998989515007E-4	0.39040374014859236
a1	pepa1b25	DaPR130321_VB124_O869.m	1380	13.260000228881836	CKKCSESIPKDSLR	C1:+57.02146 - C4:+57.02146 - C1:+42.01056	1	a1.a1	0.00860000029206276	36.400001525878906	3	1749.861083984375	1749.862548828125	-0.001500000013038516	-0.8572101929051852
a1	pepa1c180	DaPR130321_VB124_O869.m	1474	13.729999542236328	TDIKVVDR		1	a1.a1	0.03999999910593033	38.70000076293945	2	945.5352172851562	945.5368041992188	-0.0015999999595806003	-1.6921604240838097
a1	pepa1c202	DaPR130321_VB124_O869.m	1554	14.100000381469727	VGTVIGSNK		1	a1.a1	0.04500000178813934	26.100000381469727	2	874.5017700195312	874.4996948242188	0.002099999925121665	2.401372965080087
a1	pepa1b83	DaPR130321_VB124_O869.m	1571	14.180000305175781	LTGTANKASLCISTKK	C11:+57.02146	1	a1.a1	0.00800000037997961	30.700000762939453	3	1692.9346923828125	1692.931640625	0.003000000026077032	1.7720739302677844
a1	pepa1b91	DaPR130321_VB124_O869.m	1791	15.210000038146973	KGDEVDGVDEVAK		1	a1.a1	1.500000013088254E-9	66.5	2	1360.6605224609375	1360.6595458984375	0.0010999999940395355	0.8084314679269826
a1	pepa1b91	DaPR130321_VB124_O869.m	1578	14.210000038146973	KGDEVDGVDEVAK		1	a1.a1	1.199999960510567E-10	61.599998474121094	2	1360.6578369140625	1360.6595458984375	-0.0015999999595806003	-1.1759002936506995
a1	pepa1b20	DaPR130321_VB124_O869.m	1632	14.449999809265137	AVNSSASADKPLSNMK		1	a1.a1	1.700000029813964E-5	51.70000076293945	2	1619.806884765625	1619.80615234375	7.999999797903001E-4	0.49388624597625724
a1	pepa1b27	DaPR130321_VB124_O869.m	1678	14.65999984741211	CSESIPKDSLR	C1:+57.02146	1	a1.a1	0.014000000432133675	29.200000762939453	3	1291.63232421875	1291.6314697265625	8.999999845400453E-4	0.6967931686664267
a1	pepa1b27	DaPR130321_VB124_O869.m	1671	14.649999618530273	CSESIPKDSLR	C1:+57.02146	1	a1.a1	8.600000001024455E-6	47.5	2	1291.63134765625	1291.6314697265625	-9.999999747378752E-5	-0.07742146255925264
a1	pepa1b80	DaPR130321_VB124_O869.m	1727	14.880000114440918	LLWHGSR		1	a1.a1	2.4000000848900527E-5	36.29999923706055	2	868.4804077148438	868.4791870117188	0.0012000000569969416	1.3817257511097378
a1	pepa1c214	DaPR130321_VB124_O869.m	1765	15.079999923706055	VVDRDSEEAEIIRK		1	a1.a1	2.300000051036477E-4	38.599998474121094	2	1658.8670654296875	1658.8712158203125	-0.004100000020116568	-2.4715601675499057
a1	pepa1c214	DaPR130321_VB124_O869.m	1757	15.050000190734863	VVDRDSEEAEIIRK		1	a1.a1	0.0032999999821186066	47.0	3	1658.8681640625	1658.8712158203125	-0.003100000089034438	-1.868740658991715
a1	pepa1c163	DaPR130321_VB124_O869.m	1774	15.109999656677246	SLLATEDKEALKK		1	a1.a1	2.2999999771400326E-7	60.400001525878906	2	1445.8182373046875	1445.8214111328125	-0.003100000089034438	-2.1441099607216105
a1	pepa1b51	DaPR130321_VB124_O869.m	1816	15.329999923706055	GGAAVDPDSGLEHSAH		1	a1.a1	2.099999983329326E-4	40.400001525878906	2	1519.6688232421875	1519.6776123046875	-0.008700000122189522	-5.7248985256783635
a1	pepa1b16	DaPR130321_VB124_O869.m	1859	15.510000228881836	ASLCISTK	C4:+57.02146	1	a1.a1	0.0015999999595806003	35.29999923706055	2	879.4613037109375	879.4608764648438	3.9999998989515007E-4	0.4548240866643486
a1	pepa1b16	DaPR130321_VB124_O869.m	2096	16.530000686645508	ASLCISTK	C4:+57.02146	1	a1.a1	0.023000000044703484	32.20000076293945	2	879.4605102539062	879.4608764648438	-3.9999998989515007E-4	-0.4548240866643486
a1	pepa1c100	DaPR130321_VB124_O869.m	1913	15.75	KPPLLNNADSVQAK		1	a1.a1	3.600000054575503E-4	54.5	2	1494.8253173828125	1494.827880859375	-0.0024999999441206455	-1.6724333123111124
a1	pepa1c100	DaPR130321_VB124_O869.m	1869	15.5600004196167	KPPLLNNADSVQAK		1	a1.a1	0.0013000000035390258	51.29999923706055	3	1494.8262939453125	1494.827880859375	-0.0015999999595806003	-1.070357316763962
a1	pepa1a3	DaPR130321_VB124_O869.m	2126	16.68000030517578	AESSDKLYR	A1:+42.01057	1	a1.a1	3.9999998989515007E-4	46.70000076293945	2	1110.5406494140625	1110.54296875	-0.002300000051036477	-2.0710590366668127
a1	pepa1a3	DaPR130321_VB124_O869.m	1892	15.65999984741211	AESSDKLYR	A1:+42.01057	1	a1.a1	6.4000000747910235E-6	61.70000076293945	2	1110.5435791015625	1110.54296875	6.000000284984708E-4	0.5402762841079586
a1	pepa1b96	DaPR130321_VB124_O869.m	1932	15.829999923706055	KMVDPEKPQLGMIDR	M2:+15.99491 - M12:+15.99491	1	a1.a1	0.03700000047683716	25.100000381469727	2	1788.903564453125	1788.898681640625	0.004900000058114529	2.7391154727782947
a1	pepa1c132	DaPR130321_VB124_O869.m	1939	15.859999656677246	PLLNNADSVQAK		1	a1.a1	0.002400000113993883	33.29999923706055	2	1269.6849365234375	1269.68017578125	0.004800000227987766	3.7804797771488134
a1	pepa1b97	DaPR130321_VB124_O869.m	1955	15.930000305175781	KPPLLNNA		1	a1.a1	3.800000122282654E-4	25.899999618530273	2	866.5089111328125	866.5098876953125	-0.0010000000474974513	-1.1540549758262857
a1	pepa1b98	DaPR130321_VB124_O869.m	1961	15.960000038146973	KPPLLNNAD		1	a1.a1	0.0032999999821186066	32.20000076293945	2	981.53857421875	981.5368041992188	0.0017999999690800905	1.8338588643638383
a1	pepa1c206	DaPR130321_VB124_O869.m	1972	16.0	VGTVIGSNKLEQMPSK	M13:+15.99491	1	a1.a1	0.024000000208616257	30.700000762939453	3	1703.89892578125	1703.900146484375	-0.0012000000569969416	-0.7042666552220676
a1	pepa1c206	DaPR130321_VB124_O869.m	1977	16.010000228881836	VGTVIGSNKLEQMPSK	M13:+15.99491	1	a1.a1	5.100000066704524E-7	48.599998474121094	2	1703.8935546875	1703.900146484375	-0.006500000134110451	-3.8147776133019167
a1	pepa1b94	DaPR130321_VB124_O869.m	1996	16.110000610351562	KMVDPEKPQLG		1	a1.a1	0.005200000014156103	31.700000762939453	2	1241.6595458984375	1241.65625	0.0032999999821186066	2.657740402884137
a1	pepa1c176	DaPR130321_VB124_O869.m	1997	16.110000610351562	SSKDPIDVNYEK		1	a1.a1	2.6000000070780516E-4	41.099998474121094	2	1394.6812744140625	1394.68017578125	0.0010999999940395355	0.7887112853119568
a1	pepa1c130	DaPR130321_VB124_O869.m	2009	16.15999984741211	PIDVNYEK		1	a1.a1	8.399999842367833E-7	35.099998474121094	2	977.4945068359375	977.4943237304688	1.9999999494757503E-4	0.204604763518527
a1	pepa1c158	DaPR130321_VB124_O869.m	2034	16.280000686645508	SAPAAVNSSASADKPLSNMK		1	a1.a1	4.700000033608376E-7	54.29999923706055	2	1945.9615478515625	1945.9652099609375	-0.003599999938160181	-1.8499816542107892
a1	pepa1b48	DaPR130321_VB124_O869.m	2035	16.280000686645508	GDEVDGVDEVAK		1	a1.a1	0.020999999716877937	32.400001525878906	2	1232.5634765625	1232.564453125	-0.0010000000474974513	-0.8113166374075504
a1	pepa1b76	DaPR130321_VB124_O869.m	2052	16.360000610351562	LEQMPSKEDAIEHFMK	M4:+15.99491 - M15:+15.99491	1	a1.a1	5.90000010561198E-4	47.20000076293945	3	1964.9100341796875	1964.9095458984375	3.9999998989515007E-4	0.20357170676386205
a1	pepa1c208	DaPR130321_VB124_O869.m	2085	16.5	VGTVIGSNKLEQMPSKED	M13:+15.99491	1	a1.a1	6.4000000747910235E-6	50.79999923706055	3	1947.9676513671875	1947.9696044921875	-0.0019000000320374966	-0.9753745785642297
a1	pepa1c213	DaPR130321_VB124_O869.m	2113	16.6299991607666	VVDRDSEEAEIIR		1	a1.a1	5.39999979082495E-4	62.20000076293945	3	1530.77880859375	1530.7762451171875	0.0026000000070780516	1.6984846840754382
a1	pepa1c213	DaPR130321_VB124_O869.m	2103	16.579999923706055	VVDRDSEEAEIIR		1	a1.a1	3.9999998989515007E-5	57.0	2	1530.7747802734375	1530.7762451171875	-0.00139999995008111	-0.9145686409406844
a1	pepa1b35	DaPR130321_VB124_O869.m	2139	16.729999542236328	EFREISYLKK		1	a1.a1	0.02199999988079071	33.29999923706055	2	1312.7249755859375	1312.7264404296875	-0.00139999995008111	-1.0664826326061168
a1	pepa1c173	DaPR130321_VB124_O869.m	2149	16.780000686645508	SPWGAEVK		1	a1.a1	6.500000017695129E-4	46.900001525878906	2	873.447998046875	873.4468994140625	0.0010999999940395355	1.2593782115174401
a1	pepa1b95	DaPR130321_VB124_O869.m	2155	16.809999465942383	KMVDPEKPQLGMIDR	M12:+15.99491	1	a1.a1	1.900000061141327E-4	48.5	2	1772.9019775390625	1772.90380859375	-0.0017000000225380063	-0.958878882372321
a1	pepa1b55	DaPR130321_VB124_O869.m	2443	17.950000762939453	GGSDDSSKDPIDVNYEK		1	a1.a1	0.0010999999940395355	42.29999923706055	3	1825.81201171875	1825.80908203125	0.002899999963119626	1.5883369141166264
a1	pepa1b55	DaPR130321_VB124_O869.m	2165	16.850000381469727	GGSDDSSKDPIDVNYEK		1	a1.a1	9.200000050668677E-8	67.30000305175781	2	1825.805419921875	1825.80908203125	-0.003599999938160181	-1.9717285742467154
a1	pepa1b55	DaPR130321_VB124_O869.m	2163	16.850000381469727	GGSDDSSKDPIDVNYEK		1	a1.a1	4.199999921183917E-7	63.70000076293945	3	1825.8062744140625	1825.80908203125	-0.00279999990016222	-1.5335666405203563
a1	pepa1b49	DaPR130321_VB124_O869.m	2171	16.860000610351562	GFRPEYSASQLK		1	a1.a1	1.500000071246177E-4	40.20000076293945	3	1382.7060546875	1382.7066650390625	-6.000000284984708E-4	-0.43393153708528653
a1	pepa1b49	DaPR130321_VB124_O869.m	2172	16.860000610351562	GFRPEYSASQLK		1	a1.a1	9.999999747378752E-6	53.400001525878906	2	1382.706787109375	1382.7066650390625	9.999999747378752E-5	0.07232191758543555
a1	pepa1c182	DaPR130321_VB124_O869.m	2180	16.899999618530273	TGDVTAWTK		1	a1.a1	7.099999947968172E-6	44.20000076293945	2	978.4863891601562	978.489501953125	-0.003100000089034438	-3.1681485420606434
a1	pepa1c161	DaPR130321_VB124_O869.m	2216	17.049999237060547	SDDSSKDPIDVNYEK		1	a1.a1	1.6999999843392288E-6	58.0	3	1711.765869140625	1711.76611328125	-3.000000142492354E-4	-0.1752575961877008
a1	pepa1c161	DaPR130321_VB124_O869.m	2221	17.049999237060547	SDDSSKDPIDVNYEK		1	a1.a1	5.399999891686491E-11	76.30000305175781	2	1711.7645263671875	1711.76611328125	-0.0015999999595806003	-0.9347071116588426
a1	pepa1b28	DaPR130321_VB124_O869.m	2223	17.059999465942383	CSGQLVFK	C1:+57.02146	1	a1.a1	0.004600000102072954	32.29999923706055	2	938.4760131835938	938.476806640625	-7.999999797903001E-4	-0.8524451261123681
a1	pepa1b41	DaPR130321_VB124_O869.m	2228	17.079999923706055	FLQDVSASTK		1	a1.a1	0.0013000000035390258	46.400001525878906	2	1095.56591796875	1095.5684814453125	-0.0024999999441206455	-2.281920287468071
a1	pepa1c181	DaPR130321_VB124_O869.m	2245	17.15999984741211	TDIKVVDRDSEEAEIIRK		1	a1.a1	0.0015999999595806003	44.20000076293945	3	2116.1259765625	2116.125	0.0012000000569969416	0.5670742782193592
a1	pepa1b53	DaPR130321_VB124_O869.m	2255	17.200000762939453	GGAAVDPDSGLEHSAHVLEKGGK		1	a1.a1	0.0015999999595806003	38.099998474121094	3	2231.102294921875	2231.10546875	-0.003100000089034438	-1.3894457848159214
a1	pepa1c122	DaPR130321_VB124_O869.m	2257	17.209999084472656	MVDPEKPQLGMIDR	M1:+15.99491 - M11:+15.99491	1	a1.a1	0.0013000000035390258	35.20000076293945	2	1660.8031005859375	1660.8037109375	-6.000000284984708E-4	-0.36127088622639175
a1	pepa1c122	DaPR130321_VB124_O869.m	2263	17.229999542236328	MVDPEKPQLGMIDR	M1:+15.99491 - M11:+15.99491	1	a1.a1	0.003800000064074993	39.900001525878906	3	1660.802978515625	1660.8037109375	-6.99999975040555E-4	-0.42148266554957
a1	pepa1a2	DaPR130321_VB124_O869.m	2276	17.280000686645508	AEPVEVVAPR		1	a1.a1	0.01899999938905239	31.0	2	1066.5906982421875	1066.589599609375	0.0012000000569969416	1.1250813409735352
a1	pepa1b36	DaPR130321_VB124_O869.m	2279	17.280000686645508	EIDYGQDEEAVK		1	a1.a1	4.1000000783242285E-4	43.599998474121094	2	1395.616455078125	1395.6280517578125	-0.010999999940395355	-7.881756121583186
a1	pepa1c136	DaPR130321_VB124_O869.m	2287	17.309999465942383	PVEVVAPR		1	a1.a1	0.00279999990016222	31.600000381469727	2	866.5106201171875	866.5098876953125	7.999999797903001E-4	0.923243913486191
a1	pepa1c203	DaPR130321_VB124_O869.m	2300	17.40999984741211	VGTVIGSNKLE		1	a1.a1	0.004399999976158142	37.5	2	1116.62548828125	1116.6263427734375	-7.999999797903001E-4	-0.7164437638138539
a1	pepa1b99	DaPR130321_VB124_O869.m	2307	17.43000030517578	KPPLLNNADSVQ		1	a1.a1	2.4000000848900527E-6	52.099998474121094	2	1295.6907958984375	1295.69580078125	-0.004999999888241291	-3.8589303795123064
a1	pepa1c131	DaPR130321_VB124_O869.m	2308	17.43000030517578	PIDVNYEKLK		1	a1.a1	0.009700000286102295	35.900001525878906	3	1218.6781005859375	1218.67333984375	0.004800000227987766	3.938709472879082
a1	pepa1b32	DaPR130321_VB124_O869.m	2319	17.479999542236328	DSEEAEIIR		1	a1.a1	0.003100000089034438	42.900001525878906	2	1061.5133056640625	1061.5113525390625	0.0020000000949949026	1.8841061757945774
a1	pepa1c137	DaPR130321_VB124_O869.m	2340	17.559999465942383	PVQDLIK		1	a1.a1	0.03200000151991844	29.100000381469727	2	812.48828125	812.4880981445312	1.9999999494757503E-4	0.2461574457574363
a1	pepa1c205	DaPR130321_VB124_O869.m	2350	17.600000381469727	VGTVIGSNKLEQMPSK		1	a1.a1	2.100000074278796E-6	54.900001525878906	2	1687.9046630859375	1687.9051513671875	-3.9999998989515007E-4	-0.23698013455978484
a1	pepa1c205	DaPR130321_VB124_O869.m	2341	17.559999465942383	VGTVIGSNKLEQMPSK		1	a1.a1	0.0038999998942017555	43.900001525878906	3	1687.902587890625	1687.9051513671875	-0.0024999999441206455	-1.4811258453092988
a1	pepa1b52	DaPR130321_VB124_O869.m	2385	17.709999084472656	GGAAVDPDSGLEHSAHVLEK		1	a1.a1	7.599999662488699E-5	68.80000305175781	2	1988.9654541015625	1988.9676513671875	-0.002099999925121665	-1.0558240721904932
a1	pepa1b52	DaPR130321_VB124_O869.m	2357	17.6299991607666	GGAAVDPDSGLEHSAHVLEK		1	a1.a1	0.04899999871850014	31.600000381469727	3	1988.9664306640625	1988.9676513671875	-0.0012000000569969416	-0.6033280914207322
a1	pepa1a4	DaPR130321_VB124_O869.m	2381	17.709999084472656	AESSDKLYRVEYAK	A1:+42.01057	1	a1.a1	0.009100000374019146	43.599998474121094	3	1700.845947265625	1700.849365234375	-0.0034000000450760126	-1.9990012722893284
a1	pepa1a4	DaPR130321_VB124_O869.m	2392	17.75	AESSDKLYRVEYAK	A1:+42.01057	1	a1.a1	2.200000039920269E-7	64.0	2	1700.8489990234375	1700.849365234375	-3.9999998989515007E-4	-0.23517661121038227
a1	pepa1c126	DaPR130321_VB124_O869.m	2400	17.760000228881836	NREELGFRPEYS		1	a1.a1	1.8000000272877514E-4	38.70000076293945	2	1496.7103271484375	1496.7132568359375	-0.002899999963119626	-1.9375788581242652
a1	pepa1b75	DaPR130321_VB124_O869.m	2412	17.829999923706055	LEQMPSKEDAIEHFMK	M15:+15.99491	1	a1.a1	0.0027000000700354576	47.400001525878906	3	1948.909912109375	1948.9146728515625	-0.004800000227987766	-2.4629093796931736
a1	pepa1b75	DaPR130321_VB124_O869.m	2738	19.110000610351562	LEQMPSKEDAIEHFMK	M4:+15.99491	1	a1.a1	1.900000061141327E-4	40.29999923706055	3	1948.909423828125	1948.9146728515625	-0.0052999998442828655	-2.7194622310109398
a1	pepa1b75	DaPR130321_VB124_O869.m	2419	17.850000381469727	LEQMPSKEDAIEHFMK	M15:+15.99491	1	a1.a1	3.9000000106170774E-4	44.099998474121094	2	1948.9185791015625	1948.9146728515625	0.0038999998942017555	2.001113721667175
a1	pepa1c117	DaPR130321_VB124_O869.m	2416	17.850000381469727	MIFDVESMKK	M8:+15.99491	1	a1.a1	4.400000034365803E-5	52.70000076293945	2	1243.6063232421875	1243.6064453125	-1.9999999494757503E-4	-0.16082257831762684
a1	pepa1b39	DaPR130321_VB124_O869.m	2421	17.860000610351562	EISYLKK	E1:-18.01056	1	a1.a1	0.04100000113248825	26.0	2	862.5059204101562	862.5037231445312	0.002199999988079071	2.5507136132216015
a1	pepa1b31	DaPR130321_VB124_O869.m	2429	17.899999618530273	DPIDVNYEK		1	a1.a1	3.600000127335079E-5	46.79999923706055	2	1092.5223388671875	1092.521240234375	0.0012000000569969416	1.0983768670158849
a1	pepa1c207	DaPR130321_VB124_O869.m	2442	17.950000762939453	VGTVIGSNKLEQMPSKED		1	a1.a1	3.099999958067201E-5	43.79999923706055	2	1931.970703125	1931.9747314453125	-0.0038999998942017555	-2.0186598875877437
a1	pepa1c207	DaPR130321_VB124_O869.m	2433	17.90999984741211	VGTVIGSNKLEQMPSKED		1	a1.a1	7.500000356230885E-5	53.900001525878906	3	1931.983642578125	1931.9747314453125	0.008999999612569809	4.658445820270589
a1	pepa1b56	DaPR130321_VB124_O869.m	2435	17.93000030517578	GGSDDSSKDPIDVNYEKLK		1	a1.a1	3.199999991920777E-5	41.0	2	2066.993408203125	2066.988037109375	0.005400000140070915	2.612497045518785
a1	pepa1c127	DaPR130321_VB124_O869.m	2439	17.950000762939453	NREELGFRPEYSASQLK		1	a1.a1	0.010999999940395355	51.099998474121094	3	2024.0189208984375	2024.02001953125	-0.0010999999940395355	-0.5434728823948533
a1	pepa1c127	DaPR130321_VB124_O869.m	2448	17.979999542236328	NREELGFRPEYSASQLK		1	a1.a1	0.007899999618530273	35.900001525878906	2	2024.01904296875	2024.02001953125	-8.999999845400453E-4	-0.4446596258215269
a1	pepa1c211	DaPR130321_VB124_O869.m	2440	17.950000762939453	VGTVIGSNKLEQMPSKEDAIEHFMK	M13:+15.99491 - M24:+15.99491	1	a1.a1	0.0019000000320374966	40.79999923706055	3	2820.393310546875	2820.39111328125	0.002199999988079071	0.7800336548073951
a1	pepa1b86	DaPR130321_VB124_O869.m	2441	17.950000762939453	KAMVEYEIDLQK	M3:+15.99491	1	a1.a1	5.200000014156103E-4	44.0	3	1482.7559814453125	1482.7513427734375	0.004600000102072954	3.102340877647634
a1	pepa1c121	DaPR130321_VB124_O869.m	2449	17.979999542236328	MVDPEKPQLGMIDR	M11:+15.99491	1	a1.a1	1.3000000035390258E-4	37.20000076293945	2	1644.80810546875	1644.808837890625	-6.99999975040555E-4	-0.4255813556657841
a1	pepa1b26	DaPR130321_VB124_O869.m	2451	17.979999542236328	CSESIPKDSLR	C1:+57.02146 - C1:-17.02655	1	a1.a1	9.999999747378752E-5	36.79999923706055	2	1274.6055908203125	1274.6048583984375	6.99999975040555E-4	0.5491897904109017
a1	pepa1c172	DaPR130321_VB124_O869.m	2763	19.209999084472656	SKLPKPVQDLIK		1	a1.a1	0.00419999985024333	35.599998474121094	3	1365.8458251953125	1365.8468017578125	-0.0010000000474974513	-0.7321465673972183
a1	pepa1c172	DaPR130321_VB124_O869.m	2478	18.110000610351562	SKLPKPVQDLIK		1	a1.a1	0.03099999949336052	30.0	3	1365.848388671875	1365.8468017578125	0.0015999999595806003	1.171434422602475
a1	pepa1c172	DaPR130321_VB124_O869.m	2499	18.200000762939453	SKLPKPVQDLIK		1	a1.a1	2.2000000043931323E-8	66.5999984741211	2	1365.843017578125	1365.8468017578125	-0.003800000064074993	-2.7821568708763555
a1	pepa1c201	DaPR130321_VB124_O869.m	2557	18.40999984741211	VGHSIRHPDVEVDGFSELR		1	a1.a1	0.0012000000569969416	35.29999923706055	2	2149.08203125	2149.078857421875	0.0031999999191612005	1.489010004500279
a1	pepa1c201	DaPR130321_VB124_O869.m	2494	18.18000030517578	VGHSIRHPDVEVDGFSELR		1	a1.a1	1.1000000085914508E-4	43.29999923706055	3	2149.0810546875	2149.078857421875	0.002099999925121665	0.9771628052964575
a1	pepa1c148	DaPR130321_VB124_O869.m	2505	18.229999542236328	QQVPSGESAILDR		1	a1.a1	0.0013000000035390258	48.599998474121094	3	1399.7188720703125	1399.718017578125	8.999999845400453E-4	0.6429866396213707
a1	pepa1b50	DaPR130321_VB124_O869.m	2536	18.350000381469727	GFSLLATEDKEALKK		1	a1.a1	6.8999997893115506E-6	45.20000076293945	2	1649.909423828125	1649.9112548828125	-0.0017999999690800905	-1.0909677497823593
a1	pepa1c192	DaPR130321_VB124_O869.m	2636	18.760000228881836	VAYSLLR		1	a1.a1	0.02500000037252903	30.299999237060547	2	821.4894409179688	821.4884033203125	0.0010000000474974513	1.217302695273148
a1	pepa1b84	DaPR130321_VB124_O869.m	2638	18.760000228881836	LTLKGGAAVDPDSGLEHSAHVLEK		1	a1.a1	1.900000061141327E-4	48.29999923706055	3	2444.279541015625	2444.2783203125	0.0010999999940395355	0.45003058158242015
a1	pepa1c114	DaPR130321_VB124_O869.m	2670	18.8799991607666	MAIMVQSPMFDGK	M1:+15.99491 - M4:+15.99491 - M9:+15.99491	1	a1.a1	5.09999986686438E-10	61.0	2	1502.668212890625	1502.669189453125	-8.999999845400453E-4	-0.5989342104416124
a1	pepa1b85	DaPR130321_VB124_O869.m	2709	19.030000686645508	KAMVEYEIDLQK		1	a1.a1	0.0019000000320374966	45.0	3	1466.755859375	1466.75634765625	-6.000000284984708E-4	-0.4090659157243253
a1	pepa1c210	DaPR130321_VB124_O869.m	2727	19.079999923706055	VGTVIGSNKLEQMPSKEDAIEHFMK	M24:+15.99491	1	a1.a1	9.999999747378752E-5	41.70000076293945	3	2804.39892578125	2804.39599609375	0.0027000000700354576	0.9627741851708154
a1	pepa1b81	DaPR130321_VB124_O869.m	2746	19.15999984741211	LPKPVQDLIK		1	a1.a1	0.007400000002235174	50.20000076293945	2	1150.7216796875	1150.7198486328125	0.0019000000320374966	1.651140400762979
a1	pepa1b65	DaPR130321_VB124_O869.m	2749	19.15999984741211	HILSPWGAEVK		1	a1.a1	0.0010999999940395355	42.20000076293945	2	1236.6754150390625	1236.6739501953125	0.001500000013038516	1.2129308722008865
a1	pepa1c120	DaPR130321_VB124_O869.m	2754	19.18000030517578	MVDPEKPQLGMIDR		1	a1.a1	1.5999999902760464E-7	52.70000076293945	2	1628.8134765625	1628.8138427734375	-3.9999998989515007E-4	-0.24557747447311493
a1	pepa1a5	DaPR130321_VB124_O869.m	2759	19.200000762939453	AHILSPWGAEVK		1	a1.a1	5.000000058430487E-8	57.400001525878906	2	1307.71337890625	1307.7110595703125	0.002400000113993883	1.8352678876803832
a1	pepa1a5	DaPR130321_VB124_O869.m	2755	19.200000762939453	AHILSPWGAEVK		1	a1.a1	0.010999999940395355	40.79999923706055	3	1307.7115478515625	1307.7110595703125	5.000000237487257E-4	0.38234747660007984
a1	pepa1b34	DaPR130321_VB124_O869.m	2796	19.350000381469727	EELGFRPEYSASQLK		1	a1.a1	2.8000000384054147E-5	43.599998474121094	2	1753.8719482421875	1753.8759765625	-0.004000000189989805	-2.280663081907071
a1	pepa1b34	DaPR130321_VB124_O869.m	2788	19.309999465942383	EELGFRPEYSASQLK		1	a1.a1	0.04699999839067459	31.799999237060547	3	1753.880126953125	1753.8759765625	0.004100000020116568	2.337679559390705
a1	pepa1b58	DaPR130321_VB124_O869.m	2792	19.329999923706055	GIYFADMVSK	M7:+15.99491	1	a1.a1	2.4000000848900527E-5	34.599998474121094	2	1146.552490234375	1146.5504150390625	0.002099999925121665	1.831580973306018
a1	pepa1b58	DaPR130321_VB124_O869.m	3354	21.459999084472656	GIYFADMVSK	M7:+15.99491	1	a1.a1	1.6999999843392288E-6	41.20000076293945	2	1146.54931640625	1146.5504150390625	-0.0010000000474974513	-0.8721814883852113
a1	pepa1b58	DaPR130321_VB124_O869.m	3075	20.3799991607666	GIYFADMVSK	M7:+15.99491	1	a1.a1	0.00279999990016222	38.29999923706055	2	1146.55078125	1146.5504150390625	3.9999998989515007E-4	0.34887256997026356
a1	pepa1c168	DaPR130321_VB124_O869.m	2793	19.329999923706055	SIRHPDVEVDGFSELR		1	a1.a1	6.900000215637192E-8	74.80000305175781	3	1855.92822265625	1855.9300537109375	-0.0019000000320374966	-1.0237454952779286
a1	pepa1b74	DaPR130321_VB124_O869.m	2813	19.40999984741211	LEQMPSKEDAIEHFMK		1	a1.a1	5.999999848427251E-5	63.599998474121094	3	1932.9202880859375	1932.9197998046875	3.9999998989515007E-4	0.20694081044416235
a1	pepa1b74	DaPR130321_VB124_O869.m	2823	19.450000762939453	LEQMPSKEDAIEHFMK		1	a1.a1	1.8000000068241206E-7	70.69999694824219	2	1932.920166015625	1932.9197998046875	3.9999998989515007E-4	0.20694081044416235
a1	pepa1b66	DaPR130321_VB124_O869.m	2815	19.40999984741211	HPDVEVDGFSELR		1	a1.a1	8.900000248104334E-4	29.899999618530273	2	1499.711669921875	1499.712890625	-0.0012000000569969416	-0.8001531923199285
a1	pepa1b66	DaPR130321_VB124_O869.m	4724	28.110000610351562	HPDVEVDGFSELR		1	a1.a1	8.699999889358878E-4	51.400001525878906	3	1499.71044921875	1499.712890625	-0.002400000113993883	-1.600306384639857
a1	pepa1b66	DaPR130321_VB124_O869.m	4093	24.459999084472656	HPDVEVDGFSELR		1	a1.a1	0.012000000104308128	41.599998474121094	3	1499.7105712890625	1499.712890625	-0.002300000051036477	-1.5336269131339935
a1	pepa1b66	DaPR130321_VB124_O869.m	4583	27.100000381469727	HPDVEVDGFSELR		1	a1.a1	0.017000000923871994	36.099998474121094	3	1499.715576171875	1499.712890625	0.0026000000070780516	1.7336651724014394
a1	pepa1b66	DaPR130321_VB124_O869.m	3848	23.360000610351562	HPDVEVDGFSELR		1	a1.a1	9.899999713525176E-4	35.599998474121094	3	1499.713134765625	1499.712890625	1.9999999494757503E-4	0.1333588556835207
a1	pepa1b66	DaPR130321_VB124_O869.m	3093	20.43000030517578	HPDVEVDGFSELR		1	a1.a1	0.007400000002235174	45.0	3	1499.714111328125	1499.712890625	0.0012000000569969416	0.8001531923199285
a1	pepa1a1	DaPR130321_VB124_O869.m	2830	19.459999084472656	AEKTLGDFAAEYAK		1	a1.a1	7.300000106624793E-7	73.30000305175781	2	1513.7559814453125	1513.753662109375	0.002300000051036477	1.5194018079741516
a1	pepa1a1	DaPR130321_VB124_O869.m	2824	19.450000762939453	AEKTLGDFAAEYAK		1	a1.a1	4.400000034365803E-5	58.70000076293945	3	1513.7578125	1513.753662109375	0.004100000020116568	2.708498828272579
a1	pepa1c141	DaPR130321_VB124_O869.m	2825	19.450000762939453	QGSSDSQILDLSNR		1	a1.a1	0.0038999998942017555	36.70000076293945	2	1519.7459716796875	1519.7349853515625	0.010999999940395355	7.238104042100939
a1	pepa1b63	DaPR130321_VB124_O869.m	2833	19.479999542236328	GSSDSQILDLSNR		1	a1.a1	5.8000001445179805E-5	57.400001525878906	2	1391.677001953125	1391.676513671875	5.000000237487257E-4	0.35927891204364615
a1	pepa1c204	DaPR130321_VB124_O869.m	2847	19.530000686645508	VGTVIGSNKLEQMPS		1	a1.a1	5.000000237487257E-4	45.29999923706055	2	1559.8095703125	1559.8101806640625	-6.000000284984708E-4	-0.38466220822012526
a1	pepa1c212	DaPR130321_VB124_O869.m	2851	19.530000686645508	VSQGSSDSQILDLSNR		1	a1.a1	1.999999987845058E-8	66.4000015258789	2	1705.839599609375	1705.8355712890625	0.004100000020116568	2.4035142009720714
a1	pepa1c112	DaPR130321_VB124_O869.m	2868	19.600000381469727	MAIMVQSPMFDGK	M1:+15.99491 - M9:+15.99491	1	a1.a1	2.300000051036477E-4	46.099998474121094	2	1486.6724853515625	1486.67431640625	-0.0017999999690800905	-1.2107560810166178
a1	pepa1c112	DaPR130321_VB124_O869.m	3138	20.610000610351562	MAIMVQSPMFDGK	M1:+15.99491 - M4:+15.99491	1	a1.a1	1.199999957179898E-7	51.79999923706055	2	1486.6756591796875	1486.67431640625	0.00139999995008111	0.9416991567227322
a1	pepa1c112	DaPR130321_VB124_O869.m	3028	20.209999084472656	MAIMVQSPMFDGK	M4:+15.99491 - M9:+15.99491	1	a1.a1	1.1000000085914508E-4	41.900001525878906	3	1486.67578125	1486.67431640625	0.001500000013038516	1.0089634269491374
a1	pepa1b22	DaPR130321_VB124_O869.m	2892	19.68000030517578	AVSQGSSDSQILDLSNR		1	a1.a1	5.5000000998006726E-8	65.5999984741211	2	1776.87255859375	1776.8726806640625	-9.999999747378752E-5	-0.056278651004085994
a1	pepa1c140	DaPR130321_VB124_O869.m	2899	19.709999084472656	QAVSQGSSDSQILDLSNR		1	a1.a1	4.600000025334339E-8	71.5999984741211	2	1904.9317626953125	1904.93115234375	6.000000284984708E-4	0.3149720281282896
a1	pepa1c140	DaPR130321_VB124_O869.m	2897	19.700000762939453	QAVSQGSSDSQILDLSNR		1	a1.a1	1.700000029813964E-5	55.599998474121094	3	1904.9349365234375	1904.93115234375	0.003700000001117587	1.9423274151221985
a1	pepa1a8	DaPR130321_VB124_O869.m	2900	19.709999084472656	AMVEYEIDLQK	M2:+15.99491	1	a1.a1	2.300000005561742E-6	61.20000076293945	2	1354.65625	1354.65625	-0.0	-0.0
a1	pepa1a8	DaPR130321_VB124_O869.m	4641	27.5	AMVEYEIDLQK	M2:+15.99491	1	a1.a1	8.099999831756577E-5	53.5	2	1354.6553955078125	1354.65625	-8.999999845400453E-4	-0.6643751760197801
a1	pepa1a8	DaPR130321_VB124_O869.m	4144	24.709999084472656	AMVEYEIDLQK	M2:+15.99491	1	a1.a1	9.999999747378752E-5	53.599998474121094	2	1354.65576171875	1354.65625	-5.000000237487257E-4	-0.3690973438824245
a1	pepa1a8	DaPR130321_VB124_O869.m	4429	26.1299991607666	AMVEYEIDLQK	M2:+15.99491	1	a1.a1	8.800000159681076E-7	49.79999923706055	2	1354.6512451171875	1354.65625	-0.004999999888241291	-3.690973181012741
a1	pepa1a8	DaPR130321_VB124_O869.m	3930	23.700000762939453	AMVEYEIDLQK	M2:+15.99491	1	a1.a1	3.199999980552093E-7	53.20000076293945	2	1354.653076171875	1354.65625	-0.0031999999191612005	-2.362222828973181
a1	pepa1b11	DaPR130321_VB124_O869.m	2926	19.809999465942383	AMVEYEIDLQKMPLGK	M2:+15.99491 - M12:+15.99491	1	a1.a1	2.899999963119626E-4	37.599998474121094	2	1896.947265625	1896.9449462890625	0.002300000051036477	1.2124759105612946
a1	pepa1b11	DaPR130321_VB124_O869.m	2916	19.780000686645508	AMVEYEIDLQKMPLGK	M2:+15.99491 - M12:+15.99491	1	a1.a1	0.0015999999595806003	32.5	3	1896.946044921875	1896.9449462890625	0.0010999999940395355	0.5798797673023843
a1	pepa1b90	DaPR130321_VB124_O869.m	2974	20.0	KFYPLEIDYGQDEEAVKK		1	a1.a1	2.300000051036477E-4	37.70000076293945	2	2172.090087890625	2172.08642578125	0.003800000064074993	1.7494700114007755
a1	pepa1b90	DaPR130321_VB124_O869.m	2963	19.959999084472656	KFYPLEIDYGQDEEAVKK		1	a1.a1	2.399999914359796E-7	67.4000015258789	3	2172.089111328125	2172.08642578125	0.00279999990016222	1.2890830985949944
a1	pepa1c116	DaPR130321_VB124_O869.m	2990	20.049999237060547	MIFDVESMK	M8:+15.99491	1	a1.a1	1.500000071246177E-4	42.20000076293945	2	1115.5101318359375	1115.5115966796875	-0.00139999995008111	-1.255029489830675
a1	pepa1a6	DaPR130321_VB124_O869.m	3040	20.25	ALKAQNDLIWNIKDELKK		1	a1.a1	1.4999999621068127E-5	53.20000076293945	3	2140.21044921875	2140.212890625	-0.002400000113993883	-1.121383823313492
a1	pepa1c209	DaPR130321_VB124_O869.m	3074	20.3799991607666	VGTVIGSNKLEQMPSKEDAIEHFMK		1	a1.a1	0.0019000000320374966	40.29999923706055	3	2788.40576171875	2788.401123046875	0.004600000102072954	1.6496909515825156
a1	pepa1c174	DaPR130321_VB124_O869.m	3100	20.459999084472656	SPWGAEVKAEPVEVVAPR		1	a1.a1	4.099999841855606E-6	59.20000076293945	2	1921.023193359375	1921.0181884765625	0.004999999888241291	2.6027863339526593
a1	pepa1c174	DaPR130321_VB124_O869.m	3089	20.40999984741211	SPWGAEVKAEPVEVVAPR		1	a1.a1	2.6000000161729986E-6	74.0	3	1921.0185546875	1921.0181884765625	3.9999998989515007E-4	0.20822290611020433
a1	pepa1b68	DaPR130321_VB124_O869.m	3112	20.510000228881836	LAHILSPWGAEVK		1	a1.a1	2.5999999706982635E-5	38.70000076293945	2	1420.7955322265625	1420.7950439453125	3.9999998989515007E-4	0.2815325064651242
a1	pepa1b68	DaPR130321_VB124_O869.m	3102	20.479999542236328	LAHILSPWGAEVK		1	a1.a1	0.027000000700354576	47.20000076293945	3	1420.796875	1420.7950439453125	0.0017000000225380063	1.196513198566197
a1	pepa1c197	DaPR130321_VB124_O869.m	3103	20.479999542236328	VEVDGFSELR		1	a1.a1	2.3999999393709004E-4	57.70000076293945	2	1150.576416015625	1150.5743408203125	0.002199999988079071	1.9120885196436423
a1	pepa1b40	DaPR130321_VB124_O869.m	3129	20.600000381469727	EVQQAVSQGSSDSQILDLSNR		1	a1.a1	0.020999999716877937	43.900001525878906	3	2261.103759765625	2261.100830078125	0.00279999990016222	1.238334824752364
a1	pepa1b24	DaPR130321_VB124_O869.m	3143	20.6299991607666	AYYCTGDVTAWTK	C4:+57.02146	1	a1.a1	1.4999999464748726E-8	44.20000076293945	2	1535.693603515625	1535.6839599609375	0.009700000286102295	6.316403986109896
a1	pepa1b77	DaPR130321_VB124_O869.m	3147	20.649999618530273	IFPPETSASVAATPPPSTASAPAAVNSSASADKPLSNMK		1	a1.a1	0.006899999920278788	32.70000076293945	3	3767.8828125	3767.880126953125	0.0027000000700354576	0.7165833251226061
a1	pepa1b14	DaPR130321_VB124_O869.m	3175	20.780000686645508	AQNDLIWNIKDELKK		1	a1.a1	3.199999991920777E-5	41.0	2	1828.000244140625	1827.9967041015625	0.0035000001080334187	1.9146643427640229
a1	pepa1b72	DaPR130321_VB124_O869.m	3189	20.829999923706055	IAPPEAPVTGYMFGK	M12:+15.99491	1	a1.a1	4.6999999904073775E-4	62.70000076293945	3	1593.7984619140625	1593.798583984375	-9.999999747378752E-5	-0.06274318378662073
a1	pepa1b72	DaPR130321_VB124_O869.m	3492	22.0	IAPPEAPVTGYMFGK	M12:+15.99491	1	a1.a1	8.099999977275729E-4	53.400001525878906	3	1593.7977294921875	1593.798583984375	-7.999999797903001E-4	-0.5019454702929659
a1	pepa1c160	DaPR130321_VB124_O869.m	3199	20.8799991607666	SDAYYCTGDVTAWTK	C6:+57.02146	1	a1.a1	4.899999961338608E-9	53.70000076293945	2	1737.74462890625	1737.742919921875	0.0017999999690800905	1.0358263863109363
a1	pepa1c160	DaPR130321_VB124_O869.m	3234	21.010000228881836	SDAYYCTGDVTAWTK	C6:+57.02146	1	a1.a1	1.500000053056283E-7	63.29999923706055	3	1737.743896484375	1737.742919921875	0.0010000000474974513	0.5754591407239968
a1	pepa1c134	DaPR130321_VB124_O869.m	3202	20.899999618530273	PPEAPVTGYMFGK	M10:+15.99491	1	a1.a1	3.099999901223782E-8	54.099998474121094	2	1409.6751708984375	1409.6773681640625	-0.002199999988079071	-1.560640780481785
a1	pepa1c135	DaPR130321_VB124_O869.m	3207	20.90999984741211	PPPSTASAPAAVNSSASADKPLSNMK		1	a1.a1	2.99999994735501E-14	102.80000305175781	3	2496.2255859375	2496.239990234375	-0.014999999664723873	-6.009037481734881
a1	pepa1c111	DaPR130321_VB124_O869.m	3485	21.979999542236328	MAIMVQSPMFDGK	M4:+15.99491	1	a1.a1	7.000000096013537E-6	57.400001525878906	2	1470.67822265625	1470.679443359375	-0.0010999999940395355	-0.7479536067539496
a1	pepa1c111	DaPR130321_VB124_O869.m	3222	20.959999084472656	MAIMVQSPMFDGK	M9:+15.99491	1	a1.a1	7.300000288523734E-5	52.900001525878906	2	1470.6826171875	1470.679443359375	0.0032999999821186066	2.243860820261849
a1	pepa1c111	DaPR130321_VB124_O869.m	3242	21.049999237060547	MAIMVQSPMFDGK	M9:+15.99491	1	a1.a1	0.01899999938905239	40.20000076293945	3	1470.677978515625	1470.679443359375	-0.001500000013038516	-1.019936750874933
a1	pepa1b46	DaPR130321_VB124_O869.m	3241	21.049999237060547	FYTLIPHDFGMKKPPLLNNADSVQAK	M11:+15.99491	1	a1.a1	0.00139999995008111	42.099998474121094	3	2960.540771484375	2960.5341796875	0.006399999838322401	2.1617719809598532
a1	pepa1a7	DaPR130321_VB124_O869.m	3248	21.059999465942383	AIMVQSPMFDGK		1	a1.a1	0.00800000037997961	32.900001525878906	2	1323.6507568359375	1323.64404296875	0.006800000090152025	5.1373329002414945
a1	pepa1b67	DaPR130321_VB124_O869.m	3271	21.149999618530273	HPDVEVDGFSELRWDDQQK		1	a1.a1	3.3999999868683517E-4	46.099998474121094	3	2300.061279296875	2300.05810546875	0.003100000089034438	1.3477920760626438
a1	pepa1b37	DaPR130321_VB124_O869.m	3272	21.149999618530273	ELLIFNK		1	a1.a1	0.013000000268220901	28.700000762939453	2	876.5200805664062	876.5194091796875	6.99999975040555E-4	0.798613205491556
a1	pepa1c107	DaPR130321_VB124_O869.m	3277	21.15999984741211	KVCSTNDLKELLIFNK	C3:+57.02146	1	a1.a1	0.002099999925121665	48.099998474121094	3	1922.047607421875	1922.0419921875	0.00570000009611249	2.965596027184218
a1	pepa1c147	DaPR130321_VB124_O869.m	3285	21.200000762939453	QQVPSGESAILDR	Q1:-17.02655	1	a1.a1	1.2000000424450263E-5	54.400001525878906	2	1382.693603515625	1382.6915283203125	0.002199999988079071	1.5910996364833603
a1	pepa1b57	DaPR130321_VB124_O869.m	4342	25.700000762939453	GIYFADMVSK		1	a1.a1	0.005499999970197678	41.599998474121094	2	1130.5516357421875	1130.5555419921875	-0.003800000064074993	-3.3611794581793775
a1	pepa1b57	DaPR130321_VB124_O869.m	3858	23.40999984741211	GIYFADMVSK		1	a1.a1	0.012000000104308128	34.900001525878906	2	1130.5576171875	1130.5555419921875	0.002199999988079071	1.9459459587473091
a1	pepa1b57	DaPR130321_VB124_O869.m	3286	21.200000762939453	GIYFADMVSK		1	a1.a1	8.800000068731606E-4	42.0	2	1130.5595703125	1130.5555419921875	0.004100000020116568	3.626535687836998
a1	pepa1c216	DaPR130321_VB124_O869.m	3299	21.229999542236328	VVSEDFLQDVSASTK		1	a1.a1	1.5999999902760464E-7	66.0999984741211	2	1624.8089599609375	1624.806884765625	0.002099999925121665	1.2924612425091893
a1	pepa1c216	DaPR130321_VB124_O869.m	5475	37.650001525878906	VVSEDFLQDVSASTK		1	a1.a1	5.499999815583578E-7	46.79999923706055	2	1624.81494140625	1624.806884765625	0.008100000210106373	4.985207956744214
a1	pepa1c216	DaPR130321_VB124_O869.m	4630	27.40999984741211	VVSEDFLQDVSASTK		1	a1.a1	4.999999858590343E-10	66.69999694824219	2	1624.8062744140625	1624.806884765625	-6.000000284984708E-4	-0.36927467142350245
a1	pepa1c216	DaPR130321_VB124_O869.m	4286	25.399999618530273	VVSEDFLQDVSASTK		1	a1.a1	2.2000000779454076E-11	66.5999984741211	2	1624.81787109375	1624.8070068359375	0.010999999940395355	6.770034775893889
a1	pepa1c216	DaPR130321_VB124_O869.m	4470	26.40999984741211	VVSEDFLQDVSASTK		1	a1.a1	2.399999914359796E-7	65.9000015258789	2	1624.8114013671875	1624.806884765625	0.004600000102072954	2.8311057425981394
a1	pepa1c216	DaPR130321_VB124_O869.m	3821	23.260000228881836	VVSEDFLQDVSASTK		1	a1.a1	1.8999999351621E-9	67.0	2	1624.804443359375	1624.806884765625	-0.002400000113993883	-1.4770986856940098
a1	pepa1c216	DaPR130321_VB124_O869.m	4067	24.309999465942383	VVSEDFLQDVSASTK		1	a1.a1	8.899999670575198E-8	66.5	2	1624.8089599609375	1624.806884765625	0.002099999925121665	1.2924612425091893
a1	pepa1c216	DaPR130321_VB124_O869.m	3549	22.229999542236328	VVSEDFLQDVSASTK		1	a1.a1	2.7000000457633178E-8	83.30000305175781	2	1624.80859375	1624.806884765625	0.0017999999690800905	1.1078239426217946
a1	pepa1c216	DaPR130321_VB124_O869.m	3470	21.93000030517578	VVSEDFLQDVSASTK		1	a1.a1	1.1000000085914508E-5	59.900001525878906	3	1624.810302734375	1624.806884765625	0.0035000001080334187	2.1541022141460746
a1	pepa1b45	DaPR130321_VB124_O869.m	3311	21.280000686645508	FYTLIPHDFGMK	M11:+15.99491	1	a1.a1	3.6999999792897142E-6	46.20000076293945	2	1484.7244873046875	1484.7247314453125	-9.999999747378752E-5	-0.06735255051381951
a1	pepa1b89	DaPR130321_VB124_O869.m	3332	21.360000610351562	KFYPLEIDYGQDEEAVK		1	a1.a1	1.999999987845058E-8	66.19999694824219	2	2043.994140625	2043.991455078125	0.00279999990016222	1.3698686915768925
a1	pepa1b89	DaPR130321_VB124_O869.m	3327	21.329999923706055	KFYPLEIDYGQDEEAVK		1	a1.a1	1.1000000085914508E-4	68.69999694824219	3	2043.9949951171875	2043.991455078125	0.003599999938160181	1.761259778858803
a1	pepa1b89	DaPR130321_VB124_O869.m	3620	22.5	KFYPLEIDYGQDEEAVK		1	a1.a1	0.00559999980032444	39.5	3	2043.985595703125	2043.991455078125	-0.005799999926239252	-2.837585211929159
a1	pepa1c193	DaPR130321_VB124_O869.m	3366	21.510000228881836	VCSTNDLKELL	C2:+57.02146	1	a1.a1	0.004999999888241291	39.599998474121094	2	1291.66162109375	1291.65673828125	0.004999999888241291	3.870997409802985
a1	pepa1b12	DaPR130321_VB124_O869.m	3392	21.610000610351562	AQNDLIWNIK		1	a1.a1	1.9999999494757503E-5	53.400001525878906	2	1214.653564453125	1214.6531982421875	3.9999998989515007E-4	0.3293120953981095
a1	pepa1b10	DaPR130321_VB124_O869.m	3407	21.68000030517578	AMVEYEIDLQKMPLGK	M2:+15.99491	1	a1.a1	9.099999687123272E-8	63.599998474121094	2	1880.9508056640625	1880.9500732421875	7.999999797903001E-4	0.4253169667663442
a1	pepa1b10	DaPR130321_VB124_O869.m	3406	21.65999984741211	AMVEYEIDLQKMPLGK	M2:+15.99491	1	a1.a1	0.006399999838322401	33.79999923706055	3	1880.9503173828125	1880.9500732421875	3.000000142492354E-4	0.1594938741420852
a1	pepa1b33	DaPR130321_VB124_O869.m	3430	21.780000686645508	DVEVDGFSELR		1	a1.a1	4.099999983964153E-8	61.599998474121094	2	1265.600830078125	1265.6011962890625	-3.9999998989515007E-4	-0.3160553190594412
a1	pepa1c162	DaPR130321_VB124_O869.m	3495	22.010000228881836	SEDFLQDVSASTK		1	a1.a1	2.099999983329326E-5	58.0	2	1426.66943359375	1426.6700439453125	-6.000000284984708E-4	-0.42055977206841116
a1	pepa1b18	DaPR130321_VB124_O869.m	3514	22.100000381469727	ATLGLVDIVK		1	a1.a1	1.6000000186977559E-6	52.900001525878906	2	1028.6392822265625	1028.6353759765625	0.0038999998942017555	3.791430846425232
a1	pepa1b13	DaPR130321_VB124_O869.m	3521	22.149999618530273	AQNDLIWNIKDELK		1	a1.a1	5.39999979082495E-4	25.299999237060547	3	1699.9036865234375	1699.90185546875	0.0019000000320374966	1.1177116054818172
a1	pepa1b13	DaPR130321_VB124_O869.m	3523	22.149999618530273	AQNDLIWNIKDELK		1	a1.a1	8.800000017572529E-8	62.599998474121094	2	1699.901611328125	1699.90185546875	-9.999999747378752E-5	-0.058826924126282806
a1	pepa1c128	DaPR130321_VB124_O869.m	3522	22.149999618530273	NTHATTHNAYDLEVIDIFK		1	a1.a1	1.4000000192027073E-5	67.5	3	2202.085693359375	2202.0830078125	0.0027000000700354576	1.2261118497606398
a1	pepa1b71	DaPR130321_VB124_O869.m	3859	23.40999984741211	IAPPEAPVTGYMFGK		1	a1.a1	0.02199999988079071	38.20000076293945	3	1577.80224609375	1577.8037109375	-0.00139999995008111	-0.8873093277548811
a1	pepa1b71	DaPR130321_VB124_O869.m	3525	22.149999618530273	IAPPEAPVTGYMFGK		1	a1.a1	7.599999776175537E-7	62.5	3	1577.8033447265625	1577.8037109375	-3.000000142492354E-4	-0.19013772890100586
a1	pepa1c152	DaPR130321_VB124_O869.m	3531	22.18000030517578	RQIQAAYSILSEVQ		1	a1.a1	2.800000074785203E-4	56.29999923706055	2	1605.86083984375	1605.85986328125	0.0010000000474974513	0.6227193731924736
a1	pepa1b38	DaPR130321_VB124_O869.m	3532	22.18000030517578	ELLIFNKQQVPSGESAILDR		1	a1.a1	0.039000000804662704	48.29999923706055	3	2257.2080078125	2257.218994140625	-0.010999999940395355	-4.873253312571609
a1	pepa1c133	DaPR130321_VB124_O869.m	3538	22.200000762939453	PPEAPVTGYMFGK		1	a1.a1	4.199999903420348E-9	75.0	2	1393.6810302734375	1393.6824951171875	-0.00139999995008111	-1.0045329226606892
a1	pepa1c138	DaPR130321_VB124_O869.m	3543	22.209999084472656	PVTGYMFGK		1	a1.a1	1.8999999156221747E-5	35.29999923706055	2	999.4981079101562	999.4971923828125	8.999999845400453E-4	0.90045273903615
a1	pepa1a9	DaPR130321_VB124_O869.m	3544	22.209999084472656	AMVEYEIDLQKMPLGK		1	a1.a1	0.012000000104308128	31.200000762939453	3	1864.9537353515625	1864.955078125	-0.00139999995008111	-0.7506882961967377
a1	pepa1a9	DaPR130321_VB124_O869.m	3553	22.25	AMVEYEIDLQKMPLGK		1	a1.a1	9.599999684084537E-10	71.5	2	1864.9617919921875	1864.955078125	0.0066999997943639755	3.592579721062269
a1	pepa1c159	DaPR130321_VB124_O869.m	3546	22.229999542236328	SATLGLVDIVK		1	a1.a1	1.900000061141327E-4	46.599998474121094	2	1115.6708984375	1115.66748046875	0.0035000001080334187	3.1371355437938253
a1	pepa1c129	DaPR130321_VB124_O869.m	3576	22.329999923706055	PEAPVTGYMFGK		1	a1.a1	1.1000000085914508E-4	47.400001525878906	2	1296.629150390625	1296.6297607421875	-5.000000237487257E-4	-0.3856151068617513
a1	pepa1b44	DaPR130321_VB124_O869.m	3581	22.350000381469727	FYTLIPHDFGMK		1	a1.a1	1.8000000636675395E-5	42.70000076293945	2	1468.731201171875	1468.7298583984375	0.001500000013038516	1.0212906100201278
a1	pepa1b44	DaPR130321_VB124_O869.m	3834	23.309999465942383	FYTLIPHDFGMK		1	a1.a1	0.04899999871850014	25.899999618530273	3	1468.728759765625	1468.7298583984375	-0.0010000000474974513	-0.680860433100946
a1	pepa1c110	DaPR130321_VB124_O869.m	3584	22.360000610351562	MAIMVQSPMFDGK		1	a1.a1	2.699999868127634E-7	60.900001525878906	2	1454.6851806640625	1454.6844482421875	7.999999797903001E-4	0.5499474341373516
a1	pepa1c177	DaPR130321_VB124_O869.m	3587	22.360000610351562	STNDLKELLIFNK		1	a1.a1	6.599999778700294E-6	55.900001525878906	3	1534.8515625	1534.8480224609375	0.003599999938160181	2.345509057234233
a1	pepa1c139	DaPR130321_VB124_O869.m	3590	22.3799991607666	QAVSQGSSDSQILDLSNR	Q1:-17.02655	1	a1.a1	7.899999765470511E-9	71.5999984741211	2	1887.9063720703125	1887.9046630859375	0.0017000000225380063	0.9004692110666301
a1	pepa1c139	DaPR130321_VB124_O869.m	3598	22.40999984741211	QAVSQGSSDSQILDLSNR	Q1:-17.02655	1	a1.a1	1.1000000085914508E-4	47.599998474121094	3	1887.9151611328125	1887.905029296875	0.009999999776482582	5.296876496063442
a1	pepa1b82	DaPR130321_VB124_O869.m	3601	22.43000030517578	LQLLEDDKENRYWIFR		1	a1.a1	0.01600000075995922	32.400001525878906	3	2138.106689453125	2138.103271484375	0.0032999999821186066	1.5434240366825622
a1	pepa1c194	DaPR130321_VB124_O869.m	3611	22.459999084472656	VCSTNDLKELLIFNK	C2:+57.02146	1	a1.a1	0.0044999998062849045	37.0	3	1793.952392578125	1793.947021484375	0.0052999998442828655	2.9543792435394547
a1	pepa1c194	DaPR130321_VB124_O869.m	3627	22.530000686645508	VCSTNDLKELLIFNK	C2:+57.02146	1	a1.a1	3.000000026176508E-9	58.599998474121094	2	1793.947998046875	1793.947021484375	0.0010000000474974513	0.5574300888049726
a1	pepa1b69	DaPR130321_VB124_O869.m	3657	22.6299991607666	IAPPEAPVTGYM		1	a1.a1	0.007899999618530273	29.299999237060547	2	1245.6231689453125	1245.6187744140625	0.004399999976158142	3.532380907013782
a1	pepa1c153	DaPR130321_VB124_O869.m	3674	22.700000762939453	RQIQAAYSILSEVQQA		1	a1.a1	1.0000000116860974E-7	53.70000076293945	2	1804.956298828125	1804.95556640625	6.99999975040555E-4	0.3878211674951574
a1	pepa1b54	DaPR130321_VB124_O869.m	3685	22.75	GGKVFSATLGLVDIVK		1	a1.a1	6.100000149444895E-8	52.20000076293945	3	1603.9432373046875	1603.9422607421875	0.0010999999940395355	0.6858102195839243
a1	pepa1b54	DaPR130321_VB124_O869.m	3676	22.709999084472656	GGKVFSATLGLVDIVK		1	a1.a1	1.4000000262543149E-14	82.19999694824219	2	1603.943115234375	1603.9422607421875	0.0010000000474974513	0.6234638689766328
a1	pepa1b88	DaPR130321_VB124_O869.m	3693	22.760000228881836	KFYPLEIDYGQD		1	a1.a1	8.799999704933725E-6	42.599998474121094	2	1487.7003173828125	1487.7056884765625	-0.0052999998442828655	-3.5625324856492018
a1	pepa1c185	DaPR130321_VB124_O869.m	3715	22.850000381469727	TTNFAGILSQGLR		1	a1.a1	2.2000000171829015E-5	51.79999923706055	3	1377.7491455078125	1377.7489013671875	1.9999999494757503E-4	0.1451643291089604
a1	pepa1c124	DaPR130321_VB124_O869.m	3731	22.90999984741211	NFAGILSQGLR		1	a1.a1	9.299999801442027E-4	57.20000076293945	2	1175.6534423828125	1175.653564453125	-9.999999747378752E-5	-0.08505906884253288
a1	pepa1c165	DaPR130321_VB124_O869.m	3747	22.959999084472656	SLQELFLAH		1	a1.a1	2.699999895412475E-4	49.5	2	1057.5693359375	1057.568115234375	0.0013000000035390258	1.229235247179255
a1	pepa1b42	DaPR130321_VB124_O869.m	3757	23.010000228881836	FYPLEIDYGQDEEAVK		1	a1.a1	1.2000000104706032E-8	56.20000076293945	2	1915.894287109375	1915.8963623046875	-0.002099999925121665	-1.0960926522118941
a1	pepa1b42	DaPR130321_VB124_O869.m	3764	23.049999237060547	FYPLEIDYGQDEEAVK		1	a1.a1	5.699999746866524E-4	41.29999923706055	3	1915.8978271484375	1915.8963623046875	0.00139999995008111	0.7307284348079294
a1	pepa1b30	DaPR130321_VB124_O869.m	3786	23.1299991607666	DLKELLIFNK		1	a1.a1	0.0035000001080334187	46.0	2	1232.7269287109375	1232.725341796875	0.0017000000225380063	1.3790582256222712
a1	pepa1b30	DaPR130321_VB124_O869.m	3783	23.110000610351562	DLKELLIFNK		1	a1.a1	0.0024999999441206455	38.29999923706055	3	1232.72412109375	1232.725341796875	-0.0012000000569969416	-0.9734528984759643
a1	pepa1c184	DaPR130321_VB124_O869.m	3805	23.200000762939453	TTNFAGILSQ		1	a1.a1	0.017999999225139618	29.200000762939453	2	1051.5389404296875	1051.5423583984375	-0.0032999999821186066	-3.138247314301923
a1	pepa1b79	DaPR130321_VB124_O869.m	3811	23.209999084472656	ILSEVQQAVSQGSSDSQILDLSNR		1	a1.a1	0.008200000040233135	39.29999923706055	3	2574.303955078125	2574.301025390625	0.002899999963119626	1.1265193675939975
a1	pepa1b43	DaPR130321_VB124_O869.m	3841	23.350000381469727	FYTLIPHDFG		1	a1.a1	0.006200000178068876	28.399999618530273	2	1209.5936279296875	1209.5943603515625	-6.000000284984708E-4	-0.4960340823051488
a1	pepa1b29	DaPR130321_VB124_O869.m	3888	23.549999237060547	DIEVAYSLLR		1	a1.a1	4.199999966658652E-4	57.900001525878906	2	1178.6429443359375	1178.6419677734375	0.0010000000474974513	0.8484341087790577
a1	pepa1b19	DaPR130321_VB124_O869.m	3894	23.559999465942383	ATTHNAYDLEVIDIFK		1	a1.a1	9.999999747378752E-6	54.400001525878906	3	1849.93359375	1849.9334716796875	9.999999747378752E-5	0.05405599660997016
a1	pepa1c215	DaPR130321_VB124_O869.m	3907	23.610000610351562	VVSEDFLQDVS		1	a1.a1	6.399999838322401E-4	32.400001525878906	2	1237.59716796875	1237.5950927734375	0.002099999925121665	1.6968392468457414
a1	pepa1c109	DaPR130321_VB124_O869.m	3924	23.68000030517578	MAIMVQSPMFD	M9:+15.99491	1	a1.a1	5.900000178371556E-5	31.700000762939453	2	1285.5679931640625	1285.5628662109375	0.005100000184029341	3.9671340220498585
a1	pepa1c199	DaPR130321_VB124_O869.m	3933	23.709999084472656	VFSATLGLVDIVKGTNSYYK		1	a1.a1	0.0034000000450760126	41.5	3	2175.172607421875	2175.169921875	0.0026000000070780516	1.195308918595586
a1	pepa1c198	DaPR130321_VB124_O869.m	4446	26.229999542236328	VFSATLGLVDIVK		1	a1.a1	0.004100000020116568	40.79999923706055	2	1361.8055419921875	1361.8043212890625	0.0013000000035390258	0.9546158601615145
a1	pepa1c198	DaPR130321_VB124_O869.m	4049	24.25	VFSATLGLVDIVK		1	a1.a1	0.009999999776482582	52.900001525878906	3	1361.80419921875	1361.8043212890625	-9.999999747378752E-5	-0.07343198718823943
a1	pepa1c198	DaPR130321_VB124_O869.m	4252	25.209999084472656	VFSATLGLVDIVK		1	a1.a1	9.999999747378752E-5	56.599998474121094	2	1361.8060302734375	1361.8043212890625	0.0017999999690800905	1.3217757800740704
a1	pepa1c198	DaPR130321_VB124_O869.m	4737	28.25	VFSATLGLVDIVK		1	a1.a1	5.299999884300632E-6	45.79999923706055	2	1361.80712890625	1361.8043212890625	0.002899999963119626	2.129527655173345
a1	pepa1c198	DaPR130321_VB124_O869.m	4604	27.25	VFSATLGLVDIVK		1	a1.a1	1.9999999494757503E-4	52.70000076293945	2	1361.80908203125	1361.8043212890625	0.004800000227987766	3.524735641493751
a1	pepa1c198	DaPR130321_VB124_O869.m	4036	24.200000762939453	VFSATLGLVDIVK		1	a1.a1	4.3000000005122274E-5	56.5	2	1361.8040771484375	1361.8043212890625	-1.9999999494757503E-4	-0.14686397437647886
a1	pepa1c143	DaPR130321_VB124_O869.m	4079	24.3799991607666	QIQAAYSILSEVQ		1	a1.a1	4.799999878741801E-4	45.900001525878906	2	1449.7601318359375	1449.7587890625	0.00139999995008111	0.9656778497521183
a1	pepa1c156	DaPR130321_VB124_O869.m	4146	24.709999084472656	SANYCHTSQGDPIGLILL	C5:+57.02146	1	a1.a1	0.029999999329447746	32.0	2	1958.9661865234375	1958.9644775390625	0.0017999999690800905	0.9188527866219044
a1	pepa1c191	DaPR130321_VB124_O869.m	4160	24.780000686645508	VADGMVFGALLPCEECSGQLVFK	C13:+57.02146 - C16:+57.02146 - M5:+15.99491	1	a1.a1	1.900000061141327E-4	53.79999923706055	3	2543.197998046875	2543.1982421875	-3.000000142492354E-4	-0.11796171028774939
a1	pepa1c157	DaPR130321_VB124_O869.m	4205	24.979999542236328	SANYCHTSQGDPIGLILLGE	C5:+57.02146	1	a1.a1	0.03200000151991844	30.5	2	2145.030517578125	2145.028564453125	0.0020000000949949026	0.9323885602916447
a1	pepa1c157	DaPR130321_VB124_O869.m	4211	25.010000228881836	SANYCHTSQGDPIGLILLGE	C5:+57.02146	1	a1.a1	0.012000000104308128	40.0	3	2145.030517578125	2145.028564453125	0.0020000000949949026	0.9323885602916447
a1	pepa1b70	DaPR130321_VB124_O869.m	4228	25.100000381469727	IAPPEAPVTGYMF		1	a1.a1	1.2000000424450263E-6	49.29999923706055	2	1392.6912841796875	1392.687255859375	0.004100000020116568	2.943948831919634
a1	pepa1c108	DaPR130321_VB124_O869.m	4241	25.15999984741211	MAIMVQSPMFD		1	a1.a1	6.800000119255856E-5	38.20000076293945	2	1269.5672607421875	1269.5679931640625	-6.99999975040555E-4	-0.5513686378434842
a1	pepa1c113	DaPR130321_VB124_O869.m	4275	25.350000381469727	MAIMVQSPMFDGK	M1:+42.01056	1	a1.a1	3.6999999792897142E-6	57.70000076293945	2	1496.69384765625	1496.6949462890625	-0.0010999999940395355	-0.7349527014619105
a1	pepa1c123	DaPR130321_VB124_O869.m	4304	25.5	NAYDLEVIDIFK		1	a1.a1	1.199999957179898E-7	65.9000015258789	2	1439.741943359375	1439.7420654296875	-9.999999747378752E-5	-0.06945688389256222
a1	pepa1b23	DaPR130321_VB124_O869.m	4318	25.559999465942383	AYDLEVIDIFK		1	a1.a1	2.5000000292152436E-8	62.099998474121094	2	1325.6981201171875	1325.69921875	-0.0010000000474974513	-0.7543189536163036
a1	pepa1c196	DaPR130321_VB124_O869.m	4340	25.700000762939453	VEMLDNLLDIE	M3:+15.99491	1	a1.a1	4.199999966658652E-5	49.29999923706055	2	1319.639892578125	1319.6402587890625	-3.9999998989515007E-4	-0.30311290310451794
a1	pepa1c190	DaPR130321_VB124_O869.m	4345	25.709999084472656	VADGMVFGALLPCEECSGQLVFK	C13:+57.02146 - C16:+57.02146	1	a1.a1	3.1999999191612005E-4	47.0	3	2527.19189453125	2527.202880859375	-0.010999999940395355	-4.352638256195247
a1	pepa1c190	DaPR130321_VB124_O869.m	4347	25.729999542236328	VADGMVFGALLPCEECSGQLVFK	C13:+57.02146 - C16:+57.02146	1	a1.a1	3.600000054575503E-4	30.0	2	2527.19921875	2527.203369140625	-0.004100000020116568	-1.622346689697067
a1	pepa1c186	DaPR130321_VB124_O869.m	4353	25.75	TTPDPSANISLDGVDVPLGTGISSGVN		1	a1.a1	4.400000034365803E-4	43.70000076293945	3	2583.27978515625	2583.27880859375	8.999999845400453E-4	0.34839444412505166
a1	pepa1c188	DaPR130321_VB124_O869.m	4363	25.799999237060547	VADGMVFGALLPC	C13:+57.02146 - M5:+15.99491	1	a1.a1	0.007199999876320362	39.599998474121094	2	1365.6539306640625	1365.654541015625	-6.000000284984708E-4	-0.43934978464777497
a1	pepa1c164	DaPR130321_VB124_O869.m	4371	25.829999923706055	SLQELFL		1	a1.a1	0.010999999940395355	27.600000381469727	2	849.47265625	849.4721069335938	6.000000284984708E-4	0.7063210476260817
a1	pepa1c154	DaPR130321_VB124_O869.m	4392	25.950000762939453	RQIQAAYSILSEVQQAVSQGSSDSQILDLSNR		1	a1.a1	3.3999999686784577E-6	53.099998474121094	3	3491.769287109375	3491.77294921875	-0.003599999938160181	-1.0309948529057842
a1	pepa1c167	DaPR130321_VB124_O869.m	4484	26.479999542236328	SLQELFLAHILSPWGAEVK		1	a1.a1	4.19999999223819E-8	62.29999923706055	3	2138.16455078125	2138.164794921875	-1.9999999494757503E-4	-0.09353815731255771
a1	pepa1c166	DaPR130321_VB124_O869.m	4499	26.559999465942383	SLQELFLAHIL		1	a1.a1	2.4000000848900527E-5	49.099998474121094	2	1283.73681640625	1283.7362060546875	6.000000284984708E-4	0.4673857648234863
a1	pepa1c189	DaPR130321_VB124_O869.m	4530	26.75	VADGMVFGALLPCEE	C13:+57.02146	1	a1.a1	0.006500000134110451	36.70000076293945	2	1607.7462158203125	1607.7447509765625	0.001500000013038516	0.9329839280317345
a1	pepa1c195	DaPR130321_VB124_O869.m	4601	27.229999542236328	VEMLDNLLDIE		1	a1.a1	7.699999841861427E-4	44.0	2	1303.6494140625	1303.6453857421875	0.004000000189989805	3.0683192175857985
a1	pepa1c187	DaPR130321_VB124_O869.m	4607	27.260000228881836	VADGMVFGALLPC	C13:+57.02146	1	a1.a1	0.008700000122189522	39.79999923706055	2	1349.659912109375	1349.6595458984375	3.000000142492354E-4	0.22227828874394562
a1	pepa1c146	DaPR130321_VB124_O869.m	4624	27.3799991607666	QIQAAYSILSEVQQAVSQ		1	a1.a1	5.39999979082495E-4	42.70000076293945	3	1963.01123046875	1963.0135498046875	-0.002300000051036477	-1.1716679445566325
a1	pepa1c142	DaPR130321_VB124_O869.m	4759	28.479999542236328	QIQAAYSILSEVQ	Q1:-17.02655	1	a1.a1	1.1000000085914508E-5	53.400001525878906	2	1432.73095703125	1432.7322998046875	-0.0013000000035390258	-0.9073572248746287
a1	pepa1c145	DaPR130321_VB124_O869.m	4763	28.530000686645508	QIQAAYSILSEVQQA	Q1:-17.02655	1	a1.a1	9.600000339560211E-5	43.79999923706055	2	1631.8253173828125	1631.8280029296875	-0.0026000000070780516	-1.5933051782480538
a1	pepa1c144	DaPR130321_VB124_O869.m	4766	28.549999237060547	QIQAAYSILSEVQQ	Q1:-17.02655	1	a1.a1	3.3999999868683517E-4	39.900001525878906	2	1560.790283203125	1560.790771484375	-5.000000237487257E-4	-0.3203504485570513
a2	pepa2b18	DaPR130321_VB124_O869.m	792	10.260000228881836	GREEYEGPNKKPR		1	a2.a1	1.7999999499807018E-6	48.29999923706055	2	1559.7894287109375	1559.7928466796875	-0.0034000000450760126	-2.17977666221098
a2	pepa2b37	DaPR130321_VB124_O869.m	854	10.579999923706055	QHHPPYHQQHHQGPPPGGPGGR		1	a2.a1	3.3999999868683517E-4	39.70000076293945	3	2403.135009765625	2403.135498046875	-6.000000284984708E-4	-0.24967382363005125
a2	pepa2b40	DaPR130321_VB124_O869.m	869	10.680000305175781	RMEELHNQEMQKR	M10:+15.99491	1	a2.a1	0.002300000051036477	30.600000381469727	3	1744.81982421875	1744.8221435546875	-0.002300000051036477	-1.3181859592581384
a2	pepa2b45	DaPR130321_VB124_O869.m	896	10.8100004196167	SLDEMEKQQR	M5:+15.99491	1	a2.a1	0.010999999940395355	26.100000381469727	2	1279.5989990234375	1279.5950927734375	0.0038999998942017555	3.0478390517650116
a2	pepa2b20	DaPR130321_VB124_O869.m	919	10.930000305175781	LAQKNPMYQK	M7:+15.99491	1	a2.a1	4.1000000783242285E-4	44.099998474121094	2	1236.63427734375	1236.640869140625	-0.006599999964237213	-5.337038528270322
a2	pepa2b36	DaPR130321_VB124_O869.m	968	11.199999809265137	QHHPPYHQQHHQGPPPGGPGGR	Q1:-17.02655	1	a2.a1	1.8999999156221747E-5	44.0	3	2386.103515625	2386.10888671875	-0.005400000140070915	-2.263098792401175
a2	pepa2b26	DaPR130321_VB124_O869.m	1046	11.579999923706055	MEELHNQEMQK	M9:+15.99491	1	a2.a1	7.100000220816582E-5	48.099998474121094	2	1432.6181640625	1432.619873046875	-0.0017000000225380063	-1.1866371914292038
a2	pepa2b39	DaPR130321_VB124_O869.m	1069	11.699999809265137	RMEELHNQEMQKR		1	a2.a1	1.9999999494757503E-4	51.400001525878906	3	1728.8258056640625	1728.8272705078125	-0.001500000013038516	-0.8676401851284526
a2	pepa2b41	DaPR130321_VB124_O869.m	1167	12.229999542236328	RRREEEMMIR		1	a2.a1	0.020999999716877937	31.399999618530273	3	1405.719482421875	1405.7154541015625	0.0038999998942017555	2.7743878626520253
a2	pepa2b38	DaPR130321_VB124_O869.m	1188	12.350000381469727	RMEELHNQEMQK		1	a2.a1	0.006899999920278788	39.900001525878906	2	1572.7254638671875	1572.72607421875	-6.000000284984708E-4	-0.3815031990211774
a2	pepa2b19	DaPR130321_VB124_O869.m	1231	12.529999732971191	LAQKNPMYQK		1	a2.a1	0.0066999997943639755	34.0	3	1220.6461181640625	1220.64599609375	9.999999747378752E-5	0.08192383196586273
a2	pepa2b33	DaPR130321_VB124_O869.m	1351	13.0600004196167	PGGGPGLSTPGGHPKPPHR		1	a2.a1	5.399999736255268E-7	55.900001525878906	3	1802.9378662109375	1802.9412841796875	-0.0034000000450760126	-1.8858074164200884
a2	pepa2b44	DaPR130321_VB124_O869.m	1373	13.229999542236328	SLDEMEKQQR		1	a2.a1	3.6999999792897142E-6	57.79999923706055	2	1263.6002197265625	1263.6002197265625	9.999999747378752E-5	0.07913895226721872
a2	pepa2b25	DaPR130321_VB124_O869.m	1386	13.279999732971191	MEELHNQEMQK		1	a2.a1	5.200000032345997E-6	69.4000015258789	2	1416.625244140625	1416.625	3.000000142492354E-4	0.21177094449782788
a2	pepa2b29	DaPR130321_VB124_O869.m	1483	13.779999732971191	MGGGGAMNMGDPYGSGGQK	M7:+15.99491 - M9:+15.99491	1	a2.a1	9.999999747378752E-6	41.099998474121094	2	1803.7086181640625	1803.7099609375	-0.0012000000569969416	-0.6652954648946038
a2	pepa2b29	DaPR130321_VB124_O869.m	1762	15.0600004196167	MGGGGAMNMGDPYGSGGQK	M1:+15.99491 - M7:+15.99491	1	a2.a1	3.499999875202775E-4	40.900001525878906	2	1803.7044677734375	1803.7099609375	-0.005400000140070915	-2.9938295274835647
a2	pepa2b17	DaPR130321_VB124_O869.m	1734	14.90999984741211	GMGPGTPAGYGR	M2:+15.99491	1	a2.a1	0.0430000014603138	34.29999923706055	2	1136.51318359375	1136.5157470703125	-0.0024999999441206455	-2.1997055039185294
a2	pepa2b17	DaPR130321_VB124_O869.m	1510	13.90999984741211	GMGPGTPAGYGR	M2:+15.99491	1	a2.a1	1.700000069604357E-7	62.099998474121094	2	1136.5150146484375	1136.5157470703125	-6.99999975040555E-4	-0.6159175329026465
a2	pepa2a1	DaPR130321_VB124_O869.m	1511	13.90999984741211	AELDDTPMR	M8:+15.99491	1	a2.a1	1.2999999853491317E-5	46.400001525878906	2	1063.472412109375	1063.472900390625	-3.9999998989515007E-4	-0.37612617091439354
a2	pepa2a1	DaPR130321_VB124_O869.m	1854	15.5	AELDDTPMR	M8:+15.99491	1	a2.a1	0.008999999612569809	39.29999923706055	2	1063.4716796875	1063.472900390625	-0.0010999999940395355	-1.0343469905396685
a2	pepa2b43	DaPR130321_VB124_O869.m	1521	13.960000038146973	SLDEMEK		1	a2.a1	0.04100000113248825	28.799999237060547	2	851.381591796875	851.3818969726562	-3.9999998989515007E-4	-0.4698244011500245
a2	pepa2b23	DaPR130321_VB124_O869.m	1532	14.010000228881836	ISDSEGFK		1	a2.a1	0.032999999821186066	27.899999618530273	2	882.4212646484375	882.4207763671875	5.000000237487257E-4	0.566623131661928
a2	pepa2b47	DaPR130321_VB124_O869.m	1552	14.100000381469727	SPPPGMGLNQNR	M6:+15.99491	1	a2.a1	1.1000000085914508E-4	26.899999618530273	2	1283.6141357421875	1283.616455078125	-0.002300000051036477	-1.7918125324254213
a2	pepa2b31	DaPR130321_VB124_O869.m	1597	14.300000190734863	MPGGPKPGGGPGLSTPGGHPKPPHR		1	a2.a1	0.005200000014156103	48.29999923706055	3	2370.230224609375	2370.22509765625	0.004900000058114529	2.06731422385148
a2	pepa2b42	DaPR130321_VB124_O869.m	1603	14.329999923706055	SEEKISDSEGFK		1	a2.a1	1.1000000085914508E-5	53.29999923706055	2	1355.6317138671875	1355.6329345703125	-0.0012000000569969416	-0.8851954141828953
a2	pepa2b42	DaPR130321_VB124_O869.m	1605	14.350000381469727	SEEKISDSEGFK		1	a2.a1	7.000000186963007E-5	43.29999923706055	3	1355.6337890625	1355.6329345703125	7.999999797903001E-4	0.5901302331843035
a2	pepa2b10	DaPR130321_VB124_O869.m	1808	15.300000190734863	FAQHGTF		1	a2.a1	3.1999999191612005E-4	31.600000381469727	2	807.3805541992188	807.3787841796875	0.0017000000225380063	2.10557925951106
a2	pepa2b28	DaPR130321_VB124_O869.m	1946	15.899999618530273	MGGGGAMNMGDPYGSGGQK	M9:+15.99491	1	a2.a1	1.6000000213622911E-9	60.5	2	1787.715576171875	1787.7149658203125	6.000000284984708E-4	0.3356239892656233
a2	pepa2b28	DaPR130321_VB124_O869.m	2242	17.149999618530273	MGGGGAMNMGDPYGSGGQK	M1:+15.99491	1	a2.a1	1.3999999737279722E-6	52.0	2	1787.709716796875	1787.7149658203125	-0.005200000014156103	-2.908741110062826
a2	pepa2b16	DaPR130321_VB124_O869.m	1957	15.949999809265137	GMGPGTPAGYGR		1	a2.a1	4.900000058114529E-4	40.29999923706055	2	1120.5206298828125	1120.520751953125	-1.9999999494757503E-4	-0.17848843459522265
a2	pepa2b46	DaPR130321_VB124_O869.m	1973	16.0	SPPPGMGLNQNR		1	a2.a1	1.2000000424450263E-5	50.79999923706055	3	1267.622802734375	1267.62158203125	0.0012000000569969416	0.946654801406938
a2	pepa2b13	DaPR130321_VB124_O869.m	1978	16.010000228881836	FATHAAALSVR		1	a2.a1	7.099999947968172E-7	59.79999923706055	2	1143.626708984375	1143.6273193359375	-6.000000284984708E-4	-0.5246464633661155
a2	pepa2b49	DaPR130321_VB124_O869.m	2026	16.25	VRFATHAAALSVR		1	a2.a1	5.80000005356851E-6	51.29999923706055	2	1398.7945556640625	1398.796875	-0.002300000051036477	-1.6442702240355498
a2	pepa2b49	DaPR130321_VB124_O869.m	2012	16.18000030517578	VRFATHAAALSVR		1	a2.a1	0.0031999999191612005	32.0	3	1398.79638671875	1398.796875	-5.000000237487257E-4	-0.3574500577496112
a2	pepa2b30	DaPR130321_VB124_O869.m	2055	16.3799991607666	MGYMDPR		1	a2.a1	0.00570000009611249	35.0	2	869.3643798828125	869.3648071289062	-5.000000237487257E-4	-0.5751325791528015
a2	pepa2b12	DaPR130321_VB124_O869.m	2083	16.479999542236328	FATHAAAL		1	a2.a1	0.006300000008195639	26.5	2	801.42626953125	801.42578125	5.000000237487257E-4	0.6238881197069371
a2	pepa2b15	DaPR130321_VB124_O869.m	2195	16.959999084472656	GIVEFASKPAAR		1	a2.a1	0.03099999949336052	29.0	3	1245.69580078125	1245.6954345703125	3.9999998989515007E-4	0.321105768548574
a2	pepa2b15	DaPR130321_VB124_O869.m	2206	17.0	GIVEFASKPAAR		1	a2.a1	1.8000000636675395E-5	58.099998474121094	2	1245.693359375	1245.6954345703125	-0.0020000000949949026	-1.605528959560471
a2	pepa2b50	DaPR130321_VB124_O869.m	2213	17.030000686645508	WKSLDEMEK		1	a2.a1	5.699999746866524E-4	37.400001525878906	2	1165.551513671875	1165.55615234375	-0.004600000102072954	-3.9466138914226288
a2	pepa2b48	DaPR130321_VB124_O869.m	2231	17.100000381469727	SQFGPIER		1	a2.a1	0.01600000075995922	34.70000076293945	2	933.478759765625	933.4793090820312	-5.000000237487257E-4	-0.5356305371571842
a2	pepa2a7	DaPR130321_VB124_O869.m	2258	17.209999084472656	DKLESEMEDAYHEHQANLLR	M7:+15.99491	1	a2.a1	3.9999998989515007E-5	56.400001525878906	3	2444.112060546875	2444.114990234375	-0.003000000026077032	-1.227438168033719
a2	pepa2a9	DaPR130321_VB124_O869.m	2310	17.450000762939453	EQLDDEDGLPEK		1	a2.a1	0.002099999925121665	43.29999923706055	2	1387.6195068359375	1387.622802734375	-0.0031999999191612005	-2.3061021430719157
a2	pepa2b11	DaPR130321_VB124_O869.m	4693	27.8799991607666	FAQHGTFEYEYSQR		1	a2.a1	0.039000000804662704	34.599998474121094	3	1762.7841796875	1762.7823486328125	0.0017999999690800905	1.0211129981396418
a2	pepa2b11	DaPR130321_VB124_O869.m	2320	17.479999542236328	FAQHGTFEYEYSQR		1	a2.a1	2.700000004551839E-5	48.79999923706055	3	1762.7813720703125	1762.7823486328125	-0.0010000000474974513	-0.5672850356557271
a2	pepa2b11	DaPR130321_VB124_O869.m	2323	17.479999542236328	FAQHGTFEYEYSQR		1	a2.a1	5.999999941330714E-10	59.29999923706055	2	1762.786376953125	1762.7823486328125	0.004000000189989805	2.2691401426229083
a2	pepa2b52	DaPR130321_VB124_O869.m	2358	17.6299991607666	YGEPGEVFINKGK		1	a2.a1	4.1000001260727004E-7	58.099998474121094	2	1437.74853515625	1437.738037109375	0.010999999940395355	7.650906949997135
a2	pepa2b52	DaPR130321_VB124_O869.m	2346	17.579999923706055	YGEPGEVFINKGK		1	a2.a1	3.000000142492354E-4	36.20000076293945	3	1437.739990234375	1437.7376708984375	0.002300000051036477	1.599735541184794
a2	pepa2b27	DaPR130321_VB124_O869.m	2456	18.0	MGGGGAMNMGDPYGSGGQK		1	a2.a1	2.6999999458432455E-11	71.30000305175781	2	1771.7174072265625	1771.7200927734375	-0.0026000000070780516	-1.4675004351325218
a2	pepa2b51	DaPR130321_VB124_O869.m	2797	19.350000381469727	YGEPGEVFINK		1	a2.a1	4.19999999223819E-8	62.400001525878906	2	1252.6240234375	1252.621337890625	0.00279999990016222	2.2353123130389365
a2	pepa2a3	DaPR130321_VB124_O869.m	2906	19.729999542236328	ALAEIAKAELDDTPMR	M15:+15.99491	1	a2.a1	1.100000021625469E-10	71.4000015258789	2	1759.890380859375	1759.889892578125	5.000000237487257E-4	0.2841086967186668
a2	pepa2a3	DaPR130321_VB124_O869.m	2905	19.729999542236328	ALAEIAKAELDDTPMR	M15:+15.99491	1	a2.a1	9.299999874201603E-6	69.4000015258789	3	1759.8905029296875	1759.889892578125	6.000000284984708E-4	0.3409304360624002
a2	pepa2a6	DaPR130321_VB124_O869.m	3047	20.280000686645508	DKLESEMEDAYHEHQANLLR		1	a2.a1	1.500000071246177E-4	62.20000076293945	3	2428.12109375	2428.1201171875	8.999999845400453E-4	0.37065710965836335
a2	pepa2b14	DaPR130321_VB124_O869.m	3081	20.399999618530273	GFGFIKLESR		1	a2.a1	4.799999878741801E-4	57.900001525878906	2	1153.6385498046875	1153.6368408203125	0.0017999999690800905	1.5602830157540486
a2	pepa2a8	DaPR130321_VB124_O869.m	3177	20.799999237060547	EAFSQFGPIER		1	a2.a1	7.800000021234155E-4	36.70000076293945	2	1280.6195068359375	1280.62744140625	-0.007799999788403511	-6.090764211516797
a2	pepa2b24	DaPR130321_VB124_O869.m	3243	21.049999237060547	ISDSEGFKANLSLLR		1	a2.a1	1.9999999494757503E-5	48.0	2	1649.893310546875	1649.8861083984375	0.007199999876320362	4.363937510395479
a2	pepa2a2	DaPR130321_VB124_O869.m	3253	21.079999923706055	ALAEIAKAELDDTPMR		1	a2.a1	4.400000079840538E-7	63.70000076293945	3	1743.8968505859375	1743.89501953125	0.0017999999690800905	1.032172205849823
a2	pepa2a2	DaPR130321_VB124_O869.m	3263	21.1299991607666	ALAEIAKAELDDTPMR		1	a2.a1	3.099999901223782E-8	74.30000305175781	2	1743.89599609375	1743.89501953125	0.0010999999940395355	0.6307719109922166
a2	pepa2a5	DaPR130321_VB124_O869.m	3504	22.059999465942383	CSEGVFLLTTTPR	C1:+57.02146	1	a2.a1	4.199999903420348E-9	57.0	2	1480.7484130859375	1480.7469482421875	0.0015999999595806003	1.080535713060209
a2	pepa2b22	DaPR130321_VB124_O869.m	3696	22.780000686645508	LFVGNLPADITEDEFKR		1	a2.a1	1.0999999631167157E-6	53.5	2	1964.013916015625	1964.0128173828125	0.0012000000569969416	0.6109940049149106
a2	pepa2b35	DaPR130321_VB124_O869.m	3828	23.299999237060547	PVIVEPLEQLDDEDGLPEKLAQK		1	a2.a1	7.79999973019585E-5	46.79999923706055	3	2575.345947265625	2575.3505859375	-0.004600000102072954	-1.7861646205339554
a2	pepa2b34	DaPR130321_VB124_O869.m	3898	23.579999923706055	PVIVEPLEQLDDEDGLPEK		1	a2.a1	1.2000000424450263E-6	71.30000305175781	3	2135.077880859375	2135.07568359375	0.0020000000949949026	0.936734988067735
a2	pepa2b34	DaPR130321_VB124_O869.m	3899	23.579999923706055	PVIVEPLEQLDDEDGLPEK		1	a2.a1	7.899999764049426E-5	37.29999923706055	2	2135.076904296875	2135.07568359375	0.0010999999940395355	0.5152042161746793
a2	pepa2b21	DaPR130321_VB124_O869.m	4038	24.200000762939453	LFVGNLPADITEDEFK		1	a2.a1	4.099999961933165E-14	70.0999984741211	2	1807.911865234375	1807.9117431640625	1.9999999494757503E-4	0.11062486634306111
a2	pepa2b21	DaPR130321_VB124_O869.m	4051	24.260000228881836	LFVGNLPADITEDEFK		1	a2.a1	9.299999874201603E-6	66.9000015258789	3	1807.913818359375	1807.9117431640625	0.002099999925121665	1.1615610845286137
a2	pepa2a4	DaPR130321_VB124_O869.m	4337	25.68000030517578	CSEGVFLLTTTPR	C1:+57.02146 - C1:-17.02655	1	a2.a1	0.00279999990016222	31.700000762939453	2	1463.7213134765625	1463.7203369140625	0.0010000000474974513	0.6831906493871192
a2	pepa2b32	DaPR130321_VB124_O869.m	4627	27.399999618530273	NLSPYVSNELLEEAFSQFGPIER		1	a2.a1	8.900000248104334E-4	44.20000076293945	3	2639.29833984375	2639.29931640625	-8.999999845400453E-4	-0.34099958990839757
a3	pepa3b32	DaPR130321_VB124_O869.m	1209	12.449999809265137	THLSLSHNPEQK		1	a3.a1	7.499999810534064E-6	57.29999923706055	2	1390.706298828125	1390.707763671875	-0.00139999995008111	-1.0066816240276828
a3	pepa3b10	DaPR130321_VB124_O869.m	1505	13.880000114440918	IAHGNSSIIADR		1	a3.a1	0.0020000000949949026	34.099998474121094	3	1253.6573486328125	1253.66015625	-0.00279999990016222	-2.233460069862709
a3	pepa3b23	DaPR130321_VB124_O869.m	1594	14.279999732971191	KVVGDVAYDEAKER		1	a3.a1	1.2999999853491317E-5	62.70000076293945	3	1578.810546875	1578.8126220703125	-0.002099999925121665	-1.3301134636027387
a3	pepa3b16	DaPR130321_VB124_O869.m	1804	15.279999732971191	LPVEDKIR		1	a3.a1	0.0010999999940395355	46.79999923706055	2	969.58056640625	969.5731811523438	0.007400000002235174	7.632224308680062
a3	pepa3b13	DaPR130321_VB124_O869.m	1903	15.710000038146973	IFHELTQTDK		1	a3.a1	0.001500000013038516	40.0	2	1231.6302490234375	1231.6322021484375	-0.0019000000320374966	-1.5426683621321122
a3	pepa3b13	DaPR130321_VB124_O869.m	1900	15.699999809265137	IFHELTQTDK		1	a3.a1	0.032999999821186066	33.29999923706055	3	1231.63330078125	1231.6322021484375	0.0010999999940395355	0.8931237687036072
a3	pepa3b36	DaPR130321_VB124_O869.m	1925	15.8100004196167	VVGDVAYDEAKER		1	a3.a1	9.099999687123272E-8	66.30000305175781	2	1450.71875	1450.7176513671875	0.0010999999940395355	0.7582454056465583
a3	pepa3a2	DaPR130321_VB124_O869.m	1948	15.899999618530273	APAEILNGK		1	a3.a1	1.700000029813964E-5	45.900001525878906	2	912.5188598632812	912.5153198242188	0.0035000001080334187	3.835552162244944
a3	pepa3b17	DaPR130321_VB124_O869.m	2044	16.329999923706055	ITIGQAPTEK		1	a3.a1	1.900000061141327E-4	42.70000076293945	2	1057.5889892578125	1057.5892333984375	-1.9999999494757503E-4	-0.1891093334081123
a3	pepa3b35	DaPR130321_VB124_O869.m	2088	16.5	VVGDVAYDEAK		1	a3.a1	1.9000000293090125E-6	49.400001525878906	2	1165.5733642578125	1165.573974609375	-6.000000284984708E-4	-0.5147678667924548
a3	pepa3a7	DaPR130321_VB124_O869.m	2396	17.75	EQVPGFTPR		1	a3.a1	0.0017000000225380063	27.5	2	1030.5316162109375	1030.531982421875	-3.9999998989515007E-4	-0.3881490305182976
a3	pepa3b15	DaPR130321_VB124_O869.m	2574	18.5	LKNQVTQLKEQVPGFTPR		1	a3.a1	0.005799999926239252	46.0	3	2083.1640625	2083.166259765625	-0.002300000051036477	-1.1040885672251852
a3	pepa3b31	DaPR130321_VB124_O869.m	2608	18.65999984741211	TDPTTLTDEEINR		1	a3.a1	8.900000239009387E-7	50.900001525878906	2	1504.7093505859375	1504.7130126953125	-0.003599999938160181	-2.3924827576998835
a3	pepa3b27	DaPR130321_VB124_O869.m	2671	18.8799991607666	MHGGGPTVTAGLPLPK	M1:+15.99491	1	a3.a1	2.5999999706982635E-5	52.5	3	1548.8221435546875	1548.8206787109375	0.00139999995008111	0.9039135190565192
a3	pepa3b27	DaPR130321_VB124_O869.m	2653	18.809999465942383	MHGGGPTVTAGLPLPK	M1:+15.99491	1	a3.a1	1.3999999737279722E-6	58.400001525878906	2	1548.8267822265625	1548.8206787109375	0.006099999882280827	3.938480397458132
a3	pepa3b33	DaPR130321_VB124_O869.m	2688	18.950000762939453	TPVPSDIDISR		1	a3.a1	7.399999885819852E-4	38.900001525878906	2	1199.62646484375	1199.6270751953125	-6.000000284984708E-4	-0.5001554573956112
a3	pepa3b26	DaPR130321_VB124_O869.m	2758	19.200000762939453	MHGGGPTVTAGLPLPK		1	a3.a1	5.60000010807471E-8	64.69999694824219	2	1532.8250732421875	1532.8258056640625	-6.99999975040555E-4	-0.4566728798888506
a3	pepa3b26	DaPR130321_VB124_O869.m	2742	19.149999618530273	MHGGGPTVTAGLPLPK		1	a3.a1	3.800000122282654E-4	40.79999923706055	3	1532.8262939453125	1532.8258056640625	5.000000237487257E-4	0.3261949413306699
a3	pepa3a8	DaPR130321_VB124_O869.m	2769	19.25	GALALAQAVQR		1	a3.a1	2.900000026784255E-7	56.70000076293945	2	1097.6456298828125	1097.6429443359375	0.0027000000700354576	2.459816358286646
a3	pepa3a5	DaPR130321_VB124_O869.m	2794	19.350000381469727	DVDGLTSINAGR		1	a3.a1	5.800000124622784E-8	60.29999923706055	2	1217.6126708984375	1217.612548828125	1.9999999494757503E-4	0.1642558588444759
a3	pepa3b14	DaPR130321_VB124_O869.m	2886	19.65999984741211	LGIEKTDPTTLTDEEINR		1	a3.a1	1.5999999959603883E-5	56.0	3	2045.039794921875	2045.0400390625	-3.9999998989515007E-4	-0.19559518750474958
a3	pepa3a4	DaPR130321_VB124_O869.m	2931	19.829999923706055	DDSNLYINVK		1	a3.a1	0.006500000134110451	52.70000076293945	2	1180.586669921875	1180.5849609375	0.0017999999690800905	1.5246678795998845
a3	pepa3b34	DaPR130321_VB124_O869.m	2940	19.8799991607666	VLLSALER		1	a3.a1	0.0013000000035390258	46.20000076293945	2	900.5523681640625	900.5516967773438	6.000000284984708E-4	0.6662582843889943
a3	pepa3b11	DaPR130321_VB124_O869.m	2941	19.8799991607666	LAILQVGNR		1	a3.a1	0.01899999938905239	53.900001525878906	2	983.6021118164062	983.60009765625	0.0020000000949949026	2.033346783678203
a3	pepa3a9	DaPR130321_VB124_O869.m	3195	20.850000381469727	GDLNDCFIPCTPK	C6:+57.02146 - C10:+57.02146	1	a3.a1	3.000000106112566E-7	43.400001525878906	2	1536.67822265625	1536.6824951171875	-0.00430000014603138	-2.798235913856402
a3	pepa3b30	DaPR130321_VB124_O869.m	3238	21.030000686645508	QPSQGPTFGIK	Q1:-17.02655	1	a3.a1	3.1999999191612005E-4	38.400001525878906	2	1142.5853271484375	1142.58447265625	8.999999845400453E-4	0.7876879181175543
a3	pepa3b20	DaPR130321_VB124_O869.m	3257	21.100000381469727	IYGADDIELLPEAQHKAEVYTK		1	a3.a1	1.9999999494757503E-5	54.79999923706055	3	2503.28076171875	2503.27197265625	0.008899999782443047	3.5553467140844295
a3	pepa3b19	DaPR130321_VB124_O869.m	3339	21.399999618530273	IYGADDIELLPEAQHK		1	a3.a1	4.600000011123484E-6	43.29999923706055	2	1811.9180908203125	1811.9178466796875	3.000000142492354E-4	0.16557042848216377
a3	pepa3b39	DaPR130321_VB124_O869.m	3411	21.68000030517578	YVVVTGITPTPLGEGK		1	a3.a1	4.899999850316306E-10	69.4000015258789	2	1630.9061279296875	1630.905517578125	6.99999975040555E-4	0.429209397782924
a3	pepa3b38	DaPR130321_VB124_O869.m	3424	21.75	YSGLCPHVVVLVATVR	C5:+57.02146	1	a3.a1	0.014999999664723873	37.70000076293945	3	1769.96923828125	1769.9735107421875	-0.00430000014603138	-2.4294149714298823
a3	pepa3b22	DaPR130321_VB124_O869.m	3608	22.450000762939453	KGEPVSAEDLGVSGALTVLMK	M20:+15.99491	1	a3.a1	3.899999967416079E-7	66.5999984741211	3	2117.1259765625	2117.1162109375	0.009700000286102295	4.581704223882423
a3	pepa3b37	DaPR130321_VB124_O869.m	3622	22.510000228881836	WMIQYNNLNLK		1	a3.a1	0.003700000001117587	38.70000076293945	2	1436.7384033203125	1436.73583984375	0.0024999999441206455	1.740055391388113
a3	pepa3b12	DaPR130321_VB124_O869.m	3714	22.850000381469727	LDIDPETITWQR		1	a3.a1	1.3000000080864993E-6	67.19999694824219	2	1486.755126953125	1486.754150390625	0.0010999999940395355	0.7398667720218067
a3	pepa3b28	DaPR130321_VB124_O869.m	3867	23.450000762939453	PTGFILPIR		1	a3.a1	0.004900000058114529	35.70000076293945	2	1013.6143798828125	1013.6146850585938	-3.000000142492354E-4	-0.29597046952007544
a3	pepa3a1	DaPR130321_VB124_O869.m	3917	23.649999618530273	AAQAPSSFQLLYDLK		1	a3.a1	4.799999807347799E-12	81.9000015258789	2	1651.8719482421875	1651.869384765625	0.0026000000070780516	1.5739743293607635
a3	pepa3b21	DaPR130321_VB124_O869.m	3935	23.729999542236328	KGEPVSAEDLGVSGALTVLMK		1	a3.a1	4.099999932805076E-5	44.79999923706055	3	2101.129638671875	2101.121337890625	0.008200000040233135	3.902678009288767
a3	pepa3a6	DaPR130321_VB124_O869.m	3978	23.950000762939453	EIGLLSEEVELYGETK		1	a3.a1	8.799999839936845E-9	74.5	2	1808.9229736328125	1808.916748046875	0.006200000178068876	3.4274657386876126
a3	pepa3b18	DaPR130321_VB124_O869.m	4082	24.399999618530273	LVGPEGFVVTEAGFGADIGMEK	M20:+15.99491	1	a3.a1	3.000000026176508E-9	64.0999984741211	3	2239.095947265625	2239.095458984375	3.000000142492354E-4	0.13398268173225253
a3	pepa3b29	DaPR130321_VB124_O869.m	4119	24.600000381469727	QGFGNLPICMAK	C9:+57.02146 - Q1:-17.02655	1	a3.a1	2.399999914359796E-7	51.0	2	1318.63037109375	1318.628662109375	0.0017999999690800905	1.365054484862083
a3	pepa3a3	DaPR130321_VB124_O869.m	4124	24.610000610351562	ASFITPVPGGVGPM		1	a3.a1	0.0430000014603138	33.79999923706055	2	1329.689697265625	1329.6876220703125	0.002199999988079071	1.6545239284499689
a3	pepa3b25	DaPR130321_VB124_O869.m	4206	24.979999542236328	MFGIPVVVAVNAFK	M1:+15.99491	1	a3.a1	2.800000009628434E-9	50.900001525878906	2	1507.832763671875	1507.8345947265625	-0.0017000000225380063	-1.127444633836838
a3	pepa3b24	DaPR130321_VB124_O869.m	4388	25.93000030517578	MFGIPVVVAVNAFK		1	a3.a1	3.7999998312443495E-5	39.900001525878906	2	1491.839599609375	1491.839599609375	0.0	0.0
a4	pepa4b26	DaPR130321_VB124_O869.m	894	10.8100004196167	VPSPPPGHK		1	a4.a1	8.299999753944576E-4	32.70000076293945	2	915.5093383789062	915.505126953125	0.00419999985024333	4.587631162942002
a4	pepa4b16	DaPR130321_VB124_O869.m	976	11.25	KLEEEEDGKLKKPK		1	a4.a1	1.6999999934341758E-4	48.0	3	1670.935546875	1670.9327392578125	0.00279999990016222	1.6757107179585886
a4	pepa4b15	DaPR130321_VB124_O869.m	1104	11.859999656677246	KLEEEEDGKLK		1	a4.a1	1.900000061141327E-4	54.900001525878906	2	1317.6876220703125	1317.6900634765625	-0.002400000113993883	-1.8213692130771475
a4	pepa4b15	DaPR130321_VB124_O869.m	1099	11.850000381469727	KLEEEEDGKLK		1	a4.a1	2.499999936844688E-5	47.70000076293945	3	1317.6915283203125	1317.6900634765625	0.001500000013038516	1.138355713999202
a4	pepa4b18	DaPR130321_VB124_O869.m	1108	11.880000114440918	MLDHEYTTK	M1:+15.99491	1	a4.a1	9.500000160187483E-4	39.29999923706055	2	1153.5142822265625	1153.519775390625	-0.005499999970197678	-4.768015327986182
a4	pepa4b30	DaPR130321_VB124_O869.m	1227	12.510000228881836	YYNKVPVEKR		1	a4.a1	0.001500000013038516	39.599998474121094	2	1295.70849609375	1295.7110595703125	-0.0024999999441206455	-1.929442467636035
a4	pepa4b30	DaPR130321_VB124_O869.m	1218	12.479999542236328	YYNKVPVEKR		1	a4.a1	0.04699999839067459	29.5	3	1295.7108154296875	1295.7110595703125	-3.000000142492354E-4	-0.23153311228872453
a4	pepa4b24	DaPR130321_VB124_O869.m	1276	12.75	SMMNLQTK	M3:+15.99491	1	a4.a1	0.020999999716877937	31.100000381469727	2	968.4498901367188	968.4544067382812	-0.0044999998062849045	-4.646578894137864
a4	pepa4b11	DaPR130321_VB124_O869.m	1299	12.829999923706055	LEVQATDREENK		1	a4.a1	2.100000074278796E-6	57.20000076293945	2	1431.7042236328125	1431.707763671875	-0.003599999938160181	-2.5144795813129672
a4	pepa4b17	DaPR130321_VB124_O869.m	1391	13.300000190734863	MLDHEYTTK		1	a4.a1	6.500000040432496E-7	53.599998474121094	2	1137.5250244140625	1137.52490234375	1.9999999494757503E-4	0.17582032229404046
a4	pepa4b29	DaPR130321_VB124_O869.m	1493	13.829999923706055	YYNKVPVEK		1	a4.a1	1.4000000373926014E-4	37.0	2	1139.6080322265625	1139.6099853515625	-0.0019000000320374966	-1.6672370867752258
a4	pepa4b13	DaPR130321_VB124_O869.m	1708	14.800000190734863	IKGEKDWQKYETAR		1	a4.a1	0.026000000536441803	36.599998474121094	3	1751.9085693359375	1751.907958984375	6.99999975040555E-4	0.3995643557931905
a4	pepa4a2	DaPR130321_VB124_O869.m	1888	15.649999618530273	AGNEKEEGETADTVGCCSLR	C16:+57.02146 - C17:+57.02146	1	a4.a1	4.099999895146311E-9	70.30000305175781	3	2182.9287109375	2182.934326171875	-0.00570000009611249	-2.6111642607720373
a4	pepa4b12	DaPR130321_VB124_O869.m	2107	16.600000381469727	LEVQATDREENKQIALGTSK		1	a4.a1	0.002099999925121665	47.400001525878906	3	2230.168212890625	2230.167724609375	3.9999998989515007E-4	0.17935870270260146
a4	pepa4b28	DaPR130321_VB124_O869.m	2274	17.280000686645508	YIMLNPSSR	M3:+15.99491	1	a4.a1	0.0430000014603138	37.0	2	1096.544677734375	1096.5460205078125	-0.0013000000035390258	-1.1855407609221849
a4	pepa4a4	DaPR130321_VB124_O869.m	2362	17.649999618530273	ELTAPDENIPAK		1	a4.a1	8.300000445160549E-6	55.5	2	1297.66259765625	1297.663818359375	-0.0012000000569969416	-0.9247387805834728
a4	pepa4b23	DaPR130321_VB124_O869.m	2510	18.25	SGDHLHNDSQIEADFR	S1:+42.01057	1	a4.a1	4.999999873689376E-5	53.0	3	1882.8304443359375	1882.8319091796875	-0.00139999995008111	-0.7435607731393623
a4	pepa4b23	DaPR130321_VB124_O869.m	2524	18.299999237060547	SGDHLHNDSQIEADFR	S1:+42.01057	1	a4.a1	8.400000139907604E-10	65.30000305175781	2	1882.8345947265625	1882.8319091796875	0.00279999990016222	1.4871215462787246
a4	pepa4b25	DaPR130321_VB124_O869.m	2848	19.530000686645508	TYNASITLQQQLK		1	a4.a1	1.9000000293090125E-6	56.29999923706055	2	1507.811767578125	1507.8118896484375	-9.999999747378752E-5	-0.06632126869426902
a4	pepa4b20	DaPR130321_VB124_O869.m	2869	19.600000381469727	NLQLFMENK	M6:+15.99491	1	a4.a1	0.014000000432133675	37.5	2	1152.573486328125	1152.5721435546875	0.0013000000035390258	1.1279120450800164
a4	pepa4b27	DaPR130321_VB124_O869.m	2875	19.610000610351562	WWEEERYPEGIK		1	a4.a1	0.00139999995008111	49.70000076293945	2	1621.76171875	1621.7650146484375	-0.0031999999191612005	-1.9731588055344067
a4	pepa4a1	DaPR130321_VB124_O869.m	3146	20.649999618530273	AEEVATFFAK		1	a4.a1	0.006099999882280827	53.29999923706055	2	1112.564697265625	1112.562744140625	0.002099999925121665	1.887533926676436
a4	pepa4a9	DaPR130321_VB124_O869.m	3187	20.829999923706055	HLQDLMEGLTAK		1	a4.a1	8.000000093488779E-7	65.5999984741211	2	1355.7054443359375	1355.69921875	0.006300000008195639	4.647048490596941
a4	pepa4a9	DaPR130321_VB124_O869.m	3192	20.850000381469727	HLQDLMEGLTAK		1	a4.a1	0.0052999998442828655	51.29999923706055	3	1355.6993408203125	1355.69921875	9.999999747378752E-5	0.0737626724945603
a4	pepa4b19	DaPR130321_VB124_O869.m	3225	20.979999542236328	NLQLFMENK		1	a4.a1	1.4000000373926014E-4	46.20000076293945	2	1136.577880859375	1136.5772705078125	6.000000284984708E-4	0.527900780762927
a4	pepa4a7	DaPR130321_VB124_O869.m	3229	21.0	FLEHKGPVFAPPYEPLPENVK		1	a4.a1	6.300000241026282E-4	55.400001525878906	3	2408.27001953125	2408.265380859375	0.004600000102072954	1.9100885386773576
a4	pepa4b10	DaPR130321_VB124_O869.m	3510	22.079999923706055	IANFKIEPPGLFR		1	a4.a1	0.003800000064074993	37.400001525878906	2	1501.8536376953125	1501.85302734375	6.99999975040555E-4	0.46609086394998905
a4	pepa4b10	DaPR130321_VB124_O869.m	3487	21.979999542236328	IANFKIEPPGLFR		1	a4.a1	0.0038999998942017555	39.900001525878906	3	1501.8514404296875	1501.85302734375	-0.001500000013038516	-0.9987661813296662
a4	pepa4b14	DaPR130321_VB124_O869.m	3494	22.010000228881836	IMPEDIIINCSK	C10:+57.02146	1	a4.a1	0.02500000037252903	31.799999237060547	2	1432.718505859375	1432.7178955078125	6.99999975040555E-4	0.4885818605570269
a4	pepa4a8	DaPR130321_VB124_O869.m	3568	22.299999237060547	GPVFAPPYEPLPENVK		1	a4.a1	0.0032999999821186066	40.0	3	1753.916748046875	1753.9163818359375	3.000000142492354E-4	0.17104579064094605
a4	pepa4a8	DaPR130321_VB124_O869.m	3552	22.25	GPVFAPPYEPLPENVK		1	a4.a1	7.200000254670158E-5	52.900001525878906	2	1753.922607421875	1753.9163818359375	0.006300000008195639	3.591961437523619
a4	pepa4b21	DaPR130321_VB124_O869.m	3722	22.8799991607666	NLQLFMENKQPEDDLFDR		1	a4.a1	3.5000000934815034E-5	60.900001525878906	3	2252.066650390625	2252.065673828125	0.0010999999940395355	0.48844046016194737
a4	pepa4a5	DaPR130321_VB124_O869.m	4106	24.530000686645508	EKFAWAIDMADEDYEF	M9:+15.99491	1	a4.a1	3.899999865097925E-5	49.099998474121094	2	1995.8294677734375	1995.8321533203125	-0.0026000000070780516	-1.3027147612351226
a4	pepa4b22	DaPR130321_VB124_O869.m	4161	24.799999237060547	QPEDDLFDRLNTGILNK	Q1:-17.02655	1	a4.a1	1.5999999595806003E-4	45.5	3	1970.982177734375	1970.982177734375	-0.0	-0.0
a4	pepa4b22	DaPR130321_VB124_O869.m	4148	24.729999542236328	QPEDDLFDRLNTGILNK	Q1:-17.02655	1	a4.a1	1.3000000035390258E-4	45.599998474121094	2	1970.9893798828125	1970.982177734375	0.007199999876320362	3.6530010051114172
a4	pepa4a3	DaPR130321_VB124_O869.m	4406	26.010000228881836	CDFTQMSQYFK	C1:+57.02146 - C1:-17.02655	1	a4.a1	3.899999865097925E-5	52.20000076293945	2	1437.58056640625	1437.581787109375	-0.0012000000569969416	-0.8347351557714485
a4	pepa4a6	DaPR130321_VB124_O869.m	4532	26.75	FAWAIDMADEDYEF	M7:+15.99491	1	a4.a1	1.9999999494757503E-4	42.400001525878906	2	1738.6923828125	1738.694580078125	-0.002099999925121665	-1.2078026521640766
a5	pepa5a5	DaPR130321_VB124_O869.m	1044	11.579999923706055	CAGGHDDATLAR	C1:+57.02146	1	a5.a1	6.99999975040555E-4	47.79999923706055	2	1243.5472412109375	1243.548828125	-0.001500000013038516	-1.2062252636273143
a5	pepa5a5	DaPR130321_VB124_O869.m	1034	11.529999732971191	CAGGHDDATLAR	C1:+57.02146	1	a5.a1	3.499999875202775E-4	37.099998474121094	3	1243.5458984375	1243.548828125	-0.002899999963119626	-2.332035459751261
a5	pepa5b18	DaPR130321_VB124_O869.m	1038	11.550000190734863	KAADETLCQTK	C8:+57.02146	1	a5.a1	1.8000000068241206E-7	43.29999923706055	2	1264.6182861328125	1264.62060546875	-0.002300000051036477	-1.818727325088894
a5	pepa5b28	DaPR130321_VB124_O869.m	1107	11.880000114440918	VLHNAQEVEKEPGQRR		1	a5.a1	0.039000000804662704	27.600000381469727	3	1889.9931640625	1889.9945068359375	-0.0013000000035390258	-0.6878326888448852
a5	pepa5b27	DaPR130321_VB124_O869.m	1244	12.600000381469727	VLHNAQEVEKEPGQR		1	a5.a1	0.005400000140070915	41.900001525878906	3	1733.8909912109375	1733.893310546875	-0.002300000051036477	-1.3264945640231176
a5	pepa5a1	DaPR130321_VB124_O869.m	1311	12.880000114440918	AADETLCQTK	C7:+57.02146	1	a5.a1	6.800000119255856E-5	51.79999923706055	2	1136.523681640625	1136.525634765625	-0.0019000000320374966	-1.6717617041953619
a5	pepa5b24	DaPR130321_VB124_O869.m	1691	14.729999542236328	SEAHTADGISIR		1	a5.a1	1.9000000293090125E-6	47.5	2	1256.6229248046875	1256.6234130859375	-3.9999998989515007E-4	-0.3183133353475048
a5	pepa5b24	DaPR130321_VB124_O869.m	1684	14.699999809265137	SEAHTADGISIR		1	a5.a1	3.899999865097925E-5	46.599998474121094	3	1256.625244140625	1256.6234130859375	0.0019000000320374966	1.5119884065915936
a5	pepa5b21	DaPR130321_VB124_O869.m	1877	15.600000381469727	KFSGFSAKPNNSGEAPSSPTPK		1	a5.a1	0.0010000000474974513	43.599998474121094	3	2235.103515625	2235.1044921875	-8.999999845400453E-4	-0.40266573114853077
a5	pepa5b15	DaPR130321_VB124_O869.m	2037	16.299999237060547	LTTTGQVTSPVK		1	a5.a1	1.4999999621068127E-5	50.599998474121094	2	1231.685546875	1231.689697265625	-0.004100000020116568	-3.3287605061718444
a5	pepa5b13	DaPR130321_VB124_O869.m	2115	16.6299991607666	LQNELDMVK	M7:+15.99491	1	a5.a1	6.500000017695129E-4	41.599998474121094	2	1105.555419921875	1105.55615234375	-6.99999975040555E-4	-0.633165464781299
a5	pepa5b10	DaPR130321_VB124_O869.m	2141	16.75	FSGFSAKPNNSGEAPSSPTPK		1	a5.a1	2.200000039920269E-7	66.5999984741211	3	2107.01123046875	2107.009521484375	0.0017999999690800905	0.8542913312570138
a5	pepa5b22	DaPR130321_VB124_O869.m	2150	16.780000686645508	KLCAMVADNPSYNTK	C3:+57.02146	1	a5.a1	3.199999991920777E-5	58.20000076293945	3	1711.8179931640625	1711.8145751953125	0.0034000000450760126	1.986196457456897
a5	pepa5b20	DaPR130321_VB124_O869.m	2168	16.850000381469727	KFLHDNMVEIPNR	M7:+15.99491	1	a5.a1	0.032999999821186066	37.0	3	1628.8302001953125	1628.82177734375	0.008500000461935997	5.218496326711463
a5	pepa5b26	DaPR130321_VB124_O869.m	2238	17.1299991607666	TVYNLNDKQIVK		1	a5.a1	1.899999979571021E-8	52.70000076293945	2	1434.78662109375	1434.7955322265625	-0.008899999782443047	-6.202974279291027
a5	pepa5b23	DaPR130321_VB124_O869.m	2270	17.260000228881836	NLQDVVER		1	a5.a1	9.299999801442027E-4	34.099998474121094	2	972.5101318359375	972.5112915039062	-0.0012000000569969416	-1.2339188937757661
a5	pepa5a8	DaPR130321_VB124_O869.m	2288	17.329999923706055	FCVDYAK	C2:+57.02146	1	a5.a1	0.0013000000035390258	22.399999618530273	2	902.4086303710938	902.4080810546875	5.000000237487257E-4	0.5540730787387804
a5	pepa5b25	DaPR130321_VB124_O869.m	2387	17.729999542236328	TGKPLPFGTLGVHK		1	a5.a1	6.600000101997239E-9	59.5	3	1451.8408203125	1451.8372802734375	0.0034000000450760126	2.3418602699302915
a5	pepa5a2	DaPR130321_VB124_O869.m	2463	18.010000228881836	ADFTVVAGDEGSSTTGGSSEENKGPSGSAVSR		1	a5.a1	3.000000142492354E-4	66.0999984741211	3	3043.3740234375	3043.372802734375	0.0013000000035390258	0.4271576595450339
a5	pepa5b14	DaPR130321_VB124_O869.m	2511	18.25	LTKEDEQQQALQDIASR		1	a5.a1	2.800000032179839E-12	83.0999984741211	2	1972.9925537109375	1972.9937744140625	-0.0012000000569969416	-0.6082127944642483
a5	pepa5b14	DaPR130321_VB124_O869.m	2498	18.200000762939453	LTKEDEQQQALQDIASR		1	a5.a1	2.499999936844688E-6	64.80000305175781	3	1972.9974365234375	1972.9937744140625	0.003599999938160181	1.8246382653839366
a5	pepa5b12	DaPR130321_VB124_O869.m	2580	18.549999237060547	LQNELDMVK		1	a5.a1	0.0032999999821186066	41.70000076293945	2	1089.5626220703125	1089.561279296875	0.00139999995008111	1.2849207994841463
a5	pepa5a6	DaPR130321_VB124_O869.m	2595	18.600000381469727	DLEQGDVSETIR		1	a5.a1	2.9000000722589903E-5	69.30000305175781	2	1361.6546630859375	1361.6546630859375	-0.0	-0.0
a5	pepa5a9	DaPR130321_VB124_O869.m	2750	19.18000030517578	FLHDNMVEIPNR		1	a5.a1	8.000000093488779E-7	47.400001525878906	2	1484.7335205078125	1484.73193359375	0.0017000000225380063	1.1449878486975127
a5	pepa5a7	DaPR130321_VB124_O869.m	2859	19.559999465942383	EDEQQQALQDIASR		1	a5.a1	1.6999999843392288E-6	61.20000076293945	2	1630.7587890625	1630.76708984375	-0.008299999870359898	-5.089629243839568
a5	pepa5a4	DaPR130321_VB124_O869.m	3066	20.350000381469727	ALDLADMITR	M7:+15.99491	1	a5.a1	5.300000225361146E-7	57.79999923706055	2	1134.5823974609375	1134.582763671875	-3.000000142492354E-4	-0.26441439430856395
a5	pepa5b19	DaPR130321_VB124_O869.m	3144	20.6299991607666	KAAVWEITGAEFSK		1	a5.a1	0.002099999925121665	48.599998474121094	3	1536.8087158203125	1536.80615234375	0.0027000000700354576	1.7568904613752006
a5	pepa5b19	DaPR130321_VB124_O869.m	3155	20.68000030517578	KAAVWEITGAEFSK		1	a5.a1	6.70000027680473E-11	64.5999984741211	2	1536.8043212890625	1536.80615234375	-0.0017000000225380063	-1.106190276467447
a5	pepa5b31	DaPR130321_VB124_O869.m	3433	21.799999237060547	VIQEGLEGLVLKDVK		1	a5.a1	2.1999999262334313E-6	65.19999694824219	2	1639.9625244140625	1639.9632568359375	-7.999999797903001E-4	-0.48781579493053995
a5	pepa5b11	DaPR130321_VB124_O869.m	3579	22.329999923706055	HVLDALDPNAYEAFK		1	a5.a1	3.000000106112566E-6	48.20000076293945	2	1702.839111328125	1702.8438720703125	-0.004800000227987766	-2.8188140479091253
a5	pepa5b30	DaPR130321_VB124_O869.m	3591	22.3799991607666	VIQEGLEGLVLK		1	a5.a1	9.999999974752427E-7	69.19999694824219	2	1297.7764892578125	1297.77294921875	0.0035000001080334187	2.6969279257518766
a5	pepa5a3	DaPR130321_VB124_O869.m	3785	23.110000610351562	ALDLADMITR		1	a5.a1	1.1000000085914508E-4	57.79999923706055	2	1118.5880126953125	1118.5877685546875	1.9999999494757503E-4	0.17879687278003442
a5	pepa5b17	DaPR130321_VB124_O869.m	3855	23.399999618530273	IYYPDFIVPDPK		1	a5.a1	2.7999999474559445E-6	66.80000305175781	2	1466.758056640625	1466.7569580078125	0.0010999999940395355	0.7499538270700172
a5	pepa5b29	DaPR130321_VB124_O869.m	4087	24.43000030517578	VLLDIFTGVR		1	a5.a1	1.5999999902760464E-7	56.0	2	1132.67333984375	1132.6728515625	5.000000237487257E-4	0.44143374943522784
a5	pepa5b16	DaPR130321_VB124_O869.m	4403	26.0	IYYPDFIVPD		1	a5.a1	0.0027000000700354576	36.5	2	1241.607421875	1241.6092529296875	-0.0017999999690800905	-1.4497314391245317
a6	pepa6a8	DaPR130321_VB124_O869.m	1074	11.710000038146973	LKVEEETSK		1	a6.a1	6.699999794363976E-4	34.099998474121094	2	1062.567138671875	1062.5682373046875	-0.0010000000474974513	-0.941116073668881
a6	pepa6a3	DaPR130321_VB124_O869.m	1187	12.350000381469727	HIAGLNANR		1	a6.a1	0.002300000051036477	30.299999237060547	2	965.5260009765625	965.5280151367188	-0.0020000000949949026	-2.0714055559658746
a6	pepa6a3	DaPR130321_VB124_O869.m	1233	12.550000190734863	HIAGLNANR		1	a6.a1	0.005100000184029341	27.0	2	965.5374755859375	965.5280151367188	0.009499999694526196	9.839175607122073
a6	pepa6b14	DaPR130321_VB124_O869.m	1407	13.359999656677246	NIHHHQILAINR		1	a6.a1	0.03400000184774399	30.200000762939453	3	1465.8148193359375	1465.8138427734375	8.999999845400453E-4	0.6139933723351753
a6	pepa6a5	DaPR130321_VB124_O869.m	1599	14.3100004196167	HVCIQSSLAK	C3:+57.02146	1	a6.a1	5.900000132896821E-7	42.0	2	1142.597900390625	1142.59912109375	-0.0010999999940395355	-0.9627173465585755
a6	pepa6b15	DaPR130321_VB124_O869.m	1722	14.859999656677246	NKLDTVQTLK		1	a6.a1	0.00800000037997961	44.599998474121094	2	1159.6683349609375	1159.66845703125	-1.9999999494757503E-4	-0.17246308092191692
a6	pepa6b21	DaPR130321_VB124_O869.m	1802	15.279999732971191	TDFDKPDFKR		1	a6.a1	0.012000000104308128	30.700000762939453	3	1268.6282958984375	1268.62744140625	8.999999845400453E-4	0.7094281229975696
a6	pepa6b23	DaPR130321_VB124_O869.m	2142	16.75	TLMGVDPGYK	M3:+15.99491	1	a6.a1	0.006099999882280827	37.20000076293945	2	1096.5321044921875	1096.53466796875	-0.0026000000070780516	-2.3711060699014292
a6	pepa6a9	DaPR130321_VB124_O869.m	2336	17.549999237060547	INSFLEKEGMEK		1	a6.a1	0.0024999999441206455	38.599998474121094	3	1424.70849609375	1424.7093505859375	-8.999999845400453E-4	-0.6317077824820228
a6	pepa6b13	DaPR130321_VB124_O869.m	2390	17.729999542236328	KEENDDDFTFGQSALKK		1	a6.a1	1.6999999934341758E-4	43.900001525878906	3	1971.936767578125	1971.929931640625	0.006899999920278788	3.4991100898489127
a6	pepa6a4	DaPR130321_VB124_O869.m	2600	18.6299991607666	HIGVGMYQHDVSQTLLK	M6:+15.99491	1	a6.a1	0.002099999925121665	34.900001525878906	3	1941.983642578125	1941.9854736328125	-0.0019000000320374966	-0.9783801464195431
a6	pepa6b12	DaPR130321_VB124_O869.m	2634	18.75	LTSDAEKESVMMFGR	M11:+15.99491	1	a6.a1	0.017999999225139618	35.20000076293945	3	1716.799560546875	1716.7935791015625	0.006000000052154064	3.4948872859217017
a6	pepa6a7	DaPR130321_VB124_O869.m	2660	18.850000381469727	ILYNSLNDSFKR		1	a6.a1	0.002099999925121665	43.400001525878906	2	1469.775634765625	1469.775146484375	6.000000284984708E-4	0.4082257275431819
a6	pepa6b26	DaPR130321_VB124_O869.m	2661	18.850000381469727	VNISDGVKDEFCR	C12:+57.02146	1	a6.a1	0.013000000268220901	31.5	3	1538.73095703125	1538.7271728515625	0.003800000064074993	2.4695736392520122
a6	pepa6b20	DaPR130321_VB124_O869.m	2682	18.90999984741211	SFQQCAGFIR	C5:+57.02146	1	a6.a1	0.003599999938160181	48.900001525878906	2	1213.576171875	1213.5787353515625	-0.0024999999441206455	-2.0600228656745694
a6	pepa6a2	DaPR130321_VB124_O869.m	2725	19.079999923706055	EVQQTLEELR		1	a6.a1	0.0020000000949949026	41.70000076293945	2	1244.6573486328125	1244.6485595703125	0.008899999782443047	7.150612688223875
a6	pepa6b22	DaPR130321_VB124_O869.m	2870	19.600000381469727	TFEELEHVSAPYK		1	a6.a1	2.100000078344988E-12	79.30000305175781	2	1549.7564697265625	1549.753662109375	0.00279999990016222	1.8067386892644153
a6	pepa6b11	DaPR130321_VB124_O869.m	2908	19.75	LTSDAEKESVMMFGR		1	a6.a1	2.300000051036477E-4	43.599998474121094	3	1700.7979736328125	1700.798583984375	-6.000000284984708E-4	-0.3527754750905783
a6	pepa6b18	DaPR130321_VB124_O869.m	3049	20.280000686645508	RVQDPLAELVK		1	a6.a1	0.009999999776482582	50.5	3	1267.73779296875	1267.7373046875	3.9999998989515007E-4	0.3155227730667364
a6	pepa6b17	DaPR130321_VB124_O869.m	3168	20.75	QLLLTSPVPGR		1	a6.a1	9.10000002477318E-4	40.900001525878906	2	1180.708740234375	1180.705322265625	0.0035000001080334187	2.964329915374108
a6	pepa6b19	DaPR130321_VB124_O869.m	3330	21.350000381469727	RVQDPLAELVKIEPK		1	a6.a1	7.999999979801942E-6	60.79999923706055	3	1735.0079345703125	1735.01171875	-0.003700000001117587	-2.132550438208726
a6	pepa6b10	DaPR130321_VB124_O869.m	3363	21.5	ITLDLIR		1	a6.a1	0.019999999552965164	34.79999923706055	2	843.5299072265625	843.5302734375	-3.9999998989515007E-4	-0.4741975510435399
a6	pepa6b24	DaPR130321_VB124_O869.m	3730	22.899999618530273	TNIEPWVCANIIR	C8:+57.02146	1	a6.a1	7.400000057167233E-10	58.599998474121094	2	1585.81396484375	1585.81591796875	-0.0019000000320374966	-1.1981214279089725
a6	pepa6b25	DaPR130321_VB124_O869.m	3816	23.25	VEVQVLNIDIPR		1	a6.a1	4.199999966658652E-4	51.29999923706055	2	1394.80029296875	1394.8006591796875	-3.000000142492354E-4	-0.2150845085101063
a6	pepa6a1	DaPR130321_VB124_O869.m	3986	23.979999542236328	ETEAYFADLIMK		1	a6.a1	1.6000000186977559E-6	59.400001525878906	2	1430.6873779296875	1430.6876220703125	-1.9999999494757503E-4	-0.1397929162608956
a6	pepa6b16	DaPR130321_VB124_O869.m	4133	24.65999984741211	QLLLTSPVPGR	Q1:-17.02655	1	a6.a1	1.700000029813964E-5	47.79999923706055	2	1163.6787109375	1163.6787109375	0.0	0.0
a6	pepa6a6	DaPR130321_VB124_O869.m	4181	24.8799991607666	LFNDDNTIPFIIR		1	a6.a1	1.999999943436137E-9	62.70000076293945	2	1577.8311767578125	1577.8326416015625	-0.00139999995008111	-0.8872930583183111
a7	pepa7b14	DaPR130321_VB124_O869.m	923	10.949999809265137	RSLPSTSSTSSTKR		1	a7.a1	0.004800000227987766	43.099998474121094	3	1494.7867431640625	1494.7874755859375	-7.999999797903001E-4	-0.5351931246792863
a7	pepa7b10	DaPR130321_VB124_O869.m	1665	14.600000381469727	KPPCCVLSNPDQK	C4:+57.02146 - C5:+57.02146	2	a7.a1 a7.a3	0.014999999664723873	38.099998474121094	3	1542.739013671875	1542.74072265625	-0.0017000000225380063	-1.1019350157627208
a7	pepa7b10	DaPR130321_VB124_O869.m	1673	14.649999618530273	KPPCCVLSNPDQK	C4:+57.02146 - C5:+57.02146	2	a7.a1 a7.a3	1.2000000424450263E-5	43.70000076293945	2	1542.73779296875	1542.74072265625	-0.002899999963119626	-1.879771448650479
a7	pepa7a3	DaPR130321_VB124_O869.m	2179	16.899999618530273	AVKDELLSEKPEVK		1	a7.a1	6.000000212225132E-7	70.80000305175781	2	1584.883544921875	1584.8846435546875	-0.0010999999940395355	-0.6940568189066306
a7	pepa7a3	DaPR130321_VB124_O869.m	2164	16.850000381469727	AVKDELLSEKPEVK		1	a7.a1	0.010999999940395355	39.29999923706055	3	1584.8870849609375	1584.8846435546875	0.002400000113993883	1.514305866836465
a7	pepa7a7	DaPR130321_VB124_O869.m	2606	18.649999618530273	LKSVEDEMDSPGEEPFYTGQGR	M8:+15.99491	1	a7.a1	0.010999999940395355	40.0	3	2487.097900390625	2487.098388671875	-5.000000237487257E-4	-0.20103749253592196
a7	pepa7b19	DaPR130321_VB124_O869.m	2704	19.0	VAASHHPPDRPPDPFSTL		1	a7.a1	0.017999999225139618	42.5	3	1940.9598388671875	1940.9617919921875	-0.0019000000320374966	-0.978896153379378
a7	pepa7b16	DaPR130321_VB124_O869.m	2901	19.709999084472656	SPGSGSQSSGWHEVEPGMPSPTTLK		1	a7.a1	8.099999831756577E-6	50.099998474121094	3	2540.168701171875	2540.172607421875	-0.0038999998942017555	-1.535328694911022
a7	pepa7a6	DaPR130321_VB124_O869.m	3043	20.260000228881836	LKSVEDEMDSPGEEPFYTGQGR		1	a7.a1	4.5000000170603016E-8	60.79999923706055	3	2471.10498046875	2471.103515625	0.00139999995008111	0.5665484837963242
a7	pepa7b22	DaPR130321_VB124_O869.m	3462	21.899999618530273	VHNPFLPTPMLPPPPPPPMAR	M10:+15.99491 - M19:+15.99491	1	a7.a1	2.5999999706982635E-5	60.599998474121094	3	2335.214111328125	2335.20947265625	0.004800000227987766	2.055490217983687
a7	pepa7b21	DaPR130321_VB124_O869.m	3623	22.510000228881836	VHNPFLPTPMLPPPPPPPMAR	M10:+15.99491	1	a7.a1	1.2999999853491317E-5	53.099998474121094	3	2319.216552734375	2319.214599609375	0.002099999925121665	0.9054789175074043
a7	pepa7b20	DaPR130321_VB124_O869.m	3804	23.200000762939453	VHNPFLPTPMLPPPPPPPMAR		1	a7.a1	2.6000000730164174E-7	58.20000076293945	3	2303.22705078125	2303.219482421875	0.007499999832361937	3.256311389167114
a7	pepa7a1	DaPR130321_VB124_O869.m	4044	24.229999542236328	AFAYTWFNLQAR		2	a7.a1 a7.a2	8.900000248104334E-4	37.599998474121094	2	1487.7421875	1487.743408203125	-0.0012000000569969416	-0.806590740298614
a7	pepa7b13	DaPR130321_VB124_O869.m	893	10.800000190734863	PSTSSSGSKR		1	a7.a2	0.029999999329447746	24.200000762939453	2	993.4946899414062	993.4963989257812	-0.0017000000225380063	-1.7111285198176185
a7	pepa7a8	DaPR130321_VB124_O869.m	940	11.029999732971191	LSSFTQHHR		1	a7.a2	0.008500000461935997	38.900001525878906	2	1112.557861328125	1112.56005859375	-0.002099999925121665	-1.8875384828896482
a7	pepa7a9	DaPR130321_VB124_O869.m	1490	13.8100004196167	KAPGCVLSNPDQK	C5:+57.02146	1	a7.a2	9.800000043469481E-6	47.099998474121094	2	1413.7138671875	1413.7159423828125	-0.0020000000949949026	-1.4147114247179744
a7	pepa7a9	DaPR130321_VB124_O869.m	1482	13.779999732971191	KAPGCVLSNPDQK	C5:+57.02146	1	a7.a2	9.800000116229057E-4	53.0	3	1413.7142333984375	1413.7159423828125	-0.0017000000225380063	-1.202504669836759
a7	pepa7a2	DaPR130321_VB124_O869.m	1908	15.729999542236328	APGCVLSNPDQK	C4:+57.02146	1	a7.a2	1.8000000068241206E-7	53.5	2	1285.6239013671875	1285.620849609375	0.003000000026077032	2.3335029351682937
a7	pepa7b11	DaPR130321_VB124_O869.m	2013	16.18000030517578	KTEMDKSPFNSPSPQDSPR		1	a7.a2	9.7999996796716E-5	58.79999923706055	3	2147.99951171875	2148.0029296875	-0.003599999938160181	-1.675975338955391
a7	pepa7b17	DaPR130321_VB124_O869.m	2043	16.329999923706055	TEMDKSPFNSPSPQDSPR	M3:+15.99491	1	a7.a2	9.000000136438757E-5	53.70000076293945	3	2035.8984375	2035.9029541015625	-0.004600000102072954	-2.259439769860209
a7	pepa7b12	DaPR130321_VB124_O869.m	3305	21.260000228881836	NWTEDMEGGISSPVK		1	a7.a2	1.1000000021965661E-8	73.30000305175781	2	1649.751953125	1649.748046875	0.004000000189989805	2.4246127750032618
a7	pepa7a5	DaPR130321_VB124_O869.m	3575	22.309999465942383	EDFVLSITGK		1	a7.a2	0.017000000923871994	31.399999618530273	2	1108.58837890625	1108.5888671875	-5.000000237487257E-4	-0.45102385433224695
a7	pepa7b18	DaPR130321_VB124_O869.m	4055	24.260000228881836	TPVVTGTGPNFSLGELQ		1	a7.a2	2.0000000233721948E-7	59.900001525878906	2	1716.874267578125	1716.8807373046875	-0.006399999838322401	-3.7276903976275553
a7	pepa7a4	DaPR130321_VB124_O869.m	4413	26.049999237060547	DPAGIYQAQSWYLG		1	a7.a2	0.004600000102072954	29.600000381469727	2	1568.736572265625	1568.7384033203125	-0.0017999999690800905	-1.147418820926613
a7	pepa7b15	DaPR130321_VB124_O869.m	1525	13.979999542236328	SITSPPSTSTTK		1	a7.a3	0.014000000432133675	36.20000076293945	2	1206.6226806640625	1206.62158203125	0.0010999999940395355	0.9116362664322433
a8	pepa8b19	DaPR130321_VB124_O869.m	793	10.260000228881836	SSSSEDSSSDEEEEQKKPMK	M19:+15.99491	1	a8.a1	0.027000000700354576	36.400001525878906	3	2259.93896484375	2259.94091796875	-0.0020000000949949026	-0.8849789297998623
a8	pepa8b12	DaPR130321_VB124_O869.m	811	10.380000114440918	KQNEAAKEAETPQAK		1	a8.a1	0.04399999976158142	33.79999923706055	3	1642.839111328125	1642.83984375	-7.999999797903001E-4	-0.486961637090682
a8	pepa8b17	DaPR130321_VB124_O869.m	829	10.460000038146973	SSDSDSDSSSEDEPPKNQKPK		1	a8.a1	0.0010999999940395355	49.0	3	2263.97900390625	2263.97998046875	-0.0010999999940395355	-0.48587001807842134
a8	pepa8b22	DaPR130321_VB124_O869.m	874	10.699999809265137	VAGGAAPSKPASAK		1	a8.a1	1.4000000373926014E-4	46.29999923706055	2	1211.6727294921875	1211.6746826171875	-0.0019000000320374966	-1.5680776856156995
a8	pepa8b18	DaPR130321_VB124_O869.m	929	10.979999542236328	SSSSEDSSSDEEEEQKKPMK		1	a8.a1	0.001500000013038516	40.29999923706055	3	2243.94189453125	2243.946044921875	-0.004100000020116568	-1.8271384151125223
a8	pepa8b11	DaPR130321_VB124_O869.m	994	11.350000381469727	KLQANGPVAK		1	a8.a1	9.999999747378752E-6	44.900001525878906	2	1025.6126708984375	1025.610595703125	0.002099999925121665	2.04756067645925
a8	pepa8b16	DaPR130321_VB124_O869.m	1011	11.430000305175781	RASSPFR		1	a8.a1	0.01600000075995922	27.799999237060547	2	820.4423217773438	820.4428100585938	-5.000000237487257E-4	-0.6094270284518881
a8	pepa8a4	DaPR130321_VB124_O869.m	1020	11.460000038146973	ASESSSSEESSDDDDEEDQKKQPVQK		1	a8.a1	1.8999999156221747E-5	62.400001525878906	3	2884.20654296875	2884.208984375	-0.0026000000070780516	-0.9014603384024422
a8	pepa8b10	DaPR130321_VB124_O869.m	1154	12.15999984741211	GKAESSNSSSSDDSSEEEEEKLK		1	a8.a1	3.3999999260458935E-8	77.0	3	2459.0439453125	2459.053955078125	-0.009999999776482582	-4.066604458121733
a8	pepa8b21	DaPR130321_VB124_O869.m	1160	12.199999809265137	VADNSFDAKR		1	a8.a1	0.00139999995008111	50.099998474121094	2	1122.5537109375	1122.55419921875	-5.000000237487257E-4	-0.4454128131155755
a8	pepa8a2	DaPR130321_VB124_O869.m	1198	12.399999618530273	AASSSSSSSSSSSSDDSEEEKAAATPK		1	a8.a1	3.7000001611886546E-5	55.20000076293945	3	2577.09033203125	2577.09228515625	-0.0017999999690800905	-0.6984615876768867
a8	pepa8a1	DaPR130321_VB124_O869.m	1230	12.529999732971191	AAESSSDSSDSDSSEDDEAPSKPAGTTK		1	a8.a1	9.099999864758956E-9	69.69999694824219	3	2758.124755859375	2758.129638671875	-0.004999999888241291	-1.8128226527629594
a8	pepa8a3	DaPR130321_VB124_O869.m	1404	13.350000381469727	AESSNSSSSDDSSEEEEEKLK		1	a8.a1	0.004399999976158142	43.20000076293945	3	2273.935791015625	2273.93798828125	-0.002099999925121665	-0.9235080006332734
a8	pepa8b20	DaPR130321_VB124_O869.m	1426	13.460000038146973	VADNSFDAK		1	a8.a1	7.000000186963007E-5	37.70000076293945	2	966.4529418945312	966.453125	-1.9999999494757503E-4	-0.20694226111336236
a8	pepa8b14	DaPR130321_VB124_O869.m	1478	13.760000228881836	QNEAAKEAETPQAK	Q1:-17.02655	1	a8.a1	4.5000000170603016E-8	60.70000076293945	2	1497.7198486328125	1497.7183837890625	0.001500000013038516	1.0015234033808686
a8	pepa8a5	DaPR130321_VB124_O869.m	1546	14.0600004196167	ASSSDSEDSSEEEEEVQGPPAKK		1	a8.a1	1.500000053056283E-6	50.5	3	2422.035400390625	2422.0380859375	-0.0026000000070780516	-1.0734761035236435
a8	pepa8b13	DaPR130321_VB124_O869.m	1580	14.210000038146973	NKPGPYSSVPPPSAPPPKK		1	a8.a1	0.04100000113248825	36.900001525878906	3	1945.051025390625	1945.0545654296875	-0.003599999938160181	-1.8508477870721816
a8	pepa8a8	DaPR130321_VB124_O869.m	1619	14.399999618530273	GAAGDWGER		1	a8.a1	9.999999747378752E-5	48.400001525878906	2	918.4070434570312	918.4067993164062	1.9999999494757503E-4	0.21776841710714703
a8	pepa8b15	DaPR130321_VB124_O869.m	1654	14.5600004196167	QQPVESSEDSSDESDSSSEEEKKPPTK	Q1:-17.02655	1	a8.a1	0.005200000014156103	47.0	3	2949.25634765625	2949.2607421875	-0.004399999976158142	-1.491899279442689
a8	pepa8a7	DaPR130321_VB124_O869.m	1911	15.75	DNQLSEVANK		1	a8.a1	0.002199999988079071	45.0	2	1117.5504150390625	1117.548828125	0.0015999999595806003	1.4317047446285158
a8	pepa8a9	DaPR130321_VB124_O869.m	3367	21.510000228881836	GGSISVQVNSIKFDSE		1	a8.a1	5.300000225361146E-7	53.0	2	1666.82470703125	1666.8287353515625	-0.0038999998942017555	-2.3397724142181766
a8	pepa8a6	DaPR130321_VB124_O869.m	4257	25.25	DIYSFWLNR		1	a8.a1	1.4000000373926014E-4	45.099998474121094	2	1213.6002197265625	1213.6004638671875	-1.9999999494757503E-4	-0.16479887813347308
a8	pepa8b23	DaPR130321_VB124_O869.m	4739	28.260000228881836	VVPSDLYPLVLGFLR		1	a8.a1	0.0020000000949949026	42.900001525878906	3	1687.9813232421875	1687.9786376953125	0.00279999990016222	1.6587887059905033
a9	pepa9b10	DaPR130321_VB124_O869.m	1117	11.930000305175781	MSELSSSRPK		1	a9.a1	5.600000149570405E-4	47.70000076293945	2	1121.5634765625	1121.5623779296875	0.0012000000569969416	1.0699360825672874
a9	pepa9a7	DaPR130321_VB124_O869.m	1719	14.850000381469727	LGQKQEVIITK		1	a9.a1	0.009600000455975533	42.79999923706055	3	1256.7567138671875	1256.7576904296875	-0.0010000000474974513	-0.795698371382593
a9	pepa9a7	DaPR130321_VB124_O869.m	1711	14.8100004196167	LGQKQEVIITK		1	a9.a1	1.2999999853491317E-5	46.099998474121094	2	1256.7554931640625	1256.7576904296875	-0.002099999925121665	-1.6709664409562288
a9	pepa9a6	DaPR130321_VB124_O869.m	1842	15.449999809265137	EYNVNDDSMK		1	a9.a1	6.099999882280827E-4	28.600000381469727	2	1214.500244140625	1214.499755859375	5.000000237487257E-4	0.4116921566566539
a9	pepa9b13	DaPR130321_VB124_O869.m	2045	16.329999923706055	SDMEWTSSSK		1	a9.a1	3.000000142492354E-4	31.399999618530273	2	1157.474609375	1157.4783935546875	-0.003700000001117587	-3.196603946752439
a9	pepa9b19	DaPR130321_VB124_O869.m	2087	16.5	VILDEGHAIR		1	a9.a1	0.012000000104308128	47.29999923706055	2	1122.6234130859375	1122.626953125	-0.0035000001080334187	-3.1176875793785683
a9	pepa9a8	DaPR130321_VB124_O869.m	2099	16.559999465942383	IREPALLSK		1	a9.a1	0.03099999949336052	27.299999237060547	2	1026.6300048828125	1026.6309814453125	-0.0010000000474974513	-0.9740598769867926
a9	pepa9b16	DaPR130321_VB124_O869.m	2239	17.1299991607666	TIQRPVTMGDEGGLR		1	a9.a1	4.5000000682193786E-5	45.70000076293945	3	1629.8409423828125	1629.838134765625	0.00279999990016222	1.717961949985216
a9	pepa9a4	DaPR130321_VB124_O869.m	2315	17.459999084472656	ELAAGAFGTK		1	a9.a1	0.027000000700354576	28.299999237060547	2	964.5103149414062	964.5101928710938	9.999999747378752E-5	0.10367956524763494
a9	pepa9a1	DaPR130321_VB124_O869.m	2577	18.530000686645508	AGGVGLNLSAASR		1	a9.a1	5.500000010982831E-9	56.79999923706055	2	1172.6378173828125	1172.6385498046875	-7.999999797903001E-4	-0.6822221390585758
a9	pepa9a3	DaPR130321_VB124_O869.m	2621	18.709999084472656	AVLDLESER		1	a9.a1	0.03999999910593033	29.399999618530273	2	1031.538818359375	1031.5372314453125	0.0017000000225380063	1.648025849882407
a9	pepa9a2	DaPR130321_VB124_O869.m	2693	18.959999084472656	ASGFVFTR		1	a9.a1	0.00139999995008111	45.20000076293945	2	884.4636840820312	884.462890625	7.999999797903001E-4	0.9045037256735388
a9	pepa9b20	DaPR130321_VB124_O869.m	3197	20.860000610351562	YYTGVVNNNEMVALQR		1	a9.a1	2.5999999930803597E-9	65.4000015258789	2	1870.914306640625	1870.9119873046875	0.002300000051036477	1.2293470065098846
a9	pepa9b14	DaPR130321_VB124_O869.m	3266	21.1299991607666	TAVQYIESSDSEEIETSELPQK		1	a9.a1	0.0019000000320374966	44.900001525878906	3	2483.169677734375	2483.16748046875	0.002199999988079071	0.8859652058844516
a9	pepa9b11	DaPR130321_VB124_O869.m	3459	21.8799991607666	NDLYYNTITNFSEK		1	a9.a1	1.4000000270186774E-8	69.30000305175781	2	1721.802978515625	1721.8021240234375	8.999999845400453E-4	0.522708139328439
a9	pepa9a9	DaPR130321_VB124_O869.m	3637	22.559999465942383	LSYPTFFPR		1	a9.a1	0.03500000014901161	42.099998474121094	2	1127.590576171875	1127.5887451171875	0.0017999999690800905	1.5963266544426362
a9	pepa9b15	DaPR130321_VB124_O869.m	3748	22.959999084472656	TLGFNLESGWGSGR		1	a9.a1	4.1000001260727004E-7	51.29999923706055	2	1480.719970703125	1480.71826171875	0.0017000000225380063	1.1480914813360403
a9	pepa9b18	DaPR130321_VB124_O869.m	3893	23.559999465942383	VIEDVAFACALTSSVPTTK	C9:+57.02146	1	a9.a1	5.500000042957254E-6	37.29999923706055	2	2009.0306396484375	2009.0263671875	0.00430000014603138	2.140340324179561
a9	pepa9a5	DaPR130321_VB124_O869.m	4021	24.1299991607666	ELAGALAYIMDNK		1	a9.a1	4.699999863078119E-6	65.5999984741211	2	1408.7147216796875	1408.7144775390625	3.000000142492354E-4	0.212960127146075
a9	pepa9b12	DaPR130321_VB124_O869.m	4105	24.530000686645508	QDIVLTTYNILTHDYGTK		1	a9.a1	8.699999889358878E-4	53.599998474121094	3	2095.07177734375	2095.071044921875	7.999999797903001E-4	0.38184861641297324
a9	pepa9b17	DaPR130321_VB124_O869.m	4157	24.760000228881836	VFLMDPAWNPAAEDQCFDR	C16:+57.02146	1	a9.a1	9.100000170292333E-6	57.20000076293945	3	2281.99462890625	2282.0009765625	-0.006200000178068876	-2.7169139022053654
b10	pepb10a9	DaPR130321_VB124_O869.m	789	10.25	KAEGGGGGGRPGAPAAGDGKTEQK		1	b10.a1	3.4999999343199306E-8	63.20000076293945	3	2153.079833984375	2153.070068359375	0.009999999776482582	4.644530581442021
b10	pepb10b11	DaPR130321_VB124_O869.m	1033	11.529999732971191	KAVVVCPK	C6:+57.02146	1	b10.a1	0.023000000044703484	33.599998474121094	2	900.533935546875	900.5339965820312	-0.0	-0.0
b10	pepb10a3	DaPR130321_VB124_O869.m	1136	12.050000190734863	GKVCFEMK	C4:+57.02146 - M7:+15.99491	1	b10.a1	0.009999999776482582	33.5	2	1014.47900390625	1014.47509765625	0.0038999998942017555	3.8443525161060697
b10	pepb10a8	DaPR130321_VB124_O869.m	1332	12.960000038146973	LLEQYKEESKK		1	b10.a1	0.004900000058114529	42.900001525878906	2	1394.754150390625	1394.7530517578125	0.0012000000569969416	0.8603674001534373
b10	pepb10b17	DaPR130321_VB124_O869.m	1452	13.600000381469727	VTEKIPVR		1	b10.a1	6.399999838322401E-4	35.5	2	941.5787353515625	941.5783081054688	5.000000237487257E-4	0.5310233035792487
b10	pepb10a7	DaPR130321_VB124_O869.m	1637	14.479999542236328	LLEQYKEESK		1	b10.a1	3.300000025774352E-5	54.099998474121094	2	1266.6561279296875	1266.657958984375	-0.0019000000320374966	-1.5000103370928524
b10	pepb10a2	DaPR130321_VB124_O869.m	1735	14.90999984741211	GKVCFEMK	C4:+57.02146	1	b10.a1	0.03099999949336052	28.700000762939453	2	998.4713745117188	998.480224609375	-0.008799999952316284	-8.813394332130128
b10	pepb10b10	DaPR130321_VB124_O869.m	1797	15.25	KAEVEGKDLPEHAVLK		1	b10.a1	1.1000000085914508E-5	57.20000076293945	3	1762.9735107421875	1762.97021484375	0.0032999999821186066	1.8718410296064372
b10	pepb10a6	DaPR130321_VB124_O869.m	2376	17.700000762939453	HAAENPGKYNILGTNTIMDK	M18:+15.99491	1	b10.a1	1.2000000424450263E-5	52.400001525878906	3	2203.08740234375	2203.08154296875	0.005799999926239252	2.632676009996205
b10	pepb10b13	DaPR130321_VB124_O869.m	2568	18.459999084472656	NGQDLGVAFK		1	b10.a1	2.099999983329326E-5	47.29999923706055	2	1048.5447998046875	1048.5426025390625	0.002199999988079071	2.098150311443461
b10	pepb10a5	DaPR130321_VB124_O869.m	2673	18.8799991607666	HAAENPGKYNILGTNTIMDK		1	b10.a1	3.900000137946336E-6	53.79999923706055	3	2187.08447265625	2187.086669921875	-0.002099999925121665	-0.9601813929013976
b10	pepb10a4	DaPR130321_VB124_O869.m	2984	20.030000686645508	GYFEYIEENKYSR		1	b10.a1	0.005499999970197678	30.200000762939453	3	1697.783203125	1697.781005859375	0.002199999988079071	1.2958090475075643
b10	pepb10a4	DaPR130321_VB124_O869.m	2991	20.059999465942383	GYFEYIEENKYSR		1	b10.a1	3.5999998999614036E-6	61.70000076293945	2	1697.77783203125	1697.781005859375	-0.003100000089034438	-1.8259128110962075
b10	pepb10b15	DaPR130321_VB124_O869.m	3125	20.579999923706055	QMADTGKLNTLLQR	M2:+15.99491 - Q1:-17.02655	1	b10.a1	1.1000000199601345E-7	45.099998474121094	2	1587.8206787109375	1587.8162841796875	0.004399999976158142	2.7711014303089296
b10	pepb10b12	DaPR130321_VB124_O869.m	3181	20.799999237060547	NFILDQTNVSAAAQR		1	b10.a1	1.500000013088254E-9	83.4000015258789	2	1647.84765625	1647.8453369140625	0.002400000113993883	1.4564474348596266
b10	pepb10b14	DaPR130321_VB124_O869.m	3451	21.860000610351562	QMADTGKLNTLLQR	Q1:-17.02655	1	b10.a1	1.1000000199601345E-7	53.599998474121094	2	1571.824951171875	1571.8214111328125	0.003599999938160181	2.2903364928498204
b10	pepb10b16	DaPR130321_VB124_O869.m	3697	22.780000686645508	SSGPTSLFAVTVAPPGAR		1	b10.a1	4.1000000783242285E-4	34.900001525878906	2	1714.912841796875	1714.9127197265625	1.9999999494757503E-4	0.11662400811830495
b10	pepb10b16	DaPR130321_VB124_O869.m	3694	22.780000686645508	SSGPTSLFAVTVAPPGAR		1	b10.a1	0.006899999920278788	34.599998474121094	3	1714.9119873046875	1714.9127197265625	-6.99999975040555E-4	-0.4081840241713105
b10	pepb10a1	DaPR130321_VB124_O869.m	4109	24.549999237060547	EKPYFPIPEEYTFIQNVPLEDR		1	b10.a1	0.0010999999940395355	42.400001525878906	3	2724.35302734375	2724.35595703125	-0.003000000026077032	-1.1011776997548268
b11	pepb11a1	DaPR130321_VB124_O869.m	1037	11.550000190734863	AAGPSLSHTSGGTQSK		1	b11.a1	6.800000118545313E-9	52.70000076293945	2	1485.730712890625	1485.7296142578125	0.0010999999940395355	0.7403769726896331
b11	pepb11a1	DaPR130321_VB124_O869.m	1030	11.510000228881836	AAGPSLSHTSGGTQSK		1	b11.a1	8.699999889358878E-4	28.700000762939453	3	1485.727294921875	1485.7296142578125	-0.002400000113993883	-1.6153680258926448
b11	pepb11b14	DaPR130321_VB124_O869.m	1539	14.050000190734863	SGGVGGSNTNWK		1	b11.a1	0.028999999165534973	55.900001525878906	2	1163.5438232421875	1163.54443359375	-5.000000237487257E-4	-0.42972146942804246
b11	pepb11a3	DaPR130321_VB124_O869.m	2019	16.209999084472656	ATVMDVKPVDYR	M4:+15.99491	1	b11.a1	0.008999999612569809	36.79999923706055	3	1409.7130126953125	1409.709716796875	0.0032999999821186066	2.340907452646936
b11	pepb11b16	DaPR130321_VB124_O869.m	2070	16.43000030517578	VIDQQNGLYR		1	b11.a1	9.899999713525176E-5	50.599998474121094	2	1205.623779296875	1205.627685546875	-0.0038999998942017555	-3.234829409572416
b11	pepb11a8	DaPR130321_VB124_O869.m	2296	17.3799991607666	FIVNTLKDGR		1	b11.a1	1.8999999156221747E-5	42.5	2	1162.661865234375	1162.6583251953125	0.003599999938160181	3.0963524366072246
b11	pepb11a7	DaPR130321_VB124_O869.m	2642	18.780000686645508	FIVNTLK		1	b11.a1	0.005400000140070915	20.799999237060547	2	834.5079345703125	834.5087890625	-8.999999845400453E-4	-1.078478736636338
b11	pepb11b17	DaPR130321_VB124_O869.m	3249	21.059999465942383	VVTATLWGEDADKFDGSR		1	b11.a1	0.02800000086426735	30.0	3	1966.942138671875	1966.950927734375	-0.008700000122189522	-4.423089564420697
b11	pepb11b17	DaPR130321_VB124_O869.m	3268	21.1299991607666	VVTATLWGEDADKFDGSR		1	b11.a1	7.900000298377563E-8	59.79999923706055	2	1966.9468994140625	1966.950927734375	-0.004000000189989805	-2.033604465464317
b11	pepb11b11	DaPR130321_VB124_O869.m	3278	21.15999984741211	IGNPVPYNEGLGQPQVAPPAPAASPAASSR		1	b11.a1	1.6999999934341758E-4	42.5	3	2913.48876953125	2913.48583984375	0.002899999963119626	0.9953712228356506
b11	pepb11b15	DaPR130321_VB124_O869.m	3614	22.479999542236328	VGQLSEGAIAAIMQK		1	b11.a1	1.199999960510567E-10	69.19999694824219	2	1515.8187255859375	1515.8204345703125	-0.0015999999595806003	-1.0555339689916172
b11	pepb11a4	DaPR130321_VB124_O869.m	3707	22.809999465942383	DKNEQAFEEVFQNANFR		1	b11.a1	4.1000001260727004E-7	45.5	2	2085.9697265625	2085.962890625	0.006899999920278788	3.3078248665350882
b11	pepb11a6	DaPR130321_VB124_O869.m	3781	23.100000381469727	FFPLIEVNK		1	b11.a1	0.0017000000225380063	36.70000076293945	2	1106.6273193359375	1106.6248779296875	0.0024999999441206455	2.2591214005578233
b11	pepb11b12	DaPR130321_VB124_O869.m	3807	23.200000762939453	NEQAFEEVFQNANFR		1	b11.a1	1.4000000270186774E-8	65.80000305175781	2	1842.835693359375	1842.8409423828125	-0.005200000014156103	-2.8217302397419326
b11	pepb11b13	DaPR130321_VB124_O869.m	3832	23.309999465942383	SENLGQGDKPDYFSSVATVVYLR		1	b11.a1	3.899999865097925E-5	54.400001525878906	3	2545.25830078125	2545.25732421875	8.999999845400453E-4	0.3535988192534892
b11	pepb11b10	DaPR130321_VB124_O869.m	4052	24.260000228881836	LFSLELVDESGEIR		1	b11.a1	2.300000005561742E-6	55.70000076293945	2	1606.833251953125	1606.8326416015625	6.000000284984708E-4	0.3734054269027287
b11	pepb11a5	DaPR130321_VB124_O869.m	4066	24.309999465942383	DSLVDIIGICK	C10:+57.02146	1	b11.a1	2.4999999848063226E-9	57.400001525878906	2	1232.6551513671875	1232.6558837890625	-6.99999975040555E-4	-0.567879474106613
b11	pepb11a2	DaPR130321_VB124_O869.m	4080	24.399999618530273	ATAFNEQVDKFFPLIEVNK		1	b11.a1	3.099999901223782E-7	65.4000015258789	3	2210.157958984375	2210.149658203125	0.00839999970048666	3.8006474671565673
b11	pepb11a9	DaPR130321_VB124_O869.m	4244	25.18000030517578	GWFDAEGQALDGVSISDLK		1	b11.a1	3.999999984016789E-11	88.5	2	2007.9652099609375	2007.9661865234375	-0.0010000000474974513	-0.49801637806901344
b12	pepb12a7	DaPR130321_VB124_O869.m	1249	12.630000114440918	GGSGGSYGGGGSGGGYGGGSGSR		1	b12.a1	1.3999999770586413E-10	64.30000305175781	2	1791.7271728515625	1791.7281494140625	-8.999999845400453E-4	-0.5023083355777864
b12	pepb12a3	DaPR130321_VB124_O869.m	1319	12.90999984741211	FSSSSGYGGGSSR		1	b12.a1	8.89999955688836E-6	52.0	2	1235.5284423828125	1235.529052734375	-6.99999975040555E-4	-0.566558895148091
b12	pepb12b10	DaPR130321_VB124_O869.m	1503	13.880000114440918	SGGGGGGGLGSGGSIR		1	b12.a1	5.80000005356851E-6	51.0	2	1232.597412109375	1232.59814453125	-7.999999797903001E-4	-0.6490355217064971
b12	pepb12a4	DaPR130321_VB124_O869.m	1507	13.899999618530273	GGGGGGGLGSGGSIR		1	b12.a1	4.900000058114529E-4	38.099998474121094	2	1145.56982421875	1145.566162109375	0.003700000001117587	3.2298440050853414
b12	pepb12a5	DaPR130321_VB124_O869.m	1522	13.960000038146973	GGGGGGGLGSGGSIRSS		1	b12.a1	5.80000005356851E-6	41.29999923706055	2	1319.6341552734375	1319.6302490234375	0.0038999998942017555	2.955373216920317
b12	pepb12b12	DaPR130321_VB124_O869.m	1557	14.109999656677246	STMQELNSR		1	b12.a1	9.399999980814755E-4	40.0	2	1065.500244140625	1065.499755859375	5.000000237487257E-4	0.46926338649927934
b12	pepb12b11	DaPR130321_VB124_O869.m	1768	15.100000381469727	SRSGGGGGGGLGSGGSIRSSY		1	b12.a1	7.300000014198726E-12	74.30000305175781	3	1812.8544921875	1812.8587646484375	-0.00419999985024333	-2.316782714762572
b12	pepb12a6	DaPR130321_VB124_O869.m	1893	15.65999984741211	GGSGGSHGGGSGFGGESGGSYGGGEEASGSGGGYGGGSGK		1	b12.a1	8.299999763039523E-7	80.4000015258789	3	3223.276611328125	3223.281982421875	-0.005400000140070915	-1.6753111175254736
b12	pepb12a9	DaPR130321_VB124_O869.m	2561	18.43000030517578	QGVDADINGLR		1	b12.a1	0.0013000000035390258	32.20000076293945	2	1157.5965576171875	1157.5914306640625	0.0052999998442828655	4.578471906311949
b12	pepb12a8	DaPR130321_VB124_O869.m	2578	18.530000686645508	IKFEMEQNLR		1	b12.a1	0.0044999998062849045	48.400001525878906	3	1307.6829833984375	1307.6781005859375	0.004999999888241291	3.823570866561823
b12	pepb12b13	DaPR130321_VB124_O869.m	2891	19.68000030517578	TLLDIDNTR		1	b12.a1	0.02199999988079071	42.70000076293945	2	1060.5631103515625	1060.563720703125	-6.000000284984708E-4	-0.5657368970727068
b12	pepb12a2	DaPR130321_VB124_O869.m	3252	21.079999923706055	EIETYHNLLEGGQEDFESSGAGK		1	b12.a1	7.799999934832158E-8	70.4000015258789	3	2510.135498046875	2510.132080078125	0.0032999999821186066	1.314671848668576
b12	pepb12b14	DaPR130321_VB124_O869.m	3432	21.780000686645508	TLNDMRQEYEQLIAK		1	b12.a1	0.029999999329447746	32.599998474121094	3	1851.927734375	1851.92724609375	3.9999998989515007E-4	0.21599120091724214
b12	pepb12b14	DaPR130321_VB124_O869.m	3454	21.860000610351562	TLNDMRQEYEQLIAK		1	b12.a1	0.0010999999940395355	38.70000076293945	2	1851.934814453125	1851.92724609375	0.007499999832361937	4.0498350289848615
b12	pepb12a1	DaPR130321_VB124_O869.m	3993	24.010000228881836	DIENQYETQITQIEHEVSSSGQEVQSSAK		1	b12.a1	2.899999963119626E-4	57.5	3	3264.513427734375	3264.514404296875	-8.999999845400453E-4	-0.27569184052471385
b13	pepb13b11	DaPR130321_VB124_O869.m	1508	13.899999618530273	QSTIVCHNR	C6:+57.02146 - Q1:-17.02655	1	b13.a1	7.50000006519258E-4	33.0	2	1097.512451171875	1097.51611328125	-0.003599999938160181	-3.2801340177113585
b13	pepb13b14	DaPR130321_VB124_O869.m	1728	14.899999618530273	VVEELTR		1	b13.a1	2.5999999706982635E-5	36.20000076293945	2	845.4725341796875	845.4730834960938	-6.000000284984708E-4	-0.7096618925080693
b13	pepb13b13	DaPR130321_VB124_O869.m	2271	17.260000228881836	TYEVSLR		1	b13.a1	0.017000000923871994	25.700000762939453	2	867.4588012695312	867.45751953125	0.0013000000035390258	1.4986324681830065
b13	pepb13a1	DaPR130321_VB124_O869.m	2285	17.309999465942383	ALVSEWKEPQAK		1	b13.a1	2.3999999393709004E-4	49.0	2	1385.7449951171875	1385.7427978515625	0.002300000051036477	1.6597597004309654
b13	pepb13b10	DaPR130321_VB124_O869.m	2694	18.959999084472656	MQEVVANLQYDDGSGMKR		1	b13.a1	0.012000000104308128	39.900001525878906	3	2040.9522705078125	2040.9482421875	0.004100000020116568	2.008870159158061
b13	pepb13a6	DaPR130321_VB124_O869.m	2770	19.25	IEVQDTSGGTTALRPSASTQALSSSVSSSK		1	b13.a1	3.099999958067201E-5	58.900001525878906	3	2952.476318359375	2952.47607421875	1.9999999494757503E-4	0.06773975128672186
b13	pepb13b15	DaPR130321_VB124_O869.m	2964	19.959999084472656	YLLGDMEGR		1	b13.a1	0.0026000000070780516	43.099998474121094	2	1053.500244140625	1053.5037841796875	-0.0035000001080334187	-3.3222473052232075
b13	pepb13a3	DaPR130321_VB124_O869.m	3123	20.559999465942383	GAVYSMVEFNGK		1	b13.a1	7.099999929778278E-4	47.29999923706055	2	1301.619140625	1301.619873046875	-6.99999975040555E-4	-0.5377914009579247
b13	pepb13a2	DaPR130321_VB124_O869.m	3276	21.15999984741211	ALYYLQIHPQELR		1	b13.a1	0.0010999999940395355	34.900001525878906	3	1643.892333984375	1643.8907470703125	0.001500000013038516	0.9124694057143191
b13	pepb13a9	DaPR130321_VB124_O869.m	3527	22.15999984741211	IGRPSETGIIGIIDPECR	C17:+57.02146	1	b13.a1	2.9999999242136255E-5	54.79999923706055	3	1983.03271484375	1983.033203125	-5.000000237487257E-4	-0.25213900753693447
b13	pepb13a5	DaPR130321_VB124_O869.m	3673	22.700000762939453	GESKDLLFILTAK		1	b13.a1	0.008999999612569809	38.099998474121094	3	1434.8221435546875	1434.8206787109375	0.00139999995008111	0.9757316512464046
b13	pepb13a7	DaPR130321_VB124_O869.m	3777	23.100000381469727	LFMLLLEK	M3:+15.99491	1	b13.a1	0.004000000189989805	34.29999923706055	2	1022.5926513671875	1022.5958862304688	-0.0031999999191612005	-3.1292908198146194
b13	pepb13a8	DaPR130321_VB124_O869.m	3795	23.15999984741211	LGKDPNTYFIVGTAMVYPEEAEPK		1	b13.a1	0.003000000026077032	43.099998474121094	3	2669.314697265625	2669.317138671875	-0.002400000113993883	-0.8991063966224744
b13	pepb13b12	DaPR130321_VB124_O869.m	3851	23.3799991607666	SVLLLAYKPMEGNFEEIAR		1	b13.a1	0.006300000008195639	44.29999923706055	3	2180.138427734375	2180.142333984375	-0.004000000189989805	-1.8347426806209952
b13	pepb13a4	DaPR130321_VB124_O869.m	4126	24.610000610351562	GDFILVGDLMR		1	b13.a1	2.099999983329326E-5	52.79999923706055	2	1235.6495361328125	1235.645751953125	0.0038999998942017555	3.156244326529036
b14	pepb14b14	DaPR130321_VB124_O869.m	1090	11.800000190734863	YGDGPRPPK		1	b14.a1	2.300000051036477E-5	36.0	2	986.5055541992188	986.5057983398438	-3.000000142492354E-4	-0.30410365023104274
b14	pepb14a9	DaPR130321_VB124_O869.m	1630	14.449999809265137	MGGEEAEIR		1	b14.a1	3.3999999868683517E-4	48.900001525878906	2	991.443603515625	991.4517211914062	-0.008200000040233135	-8.27070029227381
b14	pepb14a6	DaPR130321_VB124_O869.m	1975	16.010000228881836	LNQYFQK		1	b14.a1	0.002400000113993883	34.29999923706055	2	940.4891967773438	940.4890747070312	9.999999747378752E-5	0.10632765458220575
b14	pepb14a7	DaPR130321_VB124_O869.m	2256	17.209999084472656	LSMSQLNEK		1	b14.a1	0.006899999920278788	44.599998474121094	2	1049.5296630859375	1049.530029296875	-3.000000142492354E-4	-0.2858422397405992
b14	pepb14a8	DaPR130321_VB124_O869.m	2601	18.6299991607666	KVFDPVPVGVTK		1	b14.a1	4.900000058114529E-4	44.5	2	1285.7545166015625	1285.751953125	0.0027000000700354576	2.0999385328353184
b14	pepb14b12	DaPR130321_VB124_O869.m	2843	19.510000228881836	TPLHEIALSIK		1	b14.a1	0.002899999963119626	40.400001525878906	3	1221.720458984375	1221.7205810546875	-9.999999747378752E-5	-0.08185177447650056
b14	pepb14a4	DaPR130321_VB124_O869.m	2986	20.049999237060547	LAAQSCALSLVR	C6:+57.02146	1	b14.a1	1.3999999737279722E-6	65.30000305175781	2	1288.7044677734375	1288.70458984375	-9.999999747378752E-5	-0.07759730062411906
b14	pepb14a5	DaPR130321_VB124_O869.m	3347	21.43000030517578	LGGIGQFLAK		1	b14.a1	1.2999999853491317E-5	59.900001525878906	2	1003.5972900390625	1003.5938720703125	0.0034000000450760126	3.3878246367349343
b14	pepb14a1	DaPR130321_VB124_O869.m	3650	22.610000610351562	DFVNYLVR		1	b14.a1	8.10000017281709E-7	42.0	2	1025.543701171875	1025.5418701171875	0.0019000000320374966	1.8526791420231197
b14	pepb14a2	DaPR130321_VB124_O869.m	3709	22.829999923706055	ELDALDANDELTPLGR		1	b14.a1	5.300000225361146E-7	65.9000015258789	2	1741.861572265625	1741.8607177734375	8.999999845400453E-4	0.5166888347367321
b14	pepb14b10	DaPR130321_VB124_O869.m	3961	23.860000610351562	QLYHLGVVEAYSGLTK	Q1:-17.02655	1	b14.a1	1.2999999853491317E-5	60.599998474121094	2	1760.92333984375	1760.9222412109375	0.0012000000569969416	0.6814611281028143
b14	pepb14b15	DaPR130321_VB124_O869.m	4058	24.280000686645508	YPSPFFVFGEK		1	b14.a1	1.5999999595806003E-4	49.099998474121094	2	1317.65283203125	1317.65185546875	0.0010999999940395355	0.8348183850492241
b14	pepb14b11	DaPR130321_VB124_O869.m	4200	24.959999084472656	QPAIISQLDPVNER	Q1:-17.02655	1	b14.a1	1.1999999696854502E-4	37.400001525878906	2	1562.8177490234375	1562.8177490234375	9.999999747378752E-5	0.06398698602973688
b14	pepb14b13	DaPR130321_VB124_O869.m	4305	25.510000228881836	TTQVPQFILDDFIQNDR		1	b14.a1	5.5000000998006726E-8	75.69999694824219	2	2050.027587890625	2050.0244140625	0.0031999999191612005	1.5609569804194736
b14	pepb14a3	DaPR130321_VB124_O869.m	4670	27.709999084472656	GMTLVTPLQLLLFASK	M2:+15.99491	1	b14.a1	4.700000033608376E-7	48.70000076293945	2	1747.999267578125	1748.0030517578125	-0.003800000064074993	-2.1739092847999713
b15	pepb15b14	DaPR130321_VB124_O869.m	659	9.380000114440918	RRREEEMR		1	b15.a1	0.020999999716877937	30.0	2	1161.5958251953125	1161.5909423828125	0.004900000058114529	4.218352502011582
b15	pepb15b12	DaPR130321_VB124_O869.m	977	11.25	RQQEEMMR		1	b15.a1	0.03999999910593033	29.299999237060547	2	1107.5023193359375	1107.5037841796875	-0.00139999995008111	-1.2641039877963671
b15	pepb15b11	DaPR130321_VB124_O869.m	1026	11.5	RMEELHNQEVQKR		1	b15.a1	4.1000000783242285E-4	52.0	3	1696.84765625	1696.855224609375	-0.007499999832361937	-4.419940913986033
b15	pepb15a1	DaPR130321_VB124_O869.m	1180	12.300000190734863	AGEVFIHKDK		1	b15.a1	4.6999999904073775E-4	42.5	2	1143.6107177734375	1143.6160888671875	-0.0052999998442828655	-4.634422247008432
b15	pepb15a2	DaPR130321_VB124_O869.m	1775	15.109999656677246	ALIEMEKQQQDQVDR	M5:+15.99491	1	b15.a1	4.70000013592653E-5	51.20000076293945	3	1846.89453125	1846.8968505859375	-0.002199999988079071	-1.1911872541128161
b15	pepb15b13	DaPR130321_VB124_O869.m	1823	15.359999656677246	RQQEGFKGTFPDAR		1	b15.a1	0.04399999976158142	32.20000076293945	3	1636.8194580078125	1636.8194580078125	0.0	0.0
b15	pepb15b10	DaPR130321_VB124_O869.m	2780	19.280000686645508	QQEGFKGTFPDAR	Q1:-17.02655	1	b15.a1	5.000000237487257E-4	39.20000076293945	2	1463.688232421875	1463.6917724609375	-0.0035000001080334187	-2.3912138975467427
b15	pepb15a8	DaPR130321_VB124_O869.m	2809	19.399999618530273	MGQMAMGGAMGINNR		1	b15.a1	2.5999999930803597E-9	64.4000015258789	2	1538.671630859375	1538.669921875	0.0017999999690800905	1.1698415257813304
b15	pepb15a4	DaPR130321_VB124_O869.m	3086	20.40999984741211	FAQPGSFEYEYAMR	M13:+15.99491	1	b15.a1	9.999999974752427E-7	62.20000076293945	2	1711.7340087890625	1711.7425537109375	-0.00839999970048666	-4.907279825623339
b15	pepb15a3	DaPR130321_VB124_O869.m	3358	21.479999542236328	FAQPGSFEYEYAMR		1	b15.a1	4.800000041882413E-8	69.9000015258789	2	1695.7425537109375	1695.74755859375	-0.004999999888241291	-2.9485520193746835
b15	pepb15a7	DaPR130321_VB124_O869.m	3639	22.559999465942383	LFVGNLPPDITEEEMR	M15:+15.99491	1	b15.a1	1.3000000365082087E-7	39.79999923706055	2	1875.9207763671875	1875.9161376953125	0.004699999932199717	2.5054424543593825
b15	pepb15a5	DaPR130321_VB124_O869.m	3690	22.760000228881836	FGQAATMEGIGAIGGTPPAFNR		1	b15.a1	6.799999973736703E-4	42.599998474121094	3	2163.067626953125	2163.065673828125	0.002099999925121665	0.9708442746470808
b15	pepb15a6	DaPR130321_VB124_O869.m	3787	23.1299991607666	LFVGNLPPDITEEEMR		1	b15.a1	9.399999889581068E-9	56.099998474121094	2	1859.923583984375	1859.921142578125	0.002400000113993883	1.2903773493682258
b15	pepb15a9	DaPR130321_VB124_O869.m	4096	24.479999542236328	NLPQYVSNELL		1	b15.a1	0.03099999949336052	25.799999237060547	2	1289.67431640625	1289.6739501953125	3.000000142492354E-4	0.23261694492922214
b16	pepb16a1	DaPR130321_VB124_O869.m	1001	11.380000114440918	AIGSTSKPQESPK		1	b16.a1	7.79999973019585E-5	49.79999923706055	2	1329.700439453125	1329.7012939453125	-7.999999797903001E-4	-0.6016388668891544
b16	pepb16a7	DaPR130321_VB124_O869.m	1360	13.149999618530273	KLDLNQEEK		1	b16.a1	0.028999999165534973	41.0	2	1116.588623046875	1116.5899658203125	-0.0013000000035390258	-1.1642590774886372
b16	pepb16a9	DaPR130321_VB124_O869.m	1545	14.0600004196167	TPATAPVPAR		1	b16.a1	2.3999999393709004E-4	46.099998474121094	2	980.5529174804688	980.5527954101562	9.999999747378752E-5	0.10198328732718408
b16	pepb16b11	DaPR130321_VB124_O869.m	1672	14.649999618530273	VKIVCSQPYSK	C5:+57.02146	1	b16.a1	0.014999999664723873	35.20000076293945	3	1308.701171875	1308.698486328125	0.0027000000700354576	2.06311850914642
b16	pepb16a8	DaPR130321_VB124_O869.m	1687	14.699999809265137	KTPSKPPAQLSPSVPK		1	b16.a1	0.02199999988079071	34.29999923706055	3	1661.9620361328125	1661.9588623046875	0.0031999999191612005	1.9254387047364494
b16	pepb16a5	DaPR130321_VB124_O869.m	2056	16.3799991607666	HVVSCSSQDSTHCAENLLK	C5:+57.02146 - C13:+57.02146	1	b16.a1	7.099999929778278E-4	50.29999923706055	3	2171.985595703125	2171.981201171875	0.004399999976158142	2.0258002112468367
b16	pepb16b12	DaPR130321_VB124_O869.m	2623	18.709999084472656	YSQVLGLGGR		1	b16.a1	2.700000004551839E-5	53.099998474121094	2	1049.576171875	1049.57421875	0.0020000000949949026	1.9055347008969226
b16	pepb16a3	DaPR130321_VB124_O869.m	3037	20.229999542236328	DSTHLICAFANTPK	C7:+57.02146	1	b16.a1	5.600000019256868E-9	65.0	2	1574.7650146484375	1574.7635498046875	0.001500000013038516	0.9525239603269684
b16	pepb16a3	DaPR130321_VB124_O869.m	3009	20.149999618530273	DSTHLICAFANTPK	C7:+57.02146	1	b16.a1	9.700000191514846E-6	45.400001525878906	3	1574.7689208984375	1574.7635498046875	0.0052999998442828655	3.3655845316842687
b16	pepb16b10	DaPR130321_VB124_O869.m	3113	20.510000228881836	VKEEDESANSLRPGALFFSR		1	b16.a1	7.499999810534064E-6	47.099998474121094	3	2252.134765625	2252.131103515625	0.003800000064074993	1.6872907878866872
b16	pepb16a6	DaPR130321_VB124_O869.m	3440	21.829999923706055	LLPHQLYGVVPQA		1	b16.a1	0.010999999940395355	33.5	2	1434.811279296875	1434.810791015625	5.000000237487257E-4	0.34847802015400414
b16	pepb16a4	DaPR130321_VB124_O869.m	3534	22.18000030517578	HFFLYGEFPGDER		1	b16.a1	9.999999974752427E-7	61.79999923706055	2	1613.7398681640625	1613.7386474609375	0.0012000000569969416	0.7436148715190196
b16	pepb16a2	DaPR130321_VB124_O869.m	3932	23.709999084472656	DSPFGLSFVR		1	b16.a1	2.9000000722589903E-5	45.900001525878906	2	1124.5732421875	1124.5738525390625	-6.000000284984708E-4	-0.5335354606936582
b17	pepb17a7	DaPR130321_VB124_O869.m	1462	13.649999618530273	GKAVVLMGK		1	b17.a1	0.03999999910593033	30.700000762939453	2	902.54833984375	902.5496215820312	-0.0013000000035390258	-1.4403640226011338
b17	pepb17a4	DaPR130321_VB124_O869.m	2665	18.860000610351562	CFIVGADNVGSK	C1:+57.02146	1	b17.a1	1.2000000424450263E-6	49.20000076293945	2	1266.620849609375	1266.6151123046875	0.005799999926239252	4.579133684648512
b17	pepb17a8	DaPR130321_VB124_O869.m	2961	19.959999084472656	GNVGFVFTK		1	b17.a1	3.099999958067201E-5	41.099998474121094	2	968.5206909179688	968.5203857421875	3.000000142492354E-4	0.30975085157277527
b17	pepb17a3	DaPR130321_VB124_O869.m	3080	20.399999618530273	AGAIAPCEVTVPAQNTGLGPEK	C7:+57.02146	1	b17.a1	5.499999815583578E-7	66.19999694824219	3	2180.102294921875	2180.10205078125	1.9999999494757503E-4	0.09173882244452918
b17	pepb17b10	DaPR130321_VB124_O869.m	3476	21.950000762939453	IIQLLDDYPK		1	b17.a1	4.199999966658652E-4	54.599998474121094	2	1217.6851806640625	1217.677978515625	0.007199999876320362	5.912893230685927
b17	pepb17a2	DaPR130321_VB124_O869.m	3946	23.780000686645508	AFLADPSAFVAAAPVAAATTAAPAAAAAPAKVEAK		1	b17.a1	3.999999989900971E-6	56.70000076293945	3	3179.711669921875	3179.71044921875	0.00139999995008111	0.44029164681491295
b17	pepb17b11	DaPR130321_VB124_O869.m	3996	24.030000686645508	TSFFQALGITTK		1	b17.a1	1.4000000373926014E-4	69.5	2	1313.7098388671875	1313.71044921875	-5.000000237487257E-4	-0.3806013905469584
b17	pepb17a9	DaPR130321_VB124_O869.m	4030	24.15999984741211	GTIEILSDVQLIK		1	b17.a1	0.00860000029206276	57.29999923706055	2	1428.837646484375	1428.8311767578125	0.006399999838322401	4.4791854646150435
b17	pepb17a1	DaPR130321_VB124_O869.m	4152	24.75	AFLADPSAFVAAAPVAAATTAAPAAAAAPAK		1	b17.a1	0.04100000113248825	28.799999237060547	3	2752.46728515625	2752.46728515625	-9.999999747378752E-5	-0.036331039432539805
b17	pepb17a6	DaPR130321_VB124_O869.m	4283	25.3799991607666	EESEESDEDMGFGLFD	M10:+15.99491	1	b17.a1	0.00430000014603138	32.599998474121094	2	1851.6767578125	1851.67529296875	0.001500000013038516	0.810077241260588
b17	pepb17a5	DaPR130321_VB124_O869.m	4553	26.8799991607666	EESEESDEDMGFGLFD		1	b17.a1	6.600000197067857E-4	49.29999923706055	2	1835.6796875	1835.680419921875	-6.99999975040555E-4	-0.3813299784884922
b18	pepb18a5	DaPR130321_VB124_O869.m	2894	19.700000762939453	IEGSGDQVDTLELSGGAR		1	b18.a1	9.299999703671347E-8	57.70000076293945	2	1803.877197265625	1803.872314453125	0.004900000058114529	2.7163785478907623
b18	pepb18a1	DaPR130321_VB124_O869.m	3054	20.299999237060547	AGVYPEKDQAENEDGAQENTFSMDPQLER		1	b18.a1	0.0430000014603138	29.5	3	3268.435546875	3268.433837890625	0.0015999999595806003	0.48953108398033385
b18	pepb18a9	DaPR130321_VB124_O869.m	3132	20.600000381469727	VPVGDQPPDIEYQIK		1	b18.a1	7.199999885187935E-8	58.70000076293945	2	1697.872802734375	1697.8748779296875	-0.002099999925121665	-1.2368402126794589
b18	pepb18a7	DaPR130321_VB124_O869.m	3296	21.229999542236328	SSVLENFVGR		1	b18.a1	1.4999999621068127E-5	48.599998474121094	2	1107.58056640625	1107.5797119140625	8.999999845400453E-4	0.8125825842229553
b18	pepb18b11	DaPR130321_VB124_O869.m	3302	21.25	YMLPLDNLK	M2:+15.99491	1	b18.a1	0.012000000104308128	33.900001525878906	2	1122.5894775390625	1122.5867919921875	0.0027000000700354576	2.405159306430044
b18	pepb18a3	DaPR130321_VB124_O869.m	3541	22.209999084472656	FPFELVK		1	b18.a1	0.008100000210106373	30.299999237060547	2	879.4973754882812	879.4979248046875	-5.000000237487257E-4	-0.5685062006937219
b18	pepb18a4	DaPR130321_VB124_O869.m	3782	23.110000610351562	GMEELIPLVNK		1	b18.a1	2.700000004551839E-5	55.0	2	1242.68017578125	1242.6767578125	0.003599999938160181	2.896972133362587
b18	pepb18a6	DaPR130321_VB124_O869.m	3839	23.329999923706055	NLVDSYVAIINK		1	b18.a1	2.7999999474559445E-6	69.80000305175781	2	1348.74853515625	1348.74755859375	0.0010999999940395355	0.8155714440635822
b18	pepb18a8	DaPR130321_VB124_O869.m	3891	23.549999237060547	SSVLENFVGRDFLPR		1	b18.a1	3.400000059627928E-5	51.5	3	1735.9154052734375	1735.9129638671875	0.002400000113993883	1.3825578608775826
b18	pepb18a2	DaPR130321_VB124_O869.m	4120	24.600000381469727	DMILQFISR		1	b18.a1	2.099999983329326E-4	45.599998474121094	2	1122.5987548828125	1122.5980224609375	7.999999797903001E-4	0.7126326287628368
b18	pepb18b10	DaPR130321_VB124_O869.m	4143	24.700000762939453	VYSPHVLNLTLIDLPGITK		1	b18.a1	0.009200000204145908	43.400001525878906	3	2093.192626953125	2093.200927734375	-0.008299999870359898	-3.965218895322962
b19	pepb19a6	DaPR130321_VB124_O869.m	2584	18.559999465942383	KILDSVGIEADDDRLNK		1	b19.a1	1.2999999853491317E-5	62.79999923706055	3	1900.99560546875	1900.9979248046875	-0.002199999988079071	-1.1572868961995861
b19	pepb19a3	DaPR130321_VB124_O869.m	2805	19.3799991607666	ILDSVGIEADDDRLNK		1	b19.a1	7.800000275892671E-6	62.0	2	1772.9036865234375	1772.9029541015625	7.999999797903001E-4	0.4512373212191463
b19	pepb19a2	DaPR130321_VB124_O869.m	2949	19.90999984741211	LASVPAGGAVAVSAAPGSAAPAAGSAPAAAEEK		1	b19.a1	1.8999999156221747E-5	57.599998474121094	3	2774.421630859375	2774.431884765625	-0.010999999940395355	-3.9647756359765878
b19	pepb19a8	DaPR130321_VB124_O869.m	3628	22.530000686645508	NIEDVIAQGIGK		1	b19.a1	1.3999999737279722E-7	69.80000305175781	2	1256.6859130859375	1256.6849365234375	0.0010000000474974513	0.7957444371569429
b19	pepb19a5	DaPR130321_VB124_O869.m	3670	22.68000030517578	KEESEESDDDMGFGLFD	M11:+15.99491	2	b19.a1 b19.a2	3.099999978939394E-10	49.79999923706055	2	1965.7559814453125	1965.754638671875	0.00139999995008111	0.7121946567181922
b19	pepb19a7	DaPR130321_VB124_O869.m	3903	23.600000381469727	MRYVASYLLAALGGNSSPSAK		1	b19.a1	9.999999747378752E-6	48.29999923706055	3	2156.116455078125	2156.1171875	-7.999999797903001E-4	-0.3710373371300349
b19	pepb19a4	DaPR130321_VB124_O869.m	4037	24.200000762939453	KEESEESDDDMGFGLFD		2	b19.a1 b19.a2	4.600000011123484E-6	64.30000305175781	2	1949.7607421875	1949.7596435546875	0.0010999999940395355	0.564172100738571
b19	pepb19a9	DaPR130321_VB124_O869.m	4047	24.25	YVASYLLAALGGNSSPSAK		1	b19.a1	1.1000000085914508E-4	60.20000076293945	3	1868.9759521484375	1868.9757080078125	3.000000142492354E-4	0.16051573755820125
b19	pepb19a9	DaPR130321_VB124_O869.m	4040	24.209999084472656	YVASYLLAALGGNSSPSAK		1	b19.a1	1.500000013088254E-9	82.30000305175781	2	1868.9747314453125	1868.9757080078125	-8.999999845400453E-4	-0.4815471815304531
b19	pepb19a1	DaPR130321_VB124_O869.m	4280	25.360000610351562	AAGVNVEPFWPGLFAK		1	b19.a2	7.699999841861427E-4	45.20000076293945	3	1702.89404296875	1702.8956298828125	-0.0015999999595806003	-0.9395760559269899
b19	pepb19a1	DaPR130321_VB124_O869.m	4271	25.309999465942383	AAGVNVEPFWPGLFAK		1	b19.a2	2.300000005561742E-6	50.5	2	1702.8968505859375	1702.8956298828125	0.0013000000035390258	0.763405566804166
b20	pepb20a4	DaPR130321_VB124_O869.m	799	10.300000190734863	KQEIVAEKEK		1	b20.a1	0.010999999940395355	34.099998474121094	2	1201.6781005859375	1201.6790771484375	-0.0010000000474974513	-0.8321689763213929
b20	pepb20a3	DaPR130321_VB124_O869.m	1418	13.40999984741211	ISKLEQQMAK		1	b20.a1	7.200000254670158E-5	48.79999923706055	2	1175.647216796875	1175.645751953125	0.0015999999595806003	1.3609541453473437
b20	pepb20a8	DaPR130321_VB124_O869.m	1737	14.930000305175781	SIKDTICNQDER	C7:+57.02146	1	b20.a1	0.03400000184774399	43.5	3	1478.690673828125	1478.6907958984375	-9.999999747378752E-5	-0.06762738887072638
b20	pepb20a8	DaPR130321_VB124_O869.m	1750	15.010000228881836	SIKDTICNQDER	C7:+57.02146	1	b20.a1	4.4999999227002263E-4	47.400001525878906	2	1478.687255859375	1478.6907958984375	-0.0035000001080334187	-2.3669587433300103
b20	pepb20a6	DaPR130321_VB124_O869.m	1853	15.5	NDQCYDDIR	C4:+57.02146	1	b20.a1	4.5000000682193786E-5	54.20000076293945	2	1198.4793701171875	1198.479736328125	-3.000000142492354E-4	-0.2503171352469994
b20	pepb20a7	DaPR130321_VB124_O869.m	2135	16.709999084472656	RVGIVAWHPTAR		1	b20.a1	0.006599999964237213	35.099998474121094	3	1362.7762451171875	1362.7757568359375	5.000000237487257E-4	0.36689823783599923
b20	pepb20a9	DaPR130321_VB124_O869.m	3274	21.15999984741211	VTWDSSFCAVNPR	C8:+57.02146	1	b20.a1	0.0010000000474974513	50.20000076293945	2	1538.7127685546875	1538.7060546875	0.006800000090152025	4.41929767510602
b20	pepb20a5	DaPR130321_VB124_O869.m	3391	21.610000610351562	NADPILISLK		1	b20.a1	1.7999999499807018E-6	51.79999923706055	2	1083.6407470703125	1083.641357421875	-5.000000237487257E-4	-0.46140729155842786
b20	pepb20a1	DaPR130321_VB124_O869.m	4118	24.579999923706055	AIFLADGNVFTTGFSR		1	b20.a1	1.1000000389727038E-11	73.19999694824219	2	1715.875732421875	1715.8756103515625	1.9999999494757503E-4	0.11655856271923896
b20	pepb20a2	DaPR130321_VB124_O869.m	4129	24.6299991607666	CEPIIMTVPR	C1:+57.02146 - C1:-17.02655	1	b20.a1	0.007499999832361937	28.600000381469727	2	1198.59619140625	1198.5963134765625	-9.999999747378752E-5	-0.08343092361408545
b21	pepb21a4	DaPR130321_VB124_O869.m	1255	12.649999618530273	INQLCSQTK	C5:+57.02146	1	b21.a1	3.3999999868683517E-4	41.599998474121094	2	1091.55322265625	1091.5517578125	0.001500000013038516	1.3741904607845237
b21	pepb21a1	DaPR130321_VB124_O869.m	1813	15.3100004196167	EVDATSPAPSTSSTVK		1	b21.a1	1.3000000035390258E-4	46.79999923706055	2	1576.77587890625	1576.7705078125	0.005400000140070915	3.4247216784657484
b21	pepb21a2	DaPR130321_VB124_O869.m	2057	16.3799991607666	EVDATSPAPSTSSTVKTEGAEATPGAQK		1	b21.a1	2.499999936844688E-5	49.0	3	2717.306640625	2717.3115234375	-0.005100000184029341	-1.876855171017584
b21	pepb21a5	DaPR130321_VB124_O869.m	2131	16.700000762939453	MNDFMR		1	b21.a1	0.009999999776482582	31.5	2	813.339599609375	813.338623046875	0.0010000000474974513	1.2295002587622332
b21	pepb21b10	DaPR130321_VB124_O869.m	2602	18.6299991607666	VSEEQTQPPSPAGAGMSTAMGR		1	b21.a1	2.2999999682582484E-9	54.20000076293945	2	2189.000732421875	2188.99658203125	0.00419999985024333	1.9186872582258656
b21	pepb21a9	DaPR130321_VB124_O869.m	2819	19.43000030517578	VLSTTKPFEYETPEMEK		1	b21.a1	0.0071000000461936	43.0	3	2028.9891357421875	2028.98388671875	0.005200000014156103	2.5628591967605443
b21	pepb21a8	DaPR130321_VB124_O869.m	2909	19.75	TPQMPPTTPSSSFFTK	M4:+15.99491	1	b21.a1	1.5999999902760464E-7	55.29999923706055	2	1769.8411865234375	1769.8419189453125	-6.000000284984708E-4	-0.33901334468110234
b21	pepb21a3	DaPR130321_VB124_O869.m	3044	20.260000228881836	GEFTYYEIQDNTGK		1	b21.a1	3.4999999343199306E-7	52.29999923706055	2	1664.7464599609375	1664.7442626953125	0.002199999988079071	1.321524294979188
b21	pepb21a7	DaPR130321_VB124_O869.m	3232	21.010000228881836	TPQMPPTTPSSSFFTK		1	b21.a1	4.400000034365803E-5	36.099998474121094	2	1753.8529052734375	1753.8470458984375	0.006000000052154064	3.421050921279434
b21	pepb21a6	DaPR130321_VB124_O869.m	4116	24.579999923706055	QASGNIVYGVFMLHK	Q1:-17.02655	1	b21.a1	0.0010999999940395355	45.5	2	1646.834228515625	1646.8363037109375	-0.002099999925121665	-1.2751722319878307
b22	pepb22a2	DaPR130321_VB124_O869.m	1664	14.600000381469727	AIGNTELENK		1	b22.a1	1.1000000085914508E-4	49.099998474121094	2	1088.557373046875	1088.5587158203125	-0.0012000000569969416	-1.1023751310398076
b22	pepb22a3	DaPR130321_VB124_O869.m	1992	16.100000381469727	AIPGVVEK		1	b22.a1	0.0013000000035390258	20.799999237060547	2	812.488037109375	812.4880981445312	-0.0	-0.0
b22	pepb22b10	DaPR130321_VB124_O869.m	2923	19.799999237060547	VIFTSPIK		1	b22.a1	0.014999999664723873	21.700000762939453	2	904.5512084960938	904.5507202148438	5.000000237487257E-4	0.5527606275411162
b22	pepb22a7	DaPR130321_VB124_O869.m	3403	21.65999984741211	LGFATSSDVIEMK		1	b22.a1	2.6000000374892807E-8	67.0999984741211	2	1397.7027587890625	1397.698486328125	0.00430000014603138	3.076486229392616
b22	pepb22a8	DaPR130321_VB124_O869.m	3664	22.65999984741211	IVIPNEESVVIYYK		1	b22.a1	6.399999838322401E-4	49.599998474121094	2	1665.913330078125	1665.91015625	0.0031999999191612005	1.9208718472336288
b22	pepb22a1	DaPR130321_VB124_O869.m	3718	22.860000610351562	AAKEYPFILDAFQR		1	b22.a1	0.010999999940395355	36.5	3	1668.877197265625	1668.874755859375	0.002400000113993883	1.4380948034401901
b22	pepb22a4	DaPR130321_VB124_O869.m	3721	22.860000610351562	DVDFEGTDEPIFGK		1	b22.a1	1.6000000213622911E-9	70.4000015258789	2	1568.71044921875	1568.7119140625	-0.00139999995008111	-0.8924519139116653
b22	pepb22a6	DaPR130321_VB124_O869.m	4112	24.549999237060547	FPDGIPLLDPIDDMGIQDQGLKK	M14:+15.99491	1	b22.a1	0.026000000536441803	40.0	3	2541.296142578125	2541.291015625	0.0052999998442828655	2.0855540792833573
b22	pepb22a9	DaPR130321_VB124_O869.m	4191	24.90999984741211	NFQPVIIFSFSK		1	b22.a1	3.099999958067201E-5	46.400001525878906	2	1426.7779541015625	1426.7733154296875	0.004699999932199717	3.2941462258734937
b22	pepb22a5	DaPR130321_VB124_O869.m	4222	25.059999465942383	EYPFILDAFQR		1	b22.a1	9.999999974752427E-7	42.400001525878906	2	1398.7047119140625	1398.7056884765625	-8.999999845400453E-4	-0.64345200849244
b23	pepb23a5	DaPR130321_VB124_O869.m	888	10.779999732971191	KKAEPSEVDMNSPK	M10:+15.99491	1	b23.a1	2.700000004551839E-5	50.20000076293945	3	1575.77099609375	1575.7686767578125	0.002300000051036477	1.4596051342820133
b23	pepb23a6	DaPR130321_VB124_O869.m	973	11.229999542236328	KKEEPSQNDISPK		1	b23.a1	0.0020000000949949026	41.599998474121094	3	1499.7666015625	1499.7703857421875	-0.003800000064074993	-2.533721228396237
b23	pepb23a8	DaPR130321_VB124_O869.m	1387	13.279999732971191	SDAGLESDTAMK	M11:+15.99491	1	b23.a1	1.9999999494757503E-4	38.400001525878906	2	1240.5355224609375	1240.53662109375	-0.0010000000474974513	-0.8061028030077632
b23	pepb23a7	DaPR130321_VB124_O869.m	2260	17.209999084472656	QDAQSLHGDIPQK	Q1:-17.02655	1	b23.a1	4.1000001260727004E-7	51.70000076293945	2	1419.6881103515625	1419.6866455078125	0.001500000013038516	1.056571193217061
b23	pepb23a1	DaPR130321_VB124_O869.m	3065	20.350000381469727	APQVLVLAPTR		1	b23.a1	0.0012000000569969416	46.900001525878906	2	1164.7103271484375	1164.7103271484375	0.0	0.0
b23	pepb23a4	DaPR130321_VB124_O869.m	3162	20.700000762939453	IGVPSATEIIK		1	b23.a1	0.007199999876320362	41.5	2	1127.6683349609375	1127.66748046875	8.999999845400453E-4	0.7981075983196149
b23	pepb23a2	DaPR130321_VB124_O869.m	3596	22.40999984741211	EGAFSNFPISEETIK		1	b23.a1	4.3000000005122274E-5	46.20000076293945	2	1668.8126220703125	1668.81201171875	6.99999975040555E-4	0.41946005309466106
b23	pepb23a3	DaPR130321_VB124_O869.m	3790	23.1299991607666	LGVCFDVPTASVTEIQEK	C4:+57.02146	1	b23.a1	1.1000000085914508E-4	33.599998474121094	2	1992.996826171875	1992.9951171875	0.0017999999690800905	0.9031632609417715
b23	pepb23a9	DaPR130321_VB124_O869.m	4173	24.850000381469727	TFSFAIPLIEK		1	b23.a1	2.2000000171829015E-5	50.20000076293945	2	1265.71337890625	1265.71435546875	-0.0010000000474974513	-0.7900677140752719
b24	pepb24a9	DaPR130321_VB124_O869.m	1449	13.579999923706055	RPAVVYIGSAGKPHER		1	b24.a1	2.3000000126671694E-8	61.400001525878906	3	1736.952392578125	1736.9559326171875	-0.0035000001080334187	-2.015019519096109
b24	pepb24a8	DaPR130321_VB124_O869.m	2650	18.809999465942383	QAIPIGLQNR		1	b24.a1	3.100000030826777E-4	36.70000076293945	2	1109.6429443359375	1109.6429443359375	-0.0	-0.0
b24	pepb24a1	DaPR130321_VB124_O869.m	2695	18.959999084472656	DIIGVAETGSGK		1	b24.a1	8.900000248104334E-4	49.5	2	1146.6015625	1146.6004638671875	0.0010999999940395355	0.9593577089002036
b24	pepb24a6	DaPR130321_VB124_O869.m	2992	20.059999465942383	LIDVLENR		1	b24.a1	0.03799999877810478	32.29999923706055	2	971.552978515625	971.5524291992188	5.000000237487257E-4	0.5146402898306166
b24	pepb24a2	DaPR130321_VB124_O869.m	3095	20.450000762939453	ELAQQIEEETIK		1	b24.a1	0.004800000227987766	41.5	2	1430.7369384765625	1430.7376708984375	-7.999999797903001E-4	-0.5591521045838801
b24	pepb24a7	DaPR130321_VB124_O869.m	3371	21.530000686645508	MIDMGFEPDVQK		1	b24.a1	4.3000000005122274E-7	51.099998474121094	2	1409.64208984375	1409.6444091796875	-0.002199999988079071	-1.5606772699217912
b24	pepb24a3	DaPR130321_VB124_O869.m	3450	21.860000610351562	GFIAGIDLK		1	b24.a1	8.59999970998615E-4	49.099998474121094	2	933.5406494140625	933.540771484375	-1.9999999494757503E-4	-0.21423809335029403
b24	pepb24a4	DaPR130321_VB124_O869.m	3727	22.899999618530273	GIDIQDVSMVVNYDMAK	M9:+15.99491 - M15:+15.99491	1	b24.a1	3.4999999343199306E-7	44.599998474121094	2	1929.88671875	1929.8936767578125	-0.006899999920278788	-3.575326456258806
b24	pepb24a5	DaPR130321_VB124_O869.m	3753	23.0	IEESDQGPYAIILAPTR		1	b24.a1	7.300000106624793E-6	54.70000076293945	2	1872.96875	1872.9705810546875	-0.0017999999690800905	-0.9610401718464223
b25	pepb25a4	DaPR130321_VB124_O869.m	948	11.100000381469727	RLPEESGGR		1	b25.a1	8.399999933317304E-4	33.79999923706055	2	1000.5172119140625	1000.5175170898438	-3.000000142492354E-4	-0.2998448394205338
b25	pepb25a3	DaPR130321_VB124_O869.m	979	11.260000228881836	ISHLSGSGSGDER		1	b25.a1	0.019999999552965164	32.0	3	1301.6083984375	1301.6085205078125	-9.999999747378752E-5	-0.07682801387530352
b25	pepb25a6	DaPR130321_VB124_O869.m	1395	13.3100004196167	SSSSSAASDTATSTQRPLR		1	b25.a1	7.900000200606883E-4	39.900001525878906	3	1909.9178466796875	1909.92138671875	-0.003599999938160181	-1.8848943015110118
b25	pepb25a5	DaPR130321_VB124_O869.m	1401	13.329999923706055	SSGAASSAPGGGDGAEYK		1	b25.a1	6.000000052353016E-9	64.5	2	1568.6796875	1568.6827392578125	-0.003000000026077032	-1.912432610494851
b25	pepb25a1	DaPR130321_VB124_O869.m	2048	16.350000381469727	EVDEISPEDDQR		1	b25.a1	0.03099999949336052	33.5	2	1431.6251220703125	1431.623779296875	0.0013000000035390258	0.908059800583576
b25	pepb25a2	DaPR130321_VB124_O869.m	2879	19.6299991607666	LPPPPPPPLPR		1	b25.a1	4.400000034365803E-4	31.5	2	1177.7098388671875	1177.7095947265625	3.000000142492354E-4	0.2547317399743938
b25	pepb25a8	DaPR130321_VB124_O869.m	2997	20.079999923706055	VAFVNFR		1	b25.a1	0.014000000432133675	35.0	2	852.4723510742188	852.4730834960938	-6.99999975040555E-4	-0.8211402665873879
b25	pepb25a7	DaPR130321_VB124_O869.m	3408	21.68000030517578	TAATSVPAYEPLDSLDR		1	b25.a1	3.1999999191612005E-4	29.100000381469727	2	1805.9014892578125	1805.8919677734375	0.009499999694526196	5.260558141935343
b26	pepb26a8	DaPR130321_VB124_O869.m	1748	15.0	TADKGWQNSIR		2	b26.a1 b26.a2	0.010999999940395355	52.0	2	1275.6395263671875	1275.6444091796875	-0.004900000058114529	-3.8411958872343663
b26	pepb26a1	DaPR130321_VB124_O869.m	1819	15.350000381469727	AEVGEDSGAR	A1:+42.01057	1	b26.a1	1.1000000085914508E-5	52.400001525878906	2	1032.45849609375	1032.459716796875	-0.0010999999940395355	-1.0654168643520534
b26	pepb26a7	DaPR130321_VB124_O869.m	2123	16.65999984741211	SQEEPGKGSFWR		2	b26.a1 b26.a2	0.002099999925121665	33.0	3	1407.6666259765625	1407.6656494140625	0.0010999999940395355	0.7814355592873975
b26	pepb26a4	DaPR130321_VB124_O869.m	2154	16.799999237060547	LASVPEYR		1	b26.a1	0.007000000216066837	32.5	2	934.5010375976562	934.4996948242188	0.0013000000035390258	1.391118703129762
b26	pepb26a3	DaPR130321_VB124_O869.m	2330	17.510000228881836	EGSPIPHDPEFGSK		1	b26.a1	0.019999999552965164	30.200000762939453	3	1496.7060546875	1496.7020263671875	0.004000000189989805	2.6725427770674246
b26	pepb26a6	DaPR130321_VB124_O869.m	2334	17.530000686645508	SGGLQTPECLSR	C9:+57.02146	1	b26.a1	8.400000297115184E-6	51.79999923706055	2	1304.6260986328125	1304.626708984375	-6.000000284984708E-4	-0.4599016901666519
b26	pepb26a2	DaPR130321_VB124_O869.m	3681	22.729999542236328	EFEFLMR		1	b26.a1	0.03099999949336052	23.0	2	971.4669189453125	971.4658813476562	0.0010000000474974513	1.0293722782216617
b26	pepb26a5	DaPR130321_VB124_O869.m	2132	16.700000762939453	LAVIQEAR		1	b26.a2	0.041999999433755875	42.099998474121094	2	899.5317993164062	899.5313110351562	5.000000237487257E-4	0.5558450468759549
b27	pepb27a7	DaPR130321_VB124_O869.m	1615	14.380000114440918	TTESHMDWEK		1	b27.a1	3.699999942909926E-4	41.5	2	1263.526611328125	1263.531494140625	-0.004800000227987766	-3.798876601213985
b27	pepb27a3	DaPR130321_VB124_O869.m	1922	15.800000190734863	FREDHPDLIQNAK		1	b27.a1	4.799999878741801E-4	48.099998474121094	3	1582.8004150390625	1582.7977294921875	0.00279999990016222	1.7690194065798603
b27	pepb27a4	DaPR130321_VB124_O869.m	2069	16.43000030517578	LHPEMSNLDLTK	M5:+15.99491	1	b27.a1	0.019999999552965164	29.799999237060547	3	1413.7113037109375	1413.7047119140625	0.0066999997943639755	4.739320551101948
b27	pepb27a4	DaPR130321_VB124_O869.m	2072	16.43000030517578	LHPEMSNLDLTK	M5:+15.99491	1	b27.a1	0.0052999998442828655	24.600000381469727	2	1413.7100830078125	1413.7047119140625	0.005499999970197678	3.8904871178869045
b27	pepb27a6	DaPR130321_VB124_O869.m	2489	18.15999984741211	QLQEERPELSESELTR		1	b27.a1	0.02199999988079071	27.899999618530273	3	1943.96923828125	1943.96728515625	0.0019000000320374966	0.9773827196298629
b27	pepb27a2	DaPR130321_VB124_O869.m	2885	19.65999984741211	FLESLPEEEQQR		1	b27.a1	1.2000000424450263E-5	44.900001525878906	2	1504.7298583984375	1504.7281494140625	0.0017000000225380063	1.129772193867698
b27	pepb27a5	DaPR130321_VB124_O869.m	3141	20.6299991607666	QLQEERPELSESELTR	Q1:-17.02655	1	b27.a1	1.2000000424450263E-6	46.0	2	1926.9405517578125	1926.9407958984375	-1.9999999494757503E-4	-0.10379145813575705
b27	pepb27a1	DaPR130321_VB124_O869.m	4081	24.399999618530273	AEEIWQQSVIGDYLAR		1	b27.a1	4.400000155890815E-11	65.0999984741211	2	1877.9390869140625	1877.9395751953125	-5.000000237487257E-4	-0.2662492608137958
b28	pepb28a3	DaPR130321_VB124_O869.m	951	11.109999656677246	LLAEQHQR		1	b28.a1	4.400000034365803E-4	42.400001525878906	2	994.5416870117188	994.5432739257812	-0.0015999999595806003	-1.608778623844981
b28	pepb28a5	DaPR130321_VB124_O869.m	1634	14.460000038146973	QGPSQNFPR		1	b28.a1	0.007400000002235174	24.799999237060547	2	1030.509033203125	1030.5069580078125	0.002199999988079071	2.1348715513111483
b28	pepb28a7	DaPR130321_VB124_O869.m	2592	18.600000381469727	TSSGTSIAGNPFQAK		1	b28.a1	2.699999895412475E-4	35.400001525878906	2	1465.7291259765625	1465.7286376953125	6.000000284984708E-4	0.40935273628950913
b28	pepb28a6	DaPR130321_VB124_O869.m	2652	18.809999465942383	SDVLSQLPAK		1	b28.a1	8.099999831756577E-5	47.20000076293945	2	1057.5914306640625	1057.5892333984375	0.002300000051036477	2.1747574373896565
b28	pepb28a4	DaPR130321_VB124_O869.m	3588	22.360000610351562	LLLADDMGLGK		1	b28.a1	3.6000000136482413E-7	46.29999923706055	2	1145.628662109375	1145.6239013671875	0.004800000227987766	4.189856917492247
b28	pepb28a8	DaPR130321_VB124_O869.m	3772	23.079999923706055	VVLDAITQELER		1	b28.a1	6.90000012681935E-9	61.5	2	1385.765869140625	1385.763916015625	0.0020000000949949026	1.4432473467380658
b28	pepb28a2	DaPR130321_VB124_O869.m	4149	24.729999542236328	GTADDYLWPLIQEK		1	b28.a1	1.8999999156221747E-5	45.599998474121094	2	1648.8265380859375	1648.8221435546875	0.004399999976158142	2.668571618447702
b28	pepb28a1	DaPR130321_VB124_O869.m	4270	25.309999465942383	DALILFFNR		1	b28.a1	1.900000061141327E-4	41.79999923706055	2	1108.618896484375	1108.6153564453125	0.003599999938160181	3.247293948464954
b29	pepb29a6	DaPR130321_VB124_O869.m	2065	16.40999984741211	VGVNGFGR		1	b29.a1	0.0024999999441206455	37.5	2	805.4291381835938	805.431884765625	-0.00279999990016222	-3.476395649493067
b29	pepb29a8	DaPR130321_VB124_O869.m	2591	18.579999923706055	VVDLMAHMASKE		1	b29.a1	5.299999884300632E-6	61.29999923706055	2	1330.6495361328125	1330.6497802734375	-1.9999999494757503E-4	-0.15030250477062168
b29	pepb29a2	DaPR130321_VB124_O869.m	2861	19.579999923706055	IISNASCTTNCLAPLAK	C7:+57.02146 - C11:+57.02146	1	b29.a1	5.500000010982831E-9	59.0	2	1833.9212646484375	1833.9200439453125	0.0012000000569969416	0.6543360824037787
b29	pepb29a1	DaPR130321_VB124_O869.m	3039	20.25	GALQNIIPASTGAAK		1	b29.a1	5.39999979082495E-4	41.79999923706055	2	1411.7921142578125	1411.790771484375	0.00139999995008111	0.9916483223708369
b29	pepb29a7	DaPR130321_VB124_O869.m	3227	21.0	VPTANVSVVDLTCR	C13:+57.02146	1	b29.a1	3.9999998989515007E-5	50.29999923706055	2	1530.7979736328125	1530.794921875	0.003100000089034438	2.0250916989177044
b29	pepb29a3	DaPR130321_VB124_O869.m	3750	22.979999542236328	LISWYDNEFGYSNR		1	b29.a1	3.3000000598804036E-7	63.0	2	1763.803466796875	1763.8028564453125	6.99999975040555E-4	0.3968697365936366
b29	pepb29a4	DaPR130321_VB124_O869.m	3970	23.90999984741211	LVINGNPITIFQER		1	b29.a1	4.199999966658652E-5	60.599998474121094	2	1613.9019775390625	1613.9013671875	6.000000284984708E-4	0.37176994870762997
b29	pepb29a5	DaPR130321_VB124_O869.m	4651	27.559999465942383	VDIVAINDPFIDLN		1	b29.a1	0.014000000432133675	24.600000381469727	2	1557.812255859375	1557.8162841796875	-0.004000000189989805	-2.5676969939341205
b30	pepb30a5	DaPR130321_VB124_O869.m	737	9.949999809265137	NMLKGQHEK		1	b30.a1	0.007000000216066837	29.200000762939453	2	1084.55712890625	1084.5572509765625	-0.0	-0.0
b30	pepb30a2	DaPR130321_VB124_O869.m	1967	15.979999542236328	IDNLDVNR		1	b30.a1	0.004600000102072954	40.0	2	958.4957275390625	958.4957275390625	9.999999747378752E-5	0.10433014420475038
b30	pepb30a6	DaPR130321_VB124_O869.m	2218	17.049999237060547	QPCPSESDIITEEDKSK	C3:+57.02146	1	b30.a1	0.00139999995008111	35.900001525878906	3	1962.8975830078125	1962.896484375	0.0010999999940395355	0.560396334088796
b30	pepb30a1	DaPR130321_VB124_O869.m	3556	22.25	DFKPGDLIFAK		1	b30.a1	5.600000149570405E-4	42.79999923706055	3	1250.67822265625	1250.6783447265625	-9.999999747378752E-5	-0.07995660746460806
b30	pepb30a4	DaPR130321_VB124_O869.m	4111	24.549999237060547	NMFLVGEGDSVITQVLNK	M2:+15.99491	1	b30.a1	7.800000021234155E-4	45.0	3	1980.0111083984375	1980.0111083984375	9.999999747378752E-5	0.050504765882184395
b30	pepb30a4	DaPR130321_VB124_O869.m	4095	24.459999084472656	NMFLVGEGDSVITQVLNK	M2:+15.99491	1	b30.a1	1.1999999620013451E-14	86.69999694824219	2	1980.015625	1980.0111083984375	0.004600000102072954	2.3232193408216455
b30	pepb30a3	DaPR130321_VB124_O869.m	4316	25.559999465942383	NMFLVGEGDSVITQVLNK		1	b30.a1	2.7000000013543968E-9	65.30000305175781	2	1964.0142822265625	1964.0162353515625	-0.0017999999690800905	-0.9164893531330137
b31	pepb31a6	DaPR130321_VB124_O869.m	1779	15.130000114440918	VGQDPVLR		1	b31.a1	0.002300000051036477	49.29999923706055	2	883.4994506835938	883.5	-6.000000284984708E-4	-0.6791171799643133
b31	pepb31a1	DaPR130321_VB124_O869.m	2637	18.760000228881836	ESETTTSLVLER		1	b31.a1	7.899999764049426E-5	44.900001525878906	2	1364.6905517578125	1364.6907958984375	-1.9999999494757503E-4	-0.14655334054327376
b31	pepb31a5	DaPR130321_VB124_O869.m	2700	18.979999542236328	SGDSEVYQLGDVSQK		1	b31.a1	5.3000000832525984E-8	61.400001525878906	2	1611.74951171875	1611.7501220703125	-5.000000237487257E-4	-0.3102217998323894
b31	pepb31a4	DaPR130321_VB124_O869.m	3842	23.350000381469727	QATTIIADNIIFLSDQTKEKE		1	b31.a1	0.010999999940395355	39.0	3	2378.247802734375	2378.245361328125	0.002400000113993883	1.0091473962356892
b31	pepb31a3	DaPR130321_VB124_O869.m	4147	24.729999542236328	QATTIIADNIIFLSDQTK		1	b31.a1	2.699999895412475E-4	46.900001525878906	3	1992.0648193359375	1992.065185546875	-3.9999998989515007E-4	-0.2007966369761838
b31	pepb31a3	DaPR130321_VB124_O869.m	4141	24.700000762939453	QATTIIADNIIFLSDQTK		1	b31.a1	3.800000058618025E-6	46.70000076293945	2	1992.07080078125	1992.065185546875	0.00559999980032444	2.811152888446816
b31	pepb31a2	DaPR130321_VB124_O869.m	4383	25.899999618530273	NPVTIFSLATNEMWR		1	b31.a1	3.5000000934815034E-5	62.20000076293945	2	1778.8876953125	1778.8897705078125	-0.002099999925121665	-1.1805115527322338
b32	pepb32a5	DaPR130321_VB124_O869.m	1676	14.65999984741211	TLYISDSDKR		1	b32.a1	0.0017999999690800905	34.099998474121094	2	1197.6087646484375	1197.6114501953125	-0.0026000000070780516	-2.170987933234966
b32	pepb32a1	DaPR130321_VB124_O869.m	2108	16.610000610351562	DGYIHYGQTVK		1	b32.a1	4.5000000682193786E-5	45.0	2	1280.6275634765625	1280.62744140625	1.9999999494757503E-4	0.1561734416123054
b32	pepb32a2	DaPR130321_VB124_O869.m	2674	18.8799991607666	IIQFQATPCPK	C9:+57.02146	1	b32.a1	0.006599999964237213	39.0	2	1302.68798828125	1302.6878662109375	9.999999747378752E-5	0.07676435780787032
b32	pepb32a4	DaPR130321_VB124_O869.m	3163	20.700000762939453	QPVQVPVTLVR		1	b32.a1	0.005200000014156103	29.399999618530273	2	1235.750732421875	1235.74755859375	0.0032999999821186066	2.670448312173017
b32	pepb32a6	DaPR130321_VB124_O869.m	3831	23.299999237060547	VWFGDVEAETMYR		1	b32.a1	9.29999988130703E-9	73.69999694824219	2	1602.724853515625	1602.72607421875	-0.0012000000569969416	-0.748724361760872
b32	pepb32a3	DaPR130321_VB124_O869.m	3963	23.860000610351562	MFYGNSDDIGVFLSK		1	b32.a1	1.2999999687846042E-10	69.19999694824219	2	1692.795654296875	1692.794189453125	0.001500000013038516	0.8861089093902826
b33	pepb33a1	DaPR130321_VB124_O869.m	2248	17.15999984741211	ATSLAWHPTHPSTVAVGSK		1	b33.a1	0.00139999995008111	40.79999923706055	3	1947.00634765625	1947.0086669921875	-0.002300000051036477	-1.181299338841467
b33	pepb33a5	DaPR130321_VB124_O869.m	2534	18.350000381469727	SPLELEPEAK		1	b33.a1	0.007400000002235174	36.5	2	1112.5799560546875	1112.583740234375	-0.003800000064074993	-3.4154733047550123
b33	pepb33a6	DaPR130321_VB124_O869.m	3383	21.579999923706055	YNLIVVGRYPDPNFK		1	b33.a1	0.017000000923871994	36.29999923706055	3	1794.96142578125	1794.9542236328125	0.007300000172108412	4.066956179714668
b33	pepb33a2	DaPR130321_VB124_O869.m	3586	22.360000610351562	FNPLNTNQFYASSMEGTTR		1	b33.a1	0.008700000122189522	26.899999618530273	2	2177.99462890625	2177.992431640625	0.002199999988079071	1.0101045146524537
b33	pepb33a4	DaPR130321_VB124_O869.m	4034	24.18000030517578	MVVTGDNVGNVILLNMDGK		1	b33.a1	2.100000074278796E-6	50.400001525878906	2	1989.0185546875	1989.0147705078125	0.003800000064074993	1.9104936375634962
b33	pepb33a3	DaPR130321_VB124_O869.m	4207	25.0	GGDIMLWNFGIK		1	b33.a1	3.299999889350147E-6	45.099998474121094	2	1350.688720703125	1350.6878662109375	8.999999845400453E-4	0.6663271411956935
b34	pepb34a1	DaPR130321_VB124_O869.m	1170	12.25	KHPCCVLSNPDQK	C4:+57.02146 - C5:+57.02146	1	b34.a1	7.800000021234155E-4	42.20000076293945	3	1582.7442626953125	1582.7469482421875	-0.0026000000070780516	-1.6427136441271515
b34	pepb34a2	DaPR130321_VB124_O869.m	1773	15.109999656677246	KPEKPLFSSASPQDSSPR		1	b34.a1	2.2000000171829015E-4	49.70000076293945	3	1957.9974365234375	1957.9981689453125	-6.99999975040555E-4	-0.3575079824602769
b34	pepb34a3	DaPR130321_VB124_O869.m	3140	20.6299991607666	NPPGYLEDSFVK		1	b34.a1	1.4000000373926014E-4	43.400001525878906	2	1365.669677734375	1365.6689453125	7.999999797903001E-4	0.5857934915604599
b34	pepb34a4	DaPR130321_VB124_O869.m	3823	23.260000228881836	TPITQGTGVNFPIGEIPSQPYYHDMNSGVNLQR		1	b34.a1	0.010999999940395355	37.599998474121094	3	3630.788330078125	3630.764892578125	0.023000000044703484	6.334753344045832
b34	pepb34a5	DaPR130321_VB124_O869.m	4174	24.850000381469727	TPPPPSPLPFPTQAILPPAPSSYFSHPTIR		1	b34.a1	0.012000000104308128	38.599998474121094	3	3210.7060546875	3210.69921875	0.007000000216066837	2.1802105208696876
b35	pepb35a1	DaPR130321_VB124_O869.m	2237	17.1299991607666	GLDVEDVK		1	b35.a1	0.02500000037252903	31.5	2	874.4533081054688	874.4520874023438	0.0012000000569969416	1.3722879438274016
b35	pepb35a5	DaPR130321_VB124_O869.m	3127	20.579999923706055	TTYLVLDEADR		1	b35.a1	2.8000000384054147E-5	53.099998474121094	2	1295.650146484375	1295.648193359375	0.0020000000949949026	1.5436289767898135
b35	pepb35a4	DaPR130321_VB124_O869.m	3423	21.75	TGTAYTFFTPNNIK		1	b35.a1	6.600000051548705E-5	47.5	2	1574.7840576171875	1574.785400390625	-0.0013000000035390258	-0.8255093063579083
b35	pepb35a2	DaPR130321_VB124_O869.m	3680	22.709999084472656	QTLMWSATWPK		1	b35.a1	3.6999999792897142E-6	39.599998474121094	2	1348.67236328125	1348.6722412109375	1.9999999494757503E-4	0.1482939952615917
b35	pepb35a3	DaPR130321_VB124_O869.m	3703	22.809999465942383	QVSDLISVLR		1	b35.a1	0.017999999225139618	24.600000381469727	2	1129.659912109375	1129.657958984375	0.0020000000949949026	1.7704474873022744
b36	pepb36a5	DaPR130321_VB124_O869.m	2525	18.299999237060547	SLYASSPGGVYATR		1	b36.a1	9.099999687123272E-8	64.69999694824219	2	1428.7159423828125	1428.712158203125	0.003800000064074993	2.65973803208493
b36	pepb36a2	DaPR130321_VB124_O869.m	2668	18.860000610351562	LQDEIQNMKEEMAR		1	b36.a1	0.03799999877810478	28.100000381469727	3	1734.8123779296875	1734.8154296875	-0.002899999963119626	-1.6716475502192274
b36	pepb36a4	DaPR130321_VB124_O869.m	2932	19.829999923706055	NLQEAEEWYK		1	b36.a1	1.2999999853491317E-5	49.900001525878906	2	1309.6025390625	1309.6063232421875	-0.003700000001117587	-2.825276524289766
b36	pepb36a1	DaPR130321_VB124_O869.m	3813	23.229999542236328	ILLAELEQLK		1	b36.a1	0.0044999998062849045	53.70000076293945	2	1169.7127685546875	1169.71435546875	-0.0015999999595806003	-1.3678552820183334
b36	pepb36a3	DaPR130321_VB124_O869.m	4289	25.40999984741211	ISLPLPNFSSLNLR		1	b36.a1	5.60000010807471E-8	43.099998474121094	2	1570.89501953125	1570.8956298828125	-5.000000237487257E-4	-0.31828977956099175
b37	pepb37a3	DaPR130321_VB124_O869.m	2632	18.75	MFILSDGEGK	M1:+15.99491	1	b37.a1	3.000000142492354E-4	38.099998474121094	2	1112.5250244140625	1112.5296630859375	-0.004600000102072954	-4.134721306498438
b37	pepb37a2	DaPR130321_VB124_O869.m	3106	20.5	MFILSDGEGK		1	b37.a1	1.3999999737279722E-6	52.900001525878906	2	1096.5391845703125	1096.53466796875	0.0044999998062849045	4.103837240842393
b37	pepb37a1	DaPR130321_VB124_O869.m	4007	24.059999465942383	IIHDFPQFYPLGIVQHD		1	b37.a1	4.399999852466863E-6	67.0999984741211	3	2039.0384521484375	2039.0389404296875	-5.000000237487257E-4	-0.2452135728429789
b37	pepb37a1	DaPR130321_VB124_O869.m	4016	24.100000381469727	IIHDFPQFYPLGIVQHD		1	b37.a1	2.6000000730164174E-7	53.900001525878906	2	2039.04052734375	2039.0389404296875	0.0015999999595806003	0.7846833760043012
b37	pepb37a4	DaPR130321_VB124_O869.m	4130	24.649999618530273	VDMMDLPR	V1:+42.01057	1	b37.a1	1.3000000035390258E-4	47.79999923706055	2	1018.465576171875	1018.469970703125	-0.0044999998062849045	-4.418392231219367
b38	pepb38a2	DaPR130321_VB124_O869.m	1390	13.300000190734863	HAEKAPTNIVYK		1	b38.a1	7.79999973019585E-5	43.099998474121094	3	1370.74365234375	1370.7430419921875	5.000000237487257E-4	0.36476568432697937
b38	pepb38a1	DaPR130321_VB124_O869.m	1868	15.5600004196167	APTNIVYK		1	b38.a1	0.006399999838322401	35.599998474121094	2	905.509765625	905.509521484375	1.9999999494757503E-4	0.2208701180962967
b38	pepb38a3	DaPR130321_VB124_O869.m	2337	17.549999237060547	IDDMTAAPMDVR	M9:+15.99491	1	b38.a1	3.499999875202775E-4	45.20000076293945	2	1350.6033935546875	1350.6031494140625	1.9999999494757503E-4	0.14808198472981632
b38	pepb38a4	DaPR130321_VB124_O869.m	3763	23.030000686645508	QAVDFLSNEGHIYSTVDDDHFK	Q1:-17.02655	1	b38.a1	1.9999999494757503E-5	64.5	3	2520.1328125	2520.1318359375	8.999999845400453E-4	0.3571241677542006
b39	pepb39a1	DaPR130321_VB124_O869.m	1870	15.5600004196167	ALAAAGYDVEKNNSR		1	b39.a1	2.3999999765322855E-9	68.0999984741211	2	1578.7843017578125	1578.7874755859375	-0.003100000089034438	-1.9635322277204732
b39	pepb39a3	DaPR130321_VB124_O869.m	2314	17.459999084472656	KASGPPVSELITK		1	b39.a1	5.8000001445179805E-5	45.79999923706055	2	1326.7630615234375	1326.76318359375	-9.999999747378752E-5	-0.07537139913916027
b39	pepb39a4	DaPR130321_VB124_O869.m	2324	17.5	SETAPAAPAAAPPAEKAPVK	S1:+42.01057	1	b39.a1	0.004100000020116568	38.0	2	1916.00927734375	1916.0128173828125	-0.0035000001080334187	-1.8267101745249603
b39	pepb39a2	DaPR130321_VB124_O869.m	2862	19.579999923706055	ASGPPVSELITK		1	b39.a1	7.000000096013537E-6	47.599998474121094	2	1198.6715087890625	1198.668212890625	0.0034000000450760126	2.8364813619915794
b40	pepb40a2	DaPR130321_VB124_O869.m	2227	17.079999923706055	GVTIKPTVDDD		1	b40.a1	1.2999999853491317E-5	37.70000076293945	2	1159.5772705078125	1159.58447265625	-0.007199999876320362	-6.209120634245288
b40	pepb40a1	DaPR130321_VB124_O869.m	2841	19.510000228881836	AGGEAGVTLGQPHLSR	A1:+42.01057	1	b40.a1	5.499999899960528E-10	65.4000015258789	2	1591.8226318359375	1591.819091796875	0.003599999938160181	2.2615634884089966
b40	pepb40a4	DaPR130321_VB124_O869.m	3055	20.309999465942383	IVLTNPVCTEVGEK	C8:+57.02146	1	b40.a1	8.600000001024455E-6	62.20000076293945	2	1558.8153076171875	1558.81494140625	3.9999998989515007E-4	0.2566051808140221
b40	pepb40a3	DaPR130321_VB124_O869.m	3217	20.950000762939453	LIGWGQIR		1	b40.a1	0.014000000432133675	32.400001525878906	2	942.5551147460938	942.5524291992188	0.0027000000700354576	2.8645622104325223
b41	pepb41a1	DaPR130321_VB124_O869.m	2363	17.649999618530273	EPFTIAQGK		1	b41.a1	0.03500000014901161	25.100000381469727	2	990.5269165039062	990.52587890625	0.0010000000474974513	1.0095647865370896
b41	pepb41a2	DaPR130321_VB124_O869.m	2597	18.610000610351562	LTMQVSSLQR		1	b41.a1	0.014000000432133675	45.5	2	1162.6241455078125	1162.625244140625	-0.0010999999940395355	-0.9461346204060965
b41	pepb41a4	DaPR130321_VB124_O869.m	3015	20.15999984741211	VYENYPTYDLTER		1	b41.a1	7.799999934832158E-8	53.5	2	1662.76171875	1662.7650146484375	-0.0032999999821186066	-1.9846460281799552
b41	pepb41a3	DaPR130321_VB124_O869.m	3570	22.309999465942383	NVGQFSGFPFEK		1	b41.a1	1.199999957179898E-7	58.400001525878906	2	1356.656982421875	1356.65869140625	-0.0017000000225380063	-1.253078635994927
b42	pepb42a4	DaPR130321_VB124_O869.m	1367	13.199999809265137	TTASEPVEQSEATSKDCSR	C17:+57.02146	1	b42.a1	0.041999999433755875	28.100000381469727	3	2082.921630859375	2082.9248046875	-0.0032999999821186066	-1.5843106648363638
b42	pepb42a1	DaPR130321_VB124_O869.m	2259	17.209999084472656	QVQQPSVAQLR		1	b42.a1	4.900000058114529E-4	40.29999923706055	2	1253.700927734375	1253.696533203125	0.0044999998062849045	3.589385219713143
b42	pepb42a3	DaPR130321_VB124_O869.m	4285	25.399999618530273	STMVDPAINLFFLK	M3:+15.99491	1	b42.a1	9.99999993922529E-9	55.099998474121094	2	1611.851318359375	1611.845458984375	0.005900000222027302	3.6604006849049266
b42	pepb42a2	DaPR130321_VB124_O869.m	4456	26.299999237060547	STMVDPAINLFFLK		1	b42.a1	2.5999999930803597E-9	63.900001525878906	2	1595.8553466796875	1595.8505859375	0.004800000227987766	3.0078005236110203
b43	pepb43a2	DaPR130321_VB124_O869.m	2332	17.530000686645508	MGSSSMPGGSTPV	M1:+15.99491	1	b43.a1	0.04699999839067459	22.399999618530273	2	1210.5179443359375	1210.50830078125	0.009700000286102295	8.013162966203545
b43	pepb43a4	DaPR130321_VB124_O869.m	3056	20.309999465942383	TPALVFEHVNNTDFK		1	b43.a1	0.003599999938160181	42.5	3	1731.8668212890625	1731.8704833984375	-0.003700000001117587	-2.136418419613632
b43	pepb43a3	DaPR130321_VB124_O869.m	3415	21.700000762939453	QLYQTLTDYDIR		1	b43.a1	3.5000000480067683E-6	47.900001525878906	2	1528.7645263671875	1528.7646484375	-0.0	-0.0
b43	pepb43a1	DaPR130321_VB124_O869.m	3918	23.65999984741211	GGPNIITLADIVKDPVSR		1	b43.a1	0.012000000104308128	33.900001525878906	3	1865.0504150390625	1865.049560546875	8.999999845400453E-4	0.4825608946692788
b44	pepb44a1	DaPR130321_VB124_O869.m	1273	12.729999542236328	DAVTYTEHAK		1	b44.a1	6.299999881775875E-7	53.20000076293945	2	1134.5406494140625	1134.54296875	-0.002300000051036477	-2.0272480764395704
b44	pepb44a2	DaPR130321_VB124_O869.m	2277	17.280000686645508	DNIQGITKPAIR		1	b44.a1	9.999999747378752E-5	50.900001525878906	2	1325.75390625	1325.7540283203125	-0.0	-0.0
b44	pepb44a3	DaPR130321_VB124_O869.m	2787	19.309999465942383	ISGLIYEETR		1	b44.a1	1.9000000293090125E-6	60.79999923706055	2	1180.6239013671875	1180.621337890625	0.0027000000700354576	2.2869314515858687
b45	pepb45a2	DaPR130321_VB124_O869.m	2187	16.90999984741211	VVTDTDETELAR		1	b45.a1	3.699999950868005E-8	63.900001525878906	2	1348.6617431640625	1348.6595458984375	0.002300000051036477	1.7053970796642264
b45	pepb45a3	DaPR130321_VB124_O869.m	2501	18.200000762939453	YVMTTTTLER		1	b45.a1	7.300000288523734E-5	39.20000076293945	2	1214.615234375	1214.6090087890625	0.006300000008195639	5.18685433963362
b45	pepb45a1	DaPR130321_VB124_O869.m	2712	19.030000686645508	TVYSILR		1	b45.a1	0.006800000090152025	32.5	2	851.4991455078125	851.4990234375	1.9999999494757503E-4	0.23487988763648304
b46	pepb46a2	DaPR130321_VB124_O869.m	1856	15.5	FATHGAALTVK		1	b46.a1	1.8000000272877514E-4	32.400001525878906	2	1115.6243896484375	1115.6212158203125	0.0031999999191612005	2.868356995889731
b46	pepb46a1	DaPR130321_VB124_O869.m	2711	19.030000686645508	AELDGTILK		1	b46.a1	0.04800000041723251	42.400001525878906	2	959.5399780273438	959.5411987304688	-0.0012000000569969416	-1.250597742530091
b46	pepb46a3	DaPR130321_VB124_O869.m	2902	19.729999542236328	YGEPSEVFINR		1	b46.a1	4.5000000682193786E-5	47.5	2	1310.637451171875	1310.637939453125	-5.000000237487257E-4	-0.3814936289402358
b47	pepb47a1	DaPR130321_VB124_O869.m	1692	14.729999542236328	EEQQQLLQK		1	b47.a1	0.014999999664723873	28.200000762939453	2	1143.599365234375	1143.6009521484375	-0.00139999995008111	-1.2242032043178925
b47	pepb47a2	DaPR130321_VB124_O869.m	2145	16.760000228881836	LNKPYIYGPTSQGER		1	b47.a1	1.8000000636675395E-5	50.70000076293945	3	1722.8797607421875	1722.88134765625	-0.0015999999595806003	-0.9286768132681839
b47	pepb47a3	DaPR130321_VB124_O869.m	4060	24.299999237060547	VLAATDLDAEEEVVAGEFGSR		1	b47.a1	1.4999999621068127E-5	44.900001525878906	3	2178.0576171875	2178.056396484375	0.0010999999940395355	0.5050374250249249
b48	pepb48a1	DaPR130321_VB124_O869.m	2167	16.850000381469727	LAVIASHIQESR		1	b48.a1	0.00139999995008111	45.400001525878906	2	1323.7357177734375	1323.7384033203125	-0.0026000000070780516	-1.9641343036936239
b48	pepb48a3	DaPR130321_VB124_O869.m	2354	17.610000610351562	SDIKGQHTETLLAGSLAK		1	b48.a1	0.005799999926239252	40.79999923706055	3	1869.00439453125	1869.008056640625	-0.003700000001117587	-1.9796597387429171
b48	pepb48a2	DaPR130321_VB124_O869.m	3799	23.15999984741211	LGDFFGDPGNPPEFNPSGSK		1	b48.a1	2.499999993688107E-7	56.599998474121094	2	2078.945068359375	2078.94580078125	-6.99999975040555E-4	-0.33670910265072856
b49	pepb49a1	DaPR130321_VB124_O869.m	2685	18.93000030517578	KILNDLSSDAPGVPR		1	b49.a1	0.03200000151991844	30.299999237060547	3	1581.8638916015625	1581.85986328125	0.0038999998942017555	2.4654522089662168
b49	pepb49a3	DaPR130321_VB124_O869.m	2752	19.18000030517578	TLIEELK		1	b49.a1	0.0012000000569969416	26.100000381469727	2	845.4983520507812	845.498291015625	9.999999747378752E-5	0.11827344719250235
b49	pepb49a2	DaPR130321_VB124_O869.m	3610	22.459999084472656	TAPTSTIAPGVVMASSPALPTQPAEEAAR		1	b49.a1	3.3000000598804036E-7	55.5	3	2821.4365234375	2821.4404296875	-0.003800000064074993	-1.3468298051204568
b50	pepb50a2	DaPR130321_VB124_O869.m	1423	13.449999809265137	GNSRPGTPSAEGGSTSSTLR		1	b50.a1	4.1000001260727004E-7	66.5999984741211	3	1918.92333984375	1918.9217529296875	0.0015999999595806003	0.833801564413881
b50	pepb50a1	DaPR130321_VB124_O869.m	3810	23.209999084472656	AALGPSSQNVTEYVVR	A1:+42.01057	1	b50.a1	1.4999999464748726E-8	58.29999923706055	2	1732.886474609375	1732.8868408203125	-3.000000142492354E-4	-0.17312152598909555
b50	pepb50a1	DaPR130321_VB124_O869.m	3817	23.25	AALGPSSQNVTEYVVR	A1:+42.01057	1	b50.a1	0.019999999552965164	34.70000076293945	3	1732.886474609375	1732.8868408203125	-3.9999998989515007E-4	-0.23082868452379637
b51	pepb51a1	DaPR130321_VB124_O869.m	2710	19.030000686645508	AASITSEVFNK		1	b51.a1	5.4000001910026185E-6	51.20000076293945	2	1166.6065673828125	1166.6055908203125	0.0010000000474974513	0.8571877722566797
b51	pepb51a2	DaPR130321_VB124_O869.m	3280	21.18000030517578	INFYCPGSALGR	C5:+57.02146	1	b51.a1	1.9999999494757503E-4	41.79999923706055	2	1354.6536865234375	1354.65771484375	-0.0038999998942017555	-2.878955954310268
b51	pepb51a3	DaPR130321_VB124_O869.m	3607	22.450000762939453	NEGNIFPNPEATFVK		1	b51.a1	3.5999998999614036E-6	42.900001525878906	2	1676.8292236328125	1676.8282470703125	0.0010000000474974513	0.5963640278869417
b52	pepb52a2	DaPR130321_VB124_O869.m	1706	14.800000190734863	SSAVDPEPQVK		1	b52.a1	9.200000022246968E-6	44.20000076293945	2	1156.586669921875	1156.5849609375	0.0017999999690800905	1.5563058745127152
b52	pepb52a1	DaPR130321_VB124_O869.m	3967	23.899999618530273	LEDVLPLAFTR		1	b52.a1	2.300000051036477E-4	46.900001525878906	2	1273.71630859375	1273.7154541015625	8.999999845400453E-4	0.7065942252972631
b52	pepb52a1	DaPR130321_VB124_O869.m	3981	23.959999084472656	LEDVLPLAFTR		1	b52.a1	0.009399999864399433	36.79999923706055	2	1273.7127685546875	1273.7154541015625	-0.00279999990016222	-2.198293104747833
b53	pepb53a2	DaPR130321_VB124_O869.m	1348	13.0600004196167	ESLSEEEAQK		1	b53.a1	4.3000000005122274E-5	45.79999923706055	2	1149.5257568359375	1149.52734375	-0.0015999999595806003	-1.3918763814360986
b53	pepb53a3	DaPR130321_VB124_O869.m	4125	24.610000610351562	EVAFFNNFLTDAK		1	b53.a1	1.3999999737279722E-7	65.80000305175781	2	1515.7520751953125	1515.7481689453125	0.0038999998942017555	2.5729867098671493
b53	pepb53a1	DaPR130321_VB124_O869.m	4645	27.510000228881836	DLDAPDDVDFF		1	b53.a1	1.1000000085914508E-4	39.20000076293945	2	1268.5318603515625	1268.5322265625	-3.000000142492354E-4	-0.23649380596516878
b54	pepb54a3	DaPR130321_VB124_O869.m	3020	20.18000030517578	VLGMDPLPSK		1	b54.a1	0.039000000804662704	40.20000076293945	2	1056.5780029296875	1056.576171875	0.0017999999690800905	1.7036159029460325
b54	pepb54a2	DaPR130321_VB124_O869.m	3547	22.229999542236328	VLAGETLSVNDPPDVLDR		1	b54.a1	2.6000000374892807E-8	59.20000076293945	2	1909.99267578125	1909.987060546875	0.005799999926239252	3.0366697482121023
b54	pepb54a1	DaPR130321_VB124_O869.m	3663	22.65999984741211	LFPDTPLALDANK		1	b54.a1	0.00839999970048666	28.399999618530273	2	1414.7568359375	1414.758056640625	-0.0012000000569969416	-0.8482016068856104
b55	pepb55a1	DaPR130321_VB124_O869.m	3317	21.299999237060547	ILITTVPPNLR		1	b55.a1	0.00930000003427267	30.299999237060547	2	1236.7674560546875	1236.7679443359375	-3.9999998989515007E-4	-0.3234236395979066
b55	pepb55a3	DaPR130321_VB124_O869.m	3915	23.649999618530273	QPLALNVAYR	Q1:-17.02655	1	b55.a1	0.0026000000070780516	35.70000076293945	2	1127.6185302734375	1127.6212158203125	-0.0026000000070780516	-2.305738816014228
b55	pepb55a2	DaPR130321_VB124_O869.m	3919	23.65999984741211	ILPTLEAVAALGNK		1	b55.a1	2.6000000070780516E-4	54.099998474121094	2	1409.8402099609375	1409.836669921875	0.003599999938160181	2.5534872336379735
b56	pepb56a3	DaPR130321_VB124_O869.m	2774	19.260000228881836	IPYTTVLR		1	b56.a1	0.006000000052154064	31.100000381469727	2	962.5697631835938	962.5673828125	0.002400000113993883	2.4933320584595196
b56	pepb56a1	DaPR130321_VB124_O869.m	4134	24.65999984741211	AETLEFNDVYQEVK	A1:+42.01057	1	b56.a1	0.0010999999940395355	42.5	2	1726.8162841796875	1726.8173828125	-0.0010999999940395355	-0.6370100307004929
b56	pepb56a2	DaPR130321_VB124_O869.m	4458	26.309999465942383	FYVPPTQEDGVDPVEAFAQNVLSK		1	b56.a1	0.00279999990016222	43.400001525878906	3	2650.3046875	2650.303955078125	6.99999975040555E-4	0.2641206393324499
b57	pepb57a1	DaPR130321_VB124_O869.m	2943	19.8799991607666	AGLQFPVGR		1	b57.a1	0.04600000008940697	40.20000076293945	2	944.53125	944.5316772460938	-3.9999998989515007E-4	-0.4234902857481737
b57	pepb57a2	DaPR130321_VB124_O869.m	4274	25.329999923706055	VTIAQGGVLPNIQAVLLPK		1	b57.a1	2.899999963119626E-4	43.900001525878906	2	1931.1690673828125	1931.169189453125	-9.999999747378752E-5	-0.05178210071904982
b57	pepb57a2	DaPR130321_VB124_O869.m	4272	25.329999923706055	VTIAQGGVLPNIQAVLLPK		1	b57.a1	8.70000003487803E-5	60.20000076293945	3	1931.16552734375	1931.169189453125	-0.003700000001117587	-1.9159377755842126
b58	pepb58a2	DaPR130321_VB124_O869.m	3464	21.899999618530273	VLVTGFPASLR		1	b58.a1	0.004000000189989805	40.0	2	1159.68505859375	1159.683837890625	0.0013000000035390258	1.120995189433376
b58	pepb58a1	DaPR130321_VB124_O869.m	4260	25.260000228881836	SAPLDAALHALQEEQAR	S1:+42.01057	1	b58.a1	9.199999873032993E-9	68.9000015258789	2	1861.9375	1861.940673828125	-0.003100000089034438	-1.6649295719293136
b58	pepb58a1	DaPR130321_VB124_O869.m	4265	25.280000686645508	SAPLDAALHALQEEQAR	S1:+42.01057	1	b58.a1	1.0999999631167157E-6	65.80000305175781	3	1861.939208984375	1861.940673828125	-0.00139999995008111	-0.7519036292400922
b59	pepb59a2	DaPR130321_VB124_O869.m	1542	14.050000190734863	TATTVGISR		1	b59.a1	0.01899999938905239	31.799999237060547	2	905.5064086914062	905.5054931640625	8.999999845400453E-4	0.9939199610984363
b59	pepb59a1	DaPR130321_VB124_O869.m	2520	18.280000686645508	IYGAGQPFAER		1	b59.a1	0.0015999999595806003	43.70000076293945	2	1208.604248046875	1208.6063232421875	-0.0020000000949949026	-1.654798635861622
b60	pepb60a2	DaPR130321_VB124_O869.m	1916	15.760000228881836	SPDTILQK		1	b60.a1	0.0024999999441206455	32.400001525878906	2	901.4961547851562	901.4993286132812	-0.0031999999191612005	-3.5496420436425127
b60	pepb60a1	DaPR130321_VB124_O869.m	3507	22.059999465942383	DYTYEELLNR		1	b60.a1	6.0999998822808266E-5	50.900001525878906	2	1315.616943359375	1315.616943359375	9.999999747378752E-5	0.07600996473824785
b61	pepb61a1	DaPR130321_VB124_O869.m	1776	15.130000114440918	HLVSAGYVHVNR		1	b61.a1	5.8000001445179805E-5	51.0	3	1351.720947265625	1351.723388671875	-0.002400000113993883	-1.7755112725777307
b61	pepb61a2	DaPR130321_VB124_O869.m	3846	23.360000610351562	VAGFDLDGTLITTR		1	b61.a1	6.800000118545313E-9	59.5	2	1478.789306640625	1478.785400390625	0.004000000189989805	2.7049226946203246
b62	pepb62a2	DaPR130321_VB124_O869.m	1686	14.699999809265137	LTELSGNPR		1	b62.a1	1.6999999843392288E-6	45.20000076293945	2	986.5276489257812	986.5269775390625	6.99999975040555E-4	0.7095598913946961
b62	pepb62a1	DaPR130321_VB124_O869.m	3938	23.75	ATIEDILFK		1	b62.a1	3.9000000106170774E-4	40.900001525878906	2	1049.587646484375	1049.5882568359375	-5.000000237487257E-4	-0.47637730366383213
b63	pepb63a2	DaPR130321_VB124_O869.m	1809	15.300000190734863	QVHPDTGISSK	Q1:-17.02655	1	b63.a1	0.01600000075995922	28.399999618530273	2	1151.5706787109375	1151.569580078125	0.0012000000569969416	1.042056057885387
b63	pepb63a1	DaPR130321_VB124_O869.m	3884	23.530000686645508	AMGIMNSFVNDIFER	M2:+15.99491 - M5:+15.99491	1	b63.a1	3.99999992980668E-14	69.5	2	1775.806640625	1775.8094482421875	-0.00279999990016222	-1.5767456935955844
b64	pepb64a1	DaPR130321_VB124_O869.m	1631	14.449999809265137	AVSEEQQPALK		1	b64.a1	0.012000000104308128	37.20000076293945	2	1199.625732421875	1199.6270751953125	-0.0013000000035390258	-1.0836701091690277
b64	pepb64a2	DaPR130321_VB124_O869.m	4115	24.559999465942383	STLLLLLTGK		1	b64.a1	0.0034000000450760126	33.099998474121094	2	1058.6837158203125	1058.682373046875	0.00139999995008111	1.322398469761924
b65	pepb65a2	DaPR130321_VB124_O869.m	1837	15.40999984741211	GGGGGPCGFQPASR	C7:+57.02146	1	b65.a1	5.2999999752501026E-5	43.400001525878906	2	1304.5780029296875	1304.5804443359375	-0.002400000113993883	-1.839671999081314
b65	pepb65a1	DaPR130321_VB124_O869.m	4224	25.079999923706055	GGGGFGAGPGPGGLQSGQTIALPAQGLIEFR		1	b65.a1	0.002300000051036477	39.29999923706055	3	2867.488525390625	2867.480224609375	0.008299999870359898	2.894527327207835
b66	pepb66a2	DaPR130321_VB124_O869.m	2740	19.1299991607666	VGIIAWHPTAR		1	b66.a1	0.02199999988079071	30.200000762939453	3	1220.6923828125	1220.6903076171875	0.002099999925121665	1.7203380022086912
b66	pepb66a1	DaPR130321_VB124_O869.m	3796	23.15999984741211	DADPILISLR		1	b66.a1	1.500000071246177E-4	56.0	2	1112.6302490234375	1112.63134765625	-0.0010999999940395355	-0.988647314635416
b67	pepb67a2	DaPR130321_VB124_O869.m	2348	17.579999923706055	SPQSNSPVLLSR		1	b67.a1	0.004000000189989805	53.29999923706055	2	1284.6929931640625	1284.6910400390625	0.0020000000949949026	1.5567946164971231
b67	pepb67a1	DaPR130321_VB124_O869.m	4661	27.649999618530273	QPYFIYFPQIK	Q1:-17.02655	1	b67.a1	0.019999999552965164	25.799999237060547	2	1426.7437744140625	1426.740966796875	0.00279999990016222	1.9625145456139803
b68	pepb68a1	DaPR130321_VB124_O869.m	2854	19.549999237060547	GPLEPSEPAVVAAAR		1	b68.a1	7.900000014160469E-7	44.099998474121094	2	1463.7879638671875	1463.78564453125	0.002300000051036477	1.5712683476773739
b68	pepb68a2	DaPR130321_VB124_O869.m	4232	25.110000610351562	LGLEFFDQPAVPLAR		1	b68.a1	4.700000033608376E-7	51.099998474121094	2	1672.9058837890625	1672.9061279296875	-1.9999999494757503E-4	-0.11955243131010938
b69	pepb69a1	DaPR130321_VB124_O869.m	3835	23.309999465942383	LFALVLTPTR		1	b69.a1	0.0066999997943639755	38.599998474121094	2	1130.6922607421875	1130.693603515625	-0.0013000000035390258	-1.1497367629010922
b69	pepb69a2	DaPR130321_VB124_O869.m	3864	23.450000762939453	IQIEAIPLALQGR		1	b69.a1	8.299999899463728E-5	66.30000305175781	2	1421.846923828125	1421.847900390625	-8.999999845400453E-4	-0.6329790860842344
b70	pepb70a2	DaPR130321_VB124_O869.m	3633	22.549999237060547	VLGVPIIVQASQAEK		1	b70.a1	1.9999999494757503E-5	40.20000076293945	2	1551.916748046875	1551.910888671875	0.005900000222027302	3.8017648210951855
b70	pepb70a1	DaPR130321_VB124_O869.m	4165	24.809999465942383	DLEEFFSTVGK		1	b70.a1	0.0013000000035390258	45.20000076293945	2	1271.6129150390625	1271.6158447265625	-0.002899999963119626	-2.280562935060956
b71	pepb71a1	DaPR130321_VB124_O869.m	3844	23.350000381469727	LFTNFSGADLLK		1	b71.a1	1.4000000373926014E-4	46.5	2	1325.7149658203125	1325.71044921875	0.004600000102072954	3.4698377045936124
b71	pepb71a2	DaPR130321_VB124_O869.m	4213	25.010000228881836	ILDIDIPMSVGIIDPR	M8:+15.99491	1	b71.a1	3.299999889350147E-6	47.5	2	1782.973876953125	1782.9674072265625	0.006500000134110451	3.645607938633784
b72	pepb72a2	DaPR130321_VB124_O869.m	3948	23.799999237060547	NLATTVTEEILEK		1	b72.a1	4.700000033608376E-7	64.9000015258789	2	1460.78564453125	1460.78466796875	0.0010000000474974513	0.6845636248961807
b72	pepb72a1	DaPR130321_VB124_O869.m	4380	25.8799991607666	DLYEDELVPLFEK		1	b72.a1	3.3000000598804036E-7	50.70000076293945	2	1609.7958984375	1609.800048828125	-0.004100000020116568	-2.546900171298427
b73	pepb73a2	DaPR130321_VB124_O869.m	4197	24.950000762939453	QAFAPFGPIK	Q1:-17.02655	1	b73.a1	0.03400000184774399	35.0	2	1058.5655517578125	1058.5673828125	-0.0017999999690800905	-1.7004113279002455
b73	pepb73a1	DaPR130321_VB124_O869.m	4379	25.8799991607666	AVTPPMPLLTPATPGGLPPAAAVAAAAATAK		1	b73.a1	6.70000008540228E-5	45.79999923706055	3	2794.566650390625	2794.553955078125	0.013000000268220901	4.651905269031555

## Sheet: peptides_pos
MS Sample :	DaPR130321_VB124_O869.m
Peptide ID	Protein ID	accession	description	Sequence	Modifs	Start	Stop	MH+ theo
pepa1b60	a1.a1.a1	sp|P09874|PARP1_HUMAN	sp|P09874|PARP1_HUMAN Poly [ADP-ribose] polymerase 1 OS=Homo sapiens GN=PARP1 PE=1 SV=4	GKSGAALSKK		497	506	946.5684204101562
pepa1b59	a1.a1.a1	sp|P09874|PARP1_HUMAN	sp|P09874|PARP1_HUMAN Poly [ADP-ribose] polymerase 1 OS=Homo sapiens GN=PARP1 PE=1 SV=4	GKSGAALSK		497	505	818.4735107421875
pepa1c102	a1.a1.a1	sp|P09874|PARP1_HUMAN	sp|P09874|PARP1_HUMAN Poly [ADP-ribose] polymerase 1 OS=Homo sapiens GN=PARP1 PE=1 SV=4	KSKGQVKEEGINKSEKR		506	522	1945.0828857421875
pepa1c101	a1.a1.a1	sp|P09874|PARP1_HUMAN	sp|P09874|PARP1_HUMAN Poly [ADP-ribose] polymerase 1 OS=Homo sapiens GN=PARP1 PE=1 SV=4	KSKGQVKEEGINK		506	518	1444.812255859375
pepa1c171	a1.a1.a1	sp|P09874|PARP1_HUMAN	sp|P09874|PARP1_HUMAN Poly [ADP-ribose] polymerase 1 OS=Homo sapiens GN=PARP1 PE=1 SV=4	SKGQVKEEGINKSEKR		507	522	1816.988037109375
pepa1c170	a1.a1.a1	sp|P09874|PARP1_HUMAN	sp|P09874|PARP1_HUMAN Poly [ADP-ribose] polymerase 1 OS=Homo sapiens GN=PARP1 PE=1 SV=4	SKGQVKEEGINKSEK		507	521	1660.8868408203125
pepa1c103	a1.a1.a1	sp|P09874|PARP1_HUMAN	sp|P09874|PARP1_HUMAN Poly [ADP-ribose] polymerase 1 OS=Homo sapiens GN=PARP1 PE=1 SV=4	KTAEAGGVTGK		87	97	1018.55322265625
pepa1b62	a1.a1.a1	sp|P09874|PARP1_HUMAN	sp|P09874|PARP1_HUMAN Poly [ADP-ribose] polymerase 1 OS=Homo sapiens GN=PARP1 PE=1 SV=4	GQVKEEGINKSEKR		509	522	1601.8609619140625
pepa1c169	a1.a1.a1	sp|P09874|PARP1_HUMAN	sp|P09874|PARP1_HUMAN Poly [ADP-ribose] polymerase 1 OS=Homo sapiens GN=PARP1 PE=1 SV=4	SKGQVKEEGINK		507	518	1316.71728515625
pepa1c183	a1.a1.a1	sp|P09874|PARP1_HUMAN	sp|P09874|PARP1_HUMAN Poly [ADP-ribose] polymerase 1 OS=Homo sapiens GN=PARP1 PE=1 SV=4	TGNAWHSK		622	629	900.4326782226562
pepa1b61	a1.a1.a1	sp|P09874|PARP1_HUMAN	sp|P09874|PARP1_HUMAN Poly [ADP-ribose] polymerase 1 OS=Homo sapiens GN=PARP1 PE=1 SV=4	GQVKEEGINKSEK		509	521	1445.7598876953125
pepa1b64	a1.a1.a1	sp|P09874|PARP1_HUMAN	sp|P09874|PARP1_HUMAN Poly [ADP-ribose] polymerase 1 OS=Homo sapiens GN=PARP1 PE=1 SV=4	HASHISKLPK		934	943	1117.6480712890625
pepa1c200	a1.a1.a1	sp|P09874|PARP1_HUMAN	sp|P09874|PARP1_HUMAN Poly [ADP-ribose] polymerase 1 OS=Homo sapiens GN=PARP1 PE=1 SV=4	VGHSIRHPD		60	68	1017.5228881835938
pepa1c106	a1.a1.a1	sp|P09874|PARP1_HUMAN	sp|P09874|PARP1_HUMAN Poly [ADP-ribose] polymerase 1 OS=Homo sapiens GN=PARP1 PE=1 SV=4	KVCSTNDLK	C3:+57.02146	254	262	1064.5408935546875
pepa1c175	a1.a1.a1	sp|P09874|PARP1_HUMAN	sp|P09874|PARP1_HUMAN Poly [ADP-ribose] polymerase 1 OS=Homo sapiens GN=PARP1 PE=1 SV=4	SSASADKPLSNMK	M12:+15.99491	382	394	1351.652587890625
pepa1c119	a1.a1.a1	sp|P09874|PARP1_HUMAN	sp|P09874|PARP1_HUMAN Poly [ADP-ribose] polymerase 1 OS=Homo sapiens GN=PARP1 PE=1 SV=4	MNKKMEEVKEANIR	M1:+15.99491 M5:+15.99491	439	452	1751.8782958984375
pepa1c118	a1.a1.a1	sp|P09874|PARP1_HUMAN	sp|P09874|PARP1_HUMAN Poly [ADP-ribose] polymerase 1 OS=Homo sapiens GN=PARP1 PE=1 SV=4	MNKKMEEVKEANIR	M5:+15.99491	439	452	1735.8834228515625
pepa1c125	a1.a1.a1	sp|P09874|PARP1_HUMAN	sp|P09874|PARP1_HUMAN Poly [ADP-ribose] polymerase 1 OS=Homo sapiens GN=PARP1 PE=1 SV=4	NKDEVKAMIEK	M8:+15.99491	404	414	1320.6832275390625
pepa1b93	a1.a1.a1	sp|P09874|PARP1_HUMAN	sp|P09874|PARP1_HUMAN Poly [ADP-ribose] polymerase 1 OS=Homo sapiens GN=PARP1 PE=1 SV=4	KMEEVKEANIR	M2:+15.99491	442	452	1362.7049560546875
pepa1b73	a1.a1.a1	sp|P09874|PARP1_HUMAN	sp|P09874|PARP1_HUMAN Poly [ADP-ribose] polymerase 1 OS=Homo sapiens GN=PARP1 PE=1 SV=4	LATEDKEALKK		187	197	1245.705322265625
pepa1c105	a1.a1.a1	sp|P09874|PARP1_HUMAN	sp|P09874|PARP1_HUMAN Poly [ADP-ribose] polymerase 1 OS=Homo sapiens GN=PARP1 PE=1 SV=4	KTAEAGGVTGKGQDGIGSKAEK		87	108	2089.0888671875
pepa1b47	a1.a1.a1	sp|P09874|PARP1_HUMAN	sp|P09874|PARP1_HUMAN Poly [ADP-ribose] polymerase 1 OS=Homo sapiens GN=PARP1 PE=1 SV=4	GCMEKIEK	C2:+57.02146	127	134	994.469970703125
pepa1c104	a1.a1.a1	sp|P09874|PARP1_HUMAN	sp|P09874|PARP1_HUMAN Poly [ADP-ribose] polymerase 1 OS=Homo sapiens GN=PARP1 PE=1 SV=4	KTAEAGGVTGKGQDGIGSK		87	105	1760.9140625
pepa1b78	a1.a1.a1	sp|P09874|PARP1_HUMAN	sp|P09874|PARP1_HUMAN Poly [ADP-ribose] polymerase 1 OS=Homo sapiens GN=PARP1 PE=1 SV=4	LGGKLTGTANK		415	425	1059.6160888671875
pepa1c151	a1.a1.a1	sp|P09874|PARP1_HUMAN	sp|P09874|PARP1_HUMAN Poly [ADP-ribose] polymerase 1 OS=Homo sapiens GN=PARP1 PE=1 SV=4	RKGDEVDGVDEVAKK		208	222	1644.8555908203125
pepa1b21	a1.a1.a1	sp|P09874|PARP1_HUMAN	sp|P09874|PARP1_HUMAN Poly [ADP-ribose] polymerase 1 OS=Homo sapiens GN=PARP1 PE=1 SV=4	AVNSSASADKPLSNMK	M15:+15.99491	379	394	1635.8011474609375
pepa1c179	a1.a1.a1	sp|P09874|PARP1_HUMAN	sp|P09874|PARP1_HUMAN Poly [ADP-ribose] polymerase 1 OS=Homo sapiens GN=PARP1 PE=1 SV=4	TAEAGGVTGKGQDGIGSKAEK		88	108	1960.9940185546875
pepa1c155	a1.a1.a1	sp|P09874|PARP1_HUMAN	sp|P09874|PARP1_HUMAN Poly [ADP-ribose] polymerase 1 OS=Homo sapiens GN=PARP1 PE=1 SV=4	SADKPLSNMK		385	394	1090.5565185546875
pepa1c150	a1.a1.a1	sp|P09874|PARP1_HUMAN	sp|P09874|PARP1_HUMAN Poly [ADP-ribose] polymerase 1 OS=Homo sapiens GN=PARP1 PE=1 SV=4	RKGDEVDGVDEVAK		208	221	1516.7606201171875
pepa1c115	a1.a1.a1	sp|P09874|PARP1_HUMAN	sp|P09874|PARP1_HUMAN Poly [ADP-ribose] polymerase 1 OS=Homo sapiens GN=PARP1 PE=1 SV=4	MEEVKEANIR	M1:+15.99491	443	452	1234.6099853515625
pepa1b15	a1.a1.a1	sp|P09874|PARP1_HUMAN	sp|P09874|PARP1_HUMAN Poly [ADP-ribose] polymerase 1 OS=Homo sapiens GN=PARP1 PE=1 SV=4	ASADKPLSNMK		384	394	1161.59375
pepa1c178	a1.a1.a1	sp|P09874|PARP1_HUMAN	sp|P09874|PARP1_HUMAN Poly [ADP-ribose] polymerase 1 OS=Homo sapiens GN=PARP1 PE=1 SV=4	TAEAGGVTGKGQDGIGSK		88	105	1632.8192138671875
pepa1b92	a1.a1.a1	sp|P09874|PARP1_HUMAN	sp|P09874|PARP1_HUMAN Poly [ADP-ribose] polymerase 1 OS=Homo sapiens GN=PARP1 PE=1 SV=4	KGDEVDGVDEVAKK		209	222	1488.7545166015625
pepa1b17	a1.a1.a1	sp|P09874|PARP1_HUMAN	sp|P09874|PARP1_HUMAN Poly [ADP-ribose] polymerase 1 OS=Homo sapiens GN=PARP1 PE=1 SV=4	ASLCISTKK	C4:+57.02146	426	434	1007.5557861328125
pepa1b87	a1.a1.a1	sp|P09874|PARP1_HUMAN	sp|P09874|PARP1_HUMAN Poly [ADP-ribose] polymerase 1 OS=Homo sapiens GN=PARP1 PE=1 SV=4	KCSESIPKDSLR	C2:+57.02146	23	34	1419.7264404296875
pepa1c149	a1.a1.a1	sp|P09874|PARP1_HUMAN	sp|P09874|PARP1_HUMAN Poly [ADP-ribose] polymerase 1 OS=Homo sapiens GN=PARP1 PE=1 SV=4	RLLWHGSR		858	865	1024.580322265625
pepa1b25	a1.a1.a1	sp|P09874|PARP1_HUMAN	sp|P09874|PARP1_HUMAN Poly [ADP-ribose] polymerase 1 OS=Homo sapiens GN=PARP1 PE=1 SV=4	CKKCSESIPKDSLR	C1:+57.02146 C4:+57.02146 C1:+42.01056	21	34	1749.862548828125
pepa1c180	a1.a1.a1	sp|P09874|PARP1_HUMAN	sp|P09874|PARP1_HUMAN Poly [ADP-ribose] polymerase 1 OS=Homo sapiens GN=PARP1 PE=1 SV=4	TDIKVVDR		799	806	945.5368041992188
pepa1c202	a1.a1.a1	sp|P09874|PARP1_HUMAN	sp|P09874|PARP1_HUMAN Poly [ADP-ribose] polymerase 1 OS=Homo sapiens GN=PARP1 PE=1 SV=4	VGTVIGSNK		592	600	874.4996948242188
pepa1b83	a1.a1.a1	sp|P09874|PARP1_HUMAN	sp|P09874|PARP1_HUMAN Poly [ADP-ribose] polymerase 1 OS=Homo sapiens GN=PARP1 PE=1 SV=4	LTGTANKASLCISTKK	C11:+57.02146	419	434	1692.931640625
pepa1b91	a1.a1.a1	sp|P09874|PARP1_HUMAN	sp|P09874|PARP1_HUMAN Poly [ADP-ribose] polymerase 1 OS=Homo sapiens GN=PARP1 PE=1 SV=4	KGDEVDGVDEVAK		209	221	1360.6595458984375
pepa1b20	a1.a1.a1	sp|P09874|PARP1_HUMAN	sp|P09874|PARP1_HUMAN Poly [ADP-ribose] polymerase 1 OS=Homo sapiens GN=PARP1 PE=1 SV=4	AVNSSASADKPLSNMK		379	394	1619.80615234375
pepa1b27	a1.a1.a1	sp|P09874|PARP1_HUMAN	sp|P09874|PARP1_HUMAN Poly [ADP-ribose] polymerase 1 OS=Homo sapiens GN=PARP1 PE=1 SV=4	CSESIPKDSLR	C1:+57.02146	24	34	1291.6314697265625
pepa1b80	a1.a1.a1	sp|P09874|PARP1_HUMAN	sp|P09874|PARP1_HUMAN Poly [ADP-ribose] polymerase 1 OS=Homo sapiens GN=PARP1 PE=1 SV=4	LLWHGSR		859	865	868.4791870117188
pepa1c214	a1.a1.a1	sp|P09874|PARP1_HUMAN	sp|P09874|PARP1_HUMAN Poly [ADP-ribose] polymerase 1 OS=Homo sapiens GN=PARP1 PE=1 SV=4	VVDRDSEEAEIIRK		803	816	1658.8712158203125
pepa1c163	a1.a1.a1	sp|P09874|PARP1_HUMAN	sp|P09874|PARP1_HUMAN Poly [ADP-ribose] polymerase 1 OS=Homo sapiens GN=PARP1 PE=1 SV=4	SLLATEDKEALKK		185	197	1445.8214111328125
pepa1b51	a1.a1.a1	sp|P09874|PARP1_HUMAN	sp|P09874|PARP1_HUMAN Poly [ADP-ribose] polymerase 1 OS=Homo sapiens GN=PARP1 PE=1 SV=4	GGAAVDPDSGLEHSAH		529	544	1519.6776123046875
pepa1b16	a1.a1.a1	sp|P09874|PARP1_HUMAN	sp|P09874|PARP1_HUMAN Poly [ADP-ribose] polymerase 1 OS=Homo sapiens GN=PARP1 PE=1 SV=4	ASLCISTK	C4:+57.02146	426	433	879.4608764648438
pepa1c100	a1.a1.a1	sp|P09874|PARP1_HUMAN	sp|P09874|PARP1_HUMAN Poly [ADP-ribose] polymerase 1 OS=Homo sapiens GN=PARP1 PE=1 SV=4	KPPLLNNADSVQAK		748	761	1494.827880859375
pepa1a3	a1.a1.a1	sp|P09874|PARP1_HUMAN	sp|P09874|PARP1_HUMAN Poly [ADP-ribose] polymerase 1 OS=Homo sapiens GN=PARP1 PE=1 SV=4	AESSDKLYR	A1:+42.01057	2	10	1110.54296875
pepa1b96	a1.a1.a1	sp|P09874|PARP1_HUMAN	sp|P09874|PARP1_HUMAN Poly [ADP-ribose] polymerase 1 OS=Homo sapiens GN=PARP1 PE=1 SV=4	KMVDPEKPQLGMIDR	M2:+15.99491 M12:+15.99491	142	156	1788.898681640625
pepa1c132	a1.a1.a1	sp|P09874|PARP1_HUMAN	sp|P09874|PARP1_HUMAN Poly [ADP-ribose] polymerase 1 OS=Homo sapiens GN=PARP1 PE=1 SV=4	PLLNNADSVQAK		750	761	1269.68017578125
pepa1b97	a1.a1.a1	sp|P09874|PARP1_HUMAN	sp|P09874|PARP1_HUMAN Poly [ADP-ribose] polymerase 1 OS=Homo sapiens GN=PARP1 PE=1 SV=4	KPPLLNNA		748	755	866.5098876953125
pepa1b98	a1.a1.a1	sp|P09874|PARP1_HUMAN	sp|P09874|PARP1_HUMAN Poly [ADP-ribose] polymerase 1 OS=Homo sapiens GN=PARP1 PE=1 SV=4	KPPLLNNAD		748	756	981.5368041992188
pepa1c206	a1.a1.a1	sp|P09874|PARP1_HUMAN	sp|P09874|PARP1_HUMAN Poly [ADP-ribose] polymerase 1 OS=Homo sapiens GN=PARP1 PE=1 SV=4	VGTVIGSNKLEQMPSK	M13:+15.99491	592	607	1703.900146484375
pepa1b94	a1.a1.a1	sp|P09874|PARP1_HUMAN	sp|P09874|PARP1_HUMAN Poly [ADP-ribose] polymerase 1 OS=Homo sapiens GN=PARP1 PE=1 SV=4	KMVDPEKPQLG		142	152	1241.65625
pepa1c176	a1.a1.a1	sp|P09874|PARP1_HUMAN	sp|P09874|PARP1_HUMAN Poly [ADP-ribose] polymerase 1 OS=Homo sapiens GN=PARP1 PE=1 SV=4	SSKDPIDVNYEK		785	796	1394.68017578125
pepa1c130	a1.a1.a1	sp|P09874|PARP1_HUMAN	sp|P09874|PARP1_HUMAN Poly [ADP-ribose] polymerase 1 OS=Homo sapiens GN=PARP1 PE=1 SV=4	PIDVNYEK		789	796	977.4943237304688
pepa1c158	a1.a1.a1	sp|P09874|PARP1_HUMAN	sp|P09874|PARP1_HUMAN Poly [ADP-ribose] polymerase 1 OS=Homo sapiens GN=PARP1 PE=1 SV=4	SAPAAVNSSASADKPLSNMK		375	394	1945.9652099609375
pepa1b48	a1.a1.a1	sp|P09874|PARP1_HUMAN	sp|P09874|PARP1_HUMAN Poly [ADP-ribose] polymerase 1 OS=Homo sapiens GN=PARP1 PE=1 SV=4	GDEVDGVDEVAK		210	221	1232.564453125
pepa1b76	a1.a1.a1	sp|P09874|PARP1_HUMAN	sp|P09874|PARP1_HUMAN Poly [ADP-ribose] polymerase 1 OS=Homo sapiens GN=PARP1 PE=1 SV=4	LEQMPSKEDAIEHFMK	M4:+15.99491 M15:+15.99491	601	616	1964.9095458984375
pepa1c208	a1.a1.a1	sp|P09874|PARP1_HUMAN	sp|P09874|PARP1_HUMAN Poly [ADP-ribose] polymerase 1 OS=Homo sapiens GN=PARP1 PE=1 SV=4	VGTVIGSNKLEQMPSKED	M13:+15.99491	592	609	1947.9696044921875
pepa1c213	a1.a1.a1	sp|P09874|PARP1_HUMAN	sp|P09874|PARP1_HUMAN Poly [ADP-ribose] polymerase 1 OS=Homo sapiens GN=PARP1 PE=1 SV=4	VVDRDSEEAEIIR		803	815	1530.7762451171875
pepa1b35	a1.a1.a1	sp|P09874|PARP1_HUMAN	sp|P09874|PARP1_HUMAN Poly [ADP-ribose] polymerase 1 OS=Homo sapiens GN=PARP1 PE=1 SV=4	EFREISYLKK		338	347	1312.7264404296875
pepa1c173	a1.a1.a1	sp|P09874|PARP1_HUMAN	sp|P09874|PARP1_HUMAN Poly [ADP-ribose] polymerase 1 OS=Homo sapiens GN=PARP1 PE=1 SV=4	SPWGAEVK		479	486	873.4468994140625
pepa1b95	a1.a1.a1	sp|P09874|PARP1_HUMAN	sp|P09874|PARP1_HUMAN Poly [ADP-ribose] polymerase 1 OS=Homo sapiens GN=PARP1 PE=1 SV=4	KMVDPEKPQLGMIDR	M12:+15.99491	142	156	1772.90380859375
pepa1b55	a1.a1.a1	sp|P09874|PARP1_HUMAN	sp|P09874|PARP1_HUMAN Poly [ADP-ribose] polymerase 1 OS=Homo sapiens GN=PARP1 PE=1 SV=4	GGSDDSSKDPIDVNYEK		780	796	1825.80908203125
pepa1b49	a1.a1.a1	sp|P09874|PARP1_HUMAN	sp|P09874|PARP1_HUMAN Poly [ADP-ribose] polymerase 1 OS=Homo sapiens GN=PARP1 PE=1 SV=4	GFRPEYSASQLK		171	182	1382.7066650390625
pepa1c182	a1.a1.a1	sp|P09874|PARP1_HUMAN	sp|P09874|PARP1_HUMAN Poly [ADP-ribose] polymerase 1 OS=Homo sapiens GN=PARP1 PE=1 SV=4	TGDVTAWTK		312	320	978.489501953125
pepa1c161	a1.a1.a1	sp|P09874|PARP1_HUMAN	sp|P09874|PARP1_HUMAN Poly [ADP-ribose] polymerase 1 OS=Homo sapiens GN=PARP1 PE=1 SV=4	SDDSSKDPIDVNYEK		782	796	1711.76611328125
pepa1b28	a1.a1.a1	sp|P09874|PARP1_HUMAN	sp|P09874|PARP1_HUMAN Poly [ADP-ribose] polymerase 1 OS=Homo sapiens GN=PARP1 PE=1 SV=4	CSGQLVFK	C1:+57.02146	298	305	938.476806640625
pepa1b41	a1.a1.a1	sp|P09874|PARP1_HUMAN	sp|P09874|PARP1_HUMAN Poly [ADP-ribose] polymerase 1 OS=Homo sapiens GN=PARP1 PE=1 SV=4	FLQDVSASTK		458	467	1095.5684814453125
pepa1c181	a1.a1.a1	sp|P09874|PARP1_HUMAN	sp|P09874|PARP1_HUMAN Poly [ADP-ribose] polymerase 1 OS=Homo sapiens GN=PARP1 PE=1 SV=4	TDIKVVDRDSEEAEIIRK		799	816	2116.125
pepa1b53	a1.a1.a1	sp|P09874|PARP1_HUMAN	sp|P09874|PARP1_HUMAN Poly [ADP-ribose] polymerase 1 OS=Homo sapiens GN=PARP1 PE=1 SV=4	GGAAVDPDSGLEHSAHVLEKGGK		529	551	2231.10546875
pepa1c122	a1.a1.a1	sp|P09874|PARP1_HUMAN	sp|P09874|PARP1_HUMAN Poly [ADP-ribose] polymerase 1 OS=Homo sapiens GN=PARP1 PE=1 SV=4	MVDPEKPQLGMIDR	M1:+15.99491 M11:+15.99491	143	156	1660.8037109375
pepa1a2	a1.a1.a1	sp|P09874|PARP1_HUMAN	sp|P09874|PARP1_HUMAN Poly [ADP-ribose] polymerase 1 OS=Homo sapiens GN=PARP1 PE=1 SV=4	AEPVEVVAPR		487	496	1066.589599609375
pepa1b36	a1.a1.a1	sp|P09874|PARP1_HUMAN	sp|P09874|PARP1_HUMAN Poly [ADP-ribose] polymerase 1 OS=Homo sapiens GN=PARP1 PE=1 SV=4	EIDYGQDEEAVK		642	653	1395.6280517578125
pepa1c136	a1.a1.a1	sp|P09874|PARP1_HUMAN	sp|P09874|PARP1_HUMAN Poly [ADP-ribose] polymerase 1 OS=Homo sapiens GN=PARP1 PE=1 SV=4	PVEVVAPR		489	496	866.5098876953125
pepa1c203	a1.a1.a1	sp|P09874|PARP1_HUMAN	sp|P09874|PARP1_HUMAN Poly [ADP-ribose] polymerase 1 OS=Homo sapiens GN=PARP1 PE=1 SV=4	VGTVIGSNKLE		592	602	1116.6263427734375
pepa1b99	a1.a1.a1	sp|P09874|PARP1_HUMAN	sp|P09874|PARP1_HUMAN Poly [ADP-ribose] polymerase 1 OS=Homo sapiens GN=PARP1 PE=1 SV=4	KPPLLNNADSVQ		748	759	1295.69580078125
pepa1c131	a1.a1.a1	sp|P09874|PARP1_HUMAN	sp|P09874|PARP1_HUMAN Poly [ADP-ribose] polymerase 1 OS=Homo sapiens GN=PARP1 PE=1 SV=4	PIDVNYEKLK		789	798	1218.67333984375
pepa1b32	a1.a1.a1	sp|P09874|PARP1_HUMAN	sp|P09874|PARP1_HUMAN Poly [ADP-ribose] polymerase 1 OS=Homo sapiens GN=PARP1 PE=1 SV=4	DSEEAEIIR		807	815	1061.5113525390625
pepa1c137	a1.a1.a1	sp|P09874|PARP1_HUMAN	sp|P09874|PARP1_HUMAN Poly [ADP-ribose] polymerase 1 OS=Homo sapiens GN=PARP1 PE=1 SV=4	PVQDLIK		668	674	812.4880981445312
pepa1c205	a1.a1.a1	sp|P09874|PARP1_HUMAN	sp|P09874|PARP1_HUMAN Poly [ADP-ribose] polymerase 1 OS=Homo sapiens GN=PARP1 PE=1 SV=4	VGTVIGSNKLEQMPSK		592	607	1687.9051513671875
pepa1b52	a1.a1.a1	sp|P09874|PARP1_HUMAN	sp|P09874|PARP1_HUMAN Poly [ADP-ribose] polymerase 1 OS=Homo sapiens GN=PARP1 PE=1 SV=4	GGAAVDPDSGLEHSAHVLEK		529	548	1988.9676513671875
pepa1a4	a1.a1.a1	sp|P09874|PARP1_HUMAN	sp|P09874|PARP1_HUMAN Poly [ADP-ribose] polymerase 1 OS=Homo sapiens GN=PARP1 PE=1 SV=4	AESSDKLYRVEYAK	A1:+42.01057	2	15	1700.849365234375
pepa1c126	a1.a1.a1	sp|P09874|PARP1_HUMAN	sp|P09874|PARP1_HUMAN Poly [ADP-ribose] polymerase 1 OS=Homo sapiens GN=PARP1 PE=1 SV=4	NREELGFRPEYS		166	177	1496.7132568359375
pepa1b75	a1.a1.a1	sp|P09874|PARP1_HUMAN	sp|P09874|PARP1_HUMAN Poly [ADP-ribose] polymerase 1 OS=Homo sapiens GN=PARP1 PE=1 SV=4	LEQMPSKEDAIEHFMK	M15:+15.99491	601	616	1948.9146728515625
pepa1c117	a1.a1.a1	sp|P09874|PARP1_HUMAN	sp|P09874|PARP1_HUMAN Poly [ADP-ribose] polymerase 1 OS=Homo sapiens GN=PARP1 PE=1 SV=4	MIFDVESMKK	M8:+15.99491	675	684	1243.6064453125
pepa1b39	a1.a1.a1	sp|P09874|PARP1_HUMAN	sp|P09874|PARP1_HUMAN Poly [ADP-ribose] polymerase 1 OS=Homo sapiens GN=PARP1 PE=1 SV=4	EISYLKK	E1:-18.01056	341	347	862.5037231445312
pepa1b31	a1.a1.a1	sp|P09874|PARP1_HUMAN	sp|P09874|PARP1_HUMAN Poly [ADP-ribose] polymerase 1 OS=Homo sapiens GN=PARP1 PE=1 SV=4	DPIDVNYEK		788	796	1092.521240234375
pepa1c207	a1.a1.a1	sp|P09874|PARP1_HUMAN	sp|P09874|PARP1_HUMAN Poly [ADP-ribose] polymerase 1 OS=Homo sapiens GN=PARP1 PE=1 SV=4	VGTVIGSNKLEQMPSKED		592	609	1931.9747314453125
pepa1b56	a1.a1.a1	sp|P09874|PARP1_HUMAN	sp|P09874|PARP1_HUMAN Poly [ADP-ribose] polymerase 1 OS=Homo sapiens GN=PARP1 PE=1 SV=4	GGSDDSSKDPIDVNYEKLK		780	798	2066.988037109375
pepa1c127	a1.a1.a1	sp|P09874|PARP1_HUMAN	sp|P09874|PARP1_HUMAN Poly [ADP-ribose] polymerase 1 OS=Homo sapiens GN=PARP1 PE=1 SV=4	NREELGFRPEYSASQLK		166	182	2024.02001953125
pepa1c211	a1.a1.a1	sp|P09874|PARP1_HUMAN	sp|P09874|PARP1_HUMAN Poly [ADP-ribose] polymerase 1 OS=Homo sapiens GN=PARP1 PE=1 SV=4	VGTVIGSNKLEQMPSKEDAIEHFMK	M13:+15.99491 M24:+15.99491	592	616	2820.39111328125
pepa1b86	a1.a1.a1	sp|P09874|PARP1_HUMAN	sp|P09874|PARP1_HUMAN Poly [ADP-ribose] polymerase 1 OS=Homo sapiens GN=PARP1 PE=1 SV=4	KAMVEYEIDLQK	M3:+15.99491	684	695	1482.7513427734375
pepa1c121	a1.a1.a1	sp|P09874|PARP1_HUMAN	sp|P09874|PARP1_HUMAN Poly [ADP-ribose] polymerase 1 OS=Homo sapiens GN=PARP1 PE=1 SV=4	MVDPEKPQLGMIDR	M11:+15.99491	143	156	1644.808837890625
pepa1b26	a1.a1.a1	sp|P09874|PARP1_HUMAN	sp|P09874|PARP1_HUMAN Poly [ADP-ribose] polymerase 1 OS=Homo sapiens GN=PARP1 PE=1 SV=4	CSESIPKDSLR	C1:+57.02146 C1:-17.02655	24	34	1274.6048583984375
pepa1c172	a1.a1.a1	sp|P09874|PARP1_HUMAN	sp|P09874|PARP1_HUMAN Poly [ADP-ribose] polymerase 1 OS=Homo sapiens GN=PARP1 PE=1 SV=4	SKLPKPVQDLIK		663	674	1365.8468017578125
pepa1c201	a1.a1.a1	sp|P09874|PARP1_HUMAN	sp|P09874|PARP1_HUMAN Poly [ADP-ribose] polymerase 1 OS=Homo sapiens GN=PARP1 PE=1 SV=4	VGHSIRHPDVEVDGFSELR		60	78	2149.078857421875
pepa1c148	a1.a1.a1	sp|P09874|PARP1_HUMAN	sp|P09874|PARP1_HUMAN Poly [ADP-ribose] polymerase 1 OS=Homo sapiens GN=PARP1 PE=1 SV=4	QQVPSGESAILDR		270	282	1399.718017578125
pepa1b50	a1.a1.a1	sp|P09874|PARP1_HUMAN	sp|P09874|PARP1_HUMAN Poly [ADP-ribose] polymerase 1 OS=Homo sapiens GN=PARP1 PE=1 SV=4	GFSLLATEDKEALKK		183	197	1649.9112548828125
pepa1c192	a1.a1.a1	sp|P09874|PARP1_HUMAN	sp|P09874|PARP1_HUMAN Poly [ADP-ribose] polymerase 1 OS=Homo sapiens GN=PARP1 PE=1 SV=4	VAYSLLR		773	779	821.4884033203125
pepa1b84	a1.a1.a1	sp|P09874|PARP1_HUMAN	sp|P09874|PARP1_HUMAN Poly [ADP-ribose] polymerase 1 OS=Homo sapiens GN=PARP1 PE=1 SV=4	LTLKGGAAVDPDSGLEHSAHVLEK		525	548	2444.2783203125
pepa1c114	a1.a1.a1	sp|P09874|PARP1_HUMAN	sp|P09874|PARP1_HUMAN Poly [ADP-ribose] polymerase 1 OS=Homo sapiens GN=PARP1 PE=1 SV=4	MAIMVQSPMFDGK	M1:+15.99491 M4:+15.99491 M9:+15.99491	35	47	1502.669189453125
pepa1b85	a1.a1.a1	sp|P09874|PARP1_HUMAN	sp|P09874|PARP1_HUMAN Poly [ADP-ribose] polymerase 1 OS=Homo sapiens GN=PARP1 PE=1 SV=4	KAMVEYEIDLQK		684	695	1466.75634765625
pepa1c210	a1.a1.a1	sp|P09874|PARP1_HUMAN	sp|P09874|PARP1_HUMAN Poly [ADP-ribose] polymerase 1 OS=Homo sapiens GN=PARP1 PE=1 SV=4	VGTVIGSNKLEQMPSKEDAIEHFMK	M24:+15.99491	592	616	2804.39599609375
pepa1b81	a1.a1.a1	sp|P09874|PARP1_HUMAN	sp|P09874|PARP1_HUMAN Poly [ADP-ribose] polymerase 1 OS=Homo sapiens GN=PARP1 PE=1 SV=4	LPKPVQDLIK		665	674	1150.7198486328125
pepa1b65	a1.a1.a1	sp|P09874|PARP1_HUMAN	sp|P09874|PARP1_HUMAN Poly [ADP-ribose] polymerase 1 OS=Homo sapiens GN=PARP1 PE=1 SV=4	HILSPWGAEVK		476	486	1236.6739501953125
pepa1c120	a1.a1.a1	sp|P09874|PARP1_HUMAN	sp|P09874|PARP1_HUMAN Poly [ADP-ribose] polymerase 1 OS=Homo sapiens GN=PARP1 PE=1 SV=4	MVDPEKPQLGMIDR		143	156	1628.8138427734375
pepa1a5	a1.a1.a1	sp|P09874|PARP1_HUMAN	sp|P09874|PARP1_HUMAN Poly [ADP-ribose] polymerase 1 OS=Homo sapiens GN=PARP1 PE=1 SV=4	AHILSPWGAEVK		475	486	1307.7110595703125
pepa1b34	a1.a1.a1	sp|P09874|PARP1_HUMAN	sp|P09874|PARP1_HUMAN Poly [ADP-ribose] polymerase 1 OS=Homo sapiens GN=PARP1 PE=1 SV=4	EELGFRPEYSASQLK		168	182	1753.8759765625
pepa1b58	a1.a1.a1	sp|P09874|PARP1_HUMAN	sp|P09874|PARP1_HUMAN Poly [ADP-ribose] polymerase 1 OS=Homo sapiens GN=PARP1 PE=1 SV=4	GIYFADMVSK	M7:+15.99491	894	903	1146.5504150390625
pepa1c168	a1.a1.a1	sp|P09874|PARP1_HUMAN	sp|P09874|PARP1_HUMAN Poly [ADP-ribose] polymerase 1 OS=Homo sapiens GN=PARP1 PE=1 SV=4	SIRHPDVEVDGFSELR		63	78	1855.9300537109375
pepa1b74	a1.a1.a1	sp|P09874|PARP1_HUMAN	sp|P09874|PARP1_HUMAN Poly [ADP-ribose] polymerase 1 OS=Homo sapiens GN=PARP1 PE=1 SV=4	LEQMPSKEDAIEHFMK		601	616	1932.9197998046875
pepa1b66	a1.a1.a1	sp|P09874|PARP1_HUMAN	sp|P09874|PARP1_HUMAN Poly [ADP-ribose] polymerase 1 OS=Homo sapiens GN=PARP1 PE=1 SV=4	HPDVEVDGFSELR		66	78	1499.712890625
pepa1a1	a1.a1.a1	sp|P09874|PARP1_HUMAN	sp|P09874|PARP1_HUMAN Poly [ADP-ribose] polymerase 1 OS=Homo sapiens GN=PARP1 PE=1 SV=4	AEKTLGDFAAEYAK		106	119	1513.753662109375
pepa1c141	a1.a1.a1	sp|P09874|PARP1_HUMAN	sp|P09874|PARP1_HUMAN Poly [ADP-ribose] polymerase 1 OS=Homo sapiens GN=PARP1 PE=1 SV=4	QGSSDSQILDLSNR		722	735	1519.7349853515625
pepa1b63	a1.a1.a1	sp|P09874|PARP1_HUMAN	sp|P09874|PARP1_HUMAN Poly [ADP-ribose] polymerase 1 OS=Homo sapiens GN=PARP1 PE=1 SV=4	GSSDSQILDLSNR		723	735	1391.676513671875
pepa1c204	a1.a1.a1	sp|P09874|PARP1_HUMAN	sp|P09874|PARP1_HUMAN Poly [ADP-ribose] polymerase 1 OS=Homo sapiens GN=PARP1 PE=1 SV=4	VGTVIGSNKLEQMPS		592	606	1559.8101806640625
pepa1c212	a1.a1.a1	sp|P09874|PARP1_HUMAN	sp|P09874|PARP1_HUMAN Poly [ADP-ribose] polymerase 1 OS=Homo sapiens GN=PARP1 PE=1 SV=4	VSQGSSDSQILDLSNR		720	735	1705.8355712890625
pepa1c112	a1.a1.a1	sp|P09874|PARP1_HUMAN	sp|P09874|PARP1_HUMAN Poly [ADP-ribose] polymerase 1 OS=Homo sapiens GN=PARP1 PE=1 SV=4	MAIMVQSPMFDGK	M1:+15.99491 M9:+15.99491	35	47	1486.67431640625
pepa1b22	a1.a1.a1	sp|P09874|PARP1_HUMAN	sp|P09874|PARP1_HUMAN Poly [ADP-ribose] polymerase 1 OS=Homo sapiens GN=PARP1 PE=1 SV=4	AVSQGSSDSQILDLSNR		719	735	1776.8726806640625
pepa1c140	a1.a1.a1	sp|P09874|PARP1_HUMAN	sp|P09874|PARP1_HUMAN Poly [ADP-ribose] polymerase 1 OS=Homo sapiens GN=PARP1 PE=1 SV=4	QAVSQGSSDSQILDLSNR		718	735	1904.93115234375
pepa1a8	a1.a1.a1	sp|P09874|PARP1_HUMAN	sp|P09874|PARP1_HUMAN Poly [ADP-ribose] polymerase 1 OS=Homo sapiens GN=PARP1 PE=1 SV=4	AMVEYEIDLQK	M2:+15.99491	685	695	1354.65625
pepa1b11	a1.a1.a1	sp|P09874|PARP1_HUMAN	sp|P09874|PARP1_HUMAN Poly [ADP-ribose] polymerase 1 OS=Homo sapiens GN=PARP1 PE=1 SV=4	AMVEYEIDLQKMPLGK	M2:+15.99491 M12:+15.99491	685	700	1896.9449462890625
pepa1b90	a1.a1.a1	sp|P09874|PARP1_HUMAN	sp|P09874|PARP1_HUMAN Poly [ADP-ribose] polymerase 1 OS=Homo sapiens GN=PARP1 PE=1 SV=4	KFYPLEIDYGQDEEAVKK		637	654	2172.08642578125
pepa1c116	a1.a1.a1	sp|P09874|PARP1_HUMAN	sp|P09874|PARP1_HUMAN Poly [ADP-ribose] polymerase 1 OS=Homo sapiens GN=PARP1 PE=1 SV=4	MIFDVESMK	M8:+15.99491	675	683	1115.5115966796875
pepa1a6	a1.a1.a1	sp|P09874|PARP1_HUMAN	sp|P09874|PARP1_HUMAN Poly [ADP-ribose] polymerase 1 OS=Homo sapiens GN=PARP1 PE=1 SV=4	ALKAQNDLIWNIKDELKK		237	254	2140.212890625
pepa1c209	a1.a1.a1	sp|P09874|PARP1_HUMAN	sp|P09874|PARP1_HUMAN Poly [ADP-ribose] polymerase 1 OS=Homo sapiens GN=PARP1 PE=1 SV=4	VGTVIGSNKLEQMPSKEDAIEHFMK		592	616	2788.401123046875
pepa1c174	a1.a1.a1	sp|P09874|PARP1_HUMAN	sp|P09874|PARP1_HUMAN Poly [ADP-ribose] polymerase 1 OS=Homo sapiens GN=PARP1 PE=1 SV=4	SPWGAEVKAEPVEVVAPR		479	496	1921.0181884765625
pepa1b68	a1.a1.a1	sp|P09874|PARP1_HUMAN	sp|P09874|PARP1_HUMAN Poly [ADP-ribose] polymerase 1 OS=Homo sapiens GN=PARP1 PE=1 SV=4	LAHILSPWGAEVK		474	486	1420.7950439453125
pepa1c197	a1.a1.a1	sp|P09874|PARP1_HUMAN	sp|P09874|PARP1_HUMAN Poly [ADP-ribose] polymerase 1 OS=Homo sapiens GN=PARP1 PE=1 SV=4	VEVDGFSELR		69	78	1150.5743408203125
pepa1b40	a1.a1.a1	sp|P09874|PARP1_HUMAN	sp|P09874|PARP1_HUMAN Poly [ADP-ribose] polymerase 1 OS=Homo sapiens GN=PARP1 PE=1 SV=4	EVQQAVSQGSSDSQILDLSNR		715	735	2261.100830078125
pepa1b24	a1.a1.a1	sp|P09874|PARP1_HUMAN	sp|P09874|PARP1_HUMAN Poly [ADP-ribose] polymerase 1 OS=Homo sapiens GN=PARP1 PE=1 SV=4	AYYCTGDVTAWTK	C4:+57.02146	308	320	1535.6839599609375
pepa1b77	a1.a1.a1	sp|P09874|PARP1_HUMAN	sp|P09874|PARP1_HUMAN Poly [ADP-ribose] polymerase 1 OS=Homo sapiens GN=PARP1 PE=1 SV=4	IFPPETSASVAATPPPSTASAPAAVNSSASADKPLSNMK		356	394	3767.880126953125
pepa1b14	a1.a1.a1	sp|P09874|PARP1_HUMAN	sp|P09874|PARP1_HUMAN Poly [ADP-ribose] polymerase 1 OS=Homo sapiens GN=PARP1 PE=1 SV=4	AQNDLIWNIKDELKK		240	254	1827.9967041015625
pepa1b72	a1.a1.a1	sp|P09874|PARP1_HUMAN	sp|P09874|PARP1_HUMAN Poly [ADP-ribose] polymerase 1 OS=Homo sapiens GN=PARP1 PE=1 SV=4	IAPPEAPVTGYMFGK	M12:+15.99491	879	893	1593.798583984375
pepa1c160	a1.a1.a1	sp|P09874|PARP1_HUMAN	sp|P09874|PARP1_HUMAN Poly [ADP-ribose] polymerase 1 OS=Homo sapiens GN=PARP1 PE=1 SV=4	SDAYYCTGDVTAWTK	C6:+57.02146	306	320	1737.742919921875
pepa1c134	a1.a1.a1	sp|P09874|PARP1_HUMAN	sp|P09874|PARP1_HUMAN Poly [ADP-ribose] polymerase 1 OS=Homo sapiens GN=PARP1 PE=1 SV=4	PPEAPVTGYMFGK	M10:+15.99491	881	893	1409.6773681640625
pepa1c135	a1.a1.a1	sp|P09874|PARP1_HUMAN	sp|P09874|PARP1_HUMAN Poly [ADP-ribose] polymerase 1 OS=Homo sapiens GN=PARP1 PE=1 SV=4	PPPSTASAPAAVNSSASADKPLSNMK		369	394	2496.239990234375
pepa1c111	a1.a1.a1	sp|P09874|PARP1_HUMAN	sp|P09874|PARP1_HUMAN Poly [ADP-ribose] polymerase 1 OS=Homo sapiens GN=PARP1 PE=1 SV=4	MAIMVQSPMFDGK	M9:+15.99491	35	47	1470.679443359375
pepa1b46	a1.a1.a1	sp|P09874|PARP1_HUMAN	sp|P09874|PARP1_HUMAN Poly [ADP-ribose] polymerase 1 OS=Homo sapiens GN=PARP1 PE=1 SV=4	FYTLIPHDFGMKKPPLLNNADSVQAK	M11:+15.99491	736	761	2960.5341796875
pepa1a7	a1.a1.a1	sp|P09874|PARP1_HUMAN	sp|P09874|PARP1_HUMAN Poly [ADP-ribose] polymerase 1 OS=Homo sapiens GN=PARP1 PE=1 SV=4	AIMVQSPMFDGK		36	47	1323.64404296875
pepa1b67	a1.a1.a1	sp|P09874|PARP1_HUMAN	sp|P09874|PARP1_HUMAN Poly [ADP-ribose] polymerase 1 OS=Homo sapiens GN=PARP1 PE=1 SV=4	HPDVEVDGFSELRWDDQQK		66	84	2300.05810546875
pepa1b37	a1.a1.a1	sp|P09874|PARP1_HUMAN	sp|P09874|PARP1_HUMAN Poly [ADP-ribose] polymerase 1 OS=Homo sapiens GN=PARP1 PE=1 SV=4	ELLIFNK		263	269	876.5194091796875
pepa1c107	a1.a1.a1	sp|P09874|PARP1_HUMAN	sp|P09874|PARP1_HUMAN Poly [ADP-ribose] polymerase 1 OS=Homo sapiens GN=PARP1 PE=1 SV=4	KVCSTNDLKELLIFNK	C3:+57.02146	254	269	1922.0419921875
pepa1c147	a1.a1.a1	sp|P09874|PARP1_HUMAN	sp|P09874|PARP1_HUMAN Poly [ADP-ribose] polymerase 1 OS=Homo sapiens GN=PARP1 PE=1 SV=4	QQVPSGESAILDR	Q1:-17.02655	270	282	1382.6915283203125
pepa1b57	a1.a1.a1	sp|P09874|PARP1_HUMAN	sp|P09874|PARP1_HUMAN Poly [ADP-ribose] polymerase 1 OS=Homo sapiens GN=PARP1 PE=1 SV=4	GIYFADMVSK		894	903	1130.5555419921875
pepa1c216	a1.a1.a1	sp|P09874|PARP1_HUMAN	sp|P09874|PARP1_HUMAN Poly [ADP-ribose] polymerase 1 OS=Homo sapiens GN=PARP1 PE=1 SV=4	VVSEDFLQDVSASTK		453	467	1624.806884765625
pepa1b45	a1.a1.a1	sp|P09874|PARP1_HUMAN	sp|P09874|PARP1_HUMAN Poly [ADP-ribose] polymerase 1 OS=Homo sapiens GN=PARP1 PE=1 SV=4	FYTLIPHDFGMK	M11:+15.99491	736	747	1484.7247314453125
pepa1b89	a1.a1.a1	sp|P09874|PARP1_HUMAN	sp|P09874|PARP1_HUMAN Poly [ADP-ribose] polymerase 1 OS=Homo sapiens GN=PARP1 PE=1 SV=4	KFYPLEIDYGQDEEAVK		637	653	2043.991455078125
pepa1c193	a1.a1.a1	sp|P09874|PARP1_HUMAN	sp|P09874|PARP1_HUMAN Poly [ADP-ribose] polymerase 1 OS=Homo sapiens GN=PARP1 PE=1 SV=4	VCSTNDLKELL	C2:+57.02146	255	265	1291.65673828125
pepa1b12	a1.a1.a1	sp|P09874|PARP1_HUMAN	sp|P09874|PARP1_HUMAN Poly [ADP-ribose] polymerase 1 OS=Homo sapiens GN=PARP1 PE=1 SV=4	AQNDLIWNIK		240	249	1214.6531982421875
pepa1b10	a1.a1.a1	sp|P09874|PARP1_HUMAN	sp|P09874|PARP1_HUMAN Poly [ADP-ribose] polymerase 1 OS=Homo sapiens GN=PARP1 PE=1 SV=4	AMVEYEIDLQKMPLGK	M2:+15.99491	685	700	1880.9500732421875
pepa1b33	a1.a1.a1	sp|P09874|PARP1_HUMAN	sp|P09874|PARP1_HUMAN Poly [ADP-ribose] polymerase 1 OS=Homo sapiens GN=PARP1 PE=1 SV=4	DVEVDGFSELR		68	78	1265.6011962890625
pepa1c162	a1.a1.a1	sp|P09874|PARP1_HUMAN	sp|P09874|PARP1_HUMAN Poly [ADP-ribose] polymerase 1 OS=Homo sapiens GN=PARP1 PE=1 SV=4	SEDFLQDVSASTK		455	467	1426.6700439453125
pepa1b18	a1.a1.a1	sp|P09874|PARP1_HUMAN	sp|P09874|PARP1_HUMAN Poly [ADP-ribose] polymerase 1 OS=Homo sapiens GN=PARP1 PE=1 SV=4	ATLGLVDIVK		555	564	1028.6353759765625
pepa1b13	a1.a1.a1	sp|P09874|PARP1_HUMAN	sp|P09874|PARP1_HUMAN Poly [ADP-ribose] polymerase 1 OS=Homo sapiens GN=PARP1 PE=1 SV=4	AQNDLIWNIKDELK		240	253	1699.90185546875
pepa1c128	a1.a1.a1	sp|P09874|PARP1_HUMAN	sp|P09874|PARP1_HUMAN Poly [ADP-ribose] polymerase 1 OS=Homo sapiens GN=PARP1 PE=1 SV=4	NTHATTHNAYDLEVIDIFK		820	838	2202.0830078125
pepa1b71	a1.a1.a1	sp|P09874|PARP1_HUMAN	sp|P09874|PARP1_HUMAN Poly [ADP-ribose] polymerase 1 OS=Homo sapiens GN=PARP1 PE=1 SV=4	IAPPEAPVTGYMFGK		879	893	1577.8037109375
pepa1c152	a1.a1.a1	sp|P09874|PARP1_HUMAN	sp|P09874|PARP1_HUMAN Poly [ADP-ribose] polymerase 1 OS=Homo sapiens GN=PARP1 PE=1 SV=4	RQIQAAYSILSEVQ		704	717	1605.85986328125
pepa1b38	a1.a1.a1	sp|P09874|PARP1_HUMAN	sp|P09874|PARP1_HUMAN Poly [ADP-ribose] polymerase 1 OS=Homo sapiens GN=PARP1 PE=1 SV=4	ELLIFNKQQVPSGESAILDR		263	282	2257.218994140625
pepa1c133	a1.a1.a1	sp|P09874|PARP1_HUMAN	sp|P09874|PARP1_HUMAN Poly [ADP-ribose] polymerase 1 OS=Homo sapiens GN=PARP1 PE=1 SV=4	PPEAPVTGYMFGK		881	893	1393.6824951171875
pepa1c138	a1.a1.a1	sp|P09874|PARP1_HUMAN	sp|P09874|PARP1_HUMAN Poly [ADP-ribose] polymerase 1 OS=Homo sapiens GN=PARP1 PE=1 SV=4	PVTGYMFGK		885	893	999.4971923828125
pepa1a9	a1.a1.a1	sp|P09874|PARP1_HUMAN	sp|P09874|PARP1_HUMAN Poly [ADP-ribose] polymerase 1 OS=Homo sapiens GN=PARP1 PE=1 SV=4	AMVEYEIDLQKMPLGK		685	700	1864.955078125
pepa1c159	a1.a1.a1	sp|P09874|PARP1_HUMAN	sp|P09874|PARP1_HUMAN Poly [ADP-ribose] polymerase 1 OS=Homo sapiens GN=PARP1 PE=1 SV=4	SATLGLVDIVK		554	564	1115.66748046875
pepa1c129	a1.a1.a1	sp|P09874|PARP1_HUMAN	sp|P09874|PARP1_HUMAN Poly [ADP-ribose] polymerase 1 OS=Homo sapiens GN=PARP1 PE=1 SV=4	PEAPVTGYMFGK		882	893	1296.6297607421875
pepa1b44	a1.a1.a1	sp|P09874|PARP1_HUMAN	sp|P09874|PARP1_HUMAN Poly [ADP-ribose] polymerase 1 OS=Homo sapiens GN=PARP1 PE=1 SV=4	FYTLIPHDFGMK		736	747	1468.7298583984375
pepa1c110	a1.a1.a1	sp|P09874|PARP1_HUMAN	sp|P09874|PARP1_HUMAN Poly [ADP-ribose] polymerase 1 OS=Homo sapiens GN=PARP1 PE=1 SV=4	MAIMVQSPMFDGK		35	47	1454.6844482421875
pepa1c177	a1.a1.a1	sp|P09874|PARP1_HUMAN	sp|P09874|PARP1_HUMAN Poly [ADP-ribose] polymerase 1 OS=Homo sapiens GN=PARP1 PE=1 SV=4	STNDLKELLIFNK		257	269	1534.8480224609375
pepa1c139	a1.a1.a1	sp|P09874|PARP1_HUMAN	sp|P09874|PARP1_HUMAN Poly [ADP-ribose] polymerase 1 OS=Homo sapiens GN=PARP1 PE=1 SV=4	QAVSQGSSDSQILDLSNR	Q1:-17.02655	718	735	1887.9046630859375
pepa1b82	a1.a1.a1	sp|P09874|PARP1_HUMAN	sp|P09874|PARP1_HUMAN Poly [ADP-ribose] polymerase 1 OS=Homo sapiens GN=PARP1 PE=1 SV=4	LQLLEDDKENRYWIFR		572	587	2138.103271484375
pepa1c194	a1.a1.a1	sp|P09874|PARP1_HUMAN	sp|P09874|PARP1_HUMAN Poly [ADP-ribose] polymerase 1 OS=Homo sapiens GN=PARP1 PE=1 SV=4	VCSTNDLKELLIFNK	C2:+57.02146	255	269	1793.947021484375
pepa1b69	a1.a1.a1	sp|P09874|PARP1_HUMAN	sp|P09874|PARP1_HUMAN Poly [ADP-ribose] polymerase 1 OS=Homo sapiens GN=PARP1 PE=1 SV=4	IAPPEAPVTGYM		879	890	1245.6187744140625
pepa1c153	a1.a1.a1	sp|P09874|PARP1_HUMAN	sp|P09874|PARP1_HUMAN Poly [ADP-ribose] polymerase 1 OS=Homo sapiens GN=PARP1 PE=1 SV=4	RQIQAAYSILSEVQQA		704	719	1804.95556640625
pepa1b54	a1.a1.a1	sp|P09874|PARP1_HUMAN	sp|P09874|PARP1_HUMAN Poly [ADP-ribose] polymerase 1 OS=Homo sapiens GN=PARP1 PE=1 SV=4	GGKVFSATLGLVDIVK		549	564	1603.9422607421875
pepa1b88	a1.a1.a1	sp|P09874|PARP1_HUMAN	sp|P09874|PARP1_HUMAN Poly [ADP-ribose] polymerase 1 OS=Homo sapiens GN=PARP1 PE=1 SV=4	KFYPLEIDYGQD		637	648	1487.7056884765625
pepa1c185	a1.a1.a1	sp|P09874|PARP1_HUMAN	sp|P09874|PARP1_HUMAN Poly [ADP-ribose] polymerase 1 OS=Homo sapiens GN=PARP1 PE=1 SV=4	TTNFAGILSQGLR		866	878	1377.7489013671875
pepa1c124	a1.a1.a1	sp|P09874|PARP1_HUMAN	sp|P09874|PARP1_HUMAN Poly [ADP-ribose] polymerase 1 OS=Homo sapiens GN=PARP1 PE=1 SV=4	NFAGILSQGLR		868	878	1175.653564453125
pepa1c165	a1.a1.a1	sp|P09874|PARP1_HUMAN	sp|P09874|PARP1_HUMAN Poly [ADP-ribose] polymerase 1 OS=Homo sapiens GN=PARP1 PE=1 SV=4	SLQELFLAH		468	476	1057.568115234375
pepa1b42	a1.a1.a1	sp|P09874|PARP1_HUMAN	sp|P09874|PARP1_HUMAN Poly [ADP-ribose] polymerase 1 OS=Homo sapiens GN=PARP1 PE=1 SV=4	FYPLEIDYGQDEEAVK		638	653	1915.8963623046875
pepa1b30	a1.a1.a1	sp|P09874|PARP1_HUMAN	sp|P09874|PARP1_HUMAN Poly [ADP-ribose] polymerase 1 OS=Homo sapiens GN=PARP1 PE=1 SV=4	DLKELLIFNK		260	269	1232.725341796875
pepa1c184	a1.a1.a1	sp|P09874|PARP1_HUMAN	sp|P09874|PARP1_HUMAN Poly [ADP-ribose] polymerase 1 OS=Homo sapiens GN=PARP1 PE=1 SV=4	TTNFAGILSQ		866	875	1051.5423583984375
pepa1b79	a1.a1.a1	sp|P09874|PARP1_HUMAN	sp|P09874|PARP1_HUMAN Poly [ADP-ribose] polymerase 1 OS=Homo sapiens GN=PARP1 PE=1 SV=4	ILSEVQQAVSQGSSDSQILDLSNR		712	735	2574.301025390625
pepa1b43	a1.a1.a1	sp|P09874|PARP1_HUMAN	sp|P09874|PARP1_HUMAN Poly [ADP-ribose] polymerase 1 OS=Homo sapiens GN=PARP1 PE=1 SV=4	FYTLIPHDFG		736	745	1209.5943603515625
pepa1b29	a1.a1.a1	sp|P09874|PARP1_HUMAN	sp|P09874|PARP1_HUMAN Poly [ADP-ribose] polymerase 1 OS=Homo sapiens GN=PARP1 PE=1 SV=4	DIEVAYSLLR		770	779	1178.6419677734375
pepa1b19	a1.a1.a1	sp|P09874|PARP1_HUMAN	sp|P09874|PARP1_HUMAN Poly [ADP-ribose] polymerase 1 OS=Homo sapiens GN=PARP1 PE=1 SV=4	ATTHNAYDLEVIDIFK		823	838	1849.9334716796875
pepa1c215	a1.a1.a1	sp|P09874|PARP1_HUMAN	sp|P09874|PARP1_HUMAN Poly [ADP-ribose] polymerase 1 OS=Homo sapiens GN=PARP1 PE=1 SV=4	VVSEDFLQDVS		453	463	1237.5950927734375
pepa1c109	a1.a1.a1	sp|P09874|PARP1_HUMAN	sp|P09874|PARP1_HUMAN Poly [ADP-ribose] polymerase 1 OS=Homo sapiens GN=PARP1 PE=1 SV=4	MAIMVQSPMFD	M9:+15.99491	35	45	1285.5628662109375
pepa1c199	a1.a1.a1	sp|P09874|PARP1_HUMAN	sp|P09874|PARP1_HUMAN Poly [ADP-ribose] polymerase 1 OS=Homo sapiens GN=PARP1 PE=1 SV=4	VFSATLGLVDIVKGTNSYYK		552	571	2175.169921875
pepa1c198	a1.a1.a1	sp|P09874|PARP1_HUMAN	sp|P09874|PARP1_HUMAN Poly [ADP-ribose] polymerase 1 OS=Homo sapiens GN=PARP1 PE=1 SV=4	VFSATLGLVDIVK		552	564	1361.8043212890625
pepa1c143	a1.a1.a1	sp|P09874|PARP1_HUMAN	sp|P09874|PARP1_HUMAN Poly [ADP-ribose] polymerase 1 OS=Homo sapiens GN=PARP1 PE=1 SV=4	QIQAAYSILSEVQ		705	717	1449.7587890625
pepa1c156	a1.a1.a1	sp|P09874|PARP1_HUMAN	sp|P09874|PARP1_HUMAN Poly [ADP-ribose] polymerase 1 OS=Homo sapiens GN=PARP1 PE=1 SV=4	SANYCHTSQGDPIGLILL	C5:+57.02146	904	921	1958.9644775390625
pepa1c191	a1.a1.a1	sp|P09874|PARP1_HUMAN	sp|P09874|PARP1_HUMAN Poly [ADP-ribose] polymerase 1 OS=Homo sapiens GN=PARP1 PE=1 SV=4	VADGMVFGALLPCEECSGQLVFK	C13:+57.02146 C16:+57.02146 M5:+15.99491	283	305	2543.1982421875
pepa1c157	a1.a1.a1	sp|P09874|PARP1_HUMAN	sp|P09874|PARP1_HUMAN Poly [ADP-ribose] polymerase 1 OS=Homo sapiens GN=PARP1 PE=1 SV=4	SANYCHTSQGDPIGLILLGE	C5:+57.02146	904	923	2145.028564453125
pepa1b70	a1.a1.a1	sp|P09874|PARP1_HUMAN	sp|P09874|PARP1_HUMAN Poly [ADP-ribose] polymerase 1 OS=Homo sapiens GN=PARP1 PE=1 SV=4	IAPPEAPVTGYMF		879	891	1392.687255859375
pepa1c108	a1.a1.a1	sp|P09874|PARP1_HUMAN	sp|P09874|PARP1_HUMAN Poly [ADP-ribose] polymerase 1 OS=Homo sapiens GN=PARP1 PE=1 SV=4	MAIMVQSPMFD		35	45	1269.5679931640625
pepa1c113	a1.a1.a1	sp|P09874|PARP1_HUMAN	sp|P09874|PARP1_HUMAN Poly [ADP-ribose] polymerase 1 OS=Homo sapiens GN=PARP1 PE=1 SV=4	MAIMVQSPMFDGK	M1:+42.01056	35	47	1496.6949462890625
pepa1c123	a1.a1.a1	sp|P09874|PARP1_HUMAN	sp|P09874|PARP1_HUMAN Poly [ADP-ribose] polymerase 1 OS=Homo sapiens GN=PARP1 PE=1 SV=4	NAYDLEVIDIFK		827	838	1439.7420654296875
pepa1b23	a1.a1.a1	sp|P09874|PARP1_HUMAN	sp|P09874|PARP1_HUMAN Poly [ADP-ribose] polymerase 1 OS=Homo sapiens GN=PARP1 PE=1 SV=4	AYDLEVIDIFK		828	838	1325.69921875
pepa1c196	a1.a1.a1	sp|P09874|PARP1_HUMAN	sp|P09874|PARP1_HUMAN Poly [ADP-ribose] polymerase 1 OS=Homo sapiens GN=PARP1 PE=1 SV=4	VEMLDNLLDIE	M3:+15.99491	762	772	1319.6402587890625
pepa1c190	a1.a1.a1	sp|P09874|PARP1_HUMAN	sp|P09874|PARP1_HUMAN Poly [ADP-ribose] polymerase 1 OS=Homo sapiens GN=PARP1 PE=1 SV=4	VADGMVFGALLPCEECSGQLVFK	C13:+57.02146 C16:+57.02146	283	305	2527.202880859375
pepa1c186	a1.a1.a1	sp|P09874|PARP1_HUMAN	sp|P09874|PARP1_HUMAN Poly [ADP-ribose] polymerase 1 OS=Homo sapiens GN=PARP1 PE=1 SV=4	TTPDPSANISLDGVDVPLGTGISSGVN		954	980	2583.27880859375
pepa1c188	a1.a1.a1	sp|P09874|PARP1_HUMAN	sp|P09874|PARP1_HUMAN Poly [ADP-ribose] polymerase 1 OS=Homo sapiens GN=PARP1 PE=1 SV=4	VADGMVFGALLPC	C13:+57.02146 M5:+15.99491	283	295	1365.654541015625
pepa1c164	a1.a1.a1	sp|P09874|PARP1_HUMAN	sp|P09874|PARP1_HUMAN Poly [ADP-ribose] polymerase 1 OS=Homo sapiens GN=PARP1 PE=1 SV=4	SLQELFL		468	474	849.4721069335938
pepa1c154	a1.a1.a1	sp|P09874|PARP1_HUMAN	sp|P09874|PARP1_HUMAN Poly [ADP-ribose] polymerase 1 OS=Homo sapiens GN=PARP1 PE=1 SV=4	RQIQAAYSILSEVQQAVSQGSSDSQILDLSNR		704	735	3491.77294921875
pepa1c167	a1.a1.a1	sp|P09874|PARP1_HUMAN	sp|P09874|PARP1_HUMAN Poly [ADP-ribose] polymerase 1 OS=Homo sapiens GN=PARP1 PE=1 SV=4	SLQELFLAHILSPWGAEVK		468	486	2138.164794921875
pepa1c166	a1.a1.a1	sp|P09874|PARP1_HUMAN	sp|P09874|PARP1_HUMAN Poly [ADP-ribose] polymerase 1 OS=Homo sapiens GN=PARP1 PE=1 SV=4	SLQELFLAHIL		468	478	1283.7362060546875
pepa1c189	a1.a1.a1	sp|P09874|PARP1_HUMAN	sp|P09874|PARP1_HUMAN Poly [ADP-ribose] polymerase 1 OS=Homo sapiens GN=PARP1 PE=1 SV=4	VADGMVFGALLPCEE	C13:+57.02146	283	297	1607.7447509765625
pepa1c195	a1.a1.a1	sp|P09874|PARP1_HUMAN	sp|P09874|PARP1_HUMAN Poly [ADP-ribose] polymerase 1 OS=Homo sapiens GN=PARP1 PE=1 SV=4	VEMLDNLLDIE		762	772	1303.6453857421875
pepa1c187	a1.a1.a1	sp|P09874|PARP1_HUMAN	sp|P09874|PARP1_HUMAN Poly [ADP-ribose] polymerase 1 OS=Homo sapiens GN=PARP1 PE=1 SV=4	VADGMVFGALLPC	C13:+57.02146	283	295	1349.6595458984375
pepa1c146	a1.a1.a1	sp|P09874|PARP1_HUMAN	sp|P09874|PARP1_HUMAN Poly [ADP-ribose] polymerase 1 OS=Homo sapiens GN=PARP1 PE=1 SV=4	QIQAAYSILSEVQQAVSQ		705	722	1963.0135498046875
pepa1c142	a1.a1.a1	sp|P09874|PARP1_HUMAN	sp|P09874|PARP1_HUMAN Poly [ADP-ribose] polymerase 1 OS=Homo sapiens GN=PARP1 PE=1 SV=4	QIQAAYSILSEVQ	Q1:-17.02655	705	717	1432.7322998046875
pepa1c145	a1.a1.a1	sp|P09874|PARP1_HUMAN	sp|P09874|PARP1_HUMAN Poly [ADP-ribose] polymerase 1 OS=Homo sapiens GN=PARP1 PE=1 SV=4	QIQAAYSILSEVQQA	Q1:-17.02655	705	719	1631.8280029296875
pepa1c144	a1.a1.a1	sp|P09874|PARP1_HUMAN	sp|P09874|PARP1_HUMAN Poly [ADP-ribose] polymerase 1 OS=Homo sapiens GN=PARP1 PE=1 SV=4	QIQAAYSILSEVQQ	Q1:-17.02655	705	718	1560.790771484375
pepa2b18	a2.a1.a1	sp|P23246|SFPQ_HUMAN	sp|P23246|SFPQ_HUMAN Splicing factor, proline- and glutamine-rich OS=Homo sapiens GN=SFPQ PE=1 SV=2	GREEYEGPNKKPR		694	706	1559.7928466796875
pepa2b37	a2.a1.a1	sp|P23246|SFPQ_HUMAN	sp|P23246|SFPQ_HUMAN Splicing factor, proline- and glutamine-rich OS=Homo sapiens GN=SFPQ PE=1 SV=2	QHHPPYHQQHHQGPPPGGPGGR		246	267	2403.135498046875
pepa2b40	a2.a1.a1	sp|P23246|SFPQ_HUMAN	sp|P23246|SFPQ_HUMAN Splicing factor, proline- and glutamine-rich OS=Homo sapiens GN=SFPQ PE=1 SV=2	RMEELHNQEMQKR	M10:+15.99491	548	560	1744.8221435546875
pepa2b45	a2.a1.a1	sp|P23246|SFPQ_HUMAN	sp|P23246|SFPQ_HUMAN Splicing factor, proline- and glutamine-rich OS=Homo sapiens GN=SFPQ PE=1 SV=2	SLDEMEKQQR	M5:+15.99491	496	505	1279.5950927734375
pepa2b20	a2.a1.a1	sp|P23246|SFPQ_HUMAN	sp|P23246|SFPQ_HUMAN Splicing factor, proline- and glutamine-rich OS=Homo sapiens GN=SFPQ PE=1 SV=2	LAQKNPMYQK	M7:+15.99491	463	472	1236.640869140625
pepa2b36	a2.a1.a1	sp|P23246|SFPQ_HUMAN	sp|P23246|SFPQ_HUMAN Splicing factor, proline- and glutamine-rich OS=Homo sapiens GN=SFPQ PE=1 SV=2	QHHPPYHQQHHQGPPPGGPGGR	Q1:-17.02655	246	267	2386.10888671875
pepa2b26	a2.a1.a1	sp|P23246|SFPQ_HUMAN	sp|P23246|SFPQ_HUMAN Splicing factor, proline- and glutamine-rich OS=Homo sapiens GN=SFPQ PE=1 SV=2	MEELHNQEMQK	M9:+15.99491	549	559	1432.619873046875
pepa2b39	a2.a1.a1	sp|P23246|SFPQ_HUMAN	sp|P23246|SFPQ_HUMAN Splicing factor, proline- and glutamine-rich OS=Homo sapiens GN=SFPQ PE=1 SV=2	RMEELHNQEMQKR		548	560	1728.8272705078125
pepa2b41	a2.a1.a1	sp|P23246|SFPQ_HUMAN	sp|P23246|SFPQ_HUMAN Splicing factor, proline- and glutamine-rich OS=Homo sapiens GN=SFPQ PE=1 SV=2	RRREEEMMIR		572	581	1405.7154541015625
pepa2b38	a2.a1.a1	sp|P23246|SFPQ_HUMAN	sp|P23246|SFPQ_HUMAN Splicing factor, proline- and glutamine-rich OS=Homo sapiens GN=SFPQ PE=1 SV=2	RMEELHNQEMQK		548	559	1572.72607421875
pepa2b19	a2.a1.a1	sp|P23246|SFPQ_HUMAN	sp|P23246|SFPQ_HUMAN Splicing factor, proline- and glutamine-rich OS=Homo sapiens GN=SFPQ PE=1 SV=2	LAQKNPMYQK		463	472	1220.64599609375
pepa2b33	a2.a1.a1	sp|P23246|SFPQ_HUMAN	sp|P23246|SFPQ_HUMAN Splicing factor, proline- and glutamine-rich OS=Homo sapiens GN=SFPQ PE=1 SV=2	PGGGPGLSTPGGHPKPPHR		218	236	1802.9412841796875
pepa2b44	a2.a1.a1	sp|P23246|SFPQ_HUMAN	sp|P23246|SFPQ_HUMAN Splicing factor, proline- and glutamine-rich OS=Homo sapiens GN=SFPQ PE=1 SV=2	SLDEMEKQQR		496	505	1263.6002197265625
pepa2b25	a2.a1.a1	sp|P23246|SFPQ_HUMAN	sp|P23246|SFPQ_HUMAN Splicing factor, proline- and glutamine-rich OS=Homo sapiens GN=SFPQ PE=1 SV=2	MEELHNQEMQK		549	559	1416.625
pepa2b29	a2.a1.a1	sp|P23246|SFPQ_HUMAN	sp|P23246|SFPQ_HUMAN Splicing factor, proline- and glutamine-rich OS=Homo sapiens GN=SFPQ PE=1 SV=2	MGGGGAMNMGDPYGSGGQK	M7:+15.99491 M9:+15.99491	612	630	1803.7099609375
pepa2b17	a2.a1.a1	sp|P23246|SFPQ_HUMAN	sp|P23246|SFPQ_HUMAN Splicing factor, proline- and glutamine-rich OS=Homo sapiens GN=SFPQ PE=1 SV=2	GMGPGTPAGYGR	M2:+15.99491	682	693	1136.5157470703125
pepa2a1	a2.a1.a1	sp|P23246|SFPQ_HUMAN	sp|P23246|SFPQ_HUMAN Splicing factor, proline- and glutamine-rich OS=Homo sapiens GN=SFPQ PE=1 SV=2	AELDDTPMR	M8:+15.99491	350	358	1063.472900390625
pepa2b43	a2.a1.a1	sp|P23246|SFPQ_HUMAN	sp|P23246|SFPQ_HUMAN Splicing factor, proline- and glutamine-rich OS=Homo sapiens GN=SFPQ PE=1 SV=2	SLDEMEK		496	502	851.3818969726562
pepa2b23	a2.a1.a1	sp|P23246|SFPQ_HUMAN	sp|P23246|SFPQ_HUMAN Splicing factor, proline- and glutamine-rich OS=Homo sapiens GN=SFPQ PE=1 SV=2	ISDSEGFK		272	279	882.4207763671875
pepa2b47	a2.a1.a1	sp|P23246|SFPQ_HUMAN	sp|P23246|SFPQ_HUMAN Splicing factor, proline- and glutamine-rich OS=Homo sapiens GN=SFPQ PE=1 SV=2	SPPPGMGLNQNR	M6:+15.99491	33	44	1283.616455078125
pepa2b31	a2.a1.a1	sp|P23246|SFPQ_HUMAN	sp|P23246|SFPQ_HUMAN Splicing factor, proline- and glutamine-rich OS=Homo sapiens GN=SFPQ PE=1 SV=2	MPGGPKPGGGPGLSTPGGHPKPPHR		212	236	2370.22509765625
pepa2b42	a2.a1.a1	sp|P23246|SFPQ_HUMAN	sp|P23246|SFPQ_HUMAN Splicing factor, proline- and glutamine-rich OS=Homo sapiens GN=SFPQ PE=1 SV=2	SEEKISDSEGFK		268	279	1355.6329345703125
pepa2b10	a2.a1.a1	sp|P23246|SFPQ_HUMAN	sp|P23246|SFPQ_HUMAN Splicing factor, proline- and glutamine-rich OS=Homo sapiens GN=SFPQ PE=1 SV=2	FAQHGTF		480	486	807.3787841796875
pepa2b28	a2.a1.a1	sp|P23246|SFPQ_HUMAN	sp|P23246|SFPQ_HUMAN Splicing factor, proline- and glutamine-rich OS=Homo sapiens GN=SFPQ PE=1 SV=2	MGGGGAMNMGDPYGSGGQK	M9:+15.99491	612	630	1787.7149658203125
pepa2b16	a2.a1.a1	sp|P23246|SFPQ_HUMAN	sp|P23246|SFPQ_HUMAN Splicing factor, proline- and glutamine-rich OS=Homo sapiens GN=SFPQ PE=1 SV=2	GMGPGTPAGYGR		682	693	1120.520751953125
pepa2b46	a2.a1.a1	sp|P23246|SFPQ_HUMAN	sp|P23246|SFPQ_HUMAN Splicing factor, proline- and glutamine-rich OS=Homo sapiens GN=SFPQ PE=1 SV=2	SPPPGMGLNQNR		33	44	1267.62158203125
pepa2b13	a2.a1.a1	sp|P23246|SFPQ_HUMAN	sp|P23246|SFPQ_HUMAN Splicing factor, proline- and glutamine-rich OS=Homo sapiens GN=SFPQ PE=1 SV=2	FATHAAALSVR		366	376	1143.6273193359375
pepa2b49	a2.a1.a1	sp|P23246|SFPQ_HUMAN	sp|P23246|SFPQ_HUMAN Splicing factor, proline- and glutamine-rich OS=Homo sapiens GN=SFPQ PE=1 SV=2	VRFATHAAALSVR		364	376	1398.796875
pepa2b30	a2.a1.a1	sp|P23246|SFPQ_HUMAN	sp|P23246|SFPQ_HUMAN Splicing factor, proline- and glutamine-rich OS=Homo sapiens GN=SFPQ PE=1 SV=2	MGYMDPR		600	606	869.3648071289062
pepa2b12	a2.a1.a1	sp|P23246|SFPQ_HUMAN	sp|P23246|SFPQ_HUMAN Splicing factor, proline- and glutamine-rich OS=Homo sapiens GN=SFPQ PE=1 SV=2	FATHAAAL		366	373	801.42578125
pepa2b15	a2.a1.a1	sp|P23246|SFPQ_HUMAN	sp|P23246|SFPQ_HUMAN Splicing factor, proline- and glutamine-rich OS=Homo sapiens GN=SFPQ PE=1 SV=2	GIVEFASKPAAR		414	425	1245.6954345703125
pepa2b50	a2.a1.a1	sp|P23246|SFPQ_HUMAN	sp|P23246|SFPQ_HUMAN Splicing factor, proline- and glutamine-rich OS=Homo sapiens GN=SFPQ PE=1 SV=2	WKSLDEMEK		494	502	1165.55615234375
pepa2b48	a2.a1.a1	sp|P23246|SFPQ_HUMAN	sp|P23246|SFPQ_HUMAN Splicing factor, proline- and glutamine-rich OS=Homo sapiens GN=SFPQ PE=1 SV=2	SQFGPIER		392	399	933.4793090820312
pepa2a7	a2.a1.a1	sp|P23246|SFPQ_HUMAN	sp|P23246|SFPQ_HUMAN Splicing factor, proline- and glutamine-rich OS=Homo sapiens GN=SFPQ PE=1 SV=2	DKLESEMEDAYHEHQANLLR	M7:+15.99491	517	536	2444.114990234375
pepa2a9	a2.a1.a1	sp|P23246|SFPQ_HUMAN	sp|P23246|SFPQ_HUMAN Splicing factor, proline- and glutamine-rich OS=Homo sapiens GN=SFPQ PE=1 SV=2	EQLDDEDGLPEK		451	462	1387.622802734375
pepa2b11	a2.a1.a1	sp|P23246|SFPQ_HUMAN	sp|P23246|SFPQ_HUMAN Splicing factor, proline- and glutamine-rich OS=Homo sapiens GN=SFPQ PE=1 SV=2	FAQHGTFEYEYSQR		480	493	1762.7823486328125
pepa2b52	a2.a1.a1	sp|P23246|SFPQ_HUMAN	sp|P23246|SFPQ_HUMAN Splicing factor, proline- and glutamine-rich OS=Homo sapiens GN=SFPQ PE=1 SV=2	YGEPGEVFINKGK		320	332	1437.7376708984375
pepa2b27	a2.a1.a1	sp|P23246|SFPQ_HUMAN	sp|P23246|SFPQ_HUMAN Splicing factor, proline- and glutamine-rich OS=Homo sapiens GN=SFPQ PE=1 SV=2	MGGGGAMNMGDPYGSGGQK		612	630	1771.7200927734375
pepa2b51	a2.a1.a1	sp|P23246|SFPQ_HUMAN	sp|P23246|SFPQ_HUMAN Splicing factor, proline- and glutamine-rich OS=Homo sapiens GN=SFPQ PE=1 SV=2	YGEPGEVFINK		320	330	1252.621337890625
pepa2a3	a2.a1.a1	sp|P23246|SFPQ_HUMAN	sp|P23246|SFPQ_HUMAN Splicing factor, proline- and glutamine-rich OS=Homo sapiens GN=SFPQ PE=1 SV=2	ALAEIAKAELDDTPMR	M15:+15.99491	343	358	1759.889892578125
pepa2a6	a2.a1.a1	sp|P23246|SFPQ_HUMAN	sp|P23246|SFPQ_HUMAN Splicing factor, proline- and glutamine-rich OS=Homo sapiens GN=SFPQ PE=1 SV=2	DKLESEMEDAYHEHQANLLR		517	536	2428.1201171875
pepa2b14	a2.a1.a1	sp|P23246|SFPQ_HUMAN	sp|P23246|SFPQ_HUMAN Splicing factor, proline- and glutamine-rich OS=Homo sapiens GN=SFPQ PE=1 SV=2	GFGFIKLESR		333	342	1153.6368408203125
pepa2a8	a2.a1.a1	sp|P23246|SFPQ_HUMAN	sp|P23246|SFPQ_HUMAN Splicing factor, proline- and glutamine-rich OS=Homo sapiens GN=SFPQ PE=1 SV=2	EAFSQFGPIER		389	399	1280.62744140625
pepa2b24	a2.a1.a1	sp|P23246|SFPQ_HUMAN	sp|P23246|SFPQ_HUMAN Splicing factor, proline- and glutamine-rich OS=Homo sapiens GN=SFPQ PE=1 SV=2	ISDSEGFKANLSLLR		272	286	1649.8861083984375
pepa2a2	a2.a1.a1	sp|P23246|SFPQ_HUMAN	sp|P23246|SFPQ_HUMAN Splicing factor, proline- and glutamine-rich OS=Homo sapiens GN=SFPQ PE=1 SV=2	ALAEIAKAELDDTPMR		343	358	1743.89501953125
pepa2a5	a2.a1.a1	sp|P23246|SFPQ_HUMAN	sp|P23246|SFPQ_HUMAN Splicing factor, proline- and glutamine-rich OS=Homo sapiens GN=SFPQ PE=1 SV=2	CSEGVFLLTTTPR	C1:+57.02146	431	443	1480.7469482421875
pepa2b22	a2.a1.a1	sp|P23246|SFPQ_HUMAN	sp|P23246|SFPQ_HUMAN Splicing factor, proline- and glutamine-rich OS=Homo sapiens GN=SFPQ PE=1 SV=2	LFVGNLPADITEDEFKR		299	315	1964.0128173828125
pepa2b35	a2.a1.a1	sp|P23246|SFPQ_HUMAN	sp|P23246|SFPQ_HUMAN Splicing factor, proline- and glutamine-rich OS=Homo sapiens GN=SFPQ PE=1 SV=2	PVIVEPLEQLDDEDGLPEKLAQK		444	466	2575.3505859375
pepa2b34	a2.a1.a1	sp|P23246|SFPQ_HUMAN	sp|P23246|SFPQ_HUMAN Splicing factor, proline- and glutamine-rich OS=Homo sapiens GN=SFPQ PE=1 SV=2	PVIVEPLEQLDDEDGLPEK		444	462	2135.07568359375
pepa2b21	a2.a1.a1	sp|P23246|SFPQ_HUMAN	sp|P23246|SFPQ_HUMAN Splicing factor, proline- and glutamine-rich OS=Homo sapiens GN=SFPQ PE=1 SV=2	LFVGNLPADITEDEFK		299	314	1807.9117431640625
pepa2a4	a2.a1.a1	sp|P23246|SFPQ_HUMAN	sp|P23246|SFPQ_HUMAN Splicing factor, proline- and glutamine-rich OS=Homo sapiens GN=SFPQ PE=1 SV=2	CSEGVFLLTTTPR	C1:+57.02146 C1:-17.02655	431	443	1463.7203369140625
pepa2b32	a2.a1.a1	sp|P23246|SFPQ_HUMAN	sp|P23246|SFPQ_HUMAN Splicing factor, proline- and glutamine-rich OS=Homo sapiens GN=SFPQ PE=1 SV=2	NLSPYVSNELLEEAFSQFGPIER		377	399	2639.29931640625
pepa3b32	a3.a1.a1	sp|P11586|C1TC_HUMAN	sp|P11586|C1TC_HUMAN C-1-tetrahydrofolate synthase, cytoplasmic OS=Homo sapiens GN=MTHFD1 PE=1 SV=3	THLSLSHNPEQK		867	878	1390.707763671875
pepa3b10	a3.a1.a1	sp|P11586|C1TC_HUMAN	sp|P11586|C1TC_HUMAN C-1-tetrahydrofolate synthase, cytoplasmic OS=Homo sapiens GN=MTHFD1 PE=1 SV=3	IAHGNSSIIADR		642	653	1253.66015625
pepa3b23	a3.a1.a1	sp|P11586|C1TC_HUMAN	sp|P11586|C1TC_HUMAN C-1-tetrahydrofolate synthase, cytoplasmic OS=Homo sapiens GN=MTHFD1 PE=1 SV=3	KVVGDVAYDEAKER		251	264	1578.8126220703125
pepa3b16	a3.a1.a1	sp|P11586|C1TC_HUMAN	sp|P11586|C1TC_HUMAN C-1-tetrahydrofolate synthase, cytoplasmic OS=Homo sapiens GN=MTHFD1 PE=1 SV=3	LPVEDKIR		820	827	969.5731811523438
pepa3b13	a3.a1.a1	sp|P11586|C1TC_HUMAN	sp|P11586|C1TC_HUMAN C-1-tetrahydrofolate synthase, cytoplasmic OS=Homo sapiens GN=MTHFD1 PE=1 SV=3	IFHELTQTDK		464	473	1231.6322021484375
pepa3b36	a3.a1.a1	sp|P11586|C1TC_HUMAN	sp|P11586|C1TC_HUMAN C-1-tetrahydrofolate synthase, cytoplasmic OS=Homo sapiens GN=MTHFD1 PE=1 SV=3	VVGDVAYDEAKER		252	264	1450.7176513671875
pepa3a2	a3.a1.a1	sp|P11586|C1TC_HUMAN	sp|P11586|C1TC_HUMAN C-1-tetrahydrofolate synthase, cytoplasmic OS=Homo sapiens GN=MTHFD1 PE=1 SV=3	APAEILNGK		2	10	912.5153198242188
pepa3b17	a3.a1.a1	sp|P11586|C1TC_HUMAN	sp|P11586|C1TC_HUMAN C-1-tetrahydrofolate synthase, cytoplasmic OS=Homo sapiens GN=MTHFD1 PE=1 SV=3	ITIGQAPTEK		544	553	1057.5892333984375
pepa3b35	a3.a1.a1	sp|P11586|C1TC_HUMAN	sp|P11586|C1TC_HUMAN C-1-tetrahydrofolate synthase, cytoplasmic OS=Homo sapiens GN=MTHFD1 PE=1 SV=3	VVGDVAYDEAK		252	262	1165.573974609375
pepa3a7	a3.a1.a1	sp|P11586|C1TC_HUMAN	sp|P11586|C1TC_HUMAN C-1-tetrahydrofolate synthase, cytoplasmic OS=Homo sapiens GN=MTHFD1 PE=1 SV=3	EQVPGFTPR		29	37	1030.531982421875
pepa3b15	a3.a1.a1	sp|P11586|C1TC_HUMAN	sp|P11586|C1TC_HUMAN C-1-tetrahydrofolate synthase, cytoplasmic OS=Homo sapiens GN=MTHFD1 PE=1 SV=3	LKNQVTQLKEQVPGFTPR		20	37	2083.166259765625
pepa3b31	a3.a1.a1	sp|P11586|C1TC_HUMAN	sp|P11586|C1TC_HUMAN C-1-tetrahydrofolate synthase, cytoplasmic OS=Homo sapiens GN=MTHFD1 PE=1 SV=3	TDPTTLTDEEINR		505	517	1504.7130126953125
pepa3b27	a3.a1.a1	sp|P11586|C1TC_HUMAN	sp|P11586|C1TC_HUMAN C-1-tetrahydrofolate synthase, cytoplasmic OS=Homo sapiens GN=MTHFD1 PE=1 SV=3	MHGGGPTVTAGLPLPK	M1:+15.99491	706	721	1548.8206787109375
pepa3b33	a3.a1.a1	sp|P11586|C1TC_HUMAN	sp|P11586|C1TC_HUMAN C-1-tetrahydrofolate synthase, cytoplasmic OS=Homo sapiens GN=MTHFD1 PE=1 SV=3	TPVPSDIDISR		314	324	1199.6270751953125
pepa3b26	a3.a1.a1	sp|P11586|C1TC_HUMAN	sp|P11586|C1TC_HUMAN C-1-tetrahydrofolate synthase, cytoplasmic OS=Homo sapiens GN=MTHFD1 PE=1 SV=3	MHGGGPTVTAGLPLPK		706	721	1532.8258056640625
pepa3a8	a3.a1.a1	sp|P11586|C1TC_HUMAN	sp|P11586|C1TC_HUMAN C-1-tetrahydrofolate synthase, cytoplasmic OS=Homo sapiens GN=MTHFD1 PE=1 SV=3	GALALAQAVQR		794	804	1097.6429443359375
pepa3a5	a3.a1.a1	sp|P11586|C1TC_HUMAN	sp|P11586|C1TC_HUMAN C-1-tetrahydrofolate synthase, cytoplasmic OS=Homo sapiens GN=MTHFD1 PE=1 SV=3	DVDGLTSINAGR		123	134	1217.612548828125
pepa3b14	a3.a1.a1	sp|P11586|C1TC_HUMAN	sp|P11586|C1TC_HUMAN C-1-tetrahydrofolate synthase, cytoplasmic OS=Homo sapiens GN=MTHFD1 PE=1 SV=3	LGIEKTDPTTLTDEEINR		500	517	2045.0400390625
pepa3a4	a3.a1.a1	sp|P11586|C1TC_HUMAN	sp|P11586|C1TC_HUMAN C-1-tetrahydrofolate synthase, cytoplasmic OS=Homo sapiens GN=MTHFD1 PE=1 SV=3	DDSNLYINVK		47	56	1180.5849609375
pepa3b34	a3.a1.a1	sp|P11586|C1TC_HUMAN	sp|P11586|C1TC_HUMAN C-1-tetrahydrofolate synthase, cytoplasmic OS=Homo sapiens GN=MTHFD1 PE=1 SV=3	VLLSALER		355	362	900.5516967773438
pepa3b11	a3.a1.a1	sp|P11586|C1TC_HUMAN	sp|P11586|C1TC_HUMAN C-1-tetrahydrofolate synthase, cytoplasmic OS=Homo sapiens GN=MTHFD1 PE=1 SV=3	LAILQVGNR		38	46	983.60009765625
pepa3a9	a3.a1.a1	sp|P11586|C1TC_HUMAN	sp|P11586|C1TC_HUMAN C-1-tetrahydrofolate synthase, cytoplasmic OS=Homo sapiens GN=MTHFD1 PE=1 SV=3	GDLNDCFIPCTPK	C6:+57.02146 C10:+57.02146	138	150	1536.6824951171875
pepa3b30	a3.a1.a1	sp|P11586|C1TC_HUMAN	sp|P11586|C1TC_HUMAN C-1-tetrahydrofolate synthase, cytoplasmic OS=Homo sapiens GN=MTHFD1 PE=1 SV=3	QPSQGPTFGIK	Q1:-17.02655	411	421	1142.58447265625
pepa3b20	a3.a1.a1	sp|P11586|C1TC_HUMAN	sp|P11586|C1TC_HUMAN C-1-tetrahydrofolate synthase, cytoplasmic OS=Homo sapiens GN=MTHFD1 PE=1 SV=3	IYGADDIELLPEAQHKAEVYTK		833	854	2503.27197265625
pepa3b19	a3.a1.a1	sp|P11586|C1TC_HUMAN	sp|P11586|C1TC_HUMAN C-1-tetrahydrofolate synthase, cytoplasmic OS=Homo sapiens GN=MTHFD1 PE=1 SV=3	IYGADDIELLPEAQHK		833	848	1811.9178466796875
pepa3b39	a3.a1.a1	sp|P11586|C1TC_HUMAN	sp|P11586|C1TC_HUMAN C-1-tetrahydrofolate synthase, cytoplasmic OS=Homo sapiens GN=MTHFD1 PE=1 SV=3	YVVVTGITPTPLGEGK		371	386	1630.905517578125
pepa3b38	a3.a1.a1	sp|P11586|C1TC_HUMAN	sp|P11586|C1TC_HUMAN C-1-tetrahydrofolate synthase, cytoplasmic OS=Homo sapiens GN=MTHFD1 PE=1 SV=3	YSGLCPHVVVLVATVR	C5:+57.02146	687	702	1769.9735107421875
pepa3b22	a3.a1.a1	sp|P11586|C1TC_HUMAN	sp|P11586|C1TC_HUMAN C-1-tetrahydrofolate synthase, cytoplasmic OS=Homo sapiens GN=MTHFD1 PE=1 SV=3	KGEPVSAEDLGVSGALTVLMK	M20:+15.99491	596	616	2117.1162109375
pepa3b37	a3.a1.a1	sp|P11586|C1TC_HUMAN	sp|P11586|C1TC_HUMAN C-1-tetrahydrofolate synthase, cytoplasmic OS=Homo sapiens GN=MTHFD1 PE=1 SV=3	WMIQYNNLNLK		303	313	1436.73583984375
pepa3b12	a3.a1.a1	sp|P11586|C1TC_HUMAN	sp|P11586|C1TC_HUMAN C-1-tetrahydrofolate synthase, cytoplasmic OS=Homo sapiens GN=MTHFD1 PE=1 SV=3	LDIDPETITWQR		521	532	1486.754150390625
pepa3b28	a3.a1.a1	sp|P11586|C1TC_HUMAN	sp|P11586|C1TC_HUMAN C-1-tetrahydrofolate synthase, cytoplasmic OS=Homo sapiens GN=MTHFD1 PE=1 SV=3	PTGFILPIR		881	889	1013.6146850585938
pepa3a1	a3.a1.a1	sp|P11586|C1TC_HUMAN	sp|P11586|C1TC_HUMAN C-1-tetrahydrofolate synthase, cytoplasmic OS=Homo sapiens GN=MTHFD1 PE=1 SV=3	AAQAPSSFQLLYDLK		805	819	1651.869384765625
pepa3b21	a3.a1.a1	sp|P11586|C1TC_HUMAN	sp|P11586|C1TC_HUMAN C-1-tetrahydrofolate synthase, cytoplasmic OS=Homo sapiens GN=MTHFD1 PE=1 SV=3	KGEPVSAEDLGVSGALTVLMK		596	616	2101.121337890625
pepa3a6	a3.a1.a1	sp|P11586|C1TC_HUMAN	sp|P11586|C1TC_HUMAN C-1-tetrahydrofolate synthase, cytoplasmic OS=Homo sapiens GN=MTHFD1 PE=1 SV=3	EIGLLSEEVELYGETK		337	352	1808.916748046875
pepa3b18	a3.a1.a1	sp|P11586|C1TC_HUMAN	sp|P11586|C1TC_HUMAN C-1-tetrahydrofolate synthase, cytoplasmic OS=Homo sapiens GN=MTHFD1 PE=1 SV=3	LVGPEGFVVTEAGFGADIGMEK	M20:+15.99491	658	679	2239.095458984375
pepa3b29	a3.a1.a1	sp|P11586|C1TC_HUMAN	sp|P11586|C1TC_HUMAN C-1-tetrahydrofolate synthase, cytoplasmic OS=Homo sapiens GN=MTHFD1 PE=1 SV=3	QGFGNLPICMAK	C9:+57.02146 Q1:-17.02655	855	866	1318.628662109375
pepa3a3	a3.a1.a1	sp|P11586|C1TC_HUMAN	sp|P11586|C1TC_HUMAN C-1-tetrahydrofolate synthase, cytoplasmic OS=Homo sapiens GN=MTHFD1 PE=1 SV=3	ASFITPVPGGVGPM		265	278	1329.6876220703125
pepa3b25	a3.a1.a1	sp|P11586|C1TC_HUMAN	sp|P11586|C1TC_HUMAN C-1-tetrahydrofolate synthase, cytoplasmic OS=Homo sapiens GN=MTHFD1 PE=1 SV=3	MFGIPVVVAVNAFK	M1:+15.99491	747	760	1507.8345947265625
pepa3b24	a3.a1.a1	sp|P11586|C1TC_HUMAN	sp|P11586|C1TC_HUMAN C-1-tetrahydrofolate synthase, cytoplasmic OS=Homo sapiens GN=MTHFD1 PE=1 SV=3	MFGIPVVVAVNAFK		747	760	1491.839599609375
pepa4b26	a4.a1.a1	sp|P11387|TOP1_HUMAN	sp|P11387|TOP1_HUMAN DNA topoisomerase 1 OS=Homo sapiens GN=TOP1 PE=1 SV=2	VPSPPPGHK		392	400	915.505126953125
pepa4b16	a4.a1.a1	sp|P11387|TOP1_HUMAN	sp|P11387|TOP1_HUMAN DNA topoisomerase 1 OS=Homo sapiens GN=TOP1 PE=1 SV=2	KLEEEEDGKLKKPK		164	177	1670.9327392578125
pepa4b15	a4.a1.a1	sp|P11387|TOP1_HUMAN	sp|P11387|TOP1_HUMAN DNA topoisomerase 1 OS=Homo sapiens GN=TOP1 PE=1 SV=2	KLEEEEDGKLK		164	174	1317.6900634765625
pepa4b18	a4.a1.a1	sp|P11387|TOP1_HUMAN	sp|P11387|TOP1_HUMAN DNA topoisomerase 1 OS=Homo sapiens GN=TOP1 PE=1 SV=2	MLDHEYTTK	M1:+15.99491	263	271	1153.519775390625
pepa4b30	a4.a1.a1	sp|P11387|TOP1_HUMAN	sp|P11387|TOP1_HUMAN DNA topoisomerase 1 OS=Homo sapiens GN=TOP1 PE=1 SV=2	YYNKVPVEKR		537	546	1295.7110595703125
pepa4b24	a4.a1.a1	sp|P11387|TOP1_HUMAN	sp|P11387|TOP1_HUMAN DNA topoisomerase 1 OS=Homo sapiens GN=TOP1 PE=1 SV=2	SMMNLQTK	M3:+15.99491	643	650	968.4544067382812
pepa4b11	a4.a1.a1	sp|P11387|TOP1_HUMAN	sp|P11387|TOP1_HUMAN DNA topoisomerase 1 OS=Homo sapiens GN=TOP1 PE=1 SV=2	LEVQATDREENK		701	712	1431.707763671875
pepa4b17	a4.a1.a1	sp|P11387|TOP1_HUMAN	sp|P11387|TOP1_HUMAN DNA topoisomerase 1 OS=Homo sapiens GN=TOP1 PE=1 SV=2	MLDHEYTTK		263	271	1137.52490234375
pepa4b29	a4.a1.a1	sp|P11387|TOP1_HUMAN	sp|P11387|TOP1_HUMAN DNA topoisomerase 1 OS=Homo sapiens GN=TOP1 PE=1 SV=2	YYNKVPVEK		537	545	1139.6099853515625
pepa4b13	a4.a1.a1	sp|P11387|TOP1_HUMAN	sp|P11387|TOP1_HUMAN DNA topoisomerase 1 OS=Homo sapiens GN=TOP1 PE=1 SV=2	IKGEKDWQKYETAR		435	448	1751.907958984375
pepa4a2	a4.a1.a1	sp|P11387|TOP1_HUMAN	sp|P11387|TOP1_HUMAN DNA topoisomerase 1 OS=Homo sapiens GN=TOP1 PE=1 SV=2	AGNEKEEGETADTVGCCSLR	C16:+57.02146 C17:+57.02146	489	508	2182.934326171875
pepa4b12	a4.a1.a1	sp|P11387|TOP1_HUMAN	sp|P11387|TOP1_HUMAN DNA topoisomerase 1 OS=Homo sapiens GN=TOP1 PE=1 SV=2	LEVQATDREENKQIALGTSK		701	720	2230.167724609375
pepa4b28	a4.a1.a1	sp|P11387|TOP1_HUMAN	sp|P11387|TOP1_HUMAN DNA topoisomerase 1 OS=Homo sapiens GN=TOP1 PE=1 SV=2	YIMLNPSSR	M3:+15.99491	426	434	1096.5460205078125
pepa4a4	a4.a1.a1	sp|P11387|TOP1_HUMAN	sp|P11387|TOP1_HUMAN DNA topoisomerase 1 OS=Homo sapiens GN=TOP1 PE=1 SV=2	ELTAPDENIPAK		604	615	1297.663818359375
pepa4b23	a4.a1.a1	sp|P11387|TOP1_HUMAN	sp|P11387|TOP1_HUMAN DNA topoisomerase 1 OS=Homo sapiens GN=TOP1 PE=1 SV=2	SGDHLHNDSQIEADFR	S1:+42.01057	2	17	1882.8319091796875
pepa4b25	a4.a1.a1	sp|P11387|TOP1_HUMAN	sp|P11387|TOP1_HUMAN DNA topoisomerase 1 OS=Homo sapiens GN=TOP1 PE=1 SV=2	TYNASITLQQQLK		591	603	1507.8118896484375
pepa4b20	a4.a1.a1	sp|P11387|TOP1_HUMAN	sp|P11387|TOP1_HUMAN DNA topoisomerase 1 OS=Homo sapiens GN=TOP1 PE=1 SV=2	NLQLFMENK	M6:+15.99491	550	558	1152.5721435546875
pepa4b27	a4.a1.a1	sp|P11387|TOP1_HUMAN	sp|P11387|TOP1_HUMAN DNA topoisomerase 1 OS=Homo sapiens GN=TOP1 PE=1 SV=2	WWEEERYPEGIK		205	216	1621.7650146484375
pepa4a1	a4.a1.a1	sp|P11387|TOP1_HUMAN	sp|P11387|TOP1_HUMAN DNA topoisomerase 1 OS=Homo sapiens GN=TOP1 PE=1 SV=2	AEEVATFFAK		253	262	1112.562744140625
pepa4a9	a4.a1.a1	sp|P11387|TOP1_HUMAN	sp|P11387|TOP1_HUMAN DNA topoisomerase 1 OS=Homo sapiens GN=TOP1 PE=1 SV=2	HLQDLMEGLTAK		576	587	1355.69921875
pepa4b19	a4.a1.a1	sp|P11387|TOP1_HUMAN	sp|P11387|TOP1_HUMAN DNA topoisomerase 1 OS=Homo sapiens GN=TOP1 PE=1 SV=2	NLQLFMENK		550	558	1136.5772705078125
pepa4a7	a4.a1.a1	sp|P11387|TOP1_HUMAN	sp|P11387|TOP1_HUMAN DNA topoisomerase 1 OS=Homo sapiens GN=TOP1 PE=1 SV=2	FLEHKGPVFAPPYEPLPENVK		219	239	2408.265380859375
pepa4b10	a4.a1.a1	sp|P11387|TOP1_HUMAN	sp|P11387|TOP1_HUMAN DNA topoisomerase 1 OS=Homo sapiens GN=TOP1 PE=1 SV=2	IANFKIEPPGLFR		350	362	1501.85302734375
pepa4b14	a4.a1.a1	sp|P11387|TOP1_HUMAN	sp|P11387|TOP1_HUMAN DNA topoisomerase 1 OS=Homo sapiens GN=TOP1 PE=1 SV=2	IMPEDIIINCSK	C10:+57.02146	377	388	1432.7178955078125
pepa4a8	a4.a1.a1	sp|P11387|TOP1_HUMAN	sp|P11387|TOP1_HUMAN DNA topoisomerase 1 OS=Homo sapiens GN=TOP1 PE=1 SV=2	GPVFAPPYEPLPENVK		224	239	1753.9163818359375
pepa4b21	a4.a1.a1	sp|P11387|TOP1_HUMAN	sp|P11387|TOP1_HUMAN DNA topoisomerase 1 OS=Homo sapiens GN=TOP1 PE=1 SV=2	NLQLFMENKQPEDDLFDR		550	567	2252.065673828125
pepa4a5	a4.a1.a1	sp|P11387|TOP1_HUMAN	sp|P11387|TOP1_HUMAN DNA topoisomerase 1 OS=Homo sapiens GN=TOP1 PE=1 SV=2	EKFAWAIDMADEDYEF	M9:+15.99491	750	765	1995.8321533203125
pepa4b22	a4.a1.a1	sp|P11387|TOP1_HUMAN	sp|P11387|TOP1_HUMAN DNA topoisomerase 1 OS=Homo sapiens GN=TOP1 PE=1 SV=2	QPEDDLFDRLNTGILNK	Q1:-17.02655	559	575	1970.982177734375
pepa4a3	a4.a1.a1	sp|P11387|TOP1_HUMAN	sp|P11387|TOP1_HUMAN DNA topoisomerase 1 OS=Homo sapiens GN=TOP1 PE=1 SV=2	CDFTQMSQYFK	C1:+57.02146 C1:-17.02655	300	310	1437.581787109375
pepa4a6	a4.a1.a1	sp|P11387|TOP1_HUMAN	sp|P11387|TOP1_HUMAN DNA topoisomerase 1 OS=Homo sapiens GN=TOP1 PE=1 SV=2	FAWAIDMADEDYEF	M7:+15.99491	752	765	1738.694580078125
pepa5a5	a5.a1.a1	sp|P49916|DNLI3_HUMAN	sp|P49916|DNLI3_HUMAN DNA ligase 3 OS=Homo sapiens GN=LIG3 PE=1 SV=2	CAGGHDDATLAR	C1:+57.02146	729	740	1243.548828125
pepa5b18	a5.a1.a1	sp|P49916|DNLI3_HUMAN	sp|P49916|DNLI3_HUMAN DNA ligase 3 OS=Homo sapiens GN=LIG3 PE=1 SV=2	KAADETLCQTK	C8:+57.02146	922	932	1264.62060546875
pepa5b28	a5.a1.a1	sp|P49916|DNLI3_HUMAN	sp|P49916|DNLI3_HUMAN DNA ligase 3 OS=Homo sapiens GN=LIG3 PE=1 SV=2	VLHNAQEVEKEPGQRR		454	469	1889.9945068359375
pepa5b27	a5.a1.a1	sp|P49916|DNLI3_HUMAN	sp|P49916|DNLI3_HUMAN DNA ligase 3 OS=Homo sapiens GN=LIG3 PE=1 SV=2	VLHNAQEVEKEPGQR		454	468	1733.893310546875
pepa5a1	a5.a1.a1	sp|P49916|DNLI3_HUMAN	sp|P49916|DNLI3_HUMAN DNA ligase 3 OS=Homo sapiens GN=LIG3 PE=1 SV=2	AADETLCQTK	C7:+57.02146	923	932	1136.525634765625
pepa5b24	a5.a1.a1	sp|P49916|DNLI3_HUMAN	sp|P49916|DNLI3_HUMAN DNA ligase 3 OS=Homo sapiens GN=LIG3 PE=1 SV=2	SEAHTADGISIR		792	803	1256.6234130859375
pepa5b21	a5.a1.a1	sp|P49916|DNLI3_HUMAN	sp|P49916|DNLI3_HUMAN DNA ligase 3 OS=Homo sapiens GN=LIG3 PE=1 SV=2	KFSGFSAKPNNSGEAPSSPTPK		225	246	2235.1044921875
pepa5b15	a5.a1.a1	sp|P49916|DNLI3_HUMAN	sp|P49916|DNLI3_HUMAN DNA ligase 3 OS=Homo sapiens GN=LIG3 PE=1 SV=2	LTTTGQVTSPVK		202	213	1231.689697265625
pepa5b13	a5.a1.a1	sp|P49916|DNLI3_HUMAN	sp|P49916|DNLI3_HUMAN DNA ligase 3 OS=Homo sapiens GN=LIG3 PE=1 SV=2	LQNELDMVK	M7:+15.99491	741	749	1105.55615234375
pepa5b10	a5.a1.a1	sp|P49916|DNLI3_HUMAN	sp|P49916|DNLI3_HUMAN DNA ligase 3 OS=Homo sapiens GN=LIG3 PE=1 SV=2	FSGFSAKPNNSGEAPSSPTPK		226	246	2107.009521484375
pepa5b22	a5.a1.a1	sp|P49916|DNLI3_HUMAN	sp|P49916|DNLI3_HUMAN DNA ligase 3 OS=Homo sapiens GN=LIG3 PE=1 SV=2	KLCAMVADNPSYNTK	C3:+57.02146	268	282	1711.8145751953125
pepa5b20	a5.a1.a1	sp|P49916|DNLI3_HUMAN	sp|P49916|DNLI3_HUMAN DNA ligase 3 OS=Homo sapiens GN=LIG3 PE=1 SV=2	KFLHDNMVEIPNR	M7:+15.99491	615	627	1628.82177734375
pepa5b26	a5.a1.a1	sp|P49916|DNLI3_HUMAN	sp|P49916|DNLI3_HUMAN DNA ligase 3 OS=Homo sapiens GN=LIG3 PE=1 SV=2	TVYNLNDKQIVK		317	328	1434.7955322265625
pepa5b23	a5.a1.a1	sp|P49916|DNLI3_HUMAN	sp|P49916|DNLI3_HUMAN DNA ligase 3 OS=Homo sapiens GN=LIG3 PE=1 SV=2	NLQDVVER		446	453	972.5112915039062
pepa5a8	a5.a1.a1	sp|P49916|DNLI3_HUMAN	sp|P49916|DNLI3_HUMAN DNA ligase 3 OS=Homo sapiens GN=LIG3 PE=1 SV=2	FCVDYAK	C2:+57.02146	93	99	902.4080810546875
pepa5b25	a5.a1.a1	sp|P49916|DNLI3_HUMAN	sp|P49916|DNLI3_HUMAN DNA ligase 3 OS=Homo sapiens GN=LIG3 PE=1 SV=2	TGKPLPFGTLGVHK		568	581	1451.8372802734375
pepa5a2	a5.a1.a1	sp|P49916|DNLI3_HUMAN	sp|P49916|DNLI3_HUMAN DNA ligase 3 OS=Homo sapiens GN=LIG3 PE=1 SV=2	ADFTVVAGDEGSSTTGGSSEENKGPSGSAVSR		836	867	3043.372802734375
pepa5b14	a5.a1.a1	sp|P49916|DNLI3_HUMAN	sp|P49916|DNLI3_HUMAN DNA ligase 3 OS=Homo sapiens GN=LIG3 PE=1 SV=2	LTKEDEQQQALQDIASR		387	403	1972.9937744140625
pepa5b12	a5.a1.a1	sp|P49916|DNLI3_HUMAN	sp|P49916|DNLI3_HUMAN DNA ligase 3 OS=Homo sapiens GN=LIG3 PE=1 SV=2	LQNELDMVK		741	749	1089.561279296875
pepa5a6	a5.a1.a1	sp|P49916|DNLI3_HUMAN	sp|P49916|DNLI3_HUMAN DNA ligase 3 OS=Homo sapiens GN=LIG3 PE=1 SV=2	DLEQGDVSETIR		344	355	1361.6546630859375
pepa5a9	a5.a1.a1	sp|P49916|DNLI3_HUMAN	sp|P49916|DNLI3_HUMAN DNA ligase 3 OS=Homo sapiens GN=LIG3 PE=1 SV=2	FLHDNMVEIPNR		616	627	1484.73193359375
pepa5a7	a5.a1.a1	sp|P49916|DNLI3_HUMAN	sp|P49916|DNLI3_HUMAN DNA ligase 3 OS=Homo sapiens GN=LIG3 PE=1 SV=2	EDEQQQALQDIASR		390	403	1630.76708984375
pepa5a4	a5.a1.a1	sp|P49916|DNLI3_HUMAN	sp|P49916|DNLI3_HUMAN DNA ligase 3 OS=Homo sapiens GN=LIG3 PE=1 SV=2	ALDLADMITR	M7:+15.99491	639	648	1134.582763671875
pepa5b19	a5.a1.a1	sp|P49916|DNLI3_HUMAN	sp|P49916|DNLI3_HUMAN DNA ligase 3 OS=Homo sapiens GN=LIG3 PE=1 SV=2	KAAVWEITGAEFSK		778	791	1536.80615234375
pepa5b31	a5.a1.a1	sp|P49916|DNLI3_HUMAN	sp|P49916|DNLI3_HUMAN DNA ligase 3 OS=Homo sapiens GN=LIG3 PE=1 SV=2	VIQEGLEGLVLKDVK		649	663	1639.9632568359375
pepa5b11	a5.a1.a1	sp|P49916|DNLI3_HUMAN	sp|P49916|DNLI3_HUMAN DNA ligase 3 OS=Homo sapiens GN=LIG3 PE=1 SV=2	HVLDALDPNAYEAFK		428	442	1702.8438720703125
pepa5b30	a5.a1.a1	sp|P49916|DNLI3_HUMAN	sp|P49916|DNLI3_HUMAN DNA ligase 3 OS=Homo sapiens GN=LIG3 PE=1 SV=2	VIQEGLEGLVLK		649	660	1297.77294921875
pepa5a3	a5.a1.a1	sp|P49916|DNLI3_HUMAN	sp|P49916|DNLI3_HUMAN DNA ligase 3 OS=Homo sapiens GN=LIG3 PE=1 SV=2	ALDLADMITR		639	648	1118.5877685546875
pepa5b17	a5.a1.a1	sp|P49916|DNLI3_HUMAN	sp|P49916|DNLI3_HUMAN DNA ligase 3 OS=Homo sapiens GN=LIG3 PE=1 SV=2	IYYPDFIVPDPK		766	777	1466.7569580078125
pepa5b29	a5.a1.a1	sp|P49916|DNLI3_HUMAN	sp|P49916|DNLI3_HUMAN DNA ligase 3 OS=Homo sapiens GN=LIG3 PE=1 SV=2	VLLDIFTGVR		933	942	1132.6728515625
pepa5b16	a5.a1.a1	sp|P49916|DNLI3_HUMAN	sp|P49916|DNLI3_HUMAN DNA ligase 3 OS=Homo sapiens GN=LIG3 PE=1 SV=2	IYYPDFIVPD		766	775	1241.6092529296875
pepa6a8	a6.a1.a1	sp|Q8N5C6|SRBD1_HUMAN	sp|Q8N5C6|SRBD1_HUMAN S1 RNA-binding domain-containing protein 1 OS=Homo sapiens GN=SRBD1 PE=1 SV=2	LKVEEETSK		133	141	1062.5682373046875
pepa6a3	a6.a1.a1	sp|Q8N5C6|SRBD1_HUMAN	sp|Q8N5C6|SRBD1_HUMAN S1 RNA-binding domain-containing protein 1 OS=Homo sapiens GN=SRBD1 PE=1 SV=2	HIAGLNANR		720	728	965.5280151367188
pepa6b14	a6.a1.a1	sp|Q8N5C6|SRBD1_HUMAN	sp|Q8N5C6|SRBD1_HUMAN S1 RNA-binding domain-containing protein 1 OS=Homo sapiens GN=SRBD1 PE=1 SV=2	NIHHHQILAINR		430	441	1465.8138427734375
pepa6a5	a6.a1.a1	sp|Q8N5C6|SRBD1_HUMAN	sp|Q8N5C6|SRBD1_HUMAN S1 RNA-binding domain-containing protein 1 OS=Homo sapiens GN=SRBD1 PE=1 SV=2	HVCIQSSLAK	C3:+57.02146	395	404	1142.59912109375
pepa6b15	a6.a1.a1	sp|Q8N5C6|SRBD1_HUMAN	sp|Q8N5C6|SRBD1_HUMAN S1 RNA-binding domain-containing protein 1 OS=Homo sapiens GN=SRBD1 PE=1 SV=2	NKLDTVQTLK		103	112	1159.66845703125
pepa6b21	a6.a1.a1	sp|Q8N5C6|SRBD1_HUMAN	sp|Q8N5C6|SRBD1_HUMAN S1 RNA-binding domain-containing protein 1 OS=Homo sapiens GN=SRBD1 PE=1 SV=2	TDFDKPDFKR		899	908	1268.62744140625
pepa6b23	a6.a1.a1	sp|Q8N5C6|SRBD1_HUMAN	sp|Q8N5C6|SRBD1_HUMAN S1 RNA-binding domain-containing protein 1 OS=Homo sapiens GN=SRBD1 PE=1 SV=2	TLMGVDPGYK	M3:+15.99491	538	547	1096.53466796875
pepa6a9	a6.a1.a1	sp|Q8N5C6|SRBD1_HUMAN	sp|Q8N5C6|SRBD1_HUMAN S1 RNA-binding domain-containing protein 1 OS=Homo sapiens GN=SRBD1 PE=1 SV=2	INSFLEKEGMEK		859	870	1424.7093505859375
pepa6b13	a6.a1.a1	sp|Q8N5C6|SRBD1_HUMAN	sp|Q8N5C6|SRBD1_HUMAN S1 RNA-binding domain-containing protein 1 OS=Homo sapiens GN=SRBD1 PE=1 SV=2	KEENDDDFTFGQSALKK		167	183	1971.929931640625
pepa6a4	a6.a1.a1	sp|Q8N5C6|SRBD1_HUMAN	sp|Q8N5C6|SRBD1_HUMAN S1 RNA-binding domain-containing protein 1 OS=Homo sapiens GN=SRBD1 PE=1 SV=2	HIGVGMYQHDVSQTLLK	M6:+15.99491	676	692	1941.9854736328125
pepa6b12	a6.a1.a1	sp|Q8N5C6|SRBD1_HUMAN	sp|Q8N5C6|SRBD1_HUMAN S1 RNA-binding domain-containing protein 1 OS=Homo sapiens GN=SRBD1 PE=1 SV=2	LTSDAEKESVMMFGR	M11:+15.99491	509	523	1716.7935791015625
pepa6a7	a6.a1.a1	sp|Q8N5C6|SRBD1_HUMAN	sp|Q8N5C6|SRBD1_HUMAN S1 RNA-binding domain-containing protein 1 OS=Homo sapiens GN=SRBD1 PE=1 SV=2	ILYNSLNDSFKR		484	495	1469.775146484375
pepa6b26	a6.a1.a1	sp|Q8N5C6|SRBD1_HUMAN	sp|Q8N5C6|SRBD1_HUMAN S1 RNA-binding domain-containing protein 1 OS=Homo sapiens GN=SRBD1 PE=1 SV=2	VNISDGVKDEFCR	C12:+57.02146	452	464	1538.7271728515625
pepa6b20	a6.a1.a1	sp|Q8N5C6|SRBD1_HUMAN	sp|Q8N5C6|SRBD1_HUMAN S1 RNA-binding domain-containing protein 1 OS=Homo sapiens GN=SRBD1 PE=1 SV=2	SFQQCAGFIR	C5:+57.02146	758	767	1213.5787353515625
pepa6a2	a6.a1.a1	sp|Q8N5C6|SRBD1_HUMAN	sp|Q8N5C6|SRBD1_HUMAN S1 RNA-binding domain-containing protein 1 OS=Homo sapiens GN=SRBD1 PE=1 SV=2	EVQQTLEELR		263	272	1244.6485595703125
pepa6b22	a6.a1.a1	sp|Q8N5C6|SRBD1_HUMAN	sp|Q8N5C6|SRBD1_HUMAN S1 RNA-binding domain-containing protein 1 OS=Homo sapiens GN=SRBD1 PE=1 SV=2	TFEELEHVSAPYK		304	316	1549.753662109375
pepa6b11	a6.a1.a1	sp|Q8N5C6|SRBD1_HUMAN	sp|Q8N5C6|SRBD1_HUMAN S1 RNA-binding domain-containing protein 1 OS=Homo sapiens GN=SRBD1 PE=1 SV=2	LTSDAEKESVMMFGR		509	523	1700.798583984375
pepa6b18	a6.a1.a1	sp|Q8N5C6|SRBD1_HUMAN	sp|Q8N5C6|SRBD1_HUMAN S1 RNA-binding domain-containing protein 1 OS=Homo sapiens GN=SRBD1 PE=1 SV=2	RVQDPLAELVK		661	671	1267.7373046875
pepa6b17	a6.a1.a1	sp|Q8N5C6|SRBD1_HUMAN	sp|Q8N5C6|SRBD1_HUMAN S1 RNA-binding domain-containing protein 1 OS=Homo sapiens GN=SRBD1 PE=1 SV=2	QLLLTSPVPGR		527	537	1180.705322265625
pepa6b19	a6.a1.a1	sp|Q8N5C6|SRBD1_HUMAN	sp|Q8N5C6|SRBD1_HUMAN S1 RNA-binding domain-containing protein 1 OS=Homo sapiens GN=SRBD1 PE=1 SV=2	RVQDPLAELVKIEPK		661	675	1735.01171875
pepa6b10	a6.a1.a1	sp|Q8N5C6|SRBD1_HUMAN	sp|Q8N5C6|SRBD1_HUMAN S1 RNA-binding domain-containing protein 1 OS=Homo sapiens GN=SRBD1 PE=1 SV=2	ITLDLIR		987	993	843.5302734375
pepa6b24	a6.a1.a1	sp|Q8N5C6|SRBD1_HUMAN	sp|Q8N5C6|SRBD1_HUMAN S1 RNA-binding domain-containing protein 1 OS=Homo sapiens GN=SRBD1 PE=1 SV=2	TNIEPWVCANIIR	C8:+57.02146	222	234	1585.81591796875
pepa6b25	a6.a1.a1	sp|Q8N5C6|SRBD1_HUMAN	sp|Q8N5C6|SRBD1_HUMAN S1 RNA-binding domain-containing protein 1 OS=Homo sapiens GN=SRBD1 PE=1 SV=2	VEVQVLNIDIPR		973	984	1394.8006591796875
pepa6a1	a6.a1.a1	sp|Q8N5C6|SRBD1_HUMAN	sp|Q8N5C6|SRBD1_HUMAN S1 RNA-binding domain-containing protein 1 OS=Homo sapiens GN=SRBD1 PE=1 SV=2	ETEAYFADLIMK		603	614	1430.6876220703125
pepa6b16	a6.a1.a1	sp|Q8N5C6|SRBD1_HUMAN	sp|Q8N5C6|SRBD1_HUMAN S1 RNA-binding domain-containing protein 1 OS=Homo sapiens GN=SRBD1 PE=1 SV=2	QLLLTSPVPGR	Q1:-17.02655	527	537	1163.6787109375
pepa6a6	a6.a1.a1	sp|Q8N5C6|SRBD1_HUMAN	sp|Q8N5C6|SRBD1_HUMAN S1 RNA-binding domain-containing protein 1 OS=Homo sapiens GN=SRBD1 PE=1 SV=2	LFNDDNTIPFIIR		235	247	1577.8326416015625
pepa7b14	a7.a1.a1	sp|Q12857-2|NFIA_HUMAN	sp|Q12857-2|NFIA_HUMAN Isoform 2 of Nuclear factor 1 A-type OS=Homo sapiens GN=NFIA	RSLPSTSSTSSTKR		264	277	1494.7874755859375
pepa7b10	a7.a1.a1	sp|Q12857-2|NFIA_HUMAN	sp|Q12857-2|NFIA_HUMAN Isoform 2 of Nuclear factor 1 A-type OS=Homo sapiens GN=NFIA	KPPCCVLSNPDQK	C4:+57.02146 C5:+57.02146	99	111	1542.74072265625
pepa7a3	a7.a1.a1	sp|Q12857-2|NFIA_HUMAN	sp|Q12857-2|NFIA_HUMAN Isoform 2 of Nuclear factor 1 A-type OS=Homo sapiens GN=NFIA	AVKDELLSEKPEVK		55	68	1584.8846435546875
pepa7a7	a7.a1.a1	sp|Q12857-2|NFIA_HUMAN	sp|Q12857-2|NFIA_HUMAN Isoform 2 of Nuclear factor 1 A-type OS=Homo sapiens GN=NFIA	LKSVEDEMDSPGEEPFYTGQGR	M8:+15.99491	278	299	2487.098388671875
pepa7b19	a7.a1.a1	sp|Q12857-2|NFIA_HUMAN	sp|Q12857-2|NFIA_HUMAN Isoform 2 of Nuclear factor 1 A-type OS=Homo sapiens GN=NFIA	VAASHHPPDRPPDPFSTL		481	498	1940.9617919921875
pepa7b16	a7.a1.a1	sp|Q12857-2|NFIA_HUMAN	sp|Q12857-2|NFIA_HUMAN Isoform 2 of Nuclear factor 1 A-type OS=Homo sapiens GN=NFIA	SPGSGSQSSGWHEVEPGMPSPTTLK		300	324	2540.172607421875
pepa7a6	a7.a1.a1	sp|Q12857-2|NFIA_HUMAN	sp|Q12857-2|NFIA_HUMAN Isoform 2 of Nuclear factor 1 A-type OS=Homo sapiens GN=NFIA	LKSVEDEMDSPGEEPFYTGQGR		278	299	2471.103515625
pepa7b22	a7.a1.a1	sp|Q12857-2|NFIA_HUMAN	sp|Q12857-2|NFIA_HUMAN Isoform 2 of Nuclear factor 1 A-type OS=Homo sapiens GN=NFIA	VHNPFLPTPMLPPPPPPPMAR	M10:+15.99491 M19:+15.99491	427	447	2335.20947265625
pepa7b21	a7.a1.a1	sp|Q12857-2|NFIA_HUMAN	sp|Q12857-2|NFIA_HUMAN Isoform 2 of Nuclear factor 1 A-type OS=Homo sapiens GN=NFIA	VHNPFLPTPMLPPPPPPPMAR	M10:+15.99491	427	447	2319.214599609375
pepa7b20	a7.a1.a1	sp|Q12857-2|NFIA_HUMAN	sp|Q12857-2|NFIA_HUMAN Isoform 2 of Nuclear factor 1 A-type OS=Homo sapiens GN=NFIA	VHNPFLPTPMLPPPPPPPMAR		427	447	2303.219482421875
pepa7a1	a7.a1.a1	sp|Q12857-2|NFIA_HUMAN	sp|Q12857-2|NFIA_HUMAN Isoform 2 of Nuclear factor 1 A-type OS=Homo sapiens GN=NFIA	AFAYTWFNLQAR		25	36	1487.743408203125
pepa7b13	a7.a2.a1	sp|P08651-2|NFIC_HUMAN	sp|P08651-2|NFIC_HUMAN Isoform 1 of Nuclear factor 1 C-type OS=Homo sapiens GN=NFIC	PSTSSSGSKR		263	272	993.4963989257812
pepa7a8	a7.a2.a1	sp|P08651-2|NFIC_HUMAN	sp|P08651-2|NFIC_HUMAN Isoform 1 of Nuclear factor 1 C-type OS=Homo sapiens GN=NFIC	LSSFTQHHR		337	345	1112.56005859375
pepa7a9	a7.a2.a1	sp|P08651-2|NFIC_HUMAN	sp|P08651-2|NFIC_HUMAN Isoform 1 of Nuclear factor 1 C-type OS=Homo sapiens GN=NFIC	KAPGCVLSNPDQK	C5:+57.02146	91	103	1413.7159423828125
pepa7a2	a7.a2.a1	sp|P08651-2|NFIC_HUMAN	sp|P08651-2|NFIC_HUMAN Isoform 1 of Nuclear factor 1 C-type OS=Homo sapiens GN=NFIC	APGCVLSNPDQK	C4:+57.02146	92	103	1285.620849609375
pepa7b11	a7.a2.a1	sp|P08651-2|NFIC_HUMAN	sp|P08651-2|NFIC_HUMAN Isoform 1 of Nuclear factor 1 C-type OS=Homo sapiens GN=NFIC	KTEMDKSPFNSPSPQDSPR		318	336	2148.0029296875
pepa7b17	a7.a2.a1	sp|P08651-2|NFIC_HUMAN	sp|P08651-2|NFIC_HUMAN Isoform 1 of Nuclear factor 1 C-type OS=Homo sapiens GN=NFIC	TEMDKSPFNSPSPQDSPR	M3:+15.99491	319	336	2035.9029541015625
pepa7b12	a7.a2.a1	sp|P08651-2|NFIC_HUMAN	sp|P08651-2|NFIC_HUMAN Isoform 1 of Nuclear factor 1 C-type OS=Homo sapiens GN=NFIC	NWTEDMEGGISSPVK		303	317	1649.748046875
pepa7a5	a7.a2.a1	sp|P08651-2|NFIC_HUMAN	sp|P08651-2|NFIC_HUMAN Isoform 1 of Nuclear factor 1 C-type OS=Homo sapiens GN=NFIC	EDFVLSITGK		81	90	1108.5888671875
pepa7a1	a7.a2.a1	sp|P08651-2|NFIC_HUMAN	sp|P08651-2|NFIC_HUMAN Isoform 1 of Nuclear factor 1 C-type OS=Homo sapiens GN=NFIC	AFAYTWFNLQAR		17	28	1487.743408203125
pepa7b18	a7.a2.a1	sp|P08651-2|NFIC_HUMAN	sp|P08651-2|NFIC_HUMAN Isoform 1 of Nuclear factor 1 C-type OS=Homo sapiens GN=NFIC	TPVVTGTGPNFSLGELQ		228	244	1716.8807373046875
pepa7a4	a7.a2.a1	sp|P08651-2|NFIC_HUMAN	sp|P08651-2|NFIC_HUMAN Isoform 1 of Nuclear factor 1 C-type OS=Homo sapiens GN=NFIC	DPAGIYQAQSWYLG		486	499	1568.7384033203125
pepa7b13	a7.a2.a2	sp|P08651|NFIC_HUMAN	sp|P08651|NFIC_HUMAN Nuclear factor 1 C-type OS=Homo sapiens GN=NFIC PE=1 SV=2	PSTSSSGSKR		272	281	993.4963989257812
pepa7a8	a7.a2.a2	sp|P08651|NFIC_HUMAN	sp|P08651|NFIC_HUMAN Nuclear factor 1 C-type OS=Homo sapiens GN=NFIC PE=1 SV=2	LSSFTQHHR		346	354	1112.56005859375
pepa7a9	a7.a2.a2	sp|P08651|NFIC_HUMAN	sp|P08651|NFIC_HUMAN Nuclear factor 1 C-type OS=Homo sapiens GN=NFIC PE=1 SV=2	KAPGCVLSNPDQK	C5:+57.02146	100	112	1413.7159423828125
pepa7a2	a7.a2.a2	sp|P08651|NFIC_HUMAN	sp|P08651|NFIC_HUMAN Nuclear factor 1 C-type OS=Homo sapiens GN=NFIC PE=1 SV=2	APGCVLSNPDQK	C4:+57.02146	101	112	1285.620849609375
pepa7b11	a7.a2.a2	sp|P08651|NFIC_HUMAN	sp|P08651|NFIC_HUMAN Nuclear factor 1 C-type OS=Homo sapiens GN=NFIC PE=1 SV=2	KTEMDKSPFNSPSPQDSPR		327	345	2148.0029296875
pepa7b17	a7.a2.a2	sp|P08651|NFIC_HUMAN	sp|P08651|NFIC_HUMAN Nuclear factor 1 C-type OS=Homo sapiens GN=NFIC PE=1 SV=2	TEMDKSPFNSPSPQDSPR	M3:+15.99491	328	345	2035.9029541015625
pepa7b12	a7.a2.a2	sp|P08651|NFIC_HUMAN	sp|P08651|NFIC_HUMAN Nuclear factor 1 C-type OS=Homo sapiens GN=NFIC PE=1 SV=2	NWTEDMEGGISSPVK		312	326	1649.748046875
pepa7a5	a7.a2.a2	sp|P08651|NFIC_HUMAN	sp|P08651|NFIC_HUMAN Nuclear factor 1 C-type OS=Homo sapiens GN=NFIC PE=1 SV=2	EDFVLSITGK		90	99	1108.5888671875
pepa7a1	a7.a2.a2	sp|P08651|NFIC_HUMAN	sp|P08651|NFIC_HUMAN Nuclear factor 1 C-type OS=Homo sapiens GN=NFIC PE=1 SV=2	AFAYTWFNLQAR		26	37	1487.743408203125
pepa7b18	a7.a2.a2	sp|P08651|NFIC_HUMAN	sp|P08651|NFIC_HUMAN Nuclear factor 1 C-type OS=Homo sapiens GN=NFIC PE=1 SV=2	TPVVTGTGPNFSLGELQ		237	253	1716.8807373046875
pepa7a4	a7.a2.a2	sp|P08651|NFIC_HUMAN	sp|P08651|NFIC_HUMAN Nuclear factor 1 C-type OS=Homo sapiens GN=NFIC PE=1 SV=2	DPAGIYQAQSWYLG		495	508	1568.7384033203125
pepa7b15	a7.a3.a1	sp|Q14938-2|NFIX_HUMAN	sp|Q14938-2|NFIX_HUMAN Isoform 2 of Nuclear factor 1 X-type OS=Homo sapiens GN=NFIX	SITSPPSTSTTK		265	276	1206.62158203125
pepa7b10	a7.a3.a1	sp|Q14938-2|NFIX_HUMAN	sp|Q14938-2|NFIX_HUMAN Isoform 2 of Nuclear factor 1 X-type OS=Homo sapiens GN=NFIX	KPPCCVLSNPDQK	C4:+57.02146 C5:+57.02146	99	111	1542.74072265625
pepa7b15	a7.a3.a2	sp|Q14938-3|NFIX_HUMAN	sp|Q14938-3|NFIX_HUMAN Isoform 3 of Nuclear factor 1 X-type OS=Homo sapiens GN=NFIX	SITSPPSTSTTK		265	276	1206.62158203125
pepa7b10	a7.a3.a2	sp|Q14938-3|NFIX_HUMAN	sp|Q14938-3|NFIX_HUMAN Isoform 3 of Nuclear factor 1 X-type OS=Homo sapiens GN=NFIX	KPPCCVLSNPDQK	C4:+57.02146 C5:+57.02146	99	111	1542.74072265625
pepa7b15	a7.a3.a3	sp|Q14938-4|NFIX_HUMAN	sp|Q14938-4|NFIX_HUMAN Isoform 4 of Nuclear factor 1 X-type OS=Homo sapiens GN=NFIX	SITSPPSTSTTK		257	268	1206.62158203125
pepa7b10	a7.a3.a3	sp|Q14938-4|NFIX_HUMAN	sp|Q14938-4|NFIX_HUMAN Isoform 4 of Nuclear factor 1 X-type OS=Homo sapiens GN=NFIX	KPPCCVLSNPDQK	C4:+57.02146 C5:+57.02146	91	103	1542.74072265625
pepa7b15	a7.a3.a4	sp|Q14938-5|NFIX_HUMAN	sp|Q14938-5|NFIX_HUMAN Isoform 5 of Nuclear factor 1 X-type OS=Homo sapiens GN=NFIX	SITSPPSTSTTK		264	275	1206.62158203125
pepa7b10	a7.a3.a4	sp|Q14938-5|NFIX_HUMAN	sp|Q14938-5|NFIX_HUMAN Isoform 5 of Nuclear factor 1 X-type OS=Homo sapiens GN=NFIX	KPPCCVLSNPDQK	C4:+57.02146 C5:+57.02146	98	110	1542.74072265625
pepa7b15	a7.a3.a5	sp|Q14938|NFIX_HUMAN	sp|Q14938|NFIX_HUMAN Nuclear factor 1 X-type OS=Homo sapiens GN=NFIX PE=1 SV=2	SITSPPSTSTTK		265	276	1206.62158203125
pepa7b10	a7.a3.a5	sp|Q14938|NFIX_HUMAN	sp|Q14938|NFIX_HUMAN Nuclear factor 1 X-type OS=Homo sapiens GN=NFIX PE=1 SV=2	KPPCCVLSNPDQK	C4:+57.02146 C5:+57.02146	99	111	1542.74072265625
pepa7b15	a7.a3.a6	tr|C9JWJ8|C9JWJ8_HUMAN	tr|C9JWJ8|C9JWJ8_HUMAN Nuclear factor 1 OS=Homo sapiens GN=NFIX PE=2 SV=1	SITSPPSTSTTK		264	275	1206.62158203125
pepa7b10	a7.a3.a6	tr|C9JWJ8|C9JWJ8_HUMAN	tr|C9JWJ8|C9JWJ8_HUMAN Nuclear factor 1 OS=Homo sapiens GN=NFIX PE=2 SV=1	KPPCCVLSNPDQK	C4:+57.02146 C5:+57.02146	98	110	1542.74072265625
pepa7b15	a7.a3.a7	tr|K7EN08|K7EN08_HUMAN	tr|K7EN08|K7EN08_HUMAN Nuclear factor 1 OS=Homo sapiens GN=NFIX PE=3 SV=1	SITSPPSTSTTK		218	229	1206.62158203125
pepa7b10	a7.a3.a7	tr|K7EN08|K7EN08_HUMAN	tr|K7EN08|K7EN08_HUMAN Nuclear factor 1 OS=Homo sapiens GN=NFIX PE=3 SV=1	KPPCCVLSNPDQK	C4:+57.02146 C5:+57.02146	52	64	1542.74072265625
pepa8b19	a8.a1.a1	sp|Q14978-3|NOLC1_HUMAN	sp|Q14978-3|NOLC1_HUMAN Isoform 3 of Nucleolar and coiled-body phosphoprotein 1 OS=Homo sapiens GN=NOLC1	SSSSEDSSSDEEEEQKKPMK	M19:+15.99491	265	284	2259.94091796875
pepa8b12	a8.a1.a1	sp|Q14978-3|NOLC1_HUMAN	sp|Q14978-3|NOLC1_HUMAN Isoform 3 of Nucleolar and coiled-body phosphoprotein 1 OS=Homo sapiens GN=NOLC1	KQNEAAKEAETPQAK		588	602	1642.83984375
pepa8b17	a8.a1.a1	sp|Q14978-3|NOLC1_HUMAN	sp|Q14978-3|NOLC1_HUMAN Isoform 3 of Nucleolar and coiled-body phosphoprotein 1 OS=Homo sapiens GN=NOLC1	SSDSDSDSSSEDEPPKNQKPK		167	187	2263.97998046875
pepa8b22	a8.a1.a1	sp|Q14978-3|NOLC1_HUMAN	sp|Q14978-3|NOLC1_HUMAN Isoform 3 of Nucleolar and coiled-body phosphoprotein 1 OS=Homo sapiens GN=NOLC1	VAGGAAPSKPASAK		498	511	1211.6746826171875
pepa8b18	a8.a1.a1	sp|Q14978-3|NOLC1_HUMAN	sp|Q14978-3|NOLC1_HUMAN Isoform 3 of Nucleolar and coiled-body phosphoprotein 1 OS=Homo sapiens GN=NOLC1	SSSSEDSSSDEEEEQKKPMK		265	284	2243.946044921875
pepa8b11	a8.a1.a1	sp|Q14978-3|NOLC1_HUMAN	sp|Q14978-3|NOLC1_HUMAN Isoform 3 of Nucleolar and coiled-body phosphoprotein 1 OS=Homo sapiens GN=NOLC1	KLQANGPVAK		68	77	1025.610595703125
pepa8b16	a8.a1.a1	sp|Q14978-3|NOLC1_HUMAN	sp|Q14978-3|NOLC1_HUMAN Isoform 3 of Nucleolar and coiled-body phosphoprotein 1 OS=Homo sapiens GN=NOLC1	RASSPFR		621	627	820.4428100585938
pepa8a4	a8.a1.a1	sp|Q14978-3|NOLC1_HUMAN	sp|Q14978-3|NOLC1_HUMAN Isoform 3 of Nucleolar and coiled-body phosphoprotein 1 OS=Homo sapiens GN=NOLC1	ASESSSSEESSDDDDEEDQKKQPVQK		124	149	2884.208984375
pepa8b10	a8.a1.a1	sp|Q14978-3|NOLC1_HUMAN	sp|Q14978-3|NOLC1_HUMAN Isoform 3 of Nucleolar and coiled-body phosphoprotein 1 OS=Homo sapiens GN=NOLC1	GKAESSNSSSSDDSSEEEEEKLK		513	535	2459.053955078125
pepa8b21	a8.a1.a1	sp|Q14978-3|NOLC1_HUMAN	sp|Q14978-3|NOLC1_HUMAN Isoform 3 of Nucleolar and coiled-body phosphoprotein 1 OS=Homo sapiens GN=NOLC1	VADNSFDAKR		640	649	1122.55419921875
pepa8a2	a8.a1.a1	sp|Q14978-3|NOLC1_HUMAN	sp|Q14978-3|NOLC1_HUMAN Isoform 3 of Nucleolar and coiled-body phosphoprotein 1 OS=Homo sapiens GN=NOLC1	AASSSSSSSSSSSSDDSEEEKAAATPK		215	241	2577.09228515625
pepa8a1	a8.a1.a1	sp|Q14978-3|NOLC1_HUMAN	sp|Q14978-3|NOLC1_HUMAN Isoform 3 of Nucleolar and coiled-body phosphoprotein 1 OS=Homo sapiens GN=NOLC1	AAESSSDSSDSDSSEDDEAPSKPAGTTK		359	386	2758.129638671875
pepa8a3	a8.a1.a1	sp|Q14978-3|NOLC1_HUMAN	sp|Q14978-3|NOLC1_HUMAN Isoform 3 of Nucleolar and coiled-body phosphoprotein 1 OS=Homo sapiens GN=NOLC1	AESSNSSSSDDSSEEEEEKLK		515	535	2273.93798828125
pepa8b20	a8.a1.a1	sp|Q14978-3|NOLC1_HUMAN	sp|Q14978-3|NOLC1_HUMAN Isoform 3 of Nucleolar and coiled-body phosphoprotein 1 OS=Homo sapiens GN=NOLC1	VADNSFDAK		640	648	966.453125
pepa8b14	a8.a1.a1	sp|Q14978-3|NOLC1_HUMAN	sp|Q14978-3|NOLC1_HUMAN Isoform 3 of Nucleolar and coiled-body phosphoprotein 1 OS=Homo sapiens GN=NOLC1	QNEAAKEAETPQAK	Q1:-17.02655	589	602	1497.7183837890625
pepa8a5	a8.a1.a1	sp|Q14978-3|NOLC1_HUMAN	sp|Q14978-3|NOLC1_HUMAN Isoform 3 of Nucleolar and coiled-body phosphoprotein 1 OS=Homo sapiens GN=NOLC1	ASSSDSEDSSEEEEEVQGPPAKK		83	105	2422.0380859375
pepa8b13	a8.a1.a1	sp|Q14978-3|NOLC1_HUMAN	sp|Q14978-3|NOLC1_HUMAN Isoform 3 of Nucleolar and coiled-body phosphoprotein 1 OS=Homo sapiens GN=NOLC1	NKPGPYSSVPPPSAPPPKK		285	303	1945.0545654296875
pepa8a8	a8.a1.a1	sp|Q14978-3|NOLC1_HUMAN	sp|Q14978-3|NOLC1_HUMAN Isoform 3 of Nucleolar and coiled-body phosphoprotein 1 OS=Homo sapiens GN=NOLC1	GAAGDWGER		650	658	918.4067993164062
pepa8b15	a8.a1.a1	sp|Q14978-3|NOLC1_HUMAN	sp|Q14978-3|NOLC1_HUMAN Isoform 3 of Nucleolar and coiled-body phosphoprotein 1 OS=Homo sapiens GN=NOLC1	QQPVESSEDSSDESDSSSEEEKKPPTK	Q1:-17.02655	317	343	2949.2607421875
pepa8a7	a8.a1.a1	sp|Q14978-3|NOLC1_HUMAN	sp|Q14978-3|NOLC1_HUMAN Isoform 3 of Nucleolar and coiled-body phosphoprotein 1 OS=Homo sapiens GN=NOLC1	DNQLSEVANK		24	33	1117.548828125
pepa8a9	a8.a1.a1	sp|Q14978-3|NOLC1_HUMAN	sp|Q14978-3|NOLC1_HUMAN Isoform 3 of Nucleolar and coiled-body phosphoprotein 1 OS=Homo sapiens GN=NOLC1	GGSISVQVNSIKFDSE		685	700	1666.8287353515625
pepa8a6	a8.a1.a1	sp|Q14978-3|NOLC1_HUMAN	sp|Q14978-3|NOLC1_HUMAN Isoform 3 of Nucleolar and coiled-body phosphoprotein 1 OS=Homo sapiens GN=NOLC1	DIYSFWLNR		52	60	1213.6004638671875
pepa8b23	a8.a1.a1	sp|Q14978-3|NOLC1_HUMAN	sp|Q14978-3|NOLC1_HUMAN Isoform 3 of Nucleolar and coiled-body phosphoprotein 1 OS=Homo sapiens GN=NOLC1	VVPSDLYPLVLGFLR		9	23	1687.9786376953125
pepa9b10	a9.a1.a1	sp|Q14527|HLTF_HUMAN	sp|Q14527|HLTF_HUMAN Helicase-like transcription factor OS=Homo sapiens GN=HLTF PE=1 SV=2	MSELSSSRPK		377	386	1121.5623779296875
pepa9a7	a9.a1.a1	sp|Q14527|HLTF_HUMAN	sp|Q14527|HLTF_HUMAN Helicase-like transcription factor OS=Homo sapiens GN=HLTF PE=1 SV=2	LGQKQEVIITK		949	959	1256.7576904296875
pepa9a6	a9.a1.a1	sp|Q14527|HLTF_HUMAN	sp|Q14527|HLTF_HUMAN Helicase-like transcription factor OS=Homo sapiens GN=HLTF PE=1 SV=2	EYNVNDDSMK		331	340	1214.499755859375
pepa9b13	a9.a1.a1	sp|Q14527|HLTF_HUMAN	sp|Q14527|HLTF_HUMAN Helicase-like transcription factor OS=Homo sapiens GN=HLTF PE=1 SV=2	SDMEWTSSSK		825	834	1157.4783935546875
pepa9b19	a9.a1.a1	sp|Q14527|HLTF_HUMAN	sp|Q14527|HLTF_HUMAN Helicase-like transcription factor OS=Homo sapiens GN=HLTF PE=1 SV=2	VILDEGHAIR		554	563	1122.626953125
pepa9a8	a9.a1.a1	sp|Q14527|HLTF_HUMAN	sp|Q14527|HLTF_HUMAN Helicase-like transcription factor OS=Homo sapiens GN=HLTF PE=1 SV=2	IREPALLSK		515	523	1026.6309814453125
pepa9b16	a9.a1.a1	sp|Q14527|HLTF_HUMAN	sp|Q14527|HLTF_HUMAN Helicase-like transcription factor OS=Homo sapiens GN=HLTF PE=1 SV=2	TIQRPVTMGDEGGLR		617	631	1629.838134765625
pepa9a4	a9.a1.a1	sp|Q14527|HLTF_HUMAN	sp|Q14527|HLTF_HUMAN Helicase-like transcription factor OS=Homo sapiens GN=HLTF PE=1 SV=2	ELAAGAFGTK		979	988	964.5101928710938
pepa9a1	a9.a1.a1	sp|Q14527|HLTF_HUMAN	sp|Q14527|HLTF_HUMAN Helicase-like transcription factor OS=Homo sapiens GN=HLTF PE=1 SV=2	AGGVGLNLSAASR		914	926	1172.6385498046875
pepa9a3	a9.a1.a1	sp|Q14527|HLTF_HUMAN	sp|Q14527|HLTF_HUMAN Helicase-like transcription factor OS=Homo sapiens GN=HLTF PE=1 SV=2	AVLDLESER		572	580	1031.5372314453125
pepa9a2	a9.a1.a1	sp|Q14527|HLTF_HUMAN	sp|Q14527|HLTF_HUMAN Helicase-like transcription factor OS=Homo sapiens GN=HLTF PE=1 SV=2	ASGFVFTR		873	880	884.462890625
pepa9b20	a9.a1.a1	sp|Q14527|HLTF_HUMAN	sp|Q14527|HLTF_HUMAN Helicase-like transcription factor OS=Homo sapiens GN=HLTF PE=1 SV=2	YYTGVVNNNEMVALQR		72	87	1870.9119873046875
pepa9b14	a9.a1.a1	sp|Q14527|HLTF_HUMAN	sp|Q14527|HLTF_HUMAN Helicase-like transcription factor OS=Homo sapiens GN=HLTF PE=1 SV=2	TAVQYIESSDSEEIETSELPQK		390	411	2483.16748046875
pepa9b11	a9.a1.a1	sp|Q14527|HLTF_HUMAN	sp|Q14527|HLTF_HUMAN Helicase-like transcription factor OS=Homo sapiens GN=HLTF PE=1 SV=2	NDLYYNTITNFSEK		268	281	1721.8021240234375
pepa9a9	a9.a1.a1	sp|Q14527|HLTF_HUMAN	sp|Q14527|HLTF_HUMAN Helicase-like transcription factor OS=Homo sapiens GN=HLTF PE=1 SV=2	LSYPTFFPR		28	36	1127.5887451171875
pepa9b15	a9.a1.a1	sp|Q14527|HLTF_HUMAN	sp|Q14527|HLTF_HUMAN Helicase-like transcription factor OS=Homo sapiens GN=HLTF PE=1 SV=2	TLGFNLESGWGSGR		177	190	1480.71826171875
pepa9b18	a9.a1.a1	sp|Q14527|HLTF_HUMAN	sp|Q14527|HLTF_HUMAN Helicase-like transcription factor OS=Homo sapiens GN=HLTF PE=1 SV=2	VIEDVAFACALTSSVPTTK	C9:+57.02146	434	452	2009.0263671875
pepa9a5	a9.a1.a1	sp|Q14527|HLTF_HUMAN	sp|Q14527|HLTF_HUMAN Helicase-like transcription factor OS=Homo sapiens GN=HLTF PE=1 SV=2	ELAGALAYIMDNK		114	126	1408.7144775390625
pepa9b12	a9.a1.a1	sp|Q14527|HLTF_HUMAN	sp|Q14527|HLTF_HUMAN Helicase-like transcription factor OS=Homo sapiens GN=HLTF PE=1 SV=2	QDIVLTTYNILTHDYGTK		524	541	2095.071044921875
pepa9b17	a9.a1.a1	sp|Q14527|HLTF_HUMAN	sp|Q14527|HLTF_HUMAN Helicase-like transcription factor OS=Homo sapiens GN=HLTF PE=1 SV=2	VFLMDPAWNPAAEDQCFDR	C16:+57.02146	927	945	2282.0009765625
pepb10a9	b10.a1.a1	sp|Q00839|HNRPU_HUMAN	sp|Q00839|HNRPU_HUMAN Heterogeneous nuclear ribonucleoprotein U OS=Homo sapiens GN=HNRNPU PE=1 SV=6	KAEGGGGGGRPGAPAAGDGKTEQK		215	238	2153.070068359375
pepb10b11	b10.a1.a1	sp|Q00839|HNRPU_HUMAN	sp|Q00839|HNRPU_HUMAN Heterogeneous nuclear ribonucleoprotein U OS=Homo sapiens GN=HNRNPU PE=1 SV=6	KAVVVCPK	C6:+57.02146	602	609	900.5339965820312
pepb10a3	b10.a1.a1	sp|Q00839|HNRPU_HUMAN	sp|Q00839|HNRPU_HUMAN Heterogeneous nuclear ribonucleoprotein U OS=Homo sapiens GN=HNRNPU PE=1 SV=6	GKVCFEMK	C4:+57.02146 M7:+15.99491	332	339	1014.47509765625
pepb10a8	b10.a1.a1	sp|Q00839|HNRPU_HUMAN	sp|Q00839|HNRPU_HUMAN Heterogeneous nuclear ribonucleoprotein U OS=Homo sapiens GN=HNRNPU PE=1 SV=6	LLEQYKEESKK		665	675	1394.7530517578125
pepb10b17	b10.a1.a1	sp|Q00839|HNRPU_HUMAN	sp|Q00839|HNRPU_HUMAN Heterogeneous nuclear ribonucleoprotein U OS=Homo sapiens GN=HNRNPU PE=1 SV=6	VTEKIPVR		340	347	941.5783081054688
pepb10a7	b10.a1.a1	sp|Q00839|HNRPU_HUMAN	sp|Q00839|HNRPU_HUMAN Heterogeneous nuclear ribonucleoprotein U OS=Homo sapiens GN=HNRNPU PE=1 SV=6	LLEQYKEESK		665	674	1266.657958984375
pepb10a2	b10.a1.a1	sp|Q00839|HNRPU_HUMAN	sp|Q00839|HNRPU_HUMAN Heterogeneous nuclear ribonucleoprotein U OS=Homo sapiens GN=HNRNPU PE=1 SV=6	GKVCFEMK	C4:+57.02146	332	339	998.480224609375
pepb10b10	b10.a1.a1	sp|Q00839|HNRPU_HUMAN	sp|Q00839|HNRPU_HUMAN Heterogeneous nuclear ribonucleoprotein U OS=Homo sapiens GN=HNRNPU PE=1 SV=6	KAEVEGKDLPEHAVLK		620	635	1762.97021484375
pepb10a6	b10.a1.a1	sp|Q00839|HNRPU_HUMAN	sp|Q00839|HNRPU_HUMAN Heterogeneous nuclear ribonucleoprotein U OS=Homo sapiens GN=HNRNPU PE=1 SV=6	HAAENPGKYNILGTNTIMDK	M18:+15.99491	517	536	2203.08154296875
pepb10b13	b10.a1.a1	sp|Q00839|HNRPU_HUMAN	sp|Q00839|HNRPU_HUMAN Heterogeneous nuclear ribonucleoprotein U OS=Homo sapiens GN=HNRNPU PE=1 SV=6	NGQDLGVAFK		424	433	1048.5426025390625
pepb10a5	b10.a1.a1	sp|Q00839|HNRPU_HUMAN	sp|Q00839|HNRPU_HUMAN Heterogeneous nuclear ribonucleoprotein U OS=Homo sapiens GN=HNRNPU PE=1 SV=6	HAAENPGKYNILGTNTIMDK		517	536	2187.086669921875
pepb10a4	b10.a1.a1	sp|Q00839|HNRPU_HUMAN	sp|Q00839|HNRPU_HUMAN Heterogeneous nuclear ribonucleoprotein U OS=Homo sapiens GN=HNRNPU PE=1 SV=6	GYFEYIEENKYSR		256	268	1697.781005859375
pepb10b15	b10.a1.a1	sp|Q00839|HNRPU_HUMAN	sp|Q00839|HNRPU_HUMAN Heterogeneous nuclear ribonucleoprotein U OS=Homo sapiens GN=HNRNPU PE=1 SV=6	QMADTGKLNTLLQR	M2:+15.99491 Q1:-17.02655	545	558	1587.8162841796875
pepb10b12	b10.a1.a1	sp|Q00839|HNRPU_HUMAN	sp|Q00839|HNRPU_HUMAN Heterogeneous nuclear ribonucleoprotein U OS=Homo sapiens GN=HNRNPU PE=1 SV=6	NFILDQTNVSAAAQR		576	590	1647.8453369140625
pepb10b14	b10.a1.a1	sp|Q00839|HNRPU_HUMAN	sp|Q00839|HNRPU_HUMAN Heterogeneous nuclear ribonucleoprotein U OS=Homo sapiens GN=HNRNPU PE=1 SV=6	QMADTGKLNTLLQR	Q1:-17.02655	545	558	1571.8214111328125
pepb10b16	b10.a1.a1	sp|Q00839|HNRPU_HUMAN	sp|Q00839|HNRPU_HUMAN Heterogeneous nuclear ribonucleoprotein U OS=Homo sapiens GN=HNRNPU PE=1 SV=6	SSGPTSLFAVTVAPPGAR		187	204	1714.9127197265625
pepb10a1	b10.a1.a1	sp|Q00839|HNRPU_HUMAN	sp|Q00839|HNRPU_HUMAN Heterogeneous nuclear ribonucleoprotein U OS=Homo sapiens GN=HNRNPU PE=1 SV=6	EKPYFPIPEEYTFIQNVPLEDR		463	484	2724.35595703125
pepb11a1	b11.a1.a1	sp|P27694|RFA1_HUMAN	sp|P27694|RFA1_HUMAN Replication protein A 70 kDa DNA-binding subunit OS=Homo sapiens GN=RPA1 PE=1 SV=2	AAGPSLSHTSGGTQSK		168	183	1485.7296142578125
pepb11b14	b11.a1.a1	sp|P27694|RFA1_HUMAN	sp|P27694|RFA1_HUMAN Replication protein A 70 kDa DNA-binding subunit OS=Homo sapiens GN=RPA1 PE=1 SV=2	SGGVGGSNTNWK		432	443	1163.54443359375
pepb11a3	b11.a1.a1	sp|P27694|RFA1_HUMAN	sp|P27694|RFA1_HUMAN Replication protein A 70 kDa DNA-binding subunit OS=Homo sapiens GN=RPA1 PE=1 SV=2	ATVMDVKPVDYR	M4:+15.99491	589	600	1409.709716796875
pepb11b16	b11.a1.a1	sp|P27694|RFA1_HUMAN	sp|P27694|RFA1_HUMAN Replication protein A 70 kDa DNA-binding subunit OS=Homo sapiens GN=RPA1 PE=1 SV=2	VIDQQNGLYR		490	499	1205.627685546875
pepb11a8	b11.a1.a1	sp|P27694|RFA1_HUMAN	sp|P27694|RFA1_HUMAN Replication protein A 70 kDa DNA-binding subunit OS=Homo sapiens GN=RPA1 PE=1 SV=2	FIVNTLKDGR		82	91	1162.6583251953125
pepb11a7	b11.a1.a1	sp|P27694|RFA1_HUMAN	sp|P27694|RFA1_HUMAN Replication protein A 70 kDa DNA-binding subunit OS=Homo sapiens GN=RPA1 PE=1 SV=2	FIVNTLK		82	88	834.5087890625
pepb11b17	b11.a1.a1	sp|P27694|RFA1_HUMAN	sp|P27694|RFA1_HUMAN Replication protein A 70 kDa DNA-binding subunit OS=Homo sapiens GN=RPA1 PE=1 SV=2	VVTATLWGEDADKFDGSR		355	372	1966.950927734375
pepb11b11	b11.a1.a1	sp|P27694|RFA1_HUMAN	sp|P27694|RFA1_HUMAN Replication protein A 70 kDa DNA-binding subunit OS=Homo sapiens GN=RPA1 PE=1 SV=2	IGNPVPYNEGLGQPQVAPPAPAASPAASSR		112	141	2913.48583984375
pepb11b15	b11.a1.a1	sp|P27694|RFA1_HUMAN	sp|P27694|RFA1_HUMAN Replication protein A 70 kDa DNA-binding subunit OS=Homo sapiens GN=RPA1 PE=1 SV=2	VGQLSEGAIAAIMQK		2	16	1515.8204345703125
pepb11a4	b11.a1.a1	sp|P27694|RFA1_HUMAN	sp|P27694|RFA1_HUMAN Replication protein A 70 kDa DNA-binding subunit OS=Homo sapiens GN=RPA1 PE=1 SV=2	DKNEQAFEEVFQNANFR		552	568	2085.962890625
pepb11a6	b11.a1.a1	sp|P27694|RFA1_HUMAN	sp|P27694|RFA1_HUMAN Replication protein A 70 kDa DNA-binding subunit OS=Homo sapiens GN=RPA1 PE=1 SV=2	FFPLIEVNK		245	253	1106.6248779296875
pepb11b12	b11.a1.a1	sp|P27694|RFA1_HUMAN	sp|P27694|RFA1_HUMAN Replication protein A 70 kDa DNA-binding subunit OS=Homo sapiens GN=RPA1 PE=1 SV=2	NEQAFEEVFQNANFR		554	568	1842.8409423828125
pepb11b13	b11.a1.a1	sp|P27694|RFA1_HUMAN	sp|P27694|RFA1_HUMAN Replication protein A 70 kDa DNA-binding subunit OS=Homo sapiens GN=RPA1 PE=1 SV=2	SENLGQGDKPDYFSSVATVVYLR		450	472	2545.25732421875
pepb11b10	b11.a1.a1	sp|P27694|RFA1_HUMAN	sp|P27694|RFA1_HUMAN Replication protein A 70 kDa DNA-binding subunit OS=Homo sapiens GN=RPA1 PE=1 SV=2	LFSLELVDESGEIR		221	234	1606.8326416015625
pepb11a5	b11.a1.a1	sp|P27694|RFA1_HUMAN	sp|P27694|RFA1_HUMAN Replication protein A 70 kDa DNA-binding subunit OS=Homo sapiens GN=RPA1 PE=1 SV=2	DSLVDIIGICK	C10:+57.02146	314	324	1232.6558837890625
pepb11a2	b11.a1.a1	sp|P27694|RFA1_HUMAN	sp|P27694|RFA1_HUMAN Replication protein A 70 kDa DNA-binding subunit OS=Homo sapiens GN=RPA1 PE=1 SV=2	ATAFNEQVDKFFPLIEVNK		235	253	2210.149658203125
pepb11a9	b11.a1.a1	sp|P27694|RFA1_HUMAN	sp|P27694|RFA1_HUMAN Replication protein A 70 kDa DNA-binding subunit OS=Homo sapiens GN=RPA1 PE=1 SV=2	GWFDAEGQALDGVSISDLK		413	431	2007.9661865234375
pepb12a7	b12.a1.a1	sp|P35527|K1C9_HUMAN	sp|P35527|K1C9_HUMAN Keratin, type I cytoskeletal 9 OS=Homo sapiens GN=KRT9 PE=1 SV=3	GGSGGSYGGGGSGGGYGGGSGSR		491	513	1791.7281494140625
pepb12a3	b12.a1.a1	sp|P35527|K1C9_HUMAN	sp|P35527|K1C9_HUMAN Keratin, type I cytoskeletal 9 OS=Homo sapiens GN=KRT9 PE=1 SV=3	FSSSSGYGGGSSR		47	59	1235.529052734375
pepb12b10	b12.a1.a1	sp|P35527|K1C9_HUMAN	sp|P35527|K1C9_HUMAN Keratin, type I cytoskeletal 9 OS=Homo sapiens GN=KRT9 PE=1 SV=3	SGGGGGGGLGSGGSIR		14	29	1232.59814453125
pepb12a4	b12.a1.a1	sp|P35527|K1C9_HUMAN	sp|P35527|K1C9_HUMAN Keratin, type I cytoskeletal 9 OS=Homo sapiens GN=KRT9 PE=1 SV=3	GGGGGGGLGSGGSIR		15	29	1145.566162109375
pepb12a5	b12.a1.a1	sp|P35527|K1C9_HUMAN	sp|P35527|K1C9_HUMAN Keratin, type I cytoskeletal 9 OS=Homo sapiens GN=KRT9 PE=1 SV=3	GGGGGGGLGSGGSIRSS		15	31	1319.6302490234375
pepb12b12	b12.a1.a1	sp|P35527|K1C9_HUMAN	sp|P35527|K1C9_HUMAN Keratin, type I cytoskeletal 9 OS=Homo sapiens GN=KRT9 PE=1 SV=3	STMQELNSR		155	163	1065.499755859375
pepb12b11	b12.a1.a1	sp|P35527|K1C9_HUMAN	sp|P35527|K1C9_HUMAN Keratin, type I cytoskeletal 9 OS=Homo sapiens GN=KRT9 PE=1 SV=3	SRSGGGGGGGLGSGGSIRSSY		12	32	1812.8587646484375
pepb12a6	b12.a1.a1	sp|P35527|K1C9_HUMAN	sp|P35527|K1C9_HUMAN Keratin, type I cytoskeletal 9 OS=Homo sapiens GN=KRT9 PE=1 SV=3	GGSGGSHGGGSGFGGESGGSYGGGEEASGSGGGYGGGSGK		580	619	3223.281982421875
pepb12a9	b12.a1.a1	sp|P35527|K1C9_HUMAN	sp|P35527|K1C9_HUMAN Keratin, type I cytoskeletal 9 OS=Homo sapiens GN=KRT9 PE=1 SV=3	QGVDADINGLR		251	261	1157.5914306640625
pepb12a8	b12.a1.a1	sp|P35527|K1C9_HUMAN	sp|P35527|K1C9_HUMAN Keratin, type I cytoskeletal 9 OS=Homo sapiens GN=KRT9 PE=1 SV=3	IKFEMEQNLR		241	250	1307.6781005859375
pepb12b13	b12.a1.a1	sp|P35527|K1C9_HUMAN	sp|P35527|K1C9_HUMAN Keratin, type I cytoskeletal 9 OS=Homo sapiens GN=KRT9 PE=1 SV=3	TLLDIDNTR		225	233	1060.563720703125
pepb12a2	b12.a1.a1	sp|P35527|K1C9_HUMAN	sp|P35527|K1C9_HUMAN Keratin, type I cytoskeletal 9 OS=Homo sapiens GN=KRT9 PE=1 SV=3	EIETYHNLLEGGQEDFESSGAGK		450	472	2510.132080078125
pepb12b14	b12.a1.a1	sp|P35527|K1C9_HUMAN	sp|P35527|K1C9_HUMAN Keratin, type I cytoskeletal 9 OS=Homo sapiens GN=KRT9 PE=1 SV=3	TLNDMRQEYEQLIAK		322	336	1851.92724609375
pepb12a1	b12.a1.a1	sp|P35527|K1C9_HUMAN	sp|P35527|K1C9_HUMAN Keratin, type I cytoskeletal 9 OS=Homo sapiens GN=KRT9 PE=1 SV=3	DIENQYETQITQIEHEVSSSGQEVQSSAK		340	368	3264.514404296875
pepb13b11	b13.a1.a1	sp|Q16531|DDB1_HUMAN	sp|Q16531|DDB1_HUMAN DNA damage-binding protein 1 OS=Homo sapiens GN=DDB1 PE=1 SV=1	QSTIVCHNR	C6:+57.02146 Q1:-17.02655	255	263	1097.51611328125
pepb13b14	b13.a1.a1	sp|Q16531|DDB1_HUMAN	sp|Q16531|DDB1_HUMAN DNA damage-binding protein 1 OS=Homo sapiens GN=DDB1 PE=1 SV=1	VVEELTR		1132	1138	845.4730834960938
pepb13b13	b13.a1.a1	sp|Q16531|DDB1_HUMAN	sp|Q16531|DDB1_HUMAN DNA damage-binding protein 1 OS=Homo sapiens GN=DDB1 PE=1 SV=1	TYEVSLR		192	198	867.45751953125
pepb13a1	b13.a1.a1	sp|Q16531|DDB1_HUMAN	sp|Q16531|DDB1_HUMAN DNA damage-binding protein 1 OS=Homo sapiens GN=DDB1 PE=1 SV=1	ALVSEWKEPQAK		485	496	1385.7427978515625
pepb13b10	b13.a1.a1	sp|Q16531|DDB1_HUMAN	sp|Q16531|DDB1_HUMAN DNA damage-binding protein 1 OS=Homo sapiens GN=DDB1 PE=1 SV=1	MQEVVANLQYDDGSGMKR		1105	1122	2040.9482421875
pepb13a6	b13.a1.a1	sp|Q16531|DDB1_HUMAN	sp|Q16531|DDB1_HUMAN DNA damage-binding protein 1 OS=Homo sapiens GN=DDB1 PE=1 SV=1	IEVQDTSGGTTALRPSASTQALSSSVSSSK		740	769	2952.47607421875
pepb13b15	b13.a1.a1	sp|Q16531|DDB1_HUMAN	sp|Q16531|DDB1_HUMAN DNA damage-binding protein 1 OS=Homo sapiens GN=DDB1 PE=1 SV=1	YLLGDMEGR		271	279	1053.5037841796875
pepb13a3	b13.a1.a1	sp|Q16531|DDB1_HUMAN	sp|Q16531|DDB1_HUMAN DNA damage-binding protein 1 OS=Homo sapiens GN=DDB1 PE=1 SV=1	GAVYSMVEFNGK		868	879	1301.619873046875
pepb13a2	b13.a1.a1	sp|Q16531|DDB1_HUMAN	sp|Q16531|DDB1_HUMAN DNA damage-binding protein 1 OS=Homo sapiens GN=DDB1 PE=1 SV=1	ALYYLQIHPQELR		515	527	1643.8907470703125
pepb13a9	b13.a1.a1	sp|Q16531|DDB1_HUMAN	sp|Q16531|DDB1_HUMAN DNA damage-binding protein 1 OS=Homo sapiens GN=DDB1 PE=1 SV=1	IGRPSETGIIGIIDPECR	C17:+57.02146	112	129	1983.033203125
pepb13a5	b13.a1.a1	sp|Q16531|DDB1_HUMAN	sp|Q16531|DDB1_HUMAN DNA damage-binding protein 1 OS=Homo sapiens GN=DDB1 PE=1 SV=1	GESKDLLFILTAK		71	83	1434.8206787109375
pepb13a7	b13.a1.a1	sp|Q16531|DDB1_HUMAN	sp|Q16531|DDB1_HUMAN DNA damage-binding protein 1 OS=Homo sapiens GN=DDB1 PE=1 SV=1	LFMLLLEK	M3:+15.99491	280	287	1022.5958862304688
pepb13a8	b13.a1.a1	sp|Q16531|DDB1_HUMAN	sp|Q16531|DDB1_HUMAN DNA damage-binding protein 1 OS=Homo sapiens GN=DDB1 PE=1 SV=1	LGKDPNTYFIVGTAMVYPEEAEPK		821	844	2669.317138671875
pepb13b12	b13.a1.a1	sp|Q16531|DDB1_HUMAN	sp|Q16531|DDB1_HUMAN DNA damage-binding protein 1 OS=Homo sapiens GN=DDB1 PE=1 SV=1	SVLLLAYKPMEGNFEEIAR		929	947	2180.142333984375
pepb13a4	b13.a1.a1	sp|Q16531|DDB1_HUMAN	sp|Q16531|DDB1_HUMAN DNA damage-binding protein 1 OS=Homo sapiens GN=DDB1 PE=1 SV=1	GDFILVGDLMR		918	928	1235.645751953125
pepb14b14	b14.a1.a1	sp|Q08211|DHX9_HUMAN	sp|Q08211|DHX9_HUMAN ATP-dependent RNA helicase A OS=Homo sapiens GN=DHX9 PE=1 SV=4	YGDGPRPPK		1155	1163	986.5057983398438
pepb14a9	b14.a1.a1	sp|Q08211|DHX9_HUMAN	sp|Q08211|DHX9_HUMAN ATP-dependent RNA helicase A OS=Homo sapiens GN=DHX9 PE=1 SV=4	MGGEEAEIR		930	938	991.4517211914062
pepb14a6	b14.a1.a1	sp|Q08211|DHX9_HUMAN	sp|Q08211|DHX9_HUMAN ATP-dependent RNA helicase A OS=Homo sapiens GN=DHX9 PE=1 SV=4	LNQYFQK		185	191	940.4890747070312
pepb14a7	b14.a1.a1	sp|Q08211|DHX9_HUMAN	sp|Q08211|DHX9_HUMAN ATP-dependent RNA helicase A OS=Homo sapiens GN=DHX9 PE=1 SV=4	LSMSQLNEK		622	630	1049.530029296875
pepb14a8	b14.a1.a1	sp|Q08211|DHX9_HUMAN	sp|Q08211|DHX9_HUMAN ATP-dependent RNA helicase A OS=Homo sapiens GN=DHX9 PE=1 SV=4	KVFDPVPVGVTK		697	708	1285.751953125
pepb14b12	b14.a1.a1	sp|Q08211|DHX9_HUMAN	sp|Q08211|DHX9_HUMAN ATP-dependent RNA helicase A OS=Homo sapiens GN=DHX9 PE=1 SV=4	TPLHEIALSIK		796	806	1221.7205810546875
pepb14a4	b14.a1.a1	sp|Q08211|DHX9_HUMAN	sp|Q08211|DHX9_HUMAN ATP-dependent RNA helicase A OS=Homo sapiens GN=DHX9 PE=1 SV=4	LAAQSCALSLVR	C6:+57.02146	237	248	1288.70458984375
pepb14a5	b14.a1.a1	sp|Q08211|DHX9_HUMAN	sp|Q08211|DHX9_HUMAN ATP-dependent RNA helicase A OS=Homo sapiens GN=DHX9 PE=1 SV=4	LGGIGQFLAK		810	819	1003.5938720703125
pepb14a1	b14.a1.a1	sp|Q08211|DHX9_HUMAN	sp|Q08211|DHX9_HUMAN ATP-dependent RNA helicase A OS=Homo sapiens GN=DHX9 PE=1 SV=4	DFVNYLVR		64	71	1025.5418701171875
pepb14a2	b14.a1.a1	sp|Q08211|DHX9_HUMAN	sp|Q08211|DHX9_HUMAN ATP-dependent RNA helicase A OS=Homo sapiens GN=DHX9 PE=1 SV=4	ELDALDANDELTPLGR		838	853	1741.8607177734375
pepb14b10	b14.a1.a1	sp|Q08211|DHX9_HUMAN	sp|Q08211|DHX9_HUMAN ATP-dependent RNA helicase A OS=Homo sapiens GN=DHX9 PE=1 SV=4	QLYHLGVVEAYSGLTK	Q1:-17.02655	249	264	1760.9222412109375
pepb14b15	b14.a1.a1	sp|Q08211|DHX9_HUMAN	sp|Q08211|DHX9_HUMAN ATP-dependent RNA helicase A OS=Homo sapiens GN=DHX9 PE=1 SV=4	YPSPFFVFGEK		1038	1048	1317.65185546875
pepb14b11	b14.a1.a1	sp|Q08211|DHX9_HUMAN	sp|Q08211|DHX9_HUMAN ATP-dependent RNA helicase A OS=Homo sapiens GN=DHX9 PE=1 SV=4	QPAIISQLDPVNER	Q1:-17.02655	1117	1130	1562.8177490234375
pepb14b13	b14.a1.a1	sp|Q08211|DHX9_HUMAN	sp|Q08211|DHX9_HUMAN ATP-dependent RNA helicase A OS=Homo sapiens GN=DHX9 PE=1 SV=4	TTQVPQFILDDFIQNDR		418	434	2050.0244140625
pepb14a3	b14.a1.a1	sp|Q08211|DHX9_HUMAN	sp|Q08211|DHX9_HUMAN ATP-dependent RNA helicase A OS=Homo sapiens GN=DHX9 PE=1 SV=4	GMTLVTPLQLLLFASK	M2:+15.99491	1058	1073	1748.0030517578125
pepb15b14	b15.a1.a1	sp|Q15233|NONO_HUMAN	sp|Q15233|NONO_HUMAN Non-POU domain-containing octamer-binding protein OS=Homo sapiens GN=NONO PE=1 SV=4	RRREEEMR		349	356	1161.5909423828125
pepb15b12	b15.a1.a1	sp|Q15233|NONO_HUMAN	sp|Q15233|NONO_HUMAN Non-POU domain-containing octamer-binding protein OS=Homo sapiens GN=NONO PE=1 SV=4	RQQEEMMR		357	364	1107.5037841796875
pepb15b11	b15.a1.a1	sp|Q15233|NONO_HUMAN	sp|Q15233|NONO_HUMAN Non-POU domain-containing octamer-binding protein OS=Homo sapiens GN=NONO PE=1 SV=4	RMEELHNQEVQKR		325	337	1696.855224609375
pepb15a1	b15.a1.a1	sp|Q15233|NONO_HUMAN	sp|Q15233|NONO_HUMAN Non-POU domain-containing octamer-binding protein OS=Homo sapiens GN=NONO PE=1 SV=4	AGEVFIHKDK		100	109	1143.6160888671875
pepb15a2	b15.a1.a1	sp|Q15233|NONO_HUMAN	sp|Q15233|NONO_HUMAN Non-POU domain-containing octamer-binding protein OS=Homo sapiens GN=NONO PE=1 SV=4	ALIEMEKQQQDQVDR	M5:+15.99491	273	287	1846.8968505859375
pepb15b13	b15.a1.a1	sp|Q15233|NONO_HUMAN	sp|Q15233|NONO_HUMAN Non-POU domain-containing octamer-binding protein OS=Homo sapiens GN=NONO PE=1 SV=4	RQQEGFKGTFPDAR		365	378	1636.8194580078125
pepb15b10	b15.a1.a1	sp|Q15233|NONO_HUMAN	sp|Q15233|NONO_HUMAN Non-POU domain-containing octamer-binding protein OS=Homo sapiens GN=NONO PE=1 SV=4	QQEGFKGTFPDAR	Q1:-17.02655	366	378	1463.6917724609375
pepb15a8	b15.a1.a1	sp|Q15233|NONO_HUMAN	sp|Q15233|NONO_HUMAN Non-POU domain-containing octamer-binding protein OS=Homo sapiens GN=NONO PE=1 SV=4	MGQMAMGGAMGINNR		384	398	1538.669921875
pepb15a4	b15.a1.a1	sp|Q15233|NONO_HUMAN	sp|Q15233|NONO_HUMAN Non-POU domain-containing octamer-binding protein OS=Homo sapiens GN=NONO PE=1 SV=4	FAQPGSFEYEYAMR	M13:+15.99491	257	270	1711.7425537109375
pepb15a3	b15.a1.a1	sp|Q15233|NONO_HUMAN	sp|Q15233|NONO_HUMAN Non-POU domain-containing octamer-binding protein OS=Homo sapiens GN=NONO PE=1 SV=4	FAQPGSFEYEYAMR		257	270	1695.74755859375
pepb15a7	b15.a1.a1	sp|Q15233|NONO_HUMAN	sp|Q15233|NONO_HUMAN Non-POU domain-containing octamer-binding protein OS=Homo sapiens GN=NONO PE=1 SV=4	LFVGNLPPDITEEEMR	M15:+15.99491	76	91	1875.9161376953125
pepb15a5	b15.a1.a1	sp|Q15233|NONO_HUMAN	sp|Q15233|NONO_HUMAN Non-POU domain-containing octamer-binding protein OS=Homo sapiens GN=NONO PE=1 SV=4	FGQAATMEGIGAIGGTPPAFNR		435	456	2163.065673828125
pepb15a6	b15.a1.a1	sp|Q15233|NONO_HUMAN	sp|Q15233|NONO_HUMAN Non-POU domain-containing octamer-binding protein OS=Homo sapiens GN=NONO PE=1 SV=4	LFVGNLPPDITEEEMR		76	91	1859.921142578125
pepb15a9	b15.a1.a1	sp|Q15233|NONO_HUMAN	sp|Q15233|NONO_HUMAN Non-POU domain-containing octamer-binding protein OS=Homo sapiens GN=NONO PE=1 SV=4	NLPQYVSNELL		154	164	1289.6739501953125
pepb16a1	b16.a1.a1	sp|P18887|XRCC1_HUMAN	sp|P18887|XRCC1_HUMAN DNA repair protein XRCC1 OS=Homo sapiens GN=XRCC1 PE=1 SV=2	AIGSTSKPQESPK		231	243	1329.7012939453125
pepb16a7	b16.a1.a1	sp|P18887|XRCC1_HUMAN	sp|P18887|XRCC1_HUMAN DNA repair protein XRCC1 OS=Homo sapiens GN=XRCC1 PE=1 SV=2	KLDLNQEEK		247	255	1116.5899658203125
pepb16a9	b16.a1.a1	sp|P18887|XRCC1_HUMAN	sp|P18887|XRCC1_HUMAN DNA repair protein XRCC1 OS=Homo sapiens GN=XRCC1 PE=1 SV=2	TPATAPVPAR		281	290	980.5527954101562
pepb16b11	b16.a1.a1	sp|P18887|XRCC1_HUMAN	sp|P18887|XRCC1_HUMAN DNA repair protein XRCC1 OS=Homo sapiens GN=XRCC1 PE=1 SV=2	VKIVCSQPYSK	C5:+57.02146	128	138	1308.698486328125
pepb16a8	b16.a1.a1	sp|P18887|XRCC1_HUMAN	sp|P18887|XRCC1_HUMAN DNA repair protein XRCC1 OS=Homo sapiens GN=XRCC1 PE=1 SV=2	KTPSKPPAQLSPSVPK		256	271	1661.9588623046875
pepb16a5	b16.a1.a1	sp|P18887|XRCC1_HUMAN	sp|P18887|XRCC1_HUMAN DNA repair protein XRCC1 OS=Homo sapiens GN=XRCC1 PE=1 SV=2	HVVSCSSQDSTHCAENLLK	C5:+57.02146 C13:+57.02146	8	26	2171.981201171875
pepb16b12	b16.a1.a1	sp|P18887|XRCC1_HUMAN	sp|P18887|XRCC1_HUMAN DNA repair protein XRCC1 OS=Homo sapiens GN=XRCC1 PE=1 SV=2	YSQVLGLGGR		370	379	1049.57421875
pepb16a3	b16.a1.a1	sp|P18887|XRCC1_HUMAN	sp|P18887|XRCC1_HUMAN DNA repair protein XRCC1 OS=Homo sapiens GN=XRCC1 PE=1 SV=2	DSTHLICAFANTPK	C7:+57.02146	356	369	1574.7635498046875
pepb16b10	b16.a1.a1	sp|P18887|XRCC1_HUMAN	sp|P18887|XRCC1_HUMAN DNA repair protein XRCC1 OS=Homo sapiens GN=XRCC1 PE=1 SV=2	VKEEDESANSLRPGALFFSR		175	194	2252.131103515625
pepb16a6	b16.a1.a1	sp|P18887|XRCC1_HUMAN	sp|P18887|XRCC1_HUMAN DNA repair protein XRCC1 OS=Homo sapiens GN=XRCC1 PE=1 SV=2	LLPHQLYGVVPQA		621	633	1434.810791015625
pepb16a4	b16.a1.a1	sp|P18887|XRCC1_HUMAN	sp|P18887|XRCC1_HUMAN DNA repair protein XRCC1 OS=Homo sapiens GN=XRCC1 PE=1 SV=2	HFFLYGEFPGDER		547	559	1613.7386474609375
pepb16a2	b16.a1.a1	sp|P18887|XRCC1_HUMAN	sp|P18887|XRCC1_HUMAN DNA repair protein XRCC1 OS=Homo sapiens GN=XRCC1 PE=1 SV=2	DSPFGLSFVR		139	148	1124.5738525390625
pepb17a7	b17.a1.a1	sp|P05388|RLA0_HUMAN	sp|P05388|RLA0_HUMAN 60S acidic ribosomal protein P0 OS=Homo sapiens GN=RPLP0 PE=1 SV=1	GKAVVLMGK		49	57	902.5496215820312
pepb17a4	b17.a1.a1	sp|P05388|RLA0_HUMAN	sp|P05388|RLA0_HUMAN 60S acidic ribosomal protein P0 OS=Homo sapiens GN=RPLP0 PE=1 SV=1	CFIVGADNVGSK	C1:+57.02146	27	38	1266.6151123046875
pepb17a8	b17.a1.a1	sp|P05388|RLA0_HUMAN	sp|P05388|RLA0_HUMAN 60S acidic ribosomal protein P0 OS=Homo sapiens GN=RPLP0 PE=1 SV=1	GNVGFVFTK		84	92	968.5203857421875
pepb17a3	b17.a1.a1	sp|P05388|RLA0_HUMAN	sp|P05388|RLA0_HUMAN 60S acidic ribosomal protein P0 OS=Homo sapiens GN=RPLP0 PE=1 SV=1	AGAIAPCEVTVPAQNTGLGPEK	C7:+57.02146	113	134	2180.10205078125
pepb17b10	b17.a1.a1	sp|P05388|RLA0_HUMAN	sp|P05388|RLA0_HUMAN 60S acidic ribosomal protein P0 OS=Homo sapiens GN=RPLP0 PE=1 SV=1	IIQLLDDYPK		17	26	1217.677978515625
pepb17a2	b17.a1.a1	sp|P05388|RLA0_HUMAN	sp|P05388|RLA0_HUMAN 60S acidic ribosomal protein P0 OS=Homo sapiens GN=RPLP0 PE=1 SV=1	AFLADPSAFVAAAPVAAATTAAPAAAAAPAKVEAK		267	301	3179.71044921875
pepb17b11	b17.a1.a1	sp|P05388|RLA0_HUMAN	sp|P05388|RLA0_HUMAN 60S acidic ribosomal protein P0 OS=Homo sapiens GN=RPLP0 PE=1 SV=1	TSFFQALGITTK		135	146	1313.71044921875
pepb17a9	b17.a1.a1	sp|P05388|RLA0_HUMAN	sp|P05388|RLA0_HUMAN 60S acidic ribosomal protein P0 OS=Homo sapiens GN=RPLP0 PE=1 SV=1	GTIEILSDVQLIK		150	162	1428.8311767578125
pepb17a1	b17.a1.a1	sp|P05388|RLA0_HUMAN	sp|P05388|RLA0_HUMAN 60S acidic ribosomal protein P0 OS=Homo sapiens GN=RPLP0 PE=1 SV=1	AFLADPSAFVAAAPVAAATTAAPAAAAAPAK		267	297	2752.46728515625
pepb17a6	b17.a1.a1	sp|P05388|RLA0_HUMAN	sp|P05388|RLA0_HUMAN 60S acidic ribosomal protein P0 OS=Homo sapiens GN=RPLP0 PE=1 SV=1	EESEESDEDMGFGLFD	M10:+15.99491	302	317	1851.67529296875
pepb17a5	b17.a1.a1	sp|P05388|RLA0_HUMAN	sp|P05388|RLA0_HUMAN 60S acidic ribosomal protein P0 OS=Homo sapiens GN=RPLP0 PE=1 SV=1	EESEESDEDMGFGLFD		302	317	1835.680419921875
pepb18a5	b18.a1.a1	sp|P50570-2|DYN2_HUMAN	sp|P50570-2|DYN2_HUMAN Isoform 2 of Dynamin-2 OS=Homo sapiens GN=DNM2	IEGSGDQVDTLELSGGAR		344	361	1803.872314453125
pepb18a1	b18.a1.a1	sp|P50570-2|DYN2_HUMAN	sp|P50570-2|DYN2_HUMAN Isoform 2 of Dynamin-2 OS=Homo sapiens GN=DNM2	AGVYPEKDQAENEDGAQENTFSMDPQLER		619	647	3268.433837890625
pepb18a9	b18.a1.a1	sp|P50570-2|DYN2_HUMAN	sp|P50570-2|DYN2_HUMAN Isoform 2 of Dynamin-2 OS=Homo sapiens GN=DNM2	VPVGDQPPDIEYQIK		143	157	1697.8748779296875
pepb18a7	b18.a1.a1	sp|P50570-2|DYN2_HUMAN	sp|P50570-2|DYN2_HUMAN Isoform 2 of Dynamin-2 OS=Homo sapiens GN=DNM2	SSVLENFVGR		45	54	1107.5797119140625
pepb18b11	b18.a1.a1	sp|P50570-2|DYN2_HUMAN	sp|P50570-2|DYN2_HUMAN Isoform 2 of Dynamin-2 OS=Homo sapiens GN=DNM2	YMLPLDNLK	M2:+15.99491	559	567	1122.5867919921875
pepb18a3	b18.a1.a1	sp|P50570-2|DYN2_HUMAN	sp|P50570-2|DYN2_HUMAN Isoform 2 of Dynamin-2 OS=Homo sapiens GN=DNM2	FPFELVK		370	376	879.4979248046875
pepb18a4	b18.a1.a1	sp|P50570-2|DYN2_HUMAN	sp|P50570-2|DYN2_HUMAN Isoform 2 of Dynamin-2 OS=Homo sapiens GN=DNM2	GMEELIPLVNK		5	15	1242.6767578125
pepb18a6	b18.a1.a1	sp|P50570-2|DYN2_HUMAN	sp|P50570-2|DYN2_HUMAN Isoform 2 of Dynamin-2 OS=Homo sapiens GN=DNM2	NLVDSYVAIINK		654	665	1348.74755859375
pepb18a8	b18.a1.a1	sp|P50570-2|DYN2_HUMAN	sp|P50570-2|DYN2_HUMAN Isoform 2 of Dynamin-2 OS=Homo sapiens GN=DNM2	SSVLENFVGRDFLPR		45	59	1735.9129638671875
pepb18a2	b18.a1.a1	sp|P50570-2|DYN2_HUMAN	sp|P50570-2|DYN2_HUMAN Isoform 2 of Dynamin-2 OS=Homo sapiens GN=DNM2	DMILQFISR		158	166	1122.5980224609375
pepb18b10	b18.a1.a1	sp|P50570-2|DYN2_HUMAN	sp|P50570-2|DYN2_HUMAN Isoform 2 of Dynamin-2 OS=Homo sapiens GN=DNM2	VYSPHVLNLTLIDLPGITK		124	142	2093.200927734375
pepb18a5	b18.a1.a2	sp|P50570-3|DYN2_HUMAN	sp|P50570-3|DYN2_HUMAN Isoform 3 of Dynamin-2 OS=Homo sapiens GN=DNM2	IEGSGDQVDTLELSGGAR		344	361	1803.872314453125
pepb18a1	b18.a1.a2	sp|P50570-3|DYN2_HUMAN	sp|P50570-3|DYN2_HUMAN Isoform 3 of Dynamin-2 OS=Homo sapiens GN=DNM2	AGVYPEKDQAENEDGAQENTFSMDPQLER		619	647	3268.433837890625
pepb18a9	b18.a1.a2	sp|P50570-3|DYN2_HUMAN	sp|P50570-3|DYN2_HUMAN Isoform 3 of Dynamin-2 OS=Homo sapiens GN=DNM2	VPVGDQPPDIEYQIK		143	157	1697.8748779296875
pepb18a7	b18.a1.a2	sp|P50570-3|DYN2_HUMAN	sp|P50570-3|DYN2_HUMAN Isoform 3 of Dynamin-2 OS=Homo sapiens GN=DNM2	SSVLENFVGR		45	54	1107.5797119140625
pepb18b11	b18.a1.a2	sp|P50570-3|DYN2_HUMAN	sp|P50570-3|DYN2_HUMAN Isoform 3 of Dynamin-2 OS=Homo sapiens GN=DNM2	YMLPLDNLK	M2:+15.99491	559	567	1122.5867919921875
pepb18a3	b18.a1.a2	sp|P50570-3|DYN2_HUMAN	sp|P50570-3|DYN2_HUMAN Isoform 3 of Dynamin-2 OS=Homo sapiens GN=DNM2	FPFELVK		370	376	879.4979248046875
pepb18a4	b18.a1.a2	sp|P50570-3|DYN2_HUMAN	sp|P50570-3|DYN2_HUMAN Isoform 3 of Dynamin-2 OS=Homo sapiens GN=DNM2	GMEELIPLVNK		5	15	1242.6767578125
pepb18a6	b18.a1.a2	sp|P50570-3|DYN2_HUMAN	sp|P50570-3|DYN2_HUMAN Isoform 3 of Dynamin-2 OS=Homo sapiens GN=DNM2	NLVDSYVAIINK		654	665	1348.74755859375
pepb18a8	b18.a1.a2	sp|P50570-3|DYN2_HUMAN	sp|P50570-3|DYN2_HUMAN Isoform 3 of Dynamin-2 OS=Homo sapiens GN=DNM2	SSVLENFVGRDFLPR		45	59	1735.9129638671875
pepb18a2	b18.a1.a2	sp|P50570-3|DYN2_HUMAN	sp|P50570-3|DYN2_HUMAN Isoform 3 of Dynamin-2 OS=Homo sapiens GN=DNM2	DMILQFISR		158	166	1122.5980224609375
pepb18b10	b18.a1.a2	sp|P50570-3|DYN2_HUMAN	sp|P50570-3|DYN2_HUMAN Isoform 3 of Dynamin-2 OS=Homo sapiens GN=DNM2	VYSPHVLNLTLIDLPGITK		124	142	2093.200927734375
pepb18a5	b18.a1.a3	sp|P50570-4|DYN2_HUMAN	sp|P50570-4|DYN2_HUMAN Isoform 4 of Dynamin-2 OS=Homo sapiens GN=DNM2	IEGSGDQVDTLELSGGAR		344	361	1803.872314453125
pepb18a1	b18.a1.a3	sp|P50570-4|DYN2_HUMAN	sp|P50570-4|DYN2_HUMAN Isoform 4 of Dynamin-2 OS=Homo sapiens GN=DNM2	AGVYPEKDQAENEDGAQENTFSMDPQLER		623	651	3268.433837890625
pepb18a9	b18.a1.a3	sp|P50570-4|DYN2_HUMAN	sp|P50570-4|DYN2_HUMAN Isoform 4 of Dynamin-2 OS=Homo sapiens GN=DNM2	VPVGDQPPDIEYQIK		143	157	1697.8748779296875
pepb18a7	b18.a1.a3	sp|P50570-4|DYN2_HUMAN	sp|P50570-4|DYN2_HUMAN Isoform 4 of Dynamin-2 OS=Homo sapiens GN=DNM2	SSVLENFVGR		45	54	1107.5797119140625
pepb18b11	b18.a1.a3	sp|P50570-4|DYN2_HUMAN	sp|P50570-4|DYN2_HUMAN Isoform 4 of Dynamin-2 OS=Homo sapiens GN=DNM2	YMLPLDNLK	M2:+15.99491	563	571	1122.5867919921875
pepb18a3	b18.a1.a3	sp|P50570-4|DYN2_HUMAN	sp|P50570-4|DYN2_HUMAN Isoform 4 of Dynamin-2 OS=Homo sapiens GN=DNM2	FPFELVK		370	376	879.4979248046875
pepb18a4	b18.a1.a3	sp|P50570-4|DYN2_HUMAN	sp|P50570-4|DYN2_HUMAN Isoform 4 of Dynamin-2 OS=Homo sapiens GN=DNM2	GMEELIPLVNK		5	15	1242.6767578125
pepb18a6	b18.a1.a3	sp|P50570-4|DYN2_HUMAN	sp|P50570-4|DYN2_HUMAN Isoform 4 of Dynamin-2 OS=Homo sapiens GN=DNM2	NLVDSYVAIINK		658	669	1348.74755859375
[truncated: 618 more rows]

## Sheet: X!TandemPipeline informations
X!TandemPipeline version :
[truncated: 8 more rows]
