# Supplementary material for: The human DNA ends proteome uncovers an unexpected entanglement of functional pathways
Source: Nucleic Acids Res. 2016 Feb 25;44(10):4721–33. doi: 10.1093/nar/gkw121 (PMC4889927; doi:10.1093/nar/gkw121)
Supplement: SUPPLEMENTARY DATA [file supp_gkw121_nar-02937-m-2015-File003.zip › berthelot-et-al-spreadsheet-formatted-mass-data/vb83.ods]

## Sheet: proteins
MS Sample :	DaPR130904_VB83_O1902.m
Group ID	Sub-group ID	Protein ID	Description	log(E value)	Coverage	MW	Spectra	Specific	Uniques	Specific uniques	Theoretical number of tryptic peptides	PAI	emPAI	Sub-group proteins	number of MS samples
a1	a1.a1	a1.a1.a1	sp|P09874|PARP1_HUMAN Poly [ADP-ribose] polymerase 1 OS=Homo sapiens GN=PARP1 PE=1 SV=4	-131.917236328125	37	112.9000015258789	57		42		42	1.3571428571428572	21.758459260747887	1	1
a2	a2.a1	a2.a1.a1	sp|P12956|XRCC6_HUMAN X-ray repair cross-complementing protein 6 OS=Homo sapiens GN=XRCC6 PE=1 SV=2	-123.0476303100586	46	69.69999694824219	45		34		26	1.7307692307692308	52.79838403443687	1	1
a3	a3.a1	a3.a1.a1	sp|P13010|XRCC5_HUMAN X-ray repair cross-complementing protein 5 OS=Homo sapiens GN=XRCC5 PE=1 SV=3	-96.57052612304688	37	82.5	40		31		27	1.4814814814814814	29.30271082866396	1	1
a4	a4.a1	a4.a1.a1	sp|P23246|SFPQ_HUMAN Splicing factor, proline- and glutamine-rich OS=Homo sapiens GN=SFPQ PE=1 SV=2	-62.14329147338867	29	76.0	31	30	18	17	24	1.2916666666666667	18.573417814876606	1	1
a4	a4.a2	a4.a2.a1	sp|Q15233-2|NONO_HUMAN Isoform 2 of Non-POU domain-containing octamer-binding protein OS=Homo sapiens GN=NONO	-15.736340522766113	19	43.70000076293945	7	6	6	5	17	0.4117647058823529	1.5808615404180748	2	1
a4	a4.a2	a4.a2.a2	sp|Q15233|NONO_HUMAN Non-POU domain-containing octamer-binding protein OS=Homo sapiens GN=NONO PE=1 SV=4	-15.736340522766113	15	54.099998474121094	7	6	6	5	18	0.3888888888888889	1.4484367468222272	2	1
a5	a5.a1	a5.a1.a1	sp|Q8NE71|ABCF1_HUMAN ATP-binding cassette sub-family F member 1 OS=Homo sapiens GN=ABCF1 PE=1 SV=2	-75.01288604736328	28	95.69999694824219	25		21		32	0.78125	5.042963902381328	1	1
a6	a6.a1	a6.a1.a1	sp|P26358|DNMT1_HUMAN DNA (cytosine-5)-methyltransferase 1 OS=Homo sapiens GN=DNMT1 PE=1 SV=2	-75.9581069946289	17	182.89999389648438	24		22		66	0.36363636363636365	1.3101297000831598	1	1
a7	a7.a1	a7.a1.a1	sp|Q15554-3|TERF2_HUMAN Isoform 3 of Telomeric repeat-binding factor 2 OS=Homo sapiens GN=TERF2	-45.18178176879883	37	59.5	19		17		24	0.7916666666666666	5.189658188912605	1	1
a8	a8.a1	a8.a1.a1	sp|Q9NTI5-2|PDS5B_HUMAN Isoform 2 of Sister chromatid cohesion protein PDS5 homolog B OS=Homo sapiens GN=PDS5B	-58.003665924072266	15	158.0	17		17		61	0.2786885245901639	0.8997153179905588	2	1
a8	a8.a1	a8.a1.a2	sp|Q9NTI5|PDS5B_HUMAN Sister chromatid cohesion protein PDS5 homolog B OS=Homo sapiens GN=PDS5B PE=1 SV=1	-58.003665924072266	14	164.39999389648438	17		17		61	0.2786885245901639	0.8997153179905588	2	1
a9	a9.a1	a9.a1.a1	sp|Q7Z460|CLAP1_HUMAN CLIP-associating protein 1 OS=Homo sapiens GN=CLASP1 PE=1 SV=1	-29.277759552001953	9	169.1999969482422	11		11		84	0.13095238095238096	0.3519243207440339	1	1
b10	b10.a1	b10.a1.a1	sp|P49916|DNLI3_HUMAN DNA ligase 3 OS=Homo sapiens GN=LIG3 PE=1 SV=2	-44.56009292602539	12	112.69999694824219	11		11		47	0.23404255319148937	0.7141252532913134	1	1
b11	b11.a1	b11.a1.a1	sp|P27694|RFA1_HUMAN Replication protein A 70 kDa DNA-binding subunit OS=Homo sapiens GN=RPA1 PE=1 SV=2	-23.632883071899414	16	68.0	10		9		24	0.4166666666666667	1.6101572156825368	1	1
b12	b12.a1	b12.a1.a1	sp|Q06330-2|SUH_HUMAN Isoform APCR-1 of Recombining binding protein suppressor of hairless OS=Homo sapiens GN=RBPJ	-23.025516510009766	20	47.099998474121094	8	6	7	5	15	0.5333333333333333	2.4145488738336014	7	1
b12	b12.a1	b12.a1.a2	sp|Q06330-3|SUH_HUMAN Isoform APCR-3 of Recombining binding protein suppressor of hairless OS=Homo sapiens GN=RBPJ	-23.025516510009766	20	45.5	8	6	7	5	15	0.5333333333333333	2.4145488738336014	7	1
b12	b12.a1	b12.a1.a3	sp|Q06330-4|SUH_HUMAN Isoform 4 of Recombining binding protein suppressor of hairless OS=Homo sapiens GN=RBPJ	-23.025516510009766	17	54.0	8	6	7	5	17	0.47058823529411764	1.955209235202887	7	1
b12	b12.a1	b12.a1.a4	sp|Q06330-5|SUH_HUMAN Isoform 5 of Recombining binding protein suppressor of hairless OS=Homo sapiens GN=RBPJ	-23.025516510009766	18	51.79999923706055	8	6	7	5	17	0.47058823529411764	1.955209235202887	7	1
b12	b12.a1	b12.a1.a5	sp|Q06330-6|SUH_HUMAN Isoform 6 of Recombining binding protein suppressor of hairless OS=Homo sapiens GN=RBPJ	-23.025516510009766	17	54.29999923706055	8	6	7	5	17	0.47058823529411764	1.955209235202887	7	1
b12	b12.a1	b12.a1.a6	sp|Q06330-7|SUH_HUMAN Isoform 7 of Recombining binding protein suppressor of hairless OS=Homo sapiens GN=RBPJ	-23.025516510009766	17	54.20000076293945	8	6	7	5	17	0.47058823529411764	1.955209235202887	7	1
b12	b12.a1	b12.a1.a7	sp|Q06330|SUH_HUMAN Recombining binding protein suppressor of hairless OS=Homo sapiens GN=RBPJ PE=1 SV=3	-23.025516510009766	17	55.5	8	6	7	5	18	0.4444444444444444	1.7825594022071245	7	1
b12	b12.a2	b12.a2.a1	tr|D6RCM1|D6RCM1_HUMAN Recombining-binding protein suppressor of hairless (Fragment) OS=Homo sapiens GN=RBPJ PE=2 SV=2	-6.320535659790039	15	26.299999237060547	3	1	3	1	9	0.3333333333333333	1.1544346900318838	1	1
b13	b13.a1	b13.a1.a1	sp|Q00839-2|HNRPU_HUMAN Isoform Short of Heterogeneous nuclear ribonucleoprotein U OS=Homo sapiens GN=HNRNPU	-25.804649353027344	11	88.80000305175781	9		8		23	0.391304347826087	1.4620924014946257	2	1
b13	b13.a1	b13.a1.a2	sp|Q00839|HNRPU_HUMAN Heterogeneous nuclear ribonucleoprotein U OS=Homo sapiens GN=HNRNPU PE=1 SV=6	-25.804649353027344	11	90.4000015258789	9		8		24	0.375	1.371373705661655	2	1
b14	b14.a1	b14.a1.a1	sp|P52701|MSH6_HUMAN DNA mismatch repair protein Msh6 OS=Homo sapiens GN=MSH6 PE=1 SV=2	-26.727582931518555	5	152.5	8		8		55	0.14545454545454545	0.397830606579213	3	1
b14	b14.a1	b14.a1.a2	tr|B4DF41|B4DF41_HUMAN DNA mismatch repair protein Msh6 OS=Homo sapiens GN=MSH6 PE=2 SV=1	-26.727582931518555	6	137.6999969482422	8		8		53	0.1509433962264151	0.41560926449199154	3	1
b14	b14.a1	b14.a1.a3	tr|F5H2F9|F5H2F9_HUMAN DNA mismatch repair protein Msh6 OS=Homo sapiens GN=MSH6 PE=2 SV=1	-26.727582931518555	7	119.5999984741211	8		8		46	0.17391304347826086	0.4924955450518296	3	1
b15	b15.a1	b15.a1.a1	sp|Q2TAY7|SMU1_HUMAN WD40 repeat-containing protein SMU1 OS=Homo sapiens GN=SMU1 PE=1 SV=2	-17.35793113708496	14	57.400001525878906	6		6		22	0.2727272727272727	0.8738174228603839	1	1
b16	b16.a1	b16.a1.a1	sp|Q9NR30-2|DDX21_HUMAN Isoform 2 of Nucleolar RNA helicase 2 OS=Homo sapiens GN=DDX21	-19.684913635253906	8	79.5	6		6		32	0.1875	0.5399265260594921	2	1
b16	b16.a1	b16.a1.a2	sp|Q9NR30|DDX21_HUMAN Nucleolar RNA helicase 2 OS=Homo sapiens GN=DDX21 PE=1 SV=5	-19.684913635253906	7	87.19999694824219	6		6		35	0.17142857142857143	0.4839817889675653	2	1
b17	b17.a1	b17.a1.a1	sp|O60814|H2B1K_HUMAN Histone H2B type 1-K OS=Homo sapiens GN=HIST1H2BK PE=1 SV=3	-12.374441146850586	19	13.800000190734863	6		4		5	1.2	14.848931924611133	11	1
b17	b17.a1	b17.a1.a2	sp|P57053|H2BFS_HUMAN Histone H2B type F-S OS=Homo sapiens GN=H2BFS PE=1 SV=2	-12.374441146850586	19	13.899999618530273	6		4		5	1.2	14.848931924611133	11	1
b17	b17.a1	b17.a1.a3	sp|P58876|H2B1D_HUMAN Histone H2B type 1-D OS=Homo sapiens GN=HIST1H2BD PE=1 SV=2	-12.374441146850586	19	13.899999618530273	6		4		5	1.2	14.848931924611133	11	1
b17	b17.a1	b17.a1.a4	sp|P62807|H2B1C_HUMAN Histone H2B type 1-C/E/F/G/I OS=Homo sapiens GN=HIST1H2BC PE=1 SV=4	-12.374441146850586	19	13.800000190734863	6		4		5	1.2	14.848931924611133	11	1
b17	b17.a1	b17.a1.a5	sp|Q5QNW6-2|H2B2F_HUMAN Isoform 2 of Histone H2B type 2-F OS=Homo sapiens GN=HIST2H2BF	-12.374441146850586	18	14.800000190734863	6		4		6	1.0	9.0	11	1
b17	b17.a1	b17.a1.a6	sp|Q5QNW6|H2B2F_HUMAN Histone H2B type 2-F OS=Homo sapiens GN=HIST2H2BF PE=1 SV=3	-12.374441146850586	19	13.800000190734863	6		4		5	1.2	14.848931924611133	11	1
b17	b17.a1	b17.a1.a7	sp|Q93079|H2B1H_HUMAN Histone H2B type 1-H OS=Homo sapiens GN=HIST1H2BH PE=1 SV=3	-12.374441146850586	19	13.800000190734863	6		4		5	1.2	14.848931924611133	11	1
b17	b17.a1	b17.a1.a8	sp|Q99877|H2B1N_HUMAN Histone H2B type 1-N OS=Homo sapiens GN=HIST1H2BN PE=1 SV=3	-12.374441146850586	19	13.800000190734863	6		4		5	1.2	14.848931924611133	11	1
b17	b17.a1	b17.a1.a9	sp|Q99879|H2B1M_HUMAN Histone H2B type 1-M OS=Homo sapiens GN=HIST1H2BM PE=1 SV=3	-12.374441146850586	19	13.899999618530273	6		4		5	1.2	14.848931924611133	11	1
b17	b17.a1	b17.a1.b10	sp|Q99880|H2B1L_HUMAN Histone H2B type 1-L OS=Homo sapiens GN=HIST1H2BL PE=1 SV=3	-12.374441146850586	19	13.899999618530273	6		4		5	1.2	14.848931924611133	11	1
b17	b17.a1	b17.a1.b11	tr|B4DR52|B4DR52_HUMAN Histone H2B OS=Homo sapiens GN=HIST2H2BF PE=2 SV=1	-12.374441146850586	14	18.0	6		4		7	0.8571428571428571	6.196856730011519	11	1
b18	b18.a1	b18.a1.a1	sp|Q07666-3|KHDR1_HUMAN Isoform 3 of KH domain-containing, RNA-binding, signal transduction-associated protein 1 OS=Homo sapiens GN=KHDRBS1	-12.542609214782715	10	43.900001525878906	5		4		7	0.7142857142857143	4.179474679231212	2	1
b18	b18.a1	b18.a1.a2	sp|Q07666|KHDR1_HUMAN KH domain-containing, RNA-binding, signal transduction-associated protein 1 OS=Homo sapiens GN=KHDRBS1 PE=1 SV=1	-12.542609214782715	9	48.099998474121094	5		4		9	0.5555555555555556	2.5938136638046276	2	1
b19	b19.a1	b19.a1.a1	sp|P12268|IMDH2_HUMAN Inosine-5'-monophosphate dehydrogenase 2 OS=Homo sapiens GN=IMPDH2 PE=1 SV=2	-18.775466918945312	13	55.70000076293945	5		5		20	0.25	0.7782794100389228	2	1
b19	b19.a1	b19.a1.a2	tr|H0Y4R1|H0Y4R1_HUMAN Inosine-5'-monophosphate dehydrogenase 2 (Fragment) OS=Homo sapiens GN=IMPDH2 PE=3 SV=1	-18.775466918945312	15	50.79999923706055	5		5		21	0.23809523809523808	0.7301957388458942	2	1
b20	b20.a1	b20.a1.a1	sp|Q96T60|PNKP_HUMAN Bifunctional polynucleotide phosphatase/kinase OS=Homo sapiens GN=PNKP PE=1 SV=1	-16.42679786682129	12	56.900001525878906	5		5		27	0.18518518518518517	0.53174046370208	2	1
b20	b20.a1	b20.a1.a2	tr|M0QYH2|M0QYH2_HUMAN Bifunctional polynucleotide phosphatase/kinase OS=Homo sapiens GN=PNKP PE=4 SV=1	-16.42679786682129	13	53.5	5		5		25	0.2	0.5848931924611136	2	1
b21	b21.a1	b21.a1.a1	sp|P35659|DEK_HUMAN Protein DEK OS=Homo sapiens GN=DEK PE=1 SV=1	-12.306098937988281	12	42.599998474121094	5		4		17	0.29411764705882354	0.9684194472866121	1	1
b22	b22.a1	b22.a1.a1	sp|Q14978-2|NOLC1_HUMAN Isoform Beta of Nucleolar and coiled-body phosphoprotein 1 OS=Homo sapiens GN=NOLC1	-9.713641166687012	6	74.5999984741211	4		4		25	0.16	0.44543977074592744	4	1
b22	b22.a1	b22.a1.a2	sp|Q14978-3|NOLC1_HUMAN Isoform 3 of Nucleolar and coiled-body phosphoprotein 1 OS=Homo sapiens GN=NOLC1	-9.713641166687012	6	73.5999984741211	4		4		23	0.17391304347826086	0.4924955450518296	4	1
b22	b22.a1	b22.a1.a3	sp|Q14978|NOLC1_HUMAN Nucleolar and coiled-body phosphoprotein 1 OS=Homo sapiens GN=NOLC1 PE=1 SV=2	-9.713641166687012	6	73.5	4		4		24	0.16666666666666666	0.46779926762206947	4	1
b22	b22.a1	b22.a1.a4	tr|Q96J17|Q96J17_HUMAN NOLC1 protein OS=Homo sapiens GN=NOLC1 PE=2 SV=1	-9.713641166687012	10	44.099998474121094	4		4		15	0.26666666666666666	0.8478497974222909	4	1
b23	b23.a1	b23.a1.a1	sp|Q99661-2|KIF2C_HUMAN Isoform 2 of Kinesin-like protein KIF2C OS=Homo sapiens GN=KIF2C	-11.687557220458984	6	75.4000015258789	4		4		30	0.13333333333333333	0.35935639087852556	3	1
b23	b23.a1	b23.a1.a2	sp|Q99661|KIF2C_HUMAN Kinesin-like protein KIF2C OS=Homo sapiens GN=KIF2C PE=1 SV=2	-11.687557220458984	6	81.19999694824219	4		4		34	0.11764705882352941	0.31113393742156426	3	1
b23	b23.a1	b23.a1.a3	tr|B7Z7M6|B7Z7M6_HUMAN Kinesin-like protein KIF2C OS=Homo sapiens GN=KIF2C PE=2 SV=1	-11.687557220458984	7	68.69999694824219	4		4		29	0.13793103448275862	0.37382379588326287	3	1
b24	b24.a1	b24.a1.a1	sp|Q16666-2|IF16_HUMAN Isoform 2 of Gamma-interferon-inducible protein 16 OS=Homo sapiens GN=IFI16	-8.542021751403809	6	81.9000015258789	4		4		32	0.125	0.33352143216332397	3	1
b24	b24.a1	b24.a1.a2	sp|Q16666-3|IF16_HUMAN Isoform 3 of Gamma-interferon-inducible protein 16 OS=Homo sapiens GN=IFI16	-8.542021751403809	6	75.80000305175781	4		4		32	0.125	0.33352143216332397	3	1
b24	b24.a1	b24.a1.a3	sp|Q16666|IF16_HUMAN Gamma-interferon-inducible protein 16 OS=Homo sapiens GN=IFI16 PE=1 SV=3	-8.542021751403809	5	88.0999984741211	4		4		32	0.125	0.33352143216332397	3	1
b25	b25.a1	b25.a1.a1	sp|P27482|CALL3_HUMAN Calmodulin-like protein 3 OS=Homo sapiens GN=CALML3 PE=1 SV=2	-9.798295021057129	26	16.799999237060547	4		4		10	0.4	1.5118864315095801	1	1
b26	b26.a1	b26.a1.a1	sp|P62805|H4_HUMAN Histone H4 OS=Homo sapiens GN=HIST1H4A PE=1 SV=2	-12.768939018249512	42	11.300000190734863	4		4		5	0.8	5.309573444801933	1	1
b27	b27.a1	b27.a1.a1	sp|O43663|PRC1_HUMAN Protein regulator of cytokinesis 1 OS=Homo sapiens GN=PRC1 PE=1 SV=2	-14.676541328430176	7	71.5	4		4		29	0.13793103448275862	0.37382379588326287	1	1
b28	b28.a1	b28.a1.a1	sp|Q8NFW8|NEUA_HUMAN N-acylneuraminate cytidylyltransferase OS=Homo sapiens GN=CMAS PE=1 SV=2	-9.93553638458252	10	48.29999923706055	4		4		19	0.21052631578947367	0.6237767391887217	1	1
b29	b29.a1	b29.a1.a1	sp|Q3LI72|KR195_HUMAN Keratin-associated protein 19-5 OS=Homo sapiens GN=KRTAP19-5 PE=2 SV=1	-16.713993072509766	47	7.5	4		4		2	2.0	99.0	1	1
b30	b30.a1	b30.a1.a1	sp|Q9BXP5-2|SRRT_HUMAN Isoform 2 of Serrate RNA effector molecule homolog OS=Homo sapiens GN=SRRT	-11.598599433898926	3	100.0999984741211	3		3		37	0.08108108108108109	0.20526093687084246	6	1
b30	b30.a1	b30.a1.a2	sp|Q9BXP5-3|SRRT_HUMAN Isoform 3 of Serrate RNA effector molecule homolog OS=Homo sapiens GN=SRRT	-11.598599433898926	3	100.4000015258789	3		3		36	0.08333333333333333	0.21152765862858836	6	1
b30	b30.a1	b30.a1.a3	sp|Q9BXP5-4|SRRT_HUMAN Isoform 4 of Serrate RNA effector molecule homolog OS=Homo sapiens GN=SRRT	-11.598599433898926	3	100.0	3		3		36	0.08333333333333333	0.21152765862858836	6	1
b30	b30.a1	b30.a1.a4	sp|Q9BXP5-5|SRRT_HUMAN Isoform 5 of Serrate RNA effector molecule homolog OS=Homo sapiens GN=SRRT	-11.598599433898926	3	96.0	3		3		34	0.08823529411764706	0.2252798573828647	6	1
b30	b30.a1	b30.a1.a5	sp|Q9BXP5|SRRT_HUMAN Serrate RNA effector molecule homolog OS=Homo sapiens GN=SRRT PE=1 SV=1	-11.598599433898926	3	100.5	3		3		37	0.08108108108108109	0.20526093687084246	6	1
b30	b30.a1	b30.a1.a6	tr|H7C3A1|H7C3A1_HUMAN Serrate RNA effector molecule homolog (Fragment) OS=Homo sapiens GN=SRRT PE=2 SV=1	-11.598599433898926	5	56.599998474121094	3		3		23	0.13043478260869565	0.35031403786987303	6	1
b31	b31.a1	b31.a1.a1	sp|Q9BW19|KIFC1_HUMAN Kinesin-like protein KIFC1 OS=Homo sapiens GN=KIFC1 PE=1 SV=2	-8.11227035522461	5	73.5999984741211	3		3		33	0.09090909090909091	0.23284673944206613	1	1
b32	b32.a1	b32.a1.a1	sp|Q13835-2|PKP1_HUMAN Isoform 1 of Plakophilin-1 OS=Homo sapiens GN=PKP1	-7.2598114013671875	4	80.30000305175781	3		3		39	0.07692307692307693	0.19377664171443643	2	1
b32	b32.a1	b32.a1.a2	sp|Q13835|PKP1_HUMAN Plakophilin-1 OS=Homo sapiens GN=PKP1 PE=1 SV=2	-7.2598114013671875	4	82.69999694824219	3		3		40	0.075	0.1885022274370185	2	1
b33	b33.a1	b33.a1.a1	sp|P17844|DDX5_HUMAN Probable ATP-dependent RNA helicase DDX5 OS=Homo sapiens GN=DDX5 PE=1 SV=1	-5.272604942321777	4	69.0	3		3		26	0.11538461538461539	0.3043213867190053	3	1
b33	b33.a1	b33.a1.a2	tr|B4DLW8|B4DLW8_HUMAN Probable ATP-dependent RNA helicase DDX5 OS=Homo sapiens GN=DDX5 PE=2 SV=1	-5.272604942321777	5	60.400001525878906	3		3		24	0.125	0.33352143216332397	3	1
b33	b33.a1	b33.a1.a3	tr|J3KTA4|J3KTA4_HUMAN Probable ATP-dependent RNA helicase DDX5 OS=Homo sapiens GN=DDX5 PE=4 SV=1	-5.272604942321777	4	68.9000015258789	3		3		26	0.11538461538461539	0.3043213867190053	3	1
b34	b34.a1	b34.a1.a1	sp|Q9BYR8|KRA31_HUMAN Keratin-associated protein 3-1 OS=Homo sapiens GN=KRTAP3-1 PE=1 SV=1	-12.546207427978516	36	10.5	3		3		2	1.5	30.622776601683793	1	1
b35	b35.a1	b35.a1.a1	sp|P49711|CTCF_HUMAN Transcriptional repressor CTCF OS=Homo sapiens GN=CTCF PE=1 SV=1	-4.687321186065674	3	82.5999984741211	3		3		19	0.15789473684210525	0.43844988828766285	1	1
b36	b36.a1	b36.a1.a1	sp|O75475|PSIP1_HUMAN PC4 and SFRS1-interacting protein OS=Homo sapiens GN=PSIP1 PE=1 SV=1	-5.383188724517822	7	60.0	3		3		25	0.12	0.318256738556407	1	1
b37	b37.a1	b37.a1.a1	sp|Q04837|SSBP_HUMAN Single-stranded DNA-binding protein, mitochondrial OS=Homo sapiens GN=SSBP1 PE=1 SV=1	-9.4215669631958	24	17.200000762939453	3		3		8	0.375	1.371373705661655	3	1
b37	b37.a1	b37.a1.a2	tr|C9K0U8|C9K0U8_HUMAN Single-stranded DNA-binding protein (Fragment) OS=Homo sapiens GN=SSBP1 PE=2 SV=1	-9.4215669631958	29	14.0	3		3		7	0.42857142857142855	1.6826957952797255	3	1
b37	b37.a1	b37.a1.a3	tr|E7EUY5|E7EUY5_HUMAN Single-stranded DNA-binding protein (Fragment) OS=Homo sapiens GN=SSBP1 PE=2 SV=1	-9.4215669631958	26	15.600000381469727	3		3		8	0.375	1.371373705661655	3	1
b38	b38.a1	b38.a1.a1	sp|Q13123|RED_HUMAN Protein Red OS=Homo sapiens GN=IK PE=1 SV=3	-7.387894630432129	5	65.5	3		3		19	0.15789473684210525	0.43844988828766285	1	1
b39	b39.a1	b39.a1.a1	sp|Q7L7X3-3|TAOK1_HUMAN Isoform 3 of Serine/threonine-protein kinase TAO1 OS=Homo sapiens GN=TAOK1	-7.750410556793213	3	97.30000305175781	3		3		31	0.0967741935483871	0.24960914129198697	2	1
b39	b39.a1	b39.a1.a2	sp|Q7L7X3|TAOK1_HUMAN Serine/threonine-protein kinase TAO1 OS=Homo sapiens GN=TAOK1 PE=1 SV=1	-7.750410556793213	3	115.9000015258789	3		3		39	0.07692307692307693	0.19377664171443643	2	1
b40	b40.a1	b40.a1.a1	sp|O95785-2|WIZ_HUMAN Isoform 2 of Protein Wiz OS=Homo sapiens GN=WIZ	-8.52432918548584	3	85.19999694824219	2		2		31	0.06451612903225806	0.16015530173997172	5	1
b40	b40.a1	b40.a1.a2	sp|O95785|WIZ_HUMAN Protein Wiz OS=Homo sapiens GN=WIZ PE=1 SV=2	-8.52432918548584	1	178.39999389648438	2		2		63	0.031746031746031744	0.07583589854217876	5	1
b40	b40.a1	b40.a1.a3	tr|B3KVH1|B3KVH1_HUMAN Protein Wiz OS=Homo sapiens GN=WIZ PE=2 SV=1	-8.52432918548584	2	89.19999694824219	2		2		38	0.05263157894736842	0.12883789168468907	5	1
b40	b40.a1	b40.a1.a4	tr|B7ZM82|B7ZM82_HUMAN Protein Wiz OS=Homo sapiens GN=WIZ PE=2 SV=1	-8.52432918548584	2	102.80000305175781	2		2		43	0.046511627906976744	0.11304219326752252	5	1
b40	b40.a1	b40.a1.a5	tr|M0QXA7|M0QXA7_HUMAN Protein Wiz OS=Homo sapiens GN=WIZ PE=4 SV=1	-8.52432918548584	2	103.0999984741211	2		2		43	0.046511627906976744	0.11304219326752252	5	1
b41	b41.a1	b41.a1.a1	sp|Q96FZ2|CC037_HUMAN UPF0361 protein C3orf37 OS=Homo sapiens GN=C3orf37 PE=1 SV=1	-4.759450912475586	5	40.5	2		2		17	0.11764705882352941	0.31113393742156426	6	1
b41	b41.a1	b41.a1.a2	tr|D6R9T3|D6R9T3_HUMAN UPF0361 protein C3orf37 (Fragment) OS=Homo sapiens GN=C3orf37 PE=2 SV=1	-4.759450912475586	7	32.0	2		2		14	0.14285714285714285	0.3894954943731377	6	1
b41	b41.a1	b41.a1.a3	tr|D6RAI0|D6RAI0_HUMAN UPF0361 protein C3orf37 (Fragment) OS=Homo sapiens GN=C3orf37 PE=2 SV=1	-4.759450912475586	14	15.899999618530273	2		2		7	0.2857142857142857	0.9306977288832501	6	1
b41	b41.a1	b41.a1.a4	tr|D6RAZ3|D6RAZ3_HUMAN UPF0361 protein C3orf37 (Fragment) OS=Homo sapiens GN=C3orf37 PE=2 SV=1	-4.759450912475586	8	26.799999237060547	2		2		12	0.16666666666666666	0.46779926762206947	6	1
b41	b41.a1	b41.a1.a5	tr|D6RGK7|D6RGK7_HUMAN UPF0361 protein C3orf37 (Fragment) OS=Homo sapiens GN=C3orf37 PE=2 SV=1	-4.759450912475586	10	20.600000381469727	2		2		10	0.2	0.5848931924611136	6	1
b41	b41.a1	b41.a1.a6	tr|E7EMP6|E7EMP6_HUMAN UPF0361 protein C3orf37 OS=Homo sapiens GN=C3orf37 PE=2 SV=1	-4.759450912475586	6	35.5	2		2		15	0.13333333333333333	0.35935639087852556	6	1
b42	b42.a1	b42.a1.a1	sp|Q99583|MNT_HUMAN Max-binding protein MNT OS=Homo sapiens GN=MNT PE=2 SV=1	-6.164943695068359	3	62.20000076293945	2		2		14	0.14285714285714285	0.3894954943731377	1	1
b43	b43.a1	b43.a1.a1	sp|Q15424-2|SAFB1_HUMAN Isoform 2 of Scaffold attachment factor B1 OS=Homo sapiens GN=SAFB	-5.259637355804443	1	95.0	2		2		26	0.07692307692307693	0.19377664171443643	6	1
b43	b43.a1	b43.a1.a2	sp|Q15424-3|SAFB1_HUMAN Isoform 3 of Scaffold attachment factor B1 OS=Homo sapiens GN=SAFB	-5.259637355804443	1	102.69999694824219	2		2		27	0.07407407407407407	0.18597101233766966	6	1
b43	b43.a1	b43.a1.a3	sp|Q15424-4|SAFB1_HUMAN Isoform 4 of Scaffold attachment factor B1 OS=Homo sapiens GN=SAFB	-5.259637355804443	1	102.5999984741211	2		2		27	0.07407407407407407	0.18597101233766966	6	1
b43	b43.a1	b43.a1.a4	sp|Q15424|SAFB1_HUMAN Scaffold attachment factor B1 OS=Homo sapiens GN=SAFB PE=1 SV=4	-5.259637355804443	1	102.5	2		2		27	0.07407407407407407	0.18597101233766966	6	1
b43	b43.a1	b43.a1.a5	tr|B7Z2F6|B7Z2F6_HUMAN Scaffold attachment factor B1 OS=Homo sapiens GN=SAFB PE=2 SV=1	-5.259637355804443	2	85.9000015258789	2		2		23	0.08695652173913043	0.22167734899679203	6	1
b43	b43.a1	b43.a1.a6	tr|F5GZU3|F5GZU3_HUMAN Scaffold attachment factor B1 OS=Homo sapiens GN=SAFB PE=2 SV=1	-5.259637355804443	2	84.5	2		2		24	0.08333333333333333	0.21152765862858836	6	1
b44	b44.a1	b44.a1.a1	sp|P08651-2|NFIC_HUMAN Isoform 1 of Nuclear factor 1 C-type OS=Homo sapiens GN=NFIC	-5.180456161499023	5	54.599998474121094	2		2		20	0.1	0.2589254117941673	6	1
b44	b44.a1	b44.a1.a2	sp|P08651-3|NFIC_HUMAN Isoform 2 of Nuclear factor 1 C-type OS=Homo sapiens GN=NFIC	-5.180456161499023	5	47.79999923706055	2		2		18	0.1111111111111111	0.2915496650148839	6	1
b44	b44.a1	b44.a1.a3	sp|P08651-4|NFIC_HUMAN Isoform 3 of Nuclear factor 1 C-type OS=Homo sapiens GN=NFIC	-5.180456161499023	6	45.29999923706055	2		2		16	0.125	0.33352143216332397	6	1
b44	b44.a1	b44.a1.a4	sp|P08651-5|NFIC_HUMAN Isoform 5 of Nuclear factor 1 C-type OS=Homo sapiens GN=NFIC	-5.180456161499023	5	47.5	2		2		16	0.125	0.33352143216332397	6	1
b44	b44.a1	b44.a1.a5	sp|P08651-6|NFIC_HUMAN Isoform 6 of Nuclear factor 1 C-type OS=Homo sapiens GN=NFIC	-5.180456161499023	5	48.79999923706055	2		2		17	0.11764705882352941	0.31113393742156426	6	1
b44	b44.a1	b44.a1.a6	sp|P08651|NFIC_HUMAN Nuclear factor 1 C-type OS=Homo sapiens GN=NFIC PE=1 SV=2	-5.180456161499023	4	55.5	2		2		19	0.10526315789473684	0.2742749857031337	6	1
b45	b45.a1	b45.a1.a1	sp|Q96RE7|NACC1_HUMAN Nucleus accumbens-associated protein 1 OS=Homo sapiens GN=NACC1 PE=1 SV=1	-9.021363258361816	4	57.099998474121094	2		2		19	0.10526315789473684	0.2742749857031337	1	1
b46	b46.a1	b46.a1.a1	sp|P81605-2|DCD_HUMAN Isoform 2 of Dermcidin OS=Homo sapiens GN=DCD	-7.010994911193848	18	12.300000190734863	2		2		3	0.6666666666666666	3.6415888336127784	2	1
b46	b46.a1	b46.a1.a2	sp|P81605|DCD_HUMAN Dermcidin OS=Homo sapiens GN=DCD PE=1 SV=2	-7.010994911193848	19	11.199999809265137	2		2		2	1.0	9.0	2	1
b47	b47.a1	b47.a1.a1	sp|P15924|DESP_HUMAN Desmoplakin OS=Homo sapiens GN=DSP PE=1 SV=3	-5.180456161499023	0	331.29998779296875	2		2		149	0.013422818791946308	0.03138976837872165	1	1
b48	b48.a1	b48.a1.a1	sp|P11387|TOP1_HUMAN DNA topoisomerase 1 OS=Homo sapiens GN=TOP1 PE=1 SV=2	-7.9763360023498535	2	90.5999984741211	2		2		35	0.05714285714285714	0.14062492385132086	1	1
b49	b49.a1	b49.a1.a1	sp|Q92769|HDAC2_HUMAN Histone deacetylase 2 OS=Homo sapiens GN=HDAC2 PE=1 SV=2	-4.0883097648620605	3	55.20000076293945	2		2		17	0.11764705882352941	0.31113393742156426	3	1
b49	b49.a1	b49.a1.a2	tr|B3KRS5|B3KRS5_HUMAN Histone deacetylase OS=Homo sapiens GN=HDAC2 PE=2 SV=1	-4.0883097648620605	3	51.900001525878906	2		2		15	0.13333333333333333	0.35935639087852556	3	1
b49	b49.a1	b49.a1.a3	tr|J3KPW7|J3KPW7_HUMAN Histone deacetylase 2 OS=Homo sapiens GN=HDAC2 PE=4 SV=1	-4.0883097648620605	2	65.4000015258789	2		2		23	0.08695652173913043	0.22167734899679203	3	1
b50	b50.a1	b50.a1.a1	sp|P16401|H15_HUMAN Histone H1.5 OS=Homo sapiens GN=HIST1H1B PE=1 SV=3	-5.295849323272705	10	22.5	2		2		4	0.5	2.1622776601683795	1	1
b51	b51.a1	b51.a1.a1	sp|P17480-2|UBF1_HUMAN Isoform UBF2 of Nucleolar transcription factor 1 OS=Homo sapiens GN=UBTF	-5.341034889221191	3	84.80000305175781	2		2		27	0.07407407407407407	0.18597101233766966	3	1
b51	b51.a1	b51.a1.a2	sp|P17480|UBF1_HUMAN Nucleolar transcription factor 1 OS=Homo sapiens GN=UBTF PE=1 SV=1	-5.341034889221191	2	89.19999694824219	2		2		29	0.06896551724137931	0.17210229753348028	3	1
b51	b51.a1	b51.a1.a3	tr|E9PKP7|E9PKP7_HUMAN Nucleolar transcription factor 1 OS=Homo sapiens GN=UBTF PE=2 SV=1	-5.341034889221191	2	87.30000305175781	2		2		29	0.06896551724137931	0.17210229753348028	3	1
b52	b52.a1	b52.a1.a1	sp|P60709|ACTB_HUMAN Actin, cytoplasmic 1 OS=Homo sapiens GN=ACTB PE=1 SV=1	-7.866460800170898	5	41.599998474121094	2		2		15	0.13333333333333333	0.35935639087852556	5	1
b52	b52.a1	b52.a1.a2	sp|P63261|ACTG_HUMAN Actin, cytoplasmic 2 OS=Homo sapiens GN=ACTG1 PE=1 SV=1	-7.866460800170898	5	41.70000076293945	2		2		15	0.13333333333333333	0.35935639087852556	5	1
b52	b52.a1	b52.a1.a3	tr|I3L1U9|I3L1U9_HUMAN Actin, cytoplasmic 2, N-terminally processed (Fragment) OS=Homo sapiens GN=ACTG1 PE=2 SV=1	-7.866460800170898	8	23.799999237060547	2		2		10	0.2	0.5848931924611136	5	1
b52	b52.a1	b52.a1.a4	tr|I3L3I0|I3L3I0_HUMAN Actin, cytoplasmic 2, N-terminally processed (Fragment) OS=Homo sapiens GN=ACTG1 PE=2 SV=1	-7.866460800170898	8	23.799999237060547	2		2		10	0.2	0.5848931924611136	5	1
b52	b52.a1	b52.a1.a5	tr|I3L4N8|I3L4N8_HUMAN Actin, cytoplasmic 2, N-terminally processed (Fragment) OS=Homo sapiens GN=ACTG1 PE=2 SV=1	-7.866460800170898	7	26.799999237060547	2		2		11	0.18181818181818182	0.5199110829529336	5	1
b53	b53.a1	b53.a1.a1	sp|P10412|H14_HUMAN Histone H1.4 OS=Homo sapiens GN=HIST1H1E PE=1 SV=2	-5.690370082855225	9	21.799999237060547	2		2		4	0.5	2.1622776601683795	3	1
b53	b53.a1	b53.a1.a2	sp|P16402|H13_HUMAN Histone H1.3 OS=Homo sapiens GN=HIST1H1D PE=1 SV=2	-5.690370082855225	9	22.299999237060547	2		2		4	0.5	2.1622776601683795	3	1
b53	b53.a1	b53.a1.a3	sp|P16403|H12_HUMAN Histone H1.2 OS=Homo sapiens GN=HIST1H1C PE=1 SV=2	-5.690370082855225	9	21.299999237060547	2		2		4	0.5	2.1622776601683795	3	1
b54	b54.a1	b54.a1.a1	sp|P18074|ERCC2_HUMAN TFIIH basal transcription factor complex helicase XPD subunit OS=Homo sapiens GN=ERCC2 PE=1 SV=1	-4.619788646697998	2	86.69999694824219	2		2		32	0.0625	0.15478198468945825	3	1
b54	b54.a1	b54.a1.a2	tr|A8MX75|A8MX75_HUMAN TFIIH basal transcription factor complex helicase XPD subunit (Fragment) OS=Homo sapiens GN=ERCC2 PE=4 SV=2	-4.619788646697998	2	80.4000015258789	2		2		30	0.06666666666666667	0.1659144011798317	3	1
b54	b54.a1	b54.a1.a3	tr|E7EVE9|E7EVE9_HUMAN TFIIH basal transcription factor complex helicase XPD subunit OS=Homo sapiens GN=ERCC2 PE=2 SV=1	-4.619788646697998	3	77.80000305175781	2		2		25	0.08	0.20226443461741295	3	1
b55	b55.a1	b55.a1.a1	sp|P18887|XRCC1_HUMAN DNA repair protein XRCC1 OS=Homo sapiens GN=XRCC1 PE=1 SV=2	-5.15144157409668	3	69.30000305175781	2		2		21	0.09523809523809523	0.24519708473503288	2	1
b55	b55.a1	b55.a1.a2	tr|F5H8D7|F5H8D7_HUMAN DNA repair protein XRCC1 OS=Homo sapiens GN=XRCC1 PE=2 SV=1	-5.15144157409668	3	65.80000305175781	2		2		20	0.1	0.2589254117941673	2	1
b56	b56.a1	b56.a1.a1	sp|Q96QC0|PP1RA_HUMAN Serine/threonine-protein phosphatase 1 regulatory subunit 10 OS=Homo sapiens GN=PPP1R10 PE=1 SV=1	-4.993961811065674	2	98.9000015258789	2		2		42	0.047619047619047616	0.11588399250774839	1	1
b57	b57.a1	b57.a1.a1	sp|Q86SJ6-2|DSG4_HUMAN Isoform 2 of Desmoglein-4 OS=Homo sapiens GN=DSG4	-5.880743980407715	2	115.30000305175781	2		2		30	0.06666666666666667	0.1659144011798317	2	1
b57	b57.a1	b57.a1.a2	sp|Q86SJ6|DSG4_HUMAN Desmoglein-4 OS=Homo sapiens GN=DSG4 PE=1 SV=1	-5.880743980407715	2	113.5999984741211	2		2		30	0.06666666666666667	0.1659144011798317	2	1
b58	b58.a1	b58.a1.a1	sp|P15927-2|RFA2_HUMAN Isoform 2 of Replication protein A 32 kDa subunit OS=Homo sapiens GN=RPA2	-7.663540363311768	8	30.100000381469727	2		2		7	0.2857142857142857	0.9306977288832501	4	1
b58	b58.a1	b58.a1.a2	sp|P15927-3|RFA2_HUMAN Isoform 3 of Replication protein A 32 kDa subunit OS=Homo sapiens GN=RPA2	-7.663540363311768	6	38.70000076293945	2		2		10	0.2	0.5848931924611136	4	1
b58	b58.a1	b58.a1.a3	sp|P15927|RFA2_HUMAN Replication protein A 32 kDa subunit OS=Homo sapiens GN=RPA2 PE=1 SV=1	-7.663540363311768	8	29.100000381469727	2		2		7	0.2857142857142857	0.9306977288832501	4	1
b58	b58.a1	b58.a1.a4	tr|Q5TEJ7|Q5TEJ7_HUMAN Replication protein A 32 kDa subunit (Fragment) OS=Homo sapiens GN=RPA2 PE=2 SV=1	-7.663540363311768	13	19.299999237060547	2		2		4	0.5	2.1622776601683795	4	1
b59	b59.a1	b59.a1.a1	sp|Q6A163|K1C39_HUMAN Keratin, type I cytoskeletal 39 OS=Homo sapiens GN=KRT39 PE=1 SV=2	-4.262807369232178	3	55.5	2		2		26	0.07692307692307693	0.19377664171443643	1	1
b60	b60.a1	b60.a1.a1	tr|Q5ST81|Q5ST81_HUMAN Tubulin beta chain OS=Homo sapiens GN=TUBB PE=2 SV=1	-4.3565473556518555	6	41.599998474121094	2		2		15	0.13333333333333333	0.35935639087852556	1	1
b61	b61.a1	b61.a1.a1	sp|P50613|CDK7_HUMAN Cyclin-dependent kinase 7 OS=Homo sapiens GN=CDK7 PE=1 SV=1	-4.551602840423584	6	38.900001525878906	2		2		16	0.125	0.33352143216332397	2	1
b61	b61.a1	b61.a1.a2	tr|D6RAD4|D6RAD4_HUMAN Cyclin-dependent kinase 7 OS=Homo sapiens GN=CDK7 PE=2 SV=1	-4.551602840423584	7	34.5	2		2		15	0.13333333333333333	0.35935639087852556	2	1

## Sheet: peptides
MS Sample :	DaPR130904_VB83_O1902.m
Group ID	Peptide ID	SequenceLI	Modifs	Charge	MH+ theo	Number of subgroups	Subgroup ids	Number of spectra
a1	pepa1a1	AEPVEVVAPR		2	1066.589599609375	1	a1.a1	1
a1	pepa1a2	AMVEYEIDIQK	M2:+15.99491	2	1354.65625	1	a1.a1	1
a1	pepa1a3	AQNDIIWNIK		2	1214.6531982421875	1	a1.a1	1
a1	pepa1a4	AQNDIIWNIKDEIK		2	1699.90185546875	1	a1.a1	1
a1	pepa1a5	ASICISTK	C4:+57.02146	2	879.4608764648438	1	a1.a1	1
a1	pepa1a6	DPIDVNYEK		2	1092.521240234375	1	a1.a1	1
a1	pepa1a7	DSEEAEIIR		2	1061.5113525390625	1	a1.a1	1
a1	pepa1a8	EDAIEHFMK		2	1119.5142822265625	1	a1.a1	1
a1	pepa1a9	EDAIEHFMK	M8:+15.99491	2	1135.50927734375	1	a1.a1	1
a1	pepa1b10	FYPIEIDYGQDEEAVK		2	1915.8963623046875	1	a1.a1	1
a1	pepa1b11	FYTIIPHDF		2	1152.57275390625	1	a1.a1	1
a1	pepa1b12	FYTIIPHDFGMK		2	1468.7298583984375	1	a1.a1	1
a1	pepa1b13	FYTIIPHDFGMK	M11:+15.99491	2	1484.7247314453125	1	a1.a1	1
a1	pepa1b14	GDEVDGVDEVAK		2	1232.564453125	1	a1.a1	1
a1	pepa1b15	GFSIIATEDKEAIKK		2	1649.9112548828125	1	a1.a1	1
a1	pepa1b16	GGAAVDPDSGIEHSAH		2	1519.6776123046875	1	a1.a1	1
a1	pepa1b17	GGAAVDPDSGIEHSAHVIEK		2	1988.9676513671875	1	a1.a1	1
a1	pepa1b18	GIYFADMVSK		2	1130.5555419921875	1	a1.a1	1
a1	pepa1b19	GIYFADMVSK	M7:+15.99491	2	1146.5504150390625	1	a1.a1	2
a1	pepa1b20	GNAWHSK		2	799.385009765625	1	a1.a1	1
a1	pepa1b21	GTNSYYK		2	832.3839721679688	1	a1.a1	1
a1	pepa1b22	HPDVEVDGFSEIR		2	1499.712890625	1	a1.a1	1
a1	pepa1b23	IAPPEAPVTGY		2	1114.5782470703125	1	a1.a1	1
a1	pepa1b24	IAPPEAPVTGYMFGK	M12:+15.99491	2	1593.798583984375	1	a1.a1	1
a1	pepa1b25	IEQMPSKEDAIEHFMK	M15:+15.99491	3	1948.9146728515625	1	a1.a1	2
a1	pepa1b26	IQIIEDDKENR		3	1372.7071533203125	1	a1.a1	1
a1	pepa1b27	KFYPIEIDYGQDEEAVK		2	2043.991455078125	1	a1.a1	1
a1	pepa1b28	KFYPIEIDYGQDEEAVKK		3	2172.08642578125	1	a1.a1	1
a1	pepa1b29	KGDEVDGVDEVAK		2	1360.6595458984375	1	a1.a1	2
a1	pepa1b30	KITVNPGTK		2	957.5731811523438	1	a1.a1	1
a1	pepa1b31	KPPIINNADSVQAK		3	1494.827880859375	1	a1.a1	2
a1	pepa1b32	MAIMVQSPMFDGK		2	1454.6844482421875	1	a1.a1	1
a1	pepa1b33	MAIMVQSPMFDGK	M9:+15.99491	2	1470.679443359375	1	a1.a1	1
a1	pepa1b34	MAIMVQSPMFDGK	M4:+15.99491 - M9:+15.99491	2	1486.67431640625	1	a1.a1	1
a1	pepa1b35	MAIMVQSPMFDGK	M1:+15.99491 - M4:+15.99491 - M9:+15.99491	2	1502.669189453125	1	a1.a1	1
a1	pepa1b36	MIFDVESMK	M1:+15.99491	2	1115.5115966796875	1	a1.a1	1
a1	pepa1b37	MIFDVESMK	M1:+15.99491 - M8:+15.99491	2	1131.5064697265625	1	a1.a1	1
a1	pepa1b38	MIFDVESMKK	M8:+15.99491	2	1243.6064453125	1	a1.a1	1
a1	pepa1b39	MVDPEKPQIGMIDR		2	1628.8138427734375	1	a1.a1	2
a1	pepa1b40	MVDPEKPQIGMIDR	M1:+15.99491	2	1644.808837890625	1	a1.a1	2
a1	pepa1b41	NAYDIEVIDIFK		2	1439.7420654296875	1	a1.a1	1
a1	pepa1b42	PIDVNYEK		2	977.4943237304688	1	a1.a1	1
a1	pepa1b43	QQVPSGESAIIDR	Q1:-17.02655	2	1382.6915283203125	1	a1.a1	1
a1	pepa1b44	QQVPSGESAIIDR		2	1399.718017578125	1	a1.a1	1
a1	pepa1b45	SDAYYCTGDVTAWTK	C6:+57.02146	2	1737.742919921875	1	a1.a1	1
a1	pepa1b46	SIQEIFIAH		2	1057.568115234375	1	a1.a1	1
a1	pepa1b47	SSASADKPISNMK	M12:+15.99491	2	1351.652587890625	1	a1.a1	1
a1	pepa1b48	TGNAWHSK		2	900.4326782226562	1	a1.a1	1
a1	pepa1b49	VFSATIGIVDIVK		2	1361.8043212890625	1	a1.a1	1
a1	pepa1b50	VGTVIGSNK		2	874.4996948242188	1	a1.a1	1
a1	pepa1b51	VVSEDFIQDVSASTK		2	1624.806884765625	1	a1.a1	1
a2	pepa2a1	AIDIMEPEQAVDITIPK		2	1882.9835205078125	1	a2.a1	1
a2	pepa2a2	ANIFSDVQFK		2	1168.5999755859375	1	a2.a1	1
a2	pepa2a3	CIQSVYISK	C1:+57.02146	2	1097.5660400390625	1	a2.a1	1
a2	pepa2a4	DIIAVVFYGTEK		2	1354.7257080078125	1	a2.a1	1
a2	pepa2a5	DIISIAEDEDIR		2	1388.6907958984375	1	a2.a1	1
a2	pepa2a6	DSIIFIVDASK		2	1207.6573486328125	1	a2.a1	2
a2	pepa2a7	DTGIFIDIMHIK		2	1402.7403564453125	1	a2.a1	1
a2	pepa2a8	DTGIFIDIMHIK	M9:+15.99491	2	1418.7352294921875	1	a2.a1	1
a2	pepa2a9	EETEEIKR		2	1033.5164794921875	1	a2.a1	1
a2	pepa2b10	EIVYPPDYNPEGK		2	1520.7271728515625	1	a2.a1	1
a2	pepa2b11	FDDPGIMIMGFK	M7:+15.99491	2	1386.6435546875	1	a2.a1	2
a2	pepa2b12	FDDPGIMIMGFK	M7:+15.99491 - M9:+15.99491	2	1402.6385498046875	1	a2.a1	1
a2	pepa2b13	FDDPGIMIMGFKPI		2	1580.78564453125	1	a2.a1	1
a2	pepa2b14	FDDPGIMIMGFKPI	M9:+15.99491	2	1596.780517578125	1	a2.a1	1
a2	pepa2b15	FDDPGIMIMGFKPI	M7:+15.99491 - M9:+15.99491	2	1612.775390625	1	a2.a1	1
a2	pepa2b16	FDDPGIMIMGFKPIVIIK	M7:+15.99491	2	2050.112060546875	1	a2.a1	1
a2	pepa2b17	GGFDISIFYR		2	1174.589599609375	1	a2.a1	1
a2	pepa2b18	IFSDVQFK		2	983.5200805664062	1	a2.a1	1
a2	pepa2b19	IGSIVDEFK		2	1007.5411987304688	1	a2.a1	1
a2	pepa2b20	IMIFTNEDNPHGNDSAK		2	1902.865478515625	1	a2.a1	1
a2	pepa2b21	IMIFTNEDNPHGNDSAK	M2:+15.99491	2	1918.8603515625	1	a2.a1	1
a2	pepa2b22	IQVTPPGFQIVFIPFADDK		2	2132.14306640625	1	a2.a1	1
a2	pepa2b23	KPGGFDISIFYR		3	1399.7373046875	1	a2.a1	2
a2	pepa2b24	KQEIIEAITK		2	1172.6888427734375	1	a2.a1	1
a2	pepa2b25	NIEAIAIDIMEPEQAVDITIPK	M10:+15.99491	2	2439.26904296875	1	a2.a1	1
a2	pepa2b26	NIYVIQEIDNPGAK		2	1573.822509765625	1	a2.a1	1
a2	pepa2b27	PGGFDISIFYR		2	1271.642333984375	1	a2.a1	1
a2	pepa2b28	QEIIEAITK	Q1:-17.02655	2	1027.5673828125	1	a2.a1	1
a2	pepa2b29	QIIIEKEETEEIK	Q1:-17.02655	2	1584.837158203125	1	a2.a1	1
a2	pepa2b30	QIIIEKEETEEIKR	Q1:-17.02655	2	1740.938232421875	1	a2.a1	1
a2	pepa2b31	QIIIEKEETEEIKR		2	1757.96484375	1	a2.a1	2
a2	pepa2b32	RIGSIVDEFK		2	1163.642333984375	1	a2.a1	1
a2	pepa2b33	SDSFENPVIQQH		2	1400.64453125	1	a2.a1	1
a2	pepa2b34	SDSFENPVIQQHFR		2	1703.81396484375	1	a2.a1	1
a2	pepa2b35	STIFSAIIIK		2	1092.666748046875	1	a2.a1	1
a2	pepa2b36	TFNTSTGGIIIPSDTK		2	1651.854248046875	1	a2.a1	1
a2	pepa2b37	VAIVPQEEEIDDQK		2	1612.806884765625	1	a2.a1	1
a2	pepa2b38	VEYSEEEIK		2	1125.5313720703125	1	a2.a1	1
a2	pepa2b39	VHFEESSK		2	962.4581909179688	1	a2.a1	2
a2	pepa2b40	VIQEIDNPGAK		2	1183.6322021484375	1	a2.a1	1
a3	pepa3a1	AEGSVTSVGSVNPAENFR		2	1820.8778076171875	1	a3.a1	1
a3	pepa3a2	AIDDIDMVAIVR		2	1330.703857421875	1	a3.a1	1
a3	pepa3a3	ANPQVGVAFPH		2	1136.5850830078125	1	a3.a1	1
a3	pepa3a4	CFSVIGFCK	C1:+57.02146 - C8:+57.02146	2	1117.517333984375	1	a3.a1	1
a3	pepa3a5	DDEAAAVAISSIIH		2	1411.706787109375	1	a3.a1	1
a3	pepa3a6	DQVTAQEIFQDNHEDGPTAK		3	2243.021484375	1	a3.a1	2
a3	pepa3a7	DVIQHETIGK		2	1139.60595703125	1	a3.a1	1
a3	pepa3a8	EDGSGDRGDGPFR		3	1364.5830078125	1	a3.a1	1
a3	pepa3a9	EDIIQGFR		2	977.5054931640625	1	a3.a1	1
a3	pepa3b10	EEASGSSVTAEEAK		2	1394.6285400390625	1	a3.a1	2
a3	pepa3b11	EEASGSSVTAEEAKK		2	1522.7235107421875	1	a3.a1	1
a3	pepa3b12	FPIIEAK		2	817.482177734375	1	a3.a1	1
a3	pepa3b13	HIEIFTDISSR		2	1317.68017578125	1	a3.a1	2
a3	pepa3b14	HIMIPDFDIIEDIESK		2	1914.9521484375	1	a3.a1	2
a3	pepa3b15	HIMIPDFDIIEDIESK	M3:+15.99491	2	1930.9471435546875	1	a3.a1	2
a3	pepa3b16	HSIHWPCR	C7:+57.02146	2	1092.5159912109375	1	a3.a1	1
a3	pepa3b17	IVSMDVIQHETIGK		2	1569.8309326171875	1	a3.a1	1
a3	pepa3b18	IWNMINPPAEVTTK	M4:+15.99491	2	1629.8309326171875	1	a3.a1	1
a3	pepa3b19	KVITMFVQR	M5:+15.99491	2	1137.645263671875	1	a3.a1	1
a3	pepa3b20	NMINPPAEVTTK		2	1314.672607421875	1	a3.a1	1
a3	pepa3b21	RHIEIFTDISSR		3	1473.78125	1	a3.a1	1
a3	pepa3b22	SKVDEEQMK		2	1093.519775390625	1	a3.a1	1
a3	pepa3b23	SQIDIIIH		2	938.531005859375	1	a3.a1	1
a3	pepa3b24	SQIDIIIHSIK		2	1266.741943359375	1	a3.a1	1
a3	pepa3b25	SSIIHAIDDIDMVAIVR		2	1867.9949951171875	1	a3.a1	2
a3	pepa3b26	TEQGGAHFSVS		2	1119.5069580078125	1	a3.a1	1
a3	pepa3b27	TWTVVDAK		2	919.48876953125	1	a3.a1	1
a3	pepa3b28	VDEEQMK		2	878.392822265625	1	a3.a1	1
a3	pepa3b29	VITMFVQR		2	993.555419921875	1	a3.a1	1
a3	pepa3b30	VITMFVQR	M4:+15.99491	2	1009.55029296875	1	a3.a1	1
a3	pepa3b31	YAPTEAQINAVDAIIDSMSIAK		3	2321.169921875	1	a3.a1	1
a3	pepa3b32	YAPTEAQINAVDAIIDSMSIAK	M18:+15.99491	2	2337.164794921875	1	a3.a1	1
a3	pepa3b33	YAYDKR		2	815.4050903320312	1	a3.a1	1
a3	pepa3b34	YGSDIVPFSK		2	1112.562744140625	1	a3.a1	1
a4	pepa4a1	AEIDDTPMR	M8:+15.99491	2	1063.472900390625	1	a4.a1	2
a4	pepa4a2	AVVIVDDR		2	886.4996948242188	2	a4.a1 a4.a2	1
a4	pepa4a3	CSEGSFIITTFPR	C1:+57.02146	2	1514.731201171875	1	a4.a2	1
a4	pepa4a4	CSEGVFIITTTPR	C1:+57.02146 - C1:-17.02655	2	1463.7203369140625	1	a4.a1	1
a4	pepa4a5	CSEGVFIITTTPR	C1:+57.02146	2	1480.7469482421875	1	a4.a1	1
a4	pepa4a6	DKIESEMEDAYHEHQANIIR		3	2428.1201171875	1	a4.a1	1
a4	pepa4a7	FAQHGTFEYEYSQR		2	1762.7823486328125	1	a4.a1	1
a4	pepa4a8	FAQPGSFEYEYAMR		2	1695.74755859375	1	a4.a2	1
a4	pepa4a9	FATHAAAISVR		2	1143.6273193359375	1	a4.a1	1
a4	pepa4b10	GIVEFASK		2	850.46728515625	1	a4.a1	1
a4	pepa4b11	GMGPGTPAGYGR		2	1120.520751953125	1	a4.a1	1
a4	pepa4b12	GMGPGTPAGYGR	M2:+15.99491	2	1136.5157470703125	1	a4.a1	1
a4	pepa4b13	IFVGNIPADITEDEFKR		2	1964.012939453125	1	a4.a1	1
a4	pepa4b14	MEEIHNQEMQK		2	1416.625	1	a4.a1	1
a4	pepa4b15	MEEIHNQEMQK	M9:+15.99491	2	1432.619873046875	1	a4.a1	1
a4	pepa4b16	MEEIHNQEMQK	M1:+15.99491 - M9:+15.99491	2	1448.6148681640625	1	a4.a1	1
a4	pepa4b17	MEEIHNQEVQK		2	1384.6529541015625	1	a4.a2	1
a4	pepa4b18	MGGGGAMNMGDPYGSGGQK		2	1771.7200927734375	1	a4.a1	1
a4	pepa4b19	MGGGGAMNMGDPYGSGGQK	M9:+15.99491	2	1787.7149658203125	1	a4.a1	2
a4	pepa4b20	MGGGGAMNMGDPYGSGGQK	M1:+15.99491 - M9:+15.99491	2	1803.7099609375	1	a4.a1	2
a4	pepa4b21	MGGGGAMNMGDPYGSGGQK	M1:+15.99491 - M7:+15.99491 - M9:+15.99491	2	1819.704833984375	1	a4.a1	1
a4	pepa4b22	MGYMDPR		2	869.3648071289062	1	a4.a1	1
a4	pepa4b23	NMGDPYGSGGQK		2	1210.51611328125	1	a4.a1	1
a4	pepa4b24	PGGGPGISTPGGHPKPPHR		2	1802.9412841796875	1	a4.a1	1
a4	pepa4b25	PVIVEPIEQIDDEDGIPEK		2	2135.07568359375	1	a4.a1	2
a4	pepa4b26	PVTVEPMDQIDDEEGIPEK		2	2140.99609375	1	a4.a2	1
a4	pepa4b27	PVTVEPMDQIDDEEGIPEK	M7:+15.99491	2	2156.99072265625	1	a4.a2	1
a4	pepa4b28	RMEEIHNQEMQK		3	1572.72607421875	1	a4.a1	1
a4	pepa4b29	SPPPGMGINQNR		2	1267.62158203125	1	a4.a1	1
a4	pepa4b30	SPPPGMGINQNR	M6:+15.99491	2	1283.616455078125	1	a4.a1	2
a4	pepa4b31	VEIDNMPIR		2	1086.5616455078125	1	a4.a2	1
a4	pepa4b32	YGEPGEVFINK		2	1252.621337890625	1	a4.a1	1
a5	pepa5a1	AANAAENDFSVSQAEMSSR		2	1984.866943359375	1	a5.a1	1
a5	pepa5a2	AANAAENDFSVSQAEMSSR	M16:+15.99491	2	2000.86181640625	1	a5.a1	1
a5	pepa5a3	ADDPYAHISK		2	1116.5323486328125	1	a5.a1	1
a5	pepa5a4	AVSEEQQPAIK		2	1199.6270751953125	1	a5.a1	1
a5	pepa5a5	EVIEAIGEVMVSR		2	1431.7515869140625	1	a5.a1	1
a5	pepa5a6	EVIEAIGEVMVSR	M10:+15.99491	2	1447.7464599609375	1	a5.a1	1
a5	pepa5a7	FAAIDNEEEDKEEEIIK		2	2021.9549560546875	1	a5.a1	1
a5	pepa5a8	FSISAHGK		2	846.4473266601562	1	a5.a1	1
a5	pepa5a9	GAVIVVSHDAR		2	1123.622314453125	1	a5.a1	1
a5	pepa5b10	GFNIPYQDAR		2	1180.574951171875	1	a5.a1	1
a5	pepa5b11	IGFFNQQYAEQIR		2	1613.8074951171875	1	a5.a1	1
a5	pepa5b12	IIAGIGFDPEMQNR	M11:+15.99491	2	1576.7791748046875	1	a5.a1	1
a5	pepa5b13	IQGQIEQGDDTAAER		2	1630.76708984375	1	a5.a1	1
a5	pepa5b14	ISVPTSDEEDEVPAPK		2	1712.8228759765625	1	a5.a1	1
a5	pepa5b15	ITPTHGEMR	M8:+15.99491	2	1057.5098876953125	1	a5.a1	1
a5	pepa5b16	KNQDEESQEAPEIIK		2	1757.8555908203125	1	a5.a1	1
a5	pepa5b17	MEETPTEYIQR		2	1396.6417236328125	1	a5.a1	1
a5	pepa5b18	MEETPTEYIQR	M1:+15.99491	2	1412.6365966796875	1	a5.a1	1
a5	pepa5b19	NIDFGIDMDSR		2	1282.57373046875	1	a5.a1	1
a5	pepa5b20	NIDFGIDMDSR	M8:+15.99491	2	1298.568603515625	1	a5.a1	1
a5	pepa5b21	NQDEESQEAPEIIK		2	1629.7607421875	1	a5.a1	1
a5	pepa5b22	QAMIENASDIK	M3:+15.99491	2	1235.593994140625	1	a5.a1	1
a5	pepa5b23	STIIIIITGK		2	1058.682373046875	1	a5.a1	1
a5	pepa5b24	VVFAEIACR	C8:+57.02146	2	1064.55615234375	1	a5.a1	1
a5	pepa5b25	YGIVGPNGK		2	904.4890747070312	1	a5.a1	1
a6	pepa6a1	AIIIAAAPGEK		2	1053.6307373046875	1	a6.a1	1
a6	pepa6a2	DISIENGAHAYNR		2	1459.69287109375	1	a6.a1	1
a6	pepa6a3	DTMSDIPEVR		2	1162.541259765625	1	a6.a1	1
a6	pepa6a4	EEISEEGYIAK		2	1267.605712890625	1	a6.a1	1
a6	pepa6a5	GVCSCVEAGK	C3:+57.02146 - C5:+57.02146	2	1066.4659423828125	1	a6.a1	1
a6	pepa6a6	INIIHEFIQTEIK		2	1597.8951416015625	1	a6.a1	1
a6	pepa6a7	IPIFPEPIHVFAPR		2	1632.926513671875	1	a6.a1	1
a6	pepa6a8	IVMAGETTNSR		2	1178.583740234375	1	a6.a1	1
a6	pepa6a9	IVVEFIQSNSDSTYEDIINK		2	2314.145263671875	1	a6.a1	1
a6	pepa6b10	NIEIFFSGSAK		2	1212.6263427734375	1	a6.a1	1
a6	pepa6b11	NQICDIETK	C4:+57.02146	2	1120.5306396484375	1	a6.a1	1
a6	pepa6b12	PIYDDDPSIEGGVNGK		2	1675.7813720703125	1	a6.a1	1
a6	pepa6b13	SDESIKEEDKDQDEK		3	1794.7879638671875	1	a6.a1	2
a6	pepa6b14	SDGEAKPEPSPSPR		2	1453.6922607421875	1	a6.a1	1
a6	pepa6b15	SFEDPPNHAR		2	1169.5338134765625	1	a6.a1	1
a6	pepa6b16	SQACEPSEPEIEIK	C4:+57.02146	2	1616.7476806640625	1	a6.a1	1
a6	pepa6b17	VGMADANSPPKPISK	M3:+15.99491	2	1527.7840576171875	1	a6.a1	1
a6	pepa6b18	VIEQIEDIDSR		2	1316.669677734375	1	a6.a1	1
a6	pepa6b19	VIHPEQHR		2	1015.5435791015625	1	a6.a1	1
a6	pepa6b20	VNPQISDEKDEDEKEEK		2	2031.9356689453125	1	a6.a1	1
a6	pepa6b21	VPTIAVPAISIPDDVR		2	1662.94287109375	1	a6.a1	1
a6	pepa6b22	YGQHPPDAVDEPQMITNEK		3	2168.9921875	1	a6.a1	2
a7	pepa7a1	AAGAGTAGPASGPGVVR		2	1395.7342529296875	1	a7.a1	1
a7	pepa7a2	AAPDEDSTTNITK		2	1362.6387939453125	1	a7.a1	1
a7	pepa7a3	DIMQAIIVR		2	1058.6031494140625	1	a7.a1	1
a7	pepa7a4	DIMQAIIVRPIGK		2	1453.8564453125	1	a7.a1	1
a7	pepa7a5	DIVIPTQAIPASPAIK		2	1633.9527587890625	1	a7.a1	1
a7	pepa7a6	EDKQPAPGPVEKPPR		2	1644.870849609375	1	a7.a1	1
a7	pepa7a7	FIESHIDDAEPYIITM		2	1893.894287109375	1	a7.a1	1
a7	pepa7a8	FIESHIDDAEPYIITMAK		3	2093.0263671875	1	a7.a1	1
a7	pepa7a9	HEPGIGGPAER		2	1119.5545654296875	1	a7.a1	1
a7	pepa7b10	IEEAVNR		2	830.4370727539062	1	a7.a1	1
a7	pepa7b11	KDENESSAPADGEGGSEIQPK		2	2144.958251953125	1	a7.a1	2
a7	pepa7b12	NDIINIIR		2	970.5684204101562	1	a7.a1	1
a7	pepa7b13	NPPTTIGMMTIK	M8:+15.99491	2	1319.670166015625	1	a7.a1	2
a7	pepa7b14	PTVINQPIPGEK		2	1292.7213134765625	1	a7.a1	1
a7	pepa7b15	TEFTITEAVVESSR		2	1568.7806396484375	1	a7.a1	1
a7	pepa7b16	TISGAQDSEAAFAK		2	1395.675048828125	1	a7.a1	1
a7	pepa7b17	WNSSNGVEEK		2	1149.5174560546875	1	a7.a1	1
a8	pepa8a1	EAMMGIAQIYK		2	1254.62255859375	1	a8.a1	1
a8	pepa8a2	FNDIHVPIR		2	1110.60595703125	1	a8.a1	1
a8	pepa8a3	GRPPKPIGGGTPK		3	1261.738037109375	1	a8.a1	1
a8	pepa8a4	HDVIVSIVTAAK		2	1252.7264404296875	1	a8.a1	1
a8	pepa8a5	IAPVHIDTESISAIIK		2	1706.9691162109375	1	a8.a1	1
a8	pepa8a6	IIHIYYQN		2	1063.5574951171875	1	a8.a1	1
a8	pepa8a7	IITTIIHSDGDITEQGK		2	1840.9654541015625	1	a8.a1	1
a8	pepa8a8	IYAPEAPYTSPDK		2	1451.7056884765625	1	a8.a1	1
a8	pepa8a9	METVSNASSSSNPSSPGR		2	1794.792724609375	1	a8.a1	1
a8	pepa8b10	SAIIPVIHHK		2	1114.673583984375	1	a8.a1	1
a8	pepa8b11	SGPPAPEEEEEEER		2	1584.6663818359375	1	a8.a1	1
a8	pepa8b12	SIDGTADDEDEGVPTDQAIR		2	2103.931640625	1	a8.a1	1
a8	pepa8b13	TPSPSQPK		2	841.4417724609375	1	a8.a1	1
a8	pepa8b14	TTNVIGAVNKPISSAGK		3	1656.9283447265625	1	a8.a1	1
a8	pepa8b15	VAEAAIQIFK		2	1089.6307373046875	1	a8.a1	1
a8	pepa8b16	VISFTHPISF		2	1147.614990234375	1	a8.a1	1
a8	pepa8b17	YAIQSAAGK		2	908.4840087890625	1	a8.a1	1
a9	pepa9a1	AQTTNSNSSSSSDVSTHS		2	1796.7532958984375	1	a9.a1	1
a9	pepa9a2	DAAINSIVEIYR		2	1363.7220458984375	1	a9.a1	1
a9	pepa9a3	FGIGQPGR		2	831.4475708007812	1	a9.a1	1
a9	pepa9a4	GPPVTPSSEK		2	998.5156860351562	1	a9.a1	1
a9	pepa9a5	IQVGQEIIDYFSDK		2	1654.8326416015625	1	a9.a1	1
a9	pepa9a6	IVDGIATSWVNSSNYK		2	1753.8759765625	1	a9.a1	1
a9	pepa9a7	QSSGSATNVASTPDNR		2	1591.7310791015625	1	a9.a1	1
a9	pepa9a8	SGNMIQSANDK		2	1164.5318603515625	1	a9.a1	1
a9	pepa9a9	SQEDINEPIKR		2	1328.680908203125	1	a9.a1	1
a9	pepa9b10	SSSSSQESINRPISAK		2	1677.840576171875	1	a9.a1	1
a9	pepa9b11	VISTSTDIEAAVADAIK		2	1703.9066162109375	1	a9.a1	1
b10	pepb10a1	AADETICQTK	C7:+57.02146	2	1136.525634765625	1	b10.a1	1
b10	pepb10a2	AAVWEITGAEFSK		2	1408.7110595703125	1	b10.a1	1
b10	pepb10a3	AIDIADMITR		2	1118.5877685546875	1	b10.a1	1
b10	pepb10a4	EDEQQQAIQDIASR		2	1630.76708984375	1	b10.a1	1
b10	pepb10a5	IYIPPSTPDFSR		2	1392.7161865234375	1	b10.a1	1
b10	pepb10a6	IYYPDFIVPDPK		2	1466.7569580078125	1	b10.a1	1
b10	pepb10a7	PNNSGEAPSSPTPK		2	1382.6551513671875	1	b10.a1	1
b10	pepb10a8	SEAHTADGISIR		2	1256.6234130859375	1	b10.a1	1
b10	pepb10a9	TQIIQDFIR		2	1133.6318359375	1	b10.a1	1
b10	pepb10b10	VADNPSYNTK		2	1108.52734375	1	b10.a1	1
b10	pepb10b11	VIIDIFTGVR		2	1132.6728515625	1	b10.a1	1
b11	pepb11a1	AAGPSISHTSGGTQSK		2	1485.7296142578125	1	b11.a1	2
b11	pepb11a2	ATAFNEQVDK		2	1122.54296875	1	b11.a1	1
b11	pepb11a3	DSIVDIIGICK	C10:+57.02146	2	1232.6558837890625	1	b11.a1	1
b11	pepb11a4	FFPIIEVNK		2	1106.6248779296875	1	b11.a1	1
b11	pepb11a5	IFSIEIVDESGEIR		2	1606.8326416015625	1	b11.a1	1
b11	pepb11a6	SGGVGGSNTNWK		2	1163.54443359375	1	b11.a1	1
b11	pepb11a7	VETYNDESR		2	1112.48583984375	1	b11.a1	1
b11	pepb11a8	VIDQQNGIYR		2	1205.627685546875	1	b11.a1	1
b11	pepb11a9	VVIIMEIEVIK	M5:+15.99491	2	1301.7752685546875	1	b11.a1	1
b12	pepb12a1	DGYIHYGQTVK		2	1280.62744140625	1	b12.a1	1
b12	pepb12a2	ICPWGAPT	C2:+57.02146	2	901.424072265625	1	b12.a2	1
b12	pepb12a3	IGIGNSDQEMQQINIEGK		2	1973.9599609375	2	b12.a1 b12.a2	1
b12	pepb12a4	IIQFQATPCPK	C9:+57.02146	2	1302.6878662109375	1	b12.a1	1
b12	pepb12a5	IVCSVTGMAIPR	C3:+57.02146	2	1303.6865234375	1	b12.a1	1
b12	pepb12a6	QPVQVPVTIVR		2	1235.74755859375	1	b12.a1	1
b12	pepb12a7	TIYISDSDKR		2	1197.6114501953125	2	b12.a1 b12.a2	1
b12	pepb12a8	VWFGDVEAETMYR		2	1602.72607421875	1	b12.a1	1
b12	pepb12a9	VWFGDVEAETMYR	M11:+15.99491	2	1618.720947265625	1	b12.a1	1
b13	pepb13a1	AFIWAGGR		2	877.4683227539062	1	b13.a1	1
b13	pepb13a2	ANFESDEVEISYAK		2	1601.7333984375	1	b13.a1	1
b13	pepb13a3	DIDIHEVR		2	996.5112915039062	1	b13.a1	1
b13	pepb13a4	DIPEHAVIK		2	1021.568115234375	1	b13.a1	1
b13	pepb13a5	MMVAGFK	M2:+15.99491	2	799.384521484375	1	b13.a1	1
b13	pepb13a6	NFIIDQTNVSAAAQR		2	1647.8453369140625	1	b13.a1	1
b13	pepb13a7	SSGPTSIFAVTVAPPGAR		2	1714.9127197265625	1	b13.a1	1
b13	pepb13a8	YNIIGTNTIMDK		2	1382.6988525390625	1	b13.a1	1
b13	pepb13a9	YNIIGTNTIMDK	M10:+15.99491	2	1398.69384765625	1	b13.a1	1
b14	pepb14a1	FFIGQFSDDR		2	1231.5745849609375	1	b14.a1	1
b14	pepb14a2	FPDITVEINR		2	1203.63720703125	1	b14.a1	1
b14	pepb14a3	IANIINAEER		2	1142.6168212890625	1	b14.a1	1
b14	pepb14a4	IIGIMEEVADGFK		2	1421.73486328125	1	b14.a1	1
b14	pepb14a5	STVDAEAVHK		2	1056.5323486328125	1	b14.a1	1
b14	pepb14a6	TIVYWGIGR		2	1064.5892333984375	1	b14.a1	1
b14	pepb14a7	VDTCHTPFGK	C4:+57.02146	2	1161.5361328125	1	b14.a1	1
b14	pepb14a8	YSDSIVQK		2	939.4785766601562	1	b14.a1	1
b15	pepb15a1	AAIAQAIAGEVSVVPPSR		2	1735.970458984375	1	b15.a1	1
b15	pepb15a2	DTEMIATGAQDGK	M4:+15.99491	2	1352.600341796875	1	b15.a1	1
b15	pepb15a3	IMAIIGQAIK		2	1057.6441650390625	1	b15.a1	1
b15	pepb15a4	NPEHFVVCNR	C8:+57.02146	2	1271.595458984375	1	b15.a1	1
b15	pepb15a5	SIEIESSDVIR	S1:+42.01057	2	1289.6588134765625	1	b15.a1	1
b15	pepb15a6	YIHIENIIAR		2	1241.700439453125	1	b15.a1	1
b16	pepb16a1	AAVIGDVIR		2	913.5469970703125	1	b16.a1	1
b16	pepb16a2	APQVIVIAPTR		2	1164.7103271484375	1	b16.a1	1
b16	pepb16a3	DVESYIHR		2	1018.4957275390625	1	b16.a1	1
b16	pepb16a4	EEYQIVQVEQK		2	1392.7010498046875	1	b16.a1	1
b16	pepb16a5	GAVEAIAAAIAH		2	1093.6004638671875	1	b16.a1	1
b16	pepb16a6	TFSFAIPIIEK		2	1265.71435546875	1	b16.a1	1
b17	pepb17a1	AMGIMNSFVNDIFER	M2:+15.99491	2	1759.8145751953125	1	b17.a1	2
b17	pepb17a2	AMGIMNSFVNDIFER	M2:+15.99491 - M5:+15.99491	2	1775.8094482421875	1	b17.a1	1
b17	pepb17a3	GIMNSFVNDIFER	M3:+15.99491	2	1557.737060546875	1	b17.a1	1
b17	pepb17a4	KESYSVYVYK		2	1265.6417236328125	1	b17.a1	1
b17	pepb17a5	SFVNDIFER		2	1126.55322265625	1	b17.a1	1
b18	pepb18a1	APPARPVK		2	835.5153198242188	1	b18.a1	1
b18	pepb18a2	KDDEENYIDIFSHK		3	1752.807861328125	1	b18.a1	1
b18	pepb18a3	QPPIPHR	Q1:-17.02655	2	827.4526977539062	1	b18.a1	1
b18	pepb18a4	SGSMDPSGAHPSVR		2	1384.6278076171875	1	b18.a1	1
b18	pepb18a5	SGSMDPSGAHPSVR	M4:+15.99491	2	1400.6226806640625	1	b18.a1	1
b19	pepb19a1	IPIVNEDDEIVAIIAR		2	1779.9854736328125	1	b19.a1	1
b19	pepb19a2	NIIDAGVDAIR		2	1156.6324462890625	1	b19.a1	1
b19	pepb19a3	REDIVVAPAGITIK		2	1481.8690185546875	1	b19.a1	1
b19	pepb19a4	TSSAQVEGGVHSIHSYEK		2	1915.9149169921875	1	b19.a1	1
b19	pepb19a5	VAQGVSGAVQDK		2	1158.61181640625	1	b19.a1	1
b20	pepb20a1	AIISASPEVVVAVGFPGAGK		2	1869.0479736328125	1	b20.a1	1
b20	pepb20a2	DTIGSWQR		2	962.4694213867188	1	b20.a1	1
b20	pepb20a3	HIVSAGYVHVNR		3	1351.723388671875	1	b20.a1	1
b20	pepb20a4	TQVEIVADPETR		2	1357.6961669921875	1	b20.a1	1
b20	pepb20a5	VAGFDIDGTIITTR		2	1478.785400390625	1	b20.a1	1
b21	pepb21a1	IIASANIEEVTMK		2	1418.75634765625	1	b21.a1	1
b21	pepb21a2	IIASANIEEVTMK	M12:+15.99491	2	1434.7513427734375	1	b21.a1	1
b21	pepb21a3	ITMQVSSIQR		2	1162.625244140625	1	b21.a1	1
b21	pepb21a4	NVGQFSGFPFEK		2	1356.65869140625	1	b21.a1	1
b21	pepb21a5	VYENYPTYDITER		2	1662.7650146484375	1	b21.a1	1
b22	pepb22a1	MVATTKPK		2	875.5023193359375	1	b22.a1	1
b22	pepb22a2	NSSNKPAVTTK		2	1146.61181640625	1	b22.a1	1
b22	pepb22a3	SSVPPPSAPPPK		2	1160.63134765625	1	b22.a1	1
b22	pepb22a4	VAGGAAPSKPASAK		2	1211.6746826171875	1	b22.a1	1
b23	pepb23a1	GSSSANPVNSVR		2	1174.58154296875	1	b23.a1	1
b23	pepb23a2	IAMQIEEQASR		2	1275.6365966796875	1	b23.a1	1
b23	pepb23a3	THTMGGDISGK	M4:+15.99491	2	1119.51025390625	1	b23.a1	1
b23	pepb23a4	TSGQTFANSNSSR		2	1356.6142578125	1	b23.a1	1
b24	pepb24a1	EVDATSPAPSTSSTVK		2	1576.7705078125	1	b24.a1	1
b24	pepb24a2	MREEYDK		2	970.4302978515625	1	b24.a1	1
b24	pepb24a3	TEGAEATPGAQK		2	1159.5594482421875	1	b24.a1	1
b24	pepb24a4	TTIYEIQDDR		2	1253.6011962890625	1	b24.a1	1
b25	pepb25a1	DMMSEIDR	M2:+15.99491 - M3:+15.99491	2	1028.4027099609375	1	b25.a1	1
b25	pepb25a2	DTDNEEEIR		2	1120.4757080078125	1	b25.a1	1
b25	pepb25a3	ISDEEVDEMIR	M9:+15.99491	2	1351.60498046875	1	b25.a1	1
b25	pepb25a4	SIGQNPTEAEIR		2	1314.6651611328125	1	b25.a1	1
b26	pepb26a1	DAVTYTEHAK		2	1134.54296875	1	b26.a1	1
b26	pepb26a2	DNIQGITKPAIR		2	1325.7540283203125	1	b26.a1	1
b26	pepb26a3	ISGIIYEETR		2	1180.621337890625	1	b26.a1	1
b26	pepb26a4	TVTAMDVVYAIK		2	1310.702880859375	1	b26.a1	1
b27	pepb27a1	AIQIEVDR		2	943.5211181640625	1	b27.a1	1
b27	pepb27a2	DPSISDSSTVGIQR		2	1461.7183837890625	1	b27.a1	1
b27	pepb27a3	EIWEIIGIPEDQR		2	1597.822509765625	1	b27.a1	1
b27	pepb27a4	SQNEAVCEGIR	C7:+57.02146	2	1262.579833984375	1	b27.a1	1
b28	pepb28a1	EVAYIGNEVSDEECIK	C14:+57.02146	2	1854.843017578125	1	b28.a1	1
b28	pepb28a2	EVTEPININPAK		2	1324.7110595703125	1	b28.a1	1
b28	pepb28a3	HIAGVPIIGW		2	1062.60986328125	1	b28.a1	1
b28	pepb28a4	MAYYEMR		2	963.4066772460938	1	b28.a1	1
b29	pepb29a1	GSGFGGYGYR		2	1020.4537963867188	1	b29.a1	1
b29	pepb29a2	GYGSGFGGYGYR		2	1240.53857421875	1	b29.a1	1
b29	pepb29a3	IGYGGGYGGYGYGSGFGGYGYR		2	2184.94140625	1	b29.a1	1
b29	pepb29a4	PSCYGGYGFSGFY	C3:+57.02146	2	1461.578369140625	1	b29.a1	1
b30	pepb30a1	IIHTIDDR		2	982.531982421875	1	b30.a1	1
b30	pepb30a2	NINGITQHK		2	1024.5538330078125	1	b30.a1	1
b30	pepb30a3	VAISEPQPER		2	1125.59033203125	1	b30.a1	1
b31	pepb31a1	AGPGSEEITVTNAR		2	1401.697265625	1	b31.a1	1
b31	pepb31a2	TTIEGHIAK		2	969.5368041992188	1	b31.a1	1
b31	pepb31a3	VQAQAEQGQQEIK		2	1456.739501953125	1	b31.a1	1
b32	pepb32a1	AVQYISSQDEK		2	1267.616943359375	1	b32.a1	1
b32	pepb32a2	IDAEVPTR		2	900.4788818359375	1	b32.a1	1
b32	pepb32a3	SPNQNVQQAAAGAIR		2	1524.7882080078125	1	b32.a1	1
b33	pepb33a1	EANQAINPK		2	984.5112915039062	1	b33.a1	1
b33	pepb33a2	STCIYGGAPK	C3:+57.02146	2	1053.5037841796875	1	b33.a1	1
b33	pepb33a3	WNIDEIPK		2	1014.52587890625	1	b33.a1	1
b34	pepb34a1	MYCCAIR	C3:+57.02146 - C4:+57.02146 - M1:+15.99491	2	989.4005737304688	1	b34.a1	1
b34	pepb34a2	SCSVPTGPATTFCSFDK	C2:+57.02146 - C13:+57.02146	2	1861.8099365234375	1	b34.a1	1
b34	pepb34a3	VQPGCESPCEPR	C5:+57.02146 - C9:+57.02146	2	1415.6046142578125	1	b34.a1	1
b35	pepb35a1	DPDYQPPAK		2	1030.484375	1	b35.a1	1
b35	pepb35a2	QIIDMHFK	Q1:-17.02655	2	1014.5081176757812	1	b35.a1	1
b35	pepb35a3	YAIIQHQK		2	1000.5579223632812	1	b35.a1	1
b36	pepb36a1	IDNIDVNR		2	958.4957275390625	1	b36.a1	1
b36	pepb36a2	IPIFFFGTHETAFIGPK		3	1922.021484375	1	b36.a1	1
b36	pepb36a3	QSNASSDVEVEEK		2	1421.6395263671875	1	b36.a1	1
b37	pepb37a1	ESETTTSIVIER		2	1364.6907958984375	1	b37.a1	1
b37	pepb37a2	SGDSEVYQIGDVSQK		2	1611.7501220703125	1	b37.a1	1
b37	pepb37a3	SIATNEMWR		2	1107.525634765625	1	b37.a1	1
b38	pepb38a1	EYNEDEDPAAR		2	1308.5343017578125	1	b38.a1	1
b38	pepb38a2	ITQIISYIR		2	1106.6572265625	1	b38.a1	1
b38	pepb38a3	NEIFIPGR		2	945.5156860351562	1	b38.a1	1
b39	pepb39a1	ERPETVIIDIIQR		2	1581.896240234375	1	b39.a1	1
b39	pepb39a2	IEEEMIAIQNER		2	1474.720947265625	1	b39.a1	1
b39	pepb39a3	NHIIETTPK		2	1052.5738525390625	1	b39.a1	1
b40	pepb40a1	PGKPGAGPAQVPR		3	1231.6910400390625	1	b40.a1	1
b40	pepb40a2	SAGGEPGPEAGR		2	1084.502197265625	1	b40.a1	1
b41	pepb41a1	GISDIHHR		2	934.4857788085938	1	b41.a1	1
b41	pepb41a2	SPQSNSPVIISR		2	1284.6910400390625	1	b41.a1	1
b42	pepb42a1	FIEWQAQQQQR		2	1461.7237548828125	1	b42.a1	1
b42	pepb42a2	RPGGIGTR		2	813.4694213867188	1	b42.a1	1
b43	pepb43a1	ADSIIAVVK		2	915.5513916015625	1	b43.a1	1
b43	pepb43a2	MHVEHER		2	937.4312744140625	1	b43.a1	1
b44	pepb44a1	APGCVISNPDQK	C4:+57.02146	2	1285.620849609375	1	b44.a1	1
b44	pepb44a2	SPFNSPSPQDSPR		2	1415.6553955078125	1	b44.a1	1
b45	pepb45a1	NTIANSCGTGIR	C7:+57.02146	2	1263.6114501953125	1	b45.a1	1
b45	pepb45a2	VEAIPEQVAPESR		2	1424.7384033203125	1	b45.a1	1
b46	pepb46a1	DAVEDIESVGK		2	1161.5638427734375	1	b46.a1	1
b46	pepb46a2	ENAGEDPGIAR		2	1128.5284423828125	1	b46.a1	1
b47	pepb47a1	INDSIIQATEQR		2	1387.718017578125	1	b47.a1	1
b47	pepb47a2	ISTEEAIR		2	918.489501953125	1	b47.a1	1
b48	pepb48a1	HIQDIMEGITAK		2	1355.69921875	1	b48.a1	1
b48	pepb48a2	MIDHEYTTK		2	1137.52490234375	1	b48.a1	1
b49	pepb49a1	YHSDEYIK		2	1054.484375	1	b49.a1	1
b49	pepb49a2	YYAVNFPMR		2	1160.55615234375	1	b49.a1	1
b50	pepb50a1	AIAAGGYDVEK		2	1093.5528564453125	1	b50.a1	1
b50	pepb50a2	ATGPPVSEIITK		2	1212.6839599609375	1	b50.a1	1
b51	pepb51a1	HPEINISEEGITK		2	1466.7490234375	1	b51.a1	1
b51	pepb51a2	WVEISNEVR		2	1131.5797119140625	1	b51.a1	1
b52	pepb52a1	AVFPSIVGR		2	945.5521240234375	1	b52.a1	1
b52	pepb52a2	GYSFTTTAER		2	1132.52734375	1	b52.a1	1
b53	pepb53a1	ASGPPVSEIITK		2	1198.668212890625	1	b53.a1	1
b53	pepb53a2	SGVSIAAIK		2	845.509521484375	1	b53.a1	1
b54	pepb54a1	GNDQVAISSK		2	1018.5167846679688	1	b54.a1	1
b54	pepb54a2	IPFIGIAISSR		2	1173.6993408203125	1	b54.a1	1
b55	pepb55a1	DSPFGISFVR		2	1124.5738525390625	1	b55.a1	1
b55	pepb55a2	TPATAPVPAR		2	980.5527954101562	1	b55.a1	1
b56	pepb56a1	GIIQEIFINK		2	1174.6834716796875	1	b56.a1	1
b56	pepb56a2	NASTVVVSDK		2	1019.5371704101562	1	b56.a1	1
b57	pepb57a1	ISGVGIDRPPYGVF		2	1476.7850341796875	1	b57.a1	1
b57	pepb57a2	TGEIQFSR		2	937.4741821289062	1	b57.a1	1
b58	pepb58a1	APTNIVYK		2	905.509521484375	1	b58.a1	1
b58	pepb58a2	IGNVEISQVTIVGIIR		2	1711.01171875	1	b58.a1	1
b59	pepb59a1	IANYIQK		2	849.4832763671875	1	b59.a1	1
b59	pepb59a2	QNQEYEIIIDVK	Q1:-17.02655	2	1474.7427978515625	1	b59.a1	1
b60	pepb60a1	DSVRSGPFGQIFRP		2	1562.8077392578125	1	b60.a1	1
b60	pepb60a2	FPGQINADIR		2	1130.595703125	1	b60.a1	1
b61	pepb61a1	APEIIFGAR		2	973.5469970703125	1	b61.a1	1
b61	pepb61a2	IDFIGEGQFATVYK		2	1587.8057861328125	1	b61.a1	1

## Sheet: spectra
MS Sample :	DaPR130904_VB83_O1902.m
Group ID	Peptide ID	Sample	Scan	Rt (minutes)	Sequence (top)	Modifs (top)	Number of subgroups	Sub-groups Ids	Best E-value	Best hyperscore	Charge	MH+ Obs	MH+ theo	DeltaMH+	Delta-ppm
a1	pepa1b48	DaPR130904_VB83_O1902.m	510	10.479999542236328	TGNAWHSK		1	a1.a1	2.100000074278796E-6	41.099998474121094	2	900.4328002929688	900.4326782226562	9.999999747378752E-5	0.11105771690913668
a1	pepa1b20	DaPR130904_VB83_O1902.m	516	10.510000228881836	GNAWHSK		1	a1.a1	0.03200000151991844	26.100000381469727	2	799.385009765625	799.385009765625	0.0	0.0
a1	pepa1b47	DaPR130904_VB83_O1902.m	684	11.850000381469727	SSASADKPLSNMK	M12:+15.99491	1	a1.a1	0.02199999988079071	28.200000762939453	2	1351.6539306640625	1351.652587890625	0.00139999995008111	1.035769074556307
a1	pepa1b21	DaPR130904_VB83_O1902.m	845	12.899999618530273	GTNSYYK		1	a1.a1	0.005900000222027302	27.299999237060547	2	832.3850708007812	832.3839721679688	0.0010999999940395355	1.3215054960447554
a1	pepa1b30	DaPR130904_VB83_O1902.m	912	13.25	KLTVNPGTK		1	a1.a1	0.017000000923871994	38.79999923706055	2	957.5746459960938	957.5731811523438	0.001500000013038516	1.5664599244868322
a1	pepa1b50	DaPR130904_VB83_O1902.m	1231	14.930000305175781	VGTVIGSNK		1	a1.a1	0.003700000001117587	30.200000762939453	2	874.5007934570312	874.4996948242188	0.0010999999940395355	1.2578620673625782
a1	pepa1b29	DaPR130904_VB83_O1902.m	1477	16.030000686645508	KGDEVDGVDEVAK		1	a1.a1	0.019999999552965164	36.0	2	1360.6583251953125	1360.6595458984375	-0.0010999999940395355	-0.8084314679269826
a1	pepa1b29	DaPR130904_VB83_O1902.m	1608	16.579999923706055	KGDEVDGVDEVAK		1	a1.a1	5.199999941396527E-5	46.70000076293945	2	1360.66455078125	1360.6595458984375	0.005100000184029341	3.7481824159487545
a1	pepa1b16	DaPR130904_VB83_O1902.m	1669	16.829999923706055	GGAAVDPDSGLEHSAH		1	a1.a1	4.699999863078119E-6	52.0	2	1519.677490234375	1519.6776123046875	-9.999999747378752E-5	-0.06580342874310767
a1	pepa1a5	DaPR130904_VB83_O1902.m	1791	17.309999465942383	ASLCISTK	C4:+57.02146	1	a1.a1	0.014000000432133675	35.70000076293945	2	879.4618530273438	879.4608764648438	0.0010000000474974513	1.137060299392893
a1	pepa1a9	DaPR130904_VB83_O1902.m	1792	17.309999465942383	EDAIEHFMK	M8:+15.99491	1	a1.a1	0.014000000432133675	33.099998474121094	2	1135.5103759765625	1135.50927734375	0.0012000000569969416	1.0567945863058488
a1	pepa1b31	DaPR130904_VB83_O1902.m	1824	17.450000762939453	KPPLLNNADSVQAK		1	a1.a1	6.799999973736703E-4	37.900001525878906	2	1494.82861328125	1494.827880859375	7.999999797903001E-4	0.535178658381981
a1	pepa1b31	DaPR130904_VB83_O1902.m	1819	17.43000030517578	KPPLLNNADSVQAK		1	a1.a1	6.800000119255856E-5	45.400001525878906	3	1494.83203125	1494.827880859375	0.004100000020116568	2.742790706953821
a1	pepa1b42	DaPR130904_VB83_O1902.m	1909	17.760000228881836	PIDVNYEK		1	a1.a1	0.00419999985024333	32.20000076293945	2	977.49560546875	977.4943237304688	0.0013000000035390258	1.3299310000878162
a1	pepa1b14	DaPR130904_VB83_O1902.m	2066	18.329999923706055	GDEVDGVDEVAK		1	a1.a1	1.2000000424450263E-5	46.29999923706055	2	1232.5670166015625	1232.564453125	0.0024999999441206455	2.028291451844352
a1	pepa1b26	DaPR130904_VB83_O1902.m	2135	18.559999465942383	LQLLEDDKENR		1	a1.a1	0.005499999970197678	44.400001525878906	3	1372.7091064453125	1372.7071533203125	0.0020000000949949026	1.4569750657722516
a1	pepa1a1	DaPR130904_VB83_O1902.m	2251	18.979999542236328	AEPVEVVAPR		1	a1.a1	0.02500000037252903	40.79999923706055	2	1066.5927734375	1066.589599609375	0.0032999999821186066	3.0939735239563464
a1	pepa1a7	DaPR130904_VB83_O1902.m	2266	19.010000228881836	DSEEAEIIR		1	a1.a1	0.002099999925121665	39.20000076293945	2	1061.5120849609375	1061.5113525390625	7.999999797903001E-4	0.7536424154831269
a1	pepa1a6	DaPR130904_VB83_O1902.m	2359	19.450000762939453	DPIDVNYEK		1	a1.a1	5.699999746866524E-4	36.400001525878906	2	1092.52197265625	1092.521240234375	7.999999797903001E-4	0.7322511913989689
a1	pepa1b17	DaPR130904_VB83_O1902.m	2385	19.559999465942383	GGAAVDPDSGLEHSAHVLEK		1	a1.a1	3.7000001611886546E-5	36.70000076293945	2	1988.969482421875	1988.9676513671875	0.0019000000320374966	0.9552694488175633
a1	pepa1b25	DaPR130904_VB83_O1902.m	2547	20.18000030517578	LEQMPSKEDAIEHFMK	M4:+15.99491	1	a1.a1	0.04500000178813934	22.0	2	1948.919677734375	1948.9146728515625	0.004999999888241291	2.565530424646822
a1	pepa1b25	DaPR130904_VB83_O1902.m	2393	19.610000610351562	LEQMPSKEDAIEHFMK	M15:+15.99491	1	a1.a1	0.028999999165534973	30.0	3	1948.9193115234375	1948.9146728515625	0.004600000102072954	2.36028809580588
a1	pepa1b38	DaPR130904_VB83_O1902.m	2407	19.65999984741211	MIFDVESMKK	M8:+15.99491	1	a1.a1	0.010999999940395355	33.20000076293945	2	1243.605224609375	1243.6064453125	-0.0013000000035390258	-1.0453467883180316
a1	pepa1b44	DaPR130904_VB83_O1902.m	2502	20.049999237060547	QQVPSGESAILDR		1	a1.a1	0.009999999776482582	37.099998474121094	2	1399.7188720703125	1399.718017578125	8.999999845400453E-4	0.6429866396213707
a1	pepa1b37	DaPR130904_VB83_O1902.m	2530	20.1299991607666	MIFDVESMK	M1:+15.99491 - M8:+15.99491	1	a1.a1	0.004999999888241291	32.5	2	1131.508544921875	1131.5064697265625	0.002099999925121665	1.855932759826947
a1	pepa1b40	DaPR130904_VB83_O1902.m	2588	20.329999923706055	MVDPEKPQLGMIDR	M1:+15.99491	1	a1.a1	0.017999999225139618	36.20000076293945	3	1644.810791015625	1644.808837890625	0.0020000000949949026	1.2159468315842652
a1	pepa1b40	DaPR130904_VB83_O1902.m	2583	20.309999465942383	MVDPEKPQLGMIDR	M1:+15.99491	1	a1.a1	0.003700000001117587	34.20000076293945	2	1644.8177490234375	1644.808837890625	0.008999999612569809	5.47176024668727
a1	pepa1b15	DaPR130904_VB83_O1902.m	2628	20.479999542236328	GFSLLATEDKEALKK		1	a1.a1	7.79999973019585E-5	43.29999923706055	2	1649.9134521484375	1649.9112548828125	0.002199999988079071	1.333405043191447
a1	pepa1a8	DaPR130904_VB83_O1902.m	2654	20.600000381469727	EDAIEHFMK		1	a1.a1	0.03500000014901161	32.599998474121094	2	1119.51611328125	1119.5142822265625	0.0017999999690800905	1.6078401121423247
a1	pepa1b35	DaPR130904_VB83_O1902.m	2688	20.700000762939453	MAIMVQSPMFDGK	M1:+15.99491 - M4:+15.99491 - M9:+15.99491	1	a1.a1	1.1000000199601345E-7	57.29999923706055	2	1502.6785888671875	1502.669189453125	0.009399999864399433	6.255535104050698
a1	pepa1b39	DaPR130904_VB83_O1902.m	2785	21.049999237060547	MVDPEKPQLGMIDR		1	a1.a1	0.02500000037252903	33.5	3	1628.8157958984375	1628.8138427734375	0.0019000000320374966	1.1664930528846078
a1	pepa1b39	DaPR130904_VB83_O1902.m	2787	21.049999237060547	MVDPEKPQLGMIDR		1	a1.a1	1.2999999853491317E-5	36.900001525878906	2	1628.8155517578125	1628.8138427734375	0.0017000000225380063	1.0437043067139935
a1	pepa1b19	DaPR130904_VB83_O1902.m	2822	21.15999984741211	GIYFADMVSK	M7:+15.99491	1	a1.a1	0.0027000000700354576	35.79999923706055	2	1146.5538330078125	1146.5504150390625	0.0035000001080334187	3.0526351585805975
a1	pepa1b19	DaPR130904_VB83_O1902.m	3199	22.43000030517578	GIYFADMVSK	M7:+15.99491	1	a1.a1	0.04500000178813934	27.600000381469727	2	1146.5517578125	1146.5504150390625	0.00139999995008111	1.221053982204012
a1	pepa1a2	DaPR130904_VB83_O1902.m	2931	21.510000228881836	AMVEYEIDLQK	M2:+15.99491	1	a1.a1	2.4000000848900527E-5	53.29999923706055	2	1354.659423828125	1354.65625	0.0031999999191612005	2.362222828973181
a1	pepa1b22	DaPR130904_VB83_O1902.m	2963	21.6299991607666	HPDVEVDGFSELR		1	a1.a1	0.01600000075995922	24.299999237060547	2	1499.7152099609375	1499.712890625	0.002300000051036477	1.5336269131339935
a1	pepa1b34	DaPR130904_VB83_O1902.m	3071	22.0	MAIMVQSPMFDGK	M4:+15.99491 - M9:+15.99491	1	a1.a1	2.700000004551839E-5	39.099998474121094	2	1486.6756591796875	1486.67431640625	0.00139999995008111	0.9416991567227322
a1	pepa1b28	DaPR130904_VB83_O1902.m	3073	22.0	KFYPLEIDYGQDEEAVKK		1	a1.a1	6.600000197067857E-4	43.099998474121094	3	2172.090087890625	2172.08642578125	0.003700000001117587	1.7034312986817646
a1	pepa1b36	DaPR130904_VB83_O1902.m	3179	22.360000610351562	MIFDVESMK	M1:+15.99491	1	a1.a1	0.012000000104308128	39.099998474121094	2	1115.512939453125	1115.5115966796875	0.00139999995008111	1.255029489830675
a1	pepa1b24	DaPR130904_VB83_O1902.m	3249	22.610000610351562	IAPPEAPVTGYMFGK	M12:+15.99491	1	a1.a1	0.041999999433755875	29.100000381469727	2	1593.80615234375	1593.798583984375	0.007600000128149986	4.768482168650549
a1	pepa1b45	DaPR130904_VB83_O1902.m	3271	22.68000030517578	SDAYYCTGDVTAWTK	C6:+57.02146	1	a1.a1	1.3000000035390258E-4	44.5	2	1737.745849609375	1737.742919921875	0.003000000026077032	1.7263773551797323
a1	pepa1b23	DaPR130904_VB83_O1902.m	3304	22.799999237060547	IAPPEAPVTGY		1	a1.a1	0.0013000000035390258	35.400001525878906	2	1114.5809326171875	1114.5782470703125	0.0027000000700354576	2.4224410238872442
a1	pepa1b33	DaPR130904_VB83_O1902.m	3306	22.799999237060547	MAIMVQSPMFDGK	M9:+15.99491	1	a1.a1	0.00279999990016222	46.20000076293945	2	1470.6781005859375	1470.679443359375	-0.0012000000569969416	-0.8159494323629501
a1	pepa1b43	DaPR130904_VB83_O1902.m	3326	22.8799991607666	QQVPSGESAILDR	Q1:-17.02655	1	a1.a1	0.0010000000474974513	37.599998474121094	2	1382.6903076171875	1382.6915283203125	-0.0010999999940395355	-0.7955498182416801
a1	pepa1b13	DaPR130904_VB83_O1902.m	3444	23.280000686645508	FYTLIPHDFGMK	M11:+15.99491	1	a1.a1	1.500000071246177E-4	42.599998474121094	2	1484.7286376953125	1484.7247314453125	0.004000000189989805	2.6941022165745068
a1	pepa1b27	DaPR130904_VB83_O1902.m	3448	23.280000686645508	KFYPLEIDYGQDEEAVK		1	a1.a1	6.8999997893115506E-6	43.29999923706055	2	2043.9957275390625	2043.991455078125	0.004399999976158142	2.152650866140713
a1	pepa1b18	DaPR130904_VB83_O1902.m	3521	23.549999237060547	GIYFADMVSK		1	a1.a1	3.499999875202775E-4	42.29999923706055	2	1130.5572509765625	1130.5555419921875	0.0017999999690800905	1.5921375838892922
a1	pepa1a3	DaPR130904_VB83_O1902.m	3522	23.549999237060547	AQNDLIWNIK		1	a1.a1	0.01600000075995922	46.599998474121094	2	1214.6552734375	1214.6531982421875	0.002099999925121665	1.728888482869618
a1	pepa1b51	DaPR130904_VB83_O1902.m	3585	23.780000686645508	VVSEDFLQDVSASTK		1	a1.a1	1.4999999621068127E-5	54.599998474121094	2	1624.80859375	1624.806884765625	0.0017999999690800905	1.1078239426217946
a1	pepa1a4	DaPR130904_VB83_O1902.m	3740	24.299999237060547	AQNDLIWNIKDELK		1	a1.a1	0.04399999976158142	28.200000762939453	2	1699.9061279296875	1699.90185546875	0.004399999976158142	2.5883847129191095
a1	pepa1b32	DaPR130904_VB83_O1902.m	3773	24.399999618530273	MAIMVQSPMFDGK		1	a1.a1	0.02500000037252903	38.599998474121094	2	1454.6881103515625	1454.6844482421875	0.003700000001117587	2.543506947907909
a1	pepa1b12	DaPR130904_VB83_O1902.m	3779	24.40999984741211	FYTLIPHDFGMK		1	a1.a1	2.300000051036477E-4	35.900001525878906	2	1468.73583984375	1468.7298583984375	0.006099999882280827	4.153248364496731
a1	pepa1b10	DaPR130904_VB83_O1902.m	3957	25.010000228881836	FYPLEIDYGQDEEAVK		1	a1.a1	0.0013000000035390258	32.400001525878906	2	1915.89794921875	1915.8963623046875	0.0015999999595806003	0.8351182198894693
a1	pepa1b46	DaPR130904_VB83_O1902.m	3961	25.030000686645508	SLQELFLAH		1	a1.a1	0.014999999664723873	39.20000076293945	2	1057.5692138671875	1057.568115234375	0.0012000000569969416	1.1346787405093064
a1	pepa1b11	DaPR130904_VB83_O1902.m	4203	25.899999618530273	FYTLIPHDF		1	a1.a1	0.012000000104308128	34.20000076293945	2	1152.5745849609375	1152.57275390625	0.0017999999690800905	1.5617235120122421
a1	pepa1b49	DaPR130904_VB83_O1902.m	4390	26.600000381469727	VFSATLGLVDIVK		1	a1.a1	5.499999815583578E-7	52.79999923706055	2	1361.80859375	1361.8043212890625	0.00430000014603138	3.157575636095109
a1	pepa1b41	DaPR130904_VB83_O1902.m	4740	27.93000030517578	NAYDLEVIDIFK		1	a1.a1	0.014000000432133675	49.5	2	1439.7464599609375	1439.7420654296875	0.004399999976158142	3.0561029519165803
a2	pepa2a9	DaPR130904_VB83_O1902.m	768	12.40999984741211	EETEELKR		1	a2.a1	0.017999999225139618	29.200000762939453	2	1033.517578125	1033.5164794921875	0.0012000000569969416	1.1610845891751573
a2	pepa2b39	DaPR130904_VB83_O1902.m	807	12.65999984741211	VHFEESSK		1	a2.a1	0.03799999877810478	28.0	2	962.4592895507812	962.4581909179688	0.0010999999940395355	1.1429067822576093
a2	pepa2b39	DaPR130904_VB83_O1902.m	906	13.210000038146973	VHFEESSK		1	a2.a1	0.02800000086426735	25.0	2	962.4597778320312	962.4581909179688	0.0015999999595806003	1.6624098321139125
a2	pepa2b38	DaPR130904_VB83_O1902.m	1959	17.950000762939453	VEYSEEELK		1	a2.a1	0.005400000140070915	35.20000076293945	2	1125.532958984375	1125.5313720703125	0.0015999999595806003	1.421550744194314
a2	pepa2b40	DaPR130904_VB83_O1902.m	2136	18.579999923706055	VLQELDNPGAK		1	a2.a1	3.899999865097925E-5	46.900001525878906	2	1183.634521484375	1183.6322021484375	0.002400000113993883	2.027656994831324
a2	pepa2b31	DaPR130904_VB83_O1902.m	2172	18.700000762939453	QIILEKEETEELKR		1	a2.a1	0.0032999999821186066	38.900001525878906	2	1757.9664306640625	1757.96484375	0.0017000000225380063	0.9670273148987746
a2	pepa2b31	DaPR130904_VB83_O1902.m	2167	18.68000030517578	QIILEKEETEELKR		1	a2.a1	0.010999999940395355	35.79999923706055	3	1757.966064453125	1757.96484375	0.0013000000035390258	0.7394914683082813
a2	pepa2a3	DaPR130904_VB83_O1902.m	2240	18.93000030517578	CIQSVYISK	C1:+57.02146	1	a2.a1	0.008299999870359898	29.600000381469727	2	1097.5772705078125	1097.5660400390625	0.010999999940395355	10.022175923012217
a2	pepa2b21	DaPR130904_VB83_O1902.m	2333	19.350000381469727	IMLFTNEDNPHGNDSAK	M2:+15.99491	1	a2.a1	8.10000017281709E-7	49.900001525878906	2	1918.8602294921875	1918.8603515625	-9.999999747378752E-5	-0.05211426532022456
a2	pepa2b20	DaPR130904_VB83_O1902.m	2587	20.329999923706055	IMLFTNEDNPHGNDSAK		1	a2.a1	0.02199999988079071	32.70000076293945	2	1902.86767578125	1902.865478515625	0.002199999988079071	1.1561510852544516
a2	pepa2b24	DaPR130904_VB83_O1902.m	2675	20.65999984741211	KQELLEALTK		1	a2.a1	6.000000284984708E-4	49.20000076293945	2	1172.6903076171875	1172.6888427734375	0.00139999995008111	1.1938375287770933
a2	pepa2b33	DaPR130904_VB83_O1902.m	2902	21.43000030517578	SDSFENPVLQQH		1	a2.a1	3.900000137946336E-6	54.400001525878906	2	1400.647705078125	1400.64453125	0.0031999999191612005	2.2846624163129903
a2	pepa2b32	DaPR130904_VB83_O1902.m	2928	21.510000228881836	RLGSLVDEFK		1	a2.a1	0.026000000536441803	32.599998474121094	2	1163.6435546875	1163.642333984375	0.0013000000035390258	1.1171817710410679
a2	pepa2b37	DaPR130904_VB83_O1902.m	2942	21.549999237060547	VALVPQEEELDDQK		1	a2.a1	0.017999999225139618	24.200000762939453	2	1612.8095703125	1612.806884765625	0.0027000000700354576	1.674100039836961
a2	pepa2b10	DaPR130904_VB83_O1902.m	2946	21.579999923706055	ELVYPPDYNPEGK		1	a2.a1	1.4999999621068127E-5	41.900001525878906	2	1520.7314453125	1520.7271728515625	0.00430000014603138	2.827594734148346
a2	pepa2b30	DaPR130904_VB83_O1902.m	2957	21.610000610351562	QIILEKEETEELKR	Q1:-17.02655	1	a2.a1	6.600000051548705E-5	42.900001525878906	2	1740.9451904296875	1740.938232421875	0.007000000216066837	4.020820547050031
a2	pepa2b34	DaPR130904_VB83_O1902.m	2989	21.709999084472656	SDSFENPVLQQHFR		1	a2.a1	1.9999999494757503E-5	40.5	2	1703.816162109375	1703.81396484375	0.002199999988079071	1.291220774963436
a2	pepa2b18	DaPR130904_VB83_O1902.m	3094	22.079999923706055	LFSDVQFK		1	a2.a1	0.026000000536441803	32.900001525878906	2	983.5222778320312	983.5200805664062	0.002199999988079071	2.236863315299163
a2	pepa2b19	DaPR130904_VB83_O1902.m	3309	22.809999465942383	LGSLVDEFK		1	a2.a1	0.027000000700354576	37.900001525878906	2	1007.5410766601562	1007.5411987304688	-9.999999747378752E-5	-0.09925152202191873
a2	pepa2b29	DaPR130904_VB83_O1902.m	3374	23.059999465942383	QIILEKEETEELK	Q1:-17.02655	1	a2.a1	4.300000000512227E-6	50.20000076293945	2	1584.8438720703125	1584.837158203125	0.006800000090152025	4.290661696664033
a2	pepa2b36	DaPR130904_VB83_O1902.m	3428	23.229999542236328	TFNTSTGGLLLPSDTK		1	a2.a1	3.699999942909926E-4	40.099998474121094	2	1651.858642578125	1651.854248046875	0.0044999998062849045	2.724211177593683
a2	pepa2a2	DaPR130904_VB83_O1902.m	3632	23.93000030517578	ANLFSDVQFK		1	a2.a1	4.6999999904073775E-4	45.400001525878906	2	1168.61083984375	1168.5999755859375	0.010999999940395355	9.412972933599406
a2	pepa2b12	DaPR130904_VB83_O1902.m	3663	24.030000686645508	FDDPGLMLMGFK	M7:+15.99491 - M9:+15.99491	1	a2.a1	1.7999999499807018E-6	60.20000076293945	2	1402.639892578125	1402.6385498046875	0.00139999995008111	0.9981188313097875
a2	pepa2b26	DaPR130904_VB83_O1902.m	3747	24.309999465942383	NIYVLQELDNPGAK		1	a2.a1	2.099999983329326E-4	50.70000076293945	2	1573.8265380859375	1573.822509765625	0.004100000020116568	2.6051222388013393
a2	pepa2b23	DaPR130904_VB83_O1902.m	3831	24.579999923706055	KPGGFDISLFYR		1	a2.a1	0.0015999999595806003	45.599998474121094	3	1399.738525390625	1399.7373046875	0.0013000000035390258	0.928745700486463
a2	pepa2b23	DaPR130904_VB83_O1902.m	3828	24.579999923706055	KPGGFDISLFYR		1	a2.a1	0.0027000000700354576	40.29999923706055	2	1399.74072265625	1399.7373046875	0.0035000001080334187	2.500469263991514
a2	pepa2a5	DaPR130904_VB83_O1902.m	3936	24.950000762939453	DIISIAEDEDLR		1	a2.a1	7.199999799922807E-6	68.69999694824219	2	1388.6942138671875	1388.6907958984375	0.0035000001080334187	2.520359548987313
a2	pepa2a8	DaPR130904_VB83_O1902.m	4026	25.25	DTGIFLDLMHLK	M9:+15.99491	1	a2.a1	8.800000068731606E-4	41.79999923706055	2	1418.7276611328125	1418.7352294921875	-0.007499999832361937	-5.286398530504128
a2	pepa2b11	DaPR130904_VB83_O1902.m	4282	26.209999084472656	FDDPGLMLMGFK	M7:+15.99491	1	a2.a1	3.599999942593968E-8	57.099998474121094	2	1386.646484375	1386.6435546875	0.002899999963119626	2.0913809849086866
a2	pepa2b11	DaPR130904_VB83_O1902.m	4137	25.68000030517578	FDDPGLMLMGFK	M9:+15.99491	1	a2.a1	7.999999979801942E-6	51.900001525878906	2	1386.6463623046875	1386.6435546875	0.00279999990016222	2.0192643529023147
a2	pepa2a6	DaPR130904_VB83_O1902.m	4305	26.280000686645508	DSLIFLVDASK		1	a2.a1	1.4999999621068127E-5	52.599998474121094	2	1207.657470703125	1207.6573486328125	1.9999999494757503E-4	0.16560988526587844
a2	pepa2a6	DaPR130904_VB83_O1902.m	4670	27.68000030517578	DSLIFLVDASK		1	a2.a1	3.400000059627928E-5	34.900001525878906	2	1207.658447265625	1207.6573486328125	0.0012000000569969416	0.9936593838935027
a2	pepa2b15	DaPR130904_VB83_O1902.m	4320	26.350000381469727	FDDPGLMLMGFKPL	M7:+15.99491 - M9:+15.99491	1	a2.a1	4.099999841855606E-6	51.29999923706055	2	1612.7764892578125	1612.775390625	0.0012000000569969416	0.7440590078274351
a2	pepa2b35	DaPR130904_VB83_O1902.m	4411	26.68000030517578	STLFSALLIK		1	a2.a1	7.399999885819852E-4	44.900001525878906	2	1092.6702880859375	1092.666748046875	0.003599999938160181	3.294691583316803
a2	pepa2b17	DaPR130904_VB83_O1902.m	4421	26.709999084472656	GGFDISLFYR		1	a2.a1	0.002899999963119626	41.5	2	1174.591064453125	1174.589599609375	0.0015999999595806003	1.3621778705623657
a2	pepa2b27	DaPR130904_VB83_O1902.m	4460	26.860000610351562	PGGFDISLFYR		1	a2.a1	0.01899999938905239	32.900001525878906	2	1271.6458740234375	1271.642333984375	0.003599999938160181	2.8309846581471354
a2	pepa2a1	DaPR130904_VB83_O1902.m	4496	27.0	ALDLMEPEQAVDLTLPK		1	a2.a1	0.01899999938905239	30.100000381469727	2	1882.9840087890625	1882.9835205078125	6.000000284984708E-4	0.3186432711512312
a2	pepa2a7	DaPR130904_VB83_O1902.m	4633	27.530000686645508	DTGIFLDLMHLK		1	a2.a1	2.100000074278796E-6	56.400001525878906	2	1402.7452392578125	1402.7403564453125	0.004999999888241291	3.5644514433959835
a2	pepa2b28	DaPR130904_VB83_O1902.m	4674	27.700000762939453	QELLEALTK	Q1:-17.02655	1	a2.a1	0.01899999938905239	28.899999618530273	2	1027.5682373046875	1027.5673828125	8.999999845400453E-4	0.875854955688359
a2	pepa2b14	DaPR130904_VB83_O1902.m	4680	27.709999084472656	FDDPGLMLMGFKPL	M9:+15.99491	1	a2.a1	3.9999998989515007E-4	50.599998474121094	2	1596.783447265625	1596.780517578125	0.003000000026077032	1.8787804542024371
a2	pepa2b16	DaPR130904_VB83_O1902.m	4749	27.959999084472656	FDDPGLMLMGFKPLVLLK	M7:+15.99491	1	a2.a1	0.0017000000225380063	30.799999237060547	2	2050.118896484375	2050.112060546875	0.007000000216066837	3.41444760546385
a2	pepa2b25	DaPR130904_VB83_O1902.m	4751	27.959999084472656	NLEALALDLMEPEQAVDLTLPK	M10:+15.99491	1	a2.a1	3.4999999343199306E-8	62.0	2	2439.2724609375	2439.26904296875	0.0034000000450760126	1.3938602036854408
a2	pepa2a4	DaPR130904_VB83_O1902.m	4758	27.979999542236328	DLLAVVFYGTEK		1	a2.a1	1.9999999494757503E-5	49.099998474121094	2	1354.728271484375	1354.7257080078125	0.0026000000070780516	1.9192076976980623
a2	pepa2b22	DaPR130904_VB83_O1902.m	4775	28.030000686645508	IQVTPPGFQLVFLPFADDK		1	a2.a1	5.600000149570405E-4	38.79999923706055	2	2132.149658203125	2132.14306640625	0.006599999964237213	3.095477066349766
a2	pepa2b13	DaPR130904_VB83_O1902.m	4777	28.030000686645508	FDDPGLMLMGFKPL		1	a2.a1	0.0024999999441206455	39.20000076293945	2	1580.787109375	1580.78564453125	0.0015999999595806003	1.0121549149410753
a3	pepa3b22	DaPR130904_VB83_O1902.m	675	11.779999732971191	SKVDEEQMK		1	a3.a1	8.900000248104334E-4	38.5	2	1093.521728515625	1093.519775390625	0.0020000000949949026	1.828956494436021
a3	pepa3b33	DaPR130904_VB83_O1902.m	742	12.229999542236328	YAYDKR		1	a3.a1	0.027000000700354576	30.200000762939453	2	815.406982421875	815.4050903320312	0.0019000000320374966	2.3301302071389087
a3	pepa3b28	DaPR130904_VB83_O1902.m	821	12.760000228881836	VDEEQMK		1	a3.a1	0.019999999552965164	30.200000762939453	2	878.3927612304688	878.392822265625	-9.999999747378752E-5	-0.11384427893645473
a3	pepa3b11	DaPR130904_VB83_O1902.m	896	13.15999984741211	EEASGSSVTAEEAKK		1	a3.a1	4.1000000783242285E-4	52.099998474121094	2	1522.7249755859375	1522.7235107421875	0.001500000013038516	0.9850770691176917
a3	pepa3b10	DaPR130904_VB83_O1902.m	1251	15.029999732971191	EEASGSSVTAEEAK		1	a3.a1	9.999999747378752E-5	39.70000076293945	2	1394.630859375	1394.6285400390625	0.002300000051036477	1.6491847004450775
a3	pepa3b10	DaPR130904_VB83_O1902.m	1149	14.510000228881836	EEASGSSVTAEEAK		1	a3.a1	1.500000053056283E-6	46.5	2	1394.6292724609375	1394.6285400390625	6.99999975040555E-4	0.5019257493618685
a3	pepa3a8	DaPR130904_VB83_O1902.m	1309	15.300000190734863	EDGSGDRGDGPFR		1	a3.a1	0.0015999999595806003	29.799999237060547	3	1364.5850830078125	1364.5830078125	0.002099999925121665	1.5389316099487989
a3	pepa3b16	DaPR130904_VB83_O1902.m	1420	15.760000228881836	HSIHWPCR	C7:+57.02146	1	a3.a1	0.004100000020116568	39.79999923706055	2	1092.5157470703125	1092.5159912109375	-1.9999999494757503E-4	-0.18306367738004123
a3	pepa3a7	DaPR130904_VB83_O1902.m	1636	16.68000030517578	DVIQHETIGK		1	a3.a1	0.002400000113993883	45.5	2	1139.60986328125	1139.60595703125	0.004000000189989805	3.509985328972897
a3	pepa3b26	DaPR130904_VB83_O1902.m	1777	17.25	TEQGGAHFSVS		1	a3.a1	0.03099999949336052	32.79999923706055	2	1119.508544921875	1119.5069580078125	0.0015999999595806003	1.4292005495239044
a3	pepa3b19	DaPR130904_VB83_O1902.m	1864	17.600000381469727	KVITMFVQR	M5:+15.99491	1	a3.a1	0.01600000075995922	34.79999923706055	2	1137.6475830078125	1137.645263671875	0.002300000051036477	2.0217198844681814
a3	pepa3b30	DaPR130904_VB83_O1902.m	2358	19.450000762939453	VITMFVQR	M4:+15.99491	1	a3.a1	0.0017000000225380063	38.70000076293945	2	1009.5521240234375	1009.55029296875	0.0017999999690800905	1.7829720635183932
a3	pepa3b27	DaPR130904_VB83_O1902.m	2415	19.709999084472656	TWTVVDAK		1	a3.a1	2.2000000171829015E-4	37.5	2	919.4893798828125	919.48876953125	6.000000284984708E-4	0.6525365489829171
a3	pepa3b20	DaPR130904_VB83_O1902.m	2606	20.399999618530273	NMLNPPAEVTTK		1	a3.a1	0.0026000000070780516	33.599998474121094	2	1314.66943359375	1314.672607421875	-0.0031999999191612005	-2.434066018486935
a3	pepa3b21	DaPR130904_VB83_O1902.m	2677	20.65999984741211	RHIEIFTDLSSR		1	a3.a1	1.1999999696854502E-4	38.5	3	1473.78466796875	1473.78125	0.0034000000450760126	2.306990976493976
a3	pepa3a6	DaPR130904_VB83_O1902.m	2815	21.149999618530273	DQVTAQEIFQDNHEDGPTAK		1	a3.a1	0.006099999882280827	33.400001525878906	3	2243.024658203125	2243.021484375	0.0031999999191612005	1.4266470211955438
a3	pepa3a6	DaPR130904_VB83_O1902.m	2816	21.149999618530273	DQVTAQEIFQDNHEDGPTAK		1	a3.a1	0.013000000268220901	30.100000381469727	2	2243.034423828125	2243.02197265625	0.013000000268220901	5.795752527928174
a3	pepa3a3	DaPR130904_VB83_O1902.m	2832	21.200000762939453	ANPQVGVAFPH		1	a3.a1	1.1000000085914508E-4	40.20000076293945	2	1136.58349609375	1136.5850830078125	-0.0015999999595806003	-1.4077256366469508
a3	pepa3a1	DaPR130904_VB83_O1902.m	2984	21.700000762939453	AEGSVTSVGSVNPAENFR		1	a3.a1	0.00139999995008111	32.900001525878906	2	1820.8760986328125	1820.8778076171875	-0.0015999999595806003	-0.8786970508879839
a3	pepa3b29	DaPR130904_VB83_O1902.m	3015	21.809999465942383	VITMFVQR		1	a3.a1	0.04600000008940697	46.099998474121094	2	993.5556030273438	993.555419921875	1.9999999494757503E-4	0.20129727133218336
a3	pepa3a9	DaPR130904_VB83_O1902.m	3035	21.8799991607666	EDIIQGFR		1	a3.a1	0.0015999999595806003	41.400001525878906	2	977.507080078125	977.5054931640625	0.0015999999595806003	1.6368194048727045
a3	pepa3b17	DaPR130904_VB83_O1902.m	3046	21.90999984741211	IVSMDVIQHETIGK		1	a3.a1	0.027000000700354576	29.299999237060547	2	1569.83740234375	1569.8309326171875	0.006500000134110451	4.140573356695038
a3	pepa3b34	DaPR130904_VB83_O1902.m	3069	21.979999542236328	YGSDIVPFSK		1	a3.a1	0.00989999994635582	30.399999618530273	2	1112.5662841796875	1112.562744140625	0.003700000001117587	3.325655133253246
a3	pepa3b13	DaPR130904_VB83_O1902.m	3121	22.15999984741211	HIEIFTDLSSR		1	a3.a1	4.600000011123484E-6	46.400001525878906	2	1317.681396484375	1317.68017578125	0.0013000000035390258	0.9865823493688507
a3	pepa3b13	DaPR130904_VB83_O1902.m	3139	22.209999084472656	HIEIFTDLSSR		1	a3.a1	0.04399999976158142	30.299999237060547	3	1317.6829833984375	1317.68017578125	0.00279999990016222	2.1249465170879613
a3	pepa3b18	DaPR130904_VB83_O1902.m	3157	22.280000686645508	IWNMLNPPAEVTTK	M4:+15.99491	1	a3.a1	0.0032999999821186066	32.400001525878906	2	1629.8345947265625	1629.8309326171875	0.003700000001117587	2.270174118720471
a3	pepa3b23	DaPR130904_VB83_O1902.m	3295	22.760000228881836	SQLDIIIH		1	a3.a1	6.99999975040555E-4	32.5	2	938.531982421875	938.531005859375	0.0010000000474974513	1.0654949503578643
a3	pepa3a4	DaPR130904_VB83_O1902.m	3637	23.950000762939453	CFSVLGFCK	C1:+57.02146 - C8:+57.02146	1	a3.a1	0.0015999999595806003	32.20000076293945	2	1117.520263671875	1117.517333984375	0.003000000026077032	2.684522141039986
a3	pepa3b24	DaPR130904_VB83_O1902.m	3709	24.200000762939453	SQLDIIIHSLK		1	a3.a1	1.3000000035390258E-4	54.20000076293945	2	1266.7447509765625	1266.741943359375	0.00279999990016222	2.2103948754840115
a3	pepa3b12	DaPR130904_VB83_O1902.m	3965	25.049999237060547	FPLIEAK		1	a3.a1	0.04899999871850014	28.200000762939453	2	817.485107421875	817.482177734375	0.002899999963119626	3.547477904847884
a3	pepa3a2	DaPR130904_VB83_O1902.m	4212	25.93000030517578	ALDDLDMVAIVR		1	a3.a1	1.9999999494757503E-5	63.0	2	1330.7080078125	1330.703857421875	0.004100000020116568	3.0810762268773813
a3	pepa3b32	DaPR130904_VB83_O1902.m	4526	27.110000610351562	YAPTEAQLNAVDALIDSMSLAK	M18:+15.99491	1	a3.a1	0.03799999877810478	28.299999237060547	2	2337.173095703125	2337.164794921875	0.008500000461935997	3.6368853751368135
a3	pepa3a5	DaPR130904_VB83_O1902.m	4573	27.299999237060547	DDEAAAVALSSLIH		1	a3.a1	2.200000039920269E-7	56.400001525878906	2	1411.7105712890625	1411.706787109375	0.003800000064074993	2.69177714435723
a3	pepa3b25	DaPR130904_VB83_O1902.m	4669	27.65999984741211	SSLIHALDDLDMVAIVR		1	a3.a1	1.4000000192027073E-5	41.900001525878906	2	1868.0001220703125	1867.9949951171875	0.005100000184029341	2.7302001329556
a3	pepa3b25	DaPR130904_VB83_O1902.m	4661	27.6299991607666	SSLIHALDDLDMVAIVR		1	a3.a1	0.003599999938160181	34.599998474121094	3	1867.9989013671875	1867.9949951171875	0.0038999998942017555	2.0877999696980405
a3	pepa3b15	DaPR130904_VB83_O1902.m	4726	27.899999618530273	HLMLPDFDLLEDIESK	M3:+15.99491	1	a3.a1	0.002400000113993883	29.700000762939453	2	1930.95263671875	1930.9471435546875	0.00559999980032444	2.9001310672934215
a3	pepa3b15	DaPR130904_VB83_O1902.m	4719	27.860000610351562	HLMLPDFDLLEDIESK	M3:+15.99491	1	a3.a1	0.010999999940395355	48.099998474121094	3	1930.951171875	1930.9471435546875	0.004100000020116568	2.1233103318244453
a3	pepa3b14	DaPR130904_VB83_O1902.m	4743	27.950000762939453	HLMLPDFDLLEDIESK		1	a3.a1	9.800000043469481E-6	46.900001525878906	2	1914.956787109375	1914.9521484375	0.004699999932199717	2.454369387785835
a3	pepa3b14	DaPR130904_VB83_O1902.m	4745	27.950000762939453	HLMLPDFDLLEDIESK		1	a3.a1	0.0020000000949949026	31.299999237060547	3	1914.955078125	1914.9521484375	0.002899999963119626	1.5143981354760605
a3	pepa3b31	DaPR130904_VB83_O1902.m	4780	28.049999237060547	YAPTEAQLNAVDALIDSMSLAK		1	a3.a1	0.039000000804662704	33.79999923706055	3	2321.175537109375	2321.169921875	0.00570000009611249	2.455658261980291
a4	pepa4b16	DaPR130904_VB83_O1902.m	630	11.449999809265137	MEELHNQEMQK	M1:+15.99491 - M9:+15.99491	1	a4.a1	4.4999999227002263E-4	32.29999923706055	2	1448.6162109375	1448.6148681640625	0.00139999995008111	0.9664404120437022
a4	pepa4b15	DaPR130904_VB83_O1902.m	864	12.979999542236328	MEELHNQEMQK	M9:+15.99491	1	a4.a1	0.020999999716877937	32.29999923706055	2	1432.6195068359375	1432.619873046875	-3.9999998989515007E-4	-0.2792087401694603
a4	pepa4b28	DaPR130904_VB83_O1902.m	1078	14.130000114440918	RMEELHNQEMQK		1	a4.a1	0.00989999994635582	32.70000076293945	3	1572.726318359375	1572.72607421875	1.9999999494757503E-4	0.1271677237543892
a4	pepa4b21	DaPR130904_VB83_O1902.m	1099	14.229999542236328	MGGGGAMNMGDPYGSGGQK	M1:+15.99491 - M7:+15.99491 - M9:+15.99491	1	a4.a1	6.500000017695129E-5	34.79999923706055	2	1819.6988525390625	1819.704833984375	-0.005900000222027302	-3.2422841945794176
a4	pepa4b30	DaPR130904_VB83_O1902.m	1267	15.109999656677246	SPPPGMGLNQNR	M6:+15.99491	1	a4.a1	0.0010999999940395355	25.600000381469727	2	1283.616455078125	1283.616455078125	-0.0	-0.0
a4	pepa4b30	DaPR130904_VB83_O1902.m	1171	14.600000381469727	SPPPGMGLNQNR	M6:+15.99491	1	a4.a1	0.002899999963119626	30.899999618530273	2	1283.615478515625	1283.616455078125	-0.0010000000474974513	-0.779048946857407
a4	pepa4b24	DaPR130904_VB83_O1902.m	1254	15.050000190734863	PGGGPGLSTPGGHPKPPHR		1	a4.a1	0.009999999776482582	25.299999237060547	2	1802.9459228515625	1802.9412841796875	0.004699999932199717	2.6068513564146096
a4	pepa4b14	DaPR130904_VB83_O1902.m	1287	15.210000038146973	MEELHNQEMQK		1	a4.a1	7.800000021234155E-4	41.900001525878906	2	1416.62548828125	1416.625	5.000000237487257E-4	0.3529515741630464
a4	pepa4b20	DaPR130904_VB83_O1902.m	1360	15.510000228881836	MGGGGAMNMGDPYGSGGQK	M7:+15.99491 - M9:+15.99491	1	a4.a1	0.03400000184774399	30.5	2	1803.7149658203125	1803.7099609375	0.005100000184029341	2.82750569353099
a4	pepa4b20	DaPR130904_VB83_O1902.m	1539	16.299999237060547	MGGGGAMNMGDPYGSGGQK	M1:+15.99491 - M9:+15.99491	1	a4.a1	0.0012000000569969416	38.0	2	1803.7109375	1803.7099609375	0.0010999999940395355	0.6098541438823109
a4	pepa4b23	DaPR130904_VB83_O1902.m	1401	15.680000305175781	NMGDPYGSGGQK		1	a4.a1	0.03700000047683716	34.79999923706055	2	1210.5181884765625	1210.51611328125	0.002099999925121665	1.7347971679859444
a4	pepa4b12	DaPR130904_VB83_O1902.m	1404	15.699999809265137	GMGPGTPAGYGR	M2:+15.99491	1	a4.a1	3.099999958067201E-5	38.5	2	1136.5157470703125	1136.5157470703125	9.999999747378752E-5	0.08798821990066175
a4	pepa4a1	DaPR130904_VB83_O1902.m	1410	15.729999542236328	AELDDTPMR	M8:+15.99491	1	a4.a1	0.006200000178068876	40.400001525878906	2	1063.4736328125	1063.472900390625	7.999999797903001E-4	0.7522523418287871
a4	pepa4a1	DaPR130904_VB83_O1902.m	1532	16.260000228881836	AELDDTPMR	M8:+15.99491	1	a4.a1	0.010999999940395355	32.900001525878906	2	1063.4736328125	1063.472900390625	7.999999797903001E-4	0.7522523418287871
a4	pepa4b19	DaPR130904_VB83_O1902.m	2185	18.729999542236328	MGGGGAMNMGDPYGSGGQK	M1:+15.99491	1	a4.a1	0.01899999938905239	38.400001525878906	2	1787.7205810546875	1787.7149658203125	0.00559999980032444	3.1324903060006655
a4	pepa4b19	DaPR130904_VB83_O1902.m	1797	17.329999923706055	MGGGGAMNMGDPYGSGGQK	M9:+15.99491	1	a4.a1	0.0035000001080334187	36.20000076293945	2	1787.714599609375	1787.7149658203125	-3.000000142492354E-4	-0.16781199463281166
a4	pepa4b11	DaPR130904_VB83_O1902.m	1849	17.549999237060547	GMGPGTPAGYGR		1	a4.a1	0.009700000286102295	31.899999618530273	2	1120.52001953125	1120.520751953125	-7.999999797903001E-4	-0.7139537383808906
a4	pepa4a9	DaPR130904_VB83_O1902.m	1886	17.68000030517578	FATHAAALSVR		1	a4.a1	4.999999987376214E-7	56.70000076293945	2	1143.62890625	1143.6273193359375	0.0015999999595806003	1.399057133848168
a4	pepa4b29	DaPR130904_VB83_O1902.m	1910	17.760000228881836	SPPPGMGLNQNR		1	a4.a1	0.00839999970048666	29.299999237060547	2	1267.6243896484375	1267.62158203125	0.00279999990016222	2.2088610196076583
a4	pepa4b22	DaPR130904_VB83_O1902.m	1961	17.950000762939453	MGYMDPR		1	a4.a1	0.012000000104308128	31.600000381469727	2	869.3660278320312	869.3648071289062	0.0012000000569969416	1.3803181899667236
a4	pepa4a2	DaPR130904_VB83_O1902.m	2018	18.149999618530273	AVVIVDDR		2	a4.a1 a4.a2	0.03400000184774399	42.900001525878906	2	886.5001220703125	886.4996948242188	3.9999998989515007E-4	0.4512127778842212
a4	pepa4a7	DaPR130904_VB83_O1902.m	2285	19.15999984741211	FAQHGTFEYEYSQR		1	a4.a1	1.9000000293090125E-6	48.70000076293945	2	1762.779296875	1762.7823486328125	-0.003100000089034438	-1.7585835775124203
a4	pepa4b18	DaPR130904_VB83_O1902.m	2416	19.709999084472656	MGGGGAMNMGDPYGSGGQK		1	a4.a1	7.100000220816582E-5	42.29999923706055	2	1771.71923828125	1771.7200927734375	-7.999999797903001E-4	-0.45153858278933107
a4	pepa4b10	DaPR130904_VB83_O1902.m	2433	19.780000686645508	GIVEFASK		1	a4.a1	5.799999926239252E-4	38.70000076293945	2	850.46875	850.46728515625	0.00139999995008111	1.6461537962908221
a4	pepa4b32	DaPR130904_VB83_O1902.m	2823	21.15999984741211	YGEPGEVFINK		1	a4.a1	4.200000148557592E-6	55.20000076293945	2	1252.6229248046875	1252.621337890625	0.0017000000225380063	1.357153970728898
a4	pepa4a6	DaPR130904_VB83_O1902.m	3164	22.299999237060547	DKLESEMEDAYHEHQANLLR		1	a4.a1	0.04500000178813934	28.5	3	2428.11865234375	2428.1201171875	-0.00139999995008111	-0.5765777154808696
a4	pepa4a5	DaPR130904_VB83_O1902.m	3653	24.0	CSEGVFLLTTTPR	C1:+57.02146	1	a4.a1	8.299999899463728E-5	45.400001525878906	2	1480.7484130859375	1480.7469482421875	0.0015999999595806003	1.080535713060209
a4	pepa4b13	DaPR130904_VB83_O1902.m	3924	24.899999618530273	LFVGNLPADITEDEFKR		1	a4.a1	0.0017999999690800905	29.0	2	1964.0260009765625	1964.012939453125	0.013000000268220901	6.6191011306884375
a4	pepa4b25	DaPR130904_VB83_O1902.m	4159	25.75	PVIVEPLEQLDDEDGLPEK		1	a4.a1	0.029999999329447746	31.799999237060547	3	2135.078125	2135.07568359375	0.002400000113993883	1.124081985681282
a4	pepa4b25	DaPR130904_VB83_O1902.m	4148	25.709999084472656	PVIVEPLEQLDDEDGLPEK		1	a4.a1	5.000000058430487E-8	51.0	2	2135.082763671875	2135.07568359375	0.007000000216066837	3.2785724037119226
a4	pepa4a4	DaPR130904_VB83_O1902.m	4756	27.979999542236328	CSEGVFLLTTTPR	C1:+57.02146 - C1:-17.02655	1	a4.a1	0.019999999552965164	34.099998474121094	2	1463.72216796875	1463.7203369140625	0.0019000000320374966	1.2980621940685988
a4	pepa4b17	DaPR130904_VB83_O1902.m	1199	14.75	MEELHNQEVQK		1	a4.a2	1.6999999934341758E-4	52.79999923706055	2	1384.65478515625	1384.6529541015625	0.0019000000320374966	1.3721850131539415
a4	pepa4b31	DaPR130904_VB83_O1902.m	2998	21.75	VELDNMPLR		1	a4.a2	0.006500000134110451	46.599998474121094	2	1086.5625	1086.5616455078125	8.999999845400453E-4	0.8283008960061569
a4	pepa4b27	DaPR130904_VB83_O1902.m	3018	21.809999465942383	PVTVEPMDQLDDEEGLPEK	M7:+15.99491	1	a4.a2	9.600000339560211E-5	36.29999923706055	2	2157.0	2156.99072265625	0.00930000003427267	4.311562370940606
a4	pepa4a8	DaPR130904_VB83_O1902.m	3464	23.329999923706055	FAQPGSFEYEYAMR		1	a4.a2	0.009600000455975533	32.5	2	1695.7490234375	1695.74755859375	0.001500000013038516	0.8845656332729362
a4	pepa4b26	DaPR130904_VB83_O1902.m	3490	23.43000030517578	PVTVEPMDQLDDEEGLPEK		1	a4.a2	0.006399999838322401	29.899999618530273	2	2141.00732421875	2140.99609375	0.010999999940395355	5.137795427327764
a4	pepa4a3	DaPR130904_VB83_O1902.m	4085	25.479999542236328	CSEGSFLLTTFPR	C1:+57.02146	1	a4.a2	0.0052999998442828655	33.0	2	1514.728759765625	1514.731201171875	-0.002400000113993883	-1.5844396102338936
a5	pepa5b15	DaPR130904_VB83_O1902.m	587	11.079999923706055	LTPTHGEMR	M8:+15.99491	1	a5.a1	0.0034000000450760126	28.5	2	1057.51025390625	1057.5098876953125	3.9999998989515007E-4	0.37824704482611626
a5	pepa5a8	DaPR130904_VB83_O1902.m	1285	15.199999809265137	FSISAHGK		1	a5.a1	0.005100000184029341	31.899999618530273	2	846.4482421875	846.4473266601562	0.0010000000474974513	1.1814084775282723
a5	pepa5a9	DaPR130904_VB83_O1902.m	1483	16.059999465942383	GAVIVVSHDAR		1	a5.a1	0.0017999999690800905	58.400001525878906	2	1123.62353515625	1123.622314453125	0.0013000000035390258	1.1569723979464976
a5	pepa5a4	DaPR130904_VB83_O1902.m	1507	16.149999618530273	AVSEEQQPALK		1	a5.a1	0.00279999990016222	37.5	2	1199.62890625	1199.6270751953125	0.0019000000320374966	1.583825566564639
a5	pepa5a3	DaPR130904_VB83_O1902.m	1560	16.399999618530273	ADDPYAHLSK		1	a5.a1	6.700000199089118E-7	52.20000076293945	2	1116.534423828125	1116.5323486328125	0.0020000000949949026	1.7912603225906454
a5	pepa5b13	DaPR130904_VB83_O1902.m	1729	17.059999465942383	LQGQLEQGDDTAAER		1	a5.a1	1.0999999631167157E-6	54.79999923706055	2	1630.7747802734375	1630.76708984375	0.007699999958276749	4.721704286425424
a5	pepa5b22	DaPR130904_VB83_O1902.m	1756	17.18000030517578	QAMLENASDIK	M3:+15.99491	1	a5.a1	0.00860000029206276	32.400001525878906	2	1235.58837890625	1235.593994140625	-0.00559999980032444	-4.532232939687707
a5	pepa5b25	DaPR130904_VB83_O1902.m	1899	17.729999542236328	YGLVGPNGK		1	a5.a1	0.0012000000569969416	35.0	2	904.494140625	904.4890747070312	0.004999999888241291	5.527982623627397
a5	pepa5b16	DaPR130904_VB83_O1902.m	2080	18.3799991607666	KNQDEESQEAPELLK		1	a5.a1	1.2999999853491317E-5	47.0	2	1757.857666015625	1757.8555908203125	0.002099999925121665	1.1946373388622264
a5	pepa5a2	DaPR130904_VB83_O1902.m	2394	19.610000610351562	AANAAENDFSVSQAEMSSR	M16:+15.99491	1	a5.a1	0.019999999552965164	31.0	2	2000.863525390625	2000.86181640625	0.0017000000225380063	0.84963389705311
a5	pepa5b18	DaPR130904_VB83_O1902.m	2524	20.110000610351562	MEETPTEYLQR	M1:+15.99491	1	a5.a1	0.0430000014603138	32.0	2	1412.6380615234375	1412.6365966796875	0.001500000013038516	1.061844225587933
a5	pepa5b21	DaPR130904_VB83_O1902.m	2565	20.25	NQDEESQEAPELLK		1	a5.a1	7.999999797903001E-5	46.099998474121094	2	1629.7626953125	1629.7607421875	0.002099999925121665	1.2885326482358384
a5	pepa5b17	DaPR130904_VB83_O1902.m	2712	20.780000686645508	MEETPTEYLQR		1	a5.a1	0.008299999870359898	32.0	2	1396.6431884765625	1396.6417236328125	0.001500000013038516	1.0740048701515645
a5	pepa5a1	DaPR130904_VB83_O1902.m	2740	20.8799991607666	AANAAENDFSVSQAEMSSR		1	a5.a1	4.600000102072954E-5	34.70000076293945	2	1984.8729248046875	1984.866943359375	0.006000000052154064	3.0228726778023223
a5	pepa5b14	DaPR130904_VB83_O1902.m	2780	21.030000686645508	LSVPTSDEEDEVPAPK		1	a5.a1	0.0031999999191612005	32.70000076293945	2	1712.8265380859375	1712.8228759765625	0.003700000001117587	2.160176661003572
a5	pepa5a7	DaPR130904_VB83_O1902.m	2936	21.530000686645508	FAALDNEEEDKEEEIIK		1	a5.a1	0.007199999876320362	39.900001525878906	2	2021.966552734375	2021.9549560546875	0.010999999940395355	5.440279422375935
a5	pepa5b10	DaPR130904_VB83_O1902.m	3065	21.979999542236328	GFNLPYQDAR		1	a5.a1	0.010999999940395355	33.70000076293945	2	1180.5767822265625	1180.574951171875	0.0019000000320374966	1.6093853508847515
a5	pepa5b24	DaPR130904_VB83_O1902.m	3097	22.079999923706055	VVFAELACR	C8:+57.02146	1	a5.a1	3.400000059627928E-5	46.400001525878906	2	1064.5570068359375	1064.55615234375	8.999999845400453E-4	0.8454227450178046
a5	pepa5b20	DaPR130904_VB83_O1902.m	3207	22.459999084472656	NLDFGIDMDSR	M8:+15.99491	1	a5.a1	3.099999958067201E-5	46.79999923706055	2	1298.5723876953125	1298.568603515625	0.0038999998942017555	3.0033067822857067
a5	pepa5a6	DaPR130904_VB83_O1902.m	3500	23.459999084472656	EVLEALGEVMVSR	M10:+15.99491	1	a5.a1	5.500000042957254E-5	52.599998474121094	2	1447.7506103515625	1447.7464599609375	0.004100000020116568	2.8319875983168985
a5	pepa5b12	DaPR130904_VB83_O1902.m	3579	23.75	ILAGLGFDPEMQNR	M11:+15.99491	1	a5.a1	3.000000142492354E-4	33.400001525878906	2	1576.7850341796875	1576.7791748046875	0.005900000222027302	3.741805013855617
a5	pepa5b19	DaPR130904_VB83_O1902.m	3708	24.200000762939453	NLDFGIDMDSR		1	a5.a1	3.3999999686784577E-6	54.400001525878906	2	1282.5753173828125	1282.57373046875	0.0017000000225380063	1.3254598797347088
a5	pepa5b11	DaPR130904_VB83_O1902.m	3734	24.280000686645508	IGFFNQQYAEQLR		1	a5.a1	3.699999942909926E-4	38.400001525878906	2	1613.81103515625	1613.8074951171875	0.003599999938160181	2.230749298818175
a5	pepa5a5	DaPR130904_VB83_O1902.m	4165	25.760000228881836	EVLEALGEVMVSR		1	a5.a1	8.700000080352766E-7	60.5	2	1431.757080078125	1431.7515869140625	0.005499999970197678	3.8414484890162734
a5	pepa5b23	DaPR130904_VB83_O1902.m	4483	26.959999084472656	STLLLLLTGK		1	a5.a1	0.0013000000035390258	35.5	2	1058.68408203125	1058.682373046875	0.0017000000225380063	1.6057696489698103
a6	pepa6b19	DaPR130904_VB83_O1902.m	515	10.510000228881836	VLHPEQHR		1	a6.a1	0.03400000184774399	29.899999618530273	2	1015.5439453125	1015.5435791015625	3.000000142492354E-4	0.29540831178770416
a6	pepa6b13	DaPR130904_VB83_O1902.m	713	12.050000190734863	SDESIKEEDKDQDEK		1	a6.a1	0.012000000104308128	29.600000381469727	2	1794.7896728515625	1794.7879638671875	0.0017000000225380063	0.9471871088744411
a6	pepa6b13	DaPR130904_VB83_O1902.m	701	11.960000038146973	SDESIKEEDKDQDEK		1	a6.a1	0.009999999776482582	35.599998474121094	3	1794.7884521484375	1794.7879638671875	3.9999998989515007E-4	0.22286754644447218
a6	pepa6b14	DaPR130904_VB83_O1902.m	895	13.149999618530273	SDGEAKPEPSPSPR		1	a6.a1	1.1000000085914508E-5	39.599998474121094	2	1453.6922607421875	1453.6922607421875	9.999999747378752E-5	0.06879034866893505
a6	pepa6b15	DaPR130904_VB83_O1902.m	1117	14.329999923706055	SFEDPPNHAR		1	a6.a1	9.599999684084537E-10	46.29999923706055	2	1169.5313720703125	1169.5338134765625	-0.002400000113993883	-2.052099807922295
a6	pepa6b20	DaPR130904_VB83_O1902.m	1124	14.359999656677246	VNPQISDEKDEDEKEEK		1	a6.a1	0.0038999998942017555	24.799999237060547	2	2031.9381103515625	2031.9356689453125	0.002400000113993883	1.1811398119900207
a6	pepa6a5	DaPR130904_VB83_O1902.m	1252	15.029999732971191	GVCSCVEAGK	C3:+57.02146 - C5:+57.02146	1	a6.a1	1.3000000035390258E-4	53.20000076293945	2	1066.4669189453125	1066.4659423828125	0.0010000000474974513	0.9376764955692294
a6	pepa6b17	DaPR130904_VB83_O1902.m	1439	15.850000381469727	VGMADANSPPKPLSK	M3:+15.99491	1	a6.a1	2.6000000070780516E-4	36.29999923706055	2	1527.7845458984375	1527.7840576171875	6.000000284984708E-4	0.3927256771053511
a6	pepa6a8	DaPR130904_VB83_O1902.m	1645	16.729999542236328	LVMAGETTNSR		1	a6.a1	5.799999926239252E-4	43.0	2	1178.585205078125	1178.583740234375	0.00139999995008111	1.1878663367633968
a6	pepa6b11	DaPR130904_VB83_O1902.m	2021	18.15999984741211	NQLCDLETK	C4:+57.02146	1	a6.a1	0.005400000140070915	35.5	2	1120.5325927734375	1120.5306396484375	0.0019000000320374966	1.6956252375513934
a6	pepa6a2	DaPR130904_VB83_O1902.m	2216	18.850000381469727	DLSLENGAHAYNR		1	a6.a1	0.007300000172108412	34.400001525878906	2	1459.6953125	1459.69287109375	0.0024999999441206455	1.712689013989218
a6	pepa6a4	DaPR130904_VB83_O1902.m	2491	20.0	EELSEEGYLAK		1	a6.a1	6.900000153109431E-4	38.0	2	1267.6060791015625	1267.605712890625	5.000000237487257E-4	0.3944444385695728
a6	pepa6b22	DaPR130904_VB83_O1902.m	2557	20.209999084472656	YGQHPPDAVDEPQMLTNEK		1	a6.a1	0.008999999612569809	32.5	3	2168.994873046875	2168.9921875	0.0027000000700354576	1.2448177939946856
a6	pepa6b22	DaPR130904_VB83_O1902.m	2572	20.260000228881836	YGQHPPDAVDEPQMLTNEK		1	a6.a1	0.032999999821186066	24.600000381469727	2	2169.0029296875	2168.991943359375	0.010999999940395355	5.071480313273248
a6	pepa6b16	DaPR130904_VB83_O1902.m	2622	20.450000762939453	SQACEPSEPEIEIK	C4:+57.02146	1	a6.a1	5.500000042957254E-6	45.900001525878906	2	1616.7481689453125	1616.7476806640625	6.000000284984708E-4	0.37111544100191746
a6	pepa6a1	DaPR130904_VB83_O1902.m	2656	20.600000381469727	AIILAAAPGEK		1	a6.a1	5.300000193528831E-4	46.5	2	1053.635009765625	1053.6307373046875	0.004399999976158142	4.176036082065965
a6	pepa6b12	DaPR130904_VB83_O1902.m	2789	21.059999465942383	PIYDDDPSLEGGVNGK		1	a6.a1	4.500000159168849E-6	51.599998474121094	2	1675.7882080078125	1675.7813720703125	0.006899999920278788	4.117482169976811
a6	pepa6a3	DaPR130904_VB83_O1902.m	2901	21.43000030517578	DTMSDLPEVR		1	a6.a1	0.0010000000474974513	43.79999923706055	2	1162.5384521484375	1162.541259765625	-0.00279999990016222	-2.4085165809312574
a6	pepa6b18	DaPR130904_VB83_O1902.m	3253	22.6299991607666	VLEQLEDLDSR		1	a6.a1	1.500000053056283E-6	50.099998474121094	2	1316.6732177734375	1316.669677734375	0.003599999938160181	2.734170915483363
a6	pepa6b10	DaPR130904_VB83_O1902.m	3792	24.459999084472656	NIELFFSGSAK		1	a6.a1	0.027000000700354576	35.900001525878906	2	1212.6279296875	1212.6263427734375	0.0015999999595806003	1.3194501085315267
a6	pepa6a6	DaPR130904_VB83_O1902.m	4274	26.18000030517578	LNLLHEFLQTEIK		1	a6.a1	1.8000000636675395E-5	43.599998474121094	2	1597.9019775390625	1597.8951416015625	0.006800000090152025	4.255598451433063
a6	pepa6a9	DaPR130904_VB83_O1902.m	4359	26.479999542236328	IVVEFLQSNSDSTYEDLINK		1	a6.a1	0.03799999877810478	22.700000762939453	2	2314.15283203125	2314.145263671875	0.007600000128149986	3.2841499829146414
a6	pepa6a7	DaPR130904_VB83_O1902.m	4361	26.5	LPLFPEPLHVFAPR		1	a6.a1	0.010999999940395355	31.600000381469727	2	1632.9342041015625	1632.926513671875	0.007799999788403511	4.776699822739767
a6	pepa6b21	DaPR130904_VB83_O1902.m	4363	26.5	VPTLAVPAISLPDDVR		1	a6.a1	4.1000000783242285E-4	31.299999237060547	2	1662.951171875	1662.94287109375	0.008299999870359898	4.991151539018791
a7	pepa7b10	DaPR130904_VB83_O1902.m	1030	13.899999618530273	LEEAVNR		1	a7.a1	0.006099999882280827	32.400001525878906	2	830.4386596679688	830.4370727539062	0.0015999999595806003	1.9266962086298236
a7	pepa7a9	DaPR130904_VB83_O1902.m	1150	14.510000228881836	HEPGLGGPAER		1	a7.a1	0.020999999716877937	31.799999237060547	2	1119.5552978515625	1119.5545654296875	7.999999797903001E-4	0.7145698874295229
a7	pepa7a6	DaPR130904_VB83_O1902.m	1191	14.710000038146973	EDKQPAPGPVEKPPR		1	a7.a1	0.04399999976158142	26.899999618530273	2	1644.874267578125	1644.870849609375	0.0035000001080334187	2.127826697679396
a7	pepa7b17	DaPR130904_VB83_O1902.m	1275	15.15999984741211	WNSSNGVEEK		1	a7.a1	0.03099999949336052	31.399999618530273	2	1149.5177001953125	1149.5174560546875	1.9999999494757503E-4	0.17398604422590008
a7	pepa7a2	DaPR130904_VB83_O1902.m	1494	16.100000381469727	AAPDEDSTTNITK		1	a7.a1	0.01600000075995922	29.299999237060547	2	1362.638671875	1362.6387939453125	-0.0	-0.0
a7	pepa7b11	DaPR130904_VB83_O1902.m	1517	16.200000762939453	KDENESSAPADGEGGSELQPK		1	a7.a1	2.4000000848900527E-5	36.0	2	2144.96435546875	2144.958251953125	0.006200000178068876	2.8904992311264657
a7	pepa7b11	DaPR130904_VB83_O1902.m	1508	16.149999618530273	KDENESSAPADGEGGSELQPK		1	a7.a1	8.200000156648457E-4	43.5	3	2144.957763671875	2144.958251953125	-3.9999998989515007E-4	-0.18648381129605848
a7	pepa7a1	DaPR130904_VB83_O1902.m	1689	16.90999984741211	AAGAGTAGPASGPGVVR		1	a7.a1	1.8000000636675395E-5	52.5	2	1395.73486328125	1395.7342529296875	6.000000284984708E-4	0.4298812809380102
a7	pepa7b16	DaPR130904_VB83_O1902.m	2186	18.75	TLSGAQDSEAAFAK		1	a7.a1	0.00139999995008111	43.5	2	1395.6868896484375	1395.675048828125	0.010999999940395355	7.881490716360859
a7	pepa7b14	DaPR130904_VB83_O1902.m	2706	20.760000228881836	PTVLNQPLPGEK		1	a7.a1	0.0012000000569969416	37.29999923706055	2	1292.7237548828125	1292.7213134765625	0.0024999999441206455	1.933904792980712
a7	pepa7b13	DaPR130904_VB83_O1902.m	2865	21.309999465942383	NPPTTIGMMTLK	M8:+15.99491	1	a7.a1	0.0032999999821186066	35.900001525878906	2	1319.669921875	1319.670166015625	-1.9999999494757503E-4	-0.15155301688104317
a7	pepa7b13	DaPR130904_VB83_O1902.m	2717	20.799999237060547	NPPTTIGMMTLK	M9:+15.99491	1	a7.a1	0.014999999664723873	34.79999923706055	2	1319.670654296875	1319.670166015625	5.000000237487257E-4	0.3788825697699417
a7	pepa7b15	DaPR130904_VB83_O1902.m	3609	23.850000381469727	TEFTLTEAVVESSR		1	a7.a1	0.009999999776482582	44.599998474121094	2	1568.7822265625	1568.7806396484375	0.0015999999595806003	1.0199003730305845
a7	pepa7b12	DaPR130904_VB83_O1902.m	3713	24.209999084472656	NDLLNIIR		1	a7.a1	0.004699999932199717	55.5	2	970.5704956054688	970.5684204101562	0.002099999925121665	2.163680458750366
a7	pepa7a8	DaPR130904_VB83_O1902.m	4082	25.479999542236328	FLESHLDDAEPYLLTMAK		1	a7.a1	0.012000000104308128	34.20000076293945	3	2093.029296875	2093.0263671875	0.002899999963119626	1.3855534782471446
a7	pepa7a5	DaPR130904_VB83_O1902.m	4176	25.809999465942383	DLVLPTQALPASPALK		1	a7.a1	9.899999713525176E-5	47.29999923706055	2	1633.9599609375	1633.9527587890625	0.007199999876320362	4.406492071200607
a7	pepa7a4	DaPR130904_VB83_O1902.m	4228	26.0	DIMQALLVRPLGK		1	a7.a1	6.4000000747910235E-6	47.0	2	1453.8585205078125	1453.8564453125	0.002199999988079071	1.5132167932895126
a7	pepa7a3	DaPR130904_VB83_O1902.m	4311	26.309999465942383	DIMQALLVR		1	a7.a1	0.02500000037252903	46.599998474121094	2	1058.6053466796875	1058.6031494140625	0.002300000051036477	2.172674483643402
a7	pepa7a7	DaPR130904_VB83_O1902.m	4627	27.5	FLESHLDDAEPYLLTM		1	a7.a1	0.010999999940395355	27.5	2	1893.8897705078125	1893.894287109375	-0.0044999998062849045	-2.3760564868449934
a8	pepa8b13	DaPR130904_VB83_O1902.m	702	11.979999542236328	TPSPSQPK		1	a8.a1	0.028999999165534973	31.600000381469727	2	841.444091796875	841.4417724609375	0.002199999988079071	2.614559985113173
a8	pepa8a3	DaPR130904_VB83_O1902.m	797	12.600000381469727	GRPPKPLGGGTPK		1	a8.a1	0.041999999433755875	31.0	3	1261.7392578125	1261.738037109375	0.0012000000569969416	0.951069098103855
a8	pepa8a9	DaPR130904_VB83_O1902.m	1498	16.110000610351562	METVSNASSSSNPSSPGR		1	a8.a1	2.2000000043931323E-8	48.599998474121094	2	1794.7940673828125	1794.792724609375	0.00139999995008111	0.7800343353775356
a8	pepa8b17	DaPR130904_VB83_O1902.m	1506	16.149999618530273	YALQSAAGK		1	a8.a1	0.03200000151991844	38.20000076293945	2	908.4853515625	908.4840087890625	0.0013000000035390258	1.4309552958139826
a8	pepa8b11	DaPR130904_VB83_O1902.m	1587	16.5	SGPPAPEEEEEEER		1	a8.a1	0.008899999782443047	36.20000076293945	2	1584.66796875	1584.6663818359375	0.0015999999595806003	1.0096762182377454
a8	pepa8b10	DaPR130904_VB83_O1902.m	2051	18.280000686645508	SALLPVLHHK		1	a8.a1	1.9999999494757503E-4	36.29999923706055	2	1114.6739501953125	1114.673583984375	3.9999998989515007E-4	0.35884943865392355
a8	pepa8b14	DaPR130904_VB83_O1902.m	2505	20.049999237060547	TTNVLGAVNKPLSSAGK		1	a8.a1	0.027000000700354576	32.400001525878906	3	1656.9295654296875	1656.9283447265625	0.0013000000035390258	0.7845843229590961
a8	pepa8a2	DaPR130904_VB83_O1902.m	2566	20.25	FNDIHVPIR		1	a8.a1	2.300000051036477E-4	41.79999923706055	2	1110.6077880859375	1110.60595703125	0.0020000000949949026	1.800818807366281
a8	pepa8a8	DaPR130904_VB83_O1902.m	2576	20.299999237060547	IYAPEAPYTSPDK		1	a8.a1	2.500000118743628E-4	35.5	2	1451.7071533203125	1451.7056884765625	0.001500000013038516	1.0332672971837937
a8	pepa8b12	DaPR130904_VB83_O1902.m	2682	20.68000030517578	SIDGTADDEDEGVPTDQAIR		1	a8.a1	7.60000011723605E-6	43.0	2	2103.933837890625	2103.931640625	0.002199999988079071	1.0456613445033474
a8	pepa8a6	DaPR130904_VB83_O1902.m	2898	21.40999984741211	LLHIYYQN		1	a8.a1	9.899999713525176E-4	27.200000762939453	2	1063.5584716796875	1063.5574951171875	0.0010000000474974513	0.9402407035712412
a8	pepa8a4	DaPR130904_VB83_O1902.m	3079	22.010000228881836	HDVIVSIVTAAK		1	a8.a1	1.5999999547489097E-8	59.099998474121094	2	1252.7283935546875	1252.7264404296875	0.002099999925121665	1.6763435793702584
a8	pepa8a7	DaPR130904_VB83_O1902.m	3151	22.260000228881836	LLTTILHSDGDLTEQGK		1	a8.a1	1.8999999156221747E-5	39.20000076293945	2	1840.9615478515625	1840.9654541015625	-0.0038999998942017555	-2.1184536002632672
a8	pepa8b15	DaPR130904_VB83_O1902.m	3503	23.459999084472656	VAEAALQIFK		1	a8.a1	0.0032999999821186066	49.5	2	1089.6312255859375	1089.6307373046875	6.000000284984708E-4	0.5506452855603468
a8	pepa8a1	DaPR130904_VB83_O1902.m	3565	23.700000762939453	EAMMGLAQIYK		1	a8.a1	1.2000000424450263E-5	45.400001525878906	2	1254.620849609375	1254.62255859375	-0.0015999999595806003	-1.2752839079937859
a8	pepa8a5	DaPR130904_VB83_O1902.m	3988	25.1299991607666	IAPVHIDTESISALIK		1	a8.a1	0.014000000432133675	26.600000381469727	2	1706.9691162109375	1706.9691162109375	0.0	0.0
a8	pepa8b16	DaPR130904_VB83_O1902.m	4086	25.5	VLSFTHPISF		1	a8.a1	0.032999999821186066	25.5	2	1147.614990234375	1147.614990234375	-0.0	-0.0
a9	pepa9a1	DaPR130904_VB83_O1902.m	747	12.260000228881836	AQTTNSNSSSSSDVSTHS		1	a9.a1	4.70000013592653E-5	39.79999923706055	2	1796.75537109375	1796.7532958984375	0.002099999925121665	1.1687747727612177
a9	pepa9a4	DaPR130904_VB83_O1902.m	1047	13.979999542236328	GPPVTPSSEK		1	a9.a1	0.001500000013038516	31.700000762939453	2	998.5169067382812	998.5156860351562	0.0012000000569969416	1.2017838815951172
a9	pepa9a7	DaPR130904_VB83_O1902.m	1176	14.630000114440918	QSSGSATNVASTPDNR		1	a9.a1	6.399999838322401E-4	35.29999923706055	2	1591.7379150390625	1591.7310791015625	0.006899999920278788	4.334903056723267
a9	pepa9a8	DaPR130904_VB83_O1902.m	1214	14.829999923706055	SGNMIQSANDK		1	a9.a1	0.013000000268220901	31.0	2	1164.5345458984375	1164.5318603515625	0.00279999990016222	2.4043995664634914
a9	pepa9b10	DaPR130904_VB83_O1902.m	1432	15.8100004196167	SSSSSQESLNRPLSAK		1	a9.a1	3.9999998989515007E-4	34.0	2	1677.8427734375	1677.840576171875	0.002199999988079071	1.3112091931275995
a9	pepa9a9	DaPR130904_VB83_O1902.m	1479	16.030000686645508	SQEDLNEPIKR		1	a9.a1	0.007600000128149986	35.099998474121094	2	1328.68310546875	1328.680908203125	0.002300000051036477	1.7310401894364087
a9	pepa9a3	DaPR130904_VB83_O1902.m	2132	18.559999465942383	FGLGQPGR		1	a9.a1	0.03500000014901161	33.400001525878906	2	831.4494018554688	831.4475708007812	0.0017999999690800905	2.1648989452774274
a9	pepa9a6	DaPR130904_VB83_O1902.m	3681	24.100000381469727	LVDGLATSWVNSSNYK		1	a9.a1	2.300000051036477E-4	43.0	2	1753.885498046875	1753.8759765625	0.009600000455975533	5.473591396576971
a9	pepa9a2	DaPR130904_VB83_O1902.m	4071	25.43000030517578	DAAINSLVEIYR		1	a9.a1	0.041999999433755875	42.0	2	1363.72900390625	1363.7220458984375	0.007000000216066837	5.13301096592242
a9	pepa9b11	DaPR130904_VB83_O1902.m	4518	27.079999923706055	VLSTSTDLEAAVADALK		1	a9.a1	0.0024999999441206455	35.900001525878906	2	1703.9066162109375	1703.9066162109375	9.999999747378752E-5	0.05868866082353886
a9	pepa9a5	DaPR130904_VB83_O1902.m	4618	27.459999084472656	LQVGQELIDYFSDK		1	a9.a1	0.0035000001080334187	34.400001525878906	2	1654.8392333984375	1654.8326416015625	0.006599999964237213	3.9883186965962136
b10	pepb10b10	DaPR130904_VB83_O1902.m	1035	13.90999984741211	VADNPSYNTK		1	b10.a1	9.100000170292333E-6	43.20000076293945	2	1108.5308837890625	1108.52734375	0.003599999938160181	3.2475517707861514
b10	pepb10a7	DaPR130904_VB83_O1902.m	1045	13.960000038146973	PNNSGEAPSSPTPK		1	b10.a1	0.017000000923871994	31.799999237060547	2	1382.6602783203125	1382.6551513671875	0.0052999998442828655	3.8332044248648383
b10	pepb10a1	DaPR130904_VB83_O1902.m	1182	14.65999984741211	AADETLCQTK	C7:+57.02146	1	b10.a1	1.9000000293090125E-6	53.5	2	1136.5257568359375	1136.525634765625	1.9999999494757503E-4	0.17597490881832958
b10	pepb10a8	DaPR130904_VB83_O1902.m	1611	16.600000381469727	SEAHTADGISIR		1	b10.a1	3.299999889350147E-6	54.400001525878906	2	1256.6248779296875	1256.6234130859375	0.001500000013038516	1.1936750480837448
b10	pepb10a4	DaPR130904_VB83_O1902.m	2852	21.260000228881836	EDEQQQALQDIASR		1	b10.a1	7.099999929778278E-4	35.79999923706055	2	1630.7601318359375	1630.76708984375	-0.007000000216066837	-4.292458597958053
b10	pepb10a5	DaPR130904_VB83_O1902.m	3440	23.260000228881836	LYLPPSTPDFSR		1	b10.a1	1.3000000035390258E-4	35.900001525878906	2	1392.7235107421875	1392.7161865234375	0.007300000172108412	5.241556207033832
b10	pepb10a9	DaPR130904_VB83_O1902.m	3791	24.459999084472656	TQIIQDFLR		1	b10.a1	0.003100000089034438	39.70000076293945	2	1133.63671875	1133.6318359375	0.004999999888241291	4.410602922161542
b10	pepb10a2	DaPR130904_VB83_O1902.m	3815	24.530000686645508	AAVWEITGAEFSK		1	b10.a1	4.300000000512227E-6	52.900001525878906	2	1408.71533203125	1408.7110595703125	0.00419999985024333	2.9814487660261726
b10	pepb10a3	DaPR130904_VB83_O1902.m	4022	25.229999542236328	ALDLADMITR		1	b10.a1	6.600000197067857E-4	53.400001525878906	2	1118.5889892578125	1118.5877685546875	0.0012000000569969416	1.0727813147353165
b10	pepb10a6	DaPR130904_VB83_O1902.m	4116	25.600000381469727	IYYPDFIVPDPK		1	b10.a1	0.003800000064074993	33.20000076293945	2	1466.76171875	1466.7569580078125	0.004699999932199717	3.204348141346729
b10	pepb10b11	DaPR130904_VB83_O1902.m	4446	26.809999465942383	VLLDIFTGVR		1	b10.a1	9.19999990856013E-7	62.400001525878906	2	1132.674560546875	1132.6728515625	0.0017000000225380063	1.5008746966901252
b11	pepb11a1	DaPR130904_VB83_O1902.m	858	12.949999809265137	AAGPSLSHTSGGTQSK		1	b11.a1	0.01899999938905239	27.700000762939453	2	1485.7303466796875	1485.7296142578125	7.999999797903001E-4	0.5384559694530525
b11	pepb11a1	DaPR130904_VB83_O1902.m	857	12.949999809265137	AAGPSLSHTSGGTQSK		1	b11.a1	0.03099999949336052	32.20000076293945	3	1485.73095703125	1485.7296142578125	0.0013000000035390258	0.8749909748473536
b11	pepb11a7	DaPR130904_VB83_O1902.m	991	13.699999809265137	VETYNDESR		1	b11.a1	0.04600000008940697	30.399999618530273	2	1112.4874267578125	1112.48583984375	0.0015999999595806003	1.4382205168609805
b11	pepb11a6	DaPR130904_VB83_O1902.m	1447	15.899999618530273	SGGVGGSNTNWK		1	b11.a1	2.3999999393709004E-4	44.099998474121094	2	1163.54736328125	1163.54443359375	0.003000000026077032	2.578328716515933
b11	pepb11a2	DaPR130904_VB83_O1902.m	1667	16.829999923706055	ATAFNEQVDK		1	b11.a1	0.017999999225139618	38.400001525878906	2	1122.544189453125	1122.54296875	0.0012000000569969416	1.0690014461835644
b11	pepb11a8	DaPR130904_VB83_O1902.m	1973	18.0	VIDQQNGLYR		1	b11.a1	1.900000061141327E-4	51.400001525878906	2	1205.6287841796875	1205.627685546875	0.0010999999940395355	0.9123878019942562
b11	pepb11a4	DaPR130904_VB83_O1902.m	3999	25.15999984741211	FFPLIEVNK		1	b11.a1	0.028999999165534973	33.70000076293945	2	1106.6258544921875	1106.6248779296875	0.0010000000474974513	0.9036486233422534
b11	pepb11a5	DaPR130904_VB83_O1902.m	4340	26.40999984741211	LFSLELVDESGEIR		1	b11.a1	8.800000068731606E-5	44.79999923706055	2	1606.840087890625	1606.8326416015625	0.007400000002235174	4.605333381116433
b11	pepb11a3	DaPR130904_VB83_O1902.m	4368	26.510000228881836	DSLVDIIGICK	C10:+57.02146	1	b11.a1	5.300000193528831E-4	39.29999923706055	2	1232.6636962890625	1232.6558837890625	0.007799999788403511	6.327799908298074
b11	pepb11a9	DaPR130904_VB83_O1902.m	4415	26.700000762939453	VVILMELEVLK	M5:+15.99491	1	b11.a1	0.002400000113993883	37.70000076293945	2	1301.77783203125	1301.7752685546875	0.0026000000070780516	1.997272547637761
b12	pepb12a7	DaPR130904_VB83_O1902.m	1565	16.40999984741211	TLYISDSDKR		2	b12.a1 b12.a2	0.0017000000225380063	40.20000076293945	2	1197.6126708984375	1197.6114501953125	0.0013000000035390258	1.085493966617483
b12	pepb12a1	DaPR130904_VB83_O1902.m	1995	18.059999465942383	DGYIHYGQTVK		1	b12.a1	3.000000142492354E-4	45.70000076293945	2	1280.630126953125	1280.62744140625	0.00279999990016222	2.1864281598460478
b12	pepb12a4	DaPR130904_VB83_O1902.m	2698	20.729999542236328	IIQFQATPCPK	C9:+57.02146	1	b12.a1	0.006599999964237213	39.20000076293945	2	1302.6881103515625	1302.6878662109375	3.000000142492354E-4	0.2302930901796378
b12	pepb12a5	DaPR130904_VB83_O1902.m	3214	22.479999542236328	LVCSVTGMALPR	C3:+57.02146	1	b12.a1	0.03999999910593033	35.79999923706055	2	1303.69140625	1303.6865234375	0.004900000058114529	3.758572302484524
b12	pepb12a6	DaPR130904_VB83_O1902.m	3229	22.530000686645508	QPVQVPVTLVR		1	b12.a1	1.9000000293090125E-6	44.5	2	1235.7484130859375	1235.74755859375	0.0010000000474974513	0.8092268040856391
b12	pepb12a3	DaPR130904_VB83_O1902.m	3402	23.149999618530273	IGIGNSDQEMQQLNLEGK		2	b12.a1 b12.a2	0.03799999877810478	25.899999618530273	2	1973.97021484375	1973.9599609375	0.009999999776482582	5.065958770376095
b12	pepb12a9	DaPR130904_VB83_O1902.m	3715	24.209999084472656	VWFGDVEAETMYR	M11:+15.99491	1	b12.a1	1.2000000424450263E-6	48.400001525878906	2	1618.721435546875	1618.720947265625	3.9999998989515007E-4	0.24710867587822213
b12	pepb12a8	DaPR130904_VB83_O1902.m	4040	25.299999237060547	VWFGDVEAETMYR		1	b12.a1	9.699999736767495E-7	65.80000305175781	2	1602.7298583984375	1602.72607421875	0.003800000064074993	2.3709604062736087
b12	pepb12a2	DaPR130904_VB83_O1902.m	716	12.079999923706055	LCPWGAPT	C2:+57.02146	1	b12.a2	0.007400000002235174	27.700000762939453	2	901.4164428710938	901.424072265625	-0.007600000128149986	-8.431104029702986
b13	pepb13a3	DaPR130904_VB83_O1902.m	2012	18.1299991607666	DIDIHEVR		1	b13.a1	3.800000122282654E-4	47.5	2	996.51220703125	996.5112915039062	8.999999845400453E-4	0.9031508144597049
b13	pepb13a4	DaPR130904_VB83_O1902.m	2043	18.25	DLPEHAVLK		1	b13.a1	0.019999999552965164	38.400001525878906	2	1021.570556640625	1021.568115234375	0.002400000113993883	2.3493295045169447
b13	pepb13a5	DaPR130904_VB83_O1902.m	2159	18.649999618530273	MMVAGFK	M2:+15.99491	1	b13.a1	0.012000000104308128	28.0	2	799.3854370117188	799.384521484375	8.999999845400453E-4	1.1258661637191043
b13	pepb13a9	DaPR130904_VB83_O1902.m	3027	21.850000381469727	YNILGTNTIMDK	M10:+15.99491	1	b13.a1	8.59999970998615E-4	31.899999618530273	2	1398.6942138671875	1398.69384765625	5.000000237487257E-4	0.3574763874071234
b13	pepb13a2	DaPR130904_VB83_O1902.m	3083	22.030000686645508	ANFESDEVELSYAK		1	b13.a1	2.399999914359796E-7	39.0	2	1601.7318115234375	1601.7333984375	-0.001500000013038516	-0.9364854441455579
b13	pepb13a6	DaPR130904_VB83_O1902.m	3231	22.549999237060547	NFILDQTNVSAAAQR		1	b13.a1	0.0017000000225380063	42.900001525878906	2	1647.850341796875	1647.8453369140625	0.005100000184029341	3.094950763753208
b13	pepb13a1	DaPR130904_VB83_O1902.m	3259	22.649999618530273	AFLWAGGR		1	b13.a1	0.04899999871850014	34.900001525878906	2	877.468505859375	877.4683227539062	1.9999999494757503E-4	0.22792845024864425
b13	pepb13a8	DaPR130904_VB83_O1902.m	3477	23.3799991607666	YNILGTNTIMDK		1	b13.a1	0.001500000013038516	34.70000076293945	2	1382.7047119140625	1382.6988525390625	0.005900000222027302	4.267017515197238
b13	pepb13a7	DaPR130904_VB83_O1902.m	3940	24.950000762939453	SSGPTSLFAVTVAPPGAR		1	b13.a1	9.999999747378752E-6	33.099998474121094	2	1714.921630859375	1714.9127197265625	0.008999999612569809	5.248080271983072
b14	pepb14a5	DaPR130904_VB83_O1902.m	910	13.229999542236328	STVDAEAVHK		1	b14.a1	1.1000000085914508E-4	46.099998474121094	2	1056.5330810546875	1056.5323486328125	6.99999975040555E-4	0.662544763486303
b14	pepb14a7	DaPR130904_VB83_O1902.m	1614	16.600000381469727	VDTCHTPFGK	C4:+57.02146	1	b14.a1	2.099999983329326E-5	42.099998474121094	2	1161.53515625	1161.5361328125	-8.999999845400453E-4	-0.7748359772164979
b14	pepb14a8	DaPR130904_VB83_O1902.m	1637	16.700000762939453	YSDSLVQK		1	b14.a1	0.009499999694526196	34.70000076293945	2	939.4802856445312	939.4785766601562	0.0017000000225380063	1.8095144101970924
b14	pepb14a3	DaPR130904_VB83_O1902.m	2571	20.260000228881836	LANLINAEER		1	b14.a1	8.59999970998615E-4	53.400001525878906	2	1142.619873046875	1142.6168212890625	0.003100000089034438	2.7130705861105047
b14	pepb14a6	DaPR130904_VB83_O1902.m	3563	23.700000762939453	TIVYWGIGR		1	b14.a1	0.039000000804662704	26.600000381469727	2	1064.59033203125	1064.5892333984375	0.0012000000569969416	1.1271953720274237
b14	pepb14a1	DaPR130904_VB83_O1902.m	3622	23.899999618530273	FFIGQFSDDR		1	b14.a1	5.299999884300632E-6	49.29999923706055	2	1231.5738525390625	1231.5745849609375	-6.99999975040555E-4	-0.5683780613764104
b14	pepb14a2	DaPR130904_VB83_O1902.m	3784	24.43000030517578	FPDLTVELNR		1	b14.a1	0.01600000075995922	45.20000076293945	2	1203.6409912109375	1203.63720703125	0.003800000064074993	3.157097538923399
b14	pepb14a4	DaPR130904_VB83_O1902.m	4537	27.15999984741211	IIGIMEEVADGFK		1	b14.a1	2.9999999242136255E-5	35.599998474121094	2	1421.7320556640625	1421.73486328125	-0.00279999990016222	-1.9694248009787456
b15	pepb15a2	DaPR130904_VB83_O1902.m	1531	16.25	DTEMLATGAQDGK	M4:+15.99491	1	b15.a1	0.03700000047683716	30.399999618530273	2	1352.6077880859375	1352.600341796875	0.007600000128149986	5.618806896095925
b15	pepb15a4	DaPR130904_VB83_O1902.m	1626	16.649999618530273	NPEHFVVCNR	C8:+57.02146	1	b15.a1	1.8000000272877514E-4	38.400001525878906	2	1271.5980224609375	1271.595458984375	0.0027000000700354576	2.1233168543964065
b15	pepb15a6	DaPR130904_VB83_O1902.m	3472	23.360000610351562	YIHLENLLAR		1	b15.a1	3.9999998989515007E-4	37.900001525878906	2	1241.6986083984375	1241.700439453125	-0.0019000000320374966	-1.530159748412671
b15	pepb15a1	DaPR130904_VB83_O1902.m	3751	24.329999923706055	AAIAQALAGEVSVVPPSR		1	b15.a1	0.00279999990016222	30.700000762939453	2	1735.974853515625	1735.970458984375	0.004399999976158142	2.534605328901939
b15	pepb15a3	DaPR130904_VB83_O1902.m	3804	24.5	LMALLGQALK		1	b15.a1	2.099999983329326E-4	53.0	2	1057.647216796875	1057.6441650390625	0.003000000026077032	2.8364927687812957
b15	pepb15a5	DaPR130904_VB83_O1902.m	3879	24.729999542236328	SIEIESSDVIR	S1:+42.01057	1	b15.a1	0.00279999990016222	44.5	2	1289.6614990234375	1289.6588134765625	0.00279999990016222	2.1711167875588715
b16	pepb16a3	DaPR130904_VB83_O1902.m	2146	18.610000610351562	DVESYIHR		1	b16.a1	0.039000000804662704	34.5	2	1018.4918212890625	1018.4957275390625	-0.0038999998942017555	-3.8291764891592814
b16	pepb16a4	DaPR130904_VB83_O1902.m	2661	20.610000610351562	EEYQLVQVEQK		1	b16.a1	2.1999999262334313E-6	43.29999923706055	2	1392.7003173828125	1392.7010498046875	-6.000000284984708E-4	-0.4308175315747876
b16	pepb16a1	DaPR130904_VB83_O1902.m	2775	21.010000228881836	AAVIGDVIR		1	b16.a1	0.006000000052154064	39.70000076293945	2	913.5484619140625	913.5469970703125	0.001500000013038516	1.641951665156715
b16	pepb16a2	DaPR130904_VB83_O1902.m	3150	22.260000228881836	APQVLVLAPTR		1	b16.a1	5.700000110664405E-5	35.599998474121094	2	1164.7122802734375	1164.7103271484375	0.0020000000949949026	1.7171652456207773
b16	pepb16a5	DaPR130904_VB83_O1902.m	4059	25.3799991607666	GAVEALAAALAH		1	b16.a1	4.400000034365803E-4	56.599998474121094	2	1093.60009765625	1093.6004638671875	-3.000000142492354E-4	-0.2743232324430222
b16	pepb16a6	DaPR130904_VB83_O1902.m	4605	27.40999984741211	TFSFAIPLIEK		1	b16.a1	0.0015999999595806003	37.29999923706055	2	1265.7166748046875	1265.71435546875	0.002300000051036477	1.8171556963851339
b17	pepb17a4	DaPR130904_VB83_O1902.m	2082	18.399999618530273	KESYSVYVYK		1	b17.a1	0.014000000432133675	29.399999618530273	2	1265.6468505859375	1265.6417236328125	0.005200000014156103	4.108587696706437
b17	pepb17a5	DaPR130904_VB83_O1902.m	3777	24.40999984741211	SFVNDIFER		1	b17.a1	0.019999999552965164	31.5	2	1126.55517578125	1126.55322265625	0.0020000000949949026	1.7753267708730094
b17	pepb17a2	DaPR130904_VB83_O1902.m	4160	25.75	AMGIMNSFVNDIFER	M2:+15.99491 - M5:+15.99491	1	b17.a1	2.6000000161729986E-6	48.20000076293945	2	1775.8116455078125	1775.8094482421875	0.002199999988079071	1.238871653857217
b17	pepb17a3	DaPR130904_VB83_O1902.m	4161	25.75	GIMNSFVNDIFER	M3:+15.99491	1	b17.a1	5.799999926239252E-4	35.70000076293945	2	1557.7320556640625	1557.737060546875	-0.004900000058114529	-3.145588676175095
b17	pepb17a1	DaPR130904_VB83_O1902.m	4690	27.760000228881836	AMGIMNSFVNDIFER	M2:+15.99491	1	b17.a1	0.02199999988079071	31.399999618530273	2	1759.82177734375	1759.8145751953125	0.007199999876320362	4.091340063779885
b17	pepb17a1	DaPR130904_VB83_O1902.m	4428	26.75	AMGIMNSFVNDIFER	M5:+15.99491	1	b17.a1	0.027000000700354576	26.600000381469727	2	1759.811767578125	1759.8145751953125	-0.00279999990016222	-1.5910766620690495
b18	pepb18a1	DaPR130904_VB83_O1902.m	570	10.949999809265137	APPARPVK		1	b18.a1	0.003599999938160181	33.0	2	835.5167846679688	835.5153198242188	0.001500000013038516	1.7952992332373943
b18	pepb18a5	DaPR130904_VB83_O1902.m	905	13.210000038146973	SGSMDPSGAHPSVR	M4:+15.99491	1	b18.a1	0.004100000020116568	41.099998474121094	2	1400.6248779296875	1400.6226806640625	0.002199999988079071	1.570729946366432
b18	pepb18a4	DaPR130904_VB83_O1902.m	1343	15.449999809265137	SGSMDPSGAHPSVR		1	b18.a1	8.399999842367833E-7	48.0	2	1384.6270751953125	1384.6278076171875	-6.99999975040555E-4	-0.5055510016407863
b18	pepb18a3	DaPR130904_VB83_O1902.m	2020	18.15999984741211	QPPLPHR	Q1:-17.02655	1	b18.a1	0.007899999618530273	28.0	2	827.4549560546875	827.4526977539062	0.002300000051036477	2.7796151457113543
b18	pepb18a2	DaPR130904_VB83_O1902.m	3318	22.850000381469727	KDDEENYLDLFSHK		1	b18.a1	0.012000000104308128	34.20000076293945	3	1752.8126220703125	1752.807861328125	0.004699999932199717	2.6814119424581233
b19	pepb19a5	DaPR130904_VB83_O1902.m	1300	15.260000228881836	VAQGVSGAVQDK		1	b19.a1	1.3000000035390258E-4	48.70000076293945	2	1158.6129150390625	1158.61181640625	0.0012000000569969416	1.0357222669444788
b19	pepb19a4	DaPR130904_VB83_O1902.m	1701	16.950000762939453	TSSAQVEGGVHSLHSYEK		1	b19.a1	0.0010000000474974513	41.099998474121094	2	1915.9166259765625	1915.9149169921875	0.0017999999690800905	0.939498906301083
b19	pepb19a3	DaPR130904_VB83_O1902.m	3240	22.579999923706055	REDLVVAPAGITLK		1	b19.a1	4.299999854993075E-4	39.5	2	1481.8734130859375	1481.8690185546875	0.004399999976158142	2.9692232721415537
b19	pepb19a2	DaPR130904_VB83_O1902.m	3673	24.079999923706055	NLIDAGVDALR		1	b19.a1	0.0012000000569969416	46.0	2	1156.634765625	1156.6324462890625	0.002300000051036477	1.9885314979843365
b19	pepb19a1	DaPR130904_VB83_O1902.m	4678	27.709999084472656	LPIVNEDDELVAIIAR		1	b19.a1	2.499999936844688E-6	44.900001525878906	2	1779.9949951171875	1779.9854736328125	0.009499999694526196	5.337122035685736
b20	pepb20a3	DaPR130904_VB83_O1902.m	1680	16.8799991607666	HLVSAGYVHVNR		1	b20.a1	2.3999999393709004E-4	38.70000076293945	3	1351.727294921875	1351.723388671875	0.0038999998942017555	2.885205602629743
b20	pepb20a2	DaPR130904_VB83_O1902.m	2422	19.75	DTLGSWQR		1	b20.a1	0.01899999938905239	38.0	2	962.4702758789062	962.4694213867188	7.999999797903001E-4	0.8311952172336718
b20	pepb20a4	DaPR130904_VB83_O1902.m	2604	20.3799991607666	TQVELVADPETR		1	b20.a1	0.003800000064074993	38.20000076293945	2	1357.6973876953125	1357.6961669921875	0.0012000000569969416	0.8838502208158967
b20	pepb20a5	DaPR130904_VB83_O1902.m	4057	25.3799991607666	VAGFDLDGTLITTR		1	b20.a1	1.2000000424450263E-6	54.5	2	1478.789306640625	1478.785400390625	0.004000000189989805	2.7049226946203246
b20	pepb20a1	DaPR130904_VB83_O1902.m	4405	26.65999984741211	ALLSASPEVVVAVGFPGAGK		1	b20.a1	0.0017999999690800905	32.29999923706055	2	1869.066650390625	1869.0479736328125	0.017999999225139618	9.63057100677494
b21	pepb21a3	DaPR130904_VB83_O1902.m	2626	20.459999084472656	LTMQVSSLQR		1	b21.a1	7.600000244565308E-4	52.900001525878906	2	1162.6197509765625	1162.625244140625	-0.005499999970197678	-4.730673102030482
b21	pepb21a2	DaPR130904_VB83_O1902.m	3022	21.829999923706055	LLASANLEEVTMK	M12:+15.99491	1	b21.a1	6.0999998822808266E-5	58.29999923706055	2	1434.7523193359375	1434.7513427734375	0.0010999999940395355	0.7666833696166383
b21	pepb21a5	DaPR130904_VB83_O1902.m	3042	21.899999618530273	VYENYPTYDLTER		1	b21.a1	0.013000000268220901	22.899999618530273	2	1662.7681884765625	1662.7650146484375	0.0031999999191612005	1.9245052012582693
b21	pepb21a1	DaPR130904_VB83_O1902.m	3351	22.959999084472656	LLASANLEEVTMK		1	b21.a1	0.01600000075995922	26.799999237060547	2	1418.759521484375	1418.75634765625	0.0031999999191612005	2.255496459591191
b21	pepb21a4	DaPR130904_VB83_O1902.m	3756	24.350000381469727	NVGQFSGFPFEK		1	b21.a1	8.200000156648457E-4	39.099998474121094	2	1356.6685791015625	1356.65869140625	0.00989999994635582	7.2973401556834725
b22	pepb22a2	DaPR130904_VB83_O1902.m	496	10.359999656677246	NSSNKPAVTTK		1	b22.a1	6.399999983841553E-5	35.5	2	1146.6121826171875	1146.61181640625	5.000000237487257E-4	0.4360673914174745
b22	pepb22a1	DaPR130904_VB83_O1902.m	595	11.130000114440918	MVATTKPK		1	b22.a1	0.026000000536441803	33.79999923706055	2	875.5037841796875	875.5023193359375	0.00139999995008111	1.5990819432014758
b22	pepb22a4	DaPR130904_VB83_O1902.m	667	11.729999542236328	VAGGAAPSKPASAK		1	b22.a1	0.008299999870359898	35.0	2	1211.6759033203125	1211.6746826171875	0.0013000000035390258	1.0728952434089467
b22	pepb22a3	DaPR130904_VB83_O1902.m	1422	15.779999732971191	SSVPPPSAPPPK		1	b22.a1	0.014000000432133675	27.799999237060547	2	1160.631103515625	1160.63134765625	-3.000000142492354E-4	-0.25848002025367306
b23	pepb23a3	DaPR130904_VB83_O1902.m	551	10.800000190734863	THTMGGDLSGK	M4:+15.99491	1	b23.a1	9.299999801442027E-4	29.299999237060547	2	1119.5098876953125	1119.51025390625	-3.9999998989515007E-4	-0.35729908547014244
b23	pepb23a4	DaPR130904_VB83_O1902.m	976	13.609999656677246	TSGQTFANSNSSR		1	b23.a1	1.4000000192027073E-5	48.79999923706055	2	1356.6142578125	1356.6142578125	0.0	0.0
b23	pepb23a1	DaPR130904_VB83_O1902.m	1377	15.579999923706055	GSSSANPVNSVR		1	b23.a1	0.008299999870359898	34.0	2	1174.5809326171875	1174.58154296875	-5.000000237487257E-4	-0.4256835353337646
b23	pepb23a2	DaPR130904_VB83_O1902.m	2480	19.950000762939453	LAMQLEEQASR		1	b23.a1	0.01899999938905239	38.70000076293945	2	1275.6353759765625	1275.6365966796875	-0.0012000000569969416	-0.9407068283556478
b24	pepb24a2	DaPR130904_VB83_O1902.m	632	11.460000038146973	MREEYDK		1	b24.a1	0.0430000014603138	23.5	2	970.4302978515625	970.4302978515625	0.0	0.0
b24	pepb24a3	DaPR130904_VB83_O1902.m	769	12.40999984741211	TEGAEATPGAQK		1	b24.a1	0.007699999958276749	36.20000076293945	2	1159.5595703125	1159.5594482421875	1.9999999494757503E-4	0.17247929396872347
b24	pepb24a1	DaPR130904_VB83_O1902.m	1681	16.8799991607666	EVDATSPAPSTSSTVK		1	b24.a1	5.099999834783375E-4	35.900001525878906	2	1576.77099609375	1576.7705078125	5.000000237487257E-4	0.31710386595344836
b24	pepb24a4	DaPR130904_VB83_O1902.m	2549	20.200000762939453	TTIYEIQDDR		1	b24.a1	0.017000000923871994	30.200000762939453	2	1253.606201171875	1253.6011962890625	0.004999999888241291	3.988509187006521
b25	pepb25a1	DaPR130904_VB83_O1902.m	1100	14.25	DMMSEIDR	M2:+15.99491 - M3:+15.99491	1	b25.a1	0.012000000104308128	35.599998474121094	2	1028.4033203125	1028.4027099609375	6.000000284984708E-4	0.5834290620658331
b25	pepb25a2	DaPR130904_VB83_O1902.m	1278	15.15999984741211	DTDNEEEIR		1	b25.a1	0.004900000058114529	39.400001525878906	2	1120.4769287109375	1120.4757080078125	0.0013000000035390258	1.1602214972160392
b25	pepb25a4	DaPR130904_VB83_O1902.m	2194	18.780000686645508	SLGQNPTEAELR		1	b25.a1	3.3000000985339284E-4	38.29999923706055	2	1314.666748046875	1314.6651611328125	0.0015999999595806003	1.2170399025421212
b25	pepb25a3	DaPR130904_VB83_O1902.m	2301	19.229999542236328	LSDEEVDEMIR	M9:+15.99491	1	b25.a1	0.008200000040233135	25.899999618530273	2	1351.599365234375	1351.60498046875	-0.00559999980032444	-4.143222229310153
b26	pepb26a1	DaPR130904_VB83_O1902.m	1131	14.40999984741211	DAVTYTEHAK		1	b26.a1	0.0015999999595806003	40.900001525878906	2	1134.5435791015625	1134.54296875	6.000000284984708E-4	0.5288473376724814
b26	pepb26a2	DaPR130904_VB83_O1902.m	2235	18.90999984741211	DNIQGITKPAIR		1	b26.a1	0.009999999776482582	42.599998474121094	2	1325.7537841796875	1325.7540283203125	-1.9999999494757503E-4	-0.15085754270795507
b26	pepb26a3	DaPR130904_VB83_O1902.m	2812	21.1299991607666	ISGLIYEETR		1	b26.a1	7.60000011723605E-6	49.29999923706055	2	1180.6239013671875	1180.621337890625	0.0027000000700354576	2.2869314515858687
b26	pepb26a4	DaPR130904_VB83_O1902.m	4103	25.559999465942383	TVTAMDVVYALK		1	b26.a1	0.00139999995008111	36.79999923706055	2	1310.7056884765625	1310.702880859375	0.002899999963119626	2.2125532837909176
b27	pepb27a4	DaPR130904_VB83_O1902.m	1678	16.860000610351562	SQNEAVCEGLR	C7:+57.02146	1	b27.a1	0.006000000052154064	36.5	2	1262.57958984375	1262.579833984375	-1.9999999494757503E-4	-0.15840582081564444
b27	pepb27a1	DaPR130904_VB83_O1902.m	2482	19.959999084472656	ALQLEVDR		1	b27.a1	0.008999999612569809	42.599998474121094	2	943.5245361328125	943.5211181640625	0.0034000000450760126	3.603522994473993
b27	pepb27a2	DaPR130904_VB83_O1902.m	2634	20.5	DPSLSDSSTVGLQR		1	b27.a1	3.000000026176508E-9	57.5	2	1461.7213134765625	1461.7183837890625	0.003000000026077032	2.0523789393004965
b27	pepb27a3	DaPR130904_VB83_O1902.m	4578	27.309999465942383	EIWELIGIPEDQR		1	b27.a1	0.013000000268220901	30.299999237060547	2	1597.826904296875	1597.822509765625	0.0044999998062849045	2.8163327145422317
b28	pepb28a4	DaPR130904_VB83_O1902.m	2318	19.299999237060547	MAYYEMR		1	b28.a1	8.800000068731606E-5	31.299999237060547	2	963.4072875976562	963.4066772460938	6.000000284984708E-4	0.6227899833677466
b28	pepb28a2	DaPR130904_VB83_O1902.m	2858	21.299999237060547	EVTEPLNLNPAK		1	b28.a1	0.026000000536441803	27.799999237060547	2	1324.713134765625	1324.7110595703125	0.002099999925121665	1.5852512968396502
b28	pepb28a1	DaPR130904_VB83_O1902.m	3140	22.229999542236328	EVAYLGNEVSDEECLK	C14:+57.02146	1	b28.a1	0.0013000000035390258	29.899999618530273	2	1854.8460693359375	1854.843017578125	0.003100000089034438	1.6713005141977564
b28	pepb28a3	DaPR130904_VB83_O1902.m	4451	26.829999923706055	HLAGVPLIGW		1	b28.a1	0.039000000804662704	30.799999237060547	2	1062.6173095703125	1062.60986328125	0.007499999832361937	7.0580935595709295
b29	pepb29a1	DaPR130904_VB83_O1902.m	2233	18.90999984741211	GSGFGGYGYR		1	b29.a1	4.600000102072954E-5	44.099998474121094	2	1020.4549560546875	1020.4537963867188	0.0010999999940395355	1.0779517876600377
b29	pepb29a2	DaPR130904_VB83_O1902.m	2633	20.5	GYGSGFGGYGYR		1	b29.a1	1.500000053056283E-7	48.29999923706055	2	1240.5361328125	1240.53857421875	-0.002400000113993883	-1.934643681277967
b29	pepb29a3	DaPR130904_VB83_O1902.m	3599	23.809999465942383	LGYGGGYGGYGYGSGFGGYGYR		1	b29.a1	9.999999747378752E-5	37.0	2	2184.947509765625	2184.94140625	0.006099999882280827	2.791836826759677
b29	pepb29a4	DaPR130904_VB83_O1902.m	4391	26.600000381469727	PSCYGGYGFSGFY	C3:+57.02146	1	b29.a1	0.02800000086426735	23.700000762939453	2	1461.58251953125	1461.578369140625	0.00419999985024333	2.87360564368015
b30	pepb30a2	DaPR130904_VB83_O1902.m	916	13.260000228881836	NINGITQHK		1	b30.a1	0.009999999776482582	29.600000381469727	2	1024.5537109375	1024.5538330078125	-9.999999747378752E-5	-0.09760345845392487
b30	pepb30a1	DaPR130904_VB83_O1902.m	1569	16.43000030517578	LIHTLDDR		1	b30.a1	0.00139999995008111	36.20000076293945	2	982.5331420898438	982.531982421875	0.0010999999940395355	1.119556425357381
b30	pepb30a3	DaPR130904_VB83_O1902.m	1866	17.600000381469727	VALSEPQPER		1	b30.a1	1.8000000068241206E-7	40.400001525878906	2	1125.593994140625	1125.59033203125	0.003800000064074993	3.3760063105885783
b31	pepb31a2	DaPR130904_VB83_O1902.m	1221	14.859999656677246	TTLEGHLAK		1	b31.a1	0.0013000000035390258	29.899999618530273	2	969.5368041992188	969.5368041992188	-0.0	-0.0
b31	pepb31a3	DaPR130904_VB83_O1902.m	1352	15.479999542236328	VQAQAEQGQQELK		1	b31.a1	0.02199999988079071	46.20000076293945	2	1456.7403564453125	1456.739501953125	8.999999845400453E-4	0.617818067906698
b31	pepb31a1	DaPR130904_VB83_O1902.m	2148	18.610000610351562	AGPGSEELTVTNAR		1	b31.a1	2.699999895412475E-4	38.099998474121094	2	1401.698486328125	1401.697265625	0.0013000000035390258	0.9274470568074993
b32	pepb32a1	DaPR130904_VB83_O1902.m	1780	17.260000228881836	AVQYLSSQDEK		1	b32.a1	0.006599999964237213	29.799999237060547	2	1267.6202392578125	1267.616943359375	0.0034000000450760126	2.6821983272529497
b32	pepb32a2	DaPR130904_VB83_O1902.m	1857	17.579999923706055	LDAEVPTR		1	b32.a1	0.017000000923871994	37.70000076293945	2	900.4749755859375	900.4788818359375	-0.004000000189989805	-4.442081064504724
b32	pepb32a3	DaPR130904_VB83_O1902.m	2313	19.280000686645508	SPNQNVQQAAAGALR		1	b32.a1	4.900000058114529E-4	38.29999923706055	2	1524.7889404296875	1524.7882080078125	7.999999797903001E-4	0.5246630158791216
b33	pepb33a1	DaPR130904_VB83_O1902.m	855	12.949999809265137	EANQAINPK		1	b33.a1	0.020999999716877937	32.900001525878906	2	984.5117797851562	984.5112915039062	5.000000237487257E-4	0.5078662155158652
b33	pepb33a2	DaPR130904_VB83_O1902.m	1659	16.799999237060547	STCIYGGAPK	C3:+57.02146	1	b33.a1	0.008200000040233135	40.099998474121094	2	1053.505126953125	1053.5037841796875	0.00139999995008111	1.3288988336868883
b33	pepb33a3	DaPR130904_VB83_O1902.m	3494	23.43000030517578	WNLDELPK		1	b33.a1	0.03099999949336052	36.0	2	1014.528076171875	1014.52587890625	0.002199999988079071	2.168500610798483
b34	pepb34a3	DaPR130904_VB83_O1902.m	1391	15.630000114440918	VQPGCESPCEPR	C5:+57.02146 - C9:+57.02146	1	b34.a1	8.099999831756577E-6	42.099998474121094	2	1415.60498046875	1415.6046142578125	3.9999998989515007E-4	0.28256476834449007
b34	pepb34a1	DaPR130904_VB83_O1902.m	1540	16.299999237060547	MYCCALR	C3:+57.02146 - C4:+57.02146 - M1:+15.99491	1	b34.a1	0.0027000000700354576	28.100000381469727	2	989.3992309570312	989.4005737304688	-0.0013000000035390258	-1.3139268745695818
b34	pepb34a2	DaPR130904_VB83_O1902.m	3255	22.6299991607666	SCSVPTGPATTFCSFDK	C2:+57.02146 - C13:+57.02146	1	b34.a1	1.2999999853491317E-5	35.79999923706055	2	1861.8135986328125	1861.8099365234375	0.003700000001117587	1.9873134891666797
b35	pepb35a3	DaPR130904_VB83_O1902.m	1289	15.210000038146973	YALIQHQK		1	b35.a1	0.00930000003427267	42.5	2	1000.5586547851562	1000.5579223632812	7.999999797903001E-4	0.7995538907939777
b35	pepb35a1	DaPR130904_VB83_O1902.m	1511	16.15999984741211	DPDYQPPAK		1	b35.a1	0.04699999839067459	33.29999923706055	2	1030.4813232421875	1030.484375	-0.003100000089034438	-3.008294122882201
b35	pepb35a2	DaPR130904_VB83_O1902.m	3925	24.899999618530273	QLLDMHFK	Q1:-17.02655	1	b35.a1	0.04699999839067459	28.600000381469727	2	1014.509033203125	1014.5081176757812	8.999999845400453E-4	0.8871294067137955
b36	pepb36a3	DaPR130904_VB83_O1902.m	1320	15.350000381469727	QSNASSDVEVEEK		1	b36.a1	0.00989999994635582	25.399999618530273	2	1421.6390380859375	1421.6395263671875	-3.9999998989515007E-4	-0.2813652705037664
b36	pepb36a1	DaPR130904_VB83_O1902.m	1840	17.510000228881836	IDNLDVNR		1	b36.a1	0.010999999940395355	39.900001525878906	2	958.4951171875	958.4957275390625	-6.000000284984708E-4	-0.6259809107746058
b36	pepb36a2	DaPR130904_VB83_O1902.m	4542	27.18000030517578	LPIFFFGTHETAFLGPK		1	b36.a1	0.03799999877810478	32.79999923706055	3	1922.026611328125	1922.021484375	0.005100000184029341	2.6534563871890073
b37	pepb37a1	DaPR130904_VB83_O1902.m	2659	20.600000381469727	ESETTTSLVLER		1	b37.a1	0.0013000000035390258	37.29999923706055	2	1364.696044921875	1364.6907958984375	0.0052999998442828655	3.8836635084020164
b37	pepb37a2	DaPR130904_VB83_O1902.m	2718	20.799999237060547	SGDSEVYQLGDVSQK		1	b37.a1	3.099999958067201E-5	39.599998474121094	2	1611.75439453125	1611.7501220703125	0.00430000014603138	2.66790744244398
b37	pepb37a3	DaPR130904_VB83_O1902.m	2753	20.90999984741211	SLATNEMWR		1	b37.a1	0.009399999864399433	36.400001525878906	2	1107.524658203125	1107.525634765625	-8.999999845400453E-4	-0.8126222601885902
b38	pepb38a1	DaPR130904_VB83_O1902.m	1419	15.760000228881836	EYNEDEDPAAR		1	b38.a1	0.0034000000450760126	28.899999618530273	2	1308.5355224609375	1308.5343017578125	0.0013000000035390258	0.9934779713399013
b38	pepb38a3	DaPR130904_VB83_O1902.m	3086	22.030000686645508	NELFLPGR		1	b38.a1	0.02800000086426735	36.5	2	945.5145874023438	945.5156860351562	-0.0010999999940395355	-1.1633862983830343
b38	pepb38a2	DaPR130904_VB83_O1902.m	3785	24.43000030517578	LTQILSYLR		1	b38.a1	4.299999854993075E-4	45.599998474121094	2	1106.6595458984375	1106.6572265625	0.002300000051036477	2.0783310277390408
b39	pepb39a3	DaPR130904_VB83_O1902.m	1365	15.529999732971191	NHLLETTPK		1	b39.a1	0.009399999864399433	29.299999237060547	2	1052.573974609375	1052.5738525390625	9.999999747378752E-5	0.09500520769403814
b39	pepb39a2	DaPR130904_VB83_O1902.m	3106	22.100000381469727	IEEEMLALQNER		1	b39.a1	0.0027000000700354576	33.29999923706055	2	1474.7259521484375	1474.720947265625	0.004999999888241291	3.390471870296623
b39	pepb39a1	DaPR130904_VB83_O1902.m	4073	25.450000762939453	ERPETVLIDLIQR		1	b39.a1	6.99999975040555E-4	32.0	2	1581.9019775390625	1581.896240234375	0.00570000009611249	3.6032705250427632
b40	pepb40a2	DaPR130904_VB83_O1902.m	866	13.0	SAGGEPGPEAGR		1	b40.a1	4.600000102072954E-5	36.70000076293945	2	1084.5008544921875	1084.502197265625	-0.0013000000035390258	-1.1987066571342495
b40	pepb40a1	DaPR130904_VB83_O1902.m	1159	14.550000190734863	PGKPGAGPAQVPR		1	b40.a1	6.500000017695129E-5	47.79999923706055	3	1231.692626953125	1231.6910400390625	0.0015999999595806003	1.299027034839725
b41	pepb41a1	DaPR130904_VB83_O1902.m	703	11.979999542236328	GLSDIHHR		1	b41.a1	0.002899999963119626	39.900001525878906	2	934.4889526367188	934.4857788085938	0.0031999999191612005	3.424343089780333
b41	pepb41a2	DaPR130904_VB83_O1902.m	2332	19.350000381469727	SPQSNSPVLLSR		1	b41.a1	0.006000000052154064	44.400001525878906	2	1284.6993408203125	1284.6910400390625	0.008299999870359898	6.460697250684901
b42	pepb42a2	DaPR130904_VB83_O1902.m	594	11.130000114440918	RPGGIGTR		1	b42.a1	0.00570000009611249	32.70000076293945	2	813.4696655273438	813.4694213867188	3.000000142492354E-4	0.3687907699564494
b42	pepb42a1	DaPR130904_VB83_O1902.m	2836	21.209999084472656	FLEWQAQQQQR		1	b42.a1	1.1999999696854502E-4	48.900001525878906	2	1461.7249755859375	1461.7237548828125	0.0013000000035390258	0.8893609337581353
b43	pepb43a2	DaPR130904_VB83_O1902.m	467	9.960000038146973	MHVEHER		1	b43.a1	0.02199999988079071	29.700000762939453	2	937.4330444335938	937.4312744140625	0.0017000000225380063	1.8134662976766849
b43	pepb43a1	DaPR130904_VB83_O1902.m	3186	22.3799991607666	ADSLLAVVK		1	b43.a1	2.500000118743628E-4	36.5	2	915.5519409179688	915.5513916015625	5.000000237487257E-4	0.5461190145471594
b44	pepb44a1	DaPR130904_VB83_O1902.m	1800	17.350000381469727	APGCVLSNPDQK	C4:+57.02146	1	b44.a1	3.3000000985339284E-4	32.79999923706055	2	1285.625	1285.620849609375	0.004100000020116568	3.189120665989757
b44	pepb44a2	DaPR130904_VB83_O1902.m	2029	18.200000762939453	SPFNSPSPQDSPR		1	b44.a1	0.019999999552965164	27.799999237060547	2	1415.6544189453125	1415.6553955078125	-8.999999845400453E-4	-0.6357479280592891
b45	pepb45a1	DaPR130904_VB83_O1902.m	1639	16.700000762939453	NTLANSCGTGIR	C7:+57.02146	1	b45.a1	1.3999999737279722E-7	49.5	2	1263.613525390625	1263.6114501953125	0.002099999925121665	1.6619032098807545
b45	pepb45a2	DaPR130904_VB83_O1902.m	2529	20.1299991607666	VEALPEQVAPESR		1	b45.a1	0.006800000090152025	43.099998474121094	2	1424.7469482421875	1424.7384033203125	0.00860000029206276	6.036196028703025
b46	pepb46a2	DaPR130904_VB83_O1902.m	1407	15.710000038146973	ENAGEDPGLAR		1	b46.a1	7.500000356230885E-5	48.70000076293945	2	1128.5291748046875	1128.5284423828125	7.999999797903001E-4	0.7088877424313326
b46	pepb46a1	DaPR130904_VB83_O1902.m	3082	22.030000686645508	DAVEDLESVGK		1	b46.a1	0.0013000000035390258	46.29999923706055	2	1161.5714111328125	1161.5638427734375	0.007699999958276749	6.628994184160939
b47	pepb47a2	DaPR130904_VB83_O1902.m	1633	16.68000030517578	ISTEEAIR		1	b47.a1	0.04399999976158142	40.599998474121094	2	918.4895629882812	918.489501953125	0.0	0.0
b47	pepb47a1	DaPR130904_VB83_O1902.m	2864	21.309999465942383	LNDSILQATEQR		1	b47.a1	1.500000071246177E-4	41.79999923706055	2	1387.7230224609375	1387.718017578125	0.005100000184029341	3.6750983408934688
b48	pepb48a2	DaPR130904_VB83_O1902.m	1279	15.15999984741211	MLDHEYTTK		1	b48.a1	3.199999991920777E-5	50.099998474121094	2	1137.52783203125	1137.52490234375	0.003000000026077032	2.637304923958894
b48	pepb48a1	DaPR130904_VB83_O1902.m	3266	22.65999984741211	HLQDLMEGLTAK		1	b48.a1	3.3000000985339284E-4	40.400001525878906	2	1355.7086181640625	1355.69921875	0.009499999694526196	7.00745383868076
b49	pepb49a1	DaPR130904_VB83_O1902.m	1205	14.779999732971191	YHSDEYIK		1	b49.a1	0.0017000000225380063	34.5	2	1054.483642578125	1054.484375	-6.99999975040555E-4	-0.6638315290736811
b49	pepb49a2	DaPR130904_VB83_O1902.m	3362	23.0	YYAVNFPMR		1	b49.a1	0.04800000041723251	31.700000762939453	2	1160.5584716796875	1160.55615234375	0.002400000113993883	2.0679741425238825
b50	pepb50a1	DaPR130904_VB83_O1902.m	2052	18.280000686645508	ALAAGGYDVEK		1	b50.a1	0.023000000044703484	38.5	2	1093.5517578125	1093.5528564453125	-0.0010000000474974513	-0.9144505833472351
b50	pepb50a2	DaPR130904_VB83_O1902.m	2950	21.579999923706055	ATGPPVSELITK		1	b50.a1	2.2000000171829015E-4	34.599998474121094	2	1212.6856689453125	1212.6839599609375	0.0019000000320374966	1.5667726256548316
b51	pepb51a1	DaPR130904_VB83_O1902.m	2449	19.850000381469727	HPELNISEEGITK		1	b51.a1	0.012000000104308128	30.100000381469727	2	1466.749755859375	1466.7490234375	7.999999797903001E-4	0.5454239048446103
b51	pepb51a2	DaPR130904_VB83_O1902.m	2778	21.010000228881836	WVEISNEVR		1	b51.a1	3.800000122282654E-4	39.599998474121094	2	1131.580322265625	1131.5797119140625	6.000000284984708E-4	0.5302322250754861
b52	pepb52a2	DaPR130904_VB83_O1902.m	2189	18.75	GYSFTTTAER		1	b52.a1	3.3999999686784577E-6	48.20000076293945	2	1132.525146484375	1132.52734375	-0.002199999988079071	-1.9425579437177019
b52	pepb52a1	DaPR130904_VB83_O1902.m	3263	22.65999984741211	AVFPSIVGR		1	b52.a1	0.004000000189989805	38.099998474121094	2	945.5505981445312	945.5521240234375	-0.001500000013038516	-1.5863747486027913
b53	pepb53a2	DaPR130904_VB83_O1902.m	2637	20.510000228881836	SGVSLAALK		1	b53.a1	0.017000000923871994	40.900001525878906	2	845.5104370117188	845.509521484375	8.999999845400453E-4	1.064446894648811
b53	pepb53a1	DaPR130904_VB83_O1902.m	2878	21.360000610351562	ASGPPVSELITK		1	b53.a1	1.1999999696854502E-4	35.400001525878906	2	1198.6697998046875	1198.668212890625	0.0015999999595806003	1.3348147071675085
b54	pepb54a1	DaPR130904_VB83_O1902.m	1163	14.5600004196167	GNDQVAISSK		1	b54.a1	0.002400000113993883	44.900001525878906	2	1018.5183715820312	1018.5167846679688	0.0015999999595806003	1.5709117254284544
b54	pepb54a2	DaPR130904_VB83_O1902.m	4442	26.799999237060547	LPFLGLALSSR		1	b54.a1	0.009999999776482582	41.400001525878906	2	1173.7030029296875	1173.6993408203125	0.003599999938160181	3.067224980840577
b55	pepb55a2	DaPR130904_VB83_O1902.m	1455	15.949999809265137	TPATAPVPAR		1	b55.a1	0.00839999970048666	39.0	2	980.5541381835938	980.5527954101562	0.0013000000035390258	1.3257827723546978
b55	pepb55a1	DaPR130904_VB83_O1902.m	4196	25.8799991607666	DSPFGLSFVR		1	b55.a1	8.399999933317304E-4	40.099998474121094	2	1124.5772705078125	1124.5738525390625	0.0034000000450760126	3.0233675070778974
b56	pepb56a2	DaPR130904_VB83_O1902.m	1268	15.109999656677246	NASTVVVSDK		1	b56.a1	0.026000000536441803	35.5	2	1019.5380859375	1019.5371704101562	8.999999845400453E-4	0.8827534793831777
b56	pepb56a1	DaPR130904_VB83_O1902.m	4592	27.360000610351562	GILQELFLNK		1	b56.a1	3.9000000106170774E-4	42.70000076293945	2	1174.6845703125	1174.6834716796875	0.0012000000569969416	1.0215518358158675
b57	pepb57a2	DaPR130904_VB83_O1902.m	2016	18.149999618530273	TGEIQFSR		1	b57.a1	0.004699999932199717	42.099998474121094	2	937.4774169921875	937.4741821289062	0.0031999999191612005	3.4134272496916487
b57	pepb57a1	DaPR130904_VB83_O1902.m	3915	24.860000610351562	ISGVGIDRPPYGVF		1	b57.a1	2.800000074785203E-4	29.399999618530273	2	1476.7894287109375	1476.7850341796875	0.0044999998062849045	3.0471596760083144
b58	pepb58a1	DaPR130904_VB83_O1902.m	1766	17.209999084472656	APTNIVYK		1	b58.a1	7.000000186963007E-5	40.599998474121094	2	905.5110473632812	905.509521484375	0.001500000013038516	1.6565259419686833
b58	pepb58a2	DaPR130904_VB83_O1902.m	4403	26.649999618530273	IGNVEISQVTIVGIIR		1	b58.a1	3.100000030826777E-4	42.099998474121094	2	1711.0174560546875	1711.01171875	0.005799999926239252	3.389807248355091
b59	pepb59a1	DaPR130904_VB83_O1902.m	1887	17.68000030517578	LANYLQK		1	b59.a1	0.026000000536441803	34.099998474121094	2	849.4843139648438	849.4832763671875	0.0010000000474974513	1.1771862676025222
b59	pepb59a2	DaPR130904_VB83_O1902.m	4598	27.399999618530273	QNQEYEILLDVK	Q1:-17.02655	1	b59.a1	0.002099999925121665	39.099998474121094	2	1474.7425537109375	1474.7427978515625	-1.9999999494757503E-4	-0.13561686501465842
b60	pepb60a2	DaPR130904_VB83_O1902.m	2960	21.610000610351562	FPGQLNADLR		1	b60.a1	0.02199999988079071	35.900001525878906	2	1130.595947265625	1130.595703125	3.000000142492354E-4	0.2653468551313493
b60	pepb60a1	DaPR130904_VB83_O1902.m	3567	23.709999084472656	DSVRSGPFGQIFRP		1	b60.a1	0.0020000000949949026	26.0	2	1562.8157958984375	1562.8077392578125	0.00800000037997961	5.118992041707487
b61	pepb61a1	DaPR130904_VB83_O1902.m	3305	22.799999237060547	APELLFGAR		1	b61.a1	0.005400000140070915	35.79999923706055	2	973.546630859375	973.5469970703125	-3.000000142492354E-4	-0.30815154805266015
b61	pepb61a2	DaPR130904_VB83_O1902.m	4205	25.90999984741211	LDFLGEGQFATVYK		1	b61.a1	0.005200000014156103	34.900001525878906	2	1587.810546875	1587.8057861328125	0.004800000227987766	3.023039889329556

## Sheet: peptides_pos
MS Sample :	DaPR130904_VB83_O1902.m
Peptide ID	Protein ID	accession	description	Sequence	Modifs	Start	Stop	MH+ theo
pepa1b48	a1.a1.a1	sp|P09874|PARP1_HUMAN	sp|P09874|PARP1_HUMAN Poly [ADP-ribose] polymerase 1 OS=Homo sapiens GN=PARP1 PE=1 SV=4	TGNAWHSK		622	629	900.4326782226562
pepa1b20	a1.a1.a1	sp|P09874|PARP1_HUMAN	sp|P09874|PARP1_HUMAN Poly [ADP-ribose] polymerase 1 OS=Homo sapiens GN=PARP1 PE=1 SV=4	GNAWHSK		623	629	799.385009765625
pepa1b47	a1.a1.a1	sp|P09874|PARP1_HUMAN	sp|P09874|PARP1_HUMAN Poly [ADP-ribose] polymerase 1 OS=Homo sapiens GN=PARP1 PE=1 SV=4	SSASADKPLSNMK	M12:+15.99491	382	394	1351.652587890625
pepa1b21	a1.a1.a1	sp|P09874|PARP1_HUMAN	sp|P09874|PARP1_HUMAN Poly [ADP-ribose] polymerase 1 OS=Homo sapiens GN=PARP1 PE=1 SV=4	GTNSYYK		565	571	832.3839721679688
pepa1b30	a1.a1.a1	sp|P09874|PARP1_HUMAN	sp|P09874|PARP1_HUMAN Poly [ADP-ribose] polymerase 1 OS=Homo sapiens GN=PARP1 PE=1 SV=4	KLTVNPGTK		654	662	957.5731811523438
pepa1b50	a1.a1.a1	sp|P09874|PARP1_HUMAN	sp|P09874|PARP1_HUMAN Poly [ADP-ribose] polymerase 1 OS=Homo sapiens GN=PARP1 PE=1 SV=4	VGTVIGSNK		592	600	874.4996948242188
pepa1b29	a1.a1.a1	sp|P09874|PARP1_HUMAN	sp|P09874|PARP1_HUMAN Poly [ADP-ribose] polymerase 1 OS=Homo sapiens GN=PARP1 PE=1 SV=4	KGDEVDGVDEVAK		209	221	1360.6595458984375
pepa1b16	a1.a1.a1	sp|P09874|PARP1_HUMAN	sp|P09874|PARP1_HUMAN Poly [ADP-ribose] polymerase 1 OS=Homo sapiens GN=PARP1 PE=1 SV=4	GGAAVDPDSGLEHSAH		529	544	1519.6776123046875
pepa1a5	a1.a1.a1	sp|P09874|PARP1_HUMAN	sp|P09874|PARP1_HUMAN Poly [ADP-ribose] polymerase 1 OS=Homo sapiens GN=PARP1 PE=1 SV=4	ASLCISTK	C4:+57.02146	426	433	879.4608764648438
pepa1a9	a1.a1.a1	sp|P09874|PARP1_HUMAN	sp|P09874|PARP1_HUMAN Poly [ADP-ribose] polymerase 1 OS=Homo sapiens GN=PARP1 PE=1 SV=4	EDAIEHFMK	M8:+15.99491	608	616	1135.50927734375
pepa1b31	a1.a1.a1	sp|P09874|PARP1_HUMAN	sp|P09874|PARP1_HUMAN Poly [ADP-ribose] polymerase 1 OS=Homo sapiens GN=PARP1 PE=1 SV=4	KPPLLNNADSVQAK		748	761	1494.827880859375
pepa1b42	a1.a1.a1	sp|P09874|PARP1_HUMAN	sp|P09874|PARP1_HUMAN Poly [ADP-ribose] polymerase 1 OS=Homo sapiens GN=PARP1 PE=1 SV=4	PIDVNYEK		789	796	977.4943237304688
pepa1b14	a1.a1.a1	sp|P09874|PARP1_HUMAN	sp|P09874|PARP1_HUMAN Poly [ADP-ribose] polymerase 1 OS=Homo sapiens GN=PARP1 PE=1 SV=4	GDEVDGVDEVAK		210	221	1232.564453125
pepa1b26	a1.a1.a1	sp|P09874|PARP1_HUMAN	sp|P09874|PARP1_HUMAN Poly [ADP-ribose] polymerase 1 OS=Homo sapiens GN=PARP1 PE=1 SV=4	LQLLEDDKENR		572	582	1372.7071533203125
pepa1a1	a1.a1.a1	sp|P09874|PARP1_HUMAN	sp|P09874|PARP1_HUMAN Poly [ADP-ribose] polymerase 1 OS=Homo sapiens GN=PARP1 PE=1 SV=4	AEPVEVVAPR		487	496	1066.589599609375
pepa1a7	a1.a1.a1	sp|P09874|PARP1_HUMAN	sp|P09874|PARP1_HUMAN Poly [ADP-ribose] polymerase 1 OS=Homo sapiens GN=PARP1 PE=1 SV=4	DSEEAEIIR		807	815	1061.5113525390625
pepa1a6	a1.a1.a1	sp|P09874|PARP1_HUMAN	sp|P09874|PARP1_HUMAN Poly [ADP-ribose] polymerase 1 OS=Homo sapiens GN=PARP1 PE=1 SV=4	DPIDVNYEK		788	796	1092.521240234375
pepa1b17	a1.a1.a1	sp|P09874|PARP1_HUMAN	sp|P09874|PARP1_HUMAN Poly [ADP-ribose] polymerase 1 OS=Homo sapiens GN=PARP1 PE=1 SV=4	GGAAVDPDSGLEHSAHVLEK		529	548	1988.9676513671875
pepa1b25	a1.a1.a1	sp|P09874|PARP1_HUMAN	sp|P09874|PARP1_HUMAN Poly [ADP-ribose] polymerase 1 OS=Homo sapiens GN=PARP1 PE=1 SV=4	LEQMPSKEDAIEHFMK	M15:+15.99491	601	616	1948.9146728515625
pepa1b38	a1.a1.a1	sp|P09874|PARP1_HUMAN	sp|P09874|PARP1_HUMAN Poly [ADP-ribose] polymerase 1 OS=Homo sapiens GN=PARP1 PE=1 SV=4	MIFDVESMKK	M8:+15.99491	675	684	1243.6064453125
pepa1b44	a1.a1.a1	sp|P09874|PARP1_HUMAN	sp|P09874|PARP1_HUMAN Poly [ADP-ribose] polymerase 1 OS=Homo sapiens GN=PARP1 PE=1 SV=4	QQVPSGESAILDR		270	282	1399.718017578125
pepa1b37	a1.a1.a1	sp|P09874|PARP1_HUMAN	sp|P09874|PARP1_HUMAN Poly [ADP-ribose] polymerase 1 OS=Homo sapiens GN=PARP1 PE=1 SV=4	MIFDVESMK	M1:+15.99491 M8:+15.99491	675	683	1131.5064697265625
pepa1b40	a1.a1.a1	sp|P09874|PARP1_HUMAN	sp|P09874|PARP1_HUMAN Poly [ADP-ribose] polymerase 1 OS=Homo sapiens GN=PARP1 PE=1 SV=4	MVDPEKPQLGMIDR	M1:+15.99491	143	156	1644.808837890625
pepa1b15	a1.a1.a1	sp|P09874|PARP1_HUMAN	sp|P09874|PARP1_HUMAN Poly [ADP-ribose] polymerase 1 OS=Homo sapiens GN=PARP1 PE=1 SV=4	GFSLLATEDKEALKK		183	197	1649.9112548828125
pepa1a8	a1.a1.a1	sp|P09874|PARP1_HUMAN	sp|P09874|PARP1_HUMAN Poly [ADP-ribose] polymerase 1 OS=Homo sapiens GN=PARP1 PE=1 SV=4	EDAIEHFMK		608	616	1119.5142822265625
pepa1b35	a1.a1.a1	sp|P09874|PARP1_HUMAN	sp|P09874|PARP1_HUMAN Poly [ADP-ribose] polymerase 1 OS=Homo sapiens GN=PARP1 PE=1 SV=4	MAIMVQSPMFDGK	M1:+15.99491 M4:+15.99491 M9:+15.99491	35	47	1502.669189453125
pepa1b39	a1.a1.a1	sp|P09874|PARP1_HUMAN	sp|P09874|PARP1_HUMAN Poly [ADP-ribose] polymerase 1 OS=Homo sapiens GN=PARP1 PE=1 SV=4	MVDPEKPQLGMIDR		143	156	1628.8138427734375
pepa1b19	a1.a1.a1	sp|P09874|PARP1_HUMAN	sp|P09874|PARP1_HUMAN Poly [ADP-ribose] polymerase 1 OS=Homo sapiens GN=PARP1 PE=1 SV=4	GIYFADMVSK	M7:+15.99491	894	903	1146.5504150390625
pepa1a2	a1.a1.a1	sp|P09874|PARP1_HUMAN	sp|P09874|PARP1_HUMAN Poly [ADP-ribose] polymerase 1 OS=Homo sapiens GN=PARP1 PE=1 SV=4	AMVEYEIDLQK	M2:+15.99491	685	695	1354.65625
pepa1b22	a1.a1.a1	sp|P09874|PARP1_HUMAN	sp|P09874|PARP1_HUMAN Poly [ADP-ribose] polymerase 1 OS=Homo sapiens GN=PARP1 PE=1 SV=4	HPDVEVDGFSELR		66	78	1499.712890625
pepa1b34	a1.a1.a1	sp|P09874|PARP1_HUMAN	sp|P09874|PARP1_HUMAN Poly [ADP-ribose] polymerase 1 OS=Homo sapiens GN=PARP1 PE=1 SV=4	MAIMVQSPMFDGK	M4:+15.99491 M9:+15.99491	35	47	1486.67431640625
pepa1b28	a1.a1.a1	sp|P09874|PARP1_HUMAN	sp|P09874|PARP1_HUMAN Poly [ADP-ribose] polymerase 1 OS=Homo sapiens GN=PARP1 PE=1 SV=4	KFYPLEIDYGQDEEAVKK		637	654	2172.08642578125
pepa1b36	a1.a1.a1	sp|P09874|PARP1_HUMAN	sp|P09874|PARP1_HUMAN Poly [ADP-ribose] polymerase 1 OS=Homo sapiens GN=PARP1 PE=1 SV=4	MIFDVESMK	M1:+15.99491	675	683	1115.5115966796875
pepa1b24	a1.a1.a1	sp|P09874|PARP1_HUMAN	sp|P09874|PARP1_HUMAN Poly [ADP-ribose] polymerase 1 OS=Homo sapiens GN=PARP1 PE=1 SV=4	IAPPEAPVTGYMFGK	M12:+15.99491	879	893	1593.798583984375
pepa1b45	a1.a1.a1	sp|P09874|PARP1_HUMAN	sp|P09874|PARP1_HUMAN Poly [ADP-ribose] polymerase 1 OS=Homo sapiens GN=PARP1 PE=1 SV=4	SDAYYCTGDVTAWTK	C6:+57.02146	306	320	1737.742919921875
pepa1b23	a1.a1.a1	sp|P09874|PARP1_HUMAN	sp|P09874|PARP1_HUMAN Poly [ADP-ribose] polymerase 1 OS=Homo sapiens GN=PARP1 PE=1 SV=4	IAPPEAPVTGY		879	889	1114.5782470703125
pepa1b33	a1.a1.a1	sp|P09874|PARP1_HUMAN	sp|P09874|PARP1_HUMAN Poly [ADP-ribose] polymerase 1 OS=Homo sapiens GN=PARP1 PE=1 SV=4	MAIMVQSPMFDGK	M9:+15.99491	35	47	1470.679443359375
pepa1b43	a1.a1.a1	sp|P09874|PARP1_HUMAN	sp|P09874|PARP1_HUMAN Poly [ADP-ribose] polymerase 1 OS=Homo sapiens GN=PARP1 PE=1 SV=4	QQVPSGESAILDR	Q1:-17.02655	270	282	1382.6915283203125
pepa1b13	a1.a1.a1	sp|P09874|PARP1_HUMAN	sp|P09874|PARP1_HUMAN Poly [ADP-ribose] polymerase 1 OS=Homo sapiens GN=PARP1 PE=1 SV=4	FYTLIPHDFGMK	M11:+15.99491	736	747	1484.7247314453125
pepa1b27	a1.a1.a1	sp|P09874|PARP1_HUMAN	sp|P09874|PARP1_HUMAN Poly [ADP-ribose] polymerase 1 OS=Homo sapiens GN=PARP1 PE=1 SV=4	KFYPLEIDYGQDEEAVK		637	653	2043.991455078125
pepa1b18	a1.a1.a1	sp|P09874|PARP1_HUMAN	sp|P09874|PARP1_HUMAN Poly [ADP-ribose] polymerase 1 OS=Homo sapiens GN=PARP1 PE=1 SV=4	GIYFADMVSK		894	903	1130.5555419921875
pepa1a3	a1.a1.a1	sp|P09874|PARP1_HUMAN	sp|P09874|PARP1_HUMAN Poly [ADP-ribose] polymerase 1 OS=Homo sapiens GN=PARP1 PE=1 SV=4	AQNDLIWNIK		240	249	1214.6531982421875
pepa1b51	a1.a1.a1	sp|P09874|PARP1_HUMAN	sp|P09874|PARP1_HUMAN Poly [ADP-ribose] polymerase 1 OS=Homo sapiens GN=PARP1 PE=1 SV=4	VVSEDFLQDVSASTK		453	467	1624.806884765625
pepa1a4	a1.a1.a1	sp|P09874|PARP1_HUMAN	sp|P09874|PARP1_HUMAN Poly [ADP-ribose] polymerase 1 OS=Homo sapiens GN=PARP1 PE=1 SV=4	AQNDLIWNIKDELK		240	253	1699.90185546875
pepa1b32	a1.a1.a1	sp|P09874|PARP1_HUMAN	sp|P09874|PARP1_HUMAN Poly [ADP-ribose] polymerase 1 OS=Homo sapiens GN=PARP1 PE=1 SV=4	MAIMVQSPMFDGK		35	47	1454.6844482421875
pepa1b12	a1.a1.a1	sp|P09874|PARP1_HUMAN	sp|P09874|PARP1_HUMAN Poly [ADP-ribose] polymerase 1 OS=Homo sapiens GN=PARP1 PE=1 SV=4	FYTLIPHDFGMK		736	747	1468.7298583984375
pepa1b10	a1.a1.a1	sp|P09874|PARP1_HUMAN	sp|P09874|PARP1_HUMAN Poly [ADP-ribose] polymerase 1 OS=Homo sapiens GN=PARP1 PE=1 SV=4	FYPLEIDYGQDEEAVK		638	653	1915.8963623046875
pepa1b46	a1.a1.a1	sp|P09874|PARP1_HUMAN	sp|P09874|PARP1_HUMAN Poly [ADP-ribose] polymerase 1 OS=Homo sapiens GN=PARP1 PE=1 SV=4	SLQELFLAH		468	476	1057.568115234375
pepa1b11	a1.a1.a1	sp|P09874|PARP1_HUMAN	sp|P09874|PARP1_HUMAN Poly [ADP-ribose] polymerase 1 OS=Homo sapiens GN=PARP1 PE=1 SV=4	FYTLIPHDF		736	744	1152.57275390625
pepa1b49	a1.a1.a1	sp|P09874|PARP1_HUMAN	sp|P09874|PARP1_HUMAN Poly [ADP-ribose] polymerase 1 OS=Homo sapiens GN=PARP1 PE=1 SV=4	VFSATLGLVDIVK		552	564	1361.8043212890625
pepa1b41	a1.a1.a1	sp|P09874|PARP1_HUMAN	sp|P09874|PARP1_HUMAN Poly [ADP-ribose] polymerase 1 OS=Homo sapiens GN=PARP1 PE=1 SV=4	NAYDLEVIDIFK		827	838	1439.7420654296875
pepa2a9	a2.a1.a1	sp|P12956|XRCC6_HUMAN	sp|P12956|XRCC6_HUMAN X-ray repair cross-complementing protein 6 OS=Homo sapiens GN=XRCC6 PE=1 SV=2	EETEELKR		332	339	1033.5164794921875
pepa2b39	a2.a1.a1	sp|P12956|XRCC6_HUMAN	sp|P12956|XRCC6_HUMAN X-ray repair cross-complementing protein 6 OS=Homo sapiens GN=XRCC6 PE=1 SV=2	VHFEESSK		231	238	962.4581909179688
pepa2b38	a2.a1.a1	sp|P12956|XRCC6_HUMAN	sp|P12956|XRCC6_HUMAN X-ray repair cross-complementing protein 6 OS=Homo sapiens GN=XRCC6 PE=1 SV=2	VEYSEEELK		557	565	1125.5313720703125
pepa2b40	a2.a1.a1	sp|P12956|XRCC6_HUMAN	sp|P12956|XRCC6_HUMAN X-ray repair cross-complementing protein 6 OS=Homo sapiens GN=XRCC6 PE=1 SV=2	VLQELDNPGAK		104	114	1183.6322021484375
pepa2b31	a2.a1.a1	sp|P12956|XRCC6_HUMAN	sp|P12956|XRCC6_HUMAN X-ray repair cross-complementing protein 6 OS=Homo sapiens GN=XRCC6 PE=1 SV=2	QIILEKEETEELKR		326	339	1757.96484375
pepa2a3	a2.a1.a1	sp|P12956|XRCC6_HUMAN	sp|P12956|XRCC6_HUMAN X-ray repair cross-complementing protein 6 OS=Homo sapiens GN=XRCC6 PE=1 SV=2	CIQSVYISK	C1:+57.02146	66	74	1097.5660400390625
pepa2b21	a2.a1.a1	sp|P12956|XRCC6_HUMAN	sp|P12956|XRCC6_HUMAN X-ray repair cross-complementing protein 6 OS=Homo sapiens GN=XRCC6 PE=1 SV=2	IMLFTNEDNPHGNDSAK	M2:+15.99491	166	182	1918.8603515625
pepa2b20	a2.a1.a1	sp|P12956|XRCC6_HUMAN	sp|P12956|XRCC6_HUMAN X-ray repair cross-complementing protein 6 OS=Homo sapiens GN=XRCC6 PE=1 SV=2	IMLFTNEDNPHGNDSAK		166	182	1902.865478515625
pepa2b24	a2.a1.a1	sp|P12956|XRCC6_HUMAN	sp|P12956|XRCC6_HUMAN X-ray repair cross-complementing protein 6 OS=Homo sapiens GN=XRCC6 PE=1 SV=2	KQELLEALTK		596	605	1172.6888427734375
pepa2b33	a2.a1.a1	sp|P12956|XRCC6_HUMAN	sp|P12956|XRCC6_HUMAN X-ray repair cross-complementing protein 6 OS=Homo sapiens GN=XRCC6 PE=1 SV=2	SDSFENPVLQQH		475	486	1400.64453125
pepa2b32	a2.a1.a1	sp|P12956|XRCC6_HUMAN	sp|P12956|XRCC6_HUMAN X-ray repair cross-complementing protein 6 OS=Homo sapiens GN=XRCC6 PE=1 SV=2	RLGSLVDEFK		517	526	1163.642333984375
pepa2b37	a2.a1.a1	sp|P12956|XRCC6_HUMAN	sp|P12956|XRCC6_HUMAN X-ray repair cross-complementing protein 6 OS=Homo sapiens GN=XRCC6 PE=1 SV=2	VALVPQEEELDDQK		411	424	1612.806884765625
pepa2b10	a2.a1.a1	sp|P12956|XRCC6_HUMAN	sp|P12956|XRCC6_HUMAN X-ray repair cross-complementing protein 6 OS=Homo sapiens GN=XRCC6 PE=1 SV=2	ELVYPPDYNPEGK		527	539	1520.7271728515625
pepa2b30	a2.a1.a1	sp|P12956|XRCC6_HUMAN	sp|P12956|XRCC6_HUMAN X-ray repair cross-complementing protein 6 OS=Homo sapiens GN=XRCC6 PE=1 SV=2	QIILEKEETEELKR	Q1:-17.02655	326	339	1740.938232421875
pepa2b34	a2.a1.a1	sp|P12956|XRCC6_HUMAN	sp|P12956|XRCC6_HUMAN X-ray repair cross-complementing protein 6 OS=Homo sapiens GN=XRCC6 PE=1 SV=2	SDSFENPVLQQHFR		475	488	1703.81396484375
pepa2b18	a2.a1.a1	sp|P12956|XRCC6_HUMAN	sp|P12956|XRCC6_HUMAN X-ray repair cross-complementing protein 6 OS=Homo sapiens GN=XRCC6 PE=1 SV=2	LFSDVQFK		153	160	983.5200805664062
pepa2b19	a2.a1.a1	sp|P12956|XRCC6_HUMAN	sp|P12956|XRCC6_HUMAN X-ray repair cross-complementing protein 6 OS=Homo sapiens GN=XRCC6 PE=1 SV=2	LGSLVDEFK		518	526	1007.5411987304688
pepa2b29	a2.a1.a1	sp|P12956|XRCC6_HUMAN	sp|P12956|XRCC6_HUMAN X-ray repair cross-complementing protein 6 OS=Homo sapiens GN=XRCC6 PE=1 SV=2	QIILEKEETEELK	Q1:-17.02655	326	338	1584.837158203125
pepa2b36	a2.a1.a1	sp|P12956|XRCC6_HUMAN	sp|P12956|XRCC6_HUMAN X-ray repair cross-complementing protein 6 OS=Homo sapiens GN=XRCC6 PE=1 SV=2	TFNTSTGGLLLPSDTK		302	317	1651.854248046875
pepa2a2	a2.a1.a1	sp|P12956|XRCC6_HUMAN	sp|P12956|XRCC6_HUMAN X-ray repair cross-complementing protein 6 OS=Homo sapiens GN=XRCC6 PE=1 SV=2	ANLFSDVQFK		151	160	1168.5999755859375
pepa2b12	a2.a1.a1	sp|P12956|XRCC6_HUMAN	sp|P12956|XRCC6_HUMAN X-ray repair cross-complementing protein 6 OS=Homo sapiens GN=XRCC6 PE=1 SV=2	FDDPGLMLMGFK	M7:+15.99491 M9:+15.99491	340	351	1402.6385498046875
pepa2b26	a2.a1.a1	sp|P12956|XRCC6_HUMAN	sp|P12956|XRCC6_HUMAN X-ray repair cross-complementing protein 6 OS=Homo sapiens GN=XRCC6 PE=1 SV=2	NIYVLQELDNPGAK		101	114	1573.822509765625
pepa2b23	a2.a1.a1	sp|P12956|XRCC6_HUMAN	sp|P12956|XRCC6_HUMAN X-ray repair cross-complementing protein 6 OS=Homo sapiens GN=XRCC6 PE=1 SV=2	KPGGFDISLFYR		207	218	1399.7373046875
pepa2a5	a2.a1.a1	sp|P12956|XRCC6_HUMAN	sp|P12956|XRCC6_HUMAN X-ray repair cross-complementing protein 6 OS=Homo sapiens GN=XRCC6 PE=1 SV=2	DIISIAEDEDLR		219	230	1388.6907958984375
pepa2a8	a2.a1.a1	sp|P12956|XRCC6_HUMAN	sp|P12956|XRCC6_HUMAN X-ray repair cross-complementing protein 6 OS=Homo sapiens GN=XRCC6 PE=1 SV=2	DTGIFLDLMHLK	M9:+15.99491	195	206	1418.7352294921875
pepa2b11	a2.a1.a1	sp|P12956|XRCC6_HUMAN	sp|P12956|XRCC6_HUMAN X-ray repair cross-complementing protein 6 OS=Homo sapiens GN=XRCC6 PE=1 SV=2	FDDPGLMLMGFK	M9:+15.99491	340	351	1386.6435546875
pepa2a6	a2.a1.a1	sp|P12956|XRCC6_HUMAN	sp|P12956|XRCC6_HUMAN X-ray repair cross-complementing protein 6 OS=Homo sapiens GN=XRCC6 PE=1 SV=2	DSLIFLVDASK		36	46	1207.6573486328125
pepa2b15	a2.a1.a1	sp|P12956|XRCC6_HUMAN	sp|P12956|XRCC6_HUMAN X-ray repair cross-complementing protein 6 OS=Homo sapiens GN=XRCC6 PE=1 SV=2	FDDPGLMLMGFKPL	M7:+15.99491 M9:+15.99491	340	353	1612.775390625
pepa2b35	a2.a1.a1	sp|P12956|XRCC6_HUMAN	sp|P12956|XRCC6_HUMAN X-ray repair cross-complementing protein 6 OS=Homo sapiens GN=XRCC6 PE=1 SV=2	STLFSALLIK		379	388	1092.666748046875
pepa2b17	a2.a1.a1	sp|P12956|XRCC6_HUMAN	sp|P12956|XRCC6_HUMAN X-ray repair cross-complementing protein 6 OS=Homo sapiens GN=XRCC6 PE=1 SV=2	GGFDISLFYR		209	218	1174.589599609375
pepa2b27	a2.a1.a1	sp|P12956|XRCC6_HUMAN	sp|P12956|XRCC6_HUMAN X-ray repair cross-complementing protein 6 OS=Homo sapiens GN=XRCC6 PE=1 SV=2	PGGFDISLFYR		208	218	1271.642333984375
pepa2a1	a2.a1.a1	sp|P12956|XRCC6_HUMAN	sp|P12956|XRCC6_HUMAN X-ray repair cross-complementing protein 6 OS=Homo sapiens GN=XRCC6 PE=1 SV=2	ALDLMEPEQAVDLTLPK		494	510	1882.9835205078125
pepa2a7	a2.a1.a1	sp|P12956|XRCC6_HUMAN	sp|P12956|XRCC6_HUMAN X-ray repair cross-complementing protein 6 OS=Homo sapiens GN=XRCC6 PE=1 SV=2	DTGIFLDLMHLK		195	206	1402.7403564453125
pepa2b28	a2.a1.a1	sp|P12956|XRCC6_HUMAN	sp|P12956|XRCC6_HUMAN X-ray repair cross-complementing protein 6 OS=Homo sapiens GN=XRCC6 PE=1 SV=2	QELLEALTK	Q1:-17.02655	597	605	1027.5673828125
pepa2b14	a2.a1.a1	sp|P12956|XRCC6_HUMAN	sp|P12956|XRCC6_HUMAN X-ray repair cross-complementing protein 6 OS=Homo sapiens GN=XRCC6 PE=1 SV=2	FDDPGLMLMGFKPL	M9:+15.99491	340	353	1596.780517578125
pepa2b16	a2.a1.a1	sp|P12956|XRCC6_HUMAN	sp|P12956|XRCC6_HUMAN X-ray repair cross-complementing protein 6 OS=Homo sapiens GN=XRCC6 PE=1 SV=2	FDDPGLMLMGFKPLVLLK	M7:+15.99491	340	357	2050.112060546875
pepa2b25	a2.a1.a1	sp|P12956|XRCC6_HUMAN	sp|P12956|XRCC6_HUMAN X-ray repair cross-complementing protein 6 OS=Homo sapiens GN=XRCC6 PE=1 SV=2	NLEALALDLMEPEQAVDLTLPK	M10:+15.99491	489	510	2439.26904296875
pepa2a4	a2.a1.a1	sp|P12956|XRCC6_HUMAN	sp|P12956|XRCC6_HUMAN X-ray repair cross-complementing protein 6 OS=Homo sapiens GN=XRCC6 PE=1 SV=2	DLLAVVFYGTEK		81	92	1354.7257080078125
pepa2b22	a2.a1.a1	sp|P12956|XRCC6_HUMAN	sp|P12956|XRCC6_HUMAN X-ray repair cross-complementing protein 6 OS=Homo sapiens GN=XRCC6 PE=1 SV=2	IQVTPPGFQLVFLPFADDK		425	443	2132.14306640625
pepa2b13	a2.a1.a1	sp|P12956|XRCC6_HUMAN	sp|P12956|XRCC6_HUMAN X-ray repair cross-complementing protein 6 OS=Homo sapiens GN=XRCC6 PE=1 SV=2	FDDPGLMLMGFKPL		340	353	1580.78564453125
pepa3b22	a3.a1.a1	sp|P13010|XRCC5_HUMAN	sp|P13010|XRCC5_HUMAN X-ray repair cross-complementing protein 5 OS=Homo sapiens GN=XRCC5 PE=1 SV=3	SKVDEEQMK		324	332	1093.519775390625
pepa3b33	a3.a1.a1	sp|P13010|XRCC5_HUMAN	sp|P13010|XRCC5_HUMAN X-ray repair cross-complementing protein 5 OS=Homo sapiens GN=XRCC5 PE=1 SV=3	YAYDKR		395	400	815.4050903320312
pepa3b28	a3.a1.a1	sp|P13010|XRCC5_HUMAN	sp|P13010|XRCC5_HUMAN X-ray repair cross-complementing protein 5 OS=Homo sapiens GN=XRCC5 PE=1 SV=3	VDEEQMK		326	332	878.392822265625
pepa3b11	a3.a1.a1	sp|P13010|XRCC5_HUMAN	sp|P13010|XRCC5_HUMAN X-ray repair cross-complementing protein 5 OS=Homo sapiens GN=XRCC5 PE=1 SV=3	EEASGSSVTAEEAKK		689	703	1522.7235107421875
pepa3b10	a3.a1.a1	sp|P13010|XRCC5_HUMAN	sp|P13010|XRCC5_HUMAN X-ray repair cross-complementing protein 5 OS=Homo sapiens GN=XRCC5 PE=1 SV=3	EEASGSSVTAEEAK		689	702	1394.6285400390625
pepa3a8	a3.a1.a1	sp|P13010|XRCC5_HUMAN	sp|P13010|XRCC5_HUMAN X-ray repair cross-complementing protein 5 OS=Homo sapiens GN=XRCC5 PE=1 SV=3	EDGSGDRGDGPFR		172	184	1364.5830078125
pepa3b16	a3.a1.a1	sp|P13010|XRCC5_HUMAN	sp|P13010|XRCC5_HUMAN X-ray repair cross-complementing protein 5 OS=Homo sapiens GN=XRCC5 PE=1 SV=3	HSIHWPCR	C7:+57.02146	243	250	1092.5159912109375
pepa3a7	a3.a1.a1	sp|P13010|XRCC5_HUMAN	sp|P13010|XRCC5_HUMAN X-ray repair cross-complementing protein 5 OS=Homo sapiens GN=XRCC5 PE=1 SV=3	DVIQHETIGK		116	125	1139.60595703125
pepa3b26	a3.a1.a1	sp|P13010|XRCC5_HUMAN	sp|P13010|XRCC5_HUMAN X-ray repair cross-complementing protein 5 OS=Homo sapiens GN=XRCC5 PE=1 SV=3	TEQGGAHFSVS		569	579	1119.5069580078125
pepa3b19	a3.a1.a1	sp|P13010|XRCC5_HUMAN	sp|P13010|XRCC5_HUMAN X-ray repair cross-complementing protein 5 OS=Homo sapiens GN=XRCC5 PE=1 SV=3	KVITMFVQR	M5:+15.99491	36	44	1137.645263671875
pepa3b30	a3.a1.a1	sp|P13010|XRCC5_HUMAN	sp|P13010|XRCC5_HUMAN X-ray repair cross-complementing protein 5 OS=Homo sapiens GN=XRCC5 PE=1 SV=3	VITMFVQR	M4:+15.99491	37	44	1009.55029296875
pepa3b27	a3.a1.a1	sp|P13010|XRCC5_HUMAN	sp|P13010|XRCC5_HUMAN X-ray repair cross-complementing protein 5 OS=Homo sapiens GN=XRCC5 PE=1 SV=3	TWTVVDAK		275	282	919.48876953125
pepa3b20	a3.a1.a1	sp|P13010|XRCC5_HUMAN	sp|P13010|XRCC5_HUMAN X-ray repair cross-complementing protein 5 OS=Homo sapiens GN=XRCC5 PE=1 SV=3	NMLNPPAEVTTK		514	525	1314.672607421875
pepa3b21	a3.a1.a1	sp|P13010|XRCC5_HUMAN	sp|P13010|XRCC5_HUMAN X-ray repair cross-complementing protein 5 OS=Homo sapiens GN=XRCC5 PE=1 SV=3	RHIEIFTDLSSR		130	141	1473.78125
pepa3a6	a3.a1.a1	sp|P13010|XRCC5_HUMAN	sp|P13010|XRCC5_HUMAN X-ray repair cross-complementing protein 5 OS=Homo sapiens GN=XRCC5 PE=1 SV=3	DQVTAQEIFQDNHEDGPTAK		546	565	2243.021484375
pepa3a3	a3.a1.a1	sp|P13010|XRCC5_HUMAN	sp|P13010|XRCC5_HUMAN X-ray repair cross-complementing protein 5 OS=Homo sapiens GN=XRCC5 PE=1 SV=3	ANPQVGVAFPH		401	411	1136.5850830078125
pepa3a1	a3.a1.a1	sp|P13010|XRCC5_HUMAN	sp|P13010|XRCC5_HUMAN X-ray repair cross-complementing protein 5 OS=Homo sapiens GN=XRCC5 PE=1 SV=3	AEGSVTSVGSVNPAENFR		582	599	1820.8778076171875
pepa3b29	a3.a1.a1	sp|P13010|XRCC5_HUMAN	sp|P13010|XRCC5_HUMAN X-ray repair cross-complementing protein 5 OS=Homo sapiens GN=XRCC5 PE=1 SV=3	VITMFVQR		37	44	993.555419921875
pepa3a9	a3.a1.a1	sp|P13010|XRCC5_HUMAN	sp|P13010|XRCC5_HUMAN X-ray repair cross-complementing protein 5 OS=Homo sapiens GN=XRCC5 PE=1 SV=3	EDIIQGFR		308	315	977.5054931640625
pepa3b17	a3.a1.a1	sp|P13010|XRCC5_HUMAN	sp|P13010|XRCC5_HUMAN X-ray repair cross-complementing protein 5 OS=Homo sapiens GN=XRCC5 PE=1 SV=3	IVSMDVIQHETIGK		112	125	1569.8309326171875
pepa3b34	a3.a1.a1	sp|P13010|XRCC5_HUMAN	sp|P13010|XRCC5_HUMAN X-ray repair cross-complementing protein 5 OS=Homo sapiens GN=XRCC5 PE=1 SV=3	YGSDIVPFSK		316	325	1112.562744140625
pepa3b13	a3.a1.a1	sp|P13010|XRCC5_HUMAN	sp|P13010|XRCC5_HUMAN X-ray repair cross-complementing protein 5 OS=Homo sapiens GN=XRCC5 PE=1 SV=3	HIEIFTDLSSR		131	141	1317.68017578125
pepa3b18	a3.a1.a1	sp|P13010|XRCC5_HUMAN	sp|P13010|XRCC5_HUMAN X-ray repair cross-complementing protein 5 OS=Homo sapiens GN=XRCC5 PE=1 SV=3	IWNMLNPPAEVTTK	M4:+15.99491	512	525	1629.8309326171875
pepa3b23	a3.a1.a1	sp|P13010|XRCC5_HUMAN	sp|P13010|XRCC5_HUMAN X-ray repair cross-complementing protein 5 OS=Homo sapiens GN=XRCC5 PE=1 SV=3	SQLDIIIH		145	152	938.531005859375
pepa3a4	a3.a1.a1	sp|P13010|XRCC5_HUMAN	sp|P13010|XRCC5_HUMAN X-ray repair cross-complementing protein 5 OS=Homo sapiens GN=XRCC5 PE=1 SV=3	CFSVLGFCK	C1:+57.02146 C8:+57.02146	339	347	1117.517333984375
pepa3b24	a3.a1.a1	sp|P13010|XRCC5_HUMAN	sp|P13010|XRCC5_HUMAN X-ray repair cross-complementing protein 5 OS=Homo sapiens GN=XRCC5 PE=1 SV=3	SQLDIIIHSLK		145	155	1266.741943359375
pepa3b12	a3.a1.a1	sp|P13010|XRCC5_HUMAN	sp|P13010|XRCC5_HUMAN X-ray repair cross-complementing protein 5 OS=Homo sapiens GN=XRCC5 PE=1 SV=3	FPLIEAK		537	543	817.482177734375
pepa3a2	a3.a1.a1	sp|P13010|XRCC5_HUMAN	sp|P13010|XRCC5_HUMAN X-ray repair cross-complementing protein 5 OS=Homo sapiens GN=XRCC5 PE=1 SV=3	ALDDLDMVAIVR		383	394	1330.703857421875
pepa3b32	a3.a1.a1	sp|P13010|XRCC5_HUMAN	sp|P13010|XRCC5_HUMAN X-ray repair cross-complementing protein 5 OS=Homo sapiens GN=XRCC5 PE=1 SV=3	YAPTEAQLNAVDALIDSMSLAK	M18:+15.99491	444	465	2337.164794921875
pepa3a5	a3.a1.a1	sp|P13010|XRCC5_HUMAN	sp|P13010|XRCC5_HUMAN X-ray repair cross-complementing protein 5 OS=Homo sapiens GN=XRCC5 PE=1 SV=3	DDEAAAVALSSLIH		369	382	1411.706787109375
pepa3b25	a3.a1.a1	sp|P13010|XRCC5_HUMAN	sp|P13010|XRCC5_HUMAN X-ray repair cross-complementing protein 5 OS=Homo sapiens GN=XRCC5 PE=1 SV=3	SSLIHALDDLDMVAIVR		378	394	1867.9949951171875
pepa3b15	a3.a1.a1	sp|P13010|XRCC5_HUMAN	sp|P13010|XRCC5_HUMAN X-ray repair cross-complementing protein 5 OS=Homo sapiens GN=XRCC5 PE=1 SV=3	HLMLPDFDLLEDIESK	M3:+15.99491	82	97	1930.9471435546875
pepa3b14	a3.a1.a1	sp|P13010|XRCC5_HUMAN	sp|P13010|XRCC5_HUMAN X-ray repair cross-complementing protein 5 OS=Homo sapiens GN=XRCC5 PE=1 SV=3	HLMLPDFDLLEDIESK		82	97	1914.9521484375
pepa3b31	a3.a1.a1	sp|P13010|XRCC5_HUMAN	sp|P13010|XRCC5_HUMAN X-ray repair cross-complementing protein 5 OS=Homo sapiens GN=XRCC5 PE=1 SV=3	YAPTEAQLNAVDALIDSMSLAK		444	465	2321.169921875
pepa4b16	a4.a1.a1	sp|P23246|SFPQ_HUMAN	sp|P23246|SFPQ_HUMAN Splicing factor, proline- and glutamine-rich OS=Homo sapiens GN=SFPQ PE=1 SV=2	MEELHNQEMQK	M1:+15.99491 M9:+15.99491	549	559	1448.6148681640625
pepa4b15	a4.a1.a1	sp|P23246|SFPQ_HUMAN	sp|P23246|SFPQ_HUMAN Splicing factor, proline- and glutamine-rich OS=Homo sapiens GN=SFPQ PE=1 SV=2	MEELHNQEMQK	M9:+15.99491	549	559	1432.619873046875
pepa4b28	a4.a1.a1	sp|P23246|SFPQ_HUMAN	sp|P23246|SFPQ_HUMAN Splicing factor, proline- and glutamine-rich OS=Homo sapiens GN=SFPQ PE=1 SV=2	RMEELHNQEMQK		548	559	1572.72607421875
pepa4b21	a4.a1.a1	sp|P23246|SFPQ_HUMAN	sp|P23246|SFPQ_HUMAN Splicing factor, proline- and glutamine-rich OS=Homo sapiens GN=SFPQ PE=1 SV=2	MGGGGAMNMGDPYGSGGQK	M1:+15.99491 M7:+15.99491 M9:+15.99491	612	630	1819.704833984375
pepa4b30	a4.a1.a1	sp|P23246|SFPQ_HUMAN	sp|P23246|SFPQ_HUMAN Splicing factor, proline- and glutamine-rich OS=Homo sapiens GN=SFPQ PE=1 SV=2	SPPPGMGLNQNR	M6:+15.99491	33	44	1283.616455078125
pepa4b24	a4.a1.a1	sp|P23246|SFPQ_HUMAN	sp|P23246|SFPQ_HUMAN Splicing factor, proline- and glutamine-rich OS=Homo sapiens GN=SFPQ PE=1 SV=2	PGGGPGLSTPGGHPKPPHR		218	236	1802.9412841796875
pepa4b14	a4.a1.a1	sp|P23246|SFPQ_HUMAN	sp|P23246|SFPQ_HUMAN Splicing factor, proline- and glutamine-rich OS=Homo sapiens GN=SFPQ PE=1 SV=2	MEELHNQEMQK		549	559	1416.625
pepa4b20	a4.a1.a1	sp|P23246|SFPQ_HUMAN	sp|P23246|SFPQ_HUMAN Splicing factor, proline- and glutamine-rich OS=Homo sapiens GN=SFPQ PE=1 SV=2	MGGGGAMNMGDPYGSGGQK	M7:+15.99491 M9:+15.99491	612	630	1803.7099609375
pepa4b23	a4.a1.a1	sp|P23246|SFPQ_HUMAN	sp|P23246|SFPQ_HUMAN Splicing factor, proline- and glutamine-rich OS=Homo sapiens GN=SFPQ PE=1 SV=2	NMGDPYGSGGQK		619	630	1210.51611328125
pepa4b12	a4.a1.a1	sp|P23246|SFPQ_HUMAN	sp|P23246|SFPQ_HUMAN Splicing factor, proline- and glutamine-rich OS=Homo sapiens GN=SFPQ PE=1 SV=2	GMGPGTPAGYGR	M2:+15.99491	682	693	1136.5157470703125
pepa4a1	a4.a1.a1	sp|P23246|SFPQ_HUMAN	sp|P23246|SFPQ_HUMAN Splicing factor, proline- and glutamine-rich OS=Homo sapiens GN=SFPQ PE=1 SV=2	AELDDTPMR	M8:+15.99491	350	358	1063.472900390625
pepa4b19	a4.a1.a1	sp|P23246|SFPQ_HUMAN	sp|P23246|SFPQ_HUMAN Splicing factor, proline- and glutamine-rich OS=Homo sapiens GN=SFPQ PE=1 SV=2	MGGGGAMNMGDPYGSGGQK	M9:+15.99491	612	630	1787.7149658203125
pepa4b11	a4.a1.a1	sp|P23246|SFPQ_HUMAN	sp|P23246|SFPQ_HUMAN Splicing factor, proline- and glutamine-rich OS=Homo sapiens GN=SFPQ PE=1 SV=2	GMGPGTPAGYGR		682	693	1120.520751953125
pepa4a9	a4.a1.a1	sp|P23246|SFPQ_HUMAN	sp|P23246|SFPQ_HUMAN Splicing factor, proline- and glutamine-rich OS=Homo sapiens GN=SFPQ PE=1 SV=2	FATHAAALSVR		366	376	1143.6273193359375
pepa4b29	a4.a1.a1	sp|P23246|SFPQ_HUMAN	sp|P23246|SFPQ_HUMAN Splicing factor, proline- and glutamine-rich OS=Homo sapiens GN=SFPQ PE=1 SV=2	SPPPGMGLNQNR		33	44	1267.62158203125
pepa4b22	a4.a1.a1	sp|P23246|SFPQ_HUMAN	sp|P23246|SFPQ_HUMAN Splicing factor, proline- and glutamine-rich OS=Homo sapiens GN=SFPQ PE=1 SV=2	MGYMDPR		600	606	869.3648071289062
pepa4a2	a4.a1.a1	sp|P23246|SFPQ_HUMAN	sp|P23246|SFPQ_HUMAN Splicing factor, proline- and glutamine-rich OS=Homo sapiens GN=SFPQ PE=1 SV=2	AVVIVDDR		400	407	886.4996948242188
pepa4a7	a4.a1.a1	sp|P23246|SFPQ_HUMAN	sp|P23246|SFPQ_HUMAN Splicing factor, proline- and glutamine-rich OS=Homo sapiens GN=SFPQ PE=1 SV=2	FAQHGTFEYEYSQR		480	493	1762.7823486328125
pepa4b18	a4.a1.a1	sp|P23246|SFPQ_HUMAN	sp|P23246|SFPQ_HUMAN Splicing factor, proline- and glutamine-rich OS=Homo sapiens GN=SFPQ PE=1 SV=2	MGGGGAMNMGDPYGSGGQK		612	630	1771.7200927734375
pepa4b10	a4.a1.a1	sp|P23246|SFPQ_HUMAN	sp|P23246|SFPQ_HUMAN Splicing factor, proline- and glutamine-rich OS=Homo sapiens GN=SFPQ PE=1 SV=2	GIVEFASK		414	421	850.46728515625
pepa4b32	a4.a1.a1	sp|P23246|SFPQ_HUMAN	sp|P23246|SFPQ_HUMAN Splicing factor, proline- and glutamine-rich OS=Homo sapiens GN=SFPQ PE=1 SV=2	YGEPGEVFINK		320	330	1252.621337890625
pepa4a6	a4.a1.a1	sp|P23246|SFPQ_HUMAN	sp|P23246|SFPQ_HUMAN Splicing factor, proline- and glutamine-rich OS=Homo sapiens GN=SFPQ PE=1 SV=2	DKLESEMEDAYHEHQANLLR		517	536	2428.1201171875
pepa4a5	a4.a1.a1	sp|P23246|SFPQ_HUMAN	sp|P23246|SFPQ_HUMAN Splicing factor, proline- and glutamine-rich OS=Homo sapiens GN=SFPQ PE=1 SV=2	CSEGVFLLTTTPR	C1:+57.02146	431	443	1480.7469482421875
pepa4b13	a4.a1.a1	sp|P23246|SFPQ_HUMAN	sp|P23246|SFPQ_HUMAN Splicing factor, proline- and glutamine-rich OS=Homo sapiens GN=SFPQ PE=1 SV=2	LFVGNLPADITEDEFKR		299	315	1964.012939453125
pepa4b25	a4.a1.a1	sp|P23246|SFPQ_HUMAN	sp|P23246|SFPQ_HUMAN Splicing factor, proline- and glutamine-rich OS=Homo sapiens GN=SFPQ PE=1 SV=2	PVIVEPLEQLDDEDGLPEK		444	462	2135.07568359375
pepa4a4	a4.a1.a1	sp|P23246|SFPQ_HUMAN	sp|P23246|SFPQ_HUMAN Splicing factor, proline- and glutamine-rich OS=Homo sapiens GN=SFPQ PE=1 SV=2	CSEGVFLLTTTPR	C1:+57.02146 C1:-17.02655	431	443	1463.7203369140625
pepa4b17	a4.a2.a1	sp|Q15233-2|NONO_HUMAN	sp|Q15233-2|NONO_HUMAN Isoform 2 of Non-POU domain-containing octamer-binding protein OS=Homo sapiens GN=NONO	MEELHNQEVQK		237	247	1384.6529541015625
pepa4a2	a4.a2.a1	sp|Q15233-2|NONO_HUMAN	sp|Q15233-2|NONO_HUMAN Isoform 2 of Non-POU domain-containing octamer-binding protein OS=Homo sapiens GN=NONO	AVVIVDDR		88	95	886.4996948242188
pepa4b31	a4.a2.a1	sp|Q15233-2|NONO_HUMAN	sp|Q15233-2|NONO_HUMAN Isoform 2 of Non-POU domain-containing octamer-binding protein OS=Homo sapiens GN=NONO	VELDNMPLR		38	46	1086.5616455078125
pepa4b27	a4.a2.a1	sp|Q15233-2|NONO_HUMAN	sp|Q15233-2|NONO_HUMAN Isoform 2 of Non-POU domain-containing octamer-binding protein OS=Homo sapiens GN=NONO	PVTVEPMDQLDDEEGLPEK	M7:+15.99491	132	150	2156.99072265625
pepa4a8	a4.a2.a1	sp|Q15233-2|NONO_HUMAN	sp|Q15233-2|NONO_HUMAN Isoform 2 of Non-POU domain-containing octamer-binding protein OS=Homo sapiens GN=NONO	FAQPGSFEYEYAMR		168	181	1695.74755859375
pepa4b26	a4.a2.a1	sp|Q15233-2|NONO_HUMAN	sp|Q15233-2|NONO_HUMAN Isoform 2 of Non-POU domain-containing octamer-binding protein OS=Homo sapiens GN=NONO	PVTVEPMDQLDDEEGLPEK		132	150	2140.99609375
pepa4a3	a4.a2.a1	sp|Q15233-2|NONO_HUMAN	sp|Q15233-2|NONO_HUMAN Isoform 2 of Non-POU domain-containing octamer-binding protein OS=Homo sapiens GN=NONO	CSEGSFLLTTFPR	C1:+57.02146	119	131	1514.731201171875
pepa4b17	a4.a2.a2	sp|Q15233|NONO_HUMAN	sp|Q15233|NONO_HUMAN Non-POU domain-containing octamer-binding protein OS=Homo sapiens GN=NONO PE=1 SV=4	MEELHNQEVQK		326	336	1384.6529541015625
pepa4a2	a4.a2.a2	sp|Q15233|NONO_HUMAN	sp|Q15233|NONO_HUMAN Non-POU domain-containing octamer-binding protein OS=Homo sapiens GN=NONO PE=1 SV=4	AVVIVDDR		177	184	886.4996948242188
pepa4b31	a4.a2.a2	sp|Q15233|NONO_HUMAN	sp|Q15233|NONO_HUMAN Non-POU domain-containing octamer-binding protein OS=Homo sapiens GN=NONO PE=1 SV=4	VELDNMPLR		127	135	1086.5616455078125
pepa4b27	a4.a2.a2	sp|Q15233|NONO_HUMAN	sp|Q15233|NONO_HUMAN Non-POU domain-containing octamer-binding protein OS=Homo sapiens GN=NONO PE=1 SV=4	PVTVEPMDQLDDEEGLPEK	M7:+15.99491	221	239	2156.99072265625
pepa4a8	a4.a2.a2	sp|Q15233|NONO_HUMAN	sp|Q15233|NONO_HUMAN Non-POU domain-containing octamer-binding protein OS=Homo sapiens GN=NONO PE=1 SV=4	FAQPGSFEYEYAMR		257	270	1695.74755859375
pepa4b26	a4.a2.a2	sp|Q15233|NONO_HUMAN	sp|Q15233|NONO_HUMAN Non-POU domain-containing octamer-binding protein OS=Homo sapiens GN=NONO PE=1 SV=4	PVTVEPMDQLDDEEGLPEK		221	239	2140.99609375
pepa4a3	a4.a2.a2	sp|Q15233|NONO_HUMAN	sp|Q15233|NONO_HUMAN Non-POU domain-containing octamer-binding protein OS=Homo sapiens GN=NONO PE=1 SV=4	CSEGSFLLTTFPR	C1:+57.02146	208	220	1514.731201171875
pepa5b15	a5.a1.a1	sp|Q8NE71|ABCF1_HUMAN	sp|Q8NE71|ABCF1_HUMAN ATP-binding cassette sub-family F member 1 OS=Homo sapiens GN=ABCF1 PE=1 SV=2	LTPTHGEMR	M8:+15.99491	675	683	1057.5098876953125
pepa5a8	a5.a1.a1	sp|Q8NE71|ABCF1_HUMAN	sp|Q8NE71|ABCF1_HUMAN ATP-binding cassette sub-family F member 1 OS=Homo sapiens GN=ABCF1 PE=1 SV=2	FSISAHGK		309	316	846.4473266601562
pepa5a9	a5.a1.a1	sp|Q8NE71|ABCF1_HUMAN	sp|Q8NE71|ABCF1_HUMAN ATP-binding cassette sub-family F member 1 OS=Homo sapiens GN=ABCF1 PE=1 SV=2	GAVIVVSHDAR		790	800	1123.622314453125
pepa5a4	a5.a1.a1	sp|Q8NE71|ABCF1_HUMAN	sp|Q8NE71|ABCF1_HUMAN ATP-binding cassette sub-family F member 1 OS=Homo sapiens GN=ABCF1 PE=1 SV=2	AVSEEQQPALK		164	174	1199.6270751953125
pepa5a3	a5.a1.a1	sp|Q8NE71|ABCF1_HUMAN	sp|Q8NE71|ABCF1_HUMAN ATP-binding cassette sub-family F member 1 OS=Homo sapiens GN=ABCF1 PE=1 SV=2	ADDPYAHLSK		246	255	1116.5323486328125
pepa5b13	a5.a1.a1	sp|Q8NE71|ABCF1_HUMAN	sp|Q8NE71|ABCF1_HUMAN ATP-binding cassette sub-family F member 1 OS=Homo sapiens GN=ABCF1 PE=1 SV=2	LQGQLEQGDDTAAER		397	411	1630.76708984375
pepa5b22	a5.a1.a1	sp|Q8NE71|ABCF1_HUMAN	sp|Q8NE71|ABCF1_HUMAN ATP-binding cassette sub-family F member 1 OS=Homo sapiens GN=ABCF1 PE=1 SV=2	QAMLENASDIK	M3:+15.99491	295	305	1235.593994140625
pepa5b25	a5.a1.a1	sp|Q8NE71|ABCF1_HUMAN	sp|Q8NE71|ABCF1_HUMAN ATP-binding cassette sub-family F member 1 OS=Homo sapiens GN=ABCF1 PE=1 SV=2	YGLVGPNGK		332	340	904.4890747070312
pepa5b16	a5.a1.a1	sp|Q8NE71|ABCF1_HUMAN	sp|Q8NE71|ABCF1_HUMAN ATP-binding cassette sub-family F member 1 OS=Homo sapiens GN=ABCF1 PE=1 SV=2	KNQDEESQEAPELLK		589	603	1757.8555908203125
pepa5a2	a5.a1.a1	sp|Q8NE71|ABCF1_HUMAN	sp|Q8NE71|ABCF1_HUMAN ATP-binding cassette sub-family F member 1 OS=Homo sapiens GN=ABCF1 PE=1 SV=2	AANAAENDFSVSQAEMSSR	M16:+15.99491	276	294	2000.86181640625
pepa5b18	a5.a1.a1	sp|Q8NE71|ABCF1_HUMAN	sp|Q8NE71|ABCF1_HUMAN ATP-binding cassette sub-family F member 1 OS=Homo sapiens GN=ABCF1 PE=1 SV=2	MEETPTEYLQR	M1:+15.99491	703	713	1412.6365966796875
pepa5b21	a5.a1.a1	sp|Q8NE71|ABCF1_HUMAN	sp|Q8NE71|ABCF1_HUMAN ATP-binding cassette sub-family F member 1 OS=Homo sapiens GN=ABCF1 PE=1 SV=2	NQDEESQEAPELLK		590	603	1629.7607421875
pepa5b17	a5.a1.a1	sp|Q8NE71|ABCF1_HUMAN	sp|Q8NE71|ABCF1_HUMAN ATP-binding cassette sub-family F member 1 OS=Homo sapiens GN=ABCF1 PE=1 SV=2	MEETPTEYLQR		703	713	1396.6417236328125
pepa5a1	a5.a1.a1	sp|Q8NE71|ABCF1_HUMAN	sp|Q8NE71|ABCF1_HUMAN ATP-binding cassette sub-family F member 1 OS=Homo sapiens GN=ABCF1 PE=1 SV=2	AANAAENDFSVSQAEMSSR		276	294	1984.866943359375
pepa5b14	a5.a1.a1	sp|Q8NE71|ABCF1_HUMAN	sp|Q8NE71|ABCF1_HUMAN ATP-binding cassette sub-family F member 1 OS=Homo sapiens GN=ABCF1 PE=1 SV=2	LSVPTSDEEDEVPAPK		104	119	1712.8228759765625
pepa5a7	a5.a1.a1	sp|Q8NE71|ABCF1_HUMAN	sp|Q8NE71|ABCF1_HUMAN ATP-binding cassette sub-family F member 1 OS=Homo sapiens GN=ABCF1 PE=1 SV=2	FAALDNEEEDKEEEIIK		193	209	2021.9549560546875
pepa5b10	a5.a1.a1	sp|Q8NE71|ABCF1_HUMAN	sp|Q8NE71|ABCF1_HUMAN ATP-binding cassette sub-family F member 1 OS=Homo sapiens GN=ABCF1 PE=1 SV=2	GFNLPYQDAR		714	723	1180.574951171875
pepa5b24	a5.a1.a1	sp|Q8NE71|ABCF1_HUMAN	sp|Q8NE71|ABCF1_HUMAN ATP-binding cassette sub-family F member 1 OS=Homo sapiens GN=ABCF1 PE=1 SV=2	VVFAELACR	C8:+57.02146	751	759	1064.55615234375
pepa5b20	a5.a1.a1	sp|Q8NE71|ABCF1_HUMAN	sp|Q8NE71|ABCF1_HUMAN ATP-binding cassette sub-family F member 1 OS=Homo sapiens GN=ABCF1 PE=1 SV=2	NLDFGIDMDSR	M8:+15.99491	643	653	1298.568603515625
pepa5a6	a5.a1.a1	sp|Q8NE71|ABCF1_HUMAN	sp|Q8NE71|ABCF1_HUMAN ATP-binding cassette sub-family F member 1 OS=Homo sapiens GN=ABCF1 PE=1 SV=2	EVLEALGEVMVSR	M10:+15.99491	830	842	1447.7464599609375
pepa5b12	a5.a1.a1	sp|Q8NE71|ABCF1_HUMAN	sp|Q8NE71|ABCF1_HUMAN ATP-binding cassette sub-family F member 1 OS=Homo sapiens GN=ABCF1 PE=1 SV=2	ILAGLGFDPEMQNR	M11:+15.99491	434	447	1576.7791748046875
pepa5b19	a5.a1.a1	sp|Q8NE71|ABCF1_HUMAN	sp|Q8NE71|ABCF1_HUMAN ATP-binding cassette sub-family F member 1 OS=Homo sapiens GN=ABCF1 PE=1 SV=2	NLDFGIDMDSR		643	653	1282.57373046875
pepa5b11	a5.a1.a1	sp|Q8NE71|ABCF1_HUMAN	sp|Q8NE71|ABCF1_HUMAN ATP-binding cassette sub-family F member 1 OS=Homo sapiens GN=ABCF1 PE=1 SV=2	IGFFNQQYAEQLR		690	702	1613.8074951171875
pepa5a5	a5.a1.a1	sp|Q8NE71|ABCF1_HUMAN	sp|Q8NE71|ABCF1_HUMAN ATP-binding cassette sub-family F member 1 OS=Homo sapiens GN=ABCF1 PE=1 SV=2	EVLEALGEVMVSR		830	842	1431.7515869140625
pepa5b23	a5.a1.a1	sp|Q8NE71|ABCF1_HUMAN	sp|Q8NE71|ABCF1_HUMAN ATP-binding cassette sub-family F member 1 OS=Homo sapiens GN=ABCF1 PE=1 SV=2	STLLLLLTGK		665	674	1058.682373046875
pepa6b19	a6.a1.a1	sp|P26358|DNMT1_HUMAN	sp|P26358|DNMT1_HUMAN DNA (cytosine-5)-methyltransferase 1 OS=Homo sapiens GN=DNMT1 PE=1 SV=2	VLHPEQHR		1539	1546	1015.5435791015625
pepa6b13	a6.a1.a1	sp|P26358|DNMT1_HUMAN	sp|P26358|DNMT1_HUMAN DNA (cytosine-5)-methyltransferase 1 OS=Homo sapiens GN=DNMT1 PE=1 SV=2	SDESIKEEDKDQDEK		189	203	1794.7879638671875
pepa6b14	a6.a1.a1	sp|P26358|DNMT1_HUMAN	sp|P26358|DNMT1_HUMAN DNA (cytosine-5)-methyltransferase 1 OS=Homo sapiens GN=DNMT1 PE=1 SV=2	SDGEAKPEPSPSPR		143	156	1453.6922607421875
pepa6b15	a6.a1.a1	sp|P26358|DNMT1_HUMAN	sp|P26358|DNMT1_HUMAN DNA (cytosine-5)-methyltransferase 1 OS=Homo sapiens GN=DNMT1 PE=1 SV=2	SFEDPPNHAR		1095	1104	1169.5338134765625
pepa6b20	a6.a1.a1	sp|P26358|DNMT1_HUMAN	sp|P26358|DNMT1_HUMAN DNA (cytosine-5)-methyltransferase 1 OS=Homo sapiens GN=DNMT1 PE=1 SV=2	VNPQISDEKDEDEKEEK		307	323	2031.9356689453125
pepa6a5	a6.a1.a1	sp|P26358|DNMT1_HUMAN	sp|P26358|DNMT1_HUMAN DNA (cytosine-5)-methyltransferase 1 OS=Homo sapiens GN=DNMT1 PE=1 SV=2	GVCSCVEAGK	C3:+57.02146 C5:+57.02146	1474	1483	1066.4659423828125
pepa6b17	a6.a1.a1	sp|P26358|DNMT1_HUMAN	sp|P26358|DNMT1_HUMAN DNA (cytosine-5)-methyltransferase 1 OS=Homo sapiens GN=DNMT1 PE=1 SV=2	VGMADANSPPKPLSK	M3:+15.99491	120	134	1527.7840576171875
pepa6a8	a6.a1.a1	sp|P26358|DNMT1_HUMAN	sp|P26358|DNMT1_HUMAN DNA (cytosine-5)-methyltransferase 1 OS=Homo sapiens GN=DNMT1 PE=1 SV=2	LVMAGETTNSR		1197	1207	1178.583740234375
pepa6b11	a6.a1.a1	sp|P26358|DNMT1_HUMAN	sp|P26358|DNMT1_HUMAN DNA (cytosine-5)-methyltransferase 1 OS=Homo sapiens GN=DNMT1 PE=1 SV=2	NQLCDLETK	C4:+57.02146	59	67	1120.5306396484375
pepa6a2	a6.a1.a1	sp|P26358|DNMT1_HUMAN	sp|P26358|DNMT1_HUMAN DNA (cytosine-5)-methyltransferase 1 OS=Homo sapiens GN=DNMT1 PE=1 SV=2	DLSLENGAHAYNR		89	101	1459.69287109375
pepa6a4	a6.a1.a1	sp|P26358|DNMT1_HUMAN	sp|P26358|DNMT1_HUMAN DNA (cytosine-5)-methyltransferase 1 OS=Homo sapiens GN=DNMT1 PE=1 SV=2	EELSEEGYLAK		71	81	1267.605712890625
pepa6b22	a6.a1.a1	sp|P26358|DNMT1_HUMAN	sp|P26358|DNMT1_HUMAN DNA (cytosine-5)-methyltransferase 1 OS=Homo sapiens GN=DNMT1 PE=1 SV=2	YGQHPPDAVDEPQMLTNEK		367	385	2168.9921875
pepa6b16	a6.a1.a1	sp|P26358|DNMT1_HUMAN	sp|P26358|DNMT1_HUMAN DNA (cytosine-5)-methyltransferase 1 OS=Homo sapiens GN=DNMT1 PE=1 SV=2	SQACEPSEPEIEIK	C4:+57.02146	1122	1135	1616.7476806640625
pepa6a1	a6.a1.a1	sp|P26358|DNMT1_HUMAN	sp|P26358|DNMT1_HUMAN DNA (cytosine-5)-methyltransferase 1 OS=Homo sapiens GN=DNMT1 PE=1 SV=2	AIILAAAPGEK		1313	1323	1053.6307373046875
pepa6b12	a6.a1.a1	sp|P26358|DNMT1_HUMAN	sp|P26358|DNMT1_HUMAN DNA (cytosine-5)-methyltransferase 1 OS=Homo sapiens GN=DNMT1 PE=1 SV=2	PIYDDDPSLEGGVNGK		441	456	1675.7813720703125
pepa6a3	a6.a1.a1	sp|P26358|DNMT1_HUMAN	sp|P26358|DNMT1_HUMAN DNA (cytosine-5)-methyltransferase 1 OS=Homo sapiens GN=DNMT1 PE=1 SV=2	DTMSDLPEVR		1369	1378	1162.541259765625
pepa6b18	a6.a1.a1	sp|P26358|DNMT1_HUMAN	sp|P26358|DNMT1_HUMAN DNA (cytosine-5)-methyltransferase 1 OS=Homo sapiens GN=DNMT1 PE=1 SV=2	VLEQLEDLDSR		910	920	1316.669677734375
pepa6b10	a6.a1.a1	sp|P26358|DNMT1_HUMAN	sp|P26358|DNMT1_HUMAN DNA (cytosine-5)-methyltransferase 1 OS=Homo sapiens GN=DNMT1 PE=1 SV=2	NIELFFSGSAK		430	440	1212.6263427734375
pepa6a6	a6.a1.a1	sp|P26358|DNMT1_HUMAN	sp|P26358|DNMT1_HUMAN DNA (cytosine-5)-methyltransferase 1 OS=Homo sapiens GN=DNMT1 PE=1 SV=2	LNLLHEFLQTEIK		46	58	1597.8951416015625
pepa6a9	a6.a1.a1	sp|P26358|DNMT1_HUMAN	sp|P26358|DNMT1_HUMAN DNA (cytosine-5)-methyltransferase 1 OS=Homo sapiens GN=DNMT1 PE=1 SV=2	IVVEFLQSNSDSTYEDLINK		511	530	2314.145263671875
pepa6a7	a6.a1.a1	sp|P26358|DNMT1_HUMAN	sp|P26358|DNMT1_HUMAN DNA (cytosine-5)-methyltransferase 1 OS=Homo sapiens GN=DNMT1 PE=1 SV=2	LPLFPEPLHVFAPR		1324	1337	1632.926513671875
pepa6b21	a6.a1.a1	sp|P26358|DNMT1_HUMAN	sp|P26358|DNMT1_HUMAN DNA (cytosine-5)-methyltransferase 1 OS=Homo sapiens GN=DNMT1 PE=1 SV=2	VPTLAVPAISLPDDVR		10	25	1662.94287109375
pepa7b10	a7.a1.a1	sp|Q15554-3|TERF2_HUMAN	sp|Q15554-3|TERF2_HUMAN Isoform 3 of Telomeric repeat-binding factor 2 OS=Homo sapiens GN=TERF2	LEEAVNR		90	96	830.4370727539062
pepa7a9	a7.a1.a1	sp|Q15554-3|TERF2_HUMAN	sp|Q15554-3|TERF2_HUMAN Isoform 3 of Telomeric repeat-binding factor 2 OS=Homo sapiens GN=TERF2	HEPGLGGPAER		73	83	1119.5545654296875
pepa7a6	a7.a1.a1	sp|Q15554-3|TERF2_HUMAN	sp|Q15554-3|TERF2_HUMAN Isoform 3 of Telomeric repeat-binding factor 2 OS=Homo sapiens GN=TERF2	EDKQPAPGPVEKPPR		298	312	1644.870849609375
pepa7b17	a7.a1.a1	sp|Q15554-3|TERF2_HUMAN	sp|Q15554-3|TERF2_HUMAN Isoform 3 of Telomeric repeat-binding factor 2 OS=Homo sapiens GN=TERF2	WNSSNGVEEK		453	462	1149.5174560546875
pepa7a2	a7.a1.a1	sp|Q15554-3|TERF2_HUMAN	sp|Q15554-3|TERF2_HUMAN Isoform 3 of Telomeric repeat-binding factor 2 OS=Homo sapiens GN=TERF2	AAPDEDSTTNITK		476	488	1362.6387939453125
pepa7b11	a7.a1.a1	sp|Q15554-3|TERF2_HUMAN	sp|Q15554-3|TERF2_HUMAN Isoform 3 of Telomeric repeat-binding factor 2 OS=Homo sapiens GN=TERF2	KDENESSAPADGEGGSELQPK		375	395	2144.958251953125
pepa7a1	a7.a1.a1	sp|Q15554-3|TERF2_HUMAN	sp|Q15554-3|TERF2_HUMAN Isoform 3 of Telomeric repeat-binding factor 2 OS=Homo sapiens GN=TERF2	AAGAGTAGPASGPGVVR		2	18	1395.7342529296875
pepa7b16	a7.a1.a1	sp|Q15554-3|TERF2_HUMAN	sp|Q15554-3|TERF2_HUMAN Isoform 3 of Telomeric repeat-binding factor 2 OS=Homo sapiens GN=TERF2	TLSGAQDSEAAFAK		336	349	1395.675048828125
pepa7b14	a7.a1.a1	sp|Q15554-3|TERF2_HUMAN	sp|Q15554-3|TERF2_HUMAN Isoform 3 of Telomeric repeat-binding factor 2 OS=Homo sapiens GN=TERF2	PTVLNQPLPGEK		433	444	1292.7213134765625
pepa7b13	a7.a1.a1	sp|Q15554-3|TERF2_HUMAN	sp|Q15554-3|TERF2_HUMAN Isoform 3 of Telomeric repeat-binding factor 2 OS=Homo sapiens GN=TERF2	NPPTTIGMMTLK	M9:+15.99491	320	331	1319.670166015625
pepa7b15	a7.a1.a1	sp|Q15554-3|TERF2_HUMAN	sp|Q15554-3|TERF2_HUMAN Isoform 3 of Telomeric repeat-binding factor 2 OS=Homo sapiens GN=TERF2	TEFTLTEAVVESSR		183	196	1568.7806396484375
pepa7b12	a7.a1.a1	sp|Q15554-3|TERF2_HUMAN	sp|Q15554-3|TERF2_HUMAN Isoform 3 of Telomeric repeat-binding factor 2 OS=Homo sapiens GN=TERF2	NDLLNIIR		235	242	970.5684204101562
pepa7a8	a7.a1.a1	sp|Q15554-3|TERF2_HUMAN	sp|Q15554-3|TERF2_HUMAN Isoform 3 of Telomeric repeat-binding factor 2 OS=Homo sapiens GN=TERF2	FLESHLDDAEPYLLTMAK		266	283	2093.0263671875
pepa7a5	a7.a1.a1	sp|Q15554-3|TERF2_HUMAN	sp|Q15554-3|TERF2_HUMAN Isoform 3 of Telomeric repeat-binding factor 2 OS=Homo sapiens GN=TERF2	DLVLPTQALPASPALK		354	369	1633.9527587890625
pepa7a4	a7.a1.a1	sp|Q15554-3|TERF2_HUMAN	sp|Q15554-3|TERF2_HUMAN Isoform 3 of Telomeric repeat-binding factor 2 OS=Homo sapiens GN=TERF2	DIMQALLVRPLGK		123	135	1453.8564453125
pepa7a3	a7.a1.a1	sp|Q15554-3|TERF2_HUMAN	sp|Q15554-3|TERF2_HUMAN Isoform 3 of Telomeric repeat-binding factor 2 OS=Homo sapiens GN=TERF2	DIMQALLVR		123	131	1058.6031494140625
pepa7a7	a7.a1.a1	sp|Q15554-3|TERF2_HUMAN	sp|Q15554-3|TERF2_HUMAN Isoform 3 of Telomeric repeat-binding factor 2 OS=Homo sapiens GN=TERF2	FLESHLDDAEPYLLTM		266	281	1893.894287109375
pepa8b13	a8.a1.a1	sp|Q9NTI5-2|PDS5B_HUMAN	sp|Q9NTI5-2|PDS5B_HUMAN Isoform 2 of Sister chromatid cohesion protein PDS5 homolog B OS=Homo sapiens GN=PDS5B	TPSPSQPK		1381	1388	841.4417724609375
pepa8a3	a8.a1.a1	sp|Q9NTI5-2|PDS5B_HUMAN	sp|Q9NTI5-2|PDS5B_HUMAN Isoform 2 of Sister chromatid cohesion protein PDS5 homolog B OS=Homo sapiens GN=PDS5B	GRPPKPLGGGTPK		1291	1303	1261.738037109375
pepa8a9	a8.a1.a1	sp|Q9NTI5-2|PDS5B_HUMAN	sp|Q9NTI5-2|PDS5B_HUMAN Isoform 2 of Sister chromatid cohesion protein PDS5 homolog B OS=Homo sapiens GN=PDS5B	METVSNASSSSNPSSPGR		1152	1169	1794.792724609375
pepa8b17	a8.a1.a1	sp|Q9NTI5-2|PDS5B_HUMAN	sp|Q9NTI5-2|PDS5B_HUMAN Isoform 2 of Sister chromatid cohesion protein PDS5 homolog B OS=Homo sapiens GN=PDS5B	YALQSAAGK		419	427	908.4840087890625
pepa8b11	a8.a1.a1	sp|Q9NTI5-2|PDS5B_HUMAN	sp|Q9NTI5-2|PDS5B_HUMAN Isoform 2 of Sister chromatid cohesion protein PDS5 homolog B OS=Homo sapiens GN=PDS5B	SGPPAPEEEEEEER		1319	1332	1584.6663818359375
pepa8b10	a8.a1.a1	sp|Q9NTI5-2|PDS5B_HUMAN	sp|Q9NTI5-2|PDS5B_HUMAN Isoform 2 of Sister chromatid cohesion protein PDS5 homolog B OS=Homo sapiens GN=PDS5B	SALLPVLHHK		708	717	1114.673583984375
pepa8b14	a8.a1.a1	sp|Q9NTI5-2|PDS5B_HUMAN	sp|Q9NTI5-2|PDS5B_HUMAN Isoform 2 of Sister chromatid cohesion protein PDS5 homolog B OS=Homo sapiens GN=PDS5B	TTNVLGAVNKPLSSAGK		1127	1143	1656.9283447265625
pepa8a2	a8.a1.a1	sp|Q9NTI5-2|PDS5B_HUMAN	sp|Q9NTI5-2|PDS5B_HUMAN Isoform 2 of Sister chromatid cohesion protein PDS5 homolog B OS=Homo sapiens GN=PDS5B	FNDIHVPIR		322	330	1110.60595703125
pepa8a8	a8.a1.a1	sp|Q9NTI5-2|PDS5B_HUMAN	sp|Q9NTI5-2|PDS5B_HUMAN Isoform 2 of Sister chromatid cohesion protein PDS5 homolog B OS=Homo sapiens GN=PDS5B	IYAPEAPYTSPDK		90	102	1451.7056884765625
pepa8b12	a8.a1.a1	sp|Q9NTI5-2|PDS5B_HUMAN	sp|Q9NTI5-2|PDS5B_HUMAN Isoform 2 of Sister chromatid cohesion protein PDS5 homolog B OS=Homo sapiens GN=PDS5B	SIDGTADDEDEGVPTDQAIR		628	647	2103.931640625
pepa8a6	a8.a1.a1	sp|Q9NTI5-2|PDS5B_HUMAN	sp|Q9NTI5-2|PDS5B_HUMAN Isoform 2 of Sister chromatid cohesion protein PDS5 homolog B OS=Homo sapiens GN=PDS5B	LLHIYYQN		440	447	1063.5574951171875
pepa8a4	a8.a1.a1	sp|Q9NTI5-2|PDS5B_HUMAN	sp|Q9NTI5-2|PDS5B_HUMAN Isoform 2 of Sister chromatid cohesion protein PDS5 homolog B OS=Homo sapiens GN=PDS5B	HDVIVSIVTAAK		368	379	1252.7264404296875
pepa8a7	a8.a1.a1	sp|Q9NTI5-2|PDS5B_HUMAN	sp|Q9NTI5-2|PDS5B_HUMAN Isoform 2 of Sister chromatid cohesion protein PDS5 homolog B OS=Homo sapiens GN=PDS5B	LLTTILHSDGDLTEQGK		853	869	1840.9654541015625
pepa8b15	a8.a1.a1	sp|Q9NTI5-2|PDS5B_HUMAN	sp|Q9NTI5-2|PDS5B_HUMAN Isoform 2 of Sister chromatid cohesion protein PDS5 homolog B OS=Homo sapiens GN=PDS5B	VAEAALQIFK		684	693	1089.6307373046875
pepa8a1	a8.a1.a1	sp|Q9NTI5-2|PDS5B_HUMAN	sp|Q9NTI5-2|PDS5B_HUMAN Isoform 2 of Sister chromatid cohesion protein PDS5 homolog B OS=Homo sapiens GN=PDS5B	EAMMGLAQIYK		407	417	1254.62255859375
pepa8a5	a8.a1.a1	sp|Q9NTI5-2|PDS5B_HUMAN	sp|Q9NTI5-2|PDS5B_HUMAN Isoform 2 of Sister chromatid cohesion protein PDS5 homolog B OS=Homo sapiens GN=PDS5B	IAPVHIDTESISALIK		608	623	1706.9691162109375
pepa8b16	a8.a1.a1	sp|Q9NTI5-2|PDS5B_HUMAN	sp|Q9NTI5-2|PDS5B_HUMAN Isoform 2 of Sister chromatid cohesion protein PDS5 homolog B OS=Homo sapiens GN=PDS5B	VLSFTHPISF		655	664	1147.614990234375
pepa8b13	a8.a1.a2	sp|Q9NTI5|PDS5B_HUMAN	sp|Q9NTI5|PDS5B_HUMAN Sister chromatid cohesion protein PDS5 homolog B OS=Homo sapiens GN=PDS5B PE=1 SV=1	TPSPSQPK		1381	1388	841.4417724609375
pepa8a3	a8.a1.a2	sp|Q9NTI5|PDS5B_HUMAN	sp|Q9NTI5|PDS5B_HUMAN Sister chromatid cohesion protein PDS5 homolog B OS=Homo sapiens GN=PDS5B PE=1 SV=1	GRPPKPLGGGTPK		1291	1303	1261.738037109375
pepa8a9	a8.a1.a2	sp|Q9NTI5|PDS5B_HUMAN	sp|Q9NTI5|PDS5B_HUMAN Sister chromatid cohesion protein PDS5 homolog B OS=Homo sapiens GN=PDS5B PE=1 SV=1	METVSNASSSSNPSSPGR		1152	1169	1794.792724609375
pepa8b17	a8.a1.a2	sp|Q9NTI5|PDS5B_HUMAN	sp|Q9NTI5|PDS5B_HUMAN Sister chromatid cohesion protein PDS5 homolog B OS=Homo sapiens GN=PDS5B PE=1 SV=1	YALQSAAGK		419	427	908.4840087890625
pepa8b11	a8.a1.a2	sp|Q9NTI5|PDS5B_HUMAN	sp|Q9NTI5|PDS5B_HUMAN Sister chromatid cohesion protein PDS5 homolog B OS=Homo sapiens GN=PDS5B PE=1 SV=1	SGPPAPEEEEEEER		1319	1332	1584.6663818359375
pepa8b10	a8.a1.a2	sp|Q9NTI5|PDS5B_HUMAN	sp|Q9NTI5|PDS5B_HUMAN Sister chromatid cohesion protein PDS5 homolog B OS=Homo sapiens GN=PDS5B PE=1 SV=1	SALLPVLHHK		708	717	1114.673583984375
pepa8b14	a8.a1.a2	sp|Q9NTI5|PDS5B_HUMAN	sp|Q9NTI5|PDS5B_HUMAN Sister chromatid cohesion protein PDS5 homolog B OS=Homo sapiens GN=PDS5B PE=1 SV=1	TTNVLGAVNKPLSSAGK		1127	1143	1656.9283447265625
pepa8a2	a8.a1.a2	sp|Q9NTI5|PDS5B_HUMAN	sp|Q9NTI5|PDS5B_HUMAN Sister chromatid cohesion protein PDS5 homolog B OS=Homo sapiens GN=PDS5B PE=1 SV=1	FNDIHVPIR		322	330	1110.60595703125
pepa8a8	a8.a1.a2	sp|Q9NTI5|PDS5B_HUMAN	sp|Q9NTI5|PDS5B_HUMAN Sister chromatid cohesion protein PDS5 homolog B OS=Homo sapiens GN=PDS5B PE=1 SV=1	IYAPEAPYTSPDK		90	102	1451.7056884765625
pepa8b12	a8.a1.a2	sp|Q9NTI5|PDS5B_HUMAN	sp|Q9NTI5|PDS5B_HUMAN Sister chromatid cohesion protein PDS5 homolog B OS=Homo sapiens GN=PDS5B PE=1 SV=1	SIDGTADDEDEGVPTDQAIR		628	647	2103.931640625
pepa8a6	a8.a1.a2	sp|Q9NTI5|PDS5B_HUMAN	sp|Q9NTI5|PDS5B_HUMAN Sister chromatid cohesion protein PDS5 homolog B OS=Homo sapiens GN=PDS5B PE=1 SV=1	LLHIYYQN		440	447	1063.5574951171875
pepa8a4	a8.a1.a2	sp|Q9NTI5|PDS5B_HUMAN	sp|Q9NTI5|PDS5B_HUMAN Sister chromatid cohesion protein PDS5 homolog B OS=Homo sapiens GN=PDS5B PE=1 SV=1	HDVIVSIVTAAK		368	379	1252.7264404296875
pepa8a7	a8.a1.a2	sp|Q9NTI5|PDS5B_HUMAN	sp|Q9NTI5|PDS5B_HUMAN Sister chromatid cohesion protein PDS5 homolog B OS=Homo sapiens GN=PDS5B PE=1 SV=1	LLTTILHSDGDLTEQGK		853	869	1840.9654541015625
pepa8b15	a8.a1.a2	sp|Q9NTI5|PDS5B_HUMAN	sp|Q9NTI5|PDS5B_HUMAN Sister chromatid cohesion protein PDS5 homolog B OS=Homo sapiens GN=PDS5B PE=1 SV=1	VAEAALQIFK		684	693	1089.6307373046875
pepa8a1	a8.a1.a2	sp|Q9NTI5|PDS5B_HUMAN	sp|Q9NTI5|PDS5B_HUMAN Sister chromatid cohesion protein PDS5 homolog B OS=Homo sapiens GN=PDS5B PE=1 SV=1	EAMMGLAQIYK		407	417	1254.62255859375
pepa8a5	a8.a1.a2	sp|Q9NTI5|PDS5B_HUMAN	sp|Q9NTI5|PDS5B_HUMAN Sister chromatid cohesion protein PDS5 homolog B OS=Homo sapiens GN=PDS5B PE=1 SV=1	IAPVHIDTESISALIK		608	623	1706.9691162109375
pepa8b16	a8.a1.a2	sp|Q9NTI5|PDS5B_HUMAN	sp|Q9NTI5|PDS5B_HUMAN Sister chromatid cohesion protein PDS5 homolog B OS=Homo sapiens GN=PDS5B PE=1 SV=1	VLSFTHPISF		655	664	1147.614990234375
pepa9a1	a9.a1.a1	sp|Q7Z460|CLAP1_HUMAN	sp|Q7Z460|CLAP1_HUMAN CLIP-associating protein 1 OS=Homo sapiens GN=CLASP1 PE=1 SV=1	AQTTNSNSSSSSDVSTHS		1521	1538	1796.7532958984375
pepa9a4	a9.a1.a1	sp|Q7Z460|CLAP1_HUMAN	sp|Q7Z460|CLAP1_HUMAN CLIP-associating protein 1 OS=Homo sapiens GN=CLASP1 PE=1 SV=1	GPPVTPSSEK		707	716	998.5156860351562
pepa9a7	a9.a1.a1	sp|Q7Z460|CLAP1_HUMAN	sp|Q7Z460|CLAP1_HUMAN CLIP-associating protein 1 OS=Homo sapiens GN=CLASP1 PE=1 SV=1	QSSGSATNVASTPDNR		645	660	1591.7310791015625
pepa9a8	a9.a1.a1	sp|Q7Z460|CLAP1_HUMAN	sp|Q7Z460|CLAP1_HUMAN CLIP-associating protein 1 OS=Homo sapiens GN=CLASP1 PE=1 SV=1	SGNMIQSANDK		229	239	1164.5318603515625
pepa9b10	a9.a1.a1	sp|Q7Z460|CLAP1_HUMAN	sp|Q7Z460|CLAP1_HUMAN CLIP-associating protein 1 OS=Homo sapiens GN=CLASP1 PE=1 SV=1	SSSSSQESLNRPLSAK		555	570	1677.840576171875
pepa9a9	a9.a1.a1	sp|Q7Z460|CLAP1_HUMAN	sp|Q7Z460|CLAP1_HUMAN CLIP-associating protein 1 OS=Homo sapiens GN=CLASP1 PE=1 SV=1	SQEDLNEPIKR		1196	1206	1328.680908203125
pepa9a3	a9.a1.a1	sp|Q7Z460|CLAP1_HUMAN	sp|Q7Z460|CLAP1_HUMAN CLIP-associating protein 1 OS=Homo sapiens GN=CLASP1 PE=1 SV=1	FGLGQPGR		776	783	831.4475708007812
pepa9a6	a9.a1.a1	sp|Q7Z460|CLAP1_HUMAN	sp|Q7Z460|CLAP1_HUMAN CLIP-associating protein 1 OS=Homo sapiens GN=CLASP1 PE=1 SV=1	LVDGLATSWVNSSNYK		50	65	1753.8759765625
pepa9a2	a9.a1.a1	sp|Q7Z460|CLAP1_HUMAN	sp|Q7Z460|CLAP1_HUMAN CLIP-associating protein 1 OS=Homo sapiens GN=CLASP1 PE=1 SV=1	DAAINSLVEIYR		185	196	1363.7220458984375
pepa9b11	a9.a1.a1	sp|Q7Z460|CLAP1_HUMAN	sp|Q7Z460|CLAP1_HUMAN CLIP-associating protein 1 OS=Homo sapiens GN=CLASP1 PE=1 SV=1	VLSTSTDLEAAVADALK		793	809	1703.9066162109375
pepa9a5	a9.a1.a1	sp|Q7Z460|CLAP1_HUMAN	sp|Q7Z460|CLAP1_HUMAN CLIP-associating protein 1 OS=Homo sapiens GN=CLASP1 PE=1 SV=1	LQVGQELIDYFSDK		21	34	1654.8326416015625
pepb10b10	b10.a1.a1	sp|P49916|DNLI3_HUMAN	sp|P49916|DNLI3_HUMAN DNA ligase 3 OS=Homo sapiens GN=LIG3 PE=1 SV=2	VADNPSYNTK		273	282	1108.52734375
pepb10a7	b10.a1.a1	sp|P49916|DNLI3_HUMAN	sp|P49916|DNLI3_HUMAN DNA ligase 3 OS=Homo sapiens GN=LIG3 PE=1 SV=2	PNNSGEAPSSPTPK		233	246	1382.6551513671875
pepb10a1	b10.a1.a1	sp|P49916|DNLI3_HUMAN	sp|P49916|DNLI3_HUMAN DNA ligase 3 OS=Homo sapiens GN=LIG3 PE=1 SV=2	AADETLCQTK	C7:+57.02146	923	932	1136.525634765625
pepb10a8	b10.a1.a1	sp|P49916|DNLI3_HUMAN	sp|P49916|DNLI3_HUMAN DNA ligase 3 OS=Homo sapiens GN=LIG3 PE=1 SV=2	SEAHTADGISIR		792	803	1256.6234130859375
pepb10a4	b10.a1.a1	sp|P49916|DNLI3_HUMAN	sp|P49916|DNLI3_HUMAN DNA ligase 3 OS=Homo sapiens GN=LIG3 PE=1 SV=2	EDEQQQALQDIASR		390	403	1630.76708984375
pepb10a5	b10.a1.a1	sp|P49916|DNLI3_HUMAN	sp|P49916|DNLI3_HUMAN DNA ligase 3 OS=Homo sapiens GN=LIG3 PE=1 SV=2	LYLPPSTPDFSR		943	954	1392.7161865234375
pepb10a9	b10.a1.a1	sp|P49916|DNLI3_HUMAN	sp|P49916|DNLI3_HUMAN DNA ligase 3 OS=Homo sapiens GN=LIG3 PE=1 SV=2	TQIIQDFLR		283	291	1133.6318359375
pepb10a2	b10.a1.a1	sp|P49916|DNLI3_HUMAN	sp|P49916|DNLI3_HUMAN DNA ligase 3 OS=Homo sapiens GN=LIG3 PE=1 SV=2	AAVWEITGAEFSK		779	791	1408.7110595703125
pepb10a3	b10.a1.a1	sp|P49916|DNLI3_HUMAN	sp|P49916|DNLI3_HUMAN DNA ligase 3 OS=Homo sapiens GN=LIG3 PE=1 SV=2	ALDLADMITR		639	648	1118.5877685546875
pepb10a6	b10.a1.a1	sp|P49916|DNLI3_HUMAN	sp|P49916|DNLI3_HUMAN DNA ligase 3 OS=Homo sapiens GN=LIG3 PE=1 SV=2	IYYPDFIVPDPK		766	777	1466.7569580078125
pepb10b11	b10.a1.a1	sp|P49916|DNLI3_HUMAN	sp|P49916|DNLI3_HUMAN DNA ligase 3 OS=Homo sapiens GN=LIG3 PE=1 SV=2	VLLDIFTGVR		933	942	1132.6728515625
pepb11a1	b11.a1.a1	sp|P27694|RFA1_HUMAN	sp|P27694|RFA1_HUMAN Replication protein A 70 kDa DNA-binding subunit OS=Homo sapiens GN=RPA1 PE=1 SV=2	AAGPSLSHTSGGTQSK		168	183	1485.7296142578125
pepb11a7	b11.a1.a1	sp|P27694|RFA1_HUMAN	sp|P27694|RFA1_HUMAN Replication protein A 70 kDa DNA-binding subunit OS=Homo sapiens GN=RPA1 PE=1 SV=2	VETYNDESR		578	586	1112.48583984375
pepb11a6	b11.a1.a1	sp|P27694|RFA1_HUMAN	sp|P27694|RFA1_HUMAN Replication protein A 70 kDa DNA-binding subunit OS=Homo sapiens GN=RPA1 PE=1 SV=2	SGGVGGSNTNWK		432	443	1163.54443359375
pepb11a2	b11.a1.a1	sp|P27694|RFA1_HUMAN	sp|P27694|RFA1_HUMAN Replication protein A 70 kDa DNA-binding subunit OS=Homo sapiens GN=RPA1 PE=1 SV=2	ATAFNEQVDK		235	244	1122.54296875
pepb11a8	b11.a1.a1	sp|P27694|RFA1_HUMAN	sp|P27694|RFA1_HUMAN Replication protein A 70 kDa DNA-binding subunit OS=Homo sapiens GN=RPA1 PE=1 SV=2	VIDQQNGLYR		490	499	1205.627685546875
pepb11a4	b11.a1.a1	sp|P27694|RFA1_HUMAN	sp|P27694|RFA1_HUMAN Replication protein A 70 kDa DNA-binding subunit OS=Homo sapiens GN=RPA1 PE=1 SV=2	FFPLIEVNK		245	253	1106.6248779296875
pepb11a5	b11.a1.a1	sp|P27694|RFA1_HUMAN	sp|P27694|RFA1_HUMAN Replication protein A 70 kDa DNA-binding subunit OS=Homo sapiens GN=RPA1 PE=1 SV=2	LFSLELVDESGEIR		221	234	1606.8326416015625
pepb11a3	b11.a1.a1	sp|P27694|RFA1_HUMAN	sp|P27694|RFA1_HUMAN Replication protein A 70 kDa DNA-binding subunit OS=Homo sapiens GN=RPA1 PE=1 SV=2	DSLVDIIGICK	C10:+57.02146	314	324	1232.6558837890625
pepb11a9	b11.a1.a1	sp|P27694|RFA1_HUMAN	sp|P27694|RFA1_HUMAN Replication protein A 70 kDa DNA-binding subunit OS=Homo sapiens GN=RPA1 PE=1 SV=2	VVILMELEVLK	M5:+15.99491	93	103	1301.7752685546875
pepb12a7	b12.a1.a1	sp|Q06330-2|SUH_HUMAN	sp|Q06330-2|SUH_HUMAN Isoform APCR-1 of Recombining binding protein suppressor of hairless OS=Homo sapiens GN=RBPJ	TLYISDSDKR		52	61	1197.6114501953125
pepb12a1	b12.a1.a1	sp|Q06330-2|SUH_HUMAN	sp|Q06330-2|SUH_HUMAN Isoform APCR-1 of Recombining binding protein suppressor of hairless OS=Homo sapiens GN=RBPJ	DGYIHYGQTVK		164	174	1280.62744140625
pepb12a4	b12.a1.a1	sp|Q06330-2|SUH_HUMAN	sp|Q06330-2|SUH_HUMAN Isoform APCR-1 of Recombining binding protein suppressor of hairless OS=Homo sapiens GN=RBPJ	IIQFQATPCPK	C9:+57.02146	230	240	1302.6878662109375
pepb12a5	b12.a1.a1	sp|Q06330-2|SUH_HUMAN	sp|Q06330-2|SUH_HUMAN Isoform APCR-1 of Recombining binding protein suppressor of hairless OS=Homo sapiens GN=RBPJ	LVCSVTGMALPR	C3:+57.02146	175	186	1303.6865234375
pepb12a6	b12.a1.a1	sp|Q06330-2|SUH_HUMAN	sp|Q06330-2|SUH_HUMAN Isoform APCR-1 of Recombining binding protein suppressor of hairless OS=Homo sapiens GN=RBPJ	QPVQVPVTLVR		345	355	1235.74755859375
pepb12a3	b12.a1.a1	sp|Q06330-2|SUH_HUMAN	sp|Q06330-2|SUH_HUMAN Isoform APCR-1 of Recombining binding protein suppressor of hairless OS=Homo sapiens GN=RBPJ	IGIGNSDQEMQQLNLEGK		28	45	1973.9599609375
pepb12a9	b12.a1.a1	sp|Q06330-2|SUH_HUMAN	sp|Q06330-2|SUH_HUMAN Isoform APCR-1 of Recombining binding protein suppressor of hairless OS=Homo sapiens GN=RBPJ	VWFGDVEAETMYR	M11:+15.99491	309	321	1618.720947265625
pepb12a8	b12.a1.a1	sp|Q06330-2|SUH_HUMAN	sp|Q06330-2|SUH_HUMAN Isoform APCR-1 of Recombining binding protein suppressor of hairless OS=Homo sapiens GN=RBPJ	VWFGDVEAETMYR		309	321	1602.72607421875
pepb12a7	b12.a1.a2	sp|Q06330-3|SUH_HUMAN	sp|Q06330-3|SUH_HUMAN Isoform APCR-3 of Recombining binding protein suppressor of hairless OS=Homo sapiens GN=RBPJ	TLYISDSDKR		38	47	1197.6114501953125
pepb12a1	b12.a1.a2	sp|Q06330-3|SUH_HUMAN	sp|Q06330-3|SUH_HUMAN Isoform APCR-3 of Recombining binding protein suppressor of hairless OS=Homo sapiens GN=RBPJ	DGYIHYGQTVK		150	160	1280.62744140625
pepb12a4	b12.a1.a2	sp|Q06330-3|SUH_HUMAN	sp|Q06330-3|SUH_HUMAN Isoform APCR-3 of Recombining binding protein suppressor of hairless OS=Homo sapiens GN=RBPJ	IIQFQATPCPK	C9:+57.02146	216	226	1302.6878662109375
pepb12a5	b12.a1.a2	sp|Q06330-3|SUH_HUMAN	sp|Q06330-3|SUH_HUMAN Isoform APCR-3 of Recombining binding protein suppressor of hairless OS=Homo sapiens GN=RBPJ	LVCSVTGMALPR	C3:+57.02146	161	172	1303.6865234375
pepb12a6	b12.a1.a2	sp|Q06330-3|SUH_HUMAN	sp|Q06330-3|SUH_HUMAN Isoform APCR-3 of Recombining binding protein suppressor of hairless OS=Homo sapiens GN=RBPJ	QPVQVPVTLVR		331	341	1235.74755859375
pepb12a3	b12.a1.a2	sp|Q06330-3|SUH_HUMAN	sp|Q06330-3|SUH_HUMAN Isoform APCR-3 of Recombining binding protein suppressor of hairless OS=Homo sapiens GN=RBPJ	IGIGNSDQEMQQLNLEGK		14	31	1973.9599609375
pepb12a9	b12.a1.a2	sp|Q06330-3|SUH_HUMAN	sp|Q06330-3|SUH_HUMAN Isoform APCR-3 of Recombining binding protein suppressor of hairless OS=Homo sapiens GN=RBPJ	VWFGDVEAETMYR	M11:+15.99491	295	307	1618.720947265625
pepb12a8	b12.a1.a2	sp|Q06330-3|SUH_HUMAN	sp|Q06330-3|SUH_HUMAN Isoform APCR-3 of Recombining binding protein suppressor of hairless OS=Homo sapiens GN=RBPJ	VWFGDVEAETMYR		295	307	1602.72607421875
pepb12a7	b12.a1.a3	sp|Q06330-4|SUH_HUMAN	sp|Q06330-4|SUH_HUMAN Isoform 4 of Recombining binding protein suppressor of hairless OS=Homo sapiens GN=RBPJ	TLYISDSDKR		112	121	1197.6114501953125
pepb12a1	b12.a1.a3	sp|Q06330-4|SUH_HUMAN	sp|Q06330-4|SUH_HUMAN Isoform 4 of Recombining binding protein suppressor of hairless OS=Homo sapiens GN=RBPJ	DGYIHYGQTVK		224	234	1280.62744140625
pepb12a4	b12.a1.a3	sp|Q06330-4|SUH_HUMAN	sp|Q06330-4|SUH_HUMAN Isoform 4 of Recombining binding protein suppressor of hairless OS=Homo sapiens GN=RBPJ	IIQFQATPCPK	C9:+57.02146	290	300	1302.6878662109375
pepb12a5	b12.a1.a3	sp|Q06330-4|SUH_HUMAN	sp|Q06330-4|SUH_HUMAN Isoform 4 of Recombining binding protein suppressor of hairless OS=Homo sapiens GN=RBPJ	LVCSVTGMALPR	C3:+57.02146	235	246	1303.6865234375
pepb12a6	b12.a1.a3	sp|Q06330-4|SUH_HUMAN	sp|Q06330-4|SUH_HUMAN Isoform 4 of Recombining binding protein suppressor of hairless OS=Homo sapiens GN=RBPJ	QPVQVPVTLVR		405	415	1235.74755859375
pepb12a3	b12.a1.a3	sp|Q06330-4|SUH_HUMAN	sp|Q06330-4|SUH_HUMAN Isoform 4 of Recombining binding protein suppressor of hairless OS=Homo sapiens GN=RBPJ	IGIGNSDQEMQQLNLEGK		88	105	1973.9599609375
pepb12a9	b12.a1.a3	sp|Q06330-4|SUH_HUMAN	sp|Q06330-4|SUH_HUMAN Isoform 4 of Recombining binding protein suppressor of hairless OS=Homo sapiens GN=RBPJ	VWFGDVEAETMYR	M11:+15.99491	369	381	1618.720947265625
pepb12a8	b12.a1.a3	sp|Q06330-4|SUH_HUMAN	sp|Q06330-4|SUH_HUMAN Isoform 4 of Recombining binding protein suppressor of hairless OS=Homo sapiens GN=RBPJ	VWFGDVEAETMYR		369	381	1602.72607421875
pepb12a7	b12.a1.a4	sp|Q06330-5|SUH_HUMAN	sp|Q06330-5|SUH_HUMAN Isoform 5 of Recombining binding protein suppressor of hairless OS=Homo sapiens GN=RBPJ	TLYISDSDKR		92	101	1197.6114501953125
pepb12a1	b12.a1.a4	sp|Q06330-5|SUH_HUMAN	sp|Q06330-5|SUH_HUMAN Isoform 5 of Recombining binding protein suppressor of hairless OS=Homo sapiens GN=RBPJ	DGYIHYGQTVK		204	214	1280.62744140625
pepb12a4	b12.a1.a4	sp|Q06330-5|SUH_HUMAN	sp|Q06330-5|SUH_HUMAN Isoform 5 of Recombining binding protein suppressor of hairless OS=Homo sapiens GN=RBPJ	IIQFQATPCPK	C9:+57.02146	270	280	1302.6878662109375
pepb12a5	b12.a1.a4	sp|Q06330-5|SUH_HUMAN	sp|Q06330-5|SUH_HUMAN Isoform 5 of Recombining binding protein suppressor of hairless OS=Homo sapiens GN=RBPJ	LVCSVTGMALPR	C3:+57.02146	215	226	1303.6865234375
pepb12a6	b12.a1.a4	sp|Q06330-5|SUH_HUMAN	sp|Q06330-5|SUH_HUMAN Isoform 5 of Recombining binding protein suppressor of hairless OS=Homo sapiens GN=RBPJ	QPVQVPVTLVR		385	395	1235.74755859375
pepb12a3	b12.a1.a4	sp|Q06330-5|SUH_HUMAN	sp|Q06330-5|SUH_HUMAN Isoform 5 of Recombining binding protein suppressor of hairless OS=Homo sapiens GN=RBPJ	IGIGNSDQEMQQLNLEGK		68	85	1973.9599609375
pepb12a9	b12.a1.a4	sp|Q06330-5|SUH_HUMAN	sp|Q06330-5|SUH_HUMAN Isoform 5 of Recombining binding protein suppressor of hairless OS=Homo sapiens GN=RBPJ	VWFGDVEAETMYR	M11:+15.99491	349	361	1618.720947265625
pepb12a8	b12.a1.a4	sp|Q06330-5|SUH_HUMAN	sp|Q06330-5|SUH_HUMAN Isoform 5 of Recombining binding protein suppressor of hairless OS=Homo sapiens GN=RBPJ	VWFGDVEAETMYR		349	361	1602.72607421875
pepb12a7	b12.a1.a5	sp|Q06330-6|SUH_HUMAN	sp|Q06330-6|SUH_HUMAN Isoform 6 of Recombining binding protein suppressor of hairless OS=Homo sapiens GN=RBPJ	TLYISDSDKR		113	122	1197.6114501953125
pepb12a1	b12.a1.a5	sp|Q06330-6|SUH_HUMAN	sp|Q06330-6|SUH_HUMAN Isoform 6 of Recombining binding protein suppressor of hairless OS=Homo sapiens GN=RBPJ	DGYIHYGQTVK		225	235	1280.62744140625
pepb12a4	b12.a1.a5	sp|Q06330-6|SUH_HUMAN	sp|Q06330-6|SUH_HUMAN Isoform 6 of Recombining binding protein suppressor of hairless OS=Homo sapiens GN=RBPJ	IIQFQATPCPK	C9:+57.02146	291	301	1302.6878662109375
pepb12a5	b12.a1.a5	sp|Q06330-6|SUH_HUMAN	sp|Q06330-6|SUH_HUMAN Isoform 6 of Recombining binding protein suppressor of hairless OS=Homo sapiens GN=RBPJ	LVCSVTGMALPR	C3:+57.02146	236	247	1303.6865234375
pepb12a6	b12.a1.a5	sp|Q06330-6|SUH_HUMAN	sp|Q06330-6|SUH_HUMAN Isoform 6 of Recombining binding protein suppressor of hairless OS=Homo sapiens GN=RBPJ	QPVQVPVTLVR		406	416	1235.74755859375
pepb12a3	b12.a1.a5	sp|Q06330-6|SUH_HUMAN	sp|Q06330-6|SUH_HUMAN Isoform 6 of Recombining binding protein suppressor of hairless OS=Homo sapiens GN=RBPJ	IGIGNSDQEMQQLNLEGK		89	106	1973.9599609375
pepb12a9	b12.a1.a5	sp|Q06330-6|SUH_HUMAN	sp|Q06330-6|SUH_HUMAN Isoform 6 of Recombining binding protein suppressor of hairless OS=Homo sapiens GN=RBPJ	VWFGDVEAETMYR	M11:+15.99491	370	382	1618.720947265625
pepb12a8	b12.a1.a5	sp|Q06330-6|SUH_HUMAN	sp|Q06330-6|SUH_HUMAN Isoform 6 of Recombining binding protein suppressor of hairless OS=Homo sapiens GN=RBPJ	VWFGDVEAETMYR		370	382	1602.72607421875
pepb12a7	b12.a1.a6	sp|Q06330-7|SUH_HUMAN	sp|Q06330-7|SUH_HUMAN Isoform 7 of Recombining binding protein suppressor of hairless OS=Homo sapiens GN=RBPJ	TLYISDSDKR		114	123	1197.6114501953125
pepb12a1	b12.a1.a6	sp|Q06330-7|SUH_HUMAN	sp|Q06330-7|SUH_HUMAN Isoform 7 of Recombining binding protein suppressor of hairless OS=Homo sapiens GN=RBPJ	DGYIHYGQTVK		226	236	1280.62744140625
pepb12a4	b12.a1.a6	sp|Q06330-7|SUH_HUMAN	sp|Q06330-7|SUH_HUMAN Isoform 7 of Recombining binding protein suppressor of hairless OS=Homo sapiens GN=RBPJ	IIQFQATPCPK	C9:+57.02146	292	302	1302.6878662109375
pepb12a5	b12.a1.a6	sp|Q06330-7|SUH_HUMAN	sp|Q06330-7|SUH_HUMAN Isoform 7 of Recombining binding protein suppressor of hairless OS=Homo sapiens GN=RBPJ	LVCSVTGMALPR	C3:+57.02146	237	248	1303.6865234375
pepb12a6	b12.a1.a6	sp|Q06330-7|SUH_HUMAN	sp|Q06330-7|SUH_HUMAN Isoform 7 of Recombining binding protein suppressor of hairless OS=Homo sapiens GN=RBPJ	QPVQVPVTLVR		407	417	1235.74755859375
pepb12a3	b12.a1.a6	sp|Q06330-7|SUH_HUMAN	sp|Q06330-7|SUH_HUMAN Isoform 7 of Recombining binding protein suppressor of hairless OS=Homo sapiens GN=RBPJ	IGIGNSDQEMQQLNLEGK		90	107	1973.9599609375
pepb12a9	b12.a1.a6	sp|Q06330-7|SUH_HUMAN	sp|Q06330-7|SUH_HUMAN Isoform 7 of Recombining binding protein suppressor of hairless OS=Homo sapiens GN=RBPJ	VWFGDVEAETMYR	M11:+15.99491	371	383	1618.720947265625
pepb12a8	b12.a1.a6	sp|Q06330-7|SUH_HUMAN	sp|Q06330-7|SUH_HUMAN Isoform 7 of Recombining binding protein suppressor of hairless OS=Homo sapiens GN=RBPJ	VWFGDVEAETMYR		371	383	1602.72607421875
pepb12a7	b12.a1.a7	sp|Q06330|SUH_HUMAN	sp|Q06330|SUH_HUMAN Recombining binding protein suppressor of hairless OS=Homo sapiens GN=RBPJ PE=1 SV=3	TLYISDSDKR		127	136	1197.6114501953125
pepb12a1	b12.a1.a7	sp|Q06330|SUH_HUMAN	sp|Q06330|SUH_HUMAN Recombining binding protein suppressor of hairless OS=Homo sapiens GN=RBPJ PE=1 SV=3	DGYIHYGQTVK		239	249	1280.62744140625
pepb12a4	b12.a1.a7	sp|Q06330|SUH_HUMAN	sp|Q06330|SUH_HUMAN Recombining binding protein suppressor of hairless OS=Homo sapiens GN=RBPJ PE=1 SV=3	IIQFQATPCPK	C9:+57.02146	305	315	1302.6878662109375
pepb12a5	b12.a1.a7	sp|Q06330|SUH_HUMAN	sp|Q06330|SUH_HUMAN Recombining binding protein suppressor of hairless OS=Homo sapiens GN=RBPJ PE=1 SV=3	LVCSVTGMALPR	C3:+57.02146	250	261	1303.6865234375
pepb12a6	b12.a1.a7	sp|Q06330|SUH_HUMAN	sp|Q06330|SUH_HUMAN Recombining binding protein suppressor of hairless OS=Homo sapiens GN=RBPJ PE=1 SV=3	QPVQVPVTLVR		420	430	1235.74755859375
pepb12a3	b12.a1.a7	sp|Q06330|SUH_HUMAN	sp|Q06330|SUH_HUMAN Recombining binding protein suppressor of hairless OS=Homo sapiens GN=RBPJ PE=1 SV=3	IGIGNSDQEMQQLNLEGK		103	120	1973.9599609375
pepb12a9	b12.a1.a7	sp|Q06330|SUH_HUMAN	sp|Q06330|SUH_HUMAN Recombining binding protein suppressor of hairless OS=Homo sapiens GN=RBPJ PE=1 SV=3	VWFGDVEAETMYR	M11:+15.99491	384	396	1618.720947265625
pepb12a8	b12.a1.a7	sp|Q06330|SUH_HUMAN	sp|Q06330|SUH_HUMAN Recombining binding protein suppressor of hairless OS=Homo sapiens GN=RBPJ PE=1 SV=3	VWFGDVEAETMYR		384	396	1602.72607421875
pepb12a2	b12.a2.a1	tr|D6RCM1|D6RCM1_HUMAN	tr|D6RCM1|D6RCM1_HUMAN Recombining-binding protein suppressor of hairless (Fragment) OS=Homo sapiens GN=RBPJ PE=2 SV=2	LCPWGAPT	C2:+57.02146	30	37	901.424072265625
pepb12a7	b12.a2.a1	tr|D6RCM1|D6RCM1_HUMAN	tr|D6RCM1|D6RCM1_HUMAN Recombining-binding protein suppressor of hairless (Fragment) OS=Homo sapiens GN=RBPJ PE=2 SV=2	TLYISDSDKR		150	159	1197.6114501953125
pepb12a3	b12.a2.a1	tr|D6RCM1|D6RCM1_HUMAN	tr|D6RCM1|D6RCM1_HUMAN Recombining-binding protein suppressor of hairless (Fragment) OS=Homo sapiens GN=RBPJ PE=2 SV=2	IGIGNSDQEMQQLNLEGK		126	143	1973.9599609375
pepb13a3	b13.a1.a1	sp|Q00839-2|HNRPU_HUMAN	sp|Q00839-2|HNRPU_HUMAN Isoform Short of Heterogeneous nuclear ribonucleoprotein U OS=Homo sapiens GN=HNRNPU	DIDIHEVR		334	341	996.5112915039062
pepb13a4	b13.a1.a1	sp|Q00839-2|HNRPU_HUMAN	sp|Q00839-2|HNRPU_HUMAN Isoform Short of Heterogeneous nuclear ribonucleoprotein U OS=Homo sapiens GN=HNRNPU	DLPEHAVLK		608	616	1021.568115234375
pepb13a5	b13.a1.a1	sp|Q00839-2|HNRPU_HUMAN	sp|Q00839-2|HNRPU_HUMAN Isoform Short of Heterogeneous nuclear ribonucleoprotein U OS=Homo sapiens GN=HNRNPU	MMVAGFK	M2:+15.99491	518	524	799.384521484375
pepb13a9	b13.a1.a1	sp|Q00839-2|HNRPU_HUMAN	sp|Q00839-2|HNRPU_HUMAN Isoform Short of Heterogeneous nuclear ribonucleoprotein U OS=Homo sapiens GN=HNRNPU	YNILGTNTIMDK	M10:+15.99491	506	517	1398.69384765625
pepb13a2	b13.a1.a1	sp|Q00839-2|HNRPU_HUMAN	sp|Q00839-2|HNRPU_HUMAN Isoform Short of Heterogeneous nuclear ribonucleoprotein U OS=Homo sapiens GN=HNRNPU	ANFESDEVELSYAK		391	404	1601.7333984375
pepb13a6	b13.a1.a1	sp|Q00839-2|HNRPU_HUMAN	sp|Q00839-2|HNRPU_HUMAN Isoform Short of Heterogeneous nuclear ribonucleoprotein U OS=Homo sapiens GN=HNRNPU	NFILDQTNVSAAAQR		557	571	1647.8453369140625
pepb13a1	b13.a1.a1	sp|Q00839-2|HNRPU_HUMAN	sp|Q00839-2|HNRPU_HUMAN Isoform Short of Heterogeneous nuclear ribonucleoprotein U OS=Homo sapiens GN=HNRNPU	AFLWAGGR		298	305	877.4683227539062
pepb13a8	b13.a1.a1	sp|Q00839-2|HNRPU_HUMAN	sp|Q00839-2|HNRPU_HUMAN Isoform Short of Heterogeneous nuclear ribonucleoprotein U OS=Homo sapiens GN=HNRNPU	YNILGTNTIMDK		506	517	1382.6988525390625
pepb13a7	b13.a1.a1	sp|Q00839-2|HNRPU_HUMAN	sp|Q00839-2|HNRPU_HUMAN Isoform Short of Heterogeneous nuclear ribonucleoprotein U OS=Homo sapiens GN=HNRNPU	SSGPTSLFAVTVAPPGAR		187	204	1714.9127197265625
pepb13a3	b13.a1.a2	sp|Q00839|HNRPU_HUMAN	sp|Q00839|HNRPU_HUMAN Heterogeneous nuclear ribonucleoprotein U OS=Homo sapiens GN=HNRNPU PE=1 SV=6	DIDIHEVR		353	360	996.5112915039062
pepb13a4	b13.a1.a2	sp|Q00839|HNRPU_HUMAN	sp|Q00839|HNRPU_HUMAN Heterogeneous nuclear ribonucleoprotein U OS=Homo sapiens GN=HNRNPU PE=1 SV=6	DLPEHAVLK		627	635	1021.568115234375
pepb13a5	b13.a1.a2	sp|Q00839|HNRPU_HUMAN	sp|Q00839|HNRPU_HUMAN Heterogeneous nuclear ribonucleoprotein U OS=Homo sapiens GN=HNRNPU PE=1 SV=6	MMVAGFK	M2:+15.99491	537	543	799.384521484375
pepb13a9	b13.a1.a2	sp|Q00839|HNRPU_HUMAN	sp|Q00839|HNRPU_HUMAN Heterogeneous nuclear ribonucleoprotein U OS=Homo sapiens GN=HNRNPU PE=1 SV=6	YNILGTNTIMDK	M10:+15.99491	525	536	1398.69384765625
pepb13a2	b13.a1.a2	sp|Q00839|HNRPU_HUMAN	sp|Q00839|HNRPU_HUMAN Heterogeneous nuclear ribonucleoprotein U OS=Homo sapiens GN=HNRNPU PE=1 SV=6	ANFESDEVELSYAK		410	423	1601.7333984375
pepb13a6	b13.a1.a2	sp|Q00839|HNRPU_HUMAN	sp|Q00839|HNRPU_HUMAN Heterogeneous nuclear ribonucleoprotein U OS=Homo sapiens GN=HNRNPU PE=1 SV=6	NFILDQTNVSAAAQR		576	590	1647.8453369140625
pepb13a1	b13.a1.a2	sp|Q00839|HNRPU_HUMAN	sp|Q00839|HNRPU_HUMAN Heterogeneous nuclear ribonucleoprotein U OS=Homo sapiens GN=HNRNPU PE=1 SV=6	AFLWAGGR		317	324	877.4683227539062
pepb13a8	b13.a1.a2	sp|Q00839|HNRPU_HUMAN	sp|Q00839|HNRPU_HUMAN Heterogeneous nuclear ribonucleoprotein U OS=Homo sapiens GN=HNRNPU PE=1 SV=6	YNILGTNTIMDK		525	536	1382.6988525390625
pepb13a7	b13.a1.a2	sp|Q00839|HNRPU_HUMAN	sp|Q00839|HNRPU_HUMAN Heterogeneous nuclear ribonucleoprotein U OS=Homo sapiens GN=HNRNPU PE=1 SV=6	SSGPTSLFAVTVAPPGAR		187	204	1714.9127197265625
pepb14a5	b14.a1.a1	sp|P52701|MSH6_HUMAN	sp|P52701|MSH6_HUMAN DNA mismatch repair protein Msh6 OS=Homo sapiens GN=MSH6 PE=1 SV=2	STVDAEAVHK		1343	1352	1056.5323486328125
pepb14a7	b14.a1.a1	sp|P52701|MSH6_HUMAN	sp|P52701|MSH6_HUMAN DNA mismatch repair protein Msh6 OS=Homo sapiens GN=MSH6 PE=1 SV=2	VDTCHTPFGK	C4:+57.02146	762	771	1161.5361328125
pepb14a8	b14.a1.a1	sp|P52701|MSH6_HUMAN	sp|P52701|MSH6_HUMAN DNA mismatch repair protein Msh6 OS=Homo sapiens GN=MSH6 PE=1 SV=2	YSDSLVQK		469	476	939.4785766601562
pepb14a3	b14.a1.a1	sp|P52701|MSH6_HUMAN	sp|P52701|MSH6_HUMAN DNA mismatch repair protein Msh6 OS=Homo sapiens GN=MSH6 PE=1 SV=2	LANLINAEER		1015	1024	1142.6168212890625
pepb14a6	b14.a1.a1	sp|P52701|MSH6_HUMAN	sp|P52701|MSH6_HUMAN DNA mismatch repair protein Msh6 OS=Homo sapiens GN=MSH6 PE=1 SV=2	TIVYWGIGR		966	974	1064.5892333984375
pepb14a1	b14.a1.a1	sp|P52701|MSH6_HUMAN	sp|P52701|MSH6_HUMAN DNA mismatch repair protein Msh6 OS=Homo sapiens GN=MSH6 PE=1 SV=2	FFIGQFSDDR		568	577	1231.5745849609375
pepb14a2	b14.a1.a1	sp|P52701|MSH6_HUMAN	sp|P52701|MSH6_HUMAN DNA mismatch repair protein Msh6 OS=Homo sapiens GN=MSH6 PE=1 SV=2	FPDLTVELNR		902	911	1203.63720703125
pepb14a4	b14.a1.a1	sp|P52701|MSH6_HUMAN	sp|P52701|MSH6_HUMAN DNA mismatch repair protein Msh6 OS=Homo sapiens GN=MSH6 PE=1 SV=2	IIGIMEEVADGFK		871	883	1421.73486328125
pepb14a5	b14.a1.a2	tr|B4DF41|B4DF41_HUMAN	tr|B4DF41|B4DF41_HUMAN DNA mismatch repair protein Msh6 OS=Homo sapiens GN=MSH6 PE=2 SV=1	STVDAEAVHK		1213	1222	1056.5323486328125
pepb14a7	b14.a1.a2	tr|B4DF41|B4DF41_HUMAN	tr|B4DF41|B4DF41_HUMAN DNA mismatch repair protein Msh6 OS=Homo sapiens GN=MSH6 PE=2 SV=1	VDTCHTPFGK	C4:+57.02146	632	641	1161.5361328125
pepb14a8	b14.a1.a2	tr|B4DF41|B4DF41_HUMAN	tr|B4DF41|B4DF41_HUMAN DNA mismatch repair protein Msh6 OS=Homo sapiens GN=MSH6 PE=2 SV=1	YSDSLVQK		339	346	939.4785766601562
pepb14a3	b14.a1.a2	tr|B4DF41|B4DF41_HUMAN	tr|B4DF41|B4DF41_HUMAN DNA mismatch repair protein Msh6 OS=Homo sapiens GN=MSH6 PE=2 SV=1	LANLINAEER		885	894	1142.6168212890625
pepb14a6	b14.a1.a2	tr|B4DF41|B4DF41_HUMAN	tr|B4DF41|B4DF41_HUMAN DNA mismatch repair protein Msh6 OS=Homo sapiens GN=MSH6 PE=2 SV=1	TIVYWGIGR		836	844	1064.5892333984375
pepb14a1	b14.a1.a2	tr|B4DF41|B4DF41_HUMAN	tr|B4DF41|B4DF41_HUMAN DNA mismatch repair protein Msh6 OS=Homo sapiens GN=MSH6 PE=2 SV=1	FFIGQFSDDR		438	447	1231.5745849609375
pepb14a2	b14.a1.a2	tr|B4DF41|B4DF41_HUMAN	tr|B4DF41|B4DF41_HUMAN DNA mismatch repair protein Msh6 OS=Homo sapiens GN=MSH6 PE=2 SV=1	FPDLTVELNR		772	781	1203.63720703125
pepb14a4	b14.a1.a2	tr|B4DF41|B4DF41_HUMAN	tr|B4DF41|B4DF41_HUMAN DNA mismatch repair protein Msh6 OS=Homo sapiens GN=MSH6 PE=2 SV=1	IIGIMEEVADGFK		741	753	1421.73486328125
pepb14a5	b14.a1.a3	tr|F5H2F9|F5H2F9_HUMAN	tr|F5H2F9|F5H2F9_HUMAN DNA mismatch repair protein Msh6 OS=Homo sapiens GN=MSH6 PE=2 SV=1	STVDAEAVHK		1041	1050	1056.5323486328125
pepb14a7	b14.a1.a3	tr|F5H2F9|F5H2F9_HUMAN	tr|F5H2F9|F5H2F9_HUMAN DNA mismatch repair protein Msh6 OS=Homo sapiens GN=MSH6 PE=2 SV=1	VDTCHTPFGK	C4:+57.02146	460	469	1161.5361328125
pepb14a8	b14.a1.a3	tr|F5H2F9|F5H2F9_HUMAN	tr|F5H2F9|F5H2F9_HUMAN DNA mismatch repair protein Msh6 OS=Homo sapiens GN=MSH6 PE=2 SV=1	YSDSLVQK		167	174	939.4785766601562
pepb14a3	b14.a1.a3	tr|F5H2F9|F5H2F9_HUMAN	tr|F5H2F9|F5H2F9_HUMAN DNA mismatch repair protein Msh6 OS=Homo sapiens GN=MSH6 PE=2 SV=1	LANLINAEER		713	722	1142.6168212890625
pepb14a6	b14.a1.a3	tr|F5H2F9|F5H2F9_HUMAN	tr|F5H2F9|F5H2F9_HUMAN DNA mismatch repair protein Msh6 OS=Homo sapiens GN=MSH6 PE=2 SV=1	TIVYWGIGR		664	672	1064.5892333984375
pepb14a1	b14.a1.a3	tr|F5H2F9|F5H2F9_HUMAN	tr|F5H2F9|F5H2F9_HUMAN DNA mismatch repair protein Msh6 OS=Homo sapiens GN=MSH6 PE=2 SV=1	FFIGQFSDDR		266	275	1231.5745849609375
pepb14a2	b14.a1.a3	tr|F5H2F9|F5H2F9_HUMAN	tr|F5H2F9|F5H2F9_HUMAN DNA mismatch repair protein Msh6 OS=Homo sapiens GN=MSH6 PE=2 SV=1	FPDLTVELNR		600	609	1203.63720703125
pepb14a4	b14.a1.a3	tr|F5H2F9|F5H2F9_HUMAN	tr|F5H2F9|F5H2F9_HUMAN DNA mismatch repair protein Msh6 OS=Homo sapiens GN=MSH6 PE=2 SV=1	IIGIMEEVADGFK		569	581	1421.73486328125
pepb15a2	b15.a1.a1	sp|Q2TAY7|SMU1_HUMAN	sp|Q2TAY7|SMU1_HUMAN WD40 repeat-containing protein SMU1 OS=Homo sapiens GN=SMU1 PE=1 SV=2	DTEMLATGAQDGK	M4:+15.99491	275	287	1352.600341796875
pepb15a4	b15.a1.a1	sp|Q2TAY7|SMU1_HUMAN	sp|Q2TAY7|SMU1_HUMAN WD40 repeat-containing protein SMU1 OS=Homo sapiens GN=SMU1 PE=1 SV=2	NPEHFVVCNR	C8:+57.02146	409	418	1271.595458984375
pepb15a6	b15.a1.a1	sp|Q2TAY7|SMU1_HUMAN	sp|Q2TAY7|SMU1_HUMAN WD40 repeat-containing protein SMU1 OS=Homo sapiens GN=SMU1 PE=1 SV=2	YIHLENLLAR		114	123	1241.700439453125
pepb15a1	b15.a1.a1	sp|Q2TAY7|SMU1_HUMAN	sp|Q2TAY7|SMU1_HUMAN WD40 repeat-containing protein SMU1 OS=Homo sapiens GN=SMU1 PE=1 SV=2	AAIAQALAGEVSVVPPSR		143	160	1735.970458984375
pepb15a3	b15.a1.a1	sp|Q2TAY7|SMU1_HUMAN	sp|Q2TAY7|SMU1_HUMAN WD40 repeat-containing protein SMU1 OS=Homo sapiens GN=SMU1 PE=1 SV=2	LMALLGQALK		161	170	1057.6441650390625
pepb15a5	b15.a1.a1	sp|Q2TAY7|SMU1_HUMAN	sp|Q2TAY7|SMU1_HUMAN WD40 repeat-containing protein SMU1 OS=Homo sapiens GN=SMU1 PE=1 SV=2	SIEIESSDVIR	S1:+42.01057	2	12	1289.6588134765625
pepb16a3	b16.a1.a1	sp|Q9NR30-2|DDX21_HUMAN	sp|Q9NR30-2|DDX21_HUMAN Isoform 2 of Nucleolar RNA helicase 2 OS=Homo sapiens GN=DDX21	DVESYIHR		449	456	1018.4957275390625
pepb16a4	b16.a1.a1	sp|Q9NR30-2|DDX21_HUMAN	sp|Q9NR30-2|DDX21_HUMAN Isoform 2 of Nucleolar RNA helicase 2 OS=Homo sapiens GN=DDX21	EEYQLVQVEQK		477	487	1392.7010498046875
pepb16a1	b16.a1.a1	sp|Q9NR30-2|DDX21_HUMAN	sp|Q9NR30-2|DDX21_HUMAN Isoform 2 of Nucleolar RNA helicase 2 OS=Homo sapiens GN=DDX21	AAVIGDVIR		356	364	913.5469970703125
pepb16a2	b16.a1.a1	sp|Q9NR30-2|DDX21_HUMAN	sp|Q9NR30-2|DDX21_HUMAN Isoform 2 of Nucleolar RNA helicase 2 OS=Homo sapiens GN=DDX21	APQVLVLAPTR		192	202	1164.7103271484375
pepb16a5	b16.a1.a1	sp|Q9NR30-2|DDX21_HUMAN	sp|Q9NR30-2|DDX21_HUMAN Isoform 2 of Nucleolar RNA helicase 2 OS=Homo sapiens GN=DDX21	GAVEALAAALAH		538	549	1093.6004638671875
pepb16a6	b16.a1.a1	sp|Q9NR30-2|DDX21_HUMAN	sp|Q9NR30-2|DDX21_HUMAN Isoform 2 of Nucleolar RNA helicase 2 OS=Homo sapiens GN=DDX21	TFSFAIPLIEK		169	179	1265.71435546875
pepb16a3	b16.a1.a2	sp|Q9NR30|DDX21_HUMAN	sp|Q9NR30|DDX21_HUMAN Nucleolar RNA helicase 2 OS=Homo sapiens GN=DDX21 PE=1 SV=5	DVESYIHR		517	524	1018.4957275390625
pepb16a4	b16.a1.a2	sp|Q9NR30|DDX21_HUMAN	sp|Q9NR30|DDX21_HUMAN Nucleolar RNA helicase 2 OS=Homo sapiens GN=DDX21 PE=1 SV=5	EEYQLVQVEQK		545	555	1392.7010498046875
pepb16a1	b16.a1.a2	sp|Q9NR30|DDX21_HUMAN	sp|Q9NR30|DDX21_HUMAN Nucleolar RNA helicase 2 OS=Homo sapiens GN=DDX21 PE=1 SV=5	AAVIGDVIR		424	432	913.5469970703125
pepb16a2	b16.a1.a2	sp|Q9NR30|DDX21_HUMAN	sp|Q9NR30|DDX21_HUMAN Nucleolar RNA helicase 2 OS=Homo sapiens GN=DDX21 PE=1 SV=5	APQVLVLAPTR		260	270	1164.7103271484375
pepb16a5	b16.a1.a2	sp|Q9NR30|DDX21_HUMAN	sp|Q9NR30|DDX21_HUMAN Nucleolar RNA helicase 2 OS=Homo sapiens GN=DDX21 PE=1 SV=5	GAVEALAAALAH		606	617	1093.6004638671875
pepb16a6	b16.a1.a2	sp|Q9NR30|DDX21_HUMAN	sp|Q9NR30|DDX21_HUMAN Nucleolar RNA helicase 2 OS=Homo sapiens GN=DDX21 PE=1 SV=5	TFSFAIPLIEK		237	247	1265.71435546875
pepb17a4	b17.a1.a1	sp|O60814|H2B1K_HUMAN	sp|O60814|H2B1K_HUMAN Histone H2B type 1-K OS=Homo sapiens GN=HIST1H2BK PE=1 SV=3	KESYSVYVYK		35	44	1265.6417236328125
pepb17a5	b17.a1.a1	sp|O60814|H2B1K_HUMAN	sp|O60814|H2B1K_HUMAN Histone H2B type 1-K OS=Homo sapiens GN=HIST1H2BK PE=1 SV=3	SFVNDIFER		65	73	1126.55322265625
pepb17a2	b17.a1.a1	sp|O60814|H2B1K_HUMAN	sp|O60814|H2B1K_HUMAN Histone H2B type 1-K OS=Homo sapiens GN=HIST1H2BK PE=1 SV=3	AMGIMNSFVNDIFER	M2:+15.99491 M5:+15.99491	59	73	1775.8094482421875
pepb17a3	b17.a1.a1	sp|O60814|H2B1K_HUMAN	sp|O60814|H2B1K_HUMAN Histone H2B type 1-K OS=Homo sapiens GN=HIST1H2BK PE=1 SV=3	GIMNSFVNDIFER	M3:+15.99491	61	73	1557.737060546875
pepb17a1	b17.a1.a1	sp|O60814|H2B1K_HUMAN	sp|O60814|H2B1K_HUMAN Histone H2B type 1-K OS=Homo sapiens GN=HIST1H2BK PE=1 SV=3	AMGIMNSFVNDIFER	M5:+15.99491	59	73	1759.8145751953125
pepb17a4	b17.a1.a2	sp|P57053|H2BFS_HUMAN	sp|P57053|H2BFS_HUMAN Histone H2B type F-S OS=Homo sapiens GN=H2BFS PE=1 SV=2	KESYSVYVYK		35	44	1265.6417236328125
pepb17a5	b17.a1.a2	sp|P57053|H2BFS_HUMAN	sp|P57053|H2BFS_HUMAN Histone H2B type F-S OS=Homo sapiens GN=H2BFS PE=1 SV=2	SFVNDIFER		65	73	1126.55322265625
pepb17a2	b17.a1.a2	sp|P57053|H2BFS_HUMAN	sp|P57053|H2BFS_HUMAN Histone H2B type F-S OS=Homo sapiens GN=H2BFS PE=1 SV=2	AMGIMNSFVNDIFER	M2:+15.99491 M5:+15.99491	59	73	1775.8094482421875
pepb17a3	b17.a1.a2	sp|P57053|H2BFS_HUMAN	sp|P57053|H2BFS_HUMAN Histone H2B type F-S OS=Homo sapiens GN=H2BFS PE=1 SV=2	GIMNSFVNDIFER	M3:+15.99491	61	73	1557.737060546875
pepb17a1	b17.a1.a2	sp|P57053|H2BFS_HUMAN	sp|P57053|H2BFS_HUMAN Histone H2B type F-S OS=Homo sapiens GN=H2BFS PE=1 SV=2	AMGIMNSFVNDIFER	M5:+15.99491	59	73	1759.8145751953125
pepb17a4	b17.a1.a3	sp|P58876|H2B1D_HUMAN	sp|P58876|H2B1D_HUMAN Histone H2B type 1-D OS=Homo sapiens GN=HIST1H2BD PE=1 SV=2	KESYSVYVYK		35	44	1265.6417236328125
pepb17a5	b17.a1.a3	sp|P58876|H2B1D_HUMAN	sp|P58876|H2B1D_HUMAN Histone H2B type 1-D OS=Homo sapiens GN=HIST1H2BD PE=1 SV=2	SFVNDIFER		65	73	1126.55322265625
pepb17a2	b17.a1.a3	sp|P58876|H2B1D_HUMAN	sp|P58876|H2B1D_HUMAN Histone H2B type 1-D OS=Homo sapiens GN=HIST1H2BD PE=1 SV=2	AMGIMNSFVNDIFER	M2:+15.99491 M5:+15.99491	59	73	1775.8094482421875
pepb17a3	b17.a1.a3	sp|P58876|H2B1D_HUMAN	sp|P58876|H2B1D_HUMAN Histone H2B type 1-D OS=Homo sapiens GN=HIST1H2BD PE=1 SV=2	GIMNSFVNDIFER	M3:+15.99491	61	73	1557.737060546875
pepb17a1	b17.a1.a3	sp|P58876|H2B1D_HUMAN	sp|P58876|H2B1D_HUMAN Histone H2B type 1-D OS=Homo sapiens GN=HIST1H2BD PE=1 SV=2	AMGIMNSFVNDIFER	M5:+15.99491	59	73	1759.8145751953125
pepb17a4	b17.a1.a4	sp|P62807|H2B1C_HUMAN	sp|P62807|H2B1C_HUMAN Histone H2B type 1-C/E/F/G/I OS=Homo sapiens GN=HIST1H2BC PE=1 SV=4	KESYSVYVYK		35	44	1265.6417236328125
pepb17a5	b17.a1.a4	sp|P62807|H2B1C_HUMAN	sp|P62807|H2B1C_HUMAN Histone H2B type 1-C/E/F/G/I OS=Homo sapiens GN=HIST1H2BC PE=1 SV=4	SFVNDIFER		65	73	1126.55322265625
pepb17a2	b17.a1.a4	sp|P62807|H2B1C_HUMAN	sp|P62807|H2B1C_HUMAN Histone H2B type 1-C/E/F/G/I OS=Homo sapiens GN=HIST1H2BC PE=1 SV=4	AMGIMNSFVNDIFER	M2:+15.99491 M5:+15.99491	59	73	1775.8094482421875
pepb17a3	b17.a1.a4	sp|P62807|H2B1C_HUMAN	sp|P62807|H2B1C_HUMAN Histone H2B type 1-C/E/F/G/I OS=Homo sapiens GN=HIST1H2BC PE=1 SV=4	GIMNSFVNDIFER	M3:+15.99491	61	73	1557.737060546875
pepb17a1	b17.a1.a4	sp|P62807|H2B1C_HUMAN	sp|P62807|H2B1C_HUMAN Histone H2B type 1-C/E/F/G/I OS=Homo sapiens GN=HIST1H2BC PE=1 SV=4	AMGIMNSFVNDIFER	M5:+15.99491	59	73	1759.8145751953125
pepb17a4	b17.a1.a5	sp|Q5QNW6-2|H2B2F_HUMAN	sp|Q5QNW6-2|H2B2F_HUMAN Isoform 2 of Histone H2B type 2-F OS=Homo sapiens GN=HIST2H2BF	KESYSVYVYK		35	44	1265.6417236328125
pepb17a5	b17.a1.a5	sp|Q5QNW6-2|H2B2F_HUMAN	sp|Q5QNW6-2|H2B2F_HUMAN Isoform 2 of Histone H2B type 2-F OS=Homo sapiens GN=HIST2H2BF	SFVNDIFER		65	73	1126.55322265625
pepb17a2	b17.a1.a5	sp|Q5QNW6-2|H2B2F_HUMAN	sp|Q5QNW6-2|H2B2F_HUMAN Isoform 2 of Histone H2B type 2-F OS=Homo sapiens GN=HIST2H2BF	AMGIMNSFVNDIFER	M2:+15.99491 M5:+15.99491	59	73	1775.8094482421875
pepb17a3	b17.a1.a5	sp|Q5QNW6-2|H2B2F_HUMAN	sp|Q5QNW6-2|H2B2F_HUMAN Isoform 2 of Histone H2B type 2-F OS=Homo sapiens GN=HIST2H2BF	GIMNSFVNDIFER	M3:+15.99491	61	73	1557.737060546875
pepb17a1	b17.a1.a5	sp|Q5QNW6-2|H2B2F_HUMAN	sp|Q5QNW6-2|H2B2F_HUMAN Isoform 2 of Histone H2B type 2-F OS=Homo sapiens GN=HIST2H2BF	AMGIMNSFVNDIFER	M5:+15.99491	59	73	1759.8145751953125
pepb17a4	b17.a1.a6	sp|Q5QNW6|H2B2F_HUMAN	sp|Q5QNW6|H2B2F_HUMAN Histone H2B type 2-F OS=Homo sapiens GN=HIST2H2BF PE=1 SV=3	KESYSVYVYK		35	44	1265.6417236328125
pepb17a5	b17.a1.a6	sp|Q5QNW6|H2B2F_HUMAN	sp|Q5QNW6|H2B2F_HUMAN Histone H2B type 2-F OS=Homo sapiens GN=HIST2H2BF PE=1 SV=3	SFVNDIFER		65	73	1126.55322265625
pepb17a2	b17.a1.a6	sp|Q5QNW6|H2B2F_HUMAN	sp|Q5QNW6|H2B2F_HUMAN Histone H2B type 2-F OS=Homo sapiens GN=HIST2H2BF PE=1 SV=3	AMGIMNSFVNDIFER	M2:+15.99491 M5:+15.99491	59	73	1775.8094482421875
pepb17a3	b17.a1.a6	sp|Q5QNW6|H2B2F_HUMAN	sp|Q5QNW6|H2B2F_HUMAN Histone H2B type 2-F OS=Homo sapiens GN=HIST2H2BF PE=1 SV=3	GIMNSFVNDIFER	M3:+15.99491	61	73	1557.737060546875
pepb17a1	b17.a1.a6	sp|Q5QNW6|H2B2F_HUMAN	sp|Q5QNW6|H2B2F_HUMAN Histone H2B type 2-F OS=Homo sapiens GN=HIST2H2BF PE=1 SV=3	AMGIMNSFVNDIFER	M5:+15.99491	59	73	1759.8145751953125
pepb17a4	b17.a1.a7	sp|Q93079|H2B1H_HUMAN	sp|Q93079|H2B1H_HUMAN Histone H2B type 1-H OS=Homo sapiens GN=HIST1H2BH PE=1 SV=3	KESYSVYVYK		35	44	1265.6417236328125
pepb17a5	b17.a1.a7	sp|Q93079|H2B1H_HUMAN	sp|Q93079|H2B1H_HUMAN Histone H2B type 1-H OS=Homo sapiens GN=HIST1H2BH PE=1 SV=3	SFVNDIFER		65	73	1126.55322265625
pepb17a2	b17.a1.a7	sp|Q93079|H2B1H_HUMAN	sp|Q93079|H2B1H_HUMAN Histone H2B type 1-H OS=Homo sapiens GN=HIST1H2BH PE=1 SV=3	AMGIMNSFVNDIFER	M2:+15.99491 M5:+15.99491	59	73	1775.8094482421875
pepb17a3	b17.a1.a7	sp|Q93079|H2B1H_HUMAN	sp|Q93079|H2B1H_HUMAN Histone H2B type 1-H OS=Homo sapiens GN=HIST1H2BH PE=1 SV=3	GIMNSFVNDIFER	M3:+15.99491	61	73	1557.737060546875
pepb17a1	b17.a1.a7	sp|Q93079|H2B1H_HUMAN	sp|Q93079|H2B1H_HUMAN Histone H2B type 1-H OS=Homo sapiens GN=HIST1H2BH PE=1 SV=3	AMGIMNSFVNDIFER	M5:+15.99491	59	73	1759.8145751953125
pepb17a4	b17.a1.a8	sp|Q99877|H2B1N_HUMAN	sp|Q99877|H2B1N_HUMAN Histone H2B type 1-N OS=Homo sapiens GN=HIST1H2BN PE=1 SV=3	KESYSVYVYK		35	44	1265.6417236328125
pepb17a5	b17.a1.a8	sp|Q99877|H2B1N_HUMAN	sp|Q99877|H2B1N_HUMAN Histone H2B type 1-N OS=Homo sapiens GN=HIST1H2BN PE=1 SV=3	SFVNDIFER		65	73	1126.55322265625
pepb17a2	b17.a1.a8	sp|Q99877|H2B1N_HUMAN	sp|Q99877|H2B1N_HUMAN Histone H2B type 1-N OS=Homo sapiens GN=HIST1H2BN PE=1 SV=3	AMGIMNSFVNDIFER	M2:+15.99491 M5:+15.99491	59	73	1775.8094482421875
pepb17a3	b17.a1.a8	sp|Q99877|H2B1N_HUMAN	sp|Q99877|H2B1N_HUMAN Histone H2B type 1-N OS=Homo sapiens GN=HIST1H2BN PE=1 SV=3	GIMNSFVNDIFER	M3:+15.99491	61	73	1557.737060546875
pepb17a1	b17.a1.a8	sp|Q99877|H2B1N_HUMAN	sp|Q99877|H2B1N_HUMAN Histone H2B type 1-N OS=Homo sapiens GN=HIST1H2BN PE=1 SV=3	AMGIMNSFVNDIFER	M5:+15.99491	59	73	1759.8145751953125
pepb17a4	b17.a1.a9	sp|Q99879|H2B1M_HUMAN	sp|Q99879|H2B1M_HUMAN Histone H2B type 1-M OS=Homo sapiens GN=HIST1H2BM PE=1 SV=3	KESYSVYVYK		35	44	1265.6417236328125
pepb17a5	b17.a1.a9	sp|Q99879|H2B1M_HUMAN	sp|Q99879|H2B1M_HUMAN Histone H2B type 1-M OS=Homo sapiens GN=HIST1H2BM PE=1 SV=3	SFVNDIFER		65	73	1126.55322265625
pepb17a2	b17.a1.a9	sp|Q99879|H2B1M_HUMAN	sp|Q99879|H2B1M_HUMAN Histone H2B type 1-M OS=Homo sapiens GN=HIST1H2BM PE=1 SV=3	AMGIMNSFVNDIFER	M2:+15.99491 M5:+15.99491	59	73	1775.8094482421875
pepb17a3	b17.a1.a9	sp|Q99879|H2B1M_HUMAN	sp|Q99879|H2B1M_HUMAN Histone H2B type 1-M OS=Homo sapiens GN=HIST1H2BM PE=1 SV=3	GIMNSFVNDIFER	M3:+15.99491	61	73	1557.737060546875
pepb17a1	b17.a1.a9	sp|Q99879|H2B1M_HUMAN	sp|Q99879|H2B1M_HUMAN Histone H2B type 1-M OS=Homo sapiens GN=HIST1H2BM PE=1 SV=3	AMGIMNSFVNDIFER	M5:+15.99491	59	73	1759.8145751953125
pepb17a4	b17.a1.b10	sp|Q99880|H2B1L_HUMAN	sp|Q99880|H2B1L_HUMAN Histone H2B type 1-L OS=Homo sapiens GN=HIST1H2BL PE=1 SV=3	KESYSVYVYK		35	44	1265.6417236328125
pepb17a5	b17.a1.b10	sp|Q99880|H2B1L_HUMAN	sp|Q99880|H2B1L_HUMAN Histone H2B type 1-L OS=Homo sapiens GN=HIST1H2BL PE=1 SV=3	SFVNDIFER		65	73	1126.55322265625
pepb17a2	b17.a1.b10	sp|Q99880|H2B1L_HUMAN	sp|Q99880|H2B1L_HUMAN Histone H2B type 1-L OS=Homo sapiens GN=HIST1H2BL PE=1 SV=3	AMGIMNSFVNDIFER	M2:+15.99491 M5:+15.99491	59	73	1775.8094482421875
pepb17a3	b17.a1.b10	sp|Q99880|H2B1L_HUMAN	sp|Q99880|H2B1L_HUMAN Histone H2B type 1-L OS=Homo sapiens GN=HIST1H2BL PE=1 SV=3	GIMNSFVNDIFER	M3:+15.99491	61	73	1557.737060546875
pepb17a1	b17.a1.b10	sp|Q99880|H2B1L_HUMAN	sp|Q99880|H2B1L_HUMAN Histone H2B type 1-L OS=Homo sapiens GN=HIST1H2BL PE=1 SV=3	AMGIMNSFVNDIFER	M5:+15.99491	59	73	1759.8145751953125
pepb17a4	b17.a1.b11	tr|B4DR52|B4DR52_HUMAN	tr|B4DR52|B4DR52_HUMAN Histone H2B OS=Homo sapiens GN=HIST2H2BF PE=2 SV=1	KESYSVYVYK		35	44	1265.6417236328125
pepb17a5	b17.a1.b11	tr|B4DR52|B4DR52_HUMAN	tr|B4DR52|B4DR52_HUMAN Histone H2B OS=Homo sapiens GN=HIST2H2BF PE=2 SV=1	SFVNDIFER		65	73	1126.55322265625
pepb17a2	b17.a1.b11	tr|B4DR52|B4DR52_HUMAN	tr|B4DR52|B4DR52_HUMAN Histone H2B OS=Homo sapiens GN=HIST2H2BF PE=2 SV=1	AMGIMNSFVNDIFER	M2:+15.99491 M5:+15.99491	59	73	1775.8094482421875
pepb17a3	b17.a1.b11	tr|B4DR52|B4DR52_HUMAN	tr|B4DR52|B4DR52_HUMAN Histone H2B OS=Homo sapiens GN=HIST2H2BF PE=2 SV=1	GIMNSFVNDIFER	M3:+15.99491	61	73	1557.737060546875
pepb17a1	b17.a1.b11	tr|B4DR52|B4DR52_HUMAN	tr|B4DR52|B4DR52_HUMAN Histone H2B OS=Homo sapiens GN=HIST2H2BF PE=2 SV=1	AMGIMNSFVNDIFER	M5:+15.99491	59	73	1759.8145751953125
pepb18a1	b18.a1.a1	sp|Q07666-3|KHDR1_HUMAN	sp|Q07666-3|KHDR1_HUMAN Isoform 3 of KH domain-containing, RNA-binding, signal transduction-associated protein 1 OS=Homo sapiens GN=KHDRBS1	APPARPVK		386	393	835.5153198242188
pepb18a5	b18.a1.a1	sp|Q07666-3|KHDR1_HUMAN	sp|Q07666-3|KHDR1_HUMAN Isoform 3 of KH domain-containing, RNA-binding, signal transduction-associated protein 1 OS=Homo sapiens GN=KHDRBS1	SGSMDPSGAHPSVR	M4:+15.99491	18	31	1400.6226806640625
pepb18a4	b18.a1.a1	sp|Q07666-3|KHDR1_HUMAN	sp|Q07666-3|KHDR1_HUMAN Isoform 3 of KH domain-containing, RNA-binding, signal transduction-associated protein 1 OS=Homo sapiens GN=KHDRBS1	SGSMDPSGAHPSVR		18	31	1384.6278076171875
pepb18a3	b18.a1.a1	sp|Q07666-3|KHDR1_HUMAN	sp|Q07666-3|KHDR1_HUMAN Isoform 3 of KH domain-containing, RNA-binding, signal transduction-associated protein 1 OS=Homo sapiens GN=KHDRBS1	QPPLPHR	Q1:-17.02655	37	43	827.4526977539062
pepb18a2	b18.a1.a1	sp|Q07666-3|KHDR1_HUMAN	sp|Q07666-3|KHDR1_HUMAN Isoform 3 of KH domain-containing, RNA-binding, signal transduction-associated protein 1 OS=Homo sapiens GN=KHDRBS1	KDDEENYLDLFSHK		139	152	1752.807861328125
pepb18a1	b18.a1.a2	sp|Q07666|KHDR1_HUMAN	sp|Q07666|KHDR1_HUMAN KH domain-containing, RNA-binding, signal transduction-associated protein 1 OS=Homo sapiens GN=KHDRBS1 PE=1 SV=1	APPARPVK		425	432	835.5153198242188
pepb18a5	b18.a1.a2	sp|Q07666|KHDR1_HUMAN	sp|Q07666|KHDR1_HUMAN KH domain-containing, RNA-binding, signal transduction-associated protein 1 OS=Homo sapiens GN=KHDRBS1 PE=1 SV=1	SGSMDPSGAHPSVR	M4:+15.99491	18	31	1400.6226806640625
pepb18a4	b18.a1.a2	sp|Q07666|KHDR1_HUMAN	sp|Q07666|KHDR1_HUMAN KH domain-containing, RNA-binding, signal transduction-associated protein 1 OS=Homo sapiens GN=KHDRBS1 PE=1 SV=1	SGSMDPSGAHPSVR		18	31	1384.6278076171875
pepb18a3	b18.a1.a2	sp|Q07666|KHDR1_HUMAN	sp|Q07666|KHDR1_HUMAN KH domain-containing, RNA-binding, signal transduction-associated protein 1 OS=Homo sapiens GN=KHDRBS1 PE=1 SV=1	QPPLPHR	Q1:-17.02655	37	43	827.4526977539062
pepb18a2	b18.a1.a2	sp|Q07666|KHDR1_HUMAN	sp|Q07666|KHDR1_HUMAN KH domain-containing, RNA-binding, signal transduction-associated protein 1 OS=Homo sapiens GN=KHDRBS1 PE=1 SV=1	KDDEENYLDLFSHK		139	152	1752.807861328125
pepb19a5	b19.a1.a1	sp|P12268|IMDH2_HUMAN	sp|P12268|IMDH2_HUMAN Inosine-5'-monophosphate dehydrogenase 2 OS=Homo sapiens GN=IMPDH2 PE=1 SV=2	VAQGVSGAVQDK		439	450	1158.61181640625
pepb19a4	b19.a1.a1	sp|P12268|IMDH2_HUMAN	sp|P12268|IMDH2_HUMAN Inosine-5'-monophosphate dehydrogenase 2 OS=Homo sapiens GN=IMPDH2 PE=1 SV=2	TSSAQVEGGVHSLHSYEK		494	511	1915.9149169921875
pepb19a3	b19.a1.a1	sp|P12268|IMDH2_HUMAN	sp|P12268|IMDH2_HUMAN Inosine-5'-monophosphate dehydrogenase 2 OS=Homo sapiens GN=IMPDH2 PE=1 SV=2	REDLVVAPAGITLK		182	195	1481.8690185546875
pepb19a2	b19.a1.a1	sp|P12268|IMDH2_HUMAN	sp|P12268|IMDH2_HUMAN Inosine-5'-monophosphate dehydrogenase 2 OS=Homo sapiens GN=IMPDH2 PE=1 SV=2	NLIDAGVDALR		312	322	1156.6324462890625
pepb19a1	b19.a1.a1	sp|P12268|IMDH2_HUMAN	sp|P12268|IMDH2_HUMAN Inosine-5'-monophosphate dehydrogenase 2 OS=Homo sapiens GN=IMPDH2 PE=1 SV=2	LPIVNEDDELVAIIAR		209	224	1779.9854736328125
pepb19a5	b19.a1.a2	tr|H0Y4R1|H0Y4R1_HUMAN	tr|H0Y4R1|H0Y4R1_HUMAN Inosine-5'-monophosphate dehydrogenase 2 (Fragment) OS=Homo sapiens GN=IMPDH2 PE=3 SV=1	VAQGVSGAVQDK		395	406	1158.61181640625
pepb19a4	b19.a1.a2	tr|H0Y4R1|H0Y4R1_HUMAN	tr|H0Y4R1|H0Y4R1_HUMAN Inosine-5'-monophosphate dehydrogenase 2 (Fragment) OS=Homo sapiens GN=IMPDH2 PE=3 SV=1	TSSAQVEGGVHSLHSYEK		450	467	1915.9149169921875
pepb19a3	b19.a1.a2	tr|H0Y4R1|H0Y4R1_HUMAN	tr|H0Y4R1|H0Y4R1_HUMAN Inosine-5'-monophosphate dehydrogenase 2 (Fragment) OS=Homo sapiens GN=IMPDH2 PE=3 SV=1	REDLVVAPAGITLK		114	127	1481.8690185546875
pepb19a2	b19.a1.a2	tr|H0Y4R1|H0Y4R1_HUMAN	tr|H0Y4R1|H0Y4R1_HUMAN Inosine-5'-monophosphate dehydrogenase 2 (Fragment) OS=Homo sapiens GN=IMPDH2 PE=3 SV=1	NLIDAGVDALR		244	254	1156.6324462890625
pepb19a1	b19.a1.a2	tr|H0Y4R1|H0Y4R1_HUMAN	tr|H0Y4R1|H0Y4R1_HUMAN Inosine-5'-monophosphate dehydrogenase 2 (Fragment) OS=Homo sapiens GN=IMPDH2 PE=3 SV=1	LPIVNEDDELVAIIAR		141	156	1779.9854736328125
pepb20a3	b20.a1.a1	sp|Q96T60|PNKP_HUMAN	sp|Q96T60|PNKP_HUMAN Bifunctional polynucleotide phosphatase/kinase OS=Homo sapiens GN=PNKP PE=1 SV=1	HLVSAGYVHVNR		385	396	1351.723388671875
pepb20a2	b20.a1.a1	sp|Q96T60|PNKP_HUMAN	sp|Q96T60|PNKP_HUMAN Bifunctional polynucleotide phosphatase/kinase OS=Homo sapiens GN=PNKP PE=1 SV=1	DTLGSWQR		397	404	962.4694213867188
pepb20a4	b20.a1.a1	sp|Q96T60|PNKP_HUMAN	sp|Q96T60|PNKP_HUMAN Bifunctional polynucleotide phosphatase/kinase OS=Homo sapiens GN=PNKP PE=1 SV=1	TQVELVADPETR		49	60	1357.6961669921875
pepb20a5	b20.a1.a1	sp|Q96T60|PNKP_HUMAN	sp|Q96T60|PNKP_HUMAN Bifunctional polynucleotide phosphatase/kinase OS=Homo sapiens GN=PNKP PE=1 SV=1	VAGFDLDGTLITTR		167	180	1478.785400390625
pepb20a1	b20.a1.a1	sp|Q96T60|PNKP_HUMAN	sp|Q96T60|PNKP_HUMAN Bifunctional polynucleotide phosphatase/kinase OS=Homo sapiens GN=PNKP PE=1 SV=1	ALLSASPEVVVAVGFPGAGK		359	378	1869.0479736328125
pepb20a3	b20.a1.a2	tr|M0QYH2|M0QYH2_HUMAN	tr|M0QYH2|M0QYH2_HUMAN Bifunctional polynucleotide phosphatase/kinase OS=Homo sapiens GN=PNKP PE=4 SV=1	HLVSAGYVHVNR		354	365	1351.723388671875
pepb20a2	b20.a1.a2	tr|M0QYH2|M0QYH2_HUMAN	tr|M0QYH2|M0QYH2_HUMAN Bifunctional polynucleotide phosphatase/kinase OS=Homo sapiens GN=PNKP PE=4 SV=1	DTLGSWQR		366	373	962.4694213867188
pepb20a4	b20.a1.a2	tr|M0QYH2|M0QYH2_HUMAN	tr|M0QYH2|M0QYH2_HUMAN Bifunctional polynucleotide phosphatase/kinase OS=Homo sapiens GN=PNKP PE=4 SV=1	TQVELVADPETR		49	60	1357.6961669921875
pepb20a5	b20.a1.a2	tr|M0QYH2|M0QYH2_HUMAN	tr|M0QYH2|M0QYH2_HUMAN Bifunctional polynucleotide phosphatase/kinase OS=Homo sapiens GN=PNKP PE=4 SV=1	VAGFDLDGTLITTR		167	180	1478.785400390625
pepb20a1	b20.a1.a2	tr|M0QYH2|M0QYH2_HUMAN	tr|M0QYH2|M0QYH2_HUMAN Bifunctional polynucleotide phosphatase/kinase OS=Homo sapiens GN=PNKP PE=4 SV=1	ALLSASPEVVVAVGFPGAGK		328	347	1869.0479736328125
pepb21a3	b21.a1.a1	sp|P35659|DEK_HUMAN	sp|P35659|DEK_HUMAN Protein DEK OS=Homo sapiens GN=DEK PE=1 SV=1	LTMQVSSLQR		66	75	1162.625244140625
pepb21a2	b21.a1.a1	sp|P35659|DEK_HUMAN	sp|P35659|DEK_HUMAN Protein DEK OS=Homo sapiens GN=DEK PE=1 SV=1	LLASANLEEVTMK	M12:+15.99491	332	344	1434.7513427734375
pepb21a5	b21.a1.a1	sp|P35659|DEK_HUMAN	sp|P35659|DEK_HUMAN Protein DEK OS=Homo sapiens GN=DEK PE=1 SV=1	VYENYPTYDLTER		350	362	1662.7650146484375
pepb21a1	b21.a1.a1	sp|P35659|DEK_HUMAN	sp|P35659|DEK_HUMAN Protein DEK OS=Homo sapiens GN=DEK PE=1 SV=1	LLASANLEEVTMK		332	344	1418.75634765625
pepb21a4	b21.a1.a1	sp|P35659|DEK_HUMAN	sp|P35659|DEK_HUMAN Protein DEK OS=Homo sapiens GN=DEK PE=1 SV=1	NVGQFSGFPFEK		126	137	1356.65869140625
pepb22a2	b22.a1.a1	sp|Q14978-2|NOLC1_HUMAN	sp|Q14978-2|NOLC1_HUMAN Isoform Beta of Nucleolar and coiled-body phosphoprotein 1 OS=Homo sapiens GN=NOLC1	NSSNKPAVTTK		396	406	1146.61181640625
pepb22a1	b22.a1.a1	sp|Q14978-2|NOLC1_HUMAN	sp|Q14978-2|NOLC1_HUMAN Isoform Beta of Nucleolar and coiled-body phosphoprotein 1 OS=Homo sapiens GN=NOLC1	MVATTKPK		451	458	875.5023193359375
pepb22a4	b22.a1.a1	sp|Q14978-2|NOLC1_HUMAN	sp|Q14978-2|NOLC1_HUMAN Isoform Beta of Nucleolar and coiled-body phosphoprotein 1 OS=Homo sapiens GN=NOLC1	VAGGAAPSKPASAK		507	520	1211.6746826171875
pepb22a3	b22.a1.a1	sp|Q14978-2|NOLC1_HUMAN	sp|Q14978-2|NOLC1_HUMAN Isoform Beta of Nucleolar and coiled-body phosphoprotein 1 OS=Homo sapiens GN=NOLC1	SSVPPPSAPPPK		300	311	1160.63134765625
pepb22a2	b22.a1.a2	sp|Q14978-3|NOLC1_HUMAN	sp|Q14978-3|NOLC1_HUMAN Isoform 3 of Nucleolar and coiled-body phosphoprotein 1 OS=Homo sapiens GN=NOLC1	NSSNKPAVTTK		387	397	1146.61181640625
pepb22a1	b22.a1.a2	sp|Q14978-3|NOLC1_HUMAN	sp|Q14978-3|NOLC1_HUMAN Isoform 3 of Nucleolar and coiled-body phosphoprotein 1 OS=Homo sapiens GN=NOLC1	MVATTKPK		442	449	875.5023193359375
pepb22a4	b22.a1.a2	sp|Q14978-3|NOLC1_HUMAN	sp|Q14978-3|NOLC1_HUMAN Isoform 3 of Nucleolar and coiled-body phosphoprotein 1 OS=Homo sapiens GN=NOLC1	VAGGAAPSKPASAK		498	511	1211.6746826171875
pepb22a3	b22.a1.a2	sp|Q14978-3|NOLC1_HUMAN	sp|Q14978-3|NOLC1_HUMAN Isoform 3 of Nucleolar and coiled-body phosphoprotein 1 OS=Homo sapiens GN=NOLC1	SSVPPPSAPPPK		291	302	1160.63134765625
pepb22a2	b22.a1.a3	sp|Q14978|NOLC1_HUMAN	sp|Q14978|NOLC1_HUMAN Nucleolar and coiled-body phosphoprotein 1 OS=Homo sapiens GN=NOLC1 PE=1 SV=2	NSSNKPAVTTK		386	396	1146.61181640625
pepb22a1	b22.a1.a3	sp|Q14978|NOLC1_HUMAN	sp|Q14978|NOLC1_HUMAN Nucleolar and coiled-body phosphoprotein 1 OS=Homo sapiens GN=NOLC1 PE=1 SV=2	MVATTKPK		441	448	875.5023193359375
pepb22a4	b22.a1.a3	sp|Q14978|NOLC1_HUMAN	sp|Q14978|NOLC1_HUMAN Nucleolar and coiled-body phosphoprotein 1 OS=Homo sapiens GN=NOLC1 PE=1 SV=2	VAGGAAPSKPASAK		497	510	1211.6746826171875
pepb22a3	b22.a1.a3	sp|Q14978|NOLC1_HUMAN	sp|Q14978|NOLC1_HUMAN Nucleolar and coiled-body phosphoprotein 1 OS=Homo sapiens GN=NOLC1 PE=1 SV=2	SSVPPPSAPPPK		290	301	1160.63134765625
pepb22a2	b22.a1.a4	tr|Q96J17|Q96J17_HUMAN	tr|Q96J17|Q96J17_HUMAN NOLC1 protein OS=Homo sapiens GN=NOLC1 PE=2 SV=1	NSSNKPAVTTK		105	115	1146.61181640625
pepb22a1	b22.a1.a4	tr|Q96J17|Q96J17_HUMAN	tr|Q96J17|Q96J17_HUMAN NOLC1 protein OS=Homo sapiens GN=NOLC1 PE=2 SV=1	MVATTKPK		160	167	875.5023193359375
pepb22a4	b22.a1.a4	tr|Q96J17|Q96J17_HUMAN	tr|Q96J17|Q96J17_HUMAN NOLC1 protein OS=Homo sapiens GN=NOLC1 PE=2 SV=1	VAGGAAPSKPASAK		216	229	1211.6746826171875
pepb22a3	b22.a1.a4	tr|Q96J17|Q96J17_HUMAN	tr|Q96J17|Q96J17_HUMAN NOLC1 protein OS=Homo sapiens GN=NOLC1 PE=2 SV=1	SSVPPPSAPPPK		9	20	1160.63134765625
pepb23a3	b23.a1.a1	sp|Q99661-2|KIF2C_HUMAN	sp|Q99661-2|KIF2C_HUMAN Isoform 2 of Kinesin-like protein KIF2C OS=Homo sapiens GN=KIF2C	THTMGGDLSGK	M4:+15.99491	301	311	1119.51025390625
pepb23a4	b23.a1.a1	sp|Q99661-2|KIF2C_HUMAN	sp|Q99661-2|KIF2C_HUMAN Isoform 2 of Kinesin-like protein KIF2C OS=Homo sapiens GN=KIF2C	TSGQTFANSNSSR		403	415	1356.6142578125
pepb23a1	b23.a1.a1	sp|Q99661-2|KIF2C_HUMAN	sp|Q99661-2|KIF2C_HUMAN Isoform 2 of Kinesin-like protein KIF2C OS=Homo sapiens GN=KIF2C	GSSSANPVNSVR		124	135	1174.58154296875
pepb23a2	b23.a1.a1	sp|Q99661-2|KIF2C_HUMAN	sp|Q99661-2|KIF2C_HUMAN Isoform 2 of Kinesin-like protein KIF2C OS=Homo sapiens GN=KIF2C	LAMQLEEQASR		652	662	1275.6365966796875
pepb23a3	b23.a1.a2	sp|Q99661|KIF2C_HUMAN	sp|Q99661|KIF2C_HUMAN Kinesin-like protein KIF2C OS=Homo sapiens GN=KIF2C PE=1 SV=2	THTMGGDLSGK	M4:+15.99491	355	365	1119.51025390625
pepb23a4	b23.a1.a2	sp|Q99661|KIF2C_HUMAN	sp|Q99661|KIF2C_HUMAN Kinesin-like protein KIF2C OS=Homo sapiens GN=KIF2C PE=1 SV=2	TSGQTFANSNSSR		457	469	1356.6142578125
pepb23a1	b23.a1.a2	sp|Q99661|KIF2C_HUMAN	sp|Q99661|KIF2C_HUMAN Kinesin-like protein KIF2C OS=Homo sapiens GN=KIF2C PE=1 SV=2	GSSSANPVNSVR		178	189	1174.58154296875
pepb23a2	b23.a1.a2	sp|Q99661|KIF2C_HUMAN	sp|Q99661|KIF2C_HUMAN Kinesin-like protein KIF2C OS=Homo sapiens GN=KIF2C PE=1 SV=2	LAMQLEEQASR		706	716	1275.6365966796875
pepb23a3	b23.a1.a3	tr|B7Z7M6|B7Z7M6_HUMAN	tr|B7Z7M6|B7Z7M6_HUMAN Kinesin-like protein KIF2C OS=Homo sapiens GN=KIF2C PE=2 SV=1	THTMGGDLSGK	M4:+15.99491	242	252	1119.51025390625
pepb23a4	b23.a1.a3	tr|B7Z7M6|B7Z7M6_HUMAN	tr|B7Z7M6|B7Z7M6_HUMAN Kinesin-like protein KIF2C OS=Homo sapiens GN=KIF2C PE=2 SV=1	TSGQTFANSNSSR		344	356	1356.6142578125
pepb23a1	b23.a1.a3	tr|B7Z7M6|B7Z7M6_HUMAN	tr|B7Z7M6|B7Z7M6_HUMAN Kinesin-like protein KIF2C OS=Homo sapiens GN=KIF2C PE=2 SV=1	GSSSANPVNSVR		65	76	1174.58154296875
pepb23a2	b23.a1.a3	tr|B7Z7M6|B7Z7M6_HUMAN	tr|B7Z7M6|B7Z7M6_HUMAN Kinesin-like protein KIF2C OS=Homo sapiens GN=KIF2C PE=2 SV=1	LAMQLEEQASR		593	603	1275.6365966796875
pepb24a2	b24.a1.a1	sp|Q16666-2|IF16_HUMAN	sp|Q16666-2|IF16_HUMAN Isoform 2 of Gamma-interferon-inducible protein 16 OS=Homo sapiens GN=IFI16	MREEYDK		39	45	970.4302978515625
pepb24a3	b24.a1.a1	sp|Q16666-2|IF16_HUMAN	sp|Q16666-2|IF16_HUMAN Isoform 2 of Gamma-interferon-inducible protein 16 OS=Homo sapiens GN=IFI16	TEGAEATPGAQK		117	128	1159.5594482421875
pepb24a1	b24.a1.a1	sp|Q16666-2|IF16_HUMAN	sp|Q16666-2|IF16_HUMAN Isoform 2 of Gamma-interferon-inducible protein 16 OS=Homo sapiens GN=IFI16	EVDATSPAPSTSSTVK		101	116	1576.7705078125
pepb24a4	b24.a1.a1	sp|Q16666-2|IF16_HUMAN	sp|Q16666-2|IF16_HUMAN Isoform 2 of Gamma-interferon-inducible protein 16 OS=Homo sapiens GN=IFI16	TTIYEIQDDR		331	340	1253.6011962890625
pepb24a2	b24.a1.a2	sp|Q16666-3|IF16_HUMAN	sp|Q16666-3|IF16_HUMAN Isoform 3 of Gamma-interferon-inducible protein 16 OS=Homo sapiens GN=IFI16	MREEYDK		39	45	970.4302978515625
pepb24a3	b24.a1.a2	sp|Q16666-3|IF16_HUMAN	sp|Q16666-3|IF16_HUMAN Isoform 3 of Gamma-interferon-inducible protein 16 OS=Homo sapiens GN=IFI16	TEGAEATPGAQK		117	128	1159.5594482421875
pepb24a1	b24.a1.a2	sp|Q16666-3|IF16_HUMAN	sp|Q16666-3|IF16_HUMAN Isoform 3 of Gamma-interferon-inducible protein 16 OS=Homo sapiens GN=IFI16	EVDATSPAPSTSSTVK		101	116	1576.7705078125
pepb24a4	b24.a1.a2	sp|Q16666-3|IF16_HUMAN	sp|Q16666-3|IF16_HUMAN Isoform 3 of Gamma-interferon-inducible protein 16 OS=Homo sapiens GN=IFI16	TTIYEIQDDR		331	340	1253.6011962890625
pepb24a2	b24.a1.a3	sp|Q16666|IF16_HUMAN	sp|Q16666|IF16_HUMAN Gamma-interferon-inducible protein 16 OS=Homo sapiens GN=IFI16 PE=1 SV=3	MREEYDK		39	45	970.4302978515625
pepb24a3	b24.a1.a3	sp|Q16666|IF16_HUMAN	sp|Q16666|IF16_HUMAN Gamma-interferon-inducible protein 16 OS=Homo sapiens GN=IFI16 PE=1 SV=3	TEGAEATPGAQK		117	128	1159.5594482421875
pepb24a1	b24.a1.a3	sp|Q16666|IF16_HUMAN	sp|Q16666|IF16_HUMAN Gamma-interferon-inducible protein 16 OS=Homo sapiens GN=IFI16 PE=1 SV=3	EVDATSPAPSTSSTVK		101	116	1576.7705078125
pepb24a4	b24.a1.a3	sp|Q16666|IF16_HUMAN	sp|Q16666|IF16_HUMAN Gamma-interferon-inducible protein 16 OS=Homo sapiens GN=IFI16 PE=1 SV=3	TTIYEIQDDR		331	340	1253.6011962890625
pepb25a1	b25.a1.a1	sp|P27482|CALL3_HUMAN	sp|P27482|CALL3_HUMAN Calmodulin-like protein 3 OS=Homo sapiens GN=CALML3 PE=1 SV=2	DMMSEIDR	M2:+15.99491 M3:+15.99491	51	58	1028.4027099609375
pepb25a2	b25.a1.a1	sp|P27482|CALL3_HUMAN	sp|P27482|CALL3_HUMAN Calmodulin-like protein 3 OS=Homo sapiens GN=CALML3 PE=1 SV=2	DTDNEEEIR		79	87	1120.4757080078125
pepb25a4	b25.a1.a1	sp|P27482|CALL3_HUMAN	sp|P27482|CALL3_HUMAN Calmodulin-like protein 3 OS=Homo sapiens GN=CALML3 PE=1 SV=2	SLGQNPTEAELR		39	50	1314.6651611328125
pepb25a3	b25.a1.a1	sp|P27482|CALL3_HUMAN	sp|P27482|CALL3_HUMAN Calmodulin-like protein 3 OS=Homo sapiens GN=CALML3 PE=1 SV=2	LSDEEVDEMIR	M9:+15.99491	117	127	1351.60498046875
pepb26a1	b26.a1.a1	sp|P62805|H4_HUMAN	sp|P62805|H4_HUMAN Histone H4 OS=Homo sapiens GN=HIST1H4A PE=1 SV=2	DAVTYTEHAK		69	78	1134.54296875
pepb26a2	b26.a1.a1	sp|P62805|H4_HUMAN	sp|P62805|H4_HUMAN Histone H4 OS=Homo sapiens GN=HIST1H4A PE=1 SV=2	DNIQGITKPAIR		25	36	1325.7540283203125
pepb26a3	b26.a1.a1	sp|P62805|H4_HUMAN	sp|P62805|H4_HUMAN Histone H4 OS=Homo sapiens GN=HIST1H4A PE=1 SV=2	ISGLIYEETR		47	56	1180.621337890625
pepb26a4	b26.a1.a1	sp|P62805|H4_HUMAN	sp|P62805|H4_HUMAN Histone H4 OS=Homo sapiens GN=HIST1H4A PE=1 SV=2	TVTAMDVVYALK		81	92	1310.702880859375
pepb27a4	b27.a1.a1	sp|O43663|PRC1_HUMAN	sp|O43663|PRC1_HUMAN Protein regulator of cytokinesis 1 OS=Homo sapiens GN=PRC1 PE=1 SV=2	SQNEAVCEGLR	C7:+57.02146	230	240	1262.579833984375
pepb27a1	b27.a1.a1	sp|O43663|PRC1_HUMAN	sp|O43663|PRC1_HUMAN Protein regulator of cytokinesis 1 OS=Homo sapiens GN=PRC1 PE=1 SV=2	ALQLEVDR		274	281	943.5211181640625
pepb27a2	b27.a1.a1	sp|O43663|PRC1_HUMAN	sp|O43663|PRC1_HUMAN Protein regulator of cytokinesis 1 OS=Homo sapiens GN=PRC1 PE=1 SV=2	DPSLSDSSTVGLQR		585	598	1461.7183837890625
pepb27a3	b27.a1.a1	sp|O43663|PRC1_HUMAN	sp|O43663|PRC1_HUMAN Protein regulator of cytokinesis 1 OS=Homo sapiens GN=PRC1 PE=1 SV=2	EIWELIGIPEDQR		24	36	1597.822509765625
pepb28a4	b28.a1.a1	sp|Q8NFW8|NEUA_HUMAN	sp|Q8NFW8|NEUA_HUMAN N-acylneuraminate cytidylyltransferase OS=Homo sapiens GN=CMAS PE=1 SV=2	MAYYEMR		235	241	963.4066772460938
pepb28a2	b28.a1.a1	sp|Q8NFW8|NEUA_HUMAN	sp|Q8NFW8|NEUA_HUMAN N-acylneuraminate cytidylyltransferase OS=Homo sapiens GN=CMAS PE=1 SV=2	EVTEPLNLNPAK		189	200	1324.7110595703125
pepb28a1	b28.a1.a1	sp|Q8NFW8|NEUA_HUMAN	sp|Q8NFW8|NEUA_HUMAN N-acylneuraminate cytidylyltransferase OS=Homo sapiens GN=CMAS PE=1 SV=2	EVAYLGNEVSDEECLK	C14:+57.02146	367	382	1854.843017578125
pepb28a3	b28.a1.a1	sp|Q8NFW8|NEUA_HUMAN	sp|Q8NFW8|NEUA_HUMAN N-acylneuraminate cytidylyltransferase OS=Homo sapiens GN=CMAS PE=1 SV=2	HLAGVPLIGW		65	74	1062.60986328125
pepb29a1	b29.a1.a1	sp|Q3LI72|KR195_HUMAN	sp|Q3LI72|KR195_HUMAN Keratin-associated protein 19-5 OS=Homo sapiens GN=KRTAP19-5 PE=2 SV=1	GSGFGGYGYR		47	56	1020.4537963867188
pepb29a2	b29.a1.a1	sp|Q3LI72|KR195_HUMAN	sp|Q3LI72|KR195_HUMAN Keratin-associated protein 19-5 OS=Homo sapiens GN=KRTAP19-5 PE=2 SV=1	GYGSGFGGYGYR		45	56	1240.53857421875
pepb29a3	b29.a1.a1	sp|Q3LI72|KR195_HUMAN	sp|Q3LI72|KR195_HUMAN Keratin-associated protein 19-5 OS=Homo sapiens GN=KRTAP19-5 PE=2 SV=1	LGYGGGYGGYGYGSGFGGYGYR		35	56	2184.94140625
pepb29a4	b29.a1.a1	sp|Q3LI72|KR195_HUMAN	sp|Q3LI72|KR195_HUMAN Keratin-associated protein 19-5 OS=Homo sapiens GN=KRTAP19-5 PE=2 SV=1	PSCYGGYGFSGFY	C3:+57.02146	60	72	1461.578369140625
pepb30a2	b30.a1.a1	sp|Q9BXP5-2|SRRT_HUMAN	sp|Q9BXP5-2|SRRT_HUMAN Isoform 2 of Serrate RNA effector molecule homolog OS=Homo sapiens GN=SRRT	NINGITQHK		506	514	1024.5538330078125
pepb30a1	b30.a1.a1	sp|Q9BXP5-2|SRRT_HUMAN	sp|Q9BXP5-2|SRRT_HUMAN Isoform 2 of Serrate RNA effector molecule homolog OS=Homo sapiens GN=SRRT	LIHTLDDR		527	534	982.531982421875
pepb30a3	b30.a1.a1	sp|Q9BXP5-2|SRRT_HUMAN	sp|Q9BXP5-2|SRRT_HUMAN Isoform 2 of Serrate RNA effector molecule homolog OS=Homo sapiens GN=SRRT	VALSEPQPER		450	459	1125.59033203125
pepb30a2	b30.a1.a2	sp|Q9BXP5-3|SRRT_HUMAN	sp|Q9BXP5-3|SRRT_HUMAN Isoform 3 of Serrate RNA effector molecule homolog OS=Homo sapiens GN=SRRT	NINGITQHK		505	513	1024.5538330078125
pepb30a1	b30.a1.a2	sp|Q9BXP5-3|SRRT_HUMAN	sp|Q9BXP5-3|SRRT_HUMAN Isoform 3 of Serrate RNA effector molecule homolog OS=Homo sapiens GN=SRRT	LIHTLDDR		526	533	982.531982421875
pepb30a3	b30.a1.a2	sp|Q9BXP5-3|SRRT_HUMAN	sp|Q9BXP5-3|SRRT_HUMAN Isoform 3 of Serrate RNA effector molecule homolog OS=Homo sapiens GN=SRRT	VALSEPQPER		449	458	1125.59033203125
pepb30a2	b30.a1.a3	sp|Q9BXP5-4|SRRT_HUMAN	sp|Q9BXP5-4|SRRT_HUMAN Isoform 4 of Serrate RNA effector molecule homolog OS=Homo sapiens GN=SRRT	NINGITQHK		505	513	1024.5538330078125
pepb30a1	b30.a1.a3	sp|Q9BXP5-4|SRRT_HUMAN	sp|Q9BXP5-4|SRRT_HUMAN Isoform 4 of Serrate RNA effector molecule homolog OS=Homo sapiens GN=SRRT	LIHTLDDR		526	533	982.531982421875
pepb30a3	b30.a1.a3	sp|Q9BXP5-4|SRRT_HUMAN	sp|Q9BXP5-4|SRRT_HUMAN Isoform 4 of Serrate RNA effector molecule homolog OS=Homo sapiens GN=SRRT	VALSEPQPER		449	458	1125.59033203125
pepb30a2	b30.a1.a4	sp|Q9BXP5-5|SRRT_HUMAN	sp|Q9BXP5-5|SRRT_HUMAN Isoform 5 of Serrate RNA effector molecule homolog OS=Homo sapiens GN=SRRT	NINGITQHK		469	477	1024.5538330078125
pepb30a1	b30.a1.a4	sp|Q9BXP5-5|SRRT_HUMAN	sp|Q9BXP5-5|SRRT_HUMAN Isoform 5 of Serrate RNA effector molecule homolog OS=Homo sapiens GN=SRRT	LIHTLDDR		490	497	982.531982421875
pepb30a3	b30.a1.a4	sp|Q9BXP5-5|SRRT_HUMAN	sp|Q9BXP5-5|SRRT_HUMAN Isoform 5 of Serrate RNA effector molecule homolog OS=Homo sapiens GN=SRRT	VALSEPQPER		413	422	1125.59033203125
pepb30a2	b30.a1.a5	sp|Q9BXP5|SRRT_HUMAN	sp|Q9BXP5|SRRT_HUMAN Serrate RNA effector molecule homolog OS=Homo sapiens GN=SRRT PE=1 SV=1	NINGITQHK		506	514	1024.5538330078125
pepb30a1	b30.a1.a5	sp|Q9BXP5|SRRT_HUMAN	sp|Q9BXP5|SRRT_HUMAN Serrate RNA effector molecule homolog OS=Homo sapiens GN=SRRT PE=1 SV=1	LIHTLDDR		527	534	982.531982421875
pepb30a3	b30.a1.a5	sp|Q9BXP5|SRRT_HUMAN	sp|Q9BXP5|SRRT_HUMAN Serrate RNA effector molecule homolog OS=Homo sapiens GN=SRRT PE=1 SV=1	VALSEPQPER		450	459	1125.59033203125
pepb30a2	b30.a1.a6	tr|H7C3A1|H7C3A1_HUMAN	tr|H7C3A1|H7C3A1_HUMAN Serrate RNA effector molecule homolog (Fragment) OS=Homo sapiens GN=SRRT PE=2 SV=1	NINGITQHK		136	144	1024.5538330078125
pepb30a1	b30.a1.a6	tr|H7C3A1|H7C3A1_HUMAN	tr|H7C3A1|H7C3A1_HUMAN Serrate RNA effector molecule homolog (Fragment) OS=Homo sapiens GN=SRRT PE=2 SV=1	LIHTLDDR		157	164	982.531982421875
pepb30a3	b30.a1.a6	tr|H7C3A1|H7C3A1_HUMAN	tr|H7C3A1|H7C3A1_HUMAN Serrate RNA effector molecule homolog (Fragment) OS=Homo sapiens GN=SRRT PE=2 SV=1	VALSEPQPER		80	89	1125.59033203125
pepb31a2	b31.a1.a1	sp|Q9BW19|KIFC1_HUMAN	sp|Q9BW19|KIFC1_HUMAN Kinesin-like protein KIFC1 OS=Homo sapiens GN=KIFC1 PE=1 SV=2	TTLEGHLAK		186	194	969.5368041992188
pepb31a3	b31.a1.a1	sp|Q9BW19|KIFC1_HUMAN	sp|Q9BW19|KIFC1_HUMAN Kinesin-like protein KIFC1 OS=Homo sapiens GN=KIFC1 PE=1 SV=2	VQAQAEQGQQELK		195	207	1456.739501953125
pepb31a1	b31.a1.a1	sp|Q9BW19|KIFC1_HUMAN	sp|Q9BW19|KIFC1_HUMAN Kinesin-like protein KIFC1 OS=Homo sapiens GN=KIFC1 PE=1 SV=2	AGPGSEELTVTNAR		490	503	1401.697265625
pepb32a1	b32.a1.a1	sp|Q13835-2|PKP1_HUMAN	sp|Q13835-2|PKP1_HUMAN Isoform 1 of Plakophilin-1 OS=Homo sapiens GN=PKP1	AVQYLSSQDEK		250	260	1267.616943359375
pepb32a2	b32.a1.a1	sp|Q13835-2|PKP1_HUMAN	sp|Q13835-2|PKP1_HUMAN Isoform 1 of Plakophilin-1 OS=Homo sapiens GN=PKP1	LDAEVPTR		465	472	900.4788818359375
pepb32a3	b32.a1.a1	sp|Q13835-2|PKP1_HUMAN	sp|Q13835-2|PKP1_HUMAN Isoform 1 of Plakophilin-1 OS=Homo sapiens GN=PKP1	SPNQNVQQAAAGALR		298	312	1524.7882080078125
pepb32a1	b32.a1.a2	sp|Q13835|PKP1_HUMAN	sp|Q13835|PKP1_HUMAN Plakophilin-1 OS=Homo sapiens GN=PKP1 PE=1 SV=2	AVQYLSSQDEK		250	260	1267.616943359375
pepb32a2	b32.a1.a2	sp|Q13835|PKP1_HUMAN	sp|Q13835|PKP1_HUMAN Plakophilin-1 OS=Homo sapiens GN=PKP1 PE=1 SV=2	LDAEVPTR		486	493	900.4788818359375
pepb32a3	b32.a1.a2	sp|Q13835|PKP1_HUMAN	sp|Q13835|PKP1_HUMAN Plakophilin-1 OS=Homo sapiens GN=PKP1 PE=1 SV=2	SPNQNVQQAAAGALR		298	312	1524.7882080078125
pepb33a1	b33.a1.a1	sp|P17844|DDX5_HUMAN	sp|P17844|DDX5_HUMAN Probable ATP-dependent RNA helicase DDX5 OS=Homo sapiens GN=DDX5 PE=1 SV=1	EANQAINPK		462	470	984.5112915039062
pepb33a2	b33.a1.a1	sp|P17844|DDX5_HUMAN	sp|P17844|DDX5_HUMAN Probable ATP-dependent RNA helicase DDX5 OS=Homo sapiens GN=DDX5 PE=1 SV=1	STCIYGGAPK	C3:+57.02146	198	207	1053.5037841796875
pepb33a3	b33.a1.a1	sp|P17844|DDX5_HUMAN	sp|P17844|DDX5_HUMAN Probable ATP-dependent RNA helicase DDX5 OS=Homo sapiens GN=DDX5 PE=1 SV=1	WNLDELPK		46	53	1014.52587890625
pepb33a1	b33.a1.a2	tr|B4DLW8|B4DLW8_HUMAN	tr|B4DLW8|B4DLW8_HUMAN Probable ATP-dependent RNA helicase DDX5 OS=Homo sapiens GN=DDX5 PE=2 SV=1	EANQAINPK		383	391	984.5112915039062
pepb33a2	b33.a1.a2	tr|B4DLW8|B4DLW8_HUMAN	tr|B4DLW8|B4DLW8_HUMAN Probable ATP-dependent RNA helicase DDX5 OS=Homo sapiens GN=DDX5 PE=2 SV=1	STCIYGGAPK	C3:+57.02146	119	128	1053.5037841796875
pepb33a3	b33.a1.a2	tr|B4DLW8|B4DLW8_HUMAN	tr|B4DLW8|B4DLW8_HUMAN Probable ATP-dependent RNA helicase DDX5 OS=Homo sapiens GN=DDX5 PE=2 SV=1	WNLDELPK		46	53	1014.52587890625
pepb33a1	b33.a1.a3	tr|J3KTA4|J3KTA4_HUMAN	tr|J3KTA4|J3KTA4_HUMAN Probable ATP-dependent RNA helicase DDX5 OS=Homo sapiens GN=DDX5 PE=4 SV=1	EANQAINPK		462	470	984.5112915039062
pepb33a2	b33.a1.a3	tr|J3KTA4|J3KTA4_HUMAN	tr|J3KTA4|J3KTA4_HUMAN Probable ATP-dependent RNA helicase DDX5 OS=Homo sapiens GN=DDX5 PE=4 SV=1	STCIYGGAPK	C3:+57.02146	198	207	1053.5037841796875
pepb33a3	b33.a1.a3	tr|J3KTA4|J3KTA4_HUMAN	tr|J3KTA4|J3KTA4_HUMAN Probable ATP-dependent RNA helicase DDX5 OS=Homo sapiens GN=DDX5 PE=4 SV=1	WNLDELPK		46	53	1014.52587890625
pepb34a3	b34.a1.a1	sp|Q9BYR8|KRA31_HUMAN	sp|Q9BYR8|KRA31_HUMAN Keratin-associated protein 3-1 OS=Homo sapiens GN=KRTAP3-1 PE=1 SV=1	VQPGCESPCEPR	C5:+57.02146 C9:+57.02146	86	97	1415.6046142578125
pepb34a1	b34.a1.a1	sp|Q9BYR8|KRA31_HUMAN	sp|Q9BYR8|KRA31_HUMAN Keratin-associated protein 3-1 OS=Homo sapiens GN=KRTAP3-1 PE=1 SV=1	MYCCALR	C3:+57.02146 C4:+57.02146 M1:+15.99491	1	7	989.4005737304688
pepb34a2	b34.a1.a1	sp|Q9BYR8|KRA31_HUMAN	sp|Q9BYR8|KRA31_HUMAN Keratin-associated protein 3-1 OS=Homo sapiens GN=KRTAP3-1 PE=1 SV=1	SCSVPTGPATTFCSFDK	C2:+57.02146 C13:+57.02146	8	24	1861.8099365234375
pepb35a3	b35.a1.a1	sp|P49711|CTCF_HUMAN	sp|P49711|CTCF_HUMAN Transcriptional repressor CTCF OS=Homo sapiens GN=CTCF PE=1 SV=1	YALIQHQK		480	487	1000.5579223632812
pepb35a1	b35.a1.a1	sp|P49711|CTCF_HUMAN	sp|P49711|CTCF_HUMAN Transcriptional repressor CTCF OS=Homo sapiens GN=CTCF PE=1 SV=1	DPDYQPPAK		194	202	1030.484375
pepb35a2	b35.a1.a1	sp|P49711|CTCF_HUMAN	sp|P49711|CTCF_HUMAN Transcriptional repressor CTCF OS=Homo sapiens GN=CTCF PE=1 SV=1	QLLDMHFK	Q1:-17.02655	536	543	1014.5081176757812
pepb36a3	b36.a1.a1	sp|O75475|PSIP1_HUMAN	sp|O75475|PSIP1_HUMAN PC4 and SFRS1-interacting protein OS=Homo sapiens GN=PSIP1 PE=1 SV=1	QSNASSDVEVEEK		101	113	1421.6395263671875
pepb36a1	b36.a1.a1	sp|O75475|PSIP1_HUMAN	sp|O75475|PSIP1_HUMAN PC4 and SFRS1-interacting protein OS=Homo sapiens GN=PSIP1 PE=1 SV=1	IDNLDVNR		365	372	958.4957275390625
pepb36a2	b36.a1.a1	sp|O75475|PSIP1_HUMAN	sp|O75475|PSIP1_HUMAN PC4 and SFRS1-interacting protein OS=Homo sapiens GN=PSIP1 PE=1 SV=1	LPIFFFGTHETAFLGPK		40	56	1922.021484375
pepb37a1	b37.a1.a1	sp|Q04837|SSBP_HUMAN	sp|Q04837|SSBP_HUMAN Single-stranded DNA-binding protein, mitochondrial OS=Homo sapiens GN=SSBP1 PE=1 SV=1	ESETTTSLVLER		17	28	1364.6907958984375
pepb37a2	b37.a1.a1	sp|Q04837|SSBP_HUMAN	sp|Q04837|SSBP_HUMAN Single-stranded DNA-binding protein, mitochondrial OS=Homo sapiens GN=SSBP1 PE=1 SV=1	SGDSEVYQLGDVSQK		67	81	1611.7501220703125
pepb37a3	b37.a1.a1	sp|Q04837|SSBP_HUMAN	sp|Q04837|SSBP_HUMAN Single-stranded DNA-binding protein, mitochondrial OS=Homo sapiens GN=SSBP1 PE=1 SV=1	SLATNEMWR		58	66	1107.525634765625
pepb37a1	b37.a1.a2	tr|C9K0U8|C9K0U8_HUMAN	tr|C9K0U8|C9K0U8_HUMAN Single-stranded DNA-binding protein (Fragment) OS=Homo sapiens GN=SSBP1 PE=2 SV=1	ESETTTSLVLER		17	28	1364.6907958984375
pepb37a2	b37.a1.a2	tr|C9K0U8|C9K0U8_HUMAN	tr|C9K0U8|C9K0U8_HUMAN Single-stranded DNA-binding protein (Fragment) OS=Homo sapiens GN=SSBP1 PE=2 SV=1	SGDSEVYQLGDVSQK		67	81	1611.7501220703125
pepb37a3	b37.a1.a2	tr|C9K0U8|C9K0U8_HUMAN	tr|C9K0U8|C9K0U8_HUMAN Single-stranded DNA-binding protein (Fragment) OS=Homo sapiens GN=SSBP1 PE=2 SV=1	SLATNEMWR		58	66	1107.525634765625
pepb37a1	b37.a1.a3	tr|E7EUY5|E7EUY5_HUMAN	tr|E7EUY5|E7EUY5_HUMAN Single-stranded DNA-binding protein (Fragment) OS=Homo sapiens GN=SSBP1 PE=2 SV=1	ESETTTSLVLER		17	28	1364.6907958984375
pepb37a2	b37.a1.a3	tr|E7EUY5|E7EUY5_HUMAN	tr|E7EUY5|E7EUY5_HUMAN Single-stranded DNA-binding protein (Fragment) OS=Homo sapiens GN=SSBP1 PE=2 SV=1	SGDSEVYQLGDVSQK		67	81	1611.7501220703125
pepb37a3	b37.a1.a3	tr|E7EUY5|E7EUY5_HUMAN	tr|E7EUY5|E7EUY5_HUMAN Single-stranded DNA-binding protein (Fragment) OS=Homo sapiens GN=SSBP1 PE=2 SV=1	SLATNEMWR		58	66	1107.525634765625
pepb38a1	b38.a1.a1	sp|Q13123|RED_HUMAN	sp|Q13123|RED_HUMAN Protein Red OS=Homo sapiens GN=IK PE=1 SV=3	EYNEDEDPAAR		63	73	1308.5343017578125
pepb38a3	b38.a1.a1	sp|Q13123|RED_HUMAN	sp|Q13123|RED_HUMAN Protein Red OS=Homo sapiens GN=IK PE=1 SV=3	NELFLPGR		229	236	945.5156860351562
pepb38a2	b38.a1.a1	sp|Q13123|RED_HUMAN	sp|Q13123|RED_HUMAN Protein Red OS=Homo sapiens GN=IK PE=1 SV=3	LTQILSYLR		282	290	1106.6572265625
pepb39a3	b39.a1.a1	sp|Q7L7X3-3|TAOK1_HUMAN	sp|Q7L7X3-3|TAOK1_HUMAN Isoform 3 of Serine/threonine-protein kinase TAO1 OS=Homo sapiens GN=TAOK1	NHLLETTPK		594	602	1052.5738525390625
pepb39a2	b39.a1.a1	sp|Q7L7X3-3|TAOK1_HUMAN	sp|Q7L7X3-3|TAOK1_HUMAN Isoform 3 of Serine/threonine-protein kinase TAO1 OS=Homo sapiens GN=TAOK1	IEEEMLALQNER		701	712	1474.720947265625
pepb39a1	b39.a1.a1	sp|Q7L7X3-3|TAOK1_HUMAN	sp|Q7L7X3-3|TAOK1_HUMAN Isoform 3 of Serine/threonine-protein kinase TAO1 OS=Homo sapiens GN=TAOK1	ERPETVLIDLIQR		284	296	1581.896240234375
pepb39a3	b39.a1.a2	sp|Q7L7X3|TAOK1_HUMAN	sp|Q7L7X3|TAOK1_HUMAN Serine/threonine-protein kinase TAO1 OS=Homo sapiens GN=TAOK1 PE=1 SV=1	NHLLETTPK		742	750	1052.5738525390625
pepb39a2	b39.a1.a2	sp|Q7L7X3|TAOK1_HUMAN	sp|Q7L7X3|TAOK1_HUMAN Serine/threonine-protein kinase TAO1 OS=Homo sapiens GN=TAOK1 PE=1 SV=1	IEEEMLALQNER		849	860	1474.720947265625
pepb39a1	b39.a1.a2	sp|Q7L7X3|TAOK1_HUMAN	sp|Q7L7X3|TAOK1_HUMAN Serine/threonine-protein kinase TAO1 OS=Homo sapiens GN=TAOK1 PE=1 SV=1	ERPETVLIDLIQR		284	296	1581.896240234375
pepb40a2	b40.a1.a1	sp|O95785-2|WIZ_HUMAN	sp|O95785-2|WIZ_HUMAN Isoform 2 of Protein Wiz OS=Homo sapiens GN=WIZ	SAGGEPGPEAGR		637	648	1084.502197265625
pepb40a1	b40.a1.a1	sp|O95785-2|WIZ_HUMAN	sp|O95785-2|WIZ_HUMAN Isoform 2 of Protein Wiz OS=Homo sapiens GN=WIZ	PGKPGAGPAQVPR		463	475	1231.6910400390625
pepb40a2	b40.a1.a2	sp|O95785|WIZ_HUMAN	sp|O95785|WIZ_HUMAN Protein Wiz OS=Homo sapiens GN=WIZ PE=1 SV=2	SAGGEPGPEAGR		1494	1505	1084.502197265625
pepb40a1	b40.a1.a2	sp|O95785|WIZ_HUMAN	sp|O95785|WIZ_HUMAN Protein Wiz OS=Homo sapiens GN=WIZ PE=1 SV=2	PGKPGAGPAQVPR		1320	1332	1231.6910400390625
pepb40a2	b40.a1.a3	tr|B3KVH1|B3KVH1_HUMAN	tr|B3KVH1|B3KVH1_HUMAN Protein Wiz OS=Homo sapiens GN=WIZ PE=2 SV=1	SAGGEPGPEAGR		678	689	1084.502197265625
pepb40a1	b40.a1.a3	tr|B3KVH1|B3KVH1_HUMAN	tr|B3KVH1|B3KVH1_HUMAN Protein Wiz OS=Homo sapiens GN=WIZ PE=2 SV=1	PGKPGAGPAQVPR		504	516	1231.6910400390625
pepb40a2	b40.a1.a4	tr|B7ZM82|B7ZM82_HUMAN	tr|B7ZM82|B7ZM82_HUMAN Protein Wiz OS=Homo sapiens GN=WIZ PE=2 SV=1	SAGGEPGPEAGR		808	819	1084.502197265625
pepb40a1	b40.a1.a4	tr|B7ZM82|B7ZM82_HUMAN	tr|B7ZM82|B7ZM82_HUMAN Protein Wiz OS=Homo sapiens GN=WIZ PE=2 SV=1	PGKPGAGPAQVPR		634	646	1231.6910400390625
pepb40a2	b40.a1.a5	tr|M0QXA7|M0QXA7_HUMAN	tr|M0QXA7|M0QXA7_HUMAN Protein Wiz OS=Homo sapiens GN=WIZ PE=4 SV=1	SAGGEPGPEAGR		811	822	1084.502197265625
pepb40a1	b40.a1.a5	tr|M0QXA7|M0QXA7_HUMAN	tr|M0QXA7|M0QXA7_HUMAN Protein Wiz OS=Homo sapiens GN=WIZ PE=4 SV=1	PGKPGAGPAQVPR		637	649	1231.6910400390625
pepb41a1	b41.a1.a1	sp|Q96FZ2|CC037_HUMAN	sp|Q96FZ2|CC037_HUMAN UPF0361 protein C3orf37 OS=Homo sapiens GN=C3orf37 PE=1 SV=1	GLSDIHHR		205	212	934.4857788085938
pepb41a2	b41.a1.a1	sp|Q96FZ2|CC037_HUMAN	sp|Q96FZ2|CC037_HUMAN UPF0361 protein C3orf37 OS=Homo sapiens GN=C3orf37 PE=1 SV=1	SPQSNSPVLLSR		45	56	1284.6910400390625
pepb41a1	b41.a1.a2	tr|D6R9T3|D6R9T3_HUMAN	tr|D6R9T3|D6R9T3_HUMAN UPF0361 protein C3orf37 (Fragment) OS=Homo sapiens GN=C3orf37 PE=2 SV=1	GLSDIHHR		157	164	934.4857788085938
pepb41a2	b41.a1.a2	tr|D6R9T3|D6R9T3_HUMAN	tr|D6R9T3|D6R9T3_HUMAN UPF0361 protein C3orf37 (Fragment) OS=Homo sapiens GN=C3orf37 PE=2 SV=1	SPQSNSPVLLSR		45	56	1284.6910400390625
pepb41a1	b41.a1.a3	tr|D6RAI0|D6RAI0_HUMAN	tr|D6RAI0|D6RAI0_HUMAN UPF0361 protein C3orf37 (Fragment) OS=Homo sapiens GN=C3orf37 PE=2 SV=1	GLSDIHHR		115	122	934.4857788085938
pepb41a2	b41.a1.a3	tr|D6RAI0|D6RAI0_HUMAN	tr|D6RAI0|D6RAI0_HUMAN UPF0361 protein C3orf37 (Fragment) OS=Homo sapiens GN=C3orf37 PE=2 SV=1	SPQSNSPVLLSR		45	56	1284.6910400390625
pepb41a1	b41.a1.a4	tr|D6RAZ3|D6RAZ3_HUMAN	tr|D6RAZ3|D6RAZ3_HUMAN UPF0361 protein C3orf37 (Fragment) OS=Homo sapiens GN=C3orf37 PE=2 SV=1	GLSDIHHR		205	212	934.4857788085938
pepb41a2	b41.a1.a4	tr|D6RAZ3|D6RAZ3_HUMAN	tr|D6RAZ3|D6RAZ3_HUMAN UPF0361 protein C3orf37 (Fragment) OS=Homo sapiens GN=C3orf37 PE=2 SV=1	SPQSNSPVLLSR		45	56	1284.6910400390625
pepb41a1	b41.a1.a5	tr|D6RGK7|D6RGK7_HUMAN	tr|D6RGK7|D6RGK7_HUMAN UPF0361 protein C3orf37 (Fragment) OS=Homo sapiens GN=C3orf37 PE=2 SV=1	GLSDIHHR		115	122	934.4857788085938
pepb41a2	b41.a1.a5	tr|D6RGK7|D6RGK7_HUMAN	tr|D6RGK7|D6RGK7_HUMAN UPF0361 protein C3orf37 (Fragment) OS=Homo sapiens GN=C3orf37 PE=2 SV=1	SPQSNSPVLLSR		45	56	1284.6910400390625
pepb41a1	b41.a1.a6	tr|E7EMP6|E7EMP6_HUMAN	tr|E7EMP6|E7EMP6_HUMAN UPF0361 protein C3orf37 OS=Homo sapiens GN=C3orf37 PE=2 SV=1	GLSDIHHR		163	170	934.4857788085938
pepb41a2	b41.a1.a6	tr|E7EMP6|E7EMP6_HUMAN	tr|E7EMP6|E7EMP6_HUMAN UPF0361 protein C3orf37 OS=Homo sapiens GN=C3orf37 PE=2 SV=1	SPQSNSPVLLSR		45	56	1284.6910400390625
pepb42a2	b42.a1.a1	sp|Q99583|MNT_HUMAN	sp|Q99583|MNT_HUMAN Max-binding protein MNT OS=Homo sapiens GN=MNT PE=2 SV=1	RPGGIGTR		215	222	813.4694213867188
pepb42a1	b42.a1.a1	sp|Q99583|MNT_HUMAN	sp|Q99583|MNT_HUMAN Max-binding protein MNT OS=Homo sapiens GN=MNT PE=2 SV=1	FLEWQAQQQQR		12	22	1461.7237548828125
pepb43a2	b43.a1.a1	sp|Q15424-2|SAFB1_HUMAN	sp|Q15424-2|SAFB1_HUMAN Isoform 2 of Scaffold attachment factor B1 OS=Homo sapiens GN=SAFB	MHVEHER		605	611	937.4312744140625
pepb43a1	b43.a1.a1	sp|Q15424-2|SAFB1_HUMAN	sp|Q15424-2|SAFB1_HUMAN Isoform 2 of Scaffold attachment factor B1 OS=Homo sapiens GN=SAFB	ADSLLAVVK		217	225	915.5513916015625
pepb43a2	b43.a1.a2	sp|Q15424-3|SAFB1_HUMAN	sp|Q15424-3|SAFB1_HUMAN Isoform 3 of Scaffold attachment factor B1 OS=Homo sapiens GN=SAFB	MHVEHER		674	680	937.4312744140625
pepb43a1	b43.a1.a2	sp|Q15424-3|SAFB1_HUMAN	sp|Q15424-3|SAFB1_HUMAN Isoform 3 of Scaffold attachment factor B1 OS=Homo sapiens GN=SAFB	ADSLLAVVK		286	294	915.5513916015625
pepb43a2	b43.a1.a3	sp|Q15424-4|SAFB1_HUMAN	sp|Q15424-4|SAFB1_HUMAN Isoform 4 of Scaffold attachment factor B1 OS=Homo sapiens GN=SAFB	MHVEHER		673	679	937.4312744140625
pepb43a1	b43.a1.a3	sp|Q15424-4|SAFB1_HUMAN	sp|Q15424-4|SAFB1_HUMAN Isoform 4 of Scaffold attachment factor B1 OS=Homo sapiens GN=SAFB	ADSLLAVVK		286	294	915.5513916015625
pepb43a2	b43.a1.a4	sp|Q15424|SAFB1_HUMAN	sp|Q15424|SAFB1_HUMAN Scaffold attachment factor B1 OS=Homo sapiens GN=SAFB PE=1 SV=4	MHVEHER		674	680	937.4312744140625
pepb43a1	b43.a1.a4	sp|Q15424|SAFB1_HUMAN	sp|Q15424|SAFB1_HUMAN Scaffold attachment factor B1 OS=Homo sapiens GN=SAFB PE=1 SV=4	ADSLLAVVK		286	294	915.5513916015625
pepb43a2	b43.a1.a5	tr|B7Z2F6|B7Z2F6_HUMAN	tr|B7Z2F6|B7Z2F6_HUMAN Scaffold attachment factor B1 OS=Homo sapiens GN=SAFB PE=2 SV=1	MHVEHER		516	522	937.4312744140625
pepb43a1	b43.a1.a5	tr|B7Z2F6|B7Z2F6_HUMAN	tr|B7Z2F6|B7Z2F6_HUMAN Scaffold attachment factor B1 OS=Homo sapiens GN=SAFB PE=2 SV=1	ADSLLAVVK		129	137	915.5513916015625
pepb43a2	b43.a1.a6	tr|F5GZU3|F5GZU3_HUMAN	tr|F5GZU3|F5GZU3_HUMAN Scaffold attachment factor B1 OS=Homo sapiens GN=SAFB PE=2 SV=1	MHVEHER		504	510	937.4312744140625
pepb43a1	b43.a1.a6	tr|F5GZU3|F5GZU3_HUMAN	tr|F5GZU3|F5GZU3_HUMAN Scaffold attachment factor B1 OS=Homo sapiens GN=SAFB PE=2 SV=1	ADSLLAVVK		116	124	915.5513916015625
pepb44a1	b44.a1.a1	sp|P08651-2|NFIC_HUMAN	sp|P08651-2|NFIC_HUMAN Isoform 1 of Nuclear factor 1 C-type OS=Homo sapiens GN=NFIC	APGCVLSNPDQK	C4:+57.02146	92	103	1285.620849609375
pepb44a2	b44.a1.a1	sp|P08651-2|NFIC_HUMAN	sp|P08651-2|NFIC_HUMAN Isoform 1 of Nuclear factor 1 C-type OS=Homo sapiens GN=NFIC	SPFNSPSPQDSPR		324	336	1415.6553955078125
pepb44a1	b44.a1.a2	sp|P08651-3|NFIC_HUMAN	sp|P08651-3|NFIC_HUMAN Isoform 2 of Nuclear factor 1 C-type OS=Homo sapiens GN=NFIC	APGCVLSNPDQK	C4:+57.02146	92	103	1285.620849609375
pepb44a2	b44.a1.a2	sp|P08651-3|NFIC_HUMAN	sp|P08651-3|NFIC_HUMAN Isoform 2 of Nuclear factor 1 C-type OS=Homo sapiens GN=NFIC	SPFNSPSPQDSPR		324	336	1415.6553955078125
pepb44a1	b44.a1.a3	sp|P08651-4|NFIC_HUMAN	sp|P08651-4|NFIC_HUMAN Isoform 3 of Nuclear factor 1 C-type OS=Homo sapiens GN=NFIC	APGCVLSNPDQK	C4:+57.02146	92	103	1285.620849609375
pepb44a2	b44.a1.a3	sp|P08651-4|NFIC_HUMAN	sp|P08651-4|NFIC_HUMAN Isoform 3 of Nuclear factor 1 C-type OS=Homo sapiens GN=NFIC	SPFNSPSPQDSPR		300	312	1415.6553955078125
pepb44a1	b44.a1.a4	sp|P08651-5|NFIC_HUMAN	sp|P08651-5|NFIC_HUMAN Isoform 5 of Nuclear factor 1 C-type OS=Homo sapiens GN=NFIC	APGCVLSNPDQK	C4:+57.02146	101	112	1285.620849609375
pepb44a2	b44.a1.a4	sp|P08651-5|NFIC_HUMAN	sp|P08651-5|NFIC_HUMAN Isoform 5 of Nuclear factor 1 C-type OS=Homo sapiens GN=NFIC	SPFNSPSPQDSPR		333	345	1415.6553955078125
pepb44a1	b44.a1.a5	sp|P08651-6|NFIC_HUMAN	sp|P08651-6|NFIC_HUMAN Isoform 6 of Nuclear factor 1 C-type OS=Homo sapiens GN=NFIC	APGCVLSNPDQK	C4:+57.02146	101	112	1285.620849609375
pepb44a2	b44.a1.a5	sp|P08651-6|NFIC_HUMAN	sp|P08651-6|NFIC_HUMAN Isoform 6 of Nuclear factor 1 C-type OS=Homo sapiens GN=NFIC	SPFNSPSPQDSPR		333	345	1415.6553955078125
pepb44a1	b44.a1.a6	sp|P08651|NFIC_HUMAN	sp|P08651|NFIC_HUMAN Nuclear factor 1 C-type OS=Homo sapiens GN=NFIC PE=1 SV=2	APGCVLSNPDQK	C4:+57.02146	101	112	1285.620849609375
pepb44a2	b44.a1.a6	sp|P08651|NFIC_HUMAN	sp|P08651|NFIC_HUMAN Nuclear factor 1 C-type OS=Homo sapiens GN=NFIC PE=1 SV=2	SPFNSPSPQDSPR		333	345	1415.6553955078125
pepb45a1	b45.a1.a1	sp|Q96RE7|NACC1_HUMAN	sp|Q96RE7|NACC1_HUMAN Nucleus accumbens-associated protein 1 OS=Homo sapiens GN=NACC1 PE=1 SV=1	NTLANSCGTGIR	C7:+57.02146	410	421	1263.6114501953125
pepb45a2	b45.a1.a1	sp|Q96RE7|NACC1_HUMAN	sp|Q96RE7|NACC1_HUMAN Nucleus accumbens-associated protein 1 OS=Homo sapiens GN=NACC1 PE=1 SV=1	VEALPEQVAPESR		319	331	1424.7384033203125
pepb46a2	b46.a1.a1	sp|P81605-2|DCD_HUMAN	sp|P81605-2|DCD_HUMAN Isoform 2 of Dermcidin OS=Homo sapiens GN=DCD	ENAGEDPGLAR		43	53	1128.5284423828125
pepb46a1	b46.a1.a1	sp|P81605-2|DCD_HUMAN	sp|P81605-2|DCD_HUMAN Isoform 2 of Dermcidin OS=Homo sapiens GN=DCD	DAVEDLESVGK		86	96	1161.5638427734375
pepb46a2	b46.a1.a2	sp|P81605|DCD_HUMAN	sp|P81605|DCD_HUMAN Dermcidin OS=Homo sapiens GN=DCD PE=1 SV=2	ENAGEDPGLAR		43	53	1128.5284423828125
pepb46a1	b46.a1.a2	sp|P81605|DCD_HUMAN	sp|P81605|DCD_HUMAN Dermcidin OS=Homo sapiens GN=DCD PE=1 SV=2	DAVEDLESVGK		86	96	1161.5638427734375
pepb47a2	b47.a1.a1	sp|P15924|DESP_HUMAN	sp|P15924|DESP_HUMAN Desmoplakin OS=Homo sapiens GN=DSP PE=1 SV=3	ISTEEAIR		2745	2752	918.489501953125
pepb47a1	b47.a1.a1	sp|P15924|DESP_HUMAN	sp|P15924|DESP_HUMAN Desmoplakin OS=Homo sapiens GN=DSP PE=1 SV=3	LNDSILQATEQR		1256	1267	1387.718017578125
pepb48a2	b48.a1.a1	sp|P11387|TOP1_HUMAN	sp|P11387|TOP1_HUMAN DNA topoisomerase 1 OS=Homo sapiens GN=TOP1 PE=1 SV=2	MLDHEYTTK		263	271	1137.52490234375
pepb48a1	b48.a1.a1	sp|P11387|TOP1_HUMAN	sp|P11387|TOP1_HUMAN DNA topoisomerase 1 OS=Homo sapiens GN=TOP1 PE=1 SV=2	HLQDLMEGLTAK		576	587	1355.69921875
pepb49a1	b49.a1.a1	sp|Q92769|HDAC2_HUMAN	sp|Q92769|HDAC2_HUMAN Histone deacetylase 2 OS=Homo sapiens GN=HDAC2 PE=1 SV=2	YHSDEYIK		68	75	1054.484375
pepb49a2	b49.a1.a1	sp|Q92769|HDAC2_HUMAN	sp|Q92769|HDAC2_HUMAN Histone deacetylase 2 OS=Homo sapiens GN=HDAC2 PE=1 SV=2	YYAVNFPMR		222	230	1160.55615234375
pepb49a1	b49.a1.a2	tr|B3KRS5|B3KRS5_HUMAN	tr|B3KRS5|B3KRS5_HUMAN Histone deacetylase OS=Homo sapiens GN=HDAC2 PE=2 SV=1	YHSDEYIK		38	45	1054.484375
pepb49a2	b49.a1.a2	tr|B3KRS5|B3KRS5_HUMAN	tr|B3KRS5|B3KRS5_HUMAN Histone deacetylase OS=Homo sapiens GN=HDAC2 PE=2 SV=1	YYAVNFPMR		192	200	1160.55615234375
pepb49a1	b49.a1.a3	tr|J3KPW7|J3KPW7_HUMAN	tr|J3KPW7|J3KPW7_HUMAN Histone deacetylase 2 OS=Homo sapiens GN=HDAC2 PE=4 SV=1	YHSDEYIK		162	169	1054.484375
pepb49a2	b49.a1.a3	tr|J3KPW7|J3KPW7_HUMAN	tr|J3KPW7|J3KPW7_HUMAN Histone deacetylase 2 OS=Homo sapiens GN=HDAC2 PE=4 SV=1	YYAVNFPMR		316	324	1160.55615234375
pepb50a1	b50.a1.a1	sp|P16401|H15_HUMAN	sp|P16401|H15_HUMAN Histone H1.5 OS=Homo sapiens GN=HIST1H1B PE=1 SV=3	ALAAGGYDVEK		68	78	1093.5528564453125
pepb50a2	b50.a1.a1	sp|P16401|H15_HUMAN	sp|P16401|H15_HUMAN Histone H1.5 OS=Homo sapiens GN=HIST1H1B PE=1 SV=3	ATGPPVSELITK		38	49	1212.6839599609375
pepb51a1	b51.a1.a1	sp|P17480-2|UBF1_HUMAN	sp|P17480-2|UBF1_HUMAN Isoform UBF2 of Nucleolar transcription factor 1 OS=Homo sapiens GN=UBTF	HPELNISEEGITK		230	242	1466.7490234375
pepb51a2	b51.a1.a1	sp|P17480-2|UBF1_HUMAN	sp|P17480-2|UBF1_HUMAN Isoform UBF2 of Nucleolar transcription factor 1 OS=Homo sapiens GN=UBTF	WVEISNEVR		72	80	1131.5797119140625
pepb51a1	b51.a1.a2	sp|P17480|UBF1_HUMAN	sp|P17480|UBF1_HUMAN Nucleolar transcription factor 1 OS=Homo sapiens GN=UBTF PE=1 SV=1	HPELNISEEGITK		267	279	1466.7490234375
pepb51a2	b51.a1.a2	sp|P17480|UBF1_HUMAN	sp|P17480|UBF1_HUMAN Nucleolar transcription factor 1 OS=Homo sapiens GN=UBTF PE=1 SV=1	WVEISNEVR		72	80	1131.5797119140625
pepb51a1	b51.a1.a3	tr|E9PKP7|E9PKP7_HUMAN	tr|E9PKP7|E9PKP7_HUMAN Nucleolar transcription factor 1 OS=Homo sapiens GN=UBTF PE=2 SV=1	HPELNISEEGITK		230	242	1466.7490234375
pepb51a2	b51.a1.a3	tr|E9PKP7|E9PKP7_HUMAN	tr|E9PKP7|E9PKP7_HUMAN Nucleolar transcription factor 1 OS=Homo sapiens GN=UBTF PE=2 SV=1	WVEISNEVR		72	80	1131.5797119140625
pepb52a2	b52.a1.a1	sp|P60709|ACTB_HUMAN	sp|P60709|ACTB_HUMAN Actin, cytoplasmic 1 OS=Homo sapiens GN=ACTB PE=1 SV=1	GYSFTTTAER		197	206	1132.52734375
pepb52a1	b52.a1.a1	sp|P60709|ACTB_HUMAN	sp|P60709|ACTB_HUMAN Actin, cytoplasmic 1 OS=Homo sapiens GN=ACTB PE=1 SV=1	AVFPSIVGR		29	37	945.5521240234375
pepb52a2	b52.a1.a2	sp|P63261|ACTG_HUMAN	sp|P63261|ACTG_HUMAN Actin, cytoplasmic 2 OS=Homo sapiens GN=ACTG1 PE=1 SV=1	GYSFTTTAER		197	206	1132.52734375
pepb52a1	b52.a1.a2	sp|P63261|ACTG_HUMAN	sp|P63261|ACTG_HUMAN Actin, cytoplasmic 2 OS=Homo sapiens GN=ACTG1 PE=1 SV=1	AVFPSIVGR		29	37	945.5521240234375
pepb52a2	b52.a1.a3	tr|I3L1U9|I3L1U9_HUMAN	tr|I3L1U9|I3L1U9_HUMAN Actin, cytoplasmic 2, N-terminally processed (Fragment) OS=Homo sapiens GN=ACTG1 PE=2 SV=1	GYSFTTTAER		197	206	1132.52734375
pepb52a1	b52.a1.a3	tr|I3L1U9|I3L1U9_HUMAN	tr|I3L1U9|I3L1U9_HUMAN Actin, cytoplasmic 2, N-terminally processed (Fragment) OS=Homo sapiens GN=ACTG1 PE=2 SV=1	AVFPSIVGR		29	37	945.5521240234375
pepb52a2	b52.a1.a4	tr|I3L3I0|I3L3I0_HUMAN	tr|I3L3I0|I3L3I0_HUMAN Actin, cytoplasmic 2, N-terminally processed (Fragment) OS=Homo sapiens GN=ACTG1 PE=2 SV=1	GYSFTTTAER		197	206	1132.52734375
pepb52a1	b52.a1.a4	tr|I3L3I0|I3L3I0_HUMAN	tr|I3L3I0|I3L3I0_HUMAN Actin, cytoplasmic 2, N-terminally processed (Fragment) OS=Homo sapiens GN=ACTG1 PE=2 SV=1	AVFPSIVGR		29	37	945.5521240234375
pepb52a2	b52.a1.a5	tr|I3L4N8|I3L4N8_HUMAN	tr|I3L4N8|I3L4N8_HUMAN Actin, cytoplasmic 2, N-terminally processed (Fragment) OS=Homo sapiens GN=ACTG1 PE=2 SV=1	GYSFTTTAER		188	197	1132.52734375
pepb52a1	b52.a1.a5	tr|I3L4N8|I3L4N8_HUMAN	tr|I3L4N8|I3L4N8_HUMAN Actin, cytoplasmic 2, N-terminally processed (Fragment) OS=Homo sapiens GN=ACTG1 PE=2 SV=1	AVFPSIVGR		29	37	945.5521240234375
pepb53a2	b53.a1.a1	sp|P10412|H14_HUMAN	sp|P10412|H14_HUMAN Histone H1.4 OS=Homo sapiens GN=HIST1H1E PE=1 SV=2	SGVSLAALK		55	63	845.509521484375
pepb53a1	b53.a1.a1	sp|P10412|H14_HUMAN	sp|P10412|H14_HUMAN Histone H1.4 OS=Homo sapiens GN=HIST1H1E PE=1 SV=2	ASGPPVSELITK		35	46	1198.668212890625
pepb53a2	b53.a1.a2	sp|P16402|H13_HUMAN	sp|P16402|H13_HUMAN Histone H1.3 OS=Homo sapiens GN=HIST1H1D PE=1 SV=2	SGVSLAALK		56	64	845.509521484375
pepb53a1	b53.a1.a2	sp|P16402|H13_HUMAN	sp|P16402|H13_HUMAN Histone H1.3 OS=Homo sapiens GN=HIST1H1D PE=1 SV=2	ASGPPVSELITK		36	47	1198.668212890625
pepb53a2	b53.a1.a3	sp|P16403|H12_HUMAN	sp|P16403|H12_HUMAN Histone H1.2 OS=Homo sapiens GN=HIST1H1C PE=1 SV=2	SGVSLAALK		55	63	845.509521484375
pepb53a1	b53.a1.a3	sp|P16403|H12_HUMAN	sp|P16403|H12_HUMAN Histone H1.2 OS=Homo sapiens GN=HIST1H1C PE=1 SV=2	ASGPPVSELITK		35	46	1198.668212890625
pepb54a1	b54.a1.a1	sp|P18074|ERCC2_HUMAN	sp|P18074|ERCC2_HUMAN TFIIH basal transcription factor complex helicase XPD subunit OS=Homo sapiens GN=ERCC2 PE=1 SV=1	GNDQVAISSK		498	507	1018.5167846679688
pepb54a2	b54.a1.a1	sp|P18074|ERCC2_HUMAN	sp|P18074|ERCC2_HUMAN TFIIH basal transcription factor complex helicase XPD subunit OS=Homo sapiens GN=ERCC2 PE=1 SV=1	LPFLGLALSSR		102	112	1173.6993408203125
pepb54a1	b54.a1.a2	tr|A8MX75|A8MX75_HUMAN	tr|A8MX75|A8MX75_HUMAN TFIIH basal transcription factor complex helicase XPD subunit (Fragment) OS=Homo sapiens GN=ERCC2 PE=4 SV=2	GNDQVAISSK		474	483	1018.5167846679688
pepb54a2	b54.a1.a2	tr|A8MX75|A8MX75_HUMAN	tr|A8MX75|A8MX75_HUMAN TFIIH basal transcription factor complex helicase XPD subunit (Fragment) OS=Homo sapiens GN=ERCC2 PE=4 SV=2	LPFLGLALSSR		78	88	1173.6993408203125
pepb54a1	b54.a1.a3	tr|E7EVE9|E7EVE9_HUMAN	tr|E7EVE9|E7EVE9_HUMAN TFIIH basal transcription factor complex helicase XPD subunit OS=Homo sapiens GN=ERCC2 PE=2 SV=1	GNDQVAISSK		420	429	1018.5167846679688
pepb54a2	b54.a1.a3	tr|E7EVE9|E7EVE9_HUMAN	tr|E7EVE9|E7EVE9_HUMAN TFIIH basal transcription factor complex helicase XPD subunit OS=Homo sapiens GN=ERCC2 PE=2 SV=1	LPFLGLALSSR		102	112	1173.6993408203125
pepb55a2	b55.a1.a1	sp|P18887|XRCC1_HUMAN	sp|P18887|XRCC1_HUMAN DNA repair protein XRCC1 OS=Homo sapiens GN=XRCC1 PE=1 SV=2	TPATAPVPAR		281	290	980.5527954101562
pepb55a1	b55.a1.a1	sp|P18887|XRCC1_HUMAN	sp|P18887|XRCC1_HUMAN DNA repair protein XRCC1 OS=Homo sapiens GN=XRCC1 PE=1 SV=2	DSPFGLSFVR		139	148	1124.5738525390625
pepb55a2	b55.a1.a2	tr|F5H8D7|F5H8D7_HUMAN	tr|F5H8D7|F5H8D7_HUMAN DNA repair protein XRCC1 OS=Homo sapiens GN=XRCC1 PE=2 SV=1	TPATAPVPAR		250	259	980.5527954101562
pepb55a1	b55.a1.a2	tr|F5H8D7|F5H8D7_HUMAN	tr|F5H8D7|F5H8D7_HUMAN DNA repair protein XRCC1 OS=Homo sapiens GN=XRCC1 PE=2 SV=1	DSPFGLSFVR		108	117	1124.5738525390625
pepb56a2	b56.a1.a1	sp|Q96QC0|PP1RA_HUMAN	sp|Q96QC0|PP1RA_HUMAN Serine/threonine-protein phosphatase 1 regulatory subunit 10 OS=Homo sapiens GN=PPP1R10 PE=1 SV=1	NASTVVVSDK		226	235	1019.5371704101562
pepb56a1	b56.a1.a1	sp|Q96QC0|PP1RA_HUMAN	sp|Q96QC0|PP1RA_HUMAN Serine/threonine-protein phosphatase 1 regulatory subunit 10 OS=Homo sapiens GN=PPP1R10 PE=1 SV=1	GILQELFLNK		492	501	1174.6834716796875
pepb57a2	b57.a1.a1	sp|Q86SJ6-2|DSG4_HUMAN	sp|Q86SJ6-2|DSG4_HUMAN Isoform 2 of Desmoglein-4 OS=Homo sapiens GN=DSG4	TGEIQFSR		443	450	937.4741821289062
pepb57a1	b57.a1.a1	sp|Q86SJ6-2|DSG4_HUMAN	sp|Q86SJ6-2|DSG4_HUMAN Isoform 2 of Desmoglein-4 OS=Homo sapiens GN=DSG4	ISGVGIDRPPYGVF		87	100	1476.7850341796875
pepb57a2	b57.a1.a2	sp|Q86SJ6|DSG4_HUMAN	sp|Q86SJ6|DSG4_HUMAN Desmoglein-4 OS=Homo sapiens GN=DSG4 PE=1 SV=1	TGEIQFSR		443	450	937.4741821289062
pepb57a1	b57.a1.a2	sp|Q86SJ6|DSG4_HUMAN	sp|Q86SJ6|DSG4_HUMAN Desmoglein-4 OS=Homo sapiens GN=DSG4 PE=1 SV=1	ISGVGIDRPPYGVF		87	100	1476.7850341796875
pepb58a1	b58.a1.a1	sp|P15927-2|RFA2_HUMAN	sp|P15927-2|RFA2_HUMAN Isoform 2 of Replication protein A 32 kDa subunit OS=Homo sapiens GN=RPA2	APTNIVYK		94	101	905.509521484375
pepb58a2	b58.a1.a1	sp|P15927-2|RFA2_HUMAN	sp|P15927-2|RFA2_HUMAN Isoform 2 of Replication protein A 32 kDa subunit OS=Homo sapiens GN=RPA2	IGNVEISQVTIVGIIR		74	89	1711.01171875
pepb58a1	b58.a1.a2	sp|P15927-3|RFA2_HUMAN	sp|P15927-3|RFA2_HUMAN Isoform 3 of Replication protein A 32 kDa subunit OS=Homo sapiens GN=RPA2	APTNIVYK		174	181	905.509521484375
pepb58a2	b58.a1.a2	sp|P15927-3|RFA2_HUMAN	sp|P15927-3|RFA2_HUMAN Isoform 3 of Replication protein A 32 kDa subunit OS=Homo sapiens GN=RPA2	IGNVEISQVTIVGIIR		154	169	1711.01171875
pepb58a1	b58.a1.a3	sp|P15927|RFA2_HUMAN	sp|P15927|RFA2_HUMAN Replication protein A 32 kDa subunit OS=Homo sapiens GN=RPA2 PE=1 SV=1	APTNIVYK		86	93	905.509521484375
pepb58a2	b58.a1.a3	sp|P15927|RFA2_HUMAN	sp|P15927|RFA2_HUMAN Replication protein A 32 kDa subunit OS=Homo sapiens GN=RPA2 PE=1 SV=1	IGNVEISQVTIVGIIR		66	81	1711.01171875
pepb58a1	b58.a1.a4	tr|Q5TEJ7|Q5TEJ7_HUMAN	tr|Q5TEJ7|Q5TEJ7_HUMAN Replication protein A 32 kDa subunit (Fragment) OS=Homo sapiens GN=RPA2 PE=2 SV=1	APTNIVYK		90	97	905.509521484375
pepb58a2	b58.a1.a4	tr|Q5TEJ7|Q5TEJ7_HUMAN	tr|Q5TEJ7|Q5TEJ7_HUMAN Replication protein A 32 kDa subunit (Fragment) OS=Homo sapiens GN=RPA2 PE=2 SV=1	IGNVEISQVTIVGIIR		70	85	1711.01171875
pepb59a1	b59.a1.a1	sp|Q6A163|K1C39_HUMAN	sp|Q6A163|K1C39_HUMAN Keratin, type I cytoskeletal 39 OS=Homo sapiens GN=KRT39 PE=1 SV=2	LANYLQK		107	113	849.4832763671875
pepb59a2	b59.a1.a1	sp|Q6A163|K1C39_HUMAN	sp|Q6A163|K1C39_HUMAN Keratin, type I cytoskeletal 39 OS=Homo sapiens GN=KRT39 PE=1 SV=2	QNQEYEILLDVK	Q1:-17.02655	375	386	1474.7427978515625
pepb60a2	b60.a1.a1	tr|Q5ST81|Q5ST81_HUMAN	tr|Q5ST81|Q5ST81_HUMAN Tubulin beta chain OS=Homo sapiens GN=TUBB PE=2 SV=1	FPGQLNADLR		170	179	1130.595703125
pepb60a1	b60.a1.a1	tr|Q5ST81|Q5ST81_HUMAN	tr|Q5ST81|Q5ST81_HUMAN Tubulin beta chain OS=Homo sapiens GN=TUBB PE=2 SV=1	DSVRSGPFGQIFRP		2	15	1562.8077392578125
pepb61a1	b61.a1.a1	sp|P50613|CDK7_HUMAN	sp|P50613|CDK7_HUMAN Cyclin-dependent kinase 7 OS=Homo sapiens GN=CDK7 PE=1 SV=1	APELLFGAR		180	188	973.5469970703125
pepb61a2	b61.a1.a1	sp|P50613|CDK7_HUMAN	sp|P50613|CDK7_HUMAN Cyclin-dependent kinase 7 OS=Homo sapiens GN=CDK7 PE=1 SV=1	LDFLGEGQFATVYK		15	28	1587.8057861328125
pepb61a1	b61.a1.a2	tr|D6RAD4|D6RAD4_HUMAN	tr|D6RAD4|D6RAD4_HUMAN Cyclin-dependent kinase 7 OS=Homo sapiens GN=CDK7 PE=2 SV=1	APELLFGAR		143	151	973.5469970703125
pepb61a2	b61.a1.a2	tr|D6RAD4|D6RAD4_HUMAN	tr|D6RAD4|D6RAD4_HUMAN Cyclin-dependent kinase 7 OS=Homo sapiens GN=CDK7 PE=2 SV=1	LDFLGEGQFATVYK		15	28	1587.8057861328125

## Sheet: X!TandemPipeline informations
X!TandemPipeline version :
3.3.4	Myosine Bodybuildée
X!TandemPipeline filters :
Mode	indiv
Maximum peptide Evalue	0.05000000074505806
Maximum protein Evalue	-4.0
Minimum number of peptides per protein	2
MS sample name	DaPR130904_VB83_O1902.m
X!Tandem XML result file NOT FOUND	/home/rusconi/labo/research/daniele-praseuth/donnees-masse/vivien-berthelot/DaPR130904/DaPR130904_VB83_O1902.m.xml
