# Supplementary material for: The human DNA ends proteome uncovers an unexpected entanglement of functional pathways
Source: Nucleic Acids Res. 2016 Feb 25;44(10):4721–33. doi: 10.1093/nar/gkw121 (PMC4889927; doi:10.1093/nar/gkw121)
Supplement: SUPPLEMENTARY DATA [file supp_gkw121_nar-02937-m-2015-File003.zip › berthelot-et-al-spreadsheet-formatted-mass-data/vb111.ods]

## Sheet: proteins
MS Sample :	DaPR130924_VB111_O1927_131008200325.m
Group ID	Sub-group ID	Protein ID	Description	log(E value)	Coverage	MW	Spectra	Specific	Uniques	Specific uniques	Theoretical number of tryptic peptides	PAI	emPAI	Sub-group proteins	number of MS samples
a1	a1.a1	a1.a1.a1	sp|P11388-2|TOP2A_HUMAN Isoform 2 of DNA topoisomerase 2-alpha OS=Homo sapiens GN=TOP2A	-145.879150390625	25	177.1999969482422	56	40	38	29	72	0.7777777777777778	4.99484250318941	4	1
a1	a1.a1	a1.a1.a2	sp|P11388-3|TOP2A_HUMAN Isoform 3 of DNA topoisomerase 2-alpha OS=Homo sapiens GN=TOP2A	-145.879150390625	25	178.39999389648438	56	40	38	29	73	0.7671232876712328	4.849561181263206	4	1
a1	a1.a1	a1.a1.a3	sp|P11388-4|TOP2A_HUMAN Isoform 4 of DNA topoisomerase 2-alpha OS=Homo sapiens GN=TOP2A	-145.879150390625	25	182.39999389648438	56	40	38	29	74	0.7567567567567568	4.711586478126432	4	1
a1	a1.a1	a1.a1.a4	sp|P11388|TOP2A_HUMAN DNA topoisomerase 2-alpha OS=Homo sapiens GN=TOP2A PE=1 SV=3	-145.879150390625	26	174.10000610351562	56	40	38	29	71	0.7887323943661971	5.147979268688503	4	1
a1	a1.a2	a1.a2.a1	sp|Q02880-2|TOP2B_HUMAN Isoform Beta-1 of DNA topoisomerase 2-beta OS=Homo sapiens GN=TOP2B	-110.7557144165039	22	182.39999389648438	45	29	32	23	78	0.5769230769230769	2.7750532053243937	2	1
a1	a1.a2	a1.a2.a2	sp|Q02880|TOP2B_HUMAN DNA topoisomerase 2-beta OS=Homo sapiens GN=TOP2B PE=1 SV=3	-110.7557144165039	22	183.0	45	29	32	23	77	0.5844155844155844	2.8407459778154434	2	1
a2	a2.a1	a2.a1.a1	sp|P78527|PRKDC_HUMAN DNA-dependent protein kinase catalytic subunit OS=Homo sapiens GN=PRKDC PE=1 SV=3	-254.55194091796875	17	468.5	77		65		186	0.41397849462365593	1.5940509068319986	1	1
a3	a3.a1	a3.a1.a1	sp|Q14676|MDC1_HUMAN Mediator of DNA damage checkpoint protein 1 OS=Homo sapiens GN=MDC1 PE=1 SV=3	-157.4197540283203	29	226.3000030517578	50		42		68	0.7352941176470589	4.436183620153837	1	1
a4	a4.a1	a4.a1.a1	sp|P12956|XRCC6_HUMAN X-ray repair cross-complementing protein 6 OS=Homo sapiens GN=XRCC6 PE=1 SV=2	-93.71011352539062	40	69.69999694824219	32		23		26	1.2307692307692308	16.012542798525892	1	1
a5	a5.a1	a5.a1.a1	sp|P09874|PARP1_HUMAN Poly [ADP-ribose] polymerase 1 OS=Homo sapiens GN=PARP1 PE=1 SV=4	-95.61066436767578	24	112.9000015258789	31		25		42	0.7380952380952381	4.471359332670895	1	1
a6	a6.a1	a6.a1.a1	sp|Q9BTC0|DIDO1_HUMAN Death-inducer obliterator 1 OS=Homo sapiens GN=DIDO1 PE=1 SV=5	-87.9416275024414	11	243.5	22		20		94	0.23404255319148937	0.7141252532913134	1	1
a7	a7.a1	a7.a1.a1	sp|P13010|XRCC5_HUMAN X-ray repair cross-complementing protein 5 OS=Homo sapiens GN=XRCC5 PE=1 SV=3	-74.09904479980469	26	82.5	22		20		27	0.8148148148148148	5.528521141127846	1	1
a8	a8.a1	a8.a1.a1	sp|Q14527|HLTF_HUMAN Helicase-like transcription factor OS=Homo sapiens GN=HLTF PE=1 SV=2	-48.72822570800781	14	113.69999694824219	17		13		47	0.3617021276595745	1.29986385396121	1	1
a9	a9.a1	a9.a1.a1	sp|P27694|RFA1_HUMAN Replication protein A 70 kDa DNA-binding subunit OS=Homo sapiens GN=RPA1 PE=1 SV=2	-48.00184631347656	27	68.0	16		12		24	0.6666666666666666	3.6415888336127784	1	1
b10	b10.a1	b10.a1.a1	sp|Q13428-2|TCOF_HUMAN Isoform 2 of Treacle protein OS=Homo sapiens GN=TCOF1	-53.28810501098633	11	144.10000610351562	12		12		45	0.26666666666666666	0.8478497974222909	6	1
b10	b10.a1	b10.a1.a2	sp|Q13428-3|TCOF_HUMAN Isoform 3 of Treacle protein OS=Homo sapiens GN=TCOF1	-53.28810501098633	10	152.0	12		12		47	0.2553191489361702	0.8001933328915447	6	1
b10	b10.a1	b10.a1.a3	sp|Q13428-4|TCOF_HUMAN Isoform 4 of Treacle protein OS=Homo sapiens GN=TCOF1	-53.28810501098633	10	155.6999969482422	12		12		49	0.24489795918367346	0.7575106248547918	6	1
b10	b10.a1	b10.a1.a4	sp|Q13428-8|TCOF_HUMAN Isoform 8 of Treacle protein OS=Homo sapiens GN=TCOF1	-53.28810501098633	11	144.1999969482422	12		12		45	0.26666666666666666	0.8478497974222909	6	1
b10	b10.a1	b10.a1.a5	sp|Q13428|TCOF_HUMAN Treacle protein OS=Homo sapiens GN=TCOF1 PE=1 SV=3	-53.28810501098633	10	151.89999389648438	12		12		47	0.2553191489361702	0.8001933328915447	6	1
b10	b10.a1	b10.a1.a6	tr|E9PHK9|E9PHK9_HUMAN Treacle protein OS=Homo sapiens GN=TCOF1 PE=2 SV=1	-53.28810501098633	10	155.8000030517578	12		12		49	0.24489795918367346	0.7575106248547918	6	1
b11	b11.a1	b11.a1.a1	sp|O75533|SF3B1_HUMAN Splicing factor 3B subunit 1 OS=Homo sapiens GN=SF3B1 PE=1 SV=3	-39.21329116821289	9	145.60000610351562	12		10		52	0.23076923076923078	0.7012542798525889	1	1
b12	b12.a1	b12.a1.a1	sp|Q9NRL2|BAZ1A_HUMAN Bromodomain adjacent to zinc finger domain protein 1A OS=Homo sapiens GN=BAZ1A PE=1 SV=2	-42.541202545166016	10	178.39999389648438	12		12		60	0.2	0.5848931924611136	1	1
b13	b13.a1	b13.a1.a1	sp|P00367|DHE3_HUMAN Glutamate dehydrogenase 1, mitochondrial OS=Homo sapiens GN=GLUD1 PE=1 SV=2	-34.076934814453125	21	61.29999923706055	11		10		28	0.39285714285714285	1.4709112279856047	1	1
b14	b14.a1	b14.a1.a1	sp|P49916|DNLI3_HUMAN DNA ligase 3 OS=Homo sapiens GN=LIG3 PE=1 SV=2	-43.5362663269043	12	112.69999694824219	11		11		47	0.23404255319148937	0.7141252532913134	1	1
b15	b15.a1	b15.a1.a1	sp|Q9P2D1|CHD7_HUMAN Chromodomain-helicase-DNA-binding protein 7 OS=Homo sapiens GN=CHD7 PE=1 SV=3	-32.64551544189453	3	335.5	10		10		118	0.0847457627118644	0.2154742500762865	1	1
b16	b16.a1	b16.a1.a1	sp|Q15393|SF3B3_HUMAN Splicing factor 3B subunit 3 OS=Homo sapiens GN=SF3B3 PE=1 SV=4	-39.65571212768555	10	135.39999389648438	10		10		43	0.23255813953488372	0.7082763938087104	1	1
b17	b17.a1	b17.a1.a1	sp|P12268|IMDH2_HUMAN Inosine-5'-monophosphate dehydrogenase 2 OS=Homo sapiens GN=IMPDH2 PE=1 SV=2	-39.31602096557617	21	55.70000076293945	10		9		20	0.5	2.1622776601683795	2	1
b17	b17.a1	b17.a1.a2	tr|H0Y4R1|H0Y4R1_HUMAN Inosine-5'-monophosphate dehydrogenase 2 (Fragment) OS=Homo sapiens GN=IMPDH2 PE=3 SV=1	-39.31602096557617	23	50.79999923706055	10		9		21	0.47619047619047616	1.9935772947204895	2	1
b18	b18.a1	b18.a1.a1	sp|O60264|SMCA5_HUMAN SWI/SNF-related matrix-associated actin-dependent regulator of chromatin subfamily A member 5 OS=Homo sapiens GN=SMARCA5 PE=1 SV=1	-20.641857147216797	8	121.69999694824219	8		8		50	0.16	0.44543977074592744	1	1
b19	b19.a1	b19.a1.a1	sp|Q14839-2|CHD4_HUMAN Isoform 2 of Chromodomain-helicase-DNA-binding protein 4 OS=Homo sapiens GN=CHD4	-16.199398040771484	3	220.5	8		8		74	0.10810810810810811	0.2826498305280605	3	1
b19	b19.a1	b19.a1.a2	sp|Q14839|CHD4_HUMAN Chromodomain-helicase-DNA-binding protein 4 OS=Homo sapiens GN=CHD4 PE=1 SV=2	-16.199398040771484	3	217.6999969482422	8		8		74	0.10810810810810811	0.2826498305280605	3	1
b19	b19.a1	b19.a1.a3	tr|F5GWX5|F5GWX5_HUMAN Chromodomain-helicase-DNA-binding protein 4 OS=Homo sapiens GN=CHD4 PE=2 SV=1	-16.199398040771484	3	216.8000030517578	8		8		74	0.10810810810810811	0.2826498305280605	3	1
b20	b20.a1	b20.a1.a1	sp|P17480-2|UBF1_HUMAN Isoform UBF2 of Nucleolar transcription factor 1 OS=Homo sapiens GN=UBTF	-12.826998710632324	9	84.80000305175781	7		6		27	0.25925925925925924	0.8165997883753275	3	1
b20	b20.a1	b20.a1.a2	sp|P17480|UBF1_HUMAN Nucleolar transcription factor 1 OS=Homo sapiens GN=UBTF PE=1 SV=1	-12.826998710632324	8	89.19999694824219	7		6		29	0.2413793103448276	0.7433288221999881	3	1
b20	b20.a1	b20.a1.a3	tr|E9PKP7|E9PKP7_HUMAN Nucleolar transcription factor 1 OS=Homo sapiens GN=UBTF PE=2 SV=1	-12.826998710632324	9	87.30000305175781	7		6		29	0.2413793103448276	0.7433288221999881	3	1
b21	b21.a1	b21.a1.a1	sp|Q9UHD8|SEPT9_HUMAN Septin-9 OS=Homo sapiens GN=SEPT9 PE=1 SV=2	-13.267611503601074	11	65.30000305175781	5		5		30	0.16666666666666666	0.46779926762206947	1	1
b22	b22.a1	b22.a1.a1	sp|Q13435|SF3B2_HUMAN Splicing factor 3B subunit 2 OS=Homo sapiens GN=SF3B2 PE=1 SV=2	-19.318532943725586	5	100.0	5		5		37	0.13513513513513514	0.36500780654601406	2	1
b22	b22.a1	b22.a1.a2	tr|E9PPJ0|E9PPJ0_HUMAN Splicing factor 3B subunit 2 OS=Homo sapiens GN=SF3B2 PE=2 SV=1	-19.318532943725586	5	98.0	5		5		35	0.14285714285714285	0.3894954943731377	2	1
b23	b23.a1	b23.a1.a1	sp|Q16666-2|IF16_HUMAN Isoform 2 of Gamma-interferon-inducible protein 16 OS=Homo sapiens GN=IFI16	-20.058006286621094	9	81.9000015258789	5		5		32	0.15625	0.4330125702369627	5	1
b23	b23.a1	b23.a1.a2	sp|Q16666-3|IF16_HUMAN Isoform 3 of Gamma-interferon-inducible protein 16 OS=Homo sapiens GN=IFI16	-20.058006286621094	9	75.80000305175781	5		5		32	0.15625	0.4330125702369627	5	1
b23	b23.a1	b23.a1.a3	sp|Q16666-6|IF16_HUMAN Isoform 4 of Gamma-interferon-inducible protein 16 OS=Homo sapiens GN=IFI16	-20.058006286621094	9	82.4000015258789	5		5		30	0.16666666666666666	0.46779926762206947	5	1
b23	b23.a1	b23.a1.a4	sp|Q16666|IF16_HUMAN Gamma-interferon-inducible protein 16 OS=Homo sapiens GN=IFI16 PE=1 SV=3	-20.058006286621094	8	88.0999984741211	5		5		32	0.15625	0.4330125702369627	5	1
b23	b23.a1	b23.a1.a5	tr|E7EPR3|E7EPR3_HUMAN Gamma-interferon-inducible protein 16 OS=Homo sapiens GN=IFI16 PE=2 SV=1	-20.058006286621094	8	82.9000015258789	5		5		30	0.16666666666666666	0.46779926762206947	5	1
b24	b24.a1	b24.a1.a1	sp|Q9H9B1-3|EHMT1_HUMAN Isoform 3 of Histone-lysine N-methyltransferase EHMT1 OS=Homo sapiens GN=EHMT1	-12.446723937988281	3	128.5	4		4		36	0.1111111111111111	0.2915496650148839	2	1
b24	b24.a1	b24.a1.a2	sp|Q9H9B1|EHMT1_HUMAN Histone-lysine N-methyltransferase EHMT1 OS=Homo sapiens GN=EHMT1 PE=1 SV=4	-12.446723937988281	3	141.1999969482422	4		4		44	0.09090909090909091	0.23284673944206613	2	1
b25	b25.a1	b25.a1.a1	sp|P27816-2|MAP4_HUMAN Isoform 2 of Microtubule-associated protein 4 OS=Homo sapiens GN=MAP4	-9.03275203704834	4	102.69999694824219	4		4		36	0.1111111111111111	0.2915496650148839	7	1
b25	b25.a1	b25.a1.a2	sp|P27816-4|MAP4_HUMAN Isoform 4 of Microtubule-associated protein 4 OS=Homo sapiens GN=MAP4	-9.03275203704834	5	91.0	4		4		42	0.09523809523809523	0.24519708473503288	7	1
b25	b25.a1	b25.a1.a3	sp|P27816-6|MAP4_HUMAN Isoform 6 of Microtubule-associated protein 4 OS=Homo sapiens GN=MAP4	-9.03275203704834	4	119.80000305175781	4		4		46	0.08695652173913043	0.22167734899679203	7	1
b25	b25.a1	b25.a1.a4	sp|P27816|MAP4_HUMAN Microtubule-associated protein 4 OS=Homo sapiens GN=MAP4 PE=1 SV=3	-9.03275203704834	3	120.80000305175781	4		4		45	0.08888888888888889	0.22712523985119004	7	1
b25	b25.a1	b25.a1.a5	tr|B5MEG9|B5MEG9_HUMAN Microtubule-associated protein 4 (Fragment) OS=Homo sapiens GN=MAP4 PE=2 SV=2	-9.03275203704834	6	74.9000015258789	4		4		38	0.10526315789473684	0.2742749857031337	7	1
b25	b25.a1	b25.a1.a6	tr|E7EVA0|E7EVA0_HUMAN Microtubule-associated protein OS=Homo sapiens GN=MAP4 PE=2 SV=1	-9.03275203704834	2	245.10000610351562	4		4		97	0.041237113402061855	0.09960603164004	7	1
b25	b25.a1	b25.a1.a7	tr|E9PGM5|E9PGM5_HUMAN Microtubule-associated protein OS=Homo sapiens GN=MAP4 PE=2 SV=1	-9.03275203704834	5	92.5999984741211	4		4		43	0.09302325581395349	0.23886292399377718	7	1
b26	b26.a1	b26.a1.a1	sp|Q04837|SSBP_HUMAN Single-stranded DNA-binding protein, mitochondrial OS=Homo sapiens GN=SSBP1 PE=1 SV=1	-11.032212257385254	28	17.200000762939453	4		4		8	0.5	2.1622776601683795	3	1
b26	b26.a1	b26.a1.a2	tr|C9K0U8|C9K0U8_HUMAN Single-stranded DNA-binding protein (Fragment) OS=Homo sapiens GN=SSBP1 PE=2 SV=1	-11.032212257385254	35	14.0	4		4		7	0.5714285714285714	2.72759372031494	3	1
b26	b26.a1	b26.a1.a3	tr|E7EUY5|E7EUY5_HUMAN Single-stranded DNA-binding protein (Fragment) OS=Homo sapiens GN=SSBP1 PE=2 SV=1	-11.032212257385254	31	15.600000381469727	4		4		8	0.5	2.1622776601683795	3	1
b27	b27.a1	b27.a1.a1	sp|Q9NR30-2|DDX21_HUMAN Isoform 2 of Nucleolar RNA helicase 2 OS=Homo sapiens GN=DDX21	-11.67873477935791	6	79.5	4		4		32	0.125	0.33352143216332397	2	1
b27	b27.a1	b27.a1.a2	sp|Q9NR30|DDX21_HUMAN Nucleolar RNA helicase 2 OS=Homo sapiens GN=DDX21 PE=1 SV=5	-11.67873477935791	5	87.19999694824219	4		4		35	0.11428571428571428	0.3010252169108314	2	1
b28	b28.a1	b28.a1.a1	sp|Q01831-2|XPC_HUMAN Isoform 2 of DNA repair protein complementing XP-C cells OS=Homo sapiens GN=XPC	-12.089375495910645	3	101.69999694824219	4		3		31	0.12903225806451613	0.3459603241553646	2	1
b28	b28.a1	b28.a1.a2	sp|Q01831|XPC_HUMAN DNA repair protein complementing XP-C cells OS=Homo sapiens GN=XPC PE=1 SV=4	-12.089375495910645	3	105.80000305175781	4		3		32	0.125	0.33352143216332397	2	1
b29	b29.a1	b29.a1.a1	sp|Q32P44-2|EMAL3_HUMAN Isoform 2 of Echinoderm microtubule-associated protein-like 3 OS=Homo sapiens GN=EML3	-13.869839668273926	3	97.80000305175781	3		3		36	0.08333333333333333	0.21152765862858836	4	1
b29	b29.a1	b29.a1.a2	sp|Q32P44|EMAL3_HUMAN Echinoderm microtubule-associated protein-like 3 OS=Homo sapiens GN=EML3 PE=1 SV=1	-13.869839668273926	3	95.0	3		3		36	0.08333333333333333	0.21152765862858836	4	1
b29	b29.a1	b29.a1.a3	tr|B7WPE2|B7WPE2_HUMAN Echinoderm microtubule associated protein like 3, isoform CRA_e OS=Homo sapiens GN=EML3 PE=2 SV=1	-13.869839668273926	3	95.0999984741211	3		3		36	0.08333333333333333	0.21152765862858836	4	1
b29	b29.a1	b29.a1.a4	tr|H0Y3M3|H0Y3M3_HUMAN Echinoderm microtubule-associated protein-like 3 (Fragment) OS=Homo sapiens GN=EML3 PE=4 SV=1	-13.869839668273926	3	97.30000305175781	3		3		35	0.08571428571428572	0.21818791201011556	4	1
b30	b30.a1	b30.a1.a1	sp|Q6PJG2|EMSA1_HUMAN ELM2 and SANT domain-containing protein 1 OS=Homo sapiens GN=ELMSAN1 PE=1 SV=2	-10.517126083374023	3	114.80000305175781	3		3		40	0.075	0.1885022274370185	2	1
b30	b30.a1	b30.a1.a2	tr|F6RU81|F6RU81_HUMAN ELM2 and SANT domain-containing protein 1 (Fragment) OS=Homo sapiens GN=ELMSAN1 PE=2 SV=1	-10.517126083374023	3	111.69999694824219	3		3		39	0.07692307692307693	0.19377664171443643	2	1
b31	b31.a1	b31.a1.a1	sp|P60709|ACTB_HUMAN Actin, cytoplasmic 1 OS=Homo sapiens GN=ACTB PE=1 SV=1	-7.1936845779418945	7	41.599998474121094	3		3		15	0.2	0.5848931924611136	4	1
b31	b31.a1	b31.a1.a2	sp|P63261|ACTG_HUMAN Actin, cytoplasmic 2 OS=Homo sapiens GN=ACTG1 PE=1 SV=1	-7.1936845779418945	7	41.70000076293945	3		3		15	0.2	0.5848931924611136	4	1
b31	b31.a1	b31.a1.a3	tr|I3L1U9|I3L1U9_HUMAN Actin, cytoplasmic 2, N-terminally processed (Fragment) OS=Homo sapiens GN=ACTG1 PE=2 SV=1	-7.1936845779418945	13	23.799999237060547	3		3		10	0.3	0.9952623149688795	4	1
b31	b31.a1	b31.a1.a4	tr|I3L3I0|I3L3I0_HUMAN Actin, cytoplasmic 2, N-terminally processed (Fragment) OS=Homo sapiens GN=ACTG1 PE=2 SV=1	-7.1936845779418945	13	23.799999237060547	3		3		10	0.3	0.9952623149688795	4	1
b32	b32.a1	b32.a1.a1	sp|P15927-2|RFA2_HUMAN Isoform 2 of Replication protein A 32 kDa subunit OS=Homo sapiens GN=RPA2	-7.833747386932373	10	30.100000381469727	3		3		7	0.42857142857142855	1.6826957952797255	3	1
b32	b32.a1	b32.a1.a2	sp|P15927-3|RFA2_HUMAN Isoform 3 of Replication protein A 32 kDa subunit OS=Homo sapiens GN=RPA2	-7.833747386932373	8	38.70000076293945	3		3		10	0.3	0.9952623149688795	3	1
b32	b32.a1	b32.a1.a3	sp|P15927|RFA2_HUMAN Replication protein A 32 kDa subunit OS=Homo sapiens GN=RPA2 PE=1 SV=1	-7.833747386932373	11	29.100000381469727	3		3		7	0.42857142857142855	1.6826957952797255	3	1
b33	b33.a1	b33.a1.a1	sp|Q9H2P0|ADNP_HUMAN Activity-dependent neuroprotector homeobox protein OS=Homo sapiens GN=ADNP PE=1 SV=1	-9.680270195007324	4	123.4000015258789	3		3		53	0.05660377358490566	0.13920996073926895	1	1
b34	b34.a1	b34.a1.a1	sp|P18887|XRCC1_HUMAN DNA repair protein XRCC1 OS=Homo sapiens GN=XRCC1 PE=1 SV=2	-10.674320220947266	4	69.30000305175781	3		3		21	0.14285714285714285	0.3894954943731377	2	1
b34	b34.a1	b34.a1.a2	tr|F5H8D7|F5H8D7_HUMAN DNA repair protein XRCC1 OS=Homo sapiens GN=XRCC1 PE=2 SV=1	-10.674320220947266	4	65.80000305175781	3		3		20	0.15	0.4125375446227544	2	1
b35	b35.a1	b35.a1.a1	sp|P07910-2|HNRPC_HUMAN Isoform C1 of Heterogeneous nuclear ribonucleoproteins C1/C2 OS=Homo sapiens GN=HNRNPC	-11.463785171508789	11	32.20000076293945	3		3		16	0.1875	0.5399265260594921	10	1
b35	b35.a1	b35.a1.a2	sp|P07910-4|HNRPC_HUMAN Isoform 4 of Heterogeneous nuclear ribonucleoproteins C1/C2 OS=Homo sapiens GN=HNRNPC	-11.463785171508789	13	27.700000762939453	3		3		15	0.2	0.5848931924611136	10	1
b35	b35.a1	b35.a1.a3	sp|P07910|HNRPC_HUMAN Heterogeneous nuclear ribonucleoproteins C1/C2 OS=Homo sapiens GN=HNRNPC PE=1 SV=4	-11.463785171508789	11	33.599998474121094	3		3		15	0.2	0.5848931924611136	10	1
b35	b35.a1	b35.a1.a4	tr|B4DY08|B4DY08_HUMAN Heterogeneous nuclear ribonucleoproteins C1/C2 OS=Homo sapiens GN=HNRNPC PE=2 SV=1	-11.463785171508789	11	31.899999618530273	3		3		14	0.21428571428571427	0.637893706954064	10	1
b35	b35.a1	b35.a1.a5	tr|G3V2Q1|G3V2Q1_HUMAN Heterogeneous nuclear ribonucleoproteins C1/C2 OS=Homo sapiens GN=HNRNPC PE=2 SV=1	-11.463785171508789	11	33.5	3		3		15	0.2	0.5848931924611136	10	1
b35	b35.a1	b35.a1.a6	tr|G3V4C1|G3V4C1_HUMAN Heterogeneous nuclear ribonucleoproteins C1/C2 OS=Homo sapiens GN=HNRNPC PE=2 SV=1	-11.463785171508789	11	32.099998474121094	3		3		16	0.1875	0.5399265260594921	10	1
b35	b35.a1	b35.a1.a7	tr|G3V4W0|G3V4W0_HUMAN Heterogeneous nuclear ribonucleoproteins C1/C2 (Fragment) OS=Homo sapiens GN=HNRNPC PE=2 SV=1	-11.463785171508789	12	28.799999237060547	3		3		13	0.23076923076923078	0.7012542798525889	10	1
b35	b35.a1	b35.a1.a8	tr|G3V555|G3V555_HUMAN Heterogeneous nuclear ribonucleoproteins C1/C2 (Fragment) OS=Homo sapiens GN=HNRNPC PE=2 SV=1	-11.463785171508789	19	19.100000381469727	3		3		9	0.3333333333333333	1.1544346900318838	10	1
b35	b35.a1	b35.a1.a9	tr|G3V575|G3V575_HUMAN Heterogeneous nuclear ribonucleoproteins C1/C2 (Fragment) OS=Homo sapiens GN=HNRNPC PE=2 SV=1	-11.463785171508789	18	20.299999237060547	3		3		9	0.3333333333333333	1.1544346900318838	10	1
b35	b35.a1	b35.a1.b10	tr|G3V576|G3V576_HUMAN Heterogeneous nuclear ribonucleoproteins C1/C2 OS=Homo sapiens GN=HNRNPC PE=2 SV=1	-11.463785171508789	14	25.200000762939453	3		3		11	0.2727272727272727	0.8738174228603839	10	1
b36	b36.a1	b36.a1.a1	sp|P20839-2|IMDH1_HUMAN Isoform 2 of Inosine-5'-monophosphate dehydrogenase 1 OS=Homo sapiens GN=IMPDH1	-10.484655380249023	7	52.5	3		3		20	0.15	0.4125375446227544	9	1
b36	b36.a1	b36.a1.a2	sp|P20839-3|IMDH1_HUMAN Isoform 3 of Inosine-5'-monophosphate dehydrogenase 1 OS=Homo sapiens GN=IMPDH1	-10.484655380249023	6	60.29999923706055	3		3		21	0.14285714285714285	0.3894954943731377	9	1
b36	b36.a1	b36.a1.a3	sp|P20839-4|IMDH1_HUMAN Isoform 4 of Inosine-5'-monophosphate dehydrogenase 1 OS=Homo sapiens GN=IMPDH1	-10.484655380249023	7	54.70000076293945	3		3		19	0.15789473684210525	0.43844988828766285	9	1
b36	b36.a1	b36.a1.a4	sp|P20839-5|IMDH1_HUMAN Isoform 5 of Inosine-5'-monophosphate dehydrogenase 1 OS=Homo sapiens GN=IMPDH1	-10.484655380249023	6	63.099998474121094	3		3		21	0.14285714285714285	0.3894954943731377	9	1
b36	b36.a1	b36.a1.a5	sp|P20839-6|IMDH1_HUMAN Isoform 6 of Inosine-5'-monophosphate dehydrogenase 1 OS=Homo sapiens GN=IMPDH1	-10.484655380249023	6	64.19999694824219	3		3		24	0.125	0.33352143216332397	9	1
b36	b36.a1	b36.a1.a6	sp|P20839-7|IMDH1_HUMAN Isoform 7 of Inosine-5'-monophosphate dehydrogenase 1 OS=Homo sapiens GN=IMPDH1	-10.484655380249023	6	60.79999923706055	3		3		24	0.125	0.33352143216332397	9	1
b36	b36.a1	b36.a1.a7	sp|P20839|IMDH1_HUMAN Inosine-5'-monophosphate dehydrogenase 1 OS=Homo sapiens GN=IMPDH1 PE=1 SV=2	-10.484655380249023	6	55.29999923706055	3		3		19	0.15789473684210525	0.43844988828766285	9	1
b36	b36.a1	b36.a1.a8	tr|C9J381|C9J381_HUMAN Inosine-5'-monophosphate dehydrogenase 1 OS=Homo sapiens GN=IMPDH1 PE=2 SV=1	-10.484655380249023	7	55.099998474121094	3		3		19	0.15789473684210525	0.43844988828766285	9	1
b36	b36.a1	b36.a1.a9	tr|E7EQS0|E7EQS0_HUMAN Inosine-5'-monophosphate dehydrogenase 1 OS=Homo sapiens GN=IMPDH1 PE=2 SV=1	-10.484655380249023	6	56.900001525878906	3		3		21	0.14285714285714285	0.3894954943731377	9	1
b37	b37.a1	b37.a1.a1	sp|P35244|RFA3_HUMAN Replication protein A 14 kDa subunit OS=Homo sapiens GN=RPA3 PE=1 SV=1	-7.443697452545166	14	13.5	3		2		7	0.42857142857142855	1.6826957952797255	1	1
b38	b38.a1	b38.a1.a1	sp|O95785-2|WIZ_HUMAN Isoform 2 of Protein Wiz OS=Homo sapiens GN=WIZ	-5.5263671875	3	85.19999694824219	2		2		31	0.06451612903225806	0.16015530173997172	5	1
b38	b38.a1	b38.a1.a2	sp|O95785|WIZ_HUMAN Protein Wiz OS=Homo sapiens GN=WIZ PE=1 SV=2	-5.5263671875	1	178.39999389648438	2		2		63	0.031746031746031744	0.07583589854217876	5	1
b38	b38.a1	b38.a1.a3	tr|B3KVH1|B3KVH1_HUMAN Protein Wiz OS=Homo sapiens GN=WIZ PE=2 SV=1	-5.5263671875	2	89.19999694824219	2		2		38	0.05263157894736842	0.12883789168468907	5	1
b38	b38.a1	b38.a1.a4	tr|B7ZM82|B7ZM82_HUMAN Protein Wiz OS=Homo sapiens GN=WIZ PE=2 SV=1	-5.5263671875	2	102.80000305175781	2		2		43	0.046511627906976744	0.11304219326752252	5	1
b38	b38.a1	b38.a1.a5	tr|M0QXA7|M0QXA7_HUMAN Protein Wiz OS=Homo sapiens GN=WIZ PE=4 SV=1	-5.5263671875	2	103.0999984741211	2		2		43	0.046511627906976744	0.11304219326752252	5	1
b39	b39.a1	b39.a1.a1	sp|Q96KQ7-2|EHMT2_HUMAN Isoform 2 of Histone-lysine N-methyltransferase EHMT2 OS=Homo sapiens GN=EHMT2	-5.568475246429443	2	128.8000030517578	2		2		40	0.05	0.12201845430196334	5	1
b39	b39.a1	b39.a1.a2	sp|Q96KQ7|EHMT2_HUMAN Histone-lysine N-methyltransferase EHMT2 OS=Homo sapiens GN=EHMT2 PE=1 SV=3	-5.568475246429443	2	132.1999969482422	2		2		39	0.05128205128205128	0.12533558260076494	5	1
b39	b39.a1	b39.a1.a3	tr|A2ABF8|A2ABF8_HUMAN Histone-lysine N-methyltransferase EHMT2 OS=Homo sapiens GN=EHMT2 PE=2 SV=1	-5.568475246429443	2	135.1999969482422	2		2		40	0.05	0.12201845430196334	5	1
b39	b39.a1	b39.a1.a4	tr|A2ABF9|A2ABF9_HUMAN Histone-lysine N-methyltransferase EHMT2 OS=Homo sapiens GN=EHMT2 PE=2 SV=1	-5.568475246429443	1	138.5	2		2		39	0.05128205128205128	0.12533558260076494	5	1
b39	b39.a1	b39.a1.a5	tr|H0Y4K5|H0Y4K5_HUMAN Histone-lysine N-methyltransferase EHMT2 (Fragment) OS=Homo sapiens GN=EHMT2 PE=4 SV=1	-5.568475246429443	8	32.70000076293945	2		2		10	0.2	0.5848931924611136	5	1
b40	b40.a1	b40.a1.a1	sp|Q9H147|TDIF1_HUMAN Deoxynucleotidyltransferase terminal-interacting protein 1 OS=Homo sapiens GN=DNTTIP1 PE=1 SV=2	-6.914352893829346	6	36.900001525878906	2		2		15	0.13333333333333333	0.35935639087852556	3	1
b40	b40.a1	b40.a1.a2	tr|H7C1J2|H7C1J2_HUMAN Deoxynucleotidyltransferase terminal-interacting protein 1 (Fragment) OS=Homo sapiens GN=DNTTIP1 PE=4 SV=1	-6.914352893829346	9	26.299999237060547	2		2		11	0.18181818181818182	0.5199110829529336	3	1
b40	b40.a1	b40.a1.a3	tr|H7C1M5|H7C1M5_HUMAN Deoxynucleotidyltransferase terminal-interacting protein 1 (Fragment) OS=Homo sapiens GN=DNTTIP1 PE=4 SV=1	-6.914352893829346	7	31.600000381469727	2		2		13	0.15384615384615385	0.4251026703029981	3	1
b41	b41.a1	b41.a1.a1	sp|Q96T60|PNKP_HUMAN Bifunctional polynucleotide phosphatase/kinase OS=Homo sapiens GN=PNKP PE=1 SV=1	-7.540607452392578	3	56.900001525878906	2		2		27	0.07407407407407407	0.18597101233766966	3	1
b41	b41.a1	b41.a1.a2	tr|M0QYH2|M0QYH2_HUMAN Bifunctional polynucleotide phosphatase/kinase OS=Homo sapiens GN=PNKP PE=4 SV=1	-7.540607452392578	3	53.5	2		2		25	0.08	0.20226443461741295	3	1
b41	b41.a1	b41.a1.a3	tr|M0R3C8|M0R3C8_HUMAN Bifunctional polynucleotide phosphatase/kinase OS=Homo sapiens GN=PNKP PE=4 SV=1	-7.540607452392578	4	49.20000076293945	2		2		24	0.08333333333333333	0.21152765862858836	3	1
b42	b42.a1	b42.a1.a1	sp|P18074|ERCC2_HUMAN TFIIH basal transcription factor complex helicase XPD subunit OS=Homo sapiens GN=ERCC2 PE=1 SV=1	-6.543633937835693	2	86.69999694824219	2		2		32	0.0625	0.15478198468945825	3	1
b42	b42.a1	b42.a1.a2	tr|A8MX75|A8MX75_HUMAN TFIIH basal transcription factor complex helicase XPD subunit (Fragment) OS=Homo sapiens GN=ERCC2 PE=4 SV=2	-6.543633937835693	2	80.4000015258789	2		2		30	0.06666666666666667	0.1659144011798317	3	1
b42	b42.a1	b42.a1.a3	tr|E7EVE9|E7EVE9_HUMAN TFIIH basal transcription factor complex helicase XPD subunit OS=Homo sapiens GN=ERCC2 PE=2 SV=1	-6.543633937835693	3	77.80000305175781	2		2		25	0.08	0.20226443461741295	3	1
b43	b43.a1	b43.a1.a1	sp|Q9UNY4|TTF2_HUMAN Transcription termination factor 2 OS=Homo sapiens GN=TTF2 PE=1 SV=2	-7.93930196762085	1	129.39999389648438	2		2		62	0.03225806451612903	0.0771050560367692	1	1
b44	b44.a1	b44.a1.a1	sp|Q15029-2|U5S1_HUMAN Isoform 2 of 116 kDa U5 small nuclear ribonucleoprotein component OS=Homo sapiens GN=EFTUD2	-4.511449337005615	2	105.19999694824219	2		2		43	0.046511627906976744	0.11304219326752252	3	1
b44	b44.a1	b44.a1.a2	sp|Q15029|U5S1_HUMAN 116 kDa U5 small nuclear ribonucleoprotein component OS=Homo sapiens GN=EFTUD2 PE=1 SV=1	-4.511449337005615	2	109.19999694824219	2		2		43	0.046511627906976744	0.11304219326752252	3	1
b44	b44.a1	b44.a1.a3	tr|K7EJ81|K7EJ81_HUMAN 116 kDa U5 small nuclear ribonucleoprotein component OS=Homo sapiens GN=EFTUD2 PE=4 SV=1	-4.511449337005615	2	108.0999984741211	2		2		42	0.047619047619047616	0.11588399250774839	3	1
b45	b45.a1	b45.a1.a1	sp|P11142-2|HSP7C_HUMAN Isoform 2 of Heat shock cognate 71 kDa protein OS=Homo sapiens GN=HSPA8	-6.028724193572998	4	53.400001525878906	2		2		18	0.1111111111111111	0.2915496650148839	4	1
b45	b45.a1	b45.a1.a2	sp|P11142|HSP7C_HUMAN Heat shock cognate 71 kDa protein OS=Homo sapiens GN=HSPA8 PE=1 SV=1	-6.028724193572998	3	70.80000305175781	2		2		25	0.08	0.20226443461741295	4	1
b45	b45.a1	b45.a1.a3	tr|E9PKE3|E9PKE3_HUMAN Heat shock cognate 71 kDa protein OS=Homo sapiens GN=HSPA8 PE=2 SV=1	-6.028724193572998	3	68.69999694824219	2		2		24	0.08333333333333333	0.21152765862858836	4	1
b45	b45.a1	b45.a1.a4	tr|E9PN89|E9PN89_HUMAN Heat shock cognate 71 kDa protein (Fragment) OS=Homo sapiens GN=HSPA8 PE=2 SV=1	-6.028724193572998	7	34.70000076293945	2		2		15	0.13333333333333333	0.35935639087852556	4	1

## Sheet: peptides
MS Sample :	DaPR130924_VB111_O1927_131008200325.m
Group ID	Peptide ID	SequenceLI	Modifs	Charge	MH+ theo	Number of subgroups	Subgroup ids	Number of spectra
a1	pepa1a1	AGVSVKPF		2	804.4617919921875	1	a1.a2	1
a1	pepa1a2	AGVSVKPFQVK		2	1159.683837890625	1	a1.a2	1
a1	pepa1a3	AIIENPTFDSQTK		2	1463.7381591796875	1	a1.a1	1
a1	pepa1a4	DIIQMIVQR		2	1115.6246337890625	1	a1.a2	1
a1	pepa1a5	DIIQMIVQR	M5:+15.99491	2	1131.6195068359375	1	a1.a2	1
a1	pepa1a6	DIVAIMTR		2	918.5081176757812	1	a1.a2	1
a1	pepa1a7	DIVAIMTR	M6:+15.99491	2	934.5029907226562	1	a1.a2	1
a1	pepa1a8	DIVAIMVR		2	916.5288696289062	1	a1.a1	1
a1	pepa1a9	DIVAIMVR	M6:+15.99491	2	932.5238037109375	1	a1.a1	1
a1	pepa1b10	DPAINSGVSQKPDPAK		3	1623.8341064453125	1	a1.a1	3
a1	pepa1b11	EDVIAGMSGK	M7:+15.99491	2	1022.4827270507812	1	a1.a2	1
a1	pepa1b12	EIIIFSNSDNER		2	1436.7020263671875	2	a1.a1 a1.a2	1
a1	pepa1b13	EKQDEQVGIPGK		2	1327.685546875	1	a1.a1	1
a1	pepa1b14	ENMTIQPK		2	960.4822998046875	2	a1.a1 a1.a2	1
a1	pepa1b15	EQVIEPMINGTDK		2	1473.725830078125	1	a1.a2	1
a1	pepa1b16	EQVIEPMINGTDK	M7:+15.99491	2	1489.720703125	1	a1.a2	1
a1	pepa1b17	EQVIEPMINGTEK	M7:+15.99491	2	1503.7364501953125	1	a1.a1	1
a1	pepa1b18	EVTFVPGIYK		2	1152.63037109375	2	a1.a1 a1.a2	1
a1	pepa1b19	EWIVGMIGAESTK		2	1420.7144775390625	1	a1.a2	1
a1	pepa1b20	EYFADMER		2	1060.4407958984375	1	a1.a2	1
a1	pepa1b21	EYHTDTTVK		2	1093.5164794921875	2	a1.a1 a1.a2	1
a1	pepa1b22	FTVETASR		2	910.4633178710938	1	a1.a1	1
a1	pepa1b23	GFQQISFVNSIATSK		2	1626.8489990234375	1	a1.a1	2
a1	pepa1b24	GFQQISFVNSIATTK		2	1640.86474609375	1	a1.a2	1
a1	pepa1b25	GYDSDPVK		2	880.4050903320312	1	a1.a1	1
a1	pepa1b26	HVDYVADQIVTK		2	1387.7220458984375	1	a1.a1	1
a1	pepa1b27	HVDYVVDQVVGK		2	1357.7115478515625	1	a1.a2	1
a1	pepa1b28	IAQAEAAGIHK		2	1108.6114501953125	1	a1.a2	1
a1	pepa1b29	IDETGNSIK		2	976.4949951171875	1	a1.a1	1
a1	pepa1b30	IFDEIIVNAADNK		2	1461.7587890625	2	a1.a1 a1.a2	2
a1	pepa1b31	IHGIPEQFIYGTATK		2	1674.8853759765625	1	a1.a2	2
a1	pepa1b32	IIFPAVDDNIIK		2	1357.77294921875	1	a1.a2	1
a1	pepa1b33	IKNENTEGSPQEDGVEIEGIK		3	2286.110107421875	1	a1.a1	1
a1	pepa1b34	IMDGEEPIPMIPSYK		2	1719.8336181640625	1	a1.a1	1
a1	pepa1b35	IMDGEEPIPMIPSYK	M10:+15.99491	2	1735.8284912109375	1	a1.a1	1
a1	pepa1b36	IMDGEEPIPMIPSYK	M2:+15.99491 - M10:+15.99491	2	1751.823486328125	1	a1.a1	1
a1	pepa1b37	IMIMTDQDQDGSHIK		2	1731.804443359375	2	a1.a1 a1.a2	1
a1	pepa1b38	IMIMTDQDQDGSHIK	M2:+15.99491	3	1747.7994384765625	2	a1.a1 a1.a2	1
a1	pepa1b39	IMIMTDQDQDGSHIK	M2:+15.99491 - M4:+15.99491	2	1763.7943115234375	2	a1.a1 a1.a2	2
a1	pepa1b40	IQIEETMPSPYGR		2	1520.7418212890625	1	a1.a2	1
a1	pepa1b41	IQIEETMPSPYGR	M7:+15.99491	2	1536.7366943359375	1	a1.a2	1
a1	pepa1b42	KEWITNFMEDR	M8:+15.99491	3	1484.684326171875	2	a1.a1 a1.a2	1
a1	pepa1b43	KGDIDTAAVK		2	1017.5579223632812	1	a1.a2	2
a1	pepa1b44	KNYEDEDSIK		2	1240.569580078125	1	a1.a1	1
a1	pepa1b45	KYDTVIDIIR		2	1235.6998291015625	1	a1.a1	1
a1	pepa1b46	MEVSPIQPVNENMQVNK	M1:+42.01057	2	1998.962646484375	1	a1.a1	1
a1	pepa1b47	MEVSPIQPVNENMQVNK	M13:+15.99491 - M1:+42.01057	2	2014.9576416015625	1	a1.a1	2
a1	pepa1b48	MEVSPIQPVNENMQVNK	M1:+15.99491 - M13:+15.99491 - M1:+42.01057	2	2030.95263671875	1	a1.a1	1
a1	pepa1b49	NENTEGSPQEDGVEIEGIK		2	2044.9310302734375	1	a1.a1	1
a1	pepa1b50	NTVEITEIPVR		2	1270.7005615234375	1	a1.a2	1
a1	pepa1b51	NYEDEDSIK		2	1112.474609375	1	a1.a1	1
a1	pepa1b52	QDEQVGIPGK	Q1:-17.02655	2	1053.521484375	1	a1.a1	1
a1	pepa1b53	QIMENAEINNIIK	Q1:-17.02655	2	1512.7730712890625	2	a1.a1 a1.a2	1
a1	pepa1b54	QIMENAEINNIIK	M3:+15.99491 - Q1:-17.02655	2	1528.7679443359375	2	a1.a1 a1.a2	1
a1	pepa1b55	QIMENAEINNIIK		2	1529.799560546875	2	a1.a1 a1.a2	1
a1	pepa1b56	QIMENAEINNIIK	M3:+15.99491	2	1545.7945556640625	2	a1.a1 a1.a2	1
a1	pepa1b57	QTWMDNMGR	Q1:-17.02655	2	1121.45068359375	1	a1.a1	1
a1	pepa1b58	QTWMDNMGR		2	1138.4771728515625	1	a1.a1	1
a1	pepa1b59	QTWMNNMMK	M4:+15.99491 - M7:+15.99491 - M8:+15.99491	2	1231.4908447265625	1	a1.a2	1
a1	pepa1b60	SESDIEETEPVVIPR		2	1699.8388671875	1	a1.a2	1
a1	pepa1b61	SIAVSGIGVIGR		2	1128.6739501953125	1	a1.a2	1
a1	pepa1b62	SIPSIVDGFKPGQR		2	1500.8172607421875	1	a1.a2	1
a1	pepa1b63	SIPSMVDGIKPGQR		2	1484.7894287109375	1	a1.a1	1
a1	pepa1b64	SPSDIWK		2	832.42041015625	2	a1.a1 a1.a2	1
a1	pepa1b65	SVVSDIEADDVK		2	1276.6270751953125	1	a1.a1	1
a1	pepa1b66	SYDDAESIK		2	1027.458251953125	1	a1.a2	1
a1	pepa1b67	SYVDMYIK		2	1018.4918212890625	1	a1.a1	1
a1	pepa1b68	TIAVSGIGVVGR		2	1128.6739501953125	1	a1.a1	1
a1	pepa1b69	TQMAEVIPSPR	M3:+15.99491	2	1244.630859375	1	a1.a1	2
a1	pepa1b70	VIHEQVNHR		2	1131.6021728515625	1	a1.a1	1
a1	pepa1b71	VTIDPENNIISIWNNGK		2	1926.992431640625	1	a1.a1	1
a1	pepa1b72	VVEAVNSDSDSEFGIPK		2	1792.8603515625	1	a1.a2	1
a1	pepa1b73	YAGPEDDAAITIAFSK		2	1668.81201171875	1	a1.a2	1
a1	pepa1b74	YDTVIDIIR		2	1107.6048583984375	1	a1.a1	1
a1	pepa1b75	YIFTMISSIAR	M5:+15.99491	2	1317.6876220703125	1	a1.a1	1
a1	pepa1b76	YSGPEDDAAISIAFSK		2	1670.791259765625	1	a1.a1	1
a2	pepa2a1	AMHGEIQK		2	913.4564208984375	1	a2.a1	1
a2	pepa2a2	AQEPESGISEETQVK		2	1631.7762451171875	1	a2.a1	1
a2	pepa2a3	ATQMPEGGQGAPPMYQIYK		2	2066.9677734375	1	a2.a1	1
a2	pepa2a4	ATQQQHDFTITQTADGR		2	1917.9053955078125	1	a2.a1	2
a2	pepa2a5	AYVPAIQMAFK	M8:+15.99491	2	1254.655517578125	1	a2.a1	1
a2	pepa2a6	DEVIANR		2	816.42138671875	1	a2.a1	1
a2	pepa2a7	DIIETHIR		2	996.5477294921875	1	a2.a1	1
a2	pepa2a8	DIIINTMSQEEK		2	1420.69921875	1	a2.a1	1
a2	pepa2a9	DIIINTMSQEEK	M7:+15.99491	2	1436.6942138671875	1	a2.a1	1
a2	pepa2b10	DPESETDNDSQEIFK		2	1753.7403564453125	1	a2.a1	1
a2	pepa2b11	DQNIIIGTTYR		2	1293.68017578125	1	a2.a1	1
a2	pepa2b12	EQQHVMEEIFQSSFR	M6:+15.99491	3	1910.87060546875	1	a2.a1	1
a2	pepa2b13	FVETQASQGTIQTR		2	1565.792236328125	1	a2.a1	1
a2	pepa2b14	FVPIIPGNR		2	1012.5942993164062	1	a2.a1	1
a2	pepa2b15	GGSWIQEINVAEK		2	1430.727783203125	1	a2.a1	1
a2	pepa2b16	GIFTSEIGTK		2	1052.562744140625	1	a2.a1	1
a2	pepa2b17	HDVGAYMIMYK		2	1327.6177978515625	1	a2.a1	1
a2	pepa2b18	HGDIPDIQIK		2	1135.6109619140625	1	a2.a1	1
a2	pepa2b19	HSSIITPIQAVAQR		3	1520.8548583984375	1	a2.a1	1
a2	pepa2b20	HVMQPYYK		2	1065.51904296875	1	a2.a1	1
a2	pepa2b21	IATTIIQHWK		2	1210.6947021484375	1	a2.a1	1
a2	pepa2b22	IGIPGDEVDNK		2	1156.5849609375	1	a2.a1	1
a2	pepa2b23	IGNPIVPINIR		2	1205.7369384765625	1	a2.a1	1
a2	pepa2b24	IIDVMYSR		2	996.5186767578125	1	a2.a1	1
a2	pepa2b25	IIEEAIIR		2	956.577880859375	1	a2.a1	1
a2	pepa2b26	IIEISGSSSEDSEK		2	1480.70166015625	1	a2.a1	1
a2	pepa2b27	IINFIMK		2	878.5172119140625	1	a2.a1	1
a2	pepa2b28	IINTWTNR		2	1017.5479736328125	1	a2.a1	1
a2	pepa2b29	IIQDFNR		2	905.484375	1	a2.a1	1
a2	pepa2b30	IIQIIER		2	884.5568237304688	1	a2.a1	1
a2	pepa2b31	IISITVR		2	801.5197143554688	1	a2.a1	1
a2	pepa2b32	IISSESYSFK		2	1160.583740234375	1	a2.a1	1
a2	pepa2b33	INESTFDTQITK		2	1396.6959228515625	1	a2.a1	1
a2	pepa2b34	ISFAVPFR		2	936.5305786132812	1	a2.a1	1
a2	pepa2b35	ITPIPEDNSMNVDQDGDPSDR	M10:+15.99491	2	2331.00439453125	1	a2.a1	1
a2	pepa2b36	IYSIAIHPN		2	1027.5574951171875	1	a2.a1	1
a2	pepa2b37	KQNNFSIAMK	M9:+15.99491	2	1196.609619140625	1	a2.a1	1
a2	pepa2b38	MEVQEQEEDISSIIR		2	1805.8590087890625	1	a2.a1	1
a2	pepa2b39	MEVQEQEEDISSIIR	M1:+15.99491	2	1821.8538818359375	1	a2.a1	1
a2	pepa2b40	MSTSPEAFIAIR		2	1322.677734375	1	a2.a1	1
a2	pepa2b41	MYAAIGDPK		2	965.4765014648438	1	a2.a1	1
a2	pepa2b42	MYAAIGDPK	M1:+15.99491	2	981.4713745117188	1	a2.a1	1
a2	pepa2b43	NEIEIPGQYDGR		2	1390.66015625	1	a2.a1	1
a2	pepa2b44	NIDIAVIEIMQSSVDNTK	M10:+15.99491	2	2006.011474609375	1	a2.a1	1
a2	pepa2b45	NIITVTSSDEMMK	M11:+15.99491	2	1484.697509765625	1	a2.a1	1
a2	pepa2b46	NIITVTSSDEMMK	M11:+15.99491 - M12:+15.99491	2	1500.6923828125	1	a2.a1	1
a2	pepa2b47	NISSNEAISIEEIR		2	1574.802490234375	1	a2.a1	1
a2	pepa2b48	NNWEVSAISR		2	1175.580810546875	1	a2.a1	1
a2	pepa2b49	QDWVDGEPTEAEK		2	1503.66015625	1	a2.a1	1
a2	pepa2b50	QGNISSQVPIK		2	1170.6480712890625	1	a2.a1	1
a2	pepa2b51	QGNISSQVPIKR	Q1:-17.02655	2	1309.72265625	1	a2.a1	1
a2	pepa2b52	QITQSAIIAEAR	Q1:-17.02655	2	1283.69580078125	1	a2.a1	1
a2	pepa2b53	QITQSAIIAEAR		2	1300.722412109375	1	a2.a1	1
a2	pepa2b54	QMFITQTDTGDDR		2	1527.6748046875	1	a2.a1	1
a2	pepa2b55	QMFITQTDTGDDR	M2:+15.99491	2	1543.669677734375	1	a2.a1	1
a2	pepa2b56	QNNFSIAMK		2	1052.519775390625	1	a2.a1	1
a2	pepa2b57	SDPGIITNTMDVFVK		2	1636.825439453125	1	a2.a1	1
a2	pepa2b58	SDPGIITNTMDVFVK	M10:+15.99491	2	1652.8204345703125	1	a2.a1	1
a2	pepa2b59	SIGEYDVIR		2	1051.5423583984375	1	a2.a1	1
a2	pepa2b60	SIGPPQGEEDSVPR		2	1467.707763671875	1	a2.a1	1
a2	pepa2b61	SINSIEFR		2	965.5054931640625	1	a2.a1	1
a2	pepa2b62	SMEEDPQTSR		2	1179.4951171875	1	a2.a1	1
a2	pepa2b63	TFPVIIR		2	845.5247802734375	1	a2.a1	1
a2	pepa2b64	TVGAIQVIGTEAQSSIIK		2	1815.0225830078125	1	a2.a1	1
a2	pepa2b65	TVSIIDENNVSSYISK		2	1768.8968505859375	1	a2.a1	1
a2	pepa2b66	TYSVVPMTSR		2	1140.5721435546875	1	a2.a1	1
a2	pepa2b67	TYSVVPMTSR	M7:+15.99491	2	1156.567138671875	1	a2.a1	1
a2	pepa2b68	VIAGIYQR		2	919.536376953125	1	a2.a1	1
a2	pepa2b69	VTEIAITASDR		2	1175.6270751953125	1	a2.a1	1
a2	pepa2b70	VVQMIGSIGGQINK		2	1443.7991943359375	1	a2.a1	1
a2	pepa2b71	VVQMIGSIGGQINK	M4:+15.99491	2	1459.7940673828125	1	a2.a1	1
a2	pepa2b72	YAVPSAGIR		2	933.5156860351562	1	a2.a1	1
a2	pepa2b73	YNFPVEVEVPMER		2	1608.7730712890625	1	a2.a1	1
a2	pepa2b74	YNFPVEVEVPMER	M11:+15.99491	2	1624.7679443359375	1	a2.a1	1
a2	pepa2b75	YPEETISIMTK		2	1311.6505126953125	1	a2.a1	1
a2	pepa2b76	YPEETISIMTK	M9:+15.99491	2	1327.6453857421875	1	a2.a1	1
a3	pepa3a1	AGFFIPPDEYVVTDPEQEK		2	2181.0390625	1	a3.a1	2
a3	pepa3a2	AHEVGAQGGPPVAQVEQDIPISR		3	2355.20556640625	1	a3.a1	1
a3	pepa3a3	AQPFGFIDSDTDAEEER		2	1926.8355712890625	1	a3.a1	1
a3	pepa3a4	DAEEDMPQR		2	1090.4473876953125	1	a3.a1	1
a3	pepa3a5	DQAEEEPNRIPSR		3	1540.7353515625	1	a3.a1	1
a3	pepa3a6	DSDTDVEEEEIPVENR		2	1875.8094482421875	1	a3.a1	1
a3	pepa3a7	EEEEDTAEKPGK		2	1361.6070556640625	1	a3.a1	1
a3	pepa3a8	EGAQVPTGR		2	914.4694213867188	1	a3.a1	1
a3	pepa3a9	ENITDIVVDTDTIGESTQPQR		2	2331.131591796875	1	a3.a1	1
a3	pepa3b10	GAGNGVVPAGVIIER		2	1408.7911376953125	1	a3.a1	1
a3	pepa3b11	GQASSPTPEPGVGAGDIPGPTSAPVPSGSQSGGR		3	3059.466796875	1	a3.a1	1
a3	pepa3b12	HQVSVEGTNQTDVK		3	1541.755859375	1	a3.a1	2
a3	pepa3b13	IDVSIPFVSR		2	1132.636474609375	1	a3.a1	1
a3	pepa3b14	IEPSTSTDQPVTPEPTSQATR		3	2242.083740234375	1	a3.a1	2
a3	pepa3b15	INQESTAPK		2	987.510986328125	1	a3.a1	1
a3	pepa3b16	IPATPVVIPMK		2	1165.7017822265625	1	a3.a1	1
a3	pepa3b17	IPATPVVIPMK	M10:+15.99491	2	1181.6966552734375	1	a3.a1	1
a3	pepa3b18	KHQVSVEGTNQTDVK		3	1669.850830078125	1	a3.a1	1
a3	pepa3b19	MTPFPATSAAPEPHPSTSTAQPVTPK	M1:+15.99491	3	2664.298095703125	1	a3.a1	1
a3	pepa3b20	NFGFSIQDAISR		2	1354.6754150390625	1	a3.a1	1
a3	pepa3b21	NQIVTPEPTSR		2	1241.64892578125	1	a3.a1	1
a3	pepa3b22	PGIHIER		2	821.4631958007812	1	a3.a1	1
a3	pepa3b23	PVEPAASDIEPFTPTDQSVTPEAIAQGGQSK		3	3167.538330078125	1	a3.a1	1
a3	pepa3b24	PVTSEPTSQATR		2	1273.638671875	1	a3.a1	1
a3	pepa3b25	QDGSQEAPEAPISSEIEPFHPK		3	2393.1259765625	1	a3.a1	1
a3	pepa3b26	QEAKPEAFVISPIEMSST	Q1:-17.02655	2	1946.9420166015625	1	a3.a1	1
a3	pepa3b27	QEAKPEAFVISPIEMSST	M15:+15.99491 - Q1:-17.02655	2	1962.9368896484375	1	a3.a1	1
a3	pepa3b28	QEAKPEAFVISPIEMSST	M15:+15.99491	2	1979.9635009765625	1	a3.a1	1
a3	pepa3b29	QSEAEVVTEIQIEK		2	1602.822509765625	1	a3.a1	1
a3	pepa3b30	RDQAEEEPNR		2	1243.566650390625	1	a3.a1	1
a3	pepa3b31	SIATMDSPPHQK		2	1311.6365966796875	1	a3.a1	1
a3	pepa3b32	SIATMDSPPHQK	M5:+15.99491	2	1327.6314697265625	1	a3.a1	1
a3	pepa3b33	SQAGSDTDVEEGK		2	1322.571044921875	1	a3.a1	1
a3	pepa3b34	SQASTTVDINTQVEK		2	1620.807861328125	1	a3.a1	1
a3	pepa3b35	SQIPAEGDAGAEWAAAVIK		2	1883.9501953125	1	a3.a1	1
a3	pepa3b36	SSPGIHIER		2	995.5272827148438	1	a3.a1	1
a3	pepa3b37	TPEPVVPTAPEIR		2	1405.76904296875	1	a3.a1	1
a3	pepa3b38	TPEPVVPTAPEIRPS		2	1589.853759765625	1	a3.a1	1
a3	pepa3b39	TPEPVVPTAPEIRPSTSTDR		3	2150.109130859375	1	a3.a1	1
a3	pepa3b40	TPEPVVPTAPEIRPSTSTDRPVTPK		3	2672.42578125	1	a3.a1	1
a3	pepa3b41	TPEPVVPTAPEPHPTTSTDQPVTPK		3	2623.325439453125	1	a3.a1	1
a3	pepa3b42	TPESIVPIAPEIQPSTSR		2	1922.0234375	1	a3.a1	2
a3	pepa3b43	TPETIVPTAPK		2	1153.646728515625	1	a3.a1	1
a3	pepa3b44	TPETVVPTAIEIQPSTSTDRPVTSEPTSQATR		3	3396.71337890625	1	a3.a1	1
a3	pepa3b45	TPETVVPTAPEIQASASTDQPVTSEPTSR		3	2996.469970703125	1	a3.a1	1
a3	pepa3b46	VEIETSEEIQEK		2	1433.7010498046875	1	a3.a1	1
a4	pepa4a1	DIIAVVFYGTEK		2	1354.7257080078125	1	a4.a1	1
a4	pepa4a2	DIISIAEDEDIR		2	1388.6907958984375	1	a4.a1	1
a4	pepa4a3	DSIIFIVDASK		2	1207.6573486328125	1	a4.a1	1
a4	pepa4a4	DTGIFIDIMHIK	M9:+15.99491	2	1418.7352294921875	1	a4.a1	1
a4	pepa4a5	EETEEIK		2	877.415283203125	1	a4.a1	1
a4	pepa4a6	EIVYPPDYNPEGK		2	1520.7271728515625	1	a4.a1	2
a4	pepa4a7	FDDPGIMIMGFK	M7:+15.99491	2	1386.6435546875	1	a4.a1	2
a4	pepa4a8	FDDPGIMIMGFK	M7:+15.99491 - M9:+15.99491	2	1402.6385498046875	1	a4.a1	1
a4	pepa4a9	IGSIVDEFK		2	1007.5411987304688	1	a4.a1	1
a4	pepa4b10	IMATPEQVGK	M2:+15.99491	2	1089.561279296875	1	a4.a1	1
a4	pepa4b11	IMIFTNEDNPHGNDSAK		2	1902.865478515625	1	a4.a1	1
a4	pepa4b12	IMIFTNEDNPHGNDSAK	M2:+15.99491	2	1918.8603515625	1	a4.a1	2
a4	pepa4b13	KPGGFDISIFYR		2	1399.7373046875	1	a4.a1	2
a4	pepa4b14	KQEIIEAITK		2	1172.6888427734375	1	a4.a1	1
a4	pepa4b15	NIPPYFVAIVPQEEEIDDQK		2	2344.171142578125	1	a4.a1	1
a4	pepa4b16	NIYVIQEIDNPGAK		2	1573.822509765625	1	a4.a1	1
a4	pepa4b17	PVIQQHFR		2	1024.569091796875	1	a4.a1	1
a4	pepa4b18	QEIIEAITK	Q1:-17.02655	2	1027.5673828125	1	a4.a1	1
a4	pepa4b19	RIIEIDQFK		2	1161.6630859375	1	a4.a1	1
a4	pepa4b20	SDSFENPVIQQH		2	1400.64453125	1	a4.a1	1
a4	pepa4b21	SDSFENPVIQQHFR		2	1703.81396484375	1	a4.a1	2
a4	pepa4b22	SGWESYYK	S1:+42.01057	2	1061.4578857421875	1	a4.a1	1
a4	pepa4b23	TEGDEEAEEEQEENIEASGDYK		2	2500.99609375	1	a4.a1	2
a4	pepa4b24	TFNTSTGGIIIPSDTK		2	1651.854248046875	1	a4.a1	2
a4	pepa4b25	VEYSEEEIK		2	1125.5313720703125	1	a4.a1	1
a5	pepa5a1	AEPVEVVAPR		2	1066.589599609375	1	a5.a1	1
a5	pepa5a2	AMVEYEIDIQK	M2:+15.99491	2	1354.65625	1	a5.a1	1
a5	pepa5a3	AQNDIIWNIK		2	1214.6531982421875	1	a5.a1	1
a5	pepa5a4	DPIDVNYEK		2	1092.521240234375	1	a5.a1	1
a5	pepa5a5	DSEEAEIIR		2	1061.5113525390625	1	a5.a1	1
a5	pepa5a6	EEIGFRPEYSASQIK		2	1753.8759765625	1	a5.a1	1
a5	pepa5a7	FYPIEIDYGQDEEAVK		2	1915.8963623046875	1	a5.a1	1
a5	pepa5a8	GDEVDGVDEVAK		2	1232.564453125	1	a5.a1	1
a5	pepa5a9	GGAAVDPDSGIEHSAH		3	1519.6776123046875	1	a5.a1	1
a5	pepa5b10	GGSDDSSKDPIDVNYEK		2	1825.80908203125	1	a5.a1	2
a5	pepa5b11	GIYFADMVSK		2	1130.5555419921875	1	a5.a1	1
a5	pepa5b12	GIYFADMVSK	M7:+15.99491	2	1146.5504150390625	1	a5.a1	1
a5	pepa5b13	GTNSYYK		2	832.3839721679688	1	a5.a1	1
a5	pepa5b14	HPDVEVDGFSEIR		3	1499.712890625	1	a5.a1	1
a5	pepa5b15	KFYPIEIDYGQDEEAVK		3	2043.991455078125	1	a5.a1	1
a5	pepa5b16	KGDEVDGVDEVAK		2	1360.6595458984375	1	a5.a1	1
a5	pepa5b17	KPPIINNADSVQAK		2	1494.827880859375	1	a5.a1	1
a5	pepa5b18	MAIMVQSPMFDGK		2	1454.6844482421875	1	a5.a1	1
a5	pepa5b19	MAIMVQSPMFDGK	M9:+15.99491	2	1470.679443359375	1	a5.a1	1
a5	pepa5b20	MIFDVESMK	M1:+15.99491	2	1115.5115966796875	1	a5.a1	2
a5	pepa5b21	MIFDVESMK	M1:+15.99491 - M8:+15.99491	2	1131.5064697265625	1	a5.a1	1
a5	pepa5b22	PEYSASQIK		2	1022.5156860351562	1	a5.a1	1
a5	pepa5b23	PVQDIIK		2	812.4880981445312	1	a5.a1	1
a5	pepa5b24	QQVPSGESAIIDR	Q1:-17.02655	2	1382.6915283203125	1	a5.a1	1
a5	pepa5b25	QQVPSGESAIIDR		2	1399.718017578125	1	a5.a1	1
a5	pepa5b26	SIQEIFIAH		2	1057.568115234375	1	a5.a1	1
a5	pepa5b27	TGNAWHSK		2	900.4326782226562	1	a5.a1	1
a5	pepa5b28	VFSATIGIVDIVK		2	1361.8043212890625	1	a5.a1	1
a5	pepa5b29	VVSEDFIQDVSASTK		2	1624.806884765625	1	a5.a1	1
a6	pepa6a1	AIGSAQYEDPR		2	1206.575439453125	1	a6.a1	1
a6	pepa6a2	DIYIIPISAQDPVPSK		2	1755.9532470703125	1	a6.a1	1
a6	pepa6a3	EEVAYDPEDETIIEEAK		2	1979.897216796875	1	a6.a1	1
a6	pepa6a4	EPPGSTAGIPQEPK		2	1407.7119140625	1	a6.a1	1
a6	pepa6a5	FGVVANNNR		2	990.5120239257812	1	a6.a1	1
a6	pepa6a6	FPGSAAIVGAVR		2	1144.647705078125	1	a6.a1	1
a6	pepa6a7	GFINMQSVAK		2	1094.566650390625	1	a6.a1	1
a6	pepa6a8	GGIVGQAPMPVPEEK	M9:+15.99491	2	1524.7730712890625	1	a6.a1	1
a6	pepa6a9	IFQPVIEAPGASK		2	1356.7525634765625	1	a6.a1	1
a6	pepa6b10	IGAMSAAPSQPNSQIR		2	1627.822509765625	1	a6.a1	1
a6	pepa6b11	IGAMSAAPSQPNSQIR	M4:+15.99491	2	1643.8173828125	1	a6.a1	1
a6	pepa6b12	PAEPVAGAATPSIVEQQK		2	1792.9444580078125	1	a6.a1	1
a6	pepa6b13	PVITSVMVPK	M7:+15.99491	2	1086.6231689453125	1	a6.a1	1
a6	pepa6b14	QAGPAPAAATAASK		2	1211.6383056640625	1	a6.a1	1
a6	pepa6b15	QEPENDQGVVSQAGK		2	1585.7457275390625	1	a6.a1	1
a6	pepa6b16	RPANSGEIDK		2	1086.55419921875	1	a6.a1	1
a6	pepa6b17	SGPQSASTAVK		2	1032.5323486328125	1	a6.a1	1
a6	pepa6b18	SPPEGDTTIFISR		2	1419.7119140625	1	a6.a1	1
a6	pepa6b19	TAAPSPSIIYK		2	1147.63623046875	1	a6.a1	1
a6	pepa6b20	VNDSDDIIMTENEVGK		2	1778.8116455078125	1	a6.a1	1
a6	pepa6b21	VNDSDDIIMTENEVGK	M9:+15.99491	2	1794.8070068359375	1	a6.a1	1
a6	pepa6b22	VTVDDIPNR		2	1028.5374755859375	1	a6.a1	1
a7	pepa7a1	AIDDIDMVAIVR		2	1330.703857421875	1	a7.a1	1
a7	pepa7a2	ANPQVGVAFPH		2	1136.5850830078125	1	a7.a1	1
a7	pepa7a3	AVDAIIDSMSIAK	M9:+15.99491	2	1349.698486328125	1	a7.a1	1
a7	pepa7a4	DDEAAAVAISSIIH		2	1411.706787109375	1	a7.a1	1
a7	pepa7a5	DQVTAQEIFQDNHEDGPTAK		2	2243.021484375	1	a7.a1	2
a7	pepa7a6	EDGSGDRGDGPFR		3	1364.5830078125	1	a7.a1	1
a7	pepa7a7	EDIIQGFR		2	977.5054931640625	1	a7.a1	1
a7	pepa7a8	EEASGSSVTAEEAK		2	1394.6285400390625	1	a7.a1	1
a7	pepa7a9	FFMGNQVIK		2	1083.5660400390625	1	a7.a1	1
a7	pepa7b10	HIEIFTDISSR		2	1317.68017578125	1	a7.a1	1
a7	pepa7b11	IGGHGPSFPIK		2	1109.610595703125	1	a7.a1	1
a7	pepa7b12	KVITMFVQR		2	1121.650390625	1	a7.a1	1
a7	pepa7b13	MINPPAEVTTK		2	1200.6297607421875	1	a7.a1	1
a7	pepa7b14	SKVDEEQMK		2	1093.519775390625	1	a7.a1	1
a7	pepa7b15	SQIDIIIH		2	938.531005859375	1	a7.a1	1
a7	pepa7b16	SQIDIIIHSIK		2	1266.741943359375	1	a7.a1	1
a7	pepa7b17	VDEEQMK		2	878.392822265625	1	a7.a1	1
a7	pepa7b18	VITMFVQR		2	993.555419921875	1	a7.a1	1
a7	pepa7b19	VITMFVQR	M4:+15.99491	2	1009.55029296875	1	a7.a1	1
a7	pepa7b20	YAPTEAQINAVDAIIDSMSIAK	M18:+15.99491	3	2337.164794921875	1	a7.a1	1
a7	pepa7b21	YGSDIVPFSK		2	1112.562744140625	1	a7.a1	1
a8	pepa8a1	AGGVGINISAASR		2	1172.6385498046875	1	a8.a1	1
a8	pepa8a2	ASGFVFTR		2	884.462890625	1	a8.a1	1
a8	pepa8a3	DPNNPYDK		2	962.4218139648438	1	a8.a1	1
a8	pepa8a4	EYNVNDDSMK		2	1214.499755859375	1	a8.a1	1
a8	pepa8a5	EYNVNDDSMK	M9:+15.99491	2	1230.4947509765625	1	a8.a1	1
a8	pepa8a6	GDSPIHSIR		2	981.5115966796875	1	a8.a1	1
a8	pepa8a7	KTDVEERPR		2	1129.596435546875	1	a8.a1	1
a8	pepa8a8	MSEISSSRPK	M1:+15.99491	2	1137.5572509765625	1	a8.a1	1
a8	pepa8a9	NDIYYNTITNFSEK		2	1721.8021240234375	1	a8.a1	1
a8	pepa8b10	PVTMGDEGGIR		2	1131.5467529296875	1	a8.a1	1
a8	pepa8b11	PVTMGDEGGIR	M4:+15.99491	2	1147.5416259765625	1	a8.a1	1
a8	pepa8b12	THEMEPAEAIETPIIPHQK		3	2171.08056640625	1	a8.a1	1
a8	pepa8b13	THEMEPAEAIETPIIPHQK	M4:+15.99491	3	2187.075439453125	1	a8.a1	1
a8	pepa8b14	TIQRPVTMGDEGGIR		3	1629.838134765625	1	a8.a1	1
a8	pepa8b15	VFIQHITISDEER		3	1586.8177490234375	1	a8.a1	1
a8	pepa8b16	YYTGVVNNNEMVAIQR		2	1870.9119873046875	1	a8.a1	1
a8	pepa8b17	YYTGVVNNNEMVAIQR	M11:+15.99491	2	1886.9068603515625	1	a8.a1	1
a9	pepa9a1	ATAFNEQVDK		2	1122.54296875	1	a9.a1	1
a9	pepa9a2	ATVMDVKPVDYR	M4:+15.99491	2	1409.709716796875	1	a9.a1	2
a9	pepa9a3	DKNEQAFEEVFQNANFR		3	2085.962890625	1	a9.a1	1
a9	pepa9a4	FFPIIEVNK		2	1106.6248779296875	1	a9.a1	1
a9	pepa9a5	IFSIEIVDESGEIR		2	1606.8326416015625	1	a9.a1	1
a9	pepa9a6	IGNPVPYNEGIGQPQVAPPAPAASPAASSR		3	2913.48583984375	1	a9.a1	1
a9	pepa9a7	NIYIMDTSGK		2	1141.55615234375	1	a9.a1	1
a9	pepa9a8	NIYIMDTSGK	M5:+15.99491	2	1157.5511474609375	1	a9.a1	1
a9	pepa9a9	PQPQNGSSGMGSTVSK		2	1561.7279052734375	1	a9.a1	1
a9	pepa9b10	PQPQNGSSGMGSTVSK	M10:+15.99491	2	1577.7227783203125	1	a9.a1	1
a9	pepa9b11	SGGVGGSNTNWK		2	1163.54443359375	1	a9.a1	1
a9	pepa9b12	VGQISEGAIAAIMQK		2	1515.8204345703125	1	a9.a1	1
a9	pepa9b13	VGQISEGAIAAIMQK	M13:+15.99491	2	1531.8153076171875	1	a9.a1	1
a9	pepa9b14	VIDQQNGIYR		2	1205.627685546875	1	a9.a1	1
a9	pepa9b15	VVTATIWGEDADK		2	1404.7010498046875	1	a9.a1	1
b10	pepb10a1	AGTATSPAGSSPAVAGGTQR		2	1743.8624267578125	1	b10.a1	1
b10	pepb10a2	ASEAQPPVAR		2	1025.537841796875	1	b10.a1	1
b10	pepb10a3	GSIGQGTAPVIPGK		2	1281.716552734375	1	b10.a1	1
b10	pepb10a4	IASTNSSVIGADIPSSMK	M17:+15.99491	2	1793.8953857421875	1	b10.a1	1
b10	pepb10a5	IDSSPSVSSTIAAK		2	1362.7115478515625	1	b10.a1	1
b10	pepb10a6	ISGDQPAAR		2	914.4694213867188	1	b10.a1	1
b10	pepb10a7	KAEEDAAIQAK		2	1173.6114501953125	1	b10.a1	1
b10	pepb10a8	QEAKPQQAAGMISPK	M11:+15.99491	3	1599.8162841796875	1	b10.a1	1
b10	pepb10a9	SIGNIIQAK		2	943.5574951171875	1	b10.a1	1
b10	pepb10b10	SPAGPAATPAQAQAASTPR		2	1749.8883056640625	1	b10.a1	1
b10	pepb10b11	TGPAAAQVQVGK		2	1126.6219482421875	1	b10.a1	1
b10	pepb10b12	TSQVGAASAPAK		2	1087.5745849609375	1	b10.a1	1
b11	pepb11a1	DTPGHGSGWAETPR		3	1467.66162109375	1	b11.a1	1
b11	pepb11a2	GDTPGHATPGHGGATSSAR		3	1733.79541015625	1	b11.a1	1
b11	pepb11a3	GSETPGATPGSK		2	1088.5223388671875	1	b11.a1	1
b11	pepb11a4	IIVDVDESTISPEEQK		2	1801.906982421875	1	b11.a1	1
b11	pepb11a5	IMGNIGAADIDHK	M2:+15.99491	3	1370.6737060546875	1	b11.a1	1
b11	pepb11a6	IVDDIKDEAEQYR		2	1593.77587890625	1	b11.a1	1
b11	pepb11a7	QIVDTTVEIANK	Q1:-17.02655	2	1313.695068359375	1	b11.a1	1
b11	pepb11a8	QIVDTTVEIANK		2	1330.7216796875	1	b11.a1	1
b11	pepb11a9	THEDIEAQIR		2	1211.6019287109375	1	b11.a1	2
b11	pepb11b10	VGAAEIISR		2	915.5261840820312	1	b11.a1	1
b11	pepb11b11	VPEINVQNGVIK		2	1309.7479248046875	1	b11.a1	1
b12	pepb12a1	APIDASDSGR		2	988.4697875976562	1	b12.a1	1
b12	pepb12a2	DITEAIDEDADPTK		2	1532.6966552734375	1	b12.a1	1
b12	pepb12a3	EQITDADTK		2	1020.4848022460938	1	b12.a1	1
b12	pepb12a4	HDDSWPFIK		2	1144.5426025390625	1	b12.a1	1
b12	pepb12a5	HYDDFFER		2	1128.474853515625	1	b12.a1	1
b12	pepb12a6	IGIHVTPSNVDQVSTPPAAK		3	2031.08740234375	1	b12.a1	1
b12	pepb12a7	ISIQESESK		2	1020.5211791992188	1	b12.a1	1
b12	pepb12a8	PGITYQEAIESEK		2	1464.7220458984375	1	b12.a1	1
b12	pepb12a9	PSSFQNNVQSQDPQVSTK		3	1990.9468994140625	1	b12.a1	1
b12	pepb12b10	QSPEPSPVTIGR		2	1267.66455078125	1	b12.a1	1
b12	pepb12b11	SANNTPENSPNFPNFR		2	1805.820556640625	1	b12.a1	1
b12	pepb12b12	TGEPIMSESTSNIDQGPR	M6:+15.99491	2	1934.8763427734375	1	b12.a1	1
b13	pepb13a1	AIASIMTYK	M6:+15.99491	2	1013.5339965820312	1	b13.a1	1
b13	pepb13a2	DDGSWEVIEGYR		2	1425.6285400390625	1	b13.a1	1
b13	pepb13a3	DIVHSGIAYTMER		3	1491.7264404296875	1	b13.a1	1
b13	pepb13a4	GFIGPGIDVPAPDMSTGER		2	1915.9222412109375	1	b13.a1	1
b13	pepb13a5	GFIGPGIDVPAPDMSTGER	M14:+15.99491	2	1931.917236328125	1	b13.a1	1
b13	pepb13a6	HGGTIPIVPTAEFQDR		3	1737.892333984375	1	b13.a1	1
b13	pepb13a7	IIAEGANGPTTPEADK		2	1583.7916259765625	1	b13.a1	1
b13	pepb13a8	MVEGFFDR	M1:+15.99491	2	1016.4509887695312	1	b13.a1	1
b13	pepb13a9	NINHVSYGR		2	1059.533447265625	1	b13.a1	1
b13	pepb13b10	YNIGIDIR		2	963.5261840820312	1	b13.a1	1
b13	pepb13b11	YSTDVSVDEVK		2	1241.5899658203125	1	b13.a1	1
b14	pepb14a1	AAVWEITGAEFSK		2	1408.7110595703125	1	b14.a1	1
b14	pepb14a2	AIDIADMITR		2	1118.5877685546875	1	b14.a1	1
b14	pepb14a3	DIEQGDVSETIR		2	1361.6546630859375	1	b14.a1	1
b14	pepb14a4	EDEQQQAIQDIASR		2	1630.76708984375	1	b14.a1	1
b14	pepb14a5	GASFVTSTNPR		2	1136.5699462890625	1	b14.a1	1
b14	pepb14a6	ITTTGQVTSPVK		2	1231.689697265625	1	b14.a1	1
b14	pepb14a7	IYYPDFIVPDPK		2	1466.7569580078125	1	b14.a1	1
b14	pepb14a8	NIQDVVER		2	972.5112915039062	1	b14.a1	1
b14	pepb14a9	SEAHTADGISIR		2	1256.6234130859375	1	b14.a1	1
b14	pepb14b10	VIIDIFTGVR		2	1132.6728515625	1	b14.a1	1
b14	pepb14b11	VIQEGIEGIVIK		2	1297.77294921875	1	b14.a1	1
b15	pepb15a1	AVIQSMSGR	M6:+15.99491	2	964.488525390625	1	b15.a1	1
b15	pepb15a2	EATSSTSNFSSISSK		2	1532.7078857421875	1	b15.a1	1
b15	pepb15a3	ENATNGVQQISK		2	1288.649658203125	1	b15.a1	1
b15	pepb15a4	FIIPNVSTPVSDAFK		2	1634.8792724609375	1	b15.a1	1
b15	pepb15a5	GVEVGADTGSK		2	1019.5007934570312	1	b15.a1	1
b15	pepb15a6	IDINTITGEER		2	1260.6434326171875	1	b15.a1	1
b15	pepb15a7	PFIGMSSAPR		2	1062.54052734375	1	b15.a1	1
b15	pepb15a8	QQFDWNQFR		2	1268.5810546875	1	b15.a1	1
b15	pepb15a9	TQMEIIQAGISR	M3:+15.99491	2	1362.7049560546875	1	b15.a1	1
b15	pepb15b10	VVSTFGVIFDPVK		2	1407.7886962890625	1	b15.a1	1
b16	pepb16a1	AGNGQWASVIR		2	1158.6019287109375	1	b16.a1	1
b16	pepb16a2	DYIVVGSDSGR		2	1167.564453125	1	b16.a1	1
b16	pepb16a3	FIAVGIVDNTVR		2	1303.7373046875	1	b16.a1	1
b16	pepb16a4	IPPNTNDEVDEDPTGNK		2	1854.8355712890625	1	b16.a1	1
b16	pepb16a5	ITIETDEDMVTEIR	M9:+15.99491	2	1680.800048828125	1	b16.a1	1
b16	pepb16a6	MQGQEAVIAMSSR		2	1407.6722412109375	1	b16.a1	1
b16	pepb16a7	NDIDDPER		2	973.422607421875	1	b16.a1	1
b16	pepb16a8	NVSEEIDR		2	961.4589233398438	1	b16.a1	1
b16	pepb16a9	TPVEEVPAAIAPFQGR		2	1681.8912353515625	1	b16.a1	1
b16	pepb16b10	TVIDPVTGDISDTR		2	1488.7545166015625	1	b16.a1	1
b17	pepb17a1	DKYPNIQVIGGNVVTAAQAK		3	2086.129638671875	1	b17.a1	1
b17	pepb17a2	FGVPVIADGGIQNVGH		2	1579.8231201171875	1	b17.a1	1
b17	pepb17a3	GMGSIDAMDK	M2:+15.99491 - M8:+15.99491	2	1056.4339599609375	1	b17.a1	1
b17	pepb17a4	KYEQGFITDPVVISPK		3	1820.979736328125	1	b17.a1	2
b17	pepb17a5	NIIDAGVDAIR		2	1156.6324462890625	1	b17.a1	1
b17	pepb17a6	PQATAVYK		2	877.4782104492188	1	b17.a1	1
b17	pepb17a7	TSSAQVEGGVHSIHSYEK		3	1915.9149169921875	1	b17.a1	1
b17	pepb17a8	VAQGVSGAVQDK		2	1158.61181640625	1	b17.a1	1
b17	pepb17a9	YEQGFITDPVVISPK		2	1692.8846435546875	1	b17.a1	1
b18	pepb18a1	HGATHVFASK		2	1054.5433349609375	1	b18.a1	1
b18	pepb18a2	IDEAESINDEEIEEK		2	1762.786865234375	1	b18.a1	1
b18	pepb18a3	IDGQTPHDER		2	1167.539306640625	1	b18.a1	1
b18	pepb18a4	IDSIVIQQGR		2	1128.6375732421875	1	b18.a1	1
b18	pepb18a5	IITQGFTNWNK		2	1321.6903076171875	1	b18.a1	1
b18	pepb18a6	NPEIPNAAQAQK		2	1280.6597900390625	1	b18.a1	1
b18	pepb18a7	QNIISVGDYR		2	1164.6011962890625	1	b18.a1	1
b18	pepb18a8	VIIFSQMTR		2	1094.6031494140625	1	b18.a1	1
b19	pepb19a1	ENEFSFEDNAIR		2	1470.6500244140625	1	b19.a1	1
b19	pepb19a2	GNFIEIK		2	820.456787109375	1	b19.a1	1
b19	pepb19a3	IDGGITGNMR	M9:+15.99491	2	1049.5047607421875	1	b19.a1	1
b19	pepb19a4	SAIDITPIVVEDK		2	1399.768310546875	1	b19.a1	1
b19	pepb19a5	VAQYVVR		2	834.4835815429688	1	b19.a1	1
b19	pepb19a6	VIIFSQMTK		2	1066.5970458984375	1	b19.a1	1
b19	pepb19a7	WQDIQNDPR		2	1171.549560546875	1	b19.a1	1
b19	pepb19a8	YAIINEPFK		2	1094.5885009765625	1	b19.a1	1
b20	pepb20a1	FIESIPEEEQQR		2	1504.7281494140625	1	b20.a1	1
b20	pepb20a2	FREDHPDIIQNAK		3	1582.7977294921875	1	b20.a1	1
b20	pepb20a3	IHPEMSNIDITK	M5:+15.99491	3	1413.7047119140625	1	b20.a1	1
b20	pepb20a4	QIQEERPEISESEITR	Q1:-17.02655	2	1926.9407958984375	1	b20.a1	1
b20	pepb20a5	QIQEERPEISESEITR		3	1943.96728515625	1	b20.a1	1
b20	pepb20a6	SDIPEKPK		2	913.4993286132812	1	b20.a1	1
b20	pepb20a7	YIQDFQR		2	969.4793090820312	1	b20.a1	1
b21	pepb21a1	IEPKPQPPVAEATPR		3	1629.896240234375	1	b21.a1	1
b21	pepb21a2	IGDSSGPAIK		2	944.5051879882812	1	b21.a1	1
b21	pepb21a3	QVENAGAIGPSR		2	1198.617919921875	1	b21.a1	1
b21	pepb21a4	SFEVEEVETPNSTPPR		2	1817.8555908203125	1	b21.a1	1
b21	pepb21a5	VPEVPTAPATDAAPK		2	1463.7745361328125	1	b21.a1	1
b22	pepb22a1	AAVIIEQER		2	1028.5738525390625	1	b22.a1	1
b22	pepb22a2	FTVAEIK		2	807.4614868164062	1	b22.a1	1
b22	pepb22a3	GPPPPPGDENR		2	1132.53857421875	1	b22.a1	1
b22	pepb22a4	VGEPVAISEEER		2	1314.654052734375	1	b22.a1	1
b22	pepb22a5	YGPPPSYPNIK		2	1232.63134765625	1	b22.a1	1
b23	pepb23a1	EVDATSPAPSTSSTVK		2	1576.7705078125	1	b23.a1	1
b23	pepb23a2	GEFTYYEIQDNTGK		2	1664.7442626953125	1	b23.a1	1
b23	pepb23a3	IQIADIMEEK	M7:+15.99491	2	1205.608642578125	1	b23.a1	1
b23	pepb23a4	TPQMPPTTPSSSFFTK	M4:+15.99491	2	1769.8419189453125	1	b23.a1	1
b23	pepb23a5	TTIYEIQDDR		2	1253.6011962890625	1	b23.a1	1
b24	pepb24a1	AIQDSAPDRPSPVER		3	1637.8245849609375	1	b24.a1	1
b24	pepb24a2	PAIQAQPIR		2	993.5844116210938	1	b24.a1	1
b24	pepb24a3	SITHSTVGSK		2	1016.5374755859375	1	b24.a1	1
b24	pepb24a4	SVVGIHAASK		2	968.5527954101562	1	b24.a1	1
b25	pepb25a1	IATNTSAPDIK		2	1130.6055908203125	1	b25.a1	1
b25	pepb25a2	SPSTIIPK		2	842.4985961914062	1	b25.a1	1
b25	pepb25a3	TAGPIASAQK		2	943.5211181640625	1	b25.a1	1
b25	pepb25a4	TTTISGTAPAAGVVPSR		2	1585.8548583984375	1	b25.a1	1
b26	pepb26a1	DVAYQYVK		2	985.4993286132812	1	b26.a1	1
b26	pepb26a2	ESETTTSIVIER		2	1364.6907958984375	1	b26.a1	1
b26	pepb26a3	SGDSEVYQIGDVSQK		2	1611.7501220703125	1	b26.a1	1
b26	pepb26a4	VGQDPVIR		2	883.5	1	b26.a1	1
b27	pepb27a1	AAVIGDVIR		2	913.5469970703125	1	b27.a1	1
b27	pepb27a2	APQVIVIAPTR		2	1164.7099609375	1	b27.a1	1
b27	pepb27a3	EAQEISQNSAIK		2	1317.6649169921875	1	b27.a1	1
b27	pepb27a4	STYEQVDIIGK		2	1252.6424560546875	1	b27.a1	1
b28	pepb28a1	AIQIITR		2	814.514892578125	1	b28.a1	1
b28	pepb28a2	DVDTYYISNIVK		2	1429.721435546875	1	b28.a1	1
b28	pepb28a3	YDPVWMTVTR		2	1267.6143798828125	1	b28.a1	1
b28	pepb28a4	YDPVWMTVTR	M6:+15.99491	2	1283.6092529296875	1	b28.a1	1
b29	pepb29a1	DPISSPGGPGSR		2	1126.5491943359375	1	b29.a1	1
b29	pepb29a2	EAIQSISQR		2	1031.54833984375	1	b29.a1	1
b29	pepb29a3	VASGQTAGVDK		2	1032.5323486328125	1	b29.a1	1
b30	pepb30a1	FQAEIPIMR		2	1104.5875244140625	1	b30.a1	1
b30	pepb30a2	GGVIQSTR		2	817.453125	1	b30.a1	1
b30	pepb30a3	SHESNAPGSAGGQASEKPR		3	1866.8692626953125	1	b30.a1	1
b31	pepb31a1	AVFPSIVGR		2	945.5521240234375	1	b31.a1	1
b31	pepb31a2	DSYVGDEAQSK		2	1198.522705078125	1	b31.a1	1
b31	pepb31a3	GYSFTTTAER		2	1132.52734375	1	b31.a1	1
b32	pepb32a1	APTNIVYK		2	905.509521484375	1	b32.a1	1
b32	pepb32a2	IDDMTAAPMDVR	M9:+15.99491	2	1350.6031494140625	1	b32.a1	1
b32	pepb32a3	PEGINFQDIK		2	1160.594970703125	1	b32.a1	1
b33	pepb33a1	IGIGGNAPVSIPQQSQSVK		2	1880.0240478515625	1	b33.a1	1
b33	pepb33a2	IGSIASGNVR		2	973.5429077148438	1	b33.a1	1
b33	pepb33a3	YSIQSANASSISSGQIK		2	1740.876708984375	1	b33.a1	1
b34	pepb34a1	DSPFGISFVR		2	1124.5738525390625	1	b34.a1	1
b34	pepb34a2	TPATAPVPAR		2	980.5527954101562	1	b34.a1	1
b34	pepb34a3	YSQVIGIGGR		2	1049.57421875	1	b34.a1	1
b35	pepb35a1	MIAGQVIDINIAAEPK	M1:+15.99491	2	1698.9100341796875	1	b35.a1	1
b35	pepb35a2	SDVEAIFSK		2	995.5048217773438	1	b35.a1	1
b35	pepb35a3	VPPPPPIAR		2	943.5728149414062	1	b35.a1	1
b36	pepb36a1	IAQGVSGSIQDK		2	1202.637939453125	1	b36.a1	1
b36	pepb36a2	IEIVVAPAGVTIK		2	1309.8094482421875	1	b36.a1	1
b36	pepb36a3	NIIDAGVDGIR		2	1142.6168212890625	1	b36.a1	1
b37	pepb37a1	MFIISDGEGK		2	1096.53466796875	1	b37.a1	1
b37	pepb37a2	MFIISDGEGK	M1:+15.99491	2	1112.5296630859375	1	b37.a1	1
b37	pepb37a3	VDMMDIPR	V1:+42.01057	2	1018.469970703125	1	b37.a1	1
b38	pepb38a1	PGKPGAGPAQVPR		3	1231.6910400390625	1	b38.a1	1
b38	pepb38a2	SAGGEPGPEAGR		2	1084.502197265625	1	b38.a1	1
b39	pepb39a1	TPIHAAAQK		2	936.526611328125	1	b39.a1	1
b39	pepb39a2	TPIMEAVVNNHIEVAR	M4:+15.99491	3	1808.9327392578125	1	b39.a1	1
b40	pepb40a1	DIAASDDYR		2	1025.453857421875	1	b40.a1	1
b40	pepb40a2	INESTTFVIGSR		2	1323.690673828125	1	b40.a1	1
b41	pepb41a1	GPITQVTDR		2	986.5269775390625	1	b41.a1	1
b41	pepb41a2	VFPTGPSDWR		2	1161.5692138671875	1	b41.a1	1
b42	pepb42a1	GNDQVAISSK		2	1018.5167846679688	1	b42.a1	1
b42	pepb42a2	IPFIGIAISSR		2	1173.6993408203125	1	b42.a1	1
b43	pepb43a1	PIVIIPQR		2	935.6041259765625	1	b43.a1	1
b43	pepb43a2	VAIEFGSEEPR		2	1233.6114501953125	1	b43.a1	1
b44	pepb44a1	IAVEPVNPSEIPK		2	1392.773681640625	1	b44.a1	1
b44	pepb44a2	STPVTVVIPDTK		2	1256.7100830078125	1	b44.a1	1
b45	pepb45a1	DAGTIAGINVIR		2	1199.6746826171875	1	b45.a1	1
b45	pepb45a2	FEEINADIFR		2	1253.616455078125	1	b45.a1	1

## Sheet: spectra
MS Sample :	DaPR130924_VB111_O1927_131008200325.m
Group ID	Peptide ID	Sample	Scan	Rt (minutes)	Sequence (top)	Modifs (top)	Number of subgroups	Sub-groups Ids	Best E-value	Best hyperscore	Charge	MH+ Obs	MH+ theo	DeltaMH+	Delta-ppm
a1	pepa1b70	DaPR130924_VB111_O1927_131008200325.m	734	10.550000190734863	VIHEQVNHR		1	a1.a1	0.002400000113993883	48.599998474121094	2	1131.602294921875	1131.6021728515625	1.9999999494757503E-4	0.17674055400900152
a1	pepa1b21	DaPR130924_VB111_O1927_131008200325.m	894	12.130000114440918	EYHTDTTVK		2	a1.a1 a1.a2	5.200000014156103E-4	17.799999237060547	2	1093.5164794921875	1093.5164794921875	9.999999747378752E-5	0.09144809369514577
a1	pepa1b44	DaPR130924_VB111_O1927_131008200325.m	1153	14.279999732971191	KNYEDEDSLK		1	a1.a1	0.003000000026077032	36.900001525878906	2	1240.57373046875	1240.569580078125	0.00419999985024333	3.385541542924851
a1	pepa1b25	DaPR130924_VB111_O1927_131008200325.m	1204	14.710000038146973	GYDSDPVK		1	a1.a1	7.300000288523734E-4	28.299999237060547	2	880.406494140625	880.4050903320312	0.00139999995008111	1.5901770281145484
a1	pepa1b29	DaPR130924_VB111_O1927_131008200325.m	1255	15.15999984741211	LDETGNSLK		1	a1.a1	6.500000017695129E-5	40.5	2	976.4963989257812	976.4949951171875	0.00139999995008111	1.4336990533301182
a1	pepa1b13	DaPR130924_VB111_O1927_131008200325.m	1322	15.65999984741211	EKQDEQVGLPGK		1	a1.a1	6.500000017695129E-5	41.400001525878906	2	1327.68212890625	1327.685546875	-0.0035000001080334187	-2.636166459950881
a1	pepa1b10	DaPR130924_VB111_O1927_131008200325.m	1385	16.110000610351562	DPALNSGVSQKPDPAK		1	a1.a1	7.000000096013537E-6	53.70000076293945	3	1623.837890625	1623.8341064453125	0.003800000064074993	2.3401405654629714
a1	pepa1b10	DaPR130924_VB111_O1927_131008200325.m	1387	16.110000610351562	DPALNSGVSQKPDPAK		1	a1.a1	7.500000356230885E-5	38.099998474121094	2	1623.8292236328125	1623.8341064453125	-0.004800000227987766	-2.955967120616345
a1	pepa1b10	DaPR130924_VB111_O1927_131008200325.m	1399	16.200000762939453	DPALNSGVSQKPDPAK		1	a1.a1	0.002899999963119626	51.70000076293945	2	1623.832763671875	1623.8341064453125	-0.00139999995008111	-0.8621570051547992
a1	pepa1b51	DaPR130924_VB111_O1927_131008200325.m	1402	16.209999084472656	NYEDEDSLK		1	a1.a1	0.002300000051036477	34.20000076293945	2	1112.475341796875	1112.474609375	6.99999975040555E-4	0.6292278215983935
a1	pepa1b14	DaPR130924_VB111_O1927_131008200325.m	1413	16.25	ENMTLQPK		2	a1.a1 a1.a2	0.0010000000474974513	35.900001525878906	2	960.4830322265625	960.4822998046875	6.99999975040555E-4	0.7288004944837597
a1	pepa1b22	DaPR130924_VB111_O1927_131008200325.m	1453	16.530000686645508	FTVETASR		1	a1.a1	0.026000000536441803	27.899999618530273	2	910.4636840820312	910.4633178710938	3.9999998989515007E-4	0.4393367443187682
a1	pepa1b39	DaPR130924_VB111_O1927_131008200325.m	1498	16.799999237060547	IMIMTDQDQDGSHIK	M2:+15.99491 - M4:+15.99491	2	a1.a1 a1.a2	0.005799999926239252	39.900001525878906	3	1763.7965087890625	1763.7943115234375	0.002300000051036477	1.3040069559187453
a1	pepa1b39	DaPR130924_VB111_O1927_131008200325.m	1511	16.8799991607666	IMIMTDQDQDGSHIK	M2:+15.99491 - M4:+15.99491	2	a1.a1 a1.a2	1.500000053056283E-7	51.400001525878906	2	1763.8009033203125	1763.7943115234375	0.0066999997943639755	3.798628757667895
a1	pepa1b69	DaPR130924_VB111_O1927_131008200325.m	1689	17.979999542236328	TQMAEVLPSPR	M3:+15.99491	1	a1.a1	0.0010999999940395355	34.20000076293945	2	1244.6322021484375	1244.630859375	0.001500000013038516	1.2051766206341303
a1	pepa1b69	DaPR130924_VB111_O1927_131008200325.m	1742	18.280000686645508	TQMAEVLPSPR	M3:+15.99491	1	a1.a1	0.012000000104308128	31.0	2	1244.6190185546875	1244.6309814453125	-0.012000000104308128	-9.641412019467229
a1	pepa1b38	DaPR130924_VB111_O1927_131008200325.m	1728	18.209999084472656	IMIMTDQDQDGSHIK	M2:+15.99491	2	a1.a1 a1.a2	0.00279999990016222	49.900001525878906	3	1747.8011474609375	1747.7994384765625	0.0017999999690800905	1.0298664305837215
a1	pepa1b26	DaPR130924_VB111_O1927_131008200325.m	1821	18.700000762939453	HVDYVADQIVTK		1	a1.a1	9.600000083764826E-8	61.400001525878906	2	1387.7261962890625	1387.7220458984375	0.00419999985024333	3.0265425721648533
a1	pepa1b37	DaPR130924_VB111_O1927_131008200325.m	1885	19.030000686645508	IMIMTDQDQDGSHIK		2	a1.a1 a1.a2	8.299999753944576E-4	42.599998474121094	2	1731.8004150390625	1731.804443359375	-0.004000000189989805	-2.3097297188073713
a1	pepa1b64	DaPR130924_VB111_O1927_131008200325.m	1910	19.229999542236328	SPSDLWK		2	a1.a1 a1.a2	0.04699999839067459	35.599998474121094	2	832.42138671875	832.42041015625	0.0010000000474974513	1.2013161081787336
a1	pepa1b17	DaPR130924_VB111_O1927_131008200325.m	1950	19.479999542236328	EQVLEPMLNGTEK	M7:+15.99491	1	a1.a1	0.006500000134110451	34.599998474121094	2	1503.7366943359375	1503.7364501953125	3.9999998989515007E-4	0.26600405266707217
a1	pepa1b33	DaPR130924_VB111_O1927_131008200325.m	1998	19.75	IKNENTEGSPQEDGVELEGLK		1	a1.a1	4.199999966658652E-4	50.400001525878906	3	2286.1171875	2286.110107421875	0.007199999876320362	3.149454548556303
a1	pepa1b52	DaPR130924_VB111_O1927_131008200325.m	2060	20.079999923706055	QDEQVGLPGK	Q1:-17.02655	1	a1.a1	0.02199999988079071	24.200000762939453	2	1053.526123046875	1053.521484375	0.004600000102072954	4.366308775185441
a1	pepa1b58	DaPR130924_VB111_O1927_131008200325.m	2075	20.18000030517578	QTWMDNMGR		1	a1.a1	0.010999999940395355	22.200000762939453	2	1138.4775390625	1138.4771728515625	3.000000142492354E-4	0.2635099072718519
a1	pepa1b63	DaPR130924_VB111_O1927_131008200325.m	2130	20.479999542236328	SIPSMVDGLKPGQR		1	a1.a1	5.099999834783375E-4	39.79999923706055	2	1484.7923583984375	1484.7894287109375	0.003000000026077032	2.020488540709485
a1	pepa1b42	DaPR130924_VB111_O1927_131008200325.m	2170	20.700000762939453	KEWLTNFMEDR	M8:+15.99491	2	a1.a1 a1.a2	3.499999875202775E-4	39.29999923706055	3	1484.683837890625	1484.684326171875	-3.9999998989515007E-4	-0.26941753397943796
a1	pepa1a3	DaPR130924_VB111_O1927_131008200325.m	2174	20.709999084472656	ALIENPTFDSQTK		1	a1.a1	1.500000071246177E-4	39.29999923706055	2	1463.7386474609375	1463.7381591796875	6.000000284984708E-4	0.4099093985735294
a1	pepa1b49	DaPR130924_VB111_O1927_131008200325.m	2205	20.860000610351562	NENTEGSPQEDGVELEGLK		1	a1.a1	4.099999841855606E-6	50.29999923706055	2	2044.9293212890625	2044.9310302734375	-0.0015999999595806003	-0.7824224562559728
a1	pepa1b65	DaPR130924_VB111_O1927_131008200325.m	2238	21.030000686645508	SVVSDLEADDVK		1	a1.a1	2.099999983329326E-5	66.19999694824219	2	1276.62744140625	1276.6270751953125	3.9999998989515007E-4	0.3133256357060684
a1	pepa1b56	DaPR130924_VB111_O1927_131008200325.m	2314	21.40999984741211	QIMENAEINNIIK	M3:+15.99491	2	a1.a1 a1.a2	0.0010999999940395355	35.79999923706055	2	1545.796630859375	1545.7945556640625	0.002099999925121665	1.3585245965752026
a1	pepa1a9	DaPR130924_VB111_O1927_131008200325.m	2320	21.450000762939453	DIVALMVR	M6:+15.99491	1	a1.a1	1.8999999156221747E-5	42.70000076293945	2	932.5230102539062	932.5238037109375	-7.999999797903001E-4	-0.8578869264320497
a1	pepa1b67	DaPR130924_VB111_O1927_131008200325.m	2378	21.760000228881836	SYVDMYLK		1	a1.a1	0.005499999970197678	30.600000381469727	2	1018.4927978515625	1018.4918212890625	0.0010000000474974513	0.9818439643744935
a1	pepa1b48	DaPR130924_VB111_O1927_131008200325.m	2380	21.760000228881836	MEVSPLQPVNENMQVNK	M1:+15.99491 - M13:+15.99491 - M1:+42.01057	1	a1.a1	7.000000135093387E-9	48.79999923706055	2	2030.959716796875	2030.95263671875	0.007199999876320362	3.5451343109373705
a1	pepa1b68	DaPR130924_VB111_O1927_131008200325.m	2404	21.93000030517578	TLAVSGLGVVGR		1	a1.a1	9.899999713525176E-5	61.79999923706055	2	1128.6766357421875	1128.6739501953125	0.0027000000700354576	2.392187814353502
a1	pepa1b55	DaPR130924_VB111_O1927_131008200325.m	2538	22.6299991607666	QIMENAEINNIIK		2	a1.a1 a1.a2	0.013000000268220901	47.70000076293945	2	1529.802001953125	1529.799560546875	0.002400000113993883	1.5688330523091063
a1	pepa1b36	DaPR130924_VB111_O1927_131008200325.m	2539	22.6299991607666	LMDGEEPLPMLPSYK	M2:+15.99491 - M10:+15.99491	1	a1.a1	6.199999916134402E-6	48.5	2	1751.8223876953125	1751.823486328125	-0.0010000000474974513	-0.5708337942160381
a1	pepa1b12	DaPR130924_VB111_O1927_131008200325.m	2569	22.780000686645508	ELILFSNSDNER		2	a1.a1 a1.a2	9.700000191514846E-6	69.19999694824219	2	1436.7039794921875	1436.7020263671875	0.0020000000949949026	1.3920771727816506
a1	pepa1b18	DaPR130924_VB111_O1927_131008200325.m	2609	23.030000686645508	EVTFVPGLYK		2	a1.a1 a1.a2	6.000000284984708E-4	37.400001525878906	2	1152.6309814453125	1152.63037109375	6.99999975040555E-4	0.6073065508210698
a1	pepa1b47	DaPR130924_VB111_O1927_131008200325.m	2619	23.079999923706055	MEVSPLQPVNENMQVNK	M1:+15.99491 - M1:+42.01057	1	a1.a1	0.0010999999940395355	32.5	2	2014.9588623046875	2014.9576416015625	0.0013000000035390258	0.645174854646442
a1	pepa1b47	DaPR130924_VB111_O1927_131008200325.m	2746	23.829999923706055	MEVSPLQPVNENMQVNK	M13:+15.99491 - M1:+42.01057	1	a1.a1	4.999999873689376E-6	46.0	2	2014.9566650390625	2014.9576416015625	-8.999999845400453E-4	-0.4466595058666802
a1	pepa1b76	DaPR130924_VB111_O1927_131008200325.m	2676	23.40999984741211	YSGPEDDAAISLAFSK		1	a1.a1	3.3000000985339284E-4	57.29999923706055	2	1670.791015625	1670.791259765625	-1.9999999494757503E-4	-0.11970375938860885
a1	pepa1b45	DaPR130924_VB111_O1927_131008200325.m	2684	23.450000762939453	KYDTVLDILR		1	a1.a1	0.0019000000320374966	38.400001525878906	2	1235.699951171875	1235.6998291015625	1.9999999494757503E-4	0.16185160039472418
a1	pepa1b35	DaPR130924_VB111_O1927_131008200325.m	2687	23.459999084472656	LMDGEEPLPMLPSYK	M10:+15.99491	1	a1.a1	2.700000004551839E-5	43.79999923706055	2	1735.8319091796875	1735.8284912109375	0.0034000000450760126	1.9587188839746066
a1	pepa1b57	DaPR130924_VB111_O1927_131008200325.m	2707	23.600000381469727	QTWMDNMGR	Q1:-17.02655	1	a1.a1	0.04500000178813934	30.200000762939453	2	1121.45166015625	1121.45068359375	0.0010000000474974513	0.891702205123186
a1	pepa1b30	DaPR130924_VB111_O1927_131008200325.m	2733	23.729999542236328	IFDEILVNAADNK		2	a1.a1 a1.a2	4.4999998749517545E-7	57.5	2	1461.75927734375	1461.7587890625	5.000000237487257E-4	0.34205371466888934
a1	pepa1b30	DaPR130924_VB111_O1927_131008200325.m	2735	23.75	IFDEILVNAADNK		2	a1.a1 a1.a2	1.3000000035390258E-4	56.5	3	1461.7607421875	1461.7587890625	0.0019000000320374966	1.2998040759214884
a1	pepa1b23	DaPR130924_VB111_O1927_131008200325.m	2741	23.799999237060547	GFQQISFVNSIATSK		1	a1.a1	0.006899999920278788	37.400001525878906	3	1626.853759765625	1626.8489990234375	0.004800000227987766	2.9504890932527257
a1	pepa1b23	DaPR130924_VB111_O1927_131008200325.m	2737	23.760000228881836	GFQQISFVNSIATSK		1	a1.a1	2.900000026784255E-7	49.0	2	1626.85205078125	1626.8489990234375	0.003100000089034438	1.9055241702796641
a1	pepa1a8	DaPR130924_VB111_O1927_131008200325.m	2757	23.899999618530273	DIVALMVR		1	a1.a1	0.00430000014603138	46.5	2	916.5299682617188	916.5288696289062	0.0010999999940395355	1.200180409466987
a1	pepa1b75	DaPR130924_VB111_O1927_131008200325.m	2820	24.309999465942383	YIFTMLSSLAR	M5:+15.99491	1	a1.a1	6.000000284984708E-4	46.900001525878906	2	1317.687744140625	1317.6876220703125	1.9999999494757503E-4	0.15178103793169193
a1	pepa1b54	DaPR130924_VB111_O1927_131008200325.m	2824	24.350000381469727	QIMENAEINNIIK	M3:+15.99491 - Q1:-17.02655	2	a1.a1 a1.a2	2.700000004551839E-5	50.099998474121094	2	1528.76904296875	1528.7679443359375	0.0010999999940395355	0.7195336598435487
a1	pepa1b34	DaPR130924_VB111_O1927_131008200325.m	2858	24.6299991607666	LMDGEEPLPMLPSYK		1	a1.a1	8.399999933317304E-5	48.29999923706055	2	1719.8319091796875	1719.8336181640625	-0.0017000000225380063	-0.9884677241934434
a1	pepa1b46	DaPR130924_VB111_O1927_131008200325.m	2883	24.8799991607666	MEVSPLQPVNENMQVNK	M1:+42.01057	1	a1.a1	7.500000265281415E-7	47.70000076293945	2	1998.96044921875	1998.962646484375	-0.002300000051036477	-1.1505968133429327
a1	pepa1b74	DaPR130924_VB111_O1927_131008200325.m	2927	25.299999237060547	YDTVLDILR		1	a1.a1	8.500000112690032E-4	37.79999923706055	2	1107.60791015625	1107.6048583984375	0.003100000089034438	2.7988321516727024
a1	pepa1b53	DaPR130924_VB111_O1927_131008200325.m	3000	25.959999084472656	QIMENAEINNIIK	Q1:-17.02655	2	a1.a1 a1.a2	1.2999999853491317E-5	53.70000076293945	2	1512.7752685546875	1512.7730712890625	0.002199999988079071	1.454282886067247
a1	pepa1b71	DaPR130924_VB111_O1927_131008200325.m	3014	26.079999923706055	VTIDPENNLISIWNNGK		1	a1.a1	0.0017000000225380063	35.599998474121094	2	1926.9859619140625	1926.992431640625	-0.006399999838322401	-3.3212376619837034
a1	pepa1b59	DaPR130924_VB111_O1927_131008200325.m	1028	13.279999732971191	QTWMNNMMK	M4:+15.99491 - M7:+15.99491 - M8:+15.99491	1	a1.a2	0.007300000172108412	25.799999237060547	2	1231.4910888671875	1231.4908447265625	3.000000142492354E-4	0.24360718192415529
a1	pepa1b43	DaPR130924_VB111_O1927_131008200325.m	1050	13.479999542236328	KGDLDTAAVK		1	a1.a2	0.020999999716877937	29.799999237060547	2	1017.552734375	1017.5579223632812	-0.005200000014156103	-5.110274216212762
a1	pepa1b43	DaPR130924_VB111_O1927_131008200325.m	1055	13.510000228881836	KGDLDTAAVK		1	a1.a2	0.017999999225139618	30.5	2	1017.5579223632812	1017.5579223632812	-0.0	-0.0
a1	pepa1b28	DaPR130924_VB111_O1927_131008200325.m	1185	14.550000190734863	LAQAEAAGLHK		1	a1.a2	3.1999999191612005E-4	51.400001525878906	2	1108.6123046875	1108.6114501953125	0.0010000000474974513	0.9020293334705083
a1	pepa1b11	DaPR130924_VB111_O1927_131008200325.m	1298	15.5	EDVLAGMSGK	M7:+15.99491	1	a1.a2	0.008700000122189522	30.5	2	1022.484375	1022.4827270507812	0.0017000000225380063	1.6626197954868496
a1	pepa1b66	DaPR130924_VB111_O1927_131008200325.m	1437	16.43000030517578	SYDDAESLK		1	a1.a2	1.9999999494757503E-4	33.79999923706055	2	1027.4586181640625	1027.458251953125	3.9999998989515007E-4	0.3893102120059658
a1	pepa1a2	DaPR130924_VB111_O1927_131008200325.m	1784	18.5	AGVSVKPFQVK		1	a1.a2	0.0017000000225380063	42.400001525878906	2	1159.68359375	1159.683837890625	-1.9999999494757503E-4	-0.1724607935481446
a1	pepa1b16	DaPR130924_VB111_O1927_131008200325.m	1967	19.549999237060547	EQVLEPMLNGTDK	M7:+15.99491	1	a1.a2	0.0066999997943639755	31.0	2	1489.72314453125	1489.720703125	0.0024999999441206455	1.678166879789194
a1	pepa1b27	DaPR130924_VB111_O1927_131008200325.m	1999	19.75	HVDYVVDQVVGK		1	a1.a2	0.039000000804662704	39.0	2	1357.7088623046875	1357.7115478515625	-0.0026000000070780516	-1.9149870318126714
a1	pepa1a7	DaPR130924_VB111_O1927_131008200325.m	2003	19.760000228881836	DIVALMTR	M6:+15.99491	1	a1.a2	0.006599999964237213	36.0	2	934.5050048828125	934.5029907226562	0.0019000000320374966	2.033166347138404
a1	pepa1b20	DaPR130924_VB111_O1927_131008200325.m	2004	19.780000686645508	EYFADMER		1	a1.a2	0.01899999938905239	28.5	2	1060.4422607421875	1060.4407958984375	0.001500000013038516	1.4145061363540534
a1	pepa1a1	DaPR130924_VB111_O1927_131008200325.m	2015	19.829999923706055	AGVSVKPF		1	a1.a2	0.012000000104308128	35.20000076293945	2	804.461669921875	804.4617919921875	-1.9999999494757503E-4	-0.24861341699310602
a1	pepa1b41	DaPR130924_VB111_O1927_131008200325.m	2037	19.950000762939453	LQLEETMPSPYGR	M7:+15.99491	1	a1.a2	1.6999999934341758E-4	45.29999923706055	2	1536.736328125	1536.7366943359375	-3.000000142492354E-4	-0.1952188786504333
a1	pepa1b15	DaPR130924_VB111_O1927_131008200325.m	2302	21.350000381469727	EQVLEPMLNGTDK		1	a1.a2	3.1999999191612005E-4	39.400001525878906	2	1473.727783203125	1473.725830078125	0.0020000000949949026	1.3571045944745903
a1	pepa1b72	DaPR130924_VB111_O1927_131008200325.m	2341	21.559999465942383	VVEAVNSDSDSEFGIPK		1	a1.a2	0.007400000002235174	36.5	2	1792.8616943359375	1792.8603515625	0.00139999995008111	0.7808750686359887
a1	pepa1b50	DaPR130924_VB111_O1927_131008200325.m	2377	21.760000228881836	NTVEITELPVR		1	a1.a2	4.4999999227002263E-4	58.599998474121094	2	1270.7017822265625	1270.7005615234375	0.0013000000035390258	1.0230577076163887
a1	pepa1b62	DaPR130924_VB111_O1927_131008200325.m	2382	21.780000686645508	SIPSLVDGFKPGQR		1	a1.a2	0.023000000044703484	38.400001525878906	2	1500.8177490234375	1500.8172607421875	5.000000237487257E-4	0.3331518345554372
a1	pepa1b60	DaPR130924_VB111_O1927_131008200325.m	2414	21.979999542236328	SESDLEETEPVVIPR		1	a1.a2	0.003599999938160181	45.20000076293945	2	1699.83740234375	1699.8388671875	-0.001500000013038516	-0.8824365897223947
a1	pepa1b40	DaPR130924_VB111_O1927_131008200325.m	2425	22.030000686645508	LQLEETMPSPYGR		1	a1.a2	0.003800000064074993	45.70000076293945	2	1520.740234375	1520.7418212890625	-0.001500000013038516	-0.9863607300330804
a1	pepa1b31	DaPR130924_VB111_O1927_131008200325.m	2502	22.43000030517578	LHGLPEQFLYGTATK		1	a1.a2	5.200000146032835E-7	42.79999923706055	2	1674.887451171875	1674.8853759765625	0.002099999925121665	1.2538171001088563
a1	pepa1b31	DaPR130924_VB111_O1927_131008200325.m	2493	22.3799991607666	LHGLPEQFLYGTATK		1	a1.a2	6.500000040432496E-7	48.29999923706055	3	1674.8848876953125	1674.8853759765625	-5.000000237487257E-4	-0.2985279058020281
a1	pepa1b61	DaPR130924_VB111_O1927_131008200325.m	2571	22.799999237060547	SLAVSGLGVIGR		1	a1.a2	0.005100000184029341	69.80000305175781	2	1128.6748046875	1128.6739501953125	8.999999845400453E-4	0.7973959037366848
a1	pepa1a6	DaPR130924_VB111_O1927_131008200325.m	2627	23.1299991607666	DIVALMTR		1	a1.a2	0.0027000000700354576	39.099998474121094	2	918.50830078125	918.5081176757812	9.999999747378752E-5	0.10887219780575301
a1	pepa1b24	DaPR130924_VB111_O1927_131008200325.m	2758	23.899999618530273	GFQQISFVNSIATTK		1	a1.a2	7.300000106624793E-7	68.4000015258789	2	1640.86669921875	1640.86474609375	0.002099999925121665	1.279812934076946
a1	pepa1b73	DaPR130924_VB111_O1927_131008200325.m	2759	23.899999618530273	YAGPEDDAAITLAFSK		1	a1.a2	2.6999999458432455E-11	70.5999984741211	2	1668.8155517578125	1668.81201171875	0.003599999938160181	2.1572231700636273
a1	pepa1a5	DaPR130924_VB111_O1927_131008200325.m	2833	24.399999618530273	DLIQMLVQR	M5:+15.99491	1	a1.a2	0.002400000113993883	50.0	2	1131.6199951171875	1131.6195068359375	6.000000284984708E-4	0.5302135787461809
a1	pepa1b19	DaPR130924_VB111_O1927_131008200325.m	2909	25.110000610351562	EWLVGMLGAESTK		1	a1.a2	5.499999970197678E-4	43.79999923706055	2	1420.7125244140625	1420.7144775390625	-0.0019000000320374966	-1.337355296983138
a1	pepa1b32	DaPR130924_VB111_O1927_131008200325.m	3005	26.010000228881836	LLFPAVDDNLLK		1	a1.a2	0.013000000268220901	32.400001525878906	2	1357.774169921875	1357.77294921875	0.0012000000569969416	0.883800238977666
a1	pepa1a4	DaPR130924_VB111_O1927_131008200325.m	3030	26.229999542236328	DLIQMLVQR		1	a1.a2	0.004999999888241291	49.5	2	1115.6234130859375	1115.6246337890625	-0.0010999999940395355	-0.9859947160753701
a2	pepa2a1	DaPR130924_VB111_O1927_131008200325.m	785	11.079999923706055	AMHGELQK		1	a2.a1	0.005499999970197678	32.400001525878906	2	913.4577026367188	913.4564208984375	0.0013000000035390258	1.4231658717340891
a2	pepa2b62	DaPR130924_VB111_O1927_131008200325.m	1058	13.529999732971191	SMEEDPQTSR		1	a2.a1	8.900000248104334E-4	41.29999923706055	2	1179.4971923828125	1179.4951171875	0.002199999988079071	1.8652048287617837
a2	pepa2a6	DaPR130924_VB111_O1927_131008200325.m	1207	14.729999542236328	DEVLANR		1	a2.a1	8.999999845400453E-4	37.20000076293945	2	816.421630859375	816.42138671875	1.9999999494757503E-4	0.24497152843017483
a2	pepa2b37	DaPR130924_VB111_O1927_131008200325.m	1261	15.229999542236328	KQNNFSLAMK	M9:+15.99491	1	a2.a1	0.03099999949336052	28.5	2	1196.60791015625	1196.609619140625	-0.0017000000225380063	-1.4206805589268987
a2	pepa2b20	DaPR130924_VB111_O1927_131008200325.m	1311	15.5600004196167	HVMQPYYK		1	a2.a1	0.006899999920278788	29.600000381469727	2	1065.5216064453125	1065.51904296875	0.0026000000070780516	2.440125330687596
a2	pepa2b42	DaPR130924_VB111_O1927_131008200325.m	1502	16.829999923706055	MYAALGDPK	M1:+15.99491	1	a2.a1	6.599999778700294E-6	40.79999923706055	2	981.4718017578125	981.4713745117188	3.9999998989515007E-4	0.4075513563440908
a2	pepa2a2	DaPR130924_VB111_O1927_131008200325.m	1640	17.700000762939453	AQEPESGLSEETQVK		1	a2.a1	6.399999983841553E-5	43.29999923706055	2	1631.77734375	1631.7762451171875	0.0010999999940395355	0.6741120281234012
a2	pepa2a4	DaPR130924_VB111_O1927_131008200325.m	1651	17.760000228881836	ATQQQHDFTLTQTADGR		1	a2.a1	8.200000156648457E-4	41.599998474121094	2	1917.912109375	1917.9053955078125	0.006800000090152025	3.5455346786547617
a2	pepa2a4	DaPR130924_VB111_O1927_131008200325.m	1644	17.709999084472656	ATQQQHDFTLTQTADGR		1	a2.a1	0.013000000268220901	40.5	3	1917.9090576171875	1917.9053955078125	0.003700000001117587	1.9291879619213028
a2	pepa2b13	DaPR130924_VB111_O1927_131008200325.m	1656	17.780000686645508	FVETQASQGTLQTR		1	a2.a1	5.199999986160719E-9	71.9000015258789	2	1565.7940673828125	1565.792236328125	0.0019000000320374966	1.2134432576400485
a2	pepa2b67	DaPR130924_VB111_O1927_131008200325.m	1673	17.899999618530273	TYSVVPMTSR	M7:+15.99491	1	a2.a1	0.03099999949336052	31.399999618530273	2	1156.5687255859375	1156.567138671875	0.0017000000225380063	1.4698671315269891
a2	pepa2b41	DaPR130924_VB111_O1927_131008200325.m	1736	18.25	MYAALGDPK		1	a2.a1	0.04100000113248825	40.0	2	965.4789428710938	965.4765014648438	0.002400000113993883	2.48581929270422
a2	pepa2b50	DaPR130924_VB111_O1927_131008200325.m	1766	18.40999984741211	QGNLSSQVPLK		1	a2.a1	0.005499999970197678	26.799999237060547	2	1170.6485595703125	1170.6480712890625	5.000000237487257E-4	0.4271138662520062
a2	pepa2b60	DaPR130924_VB111_O1927_131008200325.m	1782	18.5	SLGPPQGEEDSVPR		1	a2.a1	1.8000000636675395E-5	43.599998474121094	2	1467.7177734375	1467.707763671875	0.009999999776482582	6.813345288482245
a2	pepa2b55	DaPR130924_VB111_O1927_131008200325.m	1796	18.549999237060547	QMFLTQTDTGDDR	M2:+15.99491	1	a2.a1	0.017000000923871994	32.0	2	1543.67724609375	1543.669677734375	0.007600000128149986	4.9233331701536125
a2	pepa2b68	DaPR130924_VB111_O1927_131008200325.m	1826	18.729999542236328	VIAGLYQR		1	a2.a1	7.79999973019585E-5	42.20000076293945	2	919.5382690429688	919.536376953125	0.0019000000320374966	2.0662586925958584
a2	pepa2b26	DaPR130924_VB111_O1927_131008200325.m	1832	18.760000228881836	ILELSGSSSEDSEK		1	a2.a1	1.8999999351621E-9	68.80000305175781	2	1480.703857421875	1480.70166015625	0.002199999988079071	1.485782077023482
a2	pepa2b29	DaPR130924_VB111_O1927_131008200325.m	1833	18.760000228881836	LLQDFNR		1	a2.a1	0.020999999716877937	32.900001525878906	2	905.4847412109375	905.484375	3.9999998989515007E-4	0.44175250389621584
a2	pepa2b72	DaPR130924_VB111_O1927_131008200325.m	1866	18.950000762939453	YAVPSAGLR		1	a2.a1	0.013000000268220901	27.899999618530273	2	933.5166625976562	933.5156860351562	0.0010000000474974513	1.071219329741173
a2	pepa2b49	DaPR130924_VB111_O1927_131008200325.m	1875	18.979999542236328	QDWVDGEPTEAEK		1	a2.a1	0.0017999999690800905	35.70000076293945	2	1503.6629638671875	1503.66015625	0.00279999990016222	1.862122826440504
a2	pepa2a7	DaPR130924_VB111_O1927_131008200325.m	1937	19.399999618530273	DILETHLR		1	a2.a1	0.0026000000070780516	32.70000076293945	2	996.5457763671875	996.5477294921875	-0.0019000000320374966	-1.906582069085324
a2	pepa2b28	DaPR130924_VB111_O1927_131008200325.m	1953	19.5	LLNTWTNR		1	a2.a1	1.4000000373926014E-4	46.099998474121094	2	1017.5525512695312	1017.5479736328125	0.0044999998062849045	4.422395722748255
a2	pepa2b69	DaPR130924_VB111_O1927_131008200325.m	1957	19.510000228881836	VTELALTASDR		1	a2.a1	2.7999999474559445E-6	56.20000076293945	2	1175.62841796875	1175.6270751953125	0.00139999995008111	1.190853783159529
a2	pepa2b51	DaPR130924_VB111_O1927_131008200325.m	1960	19.510000228881836	QGNLSSQVPLKR	Q1:-17.02655	1	a2.a1	0.010999999940395355	33.70000076293945	2	1309.7230224609375	1309.72265625	3.9999998989515007E-4	0.30540816254979564
a2	pepa2b22	DaPR130924_VB111_O1927_131008200325.m	1962	19.530000686645508	LGLPGDEVDNK		1	a2.a1	2.700000004551839E-5	35.5	2	1156.585205078125	1156.5849609375	3.9999998989515007E-4	0.34584574709576
a2	pepa2b46	DaPR130924_VB111_O1927_131008200325.m	1982	19.649999618530273	NLLTVTSSDEMMK	M11:+15.99491 - M12:+15.99491	1	a2.a1	2.900000026784255E-6	49.900001525878906	2	1500.6923828125	1500.6923828125	-0.0	-0.0
a2	pepa2b66	DaPR130924_VB111_O1927_131008200325.m	1985	19.649999618530273	TYSVVPMTSR		1	a2.a1	1.3000000080864993E-6	40.0	2	1140.5758056640625	1140.5721435546875	0.003700000001117587	3.2439859433934894
a2	pepa2b32	DaPR130924_VB111_O1927_131008200325.m	1988	19.68000030517578	IISSESYSFK		1	a2.a1	0.01600000075995922	35.70000076293945	2	1160.5850830078125	1160.583740234375	0.0013000000035390258	1.120125983564526
a2	pepa2b35	DaPR130924_VB111_O1927_131008200325.m	2018	19.850000381469727	LTPLPEDNSMNVDQDGDPSDR	M10:+15.99491	1	a2.a1	1.2999999853491317E-5	39.20000076293945	2	2331.007080078125	2331.00439453125	0.0026000000070780516	1.1153990156251485
a2	pepa2b56	DaPR130924_VB111_O1927_131008200325.m	2032	19.93000030517578	QNNFSLAMK		1	a2.a1	0.023000000044703484	25.0	2	1052.5213623046875	1052.519775390625	0.0015999999595806003	1.5201614230827987
a2	pepa2b18	DaPR130924_VB111_O1927_131008200325.m	2035	19.950000762939453	HGDLPDIQIK		1	a2.a1	0.002099999925121665	43.5	2	1135.61328125	1135.6109619140625	0.002300000051036477	2.025341536999473
a2	pepa2b33	DaPR130924_VB111_O1927_131008200325.m	2046	20.010000228881836	LNESTFDTQITK		1	a2.a1	6.200000061653554E-4	49.20000076293945	2	1396.6990966796875	1396.6959228515625	0.0032999999821186066	2.3627189913901705
a2	pepa2b71	DaPR130924_VB111_O1927_131008200325.m	2078	20.200000762939453	VVQMLGSLGGQINK	M4:+15.99491	1	a2.a1	0.04800000041723251	53.5	2	1459.7955322265625	1459.7940673828125	0.00139999995008111	0.9590393476465457
a2	pepa2b61	DaPR130924_VB111_O1927_131008200325.m	2092	20.260000228881836	SLNSIEFR		1	a2.a1	0.007699999958276749	38.70000076293945	2	965.5084228515625	965.5054931640625	0.002899999963119626	3.003607937657633
a2	pepa2b76	DaPR130924_VB111_O1927_131008200325.m	2099	20.309999465942383	YPEETLSLMTK	M9:+15.99491	1	a2.a1	7.399999885819852E-4	38.5	2	1327.6480712890625	1327.6453857421875	0.0027000000700354576	2.0336756328393286
a2	pepa2b10	DaPR130924_VB111_O1927_131008200325.m	2106	20.350000381469727	DPESETDNDSQEIFK		1	a2.a1	2.7000000457633178E-8	56.900001525878906	2	1753.7413330078125	1753.7403564453125	0.0010999999940395355	0.6272308155519355
a2	pepa2b54	DaPR130924_VB111_O1927_131008200325.m	2114	20.399999618530273	QMFLTQTDTGDDR		1	a2.a1	5.799999926239252E-4	32.099998474121094	2	1527.680419921875	1527.6748046875	0.00559999980032444	3.6657014851206973
a2	pepa2a9	DaPR130924_VB111_O1927_131008200325.m	2119	20.43000030517578	DLLLNTMSQEEK	M7:+15.99491	1	a2.a1	9.40000027185306E-5	51.79999923706055	2	1436.69775390625	1436.6942138671875	0.003599999938160181	2.505752374731131
a2	pepa2b53	DaPR130924_VB111_O1927_131008200325.m	2168	20.68000030517578	QITQSALLAEAR		1	a2.a1	1.4999999621068127E-5	44.79999923706055	2	1300.723388671875	1300.722412109375	0.0010999999940395355	0.845683893656965
a2	pepa2b31	DaPR130924_VB111_O1927_131008200325.m	2191	20.799999237060547	LLSITVR		1	a2.a1	0.03799999877810478	27.700000762939453	2	801.51953125	801.5197143554688	-1.9999999494757503E-4	-0.24952598341065424
a2	pepa2b43	DaPR130924_VB111_O1927_131008200325.m	2196	20.809999465942383	NELEIPGQYDGR		1	a2.a1	0.02500000037252903	39.70000076293945	2	1390.6612548828125	1390.66015625	0.0010999999940395355	0.790991234699463
a2	pepa2b16	DaPR130924_VB111_O1927_131008200325.m	2210	20.8799991607666	GIFTSEIGTK		1	a2.a1	2.300000051036477E-4	47.900001525878906	2	1052.566162109375	1052.562744140625	0.0035000001080334187	3.3252175488037317
a2	pepa2b45	DaPR130924_VB111_O1927_131008200325.m	2211	20.899999618530273	NLLTVTSSDEMMK	M11:+15.99491	1	a2.a1	4.600000025334339E-8	54.29999923706055	2	1484.698974609375	1484.697509765625	0.001500000013038516	1.0103068154773875
a2	pepa2b48	DaPR130924_VB111_O1927_131008200325.m	2218	20.93000030517578	NNWEVSALSR		1	a2.a1	6.300000241026282E-4	53.099998474121094	2	1175.58154296875	1175.580810546875	7.999999797903001E-4	0.6805146635713998
a2	pepa2b21	DaPR130924_VB111_O1927_131008200325.m	2228	20.979999542236328	LATTILQHWK		1	a2.a1	0.01600000075995922	27.399999618530273	2	1210.694580078125	1210.6947021484375	-9.999999747378752E-5	-0.0825972041476126
a2	pepa2b59	DaPR130924_VB111_O1927_131008200325.m	2241	21.049999237060547	SIGEYDVLR		1	a2.a1	0.009999999776482582	45.70000076293945	2	1051.5435791015625	1051.5423583984375	0.00139999995008111	1.3313776082338655
a2	pepa2b24	DaPR130924_VB111_O1927_131008200325.m	2247	21.079999923706055	ILDVMYSR		1	a2.a1	0.0020000000949949026	39.29999923706055	2	996.51904296875	996.5186767578125	3.000000142492354E-4	0.30104805985703115
a2	pepa2b30	DaPR130924_VB111_O1927_131008200325.m	2252	21.100000381469727	LLQIIER		1	a2.a1	0.01600000075995922	39.400001525878906	2	884.5591430664062	884.5568237304688	0.002300000051036477	2.6001721871712165
a2	pepa2b12	DaPR130924_VB111_O1927_131008200325.m	2270	21.200000762939453	EQQHVMEELFQSSFR	M6:+15.99491	1	a2.a1	0.032999999821186066	32.599998474121094	3	1910.87255859375	1910.87060546875	0.0020000000949949026	1.0466433934726254
a2	pepa2b36	DaPR130924_VB111_O1927_131008200325.m	2293	21.309999465942383	LYSLALHPN		1	a2.a1	0.02199999988079071	32.79999923706055	2	1027.5526123046875	1027.5574951171875	-0.004900000058114529	-4.768589671525591
a2	pepa2b19	DaPR130924_VB111_O1927_131008200325.m	2324	21.459999084472656	HSSLITPLQAVAQR		1	a2.a1	0.005799999926239252	46.0	3	1520.8580322265625	1520.8548583984375	0.0032999999821186066	2.169832291290261
a2	pepa2b17	DaPR130924_VB111_O1927_131008200325.m	2326	21.479999542236328	HDVGAYMLMYK		1	a2.a1	1.1000000021965661E-8	50.0	2	1327.6181640625	1327.6177978515625	3.9999998989515007E-4	0.30129152421913596
a2	pepa2b75	DaPR130924_VB111_O1927_131008200325.m	2415	22.0	YPEETLSLMTK		1	a2.a1	3.000000142492354E-4	43.70000076293945	2	1311.652587890625	1311.6505126953125	0.002099999925121665	1.6010361790705758
a2	pepa2b11	DaPR130924_VB111_O1927_131008200325.m	2444	22.1299991607666	DQNILLGTTYR		1	a2.a1	5.80000005356851E-6	53.099998474121094	2	1293.6795654296875	1293.68017578125	-6.000000284984708E-4	-0.4637931690776141
a2	pepa2a3	DaPR130924_VB111_O1927_131008200325.m	2449	22.149999618530273	ATQMPEGGQGAPPMYQLYK		1	a2.a1	1.4999999621068127E-5	50.0	2	2066.96826171875	2066.9677734375	5.000000237487257E-4	0.24190025126380832
a2	pepa2b14	DaPR130924_VB111_O1927_131008200325.m	2460	22.229999542236328	FVPLLPGNR		1	a2.a1	0.029999999329447746	27.399999618530273	2	1012.5960083007812	1012.5942993164062	0.0017000000225380063	1.6788560074707726
a2	pepa2b25	DaPR130924_VB111_O1927_131008200325.m	2465	22.25	LLEEALLR		1	a2.a1	4.999999873689376E-6	46.099998474121094	2	956.57861328125	956.577880859375	6.99999975040555E-4	0.7317752051842195
a2	pepa2b70	DaPR130924_VB111_O1927_131008200325.m	2472	22.280000686645508	VVQMLGSLGGQINK		1	a2.a1	2.7000000955013093E-6	65.5	2	1443.802734375	1443.7991943359375	0.0035000001080334187	2.424159898249017
a2	pepa2b47	DaPR130924_VB111_O1927_131008200325.m	2483	22.329999923706055	NLSSNEAISLEEIR		1	a2.a1	2.4999999848063226E-9	69.9000015258789	2	1574.8038330078125	1574.802490234375	0.00139999995008111	0.8890003405269892
a2	pepa2a5	DaPR130924_VB111_O1927_131008200325.m	2508	22.450000762939453	AYVPALQMAFK	M8:+15.99491	1	a2.a1	0.0034000000450760126	30.899999618530273	2	1254.6595458984375	1254.655517578125	0.004100000020116568	3.267829266818068
a2	pepa2a8	DaPR130924_VB111_O1927_131008200325.m	2547	22.68000030517578	DLLLNTMSQEEK		1	a2.a1	4.800000041882413E-8	64.0	2	1420.7003173828125	1420.69921875	0.0010999999940395355	0.774266628377095
a2	pepa2b39	DaPR130924_VB111_O1927_131008200325.m	2578	22.809999465942383	MEVQEQEEDISSLIR	M1:+15.99491	1	a2.a1	6.700000199089118E-8	74.5	2	1821.85302734375	1821.8538818359375	-7.999999797903001E-4	-0.4391131406126357
a2	pepa2b63	DaPR130924_VB111_O1927_131008200325.m	2589	22.899999618530273	TFPVLLR		1	a2.a1	0.035999998450279236	21.799999237060547	2	845.52587890625	845.5247802734375	0.0010999999940395355	1.300967185945517
a2	pepa2b15	DaPR130924_VB111_O1927_131008200325.m	2614	23.049999237060547	GGSWIQEINVAEK		1	a2.a1	9.200000204145908E-5	52.900001525878906	2	1430.7303466796875	1430.727783203125	0.0024999999441206455	1.7473624077695795
a2	pepa2b23	DaPR130924_VB111_O1927_131008200325.m	2671	23.3799991607666	LGNPIVPLNIR		1	a2.a1	0.001500000013038516	48.900001525878906	2	1205.7384033203125	1205.7369384765625	0.0015999999595806003	1.326989253229801
a2	pepa2b58	DaPR130924_VB111_O1927_131008200325.m	2674	23.399999618530273	SDPGLLTNTMDVFVK	M10:+15.99491	1	a2.a1	1.6999999843392288E-6	47.0	2	1652.828125	1652.8204345703125	0.007799999788403511	4.719205804368757
a2	pepa2b74	DaPR130924_VB111_O1927_131008200325.m	2691	23.5	YNFPVEVEVPMER	M11:+15.99491	1	a2.a1	1.500000071246177E-4	51.400001525878906	2	1624.7733154296875	1624.7679443359375	0.005400000140070915	3.323551624030816
a2	pepa2b38	DaPR130924_VB111_O1927_131008200325.m	2723	23.68000030517578	MEVQEQEEDISSLIR		1	a2.a1	1.3000000035390258E-4	58.5	2	1805.8563232421875	1805.8590087890625	-0.0026000000070780516	-1.4397580289623544
a2	pepa2b65	DaPR130924_VB111_O1927_131008200325.m	2761	23.90999984741211	TVSLLDENNVSSYLSK		1	a2.a1	9.499999578110874E-6	48.599998474121094	2	1768.8978271484375	1768.8968505859375	0.0010999999940395355	0.6218564941619781
a2	pepa2b34	DaPR130924_VB111_O1927_131008200325.m	2777	24.0	LSFAVPFR		1	a2.a1	0.009999999776482582	38.099998474121094	2	936.5310668945312	936.5305786132812	5.000000237487257E-4	0.5338854226084903
a2	pepa2b52	DaPR130924_VB111_O1927_131008200325.m	2788	24.079999923706055	QITQSALLAEAR	Q1:-17.02655	1	a2.a1	1.3000000080864993E-6	49.099998474121094	2	1283.7001953125	1283.69580078125	0.004399999976158142	3.427603310286072
a2	pepa2b27	DaPR130924_VB111_O1927_131008200325.m	2790	24.079999923706055	LLNFLMK		1	a2.a1	0.0015999999595806003	35.29999923706055	2	878.519775390625	878.5172119140625	0.0024999999441206455	2.8457040001228777
a2	pepa2b40	DaPR130924_VB111_O1927_131008200325.m	2796	24.1299991607666	MSTSPEAFLALR		1	a2.a1	3.199999991920777E-5	42.70000076293945	2	1322.6806640625	1322.677734375	0.003000000026077032	2.268126201953956
a2	pepa2b73	DaPR130924_VB111_O1927_131008200325.m	2848	24.549999237060547	YNFPVEVEVPMER		1	a2.a1	1.2000000424450263E-5	55.099998474121094	2	1608.7666015625	1608.7730712890625	-0.006399999838322401	-3.9781868260601043
a2	pepa2b44	DaPR130924_VB111_O1927_131008200325.m	2912	25.149999618530273	NLDLAVLELMQSSVDNTK	M10:+15.99491	1	a2.a1	4.5000000170603016E-8	51.20000076293945	2	2006.009521484375	2006.011474609375	-0.0019000000320374966	-0.9471531225450633
a2	pepa2b64	DaPR130924_VB111_O1927_131008200325.m	2938	25.399999618530273	TVGALQVLGTEAQSSLLK		1	a2.a1	6.199999802447564E-8	50.400001525878906	2	1815.026611328125	1815.0225830078125	0.004000000189989805	2.203829432998624
a2	pepa2b57	DaPR130924_VB111_O1927_131008200325.m	2992	25.899999618530273	SDPGLLTNTMDVFVK		1	a2.a1	5.100000180391362E-6	54.79999923706055	2	1636.8275146484375	1636.825439453125	0.002099999925121665	1.282971216419565
a3	pepa3b30	DaPR130924_VB111_O1927_131008200325.m	726	10.460000038146973	RDQAEEEPNR		1	a3.a1	0.001500000013038516	32.20000076293945	2	1243.5645751953125	1243.566650390625	-0.0020000000949949026	-1.6082773644393482
a3	pepa3a7	DaPR130924_VB111_O1927_131008200325.m	776	11.0	EEEEDTAEKPGK		1	a3.a1	0.012000000104308128	31.899999618530273	2	1361.6082763671875	1361.6070556640625	0.0012000000569969416	0.8813115737063331
a3	pepa3b15	DaPR130924_VB111_O1927_131008200325.m	856	11.760000228881836	LNQESTAPK		1	a3.a1	0.0430000014603138	46.099998474121094	2	987.5118408203125	987.510986328125	8.999999845400453E-4	0.9113822499195953
a3	pepa3b33	DaPR130924_VB111_O1927_131008200325.m	962	12.710000038146973	SQAGSDTDVEEGK		1	a3.a1	7.599999662488699E-5	61.0	2	1322.5721435546875	1322.571044921875	0.0010999999940395355	0.8317133497388135
a3	pepa3b18	DaPR130924_VB111_O1927_131008200325.m	996	13.010000228881836	KHQVSVEGTNQTDVK		1	a3.a1	0.0017999999690800905	42.70000076293945	3	1669.849365234375	1669.850830078125	-0.001500000013038516	-0.8982838383044895
a3	pepa3b32	DaPR130924_VB111_O1927_131008200325.m	1016	13.199999809265137	SLATMDSPPHQK	M5:+15.99491	1	a3.a1	1.3000000035390258E-4	42.20000076293945	2	1327.63525390625	1327.6314697265625	0.003800000064074993	2.862240125158857
a3	pepa3a8	DaPR130924_VB111_O1927_131008200325.m	1091	13.850000381469727	EGAQVPTGR		1	a3.a1	0.003800000064074993	32.599998474121094	2	914.4695434570312	914.4694213867188	9.999999747378752E-5	0.10935302497282591
a3	pepa3b24	DaPR130924_VB111_O1927_131008200325.m	1096	13.899999618530273	PVTSEPTSQATR		1	a3.a1	0.003800000064074993	37.400001525878906	2	1273.63720703125	1273.638671875	-0.00139999995008111	-1.099212815217118
a3	pepa3b12	DaPR130924_VB111_O1927_131008200325.m	1163	14.350000381469727	HQVSVEGTNQTDVK		1	a3.a1	3.099999958067201E-5	40.70000076293945	3	1541.7579345703125	1541.755859375	0.002099999925121665	1.3620833106306254
a3	pepa3b12	DaPR130924_VB111_O1927_131008200325.m	1160	14.329999923706055	HQVSVEGTNQTDVK		1	a3.a1	7.099999929778278E-4	41.900001525878906	2	1541.7552490234375	1541.755859375	-6.000000284984708E-4	-0.38916669254086694
a3	pepa3a4	DaPR130924_VB111_O1927_131008200325.m	1290	15.430000305175781	DAEEDMPQR		1	a3.a1	0.0010999999940395355	38.900001525878906	2	1090.44580078125	1090.4473876953125	-0.001500000013038516	-1.3755821967796202
a3	pepa3b31	DaPR130924_VB111_O1927_131008200325.m	1320	15.649999618530273	SLATMDSPPHQK		1	a3.a1	2.800000074785203E-4	48.29999923706055	2	1311.6363525390625	1311.6365966796875	-1.9999999494757503E-4	-0.15248125544366517
a3	pepa3a5	DaPR130924_VB111_O1927_131008200325.m	1329	15.729999542236328	DQAEEEPNRIPSR		1	a3.a1	0.01600000075995922	34.5	3	1540.735107421875	1540.7353515625	-3.9999998989515007E-4	-0.2596162861386283
a3	pepa3b22	DaPR130924_VB111_O1927_131008200325.m	1357	15.930000305175781	PGIHLER		1	a3.a1	0.024000000208616257	35.79999923706055	2	821.4625244140625	821.4631958007812	-6.99999975040555E-4	-0.8521379638416775
a3	pepa3b36	DaPR130924_VB111_O1927_131008200325.m	1361	15.949999809265137	SSPGIHLER		1	a3.a1	0.024000000208616257	30.799999237060547	2	995.5286865234375	995.5272827148438	0.00139999995008111	1.406289887167384
a3	pepa3b21	DaPR130924_VB111_O1927_131008200325.m	1558	17.18000030517578	NQLVTPEPTSR		1	a3.a1	0.0012000000569969416	43.20000076293945	2	1241.6510009765625	1241.64892578125	0.002199999988079071	1.771837386880372
a3	pepa3b34	DaPR130924_VB111_O1927_131008200325.m	1745	18.299999237060547	SQASTTVDINTQVEK		1	a3.a1	7.30000024873334E-8	60.5	2	1620.8076171875	1620.807861328125	-3.000000142492354E-4	-0.18509289188874545
a3	pepa3b46	DaPR130924_VB111_O1927_131008200325.m	1769	18.43000030517578	VEIETSEEIQEK		1	a3.a1	0.0013000000035390258	62.099998474121094	2	1433.703369140625	1433.7010498046875	0.002400000113993883	1.673989228312858
a3	pepa3b14	DaPR130924_VB111_O1927_131008200325.m	1774	18.450000762939453	LEPSTSTDQPVTPEPTSQATR		1	a3.a1	0.0013000000035390258	33.900001525878906	2	2242.08447265625	2242.083740234375	6.99999975040555E-4	0.3122095586703558
a3	pepa3b14	DaPR130924_VB111_O1927_131008200325.m	1775	18.450000762939453	LEPSTSTDQPVTPEPTSQATR		1	a3.a1	4.900000058114529E-4	39.79999923706055	3	2242.0830078125	2242.083740234375	-6.99999975040555E-4	-0.3122095586703558
a3	pepa3b43	DaPR130924_VB111_O1927_131008200325.m	1921	19.299999237060547	TPETLVPTAPK		1	a3.a1	6.199999916134402E-5	43.79999923706055	2	1153.6475830078125	1153.646728515625	8.999999845400453E-4	0.78013482142671
a3	pepa3b19	DaPR130924_VB111_O1927_131008200325.m	1977	19.610000610351562	MTPFPATSAAPEPHPSTSTAQPVTPK	M1:+15.99491	1	a3.a1	4.5000000682193786E-5	48.70000076293945	3	2664.30859375	2664.298095703125	0.010999999940395355	4.128667118043481
a3	pepa3b41	DaPR130924_VB111_O1927_131008200325.m	2008	19.799999237060547	TPEPVVPTAPEPHPTTSTDQPVTPK		1	a3.a1	2.099999983329326E-4	46.20000076293945	3	2623.328369140625	2623.325439453125	0.003000000026077032	1.1435866785565236
a3	pepa3b40	DaPR130924_VB111_O1927_131008200325.m	2112	20.399999618530273	TPEPVVPTAPELRPSTSTDRPVTPK		1	a3.a1	0.024000000208616257	38.0	3	2672.426025390625	2672.42578125	9.999999747378752E-5	0.03741918603517346
a3	pepa3b39	DaPR130924_VB111_O1927_131008200325.m	2155	20.610000610351562	TPEPVVPTAPELRPSTSTDR		1	a3.a1	2.099999983329326E-4	45.70000076293945	3	2150.110595703125	2150.109130859375	0.00139999995008111	0.6511297170862883
a3	pepa3a6	DaPR130924_VB111_O1927_131008200325.m	2175	20.709999084472656	DSDTDVEEEELPVENR		1	a3.a1	2.4000000848900527E-5	46.900001525878906	2	1875.8115234375	1875.8094482421875	0.002099999925121665	1.1195166583095983
a3	pepa3b17	DaPR130924_VB111_O1927_131008200325.m	2230	21.0	IPATPVVIPMK	M10:+15.99491	1	a3.a1	4.099999932805076E-5	51.29999923706055	2	1181.6981201171875	1181.6966552734375	0.001500000013038516	1.2693613088812754
a3	pepa3b11	DaPR130924_VB111_O1927_131008200325.m	2306	21.360000610351562	GQASSPTPEPGVGAGDLPGPTSAPVPSGSQSGGR		1	a3.a1	1.4999999621068127E-5	45.70000076293945	3	3059.471923828125	3059.466796875	0.004999999888241291	1.6342716624179057
a3	pepa3b37	DaPR130924_VB111_O1927_131008200325.m	2329	21.5	TPEPVVPTAPELR		1	a3.a1	2.2000000171829015E-4	43.70000076293945	2	1405.7698974609375	1405.76904296875	0.0010000000474974513	0.71135443798479
a3	pepa3b38	DaPR130924_VB111_O1927_131008200325.m	2387	21.809999465942383	TPEPVVPTAPELRPS		1	a3.a1	8.59999970998615E-4	41.599998474121094	2	1589.856201171875	1589.853759765625	0.0024999999441206455	1.5724716369442644
a3	pepa3b29	DaPR130924_VB111_O1927_131008200325.m	2406	21.950000762939453	QSEAEVVTEIQLEK		1	a3.a1	7.400000322377309E-5	41.599998474121094	2	1602.825927734375	1602.822509765625	0.0034000000450760126	2.1212579835637464
a3	pepa3a2	DaPR130924_VB111_O1927_131008200325.m	2435	22.079999923706055	AHEVGAQGGPPVAQVEQDLPISR		1	a3.a1	1.4000000192027073E-5	71.9000015258789	3	2355.212646484375	2355.20556640625	0.007199999876320362	3.057057939662848
a3	pepa3b10	DaPR130924_VB111_O1927_131008200325.m	2459	22.209999084472656	GAGNGVVPAGVILER		1	a3.a1	4.900000058114529E-4	37.099998474121094	2	1408.7933349609375	1408.7911376953125	0.002300000051036477	1.6326054228301878
a3	pepa3b45	DaPR130924_VB111_O1927_131008200325.m	2463	22.25	TPETVVPTAPELQASASTDQPVTSEPTSR		1	a3.a1	0.04699999839067459	44.70000076293945	3	2996.47705078125	2996.469970703125	0.0071000000461936	2.3694547636422922
a3	pepa3b44	DaPR130924_VB111_O1927_131008200325.m	2475	22.299999237060547	TPETVVPTALELQPSTSTDRPVTSEPTSQATR		1	a3.a1	8.800000068731606E-5	42.099998474121094	3	3396.7216796875	3396.71337890625	0.008500000461935997	2.5024191074588162
a3	pepa3b25	DaPR130924_VB111_O1927_131008200325.m	2505	22.43000030517578	QDGSQEAPEAPLSSELEPFHPK		1	a3.a1	9.200000204145908E-5	48.79999923706055	3	2393.131591796875	2393.1259765625	0.005499999970197678	2.2982492455737367
a3	pepa3b16	DaPR130924_VB111_O1927_131008200325.m	2522	22.530000686645508	IPATPVVIPMK		1	a3.a1	2.2000000171829015E-4	44.5	2	1165.703125	1165.7017822265625	0.00139999995008111	1.2009932312250766
a3	pepa3a3	DaPR130924_VB111_O1927_131008200325.m	2624	23.110000610351562	AQPFGFIDSDTDAEEER		1	a3.a1	3.699999942909926E-4	37.5	2	1926.8387451171875	1926.8355712890625	0.0031999999191612005	1.6607540190989856
a3	pepa3b42	DaPR130924_VB111_O1927_131008200325.m	2716	23.649999618530273	TPESIVPIAPELQPSTSR		1	a3.a1	2.8000000384054147E-5	36.29999923706055	2	1922.027587890625	1922.0234375	0.00430000014603138	2.2372256561160584
a3	pepa3b42	DaPR130924_VB111_O1927_131008200325.m	2730	23.709999084472656	TPESIVPIAPELQPSTSR		1	a3.a1	0.003800000064074993	39.0	3	1922.0260009765625	1922.0234375	0.0027000000700354576	1.4047695867576835
a3	pepa3b28	DaPR130924_VB111_O1927_131008200325.m	2778	24.0	QEAKPEAFVLSPLEMSST	M15:+15.99491	1	a3.a1	1.4000000373926014E-4	41.70000076293945	2	1979.962890625	1979.9635009765625	-5.000000237487257E-4	-0.252529919618273
a3	pepa3b23	DaPR130924_VB111_O1927_131008200325.m	2794	24.110000610351562	PVEPAASDLEPFTPTDQSVTPEAIAQGGQSK		1	a3.a1	6.300000241026282E-4	46.0	3	3167.546142578125	3167.538330078125	0.007899999618530273	2.494050204069804
a3	pepa3a9	DaPR130924_VB111_O1927_131008200325.m	2874	24.780000686645508	ENLTDLVVDTDTLGESTQPQR		1	a3.a1	9.699999736767495E-7	43.29999923706055	2	2331.140380859375	2331.131591796875	0.008999999612569809	3.860785742100668
a3	pepa3b20	DaPR130924_VB111_O1927_131008200325.m	2892	24.959999084472656	NFGFSLQDALSR		1	a3.a1	6.100000064179767E-6	52.5	2	1354.6781005859375	1354.6754150390625	0.0027000000700354576	1.9930974165923006
a3	pepa3b13	DaPR130924_VB111_O1927_131008200325.m	2895	24.979999542236328	LDVSLPFVSR		1	a3.a1	1.5999999595806003E-4	44.400001525878906	2	1132.6370849609375	1132.636474609375	6.000000284984708E-4	0.5297375123871051
a3	pepa3b35	DaPR130924_VB111_O1927_131008200325.m	2898	25.010000228881836	SQLPAEGDAGAEWAAAVLK		1	a3.a1	1.7999999499807018E-6	62.79999923706055	2	1883.951904296875	1883.9501953125	0.0017999999690800905	0.9554392539456255
a3	pepa3a1	DaPR130924_VB111_O1927_131008200325.m	2946	25.459999084472656	AGFFLPPDEYVVTDPEQEK		1	a3.a1	0.04500000178813934	32.099998474121094	3	2181.04833984375	2181.0390625	0.009200000204145908	4.218173054452531
a3	pepa3a1	DaPR130924_VB111_O1927_131008200325.m	2937	25.399999618530273	AGFFLPPDEYVVTDPEQEK		1	a3.a1	4.399999895682294E-12	62.70000076293945	2	2181.046630859375	2181.0390625	0.007600000128149986	3.484577722069105
a3	pepa3b27	DaPR130924_VB111_O1927_131008200325.m	3038	26.309999465942383	QEAKPEAFVLSPLEMSST	M15:+15.99491 - Q1:-17.02655	1	a3.a1	4.4999999227002263E-4	34.20000076293945	2	1962.9425048828125	1962.9368896484375	0.00559999980032444	2.8528679805530586
a3	pepa3b26	DaPR130924_VB111_O1927_131008200325.m	3162	27.649999618530273	QEAKPEAFVLSPLEMSST	Q1:-17.02655	1	a3.a1	2.099999983329326E-4	37.79999923706055	2	1946.9505615234375	1946.9420166015625	0.00860000029206276	4.417183572356347
a4	pepa4a5	DaPR130924_VB111_O1927_131008200325.m	968	12.75	EETEELK		1	a4.a1	0.04100000113248825	20.200000762939453	2	877.4166870117188	877.415283203125	0.0013000000035390258	1.4816245265220331
a4	pepa4b10	DaPR130924_VB111_O1927_131008200325.m	1325	15.680000305175781	IMATPEQVGK	M2:+15.99491	1	a4.a1	0.01600000075995922	35.5	2	1089.5625	1089.561279296875	0.0013000000035390258	1.1931407881693012
a4	pepa4b25	DaPR130924_VB111_O1927_131008200325.m	1601	17.459999084472656	VEYSEEELK		1	a4.a1	0.00570000009611249	46.0	2	1125.53125	1125.5313720703125	-9.999999747378752E-5	-0.08884692151214463
a4	pepa4b12	DaPR130924_VB111_O1927_131008200325.m	1862	18.90999984741211	IMLFTNEDNPHGNDSAK	M2:+15.99491	1	a4.a1	0.003700000001117587	40.400001525878906	3	1918.8570556640625	1918.8603515625	-0.0034000000450760126	-1.7718850891402504
a4	pepa4b12	DaPR130924_VB111_O1927_131008200325.m	1874	18.959999084472656	IMLFTNEDNPHGNDSAK	M2:+15.99491	1	a4.a1	1.1000000085914508E-4	42.900001525878906	2	1918.863525390625	1918.8603515625	0.0031999999191612005	1.667656490247186
a4	pepa4b23	DaPR130924_VB111_O1927_131008200325.m	1942	19.450000762939453	TEGDEEAEEEQEENLEASGDYK		1	a4.a1	3.199999980552093E-7	50.70000076293945	2	2501.0048828125	2500.99609375	0.008700000122189522	3.478614038594806
a4	pepa4b23	DaPR130924_VB111_O1927_131008200325.m	1948	19.459999084472656	TEGDEEAEEEQEENLEASGDYK		1	a4.a1	1.4999999621068127E-5	51.400001525878906	3	2500.99609375	2500.99609375	-0.0	-0.0
a4	pepa4b11	DaPR130924_VB111_O1927_131008200325.m	2034	19.93000030517578	IMLFTNEDNPHGNDSAK		1	a4.a1	8.200000252145401E-7	58.20000076293945	2	1902.8668212890625	1902.865478515625	0.00139999995008111	0.7357324865513946
a4	pepa4b14	DaPR130924_VB111_O1927_131008200325.m	2089	20.260000228881836	KQELLEALTK		1	a4.a1	0.01899999938905239	41.400001525878906	2	1172.6912841796875	1172.6888427734375	0.002400000113993883	2.0465787909415294
a4	pepa4b20	DaPR130924_VB111_O1927_131008200325.m	2209	20.8799991607666	SDSFENPVLQQH		1	a4.a1	3.000000106112566E-6	42.79999923706055	2	1400.64501953125	1400.64453125	6.000000284984708E-4	0.4283742342270119
a4	pepa4a6	DaPR130924_VB111_O1927_131008200325.m	2231	21.0	ELVYPPDYNPEGK		1	a4.a1	3.7999998312443495E-5	49.79999923706055	2	1520.7279052734375	1520.7271728515625	7.999999797903001E-4	0.5260641054306904
a4	pepa4a6	DaPR130924_VB111_O1927_131008200325.m	2332	21.510000228881836	ELVYPPDYNPEGK		1	a4.a1	5.200000014156103E-4	45.70000076293945	2	1520.730712890625	1520.7271728515625	0.003599999938160181	2.367288493576208
a4	pepa4b19	DaPR130924_VB111_O1927_131008200325.m	2263	21.149999618530273	RILELDQFK		1	a4.a1	0.0052999998442828655	29.100000381469727	2	1161.6641845703125	1161.6630859375	0.0012000000569969416	1.033001798476279
a4	pepa4b21	DaPR130924_VB111_O1927_131008200325.m	2273	21.209999084472656	SDSFENPVLQQHFR		1	a4.a1	0.012000000104308128	39.099998474121094	3	1703.816162109375	1703.81396484375	0.002099999925121665	1.2325288842871103
a4	pepa4b21	DaPR130924_VB111_O1927_131008200325.m	2267	21.18000030517578	SDSFENPVLQQHFR		1	a4.a1	2.900000062311392E-8	54.0	2	1703.8192138671875	1703.81396484375	0.005200000014156103	3.0519764020322335
a4	pepa4b17	DaPR130924_VB111_O1927_131008200325.m	2278	21.25	PVLQQHFR		1	a4.a1	0.0024999999441206455	31.100000381469727	2	1024.5709228515625	1024.569091796875	0.0019000000320374966	1.8544381703973745
a4	pepa4a9	DaPR130924_VB111_O1927_131008200325.m	2470	22.260000228881836	LGSLVDEFK		1	a4.a1	0.00139999995008111	35.400001525878906	2	1007.5421142578125	1007.5411987304688	8.999999845400453E-4	0.8932637054187674
a4	pepa4b24	DaPR130924_VB111_O1927_131008200325.m	2533	22.600000381469727	TFNTSTGGLLLPSDTK		1	a4.a1	3.600000054575503E-4	45.400001525878906	2	1651.8514404296875	1651.854248046875	-0.0027000000700354576	-1.6345268193170752
a4	pepa4b24	DaPR130924_VB111_O1927_131008200325.m	2631	23.149999618530273	TFNTSTGGLLLPSDTK		1	a4.a1	1.9999999494757503E-4	36.29999923706055	2	1651.84619140625	1651.854248046875	-0.007899999618530273	-4.782504042273162
a4	pepa4b22	DaPR130924_VB111_O1927_131008200325.m	2593	22.90999984741211	SGWESYYK	S1:+42.01057	1	a4.a1	3.100000030826777E-4	36.29999923706055	2	1061.4569091796875	1061.4578857421875	-8.999999845400453E-4	-0.8478904312918186
a4	pepa4a8	DaPR130924_VB111_O1927_131008200325.m	2673	23.399999618530273	FDDPGLMLMGFK	M7:+15.99491 - M9:+15.99491	1	a4.a1	4.1000001260727004E-7	58.900001525878906	2	1402.6353759765625	1402.6385498046875	-0.003100000089034438	-2.210120411610035
a4	pepa4b16	DaPR130924_VB111_O1927_131008200325.m	2719	23.65999984741211	NIYVLQELDNPGAK		1	a4.a1	1.5999999959603883E-5	63.0	2	1573.8243408203125	1573.822509765625	0.0019000000320374966	1.2072517836337504
a4	pepa4b13	DaPR130924_VB111_O1927_131008200325.m	2770	23.959999084472656	KPGGFDISLFYR		1	a4.a1	5.599999894911889E-6	46.099998474121094	2	1399.73974609375	1399.7373046875	0.0024999999441206455	1.7860493792289018
a4	pepa4b13	DaPR130924_VB111_O1927_131008200325.m	2766	23.950000762939453	KPGGFDISLFYR		1	a4.a1	0.002199999988079071	31.899999618530273	3	1399.7392578125	1399.7373046875	0.0019000000320374966	1.357397581442386
a4	pepa4a2	DaPR130924_VB111_O1927_131008200325.m	2798	24.1299991607666	DIISIAEDEDLR		1	a4.a1	1.1000000085914508E-4	61.0	2	1388.6920166015625	1388.6907958984375	0.0013000000035390258	0.9361335204198342
a4	pepa4a4	DaPR130924_VB111_O1927_131008200325.m	2852	24.579999923706055	DTGIFLDLMHLK	M9:+15.99491	1	a4.a1	1.9999999494757503E-5	49.20000076293945	2	1418.7318115234375	1418.7352294921875	-0.0034000000450760126	-2.396500752499806
a4	pepa4a7	DaPR130924_VB111_O1927_131008200325.m	2885	24.899999618530273	FDDPGLMLMGFK	M9:+15.99491	1	a4.a1	3.2000000373955118E-6	55.79999923706055	2	1386.6466064453125	1386.6435546875	0.003000000026077032	2.1634976169150586
a4	pepa4a7	DaPR130924_VB111_O1927_131008200325.m	2941	25.43000030517578	FDDPGLMLMGFK	M7:+15.99491	1	a4.a1	1.0999999631167157E-6	51.79999923706055	2	1386.6422119140625	1386.6435546875	-0.00139999995008111	-1.0096321764511573
a4	pepa4a3	DaPR130924_VB111_O1927_131008200325.m	2944	25.450000762939453	DSLIFLVDASK		1	a4.a1	1.8999999156221747E-5	52.5	2	1207.6573486328125	1207.6573486328125	9.999999747378752E-5	0.08280494263293922
a4	pepa4b15	DaPR130924_VB111_O1927_131008200325.m	3077	26.700000762939453	NIPPYFVALVPQEEELDDQK		1	a4.a1	0.0430000014603138	32.900001525878906	2	2344.1796875	2344.171142578125	0.00860000029206276	3.6686742430437307
a4	pepa4b18	DaPR130924_VB111_O1927_131008200325.m	3090	26.850000381469727	QELLEALTK	Q1:-17.02655	1	a4.a1	8.50000014906982E-6	34.5	2	1027.56640625	1027.5673828125	-0.0010000000474974513	-0.9731722359271511
a4	pepa4a1	DaPR130924_VB111_O1927_131008200325.m	3146	27.479999542236328	DLLAVVFYGTEK		1	a4.a1	4.900000021734741E-6	56.70000076293945	2	1354.73046875	1354.7257080078125	0.004800000227987766	3.5431528313184453
a5	pepa5b27	DaPR130924_VB111_O1927_131008200325.m	706	10.210000038146973	TGNAWHSK		1	a5.a1	4.199999921183917E-7	43.20000076293945	2	900.4325561523438	900.4326782226562	-9.999999747378752E-5	-0.11105771690913668
a5	pepa5b13	DaPR130924_VB111_O1927_131008200325.m	933	12.460000038146973	GTNSYYK		1	a5.a1	0.020999999716877937	23.100000381469727	2	832.384521484375	832.3839721679688	5.000000237487257E-4	0.6006843481698245
a5	pepa5b16	DaPR130924_VB111_O1927_131008200325.m	1403	16.209999084472656	KGDEVDGVDEVAK		1	a5.a1	3.2999999177718564E-8	53.900001525878906	2	1360.6617431640625	1360.6595458984375	0.002300000051036477	1.6903567523335143
a5	pepa5b22	DaPR130924_VB111_O1927_131008200325.m	1434	16.399999618530273	PEYSASQLK		1	a5.a1	0.04899999871850014	27.700000762939453	2	1022.5196533203125	1022.5156860351562	0.0038999998942017555	3.8141223136870934
a5	pepa5a9	DaPR130924_VB111_O1927_131008200325.m	1442	16.450000762939453	GGAAVDPDSGLEHSAH		1	a5.a1	0.0010999999940395355	34.20000076293945	3	1519.6781005859375	1519.6776123046875	3.9999998989515007E-4	0.2632137149724307
a5	pepa5b17	DaPR130924_VB111_O1927_131008200325.m	1544	17.100000381469727	KPPLLNNADSVQAK		1	a5.a1	0.002199999988079071	39.29999923706055	2	1494.8304443359375	1494.827880859375	0.0026000000070780516	1.7393306884156552
a5	pepa5a8	DaPR130924_VB111_O1927_131008200325.m	1665	17.850000381469727	GDEVDGVDEVAK		1	a5.a1	1.3000000035390258E-4	45.599998474121094	2	1232.563720703125	1232.564453125	-7.999999797903001E-4	-0.6490532627011989
a5	pepa5b10	DaPR130924_VB111_O1927_131008200325.m	1681	17.93000030517578	GGSDDSSKDPIDVNYEK		1	a5.a1	1.900000061141327E-4	49.70000076293945	3	1825.810546875	1825.80908203125	0.001500000013038516	0.8215535938564481
a5	pepa5b10	DaPR130924_VB111_O1927_131008200325.m	1683	17.950000762939453	GGSDDSSKDPIDVNYEK		1	a5.a1	4.1000001260727004E-7	64.4000015258789	2	1825.8135986328125	1825.80908203125	0.004600000102072954	2.5194310551656143
a5	pepa5a5	DaPR130924_VB111_O1927_131008200325.m	1787	18.510000228881836	DSEEAEIIR		1	a5.a1	3.499999875202775E-4	42.29999923706055	2	1061.512451171875	1061.5113525390625	0.0010999999940395355	1.0362583418523135
a5	pepa5a1	DaPR130924_VB111_O1927_131008200325.m	1800	18.559999465942383	AEPVEVVAPR		1	a5.a1	0.0012000000569969416	36.400001525878906	2	1066.5906982421875	1066.589599609375	0.0012000000569969416	1.1250813409735352
a5	pepa5b23	DaPR130924_VB111_O1927_131008200325.m	1838	18.799999237060547	PVQDLIK		1	a5.a1	0.003700000001117587	35.599998474121094	2	812.4898681640625	812.4880981445312	0.0017999999690800905	2.2154170297272384
a5	pepa5a4	DaPR130924_VB111_O1927_131008200325.m	1851	18.860000610351562	DPIDVNYEK		1	a5.a1	6.99999975040555E-4	39.79999923706055	2	1092.52294921875	1092.521240234375	0.0017999999690800905	1.6475651939672518
a5	pepa5b25	DaPR130924_VB111_O1927_131008200325.m	1944	19.450000762939453	QQVPSGESAILDR		1	a5.a1	1.1000000085914508E-4	42.29999923706055	2	1399.7174072265625	1399.718017578125	-6.000000284984708E-4	-0.4286577874710982
a5	pepa5b21	DaPR130924_VB111_O1927_131008200325.m	1978	19.610000610351562	MIFDVESMK	M1:+15.99491 - M8:+15.99491	1	a5.a1	6.99999975040555E-4	42.400001525878906	2	1131.5098876953125	1131.5064697265625	0.0035000001080334187	3.0932214721487377
a5	pepa5b12	DaPR130924_VB111_O1927_131008200325.m	2160	20.649999618530273	GIYFADMVSK	M7:+15.99491	1	a5.a1	4.8999998398358E-5	37.70000076293945	2	1146.550537109375	1146.5504150390625	1.9999999494757503E-4	0.17443628498513178
a5	pepa5a6	DaPR130924_VB111_O1927_131008200325.m	2184	20.760000228881836	EELGFRPEYSASQLK		1	a5.a1	0.029999999329447746	37.79999923706055	2	1753.873291015625	1753.8759765625	-0.0026000000070780516	-1.4824309368635677
a5	pepa5a2	DaPR130924_VB111_O1927_131008200325.m	2223	20.959999084472656	AMVEYEIDLQK	M2:+15.99491	1	a5.a1	3.900000137946336E-6	53.400001525878906	2	1354.65869140625	1354.65625	0.002400000113993883	1.7716672506356377
a5	pepa5b14	DaPR130924_VB111_O1927_131008200325.m	2266	21.18000030517578	HPDVEVDGFSELR		1	a5.a1	4.400000034365803E-4	44.900001525878906	3	1499.7156982421875	1499.712890625	0.00279999990016222	1.8670239601630216
a5	pepa5b20	DaPR130924_VB111_O1927_131008200325.m	2385	21.799999237060547	MIFDVESMK	M1:+15.99491	1	a5.a1	0.006300000008195639	35.400001525878906	2	1115.5120849609375	1115.5115966796875	6.000000284984708E-4	0.5378698260819221
a5	pepa5b20	DaPR130924_VB111_O1927_131008200325.m	2287	21.280000686645508	MIFDVESMK	M8:+15.99491	1	a5.a1	0.007499999832361937	42.20000076293945	2	1115.51171875	1115.5115966796875	1.9999999494757503E-4	0.1792899289822478
a5	pepa5b24	DaPR130924_VB111_O1927_131008200325.m	2461	22.229999542236328	QQVPSGESAILDR	Q1:-17.02655	1	a5.a1	2.3999999393709004E-4	37.599998474121094	2	1382.6943359375	1382.6915283203125	0.002899999963119626	2.0973585964199355
a5	pepa5b19	DaPR130924_VB111_O1927_131008200325.m	2468	22.260000228881836	MAIMVQSPMFDGK	M9:+15.99491	1	a5.a1	1.500000071246177E-4	49.0	2	1470.679931640625	1470.679443359375	6.000000284984708E-4	0.40797471618147507
a5	pepa5b15	DaPR130924_VB111_O1927_131008200325.m	2552	22.700000762939453	KFYPLEIDYGQDEEAVK		1	a5.a1	0.0031999999191612005	48.79999923706055	3	2043.992919921875	2043.991455078125	0.0015999999595806003	0.7827821176089239
a5	pepa5b11	DaPR130924_VB111_O1927_131008200325.m	2596	22.93000030517578	GIYFADMVSK		1	a5.a1	0.004900000058114529	38.29999923706055	2	1130.5560302734375	1130.5555419921875	6.000000284984708E-4	0.5307125622870256
a5	pepa5a3	DaPR130924_VB111_O1927_131008200325.m	2606	23.010000228881836	AQNDLIWNIK		1	a5.a1	9.999999747378752E-6	46.099998474121094	2	1214.6534423828125	1214.6531982421875	3.000000142492354E-4	0.24698408951903894
a5	pepa5b29	DaPR130924_VB111_O1927_131008200325.m	2629	23.149999618530273	VVSEDFLQDVSASTK		1	a5.a1	1.2000000424450263E-6	70.9000015258789	2	1624.8077392578125	1624.806884765625	8.999999845400453E-4	0.5539119713108973
a5	pepa5b18	DaPR130924_VB111_O1927_131008200325.m	2726	23.700000762939453	MAIMVQSPMFDGK		1	a5.a1	9.200000204145908E-5	46.0	2	1454.6864013671875	1454.6844482421875	0.0020000000949949026	1.3748686853782373
a5	pepa5a7	DaPR130924_VB111_O1927_131008200325.m	2814	24.260000228881836	FYPLEIDYGQDEEAVK		1	a5.a1	6.999999868639861E-7	52.5	2	1915.8963623046875	1915.8963623046875	-0.0	-0.0
a5	pepa5b26	DaPR130924_VB111_O1927_131008200325.m	2827	24.360000610351562	SLQELFLAH		1	a5.a1	0.001500000013038516	46.0	2	1057.564453125	1057.568115234375	-0.003599999938160181	-3.4040360013712783
a5	pepa5b28	DaPR130924_VB111_O1927_131008200325.m	2996	25.93000030517578	VFSATLGLVDIVK		1	a5.a1	0.0017000000225380063	40.29999923706055	2	1361.808349609375	1361.8043212890625	0.004100000020116568	3.010711565546783
a6	pepa6b16	DaPR130924_VB111_O1927_131008200325.m	755	10.75	RPANSGELDK		1	a6.a1	9.299999801442027E-4	36.29999923706055	2	1086.5501708984375	1086.55419921875	-0.004000000189989805	-3.681362782331401
a6	pepa6b17	DaPR130924_VB111_O1927_131008200325.m	924	12.380000114440918	SGPQSASTAVK		1	a6.a1	7.900000127847306E-6	41.70000076293945	2	1032.532470703125	1032.5323486328125	9.999999747378752E-5	0.09684926346975824
a6	pepa6b14	DaPR130924_VB111_O1927_131008200325.m	1164	14.350000381469727	QAGPAPAAATAASK		1	a6.a1	0.017999999225139618	27.5	2	1211.638671875	1211.6383056640625	3.9999998989515007E-4	0.33013151534188423
a6	pepa6b15	DaPR130924_VB111_O1927_131008200325.m	1330	15.729999542236328	QEPENDQGVVSQAGK		1	a6.a1	6.000000284984708E-4	39.20000076293945	2	1585.747314453125	1585.7457275390625	0.0017000000225380063	1.0720508294707856
a6	pepa6a5	DaPR130924_VB111_O1927_131008200325.m	1404	16.209999084472656	FGVVANNNR		1	a6.a1	0.0010999999940395355	42.79999923706055	2	990.5121459960938	990.5120239257812	1.9999999494757503E-4	0.20191576691305363
a6	pepa6a1	DaPR130924_VB111_O1927_131008200325.m	1516	16.90999984741211	ALGSAQYEDPR		1	a6.a1	6.0999998822808266E-5	46.29999923706055	2	1206.576171875	1206.575439453125	8.999999845400453E-4	0.745912733768198
a6	pepa6b11	DaPR130924_VB111_O1927_131008200325.m	1520	16.950000762939453	LGAMSAAPSQPNSQIR	M4:+15.99491	1	a6.a1	9.800000116229057E-4	38.5	2	1643.8203125	1643.8173828125	0.003000000026077032	1.8250202592116178
a6	pepa6a4	DaPR130924_VB111_O1927_131008200325.m	1678	17.90999984741211	EPPGSTAGLPQEPK		1	a6.a1	0.026000000536441803	31.200000762939453	2	1407.71044921875	1407.7119140625	-0.00139999995008111	-0.9945216319444692
a6	pepa6b22	DaPR130924_VB111_O1927_131008200325.m	1714	18.149999618530273	VTVDDLPNR		1	a6.a1	0.0071000000461936	37.20000076293945	2	1028.5400390625	1028.5374755859375	0.0026000000070780516	2.5278612289716356
a6	pepa6b10	DaPR130924_VB111_O1927_131008200325.m	1804	18.579999923706055	LGAMSAAPSQPNSQIR		1	a6.a1	4.8000001697801054E-5	39.70000076293945	2	1627.8289794921875	1627.822509765625	0.006500000134110451	3.993064412806483
a6	pepa6a8	DaPR130924_VB111_O1927_131008200325.m	1924	19.309999465942383	GGLVGQAPMPVPEEK	M9:+15.99491	1	a6.a1	2.800000074785203E-4	43.900001525878906	2	1524.7769775390625	1524.7730712890625	0.0038999998942017555	2.557757588743777
a6	pepa6b12	DaPR130924_VB111_O1927_131008200325.m	2068	20.149999618530273	PAEPVAGAATPSLVEQQK		1	a6.a1	4.3000000005122274E-7	58.0	2	1792.9437255859375	1792.9444580078125	-6.000000284984708E-4	-0.3346450727007721
a6	pepa6b21	DaPR130924_VB111_O1927_131008200325.m	2091	20.260000228881836	VNDSDDLIMTENEVGK	M9:+15.99491	1	a6.a1	0.014999999664723873	28.899999618530273	2	1794.818603515625	1794.8070068359375	0.012000000104308128	6.685955681364823
a6	pepa6b19	DaPR130924_VB111_O1927_131008200325.m	2121	20.450000762939453	TAAPSPSLLYK		1	a6.a1	0.0012000000569969416	35.70000076293945	2	1147.639404296875	1147.63623046875	0.0032999999821186066	2.875475603249932
a6	pepa6b13	DaPR130924_VB111_O1927_131008200325.m	2128	20.479999542236328	PVLTSVMVPK	M7:+15.99491	1	a6.a1	2.7000000955013093E-6	38.70000076293945	2	1086.6243896484375	1086.6231689453125	0.0013000000035390258	1.196366910527795
a6	pepa6a7	DaPR130924_VB111_O1927_131008200325.m	2234	21.010000228881836	GFINMQSVAK		1	a6.a1	4.8999998398358E-5	45.0	2	1094.5704345703125	1094.566650390625	0.003800000064074993	3.4716936266227942
a6	pepa6b20	DaPR130924_VB111_O1927_131008200325.m	2309	21.3799991607666	VNDSDDLIMTENEVGK		1	a6.a1	7.700000423938036E-6	38.400001525878906	2	1778.80859375	1778.8116455078125	-0.003100000089034438	-1.7427365605926504
a6	pepa6a9	DaPR130924_VB111_O1927_131008200325.m	2389	21.829999923706055	IFQPVIEAPGASK		1	a6.a1	0.010999999940395355	39.400001525878906	2	1356.755126953125	1356.7525634765625	0.0026000000070780516	1.9163405893376562
a6	pepa6a6	DaPR130924_VB111_O1927_131008200325.m	2426	22.030000686645508	FPGSAALVGAVR		1	a6.a1	1.0000000116860974E-7	53.400001525878906	2	1144.6524658203125	1144.647705078125	0.004800000227987766	4.193430176545154
a6	pepa6b18	DaPR130924_VB111_O1927_131008200325.m	2441	22.110000610351562	SPPEGDTTLFLSR		1	a6.a1	1.3000000080864993E-6	52.099998474121094	2	1419.7137451171875	1419.7119140625	0.0019000000320374966	1.3382997023675416
a6	pepa6a3	DaPR130924_VB111_O1927_131008200325.m	2565	22.760000228881836	EEVAYDPEDETILEEAK		1	a6.a1	6.399999818995639E-8	62.900001525878906	2	1979.9044189453125	1979.897216796875	0.007300000172108412	3.6870601716984717
a6	pepa6a2	DaPR130924_VB111_O1927_131008200325.m	2990	25.8799991607666	DLYLIPLSAQDPVPSK		1	a6.a1	1.8000000101547897E-10	70.19999694824219	2	1755.9520263671875	1755.9532470703125	-0.0010999999940395355	-0.6264403655819482
a7	pepa7b14	DaPR130924_VB111_O1927_131008200325.m	822	11.40999984741211	SKVDEEQMK		1	a7.a1	0.004699999932199717	31.5	2	1093.5223388671875	1093.519775390625	0.0026000000070780516	2.377643336307553
a7	pepa7b17	DaPR130924_VB111_O1927_131008200325.m	919	12.329999923706055	VDEEQMK		1	a7.a1	0.013000000268220901	30.299999237060547	2	878.3939819335938	878.392822265625	0.0010999999940395355	1.252287093150787
a7	pepa7a8	DaPR130924_VB111_O1927_131008200325.m	1108	14.0	EEASGSSVTAEEAK		1	a7.a1	2.800000054037355E-8	60.5	2	1394.6307373046875	1394.6285400390625	0.002199999988079071	1.5774809742653415
a7	pepa7a6	DaPR130924_VB111_O1927_131008200325.m	1230	14.930000305175781	EDGSGDRGDGPFR		1	a7.a1	0.0015999999595806003	28.700000762939453	3	1364.5843505859375	1364.5830078125	0.00139999995008111	1.0259544066325326
a7	pepa7b11	DaPR130924_VB111_O1927_131008200325.m	1819	18.700000762939453	LGGHGPSFPLK		1	a7.a1	0.0012000000569969416	42.0	2	1109.610595703125	1109.610595703125	0.0	0.0
a7	pepa7b13	DaPR130924_VB111_O1927_131008200325.m	1854	18.8799991607666	MLNPPAEVTTK		1	a7.a1	0.020999999716877937	38.599998474121094	2	1200.631591796875	1200.6297607421875	0.0019000000320374966	1.5825028615507437
a7	pepa7b19	DaPR130924_VB111_O1927_131008200325.m	1881	19.010000228881836	VITMFVQR	M4:+15.99491	1	a7.a1	1.5999999595806003E-4	42.0	2	1009.5511474609375	1009.55029296875	7.999999797903001E-4	0.7924320218240615
a7	pepa7b12	DaPR130924_VB111_O1927_131008200325.m	1932	19.3799991607666	KVITMFVQR		1	a7.a1	0.003599999938160181	39.20000076293945	2	1121.6510009765625	1121.650390625	6.99999975040555E-4	0.6240803559569973
a7	pepa7a5	DaPR130924_VB111_O1927_131008200325.m	2151	20.600000381469727	DQVTAQEIFQDNHEDGPTAK		1	a7.a1	2.3999999393709004E-4	50.400001525878906	3	2243.02392578125	2243.021484375	0.0024999999441206455	1.1145679885528383
a7	pepa7a5	DaPR130924_VB111_O1927_131008200325.m	2162	20.649999618530273	DQVTAQEIFQDNHEDGPTAK		1	a7.a1	8.800000159681076E-7	52.900001525878906	2	2243.02099609375	2243.021484375	-5.000000237487257E-4	-0.22291361328090295
a7	pepa7a2	DaPR130924_VB111_O1927_131008200325.m	2171	20.700000762939453	ANPQVGVAFPH		1	a7.a1	0.024000000208616257	36.400001525878906	2	1136.58154296875	1136.5850830078125	-0.003599999938160181	-3.16738270806202
a7	pepa7a7	DaPR130924_VB111_O1927_131008200325.m	2291	21.299999237060547	EDIIQGFR		1	a7.a1	0.0052999998442828655	40.20000076293945	2	977.5075073242188	977.5054931640625	0.0020000000949949026	2.046024404958742
a7	pepa7b18	DaPR130924_VB111_O1927_131008200325.m	2294	21.309999465942383	VITMFVQR		1	a7.a1	0.010999999940395355	37.599998474121094	2	993.5552368164062	993.555419921875	-1.9999999494757503E-4	-0.20129727133218336
a7	pepa7b21	DaPR130924_VB111_O1927_131008200325.m	2301	21.350000381469727	YGSDIVPFSK		1	a7.a1	0.006800000090152025	32.20000076293945	2	1112.564208984375	1112.562744140625	0.0015999999595806003	1.4381211019397253
a7	pepa7a3	DaPR130924_VB111_O1927_131008200325.m	2338	21.549999237060547	AVDALIDSMSLAK	M9:+15.99491	1	a7.a1	4.800000041882413E-8	49.29999923706055	2	1349.7003173828125	1349.698486328125	0.0019000000320374966	1.4077218366055038
a7	pepa7b10	DaPR130924_VB111_O1927_131008200325.m	2357	21.65999984741211	HIEIFTDLSSR		1	a7.a1	8.900000248104334E-4	42.599998474121094	2	1317.681640625	1317.68017578125	0.001500000013038516	1.138364256067804
a7	pepa7a9	DaPR130924_VB111_O1927_131008200325.m	2434	22.079999923706055	FFMGNQVLK		1	a7.a1	9.800000116229057E-4	37.5	2	1083.5667724609375	1083.5660400390625	7.999999797903001E-4	0.7383029277675223
a7	pepa7b15	DaPR130924_VB111_O1927_131008200325.m	2454	22.18000030517578	SQLDIIIH		1	a7.a1	0.003700000001117587	31.899999618530273	2	938.53076171875	938.531005859375	-1.9999999494757503E-4	-0.21309897456658142
a7	pepa7b16	DaPR130924_VB111_O1927_131008200325.m	2705	23.600000381469727	SQLDIIIHSLK		1	a7.a1	2.800000074785203E-4	54.0	2	1266.7449951171875	1266.741943359375	0.003000000026077032	2.368280328763008
a7	pepa7a1	DaPR130924_VB111_O1927_131008200325.m	2915	25.18000030517578	ALDDLDMVAIVR		1	a7.a1	3.3999999260458935E-8	66.69999694824219	2	1330.70458984375	1330.703857421875	6.99999975040555E-4	0.5260373832512556
a7	pepa7b20	DaPR130924_VB111_O1927_131008200325.m	3042	26.360000610351562	YAPTEAQLNAVDALIDSMSLAK	M18:+15.99491	1	a7.a1	0.008500000461935997	40.70000076293945	3	2337.1669921875	2337.164794921875	0.002300000051036477	0.9840983639809445
a7	pepa7a4	DaPR130924_VB111_O1927_131008200325.m	3043	26.360000610351562	DDEAAAVALSSLIH		1	a7.a1	2.099999996119095E-8	52.70000076293945	2	1411.7088623046875	1411.706787109375	0.002099999925121665	1.487560975336561
a8	pepa8a7	DaPR130924_VB111_O1927_131008200325.m	720	10.380000114440918	KTDVEERPR		1	a8.a1	0.020999999716877937	31.899999618530273	2	1129.5963134765625	1129.596435546875	-9.999999747378752E-5	-0.08852718929249649
a8	pepa8a8	DaPR130924_VB111_O1927_131008200325.m	838	11.600000381469727	MSELSSSRPK	M1:+15.99491	1	a8.a1	0.0034000000450760126	33.20000076293945	2	1137.5540771484375	1137.5572509765625	-0.003100000089034438	-2.7251376459278607
a8	pepa8a3	DaPR130924_VB111_O1927_131008200325.m	1074	13.680000305175781	DPNNPYDK		1	a8.a1	0.00800000037997961	34.20000076293945	2	962.4216918945312	962.4218139648438	-9.999999747378752E-5	-0.1039045416705823
a8	pepa8a5	DaPR130924_VB111_O1927_131008200325.m	1100	13.90999984741211	EYNVNDDSMK	M9:+15.99491	1	a8.a1	0.008200000040233135	26.899999618530273	2	1230.4921875	1230.4947509765625	-0.0024999999441206455	-2.031703054512472
a8	pepa8b11	DaPR130924_VB111_O1927_131008200325.m	1301	15.510000228881836	PVTMGDEGGLR	M4:+15.99491	1	a8.a1	0.03400000184774399	29.299999237060547	2	1147.5450439453125	1147.5416259765625	0.0035000001080334187	3.0499983868166045
a8	pepa8a6	DaPR130924_VB111_O1927_131008200325.m	1335	15.779999732971191	GDSPLHSIR		1	a8.a1	0.0013000000035390258	36.900001525878906	2	981.5110473632812	981.5115966796875	-6.000000284984708E-4	-0.611302026922743
a8	pepa8a4	DaPR130924_VB111_O1927_131008200325.m	1458	16.559999465942383	EYNVNDDSMK		1	a8.a1	0.007899999618530273	29.299999237060547	2	1214.5032958984375	1214.499755859375	0.0035000001080334187	2.8818450486693044
a8	pepa8b10	DaPR130924_VB111_O1927_131008200325.m	1701	18.059999465942383	PVTMGDEGGLR		1	a8.a1	4.099999841855606E-6	42.20000076293945	2	1131.552734375	1131.5467529296875	0.006099999882280827	5.39085094494533
a8	pepa8b14	DaPR130924_VB111_O1927_131008200325.m	1760	18.399999618530273	TIQRPVTMGDEGGLR		1	a8.a1	1.900000061141327E-4	43.0	3	1629.8426513671875	1629.838134765625	0.0044999998062849045	2.7610102563540866
a8	pepa8a1	DaPR130924_VB111_O1927_131008200325.m	2020	19.860000610351562	AGGVGLNLSAASR		1	a8.a1	1.4999999621068127E-5	52.900001525878906	2	1172.64013671875	1172.6385498046875	0.001500000013038516	1.2791665541682502
a8	pepa8a2	DaPR130924_VB111_O1927_131008200325.m	2096	20.299999237060547	ASGFVFTR		1	a8.a1	7.699999841861427E-4	41.900001525878906	2	884.4644775390625	884.462890625	0.0015999999595806003	1.8090074513470775
a8	pepa8b17	DaPR130924_VB111_O1927_131008200325.m	2127	20.459999084472656	YYTGVVNNNEMVALQR	M11:+15.99491	1	a8.a1	1.9999999949504854E-6	59.79999923706055	2	1886.90869140625	1886.9068603515625	0.0017999999690800905	0.9539421403898654
a8	pepa8b13	DaPR130924_VB111_O1927_131008200325.m	2145	20.559999465942383	THEMEPAEAIETPLLPHQK	M4:+15.99491	1	a8.a1	0.004100000020116568	36.29999923706055	3	2187.080078125	2187.075439453125	0.004699999932199717	2.1489884836231092
a8	pepa8b15	DaPR130924_VB111_O1927_131008200325.m	2208	20.8799991607666	VFIQHITLSDEER		1	a8.a1	2.4000000848900527E-5	48.599998474121094	3	1586.8199462890625	1586.8177490234375	0.002300000051036477	1.4494418482853166
a8	pepa8b12	DaPR130924_VB111_O1927_131008200325.m	2339	21.549999237060547	THEMEPAEAIETPLLPHQK		1	a8.a1	0.00839999970048666	32.099998474121094	3	2171.086669921875	2171.08056640625	0.006099999882280827	2.809660763708113
a8	pepa8b16	DaPR130924_VB111_O1927_131008200325.m	2427	22.049999237060547	YYTGVVNNNEMVALQR		1	a8.a1	1.8000000636675395E-5	42.400001525878906	2	1870.9200439453125	1870.9119873046875	0.008100000210106373	4.32943947394103
a8	pepa8a9	DaPR130924_VB111_O1927_131008200325.m	2607	23.010000228881836	NDLYYNTITNFSEK		1	a8.a1	1.799999971296984E-8	57.5	2	1721.80126953125	1721.8021240234375	-7.999999797903001E-4	-0.4646294534245855
a9	pepa9b10	DaPR130924_VB111_O1927_131008200325.m	854	11.75	PQPQNGSSGMGSTVSK	M10:+15.99491	1	a9.a1	1.3999999737279722E-6	51.900001525878906	2	1577.7247314453125	1577.7227783203125	0.0019000000320374966	1.2042673517462235
a9	pepa9a9	DaPR130924_VB111_O1927_131008200325.m	1176	14.449999809265137	PQPQNGSSGMGSTVSK		1	a9.a1	0.0038999998942017555	31.299999237060547	2	1561.7275390625	1561.7279052734375	-3.000000142492354E-4	-0.19209493102878855
a9	pepa9b11	DaPR130924_VB111_O1927_131008200325.m	1300	15.510000228881836	SGGVGGSNTNWK		1	a9.a1	0.0017999999690800905	51.099998474121094	2	1163.5460205078125	1163.54443359375	0.0017000000225380063	1.4610529460291837
a9	pepa9a1	DaPR130924_VB111_O1927_131008200325.m	1428	16.360000610351562	ATAFNEQVDK		1	a9.a1	3.600000054575503E-4	40.400001525878906	2	1122.545166015625	1122.54296875	0.002199999988079071	1.9598358809630831
a9	pepa9a2	DaPR130924_VB111_O1927_131008200325.m	1578	17.309999465942383	ATVMDVKPVDYR	M4:+15.99491	1	a9.a1	0.014999999664723873	38.0	3	1409.7088623046875	1409.709716796875	-8.999999845400453E-4	-0.6384292977599773
a9	pepa9a2	DaPR130924_VB111_O1927_131008200325.m	1581	17.329999923706055	ATVMDVKPVDYR	M4:+15.99491	1	a9.a1	6.200000061653554E-4	32.900001525878906	2	1409.7100830078125	1409.709716796875	3.9999998989515007E-4	0.2837463522660716
a9	pepa9b14	DaPR130924_VB111_O1927_131008200325.m	1614	17.549999237060547	VIDQQNGLYR		1	a9.a1	8.59999970998615E-4	50.099998474121094	2	1205.628662109375	1205.627685546875	0.0010000000474974513	0.8294435002492908
a9	pepa9a8	DaPR130924_VB111_O1927_131008200325.m	1694	18.030000686645508	NIYLMDTSGK	M5:+15.99491	1	a9.a1	0.03099999949336052	29.100000381469727	2	1157.558837890625	1157.5511474609375	0.007799999788403511	6.738362970407516
a9	pepa9a7	DaPR130924_VB111_O1927_131008200325.m	2176	20.709999084472656	NIYLMDTSGK		1	a9.a1	0.003000000026077032	32.099998474121094	2	1141.550537109375	1141.55615234375	-0.00559999980032444	-4.905584178953419
a9	pepa9b13	DaPR130924_VB111_O1927_131008200325.m	2348	21.600000381469727	VGQLSEGAIAAIMQK	M13:+15.99491	1	a9.a1	2.6000000374892807E-8	58.599998474121094	2	1531.822021484375	1531.8153076171875	0.006800000090152025	4.4391775276940875
a9	pepa9b15	DaPR130924_VB111_O1927_131008200325.m	2371	21.729999542236328	VVTATLWGEDADK		1	a9.a1	2.099999983329326E-5	44.599998474121094	2	1404.703857421875	1404.7010498046875	0.002899999963119626	2.06449618836894
a9	pepa9a6	DaPR130924_VB111_O1927_131008200325.m	2464	22.25	IGNPVPYNEGLGQPQVAPPAPAASPAASSR		1	a9.a1	2.4000000848900527E-6	49.5	3	2913.49560546875	2913.48583984375	0.00989999994635582	3.3979914406883664
a9	pepa9b12	DaPR130924_VB111_O1927_131008200325.m	2767	23.950000762939453	VGQLSEGAIAAIMQK		1	a9.a1	8.700000080352766E-7	53.900001525878906	2	1515.821533203125	1515.8204345703125	0.0012000000569969416	0.7916505343438677
a9	pepa9a3	DaPR130924_VB111_O1927_131008200325.m	2795	24.110000610351562	DKNEQAFEEVFQNANFR		1	a9.a1	5.300000193528831E-4	37.29999923706055	3	2085.955078125	2085.962890625	-0.007799999788403511	-3.7392802256738427
a9	pepa9a4	DaPR130924_VB111_O1927_131008200325.m	2842	24.5	FFPLIEVNK		1	a9.a1	0.03799999877810478	27.299999237060547	2	1106.6241455078125	1106.6248779296875	-6.99999975040555E-4	-0.6325539837403072
a9	pepa9a5	DaPR130924_VB111_O1927_131008200325.m	2967	25.649999618530273	LFSLELVDESGEIR		1	a9.a1	2.5999999706982635E-5	54.0	2	1606.832763671875	1606.8326416015625	9.999999747378752E-5	0.062234233288984905
b10	pepb10a6	DaPR130924_VB111_O1927_131008200325.m	895	12.149999618530273	LSGDQPAAR		1	b10.a1	0.020999999716877937	33.5	2	914.4713745117188	914.4694213867188	0.0019000000320374966	2.0777075620049716
b10	pepb10a7	DaPR130924_VB111_O1927_131008200325.m	964	12.729999542236328	KAEEDAALQAK		1	b10.a1	8.399999933317304E-4	40.599998474121094	2	1173.6124267578125	1173.6114501953125	0.0010999999940395355	0.9372778306282488
b10	pepb10b12	DaPR130924_VB111_O1927_131008200325.m	983	12.899999618530273	TSQVGAASAPAK		1	b10.a1	3.800000058618025E-6	49.599998474121094	2	1087.5721435546875	1087.5745849609375	-0.002400000113993883	-2.2067453094079834
b10	pepb10a2	DaPR130924_VB111_O1927_131008200325.m	1129	14.100000381469727	ASEAQPPVAR		1	b10.a1	0.014000000432133675	35.79999923706055	2	1025.537841796875	1025.537841796875	0.0	0.0
b10	pepb10a8	DaPR130924_VB111_O1927_131008200325.m	1268	15.300000190734863	QEAKPQQAAGMLSPK	M11:+15.99491	1	b10.a1	0.01600000075995922	27.899999618530273	3	1599.819580078125	1599.8162841796875	0.0031999999191612005	2.0002296206167283
b10	pepb10a1	DaPR130924_VB111_O1927_131008200325.m	1359	15.930000305175781	AGTATSPAGSSPAVAGGTQR		1	b10.a1	4.4000000087862645E-8	52.5	2	1743.8638916015625	1743.8624267578125	0.001500000013038516	0.8601596032017932
b10	pepb10b11	DaPR130924_VB111_O1927_131008200325.m	1390	16.149999618530273	TGPAAAQVQVGK		1	b10.a1	9.400000067216752E-7	52.099998474121094	2	1126.623779296875	1126.6219482421875	0.0019000000320374966	1.68645749801162
b10	pepb10b10	DaPR130924_VB111_O1927_131008200325.m	1518	16.93000030517578	SPAGPAATPAQAQAASTPR		1	b10.a1	1.7999999499807018E-6	56.5	2	1749.8935546875	1749.8883056640625	0.0052999998442828655	3.0287646515081867
b10	pepb10a5	DaPR130924_VB111_O1927_131008200325.m	1845	18.829999923706055	LDSSPSVSSTLAAK		1	b10.a1	1.5999999595806003E-4	45.20000076293945	2	1362.711669921875	1362.7115478515625	1.9999999494757503E-4	0.14676619954009568
b10	pepb10a3	DaPR130924_VB111_O1927_131008200325.m	1959	19.510000228881836	GSLGQGTAPVLPGK		1	b10.a1	1.500000013088254E-9	53.599998474121094	2	1281.7158203125	1281.716552734375	-6.99999975040555E-4	-0.5461425722771516
b10	pepb10a9	DaPR130924_VB111_O1927_131008200325.m	2148	20.579999923706055	SLGNILQAK		1	b10.a1	0.03999999910593033	35.5	2	943.5604248046875	943.5574951171875	0.002899999963119626	3.0734745663373206
b10	pepb10a4	DaPR130924_VB111_O1927_131008200325.m	2200	20.850000381469727	LASTNSSVLGADLPSSMK	M17:+15.99491	1	b10.a1	4.799999828719592E-7	56.400001525878906	2	1793.9027099609375	1793.8953857421875	0.007400000002235174	4.125101196563687
b11	pepb11a2	DaPR130924_VB111_O1927_131008200325.m	802	11.229999542236328	GDTPGHATPGHGGATSSAR		1	b11.a1	3.000000142492354E-4	43.900001525878906	3	1733.7972412109375	1733.79541015625	0.0019000000320374966	1.0958617267687127
b11	pepb11a3	DaPR130924_VB111_O1927_131008200325.m	886	12.0600004196167	GSETPGATPGSK		1	b11.a1	9.999999974752427E-7	53.0	2	1088.5230712890625	1088.5223388671875	8.999999845400453E-4	0.8268089247269511
b11	pepb11a9	DaPR130924_VB111_O1927_131008200325.m	1440	16.450000762939453	THEDIEAQIR		1	b11.a1	5.699999746866524E-4	37.79999923706055	2	1211.6036376953125	1211.6019287109375	0.0017999999690800905	1.485636434233122
b11	pepb11a9	DaPR130924_VB111_O1927_131008200325.m	1455	16.530000686645508	THEDIEAQIR		1	b11.a1	0.03799999877810478	33.20000076293945	3	1211.599365234375	1211.6019287109375	-0.0026000000070780516	-2.1459193365962
b11	pepb11a1	DaPR130924_VB111_O1927_131008200325.m	1486	16.729999542236328	DTPGHGSGWAETPR		1	b11.a1	0.00430000014603138	34.20000076293945	3	1467.6614990234375	1467.66162109375	-9.999999747378752E-5	-0.06813559476963375
b11	pepb11a5	DaPR130924_VB111_O1927_131008200325.m	1572	17.260000228881836	IMGNLGAADIDHK	M2:+15.99491	1	b11.a1	0.03200000151991844	32.599998474121094	3	1370.67236328125	1370.6737060546875	-0.00139999995008111	-1.021395496168694
b11	pepb11b10	DaPR130924_VB111_O1927_131008200325.m	1783	18.5	VGAAEIISR		1	b11.a1	3.7000001611886546E-5	48.5	2	915.5262451171875	915.5261840820312	0.0	0.0
b11	pepb11a6	DaPR130924_VB111_O1927_131008200325.m	1963	19.530000686645508	IVDDLKDEAEQYR		1	b11.a1	1.1000000085914508E-5	54.79999923706055	2	1593.7791748046875	1593.77587890625	0.0032999999821186066	2.0705546029365656
b11	pepb11a8	DaPR130924_VB111_O1927_131008200325.m	2183	20.760000228881836	QLVDTTVELANK		1	b11.a1	0.007400000002235174	30.399999618530273	2	1330.7225341796875	1330.7216796875	8.999999845400453E-4	0.6763247328708109
b11	pepb11b11	DaPR130924_VB111_O1927_131008200325.m	2336	21.530000686645508	VPELNVQNGVLK		1	b11.a1	0.007499999832361937	40.70000076293945	2	1309.7481689453125	1309.7479248046875	3.9999998989515007E-4	0.30540227040619206
b11	pepb11a4	DaPR130924_VB111_O1927_131008200325.m	2530	22.579999923706055	LLVDVDESTLSPEEQK		1	b11.a1	7.099999929778278E-4	42.79999923706055	2	1801.9161376953125	1801.906982421875	0.009200000204145908	5.105702066696326
b11	pepb11a7	DaPR130924_VB111_O1927_131008200325.m	2782	24.030000686645508	QLVDTTVELANK	Q1:-17.02655	1	b11.a1	1.2000000104706032E-8	44.0	2	1313.698486328125	1313.695068359375	0.0034000000450760126	2.5881196686854784
b12	pepb12a3	DaPR130924_VB111_O1927_131008200325.m	1071	13.65999984741211	EQLTDADTK		1	b12.a1	0.02800000086426735	32.29999923706055	2	1020.48681640625	1020.4848022460938	0.0020000000949949026	1.9598528959891313
b12	pepb12a1	DaPR130924_VB111_O1927_131008200325.m	1113	14.029999732971191	APLDASDSGR		1	b12.a1	7.100000220816582E-5	42.5	2	988.4713134765625	988.4697875976562	0.001500000013038516	1.5174970766522522
b12	pepb12a7	DaPR130924_VB111_O1927_131008200325.m	1400	16.200000762939453	LSLQESESK		1	b12.a1	0.014000000432133675	41.70000076293945	2	1020.5254516601562	1020.5211791992188	0.00419999985024333	4.115544033626994
b12	pepb12a9	DaPR130924_VB111_O1927_131008200325.m	1660	17.809999465942383	PSSFQNNVQSQDPQVSTK		1	b12.a1	0.002300000051036477	46.099998474121094	3	1990.9447021484375	1990.9468994140625	-0.002199999988079071	-1.1050018404441289
b12	pepb12b12	DaPR130924_VB111_O1927_131008200325.m	1785	18.5	TGEPLMSESTSNIDQGPR	M6:+15.99491	1	b12.a1	9.899999895424116E-7	50.900001525878906	2	1934.8800048828125	1934.8763427734375	0.003599999938160181	1.860583985951251
b12	pepb12b10	DaPR130924_VB111_O1927_131008200325.m	1860	18.899999618530273	QSPEPSPVTLGR		1	b12.a1	0.028999999165534973	27.799999237060547	2	1267.668212890625	1267.66455078125	0.003700000001117587	2.918753229186153
b12	pepb12a5	DaPR130924_VB111_O1927_131008200325.m	2023	19.8799991607666	HYDDFFER		1	b12.a1	4.199999966658652E-5	31.600000381469727	2	1128.47705078125	1128.474853515625	0.002199999988079071	1.9495339051864924
b12	pepb12a6	DaPR130924_VB111_O1927_131008200325.m	2118	20.43000030517578	LGLHVTPSNVDQVSTPPAAK		1	b12.a1	2.500000118743628E-4	42.400001525878906	3	2031.083984375	2031.08740234375	-0.0032999999821186066	-1.624745433559683
b12	pepb12a8	DaPR130924_VB111_O1927_131008200325.m	2157	20.6299991607666	PGLTYQEALESEK		1	b12.a1	1.500000053056283E-6	44.29999923706055	2	1464.723876953125	1464.7220458984375	0.0017999999690800905	1.2289020801731694
b12	pepb12b11	DaPR130924_VB111_O1927_131008200325.m	2226	20.959999084472656	SANNTPENSPNFPNFR		1	b12.a1	2.300000051036477E-4	38.20000076293945	2	1805.8221435546875	1805.820556640625	0.0015999999595806003	0.8860237822062932
b12	pepb12a2	DaPR130924_VB111_O1927_131008200325.m	2450	22.15999984741211	DLTEALDEDADPTK		1	b12.a1	1.2000000424450263E-6	48.599998474121094	2	1532.6976318359375	1532.6966552734375	0.0010000000474974513	0.652444855318777
b12	pepb12a4	DaPR130924_VB111_O1927_131008200325.m	2481	22.309999465942383	HDDSWPFLK		1	b12.a1	0.035999998450279236	28.100000381469727	2	1144.5445556640625	1144.5426025390625	0.0020000000949949026	1.7474230234489188
b13	pepb13a9	DaPR130924_VB111_O1927_131008200325.m	1127	14.100000381469727	NLNHVSYGR		1	b13.a1	0.006899999920278788	34.400001525878906	2	1059.5350341796875	1059.533447265625	0.0015999999595806003	1.51009858509873
b13	pepb13a7	DaPR130924_VB111_O1927_131008200325.m	1590	17.3799991607666	IIAEGANGPTTPEADK		1	b13.a1	2.7000000013543968E-9	65.9000015258789	2	1583.79052734375	1583.7916259765625	-0.0010000000474974513	-0.6313962210027809
b13	pepb13b11	DaPR130924_VB111_O1927_131008200325.m	1823	18.700000762939453	YSTDVSVDEVK		1	b13.a1	6.099999882280827E-4	42.099998474121094	2	1241.5906982421875	1241.5899658203125	6.99999975040555E-4	0.5637931960718355
b13	pepb13a1	DaPR130924_VB111_O1927_131008200325.m	1856	18.8799991607666	ALASLMTYK	M6:+15.99491	1	b13.a1	6.300000241026282E-4	32.0	2	1013.5357666015625	1013.5339965820312	0.0017000000225380063	1.677299457414318
b13	pepb13a8	DaPR130924_VB111_O1927_131008200325.m	2189	20.799999237060547	MVEGFFDR	M1:+15.99491	1	b13.a1	0.007000000216066837	35.79999923706055	2	1016.452392578125	1016.4509887695312	0.00139999995008111	1.3773413234374297
b13	pepb13a6	DaPR130924_VB111_O1927_131008200325.m	2379	21.760000228881836	HGGTIPIVPTAEFQDR		1	b13.a1	0.0430000014603138	34.599998474121094	3	1737.8907470703125	1737.892333984375	-0.001500000013038516	-0.8631144655546897
b13	pepb13a3	DaPR130924_VB111_O1927_131008200325.m	2394	21.860000610351562	DIVHSGLAYTMER		1	b13.a1	0.0020000000949949026	30.299999237060547	3	1491.7281494140625	1491.7264404296875	0.0017000000225380063	1.1396191529918356
b13	pepb13b10	DaPR130924_VB111_O1927_131008200325.m	2507	22.450000762939453	YNLGLDLR		1	b13.a1	0.006500000134110451	33.900001525878906	2	963.526123046875	963.5261840820312	-9.999999747378752E-5	-0.1037854488293531
b13	pepb13a5	DaPR130924_VB111_O1927_131008200325.m	2666	23.360000610351562	GFIGPGIDVPAPDMSTGER	M14:+15.99491	1	b13.a1	2.300000051036477E-4	43.400001525878906	2	1931.924560546875	1931.917236328125	0.007400000002235174	3.8303918320537864
b13	pepb13a2	DaPR130924_VB111_O1927_131008200325.m	2699	23.549999237060547	DDGSWEVIEGYR		1	b13.a1	1.2999999853491317E-5	49.599998474121094	2	1425.6302490234375	1425.6285400390625	0.0017999999690800905	1.262600964084775
b13	pepb13a4	DaPR130924_VB111_O1927_131008200325.m	2843	24.5	GFIGPGIDVPAPDMSTGER		1	b13.a1	0.003100000089034438	34.599998474121094	2	1915.9163818359375	1915.9222412109375	-0.005799999926239252	-3.0272626944261716
b14	pepb14a9	DaPR130924_VB111_O1927_131008200325.m	1410	16.229999542236328	SEAHTADGISIR		1	b14.a1	0.0015999999595806003	33.70000076293945	2	1256.622802734375	1256.6234130859375	-5.000000237487257E-4	-0.39789169813481096
b14	pepb14a5	DaPR130924_VB111_O1927_131008200325.m	1530	17.010000228881836	GASFVTSTNPR		1	b14.a1	0.0010999999940395355	36.29999923706055	2	1136.5694580078125	1136.5699462890625	-3.9999998989515007E-4	-0.35193609614715127
b14	pepb14a6	DaPR130924_VB111_O1927_131008200325.m	1603	17.479999542236328	LTTTGQVTSPVK		1	b14.a1	5.400000009103678E-5	41.29999923706055	2	1231.68896484375	1231.689697265625	-6.99999975040555E-4	-0.5683249414154949
b14	pepb14a8	DaPR130924_VB111_O1927_131008200325.m	1759	18.399999618530273	NLQDVVER		1	b14.a1	0.009200000204145908	39.400001525878906	2	972.5114135742188	972.5112915039062	9.999999747378752E-5	0.10282656699969622
b14	pepb14a3	DaPR130924_VB111_O1927_131008200325.m	1980	19.6299991607666	DLEQGDVSETIR		1	b14.a1	2.100000074278796E-6	61.599998474121094	2	1361.6561279296875	1361.6546630859375	0.00139999995008111	1.0281608017324084
b14	pepb14a4	DaPR130924_VB111_O1927_131008200325.m	2165	20.65999984741211	EDEQQQALQDIASR		1	b14.a1	4.4999999227002263E-4	43.20000076293945	2	1630.7647705078125	1630.76708984375	-0.002300000051036477	-1.4103792413770435
b14	pepb14b11	DaPR130924_VB111_O1927_131008200325.m	2745	23.809999465942383	VIQEGLEGLVLK		1	b14.a1	5.90000010561198E-4	61.5	2	1297.7725830078125	1297.77294921875	-3.9999998989515007E-4	-0.30822031707160114
b14	pepb14a1	DaPR130924_VB111_O1927_131008200325.m	2752	23.860000610351562	AAVWEITGAEFSK		1	b14.a1	7.500000265281415E-8	60.900001525878906	2	1408.7100830078125	1408.7110595703125	-0.0010000000474974513	-0.7098688128440427
b14	pepb14a2	DaPR130924_VB111_O1927_131008200325.m	2844	24.5	ALDLADMITR		1	b14.a1	3.600000127335079E-5	53.400001525878906	2	1118.5877685546875	1118.5877685546875	-0.0	-0.0
b14	pepb14a7	DaPR130924_VB111_O1927_131008200325.m	2881	24.8799991607666	IYYPDFIVPDPK		1	b14.a1	0.0017000000225380063	43.599998474121094	2	1466.7586669921875	1466.7569580078125	0.0017000000225380063	1.159019572572535
b14	pepb14b10	DaPR130924_VB111_O1927_131008200325.m	3019	26.100000381469727	VLLDIFTGVR		1	b14.a1	1.2999999853491317E-5	49.5	2	1132.674072265625	1132.6728515625	0.0012000000569969416	1.0594409986445468
b15	pepb15a1	DaPR130924_VB111_O1927_131008200325.m	1002	13.0600004196167	AVLQSMSGR	M6:+15.99491	1	b15.a1	7.699999841861427E-4	39.20000076293945	2	964.4893798828125	964.488525390625	8.999999845400453E-4	0.9331370574632172
b15	pepb15a5	DaPR130924_VB111_O1927_131008200325.m	1111	14.010000228881836	GVEVGADTGSK		1	b15.a1	0.03200000151991844	29.5	2	1019.5027465820312	1019.5007934570312	0.0019000000320374966	1.8636572371805376
b15	pepb15a3	DaPR130924_VB111_O1927_131008200325.m	1394	16.15999984741211	ENATNGVQQLSK		1	b15.a1	0.01600000075995922	42.599998474121094	2	1288.6517333984375	1288.649658203125	0.002199999988079071	1.707213418383023
b15	pepb15a2	DaPR130924_VB111_O1927_131008200325.m	1668	17.860000610351562	EATSSTSNFSSLSSK		1	b15.a1	2.6000000161729986E-6	54.099998474121094	2	1532.7066650390625	1532.7078857421875	-0.0012000000569969416	-0.7829280896639101
b15	pepb15a7	DaPR130924_VB111_O1927_131008200325.m	2087	20.25	PFIGMSSAPR		1	b15.a1	7.399999885819852E-4	48.79999923706055	2	1062.540771484375	1062.54052734375	3.000000142492354E-4	0.2823421851015949
b15	pepb15a9	DaPR130924_VB111_O1927_131008200325.m	2131	20.5	TQMELLQAGLSR	M3:+15.99491	1	b15.a1	1.8000000272877514E-4	57.599998474121094	2	1362.704345703125	1362.7049560546875	-6.000000284984708E-4	-0.4403007605076853
b15	pepb15a6	DaPR130924_VB111_O1927_131008200325.m	2373	21.729999542236328	LDINTLTGEER		1	b15.a1	5.90000010561198E-4	48.29999923706055	2	1260.6446533203125	1260.6434326171875	0.0013000000035390258	1.031219431207547
b15	pepb15a8	DaPR130924_VB111_O1927_131008200325.m	2560	22.729999542236328	QQFDWNQFR		1	b15.a1	0.029999999329447746	26.5	2	1268.5869140625	1268.5810546875	0.005799999926239252	4.572037320601492
b15	pepb15b10	DaPR130924_VB111_O1927_131008200325.m	2970	25.65999984741211	VVSTFGVIFDPVK		1	b15.a1	2.4000000848900527E-6	51.0	2	1407.788330078125	1407.7886962890625	-3.000000142492354E-4	-0.21310017266088072
b15	pepb15a4	DaPR130924_VB111_O1927_131008200325.m	2980	25.799999237060547	FILPNVSTPVSDAFK		1	b15.a1	3.9000000106170774E-4	48.099998474121094	2	1634.880859375	1634.8792724609375	0.0015999999595806003	0.9786655115959514
b16	pepb16a7	DaPR130924_VB111_O1927_131008200325.m	1211	14.760000228881836	NDLDDPER		1	b16.a1	0.04100000113248825	31.399999618530273	2	973.4242553710938	973.422607421875	0.0017000000225380063	1.7464151845008848
b16	pepb16a8	DaPR130924_VB111_O1927_131008200325.m	1365	15.960000038146973	NVSEELDR		1	b16.a1	0.0430000014603138	23.600000381469727	2	961.459228515625	961.4589233398438	3.000000142492354E-4	0.31202582551017144
b16	pepb16a4	DaPR130924_VB111_O1927_131008200325.m	1631	17.6299991607666	LPPNTNDEVDEDPTGNK		1	b16.a1	2.800000074785203E-4	53.29999923706055	2	1854.8424072265625	1854.8355712890625	0.006800000090152025	3.6660932081576387
b16	pepb16a2	DaPR130924_VB111_O1927_131008200325.m	1941	19.450000762939453	DYIVVGSDSGR		1	b16.a1	2.2000000171829015E-5	45.5	2	1167.56494140625	1167.564453125	5.000000237487257E-4	0.42824190340025314
b16	pepb16a6	DaPR130924_VB111_O1927_131008200325.m	2084	20.229999542236328	MQGQEAVLAMSSR		1	b16.a1	0.0015999999595806003	46.400001525878906	2	1407.673583984375	1407.6722412109375	0.0013000000035390258	0.9235104348017209
b16	pepb16a1	DaPR130924_VB111_O1927_131008200325.m	2133	20.5	AGNGQWASVIR		1	b16.a1	0.013000000268220901	40.0	2	1158.6016845703125	1158.6019287109375	-9.999999747378752E-5	-0.08631091921713585
b16	pepb16a5	DaPR130924_VB111_O1927_131008200325.m	2347	21.600000381469727	ITLETDEDMVTEIR	M9:+15.99491	1	b16.a1	4.49999992824246E-9	74.0999984741211	2	1680.802978515625	1680.800048828125	0.002899999963119626	1.7253687999007035
b16	pepb16b10	DaPR130924_VB111_O1927_131008200325.m	2407	21.950000762939453	TVLDPVTGDLSDTR		1	b16.a1	1.1000000021965661E-8	61.0	2	1488.75244140625	1488.7545166015625	-0.0020000000949949026	-1.3434048882420053
b16	pepb16a9	DaPR130924_VB111_O1927_131008200325.m	2662	23.350000381469727	TPVEEVPAAIAPFQGR		1	b16.a1	2.6000000070780516E-4	50.400001525878906	2	1681.8909912109375	1681.8912353515625	-1.9999999494757503E-4	-0.11891375063011694
b16	pepb16a3	DaPR130924_VB111_O1927_131008200325.m	2713	23.6299991607666	FLAVGLVDNTVR		1	b16.a1	7.599999662488699E-5	57.20000076293945	2	1303.7388916015625	1303.7373046875	0.0017000000225380063	1.3039436828460536
b17	pepb17a3	DaPR130924_VB111_O1927_131008200325.m	966	12.75	GMGSLDAMDK	M2:+15.99491 - M8:+15.99491	1	b17.a1	5.300000225361146E-7	44.70000076293945	2	1056.434814453125	1056.4339599609375	7.999999797903001E-4	0.7572645428966339
b17	pepb17a6	DaPR130924_VB111_O1927_131008200325.m	1119	14.050000190734863	PQATAVYK		1	b17.a1	7.800000021234155E-4	41.29999923706055	2	877.481689453125	877.4782104492188	0.0035000001080334187	3.988703156790205
b17	pepb17a8	DaPR130924_VB111_O1927_131008200325.m	1205	14.710000038146973	VAQGVSGAVQDK		1	b17.a1	3.4999999343199306E-8	60.29999923706055	2	1158.61279296875	1158.61181640625	0.0010999999940395355	0.9494120277932993
b17	pepb17a7	DaPR130924_VB111_O1927_131008200325.m	1478	16.700000762939453	TSSAQVEGGVHSLHSYEK		1	b17.a1	0.028999999165534973	33.20000076293945	3	1915.9149169921875	1915.9149169921875	0.0	0.0
b17	pepb17a4	DaPR130924_VB111_O1927_131008200325.m	2510	22.459999084472656	KYEQGFITDPVVLSPK		1	b17.a1	0.00419999985024333	34.0	2	1820.978515625	1820.979736328125	-0.0010999999940395355	-0.6040704199474546
b17	pepb17a4	DaPR130924_VB111_O1927_131008200325.m	2514	22.479999542236328	KYEQGFITDPVVLSPK		1	b17.a1	5.8000001445179805E-5	61.400001525878906	3	1820.98291015625	1820.979736328125	0.0031999999191612005	1.7572957322489324
b17	pepb17a1	DaPR130924_VB111_O1927_131008200325.m	2577	22.809999465942383	DKYPNLQVIGGNVVTAAQAK		1	b17.a1	9.200000204145908E-5	40.599998474121094	3	2086.132080078125	2086.129638671875	0.0026000000070780516	1.2463271499911817
b17	pepb17a5	DaPR130924_VB111_O1927_131008200325.m	2672	23.399999618530273	NLIDAGVDALR		1	b17.a1	0.00139999995008111	53.900001525878906	2	1156.6337890625	1156.6324462890625	0.0013000000035390258	1.123952563936749
b17	pepb17a9	DaPR130924_VB111_O1927_131008200325.m	2772	23.979999542236328	YEQGFITDPVVLSPK		1	b17.a1	2.2999999771400326E-7	53.900001525878906	2	1692.888427734375	1692.8846435546875	0.003700000001117587	2.185618503425252
b17	pepb17a2	DaPR130924_VB111_O1927_131008200325.m	2801	24.149999618530273	FGVPVIADGGIQNVGH		1	b17.a1	6.699999794363976E-4	36.099998474121094	2	1579.826904296875	1579.8231201171875	0.003800000064074993	2.4053326069776206
b18	pepb18a1	DaPR130924_VB111_O1927_131008200325.m	813	11.350000381469727	HGATHVFASK		1	b18.a1	0.007699999958276749	35.70000076293945	2	1054.546875	1054.5433349609375	0.003599999938160181	3.413799906377041
b18	pepb18a3	DaPR130924_VB111_O1927_131008200325.m	845	11.65999984741211	LDGQTPHDER		1	b18.a1	0.012000000104308128	32.79999923706055	2	1167.5380859375	1167.539306640625	-0.0012000000569969416	-1.0278027045185454
b18	pepb18a6	DaPR130924_VB111_O1927_131008200325.m	1522	16.959999084472656	NPELPNAAQAQK		1	b18.a1	0.009100000374019146	44.0	2	1280.6612548828125	1280.6597900390625	0.001500000013038516	1.1712712655659807
b18	pepb18a4	DaPR130924_VB111_O1927_131008200325.m	1958	19.510000228881836	LDSIVIQQGR		1	b18.a1	0.008299999870359898	44.79999923706055	2	1128.6376953125	1128.6375732421875	1.9999999494757503E-4	0.17720479956470336
b18	pepb18a2	DaPR130924_VB111_O1927_131008200325.m	2059	20.079999923706055	IDEAESLNDEELEEK		1	b18.a1	7.199999799922807E-6	44.099998474121094	2	1762.79248046875	1762.786865234375	0.00559999980032444	3.17678779594258
b18	pepb18a7	DaPR130924_VB111_O1927_131008200325.m	2321	21.450000762939453	QNLLSVGDYR		1	b18.a1	9.699999936856329E-4	30.799999237060547	2	1164.6072998046875	1164.6011962890625	0.006200000178068876	5.323710981771987
b18	pepb18a5	DaPR130924_VB111_O1927_131008200325.m	2499	22.40999984741211	LLTQGFTNWNK		1	b18.a1	0.017999999225139618	35.900001525878906	2	1321.69091796875	1321.6903076171875	6.000000284984708E-4	0.4539641586539151
b18	pepb18a8	DaPR130924_VB111_O1927_131008200325.m	2582	22.829999923706055	VLIFSQMTR		1	b18.a1	0.0026000000070780516	46.0	2	1094.604736328125	1094.6031494140625	0.0017000000225380063	1.5530743022692843
b19	pepb19a3	DaPR130924_VB111_O1927_131008200325.m	1265	15.279999732971191	IDGGITGNMR	M9:+15.99491	1	b19.a1	0.007199999876320362	36.29999923706055	2	1049.50390625	1049.5047607421875	-8.999999845400453E-4	-0.857547310127097
b19	pepb19a5	DaPR130924_VB111_O1927_131008200325.m	1407	16.229999542236328	VAQYVVR		1	b19.a1	0.007499999832361937	38.5	2	834.4849853515625	834.4835815429688	0.0013000000035390258	1.557849707642315
b19	pepb19a7	DaPR130924_VB111_O1927_131008200325.m	1584	17.350000381469727	WQDIQNDPR		1	b19.a1	0.007000000216066837	37.79999923706055	2	1171.5484619140625	1171.549560546875	-0.0010000000474974513	-0.8535704174825135
b19	pepb19a2	DaPR130924_VB111_O1927_131008200325.m	2227	20.979999542236328	GNFLEIK		1	b19.a1	0.041999999433755875	26.600000381469727	2	820.4566040039062	820.456787109375	-1.9999999494757503E-4	-0.2437666408394438
b19	pepb19a1	DaPR130924_VB111_O1927_131008200325.m	2438	22.100000381469727	ENEFSFEDNAIR		1	b19.a1	0.029999999329447746	34.599998474121094	2	1470.6513671875	1470.6500244140625	0.00139999995008111	0.9519599679324787
b19	pepb19a8	DaPR130924_VB111_O1927_131008200325.m	2476	22.299999237060547	YAILNEPFK		1	b19.a1	0.04399999976158142	35.70000076293945	2	1094.59033203125	1094.5885009765625	0.0019000000320374966	1.7358121616866682
b19	pepb19a6	DaPR130924_VB111_O1927_131008200325.m	2531	22.579999923706055	VLIFSQMTK		1	b19.a1	6.699999794363976E-4	32.900001525878906	2	1066.5986328125	1066.5970458984375	0.0017000000225380063	1.5938540511388986
b19	pepb19a4	DaPR130924_VB111_O1927_131008200325.m	2711	23.610000610351562	SAIDLTPIVVEDK		1	b19.a1	0.0044999998062849045	50.29999923706055	2	1399.7685546875	1399.768310546875	3.000000142492354E-4	0.21432119300659727
b20	pepb20a6	DaPR130924_VB111_O1927_131008200325.m	949	12.579999923706055	SDIPEKPK		1	b20.a1	0.0017999999690800905	31.200000762939453	2	913.4979248046875	913.4993286132812	-0.00139999995008111	-1.5325681215402216
b20	pepb20a2	DaPR130924_VB111_O1927_131008200325.m	1555	17.15999984741211	FREDHPDLIQNAK		1	b20.a1	0.026000000536441803	37.900001525878906	3	1582.795654296875	1582.7977294921875	-0.0020000000949949026	-1.26358539548611
b20	pepb20a3	DaPR130924_VB111_O1927_131008200325.m	1621	17.559999465942383	LHPEMSNLDLTK	M5:+15.99491	1	b20.a1	0.014999999664723873	32.0	3	1413.7049560546875	1413.7047119140625	3.000000142492354E-4	0.2122083994776075
b20	pepb20a7	DaPR130924_VB111_O1927_131008200325.m	1623	17.579999923706055	YIQDFQR		1	b20.a1	0.012000000104308128	32.099998474121094	2	969.4810791015625	969.4793090820312	0.0017999999690800905	1.856666720184521
b20	pepb20a5	DaPR130924_VB111_O1927_131008200325.m	1949	19.479999542236328	QLQEERPELSESELTR		1	b20.a1	0.026000000536441803	33.400001525878906	3	1943.9638671875	1943.96728515625	-0.0034000000450760126	-1.7490006498760247
b20	pepb20a1	DaPR130924_VB111_O1927_131008200325.m	2193	20.809999465942383	FLESLPEEEQQR		1	b20.a1	6.799999973736703E-4	44.900001525878906	2	1504.730712890625	1504.7281494140625	0.0024999999441206455	1.6614296377017599
b20	pepb20a4	DaPR130924_VB111_O1927_131008200325.m	2368	21.709999084472656	QLQEERPELSESELTR	Q1:-17.02655	1	b20.a1	0.035999998450279236	29.5	2	1926.93994140625	1926.9407958984375	-7.999999797903001E-4	-0.4151658325430282
b21	pepb21a3	DaPR130924_VB111_O1927_131008200325.m	1345	15.829999923706055	QVENAGAIGPSR		1	b21.a1	0.023000000044703484	31.600000381469727	2	1198.6209716796875	1198.617919921875	0.003100000089034438	2.586312149610189
b21	pepb21a2	DaPR130924_VB111_O1927_131008200325.m	1398	16.18000030517578	LGDSSGPALK		1	b21.a1	0.0026000000070780516	37.400001525878906	2	944.5054321289062	944.5051879882812	3.000000142492354E-4	0.3176266452153756
b21	pepb21a1	DaPR130924_VB111_O1927_131008200325.m	1598	17.450000762939453	LEPKPQPPVAEATPR		1	b21.a1	0.009999999776482582	37.599998474121094	3	1629.898681640625	1629.896240234375	0.002300000051036477	1.4111328035861612
b21	pepb21a5	DaPR130924_VB111_O1927_131008200325.m	1934	19.3799991607666	VPEVPTAPATDAAPK		1	b21.a1	2.099999983329326E-4	48.099998474121094	2	1463.7745361328125	1463.7745361328125	9.999999747378752E-5	0.06831653031619224
b21	pepb21a4	DaPR130924_VB111_O1927_131008200325.m	2201	20.850000381469727	SFEVEEVETPNSTPPR		1	b21.a1	4.299999854993075E-4	38.599998474121094	2	1817.8592529296875	1817.8555908203125	0.003700000001117587	2.035365196114369
b22	pepb22a3	DaPR130924_VB111_O1927_131008200325.m	1053	13.5	GPPPPPGDENR		1	b22.a1	7.699999841861427E-4	34.29999923706055	2	1132.542724609375	1132.53857421875	0.00419999985024333	3.708482824208069
b22	pepb22a1	DaPR130924_VB111_O1927_131008200325.m	1752	18.350000381469727	AAVLLEQER		1	b22.a1	0.0027000000700354576	46.099998474121094	2	1028.5787353515625	1028.5738525390625	0.004900000058114529	4.7638777186672066
b22	pepb22a4	DaPR130924_VB111_O1927_131008200325.m	1841	18.799999237060547	VGEPVALSEEER		1	b22.a1	1.1000000021965661E-8	59.099998474121094	2	1314.654052734375	1314.654052734375	9.999999747378752E-5	0.07606563663329949
b22	pepb22a5	DaPR130924_VB111_O1927_131008200325.m	1994	19.729999542236328	YGPPPSYPNLK		1	b22.a1	0.0024999999441206455	32.79999923706055	2	1232.6343994140625	1232.63134765625	0.003000000026077032	2.4338177280508826
b22	pepb22a2	DaPR130924_VB111_O1927_131008200325.m	2071	20.15999984741211	FTVAELK		1	b22.a1	8.399999933317304E-4	37.79999923706055	2	807.4618530273438	807.4614868164062	3.000000142492354E-4	0.37153476561718274
b23	pepb23a1	DaPR130924_VB111_O1927_131008200325.m	1438	16.43000030517578	EVDATSPAPSTSSTVK		1	b23.a1	4.099999932805076E-5	51.20000076293945	2	1576.7713623046875	1576.7705078125	8.999999845400453E-4	0.5707869218004601
b23	pepb23a5	DaPR130924_VB111_O1927_131008200325.m	1951	19.479999542236328	TTIYEIQDDR		1	b23.a1	0.0015999999595806003	42.20000076293945	2	1253.60302734375	1253.6011962890625	0.0017999999690800905	1.4358633147515252
b23	pepb23a3	DaPR130924_VB111_O1927_131008200325.m	2142	20.549999237060547	IQIADLMEEK	M7:+15.99491	1	b23.a1	1.8999999156221747E-5	39.29999923706055	2	1205.6112060546875	1205.608642578125	0.0026000000070780516	2.15658706752309
b23	pepb23a4	DaPR130924_VB111_O1927_131008200325.m	2242	21.049999237060547	TPQMPPTTPSSSFFTK	M4:+15.99491	1	b23.a1	3.9000000106170774E-4	38.79999923706055	2	1769.8494873046875	1769.8419189453125	0.007699999958276749	4.350671026520463
b23	pepb23a2	DaPR130924_VB111_O1927_131008200325.m	2315	21.40999984741211	GEFTYYEIQDNTGK		1	b23.a1	1.8000000636675395E-5	43.400001525878906	2	1664.7467041015625	1664.7442626953125	0.0024999999441206455	1.5017321279564035
b24	pepb24a3	DaPR130924_VB111_O1927_131008200325.m	769	10.90999984741211	SITHSTVGSK		1	b24.a1	0.02500000037252903	37.5	2	1016.5419921875	1016.5374755859375	0.0044999998062849045	4.426791844236811
b24	pepb24a4	DaPR130924_VB111_O1927_131008200325.m	1140	14.180000305175781	SVVGLHAASK		1	b24.a1	9.999999974752427E-7	42.400001525878906	2	968.5549926757812	968.5527954101562	0.002199999988079071	2.271430115637042
b24	pepb24a1	DaPR130924_VB111_O1927_131008200325.m	1454	16.530000686645508	ALQDSAPDRPSPVER		1	b24.a1	0.010999999940395355	32.79999923706055	3	1637.824951171875	1637.8245849609375	3.000000142492354E-4	0.18316980768510718
b24	pepb24a2	DaPR130924_VB111_O1927_131008200325.m	1654	17.780000686645508	PALQAQPLR		1	b24.a1	0.0013000000035390258	38.70000076293945	2	993.5861206054688	993.5844116210938	0.0017000000225380063	1.7109769463515963
b25	pepb25a3	DaPR130924_VB111_O1927_131008200325.m	1062	13.579999923706055	TAGPIASAQK		1	b25.a1	0.02800000086426735	27.899999618530273	2	943.5249633789062	943.5211181640625	0.003800000064074993	4.02746689069257
b25	pepb25a1	DaPR130924_VB111_O1927_131008200325.m	1562	17.200000762939453	LATNTSAPDLK		1	b25.a1	0.0044999998062849045	32.900001525878906	2	1130.6033935546875	1130.6055908203125	-0.002199999988079071	-1.9458598170232448
b25	pepb25a2	DaPR130924_VB111_O1927_131008200325.m	1721	18.18000030517578	SPSTLLPK		1	b25.a1	0.04600000008940697	35.70000076293945	2	842.4979858398438	842.4985961914062	-6.000000284984708E-4	-0.7121673925758774
b25	pepb25a4	DaPR130924_VB111_O1927_131008200325.m	1995	19.729999542236328	TTTLSGTAPAAGVVPSR		1	b25.a1	1.5999999595806003E-4	42.099998474121094	2	1585.8577880859375	1585.8548583984375	0.003000000026077032	1.8917242080443266
b26	pepb26a4	DaPR130924_VB111_O1927_131008200325.m	1448	16.479999542236328	VGQDPVLR		1	b26.a1	2.3999999393709004E-4	49.29999923706055	2	883.5001831054688	883.5	1.9999999494757503E-4	0.22637237685067915
b26	pepb26a1	DaPR130924_VB111_O1927_131008200325.m	1791	18.530000686645508	DVAYQYVK		1	b26.a1	0.03099999949336052	29.299999237060547	2	985.4967041015625	985.4993286132812	-0.0027000000700354576	-2.739727964944116
b26	pepb26a2	DaPR130924_VB111_O1927_131008200325.m	2057	20.059999465942383	ESETTTSLVLER		1	b26.a1	0.0026000000070780516	36.099998474121094	2	1364.6883544921875	1364.6907958984375	-0.002400000113993883	-1.758640214477196
b26	pepb26a3	DaPR130924_VB111_O1927_131008200325.m	2079	20.200000762939453	SGDSEVYQLGDVSQK		1	b26.a1	4.799999878741801E-4	40.099998474121094	2	1611.752197265625	1611.7501220703125	0.002099999925121665	1.3029314509523287
b27	pepb27a3	DaPR130924_VB111_O1927_131008200325.m	1433	16.399999618530273	EAQELSQNSAIK		1	b27.a1	0.01600000075995922	31.299999237060547	2	1317.6671142578125	1317.6649169921875	0.002300000051036477	1.7455120959634034
b27	pepb27a1	DaPR130924_VB111_O1927_131008200325.m	2137	20.510000228881836	AAVIGDVIR		1	b27.a1	0.04600000008940697	38.400001525878906	2	913.5474243164062	913.5469970703125	3.9999998989515007E-4	0.43785376250803165
b27	pepb27a4	DaPR130924_VB111_O1927_131008200325.m	2181	20.75	STYEQVDLIGK		1	b27.a1	0.007300000172108412	29.0	2	1252.638427734375	1252.6424560546875	-0.0038999998942017555	-3.113418258618795
b27	pepb27a2	DaPR130924_VB111_O1927_131008200325.m	2369	21.709999084472656	APQVLVLAPTR		1	b27.a1	3.899999967416079E-7	39.20000076293945	2	1164.7208251953125	1164.7099609375	0.010999999940395355	9.444411320687273
b28	pepb28a1	DaPR130924_VB111_O1927_131008200325.m	2107	20.350000381469727	ALQLLTR		1	b28.a1	1.1000000085914508E-4	36.099998474121094	2	814.5166625976562	814.514892578125	0.0017000000225380063	2.0871319088557354
b28	pepb28a4	DaPR130924_VB111_O1927_131008200325.m	2375	21.75	YDPVWMTVTR	M6:+15.99491	1	b28.a1	0.008200000040233135	28.5	2	1283.6112060546875	1283.6092529296875	0.0019000000320374966	1.480201258834002
b28	pepb28a3	DaPR130924_VB111_O1927_131008200325.m	2681	23.43000030517578	YDPVWMTVTR		1	b28.a1	0.003700000001117587	40.099998474121094	2	1267.609375	1267.6143798828125	-0.004999999888241291	-3.944417141042158
b28	pepb28a2	DaPR130924_VB111_O1927_131008200325.m	2888	24.93000030517578	DVDTYYLSNLVK		1	b28.a1	1.9999999949504854E-6	44.900001525878906	2	1429.7197265625	1429.721435546875	-0.0015999999595806003	-1.119099091473433
b29	pepb29a3	DaPR130924_VB111_O1927_131008200325.m	862	11.8100004196167	VASGQTAGVDK		1	b29.a1	1.700000069604357E-7	43.400001525878906	2	1032.532470703125	1032.5323486328125	9.999999747378752E-5	0.09684926346975824
b29	pepb29a1	DaPR130924_VB111_O1927_131008200325.m	1481	16.709999084472656	DPLSSPGGPGSR		1	b29.a1	8.099999831756577E-6	36.20000076293945	2	1126.55029296875	1126.5491943359375	0.0012000000569969416	1.0651998714572788
b29	pepb29a2	DaPR130924_VB111_O1927_131008200325.m	1556	17.15999984741211	EALQSLSQR		1	b29.a1	0.009800000116229057	35.79999923706055	2	1031.5491943359375	1031.54833984375	7.999999797903001E-4	0.7755331949945043
b30	pepb30a3	DaPR130924_VB111_O1927_131008200325.m	777	11.0	SHESNAPGSAGGQASEKPR		1	b30.a1	1.5999999902760464E-7	62.900001525878906	3	1866.8671875	1866.8692626953125	-0.002199999988079071	-1.178443521483019
b30	pepb30a2	DaPR130924_VB111_O1927_131008200325.m	982	12.880000114440918	GGVIQSTR		1	b30.a1	0.01899999938905239	32.0	2	817.4534301757812	817.453125	3.9999998989515007E-4	0.48932468133282875
b30	pepb30a1	DaPR130924_VB111_O1927_131008200325.m	2651	23.260000228881836	FQAEIPLMR		1	b30.a1	0.009999999776482582	30.0	2	1104.59130859375	1104.5875244140625	0.0038999998942017555	3.53072962350407
b31	pepb31a2	DaPR130924_VB111_O1927_131008200325.m	1251	15.130000114440918	DSYVGDEAQSK		1	b31.a1	9.699999936856329E-4	48.900001525878906	2	1198.5238037109375	1198.522705078125	0.0012000000569969416	1.001232644081382
b31	pepb31a3	DaPR130924_VB111_O1927_131008200325.m	1756	18.3799991607666	GYSFTTTAER		1	b31.a1	0.010999999940395355	23.600000381469727	2	1132.5274658203125	1132.52734375	1.9999999494757503E-4	0.17659617319731935
b31	pepb31a1	DaPR130924_VB111_O1927_131008200325.m	2442	22.110000610351562	AVFPSIVGR		1	b31.a1	0.006000000052154064	33.5	2	945.5462646484375	945.5521240234375	-0.005799999926239252	-6.133982229937317
b32	pepb32a1	DaPR130924_VB111_O1927_131008200325.m	1497	16.799999237060547	APTNIVYK		1	b32.a1	4.6999999904073775E-4	38.70000076293945	2	905.5101318359375	905.509521484375	6.000000284984708E-4	0.6626104025001399
b32	pepb32a2	DaPR130924_VB111_O1927_131008200325.m	1788	18.510000228881836	IDDMTAAPMDVR	M9:+15.99491	1	b32.a1	0.0013000000035390258	38.5	2	1350.6029052734375	1350.6031494140625	-3.000000142492354E-4	-0.22212299325629856
b32	pepb32a3	DaPR130924_VB111_O1927_131008200325.m	2400	21.899999618530273	PEGLNFQDLK		1	b32.a1	0.024000000208616257	39.29999923706055	2	1160.594970703125	1160.594970703125	-0.0	-0.0
b33	pepb33a2	DaPR130924_VB111_O1927_131008200325.m	1472	16.6299991607666	IGSLASGNVR		1	b33.a1	0.0015999999595806003	36.79999923706055	2	973.541748046875	973.5429077148438	-0.0012000000569969416	-1.2326113697583716
b33	pepb33a3	DaPR130924_VB111_O1927_131008200325.m	2149	20.579999923706055	YSLQSANASSLSSGQLK		1	b33.a1	4.5000000682193786E-5	43.20000076293945	2	1740.8753662109375	1740.876708984375	-0.0013000000035390258	-0.7467501844501349
b33	pepb33a1	DaPR130924_VB111_O1927_131008200325.m	2345	21.579999923706055	LGLGGNAPVSIPQQSQSVK		1	b33.a1	0.002899999963119626	34.79999923706055	2	1880.0269775390625	1880.0240478515625	0.003000000026077032	1.5957242831576255
b34	pepb34a2	DaPR130924_VB111_O1927_131008200325.m	1306	15.550000190734863	TPATAPVPAR		1	b34.a1	1.8000000272877514E-4	45.900001525878906	2	980.5565185546875	980.5527954101562	0.003700000001117587	3.7733817275692036
b34	pepb34a3	DaPR130924_VB111_O1927_131008200325.m	2064	20.110000610351562	YSQVLGLGGR		1	b34.a1	0.00839999970048666	38.79999923706055	2	1049.5762939453125	1049.57421875	0.002099999925121665	2.0008112695667
b34	pepb34a1	DaPR130924_VB111_O1927_131008200325.m	2906	25.100000381469727	DSPFGLSFVR		1	b34.a1	1.4000000192027073E-5	41.20000076293945	2	1124.57568359375	1124.5738525390625	0.0017999999690800905	1.6006062785614756
b35	pepb35a3	DaPR130924_VB111_O1927_131008200325.m	1669	17.860000610351562	VPPPPPIAR		1	b35.a1	6.600000197067857E-4	37.0	2	943.5732421875	943.5728149414062	3.9999998989515007E-4	0.42392063819684034
b35	pepb35a2	DaPR130924_VB111_O1927_131008200325.m	2244	21.059999465942383	SDVEAIFSK		1	b35.a1	5.600000149570405E-4	35.20000076293945	2	995.5045166015625	995.5048217773438	-3.000000142492354E-4	-0.3013546571413131
b35	pepb35a1	DaPR130924_VB111_O1927_131008200325.m	2738	23.760000228881836	MIAGQVLDINLAAEPK	M1:+15.99491	1	b35.a1	9.299999874201603E-6	47.099998474121094	2	1698.9241943359375	1698.9100341796875	0.014000000432133675	8.240577870795567
b36	pepb36a1	DaPR130924_VB111_O1927_131008200325.m	1409	16.229999542236328	IAQGVSGSIQDK		1	b36.a1	2.099999983329326E-5	46.79999923706055	2	1202.6383056640625	1202.637939453125	3.9999998989515007E-4	0.3326021712545023
b36	pepb36a3	DaPR130924_VB111_O1927_131008200325.m	2500	22.40999984741211	NLIDAGVDGLR		1	b36.a1	0.0012000000569969416	49.900001525878906	2	1142.6202392578125	1142.6168212890625	0.0034000000450760126	2.975625758108694
b36	pepb36a2	DaPR130924_VB111_O1927_131008200325.m	2818	24.299999237060547	IELVVAPAGVTLK		1	b36.a1	0.0013000000035390258	39.0	2	1309.808837890625	1309.8094482421875	-5.000000237487257E-4	-0.3817349343599133
b37	pepb37a2	DaPR130924_VB111_O1927_131008200325.m	2052	20.049999237060547	MFILSDGEGK	M1:+15.99491	1	b37.a1	1.1999999696854502E-4	41.5	2	1112.5306396484375	1112.5296630859375	0.0010000000474974513	0.8988524806823116
b37	pepb37a1	DaPR130924_VB111_O1927_131008200325.m	2372	21.729999542236328	MFILSDGEGK		1	b37.a1	0.023000000044703484	41.79999923706055	2	1096.53662109375	1096.53466796875	0.0019000000320374966	1.7327313832740985
b37	pepb37a3	DaPR130924_VB111_O1927_131008200325.m	2997	25.93000030517578	VDMMDLPR	V1:+42.01057	1	b37.a1	3.000000142492354E-4	36.29999923706055	2	1018.4732055664062	1018.469970703125	0.0031999999191612005	3.141967864749124
b38	pepb38a2	DaPR130924_VB111_O1927_131008200325.m	942	12.529999732971191	SAGGEPGPEAGR		1	b38.a1	0.009600000455975533	30.600000381469727	2	1084.5008544921875	1084.502197265625	-0.0013000000035390258	-1.1987066571342495
b38	pepb38a1	DaPR130924_VB111_O1927_131008200325.m	1133	14.130000114440918	PGKPGAGPAQVPR		1	b38.a1	3.100000030826777E-4	38.599998474121094	3	1231.69091796875	1231.6910400390625	-9.999999747378752E-5	-0.08118918967748281
b39	pepb39a1	DaPR130924_VB111_O1927_131008200325.m	795	11.149999618530273	TPLHAAAQK		1	b39.a1	7.300000288523734E-5	37.70000076293945	2	936.525390625	936.526611328125	-0.0012000000569969416	-1.2813304421698968
b39	pepb39a2	DaPR130924_VB111_O1927_131008200325.m	2166	20.68000030517578	TPLMEAVVNNHLEVAR	M4:+15.99491	1	b39.a1	0.03700000047683716	32.29999923706055	3	1808.939697265625	1808.9327392578125	0.007000000216066837	3.8696851818486455
b40	pepb40a1	DaPR130924_VB111_O1927_131008200325.m	1537	17.049999237060547	DLAASDDYR		1	b40.a1	0.00139999995008111	38.79999923706055	2	1025.4573974609375	1025.453857421875	0.003599999938160181	3.5106405930453577
b40	pepb40a2	DaPR130924_VB111_O1927_131008200325.m	2310	21.399999618530273	LNESTTFVLGSR		1	b40.a1	8.70000003487803E-5	45.0	2	1323.691650390625	1323.690673828125	0.0010000000474974513	0.7554635439150164
b41	pepb41a1	DaPR130924_VB111_O1927_131008200325.m	1625	17.600000381469727	GPLTQVTDR		1	b41.a1	0.0017999999690800905	41.0	2	986.5286865234375	986.5269775390625	0.0017000000225380063	1.7232169633908396
b41	pepb41a2	DaPR130924_VB111_O1927_131008200325.m	2349	21.610000610351562	VFPTGPSDWR		1	b41.a1	1.5999999959603883E-5	38.5	2	1161.566162109375	1161.5692138671875	-0.002899999963119626	-2.496622610601669
b42	pepb42a1	DaPR130924_VB111_O1927_131008200325.m	1124	14.079999923706055	GNDQVAISSK		1	b42.a1	0.0026000000070780516	39.79999923706055	2	1018.516845703125	1018.5167846679688	0.0	0.0
b42	pepb42a2	DaPR130924_VB111_O1927_131008200325.m	3016	26.079999923706055	LPFLGLALSSR		1	b42.a1	1.1000000085914508E-4	42.5	2	1173.6993408203125	1173.6993408203125	-9.999999747378752E-5	-0.08520069322344198
b43	pepb43a2	DaPR130924_VB111_O1927_131008200325.m	2199	20.829999923706055	VALEFGSEEPR		1	b43.a1	5.000000237487257E-4	40.79999923706055	2	1233.6129150390625	1233.6114501953125	0.001500000013038516	1.2159420316672866
b43	pepb43a1	DaPR130924_VB111_O1927_131008200325.m	2362	21.68000030517578	PLVILPQR		1	b43.a1	2.300000051036477E-5	34.29999923706055	2	935.603515625	935.6041259765625	-6.000000284984708E-4	-0.6412969030808883
b44	pepb44a2	DaPR130924_VB111_O1927_131008200325.m	2311	21.399999618530273	STPVTVVLPDTK		1	b44.a1	0.010999999940395355	30.299999237060547	2	1256.7147216796875	1256.7100830078125	0.004699999932199717	3.739923786519423
b44	pepb44a1	DaPR130924_VB111_O1927_131008200325.m	2363	21.68000030517578	IAVEPVNPSELPK		1	b44.a1	0.00279999990016222	40.70000076293945	2	1392.7803955078125	1392.773681640625	0.0066999997943639755	4.810544514649125
b45	pepb45a1	DaPR130924_VB111_O1927_131008200325.m	2714	23.6299991607666	DAGTIAGLNVLR		1	b45.a1	0.0012000000569969416	37.20000076293945	2	1199.675537109375	1199.6746826171875	8.999999845400453E-4	0.7502033656129363
b45	pepb45a2	DaPR130924_VB111_O1927_131008200325.m	2755	23.8799991607666	FEELNADLFR		1	b45.a1	7.800000021234155E-4	36.599998474121094	2	1253.6187744140625	1253.616455078125	0.002300000051036477	1.8346919759386389

## Sheet: peptides_pos
MS Sample :	DaPR130924_VB111_O1927_131008200325.m
Peptide ID	Protein ID	accession	description	Sequence	Modifs	Start	Stop	MH+ theo
pepa1b70	a1.a1.a1	sp|P11388-2|TOP2A_HUMAN	sp|P11388-2|TOP2A_HUMAN Isoform 2 of DNA topoisomerase 2-alpha OS=Homo sapiens GN=TOP2A	VIHEQVNHR		288	296	1131.6021728515625
pepa1b21	a1.a1.a1	sp|P11388-2|TOP2A_HUMAN	sp|P11388-2|TOP2A_HUMAN Isoform 2 of DNA topoisomerase 2-alpha OS=Homo sapiens GN=TOP2A	EYHTDTTVK		985	993	1093.5164794921875
pepa1b44	a1.a1.a1	sp|P11388-2|TOP2A_HUMAN	sp|P11388-2|TOP2A_HUMAN Isoform 2 of DNA topoisomerase 2-alpha OS=Homo sapiens GN=TOP2A	KNYEDEDSLK		546	555	1240.569580078125
pepa1b25	a1.a1.a1	sp|P11388-2|TOP2A_HUMAN	sp|P11388-2|TOP2A_HUMAN Isoform 2 of DNA topoisomerase 2-alpha OS=Homo sapiens GN=TOP2A	GYDSDPVK		1107	1114	880.4050903320312
pepa1b29	a1.a1.a1	sp|P11388-2|TOP2A_HUMAN	sp|P11388-2|TOP2A_HUMAN Isoform 2 of DNA topoisomerase 2-alpha OS=Homo sapiens GN=TOP2A	LDETGNSLK		279	287	976.4949951171875
pepa1b13	a1.a1.a1	sp|P11388-2|TOP2A_HUMAN	sp|P11388-2|TOP2A_HUMAN Isoform 2 of DNA topoisomerase 2-alpha OS=Homo sapiens GN=TOP2A	EKQDEQVGLPGK		1211	1222	1327.685546875
pepa1b10	a1.a1.a1	sp|P11388-2|TOP2A_HUMAN	sp|P11388-2|TOP2A_HUMAN Isoform 2 of DNA topoisomerase 2-alpha OS=Homo sapiens GN=TOP2A	DPALNSGVSQKPDPAK		1470	1485	1623.8341064453125
pepa1b51	a1.a1.a1	sp|P11388-2|TOP2A_HUMAN	sp|P11388-2|TOP2A_HUMAN Isoform 2 of DNA topoisomerase 2-alpha OS=Homo sapiens GN=TOP2A	NYEDEDSLK		547	555	1112.474609375
pepa1b14	a1.a1.a1	sp|P11388-2|TOP2A_HUMAN	sp|P11388-2|TOP2A_HUMAN Isoform 2 of DNA topoisomerase 2-alpha OS=Homo sapiens GN=TOP2A	ENMTLQPK		379	386	960.4822998046875
pepa1b22	a1.a1.a1	sp|P11388-2|TOP2A_HUMAN	sp|P11388-2|TOP2A_HUMAN Isoform 2 of DNA topoisomerase 2-alpha OS=Homo sapiens GN=TOP2A	FTVETASR		177	184	910.4633178710938
pepa1b39	a1.a1.a1	sp|P11388-2|TOP2A_HUMAN	sp|P11388-2|TOP2A_HUMAN Isoform 2 of DNA topoisomerase 2-alpha OS=Homo sapiens GN=TOP2A	IMIMTDQDQDGSHIK	M2:+15.99491 M4:+15.99491	562	576	1763.7943115234375
pepa1b69	a1.a1.a1	sp|P11388-2|TOP2A_HUMAN	sp|P11388-2|TOP2A_HUMAN Isoform 2 of DNA topoisomerase 2-alpha OS=Homo sapiens GN=TOP2A	TQMAEVLPSPR	M3:+15.99491	1231	1241	1244.630859375
pepa1b38	a1.a1.a1	sp|P11388-2|TOP2A_HUMAN	sp|P11388-2|TOP2A_HUMAN Isoform 2 of DNA topoisomerase 2-alpha OS=Homo sapiens GN=TOP2A	IMIMTDQDQDGSHIK	M2:+15.99491	562	576	1747.7994384765625
pepa1b26	a1.a1.a1	sp|P11388-2|TOP2A_HUMAN	sp|P11388-2|TOP2A_HUMAN Isoform 2 of DNA topoisomerase 2-alpha OS=Homo sapiens GN=TOP2A	HVDYVADQIVTK		325	336	1387.7220458984375
pepa1b37	a1.a1.a1	sp|P11388-2|TOP2A_HUMAN	sp|P11388-2|TOP2A_HUMAN Isoform 2 of DNA topoisomerase 2-alpha OS=Homo sapiens GN=TOP2A	IMIMTDQDQDGSHIK		562	576	1731.804443359375
pepa1b64	a1.a1.a1	sp|P11388-2|TOP2A_HUMAN	sp|P11388-2|TOP2A_HUMAN Isoform 2 of DNA topoisomerase 2-alpha OS=Homo sapiens GN=TOP2A	SPSDLWK		1188	1194	832.42041015625
pepa1b17	a1.a1.a1	sp|P11388-2|TOP2A_HUMAN	sp|P11388-2|TOP2A_HUMAN Isoform 2 of DNA topoisomerase 2-alpha OS=Homo sapiens GN=TOP2A	EQVLEPMLNGTEK	M7:+15.99491	963	975	1503.7364501953125
pepa1b33	a1.a1.a1	sp|P11388-2|TOP2A_HUMAN	sp|P11388-2|TOP2A_HUMAN Isoform 2 of DNA topoisomerase 2-alpha OS=Homo sapiens GN=TOP2A	IKNENTEGSPQEDGVELEGLK		1265	1285	2286.110107421875
pepa1b52	a1.a1.a1	sp|P11388-2|TOP2A_HUMAN	sp|P11388-2|TOP2A_HUMAN Isoform 2 of DNA topoisomerase 2-alpha OS=Homo sapiens GN=TOP2A	QDEQVGLPGK	Q1:-17.02655	1213	1222	1053.521484375
pepa1b58	a1.a1.a1	sp|P11388-2|TOP2A_HUMAN	sp|P11388-2|TOP2A_HUMAN Isoform 2 of DNA topoisomerase 2-alpha OS=Homo sapiens GN=TOP2A	QTWMDNMGR		192	200	1138.4771728515625
pepa1b63	a1.a1.a1	sp|P11388-2|TOP2A_HUMAN	sp|P11388-2|TOP2A_HUMAN Isoform 2 of DNA topoisomerase 2-alpha OS=Homo sapiens GN=TOP2A	SIPSMVDGLKPGQR		740	753	1484.7894287109375
pepa1b42	a1.a1.a1	sp|P11388-2|TOP2A_HUMAN	sp|P11388-2|TOP2A_HUMAN Isoform 2 of DNA topoisomerase 2-alpha OS=Homo sapiens GN=TOP2A	KEWLTNFMEDR	M8:+15.99491	688	698	1484.684326171875
pepa1a3	a1.a1.a1	sp|P11388-2|TOP2A_HUMAN	sp|P11388-2|TOP2A_HUMAN Isoform 2 of DNA topoisomerase 2-alpha OS=Homo sapiens GN=TOP2A	ALIENPTFDSQTK		366	378	1463.7381591796875
pepa1b49	a1.a1.a1	sp|P11388-2|TOP2A_HUMAN	sp|P11388-2|TOP2A_HUMAN Isoform 2 of DNA topoisomerase 2-alpha OS=Homo sapiens GN=TOP2A	NENTEGSPQEDGVELEGLK		1267	1285	2044.9310302734375
pepa1b65	a1.a1.a1	sp|P11388-2|TOP2A_HUMAN	sp|P11388-2|TOP2A_HUMAN Isoform 2 of DNA topoisomerase 2-alpha OS=Homo sapiens GN=TOP2A	SVVSDLEADDVK		1400	1411	1276.6270751953125
pepa1b56	a1.a1.a1	sp|P11388-2|TOP2A_HUMAN	sp|P11388-2|TOP2A_HUMAN Isoform 2 of DNA topoisomerase 2-alpha OS=Homo sapiens GN=TOP2A	QIMENAEINNIIK	M3:+15.99491	526	538	1545.7945556640625
pepa1a9	a1.a1.a1	sp|P11388-2|TOP2A_HUMAN	sp|P11388-2|TOP2A_HUMAN Isoform 2 of DNA topoisomerase 2-alpha OS=Homo sapiens GN=TOP2A	DIVALMVR	M6:+15.99491	234	241	932.5238037109375
pepa1b67	a1.a1.a1	sp|P11388-2|TOP2A_HUMAN	sp|P11388-2|TOP2A_HUMAN Isoform 2 of DNA topoisomerase 2-alpha OS=Homo sapiens GN=TOP2A	SYVDMYLK		269	276	1018.4918212890625
pepa1b48	a1.a1.a1	sp|P11388-2|TOP2A_HUMAN	sp|P11388-2|TOP2A_HUMAN Isoform 2 of DNA topoisomerase 2-alpha OS=Homo sapiens GN=TOP2A	MEVSPLQPVNENMQVNK	M1:+15.99491 M13:+15.99491 M1:+42.01057	1	17	2030.95263671875
pepa1b68	a1.a1.a1	sp|P11388-2|TOP2A_HUMAN	sp|P11388-2|TOP2A_HUMAN Isoform 2 of DNA topoisomerase 2-alpha OS=Homo sapiens GN=TOP2A	TLAVSGLGVVGR		493	504	1128.6739501953125
pepa1b55	a1.a1.a1	sp|P11388-2|TOP2A_HUMAN	sp|P11388-2|TOP2A_HUMAN Isoform 2 of DNA topoisomerase 2-alpha OS=Homo sapiens GN=TOP2A	QIMENAEINNIIK		526	538	1529.799560546875
pepa1b36	a1.a1.a1	sp|P11388-2|TOP2A_HUMAN	sp|P11388-2|TOP2A_HUMAN Isoform 2 of DNA topoisomerase 2-alpha OS=Homo sapiens GN=TOP2A	LMDGEEPLPMLPSYK	M2:+15.99491 M10:+15.99491	905	919	1751.823486328125
pepa1b12	a1.a1.a1	sp|P11388-2|TOP2A_HUMAN	sp|P11388-2|TOP2A_HUMAN Isoform 2 of DNA topoisomerase 2-alpha OS=Homo sapiens GN=TOP2A	ELILFSNSDNER		728	739	1436.7020263671875
pepa1b18	a1.a1.a1	sp|P11388-2|TOP2A_HUMAN	sp|P11388-2|TOP2A_HUMAN Isoform 2 of DNA topoisomerase 2-alpha OS=Homo sapiens GN=TOP2A	EVTFVPGLYK		74	83	1152.63037109375
pepa1b47	a1.a1.a1	sp|P11388-2|TOP2A_HUMAN	sp|P11388-2|TOP2A_HUMAN Isoform 2 of DNA topoisomerase 2-alpha OS=Homo sapiens GN=TOP2A	MEVSPLQPVNENMQVNK	M1:+15.99491 M1:+42.01057	1	17	2014.9576416015625
pepa1b76	a1.a1.a1	sp|P11388-2|TOP2A_HUMAN	sp|P11388-2|TOP2A_HUMAN Isoform 2 of DNA topoisomerase 2-alpha OS=Homo sapiens GN=TOP2A	YSGPEDDAAISLAFSK		666	681	1670.791259765625
pepa1b45	a1.a1.a1	sp|P11388-2|TOP2A_HUMAN	sp|P11388-2|TOP2A_HUMAN Isoform 2 of DNA topoisomerase 2-alpha OS=Homo sapiens GN=TOP2A	KYDTVLDILR		1037	1046	1235.6998291015625
pepa1b35	a1.a1.a1	sp|P11388-2|TOP2A_HUMAN	sp|P11388-2|TOP2A_HUMAN Isoform 2 of DNA topoisomerase 2-alpha OS=Homo sapiens GN=TOP2A	LMDGEEPLPMLPSYK	M10:+15.99491	905	919	1735.8284912109375
pepa1b57	a1.a1.a1	sp|P11388-2|TOP2A_HUMAN	sp|P11388-2|TOP2A_HUMAN Isoform 2 of DNA topoisomerase 2-alpha OS=Homo sapiens GN=TOP2A	QTWMDNMGR	Q1:-17.02655	192	200	1121.45068359375
pepa1b30	a1.a1.a1	sp|P11388-2|TOP2A_HUMAN	sp|P11388-2|TOP2A_HUMAN Isoform 2 of DNA topoisomerase 2-alpha OS=Homo sapiens GN=TOP2A	IFDEILVNAADNK		84	96	1461.7587890625
pepa1b23	a1.a1.a1	sp|P11388-2|TOP2A_HUMAN	sp|P11388-2|TOP2A_HUMAN Isoform 2 of DNA topoisomerase 2-alpha OS=Homo sapiens GN=TOP2A	GFQQISFVNSIATSK		307	321	1626.8489990234375
pepa1a8	a1.a1.a1	sp|P11388-2|TOP2A_HUMAN	sp|P11388-2|TOP2A_HUMAN Isoform 2 of DNA topoisomerase 2-alpha OS=Homo sapiens GN=TOP2A	DIVALMVR		234	241	916.5288696289062
pepa1b75	a1.a1.a1	sp|P11388-2|TOP2A_HUMAN	sp|P11388-2|TOP2A_HUMAN Isoform 2 of DNA topoisomerase 2-alpha OS=Homo sapiens GN=TOP2A	YIFTMLSSLAR	M5:+15.99491	831	841	1317.6876220703125
pepa1b54	a1.a1.a1	sp|P11388-2|TOP2A_HUMAN	sp|P11388-2|TOP2A_HUMAN Isoform 2 of DNA topoisomerase 2-alpha OS=Homo sapiens GN=TOP2A	QIMENAEINNIIK	M3:+15.99491 Q1:-17.02655	526	538	1528.7679443359375
pepa1b34	a1.a1.a1	sp|P11388-2|TOP2A_HUMAN	sp|P11388-2|TOP2A_HUMAN Isoform 2 of DNA topoisomerase 2-alpha OS=Homo sapiens GN=TOP2A	LMDGEEPLPMLPSYK		905	919	1719.8336181640625
pepa1b46	a1.a1.a1	sp|P11388-2|TOP2A_HUMAN	sp|P11388-2|TOP2A_HUMAN Isoform 2 of DNA topoisomerase 2-alpha OS=Homo sapiens GN=TOP2A	MEVSPLQPVNENMQVNK	M1:+42.01057	1	17	1998.962646484375
pepa1b74	a1.a1.a1	sp|P11388-2|TOP2A_HUMAN	sp|P11388-2|TOP2A_HUMAN Isoform 2 of DNA topoisomerase 2-alpha OS=Homo sapiens GN=TOP2A	YDTVLDILR		1038	1046	1107.6048583984375
pepa1b53	a1.a1.a1	sp|P11388-2|TOP2A_HUMAN	sp|P11388-2|TOP2A_HUMAN Isoform 2 of DNA topoisomerase 2-alpha OS=Homo sapiens GN=TOP2A	QIMENAEINNIIK	Q1:-17.02655	526	538	1512.7730712890625
pepa1b71	a1.a1.a1	sp|P11388-2|TOP2A_HUMAN	sp|P11388-2|TOP2A_HUMAN Isoform 2 of DNA topoisomerase 2-alpha OS=Homo sapiens GN=TOP2A	VTIDPENNLISIWNNGK		107	123	1926.992431640625
pepa1b70	a1.a1.a2	sp|P11388-3|TOP2A_HUMAN	sp|P11388-3|TOP2A_HUMAN Isoform 3 of DNA topoisomerase 2-alpha OS=Homo sapiens GN=TOP2A	VIHEQVNHR		288	296	1131.6021728515625
pepa1b21	a1.a1.a2	sp|P11388-3|TOP2A_HUMAN	sp|P11388-3|TOP2A_HUMAN Isoform 3 of DNA topoisomerase 2-alpha OS=Homo sapiens GN=TOP2A	EYHTDTTVK		995	1003	1093.5164794921875
pepa1b44	a1.a1.a2	sp|P11388-3|TOP2A_HUMAN	sp|P11388-3|TOP2A_HUMAN Isoform 3 of DNA topoisomerase 2-alpha OS=Homo sapiens GN=TOP2A	KNYEDEDSLK		556	565	1240.569580078125
pepa1b25	a1.a1.a2	sp|P11388-3|TOP2A_HUMAN	sp|P11388-3|TOP2A_HUMAN Isoform 3 of DNA topoisomerase 2-alpha OS=Homo sapiens GN=TOP2A	GYDSDPVK		1117	1124	880.4050903320312
pepa1b29	a1.a1.a2	sp|P11388-3|TOP2A_HUMAN	sp|P11388-3|TOP2A_HUMAN Isoform 3 of DNA topoisomerase 2-alpha OS=Homo sapiens GN=TOP2A	LDETGNSLK		279	287	976.4949951171875
pepa1b13	a1.a1.a2	sp|P11388-3|TOP2A_HUMAN	sp|P11388-3|TOP2A_HUMAN Isoform 3 of DNA topoisomerase 2-alpha OS=Homo sapiens GN=TOP2A	EKQDEQVGLPGK		1221	1232	1327.685546875
pepa1b10	a1.a1.a2	sp|P11388-3|TOP2A_HUMAN	sp|P11388-3|TOP2A_HUMAN Isoform 3 of DNA topoisomerase 2-alpha OS=Homo sapiens GN=TOP2A	DPALNSGVSQKPDPAK		1480	1495	1623.8341064453125
pepa1b51	a1.a1.a2	sp|P11388-3|TOP2A_HUMAN	sp|P11388-3|TOP2A_HUMAN Isoform 3 of DNA topoisomerase 2-alpha OS=Homo sapiens GN=TOP2A	NYEDEDSLK		557	565	1112.474609375
pepa1b14	a1.a1.a2	sp|P11388-3|TOP2A_HUMAN	sp|P11388-3|TOP2A_HUMAN Isoform 3 of DNA topoisomerase 2-alpha OS=Homo sapiens GN=TOP2A	ENMTLQPK		415	422	960.4822998046875
pepa1b22	a1.a1.a2	sp|P11388-3|TOP2A_HUMAN	sp|P11388-3|TOP2A_HUMAN Isoform 3 of DNA topoisomerase 2-alpha OS=Homo sapiens GN=TOP2A	FTVETASR		177	184	910.4633178710938
pepa1b39	a1.a1.a2	sp|P11388-3|TOP2A_HUMAN	sp|P11388-3|TOP2A_HUMAN Isoform 3 of DNA topoisomerase 2-alpha OS=Homo sapiens GN=TOP2A	IMIMTDQDQDGSHIK	M2:+15.99491 M4:+15.99491	572	586	1763.7943115234375
pepa1b69	a1.a1.a2	sp|P11388-3|TOP2A_HUMAN	sp|P11388-3|TOP2A_HUMAN Isoform 3 of DNA topoisomerase 2-alpha OS=Homo sapiens GN=TOP2A	TQMAEVLPSPR	M3:+15.99491	1241	1251	1244.630859375
pepa1b38	a1.a1.a2	sp|P11388-3|TOP2A_HUMAN	sp|P11388-3|TOP2A_HUMAN Isoform 3 of DNA topoisomerase 2-alpha OS=Homo sapiens GN=TOP2A	IMIMTDQDQDGSHIK	M2:+15.99491	572	586	1747.7994384765625
pepa1b26	a1.a1.a2	sp|P11388-3|TOP2A_HUMAN	sp|P11388-3|TOP2A_HUMAN Isoform 3 of DNA topoisomerase 2-alpha OS=Homo sapiens GN=TOP2A	HVDYVADQIVTK		361	372	1387.7220458984375
pepa1b37	a1.a1.a2	sp|P11388-3|TOP2A_HUMAN	sp|P11388-3|TOP2A_HUMAN Isoform 3 of DNA topoisomerase 2-alpha OS=Homo sapiens GN=TOP2A	IMIMTDQDQDGSHIK		572	586	1731.804443359375
pepa1b64	a1.a1.a2	sp|P11388-3|TOP2A_HUMAN	sp|P11388-3|TOP2A_HUMAN Isoform 3 of DNA topoisomerase 2-alpha OS=Homo sapiens GN=TOP2A	SPSDLWK		1198	1204	832.42041015625
pepa1b17	a1.a1.a2	sp|P11388-3|TOP2A_HUMAN	sp|P11388-3|TOP2A_HUMAN Isoform 3 of DNA topoisomerase 2-alpha OS=Homo sapiens GN=TOP2A	EQVLEPMLNGTEK	M7:+15.99491	973	985	1503.7364501953125
pepa1b33	a1.a1.a2	sp|P11388-3|TOP2A_HUMAN	sp|P11388-3|TOP2A_HUMAN Isoform 3 of DNA topoisomerase 2-alpha OS=Homo sapiens GN=TOP2A	IKNENTEGSPQEDGVELEGLK		1275	1295	2286.110107421875
pepa1b52	a1.a1.a2	sp|P11388-3|TOP2A_HUMAN	sp|P11388-3|TOP2A_HUMAN Isoform 3 of DNA topoisomerase 2-alpha OS=Homo sapiens GN=TOP2A	QDEQVGLPGK	Q1:-17.02655	1223	1232	1053.521484375
pepa1b58	a1.a1.a2	sp|P11388-3|TOP2A_HUMAN	sp|P11388-3|TOP2A_HUMAN Isoform 3 of DNA topoisomerase 2-alpha OS=Homo sapiens GN=TOP2A	QTWMDNMGR		192	200	1138.4771728515625
pepa1b63	a1.a1.a2	sp|P11388-3|TOP2A_HUMAN	sp|P11388-3|TOP2A_HUMAN Isoform 3 of DNA topoisomerase 2-alpha OS=Homo sapiens GN=TOP2A	SIPSMVDGLKPGQR		750	763	1484.7894287109375
pepa1b42	a1.a1.a2	sp|P11388-3|TOP2A_HUMAN	sp|P11388-3|TOP2A_HUMAN Isoform 3 of DNA topoisomerase 2-alpha OS=Homo sapiens GN=TOP2A	KEWLTNFMEDR	M8:+15.99491	698	708	1484.684326171875
pepa1a3	a1.a1.a2	sp|P11388-3|TOP2A_HUMAN	sp|P11388-3|TOP2A_HUMAN Isoform 3 of DNA topoisomerase 2-alpha OS=Homo sapiens GN=TOP2A	ALIENPTFDSQTK		402	414	1463.7381591796875
pepa1b49	a1.a1.a2	sp|P11388-3|TOP2A_HUMAN	sp|P11388-3|TOP2A_HUMAN Isoform 3 of DNA topoisomerase 2-alpha OS=Homo sapiens GN=TOP2A	NENTEGSPQEDGVELEGLK		1277	1295	2044.9310302734375
pepa1b65	a1.a1.a2	sp|P11388-3|TOP2A_HUMAN	sp|P11388-3|TOP2A_HUMAN Isoform 3 of DNA topoisomerase 2-alpha OS=Homo sapiens GN=TOP2A	SVVSDLEADDVK		1410	1421	1276.6270751953125
pepa1b56	a1.a1.a2	sp|P11388-3|TOP2A_HUMAN	sp|P11388-3|TOP2A_HUMAN Isoform 3 of DNA topoisomerase 2-alpha OS=Homo sapiens GN=TOP2A	QIMENAEINNIIK	M3:+15.99491	536	548	1545.7945556640625
pepa1a9	a1.a1.a2	sp|P11388-3|TOP2A_HUMAN	sp|P11388-3|TOP2A_HUMAN Isoform 3 of DNA topoisomerase 2-alpha OS=Homo sapiens GN=TOP2A	DIVALMVR	M6:+15.99491	234	241	932.5238037109375
pepa1b67	a1.a1.a2	sp|P11388-3|TOP2A_HUMAN	sp|P11388-3|TOP2A_HUMAN Isoform 3 of DNA topoisomerase 2-alpha OS=Homo sapiens GN=TOP2A	SYVDMYLK		269	276	1018.4918212890625
pepa1b48	a1.a1.a2	sp|P11388-3|TOP2A_HUMAN	sp|P11388-3|TOP2A_HUMAN Isoform 3 of DNA topoisomerase 2-alpha OS=Homo sapiens GN=TOP2A	MEVSPLQPVNENMQVNK	M1:+15.99491 M13:+15.99491 M1:+42.01057	1	17	2030.95263671875
pepa1b68	a1.a1.a2	sp|P11388-3|TOP2A_HUMAN	sp|P11388-3|TOP2A_HUMAN Isoform 3 of DNA topoisomerase 2-alpha OS=Homo sapiens GN=TOP2A	TLAVSGLGVVGR		503	514	1128.6739501953125
pepa1b55	a1.a1.a2	sp|P11388-3|TOP2A_HUMAN	sp|P11388-3|TOP2A_HUMAN Isoform 3 of DNA topoisomerase 2-alpha OS=Homo sapiens GN=TOP2A	QIMENAEINNIIK		536	548	1529.799560546875
pepa1b36	a1.a1.a2	sp|P11388-3|TOP2A_HUMAN	sp|P11388-3|TOP2A_HUMAN Isoform 3 of DNA topoisomerase 2-alpha OS=Homo sapiens GN=TOP2A	LMDGEEPLPMLPSYK	M2:+15.99491 M10:+15.99491	915	929	1751.823486328125
pepa1b12	a1.a1.a2	sp|P11388-3|TOP2A_HUMAN	sp|P11388-3|TOP2A_HUMAN Isoform 3 of DNA topoisomerase 2-alpha OS=Homo sapiens GN=TOP2A	ELILFSNSDNER		738	749	1436.7020263671875
pepa1b18	a1.a1.a2	sp|P11388-3|TOP2A_HUMAN	sp|P11388-3|TOP2A_HUMAN Isoform 3 of DNA topoisomerase 2-alpha OS=Homo sapiens GN=TOP2A	EVTFVPGLYK		74	83	1152.63037109375
pepa1b47	a1.a1.a2	sp|P11388-3|TOP2A_HUMAN	sp|P11388-3|TOP2A_HUMAN Isoform 3 of DNA topoisomerase 2-alpha OS=Homo sapiens GN=TOP2A	MEVSPLQPVNENMQVNK	M1:+15.99491 M1:+42.01057	1	17	2014.9576416015625
pepa1b76	a1.a1.a2	sp|P11388-3|TOP2A_HUMAN	sp|P11388-3|TOP2A_HUMAN Isoform 3 of DNA topoisomerase 2-alpha OS=Homo sapiens GN=TOP2A	YSGPEDDAAISLAFSK		676	691	1670.791259765625
pepa1b45	a1.a1.a2	sp|P11388-3|TOP2A_HUMAN	sp|P11388-3|TOP2A_HUMAN Isoform 3 of DNA topoisomerase 2-alpha OS=Homo sapiens GN=TOP2A	KYDTVLDILR		1047	1056	1235.6998291015625
pepa1b35	a1.a1.a2	sp|P11388-3|TOP2A_HUMAN	sp|P11388-3|TOP2A_HUMAN Isoform 3 of DNA topoisomerase 2-alpha OS=Homo sapiens GN=TOP2A	LMDGEEPLPMLPSYK	M10:+15.99491	915	929	1735.8284912109375
pepa1b57	a1.a1.a2	sp|P11388-3|TOP2A_HUMAN	sp|P11388-3|TOP2A_HUMAN Isoform 3 of DNA topoisomerase 2-alpha OS=Homo sapiens GN=TOP2A	QTWMDNMGR	Q1:-17.02655	192	200	1121.45068359375
pepa1b30	a1.a1.a2	sp|P11388-3|TOP2A_HUMAN	sp|P11388-3|TOP2A_HUMAN Isoform 3 of DNA topoisomerase 2-alpha OS=Homo sapiens GN=TOP2A	IFDEILVNAADNK		84	96	1461.7587890625
pepa1b23	a1.a1.a2	sp|P11388-3|TOP2A_HUMAN	sp|P11388-3|TOP2A_HUMAN Isoform 3 of DNA topoisomerase 2-alpha OS=Homo sapiens GN=TOP2A	GFQQISFVNSIATSK		307	321	1626.8489990234375
pepa1a8	a1.a1.a2	sp|P11388-3|TOP2A_HUMAN	sp|P11388-3|TOP2A_HUMAN Isoform 3 of DNA topoisomerase 2-alpha OS=Homo sapiens GN=TOP2A	DIVALMVR		234	241	916.5288696289062
pepa1b75	a1.a1.a2	sp|P11388-3|TOP2A_HUMAN	sp|P11388-3|TOP2A_HUMAN Isoform 3 of DNA topoisomerase 2-alpha OS=Homo sapiens GN=TOP2A	YIFTMLSSLAR	M5:+15.99491	841	851	1317.6876220703125
pepa1b54	a1.a1.a2	sp|P11388-3|TOP2A_HUMAN	sp|P11388-3|TOP2A_HUMAN Isoform 3 of DNA topoisomerase 2-alpha OS=Homo sapiens GN=TOP2A	QIMENAEINNIIK	M3:+15.99491 Q1:-17.02655	536	548	1528.7679443359375
pepa1b34	a1.a1.a2	sp|P11388-3|TOP2A_HUMAN	sp|P11388-3|TOP2A_HUMAN Isoform 3 of DNA topoisomerase 2-alpha OS=Homo sapiens GN=TOP2A	LMDGEEPLPMLPSYK		915	929	1719.8336181640625
pepa1b46	a1.a1.a2	sp|P11388-3|TOP2A_HUMAN	sp|P11388-3|TOP2A_HUMAN Isoform 3 of DNA topoisomerase 2-alpha OS=Homo sapiens GN=TOP2A	MEVSPLQPVNENMQVNK	M1:+42.01057	1	17	1998.962646484375
pepa1b74	a1.a1.a2	sp|P11388-3|TOP2A_HUMAN	sp|P11388-3|TOP2A_HUMAN Isoform 3 of DNA topoisomerase 2-alpha OS=Homo sapiens GN=TOP2A	YDTVLDILR		1048	1056	1107.6048583984375
pepa1b53	a1.a1.a2	sp|P11388-3|TOP2A_HUMAN	sp|P11388-3|TOP2A_HUMAN Isoform 3 of DNA topoisomerase 2-alpha OS=Homo sapiens GN=TOP2A	QIMENAEINNIIK	Q1:-17.02655	536	548	1512.7730712890625
pepa1b71	a1.a1.a2	sp|P11388-3|TOP2A_HUMAN	sp|P11388-3|TOP2A_HUMAN Isoform 3 of DNA topoisomerase 2-alpha OS=Homo sapiens GN=TOP2A	VTIDPENNLISIWNNGK		107	123	1926.992431640625
pepa1b70	a1.a1.a3	sp|P11388-4|TOP2A_HUMAN	sp|P11388-4|TOP2A_HUMAN Isoform 4 of DNA topoisomerase 2-alpha OS=Homo sapiens GN=TOP2A	VIHEQVNHR		288	296	1131.6021728515625
pepa1b21	a1.a1.a3	sp|P11388-4|TOP2A_HUMAN	sp|P11388-4|TOP2A_HUMAN Isoform 4 of DNA topoisomerase 2-alpha OS=Homo sapiens GN=TOP2A	EYHTDTTVK		1040	1048	1093.5164794921875
pepa1b44	a1.a1.a3	sp|P11388-4|TOP2A_HUMAN	sp|P11388-4|TOP2A_HUMAN Isoform 4 of DNA topoisomerase 2-alpha OS=Homo sapiens GN=TOP2A	KNYEDEDSLK		601	610	1240.569580078125
pepa1b25	a1.a1.a3	sp|P11388-4|TOP2A_HUMAN	sp|P11388-4|TOP2A_HUMAN Isoform 4 of DNA topoisomerase 2-alpha OS=Homo sapiens GN=TOP2A	GYDSDPVK		1162	1169	880.4050903320312
pepa1b29	a1.a1.a3	sp|P11388-4|TOP2A_HUMAN	sp|P11388-4|TOP2A_HUMAN Isoform 4 of DNA topoisomerase 2-alpha OS=Homo sapiens GN=TOP2A	LDETGNSLK		279	287	976.4949951171875
pepa1b13	a1.a1.a3	sp|P11388-4|TOP2A_HUMAN	sp|P11388-4|TOP2A_HUMAN Isoform 4 of DNA topoisomerase 2-alpha OS=Homo sapiens GN=TOP2A	EKQDEQVGLPGK		1266	1277	1327.685546875
pepa1b10	a1.a1.a3	sp|P11388-4|TOP2A_HUMAN	sp|P11388-4|TOP2A_HUMAN Isoform 4 of DNA topoisomerase 2-alpha OS=Homo sapiens GN=TOP2A	DPALNSGVSQKPDPAK		1525	1540	1623.8341064453125
pepa1b51	a1.a1.a3	sp|P11388-4|TOP2A_HUMAN	sp|P11388-4|TOP2A_HUMAN Isoform 4 of DNA topoisomerase 2-alpha OS=Homo sapiens GN=TOP2A	NYEDEDSLK		602	610	1112.474609375
pepa1b14	a1.a1.a3	sp|P11388-4|TOP2A_HUMAN	sp|P11388-4|TOP2A_HUMAN Isoform 4 of DNA topoisomerase 2-alpha OS=Homo sapiens GN=TOP2A	ENMTLQPK		460	467	960.4822998046875
pepa1b22	a1.a1.a3	sp|P11388-4|TOP2A_HUMAN	sp|P11388-4|TOP2A_HUMAN Isoform 4 of DNA topoisomerase 2-alpha OS=Homo sapiens GN=TOP2A	FTVETASR		177	184	910.4633178710938
pepa1b39	a1.a1.a3	sp|P11388-4|TOP2A_HUMAN	sp|P11388-4|TOP2A_HUMAN Isoform 4 of DNA topoisomerase 2-alpha OS=Homo sapiens GN=TOP2A	IMIMTDQDQDGSHIK	M2:+15.99491 M4:+15.99491	617	631	1763.7943115234375
pepa1b69	a1.a1.a3	sp|P11388-4|TOP2A_HUMAN	sp|P11388-4|TOP2A_HUMAN Isoform 4 of DNA topoisomerase 2-alpha OS=Homo sapiens GN=TOP2A	TQMAEVLPSPR	M3:+15.99491	1286	1296	1244.630859375
pepa1b38	a1.a1.a3	sp|P11388-4|TOP2A_HUMAN	sp|P11388-4|TOP2A_HUMAN Isoform 4 of DNA topoisomerase 2-alpha OS=Homo sapiens GN=TOP2A	IMIMTDQDQDGSHIK	M2:+15.99491	617	631	1747.7994384765625
pepa1b26	a1.a1.a3	sp|P11388-4|TOP2A_HUMAN	sp|P11388-4|TOP2A_HUMAN Isoform 4 of DNA topoisomerase 2-alpha OS=Homo sapiens GN=TOP2A	HVDYVADQIVTK		325	336	1387.7220458984375
pepa1b37	a1.a1.a3	sp|P11388-4|TOP2A_HUMAN	sp|P11388-4|TOP2A_HUMAN Isoform 4 of DNA topoisomerase 2-alpha OS=Homo sapiens GN=TOP2A	IMIMTDQDQDGSHIK		617	631	1731.804443359375
pepa1b64	a1.a1.a3	sp|P11388-4|TOP2A_HUMAN	sp|P11388-4|TOP2A_HUMAN Isoform 4 of DNA topoisomerase 2-alpha OS=Homo sapiens GN=TOP2A	SPSDLWK		1243	1249	832.42041015625
pepa1b17	a1.a1.a3	sp|P11388-4|TOP2A_HUMAN	sp|P11388-4|TOP2A_HUMAN Isoform 4 of DNA topoisomerase 2-alpha OS=Homo sapiens GN=TOP2A	EQVLEPMLNGTEK	M7:+15.99491	1018	1030	1503.7364501953125
pepa1b33	a1.a1.a3	sp|P11388-4|TOP2A_HUMAN	sp|P11388-4|TOP2A_HUMAN Isoform 4 of DNA topoisomerase 2-alpha OS=Homo sapiens GN=TOP2A	IKNENTEGSPQEDGVELEGLK		1320	1340	2286.110107421875
pepa1b52	a1.a1.a3	sp|P11388-4|TOP2A_HUMAN	sp|P11388-4|TOP2A_HUMAN Isoform 4 of DNA topoisomerase 2-alpha OS=Homo sapiens GN=TOP2A	QDEQVGLPGK	Q1:-17.02655	1268	1277	1053.521484375
pepa1b58	a1.a1.a3	sp|P11388-4|TOP2A_HUMAN	sp|P11388-4|TOP2A_HUMAN Isoform 4 of DNA topoisomerase 2-alpha OS=Homo sapiens GN=TOP2A	QTWMDNMGR		192	200	1138.4771728515625
pepa1b63	a1.a1.a3	sp|P11388-4|TOP2A_HUMAN	sp|P11388-4|TOP2A_HUMAN Isoform 4 of DNA topoisomerase 2-alpha OS=Homo sapiens GN=TOP2A	SIPSMVDGLKPGQR		795	808	1484.7894287109375
pepa1b42	a1.a1.a3	sp|P11388-4|TOP2A_HUMAN	sp|P11388-4|TOP2A_HUMAN Isoform 4 of DNA topoisomerase 2-alpha OS=Homo sapiens GN=TOP2A	KEWLTNFMEDR	M8:+15.99491	743	753	1484.684326171875
pepa1a3	a1.a1.a3	sp|P11388-4|TOP2A_HUMAN	sp|P11388-4|TOP2A_HUMAN Isoform 4 of DNA topoisomerase 2-alpha OS=Homo sapiens GN=TOP2A	ALIENPTFDSQTK		447	459	1463.7381591796875
pepa1b49	a1.a1.a3	sp|P11388-4|TOP2A_HUMAN	sp|P11388-4|TOP2A_HUMAN Isoform 4 of DNA topoisomerase 2-alpha OS=Homo sapiens GN=TOP2A	NENTEGSPQEDGVELEGLK		1322	1340	2044.9310302734375
pepa1b65	a1.a1.a3	sp|P11388-4|TOP2A_HUMAN	sp|P11388-4|TOP2A_HUMAN Isoform 4 of DNA topoisomerase 2-alpha OS=Homo sapiens GN=TOP2A	SVVSDLEADDVK		1455	1466	1276.6270751953125
pepa1b56	a1.a1.a3	sp|P11388-4|TOP2A_HUMAN	sp|P11388-4|TOP2A_HUMAN Isoform 4 of DNA topoisomerase 2-alpha OS=Homo sapiens GN=TOP2A	QIMENAEINNIIK	M3:+15.99491	581	593	1545.7945556640625
pepa1a9	a1.a1.a3	sp|P11388-4|TOP2A_HUMAN	sp|P11388-4|TOP2A_HUMAN Isoform 4 of DNA topoisomerase 2-alpha OS=Homo sapiens GN=TOP2A	DIVALMVR	M6:+15.99491	234	241	932.5238037109375
pepa1b67	a1.a1.a3	sp|P11388-4|TOP2A_HUMAN	sp|P11388-4|TOP2A_HUMAN Isoform 4 of DNA topoisomerase 2-alpha OS=Homo sapiens GN=TOP2A	SYVDMYLK		269	276	1018.4918212890625
pepa1b48	a1.a1.a3	sp|P11388-4|TOP2A_HUMAN	sp|P11388-4|TOP2A_HUMAN Isoform 4 of DNA topoisomerase 2-alpha OS=Homo sapiens GN=TOP2A	MEVSPLQPVNENMQVNK	M1:+15.99491 M13:+15.99491 M1:+42.01057	1	17	2030.95263671875
pepa1b68	a1.a1.a3	sp|P11388-4|TOP2A_HUMAN	sp|P11388-4|TOP2A_HUMAN Isoform 4 of DNA topoisomerase 2-alpha OS=Homo sapiens GN=TOP2A	TLAVSGLGVVGR		548	559	1128.6739501953125
pepa1b55	a1.a1.a3	sp|P11388-4|TOP2A_HUMAN	sp|P11388-4|TOP2A_HUMAN Isoform 4 of DNA topoisomerase 2-alpha OS=Homo sapiens GN=TOP2A	QIMENAEINNIIK		581	593	1529.799560546875
pepa1b36	a1.a1.a3	sp|P11388-4|TOP2A_HUMAN	sp|P11388-4|TOP2A_HUMAN Isoform 4 of DNA topoisomerase 2-alpha OS=Homo sapiens GN=TOP2A	LMDGEEPLPMLPSYK	M2:+15.99491 M10:+15.99491	960	974	1751.823486328125
pepa1b12	a1.a1.a3	sp|P11388-4|TOP2A_HUMAN	sp|P11388-4|TOP2A_HUMAN Isoform 4 of DNA topoisomerase 2-alpha OS=Homo sapiens GN=TOP2A	ELILFSNSDNER		783	794	1436.7020263671875
pepa1b18	a1.a1.a3	sp|P11388-4|TOP2A_HUMAN	sp|P11388-4|TOP2A_HUMAN Isoform 4 of DNA topoisomerase 2-alpha OS=Homo sapiens GN=TOP2A	EVTFVPGLYK		74	83	1152.63037109375
pepa1b47	a1.a1.a3	sp|P11388-4|TOP2A_HUMAN	sp|P11388-4|TOP2A_HUMAN Isoform 4 of DNA topoisomerase 2-alpha OS=Homo sapiens GN=TOP2A	MEVSPLQPVNENMQVNK	M1:+15.99491 M1:+42.01057	1	17	2014.9576416015625
pepa1b76	a1.a1.a3	sp|P11388-4|TOP2A_HUMAN	sp|P11388-4|TOP2A_HUMAN Isoform 4 of DNA topoisomerase 2-alpha OS=Homo sapiens GN=TOP2A	YSGPEDDAAISLAFSK		721	736	1670.791259765625
pepa1b45	a1.a1.a3	sp|P11388-4|TOP2A_HUMAN	sp|P11388-4|TOP2A_HUMAN Isoform 4 of DNA topoisomerase 2-alpha OS=Homo sapiens GN=TOP2A	KYDTVLDILR		1092	1101	1235.6998291015625
pepa1b35	a1.a1.a3	sp|P11388-4|TOP2A_HUMAN	sp|P11388-4|TOP2A_HUMAN Isoform 4 of DNA topoisomerase 2-alpha OS=Homo sapiens GN=TOP2A	LMDGEEPLPMLPSYK	M10:+15.99491	960	974	1735.8284912109375
pepa1b57	a1.a1.a3	sp|P11388-4|TOP2A_HUMAN	sp|P11388-4|TOP2A_HUMAN Isoform 4 of DNA topoisomerase 2-alpha OS=Homo sapiens GN=TOP2A	QTWMDNMGR	Q1:-17.02655	192	200	1121.45068359375
pepa1b30	a1.a1.a3	sp|P11388-4|TOP2A_HUMAN	sp|P11388-4|TOP2A_HUMAN Isoform 4 of DNA topoisomerase 2-alpha OS=Homo sapiens GN=TOP2A	IFDEILVNAADNK		84	96	1461.7587890625
pepa1b23	a1.a1.a3	sp|P11388-4|TOP2A_HUMAN	sp|P11388-4|TOP2A_HUMAN Isoform 4 of DNA topoisomerase 2-alpha OS=Homo sapiens GN=TOP2A	GFQQISFVNSIATSK		307	321	1626.8489990234375
pepa1a8	a1.a1.a3	sp|P11388-4|TOP2A_HUMAN	sp|P11388-4|TOP2A_HUMAN Isoform 4 of DNA topoisomerase 2-alpha OS=Homo sapiens GN=TOP2A	DIVALMVR		234	241	916.5288696289062
pepa1b75	a1.a1.a3	sp|P11388-4|TOP2A_HUMAN	sp|P11388-4|TOP2A_HUMAN Isoform 4 of DNA topoisomerase 2-alpha OS=Homo sapiens GN=TOP2A	YIFTMLSSLAR	M5:+15.99491	886	896	1317.6876220703125
pepa1b54	a1.a1.a3	sp|P11388-4|TOP2A_HUMAN	sp|P11388-4|TOP2A_HUMAN Isoform 4 of DNA topoisomerase 2-alpha OS=Homo sapiens GN=TOP2A	QIMENAEINNIIK	M3:+15.99491 Q1:-17.02655	581	593	1528.7679443359375
pepa1b34	a1.a1.a3	sp|P11388-4|TOP2A_HUMAN	sp|P11388-4|TOP2A_HUMAN Isoform 4 of DNA topoisomerase 2-alpha OS=Homo sapiens GN=TOP2A	LMDGEEPLPMLPSYK		960	974	1719.8336181640625
pepa1b46	a1.a1.a3	sp|P11388-4|TOP2A_HUMAN	sp|P11388-4|TOP2A_HUMAN Isoform 4 of DNA topoisomerase 2-alpha OS=Homo sapiens GN=TOP2A	MEVSPLQPVNENMQVNK	M1:+42.01057	1	17	1998.962646484375
pepa1b74	a1.a1.a3	sp|P11388-4|TOP2A_HUMAN	sp|P11388-4|TOP2A_HUMAN Isoform 4 of DNA topoisomerase 2-alpha OS=Homo sapiens GN=TOP2A	YDTVLDILR		1093	1101	1107.6048583984375
pepa1b53	a1.a1.a3	sp|P11388-4|TOP2A_HUMAN	sp|P11388-4|TOP2A_HUMAN Isoform 4 of DNA topoisomerase 2-alpha OS=Homo sapiens GN=TOP2A	QIMENAEINNIIK	Q1:-17.02655	581	593	1512.7730712890625
pepa1b71	a1.a1.a3	sp|P11388-4|TOP2A_HUMAN	sp|P11388-4|TOP2A_HUMAN Isoform 4 of DNA topoisomerase 2-alpha OS=Homo sapiens GN=TOP2A	VTIDPENNLISIWNNGK		107	123	1926.992431640625
pepa1b70	a1.a1.a4	sp|P11388|TOP2A_HUMAN	sp|P11388|TOP2A_HUMAN DNA topoisomerase 2-alpha OS=Homo sapiens GN=TOP2A PE=1 SV=3	VIHEQVNHR		288	296	1131.6021728515625
pepa1b21	a1.a1.a4	sp|P11388|TOP2A_HUMAN	sp|P11388|TOP2A_HUMAN DNA topoisomerase 2-alpha OS=Homo sapiens GN=TOP2A PE=1 SV=3	EYHTDTTVK		959	967	1093.5164794921875
pepa1b44	a1.a1.a4	sp|P11388|TOP2A_HUMAN	sp|P11388|TOP2A_HUMAN DNA topoisomerase 2-alpha OS=Homo sapiens GN=TOP2A PE=1 SV=3	KNYEDEDSLK		520	529	1240.569580078125
pepa1b25	a1.a1.a4	sp|P11388|TOP2A_HUMAN	sp|P11388|TOP2A_HUMAN DNA topoisomerase 2-alpha OS=Homo sapiens GN=TOP2A PE=1 SV=3	GYDSDPVK		1081	1088	880.4050903320312
pepa1b29	a1.a1.a4	sp|P11388|TOP2A_HUMAN	sp|P11388|TOP2A_HUMAN DNA topoisomerase 2-alpha OS=Homo sapiens GN=TOP2A PE=1 SV=3	LDETGNSLK		279	287	976.4949951171875
pepa1b13	a1.a1.a4	sp|P11388|TOP2A_HUMAN	sp|P11388|TOP2A_HUMAN DNA topoisomerase 2-alpha OS=Homo sapiens GN=TOP2A PE=1 SV=3	EKQDEQVGLPGK		1185	1196	1327.685546875
pepa1b10	a1.a1.a4	sp|P11388|TOP2A_HUMAN	sp|P11388|TOP2A_HUMAN DNA topoisomerase 2-alpha OS=Homo sapiens GN=TOP2A PE=1 SV=3	DPALNSGVSQKPDPAK		1444	1459	1623.8341064453125
pepa1b51	a1.a1.a4	sp|P11388|TOP2A_HUMAN	sp|P11388|TOP2A_HUMAN DNA topoisomerase 2-alpha OS=Homo sapiens GN=TOP2A PE=1 SV=3	NYEDEDSLK		521	529	1112.474609375
pepa1b14	a1.a1.a4	sp|P11388|TOP2A_HUMAN	sp|P11388|TOP2A_HUMAN DNA topoisomerase 2-alpha OS=Homo sapiens GN=TOP2A PE=1 SV=3	ENMTLQPK		379	386	960.4822998046875
pepa1b22	a1.a1.a4	sp|P11388|TOP2A_HUMAN	sp|P11388|TOP2A_HUMAN DNA topoisomerase 2-alpha OS=Homo sapiens GN=TOP2A PE=1 SV=3	FTVETASR		177	184	910.4633178710938
pepa1b39	a1.a1.a4	sp|P11388|TOP2A_HUMAN	sp|P11388|TOP2A_HUMAN DNA topoisomerase 2-alpha OS=Homo sapiens GN=TOP2A PE=1 SV=3	IMIMTDQDQDGSHIK	M2:+15.99491 M4:+15.99491	536	550	1763.7943115234375
pepa1b69	a1.a1.a4	sp|P11388|TOP2A_HUMAN	sp|P11388|TOP2A_HUMAN DNA topoisomerase 2-alpha OS=Homo sapiens GN=TOP2A PE=1 SV=3	TQMAEVLPSPR	M3:+15.99491	1205	1215	1244.630859375
pepa1b38	a1.a1.a4	sp|P11388|TOP2A_HUMAN	sp|P11388|TOP2A_HUMAN DNA topoisomerase 2-alpha OS=Homo sapiens GN=TOP2A PE=1 SV=3	IMIMTDQDQDGSHIK	M2:+15.99491	536	550	1747.7994384765625
pepa1b26	a1.a1.a4	sp|P11388|TOP2A_HUMAN	sp|P11388|TOP2A_HUMAN DNA topoisomerase 2-alpha OS=Homo sapiens GN=TOP2A PE=1 SV=3	HVDYVADQIVTK		325	336	1387.7220458984375
pepa1b37	a1.a1.a4	sp|P11388|TOP2A_HUMAN	sp|P11388|TOP2A_HUMAN DNA topoisomerase 2-alpha OS=Homo sapiens GN=TOP2A PE=1 SV=3	IMIMTDQDQDGSHIK		536	550	1731.804443359375
pepa1b64	a1.a1.a4	sp|P11388|TOP2A_HUMAN	sp|P11388|TOP2A_HUMAN DNA topoisomerase 2-alpha OS=Homo sapiens GN=TOP2A PE=1 SV=3	SPSDLWK		1162	1168	832.42041015625
pepa1b17	a1.a1.a4	sp|P11388|TOP2A_HUMAN	sp|P11388|TOP2A_HUMAN DNA topoisomerase 2-alpha OS=Homo sapiens GN=TOP2A PE=1 SV=3	EQVLEPMLNGTEK	M7:+15.99491	937	949	1503.7364501953125
pepa1b33	a1.a1.a4	sp|P11388|TOP2A_HUMAN	sp|P11388|TOP2A_HUMAN DNA topoisomerase 2-alpha OS=Homo sapiens GN=TOP2A PE=1 SV=3	IKNENTEGSPQEDGVELEGLK		1239	1259	2286.110107421875
pepa1b52	a1.a1.a4	sp|P11388|TOP2A_HUMAN	sp|P11388|TOP2A_HUMAN DNA topoisomerase 2-alpha OS=Homo sapiens GN=TOP2A PE=1 SV=3	QDEQVGLPGK	Q1:-17.02655	1187	1196	1053.521484375
pepa1b58	a1.a1.a4	sp|P11388|TOP2A_HUMAN	sp|P11388|TOP2A_HUMAN DNA topoisomerase 2-alpha OS=Homo sapiens GN=TOP2A PE=1 SV=3	QTWMDNMGR		192	200	1138.4771728515625
pepa1b63	a1.a1.a4	sp|P11388|TOP2A_HUMAN	sp|P11388|TOP2A_HUMAN DNA topoisomerase 2-alpha OS=Homo sapiens GN=TOP2A PE=1 SV=3	SIPSMVDGLKPGQR		714	727	1484.7894287109375
pepa1b42	a1.a1.a4	sp|P11388|TOP2A_HUMAN	sp|P11388|TOP2A_HUMAN DNA topoisomerase 2-alpha OS=Homo sapiens GN=TOP2A PE=1 SV=3	KEWLTNFMEDR	M8:+15.99491	662	672	1484.684326171875
pepa1a3	a1.a1.a4	sp|P11388|TOP2A_HUMAN	sp|P11388|TOP2A_HUMAN DNA topoisomerase 2-alpha OS=Homo sapiens GN=TOP2A PE=1 SV=3	ALIENPTFDSQTK		366	378	1463.7381591796875
pepa1b49	a1.a1.a4	sp|P11388|TOP2A_HUMAN	sp|P11388|TOP2A_HUMAN DNA topoisomerase 2-alpha OS=Homo sapiens GN=TOP2A PE=1 SV=3	NENTEGSPQEDGVELEGLK		1241	1259	2044.9310302734375
pepa1b65	a1.a1.a4	sp|P11388|TOP2A_HUMAN	sp|P11388|TOP2A_HUMAN DNA topoisomerase 2-alpha OS=Homo sapiens GN=TOP2A PE=1 SV=3	SVVSDLEADDVK		1374	1385	1276.6270751953125
pepa1b56	a1.a1.a4	sp|P11388|TOP2A_HUMAN	sp|P11388|TOP2A_HUMAN DNA topoisomerase 2-alpha OS=Homo sapiens GN=TOP2A PE=1 SV=3	QIMENAEINNIIK	M3:+15.99491	500	512	1545.7945556640625
pepa1a9	a1.a1.a4	sp|P11388|TOP2A_HUMAN	sp|P11388|TOP2A_HUMAN DNA topoisomerase 2-alpha OS=Homo sapiens GN=TOP2A PE=1 SV=3	DIVALMVR	M6:+15.99491	234	241	932.5238037109375
pepa1b67	a1.a1.a4	sp|P11388|TOP2A_HUMAN	sp|P11388|TOP2A_HUMAN DNA topoisomerase 2-alpha OS=Homo sapiens GN=TOP2A PE=1 SV=3	SYVDMYLK		269	276	1018.4918212890625
pepa1b48	a1.a1.a4	sp|P11388|TOP2A_HUMAN	sp|P11388|TOP2A_HUMAN DNA topoisomerase 2-alpha OS=Homo sapiens GN=TOP2A PE=1 SV=3	MEVSPLQPVNENMQVNK	M1:+15.99491 M13:+15.99491 M1:+42.01057	1	17	2030.95263671875
pepa1b68	a1.a1.a4	sp|P11388|TOP2A_HUMAN	sp|P11388|TOP2A_HUMAN DNA topoisomerase 2-alpha OS=Homo sapiens GN=TOP2A PE=1 SV=3	TLAVSGLGVVGR		467	478	1128.6739501953125
pepa1b55	a1.a1.a4	sp|P11388|TOP2A_HUMAN	sp|P11388|TOP2A_HUMAN DNA topoisomerase 2-alpha OS=Homo sapiens GN=TOP2A PE=1 SV=3	QIMENAEINNIIK		500	512	1529.799560546875
pepa1b36	a1.a1.a4	sp|P11388|TOP2A_HUMAN	sp|P11388|TOP2A_HUMAN DNA topoisomerase 2-alpha OS=Homo sapiens GN=TOP2A PE=1 SV=3	LMDGEEPLPMLPSYK	M2:+15.99491 M10:+15.99491	879	893	1751.823486328125
pepa1b12	a1.a1.a4	sp|P11388|TOP2A_HUMAN	sp|P11388|TOP2A_HUMAN DNA topoisomerase 2-alpha OS=Homo sapiens GN=TOP2A PE=1 SV=3	ELILFSNSDNER		702	713	1436.7020263671875
pepa1b18	a1.a1.a4	sp|P11388|TOP2A_HUMAN	sp|P11388|TOP2A_HUMAN DNA topoisomerase 2-alpha OS=Homo sapiens GN=TOP2A PE=1 SV=3	EVTFVPGLYK		74	83	1152.63037109375
pepa1b47	a1.a1.a4	sp|P11388|TOP2A_HUMAN	sp|P11388|TOP2A_HUMAN DNA topoisomerase 2-alpha OS=Homo sapiens GN=TOP2A PE=1 SV=3	MEVSPLQPVNENMQVNK	M1:+15.99491 M1:+42.01057	1	17	2014.9576416015625
pepa1b76	a1.a1.a4	sp|P11388|TOP2A_HUMAN	sp|P11388|TOP2A_HUMAN DNA topoisomerase 2-alpha OS=Homo sapiens GN=TOP2A PE=1 SV=3	YSGPEDDAAISLAFSK		640	655	1670.791259765625
pepa1b45	a1.a1.a4	sp|P11388|TOP2A_HUMAN	sp|P11388|TOP2A_HUMAN DNA topoisomerase 2-alpha OS=Homo sapiens GN=TOP2A PE=1 SV=3	KYDTVLDILR		1011	1020	1235.6998291015625
pepa1b35	a1.a1.a4	sp|P11388|TOP2A_HUMAN	sp|P11388|TOP2A_HUMAN DNA topoisomerase 2-alpha OS=Homo sapiens GN=TOP2A PE=1 SV=3	LMDGEEPLPMLPSYK	M10:+15.99491	879	893	1735.8284912109375
pepa1b57	a1.a1.a4	sp|P11388|TOP2A_HUMAN	sp|P11388|TOP2A_HUMAN DNA topoisomerase 2-alpha OS=Homo sapiens GN=TOP2A PE=1 SV=3	QTWMDNMGR	Q1:-17.02655	192	200	1121.45068359375
pepa1b30	a1.a1.a4	sp|P11388|TOP2A_HUMAN	sp|P11388|TOP2A_HUMAN DNA topoisomerase 2-alpha OS=Homo sapiens GN=TOP2A PE=1 SV=3	IFDEILVNAADNK		84	96	1461.7587890625
pepa1b23	a1.a1.a4	sp|P11388|TOP2A_HUMAN	sp|P11388|TOP2A_HUMAN DNA topoisomerase 2-alpha OS=Homo sapiens GN=TOP2A PE=1 SV=3	GFQQISFVNSIATSK		307	321	1626.8489990234375
pepa1a8	a1.a1.a4	sp|P11388|TOP2A_HUMAN	sp|P11388|TOP2A_HUMAN DNA topoisomerase 2-alpha OS=Homo sapiens GN=TOP2A PE=1 SV=3	DIVALMVR		234	241	916.5288696289062
pepa1b75	a1.a1.a4	sp|P11388|TOP2A_HUMAN	sp|P11388|TOP2A_HUMAN DNA topoisomerase 2-alpha OS=Homo sapiens GN=TOP2A PE=1 SV=3	YIFTMLSSLAR	M5:+15.99491	805	815	1317.6876220703125
pepa1b54	a1.a1.a4	sp|P11388|TOP2A_HUMAN	sp|P11388|TOP2A_HUMAN DNA topoisomerase 2-alpha OS=Homo sapiens GN=TOP2A PE=1 SV=3	QIMENAEINNIIK	M3:+15.99491 Q1:-17.02655	500	512	1528.7679443359375
pepa1b34	a1.a1.a4	sp|P11388|TOP2A_HUMAN	sp|P11388|TOP2A_HUMAN DNA topoisomerase 2-alpha OS=Homo sapiens GN=TOP2A PE=1 SV=3	LMDGEEPLPMLPSYK		879	893	1719.8336181640625
pepa1b46	a1.a1.a4	sp|P11388|TOP2A_HUMAN	sp|P11388|TOP2A_HUMAN DNA topoisomerase 2-alpha OS=Homo sapiens GN=TOP2A PE=1 SV=3	MEVSPLQPVNENMQVNK	M1:+42.01057	1	17	1998.962646484375
pepa1b74	a1.a1.a4	sp|P11388|TOP2A_HUMAN	sp|P11388|TOP2A_HUMAN DNA topoisomerase 2-alpha OS=Homo sapiens GN=TOP2A PE=1 SV=3	YDTVLDILR		1012	1020	1107.6048583984375
pepa1b53	a1.a1.a4	sp|P11388|TOP2A_HUMAN	sp|P11388|TOP2A_HUMAN DNA topoisomerase 2-alpha OS=Homo sapiens GN=TOP2A PE=1 SV=3	QIMENAEINNIIK	Q1:-17.02655	500	512	1512.7730712890625
pepa1b71	a1.a1.a4	sp|P11388|TOP2A_HUMAN	sp|P11388|TOP2A_HUMAN DNA topoisomerase 2-alpha OS=Homo sapiens GN=TOP2A PE=1 SV=3	VTIDPENNLISIWNNGK		107	123	1926.992431640625
pepa1b21	a1.a2.a1	sp|Q02880-2|TOP2B_HUMAN	sp|Q02880-2|TOP2B_HUMAN Isoform Beta-1 of DNA topoisomerase 2-beta OS=Homo sapiens GN=TOP2B	EYHTDTTVK		975	983	1093.5164794921875
pepa1b59	a1.a2.a1	sp|Q02880-2|TOP2B_HUMAN	sp|Q02880-2|TOP2B_HUMAN Isoform Beta-1 of DNA topoisomerase 2-beta OS=Homo sapiens GN=TOP2B	QTWMNNMMK	M4:+15.99491 M7:+15.99491 M8:+15.99491	208	216	1231.4908447265625
pepa1b43	a1.a2.a1	sp|Q02880-2|TOP2B_HUMAN	sp|Q02880-2|TOP2B_HUMAN Isoform Beta-1 of DNA topoisomerase 2-beta OS=Homo sapiens GN=TOP2B	KGDLDTAAVK		1257	1266	1017.5579223632812
pepa1b28	a1.a2.a1	sp|Q02880-2|TOP2B_HUMAN	sp|Q02880-2|TOP2B_HUMAN Isoform Beta-1 of DNA topoisomerase 2-beta OS=Homo sapiens GN=TOP2B	LAQAEAAGLHK		993	1003	1108.6114501953125
pepa1b11	a1.a2.a1	sp|Q02880-2|TOP2B_HUMAN	sp|Q02880-2|TOP2B_HUMAN Isoform Beta-1 of DNA topoisomerase 2-beta OS=Homo sapiens GN=TOP2B	EDVLAGMSGK	M7:+15.99491	1200	1209	1022.4827270507812
pepa1b14	a1.a2.a1	sp|Q02880-2|TOP2B_HUMAN	sp|Q02880-2|TOP2B_HUMAN Isoform Beta-1 of DNA topoisomerase 2-beta OS=Homo sapiens GN=TOP2B	ENMTLQPK		395	402	960.4822998046875
pepa1b66	a1.a2.a1	sp|Q02880-2|TOP2B_HUMAN	sp|Q02880-2|TOP2B_HUMAN Isoform Beta-1 of DNA topoisomerase 2-beta OS=Homo sapiens GN=TOP2B	SYDDAESLK		537	545	1027.458251953125
pepa1b39	a1.a2.a1	sp|Q02880-2|TOP2B_HUMAN	sp|Q02880-2|TOP2B_HUMAN Isoform Beta-1 of DNA topoisomerase 2-beta OS=Homo sapiens GN=TOP2B	IMIMTDQDQDGSHIK	M2:+15.99491 M4:+15.99491	552	566	1763.7943115234375
pepa1b38	a1.a2.a1	sp|Q02880-2|TOP2B_HUMAN	sp|Q02880-2|TOP2B_HUMAN Isoform Beta-1 of DNA topoisomerase 2-beta OS=Homo sapiens GN=TOP2B	IMIMTDQDQDGSHIK	M2:+15.99491	552	566	1747.7994384765625
pepa1a2	a1.a2.a1	sp|Q02880-2|TOP2B_HUMAN	sp|Q02880-2|TOP2B_HUMAN Isoform Beta-1 of DNA topoisomerase 2-beta OS=Homo sapiens GN=TOP2B	AGVSVKPFQVK		363	373	1159.683837890625
pepa1b37	a1.a2.a1	sp|Q02880-2|TOP2B_HUMAN	sp|Q02880-2|TOP2B_HUMAN Isoform Beta-1 of DNA topoisomerase 2-beta OS=Homo sapiens GN=TOP2B	IMIMTDQDQDGSHIK		552	566	1731.804443359375
pepa1b64	a1.a2.a1	sp|Q02880-2|TOP2B_HUMAN	sp|Q02880-2|TOP2B_HUMAN Isoform Beta-1 of DNA topoisomerase 2-beta OS=Homo sapiens GN=TOP2B	SPSDLWK		1175	1181	832.42041015625
pepa1b16	a1.a2.a1	sp|Q02880-2|TOP2B_HUMAN	sp|Q02880-2|TOP2B_HUMAN Isoform Beta-1 of DNA topoisomerase 2-beta OS=Homo sapiens GN=TOP2B	EQVLEPMLNGTDK	M7:+15.99491	953	965	1489.720703125
pepa1b27	a1.a2.a1	sp|Q02880-2|TOP2B_HUMAN	sp|Q02880-2|TOP2B_HUMAN Isoform Beta-1 of DNA topoisomerase 2-beta OS=Homo sapiens GN=TOP2B	HVDYVVDQVVGK		341	352	1357.7115478515625
pepa1a7	a1.a2.a1	sp|Q02880-2|TOP2B_HUMAN	sp|Q02880-2|TOP2B_HUMAN Isoform Beta-1 of DNA topoisomerase 2-beta OS=Homo sapiens GN=TOP2B	DIVALMTR	M6:+15.99491	250	257	934.5029907226562
pepa1b20	a1.a2.a1	sp|Q02880-2|TOP2B_HUMAN	sp|Q02880-2|TOP2B_HUMAN Isoform Beta-1 of DNA topoisomerase 2-beta OS=Homo sapiens GN=TOP2B	EYFADMER		642	649	1060.4407958984375
pepa1a1	a1.a2.a1	sp|Q02880-2|TOP2B_HUMAN	sp|Q02880-2|TOP2B_HUMAN Isoform Beta-1 of DNA topoisomerase 2-beta OS=Homo sapiens GN=TOP2B	AGVSVKPF		363	370	804.4617919921875
pepa1b41	a1.a2.a1	sp|Q02880-2|TOP2B_HUMAN	sp|Q02880-2|TOP2B_HUMAN Isoform Beta-1 of DNA topoisomerase 2-beta OS=Homo sapiens GN=TOP2B	LQLEETMPSPYGR	M7:+15.99491	1223	1235	1536.7366943359375
pepa1b42	a1.a2.a1	sp|Q02880-2|TOP2B_HUMAN	sp|Q02880-2|TOP2B_HUMAN Isoform Beta-1 of DNA topoisomerase 2-beta OS=Homo sapiens GN=TOP2B	KEWLTNFMEDR	M8:+15.99491	678	688	1484.684326171875
pepa1b15	a1.a2.a1	sp|Q02880-2|TOP2B_HUMAN	sp|Q02880-2|TOP2B_HUMAN Isoform Beta-1 of DNA topoisomerase 2-beta OS=Homo sapiens GN=TOP2B	EQVLEPMLNGTDK		953	965	1473.725830078125
pepa1b56	a1.a2.a1	sp|Q02880-2|TOP2B_HUMAN	sp|Q02880-2|TOP2B_HUMAN Isoform Beta-1 of DNA topoisomerase 2-beta OS=Homo sapiens GN=TOP2B	QIMENAEINNIIK	M3:+15.99491	516	528	1545.7945556640625
pepa1b72	a1.a2.a1	sp|Q02880-2|TOP2B_HUMAN	sp|Q02880-2|TOP2B_HUMAN Isoform Beta-1 of DNA topoisomerase 2-beta OS=Homo sapiens GN=TOP2B	VVEAVNSDSDSEFGIPK		1511	1527	1792.8603515625
pepa1b50	a1.a2.a1	sp|Q02880-2|TOP2B_HUMAN	sp|Q02880-2|TOP2B_HUMAN Isoform Beta-1 of DNA topoisomerase 2-beta OS=Homo sapiens GN=TOP2B	NTVEITELPVR		935	945	1270.7005615234375
pepa1b62	a1.a2.a1	sp|Q02880-2|TOP2B_HUMAN	sp|Q02880-2|TOP2B_HUMAN Isoform Beta-1 of DNA topoisomerase 2-beta OS=Homo sapiens GN=TOP2B	SIPSLVDGFKPGQR		730	743	1500.8172607421875
pepa1b60	a1.a2.a1	sp|Q02880-2|TOP2B_HUMAN	sp|Q02880-2|TOP2B_HUMAN Isoform Beta-1 of DNA topoisomerase 2-beta OS=Homo sapiens GN=TOP2B	SESDLEETEPVVIPR		1337	1351	1699.8388671875
pepa1b40	a1.a2.a1	sp|Q02880-2|TOP2B_HUMAN	sp|Q02880-2|TOP2B_HUMAN Isoform Beta-1 of DNA topoisomerase 2-beta OS=Homo sapiens GN=TOP2B	LQLEETMPSPYGR		1223	1235	1520.7418212890625
pepa1b31	a1.a2.a1	sp|Q02880-2|TOP2B_HUMAN	sp|Q02880-2|TOP2B_HUMAN Isoform Beta-1 of DNA topoisomerase 2-beta OS=Homo sapiens GN=TOP2B	LHGLPEQFLYGTATK		693	707	1674.8853759765625
pepa1b55	a1.a2.a1	sp|Q02880-2|TOP2B_HUMAN	sp|Q02880-2|TOP2B_HUMAN Isoform Beta-1 of DNA topoisomerase 2-beta OS=Homo sapiens GN=TOP2B	QIMENAEINNIIK		516	528	1529.799560546875
pepa1b12	a1.a2.a1	sp|Q02880-2|TOP2B_HUMAN	sp|Q02880-2|TOP2B_HUMAN Isoform Beta-1 of DNA topoisomerase 2-beta OS=Homo sapiens GN=TOP2B	ELILFSNSDNER		718	729	1436.7020263671875
pepa1b61	a1.a2.a1	sp|Q02880-2|TOP2B_HUMAN	sp|Q02880-2|TOP2B_HUMAN Isoform Beta-1 of DNA topoisomerase 2-beta OS=Homo sapiens GN=TOP2B	SLAVSGLGVIGR		483	494	1128.6739501953125
pepa1b18	a1.a2.a1	sp|Q02880-2|TOP2B_HUMAN	sp|Q02880-2|TOP2B_HUMAN Isoform Beta-1 of DNA topoisomerase 2-beta OS=Homo sapiens GN=TOP2B	EVTFVPGLYK		90	99	1152.63037109375
pepa1a6	a1.a2.a1	sp|Q02880-2|TOP2B_HUMAN	sp|Q02880-2|TOP2B_HUMAN Isoform Beta-1 of DNA topoisomerase 2-beta OS=Homo sapiens GN=TOP2B	DIVALMTR		250	257	918.5081176757812
pepa1b30	a1.a2.a1	sp|Q02880-2|TOP2B_HUMAN	sp|Q02880-2|TOP2B_HUMAN Isoform Beta-1 of DNA topoisomerase 2-beta OS=Homo sapiens GN=TOP2B	IFDEILVNAADNK		100	112	1461.7587890625
pepa1b24	a1.a2.a1	sp|Q02880-2|TOP2B_HUMAN	sp|Q02880-2|TOP2B_HUMAN Isoform Beta-1 of DNA topoisomerase 2-beta OS=Homo sapiens GN=TOP2B	GFQQISFVNSIATTK		323	337	1640.86474609375
pepa1b73	a1.a2.a1	sp|Q02880-2|TOP2B_HUMAN	sp|Q02880-2|TOP2B_HUMAN Isoform Beta-1 of DNA topoisomerase 2-beta OS=Homo sapiens GN=TOP2B	YAGPEDDAAITLAFSK		656	671	1668.81201171875
pepa1b54	a1.a2.a1	sp|Q02880-2|TOP2B_HUMAN	sp|Q02880-2|TOP2B_HUMAN Isoform Beta-1 of DNA topoisomerase 2-beta OS=Homo sapiens GN=TOP2B	QIMENAEINNIIK	M3:+15.99491 Q1:-17.02655	516	528	1528.7679443359375
pepa1a5	a1.a2.a1	sp|Q02880-2|TOP2B_HUMAN	sp|Q02880-2|TOP2B_HUMAN Isoform Beta-1 of DNA topoisomerase 2-beta OS=Homo sapiens GN=TOP2B	DLIQMLVQR	M5:+15.99491	1088	1096	1131.6195068359375
pepa1b19	a1.a2.a1	sp|Q02880-2|TOP2B_HUMAN	sp|Q02880-2|TOP2B_HUMAN Isoform Beta-1 of DNA topoisomerase 2-beta OS=Homo sapiens GN=TOP2B	EWLVGMLGAESTK		1051	1063	1420.7144775390625
pepa1b53	a1.a2.a1	sp|Q02880-2|TOP2B_HUMAN	sp|Q02880-2|TOP2B_HUMAN Isoform Beta-1 of DNA topoisomerase 2-beta OS=Homo sapiens GN=TOP2B	QIMENAEINNIIK	Q1:-17.02655	516	528	1512.7730712890625
pepa1b32	a1.a2.a1	sp|Q02880-2|TOP2B_HUMAN	sp|Q02880-2|TOP2B_HUMAN Isoform Beta-1 of DNA topoisomerase 2-beta OS=Homo sapiens GN=TOP2B	LLFPAVDDNLLK		832	843	1357.77294921875
pepa1a4	a1.a2.a1	sp|Q02880-2|TOP2B_HUMAN	sp|Q02880-2|TOP2B_HUMAN Isoform Beta-1 of DNA topoisomerase 2-beta OS=Homo sapiens GN=TOP2B	DLIQMLVQR		1088	1096	1115.6246337890625
pepa1b21	a1.a2.a2	sp|Q02880|TOP2B_HUMAN	sp|Q02880|TOP2B_HUMAN DNA topoisomerase 2-beta OS=Homo sapiens GN=TOP2B PE=1 SV=3	EYHTDTTVK		980	988	1093.5164794921875
pepa1b59	a1.a2.a2	sp|Q02880|TOP2B_HUMAN	sp|Q02880|TOP2B_HUMAN DNA topoisomerase 2-beta OS=Homo sapiens GN=TOP2B PE=1 SV=3	QTWMNNMMK	M4:+15.99491 M7:+15.99491 M8:+15.99491	213	221	1231.4908447265625
pepa1b43	a1.a2.a2	sp|Q02880|TOP2B_HUMAN	sp|Q02880|TOP2B_HUMAN DNA topoisomerase 2-beta OS=Homo sapiens GN=TOP2B PE=1 SV=3	KGDLDTAAVK		1262	1271	1017.5579223632812
pepa1b28	a1.a2.a2	sp|Q02880|TOP2B_HUMAN	sp|Q02880|TOP2B_HUMAN DNA topoisomerase 2-beta OS=Homo sapiens GN=TOP2B PE=1 SV=3	LAQAEAAGLHK		998	1008	1108.6114501953125
pepa1b11	a1.a2.a2	sp|Q02880|TOP2B_HUMAN	sp|Q02880|TOP2B_HUMAN DNA topoisomerase 2-beta OS=Homo sapiens GN=TOP2B PE=1 SV=3	EDVLAGMSGK	M7:+15.99491	1205	1214	1022.4827270507812
pepa1b14	a1.a2.a2	sp|Q02880|TOP2B_HUMAN	sp|Q02880|TOP2B_HUMAN DNA topoisomerase 2-beta OS=Homo sapiens GN=TOP2B PE=1 SV=3	ENMTLQPK		400	407	960.4822998046875
pepa1b66	a1.a2.a2	sp|Q02880|TOP2B_HUMAN	sp|Q02880|TOP2B_HUMAN DNA topoisomerase 2-beta OS=Homo sapiens GN=TOP2B PE=1 SV=3	SYDDAESLK		542	550	1027.458251953125
pepa1b39	a1.a2.a2	sp|Q02880|TOP2B_HUMAN	sp|Q02880|TOP2B_HUMAN DNA topoisomerase 2-beta OS=Homo sapiens GN=TOP2B PE=1 SV=3	IMIMTDQDQDGSHIK	M2:+15.99491 M4:+15.99491	557	571	1763.7943115234375
pepa1b38	a1.a2.a2	sp|Q02880|TOP2B_HUMAN	sp|Q02880|TOP2B_HUMAN DNA topoisomerase 2-beta OS=Homo sapiens GN=TOP2B PE=1 SV=3	IMIMTDQDQDGSHIK	M2:+15.99491	557	571	1747.7994384765625
pepa1a2	a1.a2.a2	sp|Q02880|TOP2B_HUMAN	sp|Q02880|TOP2B_HUMAN DNA topoisomerase 2-beta OS=Homo sapiens GN=TOP2B PE=1 SV=3	AGVSVKPFQVK		368	378	1159.683837890625
pepa1b37	a1.a2.a2	sp|Q02880|TOP2B_HUMAN	sp|Q02880|TOP2B_HUMAN DNA topoisomerase 2-beta OS=Homo sapiens GN=TOP2B PE=1 SV=3	IMIMTDQDQDGSHIK		557	571	1731.804443359375
pepa1b64	a1.a2.a2	sp|Q02880|TOP2B_HUMAN	sp|Q02880|TOP2B_HUMAN DNA topoisomerase 2-beta OS=Homo sapiens GN=TOP2B PE=1 SV=3	SPSDLWK		1180	1186	832.42041015625
pepa1b16	a1.a2.a2	sp|Q02880|TOP2B_HUMAN	sp|Q02880|TOP2B_HUMAN DNA topoisomerase 2-beta OS=Homo sapiens GN=TOP2B PE=1 SV=3	EQVLEPMLNGTDK	M7:+15.99491	958	970	1489.720703125
pepa1b27	a1.a2.a2	sp|Q02880|TOP2B_HUMAN	sp|Q02880|TOP2B_HUMAN DNA topoisomerase 2-beta OS=Homo sapiens GN=TOP2B PE=1 SV=3	HVDYVVDQVVGK		346	357	1357.7115478515625
pepa1a7	a1.a2.a2	sp|Q02880|TOP2B_HUMAN	sp|Q02880|TOP2B_HUMAN DNA topoisomerase 2-beta OS=Homo sapiens GN=TOP2B PE=1 SV=3	DIVALMTR	M6:+15.99491	255	262	934.5029907226562
pepa1b20	a1.a2.a2	sp|Q02880|TOP2B_HUMAN	sp|Q02880|TOP2B_HUMAN DNA topoisomerase 2-beta OS=Homo sapiens GN=TOP2B PE=1 SV=3	EYFADMER		647	654	1060.4407958984375
pepa1a1	a1.a2.a2	sp|Q02880|TOP2B_HUMAN	sp|Q02880|TOP2B_HUMAN DNA topoisomerase 2-beta OS=Homo sapiens GN=TOP2B PE=1 SV=3	AGVSVKPF		368	375	804.4617919921875
pepa1b41	a1.a2.a2	sp|Q02880|TOP2B_HUMAN	sp|Q02880|TOP2B_HUMAN DNA topoisomerase 2-beta OS=Homo sapiens GN=TOP2B PE=1 SV=3	LQLEETMPSPYGR	M7:+15.99491	1228	1240	1536.7366943359375
pepa1b42	a1.a2.a2	sp|Q02880|TOP2B_HUMAN	sp|Q02880|TOP2B_HUMAN DNA topoisomerase 2-beta OS=Homo sapiens GN=TOP2B PE=1 SV=3	KEWLTNFMEDR	M8:+15.99491	683	693	1484.684326171875
pepa1b15	a1.a2.a2	sp|Q02880|TOP2B_HUMAN	sp|Q02880|TOP2B_HUMAN DNA topoisomerase 2-beta OS=Homo sapiens GN=TOP2B PE=1 SV=3	EQVLEPMLNGTDK		958	970	1473.725830078125
pepa1b56	a1.a2.a2	sp|Q02880|TOP2B_HUMAN	sp|Q02880|TOP2B_HUMAN DNA topoisomerase 2-beta OS=Homo sapiens GN=TOP2B PE=1 SV=3	QIMENAEINNIIK	M3:+15.99491	521	533	1545.7945556640625
pepa1b72	a1.a2.a2	sp|Q02880|TOP2B_HUMAN	sp|Q02880|TOP2B_HUMAN DNA topoisomerase 2-beta OS=Homo sapiens GN=TOP2B PE=1 SV=3	VVEAVNSDSDSEFGIPK		1516	1532	1792.8603515625
pepa1b50	a1.a2.a2	sp|Q02880|TOP2B_HUMAN	sp|Q02880|TOP2B_HUMAN DNA topoisomerase 2-beta OS=Homo sapiens GN=TOP2B PE=1 SV=3	NTVEITELPVR		940	950	1270.7005615234375
pepa1b62	a1.a2.a2	sp|Q02880|TOP2B_HUMAN	sp|Q02880|TOP2B_HUMAN DNA topoisomerase 2-beta OS=Homo sapiens GN=TOP2B PE=1 SV=3	SIPSLVDGFKPGQR		735	748	1500.8172607421875
pepa1b60	a1.a2.a2	sp|Q02880|TOP2B_HUMAN	sp|Q02880|TOP2B_HUMAN DNA topoisomerase 2-beta OS=Homo sapiens GN=TOP2B PE=1 SV=3	SESDLEETEPVVIPR		1342	1356	1699.8388671875
pepa1b40	a1.a2.a2	sp|Q02880|TOP2B_HUMAN	sp|Q02880|TOP2B_HUMAN DNA topoisomerase 2-beta OS=Homo sapiens GN=TOP2B PE=1 SV=3	LQLEETMPSPYGR		1228	1240	1520.7418212890625
pepa1b31	a1.a2.a2	sp|Q02880|TOP2B_HUMAN	sp|Q02880|TOP2B_HUMAN DNA topoisomerase 2-beta OS=Homo sapiens GN=TOP2B PE=1 SV=3	LHGLPEQFLYGTATK		698	712	1674.8853759765625
pepa1b55	a1.a2.a2	sp|Q02880|TOP2B_HUMAN	sp|Q02880|TOP2B_HUMAN DNA topoisomerase 2-beta OS=Homo sapiens GN=TOP2B PE=1 SV=3	QIMENAEINNIIK		521	533	1529.799560546875
pepa1b12	a1.a2.a2	sp|Q02880|TOP2B_HUMAN	sp|Q02880|TOP2B_HUMAN DNA topoisomerase 2-beta OS=Homo sapiens GN=TOP2B PE=1 SV=3	ELILFSNSDNER		723	734	1436.7020263671875
pepa1b61	a1.a2.a2	sp|Q02880|TOP2B_HUMAN	sp|Q02880|TOP2B_HUMAN DNA topoisomerase 2-beta OS=Homo sapiens GN=TOP2B PE=1 SV=3	SLAVSGLGVIGR		488	499	1128.6739501953125
pepa1b18	a1.a2.a2	sp|Q02880|TOP2B_HUMAN	sp|Q02880|TOP2B_HUMAN DNA topoisomerase 2-beta OS=Homo sapiens GN=TOP2B PE=1 SV=3	EVTFVPGLYK		95	104	1152.63037109375
pepa1a6	a1.a2.a2	sp|Q02880|TOP2B_HUMAN	sp|Q02880|TOP2B_HUMAN DNA topoisomerase 2-beta OS=Homo sapiens GN=TOP2B PE=1 SV=3	DIVALMTR		255	262	918.5081176757812
pepa1b30	a1.a2.a2	sp|Q02880|TOP2B_HUMAN	sp|Q02880|TOP2B_HUMAN DNA topoisomerase 2-beta OS=Homo sapiens GN=TOP2B PE=1 SV=3	IFDEILVNAADNK		105	117	1461.7587890625
pepa1b24	a1.a2.a2	sp|Q02880|TOP2B_HUMAN	sp|Q02880|TOP2B_HUMAN DNA topoisomerase 2-beta OS=Homo sapiens GN=TOP2B PE=1 SV=3	GFQQISFVNSIATTK		328	342	1640.86474609375
pepa1b73	a1.a2.a2	sp|Q02880|TOP2B_HUMAN	sp|Q02880|TOP2B_HUMAN DNA topoisomerase 2-beta OS=Homo sapiens GN=TOP2B PE=1 SV=3	YAGPEDDAAITLAFSK		661	676	1668.81201171875
pepa1b54	a1.a2.a2	sp|Q02880|TOP2B_HUMAN	sp|Q02880|TOP2B_HUMAN DNA topoisomerase 2-beta OS=Homo sapiens GN=TOP2B PE=1 SV=3	QIMENAEINNIIK	M3:+15.99491 Q1:-17.02655	521	533	1528.7679443359375
pepa1a5	a1.a2.a2	sp|Q02880|TOP2B_HUMAN	sp|Q02880|TOP2B_HUMAN DNA topoisomerase 2-beta OS=Homo sapiens GN=TOP2B PE=1 SV=3	DLIQMLVQR	M5:+15.99491	1093	1101	1131.6195068359375
pepa1b19	a1.a2.a2	sp|Q02880|TOP2B_HUMAN	sp|Q02880|TOP2B_HUMAN DNA topoisomerase 2-beta OS=Homo sapiens GN=TOP2B PE=1 SV=3	EWLVGMLGAESTK		1056	1068	1420.7144775390625
pepa1b53	a1.a2.a2	sp|Q02880|TOP2B_HUMAN	sp|Q02880|TOP2B_HUMAN DNA topoisomerase 2-beta OS=Homo sapiens GN=TOP2B PE=1 SV=3	QIMENAEINNIIK	Q1:-17.02655	521	533	1512.7730712890625
pepa1b32	a1.a2.a2	sp|Q02880|TOP2B_HUMAN	sp|Q02880|TOP2B_HUMAN DNA topoisomerase 2-beta OS=Homo sapiens GN=TOP2B PE=1 SV=3	LLFPAVDDNLLK		837	848	1357.77294921875
pepa1a4	a1.a2.a2	sp|Q02880|TOP2B_HUMAN	sp|Q02880|TOP2B_HUMAN DNA topoisomerase 2-beta OS=Homo sapiens GN=TOP2B PE=1 SV=3	DLIQMLVQR		1093	1101	1115.6246337890625
pepa2a1	a2.a1.a1	sp|P78527|PRKDC_HUMAN	sp|P78527|PRKDC_HUMAN DNA-dependent protein kinase catalytic subunit OS=Homo sapiens GN=PRKDC PE=1 SV=3	AMHGELQK		3068	3075	913.4564208984375
pepa2b62	a2.a1.a1	sp|P78527|PRKDC_HUMAN	sp|P78527|PRKDC_HUMAN DNA-dependent protein kinase catalytic subunit OS=Homo sapiens GN=PRKDC PE=1 SV=3	SMEEDPQTSR		237	246	1179.4951171875
pepa2a6	a2.a1.a1	sp|P78527|PRKDC_HUMAN	sp|P78527|PRKDC_HUMAN DNA-dependent protein kinase catalytic subunit OS=Homo sapiens GN=PRKDC PE=1 SV=3	DEVLANR		2208	2214	816.42138671875
pepa2b37	a2.a1.a1	sp|P78527|PRKDC_HUMAN	sp|P78527|PRKDC_HUMAN DNA-dependent protein kinase catalytic subunit OS=Homo sapiens GN=PRKDC PE=1 SV=3	KQNNFSLAMK	M9:+15.99491	3248	3257	1196.609619140625
pepa2b20	a2.a1.a1	sp|P78527|PRKDC_HUMAN	sp|P78527|PRKDC_HUMAN DNA-dependent protein kinase catalytic subunit OS=Homo sapiens GN=PRKDC PE=1 SV=3	HVMQPYYK		783	790	1065.51904296875
pepa2b42	a2.a1.a1	sp|P78527|PRKDC_HUMAN	sp|P78527|PRKDC_HUMAN DNA-dependent protein kinase catalytic subunit OS=Homo sapiens GN=PRKDC PE=1 SV=3	MYAALGDPK	M1:+15.99491	3613	3621	981.4713745117188
pepa2a2	a2.a1.a1	sp|P78527|PRKDC_HUMAN	sp|P78527|PRKDC_HUMAN DNA-dependent protein kinase catalytic subunit OS=Homo sapiens GN=PRKDC PE=1 SV=3	AQEPESGLSEETQVK		4091	4105	1631.7762451171875
pepa2a4	a2.a1.a1	sp|P78527|PRKDC_HUMAN	sp|P78527|PRKDC_HUMAN DNA-dependent protein kinase catalytic subunit OS=Homo sapiens GN=PRKDC PE=1 SV=3	ATQQQHDFTLTQTADGR		2637	2653	1917.9053955078125
pepa2b13	a2.a1.a1	sp|P78527|PRKDC_HUMAN	sp|P78527|PRKDC_HUMAN DNA-dependent protein kinase catalytic subunit OS=Homo sapiens GN=PRKDC PE=1 SV=3	FVETQASQGTLQTR		2606	2619	1565.792236328125
pepa2b67	a2.a1.a1	sp|P78527|PRKDC_HUMAN	sp|P78527|PRKDC_HUMAN DNA-dependent protein kinase catalytic subunit OS=Homo sapiens GN=PRKDC PE=1 SV=3	TYSVVPMTSR	M7:+15.99491	3790	3799	1156.567138671875
pepa2b41	a2.a1.a1	sp|P78527|PRKDC_HUMAN	sp|P78527|PRKDC_HUMAN DNA-dependent protein kinase catalytic subunit OS=Homo sapiens GN=PRKDC PE=1 SV=3	MYAALGDPK		3613	3621	965.4765014648438
pepa2b50	a2.a1.a1	sp|P78527|PRKDC_HUMAN	sp|P78527|PRKDC_HUMAN DNA-dependent protein kinase catalytic subunit OS=Homo sapiens GN=PRKDC PE=1 SV=3	QGNLSSQVPLK		3148	3158	1170.6480712890625
pepa2b60	a2.a1.a1	sp|P78527|PRKDC_HUMAN	sp|P78527|PRKDC_HUMAN DNA-dependent protein kinase catalytic subunit OS=Homo sapiens GN=PRKDC PE=1 SV=3	SLGPPQGEEDSVPR		2107	2120	1467.707763671875
pepa2b55	a2.a1.a1	sp|P78527|PRKDC_HUMAN	sp|P78527|PRKDC_HUMAN DNA-dependent protein kinase catalytic subunit OS=Homo sapiens GN=PRKDC PE=1 SV=3	QMFLTQTDTGDDR	M2:+15.99491	394	406	1543.669677734375
pepa2b68	a2.a1.a1	sp|P78527|PRKDC_HUMAN	sp|P78527|PRKDC_HUMAN DNA-dependent protein kinase catalytic subunit OS=Homo sapiens GN=PRKDC PE=1 SV=3	VIAGLYQR		3373	3380	919.536376953125
pepa2b26	a2.a1.a1	sp|P78527|PRKDC_HUMAN	sp|P78527|PRKDC_HUMAN DNA-dependent protein kinase catalytic subunit OS=Homo sapiens GN=PRKDC PE=1 SV=3	ILELSGSSSEDSEK		3359	3372	1480.70166015625
pepa2b29	a2.a1.a1	sp|P78527|PRKDC_HUMAN	sp|P78527|PRKDC_HUMAN DNA-dependent protein kinase catalytic subunit OS=Homo sapiens GN=PRKDC PE=1 SV=3	LLQDFNR		2836	2842	905.484375
pepa2b72	a2.a1.a1	sp|P78527|PRKDC_HUMAN	sp|P78527|PRKDC_HUMAN DNA-dependent protein kinase catalytic subunit OS=Homo sapiens GN=PRKDC PE=1 SV=3	YAVPSAGLR		265	273	933.5156860351562
pepa2b49	a2.a1.a1	sp|P78527|PRKDC_HUMAN	sp|P78527|PRKDC_HUMAN DNA-dependent protein kinase catalytic subunit OS=Homo sapiens GN=PRKDC PE=1 SV=3	QDWVDGEPTEAEK		2979	2991	1503.66015625
pepa2a7	a2.a1.a1	sp|P78527|PRKDC_HUMAN	sp|P78527|PRKDC_HUMAN DNA-dependent protein kinase catalytic subunit OS=Homo sapiens GN=PRKDC PE=1 SV=3	DILETHLR		1413	1420	996.5477294921875
pepa2b28	a2.a1.a1	sp|P78527|PRKDC_HUMAN	sp|P78527|PRKDC_HUMAN DNA-dependent protein kinase catalytic subunit OS=Homo sapiens GN=PRKDC PE=1 SV=3	LLNTWTNR		3160	3167	1017.5479736328125
pepa2b69	a2.a1.a1	sp|P78527|PRKDC_HUMAN	sp|P78527|PRKDC_HUMAN DNA-dependent protein kinase catalytic subunit OS=Homo sapiens GN=PRKDC PE=1 SV=3	VTELALTASDR		914	924	1175.6270751953125
pepa2b51	a2.a1.a1	sp|P78527|PRKDC_HUMAN	sp|P78527|PRKDC_HUMAN DNA-dependent protein kinase catalytic subunit OS=Homo sapiens GN=PRKDC PE=1 SV=3	QGNLSSQVPLKR	Q1:-17.02655	3148	3159	1309.72265625
pepa2b22	a2.a1.a1	sp|P78527|PRKDC_HUMAN	sp|P78527|PRKDC_HUMAN DNA-dependent protein kinase catalytic subunit OS=Homo sapiens GN=PRKDC PE=1 SV=3	LGLPGDEVDNK		2705	2715	1156.5849609375
pepa2b46	a2.a1.a1	sp|P78527|PRKDC_HUMAN	sp|P78527|PRKDC_HUMAN DNA-dependent protein kinase catalytic subunit OS=Homo sapiens GN=PRKDC PE=1 SV=3	NLLTVTSSDEMMK	M11:+15.99491 M12:+15.99491	869	881	1500.6923828125
pepa2b66	a2.a1.a1	sp|P78527|PRKDC_HUMAN	sp|P78527|PRKDC_HUMAN DNA-dependent protein kinase catalytic subunit OS=Homo sapiens GN=PRKDC PE=1 SV=3	TYSVVPMTSR		3790	3799	1140.5721435546875
pepa2b32	a2.a1.a1	sp|P78527|PRKDC_HUMAN	sp|P78527|PRKDC_HUMAN DNA-dependent protein kinase catalytic subunit OS=Homo sapiens GN=PRKDC PE=1 SV=3	IISSESYSFK		3534	3543	1160.583740234375
pepa2b35	a2.a1.a1	sp|P78527|PRKDC_HUMAN	sp|P78527|PRKDC_HUMAN DNA-dependent protein kinase catalytic subunit OS=Homo sapiens GN=PRKDC PE=1 SV=3	LTPLPEDNSMNVDQDGDPSDR	M10:+15.99491	3197	3217	2331.00439453125
pepa2b56	a2.a1.a1	sp|P78527|PRKDC_HUMAN	sp|P78527|PRKDC_HUMAN DNA-dependent protein kinase catalytic subunit OS=Homo sapiens GN=PRKDC PE=1 SV=3	QNNFSLAMK		3249	3257	1052.519775390625
pepa2b18	a2.a1.a1	sp|P78527|PRKDC_HUMAN	sp|P78527|PRKDC_HUMAN DNA-dependent protein kinase catalytic subunit OS=Homo sapiens GN=PRKDC PE=1 SV=3	HGDLPDIQIK		2777	2786	1135.6109619140625
pepa2b33	a2.a1.a1	sp|P78527|PRKDC_HUMAN	sp|P78527|PRKDC_HUMAN DNA-dependent protein kinase catalytic subunit OS=Homo sapiens GN=PRKDC PE=1 SV=3	LNESTFDTQITK		1858	1869	1396.6959228515625
pepa2b71	a2.a1.a1	sp|P78527|PRKDC_HUMAN	sp|P78527|PRKDC_HUMAN DNA-dependent protein kinase catalytic subunit OS=Homo sapiens GN=PRKDC PE=1 SV=3	VVQMLGSLGGQINK	M4:+15.99491	855	868	1459.7940673828125
pepa2b61	a2.a1.a1	sp|P78527|PRKDC_HUMAN	sp|P78527|PRKDC_HUMAN DNA-dependent protein kinase catalytic subunit OS=Homo sapiens GN=PRKDC PE=1 SV=3	SLNSIEFR		72	79	965.5054931640625
pepa2b76	a2.a1.a1	sp|P78527|PRKDC_HUMAN	sp|P78527|PRKDC_HUMAN DNA-dependent protein kinase catalytic subunit OS=Homo sapiens GN=PRKDC PE=1 SV=3	YPEETLSLMTK	M9:+15.99491	3475	3485	1327.6453857421875
pepa2b10	a2.a1.a1	sp|P78527|PRKDC_HUMAN	sp|P78527|PRKDC_HUMAN DNA-dependent protein kinase catalytic subunit OS=Homo sapiens GN=PRKDC PE=1 SV=3	DPESETDNDSQEIFK		2486	2500	1753.7403564453125
pepa2b54	a2.a1.a1	sp|P78527|PRKDC_HUMAN	sp|P78527|PRKDC_HUMAN DNA-dependent protein kinase catalytic subunit OS=Homo sapiens GN=PRKDC PE=1 SV=3	QMFLTQTDTGDDR		394	406	1527.6748046875
pepa2a9	a2.a1.a1	sp|P78527|PRKDC_HUMAN	sp|P78527|PRKDC_HUMAN DNA-dependent protein kinase catalytic subunit OS=Homo sapiens GN=PRKDC PE=1 SV=3	DLLLNTMSQEEK	M7:+15.99491	3814	3825	1436.6942138671875
pepa2b53	a2.a1.a1	sp|P78527|PRKDC_HUMAN	sp|P78527|PRKDC_HUMAN DNA-dependent protein kinase catalytic subunit OS=Homo sapiens GN=PRKDC PE=1 SV=3	QITQSALLAEAR		2951	2962	1300.722412109375
pepa2b31	a2.a1.a1	sp|P78527|PRKDC_HUMAN	sp|P78527|PRKDC_HUMAN DNA-dependent protein kinase catalytic subunit OS=Homo sapiens GN=PRKDC PE=1 SV=3	LLSITVR		669	675	801.5197143554688
pepa2b43	a2.a1.a1	sp|P78527|PRKDC_HUMAN	sp|P78527|PRKDC_HUMAN DNA-dependent protein kinase catalytic subunit OS=Homo sapiens GN=PRKDC PE=1 SV=3	NELEIPGQYDGR		3697	3708	1390.66015625
pepa2b16	a2.a1.a1	sp|P78527|PRKDC_HUMAN	sp|P78527|PRKDC_HUMAN DNA-dependent protein kinase catalytic subunit OS=Homo sapiens GN=PRKDC PE=1 SV=3	GIFTSEIGTK		2941	2950	1052.562744140625
pepa2b45	a2.a1.a1	sp|P78527|PRKDC_HUMAN	sp|P78527|PRKDC_HUMAN DNA-dependent protein kinase catalytic subunit OS=Homo sapiens GN=PRKDC PE=1 SV=3	NLLTVTSSDEMMK	M11:+15.99491	869	881	1484.697509765625
pepa2b48	a2.a1.a1	sp|P78527|PRKDC_HUMAN	sp|P78527|PRKDC_HUMAN DNA-dependent protein kinase catalytic subunit OS=Homo sapiens GN=PRKDC PE=1 SV=3	NNWEVSALSR		811	820	1175.580810546875
pepa2b21	a2.a1.a1	sp|P78527|PRKDC_HUMAN	sp|P78527|PRKDC_HUMAN DNA-dependent protein kinase catalytic subunit OS=Homo sapiens GN=PRKDC PE=1 SV=3	LATTILQHWK		1618	1627	1210.6947021484375
pepa2b59	a2.a1.a1	sp|P78527|PRKDC_HUMAN	sp|P78527|PRKDC_HUMAN DNA-dependent protein kinase catalytic subunit OS=Homo sapiens GN=PRKDC PE=1 SV=3	SIGEYDVLR		2932	2940	1051.5423583984375
pepa2b24	a2.a1.a1	sp|P78527|PRKDC_HUMAN	sp|P78527|PRKDC_HUMAN DNA-dependent protein kinase catalytic subunit OS=Homo sapiens GN=PRKDC PE=1 SV=3	ILDVMYSR		1876	1883	996.5186767578125
pepa2b30	a2.a1.a1	sp|P78527|PRKDC_HUMAN	sp|P78527|PRKDC_HUMAN DNA-dependent protein kinase catalytic subunit OS=Homo sapiens GN=PRKDC PE=1 SV=3	LLQIIER		3468	3474	884.5568237304688
pepa2b12	a2.a1.a1	sp|P78527|PRKDC_HUMAN	sp|P78527|PRKDC_HUMAN DNA-dependent protein kinase catalytic subunit OS=Homo sapiens GN=PRKDC PE=1 SV=3	EQQHVMEELFQSSFR	M6:+15.99491	1769	1783	1910.87060546875
pepa2b36	a2.a1.a1	sp|P78527|PRKDC_HUMAN	sp|P78527|PRKDC_HUMAN DNA-dependent protein kinase catalytic subunit OS=Homo sapiens GN=PRKDC PE=1 SV=3	LYSLALHPN		1063	1071	1027.5574951171875
pepa2b19	a2.a1.a1	sp|P78527|PRKDC_HUMAN	sp|P78527|PRKDC_HUMAN DNA-dependent protein kinase catalytic subunit OS=Homo sapiens GN=PRKDC PE=1 SV=3	HSSLITPLQAVAQR		2787	2800	1520.8548583984375
pepa2b17	a2.a1.a1	sp|P78527|PRKDC_HUMAN	sp|P78527|PRKDC_HUMAN DNA-dependent protein kinase catalytic subunit OS=Homo sapiens GN=PRKDC PE=1 SV=3	HDVGAYMLMYK		3850	3860	1327.6177978515625
pepa2b75	a2.a1.a1	sp|P78527|PRKDC_HUMAN	sp|P78527|PRKDC_HUMAN DNA-dependent protein kinase catalytic subunit OS=Homo sapiens GN=PRKDC PE=1 SV=3	YPEETLSLMTK		3475	3485	1311.6505126953125
pepa2b11	a2.a1.a1	sp|P78527|PRKDC_HUMAN	sp|P78527|PRKDC_HUMAN DNA-dependent protein kinase catalytic subunit OS=Homo sapiens GN=PRKDC PE=1 SV=3	DQNILLGTTYR		3325	3335	1293.68017578125
pepa2a3	a2.a1.a1	sp|P78527|PRKDC_HUMAN	sp|P78527|PRKDC_HUMAN DNA-dependent protein kinase catalytic subunit OS=Homo sapiens GN=PRKDC PE=1 SV=3	ATQMPEGGQGAPPMYQLYK		945	963	2066.9677734375
pepa2b14	a2.a1.a1	sp|P78527|PRKDC_HUMAN	sp|P78527|PRKDC_HUMAN DNA-dependent protein kinase catalytic subunit OS=Homo sapiens GN=PRKDC PE=1 SV=3	FVPLLPGNR		1194	1202	1012.5942993164062
pepa2b25	a2.a1.a1	sp|P78527|PRKDC_HUMAN	sp|P78527|PRKDC_HUMAN DNA-dependent protein kinase catalytic subunit OS=Homo sapiens GN=PRKDC PE=1 SV=3	LLEEALLR		2892	2899	956.577880859375
pepa2b70	a2.a1.a1	sp|P78527|PRKDC_HUMAN	sp|P78527|PRKDC_HUMAN DNA-dependent protein kinase catalytic subunit OS=Homo sapiens GN=PRKDC PE=1 SV=3	VVQMLGSLGGQINK		855	868	1443.7991943359375
pepa2b47	a2.a1.a1	sp|P78527|PRKDC_HUMAN	sp|P78527|PRKDC_HUMAN DNA-dependent protein kinase catalytic subunit OS=Homo sapiens GN=PRKDC PE=1 SV=3	NLSSNEAISLEEIR		839	852	1574.802490234375
pepa2a5	a2.a1.a1	sp|P78527|PRKDC_HUMAN	sp|P78527|PRKDC_HUMAN DNA-dependent protein kinase catalytic subunit OS=Homo sapiens GN=PRKDC PE=1 SV=3	AYVPALQMAFK	M8:+15.99491	747	757	1254.655517578125
pepa2a8	a2.a1.a1	sp|P78527|PRKDC_HUMAN	sp|P78527|PRKDC_HUMAN DNA-dependent protein kinase catalytic subunit OS=Homo sapiens GN=PRKDC PE=1 SV=3	DLLLNTMSQEEK		3814	3825	1420.69921875
pepa2b39	a2.a1.a1	sp|P78527|PRKDC_HUMAN	sp|P78527|PRKDC_HUMAN DNA-dependent protein kinase catalytic subunit OS=Homo sapiens GN=PRKDC PE=1 SV=3	MEVQEQEEDISSLIR	M1:+15.99491	3218	3232	1821.8538818359375
pepa2b63	a2.a1.a1	sp|P78527|PRKDC_HUMAN	sp|P78527|PRKDC_HUMAN DNA-dependent protein kinase catalytic subunit OS=Homo sapiens GN=PRKDC PE=1 SV=3	TFPVLLR		965	971	845.5247802734375
pepa2b15	a2.a1.a1	sp|P78527|PRKDC_HUMAN	sp|P78527|PRKDC_HUMAN DNA-dependent protein kinase catalytic subunit OS=Homo sapiens GN=PRKDC PE=1 SV=3	GGSWIQEINVAEK		4024	4036	1430.727783203125
pepa2b23	a2.a1.a1	sp|P78527|PRKDC_HUMAN	sp|P78527|PRKDC_HUMAN DNA-dependent protein kinase catalytic subunit OS=Homo sapiens GN=PRKDC PE=1 SV=3	LGNPIVPLNIR		2133	2143	1205.7369384765625
pepa2b58	a2.a1.a1	sp|P78527|PRKDC_HUMAN	sp|P78527|PRKDC_HUMAN DNA-dependent protein kinase catalytic subunit OS=Homo sapiens GN=PRKDC PE=1 SV=3	SDPGLLTNTMDVFVK	M10:+15.99491	3993	4007	1652.8204345703125
pepa2b74	a2.a1.a1	sp|P78527|PRKDC_HUMAN	sp|P78527|PRKDC_HUMAN DNA-dependent protein kinase catalytic subunit OS=Homo sapiens GN=PRKDC PE=1 SV=3	YNFPVEVEVPMER	M11:+15.99491	1988	2000	1624.7679443359375
pepa2b38	a2.a1.a1	sp|P78527|PRKDC_HUMAN	sp|P78527|PRKDC_HUMAN DNA-dependent protein kinase catalytic subunit OS=Homo sapiens GN=PRKDC PE=1 SV=3	MEVQEQEEDISSLIR		3218	3232	1805.8590087890625
pepa2b65	a2.a1.a1	sp|P78527|PRKDC_HUMAN	sp|P78527|PRKDC_HUMAN DNA-dependent protein kinase catalytic subunit OS=Homo sapiens GN=PRKDC PE=1 SV=3	TVSLLDENNVSSYLSK		3303	3318	1768.8968505859375
pepa2b34	a2.a1.a1	sp|P78527|PRKDC_HUMAN	sp|P78527|PRKDC_HUMAN DNA-dependent protein kinase catalytic subunit OS=Homo sapiens GN=PRKDC PE=1 SV=3	LSFAVPFR		892	899	936.5305786132812
pepa2b52	a2.a1.a1	sp|P78527|PRKDC_HUMAN	sp|P78527|PRKDC_HUMAN DNA-dependent protein kinase catalytic subunit OS=Homo sapiens GN=PRKDC PE=1 SV=3	QITQSALLAEAR	Q1:-17.02655	2951	2962	1283.69580078125
pepa2b27	a2.a1.a1	sp|P78527|PRKDC_HUMAN	sp|P78527|PRKDC_HUMAN DNA-dependent protein kinase catalytic subunit OS=Homo sapiens GN=PRKDC PE=1 SV=3	LLNFLMK		2215	2221	878.5172119140625
pepa2b40	a2.a1.a1	sp|P78527|PRKDC_HUMAN	sp|P78527|PRKDC_HUMAN DNA-dependent protein kinase catalytic subunit OS=Homo sapiens GN=PRKDC PE=1 SV=3	MSTSPEAFLALR		3890	3901	1322.677734375
pepa2b73	a2.a1.a1	sp|P78527|PRKDC_HUMAN	sp|P78527|PRKDC_HUMAN DNA-dependent protein kinase catalytic subunit OS=Homo sapiens GN=PRKDC PE=1 SV=3	YNFPVEVEVPMER		1988	2000	1608.7730712890625
pepa2b44	a2.a1.a1	sp|P78527|PRKDC_HUMAN	sp|P78527|PRKDC_HUMAN DNA-dependent protein kinase catalytic subunit OS=Homo sapiens GN=PRKDC PE=1 SV=3	NLDLAVLELMQSSVDNTK	M10:+15.99491	1574	1591	2006.011474609375
pepa2b64	a2.a1.a1	sp|P78527|PRKDC_HUMAN	sp|P78527|PRKDC_HUMAN DNA-dependent protein kinase catalytic subunit OS=Homo sapiens GN=PRKDC PE=1 SV=3	TVGALQVLGTEAQSSLLK		1275	1292	1815.0225830078125
pepa2b57	a2.a1.a1	sp|P78527|PRKDC_HUMAN	sp|P78527|PRKDC_HUMAN DNA-dependent protein kinase catalytic subunit OS=Homo sapiens GN=PRKDC PE=1 SV=3	SDPGLLTNTMDVFVK		3993	4007	1636.825439453125
pepa3b30	a3.a1.a1	sp|Q14676|MDC1_HUMAN	sp|Q14676|MDC1_HUMAN Mediator of DNA damage checkpoint protein 1 OS=Homo sapiens GN=MDC1 PE=1 SV=3	RDQAEEEPNR		1866	1875	1243.566650390625
pepa3a7	a3.a1.a1	sp|Q14676|MDC1_HUMAN	sp|Q14676|MDC1_HUMAN Mediator of DNA damage checkpoint protein 1 OS=Homo sapiens GN=MDC1 PE=1 SV=3	EEEEDTAEKPGK		1841	1852	1361.6070556640625
pepa3b15	a3.a1.a1	sp|Q14676|MDC1_HUMAN	sp|Q14676|MDC1_HUMAN Mediator of DNA damage checkpoint protein 1 OS=Homo sapiens GN=MDC1 PE=1 SV=3	LNQESTAPK		1886	1894	987.510986328125
pepa3b33	a3.a1.a1	sp|Q14676|MDC1_HUMAN	sp|Q14676|MDC1_HUMAN Mediator of DNA damage checkpoint protein 1 OS=Homo sapiens GN=MDC1 PE=1 SV=3	SQAGSDTDVEEGK		372	384	1322.571044921875
pepa3b18	a3.a1.a1	sp|Q14676|MDC1_HUMAN	sp|Q14676|MDC1_HUMAN Mediator of DNA damage checkpoint protein 1 OS=Homo sapiens GN=MDC1 PE=1 SV=3	KHQVSVEGTNQTDVK		540	554	1669.850830078125
pepa3b32	a3.a1.a1	sp|Q14676|MDC1_HUMAN	sp|Q14676|MDC1_HUMAN Mediator of DNA damage checkpoint protein 1 OS=Homo sapiens GN=MDC1 PE=1 SV=3	SLATMDSPPHQK	M5:+15.99491	1814	1825	1327.6314697265625
pepa3a8	a3.a1.a1	sp|Q14676|MDC1_HUMAN	sp|Q14676|MDC1_HUMAN Mediator of DNA damage checkpoint protein 1 OS=Homo sapiens GN=MDC1 PE=1 SV=3	EGAQVPTGR		664	672	914.4694213867188
pepa3b24	a3.a1.a1	sp|Q14676|MDC1_HUMAN	sp|Q14676|MDC1_HUMAN Mediator of DNA damage checkpoint protein 1 OS=Homo sapiens GN=MDC1 PE=1 SV=3	PVTSEPTSQATR		1218	1229	1273.638671875
pepa3b12	a3.a1.a1	sp|Q14676|MDC1_HUMAN	sp|Q14676|MDC1_HUMAN Mediator of DNA damage checkpoint protein 1 OS=Homo sapiens GN=MDC1 PE=1 SV=3	HQVSVEGTNQTDVK		541	554	1541.755859375
pepa3a4	a3.a1.a1	sp|Q14676|MDC1_HUMAN	sp|Q14676|MDC1_HUMAN Mediator of DNA damage checkpoint protein 1 OS=Homo sapiens GN=MDC1 PE=1 SV=3	DAEEDMPQR		430	438	1090.4473876953125
pepa3b31	a3.a1.a1	sp|Q14676|MDC1_HUMAN	sp|Q14676|MDC1_HUMAN Mediator of DNA damage checkpoint protein 1 OS=Homo sapiens GN=MDC1 PE=1 SV=3	SLATMDSPPHQK		1814	1825	1311.6365966796875
pepa3a5	a3.a1.a1	sp|Q14676|MDC1_HUMAN	sp|Q14676|MDC1_HUMAN Mediator of DNA damage checkpoint protein 1 OS=Homo sapiens GN=MDC1 PE=1 SV=3	DQAEEEPNRIPSR		1867	1879	1540.7353515625
pepa3b22	a3.a1.a1	sp|Q14676|MDC1_HUMAN	sp|Q14676|MDC1_HUMAN Mediator of DNA damage checkpoint protein 1 OS=Homo sapiens GN=MDC1 PE=1 SV=3	PGIHLER		506	512	821.4631958007812
pepa3b36	a3.a1.a1	sp|Q14676|MDC1_HUMAN	sp|Q14676|MDC1_HUMAN Mediator of DNA damage checkpoint protein 1 OS=Homo sapiens GN=MDC1 PE=1 SV=3	SSPGIHLER		504	512	995.5272827148438
pepa3b21	a3.a1.a1	sp|Q14676|MDC1_HUMAN	sp|Q14676|MDC1_HUMAN Mediator of DNA damage checkpoint protein 1 OS=Homo sapiens GN=MDC1 PE=1 SV=3	NQLVTPEPTSR		1585	1595	1241.64892578125
pepa3b34	a3.a1.a1	sp|Q14676|MDC1_HUMAN	sp|Q14676|MDC1_HUMAN Mediator of DNA damage checkpoint protein 1 OS=Homo sapiens GN=MDC1 PE=1 SV=3	SQASTTVDINTQVEK		513	527	1620.807861328125
pepa3b46	a3.a1.a1	sp|Q14676|MDC1_HUMAN	sp|Q14676|MDC1_HUMAN Mediator of DNA damage checkpoint protein 1 OS=Homo sapiens GN=MDC1 PE=1 SV=3	VEIETSEEIQEK		892	903	1433.7010498046875
pepa3b14	a3.a1.a1	sp|Q14676|MDC1_HUMAN	sp|Q14676|MDC1_HUMAN Mediator of DNA damage checkpoint protein 1 OS=Homo sapiens GN=MDC1 PE=1 SV=3	LEPSTSTDQPVTPEPTSQATR		1414	1434	2242.083740234375
pepa3b43	a3.a1.a1	sp|Q14676|MDC1_HUMAN	sp|Q14676|MDC1_HUMAN Mediator of DNA damage checkpoint protein 1 OS=Homo sapiens GN=MDC1 PE=1 SV=3	TPETLVPTAPK		1403	1413	1153.646728515625
pepa3b19	a3.a1.a1	sp|Q14676|MDC1_HUMAN	sp|Q14676|MDC1_HUMAN Mediator of DNA damage checkpoint protein 1 OS=Homo sapiens GN=MDC1 PE=1 SV=3	MTPFPATSAAPEPHPSTSTAQPVTPK	M1:+15.99491	1115	1140	2664.298095703125
pepa3b41	a3.a1.a1	sp|Q14676|MDC1_HUMAN	sp|Q14676|MDC1_HUMAN Mediator of DNA damage checkpoint protein 1 OS=Homo sapiens GN=MDC1 PE=1 SV=3	TPEPVVPTAPEPHPTTSTDQPVTPK		1608	1632	2623.325439453125
pepa3b40	a3.a1.a1	sp|Q14676|MDC1_HUMAN	sp|Q14676|MDC1_HUMAN Mediator of DNA damage checkpoint protein 1 OS=Homo sapiens GN=MDC1 PE=1 SV=3	TPEPVVPTAPELRPSTSTDRPVTPK		1280	1304	2672.42578125
pepa3b39	a3.a1.a1	sp|Q14676|MDC1_HUMAN	sp|Q14676|MDC1_HUMAN Mediator of DNA damage checkpoint protein 1 OS=Homo sapiens GN=MDC1 PE=1 SV=3	TPEPVVPTAPELRPSTSTDR		1280	1299	2150.109130859375
pepa3a6	a3.a1.a1	sp|Q14676|MDC1_HUMAN	sp|Q14676|MDC1_HUMAN Mediator of DNA damage checkpoint protein 1 OS=Homo sapiens GN=MDC1 PE=1 SV=3	DSDTDVEEEELPVENR		452	467	1875.8094482421875
pepa3b17	a3.a1.a1	sp|Q14676|MDC1_HUMAN	sp|Q14676|MDC1_HUMAN Mediator of DNA damage checkpoint protein 1 OS=Homo sapiens GN=MDC1 PE=1 SV=3	IPATPVVIPMK	M10:+15.99491	338	348	1181.6966552734375
pepa3b11	a3.a1.a1	sp|Q14676|MDC1_HUMAN	sp|Q14676|MDC1_HUMAN Mediator of DNA damage checkpoint protein 1 OS=Homo sapiens GN=MDC1 PE=1 SV=3	GQASSPTPEPGVGAGDLPGPTSAPVPSGSQSGGR		960	993	3059.466796875
pepa3b37	a3.a1.a1	sp|Q14676|MDC1_HUMAN	sp|Q14676|MDC1_HUMAN Mediator of DNA damage checkpoint protein 1 OS=Homo sapiens GN=MDC1 PE=1 SV=3	TPEPVVPTAPELR		1280	1292	1405.76904296875
pepa3b38	a3.a1.a1	sp|Q14676|MDC1_HUMAN	sp|Q14676|MDC1_HUMAN Mediator of DNA damage checkpoint protein 1 OS=Homo sapiens GN=MDC1 PE=1 SV=3	TPEPVVPTAPELRPS		1280	1294	1589.853759765625
pepa3b29	a3.a1.a1	sp|Q14676|MDC1_HUMAN	sp|Q14676|MDC1_HUMAN Mediator of DNA damage checkpoint protein 1 OS=Homo sapiens GN=MDC1 PE=1 SV=3	QSEAEVVTEIQLEK		247	260	1602.822509765625
pepa3a2	a3.a1.a1	sp|Q14676|MDC1_HUMAN	sp|Q14676|MDC1_HUMAN Mediator of DNA damage checkpoint protein 1 OS=Homo sapiens GN=MDC1 PE=1 SV=3	AHEVGAQGGPPVAQVEQDLPISR		620	642	2355.20556640625
pepa3b10	a3.a1.a1	sp|Q14676|MDC1_HUMAN	sp|Q14676|MDC1_HUMAN Mediator of DNA damage checkpoint protein 1 OS=Homo sapiens GN=MDC1 PE=1 SV=3	GAGNGVVPAGVILER		277	291	1408.7911376953125
pepa3b45	a3.a1.a1	sp|Q14676|MDC1_HUMAN	sp|Q14676|MDC1_HUMAN Mediator of DNA damage checkpoint protein 1 OS=Homo sapiens GN=MDC1 PE=1 SV=3	TPETVVPTAPELQASASTDQPVTSEPTSR		1485	1513	2996.469970703125
pepa3b44	a3.a1.a1	sp|Q14676|MDC1_HUMAN	sp|Q14676|MDC1_HUMAN Mediator of DNA damage checkpoint protein 1 OS=Homo sapiens GN=MDC1 PE=1 SV=3	TPETVVPTALELQPSTSTDRPVTSEPTSQATR		1198	1229	3396.71337890625
pepa3b25	a3.a1.a1	sp|Q14676|MDC1_HUMAN	sp|Q14676|MDC1_HUMAN Mediator of DNA damage checkpoint protein 1 OS=Homo sapiens GN=MDC1 PE=1 SV=3	QDGSQEAPEAPLSSELEPFHPK		1083	1104	2393.1259765625
pepa3b16	a3.a1.a1	sp|Q14676|MDC1_HUMAN	sp|Q14676|MDC1_HUMAN Mediator of DNA damage checkpoint protein 1 OS=Homo sapiens GN=MDC1 PE=1 SV=3	IPATPVVIPMK		338	348	1165.7017822265625
pepa3a3	a3.a1.a1	sp|Q14676|MDC1_HUMAN	sp|Q14676|MDC1_HUMAN Mediator of DNA damage checkpoint protein 1 OS=Homo sapiens GN=MDC1 PE=1 SV=3	AQPFGFIDSDTDAEEER		321	337	1926.8355712890625
pepa3b42	a3.a1.a1	sp|Q14676|MDC1_HUMAN	sp|Q14676|MDC1_HUMAN Mediator of DNA damage checkpoint protein 1 OS=Homo sapiens GN=MDC1 PE=1 SV=3	TPESIVPIAPELQPSTSR		1567	1584	1922.0234375
pepa3b28	a3.a1.a1	sp|Q14676|MDC1_HUMAN	sp|Q14676|MDC1_HUMAN Mediator of DNA damage checkpoint protein 1 OS=Homo sapiens GN=MDC1 PE=1 SV=3	QEAKPEAFVLSPLEMSST	M15:+15.99491	2072	2089	1979.9635009765625
pepa3b23	a3.a1.a1	sp|Q14676|MDC1_HUMAN	sp|Q14676|MDC1_HUMAN Mediator of DNA damage checkpoint protein 1 OS=Homo sapiens GN=MDC1 PE=1 SV=3	PVEPAASDLEPFTPTDQSVTPEAIAQGGQSK		1652	1682	3167.538330078125
pepa3a9	a3.a1.a1	sp|Q14676|MDC1_HUMAN	sp|Q14676|MDC1_HUMAN Mediator of DNA damage checkpoint protein 1 OS=Homo sapiens GN=MDC1 PE=1 SV=3	ENLTDLVVDTDTLGESTQPQR		643	663	2331.131591796875
pepa3b20	a3.a1.a1	sp|Q14676|MDC1_HUMAN	sp|Q14676|MDC1_HUMAN Mediator of DNA damage checkpoint protein 1 OS=Homo sapiens GN=MDC1 PE=1 SV=3	NFGFSLQDALSR		1978	1989	1354.6754150390625
pepa3b13	a3.a1.a1	sp|Q14676|MDC1_HUMAN	sp|Q14676|MDC1_HUMAN Mediator of DNA damage checkpoint protein 1 OS=Homo sapiens GN=MDC1 PE=1 SV=3	LDVSLPFVSR		133	142	1132.636474609375
pepa3b35	a3.a1.a1	sp|Q14676|MDC1_HUMAN	sp|Q14676|MDC1_HUMAN Mediator of DNA damage checkpoint protein 1 OS=Homo sapiens GN=MDC1 PE=1 SV=3	SQLPAEGDAGAEWAAAVLK		598	616	1883.9501953125
pepa3a1	a3.a1.a1	sp|Q14676|MDC1_HUMAN	sp|Q14676|MDC1_HUMAN Mediator of DNA damage checkpoint protein 1 OS=Homo sapiens GN=MDC1 PE=1 SV=3	AGFFLPPDEYVVTDPEQEK		1959	1977	2181.0390625
pepa3b27	a3.a1.a1	sp|Q14676|MDC1_HUMAN	sp|Q14676|MDC1_HUMAN Mediator of DNA damage checkpoint protein 1 OS=Homo sapiens GN=MDC1 PE=1 SV=3	QEAKPEAFVLSPLEMSST	M15:+15.99491 Q1:-17.02655	2072	2089	1962.9368896484375
pepa3b26	a3.a1.a1	sp|Q14676|MDC1_HUMAN	sp|Q14676|MDC1_HUMAN Mediator of DNA damage checkpoint protein 1 OS=Homo sapiens GN=MDC1 PE=1 SV=3	QEAKPEAFVLSPLEMSST	Q1:-17.02655	2072	2089	1946.9420166015625
pepa4a5	a4.a1.a1	sp|P12956|XRCC6_HUMAN	sp|P12956|XRCC6_HUMAN X-ray repair cross-complementing protein 6 OS=Homo sapiens GN=XRCC6 PE=1 SV=2	EETEELK		332	338	877.415283203125
pepa4b10	a4.a1.a1	sp|P12956|XRCC6_HUMAN	sp|P12956|XRCC6_HUMAN X-ray repair cross-complementing protein 6 OS=Homo sapiens GN=XRCC6 PE=1 SV=2	IMATPEQVGK	M2:+15.99491	452	461	1089.561279296875
pepa4b25	a4.a1.a1	sp|P12956|XRCC6_HUMAN	sp|P12956|XRCC6_HUMAN X-ray repair cross-complementing protein 6 OS=Homo sapiens GN=XRCC6 PE=1 SV=2	VEYSEEELK		557	565	1125.5313720703125
pepa4b12	a4.a1.a1	sp|P12956|XRCC6_HUMAN	sp|P12956|XRCC6_HUMAN X-ray repair cross-complementing protein 6 OS=Homo sapiens GN=XRCC6 PE=1 SV=2	IMLFTNEDNPHGNDSAK	M2:+15.99491	166	182	1918.8603515625
pepa4b23	a4.a1.a1	sp|P12956|XRCC6_HUMAN	sp|P12956|XRCC6_HUMAN X-ray repair cross-complementing protein 6 OS=Homo sapiens GN=XRCC6 PE=1 SV=2	TEGDEEAEEEQEENLEASGDYK		10	31	2500.99609375
pepa4b11	a4.a1.a1	sp|P12956|XRCC6_HUMAN	sp|P12956|XRCC6_HUMAN X-ray repair cross-complementing protein 6 OS=Homo sapiens GN=XRCC6 PE=1 SV=2	IMLFTNEDNPHGNDSAK		166	182	1902.865478515625
pepa4b14	a4.a1.a1	sp|P12956|XRCC6_HUMAN	sp|P12956|XRCC6_HUMAN X-ray repair cross-complementing protein 6 OS=Homo sapiens GN=XRCC6 PE=1 SV=2	KQELLEALTK		596	605	1172.6888427734375
pepa4b20	a4.a1.a1	sp|P12956|XRCC6_HUMAN	sp|P12956|XRCC6_HUMAN X-ray repair cross-complementing protein 6 OS=Homo sapiens GN=XRCC6 PE=1 SV=2	SDSFENPVLQQH		475	486	1400.64453125
pepa4a6	a4.a1.a1	sp|P12956|XRCC6_HUMAN	sp|P12956|XRCC6_HUMAN X-ray repair cross-complementing protein 6 OS=Homo sapiens GN=XRCC6 PE=1 SV=2	ELVYPPDYNPEGK		527	539	1520.7271728515625
pepa4b19	a4.a1.a1	sp|P12956|XRCC6_HUMAN	sp|P12956|XRCC6_HUMAN X-ray repair cross-complementing protein 6 OS=Homo sapiens GN=XRCC6 PE=1 SV=2	RILELDQFK		115	123	1161.6630859375
pepa4b21	a4.a1.a1	sp|P12956|XRCC6_HUMAN	sp|P12956|XRCC6_HUMAN X-ray repair cross-complementing protein 6 OS=Homo sapiens GN=XRCC6 PE=1 SV=2	SDSFENPVLQQHFR		475	488	1703.81396484375
pepa4b17	a4.a1.a1	sp|P12956|XRCC6_HUMAN	sp|P12956|XRCC6_HUMAN X-ray repair cross-complementing protein 6 OS=Homo sapiens GN=XRCC6 PE=1 SV=2	PVLQQHFR		481	488	1024.569091796875
pepa4a9	a4.a1.a1	sp|P12956|XRCC6_HUMAN	sp|P12956|XRCC6_HUMAN X-ray repair cross-complementing protein 6 OS=Homo sapiens GN=XRCC6 PE=1 SV=2	LGSLVDEFK		518	526	1007.5411987304688
pepa4b24	a4.a1.a1	sp|P12956|XRCC6_HUMAN	sp|P12956|XRCC6_HUMAN X-ray repair cross-complementing protein 6 OS=Homo sapiens GN=XRCC6 PE=1 SV=2	TFNTSTGGLLLPSDTK		302	317	1651.854248046875
pepa4b22	a4.a1.a1	sp|P12956|XRCC6_HUMAN	sp|P12956|XRCC6_HUMAN X-ray repair cross-complementing protein 6 OS=Homo sapiens GN=XRCC6 PE=1 SV=2	SGWESYYK	S1:+42.01057	2	9	1061.4578857421875
pepa4a8	a4.a1.a1	sp|P12956|XRCC6_HUMAN	sp|P12956|XRCC6_HUMAN X-ray repair cross-complementing protein 6 OS=Homo sapiens GN=XRCC6 PE=1 SV=2	FDDPGLMLMGFK	M7:+15.99491 M9:+15.99491	340	351	1402.6385498046875
pepa4b16	a4.a1.a1	sp|P12956|XRCC6_HUMAN	sp|P12956|XRCC6_HUMAN X-ray repair cross-complementing protein 6 OS=Homo sapiens GN=XRCC6 PE=1 SV=2	NIYVLQELDNPGAK		101	114	1573.822509765625
pepa4b13	a4.a1.a1	sp|P12956|XRCC6_HUMAN	sp|P12956|XRCC6_HUMAN X-ray repair cross-complementing protein 6 OS=Homo sapiens GN=XRCC6 PE=1 SV=2	KPGGFDISLFYR		207	218	1399.7373046875
pepa4a2	a4.a1.a1	sp|P12956|XRCC6_HUMAN	sp|P12956|XRCC6_HUMAN X-ray repair cross-complementing protein 6 OS=Homo sapiens GN=XRCC6 PE=1 SV=2	DIISIAEDEDLR		219	230	1388.6907958984375
pepa4a4	a4.a1.a1	sp|P12956|XRCC6_HUMAN	sp|P12956|XRCC6_HUMAN X-ray repair cross-complementing protein 6 OS=Homo sapiens GN=XRCC6 PE=1 SV=2	DTGIFLDLMHLK	M9:+15.99491	195	206	1418.7352294921875
pepa4a7	a4.a1.a1	sp|P12956|XRCC6_HUMAN	sp|P12956|XRCC6_HUMAN X-ray repair cross-complementing protein 6 OS=Homo sapiens GN=XRCC6 PE=1 SV=2	FDDPGLMLMGFK	M9:+15.99491	340	351	1386.6435546875
pepa4a3	a4.a1.a1	sp|P12956|XRCC6_HUMAN	sp|P12956|XRCC6_HUMAN X-ray repair cross-complementing protein 6 OS=Homo sapiens GN=XRCC6 PE=1 SV=2	DSLIFLVDASK		36	46	1207.6573486328125
pepa4b15	a4.a1.a1	sp|P12956|XRCC6_HUMAN	sp|P12956|XRCC6_HUMAN X-ray repair cross-complementing protein 6 OS=Homo sapiens GN=XRCC6 PE=1 SV=2	NIPPYFVALVPQEEELDDQK		405	424	2344.171142578125
pepa4b18	a4.a1.a1	sp|P12956|XRCC6_HUMAN	sp|P12956|XRCC6_HUMAN X-ray repair cross-complementing protein 6 OS=Homo sapiens GN=XRCC6 PE=1 SV=2	QELLEALTK	Q1:-17.02655	597	605	1027.5673828125
pepa4a1	a4.a1.a1	sp|P12956|XRCC6_HUMAN	sp|P12956|XRCC6_HUMAN X-ray repair cross-complementing protein 6 OS=Homo sapiens GN=XRCC6 PE=1 SV=2	DLLAVVFYGTEK		81	92	1354.7257080078125
pepa5b27	a5.a1.a1	sp|P09874|PARP1_HUMAN	sp|P09874|PARP1_HUMAN Poly [ADP-ribose] polymerase 1 OS=Homo sapiens GN=PARP1 PE=1 SV=4	TGNAWHSK		622	629	900.4326782226562
pepa5b13	a5.a1.a1	sp|P09874|PARP1_HUMAN	sp|P09874|PARP1_HUMAN Poly [ADP-ribose] polymerase 1 OS=Homo sapiens GN=PARP1 PE=1 SV=4	GTNSYYK		565	571	832.3839721679688
pepa5b16	a5.a1.a1	sp|P09874|PARP1_HUMAN	sp|P09874|PARP1_HUMAN Poly [ADP-ribose] polymerase 1 OS=Homo sapiens GN=PARP1 PE=1 SV=4	KGDEVDGVDEVAK		209	221	1360.6595458984375
pepa5b22	a5.a1.a1	sp|P09874|PARP1_HUMAN	sp|P09874|PARP1_HUMAN Poly [ADP-ribose] polymerase 1 OS=Homo sapiens GN=PARP1 PE=1 SV=4	PEYSASQLK		174	182	1022.5156860351562
pepa5a9	a5.a1.a1	sp|P09874|PARP1_HUMAN	sp|P09874|PARP1_HUMAN Poly [ADP-ribose] polymerase 1 OS=Homo sapiens GN=PARP1 PE=1 SV=4	GGAAVDPDSGLEHSAH		529	544	1519.6776123046875
pepa5b17	a5.a1.a1	sp|P09874|PARP1_HUMAN	sp|P09874|PARP1_HUMAN Poly [ADP-ribose] polymerase 1 OS=Homo sapiens GN=PARP1 PE=1 SV=4	KPPLLNNADSVQAK		748	761	1494.827880859375
pepa5a8	a5.a1.a1	sp|P09874|PARP1_HUMAN	sp|P09874|PARP1_HUMAN Poly [ADP-ribose] polymerase 1 OS=Homo sapiens GN=PARP1 PE=1 SV=4	GDEVDGVDEVAK		210	221	1232.564453125
pepa5b10	a5.a1.a1	sp|P09874|PARP1_HUMAN	sp|P09874|PARP1_HUMAN Poly [ADP-ribose] polymerase 1 OS=Homo sapiens GN=PARP1 PE=1 SV=4	GGSDDSSKDPIDVNYEK		780	796	1825.80908203125
pepa5a5	a5.a1.a1	sp|P09874|PARP1_HUMAN	sp|P09874|PARP1_HUMAN Poly [ADP-ribose] polymerase 1 OS=Homo sapiens GN=PARP1 PE=1 SV=4	DSEEAEIIR		807	815	1061.5113525390625
pepa5a1	a5.a1.a1	sp|P09874|PARP1_HUMAN	sp|P09874|PARP1_HUMAN Poly [ADP-ribose] polymerase 1 OS=Homo sapiens GN=PARP1 PE=1 SV=4	AEPVEVVAPR		487	496	1066.589599609375
pepa5b23	a5.a1.a1	sp|P09874|PARP1_HUMAN	sp|P09874|PARP1_HUMAN Poly [ADP-ribose] polymerase 1 OS=Homo sapiens GN=PARP1 PE=1 SV=4	PVQDLIK		668	674	812.4880981445312
pepa5a4	a5.a1.a1	sp|P09874|PARP1_HUMAN	sp|P09874|PARP1_HUMAN Poly [ADP-ribose] polymerase 1 OS=Homo sapiens GN=PARP1 PE=1 SV=4	DPIDVNYEK		788	796	1092.521240234375
pepa5b25	a5.a1.a1	sp|P09874|PARP1_HUMAN	sp|P09874|PARP1_HUMAN Poly [ADP-ribose] polymerase 1 OS=Homo sapiens GN=PARP1 PE=1 SV=4	QQVPSGESAILDR		270	282	1399.718017578125
pepa5b21	a5.a1.a1	sp|P09874|PARP1_HUMAN	sp|P09874|PARP1_HUMAN Poly [ADP-ribose] polymerase 1 OS=Homo sapiens GN=PARP1 PE=1 SV=4	MIFDVESMK	M1:+15.99491 M8:+15.99491	675	683	1131.5064697265625
pepa5b12	a5.a1.a1	sp|P09874|PARP1_HUMAN	sp|P09874|PARP1_HUMAN Poly [ADP-ribose] polymerase 1 OS=Homo sapiens GN=PARP1 PE=1 SV=4	GIYFADMVSK	M7:+15.99491	894	903	1146.5504150390625
pepa5a6	a5.a1.a1	sp|P09874|PARP1_HUMAN	sp|P09874|PARP1_HUMAN Poly [ADP-ribose] polymerase 1 OS=Homo sapiens GN=PARP1 PE=1 SV=4	EELGFRPEYSASQLK		168	182	1753.8759765625
pepa5a2	a5.a1.a1	sp|P09874|PARP1_HUMAN	sp|P09874|PARP1_HUMAN Poly [ADP-ribose] polymerase 1 OS=Homo sapiens GN=PARP1 PE=1 SV=4	AMVEYEIDLQK	M2:+15.99491	685	695	1354.65625
pepa5b14	a5.a1.a1	sp|P09874|PARP1_HUMAN	sp|P09874|PARP1_HUMAN Poly [ADP-ribose] polymerase 1 OS=Homo sapiens GN=PARP1 PE=1 SV=4	HPDVEVDGFSELR		66	78	1499.712890625
pepa5b20	a5.a1.a1	sp|P09874|PARP1_HUMAN	sp|P09874|PARP1_HUMAN Poly [ADP-ribose] polymerase 1 OS=Homo sapiens GN=PARP1 PE=1 SV=4	MIFDVESMK	M8:+15.99491	675	683	1115.5115966796875
pepa5b24	a5.a1.a1	sp|P09874|PARP1_HUMAN	sp|P09874|PARP1_HUMAN Poly [ADP-ribose] polymerase 1 OS=Homo sapiens GN=PARP1 PE=1 SV=4	QQVPSGESAILDR	Q1:-17.02655	270	282	1382.6915283203125
pepa5b19	a5.a1.a1	sp|P09874|PARP1_HUMAN	sp|P09874|PARP1_HUMAN Poly [ADP-ribose] polymerase 1 OS=Homo sapiens GN=PARP1 PE=1 SV=4	MAIMVQSPMFDGK	M9:+15.99491	35	47	1470.679443359375
pepa5b15	a5.a1.a1	sp|P09874|PARP1_HUMAN	sp|P09874|PARP1_HUMAN Poly [ADP-ribose] polymerase 1 OS=Homo sapiens GN=PARP1 PE=1 SV=4	KFYPLEIDYGQDEEAVK		637	653	2043.991455078125
pepa5b11	a5.a1.a1	sp|P09874|PARP1_HUMAN	sp|P09874|PARP1_HUMAN Poly [ADP-ribose] polymerase 1 OS=Homo sapiens GN=PARP1 PE=1 SV=4	GIYFADMVSK		894	903	1130.5555419921875
pepa5a3	a5.a1.a1	sp|P09874|PARP1_HUMAN	sp|P09874|PARP1_HUMAN Poly [ADP-ribose] polymerase 1 OS=Homo sapiens GN=PARP1 PE=1 SV=4	AQNDLIWNIK		240	249	1214.6531982421875
pepa5b29	a5.a1.a1	sp|P09874|PARP1_HUMAN	sp|P09874|PARP1_HUMAN Poly [ADP-ribose] polymerase 1 OS=Homo sapiens GN=PARP1 PE=1 SV=4	VVSEDFLQDVSASTK		453	467	1624.806884765625
pepa5b18	a5.a1.a1	sp|P09874|PARP1_HUMAN	sp|P09874|PARP1_HUMAN Poly [ADP-ribose] polymerase 1 OS=Homo sapiens GN=PARP1 PE=1 SV=4	MAIMVQSPMFDGK		35	47	1454.6844482421875
pepa5a7	a5.a1.a1	sp|P09874|PARP1_HUMAN	sp|P09874|PARP1_HUMAN Poly [ADP-ribose] polymerase 1 OS=Homo sapiens GN=PARP1 PE=1 SV=4	FYPLEIDYGQDEEAVK		638	653	1915.8963623046875
pepa5b26	a5.a1.a1	sp|P09874|PARP1_HUMAN	sp|P09874|PARP1_HUMAN Poly [ADP-ribose] polymerase 1 OS=Homo sapiens GN=PARP1 PE=1 SV=4	SLQELFLAH		468	476	1057.568115234375
pepa5b28	a5.a1.a1	sp|P09874|PARP1_HUMAN	sp|P09874|PARP1_HUMAN Poly [ADP-ribose] polymerase 1 OS=Homo sapiens GN=PARP1 PE=1 SV=4	VFSATLGLVDIVK		552	564	1361.8043212890625
pepa6b16	a6.a1.a1	sp|Q9BTC0|DIDO1_HUMAN	sp|Q9BTC0|DIDO1_HUMAN Death-inducer obliterator 1 OS=Homo sapiens GN=DIDO1 PE=1 SV=5	RPANSGELDK		1201	1210	1086.55419921875
pepa6b17	a6.a1.a1	sp|Q9BTC0|DIDO1_HUMAN	sp|Q9BTC0|DIDO1_HUMAN Death-inducer obliterator 1 OS=Homo sapiens GN=DIDO1 PE=1 SV=5	SGPQSASTAVK		123	133	1032.5323486328125
pepa6b14	a6.a1.a1	sp|Q9BTC0|DIDO1_HUMAN	sp|Q9BTC0|DIDO1_HUMAN Death-inducer obliterator 1 OS=Homo sapiens GN=DIDO1 PE=1 SV=5	QAGPAPAAATAASK		613	626	1211.6383056640625
pepa6b15	a6.a1.a1	sp|Q9BTC0|DIDO1_HUMAN	sp|Q9BTC0|DIDO1_HUMAN Death-inducer obliterator 1 OS=Homo sapiens GN=DIDO1 PE=1 SV=5	QEPENDQGVVSQAGK		217	231	1585.7457275390625
pepa6a5	a6.a1.a1	sp|Q9BTC0|DIDO1_HUMAN	sp|Q9BTC0|DIDO1_HUMAN Death-inducer obliterator 1 OS=Homo sapiens GN=DIDO1 PE=1 SV=5	FGVVANNNR		1146	1154	990.5120239257812
pepa6a1	a6.a1.a1	sp|Q9BTC0|DIDO1_HUMAN	sp|Q9BTC0|DIDO1_HUMAN Death-inducer obliterator 1 OS=Homo sapiens GN=DIDO1 PE=1 SV=5	ALGSAQYEDPR		1694	1704	1206.575439453125
pepa6b11	a6.a1.a1	sp|Q9BTC0|DIDO1_HUMAN	sp|Q9BTC0|DIDO1_HUMAN Death-inducer obliterator 1 OS=Homo sapiens GN=DIDO1 PE=1 SV=5	LGAMSAAPSQPNSQIR	M4:+15.99491	656	671	1643.8173828125
pepa6a4	a6.a1.a1	sp|Q9BTC0|DIDO1_HUMAN	sp|Q9BTC0|DIDO1_HUMAN Death-inducer obliterator 1 OS=Homo sapiens GN=DIDO1 PE=1 SV=5	EPPGSTAGLPQEPK		1334	1347	1407.7119140625
pepa6b22	a6.a1.a1	sp|Q9BTC0|DIDO1_HUMAN	sp|Q9BTC0|DIDO1_HUMAN Death-inducer obliterator 1 OS=Homo sapiens GN=DIDO1 PE=1 SV=5	VTVDDLPNR		1439	1447	1028.5374755859375
pepa6b10	a6.a1.a1	sp|Q9BTC0|DIDO1_HUMAN	sp|Q9BTC0|DIDO1_HUMAN Death-inducer obliterator 1 OS=Homo sapiens GN=DIDO1 PE=1 SV=5	LGAMSAAPSQPNSQIR		656	671	1627.822509765625
pepa6a8	a6.a1.a1	sp|Q9BTC0|DIDO1_HUMAN	sp|Q9BTC0|DIDO1_HUMAN Death-inducer obliterator 1 OS=Homo sapiens GN=DIDO1 PE=1 SV=5	GGLVGQAPMPVPEEK	M9:+15.99491	1598	1612	1524.7730712890625
pepa6b12	a6.a1.a1	sp|Q9BTC0|DIDO1_HUMAN	sp|Q9BTC0|DIDO1_HUMAN Death-inducer obliterator 1 OS=Homo sapiens GN=DIDO1 PE=1 SV=5	PAEPVAGAATPSLVEQQK		1460	1477	1792.9444580078125
pepa6b21	a6.a1.a1	sp|Q9BTC0|DIDO1_HUMAN	sp|Q9BTC0|DIDO1_HUMAN Death-inducer obliterator 1 OS=Homo sapiens GN=DIDO1 PE=1 SV=5	VNDSDDLIMTENEVGK	M9:+15.99491	686	701	1794.8070068359375
pepa6b19	a6.a1.a1	sp|Q9BTC0|DIDO1_HUMAN	sp|Q9BTC0|DIDO1_HUMAN Death-inducer obliterator 1 OS=Homo sapiens GN=DIDO1 PE=1 SV=5	TAAPSPSLLYK		519	529	1147.63623046875
pepa6b13	a6.a1.a1	sp|Q9BTC0|DIDO1_HUMAN	sp|Q9BTC0|DIDO1_HUMAN Death-inducer obliterator 1 OS=Homo sapiens GN=DIDO1 PE=1 SV=5	PVLTSVMVPK	M7:+15.99491	1001	1010	1086.6231689453125
pepa6a7	a6.a1.a1	sp|Q9BTC0|DIDO1_HUMAN	sp|Q9BTC0|DIDO1_HUMAN Death-inducer obliterator 1 OS=Homo sapiens GN=DIDO1 PE=1 SV=5	GFINMQSVAK		1059	1068	1094.566650390625
pepa6b20	a6.a1.a1	sp|Q9BTC0|DIDO1_HUMAN	sp|Q9BTC0|DIDO1_HUMAN Death-inducer obliterator 1 OS=Homo sapiens GN=DIDO1 PE=1 SV=5	VNDSDDLIMTENEVGK		686	701	1778.8116455078125
pepa6a9	a6.a1.a1	sp|Q9BTC0|DIDO1_HUMAN	sp|Q9BTC0|DIDO1_HUMAN Death-inducer obliterator 1 OS=Homo sapiens GN=DIDO1 PE=1 SV=5	IFQPVIEAPGASK		384	396	1356.7525634765625
pepa6a6	a6.a1.a1	sp|Q9BTC0|DIDO1_HUMAN	sp|Q9BTC0|DIDO1_HUMAN Death-inducer obliterator 1 OS=Homo sapiens GN=DIDO1 PE=1 SV=5	FPGSAALVGAVR		628	639	1144.647705078125
pepa6b18	a6.a1.a1	sp|Q9BTC0|DIDO1_HUMAN	sp|Q9BTC0|DIDO1_HUMAN Death-inducer obliterator 1 OS=Homo sapiens GN=DIDO1 PE=1 SV=5	SPPEGDTTLFLSR		1040	1052	1419.7119140625
pepa6a3	a6.a1.a1	sp|Q9BTC0|DIDO1_HUMAN	sp|Q9BTC0|DIDO1_HUMAN Death-inducer obliterator 1 OS=Homo sapiens GN=DIDO1 PE=1 SV=5	EEVAYDPEDETILEEAK		1422	1438	1979.897216796875
pepa6a2	a6.a1.a1	sp|Q9BTC0|DIDO1_HUMAN	sp|Q9BTC0|DIDO1_HUMAN Death-inducer obliterator 1 OS=Homo sapiens GN=DIDO1 PE=1 SV=5	DLYLIPLSAQDPVPSK		1158	1173	1755.9532470703125
pepa7b14	a7.a1.a1	sp|P13010|XRCC5_HUMAN	sp|P13010|XRCC5_HUMAN X-ray repair cross-complementing protein 5 OS=Homo sapiens GN=XRCC5 PE=1 SV=3	SKVDEEQMK		324	332	1093.519775390625
pepa7b17	a7.a1.a1	sp|P13010|XRCC5_HUMAN	sp|P13010|XRCC5_HUMAN X-ray repair cross-complementing protein 5 OS=Homo sapiens GN=XRCC5 PE=1 SV=3	VDEEQMK		326	332	878.392822265625
pepa7a8	a7.a1.a1	sp|P13010|XRCC5_HUMAN	sp|P13010|XRCC5_HUMAN X-ray repair cross-complementing protein 5 OS=Homo sapiens GN=XRCC5 PE=1 SV=3	EEASGSSVTAEEAK		689	702	1394.6285400390625
pepa7a6	a7.a1.a1	sp|P13010|XRCC5_HUMAN	sp|P13010|XRCC5_HUMAN X-ray repair cross-complementing protein 5 OS=Homo sapiens GN=XRCC5 PE=1 SV=3	EDGSGDRGDGPFR		172	184	1364.5830078125
pepa7b11	a7.a1.a1	sp|P13010|XRCC5_HUMAN	sp|P13010|XRCC5_HUMAN X-ray repair cross-complementing protein 5 OS=Homo sapiens GN=XRCC5 PE=1 SV=3	LGGHGPSFPLK		185	195	1109.610595703125
pepa7b13	a7.a1.a1	sp|P13010|XRCC5_HUMAN	sp|P13010|XRCC5_HUMAN X-ray repair cross-complementing protein 5 OS=Homo sapiens GN=XRCC5 PE=1 SV=3	MLNPPAEVTTK		515	525	1200.6297607421875
pepa7b19	a7.a1.a1	sp|P13010|XRCC5_HUMAN	sp|P13010|XRCC5_HUMAN X-ray repair cross-complementing protein 5 OS=Homo sapiens GN=XRCC5 PE=1 SV=3	VITMFVQR	M4:+15.99491	37	44	1009.55029296875
pepa7b12	a7.a1.a1	sp|P13010|XRCC5_HUMAN	sp|P13010|XRCC5_HUMAN X-ray repair cross-complementing protein 5 OS=Homo sapiens GN=XRCC5 PE=1 SV=3	KVITMFVQR		36	44	1121.650390625
pepa7a5	a7.a1.a1	sp|P13010|XRCC5_HUMAN	sp|P13010|XRCC5_HUMAN X-ray repair cross-complementing protein 5 OS=Homo sapiens GN=XRCC5 PE=1 SV=3	DQVTAQEIFQDNHEDGPTAK		546	565	2243.021484375
pepa7a2	a7.a1.a1	sp|P13010|XRCC5_HUMAN	sp|P13010|XRCC5_HUMAN X-ray repair cross-complementing protein 5 OS=Homo sapiens GN=XRCC5 PE=1 SV=3	ANPQVGVAFPH		401	411	1136.5850830078125
pepa7a7	a7.a1.a1	sp|P13010|XRCC5_HUMAN	sp|P13010|XRCC5_HUMAN X-ray repair cross-complementing protein 5 OS=Homo sapiens GN=XRCC5 PE=1 SV=3	EDIIQGFR		308	315	977.5054931640625
pepa7b18	a7.a1.a1	sp|P13010|XRCC5_HUMAN	sp|P13010|XRCC5_HUMAN X-ray repair cross-complementing protein 5 OS=Homo sapiens GN=XRCC5 PE=1 SV=3	VITMFVQR		37	44	993.555419921875
pepa7b21	a7.a1.a1	sp|P13010|XRCC5_HUMAN	sp|P13010|XRCC5_HUMAN X-ray repair cross-complementing protein 5 OS=Homo sapiens GN=XRCC5 PE=1 SV=3	YGSDIVPFSK		316	325	1112.562744140625
pepa7a3	a7.a1.a1	sp|P13010|XRCC5_HUMAN	sp|P13010|XRCC5_HUMAN X-ray repair cross-complementing protein 5 OS=Homo sapiens GN=XRCC5 PE=1 SV=3	AVDALIDSMSLAK	M9:+15.99491	453	465	1349.698486328125
pepa7b10	a7.a1.a1	sp|P13010|XRCC5_HUMAN	sp|P13010|XRCC5_HUMAN X-ray repair cross-complementing protein 5 OS=Homo sapiens GN=XRCC5 PE=1 SV=3	HIEIFTDLSSR		131	141	1317.68017578125
pepa7a9	a7.a1.a1	sp|P13010|XRCC5_HUMAN	sp|P13010|XRCC5_HUMAN X-ray repair cross-complementing protein 5 OS=Homo sapiens GN=XRCC5 PE=1 SV=3	FFMGNQVLK		355	363	1083.5660400390625
pepa7b15	a7.a1.a1	sp|P13010|XRCC5_HUMAN	sp|P13010|XRCC5_HUMAN X-ray repair cross-complementing protein 5 OS=Homo sapiens GN=XRCC5 PE=1 SV=3	SQLDIIIH		145	152	938.531005859375
pepa7b16	a7.a1.a1	sp|P13010|XRCC5_HUMAN	sp|P13010|XRCC5_HUMAN X-ray repair cross-complementing protein 5 OS=Homo sapiens GN=XRCC5 PE=1 SV=3	SQLDIIIHSLK		145	155	1266.741943359375
pepa7a1	a7.a1.a1	sp|P13010|XRCC5_HUMAN	sp|P13010|XRCC5_HUMAN X-ray repair cross-complementing protein 5 OS=Homo sapiens GN=XRCC5 PE=1 SV=3	ALDDLDMVAIVR		383	394	1330.703857421875
pepa7b20	a7.a1.a1	sp|P13010|XRCC5_HUMAN	sp|P13010|XRCC5_HUMAN X-ray repair cross-complementing protein 5 OS=Homo sapiens GN=XRCC5 PE=1 SV=3	YAPTEAQLNAVDALIDSMSLAK	M18:+15.99491	444	465	2337.164794921875
pepa7a4	a7.a1.a1	sp|P13010|XRCC5_HUMAN	sp|P13010|XRCC5_HUMAN X-ray repair cross-complementing protein 5 OS=Homo sapiens GN=XRCC5 PE=1 SV=3	DDEAAAVALSSLIH		369	382	1411.706787109375
pepa8a7	a8.a1.a1	sp|Q14527|HLTF_HUMAN	sp|Q14527|HLTF_HUMAN Helicase-like transcription factor OS=Homo sapiens GN=HLTF PE=1 SV=2	KTDVEERPR		468	476	1129.596435546875
pepa8a8	a8.a1.a1	sp|Q14527|HLTF_HUMAN	sp|Q14527|HLTF_HUMAN Helicase-like transcription factor OS=Homo sapiens GN=HLTF PE=1 SV=2	MSELSSSRPK	M1:+15.99491	377	386	1137.5572509765625
pepa8a3	a8.a1.a1	sp|Q14527|HLTF_HUMAN	sp|Q14527|HLTF_HUMAN Helicase-like transcription factor OS=Homo sapiens GN=HLTF PE=1 SV=2	DPNNPYDK		88	95	962.4218139648438
pepa8a5	a8.a1.a1	sp|Q14527|HLTF_HUMAN	sp|Q14527|HLTF_HUMAN Helicase-like transcription factor OS=Homo sapiens GN=HLTF PE=1 SV=2	EYNVNDDSMK	M9:+15.99491	331	340	1230.4947509765625
pepa8b11	a8.a1.a1	sp|Q14527|HLTF_HUMAN	sp|Q14527|HLTF_HUMAN Helicase-like transcription factor OS=Homo sapiens GN=HLTF PE=1 SV=2	PVTMGDEGGLR	M4:+15.99491	621	631	1147.5416259765625
pepa8a6	a8.a1.a1	sp|Q14527|HLTF_HUMAN	sp|Q14527|HLTF_HUMAN Helicase-like transcription factor OS=Homo sapiens GN=HLTF PE=1 SV=2	GDSPLHSIR		542	550	981.5115966796875
pepa8a4	a8.a1.a1	sp|Q14527|HLTF_HUMAN	sp|Q14527|HLTF_HUMAN Helicase-like transcription factor OS=Homo sapiens GN=HLTF PE=1 SV=2	EYNVNDDSMK		331	340	1214.499755859375
pepa8b10	a8.a1.a1	sp|Q14527|HLTF_HUMAN	sp|Q14527|HLTF_HUMAN Helicase-like transcription factor OS=Homo sapiens GN=HLTF PE=1 SV=2	PVTMGDEGGLR		621	631	1131.5467529296875
pepa8b14	a8.a1.a1	sp|Q14527|HLTF_HUMAN	sp|Q14527|HLTF_HUMAN Helicase-like transcription factor OS=Homo sapiens GN=HLTF PE=1 SV=2	TIQRPVTMGDEGGLR		617	631	1629.838134765625
pepa8a1	a8.a1.a1	sp|Q14527|HLTF_HUMAN	sp|Q14527|HLTF_HUMAN Helicase-like transcription factor OS=Homo sapiens GN=HLTF PE=1 SV=2	AGGVGLNLSAASR		914	926	1172.6385498046875
pepa8a2	a8.a1.a1	sp|Q14527|HLTF_HUMAN	sp|Q14527|HLTF_HUMAN Helicase-like transcription factor OS=Homo sapiens GN=HLTF PE=1 SV=2	ASGFVFTR		873	880	884.462890625
pepa8b17	a8.a1.a1	sp|Q14527|HLTF_HUMAN	sp|Q14527|HLTF_HUMAN Helicase-like transcription factor OS=Homo sapiens GN=HLTF PE=1 SV=2	YYTGVVNNNEMVALQR	M11:+15.99491	72	87	1886.9068603515625
pepa8b13	a8.a1.a1	sp|Q14527|HLTF_HUMAN	sp|Q14527|HLTF_HUMAN Helicase-like transcription factor OS=Homo sapiens GN=HLTF PE=1 SV=2	THEMEPAEAIETPLLPHQK	M4:+15.99491	227	245	2187.075439453125
pepa8b15	a8.a1.a1	sp|Q14527|HLTF_HUMAN	sp|Q14527|HLTF_HUMAN Helicase-like transcription factor OS=Homo sapiens GN=HLTF PE=1 SV=2	VFIQHITLSDEER		663	675	1586.8177490234375
pepa8b12	a8.a1.a1	sp|Q14527|HLTF_HUMAN	sp|Q14527|HLTF_HUMAN Helicase-like transcription factor OS=Homo sapiens GN=HLTF PE=1 SV=2	THEMEPAEAIETPLLPHQK		227	245	2171.08056640625
pepa8b16	a8.a1.a1	sp|Q14527|HLTF_HUMAN	sp|Q14527|HLTF_HUMAN Helicase-like transcription factor OS=Homo sapiens GN=HLTF PE=1 SV=2	YYTGVVNNNEMVALQR		72	87	1870.9119873046875
pepa8a9	a8.a1.a1	sp|Q14527|HLTF_HUMAN	sp|Q14527|HLTF_HUMAN Helicase-like transcription factor OS=Homo sapiens GN=HLTF PE=1 SV=2	NDLYYNTITNFSEK		268	281	1721.8021240234375
pepa9b10	a9.a1.a1	sp|P27694|RFA1_HUMAN	sp|P27694|RFA1_HUMAN Replication protein A 70 kDa DNA-binding subunit OS=Homo sapiens GN=RPA1 PE=1 SV=2	PQPQNGSSGMGSTVSK	M10:+15.99491	142	157	1577.7227783203125
pepa9a9	a9.a1.a1	sp|P27694|RFA1_HUMAN	sp|P27694|RFA1_HUMAN Replication protein A 70 kDa DNA-binding subunit OS=Homo sapiens GN=RPA1 PE=1 SV=2	PQPQNGSSGMGSTVSK		142	157	1561.7279052734375
pepa9b11	a9.a1.a1	sp|P27694|RFA1_HUMAN	sp|P27694|RFA1_HUMAN Replication protein A 70 kDa DNA-binding subunit OS=Homo sapiens GN=RPA1 PE=1 SV=2	SGGVGGSNTNWK		432	443	1163.54443359375
pepa9a1	a9.a1.a1	sp|P27694|RFA1_HUMAN	sp|P27694|RFA1_HUMAN Replication protein A 70 kDa DNA-binding subunit OS=Homo sapiens GN=RPA1 PE=1 SV=2	ATAFNEQVDK		235	244	1122.54296875
pepa9a2	a9.a1.a1	sp|P27694|RFA1_HUMAN	sp|P27694|RFA1_HUMAN Replication protein A 70 kDa DNA-binding subunit OS=Homo sapiens GN=RPA1 PE=1 SV=2	ATVMDVKPVDYR	M4:+15.99491	589	600	1409.709716796875
pepa9b14	a9.a1.a1	sp|P27694|RFA1_HUMAN	sp|P27694|RFA1_HUMAN Replication protein A 70 kDa DNA-binding subunit OS=Homo sapiens GN=RPA1 PE=1 SV=2	VIDQQNGLYR		490	499	1205.627685546875
pepa9a8	a9.a1.a1	sp|P27694|RFA1_HUMAN	sp|P27694|RFA1_HUMAN Replication protein A 70 kDa DNA-binding subunit OS=Homo sapiens GN=RPA1 PE=1 SV=2	NIYLMDTSGK	M5:+15.99491	345	354	1157.5511474609375
pepa9a7	a9.a1.a1	sp|P27694|RFA1_HUMAN	sp|P27694|RFA1_HUMAN Replication protein A 70 kDa DNA-binding subunit OS=Homo sapiens GN=RPA1 PE=1 SV=2	NIYLMDTSGK		345	354	1141.55615234375
pepa9b13	a9.a1.a1	sp|P27694|RFA1_HUMAN	sp|P27694|RFA1_HUMAN Replication protein A 70 kDa DNA-binding subunit OS=Homo sapiens GN=RPA1 PE=1 SV=2	VGQLSEGAIAAIMQK	M13:+15.99491	2	16	1531.8153076171875
pepa9b15	a9.a1.a1	sp|P27694|RFA1_HUMAN	sp|P27694|RFA1_HUMAN Replication protein A 70 kDa DNA-binding subunit OS=Homo sapiens GN=RPA1 PE=1 SV=2	VVTATLWGEDADK		355	367	1404.7010498046875
pepa9a6	a9.a1.a1	sp|P27694|RFA1_HUMAN	sp|P27694|RFA1_HUMAN Replication protein A 70 kDa DNA-binding subunit OS=Homo sapiens GN=RPA1 PE=1 SV=2	IGNPVPYNEGLGQPQVAPPAPAASPAASSR		112	141	2913.48583984375
pepa9b12	a9.a1.a1	sp|P27694|RFA1_HUMAN	sp|P27694|RFA1_HUMAN Replication protein A 70 kDa DNA-binding subunit OS=Homo sapiens GN=RPA1 PE=1 SV=2	VGQLSEGAIAAIMQK		2	16	1515.8204345703125
pepa9a3	a9.a1.a1	sp|P27694|RFA1_HUMAN	sp|P27694|RFA1_HUMAN Replication protein A 70 kDa DNA-binding subunit OS=Homo sapiens GN=RPA1 PE=1 SV=2	DKNEQAFEEVFQNANFR		552	568	2085.962890625
pepa9a4	a9.a1.a1	sp|P27694|RFA1_HUMAN	sp|P27694|RFA1_HUMAN Replication protein A 70 kDa DNA-binding subunit OS=Homo sapiens GN=RPA1 PE=1 SV=2	FFPLIEVNK		245	253	1106.6248779296875
pepa9a5	a9.a1.a1	sp|P27694|RFA1_HUMAN	sp|P27694|RFA1_HUMAN Replication protein A 70 kDa DNA-binding subunit OS=Homo sapiens GN=RPA1 PE=1 SV=2	LFSLELVDESGEIR		221	234	1606.8326416015625
pepb10a6	b10.a1.a1	sp|Q13428-2|TCOF_HUMAN	sp|Q13428-2|TCOF_HUMAN Isoform 2 of Treacle protein OS=Homo sapiens GN=TCOF1	LSGDQPAAR		1272	1280	914.4694213867188
pepb10a7	b10.a1.a1	sp|Q13428-2|TCOF_HUMAN	sp|Q13428-2|TCOF_HUMAN Isoform 2 of Treacle protein OS=Homo sapiens GN=TCOF1	KAEEDAALQAK		64	74	1173.6114501953125
pepb10b12	b10.a1.a1	sp|Q13428-2|TCOF_HUMAN	sp|Q13428-2|TCOF_HUMAN Isoform 2 of Treacle protein OS=Homo sapiens GN=TCOF1	TSQVGAASAPAK		291	302	1087.5745849609375
pepb10a2	b10.a1.a1	sp|Q13428-2|TCOF_HUMAN	sp|Q13428-2|TCOF_HUMAN Isoform 2 of Treacle protein OS=Homo sapiens GN=TCOF1	ASEAQPPVAR		1007	1016	1025.537841796875
pepb10a8	b10.a1.a1	sp|Q13428-2|TCOF_HUMAN	sp|Q13428-2|TCOF_HUMAN Isoform 2 of Treacle protein OS=Homo sapiens GN=TCOF1	QEAKPQQAAGMLSPK	M11:+15.99491	1168	1182	1599.8162841796875
pepb10a1	b10.a1.a1	sp|Q13428-2|TCOF_HUMAN	sp|Q13428-2|TCOF_HUMAN Isoform 2 of Treacle protein OS=Homo sapiens GN=TCOF1	AGTATSPAGSSPAVAGGTQR		592	611	1743.8624267578125
pepb10b11	b10.a1.a1	sp|Q13428-2|TCOF_HUMAN	sp|Q13428-2|TCOF_HUMAN Isoform 2 of Treacle protein OS=Homo sapiens GN=TCOF1	TGPAAAQVQVGK		382	393	1126.6219482421875
pepb10b10	b10.a1.a1	sp|Q13428-2|TCOF_HUMAN	sp|Q13428-2|TCOF_HUMAN Isoform 2 of Treacle protein OS=Homo sapiens GN=TCOF1	SPAGPAATPAQAQAASTPR		890	908	1749.8883056640625
pepb10a5	b10.a1.a1	sp|Q13428-2|TCOF_HUMAN	sp|Q13428-2|TCOF_HUMAN Isoform 2 of Treacle protein OS=Homo sapiens GN=TCOF1	LDSSPSVSSTLAAK		1148	1161	1362.7115478515625
pepb10a3	b10.a1.a1	sp|Q13428-2|TCOF_HUMAN	sp|Q13428-2|TCOF_HUMAN Isoform 2 of Treacle protein OS=Homo sapiens GN=TCOF1	GSLGQGTAPVLPGK		656	669	1281.716552734375
pepb10a9	b10.a1.a1	sp|Q13428-2|TCOF_HUMAN	sp|Q13428-2|TCOF_HUMAN Isoform 2 of Treacle protein OS=Homo sapiens GN=TCOF1	SLGNILQAK		494	502	943.5574951171875
pepb10a4	b10.a1.a1	sp|Q13428-2|TCOF_HUMAN	sp|Q13428-2|TCOF_HUMAN Isoform 2 of Treacle protein OS=Homo sapiens GN=TCOF1	LASTNSSVLGADLPSSMK	M17:+15.99491	105	122	1793.8953857421875
pepb10a6	b10.a1.a2	sp|Q13428-3|TCOF_HUMAN	sp|Q13428-3|TCOF_HUMAN Isoform 3 of Treacle protein OS=Homo sapiens GN=TCOF1	LSGDQPAAR		1350	1358	914.4694213867188
pepb10a7	b10.a1.a2	sp|Q13428-3|TCOF_HUMAN	sp|Q13428-3|TCOF_HUMAN Isoform 3 of Treacle protein OS=Homo sapiens GN=TCOF1	KAEEDAALQAK		64	74	1173.6114501953125
pepb10b12	b10.a1.a2	sp|Q13428-3|TCOF_HUMAN	sp|Q13428-3|TCOF_HUMAN Isoform 3 of Treacle protein OS=Homo sapiens GN=TCOF1	TSQVGAASAPAK		368	379	1087.5745849609375
pepb10a2	b10.a1.a2	sp|Q13428-3|TCOF_HUMAN	sp|Q13428-3|TCOF_HUMAN Isoform 3 of Treacle protein OS=Homo sapiens GN=TCOF1	ASEAQPPVAR		1084	1093	1025.537841796875
pepb10a8	b10.a1.a2	sp|Q13428-3|TCOF_HUMAN	sp|Q13428-3|TCOF_HUMAN Isoform 3 of Treacle protein OS=Homo sapiens GN=TCOF1	QEAKPQQAAGMLSPK	M11:+15.99491	1246	1260	1599.8162841796875
pepb10a1	b10.a1.a2	sp|Q13428-3|TCOF_HUMAN	sp|Q13428-3|TCOF_HUMAN Isoform 3 of Treacle protein OS=Homo sapiens GN=TCOF1	AGTATSPAGSSPAVAGGTQR		669	688	1743.8624267578125
pepb10b11	b10.a1.a2	sp|Q13428-3|TCOF_HUMAN	sp|Q13428-3|TCOF_HUMAN Isoform 3 of Treacle protein OS=Homo sapiens GN=TCOF1	TGPAAAQVQVGK		459	470	1126.6219482421875
pepb10b10	b10.a1.a2	sp|Q13428-3|TCOF_HUMAN	sp|Q13428-3|TCOF_HUMAN Isoform 3 of Treacle protein OS=Homo sapiens GN=TCOF1	SPAGPAATPAQAQAASTPR		967	985	1749.8883056640625
pepb10a5	b10.a1.a2	sp|Q13428-3|TCOF_HUMAN	sp|Q13428-3|TCOF_HUMAN Isoform 3 of Treacle protein OS=Homo sapiens GN=TCOF1	LDSSPSVSSTLAAK		1226	1239	1362.7115478515625
pepb10a3	b10.a1.a2	sp|Q13428-3|TCOF_HUMAN	sp|Q13428-3|TCOF_HUMAN Isoform 3 of Treacle protein OS=Homo sapiens GN=TCOF1	GSLGQGTAPVLPGK		733	746	1281.716552734375
pepb10a9	b10.a1.a2	sp|Q13428-3|TCOF_HUMAN	sp|Q13428-3|TCOF_HUMAN Isoform 3 of Treacle protein OS=Homo sapiens GN=TCOF1	SLGNILQAK		571	579	943.5574951171875
pepb10a4	b10.a1.a2	sp|Q13428-3|TCOF_HUMAN	sp|Q13428-3|TCOF_HUMAN Isoform 3 of Treacle protein OS=Homo sapiens GN=TCOF1	LASTNSSVLGADLPSSMK	M17:+15.99491	105	122	1793.8953857421875
pepb10a6	b10.a1.a3	sp|Q13428-4|TCOF_HUMAN	sp|Q13428-4|TCOF_HUMAN Isoform 4 of Treacle protein OS=Homo sapiens GN=TCOF1	LSGDQPAAR		1385	1393	914.4694213867188
pepb10a7	b10.a1.a3	sp|Q13428-4|TCOF_HUMAN	sp|Q13428-4|TCOF_HUMAN Isoform 4 of Treacle protein OS=Homo sapiens GN=TCOF1	KAEEDAALQAK		64	74	1173.6114501953125
pepb10b12	b10.a1.a3	sp|Q13428-4|TCOF_HUMAN	sp|Q13428-4|TCOF_HUMAN Isoform 4 of Treacle protein OS=Homo sapiens GN=TCOF1	TSQVGAASAPAK		368	379	1087.5745849609375
pepb10a2	b10.a1.a3	sp|Q13428-4|TCOF_HUMAN	sp|Q13428-4|TCOF_HUMAN Isoform 4 of Treacle protein OS=Homo sapiens GN=TCOF1	ASEAQPPVAR		1120	1129	1025.537841796875
pepb10a8	b10.a1.a3	sp|Q13428-4|TCOF_HUMAN	sp|Q13428-4|TCOF_HUMAN Isoform 4 of Treacle protein OS=Homo sapiens GN=TCOF1	QEAKPQQAAGMLSPK	M11:+15.99491	1281	1295	1599.8162841796875
pepb10a1	b10.a1.a3	sp|Q13428-4|TCOF_HUMAN	sp|Q13428-4|TCOF_HUMAN Isoform 4 of Treacle protein OS=Homo sapiens GN=TCOF1	AGTATSPAGSSPAVAGGTQR		669	688	1743.8624267578125
pepb10b11	b10.a1.a3	sp|Q13428-4|TCOF_HUMAN	sp|Q13428-4|TCOF_HUMAN Isoform 4 of Treacle protein OS=Homo sapiens GN=TCOF1	TGPAAAQVQVGK		459	470	1126.6219482421875
pepb10b10	b10.a1.a3	sp|Q13428-4|TCOF_HUMAN	sp|Q13428-4|TCOF_HUMAN Isoform 4 of Treacle protein OS=Homo sapiens GN=TCOF1	SPAGPAATPAQAQAASTPR		1003	1021	1749.8883056640625
pepb10a5	b10.a1.a3	sp|Q13428-4|TCOF_HUMAN	sp|Q13428-4|TCOF_HUMAN Isoform 4 of Treacle protein OS=Homo sapiens GN=TCOF1	LDSSPSVSSTLAAK		1261	1274	1362.7115478515625
pepb10a3	b10.a1.a3	sp|Q13428-4|TCOF_HUMAN	sp|Q13428-4|TCOF_HUMAN Isoform 4 of Treacle protein OS=Homo sapiens GN=TCOF1	GSLGQGTAPVLPGK		733	746	1281.716552734375
pepb10a9	b10.a1.a3	sp|Q13428-4|TCOF_HUMAN	sp|Q13428-4|TCOF_HUMAN Isoform 4 of Treacle protein OS=Homo sapiens GN=TCOF1	SLGNILQAK		571	579	943.5574951171875
pepb10a4	b10.a1.a3	sp|Q13428-4|TCOF_HUMAN	sp|Q13428-4|TCOF_HUMAN Isoform 4 of Treacle protein OS=Homo sapiens GN=TCOF1	LASTNSSVLGADLPSSMK	M17:+15.99491	105	122	1793.8953857421875
pepb10a6	b10.a1.a4	sp|Q13428-8|TCOF_HUMAN	sp|Q13428-8|TCOF_HUMAN Isoform 8 of Treacle protein OS=Homo sapiens GN=TCOF1	LSGDQPAAR		1273	1281	914.4694213867188
pepb10a7	b10.a1.a4	sp|Q13428-8|TCOF_HUMAN	sp|Q13428-8|TCOF_HUMAN Isoform 8 of Treacle protein OS=Homo sapiens GN=TCOF1	KAEEDAALQAK		64	74	1173.6114501953125
pepb10b12	b10.a1.a4	sp|Q13428-8|TCOF_HUMAN	sp|Q13428-8|TCOF_HUMAN Isoform 8 of Treacle protein OS=Homo sapiens GN=TCOF1	TSQVGAASAPAK		291	302	1087.5745849609375
pepb10a2	b10.a1.a4	sp|Q13428-8|TCOF_HUMAN	sp|Q13428-8|TCOF_HUMAN Isoform 8 of Treacle protein OS=Homo sapiens GN=TCOF1	ASEAQPPVAR		1007	1016	1025.537841796875
pepb10a8	b10.a1.a4	sp|Q13428-8|TCOF_HUMAN	sp|Q13428-8|TCOF_HUMAN Isoform 8 of Treacle protein OS=Homo sapiens GN=TCOF1	QEAKPQQAAGMLSPK	M11:+15.99491	1169	1183	1599.8162841796875
pepb10a1	b10.a1.a4	sp|Q13428-8|TCOF_HUMAN	sp|Q13428-8|TCOF_HUMAN Isoform 8 of Treacle protein OS=Homo sapiens GN=TCOF1	AGTATSPAGSSPAVAGGTQR		592	611	1743.8624267578125
pepb10b11	b10.a1.a4	sp|Q13428-8|TCOF_HUMAN	sp|Q13428-8|TCOF_HUMAN Isoform 8 of Treacle protein OS=Homo sapiens GN=TCOF1	TGPAAAQVQVGK		382	393	1126.6219482421875
pepb10b10	b10.a1.a4	sp|Q13428-8|TCOF_HUMAN	sp|Q13428-8|TCOF_HUMAN Isoform 8 of Treacle protein OS=Homo sapiens GN=TCOF1	SPAGPAATPAQAQAASTPR		890	908	1749.8883056640625
pepb10a5	b10.a1.a4	sp|Q13428-8|TCOF_HUMAN	sp|Q13428-8|TCOF_HUMAN Isoform 8 of Treacle protein OS=Homo sapiens GN=TCOF1	LDSSPSVSSTLAAK		1149	1162	1362.7115478515625
pepb10a3	b10.a1.a4	sp|Q13428-8|TCOF_HUMAN	sp|Q13428-8|TCOF_HUMAN Isoform 8 of Treacle protein OS=Homo sapiens GN=TCOF1	GSLGQGTAPVLPGK		656	669	1281.716552734375
pepb10a9	b10.a1.a4	sp|Q13428-8|TCOF_HUMAN	sp|Q13428-8|TCOF_HUMAN Isoform 8 of Treacle protein OS=Homo sapiens GN=TCOF1	SLGNILQAK		494	502	943.5574951171875
pepb10a4	b10.a1.a4	sp|Q13428-8|TCOF_HUMAN	sp|Q13428-8|TCOF_HUMAN Isoform 8 of Treacle protein OS=Homo sapiens GN=TCOF1	LASTNSSVLGADLPSSMK	M17:+15.99491	105	122	1793.8953857421875
pepb10a6	b10.a1.a5	sp|Q13428|TCOF_HUMAN	sp|Q13428|TCOF_HUMAN Treacle protein OS=Homo sapiens GN=TCOF1 PE=1 SV=3	LSGDQPAAR		1349	1357	914.4694213867188
pepb10a7	b10.a1.a5	sp|Q13428|TCOF_HUMAN	sp|Q13428|TCOF_HUMAN Treacle protein OS=Homo sapiens GN=TCOF1 PE=1 SV=3	KAEEDAALQAK		64	74	1173.6114501953125
pepb10b12	b10.a1.a5	sp|Q13428|TCOF_HUMAN	sp|Q13428|TCOF_HUMAN Treacle protein OS=Homo sapiens GN=TCOF1 PE=1 SV=3	TSQVGAASAPAK		368	379	1087.5745849609375
pepb10a2	b10.a1.a5	sp|Q13428|TCOF_HUMAN	sp|Q13428|TCOF_HUMAN Treacle protein OS=Homo sapiens GN=TCOF1 PE=1 SV=3	ASEAQPPVAR		1084	1093	1025.537841796875
pepb10a8	b10.a1.a5	sp|Q13428|TCOF_HUMAN	sp|Q13428|TCOF_HUMAN Treacle protein OS=Homo sapiens GN=TCOF1 PE=1 SV=3	QEAKPQQAAGMLSPK	M11:+15.99491	1245	1259	1599.8162841796875
pepb10a1	b10.a1.a5	sp|Q13428|TCOF_HUMAN	sp|Q13428|TCOF_HUMAN Treacle protein OS=Homo sapiens GN=TCOF1 PE=1 SV=3	AGTATSPAGSSPAVAGGTQR		669	688	1743.8624267578125
pepb10b11	b10.a1.a5	sp|Q13428|TCOF_HUMAN	sp|Q13428|TCOF_HUMAN Treacle protein OS=Homo sapiens GN=TCOF1 PE=1 SV=3	TGPAAAQVQVGK		459	470	1126.6219482421875
pepb10b10	b10.a1.a5	sp|Q13428|TCOF_HUMAN	sp|Q13428|TCOF_HUMAN Treacle protein OS=Homo sapiens GN=TCOF1 PE=1 SV=3	SPAGPAATPAQAQAASTPR		967	985	1749.8883056640625
pepb10a5	b10.a1.a5	sp|Q13428|TCOF_HUMAN	sp|Q13428|TCOF_HUMAN Treacle protein OS=Homo sapiens GN=TCOF1 PE=1 SV=3	LDSSPSVSSTLAAK		1225	1238	1362.7115478515625
pepb10a3	b10.a1.a5	sp|Q13428|TCOF_HUMAN	sp|Q13428|TCOF_HUMAN Treacle protein OS=Homo sapiens GN=TCOF1 PE=1 SV=3	GSLGQGTAPVLPGK		733	746	1281.716552734375
pepb10a9	b10.a1.a5	sp|Q13428|TCOF_HUMAN	sp|Q13428|TCOF_HUMAN Treacle protein OS=Homo sapiens GN=TCOF1 PE=1 SV=3	SLGNILQAK		571	579	943.5574951171875
pepb10a4	b10.a1.a5	sp|Q13428|TCOF_HUMAN	sp|Q13428|TCOF_HUMAN Treacle protein OS=Homo sapiens GN=TCOF1 PE=1 SV=3	LASTNSSVLGADLPSSMK	M17:+15.99491	105	122	1793.8953857421875
pepb10a6	b10.a1.a6	tr|E9PHK9|E9PHK9_HUMAN	tr|E9PHK9|E9PHK9_HUMAN Treacle protein OS=Homo sapiens GN=TCOF1 PE=2 SV=1	LSGDQPAAR		1386	1394	914.4694213867188
pepb10a7	b10.a1.a6	tr|E9PHK9|E9PHK9_HUMAN	tr|E9PHK9|E9PHK9_HUMAN Treacle protein OS=Homo sapiens GN=TCOF1 PE=2 SV=1	KAEEDAALQAK		64	74	1173.6114501953125
pepb10b12	b10.a1.a6	tr|E9PHK9|E9PHK9_HUMAN	tr|E9PHK9|E9PHK9_HUMAN Treacle protein OS=Homo sapiens GN=TCOF1 PE=2 SV=1	TSQVGAASAPAK		368	379	1087.5745849609375
pepb10a2	b10.a1.a6	tr|E9PHK9|E9PHK9_HUMAN	tr|E9PHK9|E9PHK9_HUMAN Treacle protein OS=Homo sapiens GN=TCOF1 PE=2 SV=1	ASEAQPPVAR		1121	1130	1025.537841796875
pepb10a8	b10.a1.a6	tr|E9PHK9|E9PHK9_HUMAN	tr|E9PHK9|E9PHK9_HUMAN Treacle protein OS=Homo sapiens GN=TCOF1 PE=2 SV=1	QEAKPQQAAGMLSPK	M11:+15.99491	1282	1296	1599.8162841796875
pepb10a1	b10.a1.a6	tr|E9PHK9|E9PHK9_HUMAN	tr|E9PHK9|E9PHK9_HUMAN Treacle protein OS=Homo sapiens GN=TCOF1 PE=2 SV=1	AGTATSPAGSSPAVAGGTQR		669	688	1743.8624267578125
pepb10b11	b10.a1.a6	tr|E9PHK9|E9PHK9_HUMAN	tr|E9PHK9|E9PHK9_HUMAN Treacle protein OS=Homo sapiens GN=TCOF1 PE=2 SV=1	TGPAAAQVQVGK		459	470	1126.6219482421875
pepb10b10	b10.a1.a6	tr|E9PHK9|E9PHK9_HUMAN	tr|E9PHK9|E9PHK9_HUMAN Treacle protein OS=Homo sapiens GN=TCOF1 PE=2 SV=1	SPAGPAATPAQAQAASTPR		1004	1022	1749.8883056640625
pepb10a5	b10.a1.a6	tr|E9PHK9|E9PHK9_HUMAN	tr|E9PHK9|E9PHK9_HUMAN Treacle protein OS=Homo sapiens GN=TCOF1 PE=2 SV=1	LDSSPSVSSTLAAK		1262	1275	1362.7115478515625
pepb10a3	b10.a1.a6	tr|E9PHK9|E9PHK9_HUMAN	tr|E9PHK9|E9PHK9_HUMAN Treacle protein OS=Homo sapiens GN=TCOF1 PE=2 SV=1	GSLGQGTAPVLPGK		733	746	1281.716552734375
pepb10a9	b10.a1.a6	tr|E9PHK9|E9PHK9_HUMAN	tr|E9PHK9|E9PHK9_HUMAN Treacle protein OS=Homo sapiens GN=TCOF1 PE=2 SV=1	SLGNILQAK		571	579	943.5574951171875
pepb10a4	b10.a1.a6	tr|E9PHK9|E9PHK9_HUMAN	tr|E9PHK9|E9PHK9_HUMAN Treacle protein OS=Homo sapiens GN=TCOF1 PE=2 SV=1	LASTNSSVLGADLPSSMK	M17:+15.99491	105	122	1793.8953857421875
pepb11a2	b11.a1.a1	sp|O75533|SF3B1_HUMAN	sp|O75533|SF3B1_HUMAN Splicing factor 3B subunit 1 OS=Homo sapiens GN=SF3B1 PE=1 SV=3	GDTPGHATPGHGGATSSAR		271	289	1733.79541015625
pepb11a3	b11.a1.a1	sp|O75533|SF3B1_HUMAN	sp|O75533|SF3B1_HUMAN Splicing factor 3B subunit 1 OS=Homo sapiens GN=SF3B1 PE=1 SV=3	GSETPGATPGSK		241	252	1088.5223388671875
pepb11a9	b11.a1.a1	sp|O75533|SF3B1_HUMAN	sp|O75533|SF3B1_HUMAN Splicing factor 3B subunit 1 OS=Homo sapiens GN=SF3B1 PE=1 SV=3	THEDIEAQIR		7	16	1211.6019287109375
pepb11a1	b11.a1.a1	sp|O75533|SF3B1_HUMAN	sp|O75533|SF3B1_HUMAN Splicing factor 3B subunit 1 OS=Homo sapiens GN=SF3B1 PE=1 SV=3	DTPGHGSGWAETPR		302	315	1467.66162109375
pepb11a5	b11.a1.a1	sp|O75533|SF3B1_HUMAN	sp|O75533|SF3B1_HUMAN Splicing factor 3B subunit 1 OS=Homo sapiens GN=SF3B1 PE=1 SV=3	IMGNLGAADIDHK	M2:+15.99491	875	887	1370.6737060546875
pepb11b10	b11.a1.a1	sp|O75533|SF3B1_HUMAN	sp|O75533|SF3B1_HUMAN Splicing factor 3B subunit 1 OS=Homo sapiens GN=SF3B1 PE=1 SV=3	VGAAEIISR		844	852	915.5261840820312
pepb11a6	b11.a1.a1	sp|O75533|SF3B1_HUMAN	sp|O75533|SF3B1_HUMAN Splicing factor 3B subunit 1 OS=Homo sapiens GN=SF3B1 PE=1 SV=3	IVDDLKDEAEQYR		853	865	1593.77587890625
pepb11a8	b11.a1.a1	sp|O75533|SF3B1_HUMAN	sp|O75533|SF3B1_HUMAN Splicing factor 3B subunit 1 OS=Homo sapiens GN=SF3B1 PE=1 SV=3	QLVDTTVELANK		832	843	1330.7216796875
pepb11b11	b11.a1.a1	sp|O75533|SF3B1_HUMAN	sp|O75533|SF3B1_HUMAN Splicing factor 3B subunit 1 OS=Homo sapiens GN=SF3B1 PE=1 SV=3	VPELNVQNGVLK		1138	1149	1309.7479248046875
pepb11a4	b11.a1.a1	sp|O75533|SF3B1_HUMAN	sp|O75533|SF3B1_HUMAN Splicing factor 3B subunit 1 OS=Homo sapiens GN=SF3B1 PE=1 SV=3	LLVDVDESTLSPEEQK		478	493	1801.906982421875
pepb11a7	b11.a1.a1	sp|O75533|SF3B1_HUMAN	sp|O75533|SF3B1_HUMAN Splicing factor 3B subunit 1 OS=Homo sapiens GN=SF3B1 PE=1 SV=3	QLVDTTVELANK	Q1:-17.02655	832	843	1313.695068359375
pepb12a3	b12.a1.a1	sp|Q9NRL2|BAZ1A_HUMAN	sp|Q9NRL2|BAZ1A_HUMAN Bromodomain adjacent to zinc finger domain protein 1A OS=Homo sapiens GN=BAZ1A PE=1 SV=2	EQLTDADTK		495	503	1020.4848022460938
pepb12a1	b12.a1.a1	sp|Q9NRL2|BAZ1A_HUMAN	sp|Q9NRL2|BAZ1A_HUMAN Bromodomain adjacent to zinc finger domain protein 1A OS=Homo sapiens GN=BAZ1A PE=1 SV=2	APLDASDSGR		1098	1107	988.4697875976562
pepb12a7	b12.a1.a1	sp|Q9NRL2|BAZ1A_HUMAN	sp|Q9NRL2|BAZ1A_HUMAN Bromodomain adjacent to zinc finger domain protein 1A OS=Homo sapiens GN=BAZ1A PE=1 SV=2	LSLQESESK		1397	1405	1020.5211791992188
pepb12a9	b12.a1.a1	sp|Q9NRL2|BAZ1A_HUMAN	sp|Q9NRL2|BAZ1A_HUMAN Bromodomain adjacent to zinc finger domain protein 1A OS=Homo sapiens GN=BAZ1A PE=1 SV=2	PSSFQNNVQSQDPQVSTK		841	858	1990.9468994140625
pepb12b12	b12.a1.a1	sp|Q9NRL2|BAZ1A_HUMAN	sp|Q9NRL2|BAZ1A_HUMAN Bromodomain adjacent to zinc finger domain protein 1A OS=Homo sapiens GN=BAZ1A PE=1 SV=2	TGEPLMSESTSNIDQGPR	M6:+15.99491	859	876	1934.8763427734375
pepb12b10	b12.a1.a1	sp|Q9NRL2|BAZ1A_HUMAN	sp|Q9NRL2|BAZ1A_HUMAN Bromodomain adjacent to zinc finger domain protein 1A OS=Homo sapiens GN=BAZ1A PE=1 SV=2	QSPEPSPVTLGR		1412	1423	1267.66455078125
pepb12a5	b12.a1.a1	sp|Q9NRL2|BAZ1A_HUMAN	sp|Q9NRL2|BAZ1A_HUMAN Bromodomain adjacent to zinc finger domain protein 1A OS=Homo sapiens GN=BAZ1A PE=1 SV=2	HYDDFFER		36	43	1128.474853515625
pepb12a6	b12.a1.a1	sp|Q9NRL2|BAZ1A_HUMAN	sp|Q9NRL2|BAZ1A_HUMAN Bromodomain adjacent to zinc finger domain protein 1A OS=Homo sapiens GN=BAZ1A PE=1 SV=2	LGLHVTPSNVDQVSTPPAAK		1533	1552	2031.08740234375
pepb12a8	b12.a1.a1	sp|Q9NRL2|BAZ1A_HUMAN	sp|Q9NRL2|BAZ1A_HUMAN Bromodomain adjacent to zinc finger domain protein 1A OS=Homo sapiens GN=BAZ1A PE=1 SV=2	PGLTYQEALESEK		60	72	1464.7220458984375
pepb12b11	b12.a1.a1	sp|Q9NRL2|BAZ1A_HUMAN	sp|Q9NRL2|BAZ1A_HUMAN Bromodomain adjacent to zinc finger domain protein 1A OS=Homo sapiens GN=BAZ1A PE=1 SV=2	SANNTPENSPNFPNFR		1363	1378	1805.820556640625
pepb12a2	b12.a1.a1	sp|Q9NRL2|BAZ1A_HUMAN	sp|Q9NRL2|BAZ1A_HUMAN Bromodomain adjacent to zinc finger domain protein 1A OS=Homo sapiens GN=BAZ1A PE=1 SV=2	DLTEALDEDADPTK		504	517	1532.6966552734375
pepb12a4	b12.a1.a1	sp|Q9NRL2|BAZ1A_HUMAN	sp|Q9NRL2|BAZ1A_HUMAN Bromodomain adjacent to zinc finger domain protein 1A OS=Homo sapiens GN=BAZ1A PE=1 SV=2	HDDSWPFLK		1448	1456	1144.5426025390625
pepb13a9	b13.a1.a1	sp|P00367|DHE3_HUMAN	sp|P00367|DHE3_HUMAN Glutamate dehydrogenase 1, mitochondrial OS=Homo sapiens GN=GLUD1 PE=1 SV=2	NLNHVSYGR		445	453	1059.533447265625
pepb13a7	b13.a1.a1	sp|P00367|DHE3_HUMAN	sp|P00367|DHE3_HUMAN Glutamate dehydrogenase 1, mitochondrial OS=Homo sapiens GN=GLUD1 PE=1 SV=2	IIAEGANGPTTPEADK		400	415	1583.7916259765625
pepb13b11	b13.a1.a1	sp|P00367|DHE3_HUMAN	sp|P00367|DHE3_HUMAN Glutamate dehydrogenase 1, mitochondrial OS=Homo sapiens GN=GLUD1 PE=1 SV=2	YSTDVSVDEVK		152	162	1241.5899658203125
pepb13a1	b13.a1.a1	sp|P00367|DHE3_HUMAN	sp|P00367|DHE3_HUMAN Glutamate dehydrogenase 1, mitochondrial OS=Homo sapiens GN=GLUD1 PE=1 SV=2	ALASLMTYK	M6:+15.99491	163	171	1013.5339965820312
pepb13a8	b13.a1.a1	sp|P00367|DHE3_HUMAN	sp|P00367|DHE3_HUMAN Glutamate dehydrogenase 1, mitochondrial OS=Homo sapiens GN=GLUD1 PE=1 SV=2	MVEGFFDR	M1:+15.99491	69	76	1016.4509887695312
pepb13a6	b13.a1.a1	sp|P00367|DHE3_HUMAN	sp|P00367|DHE3_HUMAN Glutamate dehydrogenase 1, mitochondrial OS=Homo sapiens GN=GLUD1 PE=1 SV=2	HGGTIPIVPTAEFQDR		481	496	1737.892333984375
pepb13a3	b13.a1.a1	sp|P00367|DHE3_HUMAN	sp|P00367|DHE3_HUMAN Glutamate dehydrogenase 1, mitochondrial OS=Homo sapiens GN=GLUD1 PE=1 SV=2	DIVHSGLAYTMER		504	516	1491.7264404296875
pepb13b10	b13.a1.a1	sp|P00367|DHE3_HUMAN	sp|P00367|DHE3_HUMAN Glutamate dehydrogenase 1, mitochondrial OS=Homo sapiens GN=GLUD1 PE=1 SV=2	YNLGLDLR		528	535	963.5261840820312
pepb13a5	b13.a1.a1	sp|P00367|DHE3_HUMAN	sp|P00367|DHE3_HUMAN Glutamate dehydrogenase 1, mitochondrial OS=Homo sapiens GN=GLUD1 PE=1 SV=2	GFIGPGIDVPAPDMSTGER	M14:+15.99491	213	231	1931.917236328125
pepb13a2	b13.a1.a1	sp|P00367|DHE3_HUMAN	sp|P00367|DHE3_HUMAN Glutamate dehydrogenase 1, mitochondrial OS=Homo sapiens GN=GLUD1 PE=1 SV=2	DDGSWEVIEGYR		125	136	1425.6285400390625
pepb13a4	b13.a1.a1	sp|P00367|DHE3_HUMAN	sp|P00367|DHE3_HUMAN Glutamate dehydrogenase 1, mitochondrial OS=Homo sapiens GN=GLUD1 PE=1 SV=2	GFIGPGIDVPAPDMSTGER		213	231	1915.9222412109375
pepb14a9	b14.a1.a1	sp|P49916|DNLI3_HUMAN	sp|P49916|DNLI3_HUMAN DNA ligase 3 OS=Homo sapiens GN=LIG3 PE=1 SV=2	SEAHTADGISIR		792	803	1256.6234130859375
pepb14a5	b14.a1.a1	sp|P49916|DNLI3_HUMAN	sp|P49916|DNLI3_HUMAN DNA ligase 3 OS=Homo sapiens GN=LIG3 PE=1 SV=2	GASFVTSTNPR		214	224	1136.5699462890625
pepb14a6	b14.a1.a1	sp|P49916|DNLI3_HUMAN	sp|P49916|DNLI3_HUMAN DNA ligase 3 OS=Homo sapiens GN=LIG3 PE=1 SV=2	LTTTGQVTSPVK		202	213	1231.689697265625
pepb14a8	b14.a1.a1	sp|P49916|DNLI3_HUMAN	sp|P49916|DNLI3_HUMAN DNA ligase 3 OS=Homo sapiens GN=LIG3 PE=1 SV=2	NLQDVVER		446	453	972.5112915039062
pepb14a3	b14.a1.a1	sp|P49916|DNLI3_HUMAN	sp|P49916|DNLI3_HUMAN DNA ligase 3 OS=Homo sapiens GN=LIG3 PE=1 SV=2	DLEQGDVSETIR		344	355	1361.6546630859375
pepb14a4	b14.a1.a1	sp|P49916|DNLI3_HUMAN	sp|P49916|DNLI3_HUMAN DNA ligase 3 OS=Homo sapiens GN=LIG3 PE=1 SV=2	EDEQQQALQDIASR		390	403	1630.76708984375
pepb14b11	b14.a1.a1	sp|P49916|DNLI3_HUMAN	sp|P49916|DNLI3_HUMAN DNA ligase 3 OS=Homo sapiens GN=LIG3 PE=1 SV=2	VIQEGLEGLVLK		649	660	1297.77294921875
pepb14a1	b14.a1.a1	sp|P49916|DNLI3_HUMAN	sp|P49916|DNLI3_HUMAN DNA ligase 3 OS=Homo sapiens GN=LIG3 PE=1 SV=2	AAVWEITGAEFSK		779	791	1408.7110595703125
pepb14a2	b14.a1.a1	sp|P49916|DNLI3_HUMAN	sp|P49916|DNLI3_HUMAN DNA ligase 3 OS=Homo sapiens GN=LIG3 PE=1 SV=2	ALDLADMITR		639	648	1118.5877685546875
pepb14a7	b14.a1.a1	sp|P49916|DNLI3_HUMAN	sp|P49916|DNLI3_HUMAN DNA ligase 3 OS=Homo sapiens GN=LIG3 PE=1 SV=2	IYYPDFIVPDPK		766	777	1466.7569580078125
pepb14b10	b14.a1.a1	sp|P49916|DNLI3_HUMAN	sp|P49916|DNLI3_HUMAN DNA ligase 3 OS=Homo sapiens GN=LIG3 PE=1 SV=2	VLLDIFTGVR		933	942	1132.6728515625
pepb15a1	b15.a1.a1	sp|Q9P2D1|CHD7_HUMAN	sp|Q9P2D1|CHD7_HUMAN Chromodomain-helicase-DNA-binding protein 7 OS=Homo sapiens GN=CHD7 PE=1 SV=3	AVLQSMSGR	M6:+15.99491	1437	1445	964.488525390625
pepb15a5	b15.a1.a1	sp|Q9P2D1|CHD7_HUMAN	sp|Q9P2D1|CHD7_HUMAN Chromodomain-helicase-DNA-binding protein 7 OS=Homo sapiens GN=CHD7 PE=1 SV=3	GVEVGADTGSK		2220	2230	1019.5007934570312
pepb15a3	b15.a1.a1	sp|Q9P2D1|CHD7_HUMAN	sp|Q9P2D1|CHD7_HUMAN Chromodomain-helicase-DNA-binding protein 7 OS=Homo sapiens GN=CHD7 PE=1 SV=3	ENATNGVQQLSK		1446	1457	1288.649658203125
pepb15a2	b15.a1.a1	sp|Q9P2D1|CHD7_HUMAN	sp|Q9P2D1|CHD7_HUMAN Chromodomain-helicase-DNA-binding protein 7 OS=Homo sapiens GN=CHD7 PE=1 SV=3	EATSSTSNFSSLSSK		2450	2464	1532.7078857421875
pepb15a7	b15.a1.a1	sp|Q9P2D1|CHD7_HUMAN	sp|Q9P2D1|CHD7_HUMAN Chromodomain-helicase-DNA-binding protein 7 OS=Homo sapiens GN=CHD7 PE=1 SV=3	PFIGMSSAPR		460	469	1062.54052734375
pepb15a9	b15.a1.a1	sp|Q9P2D1|CHD7_HUMAN	sp|Q9P2D1|CHD7_HUMAN Chromodomain-helicase-DNA-binding protein 7 OS=Homo sapiens GN=CHD7 PE=1 SV=3	TQMELLQAGLSR	M3:+15.99491	2480	2491	1362.7049560546875
pepb15a6	b15.a1.a1	sp|Q9P2D1|CHD7_HUMAN	sp|Q9P2D1|CHD7_HUMAN Chromodomain-helicase-DNA-binding protein 7 OS=Homo sapiens GN=CHD7 PE=1 SV=3	LDINTLTGEER		2636	2646	1260.6434326171875
pepb15a8	b15.a1.a1	sp|Q9P2D1|CHD7_HUMAN	sp|Q9P2D1|CHD7_HUMAN Chromodomain-helicase-DNA-binding protein 7 OS=Homo sapiens GN=CHD7 PE=1 SV=3	QQFDWNQFR		1990	1998	1268.5810546875
pepb15b10	b15.a1.a1	sp|Q9P2D1|CHD7_HUMAN	sp|Q9P2D1|CHD7_HUMAN Chromodomain-helicase-DNA-binding protein 7 OS=Homo sapiens GN=CHD7 PE=1 SV=3	VVSTFGVIFDPVK		1977	1989	1407.7886962890625
pepb15a4	b15.a1.a1	sp|Q9P2D1|CHD7_HUMAN	sp|Q9P2D1|CHD7_HUMAN Chromodomain-helicase-DNA-binding protein 7 OS=Homo sapiens GN=CHD7 PE=1 SV=3	FILPNVSTPVSDAFK		2465	2479	1634.8792724609375
pepb16a7	b16.a1.a1	sp|Q15393|SF3B3_HUMAN	sp|Q15393|SF3B3_HUMAN Splicing factor 3B subunit 3 OS=Homo sapiens GN=SF3B3 PE=1 SV=4	NDLDDPER		276	283	973.422607421875
pepb16a8	b16.a1.a1	sp|Q15393|SF3B3_HUMAN	sp|Q15393|SF3B3_HUMAN Splicing factor 3B subunit 3 OS=Homo sapiens GN=SF3B3 PE=1 SV=4	NVSEELDR		1192	1199	961.4589233398438
pepb16a4	b16.a1.a1	sp|Q15393|SF3B3_HUMAN	sp|Q15393|SF3B3_HUMAN Splicing factor 3B subunit 3 OS=Homo sapiens GN=SF3B3 PE=1 SV=4	LPPNTNDEVDEDPTGNK		1058	1074	1854.8355712890625
pepb16a2	b16.a1.a1	sp|Q15393|SF3B3_HUMAN	sp|Q15393|SF3B3_HUMAN Splicing factor 3B subunit 3 OS=Homo sapiens GN=SF3B3 PE=1 SV=4	DYIVVGSDSGR		76	86	1167.564453125
pepb16a6	b16.a1.a1	sp|Q15393|SF3B3_HUMAN	sp|Q15393|SF3B3_HUMAN Splicing factor 3B subunit 3 OS=Homo sapiens GN=SF3B3 PE=1 SV=4	MQGQEAVLAMSSR		706	718	1407.6722412109375
pepb16a1	b16.a1.a1	sp|Q15393|SF3B3_HUMAN	sp|Q15393|SF3B3_HUMAN Splicing factor 3B subunit 3 OS=Homo sapiens GN=SF3B3 PE=1 SV=4	AGNGQWASVIR		857	867	1158.6019287109375
pepb16a5	b16.a1.a1	sp|Q15393|SF3B3_HUMAN	sp|Q15393|SF3B3_HUMAN Splicing factor 3B subunit 3 OS=Homo sapiens GN=SF3B3 PE=1 SV=4	ITLETDEDMVTEIR	M9:+15.99491	313	326	1680.800048828125
pepb16b10	b16.a1.a1	sp|Q15393|SF3B3_HUMAN	sp|Q15393|SF3B3_HUMAN Splicing factor 3B subunit 3 OS=Homo sapiens GN=SF3B3 PE=1 SV=4	TVLDPVTGDLSDTR		677	690	1488.7545166015625
pepb16a9	b16.a1.a1	sp|Q15393|SF3B3_HUMAN	sp|Q15393|SF3B3_HUMAN Splicing factor 3B subunit 3 OS=Homo sapiens GN=SF3B3 PE=1 SV=4	TPVEEVPAAIAPFQGR		943	958	1681.8912353515625
pepb16a3	b16.a1.a1	sp|Q15393|SF3B3_HUMAN	sp|Q15393|SF3B3_HUMAN Splicing factor 3B subunit 3 OS=Homo sapiens GN=SF3B3 PE=1 SV=4	FLAVGLVDNTVR		604	615	1303.7373046875
pepb17a3	b17.a1.a1	sp|P12268|IMDH2_HUMAN	sp|P12268|IMDH2_HUMAN Inosine-5'-monophosphate dehydrogenase 2 OS=Homo sapiens GN=IMPDH2 PE=1 SV=2	GMGSLDAMDK	M2:+15.99491 M8:+15.99491	413	422	1056.4339599609375
pepb17a6	b17.a1.a1	sp|P12268|IMDH2_HUMAN	sp|P12268|IMDH2_HUMAN Inosine-5'-monophosphate dehydrogenase 2 OS=Homo sapiens GN=IMPDH2 PE=1 SV=2	PQATAVYK		342	349	877.4782104492188
pepb17a8	b17.a1.a1	sp|P12268|IMDH2_HUMAN	sp|P12268|IMDH2_HUMAN Inosine-5'-monophosphate dehydrogenase 2 OS=Homo sapiens GN=IMPDH2 PE=1 SV=2	VAQGVSGAVQDK		439	450	1158.61181640625
pepb17a7	b17.a1.a1	sp|P12268|IMDH2_HUMAN	sp|P12268|IMDH2_HUMAN Inosine-5'-monophosphate dehydrogenase 2 OS=Homo sapiens GN=IMPDH2 PE=1 SV=2	TSSAQVEGGVHSLHSYEK		494	511	1915.9149169921875
pepb17a4	b17.a1.a1	sp|P12268|IMDH2_HUMAN	sp|P12268|IMDH2_HUMAN Inosine-5'-monophosphate dehydrogenase 2 OS=Homo sapiens GN=IMPDH2 PE=1 SV=2	KYEQGFITDPVVLSPK		109	124	1820.979736328125
pepb17a1	b17.a1.a1	sp|P12268|IMDH2_HUMAN	sp|P12268|IMDH2_HUMAN Inosine-5'-monophosphate dehydrogenase 2 OS=Homo sapiens GN=IMPDH2 PE=1 SV=2	DKYPNLQVIGGNVVTAAQAK		292	311	2086.129638671875
pepb17a5	b17.a1.a1	sp|P12268|IMDH2_HUMAN	sp|P12268|IMDH2_HUMAN Inosine-5'-monophosphate dehydrogenase 2 OS=Homo sapiens GN=IMPDH2 PE=1 SV=2	NLIDAGVDALR		312	322	1156.6324462890625
pepb17a9	b17.a1.a1	sp|P12268|IMDH2_HUMAN	sp|P12268|IMDH2_HUMAN Inosine-5'-monophosphate dehydrogenase 2 OS=Homo sapiens GN=IMPDH2 PE=1 SV=2	YEQGFITDPVVLSPK		110	124	1692.8846435546875
pepb17a2	b17.a1.a1	sp|P12268|IMDH2_HUMAN	sp|P12268|IMDH2_HUMAN Inosine-5'-monophosphate dehydrogenase 2 OS=Homo sapiens GN=IMPDH2 PE=1 SV=2	FGVPVIADGGIQNVGH		357	372	1579.8231201171875
pepb17a3	b17.a1.a2	tr|H0Y4R1|H0Y4R1_HUMAN	tr|H0Y4R1|H0Y4R1_HUMAN Inosine-5'-monophosphate dehydrogenase 2 (Fragment) OS=Homo sapiens GN=IMPDH2 PE=3 SV=1	GMGSLDAMDK	M2:+15.99491 M8:+15.99491	369	378	1056.4339599609375
pepb17a6	b17.a1.a2	tr|H0Y4R1|H0Y4R1_HUMAN	tr|H0Y4R1|H0Y4R1_HUMAN Inosine-5'-monophosphate dehydrogenase 2 (Fragment) OS=Homo sapiens GN=IMPDH2 PE=3 SV=1	PQATAVYK		298	305	877.4782104492188
pepb17a8	b17.a1.a2	tr|H0Y4R1|H0Y4R1_HUMAN	tr|H0Y4R1|H0Y4R1_HUMAN Inosine-5'-monophosphate dehydrogenase 2 (Fragment) OS=Homo sapiens GN=IMPDH2 PE=3 SV=1	VAQGVSGAVQDK		395	406	1158.61181640625
pepb17a7	b17.a1.a2	tr|H0Y4R1|H0Y4R1_HUMAN	tr|H0Y4R1|H0Y4R1_HUMAN Inosine-5'-monophosphate dehydrogenase 2 (Fragment) OS=Homo sapiens GN=IMPDH2 PE=3 SV=1	TSSAQVEGGVHSLHSYEK		450	467	1915.9149169921875
pepb17a4	b17.a1.a2	tr|H0Y4R1|H0Y4R1_HUMAN	tr|H0Y4R1|H0Y4R1_HUMAN Inosine-5'-monophosphate dehydrogenase 2 (Fragment) OS=Homo sapiens GN=IMPDH2 PE=3 SV=1	KYEQGFITDPVVLSPK		41	56	1820.979736328125
pepb17a1	b17.a1.a2	tr|H0Y4R1|H0Y4R1_HUMAN	tr|H0Y4R1|H0Y4R1_HUMAN Inosine-5'-monophosphate dehydrogenase 2 (Fragment) OS=Homo sapiens GN=IMPDH2 PE=3 SV=1	DKYPNLQVIGGNVVTAAQAK		224	243	2086.129638671875
pepb17a5	b17.a1.a2	tr|H0Y4R1|H0Y4R1_HUMAN	tr|H0Y4R1|H0Y4R1_HUMAN Inosine-5'-monophosphate dehydrogenase 2 (Fragment) OS=Homo sapiens GN=IMPDH2 PE=3 SV=1	NLIDAGVDALR		244	254	1156.6324462890625
pepb17a9	b17.a1.a2	tr|H0Y4R1|H0Y4R1_HUMAN	tr|H0Y4R1|H0Y4R1_HUMAN Inosine-5'-monophosphate dehydrogenase 2 (Fragment) OS=Homo sapiens GN=IMPDH2 PE=3 SV=1	YEQGFITDPVVLSPK		42	56	1692.8846435546875
pepb17a2	b17.a1.a2	tr|H0Y4R1|H0Y4R1_HUMAN	tr|H0Y4R1|H0Y4R1_HUMAN Inosine-5'-monophosphate dehydrogenase 2 (Fragment) OS=Homo sapiens GN=IMPDH2 PE=3 SV=1	FGVPVIADGGIQNVGH		313	328	1579.8231201171875
pepb18a1	b18.a1.a1	sp|O60264|SMCA5_HUMAN	sp|O60264|SMCA5_HUMAN SWI/SNF-related matrix-associated actin-dependent regulator of chromatin subfamily A member 5 OS=Homo sapiens GN=SMARCA5 PE=1 SV=1	HGATHVFASK		656	665	1054.5433349609375
pepb18a3	b18.a1.a1	sp|O60264|SMCA5_HUMAN	sp|O60264|SMCA5_HUMAN SWI/SNF-related matrix-associated actin-dependent regulator of chromatin subfamily A member 5 OS=Homo sapiens GN=SMARCA5 PE=1 SV=1	LDGQTPHDER		529	538	1167.539306640625
pepb18a6	b18.a1.a1	sp|O60264|SMCA5_HUMAN	sp|O60264|SMCA5_HUMAN SWI/SNF-related matrix-associated actin-dependent regulator of chromatin subfamily A member 5 OS=Homo sapiens GN=SMARCA5 PE=1 SV=1	NPELPNAAQAQK		803	814	1280.6597900390625
pepb18a4	b18.a1.a1	sp|O60264|SMCA5_HUMAN	sp|O60264|SMCA5_HUMAN SWI/SNF-related matrix-associated actin-dependent regulator of chromatin subfamily A member 5 OS=Homo sapiens GN=SMARCA5 PE=1 SV=1	LDSIVIQQGR		627	636	1128.6375732421875
pepb18a2	b18.a1.a1	sp|O60264|SMCA5_HUMAN	sp|O60264|SMCA5_HUMAN SWI/SNF-related matrix-associated actin-dependent regulator of chromatin subfamily A member 5 OS=Homo sapiens GN=SMARCA5 PE=1 SV=1	IDEAESLNDEELEEK		820	834	1762.786865234375
pepb18a7	b18.a1.a1	sp|O60264|SMCA5_HUMAN	sp|O60264|SMCA5_HUMAN SWI/SNF-related matrix-associated actin-dependent regulator of chromatin subfamily A member 5 OS=Homo sapiens GN=SMARCA5 PE=1 SV=1	QNLLSVGDYR		133	142	1164.6011962890625
pepb18a5	b18.a1.a1	sp|O60264|SMCA5_HUMAN	sp|O60264|SMCA5_HUMAN SWI/SNF-related matrix-associated actin-dependent regulator of chromatin subfamily A member 5 OS=Homo sapiens GN=SMARCA5 PE=1 SV=1	LLTQGFTNWNK		837	847	1321.6903076171875
pepb18a8	b18.a1.a1	sp|O60264|SMCA5_HUMAN	sp|O60264|SMCA5_HUMAN SWI/SNF-related matrix-associated actin-dependent regulator of chromatin subfamily A member 5 OS=Homo sapiens GN=SMARCA5 PE=1 SV=1	VLIFSQMTR		502	510	1094.6031494140625
pepb19a3	b19.a1.a1	sp|Q14839-2|CHD4_HUMAN	sp|Q14839-2|CHD4_HUMAN Isoform 2 of Chromodomain-helicase-DNA-binding protein 4 OS=Homo sapiens GN=CHD4	IDGGITGNMR	M9:+15.99491	1096	1105	1049.5047607421875
pepb19a5	b19.a1.a1	sp|Q14839-2|CHD4_HUMAN	sp|Q14839-2|CHD4_HUMAN Isoform 2 of Chromodomain-helicase-DNA-binding protein 4 OS=Homo sapiens GN=CHD4	VAQYVVR		1282	1288	834.4835815429688
pepb19a7	b19.a1.a1	sp|Q14839-2|CHD4_HUMAN	sp|Q14839-2|CHD4_HUMAN Isoform 2 of Chromodomain-helicase-DNA-binding protein 4 OS=Homo sapiens GN=CHD4	WQDIQNDPR		1777	1785	1171.549560546875
pepb19a2	b19.a1.a1	sp|Q14839-2|CHD4_HUMAN	sp|Q14839-2|CHD4_HUMAN Isoform 2 of Chromodomain-helicase-DNA-binding protein 4 OS=Homo sapiens GN=CHD4	GNFLEIK		1800	1806	820.456787109375
pepb19a1	b19.a1.a1	sp|Q14839-2|CHD4_HUMAN	sp|Q14839-2|CHD4_HUMAN Isoform 2 of Chromodomain-helicase-DNA-binding protein 4 OS=Homo sapiens GN=CHD4	ENEFSFEDNAIR		818	829	1470.6500244140625
pepb19a8	b19.a1.a1	sp|Q14839-2|CHD4_HUMAN	sp|Q14839-2|CHD4_HUMAN Isoform 2 of Chromodomain-helicase-DNA-binding protein 4 OS=Homo sapiens GN=CHD4	YAILNEPFK		1786	1794	1094.5885009765625
pepb19a6	b19.a1.a1	sp|Q14839-2|CHD4_HUMAN	sp|Q14839-2|CHD4_HUMAN Isoform 2 of Chromodomain-helicase-DNA-binding protein 4 OS=Homo sapiens GN=CHD4	VLIFSQMTK		1069	1077	1066.5970458984375
pepb19a4	b19.a1.a1	sp|Q14839-2|CHD4_HUMAN	sp|Q14839-2|CHD4_HUMAN Isoform 2 of Chromodomain-helicase-DNA-binding protein 4 OS=Homo sapiens GN=CHD4	SAIDLTPIVVEDK		1676	1688	1399.768310546875
pepb19a3	b19.a1.a2	sp|Q14839|CHD4_HUMAN	sp|Q14839|CHD4_HUMAN Chromodomain-helicase-DNA-binding protein 4 OS=Homo sapiens GN=CHD4 PE=1 SV=2	IDGGITGNMR	M9:+15.99491	1096	1105	1049.5047607421875
pepb19a5	b19.a1.a2	sp|Q14839|CHD4_HUMAN	sp|Q14839|CHD4_HUMAN Chromodomain-helicase-DNA-binding protein 4 OS=Homo sapiens GN=CHD4 PE=1 SV=2	VAQYVVR		1282	1288	834.4835815429688
pepb19a7	b19.a1.a2	sp|Q14839|CHD4_HUMAN	sp|Q14839|CHD4_HUMAN Chromodomain-helicase-DNA-binding protein 4 OS=Homo sapiens GN=CHD4 PE=1 SV=2	WQDIQNDPR		1749	1757	1171.549560546875
pepb19a2	b19.a1.a2	sp|Q14839|CHD4_HUMAN	sp|Q14839|CHD4_HUMAN Chromodomain-helicase-DNA-binding protein 4 OS=Homo sapiens GN=CHD4 PE=1 SV=2	GNFLEIK		1772	1778	820.456787109375
pepb19a1	b19.a1.a2	sp|Q14839|CHD4_HUMAN	sp|Q14839|CHD4_HUMAN Chromodomain-helicase-DNA-binding protein 4 OS=Homo sapiens GN=CHD4 PE=1 SV=2	ENEFSFEDNAIR		818	829	1470.6500244140625
pepb19a8	b19.a1.a2	sp|Q14839|CHD4_HUMAN	sp|Q14839|CHD4_HUMAN Chromodomain-helicase-DNA-binding protein 4 OS=Homo sapiens GN=CHD4 PE=1 SV=2	YAILNEPFK		1758	1766	1094.5885009765625
pepb19a6	b19.a1.a2	sp|Q14839|CHD4_HUMAN	sp|Q14839|CHD4_HUMAN Chromodomain-helicase-DNA-binding protein 4 OS=Homo sapiens GN=CHD4 PE=1 SV=2	VLIFSQMTK		1069	1077	1066.5970458984375
pepb19a4	b19.a1.a2	sp|Q14839|CHD4_HUMAN	sp|Q14839|CHD4_HUMAN Chromodomain-helicase-DNA-binding protein 4 OS=Homo sapiens GN=CHD4 PE=1 SV=2	SAIDLTPIVVEDK		1648	1660	1399.768310546875
pepb19a3	b19.a1.a3	tr|F5GWX5|F5GWX5_HUMAN	tr|F5GWX5|F5GWX5_HUMAN Chromodomain-helicase-DNA-binding protein 4 OS=Homo sapiens GN=CHD4 PE=2 SV=1	IDGGITGNMR	M9:+15.99491	1089	1098	1049.5047607421875
pepb19a5	b19.a1.a3	tr|F5GWX5|F5GWX5_HUMAN	tr|F5GWX5|F5GWX5_HUMAN Chromodomain-helicase-DNA-binding protein 4 OS=Homo sapiens GN=CHD4 PE=2 SV=1	VAQYVVR		1275	1281	834.4835815429688
pepb19a7	b19.a1.a3	tr|F5GWX5|F5GWX5_HUMAN	tr|F5GWX5|F5GWX5_HUMAN Chromodomain-helicase-DNA-binding protein 4 OS=Homo sapiens GN=CHD4 PE=2 SV=1	WQDIQNDPR		1742	1750	1171.549560546875
pepb19a2	b19.a1.a3	tr|F5GWX5|F5GWX5_HUMAN	tr|F5GWX5|F5GWX5_HUMAN Chromodomain-helicase-DNA-binding protein 4 OS=Homo sapiens GN=CHD4 PE=2 SV=1	GNFLEIK		1765	1771	820.456787109375
pepb19a1	b19.a1.a3	tr|F5GWX5|F5GWX5_HUMAN	tr|F5GWX5|F5GWX5_HUMAN Chromodomain-helicase-DNA-binding protein 4 OS=Homo sapiens GN=CHD4 PE=2 SV=1	ENEFSFEDNAIR		811	822	1470.6500244140625
pepb19a8	b19.a1.a3	tr|F5GWX5|F5GWX5_HUMAN	tr|F5GWX5|F5GWX5_HUMAN Chromodomain-helicase-DNA-binding protein 4 OS=Homo sapiens GN=CHD4 PE=2 SV=1	YAILNEPFK		1751	1759	1094.5885009765625
pepb19a6	b19.a1.a3	tr|F5GWX5|F5GWX5_HUMAN	tr|F5GWX5|F5GWX5_HUMAN Chromodomain-helicase-DNA-binding protein 4 OS=Homo sapiens GN=CHD4 PE=2 SV=1	VLIFSQMTK		1062	1070	1066.5970458984375
pepb19a4	b19.a1.a3	tr|F5GWX5|F5GWX5_HUMAN	tr|F5GWX5|F5GWX5_HUMAN Chromodomain-helicase-DNA-binding protein 4 OS=Homo sapiens GN=CHD4 PE=2 SV=1	SAIDLTPIVVEDK		1641	1653	1399.768310546875
pepb20a6	b20.a1.a1	sp|P17480-2|UBF1_HUMAN	sp|P17480-2|UBF1_HUMAN Isoform UBF2 of Nucleolar transcription factor 1 OS=Homo sapiens GN=UBTF	SDIPEKPK		193	200	913.4993286132812
pepb20a2	b20.a1.a1	sp|P17480-2|UBF1_HUMAN	sp|P17480-2|UBF1_HUMAN Isoform UBF2 of Nucleolar transcription factor 1 OS=Homo sapiens GN=UBTF	FREDHPDLIQNAK		179	191	1582.7977294921875
pepb20a3	b20.a1.a1	sp|P17480-2|UBF1_HUMAN	sp|P17480-2|UBF1_HUMAN Isoform UBF2 of Nucleolar transcription factor 1 OS=Homo sapiens GN=UBTF	LHPEMSNLDLTK	M5:+15.99491	133	144	1413.7047119140625
pepb20a7	b20.a1.a1	sp|P17480-2|UBF1_HUMAN	sp|P17480-2|UBF1_HUMAN Isoform UBF2 of Nucleolar transcription factor 1 OS=Homo sapiens GN=UBTF	YIQDFQR		161	167	969.4793090820312
pepb20a5	b20.a1.a1	sp|P17480-2|UBF1_HUMAN	sp|P17480-2|UBF1_HUMAN Isoform UBF2 of Nucleolar transcription factor 1 OS=Homo sapiens GN=UBTF	QLQEERPELSESELTR		387	402	1943.96728515625
pepb20a1	b20.a1.a1	sp|P17480-2|UBF1_HUMAN	sp|P17480-2|UBF1_HUMAN Isoform UBF2 of Nucleolar transcription factor 1 OS=Homo sapiens GN=UBTF	FLESLPEEEQQR		324	335	1504.7281494140625
pepb20a4	b20.a1.a1	sp|P17480-2|UBF1_HUMAN	sp|P17480-2|UBF1_HUMAN Isoform UBF2 of Nucleolar transcription factor 1 OS=Homo sapiens GN=UBTF	QLQEERPELSESELTR	Q1:-17.02655	387	402	1926.9407958984375
pepb20a6	b20.a1.a2	sp|P17480|UBF1_HUMAN	sp|P17480|UBF1_HUMAN Nucleolar transcription factor 1 OS=Homo sapiens GN=UBTF PE=1 SV=1	SDIPEKPK		193	200	913.4993286132812
pepb20a2	b20.a1.a2	sp|P17480|UBF1_HUMAN	sp|P17480|UBF1_HUMAN Nucleolar transcription factor 1 OS=Homo sapiens GN=UBTF PE=1 SV=1	FREDHPDLIQNAK		179	191	1582.7977294921875
pepb20a3	b20.a1.a2	sp|P17480|UBF1_HUMAN	sp|P17480|UBF1_HUMAN Nucleolar transcription factor 1 OS=Homo sapiens GN=UBTF PE=1 SV=1	LHPEMSNLDLTK	M5:+15.99491	133	144	1413.7047119140625
pepb20a7	b20.a1.a2	sp|P17480|UBF1_HUMAN	sp|P17480|UBF1_HUMAN Nucleolar transcription factor 1 OS=Homo sapiens GN=UBTF PE=1 SV=1	YIQDFQR		161	167	969.4793090820312
pepb20a5	b20.a1.a2	sp|P17480|UBF1_HUMAN	sp|P17480|UBF1_HUMAN Nucleolar transcription factor 1 OS=Homo sapiens GN=UBTF PE=1 SV=1	QLQEERPELSESELTR		424	439	1943.96728515625
pepb20a1	b20.a1.a2	sp|P17480|UBF1_HUMAN	sp|P17480|UBF1_HUMAN Nucleolar transcription factor 1 OS=Homo sapiens GN=UBTF PE=1 SV=1	FLESLPEEEQQR		361	372	1504.7281494140625
pepb20a4	b20.a1.a2	sp|P17480|UBF1_HUMAN	sp|P17480|UBF1_HUMAN Nucleolar transcription factor 1 OS=Homo sapiens GN=UBTF PE=1 SV=1	QLQEERPELSESELTR	Q1:-17.02655	424	439	1926.9407958984375
pepb20a6	b20.a1.a3	tr|E9PKP7|E9PKP7_HUMAN	tr|E9PKP7|E9PKP7_HUMAN Nucleolar transcription factor 1 OS=Homo sapiens GN=UBTF PE=2 SV=1	SDIPEKPK		193	200	913.4993286132812
pepb20a2	b20.a1.a3	tr|E9PKP7|E9PKP7_HUMAN	tr|E9PKP7|E9PKP7_HUMAN Nucleolar transcription factor 1 OS=Homo sapiens GN=UBTF PE=2 SV=1	FREDHPDLIQNAK		179	191	1582.7977294921875
pepb20a3	b20.a1.a3	tr|E9PKP7|E9PKP7_HUMAN	tr|E9PKP7|E9PKP7_HUMAN Nucleolar transcription factor 1 OS=Homo sapiens GN=UBTF PE=2 SV=1	LHPEMSNLDLTK	M5:+15.99491	133	144	1413.7047119140625
pepb20a7	b20.a1.a3	tr|E9PKP7|E9PKP7_HUMAN	tr|E9PKP7|E9PKP7_HUMAN Nucleolar transcription factor 1 OS=Homo sapiens GN=UBTF PE=2 SV=1	YIQDFQR		161	167	969.4793090820312
pepb20a5	b20.a1.a3	tr|E9PKP7|E9PKP7_HUMAN	tr|E9PKP7|E9PKP7_HUMAN Nucleolar transcription factor 1 OS=Homo sapiens GN=UBTF PE=2 SV=1	QLQEERPELSESELTR		387	402	1943.96728515625
pepb20a1	b20.a1.a3	tr|E9PKP7|E9PKP7_HUMAN	tr|E9PKP7|E9PKP7_HUMAN Nucleolar transcription factor 1 OS=Homo sapiens GN=UBTF PE=2 SV=1	FLESLPEEEQQR		324	335	1504.7281494140625
pepb20a4	b20.a1.a3	tr|E9PKP7|E9PKP7_HUMAN	tr|E9PKP7|E9PKP7_HUMAN Nucleolar transcription factor 1 OS=Homo sapiens GN=UBTF PE=2 SV=1	QLQEERPELSESELTR	Q1:-17.02655	387	402	1926.9407958984375
pepb21a3	b21.a1.a1	sp|Q9UHD8|SEPT9_HUMAN	sp|Q9UHD8|SEPT9_HUMAN Septin-9 OS=Homo sapiens GN=SEPT9 PE=1 SV=2	QVENAGAIGPSR		118	129	1198.617919921875
pepb21a2	b21.a1.a1	sp|Q9UHD8|SEPT9_HUMAN	sp|Q9UHD8|SEPT9_HUMAN Septin-9 OS=Homo sapiens GN=SEPT9 PE=1 SV=2	LGDSSGPALK		19	28	944.5051879882812
pepb21a1	b21.a1.a1	sp|Q9UHD8|SEPT9_HUMAN	sp|Q9UHD8|SEPT9_HUMAN Septin-9 OS=Homo sapiens GN=SEPT9 PE=1 SV=2	LEPKPQPPVAEATPR		223	237	1629.896240234375
pepb21a5	b21.a1.a1	sp|Q9UHD8|SEPT9_HUMAN	sp|Q9UHD8|SEPT9_HUMAN Septin-9 OS=Homo sapiens GN=SEPT9 PE=1 SV=2	VPEVPTAPATDAAPK		172	186	1463.7745361328125
pepb21a4	b21.a1.a1	sp|Q9UHD8|SEPT9_HUMAN	sp|Q9UHD8|SEPT9_HUMAN Septin-9 OS=Homo sapiens GN=SEPT9 PE=1 SV=2	SFEVEEVETPNSTPPR		30	45	1817.8555908203125
pepb22a3	b22.a1.a1	sp|Q13435|SF3B2_HUMAN	sp|Q13435|SF3B2_HUMAN Splicing factor 3B subunit 2 OS=Homo sapiens GN=SF3B2 PE=1 SV=2	GPPPPPGDENR		248	258	1132.53857421875
pepb22a1	b22.a1.a1	sp|Q13435|SF3B2_HUMAN	sp|Q13435|SF3B2_HUMAN Splicing factor 3B subunit 2 OS=Homo sapiens GN=SF3B2 PE=1 SV=2	AAVLLEQER		184	192	1028.5738525390625
pepb22a4	b22.a1.a1	sp|Q13435|SF3B2_HUMAN	sp|Q13435|SF3B2_HUMAN Splicing factor 3B subunit 2 OS=Homo sapiens GN=SF3B2 PE=1 SV=2	VGEPVALSEEER		135	146	1314.654052734375
pepb22a5	b22.a1.a1	sp|Q13435|SF3B2_HUMAN	sp|Q13435|SF3B2_HUMAN Splicing factor 3B subunit 2 OS=Homo sapiens GN=SF3B2 PE=1 SV=2	YGPPPSYPNLK		639	649	1232.63134765625
pepb22a2	b22.a1.a1	sp|Q13435|SF3B2_HUMAN	sp|Q13435|SF3B2_HUMAN Splicing factor 3B subunit 2 OS=Homo sapiens GN=SF3B2 PE=1 SV=2	FTVAELK		460	466	807.4614868164062
pepb22a3	b22.a1.a2	tr|E9PPJ0|E9PPJ0_HUMAN	tr|E9PPJ0|E9PPJ0_HUMAN Splicing factor 3B subunit 2 OS=Homo sapiens GN=SF3B2 PE=2 SV=1	GPPPPPGDENR		231	241	1132.53857421875
pepb22a1	b22.a1.a2	tr|E9PPJ0|E9PPJ0_HUMAN	tr|E9PPJ0|E9PPJ0_HUMAN Splicing factor 3B subunit 2 OS=Homo sapiens GN=SF3B2 PE=2 SV=1	AAVLLEQER		167	175	1028.5738525390625
pepb22a4	b22.a1.a2	tr|E9PPJ0|E9PPJ0_HUMAN	tr|E9PPJ0|E9PPJ0_HUMAN Splicing factor 3B subunit 2 OS=Homo sapiens GN=SF3B2 PE=2 SV=1	VGEPVALSEEER		135	146	1314.654052734375
pepb22a5	b22.a1.a2	tr|E9PPJ0|E9PPJ0_HUMAN	tr|E9PPJ0|E9PPJ0_HUMAN Splicing factor 3B subunit 2 OS=Homo sapiens GN=SF3B2 PE=2 SV=1	YGPPPSYPNLK		622	632	1232.63134765625
pepb22a2	b22.a1.a2	tr|E9PPJ0|E9PPJ0_HUMAN	tr|E9PPJ0|E9PPJ0_HUMAN Splicing factor 3B subunit 2 OS=Homo sapiens GN=SF3B2 PE=2 SV=1	FTVAELK		443	449	807.4614868164062
pepb23a1	b23.a1.a1	sp|Q16666-2|IF16_HUMAN	sp|Q16666-2|IF16_HUMAN Isoform 2 of Gamma-interferon-inducible protein 16 OS=Homo sapiens GN=IFI16	EVDATSPAPSTSSTVK		101	116	1576.7705078125
pepb23a5	b23.a1.a1	sp|Q16666-2|IF16_HUMAN	sp|Q16666-2|IF16_HUMAN Isoform 2 of Gamma-interferon-inducible protein 16 OS=Homo sapiens GN=IFI16	TTIYEIQDDR		331	340	1253.6011962890625
pepb23a3	b23.a1.a1	sp|Q16666-2|IF16_HUMAN	sp|Q16666-2|IF16_HUMAN Isoform 2 of Gamma-interferon-inducible protein 16 OS=Homo sapiens GN=IFI16	IQIADLMEEK	M7:+15.99491	46	55	1205.608642578125
pepb23a4	b23.a1.a1	sp|Q16666-2|IF16_HUMAN	sp|Q16666-2|IF16_HUMAN Isoform 2 of Gamma-interferon-inducible protein 16 OS=Homo sapiens GN=IFI16	TPQMPPTTPSSSFFTK	M4:+15.99491	428	443	1769.8419189453125
pepb23a2	b23.a1.a1	sp|Q16666-2|IF16_HUMAN	sp|Q16666-2|IF16_HUMAN Isoform 2 of Gamma-interferon-inducible protein 16 OS=Homo sapiens GN=IFI16	GEFTYYEIQDNTGK		644	657	1664.7442626953125
pepb23a1	b23.a1.a2	sp|Q16666-3|IF16_HUMAN	sp|Q16666-3|IF16_HUMAN Isoform 3 of Gamma-interferon-inducible protein 16 OS=Homo sapiens GN=IFI16	EVDATSPAPSTSSTVK		101	116	1576.7705078125
pepb23a5	b23.a1.a2	sp|Q16666-3|IF16_HUMAN	sp|Q16666-3|IF16_HUMAN Isoform 3 of Gamma-interferon-inducible protein 16 OS=Homo sapiens GN=IFI16	TTIYEIQDDR		331	340	1253.6011962890625
pepb23a3	b23.a1.a2	sp|Q16666-3|IF16_HUMAN	sp|Q16666-3|IF16_HUMAN Isoform 3 of Gamma-interferon-inducible protein 16 OS=Homo sapiens GN=IFI16	IQIADLMEEK	M7:+15.99491	46	55	1205.608642578125
pepb23a4	b23.a1.a2	sp|Q16666-3|IF16_HUMAN	sp|Q16666-3|IF16_HUMAN Isoform 3 of Gamma-interferon-inducible protein 16 OS=Homo sapiens GN=IFI16	TPQMPPTTPSSSFFTK	M4:+15.99491	428	443	1769.8419189453125
pepb23a2	b23.a1.a2	sp|Q16666-3|IF16_HUMAN	sp|Q16666-3|IF16_HUMAN Isoform 3 of Gamma-interferon-inducible protein 16 OS=Homo sapiens GN=IFI16	GEFTYYEIQDNTGK		588	601	1664.7442626953125
pepb23a1	b23.a1.a3	sp|Q16666-6|IF16_HUMAN	sp|Q16666-6|IF16_HUMAN Isoform 4 of Gamma-interferon-inducible protein 16 OS=Homo sapiens GN=IFI16	EVDATSPAPSTSSTVK		101	116	1576.7705078125
pepb23a5	b23.a1.a3	sp|Q16666-6|IF16_HUMAN	sp|Q16666-6|IF16_HUMAN Isoform 4 of Gamma-interferon-inducible protein 16 OS=Homo sapiens GN=IFI16	TTIYEIQDDR		275	284	1253.6011962890625
pepb23a3	b23.a1.a3	sp|Q16666-6|IF16_HUMAN	sp|Q16666-6|IF16_HUMAN Isoform 4 of Gamma-interferon-inducible protein 16 OS=Homo sapiens GN=IFI16	IQIADLMEEK	M7:+15.99491	46	55	1205.608642578125
pepb23a4	b23.a1.a3	sp|Q16666-6|IF16_HUMAN	sp|Q16666-6|IF16_HUMAN Isoform 4 of Gamma-interferon-inducible protein 16 OS=Homo sapiens GN=IFI16	TPQMPPTTPSSSFFTK	M4:+15.99491	372	387	1769.8419189453125
pepb23a2	b23.a1.a3	sp|Q16666-6|IF16_HUMAN	sp|Q16666-6|IF16_HUMAN Isoform 4 of Gamma-interferon-inducible protein 16 OS=Homo sapiens GN=IFI16	GEFTYYEIQDNTGK		644	657	1664.7442626953125
pepb23a1	b23.a1.a4	sp|Q16666|IF16_HUMAN	sp|Q16666|IF16_HUMAN Gamma-interferon-inducible protein 16 OS=Homo sapiens GN=IFI16 PE=1 SV=3	EVDATSPAPSTSSTVK		101	116	1576.7705078125
pepb23a5	b23.a1.a4	sp|Q16666|IF16_HUMAN	sp|Q16666|IF16_HUMAN Gamma-interferon-inducible protein 16 OS=Homo sapiens GN=IFI16 PE=1 SV=3	TTIYEIQDDR		331	340	1253.6011962890625
pepb23a3	b23.a1.a4	sp|Q16666|IF16_HUMAN	sp|Q16666|IF16_HUMAN Gamma-interferon-inducible protein 16 OS=Homo sapiens GN=IFI16 PE=1 SV=3	IQIADLMEEK	M7:+15.99491	46	55	1205.608642578125
pepb23a4	b23.a1.a4	sp|Q16666|IF16_HUMAN	sp|Q16666|IF16_HUMAN Gamma-interferon-inducible protein 16 OS=Homo sapiens GN=IFI16 PE=1 SV=3	TPQMPPTTPSSSFFTK	M4:+15.99491	428	443	1769.8419189453125
pepb23a2	b23.a1.a4	sp|Q16666|IF16_HUMAN	sp|Q16666|IF16_HUMAN Gamma-interferon-inducible protein 16 OS=Homo sapiens GN=IFI16 PE=1 SV=3	GEFTYYEIQDNTGK		700	713	1664.7442626953125
pepb23a1	b23.a1.a5	tr|E7EPR3|E7EPR3_HUMAN	tr|E7EPR3|E7EPR3_HUMAN Gamma-interferon-inducible protein 16 OS=Homo sapiens GN=IFI16 PE=2 SV=1	EVDATSPAPSTSSTVK		105	120	1576.7705078125
pepb23a5	b23.a1.a5	tr|E7EPR3|E7EPR3_HUMAN	tr|E7EPR3|E7EPR3_HUMAN Gamma-interferon-inducible protein 16 OS=Homo sapiens GN=IFI16 PE=2 SV=1	TTIYEIQDDR		279	288	1253.6011962890625
pepb23a3	b23.a1.a5	tr|E7EPR3|E7EPR3_HUMAN	tr|E7EPR3|E7EPR3_HUMAN Gamma-interferon-inducible protein 16 OS=Homo sapiens GN=IFI16 PE=2 SV=1	IQIADLMEEK	M7:+15.99491	50	59	1205.608642578125
pepb23a4	b23.a1.a5	tr|E7EPR3|E7EPR3_HUMAN	tr|E7EPR3|E7EPR3_HUMAN Gamma-interferon-inducible protein 16 OS=Homo sapiens GN=IFI16 PE=2 SV=1	TPQMPPTTPSSSFFTK	M4:+15.99491	376	391	1769.8419189453125
pepb23a2	b23.a1.a5	tr|E7EPR3|E7EPR3_HUMAN	tr|E7EPR3|E7EPR3_HUMAN Gamma-interferon-inducible protein 16 OS=Homo sapiens GN=IFI16 PE=2 SV=1	GEFTYYEIQDNTGK		648	661	1664.7442626953125
pepb24a3	b24.a1.a1	sp|Q9H9B1-3|EHMT1_HUMAN	sp|Q9H9B1-3|EHMT1_HUMAN Isoform 3 of Histone-lysine N-methyltransferase EHMT1 OS=Homo sapiens GN=EHMT1	SITHSTVGSK		318	327	1016.5374755859375
pepb24a4	b24.a1.a1	sp|Q9H9B1-3|EHMT1_HUMAN	sp|Q9H9B1-3|EHMT1_HUMAN Isoform 3 of Histone-lysine N-methyltransferase EHMT1 OS=Homo sapiens GN=EHMT1	SVVGLHAASK		210	219	968.5527954101562
pepb24a1	b24.a1.a1	sp|Q9H9B1-3|EHMT1_HUMAN	sp|Q9H9B1-3|EHMT1_HUMAN Isoform 3 of Histone-lysine N-methyltransferase EHMT1 OS=Homo sapiens GN=EHMT1	ALQDSAPDRPSPVER		994	1008	1637.8245849609375
pepb24a2	b24.a1.a1	sp|Q9H9B1-3|EHMT1_HUMAN	sp|Q9H9B1-3|EHMT1_HUMAN Isoform 3 of Histone-lysine N-methyltransferase EHMT1 OS=Homo sapiens GN=EHMT1	PALQAQPLR		130	138	993.5844116210938
pepb24a3	b24.a1.a2	sp|Q9H9B1|EHMT1_HUMAN	sp|Q9H9B1|EHMT1_HUMAN Histone-lysine N-methyltransferase EHMT1 OS=Homo sapiens GN=EHMT1 PE=1 SV=4	SITHSTVGSK		318	327	1016.5374755859375
pepb24a4	b24.a1.a2	sp|Q9H9B1|EHMT1_HUMAN	sp|Q9H9B1|EHMT1_HUMAN Histone-lysine N-methyltransferase EHMT1 OS=Homo sapiens GN=EHMT1 PE=1 SV=4	SVVGLHAASK		210	219	968.5527954101562
pepb24a1	b24.a1.a2	sp|Q9H9B1|EHMT1_HUMAN	sp|Q9H9B1|EHMT1_HUMAN Histone-lysine N-methyltransferase EHMT1 OS=Homo sapiens GN=EHMT1 PE=1 SV=4	ALQDSAPDRPSPVER		994	1008	1637.8245849609375
pepb24a2	b24.a1.a2	sp|Q9H9B1|EHMT1_HUMAN	sp|Q9H9B1|EHMT1_HUMAN Histone-lysine N-methyltransferase EHMT1 OS=Homo sapiens GN=EHMT1 PE=1 SV=4	PALQAQPLR		130	138	993.5844116210938
pepb25a3	b25.a1.a1	sp|P27816-2|MAP4_HUMAN	sp|P27816-2|MAP4_HUMAN Isoform 2 of Microtubule-associated protein 4 OS=Homo sapiens GN=MAP4	TAGPIASAQK		804	813	943.5211181640625
pepb25a1	b25.a1.a1	sp|P27816-2|MAP4_HUMAN	sp|P27816-2|MAP4_HUMAN Isoform 2 of Microtubule-associated protein 4 OS=Homo sapiens GN=MAP4	LATNTSAPDLK		750	760	1130.6055908203125
pepb25a2	b25.a1.a1	sp|P27816-2|MAP4_HUMAN	sp|P27816-2|MAP4_HUMAN Isoform 2 of Microtubule-associated protein 4 OS=Homo sapiens GN=MAP4	SPSTLLPK		652	659	842.4985961914062
pepb25a4	b25.a1.a1	sp|P27816-2|MAP4_HUMAN	sp|P27816-2|MAP4_HUMAN Isoform 2 of Microtubule-associated protein 4 OS=Homo sapiens GN=MAP4	TTTLSGTAPAAGVVPSR		699	715	1585.8548583984375
pepb25a3	b25.a1.a2	sp|P27816-4|MAP4_HUMAN	sp|P27816-4|MAP4_HUMAN Isoform 4 of Microtubule-associated protein 4 OS=Homo sapiens GN=MAP4	TAGPIASAQK		697	706	943.5211181640625
pepb25a1	b25.a1.a2	sp|P27816-4|MAP4_HUMAN	sp|P27816-4|MAP4_HUMAN Isoform 4 of Microtubule-associated protein 4 OS=Homo sapiens GN=MAP4	LATNTSAPDLK		658	668	1130.6055908203125
pepb25a2	b25.a1.a2	sp|P27816-4|MAP4_HUMAN	sp|P27816-4|MAP4_HUMAN Isoform 4 of Microtubule-associated protein 4 OS=Homo sapiens GN=MAP4	SPSTLLPK		560	567	842.4985961914062
pepb25a4	b25.a1.a2	sp|P27816-4|MAP4_HUMAN	sp|P27816-4|MAP4_HUMAN Isoform 4 of Microtubule-associated protein 4 OS=Homo sapiens GN=MAP4	TTTLSGTAPAAGVVPSR		607	623	1585.8548583984375
pepb25a3	b25.a1.a3	sp|P27816-6|MAP4_HUMAN	sp|P27816-6|MAP4_HUMAN Isoform 6 of Microtubule-associated protein 4 OS=Homo sapiens GN=MAP4	TAGPIASAQK		977	986	943.5211181640625
pepb25a1	b25.a1.a3	sp|P27816-6|MAP4_HUMAN	sp|P27816-6|MAP4_HUMAN Isoform 6 of Microtubule-associated protein 4 OS=Homo sapiens GN=MAP4	LATNTSAPDLK		923	933	1130.6055908203125
pepb25a2	b25.a1.a3	sp|P27816-6|MAP4_HUMAN	sp|P27816-6|MAP4_HUMAN Isoform 6 of Microtubule-associated protein 4 OS=Homo sapiens GN=MAP4	SPSTLLPK		825	832	842.4985961914062
pepb25a4	b25.a1.a3	sp|P27816-6|MAP4_HUMAN	sp|P27816-6|MAP4_HUMAN Isoform 6 of Microtubule-associated protein 4 OS=Homo sapiens GN=MAP4	TTTLSGTAPAAGVVPSR		872	888	1585.8548583984375
pepb25a3	b25.a1.a4	sp|P27816|MAP4_HUMAN	sp|P27816|MAP4_HUMAN Microtubule-associated protein 4 OS=Homo sapiens GN=MAP4 PE=1 SV=3	TAGPIASAQK		977	986	943.5211181640625
pepb25a1	b25.a1.a4	sp|P27816|MAP4_HUMAN	sp|P27816|MAP4_HUMAN Microtubule-associated protein 4 OS=Homo sapiens GN=MAP4 PE=1 SV=3	LATNTSAPDLK		923	933	1130.6055908203125
pepb25a2	b25.a1.a4	sp|P27816|MAP4_HUMAN	sp|P27816|MAP4_HUMAN Microtubule-associated protein 4 OS=Homo sapiens GN=MAP4 PE=1 SV=3	SPSTLLPK		825	832	842.4985961914062
pepb25a4	b25.a1.a4	sp|P27816|MAP4_HUMAN	sp|P27816|MAP4_HUMAN Microtubule-associated protein 4 OS=Homo sapiens GN=MAP4 PE=1 SV=3	TTTLSGTAPAAGVVPSR		872	888	1585.8548583984375
pepb25a3	b25.a1.a5	tr|B5MEG9|B5MEG9_HUMAN	tr|B5MEG9|B5MEG9_HUMAN Microtubule-associated protein 4 (Fragment) OS=Homo sapiens GN=MAP4 PE=2 SV=2	TAGPIASAQK		697	706	943.5211181640625
pepb25a1	b25.a1.a5	tr|B5MEG9|B5MEG9_HUMAN	tr|B5MEG9|B5MEG9_HUMAN Microtubule-associated protein 4 (Fragment) OS=Homo sapiens GN=MAP4 PE=2 SV=2	LATNTSAPDLK		658	668	1130.6055908203125
pepb25a2	b25.a1.a5	tr|B5MEG9|B5MEG9_HUMAN	tr|B5MEG9|B5MEG9_HUMAN Microtubule-associated protein 4 (Fragment) OS=Homo sapiens GN=MAP4 PE=2 SV=2	SPSTLLPK		560	567	842.4985961914062
pepb25a4	b25.a1.a5	tr|B5MEG9|B5MEG9_HUMAN	tr|B5MEG9|B5MEG9_HUMAN Microtubule-associated protein 4 (Fragment) OS=Homo sapiens GN=MAP4 PE=2 SV=2	TTTLSGTAPAAGVVPSR		607	623	1585.8548583984375
pepb25a3	b25.a1.a6	tr|E7EVA0|E7EVA0_HUMAN	tr|E7EVA0|E7EVA0_HUMAN Microtubule-associated protein OS=Homo sapiens GN=MAP4 PE=2 SV=1	TAGPIASAQK		2122	2131	943.5211181640625
pepb25a1	b25.a1.a6	tr|E7EVA0|E7EVA0_HUMAN	tr|E7EVA0|E7EVA0_HUMAN Microtubule-associated protein OS=Homo sapiens GN=MAP4 PE=2 SV=1	LATNTSAPDLK		2068	2078	1130.6055908203125
pepb25a2	b25.a1.a6	tr|E7EVA0|E7EVA0_HUMAN	tr|E7EVA0|E7EVA0_HUMAN Microtubule-associated protein OS=Homo sapiens GN=MAP4 PE=2 SV=1	SPSTLLPK		1970	1977	842.4985961914062
pepb25a4	b25.a1.a6	tr|E7EVA0|E7EVA0_HUMAN	tr|E7EVA0|E7EVA0_HUMAN Microtubule-associated protein OS=Homo sapiens GN=MAP4 PE=2 SV=1	TTTLSGTAPAAGVVPSR		2017	2033	1585.8548583984375
pepb25a3	b25.a1.a7	tr|E9PGM5|E9PGM5_HUMAN	tr|E9PGM5|E9PGM5_HUMAN Microtubule-associated protein OS=Homo sapiens GN=MAP4 PE=2 SV=1	TAGPIASAQK		712	721	943.5211181640625
pepb25a1	b25.a1.a7	tr|E9PGM5|E9PGM5_HUMAN	tr|E9PGM5|E9PGM5_HUMAN Microtubule-associated protein OS=Homo sapiens GN=MAP4 PE=2 SV=1	LATNTSAPDLK		658	668	1130.6055908203125
pepb25a2	b25.a1.a7	tr|E9PGM5|E9PGM5_HUMAN	tr|E9PGM5|E9PGM5_HUMAN Microtubule-associated protein OS=Homo sapiens GN=MAP4 PE=2 SV=1	SPSTLLPK		560	567	842.4985961914062
pepb25a4	b25.a1.a7	tr|E9PGM5|E9PGM5_HUMAN	tr|E9PGM5|E9PGM5_HUMAN Microtubule-associated protein OS=Homo sapiens GN=MAP4 PE=2 SV=1	TTTLSGTAPAAGVVPSR		607	623	1585.8548583984375
pepb26a4	b26.a1.a1	sp|Q04837|SSBP_HUMAN	sp|Q04837|SSBP_HUMAN Single-stranded DNA-binding protein, mitochondrial OS=Homo sapiens GN=SSBP1 PE=1 SV=1	VGQDPVLR		39	46	883.5
pepb26a1	b26.a1.a1	sp|Q04837|SSBP_HUMAN	sp|Q04837|SSBP_HUMAN Single-stranded DNA-binding protein, mitochondrial OS=Homo sapiens GN=SSBP1 PE=1 SV=1	DVAYQYVK		96	103	985.4993286132812
pepb26a2	b26.a1.a1	sp|Q04837|SSBP_HUMAN	sp|Q04837|SSBP_HUMAN Single-stranded DNA-binding protein, mitochondrial OS=Homo sapiens GN=SSBP1 PE=1 SV=1	ESETTTSLVLER		17	28	1364.6907958984375
pepb26a3	b26.a1.a1	sp|Q04837|SSBP_HUMAN	sp|Q04837|SSBP_HUMAN Single-stranded DNA-binding protein, mitochondrial OS=Homo sapiens GN=SSBP1 PE=1 SV=1	SGDSEVYQLGDVSQK		67	81	1611.7501220703125
pepb26a4	b26.a1.a2	tr|C9K0U8|C9K0U8_HUMAN	tr|C9K0U8|C9K0U8_HUMAN Single-stranded DNA-binding protein (Fragment) OS=Homo sapiens GN=SSBP1 PE=2 SV=1	VGQDPVLR		39	46	883.5
pepb26a1	b26.a1.a2	tr|C9K0U8|C9K0U8_HUMAN	tr|C9K0U8|C9K0U8_HUMAN Single-stranded DNA-binding protein (Fragment) OS=Homo sapiens GN=SSBP1 PE=2 SV=1	DVAYQYVK		96	103	985.4993286132812
pepb26a2	b26.a1.a2	tr|C9K0U8|C9K0U8_HUMAN	tr|C9K0U8|C9K0U8_HUMAN Single-stranded DNA-binding protein (Fragment) OS=Homo sapiens GN=SSBP1 PE=2 SV=1	ESETTTSLVLER		17	28	1364.6907958984375
pepb26a3	b26.a1.a2	tr|C9K0U8|C9K0U8_HUMAN	tr|C9K0U8|C9K0U8_HUMAN Single-stranded DNA-binding protein (Fragment) OS=Homo sapiens GN=SSBP1 PE=2 SV=1	SGDSEVYQLGDVSQK		67	81	1611.7501220703125
pepb26a4	b26.a1.a3	tr|E7EUY5|E7EUY5_HUMAN	tr|E7EUY5|E7EUY5_HUMAN Single-stranded DNA-binding protein (Fragment) OS=Homo sapiens GN=SSBP1 PE=2 SV=1	VGQDPVLR		39	46	883.5
pepb26a1	b26.a1.a3	tr|E7EUY5|E7EUY5_HUMAN	tr|E7EUY5|E7EUY5_HUMAN Single-stranded DNA-binding protein (Fragment) OS=Homo sapiens GN=SSBP1 PE=2 SV=1	DVAYQYVK		96	103	985.4993286132812
pepb26a2	b26.a1.a3	tr|E7EUY5|E7EUY5_HUMAN	tr|E7EUY5|E7EUY5_HUMAN Single-stranded DNA-binding protein (Fragment) OS=Homo sapiens GN=SSBP1 PE=2 SV=1	ESETTTSLVLER		17	28	1364.6907958984375
pepb26a3	b26.a1.a3	tr|E7EUY5|E7EUY5_HUMAN	tr|E7EUY5|E7EUY5_HUMAN Single-stranded DNA-binding protein (Fragment) OS=Homo sapiens GN=SSBP1 PE=2 SV=1	SGDSEVYQLGDVSQK		67	81	1611.7501220703125
pepb27a3	b27.a1.a1	sp|Q9NR30-2|DDX21_HUMAN	sp|Q9NR30-2|DDX21_HUMAN Isoform 2 of Nucleolar RNA helicase 2 OS=Homo sapiens GN=DDX21	EAQELSQNSAIK		382	393	1317.6649169921875
pepb27a1	b27.a1.a1	sp|Q9NR30-2|DDX21_HUMAN	sp|Q9NR30-2|DDX21_HUMAN Isoform 2 of Nucleolar RNA helicase 2 OS=Homo sapiens GN=DDX21	AAVIGDVIR		356	364	913.5469970703125
pepb27a4	b27.a1.a1	sp|Q9NR30-2|DDX21_HUMAN	sp|Q9NR30-2|DDX21_HUMAN Isoform 2 of Nucleolar RNA helicase 2 OS=Homo sapiens GN=DDX21	STYEQVDLIGK		324	334	1252.6424560546875
pepb27a2	b27.a1.a1	sp|Q9NR30-2|DDX21_HUMAN	sp|Q9NR30-2|DDX21_HUMAN Isoform 2 of Nucleolar RNA helicase 2 OS=Homo sapiens GN=DDX21	APQVLVLAPTR		192	202	1164.7099609375
pepb27a3	b27.a1.a2	sp|Q9NR30|DDX21_HUMAN	sp|Q9NR30|DDX21_HUMAN Nucleolar RNA helicase 2 OS=Homo sapiens GN=DDX21 PE=1 SV=5	EAQELSQNSAIK		450	461	1317.6649169921875
pepb27a1	b27.a1.a2	sp|Q9NR30|DDX21_HUMAN	sp|Q9NR30|DDX21_HUMAN Nucleolar RNA helicase 2 OS=Homo sapiens GN=DDX21 PE=1 SV=5	AAVIGDVIR		424	432	913.5469970703125
pepb27a4	b27.a1.a2	sp|Q9NR30|DDX21_HUMAN	sp|Q9NR30|DDX21_HUMAN Nucleolar RNA helicase 2 OS=Homo sapiens GN=DDX21 PE=1 SV=5	STYEQVDLIGK		392	402	1252.6424560546875
pepb27a2	b27.a1.a2	sp|Q9NR30|DDX21_HUMAN	sp|Q9NR30|DDX21_HUMAN Nucleolar RNA helicase 2 OS=Homo sapiens GN=DDX21 PE=1 SV=5	APQVLVLAPTR		260	270	1164.7099609375
pepb28a1	b28.a1.a1	sp|Q01831-2|XPC_HUMAN	sp|Q01831-2|XPC_HUMAN Isoform 2 of DNA repair protein complementing XP-C cells OS=Homo sapiens GN=XPC	ALQLLTR		271	277	814.514892578125
pepb28a4	b28.a1.a1	sp|Q01831-2|XPC_HUMAN	sp|Q01831-2|XPC_HUMAN Isoform 2 of DNA repair protein complementing XP-C cells OS=Homo sapiens GN=XPC	YDPVWMTVTR	M6:+15.99491	548	557	1283.6092529296875
pepb28a3	b28.a1.a1	sp|Q01831-2|XPC_HUMAN	sp|Q01831-2|XPC_HUMAN Isoform 2 of DNA repair protein complementing XP-C cells OS=Homo sapiens GN=XPC	YDPVWMTVTR		548	557	1267.6143798828125
pepb28a2	b28.a1.a1	sp|Q01831-2|XPC_HUMAN	sp|Q01831-2|XPC_HUMAN Isoform 2 of DNA repair protein complementing XP-C cells OS=Homo sapiens GN=XPC	DVDTYYLSNLVK		211	222	1429.721435546875
pepb28a1	b28.a1.a2	sp|Q01831|XPC_HUMAN	sp|Q01831|XPC_HUMAN DNA repair protein complementing XP-C cells OS=Homo sapiens GN=XPC PE=1 SV=4	ALQLLTR		308	314	814.514892578125
pepb28a4	b28.a1.a2	sp|Q01831|XPC_HUMAN	sp|Q01831|XPC_HUMAN DNA repair protein complementing XP-C cells OS=Homo sapiens GN=XPC PE=1 SV=4	YDPVWMTVTR	M6:+15.99491	585	594	1283.6092529296875
pepb28a3	b28.a1.a2	sp|Q01831|XPC_HUMAN	sp|Q01831|XPC_HUMAN DNA repair protein complementing XP-C cells OS=Homo sapiens GN=XPC PE=1 SV=4	YDPVWMTVTR		585	594	1267.6143798828125
pepb28a2	b28.a1.a2	sp|Q01831|XPC_HUMAN	sp|Q01831|XPC_HUMAN DNA repair protein complementing XP-C cells OS=Homo sapiens GN=XPC PE=1 SV=4	DVDTYYLSNLVK		248	259	1429.721435546875
pepb29a3	b29.a1.a1	sp|Q32P44-2|EMAL3_HUMAN	sp|Q32P44-2|EMAL3_HUMAN Isoform 2 of Echinoderm microtubule-associated protein-like 3 OS=Homo sapiens GN=EML3	VASGQTAGVDK		320	330	1032.5323486328125
pepb29a1	b29.a1.a1	sp|Q32P44-2|EMAL3_HUMAN	sp|Q32P44-2|EMAL3_HUMAN Isoform 2 of Echinoderm microtubule-associated protein-like 3 OS=Homo sapiens GN=EML3	DPLSSPGGPGSR		194	205	1126.5491943359375
pepb29a2	b29.a1.a1	sp|Q32P44-2|EMAL3_HUMAN	sp|Q32P44-2|EMAL3_HUMAN Isoform 2 of Echinoderm microtubule-associated protein-like 3 OS=Homo sapiens GN=EML3	EALQSLSQR		14	22	1031.54833984375
pepb29a3	b29.a1.a2	sp|Q32P44|EMAL3_HUMAN	sp|Q32P44|EMAL3_HUMAN Echinoderm microtubule-associated protein-like 3 OS=Homo sapiens GN=EML3 PE=1 SV=1	VASGQTAGVDK		320	330	1032.5323486328125
pepb29a1	b29.a1.a2	sp|Q32P44|EMAL3_HUMAN	sp|Q32P44|EMAL3_HUMAN Echinoderm microtubule-associated protein-like 3 OS=Homo sapiens GN=EML3 PE=1 SV=1	DPLSSPGGPGSR		194	205	1126.5491943359375
pepb29a2	b29.a1.a2	sp|Q32P44|EMAL3_HUMAN	sp|Q32P44|EMAL3_HUMAN Echinoderm microtubule-associated protein-like 3 OS=Homo sapiens GN=EML3 PE=1 SV=1	EALQSLSQR		14	22	1031.54833984375
pepb29a3	b29.a1.a3	tr|B7WPE2|B7WPE2_HUMAN	tr|B7WPE2|B7WPE2_HUMAN Echinoderm microtubule associated protein like 3, isoform CRA_e OS=Homo sapiens GN=EML3 PE=2 SV=1	VASGQTAGVDK		321	331	1032.5323486328125
pepb29a1	b29.a1.a3	tr|B7WPE2|B7WPE2_HUMAN	tr|B7WPE2|B7WPE2_HUMAN Echinoderm microtubule associated protein like 3, isoform CRA_e OS=Homo sapiens GN=EML3 PE=2 SV=1	DPLSSPGGPGSR		195	206	1126.5491943359375
pepb29a2	b29.a1.a3	tr|B7WPE2|B7WPE2_HUMAN	tr|B7WPE2|B7WPE2_HUMAN Echinoderm microtubule associated protein like 3, isoform CRA_e OS=Homo sapiens GN=EML3 PE=2 SV=1	EALQSLSQR		14	22	1031.54833984375
pepb29a3	b29.a1.a4	tr|H0Y3M3|H0Y3M3_HUMAN	tr|H0Y3M3|H0Y3M3_HUMAN Echinoderm microtubule-associated protein-like 3 (Fragment) OS=Homo sapiens GN=EML3 PE=4 SV=1	VASGQTAGVDK		315	325	1032.5323486328125
pepb29a1	b29.a1.a4	tr|H0Y3M3|H0Y3M3_HUMAN	tr|H0Y3M3|H0Y3M3_HUMAN Echinoderm microtubule-associated protein-like 3 (Fragment) OS=Homo sapiens GN=EML3 PE=4 SV=1	DPLSSPGGPGSR		189	200	1126.5491943359375
pepb29a2	b29.a1.a4	tr|H0Y3M3|H0Y3M3_HUMAN	tr|H0Y3M3|H0Y3M3_HUMAN Echinoderm microtubule-associated protein-like 3 (Fragment) OS=Homo sapiens GN=EML3 PE=4 SV=1	EALQSLSQR		8	16	1031.54833984375
pepb30a3	b30.a1.a1	sp|Q6PJG2|EMSA1_HUMAN	sp|Q6PJG2|EMSA1_HUMAN ELM2 and SANT domain-containing protein 1 OS=Homo sapiens GN=ELMSAN1 PE=1 SV=2	SHESNAPGSAGGQASEKPR		988	1006	1866.8692626953125
pepb30a2	b30.a1.a1	sp|Q6PJG2|EMSA1_HUMAN	sp|Q6PJG2|EMSA1_HUMAN ELM2 and SANT domain-containing protein 1 OS=Homo sapiens GN=ELMSAN1 PE=1 SV=2	GGVIQSTR		448	455	817.453125
pepb30a1	b30.a1.a1	sp|Q6PJG2|EMSA1_HUMAN	sp|Q6PJG2|EMSA1_HUMAN ELM2 and SANT domain-containing protein 1 OS=Homo sapiens GN=ELMSAN1 PE=1 SV=2	FQAEIPLMR		729	737	1104.5875244140625
pepb30a3	b30.a1.a2	tr|F6RU81|F6RU81_HUMAN	tr|F6RU81|F6RU81_HUMAN ELM2 and SANT domain-containing protein 1 (Fragment) OS=Homo sapiens GN=ELMSAN1 PE=2 SV=1	SHESNAPGSAGGQASEKPR		988	1006	1866.8692626953125
pepb30a2	b30.a1.a2	tr|F6RU81|F6RU81_HUMAN	tr|F6RU81|F6RU81_HUMAN ELM2 and SANT domain-containing protein 1 (Fragment) OS=Homo sapiens GN=ELMSAN1 PE=2 SV=1	GGVIQSTR		448	455	817.453125
pepb30a1	b30.a1.a2	tr|F6RU81|F6RU81_HUMAN	tr|F6RU81|F6RU81_HUMAN ELM2 and SANT domain-containing protein 1 (Fragment) OS=Homo sapiens GN=ELMSAN1 PE=2 SV=1	FQAEIPLMR		729	737	1104.5875244140625
pepb31a2	b31.a1.a1	sp|P60709|ACTB_HUMAN	sp|P60709|ACTB_HUMAN Actin, cytoplasmic 1 OS=Homo sapiens GN=ACTB PE=1 SV=1	DSYVGDEAQSK		51	61	1198.522705078125
pepb31a3	b31.a1.a1	sp|P60709|ACTB_HUMAN	sp|P60709|ACTB_HUMAN Actin, cytoplasmic 1 OS=Homo sapiens GN=ACTB PE=1 SV=1	GYSFTTTAER		197	206	1132.52734375
pepb31a1	b31.a1.a1	sp|P60709|ACTB_HUMAN	sp|P60709|ACTB_HUMAN Actin, cytoplasmic 1 OS=Homo sapiens GN=ACTB PE=1 SV=1	AVFPSIVGR		29	37	945.5521240234375
pepb31a2	b31.a1.a2	sp|P63261|ACTG_HUMAN	sp|P63261|ACTG_HUMAN Actin, cytoplasmic 2 OS=Homo sapiens GN=ACTG1 PE=1 SV=1	DSYVGDEAQSK		51	61	1198.522705078125
pepb31a3	b31.a1.a2	sp|P63261|ACTG_HUMAN	sp|P63261|ACTG_HUMAN Actin, cytoplasmic 2 OS=Homo sapiens GN=ACTG1 PE=1 SV=1	GYSFTTTAER		197	206	1132.52734375
pepb31a1	b31.a1.a2	sp|P63261|ACTG_HUMAN	sp|P63261|ACTG_HUMAN Actin, cytoplasmic 2 OS=Homo sapiens GN=ACTG1 PE=1 SV=1	AVFPSIVGR		29	37	945.5521240234375
pepb31a2	b31.a1.a3	tr|I3L1U9|I3L1U9_HUMAN	tr|I3L1U9|I3L1U9_HUMAN Actin, cytoplasmic 2, N-terminally processed (Fragment) OS=Homo sapiens GN=ACTG1 PE=2 SV=1	DSYVGDEAQSK		51	61	1198.522705078125
pepb31a3	b31.a1.a3	tr|I3L1U9|I3L1U9_HUMAN	tr|I3L1U9|I3L1U9_HUMAN Actin, cytoplasmic 2, N-terminally processed (Fragment) OS=Homo sapiens GN=ACTG1 PE=2 SV=1	GYSFTTTAER		197	206	1132.52734375
pepb31a1	b31.a1.a3	tr|I3L1U9|I3L1U9_HUMAN	tr|I3L1U9|I3L1U9_HUMAN Actin, cytoplasmic 2, N-terminally processed (Fragment) OS=Homo sapiens GN=ACTG1 PE=2 SV=1	AVFPSIVGR		29	37	945.5521240234375
pepb31a2	b31.a1.a4	tr|I3L3I0|I3L3I0_HUMAN	tr|I3L3I0|I3L3I0_HUMAN Actin, cytoplasmic 2, N-terminally processed (Fragment) OS=Homo sapiens GN=ACTG1 PE=2 SV=1	DSYVGDEAQSK		51	61	1198.522705078125
pepb31a3	b31.a1.a4	tr|I3L3I0|I3L3I0_HUMAN	tr|I3L3I0|I3L3I0_HUMAN Actin, cytoplasmic 2, N-terminally processed (Fragment) OS=Homo sapiens GN=ACTG1 PE=2 SV=1	GYSFTTTAER		197	206	1132.52734375
pepb31a1	b31.a1.a4	tr|I3L3I0|I3L3I0_HUMAN	tr|I3L3I0|I3L3I0_HUMAN Actin, cytoplasmic 2, N-terminally processed (Fragment) OS=Homo sapiens GN=ACTG1 PE=2 SV=1	AVFPSIVGR		29	37	945.5521240234375
pepb32a1	b32.a1.a1	sp|P15927-2|RFA2_HUMAN	sp|P15927-2|RFA2_HUMAN Isoform 2 of Replication protein A 32 kDa subunit OS=Homo sapiens GN=RPA2	APTNIVYK		94	101	905.509521484375
pepb32a2	b32.a1.a1	sp|P15927-2|RFA2_HUMAN	sp|P15927-2|RFA2_HUMAN Isoform 2 of Replication protein A 32 kDa subunit OS=Homo sapiens GN=RPA2	IDDMTAAPMDVR	M9:+15.99491	102	113	1350.6031494140625
pepb32a3	b32.a1.a1	sp|P15927-2|RFA2_HUMAN	sp|P15927-2|RFA2_HUMAN Isoform 2 of Replication protein A 32 kDa subunit OS=Homo sapiens GN=RPA2	PEGLNFQDLK		230	239	1160.594970703125
pepb32a1	b32.a1.a2	sp|P15927-3|RFA2_HUMAN	sp|P15927-3|RFA2_HUMAN Isoform 3 of Replication protein A 32 kDa subunit OS=Homo sapiens GN=RPA2	APTNIVYK		174	181	905.509521484375
pepb32a2	b32.a1.a2	sp|P15927-3|RFA2_HUMAN	sp|P15927-3|RFA2_HUMAN Isoform 3 of Replication protein A 32 kDa subunit OS=Homo sapiens GN=RPA2	IDDMTAAPMDVR	M9:+15.99491	182	193	1350.6031494140625
pepb32a3	b32.a1.a2	sp|P15927-3|RFA2_HUMAN	sp|P15927-3|RFA2_HUMAN Isoform 3 of Replication protein A 32 kDa subunit OS=Homo sapiens GN=RPA2	PEGLNFQDLK		310	319	1160.594970703125
pepb32a1	b32.a1.a3	sp|P15927|RFA2_HUMAN	sp|P15927|RFA2_HUMAN Replication protein A 32 kDa subunit OS=Homo sapiens GN=RPA2 PE=1 SV=1	APTNIVYK		86	93	905.509521484375
pepb32a2	b32.a1.a3	sp|P15927|RFA2_HUMAN	sp|P15927|RFA2_HUMAN Replication protein A 32 kDa subunit OS=Homo sapiens GN=RPA2 PE=1 SV=1	IDDMTAAPMDVR	M9:+15.99491	94	105	1350.6031494140625
pepb32a3	b32.a1.a3	sp|P15927|RFA2_HUMAN	sp|P15927|RFA2_HUMAN Replication protein A 32 kDa subunit OS=Homo sapiens GN=RPA2 PE=1 SV=1	PEGLNFQDLK		222	231	1160.594970703125
pepb33a2	b33.a1.a1	sp|Q9H2P0|ADNP_HUMAN	sp|Q9H2P0|ADNP_HUMAN Activity-dependent neuroprotector homeobox protein OS=Homo sapiens GN=ADNP PE=1 SV=1	IGSLASGNVR		287	296	973.5429077148438
pepb33a3	b33.a1.a1	sp|Q9H2P0|ADNP_HUMAN	sp|Q9H2P0|ADNP_HUMAN Activity-dependent neuroprotector homeobox protein OS=Homo sapiens GN=ADNP PE=1 SV=1	YSLQSANASSLSSGQLK		392	408	1740.876708984375
pepb33a1	b33.a1.a1	sp|Q9H2P0|ADNP_HUMAN	sp|Q9H2P0|ADNP_HUMAN Activity-dependent neuroprotector homeobox protein OS=Homo sapiens GN=ADNP PE=1 SV=1	LGLGGNAPVSIPQQSQSVK		349	367	1880.0240478515625
pepb34a2	b34.a1.a1	sp|P18887|XRCC1_HUMAN	sp|P18887|XRCC1_HUMAN DNA repair protein XRCC1 OS=Homo sapiens GN=XRCC1 PE=1 SV=2	TPATAPVPAR		281	290	980.5527954101562
pepb34a3	b34.a1.a1	sp|P18887|XRCC1_HUMAN	sp|P18887|XRCC1_HUMAN DNA repair protein XRCC1 OS=Homo sapiens GN=XRCC1 PE=1 SV=2	YSQVLGLGGR		370	379	1049.57421875
pepb34a1	b34.a1.a1	sp|P18887|XRCC1_HUMAN	sp|P18887|XRCC1_HUMAN DNA repair protein XRCC1 OS=Homo sapiens GN=XRCC1 PE=1 SV=2	DSPFGLSFVR		139	148	1124.5738525390625
pepb34a2	b34.a1.a2	tr|F5H8D7|F5H8D7_HUMAN	tr|F5H8D7|F5H8D7_HUMAN DNA repair protein XRCC1 OS=Homo sapiens GN=XRCC1 PE=2 SV=1	TPATAPVPAR		250	259	980.5527954101562
pepb34a3	b34.a1.a2	tr|F5H8D7|F5H8D7_HUMAN	tr|F5H8D7|F5H8D7_HUMAN DNA repair protein XRCC1 OS=Homo sapiens GN=XRCC1 PE=2 SV=1	YSQVLGLGGR		339	348	1049.57421875
pepb34a1	b34.a1.a2	tr|F5H8D7|F5H8D7_HUMAN	tr|F5H8D7|F5H8D7_HUMAN DNA repair protein XRCC1 OS=Homo sapiens GN=XRCC1 PE=2 SV=1	DSPFGLSFVR		108	117	1124.5738525390625
pepb35a3	b35.a1.a1	sp|P07910-2|HNRPC_HUMAN	sp|P07910-2|HNRPC_HUMAN Isoform C1 of Heterogeneous nuclear ribonucleoproteins C1/C2 OS=Homo sapiens GN=HNRNPC	VPPPPPIAR		130	138	943.5728149414062
pepb35a2	b35.a1.a1	sp|P07910-2|HNRPC_HUMAN	sp|P07910-2|HNRPC_HUMAN Isoform C1 of Heterogeneous nuclear ribonucleoproteins C1/C2 OS=Homo sapiens GN=HNRNPC	SDVEAIFSK		31	39	995.5048217773438
pepb35a1	b35.a1.a1	sp|P07910-2|HNRPC_HUMAN	sp|P07910-2|HNRPC_HUMAN Isoform C1 of Heterogeneous nuclear ribonucleoproteins C1/C2 OS=Homo sapiens GN=HNRNPC	MIAGQVLDINLAAEPK	M1:+15.99491	74	89	1698.9100341796875
pepb35a3	b35.a1.a2	sp|P07910-4|HNRPC_HUMAN	sp|P07910-4|HNRPC_HUMAN Isoform 4 of Heterogeneous nuclear ribonucleoproteins C1/C2 OS=Homo sapiens GN=HNRNPC	VPPPPPIAR		130	138	943.5728149414062
pepb35a2	b35.a1.a2	sp|P07910-4|HNRPC_HUMAN	sp|P07910-4|HNRPC_HUMAN Isoform 4 of Heterogeneous nuclear ribonucleoproteins C1/C2 OS=Homo sapiens GN=HNRNPC	SDVEAIFSK		31	39	995.5048217773438
pepb35a1	b35.a1.a2	sp|P07910-4|HNRPC_HUMAN	sp|P07910-4|HNRPC_HUMAN Isoform 4 of Heterogeneous nuclear ribonucleoproteins C1/C2 OS=Homo sapiens GN=HNRNPC	MIAGQVLDINLAAEPK	M1:+15.99491	74	89	1698.9100341796875
pepb35a3	b35.a1.a3	sp|P07910|HNRPC_HUMAN	sp|P07910|HNRPC_HUMAN Heterogeneous nuclear ribonucleoproteins C1/C2 OS=Homo sapiens GN=HNRNPC PE=1 SV=4	VPPPPPIAR		143	151	943.5728149414062
pepb35a2	b35.a1.a3	sp|P07910|HNRPC_HUMAN	sp|P07910|HNRPC_HUMAN Heterogeneous nuclear ribonucleoproteins C1/C2 OS=Homo sapiens GN=HNRNPC PE=1 SV=4	SDVEAIFSK		31	39	995.5048217773438
pepb35a1	b35.a1.a3	sp|P07910|HNRPC_HUMAN	sp|P07910|HNRPC_HUMAN Heterogeneous nuclear ribonucleoproteins C1/C2 OS=Homo sapiens GN=HNRNPC PE=1 SV=4	MIAGQVLDINLAAEPK	M1:+15.99491	74	89	1698.9100341796875
pepb35a3	b35.a1.a4	tr|B4DY08|B4DY08_HUMAN	tr|B4DY08|B4DY08_HUMAN Heterogeneous nuclear ribonucleoproteins C1/C2 OS=Homo sapiens GN=HNRNPC PE=2 SV=1	VPPPPPIAR		130	138	943.5728149414062
pepb35a2	b35.a1.a4	tr|B4DY08|B4DY08_HUMAN	tr|B4DY08|B4DY08_HUMAN Heterogeneous nuclear ribonucleoproteins C1/C2 OS=Homo sapiens GN=HNRNPC PE=2 SV=1	SDVEAIFSK		31	39	995.5048217773438
pepb35a1	b35.a1.a4	tr|B4DY08|B4DY08_HUMAN	tr|B4DY08|B4DY08_HUMAN Heterogeneous nuclear ribonucleoproteins C1/C2 OS=Homo sapiens GN=HNRNPC PE=2 SV=1	MIAGQVLDINLAAEPK	M1:+15.99491	74	89	1698.9100341796875
pepb35a3	b35.a1.a5	tr|G3V2Q1|G3V2Q1_HUMAN	tr|G3V2Q1|G3V2Q1_HUMAN Heterogeneous nuclear ribonucleoproteins C1/C2 OS=Homo sapiens GN=HNRNPC PE=2 SV=1	VPPPPPIAR		143	151	943.5728149414062
pepb35a2	b35.a1.a5	tr|G3V2Q1|G3V2Q1_HUMAN	tr|G3V2Q1|G3V2Q1_HUMAN Heterogeneous nuclear ribonucleoproteins C1/C2 OS=Homo sapiens GN=HNRNPC PE=2 SV=1	SDVEAIFSK		31	39	995.5048217773438
pepb35a1	b35.a1.a5	tr|G3V2Q1|G3V2Q1_HUMAN	tr|G3V2Q1|G3V2Q1_HUMAN Heterogeneous nuclear ribonucleoproteins C1/C2 OS=Homo sapiens GN=HNRNPC PE=2 SV=1	MIAGQVLDINLAAEPK	M1:+15.99491	74	89	1698.9100341796875
pepb35a3	b35.a1.a6	tr|G3V4C1|G3V4C1_HUMAN	tr|G3V4C1|G3V4C1_HUMAN Heterogeneous nuclear ribonucleoproteins C1/C2 OS=Homo sapiens GN=HNRNPC PE=2 SV=1	VPPPPPIAR		130	138	943.5728149414062
pepb35a2	b35.a1.a6	tr|G3V4C1|G3V4C1_HUMAN	tr|G3V4C1|G3V4C1_HUMAN Heterogeneous nuclear ribonucleoproteins C1/C2 OS=Homo sapiens GN=HNRNPC PE=2 SV=1	SDVEAIFSK		31	39	995.5048217773438
pepb35a1	b35.a1.a6	tr|G3V4C1|G3V4C1_HUMAN	tr|G3V4C1|G3V4C1_HUMAN Heterogeneous nuclear ribonucleoproteins C1/C2 OS=Homo sapiens GN=HNRNPC PE=2 SV=1	MIAGQVLDINLAAEPK	M1:+15.99491	74	89	1698.9100341796875
pepb35a3	b35.a1.a7	tr|G3V4W0|G3V4W0_HUMAN	tr|G3V4W0|G3V4W0_HUMAN Heterogeneous nuclear ribonucleoproteins C1/C2 (Fragment) OS=Homo sapiens GN=HNRNPC PE=2 SV=1	VPPPPPIAR		130	138	943.5728149414062
pepb35a2	b35.a1.a7	tr|G3V4W0|G3V4W0_HUMAN	tr|G3V4W0|G3V4W0_HUMAN Heterogeneous nuclear ribonucleoproteins C1/C2 (Fragment) OS=Homo sapiens GN=HNRNPC PE=2 SV=1	SDVEAIFSK		31	39	995.5048217773438
pepb35a1	b35.a1.a7	tr|G3V4W0|G3V4W0_HUMAN	tr|G3V4W0|G3V4W0_HUMAN Heterogeneous nuclear ribonucleoproteins C1/C2 (Fragment) OS=Homo sapiens GN=HNRNPC PE=2 SV=1	MIAGQVLDINLAAEPK	M1:+15.99491	74	89	1698.9100341796875
pepb35a3	b35.a1.a8	tr|G3V555|G3V555_HUMAN	tr|G3V555|G3V555_HUMAN Heterogeneous nuclear ribonucleoproteins C1/C2 (Fragment) OS=Homo sapiens GN=HNRNPC PE=2 SV=1	VPPPPPIAR		143	151	943.5728149414062
pepb35a2	b35.a1.a8	tr|G3V555|G3V555_HUMAN	tr|G3V555|G3V555_HUMAN Heterogeneous nuclear ribonucleoproteins C1/C2 (Fragment) OS=Homo sapiens GN=HNRNPC PE=2 SV=1	SDVEAIFSK		31	39	995.5048217773438
pepb35a1	b35.a1.a8	tr|G3V555|G3V555_HUMAN	tr|G3V555|G3V555_HUMAN Heterogeneous nuclear ribonucleoproteins C1/C2 (Fragment) OS=Homo sapiens GN=HNRNPC PE=2 SV=1	MIAGQVLDINLAAEPK	M1:+15.99491	74	89	1698.9100341796875
pepb35a3	b35.a1.a9	tr|G3V575|G3V575_HUMAN	tr|G3V575|G3V575_HUMAN Heterogeneous nuclear ribonucleoproteins C1/C2 (Fragment) OS=Homo sapiens GN=HNRNPC PE=2 SV=1	VPPPPPIAR		143	151	943.5728149414062
pepb35a2	b35.a1.a9	tr|G3V575|G3V575_HUMAN	tr|G3V575|G3V575_HUMAN Heterogeneous nuclear ribonucleoproteins C1/C2 (Fragment) OS=Homo sapiens GN=HNRNPC PE=2 SV=1	SDVEAIFSK		31	39	995.5048217773438
pepb35a1	b35.a1.a9	tr|G3V575|G3V575_HUMAN	tr|G3V575|G3V575_HUMAN Heterogeneous nuclear ribonucleoproteins C1/C2 (Fragment) OS=Homo sapiens GN=HNRNPC PE=2 SV=1	MIAGQVLDINLAAEPK	M1:+15.99491	74	89	1698.9100341796875
pepb35a3	b35.a1.b10	tr|G3V576|G3V576_HUMAN	tr|G3V576|G3V576_HUMAN Heterogeneous nuclear ribonucleoproteins C1/C2 OS=Homo sapiens GN=HNRNPC PE=2 SV=1	VPPPPPIAR		143	151	943.5728149414062
pepb35a2	b35.a1.b10	tr|G3V576|G3V576_HUMAN	tr|G3V576|G3V576_HUMAN Heterogeneous nuclear ribonucleoproteins C1/C2 OS=Homo sapiens GN=HNRNPC PE=2 SV=1	SDVEAIFSK		31	39	995.5048217773438
pepb35a1	b35.a1.b10	tr|G3V576|G3V576_HUMAN	tr|G3V576|G3V576_HUMAN Heterogeneous nuclear ribonucleoproteins C1/C2 OS=Homo sapiens GN=HNRNPC PE=2 SV=1	MIAGQVLDINLAAEPK	M1:+15.99491	74	89	1698.9100341796875
pepb36a1	b36.a1.a1	sp|P20839-2|IMDH1_HUMAN	sp|P20839-2|IMDH1_HUMAN Isoform 2 of Inosine-5'-monophosphate dehydrogenase 1 OS=Homo sapiens GN=IMPDH1	IAQGVSGSIQDK		414	425	1202.637939453125
pepb36a3	b36.a1.a1	sp|P20839-2|IMDH1_HUMAN	sp|P20839-2|IMDH1_HUMAN Isoform 2 of Inosine-5'-monophosphate dehydrogenase 1 OS=Homo sapiens GN=IMPDH1	NLIDAGVDGLR		287	297	1142.6168212890625
pepb36a2	b36.a1.a1	sp|P20839-2|IMDH1_HUMAN	sp|P20839-2|IMDH1_HUMAN Isoform 2 of Inosine-5'-monophosphate dehydrogenase 1 OS=Homo sapiens GN=IMPDH1	IELVVAPAGVTLK		158	170	1309.8094482421875
pepb36a1	b36.a1.a2	sp|P20839-3|IMDH1_HUMAN	sp|P20839-3|IMDH1_HUMAN Isoform 3 of Inosine-5'-monophosphate dehydrogenase 1 OS=Homo sapiens GN=IMPDH1	IAQGVSGSIQDK		488	499	1202.637939453125
pepb36a3	b36.a1.a2	sp|P20839-3|IMDH1_HUMAN	sp|P20839-3|IMDH1_HUMAN Isoform 3 of Inosine-5'-monophosphate dehydrogenase 1 OS=Homo sapiens GN=IMPDH1	NLIDAGVDGLR		361	371	1142.6168212890625
pepb36a2	b36.a1.a2	sp|P20839-3|IMDH1_HUMAN	sp|P20839-3|IMDH1_HUMAN Isoform 3 of Inosine-5'-monophosphate dehydrogenase 1 OS=Homo sapiens GN=IMPDH1	IELVVAPAGVTLK		232	244	1309.8094482421875
pepb36a1	b36.a1.a3	sp|P20839-4|IMDH1_HUMAN	sp|P20839-4|IMDH1_HUMAN Isoform 4 of Inosine-5'-monophosphate dehydrogenase 1 OS=Homo sapiens GN=IMPDH1	IAQGVSGSIQDK		434	445	1202.637939453125
pepb36a3	b36.a1.a3	sp|P20839-4|IMDH1_HUMAN	sp|P20839-4|IMDH1_HUMAN Isoform 4 of Inosine-5'-monophosphate dehydrogenase 1 OS=Homo sapiens GN=IMPDH1	NLIDAGVDGLR		307	317	1142.6168212890625
pepb36a2	b36.a1.a3	sp|P20839-4|IMDH1_HUMAN	sp|P20839-4|IMDH1_HUMAN Isoform 4 of Inosine-5'-monophosphate dehydrogenase 1 OS=Homo sapiens GN=IMPDH1	IELVVAPAGVTLK		178	190	1309.8094482421875
pepb36a1	b36.a1.a4	sp|P20839-5|IMDH1_HUMAN	sp|P20839-5|IMDH1_HUMAN Isoform 5 of Inosine-5'-monophosphate dehydrogenase 1 OS=Homo sapiens GN=IMPDH1	IAQGVSGSIQDK		514	525	1202.637939453125
pepb36a3	b36.a1.a4	sp|P20839-5|IMDH1_HUMAN	sp|P20839-5|IMDH1_HUMAN Isoform 5 of Inosine-5'-monophosphate dehydrogenase 1 OS=Homo sapiens GN=IMPDH1	NLIDAGVDGLR		387	397	1142.6168212890625
pepb36a2	b36.a1.a4	sp|P20839-5|IMDH1_HUMAN	sp|P20839-5|IMDH1_HUMAN Isoform 5 of Inosine-5'-monophosphate dehydrogenase 1 OS=Homo sapiens GN=IMPDH1	IELVVAPAGVTLK		258	270	1309.8094482421875
pepb36a1	b36.a1.a5	sp|P20839-6|IMDH1_HUMAN	sp|P20839-6|IMDH1_HUMAN Isoform 6 of Inosine-5'-monophosphate dehydrogenase 1 OS=Homo sapiens GN=IMPDH1	IAQGVSGSIQDK		524	535	1202.637939453125
pepb36a3	b36.a1.a5	sp|P20839-6|IMDH1_HUMAN	sp|P20839-6|IMDH1_HUMAN Isoform 6 of Inosine-5'-monophosphate dehydrogenase 1 OS=Homo sapiens GN=IMPDH1	NLIDAGVDGLR		397	407	1142.6168212890625
pepb36a2	b36.a1.a5	sp|P20839-6|IMDH1_HUMAN	sp|P20839-6|IMDH1_HUMAN Isoform 6 of Inosine-5'-monophosphate dehydrogenase 1 OS=Homo sapiens GN=IMPDH1	IELVVAPAGVTLK		268	280	1309.8094482421875
pepb36a1	b36.a1.a6	sp|P20839-7|IMDH1_HUMAN	sp|P20839-7|IMDH1_HUMAN Isoform 7 of Inosine-5'-monophosphate dehydrogenase 1 OS=Homo sapiens GN=IMPDH1	IAQGVSGSIQDK		491	502	1202.637939453125
pepb36a3	b36.a1.a6	sp|P20839-7|IMDH1_HUMAN	sp|P20839-7|IMDH1_HUMAN Isoform 7 of Inosine-5'-monophosphate dehydrogenase 1 OS=Homo sapiens GN=IMPDH1	NLIDAGVDGLR		364	374	1142.6168212890625
pepb36a2	b36.a1.a6	sp|P20839-7|IMDH1_HUMAN	sp|P20839-7|IMDH1_HUMAN Isoform 7 of Inosine-5'-monophosphate dehydrogenase 1 OS=Homo sapiens GN=IMPDH1	IELVVAPAGVTLK		235	247	1309.8094482421875
pepb36a1	b36.a1.a7	sp|P20839|IMDH1_HUMAN	sp|P20839|IMDH1_HUMAN Inosine-5'-monophosphate dehydrogenase 1 OS=Homo sapiens GN=IMPDH1 PE=1 SV=2	IAQGVSGSIQDK		439	450	1202.637939453125
pepb36a3	b36.a1.a7	sp|P20839|IMDH1_HUMAN	sp|P20839|IMDH1_HUMAN Inosine-5'-monophosphate dehydrogenase 1 OS=Homo sapiens GN=IMPDH1 PE=1 SV=2	NLIDAGVDGLR		312	322	1142.6168212890625
pepb36a2	b36.a1.a7	sp|P20839|IMDH1_HUMAN	sp|P20839|IMDH1_HUMAN Inosine-5'-monophosphate dehydrogenase 1 OS=Homo sapiens GN=IMPDH1 PE=1 SV=2	IELVVAPAGVTLK		183	195	1309.8094482421875
pepb36a1	b36.a1.a8	tr|C9J381|C9J381_HUMAN	tr|C9J381|C9J381_HUMAN Inosine-5'-monophosphate dehydrogenase 1 OS=Homo sapiens GN=IMPDH1 PE=2 SV=1	IAQGVSGSIQDK		438	449	1202.637939453125
pepb36a3	b36.a1.a8	tr|C9J381|C9J381_HUMAN	tr|C9J381|C9J381_HUMAN Inosine-5'-monophosphate dehydrogenase 1 OS=Homo sapiens GN=IMPDH1 PE=2 SV=1	NLIDAGVDGLR		311	321	1142.6168212890625
pepb36a2	b36.a1.a8	tr|C9J381|C9J381_HUMAN	tr|C9J381|C9J381_HUMAN Inosine-5'-monophosphate dehydrogenase 1 OS=Homo sapiens GN=IMPDH1 PE=2 SV=1	IELVVAPAGVTLK		182	194	1309.8094482421875
pepb36a1	b36.a1.a9	tr|E7EQS0|E7EQS0_HUMAN	tr|E7EQS0|E7EQS0_HUMAN Inosine-5'-monophosphate dehydrogenase 1 OS=Homo sapiens GN=IMPDH1 PE=2 SV=1	IAQGVSGSIQDK		455	466	1202.637939453125
pepb36a3	b36.a1.a9	tr|E7EQS0|E7EQS0_HUMAN	tr|E7EQS0|E7EQS0_HUMAN Inosine-5'-monophosphate dehydrogenase 1 OS=Homo sapiens GN=IMPDH1 PE=2 SV=1	NLIDAGVDGLR		328	338	1142.6168212890625
pepb36a2	b36.a1.a9	tr|E7EQS0|E7EQS0_HUMAN	tr|E7EQS0|E7EQS0_HUMAN Inosine-5'-monophosphate dehydrogenase 1 OS=Homo sapiens GN=IMPDH1 PE=2 SV=1	IELVVAPAGVTLK		199	211	1309.8094482421875
pepb37a2	b37.a1.a1	sp|P35244|RFA3_HUMAN	sp|P35244|RFA3_HUMAN Replication protein A 14 kDa subunit OS=Homo sapiens GN=RPA3 PE=1 SV=1	MFILSDGEGK	M1:+15.99491	40	49	1112.5296630859375
pepb37a1	b37.a1.a1	sp|P35244|RFA3_HUMAN	sp|P35244|RFA3_HUMAN Replication protein A 14 kDa subunit OS=Homo sapiens GN=RPA3 PE=1 SV=1	MFILSDGEGK		40	49	1096.53466796875
pepb37a3	b37.a1.a1	sp|P35244|RFA3_HUMAN	sp|P35244|RFA3_HUMAN Replication protein A 14 kDa subunit OS=Homo sapiens GN=RPA3 PE=1 SV=1	VDMMDLPR	V1:+42.01057	2	9	1018.469970703125
pepb38a2	b38.a1.a1	sp|O95785-2|WIZ_HUMAN	sp|O95785-2|WIZ_HUMAN Isoform 2 of Protein Wiz OS=Homo sapiens GN=WIZ	SAGGEPGPEAGR		637	648	1084.502197265625
pepb38a1	b38.a1.a1	sp|O95785-2|WIZ_HUMAN	sp|O95785-2|WIZ_HUMAN Isoform 2 of Protein Wiz OS=Homo sapiens GN=WIZ	PGKPGAGPAQVPR		463	475	1231.6910400390625
pepb38a2	b38.a1.a2	sp|O95785|WIZ_HUMAN	sp|O95785|WIZ_HUMAN Protein Wiz OS=Homo sapiens GN=WIZ PE=1 SV=2	SAGGEPGPEAGR		1494	1505	1084.502197265625
pepb38a1	b38.a1.a2	sp|O95785|WIZ_HUMAN	sp|O95785|WIZ_HUMAN Protein Wiz OS=Homo sapiens GN=WIZ PE=1 SV=2	PGKPGAGPAQVPR		1320	1332	1231.6910400390625
pepb38a2	b38.a1.a3	tr|B3KVH1|B3KVH1_HUMAN	tr|B3KVH1|B3KVH1_HUMAN Protein Wiz OS=Homo sapiens GN=WIZ PE=2 SV=1	SAGGEPGPEAGR		678	689	1084.502197265625
pepb38a1	b38.a1.a3	tr|B3KVH1|B3KVH1_HUMAN	tr|B3KVH1|B3KVH1_HUMAN Protein Wiz OS=Homo sapiens GN=WIZ PE=2 SV=1	PGKPGAGPAQVPR		504	516	1231.6910400390625
pepb38a2	b38.a1.a4	tr|B7ZM82|B7ZM82_HUMAN	tr|B7ZM82|B7ZM82_HUMAN Protein Wiz OS=Homo sapiens GN=WIZ PE=2 SV=1	SAGGEPGPEAGR		808	819	1084.502197265625
pepb38a1	b38.a1.a4	tr|B7ZM82|B7ZM82_HUMAN	tr|B7ZM82|B7ZM82_HUMAN Protein Wiz OS=Homo sapiens GN=WIZ PE=2 SV=1	PGKPGAGPAQVPR		634	646	1231.6910400390625
pepb38a2	b38.a1.a5	tr|M0QXA7|M0QXA7_HUMAN	tr|M0QXA7|M0QXA7_HUMAN Protein Wiz OS=Homo sapiens GN=WIZ PE=4 SV=1	SAGGEPGPEAGR		811	822	1084.502197265625
pepb38a1	b38.a1.a5	tr|M0QXA7|M0QXA7_HUMAN	tr|M0QXA7|M0QXA7_HUMAN Protein Wiz OS=Homo sapiens GN=WIZ PE=4 SV=1	PGKPGAGPAQVPR		637	649	1231.6910400390625
pepb39a1	b39.a1.a1	sp|Q96KQ7-2|EHMT2_HUMAN	sp|Q96KQ7-2|EHMT2_HUMAN Isoform 2 of Histone-lysine N-methyltransferase EHMT2 OS=Homo sapiens GN=EHMT2	TPLHAAAQK		653	661	936.526611328125
pepb39a2	b39.a1.a1	sp|Q96KQ7-2|EHMT2_HUMAN	sp|Q96KQ7-2|EHMT2_HUMAN Isoform 2 of Histone-lysine N-methyltransferase EHMT2 OS=Homo sapiens GN=EHMT2	TPLMEAVVNNHLEVAR	M4:+15.99491	686	701	1808.9327392578125
pepb39a1	b39.a1.a2	sp|Q96KQ7|EHMT2_HUMAN	sp|Q96KQ7|EHMT2_HUMAN Histone-lysine N-methyltransferase EHMT2 OS=Homo sapiens GN=EHMT2 PE=1 SV=3	TPLHAAAQK		687	695	936.526611328125
pepb39a2	b39.a1.a2	sp|Q96KQ7|EHMT2_HUMAN	sp|Q96KQ7|EHMT2_HUMAN Histone-lysine N-methyltransferase EHMT2 OS=Homo sapiens GN=EHMT2 PE=1 SV=3	TPLMEAVVNNHLEVAR	M4:+15.99491	720	735	1808.9327392578125
pepb39a1	b39.a1.a3	tr|A2ABF8|A2ABF8_HUMAN	tr|A2ABF8|A2ABF8_HUMAN Histone-lysine N-methyltransferase EHMT2 OS=Homo sapiens GN=EHMT2 PE=2 SV=1	TPLHAAAQK		710	718	936.526611328125
pepb39a2	b39.a1.a3	tr|A2ABF8|A2ABF8_HUMAN	tr|A2ABF8|A2ABF8_HUMAN Histone-lysine N-methyltransferase EHMT2 OS=Homo sapiens GN=EHMT2 PE=2 SV=1	TPLMEAVVNNHLEVAR	M4:+15.99491	743	758	1808.9327392578125
pepb39a1	b39.a1.a4	tr|A2ABF9|A2ABF9_HUMAN	tr|A2ABF9|A2ABF9_HUMAN Histone-lysine N-methyltransferase EHMT2 OS=Homo sapiens GN=EHMT2 PE=2 SV=1	TPLHAAAQK		744	752	936.526611328125
pepb39a2	b39.a1.a4	tr|A2ABF9|A2ABF9_HUMAN	tr|A2ABF9|A2ABF9_HUMAN Histone-lysine N-methyltransferase EHMT2 OS=Homo sapiens GN=EHMT2 PE=2 SV=1	TPLMEAVVNNHLEVAR	M4:+15.99491	777	792	1808.9327392578125
pepb39a1	b39.a1.a5	tr|H0Y4K5|H0Y4K5_HUMAN	tr|H0Y4K5|H0Y4K5_HUMAN Histone-lysine N-methyltransferase EHMT2 (Fragment) OS=Homo sapiens GN=EHMT2 PE=4 SV=1	TPLHAAAQK		5	13	936.526611328125
pepb39a2	b39.a1.a5	tr|H0Y4K5|H0Y4K5_HUMAN	tr|H0Y4K5|H0Y4K5_HUMAN Histone-lysine N-methyltransferase EHMT2 (Fragment) OS=Homo sapiens GN=EHMT2 PE=4 SV=1	TPLMEAVVNNHLEVAR	M4:+15.99491	38	53	1808.9327392578125
pepb40a1	b40.a1.a1	sp|Q9H147|TDIF1_HUMAN	sp|Q9H147|TDIF1_HUMAN Deoxynucleotidyltransferase terminal-interacting protein 1 OS=Homo sapiens GN=DNTTIP1 PE=1 SV=2	DLAASDDYR		276	284	1025.453857421875
pepb40a2	b40.a1.a1	sp|Q9H147|TDIF1_HUMAN	sp|Q9H147|TDIF1_HUMAN Deoxynucleotidyltransferase terminal-interacting protein 1 OS=Homo sapiens GN=DNTTIP1 PE=1 SV=2	LNESTTFVLGSR		207	218	1323.690673828125
pepb40a1	b40.a1.a2	tr|H7C1J2|H7C1J2_HUMAN	tr|H7C1J2|H7C1J2_HUMAN Deoxynucleotidyltransferase terminal-interacting protein 1 (Fragment) OS=Homo sapiens GN=DNTTIP1 PE=4 SV=1	DLAASDDYR		179	187	1025.453857421875
pepb40a2	b40.a1.a2	tr|H7C1J2|H7C1J2_HUMAN	tr|H7C1J2|H7C1J2_HUMAN Deoxynucleotidyltransferase terminal-interacting protein 1 (Fragment) OS=Homo sapiens GN=DNTTIP1 PE=4 SV=1	LNESTTFVLGSR		134	145	1323.690673828125
pepb40a1	b40.a1.a3	tr|H7C1M5|H7C1M5_HUMAN	tr|H7C1M5|H7C1M5_HUMAN Deoxynucleotidyltransferase terminal-interacting protein 1 (Fragment) OS=Homo sapiens GN=DNTTIP1 PE=4 SV=1	DLAASDDYR		227	235	1025.453857421875
pepb40a2	b40.a1.a3	tr|H7C1M5|H7C1M5_HUMAN	tr|H7C1M5|H7C1M5_HUMAN Deoxynucleotidyltransferase terminal-interacting protein 1 (Fragment) OS=Homo sapiens GN=DNTTIP1 PE=4 SV=1	LNESTTFVLGSR		158	169	1323.690673828125
pepb41a1	b41.a1.a1	sp|Q96T60|PNKP_HUMAN	sp|Q96T60|PNKP_HUMAN Bifunctional polynucleotide phosphatase/kinase OS=Homo sapiens GN=PNKP PE=1 SV=1	GPLTQVTDR		36	44	986.5269775390625
pepb41a2	b41.a1.a1	sp|Q96T60|PNKP_HUMAN	sp|Q96T60|PNKP_HUMAN Bifunctional polynucleotide phosphatase/kinase OS=Homo sapiens GN=PNKP PE=1 SV=1	VFPTGPSDWR		184	193	1161.5692138671875
pepb41a1	b41.a1.a2	tr|M0QYH2|M0QYH2_HUMAN	tr|M0QYH2|M0QYH2_HUMAN Bifunctional polynucleotide phosphatase/kinase OS=Homo sapiens GN=PNKP PE=4 SV=1	GPLTQVTDR		36	44	986.5269775390625
pepb41a2	b41.a1.a2	tr|M0QYH2|M0QYH2_HUMAN	tr|M0QYH2|M0QYH2_HUMAN Bifunctional polynucleotide phosphatase/kinase OS=Homo sapiens GN=PNKP PE=4 SV=1	VFPTGPSDWR		184	193	1161.5692138671875
pepb41a1	b41.a1.a3	tr|M0R3C8|M0R3C8_HUMAN	tr|M0R3C8|M0R3C8_HUMAN Bifunctional polynucleotide phosphatase/kinase OS=Homo sapiens GN=PNKP PE=4 SV=1	GPLTQVTDR		36	44	986.5269775390625
pepb41a2	b41.a1.a3	tr|M0R3C8|M0R3C8_HUMAN	tr|M0R3C8|M0R3C8_HUMAN Bifunctional polynucleotide phosphatase/kinase OS=Homo sapiens GN=PNKP PE=4 SV=1	VFPTGPSDWR		184	193	1161.5692138671875
pepb42a1	b42.a1.a1	sp|P18074|ERCC2_HUMAN	sp|P18074|ERCC2_HUMAN TFIIH basal transcription factor complex helicase XPD subunit OS=Homo sapiens GN=ERCC2 PE=1 SV=1	GNDQVAISSK		498	507	1018.5167846679688
pepb42a2	b42.a1.a1	sp|P18074|ERCC2_HUMAN	sp|P18074|ERCC2_HUMAN TFIIH basal transcription factor complex helicase XPD subunit OS=Homo sapiens GN=ERCC2 PE=1 SV=1	LPFLGLALSSR		102	112	1173.6993408203125
pepb42a1	b42.a1.a2	tr|A8MX75|A8MX75_HUMAN	tr|A8MX75|A8MX75_HUMAN TFIIH basal transcription factor complex helicase XPD subunit (Fragment) OS=Homo sapiens GN=ERCC2 PE=4 SV=2	GNDQVAISSK		474	483	1018.5167846679688
pepb42a2	b42.a1.a2	tr|A8MX75|A8MX75_HUMAN	tr|A8MX75|A8MX75_HUMAN TFIIH basal transcription factor complex helicase XPD subunit (Fragment) OS=Homo sapiens GN=ERCC2 PE=4 SV=2	LPFLGLALSSR		78	88	1173.6993408203125
pepb42a1	b42.a1.a3	tr|E7EVE9|E7EVE9_HUMAN	tr|E7EVE9|E7EVE9_HUMAN TFIIH basal transcription factor complex helicase XPD subunit OS=Homo sapiens GN=ERCC2 PE=2 SV=1	GNDQVAISSK		420	429	1018.5167846679688
pepb42a2	b42.a1.a3	tr|E7EVE9|E7EVE9_HUMAN	tr|E7EVE9|E7EVE9_HUMAN TFIIH basal transcription factor complex helicase XPD subunit OS=Homo sapiens GN=ERCC2 PE=2 SV=1	LPFLGLALSSR		102	112	1173.6993408203125
pepb43a2	b43.a1.a1	sp|Q9UNY4|TTF2_HUMAN	sp|Q9UNY4|TTF2_HUMAN Transcription termination factor 2 OS=Homo sapiens GN=TTF2 PE=1 SV=2	VALEFGSEEPR		891	901	1233.6114501953125
pepb43a1	b43.a1.a1	sp|Q9UNY4|TTF2_HUMAN	sp|Q9UNY4|TTF2_HUMAN Transcription termination factor 2 OS=Homo sapiens GN=TTF2 PE=1 SV=2	PLVILPQR		831	838	935.6041259765625
pepb44a2	b44.a1.a1	sp|Q15029-2|U5S1_HUMAN	sp|Q15029-2|U5S1_HUMAN Isoform 2 of 116 kDa U5 small nuclear ribonucleoprotein component OS=Homo sapiens GN=EFTUD2	STPVTVVLPDTK		148	159	1256.7100830078125
pepb44a1	b44.a1.a1	sp|Q15029-2|U5S1_HUMAN	sp|Q15029-2|U5S1_HUMAN Isoform 2 of 116 kDa U5 small nuclear ribonucleoprotein component OS=Homo sapiens GN=EFTUD2	IAVEPVNPSELPK		555	567	1392.773681640625
pepb44a2	b44.a1.a2	sp|Q15029|U5S1_HUMAN	sp|Q15029|U5S1_HUMAN 116 kDa U5 small nuclear ribonucleoprotein component OS=Homo sapiens GN=EFTUD2 PE=1 SV=1	STPVTVVLPDTK		183	194	1256.7100830078125
pepb44a1	b44.a1.a2	sp|Q15029|U5S1_HUMAN	sp|Q15029|U5S1_HUMAN 116 kDa U5 small nuclear ribonucleoprotein component OS=Homo sapiens GN=EFTUD2 PE=1 SV=1	IAVEPVNPSELPK		590	602	1392.773681640625
pepb44a2	b44.a1.a3	tr|K7EJ81|K7EJ81_HUMAN	tr|K7EJ81|K7EJ81_HUMAN 116 kDa U5 small nuclear ribonucleoprotein component OS=Homo sapiens GN=EFTUD2 PE=4 SV=1	STPVTVVLPDTK		173	184	1256.7100830078125
pepb44a1	b44.a1.a3	tr|K7EJ81|K7EJ81_HUMAN	tr|K7EJ81|K7EJ81_HUMAN 116 kDa U5 small nuclear ribonucleoprotein component OS=Homo sapiens GN=EFTUD2 PE=4 SV=1	IAVEPVNPSELPK		580	592	1392.773681640625
pepb45a1	b45.a1.a1	sp|P11142-2|HSP7C_HUMAN	sp|P11142-2|HSP7C_HUMAN Isoform 2 of Heat shock cognate 71 kDa protein OS=Homo sapiens GN=HSPA8	DAGTIAGLNVLR		160	171	1199.6746826171875
pepb45a2	b45.a1.a1	sp|P11142-2|HSP7C_HUMAN	sp|P11142-2|HSP7C_HUMAN Isoform 2 of Heat shock cognate 71 kDa protein OS=Homo sapiens GN=HSPA8	FEELNADLFR		302	311	1253.616455078125
pepb45a1	b45.a1.a2	sp|P11142|HSP7C_HUMAN	sp|P11142|HSP7C_HUMAN Heat shock cognate 71 kDa protein OS=Homo sapiens GN=HSPA8 PE=1 SV=1	DAGTIAGLNVLR		160	171	1199.6746826171875
pepb45a2	b45.a1.a2	sp|P11142|HSP7C_HUMAN	sp|P11142|HSP7C_HUMAN Heat shock cognate 71 kDa protein OS=Homo sapiens GN=HSPA8 PE=1 SV=1	FEELNADLFR		302	311	1253.616455078125
pepb45a1	b45.a1.a3	tr|E9PKE3|E9PKE3_HUMAN	tr|E9PKE3|E9PKE3_HUMAN Heat shock cognate 71 kDa protein OS=Homo sapiens GN=HSPA8 PE=2 SV=1	DAGTIAGLNVLR		141	152	1199.6746826171875
pepb45a2	b45.a1.a3	tr|E9PKE3|E9PKE3_HUMAN	tr|E9PKE3|E9PKE3_HUMAN Heat shock cognate 71 kDa protein OS=Homo sapiens GN=HSPA8 PE=2 SV=1	FEELNADLFR		283	292	1253.616455078125
pepb45a1	b45.a1.a4	tr|E9PN89|E9PN89_HUMAN	tr|E9PN89|E9PN89_HUMAN Heat shock cognate 71 kDa protein (Fragment) OS=Homo sapiens GN=HSPA8 PE=2 SV=1	DAGTIAGLNVLR		100	111	1199.6746826171875
pepb45a2	b45.a1.a4	tr|E9PN89|E9PN89_HUMAN	tr|E9PN89|E9PN89_HUMAN Heat shock cognate 71 kDa protein (Fragment) OS=Homo sapiens GN=HSPA8 PE=2 SV=1	FEELNADLFR		242	251	1253.616455078125

## Sheet: X!TandemPipeline informations
X!TandemPipeline version :
3.3.4	Myosine Bodybuildée
X!TandemPipeline filters :
Mode	indiv
Maximum peptide Evalue	0.05000000074505806
Maximum protein Evalue	-4.0
Minimum number of peptides per protein	2
MS sample name	DaPR130924_VB111_O1927_131008200325.m
X!Tandem XML result file NOT FOUND	/home/rusconi/labo/research/daniele-praseuth/donnees-masse/vivien-berthelot/DaPR130924/DaPR130924_VB111_O1927_131008200325.m.xml
