# Supplementary material for: The human DNA ends proteome uncovers an unexpected entanglement of functional pathways
Source: Nucleic Acids Res. 2016 Feb 25;44(10):4721–33. doi: 10.1093/nar/gkw121 (PMC4889927; doi:10.1093/nar/gkw121)
Supplement: SUPPLEMENTARY DATA [file supp_gkw121_nar-02937-m-2015-File003.zip › berthelot-et-al-spreadsheet-formatted-mass-data/vb117.ods]

## Sheet: proteins
MS Sample :	DaPR130924_VB117_O1939.m
Group ID	Sub-group ID	Protein ID	Description	log(E value)	Coverage	MW	Spectra	Specific	Uniques	Specific uniques	Theoretical number of tryptic peptides	PAI	emPAI	Sub-group proteins	number of MS samples
a1	a1.a1	a1.a1.a1	sp|P09874|PARP1_HUMAN Poly [ADP-ribose] polymerase 1 OS=Homo sapiens GN=PARP1 PE=1 SV=4	-161.62210083007812	32	112.9000015258789	57		38		42	1.3571428571428572	21.758459260747887	1	1
a2	a2.a1	a2.a1.a1	sp|P49916|DNLI3_HUMAN DNA ligase 3 OS=Homo sapiens GN=LIG3 PE=1 SV=2	-84.74404907226562	26	112.69999694824219	24		23		47	0.5106382978723404	2.2406960357871677	1	1
a3	a3.a1	a3.a1.a1	sp|P26358|DNMT1_HUMAN DNA (cytosine-5)-methyltransferase 1 OS=Homo sapiens GN=DNMT1 PE=1 SV=2	-61.270408630371094	14	182.89999389648438	21		19		66	0.3181818181818182	1.0805675382171707	2	1
a3	a3.a1	a3.a1.a2	tr|F5GX68|F5GX68_HUMAN Cytosine-specific methyltransferase OS=Homo sapiens GN=DNMT1 PE=2 SV=1	-61.270408630371094	14	183.10000610351562	21		19		66	0.3181818181818182	1.0805675382171707	2	1
a4	a4.a1	a4.a1.a1	sp|P23246|SFPQ_HUMAN Splicing factor, proline- and glutamine-rich OS=Homo sapiens GN=SFPQ PE=1 SV=2	-53.621585845947266	21	76.0	20		13		24	0.8333333333333334	5.812920690579613	1	1
a5	a5.a1	a5.a1.a1	sp|Q8NE71-2|ABCF1_HUMAN Isoform 2 of ATP-binding cassette sub-family F member 1 OS=Homo sapiens GN=ABCF1	-63.93949890136719	18	91.5	16		12		30	0.5333333333333333	2.4145488738336014	2	1
a5	a5.a1	a5.a1.a2	sp|Q8NE71|ABCF1_HUMAN ATP-binding cassette sub-family F member 1 OS=Homo sapiens GN=ABCF1 PE=1 SV=2	-63.93949890136719	17	95.69999694824219	16		12		32	0.5	2.1622776601683795	2	1
a6	a6.a1	a6.a1.a1	sp|Q15554-3|TERF2_HUMAN Isoform 3 of Telomeric repeat-binding factor 2 OS=Homo sapiens GN=TERF2	-40.88606643676758	30	59.5	15		13		24	0.625	3.2169650342858223	1	1
a7	a7.a1	a7.a1.a1	sp|O43719|HTSF1_HUMAN HIV Tat-specific factor 1 OS=Homo sapiens GN=HTATSF1 PE=1 SV=1	-50.45240020751953	21	85.69999694824219	14		12		45	0.3111111111111111	1.046968271807521	1	1
a8	a8.a1	a8.a1.a1	sp|Q9NTI5-2|PDS5B_HUMAN Isoform 2 of Sister chromatid cohesion protein PDS5 homolog B OS=Homo sapiens GN=PDS5B	-44.155948638916016	10	158.0	14		11		61	0.22950819672131148	0.6963216177355795	2	1
a8	a8.a1	a8.a1.a2	sp|Q9NTI5|PDS5B_HUMAN Sister chromatid cohesion protein PDS5 homolog B OS=Homo sapiens GN=PDS5B PE=1 SV=1	-44.155948638916016	10	164.39999389648438	14		11		61	0.22950819672131148	0.6963216177355795	2	1
a9	a9.a1	a9.a1.a1	sp|Q14669-2|TRIPC_HUMAN Isoform 2 of E3 ubiquitin-protein ligase TRIP12 OS=Homo sapiens GN=TRIP12	-49.35099411010742	8	223.60000610351562	14		13		76	0.18421052631578946	0.5283067326587692	1	1
b10	b10.a1	b10.a1.a1	sp|P12956|XRCC6_HUMAN X-ray repair cross-complementing protein 6 OS=Homo sapiens GN=XRCC6 PE=1 SV=2	-49.842613220214844	24	69.69999694824219	13		11		26	0.5	2.1622776601683795	1	1
b11	b11.a1	b11.a1.a1	sp|P27694|RFA1_HUMAN Replication protein A 70 kDa DNA-binding subunit OS=Homo sapiens GN=RPA1 PE=1 SV=2	-33.67558670043945	23	68.0	12		10		24	0.5	2.1622776601683795	1	1
b12	b12.a1	b12.a1.a1	sp|Q16666-2|IF16_HUMAN Isoform 2 of Gamma-interferon-inducible protein 16 OS=Homo sapiens GN=IFI16	-26.449281692504883	18	81.9000015258789	12		11		32	0.375	1.371373705661655	3	1
b12	b12.a1	b12.a1.a2	sp|Q16666-3|IF16_HUMAN Isoform 3 of Gamma-interferon-inducible protein 16 OS=Homo sapiens GN=IFI16	-26.449281692504883	19	75.80000305175781	12		11		32	0.375	1.371373705661655	3	1
b12	b12.a1	b12.a1.a3	sp|Q16666|IF16_HUMAN Gamma-interferon-inducible protein 16 OS=Homo sapiens GN=IFI16 PE=1 SV=3	-26.449281692504883	16	88.0999984741211	12		11		32	0.375	1.371373705661655	3	1
b13	b13.a1	b13.a1.a1	sp|P00367|DHE3_HUMAN Glutamate dehydrogenase 1, mitochondrial OS=Homo sapiens GN=GLUD1 PE=1 SV=2	-37.470027923583984	23	61.29999923706055	12		11		28	0.42857142857142855	1.6826957952797255	1	1
b14	b14.a1	b14.a1.a1	sp|Q16531|DDB1_HUMAN DNA damage-binding protein 1 OS=Homo sapiens GN=DDB1 PE=1 SV=1	-37.14614486694336	12	126.80000305175781	12		12		50	0.24	0.7378008287493754	1	1
b15	b15.a1	b15.a1.a1	sp|Q15233|NONO_HUMAN Non-POU domain-containing octamer-binding protein OS=Homo sapiens GN=NONO PE=1 SV=4	-34.66414260864258	24	54.099998474121094	11		8		18	0.6111111111111112	3.0842386526745216	1	1
b16	b16.a1	b16.a1.a1	sp|Q14527|HLTF_HUMAN Helicase-like transcription factor OS=Homo sapiens GN=HLTF PE=1 SV=2	-36.55384826660156	10	113.69999694824219	10		9		47	0.2127659574468085	0.6321721285632751	1	1
b17	b17.a1	b17.a1.a1	sp|P13010|XRCC5_HUMAN X-ray repair cross-complementing protein 5 OS=Homo sapiens GN=XRCC5 PE=1 SV=3	-29.33068084716797	16	82.5	10		10		27	0.37037037037037035	1.346228848142263	1	1
b18	b18.a1	b18.a1.a1	sp|Q99661-2|KIF2C_HUMAN Isoform 2 of Kinesin-like protein KIF2C OS=Homo sapiens GN=KIF2C	-13.511369705200195	8	75.4000015258789	6	5	5	4	30	0.2	0.5848931924611136	2	1
b18	b18.a1	b18.a1.a2	sp|Q99661|KIF2C_HUMAN Kinesin-like protein KIF2C OS=Homo sapiens GN=KIF2C PE=1 SV=2	-13.511369705200195	7	81.19999694824219	6	5	5	4	34	0.17647058823529413	0.5013107289081733	2	1
b18	b18.a2	b18.a2.a1	sp|O00139-1|KIF2A_HUMAN Isoform 1 of Kinesin-like protein KIF2A OS=Homo sapiens GN=KIF2A	-9.423060417175293	4	76.80000305175781	3	2	3	2	27	0.1111111111111111	0.2915496650148839	5	1
b18	b18.a2	b18.a2.a2	sp|O00139-2|KIF2A_HUMAN Isoform 2 of Kinesin-like protein KIF2A OS=Homo sapiens GN=KIF2A	-9.423060417175293	4	74.9000015258789	3	2	3	2	28	0.10714285714285714	0.2798022139979537	5	1
b18	b18.a2	b18.a2.a3	sp|O00139-4|KIF2A_HUMAN Isoform 4 of Kinesin-like protein KIF2A OS=Homo sapiens GN=KIF2A	-9.423060417175293	4	83.9000015258789	3	2	3	2	31	0.0967741935483871	0.24960914129198697	5	1
b18	b18.a2	b18.a2.a4	sp|O00139-5|KIF2A_HUMAN Isoform 5 of Kinesin-like protein KIF2A OS=Homo sapiens GN=KIF2A	-9.423060417175293	4	77.5999984741211	3	2	3	2	27	0.1111111111111111	0.2915496650148839	5	1
b18	b18.a2	b18.a2.a5	sp|O00139|KIF2A_HUMAN Kinesin-like protein KIF2A OS=Homo sapiens GN=KIF2A PE=1 SV=3	-9.423060417175293	4	79.80000305175781	3	2	3	2	29	0.10344827586206896	0.26896100316792215	5	1
b19	b19.a1	b19.a1.a1	sp|P11387|TOP1_HUMAN DNA topoisomerase 1 OS=Homo sapiens GN=TOP1 PE=1 SV=2	-20.5150146484375	10	90.5999984741211	8		7		35	0.22857142857142856	0.692666615037876	1	1
b20	b20.a1	b20.a1.a1	sp|Q06330-2|SUH_HUMAN Isoform APCR-1 of Recombining binding protein suppressor of hairless OS=Homo sapiens GN=RBPJ	-25.45228385925293	16	47.099998474121094	8		5		15	0.5333333333333333	2.4145488738336014	7	1
b20	b20.a1	b20.a1.a2	sp|Q06330-3|SUH_HUMAN Isoform APCR-3 of Recombining binding protein suppressor of hairless OS=Homo sapiens GN=RBPJ	-25.45228385925293	16	45.5	8		5		15	0.5333333333333333	2.4145488738336014	7	1
b20	b20.a1	b20.a1.a3	sp|Q06330-4|SUH_HUMAN Isoform 4 of Recombining binding protein suppressor of hairless OS=Homo sapiens GN=RBPJ	-25.45228385925293	14	54.0	8		5		17	0.47058823529411764	1.955209235202887	7	1
b20	b20.a1	b20.a1.a4	sp|Q06330-5|SUH_HUMAN Isoform 5 of Recombining binding protein suppressor of hairless OS=Homo sapiens GN=RBPJ	-25.45228385925293	15	51.79999923706055	8		5		17	0.47058823529411764	1.955209235202887	7	1
b20	b20.a1	b20.a1.a5	sp|Q06330-6|SUH_HUMAN Isoform 6 of Recombining binding protein suppressor of hairless OS=Homo sapiens GN=RBPJ	-25.45228385925293	14	54.29999923706055	8		5		17	0.47058823529411764	1.955209235202887	7	1
b20	b20.a1	b20.a1.a6	sp|Q06330-7|SUH_HUMAN Isoform 7 of Recombining binding protein suppressor of hairless OS=Homo sapiens GN=RBPJ	-25.45228385925293	14	54.20000076293945	8		5		17	0.47058823529411764	1.955209235202887	7	1
b20	b20.a1	b20.a1.a7	sp|Q06330|SUH_HUMAN Recombining binding protein suppressor of hairless OS=Homo sapiens GN=RBPJ PE=1 SV=3	-25.45228385925293	13	55.5	8		5		18	0.4444444444444444	1.7825594022071245	7	1
b21	b21.a1	b21.a1.a1	sp|Q9NR30-2|DDX21_HUMAN Isoform 2 of Nucleolar RNA helicase 2 OS=Homo sapiens GN=DDX21	-16.656654357910156	10	79.5	7		7		32	0.21875	0.6548170999431815	2	1
b21	b21.a1	b21.a1.a2	sp|Q9NR30|DDX21_HUMAN Nucleolar RNA helicase 2 OS=Homo sapiens GN=DDX21 PE=1 SV=5	-16.656654357910156	9	87.19999694824219	7		7		35	0.2	0.5848931924611136	2	1
b22	b22.a1	b22.a1.a1	sp|P17480-2|UBF1_HUMAN Isoform UBF2 of Nucleolar transcription factor 1 OS=Homo sapiens GN=UBTF	-14.207342147827148	7	84.80000305175781	6		5		27	0.2222222222222222	0.6681005372000588	3	1
b22	b22.a1	b22.a1.a2	sp|P17480|UBF1_HUMAN Nucleolar transcription factor 1 OS=Homo sapiens GN=UBTF PE=1 SV=1	-14.207342147827148	7	89.19999694824219	6		5		29	0.20689655172413793	0.6102620275609394	3	1
b22	b22.a1	b22.a1.a3	tr|E9PKP7|E9PKP7_HUMAN Nucleolar transcription factor 1 OS=Homo sapiens GN=UBTF PE=2 SV=1	-14.207342147827148	7	87.30000305175781	6		5		29	0.20689655172413793	0.6102620275609394	3	1
b23	b23.a1	b23.a1.a1	sp|P52701|MSH6_HUMAN DNA mismatch repair protein Msh6 OS=Homo sapiens GN=MSH6 PE=1 SV=2	-19.72022247314453	5	152.5	6		6		55	0.10909090909090909	0.2855557319139024	3	1
b23	b23.a1	b23.a1.a2	tr|B4DF41|B4DF41_HUMAN DNA mismatch repair protein Msh6 OS=Homo sapiens GN=MSH6 PE=2 SV=1	-19.72022247314453	5	137.6999969482422	6		6		53	0.11320754716981132	0.29779933464756647	3	1
b23	b23.a1	b23.a1.a3	tr|F5H2F9|F5H2F9_HUMAN DNA mismatch repair protein Msh6 OS=Homo sapiens GN=MSH6 PE=2 SV=1	-19.72022247314453	6	119.5999984741211	6		6		46	0.13043478260869565	0.35031403786987303	3	1
b24	b24.a1	b24.a1.a1	sp|P12268|IMDH2_HUMAN Inosine-5'-monophosphate dehydrogenase 2 OS=Homo sapiens GN=IMPDH2 PE=1 SV=2	-18.89539337158203	17	55.70000076293945	6		6		20	0.3	0.9952623149688795	2	1
b24	b24.a1	b24.a1.a2	tr|H0Y4R1|H0Y4R1_HUMAN Inosine-5'-monophosphate dehydrogenase 2 (Fragment) OS=Homo sapiens GN=IMPDH2 PE=3 SV=1	-18.89539337158203	18	50.79999923706055	6		6		21	0.2857142857142857	0.9306977288832501	2	1
b25	b25.a1	b25.a1.a1	sp|Q96T60|PNKP_HUMAN Bifunctional polynucleotide phosphatase/kinase OS=Homo sapiens GN=PNKP PE=1 SV=1	-28.30119514465332	13	56.900001525878906	6		6		27	0.2222222222222222	0.6681005372000588	3	1
b25	b25.a1	b25.a1.a2	tr|M0QYH2|M0QYH2_HUMAN Bifunctional polynucleotide phosphatase/kinase OS=Homo sapiens GN=PNKP PE=4 SV=1	-28.30119514465332	14	53.5	6		6		25	0.24	0.7378008287493754	3	1
b25	b25.a1	b25.a1.a3	tr|M0R3C8|M0R3C8_HUMAN Bifunctional polynucleotide phosphatase/kinase OS=Homo sapiens GN=PNKP PE=4 SV=1	-28.30119514465332	15	49.20000076293945	6		6		24	0.25	0.7782794100389228	3	1
b26	b26.a1	b26.a1.a1	sp|Q14676-2|MDC1_HUMAN Isoform 2 of Mediator of DNA damage checkpoint protein 1 OS=Homo sapiens GN=MDC1	-17.13299560546875	4	197.3000030517578	5		5		62	0.08064516129032258	0.20405177229745064	3	1
b26	b26.a1	b26.a1.a2	sp|Q14676-3|MDC1_HUMAN Isoform 3 of Mediator of DNA damage checkpoint protein 1 OS=Homo sapiens GN=MDC1	-17.13299560546875	4	195.6999969482422	5		5		65	0.07692307692307693	0.19377664171443643	3	1
b26	b26.a1	b26.a1.a3	sp|Q14676|MDC1_HUMAN Mediator of DNA damage checkpoint protein 1 OS=Homo sapiens GN=MDC1 PE=1 SV=3	-17.13299560546875	3	226.3000030517578	5		5		68	0.07352941176470588	0.1844845812380056	3	1
b27	b27.a1	b27.a1.a1	sp|Q8NFW8-2|NEUA_HUMAN Isoform 2 of N-acylneuraminate cytidylyltransferase OS=Homo sapiens GN=CMAS	-14.892638206481934	21	29.5	5		5		10	0.5	2.1622776601683795	2	1
b27	b27.a1	b27.a1.a2	sp|Q8NFW8|NEUA_HUMAN N-acylneuraminate cytidylyltransferase OS=Homo sapiens GN=CMAS PE=1 SV=2	-14.892638206481934	12	48.29999923706055	5		5		19	0.2631578947368421	0.8329807108324359	2	1
b28	b28.a1	b28.a1.a1	sp|P18887|XRCC1_HUMAN DNA repair protein XRCC1 OS=Homo sapiens GN=XRCC1 PE=1 SV=2	-16.52561378479004	8	69.30000305175781	5		5		21	0.23809523809523808	0.7301957388458942	2	1
b28	b28.a1	b28.a1.a2	tr|F5H8D7|F5H8D7_HUMAN DNA repair protein XRCC1 OS=Homo sapiens GN=XRCC1 PE=2 SV=1	-16.52561378479004	8	65.80000305175781	5		5		20	0.25	0.7782794100389228	2	1
b29	b29.a1	b29.a1.a1	sp|P20585|MSH3_HUMAN DNA mismatch repair protein Msh3 OS=Homo sapiens GN=MSH3 PE=1 SV=4	-17.89238929748535	5	127.19999694824219	5		5		50	0.1	0.2589254117941673	1	1
b30	b30.a1	b30.a1.a1	sp|P43246-2|MSH2_HUMAN Isoform 2 of DNA mismatch repair protein Msh2 OS=Homo sapiens GN=MSH2	-18.478801727294922	6	97.0999984741211	5		5		32	0.15625	0.4330125702369627	2	1
b30	b30.a1	b30.a1.a2	sp|P43246|MSH2_HUMAN DNA mismatch repair protein Msh2 OS=Homo sapiens GN=MSH2 PE=1 SV=1	-18.478801727294922	5	104.5999984741211	5		5		35	0.14285714285714285	0.3894954943731377	2	1
b31	b31.a1	b31.a1.a1	sp|P29372-2|3MG_HUMAN Isoform 2 of DNA-3-methyladenine glycosylase OS=Homo sapiens GN=MPG	-17.403095245361328	24	32.099998474121094	5		5		14	0.35714285714285715	1.2758459260747883	5	1
b31	b31.a1	b31.a1.a2	sp|P29372-4|3MG_HUMAN Isoform 3 of DNA-3-methyladenine glycosylase OS=Homo sapiens GN=MPG	-17.403095245361328	24	32.099998474121094	5		5		14	0.35714285714285715	1.2758459260747883	5	1
b31	b31.a1	b31.a1.a3	sp|P29372-5|3MG_HUMAN Isoform 4 of DNA-3-methyladenine glycosylase OS=Homo sapiens GN=MPG	-17.403095245361328	25	30.700000762939453	5		5		14	0.35714285714285715	1.2758459260747883	5	1
b31	b31.a1	b31.a1.a4	sp|P29372|3MG_HUMAN DNA-3-methyladenine glycosylase OS=Homo sapiens GN=MPG PE=1 SV=3	-17.403095245361328	24	32.79999923706055	5		5		15	0.3333333333333333	1.1544346900318838	5	1
b31	b31.a1	b31.a1.a5	tr|A2IDA3|A2IDA3_HUMAN DNA-3-methyladenine glycosylase (Fragment) OS=Homo sapiens GN=MPG PE=2 SV=1	-17.403095245361328	28	27.200000762939453	5		5		11	0.45454545454545453	1.8480358684358014	5	1
b32	b32.a1	b32.a1.a1	sp|P35527|K1C9_HUMAN Keratin, type I cytoskeletal 9 OS=Homo sapiens GN=KRT9 PE=1 SV=3	-16.148956298828125	5	61.900001525878906	4		4		21	0.19047619047619047	0.5505157798326246	1	1
b33	b33.a1	b33.a1.a1	sp|P27816-2|MAP4_HUMAN Isoform 2 of Microtubule-associated protein 4 OS=Homo sapiens GN=MAP4	-10.458433151245117	5	102.69999694824219	4		4		36	0.1111111111111111	0.2915496650148839	6	1
b33	b33.a1	b33.a1.a2	sp|P27816-4|MAP4_HUMAN Isoform 4 of Microtubule-associated protein 4 OS=Homo sapiens GN=MAP4	-10.458433151245117	6	91.0	4		4		42	0.09523809523809523	0.24519708473503288	6	1
b33	b33.a1	b33.a1.a3	sp|P27816-6|MAP4_HUMAN Isoform 6 of Microtubule-associated protein 4 OS=Homo sapiens GN=MAP4	-10.458433151245117	4	119.80000305175781	4		4		46	0.08695652173913043	0.22167734899679203	6	1
b33	b33.a1	b33.a1.a4	sp|P27816|MAP4_HUMAN Microtubule-associated protein 4 OS=Homo sapiens GN=MAP4 PE=1 SV=3	-10.458433151245117	4	120.80000305175781	4		4		45	0.08888888888888889	0.22712523985119004	6	1
b33	b33.a1	b33.a1.a5	tr|E7EVA0|E7EVA0_HUMAN Microtubule-associated protein OS=Homo sapiens GN=MAP4 PE=2 SV=1	-10.458433151245117	2	245.10000610351562	4		4		97	0.041237113402061855	0.09960603164004	6	1
b33	b33.a1	b33.a1.a6	tr|E9PGM5|E9PGM5_HUMAN Microtubule-associated protein OS=Homo sapiens GN=MAP4 PE=2 SV=1	-10.458433151245117	6	92.5999984741211	4		4		43	0.09302325581395349	0.23886292399377718	6	1
b34	b34.a1	b34.a1.a1	sp|P16403|H12_HUMAN Histone H1.2 OS=Homo sapiens GN=HIST1H1C PE=1 SV=2	-18.46312713623047	22	21.299999237060547	4		4		4	1.0	9.0	1	1
b35	b35.a1	b35.a1.a1	sp|P35659|DEK_HUMAN Protein DEK OS=Homo sapiens GN=DEK PE=1 SV=1	-10.471217155456543	13	42.599998474121094	4		4		17	0.23529411764705882	0.7190722018585745	1	1
b36	b36.a1	b36.a1.a1	sp|Q96QC0|PP1RA_HUMAN Serine/threonine-protein phosphatase 1 regulatory subunit 10 OS=Homo sapiens GN=PPP1R10 PE=1 SV=1	-14.258752822875977	6	98.9000015258789	4		4		42	0.09523809523809523	0.24519708473503288	1	1
b37	b37.a1	b37.a1.a1	sp|Q00839-2|HNRPU_HUMAN Isoform Short of Heterogeneous nuclear ribonucleoprotein U OS=Homo sapiens GN=HNRNPU	-18.881166458129883	6	88.80000305175781	4		4		23	0.17391304347826086	0.4924955450518296	2	1
b37	b37.a1	b37.a1.a2	sp|Q00839|HNRPU_HUMAN Heterogeneous nuclear ribonucleoprotein U OS=Homo sapiens GN=HNRNPU PE=1 SV=6	-18.881166458129883	6	90.4000015258789	4		4		24	0.16666666666666666	0.46779926762206947	2	1
b38	b38.a1	b38.a1.a1	sp|Q12800-2|TFCP2_HUMAN Isoform 2 of Alpha-globin transcription factor CP2 OS=Homo sapiens GN=TFCP2	-13.301725387573242	10	51.20000076293945	3	2	3	2	14	0.21428571428571427	0.637893706954064	4	1
b38	b38.a1	b38.a1.a2	sp|Q12800-3|TFCP2_HUMAN Isoform 3 of Alpha-globin transcription factor CP2 OS=Homo sapiens GN=TFCP2	-13.301725387573242	10	51.29999923706055	3	2	3	2	14	0.21428571428571427	0.637893706954064	4	1
b38	b38.a1	b38.a1.a3	sp|Q12800-4|TFCP2_HUMAN Isoform 4 of Alpha-globin transcription factor CP2 OS=Homo sapiens GN=TFCP2	-13.301725387573242	9	57.099998474121094	3	2	3	2	16	0.1875	0.5399265260594921	4	1
b38	b38.a1	b38.a1.a4	sp|Q12800|TFCP2_HUMAN Alpha-globin transcription factor CP2 OS=Homo sapiens GN=TFCP2 PE=1 SV=2	-13.301725387573242	9	57.099998474121094	3	2	3	2	16	0.1875	0.5399265260594921	4	1
b38	b38.a2	b38.a2.a1	sp|Q9NZI7-4|UBIP1_HUMAN Isoform 2 of Upstream-binding protein 1 OS=Homo sapiens GN=UBP1	-8.871601104736328	5	56.29999923706055	2	1	2	1	13	0.15384615384615385	0.4251026703029981	2	1
b38	b38.a2	b38.a2.a2	sp|Q9NZI7|UBIP1_HUMAN Upstream-binding protein 1 OS=Homo sapiens GN=UBP1 PE=2 SV=1	-8.871601104736328	5	60.400001525878906	2	1	2	1	16	0.125	0.33352143216332397	2	1
b39	b39.a1	b39.a1.a1	sp|Q7L7X3|TAOK1_HUMAN Serine/threonine-protein kinase TAO1 OS=Homo sapiens GN=TAOK1 PE=1 SV=1	-4.6241536140441895	2	115.9000015258789	3		3		39	0.07692307692307693	0.19377664171443643	1	1
b40	b40.a1	b40.a1.a1	sp|Q04837|SSBP_HUMAN Single-stranded DNA-binding protein, mitochondrial OS=Homo sapiens GN=SSBP1 PE=1 SV=1	-12.29079818725586	23	17.200000762939453	3		3		8	0.375	1.371373705661655	3	1
b40	b40.a1	b40.a1.a2	tr|C9K0U8|C9K0U8_HUMAN Single-stranded DNA-binding protein (Fragment) OS=Homo sapiens GN=SSBP1 PE=2 SV=1	-12.29079818725586	28	14.0	3		3		7	0.42857142857142855	1.6826957952797255	3	1
b40	b40.a1	b40.a1.a3	tr|E7EUY5|E7EUY5_HUMAN Single-stranded DNA-binding protein (Fragment) OS=Homo sapiens GN=SSBP1 PE=2 SV=1	-12.29079818725586	25	15.600000381469727	3		3		8	0.375	1.371373705661655	3	1
b41	b41.a1	b41.a1.a1	sp|O95785-2|WIZ_HUMAN Isoform 2 of Protein Wiz OS=Homo sapiens GN=WIZ	-5.12563419342041	5	85.19999694824219	3		3		31	0.0967741935483871	0.24960914129198697	5	1
b41	b41.a1	b41.a1.a2	sp|O95785|WIZ_HUMAN Protein Wiz OS=Homo sapiens GN=WIZ PE=1 SV=2	-5.12563419342041	2	178.39999389648438	3		3		63	0.047619047619047616	0.11588399250774839	5	1
b41	b41.a1	b41.a1.a3	tr|B3KVH1|B3KVH1_HUMAN Protein Wiz OS=Homo sapiens GN=WIZ PE=2 SV=1	-5.12563419342041	5	89.19999694824219	3		3		38	0.07894736842105263	0.1993539462092342	5	1
b41	b41.a1	b41.a1.a4	tr|B7ZM82|B7ZM82_HUMAN Protein Wiz OS=Homo sapiens GN=WIZ PE=2 SV=1	-5.12563419342041	4	102.80000305175781	3		3		43	0.06976744186046512	0.17426858345092833	5	1
b41	b41.a1	b41.a1.a5	tr|M0QXA7|M0QXA7_HUMAN Protein Wiz OS=Homo sapiens GN=WIZ PE=4 SV=1	-5.12563419342041	4	103.0999984741211	3		3		43	0.06976744186046512	0.17426858345092833	5	1
b42	b42.a1	b42.a1.a1	sp|O43663|PRC1_HUMAN Protein regulator of cytokinesis 1 OS=Homo sapiens GN=PRC1 PE=1 SV=2	-8.967119216918945	5	71.5	3		3		29	0.10344827586206896	0.26896100316792215	1	1
b43	b43.a1	b43.a1.a1	sp|P62805|H4_HUMAN Histone H4 OS=Homo sapiens GN=HIST1H4A PE=1 SV=2	-11.958173751831055	30	11.300000190734863	3		3		5	0.6	2.9810717055349722	1	1
b44	b44.a1	b44.a1.a1	sp|P09661|RU2A_HUMAN U2 small nuclear ribonucleoprotein A' OS=Homo sapiens GN=SNRPA1 PE=1 SV=2	-12.78515625	14	28.299999237060547	3		3		9	0.3333333333333333	1.1544346900318838	3	1
b44	b44.a1	b44.a1.a2	tr|H0YLR3|H0YLR3_HUMAN U2 small nuclear ribonucleoprotein A' (Fragment) OS=Homo sapiens GN=SNRPA1 PE=2 SV=1	-12.78515625	41	9.399999618530273	3		3		5	0.6	2.9810717055349722	3	1
b44	b44.a1	b44.a1.a3	tr|H0YMA0|H0YMA0_HUMAN U2 small nuclear ribonucleoprotein A' (Fragment) OS=Homo sapiens GN=SNRPA1 PE=2 SV=1	-12.78515625	25	15.800000190734863	3		3		7	0.42857142857142855	1.6826957952797255	3	1
b45	b45.a1	b45.a1.a1	sp|Q13111|CAF1A_HUMAN Chromatin assembly factor 1 subunit A OS=Homo sapiens GN=CHAF1A PE=1 SV=2	-11.725472450256348	4	106.69999694824219	3		3		33	0.09090909090909091	0.23284673944206613	1	1
b46	b46.a1	b46.a1.a1	sp|P14678-2|RSMB_HUMAN Isoform SM-B of Small nuclear ribonucleoprotein-associated proteins B and B' OS=Homo sapiens GN=SNRPB	-10.176526069641113	9	23.600000381469727	3		2		13	0.23076923076923078	0.7012542798525889	6	1
b46	b46.a1	b46.a1.a2	sp|P14678-3|RSMB_HUMAN Isoform SM-B1 of Small nuclear ribonucleoprotein-associated proteins B and B' OS=Homo sapiens GN=SNRPB	-10.176526069641113	7	29.899999618530273	3		2		13	0.23076923076923078	0.7012542798525889	6	1
b46	b46.a1	b46.a1.a3	sp|P14678|RSMB_HUMAN Small nuclear ribonucleoprotein-associated proteins B and B' OS=Homo sapiens GN=SNRPB PE=1 SV=2	-10.176526069641113	9	24.5	3		2		13	0.23076923076923078	0.7012542798525889	6	1
b46	b46.a1	b46.a1.a4	sp|P63162|RSMN_HUMAN Small nuclear ribonucleoprotein-associated protein N OS=Homo sapiens GN=SNRPN PE=1 SV=1	-10.176526069641113	9	24.5	3		2		13	0.23076923076923078	0.7012542798525889	6	1
b46	b46.a1	b46.a1.a5	tr|B3KVR1|B3KVR1_HUMAN Small nuclear ribonucleoprotein-associated protein OS=Homo sapiens GN=SNRPN PE=2 SV=1	-10.176526069641113	9	25.0	3		2		14	0.21428571428571427	0.637893706954064	6	1
b46	b46.a1	b46.a1.a6	tr|J3QLE5|J3QLE5_HUMAN Small nuclear ribonucleoprotein-associated protein N (Fragment) OS=Homo sapiens GN=SNRPN PE=4 SV=1	-10.176526069641113	13	17.5	3		2		9	0.3333333333333333	1.1544346900318838	6	1
b47	b47.a1	b47.a1.a1	sp|P11142-2|HSP7C_HUMAN Isoform 2 of Heat shock cognate 71 kDa protein OS=Homo sapiens GN=HSPA8	-7.497949600219727	7	53.400001525878906	3		3		18	0.16666666666666666	0.46779926762206947	4	1
b47	b47.a1	b47.a1.a2	sp|P11142|HSP7C_HUMAN Heat shock cognate 71 kDa protein OS=Homo sapiens GN=HSPA8 PE=1 SV=1	-7.497949600219727	5	70.80000305175781	3		3		25	0.12	0.318256738556407	4	1
b47	b47.a1	b47.a1.a3	tr|E9PKE3|E9PKE3_HUMAN Heat shock cognate 71 kDa protein OS=Homo sapiens GN=HSPA8 PE=2 SV=1	-7.497949600219727	6	68.69999694824219	3		3		24	0.125	0.33352143216332397	4	1
b47	b47.a1	b47.a1.a4	tr|E9PN89|E9PN89_HUMAN Heat shock cognate 71 kDa protein (Fragment) OS=Homo sapiens GN=HSPA8 PE=2 SV=1	-7.497949600219727	12	34.70000076293945	3		3		15	0.2	0.5848931924611136	4	1
b48	b48.a1	b48.a1.a1	sp|P49711|CTCF_HUMAN Transcriptional repressor CTCF OS=Homo sapiens GN=CTCF PE=1 SV=1	-4.315154552459717	2	82.5999984741211	2		2		19	0.10526315789473684	0.2742749857031337	1	1
b49	b49.a1	b49.a1.a1	sp|Q14978-2|NOLC1_HUMAN Isoform Beta of Nucleolar and coiled-body phosphoprotein 1 OS=Homo sapiens GN=NOLC1	-6.354577541351318	2	74.5999984741211	2		2		25	0.08	0.20226443461741295	3	1
b49	b49.a1	b49.a1.a2	sp|Q14978-3|NOLC1_HUMAN Isoform 3 of Nucleolar and coiled-body phosphoprotein 1 OS=Homo sapiens GN=NOLC1	-6.354577541351318	2	73.5999984741211	2		2		23	0.08695652173913043	0.22167734899679203	3	1
b49	b49.a1	b49.a1.a3	sp|Q14978|NOLC1_HUMAN Nucleolar and coiled-body phosphoprotein 1 OS=Homo sapiens GN=NOLC1 PE=1 SV=2	-6.354577541351318	2	73.5	2		2		24	0.08333333333333333	0.21152765862858836	3	1
b50	b50.a1	b50.a1.a1	sp|O75475-2|PSIP1_HUMAN Isoform 2 of PC4 and SFRS1-interacting protein OS=Homo sapiens GN=PSIP1	-5.142667293548584	8	37.599998474121094	2		2		16	0.125	0.33352143216332397	3	1
b50	b50.a1	b50.a1.a2	sp|O75475-3|PSIP1_HUMAN Isoform 3 of PC4 and SFRS1-interacting protein OS=Homo sapiens GN=PSIP1	-5.142667293548584	8	37.20000076293945	2		2		16	0.125	0.33352143216332397	3	1
b50	b50.a1	b50.a1.a3	sp|O75475|PSIP1_HUMAN PC4 and SFRS1-interacting protein OS=Homo sapiens GN=PSIP1 PE=1 SV=1	-5.142667293548584	5	60.0	2		2		25	0.08	0.20226443461741295	3	1
b51	b51.a1	b51.a1.a1	sp|Q9NWH9|SLTM_HUMAN SAFB-like transcription modulator OS=Homo sapiens GN=SLTM PE=1 SV=2	-9.906228065490723	3	117.0	2		2		37	0.05405405405405406	0.13254131515281187	1	1
b52	b52.a1	b52.a1.a1	sp|P17844|DDX5_HUMAN Probable ATP-dependent RNA helicase DDX5 OS=Homo sapiens GN=DDX5 PE=1 SV=1	-5.507518768310547	3	69.0	2		2		26	0.07692307692307693	0.19377664171443643	3	1
b52	b52.a1	b52.a1.a2	tr|B4DLW8|B4DLW8_HUMAN Probable ATP-dependent RNA helicase DDX5 OS=Homo sapiens GN=DDX5 PE=2 SV=1	-5.507518768310547	3	60.400001525878906	2		2		24	0.08333333333333333	0.21152765862858836	3	1
b52	b52.a1	b52.a1.a3	tr|J3KTA4|J3KTA4_HUMAN Probable ATP-dependent RNA helicase DDX5 OS=Homo sapiens GN=DDX5 PE=4 SV=1	-5.507518768310547	3	68.9000015258789	2		2		26	0.07692307692307693	0.19377664171443643	3	1
b53	b53.a1	b53.a1.a1	sp|P16401|H15_HUMAN Histone H1.5 OS=Homo sapiens GN=HIST1H1B PE=1 SV=3	-5.754487037658691	10	22.5	2		2		4	0.5	2.1622776601683795	1	1
b54	b54.a1	b54.a1.a1	sp|P18074|ERCC2_HUMAN TFIIH basal transcription factor complex helicase XPD subunit OS=Homo sapiens GN=ERCC2 PE=1 SV=1	-6.012333869934082	2	86.69999694824219	2		2		32	0.0625	0.15478198468945825	3	1
b54	b54.a1	b54.a1.a2	tr|A8MX75|A8MX75_HUMAN TFIIH basal transcription factor complex helicase XPD subunit (Fragment) OS=Homo sapiens GN=ERCC2 PE=4 SV=2	-6.012333869934082	2	80.4000015258789	2		2		30	0.06666666666666667	0.1659144011798317	3	1
b54	b54.a1	b54.a1.a3	tr|E7EVE9|E7EVE9_HUMAN TFIIH basal transcription factor complex helicase XPD subunit OS=Homo sapiens GN=ERCC2 PE=2 SV=1	-6.012333869934082	3	77.80000305175781	2		2		25	0.08	0.20226443461741295	3	1
b55	b55.a1	b55.a1.a1	sp|Q92466|DDB2_HUMAN DNA damage-binding protein 2 OS=Homo sapiens GN=DDB2 PE=1 SV=1	-4.311224460601807	4	47.70000076293945	2		2		17	0.11764705882352941	0.31113393742156426	1	1
b56	b56.a1	b56.a1.a1	sp|P62316|SMD2_HUMAN Small nuclear ribonucleoprotein Sm D2 OS=Homo sapiens GN=SNRPD2 PE=1 SV=1	-4.262807369232178	23	13.399999618530273	2		2		6	0.3333333333333333	1.1544346900318838	2	1
b56	b56.a1	b56.a1.a2	tr|K7ERG4|K7ERG4_HUMAN Small nuclear ribonucleoprotein Sm D2 OS=Homo sapiens GN=SNRPD2 PE=4 SV=1	-4.262807369232178	35	8.699999809265137	2		2		4	0.5	2.1622776601683795	2	1
b57	b57.a1	b57.a1.a1	sp|Q9UHX1-5|PUF60_HUMAN Isoform 5 of Poly(U)-binding-splicing factor PUF60 OS=Homo sapiens GN=PUF60	-7.221848964691162	4	57.0	2		2		22	0.09090909090909091	0.23284673944206613	2	1
b57	b57.a1	b57.a1.a2	sp|Q9UHX1-6|PUF60_HUMAN Isoform 6 of Poly(U)-binding-splicing factor PUF60 OS=Homo sapiens GN=PUF60	-7.221848964691162	4	55.29999923706055	2		2		23	0.08695652173913043	0.22167734899679203	2	1
b58	b58.a1	b58.a1.a1	sp|P35244|RFA3_HUMAN Replication protein A 14 kDa subunit OS=Homo sapiens GN=RPA3 PE=1 SV=1	-5.447088718414307	14	13.5	2		2		7	0.2857142857142857	0.9306977288832501	1	1

## Sheet: peptides
MS Sample :	DaPR130924_VB117_O1939.m
Group ID	Peptide ID	SequenceLI	Modifs	Charge	MH+ theo	Number of subgroups	Subgroup ids	Number of spectra
a1	pepa1a1	AEPVEVVAPR		2	1066.589599609375	1	a1.a1	1
a1	pepa1a2	AMVEYEIDIQK	M2:+15.99491	2	1354.65625	1	a1.a1	1
a1	pepa1a3	AQNDIIWNIK		2	1214.6531982421875	1	a1.a1	1
a1	pepa1a4	DPIDVNYEK		2	1092.521240234375	1	a1.a1	1
a1	pepa1a5	DSEEAEIIR		2	1061.5113525390625	1	a1.a1	1
a1	pepa1a6	DVEVDGFSEIR		2	1265.6011962890625	1	a1.a1	1
a1	pepa1a7	EDAIEHFMK	M8:+15.99491	2	1135.50927734375	1	a1.a1	1
a1	pepa1a8	EEIGFRPEYSASQIK		2	1753.8759765625	1	a1.a1	1
a1	pepa1a9	FYPIEIDYGQDEEAVK		2	1915.8963623046875	1	a1.a1	1
a1	pepa1b10	FYTIIPHDFGMK		2	1468.7298583984375	1	a1.a1	1
a1	pepa1b11	FYTIIPHDFGMK	M11:+15.99491	2	1484.7247314453125	1	a1.a1	1
a1	pepa1b12	GDEVDGVDEVAK		2	1232.564453125	1	a1.a1	1
a1	pepa1b13	GGAAVDPDSGIEHSAH		3	1519.6776123046875	1	a1.a1	1
a1	pepa1b14	GGAAVDPDSGIEHSAHVIEK		2	1988.9676513671875	1	a1.a1	1
a1	pepa1b15	GGSDDSSKDPIDVNYEK		2	1825.80908203125	1	a1.a1	2
a1	pepa1b16	GIYFADMVSK		2	1130.5555419921875	1	a1.a1	1
a1	pepa1b17	GIYFADMVSK	M7:+15.99491	2	1146.5504150390625	1	a1.a1	1
a1	pepa1b18	GNAWHSK		2	799.385009765625	1	a1.a1	1
a1	pepa1b19	GTNSYYK		2	832.3839721679688	1	a1.a1	1
a1	pepa1b20	HPDVEVDGFSEIR		3	1499.712890625	1	a1.a1	2
a1	pepa1b21	IAPPEAPVTGYMFGK		3	1577.8037109375	1	a1.a1	1
a1	pepa1b22	IAPPEAPVTGYMFGK	M12:+15.99491	3	1593.798583984375	1	a1.a1	1
a1	pepa1b23	IEQMPSKEDAIEHFMK		3	1932.9197998046875	1	a1.a1	1
a1	pepa1b24	IEQMPSKEDAIEHFMK	M4:+15.99491	3	1948.9146728515625	1	a1.a1	1
a1	pepa1b25	IPKPVQDIIK		2	1150.7198486328125	1	a1.a1	1
a1	pepa1b26	KFYPIEIDYGQDEEAVK		3	2043.991455078125	1	a1.a1	1
a1	pepa1b27	KFYPIEIDYGQDEEAVKK		3	2172.08642578125	1	a1.a1	1
a1	pepa1b28	KGDEVDGVDEVAK		3	1360.6595458984375	1	a1.a1	2
a1	pepa1b29	KPPIINNADSVQAK		2	1494.827880859375	1	a1.a1	2
a1	pepa1b30	MAIMVQSPMFDGK		2	1454.6844482421875	1	a1.a1	1
a1	pepa1b31	MAIMVQSPMFDGK	M9:+15.99491	2	1470.679443359375	1	a1.a1	1
a1	pepa1b32	MAIMVQSPMFDGK	M4:+15.99491 - M9:+15.99491	2	1486.67431640625	1	a1.a1	2
a1	pepa1b33	MAIMVQSPMFDGK	M1:+15.99491 - M4:+15.99491 - M9:+15.99491	2	1502.669189453125	1	a1.a1	1
a1	pepa1b34	MIFDVESMK	M1:+15.99491	2	1115.5115966796875	1	a1.a1	2
a1	pepa1b35	MIFDVESMK	M1:+15.99491 - M8:+15.99491	2	1131.5064697265625	1	a1.a1	1
a1	pepa1b36	MVDPEKPQIGMIDR		2	1628.8138427734375	1	a1.a1	1
a1	pepa1b37	MVDPEKPQIGMIDR	M1:+15.99491	3	1644.808837890625	1	a1.a1	1
a1	pepa1b38	MVDPEKPQIGMIDR	M1:+15.99491 - M11:+15.99491	2	1660.8037109375	1	a1.a1	2
a1	pepa1b39	NTHATTHNAYDIEVIDIFK		3	2202.0830078125	1	a1.a1	1
a1	pepa1b40	PEYSASQIK		2	1022.5156860351562	1	a1.a1	1
a1	pepa1b41	PPEAPVTGYMFGK		2	1393.6824951171875	1	a1.a1	1
a1	pepa1b42	QQVPSGESAIIDR	Q1:-17.02655	2	1382.6915283203125	1	a1.a1	1
a1	pepa1b43	QQVPSGESAIIDR		2	1399.718017578125	1	a1.a1	1
a1	pepa1b44	RKGDEVDGVDEVAK		3	1516.7606201171875	1	a1.a1	1
a1	pepa1b45	SATIGIVDIVK		2	1115.66748046875	1	a1.a1	1
a1	pepa1b46	SIQEIFIAH		2	1057.568115234375	1	a1.a1	1
a1	pepa1b47	TGNAWHSK		2	900.4326782226562	1	a1.a1	1
a1	pepa1b48	VFSATIGIVDIVK		2	1361.8043212890625	1	a1.a1	1
a1	pepa1b49	VVSEDFIQDVSASTK		2	1624.806884765625	1	a1.a1	2
a2	pepa2a1	AAVWEITGAEFSK		2	1408.7110595703125	1	a2.a1	1
a2	pepa2a2	ADFTVVAGDEGSSTTGGSSEENK		2	2244.974365234375	1	a2.a1	1
a2	pepa2a3	AIDIADMITR		2	1118.5877685546875	1	a2.a1	1
a2	pepa2a4	AIDIADMITR	M7:+15.99491	2	1134.582763671875	1	a2.a1	1
a2	pepa2a5	DIEQGDVSETIR		2	1361.6546630859375	1	a2.a1	1
a2	pepa2a6	DYIPQAFPGGH		2	1201.5640869140625	1	a2.a1	1
a2	pepa2a7	EDEQQQAIQDIASR		2	1630.76708984375	1	a2.a1	1
a2	pepa2a8	EQITQHIADISSK		2	1469.7598876953125	1	a2.a1	1
a2	pepa2a9	FIHDNMVEIPNR		3	1484.73193359375	1	a2.a1	1
a2	pepa2b10	GASFVTSTNPR		2	1136.5699462890625	1	a2.a1	1
a2	pepa2b11	HVIDAIDPNAYEAFK		2	1702.8438720703125	1	a2.a1	1
a2	pepa2b12	IQNEIDMVK		2	1089.561279296875	1	a2.a1	1
a2	pepa2b13	ITTTGQVTSPVK		2	1231.689697265625	1	a2.a1	1
a2	pepa2b14	IYYPDFIVPDPK		2	1466.7569580078125	1	a2.a1	1
a2	pepa2b15	NIQDVVER		2	972.5112915039062	1	a2.a1	1
a2	pepa2b16	NSGEAPSSPTPK		2	1171.5594482421875	1	a2.a1	1
a2	pepa2b17	PNNSGEAPSSPTPK		2	1382.6551513671875	1	a2.a1	1
a2	pepa2b18	SATNIPQIK		2	971.5524291992188	1	a2.a1	1
a2	pepa2b19	SEAHTADGISIR		2	1256.6234130859375	1	a2.a1	1
a2	pepa2b20	TGKPIPFGTIGVHK		3	1451.8372802734375	1	a2.a1	1
a2	pepa2b21	TQIIQDFIR		2	1133.6318359375	1	a2.a1	1
a2	pepa2b22	VIHNAQEVEK		2	1166.6168212890625	1	a2.a1	1
a2	pepa2b23	VIIDIFTGVR		2	1132.6728515625	1	a2.a1	1
a2	pepa2b24	VIQEGIEGIVIK		2	1297.77294921875	1	a2.a1	1
a3	pepa3a1	AGVQADEDEDGDEKDEK		3	1849.7574462890625	1	a3.a1	1
a3	pepa3a2	AIIIAAAPGEK		2	1053.6307373046875	1	a3.a1	1
a3	pepa3a3	DMSAIVAAR		2	933.4827270507812	1	a3.a1	1
a3	pepa3a4	DTMSDIPEVR		2	1162.541259765625	1	a3.a1	1
a3	pepa3a5	DTMSDIPEVR	M3:+15.99491	2	1178.5362548828125	1	a3.a1	1
a3	pepa3a6	EEISEEGYIAK		2	1267.605712890625	1	a3.a1	1
a3	pepa3a7	FYFIEAYNAK		2	1265.6204833984375	1	a3.a1	1
a3	pepa3a8	ISIFDANESGFESYEAIPQHK		3	2382.125244140625	1	a3.a1	1
a3	pepa3a9	IVMAGETTNSR		2	1178.583740234375	1	a3.a1	1
a3	pepa3b10	KEEISEEGYIAK		2	1395.7005615234375	1	a3.a1	1
a3	pepa3b11	NIEIFFSGSAK		2	1212.6263427734375	1	a3.a1	1
a3	pepa3b12	PIYDDDPSIEGGVNGK		2	1675.7813720703125	1	a3.a1	1
a3	pepa3b13	SDESIKEEDK		2	1179.5379638671875	1	a3.a1	1
a3	pepa3b14	SDGEAKPEPSPSPR		3	1453.6922607421875	1	a3.a1	1
a3	pepa3b15	SFEDPPNHAR		2	1169.5338134765625	1	a3.a1	1
a3	pepa3b16	VGDGVYIPPEAFTFNIK		2	1866.964111328125	1	a3.a1	1
a3	pepa3b17	VIEQIEDIDSR		2	1316.669677734375	1	a3.a1	1
a3	pepa3b18	VIYYSATK		2	944.5092163085938	1	a3.a1	1
a3	pepa3b19	VPTIAVPAISIPDDVR		2	1662.94287109375	1	a3.a1	1
a3	pepa3b20	YGQHPPDAVDEPQMITNEK		3	2168.9921875	1	a3.a1	1
a3	pepa3b21	YGQHPPDAVDEPQMITNEK	M14:+15.99491	3	2184.987060546875	1	a3.a1	1
a4	pepa4a1	AEIDDTPMR	M8:+15.99491	2	1063.472900390625	1	a4.a1	1
a4	pepa4a2	FAQHGTFEYEYSQR		3	1762.7823486328125	1	a4.a1	2
a4	pepa4a3	FATHAAAI		2	801.42578125	1	a4.a1	1
a4	pepa4a4	FATHAAAISVR		2	1143.6273193359375	1	a4.a1	1
a4	pepa4a5	GIVEFASK		2	850.46728515625	1	a4.a1	1
a4	pepa4a6	GMGPGTPAGYGR		2	1120.520751953125	1	a4.a1	1
a4	pepa4a7	GMGPGTPAGYGR	M2:+15.99491	2	1136.5157470703125	1	a4.a1	1
a4	pepa4a8	IFVGNIPADITEDEFK		2	1807.9117431640625	1	a4.a1	1
a4	pepa4a9	ISDSEGFK		2	882.4207763671875	1	a4.a1	1
a4	pepa4b10	MGGGGAMNMGDPYGSGGQK		2	1771.7200927734375	1	a4.a1	1
a4	pepa4b11	MGGGGAMNMGDPYGSGGQK	M9:+15.99491	2	1787.7149658203125	1	a4.a1	2
a4	pepa4b12	MGGGGAMNMGDPYGSGGQK	M1:+15.99491 - M7:+15.99491	2	1803.7099609375	1	a4.a1	1
a4	pepa4b13	MGGGGAMNMGDPYGSGGQK	M1:+15.99491 - M7:+15.99491 - M9:+15.99491	2	1819.704833984375	1	a4.a1	1
a4	pepa4b14	PVIVEPIEQIDDEDGIPEK		2	2135.07568359375	1	a4.a1	2
a4	pepa4b15	RMEEIHNQEMQK	M10:+15.99491	3	1588.7210693359375	1	a4.a1	1
a4	pepa4b16	SPPPGMGINQNR	M6:+15.99491	2	1283.616455078125	1	a4.a1	1
a4	pepa4b17	YGEPGEVFINK		2	1252.621337890625	1	a4.a1	1
a5	pepa5a1	AANAAENDFSVSQAEMSSR		2	1984.866943359375	1	a5.a1	2
a5	pepa5a2	AVSEEQQPAIK		2	1199.6270751953125	1	a5.a1	1
a5	pepa5a3	EVIEAIGEVMVSR		2	1431.7515869140625	1	a5.a1	1
a5	pepa5a4	EVIEAIGEVMVSR	M10:+15.99491	2	1447.7464599609375	1	a5.a1	1
a5	pepa5a5	GAVIVVSHDAR		2	1123.622314453125	1	a5.a1	1
a5	pepa5a6	GFNIPYQDAR		2	1180.574951171875	1	a5.a1	1
a5	pepa5a7	IGFFNQQYAEQIR		2	1613.8074951171875	1	a5.a1	1
a5	pepa5a8	IQGQIEQGDDTAAER		2	1630.76708984375	1	a5.a1	1
a5	pepa5a9	MEETPTEYIQR		2	1396.6417236328125	1	a5.a1	1
a5	pepa5b10	MEETPTEYIQR	M1:+15.99491	2	1412.6365966796875	1	a5.a1	1
a5	pepa5b11	NIDFGIDMDSR		2	1282.57373046875	1	a5.a1	1
a5	pepa5b12	NIDFGIDMDSR	M8:+15.99491	2	1298.568603515625	1	a5.a1	1
a5	pepa5b13	NQDEESQEAPEIIK		2	1629.7607421875	1	a5.a1	1
a5	pepa5b14	STIIIIITGK		2	1058.682373046875	1	a5.a1	1
a5	pepa5b15	TFFEEIAVEDK		2	1327.6419677734375	1	a5.a1	1
a6	pepa6a1	AAGAGTAGPASGPGVVR		2	1395.7342529296875	1	a6.a1	1
a6	pepa6a2	DIMQAIIVR		2	1058.6031494140625	1	a6.a1	1
a6	pepa6a3	DIVIPTQAIPASPAIK		2	1633.9527587890625	1	a6.a1	1
a6	pepa6a4	HEPGIGGPAER		2	1119.5545654296875	1	a6.a1	1
a6	pepa6a5	IRNDIINIIR		2	1239.7535400390625	1	a6.a1	1
a6	pepa6a6	KDENESSAPADGEGGSEIQPK		3	2144.958251953125	1	a6.a1	2
a6	pepa6a7	NDIINIIR		2	970.5684204101562	1	a6.a1	1
a6	pepa6a8	NIAHPVIQNFSYETFQQK		3	2164.08251953125	1	a6.a1	1
a6	pepa6a9	NPPTTIGMMTIK	M8:+15.99491	2	1319.670166015625	1	a6.a1	2
a6	pepa6b10	PTVINQPIPGEK		2	1292.7213134765625	1	a6.a1	1
a6	pepa6b11	TEFTITEAVVESSR		2	1568.7806396484375	1	a6.a1	1
a6	pepa6b12	TISGAQDSEAAFAK		2	1395.675537109375	1	a6.a1	1
a6	pepa6b13	WTVEESEWVK		2	1292.6162109375	1	a6.a1	1
a7	pepa7a1	DPQTEEFK		2	993.4528198242188	1	a7.a1	1
a7	pepa7a2	ESEEGNPVR		2	1016.4647827148438	1	a7.a1	1
a7	pepa7a3	GWEAFINAPEANR		2	1474.707763671875	1	a7.a1	1
a7	pepa7a4	HPDGVASVSFR		2	1171.5859375	1	a7.a1	1
a7	pepa7a5	IIDEDEIR		2	1002.5106201171875	1	a7.a1	1
a7	pepa7a6	MNAQETATGMAFEEPIDEK		2	2111.926513671875	1	a7.a1	1
a7	pepa7a7	MNAQETATGMAFEEPIDEK	M10:+15.99491	2	2127.92138671875	1	a7.a1	2
a7	pepa7a8	MQEIYGDGK	M1:+15.99491	2	1056.467041015625	1	a7.a1	1
a7	pepa7a9	QITAQAWDGTTDYQVEETSR		2	2299.048095703125	1	a7.a1	1
a7	pepa7b10	SGTNIDGNDEFDEQIR	S1:+42.01057	2	1851.799560546875	1	a7.a1	1
a7	pepa7b11	TAEEPPQEK		2	1028.4898681640625	1	a7.a1	1
a7	pepa7b12	TEDGGEFEEGASENNAK		2	1783.7257080078125	1	a7.a1	1
a7	pepa7b13	YGFSNDGASSSTANVEDVHAR		3	2183.959228515625	1	a7.a1	1
a8	pepa8a1	EAMMGIAQIYK		2	1254.62255859375	1	a8.a1	1
a8	pepa8a2	EAMMGIAQIYK	M4:+15.99491	2	1270.617431640625	1	a8.a1	1
a8	pepa8a3	EAMMGIAQIYK	M3:+15.99491 - M4:+15.99491	2	1286.6123046875	1	a8.a1	1
a8	pepa8a4	GRPPKPIGGGTPK		3	1261.738037109375	1	a8.a1	1
a8	pepa8a5	HDVIVSIVTAAK		2	1252.7264404296875	1	a8.a1	1
a8	pepa8a6	IITTIIHSDGDITEQGK		2	1840.9654541015625	1	a8.a1	1
a8	pepa8a7	IWVPDEEVSPETMVK		2	1758.8623046875	1	a8.a1	1
a8	pepa8a8	IYAPEAPYTSPDK		2	1451.7056884765625	1	a8.a1	1
a8	pepa8a9	METVSNASSSSNPSSPGR		2	1794.792724609375	1	a8.a1	1
a8	pepa8b10	METVSNASSSSNPSSPGR	M1:+15.99491	2	1810.78759765625	1	a8.a1	1
a8	pepa8b11	SIDGTADDEDEGVPTDQAIR		2	2103.931884765625	1	a8.a1	1
a8	pepa8b12	SIVATFIVK		2	977.6033935546875	1	a8.a1	1
a8	pepa8b13	TPVTEQEEK		2	1060.51611328125	1	a8.a1	1
a8	pepa8b14	VAEAAIQIFK		2	1089.6307373046875	1	a8.a1	1
a9	pepa9a1	DDSIDISPQGR		2	1202.565185546875	1	a9.a1	1
a9	pepa9a2	HIDQEQQIK		2	1138.58544921875	1	a9.a1	1
a9	pepa9a3	IFIQFVTGSPR		2	1264.705322265625	1	a9.a1	1
a9	pepa9a4	IIDTNPEINQSDSQDSR		2	1931.89453125	1	a9.a1	1
a9	pepa9a5	IIEAAHQVGEDEISISTIGR		3	2138.109130859375	1	a9.a1	1
a9	pepa9a6	IPDYSSIEIMR		2	1323.6617431640625	1	a9.a1	1
a9	pepa9a7	IQAIIEAR		2	913.5469970703125	1	a9.a1	1
a9	pepa9a8	ISTQSNSNNIEPAR		2	1530.7510986328125	1	a9.a1	1
a9	pepa9a9	MADPESNQEAVNSSAAR		2	1776.7821044921875	1	a9.a1	1
a9	pepa9b10	MADPESNQEAVNSSAAR	M1:+15.99491	2	1792.777099609375	1	a9.a1	1
a9	pepa9b11	SESPPAEIPSIR		2	1282.6641845703125	1	a9.a1	1
a9	pepa9b12	SSAVVVDAIPVFIEK		2	1573.884033203125	1	a9.a1	1
a9	pepa9b13	SSFIASINPK		2	1063.5787353515625	1	a9.a1	1
a9	pepa9b14	SVYHIEDIVR		2	1230.6480712890625	1	a9.a1	1
b10	pepb10a1	DIIAVVFYGTEK		2	1354.7257080078125	1	b10.a1	1
b10	pepb10a2	DIISIAEDEDIR		2	1388.6907958984375	1	b10.a1	1
b10	pepb10a3	DSIIFIVDASK		2	1207.6573486328125	1	b10.a1	1
b10	pepb10a4	DTGIFIDIMHIK	M9:+15.99491	2	1418.7352294921875	1	b10.a1	1
b10	pepb10a5	IMATPEQVGK	M2:+15.99491	2	1089.561279296875	1	b10.a1	1
b10	pepb10a6	IMIFTNEDNPHGNDSAK		3	1902.865478515625	1	b10.a1	1
b10	pepb10a7	IMIFTNEDNPHGNDSAK	M2:+15.99491	3	1918.8603515625	1	b10.a1	1
b10	pepb10a8	KQEIIEAITK		2	1172.6888427734375	1	b10.a1	1
b10	pepb10a9	NIYVIQEIDNPGAK		2	1573.822509765625	1	b10.a1	1
b10	pepb10b10	SDSFENPVIQQHFR		2	1703.81396484375	1	b10.a1	1
b10	pepb10b11	TEGDEEAEEEQEENIEASGDYK		2	2500.99609375	1	b10.a1	2
b10	pepb10b12	TFNTSTGGIIIPSDTK		2	1651.854248046875	1	b10.a1	1
b11	pepb11a1	AAGPSISHTSGGTQSK		3	1485.7296142578125	1	b11.a1	1
b11	pepb11a2	ATAFNEQVDK		2	1122.54296875	1	b11.a1	1
b11	pepb11a3	ATVMDVKPVDYR	M4:+15.99491	3	1409.709716796875	1	b11.a1	1
b11	pepb11a4	IFSIEIVDESGEIR		2	1606.8326416015625	1	b11.a1	1
b11	pepb11a5	IGNPVPYNEGIGQPQVAPPAPAASPAASSR		3	2913.48583984375	1	b11.a1	1
b11	pepb11a6	PQPQNGSSGMGSTVSK		2	1561.7279052734375	1	b11.a1	1
b11	pepb11a7	PQPQNGSSGMGSTVSK	M10:+15.99491	2	1577.7227783203125	1	b11.a1	1
b11	pepb11a8	SGGVGGSNTNWK		2	1163.54443359375	1	b11.a1	1
b11	pepb11a9	VGQISEGAIAAIMQK		2	1515.8204345703125	1	b11.a1	1
b11	pepb11b10	VGQISEGAIAAIMQK	M13:+15.99491	2	1531.8153076171875	1	b11.a1	1
b11	pepb11b11	VIDQQNGIYR		2	1205.627685546875	1	b11.a1	1
b11	pepb11b12	VVPIASITPYQSK		2	1402.7945556640625	1	b11.a1	1
b12	pepb12a1	EVDATSPAPSTSSTVK		2	1576.7705078125	1	b12.a1	1
b12	pepb12a2	EVMVINATESFVYEPK	M3:+15.99491	2	1871.9100341796875	1	b12.a1	1
b12	pepb12a3	GEFTYYEIQDNTGK		2	1664.7442626953125	1	b12.a1	1
b12	pepb12a4	GIEVINDYHFR		2	1362.6805419921875	1	b12.a1	1
b12	pepb12a5	IKTEPEEVSIEDSAQSDIK		3	2118.04541015625	1	b12.a1	1
b12	pepb12a6	IQIADIMEEK	M7:+15.99491	2	1205.608642578125	1	b12.a1	1
b12	pepb12a7	MEVVVHGR	M1:+15.99491	2	942.4829711914062	1	b12.a1	1
b12	pepb12a8	TEGAEATPGAQK		2	1159.5594482421875	1	b12.a1	1
b12	pepb12a9	TEPEEVSIEDSAQSDIK		2	1876.8662109375	1	b12.a1	1
b12	pepb12b10	TPQMPPTTPSSSFFTK		2	1753.8470458984375	1	b12.a1	1
b12	pepb12b11	TPQMPPTTPSSSFFTK	M4:+15.99491	2	1769.8419189453125	1	b12.a1	1
b12	pepb12b12	TTIYEIQDDR		2	1253.6011962890625	1	b12.a1	1
b13	pepb13a1	AIASIMTYK	M6:+15.99491	2	1013.5339965820312	1	b13.a1	1
b13	pepb13a2	DDGSWEVIEGYR		2	1425.6285400390625	1	b13.a1	1
b13	pepb13a3	DIVHSGIAYTMER		3	1491.7264404296875	1	b13.a1	1
b13	pepb13a4	GFIGPGIDVPAPDMSTGER	M14:+15.99491	2	1931.917236328125	1	b13.a1	1
b13	pepb13a5	HGGTIPIVPTAEFQDR		3	1737.892333984375	1	b13.a1	1
b13	pepb13a6	IIAEGANGPTTPEADK		2	1583.7916259765625	1	b13.a1	1
b13	pepb13a7	MVEGFFDR		2	1000.4561157226562	1	b13.a1	1
b13	pepb13a8	MVEGFFDR	M1:+15.99491	2	1016.4509887695312	1	b13.a1	1
b13	pepb13a9	NINHVSYGR		2	1059.533447265625	1	b13.a1	1
b13	pepb13b10	NYTDNEIEK		2	1125.50634765625	1	b13.a1	1
b13	pepb13b11	YNIGIDIR		2	963.5261840820312	1	b13.a1	1
b13	pepb13b12	YSTDVSVDEVK		2	1241.5899658203125	1	b13.a1	1
b14	pepb14a1	EMIGGEIIPR	M2:+15.99491	2	1130.5877685546875	1	b14.a1	1
b14	pepb14a2	ETDDTIVISFVGQTR		2	1680.843994140625	1	b14.a1	1
b14	pepb14a3	GAVYSMVEFNGK		2	1301.619873046875	1	b14.a1	1
b14	pepb14a4	GDFIIVGDIMR		2	1235.645751953125	1	b14.a1	1
b14	pepb14a5	IAVMEIFR		2	978.5444946289062	1	b14.a1	1
b14	pepb14a6	IEVQDTSGGTTAIRPSASTQAISSSVSSSK		3	2952.47607421875	1	b14.a1	1
b14	pepb14a7	IFMIIIEK	M3:+15.99491	2	1022.5958862304688	1	b14.a1	1
b14	pepb14a8	IVVFQYSDGK		2	1155.6048583984375	1	b14.a1	1
b14	pepb14a9	QSGESIDIITR	Q1:-17.02655	2	1201.6063232421875	1	b14.a1	1
b14	pepb14b10	TYEVSIR		2	867.45751953125	1	b14.a1	1
b14	pepb14b11	VVEEITR		2	845.4730834960938	1	b14.a1	1
b14	pepb14b12	YIIGDMEGR		2	1053.5037841796875	1	b14.a1	1
b15	pepb15a1	FAQPGSFEYEYAMR		2	1695.74755859375	1	b15.a1	1
b15	pepb15a2	FAQPGSFEYEYAMR	M13:+15.99491	2	1711.7425537109375	1	b15.a1	1
b15	pepb15a3	FGQAATMEGIGAIGGTPPAFNR	M7:+15.99491	3	2179.060546875	1	b15.a1	1
b15	pepb15a4	IEMEMEAAR	M3:+15.99491	2	1095.4813232421875	1	b15.a1	1
b15	pepb15a5	IFVGNIPPDITEEEMR		2	1859.921142578125	1	b15.a1	1
b15	pepb15a6	IFVGNIPPDITEEEMR	M15:+15.99491	2	1875.9161376953125	1	b15.a1	1
b15	pepb15a7	MGQMAMGGAMGINNR		2	1538.669921875	1	b15.a1	1
b15	pepb15a8	PVTVEPMDQIDDEEGIPEK		2	2140.995849609375	1	b15.a1	1
b15	pepb15a9	PVTVEPMDQIDDEEGIPEK	M7:+15.99491	2	2156.99072265625	1	b15.a1	1
b15	pepb15b10	RMEEIHNQEVQK		3	1540.754150390625	1	b15.a1	1
b15	pepb15b11	VEIDNMPIR		2	1086.5616455078125	1	b15.a1	1
b16	pepb16a1	AGGVGINISAASR		2	1172.6385498046875	1	b16.a1	1
b16	pepb16a2	ASGFVFTR		2	884.462890625	1	b16.a1	1
b16	pepb16a3	AVIDIESER		2	1031.5372314453125	1	b16.a1	1
b16	pepb16a4	DSVEENMIK		2	1064.4932861328125	1	b16.a1	1
b16	pepb16a5	EYNVNDDSMK		2	1214.499755859375	1	b16.a1	1
b16	pepb16a6	NDIYYNTITNFSEK		2	1721.8021240234375	1	b16.a1	1
b16	pepb16a7	PVTMGDEGGIR		2	1131.5467529296875	1	b16.a1	1
b16	pepb16a8	VFIQHITISDEER		3	1586.8177490234375	1	b16.a1	1
b16	pepb16a9	YYTGVVNNNEMVAIQR		2	1870.9119873046875	1	b16.a1	1
b16	pepb16b10	YYTGVVNNNEMVAIQR	M11:+15.99491	2	1886.9068603515625	1	b16.a1	1
b17	pepb17a1	ANPQVGVAFPH		2	1136.5850830078125	1	b17.a1	1
b17	pepb17a2	DQVTAQEIFQDNHEDGPTAK		3	2243.021484375	1	b17.a1	1
b17	pepb17a3	EDIIQGFR		2	977.5054931640625	1	b17.a1	1
b17	pepb17a4	EEASGSSVTAEEAK		2	1394.6285400390625	1	b17.a1	1
b17	pepb17a5	FFMGNQVIK		2	1083.5660400390625	1	b17.a1	1
b17	pepb17a6	HIEIFTDISSR		2	1317.68017578125	1	b17.a1	1
b17	pepb17a7	SQIDIIIHSIK		2	1266.741943359375	1	b17.a1	1
b17	pepb17a8	VDEEQMK		2	878.392822265625	1	b17.a1	1
b17	pepb17a9	VITMFVQR		2	993.555419921875	1	b17.a1	1
b17	pepb17b10	YAPTEAQINAVDAIIDSMSIAK	M18:+15.99491	3	2337.164794921875	1	b17.a1	1
b18	pepb18a1	AAIQEEEQASK		2	1203.5855712890625	1	b18.a2	1
b18	pepb18a2	DNIPIQENVTIQK		2	1511.8067626953125	1	b18.a1	1
b18	pepb18a3	DSFIGENSR		2	1024.4698486328125	2	b18.a1 b18.a2	1
b18	pepb18a4	FSIIDIAGNER		2	1234.64306640625	1	b18.a2	1
b18	pepb18a5	GSSSANPVNSVR		2	1174.58154296875	1	b18.a1	1
b18	pepb18a6	IAMQIEEQASR		2	1275.6365966796875	1	b18.a1	1
b18	pepb18a7	IAMQIEEQASR	M3:+15.99491	2	1291.6314697265625	1	b18.a1	1
b18	pepb18a8	TSGQTFANSNSSR		2	1356.6142578125	1	b18.a1	1
b19	pepb19a1	EITAPDENIPAK		2	1297.663818359375	1	b19.a1	1
b19	pepb19a2	GPVFAPPYEPIPENVK		2	1753.9163818359375	1	b19.a1	1
b19	pepb19a3	HIQDIMEGITAK		2	1355.69921875	1	b19.a1	1
b19	pepb19a4	MIDHEYTTK		2	1137.52490234375	1	b19.a1	1
b19	pepb19a5	NIQIFMENK		2	1136.5772705078125	1	b19.a1	1
b19	pepb19a6	NIQIFMENK	M6:+15.99491	2	1152.5721435546875	1	b19.a1	1
b19	pepb19a7	QPEDDIFDR	Q1:-17.02655	2	1117.4801025390625	1	b19.a1	1
b19	pepb19a8	TYNASITIQQQIK		2	1507.8118896484375	1	b19.a1	1
b20	pepb20a1	EMINDGASWTIISTDK		2	1780.8426513671875	1	b20.a1	1
b20	pepb20a2	EMINDGASWTIISTDK	M2:+15.99491	2	1796.8375244140625	1	b20.a1	1
b20	pepb20a3	MFYGNSDDIGVFISK		2	1692.794189453125	1	b20.a1	1
b20	pepb20a4	QTAIIDADDPVSQIHK	Q1:-17.02655	2	1733.870849609375	1	b20.a1	1
b20	pepb20a5	QTAIIDADDPVSQIHK		3	1750.8974609375	1	b20.a1	1
b20	pepb20a6	TIYISDSDKR		2	1197.6114501953125	1	b20.a1	1
b20	pepb20a7	VWFGDVEAETMYR		2	1602.72607421875	1	b20.a1	1
b20	pepb20a8	VWFGDVEAETMYR	M11:+15.99491	2	1618.720947265625	1	b20.a1	1
b21	pepb21a1	AAVIGDVIR		2	913.5469970703125	1	b21.a1	1
b21	pepb21a2	APQVIVIAPTR		2	1164.7103271484375	1	b21.a1	1
b21	pepb21a3	DVESYIHR		2	1018.4957275390625	1	b21.a1	1
b21	pepb21a4	EAQEISQNSAIK		2	1317.6649169921875	1	b21.a1	1
b21	pepb21a5	EGAFSNFPISEETIK		2	1668.81201171875	1	b21.a1	1
b21	pepb21a6	NGIDIIVGTPGR		2	1211.6746826171875	1	b21.a1	1
b21	pepb21a7	TFSFAIPIIEK		2	1265.71435546875	1	b21.a1	1
b22	pepb22a1	FIESIPEEEQQR		2	1504.7281494140625	1	b22.a1	1
b22	pepb22a2	FREDHPDIIQNAK		3	1582.7977294921875	1	b22.a1	1
b22	pepb22a3	QIQEERPEISESEITR	Q1:-17.02655	2	1926.9407958984375	1	b22.a1	1
b22	pepb22a4	QIQEERPEISESEITR		3	1943.96728515625	1	b22.a1	1
b22	pepb22a5	WVEISNEVR		2	1131.5797119140625	1	b22.a1	1
b22	pepb22a6	YIQDFQR		2	969.4793090820312	1	b22.a1	1
b23	pepb23a1	FFIGQFSDDR		2	1231.5745849609375	1	b23.a1	1
b23	pepb23a2	GTQTYSVIEGDPSENYSK		2	1974.89306640625	1	b23.a1	1
b23	pepb23a3	IANIPEEVIQK		2	1253.71044921875	1	b23.a1	1
b23	pepb23a4	ISEVVEIIK		2	1029.6195068359375	1	b23.a1	1
b23	pepb23a5	STVDAEAVHK		2	1056.5323486328125	1	b23.a1	1
b23	pepb23a6	YQIEIPENFTTR		2	1510.754150390625	1	b23.a1	1
b24	pepb24a1	EDIVVAPAGITIK		2	1325.7679443359375	1	b24.a1	1
b24	pepb24a2	FGVPVIADGGIQNVGHIAK		3	1892.039306640625	1	b24.a1	1
b24	pepb24a3	NIIDAGVDAIR		2	1156.6324462890625	1	b24.a1	1
b24	pepb24a4	TSSAQVEGGVHSIHSYEK		3	1915.9149169921875	1	b24.a1	1
b24	pepb24a5	VAQGVSGAVQDK		2	1158.61181640625	1	b24.a1	1
b24	pepb24a6	YEQGFITDPVVISPK		2	1692.8846435546875	1	b24.a1	1
b25	pepb25a1	HIVSAGYVHVNR		3	1351.723388671875	1	b25.a1	1
b25	pepb25a2	IIVFTAAGVK		2	1018.6300048828125	1	b25.a1	1
b25	pepb25a3	IVIFTNQMSIGR	M8:+15.99491	2	1394.7464599609375	1	b25.a1	1
b25	pepb25a4	TQVEIVADPETR		2	1357.6961669921875	1	b25.a1	1
b25	pepb25a5	VAGFDIDGTIITTR		2	1478.785400390625	1	b25.a1	1
b25	pepb25a6	VFPTGPSDWR		2	1161.5692138671875	1	b25.a1	1
b26	pepb26a1	NQIVTPEPTSR		2	1241.64892578125	1	b26.a1	1
b26	pepb26a2	SQAGSDTDVEEGK		2	1322.571044921875	1	b26.a1	1
b26	pepb26a3	SQASTTVDINTQVEK		2	1620.807861328125	1	b26.a1	1
b26	pepb26a4	TPEPVVPTAPEPHPTTSTDQPVTPK		3	2623.325439453125	1	b26.a1	1
b26	pepb26a5	TPESIVPIAPEIQPSTSR		2	1922.0234375	1	b26.a1	1
b27	pepb27a1	EEGYDSVFSVVR		2	1386.654052734375	1	b27.a1	1
b27	pepb27a2	EVTEPININPAK		2	1324.7110595703125	1	b27.a1	1
b27	pepb27a3	GAATSVSNPR		2	959.4909057617188	1	b27.a1	1
b27	pepb27a4	GVEKPPHIAAIIIAR		3	1584.958740234375	1	b27.a1	1
b27	pepb27a5	MAYYEMR		2	963.4066772460938	1	b27.a1	1
b28	pepb28a1	DSPFGISFVR		2	1124.5738525390625	1	b28.a1	1
b28	pepb28a2	IIPHQIYGVVPQA		2	1434.810791015625	1	b28.a1	1
b28	pepb28a3	KIDINQEEK		2	1116.5899658203125	1	b28.a1	1
b28	pepb28a4	TPATAPVPAR		2	980.5527954101562	1	b28.a1	1
b28	pepb28a5	YSQVIGIGGR		2	1049.57421875	1	b28.a1	1
b29	pepb29a1	ATSQSIVIIDEIGR		2	1501.822509765625	1	b29.a1	1
b29	pepb29a2	IADVPGEIIK		2	1054.61474609375	1	b29.a1	1
b29	pepb29a3	MGAADNIYK		2	982.4666748046875	1	b29.a1	1
b29	pepb29a4	NIEIIQNQTDMK	M11:+15.99491	2	1462.720947265625	1	b29.a1	1
b29	pepb29a5	STIIGEDVNPIIK		2	1398.7843017578125	1	b29.a1	1
b30	pepb30a1	DSIIIIDEIGR		2	1243.689697265625	1	b30.a1	1
b30	pepb30a2	ITSINEEYTK		2	1197.6002197265625	1	b30.a1	1
b30	pepb30a3	NNSFVNEIISR		2	1292.6597900390625	1	b30.a1	1
b30	pepb30a4	PSFDPNISEIR		2	1274.637939453125	1	b30.a1	1
b30	pepb30a5	TEYEEAQDAIVK		2	1395.6641845703125	1	b30.a1	1
b31	pepb31a1	AIEPIEGIETMR		2	1358.6988525390625	1	b31.a1	1
b31	pepb31a2	DIAQDEAVWIER		2	1444.7071533203125	1	b31.a1	1
b31	pepb31a3	GPIEPSEPAVVAAAR		2	1463.78564453125	1	b31.a1	1
b31	pepb31a4	IGIEFFDQPAVPIAR		2	1672.9061279296875	1	b31.a1	1
b31	pepb31a5	IVETEAYIGPEDEAAHSR		3	1986.9407958984375	1	b31.a1	1
b32	pepb32a1	FSSSSGYGGGSSR		2	1235.529052734375	1	b32.a1	1
b32	pepb32a2	SGGGGGGGIGSGGSIR		2	1232.59814453125	1	b32.a1	1
b32	pepb32a3	SRSGGGGGGGIGSGGSIR		3	1475.7314453125	1	b32.a1	1
b32	pepb32a4	SRSGGGGGGGIGSGGSIRSSY		3	1812.8587646484375	1	b32.a1	1
b33	pepb33a1	IATNTSAPDIK		2	1130.6055908203125	1	b33.a1	1
b33	pepb33a2	TAGPIASAQK		2	943.5211181640625	1	b33.a1	1
b33	pepb33a3	TTTISGTAPAAGVVPSR		2	1585.8548583984375	1	b33.a1	1
b33	pepb33a4	VGSIDNVGHIPAGGAVK		3	1590.8603515625	1	b33.a1	1
b34	pepb34a1	AIAAAGYDVEK		2	1107.5684814453125	1	b34.a1	1
b34	pepb34a2	ASGPPVSEIITK		2	1198.668212890625	1	b34.a1	1
b34	pepb34a3	SETAPAAPAAAPPAEK	S1:+42.01057	2	1520.759521484375	1	b34.a1	1
b34	pepb34a4	SGVSIAAIK		2	845.509521484375	1	b34.a1	1
b35	pepb35a1	ITMQVSSIQR		2	1162.625244140625	1	b35.a1	1
b35	pepb35a2	NVGQFSGFPFEK		2	1356.65869140625	1	b35.a1	1
b35	pepb35a3	SASAPAAEGEGTPTQPASEK	S1:+42.01057	2	1927.888427734375	1	b35.a1	1
b35	pepb35a4	SGVNSEIVK		2	932.5051879882812	1	b35.a1	1
b36	pepb36a1	PIVIPSPIVTPGSNSQER		2	1891.02880859375	1	b36.a1	1
b36	pepb36a2	PVESPGDPNQITR		2	1409.702392578125	1	b36.a1	1
b36	pepb36a3	QSNVAAPGDATPPAEK		2	1552.7606201171875	1	b36.a1	1
b36	pepb36a4	STGIEIETPSIVPVK		2	1569.873779296875	1	b36.a1	1
b37	pepb37a1	GYFEYIEENK		2	1291.58447265625	1	b37.a1	1
b37	pepb37a2	NFIIDQTNVSAAAQR		2	1647.8453369140625	1	b37.a1	1
b37	pepb37a3	SSGPTSIFAVTVAPPGAR		2	1714.9127197265625	1	b37.a1	1
b37	pepb37a4	YNIIGTNTIMDK	M10:+15.99491	2	1398.69384765625	1	b37.a1	1
b38	pepb38a1	ANPTQINTVEFIWDPAK		2	1943.986572265625	1	b38.a1	1
b38	pepb38a2	IFSNFSGADIIK		2	1311.69482421875	1	b38.a2	1
b38	pepb38a3	IFTNFSGADIIK		2	1325.71044921875	1	b38.a1	1
b38	pepb38a4	IHDETITYINQGQSYEIR		3	2180.062255859375	2	b38.a1 b38.a2	1
b39	pepb39a1	EIEAFDSESMR		2	1313.5682373046875	1	b39.a1	1
b39	pepb39a2	HNIEQDIVR		2	1123.5859375	1	b39.a1	1
b39	pepb39a3	NHIIETTPK		2	1052.5738525390625	1	b39.a1	1
b40	pepb40a1	ESETTTSIVIER		2	1364.6907958984375	1	b40.a1	1
b40	pepb40a2	SGDSEVYQIGDVSQK		2	1611.7501220703125	1	b40.a1	1
b40	pepb40a3	VGQDPVIR		2	883.5	1	b40.a1	1
b41	pepb41a1	AADGGERPIAASPPGTVK		3	1693.88720703125	1	b41.a1	1
b41	pepb41a2	MMGGAGPGSSIEAR		2	1320.6038818359375	1	b41.a1	1
b41	pepb41a3	TYIQTEIPFK		2	1239.662353515625	1	b41.a1	1
b42	pepb42a1	AIQIEVDR		2	943.5211181640625	1	b42.a1	1
b42	pepb42a2	DPSISDSSTVGIQR		2	1461.7183837890625	1	b42.a1	1
b42	pepb42a3	PIFGGTVYHSPVSR		3	1516.7911376953125	1	b42.a1	1
b43	pepb43a1	DAVTYTEHAK		2	1134.54296875	1	b43.a1	1
b43	pepb43a2	ISGIIYEETR		2	1180.621337890625	1	b43.a1	1
b43	pepb43a3	TVTAMDVVYAIK		2	1310.702880859375	1	b43.a1	1
b44	pepb44a1	GIIQSGQIPGR		2	1125.637939453125	1	b44.a1	1
b44	pepb44a2	NAIANASTIAEVER		2	1458.755126953125	1	b44.a1	1
b44	pepb44a3	TFNPGAGIPTDK		2	1217.616455078125	1	b44.a1	1
b45	pepb45a1	EDSGSVPSTGPSQGTPISIK		2	1943.9560546875	1	b45.a1	1
b45	pepb45a2	EDTGDQQGIIK		2	1203.5855712890625	1	b45.a1	1
b45	pepb45a3	NADIFNSDVVIVER		2	1590.8126220703125	1	b45.a1	1
b46	pepb46a1	GENIVSMTVEGPPPK		2	1554.7835693359375	1	b46.a1	1
b46	pepb46a2	GENIVSMTVEGPPPK	M7:+15.99491	2	1570.778564453125	1	b46.a1	1
b46	pepb46a3	VIGIVIIR		2	882.6138916015625	1	b46.a1	1
b47	pepb47a1	DAGTIAGINVIR		2	1199.6746826171875	1	b47.a1	1
b47	pepb47a2	FEEINADIFR		2	1253.616455078125	1	b47.a1	1
b47	pepb47a3	IINEPTAAAIAYGIDK		2	1659.8956298828125	1	b47.a1	1
b48	pepb48a1	DPDYQPPAK		2	1030.484375	1	b48.a1	1
b48	pepb48a2	YAIIQHQK		2	1000.5579223632812	1	b48.a1	1
b49	pepb49a1	DNQISEVANK		2	1117.548828125	1	b49.a1	1
b49	pepb49a2	VADNSFDAK		2	966.453125	1	b49.a1	1
b50	pepb50a1	QSNASSDVEVEEK		2	1421.6395263671875	1	b50.a1	1
b50	pepb50a2	VDEVPDGAVKPPTNK		2	1565.8173828125	1	b50.a1	1
b51	pepb51a1	AAATGAVAASAASGQAEGK	A1:+42.01057	2	1630.803466796875	1	b51.a1	1
b51	pepb51a2	AGAGMITQHSSNASPINR		3	1811.882080078125	1	b51.a1	1
b52	pepb52a1	TAQEVETYR		2	1096.52734375	1	b52.a1	1
b52	pepb52a2	TTYIVIDEADR		2	1295.648193359375	1	b52.a1	1
b53	pepb53a1	AIAAGGYDVEK		2	1093.5528564453125	1	b53.a1	1
b53	pepb53a2	ATGPPVSEIITK		2	1212.6839599609375	1	b53.a1	1
b54	pepb54a1	GNDQVAISSK		2	1018.5167846679688	1	b54.a1	1
b54	pepb54a2	IPFIGIAISSR		2	1173.6993408203125	1	b54.a1	1
b55	pepb55a1	GIGAGGSITGIK		2	1030.589599609375	1	b55.a1	1
b55	pepb55a2	YNIIVVGR		2	933.5521240234375	1	b55.a1	1
b56	pepb56a1	EEEEFNTGPISVITQSVK		2	2006.9920654296875	1	b56.a1	1
b56	pepb56a2	SEMTPEEIQK	M3:+15.99491	2	1207.551513671875	1	b56.a1	1
b57	pepb57a1	ATATIAIGTDSIK	A1:+42.01057	2	1303.7108154296875	1	b57.a1	1
b57	pepb57a2	VVAEVYDQER		2	1207.5958251953125	1	b57.a1	1
b58	pepb58a1	MFIISDGEGK		2	1096.53466796875	1	b58.a1	1
b58	pepb58a2	VDMMDIPR	V1:+42.01057	2	1018.469970703125	1	b58.a1	1

## Sheet: spectra
MS Sample :	DaPR130924_VB117_O1939.m
Group ID	Peptide ID	Sample	Scan	Rt (minutes)	Sequence (top)	Modifs (top)	Number of subgroups	Sub-groups Ids	Best E-value	Best hyperscore	Charge	MH+ Obs	MH+ theo	DeltaMH+	Delta-ppm
a1	pepa1b47	DaPR130924_VB117_O1939.m	645	10.149999618530273	TGNAWHSK		1	a1.a1	4.099999841855606E-6	39.0	2	900.4329223632812	900.4326782226562	1.9999999494757503E-4	0.22211543381827337
a1	pepa1b18	DaPR130924_VB117_O1939.m	648	10.15999984741211	GNAWHSK		1	a1.a1	0.03999999910593033	23.100000381469727	2	799.3856811523438	799.385009765625	6.99999975040555E-4	0.8756731318314199
a1	pepa1b19	DaPR130924_VB117_O1939.m	848	12.399999618530273	GTNSYYK		1	a1.a1	0.01899999938905239	25.299999237060547	2	832.3851928710938	832.3839721679688	0.0012000000569969416	1.4416424356075788
a1	pepa1b44	DaPR130924_VB117_O1939.m	1124	14.880000114440918	RKGDEVDGVDEVAK		1	a1.a1	4.3000000005122274E-5	48.79999923706055	3	1516.760986328125	1516.7606201171875	3.9999998989515007E-4	0.2637199203287895
a1	pepa1b28	DaPR130924_VB117_O1939.m	1265	16.059999465942383	KGDEVDGVDEVAK		1	a1.a1	0.01600000075995922	37.599998474121094	2	1360.667236328125	1360.6595458984375	0.007799999788403511	5.732513920852409
a1	pepa1b28	DaPR130924_VB117_O1939.m	1286	16.209999084472656	KGDEVDGVDEVAK		1	a1.a1	0.001500000013038516	36.0	3	1360.6605224609375	1360.6595458984375	0.0010999999940395355	0.8084314679269826
a1	pepa1b40	DaPR130924_VB117_O1939.m	1301	16.329999923706055	PEYSASQLK		1	a1.a1	0.014000000432133675	32.099998474121094	2	1022.516845703125	1022.5156860351562	0.0010999999940395355	1.0757781118300762
a1	pepa1b13	DaPR130924_VB117_O1939.m	1304	16.350000381469727	GGAAVDPDSGLEHSAH		1	a1.a1	0.009999999776482582	32.5	3	1519.67822265625	1519.6776123046875	6.000000284984708E-4	0.3948206011856243
a1	pepa1a7	DaPR130924_VB117_O1939.m	1368	16.760000228881836	EDAIEHFMK	M8:+15.99491	1	a1.a1	0.03999999910593033	28.799999237060547	2	1135.509033203125	1135.50927734375	-1.9999999494757503E-4	-0.17613241823565437
a1	pepa1b29	DaPR130924_VB117_O1939.m	1386	16.899999618530273	KPPLLNNADSVQAK		1	a1.a1	1.8999999156221747E-5	57.70000076293945	2	1494.8292236328125	1494.827880859375	0.00139999995008111	0.9365626424336235
a1	pepa1b29	DaPR130924_VB117_O1939.m	1383	16.8799991607666	KPPLLNNADSVQAK		1	a1.a1	6.900000153109431E-4	40.0	3	1494.8343505859375	1494.827880859375	0.006500000134110451	4.348326798917884
a1	pepa1b12	DaPR130924_VB117_O1939.m	1510	17.760000228881836	GDEVDGVDEVAK		1	a1.a1	2.6999999458432455E-10	61.099998474121094	2	1232.565185546875	1232.564453125	6.99999975040555E-4	0.5679215989604438
a1	pepa1b15	DaPR130924_VB117_O1939.m	1516	17.799999237060547	GGSDDSSKDPIDVNYEK		1	a1.a1	5.6999999742402E-7	52.400001525878906	2	1825.8026123046875	1825.80908203125	-0.006399999838322401	-3.505295214767072
a1	pepa1b15	DaPR130924_VB117_O1939.m	1518	17.809999465942383	GGSDDSSKDPIDVNYEK		1	a1.a1	2.500000118743628E-4	45.0	3	1825.8106689453125	1825.80908203125	0.0015999999595806003	0.876323803691768
a1	pepa1b38	DaPR130924_VB117_O1939.m	1595	18.280000686645508	MVDPEKPQLGMIDR	M1:+15.99491 - M11:+15.99491	1	a1.a1	0.01899999938905239	29.700000762939453	2	1660.806396484375	1660.8037109375	0.0027000000700354576	1.6257189529708758
a1	pepa1b38	DaPR130924_VB117_O1939.m	1597	18.299999237060547	MVDPEKPQLGMIDR	M1:+15.99491 - M11:+15.99491	1	a1.a1	0.03099999949336052	33.099998474121094	3	1660.8004150390625	1660.8037109375	-0.0032999999821186066	-1.9869897691014935
a1	pepa1a1	DaPR130924_VB117_O1939.m	1612	18.360000610351562	AEPVEVVAPR		1	a1.a1	0.00930000003427267	36.400001525878906	2	1066.5924072265625	1066.589599609375	0.002899999963119626	2.7189464102985017
a1	pepa1a5	DaPR130924_VB117_O1939.m	1622	18.40999984741211	DSEEAEIIR		1	a1.a1	6.799999973736703E-4	45.0	2	1061.513427734375	1061.5113525390625	0.002099999925121665	1.9783113200801938
a1	pepa1a4	DaPR130924_VB117_O1939.m	1698	18.809999465942383	DPIDVNYEK		1	a1.a1	5.199999941396527E-5	47.099998474121094	2	1092.521484375	1092.521240234375	3.000000142492354E-4	0.2745942167539712
a1	pepa1b14	DaPR130924_VB117_O1939.m	1721	18.959999084472656	GGAAVDPDSGLEHSAHVLEK		1	a1.a1	0.00139999995008111	36.70000076293945	2	1988.9742431640625	1988.9676513671875	0.0066999997943639755	3.3685815803783905
a1	pepa1b43	DaPR130924_VB117_O1939.m	1786	19.360000610351562	QQVPSGESAILDR		1	a1.a1	3.2000000373955118E-6	42.400001525878906	2	1399.7181396484375	1399.718017578125	1.9999999494757503E-4	0.14288591876071358
a1	pepa1b35	DaPR130924_VB117_O1939.m	1794	19.43000030517578	MIFDVESMK	M1:+15.99491 - M8:+15.99491	1	a1.a1	0.017000000923871994	35.400001525878906	2	1131.5091552734375	1131.5064697265625	0.0027000000700354576	2.3861994096135697
a1	pepa1b24	DaPR130924_VB117_O1939.m	1830	19.610000610351562	LEQMPSKEDAIEHFMK	M4:+15.99491	1	a1.a1	1.0000000116860974E-7	54.70000076293945	3	1948.9176025390625	1948.9146728515625	0.002899999963119626	1.4880076606311754
a1	pepa1b37	DaPR130924_VB117_O1939.m	1843	19.68000030517578	MVDPEKPQLGMIDR	M1:+15.99491	1	a1.a1	0.014000000432133675	34.79999923706055	3	1644.8116455078125	1644.808837890625	0.002899999963119626	1.7631227996310581
a1	pepa1b33	DaPR130924_VB117_O1939.m	1900	20.049999237060547	MAIMVQSPMFDGK	M1:+15.99491 - M4:+15.99491 - M9:+15.99491	1	a1.a1	3.5000000480067683E-6	45.70000076293945	2	1502.6702880859375	1502.669189453125	0.0010999999940395355	0.7320307102588993
a1	pepa1b36	DaPR130924_VB117_O1939.m	1977	20.5	MVDPEKPQLGMIDR		1	a1.a1	3.000000106112566E-7	54.29999923706055	2	1628.8175048828125	1628.8138427734375	0.003700000001117587	2.2715916969476817
a1	pepa1b17	DaPR130924_VB117_O1939.m	1984	20.549999237060547	GIYFADMVSK	M7:+15.99491	1	a1.a1	1.900000061141327E-4	41.400001525878906	2	1146.5511474609375	1146.5504150390625	7.999999797903001E-4	0.6977451399405271
a1	pepa1a8	DaPR130924_VB117_O1939.m	1998	20.610000610351562	EELGFRPEYSASQLK		1	a1.a1	0.002099999925121665	40.29999923706055	2	1753.88232421875	1753.8759765625	0.006399999838322401	3.6490606655471995
a1	pepa1b25	DaPR130924_VB117_O1939.m	2032	20.760000228881836	LPKPVQDLIK		1	a1.a1	0.006000000052154064	39.20000076293945	2	1150.722412109375	1150.7198486328125	0.0026000000070780516	2.2594552533070065
a1	pepa1b23	DaPR130924_VB117_O1939.m	2035	20.799999237060547	LEQMPSKEDAIEHFMK		1	a1.a1	0.03799999877810478	40.900001525878906	3	1932.9237060546875	1932.9197998046875	0.0038999998942017555	2.017672898066351
a1	pepa1a2	DaPR130924_VB117_O1939.m	2045	20.850000381469727	AMVEYEIDLQK	M2:+15.99491	1	a1.a1	3.4999999343199306E-7	53.400001525878906	2	1354.6563720703125	1354.65625	9.999999747378752E-5	0.0738194634054119
a1	pepa1b32	DaPR130924_VB117_O1939.m	2140	21.360000610351562	MAIMVQSPMFDGK	M4:+15.99491 - M9:+15.99491	1	a1.a1	3.300000025774352E-5	46.0	2	1486.6796875	1486.67431640625	0.005499999970197678	3.6995325132762584
a1	pepa1b32	DaPR130924_VB117_O1939.m	2047	20.860000610351562	MAIMVQSPMFDGK	M1:+15.99491 - M9:+15.99491	1	a1.a1	5.600000149570405E-4	45.0	2	1486.6796875	1486.67431640625	0.005499999970197678	3.6995325132762584
a1	pepa1b20	DaPR130924_VB117_O1939.m	2066	20.959999084472656	HPDVEVDGFSELR		1	a1.a1	0.008899999782443047	27.399999618530273	2	1499.715576171875	1499.712890625	0.0027000000700354576	1.800344643907303
a1	pepa1b20	DaPR130924_VB117_O1939.m	2065	20.950000762939453	HPDVEVDGFSELR		1	a1.a1	0.002199999988079071	47.5	3	1499.7132568359375	1499.712890625	3.000000142492354E-4	0.20003829807998214
a1	pepa1b34	DaPR130924_VB117_O1939.m	2102	21.15999984741211	MIFDVESMK	M8:+15.99491	1	a1.a1	0.0032999999821186066	39.099998474121094	2	1115.5120849609375	1115.5115966796875	6.000000284984708E-4	0.5378698260819221
a1	pepa1b34	DaPR130924_VB117_O1939.m	2203	21.700000762939453	MIFDVESMK	M1:+15.99491	1	a1.a1	0.002300000051036477	35.400001525878906	2	1115.5126953125	1115.5115966796875	0.0012000000569969416	1.0757396521638443
a1	pepa1b27	DaPR130924_VB117_O1939.m	2143	21.3799991607666	KFYPLEIDYGQDEEAVKK		1	a1.a1	2.1999999262334313E-6	49.29999923706055	3	2172.091064453125	2172.08642578125	0.004800000227987766	2.2098569242065564
a1	pepa1b22	DaPR130924_VB117_O1939.m	2256	21.959999084472656	IAPPEAPVTGYMFGK	M12:+15.99491	1	a1.a1	0.023000000044703484	34.900001525878906	3	1593.796875	1593.798583984375	-0.0017000000225380063	-1.0666341654590605
a1	pepa1b31	DaPR130924_VB117_O1939.m	2278	22.1299991607666	MAIMVQSPMFDGK	M9:+15.99491	1	a1.a1	3.099999958067201E-5	45.5	2	1470.68310546875	1470.679443359375	0.003800000064074993	2.5838397899918326
a1	pepa1b42	DaPR130924_VB117_O1939.m	2290	22.18000030517578	QQVPSGESAILDR	Q1:-17.02655	1	a1.a1	1.1000000021965661E-8	58.20000076293945	2	1382.6932373046875	1382.6915283203125	0.0017999999690800905	1.3018087781782555
a1	pepa1b26	DaPR130924_VB117_O1939.m	2349	22.510000228881836	KFYPLEIDYGQDEEAVK		1	a1.a1	0.0010000000474974513	44.0	3	2043.99462890625	2043.991455078125	0.0031999999191612005	1.5655642352178478
a1	pepa1b11	DaPR130924_VB117_O1939.m	2352	22.530000686645508	FYTLIPHDFGMK	M11:+15.99491	1	a1.a1	0.0017000000225380063	36.20000076293945	2	1484.724609375	1484.7247314453125	-0.0	-0.0
a1	pepa1b16	DaPR130924_VB117_O1939.m	2394	22.760000228881836	GIYFADMVSK		1	a1.a1	2.500000118743628E-4	42.400001525878906	2	1130.5565185546875	1130.5555419921875	0.0010999999940395355	0.9729729793736546
a1	pepa1a6	DaPR130924_VB117_O1939.m	2398	22.780000686645508	DVEVDGFSELR		1	a1.a1	1.9999999494757503E-5	47.400001525878906	2	1265.603759765625	1265.6011962890625	0.0026000000070780516	2.0543596313764967
a1	pepa1a3	DaPR130924_VB117_O1939.m	2407	22.829999923706055	AQNDLIWNIK		1	a1.a1	1.9999999494757503E-4	42.0	2	1214.6553955078125	1214.6531982421875	0.002199999988079071	1.811216560630516
a1	pepa1b49	DaPR130924_VB117_O1939.m	2440	23.030000686645508	VVSEDFLQDVSASTK		1	a1.a1	1.7999999499807018E-6	55.400001525878906	2	1624.8084716796875	1624.806884765625	0.0015999999595806003	0.9847323854806271
a1	pepa1b49	DaPR130924_VB117_O1939.m	2543	23.579999923706055	VVSEDFLQDVSASTK		1	a1.a1	0.001500000013038516	31.100000381469727	2	1624.7984619140625	1624.806884765625	-0.00839999970048666	-5.169844970036757
a1	pepa1b21	DaPR130924_VB117_O1939.m	2516	23.450000762939453	IAPPEAPVTGYMFGK		1	a1.a1	5.8999999055231456E-6	53.099998474121094	3	1577.804443359375	1577.8037109375	7.999999797903001E-4	0.5070339068444426
a1	pepa1b41	DaPR130924_VB117_O1939.m	2518	23.459999084472656	PPEAPVTGYMFGK		1	a1.a1	7.3000001599154984E-9	74.9000015258789	2	1393.6766357421875	1393.6824951171875	-0.005799999926239252	-4.161636489343693
a1	pepa1b45	DaPR130924_VB117_O1939.m	2538	23.549999237060547	SATLGLVDIVK		1	a1.a1	0.006300000008195639	32.900001525878906	2	1115.6690673828125	1115.66748046875	0.0015999999595806003	1.4341190252389153
a1	pepa1b30	DaPR130924_VB117_O1939.m	2542	23.559999465942383	MAIMVQSPMFDGK		1	a1.a1	4.799999878741801E-4	49.400001525878906	2	1454.6864013671875	1454.6844482421875	0.0020000000949949026	1.3748686853782373
a1	pepa1b10	DaPR130924_VB117_O1939.m	2554	23.6299991607666	FYTLIPHDFGMK		1	a1.a1	4.099999932805076E-5	39.79999923706055	2	1468.732421875	1468.7298583984375	0.0027000000700354576	1.8383231297412628
a1	pepa1b39	DaPR130924_VB117_O1939.m	2582	23.799999237060547	NTHATTHNAYDLEVIDIFK		1	a1.a1	2.7999999474559445E-6	55.79999923706055	3	2202.08056640625	2202.0830078125	-0.0024999999441206455	-1.1352886949543695
a1	pepa1a9	DaPR130924_VB117_O1939.m	2637	24.15999984741211	FYPLEIDYGQDEEAVK		1	a1.a1	6.8999997893115506E-6	42.0	2	1915.90234375	1915.8963623046875	0.006000000052154064	3.131693430920496
a1	pepa1b46	DaPR130924_VB117_O1939.m	2642	24.209999084472656	SLQELFLAH		1	a1.a1	6.299999949987978E-5	41.900001525878906	2	1057.5693359375	1057.568115234375	0.0013000000035390258	1.229235247179255
a1	pepa1b48	DaPR130924_VB117_O1939.m	2817	25.75	VFSATLGLVDIVK		1	a1.a1	0.001500000013038516	47.900001525878906	2	1361.8055419921875	1361.8043212890625	0.0013000000035390258	0.9546158601615145
a2	pepa2b22	DaPR130924_VB117_O1939.m	849	12.399999618530273	VLHNAQEVEK		1	a2.a1	0.0017000000225380063	37.400001525878906	2	1166.614501953125	1166.6168212890625	-0.002300000051036477	-1.9715128472904015
a2	pepa2b16	DaPR130924_VB117_O1939.m	907	12.90999984741211	NSGEAPSSPTPK		1	a2.a1	8.399999933317304E-4	38.099998474121094	2	1171.5565185546875	1171.5594482421875	-0.00279999990016222	-2.3899767991827914
a2	pepa2b17	DaPR130924_VB117_O1939.m	953	13.380000114440918	PNNSGEAPSSPTPK		1	a2.a1	4.3000000005122274E-7	53.70000076293945	2	1382.6553955078125	1382.6551513671875	3.9999998989515007E-4	0.28929844835107643
a2	pepa2b19	DaPR130924_VB117_O1939.m	1261	16.030000686645508	SEAHTADGISIR		1	a2.a1	4.500000159168849E-6	47.79999923706055	2	1256.6253662109375	1256.6234130859375	0.0020000000949949026	1.5915667925392438
a2	pepa2b10	DaPR130924_VB117_O1939.m	1380	16.860000610351562	GASFVTSTNPR		1	a2.a1	0.0034000000450760126	32.900001525878906	2	1136.5704345703125	1136.5699462890625	6.000000284984708E-4	0.5279041826308096
a2	pepa2b13	DaPR130924_VB117_O1939.m	1449	17.329999923706055	LTTTGQVTSPVK		1	a2.a1	0.003000000026077032	42.099998474121094	2	1231.6898193359375	1231.689697265625	1.9999999494757503E-4	0.16237855637794074
a2	pepa2b15	DaPR130924_VB117_O1939.m	1586	18.229999542236328	NLQDVVER		1	a2.a1	0.01899999938905239	35.70000076293945	2	972.510986328125	972.5112915039062	-3.000000142492354E-4	-0.30847972344394153
a2	pepa2b18	DaPR130924_VB117_O1939.m	1617	18.399999618530273	SATNLPQLK		1	a2.a1	0.032999999821186066	31.299999237060547	2	971.553955078125	971.5524291992188	0.001500000013038516	1.543920809579838
a2	pepa2a8	DaPR130924_VB117_O1939.m	1745	19.110000610351562	EQITQHIADLSSK		1	a2.a1	0.0027000000700354576	33.0	2	1469.762939453125	1469.7598876953125	0.003100000089034438	2.109188116363318
a2	pepa2b20	DaPR130924_VB117_O1939.m	1772	19.280000686645508	TGKPLPFGTLGVHK		1	a2.a1	0.014000000432133675	33.5	3	1451.83740234375	1451.8372802734375	0.0	0.0
a2	pepa2a2	DaPR130924_VB117_O1939.m	1824	19.579999923706055	ADFTVVAGDEGSSTTGGSSEENK		1	a2.a1	6.8999997893115506E-6	45.099998474121094	2	2244.975830078125	2244.974365234375	0.0015999999595806003	0.7127029975745671
a2	pepa2a5	DaPR130924_VB117_O1939.m	1826	19.579999923706055	DLEQGDVSETIR		1	a2.a1	1.3999999737279722E-6	69.69999694824219	2	1361.65380859375	1361.6546630859375	-8.999999845400453E-4	-0.6609605276130457
a2	pepa2b12	DaPR130924_VB117_O1939.m	1849	19.729999542236328	LQNELDMVK		1	a2.a1	0.0020000000949949026	34.70000076293945	2	1089.5660400390625	1089.561279296875	0.004800000227987766	4.405443107417825
a2	pepa2a9	DaPR130924_VB117_O1939.m	1967	20.450000762939453	FLHDNMVEIPNR		1	a2.a1	0.04699999839067459	32.70000076293945	3	1484.73388671875	1484.73193359375	0.0020000000949949026	1.3470445740019623
a2	pepa2a7	DaPR130924_VB117_O1939.m	1994	20.600000381469727	EDEQQQALQDIASR		1	a2.a1	7.700000081989344E-10	61.5	2	1630.7650146484375	1630.76708984375	-0.002099999925121665	-1.2877374937231987
a2	pepa2a4	DaPR130924_VB117_O1939.m	2156	21.450000762939453	ALDLADMITR	M7:+15.99491	1	a2.a1	9.300000237999484E-5	54.20000076293945	2	1134.5845947265625	1134.582763671875	0.0019000000320374966	1.6746244459844295
a2	pepa2a6	DaPR130924_VB117_O1939.m	2274	22.100000381469727	DYIPQAFPGGH		1	a2.a1	3.800000122282654E-4	34.29999923706055	2	1201.5643310546875	1201.5640869140625	3.000000142492354E-4	0.24967458458226358
a2	pepa2b11	DaPR130924_VB117_O1939.m	2511	23.43000030517578	HVLDALDPNAYEAFK		1	a2.a1	3.400000059627928E-5	41.20000076293945	2	1702.8438720703125	1702.8438720703125	-0.0	-0.0
a2	pepa2b21	DaPR130924_VB117_O1939.m	2560	23.65999984741211	TQIIQDFLR		1	a2.a1	2.500000118743628E-4	39.099998474121094	2	1133.63623046875	1133.6318359375	0.0044999998062849045	3.9695425477915043
a2	pepa2a1	DaPR130924_VB117_O1939.m	2567	23.709999084472656	AAVWEITGAEFSK		1	a2.a1	9.699999736767495E-7	56.900001525878906	2	1408.715087890625	1408.7110595703125	0.004000000189989805	2.8394752513761707
a2	pepa2b24	DaPR130924_VB117_O1939.m	2570	23.729999542236328	VIQEGLEGLVLK		1	a2.a1	0.0020000000949949026	60.900001525878906	2	1297.7740478515625	1297.77294921875	0.0010999999940395355	0.8476058887663883
a2	pepa2a3	DaPR130924_VB117_O1939.m	2661	24.360000610351562	ALDLADMITR		1	a2.a1	1.1000000085914508E-5	54.0	2	1118.5908203125	1118.5877685546875	0.003000000026077032	2.6819531827648113
a2	pepa2b14	DaPR130924_VB117_O1939.m	2704	24.700000762939453	IYYPDFIVPDPK		1	a2.a1	0.009999999776482582	44.5	2	1466.7589111328125	1466.7569580078125	0.0019000000320374966	1.2953748210733742
a2	pepa2b23	DaPR130924_VB117_O1939.m	2834	25.899999618530273	VLLDIFTGVR		1	a2.a1	5.600000149570405E-4	46.400001525878906	2	1132.6761474609375	1132.6728515625	0.0032999999821186066	2.913462592103555
a3	pepa3b13	DaPR130924_VB117_O1939.m	730	11.15999984741211	SDESIKEEDK		1	a3.a1	0.00279999990016222	37.0	2	1179.5377197265625	1179.5379638671875	-1.9999999494757503E-4	-0.16955791256761488
a3	pepa3b14	DaPR130924_VB117_O1939.m	875	12.600000381469727	SDGEAKPEPSPSPR		1	a3.a1	0.004900000058114529	39.0	3	1453.6920166015625	1453.6922607421875	-9.999999747378752E-5	-0.06879034866893505
a3	pepa3a1	DaPR130924_VB117_O1939.m	900	12.829999923706055	AGVQADEDEDGDEKDEK		1	a3.a1	0.009999999776482582	39.900001525878906	3	1849.7623291015625	1849.7574462890625	0.004900000058114529	2.6489959902282254
a3	pepa3b15	DaPR130924_VB117_O1939.m	989	13.729999542236328	SFEDPPNHAR		1	a3.a1	0.03700000047683716	30.299999237060547	2	1169.5328369140625	1169.5338134765625	-0.0010000000474974513	-0.8550415866342895
a3	pepa3a9	DaPR130924_VB117_O1939.m	1288	16.209999084472656	LVMAGETTNSR		1	a3.a1	2.5999999706982635E-5	56.79999923706055	2	1178.5828857421875	1178.583740234375	-8.999999845400453E-4	-0.7636283734586987
a3	pepa3b18	DaPR130924_VB117_O1939.m	1450	17.329999923706055	VLYYSATK		1	a3.a1	0.013000000268220901	28.200000762939453	2	944.5098266601562	944.5092163085938	6.000000284984708E-4	0.6352505810831988
a3	pepa3b10	DaPR130924_VB117_O1939.m	1474	17.510000228881836	KEELSEEGYLAK		1	a3.a1	0.006899999920278788	34.400001525878906	2	1395.7001953125	1395.7005615234375	-3.9999998989515007E-4	-0.286594417830241
a3	pepa3b21	DaPR130924_VB117_O1939.m	1598	18.299999237060547	YGQHPPDAVDEPQMLTNEK	M14:+15.99491	1	a3.a1	4.1000000783242285E-4	52.599998474121094	3	2184.98828125	2184.987060546875	0.0010999999940395355	0.5034354728692165
a3	pepa3a5	DaPR130924_VB117_O1939.m	1693	18.780000686645508	DTMSDLPEVR	M3:+15.99491	1	a3.a1	5.400000009103678E-5	47.20000076293945	2	1178.5367431640625	1178.5362548828125	6.000000284984708E-4	0.5091061272087312
a3	pepa3a6	DaPR130924_VB117_O1939.m	1787	19.3799991607666	EELSEEGYLAK		1	a3.a1	0.0012000000569969416	38.79999923706055	2	1267.6068115234375	1267.605712890625	0.0012000000569969416	0.9466666525669747
a3	pepa3b20	DaPR130924_VB117_O1939.m	1819	19.559999465942383	YGQHPPDAVDEPQMLTNEK		1	a3.a1	1.700000029813964E-5	55.400001525878906	3	2168.99365234375	2168.9921875	0.00139999995008111	0.6454610386101771
a3	pepa3a2	DaPR130924_VB117_O1939.m	1892	19.979999542236328	AIILAAAPGEK		1	a3.a1	0.0017000000225380063	43.20000076293945	2	1053.63232421875	1053.6307373046875	0.0017000000225380063	1.6134685163863083
a3	pepa3b12	DaPR130924_VB117_O1939.m	1965	20.43000030517578	PIYDDDPSLEGGVNGK		1	a3.a1	3.099999958067201E-6	55.70000076293945	2	1675.7821044921875	1675.7813720703125	7.999999797903001E-4	0.4773892305545533
a3	pepa3a3	DaPR130924_VB117_O1939.m	2000	20.6299991607666	DMSALVAAR		1	a3.a1	0.010999999940395355	34.20000076293945	2	933.4832763671875	933.4827270507812	6.000000284984708E-4	0.6427542911201944
a3	pepa3a4	DaPR130924_VB117_O1939.m	2028	20.75	DTMSDLPEVR		1	a3.a1	0.0012000000569969416	40.099998474121094	2	1162.542236328125	1162.541259765625	0.0010000000474974513	0.8601845647173478
a3	pepa3b17	DaPR130924_VB117_O1939.m	2243	21.90999984741211	VLEQLEDLDSR		1	a3.a1	3.199999991920777E-5	63.20000076293945	2	1316.671875	1316.669677734375	0.002300000051036477	1.7468314869938693
a3	pepa3b11	DaPR130924_VB117_O1939.m	2565	23.700000762939453	NIELFFSGSAK		1	a3.a1	9.599999757483602E-4	42.099998474121094	2	1212.6240234375	1212.6263427734375	-0.002300000051036477	-1.896709621016538
a3	pepa3a7	DaPR130924_VB117_O1939.m	2591	23.850000381469727	FYFLEAYNAK		1	a3.a1	2.500000118743628E-4	40.900001525878906	2	1265.621337890625	1265.6204833984375	8.999999845400453E-4	0.7111136366277591
a3	pepa3a8	DaPR130924_VB117_O1939.m	2619	24.030000686645508	LSIFDANESGFESYEALPQHK		1	a3.a1	0.04399999976158142	38.900001525878906	3	2382.12353515625	2382.125244140625	-0.0017000000225380063	-0.7136484644203911
a3	pepa3b19	DaPR130924_VB117_O1939.m	2797	25.530000686645508	VPTLAVPAISLPDDVR		1	a3.a1	1.500000053056283E-6	47.0	2	1662.94677734375	1662.94287109375	0.0038999998942017555	2.3452398527898013
a3	pepa3b16	DaPR130924_VB117_O1939.m	2891	26.459999084472656	VGDGVYLPPEAFTFNIK		1	a3.a1	1.4000000373926014E-4	33.79999923706055	2	1866.9627685546875	1866.964111328125	-0.0012000000569969416	-0.6427547534072752
a4	pepa4b15	DaPR130924_VB117_O1939.m	779	11.75	RMEELHNQEMQK	M10:+15.99491	1	a4.a1	0.026000000536441803	30.600000381469727	3	1588.720947265625	1588.7210693359375	-9.999999747378752E-5	-0.0629437095056504
a4	pepa4b13	DaPR130924_VB117_O1939.m	992	13.75	MGGGGAMNMGDPYGSGGQK	M1:+15.99491 - M7:+15.99491 - M9:+15.99491	1	a4.a1	9.999999974752427E-7	26.399999618530273	2	1819.706787109375	1819.704833984375	0.0020000000949949026	1.0990793988362157
a4	pepa4b16	DaPR130924_VB117_O1939.m	1020	14.0	SPPPGMGLNQNR	M6:+15.99491	1	a4.a1	0.023000000044703484	23.399999618530273	2	1283.62109375	1283.616455078125	0.004600000102072954	3.5836250648508425
a4	pepa4a1	DaPR130924_VB117_O1939.m	1158	15.180000305175781	AELDDTPMR	M8:+15.99491	1	a4.a1	9.000000136438757E-5	38.70000076293945	2	1063.47509765625	1063.472900390625	0.002300000051036477	2.1627255853831935
a4	pepa4a7	DaPR130924_VB117_O1939.m	1165	15.210000038146973	GMGPGTPAGYGR	M2:+15.99491	1	a4.a1	4.500000159168849E-6	49.70000076293945	2	1136.51708984375	1136.5157470703125	0.00139999995008111	1.231835065805293
a4	pepa4a9	DaPR130924_VB117_O1939.m	1175	15.300000190734863	ISDSEGFK		1	a4.a1	0.004900000058114529	31.600000381469727	2	882.4221801757812	882.4207763671875	0.00139999995008111	1.5865446367261762
a4	pepa4b12	DaPR130924_VB117_O1939.m	1282	16.18000030517578	MGGGGAMNMGDPYGSGGQK	M1:+15.99491 - M7:+15.99491	1	a4.a1	0.002300000051036477	39.70000076293945	2	1803.708984375	1803.7099609375	-8.999999845400453E-4	-0.49897156639987694
a4	pepa4b11	DaPR130924_VB117_O1939.m	1374	16.799999237060547	MGGGGAMNMGDPYGSGGQK	M9:+15.99491	1	a4.a1	1.1000000199601345E-7	50.400001525878906	2	1787.716552734375	1787.7149658203125	0.0015999999595806003	0.8949972395887076
a4	pepa4b11	DaPR130924_VB117_O1939.m	1573	18.149999618530273	MGGGGAMNMGDPYGSGGQK	M7:+15.99491	1	a4.a1	6.299999881775875E-7	44.900001525878906	2	1787.7132568359375	1787.7149658203125	-0.0017000000225380063	-0.9509346036927888
a4	pepa4a6	DaPR130924_VB117_O1939.m	1397	16.959999084472656	GMGPGTPAGYGR		1	a4.a1	4.400000034365803E-4	38.900001525878906	2	1120.5208740234375	1120.520751953125	9.999999747378752E-5	0.08924421729761133
a4	pepa4a4	DaPR130924_VB117_O1939.m	1427	17.18000030517578	FATHAAALSVR		1	a4.a1	4.699999863078119E-6	44.900001525878906	2	1143.6285400390625	1143.6273193359375	0.0012000000569969416	1.049292926732231
a4	pepa4a3	DaPR130924_VB117_O1939.m	1491	17.6299991607666	FATHAAAL		1	a4.a1	0.04399999976158142	23.5	2	801.4248046875	801.42578125	-0.0010000000474974513	-1.2477762394138743
a4	pepa4a2	DaPR130924_VB117_O1939.m	1660	18.610000610351562	FAQHGTFEYEYSQR		1	a4.a1	1.500000071246177E-4	40.79999923706055	3	1762.7872314453125	1762.7823486328125	0.004900000058114529	2.7796965756520624
a4	pepa4a2	DaPR130924_VB117_O1939.m	1674	18.68000030517578	FAQHGTFEYEYSQR		1	a4.a1	0.002199999988079071	41.79999923706055	2	1762.78662109375	1762.7823486328125	0.00430000014603138	2.439325620299293
a4	pepa4b10	DaPR130924_VB117_O1939.m	1736	19.059999465942383	MGGGGAMNMGDPYGSGGQK		1	a4.a1	1.500000053056283E-6	48.70000076293945	2	1771.7222900390625	1771.7200927734375	0.002300000051036477	1.2981734871201207
a4	pepa4a5	DaPR130924_VB117_O1939.m	1757	19.18000030517578	GIVEFASK		1	a4.a1	6.200000061653554E-4	35.5	2	850.4686279296875	850.46728515625	0.0013000000035390258	1.5285714409345992
a4	pepa4b17	DaPR130924_VB117_O1939.m	1987	20.559999465942383	YGEPGEVFINK		1	a4.a1	3.499999875202775E-4	40.20000076293945	2	1252.62158203125	1252.621337890625	3.9999998989515007E-4	0.31933033375332526
a4	pepa4b14	DaPR130924_VB117_O1939.m	2718	24.809999465942383	PVIVEPLEQLDDEDGLPEK		1	a4.a1	4.000000053405728E-10	67.19999694824219	2	2135.082275390625	2135.07568359375	0.006500000134110451	3.044388629432414
a4	pepa4b14	DaPR130924_VB117_O1939.m	2721	24.850000381469727	PVIVEPLEQLDDEDGLPEK		1	a4.a1	0.02800000086426735	37.099998474121094	3	2135.0751953125	2135.07568359375	-6.99999975040555E-4	-0.32785721856113226
a4	pepa4a8	DaPR130924_VB117_O1939.m	2802	25.600000381469727	LFVGNLPADITEDEFK		1	a4.a1	6.799999937356915E-6	44.79999923706055	2	1807.9111328125	1807.9117431640625	-5.000000237487257E-4	-0.27656218598019927
a5	pepa5a5	DaPR130924_VB117_O1939.m	1197	15.529999732971191	GAVIVVSHDAR		1	a5.a1	0.04899999871850014	35.900001525878906	2	1123.62158203125	1123.622314453125	-6.000000284984708E-4	-0.533987284500037
a5	pepa5a2	DaPR130924_VB117_O1939.m	1225	15.729999542236328	AVSEEQQPALK		1	a5.a1	0.0012000000569969416	47.099998474121094	2	1199.6278076171875	1199.6270751953125	7.999999797903001E-4	0.6668738946726851
a5	pepa5a8	DaPR130924_VB117_O1939.m	1343	16.610000610351562	LQGQLEQGDDTAAER		1	a5.a1	7.199999799922807E-6	58.400001525878906	2	1630.7752685546875	1630.76708984375	0.008200000040233135	5.0283085127863405
a5	pepa5b10	DaPR130924_VB117_O1939.m	1799	19.459999084472656	MEETPTEYLQR	M1:+15.99491	1	a5.a1	7.79999973019585E-5	46.099998474121094	2	1412.6365966796875	1412.6365966796875	0.0	0.0
a5	pepa5b13	DaPR130924_VB117_O1939.m	1831	19.610000610351562	NQDEESQEAPELLK		1	a5.a1	3.000000106112566E-7	57.5	2	1629.76416015625	1629.7607421875	0.0035000001080334187	2.147554556588253
a5	pepa5a9	DaPR130924_VB117_O1939.m	1919	20.149999618530273	MEETPTEYLQR		1	a5.a1	7.999999773744548E-9	53.5	2	1396.6417236328125	1396.6417236328125	0.0	0.0
a5	pepa5a1	DaPR130924_VB117_O1939.m	1942	20.299999237060547	AANAAENDFSVSQAEMSSR		1	a5.a1	0.008899999782443047	29.700000762939453	3	1984.8680419921875	1984.866943359375	0.0010999999940395355	0.5541933164435658
a5	pepa5a1	DaPR130924_VB117_O1939.m	1940	20.299999237060547	AANAAENDFSVSQAEMSSR		1	a5.a1	2.799999967805335E-15	73.0999984741211	2	1984.8746337890625	1984.866943359375	0.007699999958276749	3.8793532151049614
a5	pepa5a6	DaPR130924_VB117_O1939.m	2124	21.280000686645508	GFNLPYQDAR		1	a5.a1	2.300000051036477E-4	48.0	2	1180.5738525390625	1180.574951171875	-0.0010999999940395355	-0.9317493929103288
a5	pepa5b12	DaPR130924_VB117_O1939.m	2224	21.799999237060547	NLDFGIDMDSR	M8:+15.99491	1	a5.a1	2.500000118743628E-4	43.5	2	1298.5615234375	1298.568603515625	-0.007000000216066837	-5.390550947493788
a5	pepa5a4	DaPR130924_VB117_O1939.m	2390	22.729999542236328	EVLEALGEVMVSR	M10:+15.99491	1	a5.a1	8.399999933317304E-4	45.0	2	1447.7491455078125	1447.7464599609375	0.0027000000700354576	1.864967482019129
a5	pepa5b11	DaPR130924_VB117_O1939.m	2521	23.479999542236328	NLDFGIDMDSR		1	a5.a1	1.700000069604357E-7	49.70000076293945	2	1282.574951171875	1282.57373046875	0.0013000000035390258	1.0135869561774877
a5	pepa5a7	DaPR130924_VB117_O1939.m	2540	23.559999465942383	IGFFNQQYAEQLR		1	a5.a1	8.600000001024455E-7	53.5	2	1613.8099365234375	1613.8074951171875	0.0024999999441206455	1.549131449497393
a5	pepa5b15	DaPR130924_VB117_O1939.m	2571	23.729999542236328	TFFEELAVEDK		1	a5.a1	0.0034000000450760126	36.900001525878906	2	1327.6439208984375	1327.6419677734375	0.0019000000320374966	1.431108746301497
a5	pepa5a3	DaPR130924_VB117_O1939.m	2734	24.950000762939453	EVLEALGEVMVSR		1	a5.a1	5.699999746866524E-4	45.70000076293945	2	1431.7518310546875	1431.7515869140625	3.000000142492354E-4	0.20953356503403142
a5	pepa5b14	DaPR130924_VB117_O1939.m	2864	26.15999984741211	STLLLLLTGK		1	a5.a1	6.200000061653554E-4	37.29999923706055	2	1058.683837890625	1058.682373046875	0.001500000013038516	1.4168555661520406
a6	pepa6a4	DaPR130924_VB117_O1939.m	1006	13.899999618530273	HEPGLGGPAER		1	a6.a1	8.800000068731606E-4	31.100000381469727	2	1119.5555419921875	1119.5545654296875	0.0010000000474974513	0.8932124242766578
a6	pepa6a6	DaPR130924_VB117_O1939.m	1229	15.75	KDENESSAPADGEGGSELQPK		1	a6.a1	8.499999921696144E-7	50.79999923706055	2	2144.960693359375	2144.958251953125	0.0024999999441206455	1.1655238239924866
a6	pepa6a6	DaPR130924_VB117_O1939.m	1226	15.729999542236328	KDENESSAPADGEGGSELQPK		1	a6.a1	6.199999802447564E-7	77.0	3	2144.9599609375	2144.958251953125	0.0015999999595806003	0.7459352451842339
a6	pepa6a1	DaPR130924_VB117_O1939.m	1316	16.40999984741211	AAGAGTAGPASGPGVVR		1	a6.a1	2.0000000233721948E-7	56.70000076293945	2	1395.734375	1395.7342529296875	9.999999747378752E-5	0.07164687494333864
a6	pepa6b12	DaPR130924_VB117_O1939.m	1579	18.18000030517578	TLSGAQDSEAAFAK		1	a6.a1	0.0010999999940395355	41.29999923706055	2	1395.6817626953125	1395.675537109375	0.006300000008195639	4.513943134121098
a6	pepa6b10	DaPR130924_VB117_O1939.m	1901	20.049999237060547	PTVLNQPLPGEK		1	a6.a1	5.499999970197678E-4	42.599998474121094	2	1292.722412109375	1292.7213134765625	0.0012000000569969416	0.928274365469954
a6	pepa6a9	DaPR130924_VB117_O1939.m	2017	20.700000762939453	NPPTTIGMMTLK	M8:+15.99491	1	a6.a1	0.017000000923871994	37.400001525878906	2	1319.67333984375	1319.670166015625	0.0031999999191612005	2.4248482700966907
a6	pepa6a9	DaPR130924_VB117_O1939.m	1920	20.149999618530273	NPPTTIGMMTLK	M9:+15.99491	1	a6.a1	0.035999998450279236	31.399999618530273	2	1319.6771240234375	1319.670166015625	0.007000000216066837	5.304355888563716
a6	pepa6a8	DaPR130924_VB117_O1939.m	2296	22.209999084472656	NLAHPVIQNFSYETFQQK		1	a6.a1	0.00419999985024333	38.900001525878906	3	2164.08154296875	2164.08251953125	-0.0010000000474974513	-0.4620896100182242
a6	pepa6b13	DaPR130924_VB117_O1939.m	2306	22.260000228881836	WTVEESEWVK		1	a6.a1	0.0430000014603138	33.599998474121094	2	1292.613037109375	1292.6162109375	-0.003100000089034438	-2.3982370504127366
a6	pepa6a5	DaPR130924_VB117_O1939.m	2364	22.600000381469727	LRNDLLNIIR		1	a6.a1	0.007699999958276749	35.29999923706055	2	1239.7537841796875	1239.7535400390625	1.9999999494757503E-4	0.1613223826255607
a6	pepa6b11	DaPR130924_VB117_O1939.m	2464	23.1299991607666	TEFTLTEAVVESSR		1	a6.a1	3.699999942909926E-4	49.900001525878906	2	1568.7838134765625	1568.7806396484375	0.0031999999191612005	2.039800746061169
a6	pepa6a7	DaPR130924_VB117_O1939.m	2517	23.450000762939453	NDLLNIIR		1	a6.a1	0.009600000455975533	47.20000076293945	2	970.569580078125	970.5684204101562	0.0010999999940395355	1.1333564650441463
a6	pepa6a3	DaPR130924_VB117_O1939.m	2725	24.860000610351562	DLVLPTQALPASPALK		1	a6.a1	6.70000008540228E-5	60.20000076293945	2	1633.9620361328125	1633.9527587890625	0.00930000003427267	5.691719044046896
a6	pepa6a2	DaPR130924_VB117_O1939.m	2780	25.43000030517578	DIMQALLVR		1	a6.a1	0.03500000014901161	46.599998474121094	2	1058.6044921875	1058.6031494140625	0.00139999995008111	1.3224974352815886
a7	pepa7b11	DaPR130924_VB117_O1939.m	790	11.859999656677246	TAEEPPQEK		1	a7.a1	0.002300000051036477	40.099998474121094	2	1028.4892578125	1028.4898681640625	-6.000000284984708E-4	-0.5833796200340985
a7	pepa7a2	DaPR130924_VB117_O1939.m	854	12.430000305175781	ESEEGNPVR		1	a7.a1	0.014000000432133675	32.0	2	1016.4658813476562	1016.4647827148438	0.0010999999940395355	1.0821821008904806
a7	pepa7a8	DaPR130924_VB117_O1939.m	1137	15.010000228881836	MQELYGDGK	M1:+15.99491	1	a7.a1	6.099999882280827E-4	32.5	2	1056.467041015625	1056.467041015625	0.0	0.0
a7	pepa7a1	DaPR130924_VB117_O1939.m	1239	15.829999923706055	DPQTEEFK		1	a7.a1	0.01600000075995922	32.79999923706055	2	993.4559326171875	993.4528198242188	0.003100000089034438	3.1204301071720257
a7	pepa7b12	DaPR130924_VB117_O1939.m	1313	16.399999618530273	TEDGGEFEEGASENNAK		1	a7.a1	2.50000003337858E-11	70.69999694824219	2	1783.7252197265625	1783.7257080078125	-5.000000237487257E-4	-0.2803121699171786
a7	pepa7a4	DaPR130924_VB117_O1939.m	1482	17.559999465942383	HPDGVASVSFR		1	a7.a1	0.002400000113993883	22.899999618530273	2	1171.5859375	1171.5859375	9.999999747378752E-5	0.08535438525932931
a7	pepa7b13	DaPR130924_VB117_O1939.m	1664	18.6299991607666	YGFSNDGASSSTANVEDVHAR		1	a7.a1	3.4999999343199306E-7	48.900001525878906	3	2183.963623046875	2183.959228515625	0.0044999998062849045	2.060477937284308
a7	pepa7a5	DaPR130924_VB117_O1939.m	1762	19.209999084472656	LLDEDEIR		1	a7.a1	0.03400000184774399	35.099998474121094	2	1002.5120239257812	1002.5106201171875	0.00139999995008111	1.3964938844413024
a7	pepa7a7	DaPR130924_VB117_O1939.m	2030	20.760000228881836	MNAQETATGMAFEEPIDEK	M10:+15.99491	1	a7.a1	3.3000000509986194E-9	63.79999923706055	2	2127.920654296875	2127.92138671875	-6.000000284984708E-4	-0.28196531706637407
a7	pepa7a7	DaPR130924_VB117_O1939.m	2176	21.559999465942383	MNAQETATGMAFEEPIDEK	M1:+15.99491	1	a7.a1	8.900000248104334E-4	33.599998474121094	2	2127.9296875	2127.92138671875	0.00839999970048666	3.9475141106784215
a7	pepa7a9	DaPR130924_VB117_O1939.m	2188	21.6299991607666	QITAQAWDGTTDYQVEETSR		1	a7.a1	5.699999746866524E-4	32.900001525878906	2	2299.05908203125	2299.048095703125	0.010999999940395355	4.784588874392901
a7	pepa7a6	DaPR130924_VB117_O1939.m	2273	22.100000381469727	MNAQETATGMAFEEPIDEK		1	a7.a1	4.999999873689376E-5	50.70000076293945	2	2111.9296875	2111.926513671875	0.0032999999821186066	1.5625543600857126
a7	pepa7b10	DaPR130924_VB117_O1939.m	2414	22.8799991607666	SGTNLDGNDEFDEQLR	S1:+42.01057	1	a7.a1	7.60000011723605E-6	54.29999923706055	2	1851.8001708984375	1851.799560546875	6.99999975040555E-4	0.37801066052409604
a7	pepa7a3	DaPR130924_VB117_O1939.m	2607	23.959999084472656	GWEAFLNAPEANR		1	a7.a1	0.0010999999940395355	42.0	2	1474.70849609375	1474.707763671875	7.999999797903001E-4	0.5424803472915747
a8	pepa8b13	DaPR130924_VB117_O1939.m	822	12.15999984741211	TPVTEQEEK		1	a8.a1	2.800000074785203E-4	38.70000076293945	2	1060.5169677734375	1060.51611328125	8.999999845400453E-4	0.8486433852998556
a8	pepa8a4	DaPR130924_VB117_O1939.m	825	12.180000305175781	GRPPKPLGGGTPK		1	a8.a1	0.003800000064074993	39.5	3	1261.740234375	1261.738037109375	0.002300000051036477	1.8228823918994679
a8	pepa8b10	DaPR130924_VB117_O1939.m	1063	14.350000381469727	METVSNASSSSNPSSPGR	M1:+15.99491	1	a8.a1	3.7999998880877683E-7	56.099998474121094	2	1810.788330078125	1810.78759765625	7.999999797903001E-4	0.4417966970978601
a8	pepa8a9	DaPR130924_VB117_O1939.m	1220	15.699999809265137	METVSNASSSSNPSSPGR		1	a8.a1	4.5000000682193786E-5	43.70000076293945	2	1794.7928466796875	1794.792724609375	1.9999999494757503E-4	0.11143347764076977
a8	pepa8a3	DaPR130924_VB117_O1939.m	1810	19.510000228881836	EAMMGLAQIYK	M3:+15.99491 - M4:+15.99491	1	a8.a1	0.002300000051036477	35.20000076293945	2	1286.6151123046875	1286.6123046875	0.00279999990016222	2.1762576729299203
a8	pepa8a8	DaPR130924_VB117_O1939.m	1837	19.649999618530273	IYAPEAPYTSPDK		1	a8.a1	9.40000027185306E-5	44.5	2	1451.7076416015625	1451.7056884765625	0.0020000000949949026	1.3776897830397887
a8	pepa8b11	DaPR130924_VB117_O1939.m	1897	20.030000686645508	SIDGTADDEDEGVPTDQAIR		1	a8.a1	2.399999914359796E-7	52.0	2	2103.95068359375	2103.931884765625	0.01899999938905239	9.030710322244564
a8	pepa8a5	DaPR130924_VB117_O1939.m	2134	21.329999923706055	HDVIVSIVTAAK		1	a8.a1	7.099999929778278E-4	43.599998474121094	2	1252.7276611328125	1252.7264404296875	0.0013000000035390258	1.037736541341878
a8	pepa8a2	DaPR130924_VB117_O1939.m	2145	21.399999618530273	EAMMGLAQIYK	M4:+15.99491	1	a8.a1	0.0012000000569969416	32.0	2	1270.620361328125	1270.617431640625	0.003000000026077032	2.3610568778388497
a8	pepa8a6	DaPR130924_VB117_O1939.m	2184	21.600000381469727	LLTTILHSDGDLTEQGK		1	a8.a1	3.1999999191612005E-4	39.0	2	1840.959716796875	1840.9654541015625	-0.00570000009611249	-3.0962015519700414
a8	pepa8b14	DaPR130924_VB117_O1939.m	2395	22.760000228881836	VAEAALQIFK		1	a8.a1	1.500000053056283E-6	52.70000076293945	2	1089.6341552734375	1089.6307373046875	0.0035000001080334187	3.2120974456824016
a8	pepa8a1	DaPR130924_VB117_O1939.m	2437	23.010000228881836	EAMMGLAQIYK		1	a8.a1	1.3000000035390258E-4	35.099998474121094	2	1254.6197509765625	1254.62255859375	-0.0027000000700354576	-2.1520417049265927
a8	pepa8b12	DaPR130924_VB117_O1939.m	2448	23.059999465942383	SLVATFIVK		1	a8.a1	0.005400000140070915	35.29999923706055	2	977.6046142578125	977.6033935546875	0.0012000000569969416	1.2274917056431158
a8	pepa8a7	DaPR130924_VB117_O1939.m	2609	23.979999542236328	LWVPDEEVSPETMVK		1	a8.a1	0.0031999999191612005	37.20000076293945	2	1758.8673095703125	1758.8623046875	0.005100000184029341	2.899601731435973
a9	pepa9a2	DaPR130924_VB117_O1939.m	913	13.0	HLDQEQQLK		1	a9.a1	0.039000000804662704	29.200000762939453	2	1138.5875244140625	1138.58544921875	0.0020000000949949026	1.7565656546614217
a9	pepa9b10	DaPR130924_VB117_O1939.m	1166	15.210000038146973	MADPESNQEAVNSSAAR	M1:+15.99491	1	a9.a1	2.900000026784255E-6	62.900001525878906	2	1792.7816162109375	1792.777099609375	0.004600000102072954	2.5658516628058448
a9	pepa9a8	DaPR130924_VB117_O1939.m	1237	15.8100004196167	LSTQSNSNNIEPAR		1	a9.a1	7.200000109151006E-4	43.099998474121094	2	1530.7510986328125	1530.7510986328125	0.0	0.0
a9	pepa9a9	DaPR130924_VB117_O1939.m	1314	16.399999618530273	MADPESNQEAVNSSAAR		1	a9.a1	8.099999831756577E-6	52.70000076293945	2	1776.788818359375	1776.7821044921875	0.0066999997943639755	3.7708618166653958
a9	pepa9a4	DaPR130924_VB117_O1939.m	1749	19.1299991607666	LLDTNPEINQSDSQDSR		1	a9.a1	5.4000000027087935E-9	54.900001525878906	2	1931.893310546875	1931.89453125	-0.0012000000569969416	-0.6211519508885931
a9	pepa9a1	DaPR130924_VB117_O1939.m	1838	19.649999618530273	DDSLDLSPQGR		1	a9.a1	0.002199999988079071	39.79999923706055	2	1202.5687255859375	1202.565185546875	0.003599999938160181	2.9936006641694486
a9	pepa9a7	DaPR130924_VB117_O1939.m	1840	19.65999984741211	LQALLEAR		1	a9.a1	0.03799999877810478	34.79999923706055	2	913.5468139648438	913.5469970703125	-1.9999999494757503E-4	-0.21892688125401583
a9	pepa9b14	DaPR130924_VB117_O1939.m	2041	20.809999465942383	SVYHLEDIVR		1	a9.a1	1.500000071246177E-4	41.29999923706055	2	1230.647216796875	1230.6480712890625	-8.999999845400453E-4	-0.7313219802939482
a9	pepa9b11	DaPR130924_VB117_O1939.m	2048	20.860000610351562	SESPPAELPSLR		1	a9.a1	2.099999983329326E-4	39.79999923706055	2	1282.6632080078125	1282.6641845703125	-8.999999845400453E-4	-0.7016645474057122
a9	pepa9b13	DaPR130924_VB117_O1939.m	2250	21.950000762939453	SSFLASLNPK		1	a9.a1	3.1999999191612005E-4	42.599998474121094	2	1063.5841064453125	1063.5787353515625	0.005499999970197678	5.171220321906559
a9	pepa9a5	DaPR130924_VB117_O1939.m	2313	22.309999465942383	IIEAAHQVGEDEISLSTLGR		1	a9.a1	0.0015999999595806003	33.5	3	2138.117919921875	2138.109130859375	0.008700000122189522	4.069015934042952
a9	pepa9a6	DaPR130924_VB117_O1939.m	2491	23.309999465942383	LPDYSSIEIMR		1	a9.a1	0.005799999926239252	34.79999923706055	2	1323.6663818359375	1323.6617431640625	0.004699999932199717	3.5507560420722766
a9	pepa9a3	DaPR130924_VB117_O1939.m	2711	24.75	LFLQFVTGSPR		1	a9.a1	1.8000000272877514E-4	45.29999923706055	2	1264.7017822265625	1264.705322265625	-0.0034000000450760126	-2.688373319237059
a9	pepa9b12	DaPR130924_VB117_O1939.m	2858	26.100000381469727	SSAVVVDAIPVFLEK		1	a9.a1	7.199999885187935E-8	51.599998474121094	2	1573.89208984375	1573.884033203125	0.008100000210106373	5.146503833336106
b10	pepb10a5	DaPR130924_VB117_O1939.m	1213	15.649999618530273	IMATPEQVGK	M2:+15.99491	1	b10.a1	7.300000288523734E-4	45.400001525878906	2	1089.5626220703125	1089.561279296875	0.00139999995008111	1.2849207994841463
b10	pepb10a7	DaPR130924_VB117_O1939.m	1694	18.780000686645508	IMLFTNEDNPHGNDSAK	M2:+15.99491	1	b10.a1	0.024000000208616257	40.20000076293945	3	1918.865478515625	1918.8603515625	0.005100000184029341	2.657827694379367
b10	pepb10b11	DaPR130924_VB117_O1939.m	1817	19.549999237060547	TEGDEEAEEEQEENLEASGDYK		1	b10.a1	4.999999987376214E-7	46.70000076293945	2	2501.0029296875	2500.99609375	0.006800000090152025	2.718916717681109
b10	pepb10b11	DaPR130924_VB117_O1939.m	1821	19.559999465942383	TEGDEEAEEEQEENLEASGDYK		1	b10.a1	0.01899999938905239	28.0	3	2500.999755859375	2500.99609375	0.0035000001080334187	1.3994424528610556
b10	pepb10a6	DaPR130924_VB117_O1939.m	1848	19.709999084472656	IMLFTNEDNPHGNDSAK		1	b10.a1	0.014999999664723873	41.5	3	1902.8662109375	1902.865478515625	7.999999797903001E-4	0.42041856811357936
b10	pepb10a8	DaPR130924_VB117_O1939.m	1904	20.059999465942383	KQELLEALTK		1	b10.a1	0.004999999888241291	41.70000076293945	2	1172.690673828125	1172.6888427734375	0.0017999999690800905	1.534933993934015
b10	pepb10b10	DaPR130924_VB117_O1939.m	2089	21.100000381469727	SDSFENPVLQQHFR		1	b10.a1	4.5000000682193786E-5	39.79999923706055	2	1703.821044921875	1703.81396484375	0.0071000000461936	4.167121641619314
b10	pepb10b12	DaPR130924_VB117_O1939.m	2353	22.549999237060547	TFNTSTGGLLLPSDTK		1	b10.a1	4.19999999223819E-8	67.5	2	1651.855712890625	1651.854248046875	0.0015999999595806003	0.9686084359273306
b10	pepb10a9	DaPR130924_VB117_O1939.m	2549	23.610000610351562	NIYVLQELDNPGAK		1	b10.a1	1.7999999499807018E-6	58.900001525878906	2	1573.823974609375	1573.822509765625	0.001500000013038516	0.9530935056087724
b10	pepb10a2	DaPR130924_VB117_O1939.m	2627	24.079999923706055	DIISIAEDEDLR		1	b10.a1	2.499999936844688E-5	65.0	2	1388.6961669921875	1388.6907958984375	0.005400000140070915	3.888554713561914
b10	pepb10a4	DaPR130924_VB117_O1939.m	2673	24.459999084472656	DTGIFLDLMHLK	M9:+15.99491	1	b10.a1	1.6999999934341758E-4	41.70000076293945	2	1418.73388671875	1418.7352294921875	-0.0013000000035390258	-0.9163091015963133
b10	pepb10a3	DaPR130924_VB117_O1939.m	2773	25.360000610351562	DSLIFLVDASK		1	b10.a1	1.0999999631167157E-6	48.70000076293945	2	1207.6590576171875	1207.6573486328125	0.0017999999690800905	1.4904889794426113
b10	pepb10a1	DaPR130924_VB117_O1939.m	2976	27.450000762939453	DLLAVVFYGTEK		1	b10.a1	3.300000025774352E-5	58.0	2	1354.727294921875	1354.7257080078125	0.0015999999595806003	1.1810508578400531
b11	pepb11a7	DaPR130924_VB117_O1939.m	782	11.779999732971191	PQPQNGSSGMGSTVSK	M10:+15.99491	1	b11.a1	0.007699999958276749	31.600000381469727	2	1577.7247314453125	1577.7227783203125	0.0019000000320374966	1.2042673517462235
b11	pepb11a1	DaPR130924_VB117_O1939.m	859	12.460000038146973	AAGPSLSHTSGGTQSK		1	b11.a1	0.020999999716877937	26.399999618530273	3	1485.7301025390625	1485.7296142578125	5.000000237487257E-4	0.336535005394301
b11	pepb11a6	DaPR130924_VB117_O1939.m	1062	14.350000381469727	PQPQNGSSGMGSTVSK		1	b11.a1	0.029999999329447746	36.79999923706055	2	1561.7294921875	1561.7279052734375	0.0015999999595806003	1.024506224277565
b11	pepb11a8	DaPR130924_VB117_O1939.m	1182	15.399999618530273	SGGVGGSNTNWK		1	b11.a1	3.000000142492354E-4	44.5	2	1163.54443359375	1163.54443359375	9.999999747378752E-5	0.08594428763233841
b11	pepb11a2	DaPR130924_VB117_O1939.m	1296	16.299999237060547	ATAFNEQVDK		1	b11.a1	2.300000051036477E-4	41.599998474121094	2	1122.543212890625	1122.54296875	3.000000142492354E-4	0.2672503615458911
b11	pepb11a3	DaPR130924_VB117_O1939.m	1428	17.18000030517578	ATVMDVKPVDYR	M4:+15.99491	1	b11.a1	0.04699999839067459	34.79999923706055	3	1409.710205078125	1409.709716796875	5.000000237487257E-4	0.3546829661391705
b11	pepb11b11	DaPR130924_VB117_O1939.m	1461	17.399999618530273	VIDQQNGLYR		1	b11.a1	1.1000000085914508E-4	50.099998474121094	2	1205.6273193359375	1205.627685546875	-3.9999998989515007E-4	-0.33177737595973444
b11	pepb11b10	DaPR130924_VB117_O1939.m	2185	21.610000610351562	VGQLSEGAIAAIMQK	M13:+15.99491	1	b11.a1	6.099999882280827E-4	45.20000076293945	2	1531.8175048828125	1531.8153076171875	0.002300000051036477	1.5014865301315197
b11	pepb11b12	DaPR130924_VB117_O1939.m	2285	22.15999984741211	VVPIASLTPYQSK		1	b11.a1	9.899999713525176E-5	34.5	2	1402.79638671875	1402.7945556640625	0.0020000000949949026	1.4257255896235868
b11	pepb11a5	DaPR130924_VB117_O1939.m	2292	22.200000762939453	IGNPVPYNEGLGQPQVAPPAPAASPAASSR		1	b11.a1	1.4000000373926014E-4	51.0	3	2913.489501953125	2913.48583984375	0.003599999938160181	1.235633236629442
b11	pepb11a9	DaPR130924_VB117_O1939.m	2588	23.829999923706055	VGQLSEGAIAAIMQK		1	b11.a1	2.4000000848900527E-5	57.20000076293945	2	1515.822998046875	1515.8204345703125	0.0027000000700354576	1.7812136638735991
b11	pepb11a4	DaPR130924_VB117_O1939.m	2795	25.530000686645508	LFSLELVDESGEIR		1	b11.a1	1.1000000085914508E-5	50.20000076293945	2	1606.830322265625	1606.8326416015625	-0.002300000051036477	-1.4313874335687011
b12	pepb12a8	DaPR130924_VB117_O1939.m	799	11.930000305175781	TEGAEATPGAQK		1	b12.a1	0.029999999329447746	38.5	2	1159.560791015625	1159.5594482421875	0.001500000013038516	1.293594748688748
b12	pepb12a7	DaPR130924_VB117_O1939.m	805	12.0	MEVVVHGR	M1:+15.99491	1	b12.a1	0.004999999888241291	32.400001525878906	2	942.486572265625	942.4829711914062	0.003599999938160181	3.8196975947579923
b12	pepb12a1	DaPR130924_VB117_O1939.m	1310	16.3799991607666	EVDATSPAPSTSSTVK		1	b12.a1	7.3999999585794285E-6	61.900001525878906	2	1576.7713623046875	1576.7705078125	8.999999845400453E-4	0.5707869218004601
b12	pepb12b12	DaPR130924_VB117_O1939.m	1788	19.3799991607666	TTIYEIQDDR		1	b12.a1	0.00279999990016222	42.900001525878906	2	1253.606201171875	1253.6011962890625	0.004999999888241291	3.988509187006521
b12	pepb12a5	DaPR130924_VB117_O1939.m	1905	20.079999923706055	LKTEPEEVSIEDSAQSDLK		1	b12.a1	0.039000000804662704	34.79999923706055	3	2118.048583984375	2118.04541015625	0.0031999999191612005	1.5108268707634243
b12	pepb12a6	DaPR130924_VB117_O1939.m	1961	20.40999984741211	IQIADLMEEK	M7:+15.99491	1	b12.a1	0.014000000432133675	39.0	2	1205.6116943359375	1205.608642578125	0.003100000089034438	2.571315416589305
b12	pepb12a9	DaPR130924_VB117_O1939.m	2013	20.68000030517578	TEPEEVSIEDSAQSDLK		1	b12.a1	9.299999801442027E-4	50.599998474121094	2	1876.8731689453125	1876.8662109375	0.007000000216066837	3.7296213098590107
b12	pepb12b11	DaPR130924_VB117_O1939.m	2067	20.959999084472656	TPQMPPTTPSSSFFTK	M4:+15.99491	1	b12.a1	0.00419999985024333	35.79999923706055	2	1769.8426513671875	1769.8419189453125	7.999999797903001E-4	0.452017760019515
b12	pepb12a3	DaPR130924_VB117_O1939.m	2130	21.309999465942383	GEFTYYEIQDNTGK		1	b12.a1	0.0034000000450760126	40.79999923706055	2	1664.7540283203125	1664.7442626953125	0.009800000116229057	5.886790142987078
b12	pepb12a4	DaPR130924_VB117_O1939.m	2179	21.579999923706055	GLEVINDYHFR		1	b12.a1	0.008299999870359898	38.099998474121094	2	1362.6842041015625	1362.6805419921875	0.003800000064074993	2.7886213583996264
b12	pepb12b10	DaPR130924_VB117_O1939.m	2286	22.15999984741211	TPQMPPTTPSSSFFTK		1	b12.a1	0.0052999998442828655	29.899999618530273	2	1753.8529052734375	1753.8470458984375	0.006000000052154064	3.421050921279434
b12	pepb12a2	DaPR130924_VB117_O1939.m	2580	23.780000686645508	EVMVLNATESFVYEPK	M3:+15.99491	1	b12.a1	0.01899999938905239	32.0	2	1871.906982421875	1871.9100341796875	-0.002899999963119626	-1.5492197328759287
b13	pepb13a9	DaPR130924_VB117_O1939.m	1007	13.899999618530273	NLNHVSYGR		1	b13.a1	0.032999999821186066	28.399999618530273	2	1059.5333251953125	1059.533447265625	-9.999999747378752E-5	-0.09438116156867063
b13	pepb13b10	DaPR130924_VB117_O1939.m	1275	16.1299991607666	NYTDNELEK		1	b13.a1	0.03500000014901161	29.399999618530273	2	1125.5048828125	1125.50634765625	-0.00139999995008111	-1.2438845440511859
b13	pepb13a6	DaPR130924_VB117_O1939.m	1440	17.260000228881836	IIAEGANGPTTPEADK		1	b13.a1	2.5999999930803597E-9	54.400001525878906	2	1583.7943115234375	1583.7916259765625	0.00279999990016222	1.7679092717994047
b13	pepb13b12	DaPR130924_VB117_O1939.m	1661	18.610000610351562	YSTDVSVDEVK		1	b13.a1	0.006399999838322401	41.5	2	1241.5904541015625	1241.5899658203125	5.000000237487257E-4	0.4027094592524175
b13	pepb13a1	DaPR130924_VB117_O1939.m	1696	18.799999237060547	ALASLMTYK	M6:+15.99491	1	b13.a1	0.01899999938905239	28.899999618530273	2	1013.5375366210938	1013.5339965820312	0.0035000001080334187	3.453263649602841
b13	pepb13a8	DaPR130924_VB117_O1939.m	2011	20.68000030517578	MVEGFFDR	M1:+15.99491	1	b13.a1	0.017000000923871994	35.70000076293945	2	1016.45068359375	1016.4509887695312	-3.000000142492354E-4	-0.29514459385041436
b13	pepb13a5	DaPR130924_VB117_O1939.m	2194	21.649999618530273	HGGTIPIVPTAEFQDR		1	b13.a1	1.4000000373926014E-4	45.599998474121094	3	1737.8935546875	1737.892333984375	0.0012000000569969416	0.690491599238351
b13	pepb13a3	DaPR130924_VB117_O1939.m	2205	21.700000762939453	DIVHSGLAYTMER		1	b13.a1	0.010999999940395355	32.29999923706055	3	1491.7305908203125	1491.7264404296875	0.004100000020116568	2.7484932283801142
b13	pepb13a7	DaPR130924_VB117_O1939.m	2214	21.729999542236328	MVEGFFDR		1	b13.a1	0.00279999990016222	36.29999923706055	2	1000.458251953125	1000.4561157226562	0.002099999925121665	2.0990425188263044
b13	pepb13b11	DaPR130924_VB117_O1939.m	2315	22.329999923706055	YNLGLDLR		1	b13.a1	0.00139999995008111	43.5	2	963.5274658203125	963.5261840820312	0.0012000000569969416	1.2454254765688628
b13	pepb13a4	DaPR130924_VB117_O1939.m	2479	23.229999542236328	GFIGPGIDVPAPDMSTGER	M14:+15.99491	1	b13.a1	2.9000000722589903E-5	45.599998474121094	2	1931.9111328125	1931.917236328125	-0.006000000052154064	-3.1057231331285657
b13	pepb13a2	DaPR130924_VB117_O1939.m	2527	23.5	DDGSWEVIEGYR		1	b13.a1	5.300000225361146E-7	45.900001525878906	2	1425.6300048828125	1425.6285400390625	0.001500000013038516	1.0521674972902941
b14	pepb14b11	DaPR130924_VB117_O1939.m	1274	16.1299991607666	VVEELTR		1	b14.a1	0.04600000008940697	35.599998474121094	2	845.4750366210938	845.4730834960938	0.0019000000320374966	2.2472625907626247
b14	pepb14b10	DaPR130924_VB117_O1939.m	1611	18.360000610351562	TYEVSLR		1	b14.a1	0.00419999985024333	35.20000076293945	2	867.45849609375	867.45751953125	0.0010000000474974513	1.1527942579111234
b14	pepb14a6	DaPR130924_VB117_O1939.m	1951	20.360000610351562	IEVQDTSGGTTALRPSASTQALSSSVSSSK		1	b14.a1	0.0013000000035390258	52.099998474121094	3	2952.486572265625	2952.47607421875	0.010999999940395355	3.7256863947004373
b14	pepb14a1	DaPR130924_VB117_O1939.m	2021	20.709999084472656	EMLGGEIIPR	M2:+15.99491	1	b14.a1	0.014000000432133675	35.70000076293945	2	1130.58984375	1130.5877685546875	0.002099999925121665	1.857440867068859
b14	pepb14a8	DaPR130924_VB117_O1939.m	2083	21.059999465942383	IVVFQYSDGK		1	b14.a1	6.799999973736703E-4	46.20000076293945	2	1155.6053466796875	1155.6048583984375	5.000000237487257E-4	0.432673867814713
b14	pepb14b12	DaPR130924_VB117_O1939.m	2092	21.100000381469727	YLLGDMEGR		1	b14.a1	0.027000000700354576	32.400001525878906	2	1053.504638671875	1053.5037841796875	8.999999845400453E-4	0.8542921231562843
b14	pepb14a3	DaPR130924_VB117_O1939.m	2215	21.75	GAVYSMVEFNGK		1	b14.a1	7.199999799922807E-6	48.900001525878906	2	1301.624755859375	1301.619873046875	0.004900000058114529	3.7645399855830766
b14	pepb14a9	DaPR130924_VB117_O1939.m	2429	22.959999084472656	QSGESIDIITR	Q1:-17.02655	1	b14.a1	0.0035000001080334187	33.599998474121094	2	1201.6085205078125	1201.6063232421875	0.002199999988079071	1.830882499139158
b14	pepb14a7	DaPR130924_VB117_O1939.m	2680	24.510000228881836	LFMLLLEK	M3:+15.99491	1	b14.a1	4.900000058114529E-4	41.29999923706055	2	1022.59619140625	1022.5958862304688	3.000000142492354E-4	0.29337103570317175
b14	pepb14a5	DaPR130924_VB117_O1939.m	2723	24.860000610351562	IAVMELFR		1	b14.a1	0.02800000086426735	35.400001525878906	2	978.5427856445312	978.5444946289062	-0.0017999999690800905	-1.839466655793414
b14	pepb14a2	DaPR130924_VB117_O1939.m	2767	25.280000686645508	ETDDTLVLSFVGQTR		1	b14.a1	3.199999909497819E-8	57.79999923706055	2	1680.8558349609375	1680.843994140625	0.012000000104308128	7.139270596283648
b14	pepb14a4	DaPR130924_VB117_O1939.m	2853	26.049999237060547	GDFILVGDLMR		1	b14.a1	9.999999747378752E-5	45.20000076293945	2	1235.6488037109375	1235.645751953125	0.0031999999191612005	2.5897389394194223
b15	pepb15b10	DaPR130924_VB117_O1939.m	929	13.149999618530273	RMEELHNQEVQK		1	b15.a1	0.007300000172108412	36.20000076293945	3	1540.7564697265625	1540.754150390625	0.002400000113993883	1.5576788246102826
b15	pepb15a4	DaPR130924_VB117_O1939.m	1230	15.760000228881836	LEMEMEAAR	M3:+15.99491	1	b15.a1	0.009999999776482582	31.200000762939453	2	1095.4764404296875	1095.4813232421875	-0.004800000227987766	-4.381635840017501
b15	pepb15a7	DaPR130924_VB117_O1939.m	2001	20.6299991607666	MGQMAMGGAMGINNR		1	b15.a1	1.5999999936067155E-10	60.70000076293945	2	1538.671630859375	1538.669921875	0.0017999999690800905	1.1698415257813304
b15	pepb15b11	DaPR130924_VB117_O1939.m	2084	21.059999465942383	VELDNMPLR		1	b15.a1	5.499999970197678E-4	46.79999923706055	2	1086.5614013671875	1086.5616455078125	-1.9999999494757503E-4	-0.18406686429107627
b15	pepb15a9	DaPR130924_VB117_O1939.m	2108	21.200000762939453	PVTVEPMDQLDDEEGLPEK	M7:+15.99491	1	b15.a1	9.699999736767495E-8	60.29999923706055	2	2156.9912109375	2156.99072265625	5.000000237487257E-4	0.23180443870105993
b15	pepb15a2	DaPR130924_VB117_O1939.m	2160	21.479999542236328	FAQPGSFEYEYAMR	M13:+15.99491	1	b15.a1	2.4000000848900527E-5	44.900001525878906	2	1711.740478515625	1711.7425537109375	-0.0020000000949949026	-1.1684000556386491
b15	pepb15a1	DaPR130924_VB117_O1939.m	2368	22.610000610351562	FAQPGSFEYEYAMR		1	b15.a1	7.900000200606883E-4	38.5	2	1695.7506103515625	1695.74755859375	0.003100000089034438	1.8281023453781098
b15	pepb15a8	DaPR130924_VB117_O1939.m	2386	22.709999084472656	PVTVEPMDQLDDEEGLPEK		1	b15.a1	7.600000244565308E-4	36.900001525878906	2	2141.0029296875	2140.995849609375	0.0071000000461936	3.316213829881546
b15	pepb15a3	DaPR130924_VB117_O1939.m	2404	22.809999465942383	FGQAATMEGIGAIGGTPPAFNR	M7:+15.99491	1	b15.a1	0.020999999716877937	32.79999923706055	3	2179.066162109375	2179.060546875	0.00570000009611249	2.6158062034058136
b15	pepb15a6	DaPR130924_VB117_O1939.m	2547	23.600000381469727	LFVGNLPPDITEEEMR	M15:+15.99491	1	b15.a1	0.002199999988079071	38.400001525878906	2	1875.90966796875	1875.9161376953125	-0.006399999838322401	-3.4116662838591636
b15	pepb15a5	DaPR130924_VB117_O1939.m	2665	24.399999618530273	LFVGNLPPDITEEEMR		1	b15.a1	6.900000153109431E-5	40.900001525878906	2	1859.927734375	1859.921142578125	0.006599999964237213	3.548537522988012
b16	pepb16a5	DaPR130924_VB117_O1939.m	1332	16.510000228881836	EYNVNDDSMK		1	b16.a1	0.00139999995008111	30.399999618530273	2	1214.5018310546875	1214.499755859375	0.002099999925121665	1.7291069141761282
b16	pepb16a7	DaPR130924_VB117_O1939.m	1545	17.979999542236328	PVTMGDEGGLR		1	b16.a1	0.003000000026077032	33.79999923706055	2	1131.5545654296875	1131.5467529296875	0.007899999618530273	6.981593644342477
b16	pepb16a4	DaPR130924_VB117_O1939.m	1740	19.079999923706055	DSVEENMLK		1	b16.a1	0.004999999888241291	37.70000076293945	2	1064.4935302734375	1064.4932861328125	3.000000142492354E-4	0.2818242427240688
b16	pepb16a1	DaPR130924_VB117_O1939.m	1854	19.75	AGGVGLNLSAASR		1	b16.a1	5.700000201613875E-6	49.599998474121094	2	1172.64013671875	1172.6385498046875	0.001500000013038516	1.2791665541682502
b16	pepb16a3	DaPR130924_VB117_O1939.m	1859	19.780000686645508	AVLDLESER		1	b16.a1	0.00139999995008111	42.70000076293945	2	1031.53955078125	1031.5372314453125	0.002400000113993883	2.326624808908917
b16	pepb16a2	DaPR130924_VB117_O1939.m	1929	20.200000762939453	ASGFVFTR		1	b16.a1	4.199999966658652E-5	37.70000076293945	2	884.4636840820312	884.462890625	7.999999797903001E-4	0.9045037256735388
b16	pepb16b10	DaPR130924_VB117_O1939.m	1963	20.40999984741211	YYTGVVNNNEMVALQR	M11:+15.99491	1	b16.a1	1.3999999737279722E-6	47.400001525878906	2	1886.9112548828125	1886.9068603515625	0.004399999976158142	2.331858592818062
b16	pepb16a8	DaPR130924_VB117_O1939.m	2024	20.729999542236328	VFIQHITLSDEER		1	b16.a1	0.006300000008195639	40.79999923706055	3	1586.81884765625	1586.8177490234375	0.0012000000569969416	0.7562305486786041
b16	pepb16a9	DaPR130924_VB117_O1939.m	2249	21.93000030517578	YYTGVVNNNEMVALQR		1	b16.a1	4.4999999227002263E-4	41.5	2	1870.914306640625	1870.9119873046875	0.002300000051036477	1.2293470065098846
b16	pepb16a6	DaPR130924_VB117_O1939.m	2420	22.90999984741211	NDLYYNTITNFSEK		1	b16.a1	4.49999992824246E-9	65.9000015258789	2	1721.8037109375	1721.8021240234375	0.0015999999595806003	0.929258906849171
b17	pepb17a8	DaPR130924_VB117_O1939.m	845	12.380000114440918	VDEEQMK		1	b17.a1	0.009700000286102295	30.299999237060547	2	878.3935546875	878.392822265625	6.99999975040555E-4	0.7969099442719214
b17	pepb17a4	DaPR130924_VB117_O1939.m	1017	13.979999542236328	EEASGSSVTAEEAK		1	b17.a1	4.70000013592653E-5	51.29999923706055	2	1394.632080078125	1394.6285400390625	0.0035000001080334187	2.5096289137574845
b17	pepb17a2	DaPR130924_VB117_O1939.m	1985	20.549999237060547	DQVTAQEIFQDNHEDGPTAK		1	b17.a1	0.0031999999191612005	54.29999923706055	3	2243.024169921875	2243.021484375	0.0027000000700354576	1.2037334857663171
b17	pepb17a1	DaPR130924_VB117_O1939.m	2025	20.729999542236328	ANPQVGVAFPH		1	b17.a1	6.800000119255856E-5	38.70000076293945	2	1136.58544921875	1136.5850830078125	3.9999998989515007E-4	0.3519314091617377
b17	pepb17a9	DaPR130924_VB117_O1939.m	2109	21.200000762939453	VITMFVQR		1	b17.a1	0.009100000374019146	41.099998474121094	2	993.5577392578125	993.555419921875	0.002300000051036477	2.3149187301673924
b17	pepb17a3	DaPR130924_VB117_O1939.m	2116	21.229999542236328	EDIIQGFR		1	b17.a1	3.600000054575503E-4	42.599998474121094	2	977.5067138671875	977.5054931640625	0.0012000000569969416	1.2276146429752453
b17	pepb17a6	DaPR130924_VB117_O1939.m	2171	21.530000686645508	HIEIFTDLSSR		1	b17.a1	5.799999926239252E-4	46.400001525878906	2	1317.6798095703125	1317.68017578125	-3.000000142492354E-4	-0.22767286004843015
b17	pepb17a5	DaPR130924_VB117_O1939.m	2259	21.979999542236328	FFMGNQVLK		1	b17.a1	0.005400000140070915	30.5	2	1083.5682373046875	1083.5660400390625	0.002300000051036477	2.1226210180540193
b17	pepb17a7	DaPR130924_VB117_O1939.m	2520	23.459999084472656	SQLDIIIHSLK		1	b17.a1	7.399999885819852E-4	48.29999923706055	2	1266.7427978515625	1266.741943359375	7.999999797903001E-4	0.6315413995598155
b17	pepb17b10	DaPR130924_VB117_O1939.m	2875	26.280000686645508	YAPTEAQLNAVDALIDSMSLAK	M18:+15.99491	1	b17.a1	0.006200000178068876	34.099998474121094	3	2337.171875	2337.164794921875	0.007199999876320362	3.0806556268365486
b18	pepb18a8	DaPR130924_VB117_O1939.m	919	13.029999732971191	TSGQTFANSNSSR		1	b18.a1	0.0012000000569969416	35.099998474121094	2	1356.6142578125	1356.6142578125	0.0	0.0
b18	pepb18a5	DaPR130924_VB117_O1939.m	1132	14.960000038146973	GSSSANPVNSVR		1	b18.a1	0.013000000268220901	29.200000762939453	2	1174.579833984375	1174.58154296875	-0.0015999999595806003	-1.36218721395588
b18	pepb18a7	DaPR130924_VB117_O1939.m	1389	16.90999984741211	LAMQLEEQASR	M3:+15.99491	1	b18.a1	8.800000068731606E-5	39.70000076293945	2	1291.6346435546875	1291.6314697265625	0.0031999999191612005	2.4774868018960845
b18	pepb18a3	DaPR130924_VB117_O1939.m	1496	17.65999984741211	DSFIGENSR		2	b18.a1 b18.a2	0.04399999976158142	29.100000381469727	2	1024.47119140625	1024.4698486328125	0.00139999995008111	1.3665604233735666
b18	pepb18a6	DaPR130924_VB117_O1939.m	1778	19.309999465942383	LAMQLEEQASR		1	b18.a1	2.300000051036477E-4	57.099998474121094	2	1275.63818359375	1275.6365966796875	0.0015999999595806003	1.2542756798802945
b18	pepb18a2	DaPR130924_VB117_O1939.m	2135	21.329999923706055	DNLPLQENVTIQK		1	b18.a1	5.099999834783375E-4	35.599998474121094	2	1511.8101806640625	1511.8067626953125	0.0034000000450760126	2.2489647016886933
b18	pepb18a1	DaPR130924_VB117_O1939.m	1022	14.010000228881836	AALQEEEQASK		1	b18.a2	2.1999999262334313E-6	48.70000076293945	2	1203.587890625	1203.5855712890625	0.002300000051036477	1.9109568159521342
b18	pepb18a4	DaPR130924_VB117_O1939.m	2676	24.479999542236328	FSLIDLAGNER		1	b18.a2	0.0038999998942017555	39.099998474121094	2	1234.642578125	1234.64306640625	-3.9999998989515007E-4	-0.32398026666885527
b19	pepb19a4	DaPR130924_VB117_O1939.m	1089	14.600000381469727	MLDHEYTTK		1	b19.a1	0.002300000051036477	37.29999923706055	2	1137.5262451171875	1137.52490234375	0.00139999995008111	1.2307422432656707
b19	pepb19a1	DaPR130924_VB117_O1939.m	1684	18.729999542236328	ELTAPDENIPAK		1	b19.a1	0.0010999999940395355	39.400001525878906	2	1297.6673583984375	1297.663818359375	0.003599999938160181	2.774216162327489
b19	pepb19a8	DaPR130924_VB117_O1939.m	2040	20.809999465942383	TYNASITLQQQLK		1	b19.a1	5.200000032345997E-6	48.70000076293945	2	1507.8150634765625	1507.8118896484375	0.0031999999191612005	2.1222805982166086
b19	pepb19a6	DaPR130924_VB117_O1939.m	2044	20.850000381469727	NLQLFMENK	M6:+15.99491	1	b19.a1	0.014000000432133675	38.099998474121094	2	1152.5733642578125	1152.5721435546875	0.0012000000569969416	1.0411496266914626
b19	pepb19a3	DaPR130924_VB117_O1939.m	2263	22.010000228881836	HLQDLMEGLTAK		1	b19.a1	0.0017999999690800905	34.099998474121094	2	1355.6995849609375	1355.69921875	3.9999998989515007E-4	0.2950506899782412
b19	pepb19a5	DaPR130924_VB117_O1939.m	2297	22.209999084472656	NLQLFMENK		1	b19.a1	0.0012000000569969416	39.79999923706055	2	1136.579345703125	1136.5772705078125	0.002099999925121665	1.847652579030904
b19	pepb19a7	DaPR130924_VB117_O1939.m	2490	23.309999465942383	QPEDDLFDR	Q1:-17.02655	1	b19.a1	0.02500000037252903	31.899999618530273	2	1117.4842529296875	1117.4801025390625	0.00419999985024333	3.7584560483004354
b19	pepb19a2	DaPR130924_VB117_O1939.m	2528	23.510000228881836	GPVFAPPYEPLPENVK		1	b19.a1	0.00430000014603138	39.099998474121094	2	1753.9224853515625	1753.9163818359375	0.006200000178068876	3.534946273538386
b20	pepb20a6	DaPR130924_VB117_O1939.m	1251	15.949999809265137	TLYISDSDKR		1	b20.a1	0.0010999999940395355	40.20000076293945	2	1197.61669921875	1197.6114501953125	0.0052999998442828655	4.425475260292906
b20	pepb20a5	DaPR130924_VB117_O1939.m	2104	21.18000030517578	QTALLDADDPVSQLHK		1	b20.a1	0.008200000040233135	34.79999923706055	3	1750.9000244140625	1750.8974609375	0.0026000000070780516	1.4849527542783165
b20	pepb20a2	DaPR130924_VB117_O1939.m	2408	22.829999923706055	EMINDGASWTIISTDK	M2:+15.99491	1	b20.a1	0.002199999988079071	46.099998474121094	2	1796.83837890625	1796.8375244140625	8.999999845400453E-4	0.5008800029560434
b20	pepb20a8	DaPR130924_VB117_O1939.m	2532	23.530000686645508	VWFGDVEAETMYR	M11:+15.99491	1	b20.a1	2.499999936844688E-6	45.099998474121094	2	1618.7247314453125	1618.720947265625	0.003700000001117587	2.2857553103070045
b20	pepb20a4	DaPR130924_VB117_O1939.m	2537	23.549999237060547	QTALLDADDPVSQLHK	Q1:-17.02655	1	b20.a1	3.5000000675466936E-9	67.4000015258789	2	1733.871337890625	1733.870849609375	5.000000237487257E-4	0.28837212636764215
b20	pepb20a1	DaPR130924_VB117_O1939.m	2572	23.729999542236328	EMINDGASWTIISTDK		1	b20.a1	8.199999865610152E-5	44.5	2	1780.8389892578125	1780.8426513671875	-0.003599999938160181	-2.021514890940191
b20	pepb20a7	DaPR130924_VB117_O1939.m	2678	24.5	VWFGDVEAETMYR		1	b20.a1	1.3000000187446403E-8	57.5	2	1602.723388671875	1602.72607421875	-0.0027000000700354576	-1.6846297776440524
b20	pepb20a3	DaPR130924_VB117_O1939.m	2760	25.209999084472656	MFYGNSDDIGVFLSK		1	b20.a1	0.00860000029206276	30.399999618530273	2	1692.79345703125	1692.794189453125	-6.99999975040555E-4	-0.413517472709838
b21	pepb21a4	DaPR130924_VB117_O1939.m	1298	16.309999465942383	EAQELSQNSAIK		1	b21.a1	0.013000000268220901	35.20000076293945	2	1317.6671142578125	1317.6649169921875	0.002300000051036477	1.7455120959634034
b21	pepb21a3	DaPR130924_VB117_O1939.m	1539	17.950000762939453	DVESYIHR		1	b21.a1	0.020999999716877937	36.099998474121094	2	1018.4967041015625	1018.4957275390625	0.0010000000474974513	0.9818401986954808
b21	pepb21a1	DaPR130924_VB117_O1939.m	1952	20.360000610351562	AAVIGDVIR		1	b21.a1	0.041999999433755875	34.900001525878906	2	913.5470581054688	913.5469970703125	9.999999747378752E-5	0.10946344062700791
b21	pepb21a2	DaPR130924_VB117_O1939.m	2182	21.600000381469727	APQVLVLAPTR		1	b21.a1	2.2000000171829015E-4	46.599998474121094	2	1164.7169189453125	1164.7103271484375	0.006599999964237213	5.666645010692062
b21	pepb21a6	DaPR130924_VB117_O1939.m	2375	22.649999618530273	NGIDILVGTPGR		1	b21.a1	0.003800000064074993	45.20000076293945	2	1211.675537109375	1211.6746826171875	8.999999845400453E-4	0.7427736152711117
b21	pepb21a5	DaPR130924_VB117_O1939.m	2561	23.68000030517578	EGAFSNFPISEETIK		1	b21.a1	0.004999999888241291	35.599998474121094	2	1668.8104248046875	1668.81201171875	-0.001500000013038516	-0.8988430107796441
b21	pepb21a7	DaPR130924_VB117_O1939.m	2899	26.549999237060547	TFSFAIPLIEK		1	b21.a1	4.600000102072954E-4	32.599998474121094	2	1265.7196044921875	1265.71435546875	0.005200000014156103	4.108351929239448
b22	pepb22a2	DaPR130924_VB117_O1939.m	1387	16.90999984741211	FREDHPDLIQNAK		1	b22.a1	0.0017999999690800905	41.900001525878906	3	1582.8004150390625	1582.7977294921875	0.00279999990016222	1.7690194065798603
b22	pepb22a6	DaPR130924_VB117_O1939.m	1468	17.459999084472656	YIQDFQR		1	b22.a1	0.023000000044703484	32.70000076293945	2	969.4807739257812	969.4793090820312	0.001500000013038516	1.5472223068471855
b22	pepb22a4	DaPR130924_VB117_O1939.m	1779	19.329999923706055	QLQEERPELSESELTR		1	b22.a1	0.028999999165534973	29.100000381469727	3	1943.968505859375	1943.96728515625	0.0012000000569969416	0.6172943681511025
b22	pepb22a5	DaPR130924_VB117_O1939.m	1960	20.40999984741211	WVEISNEVR		1	b22.a1	0.0027000000700354576	39.099998474121094	2	1131.5791015625	1131.5797119140625	-6.000000284984708E-4	-0.5302322250754861
b22	pepb22a1	DaPR130924_VB117_O1939.m	2019	20.709999084472656	FLESLPEEEQQR		1	b22.a1	3.699999942909926E-4	37.099998474121094	2	1504.7288818359375	1504.7281494140625	6.99999975040555E-4	0.4652002923671849
b22	pepb22a3	DaPR130924_VB117_O1939.m	2195	21.649999618530273	QLQEERPELSESELTR	Q1:-17.02655	1	b22.a1	1.500000071246177E-4	41.900001525878906	2	1926.9423828125	1926.9407958984375	0.0017000000225380063	0.882227428137137
b23	pepb23a5	DaPR130924_VB117_O1939.m	888	12.710000038146973	STVDAEAVHK		1	b23.a1	0.0044999998062849045	30.0	2	1056.5311279296875	1056.5323486328125	-0.0013000000035390258	-1.2304403222686635
b23	pepb23a2	DaPR130924_VB117_O1939.m	1991	20.579999923706055	GTQTYSVLEGDPSENYSK		1	b23.a1	2.300000051036477E-5	44.0	2	1974.896728515625	1974.89306640625	0.003599999938160181	1.822883476274069
b23	pepb23a3	DaPR130924_VB117_O1939.m	2117	21.25	LANLPEEVIQK		1	b23.a1	4.400000034365803E-5	43.0	2	1253.7105712890625	1253.71044921875	1.9999999494757503E-4	0.15952646408283913
b23	pepb23a4	DaPR130924_VB117_O1939.m	2405	22.809999465942383	ISEVVELLK		1	b23.a1	0.014999999664723873	37.79999923706055	2	1029.616943359375	1029.6195068359375	-0.0024999999441206455	-2.4280813713439118
b23	pepb23a1	DaPR130924_VB117_O1939.m	2477	23.209999084472656	FFIGQFSDDR		1	b23.a1	6.799999973736703E-4	35.099998474121094	2	1231.572265625	1231.5745849609375	-0.002300000051036477	-1.8675280239803158
b23	pepb23a6	DaPR130924_VB117_O1939.m	2523	23.479999542236328	YQLEIPENFTTR		1	b23.a1	4.1000000783242285E-4	30.200000762939453	2	1510.7530517578125	1510.754150390625	-0.0010000000474974513	-0.6619210989682791
b24	pepb24a5	DaPR130924_VB117_O1939.m	1095	14.649999618530273	VAQGVSGAVQDK		1	b24.a1	1.6999999843392288E-6	52.5	2	1158.6131591796875	1158.61181640625	0.001500000013038516	1.2946527834414587
b24	pepb24a4	DaPR130924_VB117_O1939.m	1333	16.510000228881836	TSSAQVEGGVHSLHSYEK		1	b24.a1	0.007499999832361937	32.70000076293945	3	1915.9161376953125	1915.9149169921875	0.0013000000035390258	0.6785270013868402
b24	pepb24a2	DaPR130924_VB117_O1939.m	2470	23.15999984741211	FGVPVIADGGIQNVGHIAK		1	b24.a1	0.00279999990016222	32.400001525878906	3	1892.046142578125	1892.039306640625	0.006899999920278788	3.6468586546068926
b24	pepb24a3	DaPR130924_VB117_O1939.m	2488	23.309999465942383	NLIDAGVDALR		1	b24.a1	3.000000142492354E-4	50.599998474121094	2	1156.6337890625	1156.6324462890625	0.0013000000035390258	1.123952563936749
b24	pepb24a1	DaPR130924_VB117_O1939.m	2536	23.549999237060547	EDLVVAPAGITLK		1	b24.a1	0.012000000104308128	33.099998474121094	2	1325.7698974609375	1325.7679443359375	0.0020000000949949026	1.508559701974602
b24	pepb24a6	DaPR130924_VB117_O1939.m	2598	23.899999618530273	YEQGFITDPVVLSPK		1	b24.a1	9.899999713525176E-4	41.20000076293945	2	1692.8856201171875	1692.8846435546875	8.999999845400453E-4	0.5316369239727062
b25	pepb25a1	DaPR130924_VB117_O1939.m	1320	16.450000762939453	HLVSAGYVHVNR		1	b25.a1	1.8000000636675395E-5	53.900001525878906	3	1351.72314453125	1351.723388671875	-3.000000142492354E-4	-0.22193890907221633
b25	pepb25a4	DaPR130924_VB117_O1939.m	1847	19.709999084472656	TQVELVADPETR		1	b25.a1	1.5999999959603883E-5	59.099998474121094	2	1357.6983642578125	1357.6961669921875	0.002199999988079071	1.6203919857510583
b25	pepb25a6	DaPR130924_VB117_O1939.m	2158	21.459999084472656	VFPTGPSDWR		1	b25.a1	0.0026000000070780516	34.900001525878906	2	1161.57080078125	1161.5692138671875	0.0017000000225380063	1.4635374304370832
b25	pepb25a3	DaPR130924_VB117_O1939.m	2260	22.0	LVIFTNQMSIGR	M8:+15.99491	1	b25.a1	2.1999999262334313E-6	56.599998474121094	2	1394.7486572265625	1394.7464599609375	0.002199999988079071	1.5773476049121402
b25	pepb25a2	DaPR130924_VB117_O1939.m	2396	22.780000686645508	LLVFTAAGVK		1	b25.a1	8.200000156648457E-4	30.5	2	1018.6314086914062	1018.6300048828125	0.00139999995008111	1.3743949651690968
b25	pepb25a5	DaPR130924_VB117_O1939.m	2683	24.530000686645508	VAGFDLDGTLITTR		1	b25.a1	3.699999950868005E-8	66.5999984741211	2	1478.7874755859375	1478.785400390625	0.002199999988079071	1.4877074033175708
b26	pepb26a2	DaPR130924_VB117_O1939.m	895	12.760000228881836	SQAGSDTDVEEGK		1	b26.a1	3.5000000934815034E-5	53.29999923706055	2	1322.5699462890625	1322.571044921875	-0.0010999999940395355	-0.8317133497388135
b26	pepb26a1	DaPR130924_VB117_O1939.m	1422	17.1299991607666	NQLVTPEPTSR		1	b26.a1	0.008200000040233135	33.0	2	1241.649169921875	1241.64892578125	3.9999998989515007E-4	0.32215224576743273
b26	pepb26a3	DaPR130924_VB117_O1939.m	1599	18.299999237060547	SQASTTVDINTQVEK		1	b26.a1	1.1000000085914508E-5	45.79999923706055	2	1620.8094482421875	1620.807861328125	0.0015999999595806003	0.9871620182478174
b26	pepb26a4	DaPR130924_VB117_O1939.m	1855	19.760000228881836	TPEPVVPTAPEPHPTTSTDQPVTPK		1	b26.a1	0.004399999976158142	34.599998474121094	3	2623.3251953125	2623.325439453125	-9.999999747378752E-5	-0.03811955465755486
b26	pepb26a5	DaPR130924_VB117_O1939.m	2546	23.600000381469727	TPESIVPIAPELQPSTSR		1	b26.a1	5.300000193528831E-4	33.599998474121094	2	1922.0291748046875	1922.0234375	0.005900000222027302	3.0696817254744335
b27	pepb27a3	DaPR130924_VB117_O1939.m	834	12.260000228881836	GAATSVSNPR		1	b27.a1	1.4999999621068127E-5	45.400001525878906	2	959.4913940429688	959.4909057617188	5.000000237487257E-4	0.5211097059349267
b27	pepb27a5	DaPR130924_VB117_O1939.m	1682	18.729999542236328	MAYYEMR		1	b27.a1	0.007600000128149986	31.299999237060547	2	963.4049072265625	963.4066772460938	-0.0017999999690800905	-1.868369829266085
b27	pepb27a2	DaPR130924_VB117_O1939.m	2005	20.649999618530273	EVTEPLNLNPAK		1	b27.a1	0.0012000000569969416	39.099998474121094	2	1324.710693359375	1324.7110595703125	-3.9999998989515007E-4	-0.3019526311080209
b27	pepb27a4	DaPR130924_VB117_O1939.m	2218	21.760000228881836	GVEKPPHLAALILAR		1	b27.a1	0.0012000000569969416	50.20000076293945	3	1584.96240234375	1584.958740234375	0.0035000001080334187	2.2082594449845794
b27	pepb27a1	DaPR130924_VB117_O1939.m	2496	23.350000381469727	EEGYDSVFSVVR		1	b27.a1	0.007799999788403511	30.200000762939453	2	1386.656982421875	1386.654052734375	0.003000000026077032	2.163481237559767
b28	pepb28a3	DaPR130924_VB117_O1939.m	1065	14.359999656677246	KLDLNQEEK		1	b28.a1	0.039000000804662704	35.20000076293945	2	1116.59130859375	1116.5899658203125	0.00139999995008111	1.2538174199448298
b28	pepb28a4	DaPR130924_VB117_O1939.m	1185	15.430000305175781	TPATAPVPAR		1	b28.a1	9.7999996796716E-5	42.400001525878906	2	980.55322265625	980.5527954101562	3.9999998989515007E-4	0.4079331493087363
b28	pepb28a5	DaPR130924_VB117_O1939.m	1884	19.93000030517578	YSQVLGLGGR		1	b28.a1	2.6000000161729986E-6	49.099998474121094	2	1049.5775146484375	1049.57421875	0.0032999999821186066	3.144132090104854
b28	pepb28a2	DaPR130924_VB117_O1939.m	2449	23.059999465942383	LLPHQLYGVVPQA		1	b28.a1	0.019999999552965164	33.400001525878906	2	1434.8111572265625	1434.810791015625	3.9999998989515007E-4	0.2787823958391139
b28	pepb28a1	DaPR130924_VB117_O1939.m	2735	24.950000762939453	DSPFGLSFVR		1	b28.a1	1.500000071246177E-4	46.0	2	1124.57470703125	1124.5738525390625	7.999999797903001E-4	0.7113805624984615
b29	pepb29a3	DaPR130924_VB117_O1939.m	1395	16.950000762939453	MGAADNIYK		1	b29.a1	0.028999999165534973	37.29999923706055	2	982.470703125	982.4666748046875	0.004000000189989805	4.071385109103062
b29	pepb29a4	DaPR130924_VB117_O1939.m	1910	20.110000610351562	NLEILQNQTDMK	M11:+15.99491	1	b29.a1	4.4999998749517545E-7	60.79999923706055	2	1462.7216796875	1462.720947265625	6.99999975040555E-4	0.47856016306399246
b29	pepb29a2	DaPR130924_VB117_O1939.m	2183	21.600000381469727	LADVPGEILK		1	b29.a1	0.008500000461935997	38.79999923706055	2	1054.6156005859375	1054.61474609375	8.999999845400453E-4	0.8533921869323452
b29	pepb29a5	DaPR130924_VB117_O1939.m	2489	23.309999465942383	STLIGEDVNPLIK		1	b29.a1	3.5000000480067683E-6	46.29999923706055	2	1398.78857421875	1398.7843017578125	0.00430000014603138	3.074098086908533
b29	pepb29a1	DaPR130924_VB117_O1939.m	2687	24.549999237060547	ATSQSLVILDELGR		1	b29.a1	0.0032999999821186066	41.0	2	1501.8232421875	1501.822509765625	7.999999797903001E-4	0.5326861027773171
b30	pepb30a2	DaPR130924_VB117_O1939.m	1505	17.729999542236328	LTSLNEEYTK		1	b30.a1	0.006599999964237213	34.20000076293945	2	1197.6015625	1197.6002197265625	0.00139999995008111	1.169004419856202
b30	pepb30a5	DaPR130924_VB117_O1939.m	1739	19.079999923706055	TEYEEAQDAIVK		1	b30.a1	1.4999999621068127E-5	57.29999923706055	2	1395.6669921875	1395.6641845703125	0.00279999990016222	2.0062131930570852
b30	pepb30a4	DaPR130924_VB117_O1939.m	2318	22.350000381469727	PSFDPNLSELR		1	b30.a1	8.600000001024455E-6	56.400001525878906	2	1274.6416015625	1274.637939453125	0.003700000001117587	2.9027850863320825
b30	pepb30a3	DaPR130924_VB117_O1939.m	2370	22.610000610351562	NNSFVNEIISR		1	b30.a1	0.0010000000474974513	46.099998474121094	2	1292.6610107421875	1292.6597900390625	0.0013000000035390258	1.005678380001084
b30	pepb30a1	DaPR130924_VB117_O1939.m	2808	25.649999618530273	DSLIIIDELGR		1	b30.a1	3.9000000106170774E-4	52.29999923706055	2	1243.6881103515625	1243.689697265625	-0.001500000013038516	-1.206088637974902
b31	pepb31a5	DaPR130924_VB117_O1939.m	1800	19.459999084472656	IVETEAYLGPEDEAAHSR		1	b31.a1	0.017999999225139618	36.79999923706055	3	1986.9427490234375	1986.9407958984375	0.0020000000949949026	1.006572565787276
b31	pepb31a3	DaPR130924_VB117_O1939.m	2023	20.729999542236328	GPLEPSEPAVVAAAR		1	b31.a1	9.999999747378752E-6	44.20000076293945	2	1463.7867431640625	1463.78564453125	0.0010999999940395355	0.7514761455334467
b31	pepb31a1	DaPR130924_VB117_O1939.m	2589	23.829999923706055	ALEPLEGLETMR		1	b31.a1	6.0999998822808266E-5	45.79999923706055	2	1358.7017822265625	1358.6988525390625	0.003000000026077032	2.207994818329901
b31	pepb31a2	DaPR130924_VB117_O1939.m	2692	24.600000381469727	DLAQDEAVWLER		1	b31.a1	0.0017999999690800905	46.70000076293945	2	1444.7113037109375	1444.7071533203125	0.00419999985024333	2.907163462567925
b31	pepb31a4	DaPR130924_VB117_O1939.m	2905	26.610000610351562	LGLEFFDQPAVPLAR		1	b31.a1	1.9999999494757503E-4	47.79999923706055	2	1672.91259765625	1672.9061279296875	0.006500000134110451	3.8854541958995368
b32	pepb32a3	DaPR130924_VB117_O1939.m	943	13.260000228881836	SRSGGGGGGGLGSGGSIR		1	b32.a1	0.04500000178813934	31.200000762939453	3	1475.7330322265625	1475.7314453125	0.0015999999595806003	1.084208081804332
b32	pepb32a1	DaPR130924_VB117_O1939.m	1033	14.109999656677246	FSSSSGYGGGSSR		1	b32.a1	1.900000061141327E-4	36.5	2	1235.52880859375	1235.529052734375	-3.000000142492354E-4	-0.2428109752541222
b32	pepb32a2	DaPR130924_VB117_O1939.m	1162	15.199999809265137	SGGGGGGGLGSGGSIR		1	b32.a1	0.0010000000474974513	36.900001525878906	2	1232.6014404296875	1232.59814453125	0.0032999999821186066	2.6772715801657947
b32	pepb32a4	DaPR130924_VB117_O1939.m	1302	16.329999923706055	SRSGGGGGGGLGSGGSIRSSY		1	b32.a1	8.29999979856666E-9	57.29999923706055	3	1812.85888671875	1812.8587646484375	1.9999999494757503E-4	0.11032298756398734
b33	pepb33a2	DaPR130924_VB117_O1939.m	961	13.479999542236328	TAGPIASAQK		1	b33.a1	0.017000000923871994	27.299999237060547	2	943.5216064453125	943.5211181640625	3.9999998989515007E-4	0.4239438653725997
b33	pepb33a1	DaPR130924_VB117_O1939.m	1418	17.100000381469727	LATNTSAPDLK		1	b33.a1	8.900000102585182E-5	35.099998474121094	2	1130.6041259765625	1130.6055908203125	-0.00139999995008111	-1.2382743915721643
b33	pepb33a4	DaPR130924_VB117_O1939.m	1809	19.5	VGSLDNVGHLPAGGAVK		1	b33.a1	0.04600000008940697	26.100000381469727	3	1590.861083984375	1590.8603515625	8.999999845400453E-4	0.5657316078410588
b33	pepb33a3	DaPR130924_VB117_O1939.m	1839	19.649999618530273	TTTLSGTAPAAGVVPSR		1	b33.a1	5.000000237487257E-4	44.599998474121094	2	1585.8558349609375	1585.8548583984375	0.0010000000474974513	0.6305747604842956
b34	pepb34a1	DaPR130924_VB117_O1939.m	1572	18.149999618530273	ALAAAGYDVEK		1	b34.a1	7.499999810534064E-6	56.400001525878906	2	1107.5693359375	1107.5684814453125	8.999999845400453E-4	0.8125908236081236
b34	pepb34a3	DaPR130924_VB117_O1939.m	1695	18.799999237060547	SETAPAAPAAAPPAEK	S1:+42.01057	1	b34.a1	5.39999979082495E-4	37.29999923706055	2	1520.7613525390625	1520.759521484375	0.0019000000320374966	1.2493757265336431
b34	pepb34a4	DaPR130924_VB117_O1939.m	1872	19.860000610351562	SGVSLAALK		1	b34.a1	0.004999999888241291	40.79999923706055	2	845.5105590820312	845.509521484375	0.0010000000474974513	1.1827188483245616
b34	pepb34a2	DaPR130924_VB117_O1939.m	2018	20.709999084472656	ASGPPVSELITK		1	b34.a1	1.6999999630229468E-8	46.400001525878906	2	1198.6705322265625	1198.668212890625	0.002400000113993883	2.0022222064320947
b35	pepb35a4	DaPR130924_VB117_O1939.m	1267	16.079999923706055	SGVNSELVK		1	b35.a1	0.01899999938905239	37.599998474121094	2	932.5054931640625	932.5051879882812	3.000000142492354E-4	0.3217140431105092
b35	pepb35a3	DaPR130924_VB117_O1939.m	1520	17.829999923706055	SASAPAAEGEGTPTQPASEK	S1:+42.01057	1	b35.a1	0.01899999938905239	32.20000076293945	2	1927.898193359375	1927.888427734375	0.00989999994635582	5.135151912286827
b35	pepb35a1	DaPR130924_VB117_O1939.m	1875	19.8799991607666	LTMQVSSLQR		1	b35.a1	0.026000000536441803	40.0	2	1162.627685546875	1162.625244140625	0.002400000113993883	2.0642938264839463
b35	pepb35a2	DaPR130924_VB117_O1939.m	2545	23.579999923706055	NVGQFSGFPFEK		1	b35.a1	3.5999998999614036E-6	49.0	2	1356.66015625	1356.65869140625	0.001500000013038516	1.1056576149478576
b36	pepb36a3	DaPR130924_VB117_O1939.m	1292	16.25	QSNVAAPGDATPPAEK		1	b36.a1	0.026000000536441803	29.0	2	1552.76611328125	1552.7606201171875	0.00559999980032444	3.6064797933256485
b36	pepb36a2	DaPR130924_VB117_O1939.m	1506	17.75	PVESPGDPNQLTR		1	b36.a1	4.70000013592653E-5	49.5	2	1409.704833984375	1409.702392578125	0.0024999999441206455	1.773423920738715
b36	pepb36a4	DaPR130924_VB117_O1939.m	2597	23.899999618530273	STGLELETPSLVPVK		1	b36.a1	1.1000000085914508E-4	51.5	2	1569.87939453125	1569.873779296875	0.00559999980032444	3.567165637247985
b36	pepb36a1	DaPR130924_VB117_O1939.m	2612	24.0	PLVLPSPLVTPGSNSQER		1	b36.a1	4.099999932805076E-5	50.79999923706055	2	1891.028076171875	1891.02880859375	-6.99999975040555E-4	-0.37016885827408674
b37	pepb37a4	DaPR130924_VB117_O1939.m	2105	21.18000030517578	YNILGTNTIMDK	M10:+15.99491	1	b37.a1	8.300000331473711E-8	49.70000076293945	2	1398.69970703125	1398.69384765625	0.006000000052154064	4.289716482422574
b37	pepb37a2	DaPR130924_VB117_O1939.m	2238	21.860000610351562	NFILDQTNVSAAAQR		1	b37.a1	1.7999999499807018E-6	78.9000015258789	2	1647.844970703125	1647.8453369140625	-3.000000142492354E-4	-0.18205592935745332
b37	pepb37a1	DaPR130924_VB117_O1939.m	2251	21.950000762939453	GYFEYIEENK		1	b37.a1	1.1000000085914508E-4	45.0	2	1291.589599609375	1291.58447265625	0.005100000184029341	3.9486385071978836
b37	pepb37a3	DaPR130924_VB117_O1939.m	2632	24.110000610351562	SSGPTSLFAVTVAPPGAR		1	b37.a1	0.00800000037997961	32.099998474121094	2	1714.91845703125	1714.9127197265625	0.005799999926239252	3.382096277858411
b38	pepb38a4	DaPR130924_VB117_O1939.m	2178	21.579999923706055	LHDETLTYLNQGQSYEIR		2	b38.a1 b38.a2	3.199999909497819E-8	55.79999923706055	3	2180.06103515625	2180.062255859375	-0.0013000000035390258	-0.5963132474978652
b38	pepb38a3	DaPR130924_VB117_O1939.m	2701	24.68000030517578	LFTNFSGADLLK		1	b38.a1	0.012000000104308128	36.5	2	1325.71044921875	1325.71044921875	9.999999747378752E-5	0.07543125086833116
b38	pepb38a1	DaPR130924_VB117_O1939.m	2849	26.010000228881836	ANPTQLNTVEFLWDPAK		1	b38.a1	1.3000000035390258E-4	46.0	2	1943.9942626953125	1943.986572265625	0.007699999958276749	3.9609326875662316
b38	pepb38a2	DaPR130924_VB117_O1939.m	2670	24.43000030517578	LFSNFSGADLLK		1	b38.a2	0.041999999433755875	29.899999618530273	2	1311.6962890625	1311.69482421875	0.0015999999595806003	1.2197958930985078
b39	pepb39a3	DaPR130924_VB117_O1939.m	1117	14.8100004196167	NHLLETTPK		1	b39.a1	0.027000000700354576	33.70000076293945	2	1052.5765380859375	1052.5738525390625	0.0027000000700354576	2.5651407390772674
b39	pepb39a2	DaPR130924_VB117_O1939.m	1500	17.700000762939453	HNLEQDLVR		1	b39.a1	0.019999999552965164	30.5	2	1123.5799560546875	1123.5859375	-0.005900000222027302	-5.25104491353364
b39	pepb39a1	DaPR130924_VB117_O1939.m	1956	20.3799991607666	EIEAFDSESMR		1	b39.a1	0.04399999976158142	30.200000762939453	2	1313.566162109375	1313.5682373046875	-0.0020000000949949026	-1.5225703836282656
b40	pepb40a3	DaPR130924_VB117_O1939.m	1305	16.350000381469727	VGQDPVLR		1	b40.a1	8.099999977275729E-4	44.29999923706055	2	883.5010986328125	883.5	0.0010999999940395355	1.2450480973848732
b40	pepb40a1	DaPR130924_VB117_O1939.m	1881	19.90999984741211	ESETTTSLVLER		1	b40.a1	0.00800000037997961	32.29999923706055	2	1364.6903076171875	1364.6907958984375	-3.9999998989515007E-4	-0.2931066810865475
b40	pepb40a2	DaPR130924_VB117_O1939.m	1913	20.1299991607666	SGDSEVYQLGDVSQK		1	b40.a1	7.900000298377563E-8	66.80000305175781	2	1611.749755859375	1611.7501220703125	-3.000000142492354E-4	-0.18613307989943365
b41	pepb41a1	DaPR130924_VB117_O1939.m	1388	16.90999984741211	AADGGERPLAASPPGTVK		1	b41.a1	0.039000000804662704	31.0	3	1693.890380859375	1693.88720703125	0.0031999999191612005	1.889145809637232
b41	pepb41a2	DaPR130924_VB117_O1939.m	1608	18.350000381469727	MMGGAGPGSSLEAR		1	b41.a1	0.01600000075995922	30.299999237060547	2	1320.6075439453125	1320.6038818359375	0.003700000001117587	2.8017485424726694
b41	pepb41a3	DaPR130924_VB117_O1939.m	2391	22.75	TYIQTELPFK		1	b41.a1	0.012000000104308128	31.899999618530273	2	1239.6641845703125	1239.662353515625	0.0017999999690800905	1.4520082536792167
b42	pepb42a1	DaPR130924_VB117_O1939.m	1776	19.309999465942383	ALQLEVDR		1	b42.a1	0.004699999932199717	39.20000076293945	2	943.5254516601562	943.5211181640625	0.00430000014603138	4.5573968226577435
b42	pepb42a2	DaPR130924_VB117_O1939.m	1876	19.899999618530273	DPSLSDSSTVGLQR		1	b42.a1	8.50000014906982E-6	43.20000076293945	2	1461.7183837890625	1461.7183837890625	0.0	0.0
b42	pepb42a3	DaPR130924_VB117_O1939.m	1934	20.260000228881836	PIFGGTVYHSPVSR		1	b42.a1	0.027000000700354576	32.599998474121094	3	1516.7923583984375	1516.7911376953125	0.0013000000035390258	0.8570725205543528
b43	pepb43a1	DaPR130924_VB117_O1939.m	1001	13.850000381469727	DAVTYTEHAK		1	b43.a1	0.0013000000035390258	41.900001525878906	2	1134.5440673828125	1134.54296875	0.0010999999940395355	0.9695534010946075
b43	pepb43a2	DaPR130924_VB117_O1939.m	1973	20.479999542236328	ISGLIYEETR		1	b43.a1	7.700000423938036E-6	56.400001525878906	2	1180.6220703125	1180.621337890625	8.999999845400453E-4	0.7623104509935793
b43	pepb43a3	DaPR130924_VB117_O1939.m	2702	24.68000030517578	TVTAMDVVYALK		1	b43.a1	1.1000000085914508E-4	42.599998474121094	2	1310.70556640625	1310.702880859375	0.0027000000700354576	2.059963481780994
b44	pepb44a3	DaPR130924_VB117_O1939.m	1880	19.90999984741211	TFNPGAGLPTDK		1	b44.a1	1.6000000186977559E-6	51.099998474121094	2	1217.6173095703125	1217.616455078125	8.999999845400453E-4	0.739148999495329
b44	pepb44a1	DaPR130924_VB117_O1939.m	1885	19.950000762939453	GLLQSGQIPGR		1	b44.a1	0.004100000020116568	44.599998474121094	2	1125.636474609375	1125.637939453125	-0.00139999995008111	-1.2437391287302202
b44	pepb44a2	DaPR130924_VB117_O1939.m	2029	20.760000228881836	NAIANASTLAEVER		1	b44.a1	2.499999936844688E-5	54.29999923706055	2	1458.7510986328125	1458.755126953125	-0.004000000189989805	-2.742064186156132
b45	pepb45a2	DaPR130924_VB117_O1939.m	1436	17.229999542236328	EDTGDQQGLLK		1	b45.a1	0.00839999970048666	38.099998474121094	2	1203.5848388671875	1203.5855712890625	-6.99999975040555E-4	-0.5815955190380373
b45	pepb45a1	DaPR130924_VB117_O1939.m	1970	20.450000762939453	EDSGSVPSTGPSQGTPISLK		1	b45.a1	1.5999999959603883E-5	44.79999923706055	2	1943.956298828125	1943.9560546875	3.000000142492354E-4	0.15432448358379264
b45	pepb45a3	DaPR130924_VB117_O1939.m	2576	23.760000228881836	NADIFNSDVVIVER		1	b45.a1	1.4000000192027073E-5	54.20000076293945	2	1590.8084716796875	1590.8126220703125	-0.004100000020116568	-2.5772991509086425
b46	pepb46a2	DaPR130924_VB117_O1939.m	1814	19.530000686645508	GENLVSMTVEGPPPK	M7:+15.99491	1	b46.a1	1.700000029813964E-5	57.400001525878906	2	1570.78076171875	1570.778564453125	0.002300000051036477	1.4642420663775957
b46	pepb46a1	DaPR130924_VB117_O1939.m	2155	21.450000762939453	GENLVSMTVEGPPPK		1	b46.a1	8.999999749903509E-7	49.599998474121094	2	1554.7841796875	1554.7835693359375	6.000000284984708E-4	0.38590582016166813
b46	pepb46a3	DaPR130924_VB117_O1939.m	2708	24.75	VLGLVLLR		1	b46.a1	7.400000322377309E-5	42.400001525878906	2	882.6146850585938	882.6138916015625	6.99999975040555E-4	0.7930987509955886
b47	pepb47a1	DaPR130924_VB117_O1939.m	2529	23.510000228881836	DAGTIAGLNVLR		1	b47.a1	0.004399999976158142	37.20000076293945	2	1199.6787109375	1199.6746826171875	0.004100000020116568	3.417593185489324
b47	pepb47a3	DaPR130924_VB117_O1939.m	2530	23.510000228881836	IINEPTAAAIAYGLDK		1	b47.a1	8.699999889358878E-4	44.70000076293945	2	1659.8980712890625	1659.8956298828125	0.0024999999441206455	1.5061187577782489
b47	pepb47a2	DaPR130924_VB117_O1939.m	2586	23.809999465942383	FEELNADLFR		1	b47.a1	0.008299999870359898	33.29999923706055	2	1253.623291015625	1253.616455078125	0.006800000090152025	5.42430666302019
b48	pepb48a2	DaPR130924_VB117_O1939.m	1086	14.5600004196167	YALIQHQK		1	b48.a1	0.004399999976158142	34.29999923706055	2	1000.558837890625	1000.5579223632812	0.0010000000474974513	0.9994424362114767
b48	pepb48a1	DaPR130924_VB117_O1939.m	1209	15.609999656677246	DPDYQPPAK		1	b48.a1	0.010999999940395355	24.299999237060547	2	1030.4833984375	1030.484375	-0.0010000000474974513	-0.9704174772154613
b49	pepb49a2	DaPR130924_VB117_O1939.m	1103	14.699999809265137	VADNSFDAK		1	b49.a1	0.0017000000225380063	38.400001525878906	2	966.4539794921875	966.453125	7.999999797903001E-4	0.8277690444534495
b49	pepb49a1	DaPR130924_VB117_O1939.m	1371	16.780000686645508	DNQLSEVANK		1	b49.a1	2.6000000070780516E-4	44.0	2	1117.5484619140625	1117.548828125	-3.000000142492354E-4	-0.26844465914976545
b50	pepb50a1	DaPR130924_VB117_O1939.m	1111	14.75	QSNASSDVEVEEK		1	b50.a1	0.001500000013038516	35.099998474121094	2	1421.64111328125	1421.6395263671875	0.0017000000225380063	1.1958024457030485
b50	pepb50a2	DaPR130924_VB117_O1939.m	1442	17.280000686645508	VDEVPDGAVKPPTNK		1	b50.a1	0.004800000227987766	36.599998474121094	2	1565.81201171875	1565.8173828125	-0.0052999998442828655	-3.3848135181403323
b51	pepb51a2	DaPR130924_VB117_O1939.m	1390	16.93000030517578	AGAGMITQHSSNASPINR		1	b51.a1	0.017000000923871994	28.200000762939453	3	1811.882568359375	1811.882080078125	5.000000237487257E-4	0.2759561614115454
b51	pepb51a1	DaPR130924_VB117_O1939.m	1909	20.100000381469727	AAATGAVAASAASGQAEGK	A1:+42.01057	1	b51.a1	7.3000001599154984E-9	59.70000076293945	2	1630.807373046875	1630.803466796875	0.0038999998942017555	2.3914591632932316
b52	pepb52a1	DaPR130924_VB117_O1939.m	1151	15.109999656677246	TAQEVETYR		1	b52.a1	7.399999885819852E-4	38.5	2	1096.5281982421875	1096.52734375	8.999999845400453E-4	0.820772951691425
b52	pepb52a2	DaPR130924_VB117_O1939.m	2211	21.729999542236328	TTYLVLDEADR		1	b52.a1	0.00419999985024333	38.70000076293945	2	1295.6494140625	1295.648193359375	0.0013000000035390258	1.003358789987865
b53	pepb53a1	DaPR130924_VB117_O1939.m	1502	17.709999084472656	ALAAGGYDVEK		1	b53.a1	3.1999999191612005E-4	44.70000076293945	2	1093.5552978515625	1093.5528564453125	0.0024999999441206455	2.286126298684007
b53	pepb53a2	DaPR130924_VB117_O1939.m	2062	20.93000030517578	ATGPPVSELITK		1	b53.a1	0.005499999970197678	47.400001525878906	2	1212.6868896484375	1212.6839599609375	0.003100000089034438	2.556313261646748
b54	pepb54a1	DaPR130924_VB117_O1939.m	1019	14.0	GNDQVAISSK		1	b54.a1	0.005400000140070915	30.600000381469727	2	1018.515625	1018.5167846679688	-0.0012000000569969416	-1.1781838797954964
b54	pepb54a2	DaPR130924_VB117_O1939.m	2835	25.899999618530273	LPFLGLALSSR		1	b54.a1	1.8000000272877514E-4	38.900001525878906	2	1173.6981201171875	1173.6993408203125	-0.0013000000035390258	-1.107609042900578
b55	pepb55a1	DaPR130924_VB117_O1939.m	1764	19.229999542236328	GIGAGGSITGLK		1	b55.a1	0.007400000002235174	46.599998474121094	2	1030.590576171875	1030.589599609375	0.0010999999940395355	1.0673501794084368
b55	pepb55a2	DaPR130924_VB117_O1939.m	2148	21.40999984741211	YNLIVVGR		1	b55.a1	0.006599999964237213	35.900001525878906	2	933.5558471679688	933.5521240234375	0.003800000064074993	4.07047444517366
b56	pepb56a2	DaPR130924_VB117_O1939.m	1186	15.430000305175781	SEMTPEELQK	M3:+15.99491	1	b56.a1	0.014000000432133675	34.5	2	1207.5533447265625	1207.551513671875	0.0019000000320374966	1.5734318664882887
b56	pepb56a1	DaPR130924_VB117_O1939.m	2840	25.950000762939453	EEEEFNTGPLSVLTQSVK		1	b56.a1	0.0038999998942017555	31.200000762939453	2	2006.99658203125	2006.9920654296875	0.0044999998062849045	2.242161234116028
b57	pepb57a2	DaPR130924_VB117_O1939.m	1446	17.309999465942383	VVAEVYDQER		1	b57.a1	2.499999936844688E-6	51.400001525878906	2	1207.597900390625	1207.5958251953125	0.002199999988079071	1.821801584750635
b57	pepb57a1	DaPR130924_VB117_O1939.m	2615	24.010000228881836	ATATIALGTDSIK	A1:+42.01057	1	b57.a1	0.024000000208616257	29.899999618530273	2	1303.708740234375	1303.7108154296875	-0.0020000000949949026	-1.5340826135094434
b58	pepb58a1	DaPR130924_VB117_O1939.m	2197	21.65999984741211	MFILSDGEGK		1	b58.a1	0.007600000128149986	42.099998474121094	2	1096.535400390625	1096.53466796875	6.99999975040555E-4	0.6383746866273308
b58	pepb58a2	DaPR130924_VB117_O1939.m	2830	25.860000610351562	VDMMDLPR	V1:+42.01057	1	b58.a1	4.6999999904073775E-4	31.799999237060547	2	1018.471923828125	1018.469970703125	0.0019000000320374966	1.8655434982788803

## Sheet: peptides_pos
MS Sample :	DaPR130924_VB117_O1939.m
Peptide ID	Protein ID	accession	description	Sequence	Modifs	Start	Stop	MH+ theo
pepa1b47	a1.a1.a1	sp|P09874|PARP1_HUMAN	sp|P09874|PARP1_HUMAN Poly [ADP-ribose] polymerase 1 OS=Homo sapiens GN=PARP1 PE=1 SV=4	TGNAWHSK		622	629	900.4326782226562
pepa1b18	a1.a1.a1	sp|P09874|PARP1_HUMAN	sp|P09874|PARP1_HUMAN Poly [ADP-ribose] polymerase 1 OS=Homo sapiens GN=PARP1 PE=1 SV=4	GNAWHSK		623	629	799.385009765625
pepa1b19	a1.a1.a1	sp|P09874|PARP1_HUMAN	sp|P09874|PARP1_HUMAN Poly [ADP-ribose] polymerase 1 OS=Homo sapiens GN=PARP1 PE=1 SV=4	GTNSYYK		565	571	832.3839721679688
pepa1b44	a1.a1.a1	sp|P09874|PARP1_HUMAN	sp|P09874|PARP1_HUMAN Poly [ADP-ribose] polymerase 1 OS=Homo sapiens GN=PARP1 PE=1 SV=4	RKGDEVDGVDEVAK		208	221	1516.7606201171875
pepa1b28	a1.a1.a1	sp|P09874|PARP1_HUMAN	sp|P09874|PARP1_HUMAN Poly [ADP-ribose] polymerase 1 OS=Homo sapiens GN=PARP1 PE=1 SV=4	KGDEVDGVDEVAK		209	221	1360.6595458984375
pepa1b40	a1.a1.a1	sp|P09874|PARP1_HUMAN	sp|P09874|PARP1_HUMAN Poly [ADP-ribose] polymerase 1 OS=Homo sapiens GN=PARP1 PE=1 SV=4	PEYSASQLK		174	182	1022.5156860351562
pepa1b13	a1.a1.a1	sp|P09874|PARP1_HUMAN	sp|P09874|PARP1_HUMAN Poly [ADP-ribose] polymerase 1 OS=Homo sapiens GN=PARP1 PE=1 SV=4	GGAAVDPDSGLEHSAH		529	544	1519.6776123046875
pepa1a7	a1.a1.a1	sp|P09874|PARP1_HUMAN	sp|P09874|PARP1_HUMAN Poly [ADP-ribose] polymerase 1 OS=Homo sapiens GN=PARP1 PE=1 SV=4	EDAIEHFMK	M8:+15.99491	608	616	1135.50927734375
pepa1b29	a1.a1.a1	sp|P09874|PARP1_HUMAN	sp|P09874|PARP1_HUMAN Poly [ADP-ribose] polymerase 1 OS=Homo sapiens GN=PARP1 PE=1 SV=4	KPPLLNNADSVQAK		748	761	1494.827880859375
pepa1b12	a1.a1.a1	sp|P09874|PARP1_HUMAN	sp|P09874|PARP1_HUMAN Poly [ADP-ribose] polymerase 1 OS=Homo sapiens GN=PARP1 PE=1 SV=4	GDEVDGVDEVAK		210	221	1232.564453125
pepa1b15	a1.a1.a1	sp|P09874|PARP1_HUMAN	sp|P09874|PARP1_HUMAN Poly [ADP-ribose] polymerase 1 OS=Homo sapiens GN=PARP1 PE=1 SV=4	GGSDDSSKDPIDVNYEK		780	796	1825.80908203125
pepa1b38	a1.a1.a1	sp|P09874|PARP1_HUMAN	sp|P09874|PARP1_HUMAN Poly [ADP-ribose] polymerase 1 OS=Homo sapiens GN=PARP1 PE=1 SV=4	MVDPEKPQLGMIDR	M1:+15.99491 M11:+15.99491	143	156	1660.8037109375
pepa1a1	a1.a1.a1	sp|P09874|PARP1_HUMAN	sp|P09874|PARP1_HUMAN Poly [ADP-ribose] polymerase 1 OS=Homo sapiens GN=PARP1 PE=1 SV=4	AEPVEVVAPR		487	496	1066.589599609375
pepa1a5	a1.a1.a1	sp|P09874|PARP1_HUMAN	sp|P09874|PARP1_HUMAN Poly [ADP-ribose] polymerase 1 OS=Homo sapiens GN=PARP1 PE=1 SV=4	DSEEAEIIR		807	815	1061.5113525390625
pepa1a4	a1.a1.a1	sp|P09874|PARP1_HUMAN	sp|P09874|PARP1_HUMAN Poly [ADP-ribose] polymerase 1 OS=Homo sapiens GN=PARP1 PE=1 SV=4	DPIDVNYEK		788	796	1092.521240234375
pepa1b14	a1.a1.a1	sp|P09874|PARP1_HUMAN	sp|P09874|PARP1_HUMAN Poly [ADP-ribose] polymerase 1 OS=Homo sapiens GN=PARP1 PE=1 SV=4	GGAAVDPDSGLEHSAHVLEK		529	548	1988.9676513671875
pepa1b43	a1.a1.a1	sp|P09874|PARP1_HUMAN	sp|P09874|PARP1_HUMAN Poly [ADP-ribose] polymerase 1 OS=Homo sapiens GN=PARP1 PE=1 SV=4	QQVPSGESAILDR		270	282	1399.718017578125
pepa1b35	a1.a1.a1	sp|P09874|PARP1_HUMAN	sp|P09874|PARP1_HUMAN Poly [ADP-ribose] polymerase 1 OS=Homo sapiens GN=PARP1 PE=1 SV=4	MIFDVESMK	M1:+15.99491 M8:+15.99491	675	683	1131.5064697265625
pepa1b24	a1.a1.a1	sp|P09874|PARP1_HUMAN	sp|P09874|PARP1_HUMAN Poly [ADP-ribose] polymerase 1 OS=Homo sapiens GN=PARP1 PE=1 SV=4	LEQMPSKEDAIEHFMK	M4:+15.99491	601	616	1948.9146728515625
pepa1b37	a1.a1.a1	sp|P09874|PARP1_HUMAN	sp|P09874|PARP1_HUMAN Poly [ADP-ribose] polymerase 1 OS=Homo sapiens GN=PARP1 PE=1 SV=4	MVDPEKPQLGMIDR	M1:+15.99491	143	156	1644.808837890625
pepa1b33	a1.a1.a1	sp|P09874|PARP1_HUMAN	sp|P09874|PARP1_HUMAN Poly [ADP-ribose] polymerase 1 OS=Homo sapiens GN=PARP1 PE=1 SV=4	MAIMVQSPMFDGK	M1:+15.99491 M4:+15.99491 M9:+15.99491	35	47	1502.669189453125
pepa1b36	a1.a1.a1	sp|P09874|PARP1_HUMAN	sp|P09874|PARP1_HUMAN Poly [ADP-ribose] polymerase 1 OS=Homo sapiens GN=PARP1 PE=1 SV=4	MVDPEKPQLGMIDR		143	156	1628.8138427734375
pepa1b17	a1.a1.a1	sp|P09874|PARP1_HUMAN	sp|P09874|PARP1_HUMAN Poly [ADP-ribose] polymerase 1 OS=Homo sapiens GN=PARP1 PE=1 SV=4	GIYFADMVSK	M7:+15.99491	894	903	1146.5504150390625
pepa1a8	a1.a1.a1	sp|P09874|PARP1_HUMAN	sp|P09874|PARP1_HUMAN Poly [ADP-ribose] polymerase 1 OS=Homo sapiens GN=PARP1 PE=1 SV=4	EELGFRPEYSASQLK		168	182	1753.8759765625
pepa1b25	a1.a1.a1	sp|P09874|PARP1_HUMAN	sp|P09874|PARP1_HUMAN Poly [ADP-ribose] polymerase 1 OS=Homo sapiens GN=PARP1 PE=1 SV=4	LPKPVQDLIK		665	674	1150.7198486328125
pepa1b23	a1.a1.a1	sp|P09874|PARP1_HUMAN	sp|P09874|PARP1_HUMAN Poly [ADP-ribose] polymerase 1 OS=Homo sapiens GN=PARP1 PE=1 SV=4	LEQMPSKEDAIEHFMK		601	616	1932.9197998046875
pepa1a2	a1.a1.a1	sp|P09874|PARP1_HUMAN	sp|P09874|PARP1_HUMAN Poly [ADP-ribose] polymerase 1 OS=Homo sapiens GN=PARP1 PE=1 SV=4	AMVEYEIDLQK	M2:+15.99491	685	695	1354.65625
pepa1b32	a1.a1.a1	sp|P09874|PARP1_HUMAN	sp|P09874|PARP1_HUMAN Poly [ADP-ribose] polymerase 1 OS=Homo sapiens GN=PARP1 PE=1 SV=4	MAIMVQSPMFDGK	M1:+15.99491 M9:+15.99491	35	47	1486.67431640625
pepa1b20	a1.a1.a1	sp|P09874|PARP1_HUMAN	sp|P09874|PARP1_HUMAN Poly [ADP-ribose] polymerase 1 OS=Homo sapiens GN=PARP1 PE=1 SV=4	HPDVEVDGFSELR		66	78	1499.712890625
pepa1b34	a1.a1.a1	sp|P09874|PARP1_HUMAN	sp|P09874|PARP1_HUMAN Poly [ADP-ribose] polymerase 1 OS=Homo sapiens GN=PARP1 PE=1 SV=4	MIFDVESMK	M8:+15.99491	675	683	1115.5115966796875
pepa1b27	a1.a1.a1	sp|P09874|PARP1_HUMAN	sp|P09874|PARP1_HUMAN Poly [ADP-ribose] polymerase 1 OS=Homo sapiens GN=PARP1 PE=1 SV=4	KFYPLEIDYGQDEEAVKK		637	654	2172.08642578125
pepa1b22	a1.a1.a1	sp|P09874|PARP1_HUMAN	sp|P09874|PARP1_HUMAN Poly [ADP-ribose] polymerase 1 OS=Homo sapiens GN=PARP1 PE=1 SV=4	IAPPEAPVTGYMFGK	M12:+15.99491	879	893	1593.798583984375
pepa1b31	a1.a1.a1	sp|P09874|PARP1_HUMAN	sp|P09874|PARP1_HUMAN Poly [ADP-ribose] polymerase 1 OS=Homo sapiens GN=PARP1 PE=1 SV=4	MAIMVQSPMFDGK	M9:+15.99491	35	47	1470.679443359375
pepa1b42	a1.a1.a1	sp|P09874|PARP1_HUMAN	sp|P09874|PARP1_HUMAN Poly [ADP-ribose] polymerase 1 OS=Homo sapiens GN=PARP1 PE=1 SV=4	QQVPSGESAILDR	Q1:-17.02655	270	282	1382.6915283203125
pepa1b26	a1.a1.a1	sp|P09874|PARP1_HUMAN	sp|P09874|PARP1_HUMAN Poly [ADP-ribose] polymerase 1 OS=Homo sapiens GN=PARP1 PE=1 SV=4	KFYPLEIDYGQDEEAVK		637	653	2043.991455078125
pepa1b11	a1.a1.a1	sp|P09874|PARP1_HUMAN	sp|P09874|PARP1_HUMAN Poly [ADP-ribose] polymerase 1 OS=Homo sapiens GN=PARP1 PE=1 SV=4	FYTLIPHDFGMK	M11:+15.99491	736	747	1484.7247314453125
pepa1b16	a1.a1.a1	sp|P09874|PARP1_HUMAN	sp|P09874|PARP1_HUMAN Poly [ADP-ribose] polymerase 1 OS=Homo sapiens GN=PARP1 PE=1 SV=4	GIYFADMVSK		894	903	1130.5555419921875
pepa1a6	a1.a1.a1	sp|P09874|PARP1_HUMAN	sp|P09874|PARP1_HUMAN Poly [ADP-ribose] polymerase 1 OS=Homo sapiens GN=PARP1 PE=1 SV=4	DVEVDGFSELR		68	78	1265.6011962890625
pepa1a3	a1.a1.a1	sp|P09874|PARP1_HUMAN	sp|P09874|PARP1_HUMAN Poly [ADP-ribose] polymerase 1 OS=Homo sapiens GN=PARP1 PE=1 SV=4	AQNDLIWNIK		240	249	1214.6531982421875
pepa1b49	a1.a1.a1	sp|P09874|PARP1_HUMAN	sp|P09874|PARP1_HUMAN Poly [ADP-ribose] polymerase 1 OS=Homo sapiens GN=PARP1 PE=1 SV=4	VVSEDFLQDVSASTK		453	467	1624.806884765625
pepa1b21	a1.a1.a1	sp|P09874|PARP1_HUMAN	sp|P09874|PARP1_HUMAN Poly [ADP-ribose] polymerase 1 OS=Homo sapiens GN=PARP1 PE=1 SV=4	IAPPEAPVTGYMFGK		879	893	1577.8037109375
pepa1b41	a1.a1.a1	sp|P09874|PARP1_HUMAN	sp|P09874|PARP1_HUMAN Poly [ADP-ribose] polymerase 1 OS=Homo sapiens GN=PARP1 PE=1 SV=4	PPEAPVTGYMFGK		881	893	1393.6824951171875
pepa1b45	a1.a1.a1	sp|P09874|PARP1_HUMAN	sp|P09874|PARP1_HUMAN Poly [ADP-ribose] polymerase 1 OS=Homo sapiens GN=PARP1 PE=1 SV=4	SATLGLVDIVK		554	564	1115.66748046875
pepa1b30	a1.a1.a1	sp|P09874|PARP1_HUMAN	sp|P09874|PARP1_HUMAN Poly [ADP-ribose] polymerase 1 OS=Homo sapiens GN=PARP1 PE=1 SV=4	MAIMVQSPMFDGK		35	47	1454.6844482421875
pepa1b10	a1.a1.a1	sp|P09874|PARP1_HUMAN	sp|P09874|PARP1_HUMAN Poly [ADP-ribose] polymerase 1 OS=Homo sapiens GN=PARP1 PE=1 SV=4	FYTLIPHDFGMK		736	747	1468.7298583984375
pepa1b39	a1.a1.a1	sp|P09874|PARP1_HUMAN	sp|P09874|PARP1_HUMAN Poly [ADP-ribose] polymerase 1 OS=Homo sapiens GN=PARP1 PE=1 SV=4	NTHATTHNAYDLEVIDIFK		820	838	2202.0830078125
pepa1a9	a1.a1.a1	sp|P09874|PARP1_HUMAN	sp|P09874|PARP1_HUMAN Poly [ADP-ribose] polymerase 1 OS=Homo sapiens GN=PARP1 PE=1 SV=4	FYPLEIDYGQDEEAVK		638	653	1915.8963623046875
pepa1b46	a1.a1.a1	sp|P09874|PARP1_HUMAN	sp|P09874|PARP1_HUMAN Poly [ADP-ribose] polymerase 1 OS=Homo sapiens GN=PARP1 PE=1 SV=4	SLQELFLAH		468	476	1057.568115234375
pepa1b48	a1.a1.a1	sp|P09874|PARP1_HUMAN	sp|P09874|PARP1_HUMAN Poly [ADP-ribose] polymerase 1 OS=Homo sapiens GN=PARP1 PE=1 SV=4	VFSATLGLVDIVK		552	564	1361.8043212890625
pepa2b22	a2.a1.a1	sp|P49916|DNLI3_HUMAN	sp|P49916|DNLI3_HUMAN DNA ligase 3 OS=Homo sapiens GN=LIG3 PE=1 SV=2	VLHNAQEVEK		454	463	1166.6168212890625
pepa2b16	a2.a1.a1	sp|P49916|DNLI3_HUMAN	sp|P49916|DNLI3_HUMAN DNA ligase 3 OS=Homo sapiens GN=LIG3 PE=1 SV=2	NSGEAPSSPTPK		235	246	1171.5594482421875
pepa2b17	a2.a1.a1	sp|P49916|DNLI3_HUMAN	sp|P49916|DNLI3_HUMAN DNA ligase 3 OS=Homo sapiens GN=LIG3 PE=1 SV=2	PNNSGEAPSSPTPK		233	246	1382.6551513671875
pepa2b19	a2.a1.a1	sp|P49916|DNLI3_HUMAN	sp|P49916|DNLI3_HUMAN DNA ligase 3 OS=Homo sapiens GN=LIG3 PE=1 SV=2	SEAHTADGISIR		792	803	1256.6234130859375
pepa2b10	a2.a1.a1	sp|P49916|DNLI3_HUMAN	sp|P49916|DNLI3_HUMAN DNA ligase 3 OS=Homo sapiens GN=LIG3 PE=1 SV=2	GASFVTSTNPR		214	224	1136.5699462890625
pepa2b13	a2.a1.a1	sp|P49916|DNLI3_HUMAN	sp|P49916|DNLI3_HUMAN DNA ligase 3 OS=Homo sapiens GN=LIG3 PE=1 SV=2	LTTTGQVTSPVK		202	213	1231.689697265625
pepa2b15	a2.a1.a1	sp|P49916|DNLI3_HUMAN	sp|P49916|DNLI3_HUMAN DNA ligase 3 OS=Homo sapiens GN=LIG3 PE=1 SV=2	NLQDVVER		446	453	972.5112915039062
pepa2b18	a2.a1.a1	sp|P49916|DNLI3_HUMAN	sp|P49916|DNLI3_HUMAN DNA ligase 3 OS=Homo sapiens GN=LIG3 PE=1 SV=2	SATNLPQLK		818	826	971.5524291992188
pepa2a8	a2.a1.a1	sp|P49916|DNLI3_HUMAN	sp|P49916|DNLI3_HUMAN DNA ligase 3 OS=Homo sapiens GN=LIG3 PE=1 SV=2	EQITQHIADLSSK		175	187	1469.7598876953125
pepa2b20	a2.a1.a1	sp|P49916|DNLI3_HUMAN	sp|P49916|DNLI3_HUMAN DNA ligase 3 OS=Homo sapiens GN=LIG3 PE=1 SV=2	TGKPLPFGTLGVHK		568	581	1451.8372802734375
pepa2a2	a2.a1.a1	sp|P49916|DNLI3_HUMAN	sp|P49916|DNLI3_HUMAN DNA ligase 3 OS=Homo sapiens GN=LIG3 PE=1 SV=2	ADFTVVAGDEGSSTTGGSSEENK		836	858	2244.974365234375
pepa2a5	a2.a1.a1	sp|P49916|DNLI3_HUMAN	sp|P49916|DNLI3_HUMAN DNA ligase 3 OS=Homo sapiens GN=LIG3 PE=1 SV=2	DLEQGDVSETIR		344	355	1361.6546630859375
pepa2b12	a2.a1.a1	sp|P49916|DNLI3_HUMAN	sp|P49916|DNLI3_HUMAN DNA ligase 3 OS=Homo sapiens GN=LIG3 PE=1 SV=2	LQNELDMVK		741	749	1089.561279296875
pepa2a9	a2.a1.a1	sp|P49916|DNLI3_HUMAN	sp|P49916|DNLI3_HUMAN DNA ligase 3 OS=Homo sapiens GN=LIG3 PE=1 SV=2	FLHDNMVEIPNR		616	627	1484.73193359375
pepa2a7	a2.a1.a1	sp|P49916|DNLI3_HUMAN	sp|P49916|DNLI3_HUMAN DNA ligase 3 OS=Homo sapiens GN=LIG3 PE=1 SV=2	EDEQQQALQDIASR		390	403	1630.76708984375
pepa2a4	a2.a1.a1	sp|P49916|DNLI3_HUMAN	sp|P49916|DNLI3_HUMAN DNA ligase 3 OS=Homo sapiens GN=LIG3 PE=1 SV=2	ALDLADMITR	M7:+15.99491	639	648	1134.582763671875
pepa2a6	a2.a1.a1	sp|P49916|DNLI3_HUMAN	sp|P49916|DNLI3_HUMAN DNA ligase 3 OS=Homo sapiens GN=LIG3 PE=1 SV=2	DYIPQAFPGGH		543	553	1201.5640869140625
pepa2b11	a2.a1.a1	sp|P49916|DNLI3_HUMAN	sp|P49916|DNLI3_HUMAN DNA ligase 3 OS=Homo sapiens GN=LIG3 PE=1 SV=2	HVLDALDPNAYEAFK		428	442	1702.8438720703125
pepa2b21	a2.a1.a1	sp|P49916|DNLI3_HUMAN	sp|P49916|DNLI3_HUMAN DNA ligase 3 OS=Homo sapiens GN=LIG3 PE=1 SV=2	TQIIQDFLR		283	291	1133.6318359375
pepa2a1	a2.a1.a1	sp|P49916|DNLI3_HUMAN	sp|P49916|DNLI3_HUMAN DNA ligase 3 OS=Homo sapiens GN=LIG3 PE=1 SV=2	AAVWEITGAEFSK		779	791	1408.7110595703125
pepa2b24	a2.a1.a1	sp|P49916|DNLI3_HUMAN	sp|P49916|DNLI3_HUMAN DNA ligase 3 OS=Homo sapiens GN=LIG3 PE=1 SV=2	VIQEGLEGLVLK		649	660	1297.77294921875
pepa2a3	a2.a1.a1	sp|P49916|DNLI3_HUMAN	sp|P49916|DNLI3_HUMAN DNA ligase 3 OS=Homo sapiens GN=LIG3 PE=1 SV=2	ALDLADMITR		639	648	1118.5877685546875
pepa2b14	a2.a1.a1	sp|P49916|DNLI3_HUMAN	sp|P49916|DNLI3_HUMAN DNA ligase 3 OS=Homo sapiens GN=LIG3 PE=1 SV=2	IYYPDFIVPDPK		766	777	1466.7569580078125
pepa2b23	a2.a1.a1	sp|P49916|DNLI3_HUMAN	sp|P49916|DNLI3_HUMAN DNA ligase 3 OS=Homo sapiens GN=LIG3 PE=1 SV=2	VLLDIFTGVR		933	942	1132.6728515625
pepa3b13	a3.a1.a1	sp|P26358|DNMT1_HUMAN	sp|P26358|DNMT1_HUMAN DNA (cytosine-5)-methyltransferase 1 OS=Homo sapiens GN=DNMT1 PE=1 SV=2	SDESIKEEDK		189	198	1179.5379638671875
pepa3b14	a3.a1.a1	sp|P26358|DNMT1_HUMAN	sp|P26358|DNMT1_HUMAN DNA (cytosine-5)-methyltransferase 1 OS=Homo sapiens GN=DNMT1 PE=1 SV=2	SDGEAKPEPSPSPR		143	156	1453.6922607421875
pepa3a1	a3.a1.a1	sp|P26358|DNMT1_HUMAN	sp|P26358|DNMT1_HUMAN DNA (cytosine-5)-methyltransferase 1 OS=Homo sapiens GN=DNMT1 PE=1 SV=2	AGVQADEDEDGDEKDEK		268	284	1849.7574462890625
pepa3b15	a3.a1.a1	sp|P26358|DNMT1_HUMAN	sp|P26358|DNMT1_HUMAN DNA (cytosine-5)-methyltransferase 1 OS=Homo sapiens GN=DNMT1 PE=1 SV=2	SFEDPPNHAR		1095	1104	1169.5338134765625
pepa3a9	a3.a1.a1	sp|P26358|DNMT1_HUMAN	sp|P26358|DNMT1_HUMAN DNA (cytosine-5)-methyltransferase 1 OS=Homo sapiens GN=DNMT1 PE=1 SV=2	LVMAGETTNSR		1197	1207	1178.583740234375
pepa3b18	a3.a1.a1	sp|P26358|DNMT1_HUMAN	sp|P26358|DNMT1_HUMAN DNA (cytosine-5)-methyltransferase 1 OS=Homo sapiens GN=DNMT1 PE=1 SV=2	VLYYSATK		921	928	944.5092163085938
pepa3b10	a3.a1.a1	sp|P26358|DNMT1_HUMAN	sp|P26358|DNMT1_HUMAN DNA (cytosine-5)-methyltransferase 1 OS=Homo sapiens GN=DNMT1 PE=1 SV=2	KEELSEEGYLAK		70	81	1395.7005615234375
pepa3b21	a3.a1.a1	sp|P26358|DNMT1_HUMAN	sp|P26358|DNMT1_HUMAN DNA (cytosine-5)-methyltransferase 1 OS=Homo sapiens GN=DNMT1 PE=1 SV=2	YGQHPPDAVDEPQMLTNEK	M14:+15.99491	367	385	2184.987060546875
pepa3a5	a3.a1.a1	sp|P26358|DNMT1_HUMAN	sp|P26358|DNMT1_HUMAN DNA (cytosine-5)-methyltransferase 1 OS=Homo sapiens GN=DNMT1 PE=1 SV=2	DTMSDLPEVR	M3:+15.99491	1369	1378	1178.5362548828125
pepa3a6	a3.a1.a1	sp|P26358|DNMT1_HUMAN	sp|P26358|DNMT1_HUMAN DNA (cytosine-5)-methyltransferase 1 OS=Homo sapiens GN=DNMT1 PE=1 SV=2	EELSEEGYLAK		71	81	1267.605712890625
pepa3b20	a3.a1.a1	sp|P26358|DNMT1_HUMAN	sp|P26358|DNMT1_HUMAN DNA (cytosine-5)-methyltransferase 1 OS=Homo sapiens GN=DNMT1 PE=1 SV=2	YGQHPPDAVDEPQMLTNEK		367	385	2168.9921875
pepa3a2	a3.a1.a1	sp|P26358|DNMT1_HUMAN	sp|P26358|DNMT1_HUMAN DNA (cytosine-5)-methyltransferase 1 OS=Homo sapiens GN=DNMT1 PE=1 SV=2	AIILAAAPGEK		1313	1323	1053.6307373046875
pepa3b12	a3.a1.a1	sp|P26358|DNMT1_HUMAN	sp|P26358|DNMT1_HUMAN DNA (cytosine-5)-methyltransferase 1 OS=Homo sapiens GN=DNMT1 PE=1 SV=2	PIYDDDPSLEGGVNGK		441	456	1675.7813720703125
pepa3a3	a3.a1.a1	sp|P26358|DNMT1_HUMAN	sp|P26358|DNMT1_HUMAN DNA (cytosine-5)-methyltransferase 1 OS=Homo sapiens GN=DNMT1 PE=1 SV=2	DMSALVAAR		1416	1424	933.4827270507812
pepa3a4	a3.a1.a1	sp|P26358|DNMT1_HUMAN	sp|P26358|DNMT1_HUMAN DNA (cytosine-5)-methyltransferase 1 OS=Homo sapiens GN=DNMT1 PE=1 SV=2	DTMSDLPEVR		1369	1378	1162.541259765625
pepa3b17	a3.a1.a1	sp|P26358|DNMT1_HUMAN	sp|P26358|DNMT1_HUMAN DNA (cytosine-5)-methyltransferase 1 OS=Homo sapiens GN=DNMT1 PE=1 SV=2	VLEQLEDLDSR		910	920	1316.669677734375
pepa3b11	a3.a1.a1	sp|P26358|DNMT1_HUMAN	sp|P26358|DNMT1_HUMAN DNA (cytosine-5)-methyltransferase 1 OS=Homo sapiens GN=DNMT1 PE=1 SV=2	NIELFFSGSAK		430	440	1212.6263427734375
pepa3a7	a3.a1.a1	sp|P26358|DNMT1_HUMAN	sp|P26358|DNMT1_HUMAN DNA (cytosine-5)-methyltransferase 1 OS=Homo sapiens GN=DNMT1 PE=1 SV=2	FYFLEAYNAK		1083	1092	1265.6204833984375
pepa3a8	a3.a1.a1	sp|P26358|DNMT1_HUMAN	sp|P26358|DNMT1_HUMAN DNA (cytosine-5)-methyltransferase 1 OS=Homo sapiens GN=DNMT1 PE=1 SV=2	LSIFDANESGFESYEALPQHK		386	406	2382.125244140625
pepa3b19	a3.a1.a1	sp|P26358|DNMT1_HUMAN	sp|P26358|DNMT1_HUMAN DNA (cytosine-5)-methyltransferase 1 OS=Homo sapiens GN=DNMT1 PE=1 SV=2	VPTLAVPAISLPDDVR		10	25	1662.94287109375
pepa3b16	a3.a1.a1	sp|P26358|DNMT1_HUMAN	sp|P26358|DNMT1_HUMAN DNA (cytosine-5)-methyltransferase 1 OS=Homo sapiens GN=DNMT1 PE=1 SV=2	VGDGVYLPPEAFTFNIK		935	951	1866.964111328125
pepa3b13	a3.a1.a2	tr|F5GX68|F5GX68_HUMAN	tr|F5GX68|F5GX68_HUMAN Cytosine-specific methyltransferase OS=Homo sapiens GN=DNMT1 PE=2 SV=1	SDESIKEEDK		189	198	1179.5379638671875
pepa3b14	a3.a1.a2	tr|F5GX68|F5GX68_HUMAN	tr|F5GX68|F5GX68_HUMAN Cytosine-specific methyltransferase OS=Homo sapiens GN=DNMT1 PE=2 SV=1	SDGEAKPEPSPSPR		143	156	1453.6922607421875
pepa3a1	a3.a1.a2	tr|F5GX68|F5GX68_HUMAN	tr|F5GX68|F5GX68_HUMAN Cytosine-specific methyltransferase OS=Homo sapiens GN=DNMT1 PE=2 SV=1	AGVQADEDEDGDEKDEK		268	284	1849.7574462890625
pepa3b15	a3.a1.a2	tr|F5GX68|F5GX68_HUMAN	tr|F5GX68|F5GX68_HUMAN Cytosine-specific methyltransferase OS=Homo sapiens GN=DNMT1 PE=2 SV=1	SFEDPPNHAR		1095	1104	1169.5338134765625
pepa3a9	a3.a1.a2	tr|F5GX68|F5GX68_HUMAN	tr|F5GX68|F5GX68_HUMAN Cytosine-specific methyltransferase OS=Homo sapiens GN=DNMT1 PE=2 SV=1	LVMAGETTNSR		1197	1207	1178.583740234375
pepa3b18	a3.a1.a2	tr|F5GX68|F5GX68_HUMAN	tr|F5GX68|F5GX68_HUMAN Cytosine-specific methyltransferase OS=Homo sapiens GN=DNMT1 PE=2 SV=1	VLYYSATK		921	928	944.5092163085938
pepa3b10	a3.a1.a2	tr|F5GX68|F5GX68_HUMAN	tr|F5GX68|F5GX68_HUMAN Cytosine-specific methyltransferase OS=Homo sapiens GN=DNMT1 PE=2 SV=1	KEELSEEGYLAK		70	81	1395.7005615234375
pepa3b21	a3.a1.a2	tr|F5GX68|F5GX68_HUMAN	tr|F5GX68|F5GX68_HUMAN Cytosine-specific methyltransferase OS=Homo sapiens GN=DNMT1 PE=2 SV=1	YGQHPPDAVDEPQMLTNEK	M14:+15.99491	367	385	2184.987060546875
pepa3a5	a3.a1.a2	tr|F5GX68|F5GX68_HUMAN	tr|F5GX68|F5GX68_HUMAN Cytosine-specific methyltransferase OS=Homo sapiens GN=DNMT1 PE=2 SV=1	DTMSDLPEVR	M3:+15.99491	1369	1378	1178.5362548828125
pepa3a6	a3.a1.a2	tr|F5GX68|F5GX68_HUMAN	tr|F5GX68|F5GX68_HUMAN Cytosine-specific methyltransferase OS=Homo sapiens GN=DNMT1 PE=2 SV=1	EELSEEGYLAK		71	81	1267.605712890625
pepa3b20	a3.a1.a2	tr|F5GX68|F5GX68_HUMAN	tr|F5GX68|F5GX68_HUMAN Cytosine-specific methyltransferase OS=Homo sapiens GN=DNMT1 PE=2 SV=1	YGQHPPDAVDEPQMLTNEK		367	385	2168.9921875
pepa3a2	a3.a1.a2	tr|F5GX68|F5GX68_HUMAN	tr|F5GX68|F5GX68_HUMAN Cytosine-specific methyltransferase OS=Homo sapiens GN=DNMT1 PE=2 SV=1	AIILAAAPGEK		1313	1323	1053.6307373046875
pepa3b12	a3.a1.a2	tr|F5GX68|F5GX68_HUMAN	tr|F5GX68|F5GX68_HUMAN Cytosine-specific methyltransferase OS=Homo sapiens GN=DNMT1 PE=2 SV=1	PIYDDDPSLEGGVNGK		441	456	1675.7813720703125
pepa3a3	a3.a1.a2	tr|F5GX68|F5GX68_HUMAN	tr|F5GX68|F5GX68_HUMAN Cytosine-specific methyltransferase OS=Homo sapiens GN=DNMT1 PE=2 SV=1	DMSALVAAR		1416	1424	933.4827270507812
pepa3a4	a3.a1.a2	tr|F5GX68|F5GX68_HUMAN	tr|F5GX68|F5GX68_HUMAN Cytosine-specific methyltransferase OS=Homo sapiens GN=DNMT1 PE=2 SV=1	DTMSDLPEVR		1369	1378	1162.541259765625
pepa3b17	a3.a1.a2	tr|F5GX68|F5GX68_HUMAN	tr|F5GX68|F5GX68_HUMAN Cytosine-specific methyltransferase OS=Homo sapiens GN=DNMT1 PE=2 SV=1	VLEQLEDLDSR		910	920	1316.669677734375
pepa3b11	a3.a1.a2	tr|F5GX68|F5GX68_HUMAN	tr|F5GX68|F5GX68_HUMAN Cytosine-specific methyltransferase OS=Homo sapiens GN=DNMT1 PE=2 SV=1	NIELFFSGSAK		430	440	1212.6263427734375
pepa3a7	a3.a1.a2	tr|F5GX68|F5GX68_HUMAN	tr|F5GX68|F5GX68_HUMAN Cytosine-specific methyltransferase OS=Homo sapiens GN=DNMT1 PE=2 SV=1	FYFLEAYNAK		1083	1092	1265.6204833984375
pepa3a8	a3.a1.a2	tr|F5GX68|F5GX68_HUMAN	tr|F5GX68|F5GX68_HUMAN Cytosine-specific methyltransferase OS=Homo sapiens GN=DNMT1 PE=2 SV=1	LSIFDANESGFESYEALPQHK		386	406	2382.125244140625
pepa3b19	a3.a1.a2	tr|F5GX68|F5GX68_HUMAN	tr|F5GX68|F5GX68_HUMAN Cytosine-specific methyltransferase OS=Homo sapiens GN=DNMT1 PE=2 SV=1	VPTLAVPAISLPDDVR		10	25	1662.94287109375
pepa3b16	a3.a1.a2	tr|F5GX68|F5GX68_HUMAN	tr|F5GX68|F5GX68_HUMAN Cytosine-specific methyltransferase OS=Homo sapiens GN=DNMT1 PE=2 SV=1	VGDGVYLPPEAFTFNIK		935	951	1866.964111328125
pepa4b15	a4.a1.a1	sp|P23246|SFPQ_HUMAN	sp|P23246|SFPQ_HUMAN Splicing factor, proline- and glutamine-rich OS=Homo sapiens GN=SFPQ PE=1 SV=2	RMEELHNQEMQK	M10:+15.99491	548	559	1588.7210693359375
pepa4b13	a4.a1.a1	sp|P23246|SFPQ_HUMAN	sp|P23246|SFPQ_HUMAN Splicing factor, proline- and glutamine-rich OS=Homo sapiens GN=SFPQ PE=1 SV=2	MGGGGAMNMGDPYGSGGQK	M1:+15.99491 M7:+15.99491 M9:+15.99491	612	630	1819.704833984375
pepa4b16	a4.a1.a1	sp|P23246|SFPQ_HUMAN	sp|P23246|SFPQ_HUMAN Splicing factor, proline- and glutamine-rich OS=Homo sapiens GN=SFPQ PE=1 SV=2	SPPPGMGLNQNR	M6:+15.99491	33	44	1283.616455078125
pepa4a1	a4.a1.a1	sp|P23246|SFPQ_HUMAN	sp|P23246|SFPQ_HUMAN Splicing factor, proline- and glutamine-rich OS=Homo sapiens GN=SFPQ PE=1 SV=2	AELDDTPMR	M8:+15.99491	350	358	1063.472900390625
pepa4a7	a4.a1.a1	sp|P23246|SFPQ_HUMAN	sp|P23246|SFPQ_HUMAN Splicing factor, proline- and glutamine-rich OS=Homo sapiens GN=SFPQ PE=1 SV=2	GMGPGTPAGYGR	M2:+15.99491	682	693	1136.5157470703125
pepa4a9	a4.a1.a1	sp|P23246|SFPQ_HUMAN	sp|P23246|SFPQ_HUMAN Splicing factor, proline- and glutamine-rich OS=Homo sapiens GN=SFPQ PE=1 SV=2	ISDSEGFK		272	279	882.4207763671875
pepa4b12	a4.a1.a1	sp|P23246|SFPQ_HUMAN	sp|P23246|SFPQ_HUMAN Splicing factor, proline- and glutamine-rich OS=Homo sapiens GN=SFPQ PE=1 SV=2	MGGGGAMNMGDPYGSGGQK	M1:+15.99491 M7:+15.99491	612	630	1803.7099609375
pepa4b11	a4.a1.a1	sp|P23246|SFPQ_HUMAN	sp|P23246|SFPQ_HUMAN Splicing factor, proline- and glutamine-rich OS=Homo sapiens GN=SFPQ PE=1 SV=2	MGGGGAMNMGDPYGSGGQK	M9:+15.99491	612	630	1787.7149658203125
pepa4a6	a4.a1.a1	sp|P23246|SFPQ_HUMAN	sp|P23246|SFPQ_HUMAN Splicing factor, proline- and glutamine-rich OS=Homo sapiens GN=SFPQ PE=1 SV=2	GMGPGTPAGYGR		682	693	1120.520751953125
pepa4a4	a4.a1.a1	sp|P23246|SFPQ_HUMAN	sp|P23246|SFPQ_HUMAN Splicing factor, proline- and glutamine-rich OS=Homo sapiens GN=SFPQ PE=1 SV=2	FATHAAALSVR		366	376	1143.6273193359375
pepa4a3	a4.a1.a1	sp|P23246|SFPQ_HUMAN	sp|P23246|SFPQ_HUMAN Splicing factor, proline- and glutamine-rich OS=Homo sapiens GN=SFPQ PE=1 SV=2	FATHAAAL		366	373	801.42578125
pepa4a2	a4.a1.a1	sp|P23246|SFPQ_HUMAN	sp|P23246|SFPQ_HUMAN Splicing factor, proline- and glutamine-rich OS=Homo sapiens GN=SFPQ PE=1 SV=2	FAQHGTFEYEYSQR		480	493	1762.7823486328125
pepa4b10	a4.a1.a1	sp|P23246|SFPQ_HUMAN	sp|P23246|SFPQ_HUMAN Splicing factor, proline- and glutamine-rich OS=Homo sapiens GN=SFPQ PE=1 SV=2	MGGGGAMNMGDPYGSGGQK		612	630	1771.7200927734375
pepa4a5	a4.a1.a1	sp|P23246|SFPQ_HUMAN	sp|P23246|SFPQ_HUMAN Splicing factor, proline- and glutamine-rich OS=Homo sapiens GN=SFPQ PE=1 SV=2	GIVEFASK		414	421	850.46728515625
pepa4b17	a4.a1.a1	sp|P23246|SFPQ_HUMAN	sp|P23246|SFPQ_HUMAN Splicing factor, proline- and glutamine-rich OS=Homo sapiens GN=SFPQ PE=1 SV=2	YGEPGEVFINK		320	330	1252.621337890625
pepa4b14	a4.a1.a1	sp|P23246|SFPQ_HUMAN	sp|P23246|SFPQ_HUMAN Splicing factor, proline- and glutamine-rich OS=Homo sapiens GN=SFPQ PE=1 SV=2	PVIVEPLEQLDDEDGLPEK		444	462	2135.07568359375
pepa4a8	a4.a1.a1	sp|P23246|SFPQ_HUMAN	sp|P23246|SFPQ_HUMAN Splicing factor, proline- and glutamine-rich OS=Homo sapiens GN=SFPQ PE=1 SV=2	LFVGNLPADITEDEFK		299	314	1807.9117431640625
pepa5a5	a5.a1.a1	sp|Q8NE71-2|ABCF1_HUMAN	sp|Q8NE71-2|ABCF1_HUMAN Isoform 2 of ATP-binding cassette sub-family F member 1 OS=Homo sapiens GN=ABCF1	GAVIVVSHDAR		752	762	1123.622314453125
pepa5a2	a5.a1.a1	sp|Q8NE71-2|ABCF1_HUMAN	sp|Q8NE71-2|ABCF1_HUMAN Isoform 2 of ATP-binding cassette sub-family F member 1 OS=Homo sapiens GN=ABCF1	AVSEEQQPALK		164	174	1199.6270751953125
pepa5a8	a5.a1.a1	sp|Q8NE71-2|ABCF1_HUMAN	sp|Q8NE71-2|ABCF1_HUMAN Isoform 2 of ATP-binding cassette sub-family F member 1 OS=Homo sapiens GN=ABCF1	LQGQLEQGDDTAAER		359	373	1630.76708984375
pepa5b10	a5.a1.a1	sp|Q8NE71-2|ABCF1_HUMAN	sp|Q8NE71-2|ABCF1_HUMAN Isoform 2 of ATP-binding cassette sub-family F member 1 OS=Homo sapiens GN=ABCF1	MEETPTEYLQR	M1:+15.99491	665	675	1412.6365966796875
pepa5b13	a5.a1.a1	sp|Q8NE71-2|ABCF1_HUMAN	sp|Q8NE71-2|ABCF1_HUMAN Isoform 2 of ATP-binding cassette sub-family F member 1 OS=Homo sapiens GN=ABCF1	NQDEESQEAPELLK		552	565	1629.7607421875
pepa5a9	a5.a1.a1	sp|Q8NE71-2|ABCF1_HUMAN	sp|Q8NE71-2|ABCF1_HUMAN Isoform 2 of ATP-binding cassette sub-family F member 1 OS=Homo sapiens GN=ABCF1	MEETPTEYLQR		665	675	1396.6417236328125
pepa5a1	a5.a1.a1	sp|Q8NE71-2|ABCF1_HUMAN	sp|Q8NE71-2|ABCF1_HUMAN Isoform 2 of ATP-binding cassette sub-family F member 1 OS=Homo sapiens GN=ABCF1	AANAAENDFSVSQAEMSSR		238	256	1984.866943359375
pepa5a6	a5.a1.a1	sp|Q8NE71-2|ABCF1_HUMAN	sp|Q8NE71-2|ABCF1_HUMAN Isoform 2 of ATP-binding cassette sub-family F member 1 OS=Homo sapiens GN=ABCF1	GFNLPYQDAR		676	685	1180.574951171875
pepa5b12	a5.a1.a1	sp|Q8NE71-2|ABCF1_HUMAN	sp|Q8NE71-2|ABCF1_HUMAN Isoform 2 of ATP-binding cassette sub-family F member 1 OS=Homo sapiens GN=ABCF1	NLDFGIDMDSR	M8:+15.99491	605	615	1298.568603515625
pepa5a4	a5.a1.a1	sp|Q8NE71-2|ABCF1_HUMAN	sp|Q8NE71-2|ABCF1_HUMAN Isoform 2 of ATP-binding cassette sub-family F member 1 OS=Homo sapiens GN=ABCF1	EVLEALGEVMVSR	M10:+15.99491	792	804	1447.7464599609375
pepa5b11	a5.a1.a1	sp|Q8NE71-2|ABCF1_HUMAN	sp|Q8NE71-2|ABCF1_HUMAN Isoform 2 of ATP-binding cassette sub-family F member 1 OS=Homo sapiens GN=ABCF1	NLDFGIDMDSR		605	615	1282.57373046875
pepa5a7	a5.a1.a1	sp|Q8NE71-2|ABCF1_HUMAN	sp|Q8NE71-2|ABCF1_HUMAN Isoform 2 of ATP-binding cassette sub-family F member 1 OS=Homo sapiens GN=ABCF1	IGFFNQQYAEQLR		652	664	1613.8074951171875
pepa5b15	a5.a1.a1	sp|Q8NE71-2|ABCF1_HUMAN	sp|Q8NE71-2|ABCF1_HUMAN Isoform 2 of ATP-binding cassette sub-family F member 1 OS=Homo sapiens GN=ABCF1	TFFEELAVEDK		40	50	1327.6419677734375
pepa5a3	a5.a1.a1	sp|Q8NE71-2|ABCF1_HUMAN	sp|Q8NE71-2|ABCF1_HUMAN Isoform 2 of ATP-binding cassette sub-family F member 1 OS=Homo sapiens GN=ABCF1	EVLEALGEVMVSR		792	804	1431.7515869140625
pepa5b14	a5.a1.a1	sp|Q8NE71-2|ABCF1_HUMAN	sp|Q8NE71-2|ABCF1_HUMAN Isoform 2 of ATP-binding cassette sub-family F member 1 OS=Homo sapiens GN=ABCF1	STLLLLLTGK		627	636	1058.682373046875
pepa5a5	a5.a1.a2	sp|Q8NE71|ABCF1_HUMAN	sp|Q8NE71|ABCF1_HUMAN ATP-binding cassette sub-family F member 1 OS=Homo sapiens GN=ABCF1 PE=1 SV=2	GAVIVVSHDAR		790	800	1123.622314453125
pepa5a2	a5.a1.a2	sp|Q8NE71|ABCF1_HUMAN	sp|Q8NE71|ABCF1_HUMAN ATP-binding cassette sub-family F member 1 OS=Homo sapiens GN=ABCF1 PE=1 SV=2	AVSEEQQPALK		164	174	1199.6270751953125
pepa5a8	a5.a1.a2	sp|Q8NE71|ABCF1_HUMAN	sp|Q8NE71|ABCF1_HUMAN ATP-binding cassette sub-family F member 1 OS=Homo sapiens GN=ABCF1 PE=1 SV=2	LQGQLEQGDDTAAER		397	411	1630.76708984375
pepa5b10	a5.a1.a2	sp|Q8NE71|ABCF1_HUMAN	sp|Q8NE71|ABCF1_HUMAN ATP-binding cassette sub-family F member 1 OS=Homo sapiens GN=ABCF1 PE=1 SV=2	MEETPTEYLQR	M1:+15.99491	703	713	1412.6365966796875
pepa5b13	a5.a1.a2	sp|Q8NE71|ABCF1_HUMAN	sp|Q8NE71|ABCF1_HUMAN ATP-binding cassette sub-family F member 1 OS=Homo sapiens GN=ABCF1 PE=1 SV=2	NQDEESQEAPELLK		590	603	1629.7607421875
pepa5a9	a5.a1.a2	sp|Q8NE71|ABCF1_HUMAN	sp|Q8NE71|ABCF1_HUMAN ATP-binding cassette sub-family F member 1 OS=Homo sapiens GN=ABCF1 PE=1 SV=2	MEETPTEYLQR		703	713	1396.6417236328125
pepa5a1	a5.a1.a2	sp|Q8NE71|ABCF1_HUMAN	sp|Q8NE71|ABCF1_HUMAN ATP-binding cassette sub-family F member 1 OS=Homo sapiens GN=ABCF1 PE=1 SV=2	AANAAENDFSVSQAEMSSR		276	294	1984.866943359375
pepa5a6	a5.a1.a2	sp|Q8NE71|ABCF1_HUMAN	sp|Q8NE71|ABCF1_HUMAN ATP-binding cassette sub-family F member 1 OS=Homo sapiens GN=ABCF1 PE=1 SV=2	GFNLPYQDAR		714	723	1180.574951171875
pepa5b12	a5.a1.a2	sp|Q8NE71|ABCF1_HUMAN	sp|Q8NE71|ABCF1_HUMAN ATP-binding cassette sub-family F member 1 OS=Homo sapiens GN=ABCF1 PE=1 SV=2	NLDFGIDMDSR	M8:+15.99491	643	653	1298.568603515625
pepa5a4	a5.a1.a2	sp|Q8NE71|ABCF1_HUMAN	sp|Q8NE71|ABCF1_HUMAN ATP-binding cassette sub-family F member 1 OS=Homo sapiens GN=ABCF1 PE=1 SV=2	EVLEALGEVMVSR	M10:+15.99491	830	842	1447.7464599609375
pepa5b11	a5.a1.a2	sp|Q8NE71|ABCF1_HUMAN	sp|Q8NE71|ABCF1_HUMAN ATP-binding cassette sub-family F member 1 OS=Homo sapiens GN=ABCF1 PE=1 SV=2	NLDFGIDMDSR		643	653	1282.57373046875
pepa5a7	a5.a1.a2	sp|Q8NE71|ABCF1_HUMAN	sp|Q8NE71|ABCF1_HUMAN ATP-binding cassette sub-family F member 1 OS=Homo sapiens GN=ABCF1 PE=1 SV=2	IGFFNQQYAEQLR		690	702	1613.8074951171875
pepa5b15	a5.a1.a2	sp|Q8NE71|ABCF1_HUMAN	sp|Q8NE71|ABCF1_HUMAN ATP-binding cassette sub-family F member 1 OS=Homo sapiens GN=ABCF1 PE=1 SV=2	TFFEELAVEDK		40	50	1327.6419677734375
pepa5a3	a5.a1.a2	sp|Q8NE71|ABCF1_HUMAN	sp|Q8NE71|ABCF1_HUMAN ATP-binding cassette sub-family F member 1 OS=Homo sapiens GN=ABCF1 PE=1 SV=2	EVLEALGEVMVSR		830	842	1431.7515869140625
pepa5b14	a5.a1.a2	sp|Q8NE71|ABCF1_HUMAN	sp|Q8NE71|ABCF1_HUMAN ATP-binding cassette sub-family F member 1 OS=Homo sapiens GN=ABCF1 PE=1 SV=2	STLLLLLTGK		665	674	1058.682373046875
pepa6a4	a6.a1.a1	sp|Q15554-3|TERF2_HUMAN	sp|Q15554-3|TERF2_HUMAN Isoform 3 of Telomeric repeat-binding factor 2 OS=Homo sapiens GN=TERF2	HEPGLGGPAER		73	83	1119.5545654296875
pepa6a6	a6.a1.a1	sp|Q15554-3|TERF2_HUMAN	sp|Q15554-3|TERF2_HUMAN Isoform 3 of Telomeric repeat-binding factor 2 OS=Homo sapiens GN=TERF2	KDENESSAPADGEGGSELQPK		375	395	2144.958251953125
pepa6a1	a6.a1.a1	sp|Q15554-3|TERF2_HUMAN	sp|Q15554-3|TERF2_HUMAN Isoform 3 of Telomeric repeat-binding factor 2 OS=Homo sapiens GN=TERF2	AAGAGTAGPASGPGVVR		2	18	1395.7342529296875
pepa6b12	a6.a1.a1	sp|Q15554-3|TERF2_HUMAN	sp|Q15554-3|TERF2_HUMAN Isoform 3 of Telomeric repeat-binding factor 2 OS=Homo sapiens GN=TERF2	TLSGAQDSEAAFAK		336	349	1395.675537109375
pepa6b10	a6.a1.a1	sp|Q15554-3|TERF2_HUMAN	sp|Q15554-3|TERF2_HUMAN Isoform 3 of Telomeric repeat-binding factor 2 OS=Homo sapiens GN=TERF2	PTVLNQPLPGEK		433	444	1292.7213134765625
pepa6a9	a6.a1.a1	sp|Q15554-3|TERF2_HUMAN	sp|Q15554-3|TERF2_HUMAN Isoform 3 of Telomeric repeat-binding factor 2 OS=Homo sapiens GN=TERF2	NPPTTIGMMTLK	M9:+15.99491	320	331	1319.670166015625
pepa6a8	a6.a1.a1	sp|Q15554-3|TERF2_HUMAN	sp|Q15554-3|TERF2_HUMAN Isoform 3 of Telomeric repeat-binding factor 2 OS=Homo sapiens GN=TERF2	NLAHPVIQNFSYETFQQK		245	262	2164.08251953125
pepa6b13	a6.a1.a1	sp|Q15554-3|TERF2_HUMAN	sp|Q15554-3|TERF2_HUMAN Isoform 3 of Telomeric repeat-binding factor 2 OS=Homo sapiens GN=TERF2	WTVEESEWVK		492	501	1292.6162109375
pepa6a5	a6.a1.a1	sp|Q15554-3|TERF2_HUMAN	sp|Q15554-3|TERF2_HUMAN Isoform 3 of Telomeric repeat-binding factor 2 OS=Homo sapiens GN=TERF2	LRNDLLNIIR		233	242	1239.7535400390625
pepa6b11	a6.a1.a1	sp|Q15554-3|TERF2_HUMAN	sp|Q15554-3|TERF2_HUMAN Isoform 3 of Telomeric repeat-binding factor 2 OS=Homo sapiens GN=TERF2	TEFTLTEAVVESSR		183	196	1568.7806396484375
pepa6a7	a6.a1.a1	sp|Q15554-3|TERF2_HUMAN	sp|Q15554-3|TERF2_HUMAN Isoform 3 of Telomeric repeat-binding factor 2 OS=Homo sapiens GN=TERF2	NDLLNIIR		235	242	970.5684204101562
pepa6a3	a6.a1.a1	sp|Q15554-3|TERF2_HUMAN	sp|Q15554-3|TERF2_HUMAN Isoform 3 of Telomeric repeat-binding factor 2 OS=Homo sapiens GN=TERF2	DLVLPTQALPASPALK		354	369	1633.9527587890625
pepa6a2	a6.a1.a1	sp|Q15554-3|TERF2_HUMAN	sp|Q15554-3|TERF2_HUMAN Isoform 3 of Telomeric repeat-binding factor 2 OS=Homo sapiens GN=TERF2	DIMQALLVR		123	131	1058.6031494140625
pepa7b11	a7.a1.a1	sp|O43719|HTSF1_HUMAN	sp|O43719|HTSF1_HUMAN HIV Tat-specific factor 1 OS=Homo sapiens GN=HTATSF1 PE=1 SV=1	TAEEPPQEK		96	104	1028.4898681640625
pepa7a2	a7.a1.a1	sp|O43719|HTSF1_HUMAN	sp|O43719|HTSF1_HUMAN HIV Tat-specific factor 1 OS=Homo sapiens GN=HTATSF1 PE=1 SV=1	ESEEGNPVR		484	492	1016.4647827148438
pepa7a8	a7.a1.a1	sp|O43719|HTSF1_HUMAN	sp|O43719|HTSF1_HUMAN HIV Tat-specific factor 1 OS=Homo sapiens GN=HTATSF1 PE=1 SV=1	MQELYGDGK	M1:+15.99491	18	26	1056.467041015625
pepa7a1	a7.a1.a1	sp|O43719|HTSF1_HUMAN	sp|O43719|HTSF1_HUMAN HIV Tat-specific factor 1 OS=Homo sapiens GN=HTATSF1 PE=1 SV=1	DPQTEEFK		162	169	993.4528198242188
pepa7b12	a7.a1.a1	sp|O43719|HTSF1_HUMAN	sp|O43719|HTSF1_HUMAN HIV Tat-specific factor 1 OS=Homo sapiens GN=HTATSF1 PE=1 SV=1	TEDGGEFEEGASENNAK		434	450	1783.7257080078125
pepa7a4	a7.a1.a1	sp|O43719|HTSF1_HUMAN	sp|O43719|HTSF1_HUMAN HIV Tat-specific factor 1 OS=Homo sapiens GN=HTATSF1 PE=1 SV=1	HPDGVASVSFR		310	320	1171.5859375
pepa7b13	a7.a1.a1	sp|O43719|HTSF1_HUMAN	sp|O43719|HTSF1_HUMAN HIV Tat-specific factor 1 OS=Homo sapiens GN=HTATSF1 PE=1 SV=1	YGFSNDGASSSTANVEDVHAR		75	95	2183.959228515625
pepa7a5	a7.a1.a1	sp|O43719|HTSF1_HUMAN	sp|O43719|HTSF1_HUMAN HIV Tat-specific factor 1 OS=Homo sapiens GN=HTATSF1 PE=1 SV=1	LLDEDEIR		200	207	1002.5106201171875
pepa7a7	a7.a1.a1	sp|O43719|HTSF1_HUMAN	sp|O43719|HTSF1_HUMAN HIV Tat-specific factor 1 OS=Homo sapiens GN=HTATSF1 PE=1 SV=1	MNAQETATGMAFEEPIDEK	M10:+15.99491	411	429	2127.92138671875
pepa7a9	a7.a1.a1	sp|O43719|HTSF1_HUMAN	sp|O43719|HTSF1_HUMAN HIV Tat-specific factor 1 OS=Homo sapiens GN=HTATSF1 PE=1 SV=1	QITAQAWDGTTDYQVEETSR		341	360	2299.048095703125
pepa7a6	a7.a1.a1	sp|O43719|HTSF1_HUMAN	sp|O43719|HTSF1_HUMAN HIV Tat-specific factor 1 OS=Homo sapiens GN=HTATSF1 PE=1 SV=1	MNAQETATGMAFEEPIDEK		411	429	2111.926513671875
pepa7b10	a7.a1.a1	sp|O43719|HTSF1_HUMAN	sp|O43719|HTSF1_HUMAN HIV Tat-specific factor 1 OS=Homo sapiens GN=HTATSF1 PE=1 SV=1	SGTNLDGNDEFDEQLR	S1:+42.01057	2	17	1851.799560546875
pepa7a3	a7.a1.a1	sp|O43719|HTSF1_HUMAN	sp|O43719|HTSF1_HUMAN HIV Tat-specific factor 1 OS=Homo sapiens GN=HTATSF1 PE=1 SV=1	GWEAFLNAPEANR		368	380	1474.707763671875
pepa8b13	a8.a1.a1	sp|Q9NTI5-2|PDS5B_HUMAN	sp|Q9NTI5-2|PDS5B_HUMAN Isoform 2 of Sister chromatid cohesion protein PDS5 homolog B OS=Homo sapiens GN=PDS5B	TPVTEQEEK		1220	1228	1060.51611328125
pepa8a4	a8.a1.a1	sp|Q9NTI5-2|PDS5B_HUMAN	sp|Q9NTI5-2|PDS5B_HUMAN Isoform 2 of Sister chromatid cohesion protein PDS5 homolog B OS=Homo sapiens GN=PDS5B	GRPPKPLGGGTPK		1291	1303	1261.738037109375
pepa8b10	a8.a1.a1	sp|Q9NTI5-2|PDS5B_HUMAN	sp|Q9NTI5-2|PDS5B_HUMAN Isoform 2 of Sister chromatid cohesion protein PDS5 homolog B OS=Homo sapiens GN=PDS5B	METVSNASSSSNPSSPGR	M1:+15.99491	1152	1169	1810.78759765625
pepa8a9	a8.a1.a1	sp|Q9NTI5-2|PDS5B_HUMAN	sp|Q9NTI5-2|PDS5B_HUMAN Isoform 2 of Sister chromatid cohesion protein PDS5 homolog B OS=Homo sapiens GN=PDS5B	METVSNASSSSNPSSPGR		1152	1169	1794.792724609375
pepa8a3	a8.a1.a1	sp|Q9NTI5-2|PDS5B_HUMAN	sp|Q9NTI5-2|PDS5B_HUMAN Isoform 2 of Sister chromatid cohesion protein PDS5 homolog B OS=Homo sapiens GN=PDS5B	EAMMGLAQIYK	M3:+15.99491 M4:+15.99491	407	417	1286.6123046875
pepa8a8	a8.a1.a1	sp|Q9NTI5-2|PDS5B_HUMAN	sp|Q9NTI5-2|PDS5B_HUMAN Isoform 2 of Sister chromatid cohesion protein PDS5 homolog B OS=Homo sapiens GN=PDS5B	IYAPEAPYTSPDK		90	102	1451.7056884765625
pepa8b11	a8.a1.a1	sp|Q9NTI5-2|PDS5B_HUMAN	sp|Q9NTI5-2|PDS5B_HUMAN Isoform 2 of Sister chromatid cohesion protein PDS5 homolog B OS=Homo sapiens GN=PDS5B	SIDGTADDEDEGVPTDQAIR		628	647	2103.931884765625
pepa8a5	a8.a1.a1	sp|Q9NTI5-2|PDS5B_HUMAN	sp|Q9NTI5-2|PDS5B_HUMAN Isoform 2 of Sister chromatid cohesion protein PDS5 homolog B OS=Homo sapiens GN=PDS5B	HDVIVSIVTAAK		368	379	1252.7264404296875
pepa8a2	a8.a1.a1	sp|Q9NTI5-2|PDS5B_HUMAN	sp|Q9NTI5-2|PDS5B_HUMAN Isoform 2 of Sister chromatid cohesion protein PDS5 homolog B OS=Homo sapiens GN=PDS5B	EAMMGLAQIYK	M4:+15.99491	407	417	1270.617431640625
pepa8a6	a8.a1.a1	sp|Q9NTI5-2|PDS5B_HUMAN	sp|Q9NTI5-2|PDS5B_HUMAN Isoform 2 of Sister chromatid cohesion protein PDS5 homolog B OS=Homo sapiens GN=PDS5B	LLTTILHSDGDLTEQGK		853	869	1840.9654541015625
pepa8b14	a8.a1.a1	sp|Q9NTI5-2|PDS5B_HUMAN	sp|Q9NTI5-2|PDS5B_HUMAN Isoform 2 of Sister chromatid cohesion protein PDS5 homolog B OS=Homo sapiens GN=PDS5B	VAEAALQIFK		684	693	1089.6307373046875
pepa8a1	a8.a1.a1	sp|Q9NTI5-2|PDS5B_HUMAN	sp|Q9NTI5-2|PDS5B_HUMAN Isoform 2 of Sister chromatid cohesion protein PDS5 homolog B OS=Homo sapiens GN=PDS5B	EAMMGLAQIYK		407	417	1254.62255859375
pepa8b12	a8.a1.a1	sp|Q9NTI5-2|PDS5B_HUMAN	sp|Q9NTI5-2|PDS5B_HUMAN Isoform 2 of Sister chromatid cohesion protein PDS5 homolog B OS=Homo sapiens GN=PDS5B	SLVATFIVK		787	795	977.6033935546875
pepa8a7	a8.a1.a1	sp|Q9NTI5-2|PDS5B_HUMAN	sp|Q9NTI5-2|PDS5B_HUMAN Isoform 2 of Sister chromatid cohesion protein PDS5 homolog B OS=Homo sapiens GN=PDS5B	LWVPDEEVSPETMVK		811	825	1758.8623046875
pepa8b13	a8.a1.a2	sp|Q9NTI5|PDS5B_HUMAN	sp|Q9NTI5|PDS5B_HUMAN Sister chromatid cohesion protein PDS5 homolog B OS=Homo sapiens GN=PDS5B PE=1 SV=1	TPVTEQEEK		1220	1228	1060.51611328125
pepa8a4	a8.a1.a2	sp|Q9NTI5|PDS5B_HUMAN	sp|Q9NTI5|PDS5B_HUMAN Sister chromatid cohesion protein PDS5 homolog B OS=Homo sapiens GN=PDS5B PE=1 SV=1	GRPPKPLGGGTPK		1291	1303	1261.738037109375
pepa8b10	a8.a1.a2	sp|Q9NTI5|PDS5B_HUMAN	sp|Q9NTI5|PDS5B_HUMAN Sister chromatid cohesion protein PDS5 homolog B OS=Homo sapiens GN=PDS5B PE=1 SV=1	METVSNASSSSNPSSPGR	M1:+15.99491	1152	1169	1810.78759765625
pepa8a9	a8.a1.a2	sp|Q9NTI5|PDS5B_HUMAN	sp|Q9NTI5|PDS5B_HUMAN Sister chromatid cohesion protein PDS5 homolog B OS=Homo sapiens GN=PDS5B PE=1 SV=1	METVSNASSSSNPSSPGR		1152	1169	1794.792724609375
pepa8a3	a8.a1.a2	sp|Q9NTI5|PDS5B_HUMAN	sp|Q9NTI5|PDS5B_HUMAN Sister chromatid cohesion protein PDS5 homolog B OS=Homo sapiens GN=PDS5B PE=1 SV=1	EAMMGLAQIYK	M3:+15.99491 M4:+15.99491	407	417	1286.6123046875
pepa8a8	a8.a1.a2	sp|Q9NTI5|PDS5B_HUMAN	sp|Q9NTI5|PDS5B_HUMAN Sister chromatid cohesion protein PDS5 homolog B OS=Homo sapiens GN=PDS5B PE=1 SV=1	IYAPEAPYTSPDK		90	102	1451.7056884765625
pepa8b11	a8.a1.a2	sp|Q9NTI5|PDS5B_HUMAN	sp|Q9NTI5|PDS5B_HUMAN Sister chromatid cohesion protein PDS5 homolog B OS=Homo sapiens GN=PDS5B PE=1 SV=1	SIDGTADDEDEGVPTDQAIR		628	647	2103.931884765625
pepa8a5	a8.a1.a2	sp|Q9NTI5|PDS5B_HUMAN	sp|Q9NTI5|PDS5B_HUMAN Sister chromatid cohesion protein PDS5 homolog B OS=Homo sapiens GN=PDS5B PE=1 SV=1	HDVIVSIVTAAK		368	379	1252.7264404296875
pepa8a2	a8.a1.a2	sp|Q9NTI5|PDS5B_HUMAN	sp|Q9NTI5|PDS5B_HUMAN Sister chromatid cohesion protein PDS5 homolog B OS=Homo sapiens GN=PDS5B PE=1 SV=1	EAMMGLAQIYK	M4:+15.99491	407	417	1270.617431640625
pepa8a6	a8.a1.a2	sp|Q9NTI5|PDS5B_HUMAN	sp|Q9NTI5|PDS5B_HUMAN Sister chromatid cohesion protein PDS5 homolog B OS=Homo sapiens GN=PDS5B PE=1 SV=1	LLTTILHSDGDLTEQGK		853	869	1840.9654541015625
pepa8b14	a8.a1.a2	sp|Q9NTI5|PDS5B_HUMAN	sp|Q9NTI5|PDS5B_HUMAN Sister chromatid cohesion protein PDS5 homolog B OS=Homo sapiens GN=PDS5B PE=1 SV=1	VAEAALQIFK		684	693	1089.6307373046875
pepa8a1	a8.a1.a2	sp|Q9NTI5|PDS5B_HUMAN	sp|Q9NTI5|PDS5B_HUMAN Sister chromatid cohesion protein PDS5 homolog B OS=Homo sapiens GN=PDS5B PE=1 SV=1	EAMMGLAQIYK		407	417	1254.62255859375
pepa8b12	a8.a1.a2	sp|Q9NTI5|PDS5B_HUMAN	sp|Q9NTI5|PDS5B_HUMAN Sister chromatid cohesion protein PDS5 homolog B OS=Homo sapiens GN=PDS5B PE=1 SV=1	SLVATFIVK		787	795	977.6033935546875
pepa8a7	a8.a1.a2	sp|Q9NTI5|PDS5B_HUMAN	sp|Q9NTI5|PDS5B_HUMAN Sister chromatid cohesion protein PDS5 homolog B OS=Homo sapiens GN=PDS5B PE=1 SV=1	LWVPDEEVSPETMVK		811	825	1758.8623046875
pepa9a2	a9.a1.a1	sp|Q14669-2|TRIPC_HUMAN	sp|Q14669-2|TRIPC_HUMAN Isoform 2 of E3 ubiquitin-protein ligase TRIP12 OS=Homo sapiens GN=TRIP12	HLDQEQQLK		115	123	1138.58544921875
pepa9b10	a9.a1.a1	sp|Q14669-2|TRIPC_HUMAN	sp|Q14669-2|TRIPC_HUMAN Isoform 2 of E3 ubiquitin-protein ligase TRIP12 OS=Homo sapiens GN=TRIP12	MADPESNQEAVNSSAAR	M1:+15.99491	356	372	1792.777099609375
pepa9a8	a9.a1.a1	sp|Q14669-2|TRIPC_HUMAN	sp|Q14669-2|TRIPC_HUMAN Isoform 2 of E3 ubiquitin-protein ligase TRIP12 OS=Homo sapiens GN=TRIP12	LSTQSNSNNIEPAR		1086	1099	1530.7510986328125
pepa9a9	a9.a1.a1	sp|Q14669-2|TRIPC_HUMAN	sp|Q14669-2|TRIPC_HUMAN Isoform 2 of E3 ubiquitin-protein ligase TRIP12 OS=Homo sapiens GN=TRIP12	MADPESNQEAVNSSAAR		356	372	1776.7821044921875
pepa9a4	a9.a1.a1	sp|Q14669-2|TRIPC_HUMAN	sp|Q14669-2|TRIPC_HUMAN Isoform 2 of E3 ubiquitin-protein ligase TRIP12 OS=Homo sapiens GN=TRIP12	LLDTNPEINQSDSQDSR		1598	1614	1931.89453125
pepa9a1	a9.a1.a1	sp|Q14669-2|TRIPC_HUMAN	sp|Q14669-2|TRIPC_HUMAN Isoform 2 of E3 ubiquitin-protein ligase TRIP12 OS=Homo sapiens GN=TRIP12	DDSLDLSPQGR		1018	1028	1202.565185546875
pepa9a7	a9.a1.a1	sp|Q14669-2|TRIPC_HUMAN	sp|Q14669-2|TRIPC_HUMAN Isoform 2 of E3 ubiquitin-protein ligase TRIP12 OS=Homo sapiens GN=TRIP12	LQALLEAR		408	415	913.5469970703125
pepa9b14	a9.a1.a1	sp|Q14669-2|TRIPC_HUMAN	sp|Q14669-2|TRIPC_HUMAN Isoform 2 of E3 ubiquitin-protein ligase TRIP12 OS=Homo sapiens GN=TRIP12	SVYHLEDIVR		1781	1790	1230.6480712890625
pepa9b11	a9.a1.a1	sp|Q14669-2|TRIPC_HUMAN	sp|Q14669-2|TRIPC_HUMAN Isoform 2 of E3 ubiquitin-protein ligase TRIP12 OS=Homo sapiens GN=TRIP12	SESPPAELPSLR		310	321	1282.6641845703125
pepa9b13	a9.a1.a1	sp|Q14669-2|TRIPC_HUMAN	sp|Q14669-2|TRIPC_HUMAN Isoform 2 of E3 ubiquitin-protein ligase TRIP12 OS=Homo sapiens GN=TRIP12	SSFLASLNPK		1072	1081	1063.5787353515625
pepa9a5	a9.a1.a1	sp|Q14669-2|TRIPC_HUMAN	sp|Q14669-2|TRIPC_HUMAN Isoform 2 of E3 ubiquitin-protein ligase TRIP12 OS=Homo sapiens GN=TRIP12	IIEAAHQVGEDEISLSTLGR		788	807	2138.109130859375
pepa9a6	a9.a1.a1	sp|Q14669-2|TRIPC_HUMAN	sp|Q14669-2|TRIPC_HUMAN Isoform 2 of E3 ubiquitin-protein ligase TRIP12 OS=Homo sapiens GN=TRIP12	LPDYSSIEIMR		1998	2008	1323.6617431640625
pepa9a3	a9.a1.a1	sp|Q14669-2|TRIPC_HUMAN	sp|Q14669-2|TRIPC_HUMAN Isoform 2 of E3 ubiquitin-protein ligase TRIP12 OS=Homo sapiens GN=TRIP12	LFLQFVTGSPR		1946	1956	1264.705322265625
pepa9b12	a9.a1.a1	sp|Q14669-2|TRIPC_HUMAN	sp|Q14669-2|TRIPC_HUMAN Isoform 2 of E3 ubiquitin-protein ligase TRIP12 OS=Homo sapiens GN=TRIP12	SSAVVVDAIPVFLEK		521	535	1573.884033203125
pepb10a5	b10.a1.a1	sp|P12956|XRCC6_HUMAN	sp|P12956|XRCC6_HUMAN X-ray repair cross-complementing protein 6 OS=Homo sapiens GN=XRCC6 PE=1 SV=2	IMATPEQVGK	M2:+15.99491	452	461	1089.561279296875
pepb10a7	b10.a1.a1	sp|P12956|XRCC6_HUMAN	sp|P12956|XRCC6_HUMAN X-ray repair cross-complementing protein 6 OS=Homo sapiens GN=XRCC6 PE=1 SV=2	IMLFTNEDNPHGNDSAK	M2:+15.99491	166	182	1918.8603515625
pepb10b11	b10.a1.a1	sp|P12956|XRCC6_HUMAN	sp|P12956|XRCC6_HUMAN X-ray repair cross-complementing protein 6 OS=Homo sapiens GN=XRCC6 PE=1 SV=2	TEGDEEAEEEQEENLEASGDYK		10	31	2500.99609375
pepb10a6	b10.a1.a1	sp|P12956|XRCC6_HUMAN	sp|P12956|XRCC6_HUMAN X-ray repair cross-complementing protein 6 OS=Homo sapiens GN=XRCC6 PE=1 SV=2	IMLFTNEDNPHGNDSAK		166	182	1902.865478515625
pepb10a8	b10.a1.a1	sp|P12956|XRCC6_HUMAN	sp|P12956|XRCC6_HUMAN X-ray repair cross-complementing protein 6 OS=Homo sapiens GN=XRCC6 PE=1 SV=2	KQELLEALTK		596	605	1172.6888427734375
pepb10b10	b10.a1.a1	sp|P12956|XRCC6_HUMAN	sp|P12956|XRCC6_HUMAN X-ray repair cross-complementing protein 6 OS=Homo sapiens GN=XRCC6 PE=1 SV=2	SDSFENPVLQQHFR		475	488	1703.81396484375
pepb10b12	b10.a1.a1	sp|P12956|XRCC6_HUMAN	sp|P12956|XRCC6_HUMAN X-ray repair cross-complementing protein 6 OS=Homo sapiens GN=XRCC6 PE=1 SV=2	TFNTSTGGLLLPSDTK		302	317	1651.854248046875
pepb10a9	b10.a1.a1	sp|P12956|XRCC6_HUMAN	sp|P12956|XRCC6_HUMAN X-ray repair cross-complementing protein 6 OS=Homo sapiens GN=XRCC6 PE=1 SV=2	NIYVLQELDNPGAK		101	114	1573.822509765625
pepb10a2	b10.a1.a1	sp|P12956|XRCC6_HUMAN	sp|P12956|XRCC6_HUMAN X-ray repair cross-complementing protein 6 OS=Homo sapiens GN=XRCC6 PE=1 SV=2	DIISIAEDEDLR		219	230	1388.6907958984375
pepb10a4	b10.a1.a1	sp|P12956|XRCC6_HUMAN	sp|P12956|XRCC6_HUMAN X-ray repair cross-complementing protein 6 OS=Homo sapiens GN=XRCC6 PE=1 SV=2	DTGIFLDLMHLK	M9:+15.99491	195	206	1418.7352294921875
pepb10a3	b10.a1.a1	sp|P12956|XRCC6_HUMAN	sp|P12956|XRCC6_HUMAN X-ray repair cross-complementing protein 6 OS=Homo sapiens GN=XRCC6 PE=1 SV=2	DSLIFLVDASK		36	46	1207.6573486328125
pepb10a1	b10.a1.a1	sp|P12956|XRCC6_HUMAN	sp|P12956|XRCC6_HUMAN X-ray repair cross-complementing protein 6 OS=Homo sapiens GN=XRCC6 PE=1 SV=2	DLLAVVFYGTEK		81	92	1354.7257080078125
pepb11a7	b11.a1.a1	sp|P27694|RFA1_HUMAN	sp|P27694|RFA1_HUMAN Replication protein A 70 kDa DNA-binding subunit OS=Homo sapiens GN=RPA1 PE=1 SV=2	PQPQNGSSGMGSTVSK	M10:+15.99491	142	157	1577.7227783203125
pepb11a1	b11.a1.a1	sp|P27694|RFA1_HUMAN	sp|P27694|RFA1_HUMAN Replication protein A 70 kDa DNA-binding subunit OS=Homo sapiens GN=RPA1 PE=1 SV=2	AAGPSLSHTSGGTQSK		168	183	1485.7296142578125
pepb11a6	b11.a1.a1	sp|P27694|RFA1_HUMAN	sp|P27694|RFA1_HUMAN Replication protein A 70 kDa DNA-binding subunit OS=Homo sapiens GN=RPA1 PE=1 SV=2	PQPQNGSSGMGSTVSK		142	157	1561.7279052734375
pepb11a8	b11.a1.a1	sp|P27694|RFA1_HUMAN	sp|P27694|RFA1_HUMAN Replication protein A 70 kDa DNA-binding subunit OS=Homo sapiens GN=RPA1 PE=1 SV=2	SGGVGGSNTNWK		432	443	1163.54443359375
pepb11a2	b11.a1.a1	sp|P27694|RFA1_HUMAN	sp|P27694|RFA1_HUMAN Replication protein A 70 kDa DNA-binding subunit OS=Homo sapiens GN=RPA1 PE=1 SV=2	ATAFNEQVDK		235	244	1122.54296875
pepb11a3	b11.a1.a1	sp|P27694|RFA1_HUMAN	sp|P27694|RFA1_HUMAN Replication protein A 70 kDa DNA-binding subunit OS=Homo sapiens GN=RPA1 PE=1 SV=2	ATVMDVKPVDYR	M4:+15.99491	589	600	1409.709716796875
pepb11b11	b11.a1.a1	sp|P27694|RFA1_HUMAN	sp|P27694|RFA1_HUMAN Replication protein A 70 kDa DNA-binding subunit OS=Homo sapiens GN=RPA1 PE=1 SV=2	VIDQQNGLYR		490	499	1205.627685546875
pepb11b10	b11.a1.a1	sp|P27694|RFA1_HUMAN	sp|P27694|RFA1_HUMAN Replication protein A 70 kDa DNA-binding subunit OS=Homo sapiens GN=RPA1 PE=1 SV=2	VGQLSEGAIAAIMQK	M13:+15.99491	2	16	1531.8153076171875
pepb11b12	b11.a1.a1	sp|P27694|RFA1_HUMAN	sp|P27694|RFA1_HUMAN Replication protein A 70 kDa DNA-binding subunit OS=Homo sapiens GN=RPA1 PE=1 SV=2	VVPIASLTPYQSK		184	196	1402.7945556640625
pepb11a5	b11.a1.a1	sp|P27694|RFA1_HUMAN	sp|P27694|RFA1_HUMAN Replication protein A 70 kDa DNA-binding subunit OS=Homo sapiens GN=RPA1 PE=1 SV=2	IGNPVPYNEGLGQPQVAPPAPAASPAASSR		112	141	2913.48583984375
pepb11a9	b11.a1.a1	sp|P27694|RFA1_HUMAN	sp|P27694|RFA1_HUMAN Replication protein A 70 kDa DNA-binding subunit OS=Homo sapiens GN=RPA1 PE=1 SV=2	VGQLSEGAIAAIMQK		2	16	1515.8204345703125
pepb11a4	b11.a1.a1	sp|P27694|RFA1_HUMAN	sp|P27694|RFA1_HUMAN Replication protein A 70 kDa DNA-binding subunit OS=Homo sapiens GN=RPA1 PE=1 SV=2	LFSLELVDESGEIR		221	234	1606.8326416015625
pepb12a8	b12.a1.a1	sp|Q16666-2|IF16_HUMAN	sp|Q16666-2|IF16_HUMAN Isoform 2 of Gamma-interferon-inducible protein 16 OS=Homo sapiens GN=IFI16	TEGAEATPGAQK		117	128	1159.5594482421875
pepb12a7	b12.a1.a1	sp|Q16666-2|IF16_HUMAN	sp|Q16666-2|IF16_HUMAN Isoform 2 of Gamma-interferon-inducible protein 16 OS=Homo sapiens GN=IFI16	MEVVVHGR	M1:+15.99491	658	665	942.4829711914062
pepb12a1	b12.a1.a1	sp|Q16666-2|IF16_HUMAN	sp|Q16666-2|IF16_HUMAN Isoform 2 of Gamma-interferon-inducible protein 16 OS=Homo sapiens GN=IFI16	EVDATSPAPSTSSTVK		101	116	1576.7705078125
pepb12b12	b12.a1.a1	sp|Q16666-2|IF16_HUMAN	sp|Q16666-2|IF16_HUMAN Isoform 2 of Gamma-interferon-inducible protein 16 OS=Homo sapiens GN=IFI16	TTIYEIQDDR		331	340	1253.6011962890625
pepb12a5	b12.a1.a1	sp|Q16666-2|IF16_HUMAN	sp|Q16666-2|IF16_HUMAN Isoform 2 of Gamma-interferon-inducible protein 16 OS=Homo sapiens GN=IFI16	LKTEPEEVSIEDSAQSDLK		504	522	2118.04541015625
pepb12a6	b12.a1.a1	sp|Q16666-2|IF16_HUMAN	sp|Q16666-2|IF16_HUMAN Isoform 2 of Gamma-interferon-inducible protein 16 OS=Homo sapiens GN=IFI16	IQIADLMEEK	M7:+15.99491	46	55	1205.608642578125
pepb12a9	b12.a1.a1	sp|Q16666-2|IF16_HUMAN	sp|Q16666-2|IF16_HUMAN Isoform 2 of Gamma-interferon-inducible protein 16 OS=Homo sapiens GN=IFI16	TEPEEVSIEDSAQSDLK		506	522	1876.8662109375
pepb12b11	b12.a1.a1	sp|Q16666-2|IF16_HUMAN	sp|Q16666-2|IF16_HUMAN Isoform 2 of Gamma-interferon-inducible protein 16 OS=Homo sapiens GN=IFI16	TPQMPPTTPSSSFFTK	M4:+15.99491	428	443	1769.8419189453125
pepb12a3	b12.a1.a1	sp|Q16666-2|IF16_HUMAN	sp|Q16666-2|IF16_HUMAN Isoform 2 of Gamma-interferon-inducible protein 16 OS=Homo sapiens GN=IFI16	GEFTYYEIQDNTGK		644	657	1664.7442626953125
pepb12a4	b12.a1.a1	sp|Q16666-2|IF16_HUMAN	sp|Q16666-2|IF16_HUMAN Isoform 2 of Gamma-interferon-inducible protein 16 OS=Homo sapiens GN=IFI16	GLEVINDYHFR		13	23	1362.6805419921875
pepb12b10	b12.a1.a1	sp|Q16666-2|IF16_HUMAN	sp|Q16666-2|IF16_HUMAN Isoform 2 of Gamma-interferon-inducible protein 16 OS=Homo sapiens GN=IFI16	TPQMPPTTPSSSFFTK		428	443	1753.8470458984375
pepb12a2	b12.a1.a1	sp|Q16666-2|IF16_HUMAN	sp|Q16666-2|IF16_HUMAN Isoform 2 of Gamma-interferon-inducible protein 16 OS=Homo sapiens GN=IFI16	EVMVLNATESFVYEPK	M3:+15.99491	523	538	1871.9100341796875
pepb12a8	b12.a1.a2	sp|Q16666-3|IF16_HUMAN	sp|Q16666-3|IF16_HUMAN Isoform 3 of Gamma-interferon-inducible protein 16 OS=Homo sapiens GN=IFI16	TEGAEATPGAQK		117	128	1159.5594482421875
pepb12a7	b12.a1.a2	sp|Q16666-3|IF16_HUMAN	sp|Q16666-3|IF16_HUMAN Isoform 3 of Gamma-interferon-inducible protein 16 OS=Homo sapiens GN=IFI16	MEVVVHGR	M1:+15.99491	602	609	942.4829711914062
pepb12a1	b12.a1.a2	sp|Q16666-3|IF16_HUMAN	sp|Q16666-3|IF16_HUMAN Isoform 3 of Gamma-interferon-inducible protein 16 OS=Homo sapiens GN=IFI16	EVDATSPAPSTSSTVK		101	116	1576.7705078125
pepb12b12	b12.a1.a2	sp|Q16666-3|IF16_HUMAN	sp|Q16666-3|IF16_HUMAN Isoform 3 of Gamma-interferon-inducible protein 16 OS=Homo sapiens GN=IFI16	TTIYEIQDDR		331	340	1253.6011962890625
pepb12a5	b12.a1.a2	sp|Q16666-3|IF16_HUMAN	sp|Q16666-3|IF16_HUMAN Isoform 3 of Gamma-interferon-inducible protein 16 OS=Homo sapiens GN=IFI16	LKTEPEEVSIEDSAQSDLK		448	466	2118.04541015625
pepb12a6	b12.a1.a2	sp|Q16666-3|IF16_HUMAN	sp|Q16666-3|IF16_HUMAN Isoform 3 of Gamma-interferon-inducible protein 16 OS=Homo sapiens GN=IFI16	IQIADLMEEK	M7:+15.99491	46	55	1205.608642578125
pepb12a9	b12.a1.a2	sp|Q16666-3|IF16_HUMAN	sp|Q16666-3|IF16_HUMAN Isoform 3 of Gamma-interferon-inducible protein 16 OS=Homo sapiens GN=IFI16	TEPEEVSIEDSAQSDLK		450	466	1876.8662109375
pepb12b11	b12.a1.a2	sp|Q16666-3|IF16_HUMAN	sp|Q16666-3|IF16_HUMAN Isoform 3 of Gamma-interferon-inducible protein 16 OS=Homo sapiens GN=IFI16	TPQMPPTTPSSSFFTK	M4:+15.99491	428	443	1769.8419189453125
pepb12a3	b12.a1.a2	sp|Q16666-3|IF16_HUMAN	sp|Q16666-3|IF16_HUMAN Isoform 3 of Gamma-interferon-inducible protein 16 OS=Homo sapiens GN=IFI16	GEFTYYEIQDNTGK		588	601	1664.7442626953125
pepb12a4	b12.a1.a2	sp|Q16666-3|IF16_HUMAN	sp|Q16666-3|IF16_HUMAN Isoform 3 of Gamma-interferon-inducible protein 16 OS=Homo sapiens GN=IFI16	GLEVINDYHFR		13	23	1362.6805419921875
pepb12b10	b12.a1.a2	sp|Q16666-3|IF16_HUMAN	sp|Q16666-3|IF16_HUMAN Isoform 3 of Gamma-interferon-inducible protein 16 OS=Homo sapiens GN=IFI16	TPQMPPTTPSSSFFTK		428	443	1753.8470458984375
pepb12a2	b12.a1.a2	sp|Q16666-3|IF16_HUMAN	sp|Q16666-3|IF16_HUMAN Isoform 3 of Gamma-interferon-inducible protein 16 OS=Homo sapiens GN=IFI16	EVMVLNATESFVYEPK	M3:+15.99491	467	482	1871.9100341796875
pepb12a8	b12.a1.a3	sp|Q16666|IF16_HUMAN	sp|Q16666|IF16_HUMAN Gamma-interferon-inducible protein 16 OS=Homo sapiens GN=IFI16 PE=1 SV=3	TEGAEATPGAQK		117	128	1159.5594482421875
pepb12a7	b12.a1.a3	sp|Q16666|IF16_HUMAN	sp|Q16666|IF16_HUMAN Gamma-interferon-inducible protein 16 OS=Homo sapiens GN=IFI16 PE=1 SV=3	MEVVVHGR	M1:+15.99491	714	721	942.4829711914062
pepb12a1	b12.a1.a3	sp|Q16666|IF16_HUMAN	sp|Q16666|IF16_HUMAN Gamma-interferon-inducible protein 16 OS=Homo sapiens GN=IFI16 PE=1 SV=3	EVDATSPAPSTSSTVK		101	116	1576.7705078125
pepb12b12	b12.a1.a3	sp|Q16666|IF16_HUMAN	sp|Q16666|IF16_HUMAN Gamma-interferon-inducible protein 16 OS=Homo sapiens GN=IFI16 PE=1 SV=3	TTIYEIQDDR		331	340	1253.6011962890625
pepb12a5	b12.a1.a3	sp|Q16666|IF16_HUMAN	sp|Q16666|IF16_HUMAN Gamma-interferon-inducible protein 16 OS=Homo sapiens GN=IFI16 PE=1 SV=3	LKTEPEEVSIEDSAQSDLK		560	578	2118.04541015625
pepb12a6	b12.a1.a3	sp|Q16666|IF16_HUMAN	sp|Q16666|IF16_HUMAN Gamma-interferon-inducible protein 16 OS=Homo sapiens GN=IFI16 PE=1 SV=3	IQIADLMEEK	M7:+15.99491	46	55	1205.608642578125
pepb12a9	b12.a1.a3	sp|Q16666|IF16_HUMAN	sp|Q16666|IF16_HUMAN Gamma-interferon-inducible protein 16 OS=Homo sapiens GN=IFI16 PE=1 SV=3	TEPEEVSIEDSAQSDLK		562	578	1876.8662109375
pepb12b11	b12.a1.a3	sp|Q16666|IF16_HUMAN	sp|Q16666|IF16_HUMAN Gamma-interferon-inducible protein 16 OS=Homo sapiens GN=IFI16 PE=1 SV=3	TPQMPPTTPSSSFFTK	M4:+15.99491	428	443	1769.8419189453125
pepb12a3	b12.a1.a3	sp|Q16666|IF16_HUMAN	sp|Q16666|IF16_HUMAN Gamma-interferon-inducible protein 16 OS=Homo sapiens GN=IFI16 PE=1 SV=3	GEFTYYEIQDNTGK		700	713	1664.7442626953125
pepb12a4	b12.a1.a3	sp|Q16666|IF16_HUMAN	sp|Q16666|IF16_HUMAN Gamma-interferon-inducible protein 16 OS=Homo sapiens GN=IFI16 PE=1 SV=3	GLEVINDYHFR		13	23	1362.6805419921875
pepb12b10	b12.a1.a3	sp|Q16666|IF16_HUMAN	sp|Q16666|IF16_HUMAN Gamma-interferon-inducible protein 16 OS=Homo sapiens GN=IFI16 PE=1 SV=3	TPQMPPTTPSSSFFTK		428	443	1753.8470458984375
pepb12a2	b12.a1.a3	sp|Q16666|IF16_HUMAN	sp|Q16666|IF16_HUMAN Gamma-interferon-inducible protein 16 OS=Homo sapiens GN=IFI16 PE=1 SV=3	EVMVLNATESFVYEPK	M3:+15.99491	579	594	1871.9100341796875
pepb13a9	b13.a1.a1	sp|P00367|DHE3_HUMAN	sp|P00367|DHE3_HUMAN Glutamate dehydrogenase 1, mitochondrial OS=Homo sapiens GN=GLUD1 PE=1 SV=2	NLNHVSYGR		445	453	1059.533447265625
pepb13b10	b13.a1.a1	sp|P00367|DHE3_HUMAN	sp|P00367|DHE3_HUMAN Glutamate dehydrogenase 1, mitochondrial OS=Homo sapiens GN=GLUD1 PE=1 SV=2	NYTDNELEK		192	200	1125.50634765625
pepb13a6	b13.a1.a1	sp|P00367|DHE3_HUMAN	sp|P00367|DHE3_HUMAN Glutamate dehydrogenase 1, mitochondrial OS=Homo sapiens GN=GLUD1 PE=1 SV=2	IIAEGANGPTTPEADK		400	415	1583.7916259765625
pepb13b12	b13.a1.a1	sp|P00367|DHE3_HUMAN	sp|P00367|DHE3_HUMAN Glutamate dehydrogenase 1, mitochondrial OS=Homo sapiens GN=GLUD1 PE=1 SV=2	YSTDVSVDEVK		152	162	1241.5899658203125
pepb13a1	b13.a1.a1	sp|P00367|DHE3_HUMAN	sp|P00367|DHE3_HUMAN Glutamate dehydrogenase 1, mitochondrial OS=Homo sapiens GN=GLUD1 PE=1 SV=2	ALASLMTYK	M6:+15.99491	163	171	1013.5339965820312
pepb13a8	b13.a1.a1	sp|P00367|DHE3_HUMAN	sp|P00367|DHE3_HUMAN Glutamate dehydrogenase 1, mitochondrial OS=Homo sapiens GN=GLUD1 PE=1 SV=2	MVEGFFDR	M1:+15.99491	69	76	1016.4509887695312
pepb13a5	b13.a1.a1	sp|P00367|DHE3_HUMAN	sp|P00367|DHE3_HUMAN Glutamate dehydrogenase 1, mitochondrial OS=Homo sapiens GN=GLUD1 PE=1 SV=2	HGGTIPIVPTAEFQDR		481	496	1737.892333984375
pepb13a3	b13.a1.a1	sp|P00367|DHE3_HUMAN	sp|P00367|DHE3_HUMAN Glutamate dehydrogenase 1, mitochondrial OS=Homo sapiens GN=GLUD1 PE=1 SV=2	DIVHSGLAYTMER		504	516	1491.7264404296875
pepb13a7	b13.a1.a1	sp|P00367|DHE3_HUMAN	sp|P00367|DHE3_HUMAN Glutamate dehydrogenase 1, mitochondrial OS=Homo sapiens GN=GLUD1 PE=1 SV=2	MVEGFFDR		69	76	1000.4561157226562
pepb13b11	b13.a1.a1	sp|P00367|DHE3_HUMAN	sp|P00367|DHE3_HUMAN Glutamate dehydrogenase 1, mitochondrial OS=Homo sapiens GN=GLUD1 PE=1 SV=2	YNLGLDLR		528	535	963.5261840820312
pepb13a4	b13.a1.a1	sp|P00367|DHE3_HUMAN	sp|P00367|DHE3_HUMAN Glutamate dehydrogenase 1, mitochondrial OS=Homo sapiens GN=GLUD1 PE=1 SV=2	GFIGPGIDVPAPDMSTGER	M14:+15.99491	213	231	1931.917236328125
pepb13a2	b13.a1.a1	sp|P00367|DHE3_HUMAN	sp|P00367|DHE3_HUMAN Glutamate dehydrogenase 1, mitochondrial OS=Homo sapiens GN=GLUD1 PE=1 SV=2	DDGSWEVIEGYR		125	136	1425.6285400390625
pepb14b11	b14.a1.a1	sp|Q16531|DDB1_HUMAN	sp|Q16531|DDB1_HUMAN DNA damage-binding protein 1 OS=Homo sapiens GN=DDB1 PE=1 SV=1	VVEELTR		1132	1138	845.4730834960938
pepb14b10	b14.a1.a1	sp|Q16531|DDB1_HUMAN	sp|Q16531|DDB1_HUMAN DNA damage-binding protein 1 OS=Homo sapiens GN=DDB1 PE=1 SV=1	TYEVSLR		192	198	867.45751953125
pepb14a6	b14.a1.a1	sp|Q16531|DDB1_HUMAN	sp|Q16531|DDB1_HUMAN DNA damage-binding protein 1 OS=Homo sapiens GN=DDB1 PE=1 SV=1	IEVQDTSGGTTALRPSASTQALSSSVSSSK		740	769	2952.47607421875
pepb14a1	b14.a1.a1	sp|Q16531|DDB1_HUMAN	sp|Q16531|DDB1_HUMAN DNA damage-binding protein 1 OS=Homo sapiens GN=DDB1 PE=1 SV=1	EMLGGEIIPR	M2:+15.99491	580	589	1130.5877685546875
pepb14a8	b14.a1.a1	sp|Q16531|DDB1_HUMAN	sp|Q16531|DDB1_HUMAN DNA damage-binding protein 1 OS=Homo sapiens GN=DDB1 PE=1 SV=1	IVVFQYSDGK		848	857	1155.6048583984375
pepb14b12	b14.a1.a1	sp|Q16531|DDB1_HUMAN	sp|Q16531|DDB1_HUMAN DNA damage-binding protein 1 OS=Homo sapiens GN=DDB1 PE=1 SV=1	YLLGDMEGR		271	279	1053.5037841796875
pepb14a3	b14.a1.a1	sp|Q16531|DDB1_HUMAN	sp|Q16531|DDB1_HUMAN DNA damage-binding protein 1 OS=Homo sapiens GN=DDB1 PE=1 SV=1	GAVYSMVEFNGK		868	879	1301.619873046875
pepb14a9	b14.a1.a1	sp|Q16531|DDB1_HUMAN	sp|Q16531|DDB1_HUMAN DNA damage-binding protein 1 OS=Homo sapiens GN=DDB1 PE=1 SV=1	QSGESIDIITR	Q1:-17.02655	93	103	1201.6063232421875
pepb14a7	b14.a1.a1	sp|Q16531|DDB1_HUMAN	sp|Q16531|DDB1_HUMAN DNA damage-binding protein 1 OS=Homo sapiens GN=DDB1 PE=1 SV=1	LFMLLLEK	M3:+15.99491	280	287	1022.5958862304688
pepb14a5	b14.a1.a1	sp|Q16531|DDB1_HUMAN	sp|Q16531|DDB1_HUMAN DNA damage-binding protein 1 OS=Homo sapiens GN=DDB1 PE=1 SV=1	IAVMELFR		61	68	978.5444946289062
pepb14a2	b14.a1.a1	sp|Q16531|DDB1_HUMAN	sp|Q16531|DDB1_HUMAN DNA damage-binding protein 1 OS=Homo sapiens GN=DDB1 PE=1 SV=1	ETDDTLVLSFVGQTR		420	434	1680.843994140625
pepb14a4	b14.a1.a1	sp|Q16531|DDB1_HUMAN	sp|Q16531|DDB1_HUMAN DNA damage-binding protein 1 OS=Homo sapiens GN=DDB1 PE=1 SV=1	GDFILVGDLMR		918	928	1235.645751953125
pepb15b10	b15.a1.a1	sp|Q15233|NONO_HUMAN	sp|Q15233|NONO_HUMAN Non-POU domain-containing octamer-binding protein OS=Homo sapiens GN=NONO PE=1 SV=4	RMEELHNQEVQK		325	336	1540.754150390625
pepb15a4	b15.a1.a1	sp|Q15233|NONO_HUMAN	sp|Q15233|NONO_HUMAN Non-POU domain-containing octamer-binding protein OS=Homo sapiens GN=NONO PE=1 SV=4	LEMEMEAAR	M3:+15.99491	296	304	1095.4813232421875
pepb15a7	b15.a1.a1	sp|Q15233|NONO_HUMAN	sp|Q15233|NONO_HUMAN Non-POU domain-containing octamer-binding protein OS=Homo sapiens GN=NONO PE=1 SV=4	MGQMAMGGAMGINNR		384	398	1538.669921875
pepb15b11	b15.a1.a1	sp|Q15233|NONO_HUMAN	sp|Q15233|NONO_HUMAN Non-POU domain-containing octamer-binding protein OS=Homo sapiens GN=NONO PE=1 SV=4	VELDNMPLR		127	135	1086.5616455078125
pepb15a9	b15.a1.a1	sp|Q15233|NONO_HUMAN	sp|Q15233|NONO_HUMAN Non-POU domain-containing octamer-binding protein OS=Homo sapiens GN=NONO PE=1 SV=4	PVTVEPMDQLDDEEGLPEK	M7:+15.99491	221	239	2156.99072265625
pepb15a2	b15.a1.a1	sp|Q15233|NONO_HUMAN	sp|Q15233|NONO_HUMAN Non-POU domain-containing octamer-binding protein OS=Homo sapiens GN=NONO PE=1 SV=4	FAQPGSFEYEYAMR	M13:+15.99491	257	270	1711.7425537109375
pepb15a1	b15.a1.a1	sp|Q15233|NONO_HUMAN	sp|Q15233|NONO_HUMAN Non-POU domain-containing octamer-binding protein OS=Homo sapiens GN=NONO PE=1 SV=4	FAQPGSFEYEYAMR		257	270	1695.74755859375
pepb15a8	b15.a1.a1	sp|Q15233|NONO_HUMAN	sp|Q15233|NONO_HUMAN Non-POU domain-containing octamer-binding protein OS=Homo sapiens GN=NONO PE=1 SV=4	PVTVEPMDQLDDEEGLPEK		221	239	2140.995849609375
pepb15a3	b15.a1.a1	sp|Q15233|NONO_HUMAN	sp|Q15233|NONO_HUMAN Non-POU domain-containing octamer-binding protein OS=Homo sapiens GN=NONO PE=1 SV=4	FGQAATMEGIGAIGGTPPAFNR	M7:+15.99491	435	456	2179.060546875
pepb15a6	b15.a1.a1	sp|Q15233|NONO_HUMAN	sp|Q15233|NONO_HUMAN Non-POU domain-containing octamer-binding protein OS=Homo sapiens GN=NONO PE=1 SV=4	LFVGNLPPDITEEEMR	M15:+15.99491	76	91	1875.9161376953125
pepb15a5	b15.a1.a1	sp|Q15233|NONO_HUMAN	sp|Q15233|NONO_HUMAN Non-POU domain-containing octamer-binding protein OS=Homo sapiens GN=NONO PE=1 SV=4	LFVGNLPPDITEEEMR		76	91	1859.921142578125
pepb16a5	b16.a1.a1	sp|Q14527|HLTF_HUMAN	sp|Q14527|HLTF_HUMAN Helicase-like transcription factor OS=Homo sapiens GN=HLTF PE=1 SV=2	EYNVNDDSMK		331	340	1214.499755859375
pepb16a7	b16.a1.a1	sp|Q14527|HLTF_HUMAN	sp|Q14527|HLTF_HUMAN Helicase-like transcription factor OS=Homo sapiens GN=HLTF PE=1 SV=2	PVTMGDEGGLR		621	631	1131.5467529296875
pepb16a4	b16.a1.a1	sp|Q14527|HLTF_HUMAN	sp|Q14527|HLTF_HUMAN Helicase-like transcription factor OS=Homo sapiens GN=HLTF PE=1 SV=2	DSVEENMLK		964	972	1064.4932861328125
pepb16a1	b16.a1.a1	sp|Q14527|HLTF_HUMAN	sp|Q14527|HLTF_HUMAN Helicase-like transcription factor OS=Homo sapiens GN=HLTF PE=1 SV=2	AGGVGLNLSAASR		914	926	1172.6385498046875
pepb16a3	b16.a1.a1	sp|Q14527|HLTF_HUMAN	sp|Q14527|HLTF_HUMAN Helicase-like transcription factor OS=Homo sapiens GN=HLTF PE=1 SV=2	AVLDLESER		572	580	1031.5372314453125
pepb16a2	b16.a1.a1	sp|Q14527|HLTF_HUMAN	sp|Q14527|HLTF_HUMAN Helicase-like transcription factor OS=Homo sapiens GN=HLTF PE=1 SV=2	ASGFVFTR		873	880	884.462890625
pepb16b10	b16.a1.a1	sp|Q14527|HLTF_HUMAN	sp|Q14527|HLTF_HUMAN Helicase-like transcription factor OS=Homo sapiens GN=HLTF PE=1 SV=2	YYTGVVNNNEMVALQR	M11:+15.99491	72	87	1886.9068603515625
pepb16a8	b16.a1.a1	sp|Q14527|HLTF_HUMAN	sp|Q14527|HLTF_HUMAN Helicase-like transcription factor OS=Homo sapiens GN=HLTF PE=1 SV=2	VFIQHITLSDEER		663	675	1586.8177490234375
pepb16a9	b16.a1.a1	sp|Q14527|HLTF_HUMAN	sp|Q14527|HLTF_HUMAN Helicase-like transcription factor OS=Homo sapiens GN=HLTF PE=1 SV=2	YYTGVVNNNEMVALQR		72	87	1870.9119873046875
pepb16a6	b16.a1.a1	sp|Q14527|HLTF_HUMAN	sp|Q14527|HLTF_HUMAN Helicase-like transcription factor OS=Homo sapiens GN=HLTF PE=1 SV=2	NDLYYNTITNFSEK		268	281	1721.8021240234375
pepb17a8	b17.a1.a1	sp|P13010|XRCC5_HUMAN	sp|P13010|XRCC5_HUMAN X-ray repair cross-complementing protein 5 OS=Homo sapiens GN=XRCC5 PE=1 SV=3	VDEEQMK		326	332	878.392822265625
pepb17a4	b17.a1.a1	sp|P13010|XRCC5_HUMAN	sp|P13010|XRCC5_HUMAN X-ray repair cross-complementing protein 5 OS=Homo sapiens GN=XRCC5 PE=1 SV=3	EEASGSSVTAEEAK		689	702	1394.6285400390625
pepb17a2	b17.a1.a1	sp|P13010|XRCC5_HUMAN	sp|P13010|XRCC5_HUMAN X-ray repair cross-complementing protein 5 OS=Homo sapiens GN=XRCC5 PE=1 SV=3	DQVTAQEIFQDNHEDGPTAK		546	565	2243.021484375
pepb17a1	b17.a1.a1	sp|P13010|XRCC5_HUMAN	sp|P13010|XRCC5_HUMAN X-ray repair cross-complementing protein 5 OS=Homo sapiens GN=XRCC5 PE=1 SV=3	ANPQVGVAFPH		401	411	1136.5850830078125
pepb17a9	b17.a1.a1	sp|P13010|XRCC5_HUMAN	sp|P13010|XRCC5_HUMAN X-ray repair cross-complementing protein 5 OS=Homo sapiens GN=XRCC5 PE=1 SV=3	VITMFVQR		37	44	993.555419921875
pepb17a3	b17.a1.a1	sp|P13010|XRCC5_HUMAN	sp|P13010|XRCC5_HUMAN X-ray repair cross-complementing protein 5 OS=Homo sapiens GN=XRCC5 PE=1 SV=3	EDIIQGFR		308	315	977.5054931640625
pepb17a6	b17.a1.a1	sp|P13010|XRCC5_HUMAN	sp|P13010|XRCC5_HUMAN X-ray repair cross-complementing protein 5 OS=Homo sapiens GN=XRCC5 PE=1 SV=3	HIEIFTDLSSR		131	141	1317.68017578125
pepb17a5	b17.a1.a1	sp|P13010|XRCC5_HUMAN	sp|P13010|XRCC5_HUMAN X-ray repair cross-complementing protein 5 OS=Homo sapiens GN=XRCC5 PE=1 SV=3	FFMGNQVLK		355	363	1083.5660400390625
pepb17a7	b17.a1.a1	sp|P13010|XRCC5_HUMAN	sp|P13010|XRCC5_HUMAN X-ray repair cross-complementing protein 5 OS=Homo sapiens GN=XRCC5 PE=1 SV=3	SQLDIIIHSLK		145	155	1266.741943359375
pepb17b10	b17.a1.a1	sp|P13010|XRCC5_HUMAN	sp|P13010|XRCC5_HUMAN X-ray repair cross-complementing protein 5 OS=Homo sapiens GN=XRCC5 PE=1 SV=3	YAPTEAQLNAVDALIDSMSLAK	M18:+15.99491	444	465	2337.164794921875
pepb18a8	b18.a1.a1	sp|Q99661-2|KIF2C_HUMAN	sp|Q99661-2|KIF2C_HUMAN Isoform 2 of Kinesin-like protein KIF2C OS=Homo sapiens GN=KIF2C	TSGQTFANSNSSR		403	415	1356.6142578125
pepb18a5	b18.a1.a1	sp|Q99661-2|KIF2C_HUMAN	sp|Q99661-2|KIF2C_HUMAN Isoform 2 of Kinesin-like protein KIF2C OS=Homo sapiens GN=KIF2C	GSSSANPVNSVR		124	135	1174.58154296875
pepb18a7	b18.a1.a1	sp|Q99661-2|KIF2C_HUMAN	sp|Q99661-2|KIF2C_HUMAN Isoform 2 of Kinesin-like protein KIF2C OS=Homo sapiens GN=KIF2C	LAMQLEEQASR	M3:+15.99491	652	662	1291.6314697265625
pepb18a3	b18.a1.a1	sp|Q99661-2|KIF2C_HUMAN	sp|Q99661-2|KIF2C_HUMAN Isoform 2 of Kinesin-like protein KIF2C OS=Homo sapiens GN=KIF2C	DSFIGENSR		496	504	1024.4698486328125
pepb18a6	b18.a1.a1	sp|Q99661-2|KIF2C_HUMAN	sp|Q99661-2|KIF2C_HUMAN Isoform 2 of Kinesin-like protein KIF2C OS=Homo sapiens GN=KIF2C	LAMQLEEQASR		652	662	1275.6365966796875
pepb18a2	b18.a1.a1	sp|Q99661-2|KIF2C_HUMAN	sp|Q99661-2|KIF2C_HUMAN Isoform 2 of Kinesin-like protein KIF2C OS=Homo sapiens GN=KIF2C	DNLPLQENVTIQK		24	36	1511.8067626953125
pepb18a8	b18.a1.a2	sp|Q99661|KIF2C_HUMAN	sp|Q99661|KIF2C_HUMAN Kinesin-like protein KIF2C OS=Homo sapiens GN=KIF2C PE=1 SV=2	TSGQTFANSNSSR		457	469	1356.6142578125
pepb18a5	b18.a1.a2	sp|Q99661|KIF2C_HUMAN	sp|Q99661|KIF2C_HUMAN Kinesin-like protein KIF2C OS=Homo sapiens GN=KIF2C PE=1 SV=2	GSSSANPVNSVR		178	189	1174.58154296875
pepb18a7	b18.a1.a2	sp|Q99661|KIF2C_HUMAN	sp|Q99661|KIF2C_HUMAN Kinesin-like protein KIF2C OS=Homo sapiens GN=KIF2C PE=1 SV=2	LAMQLEEQASR	M3:+15.99491	706	716	1291.6314697265625
pepb18a3	b18.a1.a2	sp|Q99661|KIF2C_HUMAN	sp|Q99661|KIF2C_HUMAN Kinesin-like protein KIF2C OS=Homo sapiens GN=KIF2C PE=1 SV=2	DSFIGENSR		550	558	1024.4698486328125
pepb18a6	b18.a1.a2	sp|Q99661|KIF2C_HUMAN	sp|Q99661|KIF2C_HUMAN Kinesin-like protein KIF2C OS=Homo sapiens GN=KIF2C PE=1 SV=2	LAMQLEEQASR		706	716	1275.6365966796875
pepb18a2	b18.a1.a2	sp|Q99661|KIF2C_HUMAN	sp|Q99661|KIF2C_HUMAN Kinesin-like protein KIF2C OS=Homo sapiens GN=KIF2C PE=1 SV=2	DNLPLQENVTIQK		78	90	1511.8067626953125
pepb18a1	b18.a2.a1	sp|O00139-1|KIF2A_HUMAN	sp|O00139-1|KIF2A_HUMAN Isoform 1 of Kinesin-like protein KIF2A OS=Homo sapiens GN=KIF2A	AALQEEEQASK		659	669	1203.5855712890625
pepb18a3	b18.a2.a1	sp|O00139-1|KIF2A_HUMAN	sp|O00139-1|KIF2A_HUMAN Isoform 1 of Kinesin-like protein KIF2A OS=Homo sapiens GN=KIF2A	DSFIGENSR		488	496	1024.4698486328125
pepb18a4	b18.a2.a1	sp|O00139-1|KIF2A_HUMAN	sp|O00139-1|KIF2A_HUMAN Isoform 1 of Kinesin-like protein KIF2A OS=Homo sapiens GN=KIF2A	FSLIDLAGNER		426	436	1234.64306640625
pepb18a1	b18.a2.a2	sp|O00139-2|KIF2A_HUMAN	sp|O00139-2|KIF2A_HUMAN Isoform 2 of Kinesin-like protein KIF2A OS=Homo sapiens GN=KIF2A	AALQEEEQASK		640	650	1203.5855712890625
pepb18a3	b18.a2.a2	sp|O00139-2|KIF2A_HUMAN	sp|O00139-2|KIF2A_HUMAN Isoform 2 of Kinesin-like protein KIF2A OS=Homo sapiens GN=KIF2A	DSFIGENSR		469	477	1024.4698486328125
pepb18a4	b18.a2.a2	sp|O00139-2|KIF2A_HUMAN	sp|O00139-2|KIF2A_HUMAN Isoform 2 of Kinesin-like protein KIF2A OS=Homo sapiens GN=KIF2A	FSLIDLAGNER		407	417	1234.64306640625
pepb18a1	b18.a2.a3	sp|O00139-4|KIF2A_HUMAN	sp|O00139-4|KIF2A_HUMAN Isoform 4 of Kinesin-like protein KIF2A OS=Homo sapiens GN=KIF2A	AALQEEEQASK		724	734	1203.5855712890625
pepb18a3	b18.a2.a3	sp|O00139-4|KIF2A_HUMAN	sp|O00139-4|KIF2A_HUMAN Isoform 4 of Kinesin-like protein KIF2A OS=Homo sapiens GN=KIF2A	DSFIGENSR		515	523	1024.4698486328125
pepb18a4	b18.a2.a3	sp|O00139-4|KIF2A_HUMAN	sp|O00139-4|KIF2A_HUMAN Isoform 4 of Kinesin-like protein KIF2A OS=Homo sapiens GN=KIF2A	FSLIDLAGNER		453	463	1234.64306640625
pepb18a1	b18.a2.a4	sp|O00139-5|KIF2A_HUMAN	sp|O00139-5|KIF2A_HUMAN Isoform 5 of Kinesin-like protein KIF2A OS=Homo sapiens GN=KIF2A	AALQEEEQASK		666	676	1203.5855712890625
pepb18a3	b18.a2.a4	sp|O00139-5|KIF2A_HUMAN	sp|O00139-5|KIF2A_HUMAN Isoform 5 of Kinesin-like protein KIF2A OS=Homo sapiens GN=KIF2A	DSFIGENSR		495	503	1024.4698486328125
pepb18a4	b18.a2.a4	sp|O00139-5|KIF2A_HUMAN	sp|O00139-5|KIF2A_HUMAN Isoform 5 of Kinesin-like protein KIF2A OS=Homo sapiens GN=KIF2A	FSLIDLAGNER		433	443	1234.64306640625
pepb18a1	b18.a2.a5	sp|O00139|KIF2A_HUMAN	sp|O00139|KIF2A_HUMAN Kinesin-like protein KIF2A OS=Homo sapiens GN=KIF2A PE=1 SV=3	AALQEEEQASK		686	696	1203.5855712890625
pepb18a3	b18.a2.a5	sp|O00139|KIF2A_HUMAN	sp|O00139|KIF2A_HUMAN Kinesin-like protein KIF2A OS=Homo sapiens GN=KIF2A PE=1 SV=3	DSFIGENSR		515	523	1024.4698486328125
pepb18a4	b18.a2.a5	sp|O00139|KIF2A_HUMAN	sp|O00139|KIF2A_HUMAN Kinesin-like protein KIF2A OS=Homo sapiens GN=KIF2A PE=1 SV=3	FSLIDLAGNER		453	463	1234.64306640625
pepb19a4	b19.a1.a1	sp|P11387|TOP1_HUMAN	sp|P11387|TOP1_HUMAN DNA topoisomerase 1 OS=Homo sapiens GN=TOP1 PE=1 SV=2	MLDHEYTTK		263	271	1137.52490234375
pepb19a1	b19.a1.a1	sp|P11387|TOP1_HUMAN	sp|P11387|TOP1_HUMAN DNA topoisomerase 1 OS=Homo sapiens GN=TOP1 PE=1 SV=2	ELTAPDENIPAK		604	615	1297.663818359375
pepb19a8	b19.a1.a1	sp|P11387|TOP1_HUMAN	sp|P11387|TOP1_HUMAN DNA topoisomerase 1 OS=Homo sapiens GN=TOP1 PE=1 SV=2	TYNASITLQQQLK		591	603	1507.8118896484375
pepb19a6	b19.a1.a1	sp|P11387|TOP1_HUMAN	sp|P11387|TOP1_HUMAN DNA topoisomerase 1 OS=Homo sapiens GN=TOP1 PE=1 SV=2	NLQLFMENK	M6:+15.99491	550	558	1152.5721435546875
pepb19a3	b19.a1.a1	sp|P11387|TOP1_HUMAN	sp|P11387|TOP1_HUMAN DNA topoisomerase 1 OS=Homo sapiens GN=TOP1 PE=1 SV=2	HLQDLMEGLTAK		576	587	1355.69921875
pepb19a5	b19.a1.a1	sp|P11387|TOP1_HUMAN	sp|P11387|TOP1_HUMAN DNA topoisomerase 1 OS=Homo sapiens GN=TOP1 PE=1 SV=2	NLQLFMENK		550	558	1136.5772705078125
pepb19a7	b19.a1.a1	sp|P11387|TOP1_HUMAN	sp|P11387|TOP1_HUMAN DNA topoisomerase 1 OS=Homo sapiens GN=TOP1 PE=1 SV=2	QPEDDLFDR	Q1:-17.02655	559	567	1117.4801025390625
pepb19a2	b19.a1.a1	sp|P11387|TOP1_HUMAN	sp|P11387|TOP1_HUMAN DNA topoisomerase 1 OS=Homo sapiens GN=TOP1 PE=1 SV=2	GPVFAPPYEPLPENVK		224	239	1753.9163818359375
pepb20a6	b20.a1.a1	sp|Q06330-2|SUH_HUMAN	sp|Q06330-2|SUH_HUMAN Isoform APCR-1 of Recombining binding protein suppressor of hairless OS=Homo sapiens GN=RBPJ	TLYISDSDKR		52	61	1197.6114501953125
pepb20a5	b20.a1.a1	sp|Q06330-2|SUH_HUMAN	sp|Q06330-2|SUH_HUMAN Isoform APCR-1 of Recombining binding protein suppressor of hairless OS=Homo sapiens GN=RBPJ	QTALLDADDPVSQLHK		195	210	1750.8974609375
pepb20a2	b20.a1.a1	sp|Q06330-2|SUH_HUMAN	sp|Q06330-2|SUH_HUMAN Isoform APCR-1 of Recombining binding protein suppressor of hairless OS=Homo sapiens GN=RBPJ	EMINDGASWTIISTDK	M2:+15.99491	245	260	1796.8375244140625
pepb20a8	b20.a1.a1	sp|Q06330-2|SUH_HUMAN	sp|Q06330-2|SUH_HUMAN Isoform APCR-1 of Recombining binding protein suppressor of hairless OS=Homo sapiens GN=RBPJ	VWFGDVEAETMYR	M11:+15.99491	309	321	1618.720947265625
pepb20a4	b20.a1.a1	sp|Q06330-2|SUH_HUMAN	sp|Q06330-2|SUH_HUMAN Isoform APCR-1 of Recombining binding protein suppressor of hairless OS=Homo sapiens GN=RBPJ	QTALLDADDPVSQLHK	Q1:-17.02655	195	210	1733.870849609375
pepb20a1	b20.a1.a1	sp|Q06330-2|SUH_HUMAN	sp|Q06330-2|SUH_HUMAN Isoform APCR-1 of Recombining binding protein suppressor of hairless OS=Homo sapiens GN=RBPJ	EMINDGASWTIISTDK		245	260	1780.8426513671875
pepb20a7	b20.a1.a1	sp|Q06330-2|SUH_HUMAN	sp|Q06330-2|SUH_HUMAN Isoform APCR-1 of Recombining binding protein suppressor of hairless OS=Homo sapiens GN=RBPJ	VWFGDVEAETMYR		309	321	1602.72607421875
pepb20a3	b20.a1.a1	sp|Q06330-2|SUH_HUMAN	sp|Q06330-2|SUH_HUMAN Isoform APCR-1 of Recombining binding protein suppressor of hairless OS=Homo sapiens GN=RBPJ	MFYGNSDDIGVFLSK		70	84	1692.794189453125
pepb20a6	b20.a1.a2	sp|Q06330-3|SUH_HUMAN	sp|Q06330-3|SUH_HUMAN Isoform APCR-3 of Recombining binding protein suppressor of hairless OS=Homo sapiens GN=RBPJ	TLYISDSDKR		38	47	1197.6114501953125
pepb20a5	b20.a1.a2	sp|Q06330-3|SUH_HUMAN	sp|Q06330-3|SUH_HUMAN Isoform APCR-3 of Recombining binding protein suppressor of hairless OS=Homo sapiens GN=RBPJ	QTALLDADDPVSQLHK		181	196	1750.8974609375
pepb20a2	b20.a1.a2	sp|Q06330-3|SUH_HUMAN	sp|Q06330-3|SUH_HUMAN Isoform APCR-3 of Recombining binding protein suppressor of hairless OS=Homo sapiens GN=RBPJ	EMINDGASWTIISTDK	M2:+15.99491	231	246	1796.8375244140625
pepb20a8	b20.a1.a2	sp|Q06330-3|SUH_HUMAN	sp|Q06330-3|SUH_HUMAN Isoform APCR-3 of Recombining binding protein suppressor of hairless OS=Homo sapiens GN=RBPJ	VWFGDVEAETMYR	M11:+15.99491	295	307	1618.720947265625
pepb20a4	b20.a1.a2	sp|Q06330-3|SUH_HUMAN	sp|Q06330-3|SUH_HUMAN Isoform APCR-3 of Recombining binding protein suppressor of hairless OS=Homo sapiens GN=RBPJ	QTALLDADDPVSQLHK	Q1:-17.02655	181	196	1733.870849609375
pepb20a1	b20.a1.a2	sp|Q06330-3|SUH_HUMAN	sp|Q06330-3|SUH_HUMAN Isoform APCR-3 of Recombining binding protein suppressor of hairless OS=Homo sapiens GN=RBPJ	EMINDGASWTIISTDK		231	246	1780.8426513671875
pepb20a7	b20.a1.a2	sp|Q06330-3|SUH_HUMAN	sp|Q06330-3|SUH_HUMAN Isoform APCR-3 of Recombining binding protein suppressor of hairless OS=Homo sapiens GN=RBPJ	VWFGDVEAETMYR		295	307	1602.72607421875
pepb20a3	b20.a1.a2	sp|Q06330-3|SUH_HUMAN	sp|Q06330-3|SUH_HUMAN Isoform APCR-3 of Recombining binding protein suppressor of hairless OS=Homo sapiens GN=RBPJ	MFYGNSDDIGVFLSK		56	70	1692.794189453125
pepb20a6	b20.a1.a3	sp|Q06330-4|SUH_HUMAN	sp|Q06330-4|SUH_HUMAN Isoform 4 of Recombining binding protein suppressor of hairless OS=Homo sapiens GN=RBPJ	TLYISDSDKR		112	121	1197.6114501953125
pepb20a5	b20.a1.a3	sp|Q06330-4|SUH_HUMAN	sp|Q06330-4|SUH_HUMAN Isoform 4 of Recombining binding protein suppressor of hairless OS=Homo sapiens GN=RBPJ	QTALLDADDPVSQLHK		255	270	1750.8974609375
pepb20a2	b20.a1.a3	sp|Q06330-4|SUH_HUMAN	sp|Q06330-4|SUH_HUMAN Isoform 4 of Recombining binding protein suppressor of hairless OS=Homo sapiens GN=RBPJ	EMINDGASWTIISTDK	M2:+15.99491	305	320	1796.8375244140625
pepb20a8	b20.a1.a3	sp|Q06330-4|SUH_HUMAN	sp|Q06330-4|SUH_HUMAN Isoform 4 of Recombining binding protein suppressor of hairless OS=Homo sapiens GN=RBPJ	VWFGDVEAETMYR	M11:+15.99491	369	381	1618.720947265625
pepb20a4	b20.a1.a3	sp|Q06330-4|SUH_HUMAN	sp|Q06330-4|SUH_HUMAN Isoform 4 of Recombining binding protein suppressor of hairless OS=Homo sapiens GN=RBPJ	QTALLDADDPVSQLHK	Q1:-17.02655	255	270	1733.870849609375
pepb20a1	b20.a1.a3	sp|Q06330-4|SUH_HUMAN	sp|Q06330-4|SUH_HUMAN Isoform 4 of Recombining binding protein suppressor of hairless OS=Homo sapiens GN=RBPJ	EMINDGASWTIISTDK		305	320	1780.8426513671875
pepb20a7	b20.a1.a3	sp|Q06330-4|SUH_HUMAN	sp|Q06330-4|SUH_HUMAN Isoform 4 of Recombining binding protein suppressor of hairless OS=Homo sapiens GN=RBPJ	VWFGDVEAETMYR		369	381	1602.72607421875
pepb20a3	b20.a1.a3	sp|Q06330-4|SUH_HUMAN	sp|Q06330-4|SUH_HUMAN Isoform 4 of Recombining binding protein suppressor of hairless OS=Homo sapiens GN=RBPJ	MFYGNSDDIGVFLSK		130	144	1692.794189453125
pepb20a6	b20.a1.a4	sp|Q06330-5|SUH_HUMAN	sp|Q06330-5|SUH_HUMAN Isoform 5 of Recombining binding protein suppressor of hairless OS=Homo sapiens GN=RBPJ	TLYISDSDKR		92	101	1197.6114501953125
pepb20a5	b20.a1.a4	sp|Q06330-5|SUH_HUMAN	sp|Q06330-5|SUH_HUMAN Isoform 5 of Recombining binding protein suppressor of hairless OS=Homo sapiens GN=RBPJ	QTALLDADDPVSQLHK		235	250	1750.8974609375
pepb20a2	b20.a1.a4	sp|Q06330-5|SUH_HUMAN	sp|Q06330-5|SUH_HUMAN Isoform 5 of Recombining binding protein suppressor of hairless OS=Homo sapiens GN=RBPJ	EMINDGASWTIISTDK	M2:+15.99491	285	300	1796.8375244140625
pepb20a8	b20.a1.a4	sp|Q06330-5|SUH_HUMAN	sp|Q06330-5|SUH_HUMAN Isoform 5 of Recombining binding protein suppressor of hairless OS=Homo sapiens GN=RBPJ	VWFGDVEAETMYR	M11:+15.99491	349	361	1618.720947265625
pepb20a4	b20.a1.a4	sp|Q06330-5|SUH_HUMAN	sp|Q06330-5|SUH_HUMAN Isoform 5 of Recombining binding protein suppressor of hairless OS=Homo sapiens GN=RBPJ	QTALLDADDPVSQLHK	Q1:-17.02655	235	250	1733.870849609375
pepb20a1	b20.a1.a4	sp|Q06330-5|SUH_HUMAN	sp|Q06330-5|SUH_HUMAN Isoform 5 of Recombining binding protein suppressor of hairless OS=Homo sapiens GN=RBPJ	EMINDGASWTIISTDK		285	300	1780.8426513671875
pepb20a7	b20.a1.a4	sp|Q06330-5|SUH_HUMAN	sp|Q06330-5|SUH_HUMAN Isoform 5 of Recombining binding protein suppressor of hairless OS=Homo sapiens GN=RBPJ	VWFGDVEAETMYR		349	361	1602.72607421875
pepb20a3	b20.a1.a4	sp|Q06330-5|SUH_HUMAN	sp|Q06330-5|SUH_HUMAN Isoform 5 of Recombining binding protein suppressor of hairless OS=Homo sapiens GN=RBPJ	MFYGNSDDIGVFLSK		110	124	1692.794189453125
pepb20a6	b20.a1.a5	sp|Q06330-6|SUH_HUMAN	sp|Q06330-6|SUH_HUMAN Isoform 6 of Recombining binding protein suppressor of hairless OS=Homo sapiens GN=RBPJ	TLYISDSDKR		113	122	1197.6114501953125
pepb20a5	b20.a1.a5	sp|Q06330-6|SUH_HUMAN	sp|Q06330-6|SUH_HUMAN Isoform 6 of Recombining binding protein suppressor of hairless OS=Homo sapiens GN=RBPJ	QTALLDADDPVSQLHK		256	271	1750.8974609375
pepb20a2	b20.a1.a5	sp|Q06330-6|SUH_HUMAN	sp|Q06330-6|SUH_HUMAN Isoform 6 of Recombining binding protein suppressor of hairless OS=Homo sapiens GN=RBPJ	EMINDGASWTIISTDK	M2:+15.99491	306	321	1796.8375244140625
pepb20a8	b20.a1.a5	sp|Q06330-6|SUH_HUMAN	sp|Q06330-6|SUH_HUMAN Isoform 6 of Recombining binding protein suppressor of hairless OS=Homo sapiens GN=RBPJ	VWFGDVEAETMYR	M11:+15.99491	370	382	1618.720947265625
pepb20a4	b20.a1.a5	sp|Q06330-6|SUH_HUMAN	sp|Q06330-6|SUH_HUMAN Isoform 6 of Recombining binding protein suppressor of hairless OS=Homo sapiens GN=RBPJ	QTALLDADDPVSQLHK	Q1:-17.02655	256	271	1733.870849609375
pepb20a1	b20.a1.a5	sp|Q06330-6|SUH_HUMAN	sp|Q06330-6|SUH_HUMAN Isoform 6 of Recombining binding protein suppressor of hairless OS=Homo sapiens GN=RBPJ	EMINDGASWTIISTDK		306	321	1780.8426513671875
pepb20a7	b20.a1.a5	sp|Q06330-6|SUH_HUMAN	sp|Q06330-6|SUH_HUMAN Isoform 6 of Recombining binding protein suppressor of hairless OS=Homo sapiens GN=RBPJ	VWFGDVEAETMYR		370	382	1602.72607421875
pepb20a3	b20.a1.a5	sp|Q06330-6|SUH_HUMAN	sp|Q06330-6|SUH_HUMAN Isoform 6 of Recombining binding protein suppressor of hairless OS=Homo sapiens GN=RBPJ	MFYGNSDDIGVFLSK		131	145	1692.794189453125
pepb20a6	b20.a1.a6	sp|Q06330-7|SUH_HUMAN	sp|Q06330-7|SUH_HUMAN Isoform 7 of Recombining binding protein suppressor of hairless OS=Homo sapiens GN=RBPJ	TLYISDSDKR		114	123	1197.6114501953125
pepb20a5	b20.a1.a6	sp|Q06330-7|SUH_HUMAN	sp|Q06330-7|SUH_HUMAN Isoform 7 of Recombining binding protein suppressor of hairless OS=Homo sapiens GN=RBPJ	QTALLDADDPVSQLHK		257	272	1750.8974609375
pepb20a2	b20.a1.a6	sp|Q06330-7|SUH_HUMAN	sp|Q06330-7|SUH_HUMAN Isoform 7 of Recombining binding protein suppressor of hairless OS=Homo sapiens GN=RBPJ	EMINDGASWTIISTDK	M2:+15.99491	307	322	1796.8375244140625
pepb20a8	b20.a1.a6	sp|Q06330-7|SUH_HUMAN	sp|Q06330-7|SUH_HUMAN Isoform 7 of Recombining binding protein suppressor of hairless OS=Homo sapiens GN=RBPJ	VWFGDVEAETMYR	M11:+15.99491	371	383	1618.720947265625
pepb20a4	b20.a1.a6	sp|Q06330-7|SUH_HUMAN	sp|Q06330-7|SUH_HUMAN Isoform 7 of Recombining binding protein suppressor of hairless OS=Homo sapiens GN=RBPJ	QTALLDADDPVSQLHK	Q1:-17.02655	257	272	1733.870849609375
pepb20a1	b20.a1.a6	sp|Q06330-7|SUH_HUMAN	sp|Q06330-7|SUH_HUMAN Isoform 7 of Recombining binding protein suppressor of hairless OS=Homo sapiens GN=RBPJ	EMINDGASWTIISTDK		307	322	1780.8426513671875
pepb20a7	b20.a1.a6	sp|Q06330-7|SUH_HUMAN	sp|Q06330-7|SUH_HUMAN Isoform 7 of Recombining binding protein suppressor of hairless OS=Homo sapiens GN=RBPJ	VWFGDVEAETMYR		371	383	1602.72607421875
pepb20a3	b20.a1.a6	sp|Q06330-7|SUH_HUMAN	sp|Q06330-7|SUH_HUMAN Isoform 7 of Recombining binding protein suppressor of hairless OS=Homo sapiens GN=RBPJ	MFYGNSDDIGVFLSK		132	146	1692.794189453125
pepb20a6	b20.a1.a7	sp|Q06330|SUH_HUMAN	sp|Q06330|SUH_HUMAN Recombining binding protein suppressor of hairless OS=Homo sapiens GN=RBPJ PE=1 SV=3	TLYISDSDKR		127	136	1197.6114501953125
pepb20a5	b20.a1.a7	sp|Q06330|SUH_HUMAN	sp|Q06330|SUH_HUMAN Recombining binding protein suppressor of hairless OS=Homo sapiens GN=RBPJ PE=1 SV=3	QTALLDADDPVSQLHK		270	285	1750.8974609375
pepb20a2	b20.a1.a7	sp|Q06330|SUH_HUMAN	sp|Q06330|SUH_HUMAN Recombining binding protein suppressor of hairless OS=Homo sapiens GN=RBPJ PE=1 SV=3	EMINDGASWTIISTDK	M2:+15.99491	320	335	1796.8375244140625
pepb20a8	b20.a1.a7	sp|Q06330|SUH_HUMAN	sp|Q06330|SUH_HUMAN Recombining binding protein suppressor of hairless OS=Homo sapiens GN=RBPJ PE=1 SV=3	VWFGDVEAETMYR	M11:+15.99491	384	396	1618.720947265625
pepb20a4	b20.a1.a7	sp|Q06330|SUH_HUMAN	sp|Q06330|SUH_HUMAN Recombining binding protein suppressor of hairless OS=Homo sapiens GN=RBPJ PE=1 SV=3	QTALLDADDPVSQLHK	Q1:-17.02655	270	285	1733.870849609375
pepb20a1	b20.a1.a7	sp|Q06330|SUH_HUMAN	sp|Q06330|SUH_HUMAN Recombining binding protein suppressor of hairless OS=Homo sapiens GN=RBPJ PE=1 SV=3	EMINDGASWTIISTDK		320	335	1780.8426513671875
pepb20a7	b20.a1.a7	sp|Q06330|SUH_HUMAN	sp|Q06330|SUH_HUMAN Recombining binding protein suppressor of hairless OS=Homo sapiens GN=RBPJ PE=1 SV=3	VWFGDVEAETMYR		384	396	1602.72607421875
pepb20a3	b20.a1.a7	sp|Q06330|SUH_HUMAN	sp|Q06330|SUH_HUMAN Recombining binding protein suppressor of hairless OS=Homo sapiens GN=RBPJ PE=1 SV=3	MFYGNSDDIGVFLSK		145	159	1692.794189453125
pepb21a4	b21.a1.a1	sp|Q9NR30-2|DDX21_HUMAN	sp|Q9NR30-2|DDX21_HUMAN Isoform 2 of Nucleolar RNA helicase 2 OS=Homo sapiens GN=DDX21	EAQELSQNSAIK		382	393	1317.6649169921875
pepb21a3	b21.a1.a1	sp|Q9NR30-2|DDX21_HUMAN	sp|Q9NR30-2|DDX21_HUMAN Isoform 2 of Nucleolar RNA helicase 2 OS=Homo sapiens GN=DDX21	DVESYIHR		449	456	1018.4957275390625
pepb21a1	b21.a1.a1	sp|Q9NR30-2|DDX21_HUMAN	sp|Q9NR30-2|DDX21_HUMAN Isoform 2 of Nucleolar RNA helicase 2 OS=Homo sapiens GN=DDX21	AAVIGDVIR		356	364	913.5469970703125
pepb21a2	b21.a1.a1	sp|Q9NR30-2|DDX21_HUMAN	sp|Q9NR30-2|DDX21_HUMAN Isoform 2 of Nucleolar RNA helicase 2 OS=Homo sapiens GN=DDX21	APQVLVLAPTR		192	202	1164.7103271484375
pepb21a6	b21.a1.a1	sp|Q9NR30-2|DDX21_HUMAN	sp|Q9NR30-2|DDX21_HUMAN Isoform 2 of Nucleolar RNA helicase 2 OS=Homo sapiens GN=DDX21	NGIDILVGTPGR		239	250	1211.6746826171875
pepb21a5	b21.a1.a1	sp|Q9NR30-2|DDX21_HUMAN	sp|Q9NR30-2|DDX21_HUMAN Isoform 2 of Nucleolar RNA helicase 2 OS=Homo sapiens GN=DDX21	EGAFSNFPISEETIK		117	131	1668.81201171875
pepb21a7	b21.a1.a1	sp|Q9NR30-2|DDX21_HUMAN	sp|Q9NR30-2|DDX21_HUMAN Isoform 2 of Nucleolar RNA helicase 2 OS=Homo sapiens GN=DDX21	TFSFAIPLIEK		169	179	1265.71435546875
pepb21a4	b21.a1.a2	sp|Q9NR30|DDX21_HUMAN	sp|Q9NR30|DDX21_HUMAN Nucleolar RNA helicase 2 OS=Homo sapiens GN=DDX21 PE=1 SV=5	EAQELSQNSAIK		450	461	1317.6649169921875
pepb21a3	b21.a1.a2	sp|Q9NR30|DDX21_HUMAN	sp|Q9NR30|DDX21_HUMAN Nucleolar RNA helicase 2 OS=Homo sapiens GN=DDX21 PE=1 SV=5	DVESYIHR		517	524	1018.4957275390625
pepb21a1	b21.a1.a2	sp|Q9NR30|DDX21_HUMAN	sp|Q9NR30|DDX21_HUMAN Nucleolar RNA helicase 2 OS=Homo sapiens GN=DDX21 PE=1 SV=5	AAVIGDVIR		424	432	913.5469970703125
pepb21a2	b21.a1.a2	sp|Q9NR30|DDX21_HUMAN	sp|Q9NR30|DDX21_HUMAN Nucleolar RNA helicase 2 OS=Homo sapiens GN=DDX21 PE=1 SV=5	APQVLVLAPTR		260	270	1164.7103271484375
pepb21a6	b21.a1.a2	sp|Q9NR30|DDX21_HUMAN	sp|Q9NR30|DDX21_HUMAN Nucleolar RNA helicase 2 OS=Homo sapiens GN=DDX21 PE=1 SV=5	NGIDILVGTPGR		307	318	1211.6746826171875
pepb21a5	b21.a1.a2	sp|Q9NR30|DDX21_HUMAN	sp|Q9NR30|DDX21_HUMAN Nucleolar RNA helicase 2 OS=Homo sapiens GN=DDX21 PE=1 SV=5	EGAFSNFPISEETIK		185	199	1668.81201171875
pepb21a7	b21.a1.a2	sp|Q9NR30|DDX21_HUMAN	sp|Q9NR30|DDX21_HUMAN Nucleolar RNA helicase 2 OS=Homo sapiens GN=DDX21 PE=1 SV=5	TFSFAIPLIEK		237	247	1265.71435546875
pepb22a2	b22.a1.a1	sp|P17480-2|UBF1_HUMAN	sp|P17480-2|UBF1_HUMAN Isoform UBF2 of Nucleolar transcription factor 1 OS=Homo sapiens GN=UBTF	FREDHPDLIQNAK		179	191	1582.7977294921875
pepb22a6	b22.a1.a1	sp|P17480-2|UBF1_HUMAN	sp|P17480-2|UBF1_HUMAN Isoform UBF2 of Nucleolar transcription factor 1 OS=Homo sapiens GN=UBTF	YIQDFQR		161	167	969.4793090820312
pepb22a4	b22.a1.a1	sp|P17480-2|UBF1_HUMAN	sp|P17480-2|UBF1_HUMAN Isoform UBF2 of Nucleolar transcription factor 1 OS=Homo sapiens GN=UBTF	QLQEERPELSESELTR		387	402	1943.96728515625
pepb22a5	b22.a1.a1	sp|P17480-2|UBF1_HUMAN	sp|P17480-2|UBF1_HUMAN Isoform UBF2 of Nucleolar transcription factor 1 OS=Homo sapiens GN=UBTF	WVEISNEVR		72	80	1131.5797119140625
pepb22a1	b22.a1.a1	sp|P17480-2|UBF1_HUMAN	sp|P17480-2|UBF1_HUMAN Isoform UBF2 of Nucleolar transcription factor 1 OS=Homo sapiens GN=UBTF	FLESLPEEEQQR		324	335	1504.7281494140625
pepb22a3	b22.a1.a1	sp|P17480-2|UBF1_HUMAN	sp|P17480-2|UBF1_HUMAN Isoform UBF2 of Nucleolar transcription factor 1 OS=Homo sapiens GN=UBTF	QLQEERPELSESELTR	Q1:-17.02655	387	402	1926.9407958984375
pepb22a2	b22.a1.a2	sp|P17480|UBF1_HUMAN	sp|P17480|UBF1_HUMAN Nucleolar transcription factor 1 OS=Homo sapiens GN=UBTF PE=1 SV=1	FREDHPDLIQNAK		179	191	1582.7977294921875
pepb22a6	b22.a1.a2	sp|P17480|UBF1_HUMAN	sp|P17480|UBF1_HUMAN Nucleolar transcription factor 1 OS=Homo sapiens GN=UBTF PE=1 SV=1	YIQDFQR		161	167	969.4793090820312
pepb22a4	b22.a1.a2	sp|P17480|UBF1_HUMAN	sp|P17480|UBF1_HUMAN Nucleolar transcription factor 1 OS=Homo sapiens GN=UBTF PE=1 SV=1	QLQEERPELSESELTR		424	439	1943.96728515625
pepb22a5	b22.a1.a2	sp|P17480|UBF1_HUMAN	sp|P17480|UBF1_HUMAN Nucleolar transcription factor 1 OS=Homo sapiens GN=UBTF PE=1 SV=1	WVEISNEVR		72	80	1131.5797119140625
pepb22a1	b22.a1.a2	sp|P17480|UBF1_HUMAN	sp|P17480|UBF1_HUMAN Nucleolar transcription factor 1 OS=Homo sapiens GN=UBTF PE=1 SV=1	FLESLPEEEQQR		361	372	1504.7281494140625
pepb22a3	b22.a1.a2	sp|P17480|UBF1_HUMAN	sp|P17480|UBF1_HUMAN Nucleolar transcription factor 1 OS=Homo sapiens GN=UBTF PE=1 SV=1	QLQEERPELSESELTR	Q1:-17.02655	424	439	1926.9407958984375
pepb22a2	b22.a1.a3	tr|E9PKP7|E9PKP7_HUMAN	tr|E9PKP7|E9PKP7_HUMAN Nucleolar transcription factor 1 OS=Homo sapiens GN=UBTF PE=2 SV=1	FREDHPDLIQNAK		179	191	1582.7977294921875
pepb22a6	b22.a1.a3	tr|E9PKP7|E9PKP7_HUMAN	tr|E9PKP7|E9PKP7_HUMAN Nucleolar transcription factor 1 OS=Homo sapiens GN=UBTF PE=2 SV=1	YIQDFQR		161	167	969.4793090820312
pepb22a4	b22.a1.a3	tr|E9PKP7|E9PKP7_HUMAN	tr|E9PKP7|E9PKP7_HUMAN Nucleolar transcription factor 1 OS=Homo sapiens GN=UBTF PE=2 SV=1	QLQEERPELSESELTR		387	402	1943.96728515625
pepb22a5	b22.a1.a3	tr|E9PKP7|E9PKP7_HUMAN	tr|E9PKP7|E9PKP7_HUMAN Nucleolar transcription factor 1 OS=Homo sapiens GN=UBTF PE=2 SV=1	WVEISNEVR		72	80	1131.5797119140625
pepb22a1	b22.a1.a3	tr|E9PKP7|E9PKP7_HUMAN	tr|E9PKP7|E9PKP7_HUMAN Nucleolar transcription factor 1 OS=Homo sapiens GN=UBTF PE=2 SV=1	FLESLPEEEQQR		324	335	1504.7281494140625
pepb22a3	b22.a1.a3	tr|E9PKP7|E9PKP7_HUMAN	tr|E9PKP7|E9PKP7_HUMAN Nucleolar transcription factor 1 OS=Homo sapiens GN=UBTF PE=2 SV=1	QLQEERPELSESELTR	Q1:-17.02655	387	402	1926.9407958984375
pepb23a5	b23.a1.a1	sp|P52701|MSH6_HUMAN	sp|P52701|MSH6_HUMAN DNA mismatch repair protein Msh6 OS=Homo sapiens GN=MSH6 PE=1 SV=2	STVDAEAVHK		1343	1352	1056.5323486328125
pepb23a2	b23.a1.a1	sp|P52701|MSH6_HUMAN	sp|P52701|MSH6_HUMAN DNA mismatch repair protein Msh6 OS=Homo sapiens GN=MSH6 PE=1 SV=2	GTQTYSVLEGDPSENYSK		520	537	1974.89306640625
pepb23a3	b23.a1.a1	sp|P52701|MSH6_HUMAN	sp|P52701|MSH6_HUMAN DNA mismatch repair protein Msh6 OS=Homo sapiens GN=MSH6 PE=1 SV=2	LANLPEEVIQK		1305	1315	1253.71044921875
pepb23a4	b23.a1.a1	sp|P52701|MSH6_HUMAN	sp|P52701|MSH6_HUMAN DNA mismatch repair protein Msh6 OS=Homo sapiens GN=MSH6 PE=1 SV=2	ISEVVELLK		805	813	1029.6195068359375
pepb23a1	b23.a1.a1	sp|P52701|MSH6_HUMAN	sp|P52701|MSH6_HUMAN DNA mismatch repair protein Msh6 OS=Homo sapiens GN=MSH6 PE=1 SV=2	FFIGQFSDDR		568	577	1231.5745849609375
pepb23a6	b23.a1.a1	sp|P52701|MSH6_HUMAN	sp|P52701|MSH6_HUMAN DNA mismatch repair protein Msh6 OS=Homo sapiens GN=MSH6 PE=1 SV=2	YQLEIPENFTTR		977	988	1510.754150390625
pepb23a5	b23.a1.a2	tr|B4DF41|B4DF41_HUMAN	tr|B4DF41|B4DF41_HUMAN DNA mismatch repair protein Msh6 OS=Homo sapiens GN=MSH6 PE=2 SV=1	STVDAEAVHK		1213	1222	1056.5323486328125
pepb23a2	b23.a1.a2	tr|B4DF41|B4DF41_HUMAN	tr|B4DF41|B4DF41_HUMAN DNA mismatch repair protein Msh6 OS=Homo sapiens GN=MSH6 PE=2 SV=1	GTQTYSVLEGDPSENYSK		390	407	1974.89306640625
pepb23a3	b23.a1.a2	tr|B4DF41|B4DF41_HUMAN	tr|B4DF41|B4DF41_HUMAN DNA mismatch repair protein Msh6 OS=Homo sapiens GN=MSH6 PE=2 SV=1	LANLPEEVIQK		1175	1185	1253.71044921875
pepb23a4	b23.a1.a2	tr|B4DF41|B4DF41_HUMAN	tr|B4DF41|B4DF41_HUMAN DNA mismatch repair protein Msh6 OS=Homo sapiens GN=MSH6 PE=2 SV=1	ISEVVELLK		675	683	1029.6195068359375
pepb23a1	b23.a1.a2	tr|B4DF41|B4DF41_HUMAN	tr|B4DF41|B4DF41_HUMAN DNA mismatch repair protein Msh6 OS=Homo sapiens GN=MSH6 PE=2 SV=1	FFIGQFSDDR		438	447	1231.5745849609375
pepb23a6	b23.a1.a2	tr|B4DF41|B4DF41_HUMAN	tr|B4DF41|B4DF41_HUMAN DNA mismatch repair protein Msh6 OS=Homo sapiens GN=MSH6 PE=2 SV=1	YQLEIPENFTTR		847	858	1510.754150390625
pepb23a5	b23.a1.a3	tr|F5H2F9|F5H2F9_HUMAN	tr|F5H2F9|F5H2F9_HUMAN DNA mismatch repair protein Msh6 OS=Homo sapiens GN=MSH6 PE=2 SV=1	STVDAEAVHK		1041	1050	1056.5323486328125
pepb23a2	b23.a1.a3	tr|F5H2F9|F5H2F9_HUMAN	tr|F5H2F9|F5H2F9_HUMAN DNA mismatch repair protein Msh6 OS=Homo sapiens GN=MSH6 PE=2 SV=1	GTQTYSVLEGDPSENYSK		218	235	1974.89306640625
pepb23a3	b23.a1.a3	tr|F5H2F9|F5H2F9_HUMAN	tr|F5H2F9|F5H2F9_HUMAN DNA mismatch repair protein Msh6 OS=Homo sapiens GN=MSH6 PE=2 SV=1	LANLPEEVIQK		1003	1013	1253.71044921875
pepb23a4	b23.a1.a3	tr|F5H2F9|F5H2F9_HUMAN	tr|F5H2F9|F5H2F9_HUMAN DNA mismatch repair protein Msh6 OS=Homo sapiens GN=MSH6 PE=2 SV=1	ISEVVELLK		503	511	1029.6195068359375
pepb23a1	b23.a1.a3	tr|F5H2F9|F5H2F9_HUMAN	tr|F5H2F9|F5H2F9_HUMAN DNA mismatch repair protein Msh6 OS=Homo sapiens GN=MSH6 PE=2 SV=1	FFIGQFSDDR		266	275	1231.5745849609375
pepb23a6	b23.a1.a3	tr|F5H2F9|F5H2F9_HUMAN	tr|F5H2F9|F5H2F9_HUMAN DNA mismatch repair protein Msh6 OS=Homo sapiens GN=MSH6 PE=2 SV=1	YQLEIPENFTTR		675	686	1510.754150390625
pepb24a5	b24.a1.a1	sp|P12268|IMDH2_HUMAN	sp|P12268|IMDH2_HUMAN Inosine-5'-monophosphate dehydrogenase 2 OS=Homo sapiens GN=IMPDH2 PE=1 SV=2	VAQGVSGAVQDK		439	450	1158.61181640625
pepb24a4	b24.a1.a1	sp|P12268|IMDH2_HUMAN	sp|P12268|IMDH2_HUMAN Inosine-5'-monophosphate dehydrogenase 2 OS=Homo sapiens GN=IMPDH2 PE=1 SV=2	TSSAQVEGGVHSLHSYEK		494	511	1915.9149169921875
pepb24a2	b24.a1.a1	sp|P12268|IMDH2_HUMAN	sp|P12268|IMDH2_HUMAN Inosine-5'-monophosphate dehydrogenase 2 OS=Homo sapiens GN=IMPDH2 PE=1 SV=2	FGVPVIADGGIQNVGHIAK		357	375	1892.039306640625
pepb24a3	b24.a1.a1	sp|P12268|IMDH2_HUMAN	sp|P12268|IMDH2_HUMAN Inosine-5'-monophosphate dehydrogenase 2 OS=Homo sapiens GN=IMPDH2 PE=1 SV=2	NLIDAGVDALR		312	322	1156.6324462890625
pepb24a1	b24.a1.a1	sp|P12268|IMDH2_HUMAN	sp|P12268|IMDH2_HUMAN Inosine-5'-monophosphate dehydrogenase 2 OS=Homo sapiens GN=IMPDH2 PE=1 SV=2	EDLVVAPAGITLK		183	195	1325.7679443359375
pepb24a6	b24.a1.a1	sp|P12268|IMDH2_HUMAN	sp|P12268|IMDH2_HUMAN Inosine-5'-monophosphate dehydrogenase 2 OS=Homo sapiens GN=IMPDH2 PE=1 SV=2	YEQGFITDPVVLSPK		110	124	1692.8846435546875
pepb24a5	b24.a1.a2	tr|H0Y4R1|H0Y4R1_HUMAN	tr|H0Y4R1|H0Y4R1_HUMAN Inosine-5'-monophosphate dehydrogenase 2 (Fragment) OS=Homo sapiens GN=IMPDH2 PE=3 SV=1	VAQGVSGAVQDK		395	406	1158.61181640625
pepb24a4	b24.a1.a2	tr|H0Y4R1|H0Y4R1_HUMAN	tr|H0Y4R1|H0Y4R1_HUMAN Inosine-5'-monophosphate dehydrogenase 2 (Fragment) OS=Homo sapiens GN=IMPDH2 PE=3 SV=1	TSSAQVEGGVHSLHSYEK		450	467	1915.9149169921875
pepb24a2	b24.a1.a2	tr|H0Y4R1|H0Y4R1_HUMAN	tr|H0Y4R1|H0Y4R1_HUMAN Inosine-5'-monophosphate dehydrogenase 2 (Fragment) OS=Homo sapiens GN=IMPDH2 PE=3 SV=1	FGVPVIADGGIQNVGHIAK		313	331	1892.039306640625
pepb24a3	b24.a1.a2	tr|H0Y4R1|H0Y4R1_HUMAN	tr|H0Y4R1|H0Y4R1_HUMAN Inosine-5'-monophosphate dehydrogenase 2 (Fragment) OS=Homo sapiens GN=IMPDH2 PE=3 SV=1	NLIDAGVDALR		244	254	1156.6324462890625
pepb24a1	b24.a1.a2	tr|H0Y4R1|H0Y4R1_HUMAN	tr|H0Y4R1|H0Y4R1_HUMAN Inosine-5'-monophosphate dehydrogenase 2 (Fragment) OS=Homo sapiens GN=IMPDH2 PE=3 SV=1	EDLVVAPAGITLK		115	127	1325.7679443359375
pepb24a6	b24.a1.a2	tr|H0Y4R1|H0Y4R1_HUMAN	tr|H0Y4R1|H0Y4R1_HUMAN Inosine-5'-monophosphate dehydrogenase 2 (Fragment) OS=Homo sapiens GN=IMPDH2 PE=3 SV=1	YEQGFITDPVVLSPK		42	56	1692.8846435546875
pepb25a1	b25.a1.a1	sp|Q96T60|PNKP_HUMAN	sp|Q96T60|PNKP_HUMAN Bifunctional polynucleotide phosphatase/kinase OS=Homo sapiens GN=PNKP PE=1 SV=1	HLVSAGYVHVNR		385	396	1351.723388671875
pepb25a4	b25.a1.a1	sp|Q96T60|PNKP_HUMAN	sp|Q96T60|PNKP_HUMAN Bifunctional polynucleotide phosphatase/kinase OS=Homo sapiens GN=PNKP PE=1 SV=1	TQVELVADPETR		49	60	1357.6961669921875
pepb25a6	b25.a1.a1	sp|Q96T60|PNKP_HUMAN	sp|Q96T60|PNKP_HUMAN Bifunctional polynucleotide phosphatase/kinase OS=Homo sapiens GN=PNKP PE=1 SV=1	VFPTGPSDWR		184	193	1161.5692138671875
pepb25a3	b25.a1.a1	sp|Q96T60|PNKP_HUMAN	sp|Q96T60|PNKP_HUMAN Bifunctional polynucleotide phosphatase/kinase OS=Homo sapiens GN=PNKP PE=1 SV=1	LVIFTNQMSIGR	M8:+15.99491	213	224	1394.7464599609375
pepb25a2	b25.a1.a1	sp|Q96T60|PNKP_HUMAN	sp|Q96T60|PNKP_HUMAN Bifunctional polynucleotide phosphatase/kinase OS=Homo sapiens GN=PNKP PE=1 SV=1	LLVFTAAGVK		153	162	1018.6300048828125
pepb25a5	b25.a1.a1	sp|Q96T60|PNKP_HUMAN	sp|Q96T60|PNKP_HUMAN Bifunctional polynucleotide phosphatase/kinase OS=Homo sapiens GN=PNKP PE=1 SV=1	VAGFDLDGTLITTR		167	180	1478.785400390625
pepb25a1	b25.a1.a2	tr|M0QYH2|M0QYH2_HUMAN	tr|M0QYH2|M0QYH2_HUMAN Bifunctional polynucleotide phosphatase/kinase OS=Homo sapiens GN=PNKP PE=4 SV=1	HLVSAGYVHVNR		354	365	1351.723388671875
pepb25a4	b25.a1.a2	tr|M0QYH2|M0QYH2_HUMAN	tr|M0QYH2|M0QYH2_HUMAN Bifunctional polynucleotide phosphatase/kinase OS=Homo sapiens GN=PNKP PE=4 SV=1	TQVELVADPETR		49	60	1357.6961669921875
pepb25a6	b25.a1.a2	tr|M0QYH2|M0QYH2_HUMAN	tr|M0QYH2|M0QYH2_HUMAN Bifunctional polynucleotide phosphatase/kinase OS=Homo sapiens GN=PNKP PE=4 SV=1	VFPTGPSDWR		184	193	1161.5692138671875
pepb25a3	b25.a1.a2	tr|M0QYH2|M0QYH2_HUMAN	tr|M0QYH2|M0QYH2_HUMAN Bifunctional polynucleotide phosphatase/kinase OS=Homo sapiens GN=PNKP PE=4 SV=1	LVIFTNQMSIGR	M8:+15.99491	213	224	1394.7464599609375
pepb25a2	b25.a1.a2	tr|M0QYH2|M0QYH2_HUMAN	tr|M0QYH2|M0QYH2_HUMAN Bifunctional polynucleotide phosphatase/kinase OS=Homo sapiens GN=PNKP PE=4 SV=1	LLVFTAAGVK		153	162	1018.6300048828125
pepb25a5	b25.a1.a2	tr|M0QYH2|M0QYH2_HUMAN	tr|M0QYH2|M0QYH2_HUMAN Bifunctional polynucleotide phosphatase/kinase OS=Homo sapiens GN=PNKP PE=4 SV=1	VAGFDLDGTLITTR		167	180	1478.785400390625
pepb25a1	b25.a1.a3	tr|M0R3C8|M0R3C8_HUMAN	tr|M0R3C8|M0R3C8_HUMAN Bifunctional polynucleotide phosphatase/kinase OS=Homo sapiens GN=PNKP PE=4 SV=1	HLVSAGYVHVNR		385	396	1351.723388671875
pepb25a4	b25.a1.a3	tr|M0R3C8|M0R3C8_HUMAN	tr|M0R3C8|M0R3C8_HUMAN Bifunctional polynucleotide phosphatase/kinase OS=Homo sapiens GN=PNKP PE=4 SV=1	TQVELVADPETR		49	60	1357.6961669921875
pepb25a6	b25.a1.a3	tr|M0R3C8|M0R3C8_HUMAN	tr|M0R3C8|M0R3C8_HUMAN Bifunctional polynucleotide phosphatase/kinase OS=Homo sapiens GN=PNKP PE=4 SV=1	VFPTGPSDWR		184	193	1161.5692138671875
pepb25a3	b25.a1.a3	tr|M0R3C8|M0R3C8_HUMAN	tr|M0R3C8|M0R3C8_HUMAN Bifunctional polynucleotide phosphatase/kinase OS=Homo sapiens GN=PNKP PE=4 SV=1	LVIFTNQMSIGR	M8:+15.99491	213	224	1394.7464599609375
pepb25a2	b25.a1.a3	tr|M0R3C8|M0R3C8_HUMAN	tr|M0R3C8|M0R3C8_HUMAN Bifunctional polynucleotide phosphatase/kinase OS=Homo sapiens GN=PNKP PE=4 SV=1	LLVFTAAGVK		153	162	1018.6300048828125
pepb25a5	b25.a1.a3	tr|M0R3C8|M0R3C8_HUMAN	tr|M0R3C8|M0R3C8_HUMAN Bifunctional polynucleotide phosphatase/kinase OS=Homo sapiens GN=PNKP PE=4 SV=1	VAGFDLDGTLITTR		167	180	1478.785400390625
pepb26a2	b26.a1.a1	sp|Q14676-2|MDC1_HUMAN	sp|Q14676-2|MDC1_HUMAN Isoform 2 of Mediator of DNA damage checkpoint protein 1 OS=Homo sapiens GN=MDC1	SQAGSDTDVEEGK		372	384	1322.571044921875
pepb26a1	b26.a1.a1	sp|Q14676-2|MDC1_HUMAN	sp|Q14676-2|MDC1_HUMAN Isoform 2 of Mediator of DNA damage checkpoint protein 1 OS=Homo sapiens GN=MDC1	NQLVTPEPTSR		1321	1331	1241.64892578125
pepb26a3	b26.a1.a1	sp|Q14676-2|MDC1_HUMAN	sp|Q14676-2|MDC1_HUMAN Isoform 2 of Mediator of DNA damage checkpoint protein 1 OS=Homo sapiens GN=MDC1	SQASTTVDINTQVEK		513	527	1620.807861328125
pepb26a4	b26.a1.a1	sp|Q14676-2|MDC1_HUMAN	sp|Q14676-2|MDC1_HUMAN Isoform 2 of Mediator of DNA damage checkpoint protein 1 OS=Homo sapiens GN=MDC1	TPEPVVPTAPEPHPTTSTDQPVTPK		1344	1368	2623.325439453125
pepb26a5	b26.a1.a1	sp|Q14676-2|MDC1_HUMAN	sp|Q14676-2|MDC1_HUMAN Isoform 2 of Mediator of DNA damage checkpoint protein 1 OS=Homo sapiens GN=MDC1	TPESIVPIAPELQPSTSR		1303	1320	1922.0234375
pepb26a2	b26.a1.a2	sp|Q14676-3|MDC1_HUMAN	sp|Q14676-3|MDC1_HUMAN Isoform 3 of Mediator of DNA damage checkpoint protein 1 OS=Homo sapiens GN=MDC1	SQAGSDTDVEEGK		372	384	1322.571044921875
pepb26a1	b26.a1.a2	sp|Q14676-3|MDC1_HUMAN	sp|Q14676-3|MDC1_HUMAN Isoform 3 of Mediator of DNA damage checkpoint protein 1 OS=Homo sapiens GN=MDC1	NQLVTPEPTSR		1298	1308	1241.64892578125
pepb26a3	b26.a1.a2	sp|Q14676-3|MDC1_HUMAN	sp|Q14676-3|MDC1_HUMAN Isoform 3 of Mediator of DNA damage checkpoint protein 1 OS=Homo sapiens GN=MDC1	SQASTTVDINTQVEK		513	527	1620.807861328125
pepb26a4	b26.a1.a2	sp|Q14676-3|MDC1_HUMAN	sp|Q14676-3|MDC1_HUMAN Isoform 3 of Mediator of DNA damage checkpoint protein 1 OS=Homo sapiens GN=MDC1	TPEPVVPTAPEPHPTTSTDQPVTPK		1321	1345	2623.325439453125
pepb26a5	b26.a1.a2	sp|Q14676-3|MDC1_HUMAN	sp|Q14676-3|MDC1_HUMAN Isoform 3 of Mediator of DNA damage checkpoint protein 1 OS=Homo sapiens GN=MDC1	TPESIVPIAPELQPSTSR		1280	1297	1922.0234375
pepb26a2	b26.a1.a3	sp|Q14676|MDC1_HUMAN	sp|Q14676|MDC1_HUMAN Mediator of DNA damage checkpoint protein 1 OS=Homo sapiens GN=MDC1 PE=1 SV=3	SQAGSDTDVEEGK		372	384	1322.571044921875
pepb26a1	b26.a1.a3	sp|Q14676|MDC1_HUMAN	sp|Q14676|MDC1_HUMAN Mediator of DNA damage checkpoint protein 1 OS=Homo sapiens GN=MDC1 PE=1 SV=3	NQLVTPEPTSR		1585	1595	1241.64892578125
pepb26a3	b26.a1.a3	sp|Q14676|MDC1_HUMAN	sp|Q14676|MDC1_HUMAN Mediator of DNA damage checkpoint protein 1 OS=Homo sapiens GN=MDC1 PE=1 SV=3	SQASTTVDINTQVEK		513	527	1620.807861328125
pepb26a4	b26.a1.a3	sp|Q14676|MDC1_HUMAN	sp|Q14676|MDC1_HUMAN Mediator of DNA damage checkpoint protein 1 OS=Homo sapiens GN=MDC1 PE=1 SV=3	TPEPVVPTAPEPHPTTSTDQPVTPK		1608	1632	2623.325439453125
pepb26a5	b26.a1.a3	sp|Q14676|MDC1_HUMAN	sp|Q14676|MDC1_HUMAN Mediator of DNA damage checkpoint protein 1 OS=Homo sapiens GN=MDC1 PE=1 SV=3	TPESIVPIAPELQPSTSR		1567	1584	1922.0234375
pepb27a3	b27.a1.a1	sp|Q8NFW8-2|NEUA_HUMAN	sp|Q8NFW8-2|NEUA_HUMAN Isoform 2 of N-acylneuraminate cytidylyltransferase OS=Homo sapiens GN=CMAS	GAATSVSNPR		7	16	959.4909057617188
pepb27a5	b27.a1.a1	sp|Q8NFW8-2|NEUA_HUMAN	sp|Q8NFW8-2|NEUA_HUMAN Isoform 2 of N-acylneuraminate cytidylyltransferase OS=Homo sapiens GN=CMAS	MAYYEMR		235	241	963.4066772460938
pepb27a2	b27.a1.a1	sp|Q8NFW8-2|NEUA_HUMAN	sp|Q8NFW8-2|NEUA_HUMAN Isoform 2 of N-acylneuraminate cytidylyltransferase OS=Homo sapiens GN=CMAS	EVTEPLNLNPAK		189	200	1324.7110595703125
pepb27a4	b27.a1.a1	sp|Q8NFW8-2|NEUA_HUMAN	sp|Q8NFW8-2|NEUA_HUMAN Isoform 2 of N-acylneuraminate cytidylyltransferase OS=Homo sapiens GN=CMAS	GVEKPPHLAALILAR		38	52	1584.958740234375
pepb27a1	b27.a1.a1	sp|Q8NFW8-2|NEUA_HUMAN	sp|Q8NFW8-2|NEUA_HUMAN Isoform 2 of N-acylneuraminate cytidylyltransferase OS=Homo sapiens GN=CMAS	EEGYDSVFSVVR		163	174	1386.654052734375
pepb27a3	b27.a1.a2	sp|Q8NFW8|NEUA_HUMAN	sp|Q8NFW8|NEUA_HUMAN N-acylneuraminate cytidylyltransferase OS=Homo sapiens GN=CMAS PE=1 SV=2	GAATSVSNPR		7	16	959.4909057617188
pepb27a5	b27.a1.a2	sp|Q8NFW8|NEUA_HUMAN	sp|Q8NFW8|NEUA_HUMAN N-acylneuraminate cytidylyltransferase OS=Homo sapiens GN=CMAS PE=1 SV=2	MAYYEMR		235	241	963.4066772460938
pepb27a2	b27.a1.a2	sp|Q8NFW8|NEUA_HUMAN	sp|Q8NFW8|NEUA_HUMAN N-acylneuraminate cytidylyltransferase OS=Homo sapiens GN=CMAS PE=1 SV=2	EVTEPLNLNPAK		189	200	1324.7110595703125
pepb27a4	b27.a1.a2	sp|Q8NFW8|NEUA_HUMAN	sp|Q8NFW8|NEUA_HUMAN N-acylneuraminate cytidylyltransferase OS=Homo sapiens GN=CMAS PE=1 SV=2	GVEKPPHLAALILAR		38	52	1584.958740234375
pepb27a1	b27.a1.a2	sp|Q8NFW8|NEUA_HUMAN	sp|Q8NFW8|NEUA_HUMAN N-acylneuraminate cytidylyltransferase OS=Homo sapiens GN=CMAS PE=1 SV=2	EEGYDSVFSVVR		163	174	1386.654052734375
pepb28a3	b28.a1.a1	sp|P18887|XRCC1_HUMAN	sp|P18887|XRCC1_HUMAN DNA repair protein XRCC1 OS=Homo sapiens GN=XRCC1 PE=1 SV=2	KLDLNQEEK		247	255	1116.5899658203125
pepb28a4	b28.a1.a1	sp|P18887|XRCC1_HUMAN	sp|P18887|XRCC1_HUMAN DNA repair protein XRCC1 OS=Homo sapiens GN=XRCC1 PE=1 SV=2	TPATAPVPAR		281	290	980.5527954101562
pepb28a5	b28.a1.a1	sp|P18887|XRCC1_HUMAN	sp|P18887|XRCC1_HUMAN DNA repair protein XRCC1 OS=Homo sapiens GN=XRCC1 PE=1 SV=2	YSQVLGLGGR		370	379	1049.57421875
pepb28a2	b28.a1.a1	sp|P18887|XRCC1_HUMAN	sp|P18887|XRCC1_HUMAN DNA repair protein XRCC1 OS=Homo sapiens GN=XRCC1 PE=1 SV=2	LLPHQLYGVVPQA		621	633	1434.810791015625
pepb28a1	b28.a1.a1	sp|P18887|XRCC1_HUMAN	sp|P18887|XRCC1_HUMAN DNA repair protein XRCC1 OS=Homo sapiens GN=XRCC1 PE=1 SV=2	DSPFGLSFVR		139	148	1124.5738525390625
pepb28a3	b28.a1.a2	tr|F5H8D7|F5H8D7_HUMAN	tr|F5H8D7|F5H8D7_HUMAN DNA repair protein XRCC1 OS=Homo sapiens GN=XRCC1 PE=2 SV=1	KLDLNQEEK		216	224	1116.5899658203125
pepb28a4	b28.a1.a2	tr|F5H8D7|F5H8D7_HUMAN	tr|F5H8D7|F5H8D7_HUMAN DNA repair protein XRCC1 OS=Homo sapiens GN=XRCC1 PE=2 SV=1	TPATAPVPAR		250	259	980.5527954101562
pepb28a5	b28.a1.a2	tr|F5H8D7|F5H8D7_HUMAN	tr|F5H8D7|F5H8D7_HUMAN DNA repair protein XRCC1 OS=Homo sapiens GN=XRCC1 PE=2 SV=1	YSQVLGLGGR		339	348	1049.57421875
pepb28a2	b28.a1.a2	tr|F5H8D7|F5H8D7_HUMAN	tr|F5H8D7|F5H8D7_HUMAN DNA repair protein XRCC1 OS=Homo sapiens GN=XRCC1 PE=2 SV=1	LLPHQLYGVVPQA		590	602	1434.810791015625
pepb28a1	b28.a1.a2	tr|F5H8D7|F5H8D7_HUMAN	tr|F5H8D7|F5H8D7_HUMAN DNA repair protein XRCC1 OS=Homo sapiens GN=XRCC1 PE=2 SV=1	DSPFGLSFVR		108	117	1124.5738525390625
pepb29a3	b29.a1.a1	sp|P20585|MSH3_HUMAN	sp|P20585|MSH3_HUMAN DNA mismatch repair protein Msh3 OS=Homo sapiens GN=MSH3 PE=1 SV=4	MGAADNIYK		939	947	982.4666748046875
pepb29a4	b29.a1.a1	sp|P20585|MSH3_HUMAN	sp|P20585|MSH3_HUMAN DNA mismatch repair protein Msh3 OS=Homo sapiens GN=MSH3 PE=1 SV=4	NLEILQNQTDMK	M11:+15.99491	544	555	1462.720947265625
pepb29a2	b29.a1.a1	sp|P20585|MSH3_HUMAN	sp|P20585|MSH3_HUMAN DNA mismatch repair protein Msh3 OS=Homo sapiens GN=MSH3 PE=1 SV=4	LADVPGEILK		1075	1084	1054.61474609375
pepb29a5	b29.a1.a1	sp|P20585|MSH3_HUMAN	sp|P20585|MSH3_HUMAN DNA mismatch repair protein Msh3 OS=Homo sapiens GN=MSH3 PE=1 SV=4	STLIGEDVNPLIK		337	349	1398.7843017578125
pepb29a1	b29.a1.a1	sp|P20585|MSH3_HUMAN	sp|P20585|MSH3_HUMAN DNA mismatch repair protein Msh3 OS=Homo sapiens GN=MSH3 PE=1 SV=4	ATSQSLVILDELGR		966	979	1501.822509765625
pepb30a2	b30.a1.a1	sp|P43246-2|MSH2_HUMAN	sp|P43246-2|MSH2_HUMAN Isoform 2 of DNA mismatch repair protein Msh2 OS=Homo sapiens GN=MSH2	LTSLNEEYTK		490	499	1197.6002197265625
pepb30a5	b30.a1.a1	sp|P43246-2|MSH2_HUMAN	sp|P43246-2|MSH2_HUMAN Isoform 2 of DNA mismatch repair protein Msh2 OS=Homo sapiens GN=MSH2	TEYEEAQDAIVK		502	513	1395.6641845703125
pepb30a4	b30.a1.a1	sp|P43246-2|MSH2_HUMAN	sp|P43246-2|MSH2_HUMAN Isoform 2 of DNA mismatch repair protein Msh2 OS=Homo sapiens GN=MSH2	PSFDPNLSELR		406	416	1274.637939453125
pepb30a3	b30.a1.a1	sp|P43246-2|MSH2_HUMAN	sp|P43246-2|MSH2_HUMAN Isoform 2 of DNA mismatch repair protein Msh2 OS=Homo sapiens GN=MSH2	NNSFVNEIISR		853	863	1292.6597900390625
pepb30a1	b30.a1.a1	sp|P43246-2|MSH2_HUMAN	sp|P43246-2|MSH2_HUMAN Isoform 2 of DNA mismatch repair protein Msh2 OS=Homo sapiens GN=MSH2	DSLIIIDELGR		676	686	1243.689697265625
pepb30a2	b30.a1.a2	sp|P43246|MSH2_HUMAN	sp|P43246|MSH2_HUMAN DNA mismatch repair protein Msh2 OS=Homo sapiens GN=MSH2 PE=1 SV=1	LTSLNEEYTK		556	565	1197.6002197265625
pepb30a5	b30.a1.a2	sp|P43246|MSH2_HUMAN	sp|P43246|MSH2_HUMAN DNA mismatch repair protein Msh2 OS=Homo sapiens GN=MSH2 PE=1 SV=1	TEYEEAQDAIVK		568	579	1395.6641845703125
pepb30a4	b30.a1.a2	sp|P43246|MSH2_HUMAN	sp|P43246|MSH2_HUMAN DNA mismatch repair protein Msh2 OS=Homo sapiens GN=MSH2 PE=1 SV=1	PSFDPNLSELR		472	482	1274.637939453125
pepb30a3	b30.a1.a2	sp|P43246|MSH2_HUMAN	sp|P43246|MSH2_HUMAN DNA mismatch repair protein Msh2 OS=Homo sapiens GN=MSH2 PE=1 SV=1	NNSFVNEIISR		919	929	1292.6597900390625
pepb30a1	b30.a1.a2	sp|P43246|MSH2_HUMAN	sp|P43246|MSH2_HUMAN DNA mismatch repair protein Msh2 OS=Homo sapiens GN=MSH2 PE=1 SV=1	DSLIIIDELGR		742	752	1243.689697265625
pepb31a5	b31.a1.a1	sp|P29372-2|3MG_HUMAN	sp|P29372-2|3MG_HUMAN Isoform 2 of DNA-3-methyladenine glycosylase OS=Homo sapiens GN=MPG	IVETEAYLGPEDEAAHSR		116	133	1986.9407958984375
pepb31a3	b31.a1.a1	sp|P29372-2|3MG_HUMAN	sp|P29372-2|3MG_HUMAN Isoform 2 of DNA-3-methyladenine glycosylase OS=Homo sapiens GN=MPG	GPLEPSEPAVVAAAR		242	256	1463.78564453125
pepb31a1	b31.a1.a1	sp|P29372-2|3MG_HUMAN	sp|P29372-2|3MG_HUMAN Isoform 2 of DNA-3-methyladenine glycosylase OS=Homo sapiens GN=MPG	ALEPLEGLETMR		178	189	1358.6988525390625
pepb31a2	b31.a1.a1	sp|P29372-2|3MG_HUMAN	sp|P29372-2|3MG_HUMAN Isoform 2 of DNA-3-methyladenine glycosylase OS=Homo sapiens GN=MPG	DLAQDEAVWLER		230	241	1444.7071533203125
pepb31a4	b31.a1.a1	sp|P29372-2|3MG_HUMAN	sp|P29372-2|3MG_HUMAN Isoform 2 of DNA-3-methyladenine glycosylase OS=Homo sapiens GN=MPG	LGLEFFDQPAVPLAR		81	95	1672.9061279296875
pepb31a5	b31.a1.a2	sp|P29372-4|3MG_HUMAN	sp|P29372-4|3MG_HUMAN Isoform 3 of DNA-3-methyladenine glycosylase OS=Homo sapiens GN=MPG	IVETEAYLGPEDEAAHSR		116	133	1986.9407958984375
pepb31a3	b31.a1.a2	sp|P29372-4|3MG_HUMAN	sp|P29372-4|3MG_HUMAN Isoform 3 of DNA-3-methyladenine glycosylase OS=Homo sapiens GN=MPG	GPLEPSEPAVVAAAR		242	256	1463.78564453125
pepb31a1	b31.a1.a2	sp|P29372-4|3MG_HUMAN	sp|P29372-4|3MG_HUMAN Isoform 3 of DNA-3-methyladenine glycosylase OS=Homo sapiens GN=MPG	ALEPLEGLETMR		178	189	1358.6988525390625
pepb31a2	b31.a1.a2	sp|P29372-4|3MG_HUMAN	sp|P29372-4|3MG_HUMAN Isoform 3 of DNA-3-methyladenine glycosylase OS=Homo sapiens GN=MPG	DLAQDEAVWLER		230	241	1444.7071533203125
pepb31a4	b31.a1.a2	sp|P29372-4|3MG_HUMAN	sp|P29372-4|3MG_HUMAN Isoform 3 of DNA-3-methyladenine glycosylase OS=Homo sapiens GN=MPG	LGLEFFDQPAVPLAR		81	95	1672.9061279296875
pepb31a5	b31.a1.a3	sp|P29372-5|3MG_HUMAN	sp|P29372-5|3MG_HUMAN Isoform 4 of DNA-3-methyladenine glycosylase OS=Homo sapiens GN=MPG	IVETEAYLGPEDEAAHSR		104	121	1986.9407958984375
pepb31a3	b31.a1.a3	sp|P29372-5|3MG_HUMAN	sp|P29372-5|3MG_HUMAN Isoform 4 of DNA-3-methyladenine glycosylase OS=Homo sapiens GN=MPG	GPLEPSEPAVVAAAR		230	244	1463.78564453125
pepb31a1	b31.a1.a3	sp|P29372-5|3MG_HUMAN	sp|P29372-5|3MG_HUMAN Isoform 4 of DNA-3-methyladenine glycosylase OS=Homo sapiens GN=MPG	ALEPLEGLETMR		166	177	1358.6988525390625
pepb31a2	b31.a1.a3	sp|P29372-5|3MG_HUMAN	sp|P29372-5|3MG_HUMAN Isoform 4 of DNA-3-methyladenine glycosylase OS=Homo sapiens GN=MPG	DLAQDEAVWLER		218	229	1444.7071533203125
pepb31a4	b31.a1.a3	sp|P29372-5|3MG_HUMAN	sp|P29372-5|3MG_HUMAN Isoform 4 of DNA-3-methyladenine glycosylase OS=Homo sapiens GN=MPG	LGLEFFDQPAVPLAR		69	83	1672.9061279296875
pepb31a5	b31.a1.a4	sp|P29372|3MG_HUMAN	sp|P29372|3MG_HUMAN DNA-3-methyladenine glycosylase OS=Homo sapiens GN=MPG PE=1 SV=3	IVETEAYLGPEDEAAHSR		121	138	1986.9407958984375
pepb31a3	b31.a1.a4	sp|P29372|3MG_HUMAN	sp|P29372|3MG_HUMAN DNA-3-methyladenine glycosylase OS=Homo sapiens GN=MPG PE=1 SV=3	GPLEPSEPAVVAAAR		247	261	1463.78564453125
pepb31a1	b31.a1.a4	sp|P29372|3MG_HUMAN	sp|P29372|3MG_HUMAN DNA-3-methyladenine glycosylase OS=Homo sapiens GN=MPG PE=1 SV=3	ALEPLEGLETMR		183	194	1358.6988525390625
pepb31a2	b31.a1.a4	sp|P29372|3MG_HUMAN	sp|P29372|3MG_HUMAN DNA-3-methyladenine glycosylase OS=Homo sapiens GN=MPG PE=1 SV=3	DLAQDEAVWLER		235	246	1444.7071533203125
pepb31a4	b31.a1.a4	sp|P29372|3MG_HUMAN	sp|P29372|3MG_HUMAN DNA-3-methyladenine glycosylase OS=Homo sapiens GN=MPG PE=1 SV=3	LGLEFFDQPAVPLAR		86	100	1672.9061279296875
pepb31a5	b31.a1.a5	tr|A2IDA3|A2IDA3_HUMAN	tr|A2IDA3|A2IDA3_HUMAN DNA-3-methyladenine glycosylase (Fragment) OS=Homo sapiens GN=MPG PE=2 SV=1	IVETEAYLGPEDEAAHSR		104	121	1986.9407958984375
pepb31a3	b31.a1.a5	tr|A2IDA3|A2IDA3_HUMAN	tr|A2IDA3|A2IDA3_HUMAN DNA-3-methyladenine glycosylase (Fragment) OS=Homo sapiens GN=MPG PE=2 SV=1	GPLEPSEPAVVAAAR		230	244	1463.78564453125
pepb31a1	b31.a1.a5	tr|A2IDA3|A2IDA3_HUMAN	tr|A2IDA3|A2IDA3_HUMAN DNA-3-methyladenine glycosylase (Fragment) OS=Homo sapiens GN=MPG PE=2 SV=1	ALEPLEGLETMR		166	177	1358.6988525390625
pepb31a2	b31.a1.a5	tr|A2IDA3|A2IDA3_HUMAN	tr|A2IDA3|A2IDA3_HUMAN DNA-3-methyladenine glycosylase (Fragment) OS=Homo sapiens GN=MPG PE=2 SV=1	DLAQDEAVWLER		218	229	1444.7071533203125
pepb31a4	b31.a1.a5	tr|A2IDA3|A2IDA3_HUMAN	tr|A2IDA3|A2IDA3_HUMAN DNA-3-methyladenine glycosylase (Fragment) OS=Homo sapiens GN=MPG PE=2 SV=1	LGLEFFDQPAVPLAR		69	83	1672.9061279296875
pepb32a3	b32.a1.a1	sp|P35527|K1C9_HUMAN	sp|P35527|K1C9_HUMAN Keratin, type I cytoskeletal 9 OS=Homo sapiens GN=KRT9 PE=1 SV=3	SRSGGGGGGGLGSGGSIR		12	29	1475.7314453125
pepb32a1	b32.a1.a1	sp|P35527|K1C9_HUMAN	sp|P35527|K1C9_HUMAN Keratin, type I cytoskeletal 9 OS=Homo sapiens GN=KRT9 PE=1 SV=3	FSSSSGYGGGSSR		47	59	1235.529052734375
pepb32a2	b32.a1.a1	sp|P35527|K1C9_HUMAN	sp|P35527|K1C9_HUMAN Keratin, type I cytoskeletal 9 OS=Homo sapiens GN=KRT9 PE=1 SV=3	SGGGGGGGLGSGGSIR		14	29	1232.59814453125
pepb32a4	b32.a1.a1	sp|P35527|K1C9_HUMAN	sp|P35527|K1C9_HUMAN Keratin, type I cytoskeletal 9 OS=Homo sapiens GN=KRT9 PE=1 SV=3	SRSGGGGGGGLGSGGSIRSSY		12	32	1812.8587646484375
pepb33a2	b33.a1.a1	sp|P27816-2|MAP4_HUMAN	sp|P27816-2|MAP4_HUMAN Isoform 2 of Microtubule-associated protein 4 OS=Homo sapiens GN=MAP4	TAGPIASAQK		804	813	943.5211181640625
pepb33a1	b33.a1.a1	sp|P27816-2|MAP4_HUMAN	sp|P27816-2|MAP4_HUMAN Isoform 2 of Microtubule-associated protein 4 OS=Homo sapiens GN=MAP4	LATNTSAPDLK		750	760	1130.6055908203125
pepb33a4	b33.a1.a1	sp|P27816-2|MAP4_HUMAN	sp|P27816-2|MAP4_HUMAN Isoform 2 of Microtubule-associated protein 4 OS=Homo sapiens GN=MAP4	VGSLDNVGHLPAGGAVK		898	914	1590.8603515625
pepb33a3	b33.a1.a1	sp|P27816-2|MAP4_HUMAN	sp|P27816-2|MAP4_HUMAN Isoform 2 of Microtubule-associated protein 4 OS=Homo sapiens GN=MAP4	TTTLSGTAPAAGVVPSR		699	715	1585.8548583984375
pepb33a2	b33.a1.a2	sp|P27816-4|MAP4_HUMAN	sp|P27816-4|MAP4_HUMAN Isoform 4 of Microtubule-associated protein 4 OS=Homo sapiens GN=MAP4	TAGPIASAQK		697	706	943.5211181640625
pepb33a1	b33.a1.a2	sp|P27816-4|MAP4_HUMAN	sp|P27816-4|MAP4_HUMAN Isoform 4 of Microtubule-associated protein 4 OS=Homo sapiens GN=MAP4	LATNTSAPDLK		658	668	1130.6055908203125
pepb33a4	b33.a1.a2	sp|P27816-4|MAP4_HUMAN	sp|P27816-4|MAP4_HUMAN Isoform 4 of Microtubule-associated protein 4 OS=Homo sapiens GN=MAP4	VGSLDNVGHLPAGGAVK		791	807	1590.8603515625
pepb33a3	b33.a1.a2	sp|P27816-4|MAP4_HUMAN	sp|P27816-4|MAP4_HUMAN Isoform 4 of Microtubule-associated protein 4 OS=Homo sapiens GN=MAP4	TTTLSGTAPAAGVVPSR		607	623	1585.8548583984375
pepb33a2	b33.a1.a3	sp|P27816-6|MAP4_HUMAN	sp|P27816-6|MAP4_HUMAN Isoform 6 of Microtubule-associated protein 4 OS=Homo sapiens GN=MAP4	TAGPIASAQK		977	986	943.5211181640625
pepb33a1	b33.a1.a3	sp|P27816-6|MAP4_HUMAN	sp|P27816-6|MAP4_HUMAN Isoform 6 of Microtubule-associated protein 4 OS=Homo sapiens GN=MAP4	LATNTSAPDLK		923	933	1130.6055908203125
pepb33a4	b33.a1.a3	sp|P27816-6|MAP4_HUMAN	sp|P27816-6|MAP4_HUMAN Isoform 6 of Microtubule-associated protein 4 OS=Homo sapiens GN=MAP4	VGSLDNVGHLPAGGAVK		1071	1087	1590.8603515625
pepb33a3	b33.a1.a3	sp|P27816-6|MAP4_HUMAN	sp|P27816-6|MAP4_HUMAN Isoform 6 of Microtubule-associated protein 4 OS=Homo sapiens GN=MAP4	TTTLSGTAPAAGVVPSR		872	888	1585.8548583984375
pepb33a2	b33.a1.a4	sp|P27816|MAP4_HUMAN	sp|P27816|MAP4_HUMAN Microtubule-associated protein 4 OS=Homo sapiens GN=MAP4 PE=1 SV=3	TAGPIASAQK		977	986	943.5211181640625
pepb33a1	b33.a1.a4	sp|P27816|MAP4_HUMAN	sp|P27816|MAP4_HUMAN Microtubule-associated protein 4 OS=Homo sapiens GN=MAP4 PE=1 SV=3	LATNTSAPDLK		923	933	1130.6055908203125
pepb33a4	b33.a1.a4	sp|P27816|MAP4_HUMAN	sp|P27816|MAP4_HUMAN Microtubule-associated protein 4 OS=Homo sapiens GN=MAP4 PE=1 SV=3	VGSLDNVGHLPAGGAVK		1071	1087	1590.8603515625
pepb33a3	b33.a1.a4	sp|P27816|MAP4_HUMAN	sp|P27816|MAP4_HUMAN Microtubule-associated protein 4 OS=Homo sapiens GN=MAP4 PE=1 SV=3	TTTLSGTAPAAGVVPSR		872	888	1585.8548583984375
pepb33a2	b33.a1.a5	tr|E7EVA0|E7EVA0_HUMAN	tr|E7EVA0|E7EVA0_HUMAN Microtubule-associated protein OS=Homo sapiens GN=MAP4 PE=2 SV=1	TAGPIASAQK		2122	2131	943.5211181640625
pepb33a1	b33.a1.a5	tr|E7EVA0|E7EVA0_HUMAN	tr|E7EVA0|E7EVA0_HUMAN Microtubule-associated protein OS=Homo sapiens GN=MAP4 PE=2 SV=1	LATNTSAPDLK		2068	2078	1130.6055908203125
pepb33a4	b33.a1.a5	tr|E7EVA0|E7EVA0_HUMAN	tr|E7EVA0|E7EVA0_HUMAN Microtubule-associated protein OS=Homo sapiens GN=MAP4 PE=2 SV=1	VGSLDNVGHLPAGGAVK		2216	2232	1590.8603515625
pepb33a3	b33.a1.a5	tr|E7EVA0|E7EVA0_HUMAN	tr|E7EVA0|E7EVA0_HUMAN Microtubule-associated protein OS=Homo sapiens GN=MAP4 PE=2 SV=1	TTTLSGTAPAAGVVPSR		2017	2033	1585.8548583984375
pepb33a2	b33.a1.a6	tr|E9PGM5|E9PGM5_HUMAN	tr|E9PGM5|E9PGM5_HUMAN Microtubule-associated protein OS=Homo sapiens GN=MAP4 PE=2 SV=1	TAGPIASAQK		712	721	943.5211181640625
pepb33a1	b33.a1.a6	tr|E9PGM5|E9PGM5_HUMAN	tr|E9PGM5|E9PGM5_HUMAN Microtubule-associated protein OS=Homo sapiens GN=MAP4 PE=2 SV=1	LATNTSAPDLK		658	668	1130.6055908203125
pepb33a4	b33.a1.a6	tr|E9PGM5|E9PGM5_HUMAN	tr|E9PGM5|E9PGM5_HUMAN Microtubule-associated protein OS=Homo sapiens GN=MAP4 PE=2 SV=1	VGSLDNVGHLPAGGAVK		806	822	1590.8603515625
pepb33a3	b33.a1.a6	tr|E9PGM5|E9PGM5_HUMAN	tr|E9PGM5|E9PGM5_HUMAN Microtubule-associated protein OS=Homo sapiens GN=MAP4 PE=2 SV=1	TTTLSGTAPAAGVVPSR		607	623	1585.8548583984375
pepb34a1	b34.a1.a1	sp|P16403|H12_HUMAN	sp|P16403|H12_HUMAN Histone H1.2 OS=Homo sapiens GN=HIST1H1C PE=1 SV=2	ALAAAGYDVEK		65	75	1107.5684814453125
pepb34a3	b34.a1.a1	sp|P16403|H12_HUMAN	sp|P16403|H12_HUMAN Histone H1.2 OS=Homo sapiens GN=HIST1H1C PE=1 SV=2	SETAPAAPAAAPPAEK	S1:+42.01057	2	17	1520.759521484375
pepb34a4	b34.a1.a1	sp|P16403|H12_HUMAN	sp|P16403|H12_HUMAN Histone H1.2 OS=Homo sapiens GN=HIST1H1C PE=1 SV=2	SGVSLAALK		55	63	845.509521484375
pepb34a2	b34.a1.a1	sp|P16403|H12_HUMAN	sp|P16403|H12_HUMAN Histone H1.2 OS=Homo sapiens GN=HIST1H1C PE=1 SV=2	ASGPPVSELITK		35	46	1198.668212890625
pepb35a4	b35.a1.a1	sp|P35659|DEK_HUMAN	sp|P35659|DEK_HUMAN Protein DEK OS=Homo sapiens GN=DEK PE=1 SV=1	SGVNSELVK		169	177	932.5051879882812
pepb35a3	b35.a1.a1	sp|P35659|DEK_HUMAN	sp|P35659|DEK_HUMAN Protein DEK OS=Homo sapiens GN=DEK PE=1 SV=1	SASAPAAEGEGTPTQPASEK	S1:+42.01057	2	21	1927.888427734375
pepb35a1	b35.a1.a1	sp|P35659|DEK_HUMAN	sp|P35659|DEK_HUMAN Protein DEK OS=Homo sapiens GN=DEK PE=1 SV=1	LTMQVSSLQR		66	75	1162.625244140625
pepb35a2	b35.a1.a1	sp|P35659|DEK_HUMAN	sp|P35659|DEK_HUMAN Protein DEK OS=Homo sapiens GN=DEK PE=1 SV=1	NVGQFSGFPFEK		126	137	1356.65869140625
pepb36a3	b36.a1.a1	sp|Q96QC0|PP1RA_HUMAN	sp|Q96QC0|PP1RA_HUMAN Serine/threonine-protein phosphatase 1 regulatory subunit 10 OS=Homo sapiens GN=PPP1R10 PE=1 SV=1	QSNVAAPGDATPPAEK		246	261	1552.7606201171875
pepb36a2	b36.a1.a1	sp|Q96QC0|PP1RA_HUMAN	sp|Q96QC0|PP1RA_HUMAN Serine/threonine-protein phosphatase 1 regulatory subunit 10 OS=Homo sapiens GN=PPP1R10 PE=1 SV=1	PVESPGDPNQLTR		379	391	1409.702392578125
pepb36a4	b36.a1.a1	sp|Q96QC0|PP1RA_HUMAN	sp|Q96QC0|PP1RA_HUMAN Serine/threonine-protein phosphatase 1 regulatory subunit 10 OS=Homo sapiens GN=PPP1R10 PE=1 SV=1	STGLELETPSLVPVK		210	224	1569.873779296875
pepb36a1	b36.a1.a1	sp|Q96QC0|PP1RA_HUMAN	sp|Q96QC0|PP1RA_HUMAN Serine/threonine-protein phosphatase 1 regulatory subunit 10 OS=Homo sapiens GN=PPP1R10 PE=1 SV=1	PLVLPSPLVTPGSNSQER		466	483	1891.02880859375
pepb37a4	b37.a1.a1	sp|Q00839-2|HNRPU_HUMAN	sp|Q00839-2|HNRPU_HUMAN Isoform Short of Heterogeneous nuclear ribonucleoprotein U OS=Homo sapiens GN=HNRNPU	YNILGTNTIMDK	M10:+15.99491	506	517	1398.69384765625
pepb37a2	b37.a1.a1	sp|Q00839-2|HNRPU_HUMAN	sp|Q00839-2|HNRPU_HUMAN Isoform Short of Heterogeneous nuclear ribonucleoprotein U OS=Homo sapiens GN=HNRNPU	NFILDQTNVSAAAQR		557	571	1647.8453369140625
pepb37a1	b37.a1.a1	sp|Q00839-2|HNRPU_HUMAN	sp|Q00839-2|HNRPU_HUMAN Isoform Short of Heterogeneous nuclear ribonucleoprotein U OS=Homo sapiens GN=HNRNPU	GYFEYIEENK		237	246	1291.58447265625
pepb37a3	b37.a1.a1	sp|Q00839-2|HNRPU_HUMAN	sp|Q00839-2|HNRPU_HUMAN Isoform Short of Heterogeneous nuclear ribonucleoprotein U OS=Homo sapiens GN=HNRNPU	SSGPTSLFAVTVAPPGAR		187	204	1714.9127197265625
pepb37a4	b37.a1.a2	sp|Q00839|HNRPU_HUMAN	sp|Q00839|HNRPU_HUMAN Heterogeneous nuclear ribonucleoprotein U OS=Homo sapiens GN=HNRNPU PE=1 SV=6	YNILGTNTIMDK	M10:+15.99491	525	536	1398.69384765625
pepb37a2	b37.a1.a2	sp|Q00839|HNRPU_HUMAN	sp|Q00839|HNRPU_HUMAN Heterogeneous nuclear ribonucleoprotein U OS=Homo sapiens GN=HNRNPU PE=1 SV=6	NFILDQTNVSAAAQR		576	590	1647.8453369140625
pepb37a1	b37.a1.a2	sp|Q00839|HNRPU_HUMAN	sp|Q00839|HNRPU_HUMAN Heterogeneous nuclear ribonucleoprotein U OS=Homo sapiens GN=HNRNPU PE=1 SV=6	GYFEYIEENK		256	265	1291.58447265625
pepb37a3	b37.a1.a2	sp|Q00839|HNRPU_HUMAN	sp|Q00839|HNRPU_HUMAN Heterogeneous nuclear ribonucleoprotein U OS=Homo sapiens GN=HNRNPU PE=1 SV=6	SSGPTSLFAVTVAPPGAR		187	204	1714.9127197265625
pepb38a4	b38.a1.a1	sp|Q12800-2|TFCP2_HUMAN	sp|Q12800-2|TFCP2_HUMAN Isoform 2 of Alpha-globin transcription factor CP2 OS=Homo sapiens GN=TFCP2	LHDETLTYLNQGQSYEIR		81	98	2180.062255859375
pepb38a3	b38.a1.a1	sp|Q12800-2|TFCP2_HUMAN	sp|Q12800-2|TFCP2_HUMAN Isoform 2 of Alpha-globin transcription factor CP2 OS=Homo sapiens GN=TFCP2	LFTNFSGADLLK		297	308	1325.71044921875
pepb38a1	b38.a1.a1	sp|Q12800-2|TFCP2_HUMAN	sp|Q12800-2|TFCP2_HUMAN Isoform 2 of Alpha-globin transcription factor CP2 OS=Homo sapiens GN=TFCP2	ANPTQLNTVEFLWDPAK		165	181	1943.986572265625
pepb38a4	b38.a1.a2	sp|Q12800-3|TFCP2_HUMAN	sp|Q12800-3|TFCP2_HUMAN Isoform 3 of Alpha-globin transcription factor CP2 OS=Homo sapiens GN=TFCP2	LHDETLTYLNQGQSYEIR		81	98	2180.062255859375
pepb38a3	b38.a1.a2	sp|Q12800-3|TFCP2_HUMAN	sp|Q12800-3|TFCP2_HUMAN Isoform 3 of Alpha-globin transcription factor CP2 OS=Homo sapiens GN=TFCP2	LFTNFSGADLLK		297	308	1325.71044921875
pepb38a1	b38.a1.a2	sp|Q12800-3|TFCP2_HUMAN	sp|Q12800-3|TFCP2_HUMAN Isoform 3 of Alpha-globin transcription factor CP2 OS=Homo sapiens GN=TFCP2	ANPTQLNTVEFLWDPAK		165	181	1943.986572265625
pepb38a4	b38.a1.a3	sp|Q12800-4|TFCP2_HUMAN	sp|Q12800-4|TFCP2_HUMAN Isoform 4 of Alpha-globin transcription factor CP2 OS=Homo sapiens GN=TFCP2	LHDETLTYLNQGQSYEIR		81	98	2180.062255859375
pepb38a3	b38.a1.a3	sp|Q12800-4|TFCP2_HUMAN	sp|Q12800-4|TFCP2_HUMAN Isoform 4 of Alpha-globin transcription factor CP2 OS=Homo sapiens GN=TFCP2	LFTNFSGADLLK		348	359	1325.71044921875
pepb38a1	b38.a1.a3	sp|Q12800-4|TFCP2_HUMAN	sp|Q12800-4|TFCP2_HUMAN Isoform 4 of Alpha-globin transcription factor CP2 OS=Homo sapiens GN=TFCP2	ANPTQLNTVEFLWDPAK		165	181	1943.986572265625
pepb38a4	b38.a1.a4	sp|Q12800|TFCP2_HUMAN	sp|Q12800|TFCP2_HUMAN Alpha-globin transcription factor CP2 OS=Homo sapiens GN=TFCP2 PE=1 SV=2	LHDETLTYLNQGQSYEIR		81	98	2180.062255859375
pepb38a3	b38.a1.a4	sp|Q12800|TFCP2_HUMAN	sp|Q12800|TFCP2_HUMAN Alpha-globin transcription factor CP2 OS=Homo sapiens GN=TFCP2 PE=1 SV=2	LFTNFSGADLLK		348	359	1325.71044921875
pepb38a1	b38.a1.a4	sp|Q12800|TFCP2_HUMAN	sp|Q12800|TFCP2_HUMAN Alpha-globin transcription factor CP2 OS=Homo sapiens GN=TFCP2 PE=1 SV=2	ANPTQLNTVEFLWDPAK		165	181	1943.986572265625
pepb38a4	b38.a2.a1	sp|Q9NZI7-4|UBIP1_HUMAN	sp|Q9NZI7-4|UBIP1_HUMAN Isoform 2 of Upstream-binding protein 1 OS=Homo sapiens GN=UBP1	LHDETLTYLNQGQSYEIR		78	95	2180.062255859375
pepb38a2	b38.a2.a1	sp|Q9NZI7-4|UBIP1_HUMAN	sp|Q9NZI7-4|UBIP1_HUMAN Isoform 2 of Upstream-binding protein 1 OS=Homo sapiens GN=UBP1	LFSNFSGADLLK		352	363	1311.69482421875
pepb38a4	b38.a2.a2	sp|Q9NZI7|UBIP1_HUMAN	sp|Q9NZI7|UBIP1_HUMAN Upstream-binding protein 1 OS=Homo sapiens GN=UBP1 PE=2 SV=1	LHDETLTYLNQGQSYEIR		78	95	2180.062255859375
pepb38a2	b38.a2.a2	sp|Q9NZI7|UBIP1_HUMAN	sp|Q9NZI7|UBIP1_HUMAN Upstream-binding protein 1 OS=Homo sapiens GN=UBP1 PE=2 SV=1	LFSNFSGADLLK		388	399	1311.69482421875
pepb39a3	b39.a1.a1	sp|Q7L7X3|TAOK1_HUMAN	sp|Q7L7X3|TAOK1_HUMAN Serine/threonine-protein kinase TAO1 OS=Homo sapiens GN=TAOK1 PE=1 SV=1	NHLLETTPK		742	750	1052.5738525390625
pepb39a2	b39.a1.a1	sp|Q7L7X3|TAOK1_HUMAN	sp|Q7L7X3|TAOK1_HUMAN Serine/threonine-protein kinase TAO1 OS=Homo sapiens GN=TAOK1 PE=1 SV=1	HNLEQDLVR		627	635	1123.5859375
pepb39a1	b39.a1.a1	sp|Q7L7X3|TAOK1_HUMAN	sp|Q7L7X3|TAOK1_HUMAN Serine/threonine-protein kinase TAO1 OS=Homo sapiens GN=TAOK1 PE=1 SV=1	EIEAFDSESMR		874	884	1313.5682373046875
pepb40a3	b40.a1.a1	sp|Q04837|SSBP_HUMAN	sp|Q04837|SSBP_HUMAN Single-stranded DNA-binding protein, mitochondrial OS=Homo sapiens GN=SSBP1 PE=1 SV=1	VGQDPVLR		39	46	883.5
pepb40a1	b40.a1.a1	sp|Q04837|SSBP_HUMAN	sp|Q04837|SSBP_HUMAN Single-stranded DNA-binding protein, mitochondrial OS=Homo sapiens GN=SSBP1 PE=1 SV=1	ESETTTSLVLER		17	28	1364.6907958984375
pepb40a2	b40.a1.a1	sp|Q04837|SSBP_HUMAN	sp|Q04837|SSBP_HUMAN Single-stranded DNA-binding protein, mitochondrial OS=Homo sapiens GN=SSBP1 PE=1 SV=1	SGDSEVYQLGDVSQK		67	81	1611.7501220703125
pepb40a3	b40.a1.a2	tr|C9K0U8|C9K0U8_HUMAN	tr|C9K0U8|C9K0U8_HUMAN Single-stranded DNA-binding protein (Fragment) OS=Homo sapiens GN=SSBP1 PE=2 SV=1	VGQDPVLR		39	46	883.5
pepb40a1	b40.a1.a2	tr|C9K0U8|C9K0U8_HUMAN	tr|C9K0U8|C9K0U8_HUMAN Single-stranded DNA-binding protein (Fragment) OS=Homo sapiens GN=SSBP1 PE=2 SV=1	ESETTTSLVLER		17	28	1364.6907958984375
pepb40a2	b40.a1.a2	tr|C9K0U8|C9K0U8_HUMAN	tr|C9K0U8|C9K0U8_HUMAN Single-stranded DNA-binding protein (Fragment) OS=Homo sapiens GN=SSBP1 PE=2 SV=1	SGDSEVYQLGDVSQK		67	81	1611.7501220703125
pepb40a3	b40.a1.a3	tr|E7EUY5|E7EUY5_HUMAN	tr|E7EUY5|E7EUY5_HUMAN Single-stranded DNA-binding protein (Fragment) OS=Homo sapiens GN=SSBP1 PE=2 SV=1	VGQDPVLR		39	46	883.5
pepb40a1	b40.a1.a3	tr|E7EUY5|E7EUY5_HUMAN	tr|E7EUY5|E7EUY5_HUMAN Single-stranded DNA-binding protein (Fragment) OS=Homo sapiens GN=SSBP1 PE=2 SV=1	ESETTTSLVLER		17	28	1364.6907958984375
pepb40a2	b40.a1.a3	tr|E7EUY5|E7EUY5_HUMAN	tr|E7EUY5|E7EUY5_HUMAN Single-stranded DNA-binding protein (Fragment) OS=Homo sapiens GN=SSBP1 PE=2 SV=1	SGDSEVYQLGDVSQK		67	81	1611.7501220703125
pepb41a1	b41.a1.a1	sp|O95785-2|WIZ_HUMAN	sp|O95785-2|WIZ_HUMAN Isoform 2 of Protein Wiz OS=Homo sapiens GN=WIZ	AADGGERPLAASPPGTVK		649	666	1693.88720703125
pepb41a2	b41.a1.a1	sp|O95785-2|WIZ_HUMAN	sp|O95785-2|WIZ_HUMAN Isoform 2 of Protein Wiz OS=Homo sapiens GN=WIZ	MMGGAGPGSSLEAR		256	269	1320.6038818359375
pepb41a3	b41.a1.a1	sp|O95785-2|WIZ_HUMAN	sp|O95785-2|WIZ_HUMAN Isoform 2 of Protein Wiz OS=Homo sapiens GN=WIZ	TYIQTELPFK		516	525	1239.662353515625
pepb41a1	b41.a1.a2	sp|O95785|WIZ_HUMAN	sp|O95785|WIZ_HUMAN Protein Wiz OS=Homo sapiens GN=WIZ PE=1 SV=2	AADGGERPLAASPPGTVK		1506	1523	1693.88720703125
pepb41a2	b41.a1.a2	sp|O95785|WIZ_HUMAN	sp|O95785|WIZ_HUMAN Protein Wiz OS=Homo sapiens GN=WIZ PE=1 SV=2	MMGGAGPGSSLEAR		1113	1126	1320.6038818359375
pepb41a3	b41.a1.a2	sp|O95785|WIZ_HUMAN	sp|O95785|WIZ_HUMAN Protein Wiz OS=Homo sapiens GN=WIZ PE=1 SV=2	TYIQTELPFK		1373	1382	1239.662353515625
pepb41a1	b41.a1.a3	tr|B3KVH1|B3KVH1_HUMAN	tr|B3KVH1|B3KVH1_HUMAN Protein Wiz OS=Homo sapiens GN=WIZ PE=2 SV=1	AADGGERPLAASPPGTVK		690	707	1693.88720703125
pepb41a2	b41.a1.a3	tr|B3KVH1|B3KVH1_HUMAN	tr|B3KVH1|B3KVH1_HUMAN Protein Wiz OS=Homo sapiens GN=WIZ PE=2 SV=1	MMGGAGPGSSLEAR		297	310	1320.6038818359375
pepb41a3	b41.a1.a3	tr|B3KVH1|B3KVH1_HUMAN	tr|B3KVH1|B3KVH1_HUMAN Protein Wiz OS=Homo sapiens GN=WIZ PE=2 SV=1	TYIQTELPFK		557	566	1239.662353515625
pepb41a1	b41.a1.a4	tr|B7ZM82|B7ZM82_HUMAN	tr|B7ZM82|B7ZM82_HUMAN Protein Wiz OS=Homo sapiens GN=WIZ PE=2 SV=1	AADGGERPLAASPPGTVK		820	837	1693.88720703125
pepb41a2	b41.a1.a4	tr|B7ZM82|B7ZM82_HUMAN	tr|B7ZM82|B7ZM82_HUMAN Protein Wiz OS=Homo sapiens GN=WIZ PE=2 SV=1	MMGGAGPGSSLEAR		427	440	1320.6038818359375
pepb41a3	b41.a1.a4	tr|B7ZM82|B7ZM82_HUMAN	tr|B7ZM82|B7ZM82_HUMAN Protein Wiz OS=Homo sapiens GN=WIZ PE=2 SV=1	TYIQTELPFK		687	696	1239.662353515625
pepb41a1	b41.a1.a5	tr|M0QXA7|M0QXA7_HUMAN	tr|M0QXA7|M0QXA7_HUMAN Protein Wiz OS=Homo sapiens GN=WIZ PE=4 SV=1	AADGGERPLAASPPGTVK		823	840	1693.88720703125
pepb41a2	b41.a1.a5	tr|M0QXA7|M0QXA7_HUMAN	tr|M0QXA7|M0QXA7_HUMAN Protein Wiz OS=Homo sapiens GN=WIZ PE=4 SV=1	MMGGAGPGSSLEAR		430	443	1320.6038818359375
pepb41a3	b41.a1.a5	tr|M0QXA7|M0QXA7_HUMAN	tr|M0QXA7|M0QXA7_HUMAN Protein Wiz OS=Homo sapiens GN=WIZ PE=4 SV=1	TYIQTELPFK		690	699	1239.662353515625
pepb42a1	b42.a1.a1	sp|O43663|PRC1_HUMAN	sp|O43663|PRC1_HUMAN Protein regulator of cytokinesis 1 OS=Homo sapiens GN=PRC1 PE=1 SV=2	ALQLEVDR		274	281	943.5211181640625
pepb42a2	b42.a1.a1	sp|O43663|PRC1_HUMAN	sp|O43663|PRC1_HUMAN Protein regulator of cytokinesis 1 OS=Homo sapiens GN=PRC1 PE=1 SV=2	DPSLSDSSTVGLQR		585	598	1461.7183837890625
pepb42a3	b42.a1.a1	sp|O43663|PRC1_HUMAN	sp|O43663|PRC1_HUMAN Protein regulator of cytokinesis 1 OS=Homo sapiens GN=PRC1 PE=1 SV=2	PIFGGTVYHSPVSR		504	517	1516.7911376953125
pepb43a1	b43.a1.a1	sp|P62805|H4_HUMAN	sp|P62805|H4_HUMAN Histone H4 OS=Homo sapiens GN=HIST1H4A PE=1 SV=2	DAVTYTEHAK		69	78	1134.54296875
pepb43a2	b43.a1.a1	sp|P62805|H4_HUMAN	sp|P62805|H4_HUMAN Histone H4 OS=Homo sapiens GN=HIST1H4A PE=1 SV=2	ISGLIYEETR		47	56	1180.621337890625
pepb43a3	b43.a1.a1	sp|P62805|H4_HUMAN	sp|P62805|H4_HUMAN Histone H4 OS=Homo sapiens GN=HIST1H4A PE=1 SV=2	TVTAMDVVYALK		81	92	1310.702880859375
pepb44a3	b44.a1.a1	sp|P09661|RU2A_HUMAN	sp|P09661|RU2A_HUMAN U2 small nuclear ribonucleoprotein A' OS=Homo sapiens GN=SNRPA1 PE=1 SV=2	TFNPGAGLPTDK		180	191	1217.616455078125
pepb44a1	b44.a1.a1	sp|P09661|RU2A_HUMAN	sp|P09661|RU2A_HUMAN U2 small nuclear ribonucleoprotein A' OS=Homo sapiens GN=SNRPA1 PE=1 SV=2	GLLQSGQIPGR		222	232	1125.637939453125
pepb44a2	b44.a1.a1	sp|P09661|RU2A_HUMAN	sp|P09661|RU2A_HUMAN U2 small nuclear ribonucleoprotein A' OS=Homo sapiens GN=SNRPA1 PE=1 SV=2	NAIANASTLAEVER		206	219	1458.755126953125
pepb44a3	b44.a1.a2	tr|H0YLR3|H0YLR3_HUMAN	tr|H0YLR3|H0YLR3_HUMAN U2 small nuclear ribonucleoprotein A' (Fragment) OS=Homo sapiens GN=SNRPA1 PE=2 SV=1	TFNPGAGLPTDK		20	31	1217.616455078125
pepb44a1	b44.a1.a2	tr|H0YLR3|H0YLR3_HUMAN	tr|H0YLR3|H0YLR3_HUMAN U2 small nuclear ribonucleoprotein A' (Fragment) OS=Homo sapiens GN=SNRPA1 PE=2 SV=1	GLLQSGQIPGR		62	72	1125.637939453125
pepb44a2	b44.a1.a2	tr|H0YLR3|H0YLR3_HUMAN	tr|H0YLR3|H0YLR3_HUMAN U2 small nuclear ribonucleoprotein A' (Fragment) OS=Homo sapiens GN=SNRPA1 PE=2 SV=1	NAIANASTLAEVER		46	59	1458.755126953125
pepb44a3	b44.a1.a3	tr|H0YMA0|H0YMA0_HUMAN	tr|H0YMA0|H0YMA0_HUMAN U2 small nuclear ribonucleoprotein A' (Fragment) OS=Homo sapiens GN=SNRPA1 PE=2 SV=1	TFNPGAGLPTDK		75	86	1217.616455078125
pepb44a1	b44.a1.a3	tr|H0YMA0|H0YMA0_HUMAN	tr|H0YMA0|H0YMA0_HUMAN U2 small nuclear ribonucleoprotein A' (Fragment) OS=Homo sapiens GN=SNRPA1 PE=2 SV=1	GLLQSGQIPGR		117	127	1125.637939453125
pepb44a2	b44.a1.a3	tr|H0YMA0|H0YMA0_HUMAN	tr|H0YMA0|H0YMA0_HUMAN U2 small nuclear ribonucleoprotein A' (Fragment) OS=Homo sapiens GN=SNRPA1 PE=2 SV=1	NAIANASTLAEVER		101	114	1458.755126953125
pepb45a2	b45.a1.a1	sp|Q13111|CAF1A_HUMAN	sp|Q13111|CAF1A_HUMAN Chromatin assembly factor 1 subunit A OS=Homo sapiens GN=CHAF1A PE=1 SV=2	EDTGDQQGLLK		152	162	1203.5855712890625
pepb45a1	b45.a1.a1	sp|Q13111|CAF1A_HUMAN	sp|Q13111|CAF1A_HUMAN Chromatin assembly factor 1 subunit A OS=Homo sapiens GN=CHAF1A PE=1 SV=2	EDSGSVPSTGPSQGTPISLK		851	870	1943.9560546875
pepb45a3	b45.a1.a1	sp|Q13111|CAF1A_HUMAN	sp|Q13111|CAF1A_HUMAN Chromatin assembly factor 1 subunit A OS=Homo sapiens GN=CHAF1A PE=1 SV=2	NADIFNSDVVIVER		529	542	1590.8126220703125
pepb46a2	b46.a1.a1	sp|P14678-2|RSMB_HUMAN	sp|P14678-2|RSMB_HUMAN Isoform SM-B of Small nuclear ribonucleoprotein-associated proteins B and B' OS=Homo sapiens GN=SNRPB	GENLVSMTVEGPPPK	M7:+15.99491	74	88	1570.778564453125
pepb46a1	b46.a1.a1	sp|P14678-2|RSMB_HUMAN	sp|P14678-2|RSMB_HUMAN Isoform SM-B of Small nuclear ribonucleoprotein-associated proteins B and B' OS=Homo sapiens GN=SNRPB	GENLVSMTVEGPPPK		74	88	1554.7835693359375
pepb46a3	b46.a1.a1	sp|P14678-2|RSMB_HUMAN	sp|P14678-2|RSMB_HUMAN Isoform SM-B of Small nuclear ribonucleoprotein-associated proteins B and B' OS=Homo sapiens GN=SNRPB	VLGLVLLR		66	73	882.6138916015625
pepb46a2	b46.a1.a2	sp|P14678-3|RSMB_HUMAN	sp|P14678-3|RSMB_HUMAN Isoform SM-B1 of Small nuclear ribonucleoprotein-associated proteins B and B' OS=Homo sapiens GN=SNRPB	GENLVSMTVEGPPPK	M7:+15.99491	74	88	1570.778564453125
pepb46a1	b46.a1.a2	sp|P14678-3|RSMB_HUMAN	sp|P14678-3|RSMB_HUMAN Isoform SM-B1 of Small nuclear ribonucleoprotein-associated proteins B and B' OS=Homo sapiens GN=SNRPB	GENLVSMTVEGPPPK		74	88	1554.7835693359375
pepb46a3	b46.a1.a2	sp|P14678-3|RSMB_HUMAN	sp|P14678-3|RSMB_HUMAN Isoform SM-B1 of Small nuclear ribonucleoprotein-associated proteins B and B' OS=Homo sapiens GN=SNRPB	VLGLVLLR		66	73	882.6138916015625
pepb46a2	b46.a1.a3	sp|P14678|RSMB_HUMAN	sp|P14678|RSMB_HUMAN Small nuclear ribonucleoprotein-associated proteins B and B' OS=Homo sapiens GN=SNRPB PE=1 SV=2	GENLVSMTVEGPPPK	M7:+15.99491	74	88	1570.778564453125
pepb46a1	b46.a1.a3	sp|P14678|RSMB_HUMAN	sp|P14678|RSMB_HUMAN Small nuclear ribonucleoprotein-associated proteins B and B' OS=Homo sapiens GN=SNRPB PE=1 SV=2	GENLVSMTVEGPPPK		74	88	1554.7835693359375
pepb46a3	b46.a1.a3	sp|P14678|RSMB_HUMAN	sp|P14678|RSMB_HUMAN Small nuclear ribonucleoprotein-associated proteins B and B' OS=Homo sapiens GN=SNRPB PE=1 SV=2	VLGLVLLR		66	73	882.6138916015625
pepb46a2	b46.a1.a4	sp|P63162|RSMN_HUMAN	sp|P63162|RSMN_HUMAN Small nuclear ribonucleoprotein-associated protein N OS=Homo sapiens GN=SNRPN PE=1 SV=1	GENLVSMTVEGPPPK	M7:+15.99491	74	88	1570.778564453125
pepb46a1	b46.a1.a4	sp|P63162|RSMN_HUMAN	sp|P63162|RSMN_HUMAN Small nuclear ribonucleoprotein-associated protein N OS=Homo sapiens GN=SNRPN PE=1 SV=1	GENLVSMTVEGPPPK		74	88	1554.7835693359375
pepb46a3	b46.a1.a4	sp|P63162|RSMN_HUMAN	sp|P63162|RSMN_HUMAN Small nuclear ribonucleoprotein-associated protein N OS=Homo sapiens GN=SNRPN PE=1 SV=1	VLGLVLLR		66	73	882.6138916015625
pepb46a2	b46.a1.a5	tr|B3KVR1|B3KVR1_HUMAN	tr|B3KVR1|B3KVR1_HUMAN Small nuclear ribonucleoprotein-associated protein OS=Homo sapiens GN=SNRPN PE=2 SV=1	GENLVSMTVEGPPPK	M7:+15.99491	78	92	1570.778564453125
pepb46a1	b46.a1.a5	tr|B3KVR1|B3KVR1_HUMAN	tr|B3KVR1|B3KVR1_HUMAN Small nuclear ribonucleoprotein-associated protein OS=Homo sapiens GN=SNRPN PE=2 SV=1	GENLVSMTVEGPPPK		78	92	1554.7835693359375
pepb46a3	b46.a1.a5	tr|B3KVR1|B3KVR1_HUMAN	tr|B3KVR1|B3KVR1_HUMAN Small nuclear ribonucleoprotein-associated protein OS=Homo sapiens GN=SNRPN PE=2 SV=1	VLGLVLLR		70	77	882.6138916015625
pepb46a2	b46.a1.a6	tr|J3QLE5|J3QLE5_HUMAN	tr|J3QLE5|J3QLE5_HUMAN Small nuclear ribonucleoprotein-associated protein N (Fragment) OS=Homo sapiens GN=SNRPN PE=4 SV=1	GENLVSMTVEGPPPK	M7:+15.99491	74	88	1570.778564453125
pepb46a1	b46.a1.a6	tr|J3QLE5|J3QLE5_HUMAN	tr|J3QLE5|J3QLE5_HUMAN Small nuclear ribonucleoprotein-associated protein N (Fragment) OS=Homo sapiens GN=SNRPN PE=4 SV=1	GENLVSMTVEGPPPK		74	88	1554.7835693359375
pepb46a3	b46.a1.a6	tr|J3QLE5|J3QLE5_HUMAN	tr|J3QLE5|J3QLE5_HUMAN Small nuclear ribonucleoprotein-associated protein N (Fragment) OS=Homo sapiens GN=SNRPN PE=4 SV=1	VLGLVLLR		66	73	882.6138916015625
pepb47a1	b47.a1.a1	sp|P11142-2|HSP7C_HUMAN	sp|P11142-2|HSP7C_HUMAN Isoform 2 of Heat shock cognate 71 kDa protein OS=Homo sapiens GN=HSPA8	DAGTIAGLNVLR		160	171	1199.6746826171875
pepb47a3	b47.a1.a1	sp|P11142-2|HSP7C_HUMAN	sp|P11142-2|HSP7C_HUMAN Isoform 2 of Heat shock cognate 71 kDa protein OS=Homo sapiens GN=HSPA8	IINEPTAAAIAYGLDK		172	187	1659.8956298828125
pepb47a2	b47.a1.a1	sp|P11142-2|HSP7C_HUMAN	sp|P11142-2|HSP7C_HUMAN Isoform 2 of Heat shock cognate 71 kDa protein OS=Homo sapiens GN=HSPA8	FEELNADLFR		302	311	1253.616455078125
pepb47a1	b47.a1.a2	sp|P11142|HSP7C_HUMAN	sp|P11142|HSP7C_HUMAN Heat shock cognate 71 kDa protein OS=Homo sapiens GN=HSPA8 PE=1 SV=1	DAGTIAGLNVLR		160	171	1199.6746826171875
pepb47a3	b47.a1.a2	sp|P11142|HSP7C_HUMAN	sp|P11142|HSP7C_HUMAN Heat shock cognate 71 kDa protein OS=Homo sapiens GN=HSPA8 PE=1 SV=1	IINEPTAAAIAYGLDK		172	187	1659.8956298828125
pepb47a2	b47.a1.a2	sp|P11142|HSP7C_HUMAN	sp|P11142|HSP7C_HUMAN Heat shock cognate 71 kDa protein OS=Homo sapiens GN=HSPA8 PE=1 SV=1	FEELNADLFR		302	311	1253.616455078125
pepb47a1	b47.a1.a3	tr|E9PKE3|E9PKE3_HUMAN	tr|E9PKE3|E9PKE3_HUMAN Heat shock cognate 71 kDa protein OS=Homo sapiens GN=HSPA8 PE=2 SV=1	DAGTIAGLNVLR		141	152	1199.6746826171875
pepb47a3	b47.a1.a3	tr|E9PKE3|E9PKE3_HUMAN	tr|E9PKE3|E9PKE3_HUMAN Heat shock cognate 71 kDa protein OS=Homo sapiens GN=HSPA8 PE=2 SV=1	IINEPTAAAIAYGLDK		153	168	1659.8956298828125
pepb47a2	b47.a1.a3	tr|E9PKE3|E9PKE3_HUMAN	tr|E9PKE3|E9PKE3_HUMAN Heat shock cognate 71 kDa protein OS=Homo sapiens GN=HSPA8 PE=2 SV=1	FEELNADLFR		283	292	1253.616455078125
pepb47a1	b47.a1.a4	tr|E9PN89|E9PN89_HUMAN	tr|E9PN89|E9PN89_HUMAN Heat shock cognate 71 kDa protein (Fragment) OS=Homo sapiens GN=HSPA8 PE=2 SV=1	DAGTIAGLNVLR		100	111	1199.6746826171875
pepb47a3	b47.a1.a4	tr|E9PN89|E9PN89_HUMAN	tr|E9PN89|E9PN89_HUMAN Heat shock cognate 71 kDa protein (Fragment) OS=Homo sapiens GN=HSPA8 PE=2 SV=1	IINEPTAAAIAYGLDK		112	127	1659.8956298828125
pepb47a2	b47.a1.a4	tr|E9PN89|E9PN89_HUMAN	tr|E9PN89|E9PN89_HUMAN Heat shock cognate 71 kDa protein (Fragment) OS=Homo sapiens GN=HSPA8 PE=2 SV=1	FEELNADLFR		242	251	1253.616455078125
pepb48a2	b48.a1.a1	sp|P49711|CTCF_HUMAN	sp|P49711|CTCF_HUMAN Transcriptional repressor CTCF OS=Homo sapiens GN=CTCF PE=1 SV=1	YALIQHQK		480	487	1000.5579223632812
pepb48a1	b48.a1.a1	sp|P49711|CTCF_HUMAN	sp|P49711|CTCF_HUMAN Transcriptional repressor CTCF OS=Homo sapiens GN=CTCF PE=1 SV=1	DPDYQPPAK		194	202	1030.484375
pepb49a2	b49.a1.a1	sp|Q14978-2|NOLC1_HUMAN	sp|Q14978-2|NOLC1_HUMAN Isoform Beta of Nucleolar and coiled-body phosphoprotein 1 OS=Homo sapiens GN=NOLC1	VADNSFDAK		649	657	966.453125
pepb49a1	b49.a1.a1	sp|Q14978-2|NOLC1_HUMAN	sp|Q14978-2|NOLC1_HUMAN Isoform Beta of Nucleolar and coiled-body phosphoprotein 1 OS=Homo sapiens GN=NOLC1	DNQLSEVANK		24	33	1117.548828125
pepb49a2	b49.a1.a2	sp|Q14978-3|NOLC1_HUMAN	sp|Q14978-3|NOLC1_HUMAN Isoform 3 of Nucleolar and coiled-body phosphoprotein 1 OS=Homo sapiens GN=NOLC1	VADNSFDAK		640	648	966.453125
pepb49a1	b49.a1.a2	sp|Q14978-3|NOLC1_HUMAN	sp|Q14978-3|NOLC1_HUMAN Isoform 3 of Nucleolar and coiled-body phosphoprotein 1 OS=Homo sapiens GN=NOLC1	DNQLSEVANK		24	33	1117.548828125
pepb49a2	b49.a1.a3	sp|Q14978|NOLC1_HUMAN	sp|Q14978|NOLC1_HUMAN Nucleolar and coiled-body phosphoprotein 1 OS=Homo sapiens GN=NOLC1 PE=1 SV=2	VADNSFDAK		639	647	966.453125
pepb49a1	b49.a1.a3	sp|Q14978|NOLC1_HUMAN	sp|Q14978|NOLC1_HUMAN Nucleolar and coiled-body phosphoprotein 1 OS=Homo sapiens GN=NOLC1 PE=1 SV=2	DNQLSEVANK		24	33	1117.548828125
pepb50a1	b50.a1.a1	sp|O75475-2|PSIP1_HUMAN	sp|O75475-2|PSIP1_HUMAN Isoform 2 of PC4 and SFRS1-interacting protein OS=Homo sapiens GN=PSIP1	QSNASSDVEVEEK		101	113	1421.6395263671875
pepb50a2	b50.a1.a1	sp|O75475-2|PSIP1_HUMAN	sp|O75475-2|PSIP1_HUMAN Isoform 2 of PC4 and SFRS1-interacting protein OS=Homo sapiens GN=PSIP1	VDEVPDGAVKPPTNK		25	39	1565.8173828125
pepb50a1	b50.a1.a2	sp|O75475-3|PSIP1_HUMAN	sp|O75475-3|PSIP1_HUMAN Isoform 3 of PC4 and SFRS1-interacting protein OS=Homo sapiens GN=PSIP1	QSNASSDVEVEEK		101	113	1421.6395263671875
pepb50a2	b50.a1.a2	sp|O75475-3|PSIP1_HUMAN	sp|O75475-3|PSIP1_HUMAN Isoform 3 of PC4 and SFRS1-interacting protein OS=Homo sapiens GN=PSIP1	VDEVPDGAVKPPTNK		25	39	1565.8173828125
pepb50a1	b50.a1.a3	sp|O75475|PSIP1_HUMAN	sp|O75475|PSIP1_HUMAN PC4 and SFRS1-interacting protein OS=Homo sapiens GN=PSIP1 PE=1 SV=1	QSNASSDVEVEEK		101	113	1421.6395263671875
pepb50a2	b50.a1.a3	sp|O75475|PSIP1_HUMAN	sp|O75475|PSIP1_HUMAN PC4 and SFRS1-interacting protein OS=Homo sapiens GN=PSIP1 PE=1 SV=1	VDEVPDGAVKPPTNK		25	39	1565.8173828125
pepb51a2	b51.a1.a1	sp|Q9NWH9|SLTM_HUMAN	sp|Q9NWH9|SLTM_HUMAN SAFB-like transcription modulator OS=Homo sapiens GN=SLTM PE=1 SV=2	AGAGMITQHSSNASPINR		989	1006	1811.882080078125
pepb51a1	b51.a1.a1	sp|Q9NWH9|SLTM_HUMAN	sp|Q9NWH9|SLTM_HUMAN SAFB-like transcription modulator OS=Homo sapiens GN=SLTM PE=1 SV=2	AAATGAVAASAASGQAEGK	A1:+42.01057	2	20	1630.803466796875
pepb52a1	b52.a1.a1	sp|P17844|DDX5_HUMAN	sp|P17844|DDX5_HUMAN Probable ATP-dependent RNA helicase DDX5 OS=Homo sapiens GN=DDX5 PE=1 SV=1	TAQEVETYR		69	77	1096.52734375
pepb52a2	b52.a1.a1	sp|P17844|DDX5_HUMAN	sp|P17844|DDX5_HUMAN Probable ATP-dependent RNA helicase DDX5 OS=Homo sapiens GN=DDX5 PE=1 SV=1	TTYLVLDEADR		242	252	1295.648193359375
pepb52a1	b52.a1.a2	tr|B4DLW8|B4DLW8_HUMAN	tr|B4DLW8|B4DLW8_HUMAN Probable ATP-dependent RNA helicase DDX5 OS=Homo sapiens GN=DDX5 PE=2 SV=1	TAQEVETYR		69	77	1096.52734375
pepb52a2	b52.a1.a2	tr|B4DLW8|B4DLW8_HUMAN	tr|B4DLW8|B4DLW8_HUMAN Probable ATP-dependent RNA helicase DDX5 OS=Homo sapiens GN=DDX5 PE=2 SV=1	TTYLVLDEADR		163	173	1295.648193359375
pepb52a1	b52.a1.a3	tr|J3KTA4|J3KTA4_HUMAN	tr|J3KTA4|J3KTA4_HUMAN Probable ATP-dependent RNA helicase DDX5 OS=Homo sapiens GN=DDX5 PE=4 SV=1	TAQEVETYR		69	77	1096.52734375
pepb52a2	b52.a1.a3	tr|J3KTA4|J3KTA4_HUMAN	tr|J3KTA4|J3KTA4_HUMAN Probable ATP-dependent RNA helicase DDX5 OS=Homo sapiens GN=DDX5 PE=4 SV=1	TTYLVLDEADR		242	252	1295.648193359375
pepb53a1	b53.a1.a1	sp|P16401|H15_HUMAN	sp|P16401|H15_HUMAN Histone H1.5 OS=Homo sapiens GN=HIST1H1B PE=1 SV=3	ALAAGGYDVEK		68	78	1093.5528564453125
pepb53a2	b53.a1.a1	sp|P16401|H15_HUMAN	sp|P16401|H15_HUMAN Histone H1.5 OS=Homo sapiens GN=HIST1H1B PE=1 SV=3	ATGPPVSELITK		38	49	1212.6839599609375
pepb54a1	b54.a1.a1	sp|P18074|ERCC2_HUMAN	sp|P18074|ERCC2_HUMAN TFIIH basal transcription factor complex helicase XPD subunit OS=Homo sapiens GN=ERCC2 PE=1 SV=1	GNDQVAISSK		498	507	1018.5167846679688
pepb54a2	b54.a1.a1	sp|P18074|ERCC2_HUMAN	sp|P18074|ERCC2_HUMAN TFIIH basal transcription factor complex helicase XPD subunit OS=Homo sapiens GN=ERCC2 PE=1 SV=1	LPFLGLALSSR		102	112	1173.6993408203125
pepb54a1	b54.a1.a2	tr|A8MX75|A8MX75_HUMAN	tr|A8MX75|A8MX75_HUMAN TFIIH basal transcription factor complex helicase XPD subunit (Fragment) OS=Homo sapiens GN=ERCC2 PE=4 SV=2	GNDQVAISSK		474	483	1018.5167846679688
pepb54a2	b54.a1.a2	tr|A8MX75|A8MX75_HUMAN	tr|A8MX75|A8MX75_HUMAN TFIIH basal transcription factor complex helicase XPD subunit (Fragment) OS=Homo sapiens GN=ERCC2 PE=4 SV=2	LPFLGLALSSR		78	88	1173.6993408203125
pepb54a1	b54.a1.a3	tr|E7EVE9|E7EVE9_HUMAN	tr|E7EVE9|E7EVE9_HUMAN TFIIH basal transcription factor complex helicase XPD subunit OS=Homo sapiens GN=ERCC2 PE=2 SV=1	GNDQVAISSK		420	429	1018.5167846679688
pepb54a2	b54.a1.a3	tr|E7EVE9|E7EVE9_HUMAN	tr|E7EVE9|E7EVE9_HUMAN TFIIH basal transcription factor complex helicase XPD subunit OS=Homo sapiens GN=ERCC2 PE=2 SV=1	LPFLGLALSSR		102	112	1173.6993408203125
pepb55a1	b55.a1.a1	sp|Q92466|DDB2_HUMAN	sp|Q92466|DDB2_HUMAN DNA damage-binding protein 2 OS=Homo sapiens GN=DDB2 PE=1 SV=1	GIGAGGSITGLK		152	163	1030.589599609375
pepb55a2	b55.a1.a1	sp|Q92466|DDB2_HUMAN	sp|Q92466|DDB2_HUMAN DNA damage-binding protein 2 OS=Homo sapiens GN=DDB2 PE=1 SV=1	YNLIVVGR		348	355	933.5521240234375
pepb56a2	b56.a1.a1	sp|P62316|SMD2_HUMAN	sp|P62316|SMD2_HUMAN Small nuclear ribonucleoprotein Sm D2 OS=Homo sapiens GN=SNRPD2 PE=1 SV=1	SEMTPEELQK	M3:+15.99491	9	18	1207.551513671875
pepb56a1	b56.a1.a1	sp|P62316|SMD2_HUMAN	sp|P62316|SMD2_HUMAN Small nuclear ribonucleoprotein Sm D2 OS=Homo sapiens GN=SNRPD2 PE=1 SV=1	EEEEFNTGPLSVLTQSVK		20	37	2006.9920654296875
pepb56a2	b56.a1.a2	tr|K7ERG4|K7ERG4_HUMAN	tr|K7ERG4|K7ERG4_HUMAN Small nuclear ribonucleoprotein Sm D2 OS=Homo sapiens GN=SNRPD2 PE=4 SV=1	SEMTPEELQK	M3:+15.99491	9	18	1207.551513671875
pepb56a1	b56.a1.a2	tr|K7ERG4|K7ERG4_HUMAN	tr|K7ERG4|K7ERG4_HUMAN Small nuclear ribonucleoprotein Sm D2 OS=Homo sapiens GN=SNRPD2 PE=4 SV=1	EEEEFNTGPLSVLTQSVK		20	37	2006.9920654296875
pepb57a2	b57.a1.a1	sp|Q9UHX1-5|PUF60_HUMAN	sp|Q9UHX1-5|PUF60_HUMAN Isoform 5 of Poly(U)-binding-splicing factor PUF60 OS=Homo sapiens GN=PUF60	VVAEVYDQER		513	522	1207.5958251953125
pepb57a1	b57.a1.a1	sp|Q9UHX1-5|PUF60_HUMAN	sp|Q9UHX1-5|PUF60_HUMAN Isoform 5 of Poly(U)-binding-splicing factor PUF60 OS=Homo sapiens GN=PUF60	ATATIALGTDSIK	A1:+42.01057	2	14	1303.7108154296875
pepb57a2	b57.a1.a2	sp|Q9UHX1-6|PUF60_HUMAN	sp|Q9UHX1-6|PUF60_HUMAN Isoform 6 of Poly(U)-binding-splicing factor PUF60 OS=Homo sapiens GN=PUF60	VVAEVYDQER		496	505	1207.5958251953125
pepb57a1	b57.a1.a2	sp|Q9UHX1-6|PUF60_HUMAN	sp|Q9UHX1-6|PUF60_HUMAN Isoform 6 of Poly(U)-binding-splicing factor PUF60 OS=Homo sapiens GN=PUF60	ATATIALGTDSIK	A1:+42.01057	2	14	1303.7108154296875
pepb58a1	b58.a1.a1	sp|P35244|RFA3_HUMAN	sp|P35244|RFA3_HUMAN Replication protein A 14 kDa subunit OS=Homo sapiens GN=RPA3 PE=1 SV=1	MFILSDGEGK		40	49	1096.53466796875
pepb58a2	b58.a1.a1	sp|P35244|RFA3_HUMAN	sp|P35244|RFA3_HUMAN Replication protein A 14 kDa subunit OS=Homo sapiens GN=RPA3 PE=1 SV=1	VDMMDLPR	V1:+42.01057	2	9	1018.469970703125

## Sheet: X!TandemPipeline informations
X!TandemPipeline version :
3.3.4	Myosine Bodybuildée
X!TandemPipeline filters :
Mode	indiv
Maximum peptide Evalue	0.05000000074505806
Maximum protein Evalue	-4.0
Minimum number of peptides per protein	2
MS sample name	DaPR130924_VB117_O1939.m
X!Tandem XML result file NOT FOUND	/home/rusconi/labo/research/daniele-praseuth/donnees-masse/vivien-berthelot/DaPR130924/DaPR130924_VB117_O1939.m.xml
