# Supplementary material for: The human DNA ends proteome uncovers an unexpected entanglement of functional pathways
Source: Nucleic Acids Res. 2016 Feb 25;44(10):4721–33. doi: 10.1093/nar/gkw121 (PMC4889927; doi:10.1093/nar/gkw121)
Supplement: SUPPLEMENTARY DATA [file supp_gkw121_nar-02937-m-2015-File003.zip › berthelot-et-al-spreadsheet-formatted-mass-data/vb108.ods]

## Sheet: proteins
MS Sample :	DaPR130924_VB108_O1933.m
Group ID	Sub-group ID	Protein ID	Description	log(E value)	Coverage	MW	Spectra	Specific	Uniques	Specific uniques	Theoretical number of tryptic peptides	PAI	emPAI	Sub-group proteins	number of MS samples
a1	a1.a1	a1.a1.a1	sp|P09874|PARP1_HUMAN Poly [ADP-ribose] polymerase 1 OS=Homo sapiens GN=PARP1 PE=1 SV=4	-461.7698059082031	54	112.9000015258789	210		112		42	5.0	99999.0	1	1
a2	a2.a1	a2.a1.a1	sp|Q14527|HLTF_HUMAN Helicase-like transcription factor OS=Homo sapiens GN=HLTF PE=1 SV=2	-101.93537139892578	31	113.69999694824219	28		25		47	0.5957446808510638	2.9422547112067945	1	1
a3	a3.a1	a3.a1.a1	sp|P49916|DNLI3_HUMAN DNA ligase 3 OS=Homo sapiens GN=LIG3 PE=1 SV=2	-93.24343872070312	26	112.69999694824219	25		22		47	0.5319148936170213	2.4034148825183075	1	1
a4	a4.a1	a4.a1.a1	sp|P11586|C1TC_HUMAN C-1-tetrahydrofolate synthase, cytoplasmic OS=Homo sapiens GN=MTHFD1 PE=1 SV=3	-102.41089630126953	27	101.4000015258789	25		22		44	0.5681818181818182	2.6998304144069647	1	1
a5	a5.a1	a5.a1.a1	sp|P23246|SFPQ_HUMAN Splicing factor, proline- and glutamine-rich OS=Homo sapiens GN=SFPQ PE=1 SV=2	-54.22212219238281	24	76.0	21		13		24	0.875	6.498942093324558	1	1
a6	a6.a1	a6.a1.a1	sp|Q8N5C6|SRBD1_HUMAN S1 RNA-binding domain-containing protein 1 OS=Homo sapiens GN=SRBD1 PE=1 SV=2	-57.85091018676758	21	111.5999984741211	20		18		49	0.40816326530612246	1.5595479226995357	1	1
a7	a7.a1	a7.a1.a1	sp|P08651-2|NFIC_HUMAN Isoform 1 of Nuclear factor 1 C-type OS=Homo sapiens GN=NFIC	-31.399139404296875	24	54.599998474121094	10	8	10	8	20	0.5	2.1622776601683795	2	1
a7	a7.a1	a7.a1.a2	sp|P08651|NFIC_HUMAN Nuclear factor 1 C-type OS=Homo sapiens GN=NFIC PE=1 SV=2	-31.399139404296875	24	55.5	10	8	10	8	19	0.5263157894736842	2.3598182862837818	2	1
a7	a7.a2	a7.a2.a1	sp|Q12857-2|NFIA_HUMAN Isoform 2 of Nuclear factor 1 A-type OS=Homo sapiens GN=NFIA	-22.22591781616211	19	54.5	7	4	6	3	16	0.4375	1.7384196342643614	6	1
a7	a7.a2	a7.a2.a2	sp|Q12857-3|NFIA_HUMAN Isoform 3 of Nuclear factor 1 A-type OS=Homo sapiens GN=NFIA	-22.22591781616211	19	54.900001525878906	7	4	6	3	15	0.4666666666666667	1.9286445646252366	6	1
a7	a7.a2	a7.a2.a3	sp|Q12857-4|NFIA_HUMAN Isoform 4 of Nuclear factor 1 A-type OS=Homo sapiens GN=NFIA	-22.22591781616211	17	60.79999923706055	7	4	6	3	16	0.4375	1.7384196342643614	6	1
a7	a7.a2	a7.a2.a4	sp|Q12857|NFIA_HUMAN Nuclear factor 1 A-type OS=Homo sapiens GN=NFIA PE=1 SV=2	-22.22591781616211	19	55.79999923706055	7	4	6	3	14	0.5	2.1622776601683795	6	1
a7	a7.a2	a7.a2.a5	tr|B1AKN5|B1AKN5_HUMAN Nuclear factor 1 OS=Homo sapiens GN=NFIA PE=2 SV=1	-22.22591781616211	20	53.5	7	4	6	3	14	0.5	2.1622776601683795	6	1
a7	a7.a2	a7.a2.a6	tr|B1AKN8|B1AKN8_HUMAN Nuclear factor 1 OS=Homo sapiens GN=NFIA PE=2 SV=1	-22.22591781616211	18	58.400001525878906	7	4	6	3	17	0.4117647058823529	1.5808615404180748	6	1
a7	a7.a3	a7.a3.a1	sp|O00712-4|NFIB_HUMAN Isoform 4 of Nuclear factor 1 B-type OS=Homo sapiens GN=NFIB	-15.492857933044434	14	52.900001525878906	6	4	6	4	18	0.3333333333333333	1.1544346900318838	6	1
a7	a7.a3	a7.a3.a2	sp|O00712-5|NFIB_HUMAN Isoform 5 of Nuclear factor 1 B-type OS=Homo sapiens GN=NFIB	-15.492857933044434	13	55.099998474121094	6	4	6	4	18	0.3333333333333333	1.1544346900318838	6	1
a7	a7.a3	a7.a3.a3	sp|O00712|NFIB_HUMAN Nuclear factor 1 B-type OS=Homo sapiens GN=NFIB PE=1 SV=2	-15.492857933044434	16	47.29999923706055	6	4	6	4	15	0.4	1.5118864315095801	6	1
a7	a7.a3	a7.a3.a4	tr|Q5VW26|Q5VW26_HUMAN Nuclear factor 1 OS=Homo sapiens GN=NFIB PE=2 SV=1	-15.492857933044434	11	63.29999923706055	6	4	6	4	18	0.3333333333333333	1.1544346900318838	6	1
a7	a7.a3	a7.a3.a5	tr|Q5VW27|Q5VW27_HUMAN Nuclear factor 1 OS=Homo sapiens GN=NFIB PE=2 SV=1	-15.492857933044434	13	54.70000076293945	6	4	6	4	16	0.375	1.371373705661655	6	1
a7	a7.a3	a7.a3.a6	tr|Q5VW30|Q5VW30_HUMAN Nuclear factor 1 OS=Homo sapiens GN=NFIB PE=2 SV=1	-15.492857933044434	12	62.5	6	4	6	4	19	0.3157894736842105	1.0691380811147897	6	1
a8	a8.a1	a8.a1.a1	sp|Q14978-2|NOLC1_HUMAN Isoform Beta of Nucleolar and coiled-body phosphoprotein 1 OS=Homo sapiens GN=NOLC1	-65.52555084228516	27	74.5999984741211	14		14		25	0.56	2.630780547701014	3	1
a8	a8.a1	a8.a1.a2	sp|Q14978-3|NOLC1_HUMAN Isoform 3 of Nucleolar and coiled-body phosphoprotein 1 OS=Homo sapiens GN=NOLC1	-65.52555084228516	28	73.5999984741211	14		14		23	0.6086956521739131	3.0615859883769794	3	1
a8	a8.a1	a8.a1.a3	sp|Q14978|NOLC1_HUMAN Nucleolar and coiled-body phosphoprotein 1 OS=Homo sapiens GN=NOLC1 PE=1 SV=2	-65.52555084228516	28	73.5	14		14		24	0.5833333333333334	2.831186849557288	3	1
a9	a9.a1	a9.a1.a1	sp|P27694|RFA1_HUMAN Replication protein A 70 kDa DNA-binding subunit OS=Homo sapiens GN=RPA1 PE=1 SV=2	-48.20503234863281	31	68.0	14		13		24	0.5833333333333334	2.831186849557288	1	1
b10	b10.a1	b10.a1.a1	sp|P11387|TOP1_HUMAN DNA topoisomerase 1 OS=Homo sapiens GN=TOP1 PE=1 SV=2	-43.81787109375	16	90.5999984741211	13		11		35	0.37142857142857144	1.3519526350709588	1	1
b11	b11.a1	b11.a1.a1	sp|P17480-2|UBF1_HUMAN Isoform UBF2 of Nucleolar transcription factor 1 OS=Homo sapiens GN=UBTF	-29.974002838134766	17	84.80000305175781	13		11		27	0.48148148148148145	2.030271082866397	3	1
b11	b11.a1	b11.a1.a2	sp|P17480|UBF1_HUMAN Nucleolar transcription factor 1 OS=Homo sapiens GN=UBTF PE=1 SV=1	-29.974002838134766	16	89.19999694824219	13		11		29	0.4482758620689655	1.8072162039411772	3	1
b11	b11.a1	b11.a1.a3	tr|E9PKP7|E9PKP7_HUMAN Nucleolar transcription factor 1 OS=Homo sapiens GN=UBTF PE=2 SV=1	-29.974002838134766	16	87.30000305175781	13		11		29	0.4482758620689655	1.8072162039411772	3	1
b12	b12.a1	b12.a1.a1	sp|Q16666-2|IF16_HUMAN Isoform 2 of Gamma-interferon-inducible protein 16 OS=Homo sapiens GN=IFI16	-44.228431701660156	19	81.9000015258789	13		12		32	0.40625	1.5482967479793466	5	1
b12	b12.a1	b12.a1.a2	sp|Q16666-3|IF16_HUMAN Isoform 3 of Gamma-interferon-inducible protein 16 OS=Homo sapiens GN=IFI16	-44.228431701660156	21	75.80000305175781	13		12		32	0.40625	1.5482967479793466	5	1
b12	b12.a1	b12.a1.a3	sp|Q16666-6|IF16_HUMAN Isoform 4 of Gamma-interferon-inducible protein 16 OS=Homo sapiens GN=IFI16	-44.228431701660156	19	82.4000015258789	13		12		30	0.43333333333333335	1.7122725793320281	5	1
b12	b12.a1	b12.a1.a4	sp|Q16666|IF16_HUMAN Gamma-interferon-inducible protein 16 OS=Homo sapiens GN=IFI16 PE=1 SV=3	-44.228431701660156	18	88.0999984741211	13		12		32	0.40625	1.5482967479793466	5	1
b12	b12.a1	b12.a1.a5	tr|E7EPR3|E7EPR3_HUMAN Gamma-interferon-inducible protein 16 OS=Homo sapiens GN=IFI16 PE=2 SV=1	-44.228431701660156	19	82.9000015258789	13		12		30	0.43333333333333335	1.7122725793320281	5	1
b13	b13.a1	b13.a1.a1	sp|Q9NR30|DDX21_HUMAN Nucleolar RNA helicase 2 OS=Homo sapiens GN=DDX21 PE=1 SV=5	-48.2921028137207	18	87.19999694824219	12		12		35	0.34285714285714286	1.202201949987375	1	1
b14	b14.a1	b14.a1.a1	sp|Q00839|HNRPU_HUMAN Heterogeneous nuclear ribonucleoprotein U OS=Homo sapiens GN=HNRNPU PE=1 SV=6	-39.022735595703125	18	90.4000015258789	11		10		24	0.4583333333333333	1.8729848333536645	1	1
b15	b15.a1	b15.a1.a1	sp|P08670|VIME_HUMAN Vimentin OS=Homo sapiens GN=VIM PE=1 SV=4	-25.43914031982422	19	53.5	9		8		32	0.28125	0.9109529749704406	1	1
b16	b16.a1	b16.a1.a1	sp|P05387|RLA2_HUMAN 60S acidic ribosomal protein P2 OS=Homo sapiens GN=RPLP2 PE=1 SV=1	-24.252559661865234	81	11.600000381469727	7	5	5	4	5	1.4	24.118864315095795	1	1
b16	b16.a2	b16.a2.a1	sp|P05386|RLA1_HUMAN 60S acidic ribosomal protein P1 OS=Homo sapiens GN=RPLP1 PE=1 SV=1	-20.025028228759766	46	11.399999618530273	4	2	3	2	2	2.0	99.0	1	1
b17	b17.a1	b17.a1.a1	sp|O75475|PSIP1_HUMAN PC4 and SFRS1-interacting protein OS=Homo sapiens GN=PSIP1 PE=1 SV=1	-21.34374237060547	15	60.0	8		7		25	0.32	1.0892961308540396	1	1
b18	b18.a1	b18.a1.a1	sp|Q16531|DDB1_HUMAN DNA damage-binding protein 1 OS=Homo sapiens GN=DDB1 PE=1 SV=1	-14.539314270019531	7	126.80000305175781	7		7		50	0.14	0.38038426460288477	1	1
b19	b19.a1	b19.a1.a1	sp|Q9BUQ8|DDX23_HUMAN Probable ATP-dependent RNA helicase DDX23 OS=Homo sapiens GN=DDX23 PE=1 SV=3	-21.963085174560547	9	95.4000015258789	7		7		40	0.175	0.49623565609443343	1	1
b20	b20.a1	b20.a1.a1	sp|P05388|RLA0_HUMAN 60S acidic ribosomal protein P0 OS=Homo sapiens GN=RPLP0 PE=1 SV=1	-34.3607177734375	33	34.20000076293945	7		7		10	0.7	4.011872336272722	1	1
b21	b21.a1	b21.a1.a1	sp|P18887|XRCC1_HUMAN DNA repair protein XRCC1 OS=Homo sapiens GN=XRCC1 PE=1 SV=2	-19.25299835205078	10	69.30000305175781	6		6		21	0.2857142857142857	0.9306977288832501	2	1
b21	b21.a1	b21.a1.a2	tr|F5H8D7|F5H8D7_HUMAN DNA repair protein XRCC1 OS=Homo sapiens GN=XRCC1 PE=2 SV=1	-19.25299835205078	10	65.80000305175781	6		6		20	0.3	0.9952623149688795	2	1
b22	b22.a1	b22.a1.a1	sp|P05198|IF2A_HUMAN Eukaryotic translation initiation factor 2 subunit 1 OS=Homo sapiens GN=EIF2S1 PE=1 SV=3	-22.324447631835938	23	36.0	6		6		18	0.3333333333333333	1.1544346900318838	1	1
b23	b23.a1	b23.a1.a1	sp|P35527|K1C9_HUMAN Keratin, type I cytoskeletal 9 OS=Homo sapiens GN=KRT9 PE=1 SV=3	-19.551603317260742	10	61.900001525878906	5		5		21	0.23809523809523808	0.7301957388458942	1	1
b24	b24.a1	b24.a1.a1	sp|Q04837|SSBP_HUMAN Single-stranded DNA-binding protein, mitochondrial OS=Homo sapiens GN=SSBP1 PE=1 SV=1	-11.359270095825195	40	17.200000762939453	5		5		8	0.625	3.2169650342858223	1	1
b25	b25.a1	b25.a1.a1	sp|Q9ULV4-2|COR1C_HUMAN Isoform 2 of Coronin-1C OS=Homo sapiens GN=CORO1C	-23.49677085876465	14	53.900001525878906	5		5		15	0.3333333333333333	1.1544346900318838	4	1
b25	b25.a1	b25.a1.a2	sp|Q9ULV4-3|COR1C_HUMAN Isoform 3 of Coronin-1C OS=Homo sapiens GN=CORO1C	-23.49677085876465	13	58.79999923706055	5		5		19	0.2631578947368421	0.8329807108324359	4	1
b25	b25.a1	b25.a1.a3	sp|Q9ULV4|COR1C_HUMAN Coronin-1C OS=Homo sapiens GN=CORO1C PE=1 SV=1	-23.49677085876465	14	53.099998474121094	5		5		15	0.3333333333333333	1.1544346900318838	4	1
b25	b25.a1	b25.a1.a4	tr|B4E3S0|B4E3S0_HUMAN Coronin OS=Homo sapiens GN=CORO1C PE=2 SV=1	-23.49677085876465	18	41.5	5		5		11	0.45454545454545453	1.8480358684358014	4	1
b26	b26.a1	b26.a1.a1	sp|P42285|SK2L2_HUMAN Superkiller viralicidic activity 2-like 2 OS=Homo sapiens GN=SKIV2L2 PE=1 SV=3	-12.840758323669434	5	117.5999984741211	5		5		47	0.10638297872340426	0.27756492146711476	2	1
b26	b26.a1	b26.a1.a2	tr|F5H7E2|F5H7E2_HUMAN Superkiller viralicidic activity 2-like 2 OS=Homo sapiens GN=SKIV2L2 PE=2 SV=1	-12.840758323669434	6	106.5999984741211	5		5		44	0.11363636363636363	0.2990813969063477	2	1
b27	b27.a1	b27.a1.a1	sp|Q08945|SSRP1_HUMAN FACT complex subunit SSRP1 OS=Homo sapiens GN=SSRP1 PE=1 SV=1	-15.042848587036133	10	80.9000015258789	5		5		24	0.20833333333333334	0.6155980984398741	1	1
b28	b28.a1	b28.a1.a1	sp|P20042|IF2B_HUMAN Eukaryotic translation initiation factor 2 subunit 2 OS=Homo sapiens GN=EIF2S2 PE=1 SV=2	-12.155150413513184	11	38.29999923706055	4		4		18	0.2222222222222222	0.6681005372000588	1	1
b29	b29.a1	b29.a1.a1	sp|P12956|XRCC6_HUMAN X-ray repair cross-complementing protein 6 OS=Homo sapiens GN=XRCC6 PE=1 SV=2	-13.441387176513672	7	69.69999694824219	4		4		26	0.15384615384615385	0.4251026703029981	1	1
b30	b30.a1	b30.a1.a1	sp|P18846|ATF1_HUMAN Cyclic AMP-dependent transcription factor ATF-1 OS=Homo sapiens GN=ATF1 PE=1 SV=2	-5.465973854064941	5	29.100000381469727	2	1	2	1	3	0.6666666666666666	3.6415888336127784	2	1
b30	b30.a1	b30.a1.a2	tr|B4DRF9|B4DRF9_HUMAN Cyclic AMP-dependent transcription factor ATF-1 OS=Homo sapiens GN=ATF1 PE=2 SV=1	-5.465973854064941	11	15.199999809265137	2	1	2	1	2	1.0	9.0	2	1
b30	b30.a2	b30.a2.a1	sp|P16220-2|CREB1_HUMAN Isoform CREB-B of Cyclic AMP-responsive element-binding protein 1 OS=Homo sapiens GN=CREB1	-8.031050682067871	7	35.0	2	1	2	1	3	0.6666666666666666	3.6415888336127784	3	1
b30	b30.a2	b30.a2.a2	sp|P16220-3|CREB1_HUMAN Isoform 3 of Cyclic AMP-responsive element-binding protein 1 OS=Homo sapiens GN=CREB1	-8.031050682067871	9	25.299999237060547	2	1	2	1	4	0.5	2.1622776601683795	3	1
b30	b30.a2	b30.a2.a3	sp|P16220|CREB1_HUMAN Cyclic AMP-responsive element-binding protein 1 OS=Homo sapiens GN=CREB1 PE=1 SV=2	-8.031050682067871	6	36.599998474121094	2	1	2	1	3	0.6666666666666666	3.6415888336127784	3	1
b31	b31.a1	b31.a1.a1	sp|P10412|H14_HUMAN Histone H1.4 OS=Homo sapiens GN=HIST1H1E PE=1 SV=2	-15.2820463180542	14	21.799999237060547	3		3		4	0.75	4.623413251903491	3	1
b31	b31.a1	b31.a1.a2	sp|P16402|H13_HUMAN Histone H1.3 OS=Homo sapiens GN=HIST1H1D PE=1 SV=2	-15.2820463180542	14	22.299999237060547	3		3		4	0.75	4.623413251903491	3	1
b31	b31.a1	b31.a1.a3	sp|P16403|H12_HUMAN Histone H1.2 OS=Homo sapiens GN=HIST1H1C PE=1 SV=2	-15.2820463180542	14	21.299999237060547	3		3		4	0.75	4.623413251903491	3	1
b32	b32.a1	b32.a1.a1	sp|P15927-2|RFA2_HUMAN Isoform 2 of Replication protein A 32 kDa subunit OS=Homo sapiens GN=RPA2	-9.63902759552002	15	30.100000381469727	3		3		7	0.42857142857142855	1.6826957952797255	3	1
b32	b32.a1	b32.a1.a2	sp|P15927-3|RFA2_HUMAN Isoform 3 of Replication protein A 32 kDa subunit OS=Homo sapiens GN=RPA2	-9.63902759552002	11	38.70000076293945	3		3		10	0.3	0.9952623149688795	3	1
b32	b32.a1	b32.a1.a3	sp|P15927|RFA2_HUMAN Replication protein A 32 kDa subunit OS=Homo sapiens GN=RPA2 PE=1 SV=1	-9.63902759552002	15	29.100000381469727	3		3		7	0.42857142857142855	1.6826957952797255	3	1
b33	b33.a1	b33.a1.a1	sp|Q7L014|DDX46_HUMAN Probable ATP-dependent RNA helicase DDX46 OS=Homo sapiens GN=DDX46 PE=1 SV=2	-12.82252025604248	3	117.19999694824219	3		3		43	0.06976744186046512	0.17426858345092833	1	1
b34	b34.a1	b34.a1.a1	sp|Q9Y5B9|SP16H_HUMAN FACT complex subunit SPT16 OS=Homo sapiens GN=SUPT16H PE=1 SV=1	-7.151275157928467	3	119.69999694824219	3		3		40	0.075	0.1885022274370185	1	1
b35	b35.a1	b35.a1.a1	sp|Q9NZC9|SMAL1_HUMAN SWI/SNF-related matrix-associated actin-dependent regulator of chromatin subfamily A-like protein 1 OS=Homo sapiens GN=SMARCAL1 PE=1 SV=1	-9.700057029724121	3	105.69999694824219	3		3		46	0.06521739130434782	0.1620301363862613	2	1
b35	b35.a1	b35.a1.a2	tr|H7BYI2|H7BYI2_HUMAN SWI/SNF-related matrix-associated actin-dependent regulator of chromatin subfamily A-like protein 1 (Fragment) OS=Homo sapiens GN=SMARCAL1 PE=2 SV=1	-9.700057029724121	4	88.30000305175781	3		3		36	0.08333333333333333	0.21152765862858836	2	1
b36	b36.a1	b36.a1.a1	sp|Q92466|DDB2_HUMAN DNA damage-binding protein 2 OS=Homo sapiens GN=DDB2 PE=1 SV=1	-12.521491050720215	9	47.70000076293945	3		3		17	0.17647058823529413	0.5013107289081733	1	1
b37	b37.a1	b37.a1.a1	sp|P35244|RFA3_HUMAN Replication protein A 14 kDa subunit OS=Homo sapiens GN=RPA3 PE=1 SV=1	-8.867714881896973	28	13.5	3		3		7	0.42857142857142855	1.6826957952797255	1	1
b38	b38.a1	b38.a1.a1	sp|Q9BXP5-2|SRRT_HUMAN Isoform 2 of Serrate RNA effector molecule homolog OS=Homo sapiens GN=SRRT	-4.998699188232422	2	100.0999984741211	2		2		37	0.05405405405405406	0.13254131515281187	5	1
b38	b38.a1	b38.a1.a2	sp|Q9BXP5-3|SRRT_HUMAN Isoform 3 of Serrate RNA effector molecule homolog OS=Homo sapiens GN=SRRT	-4.998699188232422	2	100.4000015258789	2		2		36	0.05555555555555555	0.13646366638572482	5	1
b38	b38.a1	b38.a1.a3	sp|Q9BXP5-4|SRRT_HUMAN Isoform 4 of Serrate RNA effector molecule homolog OS=Homo sapiens GN=SRRT	-4.998699188232422	2	100.0	2		2		36	0.05555555555555555	0.13646366638572482	5	1
b38	b38.a1	b38.a1.a4	sp|Q9BXP5-5|SRRT_HUMAN Isoform 5 of Serrate RNA effector molecule homolog OS=Homo sapiens GN=SRRT	-4.998699188232422	2	96.0	2		2		34	0.058823529411764705	0.14504756993828183	5	1
b38	b38.a1	b38.a1.a5	sp|Q9BXP5|SRRT_HUMAN Serrate RNA effector molecule homolog OS=Homo sapiens GN=SRRT PE=1 SV=1	-4.998699188232422	2	100.5	2		2		37	0.05405405405405406	0.13254131515281187	5	1
b39	b39.a1	b39.a1.a1	sp|P60709|ACTB_HUMAN Actin, cytoplasmic 1 OS=Homo sapiens GN=ACTB PE=1 SV=1	-6.861697196960449	5	41.599998474121094	2		2		15	0.13333333333333333	0.35935639087852556	25	1
b39	b39.a1	b39.a1.a2	sp|P62736|ACTA_HUMAN Actin, aortic smooth muscle OS=Homo sapiens GN=ACTA2 PE=1 SV=1	-6.861697196960449	5	41.900001525878906	2		2		15	0.13333333333333333	0.35935639087852556	25	1
b39	b39.a1	b39.a1.a3	sp|P63261|ACTG_HUMAN Actin, cytoplasmic 2 OS=Homo sapiens GN=ACTG1 PE=1 SV=1	-6.861697196960449	5	41.70000076293945	2		2		15	0.13333333333333333	0.35935639087852556	25	1
b39	b39.a1	b39.a1.a4	sp|P63267|ACTH_HUMAN Actin, gamma-enteric smooth muscle OS=Homo sapiens GN=ACTG2 PE=1 SV=1	-6.861697196960449	5	41.79999923706055	2		2		15	0.13333333333333333	0.35935639087852556	25	1
b39	b39.a1	b39.a1.a5	sp|P68032|ACTC_HUMAN Actin, alpha cardiac muscle 1 OS=Homo sapiens GN=ACTC1 PE=1 SV=1	-6.861697196960449	5	41.900001525878906	2		2		15	0.13333333333333333	0.35935639087852556	25	1
b39	b39.a1	b39.a1.a6	sp|P68133|ACTS_HUMAN Actin, alpha skeletal muscle OS=Homo sapiens GN=ACTA1 PE=1 SV=1	-6.861697196960449	5	41.900001525878906	2		2		15	0.13333333333333333	0.35935639087852556	25	1
b39	b39.a1	b39.a1.a7	tr|A6NL76|A6NL76_HUMAN Actin, alpha skeletal muscle OS=Homo sapiens GN=ACTA1 PE=2 SV=2	-6.861697196960449	7	32.20000076293945	2		2		13	0.15384615384615385	0.4251026703029981	25	1
b39	b39.a1	b39.a1.a8	tr|B8ZZJ2|B8ZZJ2_HUMAN Actin, gamma-enteric smooth muscle OS=Homo sapiens GN=ACTG2 PE=2 SV=1	-6.861697196960449	17	12.899999618530273	2		2		6	0.3333333333333333	1.1544346900318838	25	1
b39	b39.a1	b39.a1.a9	tr|C9JFL5|C9JFL5_HUMAN Actin, gamma-enteric smooth muscle (Fragment) OS=Homo sapiens GN=ACTG2 PE=2 SV=1	-6.861697196960449	14	16.200000762939453	2		2		10	0.2	0.5848931924611136	25	1
b39	b39.a1	b39.a1.b10	tr|C9JTX5|C9JTX5_HUMAN Actin, cytoplasmic 2 (Fragment) OS=Homo sapiens GN=ACTB PE=2 SV=1	-6.861697196960449	25	8.5	2		2		6	0.3333333333333333	1.1544346900318838	25	1
b39	b39.a1	b39.a1.b11	tr|C9JUM1|C9JUM1_HUMAN Actin, cytoplasmic 2 (Fragment) OS=Homo sapiens GN=ACTB PE=2 SV=1	-6.861697196960449	21	10.899999618530273	2		2		7	0.2857142857142857	0.9306977288832501	25	1
b39	b39.a1	b39.a1.b12	tr|C9JZR7|C9JZR7_HUMAN Actin, cytoplasmic 2 (Fragment) OS=Homo sapiens GN=ACTB PE=2 SV=1	-6.861697196960449	20	11.300000190734863	2		2		8	0.25	0.7782794100389228	25	1
b39	b39.a1	b39.a1.b13	tr|E7EVS6|E7EVS6_HUMAN Actin, cytoplasmic 2 (Fragment) OS=Homo sapiens GN=ACTB PE=2 SV=1	-6.861697196960449	12	17.899999618530273	2		2		9	0.2222222222222222	0.6681005372000588	25	1
b39	b39.a1	b39.a1.b14	tr|F6QUT6|F6QUT6_HUMAN Actin, aortic smooth muscle (Fragment) OS=Homo sapiens GN=ACTA2 PE=2 SV=1	-6.861697196960449	13	16.700000762939453	2		2		8	0.25	0.7782794100389228	25	1
b39	b39.a1	b39.a1.b15	tr|F6UVQ4|F6UVQ4_HUMAN Actin, aortic smooth muscle (Fragment) OS=Homo sapiens GN=ACTA2 PE=2 SV=1	-6.861697196960449	13	16.700000762939453	2		2		8	0.25	0.7782794100389228	25	1
b39	b39.a1	b39.a1.b16	tr|F8WB63|F8WB63_HUMAN Actin, gamma-enteric smooth muscle OS=Homo sapiens GN=ACTG2 PE=2 SV=1	-6.861697196960449	19	11.300000190734863	2		2		7	0.2857142857142857	0.9306977288832501	25	1
b39	b39.a1	b39.a1.b17	tr|G5E9R0|G5E9R0_HUMAN Actin, cytoplasmic 2 OS=Homo sapiens GN=ACTB PE=2 SV=1	-6.861697196960449	16	13.800000190734863	2		2		8	0.25	0.7782794100389228	25	1
b39	b39.a1	b39.a1.b18	tr|I3L1U9|I3L1U9_HUMAN Actin, cytoplasmic 2, N-terminally processed (Fragment) OS=Homo sapiens GN=ACTG1 PE=2 SV=1	-6.861697196960449	9	23.799999237060547	2		2		10	0.2	0.5848931924611136	25	1
b39	b39.a1	b39.a1.b19	tr|I3L3I0|I3L3I0_HUMAN Actin, cytoplasmic 2, N-terminally processed (Fragment) OS=Homo sapiens GN=ACTG1 PE=2 SV=1	-6.861697196960449	9	23.799999237060547	2		2		10	0.2	0.5848931924611136	25	1
b39	b39.a1	b39.a1.b20	tr|I3L3R2|I3L3R2_HUMAN Actin, cytoplasmic 2, N-terminally processed (Fragment) OS=Homo sapiens GN=ACTG1 PE=2 SV=1	-6.861697196960449	12	17.899999618530273	2		2		9	0.2222222222222222	0.6681005372000588	25	1
b39	b39.a1	b39.a1.b21	tr|I3L4N8|I3L4N8_HUMAN Actin, cytoplasmic 2, N-terminally processed (Fragment) OS=Homo sapiens GN=ACTG1 PE=2 SV=1	-6.861697196960449	8	26.799999237060547	2		2		11	0.18181818181818182	0.5199110829529336	25	1
b39	b39.a1	b39.a1.b22	tr|J3KT65|J3KT65_HUMAN Actin, cytoplasmic 2, N-terminally processed OS=Homo sapiens GN=ACTG1 PE=3 SV=1	-6.861697196960449	10	21.700000762939453	2		2		12	0.16666666666666666	0.46779926762206947	25	1
b39	b39.a1	b39.a1.b23	tr|K7EM38|K7EM38_HUMAN Actin, cytoplasmic 2, N-terminally processed (Fragment) OS=Homo sapiens GN=ACTG1 PE=3 SV=1	-6.861697196960449	15	14.399999618530273	2		2		10	0.2	0.5848931924611136	25	1
b39	b39.a1	b39.a1.b24	tr|Q5T8M7|Q5T8M7_HUMAN Actin, alpha skeletal muscle OS=Homo sapiens GN=ACTA1 PE=2 SV=1	-6.861697196960449	6	37.70000076293945	2		2		13	0.15384615384615385	0.4251026703029981	25	1
b39	b39.a1	b39.a1.b25	tr|Q5T8M8|Q5T8M8_HUMAN Actin, alpha skeletal muscle OS=Homo sapiens GN=ACTA1 PE=2 SV=1	-6.861697196960449	7	31.899999618530273	2		2		13	0.15384615384615385	0.4251026703029981	25	1
b40	b40.a1	b40.a1.a1	sp|P85037-2|FOXK1_HUMAN Isoform 2 of Forkhead box protein K1 OS=Homo sapiens GN=FOXK1	-12.655608177185059	4	59.599998474121094	2		2		23	0.08695652173913043	0.22167734899679203	2	1
b40	b40.a1	b40.a1.a2	sp|P85037|FOXK1_HUMAN Forkhead box protein K1 OS=Homo sapiens GN=FOXK1 PE=1 SV=1	-12.655608177185059	3	75.30000305175781	2		2		29	0.06896551724137931	0.17210229753348028	2	1
b41	b41.a1	b41.a1.a1	sp|P05549-5|AP2A_HUMAN Isoform 2 of Transcription factor AP-2-alpha OS=Homo sapiens GN=TFAP2A	-8.961777687072754	5	47.099998474121094	2		2		16	0.125	0.33352143216332397	4	1
b41	b41.a1	b41.a1.a2	sp|P05549-6|AP2A_HUMAN Isoform 5 of Transcription factor AP-2-alpha OS=Homo sapiens GN=TFAP2A	-8.961777687072754	5	47.29999923706055	2		2		16	0.125	0.33352143216332397	4	1
b41	b41.a1	b41.a1.a3	sp|P05549|AP2A_HUMAN Transcription factor AP-2-alpha OS=Homo sapiens GN=TFAP2A PE=1 SV=1	-8.961777687072754	5	47.900001525878906	2		2		16	0.125	0.33352143216332397	4	1
b41	b41.a1	b41.a1.a4	tr|Q96SH1|Q96SH1_HUMAN Transcription factor AP-2 alpha (Activating enhancer binding protein 2 alpha), isoform CRA_c OS=Homo sapiens GN=TFAP2A PE=2 SV=1	-8.961777687072754	5	48.20000076293945	2		2		16	0.125	0.33352143216332397	4	1
b42	b42.a1	b42.a1.a1	sp|Q15007|FL2D_HUMAN Pre-mRNA-splicing regulator WTAP OS=Homo sapiens GN=WTAP PE=1 SV=2	-9.232398986816406	7	44.099998474121094	2		2		20	0.1	0.2589254117941673	1	1
b43	b43.a1	b43.a1.a1	sp|P13010|XRCC5_HUMAN X-ray repair cross-complementing protein 5 OS=Homo sapiens GN=XRCC5 PE=1 SV=3	-7.202732086181641	3	82.5	2		2		27	0.07407407407407407	0.18597101233766966	1	1
b44	b44.a1	b44.a1.a1	sp|P16401|H15_HUMAN Histone H1.5 OS=Homo sapiens GN=HIST1H1B PE=1 SV=3	-8.097996711730957	10	22.5	2		2		4	0.5	2.1622776601683795	1	1
b45	b45.a1	b45.a1.a1	sp|P41091|IF2G_HUMAN Eukaryotic translation initiation factor 2 subunit 3 OS=Homo sapiens GN=EIF2S3 PE=1 SV=3	-12.021363258361816	5	51.0	2		2		16	0.125	0.33352143216332397	2	1
b45	b45.a1	b45.a1.a2	sp|Q2VIR3|IF2GL_HUMAN Putative eukaryotic translation initiation factor 2 subunit 3-like protein OS=Homo sapiens GN=EIF2S3L PE=5 SV=2	-12.021363258361816	5	51.099998474121094	2		2		16	0.125	0.33352143216332397	2	1
b46	b46.a1	b46.a1.a1	sp|P62805|H4_HUMAN Histone H4 OS=Homo sapiens GN=HIST1H4A PE=1 SV=2	-7.317854881286621	21	11.300000190734863	2		2		5	0.4	1.5118864315095801	1	1
b47	b47.a1	b47.a1.a1	sp|P35269|T2FA_HUMAN General transcription factor IIF subunit 1 OS=Homo sapiens GN=GTF2F1 PE=1 SV=2	-10.691435813903809	6	58.099998474121094	2		2		16	0.125	0.33352143216332397	1	1
b48	b48.a1	b48.a1.a1	sp|Q13426-2|XRCC4_HUMAN Isoform 2 of DNA repair protein XRCC4 OS=Homo sapiens GN=XRCC4	-8.565431594848633	7	37.900001525878906	2		2		16	0.125	0.33352143216332397	3	1
b48	b48.a1	b48.a1.a2	sp|Q13426-3|XRCC4_HUMAN Isoform 3 of DNA repair protein XRCC4 OS=Homo sapiens GN=XRCC4	-8.565431594848633	8	35.29999923706055	2		2		13	0.15384615384615385	0.4251026703029981	3	1
b48	b48.a1	b48.a1.a3	sp|Q13426|XRCC4_HUMAN DNA repair protein XRCC4 OS=Homo sapiens GN=XRCC4 PE=1 SV=2	-8.565431594848633	7	38.20000076293945	2		2		16	0.125	0.33352143216332397	3	1
b49	b49.a1	b49.a1.a1	sp|Q96T60|PNKP_HUMAN Bifunctional polynucleotide phosphatase/kinase OS=Homo sapiens GN=PNKP PE=1 SV=1	-8.968591690063477	4	56.900001525878906	2		2		27	0.07407407407407407	0.18597101233766966	3	1
b49	b49.a1	b49.a1.a2	tr|M0QYH2|M0QYH2_HUMAN Bifunctional polynucleotide phosphatase/kinase OS=Homo sapiens GN=PNKP PE=4 SV=1	-8.968591690063477	5	53.5	2		2		25	0.08	0.20226443461741295	3	1
b49	b49.a1	b49.a1.a3	tr|M0R3C8|M0R3C8_HUMAN Bifunctional polynucleotide phosphatase/kinase OS=Homo sapiens GN=PNKP PE=4 SV=1	-8.968591690063477	5	49.20000076293945	2		2		24	0.08333333333333333	0.21152765862858836	3	1
b50	b50.a1	b50.a1.a1	sp|Q5SSJ5|HP1B3_HUMAN Heterochromatin protein 1-binding protein 3 OS=Homo sapiens GN=HP1BP3 PE=1 SV=1	-5.116338729858398	4	61.099998474121094	2		2		22	0.09090909090909091	0.23284673944206613	1	1
b51	b51.a1	b51.a1.a1	sp|P35659|DEK_HUMAN Protein DEK OS=Homo sapiens GN=DEK PE=1 SV=1	-8.489455223083496	5	42.599998474121094	2		2		17	0.11764705882352941	0.31113393742156426	2	1
b51	b51.a1	b51.a1.a2	tr|D6R9L5|D6R9L5_HUMAN Protein DEK (Fragment) OS=Homo sapiens GN=DEK PE=2 SV=1	-8.489455223083496	14	17.200000762939453	2		2		6	0.3333333333333333	1.1544346900318838	2	1
b52	b52.a1	b52.a1.a1	sp|Q9UHX1-2|PUF60_HUMAN Isoform 2 of Poly(U)-binding-splicing factor PUF60 OS=Homo sapiens GN=PUF60	-5.236571788787842	7	58.0	2		2		23	0.08695652173913043	0.22167734899679203	6	1
b52	b52.a1	b52.a1.a2	sp|Q9UHX1-3|PUF60_HUMAN Isoform 3 of Poly(U)-binding-splicing factor PUF60 OS=Homo sapiens GN=PUF60	-5.236571788787842	7	55.599998474121094	2		2		21	0.09523809523809523	0.24519708473503288	6	1
b52	b52.a1	b52.a1.a3	sp|Q9UHX1-4|PUF60_HUMAN Isoform 4 of Poly(U)-binding-splicing factor PUF60 OS=Homo sapiens GN=PUF60	-5.236571788787842	8	53.900001525878906	2		2		22	0.09090909090909091	0.23284673944206613	6	1
b52	b52.a1	b52.a1.a4	sp|Q9UHX1-5|PUF60_HUMAN Isoform 5 of Poly(U)-binding-splicing factor PUF60 OS=Homo sapiens GN=PUF60	-5.236571788787842	7	57.0	2		2		22	0.09090909090909091	0.23284673944206613	6	1
b52	b52.a1	b52.a1.a5	sp|Q9UHX1-6|PUF60_HUMAN Isoform 6 of Poly(U)-binding-splicing factor PUF60 OS=Homo sapiens GN=PUF60	-5.236571788787842	7	55.29999923706055	2		2		23	0.08695652173913043	0.22167734899679203	6	1
b52	b52.a1	b52.a1.a6	sp|Q9UHX1|PUF60_HUMAN Poly(U)-binding-splicing factor PUF60 OS=Homo sapiens GN=PUF60 PE=1 SV=1	-5.236571788787842	7	59.70000076293945	2		2		22	0.09090909090909091	0.23284673944206613	6	1
b53	b53.a1	b53.a1.a1	sp|Q9Y2K7-2|KDM2A_HUMAN Isoform 2 of Lysine-specific demethylase 2A OS=Homo sapiens GN=KDM2A	-5.687399864196777	2	96.69999694824219	2		2		36	0.05555555555555555	0.13646366638572482	4	1
b53	b53.a1	b53.a1.a2	sp|Q9Y2K7-4|KDM2A_HUMAN Isoform 4 of Lysine-specific demethylase 2A OS=Homo sapiens GN=KDM2A	-5.687399864196777	3	69.80000305175781	2		2		24	0.08333333333333333	0.21152765862858836	4	1
b53	b53.a1	b53.a1.a3	sp|Q9Y2K7-5|KDM2A_HUMAN Isoform 5 of Lysine-specific demethylase 2A OS=Homo sapiens GN=KDM2A	-5.687399864196777	3	81.5	2		2		28	0.07142857142857142	0.1787686347935873	4	1
b53	b53.a1	b53.a1.a4	sp|Q9Y2K7|KDM2A_HUMAN Lysine-specific demethylase 2A OS=Homo sapiens GN=KDM2A PE=1 SV=3	-5.687399864196777	1	132.60000610351562	2		2		51	0.0392156862745098	0.09449979931954355	4	1
b54	b54.a1	b54.a1.a1	sp|Q06330-2|SUH_HUMAN Isoform APCR-1 of Recombining binding protein suppressor of hairless OS=Homo sapiens GN=RBPJ	-8.57839584350586	6	47.099998474121094	2		2		15	0.13333333333333333	0.35935639087852556	7	1
b54	b54.a1	b54.a1.a2	sp|Q06330-3|SUH_HUMAN Isoform APCR-3 of Recombining binding protein suppressor of hairless OS=Homo sapiens GN=RBPJ	-8.57839584350586	6	45.5	2		2		15	0.13333333333333333	0.35935639087852556	7	1
b54	b54.a1	b54.a1.a3	sp|Q06330-4|SUH_HUMAN Isoform 4 of Recombining binding protein suppressor of hairless OS=Homo sapiens GN=RBPJ	-8.57839584350586	5	54.0	2		2		17	0.11764705882352941	0.31113393742156426	7	1
b54	b54.a1	b54.a1.a4	sp|Q06330-5|SUH_HUMAN Isoform 5 of Recombining binding protein suppressor of hairless OS=Homo sapiens GN=RBPJ	-8.57839584350586	6	51.79999923706055	2		2		17	0.11764705882352941	0.31113393742156426	7	1
b54	b54.a1	b54.a1.a5	sp|Q06330-6|SUH_HUMAN Isoform 6 of Recombining binding protein suppressor of hairless OS=Homo sapiens GN=RBPJ	-8.57839584350586	5	54.29999923706055	2		2		17	0.11764705882352941	0.31113393742156426	7	1
b54	b54.a1	b54.a1.a6	sp|Q06330-7|SUH_HUMAN Isoform 7 of Recombining binding protein suppressor of hairless OS=Homo sapiens GN=RBPJ	-8.57839584350586	5	54.20000076293945	2		2		17	0.11764705882352941	0.31113393742156426	7	1
b54	b54.a1	b54.a1.a7	sp|Q06330|SUH_HUMAN Recombining binding protein suppressor of hairless OS=Homo sapiens GN=RBPJ PE=1 SV=3	-8.57839584350586	5	55.5	2		2		18	0.1111111111111111	0.2915496650148839	7	1

## Sheet: peptides
MS Sample :	DaPR130924_VB108_O1933.m
Group ID	Peptide ID	SequenceLI	Modifs	Charge	MH+ theo	Number of subgroups	Subgroup ids	Number of spectra
a1	pepa1a1	AEPVEVVAPR		2	1066.589599609375	1	a1.a1	3
a1	pepa1a2	AGIISQGIR		2	914.5421752929688	1	a1.a1	1
a1	pepa1a3	AMVEYEIDIQK	M2:+15.99491	2	1354.65625	1	a1.a1	2
a1	pepa1a4	AQNDIIWNIK		2	1214.6531982421875	1	a1.a1	1
a1	pepa1a5	AQNDIIWNIKDEI		2	1571.8067626953125	1	a1.a1	1
a1	pepa1a6	AQNDIIWNIKDEIK		2	1699.90185546875	1	a1.a1	2
a1	pepa1a7	AQNDIIWNIKDEIKK		2	1827.9967041015625	1	a1.a1	1
a1	pepa1a8	ASADKPISNMK		2	1161.59375	1	a1.a1	1
a1	pepa1a9	ASADKPISNMK	M10:+15.99491	2	1177.588623046875	1	a1.a1	1
a1	pepa1b10	ASICISTK	C4:+57.02146	2	879.4608764648438	1	a1.a1	1
a1	pepa1b11	ATTHNAYDIEVIDIFK		2	1849.9329833984375	1	a1.a1	2
a1	pepa1b12	AVNSSASADKPISNMK		2	1619.80615234375	1	a1.a1	1
a1	pepa1b13	AVNSSASADKPISNMK	M15:+15.99491	3	1635.8011474609375	1	a1.a1	2
a1	pepa1b14	AVSQGSSDSQIIDISNR		2	1776.8726806640625	1	a1.a1	1
a1	pepa1b15	AYDIEVIDIFK		2	1325.69921875	1	a1.a1	1
a1	pepa1b16	DDSSKDPIDVNYEK		2	1624.734130859375	1	a1.a1	1
a1	pepa1b17	DIEVIDIFK		2	1091.5987548828125	1	a1.a1	1
a1	pepa1b18	DPIDVNYEK		2	1092.521240234375	1	a1.a1	1
a1	pepa1b19	DSEEAEIIR		2	1061.5113525390625	1	a1.a1	5
a1	pepa1b20	DVEVDGFSEIR		2	1265.6011962890625	1	a1.a1	1
a1	pepa1b21	EDAIEHFMK	M8:+15.99491 - E1:-18.01056	2	1117.4986572265625	1	a1.a1	1
a1	pepa1b22	EEIGFRPEYSAS		2	1384.638427734375	1	a1.a1	1
a1	pepa1b23	EEIGFRPEYSASQIK	E1:-18.01056	2	1735.8653564453125	1	a1.a1	1
a1	pepa1b24	EEIGFRPEYSASQIK		2	1753.8759765625	1	a1.a1	2
a1	pepa1b25	EIDYGQDEEAVK		2	1395.6279296875	1	a1.a1	1
a1	pepa1b26	EIIIFNK		2	876.5194091796875	1	a1.a1	1
a1	pepa1b27	EIIIFNKQQVPSGESAIIDR		3	2257.218994140625	1	a1.a1	1
a1	pepa1b28	EVDGVDEVAK		2	1060.51611328125	1	a1.a1	1
a1	pepa1b29	FAGIISQGIR		2	1061.610595703125	1	a1.a1	1
a1	pepa1b30	FIQDVSASTK		2	1095.5684814453125	1	a1.a1	1
a1	pepa1b31	FYPIEIDYGQDEEAVK		2	1915.8963623046875	1	a1.a1	5
a1	pepa1b32	FYTIIPHDFGMK		2	1468.7298583984375	1	a1.a1	1
a1	pepa1b33	FYTIIPHDFGMK	M11:+15.99491	2	1484.7247314453125	1	a1.a1	2
a1	pepa1b34	GDEVDGVDEVAK		2	1232.564453125	1	a1.a1	4
a1	pepa1b35	GFSIIATEDKEAIK		2	1521.8162841796875	1	a1.a1	2
a1	pepa1b36	GGAAVDPDSGIEHSAH		2	1519.6776123046875	1	a1.a1	2
a1	pepa1b37	GGAAVDPDSGIEHSAHVI		2	1731.830078125	1	a1.a1	1
a1	pepa1b38	GGAAVDPDSGIEHSAHVIEK		2	1988.9676513671875	1	a1.a1	2
a1	pepa1b39	GGSDDSSKDPIDVNYEK		2	1825.80908203125	1	a1.a1	4
a1	pepa1b40	GIYFADMVSK		2	1130.5555419921875	1	a1.a1	3
a1	pepa1b41	GIYFADMVSK	M7:+15.99491	2	1146.5504150390625	1	a1.a1	2
a1	pepa1b42	GNAWHSK		2	799.385009765625	1	a1.a1	1
a1	pepa1b43	GQDGIGSKAEK		2	1089.553955078125	1	a1.a1	1
a1	pepa1b44	GSSDSQIIDISNR		2	1391.676513671875	1	a1.a1	1
a1	pepa1b45	HIISPWGAEVK		2	1236.6739501953125	1	a1.a1	1
a1	pepa1b46	HPDVEVDGF		2	1014.453125	1	a1.a1	1
a1	pepa1b47	HPDVEVDGFSEIR		2	1499.712890625	1	a1.a1	4
a1	pepa1b48	IAHIISPWGAEVK		2	1420.7950439453125	1	a1.a1	2
a1	pepa1b49	IAPPEAPVTGY		2	1114.5782470703125	1	a1.a1	1
a1	pepa1b50	IAPPEAPVTGYMF		2	1392.687255859375	1	a1.a1	1
a1	pepa1b51	IAPPEAPVTGYMFGK		3	1577.8037109375	1	a1.a1	1
a1	pepa1b52	IAPPEAPVTGYMFGK	M12:+15.99491	3	1593.798583984375	1	a1.a1	1
a1	pepa1b53	IEQMPSKEDAIEHF		2	1673.784423828125	1	a1.a1	1
a1	pepa1b54	IEQMPSKEDAIEHFMK		2	1932.9197998046875	1	a1.a1	2
a1	pepa1b55	IEQMPSKEDAIEHFMK	M4:+15.99491	3	1948.9146728515625	1	a1.a1	4
a1	pepa1b56	IFPPETSASVA		2	1118.5732421875	1	a1.a1	1
a1	pepa1b57	IFPPETSASVAATPPPSTASAPAAVNSSASADKPISNMK		3	3767.880126953125	1	a1.a1	1
a1	pepa1b58	IGFRPEYSASQIK		2	1495.790771484375	1	a1.a1	1
a1	pepa1b59	IGGKITGTANK		2	1059.6160888671875	1	a1.a1	1
a1	pepa1b60	IIDISNR		2	830.4735107421875	1	a1.a1	1
a1	pepa1b61	IIWHGSR		2	868.4791870117188	1	a1.a1	2
a1	pepa1b62	IPKPVQDIIK		2	1150.7198486328125	1	a1.a1	1
a1	pepa1b63	KAMVEYEIDIQK		2	1466.75634765625	1	a1.a1	2
a1	pepa1b64	KAMVEYEIDIQK	M3:+15.99491	3	1482.7513427734375	1	a1.a1	1
a1	pepa1b65	KFYPIEIDYGQDEEAVK		2	2043.991455078125	1	a1.a1	2
a1	pepa1b66	KFYPIEIDYGQDEEAVKK		2	2172.08642578125	1	a1.a1	2
a1	pepa1b67	KGDEVDGVDEVAK		2	1360.6595458984375	1	a1.a1	5
a1	pepa1b68	KGFSIIATEDK		2	1208.652587890625	1	a1.a1	1
a1	pepa1b69	KPPIINNADSVQ		2	1295.69580078125	1	a1.a1	1
a1	pepa1b70	KPPIINNADSVQAK		3	1494.827880859375	1	a1.a1	3
a1	pepa1b71	MAIMVQSPMFDGK		2	1454.6844482421875	1	a1.a1	1
a1	pepa1b72	MAIMVQSPMFDGK	M4:+15.99491	2	1470.679443359375	1	a1.a1	3
a1	pepa1b73	MAIMVQSPMFDGK	M4:+15.99491 - M9:+15.99491	2	1486.67431640625	1	a1.a1	3
a1	pepa1b74	MAIMVQSPMFDGK	M1:+15.99491 - M4:+15.99491 - M9:+15.99491	2	1502.669189453125	1	a1.a1	3
a1	pepa1b75	MIFDVESMK	M1:+15.99491	2	1115.5115966796875	1	a1.a1	1
a1	pepa1b76	MIFDVESMK	M1:+15.99491 - M8:+15.99491	2	1131.5064697265625	1	a1.a1	4
a1	pepa1b77	MIFDVESMKK	M8:+15.99491	2	1243.6064453125	1	a1.a1	1
a1	pepa1b78	MIFDVESMKK	M1:+15.99491 - M8:+15.99491	2	1259.6014404296875	1	a1.a1	2
a1	pepa1b79	MVDPEKPQIGMIDR		2	1628.8138427734375	1	a1.a1	1
a1	pepa1b80	MVDPEKPQIGMIDR	M11:+15.99491	2	1644.808837890625	1	a1.a1	2
a1	pepa1b81	MVDPEKPQIGMIDR	M1:+15.99491 - M11:+15.99491	2	1660.8037109375	1	a1.a1	2
a1	pepa1b82	NAYDIEVIDIFK		2	1439.7420654296875	1	a1.a1	1
a1	pepa1b83	NREEIGFR		2	1020.5225219726562	1	a1.a1	1
a1	pepa1b84	NREEIGFRPEYSASQIK		3	2024.02001953125	1	a1.a1	2
a1	pepa1b85	NTHATTHNAY		2	1129.50244140625	1	a1.a1	1
a1	pepa1b86	NTHATTHNAYDIEVIDIFK		3	2202.0830078125	1	a1.a1	4
a1	pepa1b87	PEYSASQIK		2	1022.5156860351562	1	a1.a1	1
a1	pepa1b88	PIDVNYEK		2	977.4943237304688	1	a1.a1	2
a1	pepa1b89	PIINNADSVQAK		2	1269.68017578125	1	a1.a1	1
a1	pepa1b90	PPEAPVTGYMFGK		2	1393.6824951171875	1	a1.a1	1
a1	pepa1b91	PPEAPVTGYMFGK	M10:+15.99491	2	1409.6773681640625	1	a1.a1	1
a1	pepa1b92	PVEVVAPR		2	866.5098876953125	1	a1.a1	1
a1	pepa1b93	PVQDIIK		2	812.4880981445312	1	a1.a1	3
a1	pepa1b94	PVTGYMFGK		2	999.4971923828125	1	a1.a1	1
a1	pepa1b95	QAVSQGSSDSQIIDISNR		2	1904.93115234375	1	a1.a1	1
a1	pepa1b96	QQVPSGESAIIDR	Q1:-17.02655	2	1382.6915283203125	1	a1.a1	1
a1	pepa1b97	QQVPSGESAIIDR		2	1399.718017578125	1	a1.a1	2
a1	pepa1b98	REEIGFRPEYSASQIK		3	1909.97705078125	1	a1.a1	1
a1	pepa1b99	RKGDEVDGVDEVAK		2	1516.7606201171875	1	a1.a1	3
a1	pepa1c100	SAPAAVNSSASADKPISNMK		2	1945.9652099609375	1	a1.a1	1
a1	pepa1c101	SAPAAVNSSASADKPISNMK	M19:+15.99491	2	1961.9600830078125	1	a1.a1	1
a1	pepa1c102	SASADKPISNMK	M11:+15.99491	2	1264.62060546875	1	a1.a1	1
a1	pepa1c103	SATIGIVDIVK		2	1115.66748046875	1	a1.a1	1
a1	pepa1c104	SDAYYCTGDVTAWTK	C6:+57.02146	2	1737.742919921875	1	a1.a1	1
a1	pepa1c105	SDDSSKDPIDVNYEK		3	1711.76611328125	1	a1.a1	1
a1	pepa1c106	SEVQQAVSQGSSDSQIIDISNR		2	2348.1328125	1	a1.a1	2
a1	pepa1c107	SIIATEDK		2	876.4677124023438	1	a1.a1	1
a1	pepa1c108	SIIATEDKEAIK		2	1317.7264404296875	1	a1.a1	1
a1	pepa1c109	SIISEVQQAVSQGSSDSQIIDISNR		3	2661.3330078125	1	a1.a1	1
a1	pepa1c110	SIQEIFIAH		2	1057.568115234375	1	a1.a1	2
a1	pepa1c111	SIQEIFIAHII		2	1283.7362060546875	1	a1.a1	1
a1	pepa1c112	SIQEIFIAHIISPWGAEVK		3	2138.164794921875	1	a1.a1	1
a1	pepa1c113	SSASADKPISNMK	M12:+15.99491	2	1351.652587890625	1	a1.a1	1
a1	pepa1c114	SSKDPIDVNYEK		2	1394.68017578125	1	a1.a1	1
a1	pepa1c115	TAEAGGVTGKGQDGIGSK		2	1632.8192138671875	1	a1.a1	1
a1	pepa1c116	TDIKVVDR		2	945.5368041992188	1	a1.a1	1
a1	pepa1c117	TGNAWHSK		2	900.4326782226562	1	a1.a1	2
a1	pepa1c118	THATTHNAYDIEVIDIFK		3	2088.0400390625	1	a1.a1	1
a1	pepa1c119	THNAYDIEVIDIFK		3	1677.8487548828125	1	a1.a1	1
a1	pepa1c120	TIGDFAAEYAKSNR		2	1542.7550048828125	1	a1.a1	1
a1	pepa1c121	TTNFAGIISQGIR		3	1377.7489013671875	1	a1.a1	1
a1	pepa1c122	TTPDPSANISID		2	1230.5853271484375	1	a1.a1	1
a1	pepa1c123	VEMIDNIIDIEVAY	M3:+15.99491	2	1652.8092041015625	1	a1.a1	1
a1	pepa1c124	VEMIDNIIDIEVAYSIIR	M3:+15.99491	2	2122.110595703125	1	a1.a1	1
a1	pepa1c125	VEVDGFSEIR		2	1150.5743408203125	1	a1.a1	1
a1	pepa1c126	VFSATIGIVDIVK		3	1361.8043212890625	1	a1.a1	5
a1	pepa1c127	VSQGSSDSQIIDISNR		2	1705.8355712890625	1	a1.a1	1
a1	pepa1c128	VVSEDFIQDVSASTK		2	1624.806884765625	1	a1.a1	6
a1	pepa1c129	YFADMVSK	M5:+15.99491	2	976.4448852539062	1	a1.a1	1
a1	pepa1c130	YSIISEVQQAVSQGSSDSQIIDISNR		3	2824.396240234375	1	a1.a1	1
a2	pepa2a1	AGGVGINISAASR		2	1172.6385498046875	1	a2.a1	1
a2	pepa2a2	ASGFVFTR		2	884.462890625	1	a2.a1	1
a2	pepa2a3	AVSSNGPSGNDTPEEIR		2	1729.7991943359375	1	a2.a1	1
a2	pepa2a4	DPNNPYDK		2	962.4218139648438	1	a2.a1	1
a2	pepa2a5	DRPENVHGGIIADDMGIGK		3	1993.9759521484375	1	a2.a1	1
a2	pepa2a6	DSVEENMIK		2	1064.4932861328125	1	a2.a1	1
a2	pepa2a7	EIAAGAFGTK		2	964.5101928710938	1	a2.a1	1
a2	pepa2a8	EIAGAIAYIMDNK		2	1408.7144775390625	1	a2.a1	1
a2	pepa2a9	EYNVNDDSMK	M9:+15.99491	2	1230.4947509765625	1	a2.a1	1
a2	pepa2b10	GDSPIHSIR		2	981.5115966796875	1	a2.a1	1
a2	pepa2b11	INAIMHAITDIR		3	1367.746826171875	1	a2.a1	1
a2	pepa2b12	IREPAIISK		2	1026.6309814453125	1	a2.a1	1
a2	pepa2b13	MSEISSSRPK	M1:+15.99491	2	1137.5572509765625	1	a2.a1	1
a2	pepa2b14	NDIYYNTITNFSEK		2	1721.8021240234375	1	a2.a1	1
a2	pepa2b15	PVTMGDEGGIR	M4:+15.99491	2	1147.5416259765625	1	a2.a1	1
a2	pepa2b16	QDIVITTYNIITHDYGTK	Q1:-17.02655	2	2078.04443359375	1	a2.a1	1
a2	pepa2b17	QDIVITTYNIITHDYGTK		3	2095.071044921875	1	a2.a1	1
a2	pepa2b18	TAVQYIESSDSEEIETSEIPQK		2	2483.16748046875	1	a2.a1	1
a2	pepa2b19	THEMEPAEAIETPIIPHQK	M4:+15.99491	3	2187.075439453125	1	a2.a1	1
a2	pepa2b20	TIGFNIESGWGSGR		2	1480.71826171875	1	a2.a1	1
a2	pepa2b21	TIQRPVTMGDEGGIR		3	1629.838134765625	1	a2.a1	1
a2	pepa2b22	VFIQHITISDEER		2	1586.8177490234375	1	a2.a1	2
a2	pepa2b23	VIIDEGHAIR		2	1122.626953125	1	a2.a1	1
a2	pepa2b24	VNNVNGNQVGHIK		2	1392.7347412109375	1	a2.a1	1
a2	pepa2b25	YIQTVQYGVHGNFPR		2	1778.897705078125	1	a2.a1	1
a2	pepa2b26	YYTGVVNNNEMVAIQR		2	1870.9119873046875	1	a2.a1	1
a2	pepa2b27	YYTGVVNNNEMVAIQR	M11:+15.99491	2	1886.9068603515625	1	a2.a1	1
a3	pepa3a1	AAVWEITGAEFSK		2	1408.7110595703125	1	a3.a1	1
a3	pepa3a2	ADFTVVAGDEGSSTTGGSSEENK		2	2244.974365234375	1	a3.a1	1
a3	pepa3a3	AIDIADMITR		2	1118.5877685546875	1	a3.a1	1
a3	pepa3a4	AIDIADMITR	M7:+15.99491	2	1134.582763671875	1	a3.a1	1
a3	pepa3a5	DIEQGDVSETIR		2	1361.6546630859375	1	a3.a1	1
a3	pepa3a6	DYIPQAFPGGHSMIIDSEVIIIDNK	M13:+15.99491	3	2788.38671875	1	a3.a1	1
a3	pepa3a7	EDEQQQAIQDIASR		2	1630.76708984375	1	a3.a1	1
a3	pepa3a8	EQITQHIADISSK		2	1469.7598876953125	1	a3.a1	1
a3	pepa3a9	IQNEIDMVK		2	1089.561279296875	1	a3.a1	1
a3	pepa3b10	IQNEIDMVK	M7:+15.99491	2	1105.55615234375	1	a3.a1	1
a3	pepa3b11	ITTTGQVTSPVK		2	1231.689697265625	1	a3.a1	1
a3	pepa3b12	IYIPPSTPDFSR		2	1392.7161865234375	1	a3.a1	1
a3	pepa3b13	IYYPDFIVPDPK		2	1466.7569580078125	1	a3.a1	1
a3	pepa3b14	KIEDITEIEGWEEIEDNEK		3	2319.087890625	1	a3.a1	1
a3	pepa3b15	NIQDVVER		2	972.5112915039062	1	a3.a1	1
a3	pepa3b16	NSGEAPSSPTPK		2	1171.5594482421875	1	a3.a1	1
a3	pepa3b17	PNNSGEAPSSPTPK		2	1382.6551513671875	1	a3.a1	1
a3	pepa3b18	SEAHTADGISIR		2	1256.6234130859375	1	a3.a1	2
a3	pepa3b19	SIKPVIPHK		2	1018.6411743164062	1	a3.a1	1
a3	pepa3b20	SMIIDSEVIIIDNK		2	1589.845947265625	1	a3.a1	1
a3	pepa3b21	TGKPIPFGTIGVHK		3	1451.8372802734375	1	a3.a1	1
a3	pepa3b22	VIHNAQEVEK		2	1166.6168212890625	1	a3.a1	1
a3	pepa3b23	VIIDIFTGVR		2	1132.6728515625	1	a3.a1	1
a3	pepa3b24	VIQEGIEGIVIK		2	1297.77294921875	1	a3.a1	1
a4	pepa4a1	AAQAPSSFQIIYDIK		2	1651.869384765625	1	a4.a1	1
a4	pepa4a2	AYIQENIEIVEK		2	1448.7635498046875	1	a4.a1	1
a4	pepa4a3	DDSNIYINVK		2	1180.5849609375	1	a4.a1	1
a4	pepa4a4	DVDGITSINAGR		2	1217.612548828125	1	a4.a1	1
a4	pepa4a5	EIGIISEEVEIYGETK		2	1808.916748046875	1	a4.a1	1
a4	pepa4a6	EQVPGFTPR		2	1030.531982421875	1	a4.a1	1
a4	pepa4a7	GAIAIAQAVQR		2	1097.6429443359375	1	a4.a1	1
a4	pepa4a8	GDIIVVATGQPEMVK		2	1556.835693359375	1	a4.a1	1
a4	pepa4a9	GDIIVVATGQPEMVK	M13:+15.99491	2	1572.83056640625	1	a4.a1	2
a4	pepa4b10	IAHGNSSIIADR		2	1253.66015625	1	a4.a1	1
a4	pepa4b11	IAIIQVGNR		2	983.60009765625	1	a4.a1	1
a4	pepa4b12	IDIDPETITWQR		2	1486.754150390625	1	a4.a1	1
a4	pepa4b13	IFHEITQTDK		2	1231.6322021484375	1	a4.a1	1
a4	pepa4b14	ITIGQAPTEK		2	1057.5892333984375	1	a4.a1	1
a4	pepa4b15	IVGPEGFVVTEAGFGADIGMEK	M20:+15.99491	3	2239.095458984375	1	a4.a1	1
a4	pepa4b16	KVVGDVAYDEAK		2	1293.6689453125	1	a4.a1	1
a4	pepa4b17	MFGIPVVVAVNAFK		2	1491.839599609375	1	a4.a1	1
a4	pepa4b18	MFGIPVVVAVNAFK	M1:+15.99491	2	1507.8345947265625	1	a4.a1	1
a4	pepa4b19	TDPTTITDEEINR		2	1504.7130126953125	1	a4.a1	1
a4	pepa4b20	THISISHNPEQK		2	1390.707763671875	1	a4.a1	1
a4	pepa4b21	TPVPSDIDISR		2	1199.6270751953125	1	a4.a1	1
a4	pepa4b22	VIISAIER		2	900.5516967773438	1	a4.a1	1
a4	pepa4b23	VVGDVAYDEAK		2	1165.573974609375	1	a4.a1	1
a4	pepa4b24	YVVVTGITPTPIGEGK		2	1630.905517578125	1	a4.a1	1
a5	pepa5a1	AEIDDTPMR	M8:+15.99491	2	1063.472900390625	1	a5.a1	1
a5	pepa5a2	FAQHGTFEYEYSQR		2	1762.7823486328125	1	a5.a1	2
a5	pepa5a3	FATHAAAISVR		2	1143.6273193359375	1	a5.a1	1
a5	pepa5a4	GIVEFASK		2	850.46728515625	1	a5.a1	1
a5	pepa5a5	GMGPGTPAGYGR		2	1120.520751953125	1	a5.a1	1
a5	pepa5a6	GMGPGTPAGYGR	M2:+15.99491	2	1136.5157470703125	1	a5.a1	1
a5	pepa5a7	IFVGNIPADITEDEFK		2	1807.9117431640625	1	a5.a1	1
a5	pepa5a8	ISDSEGFK		2	882.4207763671875	1	a5.a1	1
a5	pepa5a9	MEEIHNQEMQK		2	1416.625	1	a5.a1	1
a5	pepa5b10	MGGGGAMNMGDPYGSGGQK		2	1771.7200927734375	1	a5.a1	1
a5	pepa5b11	MGGGGAMNMGDPYGSGGQK	M7:+15.99491	2	1787.7149658203125	1	a5.a1	2
a5	pepa5b12	MGGGGAMNMGDPYGSGGQK	M7:+15.99491 - M9:+15.99491	2	1803.7099609375	1	a5.a1	2
a5	pepa5b13	PVIVEPIEQIDDEDGIPEK		2	2135.075927734375	1	a5.a1	2
a5	pepa5b14	QHHPPYHQQHHQGPPPGGPGGR		3	2403.135498046875	1	a5.a1	1
a5	pepa5b15	SPPPGMGINQNR		2	1267.62158203125	1	a5.a1	1
a5	pepa5b16	SPPPGMGINQNR	M6:+15.99491	2	1283.616455078125	1	a5.a1	1
a5	pepa5b17	YGEPGEVFINK		2	1252.621337890625	1	a5.a1	1
a6	pepa6a1	DKDTIDFIR		2	1122.579345703125	1	a6.a1	1
a6	pepa6a2	EEINSSVAIADTAIEDR		2	1832.8876953125	1	a6.a1	1
a6	pepa6a3	EENDDDFTFGQSAIK		2	1715.7398681640625	1	a6.a1	1
a6	pepa6a4	ETEAYFADIIMK		2	1430.6876220703125	1	a6.a1	1
a6	pepa6a5	ETEAYFADIIMK	M11:+15.99491	2	1446.6824951171875	1	a6.a1	1
a6	pepa6a6	EVQQTIEEIR		2	1244.6485595703125	1	a6.a1	1
a6	pepa6a7	FPANANSTK		2	949.4741821289062	1	a6.a1	1
a6	pepa6a8	HIAGINANR		2	965.5280151367188	1	a6.a1	1
a6	pepa6a9	HIGVGMYQHDVSQTIIK		3	1925.9906005859375	1	a6.a1	1
a6	pepa6b10	HIGVGMYQHDVSQTIIK	M6:+15.99491	3	1941.9854736328125	1	a6.a1	1
a6	pepa6b11	IFNDDNTIPFIIR		2	1577.8326416015625	1	a6.a1	1
a6	pepa6b12	IIYNSINDSFK		2	1313.6739501953125	1	a6.a1	1
a6	pepa6b13	NAPQISDGSEVVVVK		2	1541.8173828125	1	a6.a1	1
a6	pepa6b14	NGPFINR		2	817.431884765625	1	a6.a1	1
a6	pepa6b15	PGEISIISYIRPDVK		3	1686.94287109375	1	a6.a1	1
a6	pepa6b16	QIIITSPVPGR		2	1180.705322265625	1	a6.a1	1
a6	pepa6b17	TFEEIEHVSAPYK		2	1549.753662109375	1	a6.a1	1
a6	pepa6b18	TIMGVDPGYK	M3:+15.99491	2	1096.53466796875	1	a6.a1	1
a6	pepa6b19	VEVQVINIDIPR		2	1394.8006591796875	1	a6.a1	1
a6	pepa6b20	VQVQDVVIK		2	1027.614990234375	1	a6.a1	1
a7	pepa7a1	AFAYTWFNIQAR		2	1487.743408203125	2	a7.a1 a7.a2	1
a7	pepa7a2	DPAGIYQAQSWYIG		2	1568.7384033203125	1	a7.a1	1
a7	pepa7a3	DQDMSSPTTMK		2	1240.518798828125	1	a7.a3	1
a7	pepa7a4	EDFVISITGK		2	1108.5888671875	1	a7.a1	1
a7	pepa7a5	EDFVITVTGK		2	1108.5888671875	2	a7.a2 a7.a3	1
a7	pepa7a6	IDIVMVIIFK	M5:+15.99491	2	1206.717041015625	3	a7.a1 a7.a2 a7.a3	1
a7	pepa7a7	NPPGYIEDSFVK		2	1365.6689453125	1	a7.a3	1
a7	pepa7a8	NSPSPQDSPR		2	1084.502197265625	1	a7.a1	1
a7	pepa7a9	NWTEDMEGGISSPVK	M6:+15.99491	2	1665.742919921875	1	a7.a1	1
a7	pepa7b10	PIFSSASPQDSSPR		2	1475.712890625	1	a7.a3	1
a7	pepa7b11	SFVGIGPR		2	832.468017578125	1	a7.a1	1
a7	pepa7b12	SGVFNVSEIVR		2	1206.6480712890625	1	a7.a3	1
a7	pepa7b13	SPFNSPSPQDSPR		2	1415.6553955078125	1	a7.a1	1
a7	pepa7b14	SPGSGSQSSGWHEVEPGMPSPTTIK	M18:+15.99491	3	2556.16748046875	1	a7.a2	1
a7	pepa7b15	SVEDEMDSPGEEPFYTGQGR	M6:+15.99491	2	2245.91943359375	1	a7.a2	1
a7	pepa7b16	SVTEIIQVSR		2	1131.63720703125	1	a7.a1	1
a7	pepa7b17	TPVVTGTGPNFSIGEIQGHIAYDINPASTGIR		3	3282.67578125	1	a7.a1	1
a7	pepa7b18	VHNPFIPTPMIPPPPPPPMAR	M10:+15.99491	3	2319.214599609375	1	a7.a2	1
a7	pepa7b19	VHNPFIPTPMIPPPPPPPMAR	M10:+15.99491 - M19:+15.99491	3	2335.20947265625	1	a7.a2	1
a8	pepa8a1	AAESSSDSSDSDSSEDDEAPSKPAGTTK		3	2758.129638671875	1	a8.a1	1
a8	pepa8a2	ANGTSAITAQNGK		2	1232.6234130859375	1	a8.a1	1
a8	pepa8a3	ASESSSSEESSDDDDEEDQK		2	2175.78076171875	1	a8.a1	1
a8	pepa8a4	ASSSDSEDSSEEEEEVQGPPAK		2	2293.943115234375	1	a8.a1	1
a8	pepa8a5	EEEIEVDSR		2	1105.501220703125	1	a8.a1	1
a8	pepa8a6	GAAGDWGER		2	918.4067993164062	1	a8.a1	1
a8	pepa8a7	NSSNKPAVTTK		2	1146.61181640625	1	a8.a1	1
a8	pepa8a8	QQPVESSEDSSDESDSSSEEEK		2	2414.944091796875	1	a8.a1	1
a8	pepa8a9	SIGTQPPK		2	827.4625854492188	1	a8.a1	1
a8	pepa8b10	SSDSDSDSSSEDEPPK		2	1668.6358642578125	1	a8.a1	1
a8	pepa8b11	VADNSFDAK		2	966.453125	1	a8.a1	1
a8	pepa8b12	VAGGAAPSKPASAK		2	1211.6746826171875	1	a8.a1	1
a8	pepa8b13	VREEEIEVDSR		3	1360.670654296875	1	a8.a1	1
a8	pepa8b14	VVPSDIYPIVIGFIR		3	1687.9786376953125	1	a8.a1	1
a9	pepa9a1	ATAFNEQVDK		2	1122.54296875	1	a9.a1	1
a9	pepa9a2	ATVMDVKPVDYR		2	1393.71484375	1	a9.a1	1
a9	pepa9a3	ATVMDVKPVDYR	M4:+15.99491	3	1409.709716796875	1	a9.a1	1
a9	pepa9a4	DKNEQAFEEVFQNANFR		3	2085.962890625	1	a9.a1	1
a9	pepa9a5	FFPIIEVNK		2	1106.6248779296875	1	a9.a1	1
a9	pepa9a6	GWFDAEGQAIDGVSISDIK		2	2007.9661865234375	1	a9.a1	1
a9	pepa9a7	IFSIEIVDESGEIR		2	1606.8326416015625	1	a9.a1	1
a9	pepa9a8	IGNPVPYNEGIGQPQVAPPAPAASPAASSR		3	2913.48583984375	1	a9.a1	1
a9	pepa9a9	NIYIMDTSGK	M5:+15.99491	2	1157.5511474609375	1	a9.a1	1
a9	pepa9b10	PQPQNGSSGMGSTVSK	M10:+15.99491	2	1577.7227783203125	1	a9.a1	1
a9	pepa9b11	SENIGQGDKPDYFSSVATVVYIR		3	2545.25732421875	1	a9.a1	1
a9	pepa9b12	SGGVGGSNTNWK		2	1163.54443359375	1	a9.a1	1
a9	pepa9b13	VIDQQNGIYR		2	1205.627685546875	1	a9.a1	1
a9	pepa9b14	VVTATIWGEDADK		2	1404.7010498046875	1	a9.a1	1
b10	pepb10a1	EITAPDENIPAK		2	1297.663818359375	1	b10.a1	1
b10	pepb10a2	ENGFSSPPQIK		2	1203.6009521484375	1	b10.a1	1
b10	pepb10a3	FAWAIDMADEDYEF		2	1722.6995849609375	1	b10.a1	1
b10	pepb10a4	HIQDIMEGITAK		2	1355.69921875	1	b10.a1	1
b10	pepb10a5	MIDHEYTTK		2	1137.52490234375	1	b10.a1	1
b10	pepb10a6	MIDHEYTTK	M1:+15.99491	2	1153.519775390625	1	b10.a1	1
b10	pepb10a7	NIQIFMENK		2	1136.5772705078125	1	b10.a1	1
b10	pepb10a8	QPEDDIFDR	Q1:-17.02655	2	1117.4801025390625	1	b10.a1	1
b10	pepb10a9	SGDHIHNDSQIEADFR	S1:+42.01057	3	1882.8319091796875	1	b10.a1	1
b10	pepb10b10	TYNASITIQQQIK		2	1507.8118896484375	1	b10.a1	1
b10	pepb10b11	VPSPPPGHK		2	915.505126953125	1	b10.a1	2
b10	pepb10b12	YIMINPSSR	M3:+15.99491	2	1096.5460205078125	1	b10.a1	1
b11	pepb11a1	AEEIWQQSVIGDYIAR		2	1877.9395751953125	1	b11.a1	1
b11	pepb11a2	FIESIPEEEQQR		2	1504.7281494140625	1	b11.a1	1
b11	pepb11a3	FREDHPDIIQNAK		3	1582.7977294921875	1	b11.a1	1
b11	pepb11a4	HPEINISEEGITK		2	1466.7490234375	1	b11.a1	1
b11	pepb11a5	MWNDISEK		2	1022.4616088867188	1	b11.a1	1
b11	pepb11a6	QIQEERPEISESEITR	Q1:-17.02655	2	1926.9407958984375	1	b11.a1	1
b11	pepb11a7	QIQEERPEISESEITR		3	1943.96728515625	1	b11.a1	1
b11	pepb11a8	SDIPEKPK		2	913.4993286132812	1	b11.a1	1
b11	pepb11a9	TITEIIIDAQEHVK		2	1609.8800048828125	1	b11.a1	1
b11	pepb11b10	TTESHMDWEK		2	1263.531494140625	1	b11.a1	1
b11	pepb11b11	TTESHMDWEK	M6:+15.99491	2	1279.5263671875	1	b11.a1	1
b11	pepb11b12	WVEISNEVR		2	1131.5797119140625	1	b11.a1	1
b11	pepb11b13	YIQDFQR		2	969.4793090820312	1	b11.a1	1
b12	pepb12a1	EVDATSPAPSTSSTVK		2	1576.7705078125	1	b12.a1	1
b12	pepb12a2	EVMVINATESFVYEPK		2	1855.9150390625	1	b12.a1	1
b12	pepb12a3	EVMVINATESFVYEPK	M3:+15.99491	2	1871.9100341796875	1	b12.a1	1
b12	pepb12a4	GEFTYYEIQDNTGK		2	1664.7442626953125	1	b12.a1	1
b12	pepb12a5	GIEVINDYHFR		2	1362.6805419921875	1	b12.a1	1
b12	pepb12a6	IFEDIPTIEDIAETIK		2	1846.9688720703125	1	b12.a1	1
b12	pepb12a7	IKTEPEEVSIEDSAQSDIK		3	2118.04541015625	1	b12.a1	1
b12	pepb12a8	IQIADIMEEK	M7:+15.99491	2	1205.608642578125	1	b12.a1	1
b12	pepb12a9	MEVVVHGR	M1:+15.99491	2	942.4829711914062	1	b12.a1	1
b12	pepb12b10	NATESFVYEPK		2	1284.611083984375	1	b12.a1	1
b12	pepb12b11	TEPEEVSIEDSAQSDIK		2	1876.8662109375	1	b12.a1	1
b12	pepb12b12	TPQMPPTTPSSSFFTK	M4:+15.99491	2	1769.8419189453125	1	b12.a1	1
b12	pepb12b13	VISTTKPFEYETPEMEK		3	2028.98388671875	1	b12.a1	1
b13	pepb13a1	APQVIVIAPTR		2	1164.7103271484375	1	b13.a1	1
b13	pepb13a2	DVESYIHR		2	1018.4957275390625	1	b13.a1	1
b13	pepb13a3	EEPSQNDISPK		2	1243.5804443359375	1	b13.a1	1
b13	pepb13a4	EEYQIVQVEQK		2	1392.7010498046875	1	b13.a1	1
b13	pepb13a5	EGAFSNFPISEETIK		2	1668.81201171875	1	b13.a1	1
b13	pepb13a6	EQIGEEIDSK		2	1147.548095703125	1	b13.a1	1
b13	pepb13a7	GAVEAIAAAIAH		2	1093.6004638671875	1	b13.a1	1
b13	pepb13a8	NEEPSEEEIDAPK		2	1486.65478515625	1	b13.a1	1
b13	pepb13a9	NGIDIIVGTPGR		2	1211.6746826171875	1	b13.a1	1
b13	pepb13b10	SDAGIESDTAMK	M11:+15.99491	2	1240.53662109375	1	b13.a1	1
b13	pepb13b11	TFSFAIPIIEK		2	1265.71435546875	1	b13.a1	1
b13	pepb13b12	WQISVATEQPEIEGPR		2	1839.9239501953125	1	b13.a1	1
b14	pepb14a1	AEGGGGGGRPGAPAAGDGK		3	1538.73095703125	1	b14.a1	1
b14	pepb14a2	ANFESDEVEISYAK		2	1601.7333984375	1	b14.a1	1
b14	pepb14a3	EKPYFPIPEEYTFIQNVPIEDR		3	2724.35595703125	1	b14.a1	1
b14	pepb14a4	GYFEYIEENK		2	1291.58447265625	1	b14.a1	1
b14	pepb14a5	IIEQYKEESK		2	1266.657958984375	1	b14.a1	1
b14	pepb14a6	NFIIDQTNVSAAAQR		2	1647.8453369140625	1	b14.a1	1
b14	pepb14a7	NGQDIGVAFK		2	1048.5426025390625	1	b14.a1	1
b14	pepb14a8	PAMEPGNGSIDIGGDSAGR	M3:+15.99491	2	1816.8133544921875	1	b14.a1	1
b14	pepb14a9	SSGPTSIFAVTVAPPGAR		2	1714.9127197265625	1	b14.a1	1
b14	pepb14b10	YNIIGTNTIMDK		2	1382.6988525390625	1	b14.a1	1
b14	pepb14b11	YNIIGTNTIMDK	M10:+15.99491	2	1398.69384765625	1	b14.a1	1
b15	pepb15a1	DGQVINETSQHHDDIE		2	1836.7999267578125	1	b15.a1	1
b15	pepb15a2	IIIAEIEQIK		2	1169.71435546875	1	b15.a1	1
b15	pepb15a3	IQDEIQNMK		2	1118.551513671875	1	b15.a1	1
b15	pepb15a4	IQDEIQNMK	M8:+15.99491	2	1134.54638671875	1	b15.a1	1
b15	pepb15a5	ISIPIPNFSSINIR		2	1570.8956298828125	1	b15.a1	1
b15	pepb15a6	MFGGPGTASR		2	980.4622802734375	1	b15.a1	1
b15	pepb15a7	QDVDNASIAR		2	1088.533447265625	1	b15.a1	1
b15	pepb15a8	SIYASSPGGVYATR		2	1428.712158203125	1	b15.a1	1
b15	pepb15a9	SYVTTSTR		2	914.4581909179688	1	b15.a1	1
b16	pepb16a1	AAGVNVEPFWPGIFAK		2	1702.8956298828125	1	b16.a2	1
b16	pepb16a2	AGAAPAGGPAPSTAAAPAEEK		2	1791.8875732421875	1	b16.a2	1
b16	pepb16a3	IASVPAGGAVAVSAAPGSAAPAAGSAPAAAEEK		3	2774.432373046875	1	b16.a1	1
b16	pepb16a4	IIDSVGIEADDDR		2	1417.6810302734375	1	b16.a1	1
b16	pepb16a5	KEESEESDDDMGFGIFD		2	1949.7596435546875	2	b16.a1 b16.a2	1
b16	pepb16a6	KEESEESDDDMGFGIFD	M11:+15.99491	2	1965.754638671875	2	b16.a1 b16.a2	1
b16	pepb16a7	NIEDVIAQGIGK		2	1256.6849365234375	1	b16.a1	1
b16	pepb16a8	YVASYIIAAIGGNSSPSAK		2	1868.9757080078125	1	b16.a1	2
b17	pepb17a1	DFKPGDIIFAK		3	1250.6783447265625	1	b17.a1	1
b17	pepb17a2	FSSQQAATK		2	967.4848022460938	1	b17.a1	1
b17	pepb17a3	IDNIDVNR		2	958.4957275390625	1	b17.a1	1
b17	pepb17a4	NMFIVGEGDSVITQVINK		3	1964.0162353515625	1	b17.a1	1
b17	pepb17a5	NMFIVGEGDSVITQVINK	M2:+15.99491	3	1980.0111083984375	1	b17.a1	1
b17	pepb17a6	QSNASSDVEVEEK		2	1421.6395263671875	1	b17.a1	1
b17	pepb17a7	VDEVPDGAVKPPTNK		2	1565.8173828125	1	b17.a1	1
b17	pepb17a8	VSQVIMEK		2	933.5078125	1	b17.a1	1
b18	pepb18a1	AIYYIQIHPQEIR		3	1643.8907470703125	1	b18.a1	1
b18	pepb18a2	EEQMDGTVTIK	M4:+15.99491	2	1266.588623046875	1	b18.a1	1
b18	pepb18a3	GDFIIVGDIMR		2	1235.645751953125	1	b18.a1	1
b18	pepb18a4	IAVMEIFR		2	978.5444946289062	1	b18.a1	1
b18	pepb18a5	IEVQDTSGGTTAIRPSASTQAISSSVSSSK		3	2952.47607421875	1	b18.a1	1
b18	pepb18a6	VVEEITR		2	845.4730834960938	1	b18.a1	1
b18	pepb18a7	YIIGDMEGR		2	1053.5037841796875	1	b18.a1	1
b19	pepb19a1	AQPISIEEIIAK		2	1311.7523193359375	1	b19.a1	1
b19	pepb19a2	DIIGVAETGSGK		2	1146.6004638671875	1	b19.a1	1
b19	pepb19a3	DIIVATDVAGR		2	1129.62158203125	1	b19.a1	1
b19	pepb19a4	EIAQQIEEETIK		2	1430.7376708984375	1	b19.a1	1
b19	pepb19a5	GFIAGIDIK		2	933.540771484375	1	b19.a1	1
b19	pepb19a6	IEESDQGPYAIIIAPTR		2	1872.9705810546875	1	b19.a1	1
b19	pepb19a7	MIEDPQER		2	1017.4674072265625	1	b19.a1	1
b20	pepb20a1	AFIADPSAFVAAAPVAAATTAAPAAAAAPAK		3	2752.467041015625	1	b20.a1	1
b20	pepb20a2	EESEESDEDMGFGIFD		2	1835.680419921875	1	b20.a1	1
b20	pepb20a3	GNVGFVFTK		2	968.5203857421875	1	b20.a1	1
b20	pepb20a4	GTIEIISDVQIIK		2	1428.8311767578125	1	b20.a1	1
b20	pepb20a5	IIQIIDDYPK		2	1217.677978515625	1	b20.a1	1
b20	pepb20a6	TSFFQAIGITTK		2	1313.71044921875	1	b20.a1	1
b20	pepb20a7	VIAISVETDYTFPIAEK		2	1896.00048828125	1	b20.a1	1
b21	pepb21a1	AGPEEIGK		2	800.415283203125	1	b21.a1	1
b21	pepb21a2	AIGSTSKPQESPK		2	1329.7012939453125	1	b21.a1	1
b21	pepb21a3	DSPFGISFVR		2	1124.5738525390625	1	b21.a1	1
b21	pepb21a4	IIPHQIYGVVPQA		2	1434.810791015625	1	b21.a1	1
b21	pepb21a5	TPATAPVPAR		2	980.5527954101562	1	b21.a1	1
b21	pepb21a6	YSQVIGIGGR		2	1049.57421875	1	b21.a1	1
b22	pepb22a1	DEQIESIFQR		2	1264.6171875	1	b22.a1	1
b22	pepb22a2	ENAEVDGDDDAEEMEAK	M14:+15.99491	2	1882.7135009765625	1	b22.a1	1
b22	pepb22a3	EVIINNINR		2	1084.6114501953125	1	b22.a1	1
b22	pepb22a4	TEGISVISQAMAVIK		2	1546.851318359375	1	b22.a1	1
b22	pepb22a5	VVTDTDETEIAR		2	1348.6595458984375	1	b22.a1	1
b22	pepb22a6	YVMTTTTIER		2	1214.6090087890625	1	b22.a1	1
b23	pepb23a1	FSSSSGYGGGSSR		2	1235.529052734375	1	b23.a1	1
b23	pepb23a2	GGSGGSYGGGGSGGGYGGGSGSR		2	1791.7281494140625	1	b23.a1	1
b23	pepb23a3	SGGGGGGGIGSGGSIR		2	1232.59814453125	1	b23.a1	1
b23	pepb23a4	SRSGGGGGGGIGSGGSIR		3	1475.7314453125	1	b23.a1	1
b23	pepb23a5	STMQEINSR		2	1065.499755859375	1	b23.a1	1
b24	pepb24a1	DVAYQYVK		2	985.4993286132812	1	b24.a1	1
b24	pepb24a2	ESETTTSIVIER		2	1364.6907958984375	1	b24.a1	1
b24	pepb24a3	QATTIIADNIIFISDQTK		2	1992.065185546875	1	b24.a1	1
b24	pepb24a4	SGDSEVYQIGDVSQK		2	1611.7501220703125	1	b24.a1	1
b24	pepb24a5	VGQDPVIR		2	883.5	1	b24.a1	1
b25	pepb25a1	AIFIADGNVFTTGFSR		2	1715.8756103515625	1	b25.a1	1
b25	pepb25a2	NADPIIISIK		2	1083.641357421875	1	b25.a1	1
b25	pepb25a3	NIIDSKPTANK		2	1200.65869140625	1	b25.a1	1
b25	pepb25a4	TTDTASVQNEAK		2	1264.60205078125	1	b25.a1	1
b25	pepb25a5	YFEITDESPYVHYINTFSSK		3	2440.134765625	1	b25.a1	1
b26	pepb26a1	AIGNTEIENK		2	1088.5587158203125	1	b26.a1	1
b26	pepb26a2	EDNFNTAMQVIR		2	1437.679443359375	1	b26.a1	1
b26	pepb26a3	EYPFIIDAFQR		2	1398.7056884765625	1	b26.a1	1
b26	pepb26a4	IVIPNEESVVIYYK		2	1665.91015625	1	b26.a1	1
b26	pepb26a5	NFQPVIIFSFSK		2	1426.7733154296875	1	b26.a1	1
b27	pepb27a1	AETIEFNDVYQEVK	A1:+42.01057	2	1726.8173828125	1	b27.a1	1
b27	pepb27a2	FYVPPTQEDGVDPVEAFAQNVISK		3	2650.303955078125	1	b27.a1	1
b27	pepb27a3	QGTQYTFSSIER		2	1416.67578125	1	b27.a1	1
b27	pepb27a4	SDHPGISITDISK		3	1369.6961669921875	1	b27.a1	1
b27	pepb27a5	VDNIQAGEITEGIWR		2	1700.8607177734375	1	b27.a1	1
b28	pepb28a1	DYTYEEIINR		2	1315.616943359375	1	b28.a1	1
b28	pepb28a2	FPDEDEIIEK		2	1234.584228515625	1	b28.a1	1
b28	pepb28a3	IFDIDEAEEGVK		2	1364.657958984375	1	b28.a1	1
b28	pepb28a4	SPDTIIQK		2	901.4993286132812	1	b28.a1	1
b29	pepb29a1	DIIAVVFYGTEK		2	1354.7257080078125	1	b29.a1	1
b29	pepb29a2	DSIIFIVDASK		2	1207.6573486328125	1	b29.a1	1
b29	pepb29a3	SDSFENPVIQQHFR		3	1703.81396484375	1	b29.a1	1
b29	pepb29a4	VEYSEEEIK		2	1125.5313720703125	1	b29.a1	1
b30	pepb30a1	IINDISSDAPGVPR		2	1453.7650146484375	1	b30.a2	1
b30	pepb30a2	TDDPQIK		2	816.4102172851562	1	b30.a1	1
b30	pepb30a3	VAVIENQNK		2	1014.5582885742188	2	b30.a1 b30.a2	1
b31	pepb31a1	AIAAAGYDVEK		2	1107.5684814453125	1	b31.a1	1
b31	pepb31a2	ASGPPVSEIITK		2	1198.668212890625	1	b31.a1	1
b31	pepb31a3	SGVSIAAIK		2	845.509521484375	1	b31.a1	1
b32	pepb32a1	APTNIVYK		2	905.509521484375	1	b32.a1	1
b32	pepb32a2	IDDMTAAPMDVR	M9:+15.99491	2	1350.6031494140625	1	b32.a1	1
b32	pepb32a3	QAVDFISNEGHIYSTVDDDHFK	Q1:-17.02655	3	2520.1318359375	1	b32.a1	1
b33	pepb33a1	FDETEQAIANER		2	1422.6500244140625	1	b33.a1	1
b33	pepb33a2	MSQEEVNVFR		2	1238.583740234375	1	b33.a1	1
b33	pepb33a3	VTYVVIDEADR		2	1279.6529541015625	1	b33.a1	1
b34	pepb34a1	APGEQTVPAINIQNAFR		2	1825.9559326171875	1	b34.a1	1
b34	pepb34a2	NEGNIFPNPEATFVK		2	1676.8282470703125	1	b34.a1	1
b34	pepb34a3	YEEEEEQSR		2	1198.486328125	1	b34.a1	1
b35	pepb35a1	FTWEQAFIR		2	1197.60546875	1	b35.a1	1
b35	pepb35a2	IGQTSSVGIHYIVAK		3	1572.874755859375	1	b35.a1	1
b35	pepb35a3	SDVISQIPAK		2	1057.5892333984375	1	b35.a1	1
b36	pepb36a1	GIGAGGSITGIK		2	1030.589599609375	1	b36.a1	1
b36	pepb36a2	MVVTGDNVGNVIIINMDGK		2	1989.0147705078125	1	b36.a1	1
b36	pepb36a3	YNIIVVGR		2	933.5521240234375	1	b36.a1	1
b37	pepb37a1	IIHDFPQFYPIGIVQHD		3	2039.0389404296875	1	b37.a1	1
b37	pepb37a2	MFIISDGEGK		2	1096.53466796875	1	b37.a1	1
b37	pepb37a3	VDMMDIPR	V1:+42.01057	2	1018.469970703125	1	b37.a1	1
b38	pepb38a1	AGAGIGDGER		2	902.43310546875	1	b38.a1	1
b38	pepb38a2	MEGGTENDIR	M1:+15.99491	2	1137.4844970703125	1	b38.a1	1
b39	pepb39a1	AGFAGDDAPR		2	976.44873046875	1	b39.a1	1
b39	pepb39a2	DSYVGDEAQSK		2	1198.522705078125	1	b39.a1	1
b40	pepb40a1	AASEQQADTSGGDSPK		2	1548.677734375	1	b40.a1	1
b40	pepb40a2	TPFGPISSR		2	961.5106201171875	1	b40.a1	1
b41	pepb41a1	QHSDPNEQVTR	Q1:-17.02655	2	1293.5821533203125	1	b41.a1	1
b41	pepb41a2	SNSNAVSAIPINK		2	1314.70166015625	1	b41.a1	1
b42	pepb42a1	TTASEPVEQSEATSK		2	1564.734130859375	1	b42.a1	1
b42	pepb42a2	YTDINSNDVTGIR		2	1467.707763671875	1	b42.a1	1
b43	pepb43a1	EDIIQGFR		2	977.5054931640625	1	b43.a1	1
b43	pepb43a2	EEASGSSVTAEEAK		2	1394.6285400390625	1	b43.a1	1
b44	pepb44a1	AIAAGGYDVEK		2	1093.5528564453125	1	b44.a1	1
b44	pepb44a2	ATGPPVSEIITK		2	1212.6839599609375	1	b44.a1	1
b45	pepb45a1	AGGEAGVTIGQPHISR	A1:+42.01057	2	1591.819091796875	1	b45.a1	1
b45	pepb45a2	GVTIKPTVDDD		2	1159.58447265625	1	b45.a1	1
b46	pepb46a1	DAVTYTEHAK		2	1134.54296875	1	b46.a1	1
b46	pepb46a2	TVTAMDVVYAIK		2	1310.702880859375	1	b46.a1	1
b47	pepb47a1	AAIGPSSQNVTEYVVR	A1:+42.01057	2	1732.886962890625	1	b47.a1	1
b47	pepb47a2	PGTPSAEGGSTSSTIR		2	1504.7242431640625	1	b47.a1	1
b48	pepb48a1	AIISGAGPADVYTFNFSK		2	1857.9385986328125	1	b48.a1	1
b48	pepb48a2	IINAAQER		2	914.5057983398438	1	b48.a1	1
b49	pepb49a1	HIVSAGYVHVNR		3	1351.723388671875	1	b49.a1	1
b49	pepb49a2	VAGFDIDGTIITTR		2	1478.785400390625	1	b49.a1	1
b50	pepb50a1	ATDTSQGEIVHPK	A1:+42.01057	2	1424.7020263671875	1	b50.a1	1
b50	pepb50a2	IEDVIPIAFTR		2	1273.7154541015625	1	b50.a1	1
b51	pepb51a1	ITMQVSSIQR		2	1162.625244140625	1	b51.a1	1
b51	pepb51a2	NVGQFSGFPFEK		2	1356.65869140625	1	b51.a1	1
b52	pepb52a1	AVTPPMPIITPATPGGIPPAAAVAAAAATAK		3	2794.553955078125	1	b52.a1	1
b52	pepb52a2	VVAEVYDQER		2	1207.5958251953125	1	b52.a1	1
b53	pepb53a1	IAGIDITDATIR		2	1258.7005615234375	1	b53.a1	1
b53	pepb53a2	ITDQTIIYIR		2	1235.6998291015625	1	b53.a1	1
b54	pepb54a1	MFYGNSDDIGVFISK		2	1692.794189453125	1	b54.a1	1
b54	pepb54a2	VWFGDVEAETMYR		2	1602.72607421875	1	b54.a1	1

## Sheet: spectra
MS Sample :	DaPR130924_VB108_O1933.m
Group ID	Peptide ID	Sample	Scan	Rt (minutes)	Sequence (top)	Modifs (top)	Number of subgroups	Sub-groups Ids	Best E-value	Best hyperscore	Charge	MH+ Obs	MH+ theo	DeltaMH+	Delta-ppm
a1	pepa1c117	DaPR130924_VB108_O1933.m	653	10.0	TGNAWHSK		1	a1.a1	1.5999999959603883E-5	38.79999923706055	2	900.4334106445312	900.4326782226562	6.99999975040555E-4	0.7774040102834441
a1	pepa1c117	DaPR130924_VB108_O1933.m	719	10.510000228881836	TGNAWHSK		1	a1.a1	1.4000000373926014E-4	39.0	2	900.4337158203125	900.4326782226562	0.0010000000474974513	1.1105772498964928
a1	pepa1b42	DaPR130924_VB108_O1933.m	656	10.010000228881836	GNAWHSK		1	a1.a1	0.008200000040233135	26.600000381469727	2	799.3855590820312	799.385009765625	6.000000284984708E-4	0.7505770325545474
a1	pepa1b85	DaPR130924_VB108_O1933.m	680	10.149999618530273	NTHATTHNAY		1	a1.a1	1.6999999934341758E-4	45.5	2	1129.5020751953125	1129.50244140625	-3.9999998989515007E-4	-0.35413822514375726
a1	pepa1b43	DaPR130924_VB108_O1933.m	703	10.399999618530273	GQDGIGSKAEK		1	a1.a1	1.9000000293090125E-6	48.70000076293945	2	1089.5540771484375	1089.553955078125	1.9999999494757503E-4	0.1835613500510255
a1	pepa1a9	DaPR130924_VB108_O1933.m	757	10.880000114440918	ASADKPLSNMK	M10:+15.99491	1	a1.a1	1.7999999499807018E-6	52.0	2	1177.5880126953125	1177.588623046875	-5.000000237487257E-4	-0.4245965135558402
a1	pepa1c102	DaPR130924_VB108_O1933.m	784	11.149999618530273	SASADKPLSNMK	M11:+15.99491	1	a1.a1	3.800000122282654E-4	37.400001525878906	2	1264.62060546875	1264.62060546875	9.999999747378752E-5	0.07907509733855797
a1	pepa1c113	DaPR130924_VB108_O1933.m	799	11.260000228881836	SSASADKPLSNMK	M12:+15.99491	1	a1.a1	1.0999999631167157E-6	43.400001525878906	2	1351.652587890625	1351.652587890625	0.0	0.0
a1	pepa1b59	DaPR130924_VB108_O1933.m	1006	12.609999656677246	LGGKLTGTANK		1	a1.a1	0.01600000075995922	42.20000076293945	2	1059.6158447265625	1059.6160888671875	-1.9999999494757503E-4	-0.18874760118203818
a1	pepa1b13	DaPR130924_VB108_O1933.m	1088	13.15999984741211	AVNSSASADKPLSNMK	M15:+15.99491	1	a1.a1	0.017000000923871994	35.400001525878906	3	1635.8023681640625	1635.8011474609375	0.0013000000035390258	0.7947176254013903
a1	pepa1b13	DaPR130924_VB108_O1933.m	1096	13.229999542236328	AVNSSASADKPLSNMK	M15:+15.99491	1	a1.a1	0.01899999938905239	30.700000762939453	2	1635.801513671875	1635.8011474609375	5.000000237487257E-4	0.3056606388403732
a1	pepa1a8	DaPR130924_VB108_O1933.m	1183	13.75	ASADKPLSNMK		1	a1.a1	0.004000000189989805	39.599998474121094	2	1161.59423828125	1161.59375	6.000000284984708E-4	0.5165317293575924
a1	pepa1c115	DaPR130924_VB108_O1933.m	1225	14.0	TAEAGGVTGKGQDGIGSK		1	a1.a1	4.600000025334339E-8	52.70000076293945	2	1632.8173828125	1632.8192138671875	-0.0017000000225380063	-1.0411440581420566
a1	pepa1b99	DaPR130924_VB108_O1933.m	1301	14.5	RKGDEVDGVDEVAK		1	a1.a1	0.006399999838322401	36.20000076293945	3	1516.7613525390625	1516.7606201171875	7.999999797903001E-4	0.527439840657579
a1	pepa1b99	DaPR130924_VB108_O1933.m	1396	15.010000228881836	RKGDEVDGVDEVAK		1	a1.a1	8.099999977275729E-4	58.900001525878906	3	1516.7615966796875	1516.7606201171875	8.999999845400453E-4	0.5933698255368139
a1	pepa1b99	DaPR130924_VB108_O1933.m	1353	14.779999732971191	RKGDEVDGVDEVAK		1	a1.a1	3.7999998880877683E-7	50.400001525878906	2	1516.7603759765625	1516.7606201171875	-1.9999999494757503E-4	-0.13185996016439475
a1	pepa1c116	DaPR130924_VB108_O1933.m	1398	15.010000228881836	TDIKVVDR		1	a1.a1	0.003700000001117587	33.400001525878906	2	945.5374145507812	945.5368041992188	6.000000284984708E-4	0.634560205201758
a1	pepa1b67	DaPR130924_VB108_O1933.m	1479	15.5	KGDEVDGVDEVAK		1	a1.a1	0.002099999925121665	43.0	3	1360.66015625	1360.6595458984375	6.000000284984708E-4	0.44096264220326575
a1	pepa1b67	DaPR130924_VB108_O1933.m	1670	16.459999084472656	KGDEVDGVDEVAK		1	a1.a1	2.499999936844688E-5	57.20000076293945	2	1360.6611328125	1360.6595458984375	0.0017000000225380063	1.2493941101302486
a1	pepa1b67	DaPR130924_VB108_O1933.m	1556	15.949999809265137	KGDEVDGVDEVAK		1	a1.a1	4.600000025334339E-8	55.79999923706055	2	1360.66064453125	1360.6595458984375	0.0012000000569969416	0.8819252844065315
a1	pepa1b67	DaPR130924_VB108_O1933.m	1469	15.449999809265137	KGDEVDGVDEVAK		1	a1.a1	1.500000053056283E-6	54.0	2	1360.6591796875	1360.6595458984375	-3.000000142492354E-4	-0.22048132110163288
a1	pepa1b67	DaPR130924_VB108_O1933.m	1820	17.18000030517578	KGDEVDGVDEVAK		1	a1.a1	0.0020000000949949026	38.599998474121094	2	1360.658203125	1360.6595458984375	-0.0012000000569969416	-0.8819252844065315
a1	pepa1c101	DaPR130924_VB108_O1933.m	1516	15.699999809265137	SAPAAVNSSASADKPLSNMK	M19:+15.99491	1	a1.a1	8.800000068731606E-4	35.20000076293945	2	1961.964111328125	1961.9600830078125	0.004100000020116568	2.0897469095451733
a1	pepa1b12	DaPR130924_VB108_O1933.m	1526	15.760000228881836	AVNSSASADKPLSNMK		1	a1.a1	0.002400000113993883	44.79999923706055	2	1619.8072509765625	1619.80615234375	0.0010999999940395355	0.6790936016929617
a1	pepa1b83	DaPR130924_VB108_O1933.m	1552	15.930000305175781	NREELGFR		1	a1.a1	0.009999999776482582	32.599998474121094	2	1020.5245361328125	1020.5225219726562	0.0020000000949949026	1.9597804574943916
a1	pepa1b87	DaPR130924_VB108_O1933.m	1614	16.229999542236328	PEYSASQLK		1	a1.a1	4.900000058114529E-4	46.0	2	1022.5161743164062	1022.5156860351562	3.9999998989515007E-4	0.39119203290285487
a1	pepa1b61	DaPR130924_VB108_O1933.m	1729	16.780000686645508	LLWHGSR		1	a1.a1	0.008299999870359898	36.599998474121094	2	868.4800415039062	868.4791870117188	7.999999797903001E-4	0.9211504337173084
a1	pepa1b61	DaPR130924_VB108_O1933.m	1617	16.25	LLWHGSR		1	a1.a1	0.0019000000320374966	42.79999923706055	2	868.4810180664062	868.4791870117188	0.0017999999690800905	2.0725884926195732
a1	pepa1b36	DaPR130924_VB108_O1933.m	1628	16.299999237060547	GGAAVDPDSGLEHSAH		1	a1.a1	0.006300000008195639	30.299999237060547	3	1519.678466796875	1519.6776123046875	7.999999797903001E-4	0.5264274299448614
a1	pepa1b36	DaPR130924_VB108_O1933.m	1635	16.329999923706055	GGAAVDPDSGLEHSAH		1	a1.a1	1.799999971296984E-8	52.599998474121094	2	1519.6766357421875	1519.6776123046875	-8.999999845400453E-4	-0.5922308634757988
a1	pepa1c107	DaPR130924_VB108_O1933.m	1663	16.450000762939453	SLLATEDK		1	a1.a1	0.002300000051036477	29.299999237060547	2	876.465087890625	876.4677124023438	-0.0026000000070780516	-2.9664526944770304
a1	pepa1b70	DaPR130924_VB108_O1933.m	1752	16.8799991607666	KPPLLNNADSVQAK		1	a1.a1	0.017000000923871994	42.099998474121094	2	1494.8272705078125	1494.827880859375	-6.000000284984708E-4	-0.4013840229910158
a1	pepa1b70	DaPR130924_VB108_O1933.m	1824	17.200000762939453	KPPLLNNADSVQAK		1	a1.a1	0.0010000000474974513	46.099998474121094	3	1494.8299560546875	1494.827880859375	0.0020000000949949026	1.337946743303386
a1	pepa1b70	DaPR130924_VB108_O1933.m	1707	16.68000030517578	KPPLLNNADSVQAK		1	a1.a1	7.399999885819852E-4	42.0	3	1494.8338623046875	1494.827880859375	0.005900000222027302	3.9469428538056155
a1	pepa1b34	DaPR130924_VB108_O1933.m	2074	18.280000686645508	GDEVDGVDEVAK		1	a1.a1	7.999999797903001E-5	41.900001525878906	2	1232.5626220703125	1232.564453125	-0.0019000000320374966	-1.5415015638495044
a1	pepa1b34	DaPR130924_VB108_O1933.m	1716	16.709999084472656	GDEVDGVDEVAK		1	a1.a1	7.200000109151006E-4	38.5	2	1232.5667724609375	1232.564453125	0.002300000051036477	1.8660282188125246
a1	pepa1b34	DaPR130924_VB108_O1933.m	1832	17.229999542236328	GDEVDGVDEVAK		1	a1.a1	0.0031999999191612005	41.20000076293945	2	1232.5638427734375	1232.564453125	-6.000000284984708E-4	-0.4867899824445302
a1	pepa1b34	DaPR130924_VB108_O1933.m	1942	17.75	GDEVDGVDEVAK		1	a1.a1	9.699999914403179E-9	60.900001525878906	2	1232.566162109375	1232.564453125	0.0017000000225380063	1.3792382363679943
a1	pepa1b10	DaPR130924_VB108_O1933.m	1741	16.809999465942383	ASLCISTK	C4:+57.02146	1	a1.a1	0.020999999716877937	34.400001525878906	2	879.462646484375	879.4608764648438	0.0017999999690800905	2.0467084065359726
a1	pepa1b28	DaPR130924_VB108_O1933.m	1743	16.829999923706055	EVDGVDEVAK		1	a1.a1	0.004000000189989805	33.599998474121094	2	1060.517822265625	1060.51611328125	0.0017000000225380063	1.6029931099096508
a1	pepa1b89	DaPR130924_VB108_O1933.m	1780	17.0	PLLNNADSVQAK		1	a1.a1	0.010999999940395355	36.400001525878906	2	1269.6839599609375	1269.68017578125	0.003800000064074993	2.992879731887446
a1	pepa1c114	DaPR130924_VB108_O1933.m	1816	17.15999984741211	SSKDPIDVNYEK		1	a1.a1	1.500000071246177E-4	37.5	2	1394.6832275390625	1394.68017578125	0.003000000026077032	2.1510308084766026
a1	pepa1b88	DaPR130924_VB108_O1933.m	1982	17.899999618530273	PIDVNYEK		1	a1.a1	8.399999933317304E-5	32.0	2	977.496826171875	977.4943237304688	0.0026000000070780516	2.6598620001756323
a1	pepa1b88	DaPR130924_VB108_O1933.m	1819	17.18000030517578	PIDVNYEK		1	a1.a1	1.4000000373926014E-4	35.099998474121094	2	977.4951782226562	977.4943237304688	8.999999845400453E-4	0.9207214432768497
a1	pepa1b78	DaPR130924_VB108_O1933.m	1853	17.329999923706055	MIFDVESMKK	M1:+15.99491 - M8:+15.99491	1	a1.a1	3.3000000985339284E-4	36.20000076293945	2	1259.602783203125	1259.6014404296875	0.00139999995008111	1.1114626461553812
a1	pepa1b78	DaPR130924_VB108_O1933.m	1848	17.309999465942383	MIFDVESMKK	M1:+15.99491 - M8:+15.99491	1	a1.a1	0.03200000151991844	26.399999618530273	3	1259.60205078125	1259.6014404296875	6.000000284984708E-4	0.4763411736761693
a1	pepa1c100	DaPR130924_VB108_O1933.m	1849	17.309999465942383	SAPAAVNSSASADKPLSNMK		1	a1.a1	1.5999999959603883E-5	49.79999923706055	2	1945.9718017578125	1945.9652099609375	0.0066999997943639755	3.4430213654736757
a1	pepa1b39	DaPR130924_VB108_O1933.m	1960	17.809999465942383	GGSDDSSKDPIDVNYEK		1	a1.a1	4.4999998749517545E-7	51.5	2	1825.8104248046875	1825.80908203125	0.00139999995008111	0.7667833202601781
a1	pepa1b39	DaPR130924_VB108_O1933.m	2091	18.350000381469727	GGSDDSSKDPIDVNYEK		1	a1.a1	2.900000026784255E-7	52.29999923706055	2	1825.810302734375	1825.80908203125	0.0013000000035390258	0.7120131104248584
a1	pepa1b39	DaPR130924_VB108_O1933.m	1958	17.809999465942383	GGSDDSSKDPIDVNYEK		1	a1.a1	0.0010999999940395355	44.79999923706055	3	1825.8077392578125	1825.80908203125	-0.0013000000035390258	-0.7120131104248584
a1	pepa1b39	DaPR130924_VB108_O1933.m	2089	18.350000381469727	GGSDDSSKDPIDVNYEK		1	a1.a1	9.899999713525176E-5	47.5	3	1825.8095703125	1825.80908203125	5.000000237487257E-4	0.27385120857897444
a1	pepa1b16	DaPR130924_VB108_O1933.m	1997	17.959999084472656	DDSSKDPIDVNYEK		1	a1.a1	0.00139999995008111	32.400001525878906	2	1624.736572265625	1624.734130859375	0.0024999999441206455	1.5387132556871406
a1	pepa1c105	DaPR130924_VB108_O1933.m	2011	18.010000228881836	SDDSSKDPIDVNYEK		1	a1.a1	9.200000022246968E-6	51.400001525878906	3	1711.76806640625	1711.76611328125	0.0019000000320374966	1.1099647418509908
a1	pepa1b30	DaPR130924_VB108_O1933.m	2031	18.059999465942383	FLQDVSASTK		1	a1.a1	3.499999875202775E-4	46.5	2	1095.5703125	1095.5684814453125	0.0019000000320374966	1.7342594864822596
a1	pepa1b93	DaPR130924_VB108_O1933.m	2557	20.229999542236328	PVQDLIK		1	a1.a1	0.009700000286102295	32.400001525878906	2	812.4900512695312	812.4880981445312	0.0020000000949949026	2.4615746366774816
a1	pepa1b93	DaPR130924_VB108_O1933.m	2048	18.149999618530273	PVQDLIK		1	a1.a1	0.0026000000070780516	32.400001525878906	2	812.4857177734375	812.4880981445312	-0.002400000113993883	-2.953889564012978
a1	pepa1b93	DaPR130924_VB108_O1933.m	2169	18.649999618530273	PVQDLIK		1	a1.a1	0.028999999165534973	32.29999923706055	2	812.4891967773438	812.4880981445312	0.0010999999940395355	1.3538659785313674
a1	pepa1b25	DaPR130924_VB108_O1933.m	2065	18.229999542236328	EIDYGQDEEAVK		1	a1.a1	0.04899999871850014	34.70000076293945	2	1395.619384765625	1395.6279296875	-0.00839999970048666	-6.0187959282009595
a1	pepa1b81	DaPR130924_VB108_O1933.m	2076	18.280000686645508	MVDPEKPQLGMIDR	M1:+15.99491 - M11:+15.99491	1	a1.a1	0.032999999821186066	32.5	3	1660.8018798828125	1660.8037109375	-0.0017999999690800905	-1.0838125885834011
a1	pepa1b81	DaPR130924_VB108_O1933.m	2078	18.299999237060547	MVDPEKPQLGMIDR	M1:+15.99491 - M11:+15.99491	1	a1.a1	0.0012000000569969416	35.0	2	1660.80712890625	1660.8037109375	0.0035000001080334187	2.107413467939398
a1	pepa1a1	DaPR130924_VB108_O1933.m	2219	18.899999618530273	AEPVEVVAPR		1	a1.a1	0.0024999999441206455	40.0	2	1066.5914306640625	1066.589599609375	0.0019000000320374966	1.781378735301139
a1	pepa1a1	DaPR130924_VB108_O1933.m	2099	18.3799991607666	AEPVEVVAPR		1	a1.a1	0.008200000040233135	33.5	2	1066.5906982421875	1066.589599609375	0.0012000000569969416	1.1250813409735352
a1	pepa1a1	DaPR130924_VB108_O1933.m	2365	19.459999084472656	AEPVEVVAPR		1	a1.a1	0.005900000222027302	33.5	2	1066.5927734375	1066.589599609375	0.0032999999821186066	3.0939735239563464
a1	pepa1b19	DaPR130924_VB108_O1933.m	2544	20.15999984741211	DSEEAEIIR		1	a1.a1	0.008799999952316284	34.599998474121094	2	1061.513427734375	1061.5113525390625	0.002099999925121665	1.9783113200801938
a1	pepa1b19	DaPR130924_VB108_O1933.m	2382	19.530000686645508	DSEEAEIIR		1	a1.a1	0.023000000044703484	39.20000076293945	2	1061.5126953125	1061.5113525390625	0.00139999995008111	1.3188742133867961
a1	pepa1b19	DaPR130924_VB108_O1933.m	2358	19.450000762939453	DSEEAEIIR		1	a1.a1	5.000000237487257E-4	41.599998474121094	2	1061.512939453125	1061.5113525390625	0.0015999999595806003	1.5072848309662539
a1	pepa1b19	DaPR130924_VB108_O1933.m	2107	18.40999984741211	DSEEAEIIR		1	a1.a1	0.003000000026077032	42.29999923706055	2	1061.5137939453125	1061.5113525390625	0.0024999999441206455	2.3551325552391096
a1	pepa1b19	DaPR130924_VB108_O1933.m	2226	18.93000030517578	DSEEAEIIR		1	a1.a1	0.0013000000035390258	38.5	2	1061.5130615234375	1061.5113525390625	0.0017000000225380063	1.6014901945906868
a1	pepa1b92	DaPR130924_VB108_O1933.m	2113	18.43000030517578	PVEVVAPR		1	a1.a1	1.500000071246177E-4	32.400001525878906	2	866.5098876953125	866.5098876953125	0.0	0.0
a1	pepa1b69	DaPR130924_VB108_O1933.m	2165	18.6299991607666	KPPLLNNADSVQ		1	a1.a1	3.3999999868683517E-4	41.20000076293945	2	1295.698486328125	1295.69580078125	0.0027000000700354576	2.0838225055660993
a1	pepa1b60	DaPR130924_VB108_O1933.m	2181	18.729999542236328	ILDLSNR		1	a1.a1	2.300000051036477E-4	32.70000076293945	2	830.4749755859375	830.4735107421875	0.001500000013038516	1.806198504390559
a1	pepa1b18	DaPR130924_VB108_O1933.m	2198	18.829999923706055	DPIDVNYEK		1	a1.a1	1.2999999853491317E-5	50.79999923706055	2	1092.5224609375	1092.521240234375	0.0013000000035390258	1.189908219322254
a1	pepa1b38	DaPR130924_VB108_O1933.m	2234	18.950000762939453	GGAAVDPDSGLEHSAHVLEK		1	a1.a1	6.000000212225132E-6	52.599998474121094	2	1988.966064453125	1988.9676513671875	-0.001500000013038516	-0.7541600850106526
a1	pepa1b38	DaPR130924_VB108_O1933.m	2201	18.829999923706055	GGAAVDPDSGLEHSAHVLEK		1	a1.a1	8.199999683711212E-6	49.0	3	1988.9697265625	1988.9676513671875	0.002099999925121665	1.0558240721904932
a1	pepa1b55	DaPR130924_VB108_O1933.m	2276	19.110000610351562	LEQMPSKEDAIEHFMK	M15:+15.99491	1	a1.a1	2.300000051036477E-5	37.0	2	1948.9156494140625	1948.9146728515625	0.0010000000474974513	0.5131061207694111
a1	pepa1b55	DaPR130924_VB108_O1933.m	2257	19.030000686645508	LEQMPSKEDAIEHFMK	M15:+15.99491	1	a1.a1	0.007499999832361937	49.20000076293945	3	1948.91455078125	1948.9146728515625	-1.9999999494757503E-4	-0.10262121668720582
a1	pepa1b55	DaPR130924_VB108_O1933.m	2389	19.559999465942383	LEQMPSKEDAIEHFMK	M4:+15.99491	1	a1.a1	1.1000000085914508E-5	56.400001525878906	3	1948.9183349609375	1948.9146728515625	0.003599999938160181	1.8471819153030575
a1	pepa1b55	DaPR130924_VB108_O1933.m	2411	19.649999618530273	LEQMPSKEDAIEHFMK	M4:+15.99491	1	a1.a1	7.800000021234155E-4	34.70000076293945	2	1948.9185791015625	1948.9146728515625	0.0038999998942017555	2.001113721667175
a1	pepa1b77	DaPR130924_VB108_O1933.m	2271	19.100000381469727	MIFDVESMKK	M8:+15.99491	1	a1.a1	0.0017000000225380063	41.599998474121094	2	1243.6082763671875	1243.6064453125	0.0017999999690800905	1.4474032165600244
a1	pepa1b80	DaPR130924_VB108_O1933.m	2284	19.149999618530273	MVDPEKPQLGMIDR	M11:+15.99491	1	a1.a1	1.500000071246177E-4	38.79999923706055	2	1644.8153076171875	1644.808837890625	0.006500000134110451	3.9518270964827353
a1	pepa1b80	DaPR130924_VB108_O1933.m	2421	19.700000762939453	MVDPEKPQLGMIDR	M1:+15.99491	1	a1.a1	0.03500000014901161	24.399999618530273	2	1644.81103515625	1644.808837890625	0.002300000051036477	1.3983388209331962
a1	pepa1b64	DaPR130924_VB108_O1933.m	2285	19.149999618530273	KAMVEYEIDLQK	M3:+15.99491	1	a1.a1	2.099999983329326E-4	46.5	3	1482.7523193359375	1482.7513427734375	0.0010000000474974513	0.6744219469914517
a1	pepa1b21	DaPR130924_VB108_O1933.m	2294	19.18000030517578	EDAIEHFMK	M8:+15.99491 - E1:-18.01056	1	a1.a1	0.009200000204145908	34.599998474121094	2	1117.5006103515625	1117.4986572265625	0.0020000000949949026	1.7897114077600373
a1	pepa1b97	DaPR130924_VB108_O1933.m	2530	20.110000610351562	QQVPSGESAILDR		1	a1.a1	0.002199999988079071	39.599998474121094	2	1399.7196044921875	1399.718017578125	0.0015999999595806003	1.1430873500857086
a1	pepa1b97	DaPR130924_VB108_O1933.m	2334	19.360000610351562	QQVPSGESAILDR		1	a1.a1	5.39999979082495E-4	34.400001525878906	2	1399.7196044921875	1399.718017578125	0.0015999999595806003	1.1430873500857086
a1	pepa1b84	DaPR130924_VB108_O1933.m	2356	19.450000762939453	NREELGFRPEYSASQLK		1	a1.a1	0.02500000037252903	44.599998474121094	3	2024.0216064453125	2024.02001953125	0.0015999999595806003	0.7905059950697275
a1	pepa1b84	DaPR130924_VB108_O1933.m	2491	19.959999084472656	NREELGFRPEYSASQLK		1	a1.a1	0.04500000178813934	36.400001525878906	3	2024.02294921875	2024.02001953125	0.002899999963119626	1.4327921340379073
a1	pepa1b76	DaPR130924_VB108_O1933.m	2498	20.0	MIFDVESMK	M1:+15.99491 - M8:+15.99491	1	a1.a1	0.004399999976158142	35.70000076293945	2	1131.5042724609375	1131.5064697265625	-0.002199999988079071	-1.9443105690864662
a1	pepa1b76	DaPR130924_VB108_O1933.m	2801	21.15999984741211	MIFDVESMK	M1:+15.99491 - M8:+15.99491	1	a1.a1	0.006899999920278788	38.29999923706055	2	1131.507568359375	1131.5064697265625	0.0010999999940395355	0.9721552845432331
a1	pepa1b76	DaPR130924_VB108_O1933.m	2647	20.579999923706055	MIFDVESMK	M1:+15.99491 - M8:+15.99491	1	a1.a1	0.0035000001080334187	28.600000381469727	2	1131.513427734375	1131.5064697265625	0.007000000216066837	6.186442944297475
a1	pepa1b76	DaPR130924_VB108_O1933.m	2357	19.450000762939453	MIFDVESMK	M1:+15.99491 - M8:+15.99491	1	a1.a1	0.003700000001117587	35.400001525878906	2	1131.5081787109375	1131.5064697265625	0.0017999999690800905	1.590799537818882
a1	pepa1a2	DaPR130924_VB108_O1933.m	2398	19.579999923706055	AGILSQGLR		1	a1.a1	0.020999999716877937	49.5	2	914.5436401367188	914.5421752929688	0.00139999995008111	1.5308205437683915
a1	pepa1b98	DaPR130924_VB108_O1933.m	2399	19.579999923706055	REELGFRPEYSASQLK		1	a1.a1	0.03200000151991844	31.0	3	1909.980224609375	1909.97705078125	0.0031999999191612005	1.6754127584162775
a1	pepa1b68	DaPR130924_VB108_O1933.m	2422	19.700000762939453	KGFSLLATEDK		1	a1.a1	0.0020000000949949026	35.29999923706055	2	1208.6534423828125	1208.652587890625	8.999999845400453E-4	0.7446308340023091
a1	pepa1b74	DaPR130924_VB108_O1933.m	2932	21.65999984741211	MAIMVQSPMFDGK	M1:+15.99491 - M4:+15.99491 - M9:+15.99491	1	a1.a1	1.1000000085914508E-4	32.5	2	1502.665771484375	1502.669189453125	-0.0034000000450760126	-2.262640419421519
a1	pepa1b74	DaPR130924_VB108_O1933.m	2504	20.010000228881836	MAIMVQSPMFDGK	M1:+15.99491 - M4:+15.99491 - M9:+15.99491	1	a1.a1	3.800000058618025E-6	44.79999923706055	2	1502.6732177734375	1502.669189453125	0.004100000020116568	2.7284781300458447
a1	pepa1b74	DaPR130924_VB108_O1933.m	2642	20.559999465942383	MAIMVQSPMFDGK	M1:+15.99491 - M4:+15.99491 - M9:+15.99491	1	a1.a1	0.005200000014156103	31.399999618530273	2	1502.6705322265625	1502.669189453125	0.00139999995008111	0.9316754212486515
a1	pepa1b63	DaPR130924_VB108_O1933.m	2578	20.309999465942383	KAMVEYEIDLQK		1	a1.a1	4.3000000005122274E-8	53.599998474121094	2	1466.7578125	1466.75634765625	0.001500000013038516	1.0226647496261985
a1	pepa1b63	DaPR130924_VB108_O1933.m	2577	20.309999465942383	KAMVEYEIDLQK		1	a1.a1	0.0020000000949949026	41.599998474121094	3	1466.7584228515625	1466.75634765625	0.0020000000949949026	1.3635530524144177
a1	pepa1b37	DaPR130924_VB108_O1933.m	2599	20.40999984741211	GGAAVDPDSGLEHSAHVL		1	a1.a1	4.400000034365803E-5	52.20000076293945	2	1731.8297119140625	1731.830078125	-3.000000142492354E-4	-0.1732271647424188
a1	pepa1b53	DaPR130924_VB108_O1933.m	2609	20.450000762939453	LEQMPSKEDAIEHF		1	a1.a1	0.0038999998942017555	34.29999923706055	2	1673.7923583984375	1673.784423828125	0.00800000037997961	4.779588258852804
a1	pepa1b79	DaPR130924_VB108_O1933.m	2611	20.459999084472656	MVDPEKPQLGMIDR		1	a1.a1	3.899999865097925E-5	47.099998474121094	2	1628.814697265625	1628.8138427734375	7.999999797903001E-4	0.49115494894622985
a1	pepa1b41	DaPR130924_VB108_O1933.m	3018	22.010000228881836	GIYFADMVSK	M7:+15.99491	1	a1.a1	3.499999875202775E-4	38.29999923706055	2	1146.5511474609375	1146.5504150390625	7.999999797903001E-4	0.6977451399405271
a1	pepa1b41	DaPR130924_VB108_O1933.m	2632	20.530000686645508	GIYFADMVSK	M7:+15.99491	1	a1.a1	0.0017999999690800905	42.0	2	1146.5506591796875	1146.5504150390625	3.000000142492354E-4	0.2616544465155634
a1	pepa1c120	DaPR130924_VB108_O1933.m	2633	20.530000686645508	TLGDFAAEYAKSNR		1	a1.a1	3.7000001611886546E-5	45.70000076293945	2	1542.74462890625	1542.7550048828125	-0.009999999776482582	-6.4819104425735965
a1	pepa1b45	DaPR130924_VB108_O1933.m	2641	20.559999465942383	HILSPWGAEVK		1	a1.a1	0.007600000128149986	42.20000076293945	2	1236.67578125	1236.6739501953125	0.0019000000320374966	1.536379117339233
a1	pepa1c129	DaPR130924_VB108_O1933.m	2646	20.579999923706055	YFADMVSK	M5:+15.99491	1	a1.a1	0.04500000178813934	25.399999618530273	2	976.4449462890625	976.4448852539062	9.999999747378752E-5	0.10241233169835734
a1	pepa1b24	DaPR130924_VB108_O1933.m	2654	20.610000610351562	EELGFRPEYSASQLK		1	a1.a1	3.000000142492354E-4	47.20000076293945	2	1753.8807373046875	1753.8759765625	0.004800000227987766	2.7367956982884856
a1	pepa1b24	DaPR130924_VB108_O1933.m	2790	21.110000610351562	EELGFRPEYSASQLK		1	a1.a1	0.04600000008940697	35.29999923706055	3	1753.8797607421875	1753.8759765625	0.003800000064074993	2.166629861435689
a1	pepa1b47	DaPR130924_VB108_O1933.m	2814	21.200000762939453	HPDVEVDGFSELR		1	a1.a1	0.0010999999940395355	41.29999923706055	3	1499.7154541015625	1499.712890625	0.0024999999441206455	1.6669857008955757
a1	pepa1b47	DaPR130924_VB108_O1933.m	2668	20.65999984741211	HPDVEVDGFSELR		1	a1.a1	3.9000000106170774E-4	33.20000076293945	2	1499.710693359375	1499.712890625	-0.002199999988079071	-1.4669474416281298
a1	pepa1b47	DaPR130924_VB108_O1933.m	2805	21.18000030517578	HPDVEVDGFSELR		1	a1.a1	0.0020000000949949026	29.0	2	1499.7154541015625	1499.712890625	0.0026000000070780516	1.7336651724014394
a1	pepa1b47	DaPR130924_VB108_O1933.m	2941	21.700000762939453	HPDVEVDGFSELR		1	a1.a1	0.00279999990016222	27.899999618530273	2	1499.716064453125	1499.712890625	0.0031999999191612005	2.1337416909363314
a1	pepa1b58	DaPR130924_VB108_O1933.m	2673	20.68000030517578	LGFRPEYSASQLK		1	a1.a1	0.0430000014603138	30.799999237060547	2	1495.7906494140625	1495.790771484375	-9.999999747378752E-5	-0.06685426824404773
a1	pepa1b44	DaPR130924_VB108_O1933.m	2674	20.68000030517578	GSSDSQILDLSNR		1	a1.a1	0.0024999999441206455	49.099998474121094	2	1391.67724609375	1391.676513671875	7.999999797903001E-4	0.5748462174442657
a1	pepa1c127	DaPR130924_VB108_O1933.m	2693	20.760000228881836	VSQGSSDSQILDLSNR		1	a1.a1	2.099999951710174E-9	62.5	2	1705.83984375	1705.8355712890625	0.00430000014603138	2.5207588693803373
a1	pepa1b62	DaPR130924_VB108_O1933.m	2701	20.799999237060547	LPKPVQDLIK		1	a1.a1	0.003100000089034438	40.099998474121094	2	1150.7216796875	1150.7198486328125	0.0019000000320374966	1.651140400762979
a1	pepa1b54	DaPR130924_VB108_O1933.m	2703	20.799999237060547	LEQMPSKEDAIEHFMK		1	a1.a1	0.02800000086426735	45.70000076293945	3	1932.920654296875	1932.9197998046875	7.999999797903001E-4	0.4138816208883247
a1	pepa1b54	DaPR130924_VB108_O1933.m	2717	20.850000381469727	LEQMPSKEDAIEHFMK		1	a1.a1	9.60000033956021E-6	51.20000076293945	2	1932.9232177734375	1932.9197998046875	0.0034000000450760126	1.758996956531547
a1	pepa1b73	DaPR130924_VB108_O1933.m	2974	21.850000381469727	MAIMVQSPMFDGK	M1:+15.99491 - M9:+15.99491	1	a1.a1	0.00139999995008111	42.5	2	1486.67626953125	1486.67431640625	0.0020000000949949026	1.345284621469428
a1	pepa1b73	DaPR130924_VB108_O1933.m	2708	20.809999465942383	MAIMVQSPMFDGK	M1:+15.99491 - M9:+15.99491	1	a1.a1	5.2999999752501026E-5	53.5	2	1486.6756591796875	1486.67431640625	0.00139999995008111	0.9416991567227322
a1	pepa1b73	DaPR130924_VB108_O1933.m	2848	21.329999923706055	MAIMVQSPMFDGK	M4:+15.99491 - M9:+15.99491	1	a1.a1	2.700000004551839E-5	52.400001525878906	2	1486.67578125	1486.67431640625	0.001500000013038516	1.0089634269491374
a1	pepa1b22	DaPR130924_VB108_O1933.m	2709	20.829999923706055	EELGFRPEYSAS		1	a1.a1	9.999999747378752E-5	36.900001525878906	2	1384.637451171875	1384.638427734375	-8.999999845400453E-4	-0.6499891715504943
a1	pepa1a3	DaPR130924_VB108_O1933.m	2722	20.860000610351562	AMVEYEIDLQK	M2:+15.99491	1	a1.a1	1.500000053056283E-7	61.29999923706055	2	1354.6552734375	1354.65625	-0.0010000000474974513	-0.738194687764849
a1	pepa1a3	DaPR130924_VB108_O1933.m	2868	21.40999984741211	AMVEYEIDLQK	M2:+15.99491	1	a1.a1	5.100000066704524E-7	61.400001525878906	2	1354.6578369140625	1354.65625	0.0015999999595806003	1.1811114144865904
a1	pepa1b14	DaPR130924_VB108_O1933.m	2730	20.899999618530273	AVSQGSSDSQILDLSNR		1	a1.a1	1.500000053056283E-6	59.099998474121094	2	1776.8720703125	1776.8726806640625	-6.000000284984708E-4	-0.33767193059338135
a1	pepa1b46	DaPR130924_VB108_O1933.m	2740	20.93000030517578	HPDVEVDGF		1	a1.a1	0.04399999976158142	27.799999237060547	2	1014.45458984375	1014.453125	0.001500000013038516	1.4786292003768198
a1	pepa1b95	DaPR130924_VB108_O1933.m	2768	21.030000686645508	QAVSQGSSDSQILDLSNR		1	a1.a1	3.5000000480067683E-6	49.79999923706055	2	1904.9365234375	1904.93115234375	0.0052999998442828655	2.7822527012390768
a1	pepa1b66	DaPR130924_VB108_O1933.m	2859	21.3799991607666	KFYPLEIDYGQDEEAVKK		1	a1.a1	1.500000071246177E-4	40.599998474121094	3	2172.08984375	2172.08642578125	0.0035000001080334187	1.6113539804359065
a1	pepa1b66	DaPR130924_VB108_O1933.m	2887	21.5	KFYPLEIDYGQDEEAVKK		1	a1.a1	7.700000423938036E-6	39.099998474121094	2	2172.092041015625	2172.08642578125	0.00570000009611249	2.6242050171011635
a1	pepa1b35	DaPR130924_VB108_O1933.m	2870	21.40999984741211	GFSLLATEDKEALK		1	a1.a1	0.019999999552965164	33.5	3	1521.8194580078125	1521.8162841796875	0.003100000089034438	2.037039635638705
a1	pepa1b35	DaPR130924_VB108_O1933.m	2880	21.459999084472656	GFSLLATEDKEALK		1	a1.a1	6.600000101997239E-9	54.29999923706055	2	1521.818603515625	1521.8162841796875	0.002300000051036477	1.5113519778612818
a1	pepa1c108	DaPR130924_VB108_O1933.m	2876	21.450000762939453	SLLATEDKEALK		1	a1.a1	0.003700000001117587	32.400001525878906	2	1317.7265625	1317.7264404296875	1.9999999494757503E-4	0.15177656667673642
a1	pepa1c125	DaPR130924_VB108_O1933.m	2911	21.600000381469727	VEVDGFSELR		1	a1.a1	0.0010999999940395355	54.0	2	1150.5743408203125	1150.5743408203125	9.999999747378752E-5	0.08691311280459427
a1	pepa1b75	DaPR130924_VB108_O1933.m	2937	21.700000762939453	MIFDVESMK	M1:+15.99491	1	a1.a1	0.002400000113993883	35.29999923706055	2	1115.513427734375	1115.5115966796875	0.0019000000320374966	1.7032543970791818
a1	pepa1b57	DaPR130924_VB108_O1933.m	2943	21.709999084472656	IFPPETSASVAATPPPSTASAPAAVNSSASADKPLSNMK		1	a1.a1	0.01600000075995922	35.099998474121094	3	3767.882080078125	3767.880126953125	0.0020000000949949026	0.5308024744970301
a1	pepa1c122	DaPR130924_VB108_O1933.m	2980	21.860000610351562	TTPDPSANISLD		1	a1.a1	0.004999999888241291	32.099998474121094	2	1230.5885009765625	1230.5853271484375	0.0032999999821186066	2.6816506822533803
a1	pepa1b48	DaPR130924_VB108_O1933.m	2989	21.899999618530273	LAHILSPWGAEVK		1	a1.a1	0.0020000000949949026	38.099998474121094	2	1420.796630859375	1420.7950439453125	0.001500000013038516	1.0557469350915418
a1	pepa1b48	DaPR130924_VB108_O1933.m	2982	21.860000610351562	LAHILSPWGAEVK		1	a1.a1	0.03200000151991844	40.5	3	1420.7960205078125	1420.7950439453125	8.999999845400453E-4	0.6334481446675759
a1	pepa1b52	DaPR130924_VB108_O1933.m	3009	21.979999542236328	IAPPEAPVTGYMFGK	M12:+15.99491	1	a1.a1	1.1000000085914508E-5	55.5	3	1593.8017578125	1593.798583984375	0.0031999999191612005	2.0077818811718635
a1	pepa1c104	DaPR130924_VB108_O1933.m	3023	22.030000686645508	SDAYYCTGDVTAWTK	C6:+57.02146	1	a1.a1	5.199999875138417E-10	65.5999984741211	2	1737.7449951171875	1737.742919921875	0.002099999925121665	1.2084640950320065
a1	pepa1b56	DaPR130924_VB108_O1933.m	3025	22.049999237060547	IFPPETSASVA		1	a1.a1	1.500000071246177E-4	32.599998474121094	2	1118.572265625	1118.5732421875	-8.999999845400453E-4	-0.8045963827813284
a1	pepa1b91	DaPR130924_VB108_O1933.m	3027	22.049999237060547	PPEAPVTGYMFGK	M10:+15.99491	1	a1.a1	2.9000000722589903E-5	47.0	2	1409.6695556640625	1409.6773681640625	-0.007799999788403511	-5.533180828860213
a1	pepa1c106	DaPR130924_VB108_O1933.m	3041	22.110000610351562	SEVQQAVSQGSSDSQILDLSNR		1	a1.a1	0.006200000178068876	43.900001525878906	3	2348.1376953125	2348.1328125	0.004900000058114529	2.086764441955742
a1	pepa1c106	DaPR130924_VB108_O1933.m	3046	22.1299991607666	SEVQQAVSQGSSDSQILDLSNR		1	a1.a1	5.300000193528831E-4	37.70000076293945	2	2348.13916015625	2348.1328125	0.006300000008195639	2.6829828256129096
a1	pepa1b72	DaPR130924_VB108_O1933.m	3343	23.299999237060547	MAIMVQSPMFDGK	M9:+15.99491	1	a1.a1	9.60000033956021E-6	53.70000076293945	2	1470.6845703125	1470.679443359375	0.005200000014156103	3.5357807152577654
a1	pepa1b72	DaPR130924_VB108_O1933.m	3050	22.149999618530273	MAIMVQSPMFDGK	M9:+15.99491	1	a1.a1	5.0999999075429514E-5	50.099998474121094	2	1470.680419921875	1470.679443359375	0.0010999999940395355	0.7479536067539496
a1	pepa1b72	DaPR130924_VB108_O1933.m	3204	22.729999542236328	MAIMVQSPMFDGK	M4:+15.99491	1	a1.a1	6.499999926745659E-6	57.79999923706055	2	1470.682373046875	1470.679443359375	0.003000000026077032	2.039873501749866
a1	pepa1b49	DaPR130924_VB108_O1933.m	3051	22.149999618530273	IAPPEAPVTGY		1	a1.a1	7.800000021234155E-4	42.099998474121094	2	1114.5802001953125	1114.5782470703125	0.0019000000320374966	1.7046807050394877
a1	pepa1b96	DaPR130924_VB108_O1933.m	3058	22.15999984741211	QQVPSGESAILDR	Q1:-17.02655	1	a1.a1	4.700000033608376E-7	50.599998474121094	2	1382.6973876953125	1382.6915283203125	0.006000000052154064	4.33936270618714
a1	pepa1a7	DaPR130924_VB108_O1933.m	3074	22.229999542236328	AQNDLIWNIKDELKK		1	a1.a1	0.009600000455975533	30.600000381469727	2	1828.0008544921875	1827.9967041015625	0.00419999985024333	2.297597058473679
a1	pepa1c128	DaPR130924_VB108_O1933.m	3538	24.15999984741211	VVSEDFLQDVSASTK		1	a1.a1	1.2000000424450263E-6	49.599998474121094	2	1624.8087158203125	1624.806884765625	0.0019000000320374966	1.1693697570167347
a1	pepa1c128	DaPR130924_VB108_O1933.m	3641	24.700000762939453	VVSEDFLQDVSASTK		1	a1.a1	3.100000030826777E-4	46.5	2	1624.8035888671875	1624.806884765625	-0.0031999999191612005	-1.9694647709612543
a1	pepa1c128	DaPR130924_VB108_O1933.m	3255	22.950000762939453	VVSEDFLQDVSASTK		1	a1.a1	3.2000000427245823E-9	74.69999694824219	2	1624.809814453125	1624.806884765625	0.003000000026077032	1.8463732854687995
a1	pepa1c128	DaPR130924_VB108_O1933.m	3425	23.65999984741211	VVSEDFLQDVSASTK		1	a1.a1	2.4000000848900527E-5	51.5	2	1624.808837890625	1624.806884765625	0.0020000000949949026	1.2309155714116748
a1	pepa1c128	DaPR130924_VB108_O1933.m	3308	23.149999618530273	VVSEDFLQDVSASTK		1	a1.a1	8.700000080352766E-7	53.29999923706055	3	1624.81201171875	1624.806884765625	0.005100000184029341	3.1388346712754145
a1	pepa1c128	DaPR130924_VB108_O1933.m	3079	22.25	VVSEDFLQDVSASTK		1	a1.a1	0.0017000000225380063	30.799999237060547	2	1624.8038330078125	1624.806884765625	-0.003000000026077032	-1.8463732854687995
a1	pepa1b29	DaPR130924_VB108_O1933.m	3094	22.299999237060547	FAGILSQGLR		1	a1.a1	0.00430000014603138	40.599998474121094	2	1061.6114501953125	1061.610595703125	8.999999845400453E-4	0.8477684644282945
a1	pepa1b23	DaPR130924_VB108_O1933.m	3125	22.43000030517578	EELGFRPEYSASQLK	E1:-18.01056	1	a1.a1	2.5999999706982635E-5	42.900001525878906	2	1735.869140625	1735.8653564453125	0.003800000064074993	2.189109915677213
a1	pepa1b65	DaPR130924_VB108_O1933.m	3146	22.510000228881836	KFYPLEIDYGQDEEAVK		1	a1.a1	6.99999975040555E-4	52.29999923706055	3	2043.99755859375	2043.991455078125	0.006099999882280827	2.9843568411824273
a1	pepa1b65	DaPR130924_VB108_O1933.m	3161	22.559999465942383	KFYPLEIDYGQDEEAVK		1	a1.a1	3.000000106112566E-7	54.29999923706055	2	2043.9967041015625	2043.991455078125	0.005400000140070915	2.6418897821979974
a1	pepa1b33	DaPR130924_VB108_O1933.m	3155	22.549999237060547	FYTLIPHDFGMK	M11:+15.99491	1	a1.a1	1.6999999934341758E-4	46.400001525878906	2	1484.7264404296875	1484.7247314453125	0.0017999999690800905	1.2123459190498376
a1	pepa1b33	DaPR130924_VB108_O1933.m	3834	25.799999237060547	FYTLIPHDFGMK	M11:+15.99491	1	a1.a1	0.004999999888241291	33.599998474121094	2	1484.7218017578125	1484.7247314453125	-0.00279999990016222	-1.8858713947847736
a1	pepa1b20	DaPR130924_VB108_O1933.m	3206	22.729999542236328	DVEVDGFSELR		1	a1.a1	9.999999974752427E-7	57.70000076293945	2	1265.6011962890625	1265.6011962890625	-0.0	-0.0
a1	pepa1b40	DaPR130924_VB108_O1933.m	3637	24.65999984741211	GIYFADMVSK		1	a1.a1	0.007600000128149986	31.299999237060547	2	1130.5615234375	1130.5555419921875	0.006099999882280827	5.395577356183514
a1	pepa1b40	DaPR130924_VB108_O1933.m	3215	22.780000686645508	GIYFADMVSK		1	a1.a1	0.0010000000474974513	45.29999923706055	2	1130.55712890625	1130.5555419921875	0.0017000000225380063	1.5036855416606802
a1	pepa1b40	DaPR130924_VB108_O1933.m	3342	23.299999237060547	GIYFADMVSK		1	a1.a1	2.2000000171829015E-5	49.599998474121094	2	1130.5545654296875	1130.5555419921875	-8.999999845400453E-4	-0.7960687919446461
a1	pepa1a4	DaPR130924_VB108_O1933.m	3228	22.850000381469727	AQNDLIWNIK		1	a1.a1	1.2999999853491317E-5	42.20000076293945	2	1214.654541015625	1214.6531982421875	0.00139999995008111	1.1525923219130787
a1	pepa1b26	DaPR130924_VB108_O1933.m	3233	22.8799991607666	ELLIFNK		1	a1.a1	0.012000000104308128	28.899999618530273	2	876.5203857421875	876.5194091796875	0.0010000000474974513	1.1408761027132603
a1	pepa1a6	DaPR130924_VB108_O1933.m	3367	23.43000030517578	AQNDLIWNIKDELK		1	a1.a1	0.024000000208616257	24.100000381469727	3	1699.90576171875	1699.90185546875	0.0038999998942017555	2.2942500366448075
a1	pepa1a6	DaPR130924_VB108_O1933.m	3374	23.450000762939453	AQNDLIWNIKDELK		1	a1.a1	3.299999889350147E-6	53.20000076293945	2	1699.9017333984375	1699.90185546875	-0.0	-0.0
a1	pepa1b51	DaPR130924_VB108_O1933.m	3369	23.43000030517578	IAPPEAPVTGYMFGK		1	a1.a1	0.0019000000320374966	43.5	3	1577.8060302734375	1577.8037109375	0.002400000113993883	1.5211018312080469
a1	pepa1b27	DaPR130924_VB108_O1933.m	3370	23.450000762939453	ELLIFNKQQVPSGESAILDR		1	a1.a1	3.699999942909926E-4	56.79999923706055	3	2257.228759765625	2257.218994140625	0.009700000286102295	4.2973235256667275
a1	pepa1b90	DaPR130924_VB108_O1933.m	3376	23.459999084472656	PPEAPVTGYMFGK		1	a1.a1	1.999999943436137E-9	74.9000015258789	2	1393.6748046875	1393.6824951171875	-0.007600000128149986	-5.4531790094062575
a1	pepa1b94	DaPR130924_VB108_O1933.m	3389	23.510000228881836	PVTGYMFGK		1	a1.a1	5.699999746866524E-4	33.20000076293945	2	999.5010375976562	999.4971923828125	0.003800000064074993	3.801911694234729
a1	pepa1c103	DaPR130924_VB108_O1933.m	3394	23.530000686645508	SATLGLVDIVK		1	a1.a1	0.019999999552965164	43.0	2	1115.66748046875	1115.66748046875	9.999999747378752E-5	0.08963243907743221
a1	pepa1b71	DaPR130924_VB108_O1933.m	3404	23.579999923706055	MAIMVQSPMFDGK		1	a1.a1	1.9999999494757503E-5	50.29999923706055	2	1454.682373046875	1454.6844482421875	-0.0020000000949949026	-1.3748686853782373
a1	pepa1b32	DaPR130924_VB108_O1933.m	3423	23.65999984741211	FYTLIPHDFGMK		1	a1.a1	3.700000092976552E-7	50.099998474121094	2	1468.731689453125	1468.7298583984375	0.0020000000949949026	1.361720866201892
a1	pepa1b86	DaPR130924_VB108_O1933.m	3460	23.829999923706055	NTHATTHNAYDLEVIDIFK		1	a1.a1	4.800000169780105E-6	54.599998474121094	3	2202.086669921875	2202.0830078125	0.003800000064074993	1.7256388839991224
a1	pepa1b86	DaPR130924_VB108_O1933.m	3454	23.799999237060547	NTHATTHNAYDLEVIDIFK		1	a1.a1	2.700000004551839E-5	67.5999984741211	2	2202.084228515625	2202.0830078125	0.0013000000035390258	0.5903501361787523
a1	pepa1b86	DaPR130924_VB108_O1933.m	3580	24.329999923706055	NTHATTHNAYDLEVIDIFK		1	a1.a1	0.0010999999940395355	44.20000076293945	3	2202.090087890625	2202.0830078125	0.0071000000461936	3.22421998671457
a1	pepa1b86	DaPR130924_VB108_O1933.m	3933	26.3799991607666	NTHATTHNAYDLEVIDIFK		1	a1.a1	3.3999999868683517E-4	38.599998474121094	3	2202.087158203125	2202.0830078125	0.004100000020116568	1.8618735104765265
a1	pepa1c118	DaPR130924_VB108_O1933.m	3486	23.93000030517578	THATTHNAYDLEVIDIFK		1	a1.a1	3.5999998999614036E-6	53.20000076293945	3	2088.034423828125	2088.0400390625	-0.00570000009611249	-2.729832756785501
a1	pepa1b31	DaPR130924_VB108_O1933.m	3534	24.149999618530273	FYPLEIDYGQDEEAVK		1	a1.a1	3.000000106112566E-6	45.29999923706055	2	1915.91064453125	1915.89599609375	0.014000000432133675	7.307286230921595
a1	pepa1b31	DaPR130924_VB108_O1933.m	3733	25.200000762939453	FYPLEIDYGQDEEAVK		1	a1.a1	0.04699999839067459	31.0	2	1915.90185546875	1915.8963623046875	0.005499999970197678	2.8707189378352216
a1	pepa1b31	DaPR130924_VB108_O1933.m	3634	24.65999984741211	FYPLEIDYGQDEEAVK		1	a1.a1	2.100000074278796E-6	45.0	2	1915.8994140625	1915.8963623046875	0.003000000026077032	1.565846715460248
a1	pepa1b31	DaPR130924_VB108_O1933.m	3819	25.700000762939453	FYPLEIDYGQDEEAVK		1	a1.a1	0.012000000104308128	28.299999237060547	2	1915.90185546875	1915.8963623046875	0.005499999970197678	2.8707189378352216
a1	pepa1b31	DaPR130924_VB108_O1933.m	3550	24.209999084472656	FYPLEIDYGQDEEAVK		1	a1.a1	0.0019000000320374966	38.900001525878906	3	1915.9002685546875	1915.8963623046875	0.003800000064074993	1.9834058557864072
a1	pepa1c110	DaPR130924_VB108_O1933.m	3660	24.780000686645508	SLQELFLAH		1	a1.a1	0.004399999976158142	42.20000076293945	2	1057.5679931640625	1057.568115234375	-9.999999747378752E-5	-0.09455655482921384
a1	pepa1c110	DaPR130924_VB108_O1933.m	3560	24.25	SLQELFLAH		1	a1.a1	1.1999999696854502E-4	49.20000076293945	2	1057.5693359375	1057.568115234375	0.0013000000035390258	1.229235247179255
a1	pepa1c121	DaPR130924_VB108_O1933.m	3586	24.350000381469727	TTNFAGILSQGLR		1	a1.a1	0.017000000923871994	43.0	3	1377.751953125	1377.7489013671875	0.003100000089034438	2.250047222652982
a1	pepa1b11	DaPR130924_VB108_O1933.m	3721	25.110000610351562	ATTHNAYDLEVIDIFK		1	a1.a1	4.799999828719592E-7	57.599998474121094	2	1849.9444580078125	1849.9329833984375	0.010999999940395355	5.94616131455081
a1	pepa1b11	DaPR130924_VB108_O1933.m	3709	25.059999465942383	ATTHNAYDLEVIDIFK		1	a1.a1	0.002300000051036477	43.400001525878906	3	1849.937255859375	1849.9334716796875	0.003700000001117587	2.0000719256990855
a1	pepa1c119	DaPR130924_VB108_O1933.m	3742	25.25	THNAYDLEVIDIFK		1	a1.a1	0.020999999716877937	38.20000076293945	3	1677.847900390625	1677.8487548828125	-7.999999797903001E-4	-0.4768010093056184
a1	pepa1a5	DaPR130924_VB108_O1933.m	3816	25.68000030517578	AQNDLIWNIKDEL		1	a1.a1	0.01600000075995922	34.900001525878906	2	1571.8121337890625	1571.8067626953125	0.005400000140070915	3.435536904556302
a1	pepa1c126	DaPR130924_VB108_O1933.m	4179	28.010000228881836	VFSATLGLVDIVK		1	a1.a1	0.0017999999690800905	41.099998474121094	2	1361.807861328125	1361.8043212890625	0.003599999938160181	2.6435515601481407
a1	pepa1c126	DaPR130924_VB108_O1933.m	3991	26.780000686645508	VFSATLGLVDIVK		1	a1.a1	0.03200000151991844	37.099998474121094	2	1361.80615234375	1361.8043212890625	0.0019000000320374966	1.3952078153482332
a1	pepa1c126	DaPR130924_VB108_O1933.m	3840	25.809999465942383	VFSATLGLVDIVK		1	a1.a1	4.8000001697801054E-5	46.0	3	1361.8050537109375	1361.8043212890625	7.999999797903001E-4	0.5874558975059154
a1	pepa1c126	DaPR130924_VB108_O1933.m	3828	25.760000228881836	VFSATLGLVDIVK		1	a1.a1	5.0999999075429514E-5	48.099998474121094	2	1361.80517578125	1361.8043212890625	8.999999845400453E-4	0.6608878900370352
a1	pepa1c126	DaPR130924_VB108_O1933.m	3913	26.260000228881836	VFSATLGLVDIVK		1	a1.a1	4.400000034365803E-4	44.099998474121094	2	1361.805419921875	1361.8043212890625	0.0012000000569969416	0.8811839103734378
a1	pepa1b50	DaPR130924_VB108_O1933.m	3964	26.549999237060547	IAPPEAPVTGYMF		1	a1.a1	0.003700000001117587	35.70000076293945	2	1392.6883544921875	1392.687255859375	0.0012000000569969416	0.8616435972600802
a1	pepa1b82	DaPR130924_VB108_O1933.m	4015	26.979999542236328	NAYDLEVIDIFK		1	a1.a1	1.8000000101547897E-10	65.9000015258789	2	1439.7445068359375	1439.7420654296875	0.0024999999441206455	1.736422102367709
a1	pepa1b15	DaPR130924_VB108_O1933.m	4021	27.010000228881836	AYDLEVIDIFK		1	a1.a1	5.80000005356851E-7	58.20000076293945	2	1325.695068359375	1325.69921875	-0.004100000020116568	-3.0927075781054256
a1	pepa1b17	DaPR130924_VB108_O1933.m	4026	27.049999237060547	DLEVIDIFK		1	a1.a1	0.009600000455975533	43.099998474121094	2	1091.5965576171875	1091.5987548828125	-0.002099999925121665	-1.923783730723574
a1	pepa1c109	DaPR130924_VB108_O1933.m	4099	27.559999465942383	SILSEVQQAVSQGSSDSQILDLSNR		1	a1.a1	5.099999834783375E-4	45.29999923706055	3	2661.338623046875	2661.3330078125	0.005499999970197678	2.066633508114957
a1	pepa1c130	DaPR130924_VB108_O1933.m	4139	27.829999923706055	YSILSEVQQAVSQGSSDSQILDLSNR		1	a1.a1	9.600000083764826E-8	65.4000015258789	3	2824.400146484375	2824.396240234375	0.003800000064074993	1.345420309637454
a1	pepa1c112	DaPR130924_VB108_O1933.m	4156	27.90999984741211	SLQELFLAHILSPWGAEVK		1	a1.a1	2.500000118743628E-4	56.20000076293945	3	2138.166748046875	2138.164794921875	0.0020000000949949026	0.9353816411835456
a1	pepa1c111	DaPR130924_VB108_O1933.m	4162	27.950000762939453	SLQELFLAHIL		1	a1.a1	5.599999894911889E-6	53.599998474121094	2	1283.740966796875	1283.7362060546875	0.004800000227987766	3.7390861185878905
a1	pepa1c123	DaPR130924_VB108_O1933.m	4177	28.0	VEMLDNLLDIEVAY	M3:+15.99491	1	a1.a1	0.005799999926239252	31.399999618530273	2	1652.8109130859375	1652.8092041015625	0.0017999999690800905	1.0890549039860522
a1	pepa1c124	DaPR130924_VB108_O1933.m	4178	28.0	VEMLDNLLDIEVAYSLLR	M3:+15.99491	1	a1.a1	9.09999982923182E-7	58.29999923706055	2	2122.114990234375	2122.110595703125	0.004600000102072954	2.1676533312576116
a2	pepa2b13	DaPR130924_VB108_O1933.m	817	11.380000114440918	MSELSSSRPK	M1:+15.99491	1	a2.a1	0.032999999821186066	26.5	2	1137.55859375	1137.5572509765625	0.00139999995008111	1.2307072447380099
a2	pepa2a4	DaPR130924_VB108_O1933.m	1153	13.5600004196167	DPNNPYDK		1	a2.a1	6.399999838322401E-4	40.70000076293945	2	962.4220581054688	962.4218139648438	1.9999999494757503E-4	0.2078090833411646
a2	pepa2a9	DaPR130924_VB108_O1933.m	1189	13.779999732971191	EYNVNDDSMK	M9:+15.99491	1	a2.a1	0.001500000013038516	30.399999618530273	2	1230.4957275390625	1230.4947509765625	0.0010000000474974513	0.8126812785701176
a2	pepa2b24	DaPR130924_VB108_O1933.m	1293	14.449999809265137	VNNVNGNQVGHLK		1	a2.a1	2.5999999706982635E-5	44.70000076293945	2	1392.73681640625	1392.7347412109375	0.002199999988079071	1.5796259854667247
a2	pepa2b15	DaPR130924_VB108_O1933.m	1454	15.359999656677246	PVTMGDEGGLR	M4:+15.99491	1	a2.a1	3.300000025774352E-5	46.29999923706055	2	1147.5419921875	1147.5416259765625	3.9999998989515007E-4	0.34857122464272133
a2	pepa2b10	DaPR130924_VB108_O1933.m	1499	15.609999656677246	GDSPLHSIR		1	a2.a1	0.013000000268220901	39.20000076293945	2	981.5117797851562	981.5115966796875	9.999999747378752E-5	0.10188366374077813
a2	pepa2a3	DaPR130924_VB108_O1933.m	1883	17.459999084472656	AVSSNGPSGNDTPEELR		1	a2.a1	2.8000000384054147E-5	57.0	2	1729.7979736328125	1729.7991943359375	-0.0012000000569969416	-0.6937221736061777
a2	pepa2b23	DaPR130924_VB108_O1933.m	1894	17.510000228881836	VILDEGHAIR		1	a2.a1	0.006399999838322401	59.0	2	1122.6279296875	1122.626953125	0.0010000000474974513	0.8907678946365947
a2	pepa2b12	DaPR130924_VB108_O1933.m	1947	17.760000228881836	IREPALLSK		1	a2.a1	0.0017000000225380063	34.20000076293945	2	1026.6302490234375	1026.6309814453125	-6.99999975040555E-4	-0.6818418571930105
a2	pepa2b21	DaPR130924_VB108_O1933.m	2072	18.260000228881836	TIQRPVTMGDEGGLR		1	a2.a1	4.5000000682193786E-5	43.0	3	1629.8409423828125	1629.838134765625	0.00279999990016222	1.717961949985216
a2	pepa2a7	DaPR130924_VB108_O1933.m	2147	18.559999465942383	ELAAGAFGTK		1	a2.a1	0.006599999964237213	31.600000381469727	2	964.5081176757812	964.5101928710938	-0.002099999925121665	-2.1772708475692895
a2	pepa2a6	DaPR130924_VB108_O1933.m	2275	19.110000610351562	DSVEENMLK		1	a2.a1	0.004100000020116568	41.70000076293945	2	1064.492431640625	1064.4932861328125	-7.999999797903001E-4	-0.7515312592497528
a2	pepa2a1	DaPR130924_VB108_O1933.m	2448	19.799999237060547	AGGVGLNLSAASR		1	a2.a1	2.4999999292951713E-10	60.5	2	1172.6402587890625	1172.6385498046875	0.0017000000225380063	1.4497221013424428
a2	pepa2a2	DaPR130924_VB108_O1933.m	2566	20.280000686645508	ASGFVFTR		1	a2.a1	7.200000254670158E-5	40.400001525878906	2	884.463623046875	884.462890625	6.99999975040555E-4	0.7914407517379327
a2	pepa2b25	DaPR130924_VB108_O1933.m	2589	20.360000610351562	YLQTVQYGVHGNFPR		1	a2.a1	0.009600000455975533	35.0	2	1778.896728515625	1778.897705078125	-8.999999845400453E-4	-0.5059312752896712
a2	pepa2b19	DaPR130924_VB108_O1933.m	2604	20.43000030517578	THEMEPAEAIETPLLPHQK	M4:+15.99491	1	a2.a1	0.002400000113993883	42.70000076293945	3	2187.074951171875	2187.075439453125	-6.000000284984708E-4	-0.2743389723440449
a2	pepa2b27	DaPR130924_VB108_O1933.m	2614	20.459999084472656	YYTGVVNNNEMVALQR	M11:+15.99491	1	a2.a1	9.899999895424116E-6	51.0	2	1886.9122314453125	1886.9068603515625	0.0052999998442828655	2.8088296013166154
a2	pepa2b22	DaPR130924_VB108_O1933.m	2713	20.829999923706055	VFIQHITLSDEER		1	a2.a1	5.2999999752501026E-5	43.5	2	1586.8165283203125	1586.8177490234375	-0.0010999999940395355	-0.6932112996067127
a2	pepa2b22	DaPR130924_VB108_O1933.m	2697	20.760000228881836	VFIQHITLSDEER		1	a2.a1	0.017000000923871994	37.29999923706055	3	1586.819580078125	1586.8177490234375	0.0019000000320374966	1.1973649987257822
a2	pepa2a5	DaPR130924_VB108_O1933.m	2710	20.829999923706055	DRPENVHGGILADDMGLGK		1	a2.a1	0.03400000184774399	28.399999618530273	3	1993.95703125	1993.9759521484375	-0.01899999938905239	-9.528700368016262
a2	pepa2b26	DaPR130924_VB108_O1933.m	2999	21.950000762939453	YYTGVVNNNEMVALQR		1	a2.a1	2.3999999904100733E-11	58.599998474121094	2	1870.9146728515625	1870.9119873046875	0.0027000000700354576	1.4431464913136767
a2	pepa2b18	DaPR130924_VB108_O1933.m	3052	22.149999618530273	TAVQYIESSDSEEIETSELPQK		1	a2.a1	1.1000000085914508E-5	43.20000076293945	2	2483.175048828125	2483.16748046875	0.007499999832361937	3.020335878007775
a2	pepa2b14	DaPR130924_VB108_O1933.m	3257	22.950000762939453	NDLYYNTITNFSEK		1	a2.a1	4.099999983964153E-8	52.5	2	1721.809326171875	1721.8021240234375	0.007199999876320362	4.181665114627512
a2	pepa2b11	DaPR130924_VB108_O1933.m	3390	23.510000228881836	INALMHALTDLR		1	a2.a1	0.01899999938905239	35.5	3	1367.751220703125	1367.746826171875	0.004399999976158142	3.2169696116006383
a2	pepa2b20	DaPR130924_VB108_O1933.m	3553	24.229999542236328	TLGFNLESGWGSGR		1	a2.a1	1.2000000424450263E-5	54.400001525878906	2	1480.718994140625	1480.71826171875	6.99999975040555E-4	0.47274352801459146
a2	pepa2a8	DaPR130924_VB108_O1933.m	3799	25.559999465942383	ELAGALAYIMDNK		1	a2.a1	3.9999998989515007E-5	49.599998474121094	2	1408.7154541015625	1408.7144775390625	0.0010000000474974513	0.7098670904869167
a2	pepa2b17	DaPR130924_VB108_O1933.m	3876	26.030000686645508	QDIVLTTYNILTHDYGTK		1	a2.a1	2.6000000070780516E-4	45.599998474121094	3	2095.07177734375	2095.071044921875	6.99999975040555E-4	0.3341175358884586
a2	pepa2b16	DaPR130924_VB108_O1933.m	4168	27.959999084472656	QDIVLTTYNILTHDYGTK	Q1:-17.02655	1	a2.a1	1.199999957179898E-7	47.400001525878906	2	2078.0439453125	2078.04443359375	-5.000000237487257E-4	-0.24061084338029792
a3	pepa3b22	DaPR130924_VB108_O1933.m	936	12.279999732971191	VLHNAQEVEK		1	a3.a1	0.0013000000035390258	44.400001525878906	2	1166.615966796875	1166.6168212890625	-7.999999797903001E-4	-0.6857435665176967
a3	pepa3b16	DaPR130924_VB108_O1933.m	1034	12.800000190734863	NSGEAPSSPTPK		1	a3.a1	5.199999941396527E-5	51.099998474121094	2	1171.559814453125	1171.5594482421875	5.000000237487257E-4	0.4267816067711525
a3	pepa3b17	DaPR130924_VB108_O1933.m	1100	13.25	PNNSGEAPSSPTPK		1	a3.a1	2.4000000848900527E-6	60.599998474121094	2	1382.6546630859375	1382.6551513671875	-3.9999998989515007E-4	-0.28929844835107643
a3	pepa3b19	DaPR130924_VB108_O1933.m	1447	15.3100004196167	SLKPVLPHK		1	a3.a1	6.699999794363976E-4	35.400001525878906	2	1018.6433715820312	1018.6411743164062	0.002199999988079071	2.1597399001227844
a3	pepa3b18	DaPR130924_VB108_O1933.m	1564	16.0	SEAHTADGISIR		1	a3.a1	0.0012000000569969416	32.099998474121094	3	1256.6239013671875	1256.6234130859375	5.000000237487257E-4	0.39789169813481096
a3	pepa3b18	DaPR130924_VB108_O1933.m	1566	16.0	SEAHTADGISIR		1	a3.a1	2.200000039920269E-7	44.20000076293945	2	1256.6219482421875	1256.6234130859375	-0.00139999995008111	-1.1140966621360948
a3	pepa3b11	DaPR130924_VB108_O1933.m	1850	17.309999465942383	LTTTGQVTSPVK		1	a3.a1	2.099999983329326E-4	40.70000076293945	2	1231.6878662109375	1231.689697265625	-0.0017999999690800905	-1.4614070192160618
a3	pepa3b10	DaPR130924_VB108_O1933.m	1922	17.649999618530273	LQNELDMVK	M7:+15.99491	1	a3.a1	0.0024999999441206455	34.900001525878906	2	1105.557861328125	1105.55615234375	0.0017000000225380063	1.5376876325404647
a3	pepa3b15	DaPR130924_VB108_O1933.m	2071	18.260000228881836	NLQDVVER		1	a3.a1	0.0430000014603138	38.900001525878906	2	972.5120849609375	972.5112915039062	7.999999797903001E-4	0.8226125359975698
a3	pepa3a8	DaPR130924_VB108_O1933.m	2286	19.15999984741211	EQITQHIADLSSK		1	a3.a1	0.01899999938905239	33.79999923706055	2	1469.7630615234375	1469.7598876953125	0.0031999999191612005	2.1772263251646
a3	pepa3b21	DaPR130924_VB108_O1933.m	2335	19.360000610351562	TGKPLPFGTLGVHK		1	a3.a1	2.700000004551839E-5	53.400001525878906	3	1451.838134765625	1451.8372802734375	7.999999797903001E-4	0.5510259246405554
a3	pepa3a2	DaPR130924_VB108_O1933.m	2395	19.579999923706055	ADFTVVAGDEGSSTTGGSSEENK		1	a3.a1	6.399999961104186E-7	43.5	2	2244.977783203125	2244.974365234375	0.0035000001080334187	1.559037894701314
a3	pepa3a5	DaPR130924_VB108_O1933.m	2400	19.600000381469727	DLEQGDVSETIR		1	a3.a1	2.6000000374892807E-8	69.4000015258789	2	1361.6595458984375	1361.6546630859375	0.004900000058114529	3.5985629770543937
a3	pepa3a9	DaPR130924_VB108_O1933.m	2439	19.760000228881836	LQNELDMVK		1	a3.a1	6.500000017695129E-4	41.79999923706055	2	1089.566162109375	1089.561279296875	0.004900000058114529	4.497223011886618
a3	pepa3a7	DaPR130924_VB108_O1933.m	2672	20.68000030517578	EDEQQQALQDIASR		1	a3.a1	3.199999987213431E-10	64.30000305175781	2	1630.7633056640625	1630.76708984375	-0.003800000064074993	-2.3301917776860983
a3	pepa3a4	DaPR130924_VB108_O1933.m	2881	21.459999084472656	ALDLADMITR	M7:+15.99491	1	a3.a1	8.999999845400453E-4	50.79999923706055	2	1134.5853271484375	1134.582763671875	0.0026000000070780516	2.291591314734603
a3	pepa3b12	DaPR130924_VB108_O1933.m	3300	23.110000610351562	LYLPPSTPDFSR		1	a3.a1	0.0010999999940395355	36.599998474121094	2	1392.7218017578125	1392.7161865234375	0.00559999980032444	4.020919591882835
a3	pepa3b24	DaPR130924_VB108_O1933.m	3437	23.700000762939453	VIQEGLEGLVLK		1	a3.a1	3.099999958067201E-5	69.30000305175781	2	1297.7755126953125	1297.77294921875	0.0026000000070780516	2.0034321170303584
a3	pepa3a1	DaPR130924_VB108_O1933.m	3445	23.729999542236328	AAVWEITGAEFSK		1	a3.a1	8.299999899463728E-5	45.79999923706055	2	1408.711181640625	1408.7110595703125	9.999999747378752E-5	0.07098687611942912
a3	pepa3b14	DaPR130924_VB108_O1933.m	3609	24.5	KIEDLTELEGWEELEDNEK		1	a3.a1	9.200000204145908E-5	50.099998474121094	3	2319.091064453125	2319.087890625	0.003100000089034438	1.3367324720922849
a3	pepa3a3	DaPR130924_VB108_O1933.m	3612	24.5	ALDLADMITR		1	a3.a1	3.000000142492354E-4	53.599998474121094	2	1118.5892333984375	1118.5877685546875	0.00139999995008111	1.2515780964510559
a3	pepa3b13	DaPR130924_VB108_O1933.m	3654	24.75	IYYPDFIVPDPK		1	a3.a1	5.499999970197678E-4	47.099998474121094	2	1466.7581787109375	1466.7569580078125	0.0012000000569969416	0.8181314910050352
a3	pepa3b20	DaPR130924_VB108_O1933.m	3786	25.5	SMILDSEVLLIDNK		1	a3.a1	5.700000201613875E-6	47.900001525878906	2	1589.8450927734375	1589.845947265625	-7.999999797903001E-4	-0.503193395036934
a3	pepa3a6	DaPR130924_VB108_O1933.m	3823	25.729999542236328	DYIPQAFPGGHSMILDSEVLLIDNK	M13:+15.99491	1	a3.a1	0.0031999999191612005	40.099998474121094	3	2788.39013671875	2788.38671875	0.0035000001080334187	1.25520613209721
a3	pepa3b23	DaPR130924_VB108_O1933.m	3862	25.93000030517578	VLLDIFTGVR		1	a3.a1	0.0019000000320374966	46.29999923706055	2	1132.6749267578125	1132.6728515625	0.002099999925121665	1.8540215934590083
a4	pepa4b20	DaPR130924_VB108_O1933.m	1192	13.779999732971191	THLSLSHNPEQK		1	a4.a1	0.001500000013038516	34.70000076293945	2	1390.71044921875	1390.707763671875	0.0027000000700354576	1.9414575373525407
a4	pepa4b10	DaPR130924_VB108_O1933.m	1437	15.229999542236328	IAHGNSSIIADR		1	a4.a1	0.0013000000035390258	37.29999923706055	2	1253.657958984375	1253.66015625	-0.002099999925121665	-1.675095052397032
a4	pepa4b16	DaPR130924_VB108_O1933.m	1561	15.979999542236328	KVVGDVAYDEAK		1	a4.a1	5.999999848427251E-5	46.79999923706055	2	1293.6707763671875	1293.6689453125	0.0019000000320374966	1.4686910734944871
a4	pepa4b13	DaPR130924_VB108_O1933.m	1742	16.829999923706055	IFHELTQTDK		1	a4.a1	0.041999999433755875	33.29999923706055	2	1231.633056640625	1231.6322021484375	0.0010000000474974513	0.8119307417856312
a4	pepa4b14	DaPR130924_VB108_O1933.m	1865	17.3799991607666	ITIGQAPTEK		1	a4.a1	5.39999979082495E-4	39.599998474121094	2	1057.58935546875	1057.5892333984375	1.9999999494757503E-4	0.1891093334081123
a4	pepa4b23	DaPR130924_VB108_O1933.m	1874	17.40999984741211	VVGDVAYDEAK		1	a4.a1	1.1999999696854502E-4	42.20000076293945	2	1165.5745849609375	1165.573974609375	6.99999975040555E-4	0.6005624613188105
a4	pepa4a6	DaPR130924_VB108_O1933.m	2205	18.850000381469727	EQVPGFTPR		1	a4.a1	0.006599999964237213	29.399999618530273	2	1030.5313720703125	1030.531982421875	-6.000000284984708E-4	-0.5822235881397859
a4	pepa4b19	DaPR130924_VB108_O1933.m	2432	19.729999542236328	TDPTTLTDEEINR		1	a4.a1	1.900000061141327E-4	40.5	2	1504.7132568359375	1504.7130126953125	3.000000142492354E-4	0.199373576036178
a4	pepa4b21	DaPR130924_VB108_O1933.m	2542	20.15999984741211	TPVPSDIDISR		1	a4.a1	2.099999983329326E-4	41.29999923706055	2	1199.6280517578125	1199.6270751953125	0.0010000000474974513	0.8335924289926854
a4	pepa4a4	DaPR130924_VB108_O1933.m	2602	20.43000030517578	DVDGLTSINAGR		1	a4.a1	7.099999947968172E-6	52.20000076293945	2	1217.614501953125	1217.612548828125	0.002099999925121665	1.7246864999402165
a4	pepa4a7	DaPR130924_VB108_O1933.m	2651	20.610000610351562	GALALAQAVQR		1	a4.a1	1.1000000085914508E-4	56.099998474121094	2	1097.64453125	1097.6429443359375	0.0015999999595806003	1.45766887842438
a4	pepa4a3	DaPR130924_VB108_O1933.m	2729	20.899999618530273	DDSNLYINVK		1	a4.a1	0.00279999990016222	41.20000076293945	2	1180.587646484375	1180.5849609375	0.00279999990016222	2.371705546662856
a4	pepa4b11	DaPR130924_VB108_O1933.m	2809	21.18000030517578	LAILQVGNR		1	a4.a1	0.005200000014156103	42.599998474121094	2	983.6011352539062	983.60009765625	0.0010999999940395355	1.1183406718448348
a4	pepa4b22	DaPR130924_VB108_O1933.m	2820	21.229999542236328	VLLSALER		1	a4.a1	0.0012000000569969416	46.20000076293945	2	900.5543823242188	900.5516967773438	0.0027000000700354576	2.9981622151149168
a4	pepa4a9	DaPR130924_VB108_O1933.m	2919	21.6299991607666	GDILVVATGQPEMVK	M13:+15.99491	1	a4.a1	9.999999747378752E-6	50.0	2	1572.828369140625	1572.83056640625	-0.002199999988079071	-1.398752055732129
a4	pepa4a9	DaPR130924_VB108_O1933.m	2906	21.579999923706055	GDILVVATGQPEMVK	M13:+15.99491	1	a4.a1	9.500000305706635E-5	46.099998474121094	2	1572.844482421875	1572.8310546875	0.014000000432133675	8.901147005210476
a4	pepa4a2	DaPR130924_VB108_O1933.m	3034	22.079999923706055	AYIQENLELVEK		1	a4.a1	5.999999848427251E-5	53.599998474121094	2	1448.7628173828125	1448.7635498046875	-6.99999975040555E-4	-0.4831706147872952
a4	pepa4a8	DaPR130924_VB108_O1933.m	3209	22.75	GDILVVATGQPEMVK		1	a4.a1	0.004699999932199717	46.099998474121094	2	1556.8375244140625	1556.835693359375	0.0019000000320374966	1.220424249098268
a4	pepa4b24	DaPR130924_VB108_O1933.m	3254	22.950000762939453	YVVVTGITPTPLGEGK		1	a4.a1	3.3999999686784577E-6	61.400001525878906	2	1630.910888671875	1630.905517578125	0.005499999970197678	3.3723596559812434
a4	pepa4b12	DaPR130924_VB108_O1933.m	3496	23.979999542236328	LDIDPETITWQR		1	a4.a1	9.99999993922529E-9	56.599998474121094	2	1486.7587890625	1486.754150390625	0.004800000227987766	3.2285097214806022
a4	pepa4a1	DaPR130924_VB108_O1933.m	3732	25.200000762939453	AAQAPSSFQLLYDLK		1	a4.a1	9.999999717180685E-10	62.599998474121094	2	1651.875244140625	1651.869384765625	0.005900000222027302	3.5717111028511623
a4	pepa4a5	DaPR130924_VB108_O1933.m	3738	25.229999542236328	EIGLLSEEVELYGETK		1	a4.a1	3.6000001590874575E-11	62.29999923706055	2	1808.9180908203125	1808.916748046875	0.0013000000035390258	0.7186621523310361
a4	pepa4b15	DaPR130924_VB108_O1933.m	3831	25.780000686645508	LVGPEGFVVTEAGFGADIGMEK	M20:+15.99491	1	a4.a1	5.499999899960528E-10	63.400001525878906	3	2239.09912109375	2239.095458984375	0.003599999938160181	1.6077920768027882
a4	pepa4b18	DaPR130924_VB108_O1933.m	3993	26.780000686645508	MFGIPVVVAVNAFK	M1:+15.99491	1	a4.a1	7.700000423938036E-6	43.0	2	1507.8331298828125	1507.8345947265625	-0.00139999995008111	-0.9284837706850679
a4	pepa4b17	DaPR130924_VB108_O1933.m	4137	27.809999465942383	MFGIPVVVAVNAFK		1	a4.a1	8.399999842367833E-7	43.70000076293945	2	1491.8408203125	1491.839599609375	0.0012000000569969416	0.80437605846577
a5	pepa5b16	DaPR130924_VB108_O1933.m	1288	14.40999984741211	SPPPGMGLNQNR	M6:+15.99491	1	a5.a1	0.00839999970048666	28.0	2	1283.616455078125	1283.616455078125	-0.0	-0.0
a5	pepa5a9	DaPR130924_VB108_O1933.m	1319	14.579999923706055	MEELHNQEMQK		1	a5.a1	1.4000000373926014E-4	44.099998474121094	2	1416.62158203125	1416.625	-0.0034000000450760126	-2.4000706221307775
a5	pepa5b12	DaPR130924_VB108_O1933.m	1385	14.960000038146973	MGGGGAMNMGDPYGSGGQK	M7:+15.99491 - M9:+15.99491	1	a5.a1	4.8000001697801054E-5	44.70000076293945	2	1803.7108154296875	1803.7099609375	0.0010000000474974513	0.5544128874121698
a5	pepa5b12	DaPR130924_VB108_O1933.m	1535	15.829999923706055	MGGGGAMNMGDPYGSGGQK	M1:+15.99491 - M9:+15.99491	1	a5.a1	0.004000000189989805	34.29999923706055	2	1803.708740234375	1803.7099609375	-0.0010999999940395355	-0.6098541438823109
a5	pepa5a1	DaPR130924_VB108_O1933.m	1416	15.109999656677246	AELDDTPMR	M8:+15.99491	1	a5.a1	8.099999977275729E-4	39.099998474121094	2	1063.4759521484375	1063.472900390625	0.003100000089034438	2.9149779819455435
a5	pepa5a6	DaPR130924_VB108_O1933.m	1423	15.15999984741211	GMGPGTPAGYGR	M2:+15.99491	1	a5.a1	0.0015999999595806003	37.099998474121094	2	1136.516845703125	1136.5157470703125	0.0012000000569969416	1.0558587156317698
a5	pepa5a8	DaPR130924_VB108_O1933.m	1442	15.260000228881836	ISDSEGFK		1	a5.a1	0.017000000923871994	31.0	2	882.4220581054688	882.4207763671875	0.0013000000035390258	1.473220076357402
a5	pepa5a5	DaPR130924_VB108_O1933.m	1778	17.0	GMGPGTPAGYGR		1	a5.a1	0.00430000014603138	28.299999237060547	2	1120.5211181640625	1120.520751953125	3.000000142492354E-4	0.2677326713729487
a5	pepa5b15	DaPR130924_VB108_O1933.m	1797	17.059999465942383	SPPPGMGLNQNR		1	a5.a1	0.01899999938905239	28.200000762939453	2	1267.623291015625	1267.62158203125	0.0017000000225380063	1.341094256074363
a5	pepa5b11	DaPR130924_VB108_O1933.m	2062	18.209999084472656	MGGGGAMNMGDPYGSGGQK	M1:+15.99491	1	a5.a1	0.014999999664723873	37.400001525878906	2	1787.7127685546875	1787.7149658203125	-0.002199999988079071	-1.2306212288543308
a5	pepa5b11	DaPR130924_VB108_O1933.m	1810	17.1299991607666	MGGGGAMNMGDPYGSGGQK	M7:+15.99491	1	a5.a1	3.3999999868683517E-4	43.400001525878906	2	1787.711181640625	1787.7149658203125	-0.003800000064074993	-2.1256185335626596
a5	pepa5a3	DaPR130924_VB108_O1933.m	1831	17.229999542236328	FATHAAALSVR		1	a5.a1	1.3000000035390258E-4	46.0	2	1143.6280517578125	1143.6273193359375	7.999999797903001E-4	0.699528566924084
a5	pepa5a2	DaPR130924_VB108_O1933.m	2178	18.709999084472656	FAQHGTFEYEYSQR		1	a5.a1	2.700000004551839E-5	37.099998474121094	2	1762.77783203125	1762.7823486328125	-0.0044999998062849045	-2.552782429308438
a5	pepa5a2	DaPR130924_VB108_O1933.m	2170	18.65999984741211	FAQHGTFEYEYSQR		1	a5.a1	0.023000000044703484	42.400001525878906	3	1762.783447265625	1762.7823486328125	0.0010000000474974513	0.5672850356557271
a5	pepa5b10	DaPR130924_VB108_O1933.m	2295	19.18000030517578	MGGGGAMNMGDPYGSGGQK		1	a5.a1	3.7000001611886546E-5	38.29999923706055	2	1771.72265625	1771.7200927734375	0.0026000000070780516	1.4675004351325218
a5	pepa5a4	DaPR130924_VB108_O1933.m	2312	19.25	GIVEFASK		1	a5.a1	8.800000068731606E-4	35.400001525878906	2	850.4685668945312	850.46728515625	0.0012000000569969416	1.4109890855783767
a5	pepa5b17	DaPR130924_VB108_O1933.m	2656	20.6299991607666	YGEPGEVFINK		1	a5.a1	4.5000000682193786E-5	55.70000076293945	2	1252.623046875	1252.621337890625	0.0017999999690800905	1.4369865135071338
a5	pepa5b13	DaPR130924_VB108_O1933.m	3676	24.860000610351562	PVIVEPLEQLDDEDGLPEK		1	a5.a1	0.0024999999441206455	45.79999923706055	3	2135.078369140625	2135.07568359375	0.0026000000070780516	1.2177554299629056
a5	pepa5b13	DaPR130924_VB108_O1933.m	3669	24.829999923706055	PVIVEPLEQLDDEDGLPEK		1	a5.a1	2.9999999880125916E-12	63.0	2	2135.0869140625	2135.075927734375	0.010999999940395355	5.152041572623578
a5	pepa5a7	DaPR130924_VB108_O1933.m	3806	25.610000610351562	LFVGNLPADITEDEFK		1	a5.a1	2.499999936844688E-5	42.900001525878906	2	1807.9095458984375	1807.9117431640625	-0.002099999925121665	-1.1615610845286137
a5	pepa5b14	DaPR130924_VB108_O1933.m	4623	33.75	QHHPPYHQQHHQGPPPGGPGGR		1	a5.a1	5.999999848427251E-5	39.099998474121094	3	2403.138671875	2403.135498046875	0.003100000089034438	1.2899813978670502
a6	pepa6a7	DaPR130924_VB108_O1933.m	1065	13.010000228881836	FPANANSTK		1	a6.a1	0.003800000064074993	35.20000076293945	2	949.4743041992188	949.4741821289062	9.999999747378752E-5	0.10532144986772365
a6	pepa6a8	DaPR130924_VB108_O1933.m	1106	13.279999732971191	HIAGLNANR		1	a6.a1	0.029999999329447746	26.899999618530273	2	965.5299072265625	965.5280151367188	0.0019000000320374966	1.967835217881748
a6	pepa6b14	DaPR130924_VB108_O1933.m	1676	16.5	NGPFINR		1	a6.a1	0.00419999985024333	27.100000381469727	2	817.4320068359375	817.431884765625	9.999999747378752E-5	0.12233434899895008
a6	pepa6b18	DaPR130924_VB108_O1933.m	1936	17.709999084472656	TLMGVDPGYK	M3:+15.99491	1	a6.a1	1.1000000085914508E-4	37.400001525878906	2	1096.5335693359375	1096.53466796875	-0.0010999999940395355	-1.0031602521762533
a6	pepa6b20	DaPR130924_VB108_O1933.m	2522	20.079999923706055	VQVQDVVLK		1	a6.a1	0.04600000008940697	49.099998474121094	2	1027.61669921875	1027.614990234375	0.0017000000225380063	1.654316099602903
a6	pepa6a6	DaPR130924_VB108_O1933.m	2564	20.260000228881836	EVQQTLEELR		1	a6.a1	8.399999933317304E-4	44.900001525878906	2	1244.6466064453125	1244.6485595703125	-0.0019000000320374966	-1.5265353560473567
a6	pepa6b13	DaPR130924_VB108_O1933.m	2581	20.329999923706055	NAPQISDGSEVVVVK		1	a6.a1	2.500000118743628E-4	35.0	2	1541.8192138671875	1541.8173828125	0.0019000000320374966	1.2323119801461955
a6	pepa6b10	DaPR130924_VB108_O1933.m	2583	20.350000381469727	HIGVGMYQHDVSQTLLK	M6:+15.99491	1	a6.a1	4.799999878741801E-4	42.400001525878906	3	1941.986572265625	1941.9854736328125	0.0010000000474974513	0.5149369349435874
a6	pepa6a1	DaPR130924_VB108_O1933.m	2711	20.829999923706055	DKDTLDFIR		1	a6.a1	0.0020000000949949026	38.20000076293945	2	1122.5814208984375	1122.579345703125	0.002099999925121665	1.870691753914584
a6	pepa6b17	DaPR130924_VB108_O1933.m	2712	20.829999923706055	TFEELEHVSAPYK		1	a6.a1	2.0000000233721948E-7	50.0	2	1549.75146484375	1549.753662109375	-0.002199999988079071	-1.419580441632668
a6	pepa6a9	DaPR130924_VB108_O1933.m	2747	20.950000762939453	HIGVGMYQHDVSQTLLK		1	a6.a1	3.3000000985339284E-4	43.20000076293945	3	1925.994140625	1925.9906005859375	0.0035000001080334187	1.8172467233062435
a6	pepa6b12	DaPR130924_VB108_O1933.m	2939	21.700000762939453	ILYNSLNDSFK		1	a6.a1	0.0012000000569969416	46.400001525878906	2	1313.676025390625	1313.6739501953125	0.002099999925121665	1.5985701206980958
a6	pepa6b16	DaPR130924_VB108_O1933.m	2992	21.90999984741211	QLLLTSPVPGR		1	a6.a1	7.300000288523734E-4	37.20000076293945	2	1180.70703125	1180.705322265625	0.0017999999690800905	1.524512454662368
a6	pepa6a3	DaPR130924_VB108_O1933.m	3106	22.350000381469727	EENDDDFTFGQSALK		1	a6.a1	6.99999975040555E-4	35.79999923706055	2	1715.7421875	1715.7398681640625	0.002300000051036477	1.3405295836003424
a6	pepa6a2	DaPR130924_VB108_O1933.m	3216	22.780000686645508	EELNSSVAIADTALEDR		1	a6.a1	4.900000021734741E-6	50.400001525878906	2	1832.89306640625	1832.8876953125	0.005499999970197678	3.0007293868923863
a6	pepa6a5	DaPR130924_VB108_O1933.m	3498	24.0	ETEAYFADLIMK	M11:+15.99491	1	a6.a1	5.099999834783375E-4	37.599998474121094	2	1446.6839599609375	1446.6824951171875	0.001500000013038516	1.0368550238917555
a6	pepa6b19	DaPR130924_VB108_O1933.m	3607	24.479999542236328	VEVQVLNIDIPR		1	a6.a1	1.8000000272877514E-4	59.20000076293945	2	1394.8016357421875	1394.8006591796875	0.0010999999940395355	0.7886431561385047
a6	pepa6b15	DaPR130924_VB108_O1933.m	3666	24.809999465942383	PGELSLLSYIRPDVK		1	a6.a1	0.004399999976158142	36.900001525878906	3	1686.9437255859375	1686.94287109375	7.999999797903001E-4	0.47423062955985607
a6	pepa6a4	DaPR130924_VB108_O1933.m	3767	25.360000610351562	ETEAYFADLIMK		1	a6.a1	1.8000000272877514E-4	42.0	2	1430.6954345703125	1430.6876220703125	0.007899999618530273	5.521820065164456
a6	pepa6b11	DaPR130924_VB108_O1933.m	3928	26.350000381469727	LFNDDNTIPFIIR		1	a6.a1	0.004900000058114529	51.900001525878906	2	1577.830322265625	1577.8326416015625	-0.002300000051036477	-1.457695822987846
a7	pepa7a8	DaPR130924_VB108_O1933.m	904	12.079999923706055	NSPSPQDSPR		1	a7.a1	0.009999999776482582	31.299999237060547	2	1084.503173828125	1084.502197265625	0.0010000000474974513	0.9220820852357603
a7	pepa7b13	DaPR130924_VB108_O1933.m	1909	17.579999923706055	SPFNSPSPQDSPR		1	a7.a1	0.0010000000474974513	39.5	2	1415.6494140625	1415.6553955078125	-0.005900000222027302	-4.1676810901504036
a7	pepa7b11	DaPR130924_VB108_O1933.m	2466	19.860000610351562	SFVGLGPR		1	a7.a1	0.00279999990016222	35.20000076293945	2	832.4679565429688	832.468017578125	-0.0	-0.0
a7	pepa7a9	DaPR130924_VB108_O1933.m	2569	20.280000686645508	NWTEDMEGGISSPVK	M6:+15.99491	1	a7.a1	8.700000080352766E-7	53.599998474121094	2	1665.7459716796875	1665.742919921875	0.003100000089034438	1.8610315265094035
a7	pepa7b16	DaPR130924_VB108_O1933.m	2828	21.25	SVTELIQVSR		1	a7.a1	3.499999875202775E-4	38.79999923706055	2	1131.6405029296875	1131.63720703125	0.0032999999821186066	2.9161289162415085
a7	pepa7a4	DaPR130924_VB108_O1933.m	3364	23.40999984741211	EDFVLSITGK		1	a7.a1	0.041999999433755875	32.099998474121094	2	1108.5933837890625	1108.5888671875	0.0044999998062849045	4.059214321447629
a7	pepa7a1	DaPR130924_VB108_O1933.m	3821	25.709999084472656	AFAYTWFNLQAR		2	a7.a1 a7.a2	9.699999936856329E-4	40.599998474121094	2	1487.7442626953125	1487.743408203125	8.999999845400453E-4	0.604943016099162
a7	pepa7b17	DaPR130924_VB108_O1933.m	3866	25.950000762939453	TPVVTGTGPNFSLGELQGHLAYDLNPASTGLR		1	a7.a1	1.1000000085914508E-5	51.20000076293945	3	3282.674560546875	3282.67578125	-0.0012000000569969416	-0.365555460533479
a7	pepa7a2	DaPR130924_VB108_O1933.m	4029	27.059999465942383	DPAGIYQAQSWYLG		1	a7.a1	0.012000000104308128	29.600000381469727	2	1568.7386474609375	1568.7384033203125	3.000000142492354E-4	0.1912364825226886
a7	pepa7a6	DaPR130924_VB108_O1933.m	4128	27.760000228881836	LDLVMVILFK	M5:+15.99491	3	a7.a1 a7.a2 a7.a3	8.699999889358878E-4	50.0	2	1206.7177734375	1206.717041015625	7.999999797903001E-4	0.6629557324532234
a7	pepa7b14	DaPR130924_VB108_O1933.m	2336	19.360000610351562	SPGSGSQSSGWHEVEPGMPSPTTLK	M18:+15.99491	1	a7.a2	4.400000079840538E-7	45.29999923706055	3	2556.17138671875	2556.16748046875	0.003800000064074993	1.4866005819689676
a7	pepa7b15	DaPR130924_VB108_O1933.m	2628	20.510000228881836	SVEDEMDSPGEEPFYTGQGR	M6:+15.99491	1	a7.a2	8.70000003487803E-5	43.70000076293945	2	2245.92041015625	2245.91943359375	0.0010000000474974513	0.44525196787550253
a7	pepa7a5	DaPR130924_VB108_O1933.m	3099	22.309999465942383	EDFVLTVTGK		2	a7.a2 a7.a3	0.019999999552965164	37.099998474121094	2	1108.591064453125	1108.5888671875	0.002199999988079071	1.9845048540497172
a7	pepa7b19	DaPR130924_VB108_O1933.m	3349	23.350000381469727	VHNPFLPTPMLPPPPPPPMAR	M10:+15.99491 - M19:+15.99491	1	a7.a2	9.200000204145908E-5	46.400001525878906	3	2335.208251953125	2335.20947265625	-0.0010999999940395355	-0.4710498166951633
a7	pepa7b18	DaPR130924_VB108_O1933.m	3511	24.049999237060547	VHNPFLPTPMLPPPPPPPMAR	M10:+15.99491	1	a7.a2	0.03999999910593033	36.5	3	2319.21630859375	2319.214599609375	0.0017000000225380063	0.7330067785983828
a7	pepa7a3	DaPR130924_VB108_O1933.m	1677	16.5	DQDMSSPTTMK		1	a7.a3	4.199999966658652E-5	38.400001525878906	2	1240.5169677734375	1240.518798828125	-0.0017999999690800905	-1.4510057975586408
a7	pepa7b10	DaPR130924_VB108_O1933.m	2308	19.229999542236328	PLFSSASPQDSSPR		1	a7.a3	0.00930000003427267	34.900001525878906	2	1475.7181396484375	1475.712890625	0.0052999998442828655	3.591484412688289
a7	pepa7a7	DaPR130924_VB108_O1933.m	2983	21.860000610351562	NPPGYLEDSFVK		1	a7.a3	0.0430000014603138	32.29999923706055	2	1365.67138671875	1365.6689453125	0.0024999999441206455	1.830604666454198
a7	pepa7b12	DaPR130924_VB108_O1933.m	3465	23.850000381469727	SGVFNVSELVR		1	a7.a3	0.0010999999940395355	48.79999923706055	2	1206.648681640625	1206.6480712890625	6.000000284984708E-4	0.49724525549317006
a8	pepa8a7	DaPR130924_VB108_O1933.m	644	9.930000305175781	NSSNKPAVTTK		1	a8.a1	9.700000191514846E-6	43.29999923706055	2	1146.6123046875	1146.61181640625	6.000000284984708E-4	0.5232808697009694
a8	pepa8b12	DaPR130924_VB108_O1933.m	793	11.199999809265137	VAGGAAPSKPASAK		1	a8.a1	0.005900000222027302	37.0	2	1211.6761474609375	1211.6746826171875	0.001500000013038516	1.2379560574778645
a8	pepa8a3	DaPR130924_VB108_O1933.m	912	12.109999656677246	ASESSSSEESSDDDDEEDQK		1	a8.a1	1.1000000085914508E-5	47.0	2	2175.7822265625	2175.78076171875	0.001500000013038516	0.6894077011020157
a8	pepa8b10	DaPR130924_VB108_O1933.m	995	12.550000190734863	SSDSDSDSSSEDEPPK		1	a8.a1	1.1999999518369497E-12	67.19999694824219	2	1668.6378173828125	1668.6358642578125	0.0020000000949949026	1.1985839078704428
a8	pepa8a9	DaPR130924_VB108_O1933.m	1116	13.350000381469727	SLGTQPPK		1	a8.a1	0.005400000140070915	29.399999618530273	2	827.4636840820312	827.4625854492188	0.0010999999940395355	1.3293652346134293
a8	pepa8a1	DaPR130924_VB108_O1933.m	1160	13.600000381469727	AAESSSDSSDSDSSEDDEAPSKPAGTTK		1	a8.a1	4.800000169780105E-6	56.70000076293945	3	2758.131591796875	2758.129638671875	0.0017999999690800905	0.6526161583713107
a8	pepa8a2	DaPR130924_VB108_O1933.m	1163	13.609999656677246	ANGTSALTAQNGK		1	a8.a1	0.009999999776482582	35.79999923706055	2	1232.62451171875	1232.6234130859375	0.0012000000569969416	0.9735333957292587
a8	pepa8a8	DaPR130924_VB108_O1933.m	1291	14.430000305175781	QQPVESSEDSSDESDSSSEEEK		1	a8.a1	8.300000131633567E-10	54.20000076293945	2	2414.950439453125	2414.944091796875	0.006300000008195639	2.608756049299688
a8	pepa8b11	DaPR130924_VB108_O1933.m	1322	14.600000381469727	VADNSFDAK		1	a8.a1	0.00279999990016222	37.900001525878906	2	966.4541015625	966.453125	0.0010000000474974513	1.0347113808519697
a8	pepa8a6	DaPR130924_VB108_O1933.m	1493	15.579999923706055	GAAGDWGER		1	a8.a1	3.2000000373955118E-6	45.20000076293945	2	918.4085693359375	918.4067993164062	0.0017000000225380063	1.8510316167120713
a8	pepa8b13	DaPR130924_VB108_O1933.m	1572	16.030000686645508	VREEEIEVDSR		1	a8.a1	0.004999999888241291	37.20000076293945	3	1360.6715087890625	1360.670654296875	7.999999797903001E-4	0.587945346850814
a8	pepa8a5	DaPR130924_VB108_O1933.m	1685	16.549999237060547	EEEIEVDSR		1	a8.a1	0.001500000013038516	35.70000076293945	2	1105.5015869140625	1105.501220703125	3.9999998989515007E-4	0.36182681882589024
a8	pepa8a4	DaPR130924_VB108_O1933.m	1705	16.68000030517578	ASSSDSEDSSEEEEEVQGPPAK		1	a8.a1	1.3000000187446403E-8	53.20000076293945	2	2293.9462890625	2293.943115234375	0.0032999999821186066	1.4385709742333526
a8	pepa8b14	DaPR130924_VB108_O1933.m	4180	28.010000228881836	VVPSDLYPLVLGFLR		1	a8.a1	0.020999999716877937	35.0	3	1687.986083984375	1687.9786376953125	0.007499999832361937	4.443184093017958
a9	pepa9b10	DaPR130924_VB108_O1933.m	844	11.609999656677246	PQPQNGSSGMGSTVSK	M10:+15.99491	1	a9.a1	0.00279999990016222	34.79999923706055	2	1577.724365234375	1577.7227783203125	0.0015999999595806003	1.0141198324359648
a9	pepa9b12	DaPR130924_VB108_O1933.m	1452	15.350000381469727	SGGVGGSNTNWK		1	a9.a1	5.099999834783375E-4	52.599998474121094	2	1163.5452880859375	1163.54443359375	8.999999845400453E-4	0.7734985949443157
a9	pepa9a1	DaPR130924_VB108_O1933.m	1634	16.329999923706055	ATAFNEQVDK		1	a9.a1	4.6999999904073775E-4	47.400001525878906	2	1122.543701171875	1122.54296875	6.99999975040555E-4	0.6235841250870202
a9	pepa9a3	DaPR130924_VB108_O1933.m	1827	17.209999084472656	ATVMDVKPVDYR	M4:+15.99491	1	a9.a1	0.039000000804662704	33.400001525878906	3	1409.712646484375	1409.709716796875	0.002899999963119626	2.0571610797355997
a9	pepa9b13	DaPR130924_VB108_O1933.m	1875	17.40999984741211	VIDQQNGLYR		1	a9.a1	6.299999949987978E-5	53.900001525878906	2	1205.62939453125	1205.627685546875	0.0017000000225380063	1.4100539021438305
a9	pepa9a9	DaPR130924_VB108_O1933.m	2012	18.010000228881836	NIYLMDTSGK	M5:+15.99491	1	a9.a1	0.0013000000035390258	32.599998474121094	2	1157.5533447265625	1157.5511474609375	0.002300000051036477	1.9869532815733244
a9	pepa9a2	DaPR130924_VB108_O1933.m	2323	19.309999465942383	ATVMDVKPVDYR		1	a9.a1	0.007899999618530273	30.5	2	1393.7139892578125	1393.71484375	-7.999999797903001E-4	-0.5740054957280785
a9	pepa9b14	DaPR130924_VB108_O1933.m	2931	21.65999984741211	VVTATLWGEDADK		1	a9.a1	0.012000000104308128	44.900001525878906	2	1404.71044921875	1404.7010498046875	0.009499999694526196	6.7630046235439885
a9	pepa9a8	DaPR130924_VB108_O1933.m	3064	22.200000762939453	IGNPVPYNEGLGQPQVAPPAPAASPAASSR		1	a9.a1	0.0038999998942017555	40.099998474121094	3	2913.495361328125	2913.48583984375	0.009499999694526196	3.2606987700464267
a9	pepa9a4	DaPR130924_VB108_O1933.m	3523	24.100000381469727	DKNEQAFEEVFQNANFR		1	a9.a1	5.99999978589949E-8	51.599998474121094	3	2085.962646484375	2085.962890625	-9.999999747378752E-5	-0.04793949016217893
a9	pepa9a5	DaPR130924_VB108_O1933.m	3597	24.40999984741211	FFPLIEVNK		1	a9.a1	0.002400000113993883	33.20000076293945	2	1106.625244140625	1106.6248779296875	3.9999998989515007E-4	0.36145942303726625
a9	pepa9b11	DaPR130924_VB108_O1933.m	3632	24.649999618530273	SENLGQGDKPDYFSSVATVVYLR		1	a9.a1	7.399999885819852E-4	45.0	3	2545.262451171875	2545.25732421875	0.005200000014156103	2.04301544078739
a9	pepa9a7	DaPR130924_VB108_O1933.m	3796	25.549999237060547	LFSLELVDESGEIR		1	a9.a1	1.2000000424450263E-5	54.0	2	1606.834228515625	1606.8326416015625	0.0015999999595806003	0.9957477326237585
a9	pepa9a6	DaPR130924_VB108_O1933.m	3948	26.479999542236328	GWFDAEGQALDGVSISDLK		1	a9.a1	2.4000000209412065E-8	53.599998474121094	2	2007.968505859375	2007.9661865234375	0.002300000051036477	1.1454376405703637
b10	pepb10b11	DaPR130924_VB108_O1933.m	868	11.8100004196167	VPSPPPGHK		1	b10.a1	0.023000000044703484	34.29999923706055	2	915.5123291015625	915.505126953125	0.007199999876320362	7.86451071036876
b10	pepb10b11	DaPR130924_VB108_O1933.m	804	11.279999732971191	VPSPPPGHK		1	b10.a1	0.002300000051036477	41.0	2	915.506103515625	915.505126953125	0.0010000000474974513	1.0922932248621395
b10	pepb10a6	DaPR130924_VB108_O1933.m	1014	12.65999984741211	MLDHEYTTK	M1:+15.99491	1	b10.a1	0.0430000014603138	36.29999923706055	2	1153.5244140625	1153.519775390625	0.004600000102072954	3.9877947480486164
b10	pepb10a5	DaPR130924_VB108_O1933.m	1287	14.40999984741211	MLDHEYTTK		1	b10.a1	2.9999999242136255E-5	49.5	2	1137.52490234375	1137.52490234375	0.0	0.0
b10	pepb10b12	DaPR130924_VB108_O1933.m	2106	18.40999984741211	YIMLNPSSR	M3:+15.99491	1	b10.a1	0.0026000000070780516	40.099998474121094	2	1096.547607421875	1096.5460205078125	0.0017000000225380063	1.5503225498467754
b10	pepb10a1	DaPR130924_VB108_O1933.m	2180	18.729999542236328	ELTAPDENIPAK		1	b10.a1	0.00279999990016222	44.099998474121094	2	1297.663818359375	1297.663818359375	0.0	0.0
b10	pepb10a2	DaPR130924_VB108_O1933.m	2202	18.850000381469727	ENGFSSPPQIK		1	b10.a1	0.017000000923871994	26.899999618530273	2	1203.602294921875	1203.6009521484375	0.001500000013038516	1.2462602412876158
b10	pepb10a9	DaPR130924_VB108_O1933.m	2371	19.5	SGDHLHNDSQIEADFR	S1:+42.01057	1	b10.a1	6.199999916134402E-6	48.900001525878906	3	1882.827392578125	1882.8319091796875	-0.0044999998062849045	-2.390016753139405
b10	pepb10b10	DaPR130924_VB108_O1933.m	2706	20.809999465942383	TYNASITLQQQLK		1	b10.a1	1.9000000293090125E-6	52.29999923706055	2	1507.8133544921875	1507.8118896484375	0.001500000013038516	0.9948190641925879
b10	pepb10a4	DaPR130924_VB108_O1933.m	3020	22.010000228881836	HLQDLMEGLTAK		1	b10.a1	3.4999999343199306E-8	62.79999923706055	2	1355.703857421875	1355.69921875	0.004699999932199717	3.4668456448129206
b10	pepb10a7	DaPR130924_VB108_O1933.m	3076	22.229999542236328	NLQLFMENK		1	b10.a1	1.8000000636675395E-5	46.099998474121094	2	1136.578857421875	1136.5772705078125	0.0015999999595806003	1.4077353129415782
b10	pepb10a8	DaPR130924_VB108_O1933.m	3339	23.280000686645508	QPEDDLFDR	Q1:-17.02655	1	b10.a1	0.001500000013038516	35.70000076293945	2	1117.4813232421875	1117.4801025390625	0.0013000000035390258	1.163331678644885
b10	pepb10a3	DaPR130924_VB108_O1933.m	4186	28.030000686645508	FAWAIDMADEDYEF		1	b10.a1	1.5999999595806003E-4	32.599998474121094	2	1722.7047119140625	1722.6995849609375	0.005100000184029341	2.960469851245122
b11	pepb11a8	DaPR130924_VB108_O1933.m	965	12.399999618530273	SDIPEKPK		1	b11.a1	0.0017999999690800905	28.100000381469727	2	913.502197265625	913.4993286132812	0.00279999990016222	3.065136243080443
b11	pepb11b11	DaPR130924_VB108_O1933.m	1025	12.729999542236328	TTESHMDWEK	M6:+15.99491	1	b11.a1	0.007300000172108412	25.100000381469727	2	1279.52294921875	1279.5263671875	-0.0034000000450760126	-2.6572332796466567
b11	pepb11b10	DaPR130924_VB108_O1933.m	1506	15.649999618530273	TTESHMDWEK		1	b11.a1	0.0430000014603138	28.600000381469727	2	1263.5338134765625	1263.531494140625	0.002400000113993883	1.8994383006069926
b11	pepb11a3	DaPR130924_VB108_O1933.m	1767	16.950000762939453	FREDHPDLIQNAK		1	b11.a1	0.02199999988079071	36.900001525878906	3	1582.801025390625	1582.7977294921875	0.0032999999821186066	2.0849157922265613
b11	pepb11b13	DaPR130924_VB108_O1933.m	1887	17.479999542236328	YIQDFQR		1	b11.a1	0.02500000037252903	35.5	2	969.4804077148438	969.4793090820312	0.0010999999940395355	1.1346296756772356
b11	pepb11a5	DaPR130924_VB108_O1933.m	2277	19.1299991607666	MWNDLSEK		1	b11.a1	0.014000000432133675	30.799999237060547	2	1022.462890625	1022.4616088867188	0.0013000000035390258	1.2714413844393606
b11	pepb11a4	DaPR130924_VB108_O1933.m	2322	19.309999465942383	HPELNISEEGITK		1	b11.a1	0.01899999938905239	30.5	2	1466.7474365234375	1466.7490234375	-0.001500000013038516	-1.022669856307856
b11	pepb11a7	DaPR130924_VB108_O1933.m	2333	19.360000610351562	QLQEERPELSESELTR		1	b11.a1	0.002400000113993883	30.899999618530273	3	1943.9681396484375	1943.96728515625	7.999999797903001E-4	0.4115295488246854
b11	pepb11b12	DaPR130924_VB108_O1933.m	2612	20.459999084472656	WVEISNEVR		1	b11.a1	6.900000153109431E-4	35.79999923706055	2	1131.573486328125	1131.5797119140625	-0.006200000178068876	-5.479066222901435
b11	pepb11a2	DaPR130924_VB108_O1933.m	2692	20.75	FLESLPEEEQQR		1	b11.a1	5.000000237487257E-4	40.900001525878906	2	1504.731201171875	1504.7281494140625	0.003000000026077032	1.9937156271351903
b11	pepb11a6	DaPR130924_VB108_O1933.m	2951	21.75	QLQEERPELSESELTR	Q1:-17.02655	1	b11.a1	0.006599999964237213	29.700000762939453	2	1926.9373779296875	1926.9407958984375	-0.0032999999821186066	-1.7125590932231933
b11	pepb11a9	DaPR130924_VB108_O1933.m	3546	24.200000762939453	TLTELILDAQEHVK		1	b11.a1	0.028999999165534973	30.0	2	1609.8848876953125	1609.8800048828125	0.004900000058114529	3.0437051477456003
b11	pepb11a1	DaPR130924_VB108_O1933.m	3829	25.760000228881836	AEEIWQQSVIGDYLAR		1	b11.a1	2.3000000126671694E-8	57.79999923706055	2	1877.9447021484375	1877.9395751953125	0.005100000184029341	2.7157424293052252
b12	pepb12a9	DaPR130924_VB108_O1933.m	875	11.880000114440918	MEVVVHGR	M1:+15.99491	1	b12.a1	0.004699999932199717	34.79999923706055	2	942.4820556640625	942.4829711914062	-8.999999845400453E-4	-0.9549243986894981
b12	pepb12a1	DaPR130924_VB108_O1933.m	1650	16.3799991607666	EVDATSPAPSTSSTVK		1	b12.a1	8.099999831756577E-6	57.0	2	1576.772216796875	1576.7705078125	0.0017999999690800905	1.1415738436009202
b12	pepb12b10	DaPR130924_VB108_O1933.m	2412	19.649999618530273	NATESFVYEPK		1	b12.a1	0.007799999788403511	36.20000076293945	2	1284.6165771484375	1284.611083984375	0.005499999970197678	4.281451435977626
b12	pepb12a7	DaPR130924_VB108_O1933.m	2516	20.059999465942383	LKTEPEEVSIEDSAQSDLK		1	b12.a1	1.700000029813964E-5	53.79999923706055	3	2118.05029296875	2118.04541015625	0.005100000184029341	2.4078804729937824
b12	pepb12a8	DaPR130924_VB108_O1933.m	2623	20.5	IQIADLMEEK	M7:+15.99491	1	b12.a1	0.023000000044703484	38.599998474121094	2	1205.6094970703125	1205.608642578125	8.999999845400453E-4	0.7465108931331538
b12	pepb12b11	DaPR130924_VB108_O1933.m	2683	20.709999084472656	TEPEEVSIEDSAQSDLK		1	b12.a1	8.199999967928306E-8	54.79999923706055	2	1876.8682861328125	1876.8662109375	0.002099999925121665	1.11888631852598
b12	pepb12b13	DaPR130924_VB108_O1933.m	2687	20.729999542236328	VLSTTKPFEYETPEMEK		1	b12.a1	0.017999999225139618	31.799999237060547	3	2028.984130859375	2028.98388671875	3.000000142492354E-4	0.14785726797189702
b12	pepb12b12	DaPR130924_VB108_O1933.m	2751	20.959999084472656	TPQMPPTTPSSSFFTK	M4:+15.99491	1	b12.a1	1.9999999494757503E-4	43.900001525878906	2	1769.8477783203125	1769.8419189453125	0.005900000222027302	3.3336311898088846
b12	pepb12a4	DaPR130924_VB108_O1933.m	2850	21.329999923706055	GEFTYYEIQDNTGK		1	b12.a1	1.500000071246177E-4	40.29999923706055	2	1664.7490234375	1664.7442626953125	0.004800000227987766	2.8833258870742715
b12	pepb12a5	DaPR130924_VB108_O1933.m	2896	21.530000686645508	GLEVINDYHFR		1	b12.a1	5.499999970197678E-4	38.099998474121094	2	1362.6795654296875	1362.6805419921875	-8.999999845400453E-4	-0.6604629308233015
b12	pepb12a3	DaPR130924_VB108_O1933.m	3455	23.799999237060547	EVMVLNATESFVYEPK	M3:+15.99491	1	b12.a1	0.00860000029206276	38.20000076293945	2	1871.9169921875	1871.9100341796875	0.0071000000461936	3.7929173499542554
b12	pepb12a2	DaPR130924_VB108_O1933.m	3649	24.729999542236328	EVMVLNATESFVYEPK		1	b12.a1	9.499999578110874E-6	55.0	2	1855.92529296875	1855.9150390625	0.009999999776482582	5.388177565247814
b12	pepb12a6	DaPR130924_VB108_O1933.m	4165	27.950000762939453	IFEDIPTLEDLAETLK		1	b12.a1	2.2000000171829015E-4	34.70000076293945	2	1846.9775390625	1846.9688720703125	0.008700000122189522	4.710420545657318
b13	pepb13b10	DaPR130924_VB108_O1933.m	1280	14.359999656677246	SDAGLESDTAMK	M11:+15.99491	1	b13.a1	9.699999936856329E-4	43.0	2	1240.5361328125	1240.53662109375	-3.9999998989515007E-4	-0.3224410977424271
b13	pepb13a3	DaPR130924_VB108_O1933.m	1462	15.399999618530273	EEPSQNDISPK		1	b13.a1	0.041999999433755875	28.100000381469727	2	1243.580810546875	1243.5804443359375	3.000000142492354E-4	0.2412389287847262
b13	pepb13a6	DaPR130924_VB108_O1933.m	1852	17.329999923706055	EQLGEEIDSK		1	b13.a1	0.0010000000474974513	35.79999923706055	2	1147.547119140625	1147.548095703125	-0.0010000000474974513	-0.8714232120133769
b13	pepb13a8	DaPR130924_VB108_O1933.m	1857	17.350000381469727	NEEPSEEEIDAPK		1	b13.a1	5.199999986160719E-9	67.69999694824219	2	1486.6529541015625	1486.65478515625	-0.0017999999690800905	-1.2107719875874932
b13	pepb13a2	DaPR130924_VB108_O1933.m	2002	17.979999542236328	DVESYIHR		1	b13.a1	0.006200000178068876	43.29999923706055	2	1018.4982299804688	1018.4957275390625	0.0026000000070780516	2.5527844023070125
b13	pepb13a4	DaPR130924_VB108_O1933.m	2496	19.979999542236328	EEYQLVQVEQK		1	b13.a1	9.299999874201603E-6	49.20000076293945	2	1392.7010498046875	1392.7010498046875	9.999999747378752E-5	0.07180291670478134
b13	pepb13a1	DaPR130924_VB108_O1933.m	2913	21.600000381469727	APQVLVLAPTR		1	b13.a1	1.3000000080864993E-6	46.79999923706055	2	1164.7171630859375	1164.7103271484375	0.006899999920278788	5.9242197475590945
b13	pepb13a9	DaPR130924_VB108_O1933.m	3191	22.68000030517578	NGIDILVGTPGR		1	b13.a1	5.39999979082495E-4	44.79999923706055	2	1211.673095703125	1211.6746826171875	-0.001500000013038516	-1.2379560574778645
b13	pepb13b12	DaPR130924_VB108_O1933.m	3351	23.360000610351562	WQLSVATEQPELEGPR		1	b13.a1	1.5999999595806003E-4	40.400001525878906	2	1839.925048828125	1839.9239501953125	0.0010999999940395355	0.5978507937367562
b13	pepb13a5	DaPR130924_VB108_O1933.m	3417	23.649999618530273	EGAFSNFPISEETIK		1	b13.a1	1.9999999494757503E-4	45.099998474121094	2	1668.8134765625	1668.81201171875	0.0015999999595806003	0.958765845610568
b13	pepb13a7	DaPR130924_VB108_O1933.m	3628	24.600000381469727	GAVEALAAALAH		1	b13.a1	6.199999916134402E-5	47.900001525878906	2	1093.607421875	1093.6004638671875	0.007000000216066837	6.400875317219099
b13	pepb13b11	DaPR130924_VB108_O1933.m	3957	26.510000228881836	TFSFAIPLIEK		1	b13.a1	2.9999999242136255E-5	42.900001525878906	2	1265.7183837890625	1265.71435546875	0.004000000189989805	3.1602708563010875
b14	pepb14a1	DaPR130924_VB108_O1933.m	840	11.579999923706055	AEGGGGGGRPGAPAAGDGK		1	b14.a1	0.010999999940395355	39.099998474121094	3	1538.73095703125	1538.73095703125	-0.0	-0.0
b14	pepb14a5	DaPR130924_VB108_O1933.m	1520	15.729999542236328	LLEQYKEESK		1	b14.a1	7.699999841861427E-4	45.79999923706055	2	1266.6590576171875	1266.657958984375	0.0010999999940395355	0.8684270179153429
b14	pepb14a8	DaPR130924_VB108_O1933.m	2297	19.200000762939453	PAMEPGNGSLDLGGDSAGR	M3:+15.99491	1	b14.a1	2.4000000848900527E-6	52.099998474121094	2	1816.8115234375	1816.8133544921875	-0.0019000000320374966	-1.0457871345670289
b14	pepb14a7	DaPR130924_VB108_O1933.m	2406	19.6299991607666	NGQDLGVAFK		1	b14.a1	9.899999713525176E-4	40.099998474121094	2	1048.543212890625	1048.5426025390625	6.99999975040555E-4	0.6675932607273123
b14	pepb14b11	DaPR130924_VB108_O1933.m	2810	21.18000030517578	YNILGTNTIMDK	M10:+15.99491	1	b14.a1	7.900000127847306E-6	49.70000076293945	2	1398.6962890625	1398.69384765625	0.0026000000070780516	1.8588771312855883
b14	pepb14a2	DaPR130924_VB108_O1933.m	2860	21.3799991607666	ANFESDEVELSYAK		1	b14.a1	3.400000059627928E-5	46.599998474121094	2	1601.731201171875	1601.7333984375	-0.002099999925121665	-1.3110795636591126
b14	pepb14a6	DaPR130924_VB108_O1933.m	2986	21.8799991607666	NFILDQTNVSAAAQR		1	b14.a1	2.2000000171829015E-5	66.5	2	1647.8477783203125	1647.8453369140625	0.0024999999441206455	1.517132638674951
b14	pepb14a4	DaPR130924_VB108_O1933.m	3004	21.959999084472656	GYFEYIEENK		1	b14.a1	7.60000011723605E-6	45.900001525878906	2	1291.5833740234375	1291.58447265625	-0.0010999999940395355	-0.8516670936569056
b14	pepb14b10	DaPR130924_VB108_O1933.m	3187	22.65999984741211	YNILGTNTIMDK		1	b14.a1	0.010999999940395355	32.29999923706055	2	1382.6990966796875	1382.6988525390625	3.000000142492354E-4	0.21696699443869694
b14	pepb14a9	DaPR130924_VB108_O1933.m	3530	24.1299991607666	SSGPTSLFAVTVAPPGAR		1	b14.a1	2.499999936844688E-5	36.0	2	1714.9183349609375	1714.9127197265625	0.00570000009611249	3.3237843713826654
b14	pepb14a3	DaPR130924_VB108_O1933.m	3879	26.049999237060547	EKPYFPIPEEYTFIQNVPLEDR		1	b14.a1	0.041999999433755875	43.29999923706055	3	2724.363525390625	2724.35595703125	0.007600000128149986	2.7896501955022646
b15	pepb15a9	DaPR130924_VB108_O1933.m	1177	13.699999809265137	SYVTTSTR		1	b15.a1	0.0019000000320374966	32.0	2	914.4571533203125	914.4581909179688	-0.0010999999940395355	-1.2028980711904529
b15	pepb15a4	DaPR130924_VB108_O1933.m	1370	14.859999656677246	LQDEIQNMK	M8:+15.99491	1	b15.a1	0.002199999988079071	32.0	2	1134.5458984375	1134.54638671875	-3.9999998989515007E-4	-0.3525638039816072
b15	pepb15a7	DaPR130924_VB108_O1933.m	1484	15.529999732971191	QDVDNASLAR		1	b15.a1	0.0012000000569969416	27.799999237060547	2	1088.533203125	1088.533447265625	-3.000000142492354E-4	-0.27560018022673505
b15	pepb15a6	DaPR130924_VB108_O1933.m	1690	16.600000381469727	MFGGPGTASR		1	b15.a1	3.7000001611886546E-5	32.599998474121094	2	980.4640502929688	980.4622802734375	0.0017999999690800905	1.835868656342491
b15	pepb15a1	DaPR130924_VB108_O1933.m	1845	17.299999237060547	DGQVINETSQHHDDLE		1	b15.a1	5.39999979082495E-4	40.5	2	1836.795654296875	1836.7999267578125	-0.00419999985024333	-2.2865853754996976
b15	pepb15a3	DaPR130924_VB108_O1933.m	1912	17.600000381469727	LQDEIQNMK		1	b15.a1	0.004000000189989805	31.799999237060547	2	1118.5543212890625	1118.551513671875	0.002899999963119626	2.592638718622606
b15	pepb15a8	DaPR130924_VB108_O1933.m	2364	19.459999084472656	SLYASSPGGVYATR		1	b15.a1	5.500000042957254E-5	49.099998474121094	2	1428.7138671875	1428.712158203125	0.0017000000225380063	1.1898827995389056
b15	pepb15a2	DaPR130924_VB108_O1933.m	3636	24.65999984741211	ILLAELEQLK		1	b15.a1	0.003000000026077032	53.79999923706055	2	1169.7178955078125	1169.71435546875	0.0035000001080334187	2.9921835973628217
b15	pepb15a5	DaPR130924_VB108_O1933.m	4041	27.149999618530273	ISLPLPNFSSLNLR		1	b15.a1	0.002199999988079071	47.099998474121094	2	1570.8966064453125	1570.8956298828125	0.0010999999940395355	0.7002374779803765
b16	pepb16a4	DaPR130924_VB108_O1933.m	2702	20.799999237060547	ILDSVGIEADDDR		1	b16.a1	8.999999845400453E-4	57.20000076293945	2	1417.6778564453125	1417.6810302734375	-0.003000000026077032	-2.1161318815829837
b16	pepb16a3	DaPR130924_VB108_O1933.m	2782	21.079999923706055	LASVPAGGAVAVSAAPGSAAPAAGSAPAAAEEK		1	b16.a1	9.399999980814755E-4	39.099998474121094	3	2774.43896484375	2774.432373046875	0.006599999964237213	2.3788649629218064
b16	pepb16a7	DaPR130924_VB108_O1933.m	3436	23.700000762939453	NIEDVIAQGIGK		1	b16.a1	3.9999998989515007E-4	62.0	2	1256.68505859375	1256.6849365234375	1.9999999494757503E-4	0.15914887585178356
b16	pepb16a6	DaPR130924_VB108_O1933.m	3440	23.709999084472656	KEESEESDDDMGFGLFD	M11:+15.99491	2	b16.a1 b16.a2	6.99999975040555E-4	47.900001525878906	2	1965.7630615234375	1965.754638671875	0.008500000461935997	4.324039376388735
b16	pepb16a5	DaPR130924_VB108_O1933.m	3758	25.309999465942383	KEESEESDDDMGFGLFD		2	b16.a1 b16.a2	5.8999999055231456E-6	43.70000076293945	2	1949.7626953125	1949.7596435546875	0.003000000026077032	1.5386512055442936
b16	pepb16a8	DaPR130924_VB108_O1933.m	3843	25.829999923706055	YVASYLLAALGGNSSPSAK		1	b16.a1	0.003000000026077032	46.20000076293945	3	1868.97509765625	1868.9757080078125	-6.000000284984708E-4	-0.3210314751164025
b16	pepb16a8	DaPR130924_VB108_O1933.m	3837	25.799999237060547	YVASYLLAALGGNSSPSAK		1	b16.a1	2.7999999541172826E-10	65.30000305175781	2	1868.968994140625	1868.9757080078125	-0.006599999964237213	-3.531346039415524
b16	pepb16a2	DaPR130924_VB108_O1933.m	1698	16.649999618530273	AGAAPAGGPAPSTAAAPAEEK		1	b16.a2	1.6000000213622911E-9	62.599998474121094	2	1791.8897705078125	1791.8875732421875	0.002199999988079071	1.227755591885967
b16	pepb16a1	DaPR130924_VB108_O1933.m	4024	27.049999237060547	AAGVNVEPFWPGLFAK		1	b16.a2	9.999999974752427E-7	58.29999923706055	2	1702.8980712890625	1702.8956298828125	0.0024999999441206455	1.4680875916586191
b17	pepb17a2	DaPR130924_VB108_O1933.m	858	11.729999542236328	FSSQQAATK		1	b17.a1	2.500000118743628E-4	41.099998474121094	2	967.4854736328125	967.4848022460938	6.99999975040555E-4	0.7235255514251477
b17	pepb17a6	DaPR130924_VB108_O1933.m	1336	14.65999984741211	QSNASSDVEVEEK		1	b17.a1	0.004100000020116568	33.79999923706055	2	1421.63916015625	1421.6395263671875	-3.000000142492354E-4	-0.21102396823183858
b17	pepb17a8	DaPR130924_VB108_O1933.m	1645	16.360000610351562	VSQVIMEK		1	b17.a1	0.003800000064074993	37.400001525878906	2	933.5070190429688	933.5078125	-7.999999797903001E-4	-0.8569826294734948
b17	pepb17a3	DaPR130924_VB108_O1933.m	1781	17.0	IDNLDVNR		1	b17.a1	0.014000000432133675	39.900001525878906	2	958.4982299804688	958.4957275390625	0.0026000000070780516	2.7125838252336827
b17	pepb17a7	DaPR130924_VB108_O1933.m	1858	17.360000610351562	VDEVPDGAVKPPTNK		1	b17.a1	3.2000000373955118E-6	43.900001525878906	2	1565.8143310546875	1565.8173828125	-0.003000000026077032	-1.9159322530245975
b17	pepb17a1	DaPR130924_VB108_O1933.m	3382	23.479999542236328	DFKPGDLIFAK		1	b17.a1	5.300000193528831E-4	40.900001525878906	3	1250.6776123046875	1250.6783447265625	-7.999999797903001E-4	-0.6396528597168645
b17	pepb17a5	DaPR130924_VB108_O1933.m	3867	25.950000762939453	NMFLVGEGDSVITQVLNK	M2:+15.99491	1	b17.a1	0.04500000178813934	36.099998474121094	3	1980.01025390625	1980.0111083984375	-7.999999797903001E-4	-0.40403812705747516
b17	pepb17a4	DaPR130924_VB108_O1933.m	4051	27.200000762939453	NMFLVGEGDSVITQVLNK		1	b17.a1	0.004900000058114529	36.0	3	1964.0179443359375	1964.0162353515625	0.0017999999690800905	0.9164893531330137
b18	pepb18a6	DaPR130924_VB108_O1933.m	1585	16.100000381469727	VVEELTR		1	b18.a1	0.0052999998442828655	33.900001525878906	2	845.4737548828125	845.4730834960938	6.000000284984708E-4	0.7096618925080693
b18	pepb18a2	DaPR130924_VB108_O1933.m	1598	16.149999618530273	EEQMDGTVTLK	M4:+15.99491	1	b18.a1	0.009800000116229057	24.399999618530273	2	1266.58837890625	1266.588623046875	-1.9999999494757503E-4	-0.1579044618816012
b18	pepb18a5	DaPR130924_VB108_O1933.m	2592	20.3799991607666	IEVQDTSGGTTALRPSASTQALSSSVSSSK		1	b18.a1	0.003100000089034438	51.0	3	2952.4814453125	2952.47607421875	0.005499999970197678	1.8628431973502186
b18	pepb18a7	DaPR130924_VB108_O1933.m	2808	21.18000030517578	YLLGDMEGR		1	b18.a1	0.014999999664723873	33.0	2	1053.504150390625	1053.5037841796875	3.9999998989515007E-4	0.37968538499993215
b18	pepb18a1	DaPR130924_VB108_O1933.m	3147	22.510000228881836	ALYYLQIHPQELR		1	b18.a1	0.023000000044703484	30.299999237060547	3	1643.8897705078125	1643.8907470703125	-0.0010999999940395355	-0.6691442214149078
b18	pepb18a4	DaPR130924_VB108_O1933.m	3678	24.8799991607666	IAVMELFR		1	b18.a1	0.019999999552965164	38.5	2	978.5451049804688	978.5444946289062	6.000000284984708E-4	0.6131555915870835
b18	pepb18a3	DaPR130924_VB108_O1933.m	3885	26.079999923706055	GDFILVGDLMR		1	b18.a1	0.0026000000070780516	45.20000076293945	2	1235.6470947265625	1235.645751953125	0.00139999995008111	1.1330107742192277
b19	pepb19a7	DaPR130924_VB108_O1933.m	1522	15.75	MLEDPQER		1	b19.a1	0.013000000268220901	31.5	2	1017.4678955078125	1017.4674072265625	5.000000237487257E-4	0.4914162558893536
b19	pepb19a2	DaPR130924_VB108_O1933.m	2515	20.059999465942383	DIIGVAETGSGK		1	b19.a1	3.5000000934815034E-5	52.400001525878906	2	1146.6019287109375	1146.6004638671875	0.001500000013038516	1.3082150760513416
b19	pepb19a3	DaPR130924_VB108_O1933.m	2883	21.479999542236328	DILVATDVAGR		1	b19.a1	8.299999899463728E-5	53.29999923706055	2	1129.624267578125	1129.62158203125	0.0027000000700354576	2.390181024321793
b19	pepb19a4	DaPR130924_VB108_O1933.m	2904	21.559999465942383	ELAQQIEEETIK		1	b19.a1	9.10000002477318E-4	39.29999923706055	2	1430.7396240234375	1430.7376708984375	0.0019000000320374966	1.327986304326763
b19	pepb19a5	DaPR130924_VB108_O1933.m	3299	23.110000610351562	GFIAGIDLK		1	b19.a1	0.010999999940395355	41.599998474121094	2	933.542724609375	933.540771484375	0.0019000000320374966	2.0352619725610963
b19	pepb19a6	DaPR130924_VB108_O1933.m	3547	24.200000762939453	IEESDQGPYAIILAPTR		1	b19.a1	1.5999999595806003E-4	44.20000076293945	2	1872.9793701171875	1872.9705810546875	0.008799999952316284	4.698418673165128
b19	pepb19a1	DaPR130924_VB108_O1933.m	3736	25.209999084472656	AQPLSLEELLAK		1	b19.a1	0.0017999999690800905	37.0	2	1311.7532958984375	1311.7523193359375	0.0010999999940395355	0.8385729362357067
b20	pepb20a3	DaPR130924_VB108_O1933.m	2830	21.260000228881836	GNVGFVFTK		1	b20.a1	6.999999868639861E-7	44.70000076293945	2	968.5208740234375	968.5203857421875	3.9999998989515007E-4	0.41300110538058094
b20	pepb20a5	DaPR130924_VB108_O1933.m	3325	23.229999542236328	IIQLLDDYPK		1	b20.a1	0.006099999882280827	54.5	2	1217.681884765625	1217.677978515625	0.0038999998942017555	3.202817134753424
b20	pepb20a6	DaPR130924_VB108_O1933.m	3795	25.549999237060547	TSFFQALGITTK		1	b20.a1	1.3999999737279722E-6	57.79999923706055	2	1313.71142578125	1313.71044921875	0.0010999999940395355	0.8373230148954772
b20	pepb20a4	DaPR130924_VB108_O1933.m	3808	25.6299991607666	GTIEILSDVQLIK		1	b20.a1	4.4999999227002263E-4	42.70000076293945	2	1428.8302001953125	1428.8311767578125	-0.0010000000474974513	-0.6998727797685449
b20	pepb20a7	DaPR130924_VB108_O1933.m	3865	25.950000762939453	VLALSVETDYTFPLAEK		1	b20.a1	1.500000053056283E-6	54.599998474121094	2	1896.0040283203125	1896.00048828125	0.003599999938160181	1.8987336556139969
b20	pepb20a1	DaPR130924_VB108_O1933.m	3895	26.15999984741211	AFLADPSAFVAAAPVAAATTAAPAAAAAPAK		1	b20.a1	3.600000054575503E-4	44.400001525878906	3	2752.482421875	2752.467041015625	0.014999999664723873	5.4496564141197
b20	pepb20a2	DaPR130924_VB108_O1933.m	4112	27.649999618530273	EESEESDEDMGFGLFD		1	b20.a1	2.999999892949745E-8	52.900001525878906	2	1835.6854248046875	1835.680419921875	0.005100000184029341	2.7782614711586846
b21	pepb21a2	DaPR130924_VB108_O1933.m	896	12.029999732971191	AIGSTSKPQESPK		1	b21.a1	2.699999895412475E-4	46.79999923706055	2	1329.7015380859375	1329.7012939453125	3.000000142492354E-4	0.22561459149905413
b21	pepb21a1	DaPR130924_VB108_O1933.m	1216	13.949999809265137	AGPEELGK		1	b21.a1	0.017999999225139618	35.29999923706055	2	800.41455078125	800.415283203125	-6.99999975040555E-4	-0.8745459884764755
b21	pepb21a5	DaPR130924_VB108_O1933.m	1455	15.359999656677246	TPATAPVPAR		1	b21.a1	1.4000000192027073E-5	46.29999923706055	2	980.5541381835938	980.5527954101562	0.0013000000035390258	1.3257827723546978
b21	pepb21a6	DaPR130924_VB108_O1933.m	2493	19.979999542236328	YSQVLGLGGR		1	b21.a1	1.8000000636675395E-5	56.5	2	1049.57568359375	1049.57421875	0.001500000013038516	1.4291509702143357
b21	pepb21a4	DaPR130924_VB108_O1933.m	3297	23.100000381469727	LLPHQLYGVVPQA		1	b21.a1	0.012000000104308128	36.79999923706055	2	1434.8126220703125	1434.810791015625	0.0019000000320374966	1.324216436017037
b21	pepb21a3	DaPR130924_VB108_O1933.m	3689	24.959999084472656	DSPFGLSFVR		1	b21.a1	0.003800000064074993	43.20000076293945	2	1124.5753173828125	1124.5738525390625	0.001500000013038516	1.333838599974396
b22	pepb22a2	DaPR130924_VB108_O1933.m	1497	15.600000381469727	ENAEVDGDDDAEEMEAK	M14:+15.99491	1	b22.a1	6.500000017695129E-5	33.400001525878906	2	1882.7135009765625	1882.7135009765625	0.0	0.0
b22	pepb22a5	DaPR130924_VB108_O1933.m	1959	17.809999465942383	VVTDTDETELAR		1	b22.a1	1.9999999494757503E-5	42.400001525878906	2	1348.6600341796875	1348.6595458984375	6.000000284984708E-4	0.4448862059540522
b22	pepb22a3	DaPR130924_VB108_O1933.m	2313	19.25	EVLINNINR		1	b22.a1	0.005799999926239252	41.5	2	1084.6124267578125	1084.6114501953125	0.0010999999940395355	1.0141880706140913
b22	pepb22a6	DaPR130924_VB108_O1933.m	2344	19.399999618530273	YVMTTTTLER		1	b22.a1	3.3000000985339284E-4	28.0	2	1214.609375	1214.6090087890625	3.9999998989515007E-4	0.32932407630826066
b22	pepb22a1	DaPR130924_VB108_O1933.m	3405	23.579999923706055	DEQLESLFQR		1	b22.a1	0.0034000000450760126	53.5	2	1264.618408203125	1264.6171875	0.0012000000569969416	0.9489038017656561
b22	pepb22a4	DaPR130924_VB108_O1933.m	3986	26.709999084472656	TEGLSVLSQAMAVIK		1	b22.a1	5.599999894911889E-6	49.70000076293945	2	1546.8524169921875	1546.851318359375	0.0010999999940395355	0.7111219940687125
b23	pepb23a4	DaPR130924_VB108_O1933.m	1095	13.210000038146973	SRSGGGGGGGLGSGGSIR		1	b23.a1	0.006000000052154064	39.20000076293945	3	1475.7342529296875	1475.7314453125	0.002899999963119626	1.9651271729223905
b23	pepb23a2	DaPR130924_VB108_O1933.m	1168	13.649999618530273	GGSGGSYGGGGSGGGYGGGSGSR		1	b23.a1	2.4999999848063226E-9	55.0	2	1791.7320556640625	1791.7281494140625	0.004000000189989805	2.2324816358429707
b23	pepb23a1	DaPR130924_VB108_O1933.m	1214	13.949999809265137	FSSSSGYGGGSSR		1	b23.a1	0.019999999552965164	35.5	2	1235.53466796875	1235.529052734375	0.00559999980032444	4.532471161184728
b23	pepb23a3	DaPR130924_VB108_O1933.m	1432	15.210000038146973	SGGGGGGGLGSGGSIR		1	b23.a1	5.200000032345997E-6	51.20000076293945	2	1232.598388671875	1232.59814453125	1.9999999494757503E-4	0.16225888042662429
b23	pepb23a5	DaPR130924_VB108_O1933.m	1461	15.399999618530273	STMQELNSR		1	b23.a1	0.017999999225139618	33.900001525878906	2	1065.501220703125	1065.499755859375	0.001500000013038516	1.4077901048683923
b24	pepb24a5	DaPR130924_VB108_O1933.m	1641	16.350000381469727	VGQDPVLR		1	b24.a1	0.002300000051036477	48.400001525878906	2	883.5015869140625	883.5	0.0015999999595806003	1.8109790148054332
b24	pepb24a1	DaPR130924_VB108_O1933.m	2116	18.450000762939453	DVAYQYVK		1	b24.a1	0.04800000041723251	32.099998474121094	2	985.496826171875	985.4993286132812	-0.0024999999441206455	-2.5367850302226516
b24	pepb24a2	DaPR130924_VB108_O1933.m	2486	19.950000762939453	ESETTTSLVLER		1	b24.a1	0.020999999716877937	30.700000762939453	2	1364.6922607421875	1364.6907958984375	0.001500000013038516	1.0991500913956105
b24	pepb24a4	DaPR130924_VB108_O1933.m	2535	20.149999618530273	SGDSEVYQLGDVSQK		1	b24.a1	4.1000000783242285E-4	53.79999923706055	2	1611.74951171875	1611.7501220703125	-5.000000237487257E-4	-0.3102217998323894
b24	pepb24a3	DaPR130924_VB108_O1933.m	3917	26.280000686645508	QATTIIADNIIFLSDQTK		1	b24.a1	0.004600000102072954	32.400001525878906	2	1992.070068359375	1992.065185546875	0.004900000058114529	2.4597588942699926
b25	pepb25a4	DaPR130924_VB108_O1933.m	1099	13.25	TTDTASVQNEAK		1	b25.a1	9.699999645818025E-5	52.0	2	1264.602783203125	1264.60205078125	8.999999845400453E-4	0.7116863237601428
b25	pepb25a3	DaPR130924_VB108_O1933.m	1494	15.579999923706055	NILDSKPTANK		1	b25.a1	2.300000051036477E-4	39.0	2	1200.6622314453125	1200.65869140625	0.003599999938160181	2.998354123388509
b25	pepb25a2	DaPR130924_VB108_O1933.m	3245	22.90999984741211	NADPILISLK		1	b25.a1	1.500000071246177E-4	44.70000076293945	2	1083.642333984375	1083.641357421875	0.0010999999940395355	1.0150959877136656
b25	pepb25a5	DaPR130924_VB108_O1933.m	3723	25.1299991607666	YFEITDESPYVHYLNTFSSK		1	b25.a1	2.8000000384054147E-5	51.70000076293945	3	2440.130859375	2440.134765625	-0.0038999998942017555	-1.5982723368980956
b25	pepb25a1	DaPR130924_VB108_O1933.m	3872	26.010000228881836	AIFLADGNVFTTGFSR		1	b25.a1	3.3999999260458935E-8	52.79999923706055	2	1715.8763427734375	1715.8756103515625	7.999999797903001E-4	0.46623425087695586
b26	pepb26a1	DaPR130924_VB108_O1933.m	1545	15.899999618530273	AIGNTELENK		1	b26.a1	0.00419999985024333	37.20000076293945	2	1088.559326171875	1088.5587158203125	6.99999975040555E-4	0.6430521063009921
b26	pepb26a2	DaPR130924_VB108_O1933.m	3237	22.8799991607666	EDNFNTAMQVLR		1	b26.a1	6.099999882280827E-4	33.099998474121094	2	1437.6815185546875	1437.679443359375	0.002099999925121665	1.4606871753098654
b26	pepb26a4	DaPR130924_VB108_O1933.m	3489	23.950000762939453	IVIPNEESVVIYYK		1	b26.a1	0.0015999999595806003	43.0	2	1665.914794921875	1665.91015625	0.004600000102072954	2.7612534114250518
b26	pepb26a3	DaPR130924_VB108_O1933.m	3967	26.579999923706055	EYPFILDAFQR		1	b26.a1	0.005499999970197678	29.799999237060547	2	1398.7088623046875	1398.7056884765625	0.0032999999821186066	2.35932405888253
b26	pepb26a5	DaPR130924_VB108_O1933.m	3968	26.579999923706055	NFQPVIIFSFSK		1	b26.a1	0.006399999838322401	36.599998474121094	2	1426.778076171875	1426.7733154296875	0.004800000227987766	3.364234651768909
b27	pepb27a4	DaPR130924_VB108_O1933.m	2524	20.079999923706055	SDHPGISITDLSK		1	b27.a1	0.005499999970197678	40.400001525878906	3	1369.6993408203125	1369.6961669921875	0.0031999999191612005	2.336284495990309
b27	pepb27a3	DaPR130924_VB108_O1933.m	2556	20.209999084472656	QGTQYTFSSIER		1	b27.a1	0.010999999940395355	28.0	2	1416.6773681640625	1416.67578125	0.0015999999595806003	1.1294044697854895
b27	pepb27a5	DaPR130924_VB108_O1933.m	3515	24.059999465942383	VDNIQAGELTEGIWR		1	b27.a1	0.012000000104308128	38.70000076293945	2	1700.865966796875	1700.8607177734375	0.005400000140070915	3.174863222862802
b27	pepb27a1	DaPR130924_VB108_O1933.m	3853	25.8799991607666	AETLEFNDVYQEVK	A1:+42.01057	1	b27.a1	3.199999991920777E-5	46.400001525878906	2	1726.8214111328125	1726.8173828125	0.004000000189989805	2.3164002342129133
b27	pepb27a2	DaPR130924_VB108_O1933.m	4148	27.8799991607666	FYVPPTQEDGVDPVEAFAQNVLSK		1	b27.a1	3.899999865097925E-5	44.5	3	2650.31201171875	2650.303955078125	0.00800000037997961	3.01852184337241
b28	pepb28a4	DaPR130924_VB108_O1933.m	1758	16.90999984741211	SPDTILQK		1	b28.a1	0.00800000037997961	38.79999923706055	2	901.4974975585938	901.4993286132812	-0.0019000000320374966	-2.1076000521932112
b28	pepb28a2	DaPR130924_VB108_O1933.m	2934	21.68000030517578	FPDEDEILEK		1	b28.a1	0.001500000013038516	38.599998474121094	2	1234.584716796875	1234.584228515625	6.000000284984708E-4	0.48599359577099693
b28	pepb28a3	DaPR130924_VB108_O1933.m	3113	22.3799991607666	IFDIDEAEEGVK		1	b28.a1	0.0010999999940395355	41.29999923706055	2	1364.669677734375	1364.657958984375	0.010999999940395355	8.060627843025172
b28	pepb28a1	DaPR130924_VB108_O1933.m	3283	23.059999465942383	DYTYEELLNR		1	b28.a1	5.2999999752501026E-5	44.29999923706055	2	1315.619873046875	1315.616943359375	0.003000000026077032	2.280299019573777
b29	pepb29a4	DaPR130924_VB108_O1933.m	1876	17.43000030517578	VEYSEEELK		1	b29.a1	0.029999999329447746	38.599998474121094	2	1125.5303955078125	1125.5313720703125	-0.0010000000474974513	-0.8884692797660916
b29	pepb29a3	DaPR130924_VB108_O1933.m	2807	21.18000030517578	SDSFENPVLQQHFR		1	b29.a1	0.026000000536441803	29.200000762939453	3	1703.8165283203125	1703.81396484375	0.0024999999441206455	1.4672963103397914
b29	pepb29a2	DaPR130924_VB108_O1933.m	3779	25.450000762939453	DSLIFLVDASK		1	b29.a1	2.9000000722589903E-5	45.0	2	1207.6568603515625	1207.6573486328125	-3.9999998989515007E-4	-0.3312197705317569
b29	pepb29a1	DaPR130924_VB108_O1933.m	4086	27.459999084472656	DLLAVVFYGTEK		1	b29.a1	1.6000000186977559E-6	49.099998474121094	2	1354.7286376953125	1354.7257080078125	0.003000000026077032	2.214470433641266
b30	pepb30a2	DaPR130924_VB108_O1933.m	1050	12.880000114440918	TDDPQLK		1	b30.a1	0.017999999225139618	25.5	2	816.41064453125	816.4102172851562	3.9999998989515007E-4	0.4899497598465721
b30	pepb30a3	DaPR130924_VB108_O1933.m	1422	15.15999984741211	VAVLENQNK		2	b30.a1 b30.a2	1.900000061141327E-4	42.79999923706055	2	1014.558837890625	1014.5582885742188	6.000000284984708E-4	0.5913903964469741
b30	pepb30a1	DaPR130924_VB108_O1933.m	2840	21.299999237060547	ILNDLSSDAPGVPR		1	b30.a2	4.8999998398358E-5	42.70000076293945	2	1453.769775390625	1453.7650146484375	0.004900000058114529	3.3705585213161084
b31	pepb31a1	DaPR130924_VB108_O1933.m	2038	18.110000610351562	ALAAAGYDVEK		1	b31.a1	4.900000058114529E-4	44.70000076293945	2	1107.5751953125	1107.5684814453125	0.006800000090152025	6.1395752985661165
b31	pepb31a3	DaPR130924_VB108_O1933.m	2475	19.90999984741211	SGVSLAALK		1	b31.a1	4.1000000783242285E-4	44.70000076293945	2	845.5106201171875	845.509521484375	0.0010999999940395355	1.3009906643137235
b31	pepb31a2	DaPR130924_VB108_O1933.m	2694	20.760000228881836	ASGPPVSELITK		1	b31.a1	2.5999999930803597E-9	50.099998474121094	2	1198.6705322265625	1198.668212890625	0.002400000113993883	2.0022222064320947
b32	pepb32a1	DaPR130924_VB108_O1933.m	1711	16.709999084472656	APTNIVYK		1	b32.a1	2.800000074785203E-4	41.20000076293945	2	905.5104370117188	905.509521484375	8.999999845400453E-4	0.9939155394685435
b32	pepb32a2	DaPR130924_VB108_O1933.m	2143	18.530000686645508	IDDMTAAPMDVR	M9:+15.99491	1	b32.a1	0.004100000020116568	41.900001525878906	2	1350.6016845703125	1350.6031494140625	-0.001500000013038516	-1.110614923183962
b32	pepb32a3	DaPR130924_VB108_O1933.m	3566	24.260000228881836	QAVDFLSNEGHIYSTVDDDHFK	Q1:-17.02655	1	b32.a1	1.9999999494757503E-4	57.79999923706055	3	2520.13720703125	2520.1318359375	0.0052999998442828655	2.1030645177779927
b33	pepb33a1	DaPR130924_VB108_O1933.m	2212	18.860000610351562	FDETEQALANER		1	b33.a1	9.500000160187483E-4	45.70000076293945	2	1422.6527099609375	1422.6500244140625	0.00279999990016222	1.9681579110192173
b33	pepb33a2	DaPR130924_VB108_O1933.m	2545	20.18000030517578	MSQEEVNVFR		1	b33.a1	3.600000127335079E-5	41.0	2	1238.58056640625	1238.583740234375	-0.0031999999191612005	-2.5835959372078228
b33	pepb33a3	DaPR130924_VB108_O1933.m	2796	21.149999618530273	VTYVVLDEADR		1	b33.a1	4.399999852466863E-6	49.599998474121094	2	1279.66357421875	1279.6529541015625	0.009999999776482582	7.814618599855871
b34	pepb34a3	DaPR130924_VB108_O1933.m	890	12.0	YEEEEEQSR		1	b34.a1	9.299999801442027E-4	42.400001525878906	2	1198.487060546875	1198.486328125	7.999999797903001E-4	0.6675086407050457
b34	pepb34a2	DaPR130924_VB108_O1933.m	3430	23.68000030517578	NEGNIFPNPEATFVK		1	b34.a1	0.006899999920278788	40.0	2	1676.8304443359375	1676.8282470703125	0.002199999988079071	1.3120007919253647
b34	pepb34a1	DaPR130924_VB108_O1933.m	3535	24.149999618530273	APGEQTVPALNLQNAFR		1	b34.a1	0.010999999940395355	27.899999618530273	2	1825.9599609375	1825.9559326171875	0.004100000020116568	2.2453992163107337
b35	pepb35a3	DaPR130924_VB108_O1933.m	2539	20.149999618530273	SDVLSQLPAK		1	b35.a1	0.001500000013038516	36.5	2	1057.59423828125	1057.5892333984375	0.005100000184029341	4.822288297736443
b35	pepb35a2	DaPR130924_VB108_O1933.m	2548	20.200000762939453	IGQTSSVGIHYLVAK		1	b35.a1	0.03500000014901161	31.200000762939453	3	1572.8770751953125	1572.874755859375	0.002199999988079071	1.3987127582049927
b35	pepb35a1	DaPR130924_VB108_O1933.m	3734	25.200000762939453	FTWEQAFLR		1	b35.a1	3.800000058618025E-6	40.79999923706055	2	1197.6126708984375	1197.60546875	0.007199999876320362	6.011996491495115
b36	pepb36a1	DaPR130924_VB108_O1933.m	2319	19.299999237060547	GIGAGGSITGLK		1	b36.a1	4.400000034365803E-5	60.400001525878906	2	1030.5888671875	1030.589599609375	-6.000000284984708E-4	-0.5821910377573082
b36	pepb36a3	DaPR130924_VB108_O1933.m	2877	21.450000762939453	YNLIVVGR		1	b36.a1	0.035999998450279236	32.70000076293945	2	933.552001953125	933.5521240234375	-9.999999747378752E-5	-0.10711774404497733
b36	pepb36a2	DaPR130924_VB108_O1933.m	3801	25.579999923706055	MVVTGDNVGNVILLNMDGK		1	b36.a1	1.8999999440438842E-7	55.20000076293945	2	1989.02099609375	1989.0147705078125	0.006300000008195639	3.167397297199153
b37	pepb37a2	DaPR130924_VB108_O1933.m	2927	21.649999618530273	MFILSDGEGK		1	b37.a1	6.699999794363976E-4	45.900001525878906	2	1096.537841796875	1096.53466796875	0.003100000089034438	2.827088079920866
b37	pepb37a1	DaPR130924_VB108_O1933.m	3804	25.600000381469727	IIHDFPQFYPLGIVQHD		1	b37.a1	0.002199999988079071	37.79999923706055	3	2039.0390625	2039.0389404296875	9.999999747378752E-5	0.04904271100026882
b37	pepb37a3	DaPR130924_VB108_O1933.m	3863	25.93000030517578	VDMMDLPR	V1:+42.01057	1	b37.a1	9.200000204145908E-4	32.5	2	1018.46875	1018.469970703125	-0.0013000000035390258	-1.2764244807743714
b38	pepb38a1	DaPR130924_VB108_O1933.m	1040	12.829999923706055	AGAGLGDGER		1	b38.a1	5.90000010561198E-4	45.599998474121094	2	902.4342041015625	902.43310546875	0.0010999999940395355	1.2189269070178486
b38	pepb38a2	DaPR130924_VB108_O1933.m	1086	13.149999618530273	MEGGTENDLR	M1:+15.99491	1	b38.a1	0.017000000923871994	30.5	2	1137.4854736328125	1137.4844970703125	0.0010000000474974513	0.8791329025345277
b39	pepb39a2	DaPR130924_VB108_O1933.m	1403	15.050000190734863	DSYVGDEAQSK		1	b39.a1	2.500000118743628E-4	45.20000076293945	2	1198.5255126953125	1198.522705078125	0.002899999963119626	2.419645410831488
b39	pepb39a1	DaPR130924_VB108_O1933.m	1548	15.899999618530273	AGFAGDDAPR		1	b39.a1	5.499999970197678E-4	41.20000076293945	2	976.4461669921875	976.44873046875	-0.0026000000070780516	-2.662710212987738
b40	pepb40a1	DaPR130924_VB108_O1933.m	846	11.630000114440918	AASEQQADTSGGDSPK		1	b40.a1	1.7000000296363282E-9	64.9000015258789	2	1548.679931640625	1548.677734375	0.002300000051036477	1.4851379341129924
b40	pepb40a2	DaPR130924_VB108_O1933.m	2445	19.780000686645508	TPFGPLSSR		1	b40.a1	1.3000000035390258E-4	36.900001525878906	2	961.5120239257812	961.5106201171875	0.00139999995008111	1.456042107897342
b41	pepb41a1	DaPR130924_VB108_O1933.m	1118	13.350000381469727	QHSDPNEQVTR	Q1:-17.02655	1	b41.a1	5.200000146032835E-7	46.5	2	1293.5826416015625	1293.5821533203125	3.9999998989515007E-4	0.3092188531423743
b41	pepb41a2	DaPR130924_VB108_O1933.m	2222	18.90999984741211	SNSNAVSAIPINK		1	b41.a1	0.002099999925121665	33.20000076293945	2	1314.7042236328125	1314.70166015625	0.0026000000070780516	1.9776349919334903
b42	pepb42a1	DaPR130924_VB108_O1933.m	1307	14.510000228881836	TTASEPVEQSEATSK		1	b42.a1	0.006099999882280827	42.29999923706055	2	1564.7408447265625	1564.734130859375	0.006800000090152025	4.345786262371209
b42	pepb42a2	DaPR130924_VB108_O1933.m	2538	20.149999618530273	YTDLNSNDVTGLR		1	b42.a1	9.600000083764826E-8	49.29999923706055	2	1467.7137451171875	1467.707763671875	0.006000000052154064	4.088007299997796
b43	pepb43a2	DaPR130924_VB108_O1933.m	1204	13.880000114440918	EEASGSSVTAEEAK		1	b43.a1	1.9000000293090125E-6	49.400001525878906	2	1394.6319580078125	1394.6285400390625	0.0034000000450760126	2.4379251875777483
b43	pepb43a1	DaPR130924_VB108_O1933.m	2836	21.280000686645508	EDIIQGFR		1	b43.a1	0.032999999821186066	26.899999618530273	2	977.5084228515625	977.5054931640625	0.002899999963119626	2.966735208548742
b44	pepb44a1	DaPR130924_VB108_O1933.m	1950	17.760000228881836	ALAAGGYDVEK		1	b44.a1	3.7999998312443495E-5	42.29999923706055	2	1093.5546875	1093.5528564453125	0.0019000000320374966	1.7374560551317197
b44	pepb44a2	DaPR130924_VB108_O1933.m	2771	21.049999237060547	ATGPPVSELITK		1	b44.a1	2.099999983329326E-4	43.29999923706055	2	1212.6837158203125	1212.6839599609375	-9.999999747378752E-5	-0.08246171366611353
b45	pepb45a2	DaPR130924_VB108_O1933.m	2043	18.1299991607666	GVTIKPTVDDD		1	b45.a1	3.400000059627928E-5	44.900001525878906	2	1159.5819091796875	1159.58447265625	-0.0026000000070780516	-2.2421824958747973
b45	pepb45a1	DaPR130924_VB108_O1933.m	2680	20.700000762939453	AGGEAGVTLGQPHLSR	A1:+42.01057	1	b45.a1	2.800000054037355E-8	69.5	2	1591.8282470703125	1591.819091796875	0.009200000204145908	5.779551364571697
b46	pepb46a1	DaPR130924_VB108_O1933.m	1182	13.729999542236328	DAVTYTEHAK		1	b46.a1	0.013000000268220901	34.70000076293945	2	1134.5433349609375	1134.54296875	3.9999998989515007E-4	0.3525648661291834
b46	pepb46a2	DaPR130924_VB108_O1933.m	3648	24.729999542236328	TVTAMDVVYALK		1	b46.a1	3.6999999792897142E-6	48.70000076293945	2	1310.7027587890625	1310.702880859375	-9.999999747378752E-5	-0.07629493986327517
b47	pepb47a2	DaPR130924_VB108_O1933.m	1509	15.65999984741211	PGTPSAEGGSTSSTLR		1	b47.a1	5.500000042957254E-5	42.599998474121094	2	1504.7225341796875	1504.7242431640625	-0.0015999999595806003	-1.063317725390133
b47	pepb47a1	DaPR130924_VB108_O1933.m	3593	24.399999618530273	AALGPSSQNVTEYVVR	A1:+42.01057	1	b47.a1	3.700000092976552E-7	47.400001525878906	2	1732.8980712890625	1732.886962890625	0.010999999940395355	6.347788503207548
b48	pepb48a2	DaPR130924_VB108_O1933.m	1394	15.0	LLNAAQER		1	b48.a1	1.5999999595806003E-4	34.900001525878906	2	914.5059814453125	914.5057983398438	9.999999747378752E-5	0.10934867515911152
b48	pepb48a1	DaPR130924_VB108_O1933.m	3744	25.25	ALLSGAGPADVYTFNFSK		1	b48.a1	1.700000029813964E-5	41.29999923706055	2	1857.9476318359375	1857.9385986328125	0.009100000374019146	4.897901567207601
b49	pepb49a1	DaPR130924_VB108_O1933.m	1692	16.610000610351562	HLVSAGYVHVNR		1	b49.a1	4.299999854993075E-4	45.70000076293945	3	1351.723876953125	1351.723388671875	5.000000237487257E-4	0.3698981817870272
b49	pepb49a2	DaPR130924_VB108_O1933.m	3619	24.549999237060547	VAGFDLDGTLITTR		1	b49.a1	2.499999936844688E-6	59.20000076293945	2	1478.78857421875	1478.785400390625	0.0032999999821186066	2.231561104976356
b50	pepb50a1	DaPR130924_VB108_O1933.m	1900	17.549999237060547	ATDTSQGELVHPK	A1:+42.01057	1	b50.a1	1.6999999934341758E-4	45.29999923706055	2	1424.698974609375	1424.7020263671875	-0.003000000026077032	-2.1057034878560947
b50	pepb50a2	DaPR130924_VB108_O1933.m	3771	25.3799991607666	LEDVLPLAFTR		1	b50.a1	0.04500000178813934	28.299999237060547	2	1273.7220458984375	1273.7154541015625	0.006599999964237213	5.181691046445408
b51	pepb51a1	DaPR130924_VB108_O1933.m	2472	19.899999618530273	LTMQVSSLQR		1	b51.a1	0.012000000104308128	45.29999923706055	2	1162.626220703125	1162.625244140625	0.0010000000474974513	0.8601224277016444
b51	pepb51a2	DaPR130924_VB108_O1933.m	3429	23.68000030517578	NVGQFSGFPFEK		1	b51.a1	2.699999868127634E-7	46.79999923706055	2	1356.663818359375	1356.65869140625	0.005200000014156103	3.832946375603154
b52	pepb52a2	DaPR130924_VB108_O1933.m	1854	17.329999923706055	VVAEVYDQER		1	b52.a1	2.899999963119626E-4	42.29999923706055	2	1207.5987548828125	1207.5958251953125	0.003000000026077032	2.4842749233517947
b52	pepb52a1	DaPR130924_VB108_O1933.m	4100	27.559999465942383	AVTPPMPLLTPATPGGLPPAAAVAAAAATAK		1	b52.a1	0.019999999552965164	32.70000076293945	3	2794.55126953125	2794.553955078125	-0.0027000000700354576	-0.9661649456182985
b53	pepb53a2	DaPR130924_VB108_O1933.m	3211	22.760000228881836	LTDQTLIYLR		1	b53.a1	7.900000200606883E-4	34.29999923706055	2	1235.7047119140625	1235.6998291015625	0.004900000058114529	3.9653643568739185
b53	pepb53a1	DaPR130924_VB108_O1933.m	3388	23.5	LAGLDITDATLR		1	b53.a1	0.0026000000070780516	39.0	2	1258.7059326171875	1258.7005615234375	0.005400000140070915	4.290138818668005
b54	pepb54a2	DaPR130924_VB108_O1933.m	3622	24.559999465942383	VWFGDVEAETMYR		1	b54.a1	1.2000000424450263E-5	50.29999923706055	2	1602.724853515625	1602.72607421875	-0.0012000000569969416	-0.748724361760872
b54	pepb54a1	DaPR130924_VB108_O1933.m	3739	25.229999542236328	MFYGNSDDIGVFLSK		1	b54.a1	2.2000000171829015E-4	37.900001525878906	2	1692.7974853515625	1692.794189453125	0.0032999999821186066	1.9494395731501808

## Sheet: peptides_pos
MS Sample :	DaPR130924_VB108_O1933.m
Peptide ID	Protein ID	accession	description	Sequence	Modifs	Start	Stop	MH+ theo
pepa1c117	a1.a1.a1	sp|P09874|PARP1_HUMAN	sp|P09874|PARP1_HUMAN Poly [ADP-ribose] polymerase 1 OS=Homo sapiens GN=PARP1 PE=1 SV=4	TGNAWHSK		622	629	900.4326782226562
pepa1b42	a1.a1.a1	sp|P09874|PARP1_HUMAN	sp|P09874|PARP1_HUMAN Poly [ADP-ribose] polymerase 1 OS=Homo sapiens GN=PARP1 PE=1 SV=4	GNAWHSK		623	629	799.385009765625
pepa1b85	a1.a1.a1	sp|P09874|PARP1_HUMAN	sp|P09874|PARP1_HUMAN Poly [ADP-ribose] polymerase 1 OS=Homo sapiens GN=PARP1 PE=1 SV=4	NTHATTHNAY		820	829	1129.50244140625
pepa1b43	a1.a1.a1	sp|P09874|PARP1_HUMAN	sp|P09874|PARP1_HUMAN Poly [ADP-ribose] polymerase 1 OS=Homo sapiens GN=PARP1 PE=1 SV=4	GQDGIGSKAEK		98	108	1089.553955078125
pepa1a9	a1.a1.a1	sp|P09874|PARP1_HUMAN	sp|P09874|PARP1_HUMAN Poly [ADP-ribose] polymerase 1 OS=Homo sapiens GN=PARP1 PE=1 SV=4	ASADKPLSNMK	M10:+15.99491	384	394	1177.588623046875
pepa1c102	a1.a1.a1	sp|P09874|PARP1_HUMAN	sp|P09874|PARP1_HUMAN Poly [ADP-ribose] polymerase 1 OS=Homo sapiens GN=PARP1 PE=1 SV=4	SASADKPLSNMK	M11:+15.99491	383	394	1264.62060546875
pepa1c113	a1.a1.a1	sp|P09874|PARP1_HUMAN	sp|P09874|PARP1_HUMAN Poly [ADP-ribose] polymerase 1 OS=Homo sapiens GN=PARP1 PE=1 SV=4	SSASADKPLSNMK	M12:+15.99491	382	394	1351.652587890625
pepa1b59	a1.a1.a1	sp|P09874|PARP1_HUMAN	sp|P09874|PARP1_HUMAN Poly [ADP-ribose] polymerase 1 OS=Homo sapiens GN=PARP1 PE=1 SV=4	LGGKLTGTANK		415	425	1059.6160888671875
pepa1b13	a1.a1.a1	sp|P09874|PARP1_HUMAN	sp|P09874|PARP1_HUMAN Poly [ADP-ribose] polymerase 1 OS=Homo sapiens GN=PARP1 PE=1 SV=4	AVNSSASADKPLSNMK	M15:+15.99491	379	394	1635.8011474609375
pepa1a8	a1.a1.a1	sp|P09874|PARP1_HUMAN	sp|P09874|PARP1_HUMAN Poly [ADP-ribose] polymerase 1 OS=Homo sapiens GN=PARP1 PE=1 SV=4	ASADKPLSNMK		384	394	1161.59375
pepa1c115	a1.a1.a1	sp|P09874|PARP1_HUMAN	sp|P09874|PARP1_HUMAN Poly [ADP-ribose] polymerase 1 OS=Homo sapiens GN=PARP1 PE=1 SV=4	TAEAGGVTGKGQDGIGSK		88	105	1632.8192138671875
pepa1b99	a1.a1.a1	sp|P09874|PARP1_HUMAN	sp|P09874|PARP1_HUMAN Poly [ADP-ribose] polymerase 1 OS=Homo sapiens GN=PARP1 PE=1 SV=4	RKGDEVDGVDEVAK		208	221	1516.7606201171875
pepa1c116	a1.a1.a1	sp|P09874|PARP1_HUMAN	sp|P09874|PARP1_HUMAN Poly [ADP-ribose] polymerase 1 OS=Homo sapiens GN=PARP1 PE=1 SV=4	TDIKVVDR		799	806	945.5368041992188
pepa1b67	a1.a1.a1	sp|P09874|PARP1_HUMAN	sp|P09874|PARP1_HUMAN Poly [ADP-ribose] polymerase 1 OS=Homo sapiens GN=PARP1 PE=1 SV=4	KGDEVDGVDEVAK		209	221	1360.6595458984375
pepa1c101	a1.a1.a1	sp|P09874|PARP1_HUMAN	sp|P09874|PARP1_HUMAN Poly [ADP-ribose] polymerase 1 OS=Homo sapiens GN=PARP1 PE=1 SV=4	SAPAAVNSSASADKPLSNMK	M19:+15.99491	375	394	1961.9600830078125
pepa1b12	a1.a1.a1	sp|P09874|PARP1_HUMAN	sp|P09874|PARP1_HUMAN Poly [ADP-ribose] polymerase 1 OS=Homo sapiens GN=PARP1 PE=1 SV=4	AVNSSASADKPLSNMK		379	394	1619.80615234375
pepa1b83	a1.a1.a1	sp|P09874|PARP1_HUMAN	sp|P09874|PARP1_HUMAN Poly [ADP-ribose] polymerase 1 OS=Homo sapiens GN=PARP1 PE=1 SV=4	NREELGFR		166	173	1020.5225219726562
pepa1b87	a1.a1.a1	sp|P09874|PARP1_HUMAN	sp|P09874|PARP1_HUMAN Poly [ADP-ribose] polymerase 1 OS=Homo sapiens GN=PARP1 PE=1 SV=4	PEYSASQLK		174	182	1022.5156860351562
pepa1b61	a1.a1.a1	sp|P09874|PARP1_HUMAN	sp|P09874|PARP1_HUMAN Poly [ADP-ribose] polymerase 1 OS=Homo sapiens GN=PARP1 PE=1 SV=4	LLWHGSR		859	865	868.4791870117188
pepa1b36	a1.a1.a1	sp|P09874|PARP1_HUMAN	sp|P09874|PARP1_HUMAN Poly [ADP-ribose] polymerase 1 OS=Homo sapiens GN=PARP1 PE=1 SV=4	GGAAVDPDSGLEHSAH		529	544	1519.6776123046875
pepa1c107	a1.a1.a1	sp|P09874|PARP1_HUMAN	sp|P09874|PARP1_HUMAN Poly [ADP-ribose] polymerase 1 OS=Homo sapiens GN=PARP1 PE=1 SV=4	SLLATEDK		185	192	876.4677124023438
pepa1b70	a1.a1.a1	sp|P09874|PARP1_HUMAN	sp|P09874|PARP1_HUMAN Poly [ADP-ribose] polymerase 1 OS=Homo sapiens GN=PARP1 PE=1 SV=4	KPPLLNNADSVQAK		748	761	1494.827880859375
pepa1b34	a1.a1.a1	sp|P09874|PARP1_HUMAN	sp|P09874|PARP1_HUMAN Poly [ADP-ribose] polymerase 1 OS=Homo sapiens GN=PARP1 PE=1 SV=4	GDEVDGVDEVAK		210	221	1232.564453125
pepa1b10	a1.a1.a1	sp|P09874|PARP1_HUMAN	sp|P09874|PARP1_HUMAN Poly [ADP-ribose] polymerase 1 OS=Homo sapiens GN=PARP1 PE=1 SV=4	ASLCISTK	C4:+57.02146	426	433	879.4608764648438
pepa1b28	a1.a1.a1	sp|P09874|PARP1_HUMAN	sp|P09874|PARP1_HUMAN Poly [ADP-ribose] polymerase 1 OS=Homo sapiens GN=PARP1 PE=1 SV=4	EVDGVDEVAK		212	221	1060.51611328125
pepa1b89	a1.a1.a1	sp|P09874|PARP1_HUMAN	sp|P09874|PARP1_HUMAN Poly [ADP-ribose] polymerase 1 OS=Homo sapiens GN=PARP1 PE=1 SV=4	PLLNNADSVQAK		750	761	1269.68017578125
pepa1c114	a1.a1.a1	sp|P09874|PARP1_HUMAN	sp|P09874|PARP1_HUMAN Poly [ADP-ribose] polymerase 1 OS=Homo sapiens GN=PARP1 PE=1 SV=4	SSKDPIDVNYEK		785	796	1394.68017578125
pepa1b88	a1.a1.a1	sp|P09874|PARP1_HUMAN	sp|P09874|PARP1_HUMAN Poly [ADP-ribose] polymerase 1 OS=Homo sapiens GN=PARP1 PE=1 SV=4	PIDVNYEK		789	796	977.4943237304688
pepa1b78	a1.a1.a1	sp|P09874|PARP1_HUMAN	sp|P09874|PARP1_HUMAN Poly [ADP-ribose] polymerase 1 OS=Homo sapiens GN=PARP1 PE=1 SV=4	MIFDVESMKK	M1:+15.99491 M8:+15.99491	675	684	1259.6014404296875
pepa1c100	a1.a1.a1	sp|P09874|PARP1_HUMAN	sp|P09874|PARP1_HUMAN Poly [ADP-ribose] polymerase 1 OS=Homo sapiens GN=PARP1 PE=1 SV=4	SAPAAVNSSASADKPLSNMK		375	394	1945.9652099609375
pepa1b39	a1.a1.a1	sp|P09874|PARP1_HUMAN	sp|P09874|PARP1_HUMAN Poly [ADP-ribose] polymerase 1 OS=Homo sapiens GN=PARP1 PE=1 SV=4	GGSDDSSKDPIDVNYEK		780	796	1825.80908203125
pepa1b16	a1.a1.a1	sp|P09874|PARP1_HUMAN	sp|P09874|PARP1_HUMAN Poly [ADP-ribose] polymerase 1 OS=Homo sapiens GN=PARP1 PE=1 SV=4	DDSSKDPIDVNYEK		783	796	1624.734130859375
pepa1c105	a1.a1.a1	sp|P09874|PARP1_HUMAN	sp|P09874|PARP1_HUMAN Poly [ADP-ribose] polymerase 1 OS=Homo sapiens GN=PARP1 PE=1 SV=4	SDDSSKDPIDVNYEK		782	796	1711.76611328125
pepa1b30	a1.a1.a1	sp|P09874|PARP1_HUMAN	sp|P09874|PARP1_HUMAN Poly [ADP-ribose] polymerase 1 OS=Homo sapiens GN=PARP1 PE=1 SV=4	FLQDVSASTK		458	467	1095.5684814453125
pepa1b93	a1.a1.a1	sp|P09874|PARP1_HUMAN	sp|P09874|PARP1_HUMAN Poly [ADP-ribose] polymerase 1 OS=Homo sapiens GN=PARP1 PE=1 SV=4	PVQDLIK		668	674	812.4880981445312
pepa1b25	a1.a1.a1	sp|P09874|PARP1_HUMAN	sp|P09874|PARP1_HUMAN Poly [ADP-ribose] polymerase 1 OS=Homo sapiens GN=PARP1 PE=1 SV=4	EIDYGQDEEAVK		642	653	1395.6279296875
pepa1b81	a1.a1.a1	sp|P09874|PARP1_HUMAN	sp|P09874|PARP1_HUMAN Poly [ADP-ribose] polymerase 1 OS=Homo sapiens GN=PARP1 PE=1 SV=4	MVDPEKPQLGMIDR	M1:+15.99491 M11:+15.99491	143	156	1660.8037109375
pepa1a1	a1.a1.a1	sp|P09874|PARP1_HUMAN	sp|P09874|PARP1_HUMAN Poly [ADP-ribose] polymerase 1 OS=Homo sapiens GN=PARP1 PE=1 SV=4	AEPVEVVAPR		487	496	1066.589599609375
pepa1b19	a1.a1.a1	sp|P09874|PARP1_HUMAN	sp|P09874|PARP1_HUMAN Poly [ADP-ribose] polymerase 1 OS=Homo sapiens GN=PARP1 PE=1 SV=4	DSEEAEIIR		807	815	1061.5113525390625
pepa1b92	a1.a1.a1	sp|P09874|PARP1_HUMAN	sp|P09874|PARP1_HUMAN Poly [ADP-ribose] polymerase 1 OS=Homo sapiens GN=PARP1 PE=1 SV=4	PVEVVAPR		489	496	866.5098876953125
pepa1b69	a1.a1.a1	sp|P09874|PARP1_HUMAN	sp|P09874|PARP1_HUMAN Poly [ADP-ribose] polymerase 1 OS=Homo sapiens GN=PARP1 PE=1 SV=4	KPPLLNNADSVQ		748	759	1295.69580078125
pepa1b60	a1.a1.a1	sp|P09874|PARP1_HUMAN	sp|P09874|PARP1_HUMAN Poly [ADP-ribose] polymerase 1 OS=Homo sapiens GN=PARP1 PE=1 SV=4	ILDLSNR		729	735	830.4735107421875
pepa1b18	a1.a1.a1	sp|P09874|PARP1_HUMAN	sp|P09874|PARP1_HUMAN Poly [ADP-ribose] polymerase 1 OS=Homo sapiens GN=PARP1 PE=1 SV=4	DPIDVNYEK		788	796	1092.521240234375
pepa1b38	a1.a1.a1	sp|P09874|PARP1_HUMAN	sp|P09874|PARP1_HUMAN Poly [ADP-ribose] polymerase 1 OS=Homo sapiens GN=PARP1 PE=1 SV=4	GGAAVDPDSGLEHSAHVLEK		529	548	1988.9676513671875
pepa1b55	a1.a1.a1	sp|P09874|PARP1_HUMAN	sp|P09874|PARP1_HUMAN Poly [ADP-ribose] polymerase 1 OS=Homo sapiens GN=PARP1 PE=1 SV=4	LEQMPSKEDAIEHFMK	M15:+15.99491	601	616	1948.9146728515625
pepa1b77	a1.a1.a1	sp|P09874|PARP1_HUMAN	sp|P09874|PARP1_HUMAN Poly [ADP-ribose] polymerase 1 OS=Homo sapiens GN=PARP1 PE=1 SV=4	MIFDVESMKK	M8:+15.99491	675	684	1243.6064453125
pepa1b80	a1.a1.a1	sp|P09874|PARP1_HUMAN	sp|P09874|PARP1_HUMAN Poly [ADP-ribose] polymerase 1 OS=Homo sapiens GN=PARP1 PE=1 SV=4	MVDPEKPQLGMIDR	M11:+15.99491	143	156	1644.808837890625
pepa1b64	a1.a1.a1	sp|P09874|PARP1_HUMAN	sp|P09874|PARP1_HUMAN Poly [ADP-ribose] polymerase 1 OS=Homo sapiens GN=PARP1 PE=1 SV=4	KAMVEYEIDLQK	M3:+15.99491	684	695	1482.7513427734375
pepa1b21	a1.a1.a1	sp|P09874|PARP1_HUMAN	sp|P09874|PARP1_HUMAN Poly [ADP-ribose] polymerase 1 OS=Homo sapiens GN=PARP1 PE=1 SV=4	EDAIEHFMK	M8:+15.99491 E1:-18.01056	608	616	1117.4986572265625
pepa1b97	a1.a1.a1	sp|P09874|PARP1_HUMAN	sp|P09874|PARP1_HUMAN Poly [ADP-ribose] polymerase 1 OS=Homo sapiens GN=PARP1 PE=1 SV=4	QQVPSGESAILDR		270	282	1399.718017578125
pepa1b84	a1.a1.a1	sp|P09874|PARP1_HUMAN	sp|P09874|PARP1_HUMAN Poly [ADP-ribose] polymerase 1 OS=Homo sapiens GN=PARP1 PE=1 SV=4	NREELGFRPEYSASQLK		166	182	2024.02001953125
pepa1b76	a1.a1.a1	sp|P09874|PARP1_HUMAN	sp|P09874|PARP1_HUMAN Poly [ADP-ribose] polymerase 1 OS=Homo sapiens GN=PARP1 PE=1 SV=4	MIFDVESMK	M1:+15.99491 M8:+15.99491	675	683	1131.5064697265625
pepa1a2	a1.a1.a1	sp|P09874|PARP1_HUMAN	sp|P09874|PARP1_HUMAN Poly [ADP-ribose] polymerase 1 OS=Homo sapiens GN=PARP1 PE=1 SV=4	AGILSQGLR		870	878	914.5421752929688
pepa1b98	a1.a1.a1	sp|P09874|PARP1_HUMAN	sp|P09874|PARP1_HUMAN Poly [ADP-ribose] polymerase 1 OS=Homo sapiens GN=PARP1 PE=1 SV=4	REELGFRPEYSASQLK		167	182	1909.97705078125
pepa1b68	a1.a1.a1	sp|P09874|PARP1_HUMAN	sp|P09874|PARP1_HUMAN Poly [ADP-ribose] polymerase 1 OS=Homo sapiens GN=PARP1 PE=1 SV=4	KGFSLLATEDK		182	192	1208.652587890625
pepa1b74	a1.a1.a1	sp|P09874|PARP1_HUMAN	sp|P09874|PARP1_HUMAN Poly [ADP-ribose] polymerase 1 OS=Homo sapiens GN=PARP1 PE=1 SV=4	MAIMVQSPMFDGK	M1:+15.99491 M4:+15.99491 M9:+15.99491	35	47	1502.669189453125
pepa1b63	a1.a1.a1	sp|P09874|PARP1_HUMAN	sp|P09874|PARP1_HUMAN Poly [ADP-ribose] polymerase 1 OS=Homo sapiens GN=PARP1 PE=1 SV=4	KAMVEYEIDLQK		684	695	1466.75634765625
pepa1b37	a1.a1.a1	sp|P09874|PARP1_HUMAN	sp|P09874|PARP1_HUMAN Poly [ADP-ribose] polymerase 1 OS=Homo sapiens GN=PARP1 PE=1 SV=4	GGAAVDPDSGLEHSAHVL		529	546	1731.830078125
pepa1b53	a1.a1.a1	sp|P09874|PARP1_HUMAN	sp|P09874|PARP1_HUMAN Poly [ADP-ribose] polymerase 1 OS=Homo sapiens GN=PARP1 PE=1 SV=4	LEQMPSKEDAIEHF		601	614	1673.784423828125
pepa1b79	a1.a1.a1	sp|P09874|PARP1_HUMAN	sp|P09874|PARP1_HUMAN Poly [ADP-ribose] polymerase 1 OS=Homo sapiens GN=PARP1 PE=1 SV=4	MVDPEKPQLGMIDR		143	156	1628.8138427734375
pepa1b41	a1.a1.a1	sp|P09874|PARP1_HUMAN	sp|P09874|PARP1_HUMAN Poly [ADP-ribose] polymerase 1 OS=Homo sapiens GN=PARP1 PE=1 SV=4	GIYFADMVSK	M7:+15.99491	894	903	1146.5504150390625
pepa1c120	a1.a1.a1	sp|P09874|PARP1_HUMAN	sp|P09874|PARP1_HUMAN Poly [ADP-ribose] polymerase 1 OS=Homo sapiens GN=PARP1 PE=1 SV=4	TLGDFAAEYAKSNR		109	122	1542.7550048828125
pepa1b45	a1.a1.a1	sp|P09874|PARP1_HUMAN	sp|P09874|PARP1_HUMAN Poly [ADP-ribose] polymerase 1 OS=Homo sapiens GN=PARP1 PE=1 SV=4	HILSPWGAEVK		476	486	1236.6739501953125
pepa1c129	a1.a1.a1	sp|P09874|PARP1_HUMAN	sp|P09874|PARP1_HUMAN Poly [ADP-ribose] polymerase 1 OS=Homo sapiens GN=PARP1 PE=1 SV=4	YFADMVSK	M5:+15.99491	896	903	976.4448852539062
pepa1b24	a1.a1.a1	sp|P09874|PARP1_HUMAN	sp|P09874|PARP1_HUMAN Poly [ADP-ribose] polymerase 1 OS=Homo sapiens GN=PARP1 PE=1 SV=4	EELGFRPEYSASQLK		168	182	1753.8759765625
pepa1b47	a1.a1.a1	sp|P09874|PARP1_HUMAN	sp|P09874|PARP1_HUMAN Poly [ADP-ribose] polymerase 1 OS=Homo sapiens GN=PARP1 PE=1 SV=4	HPDVEVDGFSELR		66	78	1499.712890625
pepa1b58	a1.a1.a1	sp|P09874|PARP1_HUMAN	sp|P09874|PARP1_HUMAN Poly [ADP-ribose] polymerase 1 OS=Homo sapiens GN=PARP1 PE=1 SV=4	LGFRPEYSASQLK		170	182	1495.790771484375
pepa1b44	a1.a1.a1	sp|P09874|PARP1_HUMAN	sp|P09874|PARP1_HUMAN Poly [ADP-ribose] polymerase 1 OS=Homo sapiens GN=PARP1 PE=1 SV=4	GSSDSQILDLSNR		723	735	1391.676513671875
pepa1c127	a1.a1.a1	sp|P09874|PARP1_HUMAN	sp|P09874|PARP1_HUMAN Poly [ADP-ribose] polymerase 1 OS=Homo sapiens GN=PARP1 PE=1 SV=4	VSQGSSDSQILDLSNR		720	735	1705.8355712890625
pepa1b62	a1.a1.a1	sp|P09874|PARP1_HUMAN	sp|P09874|PARP1_HUMAN Poly [ADP-ribose] polymerase 1 OS=Homo sapiens GN=PARP1 PE=1 SV=4	LPKPVQDLIK		665	674	1150.7198486328125
pepa1b54	a1.a1.a1	sp|P09874|PARP1_HUMAN	sp|P09874|PARP1_HUMAN Poly [ADP-ribose] polymerase 1 OS=Homo sapiens GN=PARP1 PE=1 SV=4	LEQMPSKEDAIEHFMK		601	616	1932.9197998046875
pepa1b73	a1.a1.a1	sp|P09874|PARP1_HUMAN	sp|P09874|PARP1_HUMAN Poly [ADP-ribose] polymerase 1 OS=Homo sapiens GN=PARP1 PE=1 SV=4	MAIMVQSPMFDGK	M1:+15.99491 M9:+15.99491	35	47	1486.67431640625
pepa1b22	a1.a1.a1	sp|P09874|PARP1_HUMAN	sp|P09874|PARP1_HUMAN Poly [ADP-ribose] polymerase 1 OS=Homo sapiens GN=PARP1 PE=1 SV=4	EELGFRPEYSAS		168	179	1384.638427734375
pepa1a3	a1.a1.a1	sp|P09874|PARP1_HUMAN	sp|P09874|PARP1_HUMAN Poly [ADP-ribose] polymerase 1 OS=Homo sapiens GN=PARP1 PE=1 SV=4	AMVEYEIDLQK	M2:+15.99491	685	695	1354.65625
pepa1b14	a1.a1.a1	sp|P09874|PARP1_HUMAN	sp|P09874|PARP1_HUMAN Poly [ADP-ribose] polymerase 1 OS=Homo sapiens GN=PARP1 PE=1 SV=4	AVSQGSSDSQILDLSNR		719	735	1776.8726806640625
pepa1b46	a1.a1.a1	sp|P09874|PARP1_HUMAN	sp|P09874|PARP1_HUMAN Poly [ADP-ribose] polymerase 1 OS=Homo sapiens GN=PARP1 PE=1 SV=4	HPDVEVDGF		66	74	1014.453125
pepa1b95	a1.a1.a1	sp|P09874|PARP1_HUMAN	sp|P09874|PARP1_HUMAN Poly [ADP-ribose] polymerase 1 OS=Homo sapiens GN=PARP1 PE=1 SV=4	QAVSQGSSDSQILDLSNR		718	735	1904.93115234375
pepa1b66	a1.a1.a1	sp|P09874|PARP1_HUMAN	sp|P09874|PARP1_HUMAN Poly [ADP-ribose] polymerase 1 OS=Homo sapiens GN=PARP1 PE=1 SV=4	KFYPLEIDYGQDEEAVKK		637	654	2172.08642578125
pepa1b35	a1.a1.a1	sp|P09874|PARP1_HUMAN	sp|P09874|PARP1_HUMAN Poly [ADP-ribose] polymerase 1 OS=Homo sapiens GN=PARP1 PE=1 SV=4	GFSLLATEDKEALK		183	196	1521.8162841796875
pepa1c108	a1.a1.a1	sp|P09874|PARP1_HUMAN	sp|P09874|PARP1_HUMAN Poly [ADP-ribose] polymerase 1 OS=Homo sapiens GN=PARP1 PE=1 SV=4	SLLATEDKEALK		185	196	1317.7264404296875
pepa1c125	a1.a1.a1	sp|P09874|PARP1_HUMAN	sp|P09874|PARP1_HUMAN Poly [ADP-ribose] polymerase 1 OS=Homo sapiens GN=PARP1 PE=1 SV=4	VEVDGFSELR		69	78	1150.5743408203125
pepa1b75	a1.a1.a1	sp|P09874|PARP1_HUMAN	sp|P09874|PARP1_HUMAN Poly [ADP-ribose] polymerase 1 OS=Homo sapiens GN=PARP1 PE=1 SV=4	MIFDVESMK	M1:+15.99491	675	683	1115.5115966796875
pepa1b57	a1.a1.a1	sp|P09874|PARP1_HUMAN	sp|P09874|PARP1_HUMAN Poly [ADP-ribose] polymerase 1 OS=Homo sapiens GN=PARP1 PE=1 SV=4	IFPPETSASVAATPPPSTASAPAAVNSSASADKPLSNMK		356	394	3767.880126953125
pepa1c122	a1.a1.a1	sp|P09874|PARP1_HUMAN	sp|P09874|PARP1_HUMAN Poly [ADP-ribose] polymerase 1 OS=Homo sapiens GN=PARP1 PE=1 SV=4	TTPDPSANISLD		954	965	1230.5853271484375
pepa1b48	a1.a1.a1	sp|P09874|PARP1_HUMAN	sp|P09874|PARP1_HUMAN Poly [ADP-ribose] polymerase 1 OS=Homo sapiens GN=PARP1 PE=1 SV=4	LAHILSPWGAEVK		474	486	1420.7950439453125
pepa1b52	a1.a1.a1	sp|P09874|PARP1_HUMAN	sp|P09874|PARP1_HUMAN Poly [ADP-ribose] polymerase 1 OS=Homo sapiens GN=PARP1 PE=1 SV=4	IAPPEAPVTGYMFGK	M12:+15.99491	879	893	1593.798583984375
pepa1c104	a1.a1.a1	sp|P09874|PARP1_HUMAN	sp|P09874|PARP1_HUMAN Poly [ADP-ribose] polymerase 1 OS=Homo sapiens GN=PARP1 PE=1 SV=4	SDAYYCTGDVTAWTK	C6:+57.02146	306	320	1737.742919921875
pepa1b56	a1.a1.a1	sp|P09874|PARP1_HUMAN	sp|P09874|PARP1_HUMAN Poly [ADP-ribose] polymerase 1 OS=Homo sapiens GN=PARP1 PE=1 SV=4	IFPPETSASVA		356	366	1118.5732421875
pepa1b91	a1.a1.a1	sp|P09874|PARP1_HUMAN	sp|P09874|PARP1_HUMAN Poly [ADP-ribose] polymerase 1 OS=Homo sapiens GN=PARP1 PE=1 SV=4	PPEAPVTGYMFGK	M10:+15.99491	881	893	1409.6773681640625
pepa1c106	a1.a1.a1	sp|P09874|PARP1_HUMAN	sp|P09874|PARP1_HUMAN Poly [ADP-ribose] polymerase 1 OS=Homo sapiens GN=PARP1 PE=1 SV=4	SEVQQAVSQGSSDSQILDLSNR		714	735	2348.1328125
pepa1b72	a1.a1.a1	sp|P09874|PARP1_HUMAN	sp|P09874|PARP1_HUMAN Poly [ADP-ribose] polymerase 1 OS=Homo sapiens GN=PARP1 PE=1 SV=4	MAIMVQSPMFDGK	M9:+15.99491	35	47	1470.679443359375
pepa1b49	a1.a1.a1	sp|P09874|PARP1_HUMAN	sp|P09874|PARP1_HUMAN Poly [ADP-ribose] polymerase 1 OS=Homo sapiens GN=PARP1 PE=1 SV=4	IAPPEAPVTGY		879	889	1114.5782470703125
pepa1b96	a1.a1.a1	sp|P09874|PARP1_HUMAN	sp|P09874|PARP1_HUMAN Poly [ADP-ribose] polymerase 1 OS=Homo sapiens GN=PARP1 PE=1 SV=4	QQVPSGESAILDR	Q1:-17.02655	270	282	1382.6915283203125
pepa1a7	a1.a1.a1	sp|P09874|PARP1_HUMAN	sp|P09874|PARP1_HUMAN Poly [ADP-ribose] polymerase 1 OS=Homo sapiens GN=PARP1 PE=1 SV=4	AQNDLIWNIKDELKK		240	254	1827.9967041015625
pepa1c128	a1.a1.a1	sp|P09874|PARP1_HUMAN	sp|P09874|PARP1_HUMAN Poly [ADP-ribose] polymerase 1 OS=Homo sapiens GN=PARP1 PE=1 SV=4	VVSEDFLQDVSASTK		453	467	1624.806884765625
pepa1b29	a1.a1.a1	sp|P09874|PARP1_HUMAN	sp|P09874|PARP1_HUMAN Poly [ADP-ribose] polymerase 1 OS=Homo sapiens GN=PARP1 PE=1 SV=4	FAGILSQGLR		869	878	1061.610595703125
pepa1b23	a1.a1.a1	sp|P09874|PARP1_HUMAN	sp|P09874|PARP1_HUMAN Poly [ADP-ribose] polymerase 1 OS=Homo sapiens GN=PARP1 PE=1 SV=4	EELGFRPEYSASQLK	E1:-18.01056	168	182	1735.8653564453125
pepa1b65	a1.a1.a1	sp|P09874|PARP1_HUMAN	sp|P09874|PARP1_HUMAN Poly [ADP-ribose] polymerase 1 OS=Homo sapiens GN=PARP1 PE=1 SV=4	KFYPLEIDYGQDEEAVK		637	653	2043.991455078125
pepa1b33	a1.a1.a1	sp|P09874|PARP1_HUMAN	sp|P09874|PARP1_HUMAN Poly [ADP-ribose] polymerase 1 OS=Homo sapiens GN=PARP1 PE=1 SV=4	FYTLIPHDFGMK	M11:+15.99491	736	747	1484.7247314453125
pepa1b20	a1.a1.a1	sp|P09874|PARP1_HUMAN	sp|P09874|PARP1_HUMAN Poly [ADP-ribose] polymerase 1 OS=Homo sapiens GN=PARP1 PE=1 SV=4	DVEVDGFSELR		68	78	1265.6011962890625
pepa1b40	a1.a1.a1	sp|P09874|PARP1_HUMAN	sp|P09874|PARP1_HUMAN Poly [ADP-ribose] polymerase 1 OS=Homo sapiens GN=PARP1 PE=1 SV=4	GIYFADMVSK		894	903	1130.5555419921875
pepa1a4	a1.a1.a1	sp|P09874|PARP1_HUMAN	sp|P09874|PARP1_HUMAN Poly [ADP-ribose] polymerase 1 OS=Homo sapiens GN=PARP1 PE=1 SV=4	AQNDLIWNIK		240	249	1214.6531982421875
pepa1b26	a1.a1.a1	sp|P09874|PARP1_HUMAN	sp|P09874|PARP1_HUMAN Poly [ADP-ribose] polymerase 1 OS=Homo sapiens GN=PARP1 PE=1 SV=4	ELLIFNK		263	269	876.5194091796875
pepa1a6	a1.a1.a1	sp|P09874|PARP1_HUMAN	sp|P09874|PARP1_HUMAN Poly [ADP-ribose] polymerase 1 OS=Homo sapiens GN=PARP1 PE=1 SV=4	AQNDLIWNIKDELK		240	253	1699.90185546875
pepa1b51	a1.a1.a1	sp|P09874|PARP1_HUMAN	sp|P09874|PARP1_HUMAN Poly [ADP-ribose] polymerase 1 OS=Homo sapiens GN=PARP1 PE=1 SV=4	IAPPEAPVTGYMFGK		879	893	1577.8037109375
pepa1b27	a1.a1.a1	sp|P09874|PARP1_HUMAN	sp|P09874|PARP1_HUMAN Poly [ADP-ribose] polymerase 1 OS=Homo sapiens GN=PARP1 PE=1 SV=4	ELLIFNKQQVPSGESAILDR		263	282	2257.218994140625
pepa1b90	a1.a1.a1	sp|P09874|PARP1_HUMAN	sp|P09874|PARP1_HUMAN Poly [ADP-ribose] polymerase 1 OS=Homo sapiens GN=PARP1 PE=1 SV=4	PPEAPVTGYMFGK		881	893	1393.6824951171875
pepa1b94	a1.a1.a1	sp|P09874|PARP1_HUMAN	sp|P09874|PARP1_HUMAN Poly [ADP-ribose] polymerase 1 OS=Homo sapiens GN=PARP1 PE=1 SV=4	PVTGYMFGK		885	893	999.4971923828125
pepa1c103	a1.a1.a1	sp|P09874|PARP1_HUMAN	sp|P09874|PARP1_HUMAN Poly [ADP-ribose] polymerase 1 OS=Homo sapiens GN=PARP1 PE=1 SV=4	SATLGLVDIVK		554	564	1115.66748046875
pepa1b71	a1.a1.a1	sp|P09874|PARP1_HUMAN	sp|P09874|PARP1_HUMAN Poly [ADP-ribose] polymerase 1 OS=Homo sapiens GN=PARP1 PE=1 SV=4	MAIMVQSPMFDGK		35	47	1454.6844482421875
pepa1b32	a1.a1.a1	sp|P09874|PARP1_HUMAN	sp|P09874|PARP1_HUMAN Poly [ADP-ribose] polymerase 1 OS=Homo sapiens GN=PARP1 PE=1 SV=4	FYTLIPHDFGMK		736	747	1468.7298583984375
pepa1b86	a1.a1.a1	sp|P09874|PARP1_HUMAN	sp|P09874|PARP1_HUMAN Poly [ADP-ribose] polymerase 1 OS=Homo sapiens GN=PARP1 PE=1 SV=4	NTHATTHNAYDLEVIDIFK		820	838	2202.0830078125
pepa1c118	a1.a1.a1	sp|P09874|PARP1_HUMAN	sp|P09874|PARP1_HUMAN Poly [ADP-ribose] polymerase 1 OS=Homo sapiens GN=PARP1 PE=1 SV=4	THATTHNAYDLEVIDIFK		821	838	2088.0400390625
pepa1b31	a1.a1.a1	sp|P09874|PARP1_HUMAN	sp|P09874|PARP1_HUMAN Poly [ADP-ribose] polymerase 1 OS=Homo sapiens GN=PARP1 PE=1 SV=4	FYPLEIDYGQDEEAVK		638	653	1915.89599609375
pepa1c110	a1.a1.a1	sp|P09874|PARP1_HUMAN	sp|P09874|PARP1_HUMAN Poly [ADP-ribose] polymerase 1 OS=Homo sapiens GN=PARP1 PE=1 SV=4	SLQELFLAH		468	476	1057.568115234375
pepa1c121	a1.a1.a1	sp|P09874|PARP1_HUMAN	sp|P09874|PARP1_HUMAN Poly [ADP-ribose] polymerase 1 OS=Homo sapiens GN=PARP1 PE=1 SV=4	TTNFAGILSQGLR		866	878	1377.7489013671875
pepa1b11	a1.a1.a1	sp|P09874|PARP1_HUMAN	sp|P09874|PARP1_HUMAN Poly [ADP-ribose] polymerase 1 OS=Homo sapiens GN=PARP1 PE=1 SV=4	ATTHNAYDLEVIDIFK		823	838	1849.9334716796875
pepa1c119	a1.a1.a1	sp|P09874|PARP1_HUMAN	sp|P09874|PARP1_HUMAN Poly [ADP-ribose] polymerase 1 OS=Homo sapiens GN=PARP1 PE=1 SV=4	THNAYDLEVIDIFK		825	838	1677.8487548828125
pepa1a5	a1.a1.a1	sp|P09874|PARP1_HUMAN	sp|P09874|PARP1_HUMAN Poly [ADP-ribose] polymerase 1 OS=Homo sapiens GN=PARP1 PE=1 SV=4	AQNDLIWNIKDEL		240	252	1571.8067626953125
pepa1c126	a1.a1.a1	sp|P09874|PARP1_HUMAN	sp|P09874|PARP1_HUMAN Poly [ADP-ribose] polymerase 1 OS=Homo sapiens GN=PARP1 PE=1 SV=4	VFSATLGLVDIVK		552	564	1361.8043212890625
pepa1b50	a1.a1.a1	sp|P09874|PARP1_HUMAN	sp|P09874|PARP1_HUMAN Poly [ADP-ribose] polymerase 1 OS=Homo sapiens GN=PARP1 PE=1 SV=4	IAPPEAPVTGYMF		879	891	1392.687255859375
pepa1b82	a1.a1.a1	sp|P09874|PARP1_HUMAN	sp|P09874|PARP1_HUMAN Poly [ADP-ribose] polymerase 1 OS=Homo sapiens GN=PARP1 PE=1 SV=4	NAYDLEVIDIFK		827	838	1439.7420654296875
pepa1b15	a1.a1.a1	sp|P09874|PARP1_HUMAN	sp|P09874|PARP1_HUMAN Poly [ADP-ribose] polymerase 1 OS=Homo sapiens GN=PARP1 PE=1 SV=4	AYDLEVIDIFK		828	838	1325.69921875
pepa1b17	a1.a1.a1	sp|P09874|PARP1_HUMAN	sp|P09874|PARP1_HUMAN Poly [ADP-ribose] polymerase 1 OS=Homo sapiens GN=PARP1 PE=1 SV=4	DLEVIDIFK		830	838	1091.5987548828125
pepa1c109	a1.a1.a1	sp|P09874|PARP1_HUMAN	sp|P09874|PARP1_HUMAN Poly [ADP-ribose] polymerase 1 OS=Homo sapiens GN=PARP1 PE=1 SV=4	SILSEVQQAVSQGSSDSQILDLSNR		711	735	2661.3330078125
pepa1c130	a1.a1.a1	sp|P09874|PARP1_HUMAN	sp|P09874|PARP1_HUMAN Poly [ADP-ribose] polymerase 1 OS=Homo sapiens GN=PARP1 PE=1 SV=4	YSILSEVQQAVSQGSSDSQILDLSNR		710	735	2824.396240234375
pepa1c112	a1.a1.a1	sp|P09874|PARP1_HUMAN	sp|P09874|PARP1_HUMAN Poly [ADP-ribose] polymerase 1 OS=Homo sapiens GN=PARP1 PE=1 SV=4	SLQELFLAHILSPWGAEVK		468	486	2138.164794921875
pepa1c111	a1.a1.a1	sp|P09874|PARP1_HUMAN	sp|P09874|PARP1_HUMAN Poly [ADP-ribose] polymerase 1 OS=Homo sapiens GN=PARP1 PE=1 SV=4	SLQELFLAHIL		468	478	1283.7362060546875
pepa1c123	a1.a1.a1	sp|P09874|PARP1_HUMAN	sp|P09874|PARP1_HUMAN Poly [ADP-ribose] polymerase 1 OS=Homo sapiens GN=PARP1 PE=1 SV=4	VEMLDNLLDIEVAY	M3:+15.99491	762	775	1652.8092041015625
pepa1c124	a1.a1.a1	sp|P09874|PARP1_HUMAN	sp|P09874|PARP1_HUMAN Poly [ADP-ribose] polymerase 1 OS=Homo sapiens GN=PARP1 PE=1 SV=4	VEMLDNLLDIEVAYSLLR	M3:+15.99491	762	779	2122.110595703125
pepa2b13	a2.a1.a1	sp|Q14527|HLTF_HUMAN	sp|Q14527|HLTF_HUMAN Helicase-like transcription factor OS=Homo sapiens GN=HLTF PE=1 SV=2	MSELSSSRPK	M1:+15.99491	377	386	1137.5572509765625
pepa2a4	a2.a1.a1	sp|Q14527|HLTF_HUMAN	sp|Q14527|HLTF_HUMAN Helicase-like transcription factor OS=Homo sapiens GN=HLTF PE=1 SV=2	DPNNPYDK		88	95	962.4218139648438
pepa2a9	a2.a1.a1	sp|Q14527|HLTF_HUMAN	sp|Q14527|HLTF_HUMAN Helicase-like transcription factor OS=Homo sapiens GN=HLTF PE=1 SV=2	EYNVNDDSMK	M9:+15.99491	331	340	1230.4947509765625
pepa2b24	a2.a1.a1	sp|Q14527|HLTF_HUMAN	sp|Q14527|HLTF_HUMAN Helicase-like transcription factor OS=Homo sapiens GN=HLTF PE=1 SV=2	VNNVNGNQVGHLK		100	112	1392.7347412109375
pepa2b15	a2.a1.a1	sp|Q14527|HLTF_HUMAN	sp|Q14527|HLTF_HUMAN Helicase-like transcription factor OS=Homo sapiens GN=HLTF PE=1 SV=2	PVTMGDEGGLR	M4:+15.99491	621	631	1147.5416259765625
pepa2b10	a2.a1.a1	sp|Q14527|HLTF_HUMAN	sp|Q14527|HLTF_HUMAN Helicase-like transcription factor OS=Homo sapiens GN=HLTF PE=1 SV=2	GDSPLHSIR		542	550	981.5115966796875
pepa2a3	a2.a1.a1	sp|Q14527|HLTF_HUMAN	sp|Q14527|HLTF_HUMAN Helicase-like transcription factor OS=Homo sapiens GN=HLTF PE=1 SV=2	AVSSNGPSGNDTPEELR		725	741	1729.7991943359375
pepa2b23	a2.a1.a1	sp|Q14527|HLTF_HUMAN	sp|Q14527|HLTF_HUMAN Helicase-like transcription factor OS=Homo sapiens GN=HLTF PE=1 SV=2	VILDEGHAIR		554	563	1122.626953125
pepa2b12	a2.a1.a1	sp|Q14527|HLTF_HUMAN	sp|Q14527|HLTF_HUMAN Helicase-like transcription factor OS=Homo sapiens GN=HLTF PE=1 SV=2	IREPALLSK		515	523	1026.6309814453125
pepa2b21	a2.a1.a1	sp|Q14527|HLTF_HUMAN	sp|Q14527|HLTF_HUMAN Helicase-like transcription factor OS=Homo sapiens GN=HLTF PE=1 SV=2	TIQRPVTMGDEGGLR		617	631	1629.838134765625
pepa2a7	a2.a1.a1	sp|Q14527|HLTF_HUMAN	sp|Q14527|HLTF_HUMAN Helicase-like transcription factor OS=Homo sapiens GN=HLTF PE=1 SV=2	ELAAGAFGTK		979	988	964.5101928710938
pepa2a6	a2.a1.a1	sp|Q14527|HLTF_HUMAN	sp|Q14527|HLTF_HUMAN Helicase-like transcription factor OS=Homo sapiens GN=HLTF PE=1 SV=2	DSVEENMLK		964	972	1064.4932861328125
pepa2a1	a2.a1.a1	sp|Q14527|HLTF_HUMAN	sp|Q14527|HLTF_HUMAN Helicase-like transcription factor OS=Homo sapiens GN=HLTF PE=1 SV=2	AGGVGLNLSAASR		914	926	1172.6385498046875
pepa2a2	a2.a1.a1	sp|Q14527|HLTF_HUMAN	sp|Q14527|HLTF_HUMAN Helicase-like transcription factor OS=Homo sapiens GN=HLTF PE=1 SV=2	ASGFVFTR		873	880	884.462890625
pepa2b25	a2.a1.a1	sp|Q14527|HLTF_HUMAN	sp|Q14527|HLTF_HUMAN Helicase-like transcription factor OS=Homo sapiens GN=HLTF PE=1 SV=2	YLQTVQYGVHGNFPR		13	27	1778.897705078125
pepa2b19	a2.a1.a1	sp|Q14527|HLTF_HUMAN	sp|Q14527|HLTF_HUMAN Helicase-like transcription factor OS=Homo sapiens GN=HLTF PE=1 SV=2	THEMEPAEAIETPLLPHQK	M4:+15.99491	227	245	2187.075439453125
pepa2b27	a2.a1.a1	sp|Q14527|HLTF_HUMAN	sp|Q14527|HLTF_HUMAN Helicase-like transcription factor OS=Homo sapiens GN=HLTF PE=1 SV=2	YYTGVVNNNEMVALQR	M11:+15.99491	72	87	1886.9068603515625
pepa2b22	a2.a1.a1	sp|Q14527|HLTF_HUMAN	sp|Q14527|HLTF_HUMAN Helicase-like transcription factor OS=Homo sapiens GN=HLTF PE=1 SV=2	VFIQHITLSDEER		663	675	1586.8177490234375
pepa2a5	a2.a1.a1	sp|Q14527|HLTF_HUMAN	sp|Q14527|HLTF_HUMAN Helicase-like transcription factor OS=Homo sapiens GN=HLTF PE=1 SV=2	DRPENVHGGILADDMGLGK		282	300	1993.9759521484375
pepa2b26	a2.a1.a1	sp|Q14527|HLTF_HUMAN	sp|Q14527|HLTF_HUMAN Helicase-like transcription factor OS=Homo sapiens GN=HLTF PE=1 SV=2	YYTGVVNNNEMVALQR		72	87	1870.9119873046875
pepa2b18	a2.a1.a1	sp|Q14527|HLTF_HUMAN	sp|Q14527|HLTF_HUMAN Helicase-like transcription factor OS=Homo sapiens GN=HLTF PE=1 SV=2	TAVQYIESSDSEEIETSELPQK		390	411	2483.16748046875
pepa2b14	a2.a1.a1	sp|Q14527|HLTF_HUMAN	sp|Q14527|HLTF_HUMAN Helicase-like transcription factor OS=Homo sapiens GN=HLTF PE=1 SV=2	NDLYYNTITNFSEK		268	281	1721.8021240234375
pepa2b11	a2.a1.a1	sp|Q14527|HLTF_HUMAN	sp|Q14527|HLTF_HUMAN Helicase-like transcription factor OS=Homo sapiens GN=HLTF PE=1 SV=2	INALMHALTDLR		835	846	1367.746826171875
pepa2b20	a2.a1.a1	sp|Q14527|HLTF_HUMAN	sp|Q14527|HLTF_HUMAN Helicase-like transcription factor OS=Homo sapiens GN=HLTF PE=1 SV=2	TLGFNLESGWGSGR		177	190	1480.71826171875
pepa2a8	a2.a1.a1	sp|Q14527|HLTF_HUMAN	sp|Q14527|HLTF_HUMAN Helicase-like transcription factor OS=Homo sapiens GN=HLTF PE=1 SV=2	ELAGALAYIMDNK		114	126	1408.7144775390625
pepa2b17	a2.a1.a1	sp|Q14527|HLTF_HUMAN	sp|Q14527|HLTF_HUMAN Helicase-like transcription factor OS=Homo sapiens GN=HLTF PE=1 SV=2	QDIVLTTYNILTHDYGTK		524	541	2095.071044921875
pepa2b16	a2.a1.a1	sp|Q14527|HLTF_HUMAN	sp|Q14527|HLTF_HUMAN Helicase-like transcription factor OS=Homo sapiens GN=HLTF PE=1 SV=2	QDIVLTTYNILTHDYGTK	Q1:-17.02655	524	541	2078.04443359375
pepa3b22	a3.a1.a1	sp|P49916|DNLI3_HUMAN	sp|P49916|DNLI3_HUMAN DNA ligase 3 OS=Homo sapiens GN=LIG3 PE=1 SV=2	VLHNAQEVEK		454	463	1166.6168212890625
pepa3b16	a3.a1.a1	sp|P49916|DNLI3_HUMAN	sp|P49916|DNLI3_HUMAN DNA ligase 3 OS=Homo sapiens GN=LIG3 PE=1 SV=2	NSGEAPSSPTPK		235	246	1171.5594482421875
pepa3b17	a3.a1.a1	sp|P49916|DNLI3_HUMAN	sp|P49916|DNLI3_HUMAN DNA ligase 3 OS=Homo sapiens GN=LIG3 PE=1 SV=2	PNNSGEAPSSPTPK		233	246	1382.6551513671875
pepa3b19	a3.a1.a1	sp|P49916|DNLI3_HUMAN	sp|P49916|DNLI3_HUMAN DNA ligase 3 OS=Homo sapiens GN=LIG3 PE=1 SV=2	SLKPVLPHK		529	537	1018.6411743164062
pepa3b18	a3.a1.a1	sp|P49916|DNLI3_HUMAN	sp|P49916|DNLI3_HUMAN DNA ligase 3 OS=Homo sapiens GN=LIG3 PE=1 SV=2	SEAHTADGISIR		792	803	1256.6234130859375
pepa3b11	a3.a1.a1	sp|P49916|DNLI3_HUMAN	sp|P49916|DNLI3_HUMAN DNA ligase 3 OS=Homo sapiens GN=LIG3 PE=1 SV=2	LTTTGQVTSPVK		202	213	1231.689697265625
pepa3b10	a3.a1.a1	sp|P49916|DNLI3_HUMAN	sp|P49916|DNLI3_HUMAN DNA ligase 3 OS=Homo sapiens GN=LIG3 PE=1 SV=2	LQNELDMVK	M7:+15.99491	741	749	1105.55615234375
pepa3b15	a3.a1.a1	sp|P49916|DNLI3_HUMAN	sp|P49916|DNLI3_HUMAN DNA ligase 3 OS=Homo sapiens GN=LIG3 PE=1 SV=2	NLQDVVER		446	453	972.5112915039062
pepa3a8	a3.a1.a1	sp|P49916|DNLI3_HUMAN	sp|P49916|DNLI3_HUMAN DNA ligase 3 OS=Homo sapiens GN=LIG3 PE=1 SV=2	EQITQHIADLSSK		175	187	1469.7598876953125
pepa3b21	a3.a1.a1	sp|P49916|DNLI3_HUMAN	sp|P49916|DNLI3_HUMAN DNA ligase 3 OS=Homo sapiens GN=LIG3 PE=1 SV=2	TGKPLPFGTLGVHK		568	581	1451.8372802734375
pepa3a2	a3.a1.a1	sp|P49916|DNLI3_HUMAN	sp|P49916|DNLI3_HUMAN DNA ligase 3 OS=Homo sapiens GN=LIG3 PE=1 SV=2	ADFTVVAGDEGSSTTGGSSEENK		836	858	2244.974365234375
pepa3a5	a3.a1.a1	sp|P49916|DNLI3_HUMAN	sp|P49916|DNLI3_HUMAN DNA ligase 3 OS=Homo sapiens GN=LIG3 PE=1 SV=2	DLEQGDVSETIR		344	355	1361.6546630859375
pepa3a9	a3.a1.a1	sp|P49916|DNLI3_HUMAN	sp|P49916|DNLI3_HUMAN DNA ligase 3 OS=Homo sapiens GN=LIG3 PE=1 SV=2	LQNELDMVK		741	749	1089.561279296875
pepa3a7	a3.a1.a1	sp|P49916|DNLI3_HUMAN	sp|P49916|DNLI3_HUMAN DNA ligase 3 OS=Homo sapiens GN=LIG3 PE=1 SV=2	EDEQQQALQDIASR		390	403	1630.76708984375
pepa3a4	a3.a1.a1	sp|P49916|DNLI3_HUMAN	sp|P49916|DNLI3_HUMAN DNA ligase 3 OS=Homo sapiens GN=LIG3 PE=1 SV=2	ALDLADMITR	M7:+15.99491	639	648	1134.582763671875
pepa3b12	a3.a1.a1	sp|P49916|DNLI3_HUMAN	sp|P49916|DNLI3_HUMAN DNA ligase 3 OS=Homo sapiens GN=LIG3 PE=1 SV=2	LYLPPSTPDFSR		943	954	1392.7161865234375
pepa3b24	a3.a1.a1	sp|P49916|DNLI3_HUMAN	sp|P49916|DNLI3_HUMAN DNA ligase 3 OS=Homo sapiens GN=LIG3 PE=1 SV=2	VIQEGLEGLVLK		649	660	1297.77294921875
pepa3a1	a3.a1.a1	sp|P49916|DNLI3_HUMAN	sp|P49916|DNLI3_HUMAN DNA ligase 3 OS=Homo sapiens GN=LIG3 PE=1 SV=2	AAVWEITGAEFSK		779	791	1408.7110595703125
pepa3b14	a3.a1.a1	sp|P49916|DNLI3_HUMAN	sp|P49916|DNLI3_HUMAN DNA ligase 3 OS=Homo sapiens GN=LIG3 PE=1 SV=2	KIEDLTELEGWEELEDNEK		156	174	2319.087890625
pepa3a3	a3.a1.a1	sp|P49916|DNLI3_HUMAN	sp|P49916|DNLI3_HUMAN DNA ligase 3 OS=Homo sapiens GN=LIG3 PE=1 SV=2	ALDLADMITR		639	648	1118.5877685546875
pepa3b13	a3.a1.a1	sp|P49916|DNLI3_HUMAN	sp|P49916|DNLI3_HUMAN DNA ligase 3 OS=Homo sapiens GN=LIG3 PE=1 SV=2	IYYPDFIVPDPK		766	777	1466.7569580078125
pepa3b20	a3.a1.a1	sp|P49916|DNLI3_HUMAN	sp|P49916|DNLI3_HUMAN DNA ligase 3 OS=Homo sapiens GN=LIG3 PE=1 SV=2	SMILDSEVLLIDNK		554	567	1589.845947265625
pepa3a6	a3.a1.a1	sp|P49916|DNLI3_HUMAN	sp|P49916|DNLI3_HUMAN DNA ligase 3 OS=Homo sapiens GN=LIG3 PE=1 SV=2	DYIPQAFPGGHSMILDSEVLLIDNK	M13:+15.99491	543	567	2788.38671875
pepa3b23	a3.a1.a1	sp|P49916|DNLI3_HUMAN	sp|P49916|DNLI3_HUMAN DNA ligase 3 OS=Homo sapiens GN=LIG3 PE=1 SV=2	VLLDIFTGVR		933	942	1132.6728515625
pepa4b20	a4.a1.a1	sp|P11586|C1TC_HUMAN	sp|P11586|C1TC_HUMAN C-1-tetrahydrofolate synthase, cytoplasmic OS=Homo sapiens GN=MTHFD1 PE=1 SV=3	THLSLSHNPEQK		867	878	1390.707763671875
pepa4b10	a4.a1.a1	sp|P11586|C1TC_HUMAN	sp|P11586|C1TC_HUMAN C-1-tetrahydrofolate synthase, cytoplasmic OS=Homo sapiens GN=MTHFD1 PE=1 SV=3	IAHGNSSIIADR		642	653	1253.66015625
pepa4b16	a4.a1.a1	sp|P11586|C1TC_HUMAN	sp|P11586|C1TC_HUMAN C-1-tetrahydrofolate synthase, cytoplasmic OS=Homo sapiens GN=MTHFD1 PE=1 SV=3	KVVGDVAYDEAK		251	262	1293.6689453125
pepa4b13	a4.a1.a1	sp|P11586|C1TC_HUMAN	sp|P11586|C1TC_HUMAN C-1-tetrahydrofolate synthase, cytoplasmic OS=Homo sapiens GN=MTHFD1 PE=1 SV=3	IFHELTQTDK		464	473	1231.6322021484375
pepa4b14	a4.a1.a1	sp|P11586|C1TC_HUMAN	sp|P11586|C1TC_HUMAN C-1-tetrahydrofolate synthase, cytoplasmic OS=Homo sapiens GN=MTHFD1 PE=1 SV=3	ITIGQAPTEK		544	553	1057.5892333984375
pepa4b23	a4.a1.a1	sp|P11586|C1TC_HUMAN	sp|P11586|C1TC_HUMAN C-1-tetrahydrofolate synthase, cytoplasmic OS=Homo sapiens GN=MTHFD1 PE=1 SV=3	VVGDVAYDEAK		252	262	1165.573974609375
pepa4a6	a4.a1.a1	sp|P11586|C1TC_HUMAN	sp|P11586|C1TC_HUMAN C-1-tetrahydrofolate synthase, cytoplasmic OS=Homo sapiens GN=MTHFD1 PE=1 SV=3	EQVPGFTPR		29	37	1030.531982421875
pepa4b19	a4.a1.a1	sp|P11586|C1TC_HUMAN	sp|P11586|C1TC_HUMAN C-1-tetrahydrofolate synthase, cytoplasmic OS=Homo sapiens GN=MTHFD1 PE=1 SV=3	TDPTTLTDEEINR		505	517	1504.7130126953125
pepa4b21	a4.a1.a1	sp|P11586|C1TC_HUMAN	sp|P11586|C1TC_HUMAN C-1-tetrahydrofolate synthase, cytoplasmic OS=Homo sapiens GN=MTHFD1 PE=1 SV=3	TPVPSDIDISR		314	324	1199.6270751953125
pepa4a4	a4.a1.a1	sp|P11586|C1TC_HUMAN	sp|P11586|C1TC_HUMAN C-1-tetrahydrofolate synthase, cytoplasmic OS=Homo sapiens GN=MTHFD1 PE=1 SV=3	DVDGLTSINAGR		123	134	1217.612548828125
pepa4a7	a4.a1.a1	sp|P11586|C1TC_HUMAN	sp|P11586|C1TC_HUMAN C-1-tetrahydrofolate synthase, cytoplasmic OS=Homo sapiens GN=MTHFD1 PE=1 SV=3	GALALAQAVQR		794	804	1097.6429443359375
pepa4a3	a4.a1.a1	sp|P11586|C1TC_HUMAN	sp|P11586|C1TC_HUMAN C-1-tetrahydrofolate synthase, cytoplasmic OS=Homo sapiens GN=MTHFD1 PE=1 SV=3	DDSNLYINVK		47	56	1180.5849609375
pepa4b11	a4.a1.a1	sp|P11586|C1TC_HUMAN	sp|P11586|C1TC_HUMAN C-1-tetrahydrofolate synthase, cytoplasmic OS=Homo sapiens GN=MTHFD1 PE=1 SV=3	LAILQVGNR		38	46	983.60009765625
pepa4b22	a4.a1.a1	sp|P11586|C1TC_HUMAN	sp|P11586|C1TC_HUMAN C-1-tetrahydrofolate synthase, cytoplasmic OS=Homo sapiens GN=MTHFD1 PE=1 SV=3	VLLSALER		355	362	900.5516967773438
pepa4a9	a4.a1.a1	sp|P11586|C1TC_HUMAN	sp|P11586|C1TC_HUMAN C-1-tetrahydrofolate synthase, cytoplasmic OS=Homo sapiens GN=MTHFD1 PE=1 SV=3	GDILVVATGQPEMVK	M13:+15.99491	209	223	1572.8310546875
pepa4a2	a4.a1.a1	sp|P11586|C1TC_HUMAN	sp|P11586|C1TC_HUMAN C-1-tetrahydrofolate synthase, cytoplasmic OS=Homo sapiens GN=MTHFD1 PE=1 SV=3	AYIQENLELVEK		722	733	1448.7635498046875
pepa4a8	a4.a1.a1	sp|P11586|C1TC_HUMAN	sp|P11586|C1TC_HUMAN C-1-tetrahydrofolate synthase, cytoplasmic OS=Homo sapiens GN=MTHFD1 PE=1 SV=3	GDILVVATGQPEMVK		209	223	1556.835693359375
pepa4b24	a4.a1.a1	sp|P11586|C1TC_HUMAN	sp|P11586|C1TC_HUMAN C-1-tetrahydrofolate synthase, cytoplasmic OS=Homo sapiens GN=MTHFD1 PE=1 SV=3	YVVVTGITPTPLGEGK		371	386	1630.905517578125
pepa4b12	a4.a1.a1	sp|P11586|C1TC_HUMAN	sp|P11586|C1TC_HUMAN C-1-tetrahydrofolate synthase, cytoplasmic OS=Homo sapiens GN=MTHFD1 PE=1 SV=3	LDIDPETITWQR		521	532	1486.754150390625
pepa4a1	a4.a1.a1	sp|P11586|C1TC_HUMAN	sp|P11586|C1TC_HUMAN C-1-tetrahydrofolate synthase, cytoplasmic OS=Homo sapiens GN=MTHFD1 PE=1 SV=3	AAQAPSSFQLLYDLK		805	819	1651.869384765625
pepa4a5	a4.a1.a1	sp|P11586|C1TC_HUMAN	sp|P11586|C1TC_HUMAN C-1-tetrahydrofolate synthase, cytoplasmic OS=Homo sapiens GN=MTHFD1 PE=1 SV=3	EIGLLSEEVELYGETK		337	352	1808.916748046875
pepa4b15	a4.a1.a1	sp|P11586|C1TC_HUMAN	sp|P11586|C1TC_HUMAN C-1-tetrahydrofolate synthase, cytoplasmic OS=Homo sapiens GN=MTHFD1 PE=1 SV=3	LVGPEGFVVTEAGFGADIGMEK	M20:+15.99491	658	679	2239.095458984375
pepa4b18	a4.a1.a1	sp|P11586|C1TC_HUMAN	sp|P11586|C1TC_HUMAN C-1-tetrahydrofolate synthase, cytoplasmic OS=Homo sapiens GN=MTHFD1 PE=1 SV=3	MFGIPVVVAVNAFK	M1:+15.99491	747	760	1507.8345947265625
pepa4b17	a4.a1.a1	sp|P11586|C1TC_HUMAN	sp|P11586|C1TC_HUMAN C-1-tetrahydrofolate synthase, cytoplasmic OS=Homo sapiens GN=MTHFD1 PE=1 SV=3	MFGIPVVVAVNAFK		747	760	1491.839599609375
pepa5b16	a5.a1.a1	sp|P23246|SFPQ_HUMAN	sp|P23246|SFPQ_HUMAN Splicing factor, proline- and glutamine-rich OS=Homo sapiens GN=SFPQ PE=1 SV=2	SPPPGMGLNQNR	M6:+15.99491	33	44	1283.616455078125
pepa5a9	a5.a1.a1	sp|P23246|SFPQ_HUMAN	sp|P23246|SFPQ_HUMAN Splicing factor, proline- and glutamine-rich OS=Homo sapiens GN=SFPQ PE=1 SV=2	MEELHNQEMQK		549	559	1416.625
pepa5b12	a5.a1.a1	sp|P23246|SFPQ_HUMAN	sp|P23246|SFPQ_HUMAN Splicing factor, proline- and glutamine-rich OS=Homo sapiens GN=SFPQ PE=1 SV=2	MGGGGAMNMGDPYGSGGQK	M7:+15.99491 M9:+15.99491	612	630	1803.7099609375
pepa5a1	a5.a1.a1	sp|P23246|SFPQ_HUMAN	sp|P23246|SFPQ_HUMAN Splicing factor, proline- and glutamine-rich OS=Homo sapiens GN=SFPQ PE=1 SV=2	AELDDTPMR	M8:+15.99491	350	358	1063.472900390625
pepa5a6	a5.a1.a1	sp|P23246|SFPQ_HUMAN	sp|P23246|SFPQ_HUMAN Splicing factor, proline- and glutamine-rich OS=Homo sapiens GN=SFPQ PE=1 SV=2	GMGPGTPAGYGR	M2:+15.99491	682	693	1136.5157470703125
pepa5a8	a5.a1.a1	sp|P23246|SFPQ_HUMAN	sp|P23246|SFPQ_HUMAN Splicing factor, proline- and glutamine-rich OS=Homo sapiens GN=SFPQ PE=1 SV=2	ISDSEGFK		272	279	882.4207763671875
pepa5a5	a5.a1.a1	sp|P23246|SFPQ_HUMAN	sp|P23246|SFPQ_HUMAN Splicing factor, proline- and glutamine-rich OS=Homo sapiens GN=SFPQ PE=1 SV=2	GMGPGTPAGYGR		682	693	1120.520751953125
pepa5b15	a5.a1.a1	sp|P23246|SFPQ_HUMAN	sp|P23246|SFPQ_HUMAN Splicing factor, proline- and glutamine-rich OS=Homo sapiens GN=SFPQ PE=1 SV=2	SPPPGMGLNQNR		33	44	1267.62158203125
pepa5b11	a5.a1.a1	sp|P23246|SFPQ_HUMAN	sp|P23246|SFPQ_HUMAN Splicing factor, proline- and glutamine-rich OS=Homo sapiens GN=SFPQ PE=1 SV=2	MGGGGAMNMGDPYGSGGQK	M7:+15.99491	612	630	1787.7149658203125
pepa5a3	a5.a1.a1	sp|P23246|SFPQ_HUMAN	sp|P23246|SFPQ_HUMAN Splicing factor, proline- and glutamine-rich OS=Homo sapiens GN=SFPQ PE=1 SV=2	FATHAAALSVR		366	376	1143.6273193359375
pepa5a2	a5.a1.a1	sp|P23246|SFPQ_HUMAN	sp|P23246|SFPQ_HUMAN Splicing factor, proline- and glutamine-rich OS=Homo sapiens GN=SFPQ PE=1 SV=2	FAQHGTFEYEYSQR		480	493	1762.7823486328125
pepa5b10	a5.a1.a1	sp|P23246|SFPQ_HUMAN	sp|P23246|SFPQ_HUMAN Splicing factor, proline- and glutamine-rich OS=Homo sapiens GN=SFPQ PE=1 SV=2	MGGGGAMNMGDPYGSGGQK		612	630	1771.7200927734375
pepa5a4	a5.a1.a1	sp|P23246|SFPQ_HUMAN	sp|P23246|SFPQ_HUMAN Splicing factor, proline- and glutamine-rich OS=Homo sapiens GN=SFPQ PE=1 SV=2	GIVEFASK		414	421	850.46728515625
pepa5b17	a5.a1.a1	sp|P23246|SFPQ_HUMAN	sp|P23246|SFPQ_HUMAN Splicing factor, proline- and glutamine-rich OS=Homo sapiens GN=SFPQ PE=1 SV=2	YGEPGEVFINK		320	330	1252.621337890625
pepa5b13	a5.a1.a1	sp|P23246|SFPQ_HUMAN	sp|P23246|SFPQ_HUMAN Splicing factor, proline- and glutamine-rich OS=Homo sapiens GN=SFPQ PE=1 SV=2	PVIVEPLEQLDDEDGLPEK		444	462	2135.075927734375
pepa5a7	a5.a1.a1	sp|P23246|SFPQ_HUMAN	sp|P23246|SFPQ_HUMAN Splicing factor, proline- and glutamine-rich OS=Homo sapiens GN=SFPQ PE=1 SV=2	LFVGNLPADITEDEFK		299	314	1807.9117431640625
pepa5b14	a5.a1.a1	sp|P23246|SFPQ_HUMAN	sp|P23246|SFPQ_HUMAN Splicing factor, proline- and glutamine-rich OS=Homo sapiens GN=SFPQ PE=1 SV=2	QHHPPYHQQHHQGPPPGGPGGR		246	267	2403.135498046875
pepa6a7	a6.a1.a1	sp|Q8N5C6|SRBD1_HUMAN	sp|Q8N5C6|SRBD1_HUMAN S1 RNA-binding domain-containing protein 1 OS=Homo sapiens GN=SRBD1 PE=1 SV=2	FPANANSTK		197	205	949.4741821289062
pepa6a8	a6.a1.a1	sp|Q8N5C6|SRBD1_HUMAN	sp|Q8N5C6|SRBD1_HUMAN S1 RNA-binding domain-containing protein 1 OS=Homo sapiens GN=SRBD1 PE=1 SV=2	HIAGLNANR		720	728	965.5280151367188
pepa6b14	a6.a1.a1	sp|Q8N5C6|SRBD1_HUMAN	sp|Q8N5C6|SRBD1_HUMAN S1 RNA-binding domain-containing protein 1 OS=Homo sapiens GN=SRBD1 PE=1 SV=2	NGPFINR		739	745	817.431884765625
pepa6b18	a6.a1.a1	sp|Q8N5C6|SRBD1_HUMAN	sp|Q8N5C6|SRBD1_HUMAN S1 RNA-binding domain-containing protein 1 OS=Homo sapiens GN=SRBD1 PE=1 SV=2	TLMGVDPGYK	M3:+15.99491	538	547	1096.53466796875
pepa6b20	a6.a1.a1	sp|Q8N5C6|SRBD1_HUMAN	sp|Q8N5C6|SRBD1_HUMAN S1 RNA-binding domain-containing protein 1 OS=Homo sapiens GN=SRBD1 PE=1 SV=2	VQVQDVVLK		10	18	1027.614990234375
pepa6a6	a6.a1.a1	sp|Q8N5C6|SRBD1_HUMAN	sp|Q8N5C6|SRBD1_HUMAN S1 RNA-binding domain-containing protein 1 OS=Homo sapiens GN=SRBD1 PE=1 SV=2	EVQQTLEELR		263	272	1244.6485595703125
pepa6b13	a6.a1.a1	sp|Q8N5C6|SRBD1_HUMAN	sp|Q8N5C6|SRBD1_HUMAN S1 RNA-binding domain-containing protein 1 OS=Homo sapiens GN=SRBD1 PE=1 SV=2	NAPQISDGSEVVVVK		70	84	1541.8173828125
pepa6b10	a6.a1.a1	sp|Q8N5C6|SRBD1_HUMAN	sp|Q8N5C6|SRBD1_HUMAN S1 RNA-binding domain-containing protein 1 OS=Homo sapiens GN=SRBD1 PE=1 SV=2	HIGVGMYQHDVSQTLLK	M6:+15.99491	676	692	1941.9854736328125
pepa6a1	a6.a1.a1	sp|Q8N5C6|SRBD1_HUMAN	sp|Q8N5C6|SRBD1_HUMAN S1 RNA-binding domain-containing protein 1 OS=Homo sapiens GN=SRBD1 PE=1 SV=2	DKDTLDFIR		380	388	1122.579345703125
pepa6b17	a6.a1.a1	sp|Q8N5C6|SRBD1_HUMAN	sp|Q8N5C6|SRBD1_HUMAN S1 RNA-binding domain-containing protein 1 OS=Homo sapiens GN=SRBD1 PE=1 SV=2	TFEELEHVSAPYK		304	316	1549.753662109375
pepa6a9	a6.a1.a1	sp|Q8N5C6|SRBD1_HUMAN	sp|Q8N5C6|SRBD1_HUMAN S1 RNA-binding domain-containing protein 1 OS=Homo sapiens GN=SRBD1 PE=1 SV=2	HIGVGMYQHDVSQTLLK		676	692	1925.9906005859375
pepa6b12	a6.a1.a1	sp|Q8N5C6|SRBD1_HUMAN	sp|Q8N5C6|SRBD1_HUMAN S1 RNA-binding domain-containing protein 1 OS=Homo sapiens GN=SRBD1 PE=1 SV=2	ILYNSLNDSFK		484	494	1313.6739501953125
pepa6b16	a6.a1.a1	sp|Q8N5C6|SRBD1_HUMAN	sp|Q8N5C6|SRBD1_HUMAN S1 RNA-binding domain-containing protein 1 OS=Homo sapiens GN=SRBD1 PE=1 SV=2	QLLLTSPVPGR		527	537	1180.705322265625
pepa6a3	a6.a1.a1	sp|Q8N5C6|SRBD1_HUMAN	sp|Q8N5C6|SRBD1_HUMAN S1 RNA-binding domain-containing protein 1 OS=Homo sapiens GN=SRBD1 PE=1 SV=2	EENDDDFTFGQSALK		168	182	1715.7398681640625
pepa6a2	a6.a1.a1	sp|Q8N5C6|SRBD1_HUMAN	sp|Q8N5C6|SRBD1_HUMAN S1 RNA-binding domain-containing protein 1 OS=Homo sapiens GN=SRBD1 PE=1 SV=2	EELNSSVAIADTALEDR		85	101	1832.8876953125
pepa6a5	a6.a1.a1	sp|Q8N5C6|SRBD1_HUMAN	sp|Q8N5C6|SRBD1_HUMAN S1 RNA-binding domain-containing protein 1 OS=Homo sapiens GN=SRBD1 PE=1 SV=2	ETEAYFADLIMK	M11:+15.99491	603	614	1446.6824951171875
pepa6b19	a6.a1.a1	sp|Q8N5C6|SRBD1_HUMAN	sp|Q8N5C6|SRBD1_HUMAN S1 RNA-binding domain-containing protein 1 OS=Homo sapiens GN=SRBD1 PE=1 SV=2	VEVQVLNIDIPR		973	984	1394.8006591796875
pepa6b15	a6.a1.a1	sp|Q8N5C6|SRBD1_HUMAN	sp|Q8N5C6|SRBD1_HUMAN S1 RNA-binding domain-containing protein 1 OS=Homo sapiens GN=SRBD1 PE=1 SV=2	PGELSLLSYIRPDVK		343	357	1686.94287109375
pepa6a4	a6.a1.a1	sp|Q8N5C6|SRBD1_HUMAN	sp|Q8N5C6|SRBD1_HUMAN S1 RNA-binding domain-containing protein 1 OS=Homo sapiens GN=SRBD1 PE=1 SV=2	ETEAYFADLIMK		603	614	1430.6876220703125
pepa6b11	a6.a1.a1	sp|Q8N5C6|SRBD1_HUMAN	sp|Q8N5C6|SRBD1_HUMAN S1 RNA-binding domain-containing protein 1 OS=Homo sapiens GN=SRBD1 PE=1 SV=2	LFNDDNTIPFIIR		235	247	1577.8326416015625
pepa7a8	a7.a1.a1	sp|P08651-2|NFIC_HUMAN	sp|P08651-2|NFIC_HUMAN Isoform 1 of Nuclear factor 1 C-type OS=Homo sapiens GN=NFIC	NSPSPQDSPR		327	336	1084.502197265625
pepa7b13	a7.a1.a1	sp|P08651-2|NFIC_HUMAN	sp|P08651-2|NFIC_HUMAN Isoform 1 of Nuclear factor 1 C-type OS=Homo sapiens GN=NFIC	SPFNSPSPQDSPR		324	336	1415.6553955078125
pepa7b11	a7.a1.a1	sp|P08651-2|NFIC_HUMAN	sp|P08651-2|NFIC_HUMAN Isoform 1 of Nuclear factor 1 C-type OS=Homo sapiens GN=NFIC	SFVGLGPR		478	485	832.468017578125
pepa7a9	a7.a1.a1	sp|P08651-2|NFIC_HUMAN	sp|P08651-2|NFIC_HUMAN Isoform 1 of Nuclear factor 1 C-type OS=Homo sapiens GN=NFIC	NWTEDMEGGISSPVK	M6:+15.99491	303	317	1665.742919921875
pepa7b16	a7.a1.a1	sp|P08651-2|NFIC_HUMAN	sp|P08651-2|NFIC_HUMAN Isoform 1 of Nuclear factor 1 C-type OS=Homo sapiens GN=NFIC	SVTELIQVSR		218	227	1131.63720703125
pepa7a4	a7.a1.a1	sp|P08651-2|NFIC_HUMAN	sp|P08651-2|NFIC_HUMAN Isoform 1 of Nuclear factor 1 C-type OS=Homo sapiens GN=NFIC	EDFVLSITGK		81	90	1108.5888671875
pepa7a1	a7.a1.a1	sp|P08651-2|NFIC_HUMAN	sp|P08651-2|NFIC_HUMAN Isoform 1 of Nuclear factor 1 C-type OS=Homo sapiens GN=NFIC	AFAYTWFNLQAR		17	28	1487.743408203125
pepa7b17	a7.a1.a1	sp|P08651-2|NFIC_HUMAN	sp|P08651-2|NFIC_HUMAN Isoform 1 of Nuclear factor 1 C-type OS=Homo sapiens GN=NFIC	TPVVTGTGPNFSLGELQGHLAYDLNPASTGLR		228	259	3282.67578125
pepa7a2	a7.a1.a1	sp|P08651-2|NFIC_HUMAN	sp|P08651-2|NFIC_HUMAN Isoform 1 of Nuclear factor 1 C-type OS=Homo sapiens GN=NFIC	DPAGIYQAQSWYLG		486	499	1568.7384033203125
pepa7a6	a7.a1.a1	sp|P08651-2|NFIC_HUMAN	sp|P08651-2|NFIC_HUMAN Isoform 1 of Nuclear factor 1 C-type OS=Homo sapiens GN=NFIC	LDLVMVILFK	M5:+15.99491	121	130	1206.717041015625
pepa7a8	a7.a1.a2	sp|P08651|NFIC_HUMAN	sp|P08651|NFIC_HUMAN Nuclear factor 1 C-type OS=Homo sapiens GN=NFIC PE=1 SV=2	NSPSPQDSPR		336	345	1084.502197265625
pepa7b13	a7.a1.a2	sp|P08651|NFIC_HUMAN	sp|P08651|NFIC_HUMAN Nuclear factor 1 C-type OS=Homo sapiens GN=NFIC PE=1 SV=2	SPFNSPSPQDSPR		333	345	1415.6553955078125
pepa7b11	a7.a1.a2	sp|P08651|NFIC_HUMAN	sp|P08651|NFIC_HUMAN Nuclear factor 1 C-type OS=Homo sapiens GN=NFIC PE=1 SV=2	SFVGLGPR		487	494	832.468017578125
pepa7a9	a7.a1.a2	sp|P08651|NFIC_HUMAN	sp|P08651|NFIC_HUMAN Nuclear factor 1 C-type OS=Homo sapiens GN=NFIC PE=1 SV=2	NWTEDMEGGISSPVK	M6:+15.99491	312	326	1665.742919921875
pepa7b16	a7.a1.a2	sp|P08651|NFIC_HUMAN	sp|P08651|NFIC_HUMAN Nuclear factor 1 C-type OS=Homo sapiens GN=NFIC PE=1 SV=2	SVTELIQVSR		227	236	1131.63720703125
pepa7a4	a7.a1.a2	sp|P08651|NFIC_HUMAN	sp|P08651|NFIC_HUMAN Nuclear factor 1 C-type OS=Homo sapiens GN=NFIC PE=1 SV=2	EDFVLSITGK		90	99	1108.5888671875
pepa7a1	a7.a1.a2	sp|P08651|NFIC_HUMAN	sp|P08651|NFIC_HUMAN Nuclear factor 1 C-type OS=Homo sapiens GN=NFIC PE=1 SV=2	AFAYTWFNLQAR		26	37	1487.743408203125
pepa7b17	a7.a1.a2	sp|P08651|NFIC_HUMAN	sp|P08651|NFIC_HUMAN Nuclear factor 1 C-type OS=Homo sapiens GN=NFIC PE=1 SV=2	TPVVTGTGPNFSLGELQGHLAYDLNPASTGLR		237	268	3282.67578125
pepa7a2	a7.a1.a2	sp|P08651|NFIC_HUMAN	sp|P08651|NFIC_HUMAN Nuclear factor 1 C-type OS=Homo sapiens GN=NFIC PE=1 SV=2	DPAGIYQAQSWYLG		495	508	1568.7384033203125
pepa7a6	a7.a1.a2	sp|P08651|NFIC_HUMAN	sp|P08651|NFIC_HUMAN Nuclear factor 1 C-type OS=Homo sapiens GN=NFIC PE=1 SV=2	LDLVMVILFK	M5:+15.99491	130	139	1206.717041015625
pepa7b14	a7.a2.a1	sp|Q12857-2|NFIA_HUMAN	sp|Q12857-2|NFIA_HUMAN Isoform 2 of Nuclear factor 1 A-type OS=Homo sapiens GN=NFIA	SPGSGSQSSGWHEVEPGMPSPTTLK	M18:+15.99491	300	324	2556.16748046875
pepa7b15	a7.a2.a1	sp|Q12857-2|NFIA_HUMAN	sp|Q12857-2|NFIA_HUMAN Isoform 2 of Nuclear factor 1 A-type OS=Homo sapiens GN=NFIA	SVEDEMDSPGEEPFYTGQGR	M6:+15.99491	280	299	2245.91943359375
pepa7a5	a7.a2.a1	sp|Q12857-2|NFIA_HUMAN	sp|Q12857-2|NFIA_HUMAN Isoform 2 of Nuclear factor 1 A-type OS=Homo sapiens GN=NFIA	EDFVLTVTGK		89	98	1108.5888671875
pepa7b19	a7.a2.a1	sp|Q12857-2|NFIA_HUMAN	sp|Q12857-2|NFIA_HUMAN Isoform 2 of Nuclear factor 1 A-type OS=Homo sapiens GN=NFIA	VHNPFLPTPMLPPPPPPPMAR	M10:+15.99491 M19:+15.99491	427	447	2335.20947265625
pepa7b18	a7.a2.a1	sp|Q12857-2|NFIA_HUMAN	sp|Q12857-2|NFIA_HUMAN Isoform 2 of Nuclear factor 1 A-type OS=Homo sapiens GN=NFIA	VHNPFLPTPMLPPPPPPPMAR	M10:+15.99491	427	447	2319.214599609375
pepa7a1	a7.a2.a1	sp|Q12857-2|NFIA_HUMAN	sp|Q12857-2|NFIA_HUMAN Isoform 2 of Nuclear factor 1 A-type OS=Homo sapiens GN=NFIA	AFAYTWFNLQAR		25	36	1487.743408203125
pepa7a6	a7.a2.a1	sp|Q12857-2|NFIA_HUMAN	sp|Q12857-2|NFIA_HUMAN Isoform 2 of Nuclear factor 1 A-type OS=Homo sapiens GN=NFIA	LDLVMVILFK	M5:+15.99491	129	138	1206.717041015625
pepa7b14	a7.a2.a2	sp|Q12857-3|NFIA_HUMAN	sp|Q12857-3|NFIA_HUMAN Isoform 3 of Nuclear factor 1 A-type OS=Homo sapiens GN=NFIA	SPGSGSQSSGWHEVEPGMPSPTTLK	M18:+15.99491	292	316	2556.16748046875
pepa7b15	a7.a2.a2	sp|Q12857-3|NFIA_HUMAN	sp|Q12857-3|NFIA_HUMAN Isoform 3 of Nuclear factor 1 A-type OS=Homo sapiens GN=NFIA	SVEDEMDSPGEEPFYTGQGR	M6:+15.99491	272	291	2245.91943359375
pepa7a5	a7.a2.a2	sp|Q12857-3|NFIA_HUMAN	sp|Q12857-3|NFIA_HUMAN Isoform 3 of Nuclear factor 1 A-type OS=Homo sapiens GN=NFIA	EDFVLTVTGK		81	90	1108.5888671875
pepa7b19	a7.a2.a2	sp|Q12857-3|NFIA_HUMAN	sp|Q12857-3|NFIA_HUMAN Isoform 3 of Nuclear factor 1 A-type OS=Homo sapiens GN=NFIA	VHNPFLPTPMLPPPPPPPMAR	M10:+15.99491 M19:+15.99491	419	439	2335.20947265625
pepa7b18	a7.a2.a2	sp|Q12857-3|NFIA_HUMAN	sp|Q12857-3|NFIA_HUMAN Isoform 3 of Nuclear factor 1 A-type OS=Homo sapiens GN=NFIA	VHNPFLPTPMLPPPPPPPMAR	M10:+15.99491	419	439	2319.214599609375
pepa7a1	a7.a2.a2	sp|Q12857-3|NFIA_HUMAN	sp|Q12857-3|NFIA_HUMAN Isoform 3 of Nuclear factor 1 A-type OS=Homo sapiens GN=NFIA	AFAYTWFNLQAR		17	28	1487.743408203125
pepa7a6	a7.a2.a2	sp|Q12857-3|NFIA_HUMAN	sp|Q12857-3|NFIA_HUMAN Isoform 3 of Nuclear factor 1 A-type OS=Homo sapiens GN=NFIA	LDLVMVILFK	M5:+15.99491	121	130	1206.717041015625
pepa7b14	a7.a2.a3	sp|Q12857-4|NFIA_HUMAN	sp|Q12857-4|NFIA_HUMAN Isoform 4 of Nuclear factor 1 A-type OS=Homo sapiens GN=NFIA	SPGSGSQSSGWHEVEPGMPSPTTLK	M18:+15.99491	345	369	2556.16748046875
pepa7b15	a7.a2.a3	sp|Q12857-4|NFIA_HUMAN	sp|Q12857-4|NFIA_HUMAN Isoform 4 of Nuclear factor 1 A-type OS=Homo sapiens GN=NFIA	SVEDEMDSPGEEPFYTGQGR	M6:+15.99491	325	344	2245.91943359375
pepa7a5	a7.a2.a3	sp|Q12857-4|NFIA_HUMAN	sp|Q12857-4|NFIA_HUMAN Isoform 4 of Nuclear factor 1 A-type OS=Homo sapiens GN=NFIA	EDFVLTVTGK		134	143	1108.5888671875
pepa7b19	a7.a2.a3	sp|Q12857-4|NFIA_HUMAN	sp|Q12857-4|NFIA_HUMAN Isoform 4 of Nuclear factor 1 A-type OS=Homo sapiens GN=NFIA	VHNPFLPTPMLPPPPPPPMAR	M10:+15.99491 M19:+15.99491	472	492	2335.20947265625
pepa7b18	a7.a2.a3	sp|Q12857-4|NFIA_HUMAN	sp|Q12857-4|NFIA_HUMAN Isoform 4 of Nuclear factor 1 A-type OS=Homo sapiens GN=NFIA	VHNPFLPTPMLPPPPPPPMAR	M10:+15.99491	472	492	2319.214599609375
pepa7a1	a7.a2.a3	sp|Q12857-4|NFIA_HUMAN	sp|Q12857-4|NFIA_HUMAN Isoform 4 of Nuclear factor 1 A-type OS=Homo sapiens GN=NFIA	AFAYTWFNLQAR		70	81	1487.743408203125
pepa7a6	a7.a2.a3	sp|Q12857-4|NFIA_HUMAN	sp|Q12857-4|NFIA_HUMAN Isoform 4 of Nuclear factor 1 A-type OS=Homo sapiens GN=NFIA	LDLVMVILFK	M5:+15.99491	174	183	1206.717041015625
pepa7b14	a7.a2.a4	sp|Q12857|NFIA_HUMAN	sp|Q12857|NFIA_HUMAN Nuclear factor 1 A-type OS=Homo sapiens GN=NFIA PE=1 SV=2	SPGSGSQSSGWHEVEPGMPSPTTLK	M18:+15.99491	300	324	2556.16748046875
pepa7b15	a7.a2.a4	sp|Q12857|NFIA_HUMAN	sp|Q12857|NFIA_HUMAN Nuclear factor 1 A-type OS=Homo sapiens GN=NFIA PE=1 SV=2	SVEDEMDSPGEEPFYTGQGR	M6:+15.99491	280	299	2245.91943359375
pepa7a5	a7.a2.a4	sp|Q12857|NFIA_HUMAN	sp|Q12857|NFIA_HUMAN Nuclear factor 1 A-type OS=Homo sapiens GN=NFIA PE=1 SV=2	EDFVLTVTGK		89	98	1108.5888671875
pepa7b19	a7.a2.a4	sp|Q12857|NFIA_HUMAN	sp|Q12857|NFIA_HUMAN Nuclear factor 1 A-type OS=Homo sapiens GN=NFIA PE=1 SV=2	VHNPFLPTPMLPPPPPPPMAR	M10:+15.99491 M19:+15.99491	427	447	2335.20947265625
pepa7b18	a7.a2.a4	sp|Q12857|NFIA_HUMAN	sp|Q12857|NFIA_HUMAN Nuclear factor 1 A-type OS=Homo sapiens GN=NFIA PE=1 SV=2	VHNPFLPTPMLPPPPPPPMAR	M10:+15.99491	427	447	2319.214599609375
pepa7a1	a7.a2.a4	sp|Q12857|NFIA_HUMAN	sp|Q12857|NFIA_HUMAN Nuclear factor 1 A-type OS=Homo sapiens GN=NFIA PE=1 SV=2	AFAYTWFNLQAR		25	36	1487.743408203125
pepa7a6	a7.a2.a4	sp|Q12857|NFIA_HUMAN	sp|Q12857|NFIA_HUMAN Nuclear factor 1 A-type OS=Homo sapiens GN=NFIA PE=1 SV=2	LDLVMVILFK	M5:+15.99491	129	138	1206.717041015625
pepa7b14	a7.a2.a5	tr|B1AKN5|B1AKN5_HUMAN	tr|B1AKN5|B1AKN5_HUMAN Nuclear factor 1 OS=Homo sapiens GN=NFIA PE=2 SV=1	SPGSGSQSSGWHEVEPGMPSPTTLK	M18:+15.99491	278	302	2556.16748046875
pepa7b15	a7.a2.a5	tr|B1AKN5|B1AKN5_HUMAN	tr|B1AKN5|B1AKN5_HUMAN Nuclear factor 1 OS=Homo sapiens GN=NFIA PE=2 SV=1	SVEDEMDSPGEEPFYTGQGR	M6:+15.99491	258	277	2245.91943359375
pepa7a5	a7.a2.a5	tr|B1AKN5|B1AKN5_HUMAN	tr|B1AKN5|B1AKN5_HUMAN Nuclear factor 1 OS=Homo sapiens GN=NFIA PE=2 SV=1	EDFVLTVTGK		89	98	1108.5888671875
pepa7b19	a7.a2.a5	tr|B1AKN5|B1AKN5_HUMAN	tr|B1AKN5|B1AKN5_HUMAN Nuclear factor 1 OS=Homo sapiens GN=NFIA PE=2 SV=1	VHNPFLPTPMLPPPPPPPMAR	M10:+15.99491 M19:+15.99491	405	425	2335.20947265625
pepa7b18	a7.a2.a5	tr|B1AKN5|B1AKN5_HUMAN	tr|B1AKN5|B1AKN5_HUMAN Nuclear factor 1 OS=Homo sapiens GN=NFIA PE=2 SV=1	VHNPFLPTPMLPPPPPPPMAR	M10:+15.99491	405	425	2319.214599609375
pepa7a1	a7.a2.a5	tr|B1AKN5|B1AKN5_HUMAN	tr|B1AKN5|B1AKN5_HUMAN Nuclear factor 1 OS=Homo sapiens GN=NFIA PE=2 SV=1	AFAYTWFNLQAR		25	36	1487.743408203125
pepa7a6	a7.a2.a5	tr|B1AKN5|B1AKN5_HUMAN	tr|B1AKN5|B1AKN5_HUMAN Nuclear factor 1 OS=Homo sapiens GN=NFIA PE=2 SV=1	LDLVMVILFK	M5:+15.99491	129	138	1206.717041015625
pepa7b14	a7.a2.a6	tr|B1AKN8|B1AKN8_HUMAN	tr|B1AKN8|B1AKN8_HUMAN Nuclear factor 1 OS=Homo sapiens GN=NFIA PE=2 SV=1	SPGSGSQSSGWHEVEPGMPSPTTLK	M18:+15.99491	323	347	2556.16748046875
pepa7b15	a7.a2.a6	tr|B1AKN8|B1AKN8_HUMAN	tr|B1AKN8|B1AKN8_HUMAN Nuclear factor 1 OS=Homo sapiens GN=NFIA PE=2 SV=1	SVEDEMDSPGEEPFYTGQGR	M6:+15.99491	303	322	2245.91943359375
pepa7a5	a7.a2.a6	tr|B1AKN8|B1AKN8_HUMAN	tr|B1AKN8|B1AKN8_HUMAN Nuclear factor 1 OS=Homo sapiens GN=NFIA PE=2 SV=1	EDFVLTVTGK		112	121	1108.5888671875
pepa7b19	a7.a2.a6	tr|B1AKN8|B1AKN8_HUMAN	tr|B1AKN8|B1AKN8_HUMAN Nuclear factor 1 OS=Homo sapiens GN=NFIA PE=2 SV=1	VHNPFLPTPMLPPPPPPPMAR	M10:+15.99491 M19:+15.99491	450	470	2335.20947265625
pepa7b18	a7.a2.a6	tr|B1AKN8|B1AKN8_HUMAN	tr|B1AKN8|B1AKN8_HUMAN Nuclear factor 1 OS=Homo sapiens GN=NFIA PE=2 SV=1	VHNPFLPTPMLPPPPPPPMAR	M10:+15.99491	450	470	2319.214599609375
pepa7a1	a7.a2.a6	tr|B1AKN8|B1AKN8_HUMAN	tr|B1AKN8|B1AKN8_HUMAN Nuclear factor 1 OS=Homo sapiens GN=NFIA PE=2 SV=1	AFAYTWFNLQAR		48	59	1487.743408203125
pepa7a6	a7.a2.a6	tr|B1AKN8|B1AKN8_HUMAN	tr|B1AKN8|B1AKN8_HUMAN Nuclear factor 1 OS=Homo sapiens GN=NFIA PE=2 SV=1	LDLVMVILFK	M5:+15.99491	152	161	1206.717041015625
pepa7a3	a7.a3.a1	sp|O00712-4|NFIB_HUMAN	sp|O00712-4|NFIB_HUMAN Isoform 4 of Nuclear factor 1 B-type OS=Homo sapiens GN=NFIB	DQDMSSPTTMK		358	368	1240.518798828125
pepa7b10	a7.a3.a1	sp|O00712-4|NFIB_HUMAN	sp|O00712-4|NFIB_HUMAN Isoform 4 of Nuclear factor 1 B-type OS=Homo sapiens GN=NFIB	PLFSSASPQDSSPR		373	386	1475.712890625
pepa7a7	a7.a3.a1	sp|O00712-4|NFIB_HUMAN	sp|O00712-4|NFIB_HUMAN Isoform 4 of Nuclear factor 1 B-type OS=Homo sapiens GN=NFIB	NPPGYLEDSFVK		254	265	1365.6689453125
pepa7a5	a7.a3.a1	sp|O00712-4|NFIB_HUMAN	sp|O00712-4|NFIB_HUMAN Isoform 4 of Nuclear factor 1 B-type OS=Homo sapiens GN=NFIB	EDFVLTVTGK		141	150	1108.5888671875
pepa7b12	a7.a3.a1	sp|O00712-4|NFIB_HUMAN	sp|O00712-4|NFIB_HUMAN Isoform 4 of Nuclear factor 1 B-type OS=Homo sapiens GN=NFIB	SGVFNVSELVR		266	276	1206.6480712890625
pepa7a6	a7.a3.a1	sp|O00712-4|NFIB_HUMAN	sp|O00712-4|NFIB_HUMAN Isoform 4 of Nuclear factor 1 B-type OS=Homo sapiens GN=NFIB	LDLVMVILFK	M5:+15.99491	181	190	1206.717041015625
pepa7a3	a7.a3.a2	sp|O00712-5|NFIB_HUMAN	sp|O00712-5|NFIB_HUMAN Isoform 5 of Nuclear factor 1 B-type OS=Homo sapiens GN=NFIB	DQDMSSPTTMK		307	317	1240.518798828125
pepa7b10	a7.a3.a2	sp|O00712-5|NFIB_HUMAN	sp|O00712-5|NFIB_HUMAN Isoform 5 of Nuclear factor 1 B-type OS=Homo sapiens GN=NFIB	PLFSSASPQDSSPR		322	335	1475.712890625
pepa7a7	a7.a3.a2	sp|O00712-5|NFIB_HUMAN	sp|O00712-5|NFIB_HUMAN Isoform 5 of Nuclear factor 1 B-type OS=Homo sapiens GN=NFIB	NPPGYLEDSFVK		203	214	1365.6689453125
pepa7a5	a7.a3.a2	sp|O00712-5|NFIB_HUMAN	sp|O00712-5|NFIB_HUMAN Isoform 5 of Nuclear factor 1 B-type OS=Homo sapiens GN=NFIB	EDFVLTVTGK		90	99	1108.5888671875
pepa7b12	a7.a3.a2	sp|O00712-5|NFIB_HUMAN	sp|O00712-5|NFIB_HUMAN Isoform 5 of Nuclear factor 1 B-type OS=Homo sapiens GN=NFIB	SGVFNVSELVR		215	225	1206.6480712890625
pepa7a6	a7.a3.a2	sp|O00712-5|NFIB_HUMAN	sp|O00712-5|NFIB_HUMAN Isoform 5 of Nuclear factor 1 B-type OS=Homo sapiens GN=NFIB	LDLVMVILFK	M5:+15.99491	130	139	1206.717041015625
pepa7a3	a7.a3.a3	sp|O00712|NFIB_HUMAN	sp|O00712|NFIB_HUMAN Nuclear factor 1 B-type OS=Homo sapiens GN=NFIB PE=1 SV=2	DQDMSSPTTMK		307	317	1240.518798828125
pepa7b10	a7.a3.a3	sp|O00712|NFIB_HUMAN	sp|O00712|NFIB_HUMAN Nuclear factor 1 B-type OS=Homo sapiens GN=NFIB PE=1 SV=2	PLFSSASPQDSSPR		322	335	1475.712890625
pepa7a7	a7.a3.a3	sp|O00712|NFIB_HUMAN	sp|O00712|NFIB_HUMAN Nuclear factor 1 B-type OS=Homo sapiens GN=NFIB PE=1 SV=2	NPPGYLEDSFVK		203	214	1365.6689453125
pepa7a5	a7.a3.a3	sp|O00712|NFIB_HUMAN	sp|O00712|NFIB_HUMAN Nuclear factor 1 B-type OS=Homo sapiens GN=NFIB PE=1 SV=2	EDFVLTVTGK		90	99	1108.5888671875
pepa7b12	a7.a3.a3	sp|O00712|NFIB_HUMAN	sp|O00712|NFIB_HUMAN Nuclear factor 1 B-type OS=Homo sapiens GN=NFIB PE=1 SV=2	SGVFNVSELVR		215	225	1206.6480712890625
pepa7a6	a7.a3.a3	sp|O00712|NFIB_HUMAN	sp|O00712|NFIB_HUMAN Nuclear factor 1 B-type OS=Homo sapiens GN=NFIB PE=1 SV=2	LDLVMVILFK	M5:+15.99491	130	139	1206.717041015625
pepa7a3	a7.a3.a4	tr|Q5VW26|Q5VW26_HUMAN	tr|Q5VW26|Q5VW26_HUMAN Nuclear factor 1 OS=Homo sapiens GN=NFIB PE=2 SV=1	DQDMSSPTTMK		307	317	1240.518798828125
pepa7b10	a7.a3.a4	tr|Q5VW26|Q5VW26_HUMAN	tr|Q5VW26|Q5VW26_HUMAN Nuclear factor 1 OS=Homo sapiens GN=NFIB PE=2 SV=1	PLFSSASPQDSSPR		322	335	1475.712890625
pepa7a7	a7.a3.a4	tr|Q5VW26|Q5VW26_HUMAN	tr|Q5VW26|Q5VW26_HUMAN Nuclear factor 1 OS=Homo sapiens GN=NFIB PE=2 SV=1	NPPGYLEDSFVK		203	214	1365.6689453125
pepa7a5	a7.a3.a4	tr|Q5VW26|Q5VW26_HUMAN	tr|Q5VW26|Q5VW26_HUMAN Nuclear factor 1 OS=Homo sapiens GN=NFIB PE=2 SV=1	EDFVLTVTGK		90	99	1108.5888671875
pepa7b12	a7.a3.a4	tr|Q5VW26|Q5VW26_HUMAN	tr|Q5VW26|Q5VW26_HUMAN Nuclear factor 1 OS=Homo sapiens GN=NFIB PE=2 SV=1	SGVFNVSELVR		215	225	1206.6480712890625
pepa7a6	a7.a3.a4	tr|Q5VW26|Q5VW26_HUMAN	tr|Q5VW26|Q5VW26_HUMAN Nuclear factor 1 OS=Homo sapiens GN=NFIB PE=2 SV=1	LDLVMVILFK	M5:+15.99491	130	139	1206.717041015625
pepa7a3	a7.a3.a5	tr|Q5VW27|Q5VW27_HUMAN	tr|Q5VW27|Q5VW27_HUMAN Nuclear factor 1 OS=Homo sapiens GN=NFIB PE=2 SV=1	DQDMSSPTTMK		307	317	1240.518798828125
pepa7b10	a7.a3.a5	tr|Q5VW27|Q5VW27_HUMAN	tr|Q5VW27|Q5VW27_HUMAN Nuclear factor 1 OS=Homo sapiens GN=NFIB PE=2 SV=1	PLFSSASPQDSSPR		322	335	1475.712890625
pepa7a7	a7.a3.a5	tr|Q5VW27|Q5VW27_HUMAN	tr|Q5VW27|Q5VW27_HUMAN Nuclear factor 1 OS=Homo sapiens GN=NFIB PE=2 SV=1	NPPGYLEDSFVK		203	214	1365.6689453125
pepa7a5	a7.a3.a5	tr|Q5VW27|Q5VW27_HUMAN	tr|Q5VW27|Q5VW27_HUMAN Nuclear factor 1 OS=Homo sapiens GN=NFIB PE=2 SV=1	EDFVLTVTGK		90	99	1108.5888671875
pepa7b12	a7.a3.a5	tr|Q5VW27|Q5VW27_HUMAN	tr|Q5VW27|Q5VW27_HUMAN Nuclear factor 1 OS=Homo sapiens GN=NFIB PE=2 SV=1	SGVFNVSELVR		215	225	1206.6480712890625
pepa7a6	a7.a3.a5	tr|Q5VW27|Q5VW27_HUMAN	tr|Q5VW27|Q5VW27_HUMAN Nuclear factor 1 OS=Homo sapiens GN=NFIB PE=2 SV=1	LDLVMVILFK	M5:+15.99491	130	139	1206.717041015625
pepa7a3	a7.a3.a6	tr|Q5VW30|Q5VW30_HUMAN	tr|Q5VW30|Q5VW30_HUMAN Nuclear factor 1 OS=Homo sapiens GN=NFIB PE=2 SV=1	DQDMSSPTTMK		307	317	1240.518798828125
pepa7b10	a7.a3.a6	tr|Q5VW30|Q5VW30_HUMAN	tr|Q5VW30|Q5VW30_HUMAN Nuclear factor 1 OS=Homo sapiens GN=NFIB PE=2 SV=1	PLFSSASPQDSSPR		322	335	1475.712890625
pepa7a7	a7.a3.a6	tr|Q5VW30|Q5VW30_HUMAN	tr|Q5VW30|Q5VW30_HUMAN Nuclear factor 1 OS=Homo sapiens GN=NFIB PE=2 SV=1	NPPGYLEDSFVK		203	214	1365.6689453125
pepa7a5	a7.a3.a6	tr|Q5VW30|Q5VW30_HUMAN	tr|Q5VW30|Q5VW30_HUMAN Nuclear factor 1 OS=Homo sapiens GN=NFIB PE=2 SV=1	EDFVLTVTGK		90	99	1108.5888671875
pepa7b12	a7.a3.a6	tr|Q5VW30|Q5VW30_HUMAN	tr|Q5VW30|Q5VW30_HUMAN Nuclear factor 1 OS=Homo sapiens GN=NFIB PE=2 SV=1	SGVFNVSELVR		215	225	1206.6480712890625
pepa7a6	a7.a3.a6	tr|Q5VW30|Q5VW30_HUMAN	tr|Q5VW30|Q5VW30_HUMAN Nuclear factor 1 OS=Homo sapiens GN=NFIB PE=2 SV=1	LDLVMVILFK	M5:+15.99491	130	139	1206.717041015625
pepa8a7	a8.a1.a1	sp|Q14978-2|NOLC1_HUMAN	sp|Q14978-2|NOLC1_HUMAN Isoform Beta of Nucleolar and coiled-body phosphoprotein 1 OS=Homo sapiens GN=NOLC1	NSSNKPAVTTK		396	406	1146.61181640625
pepa8b12	a8.a1.a1	sp|Q14978-2|NOLC1_HUMAN	sp|Q14978-2|NOLC1_HUMAN Isoform Beta of Nucleolar and coiled-body phosphoprotein 1 OS=Homo sapiens GN=NOLC1	VAGGAAPSKPASAK		507	520	1211.6746826171875
pepa8a3	a8.a1.a1	sp|Q14978-2|NOLC1_HUMAN	sp|Q14978-2|NOLC1_HUMAN Isoform Beta of Nucleolar and coiled-body phosphoprotein 1 OS=Homo sapiens GN=NOLC1	ASESSSSEESSDDDDEEDQK		123	142	2175.78076171875
pepa8b10	a8.a1.a1	sp|Q14978-2|NOLC1_HUMAN	sp|Q14978-2|NOLC1_HUMAN Isoform Beta of Nucleolar and coiled-body phosphoprotein 1 OS=Homo sapiens GN=NOLC1	SSDSDSDSSSEDEPPK		166	181	1668.6358642578125
pepa8a9	a8.a1.a1	sp|Q14978-2|NOLC1_HUMAN	sp|Q14978-2|NOLC1_HUMAN Isoform Beta of Nucleolar and coiled-body phosphoprotein 1 OS=Homo sapiens GN=NOLC1	SLGTQPPK		313	320	827.4625854492188
pepa8a1	a8.a1.a1	sp|Q14978-2|NOLC1_HUMAN	sp|Q14978-2|NOLC1_HUMAN Isoform Beta of Nucleolar and coiled-body phosphoprotein 1 OS=Homo sapiens GN=NOLC1	AAESSSDSSDSDSSEDDEAPSKPAGTTK		368	395	2758.129638671875
pepa8a2	a8.a1.a1	sp|Q14978-2|NOLC1_HUMAN	sp|Q14978-2|NOLC1_HUMAN Isoform Beta of Nucleolar and coiled-body phosphoprotein 1 OS=Homo sapiens GN=NOLC1	ANGTSALTAQNGK		556	568	1232.6234130859375
pepa8a8	a8.a1.a1	sp|Q14978-2|NOLC1_HUMAN	sp|Q14978-2|NOLC1_HUMAN Isoform Beta of Nucleolar and coiled-body phosphoprotein 1 OS=Homo sapiens GN=NOLC1	QQPVESSEDSSDESDSSSEEEK		326	347	2414.944091796875
pepa8b11	a8.a1.a1	sp|Q14978-2|NOLC1_HUMAN	sp|Q14978-2|NOLC1_HUMAN Isoform Beta of Nucleolar and coiled-body phosphoprotein 1 OS=Homo sapiens GN=NOLC1	VADNSFDAK		649	657	966.453125
pepa8a6	a8.a1.a1	sp|Q14978-2|NOLC1_HUMAN	sp|Q14978-2|NOLC1_HUMAN Isoform Beta of Nucleolar and coiled-body phosphoprotein 1 OS=Homo sapiens GN=NOLC1	GAAGDWGER		659	667	918.4067993164062
pepa8b13	a8.a1.a1	sp|Q14978-2|NOLC1_HUMAN	sp|Q14978-2|NOLC1_HUMAN Isoform Beta of Nucleolar and coiled-body phosphoprotein 1 OS=Homo sapiens GN=NOLC1	VREEEIEVDSR		638	648	1360.670654296875
pepa8a5	a8.a1.a1	sp|Q14978-2|NOLC1_HUMAN	sp|Q14978-2|NOLC1_HUMAN Isoform Beta of Nucleolar and coiled-body phosphoprotein 1 OS=Homo sapiens GN=NOLC1	EEEIEVDSR		640	648	1105.501220703125
pepa8a4	a8.a1.a1	sp|Q14978-2|NOLC1_HUMAN	sp|Q14978-2|NOLC1_HUMAN Isoform Beta of Nucleolar and coiled-body phosphoprotein 1 OS=Homo sapiens GN=NOLC1	ASSSDSEDSSEEEEEVQGPPAK		82	103	2293.943115234375
pepa8b14	a8.a1.a1	sp|Q14978-2|NOLC1_HUMAN	sp|Q14978-2|NOLC1_HUMAN Isoform Beta of Nucleolar and coiled-body phosphoprotein 1 OS=Homo sapiens GN=NOLC1	VVPSDLYPLVLGFLR		9	23	1687.9786376953125
pepa8a7	a8.a1.a2	sp|Q14978-3|NOLC1_HUMAN	sp|Q14978-3|NOLC1_HUMAN Isoform 3 of Nucleolar and coiled-body phosphoprotein 1 OS=Homo sapiens GN=NOLC1	NSSNKPAVTTK		387	397	1146.61181640625
pepa8b12	a8.a1.a2	sp|Q14978-3|NOLC1_HUMAN	sp|Q14978-3|NOLC1_HUMAN Isoform 3 of Nucleolar and coiled-body phosphoprotein 1 OS=Homo sapiens GN=NOLC1	VAGGAAPSKPASAK		498	511	1211.6746826171875
pepa8a3	a8.a1.a2	sp|Q14978-3|NOLC1_HUMAN	sp|Q14978-3|NOLC1_HUMAN Isoform 3 of Nucleolar and coiled-body phosphoprotein 1 OS=Homo sapiens GN=NOLC1	ASESSSSEESSDDDDEEDQK		124	143	2175.78076171875
pepa8b10	a8.a1.a2	sp|Q14978-3|NOLC1_HUMAN	sp|Q14978-3|NOLC1_HUMAN Isoform 3 of Nucleolar and coiled-body phosphoprotein 1 OS=Homo sapiens GN=NOLC1	SSDSDSDSSSEDEPPK		167	182	1668.6358642578125
pepa8a9	a8.a1.a2	sp|Q14978-3|NOLC1_HUMAN	sp|Q14978-3|NOLC1_HUMAN Isoform 3 of Nucleolar and coiled-body phosphoprotein 1 OS=Homo sapiens GN=NOLC1	SLGTQPPK		304	311	827.4625854492188
pepa8a1	a8.a1.a2	sp|Q14978-3|NOLC1_HUMAN	sp|Q14978-3|NOLC1_HUMAN Isoform 3 of Nucleolar and coiled-body phosphoprotein 1 OS=Homo sapiens GN=NOLC1	AAESSSDSSDSDSSEDDEAPSKPAGTTK		359	386	2758.129638671875
pepa8a2	a8.a1.a2	sp|Q14978-3|NOLC1_HUMAN	sp|Q14978-3|NOLC1_HUMAN Isoform 3 of Nucleolar and coiled-body phosphoprotein 1 OS=Homo sapiens GN=NOLC1	ANGTSALTAQNGK		547	559	1232.6234130859375
pepa8a8	a8.a1.a2	sp|Q14978-3|NOLC1_HUMAN	sp|Q14978-3|NOLC1_HUMAN Isoform 3 of Nucleolar and coiled-body phosphoprotein 1 OS=Homo sapiens GN=NOLC1	QQPVESSEDSSDESDSSSEEEK		317	338	2414.944091796875
pepa8b11	a8.a1.a2	sp|Q14978-3|NOLC1_HUMAN	sp|Q14978-3|NOLC1_HUMAN Isoform 3 of Nucleolar and coiled-body phosphoprotein 1 OS=Homo sapiens GN=NOLC1	VADNSFDAK		640	648	966.453125
pepa8a6	a8.a1.a2	sp|Q14978-3|NOLC1_HUMAN	sp|Q14978-3|NOLC1_HUMAN Isoform 3 of Nucleolar and coiled-body phosphoprotein 1 OS=Homo sapiens GN=NOLC1	GAAGDWGER		650	658	918.4067993164062
pepa8b13	a8.a1.a2	sp|Q14978-3|NOLC1_HUMAN	sp|Q14978-3|NOLC1_HUMAN Isoform 3 of Nucleolar and coiled-body phosphoprotein 1 OS=Homo sapiens GN=NOLC1	VREEEIEVDSR		629	639	1360.670654296875
pepa8a5	a8.a1.a2	sp|Q14978-3|NOLC1_HUMAN	sp|Q14978-3|NOLC1_HUMAN Isoform 3 of Nucleolar and coiled-body phosphoprotein 1 OS=Homo sapiens GN=NOLC1	EEEIEVDSR		631	639	1105.501220703125
pepa8a4	a8.a1.a2	sp|Q14978-3|NOLC1_HUMAN	sp|Q14978-3|NOLC1_HUMAN Isoform 3 of Nucleolar and coiled-body phosphoprotein 1 OS=Homo sapiens GN=NOLC1	ASSSDSEDSSEEEEEVQGPPAK		83	104	2293.943115234375
pepa8b14	a8.a1.a2	sp|Q14978-3|NOLC1_HUMAN	sp|Q14978-3|NOLC1_HUMAN Isoform 3 of Nucleolar and coiled-body phosphoprotein 1 OS=Homo sapiens GN=NOLC1	VVPSDLYPLVLGFLR		9	23	1687.9786376953125
pepa8a7	a8.a1.a3	sp|Q14978|NOLC1_HUMAN	sp|Q14978|NOLC1_HUMAN Nucleolar and coiled-body phosphoprotein 1 OS=Homo sapiens GN=NOLC1 PE=1 SV=2	NSSNKPAVTTK		386	396	1146.61181640625
pepa8b12	a8.a1.a3	sp|Q14978|NOLC1_HUMAN	sp|Q14978|NOLC1_HUMAN Nucleolar and coiled-body phosphoprotein 1 OS=Homo sapiens GN=NOLC1 PE=1 SV=2	VAGGAAPSKPASAK		497	510	1211.6746826171875
pepa8a3	a8.a1.a3	sp|Q14978|NOLC1_HUMAN	sp|Q14978|NOLC1_HUMAN Nucleolar and coiled-body phosphoprotein 1 OS=Homo sapiens GN=NOLC1 PE=1 SV=2	ASESSSSEESSDDDDEEDQK		123	142	2175.78076171875
pepa8b10	a8.a1.a3	sp|Q14978|NOLC1_HUMAN	sp|Q14978|NOLC1_HUMAN Nucleolar and coiled-body phosphoprotein 1 OS=Homo sapiens GN=NOLC1 PE=1 SV=2	SSDSDSDSSSEDEPPK		166	181	1668.6358642578125
pepa8a9	a8.a1.a3	sp|Q14978|NOLC1_HUMAN	sp|Q14978|NOLC1_HUMAN Nucleolar and coiled-body phosphoprotein 1 OS=Homo sapiens GN=NOLC1 PE=1 SV=2	SLGTQPPK		303	310	827.4625854492188
pepa8a1	a8.a1.a3	sp|Q14978|NOLC1_HUMAN	sp|Q14978|NOLC1_HUMAN Nucleolar and coiled-body phosphoprotein 1 OS=Homo sapiens GN=NOLC1 PE=1 SV=2	AAESSSDSSDSDSSEDDEAPSKPAGTTK		358	385	2758.129638671875
pepa8a2	a8.a1.a3	sp|Q14978|NOLC1_HUMAN	sp|Q14978|NOLC1_HUMAN Nucleolar and coiled-body phosphoprotein 1 OS=Homo sapiens GN=NOLC1 PE=1 SV=2	ANGTSALTAQNGK		546	558	1232.6234130859375
pepa8a8	a8.a1.a3	sp|Q14978|NOLC1_HUMAN	sp|Q14978|NOLC1_HUMAN Nucleolar and coiled-body phosphoprotein 1 OS=Homo sapiens GN=NOLC1 PE=1 SV=2	QQPVESSEDSSDESDSSSEEEK		316	337	2414.944091796875
pepa8b11	a8.a1.a3	sp|Q14978|NOLC1_HUMAN	sp|Q14978|NOLC1_HUMAN Nucleolar and coiled-body phosphoprotein 1 OS=Homo sapiens GN=NOLC1 PE=1 SV=2	VADNSFDAK		639	647	966.453125
pepa8a6	a8.a1.a3	sp|Q14978|NOLC1_HUMAN	sp|Q14978|NOLC1_HUMAN Nucleolar and coiled-body phosphoprotein 1 OS=Homo sapiens GN=NOLC1 PE=1 SV=2	GAAGDWGER		649	657	918.4067993164062
pepa8b13	a8.a1.a3	sp|Q14978|NOLC1_HUMAN	sp|Q14978|NOLC1_HUMAN Nucleolar and coiled-body phosphoprotein 1 OS=Homo sapiens GN=NOLC1 PE=1 SV=2	VREEEIEVDSR		628	638	1360.670654296875
pepa8a5	a8.a1.a3	sp|Q14978|NOLC1_HUMAN	sp|Q14978|NOLC1_HUMAN Nucleolar and coiled-body phosphoprotein 1 OS=Homo sapiens GN=NOLC1 PE=1 SV=2	EEEIEVDSR		630	638	1105.501220703125
pepa8a4	a8.a1.a3	sp|Q14978|NOLC1_HUMAN	sp|Q14978|NOLC1_HUMAN Nucleolar and coiled-body phosphoprotein 1 OS=Homo sapiens GN=NOLC1 PE=1 SV=2	ASSSDSEDSSEEEEEVQGPPAK		82	103	2293.943115234375
pepa8b14	a8.a1.a3	sp|Q14978|NOLC1_HUMAN	sp|Q14978|NOLC1_HUMAN Nucleolar and coiled-body phosphoprotein 1 OS=Homo sapiens GN=NOLC1 PE=1 SV=2	VVPSDLYPLVLGFLR		9	23	1687.9786376953125
pepa9b10	a9.a1.a1	sp|P27694|RFA1_HUMAN	sp|P27694|RFA1_HUMAN Replication protein A 70 kDa DNA-binding subunit OS=Homo sapiens GN=RPA1 PE=1 SV=2	PQPQNGSSGMGSTVSK	M10:+15.99491	142	157	1577.7227783203125
pepa9b12	a9.a1.a1	sp|P27694|RFA1_HUMAN	sp|P27694|RFA1_HUMAN Replication protein A 70 kDa DNA-binding subunit OS=Homo sapiens GN=RPA1 PE=1 SV=2	SGGVGGSNTNWK		432	443	1163.54443359375
pepa9a1	a9.a1.a1	sp|P27694|RFA1_HUMAN	sp|P27694|RFA1_HUMAN Replication protein A 70 kDa DNA-binding subunit OS=Homo sapiens GN=RPA1 PE=1 SV=2	ATAFNEQVDK		235	244	1122.54296875
pepa9a3	a9.a1.a1	sp|P27694|RFA1_HUMAN	sp|P27694|RFA1_HUMAN Replication protein A 70 kDa DNA-binding subunit OS=Homo sapiens GN=RPA1 PE=1 SV=2	ATVMDVKPVDYR	M4:+15.99491	589	600	1409.709716796875
pepa9b13	a9.a1.a1	sp|P27694|RFA1_HUMAN	sp|P27694|RFA1_HUMAN Replication protein A 70 kDa DNA-binding subunit OS=Homo sapiens GN=RPA1 PE=1 SV=2	VIDQQNGLYR		490	499	1205.627685546875
pepa9a9	a9.a1.a1	sp|P27694|RFA1_HUMAN	sp|P27694|RFA1_HUMAN Replication protein A 70 kDa DNA-binding subunit OS=Homo sapiens GN=RPA1 PE=1 SV=2	NIYLMDTSGK	M5:+15.99491	345	354	1157.5511474609375
pepa9a2	a9.a1.a1	sp|P27694|RFA1_HUMAN	sp|P27694|RFA1_HUMAN Replication protein A 70 kDa DNA-binding subunit OS=Homo sapiens GN=RPA1 PE=1 SV=2	ATVMDVKPVDYR		589	600	1393.71484375
pepa9b14	a9.a1.a1	sp|P27694|RFA1_HUMAN	sp|P27694|RFA1_HUMAN Replication protein A 70 kDa DNA-binding subunit OS=Homo sapiens GN=RPA1 PE=1 SV=2	VVTATLWGEDADK		355	367	1404.7010498046875
pepa9a8	a9.a1.a1	sp|P27694|RFA1_HUMAN	sp|P27694|RFA1_HUMAN Replication protein A 70 kDa DNA-binding subunit OS=Homo sapiens GN=RPA1 PE=1 SV=2	IGNPVPYNEGLGQPQVAPPAPAASPAASSR		112	141	2913.48583984375
pepa9a4	a9.a1.a1	sp|P27694|RFA1_HUMAN	sp|P27694|RFA1_HUMAN Replication protein A 70 kDa DNA-binding subunit OS=Homo sapiens GN=RPA1 PE=1 SV=2	DKNEQAFEEVFQNANFR		552	568	2085.962890625
pepa9a5	a9.a1.a1	sp|P27694|RFA1_HUMAN	sp|P27694|RFA1_HUMAN Replication protein A 70 kDa DNA-binding subunit OS=Homo sapiens GN=RPA1 PE=1 SV=2	FFPLIEVNK		245	253	1106.6248779296875
pepa9b11	a9.a1.a1	sp|P27694|RFA1_HUMAN	sp|P27694|RFA1_HUMAN Replication protein A 70 kDa DNA-binding subunit OS=Homo sapiens GN=RPA1 PE=1 SV=2	SENLGQGDKPDYFSSVATVVYLR		450	472	2545.25732421875
pepa9a7	a9.a1.a1	sp|P27694|RFA1_HUMAN	sp|P27694|RFA1_HUMAN Replication protein A 70 kDa DNA-binding subunit OS=Homo sapiens GN=RPA1 PE=1 SV=2	LFSLELVDESGEIR		221	234	1606.8326416015625
pepa9a6	a9.a1.a1	sp|P27694|RFA1_HUMAN	sp|P27694|RFA1_HUMAN Replication protein A 70 kDa DNA-binding subunit OS=Homo sapiens GN=RPA1 PE=1 SV=2	GWFDAEGQALDGVSISDLK		413	431	2007.9661865234375
pepb10b11	b10.a1.a1	sp|P11387|TOP1_HUMAN	sp|P11387|TOP1_HUMAN DNA topoisomerase 1 OS=Homo sapiens GN=TOP1 PE=1 SV=2	VPSPPPGHK		392	400	915.505126953125
pepb10a6	b10.a1.a1	sp|P11387|TOP1_HUMAN	sp|P11387|TOP1_HUMAN DNA topoisomerase 1 OS=Homo sapiens GN=TOP1 PE=1 SV=2	MLDHEYTTK	M1:+15.99491	263	271	1153.519775390625
pepb10a5	b10.a1.a1	sp|P11387|TOP1_HUMAN	sp|P11387|TOP1_HUMAN DNA topoisomerase 1 OS=Homo sapiens GN=TOP1 PE=1 SV=2	MLDHEYTTK		263	271	1137.52490234375
pepb10b12	b10.a1.a1	sp|P11387|TOP1_HUMAN	sp|P11387|TOP1_HUMAN DNA topoisomerase 1 OS=Homo sapiens GN=TOP1 PE=1 SV=2	YIMLNPSSR	M3:+15.99491	426	434	1096.5460205078125
pepb10a1	b10.a1.a1	sp|P11387|TOP1_HUMAN	sp|P11387|TOP1_HUMAN DNA topoisomerase 1 OS=Homo sapiens GN=TOP1 PE=1 SV=2	ELTAPDENIPAK		604	615	1297.663818359375
pepb10a2	b10.a1.a1	sp|P11387|TOP1_HUMAN	sp|P11387|TOP1_HUMAN DNA topoisomerase 1 OS=Homo sapiens GN=TOP1 PE=1 SV=2	ENGFSSPPQIK		107	117	1203.6009521484375
pepb10a9	b10.a1.a1	sp|P11387|TOP1_HUMAN	sp|P11387|TOP1_HUMAN DNA topoisomerase 1 OS=Homo sapiens GN=TOP1 PE=1 SV=2	SGDHLHNDSQIEADFR	S1:+42.01057	2	17	1882.8319091796875
pepb10b10	b10.a1.a1	sp|P11387|TOP1_HUMAN	sp|P11387|TOP1_HUMAN DNA topoisomerase 1 OS=Homo sapiens GN=TOP1 PE=1 SV=2	TYNASITLQQQLK		591	603	1507.8118896484375
pepb10a4	b10.a1.a1	sp|P11387|TOP1_HUMAN	sp|P11387|TOP1_HUMAN DNA topoisomerase 1 OS=Homo sapiens GN=TOP1 PE=1 SV=2	HLQDLMEGLTAK		576	587	1355.69921875
pepb10a7	b10.a1.a1	sp|P11387|TOP1_HUMAN	sp|P11387|TOP1_HUMAN DNA topoisomerase 1 OS=Homo sapiens GN=TOP1 PE=1 SV=2	NLQLFMENK		550	558	1136.5772705078125
pepb10a8	b10.a1.a1	sp|P11387|TOP1_HUMAN	sp|P11387|TOP1_HUMAN DNA topoisomerase 1 OS=Homo sapiens GN=TOP1 PE=1 SV=2	QPEDDLFDR	Q1:-17.02655	559	567	1117.4801025390625
pepb10a3	b10.a1.a1	sp|P11387|TOP1_HUMAN	sp|P11387|TOP1_HUMAN DNA topoisomerase 1 OS=Homo sapiens GN=TOP1 PE=1 SV=2	FAWAIDMADEDYEF		752	765	1722.6995849609375
pepb11a8	b11.a1.a1	sp|P17480-2|UBF1_HUMAN	sp|P17480-2|UBF1_HUMAN Isoform UBF2 of Nucleolar transcription factor 1 OS=Homo sapiens GN=UBTF	SDIPEKPK		193	200	913.4993286132812
pepb11b11	b11.a1.a1	sp|P17480-2|UBF1_HUMAN	sp|P17480-2|UBF1_HUMAN Isoform UBF2 of Nucleolar transcription factor 1 OS=Homo sapiens GN=UBTF	TTESHMDWEK	M6:+15.99491	48	57	1279.5263671875
pepb11b10	b11.a1.a1	sp|P17480-2|UBF1_HUMAN	sp|P17480-2|UBF1_HUMAN Isoform UBF2 of Nucleolar transcription factor 1 OS=Homo sapiens GN=UBTF	TTESHMDWEK		48	57	1263.531494140625
pepb11a3	b11.a1.a1	sp|P17480-2|UBF1_HUMAN	sp|P17480-2|UBF1_HUMAN Isoform UBF2 of Nucleolar transcription factor 1 OS=Homo sapiens GN=UBTF	FREDHPDLIQNAK		179	191	1582.7977294921875
pepb11b13	b11.a1.a1	sp|P17480-2|UBF1_HUMAN	sp|P17480-2|UBF1_HUMAN Isoform UBF2 of Nucleolar transcription factor 1 OS=Homo sapiens GN=UBTF	YIQDFQR		161	167	969.4793090820312
pepb11a5	b11.a1.a1	sp|P17480-2|UBF1_HUMAN	sp|P17480-2|UBF1_HUMAN Isoform UBF2 of Nucleolar transcription factor 1 OS=Homo sapiens GN=UBTF	MWNDLSEK		407	414	1022.4616088867188
pepb11a4	b11.a1.a1	sp|P17480-2|UBF1_HUMAN	sp|P17480-2|UBF1_HUMAN Isoform UBF2 of Nucleolar transcription factor 1 OS=Homo sapiens GN=UBTF	HPELNISEEGITK		230	242	1466.7490234375
pepb11a7	b11.a1.a1	sp|P17480-2|UBF1_HUMAN	sp|P17480-2|UBF1_HUMAN Isoform UBF2 of Nucleolar transcription factor 1 OS=Homo sapiens GN=UBTF	QLQEERPELSESELTR		387	402	1943.96728515625
pepb11b12	b11.a1.a1	sp|P17480-2|UBF1_HUMAN	sp|P17480-2|UBF1_HUMAN Isoform UBF2 of Nucleolar transcription factor 1 OS=Homo sapiens GN=UBTF	WVEISNEVR		72	80	1131.5797119140625
pepb11a2	b11.a1.a1	sp|P17480-2|UBF1_HUMAN	sp|P17480-2|UBF1_HUMAN Isoform UBF2 of Nucleolar transcription factor 1 OS=Homo sapiens GN=UBTF	FLESLPEEEQQR		324	335	1504.7281494140625
pepb11a6	b11.a1.a1	sp|P17480-2|UBF1_HUMAN	sp|P17480-2|UBF1_HUMAN Isoform UBF2 of Nucleolar transcription factor 1 OS=Homo sapiens GN=UBTF	QLQEERPELSESELTR	Q1:-17.02655	387	402	1926.9407958984375
pepb11a9	b11.a1.a1	sp|P17480-2|UBF1_HUMAN	sp|P17480-2|UBF1_HUMAN Isoform UBF2 of Nucleolar transcription factor 1 OS=Homo sapiens GN=UBTF	TLTELILDAQEHVK		84	97	1609.8800048828125
pepb11a1	b11.a1.a1	sp|P17480-2|UBF1_HUMAN	sp|P17480-2|UBF1_HUMAN Isoform UBF2 of Nucleolar transcription factor 1 OS=Homo sapiens GN=UBTF	AEEIWQQSVIGDYLAR		451	466	1877.9395751953125
pepb11a8	b11.a1.a2	sp|P17480|UBF1_HUMAN	sp|P17480|UBF1_HUMAN Nucleolar transcription factor 1 OS=Homo sapiens GN=UBTF PE=1 SV=1	SDIPEKPK		193	200	913.4993286132812
pepb11b11	b11.a1.a2	sp|P17480|UBF1_HUMAN	sp|P17480|UBF1_HUMAN Nucleolar transcription factor 1 OS=Homo sapiens GN=UBTF PE=1 SV=1	TTESHMDWEK	M6:+15.99491	48	57	1279.5263671875
pepb11b10	b11.a1.a2	sp|P17480|UBF1_HUMAN	sp|P17480|UBF1_HUMAN Nucleolar transcription factor 1 OS=Homo sapiens GN=UBTF PE=1 SV=1	TTESHMDWEK		48	57	1263.531494140625
pepb11a3	b11.a1.a2	sp|P17480|UBF1_HUMAN	sp|P17480|UBF1_HUMAN Nucleolar transcription factor 1 OS=Homo sapiens GN=UBTF PE=1 SV=1	FREDHPDLIQNAK		179	191	1582.7977294921875
pepb11b13	b11.a1.a2	sp|P17480|UBF1_HUMAN	sp|P17480|UBF1_HUMAN Nucleolar transcription factor 1 OS=Homo sapiens GN=UBTF PE=1 SV=1	YIQDFQR		161	167	969.4793090820312
pepb11a5	b11.a1.a2	sp|P17480|UBF1_HUMAN	sp|P17480|UBF1_HUMAN Nucleolar transcription factor 1 OS=Homo sapiens GN=UBTF PE=1 SV=1	MWNDLSEK		444	451	1022.4616088867188
pepb11a4	b11.a1.a2	sp|P17480|UBF1_HUMAN	sp|P17480|UBF1_HUMAN Nucleolar transcription factor 1 OS=Homo sapiens GN=UBTF PE=1 SV=1	HPELNISEEGITK		267	279	1466.7490234375
pepb11a7	b11.a1.a2	sp|P17480|UBF1_HUMAN	sp|P17480|UBF1_HUMAN Nucleolar transcription factor 1 OS=Homo sapiens GN=UBTF PE=1 SV=1	QLQEERPELSESELTR		424	439	1943.96728515625
pepb11b12	b11.a1.a2	sp|P17480|UBF1_HUMAN	sp|P17480|UBF1_HUMAN Nucleolar transcription factor 1 OS=Homo sapiens GN=UBTF PE=1 SV=1	WVEISNEVR		72	80	1131.5797119140625
pepb11a2	b11.a1.a2	sp|P17480|UBF1_HUMAN	sp|P17480|UBF1_HUMAN Nucleolar transcription factor 1 OS=Homo sapiens GN=UBTF PE=1 SV=1	FLESLPEEEQQR		361	372	1504.7281494140625
pepb11a6	b11.a1.a2	sp|P17480|UBF1_HUMAN	sp|P17480|UBF1_HUMAN Nucleolar transcription factor 1 OS=Homo sapiens GN=UBTF PE=1 SV=1	QLQEERPELSESELTR	Q1:-17.02655	424	439	1926.9407958984375
pepb11a9	b11.a1.a2	sp|P17480|UBF1_HUMAN	sp|P17480|UBF1_HUMAN Nucleolar transcription factor 1 OS=Homo sapiens GN=UBTF PE=1 SV=1	TLTELILDAQEHVK		84	97	1609.8800048828125
pepb11a1	b11.a1.a2	sp|P17480|UBF1_HUMAN	sp|P17480|UBF1_HUMAN Nucleolar transcription factor 1 OS=Homo sapiens GN=UBTF PE=1 SV=1	AEEIWQQSVIGDYLAR		488	503	1877.9395751953125
pepb11a8	b11.a1.a3	tr|E9PKP7|E9PKP7_HUMAN	tr|E9PKP7|E9PKP7_HUMAN Nucleolar transcription factor 1 OS=Homo sapiens GN=UBTF PE=2 SV=1	SDIPEKPK		193	200	913.4993286132812
pepb11b11	b11.a1.a3	tr|E9PKP7|E9PKP7_HUMAN	tr|E9PKP7|E9PKP7_HUMAN Nucleolar transcription factor 1 OS=Homo sapiens GN=UBTF PE=2 SV=1	TTESHMDWEK	M6:+15.99491	48	57	1279.5263671875
pepb11b10	b11.a1.a3	tr|E9PKP7|E9PKP7_HUMAN	tr|E9PKP7|E9PKP7_HUMAN Nucleolar transcription factor 1 OS=Homo sapiens GN=UBTF PE=2 SV=1	TTESHMDWEK		48	57	1263.531494140625
pepb11a3	b11.a1.a3	tr|E9PKP7|E9PKP7_HUMAN	tr|E9PKP7|E9PKP7_HUMAN Nucleolar transcription factor 1 OS=Homo sapiens GN=UBTF PE=2 SV=1	FREDHPDLIQNAK		179	191	1582.7977294921875
pepb11b13	b11.a1.a3	tr|E9PKP7|E9PKP7_HUMAN	tr|E9PKP7|E9PKP7_HUMAN Nucleolar transcription factor 1 OS=Homo sapiens GN=UBTF PE=2 SV=1	YIQDFQR		161	167	969.4793090820312
pepb11a5	b11.a1.a3	tr|E9PKP7|E9PKP7_HUMAN	tr|E9PKP7|E9PKP7_HUMAN Nucleolar transcription factor 1 OS=Homo sapiens GN=UBTF PE=2 SV=1	MWNDLSEK		407	414	1022.4616088867188
pepb11a4	b11.a1.a3	tr|E9PKP7|E9PKP7_HUMAN	tr|E9PKP7|E9PKP7_HUMAN Nucleolar transcription factor 1 OS=Homo sapiens GN=UBTF PE=2 SV=1	HPELNISEEGITK		230	242	1466.7490234375
pepb11a7	b11.a1.a3	tr|E9PKP7|E9PKP7_HUMAN	tr|E9PKP7|E9PKP7_HUMAN Nucleolar transcription factor 1 OS=Homo sapiens GN=UBTF PE=2 SV=1	QLQEERPELSESELTR		387	402	1943.96728515625
pepb11b12	b11.a1.a3	tr|E9PKP7|E9PKP7_HUMAN	tr|E9PKP7|E9PKP7_HUMAN Nucleolar transcription factor 1 OS=Homo sapiens GN=UBTF PE=2 SV=1	WVEISNEVR		72	80	1131.5797119140625
pepb11a2	b11.a1.a3	tr|E9PKP7|E9PKP7_HUMAN	tr|E9PKP7|E9PKP7_HUMAN Nucleolar transcription factor 1 OS=Homo sapiens GN=UBTF PE=2 SV=1	FLESLPEEEQQR		324	335	1504.7281494140625
pepb11a6	b11.a1.a3	tr|E9PKP7|E9PKP7_HUMAN	tr|E9PKP7|E9PKP7_HUMAN Nucleolar transcription factor 1 OS=Homo sapiens GN=UBTF PE=2 SV=1	QLQEERPELSESELTR	Q1:-17.02655	387	402	1926.9407958984375
pepb11a9	b11.a1.a3	tr|E9PKP7|E9PKP7_HUMAN	tr|E9PKP7|E9PKP7_HUMAN Nucleolar transcription factor 1 OS=Homo sapiens GN=UBTF PE=2 SV=1	TLTELILDAQEHVK		84	97	1609.8800048828125
pepb11a1	b11.a1.a3	tr|E9PKP7|E9PKP7_HUMAN	tr|E9PKP7|E9PKP7_HUMAN Nucleolar transcription factor 1 OS=Homo sapiens GN=UBTF PE=2 SV=1	AEEIWQQSVIGDYLAR		451	466	1877.9395751953125
pepb12a9	b12.a1.a1	sp|Q16666-2|IF16_HUMAN	sp|Q16666-2|IF16_HUMAN Isoform 2 of Gamma-interferon-inducible protein 16 OS=Homo sapiens GN=IFI16	MEVVVHGR	M1:+15.99491	658	665	942.4829711914062
pepb12a1	b12.a1.a1	sp|Q16666-2|IF16_HUMAN	sp|Q16666-2|IF16_HUMAN Isoform 2 of Gamma-interferon-inducible protein 16 OS=Homo sapiens GN=IFI16	EVDATSPAPSTSSTVK		101	116	1576.7705078125
pepb12b10	b12.a1.a1	sp|Q16666-2|IF16_HUMAN	sp|Q16666-2|IF16_HUMAN Isoform 2 of Gamma-interferon-inducible protein 16 OS=Homo sapiens GN=IFI16	NATESFVYEPK		528	538	1284.611083984375
pepb12a7	b12.a1.a1	sp|Q16666-2|IF16_HUMAN	sp|Q16666-2|IF16_HUMAN Isoform 2 of Gamma-interferon-inducible protein 16 OS=Homo sapiens GN=IFI16	LKTEPEEVSIEDSAQSDLK		504	522	2118.04541015625
pepb12a8	b12.a1.a1	sp|Q16666-2|IF16_HUMAN	sp|Q16666-2|IF16_HUMAN Isoform 2 of Gamma-interferon-inducible protein 16 OS=Homo sapiens GN=IFI16	IQIADLMEEK	M7:+15.99491	46	55	1205.608642578125
pepb12b11	b12.a1.a1	sp|Q16666-2|IF16_HUMAN	sp|Q16666-2|IF16_HUMAN Isoform 2 of Gamma-interferon-inducible protein 16 OS=Homo sapiens GN=IFI16	TEPEEVSIEDSAQSDLK		506	522	1876.8662109375
pepb12b13	b12.a1.a1	sp|Q16666-2|IF16_HUMAN	sp|Q16666-2|IF16_HUMAN Isoform 2 of Gamma-interferon-inducible protein 16 OS=Homo sapiens GN=IFI16	VLSTTKPFEYETPEMEK		209	225	2028.98388671875
pepb12b12	b12.a1.a1	sp|Q16666-2|IF16_HUMAN	sp|Q16666-2|IF16_HUMAN Isoform 2 of Gamma-interferon-inducible protein 16 OS=Homo sapiens GN=IFI16	TPQMPPTTPSSSFFTK	M4:+15.99491	428	443	1769.8419189453125
pepb12a4	b12.a1.a1	sp|Q16666-2|IF16_HUMAN	sp|Q16666-2|IF16_HUMAN Isoform 2 of Gamma-interferon-inducible protein 16 OS=Homo sapiens GN=IFI16	GEFTYYEIQDNTGK		644	657	1664.7442626953125
pepb12a5	b12.a1.a1	sp|Q16666-2|IF16_HUMAN	sp|Q16666-2|IF16_HUMAN Isoform 2 of Gamma-interferon-inducible protein 16 OS=Homo sapiens GN=IFI16	GLEVINDYHFR		13	23	1362.6805419921875
pepb12a3	b12.a1.a1	sp|Q16666-2|IF16_HUMAN	sp|Q16666-2|IF16_HUMAN Isoform 2 of Gamma-interferon-inducible protein 16 OS=Homo sapiens GN=IFI16	EVMVLNATESFVYEPK	M3:+15.99491	523	538	1871.9100341796875
pepb12a2	b12.a1.a1	sp|Q16666-2|IF16_HUMAN	sp|Q16666-2|IF16_HUMAN Isoform 2 of Gamma-interferon-inducible protein 16 OS=Homo sapiens GN=IFI16	EVMVLNATESFVYEPK		523	538	1855.9150390625
pepb12a6	b12.a1.a1	sp|Q16666-2|IF16_HUMAN	sp|Q16666-2|IF16_HUMAN Isoform 2 of Gamma-interferon-inducible protein 16 OS=Homo sapiens GN=IFI16	IFEDIPTLEDLAETLK		68	83	1846.9688720703125
pepb12a9	b12.a1.a2	sp|Q16666-3|IF16_HUMAN	sp|Q16666-3|IF16_HUMAN Isoform 3 of Gamma-interferon-inducible protein 16 OS=Homo sapiens GN=IFI16	MEVVVHGR	M1:+15.99491	602	609	942.4829711914062
pepb12a1	b12.a1.a2	sp|Q16666-3|IF16_HUMAN	sp|Q16666-3|IF16_HUMAN Isoform 3 of Gamma-interferon-inducible protein 16 OS=Homo sapiens GN=IFI16	EVDATSPAPSTSSTVK		101	116	1576.7705078125
pepb12b10	b12.a1.a2	sp|Q16666-3|IF16_HUMAN	sp|Q16666-3|IF16_HUMAN Isoform 3 of Gamma-interferon-inducible protein 16 OS=Homo sapiens GN=IFI16	NATESFVYEPK		472	482	1284.611083984375
pepb12a7	b12.a1.a2	sp|Q16666-3|IF16_HUMAN	sp|Q16666-3|IF16_HUMAN Isoform 3 of Gamma-interferon-inducible protein 16 OS=Homo sapiens GN=IFI16	LKTEPEEVSIEDSAQSDLK		448	466	2118.04541015625
pepb12a8	b12.a1.a2	sp|Q16666-3|IF16_HUMAN	sp|Q16666-3|IF16_HUMAN Isoform 3 of Gamma-interferon-inducible protein 16 OS=Homo sapiens GN=IFI16	IQIADLMEEK	M7:+15.99491	46	55	1205.608642578125
pepb12b11	b12.a1.a2	sp|Q16666-3|IF16_HUMAN	sp|Q16666-3|IF16_HUMAN Isoform 3 of Gamma-interferon-inducible protein 16 OS=Homo sapiens GN=IFI16	TEPEEVSIEDSAQSDLK		450	466	1876.8662109375
pepb12b13	b12.a1.a2	sp|Q16666-3|IF16_HUMAN	sp|Q16666-3|IF16_HUMAN Isoform 3 of Gamma-interferon-inducible protein 16 OS=Homo sapiens GN=IFI16	VLSTTKPFEYETPEMEK		209	225	2028.98388671875
pepb12b12	b12.a1.a2	sp|Q16666-3|IF16_HUMAN	sp|Q16666-3|IF16_HUMAN Isoform 3 of Gamma-interferon-inducible protein 16 OS=Homo sapiens GN=IFI16	TPQMPPTTPSSSFFTK	M4:+15.99491	428	443	1769.8419189453125
pepb12a4	b12.a1.a2	sp|Q16666-3|IF16_HUMAN	sp|Q16666-3|IF16_HUMAN Isoform 3 of Gamma-interferon-inducible protein 16 OS=Homo sapiens GN=IFI16	GEFTYYEIQDNTGK		588	601	1664.7442626953125
pepb12a5	b12.a1.a2	sp|Q16666-3|IF16_HUMAN	sp|Q16666-3|IF16_HUMAN Isoform 3 of Gamma-interferon-inducible protein 16 OS=Homo sapiens GN=IFI16	GLEVINDYHFR		13	23	1362.6805419921875
pepb12a3	b12.a1.a2	sp|Q16666-3|IF16_HUMAN	sp|Q16666-3|IF16_HUMAN Isoform 3 of Gamma-interferon-inducible protein 16 OS=Homo sapiens GN=IFI16	EVMVLNATESFVYEPK	M3:+15.99491	467	482	1871.9100341796875
pepb12a2	b12.a1.a2	sp|Q16666-3|IF16_HUMAN	sp|Q16666-3|IF16_HUMAN Isoform 3 of Gamma-interferon-inducible protein 16 OS=Homo sapiens GN=IFI16	EVMVLNATESFVYEPK		467	482	1855.9150390625
pepb12a6	b12.a1.a2	sp|Q16666-3|IF16_HUMAN	sp|Q16666-3|IF16_HUMAN Isoform 3 of Gamma-interferon-inducible protein 16 OS=Homo sapiens GN=IFI16	IFEDIPTLEDLAETLK		68	83	1846.9688720703125
pepb12a9	b12.a1.a3	sp|Q16666-6|IF16_HUMAN	sp|Q16666-6|IF16_HUMAN Isoform 4 of Gamma-interferon-inducible protein 16 OS=Homo sapiens GN=IFI16	MEVVVHGR	M1:+15.99491	658	665	942.4829711914062
pepb12a1	b12.a1.a3	sp|Q16666-6|IF16_HUMAN	sp|Q16666-6|IF16_HUMAN Isoform 4 of Gamma-interferon-inducible protein 16 OS=Homo sapiens GN=IFI16	EVDATSPAPSTSSTVK		101	116	1576.7705078125
pepb12b10	b12.a1.a3	sp|Q16666-6|IF16_HUMAN	sp|Q16666-6|IF16_HUMAN Isoform 4 of Gamma-interferon-inducible protein 16 OS=Homo sapiens GN=IFI16	NATESFVYEPK		528	538	1284.611083984375
pepb12a7	b12.a1.a3	sp|Q16666-6|IF16_HUMAN	sp|Q16666-6|IF16_HUMAN Isoform 4 of Gamma-interferon-inducible protein 16 OS=Homo sapiens GN=IFI16	LKTEPEEVSIEDSAQSDLK		504	522	2118.04541015625
pepb12a8	b12.a1.a3	sp|Q16666-6|IF16_HUMAN	sp|Q16666-6|IF16_HUMAN Isoform 4 of Gamma-interferon-inducible protein 16 OS=Homo sapiens GN=IFI16	IQIADLMEEK	M7:+15.99491	46	55	1205.608642578125
pepb12b11	b12.a1.a3	sp|Q16666-6|IF16_HUMAN	sp|Q16666-6|IF16_HUMAN Isoform 4 of Gamma-interferon-inducible protein 16 OS=Homo sapiens GN=IFI16	TEPEEVSIEDSAQSDLK		506	522	1876.8662109375
pepb12b13	b12.a1.a3	sp|Q16666-6|IF16_HUMAN	sp|Q16666-6|IF16_HUMAN Isoform 4 of Gamma-interferon-inducible protein 16 OS=Homo sapiens GN=IFI16	VLSTTKPFEYETPEMEK		153	169	2028.98388671875
pepb12b12	b12.a1.a3	sp|Q16666-6|IF16_HUMAN	sp|Q16666-6|IF16_HUMAN Isoform 4 of Gamma-interferon-inducible protein 16 OS=Homo sapiens GN=IFI16	TPQMPPTTPSSSFFTK	M4:+15.99491	372	387	1769.8419189453125
pepb12a4	b12.a1.a3	sp|Q16666-6|IF16_HUMAN	sp|Q16666-6|IF16_HUMAN Isoform 4 of Gamma-interferon-inducible protein 16 OS=Homo sapiens GN=IFI16	GEFTYYEIQDNTGK		644	657	1664.7442626953125
pepb12a5	b12.a1.a3	sp|Q16666-6|IF16_HUMAN	sp|Q16666-6|IF16_HUMAN Isoform 4 of Gamma-interferon-inducible protein 16 OS=Homo sapiens GN=IFI16	GLEVINDYHFR		13	23	1362.6805419921875
pepb12a3	b12.a1.a3	sp|Q16666-6|IF16_HUMAN	sp|Q16666-6|IF16_HUMAN Isoform 4 of Gamma-interferon-inducible protein 16 OS=Homo sapiens GN=IFI16	EVMVLNATESFVYEPK	M3:+15.99491	523	538	1871.9100341796875
pepb12a2	b12.a1.a3	sp|Q16666-6|IF16_HUMAN	sp|Q16666-6|IF16_HUMAN Isoform 4 of Gamma-interferon-inducible protein 16 OS=Homo sapiens GN=IFI16	EVMVLNATESFVYEPK		523	538	1855.9150390625
pepb12a6	b12.a1.a3	sp|Q16666-6|IF16_HUMAN	sp|Q16666-6|IF16_HUMAN Isoform 4 of Gamma-interferon-inducible protein 16 OS=Homo sapiens GN=IFI16	IFEDIPTLEDLAETLK		68	83	1846.9688720703125
pepb12a9	b12.a1.a4	sp|Q16666|IF16_HUMAN	sp|Q16666|IF16_HUMAN Gamma-interferon-inducible protein 16 OS=Homo sapiens GN=IFI16 PE=1 SV=3	MEVVVHGR	M1:+15.99491	714	721	942.4829711914062
pepb12a1	b12.a1.a4	sp|Q16666|IF16_HUMAN	sp|Q16666|IF16_HUMAN Gamma-interferon-inducible protein 16 OS=Homo sapiens GN=IFI16 PE=1 SV=3	EVDATSPAPSTSSTVK		101	116	1576.7705078125
pepb12b10	b12.a1.a4	sp|Q16666|IF16_HUMAN	sp|Q16666|IF16_HUMAN Gamma-interferon-inducible protein 16 OS=Homo sapiens GN=IFI16 PE=1 SV=3	NATESFVYEPK		584	594	1284.611083984375
pepb12a7	b12.a1.a4	sp|Q16666|IF16_HUMAN	sp|Q16666|IF16_HUMAN Gamma-interferon-inducible protein 16 OS=Homo sapiens GN=IFI16 PE=1 SV=3	LKTEPEEVSIEDSAQSDLK		560	578	2118.04541015625
pepb12a8	b12.a1.a4	sp|Q16666|IF16_HUMAN	sp|Q16666|IF16_HUMAN Gamma-interferon-inducible protein 16 OS=Homo sapiens GN=IFI16 PE=1 SV=3	IQIADLMEEK	M7:+15.99491	46	55	1205.608642578125
pepb12b11	b12.a1.a4	sp|Q16666|IF16_HUMAN	sp|Q16666|IF16_HUMAN Gamma-interferon-inducible protein 16 OS=Homo sapiens GN=IFI16 PE=1 SV=3	TEPEEVSIEDSAQSDLK		562	578	1876.8662109375
pepb12b13	b12.a1.a4	sp|Q16666|IF16_HUMAN	sp|Q16666|IF16_HUMAN Gamma-interferon-inducible protein 16 OS=Homo sapiens GN=IFI16 PE=1 SV=3	VLSTTKPFEYETPEMEK		209	225	2028.98388671875
pepb12b12	b12.a1.a4	sp|Q16666|IF16_HUMAN	sp|Q16666|IF16_HUMAN Gamma-interferon-inducible protein 16 OS=Homo sapiens GN=IFI16 PE=1 SV=3	TPQMPPTTPSSSFFTK	M4:+15.99491	428	443	1769.8419189453125
pepb12a4	b12.a1.a4	sp|Q16666|IF16_HUMAN	sp|Q16666|IF16_HUMAN Gamma-interferon-inducible protein 16 OS=Homo sapiens GN=IFI16 PE=1 SV=3	GEFTYYEIQDNTGK		700	713	1664.7442626953125
pepb12a5	b12.a1.a4	sp|Q16666|IF16_HUMAN	sp|Q16666|IF16_HUMAN Gamma-interferon-inducible protein 16 OS=Homo sapiens GN=IFI16 PE=1 SV=3	GLEVINDYHFR		13	23	1362.6805419921875
pepb12a3	b12.a1.a4	sp|Q16666|IF16_HUMAN	sp|Q16666|IF16_HUMAN Gamma-interferon-inducible protein 16 OS=Homo sapiens GN=IFI16 PE=1 SV=3	EVMVLNATESFVYEPK	M3:+15.99491	579	594	1871.9100341796875
pepb12a2	b12.a1.a4	sp|Q16666|IF16_HUMAN	sp|Q16666|IF16_HUMAN Gamma-interferon-inducible protein 16 OS=Homo sapiens GN=IFI16 PE=1 SV=3	EVMVLNATESFVYEPK		579	594	1855.9150390625
pepb12a6	b12.a1.a4	sp|Q16666|IF16_HUMAN	sp|Q16666|IF16_HUMAN Gamma-interferon-inducible protein 16 OS=Homo sapiens GN=IFI16 PE=1 SV=3	IFEDIPTLEDLAETLK		68	83	1846.9688720703125
pepb12a9	b12.a1.a5	tr|E7EPR3|E7EPR3_HUMAN	tr|E7EPR3|E7EPR3_HUMAN Gamma-interferon-inducible protein 16 OS=Homo sapiens GN=IFI16 PE=2 SV=1	MEVVVHGR	M1:+15.99491	662	669	942.4829711914062
pepb12a1	b12.a1.a5	tr|E7EPR3|E7EPR3_HUMAN	tr|E7EPR3|E7EPR3_HUMAN Gamma-interferon-inducible protein 16 OS=Homo sapiens GN=IFI16 PE=2 SV=1	EVDATSPAPSTSSTVK		105	120	1576.7705078125
pepb12b10	b12.a1.a5	tr|E7EPR3|E7EPR3_HUMAN	tr|E7EPR3|E7EPR3_HUMAN Gamma-interferon-inducible protein 16 OS=Homo sapiens GN=IFI16 PE=2 SV=1	NATESFVYEPK		532	542	1284.611083984375
pepb12a7	b12.a1.a5	tr|E7EPR3|E7EPR3_HUMAN	tr|E7EPR3|E7EPR3_HUMAN Gamma-interferon-inducible protein 16 OS=Homo sapiens GN=IFI16 PE=2 SV=1	LKTEPEEVSIEDSAQSDLK		508	526	2118.04541015625
pepb12a8	b12.a1.a5	tr|E7EPR3|E7EPR3_HUMAN	tr|E7EPR3|E7EPR3_HUMAN Gamma-interferon-inducible protein 16 OS=Homo sapiens GN=IFI16 PE=2 SV=1	IQIADLMEEK	M7:+15.99491	50	59	1205.608642578125
pepb12b11	b12.a1.a5	tr|E7EPR3|E7EPR3_HUMAN	tr|E7EPR3|E7EPR3_HUMAN Gamma-interferon-inducible protein 16 OS=Homo sapiens GN=IFI16 PE=2 SV=1	TEPEEVSIEDSAQSDLK		510	526	1876.8662109375
pepb12b13	b12.a1.a5	tr|E7EPR3|E7EPR3_HUMAN	tr|E7EPR3|E7EPR3_HUMAN Gamma-interferon-inducible protein 16 OS=Homo sapiens GN=IFI16 PE=2 SV=1	VLSTTKPFEYETPEMEK		157	173	2028.98388671875
pepb12b12	b12.a1.a5	tr|E7EPR3|E7EPR3_HUMAN	tr|E7EPR3|E7EPR3_HUMAN Gamma-interferon-inducible protein 16 OS=Homo sapiens GN=IFI16 PE=2 SV=1	TPQMPPTTPSSSFFTK	M4:+15.99491	376	391	1769.8419189453125
pepb12a4	b12.a1.a5	tr|E7EPR3|E7EPR3_HUMAN	tr|E7EPR3|E7EPR3_HUMAN Gamma-interferon-inducible protein 16 OS=Homo sapiens GN=IFI16 PE=2 SV=1	GEFTYYEIQDNTGK		648	661	1664.7442626953125
pepb12a5	b12.a1.a5	tr|E7EPR3|E7EPR3_HUMAN	tr|E7EPR3|E7EPR3_HUMAN Gamma-interferon-inducible protein 16 OS=Homo sapiens GN=IFI16 PE=2 SV=1	GLEVINDYHFR		17	27	1362.6805419921875
pepb12a3	b12.a1.a5	tr|E7EPR3|E7EPR3_HUMAN	tr|E7EPR3|E7EPR3_HUMAN Gamma-interferon-inducible protein 16 OS=Homo sapiens GN=IFI16 PE=2 SV=1	EVMVLNATESFVYEPK	M3:+15.99491	527	542	1871.9100341796875
pepb12a2	b12.a1.a5	tr|E7EPR3|E7EPR3_HUMAN	tr|E7EPR3|E7EPR3_HUMAN Gamma-interferon-inducible protein 16 OS=Homo sapiens GN=IFI16 PE=2 SV=1	EVMVLNATESFVYEPK		527	542	1855.9150390625
pepb12a6	b12.a1.a5	tr|E7EPR3|E7EPR3_HUMAN	tr|E7EPR3|E7EPR3_HUMAN Gamma-interferon-inducible protein 16 OS=Homo sapiens GN=IFI16 PE=2 SV=1	IFEDIPTLEDLAETLK		72	87	1846.9688720703125
pepb13b10	b13.a1.a1	sp|Q9NR30|DDX21_HUMAN	sp|Q9NR30|DDX21_HUMAN Nucleolar RNA helicase 2 OS=Homo sapiens GN=DDX21 PE=1 SV=5	SDAGLESDTAMK	M11:+15.99491	7	18	1240.53662109375
pepb13a3	b13.a1.a1	sp|Q9NR30|DDX21_HUMAN	sp|Q9NR30|DDX21_HUMAN Nucleolar RNA helicase 2 OS=Homo sapiens GN=DDX21 PE=1 SV=5	EEPSQNDISPK		81	91	1243.5804443359375
pepb13a6	b13.a1.a1	sp|Q9NR30|DDX21_HUMAN	sp|Q9NR30|DDX21_HUMAN Nucleolar RNA helicase 2 OS=Homo sapiens GN=DDX21 PE=1 SV=5	EQLGEEIDSK		659	668	1147.548095703125
pepb13a8	b13.a1.a1	sp|Q9NR30|DDX21_HUMAN	sp|Q9NR30|DDX21_HUMAN Nucleolar RNA helicase 2 OS=Homo sapiens GN=DDX21 PE=1 SV=5	NEEPSEEEIDAPK		117	129	1486.65478515625
pepb13a2	b13.a1.a1	sp|Q9NR30|DDX21_HUMAN	sp|Q9NR30|DDX21_HUMAN Nucleolar RNA helicase 2 OS=Homo sapiens GN=DDX21 PE=1 SV=5	DVESYIHR		517	524	1018.4957275390625
pepb13a4	b13.a1.a1	sp|Q9NR30|DDX21_HUMAN	sp|Q9NR30|DDX21_HUMAN Nucleolar RNA helicase 2 OS=Homo sapiens GN=DDX21 PE=1 SV=5	EEYQLVQVEQK		545	555	1392.7010498046875
pepb13a1	b13.a1.a1	sp|Q9NR30|DDX21_HUMAN	sp|Q9NR30|DDX21_HUMAN Nucleolar RNA helicase 2 OS=Homo sapiens GN=DDX21 PE=1 SV=5	APQVLVLAPTR		260	270	1164.7103271484375
pepb13a9	b13.a1.a1	sp|Q9NR30|DDX21_HUMAN	sp|Q9NR30|DDX21_HUMAN Nucleolar RNA helicase 2 OS=Homo sapiens GN=DDX21 PE=1 SV=5	NGIDILVGTPGR		307	318	1211.6746826171875
pepb13b12	b13.a1.a1	sp|Q9NR30|DDX21_HUMAN	sp|Q9NR30|DDX21_HUMAN Nucleolar RNA helicase 2 OS=Homo sapiens GN=DDX21 PE=1 SV=5	WQLSVATEQPELEGPR		703	718	1839.9239501953125
pepb13a5	b13.a1.a1	sp|Q9NR30|DDX21_HUMAN	sp|Q9NR30|DDX21_HUMAN Nucleolar RNA helicase 2 OS=Homo sapiens GN=DDX21 PE=1 SV=5	EGAFSNFPISEETIK		185	199	1668.81201171875
pepb13a7	b13.a1.a1	sp|Q9NR30|DDX21_HUMAN	sp|Q9NR30|DDX21_HUMAN Nucleolar RNA helicase 2 OS=Homo sapiens GN=DDX21 PE=1 SV=5	GAVEALAAALAH		606	617	1093.6004638671875
pepb13b11	b13.a1.a1	sp|Q9NR30|DDX21_HUMAN	sp|Q9NR30|DDX21_HUMAN Nucleolar RNA helicase 2 OS=Homo sapiens GN=DDX21 PE=1 SV=5	TFSFAIPLIEK		237	247	1265.71435546875
pepb14a1	b14.a1.a1	sp|Q00839|HNRPU_HUMAN	sp|Q00839|HNRPU_HUMAN Heterogeneous nuclear ribonucleoprotein U OS=Homo sapiens GN=HNRNPU PE=1 SV=6	AEGGGGGGRPGAPAAGDGK		216	234	1538.73095703125
pepb14a5	b14.a1.a1	sp|Q00839|HNRPU_HUMAN	sp|Q00839|HNRPU_HUMAN Heterogeneous nuclear ribonucleoprotein U OS=Homo sapiens GN=HNRNPU PE=1 SV=6	LLEQYKEESK		665	674	1266.657958984375
pepb14a8	b14.a1.a1	sp|Q00839|HNRPU_HUMAN	sp|Q00839|HNRPU_HUMAN Heterogeneous nuclear ribonucleoprotein U OS=Homo sapiens GN=HNRNPU PE=1 SV=6	PAMEPGNGSLDLGGDSAGR	M3:+15.99491	51	69	1816.8133544921875
pepb14a7	b14.a1.a1	sp|Q00839|HNRPU_HUMAN	sp|Q00839|HNRPU_HUMAN Heterogeneous nuclear ribonucleoprotein U OS=Homo sapiens GN=HNRNPU PE=1 SV=6	NGQDLGVAFK		424	433	1048.5426025390625
pepb14b11	b14.a1.a1	sp|Q00839|HNRPU_HUMAN	sp|Q00839|HNRPU_HUMAN Heterogeneous nuclear ribonucleoprotein U OS=Homo sapiens GN=HNRNPU PE=1 SV=6	YNILGTNTIMDK	M10:+15.99491	525	536	1398.69384765625
pepb14a2	b14.a1.a1	sp|Q00839|HNRPU_HUMAN	sp|Q00839|HNRPU_HUMAN Heterogeneous nuclear ribonucleoprotein U OS=Homo sapiens GN=HNRNPU PE=1 SV=6	ANFESDEVELSYAK		410	423	1601.7333984375
pepb14a6	b14.a1.a1	sp|Q00839|HNRPU_HUMAN	sp|Q00839|HNRPU_HUMAN Heterogeneous nuclear ribonucleoprotein U OS=Homo sapiens GN=HNRNPU PE=1 SV=6	NFILDQTNVSAAAQR		576	590	1647.8453369140625
pepb14a4	b14.a1.a1	sp|Q00839|HNRPU_HUMAN	sp|Q00839|HNRPU_HUMAN Heterogeneous nuclear ribonucleoprotein U OS=Homo sapiens GN=HNRNPU PE=1 SV=6	GYFEYIEENK		256	265	1291.58447265625
pepb14b10	b14.a1.a1	sp|Q00839|HNRPU_HUMAN	sp|Q00839|HNRPU_HUMAN Heterogeneous nuclear ribonucleoprotein U OS=Homo sapiens GN=HNRNPU PE=1 SV=6	YNILGTNTIMDK		525	536	1382.6988525390625
pepb14a9	b14.a1.a1	sp|Q00839|HNRPU_HUMAN	sp|Q00839|HNRPU_HUMAN Heterogeneous nuclear ribonucleoprotein U OS=Homo sapiens GN=HNRNPU PE=1 SV=6	SSGPTSLFAVTVAPPGAR		187	204	1714.9127197265625
pepb14a3	b14.a1.a1	sp|Q00839|HNRPU_HUMAN	sp|Q00839|HNRPU_HUMAN Heterogeneous nuclear ribonucleoprotein U OS=Homo sapiens GN=HNRNPU PE=1 SV=6	EKPYFPIPEEYTFIQNVPLEDR		463	484	2724.35595703125
pepb15a9	b15.a1.a1	sp|P08670|VIME_HUMAN	sp|P08670|VIME_HUMAN Vimentin OS=Homo sapiens GN=VIM PE=1 SV=4	SYVTTSTR		29	36	914.4581909179688
pepb15a4	b15.a1.a1	sp|P08670|VIME_HUMAN	sp|P08670|VIME_HUMAN Vimentin OS=Homo sapiens GN=VIM PE=1 SV=4	LQDEIQNMK	M8:+15.99491	365	373	1134.54638671875
pepb15a7	b15.a1.a1	sp|P08670|VIME_HUMAN	sp|P08670|VIME_HUMAN Vimentin OS=Homo sapiens GN=VIM PE=1 SV=4	QDVDNASLAR		208	217	1088.533447265625
pepb15a6	b15.a1.a1	sp|P08670|VIME_HUMAN	sp|P08670|VIME_HUMAN Vimentin OS=Homo sapiens GN=VIM PE=1 SV=4	MFGGPGTASR		14	23	980.4622802734375
pepb15a1	b15.a1.a1	sp|P08670|VIME_HUMAN	sp|P08670|VIME_HUMAN Vimentin OS=Homo sapiens GN=VIM PE=1 SV=4	DGQVINETSQHHDDLE		451	466	1836.7999267578125
pepb15a3	b15.a1.a1	sp|P08670|VIME_HUMAN	sp|P08670|VIME_HUMAN Vimentin OS=Homo sapiens GN=VIM PE=1 SV=4	LQDEIQNMK		365	373	1118.551513671875
pepb15a8	b15.a1.a1	sp|P08670|VIME_HUMAN	sp|P08670|VIME_HUMAN Vimentin OS=Homo sapiens GN=VIM PE=1 SV=4	SLYASSPGGVYATR		51	64	1428.712158203125
pepb15a2	b15.a1.a1	sp|P08670|VIME_HUMAN	sp|P08670|VIME_HUMAN Vimentin OS=Homo sapiens GN=VIM PE=1 SV=4	ILLAELEQLK		130	139	1169.71435546875
pepb15a5	b15.a1.a1	sp|P08670|VIME_HUMAN	sp|P08670|VIME_HUMAN Vimentin OS=Homo sapiens GN=VIM PE=1 SV=4	ISLPLPNFSSLNLR		411	424	1570.8956298828125
pepb16a4	b16.a1.a1	sp|P05387|RLA2_HUMAN	sp|P05387|RLA2_HUMAN 60S acidic ribosomal protein P2 OS=Homo sapiens GN=RPLP2 PE=1 SV=1	ILDSVGIEADDDR		26	38	1417.6810302734375
pepb16a3	b16.a1.a1	sp|P05387|RLA2_HUMAN	sp|P05387|RLA2_HUMAN 60S acidic ribosomal protein P2 OS=Homo sapiens GN=RPLP2 PE=1 SV=1	LASVPAGGAVAVSAAPGSAAPAAGSAPAAAEEK		62	94	2774.432373046875
pepb16a7	b16.a1.a1	sp|P05387|RLA2_HUMAN	sp|P05387|RLA2_HUMAN 60S acidic ribosomal protein P2 OS=Homo sapiens GN=RPLP2 PE=1 SV=1	NIEDVIAQGIGK		50	61	1256.6849365234375
pepb16a6	b16.a1.a1	sp|P05387|RLA2_HUMAN	sp|P05387|RLA2_HUMAN 60S acidic ribosomal protein P2 OS=Homo sapiens GN=RPLP2 PE=1 SV=1	KEESEESDDDMGFGLFD	M11:+15.99491	99	115	1965.754638671875
pepb16a5	b16.a1.a1	sp|P05387|RLA2_HUMAN	sp|P05387|RLA2_HUMAN 60S acidic ribosomal protein P2 OS=Homo sapiens GN=RPLP2 PE=1 SV=1	KEESEESDDDMGFGLFD		99	115	1949.7596435546875
pepb16a8	b16.a1.a1	sp|P05387|RLA2_HUMAN	sp|P05387|RLA2_HUMAN 60S acidic ribosomal protein P2 OS=Homo sapiens GN=RPLP2 PE=1 SV=1	YVASYLLAALGGNSSPSAK		3	21	1868.9757080078125
pepb16a2	b16.a2.a1	sp|P05386|RLA1_HUMAN	sp|P05386|RLA1_HUMAN 60S acidic ribosomal protein P1 OS=Homo sapiens GN=RPLP1 PE=1 SV=1	AGAAPAGGPAPSTAAAPAEEK		72	92	1791.8875732421875
pepb16a6	b16.a2.a1	sp|P05386|RLA1_HUMAN	sp|P05386|RLA1_HUMAN 60S acidic ribosomal protein P1 OS=Homo sapiens GN=RPLP1 PE=1 SV=1	KEESEESDDDMGFGLFD	M11:+15.99491	98	114	1965.754638671875
pepb16a5	b16.a2.a1	sp|P05386|RLA1_HUMAN	sp|P05386|RLA1_HUMAN 60S acidic ribosomal protein P1 OS=Homo sapiens GN=RPLP1 PE=1 SV=1	KEESEESDDDMGFGLFD		98	114	1949.7596435546875
pepb16a1	b16.a2.a1	sp|P05386|RLA1_HUMAN	sp|P05386|RLA1_HUMAN 60S acidic ribosomal protein P1 OS=Homo sapiens GN=RPLP1 PE=1 SV=1	AAGVNVEPFWPGLFAK		34	49	1702.8956298828125
pepb17a2	b17.a1.a1	sp|O75475|PSIP1_HUMAN	sp|O75475|PSIP1_HUMAN PC4 and SFRS1-interacting protein OS=Homo sapiens GN=PSIP1 PE=1 SV=1	FSSQQAATK		92	100	967.4848022460938
pepb17a6	b17.a1.a1	sp|O75475|PSIP1_HUMAN	sp|O75475|PSIP1_HUMAN PC4 and SFRS1-interacting protein OS=Homo sapiens GN=PSIP1 PE=1 SV=1	QSNASSDVEVEEK		101	113	1421.6395263671875
pepb17a8	b17.a1.a1	sp|O75475|PSIP1_HUMAN	sp|O75475|PSIP1_HUMAN PC4 and SFRS1-interacting protein OS=Homo sapiens GN=PSIP1 PE=1 SV=1	VSQVIMEK		408	415	933.5078125
pepb17a3	b17.a1.a1	sp|O75475|PSIP1_HUMAN	sp|O75475|PSIP1_HUMAN PC4 and SFRS1-interacting protein OS=Homo sapiens GN=PSIP1 PE=1 SV=1	IDNLDVNR		365	372	958.4957275390625
pepb17a7	b17.a1.a1	sp|O75475|PSIP1_HUMAN	sp|O75475|PSIP1_HUMAN PC4 and SFRS1-interacting protein OS=Homo sapiens GN=PSIP1 PE=1 SV=1	VDEVPDGAVKPPTNK		25	39	1565.8173828125
pepb17a1	b17.a1.a1	sp|O75475|PSIP1_HUMAN	sp|O75475|PSIP1_HUMAN PC4 and SFRS1-interacting protein OS=Homo sapiens GN=PSIP1 PE=1 SV=1	DFKPGDLIFAK		4	14	1250.6783447265625
pepb17a5	b17.a1.a1	sp|O75475|PSIP1_HUMAN	sp|O75475|PSIP1_HUMAN PC4 and SFRS1-interacting protein OS=Homo sapiens GN=PSIP1 PE=1 SV=1	NMFLVGEGDSVITQVLNK	M2:+15.99491	425	442	1980.0111083984375
pepb17a4	b17.a1.a1	sp|O75475|PSIP1_HUMAN	sp|O75475|PSIP1_HUMAN PC4 and SFRS1-interacting protein OS=Homo sapiens GN=PSIP1 PE=1 SV=1	NMFLVGEGDSVITQVLNK		425	442	1964.0162353515625
pepb18a6	b18.a1.a1	sp|Q16531|DDB1_HUMAN	sp|Q16531|DDB1_HUMAN DNA damage-binding protein 1 OS=Homo sapiens GN=DDB1 PE=1 SV=1	VVEELTR		1132	1138	845.4730834960938
pepb18a2	b18.a1.a1	sp|Q16531|DDB1_HUMAN	sp|Q16531|DDB1_HUMAN DNA damage-binding protein 1 OS=Homo sapiens GN=DDB1 PE=1 SV=1	EEQMDGTVTLK	M4:+15.99491	288	298	1266.588623046875
pepb18a5	b18.a1.a1	sp|Q16531|DDB1_HUMAN	sp|Q16531|DDB1_HUMAN DNA damage-binding protein 1 OS=Homo sapiens GN=DDB1 PE=1 SV=1	IEVQDTSGGTTALRPSASTQALSSSVSSSK		740	769	2952.47607421875
pepb18a7	b18.a1.a1	sp|Q16531|DDB1_HUMAN	sp|Q16531|DDB1_HUMAN DNA damage-binding protein 1 OS=Homo sapiens GN=DDB1 PE=1 SV=1	YLLGDMEGR		271	279	1053.5037841796875
pepb18a1	b18.a1.a1	sp|Q16531|DDB1_HUMAN	sp|Q16531|DDB1_HUMAN DNA damage-binding protein 1 OS=Homo sapiens GN=DDB1 PE=1 SV=1	ALYYLQIHPQELR		515	527	1643.8907470703125
pepb18a4	b18.a1.a1	sp|Q16531|DDB1_HUMAN	sp|Q16531|DDB1_HUMAN DNA damage-binding protein 1 OS=Homo sapiens GN=DDB1 PE=1 SV=1	IAVMELFR		61	68	978.5444946289062
pepb18a3	b18.a1.a1	sp|Q16531|DDB1_HUMAN	sp|Q16531|DDB1_HUMAN DNA damage-binding protein 1 OS=Homo sapiens GN=DDB1 PE=1 SV=1	GDFILVGDLMR		918	928	1235.645751953125
pepb19a7	b19.a1.a1	sp|Q9BUQ8|DDX23_HUMAN	sp|Q9BUQ8|DDX23_HUMAN Probable ATP-dependent RNA helicase DDX23 OS=Homo sapiens GN=DDX23 PE=1 SV=3	MLEDPQER		205	212	1017.4674072265625
pepb19a2	b19.a1.a1	sp|Q9BUQ8|DDX23_HUMAN	sp|Q9BUQ8|DDX23_HUMAN Probable ATP-dependent RNA helicase DDX23 OS=Homo sapiens GN=DDX23 PE=1 SV=3	DIIGVAETGSGK		430	441	1146.6004638671875
pepb19a3	b19.a1.a1	sp|Q9BUQ8|DDX23_HUMAN	sp|Q9BUQ8|DDX23_HUMAN Probable ATP-dependent RNA helicase DDX23 OS=Homo sapiens GN=DDX23 PE=1 SV=3	DILVATDVAGR		716	726	1129.62158203125
pepb19a4	b19.a1.a1	sp|Q9BUQ8|DDX23_HUMAN	sp|Q9BUQ8|DDX23_HUMAN Probable ATP-dependent RNA helicase DDX23 OS=Homo sapiens GN=DDX23 PE=1 SV=3	ELAQQIEEETIK		479	490	1430.7376708984375
pepb19a5	b19.a1.a1	sp|Q9BUQ8|DDX23_HUMAN	sp|Q9BUQ8|DDX23_HUMAN Probable ATP-dependent RNA helicase DDX23 OS=Homo sapiens GN=DDX23 PE=1 SV=3	GFIAGIDLK		302	310	933.540771484375
pepb19a6	b19.a1.a1	sp|Q9BUQ8|DDX23_HUMAN	sp|Q9BUQ8|DDX23_HUMAN Probable ATP-dependent RNA helicase DDX23 OS=Homo sapiens GN=DDX23 PE=1 SV=3	IEESDQGPYAIILAPTR		462	478	1872.9705810546875
pepb19a1	b19.a1.a1	sp|Q9BUQ8|DDX23_HUMAN	sp|Q9BUQ8|DDX23_HUMAN Probable ATP-dependent RNA helicase DDX23 OS=Homo sapiens GN=DDX23 PE=1 SV=3	AQPLSLEELLAK		139	150	1311.7523193359375
pepb20a3	b20.a1.a1	sp|P05388|RLA0_HUMAN	sp|P05388|RLA0_HUMAN 60S acidic ribosomal protein P0 OS=Homo sapiens GN=RPLP0 PE=1 SV=1	GNVGFVFTK		84	92	968.5203857421875
pepb20a5	b20.a1.a1	sp|P05388|RLA0_HUMAN	sp|P05388|RLA0_HUMAN 60S acidic ribosomal protein P0 OS=Homo sapiens GN=RPLP0 PE=1 SV=1	IIQLLDDYPK		17	26	1217.677978515625
pepb20a6	b20.a1.a1	sp|P05388|RLA0_HUMAN	sp|P05388|RLA0_HUMAN 60S acidic ribosomal protein P0 OS=Homo sapiens GN=RPLP0 PE=1 SV=1	TSFFQALGITTK		135	146	1313.71044921875
pepb20a4	b20.a1.a1	sp|P05388|RLA0_HUMAN	sp|P05388|RLA0_HUMAN 60S acidic ribosomal protein P0 OS=Homo sapiens GN=RPLP0 PE=1 SV=1	GTIEILSDVQLIK		150	162	1428.8311767578125
pepb20a7	b20.a1.a1	sp|P05388|RLA0_HUMAN	sp|P05388|RLA0_HUMAN 60S acidic ribosomal protein P0 OS=Homo sapiens GN=RPLP0 PE=1 SV=1	VLALSVETDYTFPLAEK		248	264	1896.00048828125
pepb20a1	b20.a1.a1	sp|P05388|RLA0_HUMAN	sp|P05388|RLA0_HUMAN 60S acidic ribosomal protein P0 OS=Homo sapiens GN=RPLP0 PE=1 SV=1	AFLADPSAFVAAAPVAAATTAAPAAAAAPAK		267	297	2752.467041015625
pepb20a2	b20.a1.a1	sp|P05388|RLA0_HUMAN	sp|P05388|RLA0_HUMAN 60S acidic ribosomal protein P0 OS=Homo sapiens GN=RPLP0 PE=1 SV=1	EESEESDEDMGFGLFD		302	317	1835.680419921875
pepb21a2	b21.a1.a1	sp|P18887|XRCC1_HUMAN	sp|P18887|XRCC1_HUMAN DNA repair protein XRCC1 OS=Homo sapiens GN=XRCC1 PE=1 SV=2	AIGSTSKPQESPK		231	243	1329.7012939453125
pepb21a1	b21.a1.a1	sp|P18887|XRCC1_HUMAN	sp|P18887|XRCC1_HUMAN DNA repair protein XRCC1 OS=Homo sapiens GN=XRCC1 PE=1 SV=2	AGPEELGK		311	318	800.415283203125
pepb21a5	b21.a1.a1	sp|P18887|XRCC1_HUMAN	sp|P18887|XRCC1_HUMAN DNA repair protein XRCC1 OS=Homo sapiens GN=XRCC1 PE=1 SV=2	TPATAPVPAR		281	290	980.5527954101562
pepb21a6	b21.a1.a1	sp|P18887|XRCC1_HUMAN	sp|P18887|XRCC1_HUMAN DNA repair protein XRCC1 OS=Homo sapiens GN=XRCC1 PE=1 SV=2	YSQVLGLGGR		370	379	1049.57421875
pepb21a4	b21.a1.a1	sp|P18887|XRCC1_HUMAN	sp|P18887|XRCC1_HUMAN DNA repair protein XRCC1 OS=Homo sapiens GN=XRCC1 PE=1 SV=2	LLPHQLYGVVPQA		621	633	1434.810791015625
pepb21a3	b21.a1.a1	sp|P18887|XRCC1_HUMAN	sp|P18887|XRCC1_HUMAN DNA repair protein XRCC1 OS=Homo sapiens GN=XRCC1 PE=1 SV=2	DSPFGLSFVR		139	148	1124.5738525390625
pepb21a2	b21.a1.a2	tr|F5H8D7|F5H8D7_HUMAN	tr|F5H8D7|F5H8D7_HUMAN DNA repair protein XRCC1 OS=Homo sapiens GN=XRCC1 PE=2 SV=1	AIGSTSKPQESPK		200	212	1329.7012939453125
pepb21a1	b21.a1.a2	tr|F5H8D7|F5H8D7_HUMAN	tr|F5H8D7|F5H8D7_HUMAN DNA repair protein XRCC1 OS=Homo sapiens GN=XRCC1 PE=2 SV=1	AGPEELGK		280	287	800.415283203125
pepb21a5	b21.a1.a2	tr|F5H8D7|F5H8D7_HUMAN	tr|F5H8D7|F5H8D7_HUMAN DNA repair protein XRCC1 OS=Homo sapiens GN=XRCC1 PE=2 SV=1	TPATAPVPAR		250	259	980.5527954101562
pepb21a6	b21.a1.a2	tr|F5H8D7|F5H8D7_HUMAN	tr|F5H8D7|F5H8D7_HUMAN DNA repair protein XRCC1 OS=Homo sapiens GN=XRCC1 PE=2 SV=1	YSQVLGLGGR		339	348	1049.57421875
pepb21a4	b21.a1.a2	tr|F5H8D7|F5H8D7_HUMAN	tr|F5H8D7|F5H8D7_HUMAN DNA repair protein XRCC1 OS=Homo sapiens GN=XRCC1 PE=2 SV=1	LLPHQLYGVVPQA		590	602	1434.810791015625
pepb21a3	b21.a1.a2	tr|F5H8D7|F5H8D7_HUMAN	tr|F5H8D7|F5H8D7_HUMAN DNA repair protein XRCC1 OS=Homo sapiens GN=XRCC1 PE=2 SV=1	DSPFGLSFVR		108	117	1124.5738525390625
pepb22a2	b22.a1.a1	sp|P05198|IF2A_HUMAN	sp|P05198|IF2A_HUMAN Eukaryotic translation initiation factor 2 subunit 1 OS=Homo sapiens GN=EIF2S1 PE=1 SV=3	ENAEVDGDDDAEEMEAK	M14:+15.99491	296	312	1882.7135009765625
pepb22a5	b22.a1.a1	sp|P05198|IF2A_HUMAN	sp|P05198|IF2A_HUMAN Eukaryotic translation initiation factor 2 subunit 1 OS=Homo sapiens GN=EIF2S1 PE=1 SV=3	VVTDTDETELAR		277	288	1348.6595458984375
pepb22a3	b22.a1.a1	sp|P05198|IF2A_HUMAN	sp|P05198|IF2A_HUMAN Eukaryotic translation initiation factor 2 subunit 1 OS=Homo sapiens GN=EIF2S1 PE=1 SV=3	EVLINNINR		174	182	1084.6114501953125
pepb22a6	b22.a1.a1	sp|P05198|IF2A_HUMAN	sp|P05198|IF2A_HUMAN Eukaryotic translation initiation factor 2 subunit 1 OS=Homo sapiens GN=EIF2S1 PE=1 SV=3	YVMTTTTLER		235	244	1214.6090087890625
pepb22a1	b22.a1.a1	sp|P05198|IF2A_HUMAN	sp|P05198|IF2A_HUMAN Eukaryotic translation initiation factor 2 subunit 1 OS=Homo sapiens GN=EIF2S1 PE=1 SV=3	DEQLESLFQR		124	133	1264.6171875
pepb22a4	b22.a1.a1	sp|P05198|IF2A_HUMAN	sp|P05198|IF2A_HUMAN Eukaryotic translation initiation factor 2 subunit 1 OS=Homo sapiens GN=EIF2S1 PE=1 SV=3	TEGLSVLSQAMAVIK		245	259	1546.851318359375
pepb23a4	b23.a1.a1	sp|P35527|K1C9_HUMAN	sp|P35527|K1C9_HUMAN Keratin, type I cytoskeletal 9 OS=Homo sapiens GN=KRT9 PE=1 SV=3	SRSGGGGGGGLGSGGSIR		12	29	1475.7314453125
pepb23a2	b23.a1.a1	sp|P35527|K1C9_HUMAN	sp|P35527|K1C9_HUMAN Keratin, type I cytoskeletal 9 OS=Homo sapiens GN=KRT9 PE=1 SV=3	GGSGGSYGGGGSGGGYGGGSGSR		491	513	1791.7281494140625
pepb23a1	b23.a1.a1	sp|P35527|K1C9_HUMAN	sp|P35527|K1C9_HUMAN Keratin, type I cytoskeletal 9 OS=Homo sapiens GN=KRT9 PE=1 SV=3	FSSSSGYGGGSSR		47	59	1235.529052734375
pepb23a3	b23.a1.a1	sp|P35527|K1C9_HUMAN	sp|P35527|K1C9_HUMAN Keratin, type I cytoskeletal 9 OS=Homo sapiens GN=KRT9 PE=1 SV=3	SGGGGGGGLGSGGSIR		14	29	1232.59814453125
pepb23a5	b23.a1.a1	sp|P35527|K1C9_HUMAN	sp|P35527|K1C9_HUMAN Keratin, type I cytoskeletal 9 OS=Homo sapiens GN=KRT9 PE=1 SV=3	STMQELNSR		155	163	1065.499755859375
pepb24a5	b24.a1.a1	sp|Q04837|SSBP_HUMAN	sp|Q04837|SSBP_HUMAN Single-stranded DNA-binding protein, mitochondrial OS=Homo sapiens GN=SSBP1 PE=1 SV=1	VGQDPVLR		39	46	883.5
pepb24a1	b24.a1.a1	sp|Q04837|SSBP_HUMAN	sp|Q04837|SSBP_HUMAN Single-stranded DNA-binding protein, mitochondrial OS=Homo sapiens GN=SSBP1 PE=1 SV=1	DVAYQYVK		96	103	985.4993286132812
pepb24a2	b24.a1.a1	sp|Q04837|SSBP_HUMAN	sp|Q04837|SSBP_HUMAN Single-stranded DNA-binding protein, mitochondrial OS=Homo sapiens GN=SSBP1 PE=1 SV=1	ESETTTSLVLER		17	28	1364.6907958984375
pepb24a4	b24.a1.a1	sp|Q04837|SSBP_HUMAN	sp|Q04837|SSBP_HUMAN Single-stranded DNA-binding protein, mitochondrial OS=Homo sapiens GN=SSBP1 PE=1 SV=1	SGDSEVYQLGDVSQK		67	81	1611.7501220703125
pepb24a3	b24.a1.a1	sp|Q04837|SSBP_HUMAN	sp|Q04837|SSBP_HUMAN Single-stranded DNA-binding protein, mitochondrial OS=Homo sapiens GN=SSBP1 PE=1 SV=1	QATTIIADNIIFLSDQTK		128	145	1992.065185546875
pepb25a4	b25.a1.a1	sp|Q9ULV4-2|COR1C_HUMAN	sp|Q9ULV4-2|COR1C_HUMAN Isoform 2 of Coronin-1C OS=Homo sapiens GN=CORO1C	TTDTASVQNEAK		435	446	1264.60205078125
pepb25a3	b25.a1.a1	sp|Q9ULV4-2|COR1C_HUMAN	sp|Q9ULV4-2|COR1C_HUMAN Isoform 2 of Coronin-1C OS=Homo sapiens GN=CORO1C	NILDSKPTANK		414	424	1200.65869140625
pepb25a2	b25.a1.a1	sp|Q9ULV4-2|COR1C_HUMAN	sp|Q9ULV4-2|COR1C_HUMAN Isoform 2 of Coronin-1C OS=Homo sapiens GN=CORO1C	NADPILISLK		388	397	1083.641357421875
pepb25a5	b25.a1.a1	sp|Q9ULV4-2|COR1C_HUMAN	sp|Q9ULV4-2|COR1C_HUMAN Isoform 2 of Coronin-1C OS=Homo sapiens GN=CORO1C	YFEITDESPYVHYLNTFSSK		298	317	2440.134765625
pepb25a1	b25.a1.a1	sp|Q9ULV4-2|COR1C_HUMAN	sp|Q9ULV4-2|COR1C_HUMAN Isoform 2 of Coronin-1C OS=Homo sapiens GN=CORO1C	AIFLADGNVFTTGFSR		230	245	1715.8756103515625
pepb25a4	b25.a1.a2	sp|Q9ULV4-3|COR1C_HUMAN	sp|Q9ULV4-3|COR1C_HUMAN Isoform 3 of Coronin-1C OS=Homo sapiens GN=CORO1C	TTDTASVQNEAK		482	493	1264.60205078125
pepb25a3	b25.a1.a2	sp|Q9ULV4-3|COR1C_HUMAN	sp|Q9ULV4-3|COR1C_HUMAN Isoform 3 of Coronin-1C OS=Homo sapiens GN=CORO1C	NILDSKPTANK		461	471	1200.65869140625
pepb25a2	b25.a1.a2	sp|Q9ULV4-3|COR1C_HUMAN	sp|Q9ULV4-3|COR1C_HUMAN Isoform 3 of Coronin-1C OS=Homo sapiens GN=CORO1C	NADPILISLK		435	444	1083.641357421875
pepb25a5	b25.a1.a2	sp|Q9ULV4-3|COR1C_HUMAN	sp|Q9ULV4-3|COR1C_HUMAN Isoform 3 of Coronin-1C OS=Homo sapiens GN=CORO1C	YFEITDESPYVHYLNTFSSK		345	364	2440.134765625
pepb25a1	b25.a1.a2	sp|Q9ULV4-3|COR1C_HUMAN	sp|Q9ULV4-3|COR1C_HUMAN Isoform 3 of Coronin-1C OS=Homo sapiens GN=CORO1C	AIFLADGNVFTTGFSR		277	292	1715.8756103515625
pepb25a4	b25.a1.a3	sp|Q9ULV4|COR1C_HUMAN	sp|Q9ULV4|COR1C_HUMAN Coronin-1C OS=Homo sapiens GN=CORO1C PE=1 SV=1	TTDTASVQNEAK		429	440	1264.60205078125
pepb25a3	b25.a1.a3	sp|Q9ULV4|COR1C_HUMAN	sp|Q9ULV4|COR1C_HUMAN Coronin-1C OS=Homo sapiens GN=CORO1C PE=1 SV=1	NILDSKPTANK		408	418	1200.65869140625
pepb25a2	b25.a1.a3	sp|Q9ULV4|COR1C_HUMAN	sp|Q9ULV4|COR1C_HUMAN Coronin-1C OS=Homo sapiens GN=CORO1C PE=1 SV=1	NADPILISLK		382	391	1083.641357421875
pepb25a5	b25.a1.a3	sp|Q9ULV4|COR1C_HUMAN	sp|Q9ULV4|COR1C_HUMAN Coronin-1C OS=Homo sapiens GN=CORO1C PE=1 SV=1	YFEITDESPYVHYLNTFSSK		292	311	2440.134765625
pepb25a1	b25.a1.a3	sp|Q9ULV4|COR1C_HUMAN	sp|Q9ULV4|COR1C_HUMAN Coronin-1C OS=Homo sapiens GN=CORO1C PE=1 SV=1	AIFLADGNVFTTGFSR		224	239	1715.8756103515625
pepb25a4	b25.a1.a4	tr|B4E3S0|B4E3S0_HUMAN	tr|B4E3S0|B4E3S0_HUMAN Coronin OS=Homo sapiens GN=CORO1C PE=2 SV=1	TTDTASVQNEAK		324	335	1264.60205078125
pepb25a3	b25.a1.a4	tr|B4E3S0|B4E3S0_HUMAN	tr|B4E3S0|B4E3S0_HUMAN Coronin OS=Homo sapiens GN=CORO1C PE=2 SV=1	NILDSKPTANK		303	313	1200.65869140625
pepb25a2	b25.a1.a4	tr|B4E3S0|B4E3S0_HUMAN	tr|B4E3S0|B4E3S0_HUMAN Coronin OS=Homo sapiens GN=CORO1C PE=2 SV=1	NADPILISLK		277	286	1083.641357421875
pepb25a5	b25.a1.a4	tr|B4E3S0|B4E3S0_HUMAN	tr|B4E3S0|B4E3S0_HUMAN Coronin OS=Homo sapiens GN=CORO1C PE=2 SV=1	YFEITDESPYVHYLNTFSSK		187	206	2440.134765625
pepb25a1	b25.a1.a4	tr|B4E3S0|B4E3S0_HUMAN	tr|B4E3S0|B4E3S0_HUMAN Coronin OS=Homo sapiens GN=CORO1C PE=2 SV=1	AIFLADGNVFTTGFSR		119	134	1715.8756103515625
pepb26a1	b26.a1.a1	sp|P42285|SK2L2_HUMAN	sp|P42285|SK2L2_HUMAN Superkiller viralicidic activity 2-like 2 OS=Homo sapiens GN=SKIV2L2 PE=1 SV=3	AIGNTELENK		1013	1022	1088.5587158203125
pepb26a2	b26.a1.a1	sp|P42285|SK2L2_HUMAN	sp|P42285|SK2L2_HUMAN Superkiller viralicidic activity 2-like 2 OS=Homo sapiens GN=SKIV2L2 PE=1 SV=3	EDNFNTAMQVLR		340	351	1437.679443359375
pepb26a4	b26.a1.a1	sp|P42285|SK2L2_HUMAN	sp|P42285|SK2L2_HUMAN Superkiller viralicidic activity 2-like 2 OS=Homo sapiens GN=SKIV2L2 PE=1 SV=3	IVIPNEESVVIYYK		615	628	1665.91015625
pepb26a3	b26.a1.a1	sp|P42285|SK2L2_HUMAN	sp|P42285|SK2L2_HUMAN Superkiller viralicidic activity 2-like 2 OS=Homo sapiens GN=SKIV2L2 PE=1 SV=3	EYPFILDAFQR		135	145	1398.7056884765625
pepb26a5	b26.a1.a1	sp|P42285|SK2L2_HUMAN	sp|P42285|SK2L2_HUMAN Superkiller viralicidic activity 2-like 2 OS=Homo sapiens GN=SKIV2L2 PE=1 SV=3	NFQPVIIFSFSK		385	396	1426.7733154296875
pepb26a1	b26.a1.a2	tr|F5H7E2|F5H7E2_HUMAN	tr|F5H7E2|F5H7E2_HUMAN Superkiller viralicidic activity 2-like 2 OS=Homo sapiens GN=SKIV2L2 PE=2 SV=1	AIGNTELENK		912	921	1088.5587158203125
pepb26a2	b26.a1.a2	tr|F5H7E2|F5H7E2_HUMAN	tr|F5H7E2|F5H7E2_HUMAN Superkiller viralicidic activity 2-like 2 OS=Homo sapiens GN=SKIV2L2 PE=2 SV=1	EDNFNTAMQVLR		239	250	1437.679443359375
pepb26a4	b26.a1.a2	tr|F5H7E2|F5H7E2_HUMAN	tr|F5H7E2|F5H7E2_HUMAN Superkiller viralicidic activity 2-like 2 OS=Homo sapiens GN=SKIV2L2 PE=2 SV=1	IVIPNEESVVIYYK		514	527	1665.91015625
pepb26a3	b26.a1.a2	tr|F5H7E2|F5H7E2_HUMAN	tr|F5H7E2|F5H7E2_HUMAN Superkiller viralicidic activity 2-like 2 OS=Homo sapiens GN=SKIV2L2 PE=2 SV=1	EYPFILDAFQR		34	44	1398.7056884765625
pepb26a5	b26.a1.a2	tr|F5H7E2|F5H7E2_HUMAN	tr|F5H7E2|F5H7E2_HUMAN Superkiller viralicidic activity 2-like 2 OS=Homo sapiens GN=SKIV2L2 PE=2 SV=1	NFQPVIIFSFSK		284	295	1426.7733154296875
pepb27a4	b27.a1.a1	sp|Q08945|SSRP1_HUMAN	sp|Q08945|SSRP1_HUMAN FACT complex subunit SSRP1 OS=Homo sapiens GN=SSRP1 PE=1 SV=1	SDHPGISITDLSK		567	579	1369.6961669921875
pepb27a3	b27.a1.a1	sp|Q08945|SSRP1_HUMAN	sp|Q08945|SSRP1_HUMAN FACT complex subunit SSRP1 OS=Homo sapiens GN=SSRP1 PE=1 SV=1	QGTQYTFSSIER		397	408	1416.67578125
pepb27a5	b27.a1.a1	sp|Q08945|SSRP1_HUMAN	sp|Q08945|SSRP1_HUMAN FACT complex subunit SSRP1 OS=Homo sapiens GN=SSRP1 PE=1 SV=1	VDNIQAGELTEGIWR		40	54	1700.8607177734375
pepb27a1	b27.a1.a1	sp|Q08945|SSRP1_HUMAN	sp|Q08945|SSRP1_HUMAN FACT complex subunit SSRP1 OS=Homo sapiens GN=SSRP1 PE=1 SV=1	AETLEFNDVYQEVK	A1:+42.01057	2	15	1726.8173828125
pepb27a2	b27.a1.a1	sp|Q08945|SSRP1_HUMAN	sp|Q08945|SSRP1_HUMAN FACT complex subunit SSRP1 OS=Homo sapiens GN=SSRP1 PE=1 SV=1	FYVPPTQEDGVDPVEAFAQNVLSK		165	188	2650.303955078125
pepb28a4	b28.a1.a1	sp|P20042|IF2B_HUMAN	sp|P20042|IF2B_HUMAN Eukaryotic translation initiation factor 2 subunit 2 OS=Homo sapiens GN=EIF2S2 PE=1 SV=2	SPDTILQK		286	293	901.4993286132812
pepb28a2	b28.a1.a1	sp|P20042|IF2B_HUMAN	sp|P20042|IF2B_HUMAN Eukaryotic translation initiation factor 2 subunit 2 OS=Homo sapiens GN=EIF2S2 PE=1 SV=2	FPDEDEILEK		133	142	1234.584228515625
pepb28a3	b28.a1.a1	sp|P20042|IF2B_HUMAN	sp|P20042|IF2B_HUMAN Eukaryotic translation initiation factor 2 subunit 2 OS=Homo sapiens GN=EIF2S2 PE=1 SV=2	IFDIDEAEEGVK		88	99	1364.657958984375
pepb28a1	b28.a1.a1	sp|P20042|IF2B_HUMAN	sp|P20042|IF2B_HUMAN Eukaryotic translation initiation factor 2 subunit 2 OS=Homo sapiens GN=EIF2S2 PE=1 SV=2	DYTYEELLNR		173	182	1315.616943359375
pepb29a4	b29.a1.a1	sp|P12956|XRCC6_HUMAN	sp|P12956|XRCC6_HUMAN X-ray repair cross-complementing protein 6 OS=Homo sapiens GN=XRCC6 PE=1 SV=2	VEYSEEELK		557	565	1125.5313720703125
pepb29a3	b29.a1.a1	sp|P12956|XRCC6_HUMAN	sp|P12956|XRCC6_HUMAN X-ray repair cross-complementing protein 6 OS=Homo sapiens GN=XRCC6 PE=1 SV=2	SDSFENPVLQQHFR		475	488	1703.81396484375
pepb29a2	b29.a1.a1	sp|P12956|XRCC6_HUMAN	sp|P12956|XRCC6_HUMAN X-ray repair cross-complementing protein 6 OS=Homo sapiens GN=XRCC6 PE=1 SV=2	DSLIFLVDASK		36	46	1207.6573486328125
pepb29a1	b29.a1.a1	sp|P12956|XRCC6_HUMAN	sp|P12956|XRCC6_HUMAN X-ray repair cross-complementing protein 6 OS=Homo sapiens GN=XRCC6 PE=1 SV=2	DLLAVVFYGTEK		81	92	1354.7257080078125
pepb30a2	b30.a1.a1	sp|P18846|ATF1_HUMAN	sp|P18846|ATF1_HUMAN Cyclic AMP-dependent transcription factor ATF-1 OS=Homo sapiens GN=ATF1 PE=1 SV=2	TDDPQLK		209	215	816.4102172851562
pepb30a3	b30.a1.a1	sp|P18846|ATF1_HUMAN	sp|P18846|ATF1_HUMAN Cyclic AMP-dependent transcription factor ATF-1 OS=Homo sapiens GN=ATF1 PE=1 SV=2	VAVLENQNK		245	253	1014.5582885742188
pepb30a2	b30.a1.a2	tr|B4DRF9|B4DRF9_HUMAN	tr|B4DRF9|B4DRF9_HUMAN Cyclic AMP-dependent transcription factor ATF-1 OS=Homo sapiens GN=ATF1 PE=2 SV=1	TDDPQLK		74	80	816.4102172851562
pepb30a3	b30.a1.a2	tr|B4DRF9|B4DRF9_HUMAN	tr|B4DRF9|B4DRF9_HUMAN Cyclic AMP-dependent transcription factor ATF-1 OS=Homo sapiens GN=ATF1 PE=2 SV=1	VAVLENQNK		110	118	1014.5582885742188
pepb30a3	b30.a2.a1	sp|P16220-2|CREB1_HUMAN	sp|P16220-2|CREB1_HUMAN Isoform CREB-B of Cyclic AMP-responsive element-binding protein 1 OS=Homo sapiens GN=CREB1	VAVLENQNK		301	309	1014.5582885742188
pepb30a1	b30.a2.a1	sp|P16220-2|CREB1_HUMAN	sp|P16220-2|CREB1_HUMAN Isoform CREB-B of Cyclic AMP-responsive element-binding protein 1 OS=Homo sapiens GN=CREB1	ILNDLSSDAPGVPR		123	136	1453.7650146484375
pepb30a3	b30.a2.a2	sp|P16220-3|CREB1_HUMAN	sp|P16220-3|CREB1_HUMAN Isoform 3 of Cyclic AMP-responsive element-binding protein 1 OS=Homo sapiens GN=CREB1	VAVLENQNK		204	212	1014.5582885742188
pepb30a1	b30.a2.a2	sp|P16220-3|CREB1_HUMAN	sp|P16220-3|CREB1_HUMAN Isoform 3 of Cyclic AMP-responsive element-binding protein 1 OS=Homo sapiens GN=CREB1	ILNDLSSDAPGVPR		137	150	1453.7650146484375
pepb30a3	b30.a2.a3	sp|P16220|CREB1_HUMAN	sp|P16220|CREB1_HUMAN Cyclic AMP-responsive element-binding protein 1 OS=Homo sapiens GN=CREB1 PE=1 SV=2	VAVLENQNK		315	323	1014.5582885742188
pepb30a1	b30.a2.a3	sp|P16220|CREB1_HUMAN	sp|P16220|CREB1_HUMAN Cyclic AMP-responsive element-binding protein 1 OS=Homo sapiens GN=CREB1 PE=1 SV=2	ILNDLSSDAPGVPR		137	150	1453.7650146484375
pepb31a1	b31.a1.a1	sp|P10412|H14_HUMAN	sp|P10412|H14_HUMAN Histone H1.4 OS=Homo sapiens GN=HIST1H1E PE=1 SV=2	ALAAAGYDVEK		65	75	1107.5684814453125
pepb31a3	b31.a1.a1	sp|P10412|H14_HUMAN	sp|P10412|H14_HUMAN Histone H1.4 OS=Homo sapiens GN=HIST1H1E PE=1 SV=2	SGVSLAALK		55	63	845.509521484375
pepb31a2	b31.a1.a1	sp|P10412|H14_HUMAN	sp|P10412|H14_HUMAN Histone H1.4 OS=Homo sapiens GN=HIST1H1E PE=1 SV=2	ASGPPVSELITK		35	46	1198.668212890625
pepb31a1	b31.a1.a2	sp|P16402|H13_HUMAN	sp|P16402|H13_HUMAN Histone H1.3 OS=Homo sapiens GN=HIST1H1D PE=1 SV=2	ALAAAGYDVEK		66	76	1107.5684814453125
pepb31a3	b31.a1.a2	sp|P16402|H13_HUMAN	sp|P16402|H13_HUMAN Histone H1.3 OS=Homo sapiens GN=HIST1H1D PE=1 SV=2	SGVSLAALK		56	64	845.509521484375
pepb31a2	b31.a1.a2	sp|P16402|H13_HUMAN	sp|P16402|H13_HUMAN Histone H1.3 OS=Homo sapiens GN=HIST1H1D PE=1 SV=2	ASGPPVSELITK		36	47	1198.668212890625
pepb31a1	b31.a1.a3	sp|P16403|H12_HUMAN	sp|P16403|H12_HUMAN Histone H1.2 OS=Homo sapiens GN=HIST1H1C PE=1 SV=2	ALAAAGYDVEK		65	75	1107.5684814453125
pepb31a3	b31.a1.a3	sp|P16403|H12_HUMAN	sp|P16403|H12_HUMAN Histone H1.2 OS=Homo sapiens GN=HIST1H1C PE=1 SV=2	SGVSLAALK		55	63	845.509521484375
pepb31a2	b31.a1.a3	sp|P16403|H12_HUMAN	sp|P16403|H12_HUMAN Histone H1.2 OS=Homo sapiens GN=HIST1H1C PE=1 SV=2	ASGPPVSELITK		35	46	1198.668212890625
pepb32a1	b32.a1.a1	sp|P15927-2|RFA2_HUMAN	sp|P15927-2|RFA2_HUMAN Isoform 2 of Replication protein A 32 kDa subunit OS=Homo sapiens GN=RPA2	APTNIVYK		94	101	905.509521484375
pepb32a2	b32.a1.a1	sp|P15927-2|RFA2_HUMAN	sp|P15927-2|RFA2_HUMAN Isoform 2 of Replication protein A 32 kDa subunit OS=Homo sapiens GN=RPA2	IDDMTAAPMDVR	M9:+15.99491	102	113	1350.6031494140625
pepb32a3	b32.a1.a1	sp|P15927-2|RFA2_HUMAN	sp|P15927-2|RFA2_HUMAN Isoform 2 of Replication protein A 32 kDa subunit OS=Homo sapiens GN=RPA2	QAVDFLSNEGHIYSTVDDDHFK	Q1:-17.02655	252	273	2520.1318359375
pepb32a1	b32.a1.a2	sp|P15927-3|RFA2_HUMAN	sp|P15927-3|RFA2_HUMAN Isoform 3 of Replication protein A 32 kDa subunit OS=Homo sapiens GN=RPA2	APTNIVYK		174	181	905.509521484375
pepb32a2	b32.a1.a2	sp|P15927-3|RFA2_HUMAN	sp|P15927-3|RFA2_HUMAN Isoform 3 of Replication protein A 32 kDa subunit OS=Homo sapiens GN=RPA2	IDDMTAAPMDVR	M9:+15.99491	182	193	1350.6031494140625
pepb32a3	b32.a1.a2	sp|P15927-3|RFA2_HUMAN	sp|P15927-3|RFA2_HUMAN Isoform 3 of Replication protein A 32 kDa subunit OS=Homo sapiens GN=RPA2	QAVDFLSNEGHIYSTVDDDHFK	Q1:-17.02655	332	353	2520.1318359375
pepb32a1	b32.a1.a3	sp|P15927|RFA2_HUMAN	sp|P15927|RFA2_HUMAN Replication protein A 32 kDa subunit OS=Homo sapiens GN=RPA2 PE=1 SV=1	APTNIVYK		86	93	905.509521484375
pepb32a2	b32.a1.a3	sp|P15927|RFA2_HUMAN	sp|P15927|RFA2_HUMAN Replication protein A 32 kDa subunit OS=Homo sapiens GN=RPA2 PE=1 SV=1	IDDMTAAPMDVR	M9:+15.99491	94	105	1350.6031494140625
pepb32a3	b32.a1.a3	sp|P15927|RFA2_HUMAN	sp|P15927|RFA2_HUMAN Replication protein A 32 kDa subunit OS=Homo sapiens GN=RPA2 PE=1 SV=1	QAVDFLSNEGHIYSTVDDDHFK	Q1:-17.02655	244	265	2520.1318359375
pepb33a1	b33.a1.a1	sp|Q7L014|DDX46_HUMAN	sp|Q7L014|DDX46_HUMAN Probable ATP-dependent RNA helicase DDX46 OS=Homo sapiens GN=DDX46 PE=1 SV=2	FDETEQALANER		780	791	1422.6500244140625
pepb33a2	b33.a1.a1	sp|Q7L014|DDX46_HUMAN	sp|Q7L014|DDX46_HUMAN Probable ATP-dependent RNA helicase DDX46 OS=Homo sapiens GN=DDX46 PE=1 SV=2	MSQEEVNVFR		345	354	1238.583740234375
pepb33a3	b33.a1.a1	sp|Q7L014|DDX46_HUMAN	sp|Q7L014|DDX46_HUMAN Probable ATP-dependent RNA helicase DDX46 OS=Homo sapiens GN=DDX46 PE=1 SV=2	VTYVVLDEADR		523	533	1279.6529541015625
pepb34a3	b34.a1.a1	sp|Q9Y5B9|SP16H_HUMAN	sp|Q9Y5B9|SP16H_HUMAN FACT complex subunit SPT16 OS=Homo sapiens GN=SUPT16H PE=1 SV=1	YEEEEEQSR		1006	1014	1198.486328125
pepb34a2	b34.a1.a1	sp|Q9Y5B9|SP16H_HUMAN	sp|Q9Y5B9|SP16H_HUMAN FACT complex subunit SPT16 OS=Homo sapiens GN=SUPT16H PE=1 SV=1	NEGNIFPNPEATFVK		582	596	1676.8282470703125
pepb34a1	b34.a1.a1	sp|Q9Y5B9|SP16H_HUMAN	sp|Q9Y5B9|SP16H_HUMAN FACT complex subunit SPT16 OS=Homo sapiens GN=SUPT16H PE=1 SV=1	APGEQTVPALNLQNAFR		607	623	1825.9559326171875
pepb35a3	b35.a1.a1	sp|Q9NZC9|SMAL1_HUMAN	sp|Q9NZC9|SMAL1_HUMAN SWI/SNF-related matrix-associated actin-dependent regulator of chromatin subfamily A-like protein 1 OS=Homo sapiens GN=SMARCAL1 PE=1 SV=1	SDVLSQLPAK		648	657	1057.5892333984375
pepb35a2	b35.a1.a1	sp|Q9NZC9|SMAL1_HUMAN	sp|Q9NZC9|SMAL1_HUMAN SWI/SNF-related matrix-associated actin-dependent regulator of chromatin subfamily A-like protein 1 OS=Homo sapiens GN=SMARCAL1 PE=1 SV=1	IGQTSSVGIHYLVAK		821	835	1572.874755859375
pepb35a1	b35.a1.a1	sp|Q9NZC9|SMAL1_HUMAN	sp|Q9NZC9|SMAL1_HUMAN SWI/SNF-related matrix-associated actin-dependent regulator of chromatin subfamily A-like protein 1 OS=Homo sapiens GN=SMARCAL1 PE=1 SV=1	FTWEQAFLR		491	499	1197.60546875
pepb35a3	b35.a1.a2	tr|H7BYI2|H7BYI2_HUMAN	tr|H7BYI2|H7BYI2_HUMAN SWI/SNF-related matrix-associated actin-dependent regulator of chromatin subfamily A-like protein 1 (Fragment) OS=Homo sapiens GN=SMARCAL1 PE=2 SV=1	SDVLSQLPAK		490	499	1057.5892333984375
pepb35a2	b35.a1.a2	tr|H7BYI2|H7BYI2_HUMAN	tr|H7BYI2|H7BYI2_HUMAN SWI/SNF-related matrix-associated actin-dependent regulator of chromatin subfamily A-like protein 1 (Fragment) OS=Homo sapiens GN=SMARCAL1 PE=2 SV=1	IGQTSSVGIHYLVAK		663	677	1572.874755859375
pepb35a1	b35.a1.a2	tr|H7BYI2|H7BYI2_HUMAN	tr|H7BYI2|H7BYI2_HUMAN SWI/SNF-related matrix-associated actin-dependent regulator of chromatin subfamily A-like protein 1 (Fragment) OS=Homo sapiens GN=SMARCAL1 PE=2 SV=1	FTWEQAFLR		355	363	1197.60546875
pepb36a1	b36.a1.a1	sp|Q92466|DDB2_HUMAN	sp|Q92466|DDB2_HUMAN DNA damage-binding protein 2 OS=Homo sapiens GN=DDB2 PE=1 SV=1	GIGAGGSITGLK		152	163	1030.589599609375
pepb36a3	b36.a1.a1	sp|Q92466|DDB2_HUMAN	sp|Q92466|DDB2_HUMAN DNA damage-binding protein 2 OS=Homo sapiens GN=DDB2 PE=1 SV=1	YNLIVVGR		348	355	933.5521240234375
pepb36a2	b36.a1.a1	sp|Q92466|DDB2_HUMAN	sp|Q92466|DDB2_HUMAN DNA damage-binding protein 2 OS=Homo sapiens GN=DDB2 PE=1 SV=1	MVVTGDNVGNVILLNMDGK		215	233	1989.0147705078125
pepb37a2	b37.a1.a1	sp|P35244|RFA3_HUMAN	sp|P35244|RFA3_HUMAN Replication protein A 14 kDa subunit OS=Homo sapiens GN=RPA3 PE=1 SV=1	MFILSDGEGK		40	49	1096.53466796875
pepb37a1	b37.a1.a1	sp|P35244|RFA3_HUMAN	sp|P35244|RFA3_HUMAN Replication protein A 14 kDa subunit OS=Homo sapiens GN=RPA3 PE=1 SV=1	IIHDFPQFYPLGIVQHD		105	121	2039.0389404296875
pepb37a3	b37.a1.a1	sp|P35244|RFA3_HUMAN	sp|P35244|RFA3_HUMAN Replication protein A 14 kDa subunit OS=Homo sapiens GN=RPA3 PE=1 SV=1	VDMMDLPR	V1:+42.01057	2	9	1018.469970703125
pepb38a1	b38.a1.a1	sp|Q9BXP5-2|SRRT_HUMAN	sp|Q9BXP5-2|SRRT_HUMAN Isoform 2 of Serrate RNA effector molecule homolog OS=Homo sapiens GN=SRRT	AGAGLGDGER		291	300	902.43310546875
pepb38a2	b38.a1.a1	sp|Q9BXP5-2|SRRT_HUMAN	sp|Q9BXP5-2|SRRT_HUMAN Isoform 2 of Serrate RNA effector molecule homolog OS=Homo sapiens GN=SRRT	MEGGTENDLR	M1:+15.99491	257	266	1137.4844970703125
pepb38a1	b38.a1.a2	sp|Q9BXP5-3|SRRT_HUMAN	sp|Q9BXP5-3|SRRT_HUMAN Isoform 3 of Serrate RNA effector molecule homolog OS=Homo sapiens GN=SRRT	AGAGLGDGER		291	300	902.43310546875
pepb38a2	b38.a1.a2	sp|Q9BXP5-3|SRRT_HUMAN	sp|Q9BXP5-3|SRRT_HUMAN Isoform 3 of Serrate RNA effector molecule homolog OS=Homo sapiens GN=SRRT	MEGGTENDLR	M1:+15.99491	257	266	1137.4844970703125
pepb38a1	b38.a1.a3	sp|Q9BXP5-4|SRRT_HUMAN	sp|Q9BXP5-4|SRRT_HUMAN Isoform 4 of Serrate RNA effector molecule homolog OS=Homo sapiens GN=SRRT	AGAGLGDGER		291	300	902.43310546875
pepb38a2	b38.a1.a3	sp|Q9BXP5-4|SRRT_HUMAN	sp|Q9BXP5-4|SRRT_HUMAN Isoform 4 of Serrate RNA effector molecule homolog OS=Homo sapiens GN=SRRT	MEGGTENDLR	M1:+15.99491	257	266	1137.4844970703125
pepb38a1	b38.a1.a4	sp|Q9BXP5-5|SRRT_HUMAN	sp|Q9BXP5-5|SRRT_HUMAN Isoform 5 of Serrate RNA effector molecule homolog OS=Homo sapiens GN=SRRT	AGAGLGDGER		255	264	902.43310546875
pepb38a2	b38.a1.a4	sp|Q9BXP5-5|SRRT_HUMAN	sp|Q9BXP5-5|SRRT_HUMAN Isoform 5 of Serrate RNA effector molecule homolog OS=Homo sapiens GN=SRRT	MEGGTENDLR	M1:+15.99491	221	230	1137.4844970703125
pepb38a1	b38.a1.a5	sp|Q9BXP5|SRRT_HUMAN	sp|Q9BXP5|SRRT_HUMAN Serrate RNA effector molecule homolog OS=Homo sapiens GN=SRRT PE=1 SV=1	AGAGLGDGER		291	300	902.43310546875
pepb38a2	b38.a1.a5	sp|Q9BXP5|SRRT_HUMAN	sp|Q9BXP5|SRRT_HUMAN Serrate RNA effector molecule homolog OS=Homo sapiens GN=SRRT PE=1 SV=1	MEGGTENDLR	M1:+15.99491	257	266	1137.4844970703125
pepb39a2	b39.a1.a1	sp|P60709|ACTB_HUMAN	sp|P60709|ACTB_HUMAN Actin, cytoplasmic 1 OS=Homo sapiens GN=ACTB PE=1 SV=1	DSYVGDEAQSK		51	61	1198.522705078125
pepb39a1	b39.a1.a1	sp|P60709|ACTB_HUMAN	sp|P60709|ACTB_HUMAN Actin, cytoplasmic 1 OS=Homo sapiens GN=ACTB PE=1 SV=1	AGFAGDDAPR		19	28	976.44873046875
pepb39a2	b39.a1.a2	sp|P62736|ACTA_HUMAN	sp|P62736|ACTA_HUMAN Actin, aortic smooth muscle OS=Homo sapiens GN=ACTA2 PE=1 SV=1	DSYVGDEAQSK		53	63	1198.522705078125
pepb39a1	b39.a1.a2	sp|P62736|ACTA_HUMAN	sp|P62736|ACTA_HUMAN Actin, aortic smooth muscle OS=Homo sapiens GN=ACTA2 PE=1 SV=1	AGFAGDDAPR		21	30	976.44873046875
pepb39a2	b39.a1.a3	sp|P63261|ACTG_HUMAN	sp|P63261|ACTG_HUMAN Actin, cytoplasmic 2 OS=Homo sapiens GN=ACTG1 PE=1 SV=1	DSYVGDEAQSK		51	61	1198.522705078125
pepb39a1	b39.a1.a3	sp|P63261|ACTG_HUMAN	sp|P63261|ACTG_HUMAN Actin, cytoplasmic 2 OS=Homo sapiens GN=ACTG1 PE=1 SV=1	AGFAGDDAPR		19	28	976.44873046875
pepb39a2	b39.a1.a4	sp|P63267|ACTH_HUMAN	sp|P63267|ACTH_HUMAN Actin, gamma-enteric smooth muscle OS=Homo sapiens GN=ACTG2 PE=1 SV=1	DSYVGDEAQSK		52	62	1198.522705078125
pepb39a1	b39.a1.a4	sp|P63267|ACTH_HUMAN	sp|P63267|ACTH_HUMAN Actin, gamma-enteric smooth muscle OS=Homo sapiens GN=ACTG2 PE=1 SV=1	AGFAGDDAPR		20	29	976.44873046875
pepb39a2	b39.a1.a5	sp|P68032|ACTC_HUMAN	sp|P68032|ACTC_HUMAN Actin, alpha cardiac muscle 1 OS=Homo sapiens GN=ACTC1 PE=1 SV=1	DSYVGDEAQSK		53	63	1198.522705078125
pepb39a1	b39.a1.a5	sp|P68032|ACTC_HUMAN	sp|P68032|ACTC_HUMAN Actin, alpha cardiac muscle 1 OS=Homo sapiens GN=ACTC1 PE=1 SV=1	AGFAGDDAPR		21	30	976.44873046875
pepb39a2	b39.a1.a6	sp|P68133|ACTS_HUMAN	sp|P68133|ACTS_HUMAN Actin, alpha skeletal muscle OS=Homo sapiens GN=ACTA1 PE=1 SV=1	DSYVGDEAQSK		53	63	1198.522705078125
pepb39a1	b39.a1.a6	sp|P68133|ACTS_HUMAN	sp|P68133|ACTS_HUMAN Actin, alpha skeletal muscle OS=Homo sapiens GN=ACTA1 PE=1 SV=1	AGFAGDDAPR		21	30	976.44873046875
pepb39a2	b39.a1.a7	tr|A6NL76|A6NL76_HUMAN	tr|A6NL76|A6NL76_HUMAN Actin, alpha skeletal muscle OS=Homo sapiens GN=ACTA1 PE=2 SV=2	DSYVGDEAQSK		53	63	1198.522705078125
pepb39a1	b39.a1.a7	tr|A6NL76|A6NL76_HUMAN	tr|A6NL76|A6NL76_HUMAN Actin, alpha skeletal muscle OS=Homo sapiens GN=ACTA1 PE=2 SV=2	AGFAGDDAPR		21	30	976.44873046875
pepb39a2	b39.a1.a8	tr|B8ZZJ2|B8ZZJ2_HUMAN	tr|B8ZZJ2|B8ZZJ2_HUMAN Actin, gamma-enteric smooth muscle OS=Homo sapiens GN=ACTG2 PE=2 SV=1	DSYVGDEAQSK		52	62	1198.522705078125
pepb39a1	b39.a1.a8	tr|B8ZZJ2|B8ZZJ2_HUMAN	tr|B8ZZJ2|B8ZZJ2_HUMAN Actin, gamma-enteric smooth muscle OS=Homo sapiens GN=ACTG2 PE=2 SV=1	AGFAGDDAPR		20	29	976.44873046875
pepb39a2	b39.a1.a9	tr|C9JFL5|C9JFL5_HUMAN	tr|C9JFL5|C9JFL5_HUMAN Actin, gamma-enteric smooth muscle (Fragment) OS=Homo sapiens GN=ACTG2 PE=2 SV=1	DSYVGDEAQSK		52	62	1198.522705078125
pepb39a1	b39.a1.a9	tr|C9JFL5|C9JFL5_HUMAN	tr|C9JFL5|C9JFL5_HUMAN Actin, gamma-enteric smooth muscle (Fragment) OS=Homo sapiens GN=ACTG2 PE=2 SV=1	AGFAGDDAPR		20	29	976.44873046875
pepb39a2	b39.a1.b10	tr|C9JTX5|C9JTX5_HUMAN	tr|C9JTX5|C9JTX5_HUMAN Actin, cytoplasmic 2 (Fragment) OS=Homo sapiens GN=ACTB PE=2 SV=1	DSYVGDEAQSK		51	61	1198.522705078125
pepb39a1	b39.a1.b10	tr|C9JTX5|C9JTX5_HUMAN	tr|C9JTX5|C9JTX5_HUMAN Actin, cytoplasmic 2 (Fragment) OS=Homo sapiens GN=ACTB PE=2 SV=1	AGFAGDDAPR		19	28	976.44873046875
pepb39a2	b39.a1.b11	tr|C9JUM1|C9JUM1_HUMAN	tr|C9JUM1|C9JUM1_HUMAN Actin, cytoplasmic 2 (Fragment) OS=Homo sapiens GN=ACTB PE=2 SV=1	DSYVGDEAQSK		54	64	1198.522705078125
pepb39a1	b39.a1.b11	tr|C9JUM1|C9JUM1_HUMAN	tr|C9JUM1|C9JUM1_HUMAN Actin, cytoplasmic 2 (Fragment) OS=Homo sapiens GN=ACTB PE=2 SV=1	AGFAGDDAPR		22	31	976.44873046875
pepb39a2	b39.a1.b12	tr|C9JZR7|C9JZR7_HUMAN	tr|C9JZR7|C9JZR7_HUMAN Actin, cytoplasmic 2 (Fragment) OS=Homo sapiens GN=ACTB PE=2 SV=1	DSYVGDEAQSK		51	61	1198.522705078125
pepb39a1	b39.a1.b12	tr|C9JZR7|C9JZR7_HUMAN	tr|C9JZR7|C9JZR7_HUMAN Actin, cytoplasmic 2 (Fragment) OS=Homo sapiens GN=ACTB PE=2 SV=1	AGFAGDDAPR		19	28	976.44873046875
pepb39a2	b39.a1.b13	tr|E7EVS6|E7EVS6_HUMAN	tr|E7EVS6|E7EVS6_HUMAN Actin, cytoplasmic 2 (Fragment) OS=Homo sapiens GN=ACTB PE=2 SV=1	DSYVGDEAQSK		51	61	1198.522705078125
pepb39a1	b39.a1.b13	tr|E7EVS6|E7EVS6_HUMAN	tr|E7EVS6|E7EVS6_HUMAN Actin, cytoplasmic 2 (Fragment) OS=Homo sapiens GN=ACTB PE=2 SV=1	AGFAGDDAPR		19	28	976.44873046875
pepb39a2	b39.a1.b14	tr|F6QUT6|F6QUT6_HUMAN	tr|F6QUT6|F6QUT6_HUMAN Actin, aortic smooth muscle (Fragment) OS=Homo sapiens GN=ACTA2 PE=2 SV=1	DSYVGDEAQSK		53	63	1198.522705078125
pepb39a1	b39.a1.b14	tr|F6QUT6|F6QUT6_HUMAN	tr|F6QUT6|F6QUT6_HUMAN Actin, aortic smooth muscle (Fragment) OS=Homo sapiens GN=ACTA2 PE=2 SV=1	AGFAGDDAPR		21	30	976.44873046875
pepb39a2	b39.a1.b15	tr|F6UVQ4|F6UVQ4_HUMAN	tr|F6UVQ4|F6UVQ4_HUMAN Actin, aortic smooth muscle (Fragment) OS=Homo sapiens GN=ACTA2 PE=2 SV=1	DSYVGDEAQSK		53	63	1198.522705078125
pepb39a1	b39.a1.b15	tr|F6UVQ4|F6UVQ4_HUMAN	tr|F6UVQ4|F6UVQ4_HUMAN Actin, aortic smooth muscle (Fragment) OS=Homo sapiens GN=ACTA2 PE=2 SV=1	AGFAGDDAPR		21	30	976.44873046875
pepb39a2	b39.a1.b16	tr|F8WB63|F8WB63_HUMAN	tr|F8WB63|F8WB63_HUMAN Actin, gamma-enteric smooth muscle OS=Homo sapiens GN=ACTG2 PE=2 SV=1	DSYVGDEAQSK		52	62	1198.522705078125
pepb39a1	b39.a1.b16	tr|F8WB63|F8WB63_HUMAN	tr|F8WB63|F8WB63_HUMAN Actin, gamma-enteric smooth muscle OS=Homo sapiens GN=ACTG2 PE=2 SV=1	AGFAGDDAPR		20	29	976.44873046875
pepb39a2	b39.a1.b17	tr|G5E9R0|G5E9R0_HUMAN	tr|G5E9R0|G5E9R0_HUMAN Actin, cytoplasmic 2 OS=Homo sapiens GN=ACTB PE=2 SV=1	DSYVGDEAQSK		51	61	1198.522705078125
pepb39a1	b39.a1.b17	tr|G5E9R0|G5E9R0_HUMAN	tr|G5E9R0|G5E9R0_HUMAN Actin, cytoplasmic 2 OS=Homo sapiens GN=ACTB PE=2 SV=1	AGFAGDDAPR		19	28	976.44873046875
pepb39a2	b39.a1.b18	tr|I3L1U9|I3L1U9_HUMAN	tr|I3L1U9|I3L1U9_HUMAN Actin, cytoplasmic 2, N-terminally processed (Fragment) OS=Homo sapiens GN=ACTG1 PE=2 SV=1	DSYVGDEAQSK		51	61	1198.522705078125
pepb39a1	b39.a1.b18	tr|I3L1U9|I3L1U9_HUMAN	tr|I3L1U9|I3L1U9_HUMAN Actin, cytoplasmic 2, N-terminally processed (Fragment) OS=Homo sapiens GN=ACTG1 PE=2 SV=1	AGFAGDDAPR		19	28	976.44873046875
pepb39a2	b39.a1.b19	tr|I3L3I0|I3L3I0_HUMAN	tr|I3L3I0|I3L3I0_HUMAN Actin, cytoplasmic 2, N-terminally processed (Fragment) OS=Homo sapiens GN=ACTG1 PE=2 SV=1	DSYVGDEAQSK		51	61	1198.522705078125
pepb39a1	b39.a1.b19	tr|I3L3I0|I3L3I0_HUMAN	tr|I3L3I0|I3L3I0_HUMAN Actin, cytoplasmic 2, N-terminally processed (Fragment) OS=Homo sapiens GN=ACTG1 PE=2 SV=1	AGFAGDDAPR		19	28	976.44873046875
pepb39a2	b39.a1.b20	tr|I3L3R2|I3L3R2_HUMAN	tr|I3L3R2|I3L3R2_HUMAN Actin, cytoplasmic 2, N-terminally processed (Fragment) OS=Homo sapiens GN=ACTG1 PE=2 SV=1	DSYVGDEAQSK		51	61	1198.522705078125
pepb39a1	b39.a1.b20	tr|I3L3R2|I3L3R2_HUMAN	tr|I3L3R2|I3L3R2_HUMAN Actin, cytoplasmic 2, N-terminally processed (Fragment) OS=Homo sapiens GN=ACTG1 PE=2 SV=1	AGFAGDDAPR		19	28	976.44873046875
pepb39a2	b39.a1.b21	tr|I3L4N8|I3L4N8_HUMAN	tr|I3L4N8|I3L4N8_HUMAN Actin, cytoplasmic 2, N-terminally processed (Fragment) OS=Homo sapiens GN=ACTG1 PE=2 SV=1	DSYVGDEAQSK		42	52	1198.522705078125
pepb39a1	b39.a1.b21	tr|I3L4N8|I3L4N8_HUMAN	tr|I3L4N8|I3L4N8_HUMAN Actin, cytoplasmic 2, N-terminally processed (Fragment) OS=Homo sapiens GN=ACTG1 PE=2 SV=1	AGFAGDDAPR		19	28	976.44873046875
pepb39a2	b39.a1.b22	tr|J3KT65|J3KT65_HUMAN	tr|J3KT65|J3KT65_HUMAN Actin, cytoplasmic 2, N-terminally processed OS=Homo sapiens GN=ACTG1 PE=3 SV=1	DSYVGDEAQSK		51	61	1198.522705078125
pepb39a1	b39.a1.b22	tr|J3KT65|J3KT65_HUMAN	tr|J3KT65|J3KT65_HUMAN Actin, cytoplasmic 2, N-terminally processed OS=Homo sapiens GN=ACTG1 PE=3 SV=1	AGFAGDDAPR		19	28	976.44873046875
pepb39a2	b39.a1.b23	tr|K7EM38|K7EM38_HUMAN	tr|K7EM38|K7EM38_HUMAN Actin, cytoplasmic 2, N-terminally processed (Fragment) OS=Homo sapiens GN=ACTG1 PE=3 SV=1	DSYVGDEAQSK		51	61	1198.522705078125
pepb39a1	b39.a1.b23	tr|K7EM38|K7EM38_HUMAN	tr|K7EM38|K7EM38_HUMAN Actin, cytoplasmic 2, N-terminally processed (Fragment) OS=Homo sapiens GN=ACTG1 PE=3 SV=1	AGFAGDDAPR		19	28	976.44873046875
pepb39a2	b39.a1.b24	tr|Q5T8M7|Q5T8M7_HUMAN	tr|Q5T8M7|Q5T8M7_HUMAN Actin, alpha skeletal muscle OS=Homo sapiens GN=ACTA1 PE=2 SV=1	DSYVGDEAQSK		53	63	1198.522705078125
pepb39a1	b39.a1.b24	tr|Q5T8M7|Q5T8M7_HUMAN	tr|Q5T8M7|Q5T8M7_HUMAN Actin, alpha skeletal muscle OS=Homo sapiens GN=ACTA1 PE=2 SV=1	AGFAGDDAPR		21	30	976.44873046875
pepb39a2	b39.a1.b25	tr|Q5T8M8|Q5T8M8_HUMAN	tr|Q5T8M8|Q5T8M8_HUMAN Actin, alpha skeletal muscle OS=Homo sapiens GN=ACTA1 PE=2 SV=1	DSYVGDEAQSK		53	63	1198.522705078125
pepb39a1	b39.a1.b25	tr|Q5T8M8|Q5T8M8_HUMAN	tr|Q5T8M8|Q5T8M8_HUMAN Actin, alpha skeletal muscle OS=Homo sapiens GN=ACTA1 PE=2 SV=1	AGFAGDDAPR		21	30	976.44873046875
pepb40a1	b40.a1.a1	sp|P85037-2|FOXK1_HUMAN	sp|P85037-2|FOXK1_HUMAN Isoform 2 of Forkhead box protein K1 OS=Homo sapiens GN=FOXK1	AASEQQADTSGGDSPK		123	138	1548.677734375
pepb40a2	b40.a1.a1	sp|P85037-2|FOXK1_HUMAN	sp|P85037-2|FOXK1_HUMAN Isoform 2 of Forkhead box protein K1 OS=Homo sapiens GN=FOXK1	TPFGPLSSR		244	252	961.5106201171875
pepb40a1	b40.a1.a2	sp|P85037|FOXK1_HUMAN	sp|P85037|FOXK1_HUMAN Forkhead box protein K1 OS=Homo sapiens GN=FOXK1 PE=1 SV=1	AASEQQADTSGGDSPK		286	301	1548.677734375
pepb40a2	b40.a1.a2	sp|P85037|FOXK1_HUMAN	sp|P85037|FOXK1_HUMAN Forkhead box protein K1 OS=Homo sapiens GN=FOXK1 PE=1 SV=1	TPFGPLSSR		407	415	961.5106201171875
pepb41a1	b41.a1.a1	sp|P05549-5|AP2A_HUMAN	sp|P05549-5|AP2A_HUMAN Isoform 2 of Transcription factor AP-2-alpha OS=Homo sapiens GN=TFAP2A	QHSDPNEQVTR	Q1:-17.02655	318	328	1293.5821533203125
pepb41a2	b41.a1.a1	sp|P05549-5|AP2A_HUMAN	sp|P05549-5|AP2A_HUMAN Isoform 2 of Transcription factor AP-2-alpha OS=Homo sapiens GN=TFAP2A	SNSNAVSAIPINK		179	191	1314.70166015625
pepb41a1	b41.a1.a2	sp|P05549-6|AP2A_HUMAN	sp|P05549-6|AP2A_HUMAN Isoform 5 of Transcription factor AP-2-alpha OS=Homo sapiens GN=TFAP2A	QHSDPNEQVTR	Q1:-17.02655	320	330	1293.5821533203125
pepb41a2	b41.a1.a2	sp|P05549-6|AP2A_HUMAN	sp|P05549-6|AP2A_HUMAN Isoform 5 of Transcription factor AP-2-alpha OS=Homo sapiens GN=TFAP2A	SNSNAVSAIPINK		181	193	1314.70166015625
pepb41a1	b41.a1.a3	sp|P05549|AP2A_HUMAN	sp|P05549|AP2A_HUMAN Transcription factor AP-2-alpha OS=Homo sapiens GN=TFAP2A PE=1 SV=1	QHSDPNEQVTR	Q1:-17.02655	324	334	1293.5821533203125
pepb41a2	b41.a1.a3	sp|P05549|AP2A_HUMAN	sp|P05549|AP2A_HUMAN Transcription factor AP-2-alpha OS=Homo sapiens GN=TFAP2A PE=1 SV=1	SNSNAVSAIPINK		185	197	1314.70166015625
pepb41a1	b41.a1.a4	tr|Q96SH1|Q96SH1_HUMAN	tr|Q96SH1|Q96SH1_HUMAN Transcription factor AP-2 alpha (Activating enhancer binding protein 2 alpha), isoform CRA_c OS=Homo sapiens GN=TFAP2A PE=2 SV=1	QHSDPNEQVTR	Q1:-17.02655	326	336	1293.5821533203125
pepb41a2	b41.a1.a4	tr|Q96SH1|Q96SH1_HUMAN	tr|Q96SH1|Q96SH1_HUMAN Transcription factor AP-2 alpha (Activating enhancer binding protein 2 alpha), isoform CRA_c OS=Homo sapiens GN=TFAP2A PE=2 SV=1	SNSNAVSAIPINK		187	199	1314.70166015625
pepb42a1	b42.a1.a1	sp|Q15007|FL2D_HUMAN	sp|Q15007|FL2D_HUMAN Pre-mRNA-splicing regulator WTAP OS=Homo sapiens GN=WTAP PE=1 SV=2	TTASEPVEQSEATSK		254	268	1564.734130859375
pepb42a2	b42.a1.a1	sp|Q15007|FL2D_HUMAN	sp|Q15007|FL2D_HUMAN Pre-mRNA-splicing regulator WTAP OS=Homo sapiens GN=WTAP PE=1 SV=2	YTDLNSNDVTGLR		44	56	1467.707763671875
pepb43a2	b43.a1.a1	sp|P13010|XRCC5_HUMAN	sp|P13010|XRCC5_HUMAN X-ray repair cross-complementing protein 5 OS=Homo sapiens GN=XRCC5 PE=1 SV=3	EEASGSSVTAEEAK		689	702	1394.6285400390625
pepb43a1	b43.a1.a1	sp|P13010|XRCC5_HUMAN	sp|P13010|XRCC5_HUMAN X-ray repair cross-complementing protein 5 OS=Homo sapiens GN=XRCC5 PE=1 SV=3	EDIIQGFR		308	315	977.5054931640625
pepb44a1	b44.a1.a1	sp|P16401|H15_HUMAN	sp|P16401|H15_HUMAN Histone H1.5 OS=Homo sapiens GN=HIST1H1B PE=1 SV=3	ALAAGGYDVEK		68	78	1093.5528564453125
pepb44a2	b44.a1.a1	sp|P16401|H15_HUMAN	sp|P16401|H15_HUMAN Histone H1.5 OS=Homo sapiens GN=HIST1H1B PE=1 SV=3	ATGPPVSELITK		38	49	1212.6839599609375
pepb45a2	b45.a1.a1	sp|P41091|IF2G_HUMAN	sp|P41091|IF2G_HUMAN Eukaryotic translation initiation factor 2 subunit 3 OS=Homo sapiens GN=EIF2S3 PE=1 SV=3	GVTIKPTVDDD		462	472	1159.58447265625
pepb45a1	b45.a1.a1	sp|P41091|IF2G_HUMAN	sp|P41091|IF2G_HUMAN Eukaryotic translation initiation factor 2 subunit 3 OS=Homo sapiens GN=EIF2S3 PE=1 SV=3	AGGEAGVTLGQPHLSR	A1:+42.01057	2	17	1591.819091796875
pepb45a2	b45.a1.a2	sp|Q2VIR3|IF2GL_HUMAN	sp|Q2VIR3|IF2GL_HUMAN Putative eukaryotic translation initiation factor 2 subunit 3-like protein OS=Homo sapiens GN=EIF2S3L PE=5 SV=2	GVTIKPTVDDD		462	472	1159.58447265625
pepb45a1	b45.a1.a2	sp|Q2VIR3|IF2GL_HUMAN	sp|Q2VIR3|IF2GL_HUMAN Putative eukaryotic translation initiation factor 2 subunit 3-like protein OS=Homo sapiens GN=EIF2S3L PE=5 SV=2	AGGEAGVTLGQPHLSR	A1:+42.01057	2	17	1591.819091796875
pepb46a1	b46.a1.a1	sp|P62805|H4_HUMAN	sp|P62805|H4_HUMAN Histone H4 OS=Homo sapiens GN=HIST1H4A PE=1 SV=2	DAVTYTEHAK		69	78	1134.54296875
pepb46a2	b46.a1.a1	sp|P62805|H4_HUMAN	sp|P62805|H4_HUMAN Histone H4 OS=Homo sapiens GN=HIST1H4A PE=1 SV=2	TVTAMDVVYALK		81	92	1310.702880859375
pepb47a2	b47.a1.a1	sp|P35269|T2FA_HUMAN	sp|P35269|T2FA_HUMAN General transcription factor IIF subunit 1 OS=Homo sapiens GN=GTF2F1 PE=1 SV=2	PGTPSAEGGSTSSTLR		387	402	1504.7242431640625
pepb47a1	b47.a1.a1	sp|P35269|T2FA_HUMAN	sp|P35269|T2FA_HUMAN General transcription factor IIF subunit 1 OS=Homo sapiens GN=GTF2F1 PE=1 SV=2	AALGPSSQNVTEYVVR	A1:+42.01057	2	17	1732.886962890625
pepb48a2	b48.a1.a1	sp|Q13426-2|XRCC4_HUMAN	sp|Q13426-2|XRCC4_HUMAN Isoform 2 of DNA repair protein XRCC4 OS=Homo sapiens GN=XRCC4	LLNAAQER		198	205	914.5057983398438
pepb48a1	b48.a1.a1	sp|Q13426-2|XRCC4_HUMAN	sp|Q13426-2|XRCC4_HUMAN Isoform 2 of DNA repair protein XRCC4 OS=Homo sapiens GN=XRCC4	ALLSGAGPADVYTFNFSK		73	90	1857.9385986328125
pepb48a2	b48.a1.a2	sp|Q13426-3|XRCC4_HUMAN	sp|Q13426-3|XRCC4_HUMAN Isoform 3 of DNA repair protein XRCC4 OS=Homo sapiens GN=XRCC4	LLNAAQER		198	205	914.5057983398438
pepb48a1	b48.a1.a2	sp|Q13426-3|XRCC4_HUMAN	sp|Q13426-3|XRCC4_HUMAN Isoform 3 of DNA repair protein XRCC4 OS=Homo sapiens GN=XRCC4	ALLSGAGPADVYTFNFSK		73	90	1857.9385986328125
pepb48a2	b48.a1.a3	sp|Q13426|XRCC4_HUMAN	sp|Q13426|XRCC4_HUMAN DNA repair protein XRCC4 OS=Homo sapiens GN=XRCC4 PE=1 SV=2	LLNAAQER		198	205	914.5057983398438
pepb48a1	b48.a1.a3	sp|Q13426|XRCC4_HUMAN	sp|Q13426|XRCC4_HUMAN DNA repair protein XRCC4 OS=Homo sapiens GN=XRCC4 PE=1 SV=2	ALLSGAGPADVYTFNFSK		73	90	1857.9385986328125
pepb49a1	b49.a1.a1	sp|Q96T60|PNKP_HUMAN	sp|Q96T60|PNKP_HUMAN Bifunctional polynucleotide phosphatase/kinase OS=Homo sapiens GN=PNKP PE=1 SV=1	HLVSAGYVHVNR		385	396	1351.723388671875
pepb49a2	b49.a1.a1	sp|Q96T60|PNKP_HUMAN	sp|Q96T60|PNKP_HUMAN Bifunctional polynucleotide phosphatase/kinase OS=Homo sapiens GN=PNKP PE=1 SV=1	VAGFDLDGTLITTR		167	180	1478.785400390625
pepb49a1	b49.a1.a2	tr|M0QYH2|M0QYH2_HUMAN	tr|M0QYH2|M0QYH2_HUMAN Bifunctional polynucleotide phosphatase/kinase OS=Homo sapiens GN=PNKP PE=4 SV=1	HLVSAGYVHVNR		354	365	1351.723388671875
pepb49a2	b49.a1.a2	tr|M0QYH2|M0QYH2_HUMAN	tr|M0QYH2|M0QYH2_HUMAN Bifunctional polynucleotide phosphatase/kinase OS=Homo sapiens GN=PNKP PE=4 SV=1	VAGFDLDGTLITTR		167	180	1478.785400390625
pepb49a1	b49.a1.a3	tr|M0R3C8|M0R3C8_HUMAN	tr|M0R3C8|M0R3C8_HUMAN Bifunctional polynucleotide phosphatase/kinase OS=Homo sapiens GN=PNKP PE=4 SV=1	HLVSAGYVHVNR		385	396	1351.723388671875
pepb49a2	b49.a1.a3	tr|M0R3C8|M0R3C8_HUMAN	tr|M0R3C8|M0R3C8_HUMAN Bifunctional polynucleotide phosphatase/kinase OS=Homo sapiens GN=PNKP PE=4 SV=1	VAGFDLDGTLITTR		167	180	1478.785400390625
pepb50a1	b50.a1.a1	sp|Q5SSJ5|HP1B3_HUMAN	sp|Q5SSJ5|HP1B3_HUMAN Heterochromatin protein 1-binding protein 3 OS=Homo sapiens GN=HP1BP3 PE=1 SV=1	ATDTSQGELVHPK	A1:+42.01057	2	14	1424.7020263671875
pepb50a2	b50.a1.a1	sp|Q5SSJ5|HP1B3_HUMAN	sp|Q5SSJ5|HP1B3_HUMAN Heterochromatin protein 1-binding protein 3 OS=Homo sapiens GN=HP1BP3 PE=1 SV=1	LEDVLPLAFTR		259	269	1273.7154541015625
pepb51a1	b51.a1.a1	sp|P35659|DEK_HUMAN	sp|P35659|DEK_HUMAN Protein DEK OS=Homo sapiens GN=DEK PE=1 SV=1	LTMQVSSLQR		66	75	1162.625244140625
pepb51a2	b51.a1.a1	sp|P35659|DEK_HUMAN	sp|P35659|DEK_HUMAN Protein DEK OS=Homo sapiens GN=DEK PE=1 SV=1	NVGQFSGFPFEK		126	137	1356.65869140625
pepb51a1	b51.a1.a2	tr|D6R9L5|D6R9L5_HUMAN	tr|D6R9L5|D6R9L5_HUMAN Protein DEK (Fragment) OS=Homo sapiens GN=DEK PE=2 SV=1	LTMQVSSLQR		71	80	1162.625244140625
pepb51a2	b51.a1.a2	tr|D6R9L5|D6R9L5_HUMAN	tr|D6R9L5|D6R9L5_HUMAN Protein DEK (Fragment) OS=Homo sapiens GN=DEK PE=2 SV=1	NVGQFSGFPFEK		131	142	1356.65869140625
pepb52a2	b52.a1.a1	sp|Q9UHX1-2|PUF60_HUMAN	sp|Q9UHX1-2|PUF60_HUMAN Isoform 2 of Poly(U)-binding-splicing factor PUF60 OS=Homo sapiens GN=PUF60	VVAEVYDQER		525	534	1207.5958251953125
pepb52a1	b52.a1.a1	sp|Q9UHX1-2|PUF60_HUMAN	sp|Q9UHX1-2|PUF60_HUMAN Isoform 2 of Poly(U)-binding-splicing factor PUF60 OS=Homo sapiens GN=PUF60	AVTPPMPLLTPATPGGLPPAAAVAAAAATAK		285	315	2794.553955078125
pepb52a2	b52.a1.a2	sp|Q9UHX1-3|PUF60_HUMAN	sp|Q9UHX1-3|PUF60_HUMAN Isoform 3 of Poly(U)-binding-splicing factor PUF60 OS=Homo sapiens GN=PUF60	VVAEVYDQER		499	508	1207.5958251953125
pepb52a1	b52.a1.a2	sp|Q9UHX1-3|PUF60_HUMAN	sp|Q9UHX1-3|PUF60_HUMAN Isoform 3 of Poly(U)-binding-splicing factor PUF60 OS=Homo sapiens GN=PUF60	AVTPPMPLLTPATPGGLPPAAAVAAAAATAK		259	289	2794.553955078125
pepb52a2	b52.a1.a3	sp|Q9UHX1-4|PUF60_HUMAN	sp|Q9UHX1-4|PUF60_HUMAN Isoform 4 of Poly(U)-binding-splicing factor PUF60 OS=Homo sapiens GN=PUF60	VVAEVYDQER		482	491	1207.5958251953125
pepb52a1	b52.a1.a3	sp|Q9UHX1-4|PUF60_HUMAN	sp|Q9UHX1-4|PUF60_HUMAN Isoform 4 of Poly(U)-binding-splicing factor PUF60 OS=Homo sapiens GN=PUF60	AVTPPMPLLTPATPGGLPPAAAVAAAAATAK		242	272	2794.553955078125
pepb52a2	b52.a1.a4	sp|Q9UHX1-5|PUF60_HUMAN	sp|Q9UHX1-5|PUF60_HUMAN Isoform 5 of Poly(U)-binding-splicing factor PUF60 OS=Homo sapiens GN=PUF60	VVAEVYDQER		513	522	1207.5958251953125
pepb52a1	b52.a1.a4	sp|Q9UHX1-5|PUF60_HUMAN	sp|Q9UHX1-5|PUF60_HUMAN Isoform 5 of Poly(U)-binding-splicing factor PUF60 OS=Homo sapiens GN=PUF60	AVTPPMPLLTPATPGGLPPAAAVAAAAATAK		273	303	2794.553955078125
pepb52a2	b52.a1.a5	sp|Q9UHX1-6|PUF60_HUMAN	sp|Q9UHX1-6|PUF60_HUMAN Isoform 6 of Poly(U)-binding-splicing factor PUF60 OS=Homo sapiens GN=PUF60	VVAEVYDQER		496	505	1207.5958251953125
pepb52a1	b52.a1.a5	sp|Q9UHX1-6|PUF60_HUMAN	sp|Q9UHX1-6|PUF60_HUMAN Isoform 6 of Poly(U)-binding-splicing factor PUF60 OS=Homo sapiens GN=PUF60	AVTPPMPLLTPATPGGLPPAAAVAAAAATAK		256	286	2794.553955078125
pepb52a2	b52.a1.a6	sp|Q9UHX1|PUF60_HUMAN	sp|Q9UHX1|PUF60_HUMAN Poly(U)-binding-splicing factor PUF60 OS=Homo sapiens GN=PUF60 PE=1 SV=1	VVAEVYDQER		542	551	1207.5958251953125
pepb52a1	b52.a1.a6	sp|Q9UHX1|PUF60_HUMAN	sp|Q9UHX1|PUF60_HUMAN Poly(U)-binding-splicing factor PUF60 OS=Homo sapiens GN=PUF60 PE=1 SV=1	AVTPPMPLLTPATPGGLPPAAAVAAAAATAK		302	332	2794.553955078125
pepb53a2	b53.a1.a1	sp|Q9Y2K7-2|KDM2A_HUMAN	sp|Q9Y2K7-2|KDM2A_HUMAN Isoform 2 of Lysine-specific demethylase 2A OS=Homo sapiens GN=KDM2A	LTDQTLIYLR		801	810	1235.6998291015625
pepb53a1	b53.a1.a1	sp|Q9Y2K7-2|KDM2A_HUMAN	sp|Q9Y2K7-2|KDM2A_HUMAN Isoform 2 of Lysine-specific demethylase 2A OS=Homo sapiens GN=KDM2A	LAGLDITDATLR		740	751	1258.7005615234375
pepb53a2	b53.a1.a2	sp|Q9Y2K7-4|KDM2A_HUMAN	sp|Q9Y2K7-4|KDM2A_HUMAN Isoform 4 of Lysine-specific demethylase 2A OS=Homo sapiens GN=KDM2A	LTDQTLIYLR		565	574	1235.6998291015625
pepb53a1	b53.a1.a2	sp|Q9Y2K7-4|KDM2A_HUMAN	sp|Q9Y2K7-4|KDM2A_HUMAN Isoform 4 of Lysine-specific demethylase 2A OS=Homo sapiens GN=KDM2A	LAGLDITDATLR		504	515	1258.7005615234375
pepb53a2	b53.a1.a3	sp|Q9Y2K7-5|KDM2A_HUMAN	sp|Q9Y2K7-5|KDM2A_HUMAN Isoform 5 of Lysine-specific demethylase 2A OS=Homo sapiens GN=KDM2A	LTDQTLIYLR		668	677	1235.6998291015625
pepb53a1	b53.a1.a3	sp|Q9Y2K7-5|KDM2A_HUMAN	sp|Q9Y2K7-5|KDM2A_HUMAN Isoform 5 of Lysine-specific demethylase 2A OS=Homo sapiens GN=KDM2A	LAGLDITDATLR		607	618	1258.7005615234375
pepb53a2	b53.a1.a4	sp|Q9Y2K7|KDM2A_HUMAN	sp|Q9Y2K7|KDM2A_HUMAN Lysine-specific demethylase 2A OS=Homo sapiens GN=KDM2A PE=1 SV=3	LTDQTLIYLR		1107	1116	1235.6998291015625
pepb53a1	b53.a1.a4	sp|Q9Y2K7|KDM2A_HUMAN	sp|Q9Y2K7|KDM2A_HUMAN Lysine-specific demethylase 2A OS=Homo sapiens GN=KDM2A PE=1 SV=3	LAGLDITDATLR		1046	1057	1258.7005615234375
pepb54a2	b54.a1.a1	sp|Q06330-2|SUH_HUMAN	sp|Q06330-2|SUH_HUMAN Isoform APCR-1 of Recombining binding protein suppressor of hairless OS=Homo sapiens GN=RBPJ	VWFGDVEAETMYR		309	321	1602.72607421875
pepb54a1	b54.a1.a1	sp|Q06330-2|SUH_HUMAN	sp|Q06330-2|SUH_HUMAN Isoform APCR-1 of Recombining binding protein suppressor of hairless OS=Homo sapiens GN=RBPJ	MFYGNSDDIGVFLSK		70	84	1692.794189453125
pepb54a2	b54.a1.a2	sp|Q06330-3|SUH_HUMAN	sp|Q06330-3|SUH_HUMAN Isoform APCR-3 of Recombining binding protein suppressor of hairless OS=Homo sapiens GN=RBPJ	VWFGDVEAETMYR		295	307	1602.72607421875
pepb54a1	b54.a1.a2	sp|Q06330-3|SUH_HUMAN	sp|Q06330-3|SUH_HUMAN Isoform APCR-3 of Recombining binding protein suppressor of hairless OS=Homo sapiens GN=RBPJ	MFYGNSDDIGVFLSK		56	70	1692.794189453125
pepb54a2	b54.a1.a3	sp|Q06330-4|SUH_HUMAN	sp|Q06330-4|SUH_HUMAN Isoform 4 of Recombining binding protein suppressor of hairless OS=Homo sapiens GN=RBPJ	VWFGDVEAETMYR		369	381	1602.72607421875
pepb54a1	b54.a1.a3	sp|Q06330-4|SUH_HUMAN	sp|Q06330-4|SUH_HUMAN Isoform 4 of Recombining binding protein suppressor of hairless OS=Homo sapiens GN=RBPJ	MFYGNSDDIGVFLSK		130	144	1692.794189453125
pepb54a2	b54.a1.a4	sp|Q06330-5|SUH_HUMAN	sp|Q06330-5|SUH_HUMAN Isoform 5 of Recombining binding protein suppressor of hairless OS=Homo sapiens GN=RBPJ	VWFGDVEAETMYR		349	361	1602.72607421875
pepb54a1	b54.a1.a4	sp|Q06330-5|SUH_HUMAN	sp|Q06330-5|SUH_HUMAN Isoform 5 of Recombining binding protein suppressor of hairless OS=Homo sapiens GN=RBPJ	MFYGNSDDIGVFLSK		110	124	1692.794189453125
pepb54a2	b54.a1.a5	sp|Q06330-6|SUH_HUMAN	sp|Q06330-6|SUH_HUMAN Isoform 6 of Recombining binding protein suppressor of hairless OS=Homo sapiens GN=RBPJ	VWFGDVEAETMYR		370	382	1602.72607421875
pepb54a1	b54.a1.a5	sp|Q06330-6|SUH_HUMAN	sp|Q06330-6|SUH_HUMAN Isoform 6 of Recombining binding protein suppressor of hairless OS=Homo sapiens GN=RBPJ	MFYGNSDDIGVFLSK		131	145	1692.794189453125
pepb54a2	b54.a1.a6	sp|Q06330-7|SUH_HUMAN	sp|Q06330-7|SUH_HUMAN Isoform 7 of Recombining binding protein suppressor of hairless OS=Homo sapiens GN=RBPJ	VWFGDVEAETMYR		371	383	1602.72607421875
pepb54a1	b54.a1.a6	sp|Q06330-7|SUH_HUMAN	sp|Q06330-7|SUH_HUMAN Isoform 7 of Recombining binding protein suppressor of hairless OS=Homo sapiens GN=RBPJ	MFYGNSDDIGVFLSK		132	146	1692.794189453125
pepb54a2	b54.a1.a7	sp|Q06330|SUH_HUMAN	sp|Q06330|SUH_HUMAN Recombining binding protein suppressor of hairless OS=Homo sapiens GN=RBPJ PE=1 SV=3	VWFGDVEAETMYR		384	396	1602.72607421875
pepb54a1	b54.a1.a7	sp|Q06330|SUH_HUMAN	sp|Q06330|SUH_HUMAN Recombining binding protein suppressor of hairless OS=Homo sapiens GN=RBPJ PE=1 SV=3	MFYGNSDDIGVFLSK		145	159	1692.794189453125

## Sheet: X!TandemPipeline informations
X!TandemPipeline version :
3.3.4	Myosine Bodybuildée
X!TandemPipeline filters :
Mode	indiv
Maximum peptide Evalue	0.05000000074505806
Maximum protein Evalue	-4.0
Minimum number of peptides per protein	2
MS sample name	DaPR130924_VB108_O1933.m
X!Tandem XML result file NOT FOUND	/home/rusconi/labo/research/daniele-praseuth/donnees-masse/vivien-berthelot/DaPR130924/DaPR130924_VB108_O1933.m.xml
