# Supplementary material for: The human DNA ends proteome uncovers an unexpected entanglement of functional pathways
Source: Nucleic Acids Res. 2016 Feb 25;44(10):4721–33. doi: 10.1093/nar/gkw121 (PMC4889927; doi:10.1093/nar/gkw121)
Supplement: SUPPLEMENTARY DATA [file supp_gkw121_nar-02937-m-2015-File003.zip › berthelot-et-al-spreadsheet-formatted-mass-data/vb136.ods]

## Sheet: proteins
MS Sample :	DaPR130924_VB136_O1947.m
Group ID	Sub-group ID	Protein ID	Description	log(E value)	Coverage	MW	Spectra	Specific	Uniques	Specific uniques	Theoretical number of tryptic peptides	PAI	emPAI	Sub-group proteins	number of MS samples
a1	a1.a1	a1.a1.a1	sp|P09874|PARP1_HUMAN Poly [ADP-ribose] polymerase 1 OS=Homo sapiens GN=PARP1 PE=1 SV=4	-100.6473388671875	25	112.9000015258789	41		27		42	0.9761904761904762	8.466522603081897	1	1
a2	a2.a1	a2.a1.a1	sp|P49916|DNLI3_HUMAN DNA ligase 3 OS=Homo sapiens GN=LIG3 PE=1 SV=2	-46.70831298828125	14	112.69999694824219	14		14		47	0.2978723404255319	0.9855111964445817	1	1
a3	a3.a1	a3.a1.a1	sp|P27694|RFA1_HUMAN Replication protein A 70 kDa DNA-binding subunit OS=Homo sapiens GN=RPA1 PE=1 SV=2	-22.37444496154785	18	68.0	8		8		24	0.3333333333333333	1.1544346900318838	1	1
a4	a4.a1	a4.a1.a1	sp|P23246|SFPQ_HUMAN Splicing factor, proline- and glutamine-rich OS=Homo sapiens GN=SFPQ PE=1 SV=2	-21.18004035949707	10	76.0	6		6		24	0.25	0.7782794100389228	1	1
a5	a5.a1	a5.a1.a1	sp|Q15554-3|TERF2_HUMAN Isoform 3 of Telomeric repeat-binding factor 2 OS=Homo sapiens GN=TERF2	-23.66145133972168	14	59.5	6		6		24	0.25	0.7782794100389228	1	1
a6	a6.a1	a6.a1.a1	sp|Q06330-2|SUH_HUMAN Isoform APCR-1 of Recombining binding protein suppressor of hairless OS=Homo sapiens GN=RBPJ	-10.99494457244873	14	47.099998474121094	5		5		15	0.3333333333333333	1.1544346900318838	8	1
a6	a6.a1	a6.a1.a2	sp|Q06330-3|SUH_HUMAN Isoform APCR-3 of Recombining binding protein suppressor of hairless OS=Homo sapiens GN=RBPJ	-10.99494457244873	14	45.5	5		5		15	0.3333333333333333	1.1544346900318838	8	1
a6	a6.a1	a6.a1.a3	sp|Q06330-4|SUH_HUMAN Isoform 4 of Recombining binding protein suppressor of hairless OS=Homo sapiens GN=RBPJ	-10.99494457244873	12	54.0	5		5		17	0.29411764705882354	0.9684194472866121	8	1
a6	a6.a1	a6.a1.a4	sp|Q06330-5|SUH_HUMAN Isoform 5 of Recombining binding protein suppressor of hairless OS=Homo sapiens GN=RBPJ	-10.99494457244873	12	51.79999923706055	5		5		17	0.29411764705882354	0.9684194472866121	8	1
a6	a6.a1	a6.a1.a5	sp|Q06330-6|SUH_HUMAN Isoform 6 of Recombining binding protein suppressor of hairless OS=Homo sapiens GN=RBPJ	-10.99494457244873	12	54.29999923706055	5		5		17	0.29411764705882354	0.9684194472866121	8	1
a6	a6.a1	a6.a1.a6	sp|Q06330-7|SUH_HUMAN Isoform 7 of Recombining binding protein suppressor of hairless OS=Homo sapiens GN=RBPJ	-10.99494457244873	12	54.20000076293945	5		5		17	0.29411764705882354	0.9684194472866121	8	1
a6	a6.a1	a6.a1.a7	sp|Q06330|SUH_HUMAN Recombining binding protein suppressor of hairless OS=Homo sapiens GN=RBPJ PE=1 SV=3	-10.99494457244873	11	55.5	5		5		18	0.2777777777777778	0.8957356524063758	8	1
a6	a6.a1	a6.a1.a8	tr|D6R927|D6R927_HUMAN Recombining-binding protein suppressor of hairless OS=Homo sapiens GN=RBPJ PE=2 SV=1	-10.99494457244873	15	43.400001525878906	5		5		13	0.38461538461538464	1.4244620170823286	8	1
a7	a7.a1	a7.a1.a1	sp|Q96T60|PNKP_HUMAN Bifunctional polynucleotide phosphatase/kinase OS=Homo sapiens GN=PNKP PE=1 SV=1	-19.80173683166504	11	56.900001525878906	5		5		27	0.18518518518518517	0.53174046370208	3	1
a7	a7.a1	a7.a1.a2	tr|M0QYH2|M0QYH2_HUMAN Bifunctional polynucleotide phosphatase/kinase OS=Homo sapiens GN=PNKP PE=4 SV=1	-19.80173683166504	12	53.5	5		5		25	0.2	0.5848931924611136	3	1
a7	a7.a1	a7.a1.a3	tr|M0R3C8|M0R3C8_HUMAN Bifunctional polynucleotide phosphatase/kinase OS=Homo sapiens GN=PNKP PE=4 SV=1	-19.80173683166504	13	49.20000076293945	5		5		24	0.20833333333333334	0.6155980984398741	3	1
a8	a8.a1	a8.a1.a1	sp|P35659|DEK_HUMAN Protein DEK OS=Homo sapiens GN=DEK PE=1 SV=1	-12.212043762207031	11	42.599998474121094	5		4		17	0.29411764705882354	0.9684194472866121	1	1
a9	a9.a1	a9.a1.a1	sp|P18887|XRCC1_HUMAN DNA repair protein XRCC1 OS=Homo sapiens GN=XRCC1 PE=1 SV=2	-13.617454528808594	11	69.30000305175781	5		5		21	0.23809523809523808	0.7301957388458942	2	1
a9	a9.a1	a9.a1.a2	tr|F5H8D7|F5H8D7_HUMAN DNA repair protein XRCC1 OS=Homo sapiens GN=XRCC1 PE=2 SV=1	-13.617454528808594	12	65.80000305175781	5		5		20	0.25	0.7782794100389228	2	1
b10	b10.a1	b10.a1.a1	sp|P35527|K1C9_HUMAN Keratin, type I cytoskeletal 9 OS=Homo sapiens GN=KRT9 PE=1 SV=3	-15.063944816589355	9	61.900001525878906	4		4		21	0.19047619047619047	0.5505157798326246	1	1
b11	b11.a1	b11.a1.a1	sp|P62805|H4_HUMAN Histone H4 OS=Homo sapiens GN=HIST1H4A PE=1 SV=2	-12.71669864654541	30	11.300000190734863	4		3		5	0.8	5.309573444801933	1	1
b12	b12.a1	b12.a1.a1	sp|Q14978-2|NOLC1_HUMAN Isoform Beta of Nucleolar and coiled-body phosphoprotein 1 OS=Homo sapiens GN=NOLC1	-7.033952236175537	4	74.5999984741211	3		3		25	0.12	0.318256738556407	3	1
b12	b12.a1	b12.a1.a2	sp|Q14978-3|NOLC1_HUMAN Isoform 3 of Nucleolar and coiled-body phosphoprotein 1 OS=Homo sapiens GN=NOLC1	-7.033952236175537	4	73.5999984741211	3		3		23	0.13043478260869565	0.35031403786987303	3	1
b12	b12.a1	b12.a1.a3	sp|Q14978|NOLC1_HUMAN Nucleolar and coiled-body phosphoprotein 1 OS=Homo sapiens GN=NOLC1 PE=1 SV=2	-7.033952236175537	4	73.5	3		3		24	0.125	0.33352143216332397	3	1
b13	b13.a1	b13.a1.a1	sp|Q16666-2|IF16_HUMAN Isoform 2 of Gamma-interferon-inducible protein 16 OS=Homo sapiens GN=IFI16	-7.6341753005981445	6	81.9000015258789	3		3		32	0.09375	0.24093776075171958	3	1
b13	b13.a1	b13.a1.a2	sp|Q16666-3|IF16_HUMAN Isoform 3 of Gamma-interferon-inducible protein 16 OS=Homo sapiens GN=IFI16	-7.6341753005981445	6	75.80000305175781	3		3		32	0.09375	0.24093776075171958	3	1
b13	b13.a1	b13.a1.a3	sp|Q16666|IF16_HUMAN Gamma-interferon-inducible protein 16 OS=Homo sapiens GN=IFI16 PE=1 SV=3	-7.6341753005981445	5	88.0999984741211	3		3		32	0.09375	0.24093776075171958	3	1
b14	b14.a1	b14.a1.a1	sp|P61626|LYSC_HUMAN Lysozyme C OS=Homo sapiens GN=LYZ PE=1 SV=1	-13.104246139526367	17	16.5	3		3		7	0.42857142857142855	1.6826957952797255	2	1
b14	b14.a1	b14.a1.a2	tr|F8VV32|F8VV32_HUMAN Lysozyme C OS=Homo sapiens GN=LYZ PE=2 SV=1	-13.104246139526367	24	11.399999618530273	3		3		7	0.42857142857142855	1.6826957952797255	2	1
b15	b15.a1	b15.a1.a1	sp|Q8NE71-2|ABCF1_HUMAN Isoform 2 of ATP-binding cassette sub-family F member 1 OS=Homo sapiens GN=ABCF1	-10.719080924987793	3	91.5	3		3		30	0.1	0.2589254117941673	2	1
b15	b15.a1	b15.a1.a2	sp|Q8NE71|ABCF1_HUMAN ATP-binding cassette sub-family F member 1 OS=Homo sapiens GN=ABCF1 PE=1 SV=2	-10.719080924987793	3	95.69999694824219	3		3		32	0.09375	0.24093776075171958	2	1
b16	b16.a1	b16.a1.a1	sp|P11387|TOP1_HUMAN DNA topoisomerase 1 OS=Homo sapiens GN=TOP1 PE=1 SV=2	-5.4202165603637695	4	90.5999984741211	3		3		35	0.08571428571428572	0.21818791201011556	1	1
b17	b17.a1	b17.a1.a1	sp|P17480-2|UBF1_HUMAN Isoform UBF2 of Nucleolar transcription factor 1 OS=Homo sapiens GN=UBTF	-5.505845069885254	3	84.80000305175781	2		2		27	0.07407407407407407	0.18597101233766966	3	1
b17	b17.a1	b17.a1.a2	sp|P17480|UBF1_HUMAN Nucleolar transcription factor 1 OS=Homo sapiens GN=UBTF PE=1 SV=1	-5.505845069885254	2	89.19999694824219	2		2		29	0.06896551724137931	0.17210229753348028	3	1
b17	b17.a1	b17.a1.a3	tr|E9PKP7|E9PKP7_HUMAN Nucleolar transcription factor 1 OS=Homo sapiens GN=UBTF PE=2 SV=1	-5.505845069885254	2	87.30000305175781	2		2		29	0.06896551724137931	0.17210229753348028	3	1
b18	b18.a1	b18.a1.a1	sp|P16401|H15_HUMAN Histone H1.5 OS=Homo sapiens GN=HIST1H1B PE=1 SV=3	-6.917214393615723	10	22.5	2		2		4	0.5	2.1622776601683795	1	1
b19	b19.a1	b19.a1.a1	sp|Q14527|HLTF_HUMAN Helicase-like transcription factor OS=Homo sapiens GN=HLTF PE=1 SV=2	-13.572027206420898	2	113.69999694824219	2		2		47	0.0425531914893617	0.10294331179161298	1	1
b20	b20.a1	b20.a1.a1	sp|P10412|H14_HUMAN Histone H1.4 OS=Homo sapiens GN=HIST1H1E PE=1 SV=2	-6.169026851654053	9	21.799999237060547	2		2		4	0.5	2.1622776601683795	3	1
b20	b20.a1	b20.a1.a2	sp|P16402|H13_HUMAN Histone H1.3 OS=Homo sapiens GN=HIST1H1D PE=1 SV=2	-6.169026851654053	9	22.299999237060547	2		2		4	0.5	2.1622776601683795	3	1
b20	b20.a1	b20.a1.a3	sp|P16403|H12_HUMAN Histone H1.2 OS=Homo sapiens GN=HIST1H1C PE=1 SV=2	-6.169026851654053	9	21.299999237060547	2		2		4	0.5	2.1622776601683795	3	1
b21	b21.a1	b21.a1.a1	sp|Q00839-2|HNRPU_HUMAN Isoform Short of Heterogeneous nuclear ribonucleoprotein U OS=Homo sapiens GN=HNRNPU	-12.52432918548584	3	88.80000305175781	2		2		23	0.08695652173913043	0.22167734899679203	2	1
b21	b21.a1	b21.a1.a2	sp|Q00839|HNRPU_HUMAN Heterogeneous nuclear ribonucleoprotein U OS=Homo sapiens GN=HNRNPU PE=1 SV=6	-12.52432918548584	3	90.4000015258789	2		2		24	0.08333333333333333	0.21152765862858836	2	1
b22	b22.a1	b22.a1.a1	sp|Q9NR30-2|DDX21_HUMAN Isoform 2 of Nucleolar RNA helicase 2 OS=Homo sapiens GN=DDX21	-5.097997188568115	3	79.5	2		2		32	0.0625	0.15478198468945825	2	1
b22	b22.a1	b22.a1.a2	sp|Q9NR30|DDX21_HUMAN Nucleolar RNA helicase 2 OS=Homo sapiens GN=DDX21 PE=1 SV=5	-5.097997188568115	2	87.19999694824219	2		2		35	0.05714285714285714	0.14062492385132086	2	1

## Sheet: peptides
MS Sample :	DaPR130924_VB136_O1947.m
Group ID	Peptide ID	SequenceLI	Modifs	Charge	MH+ theo	Number of subgroups	Subgroup ids	Number of spectra
a1	pepa1a1	AEPVEVVAPR		2	1066.589599609375	1	a1.a1	1
a1	pepa1a2	AESSDKIYR	A1:+42.01057	2	1110.54296875	1	a1.a1	1
a1	pepa1a3	AMVEYEIDIQK	M2:+15.99491	2	1354.65625	1	a1.a1	1
a1	pepa1a4	AQNDIIWNIK		2	1214.6531982421875	1	a1.a1	1
a1	pepa1a5	ASICISTK	C4:+57.02146	2	879.4608764648438	1	a1.a1	1
a1	pepa1a6	DPIDVNYEK		2	1092.521240234375	1	a1.a1	1
a1	pepa1a7	FYTIIPHDFGMK	M11:+15.99491	2	1484.7247314453125	1	a1.a1	1
a1	pepa1a8	GIYFADMVSK		2	1130.5555419921875	1	a1.a1	1
a1	pepa1a9	GIYFADMVSK	M7:+15.99491	2	1146.5504150390625	1	a1.a1	1
a1	pepa1b10	GTNSYYK		2	832.3839721679688	1	a1.a1	1
a1	pepa1b11	IAPPEAPVTGYMFGK		3	1577.8037109375	1	a1.a1	1
a1	pepa1b12	IAPPEAPVTGYMFGK	M12:+15.99491	3	1593.798583984375	1	a1.a1	1
a1	pepa1b13	IIWHGSR		2	868.4791870117188	1	a1.a1	1
a1	pepa1b14	IPKPVQDIIK		2	1150.7198486328125	1	a1.a1	1
a1	pepa1b15	KPPIINNADSVQAK		2	1494.827880859375	1	a1.a1	2
a1	pepa1b16	MAIMVQSPMFDGK		2	1454.6844482421875	1	a1.a1	1
a1	pepa1b17	MAIMVQSPMFDGK	M4:+15.99491	2	1470.679443359375	1	a1.a1	2
a1	pepa1b18	MAIMVQSPMFDGK	M4:+15.99491 - M9:+15.99491	2	1486.67431640625	1	a1.a1	2
a1	pepa1b19	MAIMVQSPMFDGK	M1:+15.99491 - M4:+15.99491 - M9:+15.99491	2	1502.669189453125	1	a1.a1	1
a1	pepa1b20	MIFDVESMK	M8:+15.99491	2	1115.5115966796875	1	a1.a1	2
a1	pepa1b21	MIFDVESMKK	M8:+15.99491	2	1243.6064453125	1	a1.a1	1
a1	pepa1b22	MIFDVESMKK	M1:+15.99491 - M8:+15.99491	3	1259.6014404296875	1	a1.a1	2
a1	pepa1b23	MVDPEKPQIGMIDR	M1:+15.99491	3	1644.808837890625	1	a1.a1	1
a1	pepa1b24	MVDPEKPQIGMIDR	M1:+15.99491 - M11:+15.99491	3	1660.8037109375	1	a1.a1	2
a1	pepa1b25	PIDVNYEK		2	977.4943237304688	1	a1.a1	1
a1	pepa1b26	PVQDIIK		2	812.4880981445312	1	a1.a1	1
a1	pepa1b27	QQVPSGESAIIDR	Q1:-17.02655	2	1382.6915283203125	1	a1.a1	1
a1	pepa1b28	QQVPSGESAIIDR		2	1399.718017578125	1	a1.a1	1
a1	pepa1b29	SDAYYCTGDVTAWTK	C6:+57.02146	2	1737.742919921875	1	a1.a1	1
a1	pepa1b30	SIQEIFIAH		2	1057.568115234375	1	a1.a1	1
a1	pepa1b31	SSASADKPISNMK	M12:+15.99491	2	1351.652587890625	1	a1.a1	1
a1	pepa1b32	TGNAWHSK		2	900.4326782226562	1	a1.a1	1
a1	pepa1b33	VCSTNDIK	C2:+57.02146	2	936.4459228515625	1	a1.a1	1
a1	pepa1b34	VFSATIGIVDIVK		2	1361.8043212890625	1	a1.a1	1
a1	pepa1b35	VVSEDFIQDVSASTK		2	1624.806884765625	1	a1.a1	1
a2	pepa2a1	AADETICQTK	C7:+57.02146	2	1136.525634765625	1	a2.a1	1
a2	pepa2a2	AIDIADMITR	M7:+15.99491	2	1134.582763671875	1	a2.a1	1
a2	pepa2a3	FCVDYAK	C2:+57.02146	2	902.4080810546875	1	a2.a1	1
a2	pepa2a4	GASFVTSTNPR		2	1136.5699462890625	1	a2.a1	1
a2	pepa2a5	IQNEIDMVK		2	1089.561279296875	1	a2.a1	1
a2	pepa2a6	ITTTGQVTSPVK		2	1231.689697265625	1	a2.a1	1
a2	pepa2a7	IYIPPSTPDFSR		2	1392.7161865234375	1	a2.a1	1
a2	pepa2a8	NIQDVVER		2	972.5112915039062	1	a2.a1	1
a2	pepa2a9	PNNSGEAPSSPTPK		2	1382.6551513671875	1	a2.a1	1
a2	pepa2b10	SEAHTADGISIR		2	1256.6234130859375	1	a2.a1	1
a2	pepa2b11	TGKPIPFGTIGVHK		3	1451.8372802734375	1	a2.a1	1
a2	pepa2b12	TQIIQDFIR		2	1133.6318359375	1	a2.a1	1
a2	pepa2b13	TVYNINDK		2	966.489501953125	1	a2.a1	1
a2	pepa2b14	VIIDIFTGVR		2	1132.6728515625	1	a2.a1	1
a3	pepa3a1	ATAFNEQVDK		2	1122.54296875	1	a3.a1	1
a3	pepa3a2	ATVMDVKPVDYR	M4:+15.99491	3	1409.709716796875	1	a3.a1	1
a3	pepa3a3	IGNPVPYNEGIGQPQVAPPAPAASPAASSR		3	2913.486083984375	1	a3.a1	1
a3	pepa3a4	NIYIMDTSGK	M5:+15.99491	2	1157.5511474609375	1	a3.a1	1
a3	pepa3a5	SGGVGGSNTNWK		2	1163.54443359375	1	a3.a1	1
a3	pepa3a6	VGQISEGAIAAIMQK	M13:+15.99491	2	1531.8153076171875	1	a3.a1	1
a3	pepa3a7	VIDQQNGIYR		2	1205.627685546875	1	a3.a1	1
a3	pepa3a8	VVPIASITPYQSK		2	1402.7945556640625	1	a3.a1	1
a4	pepa4a1	AEIDDTPMR	M8:+15.99491	2	1063.472900390625	1	a4.a1	1
a4	pepa4a2	GIVEFASK		2	850.46728515625	1	a4.a1	1
a4	pepa4a3	GMGPGTPAGYGR	M2:+15.99491	2	1136.5157470703125	1	a4.a1	1
a4	pepa4a4	MGGGGAMNMGDPYGSGGQK	M1:+15.99491 - M7:+15.99491 - M9:+15.99491	2	1819.704833984375	1	a4.a1	1
a4	pepa4a5	SPPPGMGINQNR	M6:+15.99491	2	1283.616455078125	1	a4.a1	1
a4	pepa4a6	YGEPGEVFINK		2	1252.621337890625	1	a4.a1	1
a5	pepa5a1	AAGAGTAGPASGPGVVR		2	1395.7342529296875	1	a5.a1	1
a5	pepa5a2	DIVIPTQAIPASPAIK		2	1633.9527587890625	1	a5.a1	1
a5	pepa5a3	HEPGIGGPAER		2	1119.5545654296875	1	a5.a1	1
a5	pepa5a4	NDIINIIR		2	970.5684204101562	1	a5.a1	1
a5	pepa5a5	PTVINQPIPGEK		2	1292.7213134765625	1	a5.a1	1
a5	pepa5a6	TISGAQDSEAAFAK		2	1395.675537109375	1	a5.a1	1
a6	pepa6a1	DGYIHYGQTVK		2	1280.62744140625	1	a6.a1	1
a6	pepa6a2	IIQFQATPCPK	C9:+57.02146	2	1302.6878662109375	1	a6.a1	1
a6	pepa6a3	IVCSVTGMAIPR	C3:+57.02146 - M8:+15.99491	2	1319.681396484375	1	a6.a1	1
a6	pepa6a4	QTAIIDADDPVSQIHK		3	1750.8974609375	1	a6.a1	1
a6	pepa6a5	TIYISDSDKR		2	1197.6114501953125	1	a6.a1	1
a7	pepa7a1	HIVSAGYVHVNR		3	1351.723388671875	1	a7.a1	1
a7	pepa7a2	IIVFTAAGVKPQGK		2	1428.857666015625	1	a7.a1	1
a7	pepa7a3	IVIFTNQMSIGR	M8:+15.99491	2	1394.7464599609375	1	a7.a1	1
a7	pepa7a4	TQVEIVADPETR		2	1357.6961669921875	1	a7.a1	1
a7	pepa7a5	VFPTGPSDWR		2	1161.5692138671875	1	a7.a1	1
a8	pepa8a1	IIASANIEEVTMK		2	1418.75634765625	1	a8.a1	1
a8	pepa8a2	IIASANIEEVTMK	M12:+15.99491	2	1434.7513427734375	1	a8.a1	1
a8	pepa8a3	ITMQVSSIQR		2	1162.625244140625	1	a8.a1	1
a8	pepa8a4	NVGQFSGFPFEK		2	1356.65869140625	1	a8.a1	1
a8	pepa8a5	SGVNSEIVK		2	932.5051879882812	1	a8.a1	1
a9	pepa9a1	DSPFGISFVR		2	1124.5738525390625	1	a9.a1	1
a9	pepa9a2	IIPHQIYGVVPQA		2	1434.810791015625	1	a9.a1	1
a9	pepa9a3	TPATAPVPAR		2	980.5527954101562	1	a9.a1	1
a9	pepa9a4	TSPVTASDPAGPSYAAATIQASSAASSASPVSR		3	3063.487060546875	1	a9.a1	1
a9	pepa9a5	YSQVIGIGGR		2	1049.57421875	1	a9.a1	1
b10	pepb10a1	FSSSSGYGGGSSR		2	1235.529052734375	1	b10.a1	1
b10	pepb10a2	GGSGGSYGGGGSGGGYGGGSGSR		2	1791.7281494140625	1	b10.a1	1
b10	pepb10a3	SRSGGGGGGGIGSGGSIR		3	1475.7314453125	1	b10.a1	1
b10	pepb10a4	SRSGGGGGGGIGSGGSIRSSY		3	1812.8587646484375	1	b10.a1	1
b11	pepb11a1	DAVTYTEHAK		2	1134.54296875	1	b11.a1	1
b11	pepb11a2	ISGIIYEETR		2	1180.621337890625	1	b11.a1	1
b11	pepb11a3	TVTAMDVVYAIK		2	1310.702880859375	1	b11.a1	1
b11	pepb11a4	TVTAMDVVYAIK	M5:+15.99491	2	1326.69775390625	1	b11.a1	1
b12	pepb12a1	DNQISEVANK		2	1117.548828125	1	b12.a1	1
b12	pepb12a2	VADNSFDAK		2	966.453125	1	b12.a1	1
b12	pepb12a3	VAGGAAPSKPASAK		2	1211.6746826171875	1	b12.a1	1
b13	pepb13a1	EVDATSPAPSTSSTVK		2	1576.7705078125	1	b13.a1	1
b13	pepb13a2	TEGAEATPGAQK		2	1159.5594482421875	1	b13.a1	1
b13	pepb13a3	TPQMPPTTPSSSFFTK	M4:+15.99491	2	1769.8419189453125	1	b13.a1	1
b14	pepb14a1	IGMDGYR		2	811.3770751953125	1	b14.a1	1
b14	pepb14a2	STDYGIFQINSR		2	1400.680908203125	1	b14.a1	1
b14	pepb14a3	YWCNDGK	C3:+57.02146	2	942.3778076171875	1	b14.a1	1
b15	pepb15a1	AVSEEQQPAIK		2	1199.6270751953125	1	b15.a1	1
b15	pepb15a2	GAVIVVSHDAR		2	1123.622314453125	1	b15.a1	1
b15	pepb15a3	STIIIIITGK		2	1058.682373046875	1	b15.a1	1
b16	pepb16a1	GPVFAPPYEPIPENVK		2	1753.9163818359375	1	b16.a1	1
b16	pepb16a2	TYNASITIQQQIK		2	1507.8118896484375	1	b16.a1	1
b16	pepb16a3	YIMINPSSR	M3:+15.99491	2	1096.5460205078125	1	b16.a1	1
b17	pepb17a1	FREDHPDIIQNAK		3	1582.7977294921875	1	b17.a1	1
b17	pepb17a2	WVEISNEVR		2	1131.5797119140625	1	b17.a1	1
b18	pepb18a1	AIAAGGYDVEK		2	1093.5528564453125	1	b18.a1	1
b18	pepb18a2	ATGPPVSEIITK		2	1212.6839599609375	1	b18.a1	1
b19	pepb19a1	AGGVGINISAASR		2	1172.6385498046875	1	b19.a1	1
b19	pepb19a2	YYTGVVNNNEMVAIQR	M11:+15.99491	2	1886.9068603515625	1	b19.a1	1
b20	pepb20a1	ASGPPVSEIITK		2	1198.668212890625	1	b20.a1	1
b20	pepb20a2	SGVSIAAIK		2	845.509521484375	1	b20.a1	1
b21	pepb21a1	NFIIDQTNVSAAAQR		2	1647.8453369140625	1	b21.a1	1
b21	pepb21a2	YNIIGTNTIMDK	M10:+15.99491	2	1398.69384765625	1	b21.a1	1
b22	pepb22a1	APQVIVIAPTR		2	1164.7103271484375	1	b22.a1	1
b22	pepb22a2	NGIDIIVGTPGR		2	1211.6746826171875	1	b22.a1	1

## Sheet: spectra
MS Sample :	DaPR130924_VB136_O1947.m
Group ID	Peptide ID	Sample	Scan	Rt (minutes)	Sequence (top)	Modifs (top)	Number of subgroups	Sub-groups Ids	Best E-value	Best hyperscore	Charge	MH+ Obs	MH+ theo	DeltaMH+	Delta-ppm
a1	pepa1b32	DaPR130924_VB136_O1947.m	658	9.930000305175781	TGNAWHSK		1	a1.a1	1.8999999156221747E-5	39.0	2	900.4326782226562	900.4326782226562	-0.0	-0.0
a1	pepa1b31	DaPR130924_VB136_O1947.m	752	11.15999984741211	SSASADKPLSNMK	M12:+15.99491	1	a1.a1	0.017999999225139618	33.29999923706055	2	1351.6531982421875	1351.652587890625	6.000000284984708E-4	0.4439010688647625
a1	pepa1b10	DaPR130924_VB136_O1947.m	824	12.109999656677246	GTNSYYK		1	a1.a1	0.03999999910593033	25.399999618530273	2	832.3848876953125	832.3839721679688	8.999999845400453E-4	1.0812317567768257
a1	pepa1b33	DaPR130924_VB136_O1947.m	863	12.510000228881836	VCSTNDLK	C2:+57.02146	1	a1.a1	0.006300000008195639	35.400001525878906	2	936.4466552734375	936.4459228515625	6.99999975040555E-4	0.7475070988712214
a1	pepa1b13	DaPR130924_VB136_O1947.m	1191	16.149999618530273	LLWHGSR		1	a1.a1	0.02500000037252903	36.099998474121094	2	868.481201171875	868.4791870117188	0.0020000000949949026	2.302876251849563
a1	pepa1a2	DaPR130924_VB136_O1947.m	1245	16.610000610351562	AESSDKLYR	A1:+42.01057	1	a1.a1	0.0012000000569969416	53.70000076293945	2	1110.543701171875	1110.54296875	6.99999975040555E-4	0.6303222790455896
a1	pepa1a5	DaPR130924_VB136_O1947.m	1252	16.649999618530273	ASLCISTK	C4:+57.02146	1	a1.a1	0.017000000923871994	38.400001525878906	2	879.4620361328125	879.4608764648438	0.0012000000569969416	1.3644723592714716
a1	pepa1b15	DaPR130924_VB136_O1947.m	1273	16.799999237060547	KPPLLNNADSVQAK		1	a1.a1	0.006399999838322401	34.0	3	1494.8310546875	1494.827880859375	0.003100000089034438	2.073817413180875
a1	pepa1b15	DaPR130924_VB136_O1947.m	1275	16.809999465942383	KPPLLNNADSVQAK		1	a1.a1	8.600000001024455E-6	47.29999923706055	2	1494.828857421875	1494.827880859375	0.0010000000474974513	0.668973371651693
a1	pepa1b25	DaPR130924_VB136_O1947.m	1309	17.110000610351562	PIDVNYEK		1	a1.a1	0.006899999920278788	29.100000381469727	2	977.4954223632812	977.4943237304688	0.0010999999940395355	1.125326221682333
a1	pepa1b22	DaPR130924_VB136_O1947.m	1317	17.209999084472656	MIFDVESMKK	M1:+15.99491 - M8:+15.99491	1	a1.a1	0.03799999877810478	24.299999237060547	3	1259.60302734375	1259.6014404296875	0.0015999999595806003	1.270243037380771
a1	pepa1b22	DaPR130924_VB136_O1947.m	1326	17.25	MIFDVESMKK	M1:+15.99491 - M8:+15.99491	1	a1.a1	0.04500000178813934	29.100000381469727	2	1259.6011962890625	1259.6014404296875	-1.9999999494757503E-4	-0.15878037967259637
a1	pepa1b24	DaPR130924_VB136_O1947.m	1443	18.209999084472656	MVDPEKPQLGMIDR	M1:+15.99491 - M11:+15.99491	1	a1.a1	0.012000000104308128	32.20000076293945	2	1660.8077392578125	1660.8037109375	0.004100000020116568	2.4686842840700156
a1	pepa1b24	DaPR130924_VB136_O1947.m	1446	18.229999542236328	MVDPEKPQLGMIDR	M1:+15.99491 - M11:+15.99491	1	a1.a1	0.003700000001117587	38.900001525878906	3	1660.8057861328125	1660.8037109375	0.0020000000949949026	1.2042362874213057
a1	pepa1a1	DaPR130924_VB136_O1947.m	1454	18.280000686645508	AEPVEVVAPR		1	a1.a1	0.028999999165534973	33.400001525878906	2	1066.591064453125	1066.589599609375	0.0015999999595806003	1.5001083454841302
a1	pepa1b26	DaPR130924_VB136_O1947.m	1500	18.549999237060547	PVQDLIK		1	a1.a1	0.005799999926239252	35.70000076293945	2	812.4906005859375	812.4880981445312	0.0024999999441206455	3.07696808092311
a1	pepa1a6	DaPR130924_VB136_O1947.m	1534	18.799999237060547	DPIDVNYEK		1	a1.a1	9.10000002477318E-4	43.0	2	1092.5194091796875	1092.521240234375	-0.0017000000225380063	-1.5560338416608825
a1	pepa1b21	DaPR130924_VB136_O1947.m	1548	18.979999542236328	MIFDVESMKK	M8:+15.99491	1	a1.a1	8.699999889358878E-4	35.0	2	1243.606689453125	1243.6064453125	1.9999999494757503E-4	0.16082257831762684
a1	pepa1b28	DaPR130924_VB136_O1947.m	1582	19.260000228881836	QQVPSGESAILDR		1	a1.a1	1.3000000365082087E-7	39.400001525878906	2	1399.7198486328125	1399.718017578125	0.0019000000320374966	1.3574162854065344
a1	pepa1b23	DaPR130924_VB136_O1947.m	1626	19.649999618530273	MVDPEKPQLGMIDR	M1:+15.99491	1	a1.a1	0.01600000075995922	31.200000762939453	3	1644.809814453125	1644.808837890625	0.0010000000474974513	0.6079734157921326
a1	pepa1b19	DaPR130924_VB136_O1947.m	1657	19.90999984741211	MAIMVQSPMFDGK	M1:+15.99491 - M4:+15.99491 - M9:+15.99491	1	a1.a1	0.002199999988079071	37.70000076293945	2	1502.671875	1502.669189453125	0.0027000000700354576	1.7968027087971932
a1	pepa1a9	DaPR130924_VB136_O1947.m	1717	20.450000762939453	GIYFADMVSK	M7:+15.99491	1	a1.a1	4.600000011123484E-6	48.79999923706055	2	1146.5511474609375	1146.5504150390625	7.999999797903001E-4	0.6977451399405271
a1	pepa1b14	DaPR130924_VB136_O1947.m	1747	20.68000030517578	LPKPVQDLIK		1	a1.a1	0.012000000104308128	38.900001525878906	2	1150.722412109375	1150.7198486328125	0.0026000000070780516	2.2594552533070065
a1	pepa1b18	DaPR130924_VB136_O1947.m	1757	20.780000686645508	MAIMVQSPMFDGK	M1:+15.99491 - M9:+15.99491	1	a1.a1	0.0013000000035390258	39.099998474121094	2	1486.6787109375	1486.67431640625	0.0044999998062849045	3.026890124235677
a1	pepa1b18	DaPR130924_VB136_O1947.m	1819	21.280000686645508	MAIMVQSPMFDGK	M4:+15.99491 - M9:+15.99491	1	a1.a1	3.300000025774352E-5	49.099998474121094	2	1486.6781005859375	1486.67431640625	0.0038999998942017555	2.623304816100716
a1	pepa1a3	DaPR130924_VB136_O1947.m	1767	20.8799991607666	AMVEYEIDLQK	M2:+15.99491	1	a1.a1	2.499999936844688E-6	49.400001525878906	2	1354.657958984375	1354.65625	0.0017000000225380063	1.2549309262316592
a1	pepa1b20	DaPR130924_VB136_O1947.m	1860	21.6299991607666	MIFDVESMK	M1:+15.99491	1	a1.a1	0.009999999776482582	32.099998474121094	2	1115.5162353515625	1115.5115966796875	0.004699999932199717	4.213313376740532
a1	pepa1b20	DaPR130924_VB136_O1947.m	1798	21.1299991607666	MIFDVESMK	M8:+15.99491	1	a1.a1	0.001500000013038516	42.29999923706055	2	1115.5130615234375	1115.5115966796875	0.001500000013038516	1.3446745130245672
a1	pepa1b12	DaPR130924_VB136_O1947.m	1893	21.899999618530273	IAPPEAPVTGYMFGK	M12:+15.99491	1	a1.a1	0.004699999932199717	46.79999923706055	3	1593.798095703125	1593.798583984375	-3.9999998989515007E-4	-0.25097273514648294
a1	pepa1b29	DaPR130924_VB136_O1947.m	1905	21.959999084472656	SDAYYCTGDVTAWTK	C6:+57.02146	1	a1.a1	2.9999998795923744E-13	73.80000305175781	2	1737.75146484375	1737.742919921875	0.00860000029206276	4.948948543234114
a1	pepa1b17	DaPR130924_VB136_O1947.m	1918	22.110000610351562	MAIMVQSPMFDGK	M9:+15.99491	1	a1.a1	5.499999970197678E-4	45.599998474121094	2	1470.6824951171875	1470.679443359375	0.0031999999191612005	2.1758649946528488
a1	pepa1b17	DaPR130924_VB136_O1947.m	1987	22.610000610351562	MAIMVQSPMFDGK	M4:+15.99491	1	a1.a1	2.4000000848900527E-6	61.0	2	1470.6864013671875	1470.679443359375	0.0071000000461936	4.827700610253682
a1	pepa1b27	DaPR130924_VB136_O1947.m	1928	22.18000030517578	QQVPSGESAILDR	Q1:-17.02655	1	a1.a1	1.1000000085914508E-5	50.79999923706055	2	1382.6920166015625	1382.6915283203125	6.000000284984708E-4	0.43393628745765744
a1	pepa1a7	DaPR130924_VB136_O1947.m	1971	22.5	FYTLIPHDFGMK	M11:+15.99491	1	a1.a1	0.0012000000569969416	39.29999923706055	2	1484.720947265625	1484.7247314453125	-0.003700000001117587	-2.492044432718383
a1	pepa1a8	DaPR130924_VB136_O1947.m	2000	22.729999542236328	GIYFADMVSK		1	a1.a1	0.0017000000225380063	38.099998474121094	2	1130.555419921875	1130.5555419921875	-0.0	-0.0
a1	pepa1a4	DaPR130924_VB136_O1947.m	2007	22.799999237060547	AQNDLIWNIK		1	a1.a1	8.70000003487803E-5	49.70000076293945	2	1214.6527099609375	1214.6531982421875	-5.000000237487257E-4	-0.41164014919839825
a1	pepa1b35	DaPR130924_VB136_O1947.m	2049	23.049999237060547	VVSEDFLQDVSASTK		1	a1.a1	1.500000053056283E-7	71.0999984741211	2	1624.806884765625	1624.806884765625	0.0	0.0
a1	pepa1b11	DaPR130924_VB136_O1947.m	2092	23.399999618530273	IAPPEAPVTGYMFGK		1	a1.a1	8.299999899463728E-5	46.70000076293945	3	1577.807373046875	1577.8037109375	0.003700000001117587	2.345031879104353
a1	pepa1b16	DaPR130924_VB136_O1947.m	2109	23.559999465942383	MAIMVQSPMFDGK		1	a1.a1	8.199999865610152E-5	46.599998474121094	2	1454.678955078125	1454.6844482421875	-0.005499999970197678	-3.780888684720436
a1	pepa1b30	DaPR130924_VB136_O1947.m	2170	24.209999084472656	SLQELFLAH		1	a1.a1	2.3999999393709004E-4	45.29999923706055	2	1057.569580078125	1057.568115234375	0.001500000013038516	1.4183483705974727
a1	pepa1b34	DaPR130924_VB136_O1947.m	2312	25.709999084472656	VFSATLGLVDIVK		1	a1.a1	0.002899999963119626	40.599998474121094	2	1361.80615234375	1361.8043212890625	0.0019000000320374966	1.3952078153482332
a2	pepa2a9	DaPR130924_VB136_O1947.m	912	13.130000114440918	PNNSGEAPSSPTPK		1	a2.a1	9.999999747378752E-6	58.5	2	1382.65576171875	1382.6551513671875	6.99999975040555E-4	0.5062722793520755
a2	pepa2a1	DaPR130924_VB136_O1947.m	973	13.8100004196167	AADETLCQTK	C7:+57.02146	1	a2.a1	6.399999983841553E-5	52.0	2	1136.5279541015625	1136.525634765625	0.002400000113993883	2.1116990594662766
a2	pepa2b10	DaPR130924_VB136_O1947.m	1165	15.880000114440918	SEAHTADGISIR		1	a2.a1	1.8000000272877514E-4	43.400001525878906	2	1256.6280517578125	1256.6234130859375	0.004699999932199717	3.740181730863783
a2	pepa2b13	DaPR130924_VB136_O1947.m	1215	16.329999923706055	TVYNLNDK		1	a2.a1	0.01600000075995922	25.899999618530273	2	966.4901123046875	966.489501953125	6.000000284984708E-4	0.6208034616888896
a2	pepa2a4	DaPR130924_VB136_O1947.m	1266	16.709999084472656	GASFVTSTNPR		1	a2.a1	0.039000000804662704	30.600000381469727	2	1136.569091796875	1136.5699462890625	-6.99999975040555E-4	-0.6158881618558343
a2	pepa2a6	DaPR130924_VB136_O1947.m	1324	17.25	LTTTGQVTSPVK		1	a2.a1	3.5000000934815034E-5	46.79999923706055	2	1231.688720703125	1231.689697265625	-8.999999845400453E-4	-0.7307035096080309
a2	pepa2a8	DaPR130924_VB136_O1947.m	1434	18.149999618530273	NLQDVVER		1	a2.a1	0.003000000026077032	35.70000076293945	2	972.51220703125	972.5112915039062	8.999999845400453E-4	0.9254391104788836
a2	pepa2a3	DaPR130924_VB136_O1947.m	1457	18.299999237060547	FCVDYAK	C2:+57.02146	1	a2.a1	0.010999999940395355	22.5	2	902.4061889648438	902.4080810546875	-0.0019000000320374966	-2.105477634704773
a2	pepa2b11	DaPR130924_VB136_O1947.m	1566	19.1299991607666	TGKPLPFGTLGVHK		1	a2.a1	2.499999936844688E-6	49.79999923706055	3	1451.837890625	1451.8372802734375	6.000000284984708E-4	0.4132694735497269
a2	pepa2a5	DaPR130924_VB136_O1947.m	1623	19.6299991607666	LQNELDMVK		1	a2.a1	0.002099999925121665	34.79999923706055	2	1089.5650634765625	1089.561279296875	0.003800000064074993	3.4876423531930594
a2	pepa2a2	DaPR130924_VB136_O1947.m	1828	21.399999618530273	ALDLADMITR	M7:+15.99491	1	a2.a1	5.39999979082495E-4	49.099998474121094	2	1134.5889892578125	1134.582763671875	0.006300000008195639	5.552702023964131
a2	pepa2a7	DaPR130924_VB136_O1947.m	1964	22.450000762939453	LYLPPSTPDFSR		1	a2.a1	2.099999983329326E-4	38.5	2	1392.720703125	1392.7161865234375	0.0044999998062849045	3.231096076737653
a2	pepa2b12	DaPR130924_VB136_O1947.m	2116	23.6299991607666	TQIIQDFLR		1	a2.a1	0.035999998450279236	29.299999237060547	2	1133.630126953125	1133.6318359375	-0.0015999999595806003	-1.4113929309839992
a2	pepa2b14	DaPR130924_VB136_O1947.m	2328	25.899999618530273	VLLDIFTGVR		1	a2.a1	1.1000000085914508E-5	48.099998474121094	2	1132.673095703125	1132.6728515625	1.9999999494757503E-4	0.17657348692667876
a3	pepa3a5	DaPR130924_VB136_O1947.m	1100	15.180000305175781	SGGVGGSNTNWK		1	a3.a1	5.90000010561198E-4	52.099998474121094	2	1163.545166015625	1163.54443359375	7.999999797903001E-4	0.6875543010587073
a3	pepa3a1	DaPR130924_VB136_O1947.m	1194	16.15999984741211	ATAFNEQVDK		1	a3.a1	0.019999999552965164	34.900001525878906	2	1122.544189453125	1122.54296875	0.0012000000569969416	1.0690014461835644
a3	pepa3a2	DaPR130924_VB136_O1947.m	1304	17.059999465942383	ATVMDVKPVDYR	M4:+15.99491	1	a3.a1	0.007000000216066837	34.900001525878906	3	1409.711181640625	1409.709716796875	0.00139999995008111	0.9931122226086181
a3	pepa3a7	DaPR130924_VB136_O1947.m	1336	17.329999923706055	VIDQQNGLYR		1	a3.a1	0.004399999976158142	46.599998474121094	2	1205.6290283203125	1205.627685546875	0.0013000000035390258	1.0782765020441143
a3	pepa3a4	DaPR130924_VB136_O1947.m	1399	17.860000610351562	NIYLMDTSGK	M5:+15.99491	1	a3.a1	5.600000149570405E-4	35.599998474121094	2	1157.5511474609375	1157.5511474609375	9.999999747378752E-5	0.08638926901254884
a3	pepa3a6	DaPR130924_VB136_O1947.m	1846	21.530000686645508	VGQLSEGAIAAIMQK	M13:+15.99491	1	a3.a1	2.300000051036477E-5	52.20000076293945	2	1531.816650390625	1531.8153076171875	0.00139999995008111	0.9139482698203855
a3	pepa3a8	DaPR130924_VB136_O1947.m	1921	22.1299991607666	VVPIASLTPYQSK		1	a3.a1	0.04100000113248825	37.0	2	1402.7967529296875	1402.7945556640625	0.002300000051036477	1.6395843865730506
a3	pepa3a3	DaPR130924_VB136_O1947.m	1930	22.200000762939453	IGNPVPYNEGLGQPQVAPPAPAASPAASSR		1	a3.a1	2.2000000171829015E-4	41.70000076293945	3	2913.4990234375	2913.486083984375	0.013000000268220901	4.462008704857991
a4	pepa4a4	DaPR130924_VB136_O1947.m	944	13.510000228881836	MGGGGAMNMGDPYGSGGQK	M1:+15.99491 - M7:+15.99491 - M9:+15.99491	1	a4.a1	2.4000000848900527E-5	37.0	2	1819.7060546875	1819.704833984375	0.0013000000035390258	0.7144015772561213
a4	pepa4a5	DaPR130924_VB136_O1947.m	974	13.8100004196167	SPPPGMGLNQNR	M6:+15.99491	1	a4.a1	1.1000000085914508E-4	31.899999618530273	2	1283.621337890625	1283.616455078125	0.004900000058114529	3.8173397035614496
a4	pepa4a3	DaPR130924_VB136_O1947.m	1085	15.010000228881836	GMGPGTPAGYGR	M2:+15.99491	1	a4.a1	4.600000102072954E-4	41.5	2	1136.5184326171875	1136.5157470703125	0.0027000000700354576	2.3756820589555963
a4	pepa4a1	DaPR130924_VB136_O1947.m	1086	15.029999732971191	AELDDTPMR	M8:+15.99491	1	a4.a1	0.0017000000225380063	38.900001525878906	2	1063.471923828125	1063.472900390625	-8.999999845400453E-4	-0.8462838913990809
a4	pepa4a2	DaPR130924_VB136_O1947.m	1564	19.110000610351562	GIVEFASK		1	a4.a1	0.0031999999191612005	35.20000076293945	2	850.4688110351562	850.46728515625	0.001500000013038516	1.7637362885309953
a4	pepa4a6	DaPR130924_VB136_O1947.m	1726	20.510000228881836	YGEPGEVFINK		1	a4.a1	9.999999747378752E-5	40.29999923706055	2	1252.616455078125	1252.621337890625	-0.004800000227987766	-3.8319642838519865
a5	pepa5a3	DaPR130924_VB136_O1947.m	967	13.75	HEPGLGGPAER		1	a5.a1	0.0012000000569969416	31.100000381469727	2	1119.5570068359375	1119.5545654296875	0.0024999999441206455	2.233030904716234
a5	pepa5a1	DaPR130924_VB136_O1947.m	1213	16.329999923706055	AAGAGTAGPASGPGVVR		1	a5.a1	1.1000000085914508E-4	45.099998474121094	2	1395.7353515625	1395.7342529296875	0.0010999999940395355	0.7881156400157142
a5	pepa5a6	DaPR130924_VB136_O1947.m	1427	18.079999923706055	TLSGAQDSEAAFAK		1	a5.a1	1.8999999156221747E-5	51.79999923706055	2	1395.6806640625	1395.675537109375	0.005200000014156103	3.725794338221316
a5	pepa5a5	DaPR130924_VB136_O1947.m	1665	20.0	PTVLNQPLPGEK		1	a5.a1	6.99999975040555E-4	34.70000076293945	2	1292.7236328125	1292.7213134765625	0.002400000113993883	1.856548730939908
a5	pepa5a4	DaPR130924_VB136_O1947.m	2101	23.479999542236328	NDLLNIIR		1	a5.a1	0.0027000000700354576	38.79999923706055	2	970.56982421875	970.5684204101562	0.00139999995008111	1.4424536391669107
a5	pepa5a2	DaPR130924_VB136_O1947.m	2232	24.8799991607666	DLVLPTQALPASPALK		1	a5.a1	4.599999954280065E-7	64.30000305175781	2	1633.953857421875	1633.9527587890625	0.0010999999940395355	0.6732140743498335
a6	pepa6a5	DaPR130924_VB136_O1947.m	1153	15.75	TLYISDSDKR		1	a6.a1	0.04100000113248825	32.70000076293945	2	1197.6163330078125	1197.6114501953125	0.004999999888241291	4.174976689998969
a6	pepa6a1	DaPR130924_VB136_O1947.m	1351	17.43000030517578	DGYIHYGQTVK		1	a6.a1	9.599999757483602E-4	41.5	2	1280.6331787109375	1280.62744140625	0.005799999926239252	4.529029863572425
a6	pepa6a3	DaPR130924_VB136_O1947.m	1612	19.530000686645508	LVCSVTGMALPR	C3:+57.02146 - M8:+15.99491	1	a6.a1	0.017000000923871994	40.0	2	1319.6834716796875	1319.681396484375	0.002099999925121665	1.591293118714907
a6	pepa6a2	DaPR130924_VB136_O1947.m	1673	20.049999237060547	IIQFQATPCPK	C9:+57.02146	1	a6.a1	5.39999979082495E-4	39.20000076293945	2	1302.69580078125	1302.6878662109375	0.00800000037997961	6.141149071457009
a6	pepa6a4	DaPR130924_VB136_O1947.m	1802	21.149999618530273	QTALLDADDPVSQLHK		1	a6.a1	0.02800000086426735	36.900001525878906	3	1750.896240234375	1750.8974609375	-0.0012000000569969416	-0.6853628403541199
a7	pepa7a1	DaPR130924_VB136_O1947.m	1210	16.309999465942383	HLVSAGYVHVNR		1	a7.a1	6.300000222836388E-6	50.099998474121094	3	1351.7259521484375	1351.723388671875	0.0026000000070780516	1.923470459168914
a7	pepa7a4	DaPR130924_VB136_O1947.m	1619	19.600000381469727	TQVELVADPETR		1	a7.a1	1.700000029813964E-5	51.599998474121094	2	1357.6978759765625	1357.6961669921875	0.0017000000225380063	1.2521211032834774
a7	pepa7a2	DaPR130924_VB136_O1947.m	1770	20.8799991607666	LLVFTAAGVKPQGK		1	a7.a1	0.004699999932199717	46.20000076293945	2	1428.8565673828125	1428.857666015625	-0.0010999999940395355	-0.7698457447527924
a7	pepa7a5	DaPR130924_VB136_O1947.m	1842	21.5	VFPTGPSDWR		1	a7.a1	0.0031999999191612005	34.79999923706055	2	1161.565673828125	1161.5692138671875	-0.0034000000450760126	-2.9270748608741664
a7	pepa7a3	DaPR130924_VB136_O1947.m	1896	21.90999984741211	LVIFTNQMSIGR	M8:+15.99491	1	a7.a1	9.800000043469481E-6	53.20000076293945	2	1394.74853515625	1394.7464599609375	0.002099999925121665	1.505649940979581
a8	pepa8a5	DaPR130924_VB136_O1947.m	1164	15.880000114440918	SGVNSELVK		1	a8.a1	0.02500000037252903	34.20000076293945	2	932.5061645507812	932.5051879882812	0.0010000000474974513	1.0723801437016973
a8	pepa8a3	DaPR130924_VB136_O1947.m	1641	19.760000228881836	LTMQVSSLQR		1	a8.a1	0.003800000064074993	45.70000076293945	2	1162.6279296875	1162.625244140625	0.0027000000700354576	2.3223305047287273
a8	pepa8a2	DaPR130924_VB136_O1947.m	1800	21.1299991607666	LLASANLEEVTMK	M12:+15.99491	1	a8.a1	8.500000112690032E-4	46.79999923706055	2	1434.7523193359375	1434.7513427734375	0.0010999999940395355	0.7666833696166383
a8	pepa8a1	DaPR130924_VB136_O1947.m	1934	22.229999542236328	LLASANLEEVTMK		1	a8.a1	0.017999999225139618	41.70000076293945	2	1418.75830078125	1418.75634765625	0.0020000000949949026	1.409685389812601
a8	pepa8a4	DaPR130924_VB136_O1947.m	2107	23.549999237060547	NVGQFSGFPFEK		1	a8.a1	7.60000011723605E-6	43.099998474121094	2	1356.657958984375	1356.65869140625	-6.99999975040555E-4	-0.5159735307595805
a9	pepa9a3	DaPR130924_VB136_O1947.m	1104	15.229999542236328	TPATAPVPAR		1	a9.a1	1.700000029813964E-5	42.099998474121094	2	980.5531616210938	980.5527954101562	3.9999998989515007E-4	0.4079331493087363
a9	pepa9a5	DaPR130924_VB136_O1947.m	1650	19.850000381469727	YSQVLGLGGR		1	a9.a1	7.600000244565308E-4	45.400001525878906	2	1049.5760498046875	1049.57421875	0.0019000000320374966	1.8102579103937204
a9	pepa9a4	DaPR130924_VB136_O1947.m	1967	22.459999084472656	TSPVTASDPAGPSYAAATLQASSAASSASPVSR		1	a9.a1	0.04600000008940697	36.79999923706055	3	3063.48828125	3063.487060546875	0.00139999995008111	0.45699554867099407
a9	pepa9a2	DaPR130924_VB136_O1947.m	2044	23.010000228881836	LLPHQLYGVVPQA		1	a9.a1	0.028999999165534973	27.600000381469727	2	1434.8126220703125	1434.810791015625	0.0019000000320374966	1.324216436017037
a9	pepa9a1	DaPR130924_VB136_O1947.m	2239	24.959999084472656	DSPFGLSFVR		1	a9.a1	0.00139999995008111	43.20000076293945	2	1124.575439453125	1124.5738525390625	0.0015999999595806003	1.422761124996923
b10	pepb10a3	DaPR130924_VB136_O1947.m	899	12.979999542236328	SRSGGGGGGGLGSGGSIR		1	b10.a1	0.008899999782443047	29.700000762939453	3	1475.7325439453125	1475.7314453125	0.0012000000569969416	0.8131561205181409
b10	pepb10a2	DaPR130924_VB136_O1947.m	955	13.609999656677246	GGSGGSYGGGGSGGGYGGGSGSR		1	b10.a1	2.899999963119626E-4	69.4000015258789	2	1791.728759765625	1791.7281494140625	6.99999975040555E-4	0.390684253785638
b10	pepb10a1	DaPR130924_VB136_O1947.m	976	13.829999923706055	FSSSSGYGGGSSR		1	b10.a1	0.008799999952316284	35.599998474121094	2	1235.5306396484375	1235.529052734375	0.001500000013038516	1.2140548291590836
b10	pepb10a4	DaPR130924_VB136_O1947.m	1199	16.209999084472656	SRSGGGGGGGLGSGGSIRSSY		1	b10.a1	3.799999959142042E-8	58.900001525878906	3	1812.8651123046875	1812.8587646484375	0.006399999838322401	3.530335602047595
b11	pepb11a1	DaPR130924_VB136_O1947.m	956	13.609999656677246	DAVTYTEHAK		1	b11.a1	0.0020000000949949026	34.70000076293945	2	1134.5462646484375	1134.54296875	0.0032999999821186066	2.9086602032838225
b11	pepb11a2	DaPR130924_VB136_O1947.m	1712	20.40999984741211	ISGLIYEETR		1	b11.a1	1.9999999949504854E-6	56.20000076293945	2	1180.62255859375	1180.621337890625	0.00139999995008111	1.185816235188872
b11	pepb11a4	DaPR130924_VB136_O1947.m	1979	22.549999237060547	TVTAMDVVYALK	M5:+15.99491	1	b11.a1	0.006899999920278788	39.099998474121094	2	1326.698486328125	1326.69775390625	6.99999975040555E-4	0.5276258085004792
b11	pepb11a3	DaPR130924_VB136_O1947.m	2216	24.68000030517578	TVTAMDVVYALK		1	b11.a1	4.8000001697801054E-5	38.70000076293945	2	1310.7060546875	1310.702880859375	0.0031999999191612005	2.4414380756248053
b12	pepb12a3	DaPR130924_VB136_O1947.m	740	11.0600004196167	VAGGAAPSKPASAK		1	b12.a1	0.0017000000225380063	36.099998474121094	2	1211.673583984375	1211.6746826171875	-0.0010999999940395355	-0.9078344293400292
b12	pepb12a2	DaPR130924_VB136_O1947.m	1037	14.460000038146973	VADNSFDAK		1	b12.a1	0.0034000000450760126	31.700000762939453	2	966.45458984375	966.453125	0.001500000013038516	1.5520670110498282
b12	pepb12a1	DaPR130924_VB136_O1947.m	1263	16.700000762939453	DNQLSEVANK		1	b12.a1	0.01600000075995922	49.29999923706055	2	1117.5513916015625	1117.548828125	0.0026000000070780516	2.326520275127734
b13	pepb13a2	DaPR130924_VB136_O1947.m	793	11.699999809265137	TEGAEATPGAQK		1	b13.a1	0.0026000000070780516	34.79999923706055	2	1159.559814453125	1159.5594482421875	5.000000237487257E-4	0.43119826629561026
b13	pepb13a1	DaPR130924_VB136_O1947.m	1206	16.260000228881836	EVDATSPAPSTSSTVK		1	b13.a1	4.6999999904073775E-4	37.79999923706055	2	1576.7757568359375	1576.7705078125	0.0052999998442828655	3.3613007206963244
b13	pepb13a3	DaPR130924_VB136_O1947.m	1774	20.90999984741211	TPQMPPTTPSSSFFTK	M4:+15.99491	1	b13.a1	0.01899999938905239	33.79999923706055	2	1769.841064453125	1769.8419189453125	-7.999999797903001E-4	-0.452017760019515
b14	pepb14a3	DaPR130924_VB136_O1947.m	1021	14.300000190734863	YWCNDGK	C3:+57.02146	1	b14.a1	0.023000000044703484	25.399999618530273	2	942.3787231445312	942.3778076171875	8.999999845400453E-4	0.9550309623862058
b14	pepb14a1	DaPR130924_VB136_O1947.m	1344	17.3799991607666	LGMDGYR		1	b14.a1	0.0019000000320374966	36.20000076293945	2	811.3779907226562	811.3770751953125	8.999999845400453E-4	1.109225306030984
b14	pepb14a2	DaPR130924_VB136_O1947.m	1994	22.65999984741211	STDYGIFQINSR		1	b14.a1	1.8000000379103653E-9	61.400001525878906	2	1400.68212890625	1400.680908203125	0.0013000000035390258	0.9281200278561242
b15	pepb15a2	DaPR130924_VB136_O1947.m	1117	15.350000381469727	GAVIVVSHDAR		1	b15.a1	0.003800000064074993	43.400001525878906	2	1123.6202392578125	1123.622314453125	-0.0020000000949949026	-1.779957615000123
b15	pepb15a1	DaPR130924_VB136_O1947.m	1136	15.5600004196167	AVSEEQQPALK		1	b15.a1	7.499999810534064E-6	46.79999923706055	2	1199.626953125	1199.6270751953125	-9.999999747378752E-5	-0.08335923683408564
b15	pepb15a3	DaPR130924_VB136_O1947.m	2354	26.149999618530273	STLLLLLTGK		1	b15.a1	6.699999794363976E-4	37.099998474121094	2	1058.6849365234375	1058.682373046875	0.0026000000070780516	2.4558829666685424
b16	pepb16a3	DaPR130924_VB136_O1947.m	1444	18.209999084472656	YIMLNPSSR	M3:+15.99491	1	b16.a1	0.03999999910593033	29.700000762939453	2	1096.551513671875	1096.5460205078125	0.00559999980032444	5.106944620282393
b16	pepb16a2	DaPR130924_VB136_O1947.m	1751	20.729999542236328	TYNASITLQQQLK		1	b16.a1	0.009499999694526196	45.099998474121094	2	1507.8133544921875	1507.8118896484375	0.001500000013038516	0.9948190641925879
b16	pepb16a1	DaPR130924_VB136_O1947.m	2111	23.579999923706055	GPVFAPPYEPLPENVK		1	b16.a1	0.009999999776482582	36.29999923706055	2	1753.9212646484375	1753.9163818359375	0.004900000058114529	2.79374781424037
b17	pepb17a1	DaPR130924_VB136_O1947.m	1276	16.809999465942383	FREDHPDLIQNAK		1	b17.a1	0.0013000000035390258	40.5	3	1582.7989501953125	1582.7977294921875	0.0013000000035390258	0.8213304702907981
b17	pepb17a2	DaPR130924_VB136_O1947.m	1707	20.360000610351562	WVEISNEVR		1	b17.a1	0.002400000113993883	36.29999923706055	2	1131.580322265625	1131.5797119140625	6.000000284984708E-4	0.5302322250754861
b18	pepb18a1	DaPR130924_VB136_O1947.m	1375	17.649999618530273	ALAAGGYDVEK		1	b18.a1	0.0010999999940395355	36.900001525878906	2	1093.5537109375	1093.5528564453125	8.999999845400453E-4	0.8230054717844847
b18	pepb18a2	DaPR130924_VB136_O1947.m	1776	20.93000030517578	ATGPPVSELITK		1	b18.a1	1.1000000085914508E-4	44.5	2	1212.683837890625	1212.6839599609375	0.0	0.0
b19	pepb19a1	DaPR130924_VB136_O1947.m	1629	19.68000030517578	AGGVGLNLSAASR		1	b19.a1	5.700000116348747E-8	64.69999694824219	2	1172.6396484375	1172.6385498046875	0.0010999999940395355	0.9380554598198647
b19	pepb19a2	DaPR130924_VB136_O1947.m	1709	20.3799991607666	YYTGVVNNNEMVALQR	M11:+15.99491	1	b19.a1	4.700000033608376E-7	49.599998474121094	2	1886.9110107421875	1886.9068603515625	0.004100000020116568	2.1728682566518778
b20	pepb20a2	DaPR130924_VB136_O1947.m	1645	19.799999237060547	SGVSLAALK		1	b20.a1	0.008799999952316284	33.900001525878906	2	845.5106811523438	845.509521484375	0.0010999999940395355	1.3009906643137235
b20	pepb20a1	DaPR130924_VB136_O1947.m	1740	20.649999618530273	ASGPPVSELITK		1	b20.a1	7.699999696342275E-5	43.099998474121094	2	1198.673828125	1198.668212890625	0.00570000009611249	4.755277594595393
b21	pepb21a2	DaPR130924_VB136_O1947.m	1803	21.149999618530273	YNILGTNTIMDK	M10:+15.99491	1	b21.a1	1.3000000080864993E-6	49.70000076293945	2	1398.6959228515625	1398.69384765625	0.002199999988079071	1.5728960213598895
b21	pepb21a1	DaPR130924_VB136_O1947.m	1887	21.860000610351562	NFILDQTNVSAAAQR		1	b21.a1	2.2999999771400326E-7	65.5999984741211	2	1647.8489990234375	1647.8453369140625	0.003700000001117587	2.245356356104764
b22	pepb22a1	DaPR130924_VB136_O1947.m	1844	21.510000228881836	APQVLVLAPTR		1	b22.a1	0.00139999995008111	38.099998474121094	2	1164.718994140625	1164.7103271484375	0.008700000122189522	7.469668568569963
b22	pepb22a2	DaPR130924_VB136_O1947.m	1988	22.610000610351562	NGIDILVGTPGR		1	b22.a1	0.00570000009611249	37.900001525878906	2	1211.67626953125	1211.6746826171875	0.0015999999595806003	1.320486416473306

## Sheet: peptides_pos
MS Sample :	DaPR130924_VB136_O1947.m
Peptide ID	Protein ID	accession	description	Sequence	Modifs	Start	Stop	MH+ theo
pepa1b32	a1.a1.a1	sp|P09874|PARP1_HUMAN	sp|P09874|PARP1_HUMAN Poly [ADP-ribose] polymerase 1 OS=Homo sapiens GN=PARP1 PE=1 SV=4	TGNAWHSK		622	629	900.4326782226562
pepa1b31	a1.a1.a1	sp|P09874|PARP1_HUMAN	sp|P09874|PARP1_HUMAN Poly [ADP-ribose] polymerase 1 OS=Homo sapiens GN=PARP1 PE=1 SV=4	SSASADKPLSNMK	M12:+15.99491	382	394	1351.652587890625
pepa1b10	a1.a1.a1	sp|P09874|PARP1_HUMAN	sp|P09874|PARP1_HUMAN Poly [ADP-ribose] polymerase 1 OS=Homo sapiens GN=PARP1 PE=1 SV=4	GTNSYYK		565	571	832.3839721679688
pepa1b33	a1.a1.a1	sp|P09874|PARP1_HUMAN	sp|P09874|PARP1_HUMAN Poly [ADP-ribose] polymerase 1 OS=Homo sapiens GN=PARP1 PE=1 SV=4	VCSTNDLK	C2:+57.02146	255	262	936.4459228515625
pepa1b13	a1.a1.a1	sp|P09874|PARP1_HUMAN	sp|P09874|PARP1_HUMAN Poly [ADP-ribose] polymerase 1 OS=Homo sapiens GN=PARP1 PE=1 SV=4	LLWHGSR		859	865	868.4791870117188
pepa1a2	a1.a1.a1	sp|P09874|PARP1_HUMAN	sp|P09874|PARP1_HUMAN Poly [ADP-ribose] polymerase 1 OS=Homo sapiens GN=PARP1 PE=1 SV=4	AESSDKLYR	A1:+42.01057	2	10	1110.54296875
pepa1a5	a1.a1.a1	sp|P09874|PARP1_HUMAN	sp|P09874|PARP1_HUMAN Poly [ADP-ribose] polymerase 1 OS=Homo sapiens GN=PARP1 PE=1 SV=4	ASLCISTK	C4:+57.02146	426	433	879.4608764648438
pepa1b15	a1.a1.a1	sp|P09874|PARP1_HUMAN	sp|P09874|PARP1_HUMAN Poly [ADP-ribose] polymerase 1 OS=Homo sapiens GN=PARP1 PE=1 SV=4	KPPLLNNADSVQAK		748	761	1494.827880859375
pepa1b25	a1.a1.a1	sp|P09874|PARP1_HUMAN	sp|P09874|PARP1_HUMAN Poly [ADP-ribose] polymerase 1 OS=Homo sapiens GN=PARP1 PE=1 SV=4	PIDVNYEK		789	796	977.4943237304688
pepa1b22	a1.a1.a1	sp|P09874|PARP1_HUMAN	sp|P09874|PARP1_HUMAN Poly [ADP-ribose] polymerase 1 OS=Homo sapiens GN=PARP1 PE=1 SV=4	MIFDVESMKK	M1:+15.99491 M8:+15.99491	675	684	1259.6014404296875
pepa1b24	a1.a1.a1	sp|P09874|PARP1_HUMAN	sp|P09874|PARP1_HUMAN Poly [ADP-ribose] polymerase 1 OS=Homo sapiens GN=PARP1 PE=1 SV=4	MVDPEKPQLGMIDR	M1:+15.99491 M11:+15.99491	143	156	1660.8037109375
pepa1a1	a1.a1.a1	sp|P09874|PARP1_HUMAN	sp|P09874|PARP1_HUMAN Poly [ADP-ribose] polymerase 1 OS=Homo sapiens GN=PARP1 PE=1 SV=4	AEPVEVVAPR		487	496	1066.589599609375
pepa1b26	a1.a1.a1	sp|P09874|PARP1_HUMAN	sp|P09874|PARP1_HUMAN Poly [ADP-ribose] polymerase 1 OS=Homo sapiens GN=PARP1 PE=1 SV=4	PVQDLIK		668	674	812.4880981445312
pepa1a6	a1.a1.a1	sp|P09874|PARP1_HUMAN	sp|P09874|PARP1_HUMAN Poly [ADP-ribose] polymerase 1 OS=Homo sapiens GN=PARP1 PE=1 SV=4	DPIDVNYEK		788	796	1092.521240234375
pepa1b21	a1.a1.a1	sp|P09874|PARP1_HUMAN	sp|P09874|PARP1_HUMAN Poly [ADP-ribose] polymerase 1 OS=Homo sapiens GN=PARP1 PE=1 SV=4	MIFDVESMKK	M8:+15.99491	675	684	1243.6064453125
pepa1b28	a1.a1.a1	sp|P09874|PARP1_HUMAN	sp|P09874|PARP1_HUMAN Poly [ADP-ribose] polymerase 1 OS=Homo sapiens GN=PARP1 PE=1 SV=4	QQVPSGESAILDR		270	282	1399.718017578125
pepa1b23	a1.a1.a1	sp|P09874|PARP1_HUMAN	sp|P09874|PARP1_HUMAN Poly [ADP-ribose] polymerase 1 OS=Homo sapiens GN=PARP1 PE=1 SV=4	MVDPEKPQLGMIDR	M1:+15.99491	143	156	1644.808837890625
pepa1b19	a1.a1.a1	sp|P09874|PARP1_HUMAN	sp|P09874|PARP1_HUMAN Poly [ADP-ribose] polymerase 1 OS=Homo sapiens GN=PARP1 PE=1 SV=4	MAIMVQSPMFDGK	M1:+15.99491 M4:+15.99491 M9:+15.99491	35	47	1502.669189453125
pepa1a9	a1.a1.a1	sp|P09874|PARP1_HUMAN	sp|P09874|PARP1_HUMAN Poly [ADP-ribose] polymerase 1 OS=Homo sapiens GN=PARP1 PE=1 SV=4	GIYFADMVSK	M7:+15.99491	894	903	1146.5504150390625
pepa1b14	a1.a1.a1	sp|P09874|PARP1_HUMAN	sp|P09874|PARP1_HUMAN Poly [ADP-ribose] polymerase 1 OS=Homo sapiens GN=PARP1 PE=1 SV=4	LPKPVQDLIK		665	674	1150.7198486328125
pepa1b18	a1.a1.a1	sp|P09874|PARP1_HUMAN	sp|P09874|PARP1_HUMAN Poly [ADP-ribose] polymerase 1 OS=Homo sapiens GN=PARP1 PE=1 SV=4	MAIMVQSPMFDGK	M1:+15.99491 M9:+15.99491	35	47	1486.67431640625
pepa1a3	a1.a1.a1	sp|P09874|PARP1_HUMAN	sp|P09874|PARP1_HUMAN Poly [ADP-ribose] polymerase 1 OS=Homo sapiens GN=PARP1 PE=1 SV=4	AMVEYEIDLQK	M2:+15.99491	685	695	1354.65625
pepa1b20	a1.a1.a1	sp|P09874|PARP1_HUMAN	sp|P09874|PARP1_HUMAN Poly [ADP-ribose] polymerase 1 OS=Homo sapiens GN=PARP1 PE=1 SV=4	MIFDVESMK	M8:+15.99491	675	683	1115.5115966796875
pepa1b12	a1.a1.a1	sp|P09874|PARP1_HUMAN	sp|P09874|PARP1_HUMAN Poly [ADP-ribose] polymerase 1 OS=Homo sapiens GN=PARP1 PE=1 SV=4	IAPPEAPVTGYMFGK	M12:+15.99491	879	893	1593.798583984375
pepa1b29	a1.a1.a1	sp|P09874|PARP1_HUMAN	sp|P09874|PARP1_HUMAN Poly [ADP-ribose] polymerase 1 OS=Homo sapiens GN=PARP1 PE=1 SV=4	SDAYYCTGDVTAWTK	C6:+57.02146	306	320	1737.742919921875
pepa1b17	a1.a1.a1	sp|P09874|PARP1_HUMAN	sp|P09874|PARP1_HUMAN Poly [ADP-ribose] polymerase 1 OS=Homo sapiens GN=PARP1 PE=1 SV=4	MAIMVQSPMFDGK	M9:+15.99491	35	47	1470.679443359375
pepa1b27	a1.a1.a1	sp|P09874|PARP1_HUMAN	sp|P09874|PARP1_HUMAN Poly [ADP-ribose] polymerase 1 OS=Homo sapiens GN=PARP1 PE=1 SV=4	QQVPSGESAILDR	Q1:-17.02655	270	282	1382.6915283203125
pepa1a7	a1.a1.a1	sp|P09874|PARP1_HUMAN	sp|P09874|PARP1_HUMAN Poly [ADP-ribose] polymerase 1 OS=Homo sapiens GN=PARP1 PE=1 SV=4	FYTLIPHDFGMK	M11:+15.99491	736	747	1484.7247314453125
pepa1a8	a1.a1.a1	sp|P09874|PARP1_HUMAN	sp|P09874|PARP1_HUMAN Poly [ADP-ribose] polymerase 1 OS=Homo sapiens GN=PARP1 PE=1 SV=4	GIYFADMVSK		894	903	1130.5555419921875
pepa1a4	a1.a1.a1	sp|P09874|PARP1_HUMAN	sp|P09874|PARP1_HUMAN Poly [ADP-ribose] polymerase 1 OS=Homo sapiens GN=PARP1 PE=1 SV=4	AQNDLIWNIK		240	249	1214.6531982421875
pepa1b35	a1.a1.a1	sp|P09874|PARP1_HUMAN	sp|P09874|PARP1_HUMAN Poly [ADP-ribose] polymerase 1 OS=Homo sapiens GN=PARP1 PE=1 SV=4	VVSEDFLQDVSASTK		453	467	1624.806884765625
pepa1b11	a1.a1.a1	sp|P09874|PARP1_HUMAN	sp|P09874|PARP1_HUMAN Poly [ADP-ribose] polymerase 1 OS=Homo sapiens GN=PARP1 PE=1 SV=4	IAPPEAPVTGYMFGK		879	893	1577.8037109375
pepa1b16	a1.a1.a1	sp|P09874|PARP1_HUMAN	sp|P09874|PARP1_HUMAN Poly [ADP-ribose] polymerase 1 OS=Homo sapiens GN=PARP1 PE=1 SV=4	MAIMVQSPMFDGK		35	47	1454.6844482421875
pepa1b30	a1.a1.a1	sp|P09874|PARP1_HUMAN	sp|P09874|PARP1_HUMAN Poly [ADP-ribose] polymerase 1 OS=Homo sapiens GN=PARP1 PE=1 SV=4	SLQELFLAH		468	476	1057.568115234375
pepa1b34	a1.a1.a1	sp|P09874|PARP1_HUMAN	sp|P09874|PARP1_HUMAN Poly [ADP-ribose] polymerase 1 OS=Homo sapiens GN=PARP1 PE=1 SV=4	VFSATLGLVDIVK		552	564	1361.8043212890625
pepa2a9	a2.a1.a1	sp|P49916|DNLI3_HUMAN	sp|P49916|DNLI3_HUMAN DNA ligase 3 OS=Homo sapiens GN=LIG3 PE=1 SV=2	PNNSGEAPSSPTPK		233	246	1382.6551513671875
pepa2a1	a2.a1.a1	sp|P49916|DNLI3_HUMAN	sp|P49916|DNLI3_HUMAN DNA ligase 3 OS=Homo sapiens GN=LIG3 PE=1 SV=2	AADETLCQTK	C7:+57.02146	923	932	1136.525634765625
pepa2b10	a2.a1.a1	sp|P49916|DNLI3_HUMAN	sp|P49916|DNLI3_HUMAN DNA ligase 3 OS=Homo sapiens GN=LIG3 PE=1 SV=2	SEAHTADGISIR		792	803	1256.6234130859375
pepa2b13	a2.a1.a1	sp|P49916|DNLI3_HUMAN	sp|P49916|DNLI3_HUMAN DNA ligase 3 OS=Homo sapiens GN=LIG3 PE=1 SV=2	TVYNLNDK		317	324	966.489501953125
pepa2a4	a2.a1.a1	sp|P49916|DNLI3_HUMAN	sp|P49916|DNLI3_HUMAN DNA ligase 3 OS=Homo sapiens GN=LIG3 PE=1 SV=2	GASFVTSTNPR		214	224	1136.5699462890625
pepa2a6	a2.a1.a1	sp|P49916|DNLI3_HUMAN	sp|P49916|DNLI3_HUMAN DNA ligase 3 OS=Homo sapiens GN=LIG3 PE=1 SV=2	LTTTGQVTSPVK		202	213	1231.689697265625
pepa2a8	a2.a1.a1	sp|P49916|DNLI3_HUMAN	sp|P49916|DNLI3_HUMAN DNA ligase 3 OS=Homo sapiens GN=LIG3 PE=1 SV=2	NLQDVVER		446	453	972.5112915039062
pepa2a3	a2.a1.a1	sp|P49916|DNLI3_HUMAN	sp|P49916|DNLI3_HUMAN DNA ligase 3 OS=Homo sapiens GN=LIG3 PE=1 SV=2	FCVDYAK	C2:+57.02146	93	99	902.4080810546875
pepa2b11	a2.a1.a1	sp|P49916|DNLI3_HUMAN	sp|P49916|DNLI3_HUMAN DNA ligase 3 OS=Homo sapiens GN=LIG3 PE=1 SV=2	TGKPLPFGTLGVHK		568	581	1451.8372802734375
pepa2a5	a2.a1.a1	sp|P49916|DNLI3_HUMAN	sp|P49916|DNLI3_HUMAN DNA ligase 3 OS=Homo sapiens GN=LIG3 PE=1 SV=2	LQNELDMVK		741	749	1089.561279296875
pepa2a2	a2.a1.a1	sp|P49916|DNLI3_HUMAN	sp|P49916|DNLI3_HUMAN DNA ligase 3 OS=Homo sapiens GN=LIG3 PE=1 SV=2	ALDLADMITR	M7:+15.99491	639	648	1134.582763671875
pepa2a7	a2.a1.a1	sp|P49916|DNLI3_HUMAN	sp|P49916|DNLI3_HUMAN DNA ligase 3 OS=Homo sapiens GN=LIG3 PE=1 SV=2	LYLPPSTPDFSR		943	954	1392.7161865234375
pepa2b12	a2.a1.a1	sp|P49916|DNLI3_HUMAN	sp|P49916|DNLI3_HUMAN DNA ligase 3 OS=Homo sapiens GN=LIG3 PE=1 SV=2	TQIIQDFLR		283	291	1133.6318359375
pepa2b14	a2.a1.a1	sp|P49916|DNLI3_HUMAN	sp|P49916|DNLI3_HUMAN DNA ligase 3 OS=Homo sapiens GN=LIG3 PE=1 SV=2	VLLDIFTGVR		933	942	1132.6728515625
pepa3a5	a3.a1.a1	sp|P27694|RFA1_HUMAN	sp|P27694|RFA1_HUMAN Replication protein A 70 kDa DNA-binding subunit OS=Homo sapiens GN=RPA1 PE=1 SV=2	SGGVGGSNTNWK		432	443	1163.54443359375
pepa3a1	a3.a1.a1	sp|P27694|RFA1_HUMAN	sp|P27694|RFA1_HUMAN Replication protein A 70 kDa DNA-binding subunit OS=Homo sapiens GN=RPA1 PE=1 SV=2	ATAFNEQVDK		235	244	1122.54296875
pepa3a2	a3.a1.a1	sp|P27694|RFA1_HUMAN	sp|P27694|RFA1_HUMAN Replication protein A 70 kDa DNA-binding subunit OS=Homo sapiens GN=RPA1 PE=1 SV=2	ATVMDVKPVDYR	M4:+15.99491	589	600	1409.709716796875
pepa3a7	a3.a1.a1	sp|P27694|RFA1_HUMAN	sp|P27694|RFA1_HUMAN Replication protein A 70 kDa DNA-binding subunit OS=Homo sapiens GN=RPA1 PE=1 SV=2	VIDQQNGLYR		490	499	1205.627685546875
pepa3a4	a3.a1.a1	sp|P27694|RFA1_HUMAN	sp|P27694|RFA1_HUMAN Replication protein A 70 kDa DNA-binding subunit OS=Homo sapiens GN=RPA1 PE=1 SV=2	NIYLMDTSGK	M5:+15.99491	345	354	1157.5511474609375
pepa3a6	a3.a1.a1	sp|P27694|RFA1_HUMAN	sp|P27694|RFA1_HUMAN Replication protein A 70 kDa DNA-binding subunit OS=Homo sapiens GN=RPA1 PE=1 SV=2	VGQLSEGAIAAIMQK	M13:+15.99491	2	16	1531.8153076171875
pepa3a8	a3.a1.a1	sp|P27694|RFA1_HUMAN	sp|P27694|RFA1_HUMAN Replication protein A 70 kDa DNA-binding subunit OS=Homo sapiens GN=RPA1 PE=1 SV=2	VVPIASLTPYQSK		184	196	1402.7945556640625
pepa3a3	a3.a1.a1	sp|P27694|RFA1_HUMAN	sp|P27694|RFA1_HUMAN Replication protein A 70 kDa DNA-binding subunit OS=Homo sapiens GN=RPA1 PE=1 SV=2	IGNPVPYNEGLGQPQVAPPAPAASPAASSR		112	141	2913.486083984375
pepa4a4	a4.a1.a1	sp|P23246|SFPQ_HUMAN	sp|P23246|SFPQ_HUMAN Splicing factor, proline- and glutamine-rich OS=Homo sapiens GN=SFPQ PE=1 SV=2	MGGGGAMNMGDPYGSGGQK	M1:+15.99491 M7:+15.99491 M9:+15.99491	612	630	1819.704833984375
pepa4a5	a4.a1.a1	sp|P23246|SFPQ_HUMAN	sp|P23246|SFPQ_HUMAN Splicing factor, proline- and glutamine-rich OS=Homo sapiens GN=SFPQ PE=1 SV=2	SPPPGMGLNQNR	M6:+15.99491	33	44	1283.616455078125
pepa4a3	a4.a1.a1	sp|P23246|SFPQ_HUMAN	sp|P23246|SFPQ_HUMAN Splicing factor, proline- and glutamine-rich OS=Homo sapiens GN=SFPQ PE=1 SV=2	GMGPGTPAGYGR	M2:+15.99491	682	693	1136.5157470703125
pepa4a1	a4.a1.a1	sp|P23246|SFPQ_HUMAN	sp|P23246|SFPQ_HUMAN Splicing factor, proline- and glutamine-rich OS=Homo sapiens GN=SFPQ PE=1 SV=2	AELDDTPMR	M8:+15.99491	350	358	1063.472900390625
pepa4a2	a4.a1.a1	sp|P23246|SFPQ_HUMAN	sp|P23246|SFPQ_HUMAN Splicing factor, proline- and glutamine-rich OS=Homo sapiens GN=SFPQ PE=1 SV=2	GIVEFASK		414	421	850.46728515625
pepa4a6	a4.a1.a1	sp|P23246|SFPQ_HUMAN	sp|P23246|SFPQ_HUMAN Splicing factor, proline- and glutamine-rich OS=Homo sapiens GN=SFPQ PE=1 SV=2	YGEPGEVFINK		320	330	1252.621337890625
pepa5a3	a5.a1.a1	sp|Q15554-3|TERF2_HUMAN	sp|Q15554-3|TERF2_HUMAN Isoform 3 of Telomeric repeat-binding factor 2 OS=Homo sapiens GN=TERF2	HEPGLGGPAER		73	83	1119.5545654296875
pepa5a1	a5.a1.a1	sp|Q15554-3|TERF2_HUMAN	sp|Q15554-3|TERF2_HUMAN Isoform 3 of Telomeric repeat-binding factor 2 OS=Homo sapiens GN=TERF2	AAGAGTAGPASGPGVVR		2	18	1395.7342529296875
pepa5a6	a5.a1.a1	sp|Q15554-3|TERF2_HUMAN	sp|Q15554-3|TERF2_HUMAN Isoform 3 of Telomeric repeat-binding factor 2 OS=Homo sapiens GN=TERF2	TLSGAQDSEAAFAK		336	349	1395.675537109375
pepa5a5	a5.a1.a1	sp|Q15554-3|TERF2_HUMAN	sp|Q15554-3|TERF2_HUMAN Isoform 3 of Telomeric repeat-binding factor 2 OS=Homo sapiens GN=TERF2	PTVLNQPLPGEK		433	444	1292.7213134765625
pepa5a4	a5.a1.a1	sp|Q15554-3|TERF2_HUMAN	sp|Q15554-3|TERF2_HUMAN Isoform 3 of Telomeric repeat-binding factor 2 OS=Homo sapiens GN=TERF2	NDLLNIIR		235	242	970.5684204101562
pepa5a2	a5.a1.a1	sp|Q15554-3|TERF2_HUMAN	sp|Q15554-3|TERF2_HUMAN Isoform 3 of Telomeric repeat-binding factor 2 OS=Homo sapiens GN=TERF2	DLVLPTQALPASPALK		354	369	1633.9527587890625
pepa6a5	a6.a1.a1	sp|Q06330-2|SUH_HUMAN	sp|Q06330-2|SUH_HUMAN Isoform APCR-1 of Recombining binding protein suppressor of hairless OS=Homo sapiens GN=RBPJ	TLYISDSDKR		52	61	1197.6114501953125
pepa6a1	a6.a1.a1	sp|Q06330-2|SUH_HUMAN	sp|Q06330-2|SUH_HUMAN Isoform APCR-1 of Recombining binding protein suppressor of hairless OS=Homo sapiens GN=RBPJ	DGYIHYGQTVK		164	174	1280.62744140625
pepa6a3	a6.a1.a1	sp|Q06330-2|SUH_HUMAN	sp|Q06330-2|SUH_HUMAN Isoform APCR-1 of Recombining binding protein suppressor of hairless OS=Homo sapiens GN=RBPJ	LVCSVTGMALPR	C3:+57.02146 M8:+15.99491	175	186	1319.681396484375
pepa6a2	a6.a1.a1	sp|Q06330-2|SUH_HUMAN	sp|Q06330-2|SUH_HUMAN Isoform APCR-1 of Recombining binding protein suppressor of hairless OS=Homo sapiens GN=RBPJ	IIQFQATPCPK	C9:+57.02146	230	240	1302.6878662109375
pepa6a4	a6.a1.a1	sp|Q06330-2|SUH_HUMAN	sp|Q06330-2|SUH_HUMAN Isoform APCR-1 of Recombining binding protein suppressor of hairless OS=Homo sapiens GN=RBPJ	QTALLDADDPVSQLHK		195	210	1750.8974609375
pepa6a5	a6.a1.a2	sp|Q06330-3|SUH_HUMAN	sp|Q06330-3|SUH_HUMAN Isoform APCR-3 of Recombining binding protein suppressor of hairless OS=Homo sapiens GN=RBPJ	TLYISDSDKR		38	47	1197.6114501953125
pepa6a1	a6.a1.a2	sp|Q06330-3|SUH_HUMAN	sp|Q06330-3|SUH_HUMAN Isoform APCR-3 of Recombining binding protein suppressor of hairless OS=Homo sapiens GN=RBPJ	DGYIHYGQTVK		150	160	1280.62744140625
pepa6a3	a6.a1.a2	sp|Q06330-3|SUH_HUMAN	sp|Q06330-3|SUH_HUMAN Isoform APCR-3 of Recombining binding protein suppressor of hairless OS=Homo sapiens GN=RBPJ	LVCSVTGMALPR	C3:+57.02146 M8:+15.99491	161	172	1319.681396484375
pepa6a2	a6.a1.a2	sp|Q06330-3|SUH_HUMAN	sp|Q06330-3|SUH_HUMAN Isoform APCR-3 of Recombining binding protein suppressor of hairless OS=Homo sapiens GN=RBPJ	IIQFQATPCPK	C9:+57.02146	216	226	1302.6878662109375
pepa6a4	a6.a1.a2	sp|Q06330-3|SUH_HUMAN	sp|Q06330-3|SUH_HUMAN Isoform APCR-3 of Recombining binding protein suppressor of hairless OS=Homo sapiens GN=RBPJ	QTALLDADDPVSQLHK		181	196	1750.8974609375
pepa6a5	a6.a1.a3	sp|Q06330-4|SUH_HUMAN	sp|Q06330-4|SUH_HUMAN Isoform 4 of Recombining binding protein suppressor of hairless OS=Homo sapiens GN=RBPJ	TLYISDSDKR		112	121	1197.6114501953125
pepa6a1	a6.a1.a3	sp|Q06330-4|SUH_HUMAN	sp|Q06330-4|SUH_HUMAN Isoform 4 of Recombining binding protein suppressor of hairless OS=Homo sapiens GN=RBPJ	DGYIHYGQTVK		224	234	1280.62744140625
pepa6a3	a6.a1.a3	sp|Q06330-4|SUH_HUMAN	sp|Q06330-4|SUH_HUMAN Isoform 4 of Recombining binding protein suppressor of hairless OS=Homo sapiens GN=RBPJ	LVCSVTGMALPR	C3:+57.02146 M8:+15.99491	235	246	1319.681396484375
pepa6a2	a6.a1.a3	sp|Q06330-4|SUH_HUMAN	sp|Q06330-4|SUH_HUMAN Isoform 4 of Recombining binding protein suppressor of hairless OS=Homo sapiens GN=RBPJ	IIQFQATPCPK	C9:+57.02146	290	300	1302.6878662109375
pepa6a4	a6.a1.a3	sp|Q06330-4|SUH_HUMAN	sp|Q06330-4|SUH_HUMAN Isoform 4 of Recombining binding protein suppressor of hairless OS=Homo sapiens GN=RBPJ	QTALLDADDPVSQLHK		255	270	1750.8974609375
pepa6a5	a6.a1.a4	sp|Q06330-5|SUH_HUMAN	sp|Q06330-5|SUH_HUMAN Isoform 5 of Recombining binding protein suppressor of hairless OS=Homo sapiens GN=RBPJ	TLYISDSDKR		92	101	1197.6114501953125
pepa6a1	a6.a1.a4	sp|Q06330-5|SUH_HUMAN	sp|Q06330-5|SUH_HUMAN Isoform 5 of Recombining binding protein suppressor of hairless OS=Homo sapiens GN=RBPJ	DGYIHYGQTVK		204	214	1280.62744140625
pepa6a3	a6.a1.a4	sp|Q06330-5|SUH_HUMAN	sp|Q06330-5|SUH_HUMAN Isoform 5 of Recombining binding protein suppressor of hairless OS=Homo sapiens GN=RBPJ	LVCSVTGMALPR	C3:+57.02146 M8:+15.99491	215	226	1319.681396484375
pepa6a2	a6.a1.a4	sp|Q06330-5|SUH_HUMAN	sp|Q06330-5|SUH_HUMAN Isoform 5 of Recombining binding protein suppressor of hairless OS=Homo sapiens GN=RBPJ	IIQFQATPCPK	C9:+57.02146	270	280	1302.6878662109375
pepa6a4	a6.a1.a4	sp|Q06330-5|SUH_HUMAN	sp|Q06330-5|SUH_HUMAN Isoform 5 of Recombining binding protein suppressor of hairless OS=Homo sapiens GN=RBPJ	QTALLDADDPVSQLHK		235	250	1750.8974609375
pepa6a5	a6.a1.a5	sp|Q06330-6|SUH_HUMAN	sp|Q06330-6|SUH_HUMAN Isoform 6 of Recombining binding protein suppressor of hairless OS=Homo sapiens GN=RBPJ	TLYISDSDKR		113	122	1197.6114501953125
pepa6a1	a6.a1.a5	sp|Q06330-6|SUH_HUMAN	sp|Q06330-6|SUH_HUMAN Isoform 6 of Recombining binding protein suppressor of hairless OS=Homo sapiens GN=RBPJ	DGYIHYGQTVK		225	235	1280.62744140625
pepa6a3	a6.a1.a5	sp|Q06330-6|SUH_HUMAN	sp|Q06330-6|SUH_HUMAN Isoform 6 of Recombining binding protein suppressor of hairless OS=Homo sapiens GN=RBPJ	LVCSVTGMALPR	C3:+57.02146 M8:+15.99491	236	247	1319.681396484375
pepa6a2	a6.a1.a5	sp|Q06330-6|SUH_HUMAN	sp|Q06330-6|SUH_HUMAN Isoform 6 of Recombining binding protein suppressor of hairless OS=Homo sapiens GN=RBPJ	IIQFQATPCPK	C9:+57.02146	291	301	1302.6878662109375
pepa6a4	a6.a1.a5	sp|Q06330-6|SUH_HUMAN	sp|Q06330-6|SUH_HUMAN Isoform 6 of Recombining binding protein suppressor of hairless OS=Homo sapiens GN=RBPJ	QTALLDADDPVSQLHK		256	271	1750.8974609375
pepa6a5	a6.a1.a6	sp|Q06330-7|SUH_HUMAN	sp|Q06330-7|SUH_HUMAN Isoform 7 of Recombining binding protein suppressor of hairless OS=Homo sapiens GN=RBPJ	TLYISDSDKR		114	123	1197.6114501953125
pepa6a1	a6.a1.a6	sp|Q06330-7|SUH_HUMAN	sp|Q06330-7|SUH_HUMAN Isoform 7 of Recombining binding protein suppressor of hairless OS=Homo sapiens GN=RBPJ	DGYIHYGQTVK		226	236	1280.62744140625
pepa6a3	a6.a1.a6	sp|Q06330-7|SUH_HUMAN	sp|Q06330-7|SUH_HUMAN Isoform 7 of Recombining binding protein suppressor of hairless OS=Homo sapiens GN=RBPJ	LVCSVTGMALPR	C3:+57.02146 M8:+15.99491	237	248	1319.681396484375
pepa6a2	a6.a1.a6	sp|Q06330-7|SUH_HUMAN	sp|Q06330-7|SUH_HUMAN Isoform 7 of Recombining binding protein suppressor of hairless OS=Homo sapiens GN=RBPJ	IIQFQATPCPK	C9:+57.02146	292	302	1302.6878662109375
pepa6a4	a6.a1.a6	sp|Q06330-7|SUH_HUMAN	sp|Q06330-7|SUH_HUMAN Isoform 7 of Recombining binding protein suppressor of hairless OS=Homo sapiens GN=RBPJ	QTALLDADDPVSQLHK		257	272	1750.8974609375
pepa6a5	a6.a1.a7	sp|Q06330|SUH_HUMAN	sp|Q06330|SUH_HUMAN Recombining binding protein suppressor of hairless OS=Homo sapiens GN=RBPJ PE=1 SV=3	TLYISDSDKR		127	136	1197.6114501953125
pepa6a1	a6.a1.a7	sp|Q06330|SUH_HUMAN	sp|Q06330|SUH_HUMAN Recombining binding protein suppressor of hairless OS=Homo sapiens GN=RBPJ PE=1 SV=3	DGYIHYGQTVK		239	249	1280.62744140625
pepa6a3	a6.a1.a7	sp|Q06330|SUH_HUMAN	sp|Q06330|SUH_HUMAN Recombining binding protein suppressor of hairless OS=Homo sapiens GN=RBPJ PE=1 SV=3	LVCSVTGMALPR	C3:+57.02146 M8:+15.99491	250	261	1319.681396484375
pepa6a2	a6.a1.a7	sp|Q06330|SUH_HUMAN	sp|Q06330|SUH_HUMAN Recombining binding protein suppressor of hairless OS=Homo sapiens GN=RBPJ PE=1 SV=3	IIQFQATPCPK	C9:+57.02146	305	315	1302.6878662109375
pepa6a4	a6.a1.a7	sp|Q06330|SUH_HUMAN	sp|Q06330|SUH_HUMAN Recombining binding protein suppressor of hairless OS=Homo sapiens GN=RBPJ PE=1 SV=3	QTALLDADDPVSQLHK		270	285	1750.8974609375
pepa6a5	a6.a1.a8	tr|D6R927|D6R927_HUMAN	tr|D6R927|D6R927_HUMAN Recombining-binding protein suppressor of hairless OS=Homo sapiens GN=RBPJ PE=2 SV=1	TLYISDSDKR		113	122	1197.6114501953125
pepa6a1	a6.a1.a8	tr|D6R927|D6R927_HUMAN	tr|D6R927|D6R927_HUMAN Recombining-binding protein suppressor of hairless OS=Homo sapiens GN=RBPJ PE=2 SV=1	DGYIHYGQTVK		225	235	1280.62744140625
pepa6a3	a6.a1.a8	tr|D6R927|D6R927_HUMAN	tr|D6R927|D6R927_HUMAN Recombining-binding protein suppressor of hairless OS=Homo sapiens GN=RBPJ PE=2 SV=1	LVCSVTGMALPR	C3:+57.02146 M8:+15.99491	236	247	1319.681396484375
pepa6a2	a6.a1.a8	tr|D6R927|D6R927_HUMAN	tr|D6R927|D6R927_HUMAN Recombining-binding protein suppressor of hairless OS=Homo sapiens GN=RBPJ PE=2 SV=1	IIQFQATPCPK	C9:+57.02146	291	301	1302.6878662109375
pepa6a4	a6.a1.a8	tr|D6R927|D6R927_HUMAN	tr|D6R927|D6R927_HUMAN Recombining-binding protein suppressor of hairless OS=Homo sapiens GN=RBPJ PE=2 SV=1	QTALLDADDPVSQLHK		256	271	1750.8974609375
pepa7a1	a7.a1.a1	sp|Q96T60|PNKP_HUMAN	sp|Q96T60|PNKP_HUMAN Bifunctional polynucleotide phosphatase/kinase OS=Homo sapiens GN=PNKP PE=1 SV=1	HLVSAGYVHVNR		385	396	1351.723388671875
pepa7a4	a7.a1.a1	sp|Q96T60|PNKP_HUMAN	sp|Q96T60|PNKP_HUMAN Bifunctional polynucleotide phosphatase/kinase OS=Homo sapiens GN=PNKP PE=1 SV=1	TQVELVADPETR		49	60	1357.6961669921875
pepa7a2	a7.a1.a1	sp|Q96T60|PNKP_HUMAN	sp|Q96T60|PNKP_HUMAN Bifunctional polynucleotide phosphatase/kinase OS=Homo sapiens GN=PNKP PE=1 SV=1	LLVFTAAGVKPQGK		153	166	1428.857666015625
pepa7a5	a7.a1.a1	sp|Q96T60|PNKP_HUMAN	sp|Q96T60|PNKP_HUMAN Bifunctional polynucleotide phosphatase/kinase OS=Homo sapiens GN=PNKP PE=1 SV=1	VFPTGPSDWR		184	193	1161.5692138671875
pepa7a3	a7.a1.a1	sp|Q96T60|PNKP_HUMAN	sp|Q96T60|PNKP_HUMAN Bifunctional polynucleotide phosphatase/kinase OS=Homo sapiens GN=PNKP PE=1 SV=1	LVIFTNQMSIGR	M8:+15.99491	213	224	1394.7464599609375
pepa7a1	a7.a1.a2	tr|M0QYH2|M0QYH2_HUMAN	tr|M0QYH2|M0QYH2_HUMAN Bifunctional polynucleotide phosphatase/kinase OS=Homo sapiens GN=PNKP PE=4 SV=1	HLVSAGYVHVNR		354	365	1351.723388671875
pepa7a4	a7.a1.a2	tr|M0QYH2|M0QYH2_HUMAN	tr|M0QYH2|M0QYH2_HUMAN Bifunctional polynucleotide phosphatase/kinase OS=Homo sapiens GN=PNKP PE=4 SV=1	TQVELVADPETR		49	60	1357.6961669921875
pepa7a2	a7.a1.a2	tr|M0QYH2|M0QYH2_HUMAN	tr|M0QYH2|M0QYH2_HUMAN Bifunctional polynucleotide phosphatase/kinase OS=Homo sapiens GN=PNKP PE=4 SV=1	LLVFTAAGVKPQGK		153	166	1428.857666015625
pepa7a5	a7.a1.a2	tr|M0QYH2|M0QYH2_HUMAN	tr|M0QYH2|M0QYH2_HUMAN Bifunctional polynucleotide phosphatase/kinase OS=Homo sapiens GN=PNKP PE=4 SV=1	VFPTGPSDWR		184	193	1161.5692138671875
pepa7a3	a7.a1.a2	tr|M0QYH2|M0QYH2_HUMAN	tr|M0QYH2|M0QYH2_HUMAN Bifunctional polynucleotide phosphatase/kinase OS=Homo sapiens GN=PNKP PE=4 SV=1	LVIFTNQMSIGR	M8:+15.99491	213	224	1394.7464599609375
pepa7a1	a7.a1.a3	tr|M0R3C8|M0R3C8_HUMAN	tr|M0R3C8|M0R3C8_HUMAN Bifunctional polynucleotide phosphatase/kinase OS=Homo sapiens GN=PNKP PE=4 SV=1	HLVSAGYVHVNR		385	396	1351.723388671875
pepa7a4	a7.a1.a3	tr|M0R3C8|M0R3C8_HUMAN	tr|M0R3C8|M0R3C8_HUMAN Bifunctional polynucleotide phosphatase/kinase OS=Homo sapiens GN=PNKP PE=4 SV=1	TQVELVADPETR		49	60	1357.6961669921875
pepa7a2	a7.a1.a3	tr|M0R3C8|M0R3C8_HUMAN	tr|M0R3C8|M0R3C8_HUMAN Bifunctional polynucleotide phosphatase/kinase OS=Homo sapiens GN=PNKP PE=4 SV=1	LLVFTAAGVKPQGK		153	166	1428.857666015625
pepa7a5	a7.a1.a3	tr|M0R3C8|M0R3C8_HUMAN	tr|M0R3C8|M0R3C8_HUMAN Bifunctional polynucleotide phosphatase/kinase OS=Homo sapiens GN=PNKP PE=4 SV=1	VFPTGPSDWR		184	193	1161.5692138671875
pepa7a3	a7.a1.a3	tr|M0R3C8|M0R3C8_HUMAN	tr|M0R3C8|M0R3C8_HUMAN Bifunctional polynucleotide phosphatase/kinase OS=Homo sapiens GN=PNKP PE=4 SV=1	LVIFTNQMSIGR	M8:+15.99491	213	224	1394.7464599609375
pepa8a5	a8.a1.a1	sp|P35659|DEK_HUMAN	sp|P35659|DEK_HUMAN Protein DEK OS=Homo sapiens GN=DEK PE=1 SV=1	SGVNSELVK		169	177	932.5051879882812
pepa8a3	a8.a1.a1	sp|P35659|DEK_HUMAN	sp|P35659|DEK_HUMAN Protein DEK OS=Homo sapiens GN=DEK PE=1 SV=1	LTMQVSSLQR		66	75	1162.625244140625
pepa8a2	a8.a1.a1	sp|P35659|DEK_HUMAN	sp|P35659|DEK_HUMAN Protein DEK OS=Homo sapiens GN=DEK PE=1 SV=1	LLASANLEEVTMK	M12:+15.99491	332	344	1434.7513427734375
pepa8a1	a8.a1.a1	sp|P35659|DEK_HUMAN	sp|P35659|DEK_HUMAN Protein DEK OS=Homo sapiens GN=DEK PE=1 SV=1	LLASANLEEVTMK		332	344	1418.75634765625
pepa8a4	a8.a1.a1	sp|P35659|DEK_HUMAN	sp|P35659|DEK_HUMAN Protein DEK OS=Homo sapiens GN=DEK PE=1 SV=1	NVGQFSGFPFEK		126	137	1356.65869140625
pepa9a3	a9.a1.a1	sp|P18887|XRCC1_HUMAN	sp|P18887|XRCC1_HUMAN DNA repair protein XRCC1 OS=Homo sapiens GN=XRCC1 PE=1 SV=2	TPATAPVPAR		281	290	980.5527954101562
pepa9a5	a9.a1.a1	sp|P18887|XRCC1_HUMAN	sp|P18887|XRCC1_HUMAN DNA repair protein XRCC1 OS=Homo sapiens GN=XRCC1 PE=1 SV=2	YSQVLGLGGR		370	379	1049.57421875
pepa9a4	a9.a1.a1	sp|P18887|XRCC1_HUMAN	sp|P18887|XRCC1_HUMAN DNA repair protein XRCC1 OS=Homo sapiens GN=XRCC1 PE=1 SV=2	TSPVTASDPAGPSYAAATLQASSAASSASPVSR		198	230	3063.487060546875
pepa9a2	a9.a1.a1	sp|P18887|XRCC1_HUMAN	sp|P18887|XRCC1_HUMAN DNA repair protein XRCC1 OS=Homo sapiens GN=XRCC1 PE=1 SV=2	LLPHQLYGVVPQA		621	633	1434.810791015625
pepa9a1	a9.a1.a1	sp|P18887|XRCC1_HUMAN	sp|P18887|XRCC1_HUMAN DNA repair protein XRCC1 OS=Homo sapiens GN=XRCC1 PE=1 SV=2	DSPFGLSFVR		139	148	1124.5738525390625
pepa9a3	a9.a1.a2	tr|F5H8D7|F5H8D7_HUMAN	tr|F5H8D7|F5H8D7_HUMAN DNA repair protein XRCC1 OS=Homo sapiens GN=XRCC1 PE=2 SV=1	TPATAPVPAR		250	259	980.5527954101562
pepa9a5	a9.a1.a2	tr|F5H8D7|F5H8D7_HUMAN	tr|F5H8D7|F5H8D7_HUMAN DNA repair protein XRCC1 OS=Homo sapiens GN=XRCC1 PE=2 SV=1	YSQVLGLGGR		339	348	1049.57421875
pepa9a4	a9.a1.a2	tr|F5H8D7|F5H8D7_HUMAN	tr|F5H8D7|F5H8D7_HUMAN DNA repair protein XRCC1 OS=Homo sapiens GN=XRCC1 PE=2 SV=1	TSPVTASDPAGPSYAAATLQASSAASSASPVSR		167	199	3063.487060546875
pepa9a2	a9.a1.a2	tr|F5H8D7|F5H8D7_HUMAN	tr|F5H8D7|F5H8D7_HUMAN DNA repair protein XRCC1 OS=Homo sapiens GN=XRCC1 PE=2 SV=1	LLPHQLYGVVPQA		590	602	1434.810791015625
pepa9a1	a9.a1.a2	tr|F5H8D7|F5H8D7_HUMAN	tr|F5H8D7|F5H8D7_HUMAN DNA repair protein XRCC1 OS=Homo sapiens GN=XRCC1 PE=2 SV=1	DSPFGLSFVR		108	117	1124.5738525390625
pepb10a3	b10.a1.a1	sp|P35527|K1C9_HUMAN	sp|P35527|K1C9_HUMAN Keratin, type I cytoskeletal 9 OS=Homo sapiens GN=KRT9 PE=1 SV=3	SRSGGGGGGGLGSGGSIR		12	29	1475.7314453125
pepb10a2	b10.a1.a1	sp|P35527|K1C9_HUMAN	sp|P35527|K1C9_HUMAN Keratin, type I cytoskeletal 9 OS=Homo sapiens GN=KRT9 PE=1 SV=3	GGSGGSYGGGGSGGGYGGGSGSR		491	513	1791.7281494140625
pepb10a1	b10.a1.a1	sp|P35527|K1C9_HUMAN	sp|P35527|K1C9_HUMAN Keratin, type I cytoskeletal 9 OS=Homo sapiens GN=KRT9 PE=1 SV=3	FSSSSGYGGGSSR		47	59	1235.529052734375
pepb10a4	b10.a1.a1	sp|P35527|K1C9_HUMAN	sp|P35527|K1C9_HUMAN Keratin, type I cytoskeletal 9 OS=Homo sapiens GN=KRT9 PE=1 SV=3	SRSGGGGGGGLGSGGSIRSSY		12	32	1812.8587646484375
pepb11a1	b11.a1.a1	sp|P62805|H4_HUMAN	sp|P62805|H4_HUMAN Histone H4 OS=Homo sapiens GN=HIST1H4A PE=1 SV=2	DAVTYTEHAK		69	78	1134.54296875
pepb11a2	b11.a1.a1	sp|P62805|H4_HUMAN	sp|P62805|H4_HUMAN Histone H4 OS=Homo sapiens GN=HIST1H4A PE=1 SV=2	ISGLIYEETR		47	56	1180.621337890625
pepb11a4	b11.a1.a1	sp|P62805|H4_HUMAN	sp|P62805|H4_HUMAN Histone H4 OS=Homo sapiens GN=HIST1H4A PE=1 SV=2	TVTAMDVVYALK	M5:+15.99491	81	92	1326.69775390625
pepb11a3	b11.a1.a1	sp|P62805|H4_HUMAN	sp|P62805|H4_HUMAN Histone H4 OS=Homo sapiens GN=HIST1H4A PE=1 SV=2	TVTAMDVVYALK		81	92	1310.702880859375
pepb12a3	b12.a1.a1	sp|Q14978-2|NOLC1_HUMAN	sp|Q14978-2|NOLC1_HUMAN Isoform Beta of Nucleolar and coiled-body phosphoprotein 1 OS=Homo sapiens GN=NOLC1	VAGGAAPSKPASAK		507	520	1211.6746826171875
pepb12a2	b12.a1.a1	sp|Q14978-2|NOLC1_HUMAN	sp|Q14978-2|NOLC1_HUMAN Isoform Beta of Nucleolar and coiled-body phosphoprotein 1 OS=Homo sapiens GN=NOLC1	VADNSFDAK		649	657	966.453125
pepb12a1	b12.a1.a1	sp|Q14978-2|NOLC1_HUMAN	sp|Q14978-2|NOLC1_HUMAN Isoform Beta of Nucleolar and coiled-body phosphoprotein 1 OS=Homo sapiens GN=NOLC1	DNQLSEVANK		24	33	1117.548828125
pepb12a3	b12.a1.a2	sp|Q14978-3|NOLC1_HUMAN	sp|Q14978-3|NOLC1_HUMAN Isoform 3 of Nucleolar and coiled-body phosphoprotein 1 OS=Homo sapiens GN=NOLC1	VAGGAAPSKPASAK		498	511	1211.6746826171875
pepb12a2	b12.a1.a2	sp|Q14978-3|NOLC1_HUMAN	sp|Q14978-3|NOLC1_HUMAN Isoform 3 of Nucleolar and coiled-body phosphoprotein 1 OS=Homo sapiens GN=NOLC1	VADNSFDAK		640	648	966.453125
pepb12a1	b12.a1.a2	sp|Q14978-3|NOLC1_HUMAN	sp|Q14978-3|NOLC1_HUMAN Isoform 3 of Nucleolar and coiled-body phosphoprotein 1 OS=Homo sapiens GN=NOLC1	DNQLSEVANK		24	33	1117.548828125
pepb12a3	b12.a1.a3	sp|Q14978|NOLC1_HUMAN	sp|Q14978|NOLC1_HUMAN Nucleolar and coiled-body phosphoprotein 1 OS=Homo sapiens GN=NOLC1 PE=1 SV=2	VAGGAAPSKPASAK		497	510	1211.6746826171875
pepb12a2	b12.a1.a3	sp|Q14978|NOLC1_HUMAN	sp|Q14978|NOLC1_HUMAN Nucleolar and coiled-body phosphoprotein 1 OS=Homo sapiens GN=NOLC1 PE=1 SV=2	VADNSFDAK		639	647	966.453125
pepb12a1	b12.a1.a3	sp|Q14978|NOLC1_HUMAN	sp|Q14978|NOLC1_HUMAN Nucleolar and coiled-body phosphoprotein 1 OS=Homo sapiens GN=NOLC1 PE=1 SV=2	DNQLSEVANK		24	33	1117.548828125
pepb13a2	b13.a1.a1	sp|Q16666-2|IF16_HUMAN	sp|Q16666-2|IF16_HUMAN Isoform 2 of Gamma-interferon-inducible protein 16 OS=Homo sapiens GN=IFI16	TEGAEATPGAQK		117	128	1159.5594482421875
pepb13a1	b13.a1.a1	sp|Q16666-2|IF16_HUMAN	sp|Q16666-2|IF16_HUMAN Isoform 2 of Gamma-interferon-inducible protein 16 OS=Homo sapiens GN=IFI16	EVDATSPAPSTSSTVK		101	116	1576.7705078125
pepb13a3	b13.a1.a1	sp|Q16666-2|IF16_HUMAN	sp|Q16666-2|IF16_HUMAN Isoform 2 of Gamma-interferon-inducible protein 16 OS=Homo sapiens GN=IFI16	TPQMPPTTPSSSFFTK	M4:+15.99491	428	443	1769.8419189453125
pepb13a2	b13.a1.a2	sp|Q16666-3|IF16_HUMAN	sp|Q16666-3|IF16_HUMAN Isoform 3 of Gamma-interferon-inducible protein 16 OS=Homo sapiens GN=IFI16	TEGAEATPGAQK		117	128	1159.5594482421875
pepb13a1	b13.a1.a2	sp|Q16666-3|IF16_HUMAN	sp|Q16666-3|IF16_HUMAN Isoform 3 of Gamma-interferon-inducible protein 16 OS=Homo sapiens GN=IFI16	EVDATSPAPSTSSTVK		101	116	1576.7705078125
pepb13a3	b13.a1.a2	sp|Q16666-3|IF16_HUMAN	sp|Q16666-3|IF16_HUMAN Isoform 3 of Gamma-interferon-inducible protein 16 OS=Homo sapiens GN=IFI16	TPQMPPTTPSSSFFTK	M4:+15.99491	428	443	1769.8419189453125
pepb13a2	b13.a1.a3	sp|Q16666|IF16_HUMAN	sp|Q16666|IF16_HUMAN Gamma-interferon-inducible protein 16 OS=Homo sapiens GN=IFI16 PE=1 SV=3	TEGAEATPGAQK		117	128	1159.5594482421875
pepb13a1	b13.a1.a3	sp|Q16666|IF16_HUMAN	sp|Q16666|IF16_HUMAN Gamma-interferon-inducible protein 16 OS=Homo sapiens GN=IFI16 PE=1 SV=3	EVDATSPAPSTSSTVK		101	116	1576.7705078125
pepb13a3	b13.a1.a3	sp|Q16666|IF16_HUMAN	sp|Q16666|IF16_HUMAN Gamma-interferon-inducible protein 16 OS=Homo sapiens GN=IFI16 PE=1 SV=3	TPQMPPTTPSSSFFTK	M4:+15.99491	428	443	1769.8419189453125
pepb14a3	b14.a1.a1	sp|P61626|LYSC_HUMAN	sp|P61626|LYSC_HUMAN Lysozyme C OS=Homo sapiens GN=LYZ PE=1 SV=1	YWCNDGK	C3:+57.02146	81	87	942.3778076171875
pepb14a1	b14.a1.a1	sp|P61626|LYSC_HUMAN	sp|P61626|LYSC_HUMAN Lysozyme C OS=Homo sapiens GN=LYZ PE=1 SV=1	LGMDGYR		33	39	811.3770751953125
pepb14a2	b14.a1.a1	sp|P61626|LYSC_HUMAN	sp|P61626|LYSC_HUMAN Lysozyme C OS=Homo sapiens GN=LYZ PE=1 SV=1	STDYGIFQINSR		69	80	1400.680908203125
pepb14a3	b14.a1.a2	tr|F8VV32|F8VV32_HUMAN	tr|F8VV32|F8VV32_HUMAN Lysozyme C OS=Homo sapiens GN=LYZ PE=2 SV=1	YWCNDGK	C3:+57.02146	81	87	942.3778076171875
pepb14a1	b14.a1.a2	tr|F8VV32|F8VV32_HUMAN	tr|F8VV32|F8VV32_HUMAN Lysozyme C OS=Homo sapiens GN=LYZ PE=2 SV=1	LGMDGYR		33	39	811.3770751953125
pepb14a2	b14.a1.a2	tr|F8VV32|F8VV32_HUMAN	tr|F8VV32|F8VV32_HUMAN Lysozyme C OS=Homo sapiens GN=LYZ PE=2 SV=1	STDYGIFQINSR		69	80	1400.680908203125
pepb15a2	b15.a1.a1	sp|Q8NE71-2|ABCF1_HUMAN	sp|Q8NE71-2|ABCF1_HUMAN Isoform 2 of ATP-binding cassette sub-family F member 1 OS=Homo sapiens GN=ABCF1	GAVIVVSHDAR		752	762	1123.622314453125
pepb15a1	b15.a1.a1	sp|Q8NE71-2|ABCF1_HUMAN	sp|Q8NE71-2|ABCF1_HUMAN Isoform 2 of ATP-binding cassette sub-family F member 1 OS=Homo sapiens GN=ABCF1	AVSEEQQPALK		164	174	1199.6270751953125
pepb15a3	b15.a1.a1	sp|Q8NE71-2|ABCF1_HUMAN	sp|Q8NE71-2|ABCF1_HUMAN Isoform 2 of ATP-binding cassette sub-family F member 1 OS=Homo sapiens GN=ABCF1	STLLLLLTGK		627	636	1058.682373046875
pepb15a2	b15.a1.a2	sp|Q8NE71|ABCF1_HUMAN	sp|Q8NE71|ABCF1_HUMAN ATP-binding cassette sub-family F member 1 OS=Homo sapiens GN=ABCF1 PE=1 SV=2	GAVIVVSHDAR		790	800	1123.622314453125
pepb15a1	b15.a1.a2	sp|Q8NE71|ABCF1_HUMAN	sp|Q8NE71|ABCF1_HUMAN ATP-binding cassette sub-family F member 1 OS=Homo sapiens GN=ABCF1 PE=1 SV=2	AVSEEQQPALK		164	174	1199.6270751953125
pepb15a3	b15.a1.a2	sp|Q8NE71|ABCF1_HUMAN	sp|Q8NE71|ABCF1_HUMAN ATP-binding cassette sub-family F member 1 OS=Homo sapiens GN=ABCF1 PE=1 SV=2	STLLLLLTGK		665	674	1058.682373046875
pepb16a3	b16.a1.a1	sp|P11387|TOP1_HUMAN	sp|P11387|TOP1_HUMAN DNA topoisomerase 1 OS=Homo sapiens GN=TOP1 PE=1 SV=2	YIMLNPSSR	M3:+15.99491	426	434	1096.5460205078125
pepb16a2	b16.a1.a1	sp|P11387|TOP1_HUMAN	sp|P11387|TOP1_HUMAN DNA topoisomerase 1 OS=Homo sapiens GN=TOP1 PE=1 SV=2	TYNASITLQQQLK		591	603	1507.8118896484375
pepb16a1	b16.a1.a1	sp|P11387|TOP1_HUMAN	sp|P11387|TOP1_HUMAN DNA topoisomerase 1 OS=Homo sapiens GN=TOP1 PE=1 SV=2	GPVFAPPYEPLPENVK		224	239	1753.9163818359375
pepb17a1	b17.a1.a1	sp|P17480-2|UBF1_HUMAN	sp|P17480-2|UBF1_HUMAN Isoform UBF2 of Nucleolar transcription factor 1 OS=Homo sapiens GN=UBTF	FREDHPDLIQNAK		179	191	1582.7977294921875
pepb17a2	b17.a1.a1	sp|P17480-2|UBF1_HUMAN	sp|P17480-2|UBF1_HUMAN Isoform UBF2 of Nucleolar transcription factor 1 OS=Homo sapiens GN=UBTF	WVEISNEVR		72	80	1131.5797119140625
pepb17a1	b17.a1.a2	sp|P17480|UBF1_HUMAN	sp|P17480|UBF1_HUMAN Nucleolar transcription factor 1 OS=Homo sapiens GN=UBTF PE=1 SV=1	FREDHPDLIQNAK		179	191	1582.7977294921875
pepb17a2	b17.a1.a2	sp|P17480|UBF1_HUMAN	sp|P17480|UBF1_HUMAN Nucleolar transcription factor 1 OS=Homo sapiens GN=UBTF PE=1 SV=1	WVEISNEVR		72	80	1131.5797119140625
pepb17a1	b17.a1.a3	tr|E9PKP7|E9PKP7_HUMAN	tr|E9PKP7|E9PKP7_HUMAN Nucleolar transcription factor 1 OS=Homo sapiens GN=UBTF PE=2 SV=1	FREDHPDLIQNAK		179	191	1582.7977294921875
pepb17a2	b17.a1.a3	tr|E9PKP7|E9PKP7_HUMAN	tr|E9PKP7|E9PKP7_HUMAN Nucleolar transcription factor 1 OS=Homo sapiens GN=UBTF PE=2 SV=1	WVEISNEVR		72	80	1131.5797119140625
pepb18a1	b18.a1.a1	sp|P16401|H15_HUMAN	sp|P16401|H15_HUMAN Histone H1.5 OS=Homo sapiens GN=HIST1H1B PE=1 SV=3	ALAAGGYDVEK		68	78	1093.5528564453125
pepb18a2	b18.a1.a1	sp|P16401|H15_HUMAN	sp|P16401|H15_HUMAN Histone H1.5 OS=Homo sapiens GN=HIST1H1B PE=1 SV=3	ATGPPVSELITK		38	49	1212.6839599609375
pepb19a1	b19.a1.a1	sp|Q14527|HLTF_HUMAN	sp|Q14527|HLTF_HUMAN Helicase-like transcription factor OS=Homo sapiens GN=HLTF PE=1 SV=2	AGGVGLNLSAASR		914	926	1172.6385498046875
pepb19a2	b19.a1.a1	sp|Q14527|HLTF_HUMAN	sp|Q14527|HLTF_HUMAN Helicase-like transcription factor OS=Homo sapiens GN=HLTF PE=1 SV=2	YYTGVVNNNEMVALQR	M11:+15.99491	72	87	1886.9068603515625
pepb20a2	b20.a1.a1	sp|P10412|H14_HUMAN	sp|P10412|H14_HUMAN Histone H1.4 OS=Homo sapiens GN=HIST1H1E PE=1 SV=2	SGVSLAALK		55	63	845.509521484375
pepb20a1	b20.a1.a1	sp|P10412|H14_HUMAN	sp|P10412|H14_HUMAN Histone H1.4 OS=Homo sapiens GN=HIST1H1E PE=1 SV=2	ASGPPVSELITK		35	46	1198.668212890625
pepb20a2	b20.a1.a2	sp|P16402|H13_HUMAN	sp|P16402|H13_HUMAN Histone H1.3 OS=Homo sapiens GN=HIST1H1D PE=1 SV=2	SGVSLAALK		56	64	845.509521484375
pepb20a1	b20.a1.a2	sp|P16402|H13_HUMAN	sp|P16402|H13_HUMAN Histone H1.3 OS=Homo sapiens GN=HIST1H1D PE=1 SV=2	ASGPPVSELITK		36	47	1198.668212890625
pepb20a2	b20.a1.a3	sp|P16403|H12_HUMAN	sp|P16403|H12_HUMAN Histone H1.2 OS=Homo sapiens GN=HIST1H1C PE=1 SV=2	SGVSLAALK		55	63	845.509521484375
pepb20a1	b20.a1.a3	sp|P16403|H12_HUMAN	sp|P16403|H12_HUMAN Histone H1.2 OS=Homo sapiens GN=HIST1H1C PE=1 SV=2	ASGPPVSELITK		35	46	1198.668212890625
pepb21a2	b21.a1.a1	sp|Q00839-2|HNRPU_HUMAN	sp|Q00839-2|HNRPU_HUMAN Isoform Short of Heterogeneous nuclear ribonucleoprotein U OS=Homo sapiens GN=HNRNPU	YNILGTNTIMDK	M10:+15.99491	506	517	1398.69384765625
pepb21a1	b21.a1.a1	sp|Q00839-2|HNRPU_HUMAN	sp|Q00839-2|HNRPU_HUMAN Isoform Short of Heterogeneous nuclear ribonucleoprotein U OS=Homo sapiens GN=HNRNPU	NFILDQTNVSAAAQR		557	571	1647.8453369140625
pepb21a2	b21.a1.a2	sp|Q00839|HNRPU_HUMAN	sp|Q00839|HNRPU_HUMAN Heterogeneous nuclear ribonucleoprotein U OS=Homo sapiens GN=HNRNPU PE=1 SV=6	YNILGTNTIMDK	M10:+15.99491	525	536	1398.69384765625
pepb21a1	b21.a1.a2	sp|Q00839|HNRPU_HUMAN	sp|Q00839|HNRPU_HUMAN Heterogeneous nuclear ribonucleoprotein U OS=Homo sapiens GN=HNRNPU PE=1 SV=6	NFILDQTNVSAAAQR		576	590	1647.8453369140625
pepb22a1	b22.a1.a1	sp|Q9NR30-2|DDX21_HUMAN	sp|Q9NR30-2|DDX21_HUMAN Isoform 2 of Nucleolar RNA helicase 2 OS=Homo sapiens GN=DDX21	APQVLVLAPTR		192	202	1164.7103271484375
pepb22a2	b22.a1.a1	sp|Q9NR30-2|DDX21_HUMAN	sp|Q9NR30-2|DDX21_HUMAN Isoform 2 of Nucleolar RNA helicase 2 OS=Homo sapiens GN=DDX21	NGIDILVGTPGR		239	250	1211.6746826171875
pepb22a1	b22.a1.a2	sp|Q9NR30|DDX21_HUMAN	sp|Q9NR30|DDX21_HUMAN Nucleolar RNA helicase 2 OS=Homo sapiens GN=DDX21 PE=1 SV=5	APQVLVLAPTR		260	270	1164.7103271484375
pepb22a2	b22.a1.a2	sp|Q9NR30|DDX21_HUMAN	sp|Q9NR30|DDX21_HUMAN Nucleolar RNA helicase 2 OS=Homo sapiens GN=DDX21 PE=1 SV=5	NGIDILVGTPGR		307	318	1211.6746826171875

## Sheet: X!TandemPipeline informations
X!TandemPipeline version :
3.3.4	Myosine Bodybuildée
X!TandemPipeline filters :
Mode	indiv
Maximum peptide Evalue	0.05000000074505806
Maximum protein Evalue	-4.0
Minimum number of peptides per protein	2
MS sample name	DaPR130924_VB136_O1947.m
X!Tandem XML result file NOT FOUND	/home/rusconi/labo/research/daniele-praseuth/donnees-masse/vivien-berthelot/DaPR130924/DaPR130924_VB136_O1947.m.xml
