# Supplementary material for: The human DNA ends proteome uncovers an unexpected entanglement of functional pathways
Source: Nucleic Acids Res. 2016 Feb 25;44(10):4721–33. doi: 10.1093/nar/gkw121 (PMC4889927; doi:10.1093/nar/gkw121)
Supplement: SUPPLEMENTARY DATA [file supp_gkw121_nar-02937-m-2015-File003.zip › berthelot-et-al-spreadsheet-formatted-mass-data/vb86.ods]

## Sheet: proteins
MS Sample :	DaPR130904_VB86_O1903.m
Group ID	Sub-group ID	Protein ID	Description	log(E value)	Coverage	MW	Spectra	Specific	Uniques	Specific uniques	Theoretical number of tryptic peptides	PAI	emPAI	Sub-group proteins	number of MS samples
a1	a1.a1	a1.a1.a1	sp|P09874|PARP1_HUMAN Poly [ADP-ribose] polymerase 1 OS=Homo sapiens GN=PARP1 PE=1 SV=4	-161.5063934326172	38	112.9000015258789	60		42		42	1.4285714285714286	25.826957952797258	1	1
a2	a2.a1	a2.a1.a1	sp|P17480-2|UBF1_HUMAN Isoform UBF2 of Nucleolar transcription factor 1 OS=Homo sapiens GN=UBTF	-87.36917114257812	31	84.80000305175781	33	2	25	1	27	1.2222222222222223	15.681005372000591	2	1
a2	a2.a1	a2.a1.a2	tr|E9PKP7|E9PKP7_HUMAN Nucleolar transcription factor 1 OS=Homo sapiens GN=UBTF PE=2 SV=1	-87.36917114257812	30	87.30000305175781	33	2	25	1	29	1.1379310344827587	12.73823795883263	2	1
a2	a2.a2	a2.a2.a1	sp|P17480|UBF1_HUMAN Nucleolar transcription factor 1 OS=Homo sapiens GN=UBTF PE=1 SV=1	-88.48389434814453	29	89.19999694824219	33	2	26	2	29	1.1379310344827587	12.73823795883263	1	1
a3	a3.a1	a3.a1.a1	tr|H0Y4R1|H0Y4R1_HUMAN Inosine-5'-monophosphate dehydrogenase 2 (Fragment) OS=Homo sapiens GN=IMPDH2 PE=3 SV=1	-96.95756530761719	47	50.79999923706055	27	1	22	1	21	1.2857142857142858	18.306977288832506	1	1
a3	a3.a2	a3.a2.a1	sp|P12268|IMDH2_HUMAN Inosine-5'-monophosphate dehydrogenase 2 OS=Homo sapiens GN=IMPDH2 PE=1 SV=2	-96.46373748779297	44	55.70000076293945	27	1	22	1	20	1.35	21.3872113856834	1	1
a3	a3.a3	a3.a3.a1	sp|P20839-3|IMDH1_HUMAN Isoform 3 of Inosine-5'-monophosphate dehydrogenase 1 OS=Homo sapiens GN=IMPDH1	-30.509906768798828	20	60.29999923706055	9	7	9	7	21	0.42857142857142855	1.6826957952797255	7	1
a3	a3.a3	a3.a3.a2	sp|P20839-5|IMDH1_HUMAN Isoform 5 of Inosine-5'-monophosphate dehydrogenase 1 OS=Homo sapiens GN=IMPDH1	-30.509906768798828	19	63.099998474121094	9	7	9	7	21	0.42857142857142855	1.6826957952797255	7	1
a3	a3.a3	a3.a3.a3	sp|P20839-6|IMDH1_HUMAN Isoform 6 of Inosine-5'-monophosphate dehydrogenase 1 OS=Homo sapiens GN=IMPDH1	-30.509906768798828	19	64.19999694824219	9	7	9	7	24	0.375	1.371373705661655	7	1
a3	a3.a3	a3.a3.a4	sp|P20839-7|IMDH1_HUMAN Isoform 7 of Inosine-5'-monophosphate dehydrogenase 1 OS=Homo sapiens GN=IMPDH1	-30.509906768798828	20	60.79999923706055	9	7	9	7	24	0.375	1.371373705661655	7	1
a3	a3.a3	a3.a3.a5	sp|P20839|IMDH1_HUMAN Inosine-5'-monophosphate dehydrogenase 1 OS=Homo sapiens GN=IMPDH1 PE=1 SV=2	-30.509906768798828	22	55.29999923706055	9	7	9	7	19	0.47368421052631576	1.976351441631318	7	1
a3	a3.a3	a3.a3.a6	tr|C9J381|C9J381_HUMAN Inosine-5'-monophosphate dehydrogenase 1 OS=Homo sapiens GN=IMPDH1 PE=2 SV=1	-30.509906768798828	22	55.099998474121094	9	7	9	7	19	0.47368421052631576	1.976351441631318	7	1
a3	a3.a3	a3.a3.a7	tr|E7EQS0|E7EQS0_HUMAN Inosine-5'-monophosphate dehydrogenase 1 OS=Homo sapiens GN=IMPDH1 PE=2 SV=1	-30.509906768798828	21	56.900001525878906	9	7	9	7	21	0.42857142857142855	1.6826957952797255	7	1
a4	a4.a1	a4.a1.a1	sp|P12956|XRCC6_HUMAN X-ray repair cross-complementing protein 6 OS=Homo sapiens GN=XRCC6 PE=1 SV=2	-89.22425079345703	38	69.69999694824219	32		25		26	1.2307692307692308	16.012542798525892	1	1
a5	a5.a1	a5.a1.a1	sp|P13010|XRCC5_HUMAN X-ray repair cross-complementing protein 5 OS=Homo sapiens GN=XRCC5 PE=1 SV=3	-68.99024200439453	30	82.5	27		23		27	1.0	9.0	1	1
a6	a6.a1	a6.a1.a1	sp|P49916|DNLI3_HUMAN DNA ligase 3 OS=Homo sapiens GN=LIG3 PE=1 SV=2	-62.07523727416992	24	112.69999694824219	21		20		47	0.44680851063829785	1.7977474632885455	1	1
a7	a7.a1	a7.a1.a1	sp|O95602|RPA1_HUMAN DNA-directed RNA polymerase I subunit RPA1 OS=Homo sapiens GN=POLR1A PE=1 SV=2	-60.75869369506836	14	194.5	21		21		83	0.25301204819277107	0.7906555296923772	2	1
a7	a7.a1	a7.a1.a2	tr|B9ZVN9|B9ZVN9_HUMAN DNA-directed RNA polymerase OS=Homo sapiens GN=POLR1A PE=2 SV=1	-60.75869369506836	14	187.5	21		21		83	0.25301204819277107	0.7906555296923772	2	1
a8	a8.a1	a8.a1.a1	sp|Q9NR30|DDX21_HUMAN Nucleolar RNA helicase 2 OS=Homo sapiens GN=DDX21 PE=1 SV=5	-54.347740173339844	25	87.19999694824219	20		18		35	0.5714285714285714	2.72759372031494	1	1
a9	a9.a1	a9.a1.a1	sp|Q9Y6X9-2|MORC2_HUMAN Isoform 2 of MORC family CW-type zinc finger protein 2 OS=Homo sapiens GN=MORC2	-42.43917465209961	20	110.5	18		15		35	0.5142857142857142	2.268027589410125	2	1
a9	a9.a1	a9.a1.a2	sp|Q9Y6X9|MORC2_HUMAN MORC family CW-type zinc finger protein 2 OS=Homo sapiens GN=MORC2 PE=1 SV=2	-42.43917465209961	19	117.5999984741211	18		15		36	0.5	2.1622776601683795	2	1
b10	b10.a1	b10.a1.a1	sp|P23246|SFPQ_HUMAN Splicing factor, proline- and glutamine-rich OS=Homo sapiens GN=SFPQ PE=1 SV=2	-39.697391510009766	20	76.0	16		12		24	0.6666666666666666	3.6415888336127784	1	1
b11	b11.a1	b11.a1.a1	sp|Q14527|HLTF_HUMAN Helicase-like transcription factor OS=Homo sapiens GN=HLTF PE=1 SV=2	-41.340850830078125	15	113.69999694824219	15		14		47	0.3191489361702128	1.085205857248754	1	1
b12	b12.a1	b12.a1.a1	sp|P52701|MSH6_HUMAN DNA mismatch repair protein Msh6 OS=Homo sapiens GN=MSH6 PE=1 SV=2	-48.3343620300293	13	152.5	15		15		55	0.2727272727272727	0.8738174228603839	1	1
b13	b13.a1	b13.a1.a1	sp|Q15459|SF3A1_HUMAN Splicing factor 3A subunit 1 OS=Homo sapiens GN=SF3A1 PE=1 SV=1	-40.841434478759766	16	88.69999694824219	14		12		36	0.3888888888888889	1.4484367468222272	1	1
b14	b14.a1	b14.a1.a1	sp|P50570-4|DYN2_HUMAN Isoform 4 of Dynamin-2 OS=Homo sapiens GN=DNM2	-44.529136657714844	18	97.80000305175781	14		14		37	0.3783783783783784	1.3898925662310497	3	1
b14	b14.a1	b14.a1.a2	sp|P50570-5|DYN2_HUMAN Isoform 5 of Dynamin-2 OS=Homo sapiens GN=DNM2	-44.529136657714844	18	97.80000305175781	14		14		37	0.3783783783783784	1.3898925662310497	3	1
b14	b14.a1	b14.a1.a3	sp|P50570|DYN2_HUMAN Dynamin-2 OS=Homo sapiens GN=DNM2 PE=1 SV=2	-44.529136657714844	18	97.9000015258789	14		14		37	0.3783783783783784	1.3898925662310497	3	1
b15	b15.a1	b15.a1.a1	sp|P27694|RFA1_HUMAN Replication protein A 70 kDa DNA-binding subunit OS=Homo sapiens GN=RPA1 PE=1 SV=2	-38.604347229003906	24	68.0	13		12		24	0.5416666666666666	2.4807005884284106	1	1
b16	b16.a1	b16.a1.a1	sp|Q01831-2|XPC_HUMAN Isoform 2 of DNA repair protein complementing XP-C cells OS=Homo sapiens GN=XPC	-34.679466247558594	15	101.69999694824219	13		11		31	0.41935483870967744	1.6263635276533326	2	1
b16	b16.a1	b16.a1.a2	sp|Q01831|XPC_HUMAN DNA repair protein complementing XP-C cells OS=Homo sapiens GN=XPC PE=1 SV=4	-34.679466247558594	14	105.80000305175781	13		11		32	0.40625	1.5482967479793466	2	1
b17	b17.a1	b17.a1.a1	sp|P48382|RFX5_HUMAN DNA-binding protein RFX5 OS=Homo sapiens GN=RFX5 PE=1 SV=1	-41.24482727050781	25	65.19999694824219	12		12		33	0.36363636363636365	1.3101297000831598	2	1
b17	b17.a1	b17.a1.a2	tr|F8W689|F8W689_HUMAN DNA-binding protein RFX5 (Fragment) OS=Homo sapiens GN=RFX5 PE=2 SV=1	-41.24482727050781	26	63.0	12		12		32	0.375	1.371373705661655	2	1
b18	b18.a1	b18.a1.a1	sp|P35251-2|RFC1_HUMAN Isoform 2 of Replication factor C subunit 1 OS=Homo sapiens GN=RFC1	-37.96136474609375	12	128.0	12		12		48	0.25	0.7782794100389228	2	1
b18	b18.a1	b18.a1.a2	sp|P35251|RFC1_HUMAN Replication factor C subunit 1 OS=Homo sapiens GN=RFC1 PE=1 SV=4	-37.96136474609375	12	128.0	12		12		48	0.25	0.7782794100389228	2	1
b19	b19.a1	b19.a1.a1	sp|P43246-2|MSH2_HUMAN Isoform 2 of DNA mismatch repair protein Msh2 OS=Homo sapiens GN=MSH2	-30.517230987548828	15	97.0999984741211	12		12		32	0.375	1.371373705661655	2	1
b19	b19.a1	b19.a1.a2	sp|P43246|MSH2_HUMAN DNA mismatch repair protein Msh2 OS=Homo sapiens GN=MSH2 PE=1 SV=1	-30.517230987548828	14	104.5999984741211	12		12		35	0.34285714285714286	1.202201949987375	2	1
b20	b20.a1	b20.a1.a1	sp|P00367|DHE3_HUMAN Glutamate dehydrogenase 1, mitochondrial OS=Homo sapiens GN=GLUD1 PE=1 SV=2	-39.87614822387695	20	61.29999923706055	11		10		28	0.39285714285714285	1.4709112279856047	1	1
b21	b21.a1	b21.a1.a1	sp|P78347-2|GTF2I_HUMAN Isoform 2 of General transcription factor II-I OS=Homo sapiens GN=GTF2I	-35.797603607177734	14	107.80000305175781	11		10		41	0.2682926829268293	0.8547811900706137	4	1
b21	b21.a1	b21.a1.a2	sp|P78347-3|GTF2I_HUMAN Isoform 3 of General transcription factor II-I OS=Homo sapiens GN=GTF2I	-35.797603607177734	13	110.0999984741211	11		10		41	0.2682926829268293	0.8547811900706137	4	1
b21	b21.a1	b21.a1.a3	sp|P78347-4|GTF2I_HUMAN Isoform 4 of General transcription factor II-I OS=Homo sapiens GN=GTF2I	-35.797603607177734	13	109.9000015258789	11		10		41	0.2682926829268293	0.8547811900706137	4	1
b21	b21.a1	b21.a1.a4	sp|P78347|GTF2I_HUMAN General transcription factor II-I OS=Homo sapiens GN=GTF2I PE=1 SV=2	-35.797603607177734	13	112.19999694824219	11		10		41	0.2682926829268293	0.8547811900706137	4	1
b22	b22.a1	b22.a1.a1	sp|P07910-2|HNRPC_HUMAN Isoform C1 of Heterogeneous nuclear ribonucleoproteins C1/C2 OS=Homo sapiens GN=HNRNPC	-43.779998779296875	40	32.20000076293945	11		10		16	0.6875	3.869675251658631	3	1
b22	b22.a1	b22.a1.a2	sp|P07910-4|HNRPC_HUMAN Isoform 4 of Heterogeneous nuclear ribonucleoproteins C1/C2 OS=Homo sapiens GN=HNRNPC	-43.779998779296875	47	27.700000762939453	11		10		15	0.7333333333333333	4.411695265464636	3	1
b22	b22.a1	b22.a1.a3	tr|G3V4C1|G3V4C1_HUMAN Heterogeneous nuclear ribonucleoproteins C1/C2 OS=Homo sapiens GN=HNRNPC PE=2 SV=1	-43.779998779296875	40	32.099998474121094	11		10		16	0.6875	3.869675251658631	3	1
b23	b23.a1	b23.a1.a1	sp|Q12800-3|TFCP2_HUMAN Isoform 3 of Alpha-globin transcription factor CP2 OS=Homo sapiens GN=TFCP2	-20.17743492126465	22	51.29999923706055	7	5	7	5	14	0.5	2.1622776601683795	2	1
b23	b23.a1	b23.a1.a2	sp|Q12800|TFCP2_HUMAN Alpha-globin transcription factor CP2 OS=Homo sapiens GN=TFCP2 PE=1 SV=2	-20.17743492126465	19	57.099998474121094	7	5	7	5	16	0.4375	1.7384196342643614	2	1
b23	b23.a2	b23.a2.a1	sp|Q9NZI7-4|UBIP1_HUMAN Isoform 2 of Upstream-binding protein 1 OS=Homo sapiens GN=UBP1	-13.41598129272461	13	56.29999923706055	5	3	5	3	13	0.38461538461538464	1.4244620170823286	2	1
b23	b23.a2	b23.a2.a2	sp|Q9NZI7|UBIP1_HUMAN Upstream-binding protein 1 OS=Homo sapiens GN=UBP1 PE=2 SV=1	-13.41598129272461	12	60.400001525878906	5	3	5	3	16	0.3125	1.0535250264571463	2	1
b24	b24.a1	b24.a1.a1	sp|Q14978-2|NOLC1_HUMAN Isoform Beta of Nucleolar and coiled-body phosphoprotein 1 OS=Homo sapiens GN=NOLC1	-22.40933609008789	11	74.5999984741211	8		8		25	0.32	1.0892961308540396	3	1
b24	b24.a1	b24.a1.a2	sp|Q14978-3|NOLC1_HUMAN Isoform 3 of Nucleolar and coiled-body phosphoprotein 1 OS=Homo sapiens GN=NOLC1	-22.40933609008789	11	73.5999984741211	8		8		23	0.34782608695652173	1.2275429519995575	3	1
b24	b24.a1	b24.a1.a3	sp|Q14978|NOLC1_HUMAN Nucleolar and coiled-body phosphoprotein 1 OS=Homo sapiens GN=NOLC1 PE=1 SV=2	-22.40933609008789	12	73.5	8		8		24	0.3333333333333333	1.1544346900318838	3	1
b25	b25.a1	b25.a1.a1	sp|Q16666-2|IF16_HUMAN Isoform 2 of Gamma-interferon-inducible protein 16 OS=Homo sapiens GN=IFI16	-20.630054473876953	12	81.9000015258789	8		8		32	0.25	0.7782794100389228	2	1
b25	b25.a1	b25.a1.a2	sp|Q16666|IF16_HUMAN Gamma-interferon-inducible protein 16 OS=Homo sapiens GN=IFI16 PE=1 SV=3	-20.630054473876953	11	88.0999984741211	8		8		32	0.25	0.7782794100389228	2	1
b26	b26.a1	b26.a1.a1	sp|Q9H9Y6|RPA2_HUMAN DNA-directed RNA polymerase I subunit RPA2 OS=Homo sapiens GN=POLR1B PE=1 SV=2	-22.50636863708496	7	128.0	8		8		48	0.16666666666666666	0.46779926762206947	3	1
b26	b26.a1	b26.a1.a2	tr|F5GZX4|F5GZX4_HUMAN DNA-directed RNA polymerase OS=Homo sapiens GN=POLR1B PE=2 SV=1	-22.50636863708496	6	132.0	8		8		51	0.1568627450980392	0.4350358313889451	3	1
b26	b26.a1	b26.a1.a3	tr|F8W898|F8W898_HUMAN DNA-directed RNA polymerase OS=Homo sapiens GN=POLR1B PE=2 SV=1	-22.50636863708496	8	107.69999694824219	8		8		41	0.1951219512195122	0.5671910803783076	3	1
b27	b27.a1	b27.a1.a1	sp|P08651-2|NFIC_HUMAN Isoform 1 of Nuclear factor 1 C-type OS=Homo sapiens GN=NFIC	-22.938480377197266	13	54.599998474121094	7		7		20	0.35	1.2387211385683394	2	1
b27	b27.a1	b27.a1.a2	sp|P08651|NFIC_HUMAN Nuclear factor 1 C-type OS=Homo sapiens GN=NFIC PE=1 SV=2	-22.938480377197266	13	55.5	7		7		19	0.3684210526315789	1.3357214690901222	2	1
b28	b28.a1	b28.a1.a1	sp|Q96T60|PNKP_HUMAN Bifunctional polynucleotide phosphatase/kinase OS=Homo sapiens GN=PNKP PE=1 SV=1	-26.76868438720703	14	56.900001525878906	7		7		27	0.25925925925925924	0.8165997883753275	3	1
b28	b28.a1	b28.a1.a2	tr|M0QYH2|M0QYH2_HUMAN Bifunctional polynucleotide phosphatase/kinase OS=Homo sapiens GN=PNKP PE=4 SV=1	-26.76868438720703	15	53.5	7		7		25	0.28	0.9054607179632472	3	1
b28	b28.a1	b28.a1.a3	tr|M0R3C8|M0R3C8_HUMAN Bifunctional polynucleotide phosphatase/kinase OS=Homo sapiens GN=PNKP PE=4 SV=1	-26.76868438720703	16	49.20000076293945	7		7		24	0.2916666666666667	0.9573417814876604	3	1
b29	b29.a1	b29.a1.a1	sp|Q15393|SF3B3_HUMAN Splicing factor 3B subunit 3 OS=Homo sapiens GN=SF3B3 PE=1 SV=4	-18.151683807373047	7	135.39999389648438	7		7		43	0.16279069767441862	0.45475781084804767	1	1
b30	b30.a1	b30.a1.a1	sp|Q00839-2|HNRPU_HUMAN Isoform Short of Heterogeneous nuclear ribonucleoprotein U OS=Homo sapiens GN=HNRNPU	-27.844797134399414	10	88.80000305175781	7		7		23	0.30434782608695654	1.015337685941733	2	1
b30	b30.a1	b30.a1.a2	sp|Q00839|HNRPU_HUMAN Heterogeneous nuclear ribonucleoprotein U OS=Homo sapiens GN=HNRNPU PE=1 SV=6	-27.844797134399414	10	90.4000015258789	7		7		24	0.2916666666666667	0.9573417814876604	2	1
b31	b31.a1	b31.a1.a1	sp|O14647-2|CHD2_HUMAN Isoform 2 of Chromodomain-helicase-DNA-binding protein 2 OS=Homo sapiens GN=CHD2	-14.193105697631836	3	200.3000030517578	6		6		74	0.08108108108108109	0.20526093687084246	2	1
b31	b31.a1	b31.a1.a2	sp|O14647|CHD2_HUMAN Chromodomain-helicase-DNA-binding protein 2 OS=Homo sapiens GN=CHD2 PE=1 SV=2	-14.193105697631836	3	211.0	6		6		77	0.07792207792207792	0.1965258287320717	2	1
b32	b32.a1	b32.a1.a1	sp|Q14669-2|TRIPC_HUMAN Isoform 2 of E3 ubiquitin-protein ligase TRIP12 OS=Homo sapiens GN=TRIP12	-14.971818923950195	3	223.60000610351562	6		6		76	0.07894736842105263	0.1993539462092342	3	1
b32	b32.a1	b32.a1.a2	sp|Q14669-3|TRIPC_HUMAN Isoform 3 of E3 ubiquitin-protein ligase TRIP12 OS=Homo sapiens GN=TRIP12	-14.971818923950195	3	225.1999969482422	6		6		77	0.07792207792207792	0.1965258287320717	3	1
b32	b32.a1	b32.a1.a3	sp|Q14669|TRIPC_HUMAN E3 ubiquitin-protein ligase TRIP12 OS=Homo sapiens GN=TRIP12 PE=1 SV=1	-14.971818923950195	3	220.10000610351562	6		6		75	0.08	0.20226443461741295	3	1
b33	b33.a1	b33.a1.a1	sp|Q8NE71|ABCF1_HUMAN ATP-binding cassette sub-family F member 1 OS=Homo sapiens GN=ABCF1 PE=1 SV=2	-17.077802658081055	8	95.69999694824219	6		6		32	0.1875	0.5399265260594921	1	1
b34	b34.a1	b34.a1.a1	sp|O75475|PSIP1_HUMAN PC4 and SFRS1-interacting protein OS=Homo sapiens GN=PSIP1 PE=1 SV=1	-8.919812202453613	9	60.0	5		5		25	0.2	0.5848931924611136	1	1
b35	b35.a1	b35.a1.a1	sp|O94913|PCF11_HUMAN Pre-mRNA cleavage complex 2 protein Pcf11 OS=Homo sapiens GN=PCF11 PE=1 SV=3	-16.61958122253418	3	172.8000030517578	5		5		76	0.06578947368421052	0.16356185053590688	1	1
b36	b36.a1	b36.a1.a1	sp|Q15554-3|TERF2_HUMAN Isoform 3 of Telomeric repeat-binding factor 2 OS=Homo sapiens GN=TERF2	-10.118831634521484	11	59.5	5		5		24	0.20833333333333334	0.6155980984398741	1	1
b37	b37.a1	b37.a1.a1	sp|Q96QC0|PP1RA_HUMAN Serine/threonine-protein phosphatase 1 regulatory subunit 10 OS=Homo sapiens GN=PPP1R10 PE=1 SV=1	-12.102595329284668	5	98.9000015258789	5		5		42	0.11904761904761904	0.3153690504363762	1	1
b38	b38.a1	b38.a1.a1	sp|P35659|DEK_HUMAN Protein DEK OS=Homo sapiens GN=DEK PE=1 SV=1	-14.41353988647461	15	42.599998474121094	5		5		17	0.29411764705882354	0.9684194472866121	1	1
b39	b39.a1	b39.a1.a1	sp|P35250|RFC2_HUMAN Replication factor C subunit 2 OS=Homo sapiens GN=RFC2 PE=1 SV=3	-12.005416870117188	16	39.0	5		5		18	0.2777777777777778	0.8957356524063758	1	1
b40	b40.a1	b40.a1.a1	sp|Q9UDT6-2|CLIP2_HUMAN Isoform 2 of CAP-Gly domain-containing linker protein 2 OS=Homo sapiens GN=CLIP2	-10.828484535217285	5	111.5999984741211	4		4		47	0.0851063829787234	0.216483949025851	2	1
b40	b40.a1	b40.a1.a2	sp|Q9UDT6|CLIP2_HUMAN CAP-Gly domain-containing linker protein 2 OS=Homo sapiens GN=CLIP2 PE=1 SV=1	-10.828484535217285	5	115.5999984741211	4		4		48	0.08333333333333333	0.21152765862858836	2	1
b41	b41.a1	b41.a1.a1	sp|Q13111|CAF1A_HUMAN Chromatin assembly factor 1 subunit A OS=Homo sapiens GN=CHAF1A PE=1 SV=2	-9.15366268157959	5	106.69999694824219	4		4		33	0.12121212121212122	0.32194114846602906	1	1
b42	b42.a1	b42.a1.a1	sp|P40938-2|RFC3_HUMAN Isoform 2 of Replication factor C subunit 3 OS=Homo sapiens GN=RFC3	-16.153425216674805	13	34.599998474121094	4		4		13	0.3076923076923077	1.0309176209047357	2	1
b42	b42.a1	b42.a1.a2	sp|P40938|RFC3_HUMAN Replication factor C subunit 3 OS=Homo sapiens GN=RFC3 PE=1 SV=2	-16.153425216674805	11	40.400001525878906	4		4		17	0.23529411764705882	0.7190722018585745	2	1
b43	b43.a1	b43.a1.a1	sp|Q15428|SF3A2_HUMAN Splicing factor 3A subunit 2 OS=Homo sapiens GN=SF3A2 PE=1 SV=2	-8.959169387817383	9	49.099998474121094	4		4		14	0.2857142857142857	0.9306977288832501	1	1
b44	b44.a1	b44.a1.a1	sp|P54727|RD23B_HUMAN UV excision repair protein RAD23 homolog B OS=Homo sapiens GN=RAD23B PE=1 SV=1	-6.885806083679199	9	43.099998474121094	4		4		13	0.3076923076923077	1.0309176209047357	1	1
b45	b45.a1	b45.a1.a1	sp|O75533|SF3B1_HUMAN Splicing factor 3B subunit 1 OS=Homo sapiens GN=SF3B1 PE=1 SV=3	-9.537147521972656	3	145.60000610351562	4		4		52	0.07692307692307693	0.19377664171443643	1	1
b46	b46.a1	b46.a1.a1	sp|Q15233-2|NONO_HUMAN Isoform 2 of Non-POU domain-containing octamer-binding protein OS=Homo sapiens GN=NONO	-12.000062942504883	13	43.70000076293945	4		4		17	0.23529411764705882	0.7190722018585745	2	1
b46	b46.a1	b46.a1.a2	sp|Q15233|NONO_HUMAN Non-POU domain-containing octamer-binding protein OS=Homo sapiens GN=NONO PE=1 SV=4	-12.000062942504883	11	54.099998474121094	4		4		18	0.2222222222222222	0.6681005372000588	2	1
b47	b47.a1	b47.a1.a1	sp|O15160-2|RPAC1_HUMAN Isoform 2 of DNA-directed RNA polymerases I and III subunit RPAC1 OS=Homo sapiens GN=POLR1C	-10.091514587402344	15	38.5	4		4		13	0.3076923076923077	1.0309176209047357	3	1
b47	b47.a1	b47.a1.a2	sp|O15160|RPAC1_HUMAN DNA-directed RNA polymerases I and III subunit RPAC1 OS=Homo sapiens GN=POLR1C PE=1 SV=1	-10.091514587402344	15	39.099998474121094	4		4		14	0.2857142857142857	0.9306977288832501	3	1
b47	b47.a1	b47.a1.a3	tr|E7EQB9|E7EQB9_HUMAN DNA-directed RNA polymerases I and III subunit RPAC1 OS=Homo sapiens GN=POLR1C PE=2 SV=1	-10.091514587402344	17	33.70000076293945	4		4		11	0.36363636363636365	1.3101297000831598	3	1
b48	b48.a1	b48.a1.a1	sp|P40937-2|RFC5_HUMAN Isoform 2 of Replication factor C subunit 5 OS=Homo sapiens GN=RFC5	-10.948875427246094	14	36.0	4		4		20	0.2	0.5848931924611136	2	1
b48	b48.a1	b48.a1.a2	sp|P40937|RFC5_HUMAN Replication factor C subunit 5 OS=Homo sapiens GN=RFC5 PE=1 SV=1	-10.948875427246094	13	38.400001525878906	4		4		22	0.18181818181818182	0.5199110829529336	2	1
b49	b49.a1	b49.a1.a1	sp|P35249|RFC4_HUMAN Replication factor C subunit 4 OS=Homo sapiens GN=RFC4 PE=1 SV=2	-15.026623725891113	14	39.599998474121094	4		4		15	0.26666666666666666	0.8478497974222909	1	1
b50	b50.a1	b50.a1.a1	sp|Q16531|DDB1_HUMAN DNA damage-binding protein 1 OS=Homo sapiens GN=DDB1 PE=1 SV=1	-7.599958896636963	3	126.80000305175781	4		4		50	0.08	0.20226443461741295	2	1
b50	b50.a1	b50.a1.a2	tr|F5GY55|F5GY55_HUMAN DNA damage-binding protein 1 OS=Homo sapiens GN=DDB1 PE=2 SV=1	-7.599958896636963	3	121.5	4		4		46	0.08695652173913043	0.22167734899679203	2	1
b51	b51.a1	b51.a1.a1	sp|P41208|CETN2_HUMAN Centrin-2 OS=Homo sapiens GN=CETN2 PE=1 SV=1	-10.9039945602417	31	19.600000381469727	4		4		8	0.5	2.1622776601683795	1	1
b52	b52.a1	b52.a1.a1	sp|Q9NRL2-2|BAZ1A_HUMAN Isoform 2 of Bromodomain adjacent to zinc finger domain protein 1A OS=Homo sapiens GN=BAZ1A	-11.188424110412598	2	175.10000610351562	3		3		58	0.05172413793103448	0.12648169233588624	2	1
b52	b52.a1	b52.a1.a2	sp|Q9NRL2|BAZ1A_HUMAN Bromodomain adjacent to zinc finger domain protein 1A OS=Homo sapiens GN=BAZ1A PE=1 SV=2	-11.188424110412598	2	178.39999389648438	3		3		60	0.05	0.12201845430196334	2	1
b53	b53.a1	b53.a1.a1	sp|O43663-3|PRC1_HUMAN Isoform 3 of Protein regulator of cytokinesis 1 OS=Homo sapiens GN=PRC1	-4.574139595031738	6	61.29999923706055	3		3		26	0.11538461538461539	0.3043213867190053	4	1
b53	b53.a1	b53.a1.a2	sp|O43663|PRC1_HUMAN Protein regulator of cytokinesis 1 OS=Homo sapiens GN=PRC1 PE=1 SV=2	-4.574139595031738	5	71.5	3		3		29	0.10344827586206896	0.26896100316792215	4	1
b53	b53.a1	b53.a1.a3	tr|F8W9B5|F8W9B5_HUMAN Protein regulator of cytokinesis 1 OS=Homo sapiens GN=PRC1 PE=2 SV=1	-4.574139595031738	5	66.0	3		3		26	0.11538461538461539	0.3043213867190053	4	1
b53	b53.a1	b53.a1.a4	tr|H9KV59|H9KV59_HUMAN Protein regulator of cytokinesis 1 OS=Homo sapiens GN=PRC1 PE=2 SV=1	-4.574139595031738	5	70.0	3		3		28	0.10714285714285714	0.2798022139979537	4	1
b54	b54.a1	b54.a1.a1	sp|Q8NI36|WDR36_HUMAN WD repeat-containing protein 36 OS=Homo sapiens GN=WDR36 PE=1 SV=1	-9.569795608520508	3	105.0999984741211	3		3		42	0.07142857142857142	0.1787686347935873	1	1
b55	b55.a1	b55.a1.a1	sp|Q04837|SSBP_HUMAN Single-stranded DNA-binding protein, mitochondrial OS=Homo sapiens GN=SSBP1 PE=1 SV=1	-9.477294921875	20	17.200000762939453	3		3		8	0.375	1.371373705661655	3	1
b55	b55.a1	b55.a1.a2	tr|C9K0U8|C9K0U8_HUMAN Single-stranded DNA-binding protein (Fragment) OS=Homo sapiens GN=SSBP1 PE=2 SV=1	-9.477294921875	25	14.0	3		3		7	0.42857142857142855	1.6826957952797255	3	1
b55	b55.a1	b55.a1.a3	tr|E7EUY5|E7EUY5_HUMAN Single-stranded DNA-binding protein (Fragment) OS=Homo sapiens GN=SSBP1 PE=2 SV=1	-9.477294921875	22	15.600000381469727	3		3		8	0.375	1.371373705661655	3	1
b56	b56.a1	b56.a1.a1	sp|Q13435|SF3B2_HUMAN Splicing factor 3B subunit 2 OS=Homo sapiens GN=SF3B2 PE=1 SV=2	-12.556330680847168	3	100.0	3		3		37	0.08108108108108109	0.20526093687084246	5	1
b56	b56.a1	b56.a1.a2	tr|E9PJ04|E9PJ04_HUMAN Splicing factor 3B subunit 2 (Fragment) OS=Homo sapiens GN=SF3B2 PE=2 SV=1	-12.556330680847168	9	38.5	3		3		14	0.21428571428571427	0.637893706954064	5	1
b56	b56.a1	b56.a1.a3	tr|E9PJT3|E9PJT3_HUMAN Splicing factor 3B subunit 2 (Fragment) OS=Homo sapiens GN=SF3B2 PE=2 SV=1	-12.556330680847168	12	29.0	3		3		11	0.2727272727272727	0.8738174228603839	5	1
b56	b56.a1	b56.a1.a4	tr|E9PPJ0|E9PPJ0_HUMAN Splicing factor 3B subunit 2 OS=Homo sapiens GN=SF3B2 PE=2 SV=1	-12.556330680847168	3	98.0	3		3		35	0.08571428571428572	0.21818791201011556	5	1
b56	b56.a1	b56.a1.a5	tr|H0YCG1|H0YCG1_HUMAN Splicing factor 3B subunit 2 (Fragment) OS=Homo sapiens GN=SF3B2 PE=2 SV=1	-12.556330680847168	8	42.29999923706055	3		3		14	0.21428571428571427	0.637893706954064	5	1
b57	b57.a1	b57.a1.a1	sp|P10412|H14_HUMAN Histone H1.4 OS=Homo sapiens GN=HIST1H1E PE=1 SV=2	-7.68461799621582	10	21.799999237060547	3		3		4	0.75	4.623413251903491	3	1
b57	b57.a1	b57.a1.a2	sp|P16402|H13_HUMAN Histone H1.3 OS=Homo sapiens GN=HIST1H1D PE=1 SV=2	-7.68461799621582	10	22.299999237060547	3		3		4	0.75	4.623413251903491	3	1
b57	b57.a1	b57.a1.a3	sp|P16403|H12_HUMAN Histone H1.2 OS=Homo sapiens GN=HIST1H1C PE=1 SV=2	-7.68461799621582	11	21.299999237060547	3		3		4	0.75	4.623413251903491	3	1
b58	b58.a1	b58.a1.a1	sp|Q06330-2|SUH_HUMAN Isoform APCR-1 of Recombining binding protein suppressor of hairless OS=Homo sapiens GN=RBPJ	-8.422508239746094	7	47.099998474121094	3		3		15	0.2	0.5848931924611136	7	1
b58	b58.a1	b58.a1.a2	sp|Q06330-3|SUH_HUMAN Isoform APCR-3 of Recombining binding protein suppressor of hairless OS=Homo sapiens GN=RBPJ	-8.422508239746094	8	45.5	3		3		15	0.2	0.5848931924611136	7	1
b58	b58.a1	b58.a1.a3	sp|Q06330-4|SUH_HUMAN Isoform 4 of Recombining binding protein suppressor of hairless OS=Homo sapiens GN=RBPJ	-8.422508239746094	6	54.0	3		3		17	0.17647058823529413	0.5013107289081733	7	1
b58	b58.a1	b58.a1.a4	sp|Q06330-5|SUH_HUMAN Isoform 5 of Recombining binding protein suppressor of hairless OS=Homo sapiens GN=RBPJ	-8.422508239746094	7	51.79999923706055	3		3		17	0.17647058823529413	0.5013107289081733	7	1
b58	b58.a1	b58.a1.a5	sp|Q06330-6|SUH_HUMAN Isoform 6 of Recombining binding protein suppressor of hairless OS=Homo sapiens GN=RBPJ	-8.422508239746094	6	54.29999923706055	3		3		17	0.17647058823529413	0.5013107289081733	7	1
b58	b58.a1	b58.a1.a6	sp|Q06330-7|SUH_HUMAN Isoform 7 of Recombining binding protein suppressor of hairless OS=Homo sapiens GN=RBPJ	-8.422508239746094	6	54.20000076293945	3		3		17	0.17647058823529413	0.5013107289081733	7	1
b58	b58.a1	b58.a1.a7	sp|Q06330|SUH_HUMAN Recombining binding protein suppressor of hairless OS=Homo sapiens GN=RBPJ PE=1 SV=3	-8.422508239746094	6	55.5	3		3		18	0.16666666666666666	0.46779926762206947	7	1
b59	b59.a1	b59.a1.a1	sp|P18887|XRCC1_HUMAN DNA repair protein XRCC1 OS=Homo sapiens GN=XRCC1 PE=1 SV=2	-11.789327621459961	4	69.30000305175781	3		3		21	0.14285714285714285	0.3894954943731377	2	1
b59	b59.a1	b59.a1.a2	tr|F5H8D7|F5H8D7_HUMAN DNA repair protein XRCC1 OS=Homo sapiens GN=XRCC1 PE=2 SV=1	-11.789327621459961	4	65.80000305175781	3		3		20	0.15	0.4125375446227544	2	1
b60	b60.a1	b60.a1.a1	sp|O94842|TOX4_HUMAN TOX high mobility group box family member 4 OS=Homo sapiens GN=TOX4 PE=1 SV=1	-9.266642570495605	5	66.0999984741211	3		3		14	0.21428571428571427	0.637893706954064	2	1
b60	b60.a1	b60.a1.a2	tr|B4DPY8|B4DPY8_HUMAN TOX high mobility group box family member 4 OS=Homo sapiens GN=TOX4 PE=2 SV=1	-9.266642570495605	6	63.70000076293945	3		3		14	0.21428571428571427	0.637893706954064	2	1
b61	b61.a1	b61.a1.a1	sp|O75643|U520_HUMAN U5 small nuclear ribonucleoprotein 200 kDa helicase OS=Homo sapiens GN=SNRNP200 PE=1 SV=2	-6.1624369621276855	1	244.1999969482422	3		3		105	0.02857142857142857	0.06800043251457577	1	1
b62	b62.a1	b62.a1.a1	sp|Q8N684-2|CPSF7_HUMAN Isoform 2 of Cleavage and polyadenylation specificity factor subunit 7 OS=Homo sapiens GN=CPSF7	-8.267605781555176	4	51.0	2		2		17	0.11764705882352941	0.31113393742156426	4	1
b62	b62.a1	b62.a1.a2	sp|Q8N684-3|CPSF7_HUMAN Isoform 3 of Cleavage and polyadenylation specificity factor subunit 7 OS=Homo sapiens GN=CPSF7	-8.267605781555176	4	56.20000076293945	2		2		18	0.1111111111111111	0.2915496650148839	4	1
b62	b62.a1	b62.a1.a3	sp|Q8N684|CPSF7_HUMAN Cleavage and polyadenylation specificity factor subunit 7 OS=Homo sapiens GN=CPSF7 PE=1 SV=1	-8.267605781555176	4	51.900001525878906	2		2		17	0.11764705882352941	0.31113393742156426	4	1
b62	b62.a1	b62.a1.a4	tr|F5H669|F5H669_HUMAN Cleavage and polyadenylation-specificity factor subunit 7 (Fragment) OS=Homo sapiens GN=CPSF7 PE=2 SV=1	-8.267605781555176	6	41.20000076293945	2		2		17	0.11764705882352941	0.31113393742156426	4	1
b63	b63.a1	b63.a1.a1	sp|Q8NC51-2|PAIRB_HUMAN Isoform 2 of Plasminogen activator inhibitor 1 RNA-binding protein OS=Homo sapiens GN=SERBP1	-5.273272514343262	6	44.099998474121094	2		2		16	0.125	0.33352143216332397	4	1
b63	b63.a1	b63.a1.a2	sp|Q8NC51-3|PAIRB_HUMAN Isoform 3 of Plasminogen activator inhibitor 1 RNA-binding protein OS=Homo sapiens GN=SERBP1	-5.273272514343262	6	43.0	2		2		16	0.125	0.33352143216332397	4	1
b63	b63.a1	b63.a1.a3	sp|Q8NC51-4|PAIRB_HUMAN Isoform 4 of Plasminogen activator inhibitor 1 RNA-binding protein OS=Homo sapiens GN=SERBP1	-5.273272514343262	6	42.29999923706055	2		2		15	0.13333333333333333	0.35935639087852556	4	1
b63	b63.a1	b63.a1.a4	sp|Q8NC51|PAIRB_HUMAN Plasminogen activator inhibitor 1 RNA-binding protein OS=Homo sapiens GN=SERBP1 PE=1 SV=2	-5.273272514343262	6	44.79999923706055	2		2		17	0.11764705882352941	0.31113393742156426	4	1
b64	b64.a1	b64.a1.a1	sp|P09651-2|ROA1_HUMAN Isoform A1-A of Heterogeneous nuclear ribonucleoprotein A1 OS=Homo sapiens GN=HNRNPA1	-6.392545223236084	8	34.099998474121094	2		2		14	0.14285714285714285	0.3894954943731377	4	1
b64	b64.a1	b64.a1.a2	sp|P09651-3|ROA1_HUMAN Isoform 2 of Heterogeneous nuclear ribonucleoprotein A1 OS=Homo sapiens GN=HNRNPA1	-6.392545223236084	10	29.299999237060547	2		2		12	0.16666666666666666	0.46779926762206947	4	1
b64	b64.a1	b64.a1.a3	sp|P09651|ROA1_HUMAN Heterogeneous nuclear ribonucleoprotein A1 OS=Homo sapiens GN=HNRNPA1 PE=1 SV=5	-6.392545223236084	7	38.599998474121094	2		2		14	0.14285714285714285	0.3894954943731377	4	1
b64	b64.a1	b64.a1.a4	tr|F8W6I7|F8W6I7_HUMAN Heterogeneous nuclear ribonucleoprotein A1 OS=Homo sapiens GN=HNRNPA1 PE=2 SV=2	-6.392545223236084	8	33.099998474121094	2		2		14	0.14285714285714285	0.3894954943731377	4	1
b65	b65.a1	b65.a1.a1	sp|O95785-2|WIZ_HUMAN Isoform 2 of Protein Wiz OS=Homo sapiens GN=WIZ	-6.348721981048584	3	85.19999694824219	2		2		31	0.06451612903225806	0.16015530173997172	5	1
b65	b65.a1	b65.a1.a2	sp|O95785|WIZ_HUMAN Protein Wiz OS=Homo sapiens GN=WIZ PE=1 SV=2	-6.348721981048584	1	178.39999389648438	2		2		63	0.031746031746031744	0.07583589854217876	5	1
b65	b65.a1	b65.a1.a3	tr|B3KVH1|B3KVH1_HUMAN Protein Wiz OS=Homo sapiens GN=WIZ PE=2 SV=1	-6.348721981048584	2	89.19999694824219	2		2		38	0.05263157894736842	0.12883789168468907	5	1
b65	b65.a1	b65.a1.a4	tr|B7ZM82|B7ZM82_HUMAN Protein Wiz OS=Homo sapiens GN=WIZ PE=2 SV=1	-6.348721981048584	2	102.80000305175781	2		2		43	0.046511627906976744	0.11304219326752252	5	1
b65	b65.a1	b65.a1.a5	tr|M0QXA7|M0QXA7_HUMAN Protein Wiz OS=Homo sapiens GN=WIZ PE=4 SV=1	-6.348721981048584	2	103.0999984741211	2		2		43	0.046511627906976744	0.11304219326752252	5	1
b66	b66.a1	b66.a1.a1	sp|O60264|SMCA5_HUMAN SWI/SNF-related matrix-associated actin-dependent regulator of chromatin subfamily A member 5 OS=Homo sapiens GN=SMARCA5 PE=1 SV=1	-6.845880508422852	2	121.69999694824219	2		2		50	0.04	0.09647819614318509	1	1
b67	b67.a1	b67.a1.a1	sp|P49711|CTCF_HUMAN Transcriptional repressor CTCF OS=Homo sapiens GN=CTCF PE=1 SV=1	-5.846185207366943	2	82.5999984741211	2		2		19	0.10526315789473684	0.2742749857031337	1	1
b68	b68.a1	b68.a1.a1	sp|P17844|DDX5_HUMAN Probable ATP-dependent RNA helicase DDX5 OS=Homo sapiens GN=DDX5 PE=1 SV=1	-4.027797222137451	3	69.0	2		2		26	0.07692307692307693	0.19377664171443643	6	1
b68	b68.a1	b68.a1.a2	tr|B4DLW8|B4DLW8_HUMAN Probable ATP-dependent RNA helicase DDX5 OS=Homo sapiens GN=DDX5 PE=2 SV=1	-4.027797222137451	3	60.400001525878906	2		2		24	0.08333333333333333	0.21152765862858836	6	1
b68	b68.a1	b68.a1.a3	tr|J3KRX8|J3KRX8_HUMAN Probable ATP-dependent RNA helicase DDX5 (Fragment) OS=Homo sapiens GN=DDX5 PE=4 SV=1	-4.027797222137451	16	13.600000381469727	2		2		6	0.3333333333333333	1.1544346900318838	6	1
b68	b68.a1	b68.a1.a4	tr|J3KTA4|J3KTA4_HUMAN Probable ATP-dependent RNA helicase DDX5 OS=Homo sapiens GN=DDX5 PE=4 SV=1	-4.027797222137451	3	68.9000015258789	2		2		26	0.07692307692307693	0.19377664171443643	6	1
b68	b68.a1	b68.a1.a5	tr|J3QR02|J3QR02_HUMAN Probable ATP-dependent RNA helicase DDX5 OS=Homo sapiens GN=DDX5 PE=4 SV=1	-4.027797222137451	20	11.300000190734863	2		2		4	0.5	2.1622776601683795	6	1
b68	b68.a1	b68.a1.a6	tr|J3QRQ7|J3QRQ7_HUMAN Probable ATP-dependent RNA helicase DDX5 (Fragment) OS=Homo sapiens GN=DDX5 PE=4 SV=1	-4.027797222137451	9	23.399999618530273	2		2		9	0.2222222222222222	0.6681005372000588	6	1
b69	b69.a1	b69.a1.a1	sp|Q12788|TBL3_HUMAN Transducin beta-like protein 3 OS=Homo sapiens GN=TBL3 PE=1 SV=2	-8.774690628051758	3	88.9000015258789	2		2		38	0.05263157894736842	0.12883789168468907	2	1
b69	b69.a1	b69.a1.a2	tr|J3KNP2|J3KNP2_HUMAN Transducin beta-like protein 3 (Fragment) OS=Homo sapiens GN=TBL3 PE=4 SV=1	-8.774690628051758	3	76.80000305175781	2		2		33	0.06060606060606061	0.1497569953977358	2	1
b70	b70.a1	b70.a1.a1	sp|Q15269|PWP2_HUMAN Periodic tryptophan protein 2 homolog OS=Homo sapiens GN=PWP2 PE=1 SV=2	-5.133121967315674	2	102.30000305175781	2		2		34	0.058823529411764705	0.14504756993828183	1	1
b71	b71.a1	b71.a1.a1	sp|P19388|RPAB1_HUMAN DNA-directed RNA polymerases I, II, and III subunit RPABC1 OS=Homo sapiens GN=POLR2E PE=1 SV=4	-7.172630786895752	10	24.5	2		2		8	0.25	0.7782794100389228	1	1
b72	b72.a1	b72.a1.a1	sp|O60885|BRD4_HUMAN Bromodomain-containing protein 4 OS=Homo sapiens GN=BRD4 PE=1 SV=2	-5.97715950012207	1	152.0	2		2		42	0.047619047619047616	0.11588399250774839	1	1
b73	b73.a1	b73.a1.a1	sp|Q8N5C6-2|SRBD1_HUMAN Isoform 2 of S1 RNA-binding domain-containing protein 1 OS=Homo sapiens GN=SRBD1	-4.017728805541992	3	69.5999984741211	2		2		28	0.07142857142857142	0.1787686347935873	3	1
b73	b73.a1	b73.a1.a2	sp|Q8N5C6|SRBD1_HUMAN S1 RNA-binding domain-containing protein 1 OS=Homo sapiens GN=SRBD1 PE=1 SV=2	-4.017728805541992	2	111.5999984741211	2		2		49	0.04081632653061224	0.09854114198755815	3	1
b73	b73.a1	b73.a1.a3	tr|B7Z6X7|B7Z6X7_HUMAN S1 RNA-binding domain-containing protein 1 OS=Homo sapiens GN=SRBD1 PE=2 SV=1	-4.017728805541992	3	57.099998474121094	2		2		23	0.08695652173913043	0.22167734899679203	3	1
b74	b74.a1	b74.a1.a1	sp|Q92466-2|DDB2_HUMAN Isoform D1 of DNA damage-binding protein 2 OS=Homo sapiens GN=DDB2	-4.187086582183838	7	26.600000381469727	2		2		8	0.25	0.7782794100389228	3	1
b74	b74.a1	b74.a1.a2	sp|Q92466-4|DDB2_HUMAN Isoform D3 of DNA damage-binding protein 2 OS=Homo sapiens GN=DDB2	-4.187086582183838	4	40.70000076293945	2		2		15	0.13333333333333333	0.35935639087852556	3	1
b74	b74.a1	b74.a1.a3	sp|Q92466|DDB2_HUMAN DNA damage-binding protein 2 OS=Homo sapiens GN=DDB2 PE=1 SV=1	-4.187086582183838	4	47.70000076293945	2		2		17	0.11764705882352941	0.31113393742156426	3	1
b75	b75.a1	b75.a1.a1	sp|P18074|ERCC2_HUMAN TFIIH basal transcription factor complex helicase XPD subunit OS=Homo sapiens GN=ERCC2 PE=1 SV=1	-6.703334808349609	2	86.69999694824219	2		2		32	0.0625	0.15478198468945825	3	1
b75	b75.a1	b75.a1.a2	tr|A8MX75|A8MX75_HUMAN TFIIH basal transcription factor complex helicase XPD subunit (Fragment) OS=Homo sapiens GN=ERCC2 PE=4 SV=2	-6.703334808349609	2	80.4000015258789	2		2		30	0.06666666666666667	0.1659144011798317	3	1
b75	b75.a1	b75.a1.a3	tr|E7EVE9|E7EVE9_HUMAN TFIIH basal transcription factor complex helicase XPD subunit OS=Homo sapiens GN=ERCC2 PE=2 SV=1	-6.703334808349609	3	77.80000305175781	2		2		25	0.08	0.20226443461741295	3	1
b76	b76.a1	b76.a1.a1	sp|O60832|DKC1_HUMAN H/ACA ribonucleoprotein complex subunit 4 OS=Homo sapiens GN=DKC1 PE=1 SV=3	-5.364516258239746	5	57.5	2		2		26	0.07692307692307693	0.19377664171443643	1	1
b77	b77.a1	b77.a1.a1	sp|P15927-2|RFA2_HUMAN Isoform 2 of Replication protein A 32 kDa subunit OS=Homo sapiens GN=RPA2	-5.684029579162598	10	30.100000381469727	2		2		7	0.2857142857142857	0.9306977288832501	4	1
b77	b77.a1	b77.a1.a2	sp|P15927-3|RFA2_HUMAN Isoform 3 of Replication protein A 32 kDa subunit OS=Homo sapiens GN=RPA2	-5.684029579162598	7	38.70000076293945	2		2		10	0.2	0.5848931924611136	4	1
b77	b77.a1	b77.a1.a3	sp|P15927|RFA2_HUMAN Replication protein A 32 kDa subunit OS=Homo sapiens GN=RPA2 PE=1 SV=1	-5.684029579162598	10	29.100000381469727	2		2		7	0.2857142857142857	0.9306977288832501	4	1
b77	b77.a1	b77.a1.a4	tr|Q5TEJ7|Q5TEJ7_HUMAN Replication protein A 32 kDa subunit (Fragment) OS=Homo sapiens GN=RPA2 PE=2 SV=1	-5.684029579162598	15	19.299999237060547	2		2		4	0.5	2.1622776601683795	4	1
b78	b78.a1	b78.a1.a1	sp|O43809|CPSF5_HUMAN Cleavage and polyadenylation specificity factor subunit 5 OS=Homo sapiens GN=NUDT21 PE=1 SV=1	-7.454692840576172	11	26.100000381469727	2		2		11	0.18181818181818182	0.5199110829529336	2	1
b78	b78.a1	b78.a1.a2	tr|H3BND3|H3BND3_HUMAN Cleavage and polyadenylation-specificity factor subunit 5 (Fragment) OS=Homo sapiens GN=NUDT21 PE=2 SV=1	-7.454692840576172	17	17.100000381469727	2		2		8	0.25	0.7782794100389228	2	1
b79	b79.a1	b79.a1.a1	sp|P49917|DNLI4_HUMAN DNA ligase 4 OS=Homo sapiens GN=LIG4 PE=1 SV=2	-4.313364028930664	2	103.80000305175781	2		2		37	0.05405405405405406	0.13254131515281187	1	1
b80	b80.a1	b80.a1.a1	sp|Q9Y3B4|PM14_HUMAN Pre-mRNA branch site protein p14 OS=Homo sapiens GN=SF3B14 PE=1 SV=1	-5.10568380355835	20	14.5	2		2		7	0.2857142857142857	0.9306977288832501	1	1
b81	b81.a1	b81.a1.a1	sp|Q460N5-1|PAR14_HUMAN Isoform 1 of Poly [ADP-ribose] polymerase 14 OS=Homo sapiens GN=PARP14	-6.318758964538574	1	193.5	2		2		90	0.022222222222222223	0.05250028527773298	3	1
b81	b81.a1	b81.a1.a2	sp|Q460N5-4|PAR14_HUMAN Isoform 4 of Poly [ADP-ribose] polymerase 14 OS=Homo sapiens GN=PARP14	-6.318758964538574	1	188.89999389648438	2		2		89	0.02247191011235955	0.05310557073618871	3	1
b81	b81.a1	b81.a1.a3	sp|Q460N5|PAR14_HUMAN Poly [ADP-ribose] polymerase 14 OS=Homo sapiens GN=PARP14 PE=1 SV=3	-6.318758964538574	1	202.5	2		2		94	0.02127659574468085	0.0502110796366666	3	1

## Sheet: peptides
MS Sample :	DaPR130904_VB86_O1903.m
Group ID	Peptide ID	SequenceLI	Modifs	Charge	MH+ theo	Number of subgroups	Subgroup ids	Number of spectra
a1	pepa1a1	AEPVEVVAPR		2	1066.589599609375	1	a1.a1	1
a1	pepa1a2	AMVEYEIDIQK	M2:+15.99491	2	1354.65625	1	a1.a1	1
a1	pepa1a3	AQNDIIWNIK		2	1214.6531982421875	1	a1.a1	1
a1	pepa1a4	AQNDIIWNIKDEIK		2	1699.90185546875	1	a1.a1	1
a1	pepa1a5	ASICISTK	C4:+57.02146	2	879.4608764648438	1	a1.a1	1
a1	pepa1a6	AYDIEVIDIFK		2	1325.69921875	1	a1.a1	1
a1	pepa1a7	DPIDVNYEK		2	1092.521240234375	1	a1.a1	1
a1	pepa1a8	DSEEAEIIR		2	1061.5113525390625	1	a1.a1	1
a1	pepa1a9	EDAIEHFMK		2	1119.5142822265625	1	a1.a1	1
a1	pepa1b10	EDAIEHFMK	M8:+15.99491	2	1135.50927734375	1	a1.a1	1
a1	pepa1b11	EEIGFRPEYSASQIK		2	1753.8759765625	1	a1.a1	2
a1	pepa1b12	FYPIEIDYGQDEEAVK		2	1915.8963623046875	1	a1.a1	1
a1	pepa1b13	FYTIIPHDFGMK		3	1468.7298583984375	1	a1.a1	1
a1	pepa1b14	FYTIIPHDFGMK	M11:+15.99491	2	1484.7247314453125	1	a1.a1	1
a1	pepa1b15	GDEVDGVDEVAK		2	1232.564453125	1	a1.a1	1
a1	pepa1b16	GFSIIATEDKEAIKK		2	1649.9112548828125	1	a1.a1	1
a1	pepa1b17	GGAAVDPDSGIEHSAH		2	1519.6776123046875	1	a1.a1	1
a1	pepa1b18	GGAAVDPDSGIEHSAHVIEK		2	1988.9676513671875	1	a1.a1	1
a1	pepa1b19	GGSDDSSKDPIDVNYEK		2	1825.80908203125	1	a1.a1	2
a1	pepa1b20	GIYFADMVSK		2	1130.5555419921875	1	a1.a1	1
a1	pepa1b21	GIYFADMVSK	M7:+15.99491	2	1146.5504150390625	1	a1.a1	1
a1	pepa1b22	HPDVEVDGFSEIR		2	1499.712890625	1	a1.a1	2
a1	pepa1b23	IAPPEAPVTGYMFGK		2	1577.8037109375	1	a1.a1	1
a1	pepa1b24	IEQMPSKEDAIEHFMK		2	1932.9197998046875	1	a1.a1	1
a1	pepa1b25	IPKPVQDIIK		2	1150.7198486328125	1	a1.a1	1
a1	pepa1b26	IQIIEDDK		2	973.5205078125	1	a1.a1	1
a1	pepa1b27	IQIIEDDKENR		3	1372.7071533203125	1	a1.a1	1
a1	pepa1b28	KFYPIEIDYGQDEEAVK		2	2043.991455078125	1	a1.a1	2
a1	pepa1b29	KFYPIEIDYGQDEEAVKK		2	2172.08642578125	1	a1.a1	2
a1	pepa1b30	KGDEVDGVDEVAK		2	1360.6595458984375	1	a1.a1	2
a1	pepa1b31	KPPIINNADSVQAK		2	1494.827880859375	1	a1.a1	2
a1	pepa1b32	KVCSTNDIK	C3:+57.02146	2	1064.5408935546875	1	a1.a1	1
a1	pepa1b33	MAIMVQSPMFDGK		2	1454.6844482421875	1	a1.a1	1
a1	pepa1b34	MAIMVQSPMFDGK	M9:+15.99491	2	1470.679443359375	1	a1.a1	1
a1	pepa1b35	MAIMVQSPMFDGK	M4:+15.99491 - M9:+15.99491	2	1486.67431640625	1	a1.a1	2
a1	pepa1b36	MAIMVQSPMFDGK	M1:+15.99491 - M4:+15.99491 - M9:+15.99491	2	1502.669189453125	1	a1.a1	1
a1	pepa1b37	MVDPEKPQIGMIDR		2	1628.8138427734375	1	a1.a1	1
a1	pepa1b38	MVDPEKPQIGMIDR	M11:+15.99491	2	1644.808837890625	1	a1.a1	2
a1	pepa1b39	MVDPEKPQIGMIDR	M1:+15.99491 - M11:+15.99491	2	1660.8037109375	1	a1.a1	1
a1	pepa1b40	NAYDIEVIDIFK		2	1439.7420654296875	1	a1.a1	1
a1	pepa1b41	PIDVNYEK		2	977.4943237304688	1	a1.a1	1
a1	pepa1b42	QQVPSGESAIIDR	Q1:-17.02655	2	1382.6915283203125	1	a1.a1	1
a1	pepa1b43	QQVPSGESAIIDR		2	1399.718017578125	1	a1.a1	1
a1	pepa1b44	RKGDEVDGVDEVAK		2	1516.7606201171875	1	a1.a1	1
a1	pepa1b45	SDAYYCTGDVTAWTK	C6:+57.02146	2	1737.742919921875	1	a1.a1	1
a1	pepa1b46	SIQEIFIAH		2	1057.568115234375	1	a1.a1	1
a1	pepa1b47	TGNAWHSK		2	900.4326782226562	1	a1.a1	1
a1	pepa1b48	VFSATIGIVDIVK		2	1361.8043212890625	1	a1.a1	1
a1	pepa1b49	VGTVIGSNK		2	874.4996948242188	1	a1.a1	1
a1	pepa1b50	VPHWYHF		2	985.4683227539062	1	a1.a1	1
a1	pepa1b51	VVSEDFIQDVSASTK		2	1624.806884765625	1	a1.a1	1
a2	pepa2a1	AEEIWQQSVIGDYIAR		2	1877.9395751953125	2	a2.a1 a2.a2	1
a2	pepa2a2	AMEMTWNNMEK		2	1384.56982421875	2	a2.a1 a2.a2	1
a2	pepa2a3	CAEIMANMK	C1:+57.02146 - M8:+15.99491	2	1083.463623046875	2	a2.a1 a2.a2	1
a2	pepa2a4	DFSGDMCK	C7:+57.02146 - M6:+15.99491	2	975.3551025390625	2	a2.a1 a2.a2	1
a2	pepa2a5	EDHPDIIQNAK	E1:-18.01056	2	1261.6175537109375	2	a2.a1 a2.a2	1
a2	pepa2a6	EYEEIMR		2	969.4349975585938	1	a2.a2	1
a2	pepa2a7	FIESIPEEEQQR		2	1504.7281494140625	2	a2.a1 a2.a2	1
a2	pepa2a8	FREDHPDIIQNAK		2	1582.7977294921875	2	a2.a1 a2.a2	1
a2	pepa2a9	FSQEIISNGEINHIPIK		2	1939.02880859375	2	a2.a1 a2.a2	1
a2	pepa2b10	HPEINISEEGITK		3	1466.7490234375	2	a2.a1 a2.a2	2
a2	pepa2b11	IHPEMSNIDITK		2	1397.7098388671875	2	a2.a1 a2.a2	1
a2	pepa2b12	IHPEMSNIDITK	M5:+15.99491	2	1413.7047119140625	2	a2.a1 a2.a2	2
a2	pepa2b13	IIDAQEHVK		2	1052.5738525390625	2	a2.a1 a2.a2	1
a2	pepa2b14	KEYEEIMR	M7:+15.99491	2	1113.52490234375	1	a2.a2	1
a2	pepa2b15	KHPDFPK		2	868.468017578125	2	a2.a1 a2.a2	1
a2	pepa2b16	MWNDISEK		2	1022.4616088867188	2	a2.a1 a2.a2	1
a2	pepa2b17	PEISESEITR		2	1160.579833984375	2	a2.a1 a2.a2	1
a2	pepa2b18	QIQEERPEISESEITR	Q1:-17.02655	2	1926.9407958984375	2	a2.a1 a2.a2	1
a2	pepa2b19	RPVSAMFIFSEEK		3	1540.7833251953125	2	a2.a1 a2.a2	2
a2	pepa2b20	SDIPEKPK		2	913.4993286132812	2	a2.a1 a2.a2	1
a2	pepa2b21	SIYCAEIMANMK	C4:+57.02146 - M11:+15.99491	2	1446.6429443359375	2	a2.a1 a2.a2	1
a2	pepa2b22	SVIGDYIAR		2	993.5368041992188	2	a2.a1 a2.a2	1
a2	pepa2b23	TITEIIIDAQEHVK		2	1609.8800048828125	2	a2.a1 a2.a2	1
a2	pepa2b24	TTESHMDWEK		2	1263.531494140625	2	a2.a1 a2.a2	1
a2	pepa2b25	TTESHMDWEK	M6:+15.99491	2	1279.5263671875	2	a2.a1 a2.a2	3
a2	pepa2b26	VHIDIWVK		2	1009.5833740234375	2	a2.a1 a2.a2	1
a2	pepa2b27	VRPDEIMR		2	1015.5358276367188	1	a2.a1	1
a2	pepa2b28	VRPDEIMR	M7:+15.99491	2	1031.5306396484375	1	a2.a1	1
a2	pepa2b29	WSQEDMITIIECMK	C12:+57.02146 - M6:+15.99491	2	1799.8017578125	2	a2.a1 a2.a2	1
a2	pepa2b30	WVEISNEVR		2	1131.5797119140625	2	a2.a1 a2.a2	1
a3	pepa3a1	AITGGIGFIHHN		2	1236.6488037109375	1	a3.a1	1
a3	pepa3a2	AMMYSGEIK	M2:+15.99491 - M3:+15.99491	2	1061.464599609375	2	a3.a1 a3.a2	1
a3	pepa3a3	CTPEFQANEVR	C1:+57.02146	2	1350.611083984375	3	a3.a1 a3.a2 a3.a3	1
a3	pepa3a4	DKYPNIQVIGGNVVTAAQAK		2	2086.129638671875	2	a3.a1 a3.a2	2
a3	pepa3a5	EDIVVAPAGITIK		2	1325.7679443359375	2	a3.a1 a3.a2	1
a3	pepa3a6	FGVPVIADGGIQNVGH		2	1579.8231201171875	2	a3.a1 a3.a2	1
a3	pepa3a7	FGVPVIADGGIQNVGHIAK		2	1892.039306640625	2	a3.a1 a3.a2	1
a3	pepa3a8	GMGSIDAMDK		2	1024.4442138671875	2	a3.a1 a3.a2	1
a3	pepa3a9	GMGSIDAMDK	M2:+15.99491 - M8:+15.99491	2	1056.4339599609375	2	a3.a1 a3.a2	1
a3	pepa3b10	GMGSIDAMEK	M8:+15.99491	2	1054.454833984375	1	a3.a3	1
a3	pepa3b11	HGFCGIPITDTGR	C4:+57.02146	2	1430.6849365234375	2	a3.a1 a3.a2	1
a3	pepa3b12	HGFSGIPITETGTMGSK		2	1719.8375244140625	1	a3.a3	1
a3	pepa3b13	IAQGVSGSIQDK		2	1202.637939453125	1	a3.a3	1
a3	pepa3b14	IEIVVAPAGVTIK		2	1309.8094482421875	1	a3.a3	1
a3	pepa3b15	IIAGIQHSCQDIGAK	C9:+57.02146	2	1610.832275390625	2	a3.a1 a3.a2	1
a3	pepa3b16	IPIVNDCDEIVAIIAR	C7:+57.02146	2	1810.9736328125	1	a3.a3	1
a3	pepa3b17	IPIVNEDDEIVAIIAR		2	1779.9854736328125	2	a3.a1 a3.a2	1
a3	pepa3b18	IQVIGGNVVTAAQAK		2	1468.8486328125	3	a3.a1 a3.a2 a3.a3	1
a3	pepa3b19	KYEQGFITDPVVISPK		3	1820.979736328125	2	a3.a1 a3.a2	1
a3	pepa3b20	NIIDAGVDAIR		2	1156.6324462890625	2	a3.a1 a3.a2	1
a3	pepa3b21	PQATAVYK		2	877.4782104492188	2	a3.a1 a3.a2	1
a3	pepa3b22	QIICGAAIGTHEDDKYR	C4:+57.02146 - Q1:-17.02655	3	1929.912841796875	2	a3.a1 a3.a2	2
a3	pepa3b23	QIICGAAIGTHEDDKYR	C4:+57.02146	2	1946.93896484375	2	a3.a1 a3.a2	1
a3	pepa3b24	REDIVVAPAGITIK		2	1481.8690185546875	2	a3.a1 a3.a2	1
a3	pepa3b25	RFGVPVIADGGIQNVGH		2	1735.92431640625	2	a3.a1 a3.a2	2
a3	pepa3b26	TMSAQIEGGVHGIHSYEK	M2:+15.99491	3	1959.92333984375	1	a3.a3	1
a3	pepa3b27	TSSAQVEGGVHSIHSYEK		2	1915.9149169921875	2	a3.a1 a3.a2	1
a3	pepa3b28	VAQGVSGAVQDK		2	1158.61181640625	2	a3.a1 a3.a2	1
a3	pepa3b29	VGMGSGSICITQEVIACGR	C9:+57.02146 - C17:+57.02146	2	1994.946044921875	1	a3.a2	1
a3	pepa3b30	YEQGFITDPVVISPK		2	1692.8846435546875	2	a3.a1 a3.a2	1
a3	pepa3b31	YPHIQVIGGNVVTAAQAK		3	1866.0235595703125	1	a3.a3	1
a3	pepa3b32	YPNIQVIGGNVVTAAQAK		2	1843.007568359375	2	a3.a1 a3.a2	1
a4	pepa4a1	DIIAVVFYGTEK		2	1354.7257080078125	1	a4.a1	1
a4	pepa4a2	DIISIAEDEDIR		2	1388.6907958984375	1	a4.a1	1
a4	pepa4a3	DSIIFIVDASK		2	1207.6573486328125	1	a4.a1	1
a4	pepa4a4	DTGIFIDIMHIK		2	1402.7403564453125	1	a4.a1	1
a4	pepa4a5	DTGIFIDIMHIK	M9:+15.99491	2	1418.7352294921875	1	a4.a1	1
a4	pepa4a6	FDDPGIMIMGFK	M9:+15.99491	2	1386.6435546875	1	a4.a1	2
a4	pepa4a7	FDDPGIMIMGFK	M7:+15.99491 - M9:+15.99491	2	1402.6385498046875	1	a4.a1	1
a4	pepa4a8	FDDPGIMIMGFKPI	M9:+15.99491	2	1596.780517578125	1	a4.a1	1
a4	pepa4a9	FDDPGIMIMGFKPI	M7:+15.99491 - M9:+15.99491	2	1612.775390625	1	a4.a1	1
a4	pepa4b10	FQDMMGH	M5:+15.99491	2	881.3284912109375	1	a4.a1	1
a4	pepa4b11	IGSIVDEFK		2	1007.5411987304688	1	a4.a1	1
a4	pepa4b12	IMIFTNEDNPHGNDSAK		2	1902.865478515625	1	a4.a1	1
a4	pepa4b13	IMIFTNEDNPHGNDSAK	M2:+15.99491	2	1918.8603515625	1	a4.a1	1
a4	pepa4b14	IQVTPPGFQIVFIPFADDK		2	2132.14306640625	1	a4.a1	1
a4	pepa4b15	IVPQEEEIDDQK		2	1442.701416015625	1	a4.a1	1
a4	pepa4b16	KPGGFDISIFYR		2	1399.7373046875	1	a4.a1	2
a4	pepa4b17	KQEIIEAITK		2	1172.6888427734375	1	a4.a1	1
a4	pepa4b18	NIYVIQEIDNPGAK		2	1573.822509765625	1	a4.a1	1
a4	pepa4b19	QEIIEAITK	Q1:-17.02655	2	1027.5673828125	1	a4.a1	1
a4	pepa4b20	QIIIEKEETEEIKR	Q1:-17.02655	2	1740.938232421875	1	a4.a1	1
a4	pepa4b21	QIIIEKEETEEIKR		2	1757.96484375	1	a4.a1	1
a4	pepa4b22	QIVFIPFADDK		2	1292.6888427734375	1	a4.a1	1
a4	pepa4b23	SDSFENPVIQQH		2	1400.64453125	1	a4.a1	1
a4	pepa4b24	SDSFENPVIQQHFR		2	1703.81396484375	1	a4.a1	1
a4	pepa4b25	STIFSAIIIK		2	1092.666748046875	1	a4.a1	1
a4	pepa4b26	TFNTSTGGIIIPSDTK		2	1651.854248046875	1	a4.a1	1
a4	pepa4b27	TSTGGIIIPSDTK		2	1289.695068359375	1	a4.a1	1
a4	pepa4b28	VAIVPQEEEIDDQK		2	1612.806884765625	1	a4.a1	1
a4	pepa4b29	VEYSEEEIK		2	1125.5313720703125	1	a4.a1	1
a4	pepa4b30	VHFEESSK		2	962.4581909179688	1	a4.a1	1
a5	pepa5a1	ANPQVGVAFPH		2	1136.5850830078125	1	a5.a1	1
a5	pepa5a2	DDEAAAVAISSIIH		2	1411.706787109375	1	a5.a1	1
a5	pepa5a3	DQVTAQEIFQDNHEDGPTAK		3	2243.021484375	1	a5.a1	1
a5	pepa5a4	DVIQHETIGK		2	1139.60595703125	1	a5.a1	1
a5	pepa5a5	EDGSGDRGDGPFR		2	1364.5830078125	1	a5.a1	1
a5	pepa5a6	EDIIQGFR	E1:-18.01056	2	959.494873046875	1	a5.a1	1
a5	pepa5a7	EDIIQGFR		2	977.5054931640625	1	a5.a1	1
a5	pepa5a8	EEASGSSVTAEEAK		2	1394.6285400390625	1	a5.a1	2
a5	pepa5a9	ETVYCINDDDETEVIK	C5:+57.02146	2	1942.859130859375	1	a5.a1	1
a5	pepa5b10	FFMGNQVIK		2	1083.5660400390625	1	a5.a1	1
a5	pepa5b11	HIEIFTDISSR		2	1317.68017578125	1	a5.a1	1
a5	pepa5b12	HIMIPDFDIIEDIESK	M3:+15.99491	3	1930.9471435546875	1	a5.a1	1
a5	pepa5b13	IFQCIIHR	C4:+57.02146	2	1086.588134765625	1	a5.a1	1
a5	pepa5b14	IGGHGPSFPIK		2	1109.610595703125	1	a5.a1	1
a5	pepa5b15	IWNMINPPAEVTTK		2	1613.8360595703125	1	a5.a1	1
a5	pepa5b16	IWNMINPPAEVTTK	M4:+15.99491	2	1629.8309326171875	1	a5.a1	1
a5	pepa5b17	KVITMFVQR		2	1121.650390625	1	a5.a1	1
a5	pepa5b18	KVITMFVQR	M5:+15.99491	2	1137.645263671875	1	a5.a1	1
a5	pepa5b19	MINPPAEVTTK		2	1200.6297607421875	1	a5.a1	1
a5	pepa5b20	RHIEIFTDISSR		3	1473.78125	1	a5.a1	1
a5	pepa5b21	SIPGIESPFEQAK		2	1402.7216796875	1	a5.a1	1
a5	pepa5b22	SQIDIIIH		2	938.531005859375	1	a5.a1	1
a5	pepa5b23	SQIDIIIHSIK		2	1266.741943359375	1	a5.a1	1
a5	pepa5b24	TWTVVDAK		2	919.48876953125	1	a5.a1	1
a5	pepa5b25	VDEEQMK		2	878.392822265625	1	a5.a1	1
a5	pepa5b26	VITMFVQR	M4:+15.99491	2	1009.55029296875	1	a5.a1	1
a6	pepa6a1	AADETICQTK	C7:+57.02146	2	1136.525634765625	1	a6.a1	1
a6	pepa6a2	AAVWEITGAEFSK		2	1408.7110595703125	1	a6.a1	1
a6	pepa6a3	ADFTVVAGDEGSSTTGGSSEENK		2	2244.974365234375	1	a6.a1	1
a6	pepa6a4	AIDIADMITR		2	1118.5877685546875	1	a6.a1	1
a6	pepa6a5	AIDIADMITR	M7:+15.99491	2	1134.582763671875	1	a6.a1	1
a6	pepa6a6	CAGGHDDATIAR	C1:+57.02146	2	1243.548828125	1	a6.a1	1
a6	pepa6a7	EDEQQQAIQDIASR		2	1630.76708984375	1	a6.a1	1
a6	pepa6a8	GSAGDGFHGDVYITVK		2	1622.78125	1	a6.a1	1
a6	pepa6a9	ITTTGQVTSPVK		2	1231.689697265625	1	a6.a1	1
a6	pepa6b10	IYIPPSTPDFSR		2	1392.7161865234375	1	a6.a1	1
a6	pepa6b11	IYYPDFIVPDPK		2	1466.7569580078125	1	a6.a1	1
a6	pepa6b12	NIQDVVER		2	972.5112915039062	1	a6.a1	1
a6	pepa6b13	PNNSGEAPSSPTPK		2	1382.6551513671875	1	a6.a1	1
a6	pepa6b14	SEAHTADGISIR		2	1256.6234130859375	1	a6.a1	1
a6	pepa6b15	TGKPIPFGTIGVHK		3	1451.8372802734375	1	a6.a1	1
a6	pepa6b16	TQIIQDFIR		2	1133.6318359375	1	a6.a1	1
a6	pepa6b17	VADNPSYNTK		2	1108.52734375	1	a6.a1	1
a6	pepa6b18	VIHNAQEVEK		2	1166.6168212890625	1	a6.a1	1
a6	pepa6b19	VIIDIFTGVR		2	1132.6728515625	1	a6.a1	1
a6	pepa6b20	VIQEGIEGIVIK		2	1297.77294921875	1	a6.a1	1
a6	pepa6b21	VVPNPFSESGGDMK	M13:+15.99491	2	1479.6788330078125	1	a6.a1	1
a7	pepa7a1	AAINIPEAASYDEVR		2	1618.8076171875	1	a7.a1	1
a7	pepa7a2	CIINETTNNK	C1:+57.02146	2	1206.5787353515625	1	a7.a1	1
a7	pepa7a3	DIDNAGEIGR		2	1059.5069580078125	1	a7.a1	1
a7	pepa7a4	DVFAVYGIAVDPR		2	1421.7430419921875	1	a7.a1	1
a7	pepa7a5	EGEIICGVIDK	C6:+57.02146	2	1232.6195068359375	1	a7.a1	1
a7	pepa7a6	FIDFIVVPPSR		2	1289.7257080078125	1	a7.a1	1
a7	pepa7a7	FIEENPDPSASEIR		2	1603.76025390625	1	a7.a1	1
a7	pepa7a8	FKEEVNHYSNEINK		3	1750.83984375	1	a7.a1	1
a7	pepa7a9	GFTIGVEDIIVK		2	1290.7308349609375	1	a7.a1	1
a7	pepa7b10	IIAIMAQEQK	M5:+15.99491	2	1160.634765625	1	a7.a1	1
a7	pepa7b11	IIEESTHCGPQAVR	C8:+57.02146	2	1596.7802734375	1	a7.a1	1
a7	pepa7b12	IISPSIIKPFPI		2	1324.8243408203125	1	a7.a1	1
a7	pepa7b13	NGDIIIINR		2	1027.58984375	1	a7.a1	1
a7	pepa7b14	PSIQAHR		2	808.4428100585938	1	a7.a1	1
a7	pepa7b15	RPPIMASGK	M5:+15.99491	2	972.5299072265625	1	a7.a1	1
a7	pepa7b16	SFISTIPGQSIIDK		2	1505.8214111328125	1	a7.a1	1
a7	pepa7b17	SIPCFEPYEFTPR	C4:+57.02146	2	1642.7574462890625	1	a7.a1	1
a7	pepa7b18	SQHIHEVISR		3	1205.6390380859375	1	a7.a1	1
a7	pepa7b19	TAISAVDMTQR	M8:+15.99491	2	1208.5943603515625	1	a7.a1	1
a7	pepa7b20	VDDYSQEWAAQTEK		2	1669.734375	1	a7.a1	1
a7	pepa7b21	VIEVGAIQAVYEIER		2	1688.9222412109375	1	a7.a1	1
a8	pepa8a1	AAVIGDVIR		2	913.5469970703125	1	a8.a1	1
a8	pepa8a2	APQVIVIAPTR		2	1164.7103271484375	1	a8.a1	1
a8	pepa8a3	DVESYIHR		2	1018.4957275390625	1	a8.a1	1
a8	pepa8a4	EAQEISQNSAIK		2	1317.6649169921875	1	a8.a1	1
a8	pepa8a5	EEYQIVQVEQK		2	1392.7010498046875	1	a8.a1	1
a8	pepa8a6	EGAFSNFPISEETIK		2	1668.81201171875	1	a8.a1	1
a8	pepa8a7	EQIGEEIDSK		2	1147.548095703125	1	a8.a1	1
a8	pepa8a8	GAVEAIAAAIAH		2	1093.6004638671875	1	a8.a1	1
a8	pepa8a9	GIDIPEVDIVIQSSPPK		2	1806.9852294921875	1	a8.a1	1
a8	pepa8b10	IGVCFDVPTASVTEIQEK	C4:+57.02146	2	1992.9951171875	1	a8.a1	1
a8	pepa8b11	KEAQEISQNSAIK		2	1445.7598876953125	1	a8.a1	1
a8	pepa8b12	KKEEPSQNDISPK		2	1499.7703857421875	1	a8.a1	2
a8	pepa8b13	NEEPSEEEIDAPK		2	1486.65478515625	1	a8.a1	1
a8	pepa8b14	QDAQSIHGDIPQK	Q1:-17.02655	2	1419.6866455078125	1	a8.a1	1
a8	pepa8b15	QDAQSIHGDIPQK		2	1436.7132568359375	1	a8.a1	1
a8	pepa8b16	SDAGIESDTAMK	M11:+15.99491	2	1240.53662109375	1	a8.a1	1
a8	pepa8b17	SDKTEEIAEEEETVFPK		2	1980.9288330078125	1	a8.a1	1
a8	pepa8b18	SIHGDIPQK		2	994.531982421875	1	a8.a1	1
a8	pepa8b19	TFSFAIPIIEK		2	1265.71435546875	1	a8.a1	1
a9	pepa9a1	AMGEHIAQYWK	M2:+15.99491	2	1349.631103515625	1	a9.a1	1
a9	pepa9a2	DIQMAETSPEGTKPER		2	1788.84375	1	a9.a1	1
a9	pepa9a3	DIQMAETSPEGTKPER	M4:+15.99491	2	1804.838623046875	1	a9.a1	1
a9	pepa9a4	DSNEISDSAGEEDSADIKR		2	2037.884765625	1	a9.a1	1
a9	pepa9a5	FDYVPTDTTPR		2	1311.6219482421875	1	a9.a1	1
a9	pepa9a6	IIQPPEAPR		2	1020.5841064453125	1	a9.a1	1
a9	pepa9a7	IMDNGEPEIDIISNPR		2	1812.880126953125	1	a9.a1	1
a9	pepa9a8	PAPIVQQISPSIIPNSK		2	1789.022216796875	1	a9.a1	1
a9	pepa9a9	PSTEEPVR		2	914.4581909179688	1	a9.a1	1
a9	pepa9b10	QISAMNSDEIISFPIK	M5:+15.99491	2	1808.9100341796875	1	a9.a1	1
a9	pepa9b11	QYEVGIQNICNSYQSR	C10:+57.02146	2	1958.9029541015625	1	a9.a1	1
a9	pepa9b12	SVAVSDEEEVEEEAER		2	1806.7879638671875	1	a9.a1	1
a9	pepa9b13	TEEEVMTQFMK	M6:+15.99491	2	1388.607666015625	1	a9.a1	1
a9	pepa9b14	TEEEVMTQFMK	M6:+15.99491 - M10:+15.99491	2	1404.6025390625	1	a9.a1	1
a9	pepa9b15	TPESTQIGQYGNGIK		2	1592.7918701171875	1	a9.a1	1
a9	pepa9b16	TREPVTDNVEK		2	1287.654296875	1	a9.a1	1
a9	pepa9b17	YFIPPSFPISK		2	1295.703857421875	1	a9.a1	2
b10	pepb10a1	EEEMMIR		2	937.4121704101562	1	b10.a1	1
b10	pepb10a2	FAQHGTFEYEYSQR		2	1762.7823486328125	1	b10.a1	2
b10	pepb10a3	FATHAAAISVR		2	1143.6273193359375	1	b10.a1	1
b10	pepb10a4	GIVEFASK		2	850.46728515625	1	b10.a1	1
b10	pepb10a5	GMGPGTPAGYGR		2	1120.520751953125	1	b10.a1	1
b10	pepb10a6	GMGPGTPAGYGR	M2:+15.99491	2	1136.5157470703125	1	b10.a1	1
b10	pepb10a7	GREEYEGPNK		2	1178.5440673828125	1	b10.a1	1
b10	pepb10a8	IFVGNIPADITEDEFK		2	1807.9117431640625	1	b10.a1	1
b10	pepb10a9	MGGGGAMNMGDPYGSGGQK	M9:+15.99491	2	1787.7149658203125	1	b10.a1	1
b10	pepb10b10	MGGGGAMNMGDPYGSGGQK	M1:+15.99491 - M7:+15.99491 - M9:+15.99491	2	1819.704833984375	1	b10.a1	1
b10	pepb10b11	MGYMDPR		2	869.3648071289062	1	b10.a1	1
b10	pepb10b12	PVIVEPIEQIDDEDGIPEK		2	2135.07568359375	1	b10.a1	1
b10	pepb10b13	SPPPGMGINQNR		2	1267.62158203125	1	b10.a1	1
b10	pepb10b14	SPPPGMGINQNR	M6:+15.99491	2	1283.616455078125	1	b10.a1	1
b10	pepb10b15	YGEPGEVFINK		2	1252.621337890625	1	b10.a1	1
b11	pepb11a1	AGGVGINISAASR		2	1172.6385498046875	1	b11.a1	1
b11	pepb11a2	ASGFVFTR		2	884.462890625	1	b11.a1	1
b11	pepb11a3	AVIDIESER		2	1031.5372314453125	1	b11.a1	1
b11	pepb11a4	DPNNPYDK		2	962.4218139648438	1	b11.a1	1
b11	pepb11a5	EIAAGAFGTK		2	964.5101928710938	1	b11.a1	1
b11	pepb11a6	EYNVNDDSMK	M9:+15.99491	2	1230.4947509765625	1	b11.a1	1
b11	pepb11a7	GDSPIHSIR		2	981.5115966796875	1	b11.a1	1
b11	pepb11a8	KTDVEERPR		2	1129.596435546875	1	b11.a1	1
b11	pepb11a9	NDIYYNTITNFSEK		2	1721.8021240234375	1	b11.a1	1
b11	pepb11b10	PVTMGDEGGIR		2	1131.5467529296875	1	b11.a1	1
b11	pepb11b11	TITAIAVIITNFHDGR		2	1741.9599609375	1	b11.a1	1
b11	pepb11b12	VFIQHITISDEER		2	1586.8177490234375	1	b11.a1	2
b11	pepb11b13	VNNVNGNQVGHIK		2	1392.7347412109375	1	b11.a1	1
b11	pepb11b14	YIQTVQYGVHGNFPR		2	1778.897705078125	1	b11.a1	1
b12	pepb12a1	AGFDSDYDQAIADIR		2	1656.7503662109375	1	b12.a1	1
b12	pepb12a2	FFIGQFSDDR		2	1231.5745849609375	1	b12.a1	1
b12	pepb12a3	FPDITVEINR		2	1203.63720703125	1	b12.a1	1
b12	pepb12a4	GMTSESDSIGITPGEK	M2:+15.99491	2	1624.737548828125	1	b12.a1	1
b12	pepb12a5	GTQTYSVIEGDPSENYSK		2	1974.89306640625	1	b12.a1	1
b12	pepb12a6	IANIPEEVIQK		2	1253.71044921875	1	b12.a1	1
b12	pepb12a7	IDAIEDIMVVPDK		2	1457.7559814453125	1	b12.a1	1
b12	pepb12a8	IIGIMEEVADGFK		2	1421.73486328125	1	b12.a1	1
b12	pepb12a9	ISDGIGVMIPQVIK	M8:+15.99491	2	1485.8349609375	1	b12.a1	1
b12	pepb12b10	ISEVVEIIK		2	1029.6195068359375	1	b12.a1	1
b12	pepb12b11	SAKPEIIR		2	913.5469970703125	1	b12.a1	1
b12	pepb12b12	SPAISDANK		2	902.4581909179688	1	b12.a1	1
b12	pepb12b13	TIVYWGIGR		2	1064.5892333984375	1	b12.a1	1
b12	pepb12b14	VDTCHTPFGK	C4:+57.02146	2	1161.5361328125	1	b12.a1	1
b12	pepb12b15	VHVQFFDDSPTR		2	1447.6968994140625	1	b12.a1	1
b13	pepb13a1	EVIDQVCYR	C7:+57.02146	2	1181.5623779296875	1	b13.a1	1
b13	pepb13a2	IGEEEIQKPEEK		2	1428.7220458984375	1	b13.a1	1
b13	pepb13a3	IHEATGMPAGK		2	1111.556884765625	1	b13.a1	1
b13	pepb13a4	IHEATGMPAGK	M7:+15.99491	2	1127.5517578125	1	b13.a1	1
b13	pepb13a5	ITAQFVAR		2	905.5208129882812	1	b13.a1	1
b13	pepb13a6	IVEQYTK		2	880.4779052734375	1	b13.a1	1
b13	pepb13a7	KIGEEEIQKPEEK		2	1556.817138671875	1	b13.a1	1
b13	pepb13a8	PIPPAPAPDEYIVSPITGEK		2	2091.101318359375	1	b13.a1	1
b13	pepb13a9	QNEINNPK		2	956.47998046875	1	b13.a1	1
b13	pepb13b10	QPTEEEASSK	Q1:-17.02655	2	1088.474609375	1	b13.a1	1
b13	pepb13b11	RTDIFGVEETAIGK		2	1535.8067626953125	1	b13.a1	1
b13	pepb13b12	VMQQQQQTTQQQIPQK		2	1941.9814453125	1	b13.a1	1
b13	pepb13b13	VMQQQQQTTQQQIPQK	M2:+15.99491	2	1957.9764404296875	1	b13.a1	1
b13	pepb13b14	VQAQVIQETIVPK		2	1452.842529296875	1	b13.a1	1
b14	pepb14a1	AIPNQGEIIVIR		2	1322.779541015625	1	b14.a1	1
b14	pepb14a2	FPFEIVK		2	879.4979248046875	1	b14.a1	1
b14	pepb14a3	FTDFDEVR		2	1028.46875	1	b14.a1	1
b14	pepb14a4	GISPVPINIR		2	1065.641845703125	1	b14.a1	1
b14	pepb14a5	GMEEIIPIVNK		2	1242.6767578125	1	b14.a1	1
b14	pepb14a6	HVFAIFNTEQR		2	1361.696533203125	1	b14.a1	1
b14	pepb14a7	IDIMDEGTDAR		2	1235.5577392578125	1	b14.a1	1
b14	pepb14a8	IEGSGDQVDTIEISGGAR		2	1803.872314453125	1	b14.a1	1
b14	pepb14a9	NIVDSYVAIINK		2	1348.74755859375	1	b14.a1	1
b14	pepb14b10	QEIEAETDR		2	1090.50146484375	1	b14.a1	1
b14	pepb14b11	QIEIACDSQEDVDSWK	C6:+57.02146	2	1922.8441162109375	1	b14.a1	1
b14	pepb14b12	TIMHIMINNTK		2	1315.6865234375	1	b14.a1	1
b14	pepb14b13	VINITIIDIPGITK		2	1509.925537109375	1	b14.a1	1
b14	pepb14b14	VPVGDQPPDIEYQIK		2	1697.8748779296875	1	b14.a1	1
b15	pepb15a1	AAGPSISHTSGGTQSK		2	1485.7296142578125	1	b15.a1	1
b15	pepb15a2	ATVMDVKPVDYR	M4:+15.99491	3	1409.709716796875	1	b15.a1	1
b15	pepb15a3	DSIVDIIGICK	C10:+57.02146	2	1232.6558837890625	1	b15.a1	1
b15	pepb15a4	FFPIIEVNK		2	1106.6248779296875	1	b15.a1	1
b15	pepb15a5	IFSIEIVDESGEIR		2	1606.8326416015625	1	b15.a1	1
b15	pepb15a6	NEQAFEEVFQNANFR		2	1842.8409423828125	1	b15.a1	1
b15	pepb15a7	PQPQNGSSGMGSTVSK		2	1561.7279052734375	1	b15.a1	1
b15	pepb15a8	PQPQNGSSGMGSTVSK	M10:+15.99491	2	1577.7227783203125	1	b15.a1	1
b15	pepb15a9	SGGVGGSNTNWK		2	1163.54443359375	1	b15.a1	1
b15	pepb15b10	VETYNDESR		2	1112.48583984375	1	b15.a1	1
b15	pepb15b11	VGQISEGAIAAIMQK	M13:+15.99491	2	1531.8153076171875	1	b15.a1	1
b15	pepb15b12	VIDQQNGIYR		2	1205.627685546875	1	b15.a1	1
b15	pepb15b13	VVIIMEIEVIK	M5:+15.99491	2	1301.7752685546875	1	b15.a1	1
b16	pepb16a1	AIQIITR		2	814.514892578125	1	b16.a1	1
b16	pepb16a2	DCVHTIHSR	C2:+57.02146	2	1124.5269775390625	1	b16.a1	1
b16	pepb16a3	DVDTYYISNIVK		2	1429.721435546875	1	b16.a1	1
b16	pepb16a4	DVIITAWENEQAVIER		2	1885.9658203125	1	b16.a1	1
b16	pepb16a5	GCSHPGGSADGPAK	C2:+57.02146	2	1297.5594482421875	1	b16.a1	1
b16	pepb16a6	HMDQPIPTAIGIYK		2	1583.825439453125	1	b16.a1	1
b16	pepb16a7	IIAASWPQNR		2	1155.6273193359375	1	b16.a1	1
b16	pepb16a8	PMTYVVGIDSDGWVR		2	1694.821044921875	1	b16.a1	1
b16	pepb16a9	PMTYVVGIDSDGWVR	M2:+15.99491	2	1710.8160400390625	1	b16.a1	1
b16	pepb16b10	REEEEEDAFEDEKPPK		3	1976.8724365234375	1	b16.a1	1
b16	pepb16b11	VIKDEAISDGDDIR		3	1545.77587890625	1	b16.a1	2
b16	pepb16b12	YDPVWMTVTR		2	1267.6143798828125	1	b16.a1	1
b17	pepb17a1	AMGIAEEDEHAPR		2	1425.64306640625	1	b17.a1	1
b17	pepb17a2	APPGGAEAGEPTTIIQR		2	1664.8607177734375	1	b17.a1	1
b17	pepb17a3	FIIQQHIISAR		2	1325.769287109375	1	b17.a1	1
b17	pepb17a4	GAVIAQGQGDGTVSK		2	1387.718017578125	1	b17.a1	1
b17	pepb17a5	GEVDTAPQGNK		2	1115.533203125	1	b17.a1	1
b17	pepb17a6	GSESPEMGPEVTPAPR	M7:+15.99491	2	1656.7537841796875	1	b17.a1	1
b17	pepb17a7	PGPMGEAEK		2	915.4244995117188	1	b17.a1	1
b17	pepb17a8	PISTANFGK		2	934.4996948242188	1	b17.a1	1
b17	pepb17a9	SFSSIVEVAR		2	1094.58447265625	1	b17.a1	1
b17	pepb17b10	SSEPSTISNEEYMYAYR		2	2026.8702392578125	1	b17.a1	1
b17	pepb17b11	TAEVPVSEASGQAPPAK		2	1638.833740234375	1	b17.a1	1
b17	pepb17b12	TIVSMPPIPGIDIK		2	1480.8448486328125	1	b17.a1	1
b18	pepb18a1	AIVAESINNTSIK		2	1359.7481689453125	1	b18.a1	1
b18	pepb18a2	EISQNTDESGINDEAIAK		2	1933.89892578125	1	b18.a1	1
b18	pepb18a3	EQVAEETSGDSK		2	1279.5653076171875	1	b18.a1	1
b18	pepb18a4	ESVSPEDSEK		2	1106.4852294921875	1	b18.a1	1
b18	pepb18a5	GGIQEIIGIIK		2	1140.6990966796875	1	b18.a1	1
b18	pepb18a6	GYMTQFPTFPSWIGK	M3:+15.99491	2	1775.8465576171875	1	b18.a1	1
b18	pepb18a7	IIDEDGIINIIR		2	1383.7845458984375	1	b18.a1	1
b18	pepb18a8	IPVSSKPGK		2	912.5516967773438	1	b18.a1	1
b18	pepb18a9	KDTEAGETFSSVQANISK		3	1911.929931640625	1	b18.a1	1
b18	pepb18b10	QIHEDEEFAR	Q1:-17.02655	2	1256.5545654296875	1	b18.a1	1
b18	pepb18b11	TIIGQQGDQSCANK	C11:+57.02146	2	1519.7174072265625	1	b18.a1	1
b18	pepb18b12	TNYQAYR		2	915.4323120117188	1	b18.a1	1
b19	pepb19a1	DSIIIIDEIGR		2	1243.689697265625	1	b19.a1	1
b19	pepb19a2	IDSSAQFGYYFR		2	1453.675048828125	1	b19.a1	1
b19	pepb19a3	ITSINEEYTK		2	1197.6002197265625	1	b19.a1	1
b19	pepb19a4	IYQGINQIPNVIQAIEK		2	1941.080810546875	1	b19.a1	1
b19	pepb19a5	NFSTVDIQK		2	1051.5423583984375	1	b19.a1	1
b19	pepb19a6	NIQSVVISK		2	987.5836791992188	1	b19.a1	1
b19	pepb19a7	NNSFVNEIISR		2	1292.6597900390625	1	b19.a1	1
b19	pepb19a8	PSFDPNISEIR		2	1274.637939453125	1	b19.a1	1
b19	pepb19a9	QAANIQDCYR	C8:+57.02146	2	1238.5587158203125	1	b19.a1	1
b19	pepb19b10	QVGVGYVDSIQR		2	1320.6910400390625	1	b19.a1	1
b19	pepb19b11	TEYEEAQDAIVK		2	1395.6641845703125	1	b19.a1	1
b19	pepb19b12	VGAGDSQIK		2	874.4633178710938	1	b19.a1	1
b20	pepb20a1	DDGSWEVIEGYR		2	1425.6285400390625	1	b20.a1	1
b20	pepb20a2	HGGTIPIVPTAEFQDR		2	1737.8919677734375	1	b20.a1	1
b20	pepb20a3	IIAEGANGPTTPEADK		2	1583.7916259765625	1	b20.a1	1
b20	pepb20a4	MVEGFFDR	M1:+15.99491	2	1016.4509887695312	1	b20.a1	1
b20	pepb20a5	NINHVSYGR		2	1059.533447265625	1	b20.a1	1
b20	pepb20a6	PISQGGIHGR		2	1021.55419921875	1	b20.a1	1
b20	pepb20a7	RFTMEIAK		2	995.5347290039062	1	b20.a1	1
b20	pepb20a8	SEAVADREDDPNFFK		2	1739.7874755859375	1	b20.a1	2
b20	pepb20a9	YNIGIDIR		2	963.5261840820312	1	b20.a1	1
b20	pepb20b10	YSTDVSVDEVK		2	1241.5899658203125	1	b20.a1	1
b21	pepb21a1	APSYIEISSMR		2	1253.619873046875	1	b21.a1	1
b21	pepb21a2	DQSAVVVQGIPEGVAFK		2	1743.927978515625	1	b21.a1	1
b21	pepb21a3	EDIQIDKPASGVK		2	1399.7431640625	1	b21.a1	1
b21	pepb21a4	FAEAIGSTEAK		2	1123.5633544921875	1	b21.a1	1
b21	pepb21a5	FGEAIGMGFPVK		2	1252.639892578125	1	b21.a1	1
b21	pepb21a6	FGEAIGMGFPVK	M7:+15.99491	2	1268.634765625	1	b21.a1	1
b21	pepb21a7	RPEIITHSTTEVTQPR		2	1864.988037109375	1	b21.a1	1
b21	pepb21a8	SIISPGGSCGPIK	C9:+57.02146	2	1272.662109375	1	b21.a1	1
b21	pepb21a9	SPTWFGIPR		2	1060.557861328125	1	b21.a1	1
b21	pepb21b10	STIPVEDEESSESR		2	1564.69775390625	1	b21.a1	1
b21	pepb21b11	TEPTEDSGISIEMAAVTVK	M13:+15.99491	2	1993.9637451171875	1	b21.a1	1
b22	pepb22a1	EAEEGEDDRDSANGEDDS		2	1939.691162109375	1	b22.a1	1
b22	pepb22a2	GDDQIEIIKDDEK		2	1517.7333984375	1	b22.a1	1
b22	pepb22a3	GFAFVQYVNER		2	1329.6590576171875	1	b22.a1	1
b22	pepb22a4	MIAGQVIDINIAAEPK		2	1682.9150390625	1	b22.a1	1
b22	pepb22a5	MIAGQVIDINIAAEPK	M1:+15.99491	2	1698.909912109375	1	b22.a1	1
b22	pepb22a6	QKVDSIIENIEK	Q1:-17.02655	2	1398.7479248046875	1	b22.a1	1
b22	pepb22a7	SAAEMYGSSFDIDYDFQR		2	2101.881103515625	1	b22.a1	1
b22	pepb22a8	SDVEAIFSK		2	995.5048217773438	1	b22.a1	1
b22	pepb22a9	VDSIIENIEK		2	1159.620849609375	1	b22.a1	1
b22	pepb22b10	VFIGNINTIVVK		2	1316.7940673828125	1	b22.a1	1
b22	pepb22b11	VPPPPPIAR		2	943.5728149414062	1	b22.a1	1
b23	pepb23a1	AESSDGIHIIIK		2	1282.7005615234375	1	b23.a2	1
b23	pepb23a2	AETNDSYHIIIK		2	1403.7169189453125	1	b23.a1	1
b23	pepb23a3	ANPTQINTVEFIWDPAK		2	1943.986572265625	1	b23.a1	1
b23	pepb23a4	IFSNFSGADIIK		2	1311.69482421875	1	b23.a2	1
b23	pepb23a5	IFTNFSGADIIK		2	1325.71044921875	1	b23.a1	1
b23	pepb23a6	IHDETITYINQGQSYEIR		3	2180.062255859375	2	b23.a1 b23.a2	1
b23	pepb23a7	IIDIDIPMSVGIIDPR	M8:+15.99491	2	1782.9674072265625	1	b23.a1	1
b23	pepb23a8	IIDIDIPMSVGIIDTR	M8:+15.99491	2	1786.9622802734375	1	b23.a2	1
b23	pepb23a9	QEESSIPPDNENK		2	1486.666015625	1	b23.a1	1
b23	pepb23b10	SMSDVIAIPIFK		2	1320.7236328125	2	b23.a1 b23.a2	1
b24	pepb24a1	DNQISEVANK		2	1117.548828125	1	b24.a1	1
b24	pepb24a2	GAAGDWGER		2	918.4067993164062	1	b24.a1	1
b24	pepb24a3	MVATTKPK		2	875.5023193359375	1	b24.a1	1
b24	pepb24a4	NSSNKPAVTTK		2	1146.61181640625	1	b24.a1	1
b24	pepb24a5	SSVPPPSAPPPK		2	1160.63134765625	1	b24.a1	1
b24	pepb24a6	VADNSFDAK		2	966.453125	1	b24.a1	1
b24	pepb24a7	VAGGAAPSKPASAK		2	1211.6746826171875	1	b24.a1	1
b24	pepb24a8	VREEEIEVDSR		3	1360.670654296875	1	b24.a1	1
b25	pepb25a1	EVDATSPAPSTSSTVK		2	1576.7705078125	1	b25.a1	1
b25	pepb25a2	INQICSQTK	C5:+57.02146	2	1091.5517578125	1	b25.a1	1
b25	pepb25a3	ITTINCEEGDK	C6:+57.02146	2	1279.5838623046875	1	b25.a1	1
b25	pepb25a4	MEVVVHGR	M1:+15.99491	2	942.4829711914062	1	b25.a1	1
b25	pepb25a5	MNDFMR		2	813.338623046875	1	b25.a1	1
b25	pepb25a6	TEGAEATPGAQK		2	1159.5594482421875	1	b25.a1	1
b25	pepb25a7	TEPEEVSIEDSAQSDIK		2	1876.8662109375	1	b25.a1	1
b25	pepb25a8	TTIYEIQDDR		2	1253.6011962890625	1	b25.a1	1
b26	pepb26a1	EANVYPAECR	C9:+57.02146	2	1208.536865234375	1	b26.a1	1
b26	pepb26a2	GFAHGSVYK		2	965.484375	1	b26.a1	1
b26	pepb26a3	GKEDDSFIR		2	1066.516845703125	1	b26.a1	1
b26	pepb26a4	IDDDGIPFIGAK		2	1260.6474609375	1	b26.a1	1
b26	pepb26a5	IVMEEGCSTQK	C7:+57.02146	2	1281.581787109375	1	b26.a1	1
b26	pepb26a6	QTMGFPIITYQDR		2	1569.7734375	1	b26.a1	1
b26	pepb26a7	SVAHVCVK	C6:+57.02146	2	899.4771728515625	1	b26.a1	1
b26	pepb26a8	VTNQPIGGR		2	941.5167236328125	1	b26.a1	1
b27	pepb27a1	APGCVISNPDQK	C4:+57.02146	2	1285.620849609375	1	b27.a1	1
b27	pepb27a2	AVKDEIIGEKPEVK		2	1554.8741455078125	1	b27.a1	1
b27	pepb27a3	DEIIGEKPEVK		2	1256.6737060546875	1	b27.a1	1
b27	pepb27a4	PVIAVHSGIAR		2	1119.6636962890625	1	b27.a1	1
b27	pepb27a5	SFVGIGPR		2	832.468017578125	1	b27.a1	1
b27	pepb27a6	SPFNSPSPQDSPR		2	1415.6553955078125	1	b27.a1	1
b27	pepb27a7	SVTEIIQVSR		2	1131.63720703125	1	b27.a1	1
b28	pepb28a1	GPITQVTDR		2	986.5269775390625	1	b28.a1	1
b28	pepb28a2	HIVSAGYVHVNR		3	1351.723388671875	1	b28.a1	1
b28	pepb28a3	IIVFTAAGVKPQGK		2	1428.857666015625	1	b28.a1	1
b28	pepb28a4	IPAEEFK		2	833.4407958984375	1	b28.a1	1
b28	pepb28a5	PANWAPGR		2	868.4428100585938	1	b28.a1	1
b28	pepb28a6	TQVEIVADPETR		2	1357.6961669921875	1	b28.a1	1
b28	pepb28a7	VAGFDIDGTIITTR		2	1478.785400390625	1	b28.a1	1
b29	pepb29a1	DYIVVGSDSGR		2	1167.564453125	1	b29.a1	1
b29	pepb29a2	HIANYISGIQTIGHR		3	1679.89794921875	1	b29.a1	1
b29	pepb29a3	IGAVFNQVAFPIQYTPR		2	1921.033447265625	1	b29.a1	1
b29	pepb29a4	IPPNTNDEVDEDPTGNK		2	1854.8355712890625	1	b29.a1	1
b29	pepb29a5	NDIDDPER		2	973.422607421875	1	b29.a1	1
b29	pepb29a6	SEHPPICGR	C7:+57.02146	2	1052.49462890625	1	b29.a1	1
b29	pepb29a7	TPVEEVPAAIAPFQGR		2	1681.8912353515625	1	b29.a1	1
b30	pepb30a1	ANFESDEVEISYAK		2	1601.7333984375	1	b30.a1	1
b30	pepb30a2	DIDIHEVR		2	996.5112915039062	1	b30.a1	1
b30	pepb30a3	GYFEYIEENK		2	1291.58447265625	1	b30.a1	1
b30	pepb30a4	NFIIDQTNVSAAAQR		2	1647.8453369140625	1	b30.a1	1
b30	pepb30a5	NGQDIGVAFK		2	1048.5426025390625	1	b30.a1	1
b30	pepb30a6	SSGPTSIFAVTVAPPGAR		2	1714.9127197265625	1	b30.a1	1
b30	pepb30a7	YNIIGTNTIMDK	M10:+15.99491	2	1398.69384765625	1	b30.a1	1
b31	pepb31a1	AYSDQEHIK		2	1090.516845703125	1	b31.a1	1
b31	pepb31a2	GINVQEQIEHTR		2	1423.729248046875	1	b31.a1	1
b31	pepb31a3	GSTSGFINIVMEIK	M11:+15.99491	2	1511.77783203125	1	b31.a1	1
b31	pepb31a4	GTVEEEIIER		2	1174.595458984375	1	b31.a1	1
b31	pepb31a5	KPFRPEASGSSR		2	1318.6866455078125	1	b31.a1	1
b31	pepb31a6	VIIFSQMVR		2	1092.623779296875	1	b31.a1	1
b32	pepb32a1	IFIQFVTGSPR		2	1264.705322265625	1	b32.a1	1
b32	pepb32a2	IPDYSSIEIMR		2	1323.6617431640625	1	b32.a1	1
b32	pepb32a3	ISTQSNSNNIEPAR		2	1530.7510986328125	1	b32.a1	1
b32	pepb32a4	NTAGAQPQDDSIGGR		2	1486.6884765625	1	b32.a1	1
b32	pepb32a5	SESPPAEIPSIR		2	1282.6641845703125	1	b32.a1	1
b32	pepb32a6	SNRPNNNPGGSIR	S1:+42.01057	2	1424.6993408203125	1	b32.a1	1
b33	pepb33a1	ADDPYAHISK		2	1116.5323486328125	1	b33.a1	1
b33	pepb33a2	GAVIVVSHDAR		2	1123.622314453125	1	b33.a1	1
b33	pepb33a3	IQGQIEQGDDTAAER		2	1630.76708984375	1	b33.a1	1
b33	pepb33a4	NQDEESQEAPEIIK		2	1629.7607421875	1	b33.a1	1
b33	pepb33a5	STIIIIITGK		2	1058.682373046875	1	b33.a1	1
b33	pepb33a6	TFFEEIAVEDK		2	1327.6419677734375	1	b33.a1	1
b34	pepb34a1	DFKPGDIIF		2	1051.5462646484375	1	b34.a1	1
b34	pepb34a2	FSSQQAATK		2	967.4848022460938	1	b34.a1	1
b34	pepb34a3	IDNIDVNR		2	958.4957275390625	1	b34.a1	1
b34	pepb34a4	KDEEGQKEEDKPR		3	1587.7613525390625	1	b34.a1	1
b34	pepb34a5	QSNASSDVEVEEK		2	1421.6395263671875	1	b34.a1	1
b35	pepb35a1	APHQVPVQSEK		3	1219.6434326171875	1	b35.a1	1
b35	pepb35a2	ASGHYFDEK		2	1053.4639892578125	1	b35.a1	1
b35	pepb35a3	EIVSIIEAQTAK		2	1301.7314453125	1	b35.a1	1
b35	pepb35a4	NITQEQIIR		2	1114.6219482421875	1	b35.a1	1
b35	pepb35a5	YEDSDKPFVDSPASR		3	1712.776611328125	1	b35.a1	1
b36	pepb36a1	AAGAGTAGPASGPGVVR		2	1395.7342529296875	1	b36.a1	1
b36	pepb36a2	HEPGIGGPAER		2	1119.5545654296875	1	b36.a1	1
b36	pepb36a3	QPAPGPVEKPPR	Q1:-17.02655	2	1255.6798095703125	1	b36.a1	1
b36	pepb36a4	TISGAQDSEAAFAK		2	1395.675048828125	1	b36.a1	1
b36	pepb36a5	WTVEESEWVK		2	1292.6162109375	1	b36.a1	1
b37	pepb37a1	GIIQEIFINK		2	1174.6834716796875	1	b37.a1	1
b37	pepb37a2	NASTVVVSDK		2	1019.5371704101562	1	b37.a1	1
b37	pepb37a3	PIVIPSPIVTPGSNSQER		2	1891.029052734375	1	b37.a1	1
b37	pepb37a4	SSEDEEIRK		2	1092.5172119140625	1	b37.a1	1
b37	pepb37a5	VPWVCPR	C5:+57.02146	2	913.4716796875	1	b37.a1	1
b38	pepb38a1	IIASANIEEVTMK	M12:+15.99491	2	1434.7513427734375	1	b38.a1	1
b38	pepb38a2	ITMQVSSIQR		2	1162.625244140625	1	b38.a1	1
b38	pepb38a3	KPPTDEEIKETIK		2	1527.826904296875	1	b38.a1	1
b38	pepb38a4	NVGQFSGFPFEK		2	1356.65869140625	1	b38.a1	1
b38	pepb38a5	SICEVIDIER	C3:+57.02146	2	1233.61474609375	1	b38.a1	1
b39	pepb39a1	DAMIEINASNDR		2	1348.6165771484375	1	b39.a1	1
b39	pepb39a2	IIIIDEADSMTDGAQQAIR		2	2060.032958984375	1	b39.a1	1
b39	pepb39a3	ITDAQIITR		2	1030.589599609375	1	b39.a1	1
b39	pepb39a4	TFQMAEYIK		2	1130.5555419921875	1	b39.a1	1
b39	pepb39a5	VCDEPHPIIVK	C2:+57.02146	2	1306.6827392578125	1	b39.a1	1
b40	pepb40a1	AQIEVQASQHR		2	1266.6552734375	1	b40.a1	1
b40	pepb40a2	ATINSGPGAQQK		2	1171.6070556640625	1	b40.a1	1
b40	pepb40a3	TGNESGSNISDSGSVK		2	1538.693359375	1	b40.a1	1
b40	pepb40a4	TSTGSASSSAAVAASSK		2	1469.708251953125	1	b40.a1	1
b41	pepb41a1	EDSGSVPSTGPSQGTPISIK		2	1943.9560546875	1	b41.a1	1
b41	pepb41a2	EDTGDQQGIIK		2	1203.5855712890625	1	b41.a1	1
b41	pepb41a3	GIISNHTGSPR		2	1138.5968017578125	1	b41.a1	1
b41	pepb41a4	SGPTHVSTR		2	941.4802856445312	1	b41.a1	1
b42	pepb42a1	IEHQTITTPSK		2	1254.6693115234375	1	b42.a1	1
b42	pepb42a2	TVAQSQQIETNSQR		2	1589.7882080078125	1	b42.a1	1
b42	pepb42a3	VVIITEVDK		2	1015.6038208007812	1	b42.a1	1
b42	pepb42a4	VVIQEMIK		2	959.559814453125	1	b42.a1	1
b43	pepb43a1	AAEPYETIAFK		2	1239.6259765625	1	b43.a1	1
b43	pepb43a2	FMSAYEQR		2	1031.4619140625	1	b43.a1	1
b43	pepb43a3	MEKPPAPPSIPAGPPGVK	M1:+15.99491	2	1785.9571533203125	1	b43.a1	1
b43	pepb43a4	NHIGSYECK	C8:+57.02146	2	1107.4892578125	1	b43.a1	1
b44	pepb44a1	IDIDPEETVK		2	1158.58935546875	1	b44.a1	1
b44	pepb44a2	NFVVVMVTKPK		2	1261.734130859375	1	b44.a1	1
b44	pepb44a3	TIQQQTFK		2	993.5368041992188	1	b44.a1	1
b44	pepb44a4	YIQVTPQEK		2	1105.5892333984375	1	b44.a1	1
b45	pepb45a1	GSETPGATPGSK		2	1088.5223388671875	1	b45.a1	1
b45	pepb45a2	IVDDIKDEAEQYR		2	1593.77587890625	1	b45.a1	1
b45	pepb45a3	VPEINVQNGVIK		2	1309.7479248046875	1	b45.a1	1
b45	pepb45a4	VQENCIDIVGR	C5:+57.02146	2	1302.6474609375	1	b45.a1	1
b46	pepb46a1	FAQPGSFEYEYAMR	M13:+15.99491	2	1711.7425537109375	1	b46.a1	1
b46	pepb46a2	MEEIHNQEVQK		2	1384.6529541015625	1	b46.a1	1
b46	pepb46a3	PVTVEPMDQIDDEEGIPEK	M7:+15.99491	2	2156.99072265625	1	b46.a1	1
b46	pepb46a4	VEIDNMPIR		2	1086.5616455078125	1	b46.a1	1
b47	pepb47a1	AASQAVEEMR	M9:+15.99491 - A1:+42.01057	2	1149.5208740234375	1	b47.a1	1
b47	pepb47a2	NQGDEEGTEIDTIQFR		2	1851.8360595703125	1	b47.a1	1
b47	pepb47a3	VIVYNNTSIVQDEIIAHR		3	2084.114013671875	1	b47.a1	1
b47	pepb47a4	VVIGEFGVR		2	975.5626220703125	1	b47.a1	1
b48	pepb48a1	AIVTISSGDMR	M10:+15.99491	2	1165.588623046875	1	b48.a1	1
b48	pepb48a2	FGPITPEIMVPR		2	1356.7347412109375	1	b48.a1	1
b48	pepb48a3	GPIISFASTR		2	1048.5789794921875	1	b48.a1	1
b48	pepb48a4	IPHIIIYGPPGTGK		3	1462.842041015625	1	b48.a1	1
b49	pepb49a1	AITFIQSATR		2	1107.6160888671875	1	b49.a1	1
b49	pepb49a2	SIEGADIPNIIFYGPPGTGK		2	2046.0546875	1	b49.a1	1
b49	pepb49a3	TSTIIAAAR		2	903.5261840820312	1	b49.a1	1
b49	pepb49a4	VITDIAGVIPAEK		2	1325.7679443359375	1	b49.a1	1
b50	pepb50a1	EMIGGEIIPR		2	1114.5928955078125	1	b50.a1	1
b50	pepb50a2	GAVYSMVEFNGK	M6:+15.99491	2	1317.61474609375	1	b50.a1	1
b50	pepb50a3	GDFIIVGDIMR		2	1235.645751953125	1	b50.a1	1
b50	pepb50a4	IVVFQYSDGK		2	1155.6048583984375	1	b50.a1	1
b51	pepb51a1	DGDGEVSEQEFIR		2	1480.655517578125	1	b51.a1	1
b51	pepb51a2	EAFDIFDADGTGTIDVK		2	1813.8494873046875	1	b51.a1	1
b51	pepb51a3	MISEIDKEGTGK		2	1307.651611328125	1	b51.a1	1
b51	pepb51a4	MNFGDFITVMTQK	M1:+15.99491	2	1547.7237548828125	1	b51.a1	1
b52	pepb52a1	APIDASDSGR		2	988.4697875976562	1	b52.a1	1
b52	pepb52a2	EKADAIEAK		2	974.5156860351562	1	b52.a1	1
b52	pepb52a3	PSSFQNNVQSQDPQVSTK		2	1990.9468994140625	1	b52.a1	1
b53	pepb53a1	EAVATIMSGSK		2	1093.55615234375	1	b53.a1	1
b53	pepb53a2	IEIWEQEHSK		2	1298.637939453125	1	b53.a1	1
b53	pepb53a3	SQNEAVCEGIR	C7:+57.02146	2	1262.579833984375	1	b53.a1	1
b54	pepb54a1	SIGHGIINK		2	938.5421752929688	1	b54.a1	1
b54	pepb54a2	YAAPEQNNDPQQSK		2	1589.719482421875	1	b54.a1	1
b54	pepb54a3	YDTAINIIK		2	1050.5833740234375	1	b54.a1	1
b55	pepb55a1	DVAYQYVK		2	985.4993286132812	1	b55.a1	1
b55	pepb55a2	SGDSEVYQIGDVSQK		2	1611.7501220703125	1	b55.a1	1
b55	pepb55a3	VGQDPVIR		2	883.5	1	b55.a1	1
b56	pepb56a1	AAVIIEQER		2	1028.5738525390625	1	b56.a1	1
b56	pepb56a2	IAEIGAPIQGNR		2	1238.685546875	1	b56.a1	1
b56	pepb56a3	VGEPVAISEEER		2	1314.654052734375	1	b56.a1	1
b57	pepb57a1	AIAAAGYDVEK		2	1107.5684814453125	1	b57.a1	1
b57	pepb57a2	ASGPPVSEIITK		2	1198.668212890625	1	b57.a1	1
b57	pepb57a3	KASGPPVSEIITK		2	1326.76318359375	1	b57.a1	1
b58	pepb58a1	DGYIHYGQTVK		2	1280.62744140625	1	b58.a1	1
b58	pepb58a2	TIYISDSDKR		2	1197.6114501953125	1	b58.a1	1
b58	pepb58a3	VWFGDVEAETMYR		2	1602.72607421875	1	b58.a1	1
b59	pepb59a1	DSPFGISFVR		2	1124.5738525390625	1	b59.a1	1
b59	pepb59a2	TPATAPVPAR		2	980.5527954101562	1	b59.a1	1
b59	pepb59a3	YSQVIGIGGR		2	1049.57421875	1	b59.a1	1
b60	pepb60a1	DVFIAWVASR		2	1163.6212158203125	1	b60.a1	1
b60	pepb60a2	GQNPNATFGEVSK		2	1348.649658203125	1	b60.a1	1
b60	pepb60a3	IVASMWDSIGEEQK		2	1592.762939453125	1	b60.a1	1
b61	pepb61a1	ANSNIVIQADR		2	1200.633544921875	1	b61.a1	1
b61	pepb61a2	DTIGIFIR		2	934.5360717773438	1	b61.a1	1
b61	pepb61a3	YPPPTEIIDIQPIPVSAIR		2	2119.18017578125	1	b61.a1	1
b62	pepb62a1	ASAPYNHHGSR		2	1196.5560302734375	1	b62.a1	1
b62	pepb62a2	SYSVGASGSSSR		2	1144.5233154296875	1	b62.a1	1
b63	pepb63a1	RPDQQIQGEGK		2	1255.639404296875	1	b63.a1	1
b63	pepb63a2	SAAQAAAQTNSNAAGK		2	1460.709228515625	1	b63.a1	1
b64	pepb64a1	EDTEEHHIR		2	1165.523681640625	1	b64.a1	1
b64	pepb64a2	NQGGYGGSSSSSSYGSGR		2	1694.700439453125	1	b64.a1	1
b65	pepb65a1	GGEDTNDIQQK		2	1204.5445556640625	1	b65.a1	1
b65	pepb65a2	PGKPGAGPAQVPR		3	1231.6910400390625	1	b65.a1	1
b66	pepb66a1	IDGQTPHDER		2	1167.539306640625	1	b66.a1	1
b66	pepb66a2	NPEIPNAAQAQK		2	1280.6597900390625	1	b66.a1	1
b67	pepb67a1	DPDYQPPAK		2	1030.484375	1	b67.a1	1
b67	pepb67a2	YAIIQHQK		2	1000.5579223632812	1	b67.a1	1
b68	pepb68a1	NFYQEHPDIAR		2	1389.655029296875	1	b68.a1	1
b68	pepb68a2	TAQEVETYR		2	1096.52734375	1	b68.a1	1
b69	pepb69a1	DVTEAEQAEEQAR		2	1475.6612548828125	1	b69.a1	1
b69	pepb69a2	IDDHAITGASDSR		2	1357.6346435546875	1	b69.a1	1
b70	pepb70a1	EEEEEEEEDQEGDR		2	1751.6365966796875	1	b70.a1	1
b70	pepb70a2	SVIASASWDK		2	1063.5423583984375	1	b70.a1	1
b71	pepb71a1	AIIVVQQGMTPSAK	M9:+15.99491	2	1458.7989501953125	1	b71.a1	1
b71	pepb71a2	MQEENITR		2	1020.478271484375	1	b71.a1	1
b72	pepb72a1	AASVVQPQPIVVVK		2	1434.8682861328125	1	b72.a1	1
b72	pepb72a2	DVPDSQQHPAPEK		2	1447.681640625	1	b72.a1	1
b73	pepb73a1	QIIITSPVPGR		2	1180.705322265625	1	b73.a1	1
b73	pepb73a2	TDFDKPDFK		2	1112.5262451171875	1	b73.a1	1
b74	pepb74a1	SPIEIEPEAK		2	1112.583740234375	1	b74.a1	1
b74	pepb74a2	YNIIVVGR		2	933.5521240234375	1	b74.a1	1
b75	pepb75a1	GNDQVAISSK		2	1018.5167846679688	1	b75.a1	1
b75	pepb75a2	IPFIGIAISSR		2	1173.6993408203125	1	b75.a1	1
b76	pepb76a1	AGIESGAEPGDGDSDTTK		2	1706.735595703125	1	b76.a1	1
b76	pepb76a2	IDTSQWPIIIK		2	1313.746826171875	1	b76.a1	1
b77	pepb77a1	IDDMTAAPMDVR	M4:+15.99491	2	1350.6031494140625	1	b77.a1	1
b77	pepb77a2	IGNVEISQVTIVGIIR		2	1711.01171875	1	b77.a1	1
b78	pepb78a1	IFIVQIQEK		2	1117.6619873046875	1	b78.a1	1
b78	pepb78a2	IPGGEINPGEDEVEGIK		2	1752.865478515625	1	b78.a1	1
b79	pepb79a1	IYIEIINIPR		2	1243.7413330078125	1	b79.a1	1
b79	pepb79a2	VIGIIEHIK		2	1021.6409301757812	1	b79.a1	1
b80	pepb80a1	GTAYVVYEDIFDAK		2	1590.76904296875	1	b80.a1	1
b80	pepb80a2	ITAEEMYDIFGK		2	1416.6719970703125	1	b80.a1	1
b81	pepb81a1	FIVFFYPEDVR		2	1431.7310791015625	1	b81.a1	1
b81	pepb81a2	TDVVVNSVPIDIVISR		2	1725.9749755859375	1	b81.a1	1

## Sheet: spectra
MS Sample :	DaPR130904_VB86_O1903.m
Group ID	Peptide ID	Sample	Scan	Rt (minutes)	Sequence (top)	Modifs (top)	Number of subgroups	Sub-groups Ids	Best E-value	Best hyperscore	Charge	MH+ Obs	MH+ theo	DeltaMH+	Delta-ppm
a1	pepa1b47	DaPR130904_VB86_O1903.m	477	10.5	TGNAWHSK		1	a1.a1	2.3999999393709004E-4	41.29999923706055	2	900.4328002929688	900.4326782226562	9.999999747378752E-5	0.11105771690913668
a1	pepa1b32	DaPR130904_VB86_O1903.m	598	11.710000038146973	KVCSTNDLK	C3:+57.02146	1	a1.a1	0.013000000268220901	36.29999923706055	2	1064.5413818359375	1064.5408935546875	5.000000237487257E-4	0.4696860653977683
a1	pepa1b49	DaPR130904_VB86_O1903.m	1071	14.90999984741211	VGTVIGSNK		1	a1.a1	3.1999999191612005E-4	33.79999923706055	2	874.5003662109375	874.4996948242188	6.99999975040555E-4	0.8004576550266955
a1	pepa1b44	DaPR130904_VB86_O1903.m	1166	15.479999542236328	RKGDEVDGVDEVAK		1	a1.a1	9.000000318337698E-6	39.79999923706055	2	1516.7607421875	1516.7606201171875	1.9999999494757503E-4	0.13185996016439475
a1	pepa1b30	DaPR130904_VB86_O1903.m	1280	16.079999923706055	KGDEVDGVDEVAK		1	a1.a1	0.01899999938905239	29.100000381469727	2	1360.6607666015625	1360.6595458984375	0.0013000000035390258	0.9554190153280714
a1	pepa1b30	DaPR130904_VB86_O1903.m	1382	16.600000381469727	KGDEVDGVDEVAK		1	a1.a1	9.200000204145908E-4	39.0	2	1360.66357421875	1360.6595458984375	0.004100000020116568	3.0132445933853025
a1	pepa1b17	DaPR130904_VB86_O1903.m	1431	16.809999465942383	GGAAVDPDSGLEHSAH		1	a1.a1	9.40000027185306E-5	47.70000076293945	2	1519.677978515625	1519.6776123046875	3.9999998989515007E-4	0.2632137149724307
a1	pepa1b10	DaPR130904_VB86_O1903.m	1531	17.260000228881836	EDAIEHFMK	M8:+15.99491	1	a1.a1	0.004900000058114529	40.099998474121094	2	1135.5103759765625	1135.50927734375	0.0012000000569969416	1.0567945863058488
a1	pepa1a5	DaPR130904_VB86_O1903.m	1541	17.309999465942383	ASLCISTK	C4:+57.02146	1	a1.a1	0.002300000051036477	35.70000076293945	2	879.461669921875	879.4608764648438	7.999999797903001E-4	0.9096481733286972
a1	pepa1b31	DaPR130904_VB86_O1903.m	1567	17.459999084472656	KPPLLNNADSVQAK		1	a1.a1	5.8000001445179805E-5	51.599998474121094	2	1494.8277587890625	1494.827880859375	-9.999999747378752E-5	-0.06689733229774762
a1	pepa1b31	DaPR130904_VB86_O1903.m	1560	17.40999984741211	KPPLLNNADSVQAK		1	a1.a1	8.199999865610152E-5	50.900001525878906	3	1494.8321533203125	1494.827880859375	0.00419999985024333	2.8096879273008706
a1	pepa1b41	DaPR130904_VB86_O1903.m	1639	17.799999237060547	PIDVNYEK		1	a1.a1	0.0010999999940395355	32.099998474121094	2	977.4951171875	977.4943237304688	7.999999797903001E-4	0.818419054074108
a1	pepa1b15	DaPR130904_VB86_O1903.m	1771	18.350000381469727	GDEVDGVDEVAK		1	a1.a1	5.300000225361146E-7	45.79999923706055	2	1232.564453125	1232.564453125	-0.0	-0.0
a1	pepa1b19	DaPR130904_VB86_O1903.m	1784	18.40999984741211	GGSDDSSKDPIDVNYEK		1	a1.a1	1.9999999494757503E-4	41.5	2	1825.810791015625	1825.80908203125	0.0017999999690800905	0.9858642871233577
a1	pepa1b19	DaPR130904_VB86_O1903.m	1783	18.40999984741211	GGSDDSSKDPIDVNYEK		1	a1.a1	0.005200000014156103	35.0	3	1825.809814453125	1825.80908203125	6.99999975040555E-4	0.3833916601300891
a1	pepa1b27	DaPR130904_VB86_O1903.m	1820	18.559999465942383	LQLLEDDKENR		1	a1.a1	0.035999998450279236	33.20000076293945	3	1372.70751953125	1372.7071533203125	3.9999998989515007E-4	0.2913949919526737
a1	pepa1b39	DaPR130904_VB86_O1903.m	1889	18.850000381469727	MVDPEKPQLGMIDR	M1:+15.99491 - M11:+15.99491	1	a1.a1	0.0071000000461936	36.70000076293945	2	1660.8040771484375	1660.8037109375	3.9999998989515007E-4	0.24084723996031765
a1	pepa1a1	DaPR130904_VB86_O1903.m	1920	19.0	AEPVEVVAPR		1	a1.a1	6.799999973736703E-4	51.0	2	1066.590576171875	1066.589599609375	0.0010999999940395355	1.0313245079854487
a1	pepa1a8	DaPR130904_VB86_O1903.m	1934	19.030000686645508	DSEEAEIIR		1	a1.a1	0.0027000000700354576	39.400001525878906	2	1061.512451171875	1061.5113525390625	0.0010999999940395355	1.0362583418523135
a1	pepa1a7	DaPR130904_VB86_O1903.m	2016	19.450000762939453	DPIDVNYEK		1	a1.a1	4.200000148557592E-6	43.20000076293945	2	1092.52197265625	1092.521240234375	7.999999797903001E-4	0.7322511913989689
a1	pepa1b18	DaPR130904_VB86_O1903.m	2047	19.600000381469727	GGAAVDPDSGLEHSAHVLEK		1	a1.a1	0.024000000208616257	28.399999618530273	2	1988.968994140625	1988.9676513671875	0.00139999995008111	0.703882714793662
a1	pepa1b38	DaPR130904_VB86_O1903.m	2211	20.299999237060547	MVDPEKPQLGMIDR	M1:+15.99491	1	a1.a1	0.019999999552965164	33.79999923706055	2	1644.8092041015625	1644.808837890625	3.9999998989515007E-4	0.24318934862249866
a1	pepa1b38	DaPR130904_VB86_O1903.m	2082	19.780000686645508	MVDPEKPQLGMIDR	M11:+15.99491	1	a1.a1	0.012000000104308128	29.700000762939453	2	1644.8101806640625	1644.808837890625	0.00139999995008111	0.8511627113315682
a1	pepa1b43	DaPR130904_VB86_O1903.m	2137	20.0	QQVPSGESAILDR		1	a1.a1	1.500000071246177E-4	34.599998474121094	2	1399.71923828125	1399.718017578125	0.0013000000035390258	0.9287584979354361
a1	pepa1b26	DaPR130904_VB86_O1903.m	2238	20.40999984741211	LQLLEDDK		1	a1.a1	2.2000000171829015E-4	36.20000076293945	2	973.5204467773438	973.5205078125	-0.0	-0.0
a1	pepa1b16	DaPR130904_VB86_O1903.m	2248	20.459999084472656	GFSLLATEDKEALKK		1	a1.a1	2.699999868127634E-7	44.900001525878906	2	1649.913818359375	1649.9112548828125	0.0026000000070780516	1.5758423366005345
a1	pepa1a9	DaPR130904_VB86_O1903.m	2273	20.579999923706055	EDAIEHFMK		1	a1.a1	0.020999999716877937	25.799999237060547	2	1119.5150146484375	1119.5142822265625	6.99999975040555E-4	0.6252711431678654
a1	pepa1b36	DaPR130904_VB86_O1903.m	2295	20.65999984741211	MAIMVQSPMFDGK	M1:+15.99491 - M4:+15.99491 - M9:+15.99491	1	a1.a1	2.499999993688107E-7	43.400001525878906	2	1502.6744384765625	1502.669189453125	0.0052999998442828655	3.527056974004854
a1	pepa1b37	DaPR130904_VB86_O1903.m	2388	21.059999465942383	MVDPEKPQLGMIDR		1	a1.a1	1.3999999737279722E-7	42.20000076293945	2	1628.814697265625	1628.8138427734375	7.999999797903001E-4	0.49115494894622985
a1	pepa1b21	DaPR130904_VB86_O1903.m	2418	21.200000762939453	GIYFADMVSK	M7:+15.99491	1	a1.a1	0.003700000001117587	36.900001525878906	2	1146.552001953125	1146.5504150390625	0.0017000000225380063	1.4827084794872174
a1	pepa1b11	DaPR130904_VB86_O1903.m	2438	21.280000686645508	EELGFRPEYSASQLK		1	a1.a1	0.009399999864399433	32.70000076293945	3	1753.8790283203125	1753.8759765625	0.003000000026077032	1.7104972450542748
a1	pepa1b11	DaPR130904_VB86_O1903.m	2439	21.280000686645508	EELGFRPEYSASQLK		1	a1.a1	4.1000000783242285E-4	33.599998474121094	2	1753.8782958984375	1753.8759765625	0.002400000113993883	1.3683978491442428
a1	pepa1b25	DaPR130904_VB86_O1903.m	2481	21.43000030517578	LPKPVQDLIK		1	a1.a1	0.03200000151991844	34.79999923706055	2	1150.7213134765625	1150.7198486328125	0.001500000013038516	1.303531884689995
a1	pepa1b50	DaPR130904_VB86_O1903.m	2484	21.43000030517578	VPHWYHF		1	a1.a1	7.699999696342275E-5	32.400001525878906	2	985.4698486328125	985.4683227539062	0.001500000013038516	1.5221189544142253
a1	pepa1b24	DaPR130904_VB86_O1903.m	2491	21.450000762939453	LEQMPSKEDAIEHFMK		1	a1.a1	0.0026000000070780516	29.100000381469727	2	1932.9197998046875	1932.9197998046875	0.0	0.0
a1	pepa1a2	DaPR130904_VB86_O1903.m	2501	21.5	AMVEYEIDLQK	M2:+15.99491	1	a1.a1	2.500000118743628E-4	49.79999923706055	2	1354.657470703125	1354.65625	0.0012000000569969416	0.8858336253178188
a1	pepa1b35	DaPR130904_VB86_O1903.m	2505	21.5	MAIMVQSPMFDGK	M1:+15.99491 - M9:+15.99491	1	a1.a1	6.699999794363976E-4	41.400001525878906	2	1486.67529296875	1486.67431640625	0.0010999999940395355	0.7399065026552517
a1	pepa1b35	DaPR130904_VB86_O1903.m	2633	22.010000228881836	MAIMVQSPMFDGK	M4:+15.99491 - M9:+15.99491	1	a1.a1	1.8000000272877514E-4	37.599998474121094	2	1486.6749267578125	1486.67431640625	6.99999975040555E-4	0.4708495783613661
a1	pepa1b22	DaPR130904_VB86_O1903.m	2535	21.6299991607666	HPDVEVDGFSELR		1	a1.a1	5.500000042957254E-5	31.399999618530273	2	1499.714599609375	1499.712890625	0.0017000000225380063	1.1335503169740293
a1	pepa1b22	DaPR130904_VB86_O1903.m	2538	21.6299991607666	HPDVEVDGFSELR		1	a1.a1	2.800000074785203E-4	36.79999923706055	3	1499.7152099609375	1499.712890625	0.002300000051036477	1.5336269131339935
a1	pepa1b29	DaPR130904_VB86_O1903.m	2639	22.030000686645508	KFYPLEIDYGQDEEAVKK		1	a1.a1	0.0010999999940395355	29.700000762939453	2	2172.087646484375	2172.08642578125	0.0013000000035390258	0.5985028901745681
a1	pepa1b29	DaPR130904_VB86_O1903.m	2632	22.0	KFYPLEIDYGQDEEAVKK		1	a1.a1	0.01899999938905239	33.70000076293945	3	2172.08837890625	2172.08642578125	0.002099999925121665	0.9668123239462458
a1	pepa1b45	DaPR130904_VB86_O1903.m	2808	22.68000030517578	SDAYYCTGDVTAWTK	C6:+57.02146	1	a1.a1	3.3999999260458935E-8	60.900001525878906	2	1737.74462890625	1737.742919921875	0.0017999999690800905	1.0358263863109363
a1	pepa1b34	DaPR130904_VB86_O1903.m	2843	22.809999465942383	MAIMVQSPMFDGK	M9:+15.99491	1	a1.a1	1.2000000424450263E-5	51.900001525878906	2	1470.6798095703125	1470.679443359375	5.000000237487257E-4	0.33997893015122926
a1	pepa1b42	DaPR130904_VB86_O1903.m	2856	22.860000610351562	QQVPSGESAILDR	Q1:-17.02655	1	a1.a1	0.003599999938160181	37.599998474121094	2	1382.6925048828125	1382.6915283203125	0.0010999999940395355	0.7955498182416801
a1	pepa1b14	DaPR130904_VB86_O1903.m	2970	23.299999237060547	FYTLIPHDFGMK	M11:+15.99491	1	a1.a1	4.1000000783242285E-4	36.400001525878906	2	1484.726318359375	1484.7247314453125	0.0017000000225380063	1.14499340283982
a1	pepa1b28	DaPR130904_VB86_O1903.m	2977	23.309999465942383	KFYPLEIDYGQDEEAVK		1	a1.a1	1.1999999696854502E-4	35.29999923706055	2	2043.9945068359375	2043.991455078125	0.0031999999191612005	1.5655642352178478
a1	pepa1b28	DaPR130904_VB86_O1903.m	2974	23.299999237060547	KFYPLEIDYGQDEEAVK		1	a1.a1	0.014999999664723873	33.5	3	2043.9927978515625	2043.991455078125	0.00139999995008111	0.6849343457884463
a1	pepa1a3	DaPR130904_VB86_O1903.m	3041	23.549999237060547	AQNDLIWNIK		1	a1.a1	4.999999873689376E-5	45.70000076293945	2	1214.651123046875	1214.6531982421875	-0.002099999925121665	-1.728888482869618
a1	pepa1b20	DaPR130904_VB86_O1903.m	3061	23.6299991607666	GIYFADMVSK		1	a1.a1	0.0010999999940395355	35.79999923706055	2	1130.556640625	1130.5555419921875	0.0012000000569969416	1.0614251245740511
a1	pepa1b51	DaPR130904_VB86_O1903.m	3106	23.799999237060547	VVSEDFLQDVSASTK		1	a1.a1	9.799999816095806E-7	57.79999923706055	2	1624.8079833984375	1624.806884765625	0.0010999999940395355	0.6770035284520648
a1	pepa1b23	DaPR130904_VB86_O1903.m	3202	24.15999984741211	IAPPEAPVTGYMFGK		1	a1.a1	1.8999999440438842E-7	45.20000076293945	2	1577.8062744140625	1577.8037109375	0.0027000000700354576	1.7112395232174797
a1	pepa1a4	DaPR130904_VB86_O1903.m	3228	24.260000228881836	AQNDLIWNIKDELK		1	a1.a1	0.01600000075995922	32.400001525878906	2	1699.9051513671875	1699.90185546875	0.0034000000450760126	2.0001154973376147
a1	pepa1b33	DaPR130904_VB86_O1903.m	3255	24.360000610351562	MAIMVQSPMFDGK		1	a1.a1	3.299999889350147E-6	54.29999923706055	2	1454.6888427734375	1454.6844482421875	0.004399999976158142	3.0247109477763487
a1	pepa1b13	DaPR130904_VB86_O1903.m	3271	24.40999984741211	FYTLIPHDFGMK		1	a1.a1	0.03200000151991844	30.100000381469727	3	1468.732666015625	1468.7298583984375	0.002899999963119626	1.9744951370988695
a1	pepa1b12	DaPR130904_VB86_O1903.m	3429	25.010000228881836	FYPLEIDYGQDEEAVK		1	a1.a1	0.0027000000700354576	29.899999618530273	2	1915.90234375	1915.8963623046875	0.006000000052154064	3.131693430920496
a1	pepa1b46	DaPR130904_VB86_O1903.m	3430	25.010000228881836	SLQELFLAH		1	a1.a1	0.017999999225139618	39.599998474121094	2	1057.5693359375	1057.568115234375	0.0013000000035390258	1.229235247179255
a1	pepa1b48	DaPR130904_VB86_O1903.m	3811	26.610000610351562	VFSATLGLVDIVK		1	a1.a1	0.002899999963119626	45.099998474121094	2	1361.8056640625	1361.8043212890625	0.00139999995008111	1.028047809949591
a1	pepa1b40	DaPR130904_VB86_O1903.m	4095	27.959999084472656	NAYDLEVIDIFK		1	a1.a1	1.1000000021965661E-8	62.20000076293945	2	1439.734130859375	1439.7420654296875	-0.007899999618530273	-5.4870937011710765
a1	pepa1a6	DaPR130904_VB86_O1903.m	4098	27.959999084472656	AYDLEVIDIFK		1	a1.a1	0.001500000013038516	35.5	2	1325.6988525390625	1325.69921875	-3.000000142492354E-4	-0.2262956860848911
a2	pepa2b15	DaPR130904_VB86_O1903.m	695	12.449999809265137	KHPDFPK		2	a2.a1 a2.a2	0.03999999910593033	27.600000381469727	2	868.4681396484375	868.468017578125	9.999999747378752E-5	0.11514528508793566
a2	pepa2b20	DaPR130904_VB86_O1903.m	771	12.960000038146973	SDIPEKPK		2	a2.a1 a2.a2	1.0999999631167157E-6	37.099998474121094	2	913.499267578125	913.4993286132812	-9.999999747378752E-5	-0.1094691526764343
a2	pepa2b25	DaPR130904_VB86_O1903.m	823	13.350000381469727	TTESHMDWEK	M6:+15.99491	2	a2.a1 a2.a2	1.5999999595806003E-4	43.0	2	1279.5263671875	1279.5263671875	9.999999747378752E-5	0.07815391697913612
a2	pepa2b25	DaPR130904_VB86_O1903.m	981	14.380000114440918	TTESHMDWEK	M6:+15.99491	2	a2.a1 a2.a2	0.012000000104308128	31.399999618530273	2	1279.5255126953125	1279.5263671875	-7.999999797903001E-4	-0.625231335833089
a2	pepa2b25	DaPR130904_VB86_O1903.m	956	14.229999542236328	TTESHMDWEK	M6:+15.99491	2	a2.a1 a2.a2	8.699999889358878E-4	30.799999237060547	2	1279.53271484375	1279.5263671875	0.006399999838322401	5.001850686664712
a2	pepa2a4	DaPR130904_VB86_O1903.m	912	13.960000038146973	DFSGDMCK	C7:+57.02146 - M6:+15.99491	2	a2.a1 a2.a2	0.007499999832361937	31.200000762939453	2	975.3552856445312	975.3551025390625	1.9999999494757503E-4	0.2050535178694727
a2	pepa2b28	DaPR130904_VB86_O1903.m	974	14.329999923706055	VRPDEIMR	M7:+15.99491	1	a2.a1	0.03200000151991844	28.5	2	1031.5311279296875	1031.5306396484375	5.000000237487257E-4	0.4847165993238299
a2	pepa2b13	DaPR130904_VB86_O1903.m	1137	15.3100004196167	ILDAQEHVK		2	a2.a1 a2.a2	2.9999999242136255E-5	50.29999923706055	2	1052.5775146484375	1052.5738525390625	0.003700000001117587	3.5151927745424163
a2	pepa2a3	DaPR130904_VB86_O1903.m	1260	15.979999542236328	CAELMANMK	C1:+57.02146 - M8:+15.99491	2	a2.a1 a2.a2	9.999999747378752E-5	35.20000076293945	2	1083.4639892578125	1083.463623046875	5.000000237487257E-4	0.4614829820890938
a2	pepa2b24	DaPR130904_VB86_O1903.m	1278	16.059999465942383	TTESHMDWEK		2	a2.a1 a2.a2	2.300000051036477E-5	51.70000076293945	2	1263.531494140625	1263.531494140625	9.999999747378752E-5	0.0791432567668614
a2	pepa2b27	DaPR130904_VB86_O1903.m	1505	17.149999618530273	VRPDEIMR		1	a2.a1	0.014000000432133675	37.099998474121094	2	1015.5380249023438	1015.5358276367188	0.002300000051036477	2.2648142866499064
a2	pepa2a8	DaPR130904_VB86_O1903.m	1549	17.360000610351562	FREDHPDLIQNAK		2	a2.a1 a2.a2	3.100000030826777E-4	34.20000076293945	2	1582.79833984375	1582.7977294921875	6.99999975040555E-4	0.4422548516449651
a2	pepa2b12	DaPR130904_VB86_O1903.m	1675	17.93000030517578	LHPEMSNLDLTK	M5:+15.99491	2	a2.a1 a2.a2	8.200000156648457E-4	30.5	2	1413.70556640625	1413.7047119140625	0.0010000000474974513	0.707361331592025
a2	pepa2b12	DaPR130904_VB86_O1903.m	1678	17.93000030517578	LHPEMSNLDLTK	M5:+15.99491	2	a2.a1 a2.a2	0.004900000058114529	31.700000762939453	3	1413.70556640625	1413.7047119140625	8.999999845400453E-4	0.636625157258976
a2	pepa2a5	DaPR130904_VB86_O1903.m	1860	18.729999542236328	EDHPDLIQNAK	E1:-18.01056	2	a2.a1 a2.a2	6.500000017695129E-4	32.0	2	1261.61865234375	1261.6175537109375	0.0010999999940395355	0.8718965512202822
a2	pepa2b17	DaPR130904_VB86_O1903.m	1979	19.280000686645508	PELSESELTR		2	a2.a1 a2.a2	0.0017000000225380063	47.099998474121094	2	1160.5789794921875	1160.579833984375	-7.999999797903001E-4	-0.6893105983444743
a2	pepa2b16	DaPR130904_VB86_O1903.m	2051	19.600000381469727	MWNDLSEK		2	a2.a1 a2.a2	0.04100000113248825	34.900001525878906	2	1022.460693359375	1022.4616088867188	-8.999999845400453E-4	-0.8802286332491127
a2	pepa2b10	DaPR130904_VB86_O1903.m	2070	19.729999542236328	HPELNISEEGITK		2	a2.a1 a2.a2	0.02500000037252903	30.200000762939453	2	1466.7513427734375	1466.7490234375	0.002400000113993883	1.6362718335882704
a2	pepa2b10	DaPR130904_VB86_O1903.m	2079	19.780000686645508	HPELNISEEGITK		2	a2.a1 a2.a2	0.002400000113993883	44.79999923706055	3	1466.750244140625	1466.7490234375	0.0012000000569969416	0.8181359167941352
a2	pepa2b11	DaPR130904_VB86_O1903.m	2208	20.299999237060547	LHPEMSNLDLTK		2	a2.a1 a2.a2	0.03400000184774399	22.899999618530273	2	1397.711669921875	1397.7098388671875	0.0020000000949949026	1.4309122246830985
a2	pepa2b30	DaPR130904_VB86_O1903.m	2367	20.979999542236328	WVEISNEVR		2	a2.a1 a2.a2	6.500000017695129E-5	46.29999923706055	2	1131.5809326171875	1131.5797119140625	0.0013000000035390258	1.1488364362242596
a2	pepa2a7	DaPR130904_VB86_O1903.m	2459	21.350000381469727	FLESLPEEEQQR		2	a2.a1 a2.a2	5.600000149570405E-4	39.400001525878906	2	1504.72998046875	1504.7281494140625	0.0017999999690800905	1.196229345334575
a2	pepa2b21	DaPR130904_VB86_O1903.m	2521	21.559999465942383	SLYCAELMANMK	C4:+57.02146 - M11:+15.99491	2	a2.a1 a2.a2	0.008100000210106373	32.099998474121094	2	1446.64404296875	1446.6429443359375	0.0010999999940395355	0.7603811281466388
a2	pepa2a2	DaPR130904_VB86_O1903.m	2591	21.850000381469727	AMEMTWNNMEK		2	a2.a1 a2.a2	7.900000200606883E-4	52.400001525878906	2	1384.5723876953125	1384.56982421875	0.0026000000070780516	1.8778395726955222
a2	pepa2b18	DaPR130904_VB86_O1903.m	2701	22.260000228881836	QLQEERPELSESELTR	Q1:-17.02655	2	a2.a1 a2.a2	2.0000000233721948E-7	54.0	2	1926.944091796875	1926.9407958984375	0.0034000000450760126	1.764454856274274
a2	pepa2b22	DaPR130904_VB86_O1903.m	2717	22.309999465942383	SVIGDYLAR		2	a2.a1 a2.a2	0.00430000014603138	41.900001525878906	2	993.5398559570312	993.5368041992188	0.003000000026077032	3.0195157475771657
a2	pepa2b26	DaPR130904_VB86_O1903.m	2727	22.360000610351562	VHLDLWVK		2	a2.a1 a2.a2	0.004100000020116568	28.100000381469727	2	1009.5841674804688	1009.5833740234375	7.999999797903001E-4	0.792406056175533
a2	pepa2b19	DaPR130904_VB86_O1903.m	2960	23.260000228881836	RPVSAMFIFSEEK		2	a2.a1 a2.a2	0.04100000113248825	35.5	2	1540.7840576171875	1540.7833251953125	8.999999845400453E-4	0.5841184609302282
a2	pepa2b19	DaPR130904_VB86_O1903.m	2962	23.260000228881836	RPVSAMFIFSEEK		2	a2.a1 a2.a2	0.02199999988079071	32.099998474121094	3	1540.7857666015625	1540.7833251953125	0.0026000000070780516	1.6874533651566297
a2	pepa2a9	DaPR130904_VB86_O1903.m	3105	23.799999237060547	FSQELLSNGELNHLPLK		2	a2.a1 a2.a2	5.2999999752501026E-5	34.099998474121094	2	1939.03125	1939.02880859375	0.0024999999441206455	1.2893052094124022
a2	pepa2b23	DaPR130904_VB86_O1903.m	3399	24.899999618530273	TLTELILDAQEHVK		2	a2.a1 a2.a2	4.3000000005122274E-8	45.099998474121094	2	1609.8822021484375	1609.8800048828125	0.002300000051036477	1.4286779412505968
a2	pepa2b29	DaPR130904_VB86_O1903.m	3619	25.780000686645508	WSQEDMLTLLECMK	C12:+57.02146 - M6:+15.99491	2	a2.a1 a2.a2	0.003800000064074993	27.0	2	1799.8072509765625	1799.8017578125	0.00559999980032444	3.1114536787266758
a2	pepa2a1	DaPR130904_VB86_O1903.m	3812	26.610000610351562	AEEIWQQSVIGDYLAR		2	a2.a1 a2.a2	3.099999901223782E-7	57.70000076293945	2	1877.9447021484375	1877.9395751953125	0.005100000184029341	2.7157424293052252
a2	pepa2b14	DaPR130904_VB86_O1903.m	947	14.180000305175781	KEYEEIMR	M7:+15.99491	1	a2.a2	0.0430000014603138	29.299999237060547	2	1113.524169921875	1113.52490234375	-6.99999975040555E-4	-0.6286343247171152
a2	pepa2a6	DaPR130904_VB86_O1903.m	1838	18.6299991607666	EYEEIMR		1	a2.a2	0.02500000037252903	26.200000762939453	2	969.4339599609375	969.4349975585938	-0.0010999999940395355	-1.1346815380193145
a3	pepa3a9	DaPR130904_VB86_O1903.m	796	13.15999984741211	GMGSLDAMDK	M2:+15.99491 - M8:+15.99491	2	a3.a1 a3.a2	3.5000000934815034E-5	41.79999923706055	2	1056.4339599609375	1056.4339599609375	-0.0	-0.0
a3	pepa3b21	DaPR130904_VB86_O1903.m	1004	14.529999732971191	PQATAVYK		2	a3.a1 a3.a2	5.100000180391362E-6	34.599998474121094	2	877.47998046875	877.4782104492188	0.0017000000225380063	1.9373700706114438
a3	pepa3b28	DaPR130904_VB86_O1903.m	1115	15.199999809265137	VAQGVSGAVQDK		2	a3.a1 a3.a2	1.2999999853491317E-5	56.400001525878906	2	1158.6123046875	1158.61181640625	6.000000284984708E-4	0.5178611334722394
a3	pepa3a2	DaPR130904_VB86_O1903.m	1242	15.899999618530273	AMMYSGELK	M2:+15.99491 - M3:+15.99491	2	a3.a1 a3.a2	0.004399999976158142	35.0	2	1061.465576171875	1061.464599609375	0.0010000000474974513	0.9420945812657879
a3	pepa3b27	DaPR130904_VB86_O1903.m	1461	16.950000762939453	TSSAQVEGGVHSLHSYEK		2	a3.a1 a3.a2	4.400000086501876E-10	49.79999923706055	2	1915.916259765625	1915.9149169921875	0.00139999995008111	0.7307213580647844
a3	pepa3b15	DaPR130904_VB86_O1903.m	1788	18.43000030517578	LIAGIQHSCQDIGAK	C9:+57.02146	2	a3.a1 a3.a2	1.9999999494757503E-4	49.599998474121094	2	1610.8331298828125	1610.832275390625	8.999999845400453E-4	0.5587173775257243
a3	pepa3a3	DaPR130904_VB86_O1903.m	1845	18.65999984741211	CTPEFQANEVR	C1:+57.02146	3	a3.a1 a3.a2 a3.a3	0.03799999877810478	33.599998474121094	2	1350.6090087890625	1350.611083984375	-0.0020000000949949026	-1.4808112555205717
a3	pepa3b23	DaPR130904_VB86_O1903.m	1911	18.950000762939453	QLLCGAAIGTHEDDKYR	C4:+57.02146	2	a3.a1 a3.a2	0.007699999958276749	29.0	2	1946.9227294921875	1946.93896484375	-0.017000000923871994	-8.731655809886323
a3	pepa3a8	DaPR130904_VB86_O1903.m	1996	19.360000610351562	GMGSLDAMDK		2	a3.a1 a3.a2	9.499999578110874E-6	40.5	2	1024.438720703125	1024.4442138671875	-0.005400000140070915	-5.27115099775554
a3	pepa3b11	DaPR130904_VB86_O1903.m	2312	20.729999542236328	HGFCGIPITDTGR	C4:+57.02146	2	a3.a1 a3.a2	1.5999999959603883E-5	43.79999923706055	2	1430.685302734375	1430.6849365234375	3.9999998989515007E-4	0.2795863573339561
a3	pepa3a1	DaPR130904_VB86_O1903.m	2314	20.75	ALTGGIGFIHHN		1	a3.a1	0.0017000000225380063	34.900001525878906	2	1236.650390625	1236.6488037109375	0.0015999999595806003	1.293819194891321
a3	pepa3b18	DaPR130904_VB86_O1903.m	2555	21.700000762939453	LQVIGGNVVTAAQAK		3	a3.a1 a3.a2 a3.a3	2.900000062311392E-8	74.69999694824219	2	1468.8505859375	1468.8486328125	0.0020000000949949026	1.36161075438071
a3	pepa3b22	DaPR130904_VB86_O1903.m	2570	21.760000228881836	QLLCGAAIGTHEDDKYR	C4:+57.02146 - Q1:-17.02655	2	a3.a1 a3.a2	0.007899999618530273	35.70000076293945	3	1929.9156494140625	1929.912841796875	0.002899999963119626	1.5026585140599078
a3	pepa3b22	DaPR130904_VB86_O1903.m	2590	21.829999923706055	QLLCGAAIGTHEDDKYR	C4:+57.02146 - Q1:-17.02655	2	a3.a1 a3.a2	0.014000000432133675	28.5	2	1929.9151611328125	1929.912841796875	0.0024999999441206455	1.2953952582609805
a3	pepa3b24	DaPR130904_VB86_O1903.m	2766	22.530000686645508	REDLVVAPAGITLK		2	a3.a1 a3.a2	3.299999889350147E-6	51.20000076293945	2	1481.869873046875	1481.8690185546875	8.999999845400453E-4	0.6073411167053366
a3	pepa3b19	DaPR130904_VB86_O1903.m	2875	22.959999084472656	KYEQGFITDPVVLSPK		2	a3.a1 a3.a2	4.799999878741801E-4	36.099998474121094	3	1820.982177734375	1820.979736328125	0.0024999999441206455	1.3728872948151065
a3	pepa3b25	DaPR130904_VB86_O1903.m	2889	23.010000228881836	RFGVPVIADGGIQNVGH		2	a3.a1 a3.a2	0.004100000020116568	46.29999923706055	3	1735.9207763671875	1735.92431640625	-0.0035000001080334187	-2.0162169945745094
a3	pepa3b25	DaPR130904_VB86_O1903.m	2901	23.059999465942383	RFGVPVIADGGIQNVGH		2	a3.a1 a3.a2	0.0015999999595806003	35.099998474121094	2	1735.92626953125	1735.92431640625	0.002099999925121665	1.2097301162697764
a3	pepa3a4	DaPR130904_VB86_O1903.m	3019	23.450000762939453	DKYPNLQVIGGNVVTAAQAK		2	a3.a1 a3.a2	4.099999841855606E-6	44.599998474121094	2	2086.135498046875	2086.129638671875	0.006000000052154064	2.8761395940733276
a3	pepa3a4	DaPR130904_VB86_O1903.m	3018	23.450000762939453	DKYPNLQVIGGNVVTAAQAK		2	a3.a1 a3.a2	0.005200000014156103	34.0	3	2086.1328125	2086.129638671875	0.0032999999821186066	1.5818767544185492
a3	pepa3a7	DaPR130904_VB86_O1903.m	3137	23.899999618530273	FGVPVIADGGIQNVGHIAK		2	a3.a1 a3.a2	0.0031999999191612005	29.600000381469727	2	1892.0439453125	1892.039306640625	0.004699999932199717	2.4840921199172725
a3	pepa3b20	DaPR130904_VB86_O1903.m	3168	24.030000686645508	NLIDAGVDALR		2	a3.a1 a3.a2	0.008799999952316284	43.099998474121094	2	1156.63330078125	1156.6324462890625	8.999999845400453E-4	0.7781209903177139
a3	pepa3b32	DaPR130904_VB86_O1903.m	3215	24.209999084472656	YPNLQVIGGNVVTAAQAK		2	a3.a1 a3.a2	2.800000074785203E-4	42.400001525878906	2	1843.01220703125	1843.007568359375	0.004600000102072954	2.4959203537985597
a3	pepa3a5	DaPR130904_VB86_O1903.m	3237	24.299999237060547	EDLVVAPAGITLK		2	a3.a1 a3.a2	1.900000061141327E-4	46.0	2	1325.7735595703125	1325.7679443359375	0.00570000009611249	4.299395018913025
a3	pepa3b30	DaPR130904_VB86_O1903.m	3333	24.649999618530273	YEQGFITDPVVLSPK		2	a3.a1 a3.a2	1.0999999631167157E-6	53.0	2	1692.88916015625	1692.8846435546875	0.0044999998062849045	2.6581845510961037
a3	pepa3a6	DaPR130904_VB86_O1903.m	3380	24.809999465942383	FGVPVIADGGIQNVGH		2	a3.a1 a3.a2	4.3999999199684225E-9	70.80000305175781	2	1579.826904296875	1579.8231201171875	0.003800000064074993	2.4053326069776206
a3	pepa3b17	DaPR130904_VB86_O1903.m	4039	27.65999984741211	LPIVNEDDELVAIIAR		2	a3.a1 a3.a2	2.5999999706982635E-5	42.79999923706055	2	1779.9891357421875	1779.9854736328125	0.003700000001117587	2.0786686497874465
a3	pepa3b29	DaPR130904_VB86_O1903.m	3321	24.600000381469727	VGMGSGSICITQEVLACGR	C9:+57.02146 - C17:+57.02146	1	a3.a2	0.0052999998442828655	40.0	2	1994.95703125	1994.946044921875	0.010999999940395355	5.513933556446702
a3	pepa3b13	DaPR130904_VB86_O1903.m	1391	16.610000610351562	IAQGVSGSIQDK		1	a3.a3	1.199999957179898E-7	68.5	2	1202.6387939453125	1202.637939453125	8.999999845400453E-4	0.7483548913726286
a3	pepa3b10	DaPR130904_VB86_O1903.m	1395	16.649999618530273	GMGSLDAMEK	M8:+15.99491	1	a3.a3	0.004699999932199717	33.0	2	1054.4561767578125	1054.454833984375	0.00139999995008111	1.3277002532114668
a3	pepa3b26	DaPR130904_VB86_O1903.m	1577	17.5	TMSAQIEGGVHGLHSYEK	M2:+15.99491	1	a3.a3	0.003800000064074993	32.599998474121094	3	1959.922607421875	1959.92333984375	-6.99999975040555E-4	-0.35715681364168084
a3	pepa3b12	DaPR130904_VB86_O1903.m	2496	21.459999084472656	HGFSGIPITETGTMGSK		1	a3.a3	6.99999975040555E-4	33.70000076293945	2	1719.8419189453125	1719.8375244140625	0.0044999998062849045	2.6165261208718107
a3	pepa3b31	DaPR130904_VB86_O1903.m	2685	22.200000762939453	YPHLQVIGGNVVTAAQAK		1	a3.a3	0.0012000000569969416	35.70000076293945	3	1866.02685546875	1866.0235595703125	0.0032999999821186066	1.7684664082582615
a3	pepa3b14	DaPR130904_VB86_O1903.m	3431	25.010000228881836	IELVVAPAGVTLK		1	a3.a3	0.008200000040233135	39.599998474121094	2	1309.8131103515625	1309.8094482421875	0.003800000064074993	2.9011854122557548
a3	pepa3b16	DaPR130904_VB86_O1903.m	4051	27.729999542236328	LPIVNDCDELVAIIAR	C7:+57.02146	1	a3.a3	0.01899999938905239	35.29999923706055	2	1810.9776611328125	1810.9736328125	0.004100000020116568	2.2639755465401983
a4	pepa4b30	DaPR130904_VB86_O1903.m	723	12.65999984741211	VHFEESSK		1	a4.a1	0.008200000040233135	30.700000762939453	2	962.4589233398438	962.4581909179688	6.99999975040555E-4	0.7273042939900718
a4	pepa4b10	DaPR130904_VB86_O1903.m	1170	15.5	FQDMMGH	M5:+15.99491	1	a4.a1	0.0044999998062849045	26.5	2	881.3297119140625	881.3284912109375	0.0012000000569969416	1.3615809189921366
a4	pepa4b29	DaPR130904_VB86_O1903.m	1674	17.93000030517578	VEYSEEELK		1	a4.a1	6.200000061653554E-4	42.099998474121094	2	1125.5313720703125	1125.5313720703125	-0.0	-0.0
a4	pepa4b21	DaPR130904_VB86_O1903.m	1856	18.709999084472656	QIILEKEETEELKR		1	a4.a1	0.04699999839067459	24.799999237060547	2	1757.9659423828125	1757.96484375	0.0012000000569969416	0.6826075397714799
a4	pepa4b15	DaPR130904_VB86_O1903.m	1891	18.860000610351562	LVPQEEELDDQK		1	a4.a1	0.006399999838322401	31.399999618530273	2	1442.7021484375	1442.701416015625	7.999999797903001E-4	0.5545152800914946
a4	pepa4b13	DaPR130904_VB86_O1903.m	1998	19.360000610351562	IMLFTNEDNPHGNDSAK	M2:+15.99491	1	a4.a1	1.2000000424450263E-5	47.20000076293945	2	1918.8609619140625	1918.8603515625	6.000000284984708E-4	0.3126856146722191
a4	pepa4b12	DaPR130904_VB86_O1903.m	2214	20.309999465942383	IMLFTNEDNPHGNDSAK		1	a4.a1	3.699999942909926E-4	31.299999237060547	2	1902.86865234375	1902.865478515625	0.0031999999191612005	1.6816742724543174
a4	pepa4b17	DaPR130904_VB86_O1903.m	2305	20.709999084472656	KQELLEALTK		1	a4.a1	0.007199999876320362	31.399999618530273	2	1172.68994140625	1172.6888427734375	0.0010000000474974513	0.852741162892304
a4	pepa4b27	DaPR130904_VB86_O1903.m	2454	21.309999465942383	TSTGGLLLPSDTK		1	a4.a1	0.02500000037252903	31.299999237060547	2	1289.6959228515625	1289.695068359375	7.999999797903001E-4	0.6203016506901764
a4	pepa4b23	DaPR130904_VB86_O1903.m	2488	21.450000762939453	SDSFENPVLQQH		1	a4.a1	7.500000356230885E-5	33.5	2	1400.6453857421875	1400.64453125	8.999999845400453E-4	0.6425613097827495
a4	pepa4b28	DaPR130904_VB86_O1903.m	2519	21.559999465942383	VALVPQEEELDDQK		1	a4.a1	1.900000061141327E-4	30.0	2	1612.8084716796875	1612.806884765625	0.0015999999595806003	0.9920592320717394
a4	pepa4b20	DaPR130904_VB86_O1903.m	2540	21.649999618530273	QIILEKEETEELKR	Q1:-17.02655	1	a4.a1	2.500000118743628E-4	35.400001525878906	2	1740.9395751953125	1740.938232421875	0.00139999995008111	0.8041640559145657
a4	pepa4b24	DaPR130904_VB86_O1903.m	2553	21.700000762939453	SDSFENPVLQQHFR		1	a4.a1	6.000000284984708E-4	37.29999923706055	2	1703.816162109375	1703.81396484375	0.002199999988079071	1.291220774963436
a4	pepa4b11	DaPR130904_VB86_O1903.m	2842	22.809999465942383	LGSLVDEFK		1	a4.a1	0.006399999838322401	39.29999923706055	2	1007.540283203125	1007.5411987304688	-8.999999845400453E-4	-0.8932637054187674
a4	pepa4b26	DaPR130904_VB86_O1903.m	2951	23.229999542236328	TFNTSTGGLLLPSDTK		1	a4.a1	0.0010000000474974513	47.70000076293945	2	1651.85888671875	1651.854248046875	0.004800000227987766	2.9058255192086144
a4	pepa4a7	DaPR130904_VB86_O1903.m	3169	24.030000686645508	FDDPGLMLMGFK	M7:+15.99491 - M9:+15.99491	1	a4.a1	5.099999834783375E-4	56.29999923706055	2	1402.6385498046875	1402.6385498046875	0.0	0.0
a4	pepa4b18	DaPR130904_VB86_O1903.m	3242	24.329999923706055	NIYVLQELDNPGAK		1	a4.a1	1.500000071246177E-4	50.5	2	1573.8238525390625	1573.822509765625	0.00139999995008111	0.8895538991176325
a4	pepa4b16	DaPR130904_VB86_O1903.m	3316	24.579999923706055	KPGGFDISLFYR		1	a4.a1	4.099999932805076E-5	59.0	2	1399.7398681640625	1399.7373046875	0.0026000000070780516	1.857491400972926
a4	pepa4b16	DaPR130904_VB86_O1903.m	3318	24.579999923706055	KPGGFDISLFYR		1	a4.a1	0.008200000040233135	36.70000076293945	3	1399.737548828125	1399.7373046875	3.000000142492354E-4	0.2143259404779615
a4	pepa4a2	DaPR130904_VB86_O1903.m	3417	24.959999084472656	DIISIAEDEDLR		1	a4.a1	4.999999873689376E-5	56.70000076293945	2	1388.6937255859375	1388.6907958984375	0.003000000026077032	2.1603081369428465
a4	pepa4a5	DaPR130904_VB86_O1903.m	3487	25.25	DTGIFLDLMHLK	M9:+15.99491	1	a4.a1	1.5999999595806003E-4	39.0	2	1418.734130859375	1418.7352294921875	-0.0010999999940395355	-0.7753384642695185
a4	pepa4a6	DaPR130904_VB86_O1903.m	3719	26.200000762939453	FDDPGLMLMGFK	M7:+15.99491	1	a4.a1	5.100000180391362E-6	46.599998474121094	2	1386.647216796875	1386.6435546875	0.003599999938160181	2.5961970731342654
a4	pepa4a6	DaPR130904_VB86_O1903.m	3585	25.649999618530273	FDDPGLMLMGFK	M9:+15.99491	1	a4.a1	3.7999998703242E-9	59.70000076293945	2	1386.6468505859375	1386.6435546875	0.0032999999821186066	2.379847345024662
a4	pepa4a3	DaPR130904_VB86_O1903.m	3741	26.299999237060547	DSLIFLVDASK		1	a4.a1	4.600000102072954E-4	45.29999923706055	2	1207.656982421875	1207.6573486328125	-3.000000142492354E-4	-0.24841484597337568
a4	pepa4a9	DaPR130904_VB86_O1903.m	3750	26.329999923706055	FDDPGLMLMGFKPL	M7:+15.99491 - M9:+15.99491	1	a4.a1	2.099999983329326E-4	49.0	2	1612.777587890625	1612.775390625	0.002300000051036477	1.426113062244307
a4	pepa4b25	DaPR130904_VB86_O1903.m	3839	26.729999542236328	STLFSALLIK		1	a4.a1	6.799999937356915E-6	48.400001525878906	2	1092.6685791015625	1092.666748046875	0.0019000000320374966	1.7388650614963048
a4	pepa4b22	DaPR130904_VB86_O1903.m	3866	26.850000381469727	QLVFLPFADDK		1	a4.a1	0.008100000210106373	34.70000076293945	2	1292.69140625	1292.6888427734375	0.0024999999441206455	1.9339533702147118
a4	pepa4a4	DaPR130904_VB86_O1903.m	4016	27.530000686645508	DTGIFLDLMHLK		1	a4.a1	5.400000009103678E-5	44.79999923706055	2	1402.7432861328125	1402.7403564453125	0.003000000026077032	2.138670932430674
a4	pepa4b19	DaPR130904_VB86_O1903.m	4045	27.700000762939453	QELLEALTK	Q1:-17.02655	1	a4.a1	2.300000051036477E-4	32.099998474121094	2	1027.567626953125	1027.5673828125	1.9999999494757503E-4	0.19463443302391098
a4	pepa4a8	DaPR130904_VB86_O1903.m	4048	27.709999084472656	FDDPGLMLMGFKPL	M9:+15.99491	1	a4.a1	0.0031999999191612005	41.599998474121094	2	1596.778076171875	1596.780517578125	-0.002300000051036477	-1.4403983676635421
a4	pepa4a1	DaPR130904_VB86_O1903.m	4108	28.030000686645508	DLLAVVFYGTEK		1	a4.a1	4.70000013592653E-5	45.599998474121094	2	1354.7274169921875	1354.7257080078125	0.0017000000225380063	1.254866584792235
a4	pepa4b14	DaPR130904_VB86_O1903.m	4113	28.030000686645508	IQVTPPGFQLVFLPFADDK		1	a4.a1	3.800000122282654E-4	40.900001525878906	2	2132.14697265625	2132.14306640625	0.0038999998942017555	1.8291454994974832
a5	pepa5b25	DaPR130904_VB86_O1903.m	742	12.800000190734863	VDEEQMK		1	a5.a1	0.04100000113248825	30.0	2	878.3938598632812	878.392822265625	0.0010000000474974513	1.1384428721971642
a5	pepa5a8	DaPR130904_VB86_O1903.m	1090	15.029999732971191	EEASGSSVTAEEAK		1	a5.a1	5.200000014156103E-4	38.20000076293945	2	1394.6329345703125	1394.6285400390625	0.004399999976158142	3.154961948530683
a5	pepa5a8	DaPR130904_VB86_O1903.m	1003	14.510000228881836	EEASGSSVTAEEAK		1	a5.a1	7.79999973019585E-5	46.70000076293945	2	1394.62890625	1394.6285400390625	3.9999998989515007E-4	0.2868147169022845
a5	pepa5a5	DaPR130904_VB86_O1903.m	1144	15.359999656677246	EDGSGDRGDGPFR		1	a5.a1	0.04699999839067459	29.0	2	1364.5826416015625	1364.5830078125	-3.000000142492354E-4	-0.21984739113097382
a5	pepa5a4	DaPR130904_VB86_O1903.m	1415	16.75	DVIQHETIGK		1	a5.a1	0.0020000000949949026	41.599998474121094	2	1139.6075439453125	1139.60595703125	0.0017000000225380063	1.4917437137364746
a5	pepa5b18	DaPR130904_VB86_O1903.m	1598	17.579999923706055	KVITMFVQR	M5:+15.99491	1	a5.a1	0.0013000000035390258	43.29999923706055	2	1137.6424560546875	1137.645263671875	-0.00279999990016222	-2.4612240648063817
a5	pepa5b14	DaPR130904_VB86_O1903.m	1929	19.010000228881836	LGGHGPSFPLK		1	a5.a1	0.017999999225139618	38.79999923706055	2	1109.612060546875	1109.610595703125	0.001500000013038516	1.3518256033667502
a5	pepa5b19	DaPR130904_VB86_O1903.m	1989	19.309999465942383	MLNPPAEVTTK		1	a5.a1	0.009999999776482582	46.70000076293945	2	1200.6304931640625	1200.6297607421875	7.999999797903001E-4	0.666316966269242
a5	pepa5b26	DaPR130904_VB86_O1903.m	2024	19.479999542236328	VITMFVQR	M4:+15.99491	1	a5.a1	0.023000000044703484	39.20000076293945	2	1009.5514526367188	1009.55029296875	0.0010999999940395355	1.0895940516294669
a5	pepa5b24	DaPR130904_VB86_O1903.m	2069	19.729999542236328	TWTVVDAK		1	a5.a1	0.002099999925121665	34.099998474121094	2	919.4898071289062	919.48876953125	0.0010000000474974513	1.0875609149715286
a5	pepa5b17	DaPR130904_VB86_O1903.m	2073	19.729999542236328	KVITMFVQR		1	a5.a1	9.200000204145908E-4	47.0	2	1121.6512451171875	1121.650390625	8.999999845400453E-4	0.8023890439146124
a5	pepa5b20	DaPR130904_VB86_O1903.m	2297	20.68000030517578	RHIEIFTDLSSR		1	a5.a1	4.600000102072954E-4	43.099998474121094	3	1473.7840576171875	1473.78125	0.00279999990016222	1.8998748288880862
a5	pepa5a3	DaPR130904_VB86_O1903.m	2409	21.149999618530273	DQVTAQEIFQDNHEDGPTAK		1	a5.a1	2.9000000722589903E-5	51.900001525878906	3	2243.025390625	2243.021484375	0.003800000064074993	1.6941434090337448
a5	pepa5a1	DaPR130904_VB86_O1903.m	2429	21.229999542236328	ANPQVGVAFPH		1	a5.a1	7.200000254670158E-5	47.20000076293945	2	1136.5838623046875	1136.5850830078125	-0.0012000000569969416	-1.0557943043043554
a5	pepa5b13	DaPR130904_VB86_O1903.m	2440	21.280000686645508	LFQCLLHR	C4:+57.02146	1	a5.a1	0.019999999552965164	43.0	2	1086.589599609375	1086.588134765625	0.001500000013038516	1.3804678746672154
a5	pepa5a7	DaPR130904_VB86_O1903.m	2603	21.899999618530273	EDIIQGFR		1	a5.a1	0.0015999999595806003	31.700000762939453	2	977.5074462890625	977.5054931640625	0.0019000000320374966	1.9437231251636604
a5	pepa5a6	DaPR130904_VB86_O1903.m	2627	21.979999542236328	EDIIQGFR	E1:-18.01056	1	a5.a1	0.012000000104308128	32.400001525878906	2	959.4965209960938	959.494873046875	0.0015999999595806003	1.6675440427313613
a5	pepa5b11	DaPR130904_VB86_O1903.m	2673	22.15999984741211	HIEIFTDLSSR		1	a5.a1	6.599999778700294E-6	49.900001525878906	2	1317.6783447265625	1317.68017578125	-0.0017999999690800905	-1.3660370719418875
a5	pepa5b16	DaPR130904_VB86_O1903.m	2710	22.299999237060547	IWNMLNPPAEVTTK	M4:+15.99491	1	a5.a1	0.004000000189989805	46.5	2	1629.8380126953125	1629.8309326171875	0.0071000000461936	4.35628009267955
a5	pepa5b10	DaPR130904_VB86_O1903.m	2795	22.6299991607666	FFMGNQVLK		1	a5.a1	0.002099999925121665	34.0	2	1083.567626953125	1083.5660400390625	0.0017000000225380063	1.5688937819394204
a5	pepa5a9	DaPR130904_VB86_O1903.m	2809	22.68000030517578	ETVYCLNDDDETEVLK	C5:+57.02146	1	a5.a1	6.200000061653554E-4	32.0	2	1942.8594970703125	1942.859130859375	5.000000237487257E-4	0.25735269006742817
a5	pepa5b22	DaPR130904_VB86_O1903.m	2830	22.760000228881836	SQLDIIIH		1	a5.a1	0.03999999910593033	28.799999237060547	2	938.5321044921875	938.531005859375	0.0010999999940395355	1.172044383373685
a5	pepa5b21	DaPR130904_VB86_O1903.m	2973	23.299999237060547	SIPGIESPFEQAK		1	a5.a1	0.010999999940395355	29.5	2	1402.722412109375	1402.7216796875	7.999999797903001E-4	0.5703198227951571
a5	pepa5b23	DaPR130904_VB86_O1903.m	3214	24.209999084472656	SQLDIIIHSLK		1	a5.a1	3.7999998880877683E-7	61.79999923706055	2	1266.743408203125	1266.741943359375	0.00139999995008111	1.1051974377420057
a5	pepa5b15	DaPR130904_VB86_O1903.m	3323	24.600000381469727	IWNMLNPPAEVTTK		1	a5.a1	0.0031999999191612005	33.20000076293945	2	1613.8466796875	1613.8360595703125	0.010999999940395355	6.816057848728532
a5	pepa5a2	DaPR130904_VB86_O1903.m	3965	27.309999465942383	DDEAAAVALSSLIH		1	a5.a1	4.300000000512227E-6	49.099998474121094	2	1411.70849609375	1411.706787109375	0.0017999999690800905	1.2750522881354056
a5	pepa5b12	DaPR130904_VB86_O1903.m	4076	27.8799991607666	HLMLPDFDLLEDIESK	M3:+15.99491	1	a5.a1	6.99999975040555E-4	41.099998474121094	3	1930.9476318359375	1930.9471435546875	6.000000284984708E-4	0.3107283544768235
a6	pepa6a6	DaPR130904_VB86_O1903.m	765	12.930000305175781	CAGGHDDATLAR	C1:+57.02146	1	a6.a1	0.00279999990016222	30.0	2	1243.547607421875	1243.548828125	-0.0012000000569969416	-0.9649802483480118
a6	pepa6b18	DaPR130904_VB86_O1903.m	770	12.960000038146973	VLHNAQEVEK		1	a6.a1	0.003000000026077032	41.20000076293945	2	1166.615478515625	1166.6168212890625	-0.0013000000035390258	-1.1143333267752649
a6	pepa6b17	DaPR130904_VB86_O1903.m	905	13.90999984741211	VADNPSYNTK		1	a6.a1	2.899999963119626E-4	39.599998474121094	2	1108.528076171875	1108.52734375	7.999999797903001E-4	0.7216781654514782
a6	pepa6b13	DaPR130904_VB86_O1903.m	909	13.930000305175781	PNNSGEAPSSPTPK		1	a6.a1	1.6999999934341758E-4	48.20000076293945	2	1382.6544189453125	1382.6551513671875	-6.000000284984708E-4	-0.4339477041004642
a6	pepa6a1	DaPR130904_VB86_O1903.m	1024	14.630000114440918	AADETLCQTK	C7:+57.02146	1	a6.a1	5.500000042957254E-6	45.29999923706055	2	1136.526611328125	1136.525634765625	0.0010000000474974513	0.8798746081109485
a6	pepa6b14	DaPR130904_VB86_O1903.m	1366	16.510000228881836	SEAHTADGISIR		1	a6.a1	3.100000034450545E-9	62.20000076293945	2	1256.6229248046875	1256.6234130859375	-3.9999998989515007E-4	-0.3183133353475048
a6	pepa6a9	DaPR130904_VB86_O1903.m	1677	17.93000030517578	LTTTGQVTSPVK		1	a6.a1	6.600000197067857E-4	42.599998474121094	2	1231.6888427734375	1231.689697265625	-7.999999797903001E-4	-0.649514225511763
a6	pepa6b12	DaPR130904_VB86_O1903.m	1888	18.850000381469727	NLQDVVER		1	a6.a1	0.014000000432133675	39.20000076293945	2	972.5119018554688	972.5112915039062	6.000000284984708E-4	0.6169594468878831
a6	pepa6b15	DaPR130904_VB86_O1903.m	2085	19.799999237060547	TGKPLPFGTLGVHK		1	a6.a1	0.019999999552965164	35.400001525878906	3	1451.835693359375	1451.8372802734375	-0.0015999999595806003	-1.1020518492811109
a6	pepa6a3	DaPR130904_VB86_O1903.m	2187	20.200000762939453	ADFTVVAGDEGSSTTGGSSEENK		1	a6.a1	0.008999999612569809	25.5	2	2244.978759765625	2244.974365234375	0.0044999998062849045	2.0044771450274914
a6	pepa6a8	DaPR130904_VB86_O1903.m	2408	21.149999618530273	GSAGDGFHGDVYLTVK		1	a6.a1	9.7999996796716E-5	39.0	2	1622.7841796875	1622.78125	0.002899999963119626	1.7870553798422468
a6	pepa6b21	DaPR130904_VB86_O1903.m	2410	21.15999984741211	VVPNPFSESGGDMK	M13:+15.99491	1	a6.a1	0.023000000044703484	27.899999618530273	2	1479.6759033203125	1479.6788330078125	-0.002899999963119626	-1.959884738787984
a6	pepa6a7	DaPR130904_VB86_O1903.m	2442	21.280000686645508	EDEQQQALQDIASR		1	a6.a1	0.013000000268220901	35.5	2	1630.7679443359375	1630.76708984375	7.999999797903001E-4	0.4905666693745648
a6	pepa6a5	DaPR130904_VB86_O1903.m	2677	22.15999984741211	ALDLADMITR	M7:+15.99491	1	a6.a1	3.800000122282654E-4	46.900001525878906	2	1134.5850830078125	1134.582763671875	0.002400000113993883	2.1153151544685116
a6	pepa6b10	DaPR130904_VB86_O1903.m	2947	23.209999084472656	LYLPPSTPDFSR		1	a6.a1	0.008200000040233135	35.599998474121094	2	1392.724609375	1392.7161865234375	0.00839999970048666	6.031379387824254
a6	pepa6b16	DaPR130904_VB86_O1903.m	3285	24.459999084472656	TQIIQDFLR		1	a6.a1	0.03099999949336052	35.599998474121094	2	1133.6334228515625	1133.6318359375	0.0017000000225380063	1.4996050469349482
a6	pepa6a2	DaPR130904_VB86_O1903.m	3298	24.510000228881836	AAVWEITGAEFSK		1	a6.a1	5.700000201613875E-6	46.20000076293945	2	1408.7135009765625	1408.7110595703125	0.002400000113993883	1.7036851508257025
a6	pepa6b20	DaPR130904_VB86_O1903.m	3320	24.579999923706055	VIQEGLEGLVLK		1	a6.a1	0.02199999988079071	44.599998474121094	2	1297.7744140625	1297.77294921875	0.001500000013038516	1.1558262282639697
a6	pepa6a4	DaPR130904_VB86_O1903.m	3470	25.18000030517578	ALDLADMITR		1	a6.a1	1.4000000373926014E-4	57.900001525878906	2	1118.5894775390625	1118.5877685546875	0.0017000000225380063	1.5197734771716251
a6	pepa6b11	DaPR130904_VB86_O1903.m	3567	25.579999923706055	IYYPDFIVPDPK		1	a6.a1	0.007400000002235174	42.900001525878906	2	1466.7615966796875	1466.7569580078125	0.004600000102072954	3.1361706361501054
a6	pepa6b19	DaPR130904_VB86_O1903.m	3859	26.809999465942383	VLLDIFTGVR		1	a6.a1	7.399999885819852E-4	54.0	2	1132.674072265625	1132.6728515625	0.0012000000569969416	1.0594409986445468
a7	pepa7b14	DaPR130904_VB86_O1903.m	564	11.430000305175781	PSIQAHR		1	a7.a1	0.020999999716877937	35.900001525878906	2	808.441650390625	808.4428100585938	-0.0012000000569969416	-1.4843351218745686
a7	pepa7b15	DaPR130904_VB86_O1903.m	588	11.649999618530273	RPPLMASGK	M5:+15.99491	1	a7.a1	3.9999998989515007E-4	30.200000762939453	2	972.5301513671875	972.5299072265625	1.9999999494757503E-4	0.20564919748116564
a7	pepa7b18	DaPR130904_VB86_O1903.m	996	14.479999542236328	SQHLHEVLSR		1	a7.a1	0.0066999997943639755	32.099998474121094	3	1205.6400146484375	1205.6390380859375	0.0010000000474974513	0.8294356900428864
a7	pepa7b11	DaPR130904_VB86_O1903.m	1334	16.350000381469727	IIEESTHCGPQAVR	C8:+57.02146	1	a7.a1	5.900000178371556E-5	35.29999923706055	2	1596.7852783203125	1596.7802734375	0.004999999888241291	3.1313011385576823
a7	pepa7a8	DaPR130904_VB86_O1903.m	1406	16.700000762939453	FKEEVNHYSNEINK		1	a7.a1	7.200000109151006E-4	46.20000076293945	3	1750.841064453125	1750.83984375	0.0012000000569969416	0.685385394489736
a7	pepa7a2	DaPR130904_VB86_O1903.m	1517	17.209999084472656	CLLNETTNNK	C1:+57.02146	1	a7.a1	0.012000000104308128	36.099998474121094	2	1206.5767822265625	1206.5787353515625	-0.0019000000320374966	-1.5747004123057837
a7	pepa7b19	DaPR130904_VB86_O1903.m	1594	17.559999465942383	TALSAVDMTQR	M8:+15.99491	1	a7.a1	6.200000061653554E-4	45.400001525878906	2	1208.593505859375	1208.5943603515625	-7.999999797903001E-4	-0.6619259579844405
a7	pepa7a3	DaPR130904_VB86_O1903.m	1905	18.93000030517578	DLDNAGELGR		1	a7.a1	0.024000000208616257	38.5	2	1059.508056640625	1059.5069580078125	0.0012000000569969416	1.1326023372732708
a7	pepa7b10	DaPR130904_VB86_O1903.m	2035	19.510000228881836	LLALMAQEQK	M5:+15.99491	1	a7.a1	0.01899999938905239	38.099998474121094	2	1160.63916015625	1160.634765625	0.004399999976158142	3.7910289321626074
a7	pepa7b20	DaPR130904_VB86_O1903.m	2311	20.729999542236328	VDDYSQEWAAQTEK		1	a7.a1	2.499999936844688E-5	41.400001525878906	2	1669.736328125	1669.734375	0.0019000000320374966	1.1379055617978138
a7	pepa7a7	DaPR130904_VB86_O1903.m	2403	21.1299991607666	FLEENPDPSASEIR		1	a7.a1	0.0052999998442828655	37.099998474121094	2	1603.7613525390625	1603.76025390625	0.0010999999940395355	0.6858880505114685
a7	pepa7b13	DaPR130904_VB86_O1903.m	2772	22.549999237060547	NGDILLLNR		1	a7.a1	0.013000000268220901	39.400001525878906	2	1027.591552734375	1027.58984375	0.0017000000225380063	1.6543565829087694
a7	pepa7a1	DaPR130904_VB86_O1903.m	2876	22.959999084472656	AALNLPEAASYDEVR		1	a7.a1	3.1999999191612005E-4	27.600000381469727	2	1618.8104248046875	1618.8076171875	0.002899999963119626	1.7914420047998394
a7	pepa7a5	DaPR130904_VB86_O1903.m	3029	23.5	EGELLCGVLDK	C6:+57.02146	1	a7.a1	0.026000000536441803	33.099998474121094	2	1232.617431640625	1232.6195068359375	-0.002099999925121665	-1.7036886999397263
a7	pepa7b17	DaPR130904_VB86_O1903.m	3504	25.309999465942383	SLPCFEPYEFTPR	C4:+57.02146	1	a7.a1	3.3000000985339284E-4	33.79999923706055	2	1642.7552490234375	1642.7574462890625	-0.002099999925121665	-1.278338399783546
a7	pepa7b16	DaPR130904_VB86_O1903.m	3572	25.600000381469727	SFLSTLPGQSLIDK		1	a7.a1	3.5000000934815034E-5	43.70000076293945	2	1505.8232421875	1505.8214111328125	0.0019000000320374966	1.2617698340523316
a7	pepa7a9	DaPR130904_VB86_O1903.m	3809	26.600000381469727	GFTLGVEDILVK		1	a7.a1	0.028999999165534973	27.200000762939453	2	1290.7310791015625	1290.7308349609375	3.000000142492354E-4	0.23242647198268457
a7	pepa7a4	DaPR130904_VB86_O1903.m	3817	26.6299991607666	DVFAVYGIAVDPR		1	a7.a1	1.700000029813964E-5	47.70000076293945	2	1421.7529296875	1421.7430419921875	0.009999999776482582	7.033619635282542
a7	pepa7b21	DaPR130904_VB86_O1903.m	3883	26.93000030517578	VLEVGALQAVYELER		1	a7.a1	1.8999999156221747E-5	52.79999923706055	2	1688.9285888671875	1688.9222412109375	0.006399999838322401	3.7893987551100494
a7	pepa7a6	DaPR130904_VB86_O1903.m	4005	27.479999542236328	FLDFLVVPPSR		1	a7.a1	0.02199999988079071	30.799999237060547	2	1289.7288818359375	1289.7257080078125	0.0032999999821186066	2.558683572506269
a7	pepa7b12	DaPR130904_VB86_O1903.m	4065	27.799999237060547	LLSPSILKPFPL		1	a7.a1	6.300000241026282E-4	40.70000076293945	2	1324.8240966796875	1324.8243408203125	-1.9999999494757503E-4	-0.15096340607973574
a8	pepa8b12	DaPR130904_VB86_O1903.m	709	12.550000190734863	KKEEPSQNDISPK		1	a8.a1	0.0017999999690800905	38.20000076293945	2	1499.7694091796875	1499.7703857421875	-0.0010000000474974513	-0.6667687647416667
a8	pepa8b12	DaPR130904_VB86_O1903.m	702	12.510000228881836	KKEEPSQNDISPK		1	a8.a1	0.02199999988079071	37.29999923706055	3	1499.77294921875	1499.7703857421875	0.0024999999441206455	1.6669217954210218
a8	pepa8b18	DaPR130904_VB86_O1903.m	970	14.3100004196167	SLHGDIPQK		1	a8.a1	0.023000000044703484	33.099998474121094	2	994.5308837890625	994.531982421875	-0.0012000000569969416	-1.2065977547295288
a8	pepa8b16	DaPR130904_VB86_O1903.m	1086	15.0	SDAGLESDTAMK	M11:+15.99491	1	a8.a1	0.007300000172108412	32.79999923706055	2	1240.5380859375	1240.53662109375	0.001500000013038516	1.2091541575902884
a8	pepa8b11	DaPR130904_VB86_O1903.m	1109	15.15999984741211	KEAQELSQNSAIK		1	a8.a1	0.003599999938160181	33.0	2	1445.759033203125	1445.7598876953125	-7.999999797903001E-4	-0.5533422158126001
a8	pepa8b15	DaPR130904_VB86_O1903.m	1323	16.280000686645508	QDAQSLHGDIPQK		1	a8.a1	2.099999983329326E-4	35.79999923706055	2	1436.714111328125	1436.7132568359375	8.999999845400453E-4	0.6264297905360102
a8	pepa8a4	DaPR130904_VB86_O1903.m	1420	16.760000228881836	EAQELSQNSAIK		1	a8.a1	0.01600000075995922	40.70000076293945	2	1317.6630859375	1317.6649169921875	-0.0017999999690800905	-1.3660528908889231
a8	pepa8a7	DaPR130904_VB86_O1903.m	1676	17.93000030517578	EQLGEEIDSK		1	a8.a1	0.001500000013038516	42.599998474121094	2	1147.5435791015625	1147.548095703125	-0.0044999998062849045	-3.9214040989956658
a8	pepa8b13	DaPR130904_VB86_O1903.m	1688	17.959999084472656	NEEPSEEEIDAPK		1	a8.a1	7.400000185953104E-7	37.0	2	1486.6531982421875	1486.65478515625	-0.0015999999595806003	-1.0762417580436723
a8	pepa8a3	DaPR130904_VB86_O1903.m	1808	18.510000228881836	DVESYIHR		1	a8.a1	0.041999999433755875	33.400001525878906	2	1018.4967041015625	1018.4957275390625	0.0010000000474974513	0.9818401986954808
a8	pepa8b14	DaPR130904_VB86_O1903.m	1859	18.709999084472656	QDAQSLHGDIPQK	Q1:-17.02655	1	a8.a1	3.100000030826777E-4	37.29999923706055	2	1419.687255859375	1419.6866455078125	6.000000284984708E-4	0.4226284936869676
a8	pepa8a5	DaPR130904_VB86_O1903.m	2268	20.549999237060547	EEYQLVQVEQK		1	a8.a1	4.4999999227002263E-4	41.900001525878906	2	1392.6966552734375	1392.7010498046875	-0.00430000014603138	-3.087525601157845
a8	pepa8a1	DaPR130904_VB86_O1903.m	2369	20.979999542236328	AAVIGDVIR		1	a8.a1	0.032999999821186066	45.400001525878906	2	913.547607421875	913.5469970703125	6.000000284984708E-4	0.6567806915491299
a8	pepa8b17	DaPR130904_VB86_O1903.m	2642	22.030000686645508	SDKTEEIAEEEETVFPK		1	a8.a1	1.900000061141327E-4	34.70000076293945	2	1980.9351806640625	1980.9288330078125	0.006399999838322401	3.2308075543555685
a8	pepa8a2	DaPR130904_VB86_O1903.m	2691	22.229999542236328	APQVLVLAPTR		1	a8.a1	1.5999999595806003E-4	43.5	2	1164.711669921875	1164.7103271484375	0.00139999995008111	1.2020155719823764
a8	pepa8a6	DaPR130904_VB86_O1903.m	3267	24.40999984741211	EGAFSNFPISEETIK		1	a8.a1	1.3000000035390258E-4	31.200000762939453	2	1668.8128662109375	1668.81201171875	8.999999845400453E-4	0.5393057925159068
a8	pepa8b10	DaPR130904_VB86_O1903.m	3465	25.149999618530273	LGVCFDVPTASVTEIQEK	C4:+57.02146	1	a8.a1	0.020999999716877937	26.700000762939453	2	1992.9957275390625	1992.9951171875	6.99999975040555E-4	0.35123015054266155
a8	pepa8a8	DaPR130904_VB86_O1903.m	3508	25.329999923706055	GAVEALAAALAH		1	a8.a1	8.199999683711212E-6	45.29999923706055	2	1093.6005859375	1093.6004638671875	1.9999999494757503E-4	0.18288214165558736
a8	pepa8a9	DaPR130904_VB86_O1903.m	3863	26.829999923706055	GLDIPEVDLVIQSSPPK		1	a8.a1	0.007899999618530273	28.899999618530273	2	1806.9888916015625	1806.9852294921875	0.003800000064074993	2.1029502632641317
a8	pepa8b19	DaPR130904_VB86_O1903.m	3977	27.350000381469727	TFSFAIPLIEK		1	a8.a1	3.300000025774352E-5	47.099998474121094	2	1265.715576171875	1265.71435546875	0.0012000000569969416	0.9480812568903262
a9	pepa9a9	DaPR130904_VB86_O1903.m	812	13.279999732971191	PSTEEPVR		1	a9.a1	0.02800000086426735	36.0	2	914.458740234375	914.4581909179688	5.000000237487257E-4	0.5467718794741246
a9	pepa9b16	DaPR130904_VB86_O1903.m	896	13.859999656677246	TREPVTDNVEK		1	a9.a1	9.500000160187483E-4	39.599998474121094	2	1287.6568603515625	1287.654296875	0.0026000000070780516	2.0191754987250654
a9	pepa9a3	DaPR130904_VB86_O1903.m	1253	15.949999809265137	DIQMAETSPEGTKPER	M4:+15.99491	1	a9.a1	0.009499999694526196	24.700000762939453	2	1804.841552734375	1804.838623046875	0.003000000026077032	1.6621984856532608
a9	pepa9a2	DaPR130904_VB86_O1903.m	1617	17.68000030517578	DIQMAETSPEGTKPER		1	a9.a1	1.2000000424450263E-5	43.400001525878906	2	1788.841552734375	1788.84375	-0.002099999925121665	-1.173942623620238
a9	pepa9b14	DaPR130904_VB86_O1903.m	1669	17.899999618530273	TEEEVMTQFMK	M6:+15.99491 - M10:+15.99491	1	a9.a1	0.02800000086426735	34.70000076293945	2	1404.6036376953125	1404.6025390625	0.0010999999940395355	0.7831396878819036
a9	pepa9a4	DaPR130904_VB86_O1903.m	1723	18.110000610351562	DSNELSDSAGEEDSADLKR		1	a9.a1	0.012000000104308128	30.200000762939453	2	2037.887939453125	2037.884765625	0.0031999999191612005	1.5702555773215128
a9	pepa9a1	DaPR130904_VB86_O1903.m	1894	18.860000610351562	AMGEHLAQYWK	M2:+15.99491	1	a9.a1	0.010999999940395355	28.200000762939453	2	1349.6300048828125	1349.631103515625	-0.0010999999940395355	-0.8150375248274652
a9	pepa9a6	DaPR130904_VB86_O1903.m	2010	19.40999984741211	LLQPPEAPR		1	a9.a1	0.005400000140070915	36.79999923706055	2	1020.5852661132812	1020.5841064453125	0.0012000000569969416	1.1757973198079026
a9	pepa9b15	DaPR130904_VB86_O1903.m	2072	19.729999542236328	TPESTQIGQYGNGLK		1	a9.a1	1.1000000085914508E-4	47.599998474121094	2	1592.7911376953125	1592.7918701171875	-6.99999975040555E-4	-0.4394798769214294
a9	pepa9b13	DaPR130904_VB86_O1903.m	2153	20.059999465942383	TEEEVMTQFMK	M6:+15.99491	1	a9.a1	0.009999999776482582	30.299999237060547	2	1388.603759765625	1388.607666015625	-0.003800000064074993	-2.736554144900014
a9	pepa9b12	DaPR130904_VB86_O1903.m	2229	20.3799991607666	SVAVSDEEEVEEEAER		1	a9.a1	7.000000186963007E-5	44.5	2	1806.78857421875	1806.7879638671875	6.000000284984708E-4	0.33208104132720206
a9	pepa9a5	DaPR130904_VB86_O1903.m	2354	20.93000030517578	FDYVPTDTTPR		1	a9.a1	0.0010999999940395355	33.900001525878906	2	1311.6239013671875	1311.6219482421875	0.0020000000949949026	1.5248296947723903
a9	pepa9b11	DaPR130904_VB86_O1903.m	2776	22.549999237060547	QYEVGLQNLCNSYQSR	C10:+57.02146	1	a9.a1	0.004000000189989805	28.100000381469727	2	1958.9058837890625	1958.9029541015625	0.003000000026077032	1.5314694481396407
a9	pepa9a7	DaPR130904_VB86_O1903.m	3204	24.18000030517578	LMDNGEPELDIISNPR		1	a9.a1	0.0032999999821186066	30.200000762939453	2	1812.8848876953125	1812.880126953125	0.004900000058114529	2.7028814455315753
a9	pepa9a8	DaPR130904_VB86_O1903.m	3366	24.760000228881836	PAPLVQQLSPSLLPNSK		1	a9.a1	2.6000000070780516E-4	47.599998474121094	2	1789.0260009765625	1789.022216796875	0.003800000064074993	2.1240653293163905
a9	pepa9b10	DaPR130904_VB86_O1903.m	3516	25.360000610351562	QLSAMNSDELISFPLK	M5:+15.99491	1	a9.a1	0.0024999999441206455	35.79999923706055	2	1808.92236328125	1808.9100341796875	0.012000000104308128	6.633829144383038
a9	pepa9b17	DaPR130904_VB86_O1903.m	3683	26.049999237060547	YFLPPSFPISK		1	a9.a1	0.027000000700354576	28.0	2	1295.707763671875	1295.703857421875	0.0038999998942017555	3.0099469657841222
a9	pepa9b17	DaPR130904_VB86_O1903.m	3523	25.399999618530273	YFLPPSFPISK		1	a9.a1	0.002199999988079071	33.79999923706055	2	1295.7041015625	1295.703857421875	3.000000142492354E-4	0.2315343992616955
b10	pepb10a7	DaPR130904_VB86_O1903.m	633	11.979999542236328	GREEYEGPNK		1	b10.a1	9.999999747378752E-5	35.0	2	1178.54443359375	1178.5440673828125	3.9999998989515007E-4	0.3394018102211725
b10	pepb10b10	DaPR130904_VB86_O1903.m	961	14.260000228881836	MGGGGAMNMGDPYGSGGQK	M1:+15.99491 - M7:+15.99491 - M9:+15.99491	1	b10.a1	0.026000000536441803	28.899999618530273	2	1819.7069091796875	1819.704833984375	0.002199999988079071	1.2089872747449995
b10	pepb10b14	DaPR130904_VB86_O1903.m	1027	14.649999618530273	SPPPGMGLNQNR	M6:+15.99491	1	b10.a1	0.017000000923871994	27.399999618530273	2	1283.6151123046875	1283.616455078125	-0.00139999995008111	-1.09066843490714
b10	pepb10a6	DaPR130904_VB86_O1903.m	1217	15.75	GMGPGTPAGYGR	M2:+15.99491	1	b10.a1	6.0999998822808266E-5	43.5	2	1136.515869140625	1136.5157470703125	1.9999999494757503E-4	0.1759764398013235
b10	pepb10a9	DaPR130904_VB86_O1903.m	1545	17.329999923706055	MGGGGAMNMGDPYGSGGQK	M9:+15.99491	1	b10.a1	0.00430000014603138	28.200000762939453	2	1787.71337890625	1787.7149658203125	-0.0015999999595806003	-0.8949972395887076
b10	pepb10a5	DaPR130904_VB86_O1903.m	1582	17.510000228881836	GMGPGTPAGYGR		1	b10.a1	0.028999999165534973	26.700000762939453	2	1120.51806640625	1120.520751953125	-0.0027000000700354576	-2.4095939904095656
b10	pepb10b13	DaPR130904_VB86_O1903.m	1593	17.559999465942383	SPPPGMGLNQNR		1	b10.a1	0.041999999433755875	30.700000762939453	2	1267.6220703125	1267.62158203125	5.000000237487257E-4	0.3944395005862242
b10	pepb10a3	DaPR130904_VB86_O1903.m	1621	17.700000762939453	FATHAAALSVR		1	b10.a1	2.099999983329326E-5	49.70000076293945	2	1143.6270751953125	1143.6273193359375	-1.9999999494757503E-4	-0.174882141731021
b10	pepb10b11	DaPR130904_VB86_O1903.m	1701	18.030000686645508	MGYMDPR		1	b10.a1	0.0035000001080334187	30.600000381469727	2	869.3646240234375	869.3648071289062	-1.9999999494757503E-4	-0.2300530149225603
b10	pepb10a1	DaPR130904_VB86_O1903.m	1826	18.579999923706055	EEEMMIR		1	b10.a1	0.03500000014901161	30.600000381469727	2	937.4121704101562	937.4121704101562	-0.0	-0.0
b10	pepb10a2	DaPR130904_VB86_O1903.m	1953	19.15999984741211	FAQHGTFEYEYSQR		1	b10.a1	0.026000000536441803	26.600000381469727	3	1762.78466796875	1762.7823486328125	0.002300000051036477	1.3047555489878386
b10	pepb10a2	DaPR130904_VB86_O1903.m	1954	19.18000030517578	FAQHGTFEYEYSQR		1	b10.a1	5.3000000832525984E-8	45.099998474121094	2	1762.789306640625	1762.7823486328125	0.007000000216066837	3.9709951835494226
b10	pepb10a4	DaPR130904_VB86_O1903.m	2100	19.860000610351562	GIVEFASK		1	b10.a1	0.005499999970197678	35.20000076293945	2	850.4686889648438	850.46728515625	0.00139999995008111	1.6461537962908221
b10	pepb10b15	DaPR130904_VB86_O1903.m	2421	21.209999084472656	YGEPGEVFINK		1	b10.a1	3.000000142492354E-4	43.20000076293945	2	1252.623046875	1252.621337890625	0.0017999999690800905	1.4369865135071338
b10	pepb10b12	DaPR130904_VB86_O1903.m	3604	25.709999084472656	PVIVEPLEQLDDEDGLPEK		1	b10.a1	0.028999999165534973	20.200000762939453	2	2135.08154296875	2135.07568359375	0.00570000009611249	2.6696946342053196
b10	pepb10a8	DaPR130904_VB86_O1903.m	3789	26.5	LFVGNLPADITEDEFK		1	b10.a1	6.900000153109431E-5	47.20000076293945	2	1807.9158935546875	1807.9117431640625	0.00430000014603138	2.3784347672336392
b11	pepb11a8	DaPR130904_VB86_O1903.m	492	10.65999984741211	KTDVEERPR		1	b11.a1	0.04800000041723251	35.70000076293945	2	1129.595947265625	1129.596435546875	-3.9999998989515007E-4	-0.35410875716998597
b11	pepb11a4	DaPR130904_VB86_O1903.m	951	14.199999809265137	DPNNPYDK		1	b11.a1	0.010999999940395355	34.099998474121094	2	962.42041015625	962.4218139648438	-0.00139999995008111	-1.454663568268051
b11	pepb11a6	DaPR130904_VB86_O1903.m	999	14.5	EYNVNDDSMK	M9:+15.99491	1	b11.a1	6.000000284984708E-4	26.5	2	1230.494873046875	1230.4947509765625	1.9999999494757503E-4	0.162536243887955
b11	pepb11b13	DaPR130904_VB86_O1903.m	1102	15.109999656677246	VNNVNGNQVGHLK		1	b11.a1	4.200000148557592E-6	43.29999923706055	2	1392.7349853515625	1392.7347412109375	3.9999998989515007E-4	0.2872047189311606
b11	pepb11a7	DaPR130904_VB86_O1903.m	1298	16.18000030517578	GDSPLHSIR		1	b11.a1	0.01899999938905239	39.099998474121094	2	981.5125122070312	981.5115966796875	8.999999845400453E-4	0.9169529810800154
b11	pepb11b10	DaPR130904_VB86_O1903.m	1822	18.559999465942383	PVTMGDEGGLR		1	b11.a1	6.099999723119254E-7	41.900001525878906	2	1131.5499267578125	1131.5467529296875	0.0032999999821186066	2.9163620270877693
b11	pepb11a5	DaPR130904_VB86_O1903.m	1957	19.18000030517578	ELAAGAFGTK		1	b11.a1	0.02800000086426735	34.599998474121094	2	964.5115966796875	964.5101928710938	0.0013000000035390258	1.3478343859376611
b11	pepb11a1	DaPR130904_VB86_O1903.m	2227	20.3799991607666	AGGVGLNLSAASR		1	b11.a1	2.9999999242136255E-5	49.400001525878906	2	1172.6402587890625	1172.6385498046875	0.0017000000225380063	1.4497221013424428
b11	pepb11a3	DaPR130904_VB86_O1903.m	2249	20.459999084472656	AVLDLESER		1	b11.a1	0.020999999716877937	39.79999923706055	2	1031.538330078125	1031.5372314453125	0.0012000000569969416	1.1633124044544585
b11	pepb11a2	DaPR130904_VB86_O1903.m	2328	20.809999465942383	ASGFVFTR		1	b11.a1	1.500000071246177E-4	43.79999923706055	2	884.4641723632812	884.462890625	0.0013000000035390258	1.469818595351569
b11	pepb11b14	DaPR130904_VB86_O1903.m	2345	20.8799991607666	YLQTVQYGVHGNFPR		1	b11.a1	0.02500000037252903	30.5	2	1778.8984375	1778.897705078125	7.999999797903001E-4	0.449716685510686
b11	pepb11b12	DaPR130904_VB86_O1903.m	2465	21.360000610351562	VFIQHITLSDEER		1	b11.a1	0.003700000001117587	34.900001525878906	3	1586.8203125	1586.8177490234375	0.0026000000070780516	1.63849944877296
b11	pepb11b12	DaPR130904_VB86_O1903.m	2469	21.360000610351562	VFIQHITLSDEER		1	b11.a1	4.299999854993075E-4	39.599998474121094	2	1586.8172607421875	1586.8177490234375	-3.9999998989515007E-4	-0.2520768312185308
b11	pepb11a9	DaPR130904_VB86_O1903.m	3071	23.65999984741211	NDLYYNTITNFSEK		1	b11.a1	0.0026000000070780516	38.70000076293945	2	1721.8055419921875	1721.8021240234375	0.0035000001080334187	2.0327539728286315
b11	pepb11b11	DaPR130904_VB86_O1903.m	4042	27.65999984741211	TLTAIAVILTNFHDGR		1	b11.a1	0.004000000189989805	35.599998474121094	2	1741.9649658203125	1741.9599609375	0.004999999888241291	2.8703299733424164
b12	pepb12b12	DaPR130904_VB86_O1903.m	858	13.579999923706055	SPALSDANK		1	b12.a1	8.200000156648457E-4	36.400001525878906	2	902.4589233398438	902.4581909179688	6.99999975040555E-4	0.7756591741147855
b12	pepb12b11	DaPR130904_VB86_O1903.m	1103	15.130000114440918	SAKPEILR		1	b12.a1	0.03500000014901161	28.899999618530273	2	913.54736328125	913.5469970703125	3.9999998989515007E-4	0.43785376250803165
b12	pepb12b14	DaPR130904_VB86_O1903.m	1380	16.579999923706055	VDTCHTPFGK	C4:+57.02146	1	b12.a1	3.1999999191612005E-4	41.79999923706055	2	1161.533935546875	1161.5361328125	-0.002199999988079071	-1.894043522134842
b12	pepb12a4	DaPR130904_VB86_O1903.m	1896	18.8799991607666	GMTSESDSIGLTPGEK	M2:+15.99491	1	b12.a1	2.300000051036477E-5	42.900001525878906	2	1624.7354736328125	1624.737548828125	-0.0020000000949949026	-1.2309681009326359
b12	pepb12b15	DaPR130904_VB86_O1903.m	2390	21.059999465942383	VHVQFFDDSPTR		1	b12.a1	1.6999999934341758E-4	42.900001525878906	2	1447.690185546875	1447.6968994140625	-0.006599999964237213	-4.558965324100979
b12	pepb12a5	DaPR130904_VB86_O1903.m	2426	21.209999084472656	GTQTYSVLEGDPSENYSK		1	b12.a1	1.7999999499807018E-6	32.400001525878906	2	1974.8968505859375	1974.89306640625	0.003800000064074993	1.9241548460089155
b12	pepb12a6	DaPR130904_VB86_O1903.m	2605	21.899999618530273	LANLPEEVIQK		1	b12.a1	0.017000000923871994	29.799999237060547	2	1253.7109375	1253.71044921875	6.000000284984708E-4	0.478579427069752
b12	pepb12b10	DaPR130904_VB86_O1903.m	3032	23.510000228881836	ISEVVELLK		1	b12.a1	1.5999999595806003E-4	41.79999923706055	2	1029.6168212890625	1029.6195068359375	-0.0026000000070780516	-2.5252046895148257
b12	pepb12b13	DaPR130904_VB86_O1903.m	3085	23.709999084472656	TIVYWGIGR		1	b12.a1	0.029999999329447746	29.700000762939453	2	1064.5906982421875	1064.5892333984375	0.0015999999595806003	1.5029270533508934
b12	pepb12a2	DaPR130904_VB86_O1903.m	3151	23.950000762939453	FFIGQFSDDR		1	b12.a1	4.1000000783242285E-4	45.20000076293945	2	1231.5775146484375	1231.5745849609375	0.002899999963119626	2.354709165431184
b12	pepb12a3	DaPR130904_VB86_O1903.m	3276	24.43000030517578	FPDLTVELNR		1	b12.a1	0.0024999999441206455	43.79999923706055	2	1203.6395263671875	1203.63720703125	0.002300000051036477	1.91087483637149
b12	pepb12a1	DaPR130904_VB86_O1903.m	3299	24.510000228881836	AGFDSDYDQALADIR		1	b12.a1	3.4999999343199306E-7	54.70000076293945	2	1656.752197265625	1656.7503662109375	0.0017999999690800905	1.0864642047412196
b12	pepb12a9	DaPR130904_VB86_O1903.m	3533	25.43000030517578	LSDGIGVMLPQVLK	M8:+15.99491	1	b12.a1	0.023000000044703484	28.0	2	1485.8319091796875	1485.8349609375	-0.003000000026077032	-2.019066790691314
b12	pepb12a7	DaPR130904_VB86_O1903.m	3752	26.329999923706055	LDAIEDLMVVPDK		1	b12.a1	5.600000149570405E-4	41.0	2	1457.7562255859375	1457.7559814453125	1.9999999494757503E-4	0.13719716982349972
b12	pepb12a8	DaPR130904_VB86_O1903.m	3945	27.209999084472656	IIGIMEEVADGFK		1	b12.a1	0.01899999938905239	29.5	2	1421.735107421875	1421.73486328125	3.000000142492354E-4	0.21100981765113325
b13	pepb13a4	DaPR130904_VB86_O1903.m	548	11.210000038146973	IHEATGMPAGK	M7:+15.99491	1	b13.a1	0.026000000536441803	25.399999618530273	2	1127.552734375	1127.5517578125	0.0010000000474974513	0.8868772901720231
b13	pepb13a9	DaPR130904_VB86_O1903.m	648	12.109999656677246	QNEINNPK		1	b13.a1	0.03400000184774399	32.79999923706055	2	956.480712890625	956.47998046875	6.99999975040555E-4	0.7318501059452392
b13	pepb13a3	DaPR130904_VB86_O1903.m	924	14.029999732971191	IHEATGMPAGK		1	b13.a1	0.00279999990016222	38.70000076293945	2	1111.5582275390625	1111.556884765625	0.00139999995008111	1.2594946504931273
b13	pepb13a7	DaPR130904_VB86_O1903.m	1127	15.260000228881836	KIGEEEIQKPEEK		1	b13.a1	3.3000000985339284E-4	31.799999237060547	2	1556.8170166015625	1556.817138671875	0.0	0.0
b13	pepb13b10	DaPR130904_VB86_O1903.m	1158	15.430000305175781	QPTEEEASSK	Q1:-17.02655	1	b13.a1	2.8000000384054147E-5	38.79999923706055	2	1088.4744873046875	1088.474609375	-9.999999747378752E-5	-0.09187168594700369
b13	pepb13b13	DaPR130904_VB86_O1903.m	1174	15.510000228881836	VMQQQQQTTQQQLPQK	M2:+15.99491	1	b13.a1	8.59999970998615E-4	36.70000076293945	2	1957.97802734375	1957.9764404296875	0.0017000000225380063	0.8682433493249454
b13	pepb13a6	DaPR130904_VB86_O1903.m	1207	15.699999809265137	LVEQYTK		1	b13.a1	0.013000000268220901	26.100000381469727	2	880.4777221679688	880.4779052734375	-1.9999999494757503E-4	-0.2271493625787962
b13	pepb13a2	DaPR130904_VB86_O1903.m	1328	16.309999465942383	IGEEEIQKPEEK		1	b13.a1	1.1999999696854502E-4	43.20000076293945	2	1428.7227783203125	1428.7220458984375	6.99999975040555E-4	0.4899483262332997
b13	pepb13b12	DaPR130904_VB86_O1903.m	1352	16.450000762939453	VMQQQQQTTQQQLPQK		1	b13.a1	0.00139999995008111	27.799999237060547	2	1941.9835205078125	1941.9814453125	0.002099999925121665	1.081369716580241
b13	pepb13a5	DaPR130904_VB86_O1903.m	1924	19.0	LTAQFVAR		1	b13.a1	4.400000034365803E-4	46.099998474121094	2	905.5214233398438	905.5208129882812	6.99999975040555E-4	0.7730357657164243
b13	pepb13a1	DaPR130904_VB86_O1903.m	2158	20.079999923706055	EVLDQVCYR	C7:+57.02146	1	b13.a1	0.007499999832361937	33.400001525878906	2	1181.563232421875	1181.5623779296875	8.999999845400453E-4	0.7617033187168748
b13	pepb13b14	DaPR130904_VB86_O1903.m	2579	21.799999237060547	VQAQVIQETIVPK		1	b13.a1	5.900000132896821E-8	75.30000305175781	2	1452.841552734375	1452.842529296875	-8.999999845400453E-4	-0.6194752468979647
b13	pepb13b11	DaPR130904_VB86_O1903.m	2759	22.479999542236328	RTDIFGVEETAIGK		1	b13.a1	5.700000201613875E-6	44.400001525878906	2	1535.8072509765625	1535.8067626953125	5.000000237487257E-4	0.3255618062725774
b13	pepb13a8	DaPR130904_VB86_O1903.m	3509	25.350000381469727	PLPPAPAPDEYLVSPITGEK		1	b13.a1	0.010999999940395355	27.5	2	2091.10986328125	2091.101318359375	0.00860000029206276	4.11266552058324
b14	pepb14b10	DaPR130904_VB86_O1903.m	1051	14.800000190734863	QEIEAETDR		1	b14.a1	0.04500000178813934	33.099998474121094	2	1090.505126953125	1090.50146484375	0.003599999938160181	3.301233473057277
b14	pepb14b12	DaPR130904_VB86_O1903.m	2257	20.5	TIMHLMINNTK		1	b14.a1	6.900000153109431E-5	34.79999923706055	2	1315.682861328125	1315.6865234375	-0.003599999938160181	-2.7362140403737247
b14	pepb14a3	DaPR130904_VB86_O1903.m	2262	20.510000228881836	FTDFDEVR		1	b14.a1	0.01600000075995922	28.299999237060547	2	1028.46923828125	1028.46875	5.000000237487257E-4	0.4861596657640066
b14	pepb14a7	DaPR130904_VB86_O1903.m	2425	21.209999084472656	LDLMDEGTDAR		1	b14.a1	3.499999875202775E-4	50.5	2	1235.5584716796875	1235.5577392578125	8.999999845400453E-4	0.7284159662831027
b14	pepb14a8	DaPR130904_VB86_O1903.m	2486	21.43000030517578	IEGSGDQVDTLELSGGAR		1	b14.a1	6.199999916134402E-5	40.599998474121094	2	1803.87548828125	1803.872314453125	0.0031999999191612005	1.7739614348099444
b14	pepb14a6	DaPR130904_VB86_O1903.m	2574	21.780000686645508	HVFAIFNTEQR		1	b14.a1	7.199999799922807E-6	40.5	2	1361.698974609375	1361.696533203125	0.0024999999441206455	1.8359450018132044
b14	pepb14b14	DaPR130904_VB86_O1903.m	2712	22.309999465942383	VPVGDQPPDIEYQIK		1	b14.a1	0.029999999329447746	24.700000762939453	2	1697.87744140625	1697.8748779296875	0.0026000000070780516	1.5313260363734076
b14	pepb14b11	DaPR130904_VB86_O1903.m	2791	22.610000610351562	QIELACDSQEDVDSWK	C6:+57.02146	1	b14.a1	0.007199999876320362	24.399999618530273	2	1922.8443603515625	1922.8441162109375	3.000000142492354E-4	0.1560188949899905
b14	pepb14a4	DaPR130904_VB86_O1903.m	2845	22.829999923706055	GISPVPINLR		1	b14.a1	4.400000034365803E-5	41.599998474121094	2	1065.64501953125	1065.641845703125	0.003100000089034438	2.9090450056313397
b14	pepb14a1	DaPR130904_VB86_O1903.m	2923	23.1299991607666	AIPNQGEILVIR		1	b14.a1	0.003599999938160181	29.799999237060547	2	1322.78076171875	1322.779541015625	0.0013000000035390258	0.9827790370426283
b14	pepb14a2	DaPR130904_VB86_O1903.m	3231	24.280000686645508	FPFELVK		1	b14.a1	0.04899999871850014	27.600000381469727	2	879.498779296875	879.4979248046875	8.999999845400453E-4	1.0233110950658704
b14	pepb14a5	DaPR130904_VB86_O1903.m	3472	25.18000030517578	GMEELIPLVNK		1	b14.a1	0.01899999938905239	30.799999237060547	2	1242.677490234375	1242.6767578125	8.999999845400453E-4	0.7242430333406468
b14	pepb14a9	DaPR130904_VB86_O1903.m	3524	25.40999984741211	NLVDSYVAIINK		1	b14.a1	5.199999986160719E-9	62.29999923706055	2	1348.75	1348.74755859375	0.0024999999441206455	1.8535714323940875
b14	pepb14b13	DaPR130904_VB86_O1903.m	4091	27.950000762939453	VLNLTLIDLPGITK		1	b14.a1	0.002300000051036477	36.29999923706055	2	1509.92578125	1509.925537109375	3.000000142492354E-4	0.198685303928007
b15	pepb15a8	DaPR130904_VB86_O1903.m	657	12.15999984741211	PQPQNGSSGMGSTVSK	M10:+15.99491	1	b15.a1	3.800000122282654E-4	42.0	2	1577.721923828125	1577.7227783203125	-8.999999845400453E-4	-0.5704424103569133
b15	pepb15a1	DaPR130904_VB86_O1903.m	768	12.960000038146973	AAGPSLSHTSGGTQSK		1	b15.a1	6.600000197067857E-4	35.099998474121094	2	1485.730224609375	1485.7296142578125	6.000000284984708E-4	0.4038420064731612
b15	pepb15b10	DaPR130904_VB86_O1903.m	873	13.699999809265137	VETYNDESR		1	b15.a1	0.013000000268220901	37.900001525878906	2	1112.4859619140625	1112.48583984375	9.999999747378752E-5	0.08988878230381128
b15	pepb15a7	DaPR130904_VB86_O1903.m	1068	14.880000114440918	PQPQNGSSGMGSTVSK		1	b15.a1	0.01600000075995922	34.29999923706055	2	1561.728271484375	1561.7279052734375	3.9999998989515007E-4	0.2561265560693913
b15	pepb15a9	DaPR130904_VB86_O1903.m	1250	15.930000305175781	SGGVGGSNTNWK		1	b15.a1	0.006300000008195639	37.599998474121094	2	1163.545166015625	1163.54443359375	7.999999797903001E-4	0.6875543010587073
b15	pepb15a2	DaPR130904_VB86_O1903.m	1631	17.75	ATVMDVKPVDYR	M4:+15.99491	1	b15.a1	0.0071000000461936	31.200000762939453	3	1409.7095947265625	1409.709716796875	-1.9999999494757503E-4	-0.1418731761330358
b15	pepb15b12	DaPR130904_VB86_O1903.m	1697	18.010000228881836	VIDQQNGLYR		1	b15.a1	1.3000000035390258E-4	38.900001525878906	2	1205.62841796875	1205.627685546875	6.99999975040555E-4	0.5806104018945398
b15	pepb15b11	DaPR130904_VB86_O1903.m	2682	22.18000030517578	VGQLSEGAIAAIMQK	M13:+15.99491	1	b15.a1	1.3999999737279722E-6	40.29999923706055	2	1531.82080078125	1531.8153076171875	0.00559999980032444	3.655793079281542
b15	pepb15a4	DaPR130904_VB86_O1903.m	3464	25.149999618530273	FFPLIEVNK		1	b15.a1	0.013000000268220901	30.200000762939453	2	1106.62646484375	1106.6248779296875	0.0015999999595806003	1.445837692149065
b15	pepb15a6	DaPR130904_VB86_O1903.m	3502	25.309999465942383	NEQAFEEVFQNANFR		1	b15.a1	0.0035000001080334187	38.29999923706055	2	1842.8406982421875	1842.8409423828125	-1.9999999494757503E-4	-0.10852808310682144
b15	pepb15a5	DaPR130904_VB86_O1903.m	3773	26.43000030517578	LFSLELVDESGEIR		1	b15.a1	7.999999797903001E-4	42.29999923706055	2	1606.83642578125	1606.8326416015625	0.003800000064074993	2.3649009646004306
b15	pepb15a3	DaPR130904_VB86_O1903.m	3783	26.459999084472656	DSLVDIIGICK	C10:+57.02146	1	b15.a1	9.899999895424116E-6	46.0	2	1232.6597900390625	1232.6558837890625	0.0038999998942017555	3.163899954149037
b15	pepb15b13	DaPR130904_VB86_O1903.m	3830	26.68000030517578	VVILMELEVLK	M5:+15.99491	1	b15.a1	2.6000000070780516E-4	38.099998474121094	2	1301.776611328125	1301.7752685546875	0.00139999995008111	1.075454407453506
b16	pepb16a5	DaPR130904_VB86_O1903.m	489	10.630000114440918	GCSHPGGSADGPAK	C2:+57.02146	1	b16.a1	5.499999970197678E-4	34.900001525878906	2	1297.5592041015625	1297.5594482421875	-9.999999747378752E-5	-0.0770677579430046
b16	pepb16a2	DaPR130904_VB86_O1903.m	611	11.800000190734863	DCVHTLHSR	C2:+57.02146	1	b16.a1	0.002300000051036477	35.5	2	1124.5238037109375	1124.5269775390625	-0.003100000089034438	-2.756714735131158
b16	pepb16b10	DaPR130904_VB86_O1903.m	1483	17.030000686645508	REEEEEDAFEDEKPPK		1	b16.a1	0.00139999995008111	37.099998474121094	3	1976.8697509765625	1976.8724365234375	-0.0026000000070780516	-1.3152087909376982
b16	pepb16b11	DaPR130904_VB86_O1903.m	1837	18.6299991607666	VIKDEALSDGDDLR		1	b16.a1	0.0013000000035390258	39.599998474121094	2	1545.7763671875	1545.77587890625	5.000000237487257E-4	0.3234621723444879
b16	pepb16b11	DaPR130904_VB86_O1903.m	1836	18.6299991607666	VIKDEALSDGDDLR		1	b16.a1	0.0010000000474974513	47.5	3	1545.778564453125	1545.77587890625	0.0026000000070780516	1.6820032208794347
b16	pepb16a1	DaPR130904_VB86_O1903.m	2318	20.760000228881836	ALQLLTR		1	b16.a1	0.003599999938160181	39.900001525878906	2	814.5155029296875	814.514892578125	6.000000284984708E-4	0.7366348165830758
b16	pepb16a7	DaPR130904_VB86_O1903.m	2368	20.979999542236328	ILAASWPQNR		1	b16.a1	0.00139999995008111	38.900001525878906	2	1155.6279296875	1155.6273193359375	6.000000284984708E-4	0.5191985499644047
b16	pepb16a6	DaPR130904_VB86_O1903.m	2800	22.649999618530273	HMDQPLPTAIGLYK		1	b16.a1	0.003100000089034438	33.5	2	1583.8272705078125	1583.825439453125	0.0019000000320374966	1.199627171472598
b16	pepb16b12	DaPR130904_VB86_O1903.m	3170	24.049999237060547	YDPVWMTVTR		1	b16.a1	0.001500000013038516	33.79999923706055	2	1267.6151123046875	1267.6143798828125	7.999999797903001E-4	0.6311067407299829
b16	pepb16a9	DaPR130904_VB86_O1903.m	3278	24.43000030517578	PMTYVVGIDSDGWVR	M2:+15.99491	1	b16.a1	0.02199999988079071	32.5	2	1710.827392578125	1710.8160400390625	0.010999999940395355	6.42968015435733
b16	pepb16a8	DaPR130904_VB86_O1903.m	3530	25.43000030517578	PMTYVVGIDSDGWVR		1	b16.a1	0.0024999999441206455	35.400001525878906	2	1694.8233642578125	1694.821044921875	0.002300000051036477	1.357075461110113
b16	pepb16a3	DaPR130904_VB86_O1903.m	3617	25.760000228881836	DVDTYYLSNLVK		1	b16.a1	7.200000151641461E-9	52.20000076293945	2	1429.7239990234375	1429.721435546875	0.0027000000700354576	1.8884798135538168
b16	pepb16a4	DaPR130904_VB86_O1903.m	4001	27.459999084472656	DVLLTAWENEQAVIER		1	b16.a1	0.02800000086426735	36.29999923706055	2	1885.974365234375	1885.9658203125	0.00860000029206276	4.55999795936798
b17	pepb17a5	DaPR130904_VB86_O1903.m	725	12.680000305175781	GEVDTAPQGNK		1	b17.a1	0.00419999985024333	39.099998474121094	2	1115.5325927734375	1115.533203125	-5.000000237487257E-4	-0.4482161735285423
b17	pepb17a7	DaPR130904_VB86_O1903.m	944	14.15999984741211	PGPMGEAEK		1	b17.a1	1.8000000272877514E-4	37.099998474121094	2	915.4263305664062	915.4244995117188	0.0017999999690800905	1.966300847355733
b17	pepb17a4	DaPR130904_VB86_O1903.m	1354	16.450000762939453	GAVLAQGQGDGTVSK		1	b17.a1	1.500000053056283E-7	61.20000076293945	2	1387.7191162109375	1387.718017578125	0.0012000000569969416	0.8647290312560812
b17	pepb17a1	DaPR130904_VB86_O1903.m	1516	17.200000762939453	AMGLAEEDEHAPR		1	b17.a1	0.010999999940395355	32.20000076293945	2	1425.64208984375	1425.64306640625	-0.0010000000474974513	-0.7014378781487316
b17	pepb17a6	DaPR130904_VB86_O1903.m	1605	17.6299991607666	GSESPEMGPEVTPAPR	M7:+15.99491	1	b17.a1	1.500000053056283E-6	44.400001525878906	2	1656.7557373046875	1656.7537841796875	0.0020000000949949026	1.2071800373072137
b17	pepb17b11	DaPR130904_VB86_O1903.m	1702	18.030000686645508	TAEVPVSEASGQAPPAK		1	b17.a1	6.800000278417428E-7	50.79999923706055	2	1638.8372802734375	1638.833740234375	0.003599999938160181	2.19668405023522
b17	pepb17a8	DaPR130904_VB86_O1903.m	1722	18.110000610351562	PLSTANFGK		1	b17.a1	0.0015999999595806003	26.700000762939453	2	934.5010986328125	934.4996948242188	0.00139999995008111	1.498127776643579
b17	pepb17a2	DaPR130904_VB86_O1903.m	2389	21.059999465942383	APPGGAEAGEPTTLLQR		1	b17.a1	0.0052999998442828655	35.0	2	1664.861083984375	1664.8607177734375	5.000000237487257E-4	0.3003254376843121
b17	pepb17a3	DaPR130904_VB86_O1903.m	2613	21.93000030517578	FLLQQHLISAR		1	b17.a1	0.039000000804662704	28.100000381469727	2	1325.768310546875	1325.769287109375	-8.999999845400453E-4	-0.678851134425017
b17	pepb17a9	DaPR130904_VB86_O1903.m	2676	22.15999984741211	SFSSIVEVAR		1	b17.a1	3.5000000934815034E-5	49.599998474121094	2	1094.58642578125	1094.58447265625	0.0020000000949949026	1.827177476893549
b17	pepb17b10	DaPR130904_VB86_O1903.m	2722	22.350000381469727	SSEPSTLSNEEYMYAYR		1	b17.a1	0.00839999970048666	25.399999618530273	2	2026.8685302734375	2026.8702392578125	-0.0017000000225380063	-0.8387315525243009
b17	pepb17b12	DaPR130904_VB86_O1903.m	3988	27.40999984741211	TLVSMPPLPGLDLK		1	b17.a1	0.04600000008940697	30.299999237060547	2	1480.8515625	1480.8448486328125	0.006800000090152025	4.59197335658095
b18	pepb18a3	DaPR130904_VB86_O1903.m	711	12.579999923706055	EQVAEETSGDSK		1	b18.a1	0.002400000113993883	40.29999923706055	2	1279.5648193359375	1279.5653076171875	-3.9999998989515007E-4	-0.3126061542259472
b18	pepb18a8	DaPR130904_VB86_O1903.m	724	12.65999984741211	LPVSSKPGK		1	b18.a1	0.013000000268220901	37.0	2	912.5523071289062	912.5516967773438	6.000000284984708E-4	0.657497027968232
b18	pepb18a4	DaPR130904_VB86_O1903.m	824	13.350000381469727	ESVSPEDSEK		1	b18.a1	0.004399999976158142	29.799999237060547	2	1106.48291015625	1106.4852294921875	-0.002300000051036477	-2.0786540929173034
b18	pepb18b12	DaPR130904_VB86_O1903.m	1098	15.100000381469727	TNYQAYR		1	b18.a1	0.0020000000949949026	28.899999618530273	2	915.4325561523438	915.4323120117188	1.9999999494757503E-4	0.21847600562412176
b18	pepb18b11	DaPR130904_VB86_O1903.m	1246	15.90999984741211	TIIGQQGDQSCANK	C11:+57.02146	1	b18.a1	0.010999999940395355	42.599998474121094	2	1519.719482421875	1519.7174072265625	0.002199999988079071	1.4476375526249998
b18	pepb18a2	DaPR130904_VB86_O1903.m	2122	19.950000762939453	ELSQNTDESGLNDEAIAK		1	b18.a1	0.001500000013038516	34.099998474121094	2	1933.898681640625	1933.89892578125	-1.9999999494757503E-4	-0.10341801853309356
b18	pepb18b10	DaPR130904_VB86_O1903.m	2127	19.959999084472656	QLHEDEEFAR	Q1:-17.02655	1	b18.a1	3.400000059627928E-5	35.099998474121094	2	1256.55419921875	1256.5545654296875	-3.9999998989515007E-4	-0.3183307759964784
b18	pepb18a9	DaPR130904_VB86_O1903.m	2256	20.5	KDTEAGETFSSVQANLSK		1	b18.a1	0.007000000216066837	39.900001525878906	3	1911.9345703125	1911.929931640625	0.004699999932199717	2.4582490469023894
b18	pepb18a1	DaPR130904_VB86_O1903.m	2267	20.530000686645508	AIVAESLNNTSIK		1	b18.a1	1.5999999902760464E-7	54.400001525878906	2	1359.75634765625	1359.7481689453125	0.008100000210106373	5.956985561811149
b18	pepb18a6	DaPR130904_VB86_O1903.m	3928	27.1299991607666	GYMTQFPTFPSWLGK	M3:+15.99491	1	b18.a1	0.01600000075995922	30.399999618530273	2	1775.8409423828125	1775.8465576171875	-0.00559999980032444	-3.1534254895526908
b18	pepb18a5	DaPR130904_VB86_O1903.m	3995	27.43000030517578	GGIQELIGLIK		1	b18.a1	1.8000000636675395E-5	57.099998474121094	2	1140.7003173828125	1140.6990966796875	0.0013000000035390258	1.1396519970279864
b18	pepb18a7	DaPR130904_VB86_O1903.m	4000	27.459999084472656	IIDEDGLLNLIR		1	b18.a1	2.2000000171829015E-4	50.79999923706055	2	1383.7847900390625	1383.7845458984375	1.9999999494757503E-4	0.14453116674873892
b19	pepb19b12	DaPR130904_VB86_O1903.m	886	13.800000190734863	VGAGDSQLK		1	b19.a1	0.006099999882280827	46.70000076293945	2	874.4647216796875	874.4633178710938	0.00139999995008111	1.6009819068105113
b19	pepb19a9	DaPR130904_VB86_O1903.m	1469	16.979999542236328	QAANLQDCYR	C8:+57.02146	1	b19.a1	0.024000000208616257	27.700000762939453	2	1238.56103515625	1238.5587158203125	0.002400000113993883	1.937736244021612
b19	pepb19a3	DaPR130904_VB86_O1903.m	1759	18.299999237060547	LTSLNEEYTK		1	b19.a1	0.004699999932199717	39.0	2	1197.6021728515625	1197.6002197265625	0.0020000000949949026	1.6700064529476664
b19	pepb19a5	DaPR130904_VB86_O1903.m	1958	19.18000030517578	NFSTVDIQK		1	b19.a1	0.026000000536441803	31.399999618530273	2	1051.544189453125	1051.5423583984375	0.0020000000949949026	1.901968169918541
b19	pepb19b11	DaPR130904_VB86_O1903.m	2061	19.68000030517578	TEYEEAQDAIVK		1	b19.a1	3.800000122282654E-4	39.29999923706055	2	1395.6666259765625	1395.6641845703125	0.002400000113993883	1.7196114513268668
b19	pepb19a6	DaPR130904_VB86_O1903.m	2171	20.1299991607666	NLQSVVLSK		1	b19.a1	0.004000000189989805	45.900001525878906	2	987.5833129882812	987.5836791992188	-3.9999998989515007E-4	-0.40502895938852457
b19	pepb19b10	DaPR130904_VB86_O1903.m	2327	20.809999465942383	QVGVGYVDSIQR		1	b19.a1	0.024000000208616257	31.299999237060547	2	1320.689697265625	1320.6910400390625	-0.0013000000035390258	-0.9843331741696191
b19	pepb19a8	DaPR130904_VB86_O1903.m	2898	23.049999237060547	PSFDPNLSELR		1	b19.a1	0.014000000432133675	32.599998474121094	2	1274.640625	1274.637939453125	0.0027000000700354576	2.118248630818156
b19	pepb19a7	DaPR130904_VB86_O1903.m	2997	23.360000610351562	NNSFVNEIISR		1	b19.a1	1.4000000373926014E-4	35.0	2	1292.6617431640625	1292.6597900390625	0.0020000000949949026	1.547197576969935
b19	pepb19a2	DaPR130904_VB86_O1903.m	3194	24.1299991607666	LDSSAQFGYYFR		1	b19.a1	0.002199999988079071	35.5	2	1453.6712646484375	1453.675048828125	-0.003800000064074993	-2.6140643104099155
b19	pepb19a1	DaPR130904_VB86_O1903.m	3816	26.6299991607666	DSLIIIDELGR		1	b19.a1	1.4999999621068127E-5	45.599998474121094	2	1243.6962890625	1243.689697265625	0.0066999997943639755	5.387195704117023
b19	pepb19a4	DaPR130904_VB86_O1903.m	4050	27.729999542236328	LYQGINQLPNVIQALEK		1	b19.a1	0.007199999876320362	30.399999618530273	2	1941.0828857421875	1941.080810546875	0.002099999925121665	1.0818714572372783
b20	pepb20a6	DaPR130904_VB86_O1903.m	735	12.75	PISQGGIHGR		1	b20.a1	5.99999978589949E-8	51.20000076293945	2	1021.55517578125	1021.55419921875	0.0010000000474974513	0.9789006283388757
b20	pepb20a5	DaPR130904_VB86_O1903.m	1014	14.579999923706055	NLNHVSYGR		1	b20.a1	0.007600000128149986	34.400001525878906	2	1059.5340576171875	1059.533447265625	6.99999975040555E-4	0.6606681241135609
b20	pepb20a3	DaPR130904_VB86_O1903.m	1645	17.799999237060547	IIAEGANGPTTPEADK		1	b20.a1	0.0026000000070780516	32.5	2	1583.7899169921875	1583.7916259765625	-0.0015999999595806003	-1.0102338801002586
b20	pepb20a7	DaPR130904_VB86_O1903.m	1847	18.65999984741211	RFTMELAK		1	b20.a1	0.010999999940395355	27.700000762939453	2	995.535888671875	995.5347290039062	0.0012000000569969416	1.2053824161389282
b20	pepb20b10	DaPR130904_VB86_O1903.m	1964	19.209999084472656	YSTDVSVDEVK		1	b20.a1	3.300000025774352E-5	39.900001525878906	2	1241.592529296875	1241.5899658203125	0.0026000000070780516	2.094089094349473
b20	pepb20a8	DaPR130904_VB86_O1903.m	2177	20.15999984741211	SEAVADREDDPNFFK		1	b20.a1	0.0027000000700354576	28.899999618530273	2	1739.7889404296875	1739.7874755859375	0.00139999995008111	0.8046959584012459
b20	pepb20a8	DaPR130904_VB86_O1903.m	2176	20.149999618530273	SEAVADREDDPNFFK		1	b20.a1	0.007199999876320362	32.400001525878906	3	1739.791015625	1739.7874755859375	0.0035000001080334187	2.011740029830175
b20	pepb20a4	DaPR130904_VB86_O1903.m	2456	21.329999923706055	MVEGFFDR	M1:+15.99491	1	b20.a1	0.028999999165534973	26.799999237060547	2	1016.4549560546875	1016.4509887695312	0.0038999998942017555	3.83687943372746
b20	pepb20a2	DaPR130904_VB86_O1903.m	2719	22.329999923706055	HGGTIPIVPTAEFQDR		1	b20.a1	1.1000000021965661E-8	35.599998474121094	2	1737.9039306640625	1737.8919677734375	0.012000000104308128	6.904917179450664
b20	pepb20a9	DaPR130904_VB86_O1903.m	2893	23.030000686645508	YNLGLDLR		1	b20.a1	0.009200000204145908	35.900001525878906	2	963.5274658203125	963.5261840820312	0.0012000000569969416	1.2454254765688628
b20	pepb20a1	DaPR130904_VB86_O1903.m	3249	24.350000381469727	DDGSWEVIEGYR		1	b20.a1	3.899999967416079E-8	57.5	2	1425.6317138671875	1425.6285400390625	0.0031999999191612005	2.244623918004279
b21	pepb21a7	DaPR130904_VB86_O1903.m	1606	17.6299991607666	RPELLTHSTTEVTQPR		1	b21.a1	7.800000021234155E-4	31.899999618530273	2	1864.9898681640625	1864.988037109375	0.0019000000320374966	1.0187733080488752
b21	pepb21a3	DaPR130904_VB86_O1903.m	1664	17.8799991607666	EDLQLDKPASGVK		1	b21.a1	0.00419999985024333	39.400001525878906	2	1399.7447509765625	1399.7431640625	0.0015999999595806003	1.1430668144410803
b21	pepb21b10	DaPR130904_VB86_O1903.m	1735	18.15999984741211	STLPVEDEESSESR		1	b21.a1	7.099999947968172E-7	44.29999923706055	2	1564.699951171875	1564.69775390625	0.002300000051036477	1.4699324807583787
b21	pepb21a4	DaPR130904_VB86_O1903.m	1742	18.209999084472656	FAEALGSTEAK		1	b21.a1	6.199999916134402E-6	41.400001525878906	2	1123.564697265625	1123.5633544921875	0.0013000000035390258	1.1570331110759497
b21	pepb21a8	DaPR130904_VB86_O1903.m	2292	20.649999618530273	SILSPGGSCGPIK	C9:+57.02146	1	b21.a1	0.029999999329447746	39.0	2	1272.662109375	1272.662109375	9.999999747378752E-5	0.07857544963202934
b21	pepb21a1	DaPR130904_VB86_O1903.m	2746	22.43000030517578	APSYLEISSMR		1	b21.a1	0.0013000000035390258	39.900001525878906	2	1253.62109375	1253.619873046875	0.0013000000035390258	1.0369969649407564
b21	pepb21b11	DaPR130904_VB86_O1903.m	2837	22.799999237060547	TEPTEDSGISLEMAAVTVK	M13:+15.99491	1	b21.a1	9.999999747378752E-5	36.20000076293945	2	1993.9716796875	1993.9637451171875	0.007899999618530273	3.961957501923377
b21	pepb21a6	DaPR130904_VB86_O1903.m	2860	22.8799991607666	FGEAIGMGFPVK	M7:+15.99491	1	b21.a1	0.002099999925121665	42.20000076293945	2	1268.6329345703125	1268.634765625	-0.0017999999690800905	-1.4188480545015731
b21	pepb21a9	DaPR130904_VB86_O1903.m	3236	24.299999237060547	SPTWFGIPR		1	b21.a1	0.02199999988079071	39.20000076293945	2	1060.5601806640625	1060.557861328125	0.002400000113993883	2.2629600906341776
b21	pepb21a5	DaPR130904_VB86_O1903.m	3339	24.65999984741211	FGEAIGMGFPVK		1	b21.a1	9.200000204145908E-5	38.5	2	1252.6424560546875	1252.639892578125	0.0026000000070780516	2.075616482025694
b21	pepb21a2	DaPR130904_VB86_O1903.m	3412	24.950000762939453	DQSAVVVQGLPEGVAFK		1	b21.a1	1.4000000192027073E-5	39.900001525878906	2	1743.92626953125	1743.927978515625	-0.0017000000225380063	-0.9748109116208981
b22	pepb22a1	DaPR130904_VB86_O1903.m	821	13.329999923706055	EAEEGEDDRDSANGEDDS		1	b22.a1	0.007400000002235174	31.299999237060547	2	1939.6937255859375	1939.691162109375	0.0026000000070780516	1.3404195770272025
b22	pepb22b11	DaPR130904_VB86_O1903.m	1749	18.25	VPPPPPIAR		1	b22.a1	4.299999854993075E-4	29.799999237060547	2	943.572998046875	943.5728149414062	1.9999999494757503E-4	0.21196031909842017
b22	pepb22a2	DaPR130904_VB86_O1903.m	2151	20.049999237060547	GDDQLELIKDDEK		1	b22.a1	7.799999934832158E-8	66.19999694824219	2	1517.7332763671875	1517.7333984375	-9.999999747378752E-5	-0.06588772282189816
b22	pepb22a8	DaPR130904_VB86_O1903.m	2527	21.600000381469727	SDVEAIFSK		1	b22.a1	0.0010999999940395355	43.599998474121094	2	995.5049438476562	995.5048217773438	9.999999747378752E-5	0.10045154507162565
b22	pepb22a9	DaPR130904_VB86_O1903.m	2988	23.350000381469727	VDSLLENLEK		1	b22.a1	3.6999999792897142E-6	54.5	2	1159.623291015625	1159.620849609375	0.002400000113993883	2.069642085861372
b22	pepb22a3	DaPR130904_VB86_O1903.m	3154	23.959999084472656	GFAFVQYVNER		1	b22.a1	2.099999983329326E-4	42.20000076293945	2	1329.660400390625	1329.6590576171875	0.00139999995008111	1.052901450233398
b22	pepb22a5	DaPR130904_VB86_O1903.m	3273	24.40999984741211	MIAGQVLDINLAAEPK	M1:+15.99491	1	b22.a1	1.500000053056283E-7	49.79999923706055	2	1698.913818359375	1698.909912109375	0.004000000189989805	2.354451028555943
b22	pepb22a6	DaPR130904_VB86_O1903.m	3401	24.899999618530273	QKVDSLLENLEK	Q1:-17.02655	1	b22.a1	0.005900000222027302	26.899999618530273	2	1398.7515869140625	1398.7479248046875	0.003700000001117587	2.6452228707572396
b22	pepb22b10	DaPR130904_VB86_O1903.m	3420	24.959999084472656	VFIGNLNTLVVK		1	b22.a1	1.4999999621068127E-5	49.5	2	1316.796630859375	1316.7940673828125	0.0026000000070780516	1.9744924977112546
b22	pepb22a4	DaPR130904_VB86_O1903.m	3489	25.260000228881836	MIAGQVLDINLAAEPK		1	b22.a1	6.800000118545313E-9	62.0	2	1682.91552734375	1682.9150390625	6.000000284984708E-4	0.35652425379281905
b22	pepb22a7	DaPR130904_VB86_O1903.m	3550	25.510000228881836	SAAEMYGSSFDLDYDFQR		1	b22.a1	1.3000000035390258E-4	36.099998474121094	2	2101.88330078125	2101.881103515625	0.002199999988079071	1.0466814628093528
b23	pepb23a9	DaPR130904_VB86_O1903.m	1152	15.399999618530273	QEESSLPPDNENK		1	b23.a1	0.0017000000225380063	34.599998474121094	2	1486.6680908203125	1486.666015625	0.002099999925121665	1.4125566220324322
b23	pepb23a2	DaPR130904_VB86_O1903.m	2065	19.700000762939453	AETNDSYHIILK		1	b23.a1	0.03799999877810478	39.5	2	1403.7166748046875	1403.7169189453125	-1.9999999494757503E-4	-0.14247886610773755
b23	pepb23a6	DaPR130904_VB86_O1903.m	2698	22.25	LHDETLTYLNQGQSYEIR		2	b23.a1 b23.a2	0.017999999225139618	31.600000381469727	3	2180.064697265625	2180.062255859375	0.002400000113993883	1.1008860446729807
b23	pepb23a5	DaPR130904_VB86_O1903.m	3554	25.530000686645508	LFTNFSGADLLK		1	b23.a1	2.5999999706982635E-5	64.5999984741211	2	1325.7119140625	1325.71044921875	0.0015999999595806003	1.2069000138932986
b23	pepb23a3	DaPR130904_VB86_O1903.m	3884	26.93000030517578	ANPTQLNTVEFLWDPAK		1	b23.a1	8.900000248104334E-4	36.0	2	1943.9913330078125	1943.986572265625	0.004800000227987766	2.4691529748549605
b23	pepb23a7	DaPR130904_VB86_O1903.m	3976	27.350000381469727	ILDIDIPMSVGIIDPR	M8:+15.99491	1	b23.a1	1.2999999853491317E-5	52.0	2	1782.96826171875	1782.9674072265625	8.999999845400453E-4	0.5047764647251803
b23	pepb23b10	DaPR130904_VB86_O1903.m	4104	28.0	SMSDVLALPIFK		2	b23.a1 b23.a2	0.01899999938905239	33.5	2	1320.72412109375	1320.7236328125	6.000000284984708E-4	0.45429642780053997
b23	pepb23a1	DaPR130904_VB86_O1903.m	2317	20.760000228881836	AESSDGIHIILK		1	b23.a2	2.2000000171829015E-5	43.099998474121094	2	1282.699951171875	1282.7005615234375	-6.000000284984708E-4	-0.46776312921065766
b23	pepb23a4	DaPR130904_VB86_O1903.m	3474	25.200000762939453	LFSNFSGADLLK		1	b23.a2	0.03400000184774399	26.899999618530273	2	1311.6988525390625	1311.69482421875	0.004100000020116568	3.12572707036375
b23	pepb23a8	DaPR130904_VB86_O1903.m	4020	27.549999237060547	LLDLDIPMSVGIIDTR	M8:+15.99491	1	b23.a2	1.500000071246177E-4	33.70000076293945	2	1786.9664306640625	1786.9622802734375	0.004100000020116568	2.294396510422813
b24	pepb24a4	DaPR130904_VB86_O1903.m	465	10.399999618530273	NSSNKPAVTTK		1	b24.a1	1.4999999621068127E-5	41.599998474121094	2	1146.612060546875	1146.61181640625	3.9999998989515007E-4	0.348853887751518
b24	pepb24a3	DaPR130904_VB86_O1903.m	537	11.109999656677246	MVATTKPK		1	b24.a1	0.006200000178068876	32.29999923706055	2	875.5035400390625	875.5023193359375	0.0012000000569969416	1.3706417795753338
b24	pepb24a7	DaPR130904_VB86_O1903.m	602	11.75	VAGGAAPSKPASAK		1	b24.a1	0.006300000008195639	39.29999923706055	2	1211.6748046875	1211.6746826171875	1.9999999494757503E-4	0.16506080205916324
b24	pepb24a6	DaPR130904_VB86_O1903.m	1132	15.300000190734863	VADNSFDAK		1	b24.a1	3.000000142492354E-4	34.400001525878906	2	966.4532470703125	966.453125	9.999999747378752E-5	0.10347113055668118
b24	pepb24a5	DaPR130904_VB86_O1903.m	1227	15.800000190734863	SSVPPPSAPPPK		1	b24.a1	0.02800000086426735	30.600000381469727	2	1160.636474609375	1160.63134765625	0.005100000184029341	4.394160294160721
b24	pepb24a2	DaPR130904_VB86_O1903.m	1299	16.18000030517578	GAAGDWGER		1	b24.a1	2.9000000722589903E-5	45.900001525878906	2	918.407470703125	918.4067993164062	6.000000284984708E-4	0.6533052988556555
b24	pepb24a8	DaPR130904_VB86_O1903.m	1374	16.549999237060547	VREEEIEVDSR		1	b24.a1	0.041999999433755875	38.79999923706055	3	1360.6724853515625	1360.670654296875	0.0017000000225380063	1.2493839101839668
b24	pepb24a1	DaPR130904_VB86_O1903.m	1534	17.280000686645508	DNQLSEVANK		1	b24.a1	0.006500000134110451	45.5	2	1117.5501708984375	1117.548828125	0.00139999995008111	1.2527416385286723
b25	pepb25a6	DaPR130904_VB86_O1903.m	682	12.359999656677246	TEGAEATPGAQK		1	b25.a1	0.009999999776482582	32.70000076293945	2	1159.5614013671875	1159.5594482421875	0.002099999925121665	1.8110325678473154
b25	pepb25a4	DaPR130904_VB86_O1903.m	698	12.479999542236328	MEVVVHGR	M1:+15.99491	1	b25.a1	0.01899999938905239	30.700000762939453	2	942.4837036132812	942.4829711914062	6.99999975040555E-4	0.7427189630340747
b25	pepb25a2	DaPR130904_VB86_O1903.m	986	14.40999984741211	INQLCSQTK	C5:+57.02146	1	b25.a1	0.010999999940395355	31.899999618530273	2	1091.55419921875	1091.5517578125	0.0024999999441206455	2.290317363540062
b25	pepb25a3	DaPR130904_VB86_O1903.m	1360	16.479999542236328	LTTINCEEGDK	C6:+57.02146	1	b25.a1	0.04399999976158142	34.79999923706055	2	1279.5855712890625	1279.5838623046875	0.0017000000225380063	1.328556941532615
b25	pepb25a1	DaPR130904_VB86_O1903.m	1440	16.860000610351562	EVDATSPAPSTSSTVK		1	b25.a1	7.30000024873334E-8	50.79999923706055	2	1576.7716064453125	1576.7705078125	0.0012000000569969416	0.761049278288276
b25	pepb25a5	DaPR130904_VB86_O1903.m	1777	18.3799991607666	MNDFMR		1	b25.a1	0.028999999165534973	24.100000381469727	2	813.3432006835938	813.338623046875	0.004600000102072954	5.655701047173611
b25	pepb25a8	DaPR130904_VB86_O1903.m	2179	20.15999984741211	TTIYEIQDDR		1	b25.a1	0.0430000014603138	32.599998474121094	2	1253.6014404296875	1253.6011962890625	1.9999999494757503E-4	0.15954036701593727
b25	pepb25a7	DaPR130904_VB86_O1903.m	2464	21.360000610351562	TEPEEVSIEDSAQSDLK		1	b25.a1	2.800000074785203E-4	38.900001525878906	2	1876.8673095703125	1876.8662109375	0.0010999999940395355	0.5860833274259237
b26	pepb26a7	DaPR130904_VB86_O1903.m	772	12.979999542236328	SVAHVCVK	C6:+57.02146	1	b26.a1	0.008999999612569809	38.900001525878906	2	899.4773559570312	899.4771728515625	1.9999999494757503E-4	0.22235138476446953
b26	pepb26a8	DaPR130904_VB86_O1903.m	877	13.729999542236328	VTNQPIGGR		1	b26.a1	0.03799999877810478	36.900001525878906	2	941.5178833007812	941.5167236328125	0.0010999999940395355	1.1683276211974445
b26	pepb26a2	DaPR130904_VB86_O1903.m	1037	14.699999809265137	GFAHGSVYK		1	b26.a1	1.1000000085914508E-5	48.79999923706055	2	965.4852905273438	965.484375	8.999999845400453E-4	0.9321745725196695
b26	pepb26a5	DaPR130904_VB86_O1903.m	1291	16.1299991607666	IVMEEGCSTQK	C7:+57.02146	1	b26.a1	1.4000000373926014E-4	50.099998474121094	2	1281.5849609375	1281.581787109375	0.0031999999191612005	2.496914322088521
b26	pepb26a1	DaPR130904_VB86_O1903.m	1403	16.68000030517578	EANVYPAECR	C9:+57.02146	1	b26.a1	0.0035000001080334187	31.899999618530273	2	1208.5352783203125	1208.536865234375	-0.001500000013038516	-1.241170258176292
b26	pepb26a3	DaPR130904_VB86_O1903.m	1444	16.860000610351562	GKEDDSFLR		1	b26.a1	0.0035000001080334187	38.79999923706055	2	1066.5177001953125	1066.516845703125	0.0010000000474974513	0.9376317416141505
b26	pepb26a4	DaPR130904_VB86_O1903.m	3365	24.760000228881836	LDDDGLPFIGAK		1	b26.a1	0.002099999925121665	44.5	2	1260.6485595703125	1260.6474609375	0.0010999999940395355	0.8725674925974178
b26	pepb26a6	DaPR130904_VB86_O1903.m	3611	25.729999542236328	QTMGFPLLTYQDR		1	b26.a1	0.002300000051036477	23.600000381469727	2	1569.767822265625	1569.7734375	-0.005499999970197678	-3.5036903025680592
b27	pepb27a1	DaPR130904_VB86_O1903.m	1544	17.329999923706055	APGCVLSNPDQK	C4:+57.02146	1	b27.a1	3.099999958067201E-5	45.5	2	1285.6220703125	1285.620849609375	0.0012000000569969416	0.9334012102880498
b27	pepb27a4	DaPR130904_VB86_O1903.m	1624	17.709999084472656	PVIAVHSGIAR		1	b27.a1	1.500000071246177E-4	45.79999923706055	2	1119.6629638671875	1119.6636962890625	-6.99999975040555E-4	-0.6251877035582983
b27	pepb27a6	DaPR130904_VB86_O1903.m	1738	18.200000762939453	SPFNSPSPQDSPR		1	b27.a1	8.099999977275729E-4	37.900001525878906	2	1415.651611328125	1415.6553955078125	-0.003700000001117587	-2.61363041659609
b27	pepb27a2	DaPR130904_VB86_O1903.m	1778	18.3799991607666	AVKDELLGEKPEVK		1	b27.a1	0.003800000064074993	32.900001525878906	2	1554.8746337890625	1554.8741455078125	5.000000237487257E-4	0.3215694499733473
b27	pepb27a3	DaPR130904_VB86_O1903.m	1835	18.6299991607666	DELLGEKPEVK		1	b27.a1	0.0024999999441206455	40.5	2	1256.6749267578125	1256.6737060546875	0.0013000000035390258	1.0344769666744766
b27	pepb27a5	DaPR130904_VB86_O1903.m	2253	20.479999542236328	SFVGLGPR		1	b27.a1	0.002300000051036477	36.400001525878906	2	832.4682006835938	832.468017578125	1.9999999494757503E-4	0.2402494639126548
b27	pepb27a7	DaPR130904_VB86_O1903.m	2594	21.850000381469727	SVTELIQVSR		1	b27.a1	1.4000000373926014E-4	40.099998474121094	2	1131.6439208984375	1131.63720703125	0.0066999997943639755	5.9206252257654475
b28	pepb28a5	DaPR130904_VB86_O1903.m	1419	16.760000228881836	PANWAPGR		1	b28.a1	0.0032999999821186066	29.200000762939453	2	868.44287109375	868.4428100585938	0.0	0.0
b28	pepb28a2	DaPR130904_VB86_O1903.m	1443	16.860000610351562	HLVSAGYVHVNR		1	b28.a1	4.300000000512227E-6	48.0	3	1351.72412109375	1351.723388671875	6.99999975040555E-4	0.5178574114400243
b28	pepb28a1	DaPR130904_VB86_O1903.m	1725	18.1299991607666	GPLTQVTDR		1	b28.a1	0.0027000000700354576	39.0	2	986.5306396484375	986.5269775390625	0.003700000001117587	3.7505309893779177
b28	pepb28a4	DaPR130904_VB86_O1903.m	1733	18.15999984741211	LPAEEFK		1	b28.a1	0.0026000000070780516	38.5	2	833.4432373046875	833.4407958984375	0.0024999999441206455	2.9996131176008496
b28	pepb28a6	DaPR130904_VB86_O1903.m	2220	20.350000381469727	TQVELVADPETR		1	b28.a1	6.000000284984708E-4	44.099998474121094	2	1357.697509765625	1357.6961669921875	0.0013000000035390258	0.9575043630115118
b28	pepb28a3	DaPR130904_VB86_O1903.m	2543	21.649999618530273	LLVFTAAGVKPQGK		1	b28.a1	0.004999999888241291	30.0	2	1428.85888671875	1428.857666015625	0.0012000000569969416	0.8398317659890829
b28	pepb28a7	DaPR130904_VB86_O1903.m	3511	25.350000381469727	VAGFDLDGTLITTR		1	b28.a1	5.700000027530905E-9	62.400001525878906	2	1478.785400390625	1478.785400390625	9.999999747378752E-5	0.06762306244528264
b29	pepb29a6	DaPR130904_VB86_O1903.m	852	13.550000190734863	SEHPPLCGR	C7:+57.02146	1	b29.a1	0.008899999782443047	23.200000762939453	2	1052.49560546875	1052.49462890625	0.0010000000474974513	0.950123658622989
b29	pepb29a5	DaPR130904_VB86_O1903.m	1138	15.329999923706055	NDLDDPER		1	b29.a1	0.01899999938905239	38.099998474121094	2	973.4208374023438	973.422607421875	-0.0017000000225380063	-1.7464151845008848
b29	pepb29a4	DaPR130904_VB86_O1903.m	1750	18.25	LPPNTNDEVDEDPTGNK		1	b29.a1	0.0019000000320374966	34.79999923706055	2	1854.833984375	1854.8355712890625	-0.0015999999595806003	-0.862610133397777
b29	pepb29a1	DaPR130904_VB86_O1903.m	2180	20.15999984741211	DYIVVGSDSGR		1	b29.a1	0.0026000000070780516	36.20000076293945	2	1167.5660400390625	1167.564453125	0.0015999999595806003	1.3703739911729769
b29	pepb29a2	DaPR130904_VB86_O1903.m	2342	20.860000610351562	HIANYISGIQTIGHR		1	b29.a1	6.699999794363976E-4	40.0	3	1679.9000244140625	1679.89794921875	0.0020000000949949026	1.1905485663132207
b29	pepb29a7	DaPR130904_VB86_O1903.m	3166	24.010000228881836	TPVEEVPAAIAPFQGR		1	b29.a1	0.017999999225139618	27.700000762939453	2	1681.892578125	1681.8912353515625	0.00139999995008111	0.8323962457587043
b29	pepb29a3	DaPR130904_VB86_O1903.m	3896	26.979999542236328	LGAVFNQVAFPLQYTPR		1	b29.a1	7.000000186963007E-5	37.900001525878906	2	1921.0330810546875	1921.033447265625	-3.000000142492354E-4	-0.15616595050765603
b30	pepb30a2	DaPR130904_VB86_O1903.m	1720	18.110000610351562	DIDIHEVR		1	b30.a1	0.001500000013038516	47.400001525878906	2	996.5125122070312	996.5112915039062	0.0012000000569969416	1.204201163828195
b30	pepb30a5	DaPR130904_VB86_O1903.m	2201	20.260000228881836	NGQDLGVAFK		1	b30.a1	2.3999999393709004E-4	49.599998474121094	2	1048.5435791015625	1048.5426025390625	0.0010000000474974513	0.9537047374860453
b30	pepb30a7	DaPR130904_VB86_O1903.m	2587	21.829999923706055	YNILGTNTIMDK	M10:+15.99491	1	b30.a1	1.0999999631167157E-6	39.70000076293945	2	1398.69580078125	1398.69384765625	0.002099999925121665	1.501400702262738
b30	pepb30a1	DaPR130904_VB86_O1903.m	2636	22.010000228881836	ANFESDEVELSYAK		1	b30.a1	1.900000061141327E-4	31.5	2	1601.7310791015625	1601.7333984375	-0.002300000051036477	-1.4359443670714116
b30	pepb30a4	DaPR130904_VB86_O1903.m	2774	22.549999237060547	NFILDQTNVSAAAQR		1	b30.a1	1.8999999156221747E-5	53.900001525878906	2	1647.8453369140625	1647.8453369140625	9.999999747378752E-5	0.06068530537038056
b30	pepb30a3	DaPR130904_VB86_O1903.m	2798	22.649999618530273	GYFEYIEENK		1	b30.a1	0.009999999776482582	35.20000076293945	2	1291.58544921875	1291.58447265625	0.0010000000474974513	0.7742428533852445
b30	pepb30a6	DaPR130904_VB86_O1903.m	3409	24.93000030517578	SSGPTSLFAVTVAPPGAR		1	b30.a1	9.999999747378752E-6	41.599998474121094	2	1714.9163818359375	1714.9127197265625	0.003700000001117587	2.15754420534448
b31	pepb31a5	DaPR130904_VB86_O1903.m	609	11.800000190734863	KPFRPEASGSSR		1	b31.a1	0.014000000432133675	29.700000762939453	2	1318.68701171875	1318.6866455078125	3.9999998989515007E-4	0.3033321003574085
b31	pepb31a1	DaPR130904_VB86_O1903.m	788	13.100000381469727	AYSDQEHIK		1	b31.a1	2.099999983329326E-4	40.79999923706055	2	1090.5194091796875	1090.516845703125	0.0027000000700354576	2.4758902906214137
b31	pepb31a2	DaPR130904_VB86_O1903.m	1963	19.209999084472656	GLNVQEQLEHTR		1	b31.a1	0.006300000008195639	36.0	2	1423.73291015625	1423.729248046875	0.003700000001117587	2.598808731501011
b31	pepb31a4	DaPR130904_VB86_O1903.m	2276	20.579999923706055	GTVEEEIIER		1	b31.a1	0.008799999952316284	39.20000076293945	2	1174.5963134765625	1174.595458984375	8.999999845400453E-4	0.7662212361337057
b31	pepb31a6	DaPR130904_VB86_O1903.m	3277	24.43000030517578	VLIFSQMVR		1	b31.a1	0.00570000009611249	42.900001525878906	2	1092.62451171875	1092.623779296875	6.99999975040555E-4	0.6406596564199059
b31	pepb31a3	DaPR130904_VB86_O1903.m	3878	26.899999618530273	GSTSGFLNIVMELK	M11:+15.99491	1	b31.a1	0.006899999920278788	31.700000762939453	2	1511.7791748046875	1511.77783203125	0.00139999995008111	0.926061965202947
b32	pepb32a6	DaPR130904_VB86_O1903.m	1161	15.449999809265137	SNRPNNNPGGSLR	S1:+42.01057	1	b32.a1	0.0012000000569969416	36.20000076293945	2	1424.700439453125	1424.6993408203125	0.0010999999940395355	0.7720927233714997
b32	pepb32a4	DaPR130904_VB86_O1903.m	1221	15.760000228881836	NTAGAQPQDDSIGGR		1	b32.a1	0.012000000104308128	32.70000076293945	2	1486.6851806640625	1486.6884765625	-0.0032999999821186066	-2.2196983659608502
b32	pepb32a3	DaPR130904_VB86_O1903.m	1333	16.329999923706055	LSTQSNSNNIEPAR		1	b32.a1	1.3000000035390258E-4	43.0	2	1530.7513427734375	1530.7510986328125	3.000000142492354E-4	0.19598223023793995
b32	pepb32a5	DaPR130904_VB86_O1903.m	2528	21.600000381469727	SESPPAELPSLR		1	b32.a1	0.029999999329447746	29.799999237060547	2	1282.6629638671875	1282.6641845703125	-0.0012000000569969416	-0.9355527903813241
b32	pepb32a2	DaPR130904_VB86_O1903.m	3173	24.049999237060547	LPDYSSIEIMR		1	b32.a1	0.009999999776482582	29.899999618530273	2	1323.666748046875	1323.6617431640625	0.005100000184029341	3.8529482402644444
b32	pepb32a1	DaPR130904_VB86_O1903.m	3569	25.600000381469727	LFLQFVTGSPR		1	b32.a1	0.0019000000320374966	42.599998474121094	2	1264.7061767578125	1264.705322265625	0.0010000000474974513	0.7906980621430658
b33	pepb33a2	DaPR130904_VB86_O1903.m	1286	16.110000610351562	GAVIVVSHDAR		1	b33.a1	0.012000000104308128	46.599998474121094	2	1123.6236572265625	1123.622314453125	0.00139999995008111	1.2459702268929218
b33	pepb33a1	DaPR130904_VB86_O1903.m	1342	16.3799991607666	ADDPYAHLSK		1	b33.a1	0.035999998450279236	42.79999923706055	2	1116.5325927734375	1116.5323486328125	1.9999999494757503E-4	0.17912601922593097
b33	pepb33a3	DaPR130904_VB86_O1903.m	1500	17.110000610351562	LQGQLEQGDDTAAER		1	b33.a1	1.700000029813964E-5	56.900001525878906	2	1630.7728271484375	1630.76708984375	0.00570000009611249	3.4952876665291477
b33	pepb33a4	DaPR130904_VB86_O1903.m	2215	20.309999465942383	NQDEESQEAPELLK		1	b33.a1	2.4000000848900527E-5	42.599998474121094	2	1629.762451171875	1629.7607421875	0.0017999999690800905	1.1044565760395553
b33	pepb33a6	DaPR130904_VB86_O1903.m	3303	24.530000686645508	TFFEELAVEDK		1	b33.a1	0.00930000003427267	34.900001525878906	2	1327.6412353515625	1327.6419677734375	-7.999999797903001E-4	-0.6025720783231676
b33	pepb33a5	DaPR130904_VB86_O1903.m	3906	27.030000686645508	STLLLLLTGK		1	b33.a1	0.005100000184029341	32.20000076293945	2	1058.6854248046875	1058.682373046875	0.003100000089034438	2.9281682286941977
b34	pepb34a4	DaPR130904_VB86_O1903.m	421	9.760000228881836	KDEEGQKEEDKPR		1	b34.a1	0.04800000041723251	36.70000076293945	3	1587.765380859375	1587.7613525390625	0.004000000189989805	2.5192704077304944
b34	pepb34a2	DaPR130904_VB86_O1903.m	678	12.329999923706055	FSSQQAATK		1	b34.a1	0.0066999997943639755	38.20000076293945	2	967.484619140625	967.4848022460938	-1.9999999494757503E-4	-0.20672158827018158
b34	pepb34a5	DaPR130904_VB86_O1903.m	1139	15.329999923706055	QSNASSDVEVEEK		1	b34.a1	0.010999999940395355	28.899999618530273	2	1421.6405029296875	1421.6395263671875	0.0010999999940395355	0.7737545092393714
b34	pepb34a3	DaPR130904_VB86_O1903.m	1584	17.530000686645508	IDNLDVNR		1	b34.a1	0.017000000923871994	43.79999923706055	2	958.4974975585938	958.4957275390625	0.0017999999690800905	1.8779426108675414
b34	pepb34a1	DaPR130904_VB86_O1903.m	3990	27.40999984741211	DFKPGDLIF		1	b34.a1	0.019999999552965164	24.299999237060547	2	1051.5509033203125	1051.5462646484375	0.004699999932199717	4.469608318917915
b35	pepb35a1	DaPR130904_VB86_O1903.m	782	13.0600004196167	APHQVPVQSEK		1	b35.a1	0.0013000000035390258	34.0	3	1219.6436767578125	1219.6434326171875	3.000000142492354E-4	0.2459735413041798
b35	pepb35a2	DaPR130904_VB86_O1903.m	992	14.449999809265137	ASGHYFDEK		1	b35.a1	0.007400000002235174	31.899999618530273	2	1053.4600830078125	1053.4639892578125	-0.0038999998942017555	-3.7020723384663463
b35	pepb35a5	DaPR130904_VB86_O1903.m	1753	18.260000228881836	YEDSDKPFVDSPASR		1	b35.a1	6.4000000747910235E-6	41.29999923706055	3	1712.7744140625	1712.776611328125	-0.002300000051036477	-1.3428488197611514
b35	pepb35a4	DaPR130904_VB86_O1903.m	2123	19.950000762939453	NLTQEQLIR		1	b35.a1	0.014999999664723873	51.599998474121094	2	1114.622802734375	1114.6219482421875	8.999999845400453E-4	0.8074486474623872
b35	pepb35a3	DaPR130904_VB86_O1903.m	2880	22.979999542236328	EIVSLIEAQTAK		1	b35.a1	2.5999999706982635E-5	42.400001525878906	2	1301.7342529296875	1301.7314453125	0.00279999990016222	2.1509812260009116
b36	pepb36a2	DaPR130904_VB86_O1903.m	1017	14.600000381469727	HEPGLGGPAER		1	b36.a1	3.800000122282654E-4	39.20000076293945	2	1119.5543212890625	1119.5545654296875	-1.9999999494757503E-4	-0.17864247185738072
b36	pepb36a1	DaPR130904_VB86_O1903.m	1450	16.899999618530273	AAGAGTAGPASGPGVVR		1	b36.a1	0.039000000804662704	30.399999618530273	2	1395.735107421875	1395.7342529296875	7.999999797903001E-4	0.5731749995467091
b36	pepb36a3	DaPR130904_VB86_O1903.m	1647	17.809999465942383	QPAPGPVEKPPR	Q1:-17.02655	1	b36.a1	0.004699999932199717	32.0	2	1255.6810302734375	1255.6798095703125	0.0013000000035390258	1.035295776543448
b36	pepb36a4	DaPR130904_VB86_O1903.m	1879	18.799999237060547	TLSGAQDSEAAFAK		1	b36.a1	0.039000000804662704	40.599998474121094	2	1395.6888427734375	1395.675048828125	0.013000000268220901	9.314489271078049
b36	pepb36a5	DaPR130904_VB86_O1903.m	2882	22.979999542236328	WTVEESEWVK		1	b36.a1	0.02800000086426735	30.600000381469727	2	1292.6217041015625	1292.6162109375	0.00559999980032444	4.332298908941355
b37	pepb37a4	DaPR130904_VB86_O1903.m	642	12.050000190734863	SSEDEELRK		1	b37.a1	0.00800000037997961	32.79999923706055	2	1092.515869140625	1092.5172119140625	-0.0013000000035390258	-1.1899126067418735
b37	pepb37a2	DaPR130904_VB86_O1903.m	1099	15.100000381469727	NASTVVVSDK		1	b37.a1	0.00279999990016222	34.29999923706055	2	1019.5377807617188	1019.5371704101562	6.000000284984708E-4	0.5885023576502786
b37	pepb37a5	DaPR130904_VB86_O1903.m	2242	20.43000030517578	VPWVCPR	C5:+57.02146	1	b37.a1	0.04600000008940697	26.200000762939453	2	913.47216796875	913.4716796875	5.000000237487257E-4	0.5473623702486063
b37	pepb37a3	DaPR130904_VB86_O1903.m	3355	24.729999542236328	PLVLPSPLVTPGSNSQER		1	b37.a1	7.900000200606883E-4	41.29999923706055	2	1891.039306640625	1891.029052734375	0.010999999940395355	5.8169386263472065
b37	pepb37a1	DaPR130904_VB86_O1903.m	3974	27.329999923706055	GILQELFLNK		1	b37.a1	9.699999936856329E-4	38.900001525878906	2	1174.6810302734375	1174.6834716796875	-0.002400000113993883	-2.043103671631735
b38	pepb38a3	DaPR130904_VB86_O1903.m	1435	16.829999923706055	KPPTDEELKETIK		1	b38.a1	0.003100000089034438	29.0	2	1527.8292236328125	1527.826904296875	0.002400000113993883	1.5708586537153522
b38	pepb38a2	DaPR130904_VB86_O1903.m	2251	20.479999542236328	LTMQVSSLQR		1	b38.a1	2.899999963119626E-4	49.400001525878906	2	1162.626708984375	1162.625244140625	0.001500000013038516	1.2901835914867543
b38	pepb38a1	DaPR130904_VB86_O1903.m	2589	21.829999923706055	LLASANLEEVTMK	M12:+15.99491	1	b38.a1	0.004900000058114529	42.5	2	1434.75341796875	1434.7513427734375	0.002199999988079071	1.5333667392332766
b38	pepb38a5	DaPR130904_VB86_O1903.m	3074	23.68000030517578	SICEVLDLER	C3:+57.02146	1	b38.a1	7.300000288523734E-4	49.900001525878906	2	1233.613525390625	1233.61474609375	-0.0012000000569969416	-0.972751064136312
b38	pepb38a4	DaPR130904_VB86_O1903.m	3252	24.350000381469727	NVGQFSGFPFEK		1	b38.a1	0.0012000000569969416	39.0	2	1356.6578369140625	1356.65869140625	-7.999999797903001E-4	-0.5896840412831152
b39	pepb39a5	DaPR130904_VB86_O1903.m	1816	18.530000686645508	VCDEPHPLLVK	C2:+57.02146	1	b39.a1	0.0013000000035390258	40.599998474121094	2	1306.6842041015625	1306.6827392578125	0.00139999995008111	1.0714153543317646
b39	pepb39a3	DaPR130904_VB86_O1903.m	2104	19.860000610351562	LTDAQILTR		1	b39.a1	0.0019000000320374966	49.70000076293945	2	1030.591064453125	1030.589599609375	0.0015999999595806003	1.5525093210595655
b39	pepb39a1	DaPR130904_VB86_O1903.m	2494	21.459999084472656	DAMLELNASNDR		1	b39.a1	0.009800000116229057	30.799999237060547	2	1348.6170654296875	1348.6165771484375	5.000000237487257E-4	0.37075031719241014
b39	pepb39a4	DaPR130904_VB86_O1903.m	2929	23.15999984741211	TFQMAEYLK		1	b39.a1	0.0017000000225380063	34.900001525878906	2	1130.5572509765625	1130.5555419921875	0.0017999999690800905	1.5921375838892922
b39	pepb39a2	DaPR130904_VB86_O1903.m	3623	25.799999237060547	IIILDEADSMTDGAQQALR		1	b39.a1	0.024000000208616257	28.200000762939453	2	2060.04931640625	2060.032958984375	0.01600000075995922	7.766866394141307
b40	pepb40a2	DaPR130904_VB86_O1903.m	826	13.359999656677246	ATLNSGPGAQQK		1	b40.a1	0.041999999433755875	32.400001525878906	2	1171.6104736328125	1171.6070556640625	0.0035000001080334187	2.987349803940564
b40	pepb40a4	DaPR130904_VB86_O1903.m	982	14.380000114440918	TSTGSASSSAAVAASSK		1	b40.a1	3.100000030826777E-4	40.099998474121094	2	1469.709716796875	1469.708251953125	0.001500000013038516	1.0206107307658754
b40	pepb40a1	DaPR130904_VB86_O1903.m	1033	14.680000305175781	AQLEVQASQHR		1	b40.a1	0.0020000000949949026	34.5	2	1266.6585693359375	1266.6552734375	0.0032999999821186066	2.605286577430759
b40	pepb40a3	DaPR130904_VB86_O1903.m	1077	14.949999809265137	TGNESGSNLSDSGSVK		1	b40.a1	5.699999746866524E-4	37.29999923706055	2	1538.6922607421875	1538.693359375	-0.0010000000474974513	-0.6499021012891355
b41	pepb41a4	DaPR130904_VB86_O1903.m	466	10.399999618530273	SGPTHVSTR		1	b41.a1	0.007499999832361937	26.100000381469727	2	941.48046875	941.4802856445312	9.999999747378752E-5	0.10621571051307586
b41	pepb41a3	DaPR130904_VB86_O1903.m	1201	15.65999984741211	GLLSNHTGSPR		1	b41.a1	0.035999998450279236	35.099998474121094	2	1138.594970703125	1138.5968017578125	-0.0017999999690800905	-1.5808932242749818
b41	pepb41a2	DaPR130904_VB86_O1903.m	1635	17.760000228881836	EDTGDQQGLLK		1	b41.a1	0.004000000189989805	38.099998474121094	2	1203.594482421875	1203.5855712890625	0.008899999782443047	7.394571682103983
b41	pepb41a1	DaPR130904_VB86_O1903.m	2398	21.100000381469727	EDSGSVPSTGPSQGTPISLK		1	b41.a1	6.500000017695129E-4	31.200000762939453	2	1943.9598388671875	1943.9560546875	0.003800000064074993	1.9547767321755949
b42	pepb42a1	DaPR130904_VB86_O1903.m	1031	14.65999984741211	IEHQTITTPSK		1	b42.a1	3.099999958067201E-6	49.79999923706055	2	1254.66845703125	1254.6693115234375	-7.999999797903001E-4	-0.6376181934496578
b42	pepb42a2	DaPR130904_VB86_O1903.m	1195	15.630000114440918	TVAQSQQLETNSQR		1	b42.a1	5.700000110664405E-5	35.599998474121094	2	1589.789306640625	1589.7882080078125	0.0010999999940395355	0.6919160605788881
b42	pepb42a3	DaPR130904_VB86_O1903.m	2532	21.610000610351562	VVLLTEVDK		1	b42.a1	7.500000356230885E-5	46.29999923706055	2	1015.6064453125	1015.6038208007812	0.0026000000070780516	2.5600533926979603
b42	pepb42a4	DaPR130904_VB86_O1903.m	2560	21.709999084472656	VVIQEMLK		1	b42.a1	0.0052999998442828655	29.100000381469727	2	959.560791015625	959.559814453125	8.999999845400453E-4	0.9379300497832704
b43	pepb43a4	DaPR130904_VB86_O1903.m	792	13.130000114440918	NHLGSYECK	C8:+57.02146	1	b43.a1	0.0013000000035390258	32.400001525878906	2	1107.4871826171875	1107.4892578125	-0.0020000000949949026	-1.8058866764498283
b43	pepb43a2	DaPR130904_VB86_O1903.m	1649	17.809999465942383	FMSAYEQR		1	b43.a1	0.005799999926239252	40.599998474121094	2	1031.4617919921875	1031.4619140625	-9.999999747378752E-5	-0.09694977207634267
b43	pepb43a3	DaPR130904_VB86_O1903.m	2281	20.600000381469727	MEKPPAPPSLPAGPPGVK	M1:+15.99491	1	b43.a1	0.003100000089034438	36.599998474121094	2	1785.958740234375	1785.9571533203125	0.0015999999595806003	0.8958781326898044
b43	pepb43a1	DaPR130904_VB86_O1903.m	2674	22.15999984741211	AAEPYETIAFK		1	b43.a1	0.04699999839067459	24.899999618530273	2	1239.6268310546875	1239.6259765625	8.999999845400453E-4	0.726025431506169
b44	pepb44a3	DaPR130904_VB86_O1903.m	1316	16.260000228881836	TLQQQTFK		1	b44.a1	0.0430000014603138	32.79999923706055	2	993.539794921875	993.5368041992188	0.003000000026077032	3.0195157475771657
b44	pepb44a4	DaPR130904_VB86_O1903.m	1610	17.649999618530273	YIQVTPQEK		1	b44.a1	0.010999999940395355	32.79999923706055	2	1105.592529296875	1105.5892333984375	0.0034000000450760126	3.075283244776955
b44	pepb44a1	DaPR130904_VB86_O1903.m	2341	20.860000610351562	IDIDPEETVK		1	b44.a1	0.02500000037252903	35.20000076293945	2	1158.58935546875	1158.58935546875	9.999999747378752E-5	0.08631185588040279
b44	pepb44a2	DaPR130904_VB86_O1903.m	2445	21.299999237060547	NFVVVMVTKPK		1	b44.a1	0.010999999940395355	39.70000076293945	2	1261.7352294921875	1261.734130859375	0.0012000000569969416	0.9510720425543328
b45	pepb45a1	DaPR130904_VB86_O1903.m	701	12.5	GSETPGATPGSK		1	b45.a1	1.5999999595806003E-4	42.79999923706055	2	1088.52197265625	1088.5223388671875	-1.9999999494757503E-4	-0.18373531512059982
b45	pepb45a2	DaPR130904_VB86_O1903.m	2157	20.079999923706055	IVDDLKDEAEQYR		1	b45.a1	0.035999998450279236	27.799999237060547	2	1593.776611328125	1593.77587890625	6.99999975040555E-4	0.4392085388573827
b45	pepb45a4	DaPR130904_VB86_O1903.m	2265	20.530000686645508	VQENCIDLVGR	C5:+57.02146	1	b45.a1	0.024000000208616257	38.400001525878906	2	1302.649169921875	1302.6474609375	0.0017000000225380063	1.3050346110639452
b45	pepb45a3	DaPR130904_VB86_O1903.m	2662	22.110000610351562	VPELNVQNGVLK		1	b45.a1	0.002099999925121665	39.5	2	1309.749755859375	1309.7479248046875	0.0020000000949949026	1.5270114631356617
b46	pepb46a2	DaPR130904_VB86_O1903.m	1045	14.75	MEELHNQEVQK		1	b46.a1	0.002199999988079071	34.0	2	1384.653076171875	1384.6529541015625	1.9999999494757503E-4	0.14444052161600726
b46	pepb46a4	DaPR130904_VB86_O1903.m	2565	21.75	VELDNMPLR		1	b46.a1	2.300000051036477E-4	47.099998474121094	2	1086.55810546875	1086.5616455078125	-0.0035000001080334187	-3.221170305894304
b46	pepb46a3	DaPR130904_VB86_O1903.m	2588	21.829999923706055	PVTVEPMDQLDDEEGLPEK	M7:+15.99491	1	b46.a1	5.200000014156103E-4	25.899999618530273	2	2156.99755859375	2156.99072265625	0.006800000090152025	3.1525402583920665
b46	pepb46a1	DaPR130904_VB86_O1903.m	2679	22.18000030517578	FAQPGSFEYEYAMR	M13:+15.99491	1	b46.a1	0.003800000064074993	33.5	2	1711.74169921875	1711.7425537109375	-7.999999797903001E-4	-0.46735998825054414
b47	pepb47a1	DaPR130904_VB86_O1903.m	1618	17.700000762939453	AASQAVEEMR	M9:+15.99491 - A1:+42.01057	1	b47.a1	0.03999999910593033	33.70000076293945	2	1149.5206298828125	1149.5208740234375	-1.9999999494757503E-4	-0.17398552689831123
b47	pepb47a4	DaPR130904_VB86_O1903.m	2773	22.549999237060547	VVLGEFGVR		1	b47.a1	0.004999999888241291	29.799999237060547	2	975.563720703125	975.5626220703125	0.0010999999940395355	1.1275544687281533
b47	pepb47a2	DaPR130904_VB86_O1903.m	2847	22.829999923706055	NQGDEEGTEIDTLQFR		1	b47.a1	2.700000004551839E-5	38.0	2	1851.8404541015625	1851.8360595703125	0.004600000102072954	2.484021238435279
b47	pepb47a3	DaPR130904_VB86_O1903.m	3109	23.799999237060547	VLVYNNTSIVQDEILAHR		1	b47.a1	0.014999999664723873	32.79999923706055	3	2084.1201171875	2084.114013671875	0.006200000178068876	2.974885316924418
b48	pepb48a1	DaPR130904_VB86_O1903.m	2020	19.450000762939453	ALVTLSSGDMR	M10:+15.99491	1	b48.a1	3.100000030826777E-4	38.79999923706055	2	1165.5804443359375	1165.588623046875	-0.008100000210106373	-6.949278716304547
b48	pepb48a3	DaPR130904_VB86_O1903.m	2708	22.280000686645508	GPILSFASTR		1	b48.a1	2.4000000848900527E-5	37.0	2	1048.58154296875	1048.5789794921875	0.0026000000070780516	2.4795461838622743
b48	pepb48a4	DaPR130904_VB86_O1903.m	2922	23.1299991607666	LPHLLLYGPPGTGK		1	b48.a1	0.035999998450279236	28.299999237060547	3	1462.843994140625	1462.842041015625	0.0019000000320374966	1.2988415555232202
b48	pepb48a2	DaPR130904_VB86_O1903.m	3610	25.729999542236328	FGPLTPELMVPR		1	b48.a1	0.041999999433755875	29.100000381469727	2	1356.738037109375	1356.7347412109375	0.0031999999191612005	2.358603949586401
b49	pepb49a3	DaPR130904_VB86_O1903.m	1713	18.079999923706055	TSTILAAAR		1	b49.a1	0.006200000178068876	37.400001525878906	2	903.5274658203125	903.5261840820312	0.0012000000569969416	1.3281298075673627
b49	pepb49a1	DaPR130904_VB86_O1903.m	2626	21.959999084472656	AITFLQSATR		1	b49.a1	4.099999841855606E-6	51.400001525878906	2	1107.6168212890625	1107.6160888671875	7.999999797903001E-4	0.7222719025402554
b49	pepb49a4	DaPR130904_VB86_O1903.m	3053	23.600000381469727	VITDIAGVIPAEK		1	b49.a1	7.399999885819852E-4	43.900001525878906	2	1325.7685546875	1325.7679443359375	6.99999975040555E-4	0.527995851786247
b49	pepb49a2	DaPR130904_VB86_O1903.m	4059	27.760000228881836	SLEGADLPNLLFYGPPGTGK		1	b49.a1	4.999999873689376E-5	34.400001525878906	2	2046.0565185546875	2046.0546875	0.0019000000320374966	0.9286164459069457
b50	pepb50a2	DaPR130904_VB86_O1903.m	2193	20.229999542236328	GAVYSMVEFNGK	M6:+15.99491	1	b50.a1	0.032999999821186066	30.299999237060547	2	1317.613037109375	1317.61474609375	-0.0017000000225380063	-1.2902102284282186
b50	pepb50a4	DaPR130904_VB86_O1903.m	2556	21.700000762939453	IVVFQYSDGK		1	b50.a1	8.699999889358878E-4	39.20000076293945	2	1155.6058349609375	1155.6048583984375	0.0010000000474974513	0.865347735629426
b50	pepb50a1	DaPR130904_VB86_O1903.m	2824	22.729999542236328	EMLGGEIIPR		1	b50.a1	0.03500000014901161	33.599998474121094	2	1114.593505859375	1114.5928955078125	6.000000284984708E-4	0.5383131643101929
b50	pepb50a3	DaPR130904_VB86_O1903.m	3898	26.979999542236328	GDFILVGDLMR		1	b50.a1	0.02500000037252903	44.900001525878906	2	1235.6473388671875	1235.645751953125	0.0017000000225380063	1.375798864562031
b51	pepb51a3	DaPR130904_VB86_O1903.m	1320	16.260000228881836	MISEIDKEGTGK		1	b51.a1	0.0035000001080334187	39.79999923706055	2	1307.65087890625	1307.651611328125	-6.000000284984708E-4	-0.4588378305817073
b51	pepb51a1	DaPR130904_VB86_O1903.m	2638	22.030000686645508	DGDGEVSEQEFLR		1	b51.a1	0.0010999999940395355	45.099998474121094	2	1480.65478515625	1480.655517578125	-6.000000284984708E-4	-0.4052259430876112
b51	pepb51a2	DaPR130904_VB86_O1903.m	3798	26.549999237060547	EAFDLFDADGTGTIDVK		1	b51.a1	0.027000000700354576	25.299999237060547	2	1813.8526611328125	1813.8494873046875	0.0031999999191612005	1.7642036682526954
b51	pepb51a4	DaPR130904_VB86_O1903.m	3900	27.0	MNFGDFLTVMTQK	M1:+15.99491	1	b51.a1	1.1999999696854502E-4	44.099998474121094	2	1547.7252197265625	1547.7237548828125	0.0015999999595806003	1.0337761855323762
b52	pepb52a2	DaPR130904_VB86_O1903.m	656	12.15999984741211	EKADALEAK		1	b52.a1	0.012000000104308128	25.799999237060547	2	974.5159912109375	974.5156860351562	3.000000142492354E-4	0.30784523897177446
b52	pepb52a1	DaPR130904_VB86_O1903.m	1007	14.529999732971191	APLDASDSGR		1	b52.a1	3.000000106112566E-6	43.70000076293945	2	988.4702758789062	988.4697875976562	3.9999998989515007E-4	0.4046658733670521
b52	pepb52a3	DaPR130904_VB86_O1903.m	1779	18.3799991607666	PSSFQNNVQSQDPQVSTK		1	b52.a1	1.8000000272877514E-4	40.79999923706055	2	1990.9449462890625	1990.9468994140625	-0.0019000000320374966	-0.9543197925553255
b53	pepb53a3	DaPR130904_VB86_O1903.m	1448	16.8799991607666	SQNEAVCEGLR	C7:+57.02146	1	b53.a1	0.03099999949336052	35.099998474121094	2	1262.5819091796875	1262.579833984375	0.002199999988079071	1.7424640635487112
b53	pepb53a1	DaPR130904_VB86_O1903.m	1927	19.010000228881836	EAVATIMSGSK		1	b53.a1	0.019999999552965164	35.29999923706055	2	1093.5552978515625	1093.55615234375	-8.999999845400453E-4	-0.8230029913060541
b53	pepb53a2	DaPR130904_VB86_O1903.m	1945	19.1299991607666	IELWEQEHSK		1	b53.a1	0.0430000014603138	29.5	2	1298.6329345703125	1298.637939453125	-0.004999999888241291	-3.850187751596771
b54	pepb54a2	DaPR130904_VB86_O1903.m	1056	14.8100004196167	YAAPEQNNDPQQSK		1	b54.a1	1.1000000085914508E-4	35.79999923706055	2	1589.7169189453125	1589.719482421875	-0.0024999999441206455	-1.5726044574304356
b54	pepb54a1	DaPR130904_VB86_O1903.m	1329	16.309999465942383	SLGHGLINK		1	b54.a1	0.03400000184774399	35.5	2	938.5428466796875	938.5421752929688	6.000000284984708E-4	0.6392893620483053
b54	pepb54a3	DaPR130904_VB86_O1903.m	2949	23.229999542236328	YDTALNLLK		1	b54.a1	7.200000254670158E-5	40.0	2	1050.5830078125	1050.5833740234375	-3.9999998989515007E-4	-0.38074083388856905
b55	pepb55a3	DaPR130904_VB86_O1903.m	1453	16.90999984741211	VGQDPVLR		1	b55.a1	0.0017000000225380063	48.400001525878906	2	883.5023193359375	883.5	0.002300000051036477	2.6032824573135
b55	pepb55a1	DaPR130904_VB86_O1903.m	1936	19.049999237060547	DVAYQYVK		1	b55.a1	0.0020000000949949026	32.900001525878906	2	985.5048217773438	985.4993286132812	0.005499999970197678	5.580927160992442
b55	pepb55a2	DaPR130904_VB86_O1903.m	2321	20.780000686645508	SGDSEVYQLGDVSQK		1	b55.a1	9.7999996796716E-5	53.29999923706055	2	1611.7503662109375	1611.7501220703125	3.000000142492354E-4	0.18613307989943365
b56	pepb56a1	DaPR130904_VB86_O1903.m	1883	18.809999465942383	AAVLLEQER		1	b56.a1	0.003100000089034438	46.5	2	1028.5758056640625	1028.5738525390625	0.0019000000320374966	1.8472179001510634
b56	pepb56a3	DaPR130904_VB86_O1903.m	1991	19.329999923706055	VGEPVALSEEER		1	b56.a1	3.199999980552093E-7	53.0	2	1314.653076171875	1314.654052734375	-8.999999845400453E-4	-0.684590735234199
b56	pepb56a2	DaPR130904_VB86_O1903.m	2178	20.15999984741211	LAEIGAPIQGNR		1	b56.a1	2.800000074785203E-4	38.599998474121094	2	1238.687255859375	1238.685546875	0.0017000000225380063	1.372422586851705
b57	pepb57a1	DaPR130904_VB86_O1903.m	1844	18.65999984741211	ALAAAGYDVEK		1	b57.a1	0.0019000000320374966	57.29999923706055	2	1107.568603515625	1107.5684814453125	1.9999999494757503E-4	0.18057573711973698
b57	pepb57a3	DaPR130904_VB86_O1903.m	1986	19.309999465942383	KASGPPVSELITK		1	b57.a1	0.017000000923871994	29.0	2	1326.7640380859375	1326.76318359375	8.999999845400453E-4	0.6783425977364337
b57	pepb57a2	DaPR130904_VB86_O1903.m	2480	21.43000030517578	ASGPPVSELITK		1	b57.a1	6.399999838322401E-4	30.700000762939453	2	1198.669677734375	1198.668212890625	0.001500000013038516	1.251388830459782
b58	pepb58a2	DaPR130904_VB86_O1903.m	1353	16.450000762939453	TLYISDSDKR		1	b58.a1	0.007499999832361937	31.5	2	1197.613037109375	1197.6114501953125	0.0017000000225380063	1.4194921251469013
b58	pepb58a1	DaPR130904_VB86_O1903.m	1714	18.079999923706055	DGYIHYGQTVK		1	b58.a1	2.3999999393709004E-4	38.400001525878906	2	1280.6280517578125	1280.62744140625	6.99999975040555E-4	0.5466070399615119
b58	pepb58a3	DaPR130904_VB86_O1903.m	3515	25.360000610351562	VWFGDVEAETMYR		1	b58.a1	0.002099999925121665	38.599998474121094	2	1602.7301025390625	1602.72607421875	0.004000000189989805	2.4957478725362403
b59	pepb59a2	DaPR130904_VB86_O1903.m	1255	15.949999809265137	TPATAPVPAR		1	b59.a1	7.200000109151006E-4	45.599998474121094	2	980.5543212890625	980.5527954101562	0.001500000013038516	1.5297493618495879
b59	pepb59a3	DaPR130904_VB86_O1903.m	2275	20.579999923706055	YSQVLGLGGR		1	b59.a1	2.4000000848900527E-5	45.0	2	1049.574951171875	1049.57421875	7.999999797903001E-4	0.7622138249004129
b59	pepb59a1	DaPR130904_VB86_O1903.m	3648	25.8799991607666	DSPFGLSFVR		1	b59.a1	9.40000027185306E-5	49.70000076293945	2	1124.575927734375	1124.5738525390625	0.002099999925121665	1.8673739571485553
b60	pepb60a2	DaPR130904_VB86_O1903.m	1666	17.8799991607666	GQNPNATFGEVSK		1	b60.a1	6.600000197067857E-4	43.5	2	1348.6494140625	1348.649658203125	-9.999999747378752E-5	-0.07414823921508469
b60	pepb60a3	DaPR130904_VB86_O1903.m	3116	23.829999923706055	IVASMWDSLGEEQK		1	b60.a1	1.9999999494757503E-4	49.79999923706055	2	1592.7625732421875	1592.762939453125	-3.000000142492354E-4	-0.18835195547194258
b60	pepb60a1	DaPR130904_VB86_O1903.m	3972	27.329999923706055	DVFLAWVASR		1	b60.a1	0.004100000020116568	39.900001525878906	2	1163.62255859375	1163.6212158203125	0.00139999995008111	1.2031406191697516
b61	pepb61a1	DaPR130904_VB86_O1903.m	1885	18.829999923706055	ANSNLVLQADR		1	b61.a1	0.009800000116229057	32.70000076293945	2	1200.63134765625	1200.633544921875	-0.002199999988079071	-1.8323659182970975
b61	pepb61a2	DaPR130904_VB86_O1903.m	3624	25.799999237060547	DTLGLFLR		1	b61.a1	0.0017999999690800905	30.899999618530273	2	934.5369262695312	934.5360717773438	7.999999797903001E-4	0.8560397013555863
b61	pepb61a3	DaPR130904_VB86_O1903.m	4100	27.979999542236328	YPPPTELLDLQPLPVSALR		1	b61.a1	0.039000000804662704	24.299999237060547	2	2119.182861328125	2119.18017578125	0.0027000000700354576	1.2740776366691353
b62	pepb62a1	DaPR130904_VB86_O1903.m	439	10.050000190734863	ASAPYNHHGSR		1	b62.a1	0.0017999999690800905	25.899999618530273	2	1196.5550537109375	1196.5560302734375	-8.999999845400453E-4	-0.7521586635056086
b62	pepb62a2	DaPR130904_VB86_O1903.m	955	14.229999542236328	SYSVGASGSSSR		1	b62.a1	3.000000106112566E-6	45.900001525878906	2	1144.5235595703125	1144.5233154296875	3.000000142492354E-4	0.26211787056221447
b63	pepb63a2	DaPR130904_VB86_O1903.m	714	12.600000381469727	SAAQAAAQTNSNAAGK		1	b63.a1	1.3000000035390258E-4	37.0	2	1460.7103271484375	1460.709228515625	0.0010999999940395355	0.7530588378341097
b63	pepb63a1	DaPR130904_VB86_O1903.m	752	12.859999656677246	RPDQQLQGEGK		1	b63.a1	0.04100000113248825	24.100000381469727	2	1255.639404296875	1255.639404296875	9.999999747378752E-5	0.0796406971074509
b64	pepb64a1	DaPR130904_VB86_O1903.m	514	10.899999618530273	EDTEEHHLR		1	b64.a1	0.014999999664723873	27.799999237060547	2	1165.5230712890625	1165.523681640625	-5.000000237487257E-4	-0.4289917327504758
b64	pepb64a2	DaPR130904_VB86_O1903.m	1032	14.65999984741211	NQGGYGGSSSSSSYGSGR		1	b64.a1	2.700000004551839E-5	31.700000762939453	2	1694.7017822265625	1694.700439453125	0.0013000000035390258	0.7670972245446116
b65	pepb65a1	DaPR130904_VB86_O1903.m	849	13.510000228881836	GGEDTNDLQQK		1	b65.a1	0.00139999995008111	39.79999923706055	2	1204.546875	1204.5445556640625	0.0024999999441206455	2.0754732005263197
b65	pepb65a2	DaPR130904_VB86_O1903.m	1010	14.550000190734863	PGKPGAGPAQVPR		1	b65.a1	3.1999999191612005E-4	38.5	3	1231.6912841796875	1231.6910400390625	3.000000142492354E-4	0.24356758675432194
b66	pepb66a1	DaPR130904_VB86_O1903.m	644	12.0600004196167	LDGQTPHDER		1	b66.a1	0.04600000008940697	33.20000076293945	2	1167.5386962890625	1167.539306640625	-6.000000284984708E-4	-0.5139013522592727
b66	pepb66a2	DaPR130904_VB86_O1903.m	1555	17.399999618530273	NPELPNAAQAQK		1	b66.a1	3.099999958067201E-6	46.79999923706055	2	1280.657958984375	1280.6597900390625	-0.0017999999690800905	-1.4055254823181316
b67	pepb67a2	DaPR130904_VB86_O1903.m	1122	15.25	YALIQHQK		1	b67.a1	0.001500000013038516	32.20000076293945	2	1000.5574340820312	1000.5579223632812	-3.9999998989515007E-4	-0.3997769453969888
b67	pepb67a1	DaPR130904_VB86_O1903.m	1311	16.229999542236328	DPDYQPPAK		1	b67.a1	9.500000160187483E-4	24.700000762939453	2	1030.4830322265625	1030.484375	-0.0013000000035390258	-1.2615426638943708
b68	pepb68a2	DaPR130904_VB86_O1903.m	1206	15.699999809265137	TAQEVETYR		1	b68.a1	0.0066999997943639755	36.0	2	1096.5274658203125	1096.52734375	1.9999999494757503E-4	0.1823939877902156
b68	pepb68a1	DaPR130904_VB86_O1903.m	1841	18.649999618530273	NFYQEHPDLAR		1	b68.a1	0.014000000432133675	36.599998474121094	2	1389.65087890625	1389.655029296875	-0.004100000020116568	-2.9503725267637453
b69	pepb69a2	DaPR130904_VB86_O1903.m	1464	16.959999084472656	LDDHALTGASDSR		1	b69.a1	0.0012000000569969416	42.5	2	1357.6337890625	1357.6346435546875	-7.999999797903001E-4	-0.58926013974987
b69	pepb69a1	DaPR130904_VB86_O1903.m	1629	17.75	DVTEAEQAEEQAR		1	b69.a1	1.3999999737279722E-6	53.5	2	1475.6607666015625	1475.6612548828125	-5.000000237487257E-4	-0.3388311660919988
b70	pepb70a1	DaPR130904_VB86_O1903.m	959	14.25	EEEEEEEEDQEGDR		1	b70.a1	0.0031999999191612005	33.29999923706055	2	1751.635986328125	1751.6365966796875	-6.000000284984708E-4	-0.3425368193584218
b70	pepb70a2	DaPR130904_VB86_O1903.m	2241	20.43000030517578	SVLASASWDK		1	b70.a1	0.002300000051036477	39.20000076293945	2	1063.54345703125	1063.5423583984375	0.0012000000569969416	1.1283049024995981
b71	pepb71a2	DaPR130904_VB86_O1903.m	1136	15.3100004196167	MQEENITR		1	b71.a1	0.03200000151991844	31.899999618530273	2	1020.4791259765625	1020.478271484375	7.999999797903001E-4	0.7839461183496148
b71	pepb71a1	DaPR130904_VB86_O1903.m	2147	20.030000686645508	ALIVVQQGMTPSAK	M9:+15.99491	1	b71.a1	2.100000074278796E-6	42.900001525878906	2	1458.80029296875	1458.7989501953125	0.00139999995008111	0.9596935546832344
b72	pepb72a2	DaPR130904_VB86_O1903.m	914	13.960000038146973	DVPDSQQHPAPEK		1	b72.a1	3.3999999868683517E-4	38.400001525878906	2	1447.6812744140625	1447.681640625	-3.000000142492354E-4	-0.20722789170671388
b72	pepb72a1	DaPR130904_VB86_O1903.m	2680	22.18000030517578	AASVVQPQPLVVVK		1	b72.a1	0.003100000089034438	33.400001525878906	2	1434.8697509765625	1434.8682861328125	0.001500000013038516	1.0453921293927566
b73	pepb73a2	DaPR130904_VB86_O1903.m	1755	18.280000686645508	TDFDKPDFK		1	b73.a1	0.019999999552965164	30.399999618530273	2	1112.529052734375	1112.5262451171875	0.00279999990016222	2.51679446885074
b73	pepb73a1	DaPR130904_VB86_O1903.m	2779	22.559999465942383	QLLLTSPVPGR		1	b73.a1	0.004800000227987766	36.29999923706055	2	1180.7037353515625	1180.705322265625	-0.001500000013038516	-1.2704270784180125
b74	pepb74a1	DaPR130904_VB86_O1903.m	2169	20.110000610351562	SPLELEPEAK		1	b74.a1	0.004999999888241291	33.29999923706055	2	1112.58251953125	1112.583740234375	-0.0012000000569969416	-1.0785705503337228
b74	pepb74a2	DaPR130904_VB86_O1903.m	2653	22.079999923706055	YNLIVVGR		1	b74.a1	0.013000000268220901	30.0	2	933.5564575195312	933.5521240234375	0.004399999976158142	4.713180831505105
b75	pepb75a1	DaPR130904_VB86_O1903.m	1021	14.609999656677246	GNDQVAISSK		1	b75.a1	4.400000034365803E-4	35.599998474121094	2	1018.516357421875	1018.5167846679688	-3.9999998989515007E-4	-0.3927279313571136
b75	pepb75a2	DaPR130904_VB86_O1903.m	3840	26.729999542236328	LPFLGLALSSR		1	b75.a1	4.4999999227002263E-4	38.0	2	1173.704345703125	1173.6993408203125	0.004900000058114529	4.174834122927819
b76	pepb76a1	DaPR130904_VB86_O1903.m	1407	16.700000762939453	AGLESGAEPGDGDSDTTK		1	b76.a1	3.600000054575503E-4	37.0	2	1706.738525390625	1706.735595703125	0.003000000026077032	1.7577415234262577
b76	pepb76a2	DaPR130904_VB86_O1903.m	3852	26.780000686645508	LDTSQWPLLLK		1	b76.a1	0.012000000104308128	32.099998474121094	2	1313.7532958984375	1313.746826171875	0.006599999964237213	5.023798979190643
b77	pepb77a1	DaPR130904_VB86_O1903.m	1999	19.360000610351562	IDDMTAAPMDVR	M4:+15.99491	1	b77.a1	9.000000136438757E-5	45.70000076293945	2	1350.600830078125	1350.6031494140625	-0.002400000113993883	-1.7769839460503885
b77	pepb77a2	DaPR130904_VB86_O1903.m	3825	26.65999984741211	IGNVEISQVTIVGIIR		1	b77.a1	0.023000000044703484	28.600000381469727	2	1711.0152587890625	1711.01171875	0.003599999938160181	2.1040182826977967
b78	pepb78a2	DaPR130904_VB86_O1903.m	2739	22.40999984741211	LPGGELNPGEDEVEGLK		1	b78.a1	1.3000000035390258E-4	45.900001525878906	2	1752.866943359375	1752.865478515625	0.001500000013038516	0.8557416592565663
b78	pepb78a1	DaPR130904_VB86_O1903.m	3148	23.950000762939453	LFLVQLQEK		1	b78.a1	2.699999895412475E-4	38.79999923706055	2	1117.6651611328125	1117.6619873046875	0.0031999999191612005	2.863119579541398
b79	pepb79a2	DaPR130904_VB86_O1903.m	2364	20.959999084472656	VIGIIEHLK		1	b79.a1	0.027000000700354576	35.79999923706055	2	1021.6448974609375	1021.6409301757812	0.004000000189989805	3.9152701030699446
b79	pepb79a1	DaPR130904_VB86_O1903.m	3922	27.100000381469727	LYIELLNLPR		1	b79.a1	0.0017999999690800905	32.5	2	1243.7398681640625	1243.7413330078125	-0.00139999995008111	-1.125635944489686
b80	pepb80a1	DaPR130904_VB86_O1903.m	3682	26.049999237060547	GTAYVVYEDIFDAK		1	b80.a1	4.900000058114529E-4	38.29999923706055	2	1590.7730712890625	1590.76904296875	0.004100000020116568	2.5773697559923603
b80	pepb80a2	DaPR130904_VB86_O1903.m	3694	26.100000381469727	ITAEEMYDIFGK		1	b80.a1	0.01600000075995922	39.400001525878906	2	1416.6727294921875	1416.6719970703125	7.999999797903001E-4	0.5647037433115821
b81	pepb81a2	DaPR130904_VB86_O1903.m	3981	27.360000610351562	TDVVVNSVPLDLVLSR		1	b81.a1	3.000000142492354E-4	34.599998474121094	2	1725.97705078125	1725.9749755859375	0.002099999925121665	1.2167035761389025
b81	pepb81a1	DaPR130904_VB86_O1903.m	4079	27.8799991607666	FLVFFYPEDVR		1	b81.a1	0.0015999999595806003	42.79999923706055	2	1431.730712890625	1431.7310791015625	-3.9999998989515007E-4	-0.27938206813681615

## Sheet: peptides_pos
MS Sample :	DaPR130904_VB86_O1903.m
Peptide ID	Protein ID	accession	description	Sequence	Modifs	Start	Stop	MH+ theo
pepa1b47	a1.a1.a1	sp|P09874|PARP1_HUMAN	sp|P09874|PARP1_HUMAN Poly [ADP-ribose] polymerase 1 OS=Homo sapiens GN=PARP1 PE=1 SV=4	TGNAWHSK		622	629	900.4326782226562
pepa1b32	a1.a1.a1	sp|P09874|PARP1_HUMAN	sp|P09874|PARP1_HUMAN Poly [ADP-ribose] polymerase 1 OS=Homo sapiens GN=PARP1 PE=1 SV=4	KVCSTNDLK	C3:+57.02146	254	262	1064.5408935546875
pepa1b49	a1.a1.a1	sp|P09874|PARP1_HUMAN	sp|P09874|PARP1_HUMAN Poly [ADP-ribose] polymerase 1 OS=Homo sapiens GN=PARP1 PE=1 SV=4	VGTVIGSNK		592	600	874.4996948242188
pepa1b44	a1.a1.a1	sp|P09874|PARP1_HUMAN	sp|P09874|PARP1_HUMAN Poly [ADP-ribose] polymerase 1 OS=Homo sapiens GN=PARP1 PE=1 SV=4	RKGDEVDGVDEVAK		208	221	1516.7606201171875
pepa1b30	a1.a1.a1	sp|P09874|PARP1_HUMAN	sp|P09874|PARP1_HUMAN Poly [ADP-ribose] polymerase 1 OS=Homo sapiens GN=PARP1 PE=1 SV=4	KGDEVDGVDEVAK		209	221	1360.6595458984375
pepa1b17	a1.a1.a1	sp|P09874|PARP1_HUMAN	sp|P09874|PARP1_HUMAN Poly [ADP-ribose] polymerase 1 OS=Homo sapiens GN=PARP1 PE=1 SV=4	GGAAVDPDSGLEHSAH		529	544	1519.6776123046875
pepa1b10	a1.a1.a1	sp|P09874|PARP1_HUMAN	sp|P09874|PARP1_HUMAN Poly [ADP-ribose] polymerase 1 OS=Homo sapiens GN=PARP1 PE=1 SV=4	EDAIEHFMK	M8:+15.99491	608	616	1135.50927734375
pepa1a5	a1.a1.a1	sp|P09874|PARP1_HUMAN	sp|P09874|PARP1_HUMAN Poly [ADP-ribose] polymerase 1 OS=Homo sapiens GN=PARP1 PE=1 SV=4	ASLCISTK	C4:+57.02146	426	433	879.4608764648438
pepa1b31	a1.a1.a1	sp|P09874|PARP1_HUMAN	sp|P09874|PARP1_HUMAN Poly [ADP-ribose] polymerase 1 OS=Homo sapiens GN=PARP1 PE=1 SV=4	KPPLLNNADSVQAK		748	761	1494.827880859375
pepa1b41	a1.a1.a1	sp|P09874|PARP1_HUMAN	sp|P09874|PARP1_HUMAN Poly [ADP-ribose] polymerase 1 OS=Homo sapiens GN=PARP1 PE=1 SV=4	PIDVNYEK		789	796	977.4943237304688
pepa1b15	a1.a1.a1	sp|P09874|PARP1_HUMAN	sp|P09874|PARP1_HUMAN Poly [ADP-ribose] polymerase 1 OS=Homo sapiens GN=PARP1 PE=1 SV=4	GDEVDGVDEVAK		210	221	1232.564453125
pepa1b19	a1.a1.a1	sp|P09874|PARP1_HUMAN	sp|P09874|PARP1_HUMAN Poly [ADP-ribose] polymerase 1 OS=Homo sapiens GN=PARP1 PE=1 SV=4	GGSDDSSKDPIDVNYEK		780	796	1825.80908203125
pepa1b27	a1.a1.a1	sp|P09874|PARP1_HUMAN	sp|P09874|PARP1_HUMAN Poly [ADP-ribose] polymerase 1 OS=Homo sapiens GN=PARP1 PE=1 SV=4	LQLLEDDKENR		572	582	1372.7071533203125
pepa1b39	a1.a1.a1	sp|P09874|PARP1_HUMAN	sp|P09874|PARP1_HUMAN Poly [ADP-ribose] polymerase 1 OS=Homo sapiens GN=PARP1 PE=1 SV=4	MVDPEKPQLGMIDR	M1:+15.99491 M11:+15.99491	143	156	1660.8037109375
pepa1a1	a1.a1.a1	sp|P09874|PARP1_HUMAN	sp|P09874|PARP1_HUMAN Poly [ADP-ribose] polymerase 1 OS=Homo sapiens GN=PARP1 PE=1 SV=4	AEPVEVVAPR		487	496	1066.589599609375
pepa1a8	a1.a1.a1	sp|P09874|PARP1_HUMAN	sp|P09874|PARP1_HUMAN Poly [ADP-ribose] polymerase 1 OS=Homo sapiens GN=PARP1 PE=1 SV=4	DSEEAEIIR		807	815	1061.5113525390625
pepa1a7	a1.a1.a1	sp|P09874|PARP1_HUMAN	sp|P09874|PARP1_HUMAN Poly [ADP-ribose] polymerase 1 OS=Homo sapiens GN=PARP1 PE=1 SV=4	DPIDVNYEK		788	796	1092.521240234375
pepa1b18	a1.a1.a1	sp|P09874|PARP1_HUMAN	sp|P09874|PARP1_HUMAN Poly [ADP-ribose] polymerase 1 OS=Homo sapiens GN=PARP1 PE=1 SV=4	GGAAVDPDSGLEHSAHVLEK		529	548	1988.9676513671875
pepa1b38	a1.a1.a1	sp|P09874|PARP1_HUMAN	sp|P09874|PARP1_HUMAN Poly [ADP-ribose] polymerase 1 OS=Homo sapiens GN=PARP1 PE=1 SV=4	MVDPEKPQLGMIDR	M11:+15.99491	143	156	1644.808837890625
pepa1b43	a1.a1.a1	sp|P09874|PARP1_HUMAN	sp|P09874|PARP1_HUMAN Poly [ADP-ribose] polymerase 1 OS=Homo sapiens GN=PARP1 PE=1 SV=4	QQVPSGESAILDR		270	282	1399.718017578125
pepa1b26	a1.a1.a1	sp|P09874|PARP1_HUMAN	sp|P09874|PARP1_HUMAN Poly [ADP-ribose] polymerase 1 OS=Homo sapiens GN=PARP1 PE=1 SV=4	LQLLEDDK		572	579	973.5205078125
pepa1b16	a1.a1.a1	sp|P09874|PARP1_HUMAN	sp|P09874|PARP1_HUMAN Poly [ADP-ribose] polymerase 1 OS=Homo sapiens GN=PARP1 PE=1 SV=4	GFSLLATEDKEALKK		183	197	1649.9112548828125
pepa1a9	a1.a1.a1	sp|P09874|PARP1_HUMAN	sp|P09874|PARP1_HUMAN Poly [ADP-ribose] polymerase 1 OS=Homo sapiens GN=PARP1 PE=1 SV=4	EDAIEHFMK		608	616	1119.5142822265625
pepa1b36	a1.a1.a1	sp|P09874|PARP1_HUMAN	sp|P09874|PARP1_HUMAN Poly [ADP-ribose] polymerase 1 OS=Homo sapiens GN=PARP1 PE=1 SV=4	MAIMVQSPMFDGK	M1:+15.99491 M4:+15.99491 M9:+15.99491	35	47	1502.669189453125
pepa1b37	a1.a1.a1	sp|P09874|PARP1_HUMAN	sp|P09874|PARP1_HUMAN Poly [ADP-ribose] polymerase 1 OS=Homo sapiens GN=PARP1 PE=1 SV=4	MVDPEKPQLGMIDR		143	156	1628.8138427734375
pepa1b21	a1.a1.a1	sp|P09874|PARP1_HUMAN	sp|P09874|PARP1_HUMAN Poly [ADP-ribose] polymerase 1 OS=Homo sapiens GN=PARP1 PE=1 SV=4	GIYFADMVSK	M7:+15.99491	894	903	1146.5504150390625
pepa1b11	a1.a1.a1	sp|P09874|PARP1_HUMAN	sp|P09874|PARP1_HUMAN Poly [ADP-ribose] polymerase 1 OS=Homo sapiens GN=PARP1 PE=1 SV=4	EELGFRPEYSASQLK		168	182	1753.8759765625
pepa1b25	a1.a1.a1	sp|P09874|PARP1_HUMAN	sp|P09874|PARP1_HUMAN Poly [ADP-ribose] polymerase 1 OS=Homo sapiens GN=PARP1 PE=1 SV=4	LPKPVQDLIK		665	674	1150.7198486328125
pepa1b50	a1.a1.a1	sp|P09874|PARP1_HUMAN	sp|P09874|PARP1_HUMAN Poly [ADP-ribose] polymerase 1 OS=Homo sapiens GN=PARP1 PE=1 SV=4	VPHWYHF		48	54	985.4683227539062
pepa1b24	a1.a1.a1	sp|P09874|PARP1_HUMAN	sp|P09874|PARP1_HUMAN Poly [ADP-ribose] polymerase 1 OS=Homo sapiens GN=PARP1 PE=1 SV=4	LEQMPSKEDAIEHFMK		601	616	1932.9197998046875
pepa1a2	a1.a1.a1	sp|P09874|PARP1_HUMAN	sp|P09874|PARP1_HUMAN Poly [ADP-ribose] polymerase 1 OS=Homo sapiens GN=PARP1 PE=1 SV=4	AMVEYEIDLQK	M2:+15.99491	685	695	1354.65625
pepa1b35	a1.a1.a1	sp|P09874|PARP1_HUMAN	sp|P09874|PARP1_HUMAN Poly [ADP-ribose] polymerase 1 OS=Homo sapiens GN=PARP1 PE=1 SV=4	MAIMVQSPMFDGK	M1:+15.99491 M9:+15.99491	35	47	1486.67431640625
pepa1b22	a1.a1.a1	sp|P09874|PARP1_HUMAN	sp|P09874|PARP1_HUMAN Poly [ADP-ribose] polymerase 1 OS=Homo sapiens GN=PARP1 PE=1 SV=4	HPDVEVDGFSELR		66	78	1499.712890625
pepa1b29	a1.a1.a1	sp|P09874|PARP1_HUMAN	sp|P09874|PARP1_HUMAN Poly [ADP-ribose] polymerase 1 OS=Homo sapiens GN=PARP1 PE=1 SV=4	KFYPLEIDYGQDEEAVKK		637	654	2172.08642578125
pepa1b45	a1.a1.a1	sp|P09874|PARP1_HUMAN	sp|P09874|PARP1_HUMAN Poly [ADP-ribose] polymerase 1 OS=Homo sapiens GN=PARP1 PE=1 SV=4	SDAYYCTGDVTAWTK	C6:+57.02146	306	320	1737.742919921875
pepa1b34	a1.a1.a1	sp|P09874|PARP1_HUMAN	sp|P09874|PARP1_HUMAN Poly [ADP-ribose] polymerase 1 OS=Homo sapiens GN=PARP1 PE=1 SV=4	MAIMVQSPMFDGK	M9:+15.99491	35	47	1470.679443359375
pepa1b42	a1.a1.a1	sp|P09874|PARP1_HUMAN	sp|P09874|PARP1_HUMAN Poly [ADP-ribose] polymerase 1 OS=Homo sapiens GN=PARP1 PE=1 SV=4	QQVPSGESAILDR	Q1:-17.02655	270	282	1382.6915283203125
pepa1b14	a1.a1.a1	sp|P09874|PARP1_HUMAN	sp|P09874|PARP1_HUMAN Poly [ADP-ribose] polymerase 1 OS=Homo sapiens GN=PARP1 PE=1 SV=4	FYTLIPHDFGMK	M11:+15.99491	736	747	1484.7247314453125
pepa1b28	a1.a1.a1	sp|P09874|PARP1_HUMAN	sp|P09874|PARP1_HUMAN Poly [ADP-ribose] polymerase 1 OS=Homo sapiens GN=PARP1 PE=1 SV=4	KFYPLEIDYGQDEEAVK		637	653	2043.991455078125
pepa1a3	a1.a1.a1	sp|P09874|PARP1_HUMAN	sp|P09874|PARP1_HUMAN Poly [ADP-ribose] polymerase 1 OS=Homo sapiens GN=PARP1 PE=1 SV=4	AQNDLIWNIK		240	249	1214.6531982421875
pepa1b20	a1.a1.a1	sp|P09874|PARP1_HUMAN	sp|P09874|PARP1_HUMAN Poly [ADP-ribose] polymerase 1 OS=Homo sapiens GN=PARP1 PE=1 SV=4	GIYFADMVSK		894	903	1130.5555419921875
pepa1b51	a1.a1.a1	sp|P09874|PARP1_HUMAN	sp|P09874|PARP1_HUMAN Poly [ADP-ribose] polymerase 1 OS=Homo sapiens GN=PARP1 PE=1 SV=4	VVSEDFLQDVSASTK		453	467	1624.806884765625
pepa1b23	a1.a1.a1	sp|P09874|PARP1_HUMAN	sp|P09874|PARP1_HUMAN Poly [ADP-ribose] polymerase 1 OS=Homo sapiens GN=PARP1 PE=1 SV=4	IAPPEAPVTGYMFGK		879	893	1577.8037109375
pepa1a4	a1.a1.a1	sp|P09874|PARP1_HUMAN	sp|P09874|PARP1_HUMAN Poly [ADP-ribose] polymerase 1 OS=Homo sapiens GN=PARP1 PE=1 SV=4	AQNDLIWNIKDELK		240	253	1699.90185546875
pepa1b33	a1.a1.a1	sp|P09874|PARP1_HUMAN	sp|P09874|PARP1_HUMAN Poly [ADP-ribose] polymerase 1 OS=Homo sapiens GN=PARP1 PE=1 SV=4	MAIMVQSPMFDGK		35	47	1454.6844482421875
pepa1b13	a1.a1.a1	sp|P09874|PARP1_HUMAN	sp|P09874|PARP1_HUMAN Poly [ADP-ribose] polymerase 1 OS=Homo sapiens GN=PARP1 PE=1 SV=4	FYTLIPHDFGMK		736	747	1468.7298583984375
pepa1b12	a1.a1.a1	sp|P09874|PARP1_HUMAN	sp|P09874|PARP1_HUMAN Poly [ADP-ribose] polymerase 1 OS=Homo sapiens GN=PARP1 PE=1 SV=4	FYPLEIDYGQDEEAVK		638	653	1915.8963623046875
pepa1b46	a1.a1.a1	sp|P09874|PARP1_HUMAN	sp|P09874|PARP1_HUMAN Poly [ADP-ribose] polymerase 1 OS=Homo sapiens GN=PARP1 PE=1 SV=4	SLQELFLAH		468	476	1057.568115234375
pepa1b48	a1.a1.a1	sp|P09874|PARP1_HUMAN	sp|P09874|PARP1_HUMAN Poly [ADP-ribose] polymerase 1 OS=Homo sapiens GN=PARP1 PE=1 SV=4	VFSATLGLVDIVK		552	564	1361.8043212890625
pepa1b40	a1.a1.a1	sp|P09874|PARP1_HUMAN	sp|P09874|PARP1_HUMAN Poly [ADP-ribose] polymerase 1 OS=Homo sapiens GN=PARP1 PE=1 SV=4	NAYDLEVIDIFK		827	838	1439.7420654296875
pepa1a6	a1.a1.a1	sp|P09874|PARP1_HUMAN	sp|P09874|PARP1_HUMAN Poly [ADP-ribose] polymerase 1 OS=Homo sapiens GN=PARP1 PE=1 SV=4	AYDLEVIDIFK		828	838	1325.69921875
pepa2b15	a2.a1.a1	sp|P17480-2|UBF1_HUMAN	sp|P17480-2|UBF1_HUMAN Isoform UBF2 of Nucleolar transcription factor 1 OS=Homo sapiens GN=UBTF	KHPDFPK		107	113	868.468017578125
pepa2b20	a2.a1.a1	sp|P17480-2|UBF1_HUMAN	sp|P17480-2|UBF1_HUMAN Isoform UBF2 of Nucleolar transcription factor 1 OS=Homo sapiens GN=UBTF	SDIPEKPK		193	200	913.4993286132812
pepa2b25	a2.a1.a1	sp|P17480-2|UBF1_HUMAN	sp|P17480-2|UBF1_HUMAN Isoform UBF2 of Nucleolar transcription factor 1 OS=Homo sapiens GN=UBTF	TTESHMDWEK	M6:+15.99491	48	57	1279.5263671875
pepa2a4	a2.a1.a1	sp|P17480-2|UBF1_HUMAN	sp|P17480-2|UBF1_HUMAN Isoform UBF2 of Nucleolar transcription factor 1 OS=Homo sapiens GN=UBTF	DFSGDMCK	C7:+57.02146 M6:+15.99491	62	69	975.3551025390625
pepa2b28	a2.a1.a1	sp|P17480-2|UBF1_HUMAN	sp|P17480-2|UBF1_HUMAN Isoform UBF2 of Nucleolar transcription factor 1 OS=Homo sapiens GN=UBTF	VRPDEIMR	M7:+15.99491	217	224	1031.5306396484375
pepa2b13	a2.a1.a1	sp|P17480-2|UBF1_HUMAN	sp|P17480-2|UBF1_HUMAN Isoform UBF2 of Nucleolar transcription factor 1 OS=Homo sapiens GN=UBTF	ILDAQEHVK		89	97	1052.5738525390625
pepa2a3	a2.a1.a1	sp|P17480-2|UBF1_HUMAN	sp|P17480-2|UBF1_HUMAN Isoform UBF2 of Nucleolar transcription factor 1 OS=Homo sapiens GN=UBTF	CAELMANMK	C1:+57.02146 M8:+15.99491	272	280	1083.463623046875
pepa2b24	a2.a1.a1	sp|P17480-2|UBF1_HUMAN	sp|P17480-2|UBF1_HUMAN Isoform UBF2 of Nucleolar transcription factor 1 OS=Homo sapiens GN=UBTF	TTESHMDWEK		48	57	1263.531494140625
pepa2b27	a2.a1.a1	sp|P17480-2|UBF1_HUMAN	sp|P17480-2|UBF1_HUMAN Isoform UBF2 of Nucleolar transcription factor 1 OS=Homo sapiens GN=UBTF	VRPDEIMR		217	224	1015.5358276367188
pepa2a8	a2.a1.a1	sp|P17480-2|UBF1_HUMAN	sp|P17480-2|UBF1_HUMAN Isoform UBF2 of Nucleolar transcription factor 1 OS=Homo sapiens GN=UBTF	FREDHPDLIQNAK		179	191	1582.7977294921875
pepa2b12	a2.a1.a1	sp|P17480-2|UBF1_HUMAN	sp|P17480-2|UBF1_HUMAN Isoform UBF2 of Nucleolar transcription factor 1 OS=Homo sapiens GN=UBTF	LHPEMSNLDLTK	M5:+15.99491	133	144	1413.7047119140625
pepa2a5	a2.a1.a1	sp|P17480-2|UBF1_HUMAN	sp|P17480-2|UBF1_HUMAN Isoform UBF2 of Nucleolar transcription factor 1 OS=Homo sapiens GN=UBTF	EDHPDLIQNAK	E1:-18.01056	181	191	1261.6175537109375
pepa2b17	a2.a1.a1	sp|P17480-2|UBF1_HUMAN	sp|P17480-2|UBF1_HUMAN Isoform UBF2 of Nucleolar transcription factor 1 OS=Homo sapiens GN=UBTF	PELSESELTR		393	402	1160.579833984375
pepa2b16	a2.a1.a1	sp|P17480-2|UBF1_HUMAN	sp|P17480-2|UBF1_HUMAN Isoform UBF2 of Nucleolar transcription factor 1 OS=Homo sapiens GN=UBTF	MWNDLSEK		407	414	1022.4616088867188
pepa2b10	a2.a1.a1	sp|P17480-2|UBF1_HUMAN	sp|P17480-2|UBF1_HUMAN Isoform UBF2 of Nucleolar transcription factor 1 OS=Homo sapiens GN=UBTF	HPELNISEEGITK		230	242	1466.7490234375
pepa2b11	a2.a1.a1	sp|P17480-2|UBF1_HUMAN	sp|P17480-2|UBF1_HUMAN Isoform UBF2 of Nucleolar transcription factor 1 OS=Homo sapiens GN=UBTF	LHPEMSNLDLTK		133	144	1397.7098388671875
pepa2b30	a2.a1.a1	sp|P17480-2|UBF1_HUMAN	sp|P17480-2|UBF1_HUMAN Isoform UBF2 of Nucleolar transcription factor 1 OS=Homo sapiens GN=UBTF	WVEISNEVR		72	80	1131.5797119140625
pepa2a7	a2.a1.a1	sp|P17480-2|UBF1_HUMAN	sp|P17480-2|UBF1_HUMAN Isoform UBF2 of Nucleolar transcription factor 1 OS=Homo sapiens GN=UBTF	FLESLPEEEQQR		324	335	1504.7281494140625
pepa2b21	a2.a1.a1	sp|P17480-2|UBF1_HUMAN	sp|P17480-2|UBF1_HUMAN Isoform UBF2 of Nucleolar transcription factor 1 OS=Homo sapiens GN=UBTF	SLYCAELMANMK	C4:+57.02146 M11:+15.99491	269	280	1446.6429443359375
pepa2a2	a2.a1.a1	sp|P17480-2|UBF1_HUMAN	sp|P17480-2|UBF1_HUMAN Isoform UBF2 of Nucleolar transcription factor 1 OS=Homo sapiens GN=UBTF	AMEMTWNNMEK		477	487	1384.56982421875
pepa2b18	a2.a1.a1	sp|P17480-2|UBF1_HUMAN	sp|P17480-2|UBF1_HUMAN Isoform UBF2 of Nucleolar transcription factor 1 OS=Homo sapiens GN=UBTF	QLQEERPELSESELTR	Q1:-17.02655	387	402	1926.9407958984375
pepa2b22	a2.a1.a1	sp|P17480-2|UBF1_HUMAN	sp|P17480-2|UBF1_HUMAN Isoform UBF2 of Nucleolar transcription factor 1 OS=Homo sapiens GN=UBTF	SVIGDYLAR		458	466	993.5368041992188
pepa2b26	a2.a1.a1	sp|P17480-2|UBF1_HUMAN	sp|P17480-2|UBF1_HUMAN Isoform UBF2 of Nucleolar transcription factor 1 OS=Homo sapiens GN=UBTF	VHLDLWVK		591	598	1009.5833740234375
pepa2b19	a2.a1.a1	sp|P17480-2|UBF1_HUMAN	sp|P17480-2|UBF1_HUMAN Isoform UBF2 of Nucleolar transcription factor 1 OS=Homo sapiens GN=UBTF	RPVSAMFIFSEEK		372	384	1540.7833251953125
pepa2a9	a2.a1.a1	sp|P17480-2|UBF1_HUMAN	sp|P17480-2|UBF1_HUMAN Isoform UBF2 of Nucleolar transcription factor 1 OS=Homo sapiens GN=UBTF	FSQELLSNGELNHLPLK		541	557	1939.02880859375
pepa2b23	a2.a1.a1	sp|P17480-2|UBF1_HUMAN	sp|P17480-2|UBF1_HUMAN Isoform UBF2 of Nucleolar transcription factor 1 OS=Homo sapiens GN=UBTF	TLTELILDAQEHVK		84	97	1609.8800048828125
pepa2b29	a2.a1.a1	sp|P17480-2|UBF1_HUMAN	sp|P17480-2|UBF1_HUMAN Isoform UBF2 of Nucleolar transcription factor 1 OS=Homo sapiens GN=UBTF	WSQEDMLTLLECMK	C12:+57.02146 M6:+15.99491	22	35	1799.8017578125
pepa2a1	a2.a1.a1	sp|P17480-2|UBF1_HUMAN	sp|P17480-2|UBF1_HUMAN Isoform UBF2 of Nucleolar transcription factor 1 OS=Homo sapiens GN=UBTF	AEEIWQQSVIGDYLAR		451	466	1877.9395751953125
pepa2b15	a2.a1.a2	tr|E9PKP7|E9PKP7_HUMAN	tr|E9PKP7|E9PKP7_HUMAN Nucleolar transcription factor 1 OS=Homo sapiens GN=UBTF PE=2 SV=1	KHPDFPK		107	113	868.468017578125
pepa2b20	a2.a1.a2	tr|E9PKP7|E9PKP7_HUMAN	tr|E9PKP7|E9PKP7_HUMAN Nucleolar transcription factor 1 OS=Homo sapiens GN=UBTF PE=2 SV=1	SDIPEKPK		193	200	913.4993286132812
pepa2b25	a2.a1.a2	tr|E9PKP7|E9PKP7_HUMAN	tr|E9PKP7|E9PKP7_HUMAN Nucleolar transcription factor 1 OS=Homo sapiens GN=UBTF PE=2 SV=1	TTESHMDWEK	M6:+15.99491	48	57	1279.5263671875
pepa2a4	a2.a1.a2	tr|E9PKP7|E9PKP7_HUMAN	tr|E9PKP7|E9PKP7_HUMAN Nucleolar transcription factor 1 OS=Homo sapiens GN=UBTF PE=2 SV=1	DFSGDMCK	C7:+57.02146 M6:+15.99491	62	69	975.3551025390625
pepa2b28	a2.a1.a2	tr|E9PKP7|E9PKP7_HUMAN	tr|E9PKP7|E9PKP7_HUMAN Nucleolar transcription factor 1 OS=Homo sapiens GN=UBTF PE=2 SV=1	VRPDEIMR	M7:+15.99491	217	224	1031.5306396484375
pepa2b13	a2.a1.a2	tr|E9PKP7|E9PKP7_HUMAN	tr|E9PKP7|E9PKP7_HUMAN Nucleolar transcription factor 1 OS=Homo sapiens GN=UBTF PE=2 SV=1	ILDAQEHVK		89	97	1052.5738525390625
pepa2a3	a2.a1.a2	tr|E9PKP7|E9PKP7_HUMAN	tr|E9PKP7|E9PKP7_HUMAN Nucleolar transcription factor 1 OS=Homo sapiens GN=UBTF PE=2 SV=1	CAELMANMK	C1:+57.02146 M8:+15.99491	272	280	1083.463623046875
pepa2b24	a2.a1.a2	tr|E9PKP7|E9PKP7_HUMAN	tr|E9PKP7|E9PKP7_HUMAN Nucleolar transcription factor 1 OS=Homo sapiens GN=UBTF PE=2 SV=1	TTESHMDWEK		48	57	1263.531494140625
pepa2b27	a2.a1.a2	tr|E9PKP7|E9PKP7_HUMAN	tr|E9PKP7|E9PKP7_HUMAN Nucleolar transcription factor 1 OS=Homo sapiens GN=UBTF PE=2 SV=1	VRPDEIMR		217	224	1015.5358276367188
pepa2a8	a2.a1.a2	tr|E9PKP7|E9PKP7_HUMAN	tr|E9PKP7|E9PKP7_HUMAN Nucleolar transcription factor 1 OS=Homo sapiens GN=UBTF PE=2 SV=1	FREDHPDLIQNAK		179	191	1582.7977294921875
pepa2b12	a2.a1.a2	tr|E9PKP7|E9PKP7_HUMAN	tr|E9PKP7|E9PKP7_HUMAN Nucleolar transcription factor 1 OS=Homo sapiens GN=UBTF PE=2 SV=1	LHPEMSNLDLTK	M5:+15.99491	133	144	1413.7047119140625
pepa2a5	a2.a1.a2	tr|E9PKP7|E9PKP7_HUMAN	tr|E9PKP7|E9PKP7_HUMAN Nucleolar transcription factor 1 OS=Homo sapiens GN=UBTF PE=2 SV=1	EDHPDLIQNAK	E1:-18.01056	181	191	1261.6175537109375
pepa2b17	a2.a1.a2	tr|E9PKP7|E9PKP7_HUMAN	tr|E9PKP7|E9PKP7_HUMAN Nucleolar transcription factor 1 OS=Homo sapiens GN=UBTF PE=2 SV=1	PELSESELTR		393	402	1160.579833984375
pepa2b16	a2.a1.a2	tr|E9PKP7|E9PKP7_HUMAN	tr|E9PKP7|E9PKP7_HUMAN Nucleolar transcription factor 1 OS=Homo sapiens GN=UBTF PE=2 SV=1	MWNDLSEK		407	414	1022.4616088867188
pepa2b10	a2.a1.a2	tr|E9PKP7|E9PKP7_HUMAN	tr|E9PKP7|E9PKP7_HUMAN Nucleolar transcription factor 1 OS=Homo sapiens GN=UBTF PE=2 SV=1	HPELNISEEGITK		230	242	1466.7490234375
pepa2b11	a2.a1.a2	tr|E9PKP7|E9PKP7_HUMAN	tr|E9PKP7|E9PKP7_HUMAN Nucleolar transcription factor 1 OS=Homo sapiens GN=UBTF PE=2 SV=1	LHPEMSNLDLTK		133	144	1397.7098388671875
pepa2b30	a2.a1.a2	tr|E9PKP7|E9PKP7_HUMAN	tr|E9PKP7|E9PKP7_HUMAN Nucleolar transcription factor 1 OS=Homo sapiens GN=UBTF PE=2 SV=1	WVEISNEVR		72	80	1131.5797119140625
pepa2a7	a2.a1.a2	tr|E9PKP7|E9PKP7_HUMAN	tr|E9PKP7|E9PKP7_HUMAN Nucleolar transcription factor 1 OS=Homo sapiens GN=UBTF PE=2 SV=1	FLESLPEEEQQR		324	335	1504.7281494140625
pepa2b21	a2.a1.a2	tr|E9PKP7|E9PKP7_HUMAN	tr|E9PKP7|E9PKP7_HUMAN Nucleolar transcription factor 1 OS=Homo sapiens GN=UBTF PE=2 SV=1	SLYCAELMANMK	C4:+57.02146 M11:+15.99491	269	280	1446.6429443359375
pepa2a2	a2.a1.a2	tr|E9PKP7|E9PKP7_HUMAN	tr|E9PKP7|E9PKP7_HUMAN Nucleolar transcription factor 1 OS=Homo sapiens GN=UBTF PE=2 SV=1	AMEMTWNNMEK		477	487	1384.56982421875
pepa2b18	a2.a1.a2	tr|E9PKP7|E9PKP7_HUMAN	tr|E9PKP7|E9PKP7_HUMAN Nucleolar transcription factor 1 OS=Homo sapiens GN=UBTF PE=2 SV=1	QLQEERPELSESELTR	Q1:-17.02655	387	402	1926.9407958984375
pepa2b22	a2.a1.a2	tr|E9PKP7|E9PKP7_HUMAN	tr|E9PKP7|E9PKP7_HUMAN Nucleolar transcription factor 1 OS=Homo sapiens GN=UBTF PE=2 SV=1	SVIGDYLAR		458	466	993.5368041992188
pepa2b26	a2.a1.a2	tr|E9PKP7|E9PKP7_HUMAN	tr|E9PKP7|E9PKP7_HUMAN Nucleolar transcription factor 1 OS=Homo sapiens GN=UBTF PE=2 SV=1	VHLDLWVK		591	598	1009.5833740234375
pepa2b19	a2.a1.a2	tr|E9PKP7|E9PKP7_HUMAN	tr|E9PKP7|E9PKP7_HUMAN Nucleolar transcription factor 1 OS=Homo sapiens GN=UBTF PE=2 SV=1	RPVSAMFIFSEEK		372	384	1540.7833251953125
pepa2a9	a2.a1.a2	tr|E9PKP7|E9PKP7_HUMAN	tr|E9PKP7|E9PKP7_HUMAN Nucleolar transcription factor 1 OS=Homo sapiens GN=UBTF PE=2 SV=1	FSQELLSNGELNHLPLK		541	557	1939.02880859375
pepa2b23	a2.a1.a2	tr|E9PKP7|E9PKP7_HUMAN	tr|E9PKP7|E9PKP7_HUMAN Nucleolar transcription factor 1 OS=Homo sapiens GN=UBTF PE=2 SV=1	TLTELILDAQEHVK		84	97	1609.8800048828125
pepa2b29	a2.a1.a2	tr|E9PKP7|E9PKP7_HUMAN	tr|E9PKP7|E9PKP7_HUMAN Nucleolar transcription factor 1 OS=Homo sapiens GN=UBTF PE=2 SV=1	WSQEDMLTLLECMK	C12:+57.02146 M6:+15.99491	22	35	1799.8017578125
pepa2a1	a2.a1.a2	tr|E9PKP7|E9PKP7_HUMAN	tr|E9PKP7|E9PKP7_HUMAN Nucleolar transcription factor 1 OS=Homo sapiens GN=UBTF PE=2 SV=1	AEEIWQQSVIGDYLAR		451	466	1877.9395751953125
pepa2b15	a2.a2.a1	sp|P17480|UBF1_HUMAN	sp|P17480|UBF1_HUMAN Nucleolar transcription factor 1 OS=Homo sapiens GN=UBTF PE=1 SV=1	KHPDFPK		107	113	868.468017578125
pepa2b20	a2.a2.a1	sp|P17480|UBF1_HUMAN	sp|P17480|UBF1_HUMAN Nucleolar transcription factor 1 OS=Homo sapiens GN=UBTF PE=1 SV=1	SDIPEKPK		193	200	913.4993286132812
pepa2b25	a2.a2.a1	sp|P17480|UBF1_HUMAN	sp|P17480|UBF1_HUMAN Nucleolar transcription factor 1 OS=Homo sapiens GN=UBTF PE=1 SV=1	TTESHMDWEK	M6:+15.99491	48	57	1279.5263671875
pepa2a4	a2.a2.a1	sp|P17480|UBF1_HUMAN	sp|P17480|UBF1_HUMAN Nucleolar transcription factor 1 OS=Homo sapiens GN=UBTF PE=1 SV=1	DFSGDMCK	C7:+57.02146 M6:+15.99491	62	69	975.3551025390625
pepa2b14	a2.a2.a1	sp|P17480|UBF1_HUMAN	sp|P17480|UBF1_HUMAN Nucleolar transcription factor 1 OS=Homo sapiens GN=UBTF PE=1 SV=1	KEYEEIMR	M7:+15.99491	254	261	1113.52490234375
pepa2b13	a2.a2.a1	sp|P17480|UBF1_HUMAN	sp|P17480|UBF1_HUMAN Nucleolar transcription factor 1 OS=Homo sapiens GN=UBTF PE=1 SV=1	ILDAQEHVK		89	97	1052.5738525390625
pepa2a3	a2.a2.a1	sp|P17480|UBF1_HUMAN	sp|P17480|UBF1_HUMAN Nucleolar transcription factor 1 OS=Homo sapiens GN=UBTF PE=1 SV=1	CAELMANMK	C1:+57.02146 M8:+15.99491	309	317	1083.463623046875
pepa2b24	a2.a2.a1	sp|P17480|UBF1_HUMAN	sp|P17480|UBF1_HUMAN Nucleolar transcription factor 1 OS=Homo sapiens GN=UBTF PE=1 SV=1	TTESHMDWEK		48	57	1263.531494140625
pepa2a8	a2.a2.a1	sp|P17480|UBF1_HUMAN	sp|P17480|UBF1_HUMAN Nucleolar transcription factor 1 OS=Homo sapiens GN=UBTF PE=1 SV=1	FREDHPDLIQNAK		179	191	1582.7977294921875
pepa2b12	a2.a2.a1	sp|P17480|UBF1_HUMAN	sp|P17480|UBF1_HUMAN Nucleolar transcription factor 1 OS=Homo sapiens GN=UBTF PE=1 SV=1	LHPEMSNLDLTK	M5:+15.99491	133	144	1413.7047119140625
pepa2a6	a2.a2.a1	sp|P17480|UBF1_HUMAN	sp|P17480|UBF1_HUMAN Nucleolar transcription factor 1 OS=Homo sapiens GN=UBTF PE=1 SV=1	EYEEIMR		255	261	969.4349975585938
pepa2a5	a2.a2.a1	sp|P17480|UBF1_HUMAN	sp|P17480|UBF1_HUMAN Nucleolar transcription factor 1 OS=Homo sapiens GN=UBTF PE=1 SV=1	EDHPDLIQNAK	E1:-18.01056	181	191	1261.6175537109375
pepa2b17	a2.a2.a1	sp|P17480|UBF1_HUMAN	sp|P17480|UBF1_HUMAN Nucleolar transcription factor 1 OS=Homo sapiens GN=UBTF PE=1 SV=1	PELSESELTR		430	439	1160.579833984375
pepa2b16	a2.a2.a1	sp|P17480|UBF1_HUMAN	sp|P17480|UBF1_HUMAN Nucleolar transcription factor 1 OS=Homo sapiens GN=UBTF PE=1 SV=1	MWNDLSEK		444	451	1022.4616088867188
pepa2b10	a2.a2.a1	sp|P17480|UBF1_HUMAN	sp|P17480|UBF1_HUMAN Nucleolar transcription factor 1 OS=Homo sapiens GN=UBTF PE=1 SV=1	HPELNISEEGITK		267	279	1466.7490234375
pepa2b11	a2.a2.a1	sp|P17480|UBF1_HUMAN	sp|P17480|UBF1_HUMAN Nucleolar transcription factor 1 OS=Homo sapiens GN=UBTF PE=1 SV=1	LHPEMSNLDLTK		133	144	1397.7098388671875
pepa2b30	a2.a2.a1	sp|P17480|UBF1_HUMAN	sp|P17480|UBF1_HUMAN Nucleolar transcription factor 1 OS=Homo sapiens GN=UBTF PE=1 SV=1	WVEISNEVR		72	80	1131.5797119140625
pepa2a7	a2.a2.a1	sp|P17480|UBF1_HUMAN	sp|P17480|UBF1_HUMAN Nucleolar transcription factor 1 OS=Homo sapiens GN=UBTF PE=1 SV=1	FLESLPEEEQQR		361	372	1504.7281494140625
pepa2b21	a2.a2.a1	sp|P17480|UBF1_HUMAN	sp|P17480|UBF1_HUMAN Nucleolar transcription factor 1 OS=Homo sapiens GN=UBTF PE=1 SV=1	SLYCAELMANMK	C4:+57.02146 M11:+15.99491	306	317	1446.6429443359375
pepa2a2	a2.a2.a1	sp|P17480|UBF1_HUMAN	sp|P17480|UBF1_HUMAN Nucleolar transcription factor 1 OS=Homo sapiens GN=UBTF PE=1 SV=1	AMEMTWNNMEK		514	524	1384.56982421875
pepa2b18	a2.a2.a1	sp|P17480|UBF1_HUMAN	sp|P17480|UBF1_HUMAN Nucleolar transcription factor 1 OS=Homo sapiens GN=UBTF PE=1 SV=1	QLQEERPELSESELTR	Q1:-17.02655	424	439	1926.9407958984375
pepa2b22	a2.a2.a1	sp|P17480|UBF1_HUMAN	sp|P17480|UBF1_HUMAN Nucleolar transcription factor 1 OS=Homo sapiens GN=UBTF PE=1 SV=1	SVIGDYLAR		495	503	993.5368041992188
pepa2b26	a2.a2.a1	sp|P17480|UBF1_HUMAN	sp|P17480|UBF1_HUMAN Nucleolar transcription factor 1 OS=Homo sapiens GN=UBTF PE=1 SV=1	VHLDLWVK		628	635	1009.5833740234375
pepa2b19	a2.a2.a1	sp|P17480|UBF1_HUMAN	sp|P17480|UBF1_HUMAN Nucleolar transcription factor 1 OS=Homo sapiens GN=UBTF PE=1 SV=1	RPVSAMFIFSEEK		409	421	1540.7833251953125
pepa2a9	a2.a2.a1	sp|P17480|UBF1_HUMAN	sp|P17480|UBF1_HUMAN Nucleolar transcription factor 1 OS=Homo sapiens GN=UBTF PE=1 SV=1	FSQELLSNGELNHLPLK		578	594	1939.02880859375
pepa2b23	a2.a2.a1	sp|P17480|UBF1_HUMAN	sp|P17480|UBF1_HUMAN Nucleolar transcription factor 1 OS=Homo sapiens GN=UBTF PE=1 SV=1	TLTELILDAQEHVK		84	97	1609.8800048828125
pepa2b29	a2.a2.a1	sp|P17480|UBF1_HUMAN	sp|P17480|UBF1_HUMAN Nucleolar transcription factor 1 OS=Homo sapiens GN=UBTF PE=1 SV=1	WSQEDMLTLLECMK	C12:+57.02146 M6:+15.99491	22	35	1799.8017578125
pepa2a1	a2.a2.a1	sp|P17480|UBF1_HUMAN	sp|P17480|UBF1_HUMAN Nucleolar transcription factor 1 OS=Homo sapiens GN=UBTF PE=1 SV=1	AEEIWQQSVIGDYLAR		488	503	1877.9395751953125
pepa3a9	a3.a1.a1	tr|H0Y4R1|H0Y4R1_HUMAN	tr|H0Y4R1|H0Y4R1_HUMAN Inosine-5'-monophosphate dehydrogenase 2 (Fragment) OS=Homo sapiens GN=IMPDH2 PE=3 SV=1	GMGSLDAMDK	M2:+15.99491 M8:+15.99491	369	378	1056.4339599609375
pepa3b21	a3.a1.a1	tr|H0Y4R1|H0Y4R1_HUMAN	tr|H0Y4R1|H0Y4R1_HUMAN Inosine-5'-monophosphate dehydrogenase 2 (Fragment) OS=Homo sapiens GN=IMPDH2 PE=3 SV=1	PQATAVYK		298	305	877.4782104492188
pepa3b28	a3.a1.a1	tr|H0Y4R1|H0Y4R1_HUMAN	tr|H0Y4R1|H0Y4R1_HUMAN Inosine-5'-monophosphate dehydrogenase 2 (Fragment) OS=Homo sapiens GN=IMPDH2 PE=3 SV=1	VAQGVSGAVQDK		395	406	1158.61181640625
pepa3a2	a3.a1.a1	tr|H0Y4R1|H0Y4R1_HUMAN	tr|H0Y4R1|H0Y4R1_HUMAN Inosine-5'-monophosphate dehydrogenase 2 (Fragment) OS=Homo sapiens GN=IMPDH2 PE=3 SV=1	AMMYSGELK	M2:+15.99491 M3:+15.99491	437	445	1061.464599609375
pepa3b27	a3.a1.a1	tr|H0Y4R1|H0Y4R1_HUMAN	tr|H0Y4R1|H0Y4R1_HUMAN Inosine-5'-monophosphate dehydrogenase 2 (Fragment) OS=Homo sapiens GN=IMPDH2 PE=3 SV=1	TSSAQVEGGVHSLHSYEK		450	467	1915.9149169921875
pepa3b15	a3.a1.a1	tr|H0Y4R1|H0Y4R1_HUMAN	tr|H0Y4R1|H0Y4R1_HUMAN Inosine-5'-monophosphate dehydrogenase 2 (Fragment) OS=Homo sapiens GN=IMPDH2 PE=3 SV=1	LIAGIQHSCQDIGAK	C9:+57.02146	416	430	1610.832275390625
pepa3a3	a3.a1.a1	tr|H0Y4R1|H0Y4R1_HUMAN	tr|H0Y4R1|H0Y4R1_HUMAN Inosine-5'-monophosphate dehydrogenase 2 (Fragment) OS=Homo sapiens GN=IMPDH2 PE=3 SV=1	CTPEFQANEVR	C1:+57.02146	27	37	1350.611083984375
pepa3b23	a3.a1.a1	tr|H0Y4R1|H0Y4R1_HUMAN	tr|H0Y4R1|H0Y4R1_HUMAN Inosine-5'-monophosphate dehydrogenase 2 (Fragment) OS=Homo sapiens GN=IMPDH2 PE=3 SV=1	QLLCGAAIGTHEDDKYR	C4:+57.02146	175	191	1946.93896484375
pepa3a8	a3.a1.a1	tr|H0Y4R1|H0Y4R1_HUMAN	tr|H0Y4R1|H0Y4R1_HUMAN Inosine-5'-monophosphate dehydrogenase 2 (Fragment) OS=Homo sapiens GN=IMPDH2 PE=3 SV=1	GMGSLDAMDK		369	378	1024.4442138671875
pepa3b11	a3.a1.a1	tr|H0Y4R1|H0Y4R1_HUMAN	tr|H0Y4R1|H0Y4R1_HUMAN Inosine-5'-monophosphate dehydrogenase 2 (Fragment) OS=Homo sapiens GN=IMPDH2 PE=3 SV=1	HGFCGIPITDTGR	C4:+57.02146	69	81	1430.6849365234375
pepa3a1	a3.a1.a1	tr|H0Y4R1|H0Y4R1_HUMAN	tr|H0Y4R1|H0Y4R1_HUMAN Inosine-5'-monophosphate dehydrogenase 2 (Fragment) OS=Homo sapiens GN=IMPDH2 PE=3 SV=1	ALTGGIGFIHHN		15	26	1236.6488037109375
pepa3b18	a3.a1.a1	tr|H0Y4R1|H0Y4R1_HUMAN	tr|H0Y4R1|H0Y4R1_HUMAN Inosine-5'-monophosphate dehydrogenase 2 (Fragment) OS=Homo sapiens GN=IMPDH2 PE=3 SV=1	LQVIGGNVVTAAQAK		229	243	1468.8486328125
pepa3b22	a3.a1.a1	tr|H0Y4R1|H0Y4R1_HUMAN	tr|H0Y4R1|H0Y4R1_HUMAN Inosine-5'-monophosphate dehydrogenase 2 (Fragment) OS=Homo sapiens GN=IMPDH2 PE=3 SV=1	QLLCGAAIGTHEDDKYR	C4:+57.02146 Q1:-17.02655	175	191	1929.912841796875
pepa3b24	a3.a1.a1	tr|H0Y4R1|H0Y4R1_HUMAN	tr|H0Y4R1|H0Y4R1_HUMAN Inosine-5'-monophosphate dehydrogenase 2 (Fragment) OS=Homo sapiens GN=IMPDH2 PE=3 SV=1	REDLVVAPAGITLK		114	127	1481.8690185546875
pepa3b19	a3.a1.a1	tr|H0Y4R1|H0Y4R1_HUMAN	tr|H0Y4R1|H0Y4R1_HUMAN Inosine-5'-monophosphate dehydrogenase 2 (Fragment) OS=Homo sapiens GN=IMPDH2 PE=3 SV=1	KYEQGFITDPVVLSPK		41	56	1820.979736328125
pepa3b25	a3.a1.a1	tr|H0Y4R1|H0Y4R1_HUMAN	tr|H0Y4R1|H0Y4R1_HUMAN Inosine-5'-monophosphate dehydrogenase 2 (Fragment) OS=Homo sapiens GN=IMPDH2 PE=3 SV=1	RFGVPVIADGGIQNVGH		312	328	1735.92431640625
pepa3a4	a3.a1.a1	tr|H0Y4R1|H0Y4R1_HUMAN	tr|H0Y4R1|H0Y4R1_HUMAN Inosine-5'-monophosphate dehydrogenase 2 (Fragment) OS=Homo sapiens GN=IMPDH2 PE=3 SV=1	DKYPNLQVIGGNVVTAAQAK		224	243	2086.129638671875
pepa3a7	a3.a1.a1	tr|H0Y4R1|H0Y4R1_HUMAN	tr|H0Y4R1|H0Y4R1_HUMAN Inosine-5'-monophosphate dehydrogenase 2 (Fragment) OS=Homo sapiens GN=IMPDH2 PE=3 SV=1	FGVPVIADGGIQNVGHIAK		313	331	1892.039306640625
pepa3b20	a3.a1.a1	tr|H0Y4R1|H0Y4R1_HUMAN	tr|H0Y4R1|H0Y4R1_HUMAN Inosine-5'-monophosphate dehydrogenase 2 (Fragment) OS=Homo sapiens GN=IMPDH2 PE=3 SV=1	NLIDAGVDALR		244	254	1156.6324462890625
pepa3b32	a3.a1.a1	tr|H0Y4R1|H0Y4R1_HUMAN	tr|H0Y4R1|H0Y4R1_HUMAN Inosine-5'-monophosphate dehydrogenase 2 (Fragment) OS=Homo sapiens GN=IMPDH2 PE=3 SV=1	YPNLQVIGGNVVTAAQAK		226	243	1843.007568359375
pepa3a5	a3.a1.a1	tr|H0Y4R1|H0Y4R1_HUMAN	tr|H0Y4R1|H0Y4R1_HUMAN Inosine-5'-monophosphate dehydrogenase 2 (Fragment) OS=Homo sapiens GN=IMPDH2 PE=3 SV=1	EDLVVAPAGITLK		115	127	1325.7679443359375
pepa3b30	a3.a1.a1	tr|H0Y4R1|H0Y4R1_HUMAN	tr|H0Y4R1|H0Y4R1_HUMAN Inosine-5'-monophosphate dehydrogenase 2 (Fragment) OS=Homo sapiens GN=IMPDH2 PE=3 SV=1	YEQGFITDPVVLSPK		42	56	1692.8846435546875
pepa3a6	a3.a1.a1	tr|H0Y4R1|H0Y4R1_HUMAN	tr|H0Y4R1|H0Y4R1_HUMAN Inosine-5'-monophosphate dehydrogenase 2 (Fragment) OS=Homo sapiens GN=IMPDH2 PE=3 SV=1	FGVPVIADGGIQNVGH		313	328	1579.8231201171875
pepa3b17	a3.a1.a1	tr|H0Y4R1|H0Y4R1_HUMAN	tr|H0Y4R1|H0Y4R1_HUMAN Inosine-5'-monophosphate dehydrogenase 2 (Fragment) OS=Homo sapiens GN=IMPDH2 PE=3 SV=1	LPIVNEDDELVAIIAR		141	156	1779.9854736328125
pepa3a9	a3.a2.a1	sp|P12268|IMDH2_HUMAN	sp|P12268|IMDH2_HUMAN Inosine-5'-monophosphate dehydrogenase 2 OS=Homo sapiens GN=IMPDH2 PE=1 SV=2	GMGSLDAMDK	M2:+15.99491 M8:+15.99491	413	422	1056.4339599609375
pepa3b21	a3.a2.a1	sp|P12268|IMDH2_HUMAN	sp|P12268|IMDH2_HUMAN Inosine-5'-monophosphate dehydrogenase 2 OS=Homo sapiens GN=IMPDH2 PE=1 SV=2	PQATAVYK		342	349	877.4782104492188
pepa3b28	a3.a2.a1	sp|P12268|IMDH2_HUMAN	sp|P12268|IMDH2_HUMAN Inosine-5'-monophosphate dehydrogenase 2 OS=Homo sapiens GN=IMPDH2 PE=1 SV=2	VAQGVSGAVQDK		439	450	1158.61181640625
pepa3a2	a3.a2.a1	sp|P12268|IMDH2_HUMAN	sp|P12268|IMDH2_HUMAN Inosine-5'-monophosphate dehydrogenase 2 OS=Homo sapiens GN=IMPDH2 PE=1 SV=2	AMMYSGELK	M2:+15.99491 M3:+15.99491	481	489	1061.464599609375
pepa3b27	a3.a2.a1	sp|P12268|IMDH2_HUMAN	sp|P12268|IMDH2_HUMAN Inosine-5'-monophosphate dehydrogenase 2 OS=Homo sapiens GN=IMPDH2 PE=1 SV=2	TSSAQVEGGVHSLHSYEK		494	511	1915.9149169921875
pepa3b15	a3.a2.a1	sp|P12268|IMDH2_HUMAN	sp|P12268|IMDH2_HUMAN Inosine-5'-monophosphate dehydrogenase 2 OS=Homo sapiens GN=IMPDH2 PE=1 SV=2	LIAGIQHSCQDIGAK	C9:+57.02146	460	474	1610.832275390625
pepa3a3	a3.a2.a1	sp|P12268|IMDH2_HUMAN	sp|P12268|IMDH2_HUMAN Inosine-5'-monophosphate dehydrogenase 2 OS=Homo sapiens GN=IMPDH2 PE=1 SV=2	CTPEFQANEVR	C1:+57.02146	95	105	1350.611083984375
pepa3b23	a3.a2.a1	sp|P12268|IMDH2_HUMAN	sp|P12268|IMDH2_HUMAN Inosine-5'-monophosphate dehydrogenase 2 OS=Homo sapiens GN=IMPDH2 PE=1 SV=2	QLLCGAAIGTHEDDKYR	C4:+57.02146	243	259	1946.93896484375
pepa3a8	a3.a2.a1	sp|P12268|IMDH2_HUMAN	sp|P12268|IMDH2_HUMAN Inosine-5'-monophosphate dehydrogenase 2 OS=Homo sapiens GN=IMPDH2 PE=1 SV=2	GMGSLDAMDK		413	422	1024.4442138671875
pepa3b11	a3.a2.a1	sp|P12268|IMDH2_HUMAN	sp|P12268|IMDH2_HUMAN Inosine-5'-monophosphate dehydrogenase 2 OS=Homo sapiens GN=IMPDH2 PE=1 SV=2	HGFCGIPITDTGR	C4:+57.02146	137	149	1430.6849365234375
pepa3b18	a3.a2.a1	sp|P12268|IMDH2_HUMAN	sp|P12268|IMDH2_HUMAN Inosine-5'-monophosphate dehydrogenase 2 OS=Homo sapiens GN=IMPDH2 PE=1 SV=2	LQVIGGNVVTAAQAK		297	311	1468.8486328125
pepa3b22	a3.a2.a1	sp|P12268|IMDH2_HUMAN	sp|P12268|IMDH2_HUMAN Inosine-5'-monophosphate dehydrogenase 2 OS=Homo sapiens GN=IMPDH2 PE=1 SV=2	QLLCGAAIGTHEDDKYR	C4:+57.02146 Q1:-17.02655	243	259	1929.912841796875
pepa3b24	a3.a2.a1	sp|P12268|IMDH2_HUMAN	sp|P12268|IMDH2_HUMAN Inosine-5'-monophosphate dehydrogenase 2 OS=Homo sapiens GN=IMPDH2 PE=1 SV=2	REDLVVAPAGITLK		182	195	1481.8690185546875
pepa3b19	a3.a2.a1	sp|P12268|IMDH2_HUMAN	sp|P12268|IMDH2_HUMAN Inosine-5'-monophosphate dehydrogenase 2 OS=Homo sapiens GN=IMPDH2 PE=1 SV=2	KYEQGFITDPVVLSPK		109	124	1820.979736328125
pepa3b25	a3.a2.a1	sp|P12268|IMDH2_HUMAN	sp|P12268|IMDH2_HUMAN Inosine-5'-monophosphate dehydrogenase 2 OS=Homo sapiens GN=IMPDH2 PE=1 SV=2	RFGVPVIADGGIQNVGH		356	372	1735.92431640625
pepa3a4	a3.a2.a1	sp|P12268|IMDH2_HUMAN	sp|P12268|IMDH2_HUMAN Inosine-5'-monophosphate dehydrogenase 2 OS=Homo sapiens GN=IMPDH2 PE=1 SV=2	DKYPNLQVIGGNVVTAAQAK		292	311	2086.129638671875
pepa3a7	a3.a2.a1	sp|P12268|IMDH2_HUMAN	sp|P12268|IMDH2_HUMAN Inosine-5'-monophosphate dehydrogenase 2 OS=Homo sapiens GN=IMPDH2 PE=1 SV=2	FGVPVIADGGIQNVGHIAK		357	375	1892.039306640625
pepa3b20	a3.a2.a1	sp|P12268|IMDH2_HUMAN	sp|P12268|IMDH2_HUMAN Inosine-5'-monophosphate dehydrogenase 2 OS=Homo sapiens GN=IMPDH2 PE=1 SV=2	NLIDAGVDALR		312	322	1156.6324462890625
pepa3b32	a3.a2.a1	sp|P12268|IMDH2_HUMAN	sp|P12268|IMDH2_HUMAN Inosine-5'-monophosphate dehydrogenase 2 OS=Homo sapiens GN=IMPDH2 PE=1 SV=2	YPNLQVIGGNVVTAAQAK		294	311	1843.007568359375
pepa3a5	a3.a2.a1	sp|P12268|IMDH2_HUMAN	sp|P12268|IMDH2_HUMAN Inosine-5'-monophosphate dehydrogenase 2 OS=Homo sapiens GN=IMPDH2 PE=1 SV=2	EDLVVAPAGITLK		183	195	1325.7679443359375
pepa3b29	a3.a2.a1	sp|P12268|IMDH2_HUMAN	sp|P12268|IMDH2_HUMAN Inosine-5'-monophosphate dehydrogenase 2 OS=Homo sapiens GN=IMPDH2 PE=1 SV=2	VGMGSGSICITQEVLACGR	C9:+57.02146 C17:+57.02146	323	341	1994.946044921875
pepa3b30	a3.a2.a1	sp|P12268|IMDH2_HUMAN	sp|P12268|IMDH2_HUMAN Inosine-5'-monophosphate dehydrogenase 2 OS=Homo sapiens GN=IMPDH2 PE=1 SV=2	YEQGFITDPVVLSPK		110	124	1692.8846435546875
pepa3a6	a3.a2.a1	sp|P12268|IMDH2_HUMAN	sp|P12268|IMDH2_HUMAN Inosine-5'-monophosphate dehydrogenase 2 OS=Homo sapiens GN=IMPDH2 PE=1 SV=2	FGVPVIADGGIQNVGH		357	372	1579.8231201171875
pepa3b17	a3.a2.a1	sp|P12268|IMDH2_HUMAN	sp|P12268|IMDH2_HUMAN Inosine-5'-monophosphate dehydrogenase 2 OS=Homo sapiens GN=IMPDH2 PE=1 SV=2	LPIVNEDDELVAIIAR		209	224	1779.9854736328125
pepa3b13	a3.a3.a1	sp|P20839-3|IMDH1_HUMAN	sp|P20839-3|IMDH1_HUMAN Isoform 3 of Inosine-5'-monophosphate dehydrogenase 1 OS=Homo sapiens GN=IMPDH1	IAQGVSGSIQDK		488	499	1202.637939453125
pepa3b10	a3.a3.a1	sp|P20839-3|IMDH1_HUMAN	sp|P20839-3|IMDH1_HUMAN Isoform 3 of Inosine-5'-monophosphate dehydrogenase 1 OS=Homo sapiens GN=IMPDH1	GMGSLDAMEK	M8:+15.99491	462	471	1054.454833984375
pepa3b26	a3.a3.a1	sp|P20839-3|IMDH1_HUMAN	sp|P20839-3|IMDH1_HUMAN Isoform 3 of Inosine-5'-monophosphate dehydrogenase 1 OS=Homo sapiens GN=IMPDH1	TMSAQIEGGVHGLHSYEK	M2:+15.99491	543	560	1959.92333984375
pepa3a3	a3.a3.a1	sp|P20839-3|IMDH1_HUMAN	sp|P20839-3|IMDH1_HUMAN Isoform 3 of Inosine-5'-monophosphate dehydrogenase 1 OS=Homo sapiens GN=IMPDH1	CTPEFQANEVR	C1:+57.02146	144	154	1350.611083984375
pepa3b12	a3.a3.a1	sp|P20839-3|IMDH1_HUMAN	sp|P20839-3|IMDH1_HUMAN Isoform 3 of Inosine-5'-monophosphate dehydrogenase 1 OS=Homo sapiens GN=IMPDH1	HGFSGIPITETGTMGSK		186	202	1719.8375244140625
pepa3b18	a3.a3.a1	sp|P20839-3|IMDH1_HUMAN	sp|P20839-3|IMDH1_HUMAN Isoform 3 of Inosine-5'-monophosphate dehydrogenase 1 OS=Homo sapiens GN=IMPDH1	LQVIGGNVVTAAQAK		346	360	1468.8486328125
pepa3b31	a3.a3.a1	sp|P20839-3|IMDH1_HUMAN	sp|P20839-3|IMDH1_HUMAN Isoform 3 of Inosine-5'-monophosphate dehydrogenase 1 OS=Homo sapiens GN=IMPDH1	YPHLQVIGGNVVTAAQAK		343	360	1866.0235595703125
pepa3b14	a3.a3.a1	sp|P20839-3|IMDH1_HUMAN	sp|P20839-3|IMDH1_HUMAN Isoform 3 of Inosine-5'-monophosphate dehydrogenase 1 OS=Homo sapiens GN=IMPDH1	IELVVAPAGVTLK		232	244	1309.8094482421875
pepa3b16	a3.a3.a1	sp|P20839-3|IMDH1_HUMAN	sp|P20839-3|IMDH1_HUMAN Isoform 3 of Inosine-5'-monophosphate dehydrogenase 1 OS=Homo sapiens GN=IMPDH1	LPIVNDCDELVAIIAR	C7:+57.02146	258	273	1810.9736328125
pepa3b13	a3.a3.a2	sp|P20839-5|IMDH1_HUMAN	sp|P20839-5|IMDH1_HUMAN Isoform 5 of Inosine-5'-monophosphate dehydrogenase 1 OS=Homo sapiens GN=IMPDH1	IAQGVSGSIQDK		514	525	1202.637939453125
pepa3b10	a3.a3.a2	sp|P20839-5|IMDH1_HUMAN	sp|P20839-5|IMDH1_HUMAN Isoform 5 of Inosine-5'-monophosphate dehydrogenase 1 OS=Homo sapiens GN=IMPDH1	GMGSLDAMEK	M8:+15.99491	488	497	1054.454833984375
pepa3b26	a3.a3.a2	sp|P20839-5|IMDH1_HUMAN	sp|P20839-5|IMDH1_HUMAN Isoform 5 of Inosine-5'-monophosphate dehydrogenase 1 OS=Homo sapiens GN=IMPDH1	TMSAQIEGGVHGLHSYEK	M2:+15.99491	569	586	1959.92333984375
pepa3a3	a3.a3.a2	sp|P20839-5|IMDH1_HUMAN	sp|P20839-5|IMDH1_HUMAN Isoform 5 of Inosine-5'-monophosphate dehydrogenase 1 OS=Homo sapiens GN=IMPDH1	CTPEFQANEVR	C1:+57.02146	170	180	1350.611083984375
pepa3b12	a3.a3.a2	sp|P20839-5|IMDH1_HUMAN	sp|P20839-5|IMDH1_HUMAN Isoform 5 of Inosine-5'-monophosphate dehydrogenase 1 OS=Homo sapiens GN=IMPDH1	HGFSGIPITETGTMGSK		212	228	1719.8375244140625
pepa3b18	a3.a3.a2	sp|P20839-5|IMDH1_HUMAN	sp|P20839-5|IMDH1_HUMAN Isoform 5 of Inosine-5'-monophosphate dehydrogenase 1 OS=Homo sapiens GN=IMPDH1	LQVIGGNVVTAAQAK		372	386	1468.8486328125
pepa3b31	a3.a3.a2	sp|P20839-5|IMDH1_HUMAN	sp|P20839-5|IMDH1_HUMAN Isoform 5 of Inosine-5'-monophosphate dehydrogenase 1 OS=Homo sapiens GN=IMPDH1	YPHLQVIGGNVVTAAQAK		369	386	1866.0235595703125
pepa3b14	a3.a3.a2	sp|P20839-5|IMDH1_HUMAN	sp|P20839-5|IMDH1_HUMAN Isoform 5 of Inosine-5'-monophosphate dehydrogenase 1 OS=Homo sapiens GN=IMPDH1	IELVVAPAGVTLK		258	270	1309.8094482421875
pepa3b16	a3.a3.a2	sp|P20839-5|IMDH1_HUMAN	sp|P20839-5|IMDH1_HUMAN Isoform 5 of Inosine-5'-monophosphate dehydrogenase 1 OS=Homo sapiens GN=IMPDH1	LPIVNDCDELVAIIAR	C7:+57.02146	284	299	1810.9736328125
pepa3b13	a3.a3.a3	sp|P20839-6|IMDH1_HUMAN	sp|P20839-6|IMDH1_HUMAN Isoform 6 of Inosine-5'-monophosphate dehydrogenase 1 OS=Homo sapiens GN=IMPDH1	IAQGVSGSIQDK		524	535	1202.637939453125
pepa3b10	a3.a3.a3	sp|P20839-6|IMDH1_HUMAN	sp|P20839-6|IMDH1_HUMAN Isoform 6 of Inosine-5'-monophosphate dehydrogenase 1 OS=Homo sapiens GN=IMPDH1	GMGSLDAMEK	M8:+15.99491	498	507	1054.454833984375
pepa3b26	a3.a3.a3	sp|P20839-6|IMDH1_HUMAN	sp|P20839-6|IMDH1_HUMAN Isoform 6 of Inosine-5'-monophosphate dehydrogenase 1 OS=Homo sapiens GN=IMPDH1	TMSAQIEGGVHGLHSYEK	M2:+15.99491	579	596	1959.92333984375
pepa3a3	a3.a3.a3	sp|P20839-6|IMDH1_HUMAN	sp|P20839-6|IMDH1_HUMAN Isoform 6 of Inosine-5'-monophosphate dehydrogenase 1 OS=Homo sapiens GN=IMPDH1	CTPEFQANEVR	C1:+57.02146	180	190	1350.611083984375
pepa3b12	a3.a3.a3	sp|P20839-6|IMDH1_HUMAN	sp|P20839-6|IMDH1_HUMAN Isoform 6 of Inosine-5'-monophosphate dehydrogenase 1 OS=Homo sapiens GN=IMPDH1	HGFSGIPITETGTMGSK		222	238	1719.8375244140625
pepa3b18	a3.a3.a3	sp|P20839-6|IMDH1_HUMAN	sp|P20839-6|IMDH1_HUMAN Isoform 6 of Inosine-5'-monophosphate dehydrogenase 1 OS=Homo sapiens GN=IMPDH1	LQVIGGNVVTAAQAK		382	396	1468.8486328125
pepa3b31	a3.a3.a3	sp|P20839-6|IMDH1_HUMAN	sp|P20839-6|IMDH1_HUMAN Isoform 6 of Inosine-5'-monophosphate dehydrogenase 1 OS=Homo sapiens GN=IMPDH1	YPHLQVIGGNVVTAAQAK		379	396	1866.0235595703125
pepa3b14	a3.a3.a3	sp|P20839-6|IMDH1_HUMAN	sp|P20839-6|IMDH1_HUMAN Isoform 6 of Inosine-5'-monophosphate dehydrogenase 1 OS=Homo sapiens GN=IMPDH1	IELVVAPAGVTLK		268	280	1309.8094482421875
pepa3b16	a3.a3.a3	sp|P20839-6|IMDH1_HUMAN	sp|P20839-6|IMDH1_HUMAN Isoform 6 of Inosine-5'-monophosphate dehydrogenase 1 OS=Homo sapiens GN=IMPDH1	LPIVNDCDELVAIIAR	C7:+57.02146	294	309	1810.9736328125
pepa3b13	a3.a3.a4	sp|P20839-7|IMDH1_HUMAN	sp|P20839-7|IMDH1_HUMAN Isoform 7 of Inosine-5'-monophosphate dehydrogenase 1 OS=Homo sapiens GN=IMPDH1	IAQGVSGSIQDK		491	502	1202.637939453125
pepa3b10	a3.a3.a4	sp|P20839-7|IMDH1_HUMAN	sp|P20839-7|IMDH1_HUMAN Isoform 7 of Inosine-5'-monophosphate dehydrogenase 1 OS=Homo sapiens GN=IMPDH1	GMGSLDAMEK	M8:+15.99491	465	474	1054.454833984375
pepa3b26	a3.a3.a4	sp|P20839-7|IMDH1_HUMAN	sp|P20839-7|IMDH1_HUMAN Isoform 7 of Inosine-5'-monophosphate dehydrogenase 1 OS=Homo sapiens GN=IMPDH1	TMSAQIEGGVHGLHSYEK	M2:+15.99491	546	563	1959.92333984375
pepa3a3	a3.a3.a4	sp|P20839-7|IMDH1_HUMAN	sp|P20839-7|IMDH1_HUMAN Isoform 7 of Inosine-5'-monophosphate dehydrogenase 1 OS=Homo sapiens GN=IMPDH1	CTPEFQANEVR	C1:+57.02146	147	157	1350.611083984375
pepa3b12	a3.a3.a4	sp|P20839-7|IMDH1_HUMAN	sp|P20839-7|IMDH1_HUMAN Isoform 7 of Inosine-5'-monophosphate dehydrogenase 1 OS=Homo sapiens GN=IMPDH1	HGFSGIPITETGTMGSK		189	205	1719.8375244140625
pepa3b18	a3.a3.a4	sp|P20839-7|IMDH1_HUMAN	sp|P20839-7|IMDH1_HUMAN Isoform 7 of Inosine-5'-monophosphate dehydrogenase 1 OS=Homo sapiens GN=IMPDH1	LQVIGGNVVTAAQAK		349	363	1468.8486328125
pepa3b31	a3.a3.a4	sp|P20839-7|IMDH1_HUMAN	sp|P20839-7|IMDH1_HUMAN Isoform 7 of Inosine-5'-monophosphate dehydrogenase 1 OS=Homo sapiens GN=IMPDH1	YPHLQVIGGNVVTAAQAK		346	363	1866.0235595703125
pepa3b14	a3.a3.a4	sp|P20839-7|IMDH1_HUMAN	sp|P20839-7|IMDH1_HUMAN Isoform 7 of Inosine-5'-monophosphate dehydrogenase 1 OS=Homo sapiens GN=IMPDH1	IELVVAPAGVTLK		235	247	1309.8094482421875
pepa3b16	a3.a3.a4	sp|P20839-7|IMDH1_HUMAN	sp|P20839-7|IMDH1_HUMAN Isoform 7 of Inosine-5'-monophosphate dehydrogenase 1 OS=Homo sapiens GN=IMPDH1	LPIVNDCDELVAIIAR	C7:+57.02146	261	276	1810.9736328125
pepa3b13	a3.a3.a5	sp|P20839|IMDH1_HUMAN	sp|P20839|IMDH1_HUMAN Inosine-5'-monophosphate dehydrogenase 1 OS=Homo sapiens GN=IMPDH1 PE=1 SV=2	IAQGVSGSIQDK		439	450	1202.637939453125
pepa3b10	a3.a3.a5	sp|P20839|IMDH1_HUMAN	sp|P20839|IMDH1_HUMAN Inosine-5'-monophosphate dehydrogenase 1 OS=Homo sapiens GN=IMPDH1 PE=1 SV=2	GMGSLDAMEK	M8:+15.99491	413	422	1054.454833984375
pepa3b26	a3.a3.a5	sp|P20839|IMDH1_HUMAN	sp|P20839|IMDH1_HUMAN Inosine-5'-monophosphate dehydrogenase 1 OS=Homo sapiens GN=IMPDH1 PE=1 SV=2	TMSAQIEGGVHGLHSYEK	M2:+15.99491	494	511	1959.92333984375
pepa3a3	a3.a3.a5	sp|P20839|IMDH1_HUMAN	sp|P20839|IMDH1_HUMAN Inosine-5'-monophosphate dehydrogenase 1 OS=Homo sapiens GN=IMPDH1 PE=1 SV=2	CTPEFQANEVR	C1:+57.02146	95	105	1350.611083984375
pepa3b12	a3.a3.a5	sp|P20839|IMDH1_HUMAN	sp|P20839|IMDH1_HUMAN Inosine-5'-monophosphate dehydrogenase 1 OS=Homo sapiens GN=IMPDH1 PE=1 SV=2	HGFSGIPITETGTMGSK		137	153	1719.8375244140625
pepa3b18	a3.a3.a5	sp|P20839|IMDH1_HUMAN	sp|P20839|IMDH1_HUMAN Inosine-5'-monophosphate dehydrogenase 1 OS=Homo sapiens GN=IMPDH1 PE=1 SV=2	LQVIGGNVVTAAQAK		297	311	1468.8486328125
pepa3b31	a3.a3.a5	sp|P20839|IMDH1_HUMAN	sp|P20839|IMDH1_HUMAN Inosine-5'-monophosphate dehydrogenase 1 OS=Homo sapiens GN=IMPDH1 PE=1 SV=2	YPHLQVIGGNVVTAAQAK		294	311	1866.0235595703125
pepa3b14	a3.a3.a5	sp|P20839|IMDH1_HUMAN	sp|P20839|IMDH1_HUMAN Inosine-5'-monophosphate dehydrogenase 1 OS=Homo sapiens GN=IMPDH1 PE=1 SV=2	IELVVAPAGVTLK		183	195	1309.8094482421875
pepa3b16	a3.a3.a5	sp|P20839|IMDH1_HUMAN	sp|P20839|IMDH1_HUMAN Inosine-5'-monophosphate dehydrogenase 1 OS=Homo sapiens GN=IMPDH1 PE=1 SV=2	LPIVNDCDELVAIIAR	C7:+57.02146	209	224	1810.9736328125
pepa3b13	a3.a3.a6	tr|C9J381|C9J381_HUMAN	tr|C9J381|C9J381_HUMAN Inosine-5'-monophosphate dehydrogenase 1 OS=Homo sapiens GN=IMPDH1 PE=2 SV=1	IAQGVSGSIQDK		438	449	1202.637939453125
pepa3b10	a3.a3.a6	tr|C9J381|C9J381_HUMAN	tr|C9J381|C9J381_HUMAN Inosine-5'-monophosphate dehydrogenase 1 OS=Homo sapiens GN=IMPDH1 PE=2 SV=1	GMGSLDAMEK	M8:+15.99491	412	421	1054.454833984375
pepa3b26	a3.a3.a6	tr|C9J381|C9J381_HUMAN	tr|C9J381|C9J381_HUMAN Inosine-5'-monophosphate dehydrogenase 1 OS=Homo sapiens GN=IMPDH1 PE=2 SV=1	TMSAQIEGGVHGLHSYEK	M2:+15.99491	493	510	1959.92333984375
pepa3a3	a3.a3.a6	tr|C9J381|C9J381_HUMAN	tr|C9J381|C9J381_HUMAN Inosine-5'-monophosphate dehydrogenase 1 OS=Homo sapiens GN=IMPDH1 PE=2 SV=1	CTPEFQANEVR	C1:+57.02146	95	105	1350.611083984375
pepa3b12	a3.a3.a6	tr|C9J381|C9J381_HUMAN	tr|C9J381|C9J381_HUMAN Inosine-5'-monophosphate dehydrogenase 1 OS=Homo sapiens GN=IMPDH1 PE=2 SV=1	HGFSGIPITETGTMGSK		136	152	1719.8375244140625
pepa3b18	a3.a3.a6	tr|C9J381|C9J381_HUMAN	tr|C9J381|C9J381_HUMAN Inosine-5'-monophosphate dehydrogenase 1 OS=Homo sapiens GN=IMPDH1 PE=2 SV=1	LQVIGGNVVTAAQAK		296	310	1468.8486328125
pepa3b31	a3.a3.a6	tr|C9J381|C9J381_HUMAN	tr|C9J381|C9J381_HUMAN Inosine-5'-monophosphate dehydrogenase 1 OS=Homo sapiens GN=IMPDH1 PE=2 SV=1	YPHLQVIGGNVVTAAQAK		293	310	1866.0235595703125
pepa3b14	a3.a3.a6	tr|C9J381|C9J381_HUMAN	tr|C9J381|C9J381_HUMAN Inosine-5'-monophosphate dehydrogenase 1 OS=Homo sapiens GN=IMPDH1 PE=2 SV=1	IELVVAPAGVTLK		182	194	1309.8094482421875
pepa3b16	a3.a3.a6	tr|C9J381|C9J381_HUMAN	tr|C9J381|C9J381_HUMAN Inosine-5'-monophosphate dehydrogenase 1 OS=Homo sapiens GN=IMPDH1 PE=2 SV=1	LPIVNDCDELVAIIAR	C7:+57.02146	208	223	1810.9736328125
pepa3b13	a3.a3.a7	tr|E7EQS0|E7EQS0_HUMAN	tr|E7EQS0|E7EQS0_HUMAN Inosine-5'-monophosphate dehydrogenase 1 OS=Homo sapiens GN=IMPDH1 PE=2 SV=1	IAQGVSGSIQDK		455	466	1202.637939453125
pepa3b10	a3.a3.a7	tr|E7EQS0|E7EQS0_HUMAN	tr|E7EQS0|E7EQS0_HUMAN Inosine-5'-monophosphate dehydrogenase 1 OS=Homo sapiens GN=IMPDH1 PE=2 SV=1	GMGSLDAMEK	M8:+15.99491	429	438	1054.454833984375
pepa3b26	a3.a3.a7	tr|E7EQS0|E7EQS0_HUMAN	tr|E7EQS0|E7EQS0_HUMAN Inosine-5'-monophosphate dehydrogenase 1 OS=Homo sapiens GN=IMPDH1 PE=2 SV=1	TMSAQIEGGVHGLHSYEK	M2:+15.99491	510	527	1959.92333984375
pepa3a3	a3.a3.a7	tr|E7EQS0|E7EQS0_HUMAN	tr|E7EQS0|E7EQS0_HUMAN Inosine-5'-monophosphate dehydrogenase 1 OS=Homo sapiens GN=IMPDH1 PE=2 SV=1	CTPEFQANEVR	C1:+57.02146	111	121	1350.611083984375
pepa3b12	a3.a3.a7	tr|E7EQS0|E7EQS0_HUMAN	tr|E7EQS0|E7EQS0_HUMAN Inosine-5'-monophosphate dehydrogenase 1 OS=Homo sapiens GN=IMPDH1 PE=2 SV=1	HGFSGIPITETGTMGSK		153	169	1719.8375244140625
pepa3b18	a3.a3.a7	tr|E7EQS0|E7EQS0_HUMAN	tr|E7EQS0|E7EQS0_HUMAN Inosine-5'-monophosphate dehydrogenase 1 OS=Homo sapiens GN=IMPDH1 PE=2 SV=1	LQVIGGNVVTAAQAK		313	327	1468.8486328125
pepa3b31	a3.a3.a7	tr|E7EQS0|E7EQS0_HUMAN	tr|E7EQS0|E7EQS0_HUMAN Inosine-5'-monophosphate dehydrogenase 1 OS=Homo sapiens GN=IMPDH1 PE=2 SV=1	YPHLQVIGGNVVTAAQAK		310	327	1866.0235595703125
pepa3b14	a3.a3.a7	tr|E7EQS0|E7EQS0_HUMAN	tr|E7EQS0|E7EQS0_HUMAN Inosine-5'-monophosphate dehydrogenase 1 OS=Homo sapiens GN=IMPDH1 PE=2 SV=1	IELVVAPAGVTLK		199	211	1309.8094482421875
pepa3b16	a3.a3.a7	tr|E7EQS0|E7EQS0_HUMAN	tr|E7EQS0|E7EQS0_HUMAN Inosine-5'-monophosphate dehydrogenase 1 OS=Homo sapiens GN=IMPDH1 PE=2 SV=1	LPIVNDCDELVAIIAR	C7:+57.02146	225	240	1810.9736328125
pepa4b30	a4.a1.a1	sp|P12956|XRCC6_HUMAN	sp|P12956|XRCC6_HUMAN X-ray repair cross-complementing protein 6 OS=Homo sapiens GN=XRCC6 PE=1 SV=2	VHFEESSK		231	238	962.4581909179688
pepa4b10	a4.a1.a1	sp|P12956|XRCC6_HUMAN	sp|P12956|XRCC6_HUMAN X-ray repair cross-complementing protein 6 OS=Homo sapiens GN=XRCC6 PE=1 SV=2	FQDMMGH	M5:+15.99491	131	137	881.3284912109375
pepa4b29	a4.a1.a1	sp|P12956|XRCC6_HUMAN	sp|P12956|XRCC6_HUMAN X-ray repair cross-complementing protein 6 OS=Homo sapiens GN=XRCC6 PE=1 SV=2	VEYSEEELK		557	565	1125.5313720703125
pepa4b21	a4.a1.a1	sp|P12956|XRCC6_HUMAN	sp|P12956|XRCC6_HUMAN X-ray repair cross-complementing protein 6 OS=Homo sapiens GN=XRCC6 PE=1 SV=2	QIILEKEETEELKR		326	339	1757.96484375
pepa4b15	a4.a1.a1	sp|P12956|XRCC6_HUMAN	sp|P12956|XRCC6_HUMAN X-ray repair cross-complementing protein 6 OS=Homo sapiens GN=XRCC6 PE=1 SV=2	LVPQEEELDDQK		413	424	1442.701416015625
pepa4b13	a4.a1.a1	sp|P12956|XRCC6_HUMAN	sp|P12956|XRCC6_HUMAN X-ray repair cross-complementing protein 6 OS=Homo sapiens GN=XRCC6 PE=1 SV=2	IMLFTNEDNPHGNDSAK	M2:+15.99491	166	182	1918.8603515625
pepa4b12	a4.a1.a1	sp|P12956|XRCC6_HUMAN	sp|P12956|XRCC6_HUMAN X-ray repair cross-complementing protein 6 OS=Homo sapiens GN=XRCC6 PE=1 SV=2	IMLFTNEDNPHGNDSAK		166	182	1902.865478515625
pepa4b17	a4.a1.a1	sp|P12956|XRCC6_HUMAN	sp|P12956|XRCC6_HUMAN X-ray repair cross-complementing protein 6 OS=Homo sapiens GN=XRCC6 PE=1 SV=2	KQELLEALTK		596	605	1172.6888427734375
pepa4b27	a4.a1.a1	sp|P12956|XRCC6_HUMAN	sp|P12956|XRCC6_HUMAN X-ray repair cross-complementing protein 6 OS=Homo sapiens GN=XRCC6 PE=1 SV=2	TSTGGLLLPSDTK		305	317	1289.695068359375
pepa4b23	a4.a1.a1	sp|P12956|XRCC6_HUMAN	sp|P12956|XRCC6_HUMAN X-ray repair cross-complementing protein 6 OS=Homo sapiens GN=XRCC6 PE=1 SV=2	SDSFENPVLQQH		475	486	1400.64453125
pepa4b28	a4.a1.a1	sp|P12956|XRCC6_HUMAN	sp|P12956|XRCC6_HUMAN X-ray repair cross-complementing protein 6 OS=Homo sapiens GN=XRCC6 PE=1 SV=2	VALVPQEEELDDQK		411	424	1612.806884765625
pepa4b20	a4.a1.a1	sp|P12956|XRCC6_HUMAN	sp|P12956|XRCC6_HUMAN X-ray repair cross-complementing protein 6 OS=Homo sapiens GN=XRCC6 PE=1 SV=2	QIILEKEETEELKR	Q1:-17.02655	326	339	1740.938232421875
pepa4b24	a4.a1.a1	sp|P12956|XRCC6_HUMAN	sp|P12956|XRCC6_HUMAN X-ray repair cross-complementing protein 6 OS=Homo sapiens GN=XRCC6 PE=1 SV=2	SDSFENPVLQQHFR		475	488	1703.81396484375
pepa4b11	a4.a1.a1	sp|P12956|XRCC6_HUMAN	sp|P12956|XRCC6_HUMAN X-ray repair cross-complementing protein 6 OS=Homo sapiens GN=XRCC6 PE=1 SV=2	LGSLVDEFK		518	526	1007.5411987304688
pepa4b26	a4.a1.a1	sp|P12956|XRCC6_HUMAN	sp|P12956|XRCC6_HUMAN X-ray repair cross-complementing protein 6 OS=Homo sapiens GN=XRCC6 PE=1 SV=2	TFNTSTGGLLLPSDTK		302	317	1651.854248046875
pepa4a7	a4.a1.a1	sp|P12956|XRCC6_HUMAN	sp|P12956|XRCC6_HUMAN X-ray repair cross-complementing protein 6 OS=Homo sapiens GN=XRCC6 PE=1 SV=2	FDDPGLMLMGFK	M7:+15.99491 M9:+15.99491	340	351	1402.6385498046875
pepa4b18	a4.a1.a1	sp|P12956|XRCC6_HUMAN	sp|P12956|XRCC6_HUMAN X-ray repair cross-complementing protein 6 OS=Homo sapiens GN=XRCC6 PE=1 SV=2	NIYVLQELDNPGAK		101	114	1573.822509765625
pepa4b16	a4.a1.a1	sp|P12956|XRCC6_HUMAN	sp|P12956|XRCC6_HUMAN X-ray repair cross-complementing protein 6 OS=Homo sapiens GN=XRCC6 PE=1 SV=2	KPGGFDISLFYR		207	218	1399.7373046875
pepa4a2	a4.a1.a1	sp|P12956|XRCC6_HUMAN	sp|P12956|XRCC6_HUMAN X-ray repair cross-complementing protein 6 OS=Homo sapiens GN=XRCC6 PE=1 SV=2	DIISIAEDEDLR		219	230	1388.6907958984375
pepa4a5	a4.a1.a1	sp|P12956|XRCC6_HUMAN	sp|P12956|XRCC6_HUMAN X-ray repair cross-complementing protein 6 OS=Homo sapiens GN=XRCC6 PE=1 SV=2	DTGIFLDLMHLK	M9:+15.99491	195	206	1418.7352294921875
pepa4a6	a4.a1.a1	sp|P12956|XRCC6_HUMAN	sp|P12956|XRCC6_HUMAN X-ray repair cross-complementing protein 6 OS=Homo sapiens GN=XRCC6 PE=1 SV=2	FDDPGLMLMGFK	M9:+15.99491	340	351	1386.6435546875
pepa4a3	a4.a1.a1	sp|P12956|XRCC6_HUMAN	sp|P12956|XRCC6_HUMAN X-ray repair cross-complementing protein 6 OS=Homo sapiens GN=XRCC6 PE=1 SV=2	DSLIFLVDASK		36	46	1207.6573486328125
pepa4a9	a4.a1.a1	sp|P12956|XRCC6_HUMAN	sp|P12956|XRCC6_HUMAN X-ray repair cross-complementing protein 6 OS=Homo sapiens GN=XRCC6 PE=1 SV=2	FDDPGLMLMGFKPL	M7:+15.99491 M9:+15.99491	340	353	1612.775390625
pepa4b25	a4.a1.a1	sp|P12956|XRCC6_HUMAN	sp|P12956|XRCC6_HUMAN X-ray repair cross-complementing protein 6 OS=Homo sapiens GN=XRCC6 PE=1 SV=2	STLFSALLIK		379	388	1092.666748046875
pepa4b22	a4.a1.a1	sp|P12956|XRCC6_HUMAN	sp|P12956|XRCC6_HUMAN X-ray repair cross-complementing protein 6 OS=Homo sapiens GN=XRCC6 PE=1 SV=2	QLVFLPFADDK		433	443	1292.6888427734375
pepa4a4	a4.a1.a1	sp|P12956|XRCC6_HUMAN	sp|P12956|XRCC6_HUMAN X-ray repair cross-complementing protein 6 OS=Homo sapiens GN=XRCC6 PE=1 SV=2	DTGIFLDLMHLK		195	206	1402.7403564453125
pepa4b19	a4.a1.a1	sp|P12956|XRCC6_HUMAN	sp|P12956|XRCC6_HUMAN X-ray repair cross-complementing protein 6 OS=Homo sapiens GN=XRCC6 PE=1 SV=2	QELLEALTK	Q1:-17.02655	597	605	1027.5673828125
pepa4a8	a4.a1.a1	sp|P12956|XRCC6_HUMAN	sp|P12956|XRCC6_HUMAN X-ray repair cross-complementing protein 6 OS=Homo sapiens GN=XRCC6 PE=1 SV=2	FDDPGLMLMGFKPL	M9:+15.99491	340	353	1596.780517578125
pepa4a1	a4.a1.a1	sp|P12956|XRCC6_HUMAN	sp|P12956|XRCC6_HUMAN X-ray repair cross-complementing protein 6 OS=Homo sapiens GN=XRCC6 PE=1 SV=2	DLLAVVFYGTEK		81	92	1354.7257080078125
pepa4b14	a4.a1.a1	sp|P12956|XRCC6_HUMAN	sp|P12956|XRCC6_HUMAN X-ray repair cross-complementing protein 6 OS=Homo sapiens GN=XRCC6 PE=1 SV=2	IQVTPPGFQLVFLPFADDK		425	443	2132.14306640625
pepa5b25	a5.a1.a1	sp|P13010|XRCC5_HUMAN	sp|P13010|XRCC5_HUMAN X-ray repair cross-complementing protein 5 OS=Homo sapiens GN=XRCC5 PE=1 SV=3	VDEEQMK		326	332	878.392822265625
pepa5a8	a5.a1.a1	sp|P13010|XRCC5_HUMAN	sp|P13010|XRCC5_HUMAN X-ray repair cross-complementing protein 5 OS=Homo sapiens GN=XRCC5 PE=1 SV=3	EEASGSSVTAEEAK		689	702	1394.6285400390625
pepa5a5	a5.a1.a1	sp|P13010|XRCC5_HUMAN	sp|P13010|XRCC5_HUMAN X-ray repair cross-complementing protein 5 OS=Homo sapiens GN=XRCC5 PE=1 SV=3	EDGSGDRGDGPFR		172	184	1364.5830078125
pepa5a4	a5.a1.a1	sp|P13010|XRCC5_HUMAN	sp|P13010|XRCC5_HUMAN X-ray repair cross-complementing protein 5 OS=Homo sapiens GN=XRCC5 PE=1 SV=3	DVIQHETIGK		116	125	1139.60595703125
pepa5b18	a5.a1.a1	sp|P13010|XRCC5_HUMAN	sp|P13010|XRCC5_HUMAN X-ray repair cross-complementing protein 5 OS=Homo sapiens GN=XRCC5 PE=1 SV=3	KVITMFVQR	M5:+15.99491	36	44	1137.645263671875
pepa5b14	a5.a1.a1	sp|P13010|XRCC5_HUMAN	sp|P13010|XRCC5_HUMAN X-ray repair cross-complementing protein 5 OS=Homo sapiens GN=XRCC5 PE=1 SV=3	LGGHGPSFPLK		185	195	1109.610595703125
pepa5b19	a5.a1.a1	sp|P13010|XRCC5_HUMAN	sp|P13010|XRCC5_HUMAN X-ray repair cross-complementing protein 5 OS=Homo sapiens GN=XRCC5 PE=1 SV=3	MLNPPAEVTTK		515	525	1200.6297607421875
pepa5b26	a5.a1.a1	sp|P13010|XRCC5_HUMAN	sp|P13010|XRCC5_HUMAN X-ray repair cross-complementing protein 5 OS=Homo sapiens GN=XRCC5 PE=1 SV=3	VITMFVQR	M4:+15.99491	37	44	1009.55029296875
pepa5b24	a5.a1.a1	sp|P13010|XRCC5_HUMAN	sp|P13010|XRCC5_HUMAN X-ray repair cross-complementing protein 5 OS=Homo sapiens GN=XRCC5 PE=1 SV=3	TWTVVDAK		275	282	919.48876953125
pepa5b17	a5.a1.a1	sp|P13010|XRCC5_HUMAN	sp|P13010|XRCC5_HUMAN X-ray repair cross-complementing protein 5 OS=Homo sapiens GN=XRCC5 PE=1 SV=3	KVITMFVQR		36	44	1121.650390625
pepa5b20	a5.a1.a1	sp|P13010|XRCC5_HUMAN	sp|P13010|XRCC5_HUMAN X-ray repair cross-complementing protein 5 OS=Homo sapiens GN=XRCC5 PE=1 SV=3	RHIEIFTDLSSR		130	141	1473.78125
pepa5a3	a5.a1.a1	sp|P13010|XRCC5_HUMAN	sp|P13010|XRCC5_HUMAN X-ray repair cross-complementing protein 5 OS=Homo sapiens GN=XRCC5 PE=1 SV=3	DQVTAQEIFQDNHEDGPTAK		546	565	2243.021484375
pepa5a1	a5.a1.a1	sp|P13010|XRCC5_HUMAN	sp|P13010|XRCC5_HUMAN X-ray repair cross-complementing protein 5 OS=Homo sapiens GN=XRCC5 PE=1 SV=3	ANPQVGVAFPH		401	411	1136.5850830078125
pepa5b13	a5.a1.a1	sp|P13010|XRCC5_HUMAN	sp|P13010|XRCC5_HUMAN X-ray repair cross-complementing protein 5 OS=Homo sapiens GN=XRCC5 PE=1 SV=3	LFQCLLHR	C4:+57.02146	490	497	1086.588134765625
pepa5a7	a5.a1.a1	sp|P13010|XRCC5_HUMAN	sp|P13010|XRCC5_HUMAN X-ray repair cross-complementing protein 5 OS=Homo sapiens GN=XRCC5 PE=1 SV=3	EDIIQGFR		308	315	977.5054931640625
pepa5a6	a5.a1.a1	sp|P13010|XRCC5_HUMAN	sp|P13010|XRCC5_HUMAN X-ray repair cross-complementing protein 5 OS=Homo sapiens GN=XRCC5 PE=1 SV=3	EDIIQGFR	E1:-18.01056	308	315	959.494873046875
pepa5b11	a5.a1.a1	sp|P13010|XRCC5_HUMAN	sp|P13010|XRCC5_HUMAN X-ray repair cross-complementing protein 5 OS=Homo sapiens GN=XRCC5 PE=1 SV=3	HIEIFTDLSSR		131	141	1317.68017578125
pepa5b16	a5.a1.a1	sp|P13010|XRCC5_HUMAN	sp|P13010|XRCC5_HUMAN X-ray repair cross-complementing protein 5 OS=Homo sapiens GN=XRCC5 PE=1 SV=3	IWNMLNPPAEVTTK	M4:+15.99491	512	525	1629.8309326171875
pepa5b10	a5.a1.a1	sp|P13010|XRCC5_HUMAN	sp|P13010|XRCC5_HUMAN X-ray repair cross-complementing protein 5 OS=Homo sapiens GN=XRCC5 PE=1 SV=3	FFMGNQVLK		355	363	1083.5660400390625
pepa5a9	a5.a1.a1	sp|P13010|XRCC5_HUMAN	sp|P13010|XRCC5_HUMAN X-ray repair cross-complementing protein 5 OS=Homo sapiens GN=XRCC5 PE=1 SV=3	ETVYCLNDDDETEVLK	C5:+57.02146	292	307	1942.859130859375
pepa5b22	a5.a1.a1	sp|P13010|XRCC5_HUMAN	sp|P13010|XRCC5_HUMAN X-ray repair cross-complementing protein 5 OS=Homo sapiens GN=XRCC5 PE=1 SV=3	SQLDIIIH		145	152	938.531005859375
pepa5b21	a5.a1.a1	sp|P13010|XRCC5_HUMAN	sp|P13010|XRCC5_HUMAN X-ray repair cross-complementing protein 5 OS=Homo sapiens GN=XRCC5 PE=1 SV=3	SIPGIESPFEQAK		23	35	1402.7216796875
pepa5b23	a5.a1.a1	sp|P13010|XRCC5_HUMAN	sp|P13010|XRCC5_HUMAN X-ray repair cross-complementing protein 5 OS=Homo sapiens GN=XRCC5 PE=1 SV=3	SQLDIIIHSLK		145	155	1266.741943359375
pepa5b15	a5.a1.a1	sp|P13010|XRCC5_HUMAN	sp|P13010|XRCC5_HUMAN X-ray repair cross-complementing protein 5 OS=Homo sapiens GN=XRCC5 PE=1 SV=3	IWNMLNPPAEVTTK		512	525	1613.8360595703125
pepa5a2	a5.a1.a1	sp|P13010|XRCC5_HUMAN	sp|P13010|XRCC5_HUMAN X-ray repair cross-complementing protein 5 OS=Homo sapiens GN=XRCC5 PE=1 SV=3	DDEAAAVALSSLIH		369	382	1411.706787109375
pepa5b12	a5.a1.a1	sp|P13010|XRCC5_HUMAN	sp|P13010|XRCC5_HUMAN X-ray repair cross-complementing protein 5 OS=Homo sapiens GN=XRCC5 PE=1 SV=3	HLMLPDFDLLEDIESK	M3:+15.99491	82	97	1930.9471435546875
pepa6a6	a6.a1.a1	sp|P49916|DNLI3_HUMAN	sp|P49916|DNLI3_HUMAN DNA ligase 3 OS=Homo sapiens GN=LIG3 PE=1 SV=2	CAGGHDDATLAR	C1:+57.02146	729	740	1243.548828125
pepa6b18	a6.a1.a1	sp|P49916|DNLI3_HUMAN	sp|P49916|DNLI3_HUMAN DNA ligase 3 OS=Homo sapiens GN=LIG3 PE=1 SV=2	VLHNAQEVEK		454	463	1166.6168212890625
pepa6b17	a6.a1.a1	sp|P49916|DNLI3_HUMAN	sp|P49916|DNLI3_HUMAN DNA ligase 3 OS=Homo sapiens GN=LIG3 PE=1 SV=2	VADNPSYNTK		273	282	1108.52734375
pepa6b13	a6.a1.a1	sp|P49916|DNLI3_HUMAN	sp|P49916|DNLI3_HUMAN DNA ligase 3 OS=Homo sapiens GN=LIG3 PE=1 SV=2	PNNSGEAPSSPTPK		233	246	1382.6551513671875
pepa6a1	a6.a1.a1	sp|P49916|DNLI3_HUMAN	sp|P49916|DNLI3_HUMAN DNA ligase 3 OS=Homo sapiens GN=LIG3 PE=1 SV=2	AADETLCQTK	C7:+57.02146	923	932	1136.525634765625
pepa6b14	a6.a1.a1	sp|P49916|DNLI3_HUMAN	sp|P49916|DNLI3_HUMAN DNA ligase 3 OS=Homo sapiens GN=LIG3 PE=1 SV=2	SEAHTADGISIR		792	803	1256.6234130859375
pepa6a9	a6.a1.a1	sp|P49916|DNLI3_HUMAN	sp|P49916|DNLI3_HUMAN DNA ligase 3 OS=Homo sapiens GN=LIG3 PE=1 SV=2	LTTTGQVTSPVK		202	213	1231.689697265625
pepa6b12	a6.a1.a1	sp|P49916|DNLI3_HUMAN	sp|P49916|DNLI3_HUMAN DNA ligase 3 OS=Homo sapiens GN=LIG3 PE=1 SV=2	NLQDVVER		446	453	972.5112915039062
pepa6b15	a6.a1.a1	sp|P49916|DNLI3_HUMAN	sp|P49916|DNLI3_HUMAN DNA ligase 3 OS=Homo sapiens GN=LIG3 PE=1 SV=2	TGKPLPFGTLGVHK		568	581	1451.8372802734375
pepa6a3	a6.a1.a1	sp|P49916|DNLI3_HUMAN	sp|P49916|DNLI3_HUMAN DNA ligase 3 OS=Homo sapiens GN=LIG3 PE=1 SV=2	ADFTVVAGDEGSSTTGGSSEENK		836	858	2244.974365234375
pepa6a8	a6.a1.a1	sp|P49916|DNLI3_HUMAN	sp|P49916|DNLI3_HUMAN DNA ligase 3 OS=Homo sapiens GN=LIG3 PE=1 SV=2	GSAGDGFHGDVYLTVK		293	308	1622.78125
pepa6b21	a6.a1.a1	sp|P49916|DNLI3_HUMAN	sp|P49916|DNLI3_HUMAN DNA ligase 3 OS=Homo sapiens GN=LIG3 PE=1 SV=2	VVPNPFSESGGDMK	M13:+15.99491	122	135	1479.6788330078125
pepa6a7	a6.a1.a1	sp|P49916|DNLI3_HUMAN	sp|P49916|DNLI3_HUMAN DNA ligase 3 OS=Homo sapiens GN=LIG3 PE=1 SV=2	EDEQQQALQDIASR		390	403	1630.76708984375
pepa6a5	a6.a1.a1	sp|P49916|DNLI3_HUMAN	sp|P49916|DNLI3_HUMAN DNA ligase 3 OS=Homo sapiens GN=LIG3 PE=1 SV=2	ALDLADMITR	M7:+15.99491	639	648	1134.582763671875
pepa6b10	a6.a1.a1	sp|P49916|DNLI3_HUMAN	sp|P49916|DNLI3_HUMAN DNA ligase 3 OS=Homo sapiens GN=LIG3 PE=1 SV=2	LYLPPSTPDFSR		943	954	1392.7161865234375
pepa6b16	a6.a1.a1	sp|P49916|DNLI3_HUMAN	sp|P49916|DNLI3_HUMAN DNA ligase 3 OS=Homo sapiens GN=LIG3 PE=1 SV=2	TQIIQDFLR		283	291	1133.6318359375
pepa6a2	a6.a1.a1	sp|P49916|DNLI3_HUMAN	sp|P49916|DNLI3_HUMAN DNA ligase 3 OS=Homo sapiens GN=LIG3 PE=1 SV=2	AAVWEITGAEFSK		779	791	1408.7110595703125
pepa6b20	a6.a1.a1	sp|P49916|DNLI3_HUMAN	sp|P49916|DNLI3_HUMAN DNA ligase 3 OS=Homo sapiens GN=LIG3 PE=1 SV=2	VIQEGLEGLVLK		649	660	1297.77294921875
pepa6a4	a6.a1.a1	sp|P49916|DNLI3_HUMAN	sp|P49916|DNLI3_HUMAN DNA ligase 3 OS=Homo sapiens GN=LIG3 PE=1 SV=2	ALDLADMITR		639	648	1118.5877685546875
pepa6b11	a6.a1.a1	sp|P49916|DNLI3_HUMAN	sp|P49916|DNLI3_HUMAN DNA ligase 3 OS=Homo sapiens GN=LIG3 PE=1 SV=2	IYYPDFIVPDPK		766	777	1466.7569580078125
pepa6b19	a6.a1.a1	sp|P49916|DNLI3_HUMAN	sp|P49916|DNLI3_HUMAN DNA ligase 3 OS=Homo sapiens GN=LIG3 PE=1 SV=2	VLLDIFTGVR		933	942	1132.6728515625
pepa7b14	a7.a1.a1	sp|O95602|RPA1_HUMAN	sp|O95602|RPA1_HUMAN DNA-directed RNA polymerase I subunit RPA1 OS=Homo sapiens GN=POLR1A PE=1 SV=2	PSIQAHR		559	565	808.4428100585938
pepa7b15	a7.a1.a1	sp|O95602|RPA1_HUMAN	sp|O95602|RPA1_HUMAN DNA-directed RNA polymerase I subunit RPA1 OS=Homo sapiens GN=POLR1A PE=1 SV=2	RPPLMASGK	M5:+15.99491	925	933	972.5299072265625
pepa7b18	a7.a1.a1	sp|O95602|RPA1_HUMAN	sp|O95602|RPA1_HUMAN DNA-directed RNA polymerase I subunit RPA1 OS=Homo sapiens GN=POLR1A PE=1 SV=2	SQHLHEVLSR		1050	1059	1205.6390380859375
pepa7b11	a7.a1.a1	sp|O95602|RPA1_HUMAN	sp|O95602|RPA1_HUMAN DNA-directed RNA polymerase I subunit RPA1 OS=Homo sapiens GN=POLR1A PE=1 SV=2	IIEESTHCGPQAVR	C8:+57.02146	815	828	1596.7802734375
pepa7a8	a7.a1.a1	sp|O95602|RPA1_HUMAN	sp|O95602|RPA1_HUMAN DNA-directed RNA polymerase I subunit RPA1 OS=Homo sapiens GN=POLR1A PE=1 SV=2	FKEEVNHYSNEINK		865	878	1750.83984375
pepa7a2	a7.a1.a1	sp|O95602|RPA1_HUMAN	sp|O95602|RPA1_HUMAN DNA-directed RNA polymerase I subunit RPA1 OS=Homo sapiens GN=POLR1A PE=1 SV=2	CLLNETTNNK	C1:+57.02146	1562	1571	1206.5787353515625
pepa7b19	a7.a1.a1	sp|O95602|RPA1_HUMAN	sp|O95602|RPA1_HUMAN DNA-directed RNA polymerase I subunit RPA1 OS=Homo sapiens GN=POLR1A PE=1 SV=2	TALSAVDMTQR	M8:+15.99491	505	515	1208.5943603515625
pepa7a3	a7.a1.a1	sp|O95602|RPA1_HUMAN	sp|O95602|RPA1_HUMAN DNA-directed RNA polymerase I subunit RPA1 OS=Homo sapiens GN=POLR1A PE=1 SV=2	DLDNAGELGR		1376	1385	1059.5069580078125
pepa7b10	a7.a1.a1	sp|O95602|RPA1_HUMAN	sp|O95602|RPA1_HUMAN DNA-directed RNA polymerase I subunit RPA1 OS=Homo sapiens GN=POLR1A PE=1 SV=2	LLALMAQEQK	M5:+15.99491	341	350	1160.634765625
pepa7b20	a7.a1.a1	sp|O95602|RPA1_HUMAN	sp|O95602|RPA1_HUMAN DNA-directed RNA polymerase I subunit RPA1 OS=Homo sapiens GN=POLR1A PE=1 SV=2	VDDYSQEWAAQTEK		1167	1180	1669.734375
pepa7a7	a7.a1.a1	sp|O95602|RPA1_HUMAN	sp|O95602|RPA1_HUMAN DNA-directed RNA polymerase I subunit RPA1 OS=Homo sapiens GN=POLR1A PE=1 SV=2	FLEENPDPSASEIR		145	158	1603.76025390625
pepa7b13	a7.a1.a1	sp|O95602|RPA1_HUMAN	sp|O95602|RPA1_HUMAN DNA-directed RNA polymerase I subunit RPA1 OS=Homo sapiens GN=POLR1A PE=1 SV=2	NGDILLLNR		544	552	1027.58984375
pepa7a1	a7.a1.a1	sp|O95602|RPA1_HUMAN	sp|O95602|RPA1_HUMAN DNA-directed RNA polymerase I subunit RPA1 OS=Homo sapiens GN=POLR1A PE=1 SV=2	AALNLPEAASYDEVR		829	843	1618.8076171875
pepa7a5	a7.a1.a1	sp|O95602|RPA1_HUMAN	sp|O95602|RPA1_HUMAN DNA-directed RNA polymerase I subunit RPA1 OS=Homo sapiens GN=POLR1A PE=1 SV=2	EGELLCGVLDK	C6:+57.02146	741	751	1232.6195068359375
pepa7b17	a7.a1.a1	sp|O95602|RPA1_HUMAN	sp|O95602|RPA1_HUMAN DNA-directed RNA polymerase I subunit RPA1 OS=Homo sapiens GN=POLR1A PE=1 SV=2	SLPCFEPYEFTPR	C4:+57.02146	934	946	1642.7574462890625
pepa7b16	a7.a1.a1	sp|O95602|RPA1_HUMAN	sp|O95602|RPA1_HUMAN DNA-directed RNA polymerase I subunit RPA1 OS=Homo sapiens GN=POLR1A PE=1 SV=2	SFLSTLPGQSLIDK		373	386	1505.8214111328125
pepa7a9	a7.a1.a1	sp|O95602|RPA1_HUMAN	sp|O95602|RPA1_HUMAN DNA-directed RNA polymerase I subunit RPA1 OS=Homo sapiens GN=POLR1A PE=1 SV=2	GFTLGVEDILVK		794	805	1290.7308349609375
pepa7a4	a7.a1.a1	sp|O95602|RPA1_HUMAN	sp|O95602|RPA1_HUMAN DNA-directed RNA polymerase I subunit RPA1 OS=Homo sapiens GN=POLR1A PE=1 SV=2	DVFAVYGIAVDPR		1627	1639	1421.7430419921875
pepa7b21	a7.a1.a1	sp|O95602|RPA1_HUMAN	sp|O95602|RPA1_HUMAN DNA-directed RNA polymerase I subunit RPA1 OS=Homo sapiens GN=POLR1A PE=1 SV=2	VLEVGALQAVYELER		126	140	1688.9222412109375
pepa7a6	a7.a1.a1	sp|O95602|RPA1_HUMAN	sp|O95602|RPA1_HUMAN DNA-directed RNA polymerase I subunit RPA1 OS=Homo sapiens GN=POLR1A PE=1 SV=2	FLDFLVVPPSR		298	308	1289.7257080078125
pepa7b12	a7.a1.a1	sp|O95602|RPA1_HUMAN	sp|O95602|RPA1_HUMAN DNA-directed RNA polymerase I subunit RPA1 OS=Homo sapiens GN=POLR1A PE=1 SV=2	LLSPSILKPFPL		670	681	1324.8243408203125
pepa7b14	a7.a1.a2	tr|B9ZVN9|B9ZVN9_HUMAN	tr|B9ZVN9|B9ZVN9_HUMAN DNA-directed RNA polymerase OS=Homo sapiens GN=POLR1A PE=2 SV=1	PSIQAHR		559	565	808.4428100585938
pepa7b15	a7.a1.a2	tr|B9ZVN9|B9ZVN9_HUMAN	tr|B9ZVN9|B9ZVN9_HUMAN DNA-directed RNA polymerase OS=Homo sapiens GN=POLR1A PE=2 SV=1	RPPLMASGK	M5:+15.99491	925	933	972.5299072265625
pepa7b18	a7.a1.a2	tr|B9ZVN9|B9ZVN9_HUMAN	tr|B9ZVN9|B9ZVN9_HUMAN DNA-directed RNA polymerase OS=Homo sapiens GN=POLR1A PE=2 SV=1	SQHLHEVLSR		1050	1059	1205.6390380859375
pepa7b11	a7.a1.a2	tr|B9ZVN9|B9ZVN9_HUMAN	tr|B9ZVN9|B9ZVN9_HUMAN DNA-directed RNA polymerase OS=Homo sapiens GN=POLR1A PE=2 SV=1	IIEESTHCGPQAVR	C8:+57.02146	815	828	1596.7802734375
pepa7a8	a7.a1.a2	tr|B9ZVN9|B9ZVN9_HUMAN	tr|B9ZVN9|B9ZVN9_HUMAN DNA-directed RNA polymerase OS=Homo sapiens GN=POLR1A PE=2 SV=1	FKEEVNHYSNEINK		865	878	1750.83984375
pepa7a2	a7.a1.a2	tr|B9ZVN9|B9ZVN9_HUMAN	tr|B9ZVN9|B9ZVN9_HUMAN DNA-directed RNA polymerase OS=Homo sapiens GN=POLR1A PE=2 SV=1	CLLNETTNNK	C1:+57.02146	1501	1510	1206.5787353515625
pepa7b19	a7.a1.a2	tr|B9ZVN9|B9ZVN9_HUMAN	tr|B9ZVN9|B9ZVN9_HUMAN DNA-directed RNA polymerase OS=Homo sapiens GN=POLR1A PE=2 SV=1	TALSAVDMTQR	M8:+15.99491	505	515	1208.5943603515625
pepa7a3	a7.a1.a2	tr|B9ZVN9|B9ZVN9_HUMAN	tr|B9ZVN9|B9ZVN9_HUMAN DNA-directed RNA polymerase OS=Homo sapiens GN=POLR1A PE=2 SV=1	DLDNAGELGR		1376	1385	1059.5069580078125
pepa7b10	a7.a1.a2	tr|B9ZVN9|B9ZVN9_HUMAN	tr|B9ZVN9|B9ZVN9_HUMAN DNA-directed RNA polymerase OS=Homo sapiens GN=POLR1A PE=2 SV=1	LLALMAQEQK	M5:+15.99491	341	350	1160.634765625
pepa7b20	a7.a1.a2	tr|B9ZVN9|B9ZVN9_HUMAN	tr|B9ZVN9|B9ZVN9_HUMAN DNA-directed RNA polymerase OS=Homo sapiens GN=POLR1A PE=2 SV=1	VDDYSQEWAAQTEK		1167	1180	1669.734375
pepa7a7	a7.a1.a2	tr|B9ZVN9|B9ZVN9_HUMAN	tr|B9ZVN9|B9ZVN9_HUMAN DNA-directed RNA polymerase OS=Homo sapiens GN=POLR1A PE=2 SV=1	FLEENPDPSASEIR		145	158	1603.76025390625
pepa7b13	a7.a1.a2	tr|B9ZVN9|B9ZVN9_HUMAN	tr|B9ZVN9|B9ZVN9_HUMAN DNA-directed RNA polymerase OS=Homo sapiens GN=POLR1A PE=2 SV=1	NGDILLLNR		544	552	1027.58984375
pepa7a1	a7.a1.a2	tr|B9ZVN9|B9ZVN9_HUMAN	tr|B9ZVN9|B9ZVN9_HUMAN DNA-directed RNA polymerase OS=Homo sapiens GN=POLR1A PE=2 SV=1	AALNLPEAASYDEVR		829	843	1618.8076171875
pepa7a5	a7.a1.a2	tr|B9ZVN9|B9ZVN9_HUMAN	tr|B9ZVN9|B9ZVN9_HUMAN DNA-directed RNA polymerase OS=Homo sapiens GN=POLR1A PE=2 SV=1	EGELLCGVLDK	C6:+57.02146	741	751	1232.6195068359375
pepa7b17	a7.a1.a2	tr|B9ZVN9|B9ZVN9_HUMAN	tr|B9ZVN9|B9ZVN9_HUMAN DNA-directed RNA polymerase OS=Homo sapiens GN=POLR1A PE=2 SV=1	SLPCFEPYEFTPR	C4:+57.02146	934	946	1642.7574462890625
pepa7b16	a7.a1.a2	tr|B9ZVN9|B9ZVN9_HUMAN	tr|B9ZVN9|B9ZVN9_HUMAN DNA-directed RNA polymerase OS=Homo sapiens GN=POLR1A PE=2 SV=1	SFLSTLPGQSLIDK		373	386	1505.8214111328125
pepa7a9	a7.a1.a2	tr|B9ZVN9|B9ZVN9_HUMAN	tr|B9ZVN9|B9ZVN9_HUMAN DNA-directed RNA polymerase OS=Homo sapiens GN=POLR1A PE=2 SV=1	GFTLGVEDILVK		794	805	1290.7308349609375
pepa7a4	a7.a1.a2	tr|B9ZVN9|B9ZVN9_HUMAN	tr|B9ZVN9|B9ZVN9_HUMAN DNA-directed RNA polymerase OS=Homo sapiens GN=POLR1A PE=2 SV=1	DVFAVYGIAVDPR		1566	1578	1421.7430419921875
pepa7b21	a7.a1.a2	tr|B9ZVN9|B9ZVN9_HUMAN	tr|B9ZVN9|B9ZVN9_HUMAN DNA-directed RNA polymerase OS=Homo sapiens GN=POLR1A PE=2 SV=1	VLEVGALQAVYELER		126	140	1688.9222412109375
pepa7a6	a7.a1.a2	tr|B9ZVN9|B9ZVN9_HUMAN	tr|B9ZVN9|B9ZVN9_HUMAN DNA-directed RNA polymerase OS=Homo sapiens GN=POLR1A PE=2 SV=1	FLDFLVVPPSR		298	308	1289.7257080078125
pepa7b12	a7.a1.a2	tr|B9ZVN9|B9ZVN9_HUMAN	tr|B9ZVN9|B9ZVN9_HUMAN DNA-directed RNA polymerase OS=Homo sapiens GN=POLR1A PE=2 SV=1	LLSPSILKPFPL		670	681	1324.8243408203125
pepa8b12	a8.a1.a1	sp|Q9NR30|DDX21_HUMAN	sp|Q9NR30|DDX21_HUMAN Nucleolar RNA helicase 2 OS=Homo sapiens GN=DDX21 PE=1 SV=5	KKEEPSQNDISPK		79	91	1499.7703857421875
pepa8b18	a8.a1.a1	sp|Q9NR30|DDX21_HUMAN	sp|Q9NR30|DDX21_HUMAN Nucleolar RNA helicase 2 OS=Homo sapiens GN=DDX21 PE=1 SV=5	SLHGDIPQK		466	474	994.531982421875
pepa8b16	a8.a1.a1	sp|Q9NR30|DDX21_HUMAN	sp|Q9NR30|DDX21_HUMAN Nucleolar RNA helicase 2 OS=Homo sapiens GN=DDX21 PE=1 SV=5	SDAGLESDTAMK	M11:+15.99491	7	18	1240.53662109375
pepa8b11	a8.a1.a1	sp|Q9NR30|DDX21_HUMAN	sp|Q9NR30|DDX21_HUMAN Nucleolar RNA helicase 2 OS=Homo sapiens GN=DDX21 PE=1 SV=5	KEAQELSQNSAIK		449	461	1445.7598876953125
pepa8b15	a8.a1.a1	sp|Q9NR30|DDX21_HUMAN	sp|Q9NR30|DDX21_HUMAN Nucleolar RNA helicase 2 OS=Homo sapiens GN=DDX21 PE=1 SV=5	QDAQSLHGDIPQK		462	474	1436.7132568359375
pepa8a4	a8.a1.a1	sp|Q9NR30|DDX21_HUMAN	sp|Q9NR30|DDX21_HUMAN Nucleolar RNA helicase 2 OS=Homo sapiens GN=DDX21 PE=1 SV=5	EAQELSQNSAIK		450	461	1317.6649169921875
pepa8a7	a8.a1.a1	sp|Q9NR30|DDX21_HUMAN	sp|Q9NR30|DDX21_HUMAN Nucleolar RNA helicase 2 OS=Homo sapiens GN=DDX21 PE=1 SV=5	EQLGEEIDSK		659	668	1147.548095703125
pepa8b13	a8.a1.a1	sp|Q9NR30|DDX21_HUMAN	sp|Q9NR30|DDX21_HUMAN Nucleolar RNA helicase 2 OS=Homo sapiens GN=DDX21 PE=1 SV=5	NEEPSEEEIDAPK		117	129	1486.65478515625
pepa8a3	a8.a1.a1	sp|Q9NR30|DDX21_HUMAN	sp|Q9NR30|DDX21_HUMAN Nucleolar RNA helicase 2 OS=Homo sapiens GN=DDX21 PE=1 SV=5	DVESYIHR		517	524	1018.4957275390625
pepa8b14	a8.a1.a1	sp|Q9NR30|DDX21_HUMAN	sp|Q9NR30|DDX21_HUMAN Nucleolar RNA helicase 2 OS=Homo sapiens GN=DDX21 PE=1 SV=5	QDAQSLHGDIPQK	Q1:-17.02655	462	474	1419.6866455078125
pepa8a5	a8.a1.a1	sp|Q9NR30|DDX21_HUMAN	sp|Q9NR30|DDX21_HUMAN Nucleolar RNA helicase 2 OS=Homo sapiens GN=DDX21 PE=1 SV=5	EEYQLVQVEQK		545	555	1392.7010498046875
pepa8a1	a8.a1.a1	sp|Q9NR30|DDX21_HUMAN	sp|Q9NR30|DDX21_HUMAN Nucleolar RNA helicase 2 OS=Homo sapiens GN=DDX21 PE=1 SV=5	AAVIGDVIR		424	432	913.5469970703125
pepa8b17	a8.a1.a1	sp|Q9NR30|DDX21_HUMAN	sp|Q9NR30|DDX21_HUMAN Nucleolar RNA helicase 2 OS=Homo sapiens GN=DDX21 PE=1 SV=5	SDKTEEIAEEEETVFPK		38	54	1980.9288330078125
pepa8a2	a8.a1.a1	sp|Q9NR30|DDX21_HUMAN	sp|Q9NR30|DDX21_HUMAN Nucleolar RNA helicase 2 OS=Homo sapiens GN=DDX21 PE=1 SV=5	APQVLVLAPTR		260	270	1164.7103271484375
pepa8a6	a8.a1.a1	sp|Q9NR30|DDX21_HUMAN	sp|Q9NR30|DDX21_HUMAN Nucleolar RNA helicase 2 OS=Homo sapiens GN=DDX21 PE=1 SV=5	EGAFSNFPISEETIK		185	199	1668.81201171875
pepa8b10	a8.a1.a1	sp|Q9NR30|DDX21_HUMAN	sp|Q9NR30|DDX21_HUMAN Nucleolar RNA helicase 2 OS=Homo sapiens GN=DDX21 PE=1 SV=5	LGVCFDVPTASVTEIQEK	C4:+57.02146	679	696	1992.9951171875
pepa8a8	a8.a1.a1	sp|Q9NR30|DDX21_HUMAN	sp|Q9NR30|DDX21_HUMAN Nucleolar RNA helicase 2 OS=Homo sapiens GN=DDX21 PE=1 SV=5	GAVEALAAALAH		606	617	1093.6004638671875
pepa8a9	a8.a1.a1	sp|Q9NR30|DDX21_HUMAN	sp|Q9NR30|DDX21_HUMAN Nucleolar RNA helicase 2 OS=Homo sapiens GN=DDX21 PE=1 SV=5	GLDIPEVDLVIQSSPPK		500	516	1806.9852294921875
pepa8b19	a8.a1.a1	sp|Q9NR30|DDX21_HUMAN	sp|Q9NR30|DDX21_HUMAN Nucleolar RNA helicase 2 OS=Homo sapiens GN=DDX21 PE=1 SV=5	TFSFAIPLIEK		237	247	1265.71435546875
pepa9a9	a9.a1.a1	sp|Q9Y6X9-2|MORC2_HUMAN	sp|Q9Y6X9-2|MORC2_HUMAN Isoform 2 of MORC family CW-type zinc finger protein 2 OS=Homo sapiens GN=MORC2	PSTEEPVR		539	546	914.4581909179688
pepa9b16	a9.a1.a1	sp|Q9Y6X9-2|MORC2_HUMAN	sp|Q9Y6X9-2|MORC2_HUMAN Isoform 2 of MORC family CW-type zinc finger protein 2 OS=Homo sapiens GN=MORC2	TREPVTDNVEK		92	102	1287.654296875
pepa9a3	a9.a1.a1	sp|Q9Y6X9-2|MORC2_HUMAN	sp|Q9Y6X9-2|MORC2_HUMAN Isoform 2 of MORC family CW-type zinc finger protein 2 OS=Homo sapiens GN=MORC2	DIQMAETSPEGTKPER	M4:+15.99491	160	175	1804.838623046875
pepa9a2	a9.a1.a1	sp|Q9Y6X9-2|MORC2_HUMAN	sp|Q9Y6X9-2|MORC2_HUMAN Isoform 2 of MORC family CW-type zinc finger protein 2 OS=Homo sapiens GN=MORC2	DIQMAETSPEGTKPER		160	175	1788.84375
pepa9b14	a9.a1.a1	sp|Q9Y6X9-2|MORC2_HUMAN	sp|Q9Y6X9-2|MORC2_HUMAN Isoform 2 of MORC family CW-type zinc finger protein 2 OS=Homo sapiens GN=MORC2	TEEEVMTQFMK	M6:+15.99491 M10:+15.99491	118	128	1404.6025390625
pepa9a4	a9.a1.a1	sp|Q9Y6X9-2|MORC2_HUMAN	sp|Q9Y6X9-2|MORC2_HUMAN Isoform 2 of MORC family CW-type zinc finger protein 2 OS=Homo sapiens GN=MORC2	DSNELSDSAGEEDSADLKR		710	728	2037.884765625
pepa9a1	a9.a1.a1	sp|Q9Y6X9-2|MORC2_HUMAN	sp|Q9Y6X9-2|MORC2_HUMAN Isoform 2 of MORC family CW-type zinc finger protein 2 OS=Homo sapiens GN=MORC2	AMGEHLAQYWK	M2:+15.99491	380	390	1349.631103515625
pepa9a6	a9.a1.a1	sp|Q9Y6X9-2|MORC2_HUMAN	sp|Q9Y6X9-2|MORC2_HUMAN Isoform 2 of MORC family CW-type zinc finger protein 2 OS=Homo sapiens GN=MORC2	LLQPPEAPR		605	613	1020.5841064453125
pepa9b15	a9.a1.a1	sp|Q9Y6X9-2|MORC2_HUMAN	sp|Q9Y6X9-2|MORC2_HUMAN Isoform 2 of MORC family CW-type zinc finger protein 2 OS=Homo sapiens GN=MORC2	TPESTQIGQYGNGLK		29	43	1592.7918701171875
pepa9b13	a9.a1.a1	sp|Q9Y6X9-2|MORC2_HUMAN	sp|Q9Y6X9-2|MORC2_HUMAN Isoform 2 of MORC family CW-type zinc finger protein 2 OS=Homo sapiens GN=MORC2	TEEEVMTQFMK	M6:+15.99491	118	128	1388.607666015625
pepa9b12	a9.a1.a1	sp|Q9Y6X9-2|MORC2_HUMAN	sp|Q9Y6X9-2|MORC2_HUMAN Isoform 2 of MORC family CW-type zinc finger protein 2 OS=Homo sapiens GN=MORC2	SVAVSDEEEVEEEAER		677	692	1806.7879638671875
pepa9a5	a9.a1.a1	sp|Q9Y6X9-2|MORC2_HUMAN	sp|Q9Y6X9-2|MORC2_HUMAN Isoform 2 of MORC family CW-type zinc finger protein 2 OS=Homo sapiens GN=MORC2	FDYVPTDTTPR		766	776	1311.6219482421875
pepa9b11	a9.a1.a1	sp|Q9Y6X9-2|MORC2_HUMAN	sp|Q9Y6X9-2|MORC2_HUMAN Isoform 2 of MORC family CW-type zinc finger protein 2 OS=Homo sapiens GN=MORC2	QYEVGLQNLCNSYQSR	C10:+57.02146	891	906	1958.9029541015625
pepa9a7	a9.a1.a1	sp|Q9Y6X9-2|MORC2_HUMAN	sp|Q9Y6X9-2|MORC2_HUMAN Isoform 2 of MORC family CW-type zinc finger protein 2 OS=Homo sapiens GN=MORC2	LMDNGEPELDIISNPR		144	159	1812.880126953125
pepa9a8	a9.a1.a1	sp|Q9Y6X9-2|MORC2_HUMAN	sp|Q9Y6X9-2|MORC2_HUMAN Isoform 2 of MORC family CW-type zinc finger protein 2 OS=Homo sapiens GN=MORC2	PAPLVQQLSPSLLPNSK		626	642	1789.022216796875
pepa9b10	a9.a1.a1	sp|Q9Y6X9-2|MORC2_HUMAN	sp|Q9Y6X9-2|MORC2_HUMAN Isoform 2 of MORC family CW-type zinc finger protein 2 OS=Homo sapiens GN=MORC2	QLSAMNSDELISFPLK	M5:+15.99491	871	886	1808.9100341796875
pepa9b17	a9.a1.a1	sp|Q9Y6X9-2|MORC2_HUMAN	sp|Q9Y6X9-2|MORC2_HUMAN Isoform 2 of MORC family CW-type zinc finger protein 2 OS=Homo sapiens GN=MORC2	YFLPPSFPISK		859	869	1295.703857421875
pepa9a9	a9.a1.a2	sp|Q9Y6X9|MORC2_HUMAN	sp|Q9Y6X9|MORC2_HUMAN MORC family CW-type zinc finger protein 2 OS=Homo sapiens GN=MORC2 PE=1 SV=2	PSTEEPVR		601	608	914.4581909179688
pepa9b16	a9.a1.a2	sp|Q9Y6X9|MORC2_HUMAN	sp|Q9Y6X9|MORC2_HUMAN MORC family CW-type zinc finger protein 2 OS=Homo sapiens GN=MORC2 PE=1 SV=2	TREPVTDNVEK		154	164	1287.654296875
pepa9a3	a9.a1.a2	sp|Q9Y6X9|MORC2_HUMAN	sp|Q9Y6X9|MORC2_HUMAN MORC family CW-type zinc finger protein 2 OS=Homo sapiens GN=MORC2 PE=1 SV=2	DIQMAETSPEGTKPER	M4:+15.99491	222	237	1804.838623046875
pepa9a2	a9.a1.a2	sp|Q9Y6X9|MORC2_HUMAN	sp|Q9Y6X9|MORC2_HUMAN MORC family CW-type zinc finger protein 2 OS=Homo sapiens GN=MORC2 PE=1 SV=2	DIQMAETSPEGTKPER		222	237	1788.84375
pepa9b14	a9.a1.a2	sp|Q9Y6X9|MORC2_HUMAN	sp|Q9Y6X9|MORC2_HUMAN MORC family CW-type zinc finger protein 2 OS=Homo sapiens GN=MORC2 PE=1 SV=2	TEEEVMTQFMK	M6:+15.99491 M10:+15.99491	180	190	1404.6025390625
pepa9a4	a9.a1.a2	sp|Q9Y6X9|MORC2_HUMAN	sp|Q9Y6X9|MORC2_HUMAN MORC family CW-type zinc finger protein 2 OS=Homo sapiens GN=MORC2 PE=1 SV=2	DSNELSDSAGEEDSADLKR		772	790	2037.884765625
pepa9a1	a9.a1.a2	sp|Q9Y6X9|MORC2_HUMAN	sp|Q9Y6X9|MORC2_HUMAN MORC family CW-type zinc finger protein 2 OS=Homo sapiens GN=MORC2 PE=1 SV=2	AMGEHLAQYWK	M2:+15.99491	442	452	1349.631103515625
pepa9a6	a9.a1.a2	sp|Q9Y6X9|MORC2_HUMAN	sp|Q9Y6X9|MORC2_HUMAN MORC family CW-type zinc finger protein 2 OS=Homo sapiens GN=MORC2 PE=1 SV=2	LLQPPEAPR		667	675	1020.5841064453125
pepa9b15	a9.a1.a2	sp|Q9Y6X9|MORC2_HUMAN	sp|Q9Y6X9|MORC2_HUMAN MORC family CW-type zinc finger protein 2 OS=Homo sapiens GN=MORC2 PE=1 SV=2	TPESTQIGQYGNGLK		91	105	1592.7918701171875
pepa9b13	a9.a1.a2	sp|Q9Y6X9|MORC2_HUMAN	sp|Q9Y6X9|MORC2_HUMAN MORC family CW-type zinc finger protein 2 OS=Homo sapiens GN=MORC2 PE=1 SV=2	TEEEVMTQFMK	M6:+15.99491	180	190	1388.607666015625
pepa9b12	a9.a1.a2	sp|Q9Y6X9|MORC2_HUMAN	sp|Q9Y6X9|MORC2_HUMAN MORC family CW-type zinc finger protein 2 OS=Homo sapiens GN=MORC2 PE=1 SV=2	SVAVSDEEEVEEEAER		739	754	1806.7879638671875
pepa9a5	a9.a1.a2	sp|Q9Y6X9|MORC2_HUMAN	sp|Q9Y6X9|MORC2_HUMAN MORC family CW-type zinc finger protein 2 OS=Homo sapiens GN=MORC2 PE=1 SV=2	FDYVPTDTTPR		828	838	1311.6219482421875
pepa9b11	a9.a1.a2	sp|Q9Y6X9|MORC2_HUMAN	sp|Q9Y6X9|MORC2_HUMAN MORC family CW-type zinc finger protein 2 OS=Homo sapiens GN=MORC2 PE=1 SV=2	QYEVGLQNLCNSYQSR	C10:+57.02146	953	968	1958.9029541015625
pepa9a7	a9.a1.a2	sp|Q9Y6X9|MORC2_HUMAN	sp|Q9Y6X9|MORC2_HUMAN MORC family CW-type zinc finger protein 2 OS=Homo sapiens GN=MORC2 PE=1 SV=2	LMDNGEPELDIISNPR		206	221	1812.880126953125
pepa9a8	a9.a1.a2	sp|Q9Y6X9|MORC2_HUMAN	sp|Q9Y6X9|MORC2_HUMAN MORC family CW-type zinc finger protein 2 OS=Homo sapiens GN=MORC2 PE=1 SV=2	PAPLVQQLSPSLLPNSK		688	704	1789.022216796875
pepa9b10	a9.a1.a2	sp|Q9Y6X9|MORC2_HUMAN	sp|Q9Y6X9|MORC2_HUMAN MORC family CW-type zinc finger protein 2 OS=Homo sapiens GN=MORC2 PE=1 SV=2	QLSAMNSDELISFPLK	M5:+15.99491	933	948	1808.9100341796875
pepa9b17	a9.a1.a2	sp|Q9Y6X9|MORC2_HUMAN	sp|Q9Y6X9|MORC2_HUMAN MORC family CW-type zinc finger protein 2 OS=Homo sapiens GN=MORC2 PE=1 SV=2	YFLPPSFPISK		921	931	1295.703857421875
pepb10a7	b10.a1.a1	sp|P23246|SFPQ_HUMAN	sp|P23246|SFPQ_HUMAN Splicing factor, proline- and glutamine-rich OS=Homo sapiens GN=SFPQ PE=1 SV=2	GREEYEGPNK		694	703	1178.5440673828125
pepb10b10	b10.a1.a1	sp|P23246|SFPQ_HUMAN	sp|P23246|SFPQ_HUMAN Splicing factor, proline- and glutamine-rich OS=Homo sapiens GN=SFPQ PE=1 SV=2	MGGGGAMNMGDPYGSGGQK	M1:+15.99491 M7:+15.99491 M9:+15.99491	612	630	1819.704833984375
pepb10b14	b10.a1.a1	sp|P23246|SFPQ_HUMAN	sp|P23246|SFPQ_HUMAN Splicing factor, proline- and glutamine-rich OS=Homo sapiens GN=SFPQ PE=1 SV=2	SPPPGMGLNQNR	M6:+15.99491	33	44	1283.616455078125
pepb10a6	b10.a1.a1	sp|P23246|SFPQ_HUMAN	sp|P23246|SFPQ_HUMAN Splicing factor, proline- and glutamine-rich OS=Homo sapiens GN=SFPQ PE=1 SV=2	GMGPGTPAGYGR	M2:+15.99491	682	693	1136.5157470703125
pepb10a9	b10.a1.a1	sp|P23246|SFPQ_HUMAN	sp|P23246|SFPQ_HUMAN Splicing factor, proline- and glutamine-rich OS=Homo sapiens GN=SFPQ PE=1 SV=2	MGGGGAMNMGDPYGSGGQK	M9:+15.99491	612	630	1787.7149658203125
pepb10a5	b10.a1.a1	sp|P23246|SFPQ_HUMAN	sp|P23246|SFPQ_HUMAN Splicing factor, proline- and glutamine-rich OS=Homo sapiens GN=SFPQ PE=1 SV=2	GMGPGTPAGYGR		682	693	1120.520751953125
pepb10b13	b10.a1.a1	sp|P23246|SFPQ_HUMAN	sp|P23246|SFPQ_HUMAN Splicing factor, proline- and glutamine-rich OS=Homo sapiens GN=SFPQ PE=1 SV=2	SPPPGMGLNQNR		33	44	1267.62158203125
pepb10a3	b10.a1.a1	sp|P23246|SFPQ_HUMAN	sp|P23246|SFPQ_HUMAN Splicing factor, proline- and glutamine-rich OS=Homo sapiens GN=SFPQ PE=1 SV=2	FATHAAALSVR		366	376	1143.6273193359375
pepb10b11	b10.a1.a1	sp|P23246|SFPQ_HUMAN	sp|P23246|SFPQ_HUMAN Splicing factor, proline- and glutamine-rich OS=Homo sapiens GN=SFPQ PE=1 SV=2	MGYMDPR		600	606	869.3648071289062
pepb10a1	b10.a1.a1	sp|P23246|SFPQ_HUMAN	sp|P23246|SFPQ_HUMAN Splicing factor, proline- and glutamine-rich OS=Homo sapiens GN=SFPQ PE=1 SV=2	EEEMMIR		575	581	937.4121704101562
pepb10a2	b10.a1.a1	sp|P23246|SFPQ_HUMAN	sp|P23246|SFPQ_HUMAN Splicing factor, proline- and glutamine-rich OS=Homo sapiens GN=SFPQ PE=1 SV=2	FAQHGTFEYEYSQR		480	493	1762.7823486328125
pepb10a4	b10.a1.a1	sp|P23246|SFPQ_HUMAN	sp|P23246|SFPQ_HUMAN Splicing factor, proline- and glutamine-rich OS=Homo sapiens GN=SFPQ PE=1 SV=2	GIVEFASK		414	421	850.46728515625
pepb10b15	b10.a1.a1	sp|P23246|SFPQ_HUMAN	sp|P23246|SFPQ_HUMAN Splicing factor, proline- and glutamine-rich OS=Homo sapiens GN=SFPQ PE=1 SV=2	YGEPGEVFINK		320	330	1252.621337890625
pepb10b12	b10.a1.a1	sp|P23246|SFPQ_HUMAN	sp|P23246|SFPQ_HUMAN Splicing factor, proline- and glutamine-rich OS=Homo sapiens GN=SFPQ PE=1 SV=2	PVIVEPLEQLDDEDGLPEK		444	462	2135.07568359375
pepb10a8	b10.a1.a1	sp|P23246|SFPQ_HUMAN	sp|P23246|SFPQ_HUMAN Splicing factor, proline- and glutamine-rich OS=Homo sapiens GN=SFPQ PE=1 SV=2	LFVGNLPADITEDEFK		299	314	1807.9117431640625
pepb11a8	b11.a1.a1	sp|Q14527|HLTF_HUMAN	sp|Q14527|HLTF_HUMAN Helicase-like transcription factor OS=Homo sapiens GN=HLTF PE=1 SV=2	KTDVEERPR		468	476	1129.596435546875
pepb11a4	b11.a1.a1	sp|Q14527|HLTF_HUMAN	sp|Q14527|HLTF_HUMAN Helicase-like transcription factor OS=Homo sapiens GN=HLTF PE=1 SV=2	DPNNPYDK		88	95	962.4218139648438
pepb11a6	b11.a1.a1	sp|Q14527|HLTF_HUMAN	sp|Q14527|HLTF_HUMAN Helicase-like transcription factor OS=Homo sapiens GN=HLTF PE=1 SV=2	EYNVNDDSMK	M9:+15.99491	331	340	1230.4947509765625
pepb11b13	b11.a1.a1	sp|Q14527|HLTF_HUMAN	sp|Q14527|HLTF_HUMAN Helicase-like transcription factor OS=Homo sapiens GN=HLTF PE=1 SV=2	VNNVNGNQVGHLK		100	112	1392.7347412109375
pepb11a7	b11.a1.a1	sp|Q14527|HLTF_HUMAN	sp|Q14527|HLTF_HUMAN Helicase-like transcription factor OS=Homo sapiens GN=HLTF PE=1 SV=2	GDSPLHSIR		542	550	981.5115966796875
pepb11b10	b11.a1.a1	sp|Q14527|HLTF_HUMAN	sp|Q14527|HLTF_HUMAN Helicase-like transcription factor OS=Homo sapiens GN=HLTF PE=1 SV=2	PVTMGDEGGLR		621	631	1131.5467529296875
pepb11a5	b11.a1.a1	sp|Q14527|HLTF_HUMAN	sp|Q14527|HLTF_HUMAN Helicase-like transcription factor OS=Homo sapiens GN=HLTF PE=1 SV=2	ELAAGAFGTK		979	988	964.5101928710938
pepb11a1	b11.a1.a1	sp|Q14527|HLTF_HUMAN	sp|Q14527|HLTF_HUMAN Helicase-like transcription factor OS=Homo sapiens GN=HLTF PE=1 SV=2	AGGVGLNLSAASR		914	926	1172.6385498046875
pepb11a3	b11.a1.a1	sp|Q14527|HLTF_HUMAN	sp|Q14527|HLTF_HUMAN Helicase-like transcription factor OS=Homo sapiens GN=HLTF PE=1 SV=2	AVLDLESER		572	580	1031.5372314453125
pepb11a2	b11.a1.a1	sp|Q14527|HLTF_HUMAN	sp|Q14527|HLTF_HUMAN Helicase-like transcription factor OS=Homo sapiens GN=HLTF PE=1 SV=2	ASGFVFTR		873	880	884.462890625
pepb11b14	b11.a1.a1	sp|Q14527|HLTF_HUMAN	sp|Q14527|HLTF_HUMAN Helicase-like transcription factor OS=Homo sapiens GN=HLTF PE=1 SV=2	YLQTVQYGVHGNFPR		13	27	1778.897705078125
pepb11b12	b11.a1.a1	sp|Q14527|HLTF_HUMAN	sp|Q14527|HLTF_HUMAN Helicase-like transcription factor OS=Homo sapiens GN=HLTF PE=1 SV=2	VFIQHITLSDEER		663	675	1586.8177490234375
pepb11a9	b11.a1.a1	sp|Q14527|HLTF_HUMAN	sp|Q14527|HLTF_HUMAN Helicase-like transcription factor OS=Homo sapiens GN=HLTF PE=1 SV=2	NDLYYNTITNFSEK		268	281	1721.8021240234375
pepb11b11	b11.a1.a1	sp|Q14527|HLTF_HUMAN	sp|Q14527|HLTF_HUMAN Helicase-like transcription factor OS=Homo sapiens GN=HLTF PE=1 SV=2	TLTAIAVILTNFHDGR		301	316	1741.9599609375
pepb12b12	b12.a1.a1	sp|P52701|MSH6_HUMAN	sp|P52701|MSH6_HUMAN DNA mismatch repair protein Msh6 OS=Homo sapiens GN=MSH6 PE=1 SV=2	SPALSDANK		14	22	902.4581909179688
pepb12b11	b12.a1.a1	sp|P52701|MSH6_HUMAN	sp|P52701|MSH6_HUMAN DNA mismatch repair protein Msh6 OS=Homo sapiens GN=MSH6 PE=1 SV=2	SAKPEILR		167	174	913.5469970703125
pepb12b14	b12.a1.a1	sp|P52701|MSH6_HUMAN	sp|P52701|MSH6_HUMAN DNA mismatch repair protein Msh6 OS=Homo sapiens GN=MSH6 PE=1 SV=2	VDTCHTPFGK	C4:+57.02146	762	771	1161.5361328125
pepb12a4	b12.a1.a1	sp|P52701|MSH6_HUMAN	sp|P52701|MSH6_HUMAN DNA mismatch repair protein Msh6 OS=Homo sapiens GN=MSH6 PE=1 SV=2	GMTSESDSIGLTPGEK	M2:+15.99491	661	676	1624.737548828125
pepb12b15	b12.a1.a1	sp|P52701|MSH6_HUMAN	sp|P52701|MSH6_HUMAN DNA mismatch repair protein Msh6 OS=Homo sapiens GN=MSH6 PE=1 SV=2	VHVQFFDDSPTR		129	140	1447.6968994140625
pepb12a5	b12.a1.a1	sp|P52701|MSH6_HUMAN	sp|P52701|MSH6_HUMAN DNA mismatch repair protein Msh6 OS=Homo sapiens GN=MSH6 PE=1 SV=2	GTQTYSVLEGDPSENYSK		520	537	1974.89306640625
pepb12a6	b12.a1.a1	sp|P52701|MSH6_HUMAN	sp|P52701|MSH6_HUMAN DNA mismatch repair protein Msh6 OS=Homo sapiens GN=MSH6 PE=1 SV=2	LANLPEEVIQK		1305	1315	1253.71044921875
pepb12b10	b12.a1.a1	sp|P52701|MSH6_HUMAN	sp|P52701|MSH6_HUMAN DNA mismatch repair protein Msh6 OS=Homo sapiens GN=MSH6 PE=1 SV=2	ISEVVELLK		805	813	1029.6195068359375
pepb12b13	b12.a1.a1	sp|P52701|MSH6_HUMAN	sp|P52701|MSH6_HUMAN DNA mismatch repair protein Msh6 OS=Homo sapiens GN=MSH6 PE=1 SV=2	TIVYWGIGR		966	974	1064.5892333984375
pepb12a2	b12.a1.a1	sp|P52701|MSH6_HUMAN	sp|P52701|MSH6_HUMAN DNA mismatch repair protein Msh6 OS=Homo sapiens GN=MSH6 PE=1 SV=2	FFIGQFSDDR		568	577	1231.5745849609375
pepb12a3	b12.a1.a1	sp|P52701|MSH6_HUMAN	sp|P52701|MSH6_HUMAN DNA mismatch repair protein Msh6 OS=Homo sapiens GN=MSH6 PE=1 SV=2	FPDLTVELNR		902	911	1203.63720703125
pepb12a1	b12.a1.a1	sp|P52701|MSH6_HUMAN	sp|P52701|MSH6_HUMAN DNA mismatch repair protein Msh6 OS=Homo sapiens GN=MSH6 PE=1 SV=2	AGFDSDYDQALADIR		931	945	1656.7503662109375
pepb12a9	b12.a1.a1	sp|P52701|MSH6_HUMAN	sp|P52701|MSH6_HUMAN DNA mismatch repair protein Msh6 OS=Homo sapiens GN=MSH6 PE=1 SV=2	LSDGIGVMLPQVLK	M8:+15.99491	647	660	1485.8349609375
pepb12a7	b12.a1.a1	sp|P52701|MSH6_HUMAN	sp|P52701|MSH6_HUMAN DNA mismatch repair protein Msh6 OS=Homo sapiens GN=MSH6 PE=1 SV=2	LDAIEDLMVVPDK		792	804	1457.7559814453125
pepb12a8	b12.a1.a1	sp|P52701|MSH6_HUMAN	sp|P52701|MSH6_HUMAN DNA mismatch repair protein Msh6 OS=Homo sapiens GN=MSH6 PE=1 SV=2	IIGIMEEVADGFK		871	883	1421.73486328125
pepb13a4	b13.a1.a1	sp|Q15459|SF3A1_HUMAN	sp|Q15459|SF3A1_HUMAN Splicing factor 3A subunit 1 OS=Homo sapiens GN=SF3A1 PE=1 SV=1	IHEATGMPAGK	M7:+15.99491	744	754	1127.5517578125
pepb13a9	b13.a1.a1	sp|Q15459|SF3A1_HUMAN	sp|Q15459|SF3A1_HUMAN Splicing factor 3A subunit 1 OS=Homo sapiens GN=SF3A1 PE=1 SV=1	QNEINNPK		73	80	956.47998046875
pepb13a3	b13.a1.a1	sp|Q15459|SF3A1_HUMAN	sp|Q15459|SF3A1_HUMAN Splicing factor 3A subunit 1 OS=Homo sapiens GN=SF3A1 PE=1 SV=1	IHEATGMPAGK		744	754	1111.556884765625
pepb13a7	b13.a1.a1	sp|Q15459|SF3A1_HUMAN	sp|Q15459|SF3A1_HUMAN Splicing factor 3A subunit 1 OS=Homo sapiens GN=SF3A1 PE=1 SV=1	KIGEEEIQKPEEK		487	499	1556.817138671875
pepb13b10	b13.a1.a1	sp|Q15459|SF3A1_HUMAN	sp|Q15459|SF3A1_HUMAN Splicing factor 3A subunit 1 OS=Homo sapiens GN=SF3A1 PE=1 SV=1	QPTEEEASSK	Q1:-17.02655	21	30	1088.474609375
pepb13b13	b13.a1.a1	sp|Q15459|SF3A1_HUMAN	sp|Q15459|SF3A1_HUMAN Splicing factor 3A subunit 1 OS=Homo sapiens GN=SF3A1 PE=1 SV=1	VMQQQQQTTQQQLPQK	M2:+15.99491	116	131	1957.9764404296875
pepb13a6	b13.a1.a1	sp|Q15459|SF3A1_HUMAN	sp|Q15459|SF3A1_HUMAN Splicing factor 3A subunit 1 OS=Homo sapiens GN=SF3A1 PE=1 SV=1	LVEQYTK		211	217	880.4779052734375
pepb13a2	b13.a1.a1	sp|Q15459|SF3A1_HUMAN	sp|Q15459|SF3A1_HUMAN Splicing factor 3A subunit 1 OS=Homo sapiens GN=SF3A1 PE=1 SV=1	IGEEEIQKPEEK		488	499	1428.7220458984375
pepb13b12	b13.a1.a1	sp|Q15459|SF3A1_HUMAN	sp|Q15459|SF3A1_HUMAN Splicing factor 3A subunit 1 OS=Homo sapiens GN=SF3A1 PE=1 SV=1	VMQQQQQTTQQQLPQK		116	131	1941.9814453125
pepb13a5	b13.a1.a1	sp|Q15459|SF3A1_HUMAN	sp|Q15459|SF3A1_HUMAN Splicing factor 3A subunit 1 OS=Homo sapiens GN=SF3A1 PE=1 SV=1	LTAQFVAR		169	176	905.5208129882812
pepb13a1	b13.a1.a1	sp|Q15459|SF3A1_HUMAN	sp|Q15459|SF3A1_HUMAN Splicing factor 3A subunit 1 OS=Homo sapiens GN=SF3A1 PE=1 SV=1	EVLDQVCYR	C7:+57.02146	238	246	1181.5623779296875
pepb13b14	b13.a1.a1	sp|Q15459|SF3A1_HUMAN	sp|Q15459|SF3A1_HUMAN Splicing factor 3A subunit 1 OS=Homo sapiens GN=SF3A1 PE=1 SV=1	VQAQVIQETIVPK		132	144	1452.842529296875
pepb13b11	b13.a1.a1	sp|Q15459|SF3A1_HUMAN	sp|Q15459|SF3A1_HUMAN Splicing factor 3A subunit 1 OS=Homo sapiens GN=SF3A1 PE=1 SV=1	RTDIFGVEETAIGK		473	486	1535.8067626953125
pepb13a8	b13.a1.a1	sp|Q15459|SF3A1_HUMAN	sp|Q15459|SF3A1_HUMAN Splicing factor 3A subunit 1 OS=Homo sapiens GN=SF3A1 PE=1 SV=1	PLPPAPAPDEYLVSPITGEK		400	419	2091.101318359375
pepb14b10	b14.a1.a1	sp|P50570-4|DYN2_HUMAN	sp|P50570-4|DYN2_HUMAN Isoform 4 of Dynamin-2 OS=Homo sapiens GN=DNM2	QEIEAETDR		99	107	1090.50146484375
pepb14b12	b14.a1.a1	sp|P50570-4|DYN2_HUMAN	sp|P50570-4|DYN2_HUMAN Isoform 4 of Dynamin-2 OS=Homo sapiens GN=DNM2	TIMHLMINNTK		678	688	1315.6865234375
pepb14a3	b14.a1.a1	sp|P50570-4|DYN2_HUMAN	sp|P50570-4|DYN2_HUMAN Isoform 4 of Dynamin-2 OS=Homo sapiens GN=DNM2	FTDFDEVR		91	98	1028.46875
pepb14a7	b14.a1.a1	sp|P50570-4|DYN2_HUMAN	sp|P50570-4|DYN2_HUMAN Isoform 4 of Dynamin-2 OS=Homo sapiens GN=DNM2	LDLMDEGTDAR		207	217	1235.5577392578125
pepb14a8	b14.a1.a1	sp|P50570-4|DYN2_HUMAN	sp|P50570-4|DYN2_HUMAN Isoform 4 of Dynamin-2 OS=Homo sapiens GN=DNM2	IEGSGDQVDTLELSGGAR		344	361	1803.872314453125
pepb14a6	b14.a1.a1	sp|P50570-4|DYN2_HUMAN	sp|P50570-4|DYN2_HUMAN Isoform 4 of Dynamin-2 OS=Homo sapiens GN=DNM2	HVFAIFNTEQR		584	594	1361.696533203125
pepb14b14	b14.a1.a1	sp|P50570-4|DYN2_HUMAN	sp|P50570-4|DYN2_HUMAN Isoform 4 of Dynamin-2 OS=Homo sapiens GN=DNM2	VPVGDQPPDIEYQIK		143	157	1697.8748779296875
pepb14b11	b14.a1.a1	sp|P50570-4|DYN2_HUMAN	sp|P50570-4|DYN2_HUMAN Isoform 4 of Dynamin-2 OS=Homo sapiens GN=DNM2	QIELACDSQEDVDSWK	C6:+57.02146	602	617	1922.8441162109375
pepb14a4	b14.a1.a1	sp|P50570-4|DYN2_HUMAN	sp|P50570-4|DYN2_HUMAN Isoform 4 of Dynamin-2 OS=Homo sapiens GN=DNM2	GISPVPINLR		114	123	1065.641845703125
pepb14a1	b14.a1.a1	sp|P50570-4|DYN2_HUMAN	sp|P50570-4|DYN2_HUMAN Isoform 4 of Dynamin-2 OS=Homo sapiens GN=DNM2	AIPNQGEILVIR		511	522	1322.779541015625
pepb14a2	b14.a1.a1	sp|P50570-4|DYN2_HUMAN	sp|P50570-4|DYN2_HUMAN Isoform 4 of Dynamin-2 OS=Homo sapiens GN=DNM2	FPFELVK		370	376	879.4979248046875
pepb14a5	b14.a1.a1	sp|P50570-4|DYN2_HUMAN	sp|P50570-4|DYN2_HUMAN Isoform 4 of Dynamin-2 OS=Homo sapiens GN=DNM2	GMEELIPLVNK		5	15	1242.6767578125
pepb14a9	b14.a1.a1	sp|P50570-4|DYN2_HUMAN	sp|P50570-4|DYN2_HUMAN Isoform 4 of Dynamin-2 OS=Homo sapiens GN=DNM2	NLVDSYVAIINK		658	669	1348.74755859375
pepb14b13	b14.a1.a1	sp|P50570-4|DYN2_HUMAN	sp|P50570-4|DYN2_HUMAN Isoform 4 of Dynamin-2 OS=Homo sapiens GN=DNM2	VLNLTLIDLPGITK		129	142	1509.925537109375
pepb14b10	b14.a1.a2	sp|P50570-5|DYN2_HUMAN	sp|P50570-5|DYN2_HUMAN Isoform 5 of Dynamin-2 OS=Homo sapiens GN=DNM2	QEIEAETDR		99	107	1090.50146484375
pepb14b12	b14.a1.a2	sp|P50570-5|DYN2_HUMAN	sp|P50570-5|DYN2_HUMAN Isoform 5 of Dynamin-2 OS=Homo sapiens GN=DNM2	TIMHLMINNTK		678	688	1315.6865234375
pepb14a3	b14.a1.a2	sp|P50570-5|DYN2_HUMAN	sp|P50570-5|DYN2_HUMAN Isoform 5 of Dynamin-2 OS=Homo sapiens GN=DNM2	FTDFDEVR		91	98	1028.46875
pepb14a7	b14.a1.a2	sp|P50570-5|DYN2_HUMAN	sp|P50570-5|DYN2_HUMAN Isoform 5 of Dynamin-2 OS=Homo sapiens GN=DNM2	LDLMDEGTDAR		207	217	1235.5577392578125
pepb14a8	b14.a1.a2	sp|P50570-5|DYN2_HUMAN	sp|P50570-5|DYN2_HUMAN Isoform 5 of Dynamin-2 OS=Homo sapiens GN=DNM2	IEGSGDQVDTLELSGGAR		344	361	1803.872314453125
pepb14a6	b14.a1.a2	sp|P50570-5|DYN2_HUMAN	sp|P50570-5|DYN2_HUMAN Isoform 5 of Dynamin-2 OS=Homo sapiens GN=DNM2	HVFAIFNTEQR		584	594	1361.696533203125
pepb14b14	b14.a1.a2	sp|P50570-5|DYN2_HUMAN	sp|P50570-5|DYN2_HUMAN Isoform 5 of Dynamin-2 OS=Homo sapiens GN=DNM2	VPVGDQPPDIEYQIK		143	157	1697.8748779296875
pepb14b11	b14.a1.a2	sp|P50570-5|DYN2_HUMAN	sp|P50570-5|DYN2_HUMAN Isoform 5 of Dynamin-2 OS=Homo sapiens GN=DNM2	QIELACDSQEDVDSWK	C6:+57.02146	602	617	1922.8441162109375
pepb14a4	b14.a1.a2	sp|P50570-5|DYN2_HUMAN	sp|P50570-5|DYN2_HUMAN Isoform 5 of Dynamin-2 OS=Homo sapiens GN=DNM2	GISPVPINLR		114	123	1065.641845703125
pepb14a1	b14.a1.a2	sp|P50570-5|DYN2_HUMAN	sp|P50570-5|DYN2_HUMAN Isoform 5 of Dynamin-2 OS=Homo sapiens GN=DNM2	AIPNQGEILVIR		511	522	1322.779541015625
pepb14a2	b14.a1.a2	sp|P50570-5|DYN2_HUMAN	sp|P50570-5|DYN2_HUMAN Isoform 5 of Dynamin-2 OS=Homo sapiens GN=DNM2	FPFELVK		370	376	879.4979248046875
pepb14a5	b14.a1.a2	sp|P50570-5|DYN2_HUMAN	sp|P50570-5|DYN2_HUMAN Isoform 5 of Dynamin-2 OS=Homo sapiens GN=DNM2	GMEELIPLVNK		5	15	1242.6767578125
pepb14a9	b14.a1.a2	sp|P50570-5|DYN2_HUMAN	sp|P50570-5|DYN2_HUMAN Isoform 5 of Dynamin-2 OS=Homo sapiens GN=DNM2	NLVDSYVAIINK		658	669	1348.74755859375
pepb14b13	b14.a1.a2	sp|P50570-5|DYN2_HUMAN	sp|P50570-5|DYN2_HUMAN Isoform 5 of Dynamin-2 OS=Homo sapiens GN=DNM2	VLNLTLIDLPGITK		129	142	1509.925537109375
pepb14b10	b14.a1.a3	sp|P50570|DYN2_HUMAN	sp|P50570|DYN2_HUMAN Dynamin-2 OS=Homo sapiens GN=DNM2 PE=1 SV=2	QEIEAETDR		99	107	1090.50146484375
pepb14b12	b14.a1.a3	sp|P50570|DYN2_HUMAN	sp|P50570|DYN2_HUMAN Dynamin-2 OS=Homo sapiens GN=DNM2 PE=1 SV=2	TIMHLMINNTK		678	688	1315.6865234375
pepb14a3	b14.a1.a3	sp|P50570|DYN2_HUMAN	sp|P50570|DYN2_HUMAN Dynamin-2 OS=Homo sapiens GN=DNM2 PE=1 SV=2	FTDFDEVR		91	98	1028.46875
pepb14a7	b14.a1.a3	sp|P50570|DYN2_HUMAN	sp|P50570|DYN2_HUMAN Dynamin-2 OS=Homo sapiens GN=DNM2 PE=1 SV=2	LDLMDEGTDAR		207	217	1235.5577392578125
pepb14a8	b14.a1.a3	sp|P50570|DYN2_HUMAN	sp|P50570|DYN2_HUMAN Dynamin-2 OS=Homo sapiens GN=DNM2 PE=1 SV=2	IEGSGDQVDTLELSGGAR		344	361	1803.872314453125
pepb14a6	b14.a1.a3	sp|P50570|DYN2_HUMAN	sp|P50570|DYN2_HUMAN Dynamin-2 OS=Homo sapiens GN=DNM2 PE=1 SV=2	HVFAIFNTEQR		584	594	1361.696533203125
pepb14b14	b14.a1.a3	sp|P50570|DYN2_HUMAN	sp|P50570|DYN2_HUMAN Dynamin-2 OS=Homo sapiens GN=DNM2 PE=1 SV=2	VPVGDQPPDIEYQIK		143	157	1697.8748779296875
pepb14b11	b14.a1.a3	sp|P50570|DYN2_HUMAN	sp|P50570|DYN2_HUMAN Dynamin-2 OS=Homo sapiens GN=DNM2 PE=1 SV=2	QIELACDSQEDVDSWK	C6:+57.02146	602	617	1922.8441162109375
pepb14a4	b14.a1.a3	sp|P50570|DYN2_HUMAN	sp|P50570|DYN2_HUMAN Dynamin-2 OS=Homo sapiens GN=DNM2 PE=1 SV=2	GISPVPINLR		114	123	1065.641845703125
pepb14a1	b14.a1.a3	sp|P50570|DYN2_HUMAN	sp|P50570|DYN2_HUMAN Dynamin-2 OS=Homo sapiens GN=DNM2 PE=1 SV=2	AIPNQGEILVIR		511	522	1322.779541015625
pepb14a2	b14.a1.a3	sp|P50570|DYN2_HUMAN	sp|P50570|DYN2_HUMAN Dynamin-2 OS=Homo sapiens GN=DNM2 PE=1 SV=2	FPFELVK		370	376	879.4979248046875
pepb14a5	b14.a1.a3	sp|P50570|DYN2_HUMAN	sp|P50570|DYN2_HUMAN Dynamin-2 OS=Homo sapiens GN=DNM2 PE=1 SV=2	GMEELIPLVNK		5	15	1242.6767578125
pepb14a9	b14.a1.a3	sp|P50570|DYN2_HUMAN	sp|P50570|DYN2_HUMAN Dynamin-2 OS=Homo sapiens GN=DNM2 PE=1 SV=2	NLVDSYVAIINK		658	669	1348.74755859375
pepb14b13	b14.a1.a3	sp|P50570|DYN2_HUMAN	sp|P50570|DYN2_HUMAN Dynamin-2 OS=Homo sapiens GN=DNM2 PE=1 SV=2	VLNLTLIDLPGITK		129	142	1509.925537109375
pepb15a8	b15.a1.a1	sp|P27694|RFA1_HUMAN	sp|P27694|RFA1_HUMAN Replication protein A 70 kDa DNA-binding subunit OS=Homo sapiens GN=RPA1 PE=1 SV=2	PQPQNGSSGMGSTVSK	M10:+15.99491	142	157	1577.7227783203125
pepb15a1	b15.a1.a1	sp|P27694|RFA1_HUMAN	sp|P27694|RFA1_HUMAN Replication protein A 70 kDa DNA-binding subunit OS=Homo sapiens GN=RPA1 PE=1 SV=2	AAGPSLSHTSGGTQSK		168	183	1485.7296142578125
pepb15b10	b15.a1.a1	sp|P27694|RFA1_HUMAN	sp|P27694|RFA1_HUMAN Replication protein A 70 kDa DNA-binding subunit OS=Homo sapiens GN=RPA1 PE=1 SV=2	VETYNDESR		578	586	1112.48583984375
pepb15a7	b15.a1.a1	sp|P27694|RFA1_HUMAN	sp|P27694|RFA1_HUMAN Replication protein A 70 kDa DNA-binding subunit OS=Homo sapiens GN=RPA1 PE=1 SV=2	PQPQNGSSGMGSTVSK		142	157	1561.7279052734375
pepb15a9	b15.a1.a1	sp|P27694|RFA1_HUMAN	sp|P27694|RFA1_HUMAN Replication protein A 70 kDa DNA-binding subunit OS=Homo sapiens GN=RPA1 PE=1 SV=2	SGGVGGSNTNWK		432	443	1163.54443359375
pepb15a2	b15.a1.a1	sp|P27694|RFA1_HUMAN	sp|P27694|RFA1_HUMAN Replication protein A 70 kDa DNA-binding subunit OS=Homo sapiens GN=RPA1 PE=1 SV=2	ATVMDVKPVDYR	M4:+15.99491	589	600	1409.709716796875
pepb15b12	b15.a1.a1	sp|P27694|RFA1_HUMAN	sp|P27694|RFA1_HUMAN Replication protein A 70 kDa DNA-binding subunit OS=Homo sapiens GN=RPA1 PE=1 SV=2	VIDQQNGLYR		490	499	1205.627685546875
pepb15b11	b15.a1.a1	sp|P27694|RFA1_HUMAN	sp|P27694|RFA1_HUMAN Replication protein A 70 kDa DNA-binding subunit OS=Homo sapiens GN=RPA1 PE=1 SV=2	VGQLSEGAIAAIMQK	M13:+15.99491	2	16	1531.8153076171875
pepb15a4	b15.a1.a1	sp|P27694|RFA1_HUMAN	sp|P27694|RFA1_HUMAN Replication protein A 70 kDa DNA-binding subunit OS=Homo sapiens GN=RPA1 PE=1 SV=2	FFPLIEVNK		245	253	1106.6248779296875
pepb15a6	b15.a1.a1	sp|P27694|RFA1_HUMAN	sp|P27694|RFA1_HUMAN Replication protein A 70 kDa DNA-binding subunit OS=Homo sapiens GN=RPA1 PE=1 SV=2	NEQAFEEVFQNANFR		554	568	1842.8409423828125
pepb15a5	b15.a1.a1	sp|P27694|RFA1_HUMAN	sp|P27694|RFA1_HUMAN Replication protein A 70 kDa DNA-binding subunit OS=Homo sapiens GN=RPA1 PE=1 SV=2	LFSLELVDESGEIR		221	234	1606.8326416015625
pepb15a3	b15.a1.a1	sp|P27694|RFA1_HUMAN	sp|P27694|RFA1_HUMAN Replication protein A 70 kDa DNA-binding subunit OS=Homo sapiens GN=RPA1 PE=1 SV=2	DSLVDIIGICK	C10:+57.02146	314	324	1232.6558837890625
pepb15b13	b15.a1.a1	sp|P27694|RFA1_HUMAN	sp|P27694|RFA1_HUMAN Replication protein A 70 kDa DNA-binding subunit OS=Homo sapiens GN=RPA1 PE=1 SV=2	VVILMELEVLK	M5:+15.99491	93	103	1301.7752685546875
pepb16a5	b16.a1.a1	sp|Q01831-2|XPC_HUMAN	sp|Q01831-2|XPC_HUMAN Isoform 2 of DNA repair protein complementing XP-C cells OS=Homo sapiens GN=XPC	GCSHPGGSADGPAK	C2:+57.02146	59	72	1297.5594482421875
pepb16a2	b16.a1.a1	sp|Q01831-2|XPC_HUMAN	sp|Q01831-2|XPC_HUMAN Isoform 2 of DNA repair protein complementing XP-C cells OS=Homo sapiens GN=XPC	DCVHTLHSR	C2:+57.02146	642	650	1124.5269775390625
pepb16b10	b16.a1.a1	sp|Q01831-2|XPC_HUMAN	sp|Q01831-2|XPC_HUMAN Isoform 2 of DNA repair protein complementing XP-C cells OS=Homo sapiens GN=XPC	REEEEEDAFEDEKPPK		29	44	1976.8724365234375
pepb16b11	b16.a1.a1	sp|Q01831-2|XPC_HUMAN	sp|Q01831-2|XPC_HUMAN Isoform 2 of DNA repair protein complementing XP-C cells OS=Homo sapiens GN=XPC	VIKDEALSDGDDLR		87	100	1545.77587890625
pepb16a1	b16.a1.a1	sp|Q01831-2|XPC_HUMAN	sp|Q01831-2|XPC_HUMAN Isoform 2 of DNA repair protein complementing XP-C cells OS=Homo sapiens GN=XPC	ALQLLTR		271	277	814.514892578125
pepb16a7	b16.a1.a1	sp|Q01831-2|XPC_HUMAN	sp|Q01831-2|XPC_HUMAN Isoform 2 of DNA repair protein complementing XP-C cells OS=Homo sapiens GN=XPC	ILAASWPQNR		862	871	1155.6273193359375
pepb16a6	b16.a1.a1	sp|Q01831-2|XPC_HUMAN	sp|Q01831-2|XPC_HUMAN Isoform 2 of DNA repair protein complementing XP-C cells OS=Homo sapiens GN=XPC	HMDQPLPTAIGLYK		592	605	1583.825439453125
pepb16b12	b16.a1.a1	sp|Q01831-2|XPC_HUMAN	sp|Q01831-2|XPC_HUMAN Isoform 2 of DNA repair protein complementing XP-C cells OS=Homo sapiens GN=XPC	YDPVWMTVTR		548	557	1267.6143798828125
pepb16a9	b16.a1.a1	sp|Q01831-2|XPC_HUMAN	sp|Q01831-2|XPC_HUMAN Isoform 2 of DNA repair protein complementing XP-C cells OS=Homo sapiens GN=XPC	PMTYVVGIDSDGWVR	M2:+15.99491	528	542	1710.8160400390625
pepb16a8	b16.a1.a1	sp|Q01831-2|XPC_HUMAN	sp|Q01831-2|XPC_HUMAN Isoform 2 of DNA repair protein complementing XP-C cells OS=Homo sapiens GN=XPC	PMTYVVGIDSDGWVR		528	542	1694.821044921875
pepb16a3	b16.a1.a1	sp|Q01831-2|XPC_HUMAN	sp|Q01831-2|XPC_HUMAN Isoform 2 of DNA repair protein complementing XP-C cells OS=Homo sapiens GN=XPC	DVDTYYLSNLVK		211	222	1429.721435546875
pepb16a4	b16.a1.a1	sp|Q01831-2|XPC_HUMAN	sp|Q01831-2|XPC_HUMAN Isoform 2 of DNA repair protein complementing XP-C cells OS=Homo sapiens GN=XPC	DVLLTAWENEQAVIER		782	797	1885.9658203125
pepb16a5	b16.a1.a2	sp|Q01831|XPC_HUMAN	sp|Q01831|XPC_HUMAN DNA repair protein complementing XP-C cells OS=Homo sapiens GN=XPC PE=1 SV=4	GCSHPGGSADGPAK	C2:+57.02146	59	72	1297.5594482421875
pepb16a2	b16.a1.a2	sp|Q01831|XPC_HUMAN	sp|Q01831|XPC_HUMAN DNA repair protein complementing XP-C cells OS=Homo sapiens GN=XPC PE=1 SV=4	DCVHTLHSR	C2:+57.02146	679	687	1124.5269775390625
pepb16b10	b16.a1.a2	sp|Q01831|XPC_HUMAN	sp|Q01831|XPC_HUMAN DNA repair protein complementing XP-C cells OS=Homo sapiens GN=XPC PE=1 SV=4	REEEEEDAFEDEKPPK		29	44	1976.8724365234375
pepb16b11	b16.a1.a2	sp|Q01831|XPC_HUMAN	sp|Q01831|XPC_HUMAN DNA repair protein complementing XP-C cells OS=Homo sapiens GN=XPC PE=1 SV=4	VIKDEALSDGDDLR		87	100	1545.77587890625
pepb16a1	b16.a1.a2	sp|Q01831|XPC_HUMAN	sp|Q01831|XPC_HUMAN DNA repair protein complementing XP-C cells OS=Homo sapiens GN=XPC PE=1 SV=4	ALQLLTR		308	314	814.514892578125
pepb16a7	b16.a1.a2	sp|Q01831|XPC_HUMAN	sp|Q01831|XPC_HUMAN DNA repair protein complementing XP-C cells OS=Homo sapiens GN=XPC PE=1 SV=4	ILAASWPQNR		899	908	1155.6273193359375
pepb16a6	b16.a1.a2	sp|Q01831|XPC_HUMAN	sp|Q01831|XPC_HUMAN DNA repair protein complementing XP-C cells OS=Homo sapiens GN=XPC PE=1 SV=4	HMDQPLPTAIGLYK		629	642	1583.825439453125
pepb16b12	b16.a1.a2	sp|Q01831|XPC_HUMAN	sp|Q01831|XPC_HUMAN DNA repair protein complementing XP-C cells OS=Homo sapiens GN=XPC PE=1 SV=4	YDPVWMTVTR		585	594	1267.6143798828125
pepb16a9	b16.a1.a2	sp|Q01831|XPC_HUMAN	sp|Q01831|XPC_HUMAN DNA repair protein complementing XP-C cells OS=Homo sapiens GN=XPC PE=1 SV=4	PMTYVVGIDSDGWVR	M2:+15.99491	565	579	1710.8160400390625
pepb16a8	b16.a1.a2	sp|Q01831|XPC_HUMAN	sp|Q01831|XPC_HUMAN DNA repair protein complementing XP-C cells OS=Homo sapiens GN=XPC PE=1 SV=4	PMTYVVGIDSDGWVR		565	579	1694.821044921875
pepb16a3	b16.a1.a2	sp|Q01831|XPC_HUMAN	sp|Q01831|XPC_HUMAN DNA repair protein complementing XP-C cells OS=Homo sapiens GN=XPC PE=1 SV=4	DVDTYYLSNLVK		248	259	1429.721435546875
pepb16a4	b16.a1.a2	sp|Q01831|XPC_HUMAN	sp|Q01831|XPC_HUMAN DNA repair protein complementing XP-C cells OS=Homo sapiens GN=XPC PE=1 SV=4	DVLLTAWENEQAVIER		819	834	1885.9658203125
pepb17a5	b17.a1.a1	sp|P48382|RFX5_HUMAN	sp|P48382|RFX5_HUMAN DNA-binding protein RFX5 OS=Homo sapiens GN=RFX5 PE=1 SV=1	GEVDTAPQGNK		583	593	1115.533203125
pepb17a7	b17.a1.a1	sp|P48382|RFX5_HUMAN	sp|P48382|RFX5_HUMAN DNA-binding protein RFX5 OS=Homo sapiens GN=RFX5 PE=1 SV=1	PGPMGEAEK		518	526	915.4244995117188
pepb17a4	b17.a1.a1	sp|P48382|RFX5_HUMAN	sp|P48382|RFX5_HUMAN DNA-binding protein RFX5 OS=Homo sapiens GN=RFX5 PE=1 SV=1	GAVLAQGQGDGTVSK		527	541	1387.718017578125
pepb17a1	b17.a1.a1	sp|P48382|RFX5_HUMAN	sp|P48382|RFX5_HUMAN DNA-binding protein RFX5 OS=Homo sapiens GN=RFX5 PE=1 SV=1	AMGLAEEDEHAPR		248	260	1425.64306640625
pepb17a6	b17.a1.a1	sp|P48382|RFX5_HUMAN	sp|P48382|RFX5_HUMAN DNA-binding protein RFX5 OS=Homo sapiens GN=RFX5 PE=1 SV=1	GSESPEMGPEVTPAPR	M7:+15.99491	182	197	1656.7537841796875
pepb17b11	b17.a1.a1	sp|P48382|RFX5_HUMAN	sp|P48382|RFX5_HUMAN DNA-binding protein RFX5 OS=Homo sapiens GN=RFX5 PE=1 SV=1	TAEVPVSEASGQAPPAK		433	449	1638.833740234375
pepb17a8	b17.a1.a1	sp|P48382|RFX5_HUMAN	sp|P48382|RFX5_HUMAN DNA-binding protein RFX5 OS=Homo sapiens GN=RFX5 PE=1 SV=1	PLSTANFGK		129	137	934.4996948242188
pepb17a2	b17.a1.a1	sp|P48382|RFX5_HUMAN	sp|P48382|RFX5_HUMAN DNA-binding protein RFX5 OS=Homo sapiens GN=RFX5 PE=1 SV=1	APPGGAEAGEPTTLLQR		17	33	1664.8607177734375
pepb17a3	b17.a1.a1	sp|P48382|RFX5_HUMAN	sp|P48382|RFX5_HUMAN DNA-binding protein RFX5 OS=Homo sapiens GN=RFX5 PE=1 SV=1	FLLQQHLISAR		229	239	1325.769287109375
pepb17a9	b17.a1.a1	sp|P48382|RFX5_HUMAN	sp|P48382|RFX5_HUMAN DNA-binding protein RFX5 OS=Homo sapiens GN=RFX5 PE=1 SV=1	SFSSIVEVAR		219	228	1094.58447265625
pepb17b10	b17.a1.a1	sp|P48382|RFX5_HUMAN	sp|P48382|RFX5_HUMAN DNA-binding protein RFX5 OS=Homo sapiens GN=RFX5 PE=1 SV=1	SSEPSTLSNEEYMYAYR		78	94	2026.8702392578125
pepb17b12	b17.a1.a1	sp|P48382|RFX5_HUMAN	sp|P48382|RFX5_HUMAN DNA-binding protein RFX5 OS=Homo sapiens GN=RFX5 PE=1 SV=1	TLVSMPPLPGLDLK		168	181	1480.8448486328125
pepb17a5	b17.a1.a2	tr|F8W689|F8W689_HUMAN	tr|F8W689|F8W689_HUMAN DNA-binding protein RFX5 (Fragment) OS=Homo sapiens GN=RFX5 PE=2 SV=1	GEVDTAPQGNK		583	593	1115.533203125
pepb17a7	b17.a1.a2	tr|F8W689|F8W689_HUMAN	tr|F8W689|F8W689_HUMAN DNA-binding protein RFX5 (Fragment) OS=Homo sapiens GN=RFX5 PE=2 SV=1	PGPMGEAEK		518	526	915.4244995117188
pepb17a4	b17.a1.a2	tr|F8W689|F8W689_HUMAN	tr|F8W689|F8W689_HUMAN DNA-binding protein RFX5 (Fragment) OS=Homo sapiens GN=RFX5 PE=2 SV=1	GAVLAQGQGDGTVSK		527	541	1387.718017578125
pepb17a1	b17.a1.a2	tr|F8W689|F8W689_HUMAN	tr|F8W689|F8W689_HUMAN DNA-binding protein RFX5 (Fragment) OS=Homo sapiens GN=RFX5 PE=2 SV=1	AMGLAEEDEHAPR		248	260	1425.64306640625
pepb17a6	b17.a1.a2	tr|F8W689|F8W689_HUMAN	tr|F8W689|F8W689_HUMAN DNA-binding protein RFX5 (Fragment) OS=Homo sapiens GN=RFX5 PE=2 SV=1	GSESPEMGPEVTPAPR	M7:+15.99491	182	197	1656.7537841796875
pepb17b11	b17.a1.a2	tr|F8W689|F8W689_HUMAN	tr|F8W689|F8W689_HUMAN DNA-binding protein RFX5 (Fragment) OS=Homo sapiens GN=RFX5 PE=2 SV=1	TAEVPVSEASGQAPPAK		433	449	1638.833740234375
pepb17a8	b17.a1.a2	tr|F8W689|F8W689_HUMAN	tr|F8W689|F8W689_HUMAN DNA-binding protein RFX5 (Fragment) OS=Homo sapiens GN=RFX5 PE=2 SV=1	PLSTANFGK		129	137	934.4996948242188
pepb17a2	b17.a1.a2	tr|F8W689|F8W689_HUMAN	tr|F8W689|F8W689_HUMAN DNA-binding protein RFX5 (Fragment) OS=Homo sapiens GN=RFX5 PE=2 SV=1	APPGGAEAGEPTTLLQR		17	33	1664.8607177734375
pepb17a3	b17.a1.a2	tr|F8W689|F8W689_HUMAN	tr|F8W689|F8W689_HUMAN DNA-binding protein RFX5 (Fragment) OS=Homo sapiens GN=RFX5 PE=2 SV=1	FLLQQHLISAR		229	239	1325.769287109375
pepb17a9	b17.a1.a2	tr|F8W689|F8W689_HUMAN	tr|F8W689|F8W689_HUMAN DNA-binding protein RFX5 (Fragment) OS=Homo sapiens GN=RFX5 PE=2 SV=1	SFSSIVEVAR		219	228	1094.58447265625
pepb17b10	b17.a1.a2	tr|F8W689|F8W689_HUMAN	tr|F8W689|F8W689_HUMAN DNA-binding protein RFX5 (Fragment) OS=Homo sapiens GN=RFX5 PE=2 SV=1	SSEPSTLSNEEYMYAYR		78	94	2026.8702392578125
pepb17b12	b17.a1.a2	tr|F8W689|F8W689_HUMAN	tr|F8W689|F8W689_HUMAN DNA-binding protein RFX5 (Fragment) OS=Homo sapiens GN=RFX5 PE=2 SV=1	TLVSMPPLPGLDLK		168	181	1480.8448486328125
pepb18a3	b18.a1.a1	sp|P35251-2|RFC1_HUMAN	sp|P35251-2|RFC1_HUMAN Isoform 2 of Replication factor C subunit 1 OS=Homo sapiens GN=RFC1	EQVAEETSGDSK		557	568	1279.5653076171875
pepb18a8	b18.a1.a1	sp|P35251-2|RFC1_HUMAN	sp|P35251-2|RFC1_HUMAN Isoform 2 of Replication factor C subunit 1 OS=Homo sapiens GN=RFC1	LPVSSKPGK		89	97	912.5516967773438
pepb18a4	b18.a1.a1	sp|P35251-2|RFC1_HUMAN	sp|P35251-2|RFC1_HUMAN Isoform 2 of Replication factor C subunit 1 OS=Homo sapiens GN=RFC1	ESVSPEDSEK		365	374	1106.4852294921875
pepb18b12	b18.a1.a1	sp|P35251-2|RFC1_HUMAN	sp|P35251-2|RFC1_HUMAN Isoform 2 of Replication factor C subunit 1 OS=Homo sapiens GN=RFC1	TNYQAYR		377	383	915.4323120117188
pepb18b11	b18.a1.a1	sp|P35251-2|RFC1_HUMAN	sp|P35251-2|RFC1_HUMAN Isoform 2 of Replication factor C subunit 1 OS=Homo sapiens GN=RFC1	TIIGQQGDQSCANK	C11:+57.02146	597	610	1519.7174072265625
pepb18a2	b18.a1.a1	sp|P35251-2|RFC1_HUMAN	sp|P35251-2|RFC1_HUMAN Isoform 2 of Replication factor C subunit 1 OS=Homo sapiens GN=RFC1	ELSQNTDESGLNDEAIAK		188	205	1933.89892578125
pepb18b10	b18.a1.a1	sp|P35251-2|RFC1_HUMAN	sp|P35251-2|RFC1_HUMAN Isoform 2 of Replication factor C subunit 1 OS=Homo sapiens GN=RFC1	QLHEDEEFAR	Q1:-17.02655	218	227	1256.5545654296875
pepb18a9	b18.a1.a1	sp|P35251-2|RFC1_HUMAN	sp|P35251-2|RFC1_HUMAN Isoform 2 of Replication factor C subunit 1 OS=Homo sapiens GN=RFC1	KDTEAGETFSSVQANLSK		243	260	1911.929931640625
pepb18a1	b18.a1.a1	sp|P35251-2|RFC1_HUMAN	sp|P35251-2|RFC1_HUMAN Isoform 2 of Replication factor C subunit 1 OS=Homo sapiens GN=RFC1	AIVAESLNNTSIK		687	699	1359.7481689453125
pepb18a6	b18.a1.a1	sp|P35251-2|RFC1_HUMAN	sp|P35251-2|RFC1_HUMAN Isoform 2 of Replication factor C subunit 1 OS=Homo sapiens GN=RFC1	GYMTQFPTFPSWLGK	M3:+15.99491	950	964	1775.8465576171875
pepb18a5	b18.a1.a1	sp|P35251-2|RFC1_HUMAN	sp|P35251-2|RFC1_HUMAN Isoform 2 of Replication factor C subunit 1 OS=Homo sapiens GN=RFC1	GGIQELIGLIK		731	741	1140.6990966796875
pepb18a7	b18.a1.a1	sp|P35251-2|RFC1_HUMAN	sp|P35251-2|RFC1_HUMAN Isoform 2 of Replication factor C subunit 1 OS=Homo sapiens GN=RFC1	IIDEDGLLNLIR		469	480	1383.7845458984375
pepb18a3	b18.a1.a2	sp|P35251|RFC1_HUMAN	sp|P35251|RFC1_HUMAN Replication factor C subunit 1 OS=Homo sapiens GN=RFC1 PE=1 SV=4	EQVAEETSGDSK		557	568	1279.5653076171875
pepb18a8	b18.a1.a2	sp|P35251|RFC1_HUMAN	sp|P35251|RFC1_HUMAN Replication factor C subunit 1 OS=Homo sapiens GN=RFC1 PE=1 SV=4	LPVSSKPGK		89	97	912.5516967773438
pepb18a4	b18.a1.a2	sp|P35251|RFC1_HUMAN	sp|P35251|RFC1_HUMAN Replication factor C subunit 1 OS=Homo sapiens GN=RFC1 PE=1 SV=4	ESVSPEDSEK		365	374	1106.4852294921875
pepb18b12	b18.a1.a2	sp|P35251|RFC1_HUMAN	sp|P35251|RFC1_HUMAN Replication factor C subunit 1 OS=Homo sapiens GN=RFC1 PE=1 SV=4	TNYQAYR		377	383	915.4323120117188
pepb18b11	b18.a1.a2	sp|P35251|RFC1_HUMAN	sp|P35251|RFC1_HUMAN Replication factor C subunit 1 OS=Homo sapiens GN=RFC1 PE=1 SV=4	TIIGQQGDQSCANK	C11:+57.02146	597	610	1519.7174072265625
pepb18a2	b18.a1.a2	sp|P35251|RFC1_HUMAN	sp|P35251|RFC1_HUMAN Replication factor C subunit 1 OS=Homo sapiens GN=RFC1 PE=1 SV=4	ELSQNTDESGLNDEAIAK		188	205	1933.89892578125
pepb18b10	b18.a1.a2	sp|P35251|RFC1_HUMAN	sp|P35251|RFC1_HUMAN Replication factor C subunit 1 OS=Homo sapiens GN=RFC1 PE=1 SV=4	QLHEDEEFAR	Q1:-17.02655	218	227	1256.5545654296875
pepb18a9	b18.a1.a2	sp|P35251|RFC1_HUMAN	sp|P35251|RFC1_HUMAN Replication factor C subunit 1 OS=Homo sapiens GN=RFC1 PE=1 SV=4	KDTEAGETFSSVQANLSK		243	260	1911.929931640625
pepb18a1	b18.a1.a2	sp|P35251|RFC1_HUMAN	sp|P35251|RFC1_HUMAN Replication factor C subunit 1 OS=Homo sapiens GN=RFC1 PE=1 SV=4	AIVAESLNNTSIK		688	700	1359.7481689453125
pepb18a6	b18.a1.a2	sp|P35251|RFC1_HUMAN	sp|P35251|RFC1_HUMAN Replication factor C subunit 1 OS=Homo sapiens GN=RFC1 PE=1 SV=4	GYMTQFPTFPSWLGK	M3:+15.99491	951	965	1775.8465576171875
pepb18a5	b18.a1.a2	sp|P35251|RFC1_HUMAN	sp|P35251|RFC1_HUMAN Replication factor C subunit 1 OS=Homo sapiens GN=RFC1 PE=1 SV=4	GGIQELIGLIK		732	742	1140.6990966796875
pepb18a7	b18.a1.a2	sp|P35251|RFC1_HUMAN	sp|P35251|RFC1_HUMAN Replication factor C subunit 1 OS=Homo sapiens GN=RFC1 PE=1 SV=4	IIDEDGLLNLIR		469	480	1383.7845458984375
pepb19b12	b19.a1.a1	sp|P43246-2|MSH2_HUMAN	sp|P43246-2|MSH2_HUMAN Isoform 2 of DNA mismatch repair protein Msh2 OS=Homo sapiens GN=MSH2	VGAGDSQLK		646	654	874.4633178710938
pepb19a9	b19.a1.a1	sp|P43246-2|MSH2_HUMAN	sp|P43246-2|MSH2_HUMAN Isoform 2 of DNA mismatch repair protein Msh2 OS=Homo sapiens GN=MSH2	QAANLQDCYR	C8:+57.02146	331	340	1238.5587158203125
pepb19a3	b19.a1.a1	sp|P43246-2|MSH2_HUMAN	sp|P43246-2|MSH2_HUMAN Isoform 2 of DNA mismatch repair protein Msh2 OS=Homo sapiens GN=MSH2	LTSLNEEYTK		490	499	1197.6002197265625
pepb19a5	b19.a1.a1	sp|P43246-2|MSH2_HUMAN	sp|P43246-2|MSH2_HUMAN Isoform 2 of DNA mismatch repair protein Msh2 OS=Homo sapiens GN=MSH2	NFSTVDIQK		472	480	1051.5423583984375
pepb19b11	b19.a1.a1	sp|P43246-2|MSH2_HUMAN	sp|P43246-2|MSH2_HUMAN Isoform 2 of DNA mismatch repair protein Msh2 OS=Homo sapiens GN=MSH2	TEYEEAQDAIVK		502	513	1395.6641845703125
pepb19a6	b19.a1.a1	sp|P43246-2|MSH2_HUMAN	sp|P43246-2|MSH2_HUMAN Isoform 2 of DNA mismatch repair protein Msh2 OS=Homo sapiens GN=MSH2	NLQSVVLSK		8	16	987.5836791992188
pepb19b10	b19.a1.a1	sp|P43246-2|MSH2_HUMAN	sp|P43246-2|MSH2_HUMAN Isoform 2 of DNA mismatch repair protein Msh2 OS=Homo sapiens GN=MSH2	QVGVGYVDSIQR		94	105	1320.6910400390625
pepb19a8	b19.a1.a1	sp|P43246-2|MSH2_HUMAN	sp|P43246-2|MSH2_HUMAN Isoform 2 of DNA mismatch repair protein Msh2 OS=Homo sapiens GN=MSH2	PSFDPNLSELR		406	416	1274.637939453125
pepb19a7	b19.a1.a1	sp|P43246-2|MSH2_HUMAN	sp|P43246-2|MSH2_HUMAN Isoform 2 of DNA mismatch repair protein Msh2 OS=Homo sapiens GN=MSH2	NNSFVNEIISR		853	863	1292.6597900390625
pepb19a2	b19.a1.a1	sp|P43246-2|MSH2_HUMAN	sp|P43246-2|MSH2_HUMAN Isoform 2 of DNA mismatch repair protein Msh2 OS=Homo sapiens GN=MSH2	LDSSAQFGYYFR		447	458	1453.675048828125
pepb19a1	b19.a1.a1	sp|P43246-2|MSH2_HUMAN	sp|P43246-2|MSH2_HUMAN Isoform 2 of DNA mismatch repair protein Msh2 OS=Homo sapiens GN=MSH2	DSLIIIDELGR		676	686	1243.689697265625
pepb19a4	b19.a1.a1	sp|P43246-2|MSH2_HUMAN	sp|P43246-2|MSH2_HUMAN Isoform 2 of DNA mismatch repair protein Msh2 OS=Homo sapiens GN=MSH2	LYQGINQLPNVIQALEK		341	357	1941.080810546875
pepb19b12	b19.a1.a2	sp|P43246|MSH2_HUMAN	sp|P43246|MSH2_HUMAN DNA mismatch repair protein Msh2 OS=Homo sapiens GN=MSH2 PE=1 SV=1	VGAGDSQLK		712	720	874.4633178710938
pepb19a9	b19.a1.a2	sp|P43246|MSH2_HUMAN	sp|P43246|MSH2_HUMAN DNA mismatch repair protein Msh2 OS=Homo sapiens GN=MSH2 PE=1 SV=1	QAANLQDCYR	C8:+57.02146	397	406	1238.5587158203125
pepb19a3	b19.a1.a2	sp|P43246|MSH2_HUMAN	sp|P43246|MSH2_HUMAN DNA mismatch repair protein Msh2 OS=Homo sapiens GN=MSH2 PE=1 SV=1	LTSLNEEYTK		556	565	1197.6002197265625
pepb19a5	b19.a1.a2	sp|P43246|MSH2_HUMAN	sp|P43246|MSH2_HUMAN DNA mismatch repair protein Msh2 OS=Homo sapiens GN=MSH2 PE=1 SV=1	NFSTVDIQK		538	546	1051.5423583984375
pepb19b11	b19.a1.a2	sp|P43246|MSH2_HUMAN	sp|P43246|MSH2_HUMAN DNA mismatch repair protein Msh2 OS=Homo sapiens GN=MSH2 PE=1 SV=1	TEYEEAQDAIVK		568	579	1395.6641845703125
pepb19a6	b19.a1.a2	sp|P43246|MSH2_HUMAN	sp|P43246|MSH2_HUMAN DNA mismatch repair protein Msh2 OS=Homo sapiens GN=MSH2 PE=1 SV=1	NLQSVVLSK		74	82	987.5836791992188
pepb19b10	b19.a1.a2	sp|P43246|MSH2_HUMAN	sp|P43246|MSH2_HUMAN DNA mismatch repair protein Msh2 OS=Homo sapiens GN=MSH2 PE=1 SV=1	QVGVGYVDSIQR		160	171	1320.6910400390625
pepb19a8	b19.a1.a2	sp|P43246|MSH2_HUMAN	sp|P43246|MSH2_HUMAN DNA mismatch repair protein Msh2 OS=Homo sapiens GN=MSH2 PE=1 SV=1	PSFDPNLSELR		472	482	1274.637939453125
pepb19a7	b19.a1.a2	sp|P43246|MSH2_HUMAN	sp|P43246|MSH2_HUMAN DNA mismatch repair protein Msh2 OS=Homo sapiens GN=MSH2 PE=1 SV=1	NNSFVNEIISR		919	929	1292.6597900390625
pepb19a2	b19.a1.a2	sp|P43246|MSH2_HUMAN	sp|P43246|MSH2_HUMAN DNA mismatch repair protein Msh2 OS=Homo sapiens GN=MSH2 PE=1 SV=1	LDSSAQFGYYFR		513	524	1453.675048828125
pepb19a1	b19.a1.a2	sp|P43246|MSH2_HUMAN	sp|P43246|MSH2_HUMAN DNA mismatch repair protein Msh2 OS=Homo sapiens GN=MSH2 PE=1 SV=1	DSLIIIDELGR		742	752	1243.689697265625
pepb19a4	b19.a1.a2	sp|P43246|MSH2_HUMAN	sp|P43246|MSH2_HUMAN DNA mismatch repair protein Msh2 OS=Homo sapiens GN=MSH2 PE=1 SV=1	LYQGINQLPNVIQALEK		407	423	1941.080810546875
pepb20a6	b20.a1.a1	sp|P00367|DHE3_HUMAN	sp|P00367|DHE3_HUMAN Glutamate dehydrogenase 1, mitochondrial OS=Homo sapiens GN=GLUD1 PE=1 SV=2	PISQGGIHGR		259	268	1021.55419921875
pepb20a5	b20.a1.a1	sp|P00367|DHE3_HUMAN	sp|P00367|DHE3_HUMAN Glutamate dehydrogenase 1, mitochondrial OS=Homo sapiens GN=GLUD1 PE=1 SV=2	NLNHVSYGR		445	453	1059.533447265625
pepb20a3	b20.a1.a1	sp|P00367|DHE3_HUMAN	sp|P00367|DHE3_HUMAN Glutamate dehydrogenase 1, mitochondrial OS=Homo sapiens GN=GLUD1 PE=1 SV=2	IIAEGANGPTTPEADK		400	415	1583.7916259765625
pepb20a7	b20.a1.a1	sp|P00367|DHE3_HUMAN	sp|P00367|DHE3_HUMAN Glutamate dehydrogenase 1, mitochondrial OS=Homo sapiens GN=GLUD1 PE=1 SV=2	RFTMELAK		204	211	995.5347290039062
pepb20b10	b20.a1.a1	sp|P00367|DHE3_HUMAN	sp|P00367|DHE3_HUMAN Glutamate dehydrogenase 1, mitochondrial OS=Homo sapiens GN=GLUD1 PE=1 SV=2	YSTDVSVDEVK		152	162	1241.5899658203125
pepb20a8	b20.a1.a1	sp|P00367|DHE3_HUMAN	sp|P00367|DHE3_HUMAN Glutamate dehydrogenase 1, mitochondrial OS=Homo sapiens GN=GLUD1 PE=1 SV=2	SEAVADREDDPNFFK		54	68	1739.7874755859375
pepb20a4	b20.a1.a1	sp|P00367|DHE3_HUMAN	sp|P00367|DHE3_HUMAN Glutamate dehydrogenase 1, mitochondrial OS=Homo sapiens GN=GLUD1 PE=1 SV=2	MVEGFFDR	M1:+15.99491	69	76	1016.4509887695312
pepb20a2	b20.a1.a1	sp|P00367|DHE3_HUMAN	sp|P00367|DHE3_HUMAN Glutamate dehydrogenase 1, mitochondrial OS=Homo sapiens GN=GLUD1 PE=1 SV=2	HGGTIPIVPTAEFQDR		481	496	1737.8919677734375
pepb20a9	b20.a1.a1	sp|P00367|DHE3_HUMAN	sp|P00367|DHE3_HUMAN Glutamate dehydrogenase 1, mitochondrial OS=Homo sapiens GN=GLUD1 PE=1 SV=2	YNLGLDLR		528	535	963.5261840820312
pepb20a1	b20.a1.a1	sp|P00367|DHE3_HUMAN	sp|P00367|DHE3_HUMAN Glutamate dehydrogenase 1, mitochondrial OS=Homo sapiens GN=GLUD1 PE=1 SV=2	DDGSWEVIEGYR		125	136	1425.6285400390625
pepb21a7	b21.a1.a1	sp|P78347-2|GTF2I_HUMAN	sp|P78347-2|GTF2I_HUMAN Isoform 2 of General transcription factor II-I OS=Homo sapiens GN=GTF2I	RPELLTHSTTEVTQPR		499	514	1864.988037109375
pepb21a3	b21.a1.a1	sp|P78347-2|GTF2I_HUMAN	sp|P78347-2|GTF2I_HUMAN Isoform 2 of General transcription factor II-I OS=Homo sapiens GN=GTF2I	EDLQLDKPASGVK		403	415	1399.7431640625
pepb21b10	b21.a1.a1	sp|P78347-2|GTF2I_HUMAN	sp|P78347-2|GTF2I_HUMAN Isoform 2 of General transcription factor II-I OS=Homo sapiens GN=GTF2I	STLPVEDEESSESR		7	20	1564.69775390625
pepb21a4	b21.a1.a1	sp|P78347-2|GTF2I_HUMAN	sp|P78347-2|GTF2I_HUMAN Isoform 2 of General transcription factor II-I OS=Homo sapiens GN=GTF2I	FAEALGSTEAK		437	447	1123.5633544921875
pepb21a8	b21.a1.a1	sp|P78347-2|GTF2I_HUMAN	sp|P78347-2|GTF2I_HUMAN Isoform 2 of General transcription factor II-I OS=Homo sapiens GN=GTF2I	SILSPGGSCGPIK	C9:+57.02146	207	219	1272.662109375
pepb21a1	b21.a1.a1	sp|P78347-2|GTF2I_HUMAN	sp|P78347-2|GTF2I_HUMAN Isoform 2 of General transcription factor II-I OS=Homo sapiens GN=GTF2I	APSYLEISSMR		876	886	1253.619873046875
pepb21b11	b21.a1.a1	sp|P78347-2|GTF2I_HUMAN	sp|P78347-2|GTF2I_HUMAN Isoform 2 of General transcription factor II-I OS=Homo sapiens GN=GTF2I	TEPTEDSGISLEMAAVTVK	M13:+15.99491	222	240	1993.9637451171875
pepb21a6	b21.a1.a1	sp|P78347-2|GTF2I_HUMAN	sp|P78347-2|GTF2I_HUMAN Isoform 2 of General transcription factor II-I OS=Homo sapiens GN=GTF2I	FGEAIGMGFPVK	M7:+15.99491	839	850	1268.634765625
pepb21a9	b21.a1.a1	sp|P78347-2|GTF2I_HUMAN	sp|P78347-2|GTF2I_HUMAN Isoform 2 of General transcription factor II-I OS=Homo sapiens GN=GTF2I	SPTWFGIPR		579	587	1060.557861328125
pepb21a5	b21.a1.a1	sp|P78347-2|GTF2I_HUMAN	sp|P78347-2|GTF2I_HUMAN Isoform 2 of General transcription factor II-I OS=Homo sapiens GN=GTF2I	FGEAIGMGFPVK		839	850	1252.639892578125
pepb21a2	b21.a1.a1	sp|P78347-2|GTF2I_HUMAN	sp|P78347-2|GTF2I_HUMAN Isoform 2 of General transcription factor II-I OS=Homo sapiens GN=GTF2I	DQSAVVVQGLPEGVAFK		144	160	1743.927978515625
pepb21a7	b21.a1.a2	sp|P78347-3|GTF2I_HUMAN	sp|P78347-3|GTF2I_HUMAN Isoform 3 of General transcription factor II-I OS=Homo sapiens GN=GTF2I	RPELLTHSTTEVTQPR		520	535	1864.988037109375
pepb21a3	b21.a1.a2	sp|P78347-3|GTF2I_HUMAN	sp|P78347-3|GTF2I_HUMAN Isoform 3 of General transcription factor II-I OS=Homo sapiens GN=GTF2I	EDLQLDKPASGVK		424	436	1399.7431640625
pepb21b10	b21.a1.a2	sp|P78347-3|GTF2I_HUMAN	sp|P78347-3|GTF2I_HUMAN Isoform 3 of General transcription factor II-I OS=Homo sapiens GN=GTF2I	STLPVEDEESSESR		7	20	1564.69775390625
pepb21a4	b21.a1.a2	sp|P78347-3|GTF2I_HUMAN	sp|P78347-3|GTF2I_HUMAN Isoform 3 of General transcription factor II-I OS=Homo sapiens GN=GTF2I	FAEALGSTEAK		458	468	1123.5633544921875
pepb21a8	b21.a1.a2	sp|P78347-3|GTF2I_HUMAN	sp|P78347-3|GTF2I_HUMAN Isoform 3 of General transcription factor II-I OS=Homo sapiens GN=GTF2I	SILSPGGSCGPIK	C9:+57.02146	207	219	1272.662109375
pepb21a1	b21.a1.a2	sp|P78347-3|GTF2I_HUMAN	sp|P78347-3|GTF2I_HUMAN Isoform 3 of General transcription factor II-I OS=Homo sapiens GN=GTF2I	APSYLEISSMR		897	907	1253.619873046875
pepb21b11	b21.a1.a2	sp|P78347-3|GTF2I_HUMAN	sp|P78347-3|GTF2I_HUMAN Isoform 3 of General transcription factor II-I OS=Homo sapiens GN=GTF2I	TEPTEDSGISLEMAAVTVK	M13:+15.99491	222	240	1993.9637451171875
pepb21a6	b21.a1.a2	sp|P78347-3|GTF2I_HUMAN	sp|P78347-3|GTF2I_HUMAN Isoform 3 of General transcription factor II-I OS=Homo sapiens GN=GTF2I	FGEAIGMGFPVK	M7:+15.99491	860	871	1268.634765625
pepb21a9	b21.a1.a2	sp|P78347-3|GTF2I_HUMAN	sp|P78347-3|GTF2I_HUMAN Isoform 3 of General transcription factor II-I OS=Homo sapiens GN=GTF2I	SPTWFGIPR		600	608	1060.557861328125
pepb21a5	b21.a1.a2	sp|P78347-3|GTF2I_HUMAN	sp|P78347-3|GTF2I_HUMAN Isoform 3 of General transcription factor II-I OS=Homo sapiens GN=GTF2I	FGEAIGMGFPVK		860	871	1252.639892578125
pepb21a2	b21.a1.a2	sp|P78347-3|GTF2I_HUMAN	sp|P78347-3|GTF2I_HUMAN Isoform 3 of General transcription factor II-I OS=Homo sapiens GN=GTF2I	DQSAVVVQGLPEGVAFK		144	160	1743.927978515625
pepb21a7	b21.a1.a3	sp|P78347-4|GTF2I_HUMAN	sp|P78347-4|GTF2I_HUMAN Isoform 4 of General transcription factor II-I OS=Homo sapiens GN=GTF2I	RPELLTHSTTEVTQPR		519	534	1864.988037109375
pepb21a3	b21.a1.a3	sp|P78347-4|GTF2I_HUMAN	sp|P78347-4|GTF2I_HUMAN Isoform 4 of General transcription factor II-I OS=Homo sapiens GN=GTF2I	EDLQLDKPASGVK		423	435	1399.7431640625
pepb21b10	b21.a1.a3	sp|P78347-4|GTF2I_HUMAN	sp|P78347-4|GTF2I_HUMAN Isoform 4 of General transcription factor II-I OS=Homo sapiens GN=GTF2I	STLPVEDEESSESR		7	20	1564.69775390625
pepb21a4	b21.a1.a3	sp|P78347-4|GTF2I_HUMAN	sp|P78347-4|GTF2I_HUMAN Isoform 4 of General transcription factor II-I OS=Homo sapiens GN=GTF2I	FAEALGSTEAK		457	467	1123.5633544921875
pepb21a8	b21.a1.a3	sp|P78347-4|GTF2I_HUMAN	sp|P78347-4|GTF2I_HUMAN Isoform 4 of General transcription factor II-I OS=Homo sapiens GN=GTF2I	SILSPGGSCGPIK	C9:+57.02146	207	219	1272.662109375
pepb21a1	b21.a1.a3	sp|P78347-4|GTF2I_HUMAN	sp|P78347-4|GTF2I_HUMAN Isoform 4 of General transcription factor II-I OS=Homo sapiens GN=GTF2I	APSYLEISSMR		896	906	1253.619873046875
pepb21b11	b21.a1.a3	sp|P78347-4|GTF2I_HUMAN	sp|P78347-4|GTF2I_HUMAN Isoform 4 of General transcription factor II-I OS=Homo sapiens GN=GTF2I	TEPTEDSGISLEMAAVTVK	M13:+15.99491	222	240	1993.9637451171875
pepb21a6	b21.a1.a3	sp|P78347-4|GTF2I_HUMAN	sp|P78347-4|GTF2I_HUMAN Isoform 4 of General transcription factor II-I OS=Homo sapiens GN=GTF2I	FGEAIGMGFPVK	M7:+15.99491	859	870	1268.634765625
pepb21a9	b21.a1.a3	sp|P78347-4|GTF2I_HUMAN	sp|P78347-4|GTF2I_HUMAN Isoform 4 of General transcription factor II-I OS=Homo sapiens GN=GTF2I	SPTWFGIPR		599	607	1060.557861328125
pepb21a5	b21.a1.a3	sp|P78347-4|GTF2I_HUMAN	sp|P78347-4|GTF2I_HUMAN Isoform 4 of General transcription factor II-I OS=Homo sapiens GN=GTF2I	FGEAIGMGFPVK		859	870	1252.639892578125
pepb21a2	b21.a1.a3	sp|P78347-4|GTF2I_HUMAN	sp|P78347-4|GTF2I_HUMAN Isoform 4 of General transcription factor II-I OS=Homo sapiens GN=GTF2I	DQSAVVVQGLPEGVAFK		144	160	1743.927978515625
pepb21a7	b21.a1.a4	sp|P78347|GTF2I_HUMAN	sp|P78347|GTF2I_HUMAN General transcription factor II-I OS=Homo sapiens GN=GTF2I PE=1 SV=2	RPELLTHSTTEVTQPR		540	555	1864.988037109375
pepb21a3	b21.a1.a4	sp|P78347|GTF2I_HUMAN	sp|P78347|GTF2I_HUMAN General transcription factor II-I OS=Homo sapiens GN=GTF2I PE=1 SV=2	EDLQLDKPASGVK		444	456	1399.7431640625
pepb21b10	b21.a1.a4	sp|P78347|GTF2I_HUMAN	sp|P78347|GTF2I_HUMAN General transcription factor II-I OS=Homo sapiens GN=GTF2I PE=1 SV=2	STLPVEDEESSESR		7	20	1564.69775390625
pepb21a4	b21.a1.a4	sp|P78347|GTF2I_HUMAN	sp|P78347|GTF2I_HUMAN General transcription factor II-I OS=Homo sapiens GN=GTF2I PE=1 SV=2	FAEALGSTEAK		478	488	1123.5633544921875
pepb21a8	b21.a1.a4	sp|P78347|GTF2I_HUMAN	sp|P78347|GTF2I_HUMAN General transcription factor II-I OS=Homo sapiens GN=GTF2I PE=1 SV=2	SILSPGGSCGPIK	C9:+57.02146	207	219	1272.662109375
pepb21a1	b21.a1.a4	sp|P78347|GTF2I_HUMAN	sp|P78347|GTF2I_HUMAN General transcription factor II-I OS=Homo sapiens GN=GTF2I PE=1 SV=2	APSYLEISSMR		917	927	1253.619873046875
pepb21b11	b21.a1.a4	sp|P78347|GTF2I_HUMAN	sp|P78347|GTF2I_HUMAN General transcription factor II-I OS=Homo sapiens GN=GTF2I PE=1 SV=2	TEPTEDSGISLEMAAVTVK	M13:+15.99491	222	240	1993.9637451171875
pepb21a6	b21.a1.a4	sp|P78347|GTF2I_HUMAN	sp|P78347|GTF2I_HUMAN General transcription factor II-I OS=Homo sapiens GN=GTF2I PE=1 SV=2	FGEAIGMGFPVK	M7:+15.99491	880	891	1268.634765625
pepb21a9	b21.a1.a4	sp|P78347|GTF2I_HUMAN	sp|P78347|GTF2I_HUMAN General transcription factor II-I OS=Homo sapiens GN=GTF2I PE=1 SV=2	SPTWFGIPR		620	628	1060.557861328125
pepb21a5	b21.a1.a4	sp|P78347|GTF2I_HUMAN	sp|P78347|GTF2I_HUMAN General transcription factor II-I OS=Homo sapiens GN=GTF2I PE=1 SV=2	FGEAIGMGFPVK		880	891	1252.639892578125
pepb21a2	b21.a1.a4	sp|P78347|GTF2I_HUMAN	sp|P78347|GTF2I_HUMAN General transcription factor II-I OS=Homo sapiens GN=GTF2I PE=1 SV=2	DQSAVVVQGLPEGVAFK		144	160	1743.927978515625
pepb22a1	b22.a1.a1	sp|P07910-2|HNRPC_HUMAN	sp|P07910-2|HNRPC_HUMAN Isoform C1 of Heterogeneous nuclear ribonucleoproteins C1/C2 OS=Homo sapiens GN=HNRNPC	EAEEGEDDRDSANGEDDS		276	293	1939.691162109375
pepb22b11	b22.a1.a1	sp|P07910-2|HNRPC_HUMAN	sp|P07910-2|HNRPC_HUMAN Isoform C1 of Heterogeneous nuclear ribonucleoproteins C1/C2 OS=Homo sapiens GN=HNRNPC	VPPPPPIAR		130	138	943.5728149414062
pepb22a2	b22.a1.a1	sp|P07910-2|HNRPC_HUMAN	sp|P07910-2|HNRPC_HUMAN Isoform C1 of Heterogeneous nuclear ribonucleoproteins C1/C2 OS=Homo sapiens GN=HNRNPC	GDDQLELIKDDEK		263	275	1517.7333984375
pepb22a8	b22.a1.a1	sp|P07910-2|HNRPC_HUMAN	sp|P07910-2|HNRPC_HUMAN Isoform C1 of Heterogeneous nuclear ribonucleoproteins C1/C2 OS=Homo sapiens GN=HNRNPC	SDVEAIFSK		31	39	995.5048217773438
pepb22a9	b22.a1.a1	sp|P07910-2|HNRPC_HUMAN	sp|P07910-2|HNRPC_HUMAN Isoform C1 of Heterogeneous nuclear ribonucleoproteins C1/C2 OS=Homo sapiens GN=HNRNPC	VDSLLENLEK		194	203	1159.620849609375
pepb22a3	b22.a1.a1	sp|P07910-2|HNRPC_HUMAN	sp|P07910-2|HNRPC_HUMAN Isoform C1 of Heterogeneous nuclear ribonucleoproteins C1/C2 OS=Homo sapiens GN=HNRNPC	GFAFVQYVNER		51	61	1329.6590576171875
pepb22a5	b22.a1.a1	sp|P07910-2|HNRPC_HUMAN	sp|P07910-2|HNRPC_HUMAN Isoform C1 of Heterogeneous nuclear ribonucleoproteins C1/C2 OS=Homo sapiens GN=HNRNPC	MIAGQVLDINLAAEPK	M1:+15.99491	74	89	1698.909912109375
pepb22a6	b22.a1.a1	sp|P07910-2|HNRPC_HUMAN	sp|P07910-2|HNRPC_HUMAN Isoform C1 of Heterogeneous nuclear ribonucleoproteins C1/C2 OS=Homo sapiens GN=HNRNPC	QKVDSLLENLEK	Q1:-17.02655	192	203	1398.7479248046875
pepb22b10	b22.a1.a1	sp|P07910-2|HNRPC_HUMAN	sp|P07910-2|HNRPC_HUMAN Isoform C1 of Heterogeneous nuclear ribonucleoproteins C1/C2 OS=Homo sapiens GN=HNRNPC	VFIGNLNTLVVK		18	29	1316.7940673828125
pepb22a4	b22.a1.a1	sp|P07910-2|HNRPC_HUMAN	sp|P07910-2|HNRPC_HUMAN Isoform C1 of Heterogeneous nuclear ribonucleoproteins C1/C2 OS=Homo sapiens GN=HNRNPC	MIAGQVLDINLAAEPK		74	89	1682.9150390625
pepb22a7	b22.a1.a1	sp|P07910-2|HNRPC_HUMAN	sp|P07910-2|HNRPC_HUMAN Isoform C1 of Heterogeneous nuclear ribonucleoproteins C1/C2 OS=Homo sapiens GN=HNRNPC	SAAEMYGSSFDLDYDFQR		100	117	2101.881103515625
pepb22a1	b22.a1.a2	sp|P07910-4|HNRPC_HUMAN	sp|P07910-4|HNRPC_HUMAN Isoform 4 of Heterogeneous nuclear ribonucleoproteins C1/C2 OS=Homo sapiens GN=HNRNPC	EAEEGEDDRDSANGEDDS		233	250	1939.691162109375
pepb22b11	b22.a1.a2	sp|P07910-4|HNRPC_HUMAN	sp|P07910-4|HNRPC_HUMAN Isoform 4 of Heterogeneous nuclear ribonucleoproteins C1/C2 OS=Homo sapiens GN=HNRNPC	VPPPPPIAR		130	138	943.5728149414062
pepb22a2	b22.a1.a2	sp|P07910-4|HNRPC_HUMAN	sp|P07910-4|HNRPC_HUMAN Isoform 4 of Heterogeneous nuclear ribonucleoproteins C1/C2 OS=Homo sapiens GN=HNRNPC	GDDQLELIKDDEK		220	232	1517.7333984375
pepb22a8	b22.a1.a2	sp|P07910-4|HNRPC_HUMAN	sp|P07910-4|HNRPC_HUMAN Isoform 4 of Heterogeneous nuclear ribonucleoproteins C1/C2 OS=Homo sapiens GN=HNRNPC	SDVEAIFSK		31	39	995.5048217773438
pepb22a9	b22.a1.a2	sp|P07910-4|HNRPC_HUMAN	sp|P07910-4|HNRPC_HUMAN Isoform 4 of Heterogeneous nuclear ribonucleoproteins C1/C2 OS=Homo sapiens GN=HNRNPC	VDSLLENLEK		151	160	1159.620849609375
pepb22a3	b22.a1.a2	sp|P07910-4|HNRPC_HUMAN	sp|P07910-4|HNRPC_HUMAN Isoform 4 of Heterogeneous nuclear ribonucleoproteins C1/C2 OS=Homo sapiens GN=HNRNPC	GFAFVQYVNER		51	61	1329.6590576171875
pepb22a5	b22.a1.a2	sp|P07910-4|HNRPC_HUMAN	sp|P07910-4|HNRPC_HUMAN Isoform 4 of Heterogeneous nuclear ribonucleoproteins C1/C2 OS=Homo sapiens GN=HNRNPC	MIAGQVLDINLAAEPK	M1:+15.99491	74	89	1698.909912109375
pepb22a6	b22.a1.a2	sp|P07910-4|HNRPC_HUMAN	sp|P07910-4|HNRPC_HUMAN Isoform 4 of Heterogeneous nuclear ribonucleoproteins C1/C2 OS=Homo sapiens GN=HNRNPC	QKVDSLLENLEK	Q1:-17.02655	149	160	1398.7479248046875
pepb22b10	b22.a1.a2	sp|P07910-4|HNRPC_HUMAN	sp|P07910-4|HNRPC_HUMAN Isoform 4 of Heterogeneous nuclear ribonucleoproteins C1/C2 OS=Homo sapiens GN=HNRNPC	VFIGNLNTLVVK		18	29	1316.7940673828125
pepb22a4	b22.a1.a2	sp|P07910-4|HNRPC_HUMAN	sp|P07910-4|HNRPC_HUMAN Isoform 4 of Heterogeneous nuclear ribonucleoproteins C1/C2 OS=Homo sapiens GN=HNRNPC	MIAGQVLDINLAAEPK		74	89	1682.9150390625
pepb22a7	b22.a1.a2	sp|P07910-4|HNRPC_HUMAN	sp|P07910-4|HNRPC_HUMAN Isoform 4 of Heterogeneous nuclear ribonucleoproteins C1/C2 OS=Homo sapiens GN=HNRNPC	SAAEMYGSSFDLDYDFQR		100	117	2101.881103515625
pepb22a1	b22.a1.a3	tr|G3V4C1|G3V4C1_HUMAN	tr|G3V4C1|G3V4C1_HUMAN Heterogeneous nuclear ribonucleoproteins C1/C2 OS=Homo sapiens GN=HNRNPC PE=2 SV=1	EAEEGEDDRDSANGEDDS		275	292	1939.691162109375
pepb22b11	b22.a1.a3	tr|G3V4C1|G3V4C1_HUMAN	tr|G3V4C1|G3V4C1_HUMAN Heterogeneous nuclear ribonucleoproteins C1/C2 OS=Homo sapiens GN=HNRNPC PE=2 SV=1	VPPPPPIAR		130	138	943.5728149414062
pepb22a2	b22.a1.a3	tr|G3V4C1|G3V4C1_HUMAN	tr|G3V4C1|G3V4C1_HUMAN Heterogeneous nuclear ribonucleoproteins C1/C2 OS=Homo sapiens GN=HNRNPC PE=2 SV=1	GDDQLELIKDDEK		262	274	1517.7333984375
pepb22a8	b22.a1.a3	tr|G3V4C1|G3V4C1_HUMAN	tr|G3V4C1|G3V4C1_HUMAN Heterogeneous nuclear ribonucleoproteins C1/C2 OS=Homo sapiens GN=HNRNPC PE=2 SV=1	SDVEAIFSK		31	39	995.5048217773438
pepb22a9	b22.a1.a3	tr|G3V4C1|G3V4C1_HUMAN	tr|G3V4C1|G3V4C1_HUMAN Heterogeneous nuclear ribonucleoproteins C1/C2 OS=Homo sapiens GN=HNRNPC PE=2 SV=1	VDSLLENLEK		194	203	1159.620849609375
pepb22a3	b22.a1.a3	tr|G3V4C1|G3V4C1_HUMAN	tr|G3V4C1|G3V4C1_HUMAN Heterogeneous nuclear ribonucleoproteins C1/C2 OS=Homo sapiens GN=HNRNPC PE=2 SV=1	GFAFVQYVNER		51	61	1329.6590576171875
pepb22a5	b22.a1.a3	tr|G3V4C1|G3V4C1_HUMAN	tr|G3V4C1|G3V4C1_HUMAN Heterogeneous nuclear ribonucleoproteins C1/C2 OS=Homo sapiens GN=HNRNPC PE=2 SV=1	MIAGQVLDINLAAEPK	M1:+15.99491	74	89	1698.909912109375
pepb22a6	b22.a1.a3	tr|G3V4C1|G3V4C1_HUMAN	tr|G3V4C1|G3V4C1_HUMAN Heterogeneous nuclear ribonucleoproteins C1/C2 OS=Homo sapiens GN=HNRNPC PE=2 SV=1	QKVDSLLENLEK	Q1:-17.02655	192	203	1398.7479248046875
pepb22b10	b22.a1.a3	tr|G3V4C1|G3V4C1_HUMAN	tr|G3V4C1|G3V4C1_HUMAN Heterogeneous nuclear ribonucleoproteins C1/C2 OS=Homo sapiens GN=HNRNPC PE=2 SV=1	VFIGNLNTLVVK		18	29	1316.7940673828125
pepb22a4	b22.a1.a3	tr|G3V4C1|G3V4C1_HUMAN	tr|G3V4C1|G3V4C1_HUMAN Heterogeneous nuclear ribonucleoproteins C1/C2 OS=Homo sapiens GN=HNRNPC PE=2 SV=1	MIAGQVLDINLAAEPK		74	89	1682.9150390625
pepb22a7	b22.a1.a3	tr|G3V4C1|G3V4C1_HUMAN	tr|G3V4C1|G3V4C1_HUMAN Heterogeneous nuclear ribonucleoproteins C1/C2 OS=Homo sapiens GN=HNRNPC PE=2 SV=1	SAAEMYGSSFDLDYDFQR		100	117	2101.881103515625
pepb23a9	b23.a1.a1	sp|Q12800-3|TFCP2_HUMAN	sp|Q12800-3|TFCP2_HUMAN Isoform 3 of Alpha-globin transcription factor CP2 OS=Homo sapiens GN=TFCP2	QEESSLPPDNENK		51	63	1486.666015625
pepb23a2	b23.a1.a1	sp|Q12800-3|TFCP2_HUMAN	sp|Q12800-3|TFCP2_HUMAN Isoform 3 of Alpha-globin transcription factor CP2 OS=Homo sapiens GN=TFCP2	AETNDSYHIILK		440	451	1403.7169189453125
pepb23a6	b23.a1.a1	sp|Q12800-3|TFCP2_HUMAN	sp|Q12800-3|TFCP2_HUMAN Isoform 3 of Alpha-globin transcription factor CP2 OS=Homo sapiens GN=TFCP2	LHDETLTYLNQGQSYEIR		81	98	2180.062255859375
pepb23a5	b23.a1.a1	sp|Q12800-3|TFCP2_HUMAN	sp|Q12800-3|TFCP2_HUMAN Isoform 3 of Alpha-globin transcription factor CP2 OS=Homo sapiens GN=TFCP2	LFTNFSGADLLK		297	308	1325.71044921875
pepb23a3	b23.a1.a1	sp|Q12800-3|TFCP2_HUMAN	sp|Q12800-3|TFCP2_HUMAN Isoform 3 of Alpha-globin transcription factor CP2 OS=Homo sapiens GN=TFCP2	ANPTQLNTVEFLWDPAK		165	181	1943.986572265625
pepb23a7	b23.a1.a1	sp|Q12800-3|TFCP2_HUMAN	sp|Q12800-3|TFCP2_HUMAN Isoform 3 of Alpha-globin transcription factor CP2 OS=Homo sapiens GN=TFCP2	ILDIDIPMSVGIIDPR	M8:+15.99491	149	164	1782.9674072265625
pepb23b10	b23.a1.a1	sp|Q12800-3|TFCP2_HUMAN	sp|Q12800-3|TFCP2_HUMAN Isoform 3 of Alpha-globin transcription factor CP2 OS=Homo sapiens GN=TFCP2	SMSDVLALPIFK		39	50	1320.7236328125
pepb23a9	b23.a1.a2	sp|Q12800|TFCP2_HUMAN	sp|Q12800|TFCP2_HUMAN Alpha-globin transcription factor CP2 OS=Homo sapiens GN=TFCP2 PE=1 SV=2	QEESSLPPDNENK		51	63	1486.666015625
pepb23a2	b23.a1.a2	sp|Q12800|TFCP2_HUMAN	sp|Q12800|TFCP2_HUMAN Alpha-globin transcription factor CP2 OS=Homo sapiens GN=TFCP2 PE=1 SV=2	AETNDSYHIILK		491	502	1403.7169189453125
pepb23a6	b23.a1.a2	sp|Q12800|TFCP2_HUMAN	sp|Q12800|TFCP2_HUMAN Alpha-globin transcription factor CP2 OS=Homo sapiens GN=TFCP2 PE=1 SV=2	LHDETLTYLNQGQSYEIR		81	98	2180.062255859375
pepb23a5	b23.a1.a2	sp|Q12800|TFCP2_HUMAN	sp|Q12800|TFCP2_HUMAN Alpha-globin transcription factor CP2 OS=Homo sapiens GN=TFCP2 PE=1 SV=2	LFTNFSGADLLK		348	359	1325.71044921875
pepb23a3	b23.a1.a2	sp|Q12800|TFCP2_HUMAN	sp|Q12800|TFCP2_HUMAN Alpha-globin transcription factor CP2 OS=Homo sapiens GN=TFCP2 PE=1 SV=2	ANPTQLNTVEFLWDPAK		165	181	1943.986572265625
pepb23a7	b23.a1.a2	sp|Q12800|TFCP2_HUMAN	sp|Q12800|TFCP2_HUMAN Alpha-globin transcription factor CP2 OS=Homo sapiens GN=TFCP2 PE=1 SV=2	ILDIDIPMSVGIIDPR	M8:+15.99491	149	164	1782.9674072265625
pepb23b10	b23.a1.a2	sp|Q12800|TFCP2_HUMAN	sp|Q12800|TFCP2_HUMAN Alpha-globin transcription factor CP2 OS=Homo sapiens GN=TFCP2 PE=1 SV=2	SMSDVLALPIFK		39	50	1320.7236328125
pepb23a1	b23.a2.a1	sp|Q9NZI7-4|UBIP1_HUMAN	sp|Q9NZI7-4|UBIP1_HUMAN Isoform 2 of Upstream-binding protein 1 OS=Homo sapiens GN=UBP1	AESSDGIHIILK		493	504	1282.7005615234375
pepb23a6	b23.a2.a1	sp|Q9NZI7-4|UBIP1_HUMAN	sp|Q9NZI7-4|UBIP1_HUMAN Isoform 2 of Upstream-binding protein 1 OS=Homo sapiens GN=UBP1	LHDETLTYLNQGQSYEIR		78	95	2180.062255859375
pepb23a4	b23.a2.a1	sp|Q9NZI7-4|UBIP1_HUMAN	sp|Q9NZI7-4|UBIP1_HUMAN Isoform 2 of Upstream-binding protein 1 OS=Homo sapiens GN=UBP1	LFSNFSGADLLK		352	363	1311.69482421875
pepb23a8	b23.a2.a1	sp|Q9NZI7-4|UBIP1_HUMAN	sp|Q9NZI7-4|UBIP1_HUMAN Isoform 2 of Upstream-binding protein 1 OS=Homo sapiens GN=UBP1	LLDLDIPMSVGIIDTR	M8:+15.99491	146	161	1786.9622802734375
pepb23b10	b23.a2.a1	sp|Q9NZI7-4|UBIP1_HUMAN	sp|Q9NZI7-4|UBIP1_HUMAN Isoform 2 of Upstream-binding protein 1 OS=Homo sapiens GN=UBP1	SMSDVLALPIFK		36	47	1320.7236328125
pepb23a1	b23.a2.a2	sp|Q9NZI7|UBIP1_HUMAN	sp|Q9NZI7|UBIP1_HUMAN Upstream-binding protein 1 OS=Homo sapiens GN=UBP1 PE=2 SV=1	AESSDGIHIILK		529	540	1282.7005615234375
pepb23a6	b23.a2.a2	sp|Q9NZI7|UBIP1_HUMAN	sp|Q9NZI7|UBIP1_HUMAN Upstream-binding protein 1 OS=Homo sapiens GN=UBP1 PE=2 SV=1	LHDETLTYLNQGQSYEIR		78	95	2180.062255859375
pepb23a4	b23.a2.a2	sp|Q9NZI7|UBIP1_HUMAN	sp|Q9NZI7|UBIP1_HUMAN Upstream-binding protein 1 OS=Homo sapiens GN=UBP1 PE=2 SV=1	LFSNFSGADLLK		388	399	1311.69482421875
pepb23a8	b23.a2.a2	sp|Q9NZI7|UBIP1_HUMAN	sp|Q9NZI7|UBIP1_HUMAN Upstream-binding protein 1 OS=Homo sapiens GN=UBP1 PE=2 SV=1	LLDLDIPMSVGIIDTR	M8:+15.99491	146	161	1786.9622802734375
pepb23b10	b23.a2.a2	sp|Q9NZI7|UBIP1_HUMAN	sp|Q9NZI7|UBIP1_HUMAN Upstream-binding protein 1 OS=Homo sapiens GN=UBP1 PE=2 SV=1	SMSDVLALPIFK		36	47	1320.7236328125
pepb24a4	b24.a1.a1	sp|Q14978-2|NOLC1_HUMAN	sp|Q14978-2|NOLC1_HUMAN Isoform Beta of Nucleolar and coiled-body phosphoprotein 1 OS=Homo sapiens GN=NOLC1	NSSNKPAVTTK		396	406	1146.61181640625
pepb24a3	b24.a1.a1	sp|Q14978-2|NOLC1_HUMAN	sp|Q14978-2|NOLC1_HUMAN Isoform Beta of Nucleolar and coiled-body phosphoprotein 1 OS=Homo sapiens GN=NOLC1	MVATTKPK		451	458	875.5023193359375
pepb24a7	b24.a1.a1	sp|Q14978-2|NOLC1_HUMAN	sp|Q14978-2|NOLC1_HUMAN Isoform Beta of Nucleolar and coiled-body phosphoprotein 1 OS=Homo sapiens GN=NOLC1	VAGGAAPSKPASAK		507	520	1211.6746826171875
pepb24a6	b24.a1.a1	sp|Q14978-2|NOLC1_HUMAN	sp|Q14978-2|NOLC1_HUMAN Isoform Beta of Nucleolar and coiled-body phosphoprotein 1 OS=Homo sapiens GN=NOLC1	VADNSFDAK		649	657	966.453125
pepb24a5	b24.a1.a1	sp|Q14978-2|NOLC1_HUMAN	sp|Q14978-2|NOLC1_HUMAN Isoform Beta of Nucleolar and coiled-body phosphoprotein 1 OS=Homo sapiens GN=NOLC1	SSVPPPSAPPPK		300	311	1160.63134765625
pepb24a2	b24.a1.a1	sp|Q14978-2|NOLC1_HUMAN	sp|Q14978-2|NOLC1_HUMAN Isoform Beta of Nucleolar and coiled-body phosphoprotein 1 OS=Homo sapiens GN=NOLC1	GAAGDWGER		659	667	918.4067993164062
pepb24a8	b24.a1.a1	sp|Q14978-2|NOLC1_HUMAN	sp|Q14978-2|NOLC1_HUMAN Isoform Beta of Nucleolar and coiled-body phosphoprotein 1 OS=Homo sapiens GN=NOLC1	VREEEIEVDSR		638	648	1360.670654296875
pepb24a1	b24.a1.a1	sp|Q14978-2|NOLC1_HUMAN	sp|Q14978-2|NOLC1_HUMAN Isoform Beta of Nucleolar and coiled-body phosphoprotein 1 OS=Homo sapiens GN=NOLC1	DNQLSEVANK		24	33	1117.548828125
pepb24a4	b24.a1.a2	sp|Q14978-3|NOLC1_HUMAN	sp|Q14978-3|NOLC1_HUMAN Isoform 3 of Nucleolar and coiled-body phosphoprotein 1 OS=Homo sapiens GN=NOLC1	NSSNKPAVTTK		387	397	1146.61181640625
pepb24a3	b24.a1.a2	sp|Q14978-3|NOLC1_HUMAN	sp|Q14978-3|NOLC1_HUMAN Isoform 3 of Nucleolar and coiled-body phosphoprotein 1 OS=Homo sapiens GN=NOLC1	MVATTKPK		442	449	875.5023193359375
pepb24a7	b24.a1.a2	sp|Q14978-3|NOLC1_HUMAN	sp|Q14978-3|NOLC1_HUMAN Isoform 3 of Nucleolar and coiled-body phosphoprotein 1 OS=Homo sapiens GN=NOLC1	VAGGAAPSKPASAK		498	511	1211.6746826171875
pepb24a6	b24.a1.a2	sp|Q14978-3|NOLC1_HUMAN	sp|Q14978-3|NOLC1_HUMAN Isoform 3 of Nucleolar and coiled-body phosphoprotein 1 OS=Homo sapiens GN=NOLC1	VADNSFDAK		640	648	966.453125
pepb24a5	b24.a1.a2	sp|Q14978-3|NOLC1_HUMAN	sp|Q14978-3|NOLC1_HUMAN Isoform 3 of Nucleolar and coiled-body phosphoprotein 1 OS=Homo sapiens GN=NOLC1	SSVPPPSAPPPK		291	302	1160.63134765625
pepb24a2	b24.a1.a2	sp|Q14978-3|NOLC1_HUMAN	sp|Q14978-3|NOLC1_HUMAN Isoform 3 of Nucleolar and coiled-body phosphoprotein 1 OS=Homo sapiens GN=NOLC1	GAAGDWGER		650	658	918.4067993164062
pepb24a8	b24.a1.a2	sp|Q14978-3|NOLC1_HUMAN	sp|Q14978-3|NOLC1_HUMAN Isoform 3 of Nucleolar and coiled-body phosphoprotein 1 OS=Homo sapiens GN=NOLC1	VREEEIEVDSR		629	639	1360.670654296875
pepb24a1	b24.a1.a2	sp|Q14978-3|NOLC1_HUMAN	sp|Q14978-3|NOLC1_HUMAN Isoform 3 of Nucleolar and coiled-body phosphoprotein 1 OS=Homo sapiens GN=NOLC1	DNQLSEVANK		24	33	1117.548828125
pepb24a4	b24.a1.a3	sp|Q14978|NOLC1_HUMAN	sp|Q14978|NOLC1_HUMAN Nucleolar and coiled-body phosphoprotein 1 OS=Homo sapiens GN=NOLC1 PE=1 SV=2	NSSNKPAVTTK		386	396	1146.61181640625
pepb24a3	b24.a1.a3	sp|Q14978|NOLC1_HUMAN	sp|Q14978|NOLC1_HUMAN Nucleolar and coiled-body phosphoprotein 1 OS=Homo sapiens GN=NOLC1 PE=1 SV=2	MVATTKPK		441	448	875.5023193359375
pepb24a7	b24.a1.a3	sp|Q14978|NOLC1_HUMAN	sp|Q14978|NOLC1_HUMAN Nucleolar and coiled-body phosphoprotein 1 OS=Homo sapiens GN=NOLC1 PE=1 SV=2	VAGGAAPSKPASAK		497	510	1211.6746826171875
pepb24a6	b24.a1.a3	sp|Q14978|NOLC1_HUMAN	sp|Q14978|NOLC1_HUMAN Nucleolar and coiled-body phosphoprotein 1 OS=Homo sapiens GN=NOLC1 PE=1 SV=2	VADNSFDAK		639	647	966.453125
pepb24a5	b24.a1.a3	sp|Q14978|NOLC1_HUMAN	sp|Q14978|NOLC1_HUMAN Nucleolar and coiled-body phosphoprotein 1 OS=Homo sapiens GN=NOLC1 PE=1 SV=2	SSVPPPSAPPPK		290	301	1160.63134765625
pepb24a2	b24.a1.a3	sp|Q14978|NOLC1_HUMAN	sp|Q14978|NOLC1_HUMAN Nucleolar and coiled-body phosphoprotein 1 OS=Homo sapiens GN=NOLC1 PE=1 SV=2	GAAGDWGER		649	657	918.4067993164062
pepb24a8	b24.a1.a3	sp|Q14978|NOLC1_HUMAN	sp|Q14978|NOLC1_HUMAN Nucleolar and coiled-body phosphoprotein 1 OS=Homo sapiens GN=NOLC1 PE=1 SV=2	VREEEIEVDSR		628	638	1360.670654296875
pepb24a1	b24.a1.a3	sp|Q14978|NOLC1_HUMAN	sp|Q14978|NOLC1_HUMAN Nucleolar and coiled-body phosphoprotein 1 OS=Homo sapiens GN=NOLC1 PE=1 SV=2	DNQLSEVANK		24	33	1117.548828125
pepb25a6	b25.a1.a1	sp|Q16666-2|IF16_HUMAN	sp|Q16666-2|IF16_HUMAN Isoform 2 of Gamma-interferon-inducible protein 16 OS=Homo sapiens GN=IFI16	TEGAEATPGAQK		117	128	1159.5594482421875
pepb25a4	b25.a1.a1	sp|Q16666-2|IF16_HUMAN	sp|Q16666-2|IF16_HUMAN Isoform 2 of Gamma-interferon-inducible protein 16 OS=Homo sapiens GN=IFI16	MEVVVHGR	M1:+15.99491	658	665	942.4829711914062
pepb25a2	b25.a1.a1	sp|Q16666-2|IF16_HUMAN	sp|Q16666-2|IF16_HUMAN Isoform 2 of Gamma-interferon-inducible protein 16 OS=Homo sapiens GN=IFI16	INQLCSQTK	C5:+57.02146	619	627	1091.5517578125
pepb25a3	b25.a1.a1	sp|Q16666-2|IF16_HUMAN	sp|Q16666-2|IF16_HUMAN Isoform 2 of Gamma-interferon-inducible protein 16 OS=Homo sapiens GN=IFI16	LTTINCEEGDK	C6:+57.02146	666	676	1279.5838623046875
pepb25a1	b25.a1.a1	sp|Q16666-2|IF16_HUMAN	sp|Q16666-2|IF16_HUMAN Isoform 2 of Gamma-interferon-inducible protein 16 OS=Homo sapiens GN=IFI16	EVDATSPAPSTSSTVK		101	116	1576.7705078125
pepb25a5	b25.a1.a1	sp|Q16666-2|IF16_HUMAN	sp|Q16666-2|IF16_HUMAN Isoform 2 of Gamma-interferon-inducible protein 16 OS=Homo sapiens GN=IFI16	MNDFMR		452	457	813.338623046875
pepb25a8	b25.a1.a1	sp|Q16666-2|IF16_HUMAN	sp|Q16666-2|IF16_HUMAN Isoform 2 of Gamma-interferon-inducible protein 16 OS=Homo sapiens GN=IFI16	TTIYEIQDDR		331	340	1253.6011962890625
pepb25a7	b25.a1.a1	sp|Q16666-2|IF16_HUMAN	sp|Q16666-2|IF16_HUMAN Isoform 2 of Gamma-interferon-inducible protein 16 OS=Homo sapiens GN=IFI16	TEPEEVSIEDSAQSDLK		506	522	1876.8662109375
pepb25a6	b25.a1.a2	sp|Q16666|IF16_HUMAN	sp|Q16666|IF16_HUMAN Gamma-interferon-inducible protein 16 OS=Homo sapiens GN=IFI16 PE=1 SV=3	TEGAEATPGAQK		117	128	1159.5594482421875
pepb25a4	b25.a1.a2	sp|Q16666|IF16_HUMAN	sp|Q16666|IF16_HUMAN Gamma-interferon-inducible protein 16 OS=Homo sapiens GN=IFI16 PE=1 SV=3	MEVVVHGR	M1:+15.99491	714	721	942.4829711914062
pepb25a2	b25.a1.a2	sp|Q16666|IF16_HUMAN	sp|Q16666|IF16_HUMAN Gamma-interferon-inducible protein 16 OS=Homo sapiens GN=IFI16 PE=1 SV=3	INQLCSQTK	C5:+57.02146	675	683	1091.5517578125
pepb25a3	b25.a1.a2	sp|Q16666|IF16_HUMAN	sp|Q16666|IF16_HUMAN Gamma-interferon-inducible protein 16 OS=Homo sapiens GN=IFI16 PE=1 SV=3	LTTINCEEGDK	C6:+57.02146	722	732	1279.5838623046875
pepb25a1	b25.a1.a2	sp|Q16666|IF16_HUMAN	sp|Q16666|IF16_HUMAN Gamma-interferon-inducible protein 16 OS=Homo sapiens GN=IFI16 PE=1 SV=3	EVDATSPAPSTSSTVK		101	116	1576.7705078125
pepb25a5	b25.a1.a2	sp|Q16666|IF16_HUMAN	sp|Q16666|IF16_HUMAN Gamma-interferon-inducible protein 16 OS=Homo sapiens GN=IFI16 PE=1 SV=3	MNDFMR		452	457	813.338623046875
pepb25a8	b25.a1.a2	sp|Q16666|IF16_HUMAN	sp|Q16666|IF16_HUMAN Gamma-interferon-inducible protein 16 OS=Homo sapiens GN=IFI16 PE=1 SV=3	TTIYEIQDDR		331	340	1253.6011962890625
pepb25a7	b25.a1.a2	sp|Q16666|IF16_HUMAN	sp|Q16666|IF16_HUMAN Gamma-interferon-inducible protein 16 OS=Homo sapiens GN=IFI16 PE=1 SV=3	TEPEEVSIEDSAQSDLK		562	578	1876.8662109375
pepb26a7	b26.a1.a1	sp|Q9H9Y6|RPA2_HUMAN	sp|Q9H9Y6|RPA2_HUMAN DNA-directed RNA polymerase I subunit RPA2 OS=Homo sapiens GN=POLR1B PE=1 SV=2	SVAHVCVK	C6:+57.02146	1065	1072	899.4771728515625
pepb26a8	b26.a1.a1	sp|Q9H9Y6|RPA2_HUMAN	sp|Q9H9Y6|RPA2_HUMAN DNA-directed RNA polymerase I subunit RPA2 OS=Homo sapiens GN=POLR1B PE=1 SV=2	VTNQPIGGR		1021	1029	941.5167236328125
pepb26a2	b26.a1.a1	sp|Q9H9Y6|RPA2_HUMAN	sp|Q9H9Y6|RPA2_HUMAN DNA-directed RNA polymerase I subunit RPA2 OS=Homo sapiens GN=POLR1B PE=1 SV=2	GFAHGSVYK		767	775	965.484375
pepb26a5	b26.a1.a1	sp|Q9H9Y6|RPA2_HUMAN	sp|Q9H9Y6|RPA2_HUMAN DNA-directed RNA polymerase I subunit RPA2 OS=Homo sapiens GN=POLR1B PE=1 SV=2	IVMEEGCSTQK	C7:+57.02146	288	298	1281.581787109375
pepb26a1	b26.a1.a1	sp|Q9H9Y6|RPA2_HUMAN	sp|Q9H9Y6|RPA2_HUMAN DNA-directed RNA polymerase I subunit RPA2 OS=Homo sapiens GN=POLR1B PE=1 SV=2	EANVYPAECR	C9:+57.02146	95	104	1208.536865234375
pepb26a3	b26.a1.a1	sp|Q9H9Y6|RPA2_HUMAN	sp|Q9H9Y6|RPA2_HUMAN DNA-directed RNA polymerase I subunit RPA2 OS=Homo sapiens GN=POLR1B PE=1 SV=2	GKEDDSFLR		271	279	1066.516845703125
pepb26a4	b26.a1.a1	sp|Q9H9Y6|RPA2_HUMAN	sp|Q9H9Y6|RPA2_HUMAN DNA-directed RNA polymerase I subunit RPA2 OS=Homo sapiens GN=POLR1B PE=1 SV=2	LDDDGLPFIGAK		807	818	1260.6474609375
pepb26a6	b26.a1.a1	sp|Q9H9Y6|RPA2_HUMAN	sp|Q9H9Y6|RPA2_HUMAN DNA-directed RNA polymerase I subunit RPA2 OS=Homo sapiens GN=POLR1B PE=1 SV=2	QTMGFPLLTYQDR		694	706	1569.7734375
pepb26a7	b26.a1.a2	tr|F5GZX4|F5GZX4_HUMAN	tr|F5GZX4|F5GZX4_HUMAN DNA-directed RNA polymerase OS=Homo sapiens GN=POLR1B PE=2 SV=1	SVAHVCVK	C6:+57.02146	1103	1110	899.4771728515625
pepb26a8	b26.a1.a2	tr|F5GZX4|F5GZX4_HUMAN	tr|F5GZX4|F5GZX4_HUMAN DNA-directed RNA polymerase OS=Homo sapiens GN=POLR1B PE=2 SV=1	VTNQPIGGR		1059	1067	941.5167236328125
pepb26a2	b26.a1.a2	tr|F5GZX4|F5GZX4_HUMAN	tr|F5GZX4|F5GZX4_HUMAN DNA-directed RNA polymerase OS=Homo sapiens GN=POLR1B PE=2 SV=1	GFAHGSVYK		805	813	965.484375
pepb26a5	b26.a1.a2	tr|F5GZX4|F5GZX4_HUMAN	tr|F5GZX4|F5GZX4_HUMAN DNA-directed RNA polymerase OS=Homo sapiens GN=POLR1B PE=2 SV=1	IVMEEGCSTQK	C7:+57.02146	326	336	1281.581787109375
pepb26a1	b26.a1.a2	tr|F5GZX4|F5GZX4_HUMAN	tr|F5GZX4|F5GZX4_HUMAN DNA-directed RNA polymerase OS=Homo sapiens GN=POLR1B PE=2 SV=1	EANVYPAECR	C9:+57.02146	133	142	1208.536865234375
pepb26a3	b26.a1.a2	tr|F5GZX4|F5GZX4_HUMAN	tr|F5GZX4|F5GZX4_HUMAN DNA-directed RNA polymerase OS=Homo sapiens GN=POLR1B PE=2 SV=1	GKEDDSFLR		309	317	1066.516845703125
pepb26a4	b26.a1.a2	tr|F5GZX4|F5GZX4_HUMAN	tr|F5GZX4|F5GZX4_HUMAN DNA-directed RNA polymerase OS=Homo sapiens GN=POLR1B PE=2 SV=1	LDDDGLPFIGAK		845	856	1260.6474609375
pepb26a6	b26.a1.a2	tr|F5GZX4|F5GZX4_HUMAN	tr|F5GZX4|F5GZX4_HUMAN DNA-directed RNA polymerase OS=Homo sapiens GN=POLR1B PE=2 SV=1	QTMGFPLLTYQDR		732	744	1569.7734375
pepb26a7	b26.a1.a3	tr|F8W898|F8W898_HUMAN	tr|F8W898|F8W898_HUMAN DNA-directed RNA polymerase OS=Homo sapiens GN=POLR1B PE=2 SV=1	SVAHVCVK	C6:+57.02146	882	889	899.4771728515625
pepb26a8	b26.a1.a3	tr|F8W898|F8W898_HUMAN	tr|F8W898|F8W898_HUMAN DNA-directed RNA polymerase OS=Homo sapiens GN=POLR1B PE=2 SV=1	VTNQPIGGR		838	846	941.5167236328125
pepb26a2	b26.a1.a3	tr|F8W898|F8W898_HUMAN	tr|F8W898|F8W898_HUMAN DNA-directed RNA polymerase OS=Homo sapiens GN=POLR1B PE=2 SV=1	GFAHGSVYK		584	592	965.484375
pepb26a5	b26.a1.a3	tr|F8W898|F8W898_HUMAN	tr|F8W898|F8W898_HUMAN DNA-directed RNA polymerase OS=Homo sapiens GN=POLR1B PE=2 SV=1	IVMEEGCSTQK	C7:+57.02146	288	298	1281.581787109375
pepb26a1	b26.a1.a3	tr|F8W898|F8W898_HUMAN	tr|F8W898|F8W898_HUMAN DNA-directed RNA polymerase OS=Homo sapiens GN=POLR1B PE=2 SV=1	EANVYPAECR	C9:+57.02146	95	104	1208.536865234375
pepb26a3	b26.a1.a3	tr|F8W898|F8W898_HUMAN	tr|F8W898|F8W898_HUMAN DNA-directed RNA polymerase OS=Homo sapiens GN=POLR1B PE=2 SV=1	GKEDDSFLR		271	279	1066.516845703125
pepb26a4	b26.a1.a3	tr|F8W898|F8W898_HUMAN	tr|F8W898|F8W898_HUMAN DNA-directed RNA polymerase OS=Homo sapiens GN=POLR1B PE=2 SV=1	LDDDGLPFIGAK		624	635	1260.6474609375
pepb26a6	b26.a1.a3	tr|F8W898|F8W898_HUMAN	tr|F8W898|F8W898_HUMAN DNA-directed RNA polymerase OS=Homo sapiens GN=POLR1B PE=2 SV=1	QTMGFPLLTYQDR		511	523	1569.7734375
pepb27a1	b27.a1.a1	sp|P08651-2|NFIC_HUMAN	sp|P08651-2|NFIC_HUMAN Isoform 1 of Nuclear factor 1 C-type OS=Homo sapiens GN=NFIC	APGCVLSNPDQK	C4:+57.02146	92	103	1285.620849609375
pepb27a4	b27.a1.a1	sp|P08651-2|NFIC_HUMAN	sp|P08651-2|NFIC_HUMAN Isoform 1 of Nuclear factor 1 C-type OS=Homo sapiens GN=NFIC	PVIAVHSGIAR		346	356	1119.6636962890625
pepb27a6	b27.a1.a1	sp|P08651-2|NFIC_HUMAN	sp|P08651-2|NFIC_HUMAN Isoform 1 of Nuclear factor 1 C-type OS=Homo sapiens GN=NFIC	SPFNSPSPQDSPR		324	336	1415.6553955078125
pepb27a2	b27.a1.a1	sp|P08651-2|NFIC_HUMAN	sp|P08651-2|NFIC_HUMAN Isoform 1 of Nuclear factor 1 C-type OS=Homo sapiens GN=NFIC	AVKDELLGEKPEVK		47	60	1554.8741455078125
pepb27a3	b27.a1.a1	sp|P08651-2|NFIC_HUMAN	sp|P08651-2|NFIC_HUMAN Isoform 1 of Nuclear factor 1 C-type OS=Homo sapiens GN=NFIC	DELLGEKPEVK		50	60	1256.6737060546875
pepb27a5	b27.a1.a1	sp|P08651-2|NFIC_HUMAN	sp|P08651-2|NFIC_HUMAN Isoform 1 of Nuclear factor 1 C-type OS=Homo sapiens GN=NFIC	SFVGLGPR		478	485	832.468017578125
pepb27a7	b27.a1.a1	sp|P08651-2|NFIC_HUMAN	sp|P08651-2|NFIC_HUMAN Isoform 1 of Nuclear factor 1 C-type OS=Homo sapiens GN=NFIC	SVTELIQVSR		218	227	1131.63720703125
pepb27a1	b27.a1.a2	sp|P08651|NFIC_HUMAN	sp|P08651|NFIC_HUMAN Nuclear factor 1 C-type OS=Homo sapiens GN=NFIC PE=1 SV=2	APGCVLSNPDQK	C4:+57.02146	101	112	1285.620849609375
pepb27a4	b27.a1.a2	sp|P08651|NFIC_HUMAN	sp|P08651|NFIC_HUMAN Nuclear factor 1 C-type OS=Homo sapiens GN=NFIC PE=1 SV=2	PVIAVHSGIAR		355	365	1119.6636962890625
pepb27a6	b27.a1.a2	sp|P08651|NFIC_HUMAN	sp|P08651|NFIC_HUMAN Nuclear factor 1 C-type OS=Homo sapiens GN=NFIC PE=1 SV=2	SPFNSPSPQDSPR		333	345	1415.6553955078125
pepb27a2	b27.a1.a2	sp|P08651|NFIC_HUMAN	sp|P08651|NFIC_HUMAN Nuclear factor 1 C-type OS=Homo sapiens GN=NFIC PE=1 SV=2	AVKDELLGEKPEVK		56	69	1554.8741455078125
pepb27a3	b27.a1.a2	sp|P08651|NFIC_HUMAN	sp|P08651|NFIC_HUMAN Nuclear factor 1 C-type OS=Homo sapiens GN=NFIC PE=1 SV=2	DELLGEKPEVK		59	69	1256.6737060546875
pepb27a5	b27.a1.a2	sp|P08651|NFIC_HUMAN	sp|P08651|NFIC_HUMAN Nuclear factor 1 C-type OS=Homo sapiens GN=NFIC PE=1 SV=2	SFVGLGPR		487	494	832.468017578125
pepb27a7	b27.a1.a2	sp|P08651|NFIC_HUMAN	sp|P08651|NFIC_HUMAN Nuclear factor 1 C-type OS=Homo sapiens GN=NFIC PE=1 SV=2	SVTELIQVSR		227	236	1131.63720703125
pepb28a5	b28.a1.a1	sp|Q96T60|PNKP_HUMAN	sp|Q96T60|PNKP_HUMAN Bifunctional polynucleotide phosphatase/kinase OS=Homo sapiens GN=PNKP PE=1 SV=1	PANWAPGR		294	301	868.4428100585938
pepb28a2	b28.a1.a1	sp|Q96T60|PNKP_HUMAN	sp|Q96T60|PNKP_HUMAN Bifunctional polynucleotide phosphatase/kinase OS=Homo sapiens GN=PNKP PE=1 SV=1	HLVSAGYVHVNR		385	396	1351.723388671875
pepb28a1	b28.a1.a1	sp|Q96T60|PNKP_HUMAN	sp|Q96T60|PNKP_HUMAN Bifunctional polynucleotide phosphatase/kinase OS=Homo sapiens GN=PNKP PE=1 SV=1	GPLTQVTDR		36	44	986.5269775390625
pepb28a4	b28.a1.a1	sp|Q96T60|PNKP_HUMAN	sp|Q96T60|PNKP_HUMAN Bifunctional polynucleotide phosphatase/kinase OS=Homo sapiens GN=PNKP PE=1 SV=1	LPAEEFK		227	233	833.4407958984375
pepb28a6	b28.a1.a1	sp|Q96T60|PNKP_HUMAN	sp|Q96T60|PNKP_HUMAN Bifunctional polynucleotide phosphatase/kinase OS=Homo sapiens GN=PNKP PE=1 SV=1	TQVELVADPETR		49	60	1357.6961669921875
pepb28a3	b28.a1.a1	sp|Q96T60|PNKP_HUMAN	sp|Q96T60|PNKP_HUMAN Bifunctional polynucleotide phosphatase/kinase OS=Homo sapiens GN=PNKP PE=1 SV=1	LLVFTAAGVKPQGK		153	166	1428.857666015625
pepb28a7	b28.a1.a1	sp|Q96T60|PNKP_HUMAN	sp|Q96T60|PNKP_HUMAN Bifunctional polynucleotide phosphatase/kinase OS=Homo sapiens GN=PNKP PE=1 SV=1	VAGFDLDGTLITTR		167	180	1478.785400390625
pepb28a5	b28.a1.a2	tr|M0QYH2|M0QYH2_HUMAN	tr|M0QYH2|M0QYH2_HUMAN Bifunctional polynucleotide phosphatase/kinase OS=Homo sapiens GN=PNKP PE=4 SV=1	PANWAPGR		294	301	868.4428100585938
pepb28a2	b28.a1.a2	tr|M0QYH2|M0QYH2_HUMAN	tr|M0QYH2|M0QYH2_HUMAN Bifunctional polynucleotide phosphatase/kinase OS=Homo sapiens GN=PNKP PE=4 SV=1	HLVSAGYVHVNR		354	365	1351.723388671875
pepb28a1	b28.a1.a2	tr|M0QYH2|M0QYH2_HUMAN	tr|M0QYH2|M0QYH2_HUMAN Bifunctional polynucleotide phosphatase/kinase OS=Homo sapiens GN=PNKP PE=4 SV=1	GPLTQVTDR		36	44	986.5269775390625
pepb28a4	b28.a1.a2	tr|M0QYH2|M0QYH2_HUMAN	tr|M0QYH2|M0QYH2_HUMAN Bifunctional polynucleotide phosphatase/kinase OS=Homo sapiens GN=PNKP PE=4 SV=1	LPAEEFK		227	233	833.4407958984375
pepb28a6	b28.a1.a2	tr|M0QYH2|M0QYH2_HUMAN	tr|M0QYH2|M0QYH2_HUMAN Bifunctional polynucleotide phosphatase/kinase OS=Homo sapiens GN=PNKP PE=4 SV=1	TQVELVADPETR		49	60	1357.6961669921875
pepb28a3	b28.a1.a2	tr|M0QYH2|M0QYH2_HUMAN	tr|M0QYH2|M0QYH2_HUMAN Bifunctional polynucleotide phosphatase/kinase OS=Homo sapiens GN=PNKP PE=4 SV=1	LLVFTAAGVKPQGK		153	166	1428.857666015625
pepb28a7	b28.a1.a2	tr|M0QYH2|M0QYH2_HUMAN	tr|M0QYH2|M0QYH2_HUMAN Bifunctional polynucleotide phosphatase/kinase OS=Homo sapiens GN=PNKP PE=4 SV=1	VAGFDLDGTLITTR		167	180	1478.785400390625
pepb28a5	b28.a1.a3	tr|M0R3C8|M0R3C8_HUMAN	tr|M0R3C8|M0R3C8_HUMAN Bifunctional polynucleotide phosphatase/kinase OS=Homo sapiens GN=PNKP PE=4 SV=1	PANWAPGR		294	301	868.4428100585938
pepb28a2	b28.a1.a3	tr|M0R3C8|M0R3C8_HUMAN	tr|M0R3C8|M0R3C8_HUMAN Bifunctional polynucleotide phosphatase/kinase OS=Homo sapiens GN=PNKP PE=4 SV=1	HLVSAGYVHVNR		385	396	1351.723388671875
pepb28a1	b28.a1.a3	tr|M0R3C8|M0R3C8_HUMAN	tr|M0R3C8|M0R3C8_HUMAN Bifunctional polynucleotide phosphatase/kinase OS=Homo sapiens GN=PNKP PE=4 SV=1	GPLTQVTDR		36	44	986.5269775390625
pepb28a4	b28.a1.a3	tr|M0R3C8|M0R3C8_HUMAN	tr|M0R3C8|M0R3C8_HUMAN Bifunctional polynucleotide phosphatase/kinase OS=Homo sapiens GN=PNKP PE=4 SV=1	LPAEEFK		227	233	833.4407958984375
pepb28a6	b28.a1.a3	tr|M0R3C8|M0R3C8_HUMAN	tr|M0R3C8|M0R3C8_HUMAN Bifunctional polynucleotide phosphatase/kinase OS=Homo sapiens GN=PNKP PE=4 SV=1	TQVELVADPETR		49	60	1357.6961669921875
pepb28a3	b28.a1.a3	tr|M0R3C8|M0R3C8_HUMAN	tr|M0R3C8|M0R3C8_HUMAN Bifunctional polynucleotide phosphatase/kinase OS=Homo sapiens GN=PNKP PE=4 SV=1	LLVFTAAGVKPQGK		153	166	1428.857666015625
pepb28a7	b28.a1.a3	tr|M0R3C8|M0R3C8_HUMAN	tr|M0R3C8|M0R3C8_HUMAN Bifunctional polynucleotide phosphatase/kinase OS=Homo sapiens GN=PNKP PE=4 SV=1	VAGFDLDGTLITTR		167	180	1478.785400390625
pepb29a6	b29.a1.a1	sp|Q15393|SF3B3_HUMAN	sp|Q15393|SF3B3_HUMAN Splicing factor 3B subunit 3 OS=Homo sapiens GN=SF3B3 PE=1 SV=4	SEHPPLCGR	C7:+57.02146	1150	1158	1052.49462890625
pepb29a5	b29.a1.a1	sp|Q15393|SF3B3_HUMAN	sp|Q15393|SF3B3_HUMAN Splicing factor 3B subunit 3 OS=Homo sapiens GN=SF3B3 PE=1 SV=4	NDLDDPER		276	283	973.422607421875
pepb29a4	b29.a1.a1	sp|Q15393|SF3B3_HUMAN	sp|Q15393|SF3B3_HUMAN Splicing factor 3B subunit 3 OS=Homo sapiens GN=SF3B3 PE=1 SV=4	LPPNTNDEVDEDPTGNK		1058	1074	1854.8355712890625
pepb29a1	b29.a1.a1	sp|Q15393|SF3B3_HUMAN	sp|Q15393|SF3B3_HUMAN Splicing factor 3B subunit 3 OS=Homo sapiens GN=SF3B3 PE=1 SV=4	DYIVVGSDSGR		76	86	1167.564453125
pepb29a2	b29.a1.a1	sp|Q15393|SF3B3_HUMAN	sp|Q15393|SF3B3_HUMAN Splicing factor 3B subunit 3 OS=Homo sapiens GN=SF3B3 PE=1 SV=4	HIANYISGIQTIGHR		985	999	1679.89794921875
pepb29a7	b29.a1.a1	sp|Q15393|SF3B3_HUMAN	sp|Q15393|SF3B3_HUMAN Splicing factor 3B subunit 3 OS=Homo sapiens GN=SF3B3 PE=1 SV=4	TPVEEVPAAIAPFQGR		943	958	1681.8912353515625
pepb29a3	b29.a1.a1	sp|Q15393|SF3B3_HUMAN	sp|Q15393|SF3B3_HUMAN Splicing factor 3B subunit 3 OS=Homo sapiens GN=SF3B3 PE=1 SV=4	LGAVFNQVAFPLQYTPR		770	786	1921.033447265625
pepb30a2	b30.a1.a1	sp|Q00839-2|HNRPU_HUMAN	sp|Q00839-2|HNRPU_HUMAN Isoform Short of Heterogeneous nuclear ribonucleoprotein U OS=Homo sapiens GN=HNRNPU	DIDIHEVR		334	341	996.5112915039062
pepb30a5	b30.a1.a1	sp|Q00839-2|HNRPU_HUMAN	sp|Q00839-2|HNRPU_HUMAN Isoform Short of Heterogeneous nuclear ribonucleoprotein U OS=Homo sapiens GN=HNRNPU	NGQDLGVAFK		405	414	1048.5426025390625
pepb30a7	b30.a1.a1	sp|Q00839-2|HNRPU_HUMAN	sp|Q00839-2|HNRPU_HUMAN Isoform Short of Heterogeneous nuclear ribonucleoprotein U OS=Homo sapiens GN=HNRNPU	YNILGTNTIMDK	M10:+15.99491	506	517	1398.69384765625
pepb30a1	b30.a1.a1	sp|Q00839-2|HNRPU_HUMAN	sp|Q00839-2|HNRPU_HUMAN Isoform Short of Heterogeneous nuclear ribonucleoprotein U OS=Homo sapiens GN=HNRNPU	ANFESDEVELSYAK		391	404	1601.7333984375
pepb30a4	b30.a1.a1	sp|Q00839-2|HNRPU_HUMAN	sp|Q00839-2|HNRPU_HUMAN Isoform Short of Heterogeneous nuclear ribonucleoprotein U OS=Homo sapiens GN=HNRNPU	NFILDQTNVSAAAQR		557	571	1647.8453369140625
pepb30a3	b30.a1.a1	sp|Q00839-2|HNRPU_HUMAN	sp|Q00839-2|HNRPU_HUMAN Isoform Short of Heterogeneous nuclear ribonucleoprotein U OS=Homo sapiens GN=HNRNPU	GYFEYIEENK		237	246	1291.58447265625
pepb30a6	b30.a1.a1	sp|Q00839-2|HNRPU_HUMAN	sp|Q00839-2|HNRPU_HUMAN Isoform Short of Heterogeneous nuclear ribonucleoprotein U OS=Homo sapiens GN=HNRNPU	SSGPTSLFAVTVAPPGAR		187	204	1714.9127197265625
pepb30a2	b30.a1.a2	sp|Q00839|HNRPU_HUMAN	sp|Q00839|HNRPU_HUMAN Heterogeneous nuclear ribonucleoprotein U OS=Homo sapiens GN=HNRNPU PE=1 SV=6	DIDIHEVR		353	360	996.5112915039062
pepb30a5	b30.a1.a2	sp|Q00839|HNRPU_HUMAN	sp|Q00839|HNRPU_HUMAN Heterogeneous nuclear ribonucleoprotein U OS=Homo sapiens GN=HNRNPU PE=1 SV=6	NGQDLGVAFK		424	433	1048.5426025390625
pepb30a7	b30.a1.a2	sp|Q00839|HNRPU_HUMAN	sp|Q00839|HNRPU_HUMAN Heterogeneous nuclear ribonucleoprotein U OS=Homo sapiens GN=HNRNPU PE=1 SV=6	YNILGTNTIMDK	M10:+15.99491	525	536	1398.69384765625
pepb30a1	b30.a1.a2	sp|Q00839|HNRPU_HUMAN	sp|Q00839|HNRPU_HUMAN Heterogeneous nuclear ribonucleoprotein U OS=Homo sapiens GN=HNRNPU PE=1 SV=6	ANFESDEVELSYAK		410	423	1601.7333984375
pepb30a4	b30.a1.a2	sp|Q00839|HNRPU_HUMAN	sp|Q00839|HNRPU_HUMAN Heterogeneous nuclear ribonucleoprotein U OS=Homo sapiens GN=HNRNPU PE=1 SV=6	NFILDQTNVSAAAQR		576	590	1647.8453369140625
pepb30a3	b30.a1.a2	sp|Q00839|HNRPU_HUMAN	sp|Q00839|HNRPU_HUMAN Heterogeneous nuclear ribonucleoprotein U OS=Homo sapiens GN=HNRNPU PE=1 SV=6	GYFEYIEENK		256	265	1291.58447265625
pepb30a6	b30.a1.a2	sp|Q00839|HNRPU_HUMAN	sp|Q00839|HNRPU_HUMAN Heterogeneous nuclear ribonucleoprotein U OS=Homo sapiens GN=HNRNPU PE=1 SV=6	SSGPTSLFAVTVAPPGAR		187	204	1714.9127197265625
pepb31a5	b31.a1.a1	sp|O14647-2|CHD2_HUMAN	sp|O14647-2|CHD2_HUMAN Isoform 2 of Chromodomain-helicase-DNA-binding protein 2 OS=Homo sapiens GN=CHD2	KPFRPEASGSSR		1577	1588	1318.6866455078125
pepb31a1	b31.a1.a1	sp|O14647-2|CHD2_HUMAN	sp|O14647-2|CHD2_HUMAN Isoform 2 of Chromodomain-helicase-DNA-binding protein 2 OS=Homo sapiens GN=CHD2	AYSDQEHIK		1519	1527	1090.516845703125
pepb31a2	b31.a1.a1	sp|O14647-2|CHD2_HUMAN	sp|O14647-2|CHD2_HUMAN Isoform 2 of Chromodomain-helicase-DNA-binding protein 2 OS=Homo sapiens GN=CHD2	GLNVQEQLEHTR		1492	1503	1423.729248046875
pepb31a4	b31.a1.a1	sp|O14647-2|CHD2_HUMAN	sp|O14647-2|CHD2_HUMAN Isoform 2 of Chromodomain-helicase-DNA-binding protein 2 OS=Homo sapiens GN=CHD2	GTVEEEIIER		919	928	1174.595458984375
pepb31a6	b31.a1.a1	sp|O14647-2|CHD2_HUMAN	sp|O14647-2|CHD2_HUMAN Isoform 2 of Chromodomain-helicase-DNA-binding protein 2 OS=Homo sapiens GN=CHD2	VLIFSQMVR		810	818	1092.623779296875
pepb31a3	b31.a1.a1	sp|O14647-2|CHD2_HUMAN	sp|O14647-2|CHD2_HUMAN Isoform 2 of Chromodomain-helicase-DNA-binding protein 2 OS=Homo sapiens GN=CHD2	GSTSGFLNIVMELK	M11:+15.99491	746	759	1511.77783203125
pepb31a5	b31.a1.a2	sp|O14647|CHD2_HUMAN	sp|O14647|CHD2_HUMAN Chromodomain-helicase-DNA-binding protein 2 OS=Homo sapiens GN=CHD2 PE=1 SV=2	KPFRPEASGSSR		1577	1588	1318.6866455078125
pepb31a1	b31.a1.a2	sp|O14647|CHD2_HUMAN	sp|O14647|CHD2_HUMAN Chromodomain-helicase-DNA-binding protein 2 OS=Homo sapiens GN=CHD2 PE=1 SV=2	AYSDQEHIK		1519	1527	1090.516845703125
pepb31a2	b31.a1.a2	sp|O14647|CHD2_HUMAN	sp|O14647|CHD2_HUMAN Chromodomain-helicase-DNA-binding protein 2 OS=Homo sapiens GN=CHD2 PE=1 SV=2	GLNVQEQLEHTR		1492	1503	1423.729248046875
pepb31a4	b31.a1.a2	sp|O14647|CHD2_HUMAN	sp|O14647|CHD2_HUMAN Chromodomain-helicase-DNA-binding protein 2 OS=Homo sapiens GN=CHD2 PE=1 SV=2	GTVEEEIIER		919	928	1174.595458984375
pepb31a6	b31.a1.a2	sp|O14647|CHD2_HUMAN	sp|O14647|CHD2_HUMAN Chromodomain-helicase-DNA-binding protein 2 OS=Homo sapiens GN=CHD2 PE=1 SV=2	VLIFSQMVR		810	818	1092.623779296875
pepb31a3	b31.a1.a2	sp|O14647|CHD2_HUMAN	sp|O14647|CHD2_HUMAN Chromodomain-helicase-DNA-binding protein 2 OS=Homo sapiens GN=CHD2 PE=1 SV=2	GSTSGFLNIVMELK	M11:+15.99491	746	759	1511.77783203125
pepb32a6	b32.a1.a1	sp|Q14669-2|TRIPC_HUMAN	sp|Q14669-2|TRIPC_HUMAN Isoform 2 of E3 ubiquitin-protein ligase TRIP12 OS=Homo sapiens GN=TRIP12	SNRPNNNPGGSLR	S1:+42.01057	2	14	1424.6993408203125
pepb32a4	b32.a1.a1	sp|Q14669-2|TRIPC_HUMAN	sp|Q14669-2|TRIPC_HUMAN Isoform 2 of E3 ubiquitin-protein ligase TRIP12 OS=Homo sapiens GN=TRIP12	NTAGAQPQDDSIGGR		19	33	1486.6884765625
pepb32a3	b32.a1.a1	sp|Q14669-2|TRIPC_HUMAN	sp|Q14669-2|TRIPC_HUMAN Isoform 2 of E3 ubiquitin-protein ligase TRIP12 OS=Homo sapiens GN=TRIP12	LSTQSNSNNIEPAR		1086	1099	1530.7510986328125
pepb32a5	b32.a1.a1	sp|Q14669-2|TRIPC_HUMAN	sp|Q14669-2|TRIPC_HUMAN Isoform 2 of E3 ubiquitin-protein ligase TRIP12 OS=Homo sapiens GN=TRIP12	SESPPAELPSLR		310	321	1282.6641845703125
pepb32a2	b32.a1.a1	sp|Q14669-2|TRIPC_HUMAN	sp|Q14669-2|TRIPC_HUMAN Isoform 2 of E3 ubiquitin-protein ligase TRIP12 OS=Homo sapiens GN=TRIP12	LPDYSSIEIMR		1998	2008	1323.6617431640625
pepb32a1	b32.a1.a1	sp|Q14669-2|TRIPC_HUMAN	sp|Q14669-2|TRIPC_HUMAN Isoform 2 of E3 ubiquitin-protein ligase TRIP12 OS=Homo sapiens GN=TRIP12	LFLQFVTGSPR		1946	1956	1264.705322265625
pepb32a6	b32.a1.a2	sp|Q14669-3|TRIPC_HUMAN	sp|Q14669-3|TRIPC_HUMAN Isoform 3 of E3 ubiquitin-protein ligase TRIP12 OS=Homo sapiens GN=TRIP12	SNRPNNNPGGSLR	S1:+42.01057	2	14	1424.6993408203125
pepb32a4	b32.a1.a2	sp|Q14669-3|TRIPC_HUMAN	sp|Q14669-3|TRIPC_HUMAN Isoform 3 of E3 ubiquitin-protein ligase TRIP12 OS=Homo sapiens GN=TRIP12	NTAGAQPQDDSIGGR		19	33	1486.6884765625
pepb32a3	b32.a1.a2	sp|Q14669-3|TRIPC_HUMAN	sp|Q14669-3|TRIPC_HUMAN Isoform 3 of E3 ubiquitin-protein ligase TRIP12 OS=Homo sapiens GN=TRIP12	LSTQSNSNNIEPAR		1101	1114	1530.7510986328125
pepb32a5	b32.a1.a2	sp|Q14669-3|TRIPC_HUMAN	sp|Q14669-3|TRIPC_HUMAN Isoform 3 of E3 ubiquitin-protein ligase TRIP12 OS=Homo sapiens GN=TRIP12	SESPPAELPSLR		352	363	1282.6641845703125
pepb32a2	b32.a1.a2	sp|Q14669-3|TRIPC_HUMAN	sp|Q14669-3|TRIPC_HUMAN Isoform 3 of E3 ubiquitin-protein ligase TRIP12 OS=Homo sapiens GN=TRIP12	LPDYSSIEIMR		2013	2023	1323.6617431640625
pepb32a1	b32.a1.a2	sp|Q14669-3|TRIPC_HUMAN	sp|Q14669-3|TRIPC_HUMAN Isoform 3 of E3 ubiquitin-protein ligase TRIP12 OS=Homo sapiens GN=TRIP12	LFLQFVTGSPR		1961	1971	1264.705322265625
pepb32a6	b32.a1.a3	sp|Q14669|TRIPC_HUMAN	sp|Q14669|TRIPC_HUMAN E3 ubiquitin-protein ligase TRIP12 OS=Homo sapiens GN=TRIP12 PE=1 SV=1	SNRPNNNPGGSLR	S1:+42.01057	2	14	1424.6993408203125
pepb32a4	b32.a1.a3	sp|Q14669|TRIPC_HUMAN	sp|Q14669|TRIPC_HUMAN E3 ubiquitin-protein ligase TRIP12 OS=Homo sapiens GN=TRIP12 PE=1 SV=1	NTAGAQPQDDSIGGR		19	33	1486.6884765625
pepb32a3	b32.a1.a3	sp|Q14669|TRIPC_HUMAN	sp|Q14669|TRIPC_HUMAN E3 ubiquitin-protein ligase TRIP12 OS=Homo sapiens GN=TRIP12 PE=1 SV=1	LSTQSNSNNIEPAR		1053	1066	1530.7510986328125
pepb32a5	b32.a1.a3	sp|Q14669|TRIPC_HUMAN	sp|Q14669|TRIPC_HUMAN E3 ubiquitin-protein ligase TRIP12 OS=Homo sapiens GN=TRIP12 PE=1 SV=1	SESPPAELPSLR		310	321	1282.6641845703125
pepb32a2	b32.a1.a3	sp|Q14669|TRIPC_HUMAN	sp|Q14669|TRIPC_HUMAN E3 ubiquitin-protein ligase TRIP12 OS=Homo sapiens GN=TRIP12 PE=1 SV=1	LPDYSSIEIMR		1965	1975	1323.6617431640625
pepb32a1	b32.a1.a3	sp|Q14669|TRIPC_HUMAN	sp|Q14669|TRIPC_HUMAN E3 ubiquitin-protein ligase TRIP12 OS=Homo sapiens GN=TRIP12 PE=1 SV=1	LFLQFVTGSPR		1913	1923	1264.705322265625
pepb33a2	b33.a1.a1	sp|Q8NE71|ABCF1_HUMAN	sp|Q8NE71|ABCF1_HUMAN ATP-binding cassette sub-family F member 1 OS=Homo sapiens GN=ABCF1 PE=1 SV=2	GAVIVVSHDAR		790	800	1123.622314453125
pepb33a1	b33.a1.a1	sp|Q8NE71|ABCF1_HUMAN	sp|Q8NE71|ABCF1_HUMAN ATP-binding cassette sub-family F member 1 OS=Homo sapiens GN=ABCF1 PE=1 SV=2	ADDPYAHLSK		246	255	1116.5323486328125
pepb33a3	b33.a1.a1	sp|Q8NE71|ABCF1_HUMAN	sp|Q8NE71|ABCF1_HUMAN ATP-binding cassette sub-family F member 1 OS=Homo sapiens GN=ABCF1 PE=1 SV=2	LQGQLEQGDDTAAER		397	411	1630.76708984375
pepb33a4	b33.a1.a1	sp|Q8NE71|ABCF1_HUMAN	sp|Q8NE71|ABCF1_HUMAN ATP-binding cassette sub-family F member 1 OS=Homo sapiens GN=ABCF1 PE=1 SV=2	NQDEESQEAPELLK		590	603	1629.7607421875
pepb33a6	b33.a1.a1	sp|Q8NE71|ABCF1_HUMAN	sp|Q8NE71|ABCF1_HUMAN ATP-binding cassette sub-family F member 1 OS=Homo sapiens GN=ABCF1 PE=1 SV=2	TFFEELAVEDK		40	50	1327.6419677734375
pepb33a5	b33.a1.a1	sp|Q8NE71|ABCF1_HUMAN	sp|Q8NE71|ABCF1_HUMAN ATP-binding cassette sub-family F member 1 OS=Homo sapiens GN=ABCF1 PE=1 SV=2	STLLLLLTGK		665	674	1058.682373046875
pepb34a4	b34.a1.a1	sp|O75475|PSIP1_HUMAN	sp|O75475|PSIP1_HUMAN PC4 and SFRS1-interacting protein OS=Homo sapiens GN=PSIP1 PE=1 SV=1	KDEEGQKEEDKPR		233	245	1587.7613525390625
pepb34a2	b34.a1.a1	sp|O75475|PSIP1_HUMAN	sp|O75475|PSIP1_HUMAN PC4 and SFRS1-interacting protein OS=Homo sapiens GN=PSIP1 PE=1 SV=1	FSSQQAATK		92	100	967.4848022460938
pepb34a5	b34.a1.a1	sp|O75475|PSIP1_HUMAN	sp|O75475|PSIP1_HUMAN PC4 and SFRS1-interacting protein OS=Homo sapiens GN=PSIP1 PE=1 SV=1	QSNASSDVEVEEK		101	113	1421.6395263671875
pepb34a3	b34.a1.a1	sp|O75475|PSIP1_HUMAN	sp|O75475|PSIP1_HUMAN PC4 and SFRS1-interacting protein OS=Homo sapiens GN=PSIP1 PE=1 SV=1	IDNLDVNR		365	372	958.4957275390625
pepb34a1	b34.a1.a1	sp|O75475|PSIP1_HUMAN	sp|O75475|PSIP1_HUMAN PC4 and SFRS1-interacting protein OS=Homo sapiens GN=PSIP1 PE=1 SV=1	DFKPGDLIF		4	12	1051.5462646484375
pepb35a1	b35.a1.a1	sp|O94913|PCF11_HUMAN	sp|O94913|PCF11_HUMAN Pre-mRNA cleavage complex 2 protein Pcf11 OS=Homo sapiens GN=PCF11 PE=1 SV=3	APHQVPVQSEK		268	278	1219.6434326171875
pepb35a2	b35.a1.a1	sp|O94913|PCF11_HUMAN	sp|O94913|PCF11_HUMAN Pre-mRNA cleavage complex 2 protein Pcf11 OS=Homo sapiens GN=PCF11 PE=1 SV=3	ASGHYFDEK		1185	1193	1053.4639892578125
pepb35a5	b35.a1.a1	sp|O94913|PCF11_HUMAN	sp|O94913|PCF11_HUMAN Pre-mRNA cleavage complex 2 protein Pcf11 OS=Homo sapiens GN=PCF11 PE=1 SV=3	YEDSDKPFVDSPASR		718	732	1712.776611328125
pepb35a4	b35.a1.a1	sp|O94913|PCF11_HUMAN	sp|O94913|PCF11_HUMAN Pre-mRNA cleavage complex 2 protein Pcf11 OS=Homo sapiens GN=PCF11 PE=1 SV=3	NLTQEQLIR		197	205	1114.6219482421875
pepb35a3	b35.a1.a1	sp|O94913|PCF11_HUMAN	sp|O94913|PCF11_HUMAN Pre-mRNA cleavage complex 2 protein Pcf11 OS=Homo sapiens GN=PCF11 PE=1 SV=3	EIVSLIEAQTAK		53	64	1301.7314453125
pepb36a2	b36.a1.a1	sp|Q15554-3|TERF2_HUMAN	sp|Q15554-3|TERF2_HUMAN Isoform 3 of Telomeric repeat-binding factor 2 OS=Homo sapiens GN=TERF2	HEPGLGGPAER		73	83	1119.5545654296875
pepb36a1	b36.a1.a1	sp|Q15554-3|TERF2_HUMAN	sp|Q15554-3|TERF2_HUMAN Isoform 3 of Telomeric repeat-binding factor 2 OS=Homo sapiens GN=TERF2	AAGAGTAGPASGPGVVR		2	18	1395.7342529296875
pepb36a3	b36.a1.a1	sp|Q15554-3|TERF2_HUMAN	sp|Q15554-3|TERF2_HUMAN Isoform 3 of Telomeric repeat-binding factor 2 OS=Homo sapiens GN=TERF2	QPAPGPVEKPPR	Q1:-17.02655	301	312	1255.6798095703125
pepb36a4	b36.a1.a1	sp|Q15554-3|TERF2_HUMAN	sp|Q15554-3|TERF2_HUMAN Isoform 3 of Telomeric repeat-binding factor 2 OS=Homo sapiens GN=TERF2	TLSGAQDSEAAFAK		336	349	1395.675048828125
pepb36a5	b36.a1.a1	sp|Q15554-3|TERF2_HUMAN	sp|Q15554-3|TERF2_HUMAN Isoform 3 of Telomeric repeat-binding factor 2 OS=Homo sapiens GN=TERF2	WTVEESEWVK		492	501	1292.6162109375
pepb37a4	b37.a1.a1	sp|Q96QC0|PP1RA_HUMAN	sp|Q96QC0|PP1RA_HUMAN Serine/threonine-protein phosphatase 1 regulatory subunit 10 OS=Homo sapiens GN=PPP1R10 PE=1 SV=1	SSEDEELRK		123	131	1092.5172119140625
pepb37a2	b37.a1.a1	sp|Q96QC0|PP1RA_HUMAN	sp|Q96QC0|PP1RA_HUMAN Serine/threonine-protein phosphatase 1 regulatory subunit 10 OS=Homo sapiens GN=PPP1R10 PE=1 SV=1	NASTVVVSDK		226	235	1019.5371704101562
pepb37a5	b37.a1.a1	sp|Q96QC0|PP1RA_HUMAN	sp|Q96QC0|PP1RA_HUMAN Serine/threonine-protein phosphatase 1 regulatory subunit 10 OS=Homo sapiens GN=PPP1R10 PE=1 SV=1	VPWVCPR	C5:+57.02146	459	465	913.4716796875
pepb37a3	b37.a1.a1	sp|Q96QC0|PP1RA_HUMAN	sp|Q96QC0|PP1RA_HUMAN Serine/threonine-protein phosphatase 1 regulatory subunit 10 OS=Homo sapiens GN=PPP1R10 PE=1 SV=1	PLVLPSPLVTPGSNSQER		466	483	1891.029052734375
pepb37a1	b37.a1.a1	sp|Q96QC0|PP1RA_HUMAN	sp|Q96QC0|PP1RA_HUMAN Serine/threonine-protein phosphatase 1 regulatory subunit 10 OS=Homo sapiens GN=PPP1R10 PE=1 SV=1	GILQELFLNK		492	501	1174.6834716796875
pepb38a3	b38.a1.a1	sp|P35659|DEK_HUMAN	sp|P35659|DEK_HUMAN Protein DEK OS=Homo sapiens GN=DEK PE=1 SV=1	KPPTDEELKETIK		318	330	1527.826904296875
pepb38a2	b38.a1.a1	sp|P35659|DEK_HUMAN	sp|P35659|DEK_HUMAN Protein DEK OS=Homo sapiens GN=DEK PE=1 SV=1	LTMQVSSLQR		66	75	1162.625244140625
pepb38a1	b38.a1.a1	sp|P35659|DEK_HUMAN	sp|P35659|DEK_HUMAN Protein DEK OS=Homo sapiens GN=DEK PE=1 SV=1	LLASANLEEVTMK	M12:+15.99491	332	344	1434.7513427734375
pepb38a5	b38.a1.a1	sp|P35659|DEK_HUMAN	sp|P35659|DEK_HUMAN Protein DEK OS=Homo sapiens GN=DEK PE=1 SV=1	SICEVLDLER	C3:+57.02146	159	168	1233.61474609375
pepb38a4	b38.a1.a1	sp|P35659|DEK_HUMAN	sp|P35659|DEK_HUMAN Protein DEK OS=Homo sapiens GN=DEK PE=1 SV=1	NVGQFSGFPFEK		126	137	1356.65869140625
pepb39a5	b39.a1.a1	sp|P35250|RFC2_HUMAN	sp|P35250|RFC2_HUMAN Replication factor C subunit 2 OS=Homo sapiens GN=RFC2 PE=1 SV=3	VCDEPHPLLVK	C2:+57.02146	254	264	1306.6827392578125
pepb39a3	b39.a1.a1	sp|P35250|RFC2_HUMAN	sp|P35250|RFC2_HUMAN Replication factor C subunit 2 OS=Homo sapiens GN=RFC2 PE=1 SV=3	LTDAQILTR		193	201	1030.589599609375
pepb39a1	b39.a1.a1	sp|P35250|RFC2_HUMAN	sp|P35250|RFC2_HUMAN Replication factor C subunit 2 OS=Homo sapiens GN=RFC2 PE=1 SV=3	DAMLELNASNDR		100	111	1348.6165771484375
pepb39a4	b39.a1.a1	sp|P35250|RFC2_HUMAN	sp|P35250|RFC2_HUMAN Replication factor C subunit 2 OS=Homo sapiens GN=RFC2 PE=1 SV=3	TFQMAEYLK		305	313	1130.5555419921875
pepb39a2	b39.a1.a1	sp|P35250|RFC2_HUMAN	sp|P35250|RFC2_HUMAN Replication factor C subunit 2 OS=Homo sapiens GN=RFC2 PE=1 SV=3	IIILDEADSMTDGAQQALR		137	155	2060.032958984375
pepb40a2	b40.a1.a1	sp|Q9UDT6-2|CLIP2_HUMAN	sp|Q9UDT6-2|CLIP2_HUMAN Isoform 2 of CAP-Gly domain-containing linker protein 2 OS=Homo sapiens GN=CLIP2	ATLNSGPGAQQK		598	609	1171.6070556640625
pepb40a4	b40.a1.a1	sp|Q9UDT6-2|CLIP2_HUMAN	sp|Q9UDT6-2|CLIP2_HUMAN Isoform 2 of CAP-Gly domain-containing linker protein 2 OS=Homo sapiens GN=CLIP2	TSTGSASSSAAVAASSK		23	39	1469.708251953125
pepb40a1	b40.a1.a1	sp|Q9UDT6-2|CLIP2_HUMAN	sp|Q9UDT6-2|CLIP2_HUMAN Isoform 2 of CAP-Gly domain-containing linker protein 2 OS=Homo sapiens GN=CLIP2	AQLEVQASQHR		670	680	1266.6552734375
pepb40a3	b40.a1.a1	sp|Q9UDT6-2|CLIP2_HUMAN	sp|Q9UDT6-2|CLIP2_HUMAN Isoform 2 of CAP-Gly domain-containing linker protein 2 OS=Homo sapiens GN=CLIP2	TGNESGSNLSDSGSVK		198	213	1538.693359375
pepb40a2	b40.a1.a2	sp|Q9UDT6|CLIP2_HUMAN	sp|Q9UDT6|CLIP2_HUMAN CAP-Gly domain-containing linker protein 2 OS=Homo sapiens GN=CLIP2 PE=1 SV=1	ATLNSGPGAQQK		633	644	1171.6070556640625
pepb40a4	b40.a1.a2	sp|Q9UDT6|CLIP2_HUMAN	sp|Q9UDT6|CLIP2_HUMAN CAP-Gly domain-containing linker protein 2 OS=Homo sapiens GN=CLIP2 PE=1 SV=1	TSTGSASSSAAVAASSK		23	39	1469.708251953125
pepb40a1	b40.a1.a2	sp|Q9UDT6|CLIP2_HUMAN	sp|Q9UDT6|CLIP2_HUMAN CAP-Gly domain-containing linker protein 2 OS=Homo sapiens GN=CLIP2 PE=1 SV=1	AQLEVQASQHR		705	715	1266.6552734375
pepb40a3	b40.a1.a2	sp|Q9UDT6|CLIP2_HUMAN	sp|Q9UDT6|CLIP2_HUMAN CAP-Gly domain-containing linker protein 2 OS=Homo sapiens GN=CLIP2 PE=1 SV=1	TGNESGSNLSDSGSVK		198	213	1538.693359375
pepb41a4	b41.a1.a1	sp|Q13111|CAF1A_HUMAN	sp|Q13111|CAF1A_HUMAN Chromatin assembly factor 1 subunit A OS=Homo sapiens GN=CHAF1A PE=1 SV=2	SGPTHVSTR		520	528	941.4802856445312
pepb41a3	b41.a1.a1	sp|Q13111|CAF1A_HUMAN	sp|Q13111|CAF1A_HUMAN Chromatin assembly factor 1 subunit A OS=Homo sapiens GN=CHAF1A PE=1 SV=2	GLLSNHTGSPR		764	774	1138.5968017578125
pepb41a2	b41.a1.a1	sp|Q13111|CAF1A_HUMAN	sp|Q13111|CAF1A_HUMAN Chromatin assembly factor 1 subunit A OS=Homo sapiens GN=CHAF1A PE=1 SV=2	EDTGDQQGLLK		152	162	1203.5855712890625
pepb41a1	b41.a1.a1	sp|Q13111|CAF1A_HUMAN	sp|Q13111|CAF1A_HUMAN Chromatin assembly factor 1 subunit A OS=Homo sapiens GN=CHAF1A PE=1 SV=2	EDSGSVPSTGPSQGTPISLK		851	870	1943.9560546875
pepb42a1	b42.a1.a1	sp|P40938-2|RFC3_HUMAN	sp|P40938-2|RFC3_HUMAN Isoform 2 of Replication factor C subunit 3 OS=Homo sapiens GN=RFC3	IEHQTITTPSK		69	79	1254.6693115234375
pepb42a2	b42.a1.a1	sp|P40938-2|RFC3_HUMAN	sp|P40938-2|RFC3_HUMAN Isoform 2 of Replication factor C subunit 3 OS=Homo sapiens GN=RFC3	TVAQSQQLETNSQR		114	127	1589.7882080078125
pepb42a3	b42.a1.a1	sp|P40938-2|RFC3_HUMAN	sp|P40938-2|RFC3_HUMAN Isoform 2 of Replication factor C subunit 3 OS=Homo sapiens GN=RFC3	VVLLTEVDK		131	139	1015.6038208007812
pepb42a4	b42.a1.a1	sp|P40938-2|RFC3_HUMAN	sp|P40938-2|RFC3_HUMAN Isoform 2 of Replication factor C subunit 3 OS=Homo sapiens GN=RFC3	VVIQEMLK		106	113	959.559814453125
pepb42a1	b42.a1.a2	sp|P40938|RFC3_HUMAN	sp|P40938|RFC3_HUMAN Replication factor C subunit 3 OS=Homo sapiens GN=RFC3 PE=1 SV=2	IEHQTITTPSK		69	79	1254.6693115234375
pepb42a2	b42.a1.a2	sp|P40938|RFC3_HUMAN	sp|P40938|RFC3_HUMAN Replication factor C subunit 3 OS=Homo sapiens GN=RFC3 PE=1 SV=2	TVAQSQQLETNSQR		114	127	1589.7882080078125
pepb42a3	b42.a1.a2	sp|P40938|RFC3_HUMAN	sp|P40938|RFC3_HUMAN Replication factor C subunit 3 OS=Homo sapiens GN=RFC3 PE=1 SV=2	VVLLTEVDK		131	139	1015.6038208007812
pepb42a4	b42.a1.a2	sp|P40938|RFC3_HUMAN	sp|P40938|RFC3_HUMAN Replication factor C subunit 3 OS=Homo sapiens GN=RFC3 PE=1 SV=2	VVIQEMLK		106	113	959.559814453125
pepb43a4	b43.a1.a1	sp|Q15428|SF3A2_HUMAN	sp|Q15428|SF3A2_HUMAN Splicing factor 3A subunit 2 OS=Homo sapiens GN=SF3A2 PE=1 SV=2	NHLGSYECK	C8:+57.02146	49	57	1107.4892578125
pepb43a2	b43.a1.a1	sp|Q15428|SF3A2_HUMAN	sp|Q15428|SF3A2_HUMAN Splicing factor 3A subunit 2 OS=Homo sapiens GN=SF3A2 PE=1 SV=2	FMSAYEQR		151	158	1031.4619140625
pepb43a3	b43.a1.a1	sp|Q15428|SF3A2_HUMAN	sp|Q15428|SF3A2_HUMAN Splicing factor 3A subunit 2 OS=Homo sapiens GN=SF3A2 PE=1 SV=2	MEKPPAPPSLPAGPPGVK	M1:+15.99491	214	231	1785.9571533203125
pepb43a1	b43.a1.a1	sp|Q15428|SF3A2_HUMAN	sp|Q15428|SF3A2_HUMAN Splicing factor 3A subunit 2 OS=Homo sapiens GN=SF3A2 PE=1 SV=2	AAEPYETIAFK		172	182	1239.6259765625
pepb44a3	b44.a1.a1	sp|P54727|RD23B_HUMAN	sp|P54727|RD23B_HUMAN UV excision repair protein RAD23 homolog B OS=Homo sapiens GN=RAD23B PE=1 SV=1	TLQQQTFK		7	14	993.5368041992188
pepb44a4	b44.a1.a1	sp|P54727|RD23B_HUMAN	sp|P54727|RD23B_HUMAN UV excision repair protein RAD23 homolog B OS=Homo sapiens GN=RAD23B PE=1 SV=1	YIQVTPQEK		359	367	1105.5892333984375
pepb44a1	b44.a1.a1	sp|P54727|RD23B_HUMAN	sp|P54727|RD23B_HUMAN UV excision repair protein RAD23 homolog B OS=Homo sapiens GN=RAD23B PE=1 SV=1	IDIDPEETVK		15	24	1158.58935546875
pepb44a2	b44.a1.a1	sp|P54727|RD23B_HUMAN	sp|P54727|RD23B_HUMAN UV excision repair protein RAD23 homolog B OS=Homo sapiens GN=RAD23B PE=1 SV=1	NFVVVMVTKPK		68	78	1261.734130859375
pepb45a1	b45.a1.a1	sp|O75533|SF3B1_HUMAN	sp|O75533|SF3B1_HUMAN Splicing factor 3B subunit 1 OS=Homo sapiens GN=SF3B1 PE=1 SV=3	GSETPGATPGSK		241	252	1088.5223388671875
pepb45a2	b45.a1.a1	sp|O75533|SF3B1_HUMAN	sp|O75533|SF3B1_HUMAN Splicing factor 3B subunit 1 OS=Homo sapiens GN=SF3B1 PE=1 SV=3	IVDDLKDEAEQYR		853	865	1593.77587890625
pepb45a4	b45.a1.a1	sp|O75533|SF3B1_HUMAN	sp|O75533|SF3B1_HUMAN Splicing factor 3B subunit 1 OS=Homo sapiens GN=SF3B1 PE=1 SV=3	VQENCIDLVGR	C5:+57.02146	1031	1041	1302.6474609375
pepb45a3	b45.a1.a1	sp|O75533|SF3B1_HUMAN	sp|O75533|SF3B1_HUMAN Splicing factor 3B subunit 1 OS=Homo sapiens GN=SF3B1 PE=1 SV=3	VPELNVQNGVLK		1138	1149	1309.7479248046875
pepb46a2	b46.a1.a1	sp|Q15233-2|NONO_HUMAN	sp|Q15233-2|NONO_HUMAN Isoform 2 of Non-POU domain-containing octamer-binding protein OS=Homo sapiens GN=NONO	MEELHNQEVQK		237	247	1384.6529541015625
pepb46a4	b46.a1.a1	sp|Q15233-2|NONO_HUMAN	sp|Q15233-2|NONO_HUMAN Isoform 2 of Non-POU domain-containing octamer-binding protein OS=Homo sapiens GN=NONO	VELDNMPLR		38	46	1086.5616455078125
pepb46a3	b46.a1.a1	sp|Q15233-2|NONO_HUMAN	sp|Q15233-2|NONO_HUMAN Isoform 2 of Non-POU domain-containing octamer-binding protein OS=Homo sapiens GN=NONO	PVTVEPMDQLDDEEGLPEK	M7:+15.99491	132	150	2156.99072265625
pepb46a1	b46.a1.a1	sp|Q15233-2|NONO_HUMAN	sp|Q15233-2|NONO_HUMAN Isoform 2 of Non-POU domain-containing octamer-binding protein OS=Homo sapiens GN=NONO	FAQPGSFEYEYAMR	M13:+15.99491	168	181	1711.7425537109375
pepb46a2	b46.a1.a2	sp|Q15233|NONO_HUMAN	sp|Q15233|NONO_HUMAN Non-POU domain-containing octamer-binding protein OS=Homo sapiens GN=NONO PE=1 SV=4	MEELHNQEVQK		326	336	1384.6529541015625
pepb46a4	b46.a1.a2	sp|Q15233|NONO_HUMAN	sp|Q15233|NONO_HUMAN Non-POU domain-containing octamer-binding protein OS=Homo sapiens GN=NONO PE=1 SV=4	VELDNMPLR		127	135	1086.5616455078125
pepb46a3	b46.a1.a2	sp|Q15233|NONO_HUMAN	sp|Q15233|NONO_HUMAN Non-POU domain-containing octamer-binding protein OS=Homo sapiens GN=NONO PE=1 SV=4	PVTVEPMDQLDDEEGLPEK	M7:+15.99491	221	239	2156.99072265625
pepb46a1	b46.a1.a2	sp|Q15233|NONO_HUMAN	sp|Q15233|NONO_HUMAN Non-POU domain-containing octamer-binding protein OS=Homo sapiens GN=NONO PE=1 SV=4	FAQPGSFEYEYAMR	M13:+15.99491	257	270	1711.7425537109375
pepb47a1	b47.a1.a1	sp|O15160-2|RPAC1_HUMAN	sp|O15160-2|RPAC1_HUMAN Isoform 2 of DNA-directed RNA polymerases I and III subunit RPAC1 OS=Homo sapiens GN=POLR1C	AASQAVEEMR	M9:+15.99491 A1:+42.01057	2	11	1149.5208740234375
pepb47a4	b47.a1.a1	sp|O15160-2|RPAC1_HUMAN	sp|O15160-2|RPAC1_HUMAN Isoform 2 of DNA-directed RNA polymerases I and III subunit RPAC1 OS=Homo sapiens GN=POLR1C	VVLGEFGVR		14	22	975.5626220703125
pepb47a2	b47.a1.a1	sp|O15160-2|RPAC1_HUMAN	sp|O15160-2|RPAC1_HUMAN Isoform 2 of DNA-directed RNA polymerases I and III subunit RPAC1 OS=Homo sapiens GN=POLR1C	NQGDEEGTEIDTLQFR		126	141	1851.8360595703125
pepb47a3	b47.a1.a1	sp|O15160-2|RPAC1_HUMAN	sp|O15160-2|RPAC1_HUMAN Isoform 2 of DNA-directed RNA polymerases I and III subunit RPAC1 OS=Homo sapiens GN=POLR1C	VLVYNNTSIVQDEILAHR		92	109	2084.114013671875
pepb47a1	b47.a1.a2	sp|O15160|RPAC1_HUMAN	sp|O15160|RPAC1_HUMAN DNA-directed RNA polymerases I and III subunit RPAC1 OS=Homo sapiens GN=POLR1C PE=1 SV=1	AASQAVEEMR	M9:+15.99491 A1:+42.01057	2	11	1149.5208740234375
pepb47a4	b47.a1.a2	sp|O15160|RPAC1_HUMAN	sp|O15160|RPAC1_HUMAN DNA-directed RNA polymerases I and III subunit RPAC1 OS=Homo sapiens GN=POLR1C PE=1 SV=1	VVLGEFGVR		14	22	975.5626220703125
pepb47a2	b47.a1.a2	sp|O15160|RPAC1_HUMAN	sp|O15160|RPAC1_HUMAN DNA-directed RNA polymerases I and III subunit RPAC1 OS=Homo sapiens GN=POLR1C PE=1 SV=1	NQGDEEGTEIDTLQFR		126	141	1851.8360595703125
pepb47a3	b47.a1.a2	sp|O15160|RPAC1_HUMAN	sp|O15160|RPAC1_HUMAN DNA-directed RNA polymerases I and III subunit RPAC1 OS=Homo sapiens GN=POLR1C PE=1 SV=1	VLVYNNTSIVQDEILAHR		92	109	2084.114013671875
pepb47a1	b47.a1.a3	tr|E7EQB9|E7EQB9_HUMAN	tr|E7EQB9|E7EQB9_HUMAN DNA-directed RNA polymerases I and III subunit RPAC1 OS=Homo sapiens GN=POLR1C PE=2 SV=1	AASQAVEEMR	M9:+15.99491 A1:+42.01057	2	11	1149.5208740234375
pepb47a4	b47.a1.a3	tr|E7EQB9|E7EQB9_HUMAN	tr|E7EQB9|E7EQB9_HUMAN DNA-directed RNA polymerases I and III subunit RPAC1 OS=Homo sapiens GN=POLR1C PE=2 SV=1	VVLGEFGVR		14	22	975.5626220703125
pepb47a2	b47.a1.a3	tr|E7EQB9|E7EQB9_HUMAN	tr|E7EQB9|E7EQB9_HUMAN DNA-directed RNA polymerases I and III subunit RPAC1 OS=Homo sapiens GN=POLR1C PE=2 SV=1	NQGDEEGTEIDTLQFR		126	141	1851.8360595703125
pepb47a3	b47.a1.a3	tr|E7EQB9|E7EQB9_HUMAN	tr|E7EQB9|E7EQB9_HUMAN DNA-directed RNA polymerases I and III subunit RPAC1 OS=Homo sapiens GN=POLR1C PE=2 SV=1	VLVYNNTSIVQDEILAHR		92	109	2084.114013671875
pepb48a1	b48.a1.a1	sp|P40937-2|RFC5_HUMAN	sp|P40937-2|RFC5_HUMAN Isoform 2 of Replication factor C subunit 5 OS=Homo sapiens GN=RFC5	ALVTLSSGDMR	M10:+15.99491	183	193	1165.588623046875
pepb48a3	b48.a1.a1	sp|P40937-2|RFC5_HUMAN	sp|P40937-2|RFC5_HUMAN Isoform 2 of Replication factor C subunit 5 OS=Homo sapiens GN=RFC5	GPILSFASTR		82	91	1048.5789794921875
pepb48a4	b48.a1.a1	sp|P40937-2|RFC5_HUMAN	sp|P40937-2|RFC5_HUMAN Isoform 2 of Replication factor C subunit 5 OS=Homo sapiens GN=RFC5	LPHLLLYGPPGTGK		32	45	1462.842041015625
pepb48a2	b48.a1.a1	sp|P40937-2|RFC5_HUMAN	sp|P40937-2|RFC5_HUMAN Isoform 2 of Replication factor C subunit 5 OS=Homo sapiens GN=RFC5	FGPLTPELMVPR		153	164	1356.7347412109375
pepb48a1	b48.a1.a2	sp|P40937|RFC5_HUMAN	sp|P40937|RFC5_HUMAN Replication factor C subunit 5 OS=Homo sapiens GN=RFC5 PE=1 SV=1	ALVTLSSGDMR	M10:+15.99491	204	214	1165.588623046875
pepb48a3	b48.a1.a2	sp|P40937|RFC5_HUMAN	sp|P40937|RFC5_HUMAN Replication factor C subunit 5 OS=Homo sapiens GN=RFC5 PE=1 SV=1	GPILSFASTR		103	112	1048.5789794921875
pepb48a4	b48.a1.a2	sp|P40937|RFC5_HUMAN	sp|P40937|RFC5_HUMAN Replication factor C subunit 5 OS=Homo sapiens GN=RFC5 PE=1 SV=1	LPHLLLYGPPGTGK		53	66	1462.842041015625
pepb48a2	b48.a1.a2	sp|P40937|RFC5_HUMAN	sp|P40937|RFC5_HUMAN Replication factor C subunit 5 OS=Homo sapiens GN=RFC5 PE=1 SV=1	FGPLTPELMVPR		174	185	1356.7347412109375
pepb49a3	b49.a1.a1	sp|P35249|RFC4_HUMAN	sp|P35249|RFC4_HUMAN Replication factor C subunit 4 OS=Homo sapiens GN=RFC4 PE=1 SV=2	TSTILAAAR		85	93	903.5261840820312
pepb49a1	b49.a1.a1	sp|P35249|RFC4_HUMAN	sp|P35249|RFC4_HUMAN Replication factor C subunit 4 OS=Homo sapiens GN=RFC4 PE=1 SV=2	AITFLQSATR		241	250	1107.6160888671875
pepb49a4	b49.a1.a1	sp|P35249|RFC4_HUMAN	sp|P35249|RFC4_HUMAN Replication factor C subunit 4 OS=Homo sapiens GN=RFC4 PE=1 SV=2	VITDIAGVIPAEK		261	273	1325.7679443359375
pepb49a2	b49.a1.a1	sp|P35249|RFC4_HUMAN	sp|P35249|RFC4_HUMAN Replication factor C subunit 4 OS=Homo sapiens GN=RFC4 PE=1 SV=2	SLEGADLPNLLFYGPPGTGK		65	84	2046.0546875
pepb50a2	b50.a1.a1	sp|Q16531|DDB1_HUMAN	sp|Q16531|DDB1_HUMAN DNA damage-binding protein 1 OS=Homo sapiens GN=DDB1 PE=1 SV=1	GAVYSMVEFNGK	M6:+15.99491	868	879	1317.61474609375
pepb50a4	b50.a1.a1	sp|Q16531|DDB1_HUMAN	sp|Q16531|DDB1_HUMAN DNA damage-binding protein 1 OS=Homo sapiens GN=DDB1 PE=1 SV=1	IVVFQYSDGK		848	857	1155.6048583984375
pepb50a1	b50.a1.a1	sp|Q16531|DDB1_HUMAN	sp|Q16531|DDB1_HUMAN DNA damage-binding protein 1 OS=Homo sapiens GN=DDB1 PE=1 SV=1	EMLGGEIIPR		580	589	1114.5928955078125
pepb50a3	b50.a1.a1	sp|Q16531|DDB1_HUMAN	sp|Q16531|DDB1_HUMAN DNA damage-binding protein 1 OS=Homo sapiens GN=DDB1 PE=1 SV=1	GDFILVGDLMR		918	928	1235.645751953125
pepb50a2	b50.a1.a2	tr|F5GY55|F5GY55_HUMAN	tr|F5GY55|F5GY55_HUMAN DNA damage-binding protein 1 OS=Homo sapiens GN=DDB1 PE=2 SV=1	GAVYSMVEFNGK	M6:+15.99491	868	879	1317.61474609375
pepb50a4	b50.a1.a2	tr|F5GY55|F5GY55_HUMAN	tr|F5GY55|F5GY55_HUMAN DNA damage-binding protein 1 OS=Homo sapiens GN=DDB1 PE=2 SV=1	IVVFQYSDGK		848	857	1155.6048583984375
pepb50a1	b50.a1.a2	tr|F5GY55|F5GY55_HUMAN	tr|F5GY55|F5GY55_HUMAN DNA damage-binding protein 1 OS=Homo sapiens GN=DDB1 PE=2 SV=1	EMLGGEIIPR		580	589	1114.5928955078125
pepb50a3	b50.a1.a2	tr|F5GY55|F5GY55_HUMAN	tr|F5GY55|F5GY55_HUMAN DNA damage-binding protein 1 OS=Homo sapiens GN=DDB1 PE=2 SV=1	GDFILVGDLMR		918	928	1235.645751953125
pepb51a3	b51.a1.a1	sp|P41208|CETN2_HUMAN	sp|P41208|CETN2_HUMAN Centrin-2 OS=Homo sapiens GN=CETN2 PE=1 SV=1	MISEIDKEGTGK		72	83	1307.651611328125
pepb51a1	b51.a1.a1	sp|P41208|CETN2_HUMAN	sp|P41208|CETN2_HUMAN Centrin-2 OS=Homo sapiens GN=CETN2 PE=1 SV=1	DGDGEVSEQEFLR		152	164	1480.655517578125
pepb51a2	b51.a1.a1	sp|P41208|CETN2_HUMAN	sp|P41208|CETN2_HUMAN Centrin-2 OS=Homo sapiens GN=CETN2 PE=1 SV=1	EAFDLFDADGTGTIDVK		35	51	1813.8494873046875
pepb51a4	b51.a1.a1	sp|P41208|CETN2_HUMAN	sp|P41208|CETN2_HUMAN Centrin-2 OS=Homo sapiens GN=CETN2 PE=1 SV=1	MNFGDFLTVMTQK	M1:+15.99491	84	96	1547.7237548828125
pepb52a2	b52.a1.a1	sp|Q9NRL2-2|BAZ1A_HUMAN	sp|Q9NRL2-2|BAZ1A_HUMAN Isoform 2 of Bromodomain adjacent to zinc finger domain protein 1A OS=Homo sapiens GN=BAZ1A	EKADALEAK		330	338	974.5156860351562
pepb52a1	b52.a1.a1	sp|Q9NRL2-2|BAZ1A_HUMAN	sp|Q9NRL2-2|BAZ1A_HUMAN Isoform 2 of Bromodomain adjacent to zinc finger domain protein 1A OS=Homo sapiens GN=BAZ1A	APLDASDSGR		1066	1075	988.4697875976562
pepb52a3	b52.a1.a1	sp|Q9NRL2-2|BAZ1A_HUMAN	sp|Q9NRL2-2|BAZ1A_HUMAN Isoform 2 of Bromodomain adjacent to zinc finger domain protein 1A OS=Homo sapiens GN=BAZ1A	PSSFQNNVQSQDPQVSTK		809	826	1990.9468994140625
pepb52a2	b52.a1.a2	sp|Q9NRL2|BAZ1A_HUMAN	sp|Q9NRL2|BAZ1A_HUMAN Bromodomain adjacent to zinc finger domain protein 1A OS=Homo sapiens GN=BAZ1A PE=1 SV=2	EKADALEAK		330	338	974.5156860351562
pepb52a1	b52.a1.a2	sp|Q9NRL2|BAZ1A_HUMAN	sp|Q9NRL2|BAZ1A_HUMAN Bromodomain adjacent to zinc finger domain protein 1A OS=Homo sapiens GN=BAZ1A PE=1 SV=2	APLDASDSGR		1098	1107	988.4697875976562
pepb52a3	b52.a1.a2	sp|Q9NRL2|BAZ1A_HUMAN	sp|Q9NRL2|BAZ1A_HUMAN Bromodomain adjacent to zinc finger domain protein 1A OS=Homo sapiens GN=BAZ1A PE=1 SV=2	PSSFQNNVQSQDPQVSTK		841	858	1990.9468994140625
pepb53a3	b53.a1.a1	sp|O43663-3|PRC1_HUMAN	sp|O43663-3|PRC1_HUMAN Isoform 3 of Protein regulator of cytokinesis 1 OS=Homo sapiens GN=PRC1	SQNEAVCEGLR	C7:+57.02146	189	199	1262.579833984375
pepb53a1	b53.a1.a1	sp|O43663-3|PRC1_HUMAN	sp|O43663-3|PRC1_HUMAN Isoform 3 of Protein regulator of cytokinesis 1 OS=Homo sapiens GN=PRC1	EAVATIMSGSK		217	227	1093.55615234375
pepb53a2	b53.a1.a1	sp|O43663-3|PRC1_HUMAN	sp|O43663-3|PRC1_HUMAN Isoform 3 of Protein regulator of cytokinesis 1 OS=Homo sapiens GN=PRC1	IELWEQEHSK		369	378	1298.637939453125
pepb53a3	b53.a1.a2	sp|O43663|PRC1_HUMAN	sp|O43663|PRC1_HUMAN Protein regulator of cytokinesis 1 OS=Homo sapiens GN=PRC1 PE=1 SV=2	SQNEAVCEGLR	C7:+57.02146	230	240	1262.579833984375
pepb53a1	b53.a1.a2	sp|O43663|PRC1_HUMAN	sp|O43663|PRC1_HUMAN Protein regulator of cytokinesis 1 OS=Homo sapiens GN=PRC1 PE=1 SV=2	EAVATIMSGSK		258	268	1093.55615234375
pepb53a2	b53.a1.a2	sp|O43663|PRC1_HUMAN	sp|O43663|PRC1_HUMAN Protein regulator of cytokinesis 1 OS=Homo sapiens GN=PRC1 PE=1 SV=2	IELWEQEHSK		410	419	1298.637939453125
pepb53a3	b53.a1.a3	tr|F8W9B5|F8W9B5_HUMAN	tr|F8W9B5|F8W9B5_HUMAN Protein regulator of cytokinesis 1 OS=Homo sapiens GN=PRC1 PE=2 SV=1	SQNEAVCEGLR	C7:+57.02146	230	240	1262.579833984375
pepb53a1	b53.a1.a3	tr|F8W9B5|F8W9B5_HUMAN	tr|F8W9B5|F8W9B5_HUMAN Protein regulator of cytokinesis 1 OS=Homo sapiens GN=PRC1 PE=2 SV=1	EAVATIMSGSK		258	268	1093.55615234375
pepb53a2	b53.a1.a3	tr|F8W9B5|F8W9B5_HUMAN	tr|F8W9B5|F8W9B5_HUMAN Protein regulator of cytokinesis 1 OS=Homo sapiens GN=PRC1 PE=2 SV=1	IELWEQEHSK		410	419	1298.637939453125
pepb53a3	b53.a1.a4	tr|H9KV59|H9KV59_HUMAN	tr|H9KV59|H9KV59_HUMAN Protein regulator of cytokinesis 1 OS=Homo sapiens GN=PRC1 PE=2 SV=1	SQNEAVCEGLR	C7:+57.02146	230	240	1262.579833984375
pepb53a1	b53.a1.a4	tr|H9KV59|H9KV59_HUMAN	tr|H9KV59|H9KV59_HUMAN Protein regulator of cytokinesis 1 OS=Homo sapiens GN=PRC1 PE=2 SV=1	EAVATIMSGSK		258	268	1093.55615234375
pepb53a2	b53.a1.a4	tr|H9KV59|H9KV59_HUMAN	tr|H9KV59|H9KV59_HUMAN Protein regulator of cytokinesis 1 OS=Homo sapiens GN=PRC1 PE=2 SV=1	IELWEQEHSK		410	419	1298.637939453125
pepb54a2	b54.a1.a1	sp|Q8NI36|WDR36_HUMAN	sp|Q8NI36|WDR36_HUMAN WD repeat-containing protein 36 OS=Homo sapiens GN=WDR36 PE=1 SV=1	YAAPEQNNDPQQSK		801	814	1589.719482421875
pepb54a1	b54.a1.a1	sp|Q8NI36|WDR36_HUMAN	sp|Q8NI36|WDR36_HUMAN WD repeat-containing protein 36 OS=Homo sapiens GN=WDR36 PE=1 SV=1	SLGHGLINK		417	425	938.5421752929688
pepb54a3	b54.a1.a1	sp|Q8NI36|WDR36_HUMAN	sp|Q8NI36|WDR36_HUMAN WD repeat-containing protein 36 OS=Homo sapiens GN=WDR36 PE=1 SV=1	YDTALNLLK		840	848	1050.5833740234375
pepb55a3	b55.a1.a1	sp|Q04837|SSBP_HUMAN	sp|Q04837|SSBP_HUMAN Single-stranded DNA-binding protein, mitochondrial OS=Homo sapiens GN=SSBP1 PE=1 SV=1	VGQDPVLR		39	46	883.5
pepb55a1	b55.a1.a1	sp|Q04837|SSBP_HUMAN	sp|Q04837|SSBP_HUMAN Single-stranded DNA-binding protein, mitochondrial OS=Homo sapiens GN=SSBP1 PE=1 SV=1	DVAYQYVK		96	103	985.4993286132812
pepb55a2	b55.a1.a1	sp|Q04837|SSBP_HUMAN	sp|Q04837|SSBP_HUMAN Single-stranded DNA-binding protein, mitochondrial OS=Homo sapiens GN=SSBP1 PE=1 SV=1	SGDSEVYQLGDVSQK		67	81	1611.7501220703125
pepb55a3	b55.a1.a2	tr|C9K0U8|C9K0U8_HUMAN	tr|C9K0U8|C9K0U8_HUMAN Single-stranded DNA-binding protein (Fragment) OS=Homo sapiens GN=SSBP1 PE=2 SV=1	VGQDPVLR		39	46	883.5
pepb55a1	b55.a1.a2	tr|C9K0U8|C9K0U8_HUMAN	tr|C9K0U8|C9K0U8_HUMAN Single-stranded DNA-binding protein (Fragment) OS=Homo sapiens GN=SSBP1 PE=2 SV=1	DVAYQYVK		96	103	985.4993286132812
pepb55a2	b55.a1.a2	tr|C9K0U8|C9K0U8_HUMAN	tr|C9K0U8|C9K0U8_HUMAN Single-stranded DNA-binding protein (Fragment) OS=Homo sapiens GN=SSBP1 PE=2 SV=1	SGDSEVYQLGDVSQK		67	81	1611.7501220703125
pepb55a3	b55.a1.a3	tr|E7EUY5|E7EUY5_HUMAN	tr|E7EUY5|E7EUY5_HUMAN Single-stranded DNA-binding protein (Fragment) OS=Homo sapiens GN=SSBP1 PE=2 SV=1	VGQDPVLR		39	46	883.5
pepb55a1	b55.a1.a3	tr|E7EUY5|E7EUY5_HUMAN	tr|E7EUY5|E7EUY5_HUMAN Single-stranded DNA-binding protein (Fragment) OS=Homo sapiens GN=SSBP1 PE=2 SV=1	DVAYQYVK		96	103	985.4993286132812
pepb55a2	b55.a1.a3	tr|E7EUY5|E7EUY5_HUMAN	tr|E7EUY5|E7EUY5_HUMAN Single-stranded DNA-binding protein (Fragment) OS=Homo sapiens GN=SSBP1 PE=2 SV=1	SGDSEVYQLGDVSQK		67	81	1611.7501220703125
pepb56a1	b56.a1.a1	sp|Q13435|SF3B2_HUMAN	sp|Q13435|SF3B2_HUMAN Splicing factor 3B subunit 2 OS=Homo sapiens GN=SF3B2 PE=1 SV=2	AAVLLEQER		184	192	1028.5738525390625
pepb56a3	b56.a1.a1	sp|Q13435|SF3B2_HUMAN	sp|Q13435|SF3B2_HUMAN Splicing factor 3B subunit 2 OS=Homo sapiens GN=SF3B2 PE=1 SV=2	VGEPVALSEEER		135	146	1314.654052734375
pepb56a2	b56.a1.a1	sp|Q13435|SF3B2_HUMAN	sp|Q13435|SF3B2_HUMAN Splicing factor 3B subunit 2 OS=Homo sapiens GN=SF3B2 PE=1 SV=2	LAEIGAPIQGNR		36	47	1238.685546875
pepb56a1	b56.a1.a2	tr|E9PJ04|E9PJ04_HUMAN	tr|E9PJ04|E9PJ04_HUMAN Splicing factor 3B subunit 2 (Fragment) OS=Homo sapiens GN=SF3B2 PE=2 SV=1	AAVLLEQER		183	191	1028.5738525390625
pepb56a3	b56.a1.a2	tr|E9PJ04|E9PJ04_HUMAN	tr|E9PJ04|E9PJ04_HUMAN Splicing factor 3B subunit 2 (Fragment) OS=Homo sapiens GN=SF3B2 PE=2 SV=1	VGEPVALSEEER		135	146	1314.654052734375
pepb56a2	b56.a1.a2	tr|E9PJ04|E9PJ04_HUMAN	tr|E9PJ04|E9PJ04_HUMAN Splicing factor 3B subunit 2 (Fragment) OS=Homo sapiens GN=SF3B2 PE=2 SV=1	LAEIGAPIQGNR		36	47	1238.685546875
pepb56a1	b56.a1.a3	tr|E9PJT3|E9PJT3_HUMAN	tr|E9PJT3|E9PJT3_HUMAN Splicing factor 3B subunit 2 (Fragment) OS=Homo sapiens GN=SF3B2 PE=2 SV=1	AAVLLEQER		183	191	1028.5738525390625
pepb56a3	b56.a1.a3	tr|E9PJT3|E9PJT3_HUMAN	tr|E9PJT3|E9PJT3_HUMAN Splicing factor 3B subunit 2 (Fragment) OS=Homo sapiens GN=SF3B2 PE=2 SV=1	VGEPVALSEEER		135	146	1314.654052734375
pepb56a2	b56.a1.a3	tr|E9PJT3|E9PJT3_HUMAN	tr|E9PJT3|E9PJT3_HUMAN Splicing factor 3B subunit 2 (Fragment) OS=Homo sapiens GN=SF3B2 PE=2 SV=1	LAEIGAPIQGNR		36	47	1238.685546875
pepb56a1	b56.a1.a4	tr|E9PPJ0|E9PPJ0_HUMAN	tr|E9PPJ0|E9PPJ0_HUMAN Splicing factor 3B subunit 2 OS=Homo sapiens GN=SF3B2 PE=2 SV=1	AAVLLEQER		167	175	1028.5738525390625
pepb56a3	b56.a1.a4	tr|E9PPJ0|E9PPJ0_HUMAN	tr|E9PPJ0|E9PPJ0_HUMAN Splicing factor 3B subunit 2 OS=Homo sapiens GN=SF3B2 PE=2 SV=1	VGEPVALSEEER		135	146	1314.654052734375
pepb56a2	b56.a1.a4	tr|E9PPJ0|E9PPJ0_HUMAN	tr|E9PPJ0|E9PPJ0_HUMAN Splicing factor 3B subunit 2 OS=Homo sapiens GN=SF3B2 PE=2 SV=1	LAEIGAPIQGNR		36	47	1238.685546875
pepb56a1	b56.a1.a5	tr|H0YCG1|H0YCG1_HUMAN	tr|H0YCG1|H0YCG1_HUMAN Splicing factor 3B subunit 2 (Fragment) OS=Homo sapiens GN=SF3B2 PE=2 SV=1	AAVLLEQER		179	187	1028.5738525390625
pepb56a3	b56.a1.a5	tr|H0YCG1|H0YCG1_HUMAN	tr|H0YCG1|H0YCG1_HUMAN Splicing factor 3B subunit 2 (Fragment) OS=Homo sapiens GN=SF3B2 PE=2 SV=1	VGEPVALSEEER		130	141	1314.654052734375
pepb56a2	b56.a1.a5	tr|H0YCG1|H0YCG1_HUMAN	tr|H0YCG1|H0YCG1_HUMAN Splicing factor 3B subunit 2 (Fragment) OS=Homo sapiens GN=SF3B2 PE=2 SV=1	LAEIGAPIQGNR		31	42	1238.685546875
pepb57a1	b57.a1.a1	sp|P10412|H14_HUMAN	sp|P10412|H14_HUMAN Histone H1.4 OS=Homo sapiens GN=HIST1H1E PE=1 SV=2	ALAAAGYDVEK		65	75	1107.5684814453125
pepb57a3	b57.a1.a1	sp|P10412|H14_HUMAN	sp|P10412|H14_HUMAN Histone H1.4 OS=Homo sapiens GN=HIST1H1E PE=1 SV=2	KASGPPVSELITK		34	46	1326.76318359375
pepb57a2	b57.a1.a1	sp|P10412|H14_HUMAN	sp|P10412|H14_HUMAN Histone H1.4 OS=Homo sapiens GN=HIST1H1E PE=1 SV=2	ASGPPVSELITK		35	46	1198.668212890625
[truncated: 144 more rows]

## Sheet: X!TandemPipeline informations
X!TandemPipeline version :
[truncated: 8 more rows]
