# Supplementary material for: The human DNA ends proteome uncovers an unexpected entanglement of functional pathways
Source: Nucleic Acids Res. 2016 Feb 25;44(10):4721–33. doi: 10.1093/nar/gkw121 (PMC4889927; doi:10.1093/nar/gkw121)
Supplement: SUPPLEMENTARY DATA [file supp_gkw121_nar-02937-m-2015-File003.zip › berthelot-et-al-spreadsheet-formatted-mass-data/vb135.ods]

## Sheet: proteins
MS Sample :	DaPR130924_VB135_O1945.m
Group ID	Sub-group ID	Protein ID	Description	log(E value)	Coverage	MW	Spectra	Specific	Uniques	Specific uniques	Theoretical number of tryptic peptides	PAI	emPAI	Sub-group proteins	number of MS samples
a1	a1.a1	a1.a1.a1	sp|P09874|PARP1_HUMAN Poly [ADP-ribose] polymerase 1 OS=Homo sapiens GN=PARP1 PE=1 SV=4	-67.53376770019531	18	112.9000015258789	25		17		42	0.5952380952380952	2.9376589235643866	1	1
a2	a2.a1	a2.a1.a1	sp|P17480-2|UBF1_HUMAN Isoform UBF2 of Nucleolar transcription factor 1 OS=Homo sapiens GN=UBTF	-34.339500427246094	17	84.80000305175781	16		13		27	0.5925925925925926	2.913745601980384	2	1
a2	a2.a1	a2.a1.a2	tr|E9PKP7|E9PKP7_HUMAN Nucleolar transcription factor 1 OS=Homo sapiens GN=UBTF PE=2 SV=1	-34.339500427246094	17	87.30000305175781	16		13		29	0.5517241379310345	2.562247890262442	2	1
a3	a3.a1	a3.a1.a1	sp|P49916|DNLI3_HUMAN DNA ligase 3 OS=Homo sapiens GN=LIG3 PE=1 SV=2	-51.408634185791016	15	112.69999694824219	15		15		47	0.3191489361702128	1.085205857248754	1	1
a4	a4.a1	a4.a1.a1	sp|P35527|K1C9_HUMAN Keratin, type I cytoskeletal 9 OS=Homo sapiens GN=KRT9 PE=1 SV=3	-45.895050048828125	25	61.900001525878906	13		12		21	0.6190476190476191	3.159562163071847	1	1
a5	a5.a1	a5.a1.a1	sp|P27694|RFA1_HUMAN Replication protein A 70 kDa DNA-binding subunit OS=Homo sapiens GN=RPA1 PE=1 SV=2	-25.95890235900879	21	68.0	9		9		24	0.375	1.371373705661655	1	1
a6	a6.a1	a6.a1.a1	sp|Q14527|HLTF_HUMAN Helicase-like transcription factor OS=Homo sapiens GN=HLTF PE=1 SV=2	-18.453325271606445	6	113.69999694824219	6		6		47	0.1276595744680851	0.3417128354799117	1	1
a7	a7.a1	a7.a1.a1	sp|Q15459|SF3A1_HUMAN Splicing factor 3A subunit 1 OS=Homo sapiens GN=SF3A1 PE=1 SV=1	-11.98536205291748	6	88.69999694824219	5		4		36	0.1388888888888889	0.37685716485275833	1	1
a8	a8.a1	a8.a1.a1	sp|P18887|XRCC1_HUMAN DNA repair protein XRCC1 OS=Homo sapiens GN=XRCC1 PE=1 SV=2	-14.83415412902832	11	69.30000305175781	5		5		21	0.23809523809523808	0.7301957388458942	2	1
a8	a8.a1	a8.a1.a2	tr|F5H8D7|F5H8D7_HUMAN DNA repair protein XRCC1 OS=Homo sapiens GN=XRCC1 PE=2 SV=1	-14.83415412902832	11	65.80000305175781	5		5		20	0.25	0.7782794100389228	2	1
a9	a9.a1	a9.a1.a1	sp|Q9NR30|DDX21_HUMAN Nucleolar RNA helicase 2 OS=Homo sapiens GN=DDX21 PE=1 SV=5	-17.04527473449707	7	87.19999694824219	5		5		35	0.14285714285714285	0.3894954943731377	1	1
b10	b10.a1	b10.a1.a1	sp|Q96T60|PNKP_HUMAN Bifunctional polynucleotide phosphatase/kinase OS=Homo sapiens GN=PNKP PE=1 SV=1	-17.84751319885254	8	56.900001525878906	4		4		27	0.14814814814814814	0.40652724210523705	2	1
b10	b10.a1	b10.a1.a2	tr|M0QYH2|M0QYH2_HUMAN Bifunctional polynucleotide phosphatase/kinase OS=Homo sapiens GN=PNKP PE=4 SV=1	-17.84751319885254	8	53.5	4		4		25	0.16	0.44543977074592744	2	1
b11	b11.a1	b11.a1.a1	sp|P12268|IMDH2_HUMAN Inosine-5'-monophosphate dehydrogenase 2 OS=Homo sapiens GN=IMPDH2 PE=1 SV=2	-19.34101676940918	11	55.70000076293945	4		4		20	0.2	0.5848931924611136	2	1
b11	b11.a1	b11.a1.a2	tr|H0Y4R1|H0Y4R1_HUMAN Inosine-5'-monophosphate dehydrogenase 2 (Fragment) OS=Homo sapiens GN=IMPDH2 PE=3 SV=1	-19.34101676940918	12	50.79999923706055	4		4		21	0.19047619047619047	0.5505157798326246	2	1
b12	b12.a1	b12.a1.a1	sp|P07910-2|HNRPC_HUMAN Isoform C1 of Heterogeneous nuclear ribonucleoproteins C1/C2 OS=Homo sapiens GN=HNRNPC	-15.036136627197266	12	32.20000076293945	4		4		16	0.25	0.7782794100389228	14	1
b12	b12.a1	b12.a1.a2	sp|P07910-4|HNRPC_HUMAN Isoform 4 of Heterogeneous nuclear ribonucleoproteins C1/C2 OS=Homo sapiens GN=HNRNPC	-15.036136627197266	15	27.700000762939453	4		4		15	0.26666666666666666	0.8478497974222909	14	1
b12	b12.a1	b12.a1.a3	sp|P07910|HNRPC_HUMAN Heterogeneous nuclear ribonucleoproteins C1/C2 OS=Homo sapiens GN=HNRNPC PE=1 SV=4	-15.036136627197266	12	33.599998474121094	4		4		15	0.26666666666666666	0.8478497974222909	14	1
b12	b12.a1	b12.a1.a4	tr|B4DSU6|B4DSU6_HUMAN Heterogeneous nuclear ribonucleoproteins C1/C2 OS=Homo sapiens GN=HNRNPC PE=2 SV=1	-15.036136627197266	25	15.600000381469727	4		4		8	0.5	2.1622776601683795	14	1
b12	b12.a1	b12.a1.a5	tr|B4DY08|B4DY08_HUMAN Heterogeneous nuclear ribonucleoproteins C1/C2 OS=Homo sapiens GN=HNRNPC PE=2 SV=1	-15.036136627197266	13	31.899999618530273	4		4		14	0.2857142857142857	0.9306977288832501	14	1
b12	b12.a1	b12.a1.a6	tr|G3V251|G3V251_HUMAN Heterogeneous nuclear ribonucleoproteins C1/C2 (Fragment) OS=Homo sapiens GN=HNRNPC PE=2 SV=1	-15.036136627197266	29	14.0	4		4		8	0.5	2.1622776601683795	14	1
b12	b12.a1	b12.a1.a7	tr|G3V2Q1|G3V2Q1_HUMAN Heterogeneous nuclear ribonucleoproteins C1/C2 OS=Homo sapiens GN=HNRNPC PE=2 SV=1	-15.036136627197266	12	33.5	4		4		15	0.26666666666666666	0.8478497974222909	14	1
b12	b12.a1	b12.a1.a8	tr|G3V3K6|G3V3K6_HUMAN Heterogeneous nuclear ribonucleoproteins C1/C2 (Fragment) OS=Homo sapiens GN=HNRNPC PE=2 SV=1	-15.036136627197266	31	13.300000190734863	4		4		8	0.5	2.1622776601683795	14	1
b12	b12.a1	b12.a1.a9	tr|G3V4C1|G3V4C1_HUMAN Heterogeneous nuclear ribonucleoproteins C1/C2 OS=Homo sapiens GN=HNRNPC PE=2 SV=1	-15.036136627197266	12	32.099998474121094	4		4		16	0.25	0.7782794100389228	14	1
b12	b12.a1	b12.a1.b10	tr|G3V4W0|G3V4W0_HUMAN Heterogeneous nuclear ribonucleoproteins C1/C2 (Fragment) OS=Homo sapiens GN=HNRNPC PE=2 SV=1	-15.036136627197266	14	28.799999237060547	4		4		13	0.3076923076923077	1.0309176209047357	14	1
b12	b12.a1	b12.a1.b11	tr|G3V555|G3V555_HUMAN Heterogeneous nuclear ribonucleoproteins C1/C2 (Fragment) OS=Homo sapiens GN=HNRNPC PE=2 SV=1	-15.036136627197266	21	19.100000381469727	4		4		9	0.4444444444444444	1.7825594022071245	14	1
b12	b12.a1	b12.a1.b12	tr|G3V575|G3V575_HUMAN Heterogeneous nuclear ribonucleoproteins C1/C2 (Fragment) OS=Homo sapiens GN=HNRNPC PE=2 SV=1	-15.036136627197266	20	20.299999237060547	4		4		9	0.4444444444444444	1.7825594022071245	14	1
b12	b12.a1	b12.a1.b13	tr|G3V576|G3V576_HUMAN Heterogeneous nuclear ribonucleoproteins C1/C2 OS=Homo sapiens GN=HNRNPC PE=2 SV=1	-15.036136627197266	16	25.200000762939453	4		4		11	0.36363636363636365	1.3101297000831598	14	1
b12	b12.a1	b12.a1.b14	tr|G3V5X6|G3V5X6_HUMAN Heterogeneous nuclear ribonucleoproteins C1/C2 (Fragment) OS=Homo sapiens GN=HNRNPC PE=2 SV=1	-15.036136627197266	32	12.699999809265137	4		4		8	0.5	2.1622776601683795	14	1
b13	b13.a1	b13.a1.a1	sp|Q86YZ3|HORN_HUMAN Hornerin OS=Homo sapiens GN=HRNR PE=1 SV=2	-9.110586166381836	1	282.0	3		3		63	0.047619047619047616	0.11588399250774839	1	1
b14	b14.a1	b14.a1.a1	sp|P06702|S10A9_HUMAN Protein S100-A9 OS=Homo sapiens GN=S100A9 PE=1 SV=1	-5.991399765014648	18	13.199999809265137	3		2		7	0.42857142857142855	1.6826957952797255	1	1
b15	b15.a1	b15.a1.a1	sp|Q16666-2|IF16_HUMAN Isoform 2 of Gamma-interferon-inducible protein 16 OS=Homo sapiens GN=IFI16	-8.058687210083008	6	81.9000015258789	3		3		32	0.09375	0.24093776075171958	3	1
b15	b15.a1	b15.a1.a2	sp|Q16666-3|IF16_HUMAN Isoform 3 of Gamma-interferon-inducible protein 16 OS=Homo sapiens GN=IFI16	-8.058687210083008	6	75.80000305175781	3		3		32	0.09375	0.24093776075171958	3	1
b15	b15.a1	b15.a1.a3	sp|Q16666|IF16_HUMAN Gamma-interferon-inducible protein 16 OS=Homo sapiens GN=IFI16 PE=1 SV=3	-8.058687210083008	5	88.0999984741211	3		3		32	0.09375	0.24093776075171958	3	1
b16	b16.a1	b16.a1.a1	sp|P61626|LYSC_HUMAN Lysozyme C OS=Homo sapiens GN=LYZ PE=1 SV=1	-11.830207824707031	18	16.5	3		3		7	0.42857142857142855	1.6826957952797255	2	1
b16	b16.a1	b16.a1.a2	tr|F8VV32|F8VV32_HUMAN Lysozyme C OS=Homo sapiens GN=LYZ PE=2 SV=1	-11.830207824707031	25	11.399999618530273	3		3		7	0.42857142857142855	1.6826957952797255	2	1
b17	b17.a1	b17.a1.a1	sp|Q92466|DDB2_HUMAN DNA damage-binding protein 2 OS=Homo sapiens GN=DDB2 PE=1 SV=1	-8.7322416305542	6	47.70000076293945	3		3		17	0.17647058823529413	0.5013107289081733	1	1
b18	b18.a1	b18.a1.a1	sp|P11387|TOP1_HUMAN DNA topoisomerase 1 OS=Homo sapiens GN=TOP1 PE=1 SV=2	-7.269831657409668	4	90.5999984741211	3		3		35	0.08571428571428572	0.21818791201011556	1	1
b19	b19.a1	b19.a1.a1	sp|Q01469|FABP5_HUMAN Fatty acid-binding protein, epidermal OS=Homo sapiens GN=FABP5 PE=1 SV=3	-6.787280082702637	14	15.100000381469727	2		2		8	0.25	0.7782794100389228	2	1
b19	b19.a1	b19.a1.a2	tr|I6L8B7|I6L8B7_HUMAN Fatty acid-binding protein, epidermal OS=Homo sapiens GN=FABP5 PE=4 SV=1	-6.787280082702637	19	11.199999809265137	2		2		5	0.4	1.5118864315095801	2	1
b20	b20.a1	b20.a1.a1	sp|P05109|S10A8_HUMAN Protein S100-A8 OS=Homo sapiens GN=S100A8 PE=1 SV=1	-7.986320495605469	20	10.800000190734863	2		2		7	0.2857142857142857	0.9306977288832501	1	1
b21	b21.a1	b21.a1.a1	sp|P54727|RD23B_HUMAN UV excision repair protein RAD23 homolog B OS=Homo sapiens GN=RAD23B PE=1 SV=1	-5.963371276855469	4	43.099998474121094	2		2		13	0.15384615384615385	0.4251026703029981	2	1
b21	b21.a1	b21.a1.a2	tr|Q5W0S5|Q5W0S5_HUMAN UV excision repair protein RAD23 homolog B (Fragment) OS=Homo sapiens GN=RAD23B PE=2 SV=1	-5.963371276855469	12	15.100000381469727	2		2		5	0.4	1.5118864315095801	2	1
b22	b22.a1	b22.a1.a1	sp|Q13435|SF3B2_HUMAN Splicing factor 3B subunit 2 OS=Homo sapiens GN=SF3B2 PE=1 SV=2	-6.782516002655029	2	100.0	2		2		37	0.05405405405405406	0.13254131515281187	5	1
b22	b22.a1	b22.a1.a2	tr|E9PJ04|E9PJ04_HUMAN Splicing factor 3B subunit 2 (Fragment) OS=Homo sapiens GN=SF3B2 PE=2 SV=1	-6.782516002655029	5	38.5	2		2		14	0.14285714285714285	0.3894954943731377	5	1
b22	b22.a1	b22.a1.a3	tr|E9PJT3|E9PJT3_HUMAN Splicing factor 3B subunit 2 (Fragment) OS=Homo sapiens GN=SF3B2 PE=2 SV=1	-6.782516002655029	7	29.0	2		2		11	0.18181818181818182	0.5199110829529336	5	1
b22	b22.a1	b22.a1.a4	tr|E9PPJ0|E9PPJ0_HUMAN Splicing factor 3B subunit 2 OS=Homo sapiens GN=SF3B2 PE=2 SV=1	-6.782516002655029	2	98.0	2		2		35	0.05714285714285714	0.14062492385132086	5	1
b22	b22.a1	b22.a1.a5	tr|H0YCG1|H0YCG1_HUMAN Splicing factor 3B subunit 2 (Fragment) OS=Homo sapiens GN=SF3B2 PE=2 SV=1	-6.782516002655029	5	42.29999923706055	2		2		14	0.14285714285714285	0.3894954943731377	5	1
b23	b23.a1	b23.a1.a1	sp|P35659|DEK_HUMAN Protein DEK OS=Homo sapiens GN=DEK PE=1 SV=1	-6.99653959274292	6	42.599998474121094	2		2		17	0.11764705882352941	0.31113393742156426	1	1
b24	b24.a1	b24.a1.a1	sp|P31151|S10A7_HUMAN Protein S100-A7 OS=Homo sapiens GN=S100A7 PE=1 SV=4	-6.453457355499268	21	11.399999618530273	2		2		7	0.2857142857142857	0.9306977288832501	1	1

## Sheet: peptides
MS Sample :	DaPR130924_VB135_O1945.m
Group ID	Peptide ID	SequenceLI	Modifs	Charge	MH+ theo	Number of subgroups	Subgroup ids	Number of spectra
a1	pepa1a1	AEPVEVVAPR		2	1066.589599609375	1	a1.a1	1
a1	pepa1a2	AMVEYEIDIQK	M2:+15.99491	2	1354.65625	1	a1.a1	1
a1	pepa1a3	AQNDIIWNIK		2	1214.6531982421875	1	a1.a1	1
a1	pepa1a4	ASICISTK	C4:+57.02146	2	879.4608764648438	1	a1.a1	1
a1	pepa1a5	GIYFADMVSK		2	1130.5555419921875	1	a1.a1	1
a1	pepa1a6	GIYFADMVSK	M7:+15.99491	2	1146.5504150390625	1	a1.a1	1
a1	pepa1a7	IPKPVQDIIK		2	1150.7198486328125	1	a1.a1	1
a1	pepa1a8	KPPIINNADSVQAK		2	1494.827880859375	1	a1.a1	2
a1	pepa1a9	MAIMVQSPMFDGK		2	1454.6844482421875	1	a1.a1	1
a1	pepa1b10	MAIMVQSPMFDGK	M4:+15.99491	2	1470.679443359375	1	a1.a1	2
a1	pepa1b11	MAIMVQSPMFDGK	M1:+15.99491 - M9:+15.99491	2	1486.67431640625	1	a1.a1	2
a1	pepa1b12	MAIMVQSPMFDGK	M1:+15.99491 - M4:+15.99491 - M9:+15.99491	2	1502.669189453125	1	a1.a1	1
a1	pepa1b13	MIFDVESMK	M1:+15.99491 - M8:+15.99491	2	1131.5064697265625	1	a1.a1	1
a1	pepa1b14	PIDVNYEK		2	977.4943237304688	1	a1.a1	1
a1	pepa1b15	QQVPSGESAIIDR	Q1:-17.02655	2	1382.6915283203125	1	a1.a1	1
a1	pepa1b16	QQVPSGESAIIDR		2	1399.718017578125	1	a1.a1	1
a1	pepa1b17	SDAYYCTGDVTAWTK	C6:+57.02146	2	1737.742919921875	1	a1.a1	1
a1	pepa1b18	SIQEIFIAH		2	1057.568115234375	1	a1.a1	1
a1	pepa1b19	TGNAWHSK		2	900.4326782226562	1	a1.a1	1
a1	pepa1b20	VCSTNDIK	C2:+57.02146	2	936.4459228515625	1	a1.a1	1
a1	pepa1b21	VFSATIGIVDIVK		2	1361.8043212890625	1	a1.a1	1
a1	pepa1b22	VVSEDFIQDVSASTK		2	1624.806884765625	1	a1.a1	1
a2	pepa2a1	AMEMTWNNMEK	M4:+15.99491 - M9:+15.99491	2	1416.5595703125	1	a2.a1	1
a2	pepa2a2	AMEMTWNNMEK	M2:+15.99491 - M4:+15.99491 - M9:+15.99491	2	1432.5545654296875	1	a2.a1	1
a2	pepa2a3	FIESIPEEEQQR		2	1504.7281494140625	1	a2.a1	1
a2	pepa2a4	FREDHPDIIQNAK		3	1582.7977294921875	1	a2.a1	1
a2	pepa2a5	HPEINISEEGITK		2	1466.7490234375	1	a2.a1	1
a2	pepa2a6	IHPEMSNIDITK		2	1397.7098388671875	1	a2.a1	1
a2	pepa2a7	IHPEMSNIDITK	M5:+15.99491	3	1413.7047119140625	1	a2.a1	2
a2	pepa2a8	KPITPYFR		2	1021.5833740234375	1	a2.a1	1
a2	pepa2a9	MWNDISEK		2	1022.4616088867188	1	a2.a1	1
a2	pepa2b10	SDIPEKPK		2	913.4993286132812	1	a2.a1	1
a2	pepa2b11	TPQQIWYTHEK		2	1430.7066650390625	1	a2.a1	1
a2	pepa2b12	TTESHMDWEK	M6:+15.99491	2	1279.5263671875	1	a2.a1	1
a2	pepa2b13	VRPDEIMR		2	1015.5358276367188	1	a2.a1	1
a2	pepa2b14	WVEISNEVR		2	1131.5797119140625	1	a2.a1	1
a2	pepa2b15	YIQDFQR		2	969.4793090820312	1	a2.a1	1
a3	pepa3a1	AADETICQTK	C7:+57.02146	2	1136.525634765625	1	a3.a1	1
a3	pepa3a2	AIDIADMITR	M7:+15.99491	2	1134.582763671875	1	a3.a1	1
a3	pepa3a3	GASFVTSTNPR		2	1136.5699462890625	1	a3.a1	1
a3	pepa3a4	IQNEIDMVK		2	1089.561279296875	1	a3.a1	1
a3	pepa3a5	ITTTGQVTSPVK		2	1231.689697265625	1	a3.a1	1
a3	pepa3a6	IYIPPSTPDFSR		2	1392.7161865234375	1	a3.a1	1
a3	pepa3a7	NIQDVVER		2	972.5112915039062	1	a3.a1	1
a3	pepa3a8	NSGEAPSSPTPK		2	1171.5594482421875	1	a3.a1	1
a3	pepa3a9	PNNSGEAPSSPTPK		2	1382.6551513671875	1	a3.a1	1
a3	pepa3b10	SATNIPQIK		2	971.5524291992188	1	a3.a1	1
a3	pepa3b11	SEAHTADGISIR		2	1256.6234130859375	1	a3.a1	1
a3	pepa3b12	TGKPIPFGTIGVHK		3	1451.8372802734375	1	a3.a1	1
a3	pepa3b13	TQIIQDFIR		2	1133.6318359375	1	a3.a1	1
a3	pepa3b14	VIIDIFTGVR		2	1132.6728515625	1	a3.a1	1
a3	pepa3b15	VIQEGIEGIVIK		2	1297.77294921875	1	a3.a1	1
a4	pepa4a1	DQIVDITVGNNK		2	1315.685546875	1	a4.a1	1
a4	pepa4a2	FEMEQNIR	M3:+15.99491	2	1082.493896484375	1	a4.a1	1
a4	pepa4a3	FSSSSGYGGGSSR		2	1235.529052734375	1	a4.a1	1
a4	pepa4a4	GGSGGSHGGGSGFGGE		2	1263.4989013671875	1	a4.a1	1
a4	pepa4a5	GGSGGSHGGGSGFGGESGGSYGGGEEASGSGGGYGGGSGK		3	3223.281982421875	1	a4.a1	1
a4	pepa4a6	GGSGGSYGGGGSGGGYGGGSGSR		2	1791.7281494140625	1	a4.a1	1
a4	pepa4a7	QGVDADINGIR	Q1:-17.02655	2	1140.5648193359375	1	a4.a1	1
a4	pepa4a8	QGVDADINGIR		2	1157.5914306640625	1	a4.a1	1
a4	pepa4a9	QVIDNITMEK	M8:+15.99491	2	1206.6038818359375	1	a4.a1	1
a4	pepa4b10	SASSIGGGFGGGSR		2	1196.56591796875	1	a4.a1	1
a4	pepa4b11	SGGGGGGGIGSGGSIR		2	1232.59814453125	1	a4.a1	1
a4	pepa4b12	SRSGGGGGGGIGSGGSIR		3	1475.7314453125	1	a4.a1	1
a4	pepa4b13	STMQEINSR		2	1065.499755859375	1	a4.a1	1
a5	pepa5a1	AAGPSISHTSGGTQSK		3	1485.7296142578125	1	a5.a1	1
a5	pepa5a2	ATAFNEQVDK		2	1122.54296875	1	a5.a1	1
a5	pepa5a3	ATVMDVKPVDYR	M4:+15.99491	3	1409.709716796875	1	a5.a1	1
a5	pepa5a4	IGNPVPYNEGIGQPQVAPPAPAASPAASSR		3	2913.48583984375	1	a5.a1	1
a5	pepa5a5	PQPQNGSSGMGSTVSK	M10:+15.99491	2	1577.7227783203125	1	a5.a1	1
a5	pepa5a6	SGGVGGSNTNWK		2	1163.54443359375	1	a5.a1	1
a5	pepa5a7	VGQISEGAIAAIMQK	M13:+15.99491	2	1531.8153076171875	1	a5.a1	1
a5	pepa5a8	VIDQQNGIYR		2	1205.627685546875	1	a5.a1	1
a5	pepa5a9	VVPIASITPYQSK		2	1402.7945556640625	1	a5.a1	1
a6	pepa6a1	AGGVGINISAASR		2	1172.6385498046875	1	a6.a1	1
a6	pepa6a2	ASGFVFTR		2	884.462890625	1	a6.a1	1
a6	pepa6a3	GDSPIHSIR		2	981.5115966796875	1	a6.a1	1
a6	pepa6a4	MSEISSSRPK	M1:+15.99491	2	1137.5572509765625	1	a6.a1	1
a6	pepa6a5	VIIDEGHAIR		2	1122.626953125	1	a6.a1	1
a6	pepa6a6	YYTGVVNNNEMVAIQR	M11:+15.99491	2	1886.906982421875	1	a6.a1	1
a7	pepa7a1	IHEATGMPAGK	M7:+15.99491	2	1127.5517578125	1	a7.a1	1
a7	pepa7a2	VMQQQQQTTQQQIPQK	M2:+15.99491	2	1957.9764404296875	1	a7.a1	2
a7	pepa7a3	VQAQVIQETIVPK		2	1452.842529296875	1	a7.a1	1
a7	pepa7a4	VQVPNMQDK		2	1058.5302734375	1	a7.a1	1
a8	pepa8a1	AGPEEIGK		2	800.415283203125	1	a8.a1	1
a8	pepa8a2	DSPFGISFVR		2	1124.5738525390625	1	a8.a1	1
a8	pepa8a3	TPATAPVPAR		2	980.5527954101562	1	a8.a1	1
a8	pepa8a4	TSPVTASDPAGPSYAAATIQASSAASSASPVSR		3	3063.487060546875	1	a8.a1	1
a8	pepa8a5	YSQVIGIGGR		2	1049.57421875	1	a8.a1	1
a9	pepa9a1	AAVIGDVIR		2	913.5469970703125	1	a9.a1	1
a9	pepa9a2	APQVIVIAPTR		2	1164.7103271484375	1	a9.a1	1
a9	pepa9a3	NGIDIIVGTPGR		2	1211.6746826171875	1	a9.a1	1
a9	pepa9a4	SDAGIESDTAMK	M11:+15.99491	2	1240.53662109375	1	a9.a1	1
a9	pepa9a5	STYEQVDIIGK		2	1252.6424560546875	1	a9.a1	1
b10	pepb10a1	DTIGSWQR		2	962.4694213867188	1	b10.a1	1
b10	pepb10a2	HIVSAGYVHVNR		3	1351.723388671875	1	b10.a1	1
b10	pepb10a3	IVIFTNQMSIGR	M8:+15.99491	2	1394.7464599609375	1	b10.a1	1
b10	pepb10a4	TQVEIVADPETR		2	1357.6961669921875	1	b10.a1	1
b11	pepb11a1	DKYPNIQVIGGNVVTAAQAK		3	2086.129638671875	1	b11.a1	1
b11	pepb11a2	REDIVVAPAGITIK		3	1481.8690185546875	1	b11.a1	1
b11	pepb11a3	VAQGVSGAVQDK		2	1158.61181640625	1	b11.a1	1
b11	pepb11a4	YEQGFITDPVVISPK		2	1692.8846435546875	1	b11.a1	1
b12	pepb12a1	KSDVEAIFSK		2	1123.599853515625	1	b12.a1	1
b12	pepb12a2	MIAGQVIDINIAAEPK	M1:+15.99491	2	1698.909912109375	1	b12.a1	1
b12	pepb12a3	SDVEAIFSK		2	995.5048217773438	1	b12.a1	1
b12	pepb12a4	VFIGNINTIVVK		2	1316.7940673828125	1	b12.a1	1
b13	pepb13a1	GPYESGSGHSSGIGHR		3	1584.7154541015625	1	b13.a1	1
b13	pepb13a2	QSIGHGQHGSGSGQSPSPSR	Q1:-17.02655	3	1930.87548828125	1	b13.a1	1
b13	pepb13a3	YGQQGSGSGQSPSR		2	1395.625244140625	1	b13.a1	1
b14	pepb14a1	IGHPDTINQGEFK		3	1455.72314453125	1	b14.a1	2
b14	pepb14a2	ITWASHEK		2	971.494873046875	1	b14.a1	1
b15	pepb15a1	EVDATSPAPSTSSTVK		2	1576.7705078125	1	b15.a1	1
b15	pepb15a2	TEGAEATPGAQK		2	1159.5594482421875	1	b15.a1	1
b15	pepb15a3	TPQMPPTTPSSSFFTK	M4:+15.99491	2	1769.8419189453125	1	b15.a1	1
b16	pepb16a1	STDYGIFQINSR		2	1400.680908203125	1	b16.a1	1
b16	pepb16a2	WESGYNTR		2	1012.44873046875	1	b16.a1	1
b16	pepb16a3	YWCNDGK	C3:+57.02146	2	942.3778076171875	1	b16.a1	1
b17	pepb17a1	GIGAGGSITGIK		2	1030.589599609375	1	b17.a1	1
b17	pepb17a2	IITTDQK		2	818.4622192382812	1	b17.a1	1
b17	pepb17a3	YNIIVVGR		2	933.5521240234375	1	b17.a1	1
b18	pepb18a1	GPVFAPPYEPIPENVK		2	1753.9163818359375	1	b18.a1	1
b18	pepb18a2	QIAIGTSK		2	817.4782104492188	1	b18.a1	1
b18	pepb18a3	TYNASITIQQQIK		2	1507.8118896484375	1	b18.a1	1
b19	pepb19a1	FEETTADGR		2	1025.453857421875	1	b19.a1	1
b19	pepb19a2	TTQFSCTIGEK	C6:+57.02146	2	1271.593994140625	1	b19.a1	1
b20	pepb20a1	GNFHAVYR		2	963.47998046875	1	b20.a1	1
b20	pepb20a2	IIETECPQYIR	C6:+57.02146	2	1421.709716796875	1	b20.a1	1
b21	pepb21a1	NFVVVMVTKPK		2	1261.734130859375	1	b21.a1	1
b21	pepb21a2	TIQQQTFK		2	993.5368041992188	1	b21.a1	1
b22	pepb22a1	AAVIIEQER		2	1028.5738525390625	1	b22.a1	1
b22	pepb22a2	IAEIGAPIQGNR		2	1238.685546875	1	b22.a1	1
b23	pepb23a1	IIASANIEEVTMK		2	1418.75634765625	1	b23.a1	1
b23	pepb23a2	ITMQVSSIQR		2	1162.625244140625	1	b23.a1	1
b24	pepb24a1	GTNYIADVFEK		2	1256.6162109375	1	b24.a1	1
b24	pepb24a2	SIIGMIDMFHK	M5:+15.99491 - M8:+15.99491	2	1323.64404296875	1	b24.a1	1

## Sheet: spectra
MS Sample :	DaPR130924_VB135_O1945.m
Group ID	Peptide ID	Sample	Scan	Rt (minutes)	Sequence (top)	Modifs (top)	Number of subgroups	Sub-groups Ids	Best E-value	Best hyperscore	Charge	MH+ Obs	MH+ theo	DeltaMH+	Delta-ppm
a1	pepa1b19	DaPR130924_VB135_O1945.m	660	10.0	TGNAWHSK		1	a1.a1	4.600000102072954E-5	38.900001525878906	2	900.4335327148438	900.4326782226562	8.999999845400453E-4	0.9995194602627426
a1	pepa1b20	DaPR130924_VB135_O1945.m	876	12.630000114440918	VCSTNDLK	C2:+57.02146	1	a1.a1	8.800000068731606E-4	33.70000076293945	2	936.4463500976562	936.4459228515625	3.9999998989515007E-4	0.4271469180805592
a1	pepa1a4	DaPR130924_VB135_O1945.m	1317	16.729999542236328	ASLCISTK	C4:+57.02146	1	a1.a1	9.899999713525176E-4	41.099998474121094	2	879.4615478515625	879.4608764648438	6.99999975040555E-4	0.7959421433894079
a1	pepa1a8	DaPR130924_VB135_O1945.m	1338	16.850000381469727	KPPLLNNADSVQAK		1	a1.a1	0.010999999940395355	42.0	3	1494.8310546875	1494.827880859375	0.003100000089034438	2.073817413180875
a1	pepa1a8	DaPR130924_VB135_O1945.m	1339	16.860000610351562	KPPLLNNADSVQAK		1	a1.a1	1.6999999934341758E-4	43.20000076293945	2	1494.830322265625	1494.827880859375	0.0024999999441206455	1.6724333123111124
a1	pepa1b14	DaPR130924_VB135_O1945.m	1380	17.18000030517578	PIDVNYEK		1	a1.a1	0.03700000047683716	29.200000762939453	2	977.4942016601562	977.4943237304688	-9.999999747378752E-5	-0.1023023817592635
a1	pepa1a1	DaPR130924_VB135_O1945.m	1545	18.329999923706055	AEPVEVVAPR		1	a1.a1	0.00800000037997961	36.400001525878906	2	1066.5892333984375	1066.589599609375	-3.000000142492354E-4	-0.2812703352433838
a1	pepa1b16	DaPR130924_VB135_O1945.m	1687	19.309999465942383	QQVPSGESAILDR		1	a1.a1	7.79999973019585E-5	43.5	2	1399.71630859375	1399.718017578125	-0.0017000000225380063	-1.2145303562495016
a1	pepa1b13	DaPR130924_VB135_O1945.m	1696	19.3799991607666	MIFDVESMK	M1:+15.99491 - M8:+15.99491	1	a1.a1	0.020999999716877937	31.0	2	1131.512451171875	1131.5064697265625	0.006000000052154064	5.302665263243268
a1	pepa1b12	DaPR130924_VB135_O1945.m	1786	20.0	MAIMVQSPMFDGK	M1:+15.99491 - M4:+15.99491 - M9:+15.99491	1	a1.a1	1.199999957179898E-7	52.20000076293945	2	1502.6688232421875	1502.669189453125	-3.000000142492354E-4	-0.1996447497259301
a1	pepa1a6	DaPR130924_VB135_O1945.m	1855	20.5	GIYFADMVSK	M7:+15.99491	1	a1.a1	9.899999895424116E-6	44.79999923706055	2	1146.551025390625	1146.5504150390625	6.99999975040555E-4	0.610526991102006
a1	pepa1a7	DaPR130924_VB135_O1945.m	1889	20.760000228881836	LPKPVQDLIK		1	a1.a1	0.010999999940395355	35.29999923706055	2	1150.72265625	1150.7198486328125	0.002899999963119626	2.5201615897780503
a1	pepa1b11	DaPR130924_VB135_O1945.m	1966	21.360000610351562	MAIMVQSPMFDGK	M1:+15.99491 - M9:+15.99491	1	a1.a1	2.4000000848900527E-6	45.20000076293945	2	1486.68115234375	1486.67431640625	0.006899999920278788	4.641231669998991
a1	pepa1b11	DaPR130924_VB135_O1945.m	1900	20.850000381469727	MAIMVQSPMFDGK	M1:+15.99491 - M9:+15.99491	1	a1.a1	0.004000000189989805	42.0	2	1486.68701171875	1486.6739501953125	0.013000000268220901	8.7443519586208
a1	pepa1a2	DaPR130924_VB135_O1945.m	1905	20.8799991607666	AMVEYEIDLQK	M2:+15.99491	1	a1.a1	8.399999842367833E-7	53.599998474121094	2	1354.6591796875	1354.65625	0.002899999963119626	2.14076446561231
a1	pepa1b17	DaPR130924_VB135_O1945.m	2060	22.010000228881836	SDAYYCTGDVTAWTK	C6:+57.02146	1	a1.a1	1.7000000296363282E-9	57.79999923706055	2	1737.746826171875	1737.742919921875	0.004000000189989805	2.3018365628959874
a1	pepa1b10	DaPR130924_VB135_O1945.m	2143	22.65999984741211	MAIMVQSPMFDGK	M4:+15.99491	1	a1.a1	4.199999966658652E-4	53.0	2	1470.68408203125	1470.679443359375	0.004800000227987766	3.2637977294518006
a1	pepa1b10	DaPR130924_VB135_O1945.m	2076	22.149999618530273	MAIMVQSPMFDGK	M9:+15.99491	1	a1.a1	0.007000000216066837	46.099998474121094	2	1470.6815185546875	1470.679443359375	0.002199999988079071	1.4959072135078992
a1	pepa1b15	DaPR130924_VB135_O1945.m	2086	22.209999084472656	QQVPSGESAILDR	Q1:-17.02655	1	a1.a1	1.8000000636675395E-5	43.29999923706055	2	1382.6932373046875	1382.6915283203125	0.0017999999690800905	1.3018087781782555
a1	pepa1a5	DaPR130924_VB135_O1945.m	2154	22.760000228881836	GIYFADMVSK		1	a1.a1	0.013000000268220901	35.20000076293945	2	1130.5540771484375	1130.5555419921875	-0.00139999995008111	-1.238329209031275
a1	pepa1a3	DaPR130924_VB135_O1945.m	2165	22.850000381469727	AQNDLIWNIK		1	a1.a1	0.002300000051036477	42.400001525878906	2	1214.6502685546875	1214.6531982421875	-0.002899999963119626	-2.387512721587055
a1	pepa1b22	DaPR130924_VB135_O1945.m	2207	23.059999465942383	VVSEDFLQDVSASTK		1	a1.a1	7.199999885187935E-8	60.599998474121094	2	1624.8087158203125	1624.806884765625	0.0019000000320374966	1.1693697570167347
a1	pepa1a9	DaPR130924_VB135_O1945.m	2275	23.600000381469727	MAIMVQSPMFDGK		1	a1.a1	0.0052999998442828655	35.70000076293945	2	1454.6845703125	1454.6844482421875	1.9999999494757503E-4	0.1374868585343379
a1	pepa1b18	DaPR130924_VB135_O1945.m	2344	24.25	SLQELFLAH		1	a1.a1	0.004600000102072954	38.29999923706055	2	1057.572998046875	1057.568115234375	0.004900000058114529	4.633271358628853
a1	pepa1b21	DaPR130924_VB135_O1945.m	2485	25.75	VFSATLGLVDIVK		1	a1.a1	0.0027000000700354576	37.70000076293945	2	1361.8033447265625	1361.8043212890625	-8.999999845400453E-4	-0.6608878900370352
a2	pepa2b10	DaPR130924_VB135_O1945.m	847	12.279999732971191	SDIPEKPK		1	a2.a1	6.99999975040555E-4	40.099998474121094	2	913.4996337890625	913.4993286132812	3.000000142492354E-4	0.32840748192409097
a2	pepa2b12	DaPR130924_VB135_O1945.m	879	12.649999618530273	TTESHMDWEK	M6:+15.99491	1	a2.a1	2.099999983329326E-4	37.0	2	1279.526123046875	1279.5263671875	-1.9999999494757503E-4	-0.15630783395827225
a2	pepa2a2	DaPR130924_VB135_O1945.m	1091	14.800000190734863	AMEMTWNNMEK	M2:+15.99491 - M4:+15.99491 - M9:+15.99491	1	a2.a1	5.8000001445179805E-5	40.5	2	1432.5582275390625	1432.5545654296875	0.003700000001117587	2.582798652425355
a2	pepa2b13	DaPR130924_VB135_O1945.m	1295	16.600000381469727	VRPDEIMR		1	a2.a1	0.004000000189989805	33.400001525878906	2	1015.533447265625	1015.5358276367188	-0.002300000051036477	-2.2648142866499064
a2	pepa2a1	DaPR130924_VB135_O1945.m	1325	16.760000228881836	AMEMTWNNMEK	M4:+15.99491 - M9:+15.99491	1	a2.a1	5.399999736255268E-7	44.900001525878906	2	1416.5601806640625	1416.5595703125	6.000000284984708E-4	0.4235614520369997
a2	pepa2a4	DaPR130924_VB135_O1945.m	1331	16.809999465942383	FREDHPDLIQNAK		1	a2.a1	0.035999998450279236	38.70000076293945	3	1582.8028564453125	1582.7977294921875	0.005200000014156103	3.2853218811631923
a2	pepa2a7	DaPR130924_VB135_O1945.m	1401	17.299999237060547	LHPEMSNLDLTK	M5:+15.99491	1	a2.a1	8.099999977275729E-4	34.5	3	1413.7073974609375	1413.7047119140625	0.0027000000700354576	1.9098755541246208
a2	pepa2a7	DaPR130924_VB135_O1945.m	1403	17.309999465942383	LHPEMSNLDLTK	M5:+15.99491	1	a2.a1	0.006800000090152025	30.200000762939453	2	1413.706298828125	1413.7047119140625	0.0017000000225380063	1.202514222532596
a2	pepa2b15	DaPR130924_VB135_O1945.m	1411	17.360000610351562	YIQDFQR		1	a2.a1	0.00419999985024333	32.599998474121094	2	969.4795532226562	969.4793090820312	3.000000142492354E-4	0.3094444733774625
a2	pepa2a8	DaPR130924_VB135_O1945.m	1500	18.030000686645508	KPLTPYFR		1	a2.a1	0.008200000040233135	38.099998474121094	2	1021.5836791992188	1021.5833740234375	3.000000142492354E-4	0.2936618017457601
a2	pepa2b11	DaPR130924_VB135_O1945.m	1513	18.110000610351562	TPQQLWYTHEK		1	a2.a1	0.0010999999940395355	35.29999923706055	2	1430.708984375	1430.7066650390625	0.002300000051036477	1.6075972155855445
a2	pepa2a9	DaPR130924_VB135_O1945.m	1646	18.979999542236328	MWNDLSEK		1	a2.a1	0.0430000014603138	31.399999618530273	2	1022.461181640625	1022.4616088867188	-3.9999998989515007E-4	-0.39121272272577534
a2	pepa2a5	DaPR130924_VB135_O1945.m	1665	19.149999618530273	HPELNISEEGITK		1	a2.a1	0.04100000113248825	23.799999237060547	2	1466.7513427734375	1466.7490234375	0.002400000113993883	1.6362718335882704
a2	pepa2a6	DaPR130924_VB135_O1945.m	1737	19.65999984741211	LHPEMSNLDLTK		1	a2.a1	0.01600000075995922	30.0	2	1397.7115478515625	1397.7098388671875	0.0017999999690800905	1.2878209189247392
a2	pepa2b14	DaPR130924_VB135_O1945.m	1828	20.309999465942383	WVEISNEVR		1	a2.a1	0.007400000002235174	35.70000076293945	2	1131.5792236328125	1131.5797119140625	-5.000000237487257E-4	-0.441860187562905
a2	pepa2a3	DaPR130924_VB135_O1945.m	1883	20.709999084472656	FLESLPEEEQQR		1	a2.a1	0.009999999776482582	33.29999923706055	2	1504.7281494140625	1504.7281494140625	-0.0	-0.0
a3	pepa3a8	DaPR130924_VB135_O1945.m	891	12.760000228881836	NSGEAPSSPTPK		1	a3.a1	0.006599999964237213	32.400001525878906	2	1171.5615234375	1171.5594482421875	0.002199999988079071	1.8778389704252394
a3	pepa3a9	DaPR130924_VB135_O1945.m	937	13.25	PNNSGEAPSSPTPK		1	a3.a1	7.200000027296483E-7	49.29999923706055	2	1382.654541015625	1382.6551513671875	-5.000000237487257E-4	-0.3616230867503868
a3	pepa3a1	DaPR130924_VB135_O1945.m	1001	13.880000114440918	AADETLCQTK	C7:+57.02146	1	a3.a1	3.600000054575503E-4	44.0	2	1136.528564453125	1136.525634765625	0.003000000026077032	2.6396237219019647
a3	pepa3b11	DaPR130924_VB135_O1945.m	1210	15.949999809265137	SEAHTADGISIR		1	a3.a1	1.4000000192027073E-5	41.5	2	1256.625244140625	1256.6234130859375	0.0019000000320374966	1.5119884065915936
a3	pepa3a3	DaPR130924_VB135_O1945.m	1327	16.780000686645508	GASFVTSTNPR		1	a3.a1	4.400000034365803E-4	41.900001525878906	2	1136.5704345703125	1136.5699462890625	6.000000284984708E-4	0.5279041826308096
a3	pepa3a5	DaPR130924_VB135_O1945.m	1396	17.260000228881836	LTTTGQVTSPVK		1	a3.a1	0.0010999999940395355	46.79999923706055	2	1231.6905517578125	1231.689697265625	8.999999845400453E-4	0.7307035096080309
a3	pepa3a7	DaPR130924_VB135_O1945.m	1528	18.200000762939453	NLQDVVER		1	a3.a1	1.900000061141327E-4	42.5	2	972.5110473632812	972.5112915039062	-3.000000142492354E-4	-0.30847972344394153
a3	pepa3b10	DaPR130924_VB135_O1945.m	1542	18.309999465942383	SATNLPQLK		1	a3.a1	0.04800000041723251	27.799999237060547	2	971.5538940429688	971.5524291992188	0.00139999995008111	1.4409926917017026
a3	pepa3b12	DaPR130924_VB135_O1945.m	1673	19.18000030517578	TGKPLPFGTLGVHK		1	a3.a1	2.1999999262334313E-6	47.400001525878906	3	1451.837890625	1451.8372802734375	5.000000237487257E-4	0.34439122795810573
a3	pepa3a4	DaPR130924_VB135_O1945.m	1741	19.700000762939453	LQNELDMVK		1	a3.a1	0.032999999821186066	28.799999237060547	2	1089.5625	1089.561279296875	0.0013000000035390258	1.1931407881693012
a3	pepa3a2	DaPR130924_VB135_O1945.m	1979	21.450000762939453	ALDLADMITR	M7:+15.99491	1	a3.a1	2.800000074785203E-4	50.29999923706055	2	1134.58349609375	1134.582763671875	7.999999797903001E-4	0.7051050001863616
a3	pepa3a6	DaPR130924_VB135_O1945.m	2122	22.510000228881836	LYLPPSTPDFSR		1	a3.a1	0.035999998450279236	40.900001525878906	2	1392.7193603515625	1392.7161865234375	0.0031999999191612005	2.2976683621012466
a3	pepa3b15	DaPR130924_VB135_O1945.m	2282	23.65999984741211	VIQEGLEGLVLK		1	a3.a1	4.5000000682193786E-5	69.80000305175781	2	1297.7733154296875	1297.77294921875	3.9999998989515007E-4	0.30822031707160114
a3	pepa3b13	DaPR130924_VB135_O1945.m	2283	23.65999984741211	TQIIQDFLR		1	a3.a1	5.90000010561198E-4	42.400001525878906	2	1133.6331787109375	1133.6318359375	0.001500000013038516	1.3231809177254041
a3	pepa3b14	DaPR130924_VB135_O1945.m	2499	25.90999984741211	VLLDIFTGVR		1	a3.a1	1.900000061141327E-4	49.79999923706055	2	1132.6748046875	1132.6728515625	0.0020000000949949026	1.7657349977409114
a4	pepa4a4	DaPR130924_VB135_O1945.m	877	12.630000114440918	GGSGGSHGGGSGFGGE		1	a4.a1	8.199999683711212E-6	50.0	2	1263.5028076171875	1263.4989013671875	0.0038999998942017555	3.086666628662442
a4	pepa4b12	DaPR130924_VB135_O1945.m	921	13.079999923706055	SRSGGGGGGGLGSGGSIR		1	a4.a1	0.012000000104308128	35.79999923706055	3	1475.7330322265625	1475.7314453125	0.0015999999595806003	1.084208081804332
a4	pepa4a6	DaPR130924_VB135_O1945.m	966	13.579999923706055	GGSGGSYGGGGSGGGYGGGSGSR		1	a4.a1	1.6999999843392288E-6	55.599998474121094	2	1791.729736328125	1791.7281494140625	0.0017000000225380063	0.9488046627463806
a4	pepa4a3	DaPR130924_VB135_O1945.m	999	13.859999656677246	FSSSSGYGGGSSR		1	a4.a1	0.004100000020116568	38.099998474121094	2	1235.530517578125	1235.529052734375	0.00139999995008111	1.133117790296182
a4	pepa4b11	DaPR130924_VB135_O1945.m	1117	15.029999732971191	SGGGGGGGLGSGGSIR		1	a4.a1	2.5999999706982635E-5	50.79999923706055	2	1232.5977783203125	1232.59814453125	-3.9999998989515007E-4	-0.32451776085324857
a4	pepa4b13	DaPR130924_VB135_O1945.m	1138	15.260000228881836	STMQELNSR		1	a4.a1	6.500000017695129E-4	44.099998474121094	2	1065.4998779296875	1065.499755859375	1.9999999494757503E-4	0.18770534094235033
a4	pepa4a2	DaPR130924_VB135_O1945.m	1204	15.90999984741211	FEMEQNLR	M3:+15.99491	1	a4.a1	9.699999645818025E-5	42.70000076293945	2	1082.4954833984375	1082.493896484375	0.0015999999595806003	1.4780683427194687
a4	pepa4a5	DaPR130924_VB135_O1945.m	1289	16.549999237060547	GGSGGSHGGGSGFGGESGGSYGGGEEASGSGGGYGGGSGK		1	a4.a1	2.500000118743628E-4	54.599998474121094	3	3223.28564453125	3223.281982421875	0.003700000001117587	1.1478983288758127
a4	pepa4b10	DaPR130924_VB135_O1945.m	1392	17.25	SASSLGGGFGGGSR		1	a4.a1	3.299999889350147E-6	46.0	2	1196.5606689453125	1196.56591796875	-0.005100000184029341	-4.262197433039819
a4	pepa4a9	DaPR130924_VB135_O1945.m	1662	19.1299991607666	QVLDNLTMEK	M8:+15.99491	1	a4.a1	0.032999999821186066	27.0	2	1206.599853515625	1206.6038818359375	-0.004000000189989805	-3.3150897740387735
a4	pepa4a8	DaPR130924_VB135_O1945.m	1707	19.450000762939453	QGVDADINGLR		1	a4.a1	0.008299999870359898	26.700000762939453	2	1157.592041015625	1157.5914306640625	6.99999975040555E-4	0.6047038328877348
a4	pepa4a1	DaPR130924_VB135_O1945.m	1947	21.200000762939453	DQIVDLTVGNNK		1	a4.a1	2.5999999706982635E-5	48.099998474121094	2	1315.6861572265625	1315.685546875	6.000000284984708E-4	0.4560360413805437
a4	pepa4a7	DaPR130924_VB135_O1945.m	2088	22.229999542236328	QGVDADINGLR	Q1:-17.02655	1	a4.a1	1.5999999595806003E-4	42.099998474121094	2	1140.566162109375	1140.5648193359375	0.00139999995008111	1.2274619787906673
a5	pepa5a5	DaPR130924_VB135_O1945.m	785	11.600000381469727	PQPQNGSSGMGSTVSK	M10:+15.99491	1	a5.a1	0.002300000051036477	34.5	2	1577.72021484375	1577.7227783203125	-0.0026000000070780516	-1.6479447738252748
a5	pepa5a1	DaPR130924_VB135_O1945.m	849	12.300000190734863	AAGPSLSHTSGGTQSK		1	a5.a1	0.004600000102072954	31.700000762939453	3	1485.7296142578125	1485.7296142578125	0.0	0.0
a5	pepa5a6	DaPR130924_VB135_O1945.m	1139	15.260000228881836	SGGVGGSNTNWK		1	a5.a1	4.199999966658652E-4	50.70000076293945	2	1163.5452880859375	1163.54443359375	8.999999845400453E-4	0.7734985949443157
a5	pepa5a2	DaPR130924_VB135_O1945.m	1253	16.260000228881836	ATAFNEQVDK		1	a5.a1	0.004800000227987766	41.70000076293945	2	1122.5450439453125	1122.54296875	0.002099999925121665	1.8707523752610604
a5	pepa5a3	DaPR130924_VB135_O1945.m	1375	17.1299991607666	ATVMDVKPVDYR	M4:+15.99491	1	a5.a1	0.010999999940395355	36.70000076293945	3	1409.711181640625	1409.709716796875	0.001500000013038516	1.064048857126982
a5	pepa5a8	DaPR130924_VB135_O1945.m	1412	17.360000610351562	VIDQQNGLYR		1	a5.a1	5.199999941396527E-5	44.79999923706055	2	1205.6279296875	1205.627685546875	1.9999999494757503E-4	0.16588868797986722
a5	pepa5a7	DaPR130924_VB135_O1945.m	1986	21.5	VGQLSEGAIAAIMQK	M13:+15.99491	1	a5.a1	5.299999884300632E-6	57.5	2	1531.8233642578125	1531.8153076171875	0.008100000210106373	5.2878438868105535
a5	pepa5a9	DaPR130924_VB135_O1945.m	2075	22.149999618530273	VVPIASLTPYQSK		1	a5.a1	0.009999999776482582	36.20000076293945	2	1402.7950439453125	1402.7945556640625	6.000000284984708E-4	0.42771767688707596
a5	pepa5a4	DaPR130924_VB135_O1945.m	2084	22.200000762939453	IGNPVPYNEGLGQPQVAPPAPAASPAASSR		1	a5.a1	0.017000000923871994	36.70000076293945	3	2913.48974609375	2913.48583984375	0.004000000189989805	1.3729259072713822
a6	pepa6a4	DaPR130924_VB135_O1945.m	764	11.329999923706055	MSELSSSRPK	M1:+15.99491	1	a6.a1	0.006399999838322401	29.600000381469727	2	1137.5579833984375	1137.5572509765625	7.999999797903001E-4	0.7032612900172905
a6	pepa6a3	DaPR130924_VB135_O1945.m	1169	15.529999732971191	GDSPLHSIR		1	a6.a1	0.0430000014603138	29.399999618530273	2	981.5113525390625	981.5115966796875	-3.000000142492354E-4	-0.3056510134613715
a6	pepa6a5	DaPR130924_VB135_O1945.m	1420	17.40999984741211	VILDEGHAIR		1	a6.a1	0.01899999938905239	44.5	2	1122.6263427734375	1122.626953125	-6.000000284984708E-4	-0.5344607367819568
a6	pepa6a1	DaPR130924_VB135_O1945.m	1743	19.700000762939453	AGGVGLNLSAASR		1	a6.a1	1.3000000080864993E-6	56.900001525878906	2	1172.639892578125	1172.6385498046875	0.0013000000035390258	1.1086110069940576
a6	pepa6a2	DaPR130924_VB135_O1945.m	1802	20.110000610351562	ASGFVFTR		1	a6.a1	3.699999942909926E-4	40.70000076293945	2	884.4630126953125	884.462890625	9.999999747378752E-5	0.11306296570919235
a6	pepa6a6	DaPR130924_VB135_O1945.m	1835	20.350000381469727	YYTGVVNNNEMVALQR	M11:+15.99491	1	a6.a1	1.4000000373926014E-4	39.29999923706055	2	1886.9176025390625	1886.906982421875	0.010999999940395355	5.82964610490586
a7	pepa7a1	DaPR130924_VB135_O1945.m	709	10.649999618530273	IHEATGMPAGK	M7:+15.99491	1	a7.a1	0.008500000461935997	28.799999237060547	2	1127.55126953125	1127.5517578125	-5.000000237487257E-4	-0.44343864508601155
a7	pepa7a2	DaPR130924_VB135_O1945.m	1104	14.930000305175781	VMQQQQQTTQQQLPQK	M2:+15.99491	1	a7.a1	5.200000014156103E-4	39.70000076293945	2	1957.9764404296875	1957.9764404296875	9.999999747378752E-5	0.05107313622825923
a7	pepa7a2	DaPR130924_VB135_O1945.m	1099	14.859999656677246	VMQQQQQTTQQQLPQK	M2:+15.99491	1	a7.a1	0.008100000210106373	48.099998474121094	3	1957.976806640625	1957.9764404296875	3.9999998989515007E-4	0.20429254491303692
a7	pepa7a4	DaPR130924_VB135_O1945.m	1427	17.459999084472656	VQVPNMQDK		1	a7.a1	0.017999999225139618	28.700000762939453	2	1058.528076171875	1058.5302734375	-0.002199999988079071	-2.078353395538449
a7	pepa7a3	DaPR130924_VB135_O1945.m	1936	21.110000610351562	VQAQVIQETIVPK		1	a7.a1	1.2999999853491317E-5	63.79999923706055	2	1452.84423828125	1452.842529296875	0.0017999999690800905	1.2389504937959295
a8	pepa8a1	DaPR130924_VB135_O1945.m	1004	13.899999618530273	AGPEELGK		1	a8.a1	0.012000000104308128	32.79999923706055	2	800.4140625	800.415283203125	-0.0012000000569969416	-1.499221819197088
a8	pepa8a3	DaPR130924_VB135_O1945.m	1146	15.300000190734863	TPATAPVPAR		1	a8.a1	2.6000000070780516E-4	46.0	2	980.55419921875	980.5527954101562	0.00139999995008111	1.4277660077400554
a8	pepa8a5	DaPR130924_VB135_O1945.m	1775	19.90999984741211	YSQVLGLGGR		1	a8.a1	5.199999941396527E-5	49.099998474121094	2	1049.5753173828125	1049.57421875	0.0010999999940395355	1.0480440300349514
a8	pepa8a4	DaPR130924_VB135_O1945.m	2134	22.600000381469727	TSPVTASDPAGPSYAAATLQASSAASSASPVSR		1	a8.a1	0.002099999925121665	32.29999923706055	3	3063.49755859375	3063.487060546875	0.010999999940395355	3.5906794195604346
a8	pepa8a2	DaPR130924_VB135_O1945.m	2410	24.959999084472656	DSPFGLSFVR		1	a8.a1	0.00430000014603138	45.900001525878906	2	1124.5748291015625	1124.5738525390625	0.0010000000474974513	0.8892257678227637
a9	pepa9a4	DaPR130924_VB135_O1945.m	1048	14.380000114440918	SDAGLESDTAMK	M11:+15.99491	1	a9.a1	1.9999999494757503E-4	39.099998474121094	2	1240.532958984375	1240.53662109375	-0.003599999938160181	-2.901969903142522
a9	pepa9a1	DaPR130924_VB135_O1945.m	1829	20.309999465942383	AAVIGDVIR		1	a9.a1	0.017000000923871994	33.400001525878906	2	913.546630859375	913.5469970703125	-3.000000142492354E-4	-0.32839034577456494
a9	pepa9a5	DaPR130924_VB135_O1945.m	1873	20.6299991607666	STYEQVDLIGK		1	a9.a1	1.9999999494757503E-5	48.900001525878906	2	1252.6378173828125	1252.6424560546875	-0.0044999998062849045	-3.592405625830428
a9	pepa9a2	DaPR130924_VB135_O1945.m	1995	21.559999465942383	APQVLVLAPTR		1	a9.a1	2.499999936844688E-5	43.0	2	1164.71728515625	1164.7103271484375	0.007000000216066837	6.0100782597205535
a9	pepa9a3	DaPR130924_VB135_O1945.m	2136	22.610000610351562	NGIDILVGTPGR		1	a9.a1	0.0052999998442828655	31.100000381469727	2	1211.666748046875	1211.6746826171875	-0.007899999618530273	-6.5199015312150195
b10	pepb10a2	DaPR130924_VB135_O1945.m	1270	16.3799991607666	HLVSAGYVHVNR		1	b10.a1	4.099999932805076E-5	48.79999923706055	3	1351.7239990234375	1351.723388671875	6.000000284984708E-4	0.44387781814443267
b10	pepb10a1	DaPR130924_VB135_O1945.m	1655	19.059999465942383	DTLGSWQR		1	b10.a1	0.04500000178813934	36.70000076293945	2	962.4719848632812	962.4694213867188	0.0024999999441206455	2.5974850614149014
b10	pepb10a4	DaPR130924_VB135_O1945.m	1730	19.610000610351562	TQVELVADPETR		1	b10.a1	5.500000042957254E-6	51.099998474121094	2	1357.70068359375	1357.6961669921875	0.0044999998062849045	3.314438027952979
b10	pepb10a3	DaPR130924_VB135_O1945.m	2049	21.950000762939453	LVIFTNQMSIGR	M8:+15.99491	1	b10.a1	1.3999999737279722E-7	57.900001525878906	2	1394.75	1394.7464599609375	0.003599999938160181	2.581114232231861
b11	pepb11a3	DaPR130924_VB135_O1945.m	1063	14.5	VAQGVSGAVQDK		1	b11.a1	5.200000074978561E-8	60.70000076293945	2	1158.6126708984375	1158.61181640625	0.0010000000474974513	0.8631018891203991
b11	pepb11a2	DaPR130924_VB135_O1945.m	2034	21.850000381469727	REDLVVAPAGITLK		1	b11.a1	0.01600000075995922	36.400001525878906	3	1481.8707275390625	1481.8690185546875	0.0017000000225380063	1.1471999220255438
b11	pepb11a1	DaPR130924_VB135_O1945.m	2147	22.700000762939453	DKYPNLQVIGGNVVTAAQAK		1	b11.a1	8.69999985297909E-6	49.70000076293945	3	2086.12744140625	2086.129638671875	-0.002199999988079071	-1.0545845029456995
b11	pepb11a4	DaPR130924_VB135_O1945.m	2308	23.899999618530273	YEQGFITDPVVLSPK		1	b11.a1	6.300000222836388E-6	47.79999923706055	2	1692.8856201171875	1692.8846435546875	8.999999845400453E-4	0.5316369239727062
b12	pepb12a1	DaPR130924_VB135_O1945.m	1639	18.90999984741211	KSDVEAIFSK		1	b12.a1	0.0071000000461936	29.899999618530273	2	1123.6019287109375	1123.599853515625	0.002199999988079071	1.9579924126863348
b12	pepb12a3	DaPR130924_VB135_O1945.m	1926	21.010000228881836	SDVEAIFSK		1	b12.a1	0.004999999888241291	37.400001525878906	2	995.5071411132812	995.5048217773438	0.002300000051036477	2.3103856462795704
b12	pepb12a2	DaPR130924_VB135_O1945.m	2277	23.610000610351562	MIAGQVLDINLAAEPK	M1:+15.99491	1	b12.a1	9.600000083764826E-8	59.20000076293945	2	1698.90478515625	1698.909912109375	-0.005100000184029341	-3.0019250271470574
b12	pepb12a4	DaPR130924_VB135_O1945.m	2337	24.18000030517578	VFIGNLNTLVVK		1	b12.a1	2.699999895412475E-4	43.099998474121094	2	1316.7982177734375	1316.7940673828125	0.00419999985024333	3.189564681583825
b13	pepb13a3	DaPR130924_VB135_O1945.m	773	11.449999809265137	YGQQGSGSGQSPSR		1	b13.a1	7.60000011723605E-6	47.900001525878906	2	1395.624267578125	1395.625244140625	-8.999999845400453E-4	-0.6448722451235341
b13	pepb13a1	DaPR130924_VB135_O1945.m	830	12.130000114440918	GPYESGSGHSSGLGHR		1	b13.a1	0.017000000923871994	28.5	3	1584.7149658203125	1584.7154541015625	-3.9999998989515007E-4	-0.25241123815626937
b13	pepb13a2	DaPR130924_VB135_O1945.m	932	13.210000038146973	QSLGHGQHGSGSGQSPSPSR	Q1:-17.02655	1	b13.a1	0.006000000052154064	34.79999923706055	3	1930.874755859375	1930.87548828125	-6.99999975040555E-4	-0.3625298364855484
b14	pepb14a2	DaPR130924_VB135_O1945.m	1057	14.430000305175781	LTWASHEK		1	b14.a1	0.012000000104308128	34.29999923706055	2	971.4901733398438	971.494873046875	-0.004800000227987766	-4.940839484755741
b14	pepb14a1	DaPR130924_VB135_O1945.m	1454	17.65999984741211	LGHPDTLNQGEFK		1	b14.a1	8.499999967170879E-5	32.099998474121094	3	1455.7237548828125	1455.72314453125	6.99999975040555E-4	0.48086064831095227
b14	pepb14a1	DaPR130924_VB135_O1945.m	1433	17.510000228881836	LGHPDTLNQGEFK		1	b14.a1	6.699999794363976E-4	33.29999923706055	2	1455.728759765625	1455.72314453125	0.00570000009611249	3.9155797704569144
b15	pepb15a2	DaPR130924_VB135_O1945.m	800	11.760000228881836	TEGAEATPGAQK		1	b15.a1	0.012000000104308128	38.29999923706055	2	1159.560546875	1159.5594482421875	0.0012000000569969416	1.0348758391094646
b15	pepb15a1	DaPR130924_VB135_O1945.m	1263	16.329999923706055	EVDATSPAPSTSSTVK		1	b15.a1	5.600000149570405E-4	40.099998474121094	2	1576.77734375	1576.7705078125	0.006899999920278788	4.3760330917473595
b15	pepb15a3	DaPR130924_VB135_O1945.m	1911	20.90999984741211	TPQMPPTTPSSSFFTK	M4:+15.99491	1	b15.a1	0.0013000000035390258	35.5	2	1769.83935546875	1769.8419189453125	-0.0024999999441206455	-1.412555504172062
b16	pepb16a3	DaPR130924_VB135_O1945.m	1056	14.430000305175781	YWCNDGK	C3:+57.02146	1	b16.a1	0.04399999976158142	25.299999237060547	2	942.379150390625	942.3778076171875	0.0013000000035390258	1.379489195343097
b16	pepb16a2	DaPR130924_VB135_O1945.m	1187	15.729999542236328	WESGYNTR		1	b16.a1	0.002099999925121665	29.200000762939453	2	1012.449951171875	1012.44873046875	0.0012000000569969416	1.1852452582377755
b16	pepb16a1	DaPR130924_VB135_O1945.m	2149	22.709999084472656	STDYGIFQINSR		1	b16.a1	1.5999999547489097E-8	65.0999984741211	2	1400.681396484375	1400.680908203125	5.000000237487257E-4	0.3569692574664667
b17	pepb17a2	DaPR130924_VB135_O1945.m	955	13.479999542236328	LLTTDQK		1	b17.a1	0.013000000268220901	27.799999237060547	2	818.4625244140625	818.4622192382812	3.000000142492354E-4	0.36654106591314206
b17	pepb17a1	DaPR130924_VB135_O1945.m	1675	19.200000762939453	GIGAGGSITGLK		1	b17.a1	9.499999578110874E-6	64.5999984741211	2	1030.5911865234375	1030.589599609375	0.0017000000225380063	1.649541217165745
b17	pepb17a3	DaPR130924_VB135_O1945.m	1969	21.3799991607666	YNLIVVGR		1	b17.a1	0.014999999664723873	32.0	2	933.5589599609375	933.5521240234375	0.006899999920278788	7.39112444042338
b18	pepb18a2	DaPR130924_VB135_O1945.m	1156	15.399999618530273	QIALGTSK		1	b18.a1	0.03700000047683716	18.0	2	817.4801025390625	817.4782104492188	0.0019000000320374966	2.3242210101152576
b18	pepb18a3	DaPR130924_VB135_O1945.m	1890	20.760000228881836	TYNASITLQQQLK		1	b18.a1	6.600000197067857E-4	34.70000076293945	2	1507.8150634765625	1507.8118896484375	0.0031999999191612005	2.1222805982166086
b18	pepb18a1	DaPR130924_VB135_O1945.m	2264	23.5	GPVFAPPYEPLPENVK		1	b18.a1	0.002199999988079071	38.79999923706055	2	1753.916259765625	1753.9163818359375	-9.999999747378752E-5	-0.05701525939857581
b19	pepb19a1	DaPR130924_VB135_O1945.m	996	13.850000381469727	FEETTADGR		1	b19.a1	4.799999878741801E-4	38.79999923706055	2	1025.4542236328125	1025.453857421875	3.9999998989515007E-4	0.39007117385154927
b19	pepb19a2	DaPR130924_VB135_O1945.m	1508	18.079999923706055	TTQFSCTLGEK	C6:+57.02146	1	b19.a1	3.3999999868683517E-4	37.79999923706055	2	1271.595458984375	1271.593994140625	0.001500000013038516	1.1796218132126786
b20	pepb20a1	DaPR130924_VB135_O1945.m	1064	14.5	GNFHAVYR		1	b20.a1	2.3999999393709004E-4	39.599998474121094	2	963.4795532226562	963.47998046875	-3.9999998989515007E-4	-0.41516170341239783
b20	pepb20a2	DaPR130924_VB135_O1945.m	1838	20.360000610351562	LLETECPQYIR	C6:+57.02146	1	b20.a1	4.3000000005122274E-5	42.599998474121094	2	1421.71533203125	1421.709716796875	0.00559999980032444	3.9389192703425353
b21	pepb21a2	DaPR130924_VB135_O1945.m	1173	15.579999923706055	TLQQQTFK		1	b21.a1	0.017000000923871994	38.79999923706055	2	993.5374755859375	993.5368041992188	6.99999975040555E-4	0.704553643188637
b21	pepb21a1	DaPR130924_VB135_O1945.m	1864	20.579999923706055	NFVVVMVTKPK		1	b21.a1	6.399999983841553E-5	47.900001525878906	2	1261.7401123046875	1261.734130859375	0.006000000052154064	4.7553600282394095
b22	pepb22a1	DaPR130924_VB135_O1945.m	1524	18.15999984741211	AAVLLEQER		1	b22.a1	1.500000071246177E-4	44.900001525878906	2	1028.574462890625	1028.5738525390625	6.000000284984708E-4	0.5833319863394878
b22	pepb22a2	DaPR130924_VB135_O1945.m	1709	19.459999084472656	LAEIGAPIQGNR		1	b22.a1	0.0010999999940395355	35.70000076293945	2	1238.6842041015625	1238.685546875	-0.0013000000035390258	-1.0494996141827215
b23	pepb23a2	DaPR130924_VB135_O1945.m	1766	19.850000381469727	LTMQVSSLQR		1	b23.a1	0.020999999716877937	36.900001525878906	2	1162.626708984375	1162.625244140625	0.001500000013038516	1.2901835914867543
b23	pepb23a1	DaPR130924_VB135_O1945.m	2096	22.280000686645508	LLASANLEEVTMK		1	b23.a1	4.800000169780105E-6	47.70000076293945	2	1418.7618408203125	1418.75634765625	0.005499999970197678	3.8766346168484396
b24	pepb24a2	DaPR130924_VB135_O1945.m	1975	21.43000030517578	SIIGMIDMFHK	M5:+15.99491 - M8:+15.99491	1	b24.a1	1.1000000085914508E-4	43.5	2	1323.6441650390625	1323.64404296875	1.9999999494757503E-4	0.151098020657429
b24	pepb24a1	DaPR130924_VB135_O1945.m	2272	23.579999923706055	GTNYLADVFEK		1	b24.a1	0.0031999999191612005	33.79999923706055	2	1256.6187744140625	1256.6162109375	0.0027000000700354576	2.148627438142883

## Sheet: peptides_pos
MS Sample :	DaPR130924_VB135_O1945.m
Peptide ID	Protein ID	accession	description	Sequence	Modifs	Start	Stop	MH+ theo
pepa1b19	a1.a1.a1	sp|P09874|PARP1_HUMAN	sp|P09874|PARP1_HUMAN Poly [ADP-ribose] polymerase 1 OS=Homo sapiens GN=PARP1 PE=1 SV=4	TGNAWHSK		622	629	900.4326782226562
pepa1b20	a1.a1.a1	sp|P09874|PARP1_HUMAN	sp|P09874|PARP1_HUMAN Poly [ADP-ribose] polymerase 1 OS=Homo sapiens GN=PARP1 PE=1 SV=4	VCSTNDLK	C2:+57.02146	255	262	936.4459228515625
pepa1a4	a1.a1.a1	sp|P09874|PARP1_HUMAN	sp|P09874|PARP1_HUMAN Poly [ADP-ribose] polymerase 1 OS=Homo sapiens GN=PARP1 PE=1 SV=4	ASLCISTK	C4:+57.02146	426	433	879.4608764648438
pepa1a8	a1.a1.a1	sp|P09874|PARP1_HUMAN	sp|P09874|PARP1_HUMAN Poly [ADP-ribose] polymerase 1 OS=Homo sapiens GN=PARP1 PE=1 SV=4	KPPLLNNADSVQAK		748	761	1494.827880859375
pepa1b14	a1.a1.a1	sp|P09874|PARP1_HUMAN	sp|P09874|PARP1_HUMAN Poly [ADP-ribose] polymerase 1 OS=Homo sapiens GN=PARP1 PE=1 SV=4	PIDVNYEK		789	796	977.4943237304688
pepa1a1	a1.a1.a1	sp|P09874|PARP1_HUMAN	sp|P09874|PARP1_HUMAN Poly [ADP-ribose] polymerase 1 OS=Homo sapiens GN=PARP1 PE=1 SV=4	AEPVEVVAPR		487	496	1066.589599609375
pepa1b16	a1.a1.a1	sp|P09874|PARP1_HUMAN	sp|P09874|PARP1_HUMAN Poly [ADP-ribose] polymerase 1 OS=Homo sapiens GN=PARP1 PE=1 SV=4	QQVPSGESAILDR		270	282	1399.718017578125
pepa1b13	a1.a1.a1	sp|P09874|PARP1_HUMAN	sp|P09874|PARP1_HUMAN Poly [ADP-ribose] polymerase 1 OS=Homo sapiens GN=PARP1 PE=1 SV=4	MIFDVESMK	M1:+15.99491 M8:+15.99491	675	683	1131.5064697265625
pepa1b12	a1.a1.a1	sp|P09874|PARP1_HUMAN	sp|P09874|PARP1_HUMAN Poly [ADP-ribose] polymerase 1 OS=Homo sapiens GN=PARP1 PE=1 SV=4	MAIMVQSPMFDGK	M1:+15.99491 M4:+15.99491 M9:+15.99491	35	47	1502.669189453125
pepa1a6	a1.a1.a1	sp|P09874|PARP1_HUMAN	sp|P09874|PARP1_HUMAN Poly [ADP-ribose] polymerase 1 OS=Homo sapiens GN=PARP1 PE=1 SV=4	GIYFADMVSK	M7:+15.99491	894	903	1146.5504150390625
pepa1a7	a1.a1.a1	sp|P09874|PARP1_HUMAN	sp|P09874|PARP1_HUMAN Poly [ADP-ribose] polymerase 1 OS=Homo sapiens GN=PARP1 PE=1 SV=4	LPKPVQDLIK		665	674	1150.7198486328125
pepa1b11	a1.a1.a1	sp|P09874|PARP1_HUMAN	sp|P09874|PARP1_HUMAN Poly [ADP-ribose] polymerase 1 OS=Homo sapiens GN=PARP1 PE=1 SV=4	MAIMVQSPMFDGK	M1:+15.99491 M9:+15.99491	35	47	1486.6739501953125
pepa1a2	a1.a1.a1	sp|P09874|PARP1_HUMAN	sp|P09874|PARP1_HUMAN Poly [ADP-ribose] polymerase 1 OS=Homo sapiens GN=PARP1 PE=1 SV=4	AMVEYEIDLQK	M2:+15.99491	685	695	1354.65625
pepa1b17	a1.a1.a1	sp|P09874|PARP1_HUMAN	sp|P09874|PARP1_HUMAN Poly [ADP-ribose] polymerase 1 OS=Homo sapiens GN=PARP1 PE=1 SV=4	SDAYYCTGDVTAWTK	C6:+57.02146	306	320	1737.742919921875
pepa1b10	a1.a1.a1	sp|P09874|PARP1_HUMAN	sp|P09874|PARP1_HUMAN Poly [ADP-ribose] polymerase 1 OS=Homo sapiens GN=PARP1 PE=1 SV=4	MAIMVQSPMFDGK	M9:+15.99491	35	47	1470.679443359375
pepa1b15	a1.a1.a1	sp|P09874|PARP1_HUMAN	sp|P09874|PARP1_HUMAN Poly [ADP-ribose] polymerase 1 OS=Homo sapiens GN=PARP1 PE=1 SV=4	QQVPSGESAILDR	Q1:-17.02655	270	282	1382.6915283203125
pepa1a5	a1.a1.a1	sp|P09874|PARP1_HUMAN	sp|P09874|PARP1_HUMAN Poly [ADP-ribose] polymerase 1 OS=Homo sapiens GN=PARP1 PE=1 SV=4	GIYFADMVSK		894	903	1130.5555419921875
pepa1a3	a1.a1.a1	sp|P09874|PARP1_HUMAN	sp|P09874|PARP1_HUMAN Poly [ADP-ribose] polymerase 1 OS=Homo sapiens GN=PARP1 PE=1 SV=4	AQNDLIWNIK		240	249	1214.6531982421875
pepa1b22	a1.a1.a1	sp|P09874|PARP1_HUMAN	sp|P09874|PARP1_HUMAN Poly [ADP-ribose] polymerase 1 OS=Homo sapiens GN=PARP1 PE=1 SV=4	VVSEDFLQDVSASTK		453	467	1624.806884765625
pepa1a9	a1.a1.a1	sp|P09874|PARP1_HUMAN	sp|P09874|PARP1_HUMAN Poly [ADP-ribose] polymerase 1 OS=Homo sapiens GN=PARP1 PE=1 SV=4	MAIMVQSPMFDGK		35	47	1454.6844482421875
pepa1b18	a1.a1.a1	sp|P09874|PARP1_HUMAN	sp|P09874|PARP1_HUMAN Poly [ADP-ribose] polymerase 1 OS=Homo sapiens GN=PARP1 PE=1 SV=4	SLQELFLAH		468	476	1057.568115234375
pepa1b21	a1.a1.a1	sp|P09874|PARP1_HUMAN	sp|P09874|PARP1_HUMAN Poly [ADP-ribose] polymerase 1 OS=Homo sapiens GN=PARP1 PE=1 SV=4	VFSATLGLVDIVK		552	564	1361.8043212890625
pepa2b10	a2.a1.a1	sp|P17480-2|UBF1_HUMAN	sp|P17480-2|UBF1_HUMAN Isoform UBF2 of Nucleolar transcription factor 1 OS=Homo sapiens GN=UBTF	SDIPEKPK		193	200	913.4993286132812
pepa2b12	a2.a1.a1	sp|P17480-2|UBF1_HUMAN	sp|P17480-2|UBF1_HUMAN Isoform UBF2 of Nucleolar transcription factor 1 OS=Homo sapiens GN=UBTF	TTESHMDWEK	M6:+15.99491	48	57	1279.5263671875
pepa2a2	a2.a1.a1	sp|P17480-2|UBF1_HUMAN	sp|P17480-2|UBF1_HUMAN Isoform UBF2 of Nucleolar transcription factor 1 OS=Homo sapiens GN=UBTF	AMEMTWNNMEK	M2:+15.99491 M4:+15.99491 M9:+15.99491	477	487	1432.5545654296875
pepa2b13	a2.a1.a1	sp|P17480-2|UBF1_HUMAN	sp|P17480-2|UBF1_HUMAN Isoform UBF2 of Nucleolar transcription factor 1 OS=Homo sapiens GN=UBTF	VRPDEIMR		217	224	1015.5358276367188
pepa2a1	a2.a1.a1	sp|P17480-2|UBF1_HUMAN	sp|P17480-2|UBF1_HUMAN Isoform UBF2 of Nucleolar transcription factor 1 OS=Homo sapiens GN=UBTF	AMEMTWNNMEK	M4:+15.99491 M9:+15.99491	477	487	1416.5595703125
pepa2a4	a2.a1.a1	sp|P17480-2|UBF1_HUMAN	sp|P17480-2|UBF1_HUMAN Isoform UBF2 of Nucleolar transcription factor 1 OS=Homo sapiens GN=UBTF	FREDHPDLIQNAK		179	191	1582.7977294921875
pepa2a7	a2.a1.a1	sp|P17480-2|UBF1_HUMAN	sp|P17480-2|UBF1_HUMAN Isoform UBF2 of Nucleolar transcription factor 1 OS=Homo sapiens GN=UBTF	LHPEMSNLDLTK	M5:+15.99491	133	144	1413.7047119140625
pepa2b15	a2.a1.a1	sp|P17480-2|UBF1_HUMAN	sp|P17480-2|UBF1_HUMAN Isoform UBF2 of Nucleolar transcription factor 1 OS=Homo sapiens GN=UBTF	YIQDFQR		161	167	969.4793090820312
pepa2a8	a2.a1.a1	sp|P17480-2|UBF1_HUMAN	sp|P17480-2|UBF1_HUMAN Isoform UBF2 of Nucleolar transcription factor 1 OS=Homo sapiens GN=UBTF	KPLTPYFR		114	121	1021.5833740234375
pepa2b11	a2.a1.a1	sp|P17480-2|UBF1_HUMAN	sp|P17480-2|UBF1_HUMAN Isoform UBF2 of Nucleolar transcription factor 1 OS=Homo sapiens GN=UBTF	TPQQLWYTHEK		201	211	1430.7066650390625
pepa2a9	a2.a1.a1	sp|P17480-2|UBF1_HUMAN	sp|P17480-2|UBF1_HUMAN Isoform UBF2 of Nucleolar transcription factor 1 OS=Homo sapiens GN=UBTF	MWNDLSEK		407	414	1022.4616088867188
pepa2a5	a2.a1.a1	sp|P17480-2|UBF1_HUMAN	sp|P17480-2|UBF1_HUMAN Isoform UBF2 of Nucleolar transcription factor 1 OS=Homo sapiens GN=UBTF	HPELNISEEGITK		230	242	1466.7490234375
pepa2a6	a2.a1.a1	sp|P17480-2|UBF1_HUMAN	sp|P17480-2|UBF1_HUMAN Isoform UBF2 of Nucleolar transcription factor 1 OS=Homo sapiens GN=UBTF	LHPEMSNLDLTK		133	144	1397.7098388671875
pepa2b14	a2.a1.a1	sp|P17480-2|UBF1_HUMAN	sp|P17480-2|UBF1_HUMAN Isoform UBF2 of Nucleolar transcription factor 1 OS=Homo sapiens GN=UBTF	WVEISNEVR		72	80	1131.5797119140625
pepa2a3	a2.a1.a1	sp|P17480-2|UBF1_HUMAN	sp|P17480-2|UBF1_HUMAN Isoform UBF2 of Nucleolar transcription factor 1 OS=Homo sapiens GN=UBTF	FLESLPEEEQQR		324	335	1504.7281494140625
pepa2b10	a2.a1.a2	tr|E9PKP7|E9PKP7_HUMAN	tr|E9PKP7|E9PKP7_HUMAN Nucleolar transcription factor 1 OS=Homo sapiens GN=UBTF PE=2 SV=1	SDIPEKPK		193	200	913.4993286132812
pepa2b12	a2.a1.a2	tr|E9PKP7|E9PKP7_HUMAN	tr|E9PKP7|E9PKP7_HUMAN Nucleolar transcription factor 1 OS=Homo sapiens GN=UBTF PE=2 SV=1	TTESHMDWEK	M6:+15.99491	48	57	1279.5263671875
pepa2a2	a2.a1.a2	tr|E9PKP7|E9PKP7_HUMAN	tr|E9PKP7|E9PKP7_HUMAN Nucleolar transcription factor 1 OS=Homo sapiens GN=UBTF PE=2 SV=1	AMEMTWNNMEK	M2:+15.99491 M4:+15.99491 M9:+15.99491	477	487	1432.5545654296875
pepa2b13	a2.a1.a2	tr|E9PKP7|E9PKP7_HUMAN	tr|E9PKP7|E9PKP7_HUMAN Nucleolar transcription factor 1 OS=Homo sapiens GN=UBTF PE=2 SV=1	VRPDEIMR		217	224	1015.5358276367188
pepa2a1	a2.a1.a2	tr|E9PKP7|E9PKP7_HUMAN	tr|E9PKP7|E9PKP7_HUMAN Nucleolar transcription factor 1 OS=Homo sapiens GN=UBTF PE=2 SV=1	AMEMTWNNMEK	M4:+15.99491 M9:+15.99491	477	487	1416.5595703125
pepa2a4	a2.a1.a2	tr|E9PKP7|E9PKP7_HUMAN	tr|E9PKP7|E9PKP7_HUMAN Nucleolar transcription factor 1 OS=Homo sapiens GN=UBTF PE=2 SV=1	FREDHPDLIQNAK		179	191	1582.7977294921875
pepa2a7	a2.a1.a2	tr|E9PKP7|E9PKP7_HUMAN	tr|E9PKP7|E9PKP7_HUMAN Nucleolar transcription factor 1 OS=Homo sapiens GN=UBTF PE=2 SV=1	LHPEMSNLDLTK	M5:+15.99491	133	144	1413.7047119140625
pepa2b15	a2.a1.a2	tr|E9PKP7|E9PKP7_HUMAN	tr|E9PKP7|E9PKP7_HUMAN Nucleolar transcription factor 1 OS=Homo sapiens GN=UBTF PE=2 SV=1	YIQDFQR		161	167	969.4793090820312
pepa2a8	a2.a1.a2	tr|E9PKP7|E9PKP7_HUMAN	tr|E9PKP7|E9PKP7_HUMAN Nucleolar transcription factor 1 OS=Homo sapiens GN=UBTF PE=2 SV=1	KPLTPYFR		114	121	1021.5833740234375
pepa2b11	a2.a1.a2	tr|E9PKP7|E9PKP7_HUMAN	tr|E9PKP7|E9PKP7_HUMAN Nucleolar transcription factor 1 OS=Homo sapiens GN=UBTF PE=2 SV=1	TPQQLWYTHEK		201	211	1430.7066650390625
pepa2a9	a2.a1.a2	tr|E9PKP7|E9PKP7_HUMAN	tr|E9PKP7|E9PKP7_HUMAN Nucleolar transcription factor 1 OS=Homo sapiens GN=UBTF PE=2 SV=1	MWNDLSEK		407	414	1022.4616088867188
pepa2a5	a2.a1.a2	tr|E9PKP7|E9PKP7_HUMAN	tr|E9PKP7|E9PKP7_HUMAN Nucleolar transcription factor 1 OS=Homo sapiens GN=UBTF PE=2 SV=1	HPELNISEEGITK		230	242	1466.7490234375
pepa2a6	a2.a1.a2	tr|E9PKP7|E9PKP7_HUMAN	tr|E9PKP7|E9PKP7_HUMAN Nucleolar transcription factor 1 OS=Homo sapiens GN=UBTF PE=2 SV=1	LHPEMSNLDLTK		133	144	1397.7098388671875
pepa2b14	a2.a1.a2	tr|E9PKP7|E9PKP7_HUMAN	tr|E9PKP7|E9PKP7_HUMAN Nucleolar transcription factor 1 OS=Homo sapiens GN=UBTF PE=2 SV=1	WVEISNEVR		72	80	1131.5797119140625
pepa2a3	a2.a1.a2	tr|E9PKP7|E9PKP7_HUMAN	tr|E9PKP7|E9PKP7_HUMAN Nucleolar transcription factor 1 OS=Homo sapiens GN=UBTF PE=2 SV=1	FLESLPEEEQQR		324	335	1504.7281494140625
pepa3a8	a3.a1.a1	sp|P49916|DNLI3_HUMAN	sp|P49916|DNLI3_HUMAN DNA ligase 3 OS=Homo sapiens GN=LIG3 PE=1 SV=2	NSGEAPSSPTPK		235	246	1171.5594482421875
pepa3a9	a3.a1.a1	sp|P49916|DNLI3_HUMAN	sp|P49916|DNLI3_HUMAN DNA ligase 3 OS=Homo sapiens GN=LIG3 PE=1 SV=2	PNNSGEAPSSPTPK		233	246	1382.6551513671875
pepa3a1	a3.a1.a1	sp|P49916|DNLI3_HUMAN	sp|P49916|DNLI3_HUMAN DNA ligase 3 OS=Homo sapiens GN=LIG3 PE=1 SV=2	AADETLCQTK	C7:+57.02146	923	932	1136.525634765625
pepa3b11	a3.a1.a1	sp|P49916|DNLI3_HUMAN	sp|P49916|DNLI3_HUMAN DNA ligase 3 OS=Homo sapiens GN=LIG3 PE=1 SV=2	SEAHTADGISIR		792	803	1256.6234130859375
pepa3a3	a3.a1.a1	sp|P49916|DNLI3_HUMAN	sp|P49916|DNLI3_HUMAN DNA ligase 3 OS=Homo sapiens GN=LIG3 PE=1 SV=2	GASFVTSTNPR		214	224	1136.5699462890625
pepa3a5	a3.a1.a1	sp|P49916|DNLI3_HUMAN	sp|P49916|DNLI3_HUMAN DNA ligase 3 OS=Homo sapiens GN=LIG3 PE=1 SV=2	LTTTGQVTSPVK		202	213	1231.689697265625
pepa3a7	a3.a1.a1	sp|P49916|DNLI3_HUMAN	sp|P49916|DNLI3_HUMAN DNA ligase 3 OS=Homo sapiens GN=LIG3 PE=1 SV=2	NLQDVVER		446	453	972.5112915039062
pepa3b10	a3.a1.a1	sp|P49916|DNLI3_HUMAN	sp|P49916|DNLI3_HUMAN DNA ligase 3 OS=Homo sapiens GN=LIG3 PE=1 SV=2	SATNLPQLK		818	826	971.5524291992188
pepa3b12	a3.a1.a1	sp|P49916|DNLI3_HUMAN	sp|P49916|DNLI3_HUMAN DNA ligase 3 OS=Homo sapiens GN=LIG3 PE=1 SV=2	TGKPLPFGTLGVHK		568	581	1451.8372802734375
pepa3a4	a3.a1.a1	sp|P49916|DNLI3_HUMAN	sp|P49916|DNLI3_HUMAN DNA ligase 3 OS=Homo sapiens GN=LIG3 PE=1 SV=2	LQNELDMVK		741	749	1089.561279296875
pepa3a2	a3.a1.a1	sp|P49916|DNLI3_HUMAN	sp|P49916|DNLI3_HUMAN DNA ligase 3 OS=Homo sapiens GN=LIG3 PE=1 SV=2	ALDLADMITR	M7:+15.99491	639	648	1134.582763671875
pepa3a6	a3.a1.a1	sp|P49916|DNLI3_HUMAN	sp|P49916|DNLI3_HUMAN DNA ligase 3 OS=Homo sapiens GN=LIG3 PE=1 SV=2	LYLPPSTPDFSR		943	954	1392.7161865234375
pepa3b15	a3.a1.a1	sp|P49916|DNLI3_HUMAN	sp|P49916|DNLI3_HUMAN DNA ligase 3 OS=Homo sapiens GN=LIG3 PE=1 SV=2	VIQEGLEGLVLK		649	660	1297.77294921875
pepa3b13	a3.a1.a1	sp|P49916|DNLI3_HUMAN	sp|P49916|DNLI3_HUMAN DNA ligase 3 OS=Homo sapiens GN=LIG3 PE=1 SV=2	TQIIQDFLR		283	291	1133.6318359375
pepa3b14	a3.a1.a1	sp|P49916|DNLI3_HUMAN	sp|P49916|DNLI3_HUMAN DNA ligase 3 OS=Homo sapiens GN=LIG3 PE=1 SV=2	VLLDIFTGVR		933	942	1132.6728515625
pepa4a4	a4.a1.a1	sp|P35527|K1C9_HUMAN	sp|P35527|K1C9_HUMAN Keratin, type I cytoskeletal 9 OS=Homo sapiens GN=KRT9 PE=1 SV=3	GGSGGSHGGGSGFGGE		580	595	1263.4989013671875
pepa4b12	a4.a1.a1	sp|P35527|K1C9_HUMAN	sp|P35527|K1C9_HUMAN Keratin, type I cytoskeletal 9 OS=Homo sapiens GN=KRT9 PE=1 SV=3	SRSGGGGGGGLGSGGSIR		12	29	1475.7314453125
pepa4a6	a4.a1.a1	sp|P35527|K1C9_HUMAN	sp|P35527|K1C9_HUMAN Keratin, type I cytoskeletal 9 OS=Homo sapiens GN=KRT9 PE=1 SV=3	GGSGGSYGGGGSGGGYGGGSGSR		491	513	1791.7281494140625
pepa4a3	a4.a1.a1	sp|P35527|K1C9_HUMAN	sp|P35527|K1C9_HUMAN Keratin, type I cytoskeletal 9 OS=Homo sapiens GN=KRT9 PE=1 SV=3	FSSSSGYGGGSSR		47	59	1235.529052734375
pepa4b11	a4.a1.a1	sp|P35527|K1C9_HUMAN	sp|P35527|K1C9_HUMAN Keratin, type I cytoskeletal 9 OS=Homo sapiens GN=KRT9 PE=1 SV=3	SGGGGGGGLGSGGSIR		14	29	1232.59814453125
pepa4b13	a4.a1.a1	sp|P35527|K1C9_HUMAN	sp|P35527|K1C9_HUMAN Keratin, type I cytoskeletal 9 OS=Homo sapiens GN=KRT9 PE=1 SV=3	STMQELNSR		155	163	1065.499755859375
pepa4a2	a4.a1.a1	sp|P35527|K1C9_HUMAN	sp|P35527|K1C9_HUMAN Keratin, type I cytoskeletal 9 OS=Homo sapiens GN=KRT9 PE=1 SV=3	FEMEQNLR	M3:+15.99491	243	250	1082.493896484375
pepa4a5	a4.a1.a1	sp|P35527|K1C9_HUMAN	sp|P35527|K1C9_HUMAN Keratin, type I cytoskeletal 9 OS=Homo sapiens GN=KRT9 PE=1 SV=3	GGSGGSHGGGSGFGGESGGSYGGGEEASGSGGGYGGGSGK		580	619	3223.281982421875
pepa4b10	a4.a1.a1	sp|P35527|K1C9_HUMAN	sp|P35527|K1C9_HUMAN Keratin, type I cytoskeletal 9 OS=Homo sapiens GN=KRT9 PE=1 SV=3	SASSLGGGFGGGSR		82	95	1196.56591796875
pepa4a9	a4.a1.a1	sp|P35527|K1C9_HUMAN	sp|P35527|K1C9_HUMAN Keratin, type I cytoskeletal 9 OS=Homo sapiens GN=KRT9 PE=1 SV=3	QVLDNLTMEK	M8:+15.99491	262	271	1206.6038818359375
pepa4a8	a4.a1.a1	sp|P35527|K1C9_HUMAN	sp|P35527|K1C9_HUMAN Keratin, type I cytoskeletal 9 OS=Homo sapiens GN=KRT9 PE=1 SV=3	QGVDADINGLR		251	261	1157.5914306640625
pepa4a1	a4.a1.a1	sp|P35527|K1C9_HUMAN	sp|P35527|K1C9_HUMAN Keratin, type I cytoskeletal 9 OS=Homo sapiens GN=KRT9 PE=1 SV=3	DQIVDLTVGNNK		213	224	1315.685546875
pepa4a7	a4.a1.a1	sp|P35527|K1C9_HUMAN	sp|P35527|K1C9_HUMAN Keratin, type I cytoskeletal 9 OS=Homo sapiens GN=KRT9 PE=1 SV=3	QGVDADINGLR	Q1:-17.02655	251	261	1140.5648193359375
pepa5a5	a5.a1.a1	sp|P27694|RFA1_HUMAN	sp|P27694|RFA1_HUMAN Replication protein A 70 kDa DNA-binding subunit OS=Homo sapiens GN=RPA1 PE=1 SV=2	PQPQNGSSGMGSTVSK	M10:+15.99491	142	157	1577.7227783203125
pepa5a1	a5.a1.a1	sp|P27694|RFA1_HUMAN	sp|P27694|RFA1_HUMAN Replication protein A 70 kDa DNA-binding subunit OS=Homo sapiens GN=RPA1 PE=1 SV=2	AAGPSLSHTSGGTQSK		168	183	1485.7296142578125
pepa5a6	a5.a1.a1	sp|P27694|RFA1_HUMAN	sp|P27694|RFA1_HUMAN Replication protein A 70 kDa DNA-binding subunit OS=Homo sapiens GN=RPA1 PE=1 SV=2	SGGVGGSNTNWK		432	443	1163.54443359375
pepa5a2	a5.a1.a1	sp|P27694|RFA1_HUMAN	sp|P27694|RFA1_HUMAN Replication protein A 70 kDa DNA-binding subunit OS=Homo sapiens GN=RPA1 PE=1 SV=2	ATAFNEQVDK		235	244	1122.54296875
pepa5a3	a5.a1.a1	sp|P27694|RFA1_HUMAN	sp|P27694|RFA1_HUMAN Replication protein A 70 kDa DNA-binding subunit OS=Homo sapiens GN=RPA1 PE=1 SV=2	ATVMDVKPVDYR	M4:+15.99491	589	600	1409.709716796875
pepa5a8	a5.a1.a1	sp|P27694|RFA1_HUMAN	sp|P27694|RFA1_HUMAN Replication protein A 70 kDa DNA-binding subunit OS=Homo sapiens GN=RPA1 PE=1 SV=2	VIDQQNGLYR		490	499	1205.627685546875
pepa5a7	a5.a1.a1	sp|P27694|RFA1_HUMAN	sp|P27694|RFA1_HUMAN Replication protein A 70 kDa DNA-binding subunit OS=Homo sapiens GN=RPA1 PE=1 SV=2	VGQLSEGAIAAIMQK	M13:+15.99491	2	16	1531.8153076171875
pepa5a9	a5.a1.a1	sp|P27694|RFA1_HUMAN	sp|P27694|RFA1_HUMAN Replication protein A 70 kDa DNA-binding subunit OS=Homo sapiens GN=RPA1 PE=1 SV=2	VVPIASLTPYQSK		184	196	1402.7945556640625
pepa5a4	a5.a1.a1	sp|P27694|RFA1_HUMAN	sp|P27694|RFA1_HUMAN Replication protein A 70 kDa DNA-binding subunit OS=Homo sapiens GN=RPA1 PE=1 SV=2	IGNPVPYNEGLGQPQVAPPAPAASPAASSR		112	141	2913.48583984375
pepa6a4	a6.a1.a1	sp|Q14527|HLTF_HUMAN	sp|Q14527|HLTF_HUMAN Helicase-like transcription factor OS=Homo sapiens GN=HLTF PE=1 SV=2	MSELSSSRPK	M1:+15.99491	377	386	1137.5572509765625
pepa6a3	a6.a1.a1	sp|Q14527|HLTF_HUMAN	sp|Q14527|HLTF_HUMAN Helicase-like transcription factor OS=Homo sapiens GN=HLTF PE=1 SV=2	GDSPLHSIR		542	550	981.5115966796875
pepa6a5	a6.a1.a1	sp|Q14527|HLTF_HUMAN	sp|Q14527|HLTF_HUMAN Helicase-like transcription factor OS=Homo sapiens GN=HLTF PE=1 SV=2	VILDEGHAIR		554	563	1122.626953125
pepa6a1	a6.a1.a1	sp|Q14527|HLTF_HUMAN	sp|Q14527|HLTF_HUMAN Helicase-like transcription factor OS=Homo sapiens GN=HLTF PE=1 SV=2	AGGVGLNLSAASR		914	926	1172.6385498046875
pepa6a2	a6.a1.a1	sp|Q14527|HLTF_HUMAN	sp|Q14527|HLTF_HUMAN Helicase-like transcription factor OS=Homo sapiens GN=HLTF PE=1 SV=2	ASGFVFTR		873	880	884.462890625
pepa6a6	a6.a1.a1	sp|Q14527|HLTF_HUMAN	sp|Q14527|HLTF_HUMAN Helicase-like transcription factor OS=Homo sapiens GN=HLTF PE=1 SV=2	YYTGVVNNNEMVALQR	M11:+15.99491	72	87	1886.906982421875
pepa7a1	a7.a1.a1	sp|Q15459|SF3A1_HUMAN	sp|Q15459|SF3A1_HUMAN Splicing factor 3A subunit 1 OS=Homo sapiens GN=SF3A1 PE=1 SV=1	IHEATGMPAGK	M7:+15.99491	744	754	1127.5517578125
pepa7a2	a7.a1.a1	sp|Q15459|SF3A1_HUMAN	sp|Q15459|SF3A1_HUMAN Splicing factor 3A subunit 1 OS=Homo sapiens GN=SF3A1 PE=1 SV=1	VMQQQQQTTQQQLPQK	M2:+15.99491	116	131	1957.9764404296875
pepa7a4	a7.a1.a1	sp|Q15459|SF3A1_HUMAN	sp|Q15459|SF3A1_HUMAN Splicing factor 3A subunit 1 OS=Homo sapiens GN=SF3A1 PE=1 SV=1	VQVPNMQDK		709	717	1058.5302734375
pepa7a3	a7.a1.a1	sp|Q15459|SF3A1_HUMAN	sp|Q15459|SF3A1_HUMAN Splicing factor 3A subunit 1 OS=Homo sapiens GN=SF3A1 PE=1 SV=1	VQAQVIQETIVPK		132	144	1452.842529296875
pepa8a1	a8.a1.a1	sp|P18887|XRCC1_HUMAN	sp|P18887|XRCC1_HUMAN DNA repair protein XRCC1 OS=Homo sapiens GN=XRCC1 PE=1 SV=2	AGPEELGK		311	318	800.415283203125
pepa8a3	a8.a1.a1	sp|P18887|XRCC1_HUMAN	sp|P18887|XRCC1_HUMAN DNA repair protein XRCC1 OS=Homo sapiens GN=XRCC1 PE=1 SV=2	TPATAPVPAR		281	290	980.5527954101562
pepa8a5	a8.a1.a1	sp|P18887|XRCC1_HUMAN	sp|P18887|XRCC1_HUMAN DNA repair protein XRCC1 OS=Homo sapiens GN=XRCC1 PE=1 SV=2	YSQVLGLGGR		370	379	1049.57421875
pepa8a4	a8.a1.a1	sp|P18887|XRCC1_HUMAN	sp|P18887|XRCC1_HUMAN DNA repair protein XRCC1 OS=Homo sapiens GN=XRCC1 PE=1 SV=2	TSPVTASDPAGPSYAAATLQASSAASSASPVSR		198	230	3063.487060546875
pepa8a2	a8.a1.a1	sp|P18887|XRCC1_HUMAN	sp|P18887|XRCC1_HUMAN DNA repair protein XRCC1 OS=Homo sapiens GN=XRCC1 PE=1 SV=2	DSPFGLSFVR		139	148	1124.5738525390625
pepa8a1	a8.a1.a2	tr|F5H8D7|F5H8D7_HUMAN	tr|F5H8D7|F5H8D7_HUMAN DNA repair protein XRCC1 OS=Homo sapiens GN=XRCC1 PE=2 SV=1	AGPEELGK		280	287	800.415283203125
pepa8a3	a8.a1.a2	tr|F5H8D7|F5H8D7_HUMAN	tr|F5H8D7|F5H8D7_HUMAN DNA repair protein XRCC1 OS=Homo sapiens GN=XRCC1 PE=2 SV=1	TPATAPVPAR		250	259	980.5527954101562
pepa8a5	a8.a1.a2	tr|F5H8D7|F5H8D7_HUMAN	tr|F5H8D7|F5H8D7_HUMAN DNA repair protein XRCC1 OS=Homo sapiens GN=XRCC1 PE=2 SV=1	YSQVLGLGGR		339	348	1049.57421875
pepa8a4	a8.a1.a2	tr|F5H8D7|F5H8D7_HUMAN	tr|F5H8D7|F5H8D7_HUMAN DNA repair protein XRCC1 OS=Homo sapiens GN=XRCC1 PE=2 SV=1	TSPVTASDPAGPSYAAATLQASSAASSASPVSR		167	199	3063.487060546875
pepa8a2	a8.a1.a2	tr|F5H8D7|F5H8D7_HUMAN	tr|F5H8D7|F5H8D7_HUMAN DNA repair protein XRCC1 OS=Homo sapiens GN=XRCC1 PE=2 SV=1	DSPFGLSFVR		108	117	1124.5738525390625
pepa9a4	a9.a1.a1	sp|Q9NR30|DDX21_HUMAN	sp|Q9NR30|DDX21_HUMAN Nucleolar RNA helicase 2 OS=Homo sapiens GN=DDX21 PE=1 SV=5	SDAGLESDTAMK	M11:+15.99491	7	18	1240.53662109375
pepa9a1	a9.a1.a1	sp|Q9NR30|DDX21_HUMAN	sp|Q9NR30|DDX21_HUMAN Nucleolar RNA helicase 2 OS=Homo sapiens GN=DDX21 PE=1 SV=5	AAVIGDVIR		424	432	913.5469970703125
pepa9a5	a9.a1.a1	sp|Q9NR30|DDX21_HUMAN	sp|Q9NR30|DDX21_HUMAN Nucleolar RNA helicase 2 OS=Homo sapiens GN=DDX21 PE=1 SV=5	STYEQVDLIGK		392	402	1252.6424560546875
pepa9a2	a9.a1.a1	sp|Q9NR30|DDX21_HUMAN	sp|Q9NR30|DDX21_HUMAN Nucleolar RNA helicase 2 OS=Homo sapiens GN=DDX21 PE=1 SV=5	APQVLVLAPTR		260	270	1164.7103271484375
pepa9a3	a9.a1.a1	sp|Q9NR30|DDX21_HUMAN	sp|Q9NR30|DDX21_HUMAN Nucleolar RNA helicase 2 OS=Homo sapiens GN=DDX21 PE=1 SV=5	NGIDILVGTPGR		307	318	1211.6746826171875
pepb10a2	b10.a1.a1	sp|Q96T60|PNKP_HUMAN	sp|Q96T60|PNKP_HUMAN Bifunctional polynucleotide phosphatase/kinase OS=Homo sapiens GN=PNKP PE=1 SV=1	HLVSAGYVHVNR		385	396	1351.723388671875
pepb10a1	b10.a1.a1	sp|Q96T60|PNKP_HUMAN	sp|Q96T60|PNKP_HUMAN Bifunctional polynucleotide phosphatase/kinase OS=Homo sapiens GN=PNKP PE=1 SV=1	DTLGSWQR		397	404	962.4694213867188
pepb10a4	b10.a1.a1	sp|Q96T60|PNKP_HUMAN	sp|Q96T60|PNKP_HUMAN Bifunctional polynucleotide phosphatase/kinase OS=Homo sapiens GN=PNKP PE=1 SV=1	TQVELVADPETR		49	60	1357.6961669921875
pepb10a3	b10.a1.a1	sp|Q96T60|PNKP_HUMAN	sp|Q96T60|PNKP_HUMAN Bifunctional polynucleotide phosphatase/kinase OS=Homo sapiens GN=PNKP PE=1 SV=1	LVIFTNQMSIGR	M8:+15.99491	213	224	1394.7464599609375
pepb10a2	b10.a1.a2	tr|M0QYH2|M0QYH2_HUMAN	tr|M0QYH2|M0QYH2_HUMAN Bifunctional polynucleotide phosphatase/kinase OS=Homo sapiens GN=PNKP PE=4 SV=1	HLVSAGYVHVNR		354	365	1351.723388671875
pepb10a1	b10.a1.a2	tr|M0QYH2|M0QYH2_HUMAN	tr|M0QYH2|M0QYH2_HUMAN Bifunctional polynucleotide phosphatase/kinase OS=Homo sapiens GN=PNKP PE=4 SV=1	DTLGSWQR		366	373	962.4694213867188
pepb10a4	b10.a1.a2	tr|M0QYH2|M0QYH2_HUMAN	tr|M0QYH2|M0QYH2_HUMAN Bifunctional polynucleotide phosphatase/kinase OS=Homo sapiens GN=PNKP PE=4 SV=1	TQVELVADPETR		49	60	1357.6961669921875
pepb10a3	b10.a1.a2	tr|M0QYH2|M0QYH2_HUMAN	tr|M0QYH2|M0QYH2_HUMAN Bifunctional polynucleotide phosphatase/kinase OS=Homo sapiens GN=PNKP PE=4 SV=1	LVIFTNQMSIGR	M8:+15.99491	213	224	1394.7464599609375
pepb11a3	b11.a1.a1	sp|P12268|IMDH2_HUMAN	sp|P12268|IMDH2_HUMAN Inosine-5'-monophosphate dehydrogenase 2 OS=Homo sapiens GN=IMPDH2 PE=1 SV=2	VAQGVSGAVQDK		439	450	1158.61181640625
pepb11a2	b11.a1.a1	sp|P12268|IMDH2_HUMAN	sp|P12268|IMDH2_HUMAN Inosine-5'-monophosphate dehydrogenase 2 OS=Homo sapiens GN=IMPDH2 PE=1 SV=2	REDLVVAPAGITLK		182	195	1481.8690185546875
pepb11a1	b11.a1.a1	sp|P12268|IMDH2_HUMAN	sp|P12268|IMDH2_HUMAN Inosine-5'-monophosphate dehydrogenase 2 OS=Homo sapiens GN=IMPDH2 PE=1 SV=2	DKYPNLQVIGGNVVTAAQAK		292	311	2086.129638671875
pepb11a4	b11.a1.a1	sp|P12268|IMDH2_HUMAN	sp|P12268|IMDH2_HUMAN Inosine-5'-monophosphate dehydrogenase 2 OS=Homo sapiens GN=IMPDH2 PE=1 SV=2	YEQGFITDPVVLSPK		110	124	1692.8846435546875
pepb11a3	b11.a1.a2	tr|H0Y4R1|H0Y4R1_HUMAN	tr|H0Y4R1|H0Y4R1_HUMAN Inosine-5'-monophosphate dehydrogenase 2 (Fragment) OS=Homo sapiens GN=IMPDH2 PE=3 SV=1	VAQGVSGAVQDK		395	406	1158.61181640625
pepb11a2	b11.a1.a2	tr|H0Y4R1|H0Y4R1_HUMAN	tr|H0Y4R1|H0Y4R1_HUMAN Inosine-5'-monophosphate dehydrogenase 2 (Fragment) OS=Homo sapiens GN=IMPDH2 PE=3 SV=1	REDLVVAPAGITLK		114	127	1481.8690185546875
pepb11a1	b11.a1.a2	tr|H0Y4R1|H0Y4R1_HUMAN	tr|H0Y4R1|H0Y4R1_HUMAN Inosine-5'-monophosphate dehydrogenase 2 (Fragment) OS=Homo sapiens GN=IMPDH2 PE=3 SV=1	DKYPNLQVIGGNVVTAAQAK		224	243	2086.129638671875
pepb11a4	b11.a1.a2	tr|H0Y4R1|H0Y4R1_HUMAN	tr|H0Y4R1|H0Y4R1_HUMAN Inosine-5'-monophosphate dehydrogenase 2 (Fragment) OS=Homo sapiens GN=IMPDH2 PE=3 SV=1	YEQGFITDPVVLSPK		42	56	1692.8846435546875
pepb12a1	b12.a1.a1	sp|P07910-2|HNRPC_HUMAN	sp|P07910-2|HNRPC_HUMAN Isoform C1 of Heterogeneous nuclear ribonucleoproteins C1/C2 OS=Homo sapiens GN=HNRNPC	KSDVEAIFSK		30	39	1123.599853515625
pepb12a3	b12.a1.a1	sp|P07910-2|HNRPC_HUMAN	sp|P07910-2|HNRPC_HUMAN Isoform C1 of Heterogeneous nuclear ribonucleoproteins C1/C2 OS=Homo sapiens GN=HNRNPC	SDVEAIFSK		31	39	995.5048217773438
pepb12a2	b12.a1.a1	sp|P07910-2|HNRPC_HUMAN	sp|P07910-2|HNRPC_HUMAN Isoform C1 of Heterogeneous nuclear ribonucleoproteins C1/C2 OS=Homo sapiens GN=HNRNPC	MIAGQVLDINLAAEPK	M1:+15.99491	74	89	1698.909912109375
pepb12a4	b12.a1.a1	sp|P07910-2|HNRPC_HUMAN	sp|P07910-2|HNRPC_HUMAN Isoform C1 of Heterogeneous nuclear ribonucleoproteins C1/C2 OS=Homo sapiens GN=HNRNPC	VFIGNLNTLVVK		18	29	1316.7940673828125
pepb12a1	b12.a1.a2	sp|P07910-4|HNRPC_HUMAN	sp|P07910-4|HNRPC_HUMAN Isoform 4 of Heterogeneous nuclear ribonucleoproteins C1/C2 OS=Homo sapiens GN=HNRNPC	KSDVEAIFSK		30	39	1123.599853515625
pepb12a3	b12.a1.a2	sp|P07910-4|HNRPC_HUMAN	sp|P07910-4|HNRPC_HUMAN Isoform 4 of Heterogeneous nuclear ribonucleoproteins C1/C2 OS=Homo sapiens GN=HNRNPC	SDVEAIFSK		31	39	995.5048217773438
pepb12a2	b12.a1.a2	sp|P07910-4|HNRPC_HUMAN	sp|P07910-4|HNRPC_HUMAN Isoform 4 of Heterogeneous nuclear ribonucleoproteins C1/C2 OS=Homo sapiens GN=HNRNPC	MIAGQVLDINLAAEPK	M1:+15.99491	74	89	1698.909912109375
pepb12a4	b12.a1.a2	sp|P07910-4|HNRPC_HUMAN	sp|P07910-4|HNRPC_HUMAN Isoform 4 of Heterogeneous nuclear ribonucleoproteins C1/C2 OS=Homo sapiens GN=HNRNPC	VFIGNLNTLVVK		18	29	1316.7940673828125
pepb12a1	b12.a1.a3	sp|P07910|HNRPC_HUMAN	sp|P07910|HNRPC_HUMAN Heterogeneous nuclear ribonucleoproteins C1/C2 OS=Homo sapiens GN=HNRNPC PE=1 SV=4	KSDVEAIFSK		30	39	1123.599853515625
pepb12a3	b12.a1.a3	sp|P07910|HNRPC_HUMAN	sp|P07910|HNRPC_HUMAN Heterogeneous nuclear ribonucleoproteins C1/C2 OS=Homo sapiens GN=HNRNPC PE=1 SV=4	SDVEAIFSK		31	39	995.5048217773438
pepb12a2	b12.a1.a3	sp|P07910|HNRPC_HUMAN	sp|P07910|HNRPC_HUMAN Heterogeneous nuclear ribonucleoproteins C1/C2 OS=Homo sapiens GN=HNRNPC PE=1 SV=4	MIAGQVLDINLAAEPK	M1:+15.99491	74	89	1698.909912109375
pepb12a4	b12.a1.a3	sp|P07910|HNRPC_HUMAN	sp|P07910|HNRPC_HUMAN Heterogeneous nuclear ribonucleoproteins C1/C2 OS=Homo sapiens GN=HNRNPC PE=1 SV=4	VFIGNLNTLVVK		18	29	1316.7940673828125
pepb12a1	b12.a1.a4	tr|B4DSU6|B4DSU6_HUMAN	tr|B4DSU6|B4DSU6_HUMAN Heterogeneous nuclear ribonucleoproteins C1/C2 OS=Homo sapiens GN=HNRNPC PE=2 SV=1	KSDVEAIFSK		30	39	1123.599853515625
pepb12a3	b12.a1.a4	tr|B4DSU6|B4DSU6_HUMAN	tr|B4DSU6|B4DSU6_HUMAN Heterogeneous nuclear ribonucleoproteins C1/C2 OS=Homo sapiens GN=HNRNPC PE=2 SV=1	SDVEAIFSK		31	39	995.5048217773438
pepb12a2	b12.a1.a4	tr|B4DSU6|B4DSU6_HUMAN	tr|B4DSU6|B4DSU6_HUMAN Heterogeneous nuclear ribonucleoproteins C1/C2 OS=Homo sapiens GN=HNRNPC PE=2 SV=1	MIAGQVLDINLAAEPK	M1:+15.99491	74	89	1698.909912109375
pepb12a4	b12.a1.a4	tr|B4DSU6|B4DSU6_HUMAN	tr|B4DSU6|B4DSU6_HUMAN Heterogeneous nuclear ribonucleoproteins C1/C2 OS=Homo sapiens GN=HNRNPC PE=2 SV=1	VFIGNLNTLVVK		18	29	1316.7940673828125
pepb12a1	b12.a1.a5	tr|B4DY08|B4DY08_HUMAN	tr|B4DY08|B4DY08_HUMAN Heterogeneous nuclear ribonucleoproteins C1/C2 OS=Homo sapiens GN=HNRNPC PE=2 SV=1	KSDVEAIFSK		30	39	1123.599853515625
pepb12a3	b12.a1.a5	tr|B4DY08|B4DY08_HUMAN	tr|B4DY08|B4DY08_HUMAN Heterogeneous nuclear ribonucleoproteins C1/C2 OS=Homo sapiens GN=HNRNPC PE=2 SV=1	SDVEAIFSK		31	39	995.5048217773438
pepb12a2	b12.a1.a5	tr|B4DY08|B4DY08_HUMAN	tr|B4DY08|B4DY08_HUMAN Heterogeneous nuclear ribonucleoproteins C1/C2 OS=Homo sapiens GN=HNRNPC PE=2 SV=1	MIAGQVLDINLAAEPK	M1:+15.99491	74	89	1698.909912109375
pepb12a4	b12.a1.a5	tr|B4DY08|B4DY08_HUMAN	tr|B4DY08|B4DY08_HUMAN Heterogeneous nuclear ribonucleoproteins C1/C2 OS=Homo sapiens GN=HNRNPC PE=2 SV=1	VFIGNLNTLVVK		18	29	1316.7940673828125
pepb12a1	b12.a1.a6	tr|G3V251|G3V251_HUMAN	tr|G3V251|G3V251_HUMAN Heterogeneous nuclear ribonucleoproteins C1/C2 (Fragment) OS=Homo sapiens GN=HNRNPC PE=2 SV=1	KSDVEAIFSK		30	39	1123.599853515625
pepb12a3	b12.a1.a6	tr|G3V251|G3V251_HUMAN	tr|G3V251|G3V251_HUMAN Heterogeneous nuclear ribonucleoproteins C1/C2 (Fragment) OS=Homo sapiens GN=HNRNPC PE=2 SV=1	SDVEAIFSK		31	39	995.5048217773438
pepb12a2	b12.a1.a6	tr|G3V251|G3V251_HUMAN	tr|G3V251|G3V251_HUMAN Heterogeneous nuclear ribonucleoproteins C1/C2 (Fragment) OS=Homo sapiens GN=HNRNPC PE=2 SV=1	MIAGQVLDINLAAEPK	M1:+15.99491	74	89	1698.909912109375
pepb12a4	b12.a1.a6	tr|G3V251|G3V251_HUMAN	tr|G3V251|G3V251_HUMAN Heterogeneous nuclear ribonucleoproteins C1/C2 (Fragment) OS=Homo sapiens GN=HNRNPC PE=2 SV=1	VFIGNLNTLVVK		18	29	1316.7940673828125
pepb12a1	b12.a1.a7	tr|G3V2Q1|G3V2Q1_HUMAN	tr|G3V2Q1|G3V2Q1_HUMAN Heterogeneous nuclear ribonucleoproteins C1/C2 OS=Homo sapiens GN=HNRNPC PE=2 SV=1	KSDVEAIFSK		30	39	1123.599853515625
pepb12a3	b12.a1.a7	tr|G3V2Q1|G3V2Q1_HUMAN	tr|G3V2Q1|G3V2Q1_HUMAN Heterogeneous nuclear ribonucleoproteins C1/C2 OS=Homo sapiens GN=HNRNPC PE=2 SV=1	SDVEAIFSK		31	39	995.5048217773438
pepb12a2	b12.a1.a7	tr|G3V2Q1|G3V2Q1_HUMAN	tr|G3V2Q1|G3V2Q1_HUMAN Heterogeneous nuclear ribonucleoproteins C1/C2 OS=Homo sapiens GN=HNRNPC PE=2 SV=1	MIAGQVLDINLAAEPK	M1:+15.99491	74	89	1698.909912109375
pepb12a4	b12.a1.a7	tr|G3V2Q1|G3V2Q1_HUMAN	tr|G3V2Q1|G3V2Q1_HUMAN Heterogeneous nuclear ribonucleoproteins C1/C2 OS=Homo sapiens GN=HNRNPC PE=2 SV=1	VFIGNLNTLVVK		18	29	1316.7940673828125
pepb12a1	b12.a1.a8	tr|G3V3K6|G3V3K6_HUMAN	tr|G3V3K6|G3V3K6_HUMAN Heterogeneous nuclear ribonucleoproteins C1/C2 (Fragment) OS=Homo sapiens GN=HNRNPC PE=2 SV=1	KSDVEAIFSK		30	39	1123.599853515625
pepb12a3	b12.a1.a8	tr|G3V3K6|G3V3K6_HUMAN	tr|G3V3K6|G3V3K6_HUMAN Heterogeneous nuclear ribonucleoproteins C1/C2 (Fragment) OS=Homo sapiens GN=HNRNPC PE=2 SV=1	SDVEAIFSK		31	39	995.5048217773438
pepb12a2	b12.a1.a8	tr|G3V3K6|G3V3K6_HUMAN	tr|G3V3K6|G3V3K6_HUMAN Heterogeneous nuclear ribonucleoproteins C1/C2 (Fragment) OS=Homo sapiens GN=HNRNPC PE=2 SV=1	MIAGQVLDINLAAEPK	M1:+15.99491	74	89	1698.909912109375
pepb12a4	b12.a1.a8	tr|G3V3K6|G3V3K6_HUMAN	tr|G3V3K6|G3V3K6_HUMAN Heterogeneous nuclear ribonucleoproteins C1/C2 (Fragment) OS=Homo sapiens GN=HNRNPC PE=2 SV=1	VFIGNLNTLVVK		18	29	1316.7940673828125
pepb12a1	b12.a1.a9	tr|G3V4C1|G3V4C1_HUMAN	tr|G3V4C1|G3V4C1_HUMAN Heterogeneous nuclear ribonucleoproteins C1/C2 OS=Homo sapiens GN=HNRNPC PE=2 SV=1	KSDVEAIFSK		30	39	1123.599853515625
pepb12a3	b12.a1.a9	tr|G3V4C1|G3V4C1_HUMAN	tr|G3V4C1|G3V4C1_HUMAN Heterogeneous nuclear ribonucleoproteins C1/C2 OS=Homo sapiens GN=HNRNPC PE=2 SV=1	SDVEAIFSK		31	39	995.5048217773438
pepb12a2	b12.a1.a9	tr|G3V4C1|G3V4C1_HUMAN	tr|G3V4C1|G3V4C1_HUMAN Heterogeneous nuclear ribonucleoproteins C1/C2 OS=Homo sapiens GN=HNRNPC PE=2 SV=1	MIAGQVLDINLAAEPK	M1:+15.99491	74	89	1698.909912109375
pepb12a4	b12.a1.a9	tr|G3V4C1|G3V4C1_HUMAN	tr|G3V4C1|G3V4C1_HUMAN Heterogeneous nuclear ribonucleoproteins C1/C2 OS=Homo sapiens GN=HNRNPC PE=2 SV=1	VFIGNLNTLVVK		18	29	1316.7940673828125
pepb12a1	b12.a1.b10	tr|G3V4W0|G3V4W0_HUMAN	tr|G3V4W0|G3V4W0_HUMAN Heterogeneous nuclear ribonucleoproteins C1/C2 (Fragment) OS=Homo sapiens GN=HNRNPC PE=2 SV=1	KSDVEAIFSK		30	39	1123.599853515625
pepb12a3	b12.a1.b10	tr|G3V4W0|G3V4W0_HUMAN	tr|G3V4W0|G3V4W0_HUMAN Heterogeneous nuclear ribonucleoproteins C1/C2 (Fragment) OS=Homo sapiens GN=HNRNPC PE=2 SV=1	SDVEAIFSK		31	39	995.5048217773438
pepb12a2	b12.a1.b10	tr|G3V4W0|G3V4W0_HUMAN	tr|G3V4W0|G3V4W0_HUMAN Heterogeneous nuclear ribonucleoproteins C1/C2 (Fragment) OS=Homo sapiens GN=HNRNPC PE=2 SV=1	MIAGQVLDINLAAEPK	M1:+15.99491	74	89	1698.909912109375
pepb12a4	b12.a1.b10	tr|G3V4W0|G3V4W0_HUMAN	tr|G3V4W0|G3V4W0_HUMAN Heterogeneous nuclear ribonucleoproteins C1/C2 (Fragment) OS=Homo sapiens GN=HNRNPC PE=2 SV=1	VFIGNLNTLVVK		18	29	1316.7940673828125
pepb12a1	b12.a1.b11	tr|G3V555|G3V555_HUMAN	tr|G3V555|G3V555_HUMAN Heterogeneous nuclear ribonucleoproteins C1/C2 (Fragment) OS=Homo sapiens GN=HNRNPC PE=2 SV=1	KSDVEAIFSK		30	39	1123.599853515625
pepb12a3	b12.a1.b11	tr|G3V555|G3V555_HUMAN	tr|G3V555|G3V555_HUMAN Heterogeneous nuclear ribonucleoproteins C1/C2 (Fragment) OS=Homo sapiens GN=HNRNPC PE=2 SV=1	SDVEAIFSK		31	39	995.5048217773438
pepb12a2	b12.a1.b11	tr|G3V555|G3V555_HUMAN	tr|G3V555|G3V555_HUMAN Heterogeneous nuclear ribonucleoproteins C1/C2 (Fragment) OS=Homo sapiens GN=HNRNPC PE=2 SV=1	MIAGQVLDINLAAEPK	M1:+15.99491	74	89	1698.909912109375
pepb12a4	b12.a1.b11	tr|G3V555|G3V555_HUMAN	tr|G3V555|G3V555_HUMAN Heterogeneous nuclear ribonucleoproteins C1/C2 (Fragment) OS=Homo sapiens GN=HNRNPC PE=2 SV=1	VFIGNLNTLVVK		18	29	1316.7940673828125
pepb12a1	b12.a1.b12	tr|G3V575|G3V575_HUMAN	tr|G3V575|G3V575_HUMAN Heterogeneous nuclear ribonucleoproteins C1/C2 (Fragment) OS=Homo sapiens GN=HNRNPC PE=2 SV=1	KSDVEAIFSK		30	39	1123.599853515625
pepb12a3	b12.a1.b12	tr|G3V575|G3V575_HUMAN	tr|G3V575|G3V575_HUMAN Heterogeneous nuclear ribonucleoproteins C1/C2 (Fragment) OS=Homo sapiens GN=HNRNPC PE=2 SV=1	SDVEAIFSK		31	39	995.5048217773438
pepb12a2	b12.a1.b12	tr|G3V575|G3V575_HUMAN	tr|G3V575|G3V575_HUMAN Heterogeneous nuclear ribonucleoproteins C1/C2 (Fragment) OS=Homo sapiens GN=HNRNPC PE=2 SV=1	MIAGQVLDINLAAEPK	M1:+15.99491	74	89	1698.909912109375
pepb12a4	b12.a1.b12	tr|G3V575|G3V575_HUMAN	tr|G3V575|G3V575_HUMAN Heterogeneous nuclear ribonucleoproteins C1/C2 (Fragment) OS=Homo sapiens GN=HNRNPC PE=2 SV=1	VFIGNLNTLVVK		18	29	1316.7940673828125
pepb12a1	b12.a1.b13	tr|G3V576|G3V576_HUMAN	tr|G3V576|G3V576_HUMAN Heterogeneous nuclear ribonucleoproteins C1/C2 OS=Homo sapiens GN=HNRNPC PE=2 SV=1	KSDVEAIFSK		30	39	1123.599853515625
pepb12a3	b12.a1.b13	tr|G3V576|G3V576_HUMAN	tr|G3V576|G3V576_HUMAN Heterogeneous nuclear ribonucleoproteins C1/C2 OS=Homo sapiens GN=HNRNPC PE=2 SV=1	SDVEAIFSK		31	39	995.5048217773438
pepb12a2	b12.a1.b13	tr|G3V576|G3V576_HUMAN	tr|G3V576|G3V576_HUMAN Heterogeneous nuclear ribonucleoproteins C1/C2 OS=Homo sapiens GN=HNRNPC PE=2 SV=1	MIAGQVLDINLAAEPK	M1:+15.99491	74	89	1698.909912109375
pepb12a4	b12.a1.b13	tr|G3V576|G3V576_HUMAN	tr|G3V576|G3V576_HUMAN Heterogeneous nuclear ribonucleoproteins C1/C2 OS=Homo sapiens GN=HNRNPC PE=2 SV=1	VFIGNLNTLVVK		18	29	1316.7940673828125
pepb12a1	b12.a1.b14	tr|G3V5X6|G3V5X6_HUMAN	tr|G3V5X6|G3V5X6_HUMAN Heterogeneous nuclear ribonucleoproteins C1/C2 (Fragment) OS=Homo sapiens GN=HNRNPC PE=2 SV=1	KSDVEAIFSK		30	39	1123.599853515625
pepb12a3	b12.a1.b14	tr|G3V5X6|G3V5X6_HUMAN	tr|G3V5X6|G3V5X6_HUMAN Heterogeneous nuclear ribonucleoproteins C1/C2 (Fragment) OS=Homo sapiens GN=HNRNPC PE=2 SV=1	SDVEAIFSK		31	39	995.5048217773438
pepb12a2	b12.a1.b14	tr|G3V5X6|G3V5X6_HUMAN	tr|G3V5X6|G3V5X6_HUMAN Heterogeneous nuclear ribonucleoproteins C1/C2 (Fragment) OS=Homo sapiens GN=HNRNPC PE=2 SV=1	MIAGQVLDINLAAEPK	M1:+15.99491	74	89	1698.909912109375
pepb12a4	b12.a1.b14	tr|G3V5X6|G3V5X6_HUMAN	tr|G3V5X6|G3V5X6_HUMAN Heterogeneous nuclear ribonucleoproteins C1/C2 (Fragment) OS=Homo sapiens GN=HNRNPC PE=2 SV=1	VFIGNLNTLVVK		18	29	1316.7940673828125
pepb13a3	b13.a1.a1	sp|Q86YZ3|HORN_HUMAN	sp|Q86YZ3|HORN_HUMAN Hornerin OS=Homo sapiens GN=HRNR PE=1 SV=2	YGQQGSGSGQSPSR		649	662	1395.625244140625
pepb13a1	b13.a1.a1	sp|Q86YZ3|HORN_HUMAN	sp|Q86YZ3|HORN_HUMAN Hornerin OS=Homo sapiens GN=HRNR PE=1 SV=2	GPYESGSGHSSGLGHR		1038	1053	1584.7154541015625
pepb13a2	b13.a1.a1	sp|Q86YZ3|HORN_HUMAN	sp|Q86YZ3|HORN_HUMAN Hornerin OS=Homo sapiens GN=HRNR PE=1 SV=2	QSLGHGQHGSGSGQSPSPSR	Q1:-17.02655	992	1011	1930.87548828125
pepb14a2	b14.a1.a1	sp|P06702|S10A9_HUMAN	sp|P06702|S10A9_HUMAN Protein S100-A9 OS=Homo sapiens GN=S100A9 PE=1 SV=1	LTWASHEK		86	93	971.494873046875
pepb14a1	b14.a1.a1	sp|P06702|S10A9_HUMAN	sp|P06702|S10A9_HUMAN Protein S100-A9 OS=Homo sapiens GN=S100A9 PE=1 SV=1	LGHPDTLNQGEFK		26	38	1455.72314453125
pepb15a2	b15.a1.a1	sp|Q16666-2|IF16_HUMAN	sp|Q16666-2|IF16_HUMAN Isoform 2 of Gamma-interferon-inducible protein 16 OS=Homo sapiens GN=IFI16	TEGAEATPGAQK		117	128	1159.5594482421875
pepb15a1	b15.a1.a1	sp|Q16666-2|IF16_HUMAN	sp|Q16666-2|IF16_HUMAN Isoform 2 of Gamma-interferon-inducible protein 16 OS=Homo sapiens GN=IFI16	EVDATSPAPSTSSTVK		101	116	1576.7705078125
pepb15a3	b15.a1.a1	sp|Q16666-2|IF16_HUMAN	sp|Q16666-2|IF16_HUMAN Isoform 2 of Gamma-interferon-inducible protein 16 OS=Homo sapiens GN=IFI16	TPQMPPTTPSSSFFTK	M4:+15.99491	428	443	1769.8419189453125
pepb15a2	b15.a1.a2	sp|Q16666-3|IF16_HUMAN	sp|Q16666-3|IF16_HUMAN Isoform 3 of Gamma-interferon-inducible protein 16 OS=Homo sapiens GN=IFI16	TEGAEATPGAQK		117	128	1159.5594482421875
pepb15a1	b15.a1.a2	sp|Q16666-3|IF16_HUMAN	sp|Q16666-3|IF16_HUMAN Isoform 3 of Gamma-interferon-inducible protein 16 OS=Homo sapiens GN=IFI16	EVDATSPAPSTSSTVK		101	116	1576.7705078125
pepb15a3	b15.a1.a2	sp|Q16666-3|IF16_HUMAN	sp|Q16666-3|IF16_HUMAN Isoform 3 of Gamma-interferon-inducible protein 16 OS=Homo sapiens GN=IFI16	TPQMPPTTPSSSFFTK	M4:+15.99491	428	443	1769.8419189453125
pepb15a2	b15.a1.a3	sp|Q16666|IF16_HUMAN	sp|Q16666|IF16_HUMAN Gamma-interferon-inducible protein 16 OS=Homo sapiens GN=IFI16 PE=1 SV=3	TEGAEATPGAQK		117	128	1159.5594482421875
pepb15a1	b15.a1.a3	sp|Q16666|IF16_HUMAN	sp|Q16666|IF16_HUMAN Gamma-interferon-inducible protein 16 OS=Homo sapiens GN=IFI16 PE=1 SV=3	EVDATSPAPSTSSTVK		101	116	1576.7705078125
pepb15a3	b15.a1.a3	sp|Q16666|IF16_HUMAN	sp|Q16666|IF16_HUMAN Gamma-interferon-inducible protein 16 OS=Homo sapiens GN=IFI16 PE=1 SV=3	TPQMPPTTPSSSFFTK	M4:+15.99491	428	443	1769.8419189453125
pepb16a3	b16.a1.a1	sp|P61626|LYSC_HUMAN	sp|P61626|LYSC_HUMAN Lysozyme C OS=Homo sapiens GN=LYZ PE=1 SV=1	YWCNDGK	C3:+57.02146	81	87	942.3778076171875
pepb16a2	b16.a1.a1	sp|P61626|LYSC_HUMAN	sp|P61626|LYSC_HUMAN Lysozyme C OS=Homo sapiens GN=LYZ PE=1 SV=1	WESGYNTR		52	59	1012.44873046875
pepb16a1	b16.a1.a1	sp|P61626|LYSC_HUMAN	sp|P61626|LYSC_HUMAN Lysozyme C OS=Homo sapiens GN=LYZ PE=1 SV=1	STDYGIFQINSR		69	80	1400.680908203125
pepb16a3	b16.a1.a2	tr|F8VV32|F8VV32_HUMAN	tr|F8VV32|F8VV32_HUMAN Lysozyme C OS=Homo sapiens GN=LYZ PE=2 SV=1	YWCNDGK	C3:+57.02146	81	87	942.3778076171875
pepb16a2	b16.a1.a2	tr|F8VV32|F8VV32_HUMAN	tr|F8VV32|F8VV32_HUMAN Lysozyme C OS=Homo sapiens GN=LYZ PE=2 SV=1	WESGYNTR		52	59	1012.44873046875
pepb16a1	b16.a1.a2	tr|F8VV32|F8VV32_HUMAN	tr|F8VV32|F8VV32_HUMAN Lysozyme C OS=Homo sapiens GN=LYZ PE=2 SV=1	STDYGIFQINSR		69	80	1400.680908203125
pepb17a2	b17.a1.a1	sp|Q92466|DDB2_HUMAN	sp|Q92466|DDB2_HUMAN DNA damage-binding protein 2 OS=Homo sapiens GN=DDB2 PE=1 SV=1	LLTTDQK		303	309	818.4622192382812
pepb17a1	b17.a1.a1	sp|Q92466|DDB2_HUMAN	sp|Q92466|DDB2_HUMAN DNA damage-binding protein 2 OS=Homo sapiens GN=DDB2 PE=1 SV=1	GIGAGGSITGLK		152	163	1030.589599609375
pepb17a3	b17.a1.a1	sp|Q92466|DDB2_HUMAN	sp|Q92466|DDB2_HUMAN DNA damage-binding protein 2 OS=Homo sapiens GN=DDB2 PE=1 SV=1	YNLIVVGR		348	355	933.5521240234375
pepb18a2	b18.a1.a1	sp|P11387|TOP1_HUMAN	sp|P11387|TOP1_HUMAN DNA topoisomerase 1 OS=Homo sapiens GN=TOP1 PE=1 SV=2	QIALGTSK		713	720	817.4782104492188
pepb18a3	b18.a1.a1	sp|P11387|TOP1_HUMAN	sp|P11387|TOP1_HUMAN DNA topoisomerase 1 OS=Homo sapiens GN=TOP1 PE=1 SV=2	TYNASITLQQQLK		591	603	1507.8118896484375
pepb18a1	b18.a1.a1	sp|P11387|TOP1_HUMAN	sp|P11387|TOP1_HUMAN DNA topoisomerase 1 OS=Homo sapiens GN=TOP1 PE=1 SV=2	GPVFAPPYEPLPENVK		224	239	1753.9163818359375
pepb19a1	b19.a1.a1	sp|Q01469|FABP5_HUMAN	sp|Q01469|FABP5_HUMAN Fatty acid-binding protein, epidermal OS=Homo sapiens GN=FABP5 PE=1 SV=3	FEETTADGR		73	81	1025.453857421875
pepb19a2	b19.a1.a1	sp|Q01469|FABP5_HUMAN	sp|Q01469|FABP5_HUMAN Fatty acid-binding protein, epidermal OS=Homo sapiens GN=FABP5 PE=1 SV=3	TTQFSCTLGEK	C6:+57.02146	62	72	1271.593994140625
pepb19a1	b19.a1.a2	tr|I6L8B7|I6L8B7_HUMAN	tr|I6L8B7|I6L8B7_HUMAN Fatty acid-binding protein, epidermal OS=Homo sapiens GN=FABP5 PE=4 SV=1	FEETTADGR		39	47	1025.453857421875
pepb19a2	b19.a1.a2	tr|I6L8B7|I6L8B7_HUMAN	tr|I6L8B7|I6L8B7_HUMAN Fatty acid-binding protein, epidermal OS=Homo sapiens GN=FABP5 PE=4 SV=1	TTQFSCTLGEK	C6:+57.02146	28	38	1271.593994140625
pepb20a1	b20.a1.a1	sp|P05109|S10A8_HUMAN	sp|P05109|S10A8_HUMAN Protein S100-A8 OS=Homo sapiens GN=S100A8 PE=1 SV=1	GNFHAVYR		24	31	963.47998046875
pepb20a2	b20.a1.a1	sp|P05109|S10A8_HUMAN	sp|P05109|S10A8_HUMAN Protein S100-A8 OS=Homo sapiens GN=S100A8 PE=1 SV=1	LLETECPQYIR	C6:+57.02146	37	47	1421.709716796875
pepb21a2	b21.a1.a1	sp|P54727|RD23B_HUMAN	sp|P54727|RD23B_HUMAN UV excision repair protein RAD23 homolog B OS=Homo sapiens GN=RAD23B PE=1 SV=1	TLQQQTFK		7	14	993.5368041992188
pepb21a1	b21.a1.a1	sp|P54727|RD23B_HUMAN	sp|P54727|RD23B_HUMAN UV excision repair protein RAD23 homolog B OS=Homo sapiens GN=RAD23B PE=1 SV=1	NFVVVMVTKPK		68	78	1261.734130859375
pepb21a2	b21.a1.a2	tr|Q5W0S5|Q5W0S5_HUMAN	tr|Q5W0S5|Q5W0S5_HUMAN UV excision repair protein RAD23 homolog B (Fragment) OS=Homo sapiens GN=RAD23B PE=2 SV=1	TLQQQTFK		7	14	993.5368041992188
pepb21a1	b21.a1.a2	tr|Q5W0S5|Q5W0S5_HUMAN	tr|Q5W0S5|Q5W0S5_HUMAN UV excision repair protein RAD23 homolog B (Fragment) OS=Homo sapiens GN=RAD23B PE=2 SV=1	NFVVVMVTKPK		68	78	1261.734130859375
pepb22a1	b22.a1.a1	sp|Q13435|SF3B2_HUMAN	sp|Q13435|SF3B2_HUMAN Splicing factor 3B subunit 2 OS=Homo sapiens GN=SF3B2 PE=1 SV=2	AAVLLEQER		184	192	1028.5738525390625
pepb22a2	b22.a1.a1	sp|Q13435|SF3B2_HUMAN	sp|Q13435|SF3B2_HUMAN Splicing factor 3B subunit 2 OS=Homo sapiens GN=SF3B2 PE=1 SV=2	LAEIGAPIQGNR		36	47	1238.685546875
pepb22a1	b22.a1.a2	tr|E9PJ04|E9PJ04_HUMAN	tr|E9PJ04|E9PJ04_HUMAN Splicing factor 3B subunit 2 (Fragment) OS=Homo sapiens GN=SF3B2 PE=2 SV=1	AAVLLEQER		183	191	1028.5738525390625
pepb22a2	b22.a1.a2	tr|E9PJ04|E9PJ04_HUMAN	tr|E9PJ04|E9PJ04_HUMAN Splicing factor 3B subunit 2 (Fragment) OS=Homo sapiens GN=SF3B2 PE=2 SV=1	LAEIGAPIQGNR		36	47	1238.685546875
pepb22a1	b22.a1.a3	tr|E9PJT3|E9PJT3_HUMAN	tr|E9PJT3|E9PJT3_HUMAN Splicing factor 3B subunit 2 (Fragment) OS=Homo sapiens GN=SF3B2 PE=2 SV=1	AAVLLEQER		183	191	1028.5738525390625
pepb22a2	b22.a1.a3	tr|E9PJT3|E9PJT3_HUMAN	tr|E9PJT3|E9PJT3_HUMAN Splicing factor 3B subunit 2 (Fragment) OS=Homo sapiens GN=SF3B2 PE=2 SV=1	LAEIGAPIQGNR		36	47	1238.685546875
pepb22a1	b22.a1.a4	tr|E9PPJ0|E9PPJ0_HUMAN	tr|E9PPJ0|E9PPJ0_HUMAN Splicing factor 3B subunit 2 OS=Homo sapiens GN=SF3B2 PE=2 SV=1	AAVLLEQER		167	175	1028.5738525390625
pepb22a2	b22.a1.a4	tr|E9PPJ0|E9PPJ0_HUMAN	tr|E9PPJ0|E9PPJ0_HUMAN Splicing factor 3B subunit 2 OS=Homo sapiens GN=SF3B2 PE=2 SV=1	LAEIGAPIQGNR		36	47	1238.685546875
pepb22a1	b22.a1.a5	tr|H0YCG1|H0YCG1_HUMAN	tr|H0YCG1|H0YCG1_HUMAN Splicing factor 3B subunit 2 (Fragment) OS=Homo sapiens GN=SF3B2 PE=2 SV=1	AAVLLEQER		179	187	1028.5738525390625
pepb22a2	b22.a1.a5	tr|H0YCG1|H0YCG1_HUMAN	tr|H0YCG1|H0YCG1_HUMAN Splicing factor 3B subunit 2 (Fragment) OS=Homo sapiens GN=SF3B2 PE=2 SV=1	LAEIGAPIQGNR		31	42	1238.685546875
pepb23a2	b23.a1.a1	sp|P35659|DEK_HUMAN	sp|P35659|DEK_HUMAN Protein DEK OS=Homo sapiens GN=DEK PE=1 SV=1	LTMQVSSLQR		66	75	1162.625244140625
pepb23a1	b23.a1.a1	sp|P35659|DEK_HUMAN	sp|P35659|DEK_HUMAN Protein DEK OS=Homo sapiens GN=DEK PE=1 SV=1	LLASANLEEVTMK		332	344	1418.75634765625
pepb24a2	b24.a1.a1	sp|P31151|S10A7_HUMAN	sp|P31151|S10A7_HUMAN Protein S100-A7 OS=Homo sapiens GN=S100A7 PE=1 SV=4	SIIGMIDMFHK	M5:+15.99491 M8:+15.99491	9	19	1323.64404296875
pepb24a1	b24.a1.a1	sp|P31151|S10A7_HUMAN	sp|P31151|S10A7_HUMAN Protein S100-A7 OS=Homo sapiens GN=S100A7 PE=1 SV=4	GTNYLADVFEK		51	61	1256.6162109375

## Sheet: X!TandemPipeline informations
X!TandemPipeline version :
3.3.4	Myosine Bodybuildée
X!TandemPipeline filters :
Mode	indiv
Maximum peptide Evalue	0.05000000074505806
Maximum protein Evalue	-4.0
Minimum number of peptides per protein	2
MS sample name	DaPR130924_VB135_O1945.m
X!Tandem XML result file NOT FOUND	/home/rusconi/labo/research/daniele-praseuth/donnees-masse/vivien-berthelot/DaPR130924/DaPR130924_VB135_O1945.m.xml
