# Supplementary material for: The human DNA ends proteome uncovers an unexpected entanglement of functional pathways
Source: Nucleic Acids Res. 2016 Feb 25;44(10):4721–33. doi: 10.1093/nar/gkw121 (PMC4889927; doi:10.1093/nar/gkw121)
Supplement: SUPPLEMENTARY DATA [file supp_gkw121_nar-02937-m-2015-File003.zip › berthelot-et-al-spreadsheet-formatted-mass-data/vb123.ods]

## Sheet: proteins
MS Sample :	DaPR130321_VB123_O868.m
Group ID	Sub-group ID	Protein ID	Description	log(E value)	Coverage	MW	Spectra	Specific	Uniques	Specific uniques	Theoretical number of tryptic peptides	PAI	emPAI	Sub-group proteins	number of MS samples
a1	a1.a1	a1.a1.a1	sp|P09874|PARP1_HUMAN Poly [ADP-ribose] polymerase 1 OS=Homo sapiens GN=PARP1 PE=1 SV=4	-423.0625915527344	63	112.9000015258789	133		93		42	3.1666666666666665	1466.799267622069	1	1
a2	a2.a1	a2.a1.a1	sp|P13010|XRCC5_HUMAN X-ray repair cross-complementing protein 5 OS=Homo sapiens GN=XRCC5 PE=1 SV=3	-253.60665893554688	65	82.5	78		61		27	2.888888888888889	773.263682681127	1	1
a3	a3.a1	a3.a1.a1	sp|P12956|XRCC6_HUMAN X-ray repair cross-complementing protein 6 OS=Homo sapiens GN=XRCC6 PE=1 SV=2	-245.07920837402344	62	69.69999694824219	69		53		26	2.6538461538461537	449.6570337745473	1	1
a4	a4.a1	a4.a1.a1	sp|P23246|SFPQ_HUMAN Splicing factor, proline- and glutamine-rich OS=Homo sapiens GN=SFPQ PE=1 SV=2	-116.35147857666016	36	76.0	40	39	29	28	24	1.6666666666666667	45.4158883361278	1	1
a4	a4.a2	a4.a2.a1	sp|Q15233-2|NONO_HUMAN Isoform 2 of Non-POU domain-containing octamer-binding protein OS=Homo sapiens GN=NONO	-31.168621063232422	33	43.70000076293945	12	11	10	9	17	0.7058823529411765	4.080218046913021	2	1
a4	a4.a2	a4.a2.a2	sp|Q15233|NONO_HUMAN Non-POU domain-containing octamer-binding protein OS=Homo sapiens GN=NONO PE=1 SV=4	-31.168621063232422	27	54.099998474121094	12	11	10	9	18	0.6666666666666666	3.6415888336127784	2	1
a5	a5.a1	a5.a1.a1	sp|P49916|DNLI3_HUMAN DNA ligase 3 OS=Homo sapiens GN=LIG3 PE=1 SV=2	-166.971435546875	32	112.69999694824219	42		35		47	0.8936170212765957	6.827390868337492	1	1
a6	a6.a1	a6.a1.a1	sp|P26358|DNMT1_HUMAN DNA (cytosine-5)-methyltransferase 1 OS=Homo sapiens GN=DNMT1 PE=1 SV=2	-66.77685546875	14	182.89999389648438	23		22		66	0.3484848484848485	1.2309243744089828	1	1
a7	a7.a1	a7.a1.a1	sp|Q15554-3|TERF2_HUMAN Isoform 3 of Telomeric repeat-binding factor 2 OS=Homo sapiens GN=TERF2	-74.60814666748047	37	59.5	23		19		24	0.9583333333333334	8.085175756516868	1	1
a8	a8.a1	a8.a1.a1	sp|Q8NE71|ABCF1_HUMAN ATP-binding cassette sub-family F member 1 OS=Homo sapiens GN=ABCF1 PE=1 SV=2	-85.53102111816406	23	95.69999694824219	23		17		32	0.71875	4.232991146814947	1	1
a9	a9.a1	a9.a1.a1	sp|P27694|RFA1_HUMAN Replication protein A 70 kDa DNA-binding subunit OS=Homo sapiens GN=RPA1 PE=1 SV=2	-56.28951644897461	23	68.0	17		12		24	0.7083333333333334	4.108969774506928	1	1
b10	b10.a1	b10.a1.a1	sp|Q06330-4|SUH_HUMAN Isoform 4 of Recombining binding protein suppressor of hairless OS=Homo sapiens GN=RBPJ	-51.47197723388672	26	54.0	15		11		17	0.8823529411764706	6.626985859023444	5	1
b10	b10.a1	b10.a1.a2	sp|Q06330-5|SUH_HUMAN Isoform 5 of Recombining binding protein suppressor of hairless OS=Homo sapiens GN=RBPJ	-51.47197723388672	28	51.79999923706055	15		11		17	0.8823529411764706	6.626985859023444	5	1
b10	b10.a1	b10.a1.a3	sp|Q06330-6|SUH_HUMAN Isoform 6 of Recombining binding protein suppressor of hairless OS=Homo sapiens GN=RBPJ	-51.47197723388672	26	54.29999923706055	15		11		17	0.8823529411764706	6.626985859023444	5	1
b10	b10.a1	b10.a1.a4	sp|Q06330-7|SUH_HUMAN Isoform 7 of Recombining binding protein suppressor of hairless OS=Homo sapiens GN=RBPJ	-51.47197723388672	26	54.20000076293945	15		11		17	0.8823529411764706	6.626985859023444	5	1
b10	b10.a1	b10.a1.a5	sp|Q06330|SUH_HUMAN Recombining binding protein suppressor of hairless OS=Homo sapiens GN=RBPJ PE=1 SV=3	-51.47197723388672	26	55.5	15		11		18	0.8333333333333334	5.812920690579613	5	1
b11	b11.a1	b11.a1.a1	sp|P12268|IMDH2_HUMAN Inosine-5'-monophosphate dehydrogenase 2 OS=Homo sapiens GN=IMPDH2 PE=1 SV=2	-41.0487174987793	19	55.70000076293945	11	10	10	9	20	0.55	2.548133892335755	2	1
b11	b11.a1	b11.a1.a2	tr|H0Y4R1|H0Y4R1_HUMAN Inosine-5'-monophosphate dehydrogenase 2 (Fragment) OS=Homo sapiens GN=IMPDH2 PE=3 SV=1	-41.0487174987793	21	50.79999923706055	11	10	10	9	21	0.5238095238095238	2.340484983513245	2	1
b11	b11.a2	b11.a2.a1	sp|P20839-2|IMDH1_HUMAN Isoform 2 of Inosine-5'-monophosphate dehydrogenase 1 OS=Homo sapiens GN=IMPDH1	-10.90949821472168	9	52.5	4	3	4	3	20	0.2	0.5848931924611136	9	1
b11	b11.a2	b11.a2.a2	sp|P20839-3|IMDH1_HUMAN Isoform 3 of Inosine-5'-monophosphate dehydrogenase 1 OS=Homo sapiens GN=IMPDH1	-10.90949821472168	7	60.29999923706055	4	3	4	3	21	0.19047619047619047	0.5505157798326246	9	1
b11	b11.a2	b11.a2.a3	sp|P20839-4|IMDH1_HUMAN Isoform 4 of Inosine-5'-monophosphate dehydrogenase 1 OS=Homo sapiens GN=IMPDH1	-10.90949821472168	8	54.70000076293945	4	3	4	3	19	0.21052631578947367	0.6237767391887217	9	1
b11	b11.a2	b11.a2.a4	sp|P20839-5|IMDH1_HUMAN Isoform 5 of Inosine-5'-monophosphate dehydrogenase 1 OS=Homo sapiens GN=IMPDH1	-10.90949821472168	7	63.099998474121094	4	3	4	3	21	0.19047619047619047	0.5505157798326246	9	1
b11	b11.a2	b11.a2.a5	sp|P20839-6|IMDH1_HUMAN Isoform 6 of Inosine-5'-monophosphate dehydrogenase 1 OS=Homo sapiens GN=IMPDH1	-10.90949821472168	7	64.19999694824219	4	3	4	3	24	0.16666666666666666	0.46779926762206947	9	1
b11	b11.a2	b11.a2.a6	sp|P20839-7|IMDH1_HUMAN Isoform 7 of Inosine-5'-monophosphate dehydrogenase 1 OS=Homo sapiens GN=IMPDH1	-10.90949821472168	7	60.79999923706055	4	3	4	3	24	0.16666666666666666	0.46779926762206947	9	1
b11	b11.a2	b11.a2.a7	sp|P20839|IMDH1_HUMAN Inosine-5'-monophosphate dehydrogenase 1 OS=Homo sapiens GN=IMPDH1 PE=1 SV=2	-10.90949821472168	8	55.29999923706055	4	3	4	3	19	0.21052631578947367	0.6237767391887217	9	1
b11	b11.a2	b11.a2.a8	tr|C9J381|C9J381_HUMAN Inosine-5'-monophosphate dehydrogenase 1 OS=Homo sapiens GN=IMPDH1 PE=2 SV=1	-10.90949821472168	8	55.099998474121094	4	3	4	3	19	0.21052631578947367	0.6237767391887217	9	1
b11	b11.a2	b11.a2.a9	tr|E7EQS0|E7EQS0_HUMAN Inosine-5'-monophosphate dehydrogenase 1 OS=Homo sapiens GN=IMPDH1 PE=2 SV=1	-10.90949821472168	8	56.900001525878906	4	3	4	3	21	0.19047619047619047	0.5505157798326246	9	1
b12	b12.a1	b12.a1.a1	sp|Q00839-2|HNRPU_HUMAN Isoform Short of Heterogeneous nuclear ribonucleoprotein U OS=Homo sapiens GN=HNRNPU	-46.58526611328125	20	88.80000305175781	13		12		23	0.5652173913043478	2.674661940736689	2	1
b12	b12.a1	b12.a1.a2	sp|Q00839|HNRPU_HUMAN Heterogeneous nuclear ribonucleoprotein U OS=Homo sapiens GN=HNRNPU PE=1 SV=6	-46.58526611328125	20	90.4000015258789	13		12		24	0.5416666666666666	2.4807005884284106	2	1
b13	b13.a1	b13.a1.a1	sp|P00367|DHE3_HUMAN Glutamate dehydrogenase 1, mitochondrial OS=Homo sapiens GN=GLUD1 PE=1 SV=2	-40.95956039428711	25	61.29999923706055	13		11		28	0.4642857142857143	1.9126326549087378	1	1
b14	b14.a1	b14.a1.a1	sp|Q14978-2|NOLC1_HUMAN Isoform Beta of Nucleolar and coiled-body phosphoprotein 1 OS=Homo sapiens GN=NOLC1	-34.48045349121094	19	74.5999984741211	12		12		25	0.48	2.019951720402016	3	1
b14	b14.a1	b14.a1.a2	sp|Q14978-3|NOLC1_HUMAN Isoform 3 of Nucleolar and coiled-body phosphoprotein 1 OS=Homo sapiens GN=NOLC1	-34.48045349121094	19	73.5999984741211	12		12		23	0.5217391304347826	2.3245979322709407	3	1
b14	b14.a1	b14.a1.a3	sp|Q14978|NOLC1_HUMAN Nucleolar and coiled-body phosphoprotein 1 OS=Homo sapiens GN=NOLC1 PE=1 SV=2	-34.48045349121094	19	73.5	12		12		24	0.5	2.1622776601683795	3	1
b15	b15.a1	b15.a1.a1	sp|P35527|K1C9_HUMAN Keratin, type I cytoskeletal 9 OS=Homo sapiens GN=KRT9 PE=1 SV=3	-62.27520751953125	13	61.900001525878906	12		12		21	0.5714285714285714	2.72759372031494	1	1
b16	b16.a1	b16.a1.a1	sp|P46087-4|NOP2_HUMAN Isoform 4 of Putative ribosomal RNA methyltransferase NOP2 OS=Homo sapiens GN=NOP2	-42.435890197753906	18	92.69999694824219	12		12		29	0.41379310344827586	1.5929437974046672	2	1
b16	b16.a1	b16.a1.a2	sp|P46087|NOP2_HUMAN Putative ribosomal RNA methyltransferase NOP2 OS=Homo sapiens GN=NOP2 PE=1 SV=2	-42.435890197753906	18	89.0999984741211	12		12		28	0.42857142857142855	1.6826957952797255	2	1
b17	b17.a1	b17.a1.a1	sp|Q92841-1|DDX17_HUMAN Isoform 2 of Probable ATP-dependent RNA helicase DDX17 OS=Homo sapiens GN=DDX17	-29.241050720214844	13	72.19999694824219	7	5	7	5	26	0.2692307692307692	0.8587918911465637	6	1
b17	b17.a1	b17.a1.a2	sp|Q92841-2|DDX17_HUMAN Isoform 3 of Probable ATP-dependent RNA helicase DDX17 OS=Homo sapiens GN=DDX17	-29.241050720214844	13	72.4000015258789	7	5	7	5	26	0.2692307692307692	0.8587918911465637	6	1
b17	b17.a1	b17.a1.a3	sp|Q92841-3|DDX17_HUMAN Isoform 4 of Probable ATP-dependent RNA helicase DDX17 OS=Homo sapiens GN=DDX17	-29.241050720214844	13	72.4000015258789	7	5	7	5	26	0.2692307692307692	0.8587918911465637	6	1
b17	b17.a1	b17.a1.a4	sp|Q92841|DDX17_HUMAN Probable ATP-dependent RNA helicase DDX17 OS=Homo sapiens GN=DDX17 PE=1 SV=2	-29.241050720214844	12	80.0999984741211	7	5	7	5	31	0.22580645161290322	0.6819243248808697	6	1
b17	b17.a1	b17.a1.a5	tr|C9JMU5|C9JMU5_HUMAN Probable ATP-dependent RNA helicase DDX17 OS=Homo sapiens GN=DDX17 PE=2 SV=1	-29.241050720214844	13	72.4000015258789	7	5	7	5	26	0.2692307692307692	0.8587918911465637	6	1
b17	b17.a1	b17.a1.a6	tr|H3BLZ8|H3BLZ8_HUMAN Probable ATP-dependent RNA helicase DDX17 OS=Homo sapiens GN=DDX17 PE=2 SV=1	-29.241050720214844	12	80.30000305175781	7	5	7	5	31	0.22580645161290322	0.6819243248808697	6	1
b17	b17.a2	b17.a2.a1	sp|P17844|DDX5_HUMAN Probable ATP-dependent RNA helicase DDX5 OS=Homo sapiens GN=DDX5 PE=1 SV=1	-23.8728084564209	9	69.0	5	3	5	3	26	0.19230769230769232	0.5570684047537309	3	1
b17	b17.a2	b17.a2.a2	tr|B4DLW8|B4DLW8_HUMAN Probable ATP-dependent RNA helicase DDX5 OS=Homo sapiens GN=DDX5 PE=2 SV=1	-23.8728084564209	10	60.400001525878906	5	3	5	3	24	0.20833333333333334	0.6155980984398741	3	1
b17	b17.a2	b17.a2.a3	tr|J3KTA4|J3KTA4_HUMAN Probable ATP-dependent RNA helicase DDX5 OS=Homo sapiens GN=DDX5 PE=4 SV=1	-23.8728084564209	9	68.9000015258789	5	3	5	3	26	0.19230769230769232	0.5570684047537309	3	1
b17	b17.a3	b17.a3.a1	sp|O00571-2|DDX3X_HUMAN Isoform 2 of ATP-dependent RNA helicase DDX3X OS=Homo sapiens GN=DDX3X	-8.880922317504883	5	71.19999694824219	3	2	3	2	32	0.09375	0.24093776075171958	2	1
b17	b17.a3	b17.a3.a2	sp|O00571|DDX3X_HUMAN ATP-dependent RNA helicase DDX3X OS=Homo sapiens GN=DDX3X PE=1 SV=3	-8.880922317504883	5	73.0999984741211	3	2	3	2	33	0.09090909090909091	0.23284673944206613	2	1
b18	b18.a1	b18.a1.a1	sp|P52701|MSH6_HUMAN DNA mismatch repair protein Msh6 OS=Homo sapiens GN=MSH6 PE=1 SV=2	-48.308589935302734	10	152.5	12		11		55	0.21818181818181817	0.6526535398566893	1	1
b19	b19.a1	b19.a1.a1	sp|Q5T8P6-2|RBM26_HUMAN Isoform 2 of RNA-binding protein 26 OS=Homo sapiens GN=RBM26	-45.81782913208008	12	110.80000305175781	10	9	10	9	26	0.38461538461538464	1.4244620170823286	2	1
b19	b19.a1	b19.a1.a2	sp|Q5T8P6|RBM26_HUMAN RNA-binding protein 26 OS=Homo sapiens GN=RBM26 PE=1 SV=3	-45.81782913208008	11	113.4000015258789	10	9	10	9	27	0.37037037037037035	1.346228848142263	2	1
b19	b19.a2	b19.a2.a1	sp|Q9P2N5|RBM27_HUMAN RNA-binding protein 27 OS=Homo sapiens GN=RBM27 PE=1 SV=2	-7.264401435852051	1	118.5	2	1	2	1	37	0.05405405405405406	0.13254131515281187	1	1
b20	b20.a1	b20.a1.a1	sp|P04264|K2C1_HUMAN Keratin, type II cytoskeletal 1 OS=Homo sapiens GN=KRT1 PE=1 SV=6	-35.3737907409668	17	65.9000015258789	10	8	10	8	27	0.37037037037037035	1.346228848142263	1	1
b20	b20.a2	b20.a2.a1	sp|P04259|K2C6B_HUMAN Keratin, type II cytoskeletal 6B OS=Homo sapiens GN=KRT6B PE=1 SV=5	-8.558965682983398	5	59.900001525878906	3	1	3	1	28	0.10714285714285714	0.2798022139979537	1	1
b21	b21.a1	b21.a1.a1	sp|Q9NR30|DDX21_HUMAN Nucleolar RNA helicase 2 OS=Homo sapiens GN=DDX21 PE=1 SV=5	-38.99078369140625	16	87.19999694824219	11		11		35	0.3142857142857143	1.06198600950222	1	1
b22	b22.a1	b22.a1.a1	sp|Q9NTI5-2|PDS5B_HUMAN Isoform 2 of Sister chromatid cohesion protein PDS5 homolog B OS=Homo sapiens GN=PDS5B	-30.78740882873535	10	158.0	11		10		61	0.18032786885245902	0.5147043367743978	2	1
b22	b22.a1	b22.a1.a2	sp|Q9NTI5|PDS5B_HUMAN Sister chromatid cohesion protein PDS5 homolog B OS=Homo sapiens GN=PDS5B PE=1 SV=1	-30.78740882873535	9	164.39999389648438	11		10		61	0.18032786885245902	0.5147043367743978	2	1
b23	b23.a1	b23.a1.a1	sp|Q9NQW6-2|ANLN_HUMAN Isoform 2 of Actin-binding protein anillin OS=Homo sapiens GN=ANLN	-25.967159271240234	11	119.80000305175781	10		10		49	0.20408163265306123	0.5998587196060581	2	1
b23	b23.a1	b23.a1.a2	sp|Q9NQW6|ANLN_HUMAN Actin-binding protein anillin OS=Homo sapiens GN=ANLN PE=1 SV=2	-25.967159271240234	10	124.0	10		10		51	0.19607843137254902	0.5706464294715548	2	1
b24	b24.a1	b24.a1.a1	sp|P11387|TOP1_HUMAN DNA topoisomerase 1 OS=Homo sapiens GN=TOP1 PE=1 SV=2	-40.45977020263672	16	90.5999984741211	10		10		35	0.2857142857142857	0.9306977288832501	1	1
b25	b25.a1	b25.a1.a1	sp|Q14527|HLTF_HUMAN Helicase-like transcription factor OS=Homo sapiens GN=HLTF PE=1 SV=2	-34.98421096801758	10	113.69999694824219	10		9		47	0.2127659574468085	0.6321721285632751	1	1
b26	b26.a1	b26.a1.a1	sp|O43663|PRC1_HUMAN Protein regulator of cytokinesis 1 OS=Homo sapiens GN=PRC1 PE=1 SV=2	-32.97881317138672	14	71.5	10		9		29	0.3448275862068966	1.2122162910704493	2	1
b26	b26.a1	b26.a1.a2	tr|H9KV59|H9KV59_HUMAN Protein regulator of cytokinesis 1 OS=Homo sapiens GN=PRC1 PE=2 SV=1	-32.97881317138672	15	70.0	10		9		28	0.35714285714285715	1.2758459260747883	2	1
b27	b27.a1	b27.a1.a1	sp|Q9UNY4|TTF2_HUMAN Transcription termination factor 2 OS=Homo sapiens GN=TTF2 PE=1 SV=2	-21.83516502380371	9	129.39999389648438	9		9		62	0.14516129032258066	0.39688704720029655	1	1
b28	b28.a1	b28.a1.a1	sp|P16403|H12_HUMAN Histone H1.2 OS=Homo sapiens GN=HIST1H1C PE=1 SV=2	-32.86369705200195	28	21.299999237060547	7	2	7	2	4	1.75	55.23413251903491	1	1
b28	b28.a2	b28.a2.a1	sp|P10412|H14_HUMAN Histone H1.4 OS=Homo sapiens GN=HIST1H1E PE=1 SV=2	-32.71439743041992	26	21.799999237060547	7	2	7	2	4	1.75	55.23413251903491	1	1
b29	b29.a1	b29.a1.a1	sp|Q96T60|PNKP_HUMAN Bifunctional polynucleotide phosphatase/kinase OS=Homo sapiens GN=PNKP PE=1 SV=1	-33.59474182128906	18	56.900001525878906	9		9		27	0.3333333333333333	1.1544346900318838	2	1
b29	b29.a1	b29.a1.a2	tr|M0QYH2|M0QYH2_HUMAN Bifunctional polynucleotide phosphatase/kinase OS=Homo sapiens GN=PNKP PE=4 SV=1	-33.59474182128906	19	53.5	9		9		25	0.36	1.2908676527677732	2	1
b30	b30.a1	b30.a1.a1	sp|P18887|XRCC1_HUMAN DNA repair protein XRCC1 OS=Homo sapiens GN=XRCC1 PE=1 SV=2	-28.790977478027344	15	69.30000305175781	9		8		21	0.42857142857142855	1.6826957952797255	1	1
b31	b31.a1	b31.a1.a1	sp|P35659|DEK_HUMAN Protein DEK OS=Homo sapiens GN=DEK PE=1 SV=1	-27.483732223510742	22	42.599998474121094	8		6		17	0.47058823529411764	1.955209235202887	1	1
b32	b32.a1	b32.a1.a1	sp|P43246|MSH2_HUMAN DNA mismatch repair protein Msh2 OS=Homo sapiens GN=MSH2 PE=1 SV=1	-20.551481246948242	8	104.5999984741211	8		8		35	0.22857142857142856	0.692666615037876	1	1
b33	b33.a1	b33.a1.a1	sp|O95785|WIZ_HUMAN Protein Wiz OS=Homo sapiens GN=WIZ PE=1 SV=2	-22.009784698486328	5	178.39999389648438	7		7		63	0.1111111111111111	0.2915496650148839	4	1
b33	b33.a1	b33.a1.a2	tr|B3KVH1|B3KVH1_HUMAN Protein Wiz OS=Homo sapiens GN=WIZ PE=2 SV=1	-22.009784698486328	11	89.19999694824219	7		7		38	0.18421052631578946	0.5283067326587692	4	1
b33	b33.a1	b33.a1.a3	tr|B7ZM82|B7ZM82_HUMAN Protein Wiz OS=Homo sapiens GN=WIZ PE=2 SV=1	-22.009784698486328	9	102.80000305175781	7		7		43	0.16279069767441862	0.45475781084804767	4	1
b33	b33.a1	b33.a1.a4	tr|M0QXA7|M0QXA7_HUMAN Protein Wiz OS=Homo sapiens GN=WIZ PE=4 SV=1	-22.009784698486328	9	103.0999984741211	7		7		43	0.16279069767441862	0.45475781084804767	4	1
b34	b34.a1	b34.a1.a1	sp|Q04837|SSBP_HUMAN Single-stranded DNA-binding protein, mitochondrial OS=Homo sapiens GN=SSBP1 PE=1 SV=1	-18.932008743286133	41	17.200000762939453	7		7		8	0.875	6.498942093324558	2	1
b34	b34.a1	b34.a1.a2	tr|E7EUY5|E7EUY5_HUMAN Single-stranded DNA-binding protein (Fragment) OS=Homo sapiens GN=SSBP1 PE=2 SV=1	-18.932008743286133	45	15.600000381469727	7		7		8	0.875	6.498942093324558	2	1
b35	b35.a1	b35.a1.a1	sp|P09429|HMGB1_HUMAN High mobility group protein B1 OS=Homo sapiens GN=HMGB1 PE=1 SV=3	-14.086389541625977	34	24.799999237060547	6		6		5	1.2	14.848931924611133	1	1
b36	b36.a1	b36.a1.a1	sp|Q9BXP5-2|SRRT_HUMAN Isoform 2 of Serrate RNA effector molecule homolog OS=Homo sapiens GN=SRRT	-19.817760467529297	6	100.0999984741211	6		6		37	0.16216216216216217	0.4526539259467808	5	1
b36	b36.a1	b36.a1.a2	sp|Q9BXP5-3|SRRT_HUMAN Isoform 3 of Serrate RNA effector molecule homolog OS=Homo sapiens GN=SRRT	-19.817760467529297	6	100.4000015258789	6		6		36	0.16666666666666666	0.46779926762206947	5	1
b36	b36.a1	b36.a1.a3	sp|Q9BXP5-4|SRRT_HUMAN Isoform 4 of Serrate RNA effector molecule homolog OS=Homo sapiens GN=SRRT	-19.817760467529297	6	100.0	6		6		36	0.16666666666666666	0.46779926762206947	5	1
b36	b36.a1	b36.a1.a4	sp|Q9BXP5-5|SRRT_HUMAN Isoform 5 of Serrate RNA effector molecule homolog OS=Homo sapiens GN=SRRT	-19.817760467529297	7	96.0	6		6		34	0.17647058823529413	0.5013107289081733	5	1
b36	b36.a1	b36.a1.a5	sp|Q9BXP5|SRRT_HUMAN Serrate RNA effector molecule homolog OS=Homo sapiens GN=SRRT PE=1 SV=1	-19.817760467529297	6	100.5	6		6		37	0.16216216216216217	0.4526539259467808	5	1
b37	b37.a1	b37.a1.a1	sp|Q07666|KHDR1_HUMAN KH domain-containing, RNA-binding, signal transduction-associated protein 1 OS=Homo sapiens GN=KHDRBS1 PE=1 SV=1	-12.343430519104004	9	48.099998474121094	5		4		9	0.5555555555555556	2.5938136638046276	1	1
b38	b38.a1	b38.a1.a1	sp|Q16666-2|IF16_HUMAN Isoform 2 of Gamma-interferon-inducible protein 16 OS=Homo sapiens GN=IFI16	-15.942913055419922	7	81.9000015258789	5		5		32	0.15625	0.4330125702369627	4	1
b38	b38.a1	b38.a1.a2	sp|Q16666-6|IF16_HUMAN Isoform 4 of Gamma-interferon-inducible protein 16 OS=Homo sapiens GN=IFI16	-15.942913055419922	7	82.4000015258789	5		5		30	0.16666666666666666	0.46779926762206947	4	1
b38	b38.a1	b38.a1.a3	sp|Q16666|IF16_HUMAN Gamma-interferon-inducible protein 16 OS=Homo sapiens GN=IFI16 PE=1 SV=3	-15.942913055419922	6	88.0999984741211	5		5		32	0.15625	0.4330125702369627	4	1
b38	b38.a1	b38.a1.a4	tr|E7EPR3|E7EPR3_HUMAN Gamma-interferon-inducible protein 16 OS=Homo sapiens GN=IFI16 PE=2 SV=1	-15.942913055419922	7	82.9000015258789	5		5		30	0.16666666666666666	0.46779926762206947	4	1
b39	b39.a1	b39.a1.a1	sp|Q8N5C6|SRBD1_HUMAN S1 RNA-binding domain-containing protein 1 OS=Homo sapiens GN=SRBD1 PE=1 SV=2	-6.821253299713135	3	111.5999984741211	5		3		49	0.10204081632653061	0.2648552168552962	1	1
b40	b40.a1	b40.a1.a1	sp|Q8N684-2|CPSF7_HUMAN Isoform 2 of Cleavage and polyadenylation specificity factor subunit 7 OS=Homo sapiens GN=CPSF7	-16.63149070739746	9	51.0	5		4		17	0.29411764705882354	0.9684194472866121	4	1
b40	b40.a1	b40.a1.a2	sp|Q8N684-3|CPSF7_HUMAN Isoform 3 of Cleavage and polyadenylation specificity factor subunit 7 OS=Homo sapiens GN=CPSF7	-16.63149070739746	8	56.20000076293945	5		4		18	0.2777777777777778	0.8957356524063758	4	1
b40	b40.a1	b40.a1.a3	sp|Q8N684|CPSF7_HUMAN Cleavage and polyadenylation specificity factor subunit 7 OS=Homo sapiens GN=CPSF7 PE=1 SV=1	-16.63149070739746	9	51.900001525878906	5		4		17	0.29411764705882354	0.9684194472866121	4	1
b40	b40.a1	b40.a1.a4	tr|F5H669|F5H669_HUMAN Cleavage and polyadenylation-specificity factor subunit 7 (Fragment) OS=Homo sapiens GN=CPSF7 PE=2 SV=1	-16.63149070739746	11	41.20000076293945	5		4		17	0.29411764705882354	0.9684194472866121	4	1
b41	b41.a1	b41.a1.a1	sp|Q15424-2|SAFB1_HUMAN Isoform 2 of Scaffold attachment factor B1 OS=Homo sapiens GN=SAFB	-16.212907791137695	7	95.0	5		5		26	0.19230769230769232	0.5570684047537309	4	1
b41	b41.a1	b41.a1.a2	sp|Q15424-3|SAFB1_HUMAN Isoform 3 of Scaffold attachment factor B1 OS=Homo sapiens GN=SAFB	-16.212907791137695	6	102.69999694824219	5		5		27	0.18518518518518517	0.53174046370208	4	1
b41	b41.a1	b41.a1.a3	sp|Q15424-4|SAFB1_HUMAN Isoform 4 of Scaffold attachment factor B1 OS=Homo sapiens GN=SAFB	-16.212907791137695	6	102.5999984741211	5		5		27	0.18518518518518517	0.53174046370208	4	1
b41	b41.a1	b41.a1.a4	sp|Q15424|SAFB1_HUMAN Scaffold attachment factor B1 OS=Homo sapiens GN=SAFB PE=1 SV=4	-16.212907791137695	6	102.5	5		5		27	0.18518518518518517	0.53174046370208	4	1
b42	b42.a1	b42.a1.a1	sp|P29372-2|3MG_HUMAN Isoform 2 of DNA-3-methyladenine glycosylase OS=Homo sapiens GN=MPG	-20.032323837280273	23	32.099998474121094	5		5		14	0.35714285714285715	1.2758459260747883	5	1
b42	b42.a1	b42.a1.a2	sp|P29372-4|3MG_HUMAN Isoform 3 of DNA-3-methyladenine glycosylase OS=Homo sapiens GN=MPG	-20.032323837280273	23	32.099998474121094	5		5		14	0.35714285714285715	1.2758459260747883	5	1
b42	b42.a1	b42.a1.a3	sp|P29372-5|3MG_HUMAN Isoform 4 of DNA-3-methyladenine glycosylase OS=Homo sapiens GN=MPG	-20.032323837280273	24	30.700000762939453	5		5		14	0.35714285714285715	1.2758459260747883	5	1
b42	b42.a1	b42.a1.a4	sp|P29372|3MG_HUMAN DNA-3-methyladenine glycosylase OS=Homo sapiens GN=MPG PE=1 SV=3	-20.032323837280273	23	32.79999923706055	5		5		15	0.3333333333333333	1.1544346900318838	5	1
b42	b42.a1	b42.a1.a5	tr|A2IDA3|A2IDA3_HUMAN DNA-3-methyladenine glycosylase (Fragment) OS=Homo sapiens GN=MPG PE=2 SV=1	-20.032323837280273	27	27.200000762939453	5		5		11	0.45454545454545453	1.8480358684358014	5	1
b43	b43.a1	b43.a1.a1	sp|Q08211|DHX9_HUMAN ATP-dependent RNA helicase A OS=Homo sapiens GN=DHX9 PE=1 SV=4	-15.863113403320312	4	140.6999969482422	5		5		49	0.10204081632653061	0.2648552168552962	1	1
b44	b44.a1	b44.a1.a1	sp|Q99661-2|KIF2C_HUMAN Isoform 2 of Kinesin-like protein KIF2C OS=Homo sapiens GN=KIF2C	-13.798799514770508	6	75.4000015258789	4		4		30	0.13333333333333333	0.35935639087852556	3	1
b44	b44.a1	b44.a1.a2	sp|Q99661|KIF2C_HUMAN Kinesin-like protein KIF2C OS=Homo sapiens GN=KIF2C PE=1 SV=2	-13.798799514770508	6	81.19999694824219	4		4		34	0.11764705882352941	0.31113393742156426	3	1
b44	b44.a1	b44.a1.a3	tr|B7Z7M6|B7Z7M6_HUMAN Kinesin-like protein KIF2C OS=Homo sapiens GN=KIF2C PE=2 SV=1	-13.798799514770508	7	68.69999694824219	4		4		29	0.13793103448275862	0.37382379588326287	3	1
b45	b45.a1	b45.a1.a1	sp|Q9Y2W1|TR150_HUMAN Thyroid hormone receptor-associated protein 3 OS=Homo sapiens GN=THRAP3 PE=1 SV=2	-14.94024658203125	4	108.5	4		4		33	0.12121212121212122	0.32194114846602906	1	1
b46	b46.a1	b46.a1.a1	sp|Q9BW19|KIFC1_HUMAN Kinesin-like protein KIFC1 OS=Homo sapiens GN=KIFC1 PE=1 SV=2	-23.65997314453125	8	73.5999984741211	4		4		33	0.12121212121212122	0.32194114846602906	1	1
b47	b47.a1	b47.a1.a1	sp|P15927-2|RFA2_HUMAN Isoform 2 of Replication protein A 32 kDa subunit OS=Homo sapiens GN=RPA2	-16.501689910888672	12	30.100000381469727	4		4		7	0.5714285714285714	2.72759372031494	3	1
b47	b47.a1	b47.a1.a2	sp|P15927-3|RFA2_HUMAN Isoform 3 of Replication protein A 32 kDa subunit OS=Homo sapiens GN=RPA2	-16.501689910888672	9	38.70000076293945	4		4		10	0.4	1.5118864315095801	3	1
b47	b47.a1	b47.a1.a3	sp|P15927|RFA2_HUMAN Replication protein A 32 kDa subunit OS=Homo sapiens GN=RPA2 PE=1 SV=1	-16.501689910888672	12	29.100000381469727	4		4		7	0.5714285714285714	2.72759372031494	3	1
b48	b48.a1	b48.a1.a1	sp|Q9NXV6|CARF_HUMAN CDKN2A-interacting protein OS=Homo sapiens GN=CDKN2AIP PE=1 SV=3	-15.412511825561523	8	61.0	4		4		29	0.13793103448275862	0.37382379588326287	1	1
b49	b49.a1	b49.a1.a1	sp|P20585|MSH3_HUMAN DNA mismatch repair protein Msh3 OS=Homo sapiens GN=MSH3 PE=1 SV=4	-13.195258140563965	4	127.19999694824219	4		4		50	0.08	0.20226443461741295	1	1
b50	b50.a1	b50.a1.a1	sp|P62805|H4_HUMAN Histone H4 OS=Homo sapiens GN=HIST1H4A PE=1 SV=2	-13.95905590057373	42	11.300000190734863	4		4		5	0.8	5.309573444801933	1	1
b51	b51.a1	b51.a1.a1	sp|P17480-2|UBF1_HUMAN Isoform UBF2 of Nucleolar transcription factor 1 OS=Homo sapiens GN=UBTF	-13.106038093566895	5	84.80000305175781	4		3		27	0.14814814814814814	0.40652724210523705	3	1
b51	b51.a1	b51.a1.a2	sp|P17480|UBF1_HUMAN Nucleolar transcription factor 1 OS=Homo sapiens GN=UBTF PE=1 SV=1	-13.106038093566895	5	89.19999694824219	4		3		29	0.13793103448275862	0.37382379588326287	3	1
b51	b51.a1	b51.a1.a3	tr|E9PKP7|E9PKP7_HUMAN Nucleolar transcription factor 1 OS=Homo sapiens GN=UBTF PE=2 SV=1	-13.106038093566895	5	87.30000305175781	4		3		29	0.13793103448275862	0.37382379588326287	3	1
b52	b52.a1	b52.a1.a1	sp|Q92466|DDB2_HUMAN DNA damage-binding protein 2 OS=Homo sapiens GN=DDB2 PE=1 SV=1	-11.368880271911621	11	47.70000076293945	4		4		17	0.23529411764705882	0.7190722018585745	1	1
b53	b53.a1	b53.a1.a1	sp|Q12906-7|ILF3_HUMAN Isoform 7 of Interleukin enhancer-binding factor 3 OS=Homo sapiens GN=ILF3	-10.508867263793945	4	95.5999984741211	4		4		32	0.125	0.33352143216332397	2	1
b53	b53.a1	b53.a1.a2	sp|Q12906|ILF3_HUMAN Interleukin enhancer-binding factor 3 OS=Homo sapiens GN=ILF3 PE=1 SV=3	-10.508867263793945	4	95.19999694824219	4		4		31	0.12903225806451613	0.3459603241553646	2	1
b54	b54.a1	b54.a1.a1	sp|Q16531|DDB1_HUMAN DNA damage-binding protein 1 OS=Homo sapiens GN=DDB1 PE=1 SV=1	-11.27638053894043	3	126.80000305175781	4		4		50	0.08	0.20226443461741295	2	1
b54	b54.a1	b54.a1.a2	tr|F5GY55|F5GY55_HUMAN DNA damage-binding protein 1 OS=Homo sapiens GN=DDB1 PE=2 SV=1	-11.27638053894043	3	121.5	4		4		46	0.08695652173913043	0.22167734899679203	2	1
b55	b55.a1	b55.a1.a1	sp|P18074|ERCC2_HUMAN TFIIH basal transcription factor complex helicase XPD subunit OS=Homo sapiens GN=ERCC2 PE=1 SV=1	-16.88482666015625	5	86.69999694824219	4		4		32	0.125	0.33352143216332397	3	1
b55	b55.a1	b55.a1.a2	tr|A8MX75|A8MX75_HUMAN TFIIH basal transcription factor complex helicase XPD subunit (Fragment) OS=Homo sapiens GN=ERCC2 PE=4 SV=2	-16.88482666015625	6	80.4000015258789	4		4		30	0.13333333333333333	0.35935639087852556	3	1
b55	b55.a1	b55.a1.a3	tr|E7EVE9|E7EVE9_HUMAN TFIIH basal transcription factor complex helicase XPD subunit OS=Homo sapiens GN=ERCC2 PE=2 SV=1	-16.88482666015625	6	77.80000305175781	4		4		25	0.16	0.44543977074592744	3	1
b56	b56.a1	b56.a1.a1	sp|O43290|SNUT1_HUMAN U4/U6.U5 tri-snRNP-associated protein 1 OS=Homo sapiens GN=SART1 PE=1 SV=1	-15.67530632019043	7	90.0999984741211	4		4		35	0.11428571428571428	0.3010252169108314	1	1
b57	b57.a1	b57.a1.a1	sp|P50570-2|DYN2_HUMAN Isoform 2 of Dynamin-2 OS=Homo sapiens GN=DNM2	-14.097996711730957	4	97.5	4		4		37	0.10810810810810811	0.2826498305280605	6	1
b57	b57.a1	b57.a1.a2	sp|P50570-3|DYN2_HUMAN Isoform 3 of Dynamin-2 OS=Homo sapiens GN=DNM2	-14.097996711730957	4	97.4000015258789	4		4		37	0.10810810810810811	0.2826498305280605	6	1
b57	b57.a1	b57.a1.a3	sp|P50570-4|DYN2_HUMAN Isoform 4 of Dynamin-2 OS=Homo sapiens GN=DNM2	-14.097996711730957	4	97.80000305175781	4		4		37	0.10810810810810811	0.2826498305280605	6	1
b57	b57.a1	b57.a1.a4	sp|P50570-5|DYN2_HUMAN Isoform 5 of Dynamin-2 OS=Homo sapiens GN=DNM2	-14.097996711730957	4	97.80000305175781	4		4		37	0.10810810810810811	0.2826498305280605	6	1
b57	b57.a1	b57.a1.a5	sp|P50570|DYN2_HUMAN Dynamin-2 OS=Homo sapiens GN=DNM2 PE=1 SV=2	-14.097996711730957	4	97.9000015258789	4		4		37	0.10810810810810811	0.2826498305280605	6	1
b57	b57.a1	b57.a1.a6	tr|F5H4R9|F5H4R9_HUMAN Dynamin-2 OS=Homo sapiens GN=DNM2 PE=2 SV=1	-14.097996711730957	4	97.80000305175781	4		4		37	0.10810810810810811	0.2826498305280605	6	1
b58	b58.a1	b58.a1.a1	sp|Q12800-2|TFCP2_HUMAN Isoform 2 of Alpha-globin transcription factor CP2 OS=Homo sapiens GN=TFCP2	-12.599096298217773	9	51.20000076293945	3	2	3	2	14	0.21428571428571427	0.637893706954064	4	1
b58	b58.a1	b58.a1.a2	sp|Q12800-3|TFCP2_HUMAN Isoform 3 of Alpha-globin transcription factor CP2 OS=Homo sapiens GN=TFCP2	-12.599096298217773	9	51.29999923706055	3	2	3	2	14	0.21428571428571427	0.637893706954064	4	1
b58	b58.a1	b58.a1.a3	sp|Q12800-4|TFCP2_HUMAN Isoform 4 of Alpha-globin transcription factor CP2 OS=Homo sapiens GN=TFCP2	-12.599096298217773	8	57.099998474121094	3	2	3	2	16	0.1875	0.5399265260594921	4	1
b58	b58.a1	b58.a1.a4	sp|Q12800|TFCP2_HUMAN Alpha-globin transcription factor CP2 OS=Homo sapiens GN=TFCP2 PE=1 SV=2	-12.599096298217773	8	57.099998474121094	3	2	3	2	16	0.1875	0.5399265260594921	4	1
b58	b58.a2	b58.a2.a1	sp|Q9NZI7-4|UBIP1_HUMAN Isoform 2 of Upstream-binding protein 1 OS=Homo sapiens GN=UBP1	-6.752763271331787	5	56.29999923706055	2	1	2	1	13	0.15384615384615385	0.4251026703029981	2	1
b58	b58.a2	b58.a2.a2	sp|Q9NZI7|UBIP1_HUMAN Upstream-binding protein 1 OS=Homo sapiens GN=UBP1 PE=2 SV=1	-6.752763271331787	5	60.400001525878906	2	1	2	1	16	0.125	0.33352143216332397	2	1
b59	b59.a1	b59.a1.a1	sp|O60814|H2B1K_HUMAN Histone H2B type 1-K OS=Homo sapiens GN=HIST1H2BK PE=1 SV=3	-8.592846870422363	25	13.800000190734863	3		3		5	0.6	2.9810717055349722	11	1
b59	b59.a1	b59.a1.a2	sp|P57053|H2BFS_HUMAN Histone H2B type F-S OS=Homo sapiens GN=H2BFS PE=1 SV=2	-8.592846870422363	25	13.899999618530273	3		3		5	0.6	2.9810717055349722	11	1
b59	b59.a1	b59.a1.a3	sp|P58876|H2B1D_HUMAN Histone H2B type 1-D OS=Homo sapiens GN=HIST1H2BD PE=1 SV=2	-8.592846870422363	25	13.899999618530273	3		3		5	0.6	2.9810717055349722	11	1
b59	b59.a1	b59.a1.a4	sp|P62807|H2B1C_HUMAN Histone H2B type 1-C/E/F/G/I OS=Homo sapiens GN=HIST1H2BC PE=1 SV=4	-8.592846870422363	25	13.800000190734863	3		3		5	0.6	2.9810717055349722	11	1
b59	b59.a1	b59.a1.a5	sp|Q5QNW6-2|H2B2F_HUMAN Isoform 2 of Histone H2B type 2-F OS=Homo sapiens GN=HIST2H2BF	-8.592846870422363	24	14.800000190734863	3		3		6	0.5	2.1622776601683795	11	1
b59	b59.a1	b59.a1.a6	sp|Q5QNW6|H2B2F_HUMAN Histone H2B type 2-F OS=Homo sapiens GN=HIST2H2BF PE=1 SV=3	-8.592846870422363	25	13.800000190734863	3		3		5	0.6	2.9810717055349722	11	1
b59	b59.a1	b59.a1.a7	sp|Q93079|H2B1H_HUMAN Histone H2B type 1-H OS=Homo sapiens GN=HIST1H2BH PE=1 SV=3	-8.592846870422363	25	13.800000190734863	3		3		5	0.6	2.9810717055349722	11	1
b59	b59.a1	b59.a1.a8	sp|Q99877|H2B1N_HUMAN Histone H2B type 1-N OS=Homo sapiens GN=HIST1H2BN PE=1 SV=3	-8.592846870422363	25	13.800000190734863	3		3		5	0.6	2.9810717055349722	11	1
b59	b59.a1	b59.a1.a9	sp|Q99879|H2B1M_HUMAN Histone H2B type 1-M OS=Homo sapiens GN=HIST1H2BM PE=1 SV=3	-8.592846870422363	25	13.899999618530273	3		3		5	0.6	2.9810717055349722	11	1
b59	b59.a1	b59.a1.b10	sp|Q99880|H2B1L_HUMAN Histone H2B type 1-L OS=Homo sapiens GN=HIST1H2BL PE=1 SV=3	-8.592846870422363	25	13.899999618530273	3		3		5	0.6	2.9810717055349722	11	1
b59	b59.a1	b59.a1.b11	tr|B4DR52|B4DR52_HUMAN Histone H2B OS=Homo sapiens GN=HIST2H2BF PE=2 SV=1	-8.592846870422363	19	18.0	3		3		7	0.42857142857142855	1.6826957952797255	11	1
b60	b60.a1	b60.a1.a1	sp|P80217-2|IN35_HUMAN Isoform 2 of Interferon-induced 35 kDa protein OS=Homo sapiens GN=IFI35	-6.9143524169921875	7	31.700000762939453	3		2		14	0.21428571428571427	0.637893706954064	2	1
b60	b60.a1	b60.a1.a2	sp|P80217|IN35_HUMAN Interferon-induced 35 kDa protein OS=Homo sapiens GN=IFI35 PE=1 SV=5	-6.9143524169921875	7	31.399999618530273	3		2		14	0.21428571428571427	0.637893706954064	2	1
b61	b61.a1	b61.a1.a1	sp|P49711-2|CTCF_HUMAN Isoform 2 of Transcriptional repressor CTCF OS=Homo sapiens GN=CTCF	-6.9718194007873535	6	45.900001525878906	3		3		15	0.2	0.5848931924611136	2	1
b61	b61.a1	b61.a1.a2	sp|P49711|CTCF_HUMAN Transcriptional repressor CTCF OS=Homo sapiens GN=CTCF PE=1 SV=1	-6.9718194007873535	3	82.5999984741211	3		3		19	0.15789473684210525	0.43844988828766285	2	1
b62	b62.a1	b62.a1.a1	sp|Q96FZ2|CC037_HUMAN UPF0361 protein C3orf37 OS=Homo sapiens GN=C3orf37 PE=1 SV=1	-13.322393417358398	9	40.5	3		3		17	0.17647058823529413	0.5013107289081733	6	1
b62	b62.a1	b62.a1.a2	tr|D6R9T3|D6R9T3_HUMAN UPF0361 protein C3orf37 (Fragment) OS=Homo sapiens GN=C3orf37 PE=2 SV=1	-13.322393417358398	11	32.0	3		3		14	0.21428571428571427	0.637893706954064	6	1
b62	b62.a1	b62.a1.a3	tr|D6RAI0|D6RAI0_HUMAN UPF0361 protein C3orf37 (Fragment) OS=Homo sapiens GN=C3orf37 PE=2 SV=1	-13.322393417358398	23	15.899999618530273	3		3		7	0.42857142857142855	1.6826957952797255	6	1
b62	b62.a1	b62.a1.a4	tr|D6RAZ3|D6RAZ3_HUMAN UPF0361 protein C3orf37 (Fragment) OS=Homo sapiens GN=C3orf37 PE=2 SV=1	-13.322393417358398	14	26.799999237060547	3		3		12	0.25	0.7782794100389228	6	1
b62	b62.a1	b62.a1.a5	tr|D6RGK7|D6RGK7_HUMAN UPF0361 protein C3orf37 (Fragment) OS=Homo sapiens GN=C3orf37 PE=2 SV=1	-13.322393417358398	17	20.600000381469727	3		3		10	0.3	0.9952623149688795	6	1
b62	b62.a1	b62.a1.a6	tr|E7EMP6|E7EMP6_HUMAN UPF0361 protein C3orf37 OS=Homo sapiens GN=C3orf37 PE=2 SV=1	-13.322393417358398	10	35.5	3		3		15	0.2	0.5848931924611136	6	1
b63	b63.a1	b63.a1.a1	sp|Q8NFW8|NEUA_HUMAN N-acylneuraminate cytidylyltransferase OS=Homo sapiens GN=CMAS PE=1 SV=2	-12.08197021484375	8	48.29999923706055	3		3		19	0.15789473684210525	0.43844988828766285	1	1
b64	b64.a1	b64.a1.a1	sp|O15446-2|RPA34_HUMAN Isoform 2 of DNA-directed RNA polymerase I subunit RPA34 OS=Homo sapiens GN=CD3EAP	-14.988852500915527	9	55.0	3		3		14	0.21428571428571427	0.637893706954064	2	1
b64	b64.a1	b64.a1.a2	sp|O15446|RPA34_HUMAN DNA-directed RNA polymerase I subunit RPA34 OS=Homo sapiens GN=CD3EAP PE=1 SV=1	-14.988852500915527	9	54.900001525878906	3		3		14	0.21428571428571427	0.637893706954064	2	1
b65	b65.a1	b65.a1.a1	sp|P50613|CDK7_HUMAN Cyclin-dependent kinase 7 OS=Homo sapiens GN=CDK7 PE=1 SV=1	-13.361311912536621	10	38.900001525878906	3		3		16	0.1875	0.5399265260594921	3	1
b65	b65.a1	b65.a1.a2	tr|D6R9G1|D6R9G1_HUMAN Cyclin-dependent kinase 7 OS=Homo sapiens GN=CDK7 PE=2 SV=1	-13.361311912536621	13	28.399999618530273	3		3		13	0.23076923076923078	0.7012542798525889	3	1
b65	b65.a1	b65.a1.a3	tr|D6RAD4|D6RAD4_HUMAN Cyclin-dependent kinase 7 OS=Homo sapiens GN=CDK7 PE=2 SV=1	-13.361311912536621	11	34.5	3		3		15	0.2	0.5848931924611136	3	1
b66	b66.a1	b66.a1.a1	sp|Q9Y2K7-2|KDM2A_HUMAN Isoform 2 of Lysine-specific demethylase 2A OS=Homo sapiens GN=KDM2A	-10.464452743530273	4	96.69999694824219	3		3		36	0.08333333333333333	0.21152765862858836	4	1
b66	b66.a1	b66.a1.a2	sp|Q9Y2K7-4|KDM2A_HUMAN Isoform 4 of Lysine-specific demethylase 2A OS=Homo sapiens GN=KDM2A	-10.464452743530273	6	69.80000305175781	3		3		24	0.125	0.33352143216332397	4	1
b66	b66.a1	b66.a1.a3	sp|Q9Y2K7-5|KDM2A_HUMAN Isoform 5 of Lysine-specific demethylase 2A OS=Homo sapiens GN=KDM2A	-10.464452743530273	5	81.5	3		3		28	0.10714285714285714	0.2798022139979537	4	1
b66	b66.a1	b66.a1.a4	sp|Q9Y2K7|KDM2A_HUMAN Lysine-specific demethylase 2A OS=Homo sapiens GN=KDM2A PE=1 SV=3	-10.464452743530273	3	132.60000610351562	3		3		51	0.058823529411764705	0.14504756993828183	4	1
b67	b67.a1	b67.a1.a1	sp|P42285|SK2L2_HUMAN Superkiller viralicidic activity 2-like 2 OS=Homo sapiens GN=SKIV2L2 PE=1 SV=3	-13.54497241973877	3	117.5999984741211	3		3		47	0.06382978723404255	0.15832328625471037	1	1
b68	b68.a1	b68.a1.a1	sp|Q12905|ILF2_HUMAN Interleukin enhancer-binding factor 2 OS=Homo sapiens GN=ILF2 PE=1 SV=2	-7.99460506439209	10	42.900001525878906	3		3		11	0.2727272727272727	0.8738174228603839	1	1
b69	b69.a1	b69.a1.a1	sp|Q9NWH9|SLTM_HUMAN SAFB-like transcription modulator OS=Homo sapiens GN=SLTM PE=1 SV=2	-8.121478080749512	2	117.0	2		2		37	0.05405405405405406	0.13254131515281187	1	1
b70	b70.a1	b70.a1.a1	sp|P08651-2|NFIC_HUMAN Isoform 1 of Nuclear factor 1 C-type OS=Homo sapiens GN=NFIC	-6.690369606018066	2	54.599998474121094	2		2		20	0.1	0.2589254117941673	6	1
b70	b70.a1	b70.a1.a2	sp|P08651-3|NFIC_HUMAN Isoform 2 of Nuclear factor 1 C-type OS=Homo sapiens GN=NFIC	-6.690369606018066	3	47.79999923706055	2		2		18	0.1111111111111111	0.2915496650148839	6	1
b70	b70.a1	b70.a1.a3	sp|P08651-4|NFIC_HUMAN Isoform 3 of Nuclear factor 1 C-type OS=Homo sapiens GN=NFIC	-6.690369606018066	3	45.29999923706055	2		2		16	0.125	0.33352143216332397	6	1
b70	b70.a1	b70.a1.a4	sp|P08651-5|NFIC_HUMAN Isoform 5 of Nuclear factor 1 C-type OS=Homo sapiens GN=NFIC	-6.690369606018066	3	47.5	2		2		16	0.125	0.33352143216332397	6	1
b70	b70.a1	b70.a1.a5	sp|P08651-6|NFIC_HUMAN Isoform 6 of Nuclear factor 1 C-type OS=Homo sapiens GN=NFIC	-6.690369606018066	2	48.79999923706055	2		2		17	0.11764705882352941	0.31113393742156426	6	1
b70	b70.a1	b70.a1.a6	sp|P08651|NFIC_HUMAN Nuclear factor 1 C-type OS=Homo sapiens GN=NFIC PE=1 SV=2	-6.690369606018066	2	55.5	2		2		19	0.10526315789473684	0.2742749857031337	6	1
b71	b71.a1	b71.a1.a1	sp|P19447|ERCC3_HUMAN TFIIH basal transcription factor complex helicase XPB subunit OS=Homo sapiens GN=ERCC3 PE=1 SV=1	-4.636387825012207	3	89.0999984741211	2		2		38	0.05263157894736842	0.12883789168468907	2	1
b71	b71.a1	b71.a1.a2	tr|G3V1S1|G3V1S1_HUMAN Excision repair cross-complementing rodent repair deficiency, complementation group 3 (Xeroderma pigmentosum group B complementing), isoform CRA_b OS=Homo sapiens GN=ERCC3 PE=2 SV=1	-4.636387825012207	3	81.80000305175781	2		2		37	0.05405405405405406	0.13254131515281187	2	1
b72	b72.a1	b72.a1.a1	sp|P68431|H31_HUMAN Histone H3.1 OS=Homo sapiens GN=HIST1H3A PE=1 SV=2	-4.239577293395996	11	15.300000190734863	2		2		2	1.0	9.0	10	1
b72	b72.a1	b72.a1.a2	sp|P84243|H33_HUMAN Histone H3.3 OS=Homo sapiens GN=H3F3A PE=1 SV=2	-4.239577293395996	11	15.199999809265137	2		2		2	1.0	9.0	10	1
b72	b72.a1	b72.a1.a3	sp|Q16695|H31T_HUMAN Histone H3.1t OS=Homo sapiens GN=HIST3H3 PE=1 SV=3	-4.239577293395996	11	15.399999618530273	2		2		2	1.0	9.0	10	1
b72	b72.a1	b72.a1.a4	sp|Q6NXT2|H3C_HUMAN Histone H3.3C OS=Homo sapiens GN=H3F3C PE=1 SV=3	-4.239577293395996	11	15.100000381469727	2		2		3	0.6666666666666666	3.6415888336127784	10	1
b72	b72.a1	b72.a1.a5	sp|Q71DI3|H32_HUMAN Histone H3.2 OS=Homo sapiens GN=HIST2H3A PE=1 SV=3	-4.239577293395996	11	15.300000190734863	2		2		2	1.0	9.0	10	1
b72	b72.a1	b72.a1.a6	tr|B4DEB1|B4DEB1_HUMAN Histone H3 OS=Homo sapiens GN=H3F3A PE=2 SV=1	-4.239577293395996	12	14.0	2		2		4	0.5	2.1622776601683795	10	1
b72	b72.a1	b72.a1.a7	tr|K7EK07|K7EK07_HUMAN Histone H3 (Fragment) OS=Homo sapiens GN=H3F3B PE=3 SV=1	-4.239577293395996	12	14.800000190734863	2		2		2	1.0	9.0	10	1
b72	b72.a1	b72.a1.a8	tr|K7EMV3|K7EMV3_HUMAN Histone H3 OS=Homo sapiens GN=H3F3B PE=3 SV=1	-4.239577293395996	17	10.300000190734863	2		2		2	1.0	9.0	10	1
b72	b72.a1	b72.a1.a9	tr|K7EP01|K7EP01_HUMAN Histone H3.3 OS=Homo sapiens GN=H3F3B PE=4 SV=1	-4.239577293395996	14	12.699999809265137	2		2		4	0.5	2.1622776601683795	10	1
b72	b72.a1	b72.a1.b10	tr|K7ES00|K7ES00_HUMAN Histone H3.3 (Fragment) OS=Homo sapiens GN=H3F3B PE=4 SV=1	-4.239577293395996	10	16.5	2		2		7	0.2857142857142857	0.9306977288832501	10	1
b73	b73.a1	b73.a1.a1	sp|P26373|RL13_HUMAN 60S ribosomal protein L13 OS=Homo sapiens GN=RPL13 PE=1 SV=4	-5.0	9	24.200000762939453	2		2		8	0.25	0.7782794100389228	2	1
b73	b73.a1	b73.a1.a2	tr|J3QSB4|J3QSB4_HUMAN 60S ribosomal protein L13 (Fragment) OS=Homo sapiens GN=RPL13 PE=3 SV=1	-5.0	15	14.600000381469727	2		2		4	0.5	2.1622776601683795	2	1
b74	b74.a1	b74.a1.a1	sp|P61244-2|MAX_HUMAN Isoform 2 of Protein max OS=Homo sapiens GN=MAX	-7.225482940673828	16	17.100000381469727	2		2		8	0.25	0.7782794100389228	1	1
b75	b75.a1	b75.a1.a1	sp|O00139-1|KIF2A_HUMAN Isoform 1 of Kinesin-like protein KIF2A OS=Homo sapiens GN=KIF2A	-6.440093517303467	3	76.80000305175781	2		2		27	0.07407407407407407	0.18597101233766966	5	1
b75	b75.a1	b75.a1.a2	sp|O00139-2|KIF2A_HUMAN Isoform 2 of Kinesin-like protein KIF2A OS=Homo sapiens GN=KIF2A	-6.440093517303467	3	74.9000015258789	2		2		28	0.07142857142857142	0.1787686347935873	5	1
b75	b75.a1	b75.a1.a3	sp|O00139-4|KIF2A_HUMAN Isoform 4 of Kinesin-like protein KIF2A OS=Homo sapiens GN=KIF2A	-6.440093517303467	2	83.9000015258789	2		2		31	0.06451612903225806	0.16015530173997172	5	1
b75	b75.a1	b75.a1.a4	sp|O00139-5|KIF2A_HUMAN Isoform 5 of Kinesin-like protein KIF2A OS=Homo sapiens GN=KIF2A	-6.440093517303467	3	77.5999984741211	2		2		27	0.07407407407407407	0.18597101233766966	5	1
b75	b75.a1	b75.a1.a5	sp|O00139|KIF2A_HUMAN Kinesin-like protein KIF2A OS=Homo sapiens GN=KIF2A PE=1 SV=3	-6.440093517303467	3	79.80000305175781	2		2		29	0.06896551724137931	0.17210229753348028	5	1
b76	b76.a1	b76.a1.a1	sp|P16401|H15_HUMAN Histone H1.5 OS=Homo sapiens GN=HIST1H1B PE=1 SV=3	-7.262807369232178	10	22.5	2		2		4	0.5	2.1622776601683795	1	1
b77	b77.a1	b77.a1.a1	sp|Q9NUX5-2|POTE1_HUMAN Isoform 2 of Protection of telomeres protein 1 OS=Homo sapiens GN=POT1	-6.2441253662109375	3	60.400001525878906	2		2		19	0.10526315789473684	0.2742749857031337	3	1
b77	b77.a1	b77.a1.a2	sp|Q9NUX5|POTE1_HUMAN Protection of telomeres protein 1 OS=Homo sapiens GN=POT1 PE=1 SV=1	-6.2441253662109375	3	71.30000305175781	2		2		21	0.09523809523809523	0.24519708473503288	3	1
b77	b77.a1	b77.a1.a3	tr|A8MTK3|A8MTK3_HUMAN POT1 protection of telomeres 1 homolog (S. pombe), isoform CRA_a OS=Homo sapiens GN=POT1 PE=2 SV=1	-6.2441253662109375	4	56.70000076293945	2		2		16	0.125	0.33352143216332397	3	1
b78	b78.a1	b78.a1.a1	sp|P23396-2|RS3_HUMAN Isoform 2 of 40S ribosomal protein S3 OS=Homo sapiens GN=RPS3	-6.441531181335449	11	28.399999618530273	2		2		16	0.125	0.33352143216332397	5	1
b78	b78.a1	b78.a1.a2	sp|P23396|RS3_HUMAN 40S ribosomal protein S3 OS=Homo sapiens GN=RPS3 PE=1 SV=2	-6.441531181335449	11	26.600000381469727	2		2		15	0.13333333333333333	0.35935639087852556	5	1
b78	b78.a1	b78.a1.a3	tr|E9PL09|E9PL09_HUMAN 40S ribosomal protein S3 OS=Homo sapiens GN=RPS3 PE=2 SV=1	-6.441531181335449	12	25.299999237060547	2		2		14	0.14285714285714285	0.3894954943731377	5	1
b78	b78.a1	b78.a1.a4	tr|E9PPU1|E9PPU1_HUMAN 40S ribosomal protein S3 OS=Homo sapiens GN=RPS3 PE=2 SV=1	-6.441531181335449	18	17.299999237060547	2		2		11	0.18181818181818182	0.5199110829529336	5	1
b78	b78.a1	b78.a1.a5	tr|H0YEU2|H0YEU2_HUMAN 40S ribosomal protein S3 (Fragment) OS=Homo sapiens GN=RPS3 PE=3 SV=1	-6.441531181335449	16	18.5	2		2		11	0.18181818181818182	0.5199110829529336	5	1
b79	b79.a1	b79.a1.a1	sp|Q9P258|RCC2_HUMAN Protein RCC2 OS=Homo sapiens GN=RCC2 PE=1 SV=2	-5.903785228729248	5	56.0	2		2		23	0.08695652173913043	0.22167734899679203	1	1
b80	b80.a1	b80.a1.a1	sp|P09012|SNRPA_HUMAN U1 small nuclear ribonucleoprotein A OS=Homo sapiens GN=SNRPA PE=1 SV=3	-4.111539363861084	9	31.200000762939453	2		2		9	0.2222222222222222	0.6681005372000588	6	1
b80	b80.a1	b80.a1.a2	tr|M0QXK2|M0QXK2_HUMAN U1 small nuclear ribonucleoprotein A (Fragment) OS=Homo sapiens GN=SNRPA PE=4 SV=1	-4.111539363861084	20	14.600000381469727	2		2		7	0.2857142857142857	0.9306977288832501	6	1
b80	b80.a1	b80.a1.a3	tr|M0R0G9|M0R0G9_HUMAN U1 small nuclear ribonucleoprotein A OS=Homo sapiens GN=SNRPA PE=4 SV=1	-4.111539363861084	30	10.0	2		2		6	0.3333333333333333	1.1544346900318838	6	1
b80	b80.a1	b80.a1.a4	tr|M0R221|M0R221_HUMAN U1 small nuclear ribonucleoprotein A (Fragment) OS=Homo sapiens GN=SNRPA PE=4 SV=1	-4.111539363861084	18	15.899999618530273	2		2		8	0.25	0.7782794100389228	6	1
b80	b80.a1	b80.a1.a5	tr|M0R268|M0R268_HUMAN U1 small nuclear ribonucleoprotein A (Fragment) OS=Homo sapiens GN=SNRPA PE=4 SV=1	-4.111539363861084	10	28.299999237060547	2		2		7	0.2857142857142857	0.9306977288832501	6	1
b80	b80.a1	b80.a1.a6	tr|M0R2B8|M0R2B8_HUMAN U1 small nuclear ribonucleoprotein A (Fragment) OS=Homo sapiens GN=SNRPA PE=4 SV=1	-4.111539363861084	18	16.5	2		2		8	0.25	0.7782794100389228	6	1
b81	b81.a1	b81.a1.a1	sp|Q01780-2|EXOSX_HUMAN Isoform 2 of Exosome component 10 OS=Homo sapiens GN=EXOSC10	-6.774432182312012	2	97.9000015258789	2		2		44	0.045454545454545456	0.110336318167638	3	1
b81	b81.a1	b81.a1.a2	sp|Q01780|EXOSX_HUMAN Exosome component 10 OS=Homo sapiens GN=EXOSC10 PE=1 SV=2	-6.774432182312012	2	100.5999984741211	2		2		46	0.043478260869565216	0.10529514112602167	3	1
b81	b81.a1	b81.a1.a3	tr|B4DKG8|B4DKG8_HUMAN Exosome component 10 OS=Homo sapiens GN=EXOSC10 PE=2 SV=1	-6.774432182312012	3	77.5999984741211	2		2		38	0.05263157894736842	0.12883789168468907	3	1
b82	b82.a1	b82.a1.a1	sp|Q01831-2|XPC_HUMAN Isoform 2 of DNA repair protein complementing XP-C cells OS=Homo sapiens GN=XPC	-5.879426002502441	2	101.69999694824219	2		2		31	0.06451612903225806	0.16015530173997172	2	1
b82	b82.a1	b82.a1.a2	sp|Q01831|XPC_HUMAN DNA repair protein complementing XP-C cells OS=Homo sapiens GN=XPC PE=1 SV=4	-5.879426002502441	2	105.80000305175781	2		2		32	0.0625	0.15478198468945825	2	1
b83	b83.a1	b83.a1.a1	sp|P35244|RFA3_HUMAN Replication protein A 14 kDa subunit OS=Homo sapiens GN=RPA3 PE=1 SV=1	-6.207608222961426	14	13.5	2		2		7	0.2857142857142857	0.9306977288832501	1	1
b84	b84.a1	b84.a1.a1	sp|Q92759|TF2H4_HUMAN General transcription factor IIH subunit 4 OS=Homo sapiens GN=GTF2H4 PE=2 SV=1	-7.680269241333008	5	52.099998474121094	2		2		15	0.13333333333333333	0.35935639087852556	1	1
b85	b85.a1	b85.a1.a1	sp|Q96QC0|PP1RA_HUMAN Serine/threonine-protein phosphatase 1 regulatory subunit 10 OS=Homo sapiens GN=PPP1R10 PE=1 SV=1	-4.1061272621154785	2	98.9000015258789	2		2		42	0.047619047619047616	0.11588399250774839	1	1
b86	b86.a1	b86.a1.a1	sp|O00712-4|NFIB_HUMAN Isoform 4 of Nuclear factor 1 B-type OS=Homo sapiens GN=NFIB	-9.447453498840332	4	52.900001525878906	2		2		18	0.1111111111111111	0.2915496650148839	6	1
b86	b86.a1	b86.a1.a2	sp|O00712-5|NFIB_HUMAN Isoform 5 of Nuclear factor 1 B-type OS=Homo sapiens GN=NFIB	-9.447453498840332	4	55.099998474121094	2		2		18	0.1111111111111111	0.2915496650148839	6	1
b86	b86.a1	b86.a1.a3	sp|O00712|NFIB_HUMAN Nuclear factor 1 B-type OS=Homo sapiens GN=NFIB PE=1 SV=2	-9.447453498840332	5	47.29999923706055	2		2		15	0.13333333333333333	0.35935639087852556	6	1
b86	b86.a1	b86.a1.a4	tr|Q5VW26|Q5VW26_HUMAN Nuclear factor 1 OS=Homo sapiens GN=NFIB PE=2 SV=1	-9.447453498840332	4	63.29999923706055	2		2		18	0.1111111111111111	0.2915496650148839	6	1
b86	b86.a1	b86.a1.a5	tr|Q5VW27|Q5VW27_HUMAN Nuclear factor 1 OS=Homo sapiens GN=NFIB PE=2 SV=1	-9.447453498840332	4	54.70000076293945	2		2		16	0.125	0.33352143216332397	6	1
b86	b86.a1	b86.a1.a6	tr|Q5VW30|Q5VW30_HUMAN Nuclear factor 1 OS=Homo sapiens GN=NFIB PE=2 SV=1	-9.447453498840332	4	62.5	2		2		19	0.10526315789473684	0.2742749857031337	6	1
b87	b87.a1	b87.a1.a1	sp|Q99583|MNT_HUMAN Max-binding protein MNT OS=Homo sapiens GN=MNT PE=2 SV=1	-7.103914737701416	3	62.20000076293945	2		2		14	0.14285714285714285	0.3894954943731377	1	1
b88	b88.a1	b88.a1.a1	sp|Q2TAY7|SMU1_HUMAN WD40 repeat-containing protein SMU1 OS=Homo sapiens GN=SMU1 PE=1 SV=2	-4.732828140258789	3	57.400001525878906	2		2		22	0.09090909090909091	0.23284673944206613	1	1

## Sheet: peptides
MS Sample :	DaPR130321_VB123_O868.m
Group ID	Peptide ID	SequenceLI	Modifs	Charge	MH+ theo	Number of subgroups	Subgroup ids	Number of spectra
a1	pepa1a1	AEKTIGDFAAEYAK		2	1513.753662109375	1	a1.a1	2
a1	pepa1a2	AEPVEVVAPR		2	1066.589599609375	1	a1.a1	1
a1	pepa1a3	AESSDKIYR	A1:+42.01057	2	1110.54296875	1	a1.a1	1
a1	pepa1a4	AESSDKIYRVEYAK	A1:+42.01057	2	1700.849365234375	1	a1.a1	1
a1	pepa1a5	AMVEYEIDIQK	M2:+15.99491	2	1354.65625	1	a1.a1	1
a1	pepa1a6	AMVEYEIDIQKMPIGK	M2:+15.99491 - M12:+15.99491	3	1896.9449462890625	1	a1.a1	1
a1	pepa1a7	AQNDIIWNIK		2	1214.6531982421875	1	a1.a1	1
a1	pepa1a8	AQNDIIWNIKDEIK		3	1699.90185546875	1	a1.a1	1
a1	pepa1a9	ASICISTK	C4:+57.02146	2	879.4608764648438	1	a1.a1	1
a1	pepa1b10	ATIGIVDIVK		2	1028.6353759765625	1	a1.a1	1
a1	pepa1b11	AVNSSASADKPISNMK	M15:+15.99491	3	1635.8011474609375	1	a1.a1	1
a1	pepa1b12	AVSQGSSDSQIIDISNR		2	1776.8726806640625	1	a1.a1	1
a1	pepa1b13	CSESIPKDSIR	C1:+57.02146 - C1:-17.02655	2	1274.6048583984375	1	a1.a1	1
a1	pepa1b14	CSESIPKDSIR	C1:+57.02146	2	1291.6314697265625	1	a1.a1	2
a1	pepa1b15	DIEVAYSIIR		2	1178.6419677734375	1	a1.a1	1
a1	pepa1b16	DIKEIIIFNK		2	1232.725341796875	1	a1.a1	1
a1	pepa1b17	DPIDVNYEK		2	1092.521240234375	1	a1.a1	1
a1	pepa1b18	DSEEAEIIR		2	1061.5113525390625	1	a1.a1	1
a1	pepa1b19	DVEVDGFSEIR		2	1265.6011962890625	1	a1.a1	1
a1	pepa1b20	EECSGQIVFK	C3:+57.02146	2	1196.56201171875	1	a1.a1	1
a1	pepa1b21	EEIGFRPEYSASQIK		2	1753.8759765625	1	a1.a1	1
a1	pepa1b22	FYPIEIDYGQDEEAVK		2	1915.8963623046875	1	a1.a1	2
a1	pepa1b23	FYTIIPHDFGMK	M11:+15.99491	2	1484.7247314453125	1	a1.a1	1
a1	pepa1b24	GDEVDGVDEVAK		2	1232.564453125	1	a1.a1	1
a1	pepa1b25	GFRPEYSASQIK		2	1382.7066650390625	1	a1.a1	1
a1	pepa1b26	GFSIIATEDKEAIKK		2	1649.9112548828125	1	a1.a1	1
a1	pepa1b27	GGAAVDPDSGIEHSAHVIEK		2	1988.9676513671875	1	a1.a1	2
a1	pepa1b28	GGAAVDPDSGIEHSAHVIEKGGK		3	2231.10546875	1	a1.a1	1
a1	pepa1b29	GGKVFSATI		2	879.493896484375	1	a1.a1	1
a1	pepa1b30	GGSDDSSKDPIDVNYEK		2	1825.80908203125	1	a1.a1	2
a1	pepa1b31	GIYFADMVSK		2	1130.5555419921875	1	a1.a1	1
a1	pepa1b32	GIYFADMVSK	M7:+15.99491	2	1146.5504150390625	1	a1.a1	3
a1	pepa1b33	GQVKEEGINKSEK		3	1445.7598876953125	1	a1.a1	2
a1	pepa1b34	GQVKEEGINKSEKR		2	1601.8609619140625	1	a1.a1	2
a1	pepa1b35	GSSDSQIIDISNR		2	1391.676513671875	1	a1.a1	1
a1	pepa1b36	HASHISKIPK		2	1117.6480712890625	1	a1.a1	1
a1	pepa1b37	HPDVEVDGFSEIR		2	1499.712890625	1	a1.a1	2
a1	pepa1b38	IAPPEAPVTGYM		2	1245.6187744140625	1	a1.a1	1
a1	pepa1b39	IAPPEAPVTGYMFGK		3	1577.8037109375	1	a1.a1	1
a1	pepa1b40	IAPPEAPVTGYMFGK	M12:+15.99491	3	1593.798583984375	1	a1.a1	1
a1	pepa1b41	IEQMPSKEDAIEHFMK		3	1932.9197998046875	1	a1.a1	1
a1	pepa1b42	IEQMPSKEDAIEHFMK	M4:+15.99491 - M15:+15.99491	3	1964.9095458984375	1	a1.a1	1
a1	pepa1b43	IFPPETSASVAATPPPSTASAPAAVNSSASADKPISNMK		3	3767.8798828125	1	a1.a1	1
a1	pepa1b44	IGGKITGTANK		2	1059.6160888671875	1	a1.a1	1
a1	pepa1b45	IIWHGSR		2	868.4791870117188	1	a1.a1	1
a1	pepa1b46	IYEEKTGNAWHSK		2	1562.76025390625	1	a1.a1	1
a1	pepa1b47	KCSESIPKDSIR	C2:+57.02146	3	1419.7264404296875	1	a1.a1	1
a1	pepa1b48	KFYPIEIDYGQDEEAVK		2	2043.991455078125	1	a1.a1	2
a1	pepa1b49	KFYPIEIDYGQDEEAVKK		3	2172.08642578125	1	a1.a1	1
a1	pepa1b50	KGDEVDGVDEVAK		2	1360.6595458984375	1	a1.a1	1
a1	pepa1b51	KGDEVDGVDEVAKK		3	1488.7545166015625	1	a1.a1	2
a1	pepa1b52	KMEEVKEANIR	M2:+15.99491	2	1362.7049560546875	1	a1.a1	1
a1	pepa1b53	KPPIINNAD		2	981.5368041992188	1	a1.a1	1
a1	pepa1b54	KPPIINNADSVQAK		2	1494.827880859375	1	a1.a1	1
a1	pepa1b55	KSKGQVKEEGINK		3	1444.812255859375	1	a1.a1	1
a1	pepa1b56	KTAEAGGVTGKGQDGIGSK		3	1760.9140625	1	a1.a1	1
a1	pepa1b57	KTAEAGGVTGKGQDGIGSKAEK		3	2089.0888671875	1	a1.a1	1
a1	pepa1b58	MAIMVQSPMFDGK		2	1454.6844482421875	1	a1.a1	1
a1	pepa1b59	MAIMVQSPMFDGK	M4:+15.99491	2	1470.679443359375	1	a1.a1	2
a1	pepa1b60	MAIMVQSPMFDGK	M4:+15.99491 - M9:+15.99491	2	1486.67431640625	1	a1.a1	2
a1	pepa1b61	MAIMVQSPMFDGK	M1:+15.99491 - M4:+15.99491 - M9:+15.99491	2	1502.669189453125	1	a1.a1	1
a1	pepa1b62	MEEVKEANIR	M1:+15.99491	2	1234.6099853515625	1	a1.a1	1
a1	pepa1b63	MIFDVESMK	M1:+15.99491	2	1115.5115966796875	1	a1.a1	1
a1	pepa1b64	MIFDVESMK	M1:+15.99491 - M8:+15.99491	2	1131.5064697265625	1	a1.a1	1
a1	pepa1b65	MIFDVESMKK	M8:+15.99491	2	1243.6064453125	1	a1.a1	1
a1	pepa1b66	MIFDVESMKK	M1:+15.99491 - M8:+15.99491	2	1259.6014404296875	1	a1.a1	1
a1	pepa1b67	MVDPEKPQIGMIDR		2	1628.8138427734375	1	a1.a1	1
a1	pepa1b68	MVDPEKPQIGMIDR	M11:+15.99491	2	1644.808837890625	1	a1.a1	1
a1	pepa1b69	MVDPEKPQIGMIDR	M1:+15.99491 - M11:+15.99491	2	1660.8037109375	1	a1.a1	1
a1	pepa1b70	NKDEVKAMIEK		3	1304.6883544921875	1	a1.a1	1
a1	pepa1b71	NKDEVKAMIEK	M8:+15.99491	2	1320.6832275390625	1	a1.a1	1
a1	pepa1b72	NREEIGFRPEYSASQIK		3	2024.02001953125	1	a1.a1	1
a1	pepa1b73	PIDVNYEK		2	977.4943237304688	1	a1.a1	1
a1	pepa1b74	PPEAPVTGYMFGK	M10:+15.99491	2	1409.6773681640625	1	a1.a1	1
a1	pepa1b75	PVEVVAPR		2	866.5098876953125	1	a1.a1	1
a1	pepa1b76	PVQDIIK		2	812.4880981445312	1	a1.a1	1
a1	pepa1b77	QAVSQGSSDSQIIDISNR		2	1904.93115234375	1	a1.a1	1
a1	pepa1b78	QIPGVKSEGK	Q1:-17.02655	2	1025.56298828125	1	a1.a1	1
a1	pepa1b79	QQVPSGESAIIDR	Q1:-17.02655	2	1382.6915283203125	1	a1.a1	1
a1	pepa1b80	RKGDEVDGVDEVAK		2	1516.7606201171875	1	a1.a1	3
a1	pepa1b81	RKGDEVDGVDEVAKK		3	1644.8555908203125	1	a1.a1	1
a1	pepa1b82	SDAYYCTGDVTAWTK	C6:+57.02146	2	1737.742919921875	1	a1.a1	2
a1	pepa1b83	SDDSSKDPIDVNYEK		3	1711.76611328125	1	a1.a1	1
a1	pepa1b84	SEGKRKGDEVDGVDEVAK		3	1917.95166015625	1	a1.a1	1
a1	pepa1b85	SIQEIFIAH		2	1057.568115234375	1	a1.a1	1
a1	pepa1b86	SKGQVKEEGINK		2	1316.71728515625	1	a1.a1	2
a1	pepa1b87	SKGQVKEEGINKSEK		2	1660.8868408203125	1	a1.a1	2
a1	pepa1b88	SKGQVKEEGINKSEKR		3	1816.988037109375	1	a1.a1	1
a1	pepa1b89	SKIPKPVQDIIK		2	1365.8468017578125	1	a1.a1	2
a1	pepa1b90	SPWGAEVKAEPVEVVAPR		3	1921.0181884765625	1	a1.a1	1
a1	pepa1b91	TAEAGGVTGKGQDGIGSK		2	1632.8192138671875	1	a1.a1	2
a1	pepa1b92	TAEAGGVTGKGQDGIGSKAEK		3	1960.9937744140625	1	a1.a1	1
a1	pepa1b93	TGNAWHSK		2	900.4326782226562	1	a1.a1	1
a1	pepa1b94	TQTPNRKEWVTPK		2	1584.8497314453125	1	a1.a1	1
a1	pepa1b95	TTNFAGIISQGIR		3	1377.7489013671875	1	a1.a1	1
a1	pepa1b96	VAYSIIR		2	821.4884033203125	1	a1.a1	1
a1	pepa1b97	VEMIDNIIDIE	M3:+15.99491	2	1319.6402587890625	1	a1.a1	1
a1	pepa1b98	VEVDGFSEIR		2	1150.5743408203125	1	a1.a1	1
a1	pepa1b99	VFSATIGIVDIVK		2	1361.8043212890625	1	a1.a1	2
a1	pepa1c100	VGTVIGSNKIEQMPSK		2	1687.9051513671875	1	a1.a1	2
a1	pepa1c101	VGTVIGSNKIEQMPSK	M13:+15.99491	2	1703.900146484375	1	a1.a1	1
a1	pepa1c102	VGTVIGSNKIEQMPSKEDAIEHFMK	M13:+15.99491 - M24:+15.99491	3	2820.39111328125	1	a1.a1	1
a1	pepa1c103	VSQGSSDSQIIDISNR		2	1705.8355712890625	1	a1.a1	1
a1	pepa1c104	VVDRDSEEAEIIR		2	1530.7762451171875	1	a1.a1	2
a1	pepa1c105	VVDRDSEEAEIIRK		3	1658.8712158203125	1	a1.a1	2
a1	pepa1c106	VVSEDFIQDVSASTK		2	1624.806884765625	1	a1.a1	3
a2	pepa2a1	AFREEAIKFSEEQR		3	1739.8714599609375	1	a2.a1	1
a2	pepa2a2	AIIDSMSIAK		2	1048.571044921875	1	a2.a1	1
a2	pepa2a3	AIIDSMSIAK	M6:+15.99491	2	1064.5660400390625	1	a2.a1	1
a2	pepa2a4	AIQEKVEIK		2	1057.6256103515625	1	a2.a1	1
a2	pepa2a5	ANPQVGVAFPH		2	1136.5850830078125	1	a2.a1	1
a2	pepa2a6	ASFEEASNQIIN		2	1322.6226806640625	1	a2.a1	1
a2	pepa2a7	ASFEEASNQIINHIE		2	1701.808349609375	1	a2.a1	1
a2	pepa2a8	AVDAIIDSMSIAK	M9:+15.99491	2	1349.698486328125	1	a2.a1	1
a2	pepa2a9	CFSVIGFCK	C1:+57.02146 - C8:+57.02146	2	1117.517333984375	1	a2.a1	1
a2	pepa2b10	DDEAAAVAISSIIH		2	1411.706787109375	1	a2.a1	1
a2	pepa2b11	DEKTDTIEDIFPTTK		3	1752.854248046875	1	a2.a1	1
a2	pepa2b12	DIDMVAIVR		2	1031.5557861328125	1	a2.a1	1
a2	pepa2b13	DKPSGDTAAVFEEGGDVDDIIDMI	M23:+15.99491	3	2525.1240234375	1	a2.a1	1
a2	pepa2b14	DQVTAQEIFQDNHEDGPTAK		3	2243.021484375	1	a2.a1	1
a2	pepa2b15	DTNETPYFMK		2	1245.5460205078125	1	a2.a1	1
a2	pepa2b16	DTNETPYFMK	M9:+15.99491	2	1261.541015625	1	a2.a1	1
a2	pepa2b17	DVIQHETIGK		2	1139.60595703125	1	a2.a1	1
a2	pepa2b18	EDGSGDRGDGPFR		3	1364.5830078125	1	a2.a1	2
a2	pepa2b19	EDIIQGFR		2	977.5054931640625	1	a2.a1	1
a2	pepa2b20	EEAIKFSEEQR		2	1365.6649169921875	1	a2.a1	2
a2	pepa2b21	EEASGSSVTAEEAK		2	1394.6285400390625	1	a2.a1	1
a2	pepa2b22	EEASGSSVTAEEAKK		2	1522.7235107421875	1	a2.a1	2
a2	pepa2b23	EGSVTSVGSVNPAENFR		2	1749.840576171875	1	a2.a1	1
a2	pepa2b24	EIYSFSESIR		2	1230.6004638671875	1	a2.a1	1
a2	pepa2b25	EPIPPIQQHIWNMINPPAEVTTK		3	2653.381103515625	1	a2.a1	1
a2	pepa2b26	EQQKEGIEIVK		3	1300.7110595703125	1	a2.a1	1
a2	pepa2b27	ETVYCINDDDETEVIK	C5:+57.02146	2	1942.859130859375	1	a2.a1	1
a2	pepa2b28	FFMGNQVIK		2	1083.5660400390625	1	a2.a1	1
a2	pepa2b29	GITEQQKEGIEIVK		2	1571.8642578125	1	a2.a1	1
a2	pepa2b30	GTDGTDNPISGGDQYQNITVHR		3	2345.07568359375	1	a2.a1	1
a2	pepa2b31	HIEIFTDISSR		2	1317.68017578125	1	a2.a1	2
a2	pepa2b32	HIMIPDFDIIEDIESK	M3:+15.99491	3	1930.9471435546875	1	a2.a1	1
a2	pepa2b33	HSIHWPCR	C7:+57.02146	2	1092.5159912109375	1	a2.a1	1
a2	pepa2b34	IGGHGPSFPIK		2	1109.610595703125	1	a2.a1	1
a2	pepa2b35	IKTIFPIIEAK		2	1272.79296875	1	a2.a1	2
a2	pepa2b36	IQPGSQQADFI		2	1203.6009521484375	1	a2.a1	1
a2	pepa2b37	IQPGSQQADFIDAI		2	1502.7490234375	1	a2.a1	1
a2	pepa2b38	KDEKTDTIEDIFPTTK		2	1880.94921875	1	a2.a1	2
a2	pepa2b39	KKDQVTAQEIFQDNH		3	1800.887939453125	1	a2.a1	1
a2	pepa2b40	KKDQVTAQEIFQDNHEDGPTAK		3	2499.21142578125	1	a2.a1	1
a2	pepa2b41	KVITMFVQR		2	1121.650390625	1	a2.a1	1
a2	pepa2b42	KVITMFVQR	M5:+15.99491	2	1137.645263671875	1	a2.a1	1
a2	pepa2b43	KYAPTEAQIN		2	1134.579345703125	1	a2.a1	1
a2	pepa2b44	KYAPTEAQINAVD		2	1419.7119140625	1	a2.a1	1
a2	pepa2b45	KYAPTEAQINAVDAIIDSMSIAK	M19:+15.99491	3	2465.259521484375	1	a2.a1	1
a2	pepa2b46	MINPPAEVTTK		2	1200.6297607421875	1	a2.a1	1
a2	pepa2b47	QFIDTNETPYFMK	Q1:-17.02655	2	1616.73046875	1	a2.a1	1
a2	pepa2b48	QFIDTNETPYFMK		2	1633.757080078125	1	a2.a1	1
a2	pepa2b49	QYMFSSIK	Q1:-17.02655	2	986.465576171875	1	a2.a1	1
a2	pepa2b50	RANPQVGVAFPHIK		3	1533.8653564453125	1	a2.a1	1
a2	pepa2b51	RFFMGNQVIK		2	1239.6671142578125	1	a2.a1	2
a2	pepa2b52	RFFMGNQVIK	M4:+15.99491	3	1255.6619873046875	1	a2.a1	1
a2	pepa2b53	SGGDQYQNITVHR		3	1474.703857421875	1	a2.a1	1
a2	pepa2b54	SIAEGSVTSVGSVNPAENFR		2	2020.9937744140625	1	a2.a1	1
a2	pepa2b55	SKVDEEQMK		2	1093.519775390625	1	a2.a1	1
a2	pepa2b56	SNSIPGIESPFEQAK		2	1603.7967529296875	1	a2.a1	1
a2	pepa2b57	SQIDIIIHSIK		2	1266.741943359375	1	a2.a1	1
a2	pepa2b58	SQIDIIIHSIKK		2	1394.8370361328125	1	a2.a1	1
a2	pepa2b59	TDTIEDIFPTTKIPNPR		3	1958.0234375	1	a2.a1	1
a2	pepa2b60	VDEEQMKYK		2	1169.5511474609375	1	a2.a1	1
a2	pepa2b61	VITMFVQR		2	993.555419921875	1	a2.a1	1
a2	pepa2b62	VITMFVQR	M4:+15.99491	2	1009.55029296875	1	a2.a1	1
a2	pepa2b63	VTSVGSVNPAENFR		2	1476.74462890625	1	a2.a1	1
a2	pepa2b64	YAPTEAQINAVD		2	1291.616943359375	1	a2.a1	1
a2	pepa2b65	YAPTEAQINAVDAIIDSMSIAK	M18:+15.99491	3	2337.164794921875	1	a2.a1	2
a2	pepa2b66	YGSDIVPFSK		2	1112.562744140625	1	a2.a1	1
a2	pepa2b67	YGSDIVPFSKVDEEQMK		2	1971.937255859375	1	a2.a1	2
a2	pepa2b68	YGSDIVPFSKVDEEQMK	M16:+15.99491	3	1987.9322509765625	1	a2.a1	2
a3	pepa3a1	AGDIRDTGIFI		2	1177.62158203125	1	a3.a1	1
a3	pepa3a2	AIKPPPIKIYR		3	1295.8201904296875	1	a3.a1	1
a3	pepa3a3	AVVFYGTEKDK		2	1256.652587890625	1	a3.a1	1
a3	pepa3a4	CIEKEVAAICR	C1:+57.02146 - C10:+57.02146 - C1:-17.02655	2	1331.64501953125	1	a3.a1	1
a3	pepa3a5	CIEKEVAAICR	C1:+57.02146 - C10:+57.02146	2	1348.671630859375	1	a3.a1	2
a3	pepa3a6	DIIAVVFYGTEK		2	1354.7257080078125	1	a3.a1	1
a3	pepa3a7	DIISIAEDEDIR		2	1388.6907958984375	1	a3.a1	1
a3	pepa3a8	DIMEPEQAVDITIPK		2	1698.8623046875	1	a3.a1	1
a3	pepa3a9	DSIIFIVDASK		2	1207.6573486328125	1	a3.a1	1
a3	pepa3b10	DTGIFIDIMHIK		2	1402.7403564453125	1	a3.a1	1
a3	pepa3b11	DTGIFIDIMHIK	M9:+15.99491	2	1418.7352294921875	1	a3.a1	1
a3	pepa3b12	EIVYPPDYNPEGK		2	1520.7271728515625	1	a3.a1	1
a3	pepa3b13	FTYRSDSF		2	1022.4581909179688	1	a3.a1	1
a3	pepa3b14	GTIGKFTVPMIK		2	1291.7447509765625	1	a3.a1	1
a3	pepa3b15	GTIGKFTVPMIK	M10:+15.99491	3	1307.7396240234375	1	a3.a1	2
a3	pepa3b16	IGSIVDEFK		2	1007.5411987304688	1	a3.a1	1
a3	pepa3b17	IGSIVDEFKEIVYPPDYNPEGK		3	2509.25	1	a3.a1	1
a3	pepa3b18	IIEIDQFK		2	1005.5618896484375	1	a3.a1	1
a3	pepa3b19	IIEIDQFKGQQGQK		2	1631.8756103515625	1	a3.a1	1
a3	pepa3b20	IIEIDQFKGQQGQKR		2	1787.9766845703125	1	a3.a1	1
a3	pepa3b21	IISSDRDII		2	1031.5736083984375	1	a3.a1	1
a3	pepa3b22	IISSDRDIIAVVFYGTEK		3	2026.0860595703125	1	a3.a1	1
a3	pepa3b23	IMATPEQVGK	M2:+15.99491	2	1089.561279296875	1	a3.a1	2
a3	pepa3b24	IMATPEQVGKMK	M11:+15.99491	2	1348.6966552734375	1	a3.a1	1
a3	pepa3b25	IMIFTNEDNPHGNDSAK		2	1902.865478515625	1	a3.a1	1
a3	pepa3b26	IMIFTNEDNPHGNDSAK	M2:+15.99491	2	1918.8603515625	1	a3.a1	2
a3	pepa3b27	IVFIPFADDK		2	1164.63037109375	1	a3.a1	1
a3	pepa3b28	IYRETNEPVK		3	1248.65869140625	1	a3.a1	1
a3	pepa3b29	KPGGFDISIFYR		3	1399.7373046875	1	a3.a1	1
a3	pepa3b30	KQEIIEAITK		2	1172.6888427734375	1	a3.a1	1
a3	pepa3b31	NIEAIAIDIMEPE	M10:+15.99491	2	1473.714599609375	1	a3.a1	1
a3	pepa3b32	NIEAIAIDIMEPEQAVDITIPK	M10:+15.99491	3	2439.26904296875	1	a3.a1	1
a3	pepa3b33	NIPPYFVAIVPQ		2	1357.751953125	1	a3.a1	1
a3	pepa3b34	NIYVIQEIDNPGAK		2	1573.822509765625	1	a3.a1	2
a3	pepa3b35	NIYVIQEIDNPGAKR		2	1729.923583984375	1	a3.a1	1
a3	pepa3b36	PVIQQHFR		2	1024.569091796875	1	a3.a1	1
a3	pepa3b37	QAVDITIPK	Q1:-17.02655	2	967.5463256835938	1	a3.a1	1
a3	pepa3b38	QAVDITIPK		2	984.5728149414062	1	a3.a1	1
a3	pepa3b39	QEIIEAITK	Q1:-17.02655	2	1027.5673828125	1	a3.a1	1
a3	pepa3b40	QIIIEKEETEEIK	Q1:-17.02655	2	1584.837158203125	1	a3.a1	1
a3	pepa3b41	QIIIEKEETEEIK		2	1601.8636474609375	1	a3.a1	1
a3	pepa3b42	QIIIEKEETEEIKR	Q1:-17.02655	2	1740.938232421875	1	a3.a1	3
a3	pepa3b43	QIIIEKEETEEIKR		2	1757.96484375	1	a3.a1	1
a3	pepa3b44	RIIEIDQFK		2	1161.6630859375	1	a3.a1	1
a3	pepa3b45	RIMIFTNEDNPHGNDSAK	M3:+15.99491	3	2074.96142578125	1	a3.a1	1
a3	pepa3b46	RNIPPYFVAIVPQEEEIDDQK		3	2500.272216796875	1	a3.a1	1
a3	pepa3b47	RSQIYGSR		2	966.5120239257812	1	a3.a1	1
a3	pepa3b48	SDSFENPVIQQH		2	1400.64453125	1	a3.a1	1
a3	pepa3b49	SDSFENPVIQQHFR		2	1703.81396484375	1	a3.a1	2
a3	pepa3b50	SGIKKQEIIEAITK		2	1557.9215087890625	1	a3.a1	1
a3	pepa3b51	SGWESYYK	S1:+42.01057	2	1061.4578857421875	1	a3.a1	1
a3	pepa3b52	TEGDEEAEEEQEENIEASGDYK		2	2500.99609375	1	a3.a1	2
a3	pepa3b53	TEGDEEAEEEQEENIEASGDYKYSGR		3	2964.214111328125	1	a3.a1	1
a3	pepa3b54	TFNTSTGGIIIPSDTK		2	1651.854248046875	1	a3.a1	1
a3	pepa3b55	TFNTSTGGIIIPSDTKR		2	1807.955322265625	1	a3.a1	1
a3	pepa3b56	TRTFNTSTGGIIIPSDTK		3	1909.0030517578125	1	a3.a1	1
a3	pepa3b57	VEYSEEEIK		2	1125.5313720703125	1	a3.a1	1
a3	pepa3b58	VEYSEEEIKTHISK		2	1691.84912109375	1	a3.a1	1
a3	pepa3b59	VHFEESSK		2	962.4581909179688	1	a3.a1	1
a3	pepa3b60	YGTEKDKNSVNFK		3	1529.7598876953125	1	a3.a1	1
a4	pepa4a1	AEIDDTPMR	M8:+15.99491	2	1063.472900390625	1	a4.a1	1
a4	pepa4a2	AGEVFIHKDK		2	1143.6160888671875	1	a4.a2	1
a4	pepa4a3	AIAEIAKAEIDDTPMR		2	1743.89501953125	1	a4.a1	2
a4	pepa4a4	AIAEIAKAEIDDTPMR	M15:+15.99491	2	1759.889892578125	1	a4.a1	2
a4	pepa4a5	AIAEIAKAEIDDTPMRGR	M15:+15.99491	3	1973.012451171875	1	a4.a1	1
a4	pepa4a6	AIIEMEKQQQDQVDR		2	1830.90185546875	1	a4.a2	1
a4	pepa4a7	AIIEMEKQQQDQVDR	M5:+15.99491	3	1846.8968505859375	1	a4.a2	1
a4	pepa4a8	AVVIVDDR		2	886.4996948242188	2	a4.a1 a4.a2	1
a4	pepa4a9	CSEGVFIITTTPR	C1:+57.02146 - C1:-17.02655	2	1463.7203369140625	1	a4.a1	1
a4	pepa4b10	FAQHGTFEYEYSQR		3	1762.7823486328125	1	a4.a1	1
a4	pepa4b11	FAQPGSFEYEYAMR		2	1695.74755859375	1	a4.a2	1
a4	pepa4b12	FAQPGSFEYEYAMR	M13:+15.99491	2	1711.7425537109375	1	a4.a2	1
a4	pepa4b13	FATHAAAISVR		2	1143.6273193359375	1	a4.a1	1
a4	pepa4b14	FGQAATMEGIGAIGGTPPAFNR	M7:+15.99491	3	2179.060546875	1	a4.a2	1
a4	pepa4b15	GFGFIKIESR		2	1153.6368408203125	1	a4.a1	1
a4	pepa4b16	GFIKIESR		2	949.5469970703125	1	a4.a1	1
a4	pepa4b17	GIVEFASK		2	850.46728515625	1	a4.a1	1
a4	pepa4b18	GIVEFASKPAAR		2	1245.6954345703125	1	a4.a1	2
a4	pepa4b19	GMGPGTPAGYGR		2	1120.520751953125	1	a4.a1	1
a4	pepa4b20	GMGPGTPAGYGR	M2:+15.99491	2	1136.5157470703125	1	a4.a1	1
a4	pepa4b21	GREEYEGPNKKPR		2	1559.7928466796875	1	a4.a1	1
a4	pepa4b22	IAQKNPMYQK	M7:+15.99491	2	1236.640869140625	1	a4.a1	1
a4	pepa4b23	IFVGNIPADITEDEFK		2	1807.9117431640625	1	a4.a1	1
a4	pepa4b24	MEEIHNQEMQK		2	1416.625	1	a4.a1	2
a4	pepa4b25	MGGGGAMNMGDPYGSGGQK		2	1771.7200927734375	1	a4.a1	1
a4	pepa4b26	MGGGGAMNMGDPYGSGGQK	M9:+15.99491	2	1787.7149658203125	1	a4.a1	2
a4	pepa4b27	MGQMAMGGAMGINNR		2	1538.669921875	1	a4.a2	1
a4	pepa4b28	MGYMDPR		2	869.3648071289062	1	a4.a1	1
a4	pepa4b29	PVIVEPIEQIDDEDGIPEK		3	2135.07568359375	1	a4.a1	1
a4	pepa4b30	QIEIRQEEER	Q1:-17.02655	2	1312.649658203125	1	a4.a2	1
a4	pepa4b31	QQEGFKGTFPDAR	Q1:-17.02655	2	1463.6917724609375	1	a4.a2	1
a4	pepa4b32	QREMEEQMR		3	1236.54638671875	1	a4.a1	1
a4	pepa4b33	RMEEIHNQEMQK		2	1572.72607421875	1	a4.a1	1
a4	pepa4b34	RMEEIHNQEMQKR	M10:+15.99491	3	1744.8221435546875	1	a4.a1	1
a4	pepa4b35	RMEEIHNQEVQKR		3	1696.855224609375	1	a4.a2	1
a4	pepa4b36	SEEKISDSEGFK		2	1355.6329345703125	1	a4.a1	2
a4	pepa4b37	SIDEMEKQQR		2	1263.6002197265625	1	a4.a1	1
a4	pepa4b38	SPPPGMGINQNR		3	1267.62158203125	1	a4.a1	1
a4	pepa4b39	SPPPGMGINQNR	M6:+15.99491	2	1283.616455078125	1	a4.a1	1
a4	pepa4b40	SQFGPIER		2	933.4793090820312	1	a4.a1	1
a4	pepa4b41	VEIDNMPIR		2	1086.5616455078125	1	a4.a2	1
a4	pepa4b42	VRFATHAAAISVR		3	1398.796875	1	a4.a1	1
a4	pepa4b43	YGEPGEVFINK		2	1252.621337890625	1	a4.a1	1
a4	pepa4b44	YGEPGEVFINKGK		2	1437.7376708984375	1	a4.a1	2
a5	pepa5a1	AADETICQTK	C7:+57.02146	2	1136.525634765625	1	a5.a1	1
a5	pepa5a2	AAVWEITGAEFSK		2	1408.7110595703125	1	a5.a1	1
a5	pepa5a3	ADFTVVAGDEGSSTTGGSSEENKGPSGSAVSR		3	3043.372802734375	1	a5.a1	1
a5	pepa5a4	AIDIADMITR		2	1118.5877685546875	1	a5.a1	1
a5	pepa5a5	AIDIADMITR	M7:+15.99491	2	1134.582763671875	1	a5.a1	1
a5	pepa5a6	CAGGHDDATIAR	C1:+57.02146	2	1243.548828125	1	a5.a1	2
a5	pepa5a7	DIEQGDVSETIR		2	1361.6546630859375	1	a5.a1	1
a5	pepa5a8	EDEQQQAIQDIASR		2	1630.76708984375	1	a5.a1	2
a5	pepa5a9	FCVDYAK	C2:+57.02146	2	902.4080810546875	1	a5.a1	1
a5	pepa5b10	FIHDNMVEIPNR		3	1484.73193359375	1	a5.a1	1
a5	pepa5b11	FSGFSAKPNNSGEAPSSPTPK		3	2107.009521484375	1	a5.a1	1
a5	pepa5b12	GASFVTSTNPR		2	1136.5699462890625	1	a5.a1	1
a5	pepa5b13	HVIDAIDPNAYEAFK		2	1702.8438720703125	1	a5.a1	2
a5	pepa5b14	ICAMVADNPSYNTK	C2:+57.02146	2	1583.7197265625	1	a5.a1	1
a5	pepa5b15	IFNCNPDDMAR	C4:+57.02146	2	1352.5726318359375	1	a5.a1	1
a5	pepa5b16	IQNEIDMVK		2	1089.561279296875	1	a5.a1	1
a5	pepa5b17	IQNEIDMVK	M7:+15.99491	2	1105.55615234375	1	a5.a1	1
a5	pepa5b18	ITKEDEQQQAIQDIASR		2	1972.9937744140625	1	a5.a1	2
a5	pepa5b19	ITTTGQVTSPVK		2	1231.689697265625	1	a5.a1	1
a5	pepa5b20	ITTTGQVTSPVKGASFVTSTNPR		3	2349.2412109375	1	a5.a1	1
a5	pepa5b21	IYYPDFIVPDPK		2	1466.7569580078125	1	a5.a1	1
a5	pepa5b22	IYYPDFIVPDPKK		3	1594.85205078125	1	a5.a1	1
a5	pepa5b23	KAADETICQTK	C8:+57.02146	2	1264.62060546875	1	a5.a1	1
a5	pepa5b24	KAAVWEITGAEFSK		3	1536.80615234375	1	a5.a1	1
a5	pepa5b25	KFSGFSAKPNNSGEAPSSPTPK		3	2235.1044921875	1	a5.a1	1
a5	pepa5b26	NIQDVVER		2	972.5112915039062	1	a5.a1	1
a5	pepa5b27	SEAHTADGISIR		2	1256.6234130859375	1	a5.a1	2
a5	pepa5b28	TGKPIPFGTIGVHK		3	1451.8372802734375	1	a5.a1	1
a5	pepa5b29	TGKPIPFGTIGVHKK		3	1579.9322509765625	1	a5.a1	1
a5	pepa5b30	TQIIQDFIR		2	1133.6318359375	1	a5.a1	1
a5	pepa5b31	TVYNINDK		2	966.489501953125	1	a5.a1	1
a5	pepa5b32	TVYNINDKQIVK		2	1434.7955322265625	1	a5.a1	1
a5	pepa5b33	VIHNAQEVEK		2	1166.6168212890625	1	a5.a1	1
a5	pepa5b34	VIHNAQEVEKEPGQR		3	1733.893310546875	1	a5.a1	1
a5	pepa5b35	VIIDIFTGVR		2	1132.6728515625	1	a5.a1	1
a5	pepa5b36	VIQEGIEGIVIK		2	1297.77294921875	1	a5.a1	1
a5	pepa5b37	VIQEGIEGIVIKDVK		2	1639.9632568359375	1	a5.a1	1
a6	pepa6a1	ACQISVVVDDKK	C2:+57.02146	3	1361.709716796875	1	a6.a1	1
a6	pepa6a2	AIIIAAAPGEK		2	1053.6307373046875	1	a6.a1	1
a6	pepa6a3	DTMSDIPEVR	M3:+15.99491	2	1178.5362548828125	1	a6.a1	1
a6	pepa6a4	FTEDSIIR		2	980.5051879882812	1	a6.a1	1
a6	pepa6a5	FVSNITR		2	836.462890625	1	a6.a1	1
a6	pepa6a6	FYFIEAYNAK		2	1265.6204833984375	1	a6.a1	1
a6	pepa6a7	GVCSCVEAGK	C3:+57.02146 - C5:+57.02146	2	1066.4659423828125	1	a6.a1	1
a6	pepa6a8	IAGVTIGQR		2	914.5421752929688	1	a6.a1	1
a6	pepa6a9	IRKEEISEEGYIAK		3	1664.8857421875	1	a6.a1	1
a6	pepa6b10	IVMAGETTNSR		2	1178.583740234375	1	a6.a1	1
a6	pepa6b11	QTTITSHFAK	Q1:-17.02655	2	1116.56884765625	1	a6.a1	1
a6	pepa6b12	SDGEAKPEPSPSPR		3	1453.6922607421875	1	a6.a1	1
a6	pepa6b13	SFEDPPNHAR		2	1169.5338134765625	1	a6.a1	1
a6	pepa6b14	SKSDGEAKPEPSPSPR		3	1668.8192138671875	1	a6.a1	1
a6	pepa6b15	SQACEPSEPEIEIK	C4:+57.02146	2	1616.7476806640625	1	a6.a1	1
a6	pepa6b16	VARPIPAEEPER		3	1363.7332763671875	1	a6.a1	1
a6	pepa6b17	VIEQIEDIDSR		2	1316.669677734375	1	a6.a1	1
a6	pepa6b18	VIHPEQHR		2	1015.5435791015625	1	a6.a1	1
a6	pepa6b19	VIYYSATK		2	944.5092163085938	1	a6.a1	1
a6	pepa6b20	VPTIAVPAISIPDDVR		2	1662.94287109375	1	a6.a1	1
a6	pepa6b21	VPTIAVPAISIPDDVRR		3	1819.0439453125	1	a6.a1	1
a6	pepa6b22	YGQHPPDAVDEPQMITNEK		3	2168.9921875	1	a6.a1	1
a6	pepa6b23	YGQHPPDAVDEPQMITNEK	M14:+15.99491	3	2184.987060546875	1	a6.a1	1
a7	pepa7a1	AAGAGTAGPASGPGVVR		2	1395.7342529296875	1	a7.a1	1
a7	pepa7a2	AAGAGTAGPASGPGVVRDPAASQPR		3	2218.1328125	1	a7.a1	1
a7	pepa7a3	AAGAGTAGPASGPGVVRDPAASQPR	A1:+42.01057	3	2260.143310546875	1	a7.a1	1
a7	pepa7a4	DIVIPTQAIPASPAIK		2	1633.9527587890625	1	a7.a1	1
a7	pepa7a5	FIESHIDDAEPYIITMAK	M16:+15.99491	3	2109.021240234375	1	a7.a1	1
a7	pepa7a6	FYFHEAIR		2	1082.542236328125	1	a7.a1	1
a7	pepa7a7	GTAGPASGPGVVRDPAASQPR		3	1947.9998779296875	1	a7.a1	1
a7	pepa7a8	HEPGIGGPAER		2	1119.5545654296875	1	a7.a1	1
a7	pepa7a9	IDQKDIVIPTQAIPASPAIK		3	2118.21728515625	1	a7.a1	1
a7	pepa7b10	IEEAVNR		2	830.4370727539062	1	a7.a1	1
a7	pepa7b11	KAIKSESAASSTGKEDK		3	1736.9029541015625	1	a7.a1	1
a7	pepa7b12	KDENESSAPADGEGGSEIQPK		3	2144.958251953125	1	a7.a1	1
a7	pepa7b13	NDIINIIR		2	970.5684204101562	1	a7.a1	1
a7	pepa7b14	NIAHPVIQNFSYETFQQK		3	2164.08251953125	1	a7.a1	1
a7	pepa7b15	NPPTTIGMMTIK		2	1303.67529296875	1	a7.a1	1
a7	pepa7b16	NPPTTIGMMTIK	M9:+15.99491	2	1319.670166015625	1	a7.a1	1
a7	pepa7b17	QIRNPPTTIGMMTIK	Q1:-17.02655	2	1683.8924560546875	1	a7.a1	1
a7	pepa7b18	QIRNPPTTIGMMTIK	M12:+15.99491 - Q1:-17.02655	2	1699.887451171875	1	a7.a1	1
a7	pepa7b19	SYETFQQK		2	1030.484375	1	a7.a1	1
a7	pepa7b20	TAVMIKDR		2	933.5189819335938	1	a7.a1	1
a7	pepa7b21	TAVMIKDR	M4:+15.99491	2	949.513916015625	1	a7.a1	1
a7	pepa7b22	TEFTITEAVVESSR		2	1568.7806396484375	1	a7.a1	1
a7	pepa7b23	TISGAQDSEAAFAK		2	1395.675537109375	1	a7.a1	1
a8	pepa8a1	AANAAENDFSVSQAEMSSR		3	1984.866943359375	1	a8.a1	2
a8	pepa8a2	AANAAENDFSVSQAEMSSR	M16:+15.99491	2	2000.86181640625	1	a8.a1	1
a8	pepa8a3	ADDPYAHISK		2	1116.5323486328125	1	a8.a1	1
a8	pepa8a4	AVSEEQQPAIK		2	1199.6270751953125	1	a8.a1	1
a8	pepa8a5	GAVIVVSHDAR		2	1123.622314453125	1	a8.a1	1
a8	pepa8a6	GFNIPYQDAR		2	1180.574951171875	1	a8.a1	1
a8	pepa8a7	GFNIPYQDARK		2	1308.669921875	1	a8.a1	1
a8	pepa8a8	IQGQIEQGDDTAAER		2	1630.76708984375	1	a8.a1	1
a8	pepa8a9	KKDVDDDGEEKEIMER		3	1935.8968505859375	1	a8.a1	1
a8	pepa8b10	KKDVDDDGEEKEIMER	M14:+15.99491	3	1951.8917236328125	1	a8.a1	1
a8	pepa8b11	MEETPTEYIQR		2	1396.6417236328125	1	a8.a1	1
a8	pepa8b12	MEETPTEYIQR	M1:+15.99491	2	1412.6365966796875	1	a8.a1	1
a8	pepa8b13	NIDFGIDMDSR		2	1282.57373046875	1	a8.a1	1
a8	pepa8b14	NIDFGIDMDSR	M8:+15.99491	2	1298.568603515625	1	a8.a1	1
a8	pepa8b15	NQDEESQEAPEIIK		2	1629.7607421875	1	a8.a1	1
a8	pepa8b16	QAMIENASDIKIEK	Q1:-17.02655	2	1572.794189453125	1	a8.a1	1
a8	pepa8b17	QAMIENASDIKIEK	M3:+15.99491 - Q1:-17.02655	2	1588.7890625	1	a8.a1	1
a8	pepa8b18	QQPPEPEWIGDGESTSPSDKVVK		3	2510.205078125	1	a8.a1	1
a8	pepa8b19	RKNQDEESQEAPEIIK		3	1913.9566650390625	1	a8.a1	1
a8	pepa8b20	STIIIIITGK		2	1058.682373046875	1	a8.a1	1
a8	pepa8b21	VVFAEIACR	C8:+57.02146	2	1064.55615234375	1	a8.a1	1
a8	pepa8b22	YGIVGPNGK		2	904.4890747070312	1	a8.a1	1
a9	pepa9a1	AAGPSISHTSGGTQSK		2	1485.7296142578125	1	a9.a1	2
a9	pepa9a2	ATVMDVKPVDYR		2	1393.71484375	1	a9.a1	1
a9	pepa9a3	ATVMDVKPVDYR	M4:+15.99491	3	1409.709716796875	1	a9.a1	2
a9	pepa9a4	DKNEQAFEEVFQNANFR		3	2085.962890625	1	a9.a1	1
a9	pepa9a5	DSIVDIIGICK	C10:+57.02146	2	1232.6558837890625	1	a9.a1	1
a9	pepa9a6	FFPIIEVNK		2	1106.6248779296875	1	a9.a1	1
a9	pepa9a7	NIYIMDTSGK	M5:+15.99491	2	1157.5511474609375	1	a9.a1	1
a9	pepa9a8	RIVMSIR		2	874.5294799804688	1	a9.a1	1
a9	pepa9a9	SENIGQGDKPDYF		2	1469.6546630859375	1	a9.a1	1
a9	pepa9b10	SGGVGGSNTNWK		2	1163.54443359375	1	a9.a1	1
a9	pepa9b11	VGQISEGAIAAIMQK		2	1515.8204345703125	1	a9.a1	1
a9	pepa9b12	VGQISEGAIAAIMQK	M13:+15.99491	2	1531.8153076171875	1	a9.a1	2
a9	pepa9b13	VIDQQNGIYR		2	1205.627685546875	1	a9.a1	1
a9	pepa9b14	VVPIASITPYQSK		2	1402.7945556640625	1	a9.a1	1
b10	pepb10a1	CAFYIKDTER	C1:+57.02146 - C1:-17.02655	2	1285.588623046875	1	b10.a1	1
b10	pepb10a2	CAFYIKDTER	C1:+57.02146	3	1302.6151123046875	1	b10.a1	1
b10	pepb10a3	CSAAGAIIR	C1:+57.02146 - C1:-17.02655	2	901.4564208984375	1	b10.a1	1
b10	pepb10a4	DGYIHYGQTVK		2	1280.62744140625	1	b10.a1	1
b10	pepb10a5	ERGDQTVIIIHAK		3	1479.8282470703125	1	b10.a1	1
b10	pepb10a6	IIQFQATPCPK	C9:+57.02146	2	1302.6878662109375	1	b10.a1	1
b10	pepb10a7	IVCSVTGMAIPR	C3:+57.02146	2	1303.6865234375	1	b10.a1	1
b10	pepb10a8	IVCSVTGMAIPR	C3:+57.02146 - M8:+15.99491	2	1319.681396484375	1	b10.a1	1
b10	pepb10a9	MFYGNSDDIGVFISK	M1:+15.99491	2	1708.7890625	1	b10.a1	1
b10	pepb10b10	NADICIASGTK	C5:+57.02146	2	1149.5572509765625	1	b10.a1	1
b10	pepb10b11	QTAIIDADDPVSQIHK	Q1:-17.02655	2	1733.870849609375	1	b10.a1	1
b10	pepb10b12	QTAIIDADDPVSQIHK		3	1750.8974609375	1	b10.a1	1
b10	pepb10b13	TIYISDSDKR		2	1197.6114501953125	1	b10.a1	1
b10	pepb10b14	VWFGDVEAETMYR		2	1602.72607421875	1	b10.a1	1
b10	pepb10b15	VWFGDVEAETMYR	M11:+15.99491	2	1618.720947265625	1	b10.a1	1
b11	pepb11a1	EDIVVAPAGITIK		2	1325.7679443359375	1	b11.a1	1
b11	pepb11a2	FGVPVIADGGIQNVGHIAK		3	1892.039306640625	1	b11.a1	1
b11	pepb11a3	HGFCGIPITDTGR	C4:+57.02146	2	1430.6849365234375	1	b11.a1	1
b11	pepb11a4	IAQGVSGSIQDK		2	1202.637939453125	1	b11.a2	1
b11	pepb11a5	IEIVVAPAGVTIK		2	1309.8094482421875	1	b11.a2	1
b11	pepb11a6	KYEQGFITDPVVISPK		2	1820.979736328125	1	b11.a1	2
b11	pepb11a7	NIIDAGVDAIR		2	1156.6324462890625	1	b11.a1	1
b11	pepb11a8	NIIDAGVDGIR		2	1142.6168212890625	1	b11.a2	1
b11	pepb11a9	NRDYPIASK		2	1063.553466796875	2	b11.a1 b11.a2	1
b11	pepb11b10	REDIVVAPAGITIK		3	1481.8690185546875	1	b11.a1	1
b11	pepb11b11	VAQGVSGAVQDK		2	1158.61181640625	1	b11.a1	1
b11	pepb11b12	VAQGVSGAVQDKGSIHK		3	1680.9031982421875	1	b11.a1	1
b11	pepb11b13	YEQGFITDPVVISPK		2	1692.8846435546875	1	b11.a1	1
b12	pepb12a1	FIEIAAR		2	819.4727172851562	1	b12.a1	1
b12	pepb12a2	HAAENPGKYNIIGTNTIMDK	M18:+15.99491	3	2203.08154296875	1	b12.a1	1
b12	pepb12a3	IIEQYKEESK		2	1266.657958984375	1	b12.a1	1
b12	pepb12a4	IQAAIDDEEAGGRPAMEPGNGSIDIGGDSAGR	M16:+15.99491	3	3142.4345703125	1	b12.a1	1
b12	pepb12a5	KAEVEGKDIPEHAVIK		3	1762.97021484375	1	b12.a1	1
b12	pepb12a6	MMVAGFKK		2	911.484619140625	1	b12.a1	1
b12	pepb12a7	NFIIDQTNVSAAAQR		2	1647.8453369140625	1	b12.a1	1
b12	pepb12a8	NGQDIGVAFK		2	1048.5426025390625	1	b12.a1	1
b12	pepb12a9	QMADTGKINTIIQR	M2:+15.99491 - Q1:-17.02655	2	1587.8162841796875	1	b12.a1	1
b12	pepb12b10	SSGPTSIFAVTVAPPGAR		2	1714.9127197265625	1	b12.a1	2
b12	pepb12b11	SSSPVNVKK	S1:+42.01057	2	987.5474243164062	1	b12.a1	1
b12	pepb12b12	VTEKIPVR		2	941.5783081054688	1	b12.a1	1
b13	pepb13a1	CAVVDVPFGGAK	C1:+57.02146 - C1:-17.02655	2	1202.5877685546875	1	b13.a1	1
b13	pepb13a2	DDGSWEVIEGYR		2	1425.6285400390625	1	b13.a1	1
b13	pepb13a3	GASIVEDKIVEDIR		3	1543.8330078125	1	b13.a1	1
b13	pepb13a4	GFIGPGIDVPAPDMSTGER	M14:+15.99491	2	1931.917236328125	1	b13.a1	2
b13	pepb13a5	HGGTIPIVPTAEFQDR		2	1737.892333984375	1	b13.a1	2
b13	pepb13a6	IIAEGANGPTTPEADKIFIER		3	2242.171875	1	b13.a1	1
b13	pepb13a7	MVEGFFDR	M1:+15.99491	2	1016.4509887695312	1	b13.a1	1
b13	pepb13a8	SEAVADREDDPNFFK		2	1739.7874755859375	1	b13.a1	1
b13	pepb13a9	TAMKYNIGIDIR	M3:+15.99491	3	1410.741455078125	1	b13.a1	1
b13	pepb13b10	YNIGIDIR		2	963.5261840820312	1	b13.a1	1
b13	pepb13b11	YSTDVSVDEVK		2	1241.5899658203125	1	b13.a1	1
b14	pepb14a1	AAESSSDSSDSDSSEDDEAPSKPAGTTK		3	2758.129638671875	1	b14.a1	1
b14	pepb14a2	ASSSDSEDSSEEEEEVQGPPAKK		3	2422.0380859375	1	b14.a1	1
b14	pepb14a3	DNQISEVANK		2	1117.548828125	1	b14.a1	1
b14	pepb14a4	GAAGDWGER		2	918.4067993164062	1	b14.a1	1
b14	pepb14a5	GSPRPQAPK		2	937.5217895507812	1	b14.a1	1
b14	pepb14a6	KQNEAAKEAETPQAK		3	1642.83984375	1	b14.a1	1
b14	pepb14a7	PPPSAPPPKK		2	1015.5938720703125	1	b14.a1	1
b14	pepb14a8	QNEAAKEAETPQAK	Q1:-17.02655	2	1497.7183837890625	1	b14.a1	1
b14	pepb14a9	VADNSFDAK		2	966.453125	1	b14.a1	1
b14	pepb14b10	VADNSFDAKR		2	1122.55419921875	1	b14.a1	1
b14	pepb14b11	VAGGAAPSKPASAK		2	1211.6746826171875	1	b14.a1	1
b14	pepb14b12	VREEEIEVDSR		2	1360.670654296875	1	b14.a1	1
b15	pepb15a1	FSSSSGYGGGSSR		2	1235.529052734375	1	b15.a1	1
b15	pepb15a2	GGGGGGGIGSGGSIRSS		2	1319.6302490234375	1	b15.a1	1
b15	pepb15a3	GGGGGGIGSGGSIRSS		2	1262.6087646484375	1	b15.a1	1
b15	pepb15a4	GGGGGIGSGGSIR		2	1031.5233154296875	1	b15.a1	1
b15	pepb15a5	GGSGGSYGGGGSGGGYGGGSGSR		2	1791.7281494140625	1	b15.a1	1
b15	pepb15a6	ISRSGGGGGGGIGSGGSIRSSY		3	1925.9427490234375	1	b15.a1	1
b15	pepb15a7	MTIDDFR	M1:+15.99491	2	913.4088134765625	1	b15.a1	1
b15	pepb15a8	SGGGGGGGIGSGGSIR		2	1232.59814453125	1	b15.a1	1
b15	pepb15a9	SRSGGGGGGGIGSGGSIR		3	1475.7314453125	1	b15.a1	1
b15	pepb15b10	SRSGGGGGGGIGSGGSIRSSY		3	1812.8587646484375	1	b15.a1	1
b15	pepb15b11	STMQEINSR		2	1065.499755859375	1	b15.a1	1
b15	pepb15b12	TIIDIDNTR		2	1060.563720703125	1	b15.a1	1
b16	pepb16a1	DIAQAIINR		2	1013.57421875	1	b16.a1	1
b16	pepb16a2	FSNSIPQSQTGNSETATPTNVDIPQVIPK		3	3070.533203125	1	b16.a1	1
b16	pepb16a3	GADSEISTVPSVTK		2	1390.7064208984375	1	b16.a1	1
b16	pepb16a4	GAETEIVR		2	874.4633178710938	1	b16.a1	1
b16	pepb16a5	GISAGAVQTAGK		2	1059.5797119140625	1	b16.a1	1
b16	pepb16a6	GPQPPTVSPIR		2	1148.6427001953125	1	b16.a1	1
b16	pepb16a7	GTDTQTPAVISPSK		2	1401.722412109375	1	b16.a1	1
b16	pepb16a8	GVNIDPIGK		2	912.5153198242188	1	b16.a1	1
b16	pepb16a9	IQDIVGIIR		2	1026.6309814453125	1	b16.a1	1
b16	pepb16b10	NTGVIIANDANAER		2	1457.7347412109375	1	b16.a1	1
b16	pepb16b11	SYGDFIIGK		2	999.5150146484375	1	b16.a1	1
b16	pepb16b12	TQASSSFQDSSQPAGK		2	1625.7406005859375	1	b16.a1	1
b17	pepb17a1	EIAQQVQQVADDYGK		2	1691.8238525390625	1	b17.a1	1
b17	pepb17a2	GTAYTFFTPGNIK		2	1416.7161865234375	1	b17.a1	1
b17	pepb17a3	MIDMGFEPQIR	M4:+15.99491	2	1352.6341552734375	3	b17.a1 b17.a2 b17.a3	1
b17	pepb17a4	QSSGASSSSFSSSR		2	1361.5931396484375	1	b17.a3	1
b17	pepb17a5	QVSDIISVIR	Q1:-17.02655	2	1112.63134765625	1	b17.a2	1
b17	pepb17a6	SGKAPIIIATDVASR		3	1498.8592529296875	1	b17.a1	1
b17	pepb17a7	SSQSSSQQFSGIGR		2	1455.6827392578125	1	b17.a1	1
b17	pepb17a8	STCIYGGAPK	C3:+57.02146	2	1053.5037841796875	2	b17.a1 b17.a2	1
b17	pepb17a9	TGTAYTFFTPNNIK		2	1574.785400390625	1	b17.a2	1
b17	pepb17b10	TTYIVIDEADR		2	1295.648193359375	1	b17.a2	1
b17	pepb17b11	VGSTSENITQK		2	1163.5906982421875	1	b17.a3	1
b17	pepb17b12	VIEEANQAINPK		2	1325.7064208984375	1	b17.a1	1
b18	pepb18a1	GMTSESDSIGITPGEK		2	1608.7425537109375	1	b18.a1	1
b18	pepb18a2	GMTSESDSIGITPGEK	M2:+15.99491	2	1624.737548828125	1	b18.a1	1
b18	pepb18a3	GTATFDGTAIANAVVK		2	1535.8067626953125	1	b18.a1	1
b18	pepb18a4	GTQTYSVIEGDPSENYSK		2	1974.89306640625	1	b18.a1	1
b18	pepb18a5	IANIINAEER		2	1142.6168212890625	1	b18.a1	1
b18	pepb18a6	IANIPEEVIQK		2	1253.71044921875	1	b18.a1	1
b18	pepb18a7	ISDGIGVMIPQVIK	M8:+15.99491	2	1485.8349609375	1	b18.a1	1
b18	pepb18a8	ISEVVEIIK		2	1029.6195068359375	1	b18.a1	1
b18	pepb18a9	STVDAEAVHK		2	1056.5323486328125	1	b18.a1	1
b18	pepb18b10	VEQTETPEMMEAR		2	1550.682861328125	1	b18.a1	1
b18	pepb18b11	VHVQFFDDSPTR		3	1447.6968994140625	1	b18.a1	1
b18	pepb18b12	YSDSIVQK		2	939.4785766601562	1	b18.a1	1
b19	pepb19a1	AISSTEAVINNR		2	1274.6702880859375	2	b19.a1 b19.a2	1
b19	pepb19a2	EGSTQQIQTTSPK		2	1404.6968994140625	1	b19.a1	1
b19	pepb19a3	IVVDSESR		2	904.473876953125	1	b19.a1	1
b19	pepb19a4	MQAGEEVTEIR		2	1262.60498046875	1	b19.a1	1
b19	pepb19a5	SEDKAEIMK		2	1050.5140380859375	1	b19.a1	1
b19	pepb19a6	TIEPICDADPSAIAK	C6:+57.02146	2	1600.7890625	1	b19.a1	1
b19	pepb19a7	TIIVSTSAVDNNEAQK		2	1689.8658447265625	1	b19.a1	1
b19	pepb19a8	TRAEAEAAAVHGAR		3	1409.724853515625	1	b19.a1	1
b19	pepb19a9	VMQPIVQQPIIPVVK	M2:+15.99491	2	1705.008544921875	1	b19.a1	1
b19	pepb19b10	VVIEPDSR		2	914.49462890625	1	b19.a2	1
b19	pepb19b11	YVIAIVK		2	805.5186157226562	1	b19.a1	1
b20	pepb20a1	AQYEDIAQK		2	1065.521484375	1	b20.a1	1
b20	pepb20a2	ASTSTTIRSHSS	A1:+42.01056	2	1276.6131591796875	1	b20.a2	1
b20	pepb20a3	FIEQQNQVIQTK		2	1475.78564453125	1	b20.a1	1
b20	pepb20a4	GGGGGGYGSGGSSYGSGGGSYGSGGGGGGGR		3	2383.952392578125	1	b20.a1	1
b20	pepb20a5	IEQQNQVIQTK		2	1328.71728515625	1	b20.a1	1
b20	pepb20a6	NKYEDEINKR		3	1308.6546630859375	2	b20.a1 b20.a2	1
b20	pepb20a7	SIDIDSIIAEVK		2	1302.7154541015625	1	b20.a1	1
b20	pepb20a8	SINNQFASFIDK		2	1383.690673828125	1	b20.a1	1
b20	pepb20a9	SISISVAR		2	832.4890747070312	1	b20.a1	1
b20	pepb20b10	SIVNIGGSK		2	874.4996948242188	1	b20.a1	1
b20	pepb20b11	YEEIQITAGR		2	1179.6009521484375	2	b20.a1 b20.a2	1
b21	pepb21a1	AAVIGDVIR		2	913.5469970703125	1	b21.a1	1
b21	pepb21a2	APQVIVIAPTR		2	1164.7103271484375	1	b21.a1	1
b21	pepb21a3	EAQEISQNSAIK		2	1317.6649169921875	1	b21.a1	1
b21	pepb21a4	EGAFSNFPISEETIK		2	1668.81201171875	1	b21.a1	1
b21	pepb21a5	IGVPSATEIIK		2	1127.66748046875	1	b21.a1	1
b21	pepb21a6	KKAEPSEVDMNSPK	M10:+15.99491	3	1575.7686767578125	1	b21.a1	1
b21	pepb21a7	KKEEPSQNDISPK		3	1499.7703857421875	1	b21.a1	1
b21	pepb21a8	NGIDIIVGTPGR		2	1211.6746826171875	1	b21.a1	1
b21	pepb21a9	QDAQSIHGDIPQK	Q1:-17.02655	2	1419.6866455078125	1	b21.a1	1
b21	pepb21b10	SDAGIESDTAMK	M11:+15.99491	2	1240.53662109375	1	b21.a1	1
b21	pepb21b11	TFSFAIPIIEK		2	1265.71435546875	1	b21.a1	1
b22	pepb22a1	FFTQPDKNFSNTK		3	1573.7650146484375	1	b22.a1	1
b22	pepb22a2	GRPPKPIGGGTPK		3	1261.738037109375	1	b22.a1	1
b22	pepb22a3	IFAQYMVPHNIETTER	M6:+15.99491	3	1964.953857421875	1	b22.a1	1
b22	pepb22a4	IWVPDEEVSPETMVK		2	1758.8623046875	1	b22.a1	1
b22	pepb22a5	METVSNASSSSNPSSPGR		2	1794.792724609375	1	b22.a1	1
b22	pepb22a6	QPTNPFIEMIK	Q1:-17.02655	2	1300.6610107421875	1	b22.a1	1
b22	pepb22a7	QPTNPFIEMIK	M9:+15.99491 - Q1:-17.02655	2	1316.6558837890625	1	b22.a1	1
b22	pepb22a8	SIDGTADDEDEGVPTDQAIR		2	2103.931640625	1	b22.a1	1
b22	pepb22a9	STTYSIESPKDPVIPAR		3	1860.9705810546875	1	b22.a1	1
b22	pepb22b10	VAEAAIQIFK		2	1089.6307373046875	1	b22.a1	1
b22	pepb22b11	YAIQSAAGK		2	908.4840087890625	1	b22.a1	1
b23	pepb23a1	ARQPISEASNQQPISGGEEK		3	2126.047607421875	1	b23.a1	1
b23	pepb23a2	ASPQSEFMPSK		2	1208.56201171875	1	b23.a1	1
b23	pepb23a3	EIEMSVDDDDINSSK		2	1696.72216796875	1	b23.a1	1
b23	pepb23a4	GNIWSAEK		2	904.4526977539062	1	b23.a1	1
b23	pepb23a5	IEATAASSVK		2	976.5313720703125	1	b23.a1	1
b23	pepb23a6	INIANCTSR	C6:+57.02146	2	1048.520751953125	1	b23.a1	1
b23	pepb23a7	MDPFTEKIIER	M1:+15.99491 - M1:+42.01057	2	1436.7093505859375	1	b23.a1	1
b23	pepb23a8	QNSVQEQPGTACISK	C12:+57.02146	2	1646.781005859375	1	b23.a1	1
b23	pepb23a9	STISQTVPSKGEISR		3	1589.849853515625	1	b23.a1	1
b23	pepb23b10	TPIITPNTK		2	984.5728149414062	1	b23.a1	1
b24	pepb24a1	AGNEKEEGETADTVGCCSIR	C16:+57.02146 - C17:+57.02146	3	2182.934326171875	1	b24.a1	1
b24	pepb24a2	EITAPDENIPAK		2	1297.663818359375	1	b24.a1	1
b24	pepb24a3	GPVFAPPYEPIPENVK		2	1753.9163818359375	1	b24.a1	1
b24	pepb24a4	HIQDIMEGITAK		2	1355.69921875	1	b24.a1	1
b24	pepb24a5	IMPEDIIINCSK	C10:+57.02146 - M2:+15.99491	2	1448.7127685546875	1	b24.a1	1
b24	pepb24a6	KIEEEEDGKIK		3	1317.6900634765625	1	b24.a1	1
b24	pepb24a7	MIDHEYTTK		2	1137.52490234375	1	b24.a1	1
b24	pepb24a8	NIQIFMENK		2	1136.5772705078125	1	b24.a1	1
b24	pepb24a9	SGDHIHNDSQIEADFR	S1:+42.01057	3	1882.8319091796875	1	b24.a1	1
b24	pepb24b10	VPSPPPGHK		2	915.505126953125	1	b24.a1	1
b25	pepb25a1	AGGVGINISAASR		2	1172.6385498046875	1	b25.a1	1
b25	pepb25a2	ASGFVFTR		2	884.462890625	1	b25.a1	1
b25	pepb25a3	ENSKEIPPFWEQR		3	1659.81298828125	1	b25.a1	1
b25	pepb25a4	EYNVNDDSMK		2	1214.499755859375	1	b25.a1	1
b25	pepb25a5	IGQKQEVIITK		2	1256.7576904296875	1	b25.a1	2
b25	pepb25a6	ISYPTFFPR		2	1127.5887451171875	1	b25.a1	1
b25	pepb25a7	MSEISSSRPK		2	1121.5623779296875	1	b25.a1	1
b25	pepb25a8	NDIYYNTITNFSEK		2	1721.8021240234375	1	b25.a1	1
b25	pepb25a9	TIQRPVTMGDEGGIR		3	1629.8380126953125	1	b25.a1	1
b26	pepb26a1	ASKSDATSGIINSTNIQS		2	1793.887939453125	1	b26.a1	1
b26	pepb26a2	EAVATIMSGSK	M7:+15.99491	2	1109.5511474609375	1	b26.a1	1
b26	pepb26a3	GGNIIKEEK		2	987.5474243164062	1	b26.a1	1
b26	pepb26a4	IEIWEQEHSK		2	1298.637939453125	1	b26.a1	1
b26	pepb26a5	QTETEMIYGSAPR	Q1:-17.02655	2	1465.6632080078125	1	b26.a1	1
b26	pepb26a6	QTETEMIYGSAPR		2	1482.689697265625	1	b26.a1	1
b26	pepb26a7	SDATSGIINSTNIQS		2	1507.723876953125	1	b26.a1	1
b26	pepb26a8	SEVIAEESIVCIQK	C11:+57.02146	2	1604.8204345703125	1	b26.a1	1
b26	pepb26a9	SQNEAVCEGIR	C7:+57.02146	2	1262.579833984375	1	b26.a1	1
b26	pepb26b10	TQVEIMR		2	876.461181640625	1	b26.a1	1
b27	pepb27a1	ESQKPQGGIIADDMGIGK	M14:+15.99491	3	1859.917236328125	1	b27.a1	1
b27	pepb27a2	FVCEGTVEEK	C3:+57.02146	2	1197.5460205078125	1	b27.a1	1
b27	pepb27a3	KVSPASGVSK		2	959.5524291992188	1	b27.a1	1
b27	pepb27a4	RVYITTQIK		2	1121.6680908203125	1	b27.a1	1
b27	pepb27a5	SPNNPFSR		2	918.4431762695312	1	b27.a1	1
b27	pepb27a6	SQQCQGNEITRPSASSQEK	C4:+57.02146	3	2134.978515625	1	b27.a1	1
b27	pepb27a7	TTTGPPHIVPPQPIPR		3	1707.9544677734375	1	b27.a1	1
b27	pepb27a8	VAIEFGSEEPR		2	1233.6114501953125	1	b27.a1	1
b27	pepb27a9	VIDKNQEPAIWK		3	1440.7850341796875	1	b27.a1	1
b28	pepb28a1	AIAAAGYDVEKNNSR		2	1578.7874755859375	2	b28.a1 b28.a2	1
b28	pepb28a2	ASGPPVSEIITK		2	1198.668212890625	2	b28.a1 b28.a2	1
b28	pepb28a3	KAIAAAGYDVEKNNSR		3	1706.8824462890625	2	b28.a1 b28.a2	1
b28	pepb28a4	KASGPPVSEIITK		2	1326.76318359375	2	b28.a1 b28.a2	1
b28	pepb28a5	SETAPAAPAAAPPAEKAPVK	S1:+42.01057	2	1916.0128173828125	1	b28.a1	1
b28	pepb28a6	SETAPAAPAAAPPAEKAPVKKK	S1:+42.01057	3	2172.20263671875	1	b28.a1	1
b28	pepb28a7	SETAPAAPAAPAPAEKTPVK	S1:+42.01057	2	1946.02294921875	1	b28.a2	1
b28	pepb28a8	SETAPAAPAAPAPAEKTPVKK	S1:+42.01057	3	2074.118408203125	1	b28.a2	1
b28	pepb28a9	SGVSIAAIK		2	845.509521484375	2	b28.a1 b28.a2	1
b29	pepb29a1	DTIGSWQR		2	962.4694213867188	1	b29.a1	1
b29	pepb29a2	EIEAEGYK		2	938.447021484375	1	b29.a1	1
b29	pepb29a3	GPITQVTDRK		2	1114.6219482421875	1	b29.a1	1
b29	pepb29a4	HIVSAGYVHVNR		3	1351.723388671875	1	b29.a1	1
b29	pepb29a5	IIVFTAAGVKPQGK		2	1428.857666015625	1	b29.a1	1
b29	pepb29a6	SGPICIPESR	C5:+57.02146	2	1115.5517578125	1	b29.a1	1
b29	pepb29a7	TQVEIVADPETR		2	1357.6961669921875	1	b29.a1	1
b29	pepb29a8	VAGFDIDGTIITTR		2	1478.785400390625	1	b29.a1	1
b29	pepb29a9	VFPTGPSDWR		2	1161.5692138671875	1	b29.a1	1
b30	pepb30a1	AIGSTSKPQESPK		2	1329.7012939453125	1	b30.a1	1
b30	pepb30a2	DSPFGISFVR		2	1124.5738525390625	1	b30.a1	1
b30	pepb30a3	DSTHIICAFANTPK	C7:+57.02146	2	1574.7635498046875	1	b30.a1	2
b30	pepb30a4	HVVSCSSQDSTHCAENIIK	C5:+57.02146 - C13:+57.02146	3	2171.98095703125	1	b30.a1	1
b30	pepb30a5	IIPHQIYGVVPQA		2	1434.810791015625	1	b30.a1	1
b30	pepb30a6	MFGPDKIVR		2	1062.576904296875	1	b30.a1	1
b30	pepb30a7	TPATAPVPAR		2	980.5527954101562	1	b30.a1	1
b30	pepb30a8	YSQVIGIGGR		2	1049.57421875	1	b30.a1	1
b31	pepb31a1	IIASANIEEVTMK		2	1418.75634765625	1	b31.a1	1
b31	pepb31a2	IIASANIEEVTMK	M12:+15.99491	2	1434.7513427734375	1	b31.a1	1
b31	pepb31a3	ITMQVSSIQR		2	1162.625244140625	1	b31.a1	1
b31	pepb31a4	ITMQVSSIQR	M3:+15.99491	2	1178.6202392578125	1	b31.a1	1
b31	pepb31a5	NVGQFSGFPFEK		2	1356.65869140625	1	b31.a1	1
b31	pepb31a6	SASAPAAEGEGTPTQPASEKEPEMPGPR	S1:+42.01057	3	2821.294921875	1	b31.a1	1
b31	pepb31a7	SGVNSEIVKR		2	1088.6063232421875	1	b31.a1	1
b31	pepb31a8	VYENYPTYDITER		2	1662.7650146484375	1	b31.a1	1
b32	pepb32a1	DSIIIIDEIGR		2	1243.689697265625	1	b32.a1	1
b32	pepb32a2	FFQGMPEKPTTTVR		3	1638.831298828125	1	b32.a1	1
b32	pepb32a3	IIQEFISK		2	977.5670166015625	1	b32.a1	1
b32	pepb32a4	ITSINEEYTK		2	1197.6002197265625	1	b32.a1	1
b32	pepb32a5	NIQSVVISK		2	987.5836791992188	1	b32.a1	1
b32	pepb32a6	NNSFVNEIISR		2	1292.6597900390625	1	b32.a1	1
b32	pepb32a7	QTIQEDIIR		2	1115.60595703125	1	b32.a1	1
b32	pepb32a8	VGAGDSQIK		2	874.4633178710938	1	b32.a1	1
b33	pepb33a1	AADGGERPIAASPPGTVK		3	1693.88720703125	1	b33.a1	1
b33	pepb33a2	FVGNIYTIK		2	1054.5936279296875	1	b33.a1	1
b33	pepb33a3	KTPIAIAGSPTPK		2	1280.7576904296875	1	b33.a1	1
b33	pepb33a4	MMGGAGPGSSIEAR		2	1320.6038818359375	1	b33.a1	1
b33	pepb33a5	SYIQGGRPFTK		2	1253.6640625	1	b33.a1	1
b33	pepb33a6	TQSRPGGPPNPPGPSPK		3	1670.861328125	1	b33.a1	1
b33	pepb33a7	TYIQTEIPFK		2	1239.662353515625	1	b33.a1	1
b34	pepb34a1	DVAYQYVK		2	985.4993286132812	1	b34.a1	1
b34	pepb34a2	DVAYQYVKK		2	1113.5943603515625	1	b34.a1	1
b34	pepb34a3	ESETTTSIVIER		2	1364.6907958984375	1	b34.a1	1
b34	pepb34a4	IDYGEYMDK		2	1133.482421875	1	b34.a1	1
b34	pepb34a5	SGDSEVYQIGDVSQK		2	1611.7501220703125	1	b34.a1	1
b34	pepb34a6	SIATNEMWR		2	1107.525634765625	1	b34.a1	1
b34	pepb34a7	VGQDPVIR		2	883.5	1	b34.a1	1
b35	pepb35a1	FKDPNAPK		2	916.4890747070312	1	b35.a1	1
b35	pepb35a2	IGEMWNNTAADDKQPYEK		3	2109.955078125	1	b35.a1	1
b35	pepb35a3	IKGEHPGISIGDVAK		3	1520.843505859375	1	b35.a1	1
b35	pepb35a4	KKHPDASVNFSEFSK		3	1720.86572265625	1	b35.a1	1
b35	pepb35a5	TYIPPKGETK		2	1133.6204833984375	1	b35.a1	1
b35	pepb35a6	YEKDIAAYR		2	1128.56884765625	1	b35.a1	1
b36	pepb36a1	DIDAPDDVDFF		2	1268.5322265625	1	b36.a1	1
b36	pepb36a2	ESISEEEAQK		2	1149.52734375	1	b36.a1	1
b36	pepb36a3	IGSIAEIDIGVPPPVMK	M16:+15.99491	2	1751.9615478515625	1	b36.a1	1
b36	pepb36a4	MEGGTENDIR	M1:+15.99491	2	1137.4844970703125	1	b36.a1	1
b36	pepb36a5	VAISEPQPER		2	1125.59033203125	1	b36.a1	1
b36	pepb36a6	VAISEPQPERR		2	1281.69140625	1	b36.a1	1
b37	pepb37a1	DKAKEEEIR		2	1117.585205078125	1	b37.a1	1
b37	pepb37a2	KDDEENYIDIFSHK		3	1752.807861328125	1	b37.a1	1
b37	pepb37a3	QPPIPHR	Q1:-17.02655	2	827.4526977539062	1	b37.a1	1
b37	pepb37a4	SGSMDPSGAHPSVR		2	1384.6278076171875	1	b37.a1	1
b37	pepb37a5	SGSMDPSGAHPSVR	M4:+15.99491	2	1400.6226806640625	1	b37.a1	1
b38	pepb38a1	EVDATSPAPSTSSTVK		2	1576.7705078125	1	b38.a1	1
b38	pepb38a2	INQICSQTK	C5:+57.02146	2	1091.5517578125	1	b38.a1	1
b38	pepb38a3	MNDFMR		2	813.338623046875	1	b38.a1	1
b38	pepb38a4	TPQMPPTTPSSSFFTK	M4:+15.99491	2	1769.8419189453125	1	b38.a1	1
b38	pepb38a5	YKNIVIIK		2	990.6350708007812	1	b38.a1	1
b39	pepb39a1	HVCIQSSIAK	C3:+57.02146	2	1142.59912109375	1	b39.a1	1
b39	pepb39a2	NKIDTVQTIK		2	1159.66845703125	1	b39.a1	1
b39	pepb39a3	QIIITSPVPGR	Q1:-17.02655	2	1163.6787109375	1	b39.a1	1
b39	pepb39a4	QIIITSPVPGR		2	1180.705322265625	1	b39.a1	2
b40	pepb40a1	IIEIIPGK		2	882.5662841796875	1	b40.a1	1
b40	pepb40a2	QNISQFEAQAR	Q1:-17.02655	2	1274.61279296875	1	b40.a1	1
b40	pepb40a3	QNISQFEAQAR		2	1291.639404296875	1	b40.a1	1
b40	pepb40a4	SYSVGASGSSSR		2	1144.5233154296875	1	b40.a1	1
b40	pepb40a5	TPAIIYTYSGIR		2	1354.737060546875	1	b40.a1	1
b41	pepb41a1	ADSIIAVVK		2	915.5513916015625	1	b41.a1	1
b41	pepb41a2	AIEDEGGNPDEIEITSEGNKK		3	2245.047119140625	1	b41.a1	1
b41	pepb41a3	DGWGGYGSDKR		2	1197.52880859375	1	b41.a1	1
b41	pepb41a4	IIDIIGETCK	C9:+57.02146	2	1161.6187744140625	1	b41.a1	1
b41	pepb41a5	NFWVSGISSTTR		2	1354.6754150390625	1	b41.a1	1
b42	pepb42a1	AIEPIEGIETMR		2	1358.6988525390625	1	b42.a1	1
b42	pepb42a2	GPIEPSEPAVVAAAR		2	1463.78564453125	1	b42.a1	1
b42	pepb42a3	ICQAIAINK	C2:+57.02146	2	1030.57177734375	1	b42.a1	1
b42	pepb42a4	IGIEFFDQPAVPIAR		2	1672.9061279296875	1	b42.a1	1
b42	pepb42a5	IVETEAYIGPEDEAAHSR		3	1986.9407958984375	1	b42.a1	1
b43	pepb43a1	DFVNYIVR		2	1025.5418701171875	1	b43.a1	1
b43	pepb43a2	EIDAIDANDEITPIGR		2	1741.8607177734375	1	b43.a1	1
b43	pepb43a3	MGGEEAEIR		2	991.4517211914062	1	b43.a1	1
b43	pepb43a4	VFDPVPVGVTK		2	1157.6568603515625	1	b43.a1	1
b43	pepb43a5	YPSPFFVFGEK		2	1317.65185546875	1	b43.a1	1
b44	pepb44a1	AESAIAQQAK		2	1016.5374755859375	1	b44.a1	1
b44	pepb44a2	GSSSANPVNSVR		2	1174.58154296875	1	b44.a1	1
b44	pepb44a3	KRPINKQEIAK		3	1324.806396484375	1	b44.a1	1
b44	pepb44a4	TSGQTFANSNSSR		2	1356.6142578125	1	b44.a1	1
b45	pepb45a1	ASAVSEISPR		2	1016.5374755859375	1	b45.a1	1
b45	pepb45a2	EESAASGGAAYTK		2	1241.56494140625	1	b45.a1	1
b45	pepb45a3	GSFSDTGIGDGK		2	1140.5172119140625	1	b45.a1	1
b45	pepb45a4	SPIQSVVVR		2	984.5841064453125	1	b45.a1	1
b46	pepb46a1	AGPGSEEITVTNAR		2	1401.697265625	1	b46.a1	1
b46	pepb46a2	APSQIPISGSR		2	1112.6063232421875	1	b46.a1	1
b46	pepb46a3	VPSITTVPQTQGQTTAQK		3	1885.0030517578125	1	b46.a1	1
b46	pepb46a4	VQAQAEQGQQEIK		2	1456.739501953125	1	b46.a1	1
b47	pepb47a1	APTNIVYK		2	905.509521484375	1	b47.a1	1
b47	pepb47a2	HAEKAPTNIVYK		3	1370.7430419921875	1	b47.a1	1
b47	pepb47a3	IDDMTAAPMDVR	M9:+15.99491	2	1350.6031494140625	1	b47.a1	1
b47	pepb47a4	VAQNQVINIIK		2	1239.742431640625	1	b47.a1	1
b48	pepb48a1	AQEVSEYISQNPR	A1:+42.01057	2	1562.7449951171875	1	b48.a1	1
b48	pepb48a2	SSSQTSGSIVSK		2	1167.5855712890625	1	b48.a1	1
b48	pepb48a3	STSQVAASIIASK		2	1262.695556640625	1	b48.a1	1
b48	pepb48a4	TSSEASVSSSVAK		2	1239.6070556640625	1	b48.a1	1
b49	pepb49a1	IADVPGEIIK		2	1054.61474609375	1	b49.a1	1
b49	pepb49a2	KITAIYTK		2	937.5720825195312	1	b49.a1	1
b49	pepb49a3	RKPASGGIAASSSAPAR		3	1583.8616943359375	1	b49.a1	1
b49	pepb49a4	STIIGEDVNPIIK		2	1398.7843017578125	1	b49.a1	1
b50	pepb50a1	DAVTYTEHAK		2	1134.54296875	1	b50.a1	1
b50	pepb50a2	DNIQGITKPAIR		2	1325.7540283203125	1	b50.a1	1
b50	pepb50a3	ISGIIYEETR		2	1180.621337890625	1	b50.a1	1
b50	pepb50a4	TVTAMDVVYAIK		2	1310.702880859375	1	b50.a1	1
b51	pepb51a1	FIESIPEEEQQR		2	1504.7281494140625	1	b51.a1	1
b51	pepb51a2	FREDHPDIIQNAK		3	1582.7977294921875	1	b51.a1	1
b51	pepb51a3	QIQEERPEISESEITR	Q1:-17.02655	2	1926.9407958984375	1	b51.a1	1
b51	pepb51a4	QIQEERPEISESEITR		3	1943.96728515625	1	b51.a1	1
b52	pepb52a1	ATSIAWHPTHPSTVAVGSK		3	1947.0086669921875	1	b52.a1	1
b52	pepb52a2	GIGAGGSITGIK		2	1030.589599609375	1	b52.a1	1
b52	pepb52a3	TIDVFDGNSGK		2	1152.5535888671875	1	b52.a1	1
b52	pepb52a4	YNIIVVGR		2	933.5521240234375	1	b52.a1	1
b53	pepb53a1	AVSDWIDEQEK		2	1319.612060546875	1	b53.a1	1
b53	pepb53a2	AYAAIAAIEK		2	1020.5728149414062	1	b53.a1	1
b53	pepb53a3	FNYSGSGGR		2	944.4224853515625	1	b53.a1	1
b53	pepb53a4	IFPDTPIAIDANK		2	1414.758056640625	1	b53.a1	1
b54	pepb54a1	EMIGGEIIPR		2	1114.5928955078125	1	b54.a1	1
b54	pepb54a2	IVVFQYSDGK		2	1155.6048583984375	1	b54.a1	1
b54	pepb54a3	TYEVSIR		2	867.45751953125	1	b54.a1	1
b54	pepb54a4	YIIGDMEGR		2	1053.5037841796875	1	b54.a1	1
b55	pepb55a1	AVIMFGVPYVYTQSR	M4:+15.99491	2	1746.8887939453125	1	b55.a1	1
b55	pepb55a2	ENDFITFDAMR		2	1358.60498046875	1	b55.a1	1
b55	pepb55a3	GAIIISVAR		2	899.5676879882812	1	b55.a1	1
b55	pepb55a4	GNDQVAISSK		2	1018.5167846679688	1	b55.a1	1
b56	pepb56a1	ADDIIPIGDQTQDGDFGSR		2	2019.92578125	1	b56.a1	1
b56	pepb56a2	IQAQSISTVGPR		2	1256.6961669921875	1	b56.a1	1
b56	pepb56a3	QIQQIQQIR	Q1:-17.02655	2	1137.637939453125	1	b56.a1	1
b56	pepb56a4	TSSGDASSISIEETNKIR		3	1894.9356689453125	1	b56.a1	1
b57	pepb57a1	IVTTYIR		2	865.5145874023438	1	b57.a1	1
b57	pepb57a2	NIVDSYVAIINK		2	1348.74755859375	1	b57.a1	1
b57	pepb57a3	SSVIENFVGR		2	1107.5797119140625	1	b57.a1	1
b57	pepb57a4	YMIPIDNIK	M2:+15.99491	2	1122.5867919921875	1	b57.a1	1
b58	pepb58a1	DDVIQICGPADGIR	C7:+57.02146	2	1528.7427978515625	1	b58.a1	1
b58	pepb58a2	IFSNFSGADIIK		2	1311.69482421875	1	b58.a2	1
b58	pepb58a3	IFTNFSGADIIK		2	1325.71044921875	1	b58.a1	1
b58	pepb58a4	IHDETITYINQGQSYEIR		3	2180.062255859375	2	b58.a1 b58.a2	1
b59	pepb59a1	HAVSEGTKAVTK		3	1227.6695556640625	1	b59.a1	1
b59	pepb59a2	KESYSVYVYK		2	1265.6417236328125	1	b59.a1	1
b59	pepb59a3	QVHPDTGISSK	Q1:-17.02655	2	1151.569580078125	1	b59.a1	1
b60	pepb60a1	GHTQQDPEVPK		2	1235.6019287109375	1	b60.a1	2
b60	pepb60a2	VIVTGFPASIR		2	1159.683837890625	1	b60.a1	1
b61	pepb61a1	QHSYIEQGKK	Q1:-17.02655	3	1200.6011962890625	1	b61.a1	1
b61	pepb61a2	QIIDMHFK	Q1:-17.02655	2	1014.5081176757812	1	b61.a1	1
b61	pepb61a3	YAIIQHQK		2	1000.5579223632812	1	b61.a1	1
b62	pepb62a1	GISDIHHR		2	934.4857788085938	1	b62.a1	1
b62	pepb62a2	MPAIIDGEEAVSK		2	1359.682861328125	1	b62.a1	1
b62	pepb62a3	SPQSNSPVIISR		2	1284.6910400390625	1	b62.a1	1
b63	pepb63a1	DAIGISIIKK		2	1057.6619873046875	1	b63.a1	1
b63	pepb63a2	EVTEPININPAK		2	1324.7110595703125	1	b63.a1	1
b63	pepb63a3	VGISGAPADACSTAQK	C11:+57.02146	2	1532.73779296875	1	b63.a1	1
b64	pepb64a1	FCAFGGNPPVTGPR	C2:+57.02146	2	1476.7056884765625	1	b64.a1	1
b64	pepb64a2	GHTVTEPIQPIEPEIPGEGQPEAR		3	2581.289794921875	1	b64.a1	1
b64	pepb64a3	HVPISGSQIVK		2	1164.6739501953125	1	b64.a1	1
b65	pepb65a1	APEIIFGAR		2	973.5469970703125	1	b65.a1	1
b65	pepb65a2	TEAIEQGGIPK		2	1142.6055908203125	1	b65.a1	1
b65	pepb65a3	VPFIPGDSDIDQITR		2	1672.8544921875	1	b65.a1	1
b66	pepb66a1	AIVPQAISGIIK		2	1209.7569580078125	1	b66.a1	1
b66	pepb66a2	IAGIDITDATIR		2	1258.7005615234375	1	b66.a1	1
b66	pepb66a3	ITPVRPAAASPIVSGAR		3	1662.9654541015625	1	b66.a1	1
b67	pepb67a1	DVDFEGTDEPIFGK		2	1568.7119140625	1	b67.a1	1
b67	pepb67a2	IGFATSSDVIEMK		2	1397.698486328125	1	b67.a1	1
b67	pepb67a3	VIFTSPIK		2	904.5507202148438	1	b67.a1	1
b68	pepb68a1	IIITTVPPNIR		2	1236.7679443359375	1	b68.a1	1
b68	pepb68a2	IIPTIEAVAAIGNK		2	1409.836669921875	1	b68.a1	1
b68	pepb68a3	VKPAPDETSFSEAIIK		3	1731.916748046875	1	b68.a1	1
b69	pepb69a1	AAATGAVAASAASGQAEGKK	A1:+42.01057	2	1758.8985595703125	1	b69.a1	1
b69	pepb69a2	FGHGSDYSR		2	1025.4439697265625	1	b69.a1	1
b70	pepb70a1	APGCVISNPDQK	C4:+57.02146	2	1285.620849609375	1	b70.a1	1
b70	pepb70a2	KAPGCVISNPDQK	C5:+57.02146	3	1413.7159423828125	1	b70.a1	1
b71	pepb71a1	EEQQQIIQK		2	1143.6009521484375	1	b71.a1	1
b71	pepb71a2	INKPYIYGPTSQGER		3	1722.88134765625	1	b71.a1	1
b72	pepb72a1	STEIIIR		2	831.493896484375	1	b72.a1	1
b72	pepb72a2	YRPGTVAIR		2	1032.5953369140625	1	b72.a1	1
b73	pepb73a1	STESIQANVQR		2	1232.6234130859375	1	b73.a1	1
b73	pepb73a2	TIGISVDPR		2	957.5368041992188	1	b73.a1	1
b74	pepb74a1	QNAIIEQQVR		2	1198.654296875	1	b74.a1	1
b74	pepb74a2	SDNDDIEVESDADKR	S1:+42.01057	2	1749.741455078125	1	b74.a1	1
b75	pepb75a1	AAIQEEEQASK		2	1203.5855712890625	1	b75.a1	1
b75	pepb75a2	FSIIDIAGNER		2	1234.64306640625	1	b75.a1	1
b76	pepb76a1	AIAAGGYDVEK		2	1093.5528564453125	1	b76.a1	1
b76	pepb76a2	ATGPPVSEIITK		2	1212.6839599609375	1	b76.a1	1
b77	pepb77a1	AEVDGASFIIK		2	1149.6153564453125	1	b77.a1	1
b77	pepb77a2	IQNTSIYDSK		2	1168.5849609375	1	b77.a1	1
b78	pepb78a1	EIAEDGYSGVEVR		2	1423.67041015625	1	b78.a1	1
b78	pepb78a2	GGKPEPPAMPQPVPTA		2	1573.8046875	1	b78.a1	1
b79	pepb79a1	AGGAAVVITEPEHTKER		3	1764.92431640625	1	b79.a1	1
b79	pepb79a2	DGQIIPVPNVVVR		2	1405.816650390625	1	b79.a1	1
b80	pepb80a1	AVPETRPNHTIYINNINEK	A1:+42.01057	3	2265.16259765625	1	b80.a1	1
b80	pepb80a2	GQAFVIFK		2	909.5197143554688	1	b80.a1	1
b81	pepb81a1	FAIGSVVAVTK		2	1091.646240234375	1	b81.a1	1
b81	pepb81a2	IDNSNTPFIPK		2	1245.6478271484375	1	b81.a1	1
b82	pepb82a1	AIQIITR		2	814.514892578125	1	b82.a1	1
b82	pepb82a2	DVDTYYISNIVK		2	1429.721435546875	1	b82.a1	1
b83	pepb83a1	MFIISDGEGK	M1:+15.99491	2	1112.5296630859375	1	b83.a1	1
b83	pepb83a2	VDMMDIPR	V1:+42.01057	2	1018.469970703125	1	b83.a1	1
b84	pepb84a1	AQEESTGIISGIR		2	1360.7071533203125	1	b84.a1	1
b84	pepb84a2	EIGVIVFENSAK		2	1305.705322265625	1	b84.a1	1
b85	pepb85a1	GSGPIDPKEIIK	G1:+42.01057	2	1295.720947265625	1	b85.a1	1
b85	pepb85a2	STGIEIETPSIVPVKK		3	1697.96875	1	b85.a1	1
b86	pepb86a1	NPPGYIEDSFVK		2	1365.6689453125	1	b86.a1	1
b86	pepb86a2	SGVFNVSEIVR		2	1206.6480712890625	1	b86.a1	1
b87	pepb87a1	FIEWQAQQQQR		2	1461.7237548828125	1	b87.a1	1
b87	pepb87a2	SIETIIEAAR	S1:+42.01057	2	1144.621337890625	1	b87.a1	1
b88	pepb88a1	IMAIIGQAIK		2	1057.6441650390625	1	b88.a1	1
b88	pepb88a2	QTDPMIMIK	Q1:-17.02655	2	1059.521728515625	1	b88.a1	1

## Sheet: spectra
MS Sample :	DaPR130321_VB123_O868.m
Group ID	Peptide ID	Sample	Scan	Rt (minutes)	Sequence (top)	Modifs (top)	Number of subgroups	Sub-groups Ids	Best E-value	Best hyperscore	Charge	MH+ Obs	MH+ theo	DeltaMH+	Delta-ppm
a1	pepa1b55	DaPR130321_VB123_O868.m	671	9.600000381469727	KSKGQVKEEGINK		1	a1.a1	0.0031999999191612005	31.299999237060547	3	1444.8154296875	1444.812255859375	0.003100000089034438	2.145607553135377
a1	pepa1b88	DaPR130321_VB123_O868.m	681	9.710000038146973	SKGQVKEEGINKSEKR		1	a1.a1	0.004999999888241291	55.0	3	1816.990478515625	1816.988037109375	0.0024999999441206455	1.3759033593296883
a1	pepa1b87	DaPR130321_VB123_O868.m	693	9.829999923706055	SKGQVKEEGINKSEK		1	a1.a1	4.8000001697801054E-5	45.5	3	1660.88134765625	1660.8868408203125	-0.005499999970197678	-3.311483862128275
a1	pepa1b87	DaPR130321_VB123_O868.m	699	9.899999618530273	SKGQVKEEGINKSEK		1	a1.a1	1.0000000116860974E-7	51.5	2	1660.8857421875	1660.8868408203125	-0.0010999999940395355	-0.662296772425655
a1	pepa1b34	DaPR130321_VB123_O868.m	725	10.079999923706055	GQVKEEGINKSEKR		1	a1.a1	1.9999999949504854E-6	57.599998474121094	2	1601.854736328125	1601.8609619140625	-0.006200000178068876	-3.870498330055126
a1	pepa1b34	DaPR130321_VB123_O868.m	724	10.079999923706055	GQVKEEGINKSEKR		1	a1.a1	2.5999999706982635E-5	53.099998474121094	3	1601.8602294921875	1601.8609619140625	-6.99999975040555E-4	-0.4369917188094312
a1	pepa1b86	DaPR130321_VB123_O868.m	732	10.109999656677246	SKGQVKEEGINK		1	a1.a1	4.8000001697801054E-5	44.599998474121094	2	1316.7158203125	1316.71728515625	-0.00139999995008111	-1.0632502252865748
a1	pepa1b86	DaPR130321_VB123_O868.m	729	10.100000381469727	SKGQVKEEGINK		1	a1.a1	0.04600000008940697	36.20000076293945	3	1316.71728515625	1316.71728515625	-0.0	-0.0
a1	pepa1b93	DaPR130321_VB123_O868.m	741	10.199999809265137	TGNAWHSK		1	a1.a1	2.099999983329326E-4	39.0	2	900.43212890625	900.4326782226562	-5.000000237487257E-4	-0.5552886249482464
a1	pepa1b33	DaPR130321_VB123_O868.m	757	10.3100004196167	GQVKEEGINKSEK		1	a1.a1	5.299999884300632E-6	49.70000076293945	3	1445.758056640625	1445.7598876953125	-0.0019000000320374966	-1.3141878179137263
a1	pepa1b33	DaPR130321_VB123_O868.m	760	10.329999923706055	GQVKEEGINKSEK		1	a1.a1	1.9999999494757503E-5	47.70000076293945	2	1445.759033203125	1445.7598876953125	-7.999999797903001E-4	-0.5533422158126001
a1	pepa1b36	DaPR130321_VB123_O868.m	784	10.479999542236328	HASHISKLPK		1	a1.a1	6.799999973736703E-4	44.900001525878906	2	1117.6473388671875	1117.6480712890625	-6.99999975040555E-4	-0.626315199768739
a1	pepa1b71	DaPR130321_VB123_O868.m	919	11.350000381469727	NKDEVKAMIEK	M8:+15.99491	1	a1.a1	0.006200000178068876	36.20000076293945	2	1320.682373046875	1320.6832275390625	-7.999999797903001E-4	-0.6057470581200655
a1	pepa1b52	DaPR130321_VB123_O868.m	922	11.380000114440918	KMEEVKEANIR	M2:+15.99491	1	a1.a1	0.009399999864399433	25.899999618530273	2	1362.7021484375	1362.7049560546875	-0.00279999990016222	-2.054736711510024
a1	pepa1b57	DaPR130321_VB123_O868.m	930	11.430000305175781	KTAEAGGVTGKGQDGIGSKAEK		1	a1.a1	0.001500000013038516	51.099998474121094	3	2089.08642578125	2089.0888671875	-0.0024999999441206455	-1.1966939192425774
a1	pepa1b56	DaPR130321_VB123_O868.m	965	11.630000114440918	KTAEAGGVTGKGQDGIGSK		1	a1.a1	3.099999958067201E-5	58.70000076293945	3	1760.9161376953125	1760.9140625	0.0020000000949949026	1.1357738220089333
a1	pepa1b44	DaPR130321_VB123_O868.m	999	11.8100004196167	LGGKLTGTANK		1	a1.a1	2.4000000848900527E-5	49.20000076293945	2	1059.6156005859375	1059.6160888671875	-5.000000237487257E-4	-0.47186903728808494
a1	pepa1b11	DaPR130321_VB123_O868.m	1064	12.199999809265137	AVNSSASADKPLSNMK	M15:+15.99491	1	a1.a1	0.004900000058114529	33.5	3	1635.7955322265625	1635.8011474609375	-0.005499999970197678	-3.3622668493262053
a1	pepa1b92	DaPR130321_VB123_O868.m	1078	12.279999732971191	TAEAGGVTGKGQDGIGSKAEK		1	a1.a1	9.000000136438757E-5	48.29999923706055	3	1960.98828125	1960.9937744140625	-0.005499999970197678	-2.8047003728204376
a1	pepa1b81	DaPR130321_VB123_O868.m	1097	12.380000114440918	RKGDEVDGVDEVAKK		1	a1.a1	5.4000000915266355E-8	66.19999694824219	3	1644.8529052734375	1644.8555908203125	-0.0027000000700354576	-1.6414815288975793
a1	pepa1b84	DaPR130321_VB123_O868.m	1112	12.460000038146973	SEGKRKGDEVDGVDEVAK		1	a1.a1	7.300000106624793E-7	54.5	3	1917.948974609375	1917.95166015625	-0.0026000000070780516	-1.3556128973898316
a1	pepa1b62	DaPR130321_VB123_O868.m	1151	12.65999984741211	MEEVKEANIR	M1:+15.99491	1	a1.a1	2.099999983329326E-5	37.0	2	1234.60986328125	1234.6099853515625	-9.999999747378752E-5	-0.08099723690904048
a1	pepa1b91	DaPR130321_VB123_O868.m	1188	12.850000381469727	TAEAGGVTGKGQDGIGSK		1	a1.a1	9.199999789766267E-11	74.19999694824219	2	1632.816162109375	1632.8192138671875	-0.003000000026077032	-1.8373130353922025
a1	pepa1b91	DaPR130321_VB123_O868.m	1187	12.850000381469727	TAEAGGVTGKGQDGIGSK		1	a1.a1	0.0017999999690800905	43.70000076293945	3	1632.817138671875	1632.8192138671875	-0.0020000000949949026	-1.2248754044595542
a1	pepa1b47	DaPR130321_VB123_O868.m	1215	13.0	KCSESIPKDSLR	C2:+57.02146	1	a1.a1	0.003800000064074993	41.900001525878906	3	1419.724365234375	1419.7264404296875	-0.002099999925121665	-1.4791581429490666
a1	pepa1b80	DaPR130321_VB123_O868.m	1313	13.5	RKGDEVDGVDEVAK		1	a1.a1	3.7000001611886546E-5	46.400001525878906	2	1516.7615966796875	1516.7606201171875	0.0010000000474974513	0.659299848792349
a1	pepa1b80	DaPR130321_VB123_O868.m	1235	13.100000381469727	RKGDEVDGVDEVAK		1	a1.a1	5.099999834783375E-4	40.400001525878906	3	1516.759765625	1516.7606201171875	-7.999999797903001E-4	-0.527439840657579
a1	pepa1b80	DaPR130321_VB123_O868.m	1427	14.100000381469727	RKGDEVDGVDEVAK		1	a1.a1	0.006200000178068876	37.599998474121094	3	1516.7579345703125	1516.7606201171875	-0.0026000000070780516	-1.7141795301075071
a1	pepa1b51	DaPR130321_VB123_O868.m	1308	13.460000038146973	KGDEVDGVDEVAKK		1	a1.a1	1.9000000293090125E-6	56.0	2	1488.7532958984375	1488.7545166015625	-0.0010999999940395355	-0.7388726494348766
a1	pepa1b51	DaPR130321_VB123_O868.m	1296	13.40999984741211	KGDEVDGVDEVAKK		1	a1.a1	1.199999957179898E-7	57.099998474121094	3	1488.7542724609375	1488.7545166015625	-1.9999999494757503E-4	-0.13434047904964394
a1	pepa1b94	DaPR130321_VB123_O868.m	1299	13.430000305175781	TQTPNRKEWVTPK		1	a1.a1	0.017999999225139618	34.20000076293945	2	1584.84814453125	1584.8497314453125	-0.001500000013038516	-0.9464619788720176
a1	pepa1b46	DaPR130321_VB123_O868.m	1309	13.479999542236328	LYEEKTGNAWHSK		1	a1.a1	1.2000000104706032E-8	53.5	2	1562.756591796875	1562.76025390625	-0.003599999938160181	-2.303616264338487
a1	pepa1b70	DaPR130321_VB123_O868.m	1353	13.710000038146973	NKDEVKAMIEK		1	a1.a1	0.017000000923871994	36.5	3	1304.6888427734375	1304.6883544921875	6.000000284984708E-4	0.45987996017026117
a1	pepa1b14	DaPR130321_VB123_O868.m	1543	14.699999809265137	CSESIPKDSLR	C1:+57.02146	1	a1.a1	0.009399999864399433	33.5	3	1291.632568359375	1291.6314697265625	0.0010000000474974513	0.7742146819240558
a1	pepa1b14	DaPR130321_VB123_O868.m	1537	14.65999984741211	CSESIPKDSLR	C1:+57.02146	1	a1.a1	8.499999967170879E-5	44.70000076293945	2	1291.632568359375	1291.6314697265625	0.0010999999940395355	0.8516361050512379
a1	pepa1b45	DaPR130321_VB123_O868.m	1601	15.0	LLWHGSR		1	a1.a1	0.019999999552965164	39.099998474121094	2	868.4791870117188	868.4791870117188	-0.0	-0.0
a1	pepa1c105	DaPR130321_VB123_O868.m	1613	15.0600004196167	VVDRDSEEAEIIRK		1	a1.a1	5.799999926239252E-4	50.5	3	1658.8707275390625	1658.8712158203125	-5.000000237487257E-4	-0.30140978936781143
a1	pepa1c105	DaPR130321_VB123_O868.m	1625	15.130000114440918	VVDRDSEEAEIIRK		1	a1.a1	0.024000000208616257	28.899999618530273	2	1658.867431640625	1658.8712158203125	-0.003700000001117587	-2.2304323360556566
a1	pepa1b50	DaPR130321_VB123_O868.m	1664	15.329999923706055	KGDEVDGVDEVAK		1	a1.a1	0.006399999838322401	35.70000076293945	2	1360.6553955078125	1360.6595458984375	-0.004000000189989805	-2.939750948021772
a1	pepa1a9	DaPR130321_VB123_O868.m	1726	15.630000114440918	ASLCISTK	C4:+57.02146	1	a1.a1	0.003800000064074993	37.70000076293945	2	879.4609375	879.4608764648438	9.999999747378752E-5	0.11370602166608715
a1	pepa1a3	DaPR130321_VB123_O868.m	1734	15.65999984741211	AESSDKLYR	A1:+42.01057	1	a1.a1	4.600000102072954E-4	58.29999923706055	2	1110.5423583984375	1110.54296875	-6.000000284984708E-4	-0.5402762841079586
a1	pepa1b54	DaPR130321_VB123_O868.m	1767	15.850000381469727	KPPLLNNADSVQAK		1	a1.a1	2.6000000730164174E-7	65.69999694824219	2	1494.82568359375	1494.827880859375	-0.002199999988079071	-1.471741339754978
a1	pepa1b53	DaPR130321_VB123_O868.m	1802	16.010000228881836	KPPLLNNAD		1	a1.a1	0.0038999998942017555	32.20000076293945	2	981.536865234375	981.5368041992188	9.999999747378752E-5	0.10188104719656635
a1	pepa1c101	DaPR130321_VB123_O868.m	1816	16.079999923706055	VGTVIGSNKLEQMPSK	M13:+15.99491	1	a1.a1	2.800000074785203E-4	33.599998474121094	2	1703.8992919921875	1703.900146484375	-6.99999975040555E-4	-0.4108221813847787
a1	pepa1b73	DaPR130321_VB123_O868.m	1845	16.209999084472656	PIDVNYEK		1	a1.a1	2.9000000722589903E-5	35.099998474121094	2	977.4938354492188	977.4943237304688	-3.9999998989515007E-4	-0.409209527037054
a1	pepa1b66	DaPR130321_VB123_O868.m	1864	16.299999237060547	MIFDVESMKK	M1:+15.99491 - M8:+15.99491	1	a1.a1	0.019999999552965164	32.79999923706055	2	1259.600830078125	1259.6014404296875	-6.000000284984708E-4	-0.4763411736761693
a1	pepa1b42	DaPR130321_VB123_O868.m	1887	16.40999984741211	LEQMPSKEDAIEHFMK	M4:+15.99491 - M15:+15.99491	1	a1.a1	1.8000000272877514E-4	45.400001525878906	3	1964.9056396484375	1964.9095458984375	-0.004000000189989805	-2.0357172157565353
a1	pepa1c104	DaPR130321_VB123_O868.m	1943	16.649999618530273	VVDRDSEEAEIIR		1	a1.a1	2.700000004551839E-5	61.20000076293945	2	1530.776611328125	1530.7762451171875	3.9999998989515007E-4	0.2613053286991191
a1	pepa1c104	DaPR130321_VB123_O868.m	1947	16.65999984741211	VVDRDSEEAEIIR		1	a1.a1	7.600000244565308E-4	59.099998474121094	3	1530.77685546875	1530.7762451171875	5.000000237487257E-4	0.3266316846394807
a1	pepa1b78	DaPR130321_VB123_O868.m	1982	16.850000381469727	QLPGVKSEGK	Q1:-17.02655	1	a1.a1	0.009999999776482582	31.0	2	1025.5631103515625	1025.56298828125	9.999999747378752E-5	0.09750741652775359
a1	pepa1b30	DaPR130321_VB123_O868.m	1992	16.899999618530273	GGSDDSSKDPIDVNYEK		1	a1.a1	3.7000000840947678E-9	72.5999984741211	2	1825.8082275390625	1825.80908203125	-7.999999797903001E-4	-0.438161901845884
a1	pepa1b30	DaPR130321_VB123_O868.m	1983	16.850000381469727	GGSDDSSKDPIDVNYEK		1	a1.a1	9.400000067216752E-7	54.0	3	1825.801513671875	1825.80908203125	-0.007499999832361937	-4.1077678417603405
a1	pepa1b24	DaPR130321_VB123_O868.m	1987	16.860000610351562	GDEVDGVDEVAK		1	a1.a1	6.499999982700899E-10	65.0999984741211	2	1232.5634765625	1232.564453125	-0.0010000000474974513	-0.8113166374075504
a1	pepa1b25	DaPR130321_VB123_O868.m	1998	16.90999984741211	GFRPEYSASQLK		1	a1.a1	7.000000186963007E-5	45.400001525878906	2	1382.70703125	1382.7066650390625	3.9999998989515007E-4	0.2892876703417422
a1	pepa1b83	DaPR130321_VB123_O868.m	2047	17.1299991607666	SDDSSKDPIDVNYEK		1	a1.a1	0.007799999788403511	36.599998474121094	3	1711.7615966796875	1711.76611328125	-0.0044999998062849045	-2.6288637047843793
a1	pepa1b28	DaPR130321_VB123_O868.m	2078	17.260000228881836	GGAAVDPDSGLEHSAHVLEKGGK		1	a1.a1	0.0020000000949949026	35.0	3	2231.103515625	2231.10546875	-0.0020000000949949026	-0.8964166521968249
a1	pepa1b69	DaPR130321_VB123_O868.m	2089	17.299999237060547	MVDPEKPQLGMIDR	M1:+15.99491 - M11:+15.99491	1	a1.a1	0.0017000000225380063	28.5	2	1660.801025390625	1660.8037109375	-0.0026000000070780516	-1.5655071035519235
a1	pepa1a2	DaPR130321_VB123_O868.m	2094	17.329999923706055	AEPVEVVAPR		1	a1.a1	0.004600000102072954	36.400001525878906	2	1066.5889892578125	1066.589599609375	-5.000000237487257E-4	-0.4687838920723063
a1	pepa1b75	DaPR130321_VB123_O868.m	2104	17.360000610351562	PVEVVAPR		1	a1.a1	0.002899999963119626	35.70000076293945	2	866.5120849609375	866.5098876953125	0.002199999988079071	2.5389208124681533
a1	pepa1b18	DaPR130321_VB123_O868.m	2123	17.450000762939453	DSEEAEIIR		1	a1.a1	0.002199999988079071	37.29999923706055	2	1061.513427734375	1061.5113525390625	0.002099999925121665	1.9783113200801938
a1	pepa1b76	DaPR130321_VB123_O868.m	2156	17.600000381469727	PVQDLIK		1	a1.a1	0.020999999716877937	32.29999923706055	2	812.48828125	812.4880981445312	1.9999999494757503E-4	0.2461574457574363
a1	pepa1c100	DaPR130321_VB123_O868.m	2160	17.610000610351562	VGTVIGSNKLEQMPSK		1	a1.a1	0.027000000700354576	36.900001525878906	3	1687.905029296875	1687.9051513671875	-1.9999999494757503E-4	-0.11849006727989242
a1	pepa1c100	DaPR130321_VB123_O868.m	2170	17.65999984741211	VGTVIGSNKLEQMPSK		1	a1.a1	4.90000005015645E-8	62.0	2	1687.90380859375	1687.9051513671875	-0.0013000000035390258	-0.7701854588725189
a1	pepa1b27	DaPR130321_VB123_O868.m	2203	17.799999237060547	GGAAVDPDSGLEHSAHVLEK		1	a1.a1	3.099999958067201E-6	54.099998474121094	2	1988.966552734375	1988.9676513671875	-0.0010000000474974513	-0.5027734095172769
a1	pepa1b27	DaPR130321_VB123_O868.m	2186	17.729999542236328	GGAAVDPDSGLEHSAHVLEK		1	a1.a1	0.007400000002235174	30.5	3	1988.968505859375	1988.9676513671875	7.999999797903001E-4	0.4022186983485587
a1	pepa1a4	DaPR130321_VB123_O868.m	2193	17.760000228881836	AESSDKLYRVEYAK	A1:+42.01057	1	a1.a1	1.8000000379103653E-9	60.0	2	1700.846923828125	1700.849365234375	-0.002400000113993883	-1.4110597699303995
a1	pepa1b65	DaPR130321_VB123_O868.m	2222	17.899999618530273	MIFDVESMKK	M8:+15.99491	1	a1.a1	5.400000009103678E-5	49.29999923706055	2	1243.6051025390625	1243.6064453125	-0.00139999995008111	-1.125758036522005
a1	pepa1b17	DaPR130321_VB123_O868.m	2227	17.90999984741211	DPIDVNYEK		1	a1.a1	5.6999999742402E-7	50.20000076293945	2	1092.5213623046875	1092.521240234375	1.9999999494757503E-4	0.18306279784974222
a1	pepa1b72	DaPR130321_VB123_O868.m	2251	18.010000228881836	NREELGFRPEYSASQLK		1	a1.a1	2.800000074785203E-4	49.5	3	2024.0152587890625	2024.02001953125	-0.004800000227987766	-2.3715181577598305
a1	pepa1c102	DaPR130321_VB123_O868.m	2253	18.010000228881836	VGTVIGSNKLEQMPSKEDAIEHFMK	M13:+15.99491 - M24:+15.99491	1	a1.a1	0.01899999938905239	36.20000076293945	3	2820.390625	2820.39111328125	-3.000000142492354E-4	-0.10636823128414082
a1	pepa1b68	DaPR130321_VB123_O868.m	2261	18.049999237060547	MVDPEKPQLGMIDR	M11:+15.99491	1	a1.a1	0.002300000051036477	36.5	2	1644.806884765625	1644.808837890625	-0.0019000000320374966	-1.155149454616343
a1	pepa1b13	DaPR130321_VB123_O868.m	2269	18.100000381469727	CSESIPKDSLR	C1:+57.02146 - C1:-17.02655	1	a1.a1	2.2000000171829015E-4	30.799999237060547	2	1274.6041259765625	1274.6048583984375	-7.999999797903001E-4	-0.6276454812792048
a1	pepa1b20	DaPR130321_VB123_O868.m	2294	18.18000030517578	EECSGQLVFK	C3:+57.02146	1	a1.a1	0.0031999999191612005	30.200000762939453	2	1196.560791015625	1196.56201171875	-0.0012000000569969416	-1.002873269621232
a1	pepa1b89	DaPR130321_VB123_O868.m	2309	18.25	SKLPKPVQDLIK		1	a1.a1	0.009100000374019146	41.0	3	1365.84521484375	1365.8468017578125	-0.0015999999595806003	-1.171434422602475
a1	pepa1b89	DaPR130321_VB123_O868.m	2341	18.399999618530273	SKLPKPVQDLIK		1	a1.a1	3.000000142492354E-4	50.400001525878906	2	1365.8466796875	1365.8468017578125	-9.999999747378752E-5	-0.0732146514126547
a1	pepa1b64	DaPR130321_VB123_O868.m	2344	18.40999984741211	MIFDVESMK	M1:+15.99491 - M8:+15.99491	1	a1.a1	0.009100000374019146	29.299999237060547	2	1131.504638671875	1131.5064697265625	-0.0017999999690800905	-1.590799537818882
a1	pepa1b26	DaPR130321_VB123_O868.m	2350	18.450000762939453	GFSLLATEDKEALKK		1	a1.a1	9.29999988130703E-9	50.20000076293945	2	1649.910400390625	1649.9112548828125	-7.999999797903001E-4	-0.4848745515389077
a1	pepa1b29	DaPR130321_VB123_O868.m	2413	18.700000762939453	GGKVFSATL		1	a1.a1	0.017999999225139618	31.200000762939453	2	879.4967651367188	879.493896484375	0.002899999963119626	3.297350868166198
a1	pepa1b96	DaPR130321_VB123_O868.m	2436	18.809999465942383	VAYSLLR		1	a1.a1	0.003000000026077032	30.299999237060547	2	821.4886474609375	821.4884033203125	1.9999999494757503E-4	0.2434605213405448
a1	pepa1b61	DaPR130321_VB123_O868.m	2446	18.850000381469727	MAIMVQSPMFDGK	M1:+15.99491 - M4:+15.99491 - M9:+15.99491	1	a1.a1	1.1000000021965661E-8	53.400001525878906	2	1502.6688232421875	1502.669189453125	-3.000000142492354E-4	-0.1996447497259301
a1	pepa1b67	DaPR130321_VB123_O868.m	2530	19.25	MVDPEKPQLGMIDR		1	a1.a1	0.0013000000035390258	41.70000076293945	2	1628.811279296875	1628.8138427734375	-0.0026000000070780516	-1.5962536287455305
a1	pepa1b32	DaPR130321_VB123_O868.m	2552	19.350000381469727	GIYFADMVSK	M7:+15.99491	1	a1.a1	3.9999998989515007E-5	34.599998474121094	2	1146.54931640625	1146.5504150390625	-0.0010000000474974513	-0.8721814883852113
a1	pepa1b32	DaPR130321_VB123_O868.m	3069	21.709999084472656	GIYFADMVSK	M7:+15.99491	1	a1.a1	2.2000000171829015E-4	38.400001525878906	2	1146.55029296875	1146.5504150390625	-9.999999747378752E-5	-0.08721814249256589
a1	pepa1b32	DaPR130321_VB123_O868.m	2844	20.68000030517578	GIYFADMVSK	M7:+15.99491	1	a1.a1	1.9999999494757503E-4	42.099998474121094	2	1146.5496826171875	1146.5504150390625	-6.99999975040555E-4	-0.610526991102006
a1	pepa1b21	DaPR130321_VB123_O868.m	2565	19.40999984741211	EELGFRPEYSASQLK		1	a1.a1	0.002400000113993883	40.0	2	1753.86962890625	1753.8759765625	-0.006300000008195639	-3.592044188063566
a1	pepa1b41	DaPR130321_VB123_O868.m	2587	19.5	LEQMPSKEDAIEHFMK		1	a1.a1	0.014999999664723873	44.79999923706055	3	1932.918212890625	1932.9197998046875	-0.0015999999595806003	-0.8277632417766494
a1	pepa1a1	DaPR130321_VB123_O868.m	2590	19.510000228881836	AEKTLGDFAAEYAK		1	a1.a1	7.4000001681895355E-9	69.19999694824219	2	1513.7596435546875	1513.753662109375	0.006000000052154064	3.963656836868177
a1	pepa1a1	DaPR130321_VB123_O868.m	2594	19.530000686645508	AEKTLGDFAAEYAK		1	a1.a1	3.099999958067201E-6	61.599998474121094	3	1513.753173828125	1513.753662109375	-6.000000284984708E-4	-0.3963656990678304
a1	pepa1b35	DaPR130321_VB123_O868.m	2598	19.549999237060547	GSSDSQILDLSNR		1	a1.a1	2.300000051036477E-4	62.29999923706055	2	1391.6751708984375	1391.676513671875	-0.0013000000035390258	-0.9341251294879117
a1	pepa1b60	DaPR130321_VB123_O868.m	2840	20.65999984741211	MAIMVQSPMFDGK	M4:+15.99491 - M9:+15.99491	1	a1.a1	8.10000017281709E-7	49.5	2	1486.6741943359375	1486.67431640625	-0.0	-0.0
a1	pepa1b60	DaPR130321_VB123_O868.m	2619	19.649999618530273	MAIMVQSPMFDGK	M1:+15.99491 - M9:+15.99491	1	a1.a1	5.499999970197678E-4	38.79999923706055	2	1486.67431640625	1486.67431640625	9.999999747378752E-5	0.06726422617935468
a1	pepa1c103	DaPR130321_VB123_O868.m	2620	19.649999618530273	VSQGSSDSQILDLSNR		1	a1.a1	1.5999999902760464E-7	68.0999984741211	2	1705.8385009765625	1705.8355712890625	0.003000000026077032	1.7586689341986212
a1	pepa1b12	DaPR130321_VB123_O868.m	2644	19.760000228881836	AVSQGSSDSQILDLSNR		1	a1.a1	5.099999977886682E-9	67.19999694824219	2	1776.8707275390625	1776.8726806640625	-0.0019000000320374966	-1.0692944141205536
a1	pepa1b77	DaPR130321_VB123_O868.m	2650	19.780000686645508	QAVSQGSSDSQILDLSNR		1	a1.a1	1.2999999687846042E-10	63.20000076293945	2	1904.9307861328125	1904.93115234375	-3.9999998989515007E-4	-0.20998133680737296
a1	pepa1a5	DaPR130321_VB123_O868.m	2655	19.809999465942383	AMVEYEIDLQK	M2:+15.99491	1	a1.a1	4.799999828719592E-7	61.400001525878906	2	1354.657470703125	1354.65625	0.0012000000569969416	0.8858336253178188
a1	pepa1b37	DaPR130321_VB123_O868.m	2659	19.829999923706055	HPDVEVDGFSELR		1	a1.a1	4.8000001697801054E-5	34.79999923706055	2	1499.712890625	1499.712890625	0.0	0.0
a1	pepa1b37	DaPR130321_VB123_O868.m	2658	19.829999923706055	HPDVEVDGFSELR		1	a1.a1	9.200000204145908E-4	57.400001525878906	3	1499.713623046875	1499.712890625	6.99999975040555E-4	0.4667559900407554
a1	pepa1a6	DaPR130321_VB123_O868.m	2669	19.860000610351562	AMVEYEIDLQKMPLGK	M2:+15.99491 - M12:+15.99491	1	a1.a1	0.002899999963119626	31.299999237060547	3	1896.9429931640625	1896.9449462890625	-0.0020000000949949026	-1.054326905431517
a1	pepa1b49	DaPR130321_VB123_O868.m	2718	20.079999923706055	KFYPLEIDYGQDEEAVKK		1	a1.a1	1.6999999630229468E-8	67.0999984741211	3	2172.086181640625	2172.08642578125	-9.999999747378752E-5	-0.046038682571214816
a1	pepa1b90	DaPR130321_VB123_O868.m	2805	20.5	SPWGAEVKAEPVEVVAPR		1	a1.a1	9.400000067216752E-7	70.9000015258789	3	1921.0184326171875	1921.0181884765625	1.9999999494757503E-4	0.10411145305510217
a1	pepa1b98	DaPR130321_VB123_O868.m	2815	20.549999237060547	VEVDGFSELR		1	a1.a1	2.300000005561742E-6	57.5	2	1150.57421875	1150.5743408203125	-0.0	-0.0
a1	pepa1b63	DaPR130321_VB123_O868.m	2820	20.559999465942383	MIFDVESMK	M1:+15.99491	1	a1.a1	0.019999999552965164	42.29999923706055	2	1115.5130615234375	1115.5115966796875	0.001500000013038516	1.3446745130245672
a1	pepa1b43	DaPR130321_VB123_O868.m	2850	20.700000762939453	IFPPETSASVAATPPPSTASAPAAVNSSASADKPLSNMK		1	a1.a1	0.014000000432133675	32.70000076293945	3	3767.890869140625	3767.8798828125	0.010999999940395355	2.9194136444138725
a1	pepa1b40	DaPR130321_VB123_O868.m	2887	20.8799991607666	IAPPEAPVTGYMFGK	M12:+15.99491	1	a1.a1	0.0010000000474974513	53.0	3	1593.799072265625	1593.798583984375	5.000000237487257E-4	0.3137159417589415
a1	pepa1b74	DaPR130321_VB123_O868.m	2901	20.950000762939453	PPEAPVTGYMFGK	M10:+15.99491	1	a1.a1	1.500000071246177E-4	38.79999923706055	2	1409.6697998046875	1409.6773681640625	-0.007499999832361937	-5.320366207006498
a1	pepa1b82	DaPR130321_VB123_O868.m	2935	21.100000381469727	SDAYYCTGDVTAWTK	C6:+57.02146	1	a1.a1	2.899999963119626E-4	47.5	3	1737.7423095703125	1737.742919921875	-6.000000284984708E-4	-0.34527548443439804
a1	pepa1b82	DaPR130321_VB123_O868.m	2917	21.010000228881836	SDAYYCTGDVTAWTK	C6:+57.02146	1	a1.a1	6.19999995896299E-14	91.0	2	1737.740478515625	1737.742919921875	-0.002400000113993883	-1.3811019377375922
a1	pepa1b59	DaPR130321_VB123_O868.m	2921	21.049999237060547	MAIMVQSPMFDGK	M9:+15.99491	1	a1.a1	3.9000000106170774E-4	56.79999923706055	2	1470.6795654296875	1470.679443359375	1.9999999494757503E-4	0.13599156216580305
a1	pepa1b59	DaPR130321_VB123_O868.m	3223	22.459999084472656	MAIMVQSPMFDGK	M4:+15.99491	1	a1.a1	1.1999999696854502E-4	45.099998474121094	2	1470.6754150390625	1470.679443359375	-0.0038999998942017555	-2.6518354572858147
a1	pepa1b79	DaPR130321_VB123_O868.m	2968	21.25	QQVPSGESAILDR	Q1:-17.02655	1	a1.a1	4.4000000087862645E-8	58.79999923706055	2	1382.6912841796875	1382.6915283203125	-9.999999747378752E-5	-0.07232270931410643
a1	pepa1b23	DaPR130321_VB123_O868.m	2997	21.3799991607666	FYTLIPHDFGMK	M11:+15.99491	1	a1.a1	2.699999895412475E-4	50.70000076293945	2	1484.723388671875	1484.7247314453125	-0.0012000000569969416	-0.8082306649723519
a1	pepa1b48	DaPR130321_VB123_O868.m	3012	21.450000762939453	KFYPLEIDYGQDEEAVK		1	a1.a1	4.799999842042268E-10	50.79999923706055	2	2043.9910888671875	2043.991455078125	-3.000000142492354E-4	-0.14677165773071632
a1	pepa1b48	DaPR130321_VB123_O868.m	3005	21.40999984741211	KFYPLEIDYGQDEEAVK		1	a1.a1	7.300000288523734E-4	49.599998474121094	3	2043.9986572265625	2043.991455078125	0.007199999876320362	3.522519557717606
a1	pepa1b31	DaPR130321_VB123_O868.m	3055	21.649999618530273	GIYFADMVSK		1	a1.a1	8.600000001024455E-7	49.20000076293945	2	1130.55615234375	1130.5555419921875	6.99999975040555E-4	0.6191646045156375
a1	pepa1a7	DaPR130321_VB123_O868.m	3067	21.709999084472656	AQNDLIWNIK		1	a1.a1	1.8000000272877514E-4	53.29999923706055	2	1214.6533203125	1214.6531982421875	9.999999747378752E-5	0.08232802384952738
a1	pepa1c106	DaPR130321_VB123_O868.m	3309	22.90999984741211	VVSEDFLQDVSASTK		1	a1.a1	3.3999999260458935E-8	57.70000076293945	2	1624.8023681640625	1624.806884765625	-0.0044999998062849045	-2.769559784905774
a1	pepa1c106	DaPR130321_VB123_O868.m	3126	22.0	VVSEDFLQDVSASTK		1	a1.a1	7.999999797903001E-4	56.70000076293945	3	1624.8062744140625	1624.806884765625	-6.000000284984708E-4	-0.36927467142350245
a1	pepa1c106	DaPR130321_VB123_O868.m	3102	21.8799991607666	VVSEDFLQDVSASTK		1	a1.a1	5.800000124622784E-8	63.29999923706055	2	1624.8065185546875	1624.806884765625	-3.000000142492354E-4	-0.18463733571175123
a1	pepa1b19	DaPR130321_VB123_O868.m	3103	21.8799991607666	DVEVDGFSELR		1	a1.a1	1.0999999631167157E-6	61.70000076293945	2	1265.5999755859375	1265.6011962890625	-0.0012000000569969416	-0.9481660261664784
a1	pepa1b39	DaPR130321_VB123_O868.m	3166	22.200000762939453	IAPPEAPVTGYMFGK		1	a1.a1	9.200000204145908E-5	49.79999923706055	3	1577.802734375	1577.8037109375	-8.999999845400453E-4	-0.5704131498114444
a1	pepa1a8	DaPR130321_VB123_O868.m	3169	22.209999084472656	AQNDLIWNIKDELK		1	a1.a1	0.007300000172108412	30.5	3	1699.902099609375	1699.90185546875	3.000000142492354E-4	0.17648078521951494
a1	pepa1b10	DaPR130321_VB123_O868.m	3170	22.209999084472656	ATLGLVDIVK		1	a1.a1	0.012000000104308128	48.900001525878906	2	1028.6368408203125	1028.6353759765625	0.00139999995008111	1.3610264460834653
a1	pepa1b58	DaPR130321_VB123_O868.m	3201	22.3799991607666	MAIMVQSPMFDGK		1	a1.a1	8.999999749903509E-7	65.80000305175781	2	1454.6820068359375	1454.6844482421875	-0.002400000113993883	-1.6498424224538846
a1	pepa1b38	DaPR130321_VB123_O868.m	3264	22.68000030517578	IAPPEAPVTGYM		1	a1.a1	0.006399999838322401	35.5	2	1245.6173095703125	1245.6187744140625	-0.001500000013038516	-1.2042207807473952
a1	pepa1b95	DaPR130321_VB123_O868.m	3307	22.90999984741211	TTNFAGILSQGLR		1	a1.a1	3.000000142492354E-4	58.29999923706055	3	1377.7486572265625	1377.7489013671875	-1.9999999494757503E-4	-0.1451643291089604
a1	pepa1b85	DaPR130321_VB123_O868.m	3324	23.010000228881836	SLQELFLAH		1	a1.a1	0.0024999999441206455	42.20000076293945	2	1057.5645751953125	1057.568115234375	-0.0035000001080334187	-3.3094796047796495
a1	pepa1b22	DaPR130321_VB123_O868.m	3343	23.1299991607666	FYPLEIDYGQDEEAVK		1	a1.a1	0.007899999618530273	36.29999923706055	3	1915.9017333984375	1915.8963623046875	0.0052999998442828655	2.7663290919908325
a1	pepa1b22	DaPR130321_VB123_O868.m	3329	23.049999237060547	FYPLEIDYGQDEEAVK		1	a1.a1	1.2000000104706032E-8	53.20000076293945	2	1915.8970947265625	1915.8963623046875	6.99999975040555E-4	0.3653642174039647
a1	pepa1b16	DaPR130321_VB123_O868.m	3362	23.229999542236328	DLKELLIFNK		1	a1.a1	9.800000116229057E-4	35.400001525878906	2	1232.7254638671875	1232.725341796875	1.9999999494757503E-4	0.16224213794132455
a1	pepa1b15	DaPR130321_VB123_O868.m	3426	23.6299991607666	DIEVAYSLLR		1	a1.a1	0.00139999995008111	53.79999923706055	2	1178.6407470703125	1178.6419677734375	-0.0012000000569969416	-1.0181209305348693
a1	pepa1b99	DaPR130321_VB123_O868.m	3546	24.450000762939453	VFSATLGLVDIVK		1	a1.a1	0.002899999963119626	44.5	2	1361.812744140625	1361.8043212890625	0.00839999970048666	6.168286859697546
a1	pepa1b99	DaPR130321_VB123_O868.m	3515	24.229999542236328	VFSATLGLVDIVK		1	a1.a1	0.00279999990016222	48.20000076293945	2	1361.8043212890625	1361.8043212890625	9.999999747378752E-5	0.07343198718823943
a1	pepa1b97	DaPR130321_VB123_O868.m	3701	25.709999084472656	VEMLDNLLDIE	M3:+15.99491	1	a1.a1	0.0015999999595806003	41.79999923706055	2	1319.645263671875	1319.6402587890625	0.004999999888241291	3.7889112998336576
a2	pepa2b55	DaPR130321_VB123_O868.m	838	10.829999923706055	SKVDEEQMK		1	a2.a1	0.0017999999690800905	34.79999923706055	2	1093.5201416015625	1093.519775390625	3.9999998989515007E-4	0.3657912722723856
a2	pepa2b22	DaPR130321_VB123_O868.m	968	11.649999618530273	EEASGSSVTAEEAKK		1	a2.a1	0.027000000700354576	26.0	3	1522.7213134765625	1522.7235107421875	-0.002199999988079071	-1.4447796809854032
a2	pepa2b22	DaPR130321_VB123_O868.m	971	11.65999984741211	EEASGSSVTAEEAKK		1	a2.a1	8.499999815114734E-9	57.099998474121094	2	1522.72119140625	1522.7235107421875	-0.002300000051036477	-1.5104515263676719
a2	pepa2b21	DaPR130321_VB123_O868.m	1175	12.779999732971191	EEASGSSVTAEEAK		1	a2.a1	7.599999776175537E-7	54.599998474121094	2	1394.6248779296875	1394.6285400390625	-0.003700000001117587	-2.6530361991688145
a2	pepa2b60	DaPR130321_VB123_O868.m	1231	13.079999923706055	VDEEQMKYK		1	a2.a1	8.10000017281709E-7	46.0	2	1169.5467529296875	1169.5511474609375	-0.00430000014603138	-3.676624280491331
a2	pepa2b18	DaPR130321_VB123_O868.m	1303	13.449999809265137	EDGSGDRGDGPFR		1	a2.a1	1.500000071246177E-4	40.0	3	1364.5830078125	1364.5830078125	9.999999747378752E-5	0.07328245837832387
a2	pepa2b18	DaPR130321_VB123_O868.m	1312	13.5	EDGSGDRGDGPFR		1	a2.a1	0.006500000134110451	29.799999237060547	2	1364.58154296875	1364.5830078125	-0.00139999995008111	-1.0259544066325326
a2	pepa2b33	DaPR130321_VB123_O868.m	1400	13.960000038146973	HSIHWPCR	C7:+57.02146	1	a2.a1	0.007300000172108412	32.099998474121094	2	1092.5128173828125	1092.5159912109375	-0.003100000089034438	-2.8374871525664522
a2	pepa2a4	DaPR130321_VB123_O868.m	1524	14.600000381469727	ALQEKVEIK		1	a2.a1	0.00839999970048666	42.099998474121094	2	1057.625244140625	1057.6256103515625	-3.000000142492354E-4	-0.28365426414883543
a2	pepa2b17	DaPR130321_VB123_O868.m	1592	14.949999809265137	DVIQHETIGK		1	a2.a1	1.700000029813964E-5	45.099998474121094	2	1139.607421875	1139.60595703125	0.001500000013038516	1.3162444472878299
a2	pepa2b53	DaPR130321_VB123_O868.m	1653	15.260000228881836	SGGDQYQNITVHR		1	a2.a1	0.004000000189989805	36.0	3	1474.701171875	1474.703857421875	-0.0024999999441206455	-1.6952555806636502
a2	pepa2b26	DaPR130321_VB123_O868.m	1699	15.510000228881836	EQQKEGLEIVK		1	a2.a1	0.004100000020116568	30.5	3	1300.712158203125	1300.7110595703125	0.0010000000474974513	0.7688102904482103
a2	pepa2b43	DaPR130321_VB123_O868.m	1729	15.649999618530273	KYAPTEAQLN		1	a2.a1	0.009999999776482582	35.5	2	1134.5775146484375	1134.579345703125	-0.0017999999690800905	-1.5864910426027445
a2	pepa2b20	DaPR130321_VB123_O868.m	1783	15.930000305175781	EEAIKFSEEQR		1	a2.a1	0.012000000104308128	30.899999618530273	3	1365.663330078125	1365.6649169921875	-0.0015999999595806003	-1.1715904389669207
a2	pepa2b20	DaPR130321_VB123_O868.m	1790	15.949999809265137	EEAIKFSEEQR		1	a2.a1	5.6999999742402E-7	48.0	2	1365.662109375	1365.6649169921875	-0.00279999990016222	-2.0502832468810044
a2	pepa2b42	DaPR130321_VB123_O868.m	1795	15.979999542236328	KVITMFVQR	M5:+15.99491	1	a2.a1	7.699999841861427E-4	37.29999923706055	2	1137.642822265625	1137.645263671875	-0.002400000113993883	-2.109620802399879
a2	pepa2b40	DaPR130321_VB123_O868.m	1922	16.559999465942383	KKDQVTAQEIFQDNHEDGPTAK		1	a2.a1	5.199999875138417E-10	79.69999694824219	3	2499.209228515625	2499.21142578125	-0.002199999988079071	-0.8802776609391317
a2	pepa2b39	DaPR130321_VB123_O868.m	2000	16.93000030517578	KKDQVTAQEIFQDNH		1	a2.a1	5.000000237487257E-4	42.5	3	1800.88525390625	1800.887939453125	-0.0026000000070780516	-1.4437322556935954
a2	pepa2b34	DaPR130321_VB123_O868.m	2103	17.360000610351562	LGGHGPSFPLK		1	a2.a1	8.299999753944576E-4	41.79999923706055	2	1109.6099853515625	1109.610595703125	-6.000000284984708E-4	-0.5407302623297948
a2	pepa2b52	DaPR130321_VB123_O868.m	2111	17.399999618530273	RFFMGNQVLK	M4:+15.99491	1	a2.a1	0.004800000227987766	42.400001525878906	3	1255.6656494140625	1255.6619873046875	0.003700000001117587	2.9466528719721277
a2	pepa2a1	DaPR130321_VB123_O868.m	2112	17.399999618530273	AFREEAIKFSEEQR		1	a2.a1	0.023000000044703484	45.70000076293945	3	1739.870849609375	1739.8714599609375	-6.99999975040555E-4	-0.4023285576833768
a2	pepa2b29	DaPR130321_VB123_O868.m	2140	17.530000686645508	GITEQQKEGLEIVK		1	a2.a1	6.399999983841553E-5	49.79999923706055	2	1571.8641357421875	1571.8642578125	-1.9999999494757503E-4	-0.12723744684283803
a2	pepa2b46	DaPR130321_VB123_O868.m	2167	17.649999618530273	MLNPPAEVTTK		1	a2.a1	0.002099999925121665	37.29999923706055	2	1200.6351318359375	1200.6297607421875	0.005499999970197678	4.580929234002803
a2	pepa2b16	DaPR130321_VB123_O868.m	2181	17.700000762939453	DTNETPYFMK	M9:+15.99491	1	a2.a1	1.3999999737279722E-6	37.5	2	1261.5391845703125	1261.541015625	-0.0017000000225380063	-1.347558265234668
a2	pepa2b62	DaPR130321_VB123_O868.m	2190	17.75	VITMFVQR	M4:+15.99491	1	a2.a1	7.900000200606883E-4	41.29999923706055	2	1009.5497436523438	1009.55029296875	-6.000000284984708E-4	-0.5943240596108107
a2	pepa2b50	DaPR130321_VB123_O868.m	2199	17.780000686645508	RANPQVGVAFPHIK		1	a2.a1	1.2000000424450263E-5	64.0	3	1533.8648681640625	1533.8653564453125	-3.9999998989515007E-4	-0.26077907569549535
a2	pepa2b41	DaPR130321_VB123_O868.m	2214	17.860000610351562	KVITMFVQR		1	a2.a1	1.4000000373926014E-4	49.5	2	1121.6502685546875	1121.650390625	-9.999999747378752E-5	-0.0891543374919756
a2	pepa2b44	DaPR130321_VB123_O868.m	2233	17.950000762939453	KYAPTEAQLNAVD		1	a2.a1	4.999999873689376E-6	50.900001525878906	2	1419.7105712890625	1419.7119140625	-0.0012000000569969416	-0.8452419431792653
a2	pepa2a3	DaPR130321_VB123_O868.m	2307	18.25	ALIDSMSLAK	M6:+15.99491	1	a2.a1	3.199999991920777E-5	46.20000076293945	2	1064.5653076171875	1064.5660400390625	-6.99999975040555E-4	-0.657544904414638
a2	pepa2b51	DaPR130321_VB123_O868.m	2454	18.8799991607666	RFFMGNQVLK		1	a2.a1	0.012000000104308128	37.400001525878906	3	1239.66845703125	1239.6671142578125	0.0013000000035390258	1.0486686212671976
a2	pepa2b51	DaPR130321_VB123_O868.m	2453	18.8799991607666	RFFMGNQVLK		1	a2.a1	0.006399999838322401	41.20000076293945	2	1239.6668701171875	1239.6671142578125	-1.9999999494757503E-4	-0.16133362952627395
a2	pepa2b63	DaPR130321_VB123_O868.m	2477	19.010000228881836	VTSVGSVNPAENFR		1	a2.a1	2.300000051036477E-4	38.20000076293945	2	1476.737548828125	1476.74462890625	-0.007000000216066837	-4.740156205105945
a2	pepa2b30	DaPR130321_VB123_O868.m	2522	19.209999084472656	GTDGTDNPLSGGDQYQNITVHR		1	a2.a1	8.099999831756577E-6	55.099998474121094	3	2345.0751953125	2345.07568359375	-6.000000284984708E-4	-0.25585529400867385
a2	pepa2b14	DaPR130321_VB123_O868.m	2566	19.40999984741211	DQVTAQEIFQDNHEDGPTAK		1	a2.a1	0.005400000140070915	43.099998474121094	3	2243.0263671875	2243.021484375	0.004900000058114529	2.1845533323011725
a2	pepa2a5	DaPR130321_VB123_O868.m	2567	19.40999984741211	ANPQVGVAFPH		1	a2.a1	7.699999696342275E-5	39.29999923706055	2	1136.584228515625	1136.5850830078125	-8.999999845400453E-4	-0.791845677015505
a2	pepa2b68	DaPR130321_VB123_O868.m	2605	19.579999923706055	YGSDIVPFSKVDEEQMK	M16:+15.99491	1	a2.a1	2.700000004551839E-5	48.400001525878906	3	1987.9373779296875	1987.9322509765625	0.0052999998442828655	2.666086755058813
a2	pepa2b68	DaPR130321_VB123_O868.m	2613	19.610000610351562	YGSDIVPFSKVDEEQMK	M16:+15.99491	1	a2.a1	5.799999926239252E-4	32.400001525878906	2	1987.934326171875	1987.9322509765625	0.002199999988079071	1.1066775474860027
a2	pepa2b23	DaPR130321_VB123_O868.m	2671	19.8799991607666	EGSVTSVGSVNPAENFR		1	a2.a1	2.2000000171829015E-4	51.70000076293945	2	1749.841796875	1749.840576171875	0.0012000000569969416	0.6857767920905006
a2	pepa2b61	DaPR130321_VB123_O868.m	2690	19.959999084472656	VITMFVQR		1	a2.a1	0.04600000008940697	41.400001525878906	2	993.5565795898438	993.555419921875	0.0010999999940395355	1.1071350142964653
a2	pepa2b15	DaPR130321_VB123_O868.m	2693	19.959999084472656	DTNETPYFMK		1	a2.a1	2.699999895412475E-4	40.29999923706055	2	1245.5479736328125	1245.5460205078125	0.0020000000949949026	1.6057215567028966
a2	pepa2b64	DaPR130321_VB123_O868.m	2701	20.0	YAPTEAQLNAVD		1	a2.a1	4.299999854993075E-4	32.5	2	1291.6151123046875	1291.616943359375	-0.0017000000225380063	-1.3161797166553615
a2	pepa2b66	DaPR130321_VB123_O868.m	2722	20.100000381469727	YGSDIVPFSK		1	a2.a1	1.1000000085914508E-5	35.70000076293945	2	1112.5635986328125	1112.562744140625	0.0010000000474974513	0.898825754110506
a2	pepa2b19	DaPR130321_VB123_O868.m	2730	20.1299991607666	EDIIQGFR		1	a2.a1	9.699999645818025E-5	42.400001525878906	2	977.5056762695312	977.5054931640625	1.9999999494757503E-4	0.20460242560908806
a2	pepa2b31	DaPR130321_VB123_O868.m	2766	20.309999465942383	HIEIFTDLSSR		1	a2.a1	0.006200000178068876	35.400001525878906	3	1317.6771240234375	1317.68017578125	-0.003100000089034438	-2.352619509659432
a2	pepa2b31	DaPR130321_VB123_O868.m	2765	20.309999465942383	HIEIFTDLSSR		1	a2.a1	4.199999966658652E-5	46.5	2	1317.6766357421875	1317.68017578125	-0.0035000001080334187	-2.6561833230573386
a2	pepa2a8	DaPR130321_VB123_O868.m	2777	20.360000610351562	AVDALIDSMSLAK	M9:+15.99491	1	a2.a1	2.3000000515249752E-10	73.5	2	1349.699462890625	1349.698486328125	0.0010000000474974513	0.7409062524904851
a2	pepa2b67	DaPR130321_VB123_O868.m	2794	20.450000762939453	YGSDIVPFSKVDEEQMK		1	a2.a1	7.699999696342275E-5	56.20000076293945	3	1971.9378662109375	1971.937255859375	6.000000284984708E-4	0.30426933043414167
a2	pepa2b67	DaPR130321_VB123_O868.m	2804	20.5	YGSDIVPFSKVDEEQMK		1	a2.a1	5.400000009103678E-5	54.79999923706055	2	1971.9381103515625	1971.937255859375	8.999999845400453E-4	0.4564039661332039
a2	pepa2b38	DaPR130321_VB123_O868.m	2818	20.549999237060547	KDEKTDTLEDLFPTTK		1	a2.a1	7.5999997406484E-9	70.9000015258789	2	1880.952880859375	1880.94921875	0.003700000001117587	1.967091915206755
a2	pepa2b38	DaPR130321_VB123_O868.m	2800	20.479999542236328	KDEKTDTLEDLFPTTK		1	a2.a1	3.1999999191612005E-4	43.5	3	1880.94921875	1880.94921875	9.999999747378752E-5	0.053164644997828976
a2	pepa2b28	DaPR130321_VB123_O868.m	2863	20.760000228881836	FFMGNQVLK		1	a2.a1	7.099999947968172E-6	40.599998474121094	2	1083.5660400390625	1083.5660400390625	9.999999747378752E-5	0.09228786597094028
a2	pepa2a2	DaPR130321_VB123_O868.m	2868	20.799999237060547	ALIDSMSLAK		1	a2.a1	2.1999999262334313E-6	53.29999923706055	2	1048.5712890625	1048.571044921875	1.9999999494757503E-4	0.19073575979057886
a2	pepa2b58	DaPR130321_VB123_O868.m	2883	20.860000610351562	SQLDIIIHSLKK		1	a2.a1	1.1000000085914508E-5	45.79999923706055	2	1394.8238525390625	1394.8370361328125	-0.013000000268220901	-9.320085380198549
a2	pepa2b24	DaPR130321_VB123_O868.m	2895	20.93000030517578	EIYSFSESLR		1	a2.a1	0.017999999225139618	30.200000762939453	2	1230.595703125	1230.6004638671875	-0.004800000227987766	-3.9005350387270825
a2	pepa2b27	DaPR130321_VB123_O868.m	2933	21.100000381469727	ETVYCLNDDDETEVLK	C5:+57.02146	1	a2.a1	1.1999999882661427E-9	66.19999694824219	2	1942.8516845703125	1942.859130859375	-0.007300000172108412	-3.7573491851050673
a2	pepa2b54	DaPR130321_VB123_O868.m	2954	21.18000030517578	SLAEGSVTSVGSVNPAENFR		1	a2.a1	1.4000000192027073E-5	44.400001525878906	2	2021.00341796875	2020.9937744140625	0.009600000455975533	4.750138559312889
a2	pepa2a6	DaPR130321_VB123_O868.m	3001	21.399999618530273	ASFEEASNQLIN		1	a2.a1	0.007899999618530273	32.5	2	1322.6207275390625	1322.6226806640625	-0.0019000000320374966	-1.4365397326193925
a2	pepa2b56	DaPR130321_VB123_O868.m	3031	21.530000686645508	SNSIPGIESPFEQAK		1	a2.a1	6.699999794363976E-4	35.400001525878906	2	1603.8046875	1603.7967529296875	0.008100000210106373	5.050515406836896
a2	pepa2b35	DaPR130321_VB123_O868.m	3076	21.75	IKTLFPLIEAK		1	a2.a1	5.39999979082495E-4	33.5	2	1272.79296875	1272.79296875	0.0	0.0
a2	pepa2b35	DaPR130321_VB123_O868.m	3085	21.799999237060547	IKTLFPLIEAK		1	a2.a1	0.005400000140070915	39.900001525878906	3	1272.794189453125	1272.79296875	0.0012000000569969416	0.9428085214639834
a2	pepa2b36	DaPR130321_VB123_O868.m	3087	21.799999237060547	IQPGSQQADFL		1	a2.a1	2.100000074278796E-6	44.79999923706055	2	1203.601318359375	1203.6009521484375	5.000000237487257E-4	0.415420096549626
a2	pepa2a9	DaPR130321_VB123_O868.m	3129	22.0	CFSVLGFCK	C1:+57.02146 - C8:+57.02146	1	a2.a1	0.024000000208616257	34.0	2	1117.5166015625	1117.517333984375	-6.99999975040555E-4	-0.6263884717964852
a2	pepa2b57	DaPR130321_VB123_O868.m	3165	22.200000762939453	SQLDIIIHSLK		1	a2.a1	1.2000000424450263E-5	58.0	2	1266.7430419921875	1266.741943359375	0.0010999999940395355	0.8683694416262533
a2	pepa2a7	DaPR130321_VB123_O868.m	3230	22.5	ASFEEASNQLINHIE		1	a2.a1	1.1000000085914508E-5	49.79999923706055	2	1701.8033447265625	1701.808349609375	-0.004900000058114529	-2.879290173443591
a2	pepa2b11	DaPR130321_VB123_O868.m	3231	22.510000228881836	DEKTDTLEDLFPTTK		1	a2.a1	2.699999895412475E-4	52.599998474121094	3	1752.8519287109375	1752.854248046875	-0.002300000051036477	-1.3121456353825547
a2	pepa2b59	DaPR130321_VB123_O868.m	3257	22.649999618530273	TDTLEDLFPTTKIPNPR		1	a2.a1	9.999999747378752E-5	51.099998474121094	3	1958.02197265625	1958.0234375	-0.00139999995008111	-0.7150067375437686
a2	pepa2b12	DaPR130321_VB123_O868.m	3258	22.649999618530273	DLDMVAIVR		1	a2.a1	0.001500000013038516	54.900001525878906	2	1031.5546875	1031.5557861328125	-0.0010999999940395355	-1.0663504667675927
a2	pepa2b48	DaPR130321_VB123_O868.m	3275	22.75	QFLDTNETPYFMK		1	a2.a1	1.4000000192027073E-5	36.70000076293945	2	1633.75634765625	1633.757080078125	-6.99999975040555E-4	-0.428460254940154
a2	pepa2b45	DaPR130321_VB123_O868.m	3346	23.149999618530273	KYAPTEAQLNAVDALIDSMSLAK	M19:+15.99491	1	a2.a1	0.0013000000035390258	43.0	3	2465.25244140625	2465.259521484375	-0.0071000000461936	-2.880021346360552
a2	pepa2b49	DaPR130321_VB123_O868.m	3418	23.579999923706055	QYMFSSLK	Q1:-17.02655	1	a2.a1	0.008999999612569809	26.899999618530273	2	986.464111328125	986.465576171875	-0.001500000013038516	-1.520580189791809
a2	pepa2b25	DaPR130321_VB123_O868.m	3530	24.329999923706055	EPLPPIQQHIWNMLNPPAEVTTK		1	a2.a1	0.0044999998062849045	35.5	3	2653.3857421875	2653.381103515625	0.004600000102072954	1.7336371680563096
a2	pepa2b65	DaPR130321_VB123_O868.m	3588	24.780000686645508	YAPTEAQLNAVDALIDSMSLAK	M18:+15.99491	1	a2.a1	4.600000025334339E-8	64.80000305175781	3	2337.163818359375	2337.164794921875	-7.999999797903001E-4	-0.342295066881256
a2	pepa2b65	DaPR130321_VB123_O868.m	3590	24.799999237060547	YAPTEAQLNAVDALIDSMSLAK	M18:+15.99491	1	a2.a1	1.700000029813964E-5	35.79999923706055	2	2337.170654296875	2337.164794921875	0.006000000052154064	2.567213088777776
a2	pepa2b10	DaPR130321_VB123_O868.m	3642	25.18000030517578	DDEAAAVALSSLIH		1	a2.a1	3.400000059627928E-5	34.099998474121094	2	1411.71533203125	1411.706787109375	0.00860000029206276	6.091916799289608
a2	pepa2b37	DaPR130321_VB123_O868.m	3651	25.25	IQPGSQQADFLDAL		1	a2.a1	0.02199999988079071	32.599998474121094	2	1502.7476806640625	1502.7490234375	-0.0012000000569969416	-0.7985365741592513
a2	pepa2b32	DaPR130321_VB123_O868.m	3670	25.450000762939453	HLMLPDFDLLEDIESK	M3:+15.99491	1	a2.a1	0.012000000104308128	44.0	3	1930.9456787109375	1930.9471435546875	-0.00139999995008111	-0.7250327668233554
a2	pepa2b47	DaPR130321_VB123_O868.m	3752	26.079999923706055	QFLDTNETPYFMK	Q1:-17.02655	1	a2.a1	1.900000061141327E-4	45.099998474121094	2	1616.72900390625	1616.73046875	-0.001500000013038516	-0.9277984438545679
a2	pepa2b13	DaPR130321_VB123_O868.m	3857	26.90999984741211	DKPSGDTAAVFEEGGDVDDLLDMI	M23:+15.99491	1	a2.a1	0.0031999999191612005	45.79999923706055	3	2525.125	2525.1240234375	0.0010999999940395355	0.4356221650222488
a3	pepa3b47	DaPR130321_VB123_O868.m	858	10.949999809265137	RSQIYGSR		1	a3.a1	0.005900000222027302	24.200000762939453	2	966.51220703125	966.5120239257812	1.9999999494757503E-4	0.2069296501198345
a3	pepa3b59	DaPR130321_VB123_O868.m	934	11.449999809265137	VHFEESSK		1	a3.a1	0.003800000064074993	31.0	2	962.4579467773438	962.4581909179688	-3.000000142492354E-4	-0.31170186620065315
a3	pepa3b28	DaPR130321_VB123_O868.m	1155	12.680000305175781	LYRETNEPVK		1	a3.a1	0.014000000432133675	37.5	3	1248.6590576171875	1248.65869140625	3.9999998989515007E-4	0.3203437357607039
a3	pepa3b60	DaPR130321_VB123_O868.m	1156	12.699999809265137	YGTEKDKNSVNFK		1	a3.a1	0.004399999976158142	32.400001525878906	3	1529.7572021484375	1529.7598876953125	-0.0027000000700354576	-1.7649829177461254
a3	pepa3b24	DaPR130321_VB123_O868.m	1479	14.359999656677246	IMATPEQVGKMK	M11:+15.99491	1	a3.a1	6.399999983841553E-5	39.0	2	1348.6983642578125	1348.6966552734375	0.0017000000225380063	1.260476190766073
a3	pepa3b23	DaPR130321_VB123_O868.m	1700	15.510000228881836	IMATPEQVGK	M2:+15.99491	1	a3.a1	7.600000244565308E-4	45.5	2	1089.559814453125	1089.561279296875	-0.00139999995008111	-1.2849207994841463
a3	pepa3b23	DaPR130321_VB123_O868.m	1494	14.449999809265137	IMATPEQVGK	M2:+15.99491	1	a3.a1	1.6999999843392288E-6	49.5	2	1089.5614013671875	1089.561279296875	1.9999999494757503E-4	0.18356011611998616
a3	pepa3a3	DaPR130321_VB123_O868.m	1773	15.880000114440918	AVVFYGTEKDK		1	a3.a1	3.600000127335079E-5	41.0	2	1256.6490478515625	1256.652587890625	-0.0035000001080334187	-2.785177177654487
a3	pepa3b45	DaPR130321_VB123_O868.m	1894	16.450000762939453	RIMLFTNEDNPHGNDSAK	M3:+15.99491	1	a3.a1	3.899999865097925E-5	49.5	3	2074.957275390625	2074.96142578125	-0.00430000014603138	-2.072327751544766
a3	pepa3b57	DaPR130321_VB123_O868.m	1900	16.459999084472656	VEYSEEELK		1	a3.a1	0.012000000104308128	42.099998474121094	2	1125.5311279296875	1125.5313720703125	-3.000000142492354E-4	-0.26654078392982744
a3	pepa3b58	DaPR130321_VB123_O868.m	1908	16.5	VEYSEEELKTHISK		1	a3.a1	5.999999848427251E-5	53.599998474121094	2	1691.8521728515625	1691.84912109375	0.003100000089034438	1.8323147439000613
a3	pepa3b42	DaPR130321_VB123_O868.m	2649	19.780000686645508	QIILEKEETEELKR	Q1:-17.02655	1	a3.a1	4.19999999223819E-8	59.599998474121094	2	1740.9378662109375	1740.938232421875	-3.000000142492354E-4	-0.17232088345368565
a3	pepa3b42	DaPR130321_VB123_O868.m	2647	19.780000686645508	QIILEKEETEELKR	Q1:-17.02655	1	a3.a1	4.70000013592653E-5	50.599998474121094	3	1740.939453125	1740.938232421875	0.0013000000035390258	0.7467237948646542
a3	pepa3b42	DaPR130321_VB123_O868.m	2029	17.049999237060547	QIILEKEETEELKR	Q1:-17.02655	1	a3.a1	4.799999878741801E-4	55.599998474121094	3	1740.9378662109375	1740.938232421875	-3.9999998989515007E-4	-0.22976116122092238
a3	pepa3b43	DaPR130321_VB123_O868.m	2031	17.049999237060547	QIILEKEETEELKR		1	a3.a1	0.0013000000035390258	37.79999923706055	2	1757.96435546875	1757.96484375	-3.9999998989515007E-4	-0.22753583003508232
a3	pepa3b20	DaPR130321_VB123_O868.m	2135	17.510000228881836	ILELDQFKGQQGQKR		1	a3.a1	5.39999979082495E-4	44.599998474121094	2	1787.9827880859375	1787.9766845703125	0.006200000178068876	3.4676068382619114
a3	pepa3b26	DaPR130321_VB123_O868.m	2174	17.68000030517578	IMLFTNEDNPHGNDSAK	M2:+15.99491	1	a3.a1	3.100000034450545E-9	62.599998474121094	2	1918.8604736328125	1918.8603515625	9.999999747378752E-5	0.05211426532022456
a3	pepa3b26	DaPR130321_VB123_O868.m	2164	17.6299991607666	IMLFTNEDNPHGNDSAK	M2:+15.99491	1	a3.a1	0.002899999963119626	46.0	3	1918.8582763671875	1918.8603515625	-0.002099999925121665	-1.0943995603492802
a3	pepa3a2	DaPR130321_VB123_O868.m	2224	17.899999618530273	ALKPPPIKLYR		1	a3.a1	0.001500000013038516	38.0	3	1295.82177734375	1295.8201904296875	0.001500000013038516	1.1575680207152226
a3	pepa3a5	DaPR130321_VB123_O868.m	2237	17.950000762939453	CLEKEVAALCR	C1:+57.02146 - C10:+57.02146	1	a3.a1	2.2999999682582484E-9	53.20000076293945	2	1348.6728515625	1348.671630859375	0.0013000000035390258	0.9639114324000903
a3	pepa3a5	DaPR130321_VB123_O868.m	2229	17.93000030517578	CLEKEVAALCR	C1:+57.02146 - C10:+57.02146	1	a3.a1	1.8000000272877514E-4	43.79999923706055	3	1348.67138671875	1348.671630859375	-1.9999999494757503E-4	-0.14829406237316256
a3	pepa3b41	DaPR130321_VB123_O868.m	2262	18.059999465942383	QIILEKEETEELK		1	a3.a1	0.004600000102072954	31.299999237060547	2	1601.8656005859375	1601.8636474609375	0.0020000000949949026	1.248545778640422
a3	pepa3b53	DaPR130321_VB123_O868.m	2340	18.399999618530273	TEGDEEAEEEQEENLEASGDYKYSGR		1	a3.a1	2.099999983329326E-4	45.900001525878906	3	2964.212646484375	2964.214111328125	-0.0015999999595806003	-0.5397720608190869
a3	pepa3b25	DaPR130321_VB123_O868.m	2363	18.5	IMLFTNEDNPHGNDSAK		1	a3.a1	9.099999920270108E-11	68.80000305175781	2	1902.865234375	1902.865478515625	-1.9999999494757503E-4	-0.10510464202839484
a3	pepa3b52	DaPR130321_VB123_O868.m	2373	18.530000686645508	TEGDEEAEEEQEENLEASGDYK		1	a3.a1	3.3000000598804036E-7	46.400001525878906	2	2500.984375	2500.99609375	-0.012000000104308128	-4.798088303414859
a3	pepa3b52	DaPR130321_VB123_O868.m	2379	18.559999465942383	TEGDEEAEEEQEENLEASGDYK		1	a3.a1	2.9000000722589903E-5	51.599998474121094	3	2500.9931640625	2500.99609375	-0.003000000026077032	-1.1995220758537148
a3	pepa3b50	DaPR130321_VB123_O868.m	2383	18.559999465942383	SGLKKQELLEALTK		1	a3.a1	2.900000017902471E-9	61.29999923706055	2	1557.918212890625	1557.9215087890625	-0.0031999999191612005	-2.0540187044779223
a3	pepa3b13	DaPR130321_VB123_O868.m	2387	18.579999923706055	FTYRSDSF		1	a3.a1	0.006399999838322401	29.399999618530273	2	1022.458984375	1022.4581909179688	7.999999797903001E-4	0.7824280610164174
a3	pepa3b30	DaPR130321_VB123_O868.m	2407	18.68000030517578	KQELLEALTK		1	a3.a1	0.0031999999191612005	40.900001525878906	2	1172.693359375	1172.6888427734375	0.0044999998062849045	3.837334885562905
a3	pepa3b19	DaPR130321_VB123_O868.m	2427	18.760000228881836	ILELDQFKGQQGQK		1	a3.a1	1.1000000085914508E-5	74.0999984741211	2	1631.8739013671875	1631.8756103515625	-0.0015999999595806003	-0.9804668624441939
a3	pepa3b21	DaPR130321_VB123_O868.m	2583	19.5	IISSDRDLL		1	a3.a1	0.007199999876320362	26.100000381469727	2	1031.5775146484375	1031.5736083984375	0.004000000189989805	3.8775712730766525
a3	pepa3b38	DaPR130321_VB123_O868.m	2596	19.549999237060547	QAVDLTLPK		1	a3.a1	0.017000000923871994	23.100000381469727	2	984.5730590820312	984.5728149414062	1.9999999494757503E-4	0.20313377732197227
a3	pepa3b44	DaPR130321_VB123_O868.m	2624	19.65999984741211	RILELDQFK		1	a3.a1	9.699999936856329E-4	34.79999923706055	2	1161.66162109375	1161.6630859375	-0.00139999995008111	-1.2051686646746327
a3	pepa3b56	DaPR130321_VB123_O868.m	2626	19.68000030517578	TRTFNTSTGGLLLPSDTK		1	a3.a1	0.003599999938160181	40.79999923706055	3	1909.0050048828125	1909.0030517578125	0.002099999925121665	1.1000505856645868
a3	pepa3b48	DaPR130321_VB123_O868.m	2641	19.75	SDSFENPVLQQH		1	a3.a1	1.199999957179898E-7	44.0	2	1400.645263671875	1400.64453125	7.999999797903001E-4	0.5711656040782476
a3	pepa3b55	DaPR130321_VB123_O868.m	2656	19.809999465942383	TFNTSTGGLLLPSDTKR		1	a3.a1	7.200000040619159E-10	65.19999694824219	2	1807.957763671875	1807.955322265625	0.0024999999441206455	1.3827775019284163
a3	pepa3b49	DaPR130321_VB123_O868.m	2662	19.829999923706055	SDSFENPVLQQHFR		1	a3.a1	0.01600000075995922	31.600000381469727	3	1703.81689453125	1703.81396484375	0.00279999990016222	1.6433718457161473
a3	pepa3b49	DaPR130321_VB123_O868.m	2667	19.850000381469727	SDSFENPVLQQHFR		1	a3.a1	2.900000062311392E-8	70.30000305175781	2	1703.8148193359375	1703.81396484375	7.999999797903001E-4	0.46953481794220703
a3	pepa3b12	DaPR130321_VB123_O868.m	2679	19.90999984741211	ELVYPPDYNPEGK		1	a3.a1	4.999999873689376E-6	49.79999923706055	2	1520.726806640625	1520.7271728515625	-3.000000142492354E-4	-0.1972740538900848
a3	pepa3b36	DaPR130321_VB123_O868.m	2688	19.950000762939453	PVLQQHFR		1	a3.a1	9.500000160187483E-4	46.79999923706055	2	1024.5714111328125	1024.569091796875	0.002400000113993883	2.34244828700112
a3	pepa3b15	DaPR130321_VB123_O868.m	2724	20.110000610351562	GTLGKFTVPMLK	M10:+15.99491	1	a3.a1	0.01899999938905239	29.5	3	1307.7386474609375	1307.7396240234375	-0.0010000000474974513	-0.7646782502627061
a3	pepa3b15	DaPR130321_VB123_O868.m	2716	20.059999465942383	GTLGKFTVPMLK	M10:+15.99491	1	a3.a1	0.02500000037252903	38.099998474121094	2	1307.7362060546875	1307.7396240234375	-0.0032999999821186066	-2.52343809233654
a3	pepa3b35	DaPR130321_VB123_O868.m	2886	20.8799991607666	NIYVLQELDNPGAKR		1	a3.a1	4.199999903420348E-9	66.9000015258789	2	1729.9248046875	1729.923583984375	0.0013000000035390258	0.7514782823787247
a3	pepa3b16	DaPR130321_VB123_O868.m	2931	21.079999923706055	LGSLVDEFK		1	a3.a1	9.10000002477318E-4	35.70000076293945	2	1007.54150390625	1007.5411987304688	3.000000142492354E-4	0.29775458773025276
a3	pepa3b14	DaPR130321_VB123_O868.m	2942	21.1299991607666	GTLGKFTVPMLK		1	a3.a1	9.999999747378752E-6	49.20000076293945	2	1291.7452392578125	1291.7447509765625	6.000000284984708E-4	0.4644880716913068
a3	pepa3b40	DaPR130321_VB123_O868.m	2977	21.280000686645508	QIILEKEETEELK	Q1:-17.02655	1	a3.a1	3.299999889350147E-6	61.400001525878906	2	1584.837890625	1584.837158203125	7.999999797903001E-4	0.5047837095751424
a3	pepa3b54	DaPR130321_VB123_O868.m	3004	21.40999984741211	TFNTSTGGLLLPSDTK		1	a3.a1	2.499999993688107E-7	66.5	2	1651.8524169921875	1651.854248046875	-0.0017000000225380063	-1.0291465028152806
a3	pepa3b18	DaPR130321_VB123_O868.m	3015	21.459999084472656	ILELDQFK		1	a3.a1	0.03200000151991844	38.599998474121094	2	1005.5628662109375	1005.5618896484375	8.999999845400453E-4	0.8950219711038387
a3	pepa3b51	DaPR130321_VB123_O868.m	3107	21.899999618530273	SGWESYYK	S1:+42.01057	1	a3.a1	8.799999704933725E-6	40.400001525878906	2	1061.458251953125	1061.4578857421875	3.9999998989515007E-4	0.3768401886387268
a3	pepa3a4	DaPR130321_VB123_O868.m	3178	22.260000228881836	CLEKEVAALCR	C1:+57.02146 - C10:+57.02146 - C1:-17.02655	1	a3.a1	1.700000029813964E-5	45.79999923706055	2	1331.645751953125	1331.64501953125	7.999999797903001E-4	0.6007606892653019
a3	pepa3b34	DaPR130321_VB123_O868.m	3206	22.399999618530273	NIYVLQELDNPGAK		1	a3.a1	1.0999999631167157E-6	66.69999694824219	2	1573.826171875	1573.822509765625	0.003700000001117587	2.3509639607763613
a3	pepa3b34	DaPR130321_VB123_O868.m	3218	22.450000762939453	NIYVLQELDNPGAK		1	a3.a1	3.400000059627928E-5	60.5	3	1573.8226318359375	1573.822509765625	9.999999747378752E-5	0.0635395648831326
a3	pepa3b29	DaPR130321_VB123_O868.m	3221	22.459999084472656	KPGGFDISLFYR		1	a3.a1	0.04800000041723251	40.400001525878906	3	1399.7388916015625	1399.7373046875	0.0015999999595806003	1.1430715993797207
a3	pepa3b37	DaPR130321_VB123_O868.m	3288	22.809999465942383	QAVDLTLPK	Q1:-17.02655	1	a3.a1	0.006599999964237213	36.20000076293945	2	967.5419921875	967.5463256835938	-0.00430000014603138	-4.444231797369837
a3	pepa3a1	DaPR130321_VB123_O868.m	3336	23.100000381469727	AGDLRDTGIFL		1	a3.a1	0.03799999877810478	24.700000762939453	2	1177.6221923828125	1177.62158203125	6.99999975040555E-4	0.5944184326455215
a3	pepa3a7	DaPR130321_VB123_O868.m	3338	23.100000381469727	DIISIAEDEDLR		1	a3.a1	1.3000000080864993E-6	64.69999694824219	2	1388.690673828125	1388.6907958984375	-9.999999747378752E-5	-0.07201026878635773
a3	pepa3b11	DaPR130321_VB123_O868.m	3352	23.15999984741211	DTGIFLDLMHLK	M9:+15.99491	1	a3.a1	2.900000026784255E-6	45.70000076293945	2	1418.72998046875	1418.7352294921875	-0.005200000014156103	-3.665236406385253
a3	pepa3b46	DaPR130321_VB123_O868.m	3361	23.209999084472656	RNIPPYFVALVPQEEELDDQK		1	a3.a1	4.199999966658652E-4	48.099998474121094	3	2500.28173828125	2500.272216796875	0.009499999694526196	3.799586153341633
a3	pepa3a8	DaPR130321_VB123_O868.m	3470	23.950000762939453	DLMEPEQAVDLTLPK		1	a3.a1	7.900000098537419E-11	62.599998474121094	2	1698.8656005859375	1698.8623046875	0.0034000000450760126	2.001339387950827
a3	pepa3a9	DaPR130321_VB123_O868.m	3502	24.15999984741211	DSLIFLVDASK		1	a3.a1	1.500000071246177E-4	52.70000076293945	2	1207.65576171875	1207.6573486328125	-0.001500000013038516	-1.242074181668057
a3	pepa3b27	DaPR130321_VB123_O868.m	3506	24.18000030517578	LVFLPFADDK		1	a3.a1	0.00839999970048666	36.70000076293945	2	1164.6273193359375	1164.63037109375	-0.003000000026077032	-2.5759246028073393
a3	pepa3b22	DaPR130321_VB123_O868.m	3538	24.3799991607666	IISSDRDLLAVVFYGTEK		1	a3.a1	7.000000186963007E-5	49.099998474121094	3	2026.086181640625	2026.0860595703125	1.9999999494757503E-4	0.09871248755839648
a3	pepa3b10	DaPR130321_VB123_O868.m	3630	25.110000610351562	DTGIFLDLMHLK		1	a3.a1	2.2000000171829015E-5	56.70000076293945	2	1402.740478515625	1402.7403564453125	1.9999999494757503E-4	0.1425780573208826
a3	pepa3b39	DaPR130321_VB123_O868.m	3660	25.360000610351562	QELLEALTK	Q1:-17.02655	1	a3.a1	8.600000001024455E-7	41.900001525878906	2	1027.56591796875	1027.5673828125	-0.001500000013038516	-1.4597582972446497
a3	pepa3b17	DaPR130321_VB123_O868.m	3669	25.450000762939453	LGSLVDEFKELVYPPDYNPEGK		1	a3.a1	0.004800000227987766	37.599998474121094	3	2509.244140625	2509.25	-0.005900000222027302	-2.3513002777831233
a3	pepa3b31	DaPR130321_VB123_O868.m	3694	25.649999618530273	NLEALALDLMEPE	M10:+15.99491	1	a3.a1	9.99999993922529E-9	51.5	2	1473.7152099609375	1473.714599609375	6.99999975040555E-4	0.4749901882128996
a3	pepa3a6	DaPR130321_VB123_O868.m	3764	26.15999984741211	DLLAVVFYGTEK		1	a3.a1	1.500000053056283E-6	45.400001525878906	2	1354.725830078125	1354.7257080078125	1.9999999494757503E-4	0.14763135723000664
a3	pepa3b32	DaPR130321_VB123_O868.m	3787	26.329999923706055	NLEALALDLMEPEQAVDLTLPK	M10:+15.99491	1	a3.a1	5.900000132896821E-7	78.4000015258789	3	2439.268310546875	2439.26904296875	-6.99999975040555E-4	-0.2869712043689159
a3	pepa3b33	DaPR130321_VB123_O868.m	3849	26.829999923706055	NIPPYFVALVPQ		1	a3.a1	0.012000000104308128	34.29999923706055	2	1357.74560546875	1357.751953125	-0.006200000178068876	-4.5663717616453905
a4	pepa4b21	DaPR130321_VB123_O868.m	752	10.279999732971191	GREEYEGPNKKPR		1	a4.a1	4.099999932805076E-5	48.5	2	1559.7886962890625	1559.7928466796875	-0.00419999985024333	-2.6926651569045337
a4	pepa4b34	DaPR130321_VB123_O868.m	813	10.65999984741211	RMEELHNQEMQKR	M10:+15.99491	1	a4.a1	0.03500000014901161	28.0	3	1744.8154296875	1744.8221435546875	-0.0066999997943639755	-3.8399328086897238
a4	pepa4b22	DaPR130321_VB123_O868.m	854	10.90999984741211	LAQKNPMYQK	M7:+15.99491	1	a4.a1	0.008200000040233135	37.599998474121094	2	1236.6397705078125	1236.640869140625	-0.0010999999940395355	-0.889506421378387
a4	pepa4b32	DaPR130321_VB123_O868.m	1008	11.859999656677246	QREMEEQMR		1	a4.a1	0.004100000020116568	26.700000762939453	3	1236.5457763671875	1236.54638671875	-6.000000284984708E-4	-0.48522241861917276
a4	pepa4b33	DaPR130321_VB123_O868.m	1105	12.430000305175781	RMEELHNQEMQK		1	a4.a1	0.039000000804662704	32.0	2	1572.72119140625	1572.72607421875	-0.004900000058114529	-3.1156093476409095
a4	pepa4b24	DaPR130321_VB123_O868.m	1281	13.350000381469727	MEELHNQEMQK		1	a4.a1	4.0000000467443897E-7	54.70000076293945	2	1416.630126953125	1416.625	0.005100000184029341	3.6001060153741045
a4	pepa4b24	DaPR130321_VB123_O868.m	1277	13.329999923706055	MEELHNQEMQK		1	a4.a1	0.0017000000225380063	37.400001525878906	3	1416.6243896484375	1416.625	-6.99999975040555E-4	-0.4941321627392959
a4	pepa4b37	DaPR130321_VB123_O868.m	1278	13.329999923706055	SLDEMEKQQR		1	a4.a1	0.0019000000320374966	54.79999923706055	2	1263.5994873046875	1263.6002197265625	-6.99999975040555E-4	-0.5539726601124142
a4	pepa4b20	DaPR130321_VB123_O868.m	1389	13.90999984741211	GMGPGTPAGYGR	M2:+15.99491	1	a4.a1	1.2000000424450263E-5	59.29999923706055	2	1136.514892578125	1136.5157470703125	-7.999999797903001E-4	-0.703905759205294
a4	pepa4a1	DaPR130321_VB123_O868.m	1395	13.949999809265137	AELDDTPMR	M8:+15.99491	1	a4.a1	9.999999747378752E-5	39.0	2	1063.4718017578125	1063.472900390625	-0.0010000000474974513	-0.9403154957029376
a4	pepa4b39	DaPR130321_VB123_O868.m	1473	14.350000381469727	SPPPGMGLNQNR	M6:+15.99491	1	a4.a1	0.01899999938905239	23.600000381469727	2	1283.6224365234375	1283.616455078125	0.006000000052154064	4.674293499757982
a4	pepa4b36	DaPR130321_VB123_O868.m	1483	14.380000114440918	SEEKISDSEGFK		1	a4.a1	4.599999954280065E-7	57.20000076293945	2	1355.628662109375	1355.6329345703125	-0.00419999985024333	-3.098183692014373
a4	pepa4b36	DaPR130321_VB123_O868.m	1482	14.380000114440918	SEEKISDSEGFK		1	a4.a1	2.300000051036477E-4	43.79999923706055	3	1355.63232421875	1355.6329345703125	-6.000000284984708E-4	-0.44259770709144763
a4	pepa4b26	DaPR130321_VB123_O868.m	1786	15.930000305175781	MGGGGAMNMGDPYGSGGQK	M9:+15.99491	1	a4.a1	2.2000000171829015E-5	48.0	2	1787.711181640625	1787.7149658203125	-0.003800000064074993	-2.1256185335626596
a4	pepa4b26	DaPR130321_VB123_O868.m	2058	17.18000030517578	MGGGGAMNMGDPYGSGGQK	M1:+15.99491	1	a4.a1	1.9999999494757503E-4	39.5	2	1787.711181640625	1787.7149658203125	-0.003800000064074993	-2.1256185335626596
a4	pepa4b19	DaPR130321_VB123_O868.m	1798	15.979999542236328	GMGPGTPAGYGR		1	a4.a1	9.999999974752427E-7	51.29999923706055	2	1120.5189208984375	1120.520751953125	-0.0019000000320374966	-1.6956402000817026
a4	pepa4b38	DaPR130321_VB123_O868.m	1819	16.100000381469727	SPPPGMGLNQNR		1	a4.a1	0.010999999940395355	35.29999923706055	3	1267.6207275390625	1267.62158203125	-8.999999845400453E-4	-0.7099910551364044
a4	pepa4b13	DaPR130321_VB123_O868.m	1823	16.110000610351562	FATHAAALSVR		1	a4.a1	2.499999993688107E-7	63.5	2	1143.6268310546875	1143.6273193359375	-5.000000237487257E-4	-0.4372053861384296
a4	pepa4b42	DaPR130321_VB123_O868.m	1856	16.260000228881836	VRFATHAAALSVR		1	a4.a1	0.010999999940395355	33.70000076293945	3	1398.79541015625	1398.796875	-0.001500000013038516	-1.072350131636172
a4	pepa4b28	DaPR130321_VB123_O868.m	1893	16.450000762939453	MGYMDPR		1	a4.a1	0.014999999664723873	34.900001525878906	2	869.364501953125	869.3648071289062	-3.9999998989515007E-4	-0.4601060298451206
a4	pepa4a8	DaPR130321_VB123_O868.m	1933	16.610000610351562	AVVIVDDR		2	a4.a1 a4.a2	0.009999999776482582	40.0	2	886.5004272460938	886.4996948242188	6.99999975040555E-4	0.7896223530898743
a4	pepa4b18	DaPR130321_VB123_O868.m	2022	17.010000228881836	GIVEFASKPAAR		1	a4.a1	0.019999999552965164	29.0	3	1245.6947021484375	1245.6954345703125	-6.99999975040555E-4	-0.5619350891191245
a4	pepa4b18	DaPR130321_VB123_O868.m	2028	17.049999237060547	GIVEFASKPAAR		1	a4.a1	0.002199999988079071	50.29999923706055	2	1245.6944580078125	1245.6954345703125	-8.999999845400453E-4	-0.7224879850751715
a4	pepa4b40	DaPR130321_VB123_O868.m	2049	17.1299991607666	SQFGPIER		1	a4.a1	0.006899999920278788	41.79999923706055	2	933.4783935546875	933.4793090820312	-8.999999845400453E-4	-0.9641349045273333
a4	pepa4b10	DaPR130321_VB123_O868.m	2146	17.549999237060547	FAQHGTFEYEYSQR		1	a4.a1	2.899999963119626E-4	41.599998474121094	3	1762.781982421875	1762.7823486328125	-3.9999998989515007E-4	-0.2269139977521241
a4	pepa4b44	DaPR130321_VB123_O868.m	2180	17.700000762939453	YGEPGEVFINKGK		1	a4.a1	1.1000000199601345E-7	47.900001525878906	2	1437.745849609375	1437.7376708984375	0.008200000040233135	5.703404874346085
a4	pepa4b44	DaPR130321_VB123_O868.m	2159	17.610000610351562	YGEPGEVFINKGK		1	a4.a1	4.6999999904073775E-4	40.5	3	1437.7373046875	1437.7376708984375	-3.9999998989515007E-4	-0.2782148635259667
a4	pepa4b25	DaPR130321_VB123_O868.m	2254	18.030000686645508	MGGGGAMNMGDPYGSGGQK		1	a4.a1	2.800000054037355E-8	60.5	2	1771.7193603515625	1771.7200927734375	-6.99999975040555E-4	-0.3950962558339451
a4	pepa4b17	DaPR130321_VB123_O868.m	2271	18.100000381469727	GIVEFASK		1	a4.a1	6.599999778700294E-6	38.599998474121094	2	850.4671630859375	850.46728515625	-1.9999999494757503E-4	-0.23516483048590228
a4	pepa4a5	DaPR130321_VB123_O868.m	2410	18.700000762939453	ALAEIAKAELDDTPMRGR	M15:+15.99491	1	a4.a1	5.499999970197678E-4	40.70000076293945	3	1973.013916015625	1973.012451171875	0.001500000013038516	0.7602587668149726
a4	pepa4b43	DaPR130321_VB123_O868.m	2563	19.399999618530273	YGEPGEVFINK		1	a4.a1	5.8000001445179805E-5	62.29999923706055	2	1252.620849609375	1252.621337890625	-3.9999998989515007E-4	-0.31933033375332526
a4	pepa4a4	DaPR130321_VB123_O868.m	2661	19.829999923706055	ALAEIAKAELDDTPMR	M15:+15.99491	1	a4.a1	2.7000000955013093E-6	60.0	3	1759.8905029296875	1759.889892578125	6.000000284984708E-4	0.3409304360624002
a4	pepa4a4	DaPR130321_VB123_O868.m	2664	19.850000381469727	ALAEIAKAELDDTPMR	M15:+15.99491	1	a4.a1	1.3000000080864993E-6	51.599998474121094	2	1759.889404296875	1759.889892578125	-3.9999998989515007E-4	-0.22728694083763154
a4	pepa4b16	DaPR130321_VB123_O868.m	2801	20.479999542236328	GFIKLESR		1	a4.a1	0.004100000020116568	25.100000381469727	2	949.5422973632812	949.5469970703125	-0.004699999932199717	-4.949728603956281
a4	pepa4b15	DaPR130321_VB123_O868.m	2807	20.510000228881836	GFGFIKLESR		1	a4.a1	4.300000078227839E-10	54.400001525878906	2	1153.6375732421875	1153.6368408203125	7.999999797903001E-4	0.6934591125067113
a4	pepa4a3	DaPR130321_VB123_O868.m	2953	21.18000030517578	ALAEIAKAELDDTPMR		1	a4.a1	3.199999909497819E-8	78.80000305175781	2	1743.89404296875	1743.89501953125	-8.999999845400453E-4	-0.5160861029249115
a4	pepa4a3	DaPR130321_VB123_O868.m	2949	21.15999984741211	ALAEIAKAELDDTPMR		1	a4.a1	1.0999999631167157E-6	59.29999923706055	3	1743.894287109375	1743.89501953125	-6.99999975040555E-4	-0.4014002948576064
a4	pepa4b29	DaPR130321_VB123_O868.m	3425	23.6299991607666	PVIVEPLEQLDDEDGLPEK		1	a4.a1	0.0035000001080334187	38.400001525878906	3	2135.068603515625	2135.07568359375	-0.007300000172108412	-3.419082624659508
a4	pepa4b23	DaPR130321_VB123_O868.m	3514	24.229999542236328	LFVGNLPADITEDEFK		1	a4.a1	6.299999881775875E-7	42.5	2	1807.91259765625	1807.9117431640625	0.0010000000474974513	0.5531243719603985
a4	pepa4a9	DaPR130321_VB123_O868.m	3705	25.729999542236328	CSEGVFLLTTTPR	C1:+57.02146 - C1:-17.02655	1	a4.a1	0.041999999433755875	25.600000381469727	2	1463.724609375	1463.7203369140625	0.00430000014603138	2.937719752597685
a4	pepa4b35	DaPR130321_VB123_O868.m	936	11.449999809265137	RMEELHNQEVQKR		1	a4.a2	0.00279999990016222	38.5	3	1696.8497314453125	1696.855224609375	-0.005499999970197678	-3.241290058474969
a4	pepa4a2	DaPR130321_VB123_O868.m	1081	12.300000190734863	AGEVFIHKDK		1	a4.a2	0.02199999988079071	28.899999618530273	2	1143.6221923828125	1143.6160888671875	0.006099999882280827	5.333957734298055
a4	pepa4a7	DaPR130321_VB123_O868.m	1631	15.15999984741211	ALIEMEKQQQDQVDR	M5:+15.99491	1	a4.a2	0.0010999999940395355	54.20000076293945	3	1846.8941650390625	1846.8968505859375	-0.0026000000070780516	-1.407766766321134
a4	pepa4a6	DaPR130321_VB123_O868.m	2071	17.25	ALIEMEKQQQDQVDR		1	a4.a2	0.012000000104308128	39.599998474121094	2	1830.9013671875	1830.90185546875	-3.9999998989515007E-4	-0.21847156290785533
a4	pepa4b30	DaPR130321_VB123_O868.m	2275	18.110000610351562	QLELRQEEER	Q1:-17.02655	1	a4.a2	0.04899999871850014	31.899999618530273	2	1312.646484375	1312.649658203125	-0.003100000089034438	-2.361635543544804
a4	pepa4b31	DaPR130321_VB123_O868.m	2546	19.309999465942383	QQEGFKGTFPDAR	Q1:-17.02655	1	a4.a2	2.4000000848900527E-5	42.20000076293945	2	1463.6898193359375	1463.6917724609375	-0.0019000000320374966	-1.2980875262029958
a4	pepa4b27	DaPR130321_VB123_O868.m	2580	19.479999542236328	MGQMAMGGAMGINNR		1	a4.a2	2.4000000848900527E-5	49.20000076293945	2	1538.66748046875	1538.669921875	-0.002400000113993883	-1.5597888019213886
a4	pepa4b41	DaPR130321_VB123_O868.m	2696	19.979999542236328	VELDNMPLR		1	a4.a2	0.010999999940395355	42.900001525878906	2	1086.563232421875	1086.5616455078125	0.0015999999595806003	1.4725349143286102
a4	pepa4b12	DaPR130321_VB123_O868.m	2796	20.450000762939453	FAQPGSFEYEYAMR	M13:+15.99491	1	a4.a2	1.6999999843392288E-6	55.20000076293945	2	1711.7406005859375	1711.7425537109375	-0.0019000000320374966	-1.109980018851801
a4	pepa4b11	DaPR130321_VB123_O868.m	3037	21.559999465942383	FAQPGSFEYEYAMR		1	a4.a2	5.200000146032835E-7	60.400001525878906	2	1695.745849609375	1695.74755859375	-0.0017000000225380063	-1.002507722286083
a4	pepa4b14	DaPR130321_VB123_O868.m	3077	21.760000228881836	FGQAATMEGIGAIGGTPPAFNR	M7:+15.99491	1	a4.a2	6.200000061653554E-4	37.5	3	2179.06005859375	2179.060546875	-3.000000142492354E-4	-0.1376740149232965
a5	pepa5b23	DaPR130321_VB123_O868.m	944	11.510000228881836	KAADETLCQTK	C8:+57.02146	1	a5.a1	3.699999942909926E-4	33.20000076293945	2	1264.618896484375	1264.62060546875	-0.0017000000225380063	-1.3442767065367218
a5	pepa5a6	DaPR130321_VB123_O868.m	951	11.550000190734863	CAGGHDDATLAR	C1:+57.02146	1	a5.a1	0.01600000075995922	33.79999923706055	3	1243.5489501953125	1243.548828125	9.999999747378752E-5	0.0804150148447051
a5	pepa5a6	DaPR130321_VB123_O868.m	947	11.529999732971191	CAGGHDDATLAR	C1:+57.02146	1	a5.a1	2.4000000848900527E-5	51.900001525878906	2	1243.5478515625	1243.548828125	-8.999999845400453E-4	-0.7237351394533086
a5	pepa5b33	DaPR130321_VB123_O868.m	957	11.579999923706055	VLHNAQEVEK		1	a5.a1	0.004100000020116568	33.900001525878906	2	1166.6182861328125	1166.6168212890625	0.001500000013038516	1.2857692308782922
a5	pepa5b34	DaPR130321_VB123_O868.m	1145	12.649999618530273	VLHNAQEVEKEPGQR		1	a5.a1	0.00279999990016222	36.599998474121094	3	1733.8919677734375	1733.893310546875	-0.00139999995008111	-0.807431427046423
a5	pepa5a1	DaPR130321_VB123_O868.m	1190	12.859999656677246	AADETLCQTK	C7:+57.02146	1	a5.a1	2.2000000171829015E-4	51.5	2	1136.5228271484375	1136.525634765625	-0.00279999990016222	-2.4636486978488943
a5	pepa5b27	DaPR130321_VB123_O868.m	1556	14.75	SEAHTADGISIR		1	a5.a1	1.500000053056283E-6	43.5	2	1256.62109375	1256.6234130859375	-0.002199999988079071	-1.7507233791517924
a5	pepa5b27	DaPR130321_VB123_O868.m	1548	14.710000038146973	SEAHTADGISIR		1	a5.a1	2.099999983329326E-4	49.20000076293945	3	1256.6229248046875	1256.6234130859375	-5.000000237487257E-4	-0.39789169813481096
a5	pepa5b31	DaPR130321_VB123_O868.m	1671	15.359999656677246	TVYNLNDK		1	a5.a1	0.00279999990016222	26.0	2	966.4899291992188	966.489501953125	3.9999998989515007E-4	0.41386894434633
a5	pepa5b25	DaPR130321_VB123_O868.m	1724	15.609999656677246	KFSGFSAKPNNSGEAPSSPTPK		1	a5.a1	0.014000000432133675	43.70000076293945	3	2235.103759765625	2235.1044921875	-6.99999975040555E-4	-0.3131844517727509
a5	pepa5b12	DaPR130321_VB123_O868.m	1758	15.800000190734863	GASFVTSTNPR		1	a5.a1	0.00139999995008111	40.0	2	1136.5703125	1136.5699462890625	5.000000237487257E-4	0.4399201521923414
a5	pepa5b29	DaPR130321_VB123_O868.m	1803	16.010000228881836	TGKPLPFGTLGVHKK		1	a5.a1	0.03200000151991844	32.599998474121094	3	1579.9322509765625	1579.9322509765625	-0.0	-0.0
a5	pepa5b19	DaPR130321_VB123_O868.m	1872	16.350000381469727	LTTTGQVTSPVK		1	a5.a1	1.4000000373926014E-4	51.400001525878906	2	1231.687744140625	1231.689697265625	-0.0019000000320374966	-1.5425963505707105
a5	pepa5b17	DaPR130321_VB123_O868.m	1948	16.65999984741211	LQNELDMVK	M7:+15.99491	1	a5.a1	0.003000000026077032	38.20000076293945	2	1105.556884765625	1105.55615234375	6.99999975040555E-4	0.633165464781299
a5	pepa5b11	DaPR130321_VB123_O868.m	1961	16.75	FSGFSAKPNNSGEAPSSPTPK		1	a5.a1	2.200000039920269E-7	59.29999923706055	3	2107.008056640625	2107.009521484375	-0.001500000013038516	-0.7119094611313268
a5	pepa5b32	DaPR130321_VB123_O868.m	2051	17.149999618530273	TVYNLNDKQIVK		1	a5.a1	5.8999999055231456E-6	54.70000076293945	2	1434.79248046875	1434.7955322265625	-0.003000000026077032	-2.09089027578831
a5	pepa5b26	DaPR130321_VB123_O868.m	2084	17.280000686645508	NLQDVVER		1	a5.a1	1.8000000272877514E-4	41.599998474121094	2	972.5101928710938	972.5112915039062	-0.0010999999940395355	-1.1310922594415114
a5	pepa5a9	DaPR130321_VB123_O868.m	2096	17.329999923706055	FCVDYAK	C2:+57.02146	1	a5.a1	0.0013000000035390258	22.399999618530273	2	902.40771484375	902.4080810546875	-3.9999998989515007E-4	-0.443258430739728
a5	pepa5b28	DaPR130321_VB123_O868.m	2194	17.760000228881836	TGKPLPFGTLGVHK		1	a5.a1	4.399999852466863E-6	59.599998474121094	3	1451.8302001953125	1451.8372802734375	-0.007199999876320362	-4.959233361857413
a5	pepa5a3	DaPR130321_VB123_O868.m	2250	18.010000228881836	ADFTVVAGDEGSSTTGGSSEENKGPSGSAVSR		1	a5.a1	5.299999884300632E-6	66.19999694824219	3	3043.365966796875	3043.372802734375	-0.006800000090152025	-2.2343631657753
a5	pepa5b14	DaPR130321_VB123_O868.m	2256	18.030000686645508	LCAMVADNPSYNTK	C2:+57.02146	1	a5.a1	1.199999957179898E-7	57.0	2	1583.71630859375	1583.7197265625	-0.0032999999821186066	-2.083702012906875
a5	pepa5b18	DaPR130321_VB123_O868.m	2306	18.25	LTKEDEQQQALQDIASR		1	a5.a1	2.9999999242136255E-5	52.5	3	1972.991943359375	1972.9937744140625	-0.0019000000320374966	-0.9630035617328578
a5	pepa5b18	DaPR130321_VB123_O868.m	2312	18.260000228881836	LTKEDEQQQALQDIASR		1	a5.a1	5.100000066704524E-8	60.900001525878906	2	1972.992431640625	1972.9937744140625	-0.00139999995008111	-0.7095815345372188
a5	pepa5b15	DaPR130321_VB123_O868.m	2333	18.360000610351562	IFNCNPDDMAR	C4:+57.02146	1	a5.a1	8.600000001024455E-8	50.900001525878906	2	1352.5711669921875	1352.5726318359375	-0.00139999995008111	-1.0350645260216425
a5	pepa5b16	DaPR130321_VB123_O868.m	2380	18.559999465942383	LQNELDMVK		1	a5.a1	7.699999841861427E-4	45.099998474121094	2	1089.5604248046875	1089.561279296875	-7.999999797903001E-4	-0.7342404644799446
a5	pepa5a7	DaPR130321_VB123_O868.m	2389	18.600000381469727	DLEQGDVSETIR		1	a5.a1	9.399999889581068E-9	69.5	2	1361.653564453125	1361.6546630859375	-0.0010999999940395355	-0.8078406543598873
a5	pepa5b20	DaPR130321_VB123_O868.m	2459	18.90999984741211	LTTTGQVTSPVKGASFVTSTNPR		1	a5.a1	1.3000000365082087E-7	54.70000076293945	3	2349.241943359375	2349.2412109375	6.000000284984708E-4	0.2554016274297486
a5	pepa5b10	DaPR130321_VB123_O868.m	2511	19.15999984741211	FLHDNMVEIPNR		1	a5.a1	0.0017000000225380063	42.29999923706055	3	1484.73193359375	1484.73193359375	0.0	0.0
a5	pepa5a8	DaPR130321_VB123_O868.m	2603	19.559999465942383	EDEQQQALQDIASR		1	a5.a1	1.0999999631167157E-6	61.70000076293945	2	1630.76171875	1630.76708984375	-0.005400000140070915	-3.3113251878220753
a5	pepa5a8	DaPR130321_VB123_O868.m	2608	19.600000381469727	EDEQQQALQDIASR		1	a5.a1	0.0010000000474974513	54.20000076293945	3	1630.7608642578125	1630.76708984375	-0.006200000178068876	-3.801891892890064
a5	pepa5a5	DaPR130321_VB123_O868.m	2785	20.399999618530273	ALDLADMITR	M7:+15.99491	1	a5.a1	1.500000071246177E-4	62.099998474121094	2	1134.58251953125	1134.582763671875	-1.9999999494757503E-4	-0.1762762500465904
a5	pepa5b24	DaPR130321_VB123_O868.m	2855	20.729999542236328	KAAVWEITGAEFSK		1	a5.a1	0.0017000000225380063	47.5	3	1536.8056640625	1536.80615234375	-5.000000237487257E-4	-0.32535009245387675
a5	pepa5b22	DaPR130321_VB123_O868.m	3094	21.829999923706055	IYYPDFIVPDPKK		1	a5.a1	7.500000356230885E-5	34.70000076293945	3	1594.8568115234375	1594.85205078125	0.004900000058114529	3.0723853386364133
a5	pepa5b37	DaPR130321_VB123_O868.m	3104	21.8799991607666	VIQEGLEGLVLKDVK		1	a5.a1	1.3000000035390258E-4	48.400001525878906	2	1639.9593505859375	1639.9632568359375	-0.0038999998942017555	-2.3781019958497236
a5	pepa5b13	DaPR130321_VB123_O868.m	3196	22.350000381469727	HVLDALDPNAYEAFK		1	a5.a1	3.299999995487468E-10	59.70000076293945	2	1702.84228515625	1702.8438720703125	-0.0015999999595806003	-0.9396046142711398
a5	pepa5b13	DaPR130321_VB123_O868.m	3192	22.329999923706055	HVLDALDPNAYEAFK		1	a5.a1	0.023000000044703484	40.400001525878906	3	1702.8424072265625	1702.8438720703125	-0.0015999999595806003	-0.9396046142711398
a5	pepa5b30	DaPR130321_VB123_O868.m	3208	22.399999618530273	TQIIQDFLR		1	a5.a1	5.400000009103678E-5	49.70000076293945	2	1133.631591796875	1133.6318359375	-9.999999747378752E-5	-0.08821205818649995
a5	pepa5b36	DaPR130321_VB123_O868.m	3217	22.450000762939453	VIQEGLEGLVLK		1	a5.a1	5.399999736255268E-7	69.19999694824219	2	1297.7730712890625	1297.77294921875	9.999999747378752E-5	0.07705507926790028
a5	pepa5a2	DaPR130321_VB123_O868.m	3240	22.559999465942383	AAVWEITGAEFSK		1	a5.a1	2.1999999599842113E-9	74.30000305175781	2	1408.7109375	1408.7110595703125	-9.999999747378752E-5	-0.07098687611942912
a5	pepa5a4	DaPR130321_VB123_O868.m	3342	23.110000610351562	ALDLADMITR		1	a5.a1	0.0013000000035390258	58.099998474121094	2	1118.5887451171875	1118.5877685546875	8.999999845400453E-4	0.8045859340147474
a5	pepa5b21	DaPR130321_VB123_O868.m	3389	23.399999618530273	IYYPDFIVPDPK		1	a5.a1	1.1000000085914508E-5	55.599998474121094	2	1466.757568359375	1466.7569580078125	6.000000284984708E-4	0.4090657455025176
a5	pepa5b35	DaPR130321_VB123_O868.m	3548	24.459999084472656	VLLDIFTGVR		1	a5.a1	3.400000139208714E-7	48.70000076293945	2	1132.6722412109375	1132.6728515625	-6.000000284984708E-4	-0.5297204993222734
a6	pepa6b18	DaPR130321_VB123_O868.m	719	10.050000190734863	VLHPEQHR		1	a6.a1	0.023000000044703484	35.29999923706055	2	1015.54345703125	1015.5435791015625	-1.9999999494757503E-4	-0.19693886019594778
a6	pepa6b14	DaPR130321_VB123_O868.m	836	10.829999923706055	SKSDGEAKPEPSPSPR		1	a6.a1	3.600000127335079E-5	50.599998474121094	3	1668.817138671875	1668.8192138671875	-0.0020000000949949026	-1.198452222011672
a6	pepa6b12	DaPR130321_VB123_O868.m	966	11.630000114440918	SDGEAKPEPSPSPR		1	a6.a1	0.004100000020116568	41.20000076293945	3	1453.6884765625	1453.6922607421875	-0.003700000001117587	-2.5452429658176343
a6	pepa6b13	DaPR130321_VB123_O868.m	1143	12.630000114440918	SFEDPPNHAR		1	a6.a1	4.699999863078119E-6	39.099998474121094	2	1169.5313720703125	1169.5338134765625	-0.002400000113993883	-2.052099807922295
a6	pepa6a7	DaPR130321_VB123_O868.m	1253	13.199999809265137	GVCSCVEAGK	C3:+57.02146 - C5:+57.02146	1	a6.a1	8.600000001024455E-5	40.900001525878906	2	1066.4632568359375	1066.4659423828125	-0.0027000000700354576	-2.5317264834569664
a6	pepa6b16	DaPR130321_VB123_O868.m	1500	14.460000038146973	VARPLPAEEPER		1	a6.a1	0.007499999832361937	44.900001525878906	3	1363.732666015625	1363.7332763671875	-6.99999975040555E-4	-0.5132968353645121
a6	pepa6b10	DaPR130321_VB123_O868.m	1602	15.010000228881836	LVMAGETTNSR		1	a6.a1	3.400000059627928E-5	56.900001525878906	2	1178.5843505859375	1178.583740234375	6.000000284984708E-4	0.5090856152310007
a6	pepa6a5	DaPR130321_VB123_O868.m	1667	15.350000381469727	FVSNITR		1	a6.a1	0.02800000086426735	26.799999237060547	2	836.4617309570312	836.462890625	-0.0012000000569969416	-1.4346124262611444
a6	pepa6a9	DaPR130321_VB123_O868.m	1863	16.299999237060547	LRKEELSEEGYLAK		1	a6.a1	0.009999999776482582	37.900001525878906	3	1664.884033203125	1664.8857421875	-0.0017000000225380063	-1.02109110520964
a6	pepa6b19	DaPR130321_VB123_O868.m	1875	16.350000381469727	VLYYSATK		1	a6.a1	0.04899999871850014	29.100000381469727	2	944.5097045898438	944.5092163085938	5.000000237487257E-4	0.5293754842359989
a6	pepa6a1	DaPR130321_VB123_O868.m	1888	16.40999984741211	ACQLSVVVDDKK	C2:+57.02146	1	a6.a1	6.000000284984708E-4	51.599998474121094	3	1361.71435546875	1361.709716796875	0.004600000102072954	3.3781062478524797
a6	pepa6b23	DaPR130321_VB123_O868.m	2099	17.350000381469727	YGQHPPDAVDEPQMLTNEK	M14:+15.99491	1	a6.a1	0.001500000013038516	65.80000305175781	3	2184.981689453125	2184.987060546875	-0.005400000140070915	-2.471410580673811
a6	pepa6a8	DaPR130321_VB123_O868.m	2127	17.479999542236328	LAGVTLGQR		1	a6.a1	0.0027000000700354576	52.79999923706055	2	914.5419311523438	914.5421752929688	-3.000000142492354E-4	-0.32803300094184495
a6	pepa6b11	DaPR130321_VB123_O868.m	2200	17.780000686645508	QTTITSHFAK	Q1:-17.02655	1	a6.a1	0.04800000041723251	33.900001525878906	2	1116.5616455078125	1116.56884765625	-0.0071000000461936	-6.358766018859434
a6	pepa6a3	DaPR130321_VB123_O868.m	2218	17.8799991607666	DTMSDLPEVR	M3:+15.99491	1	a6.a1	9.40000027185306E-5	42.599998474121094	2	1178.535888671875	1178.5362548828125	-3.000000142492354E-4	-0.2545530636043656
a6	pepa6b22	DaPR130321_VB123_O868.m	2342	18.40999984741211	YGQHPPDAVDEPQMLTNEK		1	a6.a1	6.500000017695129E-5	62.29999923706055	3	2168.987548828125	2168.9921875	-0.004600000102072954	-2.1208006781135325
a6	pepa6b15	DaPR130321_VB123_O868.m	2402	18.65999984741211	SQACEPSEPEIEIK	C4:+57.02146	1	a6.a1	1.4000000192027073E-5	68.0	2	1616.7508544921875	1616.7476806640625	0.0032999999821186066	2.0411348175017423
a6	pepa6a2	DaPR130321_VB123_O868.m	2418	18.729999542236328	AIILAAAPGEK		1	a6.a1	0.009100000374019146	46.70000076293945	2	1053.62939453125	1053.6307373046875	-0.0013000000035390258	-1.2338288524730971
a6	pepa6a4	DaPR130321_VB123_O868.m	2544	19.309999465942383	FTEDSLLR		1	a6.a1	0.017000000923871994	33.599998474121094	2	980.5050048828125	980.5051879882812	-1.9999999494757503E-4	-0.20397647804181265
a6	pepa6b17	DaPR130321_VB123_O868.m	2902	20.950000762939453	VLEQLEDLDSR		1	a6.a1	3.600000127335079E-5	62.099998474121094	2	1316.664794921875	1316.669677734375	-0.004800000227987766	-3.645561456421812
a6	pepa6a6	DaPR130321_VB123_O868.m	3253	22.6299991607666	FYFLEAYNAK		1	a6.a1	3.9999998989515007E-4	42.29999923706055	2	1265.62158203125	1265.6204833984375	0.0010999999940395355	0.8691388994320172
a6	pepa6b21	DaPR130321_VB123_O868.m	3278	22.760000228881836	VPTLAVPAISLPDDVRR		1	a6.a1	0.004699999932199717	31.0	3	1819.041259765625	1819.0439453125	-0.0027000000700354576	-1.4842962298921343
a6	pepa6b20	DaPR130321_VB123_O868.m	3500	24.149999618530273	VPTLAVPAISLPDDVR		1	a6.a1	5.000000237487257E-4	47.0	2	1662.942138671875	1662.94287109375	-6.99999975040555E-4	-0.42094048280813845
a7	pepa7b11	DaPR130321_VB123_O868.m	677	9.680000305175781	KALKSESAASSTGKEDK		1	a7.a1	3.300000025774352E-5	58.20000076293945	3	1736.9019775390625	1736.9029541015625	-8.999999845400453E-4	-0.5181636558420059
a7	pepa7b21	DaPR130321_VB123_O868.m	969	11.649999618530273	TAVMIKDR	M4:+15.99491	1	a7.a1	5.099999834783375E-4	40.0	2	949.5135498046875	949.513916015625	-3.9999998989515007E-4	-0.4212681701113349
a7	pepa7b10	DaPR130321_VB123_O868.m	1083	12.3100004196167	LEEAVNR		1	a7.a1	0.028999999165534973	29.5	2	830.43701171875	830.4370727539062	-9.999999747378752E-5	-0.12041851303936398
a7	pepa7b20	DaPR130321_VB123_O868.m	1129	12.5600004196167	TAVMIKDR		1	a7.a1	3.9999998989515007E-5	41.900001525878906	2	933.5176391601562	933.5189819335938	-0.00139999995008111	-1.4997016420397755
a7	pepa7a8	DaPR130321_VB123_O868.m	1168	12.75	HEPGLGGPAER		1	a7.a1	1.4000000373926014E-4	31.0	2	1119.5537109375	1119.5545654296875	-7.999999797903001E-4	-0.7145698874295229
a7	pepa7b12	DaPR130321_VB123_O868.m	1495	14.449999809265137	KDENESSAPADGEGGSELQPK		1	a7.a1	1.3999999737279722E-7	72.5	3	2144.955810546875	2144.958251953125	-0.002400000113993883	-1.1189029491872515
a7	pepa7b19	DaPR130321_VB123_O868.m	1516	14.550000190734863	SYETFQQK		1	a7.a1	0.020999999716877937	40.0	2	1030.4805908203125	1030.484375	-0.003800000064074993	-3.687586300447295
a7	pepa7a1	DaPR130321_VB123_O868.m	1669	15.350000381469727	AAGAGTAGPASGPGVVR		1	a7.a1	2.900000026784255E-7	58.20000076293945	2	1395.731201171875	1395.7342529296875	-0.003100000089034438	-2.221053243142415
a7	pepa7a7	DaPR130321_VB123_O868.m	1797	15.979999542236328	GTAGPASGPGVVRDPAASQPR		1	a7.a1	1.3000000035390258E-4	52.20000076293945	3	1947.995361328125	1947.9998779296875	-0.004600000102072954	-2.361396504275854
a7	pepa7a2	DaPR130321_VB123_O868.m	1862	16.299999237060547	AAGAGTAGPASGPGVVRDPAASQPR		1	a7.a1	4.200000148557592E-6	45.099998474121094	3	2218.132568359375	2218.1328125	-9.999999747378752E-5	-0.045082962079750356
a7	pepa7b23	DaPR130321_VB123_O868.m	2060	17.18000030517578	TLSGAQDSEAAFAK		1	a7.a1	1.1000000021965661E-8	73.9000015258789	2	1395.6737060546875	1395.675537109375	-0.0017000000225380063	-1.2180481618664225
a7	pepa7a3	DaPR130321_VB123_O868.m	2310	18.260000228881836	AAGAGTAGPASGPGVVRDPAASQPR	A1:+42.01057	1	a7.a1	8.800000068731606E-4	43.79999923706055	3	2260.145751953125	2260.143310546875	0.002400000113993883	1.061879617453624
a7	pepa7a6	DaPR130321_VB123_O868.m	2375	18.549999237060547	FYFHEALR		1	a7.a1	0.014999999664723873	41.20000076293945	2	1082.540771484375	1082.542236328125	-0.00139999995008111	-1.2932520349781176
a7	pepa7b16	DaPR130321_VB123_O868.m	2468	18.959999084472656	NPPTTIGMMTLK	M9:+15.99491	1	a7.a1	8.200000156648457E-4	42.0	2	1319.6700439453125	1319.670166015625	-9.999999747378752E-5	-0.07577650844052158
a7	pepa7b15	DaPR130321_VB123_O868.m	2911	21.0	NPPTTIGMMTLK		1	a7.a1	5.699999746866524E-4	46.0	2	1303.6715087890625	1303.67529296875	-0.003700000001117587	-2.8381300321277765
a7	pepa7b14	DaPR130321_VB123_O868.m	2922	21.049999237060547	NLAHPVIQNFSYETFQQK		1	a7.a1	4.199999966658652E-4	49.29999923706055	3	2164.087158203125	2164.08251953125	0.004600000102072954	2.125612152289523
a7	pepa7b18	DaPR130321_VB123_O868.m	2926	21.059999465942383	QLRNPPTTIGMMTLK	M12:+15.99491 - Q1:-17.02655	1	a7.a1	1.9999999494757503E-5	38.099998474121094	2	1699.8865966796875	1699.887451171875	-6.99999975040555E-4	-0.41179195396612067
a7	pepa7b22	DaPR130321_VB123_O868.m	3155	22.149999618530273	TEFTLTEAVVESSR		1	a7.a1	6.500000017695129E-5	40.20000076293945	2	1568.7755126953125	1568.7806396484375	-0.005100000184029341	-3.2509326384676998
a7	pepa7a5	DaPR130321_VB123_O868.m	3158	22.15999984741211	FLESHLDDAEPYLLTMAK	M16:+15.99491	1	a7.a1	3.100000030826777E-4	49.20000076293945	3	2109.026123046875	2109.021240234375	0.004900000058114529	2.323352636111902
a7	pepa7b13	DaPR130321_VB123_O868.m	3173	22.229999542236328	NDLLNIIR		1	a7.a1	0.032999999821186066	51.0	2	970.56689453125	970.5684204101562	-0.001500000013038516	-1.5454861105048372
a7	pepa7a9	DaPR130321_VB123_O868.m	3207	22.399999618530273	LDQKDLVLPTQALPASPALK		1	a7.a1	9.899999713525176E-4	42.599998474121094	3	2118.21728515625	2118.21728515625	0.0	0.0
a7	pepa7b17	DaPR130321_VB123_O868.m	3237	22.549999237060547	QLRNPPTTIGMMTLK	Q1:-17.02655	1	a7.a1	0.002899999963119626	33.5	2	1683.8934326171875	1683.8924560546875	0.0010000000474974513	0.5938621815792341
a7	pepa7a4	DaPR130321_VB123_O868.m	3427	23.6299991607666	DLVLPTQALPASPALK		1	a7.a1	0.0019000000320374966	63.79999923706055	2	1633.9556884765625	1633.9527587890625	0.003000000026077032	1.8360384104986975
a8	pepa8b10	DaPR130321_VB123_O868.m	1158	12.699999809265137	KKDVDDDGEEKELMER	M14:+15.99491	1	a8.a1	2.300000051036477E-4	39.29999923706055	3	1951.896728515625	1951.8917236328125	0.004999999888241291	2.5616174440943964
a8	pepa8a5	DaPR130321_VB123_O868.m	1465	14.300000190734863	GAVIVVSHDAR		1	a8.a1	5.499999970197678E-4	54.099998474121094	2	1123.62158203125	1123.622314453125	-6.000000284984708E-4	-0.533987284500037
a8	pepa8a9	DaPR130321_VB123_O868.m	1470	14.329999923706055	KKDVDDDGEEKELMER		1	a8.a1	3.3999999868683517E-4	57.400001525878906	3	1935.898681640625	1935.8968505859375	0.0017999999690800905	0.9298015896535422
a8	pepa8a4	DaPR130321_VB123_O868.m	1477	14.359999656677246	AVSEEQQPALK		1	a8.a1	2.300000051036477E-5	47.5	2	1199.625	1199.6270751953125	-0.0020000000949949026	-1.6671848579853707
a8	pepa8a3	DaPR130321_VB123_O868.m	1534	14.649999618530273	ADDPYAHLSK		1	a8.a1	0.00559999980032444	47.20000076293945	2	1116.53076171875	1116.5323486328125	-0.0015999999595806003	-1.4330081538074477
a8	pepa8b19	DaPR130321_VB123_O868.m	1647	15.25	RKNQDEESQEAPELLK		1	a8.a1	2.4000000848900527E-5	53.5	3	1913.952880859375	1913.9566650390625	-0.003800000064074993	-1.9854159362575945
a8	pepa8a8	DaPR130321_VB123_O868.m	1730	15.649999618530273	LQGQLEQGDDTAAER		1	a8.a1	1.8999999440438842E-7	66.30000305175781	2	1630.772705078125	1630.76708984375	0.00559999980032444	3.43396664992853
a8	pepa8b22	DaPR130321_VB123_O868.m	1846	16.209999084472656	YGLVGPNGK		1	a8.a1	0.008299999870359898	28.700000762939453	2	904.4893798828125	904.4890747070312	1.9999999494757503E-4	0.22111930430155396
a8	pepa8a2	DaPR130321_VB123_O868.m	2244	17.979999542236328	AANAAENDFSVSQAEMSSR	M16:+15.99491	1	a8.a1	2.6999999458432455E-10	57.599998474121094	2	2000.8612060546875	2000.86181640625	-6.000000284984708E-4	-0.29987079746273104
a8	pepa8a7	DaPR130321_VB123_O868.m	2302	18.229999542236328	GFNLPYQDARK		1	a8.a1	0.0012000000569969416	36.70000076293945	2	1308.6697998046875	1308.669921875	-9.999999747378752E-5	-0.0764134605695776
a8	pepa8b12	DaPR130321_VB123_O868.m	2335	18.3799991607666	MEETPTEYLQR	M1:+15.99491	1	a8.a1	3.600000127335079E-5	45.599998474121094	2	1412.633544921875	1412.6365966796875	-0.003000000026077032	-2.123688451175866
a8	pepa8b15	DaPR130321_VB123_O868.m	2374	18.530000686645508	NQDEESQEAPELLK		1	a8.a1	5.900000044078979E-9	77.9000015258789	2	1629.7603759765625	1629.7607421875	-1.9999999494757503E-4	-0.12271739634563214
a8	pepa8b11	DaPR130321_VB123_O868.m	2473	18.979999542236328	MEETPTEYLQR		1	a8.a1	5.299999884300632E-6	61.20000076293945	2	1396.640625	1396.6417236328125	-0.0010999999940395355	-0.7876035603306477
a8	pepa8a1	DaPR130321_VB123_O868.m	2509	19.149999618530273	AANAAENDFSVSQAEMSSR		1	a8.a1	1.0000000036274937E-15	72.30000305175781	3	1984.8663330078125	1984.866943359375	-6.000000284984708E-4	-0.302287279510522
a8	pepa8a1	DaPR130321_VB123_O868.m	2503	19.1299991607666	AANAAENDFSVSQAEMSSR		1	a8.a1	7.499999970031479E-13	64.69999694824219	2	1984.86328125	1984.866943359375	-0.003599999938160181	-1.8137235597602344
a8	pepa8b18	DaPR130321_VB123_O868.m	2585	19.5	QQPPEPEWIGDGESTSPSDKVVK		1	a8.a1	0.017999999225139618	28.299999237060547	3	2510.20556640625	2510.205078125	6.99999975040555E-4	0.27886166797312856
a8	pepa8b17	DaPR130321_VB123_O868.m	2666	19.850000381469727	QAMLENASDIKLEK	M3:+15.99491 - Q1:-17.02655	1	a8.a1	1.3000000365082087E-7	55.20000076293945	2	1588.7869873046875	1588.7890625	-0.002099999925121665	-1.3217613179041285
a8	pepa8a6	DaPR130321_VB123_O868.m	2728	20.1299991607666	GFNLPYQDAR		1	a8.a1	1.4999999621068127E-5	55.20000076293945	2	1180.5731201171875	1180.574951171875	-0.0017999999690800905	-1.5246808068334459
a8	pepa8b21	DaPR130321_VB123_O868.m	2761	20.280000686645508	VVFAELACR	C8:+57.02146	1	a8.a1	2.499999936844688E-5	49.900001525878906	2	1064.55517578125	1064.55615234375	-8.999999845400453E-4	-0.8454227450178046
a8	pepa8b14	DaPR130321_VB123_O868.m	2864	20.780000686645508	NLDFGIDMDSR	M8:+15.99491	1	a8.a1	0.041999999433755875	58.0	2	1298.5694580078125	1298.568603515625	8.999999845400453E-4	0.6930708028081599
a8	pepa8b16	DaPR130321_VB123_O868.m	2998	21.3799991607666	QAMLENASDIKLEK	Q1:-17.02655	1	a8.a1	2.0999999605919584E-7	78.4000015258789	2	1572.7933349609375	1572.794189453125	-7.999999797903001E-4	-0.5086488652838089
a8	pepa8b13	DaPR130321_VB123_O868.m	3222	22.459999084472656	NLDFGIDMDSR		1	a8.a1	5.8000001445179805E-5	50.599998474121094	2	1282.574462890625	1282.57373046875	8.999999845400453E-4	0.7017140326202664
a8	pepa8b20	DaPR130321_VB123_O868.m	3554	24.510000228881836	STLLLLLTGK		1	a8.a1	2.499999936844688E-5	36.599998474121094	2	1058.679443359375	1058.682373046875	-0.002899999963119626	-2.7392540359139645
a9	pepa9a1	DaPR130321_VB123_O868.m	939	11.479999542236328	AAGPSLSHTSGGTQSK		1	a9.a1	6.300000241026282E-4	32.0	3	1485.7288818359375	1485.7296142578125	-6.99999975040555E-4	-0.47114896837419223
a9	pepa9a1	DaPR130321_VB123_O868.m	952	11.550000190734863	AAGPSLSHTSGGTQSK		1	a9.a1	2.5999999930803597E-9	52.400001525878906	2	1485.7275390625	1485.7296142578125	-0.0020000000949949026	-1.346140021577204
a9	pepa9b10	DaPR130321_VB123_O868.m	1419	14.0600004196167	SGGVGGSNTNWK		1	a9.a1	4.399999852466863E-6	55.29999923706055	2	1163.5408935546875	1163.54443359375	-0.0035000001080334187	-3.0080502359701367
a9	pepa9a8	DaPR130321_VB123_O868.m	1837	16.18000030517578	RLVMSIR		1	a9.a1	0.041999999433755875	26.5	2	874.530029296875	874.5294799804688	5.000000237487257E-4	0.5717360422885828
a9	pepa9a3	DaPR130321_VB123_O868.m	1848	16.229999542236328	ATVMDVKPVDYR	M4:+15.99491	1	a9.a1	0.0026000000070780516	39.70000076293945	3	1409.7086181640625	1409.709716796875	-0.0010999999940395355	-0.7803024842156454
a9	pepa9a3	DaPR130321_VB123_O868.m	1853	16.25	ATVMDVKPVDYR	M4:+15.99491	1	a9.a1	0.004800000227987766	30.299999237060547	2	1409.70654296875	1409.709716796875	-0.0031999999191612005	-2.2699708181285727
a9	pepa9b13	DaPR130321_VB123_O868.m	1930	16.600000381469727	VIDQQNGLYR		1	a9.a1	7.399999885819852E-4	49.900001525878906	2	1205.62890625	1205.627685546875	0.0012000000569969416	0.9953322002991489
a9	pepa9a7	DaPR130321_VB123_O868.m	2004	16.950000762939453	NIYLMDTSGK	M5:+15.99491	1	a9.a1	0.010999999940395355	31.600000381469727	2	1157.5498046875	1157.5511474609375	-0.0013000000035390258	-1.1230605285913686
a9	pepa9a2	DaPR130321_VB123_O868.m	2285	18.149999618530273	ATVMDVKPVDYR		1	a9.a1	1.199999957179898E-7	44.20000076293945	2	1393.71923828125	1393.71484375	0.004399999976158142	3.157030289151028
a9	pepa9a9	DaPR130321_VB123_O868.m	2556	19.360000610351562	SENLGQGDKPDYF		1	a9.a1	5.6999999742402E-7	48.900001525878906	2	1469.6585693359375	1469.6546630859375	0.0038999998942017555	2.653684564244944
a9	pepa9b12	DaPR130321_VB123_O868.m	2795	20.450000762939453	VGQLSEGAIAAIMQK	M13:+15.99491	1	a9.a1	1.7000000296363282E-9	64.0999984741211	2	1531.81787109375	1531.8153076171875	0.0026000000070780516	1.6973325662363807
a9	pepa9b12	DaPR130321_VB123_O868.m	2786	20.40999984741211	VGQLSEGAIAAIMQK	M13:+15.99491	1	a9.a1	4.200000148557592E-6	48.70000076293945	3	1531.817138671875	1531.8153076171875	0.0017999999690800905	1.1750763686257173
a9	pepa9b14	DaPR130321_VB123_O868.m	2930	21.079999923706055	VVPIASLTPYQSK		1	a9.a1	0.03200000151991844	36.20000076293945	2	1402.7943115234375	1402.7945556640625	-9.999999747378752E-5	-0.0712862742944201
a9	pepa9b11	DaPR130321_VB123_O868.m	3235	22.530000686645508	VGQLSEGAIAAIMQK		1	a9.a1	1.199999957179898E-7	65.5	2	1515.822265625	1515.8204345703125	0.0019000000320374966	1.2534466409776872
a9	pepa9a4	DaPR130321_VB123_O868.m	3287	22.809999465942383	DKNEQAFEEVFQNANFR		1	a9.a1	7.999999797903001E-5	45.70000076293945	3	2085.95654296875	2085.962890625	-0.006399999838322401	-3.0681273703794516
a9	pepa9a6	DaPR130321_VB123_O868.m	3330	23.059999465942383	FFPLIEVNK		1	a9.a1	0.020999999716877937	33.79999923706055	2	1106.6270751953125	1106.6248779296875	0.002199999988079071	1.9880268661544171
a9	pepa9a5	DaPR130321_VB123_O868.m	3523	24.299999237060547	DSLVDIIGICK	C10:+57.02146	1	a9.a1	2.0999999605919584E-7	57.400001525878906	2	1232.6553955078125	1232.6558837890625	-5.000000237487257E-4	-0.4056282295199654
b10	pepb10b13	DaPR130321_VB123_O868.m	1532	14.630000114440918	TLYISDSDKR		1	b10.a1	0.007499999832361937	39.400001525878906	2	1197.61376953125	1197.6114501953125	0.002400000113993883	2.0039889511765097
b10	pepb10b10	DaPR130321_VB123_O868.m	1892	16.43000030517578	NADLCIASGTK	C5:+57.02146	1	b10.a1	3.499999875202775E-4	52.900001525878906	2	1149.556884765625	1149.5572509765625	-3.000000142492354E-4	-0.26097005085599856
b10	pepb10a4	DaPR130321_VB123_O868.m	1923	16.559999465942383	DGYIHYGQTVK		1	b10.a1	2.2000000171829015E-5	48.79999923706055	2	1280.626708984375	1280.62744140625	-6.000000284984708E-4	-0.4685203589262573
b10	pepb10a5	DaPR130321_VB123_O868.m	1935	16.610000610351562	ERGDQTVLILHAK		1	b10.a1	8.800000068731606E-4	39.5	3	1479.828857421875	1479.8282470703125	6.000000284984708E-4	0.4054524771278828
b10	pepb10a2	DaPR130321_VB123_O868.m	2005	16.950000762939453	CAFYLKDTER	C1:+57.02146	1	b10.a1	0.02800000086426735	30.899999618530273	3	1302.6175537109375	1302.6151123046875	0.0024999999441206455	1.9192161372191145
b10	pepb10a8	DaPR130321_VB123_O868.m	2365	18.5	LVCSVTGMALPR	C3:+57.02146 - M8:+15.99491	1	b10.a1	0.03200000151991844	45.79999923706055	2	1319.6834716796875	1319.681396484375	0.002099999925121665	1.591293118714907
b10	pepb10a6	DaPR130321_VB123_O868.m	2445	18.850000381469727	IIQFQATPCPK	C9:+57.02146	1	b10.a1	0.002199999988079071	50.599998474121094	2	1302.6878662109375	1302.6878662109375	0.0	0.0
b10	pepb10b12	DaPR130321_VB123_O868.m	2706	20.010000228881836	QTALLDADDPVSQLHK		1	b10.a1	0.00430000014603138	30.399999618530273	3	1750.9013671875	1750.8974609375	0.0038999998942017555	2.2274290649285313
b10	pepb10a7	DaPR130321_VB123_O868.m	2829	20.610000610351562	LVCSVTGMALPR	C3:+57.02146	1	b10.a1	3.999999989900971E-6	59.20000076293945	2	1303.687255859375	1303.6865234375	7.999999797903001E-4	0.6136444347686416
b10	pepb10a1	DaPR130321_VB123_O868.m	2905	20.959999084472656	CAFYLKDTER	C1:+57.02146 - C1:-17.02655	1	b10.a1	0.0015999999595806003	39.0	2	1285.5841064453125	1285.588623046875	-0.004399999976158142	-3.4225567162612562
b10	pepb10a3	DaPR130321_VB123_O868.m	2943	21.1299991607666	CSAAGAILR	C1:+57.02146 - C1:-17.02655	1	b10.a1	0.04399999976158142	38.20000076293945	2	901.452880859375	901.4564208984375	-0.003599999938160181	-3.99353740757899
b10	pepb10b15	DaPR130321_VB123_O868.m	3212	22.40999984741211	VWFGDVEAETMYR	M11:+15.99491	1	b10.a1	2.900000026784255E-7	58.400001525878906	2	1618.711669921875	1618.720947265625	-0.00930000003427267	-5.745276880479253
b10	pepb10b11	DaPR130321_VB123_O868.m	3228	22.5	QTALLDADDPVSQLHK	Q1:-17.02655	1	b10.a1	4.799999953064571E-9	63.0	2	1733.872314453125	1733.870849609375	0.001500000013038516	0.8651163455319939
b10	pepb10a9	DaPR130321_VB123_O868.m	3347	23.149999618530273	MFYGNSDDIGVFLSK	M1:+15.99491	1	b10.a1	6.200000235434544E-11	63.0	2	1708.7913818359375	1708.7890625	0.002300000051036477	1.345982427855385
b10	pepb10b14	DaPR130321_VB123_O868.m	3381	23.350000381469727	VWFGDVEAETMYR		1	b10.a1	3.599999942593968E-8	69.4000015258789	2	1602.719482421875	1602.72607421875	-0.006599999964237213	-4.117983771777337
b11	pepb11a9	DaPR130321_VB123_O868.m	1164	12.729999542236328	NRDYPLASK		2	b11.a1 b11.a2	0.003100000089034438	34.29999923706055	2	1063.554931640625	1063.553466796875	0.001500000013038516	1.410366342517876
b11	pepb11b12	DaPR130321_VB123_O868.m	1264	13.260000228881836	VAQGVSGAVQDKGSIHK		1	b11.a1	0.002400000113993883	38.5	3	1680.9017333984375	1680.9031982421875	-0.00139999995008111	-0.832885529366097
b11	pepb11b11	DaPR130321_VB123_O868.m	1280	13.329999923706055	VAQGVSGAVQDK		1	b11.a1	7.199999885187935E-8	64.4000015258789	2	1158.6090087890625	1158.61181640625	-0.0027000000700354576	-2.3303750503859377
b11	pepb11a3	DaPR130321_VB123_O868.m	2462	18.93000030517578	HGFCGIPITDTGR	C4:+57.02146	1	b11.a1	5.8999999055231456E-6	34.900001525878906	2	1430.68310546875	1430.6849365234375	-0.0017999999690800905	-1.258138618174095
b11	pepb11b10	DaPR130321_VB123_O868.m	2838	20.649999618530273	REDLVVAPAGITLK		1	b11.a1	5.600000149570405E-4	47.0	3	1481.86865234375	1481.8690185546875	-3.000000142492354E-4	-0.20244705199507756
b11	pepb11a6	DaPR130321_VB123_O868.m	2937	21.110000610351562	KYEQGFITDPVVLSPK		1	b11.a1	3.499999875202775E-4	44.20000076293945	2	1820.9794921875	1820.979736328125	-1.9999999494757503E-4	-0.10983098326555828
b11	pepb11a6	DaPR130321_VB123_O868.m	2940	21.1299991607666	KYEQGFITDPVVLSPK		1	b11.a1	5.600000149570405E-4	54.099998474121094	3	1820.9794921875	1820.979736328125	-1.9999999494757503E-4	-0.10983098326555828
b11	pepb11a2	DaPR130321_VB123_O868.m	3115	21.93000030517578	FGVPVIADGGIQNVGHIAK		1	b11.a1	0.0024999999441206455	34.29999923706055	3	1892.03759765625	1892.039306640625	-0.0017000000225380063	-0.8985014299498933
b11	pepb11a7	DaPR130321_VB123_O868.m	3168	22.209999084472656	NLIDAGVDALR		1	b11.a1	3.6999999792897142E-6	65.9000015258789	2	1156.6317138671875	1156.6324462890625	-6.99999975040555E-4	-0.6052052035081963
b11	pepb11a1	DaPR130321_VB123_O868.m	3209	22.40999984741211	EDLVVAPAGITLK		1	b11.a1	0.013000000268220901	32.400001525878906	2	1325.7705078125	1325.7679443359375	0.0026000000070780516	1.961127524757255
b11	pepb11b13	DaPR130321_VB123_O868.m	3265	22.700000762939453	YEQGFITDPVVLSPK		1	b11.a1	1.199999957179898E-7	54.29999923706055	2	1692.88427734375	1692.8846435546875	-3.9999998989515007E-4	-0.23628307541099644
b11	pepb11a4	DaPR130321_VB123_O868.m	1586	14.930000305175781	IAQGVSGSIQDK		1	b11.a2	1.1000000085914508E-5	50.400001525878906	2	1202.6365966796875	1202.637939453125	-0.0013000000035390258	-1.0809570868271245
b11	pepb11a8	DaPR130321_VB123_O868.m	2979	21.299999237060547	NLIDAGVDGLR		1	b11.a2	0.00839999970048666	53.5	2	1142.61865234375	1142.6168212890625	0.0019000000320374966	1.6628496943480837
b11	pepb11a5	DaPR130321_VB123_O868.m	3322	23.0	IELVVAPAGVTLK		1	b11.a2	0.0430000014603138	39.70000076293945	2	1309.8116455078125	1309.8094482421875	0.002300000051036477	1.7559806536158078
b12	pepb12b11	DaPR130321_VB123_O868.m	1244	13.149999618530273	SSSPVNVKK	S1:+42.01057	1	b12.a1	0.002400000113993883	35.29999923706055	2	987.5469970703125	987.5474243164062	-3.9999998989515007E-4	-0.40504382882881346
b12	pepb12b12	DaPR130321_VB123_O868.m	1335	13.630000114440918	VTEKIPVR		1	b12.a1	0.0012000000569969416	39.20000076293945	2	941.5773315429688	941.5783081054688	-8.999999845400453E-4	-0.9558418846234018
b12	pepb12a3	DaPR130321_VB123_O868.m	1508	14.5	LLEQYKEESK		1	b12.a1	0.0012000000569969416	36.599998474121094	2	1266.6595458984375	1266.657958984375	0.0015999999595806003	1.2631665464475539
b12	pepb12a5	DaPR130321_VB123_O868.m	1652	15.260000228881836	KAEVEGKDLPEHAVLK		1	b12.a1	7.79999973019585E-5	46.900001525878906	3	1762.970703125	1762.97021484375	5.000000237487257E-4	0.2836122922207396
b12	pepb12a6	DaPR130321_VB123_O868.m	1679	15.399999618530273	MMVAGFKK		1	b12.a1	0.0020000000949949026	31.5	2	911.4908447265625	911.484619140625	0.006300000008195639	6.9118006775972445
b12	pepb12a2	DaPR130321_VB123_O868.m	2187	17.729999542236328	HAAENPGKYNILGTNTIMDK	M18:+15.99491	1	b12.a1	7.100000220816582E-5	50.400001525878906	3	2203.08349609375	2203.08154296875	0.0017999999690800905	0.8170373787683368
b12	pepb12a1	DaPR130321_VB123_O868.m	2330	18.350000381469727	FIEIAAR		1	b12.a1	0.04399999976158142	29.299999237060547	2	819.4727172851562	819.4727172851562	-0.0	-0.0
b12	pepb12a8	DaPR130321_VB123_O868.m	2370	18.530000686645508	NGQDLGVAFK		1	b12.a1	3.300000025774352E-5	40.70000076293945	2	1048.5428466796875	1048.5426025390625	3.000000142492354E-4	0.2861114212458136
b12	pepb12a4	DaPR130321_VB123_O868.m	2653	19.799999237060547	LQAALDDEEAGGRPAMEPGNGSLDLGGDSAGR	M16:+15.99491	1	b12.a1	1.3000000365082087E-7	59.29999923706055	3	3142.43408203125	3142.4345703125	-5.000000237487257E-4	-0.1591123100771524
b12	pepb12a9	DaPR130321_VB123_O868.m	2831	20.610000610351562	QMADTGKLNTLLQR	M2:+15.99491 - Q1:-17.02655	1	b12.a1	0.005400000140070915	34.70000076293945	2	1587.8187255859375	1587.8162841796875	0.002400000113993883	1.5115099510607384
b12	pepb12a7	DaPR130321_VB123_O868.m	2881	20.850000381469727	NFILDQTNVSAAAQR		1	b12.a1	3.700000092976552E-7	82.80000305175781	2	1647.846435546875	1647.8453369140625	0.0010999999940395355	0.6675383723204977
b12	pepb12b10	DaPR130321_VB123_O868.m	3290	22.829999923706055	SSGPTSLFAVTVAPPGAR		1	b12.a1	0.0031999999191612005	34.70000076293945	3	1714.910888671875	1714.9127197265625	-0.0017999999690800905	-1.049616081550258
b12	pepb12b10	DaPR130321_VB123_O868.m	3284	22.799999237060547	SSGPTSLFAVTVAPPGAR		1	b12.a1	1.7999999499807018E-6	45.599998474121094	2	1714.91796875	1714.9127197265625	0.0052999998442828655	3.0905362024068106
b13	pepb13b11	DaPR130321_VB123_O868.m	2157	17.600000381469727	YSTDVSVDEVK		1	b13.a1	2.700000004551839E-5	44.20000076293945	2	1241.58740234375	1241.5899658203125	-0.0026000000070780516	-2.094089094349473
b13	pepb13a8	DaPR130321_VB123_O868.m	2352	18.450000762939453	SEAVADREDDPNFFK		1	b13.a1	0.002899999963119626	28.399999618530273	2	1739.787841796875	1739.7874755859375	3.000000142492354E-4	0.17243486256745202
b13	pepb13a9	DaPR130321_VB123_O868.m	2525	19.209999084472656	TAMKYNLGLDLR	M3:+15.99491	1	b13.a1	0.0035000001080334187	37.0	3	1410.74072265625	1410.741455078125	-6.99999975040555E-4	-0.496192957625811
b13	pepb13a7	DaPR130321_VB123_O868.m	2589	19.510000228881836	MVEGFFDR	M1:+15.99491	1	b13.a1	3.3000000985339284E-4	35.400001525878906	2	1016.4529418945312	1016.4509887695312	0.0019000000320374966	1.8692490371203723
b13	pepb13a5	DaPR130321_VB123_O868.m	2782	20.399999618530273	HGGTIPIVPTAEFQDR		1	b13.a1	0.0031999999191612005	43.20000076293945	3	1737.89111328125	1737.892333984375	-0.0010999999940395355	-0.6329505991419059
b13	pepb13a5	DaPR130321_VB123_O868.m	2783	20.399999618530273	HGGTIPIVPTAEFQDR		1	b13.a1	4.700000033608376E-7	47.599998474121094	2	1737.88671875	1737.892333984375	-0.005499999970197678	-3.16475299570953
b13	pepb13a3	DaPR130321_VB123_O868.m	2890	20.899999618530273	GASIVEDKLVEDLR		1	b13.a1	2.3999999393709004E-4	46.599998474121094	3	1543.8370361328125	1543.8330078125	0.004000000189989805	2.590953924257337
b13	pepb13a6	DaPR130321_VB123_O868.m	2912	21.0	IIAEGANGPTTPEADKIFLER		1	b13.a1	0.0019000000320374966	61.099998474121094	3	2242.171630859375	2242.171875	-9.999999747378752E-5	-0.04459961280791086
b13	pepb13b10	DaPR130321_VB123_O868.m	2960	21.209999084472656	YNLGLDLR		1	b13.a1	7.800000021234155E-4	46.70000076293945	2	963.5258178710938	963.5261840820312	-3.9999998989515007E-4	-0.4151417953174124
b13	pepb13a4	DaPR130321_VB123_O868.m	3163	22.18000030517578	GFIGPGIDVPAPDMSTGER	M14:+15.99491	1	b13.a1	8.800000068731606E-4	40.599998474121094	2	1931.91748046875	1931.917236328125	3.9999998989515007E-4	0.20704820184502581
b13	pepb13a4	DaPR130321_VB123_O868.m	3171	22.229999542236328	GFIGPGIDVPAPDMSTGER	M14:+15.99491	1	b13.a1	0.0024999999441206455	40.0	3	1931.9176025390625	1931.917236328125	3.9999998989515007E-4	0.20704820184502581
b13	pepb13a2	DaPR130321_VB123_O868.m	3247	22.600000381469727	DDGSWEVIEGYR		1	b13.a1	7.500000265281415E-8	53.20000076293945	2	1425.628173828125	1425.6285400390625	-3.000000142492354E-4	-0.21043350762395324
b13	pepb13a1	DaPR130321_VB123_O868.m	3495	24.110000610351562	CAVVDVPFGGAK	C1:+57.02146 - C1:-17.02655	1	b13.a1	0.010999999940395355	34.29999923706055	2	1202.58642578125	1202.5877685546875	-0.00139999995008111	-1.1641561528300586
b14	pepb14a6	DaPR130321_VB123_O868.m	764	10.350000381469727	KQNEAAKEAETPQAK		1	b14.a1	0.0017000000225380063	33.79999923706055	3	1642.8348388671875	1642.83984375	-0.004999999888241291	-3.043510240674543
b14	pepb14a5	DaPR130321_VB123_O868.m	782	10.460000038146973	GSPRPQAPK		1	b14.a1	0.009499999694526196	29.399999618530273	2	937.5191040039062	937.5217895507812	-0.0027000000700354576	-2.8799331387584894
b14	pepb14b11	DaPR130321_VB123_O868.m	820	10.710000038146973	VAGGAAPSKPASAK		1	b14.a1	1.2000000424450263E-5	46.29999923706055	2	1211.67333984375	1211.6746826171875	-0.0013000000035390258	-1.0728952434089467
b14	pepb14b10	DaPR130321_VB123_O868.m	1063	12.199999809265137	VADNSFDAKR		1	b14.a1	0.002899999963119626	34.400001525878906	2	1122.5579833984375	1122.55419921875	0.003800000064074993	3.385137275972627
b14	pepb14a1	DaPR130321_VB123_O868.m	1124	12.529999732971191	AAESSSDSSDSDSSEDDEAPSKPAGTTK		1	b14.a1	1.1999999696854502E-4	52.599998474121094	3	2758.121826171875	2758.129638671875	-0.007899999618530273	-2.864259717079277
b14	pepb14a9	DaPR130321_VB123_O868.m	1306	13.460000038146973	VADNSFDAK		1	b14.a1	5.39999979082495E-4	37.599998474121094	2	966.4524536132812	966.453125	-6.99999975040555E-4	-0.7242979063682524
b14	pepb14a8	DaPR130321_VB123_O868.m	1362	13.760000228881836	QNEAAKEAETPQAK	Q1:-17.02655	1	b14.a1	0.001500000013038516	35.400001525878906	2	1497.71875	1497.7183837890625	3.9999998989515007E-4	0.267072898499913
b14	pepb14a2	DaPR130321_VB123_O868.m	1433	14.130000114440918	ASSSDSEDSSEEEEEVQGPPAKK		1	b14.a1	0.0012000000569969416	40.0	3	2422.027099609375	2422.0380859375	-0.010999999940395355	-4.541629631780781
b14	pepb14a7	DaPR130321_VB123_O868.m	1484	14.399999618530273	PPPSAPPPKK		1	b14.a1	2.899999963119626E-4	40.400001525878906	2	1015.5927734375	1015.5938720703125	-0.0012000000569969416	-1.1815747317879268
b14	pepb14a4	DaPR130321_VB123_O868.m	1489	14.40999984741211	GAAGDWGER		1	b14.a1	0.001500000013038516	40.5	2	918.4055786132812	918.4067993164062	-0.0013000000035390258	-1.415494750808301
b14	pepb14b12	DaPR130321_VB123_O868.m	1564	14.800000190734863	VREEEIEVDSR		1	b14.a1	0.028999999165534973	45.0	2	1360.6708984375	1360.670654296875	1.9999999494757503E-4	0.1469863367127035
b14	pepb14a3	DaPR130321_VB123_O868.m	1765	15.829999923706055	DNQLSEVANK		1	b14.a1	0.03999999910593033	44.900001525878906	2	1117.549560546875	1117.548828125	7.999999797903001E-4	0.7158523723142579
b15	pepb15a9	DaPR130321_VB123_O868.m	1071	12.25	SRSGGGGGGGLGSGGSIR		1	b15.a1	0.006800000090152025	49.400001525878906	3	1475.730224609375	1475.7314453125	-0.0012000000569969416	-0.8131561205181409
b15	pepb15a5	DaPR130321_VB123_O868.m	1141	12.630000114440918	GGSGGSYGGGGSGGGYGGGSGSR		1	b15.a1	2.2999999474415667E-11	69.9000015258789	2	1791.7274169921875	1791.7281494140625	-6.99999975040555E-4	-0.390684253785638
b15	pepb15a1	DaPR130321_VB123_O868.m	1214	13.0	FSSSSGYGGGSSR		1	b15.a1	1.700000029813964E-5	49.29999923706055	2	1235.5286865234375	1235.529052734375	-3.9999998989515007E-4	-0.32374794344973257
b15	pepb15a4	DaPR130321_VB123_O868.m	1376	13.850000381469727	GGGGGLGSGGSIR		1	b15.a1	2.700000004551839E-5	40.099998474121094	2	1031.5245361328125	1031.5233154296875	0.0013000000035390258	1.2602720501741667
b15	pepb15a8	DaPR130321_VB123_O868.m	1388	13.90999984741211	SGGGGGGGLGSGGSIR		1	b15.a1	2.7000000457633178E-8	70.9000015258789	2	1232.5968017578125	1232.59814453125	-0.00139999995008111	-1.1358121511804824
b15	pepb15a3	DaPR130321_VB123_O868.m	1404	14.0	GGGGGGLGSGGSIRSS		1	b15.a1	6.800000278417428E-7	48.79999923706055	2	1262.60693359375	1262.6087646484375	-0.0017999999690800905	-1.4256197323177024
b15	pepb15a2	DaPR130321_VB123_O868.m	1421	14.079999923706055	GGGGGGGLGSGGSIRSS		1	b15.a1	0.002099999925121665	31.5	2	1319.635498046875	1319.6302490234375	0.0052999998442828655	4.016276413946263
b15	pepb15b11	DaPR130321_VB123_O868.m	1432	14.130000114440918	STMQELNSR		1	b15.a1	0.00139999995008111	40.20000076293945	2	1065.498046875	1065.499755859375	-0.0017000000225380063	-1.5954954594681043
b15	pepb15b10	DaPR130321_VB123_O868.m	1624	15.130000114440918	SRSGGGGGGGLGSGGSIRSSY		1	b15.a1	1.8999999351621E-9	67.0999984741211	3	1812.8548583984375	1812.8587646484375	-0.0038999998942017555	-2.151298253484226
b15	pepb15a6	DaPR130321_VB123_O868.m	1820	16.100000381469727	LSRSGGGGGGGLGSGGSIRSSY		1	b15.a1	2.6000000374892807E-8	61.79999923706055	3	1925.945068359375	1925.9427490234375	0.002199999988079071	1.1422977080676964
b15	pepb15a7	DaPR130321_VB123_O868.m	2171	17.65999984741211	MTLDDFR	M1:+15.99491	1	b15.a1	0.041999999433755875	24.100000381469727	2	913.4119873046875	913.4088134765625	0.0031999999191612005	3.5033600201223702
b15	pepb15b12	DaPR130321_VB123_O868.m	2639	19.729999542236328	TLLDIDNTR		1	b15.a1	6.600000197067857E-4	42.70000076293945	2	1060.563232421875	1060.563720703125	-5.000000237487257E-4	-0.47144741422725567
b16	pepb16b12	DaPR130321_VB123_O868.m	1345	13.680000305175781	TQASSSFQDSSQPAGK		1	b16.a1	9.999999974752427E-7	50.900001525878906	2	1625.736328125	1625.7406005859375	-0.00419999985024333	-2.5834378797758983
b16	pepb16a5	DaPR130321_VB123_O868.m	1510	14.510000228881836	GISAGAVQTAGK		1	b16.a1	4.400000034365803E-5	64.30000305175781	2	1059.5802001953125	1059.5797119140625	5.000000237487257E-4	0.47188523725648523
b16	pepb16a4	DaPR130321_VB123_O868.m	1596	14.979999542236328	GAETELVR		1	b16.a1	0.0017999999690800905	35.599998474121094	2	874.464111328125	874.4633178710938	7.999999797903001E-4	0.9148468134008448
b16	pepb16a7	DaPR130321_VB123_O868.m	2065	17.209999084472656	GTDTQTPAVLSPSK		1	b16.a1	0.006599999964237213	40.29999923706055	2	1401.7237548828125	1401.722412109375	0.00139999995008111	0.9987711817879312
b16	pepb16b10	DaPR130321_VB123_O868.m	2122	17.450000762939453	NTGVILANDANAER		1	b16.a1	5.299999883412454E-10	77.4000015258789	2	1457.736328125	1457.7347412109375	0.0017000000225380063	1.1661929804360835
b16	pepb16a6	DaPR130321_VB123_O868.m	2177	17.68000030517578	GPQPPTVSPIR		1	b16.a1	1.5999999595806003E-4	34.70000076293945	2	1148.6427001953125	1148.6427001953125	9.999999747378752E-5	0.08705927217992485
b16	pepb16a3	DaPR130321_VB123_O868.m	2346	18.43000030517578	GADSELSTVPSVTK		1	b16.a1	4.6999999904073775E-4	50.5	2	1390.7103271484375	1390.7064208984375	0.0038999998942017555	2.804330112808597
b16	pepb16a8	DaPR130321_VB123_O868.m	2627	19.68000030517578	GVNLDPLGK		1	b16.a1	0.0012000000569969416	39.70000076293945	2	912.5147094726562	912.5153198242188	-6.000000284984708E-4	-0.6575232387485298
b16	pepb16a1	DaPR130321_VB123_O868.m	2959	21.209999084472656	DLAQALINR		1	b16.a1	0.002300000051036477	53.70000076293945	2	1013.5740966796875	1013.57421875	-1.9999999494757503E-4	-0.19732150961202125
b16	pepb16b11	DaPR130321_VB123_O868.m	3116	21.93000030517578	SYGDFLLGK		1	b16.a1	0.03200000151991844	31.0	2	999.514404296875	999.5150146484375	-6.000000284984708E-4	-0.6002911609181886
b16	pepb16a9	DaPR130321_VB123_O868.m	3121	21.959999084472656	IQDIVGILR		1	b16.a1	0.024000000208616257	41.900001525878906	2	1026.6304931640625	1026.6309814453125	-5.000000237487257E-4	-0.4870299384933963
b16	pepb16a2	DaPR130321_VB123_O868.m	3200	22.360000610351562	FSNSIPQSQTGNSETATPTNVDLPQVIPK		1	b16.a1	0.008299999870359898	36.599998474121094	3	3070.5302734375	3070.533203125	-0.00279999990016222	-0.911893705403528
b17	pepb17a8	DaPR130321_VB123_O868.m	1615	15.079999923706055	STCIYGGAPK	C3:+57.02146	2	b17.a1 b17.a2	1.0999999631167157E-6	44.29999923706055	2	1053.5015869140625	1053.5037841796875	-0.002099999925121665	-1.9933482505303324
b17	pepb17a7	DaPR130321_VB123_O868.m	1833	16.15999984741211	SSQSSSQQFSGIGR		1	b17.a1	5.99999978589949E-8	60.599998474121094	2	1455.683837890625	1455.6827392578125	0.0012000000569969416	0.8243554894446079
b17	pepb17b12	DaPR130321_VB123_O868.m	2033	17.059999465942383	VLEEANQAINPK		1	b17.a1	1.8999999156221747E-5	51.20000076293945	2	1325.7032470703125	1325.7064208984375	-0.003100000089034438	-2.33837600856874
b17	pepb17a6	DaPR130321_VB123_O868.m	2487	19.059999465942383	SGKAPILIATDVASR		1	b17.a1	0.035999998450279236	33.79999923706055	3	1498.857177734375	1498.8592529296875	-0.0020000000949949026	-1.334348165837239
b17	pepb17a3	DaPR130321_VB123_O868.m	2859	20.75	MLDMGFEPQIR	M4:+15.99491	3	b17.a1 b17.a2 b17.a3	3.400000059627928E-5	47.400001525878906	2	1352.632568359375	1352.6341552734375	-0.001500000013038516	-1.1089473137954942
b17	pepb17a1	DaPR130321_VB123_O868.m	2918	21.030000686645508	ELAQQVQQVADDYGK		1	b17.a1	0.010999999940395355	37.400001525878906	2	1691.8189697265625	1691.8238525390625	-0.004900000058114529	-2.8962826424043415
b17	pepb17a2	DaPR130321_VB123_O868.m	3182	22.280000686645508	GTAYTFFTPGNLK		1	b17.a1	3.3999999868683517E-4	34.79999923706055	2	1416.72021484375	1416.7161865234375	0.004000000189989805	2.8234308523047504
b17	pepb17b10	DaPR130321_VB123_O868.m	2835	20.6299991607666	TTYLVLDEADR		1	b17.a2	3.400000139208714E-7	53.099998474121094	2	1295.65234375	1295.648193359375	0.00419999985024333	3.2416205817055253
b17	pepb17a9	DaPR130321_VB123_O868.m	3088	21.809999465942383	TGTAYTFFTPNNIK		1	b17.a2	1.700000029813964E-5	47.900001525878906	2	1574.78076171875	1574.785400390625	-0.0044999998062849045	-2.857532083526226
b17	pepb17a5	DaPR130321_VB123_O868.m	3806	26.479999542236328	QVSDLISVLR	Q1:-17.02655	1	b17.a2	0.006200000178068876	34.400001525878906	2	1112.631103515625	1112.63134765625	-3.000000142492354E-4	-0.2696311000774725
b17	pepb17a4	DaPR130321_VB123_O868.m	1050	12.109999656677246	QSSGASSSSFSSSR		1	b17.a3	0.007300000172108412	28.600000381469727	2	1361.5909423828125	1361.5931396484375	-0.002199999988079071	-1.6157543131034795
b17	pepb17b11	DaPR130321_VB123_O868.m	1132	12.579999923706055	VGSTSENITQK		1	b17.a3	0.0052999998442828655	41.5	2	1163.591064453125	1163.5906982421875	3.9999998989515007E-4	0.34376348186645167
b18	pepb18a9	DaPR130321_VB123_O868.m	991	11.760000228881836	STVDAEAVHK		1	b18.a1	2.2000000171829015E-5	39.0	2	1056.5284423828125	1056.5323486328125	-0.0038999998942017555	-3.6913208566197553
b18	pepb18b12	DaPR130321_VB123_O868.m	1611	15.0600004196167	YSDSLVQK		1	b18.a1	8.099999831756577E-5	37.29999923706055	2	939.4783325195312	939.4785766601562	-3.000000142492354E-4	-0.319326083321383
b18	pepb18a2	DaPR130321_VB123_O868.m	2092	17.309999465942383	GMTSESDSIGLTPGEK	M2:+15.99491	1	b18.a1	6.300000222836388E-6	46.20000076293945	2	1624.7354736328125	1624.737548828125	-0.0020000000949949026	-1.2309681009326359
b18	pepb18b10	DaPR130321_VB123_O868.m	2144	17.549999237060547	VEQTETPEMMEAR		1	b18.a1	2.699999868127634E-7	53.20000076293945	2	1550.6793212890625	1550.682861328125	-0.003599999938160181	-2.3215578297401582
b18	pepb18a5	DaPR130321_VB123_O868.m	2366	18.510000228881836	LANLINAEER		1	b18.a1	0.001500000013038516	49.20000076293945	2	1142.615966796875	1142.6168212890625	-7.999999797903001E-4	-0.7001472102325316
b18	pepb18a1	DaPR130321_VB123_O868.m	2376	18.549999237060547	GMTSESDSIGLTPGEK		1	b18.a1	2.4000000209412065E-8	51.70000076293945	2	1608.7432861328125	1608.7425537109375	7.999999797903001E-4	0.4972827864501469
b18	pepb18b11	DaPR130321_VB123_O868.m	2514	19.15999984741211	VHVQFFDDSPTR		1	b18.a1	0.002300000051036477	43.29999923706055	3	1447.6959228515625	1447.6968994140625	-0.0010000000474974513	-0.6907523583853699
b18	pepb18a4	DaPR130321_VB123_O868.m	2574	19.450000762939453	GTQTYSVLEGDPSENYSK		1	b18.a1	1.6999999843392288E-6	63.0	2	1974.8916015625	1974.89306640625	-0.001500000013038516	-0.7595348014300817
b18	pepb18a6	DaPR130321_VB123_O868.m	2711	20.049999237060547	LANLPEEVIQK		1	b18.a1	7.900000127847306E-6	47.79999923706055	2	1253.7119140625	1253.71044921875	0.0015999999595806003	1.276211712662713
b18	pepb18a8	DaPR130321_VB123_O868.m	3056	21.65999984741211	ISEVVELLK		1	b18.a1	0.04100000113248825	38.400001525878906	2	1029.61865234375	1029.6195068359375	-7.999999797903001E-4	-0.7769860365687248
b18	pepb18a3	DaPR130321_VB123_O868.m	3063	21.700000762939453	GTATFDGTAIANAVVK		1	b18.a1	1.5999999595806003E-4	45.5	2	1535.8114013671875	1535.8067626953125	0.004600000102072954	2.995168541906951
b18	pepb18a7	DaPR130321_VB123_O868.m	3358	23.200000762939453	LSDGIGVMLPQVLK	M8:+15.99491	1	b18.a1	1.4000000373926014E-4	39.0	2	1485.836669921875	1485.8349609375	0.0017999999690800905	1.2114400430747474
b19	pepb19a8	DaPR130321_VB123_O868.m	978	11.699999809265137	TRAEAEAAAVHGAR		1	b19.a1	4.600000102072954E-5	64.5999984741211	3	1409.7247314453125	1409.724853515625	-9.999999747378752E-5	-0.07093582639506124
b19	pepb19a5	DaPR130321_VB123_O868.m	1040	12.0600004196167	SEDKAEIMK		1	b19.a1	0.010999999940395355	33.599998474121094	2	1050.5135498046875	1050.5140380859375	-3.9999998989515007E-4	-0.3807659635124533
b19	pepb19a2	DaPR130321_VB123_O868.m	1283	13.350000381469727	EGSTQQLQTTSPK		1	b19.a1	0.0017000000225380063	48.79999923706055	2	1404.7012939453125	1404.6968994140625	0.004399999976158142	3.1323483222562123
b19	pepb19a3	DaPR130321_VB123_O868.m	1298	13.40999984741211	IVVDSESR		1	b19.a1	0.0013000000035390258	32.599998474121094	2	904.47265625	904.473876953125	-0.0012000000569969416	-1.3267382149712792
b19	pepb19a1	DaPR130321_VB123_O868.m	2077	17.260000228881836	AISSTEAVLNNR		2	b19.a1 b19.a2	3.2000000373955118E-6	57.29999923706055	2	1274.6688232421875	1274.6702880859375	-0.001500000013038516	-1.176774909605006
b19	pepb19a4	DaPR130321_VB123_O868.m	2211	17.850000381469727	MQAGEEVTELR		1	b19.a1	0.006099999882280827	30.899999618530273	2	1262.6058349609375	1262.60498046875	8.999999845400453E-4	0.7128120025361492
b19	pepb19a7	DaPR130321_VB123_O868.m	2403	18.65999984741211	TLLVSTSAVDNNEAQK		1	b19.a1	3.4000000592726565E-9	73.80000305175781	2	1689.8746337890625	1689.8658447265625	0.008899999782443047	5.266690140058519
b19	pepb19b11	DaPR130321_VB123_O868.m	2762	20.299999237060547	YVLALVK		1	b19.a1	0.006099999882280827	28.899999618530273	2	805.51806640625	805.5186157226562	-6.000000284984708E-4	-0.7448617782224582
b19	pepb19a6	DaPR130321_VB123_O868.m	2872	20.809999465942383	TLEPICDADPSALAK	C6:+57.02146	1	b19.a1	1.3999999737279722E-6	50.70000076293945	2	1600.78662109375	1600.7890625	-0.0024999999441206455	-1.5617297760745075
b19	pepb19a9	DaPR130321_VB123_O868.m	3180	22.260000228881836	VMQPLVQQPILPVVK	M2:+15.99491	1	b19.a1	2.399999921021134E-10	63.599998474121094	2	1705.005859375	1705.008544921875	-0.0026000000070780516	-1.524919047955379
b19	pepb19b10	DaPR130321_VB123_O868.m	1696	15.5	VVLEPDSR		1	b19.a2	0.017000000923871994	33.79999923706055	2	914.4910278320312	914.49462890625	-0.003599999938160181	-3.9366004177256215
b20	pepb20a6	DaPR130321_VB123_O868.m	1161	12.710000038146973	NKYEDEINKR		2	b20.a1 b20.a2	0.03400000184774399	30.200000762939453	3	1308.6571044921875	1308.6546630859375	0.0024999999441206455	1.9103587941416094
b20	pepb20a1	DaPR130321_VB123_O868.m	1576	14.850000381469727	AQYEDIAQK		1	b20.a1	4.8999998398358E-5	45.0	2	1065.521728515625	1065.521484375	1.9999999494757503E-4	0.1877015131843057
b20	pepb20a4	DaPR130321_VB123_O868.m	1608	15.050000190734863	GGGGGGYGSGGSSYGSGGGSYGSGGGGGGGR		1	b20.a1	0.006000000052154064	26.899999618530273	3	2383.94873046875	2383.952392578125	-0.0035000001080334187	-1.4681501689924032
b20	pepb20a5	DaPR130321_VB123_O868.m	1673	15.359999656677246	LEQQNQVLQTK		1	b20.a1	4.199999966658652E-5	53.20000076293945	2	1328.7149658203125	1328.71728515625	-0.002300000051036477	-1.7309927978892887
b20	pepb20b10	DaPR130321_VB123_O868.m	2098	17.350000381469727	SLVNLGGSK		1	b20.a1	0.004699999932199717	32.70000076293945	2	874.5004272460938	874.4996948242188	6.99999975040555E-4	0.8004576550266955
b20	pepb20a9	DaPR130321_VB123_O868.m	2133	17.5	SISISVAR		1	b20.a1	0.014000000432133675	32.599998474121094	2	832.4920654296875	832.4890747070312	0.002899999963119626	3.4835291551906447
b20	pepb20a3	DaPR130321_VB123_O868.m	2361	18.5	FLEQQNQVLQTK		1	b20.a1	1.0999999631167157E-6	70.0999984741211	2	1475.78515625	1475.78564453125	-5.000000237487257E-4	-0.3388026070056667
b20	pepb20b11	DaPR130321_VB123_O868.m	2396	18.6299991607666	YEELQITAGR		2	b20.a1 b20.a2	2.8000000384054147E-5	43.5	2	1179.602294921875	1179.6009521484375	0.001500000013038516	1.2716164820878852
b20	pepb20a8	DaPR130321_VB123_O868.m	3152	22.1299991607666	SLNNQFASFIDK		1	b20.a1	6.99999975040555E-4	47.79999923706055	2	1383.694091796875	1383.690673828125	0.0034000000450760126	2.457196618713601
b20	pepb20a7	DaPR130321_VB123_O868.m	3623	25.059999465942383	SLDLDSIIAEVK		1	b20.a1	7.099999947968172E-6	66.0999984741211	2	1302.7130126953125	1302.7154541015625	-0.0024999999441206455	-1.919068309391331
b20	pepb20a2	DaPR130321_VB123_O868.m	1290	13.380000114440918	ASTSTTIRSHSS	A1:+42.01056	1	b20.a2	0.002899999963119626	29.5	2	1276.611328125	1276.6131591796875	-0.0017999999690800905	-1.4099807417281485
b21	pepb21a6	DaPR130321_VB123_O868.m	824	10.75	KKAEPSEVDMNSPK	M10:+15.99491	1	b21.a1	1.1000000085914508E-4	46.599998474121094	3	1575.7679443359375	1575.7686767578125	-7.999999797903001E-4	-0.5076887182681674
b21	pepb21a7	DaPR130321_VB123_O868.m	893	11.199999809265137	KKEEPSQNDISPK		1	b21.a1	0.023000000044703484	38.29999923706055	3	1499.76806640625	1499.7703857421875	-0.002400000113993883	-1.6002450353800002
b21	pepb21b10	DaPR130321_VB123_O868.m	1273	13.3100004196167	SDAGLESDTAMK	M11:+15.99491	1	b21.a1	2.099999983329326E-5	39.099998474121094	2	1240.534912109375	1240.53662109375	-0.0015999999595806003	-1.2897643909697083
b21	pepb21a3	DaPR130321_VB123_O868.m	1623	15.109999656677246	EAQELSQNSAIK		1	b21.a1	0.003700000001117587	37.400001525878906	2	1317.66455078125	1317.6649169921875	-3.000000142492354E-4	-0.22767549653977326
b21	pepb21a9	DaPR130321_VB123_O868.m	2082	17.280000686645508	QDAQSLHGDIPQK	Q1:-17.02655	1	b21.a1	3.1999999191612005E-4	44.79999923706055	2	1419.6893310546875	1419.6866455078125	0.0027000000700354576	1.9018281805909962
b21	pepb21a1	DaPR130321_VB123_O868.m	2500	19.110000610351562	AAVIGDVIR		1	b21.a1	0.002099999925121665	45.5	2	913.5472412109375	913.5469970703125	3.000000142492354E-4	0.32839034577456494
b21	pepb21a2	DaPR130321_VB123_O868.m	2778	20.360000610351562	APQVLVLAPTR		1	b21.a1	3.699999942909926E-4	46.900001525878906	2	1164.7093505859375	1164.7103271484375	-8.999999845400453E-4	-0.772724310553266
b21	pepb21a5	DaPR130321_VB123_O868.m	2848	20.700000762939453	IGVPSATEIIK		1	b21.a1	0.005400000140070915	45.70000076293945	2	1127.6668701171875	1127.66748046875	-6.000000284984708E-4	-0.5320717666249116
b21	pepb21a8	DaPR130321_VB123_O868.m	3054	21.649999618530273	NGIDILVGTPGR		1	b21.a1	0.00430000014603138	37.099998474121094	2	1211.6759033203125	1211.6746826171875	0.0013000000035390258	1.0728952434089467
b21	pepb21a4	DaPR130321_VB123_O868.m	3219	22.450000762939453	EGAFSNFPISEETIK		1	b21.a1	3.599999942593968E-8	54.79999923706055	2	1668.8109130859375	1668.81201171875	-0.0010000000474974513	-0.5992286971062288
b21	pepb21b11	DaPR130321_VB123_O868.m	3605	24.899999618530273	TFSFAIPLIEK		1	b21.a1	2.499999936844688E-5	42.70000076293945	2	1265.7164306640625	1265.71435546875	0.002099999925121665	1.6591420615940966
b22	pepb22a2	DaPR130321_VB123_O868.m	909	11.300000190734863	GRPPKPLGGGTPK		1	b22.a1	0.002099999925121665	38.79999923706055	3	1261.7403564453125	1261.738037109375	0.002400000113993883	1.90213819620771
b22	pepb22b11	DaPR130321_VB123_O868.m	1478	14.359999656677246	YALQSAAGK		1	b22.a1	0.006300000008195639	35.29999923706055	2	908.4849853515625	908.4840087890625	8.999999845400453E-4	0.9906613389262342
b22	pepb22a5	DaPR130321_VB123_O868.m	1491	14.430000305175781	METVSNASSSSNPSSPGR		1	b22.a1	1.8000000272877514E-4	44.70000076293945	2	1794.7947998046875	1794.792724609375	0.002099999925121665	1.1700515030663035
b22	pepb22a1	DaPR130321_VB123_O868.m	2087	17.299999237060547	FFTQPDKNFSNTK		1	b22.a1	0.007799999788403511	32.79999923706055	3	1573.7662353515625	1573.7650146484375	0.0013000000035390258	0.8260445437779871
b22	pepb22a8	DaPR130321_VB123_O868.m	2492	19.079999923706055	SIDGTADDEDEGVPTDQAIR		1	b22.a1	3.9999998989515007E-4	55.099998474121094	2	2103.931396484375	2103.931640625	-3.000000142492354E-4	-0.14259019088667563
b22	pepb22a9	DaPR130321_VB123_O868.m	2493	19.079999923706055	STTYSLESPKDPVLPAR		1	b22.a1	0.017999999225139618	31.299999237060547	3	1860.969482421875	1860.9705810546875	-0.0010999999940395355	-0.5910894053016792
b22	pepb22a3	DaPR130321_VB123_O868.m	2628	19.68000030517578	IFAQYMVPHNLETTER	M6:+15.99491	1	b22.a1	0.04600000008940697	30.200000762939453	3	1964.953125	1964.953857421875	-7.999999797903001E-4	-0.40713423206789345
b22	pepb22b10	DaPR130321_VB123_O868.m	3052	21.6299991607666	VAEAALQIFK		1	b22.a1	2.4000000848900527E-5	53.0	2	1089.6300048828125	1089.6307373046875	-6.000000284984708E-4	-0.5506452855603468
b22	pepb22a4	DaPR130321_VB123_O868.m	3276	22.75	LWVPDEEVSPETMVK		1	b22.a1	6.500000040432496E-7	55.5	2	1758.8604736328125	1758.8623046875	-0.0017999999690800905	-1.0233887918815223
b22	pepb22a7	DaPR130321_VB123_O868.m	3541	24.40999984741211	QPTNPFLEMIK	M9:+15.99491 - Q1:-17.02655	1	b22.a1	0.0017000000225380063	38.900001525878906	2	1316.650390625	1316.6558837890625	-0.005499999970197678	-4.177249376936531
b22	pepb22a6	DaPR130321_VB123_O868.m	3850	26.829999923706055	QPTNPFLEMIK	Q1:-17.02655	1	b22.a1	0.024000000208616257	33.900001525878906	2	1300.6627197265625	1300.6610107421875	0.0017999999690800905	1.3839116835315672
b23	pepb23a5	DaPR130321_VB123_O868.m	1311	13.479999542236328	LEATAASSVK		1	b23.a1	0.03099999949336052	35.5	2	976.531005859375	976.5313720703125	-3.9999998989515007E-4	-0.4096130460684771
b23	pepb23a6	DaPR130321_VB123_O868.m	1641	15.210000038146973	INLANCTSR	C6:+57.02146	1	b23.a1	0.019999999552965164	36.099998474121094	2	1048.520751953125	1048.520751953125	-0.0	-0.0
b23	pepb23a8	DaPR130321_VB123_O868.m	1697	15.5	QNSVQEQPGTACLSK	C12:+57.02146	1	b23.a1	2.300000051036477E-4	37.400001525878906	2	1646.7698974609375	1646.781005859375	-0.010999999940395355	-6.679698090551506
b23	pepb23a1	DaPR130321_VB123_O868.m	1772	15.880000114440918	ARQPLSEASNQQPLSGGEEK		1	b23.a1	9.100000170292333E-5	48.20000076293945	3	2126.0419921875	2126.047607421875	-0.00570000009611249	-2.681031260172261
b23	pepb23b10	DaPR130321_VB123_O868.m	1836	16.18000030517578	TPIITPNTK		1	b23.a1	0.0013000000035390258	33.599998474121094	2	984.5742797851562	984.5728149414062	0.00139999995008111	1.421936426473878
b23	pepb23a9	DaPR130321_VB123_O868.m	1871	16.329999923706055	STLSQTVPSKGELSR		1	b23.a1	4.299999854993075E-4	44.20000076293945	3	1589.848876953125	1589.849853515625	-7.999999797903001E-4	-0.5031921586942724
b23	pepb23a4	DaPR130321_VB123_O868.m	1964	16.760000228881836	GNIWSAEK		1	b23.a1	0.04399999976158142	31.0	2	904.45654296875	904.4526977539062	0.003800000064074993	4.201435933036423
b23	pepb23a2	DaPR130321_VB123_O868.m	2145	17.549999237060547	ASPQSEFMPSK		1	b23.a1	0.024000000208616257	27.100000381469727	2	1208.562744140625	1208.56201171875	7.999999797903001E-4	0.6619436752381324
b23	pepb23a3	DaPR130321_VB123_O868.m	2549	19.329999923706055	EIEMSVDDDDINSSK		1	b23.a1	8.800000068731606E-5	45.900001525878906	2	1696.7183837890625	1696.72216796875	-0.003800000064074993	-2.23961243379298
b23	pepb23a7	DaPR130321_VB123_O868.m	3262	22.68000030517578	MDPFTEKLLER	M1:+15.99491 - M1:+42.01057	1	b23.a1	0.01600000075995922	28.600000381469727	2	1436.712158203125	1436.7093505859375	0.00279999990016222	1.948897944473103
b24	pepb24b10	DaPR130321_VB123_O868.m	866	11.010000228881836	VPSPPPGHK		1	b24.a1	0.00419999985024333	33.29999923706055	2	915.5054321289062	915.505126953125	3.000000142492354E-4	0.32768796745864187
b24	pepb24a6	DaPR130321_VB123_O868.m	1012	11.880000114440918	KLEEEEDGKLK		1	b24.a1	4.900000058114529E-4	41.0	3	1317.6878662109375	1317.6900634765625	-0.002199999988079071	-1.6695883569726881
b24	pepb24a7	DaPR130321_VB123_O868.m	1272	13.300000190734863	MLDHEYTTK		1	b24.a1	1.2000000424450263E-5	44.70000076293945	2	1137.524658203125	1137.52490234375	-1.9999999494757503E-4	-0.17582032229404046
b24	pepb24a1	DaPR130321_VB123_O868.m	1748	15.75	AGNEKEEGETADTVGCCSLR	C16:+57.02146 - C17:+57.02146	1	b24.a1	3.5999998999614036E-6	52.20000076293945	3	2182.92919921875	2182.934326171875	-0.005200000014156103	-2.3821147305311454
b24	pepb24a2	DaPR130321_VB123_O868.m	2175	17.68000030517578	ELTAPDENIPAK		1	b24.a1	0.03200000151991844	36.5	2	1297.6646728515625	1297.663818359375	8.999999845400453E-4	0.6935540405818722
b24	pepb24a9	DaPR130321_VB123_O868.m	2320	18.299999237060547	SGDHLHNDSQIEADFR	S1:+42.01057	1	b24.a1	3.4999999343199306E-7	48.900001525878906	3	1882.8248291015625	1882.8319091796875	-0.0071000000461936	-3.7709155084836694
b24	pepb24a4	DaPR130321_VB123_O868.m	2904	20.959999084472656	HLQDLMEGLTAK		1	b24.a1	1.5999999959603883E-5	53.20000076293945	2	1355.7039794921875	1355.69921875	0.004800000227987766	3.5406085373520586
b24	pepb24a5	DaPR130321_VB123_O868.m	2906	20.959999084472656	IMPEDIIINCSK	C10:+57.02146 - M2:+15.99491	1	b24.a1	0.013000000268220901	33.0	2	1448.7177734375	1448.7127685546875	0.004999999888241291	3.451339697398785
b24	pepb24a8	DaPR130321_VB123_O868.m	2934	21.100000381469727	NLQLFMENK		1	b24.a1	2.499999936844688E-5	45.79999923706055	2	1136.57666015625	1136.5772705078125	-6.000000284984708E-4	-0.527900780762927
b24	pepb24a3	DaPR130321_VB123_O868.m	3186	22.299999237060547	GPVFAPPYEPLPENVK		1	b24.a1	6.70000008540228E-6	49.79999923706055	2	1753.9202880859375	1753.9163818359375	0.004000000189989805	2.280610541879281
b25	pepb25a7	DaPR130321_VB123_O868.m	1019	11.930000305175781	MSELSSSRPK		1	b25.a1	9.399999980814755E-4	41.099998474121094	2	1121.5673828125	1121.5623779296875	0.005100000184029341	4.547228299012245
b25	pepb25a5	DaPR130321_VB123_O868.m	1573	14.850000381469727	LGQKQEVIITK		1	b25.a1	0.041999999433755875	34.400001525878906	3	1256.7574462890625	1256.7576904296875	-1.9999999494757503E-4	-0.15913966269758392
b25	pepb25a5	DaPR130321_VB123_O868.m	1574	14.850000381469727	LGQKQEVIITK		1	b25.a1	0.0015999999595806003	36.900001525878906	2	1256.752685546875	1256.7576904296875	-0.004999999888241291	-3.9784915790185322
b25	pepb25a4	DaPR130321_VB123_O868.m	1692	15.479999542236328	EYNVNDDSMK		1	b25.a1	0.014999999664723873	26.799999237060547	2	1214.499267578125	1214.499755859375	-5.000000237487257E-4	-0.4116921566566539
b25	pepb25a9	DaPR130321_VB123_O868.m	2057	17.15999984741211	TIQRPVTMGDEGGLR		1	b25.a1	0.02500000037252903	45.79999923706055	3	1629.8272705078125	1629.8380126953125	-0.010999999940395355	-6.749136941654909
b25	pepb25a1	DaPR130321_VB123_O868.m	2382	18.559999465942383	AGGVGLNLSAASR		1	b25.a1	2.900000017902471E-9	69.0999984741211	2	1172.638671875	1172.6385498046875	9.999999747378752E-5	0.08527776738232197
b25	pepb25a2	DaPR130321_VB123_O868.m	2481	19.030000686645508	ASGFVFTR		1	b25.a1	8.399999933317304E-4	44.599998474121094	2	884.4619140625	884.462890625	-0.0010000000474974513	-1.1306297393560603
b25	pepb25a3	DaPR130321_VB123_O868.m	2715	20.059999465942383	ENSKELPPFWEQR		1	b25.a1	1.1999999696854502E-4	40.79999923706055	3	1659.822509765625	1659.81298828125	0.009499999694526196	5.723536182448797
b25	pepb25a8	DaPR130321_VB123_O868.m	3111	21.90999984741211	NDLYYNTITNFSEK		1	b25.a1	1.6999999630229468E-8	52.20000076293945	2	1721.8045654296875	1721.8021240234375	0.0024999999441206455	1.45196704617761
b25	pepb25a6	DaPR130321_VB123_O868.m	3245	22.579999923706055	LSYPTFFPR		1	b25.a1	0.003700000001117587	38.20000076293945	2	1127.5927734375	1127.5887451171875	0.004000000189989805	3.547392794856333
b26	pepb26a3	DaPR130321_VB123_O868.m	1053	12.130000114440918	GGNLLKEEK		1	b26.a1	0.0012000000569969416	41.900001525878906	2	987.5465698242188	987.5474243164062	-7.999999797903001E-4	-0.8100876576576269
b26	pepb26a2	DaPR130321_VB123_O868.m	1383	13.880000114440918	EAVATIMSGSK	M7:+15.99491	1	b26.a1	0.005400000140070915	31.899999618530273	2	1109.55859375	1109.5511474609375	0.007499999832361937	6.759489951882529
b26	pepb26a9	DaPR130321_VB123_O868.m	1635	15.180000305175781	SQNEAVCEGLR	C7:+57.02146	1	b26.a1	0.017000000923871994	35.400001525878906	2	1262.578125	1262.579833984375	-0.0015999999595806003	-1.2672465665251555
b26	pepb26b10	DaPR130321_VB123_O868.m	1936	16.610000610351562	TQVELMR		1	b26.a1	0.04600000008940697	31.600000381469727	2	876.4625244140625	876.461181640625	0.0013000000035390258	1.4832373991801775
b26	pepb26a4	DaPR130321_VB123_O868.m	2129	17.479999542236328	IELWEQEHSK		1	b26.a1	0.002300000051036477	38.599998474121094	2	1298.6385498046875	1298.637939453125	6.000000284984708E-4	0.4620225624635142
b26	pepb26a6	DaPR130321_VB123_O868.m	2397	18.6299991607666	QTETEMLYGSAPR		1	b26.a1	1.3000000080864993E-6	49.900001525878906	2	1482.6890869140625	1482.689697265625	-6.000000284984708E-4	-0.4046699923827557
b26	pepb26a1	DaPR130321_VB123_O868.m	2484	19.049999237060547	ASKSDATSGILNSTNIQS		1	b26.a1	1.1000000021965661E-8	53.0	2	1793.8917236328125	1793.887939453125	0.003800000064074993	2.118304037003248
b26	pepb26a7	DaPR130321_VB123_O868.m	2984	21.309999465942383	SDATSGILNSTNIQS		1	b26.a1	0.0010000000474974513	41.29999923706055	2	1507.7220458984375	1507.723876953125	-0.0017999999690800905	-1.1938525326783376
b26	pepb26a8	DaPR130321_VB123_O868.m	3025	21.510000228881836	SEVLAEESIVCLQK	C11:+57.02146	1	b26.a1	6.300000222836388E-6	51.400001525878906	2	1604.816162109375	1604.8204345703125	-0.00419999985024333	-2.6171151362288527
b26	pepb26a5	DaPR130321_VB123_O868.m	3060	21.68000030517578	QTETEMLYGSAPR	Q1:-17.02655	1	b26.a1	1.700000029813964E-5	45.400001525878906	2	1465.660400390625	1465.6632080078125	-0.0027000000700354576	-1.84216950748556
b27	pepb27a3	DaPR130321_VB123_O868.m	785	10.479999542236328	KVSPASGVSK		1	b27.a1	0.0430000014603138	28.399999618530273	2	959.5516967773438	959.5524291992188	-7.999999797903001E-4	-0.8337220098102707
b27	pepb27a6	DaPR130321_VB123_O868.m	1210	12.960000038146973	SQQCQGNELTRPSASSQEK	C4:+57.02146	1	b27.a1	6.399999838322401E-4	40.79999923706055	3	2134.979736328125	2134.978515625	0.0010999999940395355	0.5152276643484247
b27	pepb27a2	DaPR130321_VB123_O868.m	1725	15.630000114440918	FVCEGTVEEK	C3:+57.02146	1	b27.a1	2.4000000848900527E-5	49.599998474121094	2	1197.54296875	1197.5460205078125	-0.003000000026077032	-2.5051229553624164
b27	pepb27a5	DaPR130321_VB123_O868.m	1829	16.1299991607666	SPNNPFSR		1	b27.a1	0.017999999225139618	34.5	2	918.4451293945312	918.4431762695312	0.0019000000320374966	2.0687181103079073
b27	pepb27a4	DaPR130321_VB123_O868.m	1896	16.450000762939453	RVYLTTQLK		1	b27.a1	0.008200000040233135	33.5	2	1121.6663818359375	1121.6680908203125	-0.0017000000225380063	-1.5155998788329093
b27	pepb27a1	DaPR130321_VB123_O868.m	2136	17.510000228881836	ESQKPQGGILADDMGLGK	M14:+15.99491	1	b27.a1	0.04699999839067459	38.5	3	1859.9151611328125	1859.917236328125	-0.0020000000949949026	-1.075316716212239
b27	pepb27a9	DaPR130321_VB123_O868.m	2300	18.209999084472656	VLDKNQEPALWK		1	b27.a1	0.02500000037252903	31.299999237060547	3	1440.7838134765625	1440.7850341796875	-0.0012000000569969416	-0.832879318239284
b27	pepb27a7	DaPR130321_VB123_O868.m	2533	19.25	TTTGPPHLVPPQPLPR		1	b27.a1	0.005799999926239252	34.599998474121094	3	1707.953369140625	1707.9544677734375	-0.0010999999940395355	-0.6440452686502484
b27	pepb27a8	DaPR130321_VB123_O868.m	2588	19.510000228881836	VALEFGSEEPR		1	b27.a1	2.2000000171829015E-4	43.599998474121094	2	1233.6163330078125	1233.6114501953125	0.004999999888241291	4.0531399797315935
b28	pepb28a3	DaPR130321_VB123_O868.m	1371	13.829999923706055	KALAAAGYDVEKNNSR		2	b28.a1 b28.a2	0.01600000075995922	34.79999923706055	3	1706.8785400390625	1706.8824462890625	-0.0038999998942017555	-2.28486730452982
b28	pepb28a6	DaPR130321_VB123_O868.m	1568	14.8100004196167	SETAPAAPAAAPPAEKAPVKKK	S1:+42.01057	1	b28.a1	1.8000000272877514E-4	35.900001525878906	3	2172.201171875	2172.20263671875	-0.001500000013038516	-0.6905433165776658
b28	pepb28a1	DaPR130321_VB123_O868.m	1712	15.5600004196167	ALAAAGYDVEKNNSR		2	b28.a1 b28.a2	1.7000000018807526E-10	80.0999984741211	2	1578.786376953125	1578.7874755859375	-0.0010999999940395355	-0.6967372183081774
b28	pepb28a4	DaPR130321_VB123_O868.m	2115	17.40999984741211	KASGPPVSELITK		2	b28.a1 b28.a2	5.599999894911889E-7	54.29999923706055	2	1326.7611083984375	1326.76318359375	-0.0020000000949949026	-1.5074280924630292
b28	pepb28a5	DaPR130321_VB123_O868.m	2128	17.479999542236328	SETAPAAPAAAPPAEKAPVK	S1:+42.01057	1	b28.a1	0.0013000000035390258	42.5	2	1916.012451171875	1916.0128173828125	-3.000000142492354E-4	-0.15657516042038902
b28	pepb28a9	DaPR130321_VB123_O868.m	2392	18.610000610351562	SGVSLAALK		2	b28.a1 b28.a2	0.0031999999191612005	40.900001525878906	2	845.5084228515625	845.509521484375	-0.0010999999940395355	-1.3009906643137235
b28	pepb28a2	DaPR130321_VB123_O868.m	2577	19.459999084472656	ASGPPVSELITK		2	b28.a1 b28.a2	1.2000000424450263E-6	49.29999923706055	2	1198.669677734375	1198.668212890625	0.001500000013038516	1.251388830459782
b28	pepb28a8	DaPR130321_VB123_O868.m	1847	16.229999542236328	SETAPAAPAAPAPAEKTPVKK	S1:+42.01057	1	b28.a2	0.029999999329447746	27.799999237060547	3	2074.118408203125	2074.118408203125	9.999999747378752E-5	0.048213253919490884
b28	pepb28a7	DaPR130321_VB123_O868.m	2147	17.559999465942383	SETAPAAPAAPAPAEKTPVK	S1:+42.01057	1	b28.a2	1.1000000085914508E-5	48.599998474121094	2	1946.010986328125	1946.02294921875	-0.012000000104308128	-6.166422707977645
b29	pepb29a3	DaPR130321_VB123_O868.m	1453	14.25	GPLTQVTDRK		1	b29.a1	0.002400000113993883	32.79999923706055	2	1114.6187744140625	1114.6219482421875	-0.003100000089034438	-2.781212135579501
b29	pepb29a2	DaPR130321_VB123_O868.m	1533	14.630000114440918	ELEAEGYK		1	b29.a1	0.04600000008940697	28.5	2	938.4470825195312	938.447021484375	9.999999747378752E-5	0.10655902270925638
b29	pepb29a4	DaPR130321_VB123_O868.m	1630	15.149999618530273	HLVSAGYVHVNR		1	b29.a1	8.600000001024455E-6	52.099998474121094	3	1351.72314453125	1351.723388671875	-1.9999999494757503E-4	-0.1479592619493574
b29	pepb29a1	DaPR130321_VB123_O868.m	2273	18.100000381469727	DTLGSWQR		1	b29.a1	0.0012000000569969416	39.70000076293945	2	962.46923828125	962.4694213867188	-1.9999999494757503E-4	-0.20779880430841796
b29	pepb29a7	DaPR130321_VB123_O868.m	2381	18.559999465942383	TQVELVADPETR		1	b29.a1	5.100000066704524E-7	59.20000076293945	2	1357.6954345703125	1357.6961669921875	-6.99999975040555E-4	-0.5155792526035635
b29	pepb29a6	DaPR130321_VB123_O868.m	2401	18.649999618530273	SGPLCLPESR	C5:+57.02146	1	b29.a1	9.000000136438757E-5	43.0	2	1115.551025390625	1115.5517578125	-6.99999975040555E-4	-0.6274921536703901
b29	pepb29a5	DaPR130321_VB123_O868.m	2616	19.6299991607666	LLVFTAAGVKPQGK		1	b29.a1	7.300000288523734E-4	44.099998474121094	2	1428.8563232421875	1428.857666015625	-0.00139999995008111	-0.9798036455128629
b29	pepb29a9	DaPR130321_VB123_O868.m	2774	20.350000381469727	VFPTGPSDWR		1	b29.a1	0.017999999225139618	29.600000381469727	2	1161.5673828125	1161.5692138671875	-0.0017000000225380063	-1.4635374304370832
b29	pepb29a8	DaPR130321_VB123_O868.m	3383	23.360000610351562	VAGFDLDGTLITTR		1	b29.a1	3.700000092976552E-7	63.79999923706055	2	1478.787841796875	1478.785400390625	0.0024999999441206455	1.6905765660522913
b30	pepb30a1	DaPR130321_VB123_O868.m	903	11.260000228881836	AIGSTSKPQESPK		1	b30.a1	4.1000000783242285E-4	50.20000076293945	2	1329.7008056640625	1329.7012939453125	-3.9999998989515007E-4	-0.3008194334445772
b30	pepb30a7	DaPR130321_VB123_O868.m	1418	14.0600004196167	TPATAPVPAR		1	b30.a1	3.299999889350147E-6	46.0	2	980.551025390625	980.5527954101562	-0.0017999999690800905	-1.8356991867298353
b30	pepb30a4	DaPR130321_VB123_O868.m	1902	16.479999542236328	HVVSCSSQDSTHCAENLLK	C5:+57.02146 - C13:+57.02146	1	b30.a1	2.3999999393709004E-4	37.599998474121094	3	2172.0	2171.98095703125	0.01899999938905239	8.747774388879701
b30	pepb30a6	DaPR130321_VB123_O868.m	2280	18.1299991607666	MFGPDKLVR		1	b30.a1	5.499999970197678E-4	39.20000076293945	2	1062.5767822265625	1062.576904296875	-9.999999747378752E-5	-0.09411083289068775
b30	pepb30a8	DaPR130321_VB123_O868.m	2425	18.760000228881836	YSQVLGLGGR		1	b30.a1	0.0010999999940395355	53.20000076293945	2	1049.574462890625	1049.57421875	3.000000142492354E-4	0.2858302051345384
b30	pepb30a3	DaPR130321_VB123_O868.m	2751	20.229999542236328	DSTHLICAFANTPK	C7:+57.02146	1	b30.a1	1.1999999696854502E-4	57.599998474121094	2	1574.7601318359375	1574.7635498046875	-0.0034000000450760126	-2.1590543199312067
b30	pepb30a3	DaPR130321_VB123_O868.m	2743	20.200000762939453	DSTHLICAFANTPK	C7:+57.02146	1	b30.a1	0.0012000000569969416	42.400001525878906	3	1574.7635498046875	1574.7635498046875	0.0	0.0
b30	pepb30a5	DaPR130321_VB123_O868.m	3095	21.850000381469727	LLPHQLYGVVPQA		1	b30.a1	8.800000068731606E-4	39.79999923706055	2	1434.8134765625	1434.810791015625	0.0027000000700354576	1.8817812682634436
b30	pepb30a2	DaPR130321_VB123_O868.m	3440	23.709999084472656	DSPFGLSFVR		1	b30.a1	7.800000021234155E-4	45.099998474121094	2	1124.5714111328125	1124.5738525390625	-0.0024999999441206455	-2.2230642642776606
b31	pepb31a7	DaPR130321_VB123_O868.m	1257	13.229999542236328	SGVNSELVKR		1	b31.a1	0.007699999958276749	40.5	2	1088.606689453125	1088.6063232421875	5.000000237487257E-4	0.45930288394759605
b31	pepb31a4	DaPR130321_VB123_O868.m	1760	15.8100004196167	LTMQVSSLQR	M3:+15.99491	1	b31.a1	0.010999999940395355	36.5	2	1178.621337890625	1178.6202392578125	0.0012000000569969416	1.0181397001570176
b31	pepb31a3	DaPR130321_VB123_O868.m	2398	18.6299991607666	LTMQVSSLQR		1	b31.a1	0.001500000013038516	49.400001525878906	2	1162.6248779296875	1162.625244140625	-3.9999998989515007E-4	-0.3440489460478016
b31	pepb31a6	DaPR130321_VB123_O868.m	2419	18.729999542236328	SASAPAAEGEGTPTQPASEKEPEMPGPR	S1:+42.01057	1	b31.a1	1.1000000085914508E-4	47.599998474121094	3	2821.305419921875	2821.294921875	0.009999999776482582	3.544471617960698
b31	pepb31a2	DaPR130321_VB123_O868.m	2707	20.030000686645508	LLASANLEEVTMK	M12:+15.99491	1	b31.a1	4.799999878741801E-4	58.5	2	1434.7491455078125	1434.7513427734375	-0.002099999925121665	-1.4636682068282807
b31	pepb31a8	DaPR130321_VB123_O868.m	2744	20.200000762939453	VYENYPTYDLTER		1	b31.a1	6.800000118545313E-9	49.29999923706055	2	1662.7650146484375	1662.7650146484375	0.0	0.0
b31	pepb31a1	DaPR130321_VB123_O868.m	2941	21.1299991607666	LLASANLEEVTMK		1	b31.a1	1.9000000293090125E-6	70.0	2	1418.7537841796875	1418.75634765625	-0.0024999999441206455	-1.7621066141840231
b31	pepb31a5	DaPR130321_VB123_O868.m	3190	22.309999465942383	NVGQFSGFPFEK		1	b31.a1	1.9999999494757503E-5	43.0	2	1356.6622314453125	1356.65869140625	0.003599999938160181	2.6535782072265994
b32	pepb32a8	DaPR130321_VB123_O868.m	1074	12.260000228881836	VGAGDSQLK		1	b32.a1	0.013000000268220901	44.0	2	874.4639892578125	874.4633178710938	6.99999975040555E-4	0.8004909534052557
b32	pepb32a4	DaPR130321_VB123_O868.m	1973	16.799999237060547	LTSLNEEYTK		1	b32.a1	3.100000030826777E-4	41.20000076293945	2	1197.600341796875	1197.6002197265625	1.9999999494757503E-4	0.16700063314387106
b32	pepb32a2	DaPR130321_VB123_O868.m	2308	18.25	FFQGMPEKPTTTVR		1	b32.a1	0.014000000432133675	34.900001525878906	3	1638.8350830078125	1638.831298828125	0.0038999998942017555	2.3797445759002276
b32	pepb32a5	DaPR130321_VB123_O868.m	2315	18.280000686645508	NLQSVVLSK		1	b32.a1	3.699999942909926E-4	42.29999923706055	2	987.5870361328125	987.5836791992188	0.0032999999821186066	3.341488981262234
b32	pepb32a7	DaPR130321_VB123_O868.m	2633	19.709999084472656	QTLQEDLLR		1	b32.a1	0.002300000051036477	31.799999237060547	2	1115.6097412109375	1115.60595703125	0.0038999998942017555	3.4958578964387064
b32	pepb32a3	DaPR130321_VB123_O868.m	2654	19.799999237060547	IIQEFLSK		1	b32.a1	7.800000021234155E-4	32.599998474121094	2	977.568115234375	977.5670166015625	0.0010999999940395355	1.1252425412874525
b32	pepb32a6	DaPR130321_VB123_O868.m	3009	21.43000030517578	NNSFVNEIISR		1	b32.a1	0.0024999999441206455	51.599998474121094	2	1292.6610107421875	1292.6597900390625	0.0013000000035390258	1.005678380001084
b32	pepb32a1	DaPR130321_VB123_O868.m	3549	24.479999542236328	DSLIIIDELGR		1	b32.a1	0.029999999329447746	34.099998474121094	2	1243.6868896484375	1243.689697265625	-0.0027000000700354576	-2.170959585796743
b33	pepb33a6	DaPR130321_VB123_O868.m	1321	13.550000190734863	TQSRPGGPPNPPGPSPK		1	b33.a1	0.00930000003427267	42.099998474121094	3	1670.860107421875	1670.861328125	-0.0012000000569969416	-0.7181924895847296
b33	pepb33a1	DaPR130321_VB123_O868.m	1761	15.8100004196167	AADGGERPLAASPPGTVK		1	b33.a1	8.900000248104334E-4	35.599998474121094	3	1693.8853759765625	1693.88720703125	-0.0017999999690800905	-1.0626445265117839
b33	pepb33a5	DaPR130321_VB123_O868.m	1817	16.079999923706055	SYIQGGRPFTK		1	b33.a1	0.017999999225139618	28.100000381469727	2	1253.665771484375	1253.6640625	0.0017000000225380063	1.3560251692530323
b33	pepb33a3	DaPR130321_VB123_O868.m	1909	16.510000228881836	KTPLALAGSPTPK		1	b33.a1	3.000000142492354E-4	33.599998474121094	2	1280.754638671875	1280.7576904296875	-0.003000000026077032	-2.3423634685110093
b33	pepb33a4	DaPR130321_VB123_O868.m	2100	17.350000381469727	MMGGAGPGSSLEAR		1	b33.a1	3.499999875202775E-4	38.599998474121094	2	1320.6044921875	1320.6038818359375	6.000000284984708E-4	0.45433762292469965
b33	pepb33a2	DaPR130321_VB123_O868.m	2760	20.280000686645508	FVGNIYTLK		1	b33.a1	0.0024999999441206455	31.899999618530273	2	1054.5936279296875	1054.5936279296875	9.999999747378752E-5	0.09482325212802706
b33	pepb33a7	DaPR130321_VB123_O868.m	3035	21.559999465942383	TYIQTELPFK		1	b33.a1	2.499999936844688E-6	46.5	2	1239.6624755859375	1239.662353515625	9.999999747378752E-5	0.08066712455225582
b34	pepb34a2	DaPR130321_VB123_O868.m	1604	15.010000228881836	DVAYQYVKK		1	b34.a1	0.008500000461935997	39.099998474121094	2	1113.591552734375	1113.5943603515625	-0.0027000000700354576	-2.424581307311098
b34	pepb34a7	DaPR130321_VB123_O868.m	1626	15.130000114440918	VGQDPVLR		1	b34.a1	0.004600000102072954	45.20000076293945	2	883.4996948242188	883.5	-3.000000142492354E-4	-0.33955858998215666
b34	pepb34a1	DaPR130321_VB123_O868.m	2116	17.40999984741211	DVAYQYVK		1	b34.a1	0.008299999870359898	35.099998474121094	2	985.4978637695312	985.4993286132812	-0.001500000013038516	-1.5220710653848954
b34	pepb34a3	DaPR130321_VB123_O868.m	2435	18.799999237060547	ESETTTSLVLER		1	b34.a1	0.0038999998942017555	49.099998474121094	2	1364.69091796875	1364.6907958984375	1.9999999494757503E-4	0.14655334054327376
b34	pepb34a5	DaPR130321_VB123_O868.m	2471	18.959999084472656	SGDSEVYQLGDVSQK		1	b34.a1	2.0999999605919584E-7	55.79999923706055	2	1611.748291015625	1611.7501220703125	-0.0017999999690800905	-1.116798407167464
b34	pepb34a4	DaPR130321_VB123_O868.m	2495	19.100000381469727	IDYGEYMDK		1	b34.a1	0.04399999976158142	28.899999618530273	2	1133.483154296875	1133.482421875	7.999999797903001E-4	0.7057894894099415
b34	pepb34a6	DaPR130321_VB123_O868.m	2497	19.100000381469727	SLATNEMWR		1	b34.a1	0.009999999776482582	42.0	2	1107.522216796875	1107.525634765625	-0.0032999999821186066	-2.9796149890624912
b35	pepb35a1	DaPR130321_VB123_O868.m	943	11.5	FKDPNAPK		1	b35.a1	0.0066999997943639755	37.70000076293945	2	916.4888305664062	916.4890747070312	-3.000000142492354E-4	-0.32733615983925907
b35	pepb35a5	DaPR130321_VB123_O868.m	1011	11.880000114440918	TYIPPKGETK		1	b35.a1	0.004100000020116568	33.900001525878906	2	1133.6226806640625	1133.6204833984375	0.002199999988079071	1.9406847532286777
b35	pepb35a6	DaPR130321_VB123_O868.m	1538	14.65999984741211	YEKDIAAYR		1	b35.a1	0.008999999612569809	28.0	2	1128.5694580078125	1128.56884765625	6.99999975040555E-4	0.6202545608930077
b35	pepb35a4	DaPR130321_VB123_O868.m	1805	16.010000228881836	KKHPDASVNFSEFSK		1	b35.a1	0.03700000047683716	33.0	3	1720.8641357421875	1720.86572265625	-0.0015999999595806003	-0.9297645589168416
b35	pepb35a3	DaPR130321_VB123_O868.m	1916	16.530000686645508	IKGEHPGLSIGDVAK		1	b35.a1	1.4000000373926014E-4	47.79999923706055	3	1520.845458984375	1520.843505859375	0.0019000000320374966	1.2493067332157057
b35	pepb35a2	DaPR130321_VB123_O868.m	2384	18.579999923706055	LGEMWNNTAADDKQPYEK		1	b35.a1	0.006399999838322401	37.0	3	2109.94873046875	2109.955078125	-0.006399999838322401	-3.033239856466388
b36	pepb36a4	DaPR130321_VB123_O868.m	1076	12.260000228881836	MEGGTENDLR	M1:+15.99491	1	b36.a1	0.0035000001080334187	33.79999923706055	2	1137.4830322265625	1137.4844970703125	-0.00139999995008111	-1.230785961203804
b36	pepb36a2	DaPR130321_VB123_O868.m	1221	13.010000228881836	ESLSEEEAQK		1	b36.a1	0.03099999949336052	33.70000076293945	2	1149.5296630859375	1149.52734375	0.002300000051036477	2.000822393257209
b36	pepb36a6	DaPR130321_VB123_O868.m	1480	14.380000114440918	VALSEPQPERR		1	b36.a1	0.014999999664723873	31.899999618530273	2	1281.6944580078125	1281.69140625	0.003100000089034438	2.41867900020059
b36	pepb36a5	DaPR130321_VB123_O868.m	1814	16.059999465942383	VALSEPQPER		1	b36.a1	8.200000156648457E-4	37.599998474121094	2	1125.5924072265625	1125.59033203125	0.002199999988079071	1.954529925740329
b36	pepb36a3	DaPR130321_VB123_O868.m	3331	23.059999465942383	LGSIAEIDLGVPPPVMK	M16:+15.99491	1	b36.a1	1.9000000293090125E-6	48.400001525878906	2	1751.963623046875	1751.9615478515625	0.002099999925121665	1.1986564018467776
b36	pepb36a1	DaPR130321_VB123_O868.m	3924	27.530000686645508	DLDAPDDVDFF		1	b36.a1	6.000000212225132E-6	41.70000076293945	2	1268.533447265625	1268.5322265625	0.0013000000035390258	1.024806446629896
b37	pepb37a1	DaPR130321_VB123_O868.m	758	10.3100004196167	DKAKEEELR		1	b37.a1	0.0026000000070780516	39.400001525878906	2	1117.584716796875	1117.585205078125	-3.9999998989515007E-4	-0.35791453580238475
b37	pepb37a5	DaPR130321_VB123_O868.m	988	11.75	SGSMDPSGAHPSVR	M4:+15.99491	1	b37.a1	5.700000201613875E-6	52.5	2	1400.62353515625	1400.6226806640625	8.999999845400453E-4	0.6425713341392828
b37	pepb37a4	DaPR130321_VB123_O868.m	1324	13.5600004196167	SGSMDPSGAHPSVR		1	b37.a1	0.006599999964237213	46.0	2	1384.6224365234375	1384.6278076171875	-0.0052999998442828655	-3.827743322159375
b37	pepb37a3	DaPR130321_VB123_O868.m	1942	16.649999618530273	QPPLPHR	Q1:-17.02655	1	b37.a1	0.0017999999690800905	28.0	2	827.4532470703125	827.4526977539062	6.000000284984708E-4	0.7251170128844242
b37	pepb37a2	DaPR130321_VB123_O868.m	2923	21.049999237060547	KDDEENYLDLFSHK		1	b37.a1	0.017000000923871994	39.20000076293945	3	1752.8101806640625	1752.807861328125	0.002300000051036477	1.3121803603127027
b38	pepb38a2	DaPR130321_VB123_O868.m	1148	12.65999984741211	INQLCSQTK	C5:+57.02146	1	b38.a1	0.0010999999940395355	45.5	2	1091.55322265625	1091.5517578125	0.001500000013038516	1.3741904607845237
b38	pepb38a1	DaPR130321_VB123_O868.m	1662	15.3100004196167	EVDATSPAPSTSSTVK		1	b38.a1	1.1999999696854502E-4	43.900001525878906	2	1576.7694091796875	1576.7705078125	-0.0010000000474974513	-0.6342077319068967
b38	pepb38a3	DaPR130321_VB123_O868.m	1966	16.760000228881836	MNDFMR		1	b38.a1	7.999999797903001E-5	35.599998474121094	2	813.338134765625	813.338623046875	-5.000000237487257E-4	-0.6147501293811166
b38	pepb38a5	DaPR130321_VB123_O868.m	2137	17.510000228881836	YKNIVLLK		1	b38.a1	0.005400000140070915	30.799999237060547	2	990.6388549804688	990.6350708007812	0.003800000064074993	3.8359232133819545
b38	pepb38a4	DaPR130321_VB123_O868.m	2651	19.799999237060547	TPQMPPTTPSSSFFTK	M4:+15.99491	1	b38.a1	0.0020000000949949026	35.20000076293945	2	1769.8406982421875	1769.8419189453125	-0.0010999999940395355	-0.621524432360066
b39	pepb39a1	DaPR130321_VB123_O868.m	1486	14.399999618530273	HVCIQSSLAK	C3:+57.02146	1	b39.a1	0.00559999980032444	26.899999618530273	2	1142.599609375	1142.59912109375	6.000000284984708E-4	0.5251185804555164
b39	pepb39a2	DaPR130321_VB123_O868.m	1589	14.930000305175781	NKLDTVQTLK		1	b39.a1	0.04899999871850014	30.600000381469727	2	1159.665771484375	1159.66845703125	-0.0027000000700354576	-2.3282517116551182
b39	pepb39a4	DaPR130321_VB123_O868.m	2875	20.829999923706055	QLLLTSPVPGR		1	b39.a1	0.003000000026077032	38.099998474121094	2	1180.6947021484375	1180.7049560546875	-0.010999999940395355	-9.316467999890278
b39	pepb39a4	DaPR130321_VB123_O868.m	2865	20.780000686645508	QLLLTSPVPGR		1	b39.a1	5.499999970197678E-4	33.5	2	1180.706787109375	1180.705322265625	0.0015999999595806003	1.355122170966759
b39	pepb39a3	DaPR130321_VB123_O868.m	3574	24.65999984741211	QLLLTSPVPGR	Q1:-17.02655	1	b39.a1	0.03700000047683716	26.399999618530273	2	1163.6788330078125	1163.6787109375	1.9999999494757503E-4	0.17186874097442933
b40	pepb40a4	DaPR130321_VB123_O868.m	1127	12.550000190734863	SYSVGASGSSSR		1	b40.a1	2.699999868127634E-7	42.29999923706055	2	1144.522705078125	1144.5233154296875	-6.000000284984708E-4	-0.5242357411244289
b40	pepb40a3	DaPR130321_VB123_O868.m	2150	17.559999465942383	QNLSQFEAQAR		1	b40.a1	6.900000153109431E-5	43.79999923706055	2	1291.639404296875	1291.639404296875	9.999999747378752E-5	0.07742098695744278
b40	pepb40a1	DaPR130321_VB123_O868.m	3010	21.43000030517578	LLELLPGK		1	b40.a1	0.03799999877810478	33.20000076293945	2	882.5660400390625	882.5662841796875	-3.000000142492354E-4	-0.33991782784686164
b40	pepb40a2	DaPR130321_VB123_O868.m	3032	21.549999237060547	QNLSQFEAQAR	Q1:-17.02655	1	b40.a1	0.029999999329447746	33.20000076293945	2	1274.607666015625	1274.61279296875	-0.005100000184029341	-4.001215280564329
b40	pepb40a5	DaPR130321_VB123_O868.m	3108	21.899999618530273	TPAILYTYSGLR		1	b40.a1	3.300000025774352E-5	42.599998474121094	2	1354.7384033203125	1354.737060546875	0.001500000013038516	1.107225938318246
b41	pepb41a3	DaPR130321_VB123_O868.m	1689	15.449999809265137	DGWGGYGSDKR		1	b41.a1	0.0010000000474974513	37.20000076293945	2	1197.525634765625	1197.52880859375	-0.003100000089034438	-2.5886643116959727
b41	pepb41a2	DaPR130321_VB123_O868.m	2221	17.899999618530273	AIEDEGGNPDEIEITSEGNKK		1	b41.a1	0.010999999940395355	34.5	3	2245.0439453125	2245.047119140625	-0.003000000026077032	-1.3362748605585584
b41	pepb41a1	DaPR130321_VB123_O868.m	2791	20.43000030517578	ADSLLAVVK		1	b41.a1	8.69999985297909E-6	40.400001525878906	2	915.551513671875	915.5513916015625	9.999999747378752E-5	0.10922379496235464
b41	pepb41a4	DaPR130321_VB123_O868.m	3071	21.729999542236328	ILDILGETCK	C9:+57.02146	1	b41.a1	0.03999999910593033	38.79999923706055	2	1161.6163330078125	1161.6187744140625	-0.002400000113993883	-2.0660824074615
b41	pepb41a5	DaPR130321_VB123_O868.m	3078	21.760000228881836	NFWVSGLSSTTR		1	b41.a1	1.5999999959603883E-5	39.20000076293945	2	1354.672607421875	1354.6754150390625	-0.00279999990016222	-2.06691571211653
b42	pepb42a3	DaPR130321_VB123_O868.m	2041	17.100000381469727	LCQALAINK	C2:+57.02146	1	b42.a1	6.500000017695129E-5	41.900001525878906	2	1030.572509765625	1030.57177734375	7.999999797903001E-4	0.776268084744434
b42	pepb42a5	DaPR130321_VB123_O868.m	2318	18.299999237060547	IVETEAYLGPEDEAAHSR		1	b42.a1	0.00430000014603138	44.29999923706055	3	1986.938232421875	1986.9407958984375	-0.0024999999441206455	-1.2582156193487473
b42	pepb42a2	DaPR130321_VB123_O868.m	2600	19.549999237060547	GPLEPSEPAVVAAAR		1	b42.a1	1.9000000293090125E-6	52.29999923706055	2	1463.79052734375	1463.78564453125	0.004900000058114529	3.3474847061255764
b42	pepb42a1	DaPR130321_VB123_O868.m	3249	22.610000610351562	ALEPLEGLETMR		1	b42.a1	9.19999990856013E-7	60.29999923706055	2	1358.7005615234375	1358.6988525390625	0.0017999999690800905	1.3247968567253505
b42	pepb42a4	DaPR130321_VB123_O868.m	3631	25.110000610351562	LGLEFFDQPAVPLAR		1	b42.a1	0.01899999938905239	37.5	2	1672.904296875	1672.9061279296875	-0.0017999999690800905	-1.075971890489569
b43	pepb43a3	DaPR130321_VB123_O868.m	1498	14.449999809265137	MGGEEAEIR		1	b43.a1	2.699999895412475E-4	42.0	2	991.449951171875	991.4517211914062	-0.0017999999690800905	-1.8155195362584766
b43	pepb43a4	DaPR130321_VB123_O868.m	2852	20.709999084472656	VFDPVPVGVTK		1	b43.a1	0.02500000037252903	29.200000762939453	2	1157.6566162109375	1157.6568603515625	-1.9999999494757503E-4	-0.17276276053582762
b43	pepb43a1	DaPR130321_VB123_O868.m	3271	22.729999542236328	DFVNYLVR		1	b43.a1	4.6999999904073775E-4	42.099998474121094	2	1025.5411376953125	1025.5418701171875	-6.99999975040555E-4	-0.6825659638455979
b43	pepb43a2	DaPR130321_VB123_O868.m	3296	22.860000610351562	ELDALDANDELTPLGR		1	b43.a1	3.600000054575503E-4	42.20000076293945	2	1741.852294921875	1741.8607177734375	-0.00839999970048666	-4.8224290350976515
b43	pepb43a5	DaPR130321_VB123_O868.m	3521	24.280000686645508	YPSPFFVFGEK		1	b43.a1	1.1999999696854502E-4	38.599998474121094	2	1317.6463623046875	1317.65185546875	-0.005400000140070915	-4.098199473297053
b44	pepb44a3	DaPR130321_VB123_O868.m	775	10.430000305175781	KRPLNKQELAK		1	b44.a1	0.0430000014603138	27.0	3	1324.8094482421875	1324.806396484375	0.003100000089034438	2.339964614649262
b44	pepb44a4	DaPR130321_VB123_O868.m	1043	12.079999923706055	TSGQTFANSNSSR		1	b44.a1	8.800000068731606E-5	49.400001525878906	2	1356.612548828125	1356.6142578125	-0.0017000000225380063	-1.2531196784553964
b44	pepb44a1	DaPR130321_VB123_O868.m	1061	12.180000305175781	AESALAQQAK		1	b44.a1	0.009999999776482582	33.900001525878906	2	1016.534912109375	1016.5374755859375	-0.0026000000070780516	-2.5577020715142824
b44	pepb44a2	DaPR130321_VB123_O868.m	1341	13.649999618530273	GSSSANPVNSVR		1	b44.a1	4.199999921183917E-7	47.20000076293945	2	1174.5794677734375	1174.58154296875	-0.0020000000949949026	-1.7027341413350583
b45	pepb45a2	DaPR130321_VB123_O868.m	1098	12.399999618530273	EESAASGGAAYTK		1	b45.a1	2.500000118743628E-4	42.099998474121094	2	1241.5615234375	1241.56494140625	-0.0032999999821186066	-2.6579358614788884
b45	pepb45a1	DaPR130321_VB123_O868.m	1880	16.3799991607666	ASAVSELSPR		1	b45.a1	0.005100000184029341	40.20000076293945	2	1016.5360107421875	1016.5374755859375	-0.001500000013038516	-1.475597357759888
b45	pepb45a3	DaPR130321_VB123_O868.m	1984	16.860000610351562	GSFSDTGLGDGK		1	b45.a1	5.999999848427251E-5	47.79999923706055	2	1140.5169677734375	1140.5172119140625	-1.9999999494757503E-4	-0.17535903260234617
b45	pepb45a4	DaPR130321_VB123_O868.m	2288	18.15999984741211	SPLQSVVVR		1	b45.a1	1.4999999621068127E-5	50.0	2	984.5872802734375	984.5841064453125	0.0031999999191612005	3.2501031635725885
b46	pepb46a4	DaPR130321_VB123_O868.m	1334	13.609999656677246	VQAQAEQGQQELK		1	b46.a1	5.09999986686438E-10	69.30000305175781	2	1456.737060546875	1456.739501953125	-0.002400000113993883	-1.647514954304514
b46	pepb46a1	DaPR130321_VB123_O868.m	2032	17.059999465942383	AGPGSEELTVTNAR		1	b46.a1	1.1000000021965661E-8	58.0	2	1401.697998046875	1401.697265625	7.999999797903001E-4	0.5707366343713239
b46	pepb46a2	DaPR130321_VB123_O868.m	2037	17.079999923706055	APSQLPLSGSR		1	b46.a1	0.0026000000070780516	42.900001525878906	2	1112.606201171875	1112.6063232421875	-0.0	-0.0
b46	pepb46a3	DaPR130321_VB123_O868.m	2287	18.15999984741211	VPSLTTVPQTQGQTTAQK		1	b46.a1	1.500000071246177E-4	32.29999923706055	3	1884.995849609375	1885.0030517578125	-0.0071000000461936	-3.766572175876677
b47	pepb47a2	DaPR130321_VB123_O868.m	1262	13.25	HAEKAPTNIVYK		1	b47.a1	7.50000006519258E-4	38.70000076293945	3	1370.7430419921875	1370.7430419921875	-9.999999747378752E-5	-0.0729531315573568
b47	pepb47a1	DaPR130321_VB123_O868.m	1718	15.600000381469727	APTNIVYK		1	b47.a1	8.399999933317304E-4	35.599998474121094	2	905.5092163085938	905.509521484375	-3.000000142492354E-4	-0.33130520125006996
b47	pepb47a3	DaPR130321_VB123_O868.m	2143	17.549999237060547	IDDMTAAPMDVR	M9:+15.99491	1	b47.a1	4.999999873689376E-6	49.20000076293945	2	1350.60205078125	1350.6031494140625	-0.0010999999940395355	-0.8144509321755639
b47	pepb47a4	DaPR130321_VB123_O868.m	2946	21.149999618530273	VAQNQVLNLIK		1	b47.a1	9.999999747378752E-6	45.099998474121094	2	1239.7391357421875	1239.742431640625	-0.0031999999191612005	-2.5811812498233606
b48	pepb48a2	DaPR130321_VB123_O868.m	1080	12.300000190734863	SSSQTSGSLVSK		1	b48.a1	0.0017999999690800905	28.899999618530273	2	1167.586669921875	1167.5855712890625	0.0010999999940395355	0.9421150972472966
b48	pepb48a4	DaPR130321_VB123_O868.m	1247	13.15999984741211	TSSEASVSSSVAK		1	b48.a1	0.039000000804662704	24.299999237060547	2	1239.5965576171875	1239.6070556640625	-0.009999999776482582	-8.067072328114124
b48	pepb48a3	DaPR130321_VB123_O868.m	2579	19.459999084472656	STSQVAASLLASK		1	b48.a1	1.8999999440438842E-7	60.79999923706055	2	1262.69775390625	1262.695556640625	0.002300000051036477	1.8215000749314258
b48	pepb48a1	DaPR130321_VB123_O868.m	3371	23.280000686645508	AQEVSEYLSQNPR	A1:+42.01057	1	b48.a1	2.9000000722589903E-5	39.29999923706055	2	1562.74365234375	1562.7449951171875	-0.0013000000035390258	-0.831869567716351
b49	pepb49a3	DaPR130321_VB123_O868.m	929	11.40999984741211	RKPASGGLAASSSAPAR		1	b49.a1	5.799999926239252E-4	46.29999923706055	3	1583.861572265625	1583.8616943359375	-9.999999747378752E-5	-0.06313682427663882
b49	pepb49a2	DaPR130321_VB123_O868.m	1511	14.510000228881836	KLTALYTK		1	b49.a1	0.013000000268220901	27.200000762939453	2	937.572998046875	937.5720825195312	8.999999845400453E-4	0.9599261766855101
b49	pepb49a1	DaPR130321_VB123_O868.m	2799	20.459999084472656	LADVPGEILK		1	b49.a1	0.004699999932199717	36.599998474121094	2	1054.6143798828125	1054.61474609375	-3.000000142492354E-4	-0.2844640807085462
b49	pepb49a4	DaPR130321_VB123_O868.m	3147	22.110000610351562	STLIGEDVNPLIK		1	b49.a1	1.7999999499807018E-6	57.099998474121094	2	1398.7845458984375	1398.7843017578125	3.000000142492354E-4	0.21447196245499314
b50	pepb50a1	DaPR130321_VB123_O868.m	1172	12.760000228881836	DAVTYTEHAK		1	b50.a1	0.0071000000461936	45.0	2	1134.5423583984375	1134.54296875	-6.000000284984708E-4	-0.5288473376724814
b50	pepb50a2	DaPR130321_VB123_O868.m	2088	17.299999237060547	DNIQGITKPAIR		1	b50.a1	0.002099999925121665	47.70000076293945	2	1325.754638671875	1325.7540283203125	6.99999975040555E-4	0.5280013939896773
b50	pepb50a3	DaPR130321_VB123_O868.m	2543	19.299999237060547	ISGLIYEETR		1	b50.a1	1.0999999631167157E-6	57.20000076293945	2	1180.6214599609375	1180.621337890625	3.000000142492354E-4	0.25410350009871496
b50	pepb50a4	DaPR130321_VB123_O868.m	3384	23.360000610351562	TVTAMDVVYALK		1	b50.a1	6.699999794363976E-4	35.099998474121094	2	1310.7027587890625	1310.702880859375	-9.999999747378752E-5	-0.07629493986327517
b51	pepb51a2	DaPR130321_VB123_O868.m	1771	15.859999656677246	FREDHPDLIQNAK		1	b51.a1	0.007199999876320362	39.29999923706055	3	1582.7967529296875	1582.7977294921875	-8.999999845400453E-4	-0.568613391193576
b51	pepb51a4	DaPR130321_VB123_O868.m	2286	18.149999618530273	QLQEERPELSESELTR		1	b51.a1	0.017999999225139618	28.100000381469727	3	1943.964599609375	1943.96728515625	-0.0027000000700354576	-1.3889122983972644
b51	pepb51a1	DaPR130321_VB123_O868.m	2614	19.610000610351562	FLESLPEEEQQR		1	b51.a1	1.6999999843392288E-6	50.900001525878906	2	1504.7315673828125	1504.7281494140625	0.0034000000450760126	2.259544387735396
b51	pepb51a3	DaPR130321_VB123_O868.m	2843	20.65999984741211	QLQEERPELSESELTR	Q1:-17.02655	1	b51.a1	6.4000000747910235E-6	45.900001525878906	2	1926.9443359375	1926.9407958984375	0.003599999938160181	1.8682462615472721
b52	pepb52a1	DaPR130321_VB123_O868.m	2070	17.229999542236328	ATSLAWHPTHPSTVAVGSK		1	b52.a1	0.017999999225139618	40.5	3	1947.0128173828125	1947.0086669921875	0.004100000020116568	2.1057944371919017
b52	pepb52a2	DaPR130321_VB123_O868.m	2284	18.149999618530273	GIGAGGSITGLK		1	b52.a1	1.2000000424450263E-5	53.20000076293945	2	1030.58984375	1030.589599609375	3.000000142492354E-4	0.2910955188786541
b52	pepb52a3	DaPR130321_VB123_O868.m	2438	18.809999465942383	TIDVFDGNSGK		1	b52.a1	0.017999999225139618	29.5	2	1152.553955078125	1152.5535888671875	3.9999998989515007E-4	0.34705543738603845
b52	pepb52a4	DaPR130321_VB123_O868.m	2759	20.280000686645508	YNLIVVGR		1	b52.a1	0.0010999999940395355	30.799999237060547	2	933.556640625	933.5521240234375	0.004600000102072954	4.9274164598842125
b53	pepb53a3	DaPR130321_VB123_O868.m	1329	13.600000381469727	FNYSGSGGR		1	b53.a1	0.00559999980032444	35.400001525878906	2	944.4209594726562	944.4224853515625	-0.001500000013038516	-1.5882722365299669
b53	pepb53a1	DaPR130321_VB123_O868.m	2703	20.010000228881836	AVSDWIDEQEK		1	b53.a1	0.00279999990016222	32.5	2	1319.5992431640625	1319.612060546875	-0.013000000268220901	-9.851380308568435
b53	pepb53a2	DaPR130321_VB123_O868.m	2741	20.18000030517578	AYAALAALEK		1	b53.a1	7.599999662488699E-5	56.5	2	1020.5726928710938	1020.5728149414062	-1.9999999494757503E-4	-0.19596837385782961
b53	pepb53a4	DaPR130321_VB123_O868.m	3272	22.729999542236328	LFPDTPLALDANK		1	b53.a1	0.026000000536441803	31.299999237060547	2	1414.7548828125	1414.758056640625	-0.0031999999191612005	-2.2618707871221972
b54	pepb54a3	DaPR130321_VB123_O868.m	2101	17.350000381469727	TYEVSLR		1	b54.a1	0.01600000075995922	28.5	2	867.4589233398438	867.45751953125	0.00139999995008111	1.6139118268726649
b54	pepb54a2	DaPR130321_VB123_O868.m	2697	19.979999542236328	IVVFQYSDGK		1	b54.a1	4.900000058114529E-4	39.5	2	1155.606689453125	1155.6048583984375	0.0019000000320374966	1.6441606473260442
b54	pepb54a4	DaPR130321_VB123_O868.m	2710	20.030000686645508	YLLGDMEGR		1	b54.a1	1.500000071246177E-4	39.29999923706055	2	1053.5050048828125	1053.5037841796875	0.0013000000035390258	1.233977535781965
b54	pepb54a1	DaPR130321_VB123_O868.m	2916	21.010000228881836	EMLGGEIIPR		1	b54.a1	0.0044999998062849045	40.400001525878906	2	1114.5914306640625	1114.5928955078125	-0.001500000013038516	-1.3457828585522345
b55	pepb55a4	DaPR130321_VB123_O868.m	1182	12.829999923706055	GNDQVAISSK		1	b55.a1	6.70000008540228E-6	49.0	2	1018.5153198242188	1018.5167846679688	-0.001500000013038516	-1.4727297925949334
b55	pepb55a3	DaPR130321_VB123_O868.m	2700	20.0	GAILLSVAR		1	b55.a1	0.023000000044703484	42.20000076293945	2	899.5678100585938	899.5676879882812	9.999999747378752E-5	0.11116450580547112
b55	pepb55a2	DaPR130321_VB123_O868.m	3388	23.399999618530273	ENDFLTFDAMR		1	b55.a1	1.8000000272877514E-4	37.79999923706055	2	1358.6044921875	1358.60498046875	-3.9999998989515007E-4	-0.29441964047352515
b55	pepb55a1	DaPR130321_VB123_O868.m	3396	23.43000030517578	AVIMFGVPYVYTQSR	M4:+15.99491	1	b55.a1	4.700000033608376E-7	54.29999923706055	2	1746.8939208984375	1746.8887939453125	0.005200000014156103	2.9767206889065956
b56	pepb56a2	DaPR130321_VB123_O868.m	2151	17.579999923706055	LQAQSLSTVGPR		1	b56.a1	6.399999838322401E-4	51.599998474121094	2	1256.6951904296875	1256.6961669921875	-8.999999845400453E-4	-0.7161635470681278
b56	pepb56a4	DaPR130321_VB123_O868.m	2219	17.8799991607666	TSSGDASSLSIEETNKLR		1	b56.a1	0.010999999940395355	34.0	3	1894.945068359375	1894.9356689453125	0.009399999864399433	4.960590493096426
b56	pepb56a1	DaPR130321_VB123_O868.m	3260	22.65999984741211	ADDLLPLGDQTQDGDFGSR		1	b56.a1	1.1999999882661427E-9	50.900001525878906	2	2019.924560546875	2019.92578125	-0.0012000000569969416	-0.5940812618641562
b56	pepb56a3	DaPR130321_VB123_O868.m	3291	22.829999923706055	QLQQLQQLR	Q1:-17.02655	1	b56.a1	0.02500000037252903	38.20000076293945	2	1137.634765625	1137.637939453125	-0.003100000089034438	-2.7249443619335003
b57	pepb57a1	DaPR130321_VB123_O868.m	2061	17.200000762939453	IVTTYIR		1	b57.a1	0.012000000104308128	35.599998474121094	2	865.5152587890625	865.5145874023438	6.000000284984708E-4	0.6932292502420346
b57	pepb57a4	DaPR130321_VB123_O868.m	2975	21.280000686645508	YMLPLDNLK	M2:+15.99491	1	b57.a1	2.500000118743628E-4	34.0	2	1122.5826416015625	1122.5867919921875	-0.004100000020116568	-3.652278869984336
b57	pepb57a3	DaPR130321_VB123_O868.m	2989	21.329999923706055	SSVLENFVGR		1	b57.a1	0.0019000000320374966	34.0	2	1107.58203125	1107.5797119140625	0.002400000113993883	2.1668870314050137
b57	pepb57a2	DaPR130321_VB123_O868.m	3390	23.399999618530273	NLVDSYVAIINK		1	b57.a1	1.3999999737279722E-6	58.400001525878906	2	1348.7491455078125	1348.74755859375	0.0017000000225380063	1.2604286189110763
b58	pepb58a4	DaPR130321_VB123_O868.m	2822	20.559999465942383	LHDETLTYLNQGQSYEIR		2	b58.a1 b58.a2	5.700000201613875E-6	59.900001525878906	3	2180.06103515625	2180.062255859375	-0.0013000000035390258	-0.5963132474978652
b58	pepb58a1	DaPR130321_VB123_O868.m	3053	21.649999618530273	DDVIQICGPADGIR	C7:+57.02146	1	b58.a1	6.399999983841553E-5	49.20000076293945	2	1528.742919921875	1528.7427978515625	9.999999747378752E-5	0.06541322556961429
b58	pepb58a3	DaPR130321_VB123_O868.m	3380	23.350000381469727	LFTNFSGADLLK		1	b58.a1	6.900000153109431E-4	43.20000076293945	2	1325.7086181640625	1325.71044921875	-0.0017000000225380063	-1.2823313141567434
b58	pepb58a2	DaPR130321_VB123_O868.m	3348	23.149999618530273	LFSNFSGADLLK		1	b58.a2	0.03099999949336052	28.799999237060547	2	1311.68994140625	1311.69482421875	-0.004800000227987766	-3.6593879455510265
b59	pepb59a1	DaPR130321_VB123_O868.m	766	10.359999656677246	HAVSEGTKAVTK		1	b59.a1	7.600000244565308E-4	37.099998474121094	3	1227.668212890625	1227.6695556640625	-0.00139999995008111	-1.1403719703090884
b59	pepb59a3	DaPR130321_VB123_O868.m	1661	15.3100004196167	QVHPDTGISSK	Q1:-17.02655	1	b59.a1	0.0015999999595806003	34.900001525878906	2	1151.568603515625	1151.569580078125	-8.999999845400453E-4	-0.7815419928676713
b59	pepb59a2	DaPR130321_VB123_O868.m	1967	16.780000686645508	KESYSVYVYK		1	b59.a1	0.002099999925121665	41.599998474121094	2	1265.644775390625	1265.6417236328125	0.0031999999191612005	2.528361588756838
b60	pepb60a1	DaPR130321_VB123_O868.m	985	11.729999542236328	GHTQQDPEVPK		1	b60.a1	0.006099999882280827	35.400001525878906	3	1235.601318359375	1235.6019287109375	-6.000000284984708E-4	-0.48559330845689996
b60	pepb60a1	DaPR130321_VB123_O868.m	980	11.699999809265137	GHTQQDPEVPK		1	b60.a1	2.099999983329326E-5	43.20000076293945	2	1235.601318359375	1235.6019287109375	-5.000000237487257E-4	-0.40466109038074993
b60	pepb60a2	DaPR130321_VB123_O868.m	3101	21.860000610351562	VLVTGFPASLR		1	b60.a1	0.005799999926239252	36.70000076293945	2	1159.6851806640625	1159.683837890625	0.00139999995008111	1.2072255422888374
b61	pepb61a1	DaPR130321_VB123_O868.m	1024	11.960000038146973	QHSYIEQGKK	Q1:-17.02655	1	b61.a1	0.005200000014156103	33.099998474121094	3	1200.599609375	1200.6011962890625	-0.0015999999595806003	-1.3326656382869175
b61	pepb61a3	DaPR130321_VB123_O868.m	1276	13.329999923706055	YALIQHQK		1	b61.a1	0.003800000064074993	42.099998474121094	2	1000.556640625	1000.5579223632812	-0.0012000000569969416	-1.199330923453772
b61	pepb61a2	DaPR130321_VB123_O868.m	3303	22.8799991607666	QLLDMHFK	Q1:-17.02655	1	b61.a1	0.005400000140070915	35.5	2	1014.5089721679688	1014.5081176757812	7.999999797903001E-4	0.7885594662594566
b62	pepb62a1	DaPR130321_VB123_O868.m	861	10.960000038146973	GLSDIHHR		1	b62.a1	0.00139999995008111	39.29999923706055	2	934.4857788085938	934.4857788085938	0.0	0.0
b62	pepb62a3	DaPR130321_VB123_O868.m	2154	17.579999923706055	SPQSNSPVLLSR		1	b62.a1	1.700000029813964E-5	52.79999923706055	2	1284.6845703125	1284.6910400390625	-0.006399999838322401	-4.981742410321319
b62	pepb62a2	DaPR130321_VB123_O868.m	2837	20.649999618530273	MPAILDGEEAVSK		1	b62.a1	1.9999999949504854E-6	62.599998474121094	2	1359.6845703125	1359.682861328125	0.0017000000225380063	1.2502915723137547
b63	pepb63a3	DaPR130321_VB123_O868.m	1877	16.360000610351562	VGLSGAPADACSTAQK	C11:+57.02146	1	b63.a1	4.600000011123484E-6	50.0	2	1532.73486328125	1532.73779296875	-0.00279999990016222	-1.8267964116281874
b63	pepb63a2	DaPR130321_VB123_O868.m	2584	19.5	EVTEPLNLNPAK		1	b63.a1	4.999999873689376E-6	58.29999923706055	2	1324.7115478515625	1324.7110595703125	5.000000237487257E-4	0.37744081634745863
b63	pepb63a1	DaPR130321_VB123_O868.m	2740	20.18000030517578	DAIGISLLKK		1	b63.a1	0.035999998450279236	35.20000076293945	2	1057.6622314453125	1057.6619873046875	3.000000142492354E-4	0.2836445082173616
b64	pepb64a3	DaPR130321_VB123_O868.m	1752	15.760000228881836	HVPLSGSQIVK		1	b64.a1	0.0020000000949949026	29.5	2	1164.6728515625	1164.6739501953125	-0.0010999999940395355	-0.9444703333968006
b64	pepb64a1	DaPR130321_VB123_O868.m	2673	19.8799991607666	FCAFGGNPPVTGPR	C2:+57.02146	1	b64.a1	2.7000000457633178E-8	53.20000076293945	2	1476.7030029296875	1476.7056884765625	-0.0026000000070780516	-1.7606758254993458
b64	pepb64a2	DaPR130321_VB123_O868.m	2869	20.799999237060547	GHTVTEPIQPLEPELPGEGQPEAR		1	b64.a1	1.8999999156221747E-5	55.900001525878906	3	2581.2900390625	2581.289794921875	3.000000142492354E-4	0.11622097404151212
b65	pepb65a2	DaPR130321_VB123_O868.m	2013	16.979999542236328	TEALEQGGLPK		1	b65.a1	8.500000112690032E-4	50.900001525878906	2	1142.6087646484375	1142.6055908203125	0.0031999999191612005	2.8006163674237055
b65	pepb65a1	DaPR130321_VB123_O868.m	2897	20.93000030517578	APELLFGAR		1	b65.a1	1.5999999959603883E-5	50.400001525878906	2	973.5451049804688	973.5469970703125	-0.0019000000320374966	-1.9516264112109145
b65	pepb65a3	DaPR130321_VB123_O868.m	3444	23.75	VPFLPGDSDLDQLTR		1	b65.a1	3.2000000373955118E-6	55.29999923706055	2	1672.8492431640625	1672.8544921875	-0.005200000014156103	-3.1084592464203795
b66	pepb66a3	DaPR130321_VB123_O868.m	2176	17.68000030517578	LTPVRPAAASPIVSGAR		1	b66.a1	0.026000000536441803	34.0	3	1662.9658203125	1662.9654541015625	5.000000237487257E-4	0.3006677153247641
b66	pepb66a2	DaPR130321_VB123_O868.m	3191	22.329999923706055	LAGLDITDATLR		1	b66.a1	1.199999957179898E-7	65.69999694824219	2	1258.7012939453125	1258.7005615234375	7.999999797903001E-4	0.6355760887419003
b66	pepb66a1	DaPR130321_VB123_O868.m	3314	22.950000762939453	AIVPQALSGIIK		1	b66.a1	0.010999999940395355	37.599998474121094	2	1209.76171875	1209.7569580078125	0.004800000227987766	3.967739301861299
b67	pepb67a3	DaPR130321_VB123_O868.m	2675	19.899999618530273	VIFTSPIK		1	b67.a1	0.027000000700354576	28.200000762939453	2	904.5510864257812	904.5507202148438	3.9999998989515007E-4	0.44220846985799134
b67	pepb67a2	DaPR130321_VB123_O868.m	3073	21.729999542236328	LGFATSSDVIEMK		1	b67.a1	2.4000000848900527E-5	43.400001525878906	2	1397.696044921875	1397.698486328125	-0.002400000113993883	-1.7171086163932905
b67	pepb67a1	DaPR130321_VB123_O868.m	3305	22.899999618530273	DVDFEGTDEPIFGK		1	b67.a1	4.4000000087862645E-8	62.400001525878906	2	1568.71240234375	1568.7119140625	5.000000237487257E-4	0.3187328529008704
b68	pepb68a3	DaPR130321_VB123_O868.m	2773	20.350000381469727	VKPAPDETSFSEALLK		1	b68.a1	0.001500000013038516	34.5	3	1731.9207763671875	1731.916748046875	0.004000000189989805	2.309579946322884
b68	pepb68a1	DaPR130321_VB123_O868.m	2999	21.3799991607666	ILITTVPPNLR		1	b68.a1	0.02500000037252903	33.599998474121094	2	1236.767333984375	1236.7679443359375	-5.000000237487257E-4	-0.4042795789125927
b68	pepb68a2	DaPR130321_VB123_O868.m	3446	23.75	ILPTLEAVAALGNK		1	b68.a1	2.699999895412475E-4	54.400001525878906	2	1409.8385009765625	1409.836669921875	0.0019000000320374966	1.34767386362761
b69	pepb69a2	DaPR130321_VB123_O868.m	976	11.680000305175781	FGHGSDYSR		1	b69.a1	0.006300000008195639	27.100000381469727	2	1025.43896484375	1025.4439697265625	-0.004900000058114529	-4.778418131827453
b69	pepb69a1	DaPR130321_VB123_O868.m	2130	17.479999542236328	AAATGAVAASAASGQAEGKK	A1:+42.01057	1	b69.a1	1.2000000424450263E-6	57.900001525878906	2	1758.893310546875	1758.8985595703125	-0.005100000184029341	-2.8995419640773585
b70	pepb70a2	DaPR130321_VB123_O868.m	1369	13.8100004196167	KAPGCVLSNPDQK	C5:+57.02146	1	b70.a1	3.000000142492354E-4	40.900001525878906	3	1413.71337890625	1413.7159423828125	-0.0024999999441206455	-1.7683891573769095
b70	pepb70a1	DaPR130321_VB123_O868.m	1753	15.760000228881836	APGCVLSNPDQK	C4:+57.02146	1	b70.a1	6.799999973736703E-4	46.5	2	1285.6207275390625	1285.620849609375	-1.9999999494757503E-4	-0.15556685706236276
b71	pepb71a1	DaPR130321_VB123_O868.m	1554	14.75	EEQQQLLQK		1	b71.a1	0.029999999329447746	31.700000762939453	2	1143.6021728515625	1143.6009521484375	0.00139999995008111	1.2242032043178925
b71	pepb71a2	DaPR130321_VB123_O868.m	1976	16.809999465942383	LNKPYIYGPTSQGER		1	b71.a1	7.699999841861427E-4	41.20000076293945	3	1722.880126953125	1722.88134765625	-0.0012000000569969416	-0.6965076606287377
b72	pepb72a2	DaPR130321_VB123_O868.m	1566	14.800000190734863	YRPGTVALR		1	b72.a1	0.017999999225139618	39.900001525878906	2	1032.594970703125	1032.5953369140625	-3.000000142492354E-4	-0.2905300881425565
b72	pepb72a1	DaPR130321_VB123_O868.m	2283	18.149999618530273	STELLIR		1	b72.a1	0.0031999999191612005	29.600000381469727	2	831.494140625	831.493896484375	3.000000142492354E-4	0.36079641175679134
b73	pepb73a1	DaPR130321_VB123_O868.m	1565	14.800000190734863	STESLQANVQR		1	b73.a1	0.0024999999441206455	44.400001525878906	2	1232.6204833984375	1232.6234130859375	-0.00279999990016222	-2.27157773447794
b73	pepb73a2	DaPR130321_VB123_O868.m	2400	18.649999618530273	TIGISVDPR		1	b73.a1	0.004000000189989805	34.900001525878906	2	957.5394287109375	957.5368041992188	0.0026000000070780516	2.7153003369436153
b74	pepb74a2	DaPR130321_VB123_O868.m	2064	17.200000762939453	SDNDDIEVESDADKR	S1:+42.01057	1	b74.a1	1.700000029813964E-5	51.099998474121094	2	1749.7410888671875	1749.741455078125	-1.9999999494757503E-4	-0.1143025984594079
b74	pepb74a1	DaPR130321_VB123_O868.m	2080	17.260000228881836	QNALLEQQVR		1	b74.a1	0.0035000001080334187	35.79999923706055	2	1198.6544189453125	1198.654296875	1.9999999494757503E-4	0.16685377549556457
b75	pepb75a1	DaPR130321_VB123_O868.m	1202	12.930000305175781	AALQEEEQASK		1	b75.a1	0.005499999970197678	26.600000381469727	2	1203.5755615234375	1203.5855712890625	-0.009999999776482582	-8.308507525370546
b75	pepb75a2	DaPR130321_VB123_O868.m	3372	23.280000686645508	FSLIDLAGNER		1	b75.a1	6.600000051548705E-5	42.900001525878906	2	1234.6422119140625	1234.64306640625	-7.999999797903001E-4	-0.6479605333377105
b76	pepb76a1	DaPR130321_VB123_O868.m	1971	16.799999237060547	ALAAGGYDVEK		1	b76.a1	4.199999966658652E-4	49.400001525878906	2	1093.5521240234375	1093.5528564453125	-6.99999975040555E-4	-0.6401153551150377
b76	pepb76a2	DaPR130321_VB123_O868.m	2643	19.75	ATGPPVSELITK		1	b76.a1	1.3000000035390258E-4	51.79999923706055	2	1212.68359375	1212.6839599609375	-1.9999999494757503E-4	-0.16492342733222706
b77	pepb77a2	DaPR130321_VB123_O868.m	1731	15.649999618530273	LQNTSLYDSK		1	b77.a1	1.500000071246177E-4	38.400001525878906	2	1168.584228515625	1168.5849609375	-6.000000284984708E-4	-0.5134415113618435
b77	pepb77a1	DaPR130321_VB123_O868.m	3043	21.600000381469727	AEVDGASFLLK		1	b77.a1	0.003800000064074993	50.400001525878906	2	1149.613525390625	1149.6153564453125	-0.0019000000320374966	-1.6527267328025468
b78	pepb78a1	DaPR130321_VB123_O868.m	2404	18.65999984741211	ELAEDGYSGVEVR		1	b78.a1	5.39999979082495E-4	43.599998474121094	2	1423.6627197265625	1423.67041015625	-0.007600000128149986	-5.338314313434298
b78	pepb78a2	DaPR130321_VB123_O868.m	2498	19.100000381469727	GGKPEPPAMPQPVPTA		1	b78.a1	6.699999794363976E-4	40.79999923706055	2	1573.796630859375	1573.8046875	-0.00800000037997961	-5.083223123885638
b79	pepb79a1	DaPR130321_VB123_O868.m	1552	14.729999542236328	AGGAAVVITEPEHTKER		1	b79.a1	0.0013000000035390258	39.099998474121094	3	1764.9246826171875	1764.92431640625	3.000000142492354E-4	0.16997896819739972
b79	pepb79a2	DaPR130321_VB123_O868.m	3356	23.200000762939453	DGQILPVPNVVVR		1	b79.a1	9.599999757483602E-4	39.70000076293945	2	1405.82373046875	1405.816650390625	0.007199999876320362	5.121578176158139
b80	pepb80a1	DaPR130321_VB123_O868.m	2502	19.110000610351562	AVPETRPNHTIYINNLNEK	A1:+42.01057	1	b80.a1	0.008500000461935997	33.5	3	2265.16796875	2265.16259765625	0.005400000140070915	2.383934886466103
b80	pepb80a2	DaPR130321_VB123_O868.m	2945	21.149999618530273	GQAFVIFK		1	b80.a1	0.009100000374019146	37.79999923706055	2	909.521728515625	909.5197143554688	0.0020000000949949026	2.1989628849465928
b81	pepb81a2	DaPR130321_VB123_O868.m	2652	19.799999237060547	IDNSNTPFLPK		1	b81.a1	4.099999932805076E-5	38.0	2	1245.6480712890625	1245.6478271484375	3.000000142492354E-4	0.24083854819222988
b81	pepb81a1	DaPR130321_VB123_O868.m	3019	21.479999542236328	FALGSVVAVTK		1	b81.a1	0.004100000020116568	44.20000076293945	2	1091.6474609375	1091.646240234375	0.0012000000569969416	1.0992572618940208
b82	pepb82a1	DaPR130321_VB123_O868.m	2457	18.899999618530273	ALQLLTR		1	b82.a1	0.010999999940395355	36.0	2	814.51220703125	814.514892578125	-0.0027000000700354576	-3.314856603160862
b82	pepb82a2	DaPR130321_VB123_O868.m	3442	23.729999542236328	DVDTYYLSNLVK		1	b82.a1	1.1999999696854502E-4	41.29999923706055	2	1429.720458984375	1429.721435546875	-8.999999845400453E-4	-0.6294932440428797
b83	pepb83a1	DaPR130321_VB123_O868.m	2428	18.760000228881836	MFILSDGEGK	M1:+15.99491	1	b83.a1	0.009999999776482582	38.29999923706055	2	1112.5296630859375	1112.5296630859375	9.999999747378752E-5	0.08988524152821892
b83	pepb83a2	DaPR130321_VB123_O868.m	3571	24.649999618530273	VDMMDLPR	V1:+42.01057	1	b83.a1	6.199999916134402E-5	44.599998474121094	2	1018.4700927734375	1018.469970703125	0.0	0.0
b84	pepb84a1	DaPR130321_VB123_O868.m	2798	20.459999084472656	AQEESTGLLSGLR		1	b84.a1	8.700000080352766E-7	61.5	2	1360.705078125	1360.7071533203125	-0.0020000000949949026	-1.4698240470880362
b84	pepb84a2	DaPR130321_VB123_O868.m	3225	22.479999542236328	ELGVLVFENSAK		1	b84.a1	0.024000000208616257	29.100000381469727	2	1305.70458984375	1305.705322265625	-6.99999975040555E-4	-0.5361086939784651
b85	pepb85a2	DaPR130321_VB123_O868.m	2898	20.93000030517578	STGLELETPSLVPVKK		1	b85.a1	0.008799999952316284	35.20000076293945	3	1697.97119140625	1697.96875	0.002400000113993883	1.4134536421791526
b85	pepb85a1	DaPR130321_VB123_O868.m	3156	22.149999618530273	GSGPIDPKELLK	G1:+42.01057	1	b85.a1	0.008899999782443047	41.900001525878906	2	1295.7220458984375	1295.720947265625	0.0010999999940395355	0.8489482217300556
b86	pepb86a1	DaPR130321_VB123_O868.m	2851	20.700000762939453	NPPGYLEDSFVK		1	b86.a1	4.3000000005122274E-5	46.099998474121094	2	1365.6668701171875	1365.6689453125	-0.0020000000949949026	-1.4644838354563678
b86	pepb86a2	DaPR130321_VB123_O868.m	3229	22.5	SGVFNVSELVR		1	b86.a1	8.300000445160549E-6	49.900001525878906	2	1206.6490478515625	1206.6480712890625	0.0010000000474974513	0.8287420924886167
b87	pepb87a1	DaPR130321_VB123_O868.m	2573	19.450000762939453	FLEWQAQQQQR		1	b87.a1	8.199999683711212E-6	61.0	2	1461.721923828125	1461.7237548828125	-0.0017999999690800905	-1.231422806852036
b87	pepb87a2	DaPR130321_VB123_O868.m	3817	26.579999923706055	SIETLLEAAR	S1:+42.01057	1	b87.a1	0.009600000455975533	37.599998474121094	2	1144.6181640625	1144.621337890625	-0.003000000026077032	-2.6209541328362853
b88	pepb88a1	DaPR130321_VB123_O868.m	3238	22.549999237060547	LMALLGQALK		1	b88.a1	5.000000237487257E-4	37.900001525878906	2	1057.646240234375	1057.6441650390625	0.0020000000949949026	1.8909952525678007
b88	pepb88a2	DaPR130321_VB123_O868.m	3463	23.899999618530273	QTDPMIMLK	Q1:-17.02655	1	b88.a1	0.03700000047683716	35.900001525878906	2	1059.520751953125	1059.521728515625	-8.999999845400453E-4	-0.8494398560385662

## Sheet: peptides_pos
MS Sample :	DaPR130321_VB123_O868.m
Peptide ID	Protein ID	accession	description	Sequence	Modifs	Start	Stop	MH+ theo
pepa1b55	a1.a1.a1	sp|P09874|PARP1_HUMAN	sp|P09874|PARP1_HUMAN Poly [ADP-ribose] polymerase 1 OS=Homo sapiens GN=PARP1 PE=1 SV=4	KSKGQVKEEGINK		506	518	1444.812255859375
pepa1b88	a1.a1.a1	sp|P09874|PARP1_HUMAN	sp|P09874|PARP1_HUMAN Poly [ADP-ribose] polymerase 1 OS=Homo sapiens GN=PARP1 PE=1 SV=4	SKGQVKEEGINKSEKR		507	522	1816.988037109375
pepa1b87	a1.a1.a1	sp|P09874|PARP1_HUMAN	sp|P09874|PARP1_HUMAN Poly [ADP-ribose] polymerase 1 OS=Homo sapiens GN=PARP1 PE=1 SV=4	SKGQVKEEGINKSEK		507	521	1660.8868408203125
pepa1b34	a1.a1.a1	sp|P09874|PARP1_HUMAN	sp|P09874|PARP1_HUMAN Poly [ADP-ribose] polymerase 1 OS=Homo sapiens GN=PARP1 PE=1 SV=4	GQVKEEGINKSEKR		509	522	1601.8609619140625
pepa1b86	a1.a1.a1	sp|P09874|PARP1_HUMAN	sp|P09874|PARP1_HUMAN Poly [ADP-ribose] polymerase 1 OS=Homo sapiens GN=PARP1 PE=1 SV=4	SKGQVKEEGINK		507	518	1316.71728515625
pepa1b93	a1.a1.a1	sp|P09874|PARP1_HUMAN	sp|P09874|PARP1_HUMAN Poly [ADP-ribose] polymerase 1 OS=Homo sapiens GN=PARP1 PE=1 SV=4	TGNAWHSK		622	629	900.4326782226562
pepa1b33	a1.a1.a1	sp|P09874|PARP1_HUMAN	sp|P09874|PARP1_HUMAN Poly [ADP-ribose] polymerase 1 OS=Homo sapiens GN=PARP1 PE=1 SV=4	GQVKEEGINKSEK		509	521	1445.7598876953125
pepa1b36	a1.a1.a1	sp|P09874|PARP1_HUMAN	sp|P09874|PARP1_HUMAN Poly [ADP-ribose] polymerase 1 OS=Homo sapiens GN=PARP1 PE=1 SV=4	HASHISKLPK		934	943	1117.6480712890625
pepa1b71	a1.a1.a1	sp|P09874|PARP1_HUMAN	sp|P09874|PARP1_HUMAN Poly [ADP-ribose] polymerase 1 OS=Homo sapiens GN=PARP1 PE=1 SV=4	NKDEVKAMIEK	M8:+15.99491	404	414	1320.6832275390625
pepa1b52	a1.a1.a1	sp|P09874|PARP1_HUMAN	sp|P09874|PARP1_HUMAN Poly [ADP-ribose] polymerase 1 OS=Homo sapiens GN=PARP1 PE=1 SV=4	KMEEVKEANIR	M2:+15.99491	442	452	1362.7049560546875
pepa1b57	a1.a1.a1	sp|P09874|PARP1_HUMAN	sp|P09874|PARP1_HUMAN Poly [ADP-ribose] polymerase 1 OS=Homo sapiens GN=PARP1 PE=1 SV=4	KTAEAGGVTGKGQDGIGSKAEK		87	108	2089.0888671875
pepa1b56	a1.a1.a1	sp|P09874|PARP1_HUMAN	sp|P09874|PARP1_HUMAN Poly [ADP-ribose] polymerase 1 OS=Homo sapiens GN=PARP1 PE=1 SV=4	KTAEAGGVTGKGQDGIGSK		87	105	1760.9140625
pepa1b44	a1.a1.a1	sp|P09874|PARP1_HUMAN	sp|P09874|PARP1_HUMAN Poly [ADP-ribose] polymerase 1 OS=Homo sapiens GN=PARP1 PE=1 SV=4	LGGKLTGTANK		415	425	1059.6160888671875
pepa1b11	a1.a1.a1	sp|P09874|PARP1_HUMAN	sp|P09874|PARP1_HUMAN Poly [ADP-ribose] polymerase 1 OS=Homo sapiens GN=PARP1 PE=1 SV=4	AVNSSASADKPLSNMK	M15:+15.99491	379	394	1635.8011474609375
pepa1b92	a1.a1.a1	sp|P09874|PARP1_HUMAN	sp|P09874|PARP1_HUMAN Poly [ADP-ribose] polymerase 1 OS=Homo sapiens GN=PARP1 PE=1 SV=4	TAEAGGVTGKGQDGIGSKAEK		88	108	1960.9937744140625
pepa1b81	a1.a1.a1	sp|P09874|PARP1_HUMAN	sp|P09874|PARP1_HUMAN Poly [ADP-ribose] polymerase 1 OS=Homo sapiens GN=PARP1 PE=1 SV=4	RKGDEVDGVDEVAKK		208	222	1644.8555908203125
pepa1b84	a1.a1.a1	sp|P09874|PARP1_HUMAN	sp|P09874|PARP1_HUMAN Poly [ADP-ribose] polymerase 1 OS=Homo sapiens GN=PARP1 PE=1 SV=4	SEGKRKGDEVDGVDEVAK		204	221	1917.95166015625
pepa1b62	a1.a1.a1	sp|P09874|PARP1_HUMAN	sp|P09874|PARP1_HUMAN Poly [ADP-ribose] polymerase 1 OS=Homo sapiens GN=PARP1 PE=1 SV=4	MEEVKEANIR	M1:+15.99491	443	452	1234.6099853515625
pepa1b91	a1.a1.a1	sp|P09874|PARP1_HUMAN	sp|P09874|PARP1_HUMAN Poly [ADP-ribose] polymerase 1 OS=Homo sapiens GN=PARP1 PE=1 SV=4	TAEAGGVTGKGQDGIGSK		88	105	1632.8192138671875
pepa1b47	a1.a1.a1	sp|P09874|PARP1_HUMAN	sp|P09874|PARP1_HUMAN Poly [ADP-ribose] polymerase 1 OS=Homo sapiens GN=PARP1 PE=1 SV=4	KCSESIPKDSLR	C2:+57.02146	23	34	1419.7264404296875
pepa1b80	a1.a1.a1	sp|P09874|PARP1_HUMAN	sp|P09874|PARP1_HUMAN Poly [ADP-ribose] polymerase 1 OS=Homo sapiens GN=PARP1 PE=1 SV=4	RKGDEVDGVDEVAK		208	221	1516.7606201171875
pepa1b51	a1.a1.a1	sp|P09874|PARP1_HUMAN	sp|P09874|PARP1_HUMAN Poly [ADP-ribose] polymerase 1 OS=Homo sapiens GN=PARP1 PE=1 SV=4	KGDEVDGVDEVAKK		209	222	1488.7545166015625
pepa1b94	a1.a1.a1	sp|P09874|PARP1_HUMAN	sp|P09874|PARP1_HUMAN Poly [ADP-ribose] polymerase 1 OS=Homo sapiens GN=PARP1 PE=1 SV=4	TQTPNRKEWVTPK		325	337	1584.8497314453125
pepa1b46	a1.a1.a1	sp|P09874|PARP1_HUMAN	sp|P09874|PARP1_HUMAN Poly [ADP-ribose] polymerase 1 OS=Homo sapiens GN=PARP1 PE=1 SV=4	LYEEKTGNAWHSK		617	629	1562.76025390625
pepa1b70	a1.a1.a1	sp|P09874|PARP1_HUMAN	sp|P09874|PARP1_HUMAN Poly [ADP-ribose] polymerase 1 OS=Homo sapiens GN=PARP1 PE=1 SV=4	NKDEVKAMIEK		404	414	1304.6883544921875
pepa1b14	a1.a1.a1	sp|P09874|PARP1_HUMAN	sp|P09874|PARP1_HUMAN Poly [ADP-ribose] polymerase 1 OS=Homo sapiens GN=PARP1 PE=1 SV=4	CSESIPKDSLR	C1:+57.02146	24	34	1291.6314697265625
pepa1b45	a1.a1.a1	sp|P09874|PARP1_HUMAN	sp|P09874|PARP1_HUMAN Poly [ADP-ribose] polymerase 1 OS=Homo sapiens GN=PARP1 PE=1 SV=4	LLWHGSR		859	865	868.4791870117188
pepa1c105	a1.a1.a1	sp|P09874|PARP1_HUMAN	sp|P09874|PARP1_HUMAN Poly [ADP-ribose] polymerase 1 OS=Homo sapiens GN=PARP1 PE=1 SV=4	VVDRDSEEAEIIRK		803	816	1658.8712158203125
pepa1b50	a1.a1.a1	sp|P09874|PARP1_HUMAN	sp|P09874|PARP1_HUMAN Poly [ADP-ribose] polymerase 1 OS=Homo sapiens GN=PARP1 PE=1 SV=4	KGDEVDGVDEVAK		209	221	1360.6595458984375
pepa1a9	a1.a1.a1	sp|P09874|PARP1_HUMAN	sp|P09874|PARP1_HUMAN Poly [ADP-ribose] polymerase 1 OS=Homo sapiens GN=PARP1 PE=1 SV=4	ASLCISTK	C4:+57.02146	426	433	879.4608764648438
pepa1a3	a1.a1.a1	sp|P09874|PARP1_HUMAN	sp|P09874|PARP1_HUMAN Poly [ADP-ribose] polymerase 1 OS=Homo sapiens GN=PARP1 PE=1 SV=4	AESSDKLYR	A1:+42.01057	2	10	1110.54296875
pepa1b54	a1.a1.a1	sp|P09874|PARP1_HUMAN	sp|P09874|PARP1_HUMAN Poly [ADP-ribose] polymerase 1 OS=Homo sapiens GN=PARP1 PE=1 SV=4	KPPLLNNADSVQAK		748	761	1494.827880859375
pepa1b53	a1.a1.a1	sp|P09874|PARP1_HUMAN	sp|P09874|PARP1_HUMAN Poly [ADP-ribose] polymerase 1 OS=Homo sapiens GN=PARP1 PE=1 SV=4	KPPLLNNAD		748	756	981.5368041992188
pepa1c101	a1.a1.a1	sp|P09874|PARP1_HUMAN	sp|P09874|PARP1_HUMAN Poly [ADP-ribose] polymerase 1 OS=Homo sapiens GN=PARP1 PE=1 SV=4	VGTVIGSNKLEQMPSK	M13:+15.99491	592	607	1703.900146484375
pepa1b73	a1.a1.a1	sp|P09874|PARP1_HUMAN	sp|P09874|PARP1_HUMAN Poly [ADP-ribose] polymerase 1 OS=Homo sapiens GN=PARP1 PE=1 SV=4	PIDVNYEK		789	796	977.4943237304688
pepa1b66	a1.a1.a1	sp|P09874|PARP1_HUMAN	sp|P09874|PARP1_HUMAN Poly [ADP-ribose] polymerase 1 OS=Homo sapiens GN=PARP1 PE=1 SV=4	MIFDVESMKK	M1:+15.99491 M8:+15.99491	675	684	1259.6014404296875
pepa1b42	a1.a1.a1	sp|P09874|PARP1_HUMAN	sp|P09874|PARP1_HUMAN Poly [ADP-ribose] polymerase 1 OS=Homo sapiens GN=PARP1 PE=1 SV=4	LEQMPSKEDAIEHFMK	M4:+15.99491 M15:+15.99491	601	616	1964.9095458984375
pepa1c104	a1.a1.a1	sp|P09874|PARP1_HUMAN	sp|P09874|PARP1_HUMAN Poly [ADP-ribose] polymerase 1 OS=Homo sapiens GN=PARP1 PE=1 SV=4	VVDRDSEEAEIIR		803	815	1530.7762451171875
pepa1b78	a1.a1.a1	sp|P09874|PARP1_HUMAN	sp|P09874|PARP1_HUMAN Poly [ADP-ribose] polymerase 1 OS=Homo sapiens GN=PARP1 PE=1 SV=4	QLPGVKSEGK	Q1:-17.02655	198	207	1025.56298828125
pepa1b30	a1.a1.a1	sp|P09874|PARP1_HUMAN	sp|P09874|PARP1_HUMAN Poly [ADP-ribose] polymerase 1 OS=Homo sapiens GN=PARP1 PE=1 SV=4	GGSDDSSKDPIDVNYEK		780	796	1825.80908203125
pepa1b24	a1.a1.a1	sp|P09874|PARP1_HUMAN	sp|P09874|PARP1_HUMAN Poly [ADP-ribose] polymerase 1 OS=Homo sapiens GN=PARP1 PE=1 SV=4	GDEVDGVDEVAK		210	221	1232.564453125
pepa1b25	a1.a1.a1	sp|P09874|PARP1_HUMAN	sp|P09874|PARP1_HUMAN Poly [ADP-ribose] polymerase 1 OS=Homo sapiens GN=PARP1 PE=1 SV=4	GFRPEYSASQLK		171	182	1382.7066650390625
pepa1b83	a1.a1.a1	sp|P09874|PARP1_HUMAN	sp|P09874|PARP1_HUMAN Poly [ADP-ribose] polymerase 1 OS=Homo sapiens GN=PARP1 PE=1 SV=4	SDDSSKDPIDVNYEK		782	796	1711.76611328125
pepa1b28	a1.a1.a1	sp|P09874|PARP1_HUMAN	sp|P09874|PARP1_HUMAN Poly [ADP-ribose] polymerase 1 OS=Homo sapiens GN=PARP1 PE=1 SV=4	GGAAVDPDSGLEHSAHVLEKGGK		529	551	2231.10546875
pepa1b69	a1.a1.a1	sp|P09874|PARP1_HUMAN	sp|P09874|PARP1_HUMAN Poly [ADP-ribose] polymerase 1 OS=Homo sapiens GN=PARP1 PE=1 SV=4	MVDPEKPQLGMIDR	M1:+15.99491 M11:+15.99491	143	156	1660.8037109375
pepa1a2	a1.a1.a1	sp|P09874|PARP1_HUMAN	sp|P09874|PARP1_HUMAN Poly [ADP-ribose] polymerase 1 OS=Homo sapiens GN=PARP1 PE=1 SV=4	AEPVEVVAPR		487	496	1066.589599609375
pepa1b75	a1.a1.a1	sp|P09874|PARP1_HUMAN	sp|P09874|PARP1_HUMAN Poly [ADP-ribose] polymerase 1 OS=Homo sapiens GN=PARP1 PE=1 SV=4	PVEVVAPR		489	496	866.5098876953125
pepa1b18	a1.a1.a1	sp|P09874|PARP1_HUMAN	sp|P09874|PARP1_HUMAN Poly [ADP-ribose] polymerase 1 OS=Homo sapiens GN=PARP1 PE=1 SV=4	DSEEAEIIR		807	815	1061.5113525390625
pepa1b76	a1.a1.a1	sp|P09874|PARP1_HUMAN	sp|P09874|PARP1_HUMAN Poly [ADP-ribose] polymerase 1 OS=Homo sapiens GN=PARP1 PE=1 SV=4	PVQDLIK		668	674	812.4880981445312
pepa1c100	a1.a1.a1	sp|P09874|PARP1_HUMAN	sp|P09874|PARP1_HUMAN Poly [ADP-ribose] polymerase 1 OS=Homo sapiens GN=PARP1 PE=1 SV=4	VGTVIGSNKLEQMPSK		592	607	1687.9051513671875
pepa1b27	a1.a1.a1	sp|P09874|PARP1_HUMAN	sp|P09874|PARP1_HUMAN Poly [ADP-ribose] polymerase 1 OS=Homo sapiens GN=PARP1 PE=1 SV=4	GGAAVDPDSGLEHSAHVLEK		529	548	1988.9676513671875
pepa1a4	a1.a1.a1	sp|P09874|PARP1_HUMAN	sp|P09874|PARP1_HUMAN Poly [ADP-ribose] polymerase 1 OS=Homo sapiens GN=PARP1 PE=1 SV=4	AESSDKLYRVEYAK	A1:+42.01057	2	15	1700.849365234375
pepa1b65	a1.a1.a1	sp|P09874|PARP1_HUMAN	sp|P09874|PARP1_HUMAN Poly [ADP-ribose] polymerase 1 OS=Homo sapiens GN=PARP1 PE=1 SV=4	MIFDVESMKK	M8:+15.99491	675	684	1243.6064453125
pepa1b17	a1.a1.a1	sp|P09874|PARP1_HUMAN	sp|P09874|PARP1_HUMAN Poly [ADP-ribose] polymerase 1 OS=Homo sapiens GN=PARP1 PE=1 SV=4	DPIDVNYEK		788	796	1092.521240234375
pepa1b72	a1.a1.a1	sp|P09874|PARP1_HUMAN	sp|P09874|PARP1_HUMAN Poly [ADP-ribose] polymerase 1 OS=Homo sapiens GN=PARP1 PE=1 SV=4	NREELGFRPEYSASQLK		166	182	2024.02001953125
pepa1c102	a1.a1.a1	sp|P09874|PARP1_HUMAN	sp|P09874|PARP1_HUMAN Poly [ADP-ribose] polymerase 1 OS=Homo sapiens GN=PARP1 PE=1 SV=4	VGTVIGSNKLEQMPSKEDAIEHFMK	M13:+15.99491 M24:+15.99491	592	616	2820.39111328125
pepa1b68	a1.a1.a1	sp|P09874|PARP1_HUMAN	sp|P09874|PARP1_HUMAN Poly [ADP-ribose] polymerase 1 OS=Homo sapiens GN=PARP1 PE=1 SV=4	MVDPEKPQLGMIDR	M11:+15.99491	143	156	1644.808837890625
pepa1b13	a1.a1.a1	sp|P09874|PARP1_HUMAN	sp|P09874|PARP1_HUMAN Poly [ADP-ribose] polymerase 1 OS=Homo sapiens GN=PARP1 PE=1 SV=4	CSESIPKDSLR	C1:+57.02146 C1:-17.02655	24	34	1274.6048583984375
pepa1b20	a1.a1.a1	sp|P09874|PARP1_HUMAN	sp|P09874|PARP1_HUMAN Poly [ADP-ribose] polymerase 1 OS=Homo sapiens GN=PARP1 PE=1 SV=4	EECSGQLVFK	C3:+57.02146	296	305	1196.56201171875
pepa1b89	a1.a1.a1	sp|P09874|PARP1_HUMAN	sp|P09874|PARP1_HUMAN Poly [ADP-ribose] polymerase 1 OS=Homo sapiens GN=PARP1 PE=1 SV=4	SKLPKPVQDLIK		663	674	1365.8468017578125
pepa1b64	a1.a1.a1	sp|P09874|PARP1_HUMAN	sp|P09874|PARP1_HUMAN Poly [ADP-ribose] polymerase 1 OS=Homo sapiens GN=PARP1 PE=1 SV=4	MIFDVESMK	M1:+15.99491 M8:+15.99491	675	683	1131.5064697265625
pepa1b26	a1.a1.a1	sp|P09874|PARP1_HUMAN	sp|P09874|PARP1_HUMAN Poly [ADP-ribose] polymerase 1 OS=Homo sapiens GN=PARP1 PE=1 SV=4	GFSLLATEDKEALKK		183	197	1649.9112548828125
pepa1b29	a1.a1.a1	sp|P09874|PARP1_HUMAN	sp|P09874|PARP1_HUMAN Poly [ADP-ribose] polymerase 1 OS=Homo sapiens GN=PARP1 PE=1 SV=4	GGKVFSATL		549	557	879.493896484375
pepa1b96	a1.a1.a1	sp|P09874|PARP1_HUMAN	sp|P09874|PARP1_HUMAN Poly [ADP-ribose] polymerase 1 OS=Homo sapiens GN=PARP1 PE=1 SV=4	VAYSLLR		773	779	821.4884033203125
pepa1b61	a1.a1.a1	sp|P09874|PARP1_HUMAN	sp|P09874|PARP1_HUMAN Poly [ADP-ribose] polymerase 1 OS=Homo sapiens GN=PARP1 PE=1 SV=4	MAIMVQSPMFDGK	M1:+15.99491 M4:+15.99491 M9:+15.99491	35	47	1502.669189453125
pepa1b67	a1.a1.a1	sp|P09874|PARP1_HUMAN	sp|P09874|PARP1_HUMAN Poly [ADP-ribose] polymerase 1 OS=Homo sapiens GN=PARP1 PE=1 SV=4	MVDPEKPQLGMIDR		143	156	1628.8138427734375
pepa1b32	a1.a1.a1	sp|P09874|PARP1_HUMAN	sp|P09874|PARP1_HUMAN Poly [ADP-ribose] polymerase 1 OS=Homo sapiens GN=PARP1 PE=1 SV=4	GIYFADMVSK	M7:+15.99491	894	903	1146.5504150390625
pepa1b21	a1.a1.a1	sp|P09874|PARP1_HUMAN	sp|P09874|PARP1_HUMAN Poly [ADP-ribose] polymerase 1 OS=Homo sapiens GN=PARP1 PE=1 SV=4	EELGFRPEYSASQLK		168	182	1753.8759765625
pepa1b41	a1.a1.a1	sp|P09874|PARP1_HUMAN	sp|P09874|PARP1_HUMAN Poly [ADP-ribose] polymerase 1 OS=Homo sapiens GN=PARP1 PE=1 SV=4	LEQMPSKEDAIEHFMK		601	616	1932.9197998046875
pepa1a1	a1.a1.a1	sp|P09874|PARP1_HUMAN	sp|P09874|PARP1_HUMAN Poly [ADP-ribose] polymerase 1 OS=Homo sapiens GN=PARP1 PE=1 SV=4	AEKTLGDFAAEYAK		106	119	1513.753662109375
pepa1b35	a1.a1.a1	sp|P09874|PARP1_HUMAN	sp|P09874|PARP1_HUMAN Poly [ADP-ribose] polymerase 1 OS=Homo sapiens GN=PARP1 PE=1 SV=4	GSSDSQILDLSNR		723	735	1391.676513671875
pepa1b60	a1.a1.a1	sp|P09874|PARP1_HUMAN	sp|P09874|PARP1_HUMAN Poly [ADP-ribose] polymerase 1 OS=Homo sapiens GN=PARP1 PE=1 SV=4	MAIMVQSPMFDGK	M1:+15.99491 M9:+15.99491	35	47	1486.67431640625
pepa1c103	a1.a1.a1	sp|P09874|PARP1_HUMAN	sp|P09874|PARP1_HUMAN Poly [ADP-ribose] polymerase 1 OS=Homo sapiens GN=PARP1 PE=1 SV=4	VSQGSSDSQILDLSNR		720	735	1705.8355712890625
pepa1b12	a1.a1.a1	sp|P09874|PARP1_HUMAN	sp|P09874|PARP1_HUMAN Poly [ADP-ribose] polymerase 1 OS=Homo sapiens GN=PARP1 PE=1 SV=4	AVSQGSSDSQILDLSNR		719	735	1776.8726806640625
pepa1b77	a1.a1.a1	sp|P09874|PARP1_HUMAN	sp|P09874|PARP1_HUMAN Poly [ADP-ribose] polymerase 1 OS=Homo sapiens GN=PARP1 PE=1 SV=4	QAVSQGSSDSQILDLSNR		718	735	1904.93115234375
pepa1a5	a1.a1.a1	sp|P09874|PARP1_HUMAN	sp|P09874|PARP1_HUMAN Poly [ADP-ribose] polymerase 1 OS=Homo sapiens GN=PARP1 PE=1 SV=4	AMVEYEIDLQK	M2:+15.99491	685	695	1354.65625
pepa1b37	a1.a1.a1	sp|P09874|PARP1_HUMAN	sp|P09874|PARP1_HUMAN Poly [ADP-ribose] polymerase 1 OS=Homo sapiens GN=PARP1 PE=1 SV=4	HPDVEVDGFSELR		66	78	1499.712890625
pepa1a6	a1.a1.a1	sp|P09874|PARP1_HUMAN	sp|P09874|PARP1_HUMAN Poly [ADP-ribose] polymerase 1 OS=Homo sapiens GN=PARP1 PE=1 SV=4	AMVEYEIDLQKMPLGK	M2:+15.99491 M12:+15.99491	685	700	1896.9449462890625
pepa1b49	a1.a1.a1	sp|P09874|PARP1_HUMAN	sp|P09874|PARP1_HUMAN Poly [ADP-ribose] polymerase 1 OS=Homo sapiens GN=PARP1 PE=1 SV=4	KFYPLEIDYGQDEEAVKK		637	654	2172.08642578125
pepa1b90	a1.a1.a1	sp|P09874|PARP1_HUMAN	sp|P09874|PARP1_HUMAN Poly [ADP-ribose] polymerase 1 OS=Homo sapiens GN=PARP1 PE=1 SV=4	SPWGAEVKAEPVEVVAPR		479	496	1921.0181884765625
pepa1b98	a1.a1.a1	sp|P09874|PARP1_HUMAN	sp|P09874|PARP1_HUMAN Poly [ADP-ribose] polymerase 1 OS=Homo sapiens GN=PARP1 PE=1 SV=4	VEVDGFSELR		69	78	1150.5743408203125
pepa1b63	a1.a1.a1	sp|P09874|PARP1_HUMAN	sp|P09874|PARP1_HUMAN Poly [ADP-ribose] polymerase 1 OS=Homo sapiens GN=PARP1 PE=1 SV=4	MIFDVESMK	M1:+15.99491	675	683	1115.5115966796875
pepa1b43	a1.a1.a1	sp|P09874|PARP1_HUMAN	sp|P09874|PARP1_HUMAN Poly [ADP-ribose] polymerase 1 OS=Homo sapiens GN=PARP1 PE=1 SV=4	IFPPETSASVAATPPPSTASAPAAVNSSASADKPLSNMK		356	394	3767.8798828125
pepa1b40	a1.a1.a1	sp|P09874|PARP1_HUMAN	sp|P09874|PARP1_HUMAN Poly [ADP-ribose] polymerase 1 OS=Homo sapiens GN=PARP1 PE=1 SV=4	IAPPEAPVTGYMFGK	M12:+15.99491	879	893	1593.798583984375
pepa1b74	a1.a1.a1	sp|P09874|PARP1_HUMAN	sp|P09874|PARP1_HUMAN Poly [ADP-ribose] polymerase 1 OS=Homo sapiens GN=PARP1 PE=1 SV=4	PPEAPVTGYMFGK	M10:+15.99491	881	893	1409.6773681640625
pepa1b82	a1.a1.a1	sp|P09874|PARP1_HUMAN	sp|P09874|PARP1_HUMAN Poly [ADP-ribose] polymerase 1 OS=Homo sapiens GN=PARP1 PE=1 SV=4	SDAYYCTGDVTAWTK	C6:+57.02146	306	320	1737.742919921875
pepa1b59	a1.a1.a1	sp|P09874|PARP1_HUMAN	sp|P09874|PARP1_HUMAN Poly [ADP-ribose] polymerase 1 OS=Homo sapiens GN=PARP1 PE=1 SV=4	MAIMVQSPMFDGK	M9:+15.99491	35	47	1470.679443359375
pepa1b79	a1.a1.a1	sp|P09874|PARP1_HUMAN	sp|P09874|PARP1_HUMAN Poly [ADP-ribose] polymerase 1 OS=Homo sapiens GN=PARP1 PE=1 SV=4	QQVPSGESAILDR	Q1:-17.02655	270	282	1382.6915283203125
pepa1b23	a1.a1.a1	sp|P09874|PARP1_HUMAN	sp|P09874|PARP1_HUMAN Poly [ADP-ribose] polymerase 1 OS=Homo sapiens GN=PARP1 PE=1 SV=4	FYTLIPHDFGMK	M11:+15.99491	736	747	1484.7247314453125
pepa1b48	a1.a1.a1	sp|P09874|PARP1_HUMAN	sp|P09874|PARP1_HUMAN Poly [ADP-ribose] polymerase 1 OS=Homo sapiens GN=PARP1 PE=1 SV=4	KFYPLEIDYGQDEEAVK		637	653	2043.991455078125
pepa1b31	a1.a1.a1	sp|P09874|PARP1_HUMAN	sp|P09874|PARP1_HUMAN Poly [ADP-ribose] polymerase 1 OS=Homo sapiens GN=PARP1 PE=1 SV=4	GIYFADMVSK		894	903	1130.5555419921875
pepa1a7	a1.a1.a1	sp|P09874|PARP1_HUMAN	sp|P09874|PARP1_HUMAN Poly [ADP-ribose] polymerase 1 OS=Homo sapiens GN=PARP1 PE=1 SV=4	AQNDLIWNIK		240	249	1214.6531982421875
pepa1c106	a1.a1.a1	sp|P09874|PARP1_HUMAN	sp|P09874|PARP1_HUMAN Poly [ADP-ribose] polymerase 1 OS=Homo sapiens GN=PARP1 PE=1 SV=4	VVSEDFLQDVSASTK		453	467	1624.806884765625
pepa1b19	a1.a1.a1	sp|P09874|PARP1_HUMAN	sp|P09874|PARP1_HUMAN Poly [ADP-ribose] polymerase 1 OS=Homo sapiens GN=PARP1 PE=1 SV=4	DVEVDGFSELR		68	78	1265.6011962890625
pepa1b39	a1.a1.a1	sp|P09874|PARP1_HUMAN	sp|P09874|PARP1_HUMAN Poly [ADP-ribose] polymerase 1 OS=Homo sapiens GN=PARP1 PE=1 SV=4	IAPPEAPVTGYMFGK		879	893	1577.8037109375
pepa1a8	a1.a1.a1	sp|P09874|PARP1_HUMAN	sp|P09874|PARP1_HUMAN Poly [ADP-ribose] polymerase 1 OS=Homo sapiens GN=PARP1 PE=1 SV=4	AQNDLIWNIKDELK		240	253	1699.90185546875
pepa1b10	a1.a1.a1	sp|P09874|PARP1_HUMAN	sp|P09874|PARP1_HUMAN Poly [ADP-ribose] polymerase 1 OS=Homo sapiens GN=PARP1 PE=1 SV=4	ATLGLVDIVK		555	564	1028.6353759765625
pepa1b58	a1.a1.a1	sp|P09874|PARP1_HUMAN	sp|P09874|PARP1_HUMAN Poly [ADP-ribose] polymerase 1 OS=Homo sapiens GN=PARP1 PE=1 SV=4	MAIMVQSPMFDGK		35	47	1454.6844482421875
pepa1b38	a1.a1.a1	sp|P09874|PARP1_HUMAN	sp|P09874|PARP1_HUMAN Poly [ADP-ribose] polymerase 1 OS=Homo sapiens GN=PARP1 PE=1 SV=4	IAPPEAPVTGYM		879	890	1245.6187744140625
pepa1b95	a1.a1.a1	sp|P09874|PARP1_HUMAN	sp|P09874|PARP1_HUMAN Poly [ADP-ribose] polymerase 1 OS=Homo sapiens GN=PARP1 PE=1 SV=4	TTNFAGILSQGLR		866	878	1377.7489013671875
pepa1b85	a1.a1.a1	sp|P09874|PARP1_HUMAN	sp|P09874|PARP1_HUMAN Poly [ADP-ribose] polymerase 1 OS=Homo sapiens GN=PARP1 PE=1 SV=4	SLQELFLAH		468	476	1057.568115234375
pepa1b22	a1.a1.a1	sp|P09874|PARP1_HUMAN	sp|P09874|PARP1_HUMAN Poly [ADP-ribose] polymerase 1 OS=Homo sapiens GN=PARP1 PE=1 SV=4	FYPLEIDYGQDEEAVK		638	653	1915.8963623046875
pepa1b16	a1.a1.a1	sp|P09874|PARP1_HUMAN	sp|P09874|PARP1_HUMAN Poly [ADP-ribose] polymerase 1 OS=Homo sapiens GN=PARP1 PE=1 SV=4	DLKELLIFNK		260	269	1232.725341796875
pepa1b15	a1.a1.a1	sp|P09874|PARP1_HUMAN	sp|P09874|PARP1_HUMAN Poly [ADP-ribose] polymerase 1 OS=Homo sapiens GN=PARP1 PE=1 SV=4	DIEVAYSLLR		770	779	1178.6419677734375
pepa1b99	a1.a1.a1	sp|P09874|PARP1_HUMAN	sp|P09874|PARP1_HUMAN Poly [ADP-ribose] polymerase 1 OS=Homo sapiens GN=PARP1 PE=1 SV=4	VFSATLGLVDIVK		552	564	1361.8043212890625
pepa1b97	a1.a1.a1	sp|P09874|PARP1_HUMAN	sp|P09874|PARP1_HUMAN Poly [ADP-ribose] polymerase 1 OS=Homo sapiens GN=PARP1 PE=1 SV=4	VEMLDNLLDIE	M3:+15.99491	762	772	1319.6402587890625
pepa2b55	a2.a1.a1	sp|P13010|XRCC5_HUMAN	sp|P13010|XRCC5_HUMAN X-ray repair cross-complementing protein 5 OS=Homo sapiens GN=XRCC5 PE=1 SV=3	SKVDEEQMK		324	332	1093.519775390625
pepa2b22	a2.a1.a1	sp|P13010|XRCC5_HUMAN	sp|P13010|XRCC5_HUMAN X-ray repair cross-complementing protein 5 OS=Homo sapiens GN=XRCC5 PE=1 SV=3	EEASGSSVTAEEAKK		689	703	1522.7235107421875
pepa2b21	a2.a1.a1	sp|P13010|XRCC5_HUMAN	sp|P13010|XRCC5_HUMAN X-ray repair cross-complementing protein 5 OS=Homo sapiens GN=XRCC5 PE=1 SV=3	EEASGSSVTAEEAK		689	702	1394.6285400390625
pepa2b60	a2.a1.a1	sp|P13010|XRCC5_HUMAN	sp|P13010|XRCC5_HUMAN X-ray repair cross-complementing protein 5 OS=Homo sapiens GN=XRCC5 PE=1 SV=3	VDEEQMKYK		326	334	1169.5511474609375
pepa2b18	a2.a1.a1	sp|P13010|XRCC5_HUMAN	sp|P13010|XRCC5_HUMAN X-ray repair cross-complementing protein 5 OS=Homo sapiens GN=XRCC5 PE=1 SV=3	EDGSGDRGDGPFR		172	184	1364.5830078125
pepa2b33	a2.a1.a1	sp|P13010|XRCC5_HUMAN	sp|P13010|XRCC5_HUMAN X-ray repair cross-complementing protein 5 OS=Homo sapiens GN=XRCC5 PE=1 SV=3	HSIHWPCR	C7:+57.02146	243	250	1092.5159912109375
pepa2a4	a2.a1.a1	sp|P13010|XRCC5_HUMAN	sp|P13010|XRCC5_HUMAN X-ray repair cross-complementing protein 5 OS=Homo sapiens GN=XRCC5 PE=1 SV=3	ALQEKVEIK		661	669	1057.6256103515625
pepa2b17	a2.a1.a1	sp|P13010|XRCC5_HUMAN	sp|P13010|XRCC5_HUMAN X-ray repair cross-complementing protein 5 OS=Homo sapiens GN=XRCC5 PE=1 SV=3	DVIQHETIGK		116	125	1139.60595703125
pepa2b53	a2.a1.a1	sp|P13010|XRCC5_HUMAN	sp|P13010|XRCC5_HUMAN X-ray repair cross-complementing protein 5 OS=Homo sapiens GN=XRCC5 PE=1 SV=3	SGGDQYQNITVHR		69	81	1474.703857421875
pepa2b26	a2.a1.a1	sp|P13010|XRCC5_HUMAN	sp|P13010|XRCC5_HUMAN X-ray repair cross-complementing protein 5 OS=Homo sapiens GN=XRCC5 PE=1 SV=3	EQQKEGLEIVK		199	209	1300.7110595703125
pepa2b43	a2.a1.a1	sp|P13010|XRCC5_HUMAN	sp|P13010|XRCC5_HUMAN X-ray repair cross-complementing protein 5 OS=Homo sapiens GN=XRCC5 PE=1 SV=3	KYAPTEAQLN		443	452	1134.579345703125
pepa2b20	a2.a1.a1	sp|P13010|XRCC5_HUMAN	sp|P13010|XRCC5_HUMAN X-ray repair cross-complementing protein 5 OS=Homo sapiens GN=XRCC5 PE=1 SV=3	EEAIKFSEEQR		644	654	1365.6649169921875
pepa2b42	a2.a1.a1	sp|P13010|XRCC5_HUMAN	sp|P13010|XRCC5_HUMAN X-ray repair cross-complementing protein 5 OS=Homo sapiens GN=XRCC5 PE=1 SV=3	KVITMFVQR	M5:+15.99491	36	44	1137.645263671875
pepa2b40	a2.a1.a1	sp|P13010|XRCC5_HUMAN	sp|P13010|XRCC5_HUMAN X-ray repair cross-complementing protein 5 OS=Homo sapiens GN=XRCC5 PE=1 SV=3	KKDQVTAQEIFQDNHEDGPTAK		544	565	2499.21142578125
pepa2b39	a2.a1.a1	sp|P13010|XRCC5_HUMAN	sp|P13010|XRCC5_HUMAN X-ray repair cross-complementing protein 5 OS=Homo sapiens GN=XRCC5 PE=1 SV=3	KKDQVTAQEIFQDNH		544	558	1800.887939453125
pepa2b34	a2.a1.a1	sp|P13010|XRCC5_HUMAN	sp|P13010|XRCC5_HUMAN X-ray repair cross-complementing protein 5 OS=Homo sapiens GN=XRCC5 PE=1 SV=3	LGGHGPSFPLK		185	195	1109.610595703125
pepa2b52	a2.a1.a1	sp|P13010|XRCC5_HUMAN	sp|P13010|XRCC5_HUMAN X-ray repair cross-complementing protein 5 OS=Homo sapiens GN=XRCC5 PE=1 SV=3	RFFMGNQVLK	M4:+15.99491	354	363	1255.6619873046875
pepa2a1	a2.a1.a1	sp|P13010|XRCC5_HUMAN	sp|P13010|XRCC5_HUMAN X-ray repair cross-complementing protein 5 OS=Homo sapiens GN=XRCC5 PE=1 SV=3	AFREEAIKFSEEQR		641	654	1739.8714599609375
pepa2b29	a2.a1.a1	sp|P13010|XRCC5_HUMAN	sp|P13010|XRCC5_HUMAN X-ray repair cross-complementing protein 5 OS=Homo sapiens GN=XRCC5 PE=1 SV=3	GITEQQKEGLEIVK		196	209	1571.8642578125
pepa2b46	a2.a1.a1	sp|P13010|XRCC5_HUMAN	sp|P13010|XRCC5_HUMAN X-ray repair cross-complementing protein 5 OS=Homo sapiens GN=XRCC5 PE=1 SV=3	MLNPPAEVTTK		515	525	1200.6297607421875
pepa2b16	a2.a1.a1	sp|P13010|XRCC5_HUMAN	sp|P13010|XRCC5_HUMAN X-ray repair cross-complementing protein 5 OS=Homo sapiens GN=XRCC5 PE=1 SV=3	DTNETPYFMK	M9:+15.99491	625	634	1261.541015625
pepa2b62	a2.a1.a1	sp|P13010|XRCC5_HUMAN	sp|P13010|XRCC5_HUMAN X-ray repair cross-complementing protein 5 OS=Homo sapiens GN=XRCC5 PE=1 SV=3	VITMFVQR	M4:+15.99491	37	44	1009.55029296875
pepa2b50	a2.a1.a1	sp|P13010|XRCC5_HUMAN	sp|P13010|XRCC5_HUMAN X-ray repair cross-complementing protein 5 OS=Homo sapiens GN=XRCC5 PE=1 SV=3	RANPQVGVAFPHIK		400	413	1533.8653564453125
pepa2b41	a2.a1.a1	sp|P13010|XRCC5_HUMAN	sp|P13010|XRCC5_HUMAN X-ray repair cross-complementing protein 5 OS=Homo sapiens GN=XRCC5 PE=1 SV=3	KVITMFVQR		36	44	1121.650390625
pepa2b44	a2.a1.a1	sp|P13010|XRCC5_HUMAN	sp|P13010|XRCC5_HUMAN X-ray repair cross-complementing protein 5 OS=Homo sapiens GN=XRCC5 PE=1 SV=3	KYAPTEAQLNAVD		443	455	1419.7119140625
pepa2a3	a2.a1.a1	sp|P13010|XRCC5_HUMAN	sp|P13010|XRCC5_HUMAN X-ray repair cross-complementing protein 5 OS=Homo sapiens GN=XRCC5 PE=1 SV=3	ALIDSMSLAK	M6:+15.99491	456	465	1064.5660400390625
pepa2b51	a2.a1.a1	sp|P13010|XRCC5_HUMAN	sp|P13010|XRCC5_HUMAN X-ray repair cross-complementing protein 5 OS=Homo sapiens GN=XRCC5 PE=1 SV=3	RFFMGNQVLK		354	363	1239.6671142578125
pepa2b63	a2.a1.a1	sp|P13010|XRCC5_HUMAN	sp|P13010|XRCC5_HUMAN X-ray repair cross-complementing protein 5 OS=Homo sapiens GN=XRCC5 PE=1 SV=3	VTSVGSVNPAENFR		586	599	1476.74462890625
pepa2b30	a2.a1.a1	sp|P13010|XRCC5_HUMAN	sp|P13010|XRCC5_HUMAN X-ray repair cross-complementing protein 5 OS=Homo sapiens GN=XRCC5 PE=1 SV=3	GTDGTDNPLSGGDQYQNITVHR		60	81	2345.07568359375
pepa2b14	a2.a1.a1	sp|P13010|XRCC5_HUMAN	sp|P13010|XRCC5_HUMAN X-ray repair cross-complementing protein 5 OS=Homo sapiens GN=XRCC5 PE=1 SV=3	DQVTAQEIFQDNHEDGPTAK		546	565	2243.021484375
pepa2a5	a2.a1.a1	sp|P13010|XRCC5_HUMAN	sp|P13010|XRCC5_HUMAN X-ray repair cross-complementing protein 5 OS=Homo sapiens GN=XRCC5 PE=1 SV=3	ANPQVGVAFPH		401	411	1136.5850830078125
pepa2b68	a2.a1.a1	sp|P13010|XRCC5_HUMAN	sp|P13010|XRCC5_HUMAN X-ray repair cross-complementing protein 5 OS=Homo sapiens GN=XRCC5 PE=1 SV=3	YGSDIVPFSKVDEEQMK	M16:+15.99491	316	332	1987.9322509765625
pepa2b23	a2.a1.a1	sp|P13010|XRCC5_HUMAN	sp|P13010|XRCC5_HUMAN X-ray repair cross-complementing protein 5 OS=Homo sapiens GN=XRCC5 PE=1 SV=3	EGSVTSVGSVNPAENFR		583	599	1749.840576171875
pepa2b61	a2.a1.a1	sp|P13010|XRCC5_HUMAN	sp|P13010|XRCC5_HUMAN X-ray repair cross-complementing protein 5 OS=Homo sapiens GN=XRCC5 PE=1 SV=3	VITMFVQR		37	44	993.555419921875
pepa2b15	a2.a1.a1	sp|P13010|XRCC5_HUMAN	sp|P13010|XRCC5_HUMAN X-ray repair cross-complementing protein 5 OS=Homo sapiens GN=XRCC5 PE=1 SV=3	DTNETPYFMK		625	634	1245.5460205078125
pepa2b64	a2.a1.a1	sp|P13010|XRCC5_HUMAN	sp|P13010|XRCC5_HUMAN X-ray repair cross-complementing protein 5 OS=Homo sapiens GN=XRCC5 PE=1 SV=3	YAPTEAQLNAVD		444	455	1291.616943359375
pepa2b66	a2.a1.a1	sp|P13010|XRCC5_HUMAN	sp|P13010|XRCC5_HUMAN X-ray repair cross-complementing protein 5 OS=Homo sapiens GN=XRCC5 PE=1 SV=3	YGSDIVPFSK		316	325	1112.562744140625
pepa2b19	a2.a1.a1	sp|P13010|XRCC5_HUMAN	sp|P13010|XRCC5_HUMAN X-ray repair cross-complementing protein 5 OS=Homo sapiens GN=XRCC5 PE=1 SV=3	EDIIQGFR		308	315	977.5054931640625
pepa2b31	a2.a1.a1	sp|P13010|XRCC5_HUMAN	sp|P13010|XRCC5_HUMAN X-ray repair cross-complementing protein 5 OS=Homo sapiens GN=XRCC5 PE=1 SV=3	HIEIFTDLSSR		131	141	1317.68017578125
pepa2a8	a2.a1.a1	sp|P13010|XRCC5_HUMAN	sp|P13010|XRCC5_HUMAN X-ray repair cross-complementing protein 5 OS=Homo sapiens GN=XRCC5 PE=1 SV=3	AVDALIDSMSLAK	M9:+15.99491	453	465	1349.698486328125
pepa2b67	a2.a1.a1	sp|P13010|XRCC5_HUMAN	sp|P13010|XRCC5_HUMAN X-ray repair cross-complementing protein 5 OS=Homo sapiens GN=XRCC5 PE=1 SV=3	YGSDIVPFSKVDEEQMK		316	332	1971.937255859375
pepa2b38	a2.a1.a1	sp|P13010|XRCC5_HUMAN	sp|P13010|XRCC5_HUMAN X-ray repair cross-complementing protein 5 OS=Homo sapiens GN=XRCC5 PE=1 SV=3	KDEKTDTLEDLFPTTK		466	481	1880.94921875
pepa2b28	a2.a1.a1	sp|P13010|XRCC5_HUMAN	sp|P13010|XRCC5_HUMAN X-ray repair cross-complementing protein 5 OS=Homo sapiens GN=XRCC5 PE=1 SV=3	FFMGNQVLK		355	363	1083.5660400390625
pepa2a2	a2.a1.a1	sp|P13010|XRCC5_HUMAN	sp|P13010|XRCC5_HUMAN X-ray repair cross-complementing protein 5 OS=Homo sapiens GN=XRCC5 PE=1 SV=3	ALIDSMSLAK		456	465	1048.571044921875
pepa2b58	a2.a1.a1	sp|P13010|XRCC5_HUMAN	sp|P13010|XRCC5_HUMAN X-ray repair cross-complementing protein 5 OS=Homo sapiens GN=XRCC5 PE=1 SV=3	SQLDIIIHSLKK		145	156	1394.8370361328125
pepa2b24	a2.a1.a1	sp|P13010|XRCC5_HUMAN	sp|P13010|XRCC5_HUMAN X-ray repair cross-complementing protein 5 OS=Homo sapiens GN=XRCC5 PE=1 SV=3	EIYSFSESLR		223	232	1230.6004638671875
pepa2b27	a2.a1.a1	sp|P13010|XRCC5_HUMAN	sp|P13010|XRCC5_HUMAN X-ray repair cross-complementing protein 5 OS=Homo sapiens GN=XRCC5 PE=1 SV=3	ETVYCLNDDDETEVLK	C5:+57.02146	292	307	1942.859130859375
pepa2b54	a2.a1.a1	sp|P13010|XRCC5_HUMAN	sp|P13010|XRCC5_HUMAN X-ray repair cross-complementing protein 5 OS=Homo sapiens GN=XRCC5 PE=1 SV=3	SLAEGSVTSVGSVNPAENFR		580	599	2020.9937744140625
pepa2a6	a2.a1.a1	sp|P13010|XRCC5_HUMAN	sp|P13010|XRCC5_HUMAN X-ray repair cross-complementing protein 5 OS=Homo sapiens GN=XRCC5 PE=1 SV=3	ASFEEASNQLIN		607	618	1322.6226806640625
pepa2b56	a2.a1.a1	sp|P13010|XRCC5_HUMAN	sp|P13010|XRCC5_HUMAN X-ray repair cross-complementing protein 5 OS=Homo sapiens GN=XRCC5 PE=1 SV=3	SNSIPGIESPFEQAK		21	35	1603.7967529296875
pepa2b35	a2.a1.a1	sp|P13010|XRCC5_HUMAN	sp|P13010|XRCC5_HUMAN X-ray repair cross-complementing protein 5 OS=Homo sapiens GN=XRCC5 PE=1 SV=3	IKTLFPLIEAK		533	543	1272.79296875
pepa2b36	a2.a1.a1	sp|P13010|XRCC5_HUMAN	sp|P13010|XRCC5_HUMAN X-ray repair cross-complementing protein 5 OS=Homo sapiens GN=XRCC5 PE=1 SV=3	IQPGSQQADFL		98	108	1203.6009521484375
pepa2a9	a2.a1.a1	sp|P13010|XRCC5_HUMAN	sp|P13010|XRCC5_HUMAN X-ray repair cross-complementing protein 5 OS=Homo sapiens GN=XRCC5 PE=1 SV=3	CFSVLGFCK	C1:+57.02146 C8:+57.02146	339	347	1117.517333984375
pepa2b57	a2.a1.a1	sp|P13010|XRCC5_HUMAN	sp|P13010|XRCC5_HUMAN X-ray repair cross-complementing protein 5 OS=Homo sapiens GN=XRCC5 PE=1 SV=3	SQLDIIIHSLK		145	155	1266.741943359375
pepa2a7	a2.a1.a1	sp|P13010|XRCC5_HUMAN	sp|P13010|XRCC5_HUMAN X-ray repair cross-complementing protein 5 OS=Homo sapiens GN=XRCC5 PE=1 SV=3	ASFEEASNQLINHIE		607	621	1701.808349609375
pepa2b11	a2.a1.a1	sp|P13010|XRCC5_HUMAN	sp|P13010|XRCC5_HUMAN X-ray repair cross-complementing protein 5 OS=Homo sapiens GN=XRCC5 PE=1 SV=3	DEKTDTLEDLFPTTK		467	481	1752.854248046875
pepa2b59	a2.a1.a1	sp|P13010|XRCC5_HUMAN	sp|P13010|XRCC5_HUMAN X-ray repair cross-complementing protein 5 OS=Homo sapiens GN=XRCC5 PE=1 SV=3	TDTLEDLFPTTKIPNPR		470	486	1958.0234375
pepa2b12	a2.a1.a1	sp|P13010|XRCC5_HUMAN	sp|P13010|XRCC5_HUMAN X-ray repair cross-complementing protein 5 OS=Homo sapiens GN=XRCC5 PE=1 SV=3	DLDMVAIVR		386	394	1031.5557861328125
pepa2b48	a2.a1.a1	sp|P13010|XRCC5_HUMAN	sp|P13010|XRCC5_HUMAN X-ray repair cross-complementing protein 5 OS=Homo sapiens GN=XRCC5 PE=1 SV=3	QFLDTNETPYFMK		622	634	1633.757080078125
pepa2b45	a2.a1.a1	sp|P13010|XRCC5_HUMAN	sp|P13010|XRCC5_HUMAN X-ray repair cross-complementing protein 5 OS=Homo sapiens GN=XRCC5 PE=1 SV=3	KYAPTEAQLNAVDALIDSMSLAK	M19:+15.99491	443	465	2465.259521484375
pepa2b49	a2.a1.a1	sp|P13010|XRCC5_HUMAN	sp|P13010|XRCC5_HUMAN X-ray repair cross-complementing protein 5 OS=Homo sapiens GN=XRCC5 PE=1 SV=3	QYMFSSLK	Q1:-17.02655	432	439	986.465576171875
pepa2b25	a2.a1.a1	sp|P13010|XRCC5_HUMAN	sp|P13010|XRCC5_HUMAN X-ray repair cross-complementing protein 5 OS=Homo sapiens GN=XRCC5 PE=1 SV=3	EPLPPIQQHIWNMLNPPAEVTTK		503	525	2653.381103515625
pepa2b65	a2.a1.a1	sp|P13010|XRCC5_HUMAN	sp|P13010|XRCC5_HUMAN X-ray repair cross-complementing protein 5 OS=Homo sapiens GN=XRCC5 PE=1 SV=3	YAPTEAQLNAVDALIDSMSLAK	M18:+15.99491	444	465	2337.164794921875
pepa2b10	a2.a1.a1	sp|P13010|XRCC5_HUMAN	sp|P13010|XRCC5_HUMAN X-ray repair cross-complementing protein 5 OS=Homo sapiens GN=XRCC5 PE=1 SV=3	DDEAAAVALSSLIH		369	382	1411.706787109375
pepa2b37	a2.a1.a1	sp|P13010|XRCC5_HUMAN	sp|P13010|XRCC5_HUMAN X-ray repair cross-complementing protein 5 OS=Homo sapiens GN=XRCC5 PE=1 SV=3	IQPGSQQADFLDAL		98	111	1502.7490234375
pepa2b32	a2.a1.a1	sp|P13010|XRCC5_HUMAN	sp|P13010|XRCC5_HUMAN X-ray repair cross-complementing protein 5 OS=Homo sapiens GN=XRCC5 PE=1 SV=3	HLMLPDFDLLEDIESK	M3:+15.99491	82	97	1930.9471435546875
pepa2b47	a2.a1.a1	sp|P13010|XRCC5_HUMAN	sp|P13010|XRCC5_HUMAN X-ray repair cross-complementing protein 5 OS=Homo sapiens GN=XRCC5 PE=1 SV=3	QFLDTNETPYFMK	Q1:-17.02655	622	634	1616.73046875
pepa2b13	a2.a1.a1	sp|P13010|XRCC5_HUMAN	sp|P13010|XRCC5_HUMAN X-ray repair cross-complementing protein 5 OS=Homo sapiens GN=XRCC5 PE=1 SV=3	DKPSGDTAAVFEEGGDVDDLLDMI	M23:+15.99491	709	732	2525.1240234375
pepa3b47	a3.a1.a1	sp|P12956|XRCC6_HUMAN	sp|P12956|XRCC6_HUMAN X-ray repair cross-complementing protein 6 OS=Homo sapiens GN=XRCC6 PE=1 SV=2	RSQIYGSR		318	325	966.5120239257812
pepa3b59	a3.a1.a1	sp|P12956|XRCC6_HUMAN	sp|P12956|XRCC6_HUMAN X-ray repair cross-complementing protein 6 OS=Homo sapiens GN=XRCC6 PE=1 SV=2	VHFEESSK		231	238	962.4581909179688
pepa3b28	a3.a1.a1	sp|P12956|XRCC6_HUMAN	sp|P12956|XRCC6_HUMAN X-ray repair cross-complementing protein 6 OS=Homo sapiens GN=XRCC6 PE=1 SV=2	LYRETNEPVK		288	297	1248.65869140625
pepa3b60	a3.a1.a1	sp|P12956|XRCC6_HUMAN	sp|P12956|XRCC6_HUMAN X-ray repair cross-complementing protein 6 OS=Homo sapiens GN=XRCC6 PE=1 SV=2	YGTEKDKNSVNFK		88	100	1529.7598876953125
pepa3b24	a3.a1.a1	sp|P12956|XRCC6_HUMAN	sp|P12956|XRCC6_HUMAN X-ray repair cross-complementing protein 6 OS=Homo sapiens GN=XRCC6 PE=1 SV=2	IMATPEQVGKMK	M11:+15.99491	452	463	1348.6966552734375
pepa3b23	a3.a1.a1	sp|P12956|XRCC6_HUMAN	sp|P12956|XRCC6_HUMAN X-ray repair cross-complementing protein 6 OS=Homo sapiens GN=XRCC6 PE=1 SV=2	IMATPEQVGK	M2:+15.99491	452	461	1089.561279296875
pepa3a3	a3.a1.a1	sp|P12956|XRCC6_HUMAN	sp|P12956|XRCC6_HUMAN X-ray repair cross-complementing protein 6 OS=Homo sapiens GN=XRCC6 PE=1 SV=2	AVVFYGTEKDK		84	94	1256.652587890625
pepa3b45	a3.a1.a1	sp|P12956|XRCC6_HUMAN	sp|P12956|XRCC6_HUMAN X-ray repair cross-complementing protein 6 OS=Homo sapiens GN=XRCC6 PE=1 SV=2	RIMLFTNEDNPHGNDSAK	M3:+15.99491	165	182	2074.96142578125
pepa3b57	a3.a1.a1	sp|P12956|XRCC6_HUMAN	sp|P12956|XRCC6_HUMAN X-ray repair cross-complementing protein 6 OS=Homo sapiens GN=XRCC6 PE=1 SV=2	VEYSEEELK		557	565	1125.5313720703125
pepa3b58	a3.a1.a1	sp|P12956|XRCC6_HUMAN	sp|P12956|XRCC6_HUMAN X-ray repair cross-complementing protein 6 OS=Homo sapiens GN=XRCC6 PE=1 SV=2	VEYSEEELKTHISK		557	570	1691.84912109375
pepa3b42	a3.a1.a1	sp|P12956|XRCC6_HUMAN	sp|P12956|XRCC6_HUMAN X-ray repair cross-complementing protein 6 OS=Homo sapiens GN=XRCC6 PE=1 SV=2	QIILEKEETEELKR	Q1:-17.02655	326	339	1740.938232421875
pepa3b43	a3.a1.a1	sp|P12956|XRCC6_HUMAN	sp|P12956|XRCC6_HUMAN X-ray repair cross-complementing protein 6 OS=Homo sapiens GN=XRCC6 PE=1 SV=2	QIILEKEETEELKR		326	339	1757.96484375
pepa3b20	a3.a1.a1	sp|P12956|XRCC6_HUMAN	sp|P12956|XRCC6_HUMAN X-ray repair cross-complementing protein 6 OS=Homo sapiens GN=XRCC6 PE=1 SV=2	ILELDQFKGQQGQKR		116	130	1787.9766845703125
pepa3b26	a3.a1.a1	sp|P12956|XRCC6_HUMAN	sp|P12956|XRCC6_HUMAN X-ray repair cross-complementing protein 6 OS=Homo sapiens GN=XRCC6 PE=1 SV=2	IMLFTNEDNPHGNDSAK	M2:+15.99491	166	182	1918.8603515625
pepa3a2	a3.a1.a1	sp|P12956|XRCC6_HUMAN	sp|P12956|XRCC6_HUMAN X-ray repair cross-complementing protein 6 OS=Homo sapiens GN=XRCC6 PE=1 SV=2	ALKPPPIKLYR		280	290	1295.8201904296875
pepa3a5	a3.a1.a1	sp|P12956|XRCC6_HUMAN	sp|P12956|XRCC6_HUMAN X-ray repair cross-complementing protein 6 OS=Homo sapiens GN=XRCC6 PE=1 SV=2	CLEKEVAALCR	C1:+57.02146 C10:+57.02146	389	399	1348.671630859375
pepa3b41	a3.a1.a1	sp|P12956|XRCC6_HUMAN	sp|P12956|XRCC6_HUMAN X-ray repair cross-complementing protein 6 OS=Homo sapiens GN=XRCC6 PE=1 SV=2	QIILEKEETEELK		326	338	1601.8636474609375
pepa3b53	a3.a1.a1	sp|P12956|XRCC6_HUMAN	sp|P12956|XRCC6_HUMAN X-ray repair cross-complementing protein 6 OS=Homo sapiens GN=XRCC6 PE=1 SV=2	TEGDEEAEEEQEENLEASGDYKYSGR		10	35	2964.214111328125
pepa3b25	a3.a1.a1	sp|P12956|XRCC6_HUMAN	sp|P12956|XRCC6_HUMAN X-ray repair cross-complementing protein 6 OS=Homo sapiens GN=XRCC6 PE=1 SV=2	IMLFTNEDNPHGNDSAK		166	182	1902.865478515625
pepa3b52	a3.a1.a1	sp|P12956|XRCC6_HUMAN	sp|P12956|XRCC6_HUMAN X-ray repair cross-complementing protein 6 OS=Homo sapiens GN=XRCC6 PE=1 SV=2	TEGDEEAEEEQEENLEASGDYK		10	31	2500.99609375
pepa3b50	a3.a1.a1	sp|P12956|XRCC6_HUMAN	sp|P12956|XRCC6_HUMAN X-ray repair cross-complementing protein 6 OS=Homo sapiens GN=XRCC6 PE=1 SV=2	SGLKKQELLEALTK		592	605	1557.9215087890625
pepa3b13	a3.a1.a1	sp|P12956|XRCC6_HUMAN	sp|P12956|XRCC6_HUMAN X-ray repair cross-complementing protein 6 OS=Homo sapiens GN=XRCC6 PE=1 SV=2	FTYRSDSF		471	478	1022.4581909179688
pepa3b30	a3.a1.a1	sp|P12956|XRCC6_HUMAN	sp|P12956|XRCC6_HUMAN X-ray repair cross-complementing protein 6 OS=Homo sapiens GN=XRCC6 PE=1 SV=2	KQELLEALTK		596	605	1172.6888427734375
pepa3b19	a3.a1.a1	sp|P12956|XRCC6_HUMAN	sp|P12956|XRCC6_HUMAN X-ray repair cross-complementing protein 6 OS=Homo sapiens GN=XRCC6 PE=1 SV=2	ILELDQFKGQQGQK		116	129	1631.8756103515625
pepa3b21	a3.a1.a1	sp|P12956|XRCC6_HUMAN	sp|P12956|XRCC6_HUMAN X-ray repair cross-complementing protein 6 OS=Homo sapiens GN=XRCC6 PE=1 SV=2	IISSDRDLL		75	83	1031.5736083984375
pepa3b38	a3.a1.a1	sp|P12956|XRCC6_HUMAN	sp|P12956|XRCC6_HUMAN X-ray repair cross-complementing protein 6 OS=Homo sapiens GN=XRCC6 PE=1 SV=2	QAVDLTLPK		502	510	984.5728149414062
pepa3b44	a3.a1.a1	sp|P12956|XRCC6_HUMAN	sp|P12956|XRCC6_HUMAN X-ray repair cross-complementing protein 6 OS=Homo sapiens GN=XRCC6 PE=1 SV=2	RILELDQFK		115	123	1161.6630859375
pepa3b56	a3.a1.a1	sp|P12956|XRCC6_HUMAN	sp|P12956|XRCC6_HUMAN X-ray repair cross-complementing protein 6 OS=Homo sapiens GN=XRCC6 PE=1 SV=2	TRTFNTSTGGLLLPSDTK		300	317	1909.0030517578125
pepa3b48	a3.a1.a1	sp|P12956|XRCC6_HUMAN	sp|P12956|XRCC6_HUMAN X-ray repair cross-complementing protein 6 OS=Homo sapiens GN=XRCC6 PE=1 SV=2	SDSFENPVLQQH		475	486	1400.64453125
pepa3b55	a3.a1.a1	sp|P12956|XRCC6_HUMAN	sp|P12956|XRCC6_HUMAN X-ray repair cross-complementing protein 6 OS=Homo sapiens GN=XRCC6 PE=1 SV=2	TFNTSTGGLLLPSDTKR		302	318	1807.955322265625
pepa3b49	a3.a1.a1	sp|P12956|XRCC6_HUMAN	sp|P12956|XRCC6_HUMAN X-ray repair cross-complementing protein 6 OS=Homo sapiens GN=XRCC6 PE=1 SV=2	SDSFENPVLQQHFR		475	488	1703.81396484375
pepa3b12	a3.a1.a1	sp|P12956|XRCC6_HUMAN	sp|P12956|XRCC6_HUMAN X-ray repair cross-complementing protein 6 OS=Homo sapiens GN=XRCC6 PE=1 SV=2	ELVYPPDYNPEGK		527	539	1520.7271728515625
pepa3b36	a3.a1.a1	sp|P12956|XRCC6_HUMAN	sp|P12956|XRCC6_HUMAN X-ray repair cross-complementing protein 6 OS=Homo sapiens GN=XRCC6 PE=1 SV=2	PVLQQHFR		481	488	1024.569091796875
pepa3b15	a3.a1.a1	sp|P12956|XRCC6_HUMAN	sp|P12956|XRCC6_HUMAN X-ray repair cross-complementing protein 6 OS=Homo sapiens GN=XRCC6 PE=1 SV=2	GTLGKFTVPMLK	M10:+15.99491	571	582	1307.7396240234375
pepa3b35	a3.a1.a1	sp|P12956|XRCC6_HUMAN	sp|P12956|XRCC6_HUMAN X-ray repair cross-complementing protein 6 OS=Homo sapiens GN=XRCC6 PE=1 SV=2	NIYVLQELDNPGAKR		101	115	1729.923583984375
pepa3b16	a3.a1.a1	sp|P12956|XRCC6_HUMAN	sp|P12956|XRCC6_HUMAN X-ray repair cross-complementing protein 6 OS=Homo sapiens GN=XRCC6 PE=1 SV=2	LGSLVDEFK		518	526	1007.5411987304688
pepa3b14	a3.a1.a1	sp|P12956|XRCC6_HUMAN	sp|P12956|XRCC6_HUMAN X-ray repair cross-complementing protein 6 OS=Homo sapiens GN=XRCC6 PE=1 SV=2	GTLGKFTVPMLK		571	582	1291.7447509765625
pepa3b40	a3.a1.a1	sp|P12956|XRCC6_HUMAN	sp|P12956|XRCC6_HUMAN X-ray repair cross-complementing protein 6 OS=Homo sapiens GN=XRCC6 PE=1 SV=2	QIILEKEETEELK	Q1:-17.02655	326	338	1584.837158203125
pepa3b54	a3.a1.a1	sp|P12956|XRCC6_HUMAN	sp|P12956|XRCC6_HUMAN X-ray repair cross-complementing protein 6 OS=Homo sapiens GN=XRCC6 PE=1 SV=2	TFNTSTGGLLLPSDTK		302	317	1651.854248046875
pepa3b18	a3.a1.a1	sp|P12956|XRCC6_HUMAN	sp|P12956|XRCC6_HUMAN X-ray repair cross-complementing protein 6 OS=Homo sapiens GN=XRCC6 PE=1 SV=2	ILELDQFK		116	123	1005.5618896484375
pepa3b51	a3.a1.a1	sp|P12956|XRCC6_HUMAN	sp|P12956|XRCC6_HUMAN X-ray repair cross-complementing protein 6 OS=Homo sapiens GN=XRCC6 PE=1 SV=2	SGWESYYK	S1:+42.01057	2	9	1061.4578857421875
pepa3a4	a3.a1.a1	sp|P12956|XRCC6_HUMAN	sp|P12956|XRCC6_HUMAN X-ray repair cross-complementing protein 6 OS=Homo sapiens GN=XRCC6 PE=1 SV=2	CLEKEVAALCR	C1:+57.02146 C10:+57.02146 C1:-17.02655	389	399	1331.64501953125
pepa3b34	a3.a1.a1	sp|P12956|XRCC6_HUMAN	sp|P12956|XRCC6_HUMAN X-ray repair cross-complementing protein 6 OS=Homo sapiens GN=XRCC6 PE=1 SV=2	NIYVLQELDNPGAK		101	114	1573.822509765625
pepa3b29	a3.a1.a1	sp|P12956|XRCC6_HUMAN	sp|P12956|XRCC6_HUMAN X-ray repair cross-complementing protein 6 OS=Homo sapiens GN=XRCC6 PE=1 SV=2	KPGGFDISLFYR		207	218	1399.7373046875
pepa3b37	a3.a1.a1	sp|P12956|XRCC6_HUMAN	sp|P12956|XRCC6_HUMAN X-ray repair cross-complementing protein 6 OS=Homo sapiens GN=XRCC6 PE=1 SV=2	QAVDLTLPK	Q1:-17.02655	502	510	967.5463256835938
pepa3a1	a3.a1.a1	sp|P12956|XRCC6_HUMAN	sp|P12956|XRCC6_HUMAN X-ray repair cross-complementing protein 6 OS=Homo sapiens GN=XRCC6 PE=1 SV=2	AGDLRDTGIFL		190	200	1177.62158203125
pepa3a7	a3.a1.a1	sp|P12956|XRCC6_HUMAN	sp|P12956|XRCC6_HUMAN X-ray repair cross-complementing protein 6 OS=Homo sapiens GN=XRCC6 PE=1 SV=2	DIISIAEDEDLR		219	230	1388.6907958984375
pepa3b11	a3.a1.a1	sp|P12956|XRCC6_HUMAN	sp|P12956|XRCC6_HUMAN X-ray repair cross-complementing protein 6 OS=Homo sapiens GN=XRCC6 PE=1 SV=2	DTGIFLDLMHLK	M9:+15.99491	195	206	1418.7352294921875
pepa3b46	a3.a1.a1	sp|P12956|XRCC6_HUMAN	sp|P12956|XRCC6_HUMAN X-ray repair cross-complementing protein 6 OS=Homo sapiens GN=XRCC6 PE=1 SV=2	RNIPPYFVALVPQEEELDDQK		404	424	2500.272216796875
pepa3a8	a3.a1.a1	sp|P12956|XRCC6_HUMAN	sp|P12956|XRCC6_HUMAN X-ray repair cross-complementing protein 6 OS=Homo sapiens GN=XRCC6 PE=1 SV=2	DLMEPEQAVDLTLPK		496	510	1698.8623046875
pepa3a9	a3.a1.a1	sp|P12956|XRCC6_HUMAN	sp|P12956|XRCC6_HUMAN X-ray repair cross-complementing protein 6 OS=Homo sapiens GN=XRCC6 PE=1 SV=2	DSLIFLVDASK		36	46	1207.6573486328125
pepa3b27	a3.a1.a1	sp|P12956|XRCC6_HUMAN	sp|P12956|XRCC6_HUMAN X-ray repair cross-complementing protein 6 OS=Homo sapiens GN=XRCC6 PE=1 SV=2	LVFLPFADDK		434	443	1164.63037109375
pepa3b22	a3.a1.a1	sp|P12956|XRCC6_HUMAN	sp|P12956|XRCC6_HUMAN X-ray repair cross-complementing protein 6 OS=Homo sapiens GN=XRCC6 PE=1 SV=2	IISSDRDLLAVVFYGTEK		75	92	2026.0860595703125
pepa3b10	a3.a1.a1	sp|P12956|XRCC6_HUMAN	sp|P12956|XRCC6_HUMAN X-ray repair cross-complementing protein 6 OS=Homo sapiens GN=XRCC6 PE=1 SV=2	DTGIFLDLMHLK		195	206	1402.7403564453125
pepa3b39	a3.a1.a1	sp|P12956|XRCC6_HUMAN	sp|P12956|XRCC6_HUMAN X-ray repair cross-complementing protein 6 OS=Homo sapiens GN=XRCC6 PE=1 SV=2	QELLEALTK	Q1:-17.02655	597	605	1027.5673828125
pepa3b17	a3.a1.a1	sp|P12956|XRCC6_HUMAN	sp|P12956|XRCC6_HUMAN X-ray repair cross-complementing protein 6 OS=Homo sapiens GN=XRCC6 PE=1 SV=2	LGSLVDEFKELVYPPDYNPEGK		518	539	2509.25
pepa3b31	a3.a1.a1	sp|P12956|XRCC6_HUMAN	sp|P12956|XRCC6_HUMAN X-ray repair cross-complementing protein 6 OS=Homo sapiens GN=XRCC6 PE=1 SV=2	NLEALALDLMEPE	M10:+15.99491	489	501	1473.714599609375
pepa3a6	a3.a1.a1	sp|P12956|XRCC6_HUMAN	sp|P12956|XRCC6_HUMAN X-ray repair cross-complementing protein 6 OS=Homo sapiens GN=XRCC6 PE=1 SV=2	DLLAVVFYGTEK		81	92	1354.7257080078125
pepa3b32	a3.a1.a1	sp|P12956|XRCC6_HUMAN	sp|P12956|XRCC6_HUMAN X-ray repair cross-complementing protein 6 OS=Homo sapiens GN=XRCC6 PE=1 SV=2	NLEALALDLMEPEQAVDLTLPK	M10:+15.99491	489	510	2439.26904296875
pepa3b33	a3.a1.a1	sp|P12956|XRCC6_HUMAN	sp|P12956|XRCC6_HUMAN X-ray repair cross-complementing protein 6 OS=Homo sapiens GN=XRCC6 PE=1 SV=2	NIPPYFVALVPQ		405	416	1357.751953125
pepa4b21	a4.a1.a1	sp|P23246|SFPQ_HUMAN	sp|P23246|SFPQ_HUMAN Splicing factor, proline- and glutamine-rich OS=Homo sapiens GN=SFPQ PE=1 SV=2	GREEYEGPNKKPR		694	706	1559.7928466796875
pepa4b34	a4.a1.a1	sp|P23246|SFPQ_HUMAN	sp|P23246|SFPQ_HUMAN Splicing factor, proline- and glutamine-rich OS=Homo sapiens GN=SFPQ PE=1 SV=2	RMEELHNQEMQKR	M10:+15.99491	548	560	1744.8221435546875
pepa4b22	a4.a1.a1	sp|P23246|SFPQ_HUMAN	sp|P23246|SFPQ_HUMAN Splicing factor, proline- and glutamine-rich OS=Homo sapiens GN=SFPQ PE=1 SV=2	LAQKNPMYQK	M7:+15.99491	463	472	1236.640869140625
pepa4b32	a4.a1.a1	sp|P23246|SFPQ_HUMAN	sp|P23246|SFPQ_HUMAN Splicing factor, proline- and glutamine-rich OS=Homo sapiens GN=SFPQ PE=1 SV=2	QREMEEQMR		582	590	1236.54638671875
pepa4b33	a4.a1.a1	sp|P23246|SFPQ_HUMAN	sp|P23246|SFPQ_HUMAN Splicing factor, proline- and glutamine-rich OS=Homo sapiens GN=SFPQ PE=1 SV=2	RMEELHNQEMQK		548	559	1572.72607421875
pepa4b24	a4.a1.a1	sp|P23246|SFPQ_HUMAN	sp|P23246|SFPQ_HUMAN Splicing factor, proline- and glutamine-rich OS=Homo sapiens GN=SFPQ PE=1 SV=2	MEELHNQEMQK		549	559	1416.625
pepa4b37	a4.a1.a1	sp|P23246|SFPQ_HUMAN	sp|P23246|SFPQ_HUMAN Splicing factor, proline- and glutamine-rich OS=Homo sapiens GN=SFPQ PE=1 SV=2	SLDEMEKQQR		496	505	1263.6002197265625
pepa4b20	a4.a1.a1	sp|P23246|SFPQ_HUMAN	sp|P23246|SFPQ_HUMAN Splicing factor, proline- and glutamine-rich OS=Homo sapiens GN=SFPQ PE=1 SV=2	GMGPGTPAGYGR	M2:+15.99491	682	693	1136.5157470703125
pepa4a1	a4.a1.a1	sp|P23246|SFPQ_HUMAN	sp|P23246|SFPQ_HUMAN Splicing factor, proline- and glutamine-rich OS=Homo sapiens GN=SFPQ PE=1 SV=2	AELDDTPMR	M8:+15.99491	350	358	1063.472900390625
pepa4b39	a4.a1.a1	sp|P23246|SFPQ_HUMAN	sp|P23246|SFPQ_HUMAN Splicing factor, proline- and glutamine-rich OS=Homo sapiens GN=SFPQ PE=1 SV=2	SPPPGMGLNQNR	M6:+15.99491	33	44	1283.616455078125
pepa4b36	a4.a1.a1	sp|P23246|SFPQ_HUMAN	sp|P23246|SFPQ_HUMAN Splicing factor, proline- and glutamine-rich OS=Homo sapiens GN=SFPQ PE=1 SV=2	SEEKISDSEGFK		268	279	1355.6329345703125
pepa4b26	a4.a1.a1	sp|P23246|SFPQ_HUMAN	sp|P23246|SFPQ_HUMAN Splicing factor, proline- and glutamine-rich OS=Homo sapiens GN=SFPQ PE=1 SV=2	MGGGGAMNMGDPYGSGGQK	M9:+15.99491	612	630	1787.7149658203125
pepa4b19	a4.a1.a1	sp|P23246|SFPQ_HUMAN	sp|P23246|SFPQ_HUMAN Splicing factor, proline- and glutamine-rich OS=Homo sapiens GN=SFPQ PE=1 SV=2	GMGPGTPAGYGR		682	693	1120.520751953125
pepa4b38	a4.a1.a1	sp|P23246|SFPQ_HUMAN	sp|P23246|SFPQ_HUMAN Splicing factor, proline- and glutamine-rich OS=Homo sapiens GN=SFPQ PE=1 SV=2	SPPPGMGLNQNR		33	44	1267.62158203125
pepa4b13	a4.a1.a1	sp|P23246|SFPQ_HUMAN	sp|P23246|SFPQ_HUMAN Splicing factor, proline- and glutamine-rich OS=Homo sapiens GN=SFPQ PE=1 SV=2	FATHAAALSVR		366	376	1143.6273193359375
pepa4b42	a4.a1.a1	sp|P23246|SFPQ_HUMAN	sp|P23246|SFPQ_HUMAN Splicing factor, proline- and glutamine-rich OS=Homo sapiens GN=SFPQ PE=1 SV=2	VRFATHAAALSVR		364	376	1398.796875
pepa4b28	a4.a1.a1	sp|P23246|SFPQ_HUMAN	sp|P23246|SFPQ_HUMAN Splicing factor, proline- and glutamine-rich OS=Homo sapiens GN=SFPQ PE=1 SV=2	MGYMDPR		600	606	869.3648071289062
pepa4a8	a4.a1.a1	sp|P23246|SFPQ_HUMAN	sp|P23246|SFPQ_HUMAN Splicing factor, proline- and glutamine-rich OS=Homo sapiens GN=SFPQ PE=1 SV=2	AVVIVDDR		400	407	886.4996948242188
pepa4b18	a4.a1.a1	sp|P23246|SFPQ_HUMAN	sp|P23246|SFPQ_HUMAN Splicing factor, proline- and glutamine-rich OS=Homo sapiens GN=SFPQ PE=1 SV=2	GIVEFASKPAAR		414	425	1245.6954345703125
pepa4b40	a4.a1.a1	sp|P23246|SFPQ_HUMAN	sp|P23246|SFPQ_HUMAN Splicing factor, proline- and glutamine-rich OS=Homo sapiens GN=SFPQ PE=1 SV=2	SQFGPIER		392	399	933.4793090820312
pepa4b10	a4.a1.a1	sp|P23246|SFPQ_HUMAN	sp|P23246|SFPQ_HUMAN Splicing factor, proline- and glutamine-rich OS=Homo sapiens GN=SFPQ PE=1 SV=2	FAQHGTFEYEYSQR		480	493	1762.7823486328125
pepa4b44	a4.a1.a1	sp|P23246|SFPQ_HUMAN	sp|P23246|SFPQ_HUMAN Splicing factor, proline- and glutamine-rich OS=Homo sapiens GN=SFPQ PE=1 SV=2	YGEPGEVFINKGK		320	332	1437.7376708984375
pepa4b25	a4.a1.a1	sp|P23246|SFPQ_HUMAN	sp|P23246|SFPQ_HUMAN Splicing factor, proline- and glutamine-rich OS=Homo sapiens GN=SFPQ PE=1 SV=2	MGGGGAMNMGDPYGSGGQK		612	630	1771.7200927734375
pepa4b17	a4.a1.a1	sp|P23246|SFPQ_HUMAN	sp|P23246|SFPQ_HUMAN Splicing factor, proline- and glutamine-rich OS=Homo sapiens GN=SFPQ PE=1 SV=2	GIVEFASK		414	421	850.46728515625
pepa4a5	a4.a1.a1	sp|P23246|SFPQ_HUMAN	sp|P23246|SFPQ_HUMAN Splicing factor, proline- and glutamine-rich OS=Homo sapiens GN=SFPQ PE=1 SV=2	ALAEIAKAELDDTPMRGR	M15:+15.99491	343	360	1973.012451171875
pepa4b43	a4.a1.a1	sp|P23246|SFPQ_HUMAN	sp|P23246|SFPQ_HUMAN Splicing factor, proline- and glutamine-rich OS=Homo sapiens GN=SFPQ PE=1 SV=2	YGEPGEVFINK		320	330	1252.621337890625
pepa4a4	a4.a1.a1	sp|P23246|SFPQ_HUMAN	sp|P23246|SFPQ_HUMAN Splicing factor, proline- and glutamine-rich OS=Homo sapiens GN=SFPQ PE=1 SV=2	ALAEIAKAELDDTPMR	M15:+15.99491	343	358	1759.889892578125
pepa4b16	a4.a1.a1	sp|P23246|SFPQ_HUMAN	sp|P23246|SFPQ_HUMAN Splicing factor, proline- and glutamine-rich OS=Homo sapiens GN=SFPQ PE=1 SV=2	GFIKLESR		335	342	949.5469970703125
pepa4b15	a4.a1.a1	sp|P23246|SFPQ_HUMAN	sp|P23246|SFPQ_HUMAN Splicing factor, proline- and glutamine-rich OS=Homo sapiens GN=SFPQ PE=1 SV=2	GFGFIKLESR		333	342	1153.6368408203125
pepa4a3	a4.a1.a1	sp|P23246|SFPQ_HUMAN	sp|P23246|SFPQ_HUMAN Splicing factor, proline- and glutamine-rich OS=Homo sapiens GN=SFPQ PE=1 SV=2	ALAEIAKAELDDTPMR		343	358	1743.89501953125
pepa4b29	a4.a1.a1	sp|P23246|SFPQ_HUMAN	sp|P23246|SFPQ_HUMAN Splicing factor, proline- and glutamine-rich OS=Homo sapiens GN=SFPQ PE=1 SV=2	PVIVEPLEQLDDEDGLPEK		444	462	2135.07568359375
pepa4b23	a4.a1.a1	sp|P23246|SFPQ_HUMAN	sp|P23246|SFPQ_HUMAN Splicing factor, proline- and glutamine-rich OS=Homo sapiens GN=SFPQ PE=1 SV=2	LFVGNLPADITEDEFK		299	314	1807.9117431640625
pepa4a9	a4.a1.a1	sp|P23246|SFPQ_HUMAN	sp|P23246|SFPQ_HUMAN Splicing factor, proline- and glutamine-rich OS=Homo sapiens GN=SFPQ PE=1 SV=2	CSEGVFLLTTTPR	C1:+57.02146 C1:-17.02655	431	443	1463.7203369140625
pepa4b35	a4.a2.a1	sp|Q15233-2|NONO_HUMAN	sp|Q15233-2|NONO_HUMAN Isoform 2 of Non-POU domain-containing octamer-binding protein OS=Homo sapiens GN=NONO	RMEELHNQEVQKR		236	248	1696.855224609375
pepa4a2	a4.a2.a1	sp|Q15233-2|NONO_HUMAN	sp|Q15233-2|NONO_HUMAN Isoform 2 of Non-POU domain-containing octamer-binding protein OS=Homo sapiens GN=NONO	AGEVFIHKDK		11	20	1143.6160888671875
pepa4a7	a4.a2.a1	sp|Q15233-2|NONO_HUMAN	sp|Q15233-2|NONO_HUMAN Isoform 2 of Non-POU domain-containing octamer-binding protein OS=Homo sapiens GN=NONO	ALIEMEKQQQDQVDR	M5:+15.99491	184	198	1846.8968505859375
pepa4a8	a4.a2.a1	sp|Q15233-2|NONO_HUMAN	sp|Q15233-2|NONO_HUMAN Isoform 2 of Non-POU domain-containing octamer-binding protein OS=Homo sapiens GN=NONO	AVVIVDDR		88	95	886.4996948242188
pepa4a6	a4.a2.a1	sp|Q15233-2|NONO_HUMAN	sp|Q15233-2|NONO_HUMAN Isoform 2 of Non-POU domain-containing octamer-binding protein OS=Homo sapiens GN=NONO	ALIEMEKQQQDQVDR		184	198	1830.90185546875
pepa4b30	a4.a2.a1	sp|Q15233-2|NONO_HUMAN	sp|Q15233-2|NONO_HUMAN Isoform 2 of Non-POU domain-containing octamer-binding protein OS=Homo sapiens GN=NONO	QLELRQEEER	Q1:-17.02655	250	259	1312.649658203125
pepa4b31	a4.a2.a1	sp|Q15233-2|NONO_HUMAN	sp|Q15233-2|NONO_HUMAN Isoform 2 of Non-POU domain-containing octamer-binding protein OS=Homo sapiens GN=NONO	QQEGFKGTFPDAR	Q1:-17.02655	277	289	1463.6917724609375
pepa4b27	a4.a2.a1	sp|Q15233-2|NONO_HUMAN	sp|Q15233-2|NONO_HUMAN Isoform 2 of Non-POU domain-containing octamer-binding protein OS=Homo sapiens GN=NONO	MGQMAMGGAMGINNR		295	309	1538.669921875
pepa4b41	a4.a2.a1	sp|Q15233-2|NONO_HUMAN	sp|Q15233-2|NONO_HUMAN Isoform 2 of Non-POU domain-containing octamer-binding protein OS=Homo sapiens GN=NONO	VELDNMPLR		38	46	1086.5616455078125
pepa4b12	a4.a2.a1	sp|Q15233-2|NONO_HUMAN	sp|Q15233-2|NONO_HUMAN Isoform 2 of Non-POU domain-containing octamer-binding protein OS=Homo sapiens GN=NONO	FAQPGSFEYEYAMR	M13:+15.99491	168	181	1711.7425537109375
pepa4b11	a4.a2.a1	sp|Q15233-2|NONO_HUMAN	sp|Q15233-2|NONO_HUMAN Isoform 2 of Non-POU domain-containing octamer-binding protein OS=Homo sapiens GN=NONO	FAQPGSFEYEYAMR		168	181	1695.74755859375
pepa4b14	a4.a2.a1	sp|Q15233-2|NONO_HUMAN	sp|Q15233-2|NONO_HUMAN Isoform 2 of Non-POU domain-containing octamer-binding protein OS=Homo sapiens GN=NONO	FGQAATMEGIGAIGGTPPAFNR	M7:+15.99491	346	367	2179.060546875
pepa4b35	a4.a2.a2	sp|Q15233|NONO_HUMAN	sp|Q15233|NONO_HUMAN Non-POU domain-containing octamer-binding protein OS=Homo sapiens GN=NONO PE=1 SV=4	RMEELHNQEVQKR		325	337	1696.855224609375
pepa4a2	a4.a2.a2	sp|Q15233|NONO_HUMAN	sp|Q15233|NONO_HUMAN Non-POU domain-containing octamer-binding protein OS=Homo sapiens GN=NONO PE=1 SV=4	AGEVFIHKDK		100	109	1143.6160888671875
pepa4a7	a4.a2.a2	sp|Q15233|NONO_HUMAN	sp|Q15233|NONO_HUMAN Non-POU domain-containing octamer-binding protein OS=Homo sapiens GN=NONO PE=1 SV=4	ALIEMEKQQQDQVDR	M5:+15.99491	273	287	1846.8968505859375
pepa4a8	a4.a2.a2	sp|Q15233|NONO_HUMAN	sp|Q15233|NONO_HUMAN Non-POU domain-containing octamer-binding protein OS=Homo sapiens GN=NONO PE=1 SV=4	AVVIVDDR		177	184	886.4996948242188
pepa4a6	a4.a2.a2	sp|Q15233|NONO_HUMAN	sp|Q15233|NONO_HUMAN Non-POU domain-containing octamer-binding protein OS=Homo sapiens GN=NONO PE=1 SV=4	ALIEMEKQQQDQVDR		273	287	1830.90185546875
pepa4b30	a4.a2.a2	sp|Q15233|NONO_HUMAN	sp|Q15233|NONO_HUMAN Non-POU domain-containing octamer-binding protein OS=Homo sapiens GN=NONO PE=1 SV=4	QLELRQEEER	Q1:-17.02655	339	348	1312.649658203125
pepa4b31	a4.a2.a2	sp|Q15233|NONO_HUMAN	sp|Q15233|NONO_HUMAN Non-POU domain-containing octamer-binding protein OS=Homo sapiens GN=NONO PE=1 SV=4	QQEGFKGTFPDAR	Q1:-17.02655	366	378	1463.6917724609375
pepa4b27	a4.a2.a2	sp|Q15233|NONO_HUMAN	sp|Q15233|NONO_HUMAN Non-POU domain-containing octamer-binding protein OS=Homo sapiens GN=NONO PE=1 SV=4	MGQMAMGGAMGINNR		384	398	1538.669921875
pepa4b41	a4.a2.a2	sp|Q15233|NONO_HUMAN	sp|Q15233|NONO_HUMAN Non-POU domain-containing octamer-binding protein OS=Homo sapiens GN=NONO PE=1 SV=4	VELDNMPLR		127	135	1086.5616455078125
pepa4b12	a4.a2.a2	sp|Q15233|NONO_HUMAN	sp|Q15233|NONO_HUMAN Non-POU domain-containing octamer-binding protein OS=Homo sapiens GN=NONO PE=1 SV=4	FAQPGSFEYEYAMR	M13:+15.99491	257	270	1711.7425537109375
pepa4b11	a4.a2.a2	sp|Q15233|NONO_HUMAN	sp|Q15233|NONO_HUMAN Non-POU domain-containing octamer-binding protein OS=Homo sapiens GN=NONO PE=1 SV=4	FAQPGSFEYEYAMR		257	270	1695.74755859375
pepa4b14	a4.a2.a2	sp|Q15233|NONO_HUMAN	sp|Q15233|NONO_HUMAN Non-POU domain-containing octamer-binding protein OS=Homo sapiens GN=NONO PE=1 SV=4	FGQAATMEGIGAIGGTPPAFNR	M7:+15.99491	435	456	2179.060546875
pepa5b23	a5.a1.a1	sp|P49916|DNLI3_HUMAN	sp|P49916|DNLI3_HUMAN DNA ligase 3 OS=Homo sapiens GN=LIG3 PE=1 SV=2	KAADETLCQTK	C8:+57.02146	922	932	1264.62060546875
pepa5a6	a5.a1.a1	sp|P49916|DNLI3_HUMAN	sp|P49916|DNLI3_HUMAN DNA ligase 3 OS=Homo sapiens GN=LIG3 PE=1 SV=2	CAGGHDDATLAR	C1:+57.02146	729	740	1243.548828125
pepa5b33	a5.a1.a1	sp|P49916|DNLI3_HUMAN	sp|P49916|DNLI3_HUMAN DNA ligase 3 OS=Homo sapiens GN=LIG3 PE=1 SV=2	VLHNAQEVEK		454	463	1166.6168212890625
pepa5b34	a5.a1.a1	sp|P49916|DNLI3_HUMAN	sp|P49916|DNLI3_HUMAN DNA ligase 3 OS=Homo sapiens GN=LIG3 PE=1 SV=2	VLHNAQEVEKEPGQR		454	468	1733.893310546875
pepa5a1	a5.a1.a1	sp|P49916|DNLI3_HUMAN	sp|P49916|DNLI3_HUMAN DNA ligase 3 OS=Homo sapiens GN=LIG3 PE=1 SV=2	AADETLCQTK	C7:+57.02146	923	932	1136.525634765625
pepa5b27	a5.a1.a1	sp|P49916|DNLI3_HUMAN	sp|P49916|DNLI3_HUMAN DNA ligase 3 OS=Homo sapiens GN=LIG3 PE=1 SV=2	SEAHTADGISIR		792	803	1256.6234130859375
pepa5b31	a5.a1.a1	sp|P49916|DNLI3_HUMAN	sp|P49916|DNLI3_HUMAN DNA ligase 3 OS=Homo sapiens GN=LIG3 PE=1 SV=2	TVYNLNDK		317	324	966.489501953125
pepa5b25	a5.a1.a1	sp|P49916|DNLI3_HUMAN	sp|P49916|DNLI3_HUMAN DNA ligase 3 OS=Homo sapiens GN=LIG3 PE=1 SV=2	KFSGFSAKPNNSGEAPSSPTPK		225	246	2235.1044921875
pepa5b12	a5.a1.a1	sp|P49916|DNLI3_HUMAN	sp|P49916|DNLI3_HUMAN DNA ligase 3 OS=Homo sapiens GN=LIG3 PE=1 SV=2	GASFVTSTNPR		214	224	1136.5699462890625
pepa5b29	a5.a1.a1	sp|P49916|DNLI3_HUMAN	sp|P49916|DNLI3_HUMAN DNA ligase 3 OS=Homo sapiens GN=LIG3 PE=1 SV=2	TGKPLPFGTLGVHKK		568	582	1579.9322509765625
pepa5b19	a5.a1.a1	sp|P49916|DNLI3_HUMAN	sp|P49916|DNLI3_HUMAN DNA ligase 3 OS=Homo sapiens GN=LIG3 PE=1 SV=2	LTTTGQVTSPVK		202	213	1231.689697265625
pepa5b17	a5.a1.a1	sp|P49916|DNLI3_HUMAN	sp|P49916|DNLI3_HUMAN DNA ligase 3 OS=Homo sapiens GN=LIG3 PE=1 SV=2	LQNELDMVK	M7:+15.99491	741	749	1105.55615234375
pepa5b11	a5.a1.a1	sp|P49916|DNLI3_HUMAN	sp|P49916|DNLI3_HUMAN DNA ligase 3 OS=Homo sapiens GN=LIG3 PE=1 SV=2	FSGFSAKPNNSGEAPSSPTPK		226	246	2107.009521484375
pepa5b32	a5.a1.a1	sp|P49916|DNLI3_HUMAN	sp|P49916|DNLI3_HUMAN DNA ligase 3 OS=Homo sapiens GN=LIG3 PE=1 SV=2	TVYNLNDKQIVK		317	328	1434.7955322265625
pepa5b26	a5.a1.a1	sp|P49916|DNLI3_HUMAN	sp|P49916|DNLI3_HUMAN DNA ligase 3 OS=Homo sapiens GN=LIG3 PE=1 SV=2	NLQDVVER		446	453	972.5112915039062
pepa5a9	a5.a1.a1	sp|P49916|DNLI3_HUMAN	sp|P49916|DNLI3_HUMAN DNA ligase 3 OS=Homo sapiens GN=LIG3 PE=1 SV=2	FCVDYAK	C2:+57.02146	93	99	902.4080810546875
pepa5b28	a5.a1.a1	sp|P49916|DNLI3_HUMAN	sp|P49916|DNLI3_HUMAN DNA ligase 3 OS=Homo sapiens GN=LIG3 PE=1 SV=2	TGKPLPFGTLGVHK		568	581	1451.8372802734375
pepa5a3	a5.a1.a1	sp|P49916|DNLI3_HUMAN	sp|P49916|DNLI3_HUMAN DNA ligase 3 OS=Homo sapiens GN=LIG3 PE=1 SV=2	ADFTVVAGDEGSSTTGGSSEENKGPSGSAVSR		836	867	3043.372802734375
pepa5b14	a5.a1.a1	sp|P49916|DNLI3_HUMAN	sp|P49916|DNLI3_HUMAN DNA ligase 3 OS=Homo sapiens GN=LIG3 PE=1 SV=2	LCAMVADNPSYNTK	C2:+57.02146	269	282	1583.7197265625
pepa5b18	a5.a1.a1	sp|P49916|DNLI3_HUMAN	sp|P49916|DNLI3_HUMAN DNA ligase 3 OS=Homo sapiens GN=LIG3 PE=1 SV=2	LTKEDEQQQALQDIASR		387	403	1972.9937744140625
pepa5b15	a5.a1.a1	sp|P49916|DNLI3_HUMAN	sp|P49916|DNLI3_HUMAN DNA ligase 3 OS=Homo sapiens GN=LIG3 PE=1 SV=2	IFNCNPDDMAR	C4:+57.02146	333	343	1352.5726318359375
pepa5b16	a5.a1.a1	sp|P49916|DNLI3_HUMAN	sp|P49916|DNLI3_HUMAN DNA ligase 3 OS=Homo sapiens GN=LIG3 PE=1 SV=2	LQNELDMVK		741	749	1089.561279296875
pepa5a7	a5.a1.a1	sp|P49916|DNLI3_HUMAN	sp|P49916|DNLI3_HUMAN DNA ligase 3 OS=Homo sapiens GN=LIG3 PE=1 SV=2	DLEQGDVSETIR		344	355	1361.6546630859375
pepa5b20	a5.a1.a1	sp|P49916|DNLI3_HUMAN	sp|P49916|DNLI3_HUMAN DNA ligase 3 OS=Homo sapiens GN=LIG3 PE=1 SV=2	LTTTGQVTSPVKGASFVTSTNPR		202	224	2349.2412109375
pepa5b10	a5.a1.a1	sp|P49916|DNLI3_HUMAN	sp|P49916|DNLI3_HUMAN DNA ligase 3 OS=Homo sapiens GN=LIG3 PE=1 SV=2	FLHDNMVEIPNR		616	627	1484.73193359375
pepa5a8	a5.a1.a1	sp|P49916|DNLI3_HUMAN	sp|P49916|DNLI3_HUMAN DNA ligase 3 OS=Homo sapiens GN=LIG3 PE=1 SV=2	EDEQQQALQDIASR		390	403	1630.76708984375
pepa5a5	a5.a1.a1	sp|P49916|DNLI3_HUMAN	sp|P49916|DNLI3_HUMAN DNA ligase 3 OS=Homo sapiens GN=LIG3 PE=1 SV=2	ALDLADMITR	M7:+15.99491	639	648	1134.582763671875
pepa5b24	a5.a1.a1	sp|P49916|DNLI3_HUMAN	sp|P49916|DNLI3_HUMAN DNA ligase 3 OS=Homo sapiens GN=LIG3 PE=1 SV=2	KAAVWEITGAEFSK		778	791	1536.80615234375
pepa5b22	a5.a1.a1	sp|P49916|DNLI3_HUMAN	sp|P49916|DNLI3_HUMAN DNA ligase 3 OS=Homo sapiens GN=LIG3 PE=1 SV=2	IYYPDFIVPDPKK		766	778	1594.85205078125
pepa5b37	a5.a1.a1	sp|P49916|DNLI3_HUMAN	sp|P49916|DNLI3_HUMAN DNA ligase 3 OS=Homo sapiens GN=LIG3 PE=1 SV=2	VIQEGLEGLVLKDVK		649	663	1639.9632568359375
pepa5b13	a5.a1.a1	sp|P49916|DNLI3_HUMAN	sp|P49916|DNLI3_HUMAN DNA ligase 3 OS=Homo sapiens GN=LIG3 PE=1 SV=2	HVLDALDPNAYEAFK		428	442	1702.8438720703125
pepa5b30	a5.a1.a1	sp|P49916|DNLI3_HUMAN	sp|P49916|DNLI3_HUMAN DNA ligase 3 OS=Homo sapiens GN=LIG3 PE=1 SV=2	TQIIQDFLR		283	291	1133.6318359375
pepa5b36	a5.a1.a1	sp|P49916|DNLI3_HUMAN	sp|P49916|DNLI3_HUMAN DNA ligase 3 OS=Homo sapiens GN=LIG3 PE=1 SV=2	VIQEGLEGLVLK		649	660	1297.77294921875
pepa5a2	a5.a1.a1	sp|P49916|DNLI3_HUMAN	sp|P49916|DNLI3_HUMAN DNA ligase 3 OS=Homo sapiens GN=LIG3 PE=1 SV=2	AAVWEITGAEFSK		779	791	1408.7110595703125
pepa5a4	a5.a1.a1	sp|P49916|DNLI3_HUMAN	sp|P49916|DNLI3_HUMAN DNA ligase 3 OS=Homo sapiens GN=LIG3 PE=1 SV=2	ALDLADMITR		639	648	1118.5877685546875
pepa5b21	a5.a1.a1	sp|P49916|DNLI3_HUMAN	sp|P49916|DNLI3_HUMAN DNA ligase 3 OS=Homo sapiens GN=LIG3 PE=1 SV=2	IYYPDFIVPDPK		766	777	1466.7569580078125
pepa5b35	a5.a1.a1	sp|P49916|DNLI3_HUMAN	sp|P49916|DNLI3_HUMAN DNA ligase 3 OS=Homo sapiens GN=LIG3 PE=1 SV=2	VLLDIFTGVR		933	942	1132.6728515625
pepa6b18	a6.a1.a1	sp|P26358|DNMT1_HUMAN	sp|P26358|DNMT1_HUMAN DNA (cytosine-5)-methyltransferase 1 OS=Homo sapiens GN=DNMT1 PE=1 SV=2	VLHPEQHR		1539	1546	1015.5435791015625
pepa6b14	a6.a1.a1	sp|P26358|DNMT1_HUMAN	sp|P26358|DNMT1_HUMAN DNA (cytosine-5)-methyltransferase 1 OS=Homo sapiens GN=DNMT1 PE=1 SV=2	SKSDGEAKPEPSPSPR		141	156	1668.8192138671875
pepa6b12	a6.a1.a1	sp|P26358|DNMT1_HUMAN	sp|P26358|DNMT1_HUMAN DNA (cytosine-5)-methyltransferase 1 OS=Homo sapiens GN=DNMT1 PE=1 SV=2	SDGEAKPEPSPSPR		143	156	1453.6922607421875
pepa6b13	a6.a1.a1	sp|P26358|DNMT1_HUMAN	sp|P26358|DNMT1_HUMAN DNA (cytosine-5)-methyltransferase 1 OS=Homo sapiens GN=DNMT1 PE=1 SV=2	SFEDPPNHAR		1095	1104	1169.5338134765625
pepa6a7	a6.a1.a1	sp|P26358|DNMT1_HUMAN	sp|P26358|DNMT1_HUMAN DNA (cytosine-5)-methyltransferase 1 OS=Homo sapiens GN=DNMT1 PE=1 SV=2	GVCSCVEAGK	C3:+57.02146 C5:+57.02146	1474	1483	1066.4659423828125
pepa6b16	a6.a1.a1	sp|P26358|DNMT1_HUMAN	sp|P26358|DNMT1_HUMAN DNA (cytosine-5)-methyltransferase 1 OS=Homo sapiens GN=DNMT1 PE=1 SV=2	VARPLPAEEPER		213	224	1363.7332763671875
pepa6b10	a6.a1.a1	sp|P26358|DNMT1_HUMAN	sp|P26358|DNMT1_HUMAN DNA (cytosine-5)-methyltransferase 1 OS=Homo sapiens GN=DNMT1 PE=1 SV=2	LVMAGETTNSR		1197	1207	1178.583740234375
pepa6a5	a6.a1.a1	sp|P26358|DNMT1_HUMAN	sp|P26358|DNMT1_HUMAN DNA (cytosine-5)-methyltransferase 1 OS=Homo sapiens GN=DNMT1 PE=1 SV=2	FVSNITR		1350	1356	836.462890625
pepa6a9	a6.a1.a1	sp|P26358|DNMT1_HUMAN	sp|P26358|DNMT1_HUMAN DNA (cytosine-5)-methyltransferase 1 OS=Homo sapiens GN=DNMT1 PE=1 SV=2	LRKEELSEEGYLAK		68	81	1664.8857421875
pepa6b19	a6.a1.a1	sp|P26358|DNMT1_HUMAN	sp|P26358|DNMT1_HUMAN DNA (cytosine-5)-methyltransferase 1 OS=Homo sapiens GN=DNMT1 PE=1 SV=2	VLYYSATK		921	928	944.5092163085938
pepa6a1	a6.a1.a1	sp|P26358|DNMT1_HUMAN	sp|P26358|DNMT1_HUMAN DNA (cytosine-5)-methyltransferase 1 OS=Homo sapiens GN=DNMT1 PE=1 SV=2	ACQLSVVVDDKK	C2:+57.02146	1338	1349	1361.709716796875
pepa6b23	a6.a1.a1	sp|P26358|DNMT1_HUMAN	sp|P26358|DNMT1_HUMAN DNA (cytosine-5)-methyltransferase 1 OS=Homo sapiens GN=DNMT1 PE=1 SV=2	YGQHPPDAVDEPQMLTNEK	M14:+15.99491	367	385	2184.987060546875
pepa6a8	a6.a1.a1	sp|P26358|DNMT1_HUMAN	sp|P26358|DNMT1_HUMAN DNA (cytosine-5)-methyltransferase 1 OS=Homo sapiens GN=DNMT1 PE=1 SV=2	LAGVTLGQR		587	595	914.5421752929688
pepa6b11	a6.a1.a1	sp|P26358|DNMT1_HUMAN	sp|P26358|DNMT1_HUMAN DNA (cytosine-5)-methyltransferase 1 OS=Homo sapiens GN=DNMT1 PE=1 SV=2	QTTITSHFAK	Q1:-17.02655	164	173	1116.56884765625
pepa6a3	a6.a1.a1	sp|P26358|DNMT1_HUMAN	sp|P26358|DNMT1_HUMAN DNA (cytosine-5)-methyltransferase 1 OS=Homo sapiens GN=DNMT1 PE=1 SV=2	DTMSDLPEVR	M3:+15.99491	1369	1378	1178.5362548828125
pepa6b22	a6.a1.a1	sp|P26358|DNMT1_HUMAN	sp|P26358|DNMT1_HUMAN DNA (cytosine-5)-methyltransferase 1 OS=Homo sapiens GN=DNMT1 PE=1 SV=2	YGQHPPDAVDEPQMLTNEK		367	385	2168.9921875
pepa6b15	a6.a1.a1	sp|P26358|DNMT1_HUMAN	sp|P26358|DNMT1_HUMAN DNA (cytosine-5)-methyltransferase 1 OS=Homo sapiens GN=DNMT1 PE=1 SV=2	SQACEPSEPEIEIK	C4:+57.02146	1122	1135	1616.7476806640625
pepa6a2	a6.a1.a1	sp|P26358|DNMT1_HUMAN	sp|P26358|DNMT1_HUMAN DNA (cytosine-5)-methyltransferase 1 OS=Homo sapiens GN=DNMT1 PE=1 SV=2	AIILAAAPGEK		1313	1323	1053.6307373046875
pepa6a4	a6.a1.a1	sp|P26358|DNMT1_HUMAN	sp|P26358|DNMT1_HUMAN DNA (cytosine-5)-methyltransferase 1 OS=Homo sapiens GN=DNMT1 PE=1 SV=2	FTEDSLLR		545	552	980.5051879882812
pepa6b17	a6.a1.a1	sp|P26358|DNMT1_HUMAN	sp|P26358|DNMT1_HUMAN DNA (cytosine-5)-methyltransferase 1 OS=Homo sapiens GN=DNMT1 PE=1 SV=2	VLEQLEDLDSR		910	920	1316.669677734375
pepa6a6	a6.a1.a1	sp|P26358|DNMT1_HUMAN	sp|P26358|DNMT1_HUMAN DNA (cytosine-5)-methyltransferase 1 OS=Homo sapiens GN=DNMT1 PE=1 SV=2	FYFLEAYNAK		1083	1092	1265.6204833984375
pepa6b21	a6.a1.a1	sp|P26358|DNMT1_HUMAN	sp|P26358|DNMT1_HUMAN DNA (cytosine-5)-methyltransferase 1 OS=Homo sapiens GN=DNMT1 PE=1 SV=2	VPTLAVPAISLPDDVRR		10	26	1819.0439453125
pepa6b20	a6.a1.a1	sp|P26358|DNMT1_HUMAN	sp|P26358|DNMT1_HUMAN DNA (cytosine-5)-methyltransferase 1 OS=Homo sapiens GN=DNMT1 PE=1 SV=2	VPTLAVPAISLPDDVR		10	25	1662.94287109375
pepa7b11	a7.a1.a1	sp|Q15554-3|TERF2_HUMAN	sp|Q15554-3|TERF2_HUMAN Isoform 3 of Telomeric repeat-binding factor 2 OS=Homo sapiens GN=TERF2	KALKSESAASSTGKEDK		284	300	1736.9029541015625
pepa7b21	a7.a1.a1	sp|Q15554-3|TERF2_HUMAN	sp|Q15554-3|TERF2_HUMAN Isoform 3 of Telomeric repeat-binding factor 2 OS=Homo sapiens GN=TERF2	TAVMIKDR	M4:+15.99491	525	532	949.513916015625
pepa7b10	a7.a1.a1	sp|Q15554-3|TERF2_HUMAN	sp|Q15554-3|TERF2_HUMAN Isoform 3 of Telomeric repeat-binding factor 2 OS=Homo sapiens GN=TERF2	LEEAVNR		90	96	830.4370727539062
pepa7b20	a7.a1.a1	sp|Q15554-3|TERF2_HUMAN	sp|Q15554-3|TERF2_HUMAN Isoform 3 of Telomeric repeat-binding factor 2 OS=Homo sapiens GN=TERF2	TAVMIKDR		525	532	933.5189819335938
pepa7a8	a7.a1.a1	sp|Q15554-3|TERF2_HUMAN	sp|Q15554-3|TERF2_HUMAN Isoform 3 of Telomeric repeat-binding factor 2 OS=Homo sapiens GN=TERF2	HEPGLGGPAER		73	83	1119.5545654296875
pepa7b12	a7.a1.a1	sp|Q15554-3|TERF2_HUMAN	sp|Q15554-3|TERF2_HUMAN Isoform 3 of Telomeric repeat-binding factor 2 OS=Homo sapiens GN=TERF2	KDENESSAPADGEGGSELQPK		375	395	2144.958251953125
pepa7b19	a7.a1.a1	sp|Q15554-3|TERF2_HUMAN	sp|Q15554-3|TERF2_HUMAN Isoform 3 of Telomeric repeat-binding factor 2 OS=Homo sapiens GN=TERF2	SYETFQQK		255	262	1030.484375
pepa7a1	a7.a1.a1	sp|Q15554-3|TERF2_HUMAN	sp|Q15554-3|TERF2_HUMAN Isoform 3 of Telomeric repeat-binding factor 2 OS=Homo sapiens GN=TERF2	AAGAGTAGPASGPGVVR		2	18	1395.7342529296875
pepa7a7	a7.a1.a1	sp|Q15554-3|TERF2_HUMAN	sp|Q15554-3|TERF2_HUMAN Isoform 3 of Telomeric repeat-binding factor 2 OS=Homo sapiens GN=TERF2	GTAGPASGPGVVRDPAASQPR		6	26	1947.9998779296875
pepa7a2	a7.a1.a1	sp|Q15554-3|TERF2_HUMAN	sp|Q15554-3|TERF2_HUMAN Isoform 3 of Telomeric repeat-binding factor 2 OS=Homo sapiens GN=TERF2	AAGAGTAGPASGPGVVRDPAASQPR		2	26	2218.1328125
pepa7b23	a7.a1.a1	sp|Q15554-3|TERF2_HUMAN	sp|Q15554-3|TERF2_HUMAN Isoform 3 of Telomeric repeat-binding factor 2 OS=Homo sapiens GN=TERF2	TLSGAQDSEAAFAK		336	349	1395.675537109375
pepa7a3	a7.a1.a1	sp|Q15554-3|TERF2_HUMAN	sp|Q15554-3|TERF2_HUMAN Isoform 3 of Telomeric repeat-binding factor 2 OS=Homo sapiens GN=TERF2	AAGAGTAGPASGPGVVRDPAASQPR	A1:+42.01057	2	26	2260.143310546875
pepa7a6	a7.a1.a1	sp|Q15554-3|TERF2_HUMAN	sp|Q15554-3|TERF2_HUMAN Isoform 3 of Telomeric repeat-binding factor 2 OS=Homo sapiens GN=TERF2	FYFHEALR		101	108	1082.542236328125
pepa7b16	a7.a1.a1	sp|Q15554-3|TERF2_HUMAN	sp|Q15554-3|TERF2_HUMAN Isoform 3 of Telomeric repeat-binding factor 2 OS=Homo sapiens GN=TERF2	NPPTTIGMMTLK	M9:+15.99491	320	331	1319.670166015625
pepa7b15	a7.a1.a1	sp|Q15554-3|TERF2_HUMAN	sp|Q15554-3|TERF2_HUMAN Isoform 3 of Telomeric repeat-binding factor 2 OS=Homo sapiens GN=TERF2	NPPTTIGMMTLK		320	331	1303.67529296875
pepa7b14	a7.a1.a1	sp|Q15554-3|TERF2_HUMAN	sp|Q15554-3|TERF2_HUMAN Isoform 3 of Telomeric repeat-binding factor 2 OS=Homo sapiens GN=TERF2	NLAHPVIQNFSYETFQQK		245	262	2164.08251953125
pepa7b18	a7.a1.a1	sp|Q15554-3|TERF2_HUMAN	sp|Q15554-3|TERF2_HUMAN Isoform 3 of Telomeric repeat-binding factor 2 OS=Homo sapiens GN=TERF2	QLRNPPTTIGMMTLK	M12:+15.99491 Q1:-17.02655	317	331	1699.887451171875
pepa7b22	a7.a1.a1	sp|Q15554-3|TERF2_HUMAN	sp|Q15554-3|TERF2_HUMAN Isoform 3 of Telomeric repeat-binding factor 2 OS=Homo sapiens GN=TERF2	TEFTLTEAVVESSR		183	196	1568.7806396484375
pepa7a5	a7.a1.a1	sp|Q15554-3|TERF2_HUMAN	sp|Q15554-3|TERF2_HUMAN Isoform 3 of Telomeric repeat-binding factor 2 OS=Homo sapiens GN=TERF2	FLESHLDDAEPYLLTMAK	M16:+15.99491	266	283	2109.021240234375
pepa7b13	a7.a1.a1	sp|Q15554-3|TERF2_HUMAN	sp|Q15554-3|TERF2_HUMAN Isoform 3 of Telomeric repeat-binding factor 2 OS=Homo sapiens GN=TERF2	NDLLNIIR		235	242	970.5684204101562
pepa7a9	a7.a1.a1	sp|Q15554-3|TERF2_HUMAN	sp|Q15554-3|TERF2_HUMAN Isoform 3 of Telomeric repeat-binding factor 2 OS=Homo sapiens GN=TERF2	LDQKDLVLPTQALPASPALK		350	369	2118.21728515625
pepa7b17	a7.a1.a1	sp|Q15554-3|TERF2_HUMAN	sp|Q15554-3|TERF2_HUMAN Isoform 3 of Telomeric repeat-binding factor 2 OS=Homo sapiens GN=TERF2	QLRNPPTTIGMMTLK	Q1:-17.02655	317	331	1683.8924560546875
pepa7a4	a7.a1.a1	sp|Q15554-3|TERF2_HUMAN	sp|Q15554-3|TERF2_HUMAN Isoform 3 of Telomeric repeat-binding factor 2 OS=Homo sapiens GN=TERF2	DLVLPTQALPASPALK		354	369	1633.9527587890625
pepa8b10	a8.a1.a1	sp|Q8NE71|ABCF1_HUMAN	sp|Q8NE71|ABCF1_HUMAN ATP-binding cassette sub-family F member 1 OS=Homo sapiens GN=ABCF1 PE=1 SV=2	KKDVDDDGEEKELMER	M14:+15.99491	85	100	1951.8917236328125
pepa8a5	a8.a1.a1	sp|Q8NE71|ABCF1_HUMAN	sp|Q8NE71|ABCF1_HUMAN ATP-binding cassette sub-family F member 1 OS=Homo sapiens GN=ABCF1 PE=1 SV=2	GAVIVVSHDAR		790	800	1123.622314453125
pepa8a9	a8.a1.a1	sp|Q8NE71|ABCF1_HUMAN	sp|Q8NE71|ABCF1_HUMAN ATP-binding cassette sub-family F member 1 OS=Homo sapiens GN=ABCF1 PE=1 SV=2	KKDVDDDGEEKELMER		85	100	1935.8968505859375
pepa8a4	a8.a1.a1	sp|Q8NE71|ABCF1_HUMAN	sp|Q8NE71|ABCF1_HUMAN ATP-binding cassette sub-family F member 1 OS=Homo sapiens GN=ABCF1 PE=1 SV=2	AVSEEQQPALK		164	174	1199.6270751953125
pepa8a3	a8.a1.a1	sp|Q8NE71|ABCF1_HUMAN	sp|Q8NE71|ABCF1_HUMAN ATP-binding cassette sub-family F member 1 OS=Homo sapiens GN=ABCF1 PE=1 SV=2	ADDPYAHLSK		246	255	1116.5323486328125
pepa8b19	a8.a1.a1	sp|Q8NE71|ABCF1_HUMAN	sp|Q8NE71|ABCF1_HUMAN ATP-binding cassette sub-family F member 1 OS=Homo sapiens GN=ABCF1 PE=1 SV=2	RKNQDEESQEAPELLK		588	603	1913.9566650390625
pepa8a8	a8.a1.a1	sp|Q8NE71|ABCF1_HUMAN	sp|Q8NE71|ABCF1_HUMAN ATP-binding cassette sub-family F member 1 OS=Homo sapiens GN=ABCF1 PE=1 SV=2	LQGQLEQGDDTAAER		397	411	1630.76708984375
pepa8b22	a8.a1.a1	sp|Q8NE71|ABCF1_HUMAN	sp|Q8NE71|ABCF1_HUMAN ATP-binding cassette sub-family F member 1 OS=Homo sapiens GN=ABCF1 PE=1 SV=2	YGLVGPNGK		332	340	904.4890747070312
pepa8a2	a8.a1.a1	sp|Q8NE71|ABCF1_HUMAN	sp|Q8NE71|ABCF1_HUMAN ATP-binding cassette sub-family F member 1 OS=Homo sapiens GN=ABCF1 PE=1 SV=2	AANAAENDFSVSQAEMSSR	M16:+15.99491	276	294	2000.86181640625
pepa8a7	a8.a1.a1	sp|Q8NE71|ABCF1_HUMAN	sp|Q8NE71|ABCF1_HUMAN ATP-binding cassette sub-family F member 1 OS=Homo sapiens GN=ABCF1 PE=1 SV=2	GFNLPYQDARK		714	724	1308.669921875
pepa8b12	a8.a1.a1	sp|Q8NE71|ABCF1_HUMAN	sp|Q8NE71|ABCF1_HUMAN ATP-binding cassette sub-family F member 1 OS=Homo sapiens GN=ABCF1 PE=1 SV=2	MEETPTEYLQR	M1:+15.99491	703	713	1412.6365966796875
pepa8b15	a8.a1.a1	sp|Q8NE71|ABCF1_HUMAN	sp|Q8NE71|ABCF1_HUMAN ATP-binding cassette sub-family F member 1 OS=Homo sapiens GN=ABCF1 PE=1 SV=2	NQDEESQEAPELLK		590	603	1629.7607421875
pepa8b11	a8.a1.a1	sp|Q8NE71|ABCF1_HUMAN	sp|Q8NE71|ABCF1_HUMAN ATP-binding cassette sub-family F member 1 OS=Homo sapiens GN=ABCF1 PE=1 SV=2	MEETPTEYLQR		703	713	1396.6417236328125
pepa8a1	a8.a1.a1	sp|Q8NE71|ABCF1_HUMAN	sp|Q8NE71|ABCF1_HUMAN ATP-binding cassette sub-family F member 1 OS=Homo sapiens GN=ABCF1 PE=1 SV=2	AANAAENDFSVSQAEMSSR		276	294	1984.866943359375
pepa8b18	a8.a1.a1	sp|Q8NE71|ABCF1_HUMAN	sp|Q8NE71|ABCF1_HUMAN ATP-binding cassette sub-family F member 1 OS=Homo sapiens GN=ABCF1 PE=1 SV=2	QQPPEPEWIGDGESTSPSDKVVK		7	29	2510.205078125
pepa8b17	a8.a1.a1	sp|Q8NE71|ABCF1_HUMAN	sp|Q8NE71|ABCF1_HUMAN ATP-binding cassette sub-family F member 1 OS=Homo sapiens GN=ABCF1 PE=1 SV=2	QAMLENASDIKLEK	M3:+15.99491 Q1:-17.02655	295	308	1588.7890625
pepa8a6	a8.a1.a1	sp|Q8NE71|ABCF1_HUMAN	sp|Q8NE71|ABCF1_HUMAN ATP-binding cassette sub-family F member 1 OS=Homo sapiens GN=ABCF1 PE=1 SV=2	GFNLPYQDAR		714	723	1180.574951171875
pepa8b21	a8.a1.a1	sp|Q8NE71|ABCF1_HUMAN	sp|Q8NE71|ABCF1_HUMAN ATP-binding cassette sub-family F member 1 OS=Homo sapiens GN=ABCF1 PE=1 SV=2	VVFAELACR	C8:+57.02146	751	759	1064.55615234375
pepa8b14	a8.a1.a1	sp|Q8NE71|ABCF1_HUMAN	sp|Q8NE71|ABCF1_HUMAN ATP-binding cassette sub-family F member 1 OS=Homo sapiens GN=ABCF1 PE=1 SV=2	NLDFGIDMDSR	M8:+15.99491	643	653	1298.568603515625
pepa8b16	a8.a1.a1	sp|Q8NE71|ABCF1_HUMAN	sp|Q8NE71|ABCF1_HUMAN ATP-binding cassette sub-family F member 1 OS=Homo sapiens GN=ABCF1 PE=1 SV=2	QAMLENASDIKLEK	Q1:-17.02655	295	308	1572.794189453125
pepa8b13	a8.a1.a1	sp|Q8NE71|ABCF1_HUMAN	sp|Q8NE71|ABCF1_HUMAN ATP-binding cassette sub-family F member 1 OS=Homo sapiens GN=ABCF1 PE=1 SV=2	NLDFGIDMDSR		643	653	1282.57373046875
pepa8b20	a8.a1.a1	sp|Q8NE71|ABCF1_HUMAN	sp|Q8NE71|ABCF1_HUMAN ATP-binding cassette sub-family F member 1 OS=Homo sapiens GN=ABCF1 PE=1 SV=2	STLLLLLTGK		665	674	1058.682373046875
pepa9a1	a9.a1.a1	sp|P27694|RFA1_HUMAN	sp|P27694|RFA1_HUMAN Replication protein A 70 kDa DNA-binding subunit OS=Homo sapiens GN=RPA1 PE=1 SV=2	AAGPSLSHTSGGTQSK		168	183	1485.7296142578125
pepa9b10	a9.a1.a1	sp|P27694|RFA1_HUMAN	sp|P27694|RFA1_HUMAN Replication protein A 70 kDa DNA-binding subunit OS=Homo sapiens GN=RPA1 PE=1 SV=2	SGGVGGSNTNWK		432	443	1163.54443359375
pepa9a8	a9.a1.a1	sp|P27694|RFA1_HUMAN	sp|P27694|RFA1_HUMAN Replication protein A 70 kDa DNA-binding subunit OS=Homo sapiens GN=RPA1 PE=1 SV=2	RLVMSIR		605	611	874.5294799804688
pepa9a3	a9.a1.a1	sp|P27694|RFA1_HUMAN	sp|P27694|RFA1_HUMAN Replication protein A 70 kDa DNA-binding subunit OS=Homo sapiens GN=RPA1 PE=1 SV=2	ATVMDVKPVDYR	M4:+15.99491	589	600	1409.709716796875
pepa9b13	a9.a1.a1	sp|P27694|RFA1_HUMAN	sp|P27694|RFA1_HUMAN Replication protein A 70 kDa DNA-binding subunit OS=Homo sapiens GN=RPA1 PE=1 SV=2	VIDQQNGLYR		490	499	1205.627685546875
pepa9a7	a9.a1.a1	sp|P27694|RFA1_HUMAN	sp|P27694|RFA1_HUMAN Replication protein A 70 kDa DNA-binding subunit OS=Homo sapiens GN=RPA1 PE=1 SV=2	NIYLMDTSGK	M5:+15.99491	345	354	1157.5511474609375
pepa9a2	a9.a1.a1	sp|P27694|RFA1_HUMAN	sp|P27694|RFA1_HUMAN Replication protein A 70 kDa DNA-binding subunit OS=Homo sapiens GN=RPA1 PE=1 SV=2	ATVMDVKPVDYR		589	600	1393.71484375
pepa9a9	a9.a1.a1	sp|P27694|RFA1_HUMAN	sp|P27694|RFA1_HUMAN Replication protein A 70 kDa DNA-binding subunit OS=Homo sapiens GN=RPA1 PE=1 SV=2	SENLGQGDKPDYF		450	462	1469.6546630859375
pepa9b12	a9.a1.a1	sp|P27694|RFA1_HUMAN	sp|P27694|RFA1_HUMAN Replication protein A 70 kDa DNA-binding subunit OS=Homo sapiens GN=RPA1 PE=1 SV=2	VGQLSEGAIAAIMQK	M13:+15.99491	2	16	1531.8153076171875
pepa9b14	a9.a1.a1	sp|P27694|RFA1_HUMAN	sp|P27694|RFA1_HUMAN Replication protein A 70 kDa DNA-binding subunit OS=Homo sapiens GN=RPA1 PE=1 SV=2	VVPIASLTPYQSK		184	196	1402.7945556640625
pepa9b11	a9.a1.a1	sp|P27694|RFA1_HUMAN	sp|P27694|RFA1_HUMAN Replication protein A 70 kDa DNA-binding subunit OS=Homo sapiens GN=RPA1 PE=1 SV=2	VGQLSEGAIAAIMQK		2	16	1515.8204345703125
pepa9a4	a9.a1.a1	sp|P27694|RFA1_HUMAN	sp|P27694|RFA1_HUMAN Replication protein A 70 kDa DNA-binding subunit OS=Homo sapiens GN=RPA1 PE=1 SV=2	DKNEQAFEEVFQNANFR		552	568	2085.962890625
pepa9a6	a9.a1.a1	sp|P27694|RFA1_HUMAN	sp|P27694|RFA1_HUMAN Replication protein A 70 kDa DNA-binding subunit OS=Homo sapiens GN=RPA1 PE=1 SV=2	FFPLIEVNK		245	253	1106.6248779296875
pepa9a5	a9.a1.a1	sp|P27694|RFA1_HUMAN	sp|P27694|RFA1_HUMAN Replication protein A 70 kDa DNA-binding subunit OS=Homo sapiens GN=RPA1 PE=1 SV=2	DSLVDIIGICK	C10:+57.02146	314	324	1232.6558837890625
pepb10b13	b10.a1.a1	sp|Q06330-4|SUH_HUMAN	sp|Q06330-4|SUH_HUMAN Isoform 4 of Recombining binding protein suppressor of hairless OS=Homo sapiens GN=RBPJ	TLYISDSDKR		112	121	1197.6114501953125
pepb10b10	b10.a1.a1	sp|Q06330-4|SUH_HUMAN	sp|Q06330-4|SUH_HUMAN Isoform 4 of Recombining binding protein suppressor of hairless OS=Homo sapiens GN=RBPJ	NADLCIASGTK	C5:+57.02146	161	171	1149.5572509765625
pepb10a4	b10.a1.a1	sp|Q06330-4|SUH_HUMAN	sp|Q06330-4|SUH_HUMAN Isoform 4 of Recombining binding protein suppressor of hairless OS=Homo sapiens GN=RBPJ	DGYIHYGQTVK		224	234	1280.62744140625
pepb10a5	b10.a1.a1	sp|Q06330-4|SUH_HUMAN	sp|Q06330-4|SUH_HUMAN Isoform 4 of Recombining binding protein suppressor of hairless OS=Homo sapiens GN=RBPJ	ERGDQTVLILHAK		27	39	1479.8282470703125
pepb10a2	b10.a1.a1	sp|Q06330-4|SUH_HUMAN	sp|Q06330-4|SUH_HUMAN Isoform 4 of Recombining binding protein suppressor of hairless OS=Homo sapiens GN=RBPJ	CAFYLKDTER	C1:+57.02146	271	280	1302.6151123046875
pepb10a8	b10.a1.a1	sp|Q06330-4|SUH_HUMAN	sp|Q06330-4|SUH_HUMAN Isoform 4 of Recombining binding protein suppressor of hairless OS=Homo sapiens GN=RBPJ	LVCSVTGMALPR	C3:+57.02146 M8:+15.99491	235	246	1319.681396484375
pepb10a6	b10.a1.a1	sp|Q06330-4|SUH_HUMAN	sp|Q06330-4|SUH_HUMAN Isoform 4 of Recombining binding protein suppressor of hairless OS=Homo sapiens GN=RBPJ	IIQFQATPCPK	C9:+57.02146	290	300	1302.6878662109375
pepb10b12	b10.a1.a1	sp|Q06330-4|SUH_HUMAN	sp|Q06330-4|SUH_HUMAN Isoform 4 of Recombining binding protein suppressor of hairless OS=Homo sapiens GN=RBPJ	QTALLDADDPVSQLHK		255	270	1750.8974609375
pepb10a7	b10.a1.a1	sp|Q06330-4|SUH_HUMAN	sp|Q06330-4|SUH_HUMAN Isoform 4 of Recombining binding protein suppressor of hairless OS=Homo sapiens GN=RBPJ	LVCSVTGMALPR	C3:+57.02146	235	246	1303.6865234375
pepb10a1	b10.a1.a1	sp|Q06330-4|SUH_HUMAN	sp|Q06330-4|SUH_HUMAN Isoform 4 of Recombining binding protein suppressor of hairless OS=Homo sapiens GN=RBPJ	CAFYLKDTER	C1:+57.02146 C1:-17.02655	271	280	1285.588623046875
pepb10a3	b10.a1.a1	sp|Q06330-4|SUH_HUMAN	sp|Q06330-4|SUH_HUMAN Isoform 4 of Recombining binding protein suppressor of hairless OS=Homo sapiens GN=RBPJ	CSAAGAILR	C1:+57.02146 C1:-17.02655	439	447	901.4564208984375
pepb10b15	b10.a1.a1	sp|Q06330-4|SUH_HUMAN	sp|Q06330-4|SUH_HUMAN Isoform 4 of Recombining binding protein suppressor of hairless OS=Homo sapiens GN=RBPJ	VWFGDVEAETMYR	M11:+15.99491	369	381	1618.720947265625
pepb10b11	b10.a1.a1	sp|Q06330-4|SUH_HUMAN	sp|Q06330-4|SUH_HUMAN Isoform 4 of Recombining binding protein suppressor of hairless OS=Homo sapiens GN=RBPJ	QTALLDADDPVSQLHK	Q1:-17.02655	255	270	1733.870849609375
pepb10a9	b10.a1.a1	sp|Q06330-4|SUH_HUMAN	sp|Q06330-4|SUH_HUMAN Isoform 4 of Recombining binding protein suppressor of hairless OS=Homo sapiens GN=RBPJ	MFYGNSDDIGVFLSK	M1:+15.99491	130	144	1708.7890625
pepb10b14	b10.a1.a1	sp|Q06330-4|SUH_HUMAN	sp|Q06330-4|SUH_HUMAN Isoform 4 of Recombining binding protein suppressor of hairless OS=Homo sapiens GN=RBPJ	VWFGDVEAETMYR		369	381	1602.72607421875
pepb10b13	b10.a1.a2	sp|Q06330-5|SUH_HUMAN	sp|Q06330-5|SUH_HUMAN Isoform 5 of Recombining binding protein suppressor of hairless OS=Homo sapiens GN=RBPJ	TLYISDSDKR		92	101	1197.6114501953125
pepb10b10	b10.a1.a2	sp|Q06330-5|SUH_HUMAN	sp|Q06330-5|SUH_HUMAN Isoform 5 of Recombining binding protein suppressor of hairless OS=Homo sapiens GN=RBPJ	NADLCIASGTK	C5:+57.02146	141	151	1149.5572509765625
pepb10a4	b10.a1.a2	sp|Q06330-5|SUH_HUMAN	sp|Q06330-5|SUH_HUMAN Isoform 5 of Recombining binding protein suppressor of hairless OS=Homo sapiens GN=RBPJ	DGYIHYGQTVK		204	214	1280.62744140625
pepb10a5	b10.a1.a2	sp|Q06330-5|SUH_HUMAN	sp|Q06330-5|SUH_HUMAN Isoform 5 of Recombining binding protein suppressor of hairless OS=Homo sapiens GN=RBPJ	ERGDQTVLILHAK		7	19	1479.8282470703125
pepb10a2	b10.a1.a2	sp|Q06330-5|SUH_HUMAN	sp|Q06330-5|SUH_HUMAN Isoform 5 of Recombining binding protein suppressor of hairless OS=Homo sapiens GN=RBPJ	CAFYLKDTER	C1:+57.02146	251	260	1302.6151123046875
pepb10a8	b10.a1.a2	sp|Q06330-5|SUH_HUMAN	sp|Q06330-5|SUH_HUMAN Isoform 5 of Recombining binding protein suppressor of hairless OS=Homo sapiens GN=RBPJ	LVCSVTGMALPR	C3:+57.02146 M8:+15.99491	215	226	1319.681396484375
pepb10a6	b10.a1.a2	sp|Q06330-5|SUH_HUMAN	sp|Q06330-5|SUH_HUMAN Isoform 5 of Recombining binding protein suppressor of hairless OS=Homo sapiens GN=RBPJ	IIQFQATPCPK	C9:+57.02146	270	280	1302.6878662109375
pepb10b12	b10.a1.a2	sp|Q06330-5|SUH_HUMAN	sp|Q06330-5|SUH_HUMAN Isoform 5 of Recombining binding protein suppressor of hairless OS=Homo sapiens GN=RBPJ	QTALLDADDPVSQLHK		235	250	1750.8974609375
pepb10a7	b10.a1.a2	sp|Q06330-5|SUH_HUMAN	sp|Q06330-5|SUH_HUMAN Isoform 5 of Recombining binding protein suppressor of hairless OS=Homo sapiens GN=RBPJ	LVCSVTGMALPR	C3:+57.02146	215	226	1303.6865234375
pepb10a1	b10.a1.a2	sp|Q06330-5|SUH_HUMAN	sp|Q06330-5|SUH_HUMAN Isoform 5 of Recombining binding protein suppressor of hairless OS=Homo sapiens GN=RBPJ	CAFYLKDTER	C1:+57.02146 C1:-17.02655	251	260	1285.588623046875
pepb10a3	b10.a1.a2	sp|Q06330-5|SUH_HUMAN	sp|Q06330-5|SUH_HUMAN Isoform 5 of Recombining binding protein suppressor of hairless OS=Homo sapiens GN=RBPJ	CSAAGAILR	C1:+57.02146 C1:-17.02655	419	427	901.4564208984375
pepb10b15	b10.a1.a2	sp|Q06330-5|SUH_HUMAN	sp|Q06330-5|SUH_HUMAN Isoform 5 of Recombining binding protein suppressor of hairless OS=Homo sapiens GN=RBPJ	VWFGDVEAETMYR	M11:+15.99491	349	361	1618.720947265625
pepb10b11	b10.a1.a2	sp|Q06330-5|SUH_HUMAN	sp|Q06330-5|SUH_HUMAN Isoform 5 of Recombining binding protein suppressor of hairless OS=Homo sapiens GN=RBPJ	QTALLDADDPVSQLHK	Q1:-17.02655	235	250	1733.870849609375
pepb10a9	b10.a1.a2	sp|Q06330-5|SUH_HUMAN	sp|Q06330-5|SUH_HUMAN Isoform 5 of Recombining binding protein suppressor of hairless OS=Homo sapiens GN=RBPJ	MFYGNSDDIGVFLSK	M1:+15.99491	110	124	1708.7890625
pepb10b14	b10.a1.a2	sp|Q06330-5|SUH_HUMAN	sp|Q06330-5|SUH_HUMAN Isoform 5 of Recombining binding protein suppressor of hairless OS=Homo sapiens GN=RBPJ	VWFGDVEAETMYR		349	361	1602.72607421875
pepb10b13	b10.a1.a3	sp|Q06330-6|SUH_HUMAN	sp|Q06330-6|SUH_HUMAN Isoform 6 of Recombining binding protein suppressor of hairless OS=Homo sapiens GN=RBPJ	TLYISDSDKR		113	122	1197.6114501953125
pepb10b10	b10.a1.a3	sp|Q06330-6|SUH_HUMAN	sp|Q06330-6|SUH_HUMAN Isoform 6 of Recombining binding protein suppressor of hairless OS=Homo sapiens GN=RBPJ	NADLCIASGTK	C5:+57.02146	162	172	1149.5572509765625
pepb10a4	b10.a1.a3	sp|Q06330-6|SUH_HUMAN	sp|Q06330-6|SUH_HUMAN Isoform 6 of Recombining binding protein suppressor of hairless OS=Homo sapiens GN=RBPJ	DGYIHYGQTVK		225	235	1280.62744140625
pepb10a5	b10.a1.a3	sp|Q06330-6|SUH_HUMAN	sp|Q06330-6|SUH_HUMAN Isoform 6 of Recombining binding protein suppressor of hairless OS=Homo sapiens GN=RBPJ	ERGDQTVLILHAK		28	40	1479.8282470703125
pepb10a2	b10.a1.a3	sp|Q06330-6|SUH_HUMAN	sp|Q06330-6|SUH_HUMAN Isoform 6 of Recombining binding protein suppressor of hairless OS=Homo sapiens GN=RBPJ	CAFYLKDTER	C1:+57.02146	272	281	1302.6151123046875
pepb10a8	b10.a1.a3	sp|Q06330-6|SUH_HUMAN	sp|Q06330-6|SUH_HUMAN Isoform 6 of Recombining binding protein suppressor of hairless OS=Homo sapiens GN=RBPJ	LVCSVTGMALPR	C3:+57.02146 M8:+15.99491	236	247	1319.681396484375
pepb10a6	b10.a1.a3	sp|Q06330-6|SUH_HUMAN	sp|Q06330-6|SUH_HUMAN Isoform 6 of Recombining binding protein suppressor of hairless OS=Homo sapiens GN=RBPJ	IIQFQATPCPK	C9:+57.02146	291	301	1302.6878662109375
pepb10b12	b10.a1.a3	sp|Q06330-6|SUH_HUMAN	sp|Q06330-6|SUH_HUMAN Isoform 6 of Recombining binding protein suppressor of hairless OS=Homo sapiens GN=RBPJ	QTALLDADDPVSQLHK		256	271	1750.8974609375
pepb10a7	b10.a1.a3	sp|Q06330-6|SUH_HUMAN	sp|Q06330-6|SUH_HUMAN Isoform 6 of Recombining binding protein suppressor of hairless OS=Homo sapiens GN=RBPJ	LVCSVTGMALPR	C3:+57.02146	236	247	1303.6865234375
pepb10a1	b10.a1.a3	sp|Q06330-6|SUH_HUMAN	sp|Q06330-6|SUH_HUMAN Isoform 6 of Recombining binding protein suppressor of hairless OS=Homo sapiens GN=RBPJ	CAFYLKDTER	C1:+57.02146 C1:-17.02655	272	281	1285.588623046875
pepb10a3	b10.a1.a3	sp|Q06330-6|SUH_HUMAN	sp|Q06330-6|SUH_HUMAN Isoform 6 of Recombining binding protein suppressor of hairless OS=Homo sapiens GN=RBPJ	CSAAGAILR	C1:+57.02146 C1:-17.02655	440	448	901.4564208984375
pepb10b15	b10.a1.a3	sp|Q06330-6|SUH_HUMAN	sp|Q06330-6|SUH_HUMAN Isoform 6 of Recombining binding protein suppressor of hairless OS=Homo sapiens GN=RBPJ	VWFGDVEAETMYR	M11:+15.99491	370	382	1618.720947265625
pepb10b11	b10.a1.a3	sp|Q06330-6|SUH_HUMAN	sp|Q06330-6|SUH_HUMAN Isoform 6 of Recombining binding protein suppressor of hairless OS=Homo sapiens GN=RBPJ	QTALLDADDPVSQLHK	Q1:-17.02655	256	271	1733.870849609375
pepb10a9	b10.a1.a3	sp|Q06330-6|SUH_HUMAN	sp|Q06330-6|SUH_HUMAN Isoform 6 of Recombining binding protein suppressor of hairless OS=Homo sapiens GN=RBPJ	MFYGNSDDIGVFLSK	M1:+15.99491	131	145	1708.7890625
pepb10b14	b10.a1.a3	sp|Q06330-6|SUH_HUMAN	sp|Q06330-6|SUH_HUMAN Isoform 6 of Recombining binding protein suppressor of hairless OS=Homo sapiens GN=RBPJ	VWFGDVEAETMYR		370	382	1602.72607421875
pepb10b13	b10.a1.a4	sp|Q06330-7|SUH_HUMAN	sp|Q06330-7|SUH_HUMAN Isoform 7 of Recombining binding protein suppressor of hairless OS=Homo sapiens GN=RBPJ	TLYISDSDKR		114	123	1197.6114501953125
pepb10b10	b10.a1.a4	sp|Q06330-7|SUH_HUMAN	sp|Q06330-7|SUH_HUMAN Isoform 7 of Recombining binding protein suppressor of hairless OS=Homo sapiens GN=RBPJ	NADLCIASGTK	C5:+57.02146	163	173	1149.5572509765625
pepb10a4	b10.a1.a4	sp|Q06330-7|SUH_HUMAN	sp|Q06330-7|SUH_HUMAN Isoform 7 of Recombining binding protein suppressor of hairless OS=Homo sapiens GN=RBPJ	DGYIHYGQTVK		226	236	1280.62744140625
pepb10a5	b10.a1.a4	sp|Q06330-7|SUH_HUMAN	sp|Q06330-7|SUH_HUMAN Isoform 7 of Recombining binding protein suppressor of hairless OS=Homo sapiens GN=RBPJ	ERGDQTVLILHAK		29	41	1479.8282470703125
pepb10a2	b10.a1.a4	sp|Q06330-7|SUH_HUMAN	sp|Q06330-7|SUH_HUMAN Isoform 7 of Recombining binding protein suppressor of hairless OS=Homo sapiens GN=RBPJ	CAFYLKDTER	C1:+57.02146	273	282	1302.6151123046875
pepb10a8	b10.a1.a4	sp|Q06330-7|SUH_HUMAN	sp|Q06330-7|SUH_HUMAN Isoform 7 of Recombining binding protein suppressor of hairless OS=Homo sapiens GN=RBPJ	LVCSVTGMALPR	C3:+57.02146 M8:+15.99491	237	248	1319.681396484375
pepb10a6	b10.a1.a4	sp|Q06330-7|SUH_HUMAN	sp|Q06330-7|SUH_HUMAN Isoform 7 of Recombining binding protein suppressor of hairless OS=Homo sapiens GN=RBPJ	IIQFQATPCPK	C9:+57.02146	292	302	1302.6878662109375
pepb10b12	b10.a1.a4	sp|Q06330-7|SUH_HUMAN	sp|Q06330-7|SUH_HUMAN Isoform 7 of Recombining binding protein suppressor of hairless OS=Homo sapiens GN=RBPJ	QTALLDADDPVSQLHK		257	272	1750.8974609375
pepb10a7	b10.a1.a4	sp|Q06330-7|SUH_HUMAN	sp|Q06330-7|SUH_HUMAN Isoform 7 of Recombining binding protein suppressor of hairless OS=Homo sapiens GN=RBPJ	LVCSVTGMALPR	C3:+57.02146	237	248	1303.6865234375
pepb10a1	b10.a1.a4	sp|Q06330-7|SUH_HUMAN	sp|Q06330-7|SUH_HUMAN Isoform 7 of Recombining binding protein suppressor of hairless OS=Homo sapiens GN=RBPJ	CAFYLKDTER	C1:+57.02146 C1:-17.02655	273	282	1285.588623046875
pepb10a3	b10.a1.a4	sp|Q06330-7|SUH_HUMAN	sp|Q06330-7|SUH_HUMAN Isoform 7 of Recombining binding protein suppressor of hairless OS=Homo sapiens GN=RBPJ	CSAAGAILR	C1:+57.02146 C1:-17.02655	441	449	901.4564208984375
pepb10b15	b10.a1.a4	sp|Q06330-7|SUH_HUMAN	sp|Q06330-7|SUH_HUMAN Isoform 7 of Recombining binding protein suppressor of hairless OS=Homo sapiens GN=RBPJ	VWFGDVEAETMYR	M11:+15.99491	371	383	1618.720947265625
pepb10b11	b10.a1.a4	sp|Q06330-7|SUH_HUMAN	sp|Q06330-7|SUH_HUMAN Isoform 7 of Recombining binding protein suppressor of hairless OS=Homo sapiens GN=RBPJ	QTALLDADDPVSQLHK	Q1:-17.02655	257	272	1733.870849609375
pepb10a9	b10.a1.a4	sp|Q06330-7|SUH_HUMAN	sp|Q06330-7|SUH_HUMAN Isoform 7 of Recombining binding protein suppressor of hairless OS=Homo sapiens GN=RBPJ	MFYGNSDDIGVFLSK	M1:+15.99491	132	146	1708.7890625
pepb10b14	b10.a1.a4	sp|Q06330-7|SUH_HUMAN	sp|Q06330-7|SUH_HUMAN Isoform 7 of Recombining binding protein suppressor of hairless OS=Homo sapiens GN=RBPJ	VWFGDVEAETMYR		371	383	1602.72607421875
pepb10b13	b10.a1.a5	sp|Q06330|SUH_HUMAN	sp|Q06330|SUH_HUMAN Recombining binding protein suppressor of hairless OS=Homo sapiens GN=RBPJ PE=1 SV=3	TLYISDSDKR		127	136	1197.6114501953125
pepb10b10	b10.a1.a5	sp|Q06330|SUH_HUMAN	sp|Q06330|SUH_HUMAN Recombining binding protein suppressor of hairless OS=Homo sapiens GN=RBPJ PE=1 SV=3	NADLCIASGTK	C5:+57.02146	176	186	1149.5572509765625
pepb10a4	b10.a1.a5	sp|Q06330|SUH_HUMAN	sp|Q06330|SUH_HUMAN Recombining binding protein suppressor of hairless OS=Homo sapiens GN=RBPJ PE=1 SV=3	DGYIHYGQTVK		239	249	1280.62744140625
pepb10a5	b10.a1.a5	sp|Q06330|SUH_HUMAN	sp|Q06330|SUH_HUMAN Recombining binding protein suppressor of hairless OS=Homo sapiens GN=RBPJ PE=1 SV=3	ERGDQTVLILHAK		42	54	1479.8282470703125
pepb10a2	b10.a1.a5	sp|Q06330|SUH_HUMAN	sp|Q06330|SUH_HUMAN Recombining binding protein suppressor of hairless OS=Homo sapiens GN=RBPJ PE=1 SV=3	CAFYLKDTER	C1:+57.02146	286	295	1302.6151123046875
pepb10a8	b10.a1.a5	sp|Q06330|SUH_HUMAN	sp|Q06330|SUH_HUMAN Recombining binding protein suppressor of hairless OS=Homo sapiens GN=RBPJ PE=1 SV=3	LVCSVTGMALPR	C3:+57.02146 M8:+15.99491	250	261	1319.681396484375
pepb10a6	b10.a1.a5	sp|Q06330|SUH_HUMAN	sp|Q06330|SUH_HUMAN Recombining binding protein suppressor of hairless OS=Homo sapiens GN=RBPJ PE=1 SV=3	IIQFQATPCPK	C9:+57.02146	305	315	1302.6878662109375
pepb10b12	b10.a1.a5	sp|Q06330|SUH_HUMAN	sp|Q06330|SUH_HUMAN Recombining binding protein suppressor of hairless OS=Homo sapiens GN=RBPJ PE=1 SV=3	QTALLDADDPVSQLHK		270	285	1750.8974609375
pepb10a7	b10.a1.a5	sp|Q06330|SUH_HUMAN	sp|Q06330|SUH_HUMAN Recombining binding protein suppressor of hairless OS=Homo sapiens GN=RBPJ PE=1 SV=3	LVCSVTGMALPR	C3:+57.02146	250	261	1303.6865234375
pepb10a1	b10.a1.a5	sp|Q06330|SUH_HUMAN	sp|Q06330|SUH_HUMAN Recombining binding protein suppressor of hairless OS=Homo sapiens GN=RBPJ PE=1 SV=3	CAFYLKDTER	C1:+57.02146 C1:-17.02655	286	295	1285.588623046875
pepb10a3	b10.a1.a5	sp|Q06330|SUH_HUMAN	sp|Q06330|SUH_HUMAN Recombining binding protein suppressor of hairless OS=Homo sapiens GN=RBPJ PE=1 SV=3	CSAAGAILR	C1:+57.02146 C1:-17.02655	454	462	901.4564208984375
pepb10b15	b10.a1.a5	sp|Q06330|SUH_HUMAN	sp|Q06330|SUH_HUMAN Recombining binding protein suppressor of hairless OS=Homo sapiens GN=RBPJ PE=1 SV=3	VWFGDVEAETMYR	M11:+15.99491	384	396	1618.720947265625
pepb10b11	b10.a1.a5	sp|Q06330|SUH_HUMAN	sp|Q06330|SUH_HUMAN Recombining binding protein suppressor of hairless OS=Homo sapiens GN=RBPJ PE=1 SV=3	QTALLDADDPVSQLHK	Q1:-17.02655	270	285	1733.870849609375
pepb10a9	b10.a1.a5	sp|Q06330|SUH_HUMAN	sp|Q06330|SUH_HUMAN Recombining binding protein suppressor of hairless OS=Homo sapiens GN=RBPJ PE=1 SV=3	MFYGNSDDIGVFLSK	M1:+15.99491	145	159	1708.7890625
pepb10b14	b10.a1.a5	sp|Q06330|SUH_HUMAN	sp|Q06330|SUH_HUMAN Recombining binding protein suppressor of hairless OS=Homo sapiens GN=RBPJ PE=1 SV=3	VWFGDVEAETMYR		384	396	1602.72607421875
pepb11a9	b11.a1.a1	sp|P12268|IMDH2_HUMAN	sp|P12268|IMDH2_HUMAN Inosine-5'-monophosphate dehydrogenase 2 OS=Homo sapiens GN=IMPDH2 PE=1 SV=2	NRDYPLASK		230	238	1063.553466796875
pepb11b12	b11.a1.a1	sp|P12268|IMDH2_HUMAN	sp|P12268|IMDH2_HUMAN Inosine-5'-monophosphate dehydrogenase 2 OS=Homo sapiens GN=IMPDH2 PE=1 SV=2	VAQGVSGAVQDKGSIHK		439	455	1680.9031982421875
pepb11b11	b11.a1.a1	sp|P12268|IMDH2_HUMAN	sp|P12268|IMDH2_HUMAN Inosine-5'-monophosphate dehydrogenase 2 OS=Homo sapiens GN=IMPDH2 PE=1 SV=2	VAQGVSGAVQDK		439	450	1158.61181640625
pepb11a3	b11.a1.a1	sp|P12268|IMDH2_HUMAN	sp|P12268|IMDH2_HUMAN Inosine-5'-monophosphate dehydrogenase 2 OS=Homo sapiens GN=IMPDH2 PE=1 SV=2	HGFCGIPITDTGR	C4:+57.02146	137	149	1430.6849365234375
pepb11b10	b11.a1.a1	sp|P12268|IMDH2_HUMAN	sp|P12268|IMDH2_HUMAN Inosine-5'-monophosphate dehydrogenase 2 OS=Homo sapiens GN=IMPDH2 PE=1 SV=2	REDLVVAPAGITLK		182	195	1481.8690185546875
pepb11a6	b11.a1.a1	sp|P12268|IMDH2_HUMAN	sp|P12268|IMDH2_HUMAN Inosine-5'-monophosphate dehydrogenase 2 OS=Homo sapiens GN=IMPDH2 PE=1 SV=2	KYEQGFITDPVVLSPK		109	124	1820.979736328125
pepb11a2	b11.a1.a1	sp|P12268|IMDH2_HUMAN	sp|P12268|IMDH2_HUMAN Inosine-5'-monophosphate dehydrogenase 2 OS=Homo sapiens GN=IMPDH2 PE=1 SV=2	FGVPVIADGGIQNVGHIAK		357	375	1892.039306640625
pepb11a7	b11.a1.a1	sp|P12268|IMDH2_HUMAN	sp|P12268|IMDH2_HUMAN Inosine-5'-monophosphate dehydrogenase 2 OS=Homo sapiens GN=IMPDH2 PE=1 SV=2	NLIDAGVDALR		312	322	1156.6324462890625
pepb11a1	b11.a1.a1	sp|P12268|IMDH2_HUMAN	sp|P12268|IMDH2_HUMAN Inosine-5'-monophosphate dehydrogenase 2 OS=Homo sapiens GN=IMPDH2 PE=1 SV=2	EDLVVAPAGITLK		183	195	1325.7679443359375
pepb11b13	b11.a1.a1	sp|P12268|IMDH2_HUMAN	sp|P12268|IMDH2_HUMAN Inosine-5'-monophosphate dehydrogenase 2 OS=Homo sapiens GN=IMPDH2 PE=1 SV=2	YEQGFITDPVVLSPK		110	124	1692.8846435546875
pepb11a9	b11.a1.a2	tr|H0Y4R1|H0Y4R1_HUMAN	tr|H0Y4R1|H0Y4R1_HUMAN Inosine-5'-monophosphate dehydrogenase 2 (Fragment) OS=Homo sapiens GN=IMPDH2 PE=3 SV=1	NRDYPLASK		162	170	1063.553466796875
pepb11b12	b11.a1.a2	tr|H0Y4R1|H0Y4R1_HUMAN	tr|H0Y4R1|H0Y4R1_HUMAN Inosine-5'-monophosphate dehydrogenase 2 (Fragment) OS=Homo sapiens GN=IMPDH2 PE=3 SV=1	VAQGVSGAVQDKGSIHK		395	411	1680.9031982421875
pepb11b11	b11.a1.a2	tr|H0Y4R1|H0Y4R1_HUMAN	tr|H0Y4R1|H0Y4R1_HUMAN Inosine-5'-monophosphate dehydrogenase 2 (Fragment) OS=Homo sapiens GN=IMPDH2 PE=3 SV=1	VAQGVSGAVQDK		395	406	1158.61181640625
pepb11a3	b11.a1.a2	tr|H0Y4R1|H0Y4R1_HUMAN	tr|H0Y4R1|H0Y4R1_HUMAN Inosine-5'-monophosphate dehydrogenase 2 (Fragment) OS=Homo sapiens GN=IMPDH2 PE=3 SV=1	HGFCGIPITDTGR	C4:+57.02146	69	81	1430.6849365234375
pepb11b10	b11.a1.a2	tr|H0Y4R1|H0Y4R1_HUMAN	tr|H0Y4R1|H0Y4R1_HUMAN Inosine-5'-monophosphate dehydrogenase 2 (Fragment) OS=Homo sapiens GN=IMPDH2 PE=3 SV=1	REDLVVAPAGITLK		114	127	1481.8690185546875
pepb11a6	b11.a1.a2	tr|H0Y4R1|H0Y4R1_HUMAN	tr|H0Y4R1|H0Y4R1_HUMAN Inosine-5'-monophosphate dehydrogenase 2 (Fragment) OS=Homo sapiens GN=IMPDH2 PE=3 SV=1	KYEQGFITDPVVLSPK		41	56	1820.979736328125
pepb11a2	b11.a1.a2	tr|H0Y4R1|H0Y4R1_HUMAN	tr|H0Y4R1|H0Y4R1_HUMAN Inosine-5'-monophosphate dehydrogenase 2 (Fragment) OS=Homo sapiens GN=IMPDH2 PE=3 SV=1	FGVPVIADGGIQNVGHIAK		313	331	1892.039306640625
pepb11a7	b11.a1.a2	tr|H0Y4R1|H0Y4R1_HUMAN	tr|H0Y4R1|H0Y4R1_HUMAN Inosine-5'-monophosphate dehydrogenase 2 (Fragment) OS=Homo sapiens GN=IMPDH2 PE=3 SV=1	NLIDAGVDALR		244	254	1156.6324462890625
pepb11a1	b11.a1.a2	tr|H0Y4R1|H0Y4R1_HUMAN	tr|H0Y4R1|H0Y4R1_HUMAN Inosine-5'-monophosphate dehydrogenase 2 (Fragment) OS=Homo sapiens GN=IMPDH2 PE=3 SV=1	EDLVVAPAGITLK		115	127	1325.7679443359375
pepb11b13	b11.a1.a2	tr|H0Y4R1|H0Y4R1_HUMAN	tr|H0Y4R1|H0Y4R1_HUMAN Inosine-5'-monophosphate dehydrogenase 2 (Fragment) OS=Homo sapiens GN=IMPDH2 PE=3 SV=1	YEQGFITDPVVLSPK		42	56	1692.8846435546875
pepb11a9	b11.a2.a1	sp|P20839-2|IMDH1_HUMAN	sp|P20839-2|IMDH1_HUMAN Isoform 2 of Inosine-5'-monophosphate dehydrogenase 1 OS=Homo sapiens GN=IMPDH1	NRDYPLASK		205	213	1063.553466796875
pepb11a4	b11.a2.a1	sp|P20839-2|IMDH1_HUMAN	sp|P20839-2|IMDH1_HUMAN Isoform 2 of Inosine-5'-monophosphate dehydrogenase 1 OS=Homo sapiens GN=IMPDH1	IAQGVSGSIQDK		414	425	1202.637939453125
pepb11a8	b11.a2.a1	sp|P20839-2|IMDH1_HUMAN	sp|P20839-2|IMDH1_HUMAN Isoform 2 of Inosine-5'-monophosphate dehydrogenase 1 OS=Homo sapiens GN=IMPDH1	NLIDAGVDGLR		287	297	1142.6168212890625
pepb11a5	b11.a2.a1	sp|P20839-2|IMDH1_HUMAN	sp|P20839-2|IMDH1_HUMAN Isoform 2 of Inosine-5'-monophosphate dehydrogenase 1 OS=Homo sapiens GN=IMPDH1	IELVVAPAGVTLK		158	170	1309.8094482421875
pepb11a9	b11.a2.a2	sp|P20839-3|IMDH1_HUMAN	sp|P20839-3|IMDH1_HUMAN Isoform 3 of Inosine-5'-monophosphate dehydrogenase 1 OS=Homo sapiens GN=IMPDH1	NRDYPLASK		279	287	1063.553466796875
pepb11a4	b11.a2.a2	sp|P20839-3|IMDH1_HUMAN	sp|P20839-3|IMDH1_HUMAN Isoform 3 of Inosine-5'-monophosphate dehydrogenase 1 OS=Homo sapiens GN=IMPDH1	IAQGVSGSIQDK		488	499	1202.637939453125
pepb11a8	b11.a2.a2	sp|P20839-3|IMDH1_HUMAN	sp|P20839-3|IMDH1_HUMAN Isoform 3 of Inosine-5'-monophosphate dehydrogenase 1 OS=Homo sapiens GN=IMPDH1	NLIDAGVDGLR		361	371	1142.6168212890625
pepb11a5	b11.a2.a2	sp|P20839-3|IMDH1_HUMAN	sp|P20839-3|IMDH1_HUMAN Isoform 3 of Inosine-5'-monophosphate dehydrogenase 1 OS=Homo sapiens GN=IMPDH1	IELVVAPAGVTLK		232	244	1309.8094482421875
pepb11a9	b11.a2.a3	sp|P20839-4|IMDH1_HUMAN	sp|P20839-4|IMDH1_HUMAN Isoform 4 of Inosine-5'-monophosphate dehydrogenase 1 OS=Homo sapiens GN=IMPDH1	NRDYPLASK		225	233	1063.553466796875
pepb11a4	b11.a2.a3	sp|P20839-4|IMDH1_HUMAN	sp|P20839-4|IMDH1_HUMAN Isoform 4 of Inosine-5'-monophosphate dehydrogenase 1 OS=Homo sapiens GN=IMPDH1	IAQGVSGSIQDK		434	445	1202.637939453125
pepb11a8	b11.a2.a3	sp|P20839-4|IMDH1_HUMAN	sp|P20839-4|IMDH1_HUMAN Isoform 4 of Inosine-5'-monophosphate dehydrogenase 1 OS=Homo sapiens GN=IMPDH1	NLIDAGVDGLR		307	317	1142.6168212890625
pepb11a5	b11.a2.a3	sp|P20839-4|IMDH1_HUMAN	sp|P20839-4|IMDH1_HUMAN Isoform 4 of Inosine-5'-monophosphate dehydrogenase 1 OS=Homo sapiens GN=IMPDH1	IELVVAPAGVTLK		178	190	1309.8094482421875
pepb11a9	b11.a2.a4	sp|P20839-5|IMDH1_HUMAN	sp|P20839-5|IMDH1_HUMAN Isoform 5 of Inosine-5'-monophosphate dehydrogenase 1 OS=Homo sapiens GN=IMPDH1	NRDYPLASK		305	313	1063.553466796875
pepb11a4	b11.a2.a4	sp|P20839-5|IMDH1_HUMAN	sp|P20839-5|IMDH1_HUMAN Isoform 5 of Inosine-5'-monophosphate dehydrogenase 1 OS=Homo sapiens GN=IMPDH1	IAQGVSGSIQDK		514	525	1202.637939453125
pepb11a8	b11.a2.a4	sp|P20839-5|IMDH1_HUMAN	sp|P20839-5|IMDH1_HUMAN Isoform 5 of Inosine-5'-monophosphate dehydrogenase 1 OS=Homo sapiens GN=IMPDH1	NLIDAGVDGLR		387	397	1142.6168212890625
pepb11a5	b11.a2.a4	sp|P20839-5|IMDH1_HUMAN	sp|P20839-5|IMDH1_HUMAN Isoform 5 of Inosine-5'-monophosphate dehydrogenase 1 OS=Homo sapiens GN=IMPDH1	IELVVAPAGVTLK		258	270	1309.8094482421875
pepb11a9	b11.a2.a5	sp|P20839-6|IMDH1_HUMAN	sp|P20839-6|IMDH1_HUMAN Isoform 6 of Inosine-5'-monophosphate dehydrogenase 1 OS=Homo sapiens GN=IMPDH1	NRDYPLASK		315	323	1063.553466796875
pepb11a4	b11.a2.a5	sp|P20839-6|IMDH1_HUMAN	sp|P20839-6|IMDH1_HUMAN Isoform 6 of Inosine-5'-monophosphate dehydrogenase 1 OS=Homo sapiens GN=IMPDH1	IAQGVSGSIQDK		524	535	1202.637939453125
pepb11a8	b11.a2.a5	sp|P20839-6|IMDH1_HUMAN	sp|P20839-6|IMDH1_HUMAN Isoform 6 of Inosine-5'-monophosphate dehydrogenase 1 OS=Homo sapiens GN=IMPDH1	NLIDAGVDGLR		397	407	1142.6168212890625
pepb11a5	b11.a2.a5	sp|P20839-6|IMDH1_HUMAN	sp|P20839-6|IMDH1_HUMAN Isoform 6 of Inosine-5'-monophosphate dehydrogenase 1 OS=Homo sapiens GN=IMPDH1	IELVVAPAGVTLK		268	280	1309.8094482421875
pepb11a9	b11.a2.a6	sp|P20839-7|IMDH1_HUMAN	sp|P20839-7|IMDH1_HUMAN Isoform 7 of Inosine-5'-monophosphate dehydrogenase 1 OS=Homo sapiens GN=IMPDH1	NRDYPLASK		282	290	1063.553466796875
pepb11a4	b11.a2.a6	sp|P20839-7|IMDH1_HUMAN	sp|P20839-7|IMDH1_HUMAN Isoform 7 of Inosine-5'-monophosphate dehydrogenase 1 OS=Homo sapiens GN=IMPDH1	IAQGVSGSIQDK		491	502	1202.637939453125
pepb11a8	b11.a2.a6	sp|P20839-7|IMDH1_HUMAN	sp|P20839-7|IMDH1_HUMAN Isoform 7 of Inosine-5'-monophosphate dehydrogenase 1 OS=Homo sapiens GN=IMPDH1	NLIDAGVDGLR		364	374	1142.6168212890625
pepb11a5	b11.a2.a6	sp|P20839-7|IMDH1_HUMAN	sp|P20839-7|IMDH1_HUMAN Isoform 7 of Inosine-5'-monophosphate dehydrogenase 1 OS=Homo sapiens GN=IMPDH1	IELVVAPAGVTLK		235	247	1309.8094482421875
pepb11a9	b11.a2.a7	sp|P20839|IMDH1_HUMAN	sp|P20839|IMDH1_HUMAN Inosine-5'-monophosphate dehydrogenase 1 OS=Homo sapiens GN=IMPDH1 PE=1 SV=2	NRDYPLASK		230	238	1063.553466796875
pepb11a4	b11.a2.a7	sp|P20839|IMDH1_HUMAN	sp|P20839|IMDH1_HUMAN Inosine-5'-monophosphate dehydrogenase 1 OS=Homo sapiens GN=IMPDH1 PE=1 SV=2	IAQGVSGSIQDK		439	450	1202.637939453125
pepb11a8	b11.a2.a7	sp|P20839|IMDH1_HUMAN	sp|P20839|IMDH1_HUMAN Inosine-5'-monophosphate dehydrogenase 1 OS=Homo sapiens GN=IMPDH1 PE=1 SV=2	NLIDAGVDGLR		312	322	1142.6168212890625
pepb11a5	b11.a2.a7	sp|P20839|IMDH1_HUMAN	sp|P20839|IMDH1_HUMAN Inosine-5'-monophosphate dehydrogenase 1 OS=Homo sapiens GN=IMPDH1 PE=1 SV=2	IELVVAPAGVTLK		183	195	1309.8094482421875
pepb11a9	b11.a2.a8	tr|C9J381|C9J381_HUMAN	tr|C9J381|C9J381_HUMAN Inosine-5'-monophosphate dehydrogenase 1 OS=Homo sapiens GN=IMPDH1 PE=2 SV=1	NRDYPLASK		229	237	1063.553466796875
pepb11a4	b11.a2.a8	tr|C9J381|C9J381_HUMAN	tr|C9J381|C9J381_HUMAN Inosine-5'-monophosphate dehydrogenase 1 OS=Homo sapiens GN=IMPDH1 PE=2 SV=1	IAQGVSGSIQDK		438	449	1202.637939453125
pepb11a8	b11.a2.a8	tr|C9J381|C9J381_HUMAN	tr|C9J381|C9J381_HUMAN Inosine-5'-monophosphate dehydrogenase 1 OS=Homo sapiens GN=IMPDH1 PE=2 SV=1	NLIDAGVDGLR		311	321	1142.6168212890625
pepb11a5	b11.a2.a8	tr|C9J381|C9J381_HUMAN	tr|C9J381|C9J381_HUMAN Inosine-5'-monophosphate dehydrogenase 1 OS=Homo sapiens GN=IMPDH1 PE=2 SV=1	IELVVAPAGVTLK		182	194	1309.8094482421875
pepb11a9	b11.a2.a9	tr|E7EQS0|E7EQS0_HUMAN	tr|E7EQS0|E7EQS0_HUMAN Inosine-5'-monophosphate dehydrogenase 1 OS=Homo sapiens GN=IMPDH1 PE=2 SV=1	NRDYPLASK		246	254	1063.553466796875
pepb11a4	b11.a2.a9	tr|E7EQS0|E7EQS0_HUMAN	tr|E7EQS0|E7EQS0_HUMAN Inosine-5'-monophosphate dehydrogenase 1 OS=Homo sapiens GN=IMPDH1 PE=2 SV=1	IAQGVSGSIQDK		455	466	1202.637939453125
pepb11a8	b11.a2.a9	tr|E7EQS0|E7EQS0_HUMAN	tr|E7EQS0|E7EQS0_HUMAN Inosine-5'-monophosphate dehydrogenase 1 OS=Homo sapiens GN=IMPDH1 PE=2 SV=1	NLIDAGVDGLR		328	338	1142.6168212890625
pepb11a5	b11.a2.a9	tr|E7EQS0|E7EQS0_HUMAN	tr|E7EQS0|E7EQS0_HUMAN Inosine-5'-monophosphate dehydrogenase 1 OS=Homo sapiens GN=IMPDH1 PE=2 SV=1	IELVVAPAGVTLK		199	211	1309.8094482421875
pepb12b11	b12.a1.a1	sp|Q00839-2|HNRPU_HUMAN	sp|Q00839-2|HNRPU_HUMAN Isoform Short of Heterogeneous nuclear ribonucleoprotein U OS=Homo sapiens GN=HNRNPU	SSSPVNVKK	S1:+42.01057	2	10	987.5474243164062
pepb12b12	b12.a1.a1	sp|Q00839-2|HNRPU_HUMAN	sp|Q00839-2|HNRPU_HUMAN Isoform Short of Heterogeneous nuclear ribonucleoprotein U OS=Homo sapiens GN=HNRNPU	VTEKIPVR		321	328	941.5783081054688
pepb12a3	b12.a1.a1	sp|Q00839-2|HNRPU_HUMAN	sp|Q00839-2|HNRPU_HUMAN Isoform Short of Heterogeneous nuclear ribonucleoprotein U OS=Homo sapiens GN=HNRNPU	LLEQYKEESK		646	655	1266.657958984375
pepb12a5	b12.a1.a1	sp|Q00839-2|HNRPU_HUMAN	sp|Q00839-2|HNRPU_HUMAN Isoform Short of Heterogeneous nuclear ribonucleoprotein U OS=Homo sapiens GN=HNRNPU	KAEVEGKDLPEHAVLK		601	616	1762.97021484375
pepb12a6	b12.a1.a1	sp|Q00839-2|HNRPU_HUMAN	sp|Q00839-2|HNRPU_HUMAN Isoform Short of Heterogeneous nuclear ribonucleoprotein U OS=Homo sapiens GN=HNRNPU	MMVAGFKK		518	525	911.484619140625
pepb12a2	b12.a1.a1	sp|Q00839-2|HNRPU_HUMAN	sp|Q00839-2|HNRPU_HUMAN Isoform Short of Heterogeneous nuclear ribonucleoprotein U OS=Homo sapiens GN=HNRNPU	HAAENPGKYNILGTNTIMDK	M18:+15.99491	498	517	2203.08154296875
pepb12a1	b12.a1.a1	sp|Q00839-2|HNRPU_HUMAN	sp|Q00839-2|HNRPU_HUMAN Isoform Short of Heterogeneous nuclear ribonucleoprotein U OS=Homo sapiens GN=HNRNPU	FIEIAAR		547	553	819.4727172851562
pepb12a8	b12.a1.a1	sp|Q00839-2|HNRPU_HUMAN	sp|Q00839-2|HNRPU_HUMAN Isoform Short of Heterogeneous nuclear ribonucleoprotein U OS=Homo sapiens GN=HNRNPU	NGQDLGVAFK		405	414	1048.5426025390625
pepb12a4	b12.a1.a1	sp|Q00839-2|HNRPU_HUMAN	sp|Q00839-2|HNRPU_HUMAN Isoform Short of Heterogeneous nuclear ribonucleoprotein U OS=Homo sapiens GN=HNRNPU	LQAALDDEEAGGRPAMEPGNGSLDLGGDSAGR	M16:+15.99491	38	69	3142.4345703125
pepb12a9	b12.a1.a1	sp|Q00839-2|HNRPU_HUMAN	sp|Q00839-2|HNRPU_HUMAN Isoform Short of Heterogeneous nuclear ribonucleoprotein U OS=Homo sapiens GN=HNRNPU	QMADTGKLNTLLQR	M2:+15.99491 Q1:-17.02655	526	539	1587.8162841796875
pepb12a7	b12.a1.a1	sp|Q00839-2|HNRPU_HUMAN	sp|Q00839-2|HNRPU_HUMAN Isoform Short of Heterogeneous nuclear ribonucleoprotein U OS=Homo sapiens GN=HNRNPU	NFILDQTNVSAAAQR		557	571	1647.8453369140625
pepb12b10	b12.a1.a1	sp|Q00839-2|HNRPU_HUMAN	sp|Q00839-2|HNRPU_HUMAN Isoform Short of Heterogeneous nuclear ribonucleoprotein U OS=Homo sapiens GN=HNRNPU	SSGPTSLFAVTVAPPGAR		187	204	1714.9127197265625
pepb12b11	b12.a1.a2	sp|Q00839|HNRPU_HUMAN	sp|Q00839|HNRPU_HUMAN Heterogeneous nuclear ribonucleoprotein U OS=Homo sapiens GN=HNRNPU PE=1 SV=6	SSSPVNVKK	S1:+42.01057	2	10	987.5474243164062
pepb12b12	b12.a1.a2	sp|Q00839|HNRPU_HUMAN	sp|Q00839|HNRPU_HUMAN Heterogeneous nuclear ribonucleoprotein U OS=Homo sapiens GN=HNRNPU PE=1 SV=6	VTEKIPVR		340	347	941.5783081054688
pepb12a3	b12.a1.a2	sp|Q00839|HNRPU_HUMAN	sp|Q00839|HNRPU_HUMAN Heterogeneous nuclear ribonucleoprotein U OS=Homo sapiens GN=HNRNPU PE=1 SV=6	LLEQYKEESK		665	674	1266.657958984375
pepb12a5	b12.a1.a2	sp|Q00839|HNRPU_HUMAN	sp|Q00839|HNRPU_HUMAN Heterogeneous nuclear ribonucleoprotein U OS=Homo sapiens GN=HNRNPU PE=1 SV=6	KAEVEGKDLPEHAVLK		620	635	1762.97021484375
pepb12a6	b12.a1.a2	sp|Q00839|HNRPU_HUMAN	sp|Q00839|HNRPU_HUMAN Heterogeneous nuclear ribonucleoprotein U OS=Homo sapiens GN=HNRNPU PE=1 SV=6	MMVAGFKK		537	544	911.484619140625
pepb12a2	b12.a1.a2	sp|Q00839|HNRPU_HUMAN	sp|Q00839|HNRPU_HUMAN Heterogeneous nuclear ribonucleoprotein U OS=Homo sapiens GN=HNRNPU PE=1 SV=6	HAAENPGKYNILGTNTIMDK	M18:+15.99491	517	536	2203.08154296875
pepb12a1	b12.a1.a2	sp|Q00839|HNRPU_HUMAN	sp|Q00839|HNRPU_HUMAN Heterogeneous nuclear ribonucleoprotein U OS=Homo sapiens GN=HNRNPU PE=1 SV=6	FIEIAAR		566	572	819.4727172851562
pepb12a8	b12.a1.a2	sp|Q00839|HNRPU_HUMAN	sp|Q00839|HNRPU_HUMAN Heterogeneous nuclear ribonucleoprotein U OS=Homo sapiens GN=HNRNPU PE=1 SV=6	NGQDLGVAFK		424	433	1048.5426025390625
pepb12a4	b12.a1.a2	sp|Q00839|HNRPU_HUMAN	sp|Q00839|HNRPU_HUMAN Heterogeneous nuclear ribonucleoprotein U OS=Homo sapiens GN=HNRNPU PE=1 SV=6	LQAALDDEEAGGRPAMEPGNGSLDLGGDSAGR	M16:+15.99491	38	69	3142.4345703125
pepb12a9	b12.a1.a2	sp|Q00839|HNRPU_HUMAN	sp|Q00839|HNRPU_HUMAN Heterogeneous nuclear ribonucleoprotein U OS=Homo sapiens GN=HNRNPU PE=1 SV=6	QMADTGKLNTLLQR	M2:+15.99491 Q1:-17.02655	545	558	1587.8162841796875
pepb12a7	b12.a1.a2	sp|Q00839|HNRPU_HUMAN	sp|Q00839|HNRPU_HUMAN Heterogeneous nuclear ribonucleoprotein U OS=Homo sapiens GN=HNRNPU PE=1 SV=6	NFILDQTNVSAAAQR		576	590	1647.8453369140625
pepb12b10	b12.a1.a2	sp|Q00839|HNRPU_HUMAN	sp|Q00839|HNRPU_HUMAN Heterogeneous nuclear ribonucleoprotein U OS=Homo sapiens GN=HNRNPU PE=1 SV=6	SSGPTSLFAVTVAPPGAR		187	204	1714.9127197265625
pepb13b11	b13.a1.a1	sp|P00367|DHE3_HUMAN	sp|P00367|DHE3_HUMAN Glutamate dehydrogenase 1, mitochondrial OS=Homo sapiens GN=GLUD1 PE=1 SV=2	YSTDVSVDEVK		152	162	1241.5899658203125
pepb13a8	b13.a1.a1	sp|P00367|DHE3_HUMAN	sp|P00367|DHE3_HUMAN Glutamate dehydrogenase 1, mitochondrial OS=Homo sapiens GN=GLUD1 PE=1 SV=2	SEAVADREDDPNFFK		54	68	1739.7874755859375
pepb13a9	b13.a1.a1	sp|P00367|DHE3_HUMAN	sp|P00367|DHE3_HUMAN Glutamate dehydrogenase 1, mitochondrial OS=Homo sapiens GN=GLUD1 PE=1 SV=2	TAMKYNLGLDLR	M3:+15.99491	524	535	1410.741455078125
pepb13a7	b13.a1.a1	sp|P00367|DHE3_HUMAN	sp|P00367|DHE3_HUMAN Glutamate dehydrogenase 1, mitochondrial OS=Homo sapiens GN=GLUD1 PE=1 SV=2	MVEGFFDR	M1:+15.99491	69	76	1016.4509887695312
pepb13a5	b13.a1.a1	sp|P00367|DHE3_HUMAN	sp|P00367|DHE3_HUMAN Glutamate dehydrogenase 1, mitochondrial OS=Homo sapiens GN=GLUD1 PE=1 SV=2	HGGTIPIVPTAEFQDR		481	496	1737.892333984375
pepb13a3	b13.a1.a1	sp|P00367|DHE3_HUMAN	sp|P00367|DHE3_HUMAN Glutamate dehydrogenase 1, mitochondrial OS=Homo sapiens GN=GLUD1 PE=1 SV=2	GASIVEDKLVEDLR		77	90	1543.8330078125
pepb13a6	b13.a1.a1	sp|P00367|DHE3_HUMAN	sp|P00367|DHE3_HUMAN Glutamate dehydrogenase 1, mitochondrial OS=Homo sapiens GN=GLUD1 PE=1 SV=2	IIAEGANGPTTPEADKIFLER		400	420	2242.171875
pepb13b10	b13.a1.a1	sp|P00367|DHE3_HUMAN	sp|P00367|DHE3_HUMAN Glutamate dehydrogenase 1, mitochondrial OS=Homo sapiens GN=GLUD1 PE=1 SV=2	YNLGLDLR		528	535	963.5261840820312
pepb13a4	b13.a1.a1	sp|P00367|DHE3_HUMAN	sp|P00367|DHE3_HUMAN Glutamate dehydrogenase 1, mitochondrial OS=Homo sapiens GN=GLUD1 PE=1 SV=2	GFIGPGIDVPAPDMSTGER	M14:+15.99491	213	231	1931.917236328125
pepb13a2	b13.a1.a1	sp|P00367|DHE3_HUMAN	sp|P00367|DHE3_HUMAN Glutamate dehydrogenase 1, mitochondrial OS=Homo sapiens GN=GLUD1 PE=1 SV=2	DDGSWEVIEGYR		125	136	1425.6285400390625
pepb13a1	b13.a1.a1	sp|P00367|DHE3_HUMAN	sp|P00367|DHE3_HUMAN Glutamate dehydrogenase 1, mitochondrial OS=Homo sapiens GN=GLUD1 PE=1 SV=2	CAVVDVPFGGAK	C1:+57.02146 C1:-17.02655	172	183	1202.5877685546875
pepb14a6	b14.a1.a1	sp|Q14978-2|NOLC1_HUMAN	sp|Q14978-2|NOLC1_HUMAN Isoform Beta of Nucleolar and coiled-body phosphoprotein 1 OS=Homo sapiens GN=NOLC1	KQNEAAKEAETPQAK		597	611	1642.83984375
pepb14a5	b14.a1.a1	sp|Q14978-2|NOLC1_HUMAN	sp|Q14978-2|NOLC1_HUMAN Isoform Beta of Nucleolar and coiled-body phosphoprotein 1 OS=Homo sapiens GN=NOLC1	GSPRPQAPK		547	555	937.5217895507812
pepb14b11	b14.a1.a1	sp|Q14978-2|NOLC1_HUMAN	sp|Q14978-2|NOLC1_HUMAN Isoform Beta of Nucleolar and coiled-body phosphoprotein 1 OS=Homo sapiens GN=NOLC1	VAGGAAPSKPASAK		507	520	1211.6746826171875
pepb14b10	b14.a1.a1	sp|Q14978-2|NOLC1_HUMAN	sp|Q14978-2|NOLC1_HUMAN Isoform Beta of Nucleolar and coiled-body phosphoprotein 1 OS=Homo sapiens GN=NOLC1	VADNSFDAKR		649	658	1122.55419921875
pepb14a1	b14.a1.a1	sp|Q14978-2|NOLC1_HUMAN	sp|Q14978-2|NOLC1_HUMAN Isoform Beta of Nucleolar and coiled-body phosphoprotein 1 OS=Homo sapiens GN=NOLC1	AAESSSDSSDSDSSEDDEAPSKPAGTTK		368	395	2758.129638671875
pepb14a9	b14.a1.a1	sp|Q14978-2|NOLC1_HUMAN	sp|Q14978-2|NOLC1_HUMAN Isoform Beta of Nucleolar and coiled-body phosphoprotein 1 OS=Homo sapiens GN=NOLC1	VADNSFDAK		649	657	966.453125
pepb14a8	b14.a1.a1	sp|Q14978-2|NOLC1_HUMAN	sp|Q14978-2|NOLC1_HUMAN Isoform Beta of Nucleolar and coiled-body phosphoprotein 1 OS=Homo sapiens GN=NOLC1	QNEAAKEAETPQAK	Q1:-17.02655	598	611	1497.7183837890625
pepb14a2	b14.a1.a1	sp|Q14978-2|NOLC1_HUMAN	sp|Q14978-2|NOLC1_HUMAN Isoform Beta of Nucleolar and coiled-body phosphoprotein 1 OS=Homo sapiens GN=NOLC1	ASSSDSEDSSEEEEEVQGPPAKK		82	104	2422.0380859375
pepb14a7	b14.a1.a1	sp|Q14978-2|NOLC1_HUMAN	sp|Q14978-2|NOLC1_HUMAN Isoform Beta of Nucleolar and coiled-body phosphoprotein 1 OS=Homo sapiens GN=NOLC1	PPPSAPPPKK		303	312	1015.5938720703125
pepb14a4	b14.a1.a1	sp|Q14978-2|NOLC1_HUMAN	sp|Q14978-2|NOLC1_HUMAN Isoform Beta of Nucleolar and coiled-body phosphoprotein 1 OS=Homo sapiens GN=NOLC1	GAAGDWGER		659	667	918.4067993164062
pepb14b12	b14.a1.a1	sp|Q14978-2|NOLC1_HUMAN	sp|Q14978-2|NOLC1_HUMAN Isoform Beta of Nucleolar and coiled-body phosphoprotein 1 OS=Homo sapiens GN=NOLC1	VREEEIEVDSR		638	648	1360.670654296875
pepb14a3	b14.a1.a1	sp|Q14978-2|NOLC1_HUMAN	sp|Q14978-2|NOLC1_HUMAN Isoform Beta of Nucleolar and coiled-body phosphoprotein 1 OS=Homo sapiens GN=NOLC1	DNQLSEVANK		24	33	1117.548828125
pepb14a6	b14.a1.a2	sp|Q14978-3|NOLC1_HUMAN	sp|Q14978-3|NOLC1_HUMAN Isoform 3 of Nucleolar and coiled-body phosphoprotein 1 OS=Homo sapiens GN=NOLC1	KQNEAAKEAETPQAK		588	602	1642.83984375
pepb14a5	b14.a1.a2	sp|Q14978-3|NOLC1_HUMAN	sp|Q14978-3|NOLC1_HUMAN Isoform 3 of Nucleolar and coiled-body phosphoprotein 1 OS=Homo sapiens GN=NOLC1	GSPRPQAPK		538	546	937.5217895507812
pepb14b11	b14.a1.a2	sp|Q14978-3|NOLC1_HUMAN	sp|Q14978-3|NOLC1_HUMAN Isoform 3 of Nucleolar and coiled-body phosphoprotein 1 OS=Homo sapiens GN=NOLC1	VAGGAAPSKPASAK		498	511	1211.6746826171875
pepb14b10	b14.a1.a2	sp|Q14978-3|NOLC1_HUMAN	sp|Q14978-3|NOLC1_HUMAN Isoform 3 of Nucleolar and coiled-body phosphoprotein 1 OS=Homo sapiens GN=NOLC1	VADNSFDAKR		640	649	1122.55419921875
pepb14a1	b14.a1.a2	sp|Q14978-3|NOLC1_HUMAN	sp|Q14978-3|NOLC1_HUMAN Isoform 3 of Nucleolar and coiled-body phosphoprotein 1 OS=Homo sapiens GN=NOLC1	AAESSSDSSDSDSSEDDEAPSKPAGTTK		359	386	2758.129638671875
pepb14a9	b14.a1.a2	sp|Q14978-3|NOLC1_HUMAN	sp|Q14978-3|NOLC1_HUMAN Isoform 3 of Nucleolar and coiled-body phosphoprotein 1 OS=Homo sapiens GN=NOLC1	VADNSFDAK		640	648	966.453125
pepb14a8	b14.a1.a2	sp|Q14978-3|NOLC1_HUMAN	sp|Q14978-3|NOLC1_HUMAN Isoform 3 of Nucleolar and coiled-body phosphoprotein 1 OS=Homo sapiens GN=NOLC1	QNEAAKEAETPQAK	Q1:-17.02655	589	602	1497.7183837890625
pepb14a2	b14.a1.a2	sp|Q14978-3|NOLC1_HUMAN	sp|Q14978-3|NOLC1_HUMAN Isoform 3 of Nucleolar and coiled-body phosphoprotein 1 OS=Homo sapiens GN=NOLC1	ASSSDSEDSSEEEEEVQGPPAKK		83	105	2422.0380859375
pepb14a7	b14.a1.a2	sp|Q14978-3|NOLC1_HUMAN	sp|Q14978-3|NOLC1_HUMAN Isoform 3 of Nucleolar and coiled-body phosphoprotein 1 OS=Homo sapiens GN=NOLC1	PPPSAPPPKK		294	303	1015.5938720703125
pepb14a4	b14.a1.a2	sp|Q14978-3|NOLC1_HUMAN	sp|Q14978-3|NOLC1_HUMAN Isoform 3 of Nucleolar and coiled-body phosphoprotein 1 OS=Homo sapiens GN=NOLC1	GAAGDWGER		650	658	918.4067993164062
pepb14b12	b14.a1.a2	sp|Q14978-3|NOLC1_HUMAN	sp|Q14978-3|NOLC1_HUMAN Isoform 3 of Nucleolar and coiled-body phosphoprotein 1 OS=Homo sapiens GN=NOLC1	VREEEIEVDSR		629	639	1360.670654296875
pepb14a3	b14.a1.a2	sp|Q14978-3|NOLC1_HUMAN	sp|Q14978-3|NOLC1_HUMAN Isoform 3 of Nucleolar and coiled-body phosphoprotein 1 OS=Homo sapiens GN=NOLC1	DNQLSEVANK		24	33	1117.548828125
pepb14a6	b14.a1.a3	sp|Q14978|NOLC1_HUMAN	sp|Q14978|NOLC1_HUMAN Nucleolar and coiled-body phosphoprotein 1 OS=Homo sapiens GN=NOLC1 PE=1 SV=2	KQNEAAKEAETPQAK		587	601	1642.83984375
pepb14a5	b14.a1.a3	sp|Q14978|NOLC1_HUMAN	sp|Q14978|NOLC1_HUMAN Nucleolar and coiled-body phosphoprotein 1 OS=Homo sapiens GN=NOLC1 PE=1 SV=2	GSPRPQAPK		537	545	937.5217895507812
pepb14b11	b14.a1.a3	sp|Q14978|NOLC1_HUMAN	sp|Q14978|NOLC1_HUMAN Nucleolar and coiled-body phosphoprotein 1 OS=Homo sapiens GN=NOLC1 PE=1 SV=2	VAGGAAPSKPASAK		497	510	1211.6746826171875
pepb14b10	b14.a1.a3	sp|Q14978|NOLC1_HUMAN	sp|Q14978|NOLC1_HUMAN Nucleolar and coiled-body phosphoprotein 1 OS=Homo sapiens GN=NOLC1 PE=1 SV=2	VADNSFDAKR		639	648	1122.55419921875
pepb14a1	b14.a1.a3	sp|Q14978|NOLC1_HUMAN	sp|Q14978|NOLC1_HUMAN Nucleolar and coiled-body phosphoprotein 1 OS=Homo sapiens GN=NOLC1 PE=1 SV=2	AAESSSDSSDSDSSEDDEAPSKPAGTTK		358	385	2758.129638671875
pepb14a9	b14.a1.a3	sp|Q14978|NOLC1_HUMAN	sp|Q14978|NOLC1_HUMAN Nucleolar and coiled-body phosphoprotein 1 OS=Homo sapiens GN=NOLC1 PE=1 SV=2	VADNSFDAK		639	647	966.453125
pepb14a8	b14.a1.a3	sp|Q14978|NOLC1_HUMAN	sp|Q14978|NOLC1_HUMAN Nucleolar and coiled-body phosphoprotein 1 OS=Homo sapiens GN=NOLC1 PE=1 SV=2	QNEAAKEAETPQAK	Q1:-17.02655	588	601	1497.7183837890625
pepb14a2	b14.a1.a3	sp|Q14978|NOLC1_HUMAN	sp|Q14978|NOLC1_HUMAN Nucleolar and coiled-body phosphoprotein 1 OS=Homo sapiens GN=NOLC1 PE=1 SV=2	ASSSDSEDSSEEEEEVQGPPAKK		82	104	2422.0380859375
pepb14a7	b14.a1.a3	sp|Q14978|NOLC1_HUMAN	sp|Q14978|NOLC1_HUMAN Nucleolar and coiled-body phosphoprotein 1 OS=Homo sapiens GN=NOLC1 PE=1 SV=2	PPPSAPPPKK		293	302	1015.5938720703125
pepb14a4	b14.a1.a3	sp|Q14978|NOLC1_HUMAN	sp|Q14978|NOLC1_HUMAN Nucleolar and coiled-body phosphoprotein 1 OS=Homo sapiens GN=NOLC1 PE=1 SV=2	GAAGDWGER		649	657	918.4067993164062
pepb14b12	b14.a1.a3	sp|Q14978|NOLC1_HUMAN	sp|Q14978|NOLC1_HUMAN Nucleolar and coiled-body phosphoprotein 1 OS=Homo sapiens GN=NOLC1 PE=1 SV=2	VREEEIEVDSR		628	638	1360.670654296875
pepb14a3	b14.a1.a3	sp|Q14978|NOLC1_HUMAN	sp|Q14978|NOLC1_HUMAN Nucleolar and coiled-body phosphoprotein 1 OS=Homo sapiens GN=NOLC1 PE=1 SV=2	DNQLSEVANK		24	33	1117.548828125
pepb15a9	b15.a1.a1	sp|P35527|K1C9_HUMAN	sp|P35527|K1C9_HUMAN Keratin, type I cytoskeletal 9 OS=Homo sapiens GN=KRT9 PE=1 SV=3	SRSGGGGGGGLGSGGSIR		12	29	1475.7314453125
pepb15a5	b15.a1.a1	sp|P35527|K1C9_HUMAN	sp|P35527|K1C9_HUMAN Keratin, type I cytoskeletal 9 OS=Homo sapiens GN=KRT9 PE=1 SV=3	GGSGGSYGGGGSGGGYGGGSGSR		491	513	1791.7281494140625
pepb15a1	b15.a1.a1	sp|P35527|K1C9_HUMAN	sp|P35527|K1C9_HUMAN Keratin, type I cytoskeletal 9 OS=Homo sapiens GN=KRT9 PE=1 SV=3	FSSSSGYGGGSSR		47	59	1235.529052734375
pepb15a4	b15.a1.a1	sp|P35527|K1C9_HUMAN	sp|P35527|K1C9_HUMAN Keratin, type I cytoskeletal 9 OS=Homo sapiens GN=KRT9 PE=1 SV=3	GGGGGLGSGGSIR		17	29	1031.5233154296875
pepb15a8	b15.a1.a1	sp|P35527|K1C9_HUMAN	sp|P35527|K1C9_HUMAN Keratin, type I cytoskeletal 9 OS=Homo sapiens GN=KRT9 PE=1 SV=3	SGGGGGGGLGSGGSIR		14	29	1232.59814453125
pepb15a3	b15.a1.a1	sp|P35527|K1C9_HUMAN	sp|P35527|K1C9_HUMAN Keratin, type I cytoskeletal 9 OS=Homo sapiens GN=KRT9 PE=1 SV=3	GGGGGGLGSGGSIRSS		16	31	1262.6087646484375
pepb15a2	b15.a1.a1	sp|P35527|K1C9_HUMAN	sp|P35527|K1C9_HUMAN Keratin, type I cytoskeletal 9 OS=Homo sapiens GN=KRT9 PE=1 SV=3	GGGGGGGLGSGGSIRSS		15	31	1319.6302490234375
pepb15b11	b15.a1.a1	sp|P35527|K1C9_HUMAN	sp|P35527|K1C9_HUMAN Keratin, type I cytoskeletal 9 OS=Homo sapiens GN=KRT9 PE=1 SV=3	STMQELNSR		155	163	1065.499755859375
pepb15b10	b15.a1.a1	sp|P35527|K1C9_HUMAN	sp|P35527|K1C9_HUMAN Keratin, type I cytoskeletal 9 OS=Homo sapiens GN=KRT9 PE=1 SV=3	SRSGGGGGGGLGSGGSIRSSY		12	32	1812.8587646484375
pepb15a6	b15.a1.a1	sp|P35527|K1C9_HUMAN	sp|P35527|K1C9_HUMAN Keratin, type I cytoskeletal 9 OS=Homo sapiens GN=KRT9 PE=1 SV=3	LSRSGGGGGGGLGSGGSIRSSY		11	32	1925.9427490234375
pepb15a7	b15.a1.a1	sp|P35527|K1C9_HUMAN	sp|P35527|K1C9_HUMAN Keratin, type I cytoskeletal 9 OS=Homo sapiens GN=KRT9 PE=1 SV=3	MTLDDFR	M1:+15.99491	234	240	913.4088134765625
pepb15b12	b15.a1.a1	sp|P35527|K1C9_HUMAN	sp|P35527|K1C9_HUMAN Keratin, type I cytoskeletal 9 OS=Homo sapiens GN=KRT9 PE=1 SV=3	TLLDIDNTR		225	233	1060.563720703125
pepb16b12	b16.a1.a1	sp|P46087-4|NOP2_HUMAN	sp|P46087-4|NOP2_HUMAN Isoform 4 of Putative ribosomal RNA methyltransferase NOP2 OS=Homo sapiens GN=NOP2	TQASSSFQDSSQPAGK		703	718	1625.7406005859375
pepb16a5	b16.a1.a1	sp|P46087-4|NOP2_HUMAN	sp|P46087-4|NOP2_HUMAN Isoform 4 of Putative ribosomal RNA methyltransferase NOP2 OS=Homo sapiens GN=NOP2	GISAGAVQTAGK		80	91	1059.5797119140625
pepb16a4	b16.a1.a1	sp|P46087-4|NOP2_HUMAN	sp|P46087-4|NOP2_HUMAN Isoform 4 of Putative ribosomal RNA methyltransferase NOP2 OS=Homo sapiens GN=NOP2	GAETELVR		23	30	874.4633178710938
pepb16a7	b16.a1.a1	sp|P46087-4|NOP2_HUMAN	sp|P46087-4|NOP2_HUMAN Isoform 4 of Putative ribosomal RNA methyltransferase NOP2 OS=Homo sapiens GN=NOP2	GTDTQTPAVLSPSK		755	768	1401.722412109375
pepb16b10	b16.a1.a1	sp|P46087-4|NOP2_HUMAN	sp|P46087-4|NOP2_HUMAN Isoform 4 of Putative ribosomal RNA methyltransferase NOP2 OS=Homo sapiens GN=NOP2	NTGVILANDANAER		441	454	1457.7347412109375
pepb16a6	b16.a1.a1	sp|P46087-4|NOP2_HUMAN	sp|P46087-4|NOP2_HUMAN Isoform 4 of Putative ribosomal RNA methyltransferase NOP2 OS=Homo sapiens GN=NOP2	GPQPPTVSPIR		812	822	1148.6427001953125
pepb16a3	b16.a1.a1	sp|P46087-4|NOP2_HUMAN	sp|P46087-4|NOP2_HUMAN Isoform 4 of Putative ribosomal RNA methyltransferase NOP2 OS=Homo sapiens GN=NOP2	GADSELSTVPSVTK		689	702	1390.7064208984375
pepb16a8	b16.a1.a1	sp|P46087-4|NOP2_HUMAN	sp|P46087-4|NOP2_HUMAN Isoform 4 of Putative ribosomal RNA methyltransferase NOP2 OS=Homo sapiens GN=NOP2	GVNLDPLGK		365	373	912.5153198242188
pepb16a1	b16.a1.a1	sp|P46087-4|NOP2_HUMAN	sp|P46087-4|NOP2_HUMAN Isoform 4 of Putative ribosomal RNA methyltransferase NOP2 OS=Homo sapiens GN=NOP2	DLAQALINR		356	364	1013.57421875
pepb16b11	b16.a1.a1	sp|P46087-4|NOP2_HUMAN	sp|P46087-4|NOP2_HUMAN Isoform 4 of Putative ribosomal RNA methyltransferase NOP2 OS=Homo sapiens GN=NOP2	SYGDFLLGK		312	320	999.5150146484375
pepb16a9	b16.a1.a1	sp|P46087-4|NOP2_HUMAN	sp|P46087-4|NOP2_HUMAN Isoform 4 of Putative ribosomal RNA methyltransferase NOP2 OS=Homo sapiens GN=NOP2	IQDIVGILR		276	284	1026.6309814453125
pepb16a2	b16.a1.a1	sp|P46087-4|NOP2_HUMAN	sp|P46087-4|NOP2_HUMAN Isoform 4 of Putative ribosomal RNA methyltransferase NOP2 OS=Homo sapiens GN=NOP2	FSNSIPQSQTGNSETATPTNVDLPQVIPK		620	648	3070.533203125
pepb16b12	b16.a1.a2	sp|P46087|NOP2_HUMAN	sp|P46087|NOP2_HUMAN Putative ribosomal RNA methyltransferase NOP2 OS=Homo sapiens GN=NOP2 PE=1 SV=2	TQASSSFQDSSQPAGK		670	685	1625.7406005859375
pepb16a5	b16.a1.a2	sp|P46087|NOP2_HUMAN	sp|P46087|NOP2_HUMAN Putative ribosomal RNA methyltransferase NOP2 OS=Homo sapiens GN=NOP2 PE=1 SV=2	GISAGAVQTAGK		80	91	1059.5797119140625
pepb16a4	b16.a1.a2	sp|P46087|NOP2_HUMAN	sp|P46087|NOP2_HUMAN Putative ribosomal RNA methyltransferase NOP2 OS=Homo sapiens GN=NOP2 PE=1 SV=2	GAETELVR		23	30	874.4633178710938
pepb16a7	b16.a1.a2	sp|P46087|NOP2_HUMAN	sp|P46087|NOP2_HUMAN Putative ribosomal RNA methyltransferase NOP2 OS=Homo sapiens GN=NOP2 PE=1 SV=2	GTDTQTPAVLSPSK		722	735	1401.722412109375
pepb16b10	b16.a1.a2	sp|P46087|NOP2_HUMAN	sp|P46087|NOP2_HUMAN Putative ribosomal RNA methyltransferase NOP2 OS=Homo sapiens GN=NOP2 PE=1 SV=2	NTGVILANDANAER		408	421	1457.7347412109375
[truncated: 798 more rows]

## Sheet: X!TandemPipeline informations
X!TandemPipeline version :
3.3.4	Myosine Bodybuildée
X!TandemPipeline filters :
Mode	indiv
Maximum peptide Evalue	0.05000000074505806
[truncated: 4 more rows]
