# Supplementary material for: The human DNA ends proteome uncovers an unexpected entanglement of functional pathways
Source: Nucleic Acids Res. 2016 Feb 25;44(10):4721–33. doi: 10.1093/nar/gkw121 (PMC4889927; doi:10.1093/nar/gkw121)
Supplement: SUPPLEMENTARY DATA [file supp_gkw121_nar-02937-m-2015-File003.zip › berthelot-et-al-spreadsheet-formatted-mass-data/vb115.ods]

## Sheet: proteins
MS Sample :	DaPR130924_VB115_O1942.m
Group ID	Sub-group ID	Protein ID	Description	log(E value)	Coverage	MW	Spectra	Specific	Uniques	Specific uniques	Theoretical number of tryptic peptides	PAI	emPAI	Sub-group proteins	number of MS samples
a1	a1.a1	a1.a1.a1	sp|P09874|PARP1_HUMAN Poly [ADP-ribose] polymerase 1 OS=Homo sapiens GN=PARP1 PE=1 SV=4	-421.4020080566406	52	112.9000015258789	182		101		42	4.333333333333333	21543.346900318822	1	1
a2	a2.a1	a2.a1.a1	sp|P23246|SFPQ_HUMAN Splicing factor, proline- and glutamine-rich OS=Homo sapiens GN=SFPQ PE=1 SV=2	-120.02710723876953	43	76.0	55	54	28	27	24	2.2916666666666665	194.73417814876595	1	1
a2	a2.a2	a2.a2.a1	sp|Q15233|NONO_HUMAN Non-POU domain-containing octamer-binding protein OS=Homo sapiens GN=NONO PE=1 SV=4	-36.17926788330078	26	54.099998474121094	12	11	10	9	18	0.6666666666666666	3.6415888336127784	1	1
a3	a3.a1	a3.a1.a1	sp|P11586|C1TC_HUMAN C-1-tetrahydrofolate synthase, cytoplasmic OS=Homo sapiens GN=MTHFD1 PE=1 SV=3	-152.29574584960938	38	101.4000015258789	47		32		44	1.0681818181818181	10.69989106589066	1	1
a4	a4.a1	a4.a1.a1	sp|P50570-3|DYN2_HUMAN Isoform 3 of Dynamin-2 OS=Homo sapiens GN=DNM2	-76.95626831054688	29	97.4000015258789	28	2	25	1	37	0.7567567567567568	4.711586478126432	3	1
a4	a4.a1	a4.a1.a2	sp|P50570-4|DYN2_HUMAN Isoform 4 of Dynamin-2 OS=Homo sapiens GN=DNM2	-76.95626831054688	29	97.80000305175781	28	2	25	1	37	0.7567567567567568	4.711586478126432	3	1
a4	a4.a1	a4.a1.a3	tr|F5H4R9|F5H4R9_HUMAN Dynamin-2 OS=Homo sapiens GN=DNM2 PE=2 SV=1	-76.95626831054688	29	97.80000305175781	28	2	25	1	37	0.7567567567567568	4.711586478126432	3	1
a4	a4.a2	a4.a2.a1	sp|P50570-2|DYN2_HUMAN Isoform 2 of Dynamin-2 OS=Homo sapiens GN=DNM2	-78.35420227050781	29	97.5	27	1	25	1	37	0.7297297297297297	4.3669769455404746	3	1
a4	a4.a2	a4.a2.a2	sp|P50570-5|DYN2_HUMAN Isoform 5 of Dynamin-2 OS=Homo sapiens GN=DNM2	-78.35420227050781	29	97.80000305175781	27	1	25	1	37	0.7297297297297297	4.3669769455404746	3	1
a4	a4.a2	a4.a2.a3	sp|P50570|DYN2_HUMAN Dynamin-2 OS=Homo sapiens GN=DNM2 PE=1 SV=2	-78.35420227050781	29	97.9000015258789	27	1	25	1	37	0.7297297297297297	4.3669769455404746	3	1
a5	a5.a1	a5.a1.a1	sp|Q14527|HLTF_HUMAN Helicase-like transcription factor OS=Homo sapiens GN=HLTF PE=1 SV=2	-72.33139038085938	24	113.69999694824219	24		22		47	0.5106382978723404	2.2406960357871677	1	1
a6	a6.a1	a6.a1.a1	sp|P49916|DNLI3_HUMAN DNA ligase 3 OS=Homo sapiens GN=LIG3 PE=1 SV=2	-85.71746826171875	24	112.69999694824219	24		21		47	0.5106382978723404	2.2406960357871677	1	1
a7	a7.a1	a7.a1.a1	sp|Q12857-2|NFIA_HUMAN Isoform 2 of Nuclear factor 1 A-type OS=Homo sapiens GN=NFIA	-27.59811782836914	25	54.5	11	8	8	5	16	0.6875	3.869675251658631	1	1
a7	a7.a2	a7.a2.a1	sp|P08651-2|NFIC_HUMAN Isoform 1 of Nuclear factor 1 C-type OS=Homo sapiens GN=NFIC	-30.580005645751953	22	54.599998474121094	10	8	9	7	20	0.5	2.1622776601683795	2	1
a7	a7.a2	a7.a2.a2	sp|P08651|NFIC_HUMAN Nuclear factor 1 C-type OS=Homo sapiens GN=NFIC PE=1 SV=2	-30.580005645751953	22	55.5	10	8	9	7	19	0.5263157894736842	2.3598182862837818	2	1
a7	a7.a3	a7.a3.a1	sp|O00712-4|NFIB_HUMAN Isoform 4 of Nuclear factor 1 B-type OS=Homo sapiens GN=NFIB	-18.848947525024414	15	52.900001525878906	7	5	6	4	18	0.3888888888888889	1.4484367468222272	6	1
a7	a7.a3	a7.a3.a2	sp|O00712-5|NFIB_HUMAN Isoform 5 of Nuclear factor 1 B-type OS=Homo sapiens GN=NFIB	-18.848947525024414	14	55.099998474121094	7	5	6	4	18	0.3888888888888889	1.4484367468222272	6	1
a7	a7.a3	a7.a3.a3	sp|O00712|NFIB_HUMAN Nuclear factor 1 B-type OS=Homo sapiens GN=NFIB PE=1 SV=2	-18.848947525024414	17	47.29999923706055	7	5	6	4	15	0.4666666666666667	1.9286445646252366	6	1
a7	a7.a3	a7.a3.a4	tr|Q5VW26|Q5VW26_HUMAN Nuclear factor 1 OS=Homo sapiens GN=NFIB PE=2 SV=1	-18.848947525024414	12	63.29999923706055	7	5	6	4	18	0.3888888888888889	1.4484367468222272	6	1
a7	a7.a3	a7.a3.a5	tr|Q5VW27|Q5VW27_HUMAN Nuclear factor 1 OS=Homo sapiens GN=NFIB PE=2 SV=1	-18.848947525024414	14	54.70000076293945	7	5	6	4	16	0.4375	1.7384196342643614	6	1
a7	a7.a3	a7.a3.a6	tr|Q5VW30|Q5VW30_HUMAN Nuclear factor 1 OS=Homo sapiens GN=NFIB PE=2 SV=1	-18.848947525024414	12	62.5	7	5	6	4	19	0.3684210526315789	1.3357214690901222	6	1
a8	a8.a1	a8.a1.a1	sp|Q8N5C6|SRBD1_HUMAN S1 RNA-binding domain-containing protein 1 OS=Homo sapiens GN=SRBD1 PE=1 SV=2	-71.33058166503906	23	111.5999984741211	23		20		49	0.46938775510204084	1.947051702551811	1	1
a9	a9.a1	a9.a1.a1	sp|P17480-2|UBF1_HUMAN Isoform UBF2 of Nucleolar transcription factor 1 OS=Homo sapiens GN=UBTF	-58.55805969238281	28	84.80000305175781	20		18		27	0.7407407407407407	4.50478980785497	2	1
a9	a9.a1	a9.a1.a2	tr|E9PKP7|E9PKP7_HUMAN Nucleolar transcription factor 1 OS=Homo sapiens GN=UBTF PE=2 SV=1	-58.55805969238281	27	87.30000305175781	20		18		29	0.6896551724137931	3.8939009184774944	2	1
b10	b10.a1	b10.a1.a1	sp|P27694|RFA1_HUMAN Replication protein A 70 kDa DNA-binding subunit OS=Homo sapiens GN=RPA1 PE=1 SV=2	-66.87554168701172	40	68.0	20		16		24	0.8333333333333334	5.812920690579613	1	1
b11	b11.a1	b11.a1.a1	sp|O75475|PSIP1_HUMAN PC4 and SFRS1-interacting protein OS=Homo sapiens GN=PSIP1 PE=1 SV=1	-45.99464797973633	25	60.0	16		12		25	0.64	3.36515832240166	1	1
b12	b12.a1	b12.a1.a1	sp|Q9BUQ8|DDX23_HUMAN Probable ATP-dependent RNA helicase DDX23 OS=Homo sapiens GN=DDX23 PE=1 SV=3	-45.81265640258789	16	95.4000015258789	15		13		40	0.375	1.371373705661655	1	1
b13	b13.a1	b13.a1.a1	sp|P11387|TOP1_HUMAN DNA topoisomerase 1 OS=Homo sapiens GN=TOP1 PE=1 SV=2	-41.80210494995117	16	90.5999984741211	14		12		35	0.4	1.5118864315095801	1	1
b14	b14.a1	b14.a1.a1	sp|Q9Y5B9|SP16H_HUMAN FACT complex subunit SPT16 OS=Homo sapiens GN=SUPT16H PE=1 SV=1	-43.907657623291016	15	119.69999694824219	14		14		40	0.35	1.2387211385683394	1	1
b15	b15.a1	b15.a1.a1	sp|Q96T37-2|RBM15_HUMAN Isoform 2 of Putative RNA-binding protein 15 OS=Homo sapiens GN=RBM15	-42.128910064697266	16	104.5999984741211	13		11		42	0.30952380952380953	1.0395004690050569	3	1
b15	b15.a1	b15.a1.a2	sp|Q96T37-3|RBM15_HUMAN Isoform 3 of Putative RNA-binding protein 15 OS=Homo sapiens GN=RBM15	-42.128910064697266	16	106.19999694824219	13		11		42	0.30952380952380953	1.0395004690050569	3	1
b15	b15.a1	b15.a1.a3	sp|Q96T37|RBM15_HUMAN Putative RNA-binding protein 15 OS=Homo sapiens GN=RBM15 PE=1 SV=2	-42.128910064697266	16	107.0	13		11		44	0.29545454545454547	0.9744882128159369	3	1
b16	b16.a1	b16.a1.a1	sp|Q16531|DDB1_HUMAN DNA damage-binding protein 1 OS=Homo sapiens GN=DDB1 PE=1 SV=1	-43.75381851196289	11	126.80000305175781	13		13		50	0.26	0.8197008586099834	1	1
b17	b17.a1	b17.a1.a1	sp|P42285|SK2L2_HUMAN Superkiller viralicidic activity 2-like 2 OS=Homo sapiens GN=SKIV2L2 PE=1 SV=3	-42.17520523071289	13	117.5999984741211	13		12		47	0.2765957446808511	0.8905829836907584	1	1
b18	b18.a1	b18.a1.a1	sp|Q08211|DHX9_HUMAN ATP-dependent RNA helicase A OS=Homo sapiens GN=DHX9 PE=1 SV=4	-39.20606231689453	10	140.6999969482422	12		11		49	0.24489795918367346	0.7575106248547918	1	1
b19	b19.a1	b19.a1.a1	sp|Q16666-2|IF16_HUMAN Isoform 2 of Gamma-interferon-inducible protein 16 OS=Homo sapiens GN=IFI16	-35.77055358886719	17	81.9000015258789	11		10		32	0.34375	1.20673406908459	2	1
b19	b19.a1	b19.a1.a2	sp|Q16666|IF16_HUMAN Gamma-interferon-inducible protein 16 OS=Homo sapiens GN=IFI16 PE=1 SV=3	-35.77055358886719	16	88.0999984741211	11		10		32	0.34375	1.20673406908459	2	1
b20	b20.a1	b20.a1.a1	sp|Q9NR30|DDX21_HUMAN Nucleolar RNA helicase 2 OS=Homo sapiens GN=DDX21 PE=1 SV=5	-42.218223571777344	15	87.19999694824219	11		10		35	0.3142857142857143	1.06198600950222	1	1
b21	b21.a1	b21.a1.a1	sp|Q14978-2|NOLC1_HUMAN Isoform Beta of Nucleolar and coiled-body phosphoprotein 1 OS=Homo sapiens GN=NOLC1	-27.83153533935547	17	74.5999984741211	10		10		25	0.4	1.5118864315095801	3	1
b21	b21.a1	b21.a1.a2	sp|Q14978-3|NOLC1_HUMAN Isoform 3 of Nucleolar and coiled-body phosphoprotein 1 OS=Homo sapiens GN=NOLC1	-27.83153533935547	18	73.5999984741211	10		10		23	0.43478260869565216	1.7213387683753076	3	1
b21	b21.a1	b21.a1.a3	sp|Q14978|NOLC1_HUMAN Nucleolar and coiled-body phosphoprotein 1 OS=Homo sapiens GN=NOLC1 PE=1 SV=2	-27.83153533935547	18	73.5	10		10		24	0.4166666666666667	1.6101572156825368	3	1
b22	b22.a1	b22.a1.a1	sp|Q00839|HNRPU_HUMAN Heterogeneous nuclear ribonucleoprotein U OS=Homo sapiens GN=HNRNPU PE=1 SV=6	-44.477439880371094	15	90.4000015258789	10		9		24	0.4166666666666667	1.6101572156825368	1	1
b23	b23.a1	b23.a1.a1	sp|Q9ULV4-2|COR1C_HUMAN Isoform 2 of Coronin-1C OS=Homo sapiens GN=CORO1C	-30.403921127319336	18	53.900001525878906	9		9		15	0.6	2.9810717055349722	4	1
b23	b23.a1	b23.a1.a2	sp|Q9ULV4-3|COR1C_HUMAN Isoform 3 of Coronin-1C OS=Homo sapiens GN=CORO1C	-30.403921127319336	16	58.79999923706055	9		9		19	0.47368421052631576	1.976351441631318	4	1
b23	b23.a1	b23.a1.a3	sp|Q9ULV4|COR1C_HUMAN Coronin-1C OS=Homo sapiens GN=CORO1C PE=1 SV=1	-30.403921127319336	18	53.099998474121094	9		9		15	0.6	2.9810717055349722	4	1
b23	b23.a1	b23.a1.a4	tr|B4E3S0|B4E3S0_HUMAN Coronin OS=Homo sapiens GN=CORO1C PE=2 SV=1	-30.403921127319336	23	41.5	9		9		11	0.8181818181818182	5.579332246575681	4	1
b24	b24.a1	b24.a1.a1	sp|Q04837|SSBP_HUMAN Single-stranded DNA-binding protein, mitochondrial OS=Homo sapiens GN=SSBP1 PE=1 SV=1	-28.4237060546875	51	17.200000762939453	9		7		8	1.125	12.33521432163324	1	1
b25	b25.a1	b25.a1.a1	sp|P05388|RLA0_HUMAN 60S acidic ribosomal protein P0 OS=Homo sapiens GN=RPLP0 PE=1 SV=1	-29.02692413330078	34	34.20000076293945	9		9		10	0.9	6.943282347242816	1	1
b26	b26.a1	b26.a1.a1	sp|O00571-2|DDX3X_HUMAN Isoform 2 of ATP-dependent RNA helicase DDX3X OS=Homo sapiens GN=DDX3X	-34.24409484863281	15	71.19999694824219	8		8		32	0.25	0.7782794100389228	2	1
b26	b26.a1	b26.a1.a2	sp|O00571|DDX3X_HUMAN ATP-dependent RNA helicase DDX3X OS=Homo sapiens GN=DDX3X PE=1 SV=3	-34.24409484863281	15	73.0999984741211	8		8		33	0.24242424242424243	0.7475284000076838	2	1
b27	b27.a1	b27.a1.a1	sp|P68400|CSK21_HUMAN Casein kinase II subunit alpha OS=Homo sapiens GN=CSNK2A1 PE=1 SV=1	-25.985071182250977	25	45.0	8		7		16	0.5	2.1622776601683795	2	1
b27	b27.a1	b27.a1.a2	tr|E7EU96|E7EU96_HUMAN Casein kinase II subunit alpha OS=Homo sapiens GN=CSNK2A1 PE=2 SV=1	-25.985071182250977	25	45.20000076293945	8		7		18	0.4444444444444444	1.7825594022071245	2	1
b28	b28.a1	b28.a1.a1	sp|Q08945|SSRP1_HUMAN FACT complex subunit SSRP1 OS=Homo sapiens GN=SSRP1 PE=1 SV=1	-26.946989059448242	13	80.9000015258789	8		7		24	0.3333333333333333	1.1544346900318838	1	1
b29	b29.a1	b29.a1.a1	sp|O60264|SMCA5_HUMAN SWI/SNF-related matrix-associated actin-dependent regulator of chromatin subfamily A member 5 OS=Homo sapiens GN=SMARCA5 PE=1 SV=1	-20.317691802978516	7	121.69999694824219	6	4	6	4	50	0.12	0.318256738556407	1	1
b29	b29.a2	b29.a2.a1	sp|P28370-2|SMCA1_HUMAN Isoform 2 of Probable global transcription activator SNF2L1 OS=Homo sapiens GN=SMARCA1	-7.187715530395508	3	120.9000015258789	3	1	3	1	50	0.06	0.14815362149688283	3	1
b29	b29.a2	b29.a2.a2	sp|P28370|SMCA1_HUMAN Probable global transcription activator SNF2L1 OS=Homo sapiens GN=SMARCA1 PE=1 SV=2	-7.187715530395508	3	122.4000015258789	3	1	3	1	51	0.058823529411764705	0.14504756993828183	3	1
b29	b29.a2	b29.a2.a3	tr|F6TQG2|F6TQG2_HUMAN Probable global transcription activator SNF2L1 (Fragment) OS=Homo sapiens GN=SMARCA1 PE=2 SV=1	-7.187715530395508	3	117.0999984741211	3	1	3	1	50	0.06	0.14815362149688283	3	1
b30	b30.a1	b30.a1.a1	sp|P54098|DPOG1_HUMAN DNA polymerase subunit gamma-1 OS=Homo sapiens GN=POLG PE=1 SV=1	-25.327625274658203	6	139.3000030517578	7		7		51	0.13725490196078433	0.3716866187107082	1	1
b31	b31.a1	b31.a1.a1	sp|Q15007|FL2D_HUMAN Pre-mRNA-splicing regulator WTAP OS=Homo sapiens GN=WTAP PE=1 SV=2	-37.181617736816406	19	44.099998474121094	7		6		20	0.35	1.2387211385683394	1	1
b32	b32.a1	b32.a1.a1	sp|P05198|IF2A_HUMAN Eukaryotic translation initiation factor 2 subunit 1 OS=Homo sapiens GN=EIF2S1 PE=1 SV=3	-25.391372680664062	22	36.0	7		7		18	0.3888888888888889	1.4484367468222272	1	1
b33	b33.a1	b33.a1.a1	sp|Q9BXP5-2|SRRT_HUMAN Isoform 2 of Serrate RNA effector molecule homolog OS=Homo sapiens GN=SRRT	-22.673511505126953	8	100.0999984741211	6		6		37	0.16216216216216217	0.4526539259467808	5	1
b33	b33.a1	b33.a1.a2	sp|Q9BXP5-3|SRRT_HUMAN Isoform 3 of Serrate RNA effector molecule homolog OS=Homo sapiens GN=SRRT	-22.673511505126953	7	100.4000015258789	6		6		36	0.16666666666666666	0.46779926762206947	5	1
b33	b33.a1	b33.a1.a3	sp|Q9BXP5-4|SRRT_HUMAN Isoform 4 of Serrate RNA effector molecule homolog OS=Homo sapiens GN=SRRT	-22.673511505126953	8	100.0	6		6		36	0.16666666666666666	0.46779926762206947	5	1
b33	b33.a1	b33.a1.a4	sp|Q9BXP5-5|SRRT_HUMAN Isoform 5 of Serrate RNA effector molecule homolog OS=Homo sapiens GN=SRRT	-22.673511505126953	8	96.0	6		6		34	0.17647058823529413	0.5013107289081733	5	1
b33	b33.a1	b33.a1.a5	sp|Q9BXP5|SRRT_HUMAN Serrate RNA effector molecule homolog OS=Homo sapiens GN=SRRT PE=1 SV=1	-22.673511505126953	7	100.5	6		6		37	0.16216216216216217	0.4526539259467808	5	1
b34	b34.a1	b34.a1.a1	sp|P85037|FOXK1_HUMAN Forkhead box protein K1 OS=Homo sapiens GN=FOXK1 PE=1 SV=1	-22.603193283081055	9	75.30000305175781	6		6		29	0.20689655172413793	0.6102620275609394	1	1
b35	b35.a1	b35.a1.a1	sp|P35659|DEK_HUMAN Protein DEK OS=Homo sapiens GN=DEK PE=1 SV=1	-17.912738800048828	19	42.599998474121094	6		6		17	0.35294117647058826	1.253933904734791	1	1
b36	b36.a1	b36.a1.a1	sp|Q9NZC9|SMAL1_HUMAN SWI/SNF-related matrix-associated actin-dependent regulator of chromatin subfamily A-like protein 1 OS=Homo sapiens GN=SMARCAL1 PE=1 SV=1	-17.463640213012695	6	105.69999694824219	6		6		46	0.13043478260869565	0.35031403786987303	1	1
b37	b37.a1	b37.a1.a1	sp|P17844|DDX5_HUMAN Probable ATP-dependent RNA helicase DDX5 OS=Homo sapiens GN=DDX5 PE=1 SV=1	-17.15632438659668	9	69.0	6		6		26	0.23076923076923078	0.7012542798525889	2	1
b37	b37.a1	b37.a1.a2	tr|B4DLW8|B4DLW8_HUMAN Probable ATP-dependent RNA helicase DDX5 OS=Homo sapiens GN=DDX5 PE=2 SV=1	-17.15632438659668	11	60.400001525878906	6		6		24	0.25	0.7782794100389228	2	1
b38	b38.a1	b38.a1.a1	sp|P18887|XRCC1_HUMAN DNA repair protein XRCC1 OS=Homo sapiens GN=XRCC1 PE=1 SV=2	-22.676437377929688	14	69.30000305175781	6		6		21	0.2857142857142857	0.9306977288832501	2	1
b38	b38.a1	b38.a1.a2	tr|F5H8D7|F5H8D7_HUMAN DNA repair protein XRCC1 OS=Homo sapiens GN=XRCC1 PE=2 SV=1	-22.676437377929688	14	65.80000305175781	6		6		20	0.3	0.9952623149688795	2	1
b39	b39.a1	b39.a1.a1	sp|Q9Y2K7|KDM2A_HUMAN Lysine-specific demethylase 2A OS=Homo sapiens GN=KDM2A PE=1 SV=3	-17.966136932373047	6	132.60000610351562	6		6		51	0.11764705882352941	0.31113393742156426	1	1
b40	b40.a1	b40.a1.a1	sp|P12956|XRCC6_HUMAN X-ray repair cross-complementing protein 6 OS=Homo sapiens GN=XRCC6 PE=1 SV=2	-16.672494888305664	12	69.69999694824219	6		6		26	0.23076923076923078	0.7012542798525889	2	1
b40	b40.a1	b40.a1.a2	tr|B1AHC9|B1AHC9_HUMAN X-ray repair cross-complementing protein 6 OS=Homo sapiens GN=XRCC6 PE=2 SV=1	-16.672494888305664	13	64.0999984741211	6		6		24	0.25	0.7782794100389228	2	1
b41	b41.a1	b41.a1.a1	sp|Q12906-2|ILF3_HUMAN Isoform 2 of Interleukin enhancer-binding factor 3 OS=Homo sapiens GN=ILF3	-23.211828231811523	9	75.9000015258789	6		6		28	0.21428571428571427	0.637893706954064	7	1
b41	b41.a1	b41.a1.a2	sp|Q12906-3|ILF3_HUMAN Isoform 3 of Interleukin enhancer-binding factor 3 OS=Homo sapiens GN=ILF3	-23.211828231811523	9	82.5999984741211	6		6		28	0.21428571428571427	0.637893706954064	7	1
b41	b41.a1	b41.a1.a3	sp|Q12906-4|ILF3_HUMAN Isoform 4 of Interleukin enhancer-binding factor 3 OS=Homo sapiens GN=ILF3	-23.211828231811523	10	75.4000015258789	6		6		29	0.20689655172413793	0.6102620275609394	7	1
b41	b41.a1	b41.a1.a4	sp|Q12906-5|ILF3_HUMAN Isoform 5 of Interleukin enhancer-binding factor 3 OS=Homo sapiens GN=ILF3	-23.211828231811523	10	74.5	6		6		28	0.21428571428571427	0.637893706954064	7	1
b41	b41.a1	b41.a1.a5	sp|Q12906-6|ILF3_HUMAN Isoform 6 of Interleukin enhancer-binding factor 3 OS=Homo sapiens GN=ILF3	-23.211828231811523	9	76.30000305175781	6		6		29	0.20689655172413793	0.6102620275609394	7	1
b41	b41.a1	b41.a1.a6	sp|Q12906-7|ILF3_HUMAN Isoform 7 of Interleukin enhancer-binding factor 3 OS=Homo sapiens GN=ILF3	-23.211828231811523	7	95.5999984741211	6		6		32	0.1875	0.5399265260594921	7	1
b41	b41.a1	b41.a1.a7	sp|Q12906|ILF3_HUMAN Interleukin enhancer-binding factor 3 OS=Homo sapiens GN=ILF3 PE=1 SV=3	-23.211828231811523	7	95.19999694824219	6		6		31	0.1935483870967742	0.561523006000497	7	1
b42	b42.a1	b42.a1.a1	sp|Q92466|DDB2_HUMAN DNA damage-binding protein 2 OS=Homo sapiens GN=DDB2 PE=1 SV=1	-22.128507614135742	16	47.70000076293945	6		6		17	0.35294117647058826	1.253933904734791	1	1
b43	b43.a1	b43.a1.a1	sp|P43246-2|MSH2_HUMAN Isoform 2 of DNA mismatch repair protein Msh2 OS=Homo sapiens GN=MSH2	-22.8155574798584	8	97.0999984741211	6		6		32	0.1875	0.5399265260594921	2	1
b43	b43.a1	b43.a1.a2	sp|P43246|MSH2_HUMAN DNA mismatch repair protein Msh2 OS=Homo sapiens GN=MSH2 PE=1 SV=1	-22.8155574798584	7	104.5999984741211	6		6		35	0.17142857142857143	0.4839817889675653	2	1
b44	b44.a1	b44.a1.a1	sp|Q8NE71-2|ABCF1_HUMAN Isoform 2 of ATP-binding cassette sub-family F member 1 OS=Homo sapiens GN=ABCF1	-18.4595947265625	7	91.5	5		5		30	0.16666666666666666	0.46779926762206947	3	1
b44	b44.a1	b44.a1.a2	sp|Q8NE71|ABCF1_HUMAN ATP-binding cassette sub-family F member 1 OS=Homo sapiens GN=ABCF1 PE=1 SV=2	-18.4595947265625	7	95.69999694824219	5		5		32	0.15625	0.4330125702369627	3	1
b44	b44.a1	b44.a1.a3	tr|H0YGW7|H0YGW7_HUMAN ATP-binding cassette sub-family F member 1 (Fragment) OS=Homo sapiens GN=ABCF1 PE=3 SV=1	-18.4595947265625	10	67.4000015258789	5		5		22	0.22727272727272727	0.6876124757881477	3	1
b45	b45.a1	b45.a1.a1	sp|P35269|T2FA_HUMAN General transcription factor IIF subunit 1 OS=Homo sapiens GN=GTF2F1 PE=1 SV=2	-18.92898941040039	14	58.099998474121094	5		5		16	0.3125	1.0535250264571463	1	1
b46	b46.a1	b46.a1.a1	sp|P04406|G3P_HUMAN Glyceraldehyde-3-phosphate dehydrogenase OS=Homo sapiens GN=GAPDH PE=1 SV=3	-20.98818588256836	18	35.900001525878906	5		5		11	0.45454545454545453	1.8480358684358014	1	1
b47	b47.a1	b47.a1.a1	sp|Q7L014|DDX46_HUMAN Probable ATP-dependent RNA helicase DDX46 OS=Homo sapiens GN=DDX46 PE=1 SV=2	-26.998804092407227	6	117.19999694824219	5		5		43	0.11627906976744186	0.307010479609368	1	1
b48	b48.a1	b48.a1.a1	sp|P05387|RLA2_HUMAN 60S acidic ribosomal protein P2 OS=Homo sapiens GN=RPLP2 PE=1 SV=1	-22.898319244384766	66	11.600000381469727	5		4		5	1.0	9.0	1	1
b49	b49.a1	b49.a1.a1	sp|P60709|ACTB_HUMAN Actin, cytoplasmic 1 OS=Homo sapiens GN=ACTB PE=1 SV=1	-10.553276062011719	13	41.599998474121094	4		4		15	0.26666666666666666	0.8478497974222909	2	1
b49	b49.a1	b49.a1.a2	sp|P63261|ACTG_HUMAN Actin, cytoplasmic 2 OS=Homo sapiens GN=ACTG1 PE=1 SV=1	-10.553276062011719	13	41.70000076293945	4		4		15	0.26666666666666666	0.8478497974222909	2	1
b50	b50.a1	b50.a1.a1	sp|P16403|H12_HUMAN Histone H1.2 OS=Homo sapiens GN=HIST1H1C PE=1 SV=2	-16.434741973876953	22	21.299999237060547	4		4		4	1.0	9.0	1	1
b51	b51.a1	b51.a1.a1	sp|P19447|ERCC3_HUMAN TFIIH basal transcription factor complex helicase XPB subunit OS=Homo sapiens GN=ERCC3 PE=1 SV=1	-10.822686195373535	6	89.0999984741211	4		4		38	0.10526315789473684	0.2742749857031337	2	1
b51	b51.a1	b51.a1.a2	tr|G3V1S1|G3V1S1_HUMAN Excision repair cross-complementing rodent repair deficiency, complementation group 3 (Xeroderma pigmentosum group B complementing), isoform CRA_b OS=Homo sapiens GN=ERCC3 PE=2 SV=1	-10.822686195373535	6	81.80000305175781	4		4		37	0.10810810810810811	0.2826498305280605	2	1
b52	b52.a1	b52.a1.a1	sp|Q9H0S4-2|DDX47_HUMAN Isoform 2 of Probable ATP-dependent RNA helicase DDX47 OS=Homo sapiens GN=DDX47	-13.855659484863281	11	45.0	4		4		16	0.25	0.7782794100389228	2	1
b52	b52.a1	b52.a1.a2	sp|Q9H0S4|DDX47_HUMAN Probable ATP-dependent RNA helicase DDX47 OS=Homo sapiens GN=DDX47 PE=1 SV=1	-13.855659484863281	9	50.5	4		4		17	0.23529411764705882	0.7190722018585745	2	1
b53	b53.a1	b53.a1.a1	sp|P18846|ATF1_HUMAN Cyclic AMP-dependent transcription factor ATF-1 OS=Homo sapiens GN=ATF1 PE=1 SV=2	-6.831208229064941	9	29.100000381469727	2	1	2	1	3	0.6666666666666666	3.6415888336127784	1	1
b53	b53.a2	b53.a2.a1	sp|P16220-2|CREB1_HUMAN Isoform CREB-B of Cyclic AMP-responsive element-binding protein 1 OS=Homo sapiens GN=CREB1	-9.6058988571167	7	35.0	2	1	2	1	3	0.6666666666666666	3.6415888336127784	3	1
b53	b53.a2	b53.a2.a2	sp|P16220-3|CREB1_HUMAN Isoform 3 of Cyclic AMP-responsive element-binding protein 1 OS=Homo sapiens GN=CREB1	-9.6058988571167	9	25.299999237060547	2	1	2	1	4	0.5	2.1622776601683795	3	1
b53	b53.a2	b53.a2.a3	sp|P16220|CREB1_HUMAN Cyclic AMP-responsive element-binding protein 1 OS=Homo sapiens GN=CREB1 PE=1 SV=2	-9.6058988571167	6	36.599998474121094	2	1	2	1	3	0.6666666666666666	3.6415888336127784	3	1
b54	b54.a1	b54.a1.a1	sp|P05549-5|AP2A_HUMAN Isoform 2 of Transcription factor AP-2-alpha OS=Homo sapiens GN=TFAP2A	-10.609212875366211	7	47.099998474121094	3		3		16	0.1875	0.5399265260594921	4	1
b54	b54.a1	b54.a1.a2	sp|P05549-6|AP2A_HUMAN Isoform 5 of Transcription factor AP-2-alpha OS=Homo sapiens GN=TFAP2A	-10.609212875366211	7	47.29999923706055	3		3		16	0.1875	0.5399265260594921	4	1
b54	b54.a1	b54.a1.a3	sp|P05549|AP2A_HUMAN Transcription factor AP-2-alpha OS=Homo sapiens GN=TFAP2A PE=1 SV=1	-10.609212875366211	7	47.900001525878906	3		3		16	0.1875	0.5399265260594921	4	1
b54	b54.a1	b54.a1.a4	tr|Q96SH1|Q96SH1_HUMAN Transcription factor AP-2 alpha (Activating enhancer binding protein 2 alpha), isoform CRA_c OS=Homo sapiens GN=TFAP2A PE=2 SV=1	-10.609212875366211	7	48.20000076293945	3		3		16	0.1875	0.5399265260594921	4	1
b55	b55.a1	b55.a1.a1	sp|Q13426-2|XRCC4_HUMAN Isoform 2 of DNA repair protein XRCC4 OS=Homo sapiens GN=XRCC4	-7.940512657165527	11	37.900001525878906	3		3		16	0.1875	0.5399265260594921	3	1
b55	b55.a1	b55.a1.a2	sp|Q13426-3|XRCC4_HUMAN Isoform 3 of DNA repair protein XRCC4 OS=Homo sapiens GN=XRCC4	-7.940512657165527	11	35.29999923706055	3		3		13	0.23076923076923078	0.7012542798525889	3	1
b55	b55.a1	b55.a1.a3	sp|Q13426|XRCC4_HUMAN DNA repair protein XRCC4 OS=Homo sapiens GN=XRCC4 PE=1 SV=2	-7.940512657165527	10	38.20000076293945	3		3		16	0.1875	0.5399265260594921	3	1
b56	b56.a1	b56.a1.a1	sp|P05386|RLA1_HUMAN 60S acidic ribosomal protein P1 OS=Homo sapiens GN=RPLP1 PE=1 SV=1	-14.891759872436523	32	11.399999618530273	3		3		2	1.5	30.622776601683793	1	1
b57	b57.a1	b57.a1.a1	sp|Q5SSJ5|HP1B3_HUMAN Heterochromatin protein 1-binding protein 3 OS=Homo sapiens GN=HP1BP3 PE=1 SV=1	-12.269476890563965	6	61.099998474121094	3		3		22	0.13636363636363635	0.3688745095370809	1	1
b58	b58.a1	b58.a1.a1	sp|P15927-2|RFA2_HUMAN Isoform 2 of Replication protein A 32 kDa subunit OS=Homo sapiens GN=RPA2	-9.178486824035645	15	30.100000381469727	3		3		7	0.42857142857142855	1.6826957952797255	3	1
b58	b58.a1	b58.a1.a2	sp|P15927-3|RFA2_HUMAN Isoform 3 of Replication protein A 32 kDa subunit OS=Homo sapiens GN=RPA2	-9.178486824035645	11	38.70000076293945	3		3		10	0.3	0.9952623149688795	3	1
b58	b58.a1	b58.a1.a3	sp|P15927|RFA2_HUMAN Replication protein A 32 kDa subunit OS=Homo sapiens GN=RPA2 PE=1 SV=1	-9.178486824035645	15	29.100000381469727	3		3		7	0.42857142857142855	1.6826957952797255	3	1
b59	b59.a1	b59.a1.a1	sp|Q9NZI7-4|UBIP1_HUMAN Isoform 2 of Upstream-binding protein 1 OS=Homo sapiens GN=UBP1	-4.963371276855469	5	56.29999923706055	2	1	2	1	13	0.15384615384615385	0.4251026703029981	2	1
b59	b59.a1	b59.a1.a2	sp|Q9NZI7|UBIP1_HUMAN Upstream-binding protein 1 OS=Homo sapiens GN=UBP1 PE=2 SV=1	-4.963371276855469	4	60.400001525878906	2	1	2	1	16	0.125	0.33352143216332397	2	1
b59	b59.a2	b59.a2.a1	sp|Q12800-2|TFCP2_HUMAN Isoform 2 of Alpha-globin transcription factor CP2 OS=Homo sapiens GN=TFCP2	-9.290729522705078	7	51.20000076293945	2	1	2	1	14	0.14285714285714285	0.3894954943731377	5	1
b59	b59.a2	b59.a2.a2	sp|Q12800-3|TFCP2_HUMAN Isoform 3 of Alpha-globin transcription factor CP2 OS=Homo sapiens GN=TFCP2	-9.290729522705078	7	51.29999923706055	2	1	2	1	14	0.14285714285714285	0.3894954943731377	5	1
b59	b59.a2	b59.a2.a3	sp|Q12800-4|TFCP2_HUMAN Isoform 4 of Alpha-globin transcription factor CP2 OS=Homo sapiens GN=TFCP2	-9.290729522705078	6	57.099998474121094	2	1	2	1	16	0.125	0.33352143216332397	5	1
b59	b59.a2	b59.a2.a4	sp|Q12800|TFCP2_HUMAN Alpha-globin transcription factor CP2 OS=Homo sapiens GN=TFCP2 PE=1 SV=2	-9.290729522705078	6	57.099998474121094	2	1	2	1	16	0.125	0.33352143216332397	5	1
b59	b59.a2	b59.a2.a5	tr|F8VX55|F8VX55_HUMAN Alpha-globin transcription factor CP2 OS=Homo sapiens GN=TFCP2 PE=2 SV=1	-9.290729522705078	8	48.400001525878906	2	1	2	1	14	0.14285714285714285	0.3894954943731377	5	1
b60	b60.a1	b60.a1.a1	sp|P41091|IF2G_HUMAN Eukaryotic translation initiation factor 2 subunit 3 OS=Homo sapiens GN=EIF2S3 PE=1 SV=3	-11.6058988571167	10	51.0	3		3		16	0.1875	0.5399265260594921	4	1
b60	b60.a1	b60.a1.a2	sp|Q2VIR3-2|IF2GL_HUMAN Isoform 2 of Putative eukaryotic translation initiation factor 2 subunit 3-like protein OS=Homo sapiens GN=EIF2S3L	-11.6058988571167	10	50.400001525878906	3		3		16	0.1875	0.5399265260594921	4	1
b60	b60.a1	b60.a1.a3	sp|Q2VIR3|IF2GL_HUMAN Putative eukaryotic translation initiation factor 2 subunit 3-like protein OS=Homo sapiens GN=EIF2S3L PE=5 SV=2	-11.6058988571167	10	51.099998474121094	3		3		16	0.1875	0.5399265260594921	4	1
b60	b60.a1	b60.a1.a4	tr|F8W810|F8W810_HUMAN Uncharacterized protein OS=Homo sapiens PE=2 SV=1	-11.6058988571167	10	50.400001525878906	3		3		16	0.1875	0.5399265260594921	4	1
b61	b61.a1	b61.a1.a1	sp|P04908|H2A1B_HUMAN Histone H2A type 1-B/E OS=Homo sapiens GN=HIST1H2AB PE=1 SV=2	-4.845180511474609	26	14.100000381469727	3		3		4	0.75	4.623413251903491	10	1
b61	b61.a1	b61.a1.a2	sp|P0C0S8|H2A1_HUMAN Histone H2A type 1 OS=Homo sapiens GN=HIST1H2AG PE=1 SV=2	-4.845180511474609	26	14.0	3		3		4	0.75	4.623413251903491	10	1
b61	b61.a1	b61.a1.a3	sp|P20671|H2A1D_HUMAN Histone H2A type 1-D OS=Homo sapiens GN=HIST1H2AD PE=1 SV=2	-4.845180511474609	26	14.0	3		3		4	0.75	4.623413251903491	10	1
b61	b61.a1	b61.a1.a4	sp|Q16777|H2A2C_HUMAN Histone H2A type 2-C OS=Homo sapiens GN=HIST2H2AC PE=1 SV=4	-4.845180511474609	26	13.899999618530273	3		3		4	0.75	4.623413251903491	10	1
b61	b61.a1	b61.a1.a5	sp|Q6FI13|H2A2A_HUMAN Histone H2A type 2-A OS=Homo sapiens GN=HIST2H2AA3 PE=1 SV=3	-4.845180511474609	26	14.0	3		3		4	0.75	4.623413251903491	10	1
b61	b61.a1	b61.a1.a6	sp|Q7L7L0|H2A3_HUMAN Histone H2A type 3 OS=Homo sapiens GN=HIST3H2A PE=1 SV=3	-4.845180511474609	26	14.0	3		3		4	0.75	4.623413251903491	10	1
b61	b61.a1	b61.a1.a7	sp|Q93077|H2A1C_HUMAN Histone H2A type 1-C OS=Homo sapiens GN=HIST1H2AC PE=1 SV=3	-4.845180511474609	26	14.0	3		3		4	0.75	4.623413251903491	10	1
b61	b61.a1	b61.a1.a8	sp|Q96KK5|H2A1H_HUMAN Histone H2A type 1-H OS=Homo sapiens GN=HIST1H2AH PE=1 SV=3	-4.845180511474609	27	13.800000190734863	3		3		4	0.75	4.623413251903491	10	1
b61	b61.a1	b61.a1.a9	sp|Q99878|H2A1J_HUMAN Histone H2A type 1-J OS=Homo sapiens GN=HIST1H2AJ PE=1 SV=3	-4.845180511474609	27	13.899999618530273	3		3		4	0.75	4.623413251903491	10	1
b61	b61.a1	b61.a1.b10	sp|Q9BTM1|H2AJ_HUMAN Histone H2A.J OS=Homo sapiens GN=H2AFJ PE=1 SV=1	-4.845180511474609	26	13.899999618530273	3		3		4	0.75	4.623413251903491	10	1
b62	b62.a1	b62.a1.a1	sp|Q12905|ILF2_HUMAN Interleukin enhancer-binding factor 2 OS=Homo sapiens GN=ILF2 PE=1 SV=2	-12.132367134094238	9	42.900001525878906	3		3		11	0.2727272727272727	0.8738174228603839	1	1
b63	b63.a1	b63.a1.a1	sp|P35244|RFA3_HUMAN Replication protein A 14 kDa subunit OS=Homo sapiens GN=RPA3 PE=1 SV=1	-10.266449928283691	28	13.5	3		3		7	0.42857142857142855	1.6826957952797255	1	1
b64	b64.a1	b64.a1.a1	sp|P80217-2|IN35_HUMAN Isoform 2 of Interferon-induced 35 kDa protein OS=Homo sapiens GN=IFI35	-8.172630310058594	9	31.700000762939453	3		2		14	0.21428571428571427	0.637893706954064	2	1
b64	b64.a1	b64.a1.a2	sp|P80217|IN35_HUMAN Interferon-induced 35 kDa protein OS=Homo sapiens GN=IFI35 PE=1 SV=5	-8.172630310058594	9	31.399999618530273	3		2		14	0.21428571428571427	0.637893706954064	2	1
b65	b65.a1	b65.a1.a1	sp|P15408|FOSL2_HUMAN Fos-related antigen 2 OS=Homo sapiens GN=FOSL2 PE=1 SV=1	-6.79587984085083	10	35.099998474121094	2		2		11	0.18181818181818182	0.5199110829529336	1	1
b66	b66.a1	b66.a1.a1	sp|Q13287|NMI_HUMAN N-myc-interactor OS=Homo sapiens GN=NMI PE=1 SV=2	-4.091515064239502	7	34.900001525878906	2		2		19	0.10526315789473684	0.2742749857031337	1	1
b67	b67.a1	b67.a1.a1	sp|P16401|H15_HUMAN Histone H1.5 OS=Homo sapiens GN=HIST1H1B PE=1 SV=3	-6.382999420166016	10	22.5	2		2		4	0.5	2.1622776601683795	1	1
b68	b68.a1	b68.a1.a1	sp|P62805|H4_HUMAN Histone H4 OS=Homo sapiens GN=HIST1H4A PE=1 SV=2	-5.03245210647583	21	11.300000190734863	2		2		5	0.4	1.5118864315095801	1	1
b69	b69.a1	b69.a1.a1	sp|P13984|T2FB_HUMAN General transcription factor IIF subunit 2 OS=Homo sapiens GN=GTF2F2 PE=1 SV=2	-6.687822341918945	8	28.299999237060547	2		2		15	0.13333333333333333	0.35935639087852556	1	1
b70	b70.a1	b70.a1.a1	sp|Q15554-3|TERF2_HUMAN Isoform 3 of Telomeric repeat-binding factor 2 OS=Homo sapiens GN=TERF2	-6.672845363616943	4	59.5	2		2		24	0.08333333333333333	0.21152765862858836	2	1
b70	b70.a1	b70.a1.a2	sp|Q15554|TERF2_HUMAN Telomeric repeat-binding factor 2 OS=Homo sapiens GN=TERF2 PE=1 SV=2	-6.672845363616943	5	55.400001525878906	2		2		22	0.09090909090909091	0.23284673944206613	2	1
b71	b71.a1	b71.a1.a1	sp|Q86U44|MTA70_HUMAN N6-adenosine-methyltransferase 70 kDa subunit OS=Homo sapiens GN=METTL3 PE=1 SV=2	-6.931814193725586	4	64.30000305175781	2		2		26	0.07692307692307693	0.19377664171443643	3	1
b71	b71.a1	b71.a1.a2	tr|B4DTN4|B4DTN4_HUMAN N6-adenosine-methyltransferase 70 kDa subunit OS=Homo sapiens GN=METTL3 PE=2 SV=1	-6.931814193725586	9	27.5	2		2		11	0.18181818181818182	0.5199110829529336	3	1
b71	b71.a1	b71.a1.a3	tr|F5H6D8|F5H6D8_HUMAN N6-adenosine-methyltransferase 70 kDa subunit OS=Homo sapiens GN=METTL3 PE=2 SV=1	-6.931814193725586	10	26.200000762939453	2		2		10	0.2	0.5848931924611136	3	1
b72	b72.a1	b72.a1.a1	sp|Q13888|TF2H2_HUMAN General transcription factor IIH subunit 2 OS=Homo sapiens GN=GTF2H2 PE=1 SV=1	-4.034327983856201	4	44.29999923706055	2		2		17	0.11764705882352941	0.31113393742156426	5	1
b72	b72.a1	b72.a1.a2	sp|Q6P1K8|T2H2L_HUMAN General transcription factor IIH subunit 2-like protein OS=Homo sapiens GN=GTF2H2C PE=1 SV=1	-4.034327983856201	4	44.29999923706055	2		2		17	0.11764705882352941	0.31113393742156426	5	1
b72	b72.a1	b72.a1.a3	tr|D6RID8|D6RID8_HUMAN General transcription factor IIH subunit 2-like protein (Fragment) OS=Homo sapiens GN=GTF2H2C PE=2 SV=1	-4.034327983856201	7	28.399999618530273	2		2		14	0.14285714285714285	0.3894954943731377	5	1
b72	b72.a1	b72.a1.a4	tr|D6RJD3|D6RJD3_HUMAN General transcription factor IIH subunit 2-like protein OS=Homo sapiens GN=GTF2H2C PE=2 SV=1	-4.034327983856201	10	19.200000762939453	2		2		9	0.2222222222222222	0.6681005372000588	5	1
b72	b72.a1	b72.a1.a5	tr|R4GMS9|R4GMS9_HUMAN General transcription factor IIH subunit 2 (Fragment) OS=Homo sapiens GN=GTF2H2 PE=4 SV=1	-4.034327983856201	11	17.200000762939453	2		2		6	0.3333333333333333	1.1544346900318838	5	1
b73	b73.a1	b73.a1.a1	sp|Q96T60|PNKP_HUMAN Bifunctional polynucleotide phosphatase/kinase OS=Homo sapiens GN=PNKP PE=1 SV=1	-10.468521118164062	4	56.900001525878906	2		2		27	0.07407407407407407	0.18597101233766966	3	1
b73	b73.a1	b73.a1.a2	tr|M0QYH2|M0QYH2_HUMAN Bifunctional polynucleotide phosphatase/kinase OS=Homo sapiens GN=PNKP PE=4 SV=1	-10.468521118164062	5	53.5	2		2		25	0.08	0.20226443461741295	3	1
b73	b73.a1	b73.a1.a3	tr|M0R3C8|M0R3C8_HUMAN Bifunctional polynucleotide phosphatase/kinase OS=Homo sapiens GN=PNKP PE=4 SV=1	-10.468521118164062	5	49.20000076293945	2		2		24	0.08333333333333333	0.21152765862858836	3	1
b74	b74.a1	b74.a1.a1	sp|O43390-2|HNRPR_HUMAN Isoform 2 of Heterogeneous nuclear ribonucleoprotein R OS=Homo sapiens GN=HNRNPR	-5.988852500915527	3	71.0999984741211	2		2		28	0.07142857142857142	0.1787686347935873	3	1
b74	b74.a1	b74.a1.a2	sp|O43390|HNRPR_HUMAN Heterogeneous nuclear ribonucleoprotein R OS=Homo sapiens GN=HNRNPR PE=1 SV=1	-5.988852500915527	3	70.80000305175781	2		2		28	0.07142857142857142	0.1787686347935873	3	1
b74	b74.a1	b74.a1.a3	tr|S4R3J4|S4R3J4_HUMAN Heterogeneous nuclear ribonucleoprotein R OS=Homo sapiens GN=HNRNPR PE=4 SV=1	-5.988852500915527	4	59.79999923706055	2		2		21	0.09523809523809523	0.24519708473503288	3	1
b75	b75.a1	b75.a1.a1	sp|O60814|H2B1K_HUMAN Histone H2B type 1-K OS=Homo sapiens GN=HIST1H2BK PE=1 SV=3	-5.432033061981201	20	13.800000190734863	2		2		5	0.4	1.5118864315095801	16	1
b75	b75.a1	b75.a1.a2	sp|P06899|H2B1J_HUMAN Histone H2B type 1-J OS=Homo sapiens GN=HIST1H2BJ PE=1 SV=3	-5.432033061981201	20	13.800000190734863	2		2		5	0.4	1.5118864315095801	16	1
b75	b75.a1	b75.a1.a3	sp|P23527|H2B1O_HUMAN Histone H2B type 1-O OS=Homo sapiens GN=HIST1H2BO PE=1 SV=3	-5.432033061981201	20	13.800000190734863	2		2		5	0.4	1.5118864315095801	16	1
b75	b75.a1	b75.a1.a4	sp|P33778|H2B1B_HUMAN Histone H2B type 1-B OS=Homo sapiens GN=HIST1H2BB PE=1 SV=2	-5.432033061981201	20	13.899999618530273	2		2		5	0.4	1.5118864315095801	16	1
b75	b75.a1	b75.a1.a5	sp|P57053|H2BFS_HUMAN Histone H2B type F-S OS=Homo sapiens GN=H2BFS PE=1 SV=2	-5.432033061981201	20	13.899999618530273	2		2		5	0.4	1.5118864315095801	16	1
b75	b75.a1	b75.a1.a6	sp|P58876|H2B1D_HUMAN Histone H2B type 1-D OS=Homo sapiens GN=HIST1H2BD PE=1 SV=2	-5.432033061981201	20	13.899999618530273	2		2		5	0.4	1.5118864315095801	16	1
b75	b75.a1	b75.a1.a7	sp|P62807|H2B1C_HUMAN Histone H2B type 1-C/E/F/G/I OS=Homo sapiens GN=HIST1H2BC PE=1 SV=4	-5.432033061981201	20	13.800000190734863	2		2		5	0.4	1.5118864315095801	16	1
b75	b75.a1	b75.a1.a8	sp|Q16778|H2B2E_HUMAN Histone H2B type 2-E OS=Homo sapiens GN=HIST2H2BE PE=1 SV=3	-5.432033061981201	20	13.800000190734863	2		2		5	0.4	1.5118864315095801	16	1
b75	b75.a1	b75.a1.a9	sp|Q5QNW6-2|H2B2F_HUMAN Isoform 2 of Histone H2B type 2-F OS=Homo sapiens GN=HIST2H2BF	-5.432033061981201	19	14.800000190734863	2		2		6	0.3333333333333333	1.1544346900318838	16	1
b75	b75.a1	b75.a1.b10	sp|Q5QNW6|H2B2F_HUMAN Histone H2B type 2-F OS=Homo sapiens GN=HIST2H2BF PE=1 SV=3	-5.432033061981201	20	13.800000190734863	2		2		5	0.4	1.5118864315095801	16	1
b75	b75.a1	b75.a1.b11	sp|Q8N257|H2B3B_HUMAN Histone H2B type 3-B OS=Homo sapiens GN=HIST3H2BB PE=1 SV=3	-5.432033061981201	20	13.800000190734863	2		2		5	0.4	1.5118864315095801	16	1
b75	b75.a1	b75.a1.b12	sp|Q93079|H2B1H_HUMAN Histone H2B type 1-H OS=Homo sapiens GN=HIST1H2BH PE=1 SV=3	-5.432033061981201	20	13.800000190734863	2		2		5	0.4	1.5118864315095801	16	1
b75	b75.a1	b75.a1.b13	sp|Q99877|H2B1N_HUMAN Histone H2B type 1-N OS=Homo sapiens GN=HIST1H2BN PE=1 SV=3	-5.432033061981201	20	13.800000190734863	2		2		5	0.4	1.5118864315095801	16	1
b75	b75.a1	b75.a1.b14	sp|Q99879|H2B1M_HUMAN Histone H2B type 1-M OS=Homo sapiens GN=HIST1H2BM PE=1 SV=3	-5.432033061981201	20	13.899999618530273	2		2		5	0.4	1.5118864315095801	16	1
b75	b75.a1	b75.a1.b15	sp|Q99880|H2B1L_HUMAN Histone H2B type 1-L OS=Homo sapiens GN=HIST1H2BL PE=1 SV=3	-5.432033061981201	20	13.899999618530273	2		2		5	0.4	1.5118864315095801	16	1
b75	b75.a1	b75.a1.b16	tr|B4DR52|B4DR52_HUMAN Histone H2B OS=Homo sapiens GN=HIST2H2BF PE=2 SV=1	-5.432033061981201	15	18.0	2		2		7	0.2857142857142857	0.9306977288832501	16	1
b76	b76.a1	b76.a1.a1	sp|Q9UHX1-2|PUF60_HUMAN Isoform 2 of Poly(U)-binding-splicing factor PUF60 OS=Homo sapiens GN=PUF60	-7.89962911605835	7	58.0	2		2		23	0.08695652173913043	0.22167734899679203	6	1
b76	b76.a1	b76.a1.a2	sp|Q9UHX1-3|PUF60_HUMAN Isoform 3 of Poly(U)-binding-splicing factor PUF60 OS=Homo sapiens GN=PUF60	-7.89962911605835	7	55.599998474121094	2		2		21	0.09523809523809523	0.24519708473503288	6	1
b76	b76.a1	b76.a1.a3	sp|Q9UHX1-4|PUF60_HUMAN Isoform 4 of Poly(U)-binding-splicing factor PUF60 OS=Homo sapiens GN=PUF60	-7.89962911605835	8	53.900001525878906	2		2		22	0.09090909090909091	0.23284673944206613	6	1
b76	b76.a1	b76.a1.a4	sp|Q9UHX1-5|PUF60_HUMAN Isoform 5 of Poly(U)-binding-splicing factor PUF60 OS=Homo sapiens GN=PUF60	-7.89962911605835	7	57.0	2		2		22	0.09090909090909091	0.23284673944206613	6	1
b76	b76.a1	b76.a1.a5	sp|Q9UHX1-6|PUF60_HUMAN Isoform 6 of Poly(U)-binding-splicing factor PUF60 OS=Homo sapiens GN=PUF60	-7.89962911605835	7	55.29999923706055	2		2		23	0.08695652173913043	0.22167734899679203	6	1
b76	b76.a1	b76.a1.a6	sp|Q9UHX1|PUF60_HUMAN Poly(U)-binding-splicing factor PUF60 OS=Homo sapiens GN=PUF60 PE=1 SV=1	-7.89962911605835	7	59.70000076293945	2		2		22	0.09090909090909091	0.23284673944206613	6	1
b77	b77.a1	b77.a1.a1	sp|P32780|TF2H1_HUMAN General transcription factor IIH subunit 1 OS=Homo sapiens GN=GTF2H1 PE=1 SV=1	-6.963371276855469	4	61.900001525878906	2		2		26	0.07692307692307693	0.19377664171443643	2	1
b77	b77.a1	b77.a1.a2	tr|B3KXE0|B3KXE0_HUMAN General transcription factor IIH subunit 1 OS=Homo sapiens GN=GTF2H1 PE=2 SV=1	-6.963371276855469	5	48.599998474121094	2		2		21	0.09523809523809523	0.24519708473503288	2	1
b78	b78.a1	b78.a1.a1	sp|Q14241|ELOA1_HUMAN Transcription elongation factor B polypeptide 3 OS=Homo sapiens GN=TCEB3 PE=1 SV=2	-12.769551277160645	4	89.69999694824219	2		2		26	0.07692307692307693	0.19377664171443643	1	1
b79	b79.a1	b79.a1.a1	sp|O60341-2|KDM1A_HUMAN Isoform 2 of Lysine-specific histone demethylase 1A OS=Homo sapiens GN=KDM1A	-9.527243614196777	3	95.0	2		2		33	0.06060606060606061	0.1497569953977358	3	1
b79	b79.a1	b79.a1.a2	sp|O60341|KDM1A_HUMAN Lysine-specific histone demethylase 1A OS=Homo sapiens GN=KDM1A PE=1 SV=2	-9.527243614196777	3	92.69999694824219	2		2		33	0.06060606060606061	0.1497569953977358	3	1
b79	b79.a1	b79.a1.a3	tr|F6S0T5|F6S0T5_HUMAN Lysine-specific histone demethylase 1A OS=Homo sapiens GN=KDM1A PE=2 SV=1	-9.527243614196777	3	95.0	2		2		33	0.06060606060606061	0.1497569953977358	3	1
b80	b80.a1	b80.a1.a1	sp|Q06330-2|SUH_HUMAN Isoform APCR-1 of Recombining binding protein suppressor of hairless OS=Homo sapiens GN=RBPJ	-9.887394905090332	6	47.099998474121094	2		2		15	0.13333333333333333	0.35935639087852556	7	1
b80	b80.a1	b80.a1.a2	sp|Q06330-3|SUH_HUMAN Isoform APCR-3 of Recombining binding protein suppressor of hairless OS=Homo sapiens GN=RBPJ	-9.887394905090332	6	45.5	2		2		15	0.13333333333333333	0.35935639087852556	7	1
b80	b80.a1	b80.a1.a3	sp|Q06330-4|SUH_HUMAN Isoform 4 of Recombining binding protein suppressor of hairless OS=Homo sapiens GN=RBPJ	-9.887394905090332	5	54.0	2		2		17	0.11764705882352941	0.31113393742156426	7	1
b80	b80.a1	b80.a1.a4	sp|Q06330-5|SUH_HUMAN Isoform 5 of Recombining binding protein suppressor of hairless OS=Homo sapiens GN=RBPJ	-9.887394905090332	6	51.79999923706055	2		2		17	0.11764705882352941	0.31113393742156426	7	1
b80	b80.a1	b80.a1.a5	sp|Q06330-6|SUH_HUMAN Isoform 6 of Recombining binding protein suppressor of hairless OS=Homo sapiens GN=RBPJ	-9.887394905090332	5	54.29999923706055	2		2		17	0.11764705882352941	0.31113393742156426	7	1
b80	b80.a1	b80.a1.a6	sp|Q06330-7|SUH_HUMAN Isoform 7 of Recombining binding protein suppressor of hairless OS=Homo sapiens GN=RBPJ	-9.887394905090332	5	54.20000076293945	2		2		17	0.11764705882352941	0.31113393742156426	7	1
b80	b80.a1	b80.a1.a7	sp|Q06330|SUH_HUMAN Recombining binding protein suppressor of hairless OS=Homo sapiens GN=RBPJ PE=1 SV=3	-9.887394905090332	5	55.5	2		2		18	0.1111111111111111	0.2915496650148839	7	1
b81	b81.a1	b81.a1.a1	sp|P29372-2|3MG_HUMAN Isoform 2 of DNA-3-methyladenine glycosylase OS=Homo sapiens GN=MPG	-4.1012749671936035	9	32.099998474121094	2		2		14	0.14285714285714285	0.3894954943731377	5	1
b81	b81.a1	b81.a1.a2	sp|P29372-4|3MG_HUMAN Isoform 3 of DNA-3-methyladenine glycosylase OS=Homo sapiens GN=MPG	-4.1012749671936035	9	32.099998474121094	2		2		14	0.14285714285714285	0.3894954943731377	5	1
b81	b81.a1	b81.a1.a3	sp|P29372-5|3MG_HUMAN Isoform 4 of DNA-3-methyladenine glycosylase OS=Homo sapiens GN=MPG	-4.1012749671936035	9	30.700000762939453	2		2		14	0.14285714285714285	0.3894954943731377	5	1
b81	b81.a1	b81.a1.a4	sp|P29372|3MG_HUMAN DNA-3-methyladenine glycosylase OS=Homo sapiens GN=MPG PE=1 SV=3	-4.1012749671936035	9	32.79999923706055	2		2		15	0.13333333333333333	0.35935639087852556	5	1
b81	b81.a1	b81.a1.a5	tr|A2IDA3|A2IDA3_HUMAN DNA-3-methyladenine glycosylase (Fragment) OS=Homo sapiens GN=MPG PE=2 SV=1	-4.1012749671936035	10	27.200000762939453	2		2		11	0.18181818181818182	0.5199110829529336	5	1

## Sheet: peptides
MS Sample :	DaPR130924_VB115_O1942.m
Group ID	Peptide ID	SequenceLI	Modifs	Charge	MH+ theo	Number of subgroups	Subgroup ids	Number of spectra
a1	pepa1a1	AEPVEVVAPR		2	1066.589599609375	1	a1.a1	2
a1	pepa1a2	AGIISQGIR		2	914.5421752929688	1	a1.a1	1
a1	pepa1a3	AMVEYEIDIQK	M2:+15.99491	2	1354.65625	1	a1.a1	2
a1	pepa1a4	AQNDIIWNIK		2	1214.6531982421875	1	a1.a1	1
a1	pepa1a5	AQNDIIWNIKDEIK		2	1699.90185546875	1	a1.a1	1
a1	pepa1a6	AQNDIIWNIKDEIKK		2	1827.9967041015625	1	a1.a1	1
a1	pepa1a7	ASADKPISNMK		2	1161.59375	1	a1.a1	1
a1	pepa1a8	ASADKPISNMK	M10:+15.99491	2	1177.588623046875	1	a1.a1	1
a1	pepa1a9	ATTHNAYDIEVIDIFK		2	1849.9334716796875	1	a1.a1	2
a1	pepa1b10	AVNSSASADKPISNMK		2	1619.80615234375	1	a1.a1	1
a1	pepa1b11	AVSQGSSDSQIIDISNR		2	1776.8726806640625	1	a1.a1	1
a1	pepa1b12	AYDIEVIDIFK		2	1325.69921875	1	a1.a1	1
a1	pepa1b13	DIEVIDIFK		2	1091.5987548828125	1	a1.a1	1
a1	pepa1b14	DPDSGIEHSAHVIEK		2	1633.7821044921875	1	a1.a1	1
a1	pepa1b15	DPIDVNYEK		2	1092.521240234375	1	a1.a1	1
a1	pepa1b16	DSEEAEIIR		2	1061.5113525390625	1	a1.a1	4
a1	pepa1b17	DVEVDGFSEIR		2	1265.6011962890625	1	a1.a1	1
a1	pepa1b18	EEIGFRPEYSASQIK	E1:-18.01056	2	1735.8653564453125	1	a1.a1	1
a1	pepa1b19	EEIGFRPEYSASQIK		2	1753.8759765625	1	a1.a1	1
a1	pepa1b20	EIIIFNK		2	876.5194091796875	1	a1.a1	1
a1	pepa1b21	EIIIFNKQQVPSGESAIIDR		3	2257.218994140625	1	a1.a1	1
a1	pepa1b22	FAGIISQGIR		2	1061.610595703125	1	a1.a1	1
a1	pepa1b23	FIQDVSASTK		2	1095.5684814453125	1	a1.a1	1
a1	pepa1b24	FSIIATEDK		2	1023.5360717773438	1	a1.a1	1
a1	pepa1b25	FYPIEIDYGQDEEAVK		2	1915.8963623046875	1	a1.a1	2
a1	pepa1b26	FYTIIPHDF		2	1152.57275390625	1	a1.a1	1
a1	pepa1b27	FYTIIPHDFG		2	1209.5943603515625	1	a1.a1	1
a1	pepa1b28	FYTIIPHDFGMK		2	1468.7298583984375	1	a1.a1	1
a1	pepa1b29	FYTIIPHDFGMK	M11:+15.99491	2	1484.7247314453125	1	a1.a1	2
a1	pepa1b30	GDEVDGVDEVAK		2	1232.564453125	1	a1.a1	2
a1	pepa1b31	GFSIIATEDKEAIK		2	1521.8162841796875	1	a1.a1	1
a1	pepa1b32	GFSIIATEDKEAIKK		2	1649.9112548828125	1	a1.a1	1
a1	pepa1b33	GGAAVDPDSGIEHSAH		2	1519.6776123046875	1	a1.a1	2
a1	pepa1b34	GGAAVDPDSGIEHSAHVIEK		2	1988.9676513671875	1	a1.a1	2
a1	pepa1b35	GGKVFSATIGIVDIVK		2	1603.9422607421875	1	a1.a1	1
a1	pepa1b36	GGSDDSSKDPIDVNYEK		2	1825.80908203125	1	a1.a1	4
a1	pepa1b37	GIYFADMVSK		2	1130.5555419921875	1	a1.a1	3
a1	pepa1b38	GIYFADMVSK	M7:+15.99491	2	1146.5504150390625	1	a1.a1	3
a1	pepa1b39	GNAWHSK		2	799.385009765625	1	a1.a1	1
a1	pepa1b40	GQDGIGSKAEK		2	1089.553955078125	1	a1.a1	1
a1	pepa1b41	GSSDSQIIDISNR		2	1391.676513671875	1	a1.a1	1
a1	pepa1b42	GTNSYYK		2	832.3839721679688	1	a1.a1	1
a1	pepa1b43	HPDVEVDGFSEIR		3	1499.712890625	1	a1.a1	3
a1	pepa1b44	IAHIISPWGAEVK		2	1420.7950439453125	1	a1.a1	2
a1	pepa1b45	IAPPEAPVTGY		2	1114.5782470703125	1	a1.a1	1
a1	pepa1b46	IAPPEAPVTGYMF		2	1392.687255859375	1	a1.a1	1
a1	pepa1b47	IAPPEAPVTGYMFGK		3	1577.8037109375	1	a1.a1	1
a1	pepa1b48	IAPPEAPVTGYMFGK	M12:+15.99491	3	1593.798583984375	1	a1.a1	1
a1	pepa1b49	IEQMPSKEDAIEHFMK		2	1932.9197998046875	1	a1.a1	2
a1	pepa1b50	IEQMPSKEDAIEHFMK	M15:+15.99491	2	1948.9146728515625	1	a1.a1	5
a1	pepa1b51	IEVIDIFK		2	976.57177734375	1	a1.a1	1
a1	pepa1b52	IFPPETSASVAATPPPSTASAPAAVNSSASADKPISN		3	3508.7451171875	1	a1.a1	1
a1	pepa1b53	IFPPETSASVAATPPPSTASAPAAVNSSASADKPISNMK	M38:+15.99491	3	3783.875	1	a1.a1	1
a1	pepa1b54	IGDFAAEYAK		2	1084.5313720703125	1	a1.a1	1
a1	pepa1b55	IGGKITGTANK		2	1059.6160888671875	1	a1.a1	1
a1	pepa1b56	IIWHGSR		2	868.4791870117188	1	a1.a1	2
a1	pepa1b57	KAMVEYEIDIQK		2	1466.75634765625	1	a1.a1	2
a1	pepa1b58	KAMVEYEIDIQK	M3:+15.99491	3	1482.7513427734375	1	a1.a1	1
a1	pepa1b59	KFYPIEIDYGQDEEAVK		2	2043.991455078125	1	a1.a1	2
a1	pepa1b60	KFYPIEIDYGQDEEAVKK		3	2172.08642578125	1	a1.a1	1
a1	pepa1b61	KGDEVDGVDEVAK		2	1360.6595458984375	1	a1.a1	3
a1	pepa1b62	KGFSIIATEDK		2	1208.652587890625	1	a1.a1	1
a1	pepa1b63	KPPIINNAD		2	981.5368041992188	1	a1.a1	1
a1	pepa1b64	KPPIINNADSVQ		2	1295.69580078125	1	a1.a1	1
a1	pepa1b65	KPPIINNADSVQAK		2	1494.827880859375	1	a1.a1	3
a1	pepa1b66	MAIMVQSPMFDGK		2	1454.6844482421875	1	a1.a1	2
a1	pepa1b67	MAIMVQSPMFDGK	M4:+15.99491	2	1470.679443359375	1	a1.a1	2
a1	pepa1b68	MAIMVQSPMFDGK	M4:+15.99491 - M9:+15.99491	2	1486.67431640625	1	a1.a1	3
a1	pepa1b69	MAIMVQSPMFDGK	M1:+15.99491 - M4:+15.99491 - M9:+15.99491	2	1502.669189453125	1	a1.a1	2
a1	pepa1b70	MIFDVESMK	M1:+15.99491	2	1115.5115966796875	1	a1.a1	1
a1	pepa1b71	MIFDVESMK	M1:+15.99491 - M8:+15.99491	2	1131.5064697265625	1	a1.a1	2
a1	pepa1b72	MIFDVESMKK	M8:+15.99491	2	1243.6064453125	1	a1.a1	2
a1	pepa1b73	MIFDVESMKK	M1:+15.99491 - M8:+15.99491	2	1259.6014404296875	1	a1.a1	1
a1	pepa1b74	MVDPEKPQIGMIDR		2	1628.8138427734375	1	a1.a1	1
a1	pepa1b75	MVDPEKPQIGMIDR	M11:+15.99491	2	1644.808837890625	1	a1.a1	1
a1	pepa1b76	MVDPEKPQIGMIDR	M1:+15.99491 - M11:+15.99491	2	1660.8037109375	1	a1.a1	1
a1	pepa1b77	NAYDIEVIDIFK		2	1439.7420654296875	1	a1.a1	1
a1	pepa1b78	NDIIWNIKDEIK		2	1500.80615234375	1	a1.a1	1
a1	pepa1b79	NREEIGFRPEYSASQIK		3	2024.02001953125	1	a1.a1	2
a1	pepa1b80	NTHATTHNAY		2	1129.50244140625	1	a1.a1	1
a1	pepa1b81	NTHATTHNAYD		2	1244.529541015625	1	a1.a1	1
a1	pepa1b82	NTHATTHNAYDIEVIDIFK		2	2202.0830078125	1	a1.a1	1
a1	pepa1b83	PEYSASQIK		2	1022.5156860351562	1	a1.a1	1
a1	pepa1b84	PIDVNYEK		2	977.4943237304688	1	a1.a1	2
a1	pepa1b85	PIINNADSVQAK		2	1269.68017578125	1	a1.a1	1
a1	pepa1b86	PPEAPVTGYMFGK		2	1393.6824951171875	1	a1.a1	1
a1	pepa1b87	PPPSTASAPAAVNSSASADKPISNMK		3	2496.239990234375	1	a1.a1	1
a1	pepa1b88	PVEVVAPR		2	866.5098876953125	1	a1.a1	1
a1	pepa1b89	PVQDIIK		2	812.4880981445312	1	a1.a1	4
a1	pepa1b90	PVTGYMFGK		2	999.4971923828125	1	a1.a1	1
a1	pepa1b91	QIPGVKSEGK	Q1:-17.02655	2	1025.56298828125	1	a1.a1	1
a1	pepa1b92	QIQAAYSIISEVQQAVSQGSSDSQIIDISNR	Q1:-17.02655	3	3318.64501953125	1	a1.a1	1
a1	pepa1b93	QQVPSGESAIIDR	Q1:-17.02655	2	1382.6915283203125	1	a1.a1	1
a1	pepa1b94	QQVPSGESAIIDR		2	1399.718017578125	1	a1.a1	2
a1	pepa1b95	RKGDEVDGVDEVAK		3	1516.7606201171875	1	a1.a1	4
a1	pepa1b96	RPEYSASQIK		2	1178.6168212890625	1	a1.a1	1
a1	pepa1b97	RQIQAAY		2	849.4581909179688	1	a1.a1	1
a1	pepa1b98	SATIGIVDIVK		2	1115.66748046875	1	a1.a1	1
a1	pepa1b99	SDDSSKDPIDVNYEK		3	1711.76611328125	1	a1.a1	1
a1	pepa1c100	SEEAEIIR		2	946.484375	1	a1.a1	1
a1	pepa1c101	SIIATEDK		2	876.4677124023438	1	a1.a1	1
a1	pepa1c102	SIISEVQQAVSQGSSDSQIIDISNR		3	2661.3330078125	1	a1.a1	1
a1	pepa1c103	SIQEIFIAH		2	1057.568115234375	1	a1.a1	3
a1	pepa1c104	SIQEIFIAHIISPWGAEVK		2	2138.1650390625	1	a1.a1	2
a1	pepa1c105	SSASADKPISNMK	M12:+15.99491	2	1351.652587890625	1	a1.a1	1
a1	pepa1c106	TAEAGGVTGKGQDGIGSK		2	1632.8192138671875	1	a1.a1	2
a1	pepa1c107	TGNAWHSK		2	900.4326782226562	1	a1.a1	3
a1	pepa1c108	THATTHNAYDIEVIDIFK		3	2088.0400390625	1	a1.a1	1
a1	pepa1c109	TIGDFAAEYAKSNR		2	1542.755126953125	1	a1.a1	1
a1	pepa1c110	TTNFAGIISQ		2	1051.5423583984375	1	a1.a1	1
a1	pepa1c111	TTNFAGIISQGIR		3	1377.7489013671875	1	a1.a1	1
a1	pepa1c112	VFSATIGIVDIVK		2	1361.8043212890625	1	a1.a1	7
a1	pepa1c113	VGTVIGSNKIEQMPSK		3	1687.9051513671875	1	a1.a1	1
a1	pepa1c114	VVDRDSEEAEIIR		2	1530.7762451171875	1	a1.a1	1
a1	pepa1c115	VVSEDFIQDVSASTK		2	1624.806884765625	1	a1.a1	6
a1	pepa1c116	YSIISEVQQAVSQGSSDSQIIDISNR		3	2824.396240234375	1	a1.a1	1
a2	pepa2a1	AEIDDTPMR	M8:+15.99491	2	1063.472900390625	1	a2.a1	2
a2	pepa2a2	AVVIVDDR		2	886.4996948242188	2	a2.a1 a2.a2	1
a2	pepa2a3	CSEGVFIITTTPR	C1:+57.02146 - C1:-17.02655	2	1463.7203369140625	1	a2.a1	1
a2	pepa2a4	DKIESEMEDAYHEHQANIIR		3	2428.1201171875	1	a2.a1	1
a2	pepa2a5	DKIESEMEDAYHEHQANIIR	M7:+15.99491	3	2444.114990234375	1	a2.a1	1
a2	pepa2a6	FAQHGTFEYEYSQR		2	1762.7823486328125	1	a2.a1	5
a2	pepa2a7	FAQPGSFEYEYAMR		2	1695.74755859375	1	a2.a2	1
a2	pepa2a8	FAQPGSFEYEYAMR	M13:+15.99491	2	1711.7425537109375	1	a2.a2	1
a2	pepa2a9	FATHAAAI		2	801.42578125	1	a2.a1	1
a2	pepa2b10	FATHAAAISVR		2	1143.6273193359375	1	a2.a1	1
a2	pepa2b11	FGQAATMEGIGAIGGTPPAFNR		3	2163.065673828125	1	a2.a2	1
a2	pepa2b12	FGQAATMEGIGAIGGTPPAFNR	M7:+15.99491	3	2179.060546875	1	a2.a2	1
a2	pepa2b13	FPPIGGGGGIGYEANPGVPPATMSGSMMGSDMR		3	3195.43701171875	1	a2.a1	2
a2	pepa2b14	FPPIGGGGGIGYEANPGVPPATMSGSMMGSDMR	M27:+15.99491	3	3211.431884765625	1	a2.a1	1
a2	pepa2b15	GIVEFASK		2	850.46728515625	1	a2.a1	1
a2	pepa2b16	GIVEFSGK		2	836.4517211914062	1	a2.a2	1
a2	pepa2b17	GMGPGTPAGYGR		2	1120.520751953125	1	a2.a1	1
a2	pepa2b18	GMGPGTPAGYGR	M2:+15.99491	2	1136.5157470703125	1	a2.a1	1
a2	pepa2b19	GPMGPGPGQSGPK		2	1166.562744140625	1	a2.a1	1
a2	pepa2b20	GPMGPGPGQSGPK	M3:+15.99491	2	1182.5576171875	1	a2.a1	1
a2	pepa2b21	GREEYEGPNK		2	1178.5440673828125	1	a2.a1	1
a2	pepa2b22	IFVGNIPADITEDEFK		2	1807.9117431640625	1	a2.a1	1
a2	pepa2b23	IFVGNIPADITEDEFKR		2	1964.0128173828125	1	a2.a1	1
a2	pepa2b24	IFVGNIPPDITEEEMR		2	1859.921142578125	1	a2.a2	1
a2	pepa2b25	MEEIHNQEMQK		2	1416.625	1	a2.a1	1
a2	pepa2b26	MEEIHNQEMQK	M9:+15.99491	2	1432.619873046875	1	a2.a1	2
a2	pepa2b27	MEEIHNQEMQK	M1:+15.99491 - M9:+15.99491	2	1448.6148681640625	1	a2.a1	2
a2	pepa2b28	MEEIHNQEVQK		2	1384.6529541015625	1	a2.a2	1
a2	pepa2b29	MGDPYGSGGQK		2	1096.47314453125	1	a2.a1	1
a2	pepa2b30	MGGGGAMNMGDPYGSGGQK		2	1771.7200927734375	1	a2.a1	1
a2	pepa2b31	MGGGGAMNMGDPYGSGGQK	M9:+15.99491	2	1787.7149658203125	1	a2.a1	2
a2	pepa2b32	MGGGGAMNMGDPYGSGGQK	M7:+15.99491 - M9:+15.99491	2	1803.7099609375	1	a2.a1	3
a2	pepa2b33	MGGGGAMNMGDPYGSGGQK	M1:+15.99491 - M7:+15.99491 - M9:+15.99491	2	1819.704833984375	1	a2.a1	1
a2	pepa2b34	MGQMAMGGAMGINNR		2	1538.669921875	1	a2.a2	1
a2	pepa2b35	MGYMDPR		2	869.3648071289062	1	a2.a1	1
a2	pepa2b36	NMGDPYGSGGQK		2	1210.51611328125	1	a2.a1	1
a2	pepa2b37	PGGGPGISTPGGHPKPPHR		3	1802.9412841796875	1	a2.a1	2
a2	pepa2b38	PVIVEPIEQIDDEDGIPEK		2	2135.07568359375	1	a2.a1	2
a2	pepa2b39	PVTVEPMDQIDDEEGIPEK		2	2140.995849609375	1	a2.a2	1
a2	pepa2b40	QGPPPGGPGGR		2	976.4962768554688	1	a2.a1	1
a2	pepa2b41	REEEMMIR		2	1093.5133056640625	1	a2.a1	1
a2	pepa2b42	RMEEIHNQEMQK		2	1572.72607421875	1	a2.a1	2
a2	pepa2b43	RMEEIHNQEMQK	M10:+15.99491	2	1588.7210693359375	1	a2.a1	1
a2	pepa2b44	RMEEIHNQEMQK	M2:+15.99491 - M10:+15.99491	3	1604.7159423828125	1	a2.a1	1
a2	pepa2b45	RMEEIHNQEVQK		3	1540.754150390625	1	a2.a2	1
a2	pepa2b46	SIDEMEK		2	851.3818969726562	1	a2.a1	1
a2	pepa2b47	SPPPGMGINQNR		3	1267.62158203125	1	a2.a1	1
a2	pepa2b48	SPPPGMGINQNR	M6:+15.99491	2	1283.616455078125	1	a2.a1	1
a2	pepa2b49	VEIDNMPIR		2	1086.5616455078125	1	a2.a2	1
a2	pepa2b50	VSNEIIEEAFSQFGPIER		2	2065.02392578125	1	a2.a1	1
a2	pepa2b51	YGEPGEVFINK		2	1252.621337890625	1	a2.a1	2
a3	pepa3a1	AAQAPSSFQIIYDIK		2	1651.869384765625	1	a3.a1	1
a3	pepa3a2	APAEIINGK		2	912.5153198242188	1	a3.a1	1
a3	pepa3a3	ASFITPVPGGVGPMTVAMIMQSTVESAK		3	2806.419189453125	1	a3.a1	1
a3	pepa3a4	ASFITPVPGGVGPMTVAMIMQSTVESAK	M18:+15.99491	3	2822.4140625	1	a3.a1	2
a3	pepa3a5	ASFITPVPGGVGPMTVAMIMQSTVESAK	M14:+15.99491 - M18:+15.99491	3	2838.408935546875	1	a3.a1	1
a3	pepa3a6	AYIQENIEIVEK		2	1448.7635498046875	1	a3.a1	1
a3	pepa3a7	DAIKPNIMQTIEGTPVFVHAGPFAN		3	2667.3603515625	1	a3.a1	1
a3	pepa3a8	DAIKPNIMQTIEGTPVFVHAGPFAN	M8:+15.99491	3	2683.355224609375	1	a3.a1	1
a3	pepa3a9	DDSNIYINVK		2	1180.5849609375	1	a3.a1	1
a3	pepa3b10	DVDGITSINAGR		2	1217.612548828125	1	a3.a1	1
a3	pepa3b11	EIGIISEEVEIYGETK		2	1808.916748046875	1	a3.a1	1
a3	pepa3b12	GAIAIAQAVQR		2	1097.6429443359375	1	a3.a1	1
a3	pepa3b13	GDIIVVATGQPEMVK		2	1556.835693359375	1	a3.a1	1
a3	pepa3b14	GDIIVVATGQPEMVK	M13:+15.99491	2	1572.83056640625	1	a3.a1	1
a3	pepa3b15	GEPVSAEDIGVSGAITVIMK		2	1973.0263671875	1	a3.a1	2
a3	pepa3b16	GEPVSAEDIGVSGAITVIMK	M19:+15.99491	2	1989.021240234375	1	a3.a1	1
a3	pepa3b17	IAHGNSSIIADR		2	1253.66015625	1	a3.a1	2
a3	pepa3b18	IAIIQVGNR		2	983.60009765625	1	a3.a1	1
a3	pepa3b19	IDIDPETITWQR		2	1486.754150390625	1	a3.a1	1
a3	pepa3b20	IFHEITQTDK		2	1231.6322021484375	1	a3.a1	2
a3	pepa3b21	IMQSTVESAK		2	1093.55615234375	1	a3.a1	1
a3	pepa3b22	IVGPEGFVVTEAGFGADIGMEK		2	2223.1005859375	1	a3.a1	2
a3	pepa3b23	IVGPEGFVVTEAGFGADIGMEK	M20:+15.99491	3	2239.095458984375	1	a3.a1	1
a3	pepa3b24	KGEPVSAEDIGVSGAITVIMK		3	2101.121337890625	1	a3.a1	1
a3	pepa3b25	KVVGDVAYDEAK		2	1293.6689453125	1	a3.a1	1
a3	pepa3b26	MAPAEIINGK	M1:+42.01057	2	1085.56640625	1	a3.a1	1
a3	pepa3b27	MFGIPVVVAVNAFK		3	1491.839599609375	1	a3.a1	2
a3	pepa3b28	MFGIPVVVAVNAFK	M1:+15.99491	2	1507.8345947265625	1	a3.a1	1
a3	pepa3b29	MHGGGPTVTAGIPIPK		2	1532.8258056640625	1	a3.a1	2
a3	pepa3b30	MHGGGPTVTAGIPIPK	M1:+15.99491	2	1548.8206787109375	1	a3.a1	1
a3	pepa3b31	QPSQGPTFGIK	Q1:-17.02655	2	1142.58447265625	1	a3.a1	1
a3	pepa3b32	TAHIDEEVNK		2	1155.564453125	1	a3.a1	1
a3	pepa3b33	TAHIDEEVNKGDIIVVATGQPEMVK		3	2693.382080078125	1	a3.a1	1
a3	pepa3b34	TDPTTITDEEINR		2	1504.7130126953125	1	a3.a1	1
a3	pepa3b35	THISISHNPEQK		2	1390.707763671875	1	a3.a1	1
a3	pepa3b36	TPVPSDIDISR		2	1199.6270751953125	1	a3.a1	1
a3	pepa3b37	TVAMIMQSTVESAK		2	1495.7498779296875	1	a3.a1	1
a3	pepa3b38	VIISAIER		2	900.5516967773438	1	a3.a1	1
a3	pepa3b39	VVGDVAYDEAK		2	1165.573974609375	1	a3.a1	1
a3	pepa3b40	YVVVTGITPTPIGEGK		2	1630.905517578125	1	a3.a1	1
a4	pepa4a1	AIIQMVQQFGVDFEK		2	1752.8992919921875	2	a4.a1 a4.a2	1
a4	pepa4a2	DMIIQFISR		2	1122.5980224609375	2	a4.a1 a4.a2	1
a4	pepa4a3	DMIIQFISR	M2:+15.99491	2	1138.5928955078125	2	a4.a1 a4.a2	1
a4	pepa4a4	FPFEIVK		2	879.4979248046875	2	a4.a1 a4.a2	1
a4	pepa4a5	FTDFDEVR		2	1028.46875	2	a4.a1 a4.a2	1
a4	pepa4a6	GISPVPINIR		2	1065.641845703125	2	a4.a1 a4.a2	1
a4	pepa4a7	GMEEIIPIVNK		2	1242.6767578125	2	a4.a1 a4.a2	1
a4	pepa4a8	GMEEIIPIVNK	M2:+15.99491	2	1258.671630859375	2	a4.a1 a4.a2	1
a4	pepa4a9	GPTPGPPIIPVPVGAAASF		2	1744.9637451171875	2	a4.a1 a4.a2	1
a4	pepa4b10	GWITINNISIMK	M11:+15.99491	2	1405.751220703125	2	a4.a1 a4.a2	1
a4	pepa4b11	GYIGVVNR		2	877.489501953125	2	a4.a1 a4.a2	1
a4	pepa4b12	HVFAIFNTEQR		2	1361.696533203125	2	a4.a1 a4.a2	1
a4	pepa4b13	IDIMDEGTDAR		2	1235.5577392578125	2	a4.a1 a4.a2	1
a4	pepa4b14	IEGSGDQVDTIEISGGAR		2	1803.872314453125	2	a4.a1 a4.a2	1
a4	pepa4b15	KFFISHPAYR		3	1265.679443359375	2	a4.a1 a4.a2	1
a4	pepa4b16	KFTDFDEVR		2	1156.563720703125	2	a4.a1 a4.a2	1
a4	pepa4b17	NFRPDDPTR		2	1117.5389404296875	2	a4.a1 a4.a2	1
a4	pepa4b18	NIVDSYVAIINK		2	1348.74755859375	2	a4.a1 a4.a2	1
a4	pepa4b19	RIEGSGDQVDTIEISGGAR		3	1959.973388671875	2	a4.a1 a4.a2	1
a4	pepa4b20	SMDPQIER		2	975.456787109375	2	a4.a1 a4.a2	1
a4	pepa4b21	SSVIENFVGR		2	1107.5797119140625	2	a4.a1 a4.a2	1
a4	pepa4b22	TGIFTPDIAFEAIVK		2	1621.884033203125	1	a4.a2	1
a4	pepa4b23	TGIFTPDMAFEAIVK		2	1639.8404541015625	1	a4.a1	1
a4	pepa4b24	TGIFTPDMAFEAIVK	M8:+15.99491	2	1655.8349609375	1	a4.a1	1
a4	pepa4b25	TIMHIMINNTK		2	1315.6865234375	2	a4.a1 a4.a2	1
a4	pepa4b26	VINITIIDIPGITK		2	1509.925537109375	2	a4.a1 a4.a2	1
a4	pepa4b27	VPVGDQPPDIEYQIK		2	1697.8748779296875	2	a4.a1 a4.a2	1
a4	pepa4b28	VYSPHVINITIIDIPGITK		3	2093.200927734375	2	a4.a1 a4.a2	1
a4	pepa4b29	YMIPIDNIK	M2:+15.99491	2	1122.5867919921875	2	a4.a1 a4.a2	1
a5	pepa5a1	AGGVGINISAASR		2	1172.6385498046875	1	a5.a1	1
a5	pepa5a2	AGPSYSMPVHAAVQMTTEQIK		3	2246.0947265625	1	a5.a1	1
a5	pepa5a3	DPNNPYDK		2	962.4218139648438	1	a5.a1	1
a5	pepa5a4	EIAAGAFGTK		2	964.5101928710938	1	a5.a1	1
a5	pepa5a5	EIAGAIAYIMDNK		2	1408.7144775390625	1	a5.a1	1
a5	pepa5a6	EYNVNDDSMK		2	1214.499755859375	1	a5.a1	1
a5	pepa5a7	GDSPIHSIR		2	981.5115966796875	1	a5.a1	1
a5	pepa5a8	IREPAIISK		2	1026.6309814453125	1	a5.a1	1
a5	pepa5a9	ISYPTFFPR		2	1127.5887451171875	1	a5.a1	1
a5	pepa5b10	KPNADEMK		2	932.4509887695312	1	a5.a1	1
a5	pepa5b11	KTDVEERPR		2	1129.596435546875	1	a5.a1	1
a5	pepa5b12	MSEISSSRPK		2	1121.5623779296875	1	a5.a1	1
a5	pepa5b13	NDIYYNTITNFSEK		2	1721.8021240234375	1	a5.a1	1
a5	pepa5b14	PVTMGDEGGIR	M4:+15.99491	2	1147.5416259765625	1	a5.a1	1
a5	pepa5b15	QAIAWMVSR	M6:+15.99491 - Q1:-17.02655	2	1060.5247802734375	1	a5.a1	1
a5	pepa5b16	QDIVITTYNIITHDYGTK	Q1:-17.02655	2	2078.04443359375	1	a5.a1	1
a5	pepa5b17	QDIVITTYNIITHDYGTK		3	2095.071044921875	1	a5.a1	1
a5	pepa5b18	SDMEWTSSSK		2	1157.4783935546875	1	a5.a1	1
a5	pepa5b19	TIGFNIESGWGSGR		2	1480.71826171875	1	a5.a1	1
a5	pepa5b20	TIQRPVTMGDEGGIR		3	1629.838134765625	1	a5.a1	1
a5	pepa5b21	VFIQHITISDEER		3	1586.8177490234375	1	a5.a1	1
a5	pepa5b22	VIIDEGHAIR		2	1122.626953125	1	a5.a1	1
a5	pepa5b23	YYTGVVNNNEMVAIQR		2	1870.9119873046875	1	a5.a1	1
a5	pepa5b24	YYTGVVNNNEMVAIQR	M11:+15.99491	2	1886.9068603515625	1	a5.a1	1
a6	pepa6a1	AAVWEITGAEFSK		2	1408.7110595703125	1	a6.a1	1
a6	pepa6a2	ADFTVVAGDEGSSTTGGSSEENK		2	2244.974365234375	1	a6.a1	1
a6	pepa6a3	AIDIADMITR		2	1118.5877685546875	1	a6.a1	1
a6	pepa6a4	AIDIADMITR	M7:+15.99491	2	1134.582763671875	1	a6.a1	1
a6	pepa6a5	AISVQASIMTPVQPM		2	1572.812744140625	1	a6.a1	1
a6	pepa6a6	DIEQGDVSETIR		2	1361.6546630859375	1	a6.a1	1
a6	pepa6a7	EDEQQQAIQDIASR		2	1630.76708984375	1	a6.a1	1
a6	pepa6a8	EQITQHIADISSK		2	1469.7598876953125	1	a6.a1	1
a6	pepa6a9	FIHDNMVEIPNR		3	1484.73193359375	1	a6.a1	1
a6	pepa6b10	FSGFSAKPNNSGEAPSSPTPK		3	2107.009521484375	1	a6.a1	1
a6	pepa6b11	IQNEIDMVK		2	1089.561279296875	1	a6.a1	1
a6	pepa6b12	IQNEIDMVK	M7:+15.99491	2	1105.55615234375	1	a6.a1	1
a6	pepa6b13	ITTTGQVTSPVK		2	1231.689697265625	1	a6.a1	1
a6	pepa6b14	IYIPPSTPDFSR		2	1392.7161865234375	1	a6.a1	1
a6	pepa6b15	IYYPDFIVPDPK		2	1466.7569580078125	1	a6.a1	1
a6	pepa6b16	NIQDVVER		2	972.5112915039062	1	a6.a1	1
a6	pepa6b17	NSGEAPSSPTPK		2	1171.5594482421875	1	a6.a1	1
a6	pepa6b18	PNNSGEAPSSPTPK		2	1382.6551513671875	1	a6.a1	1
a6	pepa6b19	SEAHTADGISIR		2	1256.6234130859375	1	a6.a1	2
a6	pepa6b20	TGKPIPFGTIGVHK		3	1451.8372802734375	1	a6.a1	1
a6	pepa6b21	VIHNAQEVEK		2	1166.6168212890625	1	a6.a1	1
a6	pepa6b22	VIIDIFTGVR		2	1132.6728515625	1	a6.a1	1
a6	pepa6b23	VIQEGIEGIVIK		2	1297.77294921875	1	a6.a1	1
a7	pepa7a1	AFAYTWFNIQAR		2	1487.743408203125	2	a7.a1 a7.a2	1
a7	pepa7a2	DQDMSSPTTMK		2	1240.518798828125	1	a7.a3	1
a7	pepa7a3	DQDMSSPTTMK	M10:+15.99491	2	1256.513671875	1	a7.a3	1
a7	pepa7a4	EDFVISITGK		2	1108.5888671875	1	a7.a2	1
a7	pepa7a5	EDFVITVTGK		2	1108.5888671875	2	a7.a1 a7.a3	1
a7	pepa7a6	IDIVMVIIFK	M5:+15.99491	2	1206.717041015625	3	a7.a1 a7.a2 a7.a3	1
a7	pepa7a7	KPEKPIFSSASPQDSSPR		3	1957.9981689453125	1	a7.a3	1
a7	pepa7a8	NPPGYIEDSFVK		2	1365.6689453125	1	a7.a3	1
a7	pepa7a9	NSPSPQDSPR		2	1084.502197265625	1	a7.a2	1
a7	pepa7b10	NWTEDMEGGISSPVK		2	1649.748046875	1	a7.a2	1
a7	pepa7b11	NWTEDMEGGISSPVK	M6:+15.99491	2	1665.742919921875	1	a7.a2	1
a7	pepa7b12	PSTSSTSSTK		2	982.4691772460938	1	a7.a1	1
a7	pepa7b13	RTIPSTSSSGSK		2	1207.6280517578125	1	a7.a2	1
a7	pepa7b14	SFVGIGPR		2	832.468017578125	1	a7.a2	1
a7	pepa7b15	SGVFNVSEIVR		2	1206.6480712890625	1	a7.a3	1
a7	pepa7b16	SPFNSPSPQDSPR		2	1415.6553955078125	1	a7.a2	1
a7	pepa7b17	SPGSGSQSSGWHEVEPGMPSPTTIK		3	2540.172607421875	1	a7.a1	1
a7	pepa7b18	SPGSGSQSSGWHEVEPGMPSPTTIK	M18:+15.99491	3	2556.16748046875	1	a7.a1	1
a7	pepa7b19	SVEDEMDSPGEEPFYTGQGR		2	2229.924560546875	1	a7.a1	1
a7	pepa7b20	TPVVTGTGPNFSIGEIQGHIAYDINPASTGIR		3	3282.67578125	1	a7.a2	1
a7	pepa7b21	VAASHHPPDRPPDPFSTI		3	1940.9617919921875	1	a7.a1	1
a7	pepa7b22	VHNPFIPTPMIPPPPPPPMAR		3	2303.219482421875	1	a7.a1	1
a7	pepa7b23	VHNPFIPTPMIPPPPPPPMAR	M19:+15.99491	3	2319.214599609375	1	a7.a1	1
a7	pepa7b24	VHNPFIPTPMIPPPPPPPMAR	M10:+15.99491 - M19:+15.99491	3	2335.20947265625	1	a7.a1	1
a8	pepa8a1	AIIEKPGEISIISY		2	1532.8575439453125	1	a8.a1	1
a8	pepa8a2	EEINSSVAIADTAIEDR		2	1832.8876953125	1	a8.a1	1
a8	pepa8a3	ETEAYFADIIMK		2	1430.6876220703125	1	a8.a1	1
a8	pepa8a4	ETEAYFADIIMK	M11:+15.99491	2	1446.6824951171875	1	a8.a1	1
a8	pepa8a5	EVQQTIEEIR		2	1244.6485595703125	1	a8.a1	1
a8	pepa8a6	FISSIGGTIYEVGKPEMQQK		2	2212.13232421875	1	a8.a1	1
a8	pepa8a7	HIAGINANR		2	965.5280151367188	1	a8.a1	1
a8	pepa8a8	HIGVGMYQHDVSQTIIK		3	1925.9906005859375	1	a8.a1	1
a8	pepa8a9	IDTVQTIK		2	917.5305786132812	1	a8.a1	1
a8	pepa8b10	IFNDDNTIPFIIR		2	1577.8326416015625	1	a8.a1	1
a8	pepa8b11	IIYNSINDSFK		2	1313.6739501953125	1	a8.a1	1
a8	pepa8b12	IKVEEETSK		2	1062.5682373046875	1	a8.a1	1
a8	pepa8b13	ITIDIIR		2	843.5302734375	1	a8.a1	1
a8	pepa8b14	NAPQISDGSEVVVVK		2	1541.8173828125	1	a8.a1	1
a8	pepa8b15	NIHHHQIIAINR		3	1465.8138427734375	1	a8.a1	1
a8	pepa8b16	NKIDTVQTIK		2	1159.66845703125	1	a8.a1	1
a8	pepa8b17	QIIITSPVPGR	Q1:-17.02655	2	1163.6787109375	1	a8.a1	1
a8	pepa8b18	QIIITSPVPGR		2	1180.705322265625	1	a8.a1	1
a8	pepa8b19	RVQDPIAEIVK		3	1267.7373046875	1	a8.a1	2
a8	pepa8b20	TFEEIEHVSAPYK		2	1549.753662109375	1	a8.a1	1
a8	pepa8b21	TIMGVDPGYK	M3:+15.99491	2	1096.53466796875	1	a8.a1	1
a8	pepa8b22	VEVQVINIDIPR		2	1394.8006591796875	1	a8.a1	1
a9	pepa9a1	AEEIWQQSVIGDYIAR		2	1877.93994140625	1	a9.a1	1
a9	pepa9a2	AMEMTWNNMEK		2	1384.56982421875	1	a9.a1	1
a9	pepa9a3	FIESIPEEEQQR		2	1504.7281494140625	1	a9.a1	1
a9	pepa9a4	FREDHPDIIQNAK		3	1582.7977294921875	1	a9.a1	1
a9	pepa9a5	FSQEIISNGEINHIPIK		3	1939.02880859375	1	a9.a1	1
a9	pepa9a6	HPEINISEEGITK		3	1466.7490234375	1	a9.a1	1
a9	pepa9a7	IHPEMSNIDITK	M5:+15.99491	3	1413.7047119140625	1	a9.a1	1
a9	pepa9a8	KPITPYFR		2	1021.5833740234375	1	a9.a1	1
a9	pepa9a9	MWNDISEK		2	1022.4616088867188	1	a9.a1	1
a9	pepa9b10	QIQEERPEISESEITR	Q1:-17.02655	2	1926.9407958984375	1	a9.a1	1
a9	pepa9b11	QIQEERPEISESEITR		3	1943.96728515625	1	a9.a1	1
a9	pepa9b12	RPVSAMFIFSEEK		3	1540.7833251953125	1	a9.a1	1
a9	pepa9b13	SDIPEKPK		2	913.4993286132812	1	a9.a1	1
a9	pepa9b14	TITEIIIDAQEHVK		2	1609.8800048828125	1	a9.a1	1
a9	pepa9b15	TPQQIWYTHEK		2	1430.7066650390625	1	a9.a1	1
a9	pepa9b16	TTESHMDWEK		2	1263.531494140625	1	a9.a1	1
a9	pepa9b17	TTESHMDWEK	M6:+15.99491	2	1279.5263671875	1	a9.a1	1
a9	pepa9b18	VHIDIWVK		2	1009.5833740234375	1	a9.a1	1
a9	pepa9b19	VRPDEIMR		2	1015.5358276367188	1	a9.a1	1
a9	pepa9b20	WVEISNEVR		2	1131.5797119140625	1	a9.a1	1
b10	pepb10a1	AAGPSISHTSGGTQSK		2	1485.7296142578125	1	b10.a1	2
b10	pepb10a2	ATVMDVKPVDYR		2	1393.71484375	1	b10.a1	1
b10	pepb10a3	ATVMDVKPVDYR	M4:+15.99491	3	1409.709716796875	1	b10.a1	1
b10	pepb10a4	DKNEQAFEEVFQNANFR		3	2085.962890625	1	b10.a1	1
b10	pepb10a5	FFPIIEVNK		2	1106.6248779296875	1	b10.a1	2
b10	pepb10a6	GWFDAEGQAIDGVSISDIK		2	2007.9661865234375	1	b10.a1	1
b10	pepb10a7	IFSIEIVDESGEIR		2	1606.8326416015625	1	b10.a1	1
b10	pepb10a8	IGNPVPYNEGIGQPQVAPPAPAASPAASSR		3	2913.48583984375	1	b10.a1	1
b10	pepb10a9	NIYIMDTSGK	M5:+15.99491	2	1157.5511474609375	1	b10.a1	1
b10	pepb10b10	PQPQNGSSGMGSTVSK		2	1561.7279052734375	1	b10.a1	1
b10	pepb10b11	PQPQNGSSGMGSTVSK	M10:+15.99491	2	1577.7227783203125	1	b10.a1	1
b10	pepb10b12	SENIGQGDKPDYFSSVATVVYIR		3	2545.25732421875	1	b10.a1	1
b10	pepb10b13	SGGVGGSNTNWK		2	1163.54443359375	1	b10.a1	1
b10	pepb10b14	SISVISSSTIIANPDIPEAYK		2	2205.165283203125	1	b10.a1	1
b10	pepb10b15	VGQISEGAIAAIMQK		2	1515.8204345703125	1	b10.a1	1
b10	pepb10b16	VIDQQNGIYR		2	1205.627685546875	1	b10.a1	1
b10	pepb10b17	VVPIASITPYQSK		2	1402.7945556640625	1	b10.a1	1
b10	pepb10b18	VVTATIWGEDADK		2	1404.7010498046875	1	b10.a1	1
b11	pepb11a1	AVDITTPK		2	844.4779052734375	1	b11.a1	1
b11	pepb11a2	DFKPGDIIF		2	1051.5462646484375	1	b11.a1	1
b11	pepb11a3	DFKPGDIIFAK		3	1250.6783447265625	1	b11.a1	1
b11	pepb11a4	FSSQQAATK		2	967.4848022460938	1	b11.a1	1
b11	pepb11a5	GFNEGIWEIDNNPK		2	1632.7657470703125	1	b11.a1	1
b11	pepb11a6	IDNIDVNR		2	958.4957275390625	1	b11.a1	1
b11	pepb11a7	IPIFFFGTHETAFIGPK		3	1922.021484375	1	b11.a1	1
b11	pepb11a8	KQEEQMETEQQNK		2	1649.7440185546875	1	b11.a1	1
b11	pepb11a9	NMFIVGEGDSVITQVINK		2	1964.0162353515625	1	b11.a1	2
b11	pepb11b10	NMFIVGEGDSVITQVINK	M2:+15.99491	2	1980.0111083984375	1	b11.a1	2
b11	pepb11b11	QSNASSDVEVEEK	Q1:-17.02655	2	1404.6129150390625	1	b11.a1	1
b11	pepb11b12	QSNASSDVEVEEK		2	1421.6395263671875	1	b11.a1	1
b11	pepb11b13	VDEVPDGAVKPPTNK		2	1565.8173828125	1	b11.a1	1
b11	pepb11b14	VSQVIMEK		2	933.5078125	1	b11.a1	1
b12	pepb12a1	DIIGVAETGSGK		2	1146.6004638671875	1	b12.a1	1
b12	pepb12a2	DIIVATDVAGR		2	1129.62158203125	1	b12.a1	1
b12	pepb12a3	EIAQQIEEETIK		2	1430.7376708984375	1	b12.a1	1
b12	pepb12a4	EPTPIQR		2	840.4578247070312	1	b12.a1	1
b12	pepb12a5	GFIAGIDIK		2	933.540771484375	1	b12.a1	1
b12	pepb12a6	IEESDQGPYAIIIAPTR		2	1872.9705810546875	1	b12.a1	1
b12	pepb12a7	IIDVIENR		2	971.5524291992188	1	b12.a1	1
b12	pepb12a8	KAEEEAEAKPK		3	1229.6375732421875	1	b12.a1	1
b12	pepb12a9	MIANFESGK		2	996.4822998046875	1	b12.a1	1
b12	pepb12b10	MIDMGFEPDVQK		2	1409.6444091796875	1	b12.a1	1
b12	pepb12b11	MIDMGFEPDVQK	M4:+15.99491	2	1425.6392822265625	1	b12.a1	1
b12	pepb12b12	QAIPIGIQNR	Q1:-17.02655	2	1092.616455078125	1	b12.a1	1
b12	pepb12b13	QAIPIGIQNR		2	1109.6429443359375	1	b12.a1	1
b12	pepb12b14	RPAVVYIGSAGK		2	1217.700439453125	1	b12.a1	1
b12	pepb12b15	VFIMSESEK	M4:+15.99491	2	1085.518798828125	1	b12.a1	1
b13	pepb13a1	EITAPDENIPAK		2	1297.663818359375	1	b13.a1	1
b13	pepb13a2	HIQDIMEGITAK		2	1355.69921875	1	b13.a1	1
b13	pepb13a3	KIEEEEDGKIK		3	1317.6900634765625	1	b13.a1	1
b13	pepb13a4	KVPEPDNKK		2	1054.589599609375	1	b13.a1	1
b13	pepb13a5	MIDHEYTTK		2	1137.52490234375	1	b13.a1	1
b13	pepb13a6	MIDHEYTTK	M1:+15.99491	2	1153.519775390625	1	b13.a1	1
b13	pepb13a7	NIQIFMENK		2	1136.5772705078125	1	b13.a1	1
b13	pepb13a8	QPEDDIFDR	Q1:-17.02655	2	1117.4801025390625	1	b13.a1	1
b13	pepb13a9	SGDHIHNDSQIEADFR	S1:+42.01057	3	1882.8319091796875	1	b13.a1	1
b13	pepb13b10	SMMNIQTK	M3:+15.99491	2	968.4544067382812	1	b13.a1	2
b13	pepb13b11	TYNASITIQQQIK		2	1507.8118896484375	1	b13.a1	1
b13	pepb13b12	VPSPPPGHK		2	915.505126953125	1	b13.a1	1
b13	pepb13b13	YIMINPSSR	M3:+15.99491	2	1096.5460205078125	1	b13.a1	1
b14	pepb14a1	AASITSEVFNK		2	1166.6055908203125	1	b14.a1	1
b14	pepb14a2	APGEQTVPAINIQNAFR		2	1825.9559326171875	1	b14.a1	1
b14	pepb14a3	EEIEFEVPFR		2	1294.6318359375	1	b14.a1	1
b14	pepb14a4	EGSIVINSK		2	946.5208129882812	1	b14.a1	1
b14	pepb14a5	GDKVDIIYNNIK		2	1391.7532958984375	1	b14.a1	1
b14	pepb14a6	HTDVQFYTEVGEITTDIGK		3	2153.0400390625	1	b14.a1	1
b14	pepb14a7	NEGNIFPNPEATFVK		2	1676.8282470703125	1	b14.a1	1
b14	pepb14a8	NISMSVEGDYTYIR		2	1647.7686767578125	1	b14.a1	1
b14	pepb14a9	TRNEMTAEEK		2	1208.5579833984375	1	b14.a1	1
b14	pepb14b10	VDIIYNNIK		2	1091.6099853515625	1	b14.a1	1
b14	pepb14b11	VMEIVDADEK		2	1148.55078125	1	b14.a1	1
b14	pepb14b12	VTMINAIPVASIDPIK		2	1681.9560546875	1	b14.a1	1
b14	pepb14b13	YEEEEEQSR		2	1198.486328125	1	b14.a1	1
b14	pepb14b14	YTEGVQSINWTK		2	1425.7012939453125	1	b14.a1	1
b15	pepb15a1	DIYPDSDWVPPPPPVR		2	1849.912353515625	1	b15.a1	1
b15	pepb15a2	EVDEISPEDDQR		2	1431.623779296875	1	b15.a1	1
b15	pepb15a3	IPPPPPPPIPR		2	1177.7095947265625	1	b15.a1	1
b15	pepb15a4	ISHISGSGSGDER		2	1301.6085205078125	1	b15.a1	2
b15	pepb15a5	QAAGVISIPVGGNK	Q1:-17.02655	2	1293.716552734375	1	b15.a1	1
b15	pepb15a6	QAAGVISIPVGGNK		2	1310.7430419921875	1	b15.a1	1
b15	pepb15a7	RIPEESGGR		2	1000.5175170898438	1	b15.a1	1
b15	pepb15a8	SISPGGAAIGYR		2	1148.6063232421875	1	b15.a1	1
b15	pepb15a9	SSGAASSAPGGGDGAEYK		2	1568.6827392578125	1	b15.a1	1
b15	pepb15b10	SSSSSAASDTATSTQR		2	1543.6834716796875	1	b15.a1	1
b15	pepb15b11	TAATSVPAYEPIDSIDR		2	1805.8919677734375	1	b15.a1	1
b15	pepb15b12	VAGPNGYAIIIAVPGSSDSR		2	1944.01904296875	1	b15.a1	1
b16	pepb16a1	AIYYIQIHPQEIR		3	1643.8907470703125	1	b16.a1	1
b16	pepb16a2	EMIGGEIIPR	M2:+15.99491	2	1130.5877685546875	1	b16.a1	1
b16	pepb16a3	GAVYSMVEFNGK		2	1301.619873046875	1	b16.a1	1
b16	pepb16a4	IAVMEIFR		2	978.5444946289062	1	b16.a1	1
b16	pepb16a5	IEVQDTSGGTTAIRPSASTQAISSSVSSSK		3	2952.47607421875	1	b16.a1	1
b16	pepb16a6	IFMIIIEK	M3:+15.99491	2	1022.5958862304688	1	b16.a1	1
b16	pepb16a7	IYEWTTEK		2	1069.5205078125	1	b16.a1	1
b16	pepb16a8	PSASTQAISSSVSSSK		2	1523.7552490234375	1	b16.a1	1
b16	pepb16a9	SVIIIAYK		2	906.5662841796875	1	b16.a1	1
b16	pepb16b10	SVIIIAYKPMEGNFEEIAR		3	2180.142333984375	1	b16.a1	1
b16	pepb16b11	TYEVSIR		2	867.45751953125	1	b16.a1	1
b16	pepb16b12	VVEEITR		2	845.4730834960938	1	b16.a1	1
b16	pepb16b13	YIIGDMEGR		2	1053.5037841796875	1	b16.a1	1
b17	pepb17a1	AIGNTEIENK		2	1088.5587158203125	1	b17.a1	1
b17	pepb17a2	DVDFEGTDEPIFGK		2	1568.7119140625	1	b17.a1	1
b17	pepb17a3	EDNFNTAMQVIR		2	1437.679443359375	1	b17.a1	1
b17	pepb17a4	EYPFIIDAFQR		2	1398.7056884765625	1	b17.a1	1
b17	pepb17a5	IGFATSSDVIEMK		2	1397.698486328125	1	b17.a1	1
b17	pepb17a6	IVIPNEESVVIYYK		2	1665.91015625	1	b17.a1	1
b17	pepb17a7	KIPQVEHVIPIIK		3	1513.9468994140625	1	b17.a1	1
b17	pepb17a8	MTDVFEGSIIR		2	1267.635498046875	1	b17.a1	1
b17	pepb17a9	NFQPVIIFSFSK		2	1426.7733154296875	1	b17.a1	1
b17	pepb17b10	SFYQFQHYR		2	1275.5909423828125	1	b17.a1	1
b17	pepb17b11	VIFTSPIK		2	904.5507202148438	1	b17.a1	1
b17	pepb17b12	WISSGEYIQMSGR		2	1513.7108154296875	1	b17.a1	1
b17	pepb17b13	WISSGEYIQMSGR	M10:+15.99491	2	1529.7056884765625	1	b17.a1	1
b18	pepb18a1	AAMEAIVVEVTK		2	1260.687255859375	1	b18.a1	1
b18	pepb18a2	DFVNYIVR		2	1025.5418701171875	1	b18.a1	1
b18	pepb18a3	EGETVEPYK		2	1051.4947509765625	1	b18.a1	1
b18	pepb18a4	EIDAIDANDEITPIGR		2	1741.8607177734375	1	b18.a1	1
b18	pepb18a5	ISMSQINEK	M3:+15.99491	2	1065.52490234375	1	b18.a1	1
b18	pepb18a6	MGGEEAEIR		2	991.4517211914062	1	b18.a1	1
b18	pepb18a7	QIYHIGVVEAYSGITK	Q1:-17.02655	2	1760.9222412109375	1	b18.a1	1
b18	pepb18a8	QPAIISQIDPVNER	Q1:-17.02655	2	1562.8177490234375	1	b18.a1	1
b18	pepb18a9	QPAIISQIDPVNER		2	1579.8443603515625	1	b18.a1	1
b18	pepb18b10	VQSDGQIVIVDDWIK		2	1714.9014892578125	1	b18.a1	1
b18	pepb18b11	YPSPFFVFGEK		2	1317.65185546875	1	b18.a1	1
b18	pepb18b12	YQIIPIHSQIPR		3	1464.8326416015625	1	b18.a1	1
b19	pepb19a1	EVDATSPAPSTSSTVK		2	1576.7705078125	1	b19.a1	1
b19	pepb19a2	EVMVINATESFVYEPK		2	1855.9150390625	1	b19.a1	1
b19	pepb19a3	EVMVINATESFVYEPK	M3:+15.99491	2	1871.9100341796875	1	b19.a1	1
b19	pepb19a4	GEFTYYEIQDNTGK		2	1664.7442626953125	1	b19.a1	1
b19	pepb19a5	GIEVINDYHFR		2	1362.6805419921875	1	b19.a1	1
b19	pepb19a6	IKTEPEEVSIEDSAQSDIK		3	2118.04541015625	1	b19.a1	1
b19	pepb19a7	MNDFMR		2	813.338623046875	1	b19.a1	1
b19	pepb19a8	TEGAEATPGAQK		2	1159.5594482421875	1	b19.a1	1
b19	pepb19a9	TEPEEVSIEDSAQSDIK		2	1876.8662109375	1	b19.a1	1
b19	pepb19b10	TPQMPPTTPSSSFFTK	M4:+15.99491	2	1769.8419189453125	1	b19.a1	1
b19	pepb19b11	VISTTKPFEYETPEMEK		3	2028.98388671875	1	b19.a1	1
b20	pepb20a1	APQVIVIAPTR		2	1164.7103271484375	1	b20.a1	1
b20	pepb20a2	EAQEISQNSAIK		2	1317.6649169921875	1	b20.a1	2
b20	pepb20a3	EEYQIVQVEQK		2	1392.7010498046875	1	b20.a1	1
b20	pepb20a4	EGAFSNFPISEETIK		2	1668.81201171875	1	b20.a1	1
b20	pepb20a5	GAVEAIAAAIAH		2	1093.6004638671875	1	b20.a1	1
b20	pepb20a6	NGIDIIVGTPGR		2	1211.6746826171875	1	b20.a1	1
b20	pepb20a7	QDAQSIHGDIPQK	Q1:-17.02655	2	1419.6866455078125	1	b20.a1	1
b20	pepb20a8	SDAGIESDTAMK	M11:+15.99491	2	1240.53662109375	1	b20.a1	1
b20	pepb20a9	TFSFAIPIIEK		2	1265.71435546875	1	b20.a1	1
b20	pepb20b10	WQISVATEQPEIEGPR		2	1839.9239501953125	1	b20.a1	1
b21	pepb21a1	AAESSSDSSDSDSSEDDEAPSKPAGTTK		3	2758.129638671875	1	b21.a1	1
b21	pepb21a2	ANGTSAITAQNGK		2	1232.6234130859375	1	b21.a1	1
b21	pepb21a3	DNQISEVANK		2	1117.548828125	1	b21.a1	1
b21	pepb21a4	GAAGDWGER		2	918.4067993164062	1	b21.a1	1
b21	pepb21a5	KIQANGPVAK		2	1025.610595703125	1	b21.a1	1
b21	pepb21a6	NSSNKPAVTTK		2	1146.61181640625	1	b21.a1	1
b21	pepb21a7	SIGTQPPK		2	827.4625854492188	1	b21.a1	1
b21	pepb21a8	VADNSFDAK		2	966.453125	1	b21.a1	1
b21	pepb21a9	VAGGAAPSKPASAK		2	1211.6746826171875	1	b21.a1	1
b21	pepb21b10	VVPSDIYPIVIGFIR		3	1687.9786376953125	1	b21.a1	1
b22	pepb22a1	AEGGGGGGRPGAPAAGDGK		2	1538.73095703125	1	b22.a1	1
b22	pepb22a2	EKPYFPIPEEYTFIQNVPIEDR		3	2724.35595703125	1	b22.a1	1
b22	pepb22a3	GYFEYIEENK		2	1291.58447265625	1	b22.a1	1
b22	pepb22a4	IIEQYKEESK		2	1266.657958984375	1	b22.a1	1
b22	pepb22a5	NFIIDQTNVSAAAQR		2	1647.8453369140625	1	b22.a1	1
b22	pepb22a6	NGQDIGVAFK		2	1048.5426025390625	1	b22.a1	1
b22	pepb22a7	SSGPTSIFAVTVAPPGAR		2	1714.9127197265625	1	b22.a1	1
b22	pepb22a8	VSEIKEEIKK		2	1202.699462890625	1	b22.a1	1
b22	pepb22a9	YNIIGTNTIMDK		2	1382.6988525390625	1	b22.a1	1
b22	pepb22b10	YNIIGTNTIMDK	M10:+15.99491	2	1398.69384765625	1	b22.a1	1
b23	pepb23a1	AIFIADGNVFTTGFSR		2	1715.8756103515625	1	b23.a1	1
b23	pepb23a2	GIVAWHPTAR		2	1107.606201171875	1	b23.a1	1
b23	pepb23a3	IEQQMAK		2	847.4345703125	1	b23.a1	1
b23	pepb23a4	KTTDTASVQNEAK		2	1392.6968994140625	1	b23.a1	1
b23	pepb23a5	NADPIIISIK		2	1083.641357421875	1	b23.a1	1
b23	pepb23a6	NIIDSKPTANK		2	1200.65869140625	1	b23.a1	1
b23	pepb23a7	TTDTASVQNEAK		2	1264.60205078125	1	b23.a1	1
b23	pepb23a8	VGIVAWHPTAR		3	1206.674560546875	1	b23.a1	1
b23	pepb23a9	YFEITDESPYVHYINTFSSK		3	2440.134765625	1	b23.a1	1
b24	pepb24a1	DVAYQYVK		2	985.4993286132812	1	b24.a1	1
b24	pepb24a2	ESETTTSIVIER		2	1364.6907958984375	1	b24.a1	1
b24	pepb24a3	NPVTIFSIATNEMWR	M13:+15.99491	2	1794.885009765625	1	b24.a1	1
b24	pepb24a4	QATTIIADNIIFISDQTK	Q1:-17.02655	2	1975.0386962890625	1	b24.a1	1
b24	pepb24a5	QATTIIADNIIFISDQTK		2	1992.065185546875	1	b24.a1	2
b24	pepb24a6	SGDSEVYQIGDVSQK		2	1611.7501220703125	1	b24.a1	1
b24	pepb24a7	SIATNEMWR		2	1107.525634765625	1	b24.a1	1
b24	pepb24a8	VGQDPVIR		2	883.5	1	b24.a1	1
b25	pepb25a1	AFIADPSAFVAAAPVAAATTAAPAAAAAPAK		3	2752.46728515625	1	b25.a1	1
b25	pepb25a2	DMIIANK		2	804.4287719726562	1	b25.a1	1
b25	pepb25a3	GHIENNPAIEK		3	1221.6226806640625	1	b25.a1	1
b25	pepb25a4	GNVGFVFTK		2	968.5203857421875	1	b25.a1	1
b25	pepb25a5	GTIEIISDVQIIK		2	1428.8311767578125	1	b25.a1	1
b25	pepb25a6	IIQIIDDYPK		2	1217.677978515625	1	b25.a1	1
b25	pepb25a7	SVETDYTFPIAEK		2	1499.726806640625	1	b25.a1	1
b25	pepb25a8	TSFFQAIGITTK		2	1313.71044921875	1	b25.a1	1
b25	pepb25a9	VIAISVETDYTFPIAEK		2	1896.00048828125	1	b25.a1	1
b26	pepb26a1	DIIDIIVEAK		2	1128.6514892578125	1	b26.a1	1
b26	pepb26a2	DREEAIHQFR		3	1300.6396484375	1	b26.a1	1
b26	pepb26a3	IEQEIFSGGNTGINFEK		2	1882.9185791015625	1	b26.a1	1
b26	pepb26a4	QSSGASSSSFSSSR		2	1361.5931396484375	1	b26.a1	1
b26	pepb26a5	SFIIDIINATGK		2	1291.72607421875	1	b26.a1	1
b26	pepb26a6	SPIIVATAVAAR		2	1168.705322265625	1	b26.a1	1
b26	pepb26a7	VGNIGIATSFFNER		2	1524.7808837890625	1	b26.a1	1
b26	pepb26a8	VGSTSENITQK		2	1163.5906982421875	1	b26.a1	1
b27	pepb27a1	GGPNIITIADIVK		2	1310.768310546875	1	b27.a1	1
b27	pepb27a2	IIDWGIAEFYHPGQEYNVR		3	2307.11962890625	1	b27.a1	1
b27	pepb27a3	QIYQTITDYDIR	Q1:-17.02655	2	1511.7381591796875	1	b27.a1	1
b27	pepb27a4	TPAIVFEHVNNTDFK		3	1731.8704833984375	1	b27.a1	2
b27	pepb27a5	VIGTEDIYDYIDK		2	1543.7530517578125	1	b27.a1	1
b27	pepb27a6	VYTDVNTHRPR		2	1357.697509765625	1	b27.a1	1
b27	pepb27a7	YSEVFEAINITNNEK		2	1770.8548583984375	1	b27.a1	1
b28	pepb28a1	AETIEFNDVYQEVK	A1:+42.01057	2	1726.8173828125	1	b28.a1	1
b28	pepb28a2	FYVPPTQEDGVDPVEAFAQNVISK		3	2650.303955078125	1	b28.a1	1
b28	pepb28a3	GWNWGTVK		2	947.4738159179688	1	b28.a1	1
b28	pepb28a4	QGTQYTFSSIER	Q1:-17.02655	2	1399.6492919921875	1	b28.a1	1
b28	pepb28a5	QGTQYTFSSIER		2	1416.67578125	1	b28.a1	1
b28	pepb28a6	QMFFVISIDPPIK		2	1534.834228515625	1	b28.a1	1
b28	pepb28a7	SDHPGISITDISK		3	1369.6961669921875	1	b28.a1	1
b28	pepb28a8	VDNIQAGEITEGIWR		2	1700.8607177734375	1	b28.a1	1
b29	pepb29a1	HGATHVFASK		2	1054.5433349609375	2	b29.a1 b29.a2	1
b29	pepb29a2	IDEAESINDEEIEEK		2	1762.786865234375	1	b29.a1	1
b29	pepb29a3	IDGQTPHDER		2	1167.539306640625	1	b29.a1	1
b29	pepb29a4	KTSNVCIRFEVSPSYVKGGP	C6:+57.02146	3	2225.138916015625	1	b29.a2	1
b29	pepb29a5	NPEIPNAAQAQK		2	1280.6597900390625	1	b29.a1	1
b29	pepb29a6	SAPSKPAASIASGGSNSSNK		3	1817.899169921875	1	b29.a1	1
b29	pepb29a7	VIIFSQMTR		2	1094.6031494140625	2	b29.a1 b29.a2	1
b30	pepb30a1	AAIAIQITNIITR		2	1397.847900390625	1	b30.a1	1
b30	pepb30a2	ISDEGEWIVR		2	1203.6009521484375	1	b30.a1	1
b30	pepb30a3	ITQQEAAEK		2	1017.521484375	1	b30.a1	1
b30	pepb30a4	IYGAGQPFAER		2	1208.6063232421875	1	b30.a1	1
b30	pepb30a5	TPSNPTGMER		2	1089.499755859375	1	b30.a1	1
b30	pepb30a6	YGPEGEAVPVAIPEER		2	1712.849365234375	1	b30.a1	1
b30	pepb30a7	YIAEAQGTYEEIQR		2	1670.802490234375	1	b30.a1	1
b31	pepb31a1	IAQIEAEIAIQK		2	1326.76318359375	1	b31.a1	1
b31	pepb31a2	MIIQENQEIGR		2	1330.6788330078125	1	b31.a1	1
b31	pepb31a3	QVQQPSVAQIR		2	1253.696533203125	1	b31.a1	1
b31	pepb31a4	STMVDPAINIFFIK		2	1595.8505859375	1	b31.a1	1
b31	pepb31a5	STMVDPAINIFFIK	M3:+15.99491	2	1611.845458984375	1	b31.a1	1
b31	pepb31a6	TTASEPVEQSEATSK		2	1564.734130859375	1	b31.a1	1
b31	pepb31a7	YTDINSNDVTGIR		2	1467.707763671875	1	b31.a1	1
b32	pepb32a1	DEQIESIFQR		2	1264.6171875	1	b32.a1	1
b32	pepb32a2	GVFNVQMEPK		2	1148.5772705078125	1	b32.a1	1
b32	pepb32a3	TAWVFDDK		2	981.468017578125	1	b32.a1	1
b32	pepb32a4	TEGISVISQAMAVIK		2	1546.851318359375	1	b32.a1	1
b32	pepb32a5	TVYSIIR		2	851.4990234375	1	b32.a1	1
b32	pepb32a6	VVTDTDETEIAR		2	1348.6595458984375	1	b32.a1	1
b32	pepb32a7	YVMTTTTIER		2	1214.6090087890625	1	b32.a1	1
b33	pepb33a1	AGAGIGDGER		2	902.43310546875	1	b33.a1	1
b33	pepb33a2	ESISEEEAQK		2	1149.52734375	1	b33.a1	1
b33	pepb33a3	EVAFFNNFITDAK		2	1515.7481689453125	1	b33.a1	1
b33	pepb33a4	IGSIAEIDIGVPPPVMK		2	1735.967041015625	1	b33.a1	1
b33	pepb33a5	MEGGTENDIR	M1:+15.99491	2	1137.4844970703125	1	b33.a1	1
b33	pepb33a6	VAISEPQPER		2	1125.59033203125	1	b33.a1	1
b34	pepb34a1	AASEQQADTSGGDSPK		2	1548.677734375	1	b34.a1	1
b34	pepb34a2	AEVGEDSGAR	A1:+42.01057	2	1032.459716796875	1	b34.a1	1
b34	pepb34a3	EEAPASPIRPIYPQISPIK		3	2106.159912109375	1	b34.a1	1
b34	pepb34a4	IASVPEYR		2	934.4996948242188	1	b34.a1	1
b34	pepb34a5	NGVFVDGAFQR		2	1209.6014404296875	1	b34.a1	1
b34	pepb34a6	TPFGPISSR		2	961.5106201171875	1	b34.a1	1
b35	pepb35a1	ITMQVSSIQR		2	1162.625244140625	1	b35.a1	1
b35	pepb35a2	KPPTDEEIK		2	1056.5576171875	1	b35.a1	1
b35	pepb35a3	NVGQFSGFPFEK		2	1356.65869140625	1	b35.a1	1
b35	pepb35a4	SASAPAAEGEGTPTQPASEK	S1:+42.01057	2	1927.888427734375	1	b35.a1	1
b35	pepb35a5	SGVNSEIVK		2	932.5051879882812	1	b35.a1	1
b35	pepb35a6	VYENYPTYDITER		2	1662.7650146484375	1	b35.a1	1
b36	pepb36a1	DAIIIFFNR		2	1108.6153564453125	1	b36.a1	1
b36	pepb36a2	FTWEQAFIR		2	1197.60546875	1	b36.a1	1
b36	pepb36a3	IIAEQHQR		2	994.5432739257812	1	b36.a1	1
b36	pepb36a4	QGPSQNFPR		2	1030.5069580078125	1	b36.a1	1
b36	pepb36a5	SDVISQIPAK		2	1057.5892333984375	1	b36.a1	1
b36	pepb36a6	SSQETPAHSSGQPPR		2	1565.730712890625	1	b36.a1	1
b37	pepb37a1	EANQAINPK		2	984.5112915039062	1	b37.a1	1
b37	pepb37a2	GFGAPRFGGSR		2	1108.5650634765625	1	b37.a1	1
b37	pepb37a3	IIQIVEDR		2	985.568115234375	1	b37.a1	1
b37	pepb37a4	QTIMWSATWPK		2	1348.6722412109375	1	b37.a1	1
b37	pepb37a5	TAQEVETYR		2	1096.52734375	1	b37.a1	1
b37	pepb37a6	TTYIVIDEADR		2	1295.648193359375	1	b37.a1	1
b38	pepb38a1	AIGSTSKPQESPK		2	1329.7012939453125	1	b38.a1	1
b38	pepb38a2	DSPFGISFVR		2	1124.5738525390625	1	b38.a1	1
b38	pepb38a3	IIPHQIYGVVPQA		2	1434.810791015625	1	b38.a1	1
b38	pepb38a4	TPATAPVPAR		2	980.5527954101562	1	b38.a1	1
b38	pepb38a5	TSPVTASDPAGPSYAAATIQASSAASSASPVSR		3	3063.487060546875	1	b38.a1	1
b38	pepb38a6	YSQVIGIGGR		2	1049.57421875	1	b38.a1	1
b39	pepb39a1	AIVPQAISGIIK		2	1209.7569580078125	1	b39.a1	1
b39	pepb39a2	IAGIDITDATIR		2	1258.7005615234375	1	b39.a1	1
b39	pepb39a3	ITDQTIIYIR		2	1235.6998291015625	1	b39.a1	1
b39	pepb39a4	SSPGAGPSDHHSASR		2	1449.64697265625	1	b39.a1	1
b39	pepb39a5	YNANFVTFMEGK		2	1420.656982421875	1	b39.a1	1
b39	pepb39a6	YYETPEEER		2	1215.516845703125	1	b39.a1	1
b40	pepb40a1	DIIAVVFYGTEK		2	1354.7257080078125	1	b40.a1	1
b40	pepb40a2	DIISIAEDEDIR		2	1388.6907958984375	1	b40.a1	1
b40	pepb40a3	IMIFTNEDNPHGNDSAK		3	1902.865478515625	1	b40.a1	1
b40	pepb40a4	TFNTSTGGIIIPSDTK		2	1651.854248046875	1	b40.a1	1
b40	pepb40a5	VEYSEEEIK		2	1125.5313720703125	1	b40.a1	1
b40	pepb40a6	VHFEESSK		2	962.4581909179688	1	b40.a1	1
b41	pepb41a1	AVSDWIDEQEK		2	1319.61181640625	1	b41.a1	1
b41	pepb41a2	GIPTGAEGRDSSK		2	1274.6339111328125	1	b41.a1	1
b41	pepb41a3	IFPDTPIAIDANK		2	1414.758056640625	1	b41.a1	1
b41	pepb41a4	VIAGETISVNDPPDVIDR		2	1909.987060546875	1	b41.a1	1
b41	pepb41a5	VIGMDPIPSK		2	1056.576171875	1	b41.a1	1
b41	pepb41a6	VIQDMGIPTGAEGR		2	1443.7259521484375	1	b41.a1	1
b42	pepb42a1	FNPINTNQFYASSMEGTTR		2	2177.992431640625	1	b42.a1	1
b42	pepb42a2	GGDIMIWNFGIK		2	1350.6878662109375	1	b42.a1	1
b42	pepb42a3	GIGAGGSITGIK		2	1030.589599609375	1	b42.a1	1
b42	pepb42a4	SPIEIEPEAK		2	1112.583740234375	1	b42.a1	1
b42	pepb42a5	TIDVFDGNSGK		2	1152.5535888671875	1	b42.a1	1
b42	pepb42a6	YNIIVVGR		2	933.5521240234375	1	b42.a1	1
b43	pepb43a1	DSIIIIDEIGR		2	1243.689697265625	1	b43.a1	1
b43	pepb43a2	ITSINEEYTK		2	1197.6002197265625	1	b43.a1	1
b43	pepb43a3	IYQGINQIPNVIQAIEK		2	1941.080810546875	1	b43.a1	1
b43	pepb43a4	NNSFVNEIISR		2	1292.6597900390625	1	b43.a1	1
b43	pepb43a5	PSFDPNISEIR		2	1274.637939453125	1	b43.a1	1
b43	pepb43a6	QVGVGYVDSIQR		2	1320.6910400390625	1	b43.a1	1
b44	pepb44a1	GAVIVVSHDAR		2	1123.622314453125	1	b44.a1	1
b44	pepb44a2	IQGQIEQGDDTAAER		2	1630.76708984375	1	b44.a1	1
b44	pepb44a3	MEETPTEYIQR		2	1396.6417236328125	1	b44.a1	1
b44	pepb44a4	NQDEESQEAPEIIK		2	1629.7607421875	1	b44.a1	1
b44	pepb44a5	STIIIIITGK		2	1058.682373046875	1	b44.a1	1
b45	pepb45a1	AAIGPSSQNVTEYVVR	A1:+42.01057	2	1732.8868408203125	1	b45.a1	1
b45	pepb45a2	IYQEEEMPESGAGSEFNR		2	2072.886962890625	1	b45.a1	1
b45	pepb45a3	PGTPSAEGGSTSSTIR		2	1504.7242431640625	1	b45.a1	1
b45	pepb45a4	TGISSEQTVNVIAQIIK		2	1801.0069580078125	1	b45.a1	1
b45	pepb45a5	VNFATWNQAR		2	1206.6019287109375	1	b45.a1	1
b46	pepb46a1	GAIQNIIPASTGAAK		2	1411.790771484375	1	b46.a1	1
b46	pepb46a2	IISWYDNEFGYSNR		2	1763.8028564453125	1	b46.a1	1
b46	pepb46a3	IVINGNPITIFQER		2	1613.9013671875	1	b46.a1	1
b46	pepb46a4	VGVNGFGR		2	805.431884765625	1	b46.a1	1
b46	pepb46a5	VVDIMAHMASK		2	1201.607177734375	1	b46.a1	1
b47	pepb47a1	DMAAPGTSSVPAPTAGNAEK		2	1871.880859375	1	b47.a1	1
b47	pepb47a2	FDETEQAIANER		2	1422.6500244140625	1	b47.a1	1
b47	pepb47a3	SIEEGEGPIAVIMTPTR		2	1799.921142578125	1	b47.a1	1
b47	pepb47a4	TIAFIIPMFR		2	1208.6864013671875	1	b47.a1	1
b47	pepb47a5	VTYVVIDEADR		2	1279.6533203125	1	b47.a1	1
b48	pepb48a1	IASVPAGGAVAVSAAPGSAAPAAGSAPAAAEEK		3	2774.432373046875	1	b48.a1	1
b48	pepb48a2	IIDSVGIEADDDR		2	1417.6810302734375	1	b48.a1	1
b48	pepb48a3	NIEDVIAQGIGK		2	1256.6849365234375	1	b48.a1	1
b48	pepb48a4	YVASYIIAAIGGNSSPSAK		2	1868.9757080078125	1	b48.a1	2
b49	pepb49a1	AGFAGDDAPR		2	976.44873046875	1	b49.a1	1
b49	pepb49a2	DSYVGDEAQSK		2	1198.522705078125	1	b49.a1	1
b49	pepb49a3	EITAIAPSTMK		2	1161.6187744140625	1	b49.a1	1
b49	pepb49a4	VAPEEHPVIITEAPINPK		3	1954.0648193359375	1	b49.a1	1
b50	pepb50a1	AIAAAGYDVEK		2	1107.5684814453125	1	b50.a1	1
b50	pepb50a2	ASGPPVSEIITK		2	1198.668212890625	1	b50.a1	1
b50	pepb50a3	SETAPAAPAAAPPAEK	S1:+42.01057	2	1520.759521484375	1	b50.a1	1
b50	pepb50a4	SGVSIAAIK		2	845.509521484375	1	b50.a1	1
b51	pepb51a1	ARSGVIVIPCGAG	C10:+57.02146	2	1256.6783447265625	1	b51.a1	1
b51	pepb51a2	IGITATIVR		2	943.5938720703125	1	b51.a1	1
b51	pepb51a3	IIIYTMNPNK		2	1206.655517578125	1	b51.a1	1
b51	pepb51a4	INKPYIYGPTSQGER		3	1722.88134765625	1	b51.a1	1
b52	pepb52a1	IFAIVITPTR		2	1130.693603515625	1	b52.a1	1
b52	pepb52a2	IQIEAIPIAIQGR		2	1421.847900390625	1	b52.a1	1
b52	pepb52a3	KPHIIIATPGR		3	1202.7371826171875	1	b52.a1	1
b52	pepb52a4	SIIIATDVASR		2	1145.6529541015625	1	b52.a1	1
b53	pepb53a1	IINDISSDAPGVPR		2	1453.7650146484375	1	b53.a2	1
b53	pepb53a2	STTSETAPQPGSAVQGAH		2	1725.8043212890625	1	b53.a1	1
b53	pepb53a3	VAVIENQNK		2	1014.5582885742188	2	b53.a1 b53.a2	1
b54	pepb54a1	IGINIPAGR		2	910.5473022460938	1	b54.a1	1
b54	pepb54a2	QHSDPNEQVTR	Q1:-17.02655	2	1293.5821533203125	1	b54.a1	1
b54	pepb54a3	SNSNAVSAIPINK		2	1314.70166015625	1	b54.a1	1
b55	pepb55a1	AIISGAGPADVYTFNFSK		2	1857.9385986328125	1	b55.a1	1
b55	pepb55a2	DWNDVQGR		2	989.4439697265625	1	b55.a1	1
b55	pepb55a3	MAPQENQIQEK		2	1315.6314697265625	1	b55.a1	1
b56	pepb56a1	AAGVNVEPFWPGIFAK		2	1702.8956298828125	1	b56.a1	1
b56	pepb56a2	AGAAPAGGPAPSTAAAPAEEK		2	1791.8875732421875	1	b56.a1	1
b56	pepb56a3	GGPAPSTAAAPAEEK		2	1353.6649169921875	1	b56.a1	1
b57	pepb57a1	ATDTSQGEIVHPK	A1:+42.01057	2	1424.7020263671875	1	b57.a1	1
b57	pepb57a2	IEDVIPIAFTR		2	1273.7154541015625	1	b57.a1	1
b57	pepb57a3	SSAVDPEPQVK		2	1156.5849609375	1	b57.a1	1
b58	pepb58a1	APTNIVYK		2	905.509521484375	1	b58.a1	1
b58	pepb58a2	IDDMTAAPMDVR	M4:+15.99491	2	1350.6031494140625	1	b58.a1	1
b58	pepb58a3	QAVDFISNEGHIYSTVDDDHFK	Q1:-17.02655	3	2520.1318359375	1	b58.a1	1
b59	pepb59a1	ANPTQINTVEFIWDPAK		2	1943.987060546875	1	b59.a2	1
b59	pepb59a2	CGAADGIR	C1:+57.02146 - C1:-17.02655	2	802.3516235351562	1	b59.a1	1
b59	pepb59a3	IHDETITYINQGQSYEIR		3	2180.062255859375	2	b59.a1 b59.a2	1
b60	pepb60a1	AGGEAGVTIGQPHISR	A1:+42.01057	2	1591.819091796875	1	b60.a1	1
b60	pepb60a2	HIIIIQNK		2	978.6099243164062	1	b60.a1	1
b60	pepb60a3	IVSIFAEHNDIQYAAPGGIIGVGTK		3	2570.36181640625	1	b60.a1	1
b61	pepb61a1	AGIQFPVGR		2	944.5316772460938	1	b61.a1	1
b61	pepb61a2	HIQIAIR		2	850.5261840820312	1	b61.a1	1
b61	pepb61a3	VTIAQGGVIPNIQAVIIPK		3	1931.169189453125	1	b61.a1	1
b62	pepb62a1	IIITTVPPNIR		2	1236.7679443359375	1	b62.a1	1
b62	pepb62a2	IIPTIEAVAAIGNK		2	1409.836669921875	1	b62.a1	1
b62	pepb62a3	WFEENASQSTVK		2	1425.6649169921875	1	b62.a1	1
b63	pepb63a1	IIHDFPQFYPIGIVQHD		3	2039.0389404296875	1	b63.a1	1
b63	pepb63a2	MFIISDGEGK		2	1096.53466796875	1	b63.a1	1
b63	pepb63a3	VDMMDIPR	V1:+42.01057	2	1018.469970703125	1	b63.a1	1
b64	pepb64a1	SAPIDAAIHAIQEEQAR	S1:+42.01057	2	1861.940673828125	1	b64.a1	2
b64	pepb64a2	VIVTGFPASIR		2	1159.683837890625	1	b64.a1	1
b65	pepb65a1	GSSGSPAHAESYSSGGGGQQK		3	1935.8431396484375	1	b65.a1	1
b65	pepb65a2	SGGGSVGAVVVK		2	1016.5739135742188	1	b65.a1	1
b66	pepb66a1	EEVAQNVVSMSK		2	1320.6468505859375	1	b66.a1	1
b66	pepb66a2	NGGGEVDVVK		2	973.4953002929688	1	b66.a1	1
b67	pepb67a1	AIAAGGYDVEK		2	1093.5528564453125	1	b67.a1	1
b67	pepb67a2	ATGPPVSEIITK		2	1212.6839599609375	1	b67.a1	1
b68	pepb68a1	DAVTYTEHAK		2	1134.54296875	1	b68.a1	1
b68	pepb68a2	TVTAMDVVYAIK		2	1310.702880859375	1	b68.a1	1
b69	pepb69a1	IQIEESSKPVR		2	1285.7115478515625	1	b69.a1	1
b69	pepb69a2	ISIEGIVVQR		2	1113.6630859375	1	b69.a1	1
b70	pepb70a1	DIVIPTQAIPASPAIK		2	1633.9527587890625	1	b70.a1	1
b70	pepb70a2	HEPGIGGPAER		2	1119.5545654296875	1	b70.a1	1
b71	pepb71a1	FAAQEIIEVK		2	1147.63623046875	1	b71.a1	1
b71	pepb71a2	SDSPVPTAPTSGGPK		2	1397.6910400390625	1	b71.a1	1
b72	pepb72a1	ATIEDIIFK		2	1049.5882568359375	1	b72.a1	1
b72	pepb72a2	ITEISGNPR		2	986.5269775390625	1	b72.a1	1
b73	pepb73a1	HIVSAGYVHVNR		3	1351.723388671875	1	b73.a1	1
b73	pepb73a2	VAGFDIDGTIITTR		2	1478.785400390625	1	b73.a1	1
b74	pepb74a1	IMMDPISGQNR		2	1261.6031494140625	1	b74.a1	1
b74	pepb74a2	TGYTIDVTTGQR		2	1311.654296875	1	b74.a1	1
b75	pepb75a1	AMGIMNSFVNDIFER	M2:+15.99491	2	1759.81494140625	1	b75.a1	1
b75	pepb75a2	QVHPDTGISSK	Q1:-17.02655	2	1151.569580078125	1	b75.a1	1
b76	pepb76a1	AVTPPMPIITPATPGGIPPAAAVAAAAATAK		3	2794.553955078125	1	b76.a1	1
b76	pepb76a2	VVAEVYDQER		2	1207.5958251953125	1	b76.a1	1
b77	pepb77a1	IQESIEYEDIGK		2	1423.695556640625	1	b77.a1	1
b77	pepb77a2	MIQEDPVIFQIYK		2	1623.845458984375	1	b77.a1	1
b78	pepb78a1	AFSSPQEEEEAGFTGR		2	1741.766845703125	1	b78.a1	1
b78	pepb78a2	ISTIPITVDIIAETGVGK		2	1827.0478515625	1	b78.a1	1
b79	pepb79a1	QQPPAVQFVPPIPEWK		2	1861.0010986328125	1	b79.a1	1
b79	pepb79a2	VIIIGSGVSGIAAAR		2	1383.832275390625	1	b79.a1	1
b80	pepb80a1	MFYGNSDDIGVFISK		2	1692.794189453125	1	b80.a1	1
b80	pepb80a2	VWFGDVEAETMYR		2	1602.72607421875	1	b80.a1	1
b81	pepb81a1	DIAQDEAVWIER		2	1444.7071533203125	1	b81.a1	1
b81	pepb81a2	IGIEFFDQPAVPIAR		2	1672.9061279296875	1	b81.a1	1

## Sheet: spectra
MS Sample :	DaPR130924_VB115_O1942.m
Group ID	Peptide ID	Sample	Scan	Rt (minutes)	Sequence (top)	Modifs (top)	Number of subgroups	Sub-groups Ids	Best E-value	Best hyperscore	Charge	MH+ Obs	MH+ theo	DeltaMH+	Delta-ppm
a1	pepa1c107	DaPR130924_VB115_O1942.m	849	11.149999618530273	TGNAWHSK		1	a1.a1	1.4000000373926014E-4	32.70000076293945	2	900.4342651367188	900.4326782226562	0.0015999999595806003	1.776923470546187
a1	pepa1c107	DaPR130924_VB115_O1942.m	769	10.609999656677246	TGNAWHSK		1	a1.a1	8.300000445160549E-6	38.599998474121094	2	900.4337158203125	900.4326782226562	0.0010000000474974513	1.1105772498964928
a1	pepa1c107	DaPR130924_VB115_O1942.m	682	10.100000381469727	TGNAWHSK		1	a1.a1	5.0999999075429514E-5	39.099998474121094	2	900.433349609375	900.4326782226562	6.99999975040555E-4	0.7774040102834441
a1	pepa1b39	DaPR130924_VB115_O1942.m	685	10.109999656677246	GNAWHSK		1	a1.a1	0.0044999998062849045	26.799999237060547	2	799.385986328125	799.385009765625	0.0010000000474974513	1.2509617209242458
a1	pepa1b80	DaPR130924_VB115_O1942.m	722	10.279999732971191	NTHATTHNAY		1	a1.a1	0.0052999998442828655	35.70000076293945	2	1129.5025634765625	1129.50244140625	9.999999747378752E-5	0.08853455628593931
a1	pepa1b40	DaPR130924_VB115_O1942.m	757	10.529999732971191	GQDGIGSKAEK		1	a1.a1	5.2999999752501026E-5	50.0	2	1089.5540771484375	1089.553955078125	1.9999999494757503E-4	0.1835613500510255
a1	pepa1b81	DaPR130924_VB115_O1942.m	763	10.579999923706055	NTHATTHNAYD		1	a1.a1	0.00570000009611249	31.5	2	1244.5286865234375	1244.529541015625	-6.99999975040555E-4	-0.5624615181647717
a1	pepa1a8	DaPR130924_VB115_O1942.m	825	11.0	ASADKPLSNMK	M10:+15.99491	1	a1.a1	1.3000000080864993E-6	44.599998474121094	2	1177.5880126953125	1177.588623046875	-5.000000237487257E-4	-0.4245965135558402
a1	pepa1c105	DaPR130924_VB115_O1942.m	880	11.350000381469727	SSASADKPLSNMK	M12:+15.99491	1	a1.a1	9.999999747378752E-5	36.599998474121094	2	1351.653564453125	1351.652587890625	0.0010000000474974513	0.7398351147746042
a1	pepa1b42	DaPR130924_VB115_O1942.m	1045	12.279999732971191	GTNSYYK		1	a1.a1	0.0430000014603138	22.899999618530273	2	832.3849487304688	832.3839721679688	0.0010000000474974513	1.201368696339649
a1	pepa1b55	DaPR130924_VB115_O1942.m	1119	12.579999923706055	LGGKLTGTANK		1	a1.a1	0.0027000000700354576	37.20000076293945	2	1059.615478515625	1059.6160888671875	-6.000000284984708E-4	-0.566242844745702
a1	pepa1a7	DaPR130924_VB115_O1942.m	1364	13.8100004196167	ASADKPLSNMK		1	a1.a1	5.699999746866524E-4	42.0	2	1161.5963134765625	1161.59375	0.0027000000700354576	2.324392731998995
a1	pepa1c106	DaPR130924_VB115_O1942.m	1426	14.079999923706055	TAEAGGVTGKGQDGIGSK		1	a1.a1	0.03700000047683716	32.29999923706055	3	1632.819580078125	1632.8192138671875	3.9999998989515007E-4	0.24497506306762865
a1	pepa1c106	DaPR130924_VB115_O1942.m	1422	14.0600004196167	TAEAGGVTGKGQDGIGSK		1	a1.a1	3.9000000451316907E-10	61.400001525878906	2	1632.821044921875	1632.8192138671875	0.0019000000320374966	1.163631598588012
a1	pepa1b95	DaPR130924_VB115_O1942.m	1683	15.25	RKGDEVDGVDEVAK		1	a1.a1	0.004900000058114529	41.0	3	1516.76171875	1516.7606201171875	0.0010999999940395355	0.7252297952952838
a1	pepa1b95	DaPR130924_VB115_O1942.m	1570	14.729999542236328	RKGDEVDGVDEVAK		1	a1.a1	2.499999936844688E-6	53.0	3	1516.7613525390625	1516.7606201171875	7.999999797903001E-4	0.527439840657579
a1	pepa1b95	DaPR130924_VB115_O1942.m	1439	14.130000114440918	RKGDEVDGVDEVAK		1	a1.a1	5.39999979082495E-4	46.79999923706055	3	1516.7564697265625	1516.7606201171875	-0.00419999985024333	-2.7690591346700644
a1	pepa1b95	DaPR130924_VB115_O1942.m	1579	14.760000228881836	RKGDEVDGVDEVAK		1	a1.a1	9.200000022246968E-6	50.0	2	1516.7625732421875	1516.7606201171875	0.0020000000949949026	1.318599697584698
a1	pepa1b97	DaPR130924_VB115_O1942.m	1657	15.130000114440918	RQIQAAY		1	a1.a1	0.02500000037252903	25.799999237060547	2	849.4591674804688	849.4581909179688	0.0010000000474974513	1.177221031227916
a1	pepa1b61	DaPR130924_VB115_O1942.m	1732	15.460000038146973	KGDEVDGVDEVAK		1	a1.a1	0.017999999225139618	37.29999923706055	3	1360.660888671875	1360.6595458984375	0.0013000000035390258	0.9554190153280714
a1	pepa1b61	DaPR130924_VB115_O1942.m	1991	16.479999542236328	KGDEVDGVDEVAK		1	a1.a1	3.000000106112566E-6	46.900001525878906	2	1360.6632080078125	1360.6595458984375	0.003800000064074993	2.7927633150626745
a1	pepa1b61	DaPR130924_VB115_O1942.m	1728	15.449999809265137	KGDEVDGVDEVAK		1	a1.a1	5.199999941396527E-5	46.20000076293945	2	1360.658935546875	1360.6595458984375	-5.000000237487257E-4	-0.3674688685027215
a1	pepa1b10	DaPR130924_VB115_O1942.m	1793	15.710000038146973	AVNSSASADKPLSNMK		1	a1.a1	2.499999936844688E-5	50.0	2	1619.8096923828125	1619.80615234375	0.003599999938160181	2.222488124860635
a1	pepa1b56	DaPR130924_VB115_O1942.m	1900	16.1299991607666	LLWHGSR		1	a1.a1	0.027000000700354576	35.20000076293945	2	868.4799194335938	868.4791870117188	6.99999975040555E-4	0.8060066211248302
a1	pepa1b56	DaPR130924_VB115_O1942.m	2037	16.65999984741211	LLWHGSR		1	a1.a1	0.013000000268220901	29.299999237060547	2	868.4801025390625	868.4791870117188	8.999999845400453E-4	1.0362942463097866
a1	pepa1b83	DaPR130924_VB115_O1942.m	1924	16.25	PEYSASQLK		1	a1.a1	0.04600000008940697	35.20000076293945	2	1022.515869140625	1022.5156860351562	9.999999747378752E-5	0.09779800822571372
a1	pepa1b33	DaPR130924_VB115_O1942.m	1943	16.309999465942383	GGAAVDPDSGLEHSAH		1	a1.a1	6.399999961104186E-7	55.0	2	1519.6766357421875	1519.6776123046875	-8.999999845400453E-4	-0.5922308634757988
a1	pepa1b33	DaPR130924_VB115_O1942.m	1933	16.280000686645508	GGAAVDPDSGLEHSAH		1	a1.a1	0.008200000040233135	32.29999923706055	3	1519.6788330078125	1519.6776123046875	0.0012000000569969416	0.7896412023712486
a1	pepa1c101	DaPR130924_VB115_O1942.m	1977	16.450000762939453	SLLATEDK		1	a1.a1	1.4000000373926014E-4	32.79999923706055	2	876.4681396484375	876.4677124023438	3.9999998989515007E-4	0.45637732484038096
a1	pepa1b65	DaPR130924_VB115_O1942.m	2192	17.280000686645508	KPPLLNNADSVQAK		1	a1.a1	4.600000102072954E-4	46.29999923706055	3	1494.8292236328125	1494.827880859375	0.0013000000035390258	0.8696653442078276
a1	pepa1b65	DaPR130924_VB115_O1942.m	2168	17.200000762939453	KPPLLNNADSVQAK		1	a1.a1	3.099999958067201E-5	46.599998474121094	2	1494.8291015625	1494.827880859375	0.0013000000035390258	0.8696653442078276
a1	pepa1b65	DaPR130924_VB115_O1942.m	2041	16.68000030517578	KPPLLNNADSVQAK		1	a1.a1	1.6999999934341758E-4	40.29999923706055	2	1494.8280029296875	1494.827880859375	1.9999999494757503E-4	0.13379466459549524
a1	pepa1c100	DaPR130924_VB115_O1942.m	2121	16.979999542236328	SEEAEIIR		1	a1.a1	0.005400000140070915	39.0	2	946.4913330078125	946.484375	0.006899999920278788	7.290136110571067
a1	pepa1b63	DaPR130924_VB115_O1942.m	2138	17.059999465942383	KPPLLNNAD		1	a1.a1	0.0013000000035390258	34.900001525878906	2	981.538330078125	981.5368041992188	0.001500000013038516	1.5282157598382493
a1	pepa1b84	DaPR130924_VB115_O1942.m	2640	18.850000381469727	PIDVNYEK		1	a1.a1	0.0010000000474974513	35.5	2	977.49609375	977.4943237304688	0.0017999999690800905	1.8414428865536994
a1	pepa1b84	DaPR130924_VB115_O1942.m	2153	17.110000610351562	PIDVNYEK		1	a1.a1	8.400000297115184E-6	42.099998474121094	2	977.4960327148438	977.4943237304688	0.0017999999690800905	1.8414428865536994
a1	pepa1b73	DaPR130924_VB115_O1942.m	2187	17.25	MIFDVESMKK	M1:+15.99491 - M8:+15.99491	1	a1.a1	0.007300000172108412	27.200000762939453	2	1259.6031494140625	1259.6014404296875	0.0017999999690800905	1.4290234286061605
a1	pepa1b30	DaPR130924_VB115_O1942.m	2251	17.5	GDEVDGVDEVAK		1	a1.a1	4.099999932805076E-5	42.20000076293945	2	1232.5643310546875	1232.564453125	-9.999999747378752E-5	-0.08113165783764986
a1	pepa1b30	DaPR130924_VB115_O1942.m	2403	18.010000228881836	GDEVDGVDEVAK		1	a1.a1	1.9999999949504854E-6	49.20000076293945	2	1232.56396484375	1232.564453125	-5.000000237487257E-4	-0.4056583187037752
a1	pepa1c114	DaPR130924_VB115_O1942.m	2294	17.649999618530273	VVDRDSEEAEIIR		1	a1.a1	9.7999996796716E-5	46.099998474121094	2	1530.7791748046875	1530.7762451171875	0.003000000026077032	1.9597900317870225
a1	pepa1b36	DaPR130924_VB115_O1942.m	2329	17.780000686645508	GGSDDSSKDPIDVNYEK		1	a1.a1	1.100000021625469E-10	59.900001525878906	2	1825.811279296875	1825.80908203125	0.002300000051036477	1.2597155275828071
a1	pepa1b36	DaPR130924_VB115_O1942.m	2470	18.280000686645508	GGSDDSSKDPIDVNYEK		1	a1.a1	0.010999999940395355	37.099998474121094	3	1825.8114013671875	1825.80908203125	0.002400000113993883	1.3144858011790772
a1	pepa1b36	DaPR130924_VB115_O1942.m	2327	17.780000686645508	GGSDDSSKDPIDVNYEK		1	a1.a1	3.799999959142042E-8	60.5	3	1825.810302734375	1825.80908203125	0.0013000000035390258	0.7120131104248584
a1	pepa1b36	DaPR130924_VB115_O1942.m	2474	18.299999237060547	GGSDDSSKDPIDVNYEK		1	a1.a1	8.70000003487803E-5	48.5	2	1825.8074951171875	1825.80908203125	-0.001500000013038516	-0.8215535938564481
a1	pepa1b91	DaPR130924_VB115_O1942.m	2358	17.860000610351562	QLPGVKSEGK	Q1:-17.02655	1	a1.a1	0.020999999716877937	30.799999237060547	2	1025.563232421875	1025.56298828125	3.000000142492354E-4	0.2925222708670562
a1	pepa1b85	DaPR130924_VB115_O1942.m	2364	17.899999618530273	PLLNNADSVQAK		1	a1.a1	0.0012000000569969416	43.099998474121094	2	1269.6832275390625	1269.68017578125	0.003100000089034438	2.441559810230926
a1	pepa1b99	DaPR130924_VB115_O1942.m	2379	17.93000030517578	SDDSSKDPIDVNYEK		1	a1.a1	9.299999801442027E-4	36.099998474121094	3	1711.77001953125	1711.76611328125	0.0038999998942017555	2.2783485804178727
a1	pepa1b23	DaPR130924_VB115_O1942.m	2409	18.030000686645508	FLQDVSASTK		1	a1.a1	7.300000288523734E-4	49.900001525878906	2	1095.571044921875	1095.5684814453125	0.0026000000070780516	2.373197158472504
a1	pepa1b76	DaPR130924_VB115_O1942.m	2455	18.229999542236328	MVDPEKPQLGMIDR	M1:+15.99491 - M11:+15.99491	1	a1.a1	0.00559999980032444	29.100000381469727	2	1660.8082275390625	1660.8037109375	0.004600000102072954	2.7697433909732294
a1	pepa1a1	DaPR130924_VB115_O1942.m	2632	18.829999923706055	AEPVEVVAPR		1	a1.a1	0.00430000014603138	40.0	2	1066.5919189453125	1066.589599609375	0.002400000113993883	2.2501626819470704
a1	pepa1a1	DaPR130924_VB115_O1942.m	2481	18.309999465942383	AEPVEVVAPR		1	a1.a1	4.799999878741801E-4	39.5	2	1066.5914306640625	1066.589599609375	0.0019000000320374966	1.781378735301139
a1	pepa1b88	DaPR130924_VB115_O1942.m	2493	18.360000610351562	PVEVVAPR		1	a1.a1	0.0015999999595806003	32.5	2	866.5106811523438	866.5098876953125	7.999999797903001E-4	0.923243913486191
a1	pepa1b16	DaPR130924_VB115_O1942.m	2644	18.860000610351562	DSEEAEIIR		1	a1.a1	0.0015999999595806003	41.79999923706055	2	1061.511962890625	1061.5113525390625	6.000000284984708E-4	0.5652318527383733
a1	pepa1b16	DaPR130924_VB115_O1942.m	2790	19.3799991607666	DSEEAEIIR		1	a1.a1	0.006300000008195639	38.400001525878906	2	1061.5126953125	1061.5113525390625	0.00139999995008111	1.3188742133867961
a1	pepa1b16	DaPR130924_VB115_O1942.m	2796	19.399999618530273	DSEEAEIIR		1	a1.a1	3.800000122282654E-4	38.599998474121094	2	1061.5137939453125	1061.5113525390625	0.0024999999441206455	2.3551325552391096
a1	pepa1b16	DaPR130924_VB115_O1942.m	2499	18.360000610351562	DSEEAEIIR		1	a1.a1	0.002400000113993883	42.099998474121094	2	1061.515380859375	1061.5113525390625	0.004100000020116568	3.8624174958747717
a1	pepa1b64	DaPR130924_VB115_O1942.m	2544	18.530000686645508	KPPLLNNADSVQ		1	a1.a1	0.009999999776482582	31.299999237060547	2	1295.69921875	1295.69580078125	0.0035000001080334187	2.7012514094149767
a1	pepa1b89	DaPR130924_VB115_O1942.m	3061	20.280000686645508	PVQDLIK		1	a1.a1	0.0066999997943639755	29.200000762939453	2	812.4906005859375	812.4880981445312	0.0024999999441206455	3.07696808092311
a1	pepa1b89	DaPR130924_VB115_O1942.m	2872	19.65999984741211	PVQDLIK		1	a1.a1	2.6000000070780516E-4	32.29999923706055	2	812.4896240234375	812.4880981445312	0.0015999999595806003	1.9692595660594905
a1	pepa1b89	DaPR130924_VB115_O1942.m	2712	19.110000610351562	PVQDLIK		1	a1.a1	0.026000000536441803	35.70000076293945	2	812.4888916015625	812.4880981445312	7.999999797903001E-4	0.9846297830297452
a1	pepa1b89	DaPR130924_VB115_O1942.m	2563	18.600000381469727	PVQDLIK		1	a1.a1	0.041999999433755875	29.200000762939453	2	812.4891967773438	812.4880981445312	0.0010999999940395355	1.3538659785313674
a1	pepa1b34	DaPR130924_VB115_O1942.m	2634	18.829999923706055	GGAAVDPDSGLEHSAHVLEK		1	a1.a1	2.900000026784255E-6	69.69999694824219	2	1988.97119140625	1988.9676513671875	0.003599999938160181	1.8099841572011457
a1	pepa1b34	DaPR130924_VB115_O1942.m	2599	18.729999542236328	GGAAVDPDSGLEHSAHVLEK		1	a1.a1	0.008799999952316284	31.700000762939453	3	1988.9718017578125	1988.9676513671875	0.004100000020116568	2.061370891225047
a1	pepa1c113	DaPR130924_VB115_O1942.m	2603	18.75	VGTVIGSNKLEQMPSK		1	a1.a1	0.027000000700354576	36.0	3	1687.9083251953125	1687.9051513671875	0.003100000089034438	1.8365961419831363
a1	pepa1b15	DaPR130924_VB115_O1942.m	2610	18.760000228881836	DPIDVNYEK		1	a1.a1	2.100000074278796E-6	46.70000076293945	2	1092.521728515625	1092.521240234375	6.000000284984708E-4	0.5491884335079424
a1	pepa1b14	DaPR130924_VB115_O1942.m	2645	18.860000610351562	DPDSGLEHSAHVLEK		1	a1.a1	0.023000000044703484	31.600000381469727	2	1633.7816162109375	1633.7821044921875	-3.9999998989515007E-4	-0.24483068384414589
a1	pepa1b50	DaPR130924_VB115_O1942.m	2822	19.5	LEQMPSKEDAIEHFMK	M4:+15.99491	1	a1.a1	0.029999999329447746	34.70000076293945	2	1948.9151611328125	1948.9146728515625	5.000000237487257E-4	0.25655306038470554
a1	pepa1b50	DaPR130924_VB115_O1942.m	3635	22.200000762939453	LEQMPSKEDAIEHFMK	M15:+15.99491	1	a1.a1	0.014999999664723873	41.400001525878906	3	1948.915283203125	1948.9146728515625	5.000000237487257E-4	0.25655306038470554
a1	pepa1b50	DaPR130924_VB115_O1942.m	2678	19.0	LEQMPSKEDAIEHFMK	M15:+15.99491	1	a1.a1	2.899999963119626E-4	36.20000076293945	2	1948.9208984375	1948.9146728515625	0.006200000178068876	3.181257889036938
a1	pepa1b50	DaPR130924_VB115_O1942.m	2657	18.90999984741211	LEQMPSKEDAIEHFMK	M15:+15.99491	1	a1.a1	0.014999999664723873	41.900001525878906	3	1948.91357421875	1948.9146728515625	-0.0010999999940395355	-0.5644167029796466
a1	pepa1b50	DaPR130924_VB115_O1942.m	2800	19.40999984741211	LEQMPSKEDAIEHFMK	M4:+15.99491	1	a1.a1	0.017999999225139618	43.099998474121094	3	1948.9163818359375	1948.9146728515625	0.0015999999595806003	0.8209697334976466
a1	pepa1b72	DaPR130924_VB115_O1942.m	2666	18.950000762939453	MIFDVESMKK	M8:+15.99491	1	a1.a1	0.006300000008195639	34.099998474121094	2	1243.605224609375	1243.6064453125	-0.0013000000035390258	-1.0453467883180316
a1	pepa1b72	DaPR130924_VB115_O1942.m	2829	19.530000686645508	MIFDVESMKK	M1:+15.99491	1	a1.a1	0.012000000104308128	31.799999237060547	3	1243.607666015625	1243.6064453125	0.0010999999940395355	0.884524198299022
a1	pepa1b58	DaPR130924_VB115_O1942.m	2696	19.049999237060547	KAMVEYEIDLQK	M3:+15.99491	1	a1.a1	0.0024999999441206455	43.5	3	1482.753173828125	1482.7513427734375	0.0019000000320374966	1.2814016600272364
a1	pepa1b75	DaPR130924_VB115_O1942.m	2705	19.079999923706055	MVDPEKPQLGMIDR	M11:+15.99491	1	a1.a1	0.005400000140070915	37.099998474121094	2	1644.8115234375	1644.808837890625	0.00279999990016222	1.7023254226631364
a1	pepa1b79	DaPR130924_VB115_O1942.m	2759	19.280000686645508	NREELGFRPEYSASQLK		1	a1.a1	5.200000014156103E-4	44.400001525878906	3	2024.0223388671875	2024.02001953125	0.002400000113993883	1.1857590788799153
a1	pepa1b79	DaPR130924_VB115_O1942.m	2910	19.799999237060547	NREELGFRPEYSASQLK		1	a1.a1	0.04699999839067459	32.79999923706055	3	2024.0230712890625	2024.02001953125	0.003100000089034438	1.531605448128116
a1	pepa1b94	DaPR130924_VB115_O1942.m	2764	19.299999237060547	QQVPSGESAILDR		1	a1.a1	2.700000004551839E-5	38.099998474121094	2	1399.71923828125	1399.718017578125	0.0013000000035390258	0.9287584979354361
a1	pepa1b94	DaPR130924_VB115_O1942.m	3010	20.110000610351562	QQVPSGESAILDR		1	a1.a1	0.0019000000320374966	34.599998474121094	2	1399.7227783203125	1399.718017578125	0.004800000227987766	3.4292622997687854
a1	pepa1b71	DaPR130924_VB115_O1942.m	3066	20.299999237060547	MIFDVESMK	M1:+15.99491 - M8:+15.99491	1	a1.a1	0.005200000014156103	38.599998474121094	2	1131.509765625	1131.5064697265625	0.0032999999821186066	2.916465853629699
a1	pepa1b71	DaPR130924_VB115_O1942.m	2794	19.399999618530273	MIFDVESMK	M1:+15.99491 - M8:+15.99491	1	a1.a1	0.0013000000035390258	39.29999923706055	2	1131.5087890625	1131.5064697265625	0.002400000113993883	2.121066187605505
a1	pepa1a2	DaPR130924_VB115_O1942.m	2830	19.530000686645508	AGILSQGLR		1	a1.a1	0.0020000000949949026	41.599998474121094	2	914.5443115234375	914.5421752929688	0.002099999925121665	2.296230815652587
a1	pepa1b62	DaPR130924_VB115_O1942.m	2852	19.600000381469727	KGFSLLATEDK		1	a1.a1	0.004100000020116568	40.20000076293945	2	1208.652587890625	1208.652587890625	9.999999747378752E-5	0.08273675866471306
a1	pepa1b32	DaPR130924_VB115_O1942.m	2921	19.829999923706055	GFSLLATEDKEALKK		1	a1.a1	5.90000010561198E-4	39.29999923706055	2	1649.9136962890625	1649.9112548828125	0.0024999999441206455	1.515232977968995
a1	pepa1b69	DaPR130924_VB115_O1942.m	2980	20.010000228881836	MAIMVQSPMFDGK	M1:+15.99491 - M4:+15.99491 - M9:+15.99491	1	a1.a1	0.0031999999191612005	42.20000076293945	2	1502.6719970703125	1502.669189453125	0.00279999990016222	1.863350842497303
a1	pepa1b69	DaPR130924_VB115_O1942.m	3492	21.700000762939453	MAIMVQSPMFDGK	M1:+15.99491 - M4:+15.99491 - M9:+15.99491	1	a1.a1	4.199999966658652E-4	43.900001525878906	2	1502.6658935546875	1502.669189453125	-0.0032999999821186066	-2.196092130776698
a1	pepa1b57	DaPR130924_VB115_O1942.m	3043	20.229999542236328	KAMVEYEIDLQK		1	a1.a1	5.099999834783375E-4	38.5	3	1466.75732421875	1466.75634765625	8.999999845400453E-4	0.613598833901873
a1	pepa1b57	DaPR130924_VB115_O1942.m	3057	20.280000686645508	KAMVEYEIDLQK		1	a1.a1	5.499999815583578E-7	49.20000076293945	2	1466.7593994140625	1466.75634765625	0.003100000089034438	2.113507191557732
a1	pepa1b74	DaPR130924_VB115_O1942.m	3098	20.40999984741211	MVDPEKPQLGMIDR		1	a1.a1	2.100000074278796E-6	44.599998474121094	2	1628.8150634765625	1628.8138427734375	0.0012000000569969416	0.7367324770236849
a1	pepa1b38	DaPR130924_VB115_O1942.m	3555	21.93000030517578	GIYFADMVSK	M7:+15.99491	1	a1.a1	3.400000059627928E-5	38.099998474121094	2	1146.5570068359375	1146.5504150390625	0.0066999997943639755	5.8436155152721385
a1	pepa1b38	DaPR130924_VB115_O1942.m	3325	21.15999984741211	GIYFADMVSK	M7:+15.99491	1	a1.a1	0.019999999552965164	30.700000762939453	2	1146.552734375	1146.5504150390625	0.002400000113993883	2.0932355721245073
a1	pepa1b38	DaPR130924_VB115_O1942.m	3123	20.479999542236328	GIYFADMVSK	M7:+15.99491	1	a1.a1	8.70000003487803E-5	37.70000076293945	2	1146.5521240234375	1146.5504150390625	0.0017999999690800905	1.5699265775580966
a1	pepa1c109	DaPR130924_VB115_O1942.m	3125	20.5	TLGDFAAEYAKSNR		1	a1.a1	8.399999933317304E-4	37.20000076293945	2	1542.7462158203125	1542.755126953125	-0.008899999782443047	-5.768899825353466
a1	pepa1b19	DaPR130924_VB115_O1942.m	3145	20.559999465942383	EELGFRPEYSASQLK		1	a1.a1	1.5999999595806003E-4	48.20000076293945	2	1753.87841796875	1753.8759765625	0.0024999999441206455	1.4254143266278767
a1	pepa1b43	DaPR130924_VB115_O1942.m	3165	20.6299991607666	HPDVEVDGFSELR		1	a1.a1	0.0015999999595806003	31.299999237060547	2	1499.7149658203125	1499.712890625	0.002099999925121665	1.4002679701222662
a1	pepa1b43	DaPR130924_VB115_O1942.m	3310	21.110000610351562	HPDVEVDGFSELR		1	a1.a1	1.1999999696854502E-4	51.099998474121094	3	1499.715576171875	1499.712890625	0.0026000000070780516	1.7336651724014394
a1	pepa1b43	DaPR130924_VB115_O1942.m	3319	21.149999618530273	HPDVEVDGFSELR		1	a1.a1	0.0010000000474974513	35.900001525878906	2	1499.71533203125	1499.712890625	0.0024999999441206455	1.6669857008955757
a1	pepa1b96	DaPR130924_VB115_O1942.m	3170	20.649999618530273	RPEYSASQLK		1	a1.a1	0.019999999552965164	47.70000076293945	2	1178.6173095703125	1178.6168212890625	5.000000237487257E-4	0.4242261053103516
a1	pepa1b41	DaPR130924_VB115_O1942.m	3178	20.65999984741211	GSSDSQILDLSNR		1	a1.a1	0.007400000002235174	39.0	2	1391.6778564453125	1391.676513671875	0.00139999995008111	1.0059808700710726
a1	pepa1b49	DaPR130924_VB115_O1942.m	3196	20.729999542236328	LEQMPSKEDAIEHFMK		1	a1.a1	9.499999578110874E-6	57.20000076293945	2	1932.9210205078125	1932.9197998046875	0.0012000000569969416	0.620822476503265
a1	pepa1b49	DaPR130924_VB115_O1942.m	3192	20.709999084472656	LEQMPSKEDAIEHFMK		1	a1.a1	1.8000000636675395E-5	54.20000076293945	3	1932.9217529296875	1932.9197998046875	0.0019000000320374966	0.9829688910163178
a1	pepa1b68	DaPR130924_VB115_O1942.m	3210	20.780000686645508	MAIMVQSPMFDGK	M1:+15.99491 - M9:+15.99491	1	a1.a1	3.5000000480067683E-6	49.599998474121094	2	1486.67626953125	1486.67431640625	0.0020000000949949026	1.345284621469428
a1	pepa1b68	DaPR130924_VB115_O1942.m	3361	21.280000686645508	MAIMVQSPMFDGK	M4:+15.99491 - M9:+15.99491	1	a1.a1	5.300000225361146E-7	57.29999923706055	2	1486.6754150390625	1486.67431640625	0.0012000000569969416	0.8071707728816567
a1	pepa1b68	DaPR130924_VB115_O1942.m	3523	21.799999237060547	MAIMVQSPMFDGK	M1:+15.99491 - M9:+15.99491	1	a1.a1	0.0012000000569969416	38.5	2	1486.6800537109375	1486.67431640625	0.005799999926239252	3.9013251673437392
a1	pepa1a3	DaPR130924_VB115_O1942.m	3224	20.809999465942383	AMVEYEIDLQK	M2:+15.99491	1	a1.a1	9.999999747378752E-5	57.5	2	1354.6566162109375	1354.65625	3.000000142492354E-4	0.2214584063294547
a1	pepa1a3	DaPR130924_VB115_O1942.m	3450	21.559999465942383	AMVEYEIDLQK	M2:+15.99491	1	a1.a1	9.500000146545062E-7	45.5	2	1354.6595458984375	1354.65625	0.0032999999821186066	2.43604234071825
a1	pepa1b11	DaPR130924_VB115_O1942.m	3246	20.899999618530273	AVSQGSSDSQILDLSNR		1	a1.a1	5.800000124622784E-8	64.4000015258789	2	1776.8719482421875	1776.8726806640625	-6.99999975040555E-4	-0.3939505529337911
a1	pepa1b53	DaPR130924_VB115_O1942.m	3292	21.049999237060547	IFPPETSASVAATPPPSTASAPAAVNSSASADKPLSNMK	M38:+15.99491	1	a1.a1	0.00419999985024333	38.0	3	3783.895263671875	3783.875	0.019999999552965164	5.285586747174567
a1	pepa1b60	DaPR130924_VB115_O1942.m	3362	21.280000686645508	KFYPLEIDYGQDEEAVKK		1	a1.a1	0.03999999910593033	33.5	3	2172.087158203125	2172.08642578125	7.999999797903001E-4	0.3683094605697185
a1	pepa1b31	DaPR130924_VB115_O1942.m	3382	21.350000381469727	GFSLLATEDKEALK		1	a1.a1	1.3999999737279722E-7	53.29999923706055	2	1521.8173828125	1521.8162841796875	0.0010999999940395355	0.7228204911951472
a1	pepa1b70	DaPR130924_VB115_O1942.m	3476	21.649999618530273	MIFDVESMK	M1:+15.99491	1	a1.a1	0.0034000000450760126	38.599998474121094	2	1115.513671875	1115.5115966796875	0.002199999988079071	1.9721892579399045
a1	pepa1b54	DaPR130924_VB115_O1942.m	3483	21.65999984741211	LGDFAAEYAK		1	a1.a1	0.00279999990016222	40.900001525878906	2	1084.532470703125	1084.5313720703125	0.0010999999940395355	1.0142629548278481
a1	pepa1b24	DaPR130924_VB115_O1942.m	3517	21.780000686645508	FSLLATEDK		1	a1.a1	0.010999999940395355	33.400001525878906	2	1023.5372924804688	1023.5360717773438	0.0012000000569969416	1.1724062200496488
a1	pepa1b44	DaPR130924_VB115_O1942.m	3520	21.799999237060547	LAHILSPWGAEVK		1	a1.a1	0.0010000000474974513	55.400001525878906	3	1420.7960205078125	1420.7950439453125	7.999999797903001E-4	0.5630650129302484
a1	pepa1b44	DaPR130924_VB115_O1942.m	3528	21.829999923706055	LAHILSPWGAEVK		1	a1.a1	5.0999999075429514E-5	38.0	2	1420.79736328125	1420.7950439453125	0.002300000051036477	1.6188119889901629
a1	pepa1b48	DaPR130924_VB115_O1942.m	3551	21.90999984741211	IAPPEAPVTGYMFGK	M12:+15.99491	1	a1.a1	3.699999942909926E-4	47.20000076293945	3	1593.8016357421875	1593.798583984375	0.003000000026077032	1.8822955775109678
a1	pepa1b87	DaPR130924_VB115_O1942.m	3562	21.950000762939453	PPPSTASAPAAVNSSASADKPLSNMK		1	a1.a1	1.6999999498390483E-12	78.5999984741211	3	2496.225341796875	2496.239990234375	-0.014999999664723873	-6.009037481734881
a1	pepa1a6	DaPR130924_VB115_O1942.m	3601	22.100000381469727	AQNDLIWNIKDELKK		1	a1.a1	1.8000000636675395E-5	41.79999923706055	2	1827.9969482421875	1827.9967041015625	1.9999999494757503E-4	0.10940938487406766
a1	pepa1b67	DaPR130924_VB115_O1942.m	3778	22.700000762939453	MAIMVQSPMFDGK	M4:+15.99491	1	a1.a1	1.1000000199601345E-7	61.900001525878906	2	1470.681884765625	1470.679443359375	0.0026000000070780516	1.7678903576288827
a1	pepa1b67	DaPR130924_VB115_O1942.m	3605	22.100000381469727	MAIMVQSPMFDGK	M9:+15.99491	1	a1.a1	4.400000034365803E-5	49.599998474121094	2	1470.6800537109375	1470.679443359375	6.99999975040555E-4	0.4759704626329663
a1	pepa1b45	DaPR130924_VB115_O1942.m	3612	22.1299991607666	IAPPEAPVTGY		1	a1.a1	7.699999841861427E-4	39.400001525878906	2	1114.5810546875	1114.5782470703125	0.00279999990016222	2.512160907071411
a1	pepa1b93	DaPR130924_VB115_O1942.m	3620	22.149999618530273	QQVPSGESAILDR	Q1:-17.02655	1	a1.a1	4.300000000512227E-6	44.20000076293945	2	1382.6953125	1382.6915283203125	0.0038999998942017555	2.820585657987981
a1	pepa1c115	DaPR130924_VB115_O1942.m	4106	23.90999984741211	VVSEDFLQDVSASTK		1	a1.a1	7.400000185953104E-7	51.0	2	1624.810546875	1624.806884765625	0.003700000001117587	2.277193699638529
a1	pepa1c115	DaPR130924_VB115_O1942.m	3893	23.079999923706055	VVSEDFLQDVSASTK		1	a1.a1	0.0026000000070780516	48.400001525878906	3	1624.8125	1624.806884765625	0.00570000009611249	3.508109271050204
a1	pepa1c115	DaPR130924_VB115_O1942.m	3834	22.8799991607666	VVSEDFLQDVSASTK		1	a1.a1	4.600000011123484E-6	53.20000076293945	2	1624.813232421875	1624.806884765625	0.006399999838322401	3.9389295419225085
a1	pepa1c115	DaPR130924_VB115_O1942.m	3642	22.209999084472656	VVSEDFLQDVSASTK		1	a1.a1	1.8000000636675395E-5	39.79999923706055	2	1624.8104248046875	1624.806884765625	0.003599999938160181	2.2156478852435892
a1	pepa1c115	DaPR130924_VB115_O1942.m	3976	23.40999984741211	VVSEDFLQDVSASTK		1	a1.a1	0.0017000000225380063	32.29999923706055	2	1624.809326171875	1624.806884765625	0.0024999999441206455	1.5386443567915242
a1	pepa1c115	DaPR130924_VB115_O1942.m	4253	24.479999542236328	VVSEDFLQDVSASTK		1	a1.a1	7.999999797903001E-4	39.400001525878906	2	1624.8082275390625	1624.806884765625	0.00139999995008111	0.8616408283394595
a1	pepa1b22	DaPR130924_VB115_O1942.m	3646	22.229999542236328	FAGILSQGLR		1	a1.a1	0.0017000000225380063	43.900001525878906	2	1061.6092529296875	1061.610595703125	-0.0013000000035390258	-1.224554472987349
a1	pepa1b20	DaPR130924_VB115_O1942.m	3669	22.309999465942383	ELLIFNK		1	a1.a1	0.005799999926239252	27.899999618530273	2	876.5208129882812	876.5194091796875	0.00139999995008111	1.597226410983112
a1	pepa1b18	DaPR130924_VB115_O1942.m	3692	22.399999618530273	EELGFRPEYSASQLK	E1:-18.01056	1	a1.a1	6.000000284984708E-4	33.70000076293945	2	1735.8704833984375	1735.8653564453125	0.005100000184029341	2.938015995937075
a1	pepa1b59	DaPR130924_VB115_O1942.m	3715	22.479999542236328	KFYPLEIDYGQDEEAVK		1	a1.a1	9.999999747378752E-6	61.099998474121094	3	2043.99072265625	2043.991455078125	-6.000000284984708E-4	-0.29354331546143264
a1	pepa1b59	DaPR130924_VB115_O1942.m	3746	22.579999923706055	KFYPLEIDYGQDEEAVK		1	a1.a1	3.800000058618025E-6	50.79999923706055	2	2043.99658203125	2043.991455078125	0.005200000014156103	2.544041953422623
a1	pepa1b29	DaPR130924_VB115_O1942.m	4523	25.729999542236328	FYTLIPHDFGMK	M11:+15.99491	1	a1.a1	2.2000000171829015E-4	37.20000076293945	2	1484.7279052734375	1484.7247314453125	0.0032999999821186066	2.2226342110609325
a1	pepa1b29	DaPR130924_VB115_O1942.m	3718	22.5	FYTLIPHDFGMK	M11:+15.99491	1	a1.a1	1.7999999499807018E-6	43.599998474121094	2	1484.7257080078125	1484.7247314453125	0.0010999999940395355	0.7408780703536441
a1	pepa1b52	DaPR130924_VB115_O1942.m	3764	22.649999618530273	IFPPETSASVAATPPPSTASAPAAVNSSASADKPLSN		1	a1.a1	0.03799999877810478	24.299999237060547	3	3508.761474609375	3508.7451171875	0.017000000923871994	4.845037287148022
a1	pepa1b17	DaPR130924_VB115_O1942.m	3784	22.709999084472656	DVEVDGFSELR		1	a1.a1	1.500000053056283E-6	61.5	2	1265.6033935546875	1265.6011962890625	0.002199999988079071	1.738304289321004
a1	pepa1b37	DaPR130924_VB115_O1942.m	3789	22.729999542236328	GIYFADMVSK		1	a1.a1	0.0015999999595806003	48.79999923706055	2	1130.5572509765625	1130.5555419921875	0.0017999999690800905	1.5921375838892922
a1	pepa1b37	DaPR130924_VB115_O1942.m	4297	24.65999984741211	GIYFADMVSK		1	a1.a1	0.008799999952316284	28.899999618530273	2	1130.55712890625	1130.5555419921875	0.0017000000225380063	1.5036855416606802
a1	pepa1b37	DaPR130924_VB115_O1942.m	3929	23.25	GIYFADMVSK		1	a1.a1	6.900000153109431E-5	41.900001525878906	2	1130.55712890625	1130.5555419921875	0.0017000000225380063	1.5036855416606802
a1	pepa1a4	DaPR130924_VB115_O1942.m	3808	22.799999237060547	AQNDLIWNIK		1	a1.a1	3.099999958067201E-6	53.5	2	1214.654541015625	1214.6531982421875	0.00139999995008111	1.1525923219130787
a1	pepa1b47	DaPR130924_VB115_O1942.m	3966	23.3799991607666	IAPPEAPVTGYMFGK		1	a1.a1	5.8000001445179805E-5	49.5	3	1577.8074951171875	1577.8037109375	0.0038999998942017555	2.471790291255211
a1	pepa1a5	DaPR130924_VB115_O1942.m	3967	23.3799991607666	AQNDLIWNIKDELK		1	a1.a1	2.7999999474559445E-7	53.099998474121094	2	1699.9034423828125	1699.90185546875	0.0017000000225380063	1.0000577486688074
a1	pepa1b21	DaPR130924_VB115_O1942.m	3968	23.3799991607666	ELLIFNKQQVPSGESAILDR		1	a1.a1	0.003000000026077032	43.0	3	2257.220458984375	2257.218994140625	0.0013000000035390258	0.5759299416288873
a1	pepa1b78	DaPR130924_VB115_O1942.m	3977	23.40999984741211	NDLIWNIKDELK		1	a1.a1	0.04500000178813934	26.399999618530273	2	1500.8079833984375	1500.80615234375	0.0019000000320374966	1.2659863028082217
a1	pepa1b86	DaPR130924_VB115_O1942.m	3978	23.40999984741211	PPEAPVTGYMFGK		1	a1.a1	3.499999942646603E-11	79.5	2	1393.67822265625	1393.6824951171875	-0.00419999985024333	-3.0135987679820673
a1	pepa1b98	DaPR130924_VB115_O1942.m	3998	23.479999542236328	SATLGLVDIVK		1	a1.a1	3.800000122282654E-4	42.5	2	1115.6705322265625	1115.66748046875	0.003100000089034438	2.778605761397622
a1	pepa1b66	DaPR130924_VB115_O1942.m	4004	23.5	MAIMVQSPMFDGK		1	a1.a1	6.900000215637192E-8	57.5	2	1454.6839599609375	1454.6844482421875	-5.000000237487257E-4	-0.3437171713445593
a1	pepa1b66	DaPR130924_VB115_O1942.m	4183	24.200000762939453	MAIMVQSPMFDGK		1	a1.a1	6.199999916134402E-5	38.5	2	1454.6845703125	1454.6844482421875	1.9999999494757503E-4	0.1374868585343379
a1	pepa1b90	DaPR130924_VB115_O1942.m	4008	23.510000228881836	PVTGYMFGK		1	a1.a1	0.0035000001080334187	27.700000762939453	2	999.4965209960938	999.4971923828125	-6.99999975040555E-4	-0.7003521174199071
a1	pepa1b28	DaPR130924_VB115_O1942.m	4021	23.559999465942383	FYTLIPHDFGMK		1	a1.a1	5.100000066704524E-8	46.70000076293945	2	1468.731689453125	1468.7298583984375	0.0020000000949949026	1.361720866201892
a1	pepa1b82	DaPR130924_VB115_O1942.m	4051	23.68000030517578	NTHATTHNAYDLEVIDIFK		1	a1.a1	1.999999943436137E-9	63.099998474121094	2	2202.08642578125	2202.0830078125	0.0035000001080334187	1.5894042575217182
a1	pepa1c108	DaPR130924_VB115_O1942.m	4092	23.860000610351562	THATTHNAYDLEVIDIFK		1	a1.a1	2.099999983329326E-5	50.5	3	2088.043212890625	2088.0400390625	0.003100000089034438	1.484645902875643
a1	pepa1b25	DaPR130924_VB115_O1942.m	4294	24.649999618530273	FYPLEIDYGQDEEAVK		1	a1.a1	2.900000026784255E-7	52.20000076293945	2	1915.9019775390625	1915.8963623046875	0.00559999980032444	2.9229137392317175
a1	pepa1b25	DaPR130924_VB115_O1942.m	4164	24.1299991607666	FYPLEIDYGQDEEAVK		1	a1.a1	7.099999947968172E-6	53.29999923706055	2	1915.907958984375	1915.89599609375	0.012000000104308128	6.263388059046258
a1	pepa1c103	DaPR130924_VB115_O1942.m	4303	24.68000030517578	SLQELFLAH		1	a1.a1	0.005200000014156103	41.900001525878906	2	1057.571533203125	1057.568115234375	0.0035000001080334187	3.3094796047796495
a1	pepa1c103	DaPR130924_VB115_O1942.m	4176	24.18000030517578	SLQELFLAH		1	a1.a1	6.399999838322401E-4	45.5	2	1057.568603515625	1057.568115234375	6.000000284984708E-4	0.5673393702546532
a1	pepa1c103	DaPR130924_VB115_O1942.m	4374	24.979999542236328	SLQELFLAH		1	a1.a1	0.003100000089034438	41.5	2	1057.57275390625	1057.568115234375	0.004600000102072954	4.349601728540687
a1	pepa1c110	DaPR130924_VB115_O1942.m	4198	24.260000228881836	TTNFAGILSQ		1	a1.a1	0.00419999985024333	31.5	2	1051.5421142578125	1051.5423583984375	-9.999999747378752E-5	-0.09509840157660748
a1	pepa1c111	DaPR130924_VB115_O1942.m	4203	24.280000686645508	TTNFAGILSQGLR		1	a1.a1	0.014999999664723873	43.29999923706055	3	1377.7518310546875	1377.7489013671875	0.002899999963119626	2.104882798485164
a1	pepa1b35	DaPR130924_VB115_O1942.m	4206	24.280000686645508	GGKVFSATLGLVDIVK		1	a1.a1	5.2999999944347564E-9	64.80000305175781	2	1603.942138671875	1603.9422607421875	-0.0	-0.0
a1	pepa1b27	DaPR130924_VB115_O1942.m	4317	24.75	FYTLIPHDFG		1	a1.a1	0.0020000000949949026	28.0	2	1209.6014404296875	1209.5943603515625	0.007199999876320362	5.952408602688688
a1	pepa1b26	DaPR130924_VB115_O1942.m	4372	24.979999542236328	FYTLIPHDF		1	a1.a1	0.0430000014603138	22.5	2	1152.5745849609375	1152.57275390625	0.0017999999690800905	1.5617235120122421
a1	pepa1a9	DaPR130924_VB115_O1942.m	4393	25.079999923706055	ATTHNAYDLEVIDIFK		1	a1.a1	8.90000018127779E-11	66.30000305175781	2	1849.936279296875	1849.9334716796875	0.00279999990016222	1.5135678893467985
a1	pepa1a9	DaPR130924_VB115_O1942.m	4379	25.010000228881836	ATTHNAYDLEVIDIFK		1	a1.a1	0.002300000051036477	49.900001525878906	3	1849.93505859375	1849.9334716796875	0.0015999999595806003	0.8648959457595226
a1	pepa1b51	DaPR130924_VB115_O1942.m	4443	25.309999465942383	LEVIDIFK		1	a1.a1	0.032999999821186066	29.5	2	976.5729370117188	976.57177734375	0.0010999999940395355	1.1263892931981991
a1	pepa1c112	DaPR130924_VB115_O1942.m	4706	26.729999542236328	VFSATLGLVDIVK		1	a1.a1	6.799999973736703E-4	45.099998474121094	2	1361.8070068359375	1361.8043212890625	0.00279999990016222	2.056095619899182
a1	pepa1c112	DaPR130924_VB115_O1942.m	4518	25.709999084472656	VFSATLGLVDIVK		1	a1.a1	4.3000000005122274E-5	44.0	2	1361.8056640625	1361.8043212890625	0.00139999995008111	1.028047809949591
a1	pepa1c112	DaPR130924_VB115_O1942.m	4993	28.260000228881836	VFSATLGLVDIVK		1	a1.a1	0.012000000104308128	37.599998474121094	2	1361.8052978515625	1361.8043212890625	0.0010000000474974513	0.7343199253111982
a1	pepa1c112	DaPR130924_VB115_O1942.m	4528	25.75	VFSATLGLVDIVK		1	a1.a1	4.799999878741801E-4	49.5	3	1361.8048095703125	1361.8043212890625	5.000000237487257E-4	0.3671599626555991
a1	pepa1c112	DaPR130924_VB115_O1942.m	4879	27.75	VFSATLGLVDIVK		1	a1.a1	0.0015999999595806003	40.70000076293945	2	1361.8060302734375	1361.8043212890625	0.0017999999690800905	1.3217757800740704
a1	pepa1c112	DaPR130924_VB115_O1942.m	4618	26.229999542236328	VFSATLGLVDIVK		1	a1.a1	1.1000000085914508E-4	51.70000076293945	2	1361.8065185546875	1361.8043212890625	0.002300000051036477	1.6889357854727127
a1	pepa1c112	DaPR130924_VB115_O1942.m	4796	27.229999542236328	VFSATLGLVDIVK		1	a1.a1	4.200000148557592E-6	52.400001525878906	2	1361.8048095703125	1361.8043212890625	6.000000284984708E-4	0.4405919551867189
a1	pepa1b46	DaPR130924_VB115_O1942.m	4680	26.549999237060547	IAPPEAPVTGYMF		1	a1.a1	8.299999753944576E-4	39.0	2	1392.68896484375	1392.687255859375	0.0017999999690800905	1.2924653122996936
a1	pepa1b77	DaPR130924_VB115_O1942.m	4740	26.950000762939453	NAYDLEVIDIFK		1	a1.a1	1.700000069604357E-7	54.20000076293945	2	1439.74462890625	1439.7420654296875	0.0026000000070780516	1.8058790317431532
a1	pepa1b12	DaPR130924_VB115_O1942.m	4748	27.0	AYDLEVIDIFK		1	a1.a1	1.2999999965401798E-9	57.70000076293945	2	1325.6944580078125	1325.69921875	-0.004699999932199717	-3.5452988624609283
a1	pepa1b13	DaPR130924_VB115_O1942.m	4760	27.049999237060547	DLEVIDIFK		1	a1.a1	7.399999885819852E-4	46.599998474121094	2	1091.5992431640625	1091.5987548828125	6.000000284984708E-4	0.5496525401981456
a1	pepa1c102	DaPR130924_VB115_O1942.m	4838	27.530000686645508	SILSEVQQAVSQGSSDSQILDLSNR		1	a1.a1	0.008700000122189522	51.20000076293945	3	2661.333251953125	2661.3330078125	1.9999999494757503E-4	0.0751503078947517
a1	pepa1c116	DaPR130924_VB115_O1942.m	4891	27.809999465942383	YSILSEVQQAVSQGSSDSQILDLSNR		1	a1.a1	7.300000288523734E-4	46.400001525878906	3	2824.40380859375	2824.396240234375	0.007499999832361937	2.65543471752376
a1	pepa1c104	DaPR130924_VB115_O1942.m	4913	27.90999984741211	SLQELFLAHILSPWGAEVK		1	a1.a1	3.3999999686784577E-6	50.29999923706055	2	2138.17626953125	2138.1650390625	0.010999999940395355	5.144598166855452
a1	pepa1c104	DaPR130924_VB115_O1942.m	4912	27.90999984741211	SLQELFLAHILSPWGAEVK		1	a1.a1	0.002099999925121665	48.900001525878906	3	2138.169677734375	2138.164794921875	0.004699999932199717	2.198146720665395
a1	pepa1b92	DaPR130924_VB115_O1942.m	4965	28.100000381469727	QIQAAYSILSEVQQAVSQGSSDSQILDLSNR	Q1:-17.02655	1	a1.a1	0.00430000014603138	38.099998474121094	3	3318.660888671875	3318.64501953125	0.01600000075995922	4.821245015900851
a2	pepa2b44	DaPR130924_VB115_O1942.m	728	10.329999923706055	RMEELHNQEMQK	M2:+15.99491 - M10:+15.99491	1	a2.a1	0.0044999998062849045	33.5	3	1604.7166748046875	1604.7159423828125	6.99999975040555E-4	0.4362142585815769
a2	pepa2b27	DaPR130924_VB115_O1942.m	840	11.100000381469727	MEELHNQEMQK	M1:+15.99491 - M9:+15.99491	1	a2.a1	0.04500000178813934	29.600000381469727	3	1448.6163330078125	1448.6148681640625	0.001500000013038516	1.0354719159686507
a2	pepa2b27	DaPR130924_VB115_O1942.m	834	11.0600004196167	MEELHNQEMQK	M1:+15.99491 - M9:+15.99491	1	a2.a1	1.500000071246177E-4	49.599998474121094	2	1448.614501953125	1448.6148681640625	-3.000000142492354E-4	-0.2070943912300498
a2	pepa2b21	DaPR130924_VB115_O1942.m	896	11.449999809265137	GREEYEGPNK		1	a2.a1	0.019999999552965164	38.099998474121094	2	1178.5430908203125	1178.5440673828125	-8.999999845400453E-4	-0.7636540791713212
a2	pepa2b43	DaPR130924_VB115_O1942.m	929	11.630000114440918	RMEELHNQEMQK	M10:+15.99491	1	a2.a1	0.017999999225139618	22.899999618530273	2	1588.7216796875	1588.7210693359375	6.99999975040555E-4	0.44060596195979507
a2	pepa2b40	DaPR130924_VB115_O1942.m	1027	12.180000305175781	QGPPPGGPGGR		1	a2.a1	0.006300000008195639	27.399999618530273	2	976.496826171875	976.4962768554688	5.000000237487257E-4	0.512034746674954
a2	pepa2b26	DaPR130924_VB115_O1942.m	1073	12.359999656677246	MEELHNQEMQK	M9:+15.99491	1	a2.a1	1.1000000199601345E-7	50.599998474121094	2	1432.6207275390625	1432.619873046875	7.999999797903001E-4	0.5584174803389206
a2	pepa2b26	DaPR130924_VB115_O1942.m	1185	12.930000305175781	MEELHNQEMQK	M1:+15.99491	1	a2.a1	0.03700000047683716	39.20000076293945	2	1432.62158203125	1432.619873046875	0.0017000000225380063	1.1866371914292038
a2	pepa2b20	DaPR130924_VB115_O1942.m	1137	12.65999984741211	GPMGPGPGQSGPK	M3:+15.99491	1	a2.a1	1.5999999959603883E-5	48.79999923706055	2	1182.5567626953125	1182.5576171875	-7.999999797903001E-4	-0.6764997900846098
a2	pepa2b42	DaPR130924_VB115_O1942.m	1277	13.380000114440918	RMEELHNQEMQK		1	a2.a1	9.500000305706635E-5	36.0	2	1572.72607421875	1572.72607421875	-0.0	-0.0
a2	pepa2b42	DaPR130924_VB115_O1942.m	1273	13.359999656677246	RMEELHNQEMQK		1	a2.a1	0.017999999225139618	34.70000076293945	3	1572.7294921875	1572.72607421875	0.0032999999821186066	2.098267483584437
a2	pepa2b33	DaPR130924_VB115_O1942.m	1320	13.600000381469727	MGGGGAMNMGDPYGSGGQK	M1:+15.99491 - M7:+15.99491 - M9:+15.99491	1	a2.a1	0.001500000013038516	40.20000076293945	2	1819.698486328125	1819.704833984375	-0.006300000008195639	-3.4620999463969846
a2	pepa2b48	DaPR130924_VB115_O1942.m	1385	13.899999618530273	SPPPGMGLNQNR	M6:+15.99491	1	a2.a1	0.01600000075995922	23.600000381469727	2	1283.6162109375	1283.616455078125	-3.000000142492354E-4	-0.2337146840572221
a2	pepa2b29	DaPR130924_VB115_O1942.m	1483	14.329999923706055	MGDPYGSGGQK		1	a2.a1	1.2000000104706032E-8	51.900001525878906	2	1096.4732666015625	1096.47314453125	9.999999747378752E-5	0.09120150180836233
a2	pepa2b37	DaPR130924_VB115_O1942.m	1512	14.479999542236328	PGGGPGLSTPGGHPKPPHR		1	a2.a1	0.002199999988079071	33.29999923706055	2	1802.9490966796875	1802.9412841796875	0.007799999788403511	4.326263898245805
a2	pepa2b37	DaPR130924_VB115_O1942.m	1486	14.350000381469727	PGGGPGLSTPGGHPKPPHR		1	a2.a1	5.000000237487257E-4	42.70000076293945	3	1802.937744140625	1802.9412841796875	-0.003599999938160181	-1.9967372036733462
a2	pepa2b25	DaPR130924_VB115_O1942.m	1521	14.510000228881836	MEELHNQEMQK		1	a2.a1	9.699999692358574E-10	60.599998474121094	2	1416.625244140625	1416.625	3.000000142492354E-4	0.21177094449782788
a2	pepa2b19	DaPR130924_VB115_O1942.m	1571	14.729999542236328	GPMGPGPGQSGPK		1	a2.a1	0.01600000075995922	48.5	2	1166.5625	1166.562744140625	-9.999999747378752E-5	-0.08572191935330045
a2	pepa2b32	DaPR130924_VB115_O1942.m	1613	14.930000305175781	MGGGGAMNMGDPYGSGGQK	M7:+15.99491 - M9:+15.99491	1	a2.a1	7.400000185953104E-7	54.5	2	1803.708984375	1803.7099609375	-8.999999845400453E-4	-0.49897156639987694
a2	pepa2b32	DaPR130924_VB115_O1942.m	1931	16.260000228881836	MGGGGAMNMGDPYGSGGQK	M1:+15.99491 - M7:+15.99491	1	a2.a1	0.005400000140070915	39.599998474121094	2	1803.7161865234375	1803.7099609375	0.006300000008195639	3.4928010293412903
a2	pepa2b32	DaPR130924_VB115_O1942.m	1799	15.75	MGGGGAMNMGDPYGSGGQK	M1:+15.99491 - M9:+15.99491	1	a2.a1	0.0010000000474974513	39.5	2	1803.7144775390625	1803.7099609375	0.004600000102072954	2.550299217553829
a2	pepa2b36	DaPR130924_VB115_O1942.m	1637	15.050000190734863	NMGDPYGSGGQK		1	a2.a1	4.1000000783242285E-4	34.70000076293945	2	1210.5147705078125	1210.51611328125	-0.0013000000035390258	-1.0739220975879609
a2	pepa2a1	DaPR130924_VB115_O1942.m	1644	15.079999923706055	AELDDTPMR	M8:+15.99491	1	a2.a1	0.0031999999191612005	38.5	2	1063.47900390625	1063.472900390625	0.006200000178068876	5.829955963891087
a2	pepa2a1	DaPR130924_VB115_O1942.m	1808	15.779999732971191	AELDDTPMR	M8:+15.99491	1	a2.a1	0.03799999877810478	28.700000762939453	2	1063.4727783203125	1063.472900390625	-0.0	-0.0
a2	pepa2b18	DaPR130924_VB115_O1942.m	1654	15.109999656677246	GMGPGTPAGYGR	M2:+15.99491	1	a2.a1	5.799999926239252E-4	36.599998474121094	2	1136.5167236328125	1136.5157470703125	0.0010000000474974513	0.879882263026475
a2	pepa2b46	DaPR130924_VB115_O1942.m	1665	15.180000305175781	SLDEMEK		1	a2.a1	0.0017000000225380063	26.700000762939453	2	851.3831176757812	851.3818969726562	0.0012000000569969416	1.409473306002749
a2	pepa2b41	DaPR130924_VB115_O1942.m	1803	15.760000228881836	REEEMMIR		1	a2.a1	0.017000000923871994	36.400001525878906	2	1093.5147705078125	1093.5133056640625	0.001500000013038516	1.3717254333065518
a2	pepa2b31	DaPR130924_VB115_O1942.m	2061	16.75	MGGGGAMNMGDPYGSGGQK	M9:+15.99491	1	a2.a1	8.600000001024455E-7	64.9000015258789	2	1787.7144775390625	1787.7149658203125	-5.000000237487257E-4	-0.27968665772135276
a2	pepa2b31	DaPR130924_VB115_O1942.m	2423	18.079999923706055	MGGGGAMNMGDPYGSGGQK	M1:+15.99491	1	a2.a1	2.9999999242136255E-5	44.20000076293945	2	1787.7191162109375	1787.7149658203125	0.00419999985024333	2.349367729500499
a2	pepa2b17	DaPR130924_VB115_O1942.m	2099	16.899999618530273	GMGPGTPAGYGR		1	a2.a1	5.200000014156103E-4	44.5	2	1120.521484375	1120.520751953125	6.99999975040555E-4	0.6247095145899076
a2	pepa2b47	DaPR130924_VB115_O1942.m	2136	17.049999237060547	SPPPGMGLNQNR		1	a2.a1	0.01600000075995922	27.0	3	1267.623046875	1267.62158203125	0.00139999995008111	1.1044305098038292
a2	pepa2b10	DaPR130924_VB115_O1942.m	2140	17.059999465942383	FATHAAALSVR		1	a2.a1	5.100000066704524E-7	49.0	2	1143.626953125	1143.6273193359375	-3.000000142492354E-4	-0.26232323168305777
a2	pepa2b35	DaPR130924_VB115_O1942.m	2199	17.299999237060547	MGYMDPR		1	a2.a1	0.009999999776482582	31.600000381469727	2	869.3656005859375	869.3648071289062	6.99999975040555E-4	0.805185543859681
a2	pepa2a2	DaPR130924_VB115_O1942.m	2257	17.530000686645508	AVVIVDDR		2	a2.a1 a2.a2	0.017999999225139618	36.20000076293945	2	886.5005493164062	886.4996948242188	8.999999845400453E-4	1.0152287584470103
a2	pepa2a9	DaPR130924_VB115_O1942.m	2258	17.530000686645508	FATHAAAL		1	a2.a1	0.008999999612569809	26.5	2	801.4260864257812	801.42578125	3.000000142492354E-4	0.3743328718241623
a2	pepa2a5	DaPR130924_VB115_O1942.m	2489	18.350000381469727	DKLESEMEDAYHEHQANLLR	M7:+15.99491	1	a2.a1	0.0026000000070780516	40.900001525878906	3	2444.1171875	2444.114990234375	0.002099999925121665	0.8592066795189078
a2	pepa2a6	DaPR130924_VB115_O1942.m	2548	18.530000686645508	FAQHGTFEYEYSQR		1	a2.a1	3.400000139208714E-7	59.70000076293945	2	1762.7802734375	1762.7823486328125	-0.002099999925121665	-1.1912984758160265
a2	pepa2a6	DaPR130924_VB115_O1942.m	2686	19.030000686645508	FAQHGTFEYEYSQR		1	a2.a1	0.0020000000949949026	42.79999923706055	3	1762.779541015625	1762.7823486328125	-0.00279999990016222	-1.588397967754702
a2	pepa2a6	DaPR130924_VB115_O1942.m	2540	18.510000228881836	FAQHGTFEYEYSQR		1	a2.a1	0.007899999618530273	48.79999923706055	3	1762.7889404296875	1762.7823486328125	0.006500000134110451	3.687352632701226
a2	pepa2a6	DaPR130924_VB115_O1942.m	2836	19.549999237060547	FAQHGTFEYEYSQR		1	a2.a1	0.00419999985024333	31.799999237060547	3	1762.7919921875	1762.7823486328125	0.009600000455975533	5.44593634229498
a2	pepa2a6	DaPR130924_VB115_O1942.m	3075	20.329999923706055	FAQHGTFEYEYSQR		1	a2.a1	0.005400000140070915	34.29999923706055	3	1762.786376953125	1762.7823486328125	0.004000000189989805	2.2691401426229083
a2	pepa2b30	DaPR130924_VB115_O1942.m	2675	18.979999542236328	MGGGGAMNMGDPYGSGGQK		1	a2.a1	3.199999943845344E-12	75.80000305175781	2	1771.7218017578125	1771.7200927734375	0.0017999999690800905	1.015961819489434
a2	pepa2b15	DaPR130924_VB115_O1942.m	2711	19.110000610351562	GIVEFASK		1	a2.a1	0.03099999949336052	35.20000076293945	2	850.4689331054688	850.46728515625	0.0015999999595806003	1.8813186438872183
a2	pepa2b51	DaPR130924_VB115_O1942.m	3131	20.510000228881836	YGEPGEVFINK		1	a2.a1	1.8999999440438842E-7	55.0	2	1252.6243896484375	1252.621337890625	0.0031999999191612005	2.554642670026602
a2	pepa2b51	DaPR130924_VB115_O1942.m	3316	21.1299991607666	YGEPGEVFINK		1	a2.a1	0.003000000026077032	30.600000381469727	2	1252.6162109375	1252.621337890625	-0.004999999888241291	-3.9916291835337354
a2	pepa2a4	DaPR130924_VB115_O1942.m	3439	21.530000686645508	DKLESEMEDAYHEHQANLLR		1	a2.a1	0.002300000051036477	52.5	3	2428.124267578125	2428.1201171875	0.004100000020116568	1.6885490924005901
a2	pepa2b23	DaPR130924_VB115_O1942.m	4132	24.010000228881836	LFVGNLPADITEDEFKR		1	a2.a1	5.600000149570405E-4	46.70000076293945	2	1964.0128173828125	1964.0128173828125	9.999999747378752E-5	0.05091616337160399
a2	pepa2b14	DaPR130924_VB115_O1942.m	4236	24.40999984741211	FPPLGGGGGIGYEANPGVPPATMSGSMMGSDMR	M27:+15.99491	1	a2.a1	0.004999999888241291	38.20000076293945	3	3211.4560546875	3211.431884765625	0.024000000208616257	7.473301963048739
a2	pepa2b38	DaPR130924_VB115_O1942.m	4341	24.850000381469727	PVIVEPLEQLDDEDGLPEK		1	a2.a1	0.0020000000949949026	45.79999923706055	3	2135.077880859375	2135.07568359375	0.0020000000949949026	0.936734988067735
a2	pepa2b38	DaPR130924_VB115_O1942.m	4337	24.829999923706055	PVIVEPLEQLDDEDGLPEK		1	a2.a1	2.5000000292152436E-8	54.5	2	2135.079833984375	2135.07568359375	0.004000000189989805	1.87346997613547
a2	pepa2b13	DaPR130924_VB115_O1942.m	4541	25.799999237060547	FPPLGGGGGIGYEANPGVPPATMSGSMMGSDMR		1	a2.a1	0.001500000013038516	44.0	3	3195.43896484375	3195.43701171875	0.0020000000949949026	0.6258925109962189
a2	pepa2b13	DaPR130924_VB115_O1942.m	4435	25.280000686645508	FPPLGGGGGIGYEANPGVPPATMSGSMMGSDMR		1	a2.a1	0.02199999988079071	29.100000381469727	3	3195.447021484375	3195.43701171875	0.009999999776482582	3.1294623363906706
a2	pepa2b22	DaPR130924_VB115_O1942.m	4489	25.549999237060547	LFVGNLPADITEDEFK		1	a2.a1	3.899999967416079E-8	59.29999923706055	2	1807.911865234375	1807.9117431640625	1.9999999494757503E-4	0.11062486634306111
a2	pepa2a3	DaPR130924_VB115_O1942.m	4761	27.049999237060547	CSEGVFLLTTTPR	C1:+57.02146 - C1:-17.02655	1	a2.a1	0.00570000009611249	31.600000381469727	2	1463.7235107421875	1463.7203369140625	0.0031999999191612005	2.1862099189710706
a2	pepa2b50	DaPR130924_VB115_O1942.m	4829	27.459999084472656	VSNELLEEAFSQFGPIER		1	a2.a1	4.700000033608376E-8	50.599998474121094	2	2065.037109375	2065.02392578125	0.013000000268220901	6.2953267058650075
a2	pepa2b45	DaPR130924_VB115_O1942.m	1204	13.029999732971191	RMEELHNQEVQK		1	a2.a2	2.800000074785203E-4	40.599998474121094	3	1540.7550048828125	1540.754150390625	0.0010000000474974513	0.6490328435876176
a2	pepa2b28	DaPR130924_VB115_O1942.m	1433	14.100000381469727	MEELHNQEVQK		1	a2.a2	1.5999999959603883E-5	54.400001525878906	2	1384.6517333984375	1384.6529541015625	-0.0012000000569969416	-0.8666431927526318
a2	pepa2b16	DaPR130924_VB115_O1942.m	2584	18.65999984741211	GIVEFSGK		1	a2.a2	0.04600000008940697	28.899999618530273	2	836.4495239257812	836.4517211914062	-0.002199999988079071	-2.630157763254387
a2	pepa2b34	DaPR130924_VB115_O1942.m	3151	20.579999923706055	MGQMAMGGAMGINNR		1	a2.a2	7.799999757196474E-9	68.5	2	1538.6695556640625	1538.669921875	-3.000000142492354E-4	-0.19497360024017357
a2	pepa2b49	DaPR130924_VB115_O1942.m	3297	21.059999465942383	VELDNMPLR		1	a2.a2	0.008999999612569809	42.900001525878906	2	1086.562255859375	1086.5616455078125	6.99999975040555E-4	0.6442340183224532
a2	pepa2a8	DaPR130924_VB115_O1942.m	3431	21.510000228881836	FAQPGSFEYEYAMR	M13:+15.99491	1	a2.a2	0.0027000000700354576	38.79999923706055	2	1711.7445068359375	1711.7425537109375	0.002099999925121665	1.2268199564058349
a2	pepa2a7	DaPR130924_VB115_O1942.m	3757	22.610000610351562	FAQPGSFEYEYAMR		1	a2.a2	1.1000000085914508E-5	49.099998474121094	2	1695.7476806640625	1695.74755859375	9.999999747378752E-5	0.058971040215865356
a2	pepa2b39	DaPR130924_VB115_O1942.m	3787	22.729999542236328	PVTVEPMDQLDDEEGLPEK		1	a2.a2	5.90000010561198E-4	42.099998474121094	2	2141.001953125	2140.995849609375	0.006099999882280827	2.849141385955406
a2	pepa2b12	DaPR130924_VB115_O1942.m	3827	22.860000610351562	FGQAATMEGIGAIGGTPPAFNR	M7:+15.99491	1	a2.a2	0.01600000075995922	30.799999237060547	3	2179.068603515625	2179.060546875	0.008100000210106373	3.7171983227921856
a2	pepa2b11	DaPR130924_VB115_O1942.m	4119	23.959999084472656	FGQAATMEGIGAIGGTPPAFNR		1	a2.a2	0.004399999976158142	34.79999923706055	3	2163.068359375	2163.065673828125	0.0027000000700354576	1.2482284300028132
a2	pepa2b24	DaPR130924_VB115_O1942.m	4250	24.459999084472656	LFVGNLPPDITEEEMR		1	a2.a2	8.900000102585182E-5	35.29999923706055	2	1859.9261474609375	1859.921142578125	0.004999999888241291	2.6882859567425283
a3	pepa3b32	DaPR130924_VB115_O1942.m	1291	13.449999809265137	TAHLDEEVNK		1	a3.a1	1.1000000085914508E-5	47.5	2	1155.5657958984375	1155.564453125	0.00139999995008111	1.2115290897838555
a3	pepa3b35	DaPR130924_VB115_O1942.m	1330	13.649999618530273	THLSLSHNPEQK		1	a3.a1	8.200000252145401E-7	49.79999923706055	2	1390.708984375	1390.707763671875	0.0013000000035390258	0.9347758296154512
a3	pepa3b17	DaPR130924_VB115_O1942.m	1667	15.180000305175781	IAHGNSSIIADR		1	a3.a1	2.099999983329326E-4	43.0	2	1253.6610107421875	1253.66015625	0.0010000000474974513	0.7976643769940753
a3	pepa3b17	DaPR130924_VB115_O1942.m	1671	15.199999809265137	IAHGNSSIIADR		1	a3.a1	8.800000068731606E-4	38.70000076293945	3	1253.6617431640625	1253.66015625	0.0015999999595806003	1.2762629103301697
a3	pepa3b21	DaPR130924_VB115_O1942.m	1714	15.380000114440918	LMQSTVESAK		1	a3.a1	0.005400000140070915	37.70000076293945	2	1093.5621337890625	1093.55615234375	0.006000000052154064	5.486686750648005
a3	pepa3b25	DaPR130924_VB115_O1942.m	1831	15.880000114440918	KVVGDVAYDEAK		1	a3.a1	2.099999983329326E-5	57.20000076293945	2	1293.671875	1293.6689453125	0.003000000026077032	2.318985886572665
a3	pepa3b20	DaPR130924_VB115_O1942.m	2045	16.700000762939453	IFHELTQTDK		1	a3.a1	0.029999999329447746	30.0	3	1231.632568359375	1231.6322021484375	3.9999998989515007E-4	0.32477227308395895
a3	pepa3b20	DaPR130924_VB115_O1942.m	2047	16.700000762939453	IFHELTQTDK		1	a3.a1	0.0035000001080334187	43.79999923706055	2	1231.6314697265625	1231.6322021484375	-6.000000284984708E-4	-0.48715844507137873
a3	pepa3a2	DaPR130924_VB115_O1942.m	2100	16.899999618530273	APAEILNGK		1	a3.a1	1.6999999934341758E-4	41.79999923706055	2	912.5147705078125	912.5153198242188	-6.000000284984708E-4	-0.6575232387485298
a3	pepa3b39	DaPR130924_VB115_O1942.m	2219	17.360000610351562	VVGDVAYDEAK		1	a3.a1	2.4000000848900527E-5	49.29999923706055	2	1165.5743408203125	1165.573974609375	3.9999998989515007E-4	0.34317855289210986
a3	pepa3b34	DaPR130924_VB115_O1942.m	2868	19.65999984741211	TDPTTLTDEEINR		1	a3.a1	1.1000000085914508E-4	52.5	2	1504.715087890625	1504.7130126953125	0.002199999988079071	1.4620728135648458
a3	pepa3b36	DaPR130924_VB115_O1942.m	3007	20.100000381469727	TPVPSDIDISR		1	a3.a1	1.1000000085914508E-5	38.79999923706055	2	1199.6292724609375	1199.6270751953125	0.002300000051036477	1.917262538161713
a3	pepa3b30	DaPR130924_VB115_O1942.m	3067	20.309999465942383	MHGGGPTVTAGLPLPK	M1:+15.99491	1	a3.a1	1.5999999959603883E-5	42.5	2	1548.8250732421875	1548.8206787109375	0.004399999976158142	2.8408711457934577
a3	pepa3b10	DaPR130924_VB115_O1942.m	3080	20.350000381469727	DVDGLTSINAGR		1	a3.a1	8.900000102585182E-5	60.099998474121094	2	1217.6163330078125	1217.612548828125	0.0038999998942017555	3.2029892414916867
a3	pepa3b12	DaPR130924_VB115_O1942.m	3122	20.479999542236328	GALALAQAVQR		1	a3.a1	1.4000000373926014E-4	57.099998474121094	2	1097.6441650390625	1097.6429443359375	0.0012000000569969416	1.0932517383628144
a3	pepa3b29	DaPR130924_VB115_O1942.m	3136	20.530000686645508	MHGGGPTVTAGLPLPK		1	a3.a1	0.003599999938160181	37.20000076293945	3	1532.829833984375	1532.8258056640625	0.004100000020116568	2.674798404989231
a3	pepa3b29	DaPR130924_VB115_O1942.m	3167	20.6299991607666	MHGGGPTVTAGLPLPK		1	a3.a1	1.1000000085914508E-4	34.099998474121094	2	1532.8319091796875	1532.8258056640625	0.006200000178068876	4.044817196552132
a3	pepa3a9	DaPR130924_VB115_O1942.m	3223	20.809999465942383	DDSNLYINVK		1	a3.a1	0.001500000013038516	52.400001525878906	2	1180.58544921875	1180.5849609375	6.000000284984708E-4	0.5082226594026846
a3	pepa3b18	DaPR130924_VB115_O1942.m	3305	21.079999923706055	LAILQVGNR		1	a3.a1	4.199999966658652E-4	53.900001525878906	2	983.6038818359375	983.60009765625	0.003800000064074993	3.8633587706322317
a3	pepa3b38	DaPR130924_VB115_O1942.m	3330	21.18000030517578	VLLSALER		1	a3.a1	2.499999936844688E-6	42.29999923706055	2	900.5521240234375	900.5516967773438	3.9999998989515007E-4	0.44417215727488407
a3	pepa3b14	DaPR130924_VB115_O1942.m	3430	21.510000228881836	GDILVVATGQPEMVK	M13:+15.99491	1	a3.a1	3.199999991920777E-5	46.400001525878906	2	1572.8360595703125	1572.83056640625	0.005499999970197678	3.4968801393303224
a3	pepa3a6	DaPR130924_VB115_O1942.m	3573	22.0	AYIQENLELVEK		1	a3.a1	4.999999873689376E-6	56.099998474121094	2	1448.76953125	1448.7635498046875	0.006000000052154064	4.141462596130986
a3	pepa3b31	DaPR130924_VB115_O1942.m	3591	22.059999465942383	QPSQGPTFGIK	Q1:-17.02655	1	a3.a1	0.002400000113993883	31.100000381469727	2	1142.590087890625	1142.58447265625	0.00570000009611249	4.988690317890704
a3	pepa3b37	DaPR130924_VB115_O1942.m	3600	22.079999923706055	TVAMLMQSTVESAK		1	a3.a1	3.099999901223782E-7	55.20000076293945	2	1495.752685546875	1495.7498779296875	0.00279999990016222	1.87197066934599
a3	pepa3b33	DaPR130924_VB115_O1942.m	3614	22.1299991607666	TAHLDEEVNKGDILVVATGQPEMVK		1	a3.a1	0.013000000268220901	38.5	3	2693.39697265625	2693.382080078125	0.014999999664723873	5.569206008933118
a3	pepa3b13	DaPR130924_VB115_O1942.m	3774	22.68000030517578	GDILVVATGQPEMVK		1	a3.a1	0.0019000000320374966	42.70000076293945	2	1556.8358154296875	1556.835693359375	1.9999999494757503E-4	0.1284657050199116
a3	pepa3b40	DaPR130924_VB115_O1942.m	3824	22.850000381469727	YVVVTGITPTPLGEGK		1	a3.a1	2.0999999605919584E-7	69.30000305175781	2	1630.9100341796875	1630.905517578125	0.004600000102072954	2.820519062872446
a3	pepa3b19	DaPR130924_VB115_O1942.m	4111	23.93000030517578	LDIDPETITWQR		1	a3.a1	8.499999921696144E-7	63.599998474121094	2	1486.7569580078125	1486.754150390625	0.002899999963119626	1.95055783927537
a3	pepa3b26	DaPR130924_VB115_O1942.m	4287	24.6299991607666	MAPAEILNGK	M1:+42.01057	1	a3.a1	6.600000197067857E-4	32.5	2	1085.5703125	1085.56640625	0.004000000189989805	3.68471257673446
a3	pepa3a1	DaPR130924_VB115_O1942.m	4404	25.1299991607666	AAQAPSSFQLLYDLK		1	a3.a1	2.099999996119095E-8	82.0999984741211	2	1651.873291015625	1651.869384765625	0.0038999998942017555	2.3609614235662497
a3	pepa3b24	DaPR130924_VB115_O1942.m	4413	25.15999984741211	KGEPVSAEDLGVSGALTVLMK		1	a3.a1	1.700000029813964E-5	58.099998474121094	3	2101.127685546875	2101.121337890625	0.006399999838322401	3.045992500722277
a3	pepa3b11	DaPR130924_VB115_O1942.m	4414	25.18000030517578	EIGLLSEEVELYGETK		1	a3.a1	6.500000182541044E-8	74.80000305175781	2	1808.9205322265625	1808.916748046875	0.003800000064074993	2.1007047826705856
a3	pepa3b16	DaPR130924_VB115_O1942.m	4420	25.200000762939453	GEPVSAEDLGVSGALTVLMK	M19:+15.99491	1	a3.a1	3.899999967416079E-8	54.400001525878906	2	1989.029296875	1989.021240234375	0.00800000037997961	4.022078909040174
a3	pepa3a8	DaPR130924_VB115_O1942.m	4458	25.399999618530273	DAIKPNLMQTLEGTPVFVHAGPFAN	M8:+15.99491	1	a3.a1	0.009200000204145908	39.900001525878906	3	2683.358642578125	2683.355224609375	0.0032999999821186066	1.2298036248998672
a3	pepa3b23	DaPR130924_VB115_O1942.m	4519	25.709999084472656	LVGPEGFVVTEAGFGADIGMEK	M20:+15.99491	1	a3.a1	5.5000000998006726E-8	69.80000305175781	3	2239.100830078125	2239.095458984375	0.0052999998442828655	2.3670271952973714
a3	pepa3b22	DaPR130924_VB115_O1942.m	4654	26.40999984741211	LVGPEGFVVTEAGFGADIGMEK		1	a3.a1	3.299999975971829E-13	63.79999923706055	2	2223.09716796875	2223.1005859375	-0.0034000000450760126	-1.5293955058008337
a3	pepa3b22	DaPR130924_VB115_O1942.m	4667	26.479999542236328	LVGPEGFVVTEAGFGADIGMEK		1	a3.a1	7.800000021234155E-4	47.79999923706055	3	2223.1064453125	2223.1005859375	0.005900000222027302	2.653951089459689
a3	pepa3b28	DaPR130924_VB115_O1942.m	4701	26.700000762939453	MFGIPVVVAVNAFK	M1:+15.99491	1	a3.a1	6.8999997893115506E-6	54.29999923706055	2	1507.835205078125	1507.8345947265625	6.99999975040555E-4	0.46424188534253397
a3	pepa3b15	DaPR130924_VB115_O1942.m	4721	26.809999465942383	GEPVSAEDLGVSGALTVLMK		1	a3.a1	3.9000000106170774E-4	42.79999923706055	3	1973.0303955078125	1973.0263671875	0.004000000189989805	2.027342490963112
a3	pepa3b15	DaPR130924_VB115_O1942.m	4714	26.760000228881836	GEPVSAEDLGVSGALTVLMK		1	a3.a1	5.4000000915266355E-8	53.20000076293945	2	1973.0250244140625	1973.0263671875	-0.0013000000035390258	-0.6588862800612967
a3	pepa3a7	DaPR130924_VB115_O1942.m	4727	26.850000381469727	DAIKPNLMQTLEGTPVFVHAGPFAN		1	a3.a1	0.0034000000450760126	35.599998474121094	3	2667.36376953125	2667.3603515625	0.0034000000450760126	1.2746684350632802
a3	pepa3a4	DaPR130924_VB115_O1942.m	4805	27.309999465942383	ASFITPVPGGVGPMTVAMLMQSTVESAK	M18:+15.99491	1	a3.a1	0.0034000000450760126	34.099998474121094	3	2822.425048828125	2822.4140625	0.010999999940395355	3.8973728506199135
a3	pepa3a4	DaPR130924_VB115_O1942.m	4925	27.950000762939453	ASFITPVPGGVGPMTVAMLMQSTVESAK	M14:+15.99491	1	a3.a1	0.003599999938160181	40.400001525878906	3	2822.417236328125	2822.4140625	0.0031999999191612005	1.1337811704094003
a3	pepa3b27	DaPR130924_VB115_O1942.m	4871	27.709999084472656	MFGIPVVVAVNAFK		1	a3.a1	2.500000118743628E-4	37.099998474121094	2	1491.8421630859375	1491.839599609375	0.0026000000070780516	1.7428147153077573
a3	pepa3b27	DaPR130924_VB115_O1942.m	4883	27.760000228881836	MFGIPVVVAVNAFK		1	a3.a1	1.4000000373926014E-4	46.599998474121094	3	1491.8394775390625	1491.839599609375	-9.999999747378752E-5	-0.06703133332830931
a3	pepa3a5	DaPR130924_VB115_O1942.m	4907	27.8799991607666	ASFITPVPGGVGPMTVAMLMQSTVESAK	M14:+15.99491 - M18:+15.99491	1	a3.a1	0.007300000172108412	37.5	3	2838.41259765625	2838.408935546875	0.0035000001080334187	1.2330852204561127
a3	pepa3a3	DaPR130924_VB115_O1942.m	4932	27.979999542236328	ASFITPVPGGVGPMTVAMLMQSTVESAK		1	a3.a1	0.010999999940395355	32.5	3	2806.42138671875	2806.419189453125	0.002199999988079071	0.7839170984673091
a4	pepa4b17	DaPR130924_VB115_O1942.m	1560	14.65999984741211	NFRPDDPTR		2	a4.a1 a4.a2	0.017000000923871994	37.5	2	1117.5377197265625	1117.5389404296875	-0.0012000000569969416	-1.0737881371145317
a4	pepa4b20	DaPR130924_VB115_O1942.m	2043	16.68000030517578	SMDPQLER		2	a4.a1 a4.a2	0.014999999664723873	33.599998474121094	2	975.4590454101562	975.456787109375	0.002199999988079071	2.2553536119200652
a4	pepa4b11	DaPR130924_VB115_O1942.m	2348	17.850000381469727	GYIGVVNR		2	a4.a1 a4.a2	0.010999999940395355	38.20000076293945	2	877.4901733398438	877.489501953125	6.99999975040555E-4	0.7977303129923354
a4	pepa4b15	DaPR130924_VB115_O1942.m	2365	17.899999618530273	KFFLSHPAYR		2	a4.a1 a4.a2	0.03400000184774399	25.5	3	1265.68115234375	1265.679443359375	0.0017999999690800905	1.422161020726163
a4	pepa4b16	DaPR130924_VB115_O1942.m	2612	18.760000228881836	KFTDFDEVR		2	a4.a1 a4.a2	0.004000000189989805	37.900001525878906	2	1156.56396484375	1156.563720703125	3.000000142492354E-4	0.25938909277463107
a4	pepa4b19	DaPR130924_VB115_O1942.m	2802	19.43000030517578	RIEGSGDQVDTLELSGGAR		2	a4.a1 a4.a2	0.03500000014901161	49.79999923706055	3	1959.980712890625	1959.973388671875	0.007199999876320362	3.673519200788361
a4	pepa4b25	DaPR130924_VB115_O1942.m	2906	19.780000686645508	TIMHLMINNTK		2	a4.a1 a4.a2	3.899999865097925E-5	42.599998474121094	2	1315.6884765625	1315.6865234375	0.0020000000949949026	1.5201190096327
a4	pepa4a5	DaPR130924_VB115_O1942.m	2932	19.860000610351562	FTDFDEVR		2	a4.a1 a4.a2	0.007699999958276749	37.70000076293945	2	1028.4697265625	1028.46875	0.0010000000474974513	0.9723193315280132
a4	pepa4b13	DaPR130924_VB115_O1942.m	3129	20.5	LDLMDEGTDAR		2	a4.a1 a4.a2	1.3000000035390258E-4	54.400001525878906	2	1235.5567626953125	1235.5577392578125	-8.999999845400453E-4	-0.7284159662831027
a4	pepa4b14	DaPR130924_VB115_O1942.m	3193	20.709999084472656	IEGSGDQVDTLELSGGAR		2	a4.a1 a4.a2	1.4000000192027073E-5	50.20000076293945	2	1803.875732421875	1803.872314453125	0.0034000000450760126	1.8848340970889512
a4	pepa4b12	DaPR130924_VB115_O1942.m	3287	21.030000686645508	HVFAIFNTEQR		2	a4.a1 a4.a2	2.500000118743628E-4	42.5	2	1361.697998046875	1361.696533203125	0.0015999999595806003	1.1750047977407367
a4	pepa4b27	DaPR130924_VB115_O1942.m	3459	21.600000381469727	VPVGDQPPDIEYQIK		2	a4.a1 a4.a2	2.100000074278796E-6	51.29999923706055	2	1697.87890625	1697.8748779296875	0.004100000020116568	2.414783370324628
a4	pepa4a6	DaPR130924_VB115_O1942.m	3618	22.149999618530273	GISPVPINLR		2	a4.a1 a4.a2	4.1000000783242285E-4	42.5	2	1065.642822265625	1065.641845703125	8.999999845400453E-4	0.8445614144836936
a4	pepa4a8	DaPR130924_VB115_O1942.m	3659	22.280000686645508	GMEELIPLVNK	M2:+15.99491	2	a4.a1 a4.a2	6.199999916134402E-5	51.599998474121094	2	1258.6695556640625	1258.671630859375	-0.0020000000949949026	-1.5889768593810092
a4	pepa4b29	DaPR130924_VB115_O1942.m	3679	22.350000381469727	YMLPLDNLK	M2:+15.99491	2	a4.a1 a4.a2	0.04100000113248825	30.600000381469727	2	1122.58984375	1122.5867919921875	0.003100000089034438	2.7614792113606232
a4	pepa4b21	DaPR130924_VB115_O1942.m	3696	22.40999984741211	SSVLENFVGR		2	a4.a1 a4.a2	1.1000000085914508E-4	45.79999923706055	2	1107.580810546875	1107.5797119140625	0.0010999999940395355	0.9931565035067065
a4	pepa4a4	DaPR130924_VB115_O1942.m	3996	23.479999542236328	FPFELVK		2	a4.a1 a4.a2	1.500000071246177E-4	32.900001525878906	2	879.5015869140625	879.4979248046875	0.003700000001117587	4.206945686585056
a4	pepa4a3	DaPR130924_VB115_O1942.m	4145	24.059999465942383	DMILQFISR	M2:+15.99491	2	a4.a1 a4.a2	0.027000000700354576	30.600000381469727	2	1138.5946044921875	1138.5928955078125	0.0017000000225380063	1.4930709907335284
a4	pepa4a7	DaPR130924_VB115_O1942.m	4210	24.299999237060547	GMEELIPLVNK		2	a4.a1 a4.a2	8.299999899463728E-5	51.599998474121094	2	1242.6795654296875	1242.6767578125	0.003000000026077032	2.4141435069228874
a4	pepa4b10	DaPR130924_VB115_O1942.m	4256	24.5	GWLTINNISLMK	M11:+15.99491	2	a4.a1 a4.a2	6.500000017695129E-4	53.29999923706055	2	1405.7508544921875	1405.751220703125	-3.000000142492354E-4	-0.21340903698392819
a4	pepa4b18	DaPR130924_VB115_O1942.m	4263	24.530000686645508	NLVDSYVAIINK		2	a4.a1 a4.a2	2.4000000848900527E-5	54.20000076293945	2	1348.752197265625	1348.74755859375	0.004699999932199717	3.4847143205212516
a4	pepa4a2	DaPR130924_VB115_O1942.m	4549	25.850000381469727	DMILQFISR		2	a4.a1 a4.a2	0.002400000113993883	45.599998474121094	2	1122.600830078125	1122.5980224609375	0.002899999963119626	2.5832933116720644
a4	pepa4b28	DaPR130924_VB115_O1942.m	4645	26.3799991607666	VYSPHVLNLTLIDLPGITK		2	a4.a1 a4.a2	0.004800000227987766	39.400001525878906	3	2093.19677734375	2093.200927734375	-0.004100000020116568	-1.9587226270505713
a4	pepa4b24	DaPR130924_VB115_O1942.m	4658	26.43000030517578	TGLFTPDMAFEAIVK	M8:+15.99491	1	a4.a1	0.003100000089034438	31.799999237060547	2	1655.8453369140625	1655.8349609375	0.009999999776482582	6.039249087252504
a4	pepa4b23	DaPR130924_VB115_O1942.m	4804	27.309999465942383	TGLFTPDMAFEAIVK		1	a4.a1	0.0013000000035390258	38.400001525878906	2	1639.8424072265625	1639.8404541015625	0.0020000000949949026	1.2196309037214628
a4	pepa4b26	DaPR130924_VB115_O1942.m	4808	27.329999923706055	VLNLTLIDLPGITK		2	a4.a1 a4.a2	0.0071000000461936	47.79999923706055	2	1509.927490234375	1509.925537109375	0.002099999925121665	1.3907970118459867
a4	pepa4a1	DaPR130924_VB115_O1942.m	4850	27.579999923706055	ALLQMVQQFGVDFEK		2	a4.a1 a4.a2	2.1999999262334313E-6	57.900001525878906	2	1752.9029541015625	1752.8992919921875	0.003700000001117587	2.1107886904971593
a4	pepa4a9	DaPR130924_VB115_O1942.m	4927	27.959999084472656	GPTPGPPLIPVPVGAAASF		2	a4.a1 a4.a2	0.04600000008940697	34.400001525878906	2	1744.9666748046875	1744.9637451171875	0.003100000089034438	1.7765412592146719
a4	pepa4b22	DaPR130924_VB115_O1942.m	4843	27.549999237060547	TGLFTPDLAFEAIVK		1	a4.a2	5.199999941396527E-5	44.599998474121094	2	1621.885498046875	1621.884033203125	0.001500000013038516	0.9248503483175087
a5	pepa5b10	DaPR130924_VB115_O1942.m	691	10.130000114440918	KPNADEMK		1	a5.a1	0.017999999225139618	24.799999237060547	2	932.4542846679688	932.4509887695312	0.0032999999821186066	3.53905998477551
a5	pepa5b11	DaPR130924_VB115_O1942.m	734	10.359999656677246	KTDVEERPR		1	a5.a1	0.00930000003427267	32.5	2	1129.59619140625	1129.596435546875	-1.9999999494757503E-4	-0.17705437858499298
a5	pepa5b12	DaPR130924_VB115_O1942.m	1166	12.829999923706055	MSELSSSRPK		1	a5.a1	0.002400000113993883	40.400001525878906	2	1121.5565185546875	1121.5623779296875	-0.005799999926239252	-5.171357421016189
a5	pepa5a3	DaPR130924_VB115_O1942.m	1331	13.649999618530273	DPNNPYDK		1	a5.a1	0.0019000000320374966	37.70000076293945	2	962.4234008789062	962.4218139648438	0.0015999999595806003	1.6624726667293168
a5	pepa5b14	DaPR130924_VB115_O1942.m	1713	15.380000114440918	PVTMGDEGGLR	M4:+15.99491	1	a5.a1	0.005200000014156103	29.0	2	1147.5421142578125	1147.5416259765625	5.000000237487257E-4	0.43571406250577066
a5	pepa5a7	DaPR130924_VB115_O1942.m	1759	15.579999923706055	GDSPLHSIR		1	a5.a1	0.010999999940395355	33.0	2	981.5117797851562	981.5115966796875	9.999999747378752E-5	0.10188366374077813
a5	pepa5a6	DaPR130924_VB115_O1942.m	1983	16.459999084472656	EYNVNDDSMK		1	a5.a1	0.01600000075995922	23.399999618530273	2	1214.4998779296875	1214.499755859375	9.999999747378752E-5	0.0823384253404217
a5	pepa5b18	DaPR130924_VB115_O1942.m	2171	17.200000762939453	SDMEWTSSSK		1	a5.a1	0.002099999925121665	31.600000381469727	2	1157.475830078125	1157.4783935546875	-0.0024999999441206455	-2.1598674826602955
a5	pepa5b22	DaPR130924_VB115_O1942.m	2242	17.459999084472656	VILDEGHAIR		1	a5.a1	0.002899999963119626	55.599998474121094	2	1122.6280517578125	1122.626953125	0.0010999999940395355	0.979844632250741
a5	pepa5a8	DaPR130924_VB115_O1942.m	2309	17.700000762939453	IREPALLSK		1	a5.a1	0.041999999433755875	31.899999618530273	2	1026.6317138671875	1026.6309814453125	6.99999975040555E-4	0.6818418571930105
a5	pepa5b20	DaPR130924_VB115_O1942.m	2449	18.200000762939453	TIQRPVTMGDEGGLR		1	a5.a1	0.0052999998442828655	45.70000076293945	3	1629.840576171875	1629.838134765625	0.0024999999441206455	1.533894618608953
a5	pepa5a4	DaPR130924_VB115_O1942.m	2538	18.510000228881836	ELAAGAFGTK		1	a5.a1	0.014999999664723873	35.099998474121094	2	964.510009765625	964.5101928710938	-3.000000142492354E-4	-0.31103871837394903
a5	pepa5a1	DaPR130924_VB115_O1942.m	2889	19.729999542236328	AGGVGLNLSAASR		1	a5.a1	9.500000146545062E-7	64.5999984741211	2	1172.6397705078125	1172.6385498046875	0.0012000000569969416	1.023333283045156
a5	pepa5b24	DaPR130924_VB115_O1942.m	3106	20.43000030517578	YYTGVVNNNEMVALQR	M11:+15.99491	1	a5.a1	3.600000054575503E-4	41.5	2	1886.909423828125	1886.9068603515625	0.0024999999441206455	1.3249196325752155
a5	pepa5b21	DaPR130924_VB115_O1942.m	3197	20.729999542236328	VFIQHITLSDEER		1	a5.a1	7.3999999585794285E-6	56.599998474121094	3	1586.821044921875	1586.8177490234375	0.0034000000450760126	2.1426531478920294
a5	pepa5b23	DaPR130924_VB115_O1942.m	3553	21.93000030517578	YYTGVVNNNEMVALQR		1	a5.a1	3.7999998703242E-9	54.5	2	1870.91357421875	1870.9119873046875	0.0015999999595806003	0.8551978769913308
a5	pepa5a2	DaPR130924_VB115_O1942.m	3740	22.559999465942383	AGPSYSMPVHAAVQMTTEQLK		1	a5.a1	0.0430000014603138	31.200000762939453	3	2246.095703125	2246.0947265625	0.0010000000474974513	0.4452172188783353
a5	pepa5b13	DaPR130924_VB115_O1942.m	3844	22.90999984741211	NDLYYNTITNFSEK		1	a5.a1	2.1999999262334313E-6	52.70000076293945	2	1721.8011474609375	1721.8021240234375	-8.999999845400453E-4	-0.522708139328439
a5	pepa5b15	DaPR130924_VB115_O1942.m	4099	23.8799991607666	QALAWMVSR	M6:+15.99491 - Q1:-17.02655	1	a5.a1	0.003000000026077032	32.79999923706055	2	1060.525390625	1060.5247802734375	6.000000284984708E-4	0.5657576698431992
a5	pepa5a9	DaPR130924_VB115_O1942.m	4122	23.979999542236328	LSYPTFFPR		1	a5.a1	0.04699999839067459	35.5	2	1127.5911865234375	1127.5887451171875	0.002400000113993883	2.1284356769137998
a5	pepa5b19	DaPR130924_VB115_O1942.m	4168	24.149999618530273	TLGFNLESGWGSGR		1	a5.a1	8.600000001024455E-7	63.5	2	1480.7183837890625	1480.71826171875	9.999999747378752E-5	0.06753479041834204
a5	pepa5a5	DaPR130924_VB115_O1942.m	4485	25.510000228881836	ELAGALAYIMDNK		1	a5.a1	0.0017000000225380063	50.0	2	1408.713134765625	1408.7144775390625	-0.0013000000035390258	-0.9228271763132908
a5	pepa5b17	DaPR130924_VB115_O1942.m	4566	25.950000762939453	QDIVLTTYNILTHDYGTK		1	a5.a1	0.003599999938160181	53.599998474121094	3	2095.0751953125	2095.071044921875	0.004100000020116568	1.9569742181556693
a5	pepa5b16	DaPR130924_VB115_O1942.m	4926	27.950000762939453	QDIVLTTYNILTHDYGTK	Q1:-17.02655	1	a5.a1	6.30000016599297E-8	62.29999923706055	2	2078.04833984375	2078.04443359375	0.0038999998942017555	1.8767644383123865
a6	pepa6b21	DaPR130924_VB115_O1942.m	1046	12.279999732971191	VLHNAQEVEK		1	a6.a1	2.099999983329326E-5	44.400001525878906	2	1166.6168212890625	1166.6168212890625	0.0	0.0
a6	pepa6b17	DaPR130924_VB115_O1942.m	1170	12.850000381469727	NSGEAPSSPTPK		1	a6.a1	2.2000000171829015E-4	52.79999923706055	2	1171.55908203125	1171.5594482421875	-3.000000142492354E-4	-0.2560689640626915
a6	pepa6b18	DaPR130924_VB115_O1942.m	1256	13.300000190734863	PNNSGEAPSSPTPK		1	a6.a1	2.800000054037355E-8	62.099998474121094	2	1382.6563720703125	1382.6551513671875	0.0013000000035390258	0.9402199834525398
a6	pepa6b19	DaPR130924_VB115_O1942.m	1845	15.930000305175781	SEAHTADGISIR		1	a6.a1	1.5999999595806003E-4	54.5	3	1256.62548828125	1256.6234130859375	0.002099999925121665	1.6711449932041422
a6	pepa6b19	DaPR130924_VB115_O1942.m	1852	15.960000038146973	SEAHTADGISIR		1	a6.a1	6.999999868639861E-7	43.5	2	1256.62451171875	1256.6234130859375	0.0012000000569969416	0.9549400755235461
a6	pepa6b13	DaPR130924_VB115_O1942.m	2194	17.280000686645508	LTTTGQVTSPVK		1	a6.a1	2.099999983329326E-5	47.0	2	1231.6854248046875	1231.689697265625	-0.00419999985024333	-3.4099496484929697
a6	pepa6b12	DaPR130924_VB115_O1942.m	2289	17.6299991607666	LQNELDMVK	M7:+15.99491	1	a6.a1	0.0430000014603138	35.0	2	1105.558349609375	1105.55615234375	0.002199999988079071	1.9899486637699304
a6	pepa6b10	DaPR130924_VB115_O1942.m	2323	17.75	FSGFSAKPNNSGEAPSSPTPK		1	a6.a1	1.9999999494757503E-5	40.5	3	2107.01611328125	2107.009521484375	0.0066999997943639755	3.1798621344833164
a6	pepa6b16	DaPR130924_VB115_O1942.m	2451	18.209999084472656	NLQDVVER		1	a6.a1	0.023000000044703484	42.5	2	972.5126953125	972.5112915039062	0.00139999995008111	1.4395719230325117
a6	pepa6a8	DaPR130924_VB115_O1942.m	2697	19.049999237060547	EQITQHIADLSSK		1	a6.a1	0.007899999618530273	37.79999923706055	2	1469.7625732421875	1469.7598876953125	0.0027000000700354576	1.8370348059159844
a6	pepa6b20	DaPR130924_VB115_O1942.m	2724	19.149999618530273	TGKPLPFGTLGVHK		1	a6.a1	9.699999645818025E-5	53.599998474121094	3	1451.83837890625	1451.8372802734375	0.0010000000474974513	0.6887824559162115
a6	pepa6a2	DaPR130924_VB115_O1942.m	2834	19.549999237060547	ADFTVVAGDEGSSTTGGSSEENK		1	a6.a1	7.300000288523734E-5	49.400001525878906	2	2244.977783203125	2244.974365234375	0.0035000001080334187	1.559037894701314
a6	pepa6a6	DaPR130924_VB115_O1942.m	2840	19.559999465942383	DLEQGDVSETIR		1	a6.a1	6.800000278417428E-7	69.5	2	1361.65576171875	1361.6546630859375	0.0010999999940395355	0.8078406543598873
a6	pepa6b11	DaPR130924_VB115_O1942.m	2878	19.700000762939453	LQNELDMVK		1	a6.a1	0.006099999882280827	34.70000076293945	2	1089.5657958984375	1089.561279296875	0.0044999998062849045	4.130102539243027
a6	pepa6a9	DaPR130924_VB115_O1942.m	3090	20.3799991607666	FLHDNMVEIPNR		1	a6.a1	0.0430000014603138	31.5	3	1484.7342529296875	1484.73193359375	0.002400000113993883	1.6164534888023547
a6	pepa6a7	DaPR130924_VB115_O1942.m	3164	20.6299991607666	EDEQQQALQDIASR		1	a6.a1	7.699999696342275E-5	39.79999923706055	2	1630.760498046875	1630.76708984375	-0.006599999964237213	-4.047175102650363
a6	pepa6a4	DaPR130924_VB115_O1942.m	3412	21.450000762939453	ALDLADMITR	M7:+15.99491	1	a6.a1	2.5999999706982635E-5	57.70000076293945	2	1134.5831298828125	1134.582763671875	3.9999998989515007E-4	0.3525525000931808
a6	pepa6b14	DaPR130924_VB115_O1942.m	3716	22.479999542236328	LYLPPSTPDFSR		1	a6.a1	0.01899999938905239	34.70000076293945	2	1392.72265625	1392.7161865234375	0.006500000134110451	4.667139074714175
a6	pepa6b23	DaPR130924_VB115_O1942.m	4044	23.649999618530273	VIQEGLEGLVLK		1	a6.a1	9.999999747378752E-5	69.0	2	1297.77783203125	1297.77294921875	0.004900000058114529	3.7756990242894903
a6	pepa6a1	DaPR130924_VB115_O1942.m	4052	23.68000030517578	AAVWEITGAEFSK		1	a6.a1	5.700000201613875E-6	53.70000076293945	2	1408.711181640625	1408.7110595703125	9.999999747378752E-5	0.07098687611942912
a6	pepa6a3	DaPR130924_VB115_O1942.m	4232	24.399999618530273	ALDLADMITR		1	a6.a1	7.700000423938036E-6	53.79999923706055	2	1118.589111328125	1118.5877685546875	0.0013000000035390258	1.1621797055931862
a6	pepa6b15	DaPR130924_VB115_O1942.m	4306	24.700000762939453	IYYPDFIVPDPK		1	a6.a1	9.500000305706635E-5	50.5	2	1466.7596435546875	1466.7569580078125	0.0027000000700354576	1.840795815076731
a6	pepa6b22	DaPR130924_VB115_O1942.m	4553	25.860000610351562	VLLDIFTGVR		1	a6.a1	4.999999987376214E-7	53.79999923706055	2	1132.6727294921875	1132.6728515625	-9.999999747378752E-5	-0.08828674346333938
a6	pepa6a5	DaPR130924_VB115_O1942.m	4588	26.059999465942383	ALSVQASLMTPVQPM		1	a6.a1	0.007199999876320362	36.900001525878906	2	1572.8154296875	1572.812744140625	0.0026000000070780516	1.65308935648196
a7	pepa7b12	DaPR130924_VB115_O1942.m	1294	13.460000038146973	PSTSSTSSTK		1	a7.a1	0.008299999870359898	27.100000381469727	2	982.4701538085938	982.4691772460938	0.0010000000474974513	1.0178436847255579
a7	pepa7b18	DaPR130924_VB115_O1942.m	2767	19.299999237060547	SPGSGSQSSGWHEVEPGMPSPTTLK	M18:+15.99491	1	a7.a1	1.500000071246177E-4	51.400001525878906	3	2556.16650390625	2556.16748046875	-0.0010999999940395355	-0.4303317378240872
a7	pepa7b21	DaPR130924_VB115_O1942.m	3181	20.68000030517578	VAASHHPPDRPPDPFSTL		1	a7.a1	0.003700000001117587	33.70000076293945	3	1940.9620361328125	1940.9617919921875	3.000000142492354E-4	0.15456255526870408
a7	pepa7b17	DaPR130924_VB115_O1942.m	3256	20.93000030517578	SPGSGSQSSGWHEVEPGMPSPTTLK		1	a7.a1	4.900000021734741E-6	67.5	3	2540.16748046875	2540.172607421875	-0.005200000014156103	-2.047104987654282
a7	pepa7b19	DaPR130924_VB115_O1942.m	3569	21.979999542236328	SVEDEMDSPGEEPFYTGQGR		1	a7.a1	6.299999949987978E-5	32.79999923706055	2	2229.921142578125	2229.924560546875	-0.0032999999821186066	-1.4798706828491555
a7	pepa7a5	DaPR130924_VB115_O1942.m	3657	22.260000228881836	EDFVLTVTGK		2	a7.a1 a7.a3	0.02800000086426735	32.29999923706055	2	1108.5908203125	1108.5888671875	0.0020000000949949026	1.8040954173289878
a7	pepa7b24	DaPR130924_VB115_O1942.m	3928	23.229999542236328	VHNPFLPTPMLPPPPPPPMAR	M10:+15.99491 - M19:+15.99491	1	a7.a1	3.300000025774352E-5	46.70000076293945	3	2335.210205078125	2335.20947265625	6.99999975040555E-4	0.2997589651965227
a7	pepa7b23	DaPR130924_VB115_O1942.m	4104	23.90999984741211	VHNPFLPTPMLPPPPPPPMAR	M19:+15.99491	1	a7.a1	0.0017000000225380063	43.400001525878906	3	2319.2138671875	2319.214599609375	-6.000000284984708E-4	-0.25870828365754883
a7	pepa7b22	DaPR130924_VB115_O1942.m	4328	24.799999237060547	VHNPFLPTPMLPPPPPPPMAR		1	a7.a1	1.4000000373926014E-4	51.5	3	2303.22314453125	2303.219482421875	0.0035000001080334187	1.5196120624826897
a7	pepa7a1	DaPR130924_VB115_O1942.m	4506	25.6299991607666	AFAYTWFNLQAR		2	a7.a1 a7.a2	0.0017999999690800905	35.70000076293945	2	1487.74658203125	1487.743408203125	0.0031999999191612005	2.1509084842971102
a7	pepa7a6	DaPR130924_VB115_O1942.m	4872	27.709999084472656	LDLVMVILFK	M5:+15.99491	3	a7.a1 a7.a2 a7.a3	1.5999999959603883E-5	58.099998474121094	2	1206.717041015625	1206.717041015625	0.0	0.0
a7	pepa7b13	DaPR130924_VB115_O1942.m	909	11.510000228881836	RTLPSTSSSGSK		1	a7.a2	0.003000000026077032	35.20000076293945	2	1207.6292724609375	1207.6280517578125	0.0012000000569969416	0.993683489920785
a7	pepa7a9	DaPR130924_VB115_O1942.m	1014	12.109999656677246	NSPSPQDSPR		1	a7.a2	0.04100000113248825	26.399999618530273	2	1084.5037841796875	1084.502197265625	0.0015999999595806003	1.475331229032739
a7	pepa7b16	DaPR130924_VB115_O1942.m	2265	17.549999237060547	SPFNSPSPQDSPR		1	a7.a2	6.000000212225132E-6	46.599998474121094	2	1415.6490478515625	1415.6553955078125	-0.006300000008195639	-4.450235578649247
a7	pepa7b14	DaPR130924_VB115_O1942.m	2911	19.799999237060547	SFVGLGPR		1	a7.a2	0.0017999999690800905	35.099998474121094	2	832.4688110351562	832.468017578125	7.999999797903001E-4	0.9609978556506192
a7	pepa7b11	DaPR130924_VB115_O1942.m	3049	20.25	NWTEDMEGGISSPVK	M6:+15.99491	1	a7.a2	1.1000000021965661E-8	52.599998474121094	2	1665.7454833984375	1665.742919921875	0.0026000000070780516	1.560865110685864
a7	pepa7b10	DaPR130924_VB115_O1942.m	3654	22.260000228881836	NWTEDMEGGISSPVK		1	a7.a2	5.700000116348747E-8	50.79999923706055	2	1649.7470703125	1649.748046875	-8.999999845400453E-4	-0.5455378390929762
a7	pepa7a4	DaPR130924_VB115_O1942.m	3969	23.3799991607666	EDFVLSITGK		1	a7.a2	0.02500000037252903	35.900001525878906	2	1108.5943603515625	1108.5888671875	0.005499999970197678	4.961262135124294
a7	pepa7b20	DaPR130924_VB115_O1942.m	4546	25.829999923706055	TPVVTGTGPNFSLGELQGHLAYDLNPASTGLR		1	a7.a2	0.02500000037252903	35.0	3	3282.684814453125	3282.67578125	0.008999999612569809	2.7416657057562737
a7	pepa7a3	DaPR130924_VB115_O1942.m	1403	13.979999542236328	DQDMSSPTTMK	M10:+15.99491	1	a7.a3	7.099999929778278E-4	44.20000076293945	2	1256.5135498046875	1256.513671875	-1.9999999494757503E-4	-0.15917056807597663
a7	pepa7a7	DaPR130924_VB115_O1942.m	1948	16.329999923706055	KPEKPLFSSASPQDSSPR		1	a7.a3	1.5999999595806003E-4	52.79999923706055	3	1958.000244140625	1957.9981689453125	0.0020000000949949026	1.0214514633955019
a7	pepa7a2	DaPR130924_VB115_O1942.m	1986	16.459999084472656	DQDMSSPTTMK		1	a7.a3	1.4000000373926014E-4	42.900001525878906	2	1240.51904296875	1240.518798828125	3.000000142492354E-4	0.2418343152337836
a7	pepa7a8	DaPR130924_VB115_O1942.m	3514	21.760000228881836	NPPGYLEDSFVK		1	a7.a3	0.008299999870359898	33.70000076293945	2	1365.6697998046875	1365.6689453125	8.999999845400453E-4	0.6590176833332783
a7	pepa7b15	DaPR130924_VB115_O1942.m	4058	23.709999084472656	SGVFNVSELVR		1	a7.a3	0.0017000000225380063	48.79999923706055	2	1206.648681640625	1206.6480712890625	6.000000284984708E-4	0.49724525549317006
a8	pepa8b12	DaPR130924_VB115_O1942.m	1100	12.510000228881836	LKVEEETSK		1	a8.a1	0.004999999888241291	34.400001525878906	2	1062.5687255859375	1062.5682373046875	6.000000284984708E-4	0.5646696442013286
a8	pepa8a7	DaPR130924_VB115_O1942.m	1253	13.279999732971191	HIAGLNANR		1	a8.a1	4.5000000682193786E-5	35.5	2	965.5298461914062	965.5280151367188	0.0019000000320374966	1.967835217881748
a8	pepa8b16	DaPR130924_VB115_O1942.m	1903	16.149999618530273	NKLDTVQTLK		1	a8.a1	0.005799999926239252	41.099998474121094	2	1159.66943359375	1159.66845703125	8.999999845400453E-4	0.7760838704227967
a8	pepa8b15	DaPR130924_VB115_O1942.m	1980	16.450000762939453	NIHHHQILAINR		1	a8.a1	0.032999999821186066	30.100000381469727	3	1465.816162109375	1465.8138427734375	0.002300000051036477	1.569094235516764
a8	pepa8a9	DaPR130924_VB115_O1942.m	2182	17.25	LDTVQTLK		1	a8.a1	0.02800000086426735	24.799999237060547	2	917.5341186523438	917.5305786132812	0.0035000001080334187	3.814586880933361
a8	pepa8b21	DaPR130924_VB115_O1942.m	2305	17.68000030517578	TLMGVDPGYK	M3:+15.99491	1	a8.a1	0.0012000000569969416	36.900001525878906	2	1096.5338134765625	1096.53466796875	-8.999999845400453E-4	-0.8207674694017921
a8	pepa8a5	DaPR130924_VB115_O1942.m	3041	20.209999084472656	EVQQTLEELR		1	a8.a1	6.300000222836388E-6	41.79999923706055	2	1244.651123046875	1244.6485595703125	0.0026000000070780516	2.0889430892650087
a8	pepa8b14	DaPR130924_VB115_O1942.m	3063	20.299999237060547	NAPQISDGSEVVVVK		1	a8.a1	1.5999999959603883E-5	37.900001525878906	2	1541.81982421875	1541.8173828125	0.0024999999441206455	1.6214630681879332
a8	pepa8b20	DaPR130924_VB115_O1942.m	3203	20.75	TFEELEHVSAPYK		1	a8.a1	1.3000000365082087E-7	46.599998474121094	2	1549.75830078125	1549.753662109375	0.004600000102072954	2.9682137326340485
a8	pepa8a8	DaPR130924_VB115_O1942.m	3204	20.75	HIGVGMYQHDVSQTLLK		1	a8.a1	0.019999999552965164	40.29999923706055	3	1925.996826171875	1925.9906005859375	0.006200000178068876	3.219122760091701
a8	pepa8b11	DaPR130924_VB115_O1942.m	3471	21.6299991607666	ILYNSLNDSFK		1	a8.a1	4.900000058114529E-4	46.400001525878906	2	1313.6759033203125	1313.6739501953125	0.0019000000320374966	1.4463254232566696
a8	pepa8b19	DaPR130924_VB115_O1942.m	3478	21.649999618530273	RVQDPLAELVK		1	a8.a1	0.04100000113248825	28.0	2	1267.7369384765625	1267.7373046875	-3.000000142492354E-4	-0.23664209701803013
a8	pepa8b19	DaPR130924_VB115_O1942.m	3486	21.65999984741211	RVQDPLAELVK		1	a8.a1	0.019999999552965164	36.29999923706055	3	1267.73779296875	1267.7373046875	5.000000237487257E-4	0.3944034950300502
a8	pepa8b18	DaPR130924_VB115_O1942.m	3536	21.860000610351562	QLLLTSPVPGR		1	a8.a1	0.014000000432133675	30.700000762939453	2	1180.7049560546875	1180.705322265625	-3.000000142492354E-4	-0.25408542554341423
a8	pepa8b13	DaPR130924_VB115_O1942.m	3790	22.729999542236328	ITLDLIR		1	a8.a1	0.005100000184029341	37.70000076293945	2	843.5314331054688	843.5302734375	0.0012000000569969416	1.422592756637861
a8	pepa8a2	DaPR130924_VB115_O1942.m	3799	22.760000228881836	EELNSSVAIADTALEDR		1	a8.a1	1.4000000192027073E-5	52.29999923706055	2	1832.8905029296875	1832.8876953125	0.002899999963119626	1.5822027560860392
a8	pepa8a6	DaPR130924_VB115_O1942.m	3832	22.8799991607666	FLSSIGGTLYEVGKPEMQQK		1	a8.a1	2.9999999242136255E-5	54.29999923706055	2	2212.1328125	2212.13232421875	5.000000237487257E-4	0.2260262726034297
a8	pepa8a4	DaPR130924_VB115_O1942.m	4116	23.950000762939453	ETEAYFADLIMK	M11:+15.99491	1	a8.a1	0.003700000001117587	48.5	2	1446.6856689453125	1446.6824951171875	0.0031999999191612005	2.2119573091965745
a8	pepa8b22	DaPR130924_VB115_O1942.m	4237	24.40999984741211	VEVQVLNIDIPR		1	a8.a1	1.700000029813964E-5	63.400001525878906	2	1394.8052978515625	1394.8006591796875	0.004699999932199717	3.3696570913322397
a8	pepa8a1	DaPR130924_VB115_O1942.m	4446	25.329999923706055	ALLEKPGELSLLSY		1	a8.a1	4.6999999904073775E-4	50.400001525878906	2	1532.8603515625	1532.8575439453125	0.002899999963119626	1.8918913727987556
a8	pepa8a3	DaPR130924_VB115_O1942.m	4447	25.329999923706055	ETEAYFADLIMK		1	a8.a1	5.100000066704524E-7	47.599998474121094	2	1430.688720703125	1430.6876220703125	0.0010999999940395355	0.7688610546918361
a8	pepa8b17	DaPR130924_VB115_O1942.m	4556	25.8799991607666	QLLLTSPVPGR	Q1:-17.02655	1	a8.a1	0.012000000104308128	37.29999923706055	2	1163.6820068359375	1163.6787109375	0.0032999999821186066	2.835834282351021
a8	pepa8b10	DaPR130924_VB115_O1942.m	4630	26.280000686645508	LFNDDNTIPFIIR		1	a8.a1	1.2000000424450263E-5	54.099998474121094	2	1577.8326416015625	1577.8326416015625	0.0	0.0
a9	pepa9b13	DaPR130924_VB115_O1942.m	1084	12.40999984741211	SDIPEKPK		1	a9.a1	5.2999999752501026E-5	33.599998474121094	2	913.4999389648438	913.4993286132812	6.000000284984708E-4	0.6568149638481819
a9	pepa9b17	DaPR130924_VB115_O1942.m	1154	12.760000228881836	TTESHMDWEK	M6:+15.99491	1	a9.a1	6.699999794363976E-4	37.20000076293945	2	1279.52783203125	1279.5263671875	0.001500000013038516	1.172308794492164
a9	pepa9b16	DaPR130924_VB115_O1942.m	1743	15.510000228881836	TTESHMDWEK		1	a9.a1	1.900000061141327E-4	46.5	2	1263.5325927734375	1263.531494140625	0.0012000000569969416	0.9497191503034963
a9	pepa9b19	DaPR130924_VB115_O1942.m	2036	16.65999984741211	VRPDEIMR		1	a9.a1	0.0015999999595806003	36.900001525878906	2	1015.5364990234375	1015.5358276367188	6.99999975040555E-4	0.6892912647597516
a9	pepa9a4	DaPR130924_VB115_O1942.m	2075	16.809999465942383	FREDHPDLIQNAK		1	a9.a1	0.0044999998062849045	45.599998474121094	3	1582.801025390625	1582.7977294921875	0.0032999999821186066	2.0849157922265613
a9	pepa9a7	DaPR130924_VB115_O1942.m	2222	17.3799991607666	LHPEMSNLDLTK	M5:+15.99491	1	a9.a1	0.007499999832361937	34.79999923706055	3	1413.70458984375	1413.7047119140625	-9.999999747378752E-5	-0.07073612801247169
a9	pepa9a8	DaPR130924_VB115_O1942.m	2432	18.110000610351562	KPLTPYFR		1	a9.a1	0.035999998450279236	26.899999618530273	2	1021.5833129882812	1021.5833740234375	-9.999999747378752E-5	-0.09788726012635096
a9	pepa9b15	DaPR130924_VB115_O1942.m	2450	18.200000762939453	TPQQLWYTHEK		1	a9.a1	0.00570000009611249	38.0	2	1430.71044921875	1430.7066650390625	0.003800000064074993	2.6560301681206204
a9	pepa9a9	DaPR130924_VB115_O1942.m	2674	18.979999542236328	MWNDLSEK		1	a9.a1	0.0034000000450760126	31.299999237060547	2	1022.4631958007812	1022.4616088867188	0.0015999999595806003	1.5648508909031014
a9	pepa9a6	DaPR130924_VB115_O1942.m	2742	19.209999084472656	HPELNISEEGITK		1	a9.a1	0.019999999552965164	44.70000076293945	3	1466.750244140625	1466.7490234375	0.0012000000569969416	0.8181359167941352
a9	pepa9b11	DaPR130924_VB115_O1942.m	2750	19.25	QLQEERPELSESELTR		1	a9.a1	0.013000000268220901	30.600000381469727	3	1943.9703369140625	1943.96728515625	0.003000000026077032	1.543235860492324
a9	pepa9b20	DaPR130924_VB115_O1942.m	3079	20.350000381469727	WVEISNEVR		1	a9.a1	0.0017000000225380063	42.400001525878906	2	1131.578369140625	1131.5797119140625	-0.0013000000035390258	-1.1488364362242596
a9	pepa9a3	DaPR130924_VB115_O1942.m	3180	20.68000030517578	FLESLPEEEQQR		1	a9.a1	0.004800000227987766	43.0	2	1504.73046875	1504.7281494140625	0.002300000051036477	1.5285153347680054
a9	pepa9a2	DaPR130924_VB115_O1942.m	3331	21.18000030517578	AMEMTWNNMEK		1	a9.a1	7.099999947968172E-6	55.79999923706055	2	1384.572021484375	1384.56982421875	0.002199999988079071	1.5889411639607496
a9	pepa9b10	DaPR130924_VB115_O1942.m	3463	21.610000610351562	QLQEERPELSESELTR	Q1:-17.02655	1	a9.a1	5.900000178371556E-5	39.0	2	1926.9443359375	1926.9407958984375	0.003599999938160181	1.8682462615472721
a9	pepa9b18	DaPR130924_VB115_O1942.m	3477	21.649999618530273	VHLDLWVK		1	a9.a1	0.032999999821186066	31.700000762939453	2	1009.5849609375	1009.5833740234375	0.0015999999595806003	1.584812112351066
a9	pepa9b12	DaPR130924_VB115_O1942.m	3719	22.5	RPVSAMFIFSEEK		1	a9.a1	3.699999942909926E-4	39.900001525878906	3	1540.782470703125	1540.7833251953125	-6.99999975040555E-4	-0.4543143501061849
a9	pepa9a5	DaPR130924_VB115_O1942.m	3873	23.010000228881836	FSQELLSNGELNHLPLK		1	a9.a1	0.0026000000070780516	37.5	3	1939.0341796875	1939.02880859375	0.005400000140070915	2.784899386815805
a9	pepa9b14	DaPR130924_VB115_O1942.m	4143	24.059999465942383	TLTELILDAQEHVK		1	a9.a1	1.4000000373926014E-4	50.20000076293945	2	1609.8828125	1609.8800048828125	0.002899999963119626	1.8013764717394107
a9	pepa9a1	DaPR130924_VB115_O1942.m	4516	25.700000762939453	AEEIWQQSVIGDYLAR		1	a9.a1	2.399999921021134E-10	73.19999694824219	2	1877.951416015625	1877.93994140625	0.012000000104308128	6.389980765477632
b10	pepb10b11	DaPR130924_VB115_O1942.m	941	11.680000305175781	PQPQNGSSGMGSTVSK	M10:+15.99491	1	b10.a1	7.500000356230885E-5	43.5	2	1577.7232666015625	1577.7227783203125	5.000000237487257E-4	0.31691247069465495
b10	pepb10a1	DaPR130924_VB115_O1942.m	1054	12.3100004196167	AAGPSLSHTSGGTQSK		1	b10.a1	0.027000000700354576	24.399999618530273	3	1485.7303466796875	1485.7296142578125	6.99999975040555E-4	0.47114896837419223
b10	pepb10a1	DaPR130924_VB115_O1942.m	1064	12.350000381469727	AAGPSLSHTSGGTQSK		1	b10.a1	6.000000212225132E-7	42.0	2	1485.7320556640625	1485.7296142578125	0.0024999999441206455	1.6826749094380176
b10	pepb10b10	DaPR130924_VB115_O1942.m	1480	14.329999923706055	PQPQNGSSGMGSTVSK		1	b10.a1	0.013000000268220901	37.20000076293945	2	1561.7281494140625	1561.7279052734375	3.000000142492354E-4	0.19209493102878855
b10	pepb10b13	DaPR130924_VB115_O1942.m	1697	15.3100004196167	SGGVGGSNTNWK		1	b10.a1	4.999999987376214E-7	56.900001525878906	2	1163.5455322265625	1163.54443359375	0.0012000000569969416	1.031331526627302
b10	pepb10a3	DaPR130924_VB115_O1942.m	2162	17.15999984741211	ATVMDVKPVDYR	M4:+15.99491	1	b10.a1	0.008500000461935997	34.599998474121094	3	1409.713623046875	1409.709716796875	0.003800000064074993	2.6955904600766365
b10	pepb10b16	DaPR130924_VB115_O1942.m	2221	17.3799991607666	VIDQQNGLYR		1	b10.a1	2.5999999706982635E-5	50.5	2	1205.6282958984375	1205.627685546875	6.000000284984708E-4	0.49766610014957446
b10	pepb10a9	DaPR130924_VB115_O1942.m	2389	17.959999084472656	NIYLMDTSGK	M5:+15.99491	1	b10.a1	0.008200000040233135	32.599998474121094	2	1157.551025390625	1157.5511474609375	-0.0	-0.0
b10	pepb10a2	DaPR130924_VB115_O1942.m	2740	19.200000762939453	ATVMDVKPVDYR		1	b10.a1	0.00570000009611249	37.900001525878906	2	1393.7159423828125	1393.71484375	0.0012000000569969416	0.861008306238714
b10	pepb10b18	DaPR130924_VB115_O1942.m	3468	21.610000610351562	VVTATLWGEDADK		1	b10.a1	1.3000000080864993E-6	48.900001525878906	2	1404.7071533203125	1404.7010498046875	0.006200000178068876	4.413750654583007
b10	pepb10b17	DaPR130924_VB115_O1942.m	3624	22.15999984741211	VVPIASLTPYQSK		1	b10.a1	0.01600000075995922	36.099998474121094	2	1402.796630859375	1402.7945556640625	0.002199999988079071	1.5682980655977974
b10	pepb10a8	DaPR130924_VB115_O1942.m	3639	22.209999084472656	IGNPVPYNEGLGQPQVAPPAPAASPAASSR		1	b10.a1	0.04399999976158142	37.20000076293945	3	2913.490234375	2913.48583984375	0.004399999976158142	1.5102184180837184
b10	pepb10b15	DaPR130924_VB115_O1942.m	4068	23.780000686645508	VGQLSEGAIAAIMQK		1	b10.a1	6.500000182541044E-8	52.70000076293945	2	1515.8209228515625	1515.8204345703125	6.000000284984708E-4	0.39582526717193384
b10	pepb10a4	DaPR130924_VB115_O1942.m	4130	24.010000228881836	DKNEQAFEEVFQNANFR		1	b10.a1	3.899999967416079E-7	60.79999923706055	3	2085.965087890625	2085.962890625	0.002199999988079071	1.0546688044962789
b10	pepb10a5	DaPR130924_VB115_O1942.m	4219	24.329999923706055	FFPLIEVNK		1	b10.a1	0.0027000000700354576	37.5	2	1106.6151123046875	1106.6248779296875	-0.009700000286102295	-8.765391488622049
b10	pepb10a5	DaPR130924_VB115_O1942.m	4244	24.450000762939453	FFPLIEVNK		1	b10.a1	0.024000000208616257	33.599998474121094	2	1106.6263427734375	1106.6248779296875	0.001500000013038516	1.3554728824141098
b10	pepb10b12	DaPR130924_VB115_O1942.m	4275	24.579999923706055	SENLGQGDKPDYFSSVATVVYLR		1	b10.a1	0.006000000052154064	39.599998474121094	3	2545.26220703125	2545.25732421875	0.004800000227987766	1.8858604913203008
b10	pepb10b14	DaPR130924_VB115_O1942.m	4368	24.959999084472656	SLSVLSSSTIIANPDIPEAYK		1	b10.a1	0.03200000151991844	27.200000762939453	2	2205.173828125	2205.165283203125	0.008500000461935997	3.854586559420741
b10	pepb10a7	DaPR130924_VB115_O1942.m	4490	25.549999237060547	LFSLELVDESGEIR		1	b10.a1	2.7000000955013093E-6	54.20000076293945	2	1606.834228515625	1606.8326416015625	0.0015999999595806003	0.9957477326237585
b10	pepb10a6	DaPR130924_VB115_O1942.m	4662	26.459999084472656	GWFDAEGQALDGVSISDLK		1	b10.a1	1.500000053056283E-7	50.70000076293945	2	2007.974853515625	2007.9661865234375	0.008700000122189522	4.332742344258581
b11	pepb11a8	DaPR130924_VB115_O1942.m	857	11.199999809265137	KQEEQMETEQQNK		1	b11.a1	8.299999753944576E-4	40.20000076293945	2	1649.7418212890625	1649.7440185546875	-0.002099999925121665	-1.2729247092293985
b11	pepb11a4	DaPR130924_VB115_O1942.m	957	11.800000190734863	FSSQQAATK		1	b11.a1	0.003000000026077032	37.70000076293945	2	967.485107421875	967.4848022460938	3.000000142492354E-4	0.31008240496673567
b11	pepb11b12	DaPR130924_VB115_O1942.m	1562	14.680000305175781	QSNASSDVEVEEK		1	b11.a1	0.008999999612569809	43.70000076293945	2	1421.6396484375	1421.6395263671875	1.9999999494757503E-4	0.1406826352518832
b11	pepb11b14	DaPR130924_VB115_O1942.m	1944	16.309999465942383	VSQVIMEK		1	b11.a1	0.0013000000035390258	41.5	2	933.508056640625	933.5078125	1.9999999494757503E-4	0.2142456573683737
b11	pepb11a1	DaPR130924_VB115_O1942.m	2011	16.579999923706055	AVDITTPK		1	b11.a1	0.024000000208616257	35.5	2	844.4807739257812	844.4779052734375	0.002899999963119626	3.434074408590502
b11	pepb11a6	DaPR130924_VB115_O1942.m	2113	16.959999084472656	IDNLDVNR		1	b11.a1	7.600000244565308E-4	46.79999923706055	2	958.4970092773438	958.4957275390625	0.0013000000035390258	1.3562919126168413
b11	pepb11b13	DaPR130924_VB115_O1942.m	2195	17.280000686645508	VDEVPDGAVKPPTNK		1	b11.a1	1.6000000186977559E-6	48.900001525878906	2	1565.8167724609375	1565.8173828125	-6.000000284984708E-4	-0.38318646547451074
b11	pepb11b11	DaPR130924_VB115_O1942.m	2272	17.579999923706055	QSNASSDVEVEEK	Q1:-17.02655	1	b11.a1	6.70000008540228E-5	49.0	2	1404.6162109375	1404.6129150390625	0.0032999999821186066	2.349401708318219
b11	pepb11a5	DaPR130924_VB115_O1942.m	3945	23.299999237060547	GFNEGLWEIDNNPK		1	b11.a1	4.49999992824246E-9	57.099998474121094	2	1632.767333984375	1632.7657470703125	0.0017000000225380063	1.0411781516046212
b11	pepb11a3	DaPR130924_VB115_O1942.m	3984	23.43000030517578	DFKPGDLIFAK		1	b11.a1	3.199999991920777E-5	43.70000076293945	3	1250.6785888671875	1250.6783447265625	1.9999999494757503E-4	0.15991321492921612
b11	pepb11b10	DaPR130924_VB115_O1942.m	4562	25.93000030517578	NMFLVGEGDSVITQVLNK	M2:+15.99491	1	b11.a1	9.699999936856329E-4	45.5	3	1980.0184326171875	1980.0111083984375	0.007400000002235174	3.737352770823987
b11	pepb11b10	DaPR130924_VB115_O1942.m	4573	25.979999542236328	NMFLVGEGDSVITQVLNK	M2:+15.99491	1	b11.a1	1.6999999934341758E-4	46.0	2	1980.0125732421875	1980.0111083984375	0.001500000013038516	0.7575715139557041
b11	pepb11a7	DaPR130924_VB115_O1942.m	4629	26.280000686645508	LPIFFFGTHETAFLGPK		1	b11.a1	0.00989999994635582	39.599998474121094	3	1922.020751953125	1922.021484375	-7.999999797903001E-4	-0.41622842735831483
b11	pepb11a2	DaPR130924_VB115_O1942.m	4660	26.450000762939453	DFKPGDLIF		1	b11.a1	0.02199999988079071	28.600000381469727	2	1051.5443115234375	1051.5462646484375	-0.0019000000320374966	-1.8068629939670051
b11	pepb11a9	DaPR130924_VB115_O1942.m	4772	27.110000610351562	NMFLVGEGDSVITQVLNK		1	b11.a1	5.100000066704524E-7	52.900001525878906	2	1964.0218505859375	1964.0162353515625	0.00570000009611249	2.9022163837113997
b11	pepb11a9	DaPR130924_VB115_O1942.m	4776	27.1299991607666	NMFLVGEGDSVITQVLNK		1	b11.a1	0.007899999618530273	49.599998474121094	3	1964.017578125	1964.0162353515625	0.00139999995008111	0.7128250392647631
b12	pepb12a8	DaPR130924_VB115_O1942.m	615	9.5600004196167	KAEEEAEAKPK		1	b12.a1	0.00559999980032444	35.400001525878906	3	1229.6375732421875	1229.6375732421875	-9.999999747378752E-5	-0.08132477377876259
b12	pepb12a4	DaPR130924_VB115_O1942.m	1438	14.109999656677246	EPTPIQR		1	b12.a1	0.0017000000225380063	31.399999618530273	2	840.4586791992188	840.4578247070312	7.999999797903001E-4	0.9518621354607127
b12	pepb12b14	DaPR130924_VB115_O1942.m	2111	16.950000762939453	RPAVVYIGSAGK		1	b12.a1	0.0010999999940395355	32.099998474121094	2	1217.697265625	1217.700439453125	-0.0031999999191612005	-2.6279040521643693
b12	pepb12b15	DaPR130924_VB115_O1942.m	2205	17.309999465942383	VFLMSESEK	M4:+15.99491	1	b12.a1	1.4000000373926014E-4	37.900001525878906	2	1085.519287109375	1085.518798828125	6.000000284984708E-4	0.5527311264864344
b12	pepb12a9	DaPR130924_VB115_O1942.m	2539	18.510000228881836	MLANFESGK		1	b12.a1	6.699999794363976E-4	32.5	2	996.4852294921875	996.4822998046875	0.002899999963119626	2.9102373054574393
b12	pepb12a1	DaPR130924_VB115_O1942.m	2981	20.010000228881836	DIIGVAETGSGK		1	b12.a1	7.999999797903001E-5	53.5	2	1146.6019287109375	1146.6004638671875	0.001500000013038516	1.3082150760513416
b12	pepb12b13	DaPR130924_VB115_O1942.m	2985	20.030000686645508	QAIPIGLQNR		1	b12.a1	0.007000000216066837	32.0	2	1109.6456298828125	1109.6429443359375	0.0027000000700354576	2.433215192163696
b12	pepb12b11	DaPR130924_VB115_O1942.m	3085	20.360000610351562	MIDMGFEPDVQK	M4:+15.99491	1	b12.a1	0.035999998450279236	43.5	2	1425.6397705078125	1425.6392822265625	5.000000237487257E-4	0.3507198700135605
b12	pepb12a7	DaPR130924_VB115_O1942.m	3321	21.149999618530273	LIDVLENR		1	b12.a1	0.007899999618530273	38.79999923706055	2	971.5551147460938	971.5524291992188	0.0027000000700354576	2.7790575051733177
b12	pepb12a2	DaPR130924_VB115_O1942.m	3405	21.43000030517578	DILVATDVAGR		1	b12.a1	2.2000000171829015E-4	56.79999923706055	2	1129.623291015625	1129.62158203125	0.0017999999690800905	1.593453947509915
b12	pepb12a3	DaPR130924_VB115_O1942.m	3424	21.479999542236328	ELAQQIEEETIK		1	b12.a1	5.499999970197678E-4	43.599998474121094	2	1430.738525390625	1430.7376708984375	7.999999797903001E-4	0.5591521045838801
b12	pepb12b10	DaPR130924_VB115_O1942.m	3725	22.510000228881836	MIDMGFEPDVQK		1	b12.a1	9.899999895424116E-7	58.900001525878906	2	1409.641845703125	1409.6444091796875	-0.0024999999441206455	-1.7734968676075316
b12	pepb12a5	DaPR130924_VB115_O1942.m	3877	23.030000686645508	GFIAGIDLK		1	b12.a1	0.008999999612569809	48.900001525878906	2	933.5418090820312	933.540771484375	0.0010000000474974513	1.0711905446908365
b12	pepb12b12	DaPR130924_VB115_O1942.m	4003	23.5	QAIPIGLQNR	Q1:-17.02655	1	b12.a1	2.500000118743628E-4	30.799999237060547	2	1092.619384765625	1092.616455078125	0.003000000026077032	2.745702768921345
b12	pepb12a6	DaPR130924_VB115_O1942.m	4158	24.110000610351562	IEESDQGPYAIILAPTR		1	b12.a1	9.19999990856013E-7	52.20000076293945	2	1872.9737548828125	1872.9705810546875	0.0031999999191612005	1.7085158472479853
b13	pepb13a4	DaPR130924_VB115_O1942.m	625	9.699999809265137	KVPEPDNKK		1	b13.a1	0.014999999664723873	35.5	2	1054.590087890625	1054.589599609375	6.000000284984708E-4	0.5689417273987091
b13	pepb13b12	DaPR130924_VB115_O1942.m	882	11.359999656677246	VPSPPPGHK		1	b13.a1	0.004999999888241291	34.29999923706055	2	915.5071411132812	915.505126953125	0.0020000000949949026	2.184586449724279
b13	pepb13a6	DaPR130924_VB115_O1942.m	1140	12.680000305175781	MLDHEYTTK	M1:+15.99491	1	b13.a1	0.0012000000569969416	33.099998474121094	2	1153.523193359375	1153.519775390625	0.0034000000450760126	2.9475004396215443
b13	pepb13a3	DaPR130924_VB115_O1942.m	1155	12.760000228881836	KLEEEEDGKLK		1	b13.a1	1.3000000035390258E-4	42.099998474121094	3	1317.6929931640625	1317.6900634765625	0.003000000026077032	2.276711427998404
b13	pepb13b10	DaPR130924_VB115_O1942.m	1373	13.850000381469727	SMMNLQTK	M3:+15.99491	1	b13.a1	0.03099999949336052	27.100000381469727	2	968.4551391601562	968.4544067382812	6.99999975040555E-4	0.7228011666528826
b13	pepb13b10	DaPR130924_VB115_O1942.m	1537	14.579999923706055	SMMNLQTK	M2:+15.99491	1	b13.a1	0.03999999910593033	27.100000381469727	2	968.4541625976562	968.4544067382812	-1.9999999494757503E-4	-0.20651462119024028
b13	pepb13a5	DaPR130924_VB115_O1942.m	1499	14.430000305175781	MLDHEYTTK		1	b13.a1	4.199999966658652E-5	45.099998474121094	2	1137.5257568359375	1137.52490234375	8.999999845400453E-4	0.7911914567194883
b13	pepb13b13	DaPR130924_VB115_O1942.m	2486	18.329999923706055	YIMLNPSSR	M3:+15.99491	1	b13.a1	0.0066999997943639755	36.70000076293945	2	1096.5477294921875	1096.5460205078125	0.0017999999690800905	1.6415179439951888
b13	pepb13a1	DaPR130924_VB115_O1942.m	2583	18.65999984741211	ELTAPDENIPAK		1	b13.a1	0.009100000374019146	41.900001525878906	2	1297.6641845703125	1297.663818359375	3.9999998989515007E-4	0.3082462377666248
b13	pepb13a9	DaPR130924_VB115_O1942.m	2805	19.450000762939453	SGDHLHNDSQIEADFR	S1:+42.01057	1	b13.a1	1.8000000636675395E-5	42.099998474121094	3	1882.8253173828125	1882.8319091796875	-0.006500000134110451	-3.452246641041033
b13	pepb13b11	DaPR130924_VB115_O1942.m	3213	20.780000686645508	TYNASITLQQQLK		1	b13.a1	2.7999999474559445E-7	48.5	2	1507.81494140625	1507.8118896484375	0.003100000089034438	2.0559594405090125
b13	pepb13a2	DaPR130924_VB115_O1942.m	3567	21.959999084472656	HLQDLMEGLTAK		1	b13.a1	5.599999894911889E-6	61.79999923706055	2	1355.702392578125	1355.69921875	0.0032999999821186066	2.4341682406229586
b13	pepb13a7	DaPR130924_VB115_O1942.m	3623	22.15999984741211	NLQLFMENK		1	b13.a1	1.8999999156221747E-5	46.0	2	1136.5784912109375	1136.5772705078125	0.0013000000035390258	1.1437849737732284
b13	pepb13a8	DaPR130924_VB115_O1942.m	3946	23.299999237060547	QPEDDLFDR	Q1:-17.02655	1	b13.a1	0.003800000064074993	32.400001525878906	2	1117.4820556640625	1117.4801025390625	0.0020000000949949026	1.7897411242049304
b14	pepb14a9	DaPR130924_VB115_O1942.m	820	10.960000038146973	TRNEMTAEEK		1	b14.a1	0.0052999998442828655	34.5	2	1208.5594482421875	1208.5579833984375	0.001500000013038516	1.2411485701501472
b14	pepb14b13	DaPR130924_VB115_O1942.m	1002	12.0600004196167	YEEEEEQSR		1	b14.a1	0.003599999938160181	39.400001525878906	2	1198.48583984375	1198.486328125	-3.9999998989515007E-4	-0.33375432035252284
b14	pepb14a4	DaPR130924_VB115_O1942.m	2019	16.600000381469727	EGSLVINSK		1	b14.a1	0.027000000700354576	26.700000762939453	2	946.5209350585938	946.5208129882812	9.999999747378752E-5	0.10565007773899379
b14	pepb14b11	DaPR130924_VB115_O1942.m	2695	19.049999237060547	VMEIVDADEK		1	b14.a1	0.014000000432133675	45.599998474121094	2	1148.5523681640625	1148.55078125	0.0015999999595806003	1.3930598330526365
b14	pepb14a5	DaPR130924_VB115_O1942.m	3022	20.149999618530273	GDKVDILYNNIK		1	b14.a1	0.0017000000225380063	35.099998474121094	2	1391.7547607421875	1391.7532958984375	0.001500000013038516	1.0777772306766484
b14	pepb14a1	DaPR130924_VB115_O1942.m	3046	20.229999542236328	AASITSEVFNK		1	b14.a1	3.400000139208714E-7	52.400001525878906	2	1166.60791015625	1166.6055908203125	0.002400000113993883	2.0572506534160313
b14	pepb14b14	DaPR130924_VB115_O1942.m	3284	21.010000228881836	YTEGVQSLNWTK		1	b14.a1	2.200000039920269E-7	55.0	2	1425.7039794921875	1425.7012939453125	0.0027000000700354576	1.8938048815006723
b14	pepb14b10	DaPR130924_VB115_O1942.m	3295	21.049999237060547	VDILYNNIK		1	b14.a1	0.03799999877810478	35.70000076293945	2	1091.611328125	1091.6099853515625	0.00139999995008111	1.2825092925750656
b14	pepb14a8	DaPR130924_VB115_O1942.m	3837	22.899999618530273	NISMSVEGDYTYLR		1	b14.a1	3.3999999868683517E-4	40.20000076293945	2	1647.7713623046875	1647.7686767578125	0.0027000000700354576	1.6385795579923512
b14	pepb14a7	DaPR130924_VB115_O1942.m	4028	23.600000381469727	NEGNIFPNPEATFVK		1	b14.a1	0.013000000268220901	36.29999923706055	2	1676.828369140625	1676.8282470703125	9.999999747378752E-5	0.05963639844957499
b14	pepb14a2	DaPR130924_VB115_O1942.m	4144	24.059999465942383	APGEQTVPALNLQNAFR		1	b14.a1	2.2000000171829015E-4	39.400001525878906	2	1825.9599609375	1825.9559326171875	0.004100000020116568	2.2453992163107337
b14	pepb14a6	DaPR130924_VB115_O1942.m	4279	24.600000381469727	HTDVQFYTEVGEITTDLGK		1	b14.a1	7.300000106624793E-6	53.20000076293945	3	2153.033447265625	2153.0400390625	-0.006800000090152025	-3.158324957631979
b14	pepb14a3	DaPR130924_VB115_O1942.m	4309	24.709999084472656	EELEFEVPFR		1	b14.a1	0.009999999776482582	36.70000076293945	2	1294.6329345703125	1294.6318359375	0.0012000000569969416	0.9269044864233302
b14	pepb14b12	DaPR130924_VB115_O1942.m	4590	26.059999465942383	VTMINAIPVASLDPIK		1	b14.a1	0.004999999888241291	45.400001525878906	2	1681.967529296875	1681.9560546875	0.010999999940395355	6.540004365595097
b15	pepb15a7	DaPR130924_VB115_O1942.m	927	11.609999656677246	RLPEESGGR		1	b15.a1	5.700000201613875E-6	47.5	2	1000.5187377929688	1000.5175170898438	0.0013000000035390258	1.299327579311427
b15	pepb15a4	DaPR130924_VB115_O1942.m	975	11.899999618530273	ISHLSGSGSGDER		1	b15.a1	5.200000014156103E-4	45.599998474121094	2	1301.6090087890625	1301.6085205078125	6.000000284984708E-4	0.4609681167916644
b15	pepb15a4	DaPR130924_VB115_O1942.m	974	11.899999618530273	ISHLSGSGSGDER		1	b15.a1	0.0430000014603138	28.5	3	1301.610107421875	1301.6085205078125	0.0015999999595806003	1.2292482220048564
b15	pepb15b10	DaPR130924_VB115_O1942.m	978	11.90999984741211	SSSSSAASDTATSTQR		1	b15.a1	1.700000036575222E-11	61.099998474121094	2	1543.6842041015625	1543.6834716796875	7.999999797903001E-4	0.5182409441229667
b15	pepb15a9	DaPR130924_VB115_O1942.m	1522	14.529999732971191	SSGAASSAPGGGDGAEYK		1	b15.a1	1.2000000424450263E-6	48.900001525878906	2	1568.6826171875	1568.6827392578125	-9.999999747378752E-5	-0.0637477515186406
b15	pepb15a2	DaPR130924_VB115_O1942.m	2169	17.200000762939453	EVDEISPEDDQR		1	b15.a1	0.006300000008195639	39.900001525878906	2	1431.6243896484375	1431.623779296875	6.000000284984708E-4	0.41910454211172277
b15	pepb15a8	DaPR130924_VB115_O1942.m	2806	19.450000762939453	SLSPGGAALGYR		1	b15.a1	0.017999999225139618	42.0	2	1148.6099853515625	1148.6063232421875	0.003800000064074993	3.308357256251801
b15	pepb15a3	DaPR130924_VB115_O1942.m	3289	21.030000686645508	LPPPPPPPLPR		1	b15.a1	0.02199999988079071	27.600000381469727	2	1177.713623046875	1177.7095947265625	0.004100000020116568	3.4813336313766676
b15	pepb15a6	DaPR130924_VB115_O1942.m	3369	21.299999237060547	QAAGVISLPVGGNK		1	b15.a1	0.004600000102072954	31.0	2	1310.744384765625	1310.7430419921875	0.0013000000035390258	0.9918038562029416
b15	pepb15b11	DaPR130924_VB115_O1942.m	3800	22.760000228881836	TAATSVPAYEPLDSLDR		1	b15.a1	0.0017999999690800905	24.5	2	1805.894775390625	1805.8919677734375	0.00279999990016222	1.5504802890365925
b15	pepb15a5	DaPR130924_VB115_O1942.m	4190	24.229999542236328	QAAGVISLPVGGNK	Q1:-17.02655	1	b15.a1	0.03700000047683716	29.799999237060547	2	1293.724609375	1293.716552734375	0.008100000210106373	6.261031593811151
b15	pepb15a1	DaPR130924_VB115_O1942.m	4301	24.68000030517578	DLYPDSDWVPPPPPVR		1	b15.a1	0.008500000461935997	31.600000381469727	2	1849.915771484375	1849.912353515625	0.0035000001080334187	1.891981585712383
b15	pepb15b12	DaPR130924_VB115_O1942.m	4390	25.059999465942383	VAGPNGYAILLAVPGSSDSR		1	b15.a1	7.000000186963007E-5	36.599998474121094	2	1944.03076171875	1944.01904296875	0.012000000104308128	6.1727790927308455
b16	pepb16b12	DaPR130924_VB115_O1942.m	1873	16.049999237060547	VVEELTR		1	b16.a1	0.003599999938160181	36.20000076293945	2	845.4747314453125	845.4730834960938	0.0015999999595806003	1.8924315756623287
b16	pepb16a8	DaPR130924_VB115_O1942.m	2076	16.809999465942383	PSASTQALSSSVSSSK		1	b16.a1	3.000000142492354E-4	40.900001525878906	2	1523.7589111328125	1523.7552490234375	0.003800000064074993	2.4938388671739657
b16	pepb16b11	DaPR130924_VB115_O1942.m	2479	18.309999465942383	TYEVSLR		1	b16.a1	0.01600000075995922	31.600000381469727	2	867.4588012695312	867.45751953125	0.0013000000035390258	1.4986324681830065
b16	pepb16a7	DaPR130924_VB115_O1942.m	2853	19.600000381469727	LYEWTTEK		1	b16.a1	0.041999999433755875	34.099998474121094	2	1069.520751953125	1069.5205078125	3.000000142492354E-4	0.28049954354108475
b16	pepb16a5	DaPR130924_VB115_O1942.m	3070	20.309999465942383	IEVQDTSGGTTALRPSASTQALSSSVSSSK		1	b16.a1	8.099999837529737E-11	63.20000076293945	3	2952.48583984375	2952.47607421875	0.00989999994635582	3.3531177552303935
b16	pepb16a2	DaPR130924_VB115_O1942.m	3189	20.700000762939453	EMLGGEIIPR	M2:+15.99491	1	b16.a1	0.039000000804662704	31.399999618530273	2	1130.5933837890625	1130.5877685546875	0.00559999980032444	4.953175645516957
b16	pepb16b13	DaPR130924_VB115_O1942.m	3303	21.079999923706055	YLLGDMEGR		1	b16.a1	0.006000000052154064	39.400001525878906	2	1053.5079345703125	1053.5037841796875	0.00419999985024333	3.9866965010606648
b16	pepb16a3	DaPR130924_VB115_O1942.m	3490	21.68000030517578	GAVYSMVEFNGK		1	b16.a1	1.2000000424450263E-6	48.5	2	1301.626953125	1301.619873046875	0.0071000000461936	5.454741582558727
b16	pepb16a9	DaPR130924_VB115_O1942.m	3677	22.350000381469727	SVLLLAYK		1	b16.a1	3.800000058618025E-6	35.5	2	906.5694580078125	906.5662841796875	0.003100000089034438	3.4194963381408936
b16	pepb16a1	DaPR130924_VB115_O1942.m	3697	22.40999984741211	ALYYLQIHPQELR		1	b16.a1	0.005799999926239252	31.799999237060547	3	1643.8941650390625	1643.8907470703125	0.0032999999821186066	2.0074326642447238
b16	pepb16a6	DaPR130924_VB115_O1942.m	4248	24.459999084472656	LFMLLLEK	M3:+15.99491	1	b16.a1	0.001500000013038516	41.400001525878906	2	1022.5962524414062	1022.5958862304688	3.9999998989515007E-4	0.39116135247682743
b16	pepb16b10	DaPR130924_VB115_O1942.m	4325	24.799999237060547	SVLLLAYKPMEGNFEEIAR		1	b16.a1	0.0017000000225380063	39.79999923706055	3	2180.149169921875	2180.142333984375	0.006800000090152025	3.119062450259617
b16	pepb16a4	DaPR130924_VB115_O1942.m	4329	24.799999237060547	IAVMELFR		1	b16.a1	0.01899999938905239	41.599998474121094	2	978.54638671875	978.5444946289062	0.0017999999690800905	1.839466655793414
b17	pepb17a1	DaPR130924_VB115_O1942.m	1814	15.8100004196167	AIGNTELENK		1	b17.a1	0.001500000013038516	45.0	2	1088.559326171875	1088.5587158203125	6.99999975040555E-4	0.6430521063009921
b17	pepb17b10	DaPR130924_VB115_O1942.m	2691	19.030000686645508	SFYQFQHYR		1	b17.a1	5.600000149570405E-4	40.29999923706055	2	1275.582275390625	1275.5909423828125	-0.00860000029206276	-6.741973469957305
b17	pepb17b13	DaPR130924_VB115_O1942.m	3073	20.329999923706055	WISSGEYIQMSGR	M10:+15.99491	1	b17.a1	0.003800000064074993	40.0	2	1529.70751953125	1529.7056884765625	0.0017999999690800905	1.1766969180017333
b17	pepb17b11	DaPR130924_VB115_O1942.m	3298	21.059999465942383	VIFTSPIK		1	b17.a1	0.020999999716877937	26.799999237060547	2	904.55126953125	904.5507202148438	6.000000284984708E-4	0.6633127530493395
b17	pepb17b12	DaPR130924_VB115_O1942.m	3545	21.899999618530273	WISSGEYIQMSGR		1	b17.a1	4.600000011123484E-6	50.20000076293945	2	1513.7109375	1513.7108154296875	1.9999999494757503E-4	0.13212562988182278
b17	pepb17a7	DaPR130924_VB115_O1942.m	3596	22.079999923706055	KLPQVEHVLPLLK		1	b17.a1	0.026000000536441803	32.400001525878906	3	1513.95068359375	1513.9468994140625	0.003800000064074993	2.5099956052261105
b17	pepb17a3	DaPR130924_VB115_O1942.m	3810	22.799999237060547	EDNFNTAMQVLR		1	b17.a1	7.399999885819852E-4	39.29999923706055	2	1437.6778564453125	1437.679443359375	-0.0015999999595806003	-1.1129045260895827
b17	pepb17a5	DaPR130924_VB115_O1942.m	3818	22.829999923706055	LGFATSSDVIEMK		1	b17.a1	3.099999958067201E-5	50.900001525878906	2	1397.701171875	1397.698486328125	0.0027000000700354576	1.9317471517970886
b17	pepb17a8	DaPR130924_VB115_O1942.m	3883	23.049999237060547	MTDVFEGSIIR		1	b17.a1	7.099999947968172E-7	49.0	2	1267.6380615234375	1267.635498046875	0.0026000000070780516	2.051062794536784
b17	pepb17a2	DaPR130924_VB115_O1942.m	4096	23.8799991607666	DVDFEGTDEPIFGK		1	b17.a1	7.79999973019585E-5	43.599998474121094	2	1568.717041015625	1568.7119140625	0.005200000014156103	3.3148215217475085
b17	pepb17a6	DaPR130924_VB115_O1942.m	4101	23.899999618530273	IVIPNEESVVIYYK		1	b17.a1	0.003100000089034438	39.599998474121094	2	1665.9122314453125	1665.91015625	0.002099999925121665	1.2605721366443976
b17	pepb17a9	DaPR130924_VB115_O1942.m	4671	26.5	NFQPVIIFSFSK		1	b17.a1	1.1999999696854502E-4	44.5	2	1426.7738037109375	1426.7733154296875	5.000000237487257E-4	0.35044110955926133
b17	pepb17a4	DaPR130924_VB115_O1942.m	4679	26.549999237060547	EYPFILDAFQR		1	b17.a1	6.699999794363976E-4	35.20000076293945	2	1398.70849609375	1398.7056884765625	0.002899999963119626	2.073345369945723
b18	pepb18a5	DaPR130924_VB115_O1942.m	1518	14.510000228881836	LSMSQLNEK	M3:+15.99491	1	b18.a1	0.03200000151991844	33.900001525878906	2	1065.527587890625	1065.52490234375	0.0027000000700354576	2.5339624293120537
b18	pepb18a6	DaPR130924_VB115_O1942.m	1773	15.630000114440918	MGGEEAEIR		1	b18.a1	3.1999999191612005E-4	52.0	2	991.4525146484375	991.4517211914062	7.999999797903001E-4	0.8068975651471535
b18	pepb18a3	DaPR130924_VB115_O1942.m	1792	15.710000038146973	EGETVEPYK		1	b18.a1	0.019999999552965164	27.5	2	1051.4964599609375	1051.4947509765625	0.0019000000320374966	1.8069515138072685
b18	pepb18b12	DaPR130924_VB115_O1942.m	3363	21.280000686645508	YQILPLHSQIPR		1	b18.a1	0.024000000208616257	31.299999237060547	3	1464.834716796875	1464.8326416015625	0.002099999925121665	1.4336108204317781
b18	pepb18a9	DaPR130924_VB115_O1942.m	3761	22.6299991607666	QPAIISQLDPVNER		1	b18.a1	0.0026000000070780516	41.0	2	1579.846435546875	1579.8443603515625	0.002199999988079071	1.3925422296595757
b18	pepb18a1	DaPR130924_VB115_O1942.m	3941	23.280000686645508	AAMEALVVEVTK		1	b18.a1	3.199999991920777E-5	51.79999923706055	2	1260.68896484375	1260.687255859375	0.0017999999690800905	1.4277926271675376
b18	pepb18a2	DaPR130924_VB115_O1942.m	4063	23.75	DFVNYLVR		1	b18.a1	0.004699999932199717	42.099998474121094	2	1025.54150390625	1025.5418701171875	-3.000000142492354E-4	-0.29252829454438045
b18	pepb18a4	DaPR130924_VB115_O1942.m	4086	23.850000381469727	ELDALDANDELTPLGR		1	b18.a1	1.1000000021965661E-8	62.20000076293945	2	1741.862548828125	1741.8607177734375	0.0019000000320374966	1.0907875771297049
b18	pepb18a7	DaPR130924_VB115_O1942.m	4432	25.260000228881836	QLYHLGVVEAYSGLTK	Q1:-17.02655	1	b18.a1	3.9000000106170774E-4	49.099998474121094	2	1760.92724609375	1760.9222412109375	0.005100000184029341	2.8962097613817472
b18	pepb18b10	DaPR130924_VB115_O1942.m	4479	25.5	VQSDGQIVLVDDWIK		1	b18.a1	0.009800000116229057	39.29999923706055	2	1714.9102783203125	1714.9014892578125	0.008899999782443047	5.1898023520259775
b18	pepb18b11	DaPR130924_VB115_O1942.m	4526	25.729999542236328	YPSPFFVFGEK		1	b18.a1	2.6000000161729986E-6	49.0	2	1317.650390625	1317.65185546875	-0.00139999995008111	-1.062496094298797
b18	pepb18a8	DaPR130924_VB115_O1942.m	4626	26.260000228881836	QPAIISQLDPVNER	Q1:-17.02655	1	b18.a1	7.700000423938036E-6	48.0	2	1562.8189697265625	1562.8177490234375	0.0013000000035390258	0.8318308416649098
b19	pepb19a8	DaPR130924_VB115_O1942.m	972	11.880000114440918	TEGAEATPGAQK		1	b19.a1	0.0017000000225380063	50.099998474121094	2	1159.560546875	1159.5594482421875	0.0012000000569969416	1.0348758391094646
b19	pepb19a1	DaPR130924_VB115_O1942.m	1954	16.350000381469727	EVDATSPAPSTSSTVK		1	b19.a1	5.6000000768108293E-5	50.0	2	1576.772216796875	1576.7705078125	0.0017999999690800905	1.1415738436009202
b19	pepb19a7	DaPR130924_VB115_O1942.m	2304	17.68000030517578	MNDFMR		1	b19.a1	0.007199999876320362	18.799999237060547	2	813.339599609375	813.338623046875	0.0010000000474974513	1.2295002587622332
b19	pepb19a6	DaPR130924_VB115_O1942.m	2994	20.059999465942383	LKTEPEEVSIEDSAQSDLK		1	b19.a1	1.900000061141327E-4	49.29999923706055	3	2118.042724609375	2118.04541015625	-0.0024999999441206455	-1.1803334962191478
b19	pepb19b11	DaPR130924_VB115_O1942.m	3176	20.65999984741211	VLSTTKPFEYETPEMEK		1	b19.a1	0.03400000184774399	31.899999618530273	3	2028.9862060546875	2028.98388671875	0.002300000051036477	1.1335723590964595
b19	pepb19a9	DaPR130924_VB115_O1942.m	3177	20.65999984741211	TEPEEVSIEDSAQSDLK		1	b19.a1	1.999999987845058E-8	58.29999923706055	2	1876.86767578125	1876.8662109375	0.001500000013038516	0.7992045486765207
b19	pepb19b10	DaPR130924_VB115_O1942.m	3253	20.90999984741211	TPQMPPTTPSSSFFTK	M4:+15.99491	1	b19.a1	3.800000058618025E-6	45.599998474121094	2	1769.846923828125	1769.8419189453125	0.005100000184029341	2.8816133969007485
b19	pepb19a4	DaPR130924_VB115_O1942.m	3374	21.309999465942383	GEFTYYEIQDNTGK		1	b19.a1	0.004000000189989805	38.70000076293945	2	1664.7489013671875	1664.7442626953125	0.004699999932199717	2.823256422935591
b19	pepb19a5	DaPR130924_VB115_O1942.m	3425	21.5	GLEVINDYHFR		1	b19.a1	1.8000000272877514E-4	48.099998474121094	2	1362.68212890625	1362.6805419921875	0.0017000000225380063	1.247541129524511
b19	pepb19a3	DaPR130924_VB115_O1942.m	4071	23.780000686645508	EVMVLNATESFVYEPK	M3:+15.99491	1	b19.a1	0.02199999988079071	40.20000076293945	2	1871.9107666015625	1871.9100341796875	8.999999845400453E-4	0.480792328748024
b19	pepb19a2	DaPR130924_VB115_O1942.m	4310	24.709999084472656	EVMVLNATESFVYEPK		1	b19.a1	0.007000000216066837	37.900001525878906	2	1855.9251708984375	1855.9150390625	0.009999999776482582	5.388177565247814
b20	pepb20a8	DaPR130924_VB115_O1942.m	1504	14.449999809265137	SDAGLESDTAMK	M11:+15.99491	1	b20.a1	5.400000009103678E-5	38.79999923706055	2	1240.5386962890625	1240.53662109375	0.002199999988079071	1.7734260727743663
b20	pepb20a2	DaPR130924_VB115_O1942.m	1934	16.280000686645508	EAQELSQNSAIK		1	b20.a1	0.032999999821186066	37.400001525878906	2	1317.6658935546875	1317.6649169921875	0.0010000000474974513	0.7589183217992442
b20	pepb20a2	DaPR130924_VB115_O1942.m	1926	16.25	EAQELSQNSAIK		1	b20.a1	0.03700000047683716	34.400001525878906	2	1317.6727294921875	1317.6649169921875	0.007799999788403511	5.919562468285522
b20	pepb20a7	DaPR130924_VB115_O1942.m	2442	18.18000030517578	QDAQSLHGDIPQK	Q1:-17.02655	1	b20.a1	4.199999966658652E-5	46.400001525878906	2	1419.6866455078125	1419.6866455078125	-0.0	-0.0
b20	pepb20a3	DaPR130924_VB115_O1942.m	2961	19.950000762939453	EEYQLVQVEQK		1	b20.a1	9.7999996796716E-5	38.70000076293945	2	1392.7044677734375	1392.7010498046875	0.003599999938160181	2.5849050222695285
b20	pepb20a1	DaPR130924_VB115_O1942.m	3448	21.559999465942383	APQVLVLAPTR		1	b20.a1	1.3000000187446403E-8	43.099998474121094	2	1164.7125244140625	1164.7103271484375	0.002199999988079071	1.8888816702306876
b20	pepb20a6	DaPR130924_VB115_O1942.m	3779	22.700000762939453	NGIDILVGTPGR		1	b20.a1	0.027000000700354576	37.099998474121094	2	1211.6773681640625	1211.6746826171875	0.0027000000700354576	2.2283209418913694
b20	pepb20b10	DaPR130924_VB115_O1942.m	3943	23.299999237060547	WQLSVATEQPELEGPR		1	b20.a1	1.2000000424450263E-5	37.900001525878906	2	1839.9310302734375	1839.9239501953125	0.0071000000461936	3.858855169225835
b20	pepb20a4	DaPR130924_VB115_O1942.m	4024	23.579999923706055	EGAFSNFPISEETIK		1	b20.a1	3.199999991920777E-5	36.900001525878906	2	1668.8121337890625	1668.81201171875	1.9999999494757503E-4	0.119845730701321
b20	pepb20a5	DaPR130924_VB115_O1942.m	4278	24.579999923706055	GAVEALAAALAH		1	b20.a1	3.400000059627928E-5	52.70000076293945	2	1093.6026611328125	1093.6004638671875	0.002199999988079071	2.0117035981307434
b20	pepb20a9	DaPR130924_VB115_O1942.m	4664	26.459999084472656	TFSFAIPLIEK		1	b20.a1	1.8000000636675395E-5	53.099998474121094	2	1265.7164306640625	1265.71435546875	0.002099999925121665	1.6591420615940966
b21	pepb21a6	DaPR130924_VB115_O1942.m	672	10.050000190734863	NSSNKPAVTTK		1	b21.a1	1.3000000035390258E-4	44.099998474121094	2	1146.6126708984375	1146.61181640625	0.0010000000474974513	0.872134782834949
b21	pepb21a9	DaPR130924_VB115_O1942.m	867	11.260000228881836	VAGGAAPSKPASAK		1	b21.a1	0.002899999963119626	35.70000076293945	2	1211.6746826171875	1211.6746826171875	0.0	0.0
b21	pepb21a5	DaPR130924_VB115_O1942.m	984	11.949999809265137	KLQANGPVAK		1	b21.a1	0.0017999999690800905	38.400001525878906	2	1025.612548828125	1025.610595703125	0.0020000000949949026	1.950057949258771
b21	pepb21a7	DaPR130924_VB115_O1942.m	1272	13.359999656677246	SLGTQPPK		1	b21.a1	0.0010999999940395355	35.599998474121094	2	827.4639282226562	827.4625854492188	0.0013000000035390258	1.571068017333101
b21	pepb21a2	DaPR130924_VB115_O1942.m	1338	13.680000305175781	ANGTSALTAQNGK		1	b21.a1	0.007300000172108412	31.200000762939453	2	1232.62353515625	1232.6234130859375	1.9999999494757503E-4	0.16225555414923082
b21	pepb21a1	DaPR130924_VB115_O1942.m	1345	13.710000038146973	AAESSSDSSDSDSSEDDEAPSKPAGTTK		1	b21.a1	0.002300000051036477	45.20000076293945	3	2758.1318359375	2758.129638671875	0.002199999988079071	0.7976419807222838
b21	pepb21a8	DaPR130924_VB115_O1942.m	1547	14.609999656677246	VADNSFDAK		1	b21.a1	0.0010000000474974513	37.79999923706055	2	966.4519653320312	966.453125	-0.0012000000569969416	-1.2416536570223635
b21	pepb21a4	DaPR130924_VB115_O1942.m	1756	15.5600004196167	GAAGDWGER		1	b21.a1	0.00559999980032444	37.400001525878906	2	918.410888671875	918.4067993164062	0.004000000189989805	4.355368659037703
b21	pepb21a3	DaPR130924_VB115_O1942.m	2060	16.75	DNQLSEVANK		1	b21.a1	1.500000071246177E-4	41.900001525878906	2	1117.5511474609375	1117.548828125	0.002400000113993883	2.1475572731981236
b21	pepb21b10	DaPR130924_VB115_O1942.m	4941	28.010000228881836	VVPSDLYPLVLGFLR		1	b21.a1	0.014000000432133675	35.5	3	1687.981689453125	1687.9786376953125	0.003100000089034438	1.8365161855762784
b22	pepb22a1	DaPR130924_VB115_O1942.m	934	11.649999618530273	AEGGGGGGRPGAPAAGDGK		1	b22.a1	6.200000061653554E-4	41.79999923706055	2	1538.7320556640625	1538.73095703125	0.0010999999940395355	0.7148748057696974
b22	pepb22a8	DaPR130924_VB115_O1942.m	1398	13.960000038146973	VSELKEELKK		1	b22.a1	0.020999999716877937	29.299999237060547	2	1202.698486328125	1202.699462890625	-0.0010000000474974513	-0.831462953424793
b22	pepb22a4	DaPR130924_VB115_O1942.m	1781	15.65999984741211	LLEQYKEESK		1	b22.a1	3.3000000985339284E-4	46.099998474121094	2	1266.659423828125	1266.657958984375	0.00139999995008111	1.1052707166531763
b22	pepb22a6	DaPR130924_VB115_O1942.m	2842	19.559999465942383	NGQDLGVAFK		1	b22.a1	9.500000160187483E-4	37.5	2	1048.5440673828125	1048.5426025390625	0.001500000013038516	1.4305570507161485
b22	pepb22b10	DaPR130924_VB115_O1942.m	3323	21.15999984741211	YNILGTNTIMDK	M10:+15.99491	1	b22.a1	4.700000033608376E-8	60.599998474121094	2	1398.69580078125	1398.69384765625	0.002099999925121665	1.501400702262738
b22	pepb22a5	DaPR130924_VB115_O1942.m	3532	21.850000381469727	NFILDQTNVSAAAQR		1	b22.a1	2.1999999599842113E-9	82.9000015258789	2	1647.8487548828125	1647.8453369140625	0.0035000001080334187	2.1239858071801243
b22	pepb22a3	DaPR130924_VB115_O1942.m	3549	21.90999984741211	GYFEYIEENK		1	b22.a1	2.7000000457633178E-8	48.5	2	1291.5877685546875	1291.58447265625	0.0032999999821186066	2.5550012809707168
b22	pepb22a9	DaPR130924_VB115_O1942.m	3763	22.649999618530273	YNILGTNTIMDK		1	b22.a1	5.8000001445179805E-5	41.900001525878906	2	1382.70068359375	1382.6988525390625	0.0019000000320374966	1.3741242560146119
b22	pepb22a7	DaPR130924_VB115_O1942.m	4155	24.100000381469727	SSGPTSLFAVTVAPPGAR		1	b22.a1	3.6999999792897142E-6	41.79999923706055	2	1714.9188232421875	1714.9127197265625	0.006200000178068876	3.6153444468342664
b22	pepb22a2	DaPR130924_VB115_O1942.m	4579	26.010000228881836	EKPYFPIPEEYTFIQNVPLEDR		1	b22.a1	7.899999764049426E-5	48.20000076293945	3	2724.356201171875	2724.35595703125	9.999999747378752E-5	0.036705922078830784
b23	pepb23a4	DaPR130924_VB115_O1942.m	951	11.760000228881836	KTTDTASVQNEAK		1	b23.a1	6.199999916134402E-5	49.900001525878906	2	1392.69873046875	1392.6968994140625	0.0017999999690800905	1.292456362786037
b23	pepb23a3	DaPR130924_VB115_O1942.m	1011	12.100000381469727	LEQQMAK		1	b23.a1	0.002400000113993883	35.599998474121094	2	847.4364624023438	847.4345703125	0.0017999999690800905	2.1240577528201645
b23	pepb23a7	DaPR130924_VB115_O1942.m	1254	13.279999732971191	TTDTASVQNEAK		1	b23.a1	1.4000000373926014E-4	46.5	2	1264.6033935546875	1264.60205078125	0.001500000013038516	1.1861439036191987
b23	pepb23a6	DaPR130924_VB115_O1942.m	1745	15.510000228881836	NILDSKPTANK		1	b23.a1	0.0035000001080334187	36.20000076293945	2	1200.663818359375	1200.65869140625	0.005200000014156103	4.330956042191887
b23	pepb23a8	DaPR130924_VB115_O1942.m	2828	19.510000228881836	VGIVAWHPTAR		1	b23.a1	0.04699999839067459	33.20000076293945	3	1206.6761474609375	1206.674560546875	0.001500000013038516	1.2430858013271644
b23	pepb23a2	DaPR130924_VB115_O1942.m	2841	19.559999465942383	GIVAWHPTAR		1	b23.a1	0.04100000113248825	28.5	2	1107.605224609375	1107.606201171875	-8.999999845400453E-4	-0.8125631506828174
b23	pepb23a5	DaPR130924_VB115_O1942.m	3820	22.829999923706055	NADPILISLK		1	b23.a1	1.1999999696854502E-4	47.79999923706055	2	1083.645751953125	1083.641357421875	0.0044999998062849045	4.15266524802172
b23	pepb23a9	DaPR130924_VB115_O1942.m	4395	25.100000381469727	YFEITDESPYVHYLNTFSSK		1	b23.a1	8.999999749903509E-7	51.599998474121094	3	2440.140625	2440.134765625	0.005799999926239252	2.376917868613572
b23	pepb23a1	DaPR130924_VB115_O1942.m	4565	25.950000762939453	AIFLADGNVFTTGFSR		1	b23.a1	2.5999999706982635E-5	65.30000305175781	2	1715.881103515625	1715.8756103515625	0.00559999980032444	3.2636397222156837
b24	pepb24a8	DaPR130924_VB115_O1942.m	1936	16.280000686645508	VGQDPVLR		1	b24.a1	5.300000193528831E-4	52.400001525878906	2	883.5001831054688	883.5	1.9999999494757503E-4	0.22637237685067915
b24	pepb24a1	DaPR130924_VB115_O1942.m	2497	18.360000610351562	DVAYQYVK		1	b24.a1	0.019999999552965164	35.099998474121094	2	985.5003662109375	985.4993286132812	0.0010000000474974513	1.0147140829660173
b24	pepb24a2	DaPR130924_VB115_O1942.m	2943	19.899999618530273	ESETTTSLVLER		1	b24.a1	0.00139999995008111	37.599998474121094	2	1364.6927490234375	1364.6907958984375	0.0020000000949949026	1.4655335120643298
b24	pepb24a6	DaPR130924_VB115_O1942.m	3003	20.079999923706055	SGDSEVYQLGDVSQK		1	b24.a1	9.8000001003129E-8	69.30000305175781	2	1611.745361328125	1611.7501220703125	-0.004699999932199717	-2.916084737851616
b24	pepb24a7	DaPR130924_VB115_O1942.m	3064	20.299999237060547	SLATNEMWR		1	b24.a1	7.999999797903001E-4	42.20000076293945	2	1107.527099609375	1107.525634765625	0.0015999999595806003	1.4446617842116067
b24	pepb24a3	DaPR130924_VB115_O1942.m	4582	26.030000686645508	NPVTIFSLATNEMWR	M13:+15.99491	1	b24.a1	1.8000000272877514E-4	49.20000076293945	2	1794.8984375	1794.885009765625	0.014000000432133675	7.7999428130283315
b24	pepb24a5	DaPR130924_VB115_O1942.m	4612	26.200000762939453	QATTIIADNIIFLSDQTK		1	b24.a1	9.999999747378752E-6	51.599998474121094	2	1992.0662841796875	1992.065185546875	0.0010999999940395355	0.5521907626419144
b24	pepb24a5	DaPR130924_VB115_O1942.m	4607	26.15999984741211	QATTIIADNIIFLSDQTK		1	b24.a1	9.100000170292333E-5	47.599998474121094	3	1992.0704345703125	1992.065185546875	0.005200000014156103	2.6103563537397823
b24	pepb24a4	DaPR130924_VB115_O1942.m	4939	28.0	QATTIIADNIIFLSDQTK	Q1:-17.02655	1	b24.a1	1.8000000068241206E-7	61.5	2	1975.041259765625	1975.0386962890625	0.0026000000070780516	1.3164299068991614
b25	pepb25a3	DaPR130924_VB115_O1942.m	1447	14.149999618530273	GHLENNPALEK		1	b25.a1	0.03500000014901161	36.599998474121094	3	1221.623779296875	1221.6226806640625	0.0012000000569969416	0.9823000800415993
b25	pepb25a2	DaPR130924_VB115_O1942.m	2537	18.5	DMLLANK		1	b25.a1	0.035999998450279236	28.399999618530273	2	804.4297485351562	804.4287719726562	8.999999845400453E-4	1.1188063081496016
b25	pepb25a4	DaPR130924_VB115_O1942.m	3329	21.18000030517578	GNVGFVFTK		1	b25.a1	0.006000000052154064	35.400001525878906	2	968.5215454101562	968.5203857421875	0.0010999999940395355	1.1357530623339371
b25	pepb25a7	DaPR130924_VB115_O1942.m	3786	22.709999084472656	SVETDYTFPLAEK		1	b25.a1	0.002300000051036477	32.0	2	1499.7264404296875	1499.726806640625	-3.9999998989515007E-4	-0.26671523648440115
b25	pepb25a6	DaPR130924_VB115_O1942.m	3909	23.149999618530273	IIQLLDDYPK		1	b25.a1	0.008799999952316284	54.599998474121094	2	1217.6785888671875	1217.677978515625	6.000000284984708E-4	0.49274113442528
b25	pepb25a8	DaPR130924_VB115_O1942.m	4472	25.459999084472656	TSFFQALGITTK		1	b25.a1	1.3000000365082087E-7	57.099998474121094	2	1313.7110595703125	1313.71044921875	6.99999975040555E-4	0.5328419024579105
b25	pepb25a5	DaPR130924_VB115_O1942.m	4493	25.559999465942383	GTIEILSDVQLIK		1	b25.a1	0.027000000700354576	49.79999923706055	2	1428.8328857421875	1428.8311767578125	0.0017000000225380063	1.1897836848685708
b25	pepb25a9	DaPR130924_VB115_O1942.m	4561	25.90999984741211	VLALSVETDYTFPLAEK		1	b25.a1	7.000000186963007E-5	39.400001525878906	2	1896.004150390625	1896.00048828125	0.003700000001117587	1.9514762912702026
b25	pepb25a1	DaPR130924_VB115_O1942.m	4594	26.100000381469727	AFLADPSAFVAAAPVAAATTAAPAAAAAPAK		1	b25.a1	2.499999993688107E-7	57.099998474121094	3	2752.47412109375	2752.46728515625	0.006899999920278788	2.5068417552098508
b26	pepb26a4	DaPR130924_VB115_O1942.m	1211	13.0600004196167	QSSGASSSSFSSSR		1	b26.a1	2.899999963119626E-4	33.0	2	1361.59326171875	1361.5931396484375	9.999999747378752E-5	0.07344337641096478
b26	pepb26a8	DaPR130924_VB115_O1942.m	1343	13.699999809265137	VGSTSENITQK		1	b26.a1	6.399999838322401E-4	38.29999923706055	2	1163.59228515625	1163.5906982421875	0.0017000000225380063	1.4609948542096127
b26	pepb26a2	DaPR130924_VB115_O1942.m	1784	15.680000305175781	DREEALHQFR		1	b26.a1	0.028999999165534973	32.400001525878906	3	1300.640380859375	1300.6396484375	6.99999975040555E-4	0.5381967064293999
b26	pepb26a6	DaPR130924_VB115_O1942.m	3411	21.450000762939453	SPILVATAVAAR		1	b26.a1	4.600000102072954E-5	40.70000076293945	2	1168.7069091796875	1168.705322265625	0.0017000000225380063	1.4546010787752945
b26	pepb26a3	DaPR130924_VB115_O1942.m	3955	23.350000381469727	LEQELFSGGNTGINFEK		1	b26.a1	8.099999831756577E-6	41.20000076293945	2	1882.92578125	1882.9185791015625	0.007300000172108412	3.876960083739584
b26	pepb26a7	DaPR130924_VB115_O1942.m	4336	24.829999923706055	VGNLGLATSFFNER		1	b26.a1	9.500000160187483E-4	33.900001525878906	2	1524.77783203125	1524.7808837890625	-0.003100000089034438	-2.0330790620426553
b26	pepb26a5	DaPR130924_VB115_O1942.m	4875	27.729999542236328	SFLLDLLNATGK		1	b26.a1	4.400000155890815E-11	69.5999984741211	2	1291.728759765625	1291.72607421875	0.00279999990016222	2.1676421619465183
b26	pepb26a1	DaPR130924_VB115_O1942.m	4921	27.93000030517578	DLLDLLVEAK		1	b26.a1	6.799999973736703E-4	50.400001525878906	2	1128.6513671875	1128.6514892578125	-9.999999747378752E-5	-0.08860130733495625
b27	pepb27a6	DaPR130924_VB115_O1942.m	1249	13.25	VYTDVNTHRPR		1	b27.a1	0.03400000184774399	26.299999237060547	2	1357.6971435546875	1357.697509765625	-3.9999998989515007E-4	-0.2946164274575423
b27	pepb27a4	DaPR130924_VB115_O1942.m	3451	21.559999465942383	TPALVFEHVNNTDFK		1	b27.a1	6.699999794363976E-4	39.099998474121094	2	1731.873291015625	1731.8704833984375	0.002899999963119626	1.6744900908692526
b27	pepb27a4	DaPR130924_VB115_O1942.m	3438	21.530000686645508	TPALVFEHVNNTDFK		1	b27.a1	2.899999963119626E-4	42.29999923706055	3	1731.8660888671875	1731.8704833984375	-0.004399999976158142	-2.5406056736552567
b27	pepb27a7	DaPR130924_VB115_O1942.m	3960	23.360000610351562	YSEVFEAINITNNEK		1	b27.a1	6.399999961104186E-7	49.599998474121094	2	1770.8482666015625	1770.8548583984375	-0.006599999964237213	-3.7270135002516573
b27	pepb27a5	DaPR130924_VB115_O1942.m	4241	24.43000030517578	VLGTEDLYDYIDK		1	b27.a1	1.1000000085914508E-5	53.400001525878906	2	1543.7523193359375	1543.7530517578125	-6.99999975040555E-4	-0.45344038299616113
b27	pepb27a2	DaPR130924_VB115_O1942.m	4453	25.360000610351562	LIDWGLAEFYHPGQEYNVR		1	b27.a1	0.001500000013038516	48.29999923706055	3	2307.12451171875	2307.11962890625	0.004800000227987766	2.0805164014244597
b27	pepb27a1	DaPR130924_VB115_O1942.m	4521	25.729999542236328	GGPNIITLADIVK		1	b27.a1	1.4000000192027073E-5	49.0	2	1310.7701416015625	1310.768310546875	0.0019000000320374966	1.449531558513788
b27	pepb27a3	DaPR130924_VB115_O1942.m	4656	26.43000030517578	QLYQTLTDYDIR	Q1:-17.02655	1	b27.a1	0.0071000000461936	33.400001525878906	2	1511.7392578125	1511.7381591796875	0.0012000000569969416	0.7937882957509625
b28	pepb28a7	DaPR130924_VB115_O1942.m	2974	19.979999542236328	SDHPGISITDLSK		1	b28.a1	0.039000000804662704	37.20000076293945	3	1369.6981201171875	1369.6961669921875	0.0019000000320374966	1.3871689779273024
b28	pepb28a5	DaPR130924_VB115_O1942.m	3024	20.15999984741211	QGTQYTFSSIER		1	b28.a1	7.200000254670158E-5	37.900001525878906	2	1416.67822265625	1416.67578125	0.0024999999441206455	1.7646944891757643
b28	pepb28a3	DaPR130924_VB115_O1942.m	3367	21.299999237060547	GWNWGTVK		1	b28.a1	0.04699999839067459	34.0	2	947.4754028320312	947.4738159179688	0.0015999999595806003	1.6887009780111186
b28	pepb28a4	DaPR130924_VB115_O1942.m	3791	22.729999542236328	QGTQYTFSSIER	Q1:-17.02655	1	b28.a1	0.0066999997943639755	41.0	2	1399.6500244140625	1399.6492919921875	7.999999797903001E-4	0.5715717389830005
b28	pepb28a8	DaPR130924_VB115_O1942.m	4118	23.959999084472656	VDNIQAGELTEGIWR		1	b28.a1	9.09999982923182E-7	56.29999923706055	2	1700.859619140625	1700.8607177734375	-0.0010000000474974513	-0.5879376465384721
b28	pepb28a1	DaPR130924_VB115_O1942.m	4547	25.829999923706055	AETLEFNDVYQEVK	A1:+42.01057	1	b28.a1	2.5000000292152436E-8	65.80000305175781	2	1726.8223876953125	1726.8173828125	0.004999999888241291	2.895500090517792
b28	pepb28a6	DaPR130924_VB115_O1942.m	4863	27.65999984741211	QMFFVISLDPPIK		1	b28.a1	0.0052999998442828655	34.599998474121094	2	1534.8372802734375	1534.834228515625	0.003100000089034438	2.0197621550520948
b28	pepb28a2	DaPR130924_VB115_O1942.m	4892	27.809999465942383	FYVPPTQEDGVDPVEAFAQNVLSK		1	b28.a1	7.100000220816582E-5	55.20000076293945	3	2650.304443359375	2650.303955078125	5.000000237487257E-4	0.18865761521077562
b29	pepb29a1	DaPR130924_VB115_O1942.m	811	10.899999618530273	HGATHVFASK		2	b29.a1 b29.a2	1.6999999934341758E-4	35.70000076293945	2	1054.5408935546875	1054.5433349609375	-0.002300000051036477	-2.1810389149362686
b29	pepb29a3	DaPR130924_VB115_O1942.m	930	11.630000114440918	LDGQTPHDER		1	b29.a1	0.017000000923871994	29.100000381469727	2	1167.5379638671875	1167.539306640625	-0.0013000000035390258	-1.1134528800401005
b29	pepb29a6	DaPR130924_VB115_O1942.m	1275	13.359999656677246	SAPSKPAASIASGGSNSSNK		1	b29.a1	0.005900000222027302	40.099998474121094	3	1817.904052734375	1817.899169921875	0.004800000227987766	2.64041059449631
b29	pepb29a5	DaPR130924_VB115_O1942.m	2092	16.860000610351562	NPELPNAAQAQK		1	b29.a1	1.6999999934341758E-4	40.20000076293945	2	1280.662109375	1280.6597900390625	0.002400000113993883	1.8740340976276602
b29	pepb29a2	DaPR130924_VB115_O1942.m	2977	20.0	IDEAESLNDEELEEK		1	b29.a1	2.0000000233721948E-7	48.099998474121094	2	1762.789306640625	1762.786865234375	0.002400000113993883	1.3614805971876731
b29	pepb29a7	DaPR130924_VB115_O1942.m	3771	22.65999984741211	VLIFSQMTR		2	b29.a1 b29.a2	0.008299999870359898	35.70000076293945	2	1094.6060791015625	1094.6031494140625	0.003000000026077032	2.7407193444335713
b29	pepb29a4	DaPR130924_VB115_O1942.m	3773	22.68000030517578	KTSNVCIRFEVSPSYVKGGP	C6:+57.02146	1	b29.a2	0.04600000008940697	35.599998474121094	3	2225.1240234375	2225.138916015625	-0.014999999664723873	-6.741152004829951
b30	pepb30a3	DaPR130924_VB115_O1942.m	899	11.460000038146973	LTQQEAAEK		1	b30.a1	0.032999999821186066	37.79999923706055	2	1017.522705078125	1017.521484375	0.0012000000569969416	1.17933633385051
b30	pepb30a5	DaPR130924_VB115_O1942.m	1576	14.75	TPSNPTGMER		1	b30.a1	0.003700000001117587	37.400001525878906	2	1089.5008544921875	1089.499755859375	0.0010999999940395355	1.00963766914466
b30	pepb30a4	DaPR130924_VB115_O1942.m	2786	19.3799991607666	IYGAGQPFAER		1	b30.a1	0.005499999970197678	38.400001525878906	2	1208.608642578125	1208.6063232421875	0.002400000113993883	1.9857583630339466
b30	pepb30a7	DaPR130924_VB115_O1942.m	3172	20.649999618530273	YLAEAQGTYEELQR		1	b30.a1	3.099999958067201E-6	49.20000076293945	2	1670.8092041015625	1670.802490234375	0.006800000090152025	4.069900619550873
b30	pepb30a2	DaPR130924_VB115_O1942.m	3565	21.959999084472656	LSDEGEWLVR		1	b30.a1	2.899999963119626E-4	53.400001525878906	2	1203.59765625	1203.6009521484375	-0.003100000089034438	-2.575604550246419
b30	pepb30a6	DaPR130924_VB115_O1942.m	3575	22.0	YGPEGEAVPVAIPEER		1	b30.a1	1.8999999156221747E-5	50.20000076293945	2	1712.8494873046875	1712.849365234375	9.999999747378752E-5	0.05838224861069682
b30	pepb30a1	DaPR130924_VB115_O1942.m	4710	26.75	AALALQITNLLTR		1	b30.a1	4.099999841855606E-6	56.099998474121094	2	1397.8494873046875	1397.847900390625	0.0015999999595806003	1.144616634709316
b31	pepb31a6	DaPR130924_VB115_O1942.m	1526	14.529999732971191	TTASEPVEQSEATSK		1	b31.a1	3.400000139208714E-7	51.599998474121094	2	1564.735107421875	1564.734130859375	0.0010000000474974513	0.6390862369367738
b31	pepb31a3	DaPR130924_VB115_O1942.m	2461	18.25	QVQQPSVAQLR		1	b31.a1	0.0010999999940395355	47.599998474121094	2	1253.69775390625	1253.696533203125	0.0013000000035390258	1.03693355537771
b31	pepb31a2	DaPR130924_VB115_O1942.m	2912	19.799999237060547	MLIQENQELGR		1	b31.a1	5.500000042957254E-5	51.400001525878906	2	1330.6798095703125	1330.6788330078125	0.0010999999940395355	0.8266457440772091
b31	pepb31a7	DaPR130924_VB115_O1942.m	2993	20.059999465942383	YTDLNSNDVTGLR		1	b31.a1	6.399999961104186E-7	60.599998474121094	2	1467.711181640625	1467.707763671875	0.0034000000450760126	2.316537480574455
b31	pepb31a1	DaPR130924_VB115_O1942.m	3647	22.229999542236328	IAQLEAELALQK		1	b31.a1	2.5000000292152436E-8	61.79999923706055	2	1326.765869140625	1326.76318359375	0.0027000000700354576	2.03502788095316
b31	pepb31a5	DaPR130924_VB115_O1942.m	4770	27.100000381469727	STMVDPAINLFFLK	M3:+15.99491	1	b31.a1	3.2999999177718564E-8	56.0	2	1611.84716796875	1611.845458984375	0.0017000000225380063	1.0546916970620606
b31	pepb31a4	DaPR130924_VB115_O1942.m	4909	27.899999618530273	STMVDPAINLFFLK		1	b31.a1	2.000000026702864E-10	68.19999694824219	2	1595.8587646484375	1595.8505859375	0.008200000040233135	5.13832567565588
b32	pepb32a6	DaPR130924_VB115_O1942.m	2340	17.809999465942383	VVTDTDETELAR		1	b32.a1	5.500000042957254E-5	41.599998474121094	2	1348.6600341796875	1348.6595458984375	6.000000284984708E-4	0.4448862059540522
b32	pepb32a7	DaPR130924_VB115_O1942.m	2762	19.280000686645508	YVMTTTTLER		1	b32.a1	2.3999999393709004E-4	38.70000076293945	2	1214.6072998046875	1214.6090087890625	-0.0015999999595806003	-1.3172963052330426
b32	pepb32a5	DaPR130924_VB115_O1942.m	3083	20.360000610351562	TVYSILR		1	b32.a1	0.009999999776482582	23.600000381469727	2	851.5004272460938	851.4990234375	0.001500000013038516	1.7615992170877879
b32	pepb32a2	DaPR130924_VB115_O1942.m	3306	21.100000381469727	GVFNVQMEPK		1	b32.a1	4.400000034365803E-5	39.20000076293945	2	1148.58447265625	1148.5772705078125	0.007199999876320362	6.268624724862504
b32	pepb32a3	DaPR130924_VB115_O1942.m	3426	21.5	TAWVFDDK		1	b32.a1	0.01899999938905239	34.5	2	981.4697875976562	981.468017578125	0.0017000000225380063	1.7320992554937595
b32	pepb32a1	DaPR130924_VB115_O1942.m	4016	23.549999237060547	DEQLESLFQR		1	b32.a1	1.5999999595806003E-4	45.5	2	1264.6204833984375	1264.6171875	0.0032999999821186066	2.609485316771884
b32	pepb32a4	DaPR130924_VB115_O1942.m	4693	26.649999618530273	TEGLSVLSQAMAVIK		1	b32.a1	2.300000005561742E-6	50.0	2	1546.8560791015625	1546.851318359375	0.004800000227987766	3.1030779565024735
b33	pepb33a1	DaPR130924_VB115_O1942.m	1172	12.850000381469727	AGAGLGDGER		1	b33.a1	1.1000000085914508E-4	45.70000076293945	2	902.434326171875	902.43310546875	0.0013000000035390258	1.440549992748513
b33	pepb33a5	DaPR130924_VB115_O1942.m	1238	13.199999809265137	MEGGTENDLR	M1:+15.99491	1	b33.a1	0.013000000268220901	26.399999618530273	2	1137.486083984375	1137.4844970703125	0.0015999999595806003	1.4066125417107094
b33	pepb33a2	DaPR130924_VB115_O1942.m	1454	14.180000305175781	ESLSEEEAQK		1	b33.a1	1.3000000035390258E-4	43.400001525878906	2	1149.5269775390625	1149.52734375	-3.9999998989515007E-4	-0.34796909535902465
b33	pepb33a6	DaPR130924_VB115_O1942.m	2125	17.010000228881836	VALSEPQPER		1	b33.a1	2.300000051036477E-4	40.29999923706055	2	1125.5914306640625	1125.59033203125	0.0012000000569969416	1.066107288636187
b33	pepb33a4	DaPR130924_VB115_O1942.m	4475	25.479999542236328	LGSIAEIDLGVPPPVMK		1	b33.a1	1.5999999595806003E-4	39.900001525878906	2	1735.978515625	1735.967041015625	0.012000000104308128	6.91257369568926
b33	pepb33a3	DaPR130924_VB115_O1942.m	4581	26.030000686645508	EVAFFNNFLTDAK		1	b33.a1	3.099999958067201E-6	52.0	2	1515.75341796875	1515.7481689453125	0.005200000014156103	3.4306490488946895
b34	pepb34a1	DaPR130924_VB115_O1942.m	940	11.680000305175781	AASEQQADTSGGDSPK		1	b34.a1	7.700000281829489E-8	65.0	2	1548.6788330078125	1548.677734375	0.0012000000569969416	0.7748545939295922
b34	pepb34a2	DaPR130924_VB115_O1942.m	1957	16.360000610351562	AEVGEDSGAR	A1:+42.01057	1	b34.a1	5.300000193528831E-4	45.099998474121094	2	1032.4608154296875	1032.459716796875	0.0012000000569969416	1.1622730044324123
b34	pepb34a4	DaPR130924_VB115_O1942.m	2330	17.780000686645508	LASVPEYR		1	b34.a1	0.04699999839067459	27.5	2	934.499755859375	934.4996948242188	9.999999747378752E-5	0.10700912801538978
b34	pepb34a6	DaPR130924_VB115_O1942.m	2873	19.68000030517578	TPFGPLSSR		1	b34.a1	9.999999747378752E-5	40.79999923706055	2	961.5104370117188	961.5106201171875	-1.9999999494757503E-4	-0.20800601757596743
b34	pepb34a5	DaPR130924_VB115_O1942.m	3348	21.229999542236328	NGVFVDGAFQR		1	b34.a1	9.999999747378752E-6	41.29999923706055	2	1209.599853515625	1209.6014404296875	-0.0015999999595806003	-1.3227497141638913
b34	pepb34a3	DaPR130924_VB115_O1942.m	3925	23.229999542236328	EEAPASPLRPLYPQISPLK		1	b34.a1	0.013000000268220901	31.700000762939453	3	2106.162353515625	2106.159912109375	0.0026000000070780516	1.2344741689030072
b35	pepb35a2	DaPR130924_VB115_O1942.m	1191	12.949999809265137	KPPTDEELK		1	b35.a1	0.010999999940395355	30.600000381469727	2	1056.56005859375	1056.5576171875	0.0024999999441206455	2.366174739031755
b35	pepb35a5	DaPR130924_VB115_O1942.m	1854	15.960000038146973	SGVNSELVK		1	b35.a1	0.026000000536441803	34.20000076293945	2	932.5057983398438	932.5051879882812	6.000000284984708E-4	0.6434280862210184
b35	pepb35a4	DaPR130924_VB115_O1942.m	2367	17.899999618530273	SASAPAAEGEGTPTQPASEK	S1:+42.01057	1	b35.a1	0.028999999165534973	30.0	2	1927.890869140625	1927.888427734375	0.0024999999441206455	1.2967555114476241
b35	pepb35a1	DaPR130924_VB115_O1942.m	2918	19.809999465942383	LTMQVSSLQR		1	b35.a1	0.0020000000949949026	45.599998474121094	2	1162.632080078125	1162.625244140625	0.006800000090152025	5.848832308108332
b35	pepb35a6	DaPR130924_VB115_O1942.m	3341	21.209999084472656	VYENYPTYDLTER		1	b35.a1	1.0999999631167157E-6	45.20000076293945	2	1662.76806640625	1662.7650146484375	0.003100000089034438	1.8643645143627698
b35	pepb35a3	DaPR130924_VB115_O1942.m	4014	23.530000686645508	NVGQFSGFPFEK		1	b35.a1	6.70000008540228E-5	47.0	2	1356.6617431640625	1356.65869140625	0.003100000089034438	2.285025783324412
b36	pepb36a3	DaPR130924_VB115_O1942.m	928	11.609999656677246	LLAEQHQR		1	b36.a1	0.006300000008195639	46.400001525878906	2	994.5448608398438	994.5432739257812	0.0015999999595806003	1.608778623844981
b36	pepb36a6	DaPR130924_VB115_O1942.m	931	11.630000114440918	SSQETPAHSSGQPPR		1	b36.a1	4.900000058114529E-4	35.599998474121094	2	1565.7254638671875	1565.730712890625	-0.005200000014156103	-3.3211330475570433
b36	pepb36a4	DaPR130924_VB115_O1942.m	1788	15.699999809265137	QGPSQNFPR		1	b36.a1	0.02800000086426735	23.200000762939453	2	1030.5081787109375	1030.5069580078125	0.0013000000035390258	1.2615150178628587
b36	pepb36a5	DaPR130924_VB115_O1942.m	2975	20.0	SDVLSQLPAK		1	b36.a1	3.400000059627928E-5	46.5	2	1057.5904541015625	1057.5892333984375	0.0013000000035390258	1.2292107015515183
b36	pepb36a2	DaPR130924_VB115_O1942.m	4400	25.110000610351562	FTWEQAFLR		1	b36.a1	2.5999999706982635E-5	44.20000076293945	2	1197.60888671875	1197.60546875	0.0034000000450760126	2.8389984296120163
b36	pepb36a1	DaPR130924_VB115_O1942.m	4708	26.729999542236328	DALILFFNR		1	b36.a1	0.04500000178813934	31.299999237060547	2	1108.616943359375	1108.6153564453125	0.0015999999595806003	1.4432417432055729
b37	pepb37a1	DaPR130924_VB115_O1942.m	1056	12.3100004196167	EANQAINPK		1	b37.a1	0.0038999998942017555	35.20000076293945	2	984.5121459960938	984.5112915039062	7.999999797903001E-4	0.8125858857019782
b37	pepb37a5	DaPR130924_VB115_O1942.m	1649	15.100000381469727	TAQEVETYR		1	b37.a1	2.900000026784255E-6	44.5	2	1096.5274658203125	1096.52734375	1.9999999494757503E-4	0.1823939877902156
b37	pepb37a3	DaPR130924_VB115_O1942.m	3240	20.8799991607666	LLQLVEDR		1	b37.a1	0.014000000432133675	39.29999923706055	2	985.5692749023438	985.568115234375	0.0012000000569969416	1.2175719145617583
b37	pepb37a6	DaPR130924_VB115_O1942.m	3481	21.65999984741211	TTYLVLDEADR		1	b37.a1	2.700000004551839E-5	53.0	2	1295.6519775390625	1295.648193359375	0.003800000064074993	2.932894966049618
b37	pepb37a2	DaPR130924_VB115_O1942.m	3577	22.0	GFGAPRFGGSR		1	b37.a1	0.04800000041723251	29.0	2	1108.556640625	1108.5650634765625	-0.00839999970048666	-7.577362824463803
b37	pepb37a4	DaPR130924_VB115_O1942.m	4131	24.010000228881836	QTLMWSATWPK		1	b37.a1	0.03400000184774399	25.899999618530273	2	1348.674560546875	1348.6722412109375	0.002400000113993883	1.7795280726168026
b38	pepb38a1	DaPR130924_VB115_O1942.m	995	12.010000228881836	AIGSTSKPQESPK		1	b38.a1	3.600000127335079E-5	47.79999923706055	2	1329.7017822265625	1329.7012939453125	5.000000237487257E-4	0.3760243191650902
b38	pepb38a4	DaPR130924_VB115_O1942.m	1710	15.359999656677246	TPATAPVPAR		1	b38.a1	2.5999999706982635E-5	50.29999923706055	2	980.5534057617188	980.5527954101562	6.000000284984708E-4	0.6118997684846702
b38	pepb38a6	DaPR130924_VB115_O1942.m	2944	19.899999618530273	YSQVLGLGGR		1	b38.a1	4.300000000512227E-6	53.20000076293945	2	1049.57470703125	1049.57421875	5.000000237487257E-4	0.47638367522423064
b38	pepb38a5	DaPR130924_VB115_O1942.m	3714	22.479999542236328	TSPVTASDPAGPSYAAATLQASSAASSASPVSR		1	b38.a1	0.006099999882280827	36.400001525878906	3	3063.496337890625	3063.487060546875	0.009399999864399433	3.068398749078249
b38	pepb38a3	DaPR130924_VB115_O1942.m	3881	23.049999237060547	LLPHQLYGVVPQA		1	b38.a1	0.006599999964237213	36.70000076293945	2	1434.8123779296875	1434.810791015625	0.0015999999595806003	1.1151295833564556
b38	pepb38a2	DaPR130924_VB115_O1942.m	4360	24.93000030517578	DSPFGLSFVR		1	b38.a1	1.3000000035390258E-4	39.099998474121094	2	1124.5743408203125	1124.5738525390625	5.000000237487257E-4	0.4446128839113819
b39	pepb39a4	DaPR130924_VB115_O1942.m	644	9.880000114440918	SSPGAGPSDHHSASR		1	b39.a1	4.8000001697801054E-5	40.599998474121094	2	1449.6473388671875	1449.64697265625	3.9999998989515007E-4	0.2759292416982136
b39	pepb39a6	DaPR130924_VB115_O1942.m	1839	15.90999984741211	YYETPEEER		1	b39.a1	0.004800000227987766	31.700000762939453	2	1215.5172119140625	1215.516845703125	3.9999998989515007E-4	0.32907811299296885
b39	pepb39a3	DaPR130924_VB115_O1942.m	3785	22.709999084472656	LTDQTLIYLR		1	b39.a1	3.800000122282654E-4	44.900001525878906	2	1235.701416015625	1235.6998291015625	0.0015999999595806003	1.2948128031577935
b39	pepb39a2	DaPR130924_VB115_O1942.m	3981	23.40999984741211	LAGLDITDATLR		1	b39.a1	4.8999998398358E-5	57.79999923706055	2	1258.69970703125	1258.7005615234375	-7.999999797903001E-4	-0.6355760887419003
b39	pepb39a5	DaPR130924_VB115_O1942.m	4133	24.010000228881836	YNANFVTFMEGK		1	b39.a1	0.03500000014901161	27.0	2	1420.663818359375	1420.656982421875	0.006899999920278788	4.856907758631478
b39	pepb39a1	DaPR130924_VB115_O1942.m	4214	24.309999465942383	AIVPQALSGIIK		1	b39.a1	0.007199999876320362	39.900001525878906	2	1209.7684326171875	1209.7569580078125	0.012000000104308128	9.919347869731892
b40	pepb40a6	DaPR130924_VB115_O1942.m	1013	12.109999656677246	VHFEESSK		1	b40.a1	0.03099999949336052	31.100000381469727	2	962.4578247070312	962.4581909179688	-3.9999998989515007E-4	-0.4156024580284781
b40	pepb40a5	DaPR130924_VB115_O1942.m	2227	17.399999618530273	VEYSEEELK		1	b40.a1	0.017999999225139618	39.099998474121094	2	1125.5338134765625	1125.5313720703125	0.002400000113993883	2.1323262714386195
b40	pepb40a3	DaPR130924_VB115_O1942.m	2880	19.700000762939453	IMLFTNEDNPHGNDSAK		1	b40.a1	0.035999998450279236	34.900001525878906	3	1902.869384765625	1902.865478515625	0.0038999998942017555	2.0495405157300146
b40	pepb40a4	DaPR130924_VB115_O1942.m	3737	22.549999237060547	TFNTSTGGLLLPSDTK		1	b40.a1	2.2000000171829015E-4	41.29999923706055	2	1651.8607177734375	1651.854248046875	0.006599999964237213	3.9955098774852225
b40	pepb40a2	DaPR130924_VB115_O1942.m	4169	24.149999618530273	DIISIAEDEDLR		1	b40.a1	7.399999885819852E-4	53.20000076293945	2	1388.6949462890625	1388.6907958984375	0.00419999985024333	3.0244312575904035
b40	pepb40a1	DaPR130924_VB115_O1942.m	4828	27.459999084472656	DLLAVVFYGTEK		1	b40.a1	6.499999926745659E-6	45.599998474121094	2	1354.727783203125	1354.7257080078125	0.002099999925121665	1.5501292348026767
b41	pepb41a2	DaPR130924_VB115_O1942.m	1777	15.649999618530273	GLPTGAEGRDSSK		1	b41.a1	0.005900000222027302	26.600000381469727	2	1274.6241455078125	1274.6339111328125	-0.009800000116229057	-7.6884821834996115
b41	pepb41a1	DaPR130924_VB115_O1942.m	3271	20.979999542236328	AVSDWIDEQEK		1	b41.a1	0.001500000013038516	53.900001525878906	2	1319.6080322265625	1319.61181640625	-0.003700000001117587	-2.80385485725184
b41	pepb41a6	DaPR130924_VB115_O1942.m	3327	21.15999984741211	VLQDMGLPTGAEGR		1	b41.a1	0.002199999988079071	43.29999923706055	2	1443.7379150390625	1443.7259521484375	0.010999999940395355	7.619174486699525
b41	pepb41a5	DaPR130924_VB115_O1942.m	3377	21.329999923706055	VLGMDPLPSK		1	b41.a1	3.5999998999614036E-6	40.20000076293945	2	1056.5802001953125	1056.576171875	0.004000000189989805	3.785813362505994
b41	pepb41a4	DaPR130924_VB115_O1942.m	3942	23.299999237060547	VLAGETLSVNDPPDVLDR		1	b41.a1	1.1999999696854502E-4	43.70000076293945	2	1909.993896484375	1909.987060546875	0.007000000216066837	3.6649464075754365
b41	pepb41a3	DaPR130924_VB115_O1942.m	4079	23.809999465942383	LFPDTPLALDANK		1	b41.a1	7.300000106624793E-7	43.29999923706055	2	1414.760009765625	1414.758056640625	0.0020000000949949026	1.4136693448093507
b42	pepb42a3	DaPR130924_VB115_O1942.m	2737	19.200000762939453	GIGAGGSITGLK		1	b42.a1	8.600000001024455E-6	56.099998474121094	2	1030.5897216796875	1030.589599609375	1.9999999494757503E-4	0.1940636651324457
b42	pepb42a4	DaPR130924_VB115_O1942.m	2798	19.40999984741211	SPLELEPEAK		1	b42.a1	4.400000034365803E-5	39.70000076293945	2	1112.5810546875	1112.583740234375	-0.0027000000700354576	-2.426783685933321
b42	pepb42a5	DaPR130924_VB115_O1942.m	2933	19.860000610351562	TIDVFDGNSGK		1	b42.a1	8.600000001024455E-5	35.70000076293945	2	1152.5557861328125	1152.5535888671875	0.002300000051036477	1.9955688596632477
b42	pepb42a6	DaPR130924_VB115_O1942.m	3393	21.3799991607666	YNLIVVGR		1	b42.a1	0.008299999870359898	32.70000076293945	2	933.553955078125	933.5521240234375	0.0019000000320374966	2.03523722258683
b42	pepb42a1	DaPR130924_VB115_O1942.m	4010	23.530000686645508	FNPLNTNQFYASSMEGTTR		1	b42.a1	5.400000009103678E-5	37.599998474121094	2	2177.99267578125	2177.992431640625	3.000000142492354E-4	0.13774153201407277
b42	pepb42a2	DaPR130924_VB115_O1942.m	4672	26.5	GGDIMLWNFGIK		1	b42.a1	0.005100000184029341	41.5	2	1350.6884765625	1350.6878662109375	6.000000284984708E-4	0.44421812286034745
b43	pepb43a2	DaPR130924_VB115_O1942.m	2313	17.709999084472656	LTSLNEEYTK		1	b43.a1	0.001500000013038516	34.29999923706055	2	1197.600341796875	1197.6002197265625	1.9999999494757503E-4	0.16700063314387106
b43	pepb43a6	DaPR130924_VB115_O1942.m	3018	20.1299991607666	QVGVGYVDSIQR		1	b43.a1	0.005499999970197678	32.099998474121094	2	1320.6898193359375	1320.6910400390625	-0.0012000000569969416	-0.9086152783783926
b43	pepb43a5	DaPR130924_VB115_O1942.m	3676	22.329999923706055	PSFDPNLSELR		1	b43.a1	7.400000322377309E-5	41.099998474121094	2	1274.63525390625	1274.637939453125	-0.0027000000700354576	-2.118248630818156
b43	pepb43a4	DaPR130924_VB115_O1942.m	3750	22.600000381469727	NNSFVNEIISR		1	b43.a1	3.3000000985339284E-4	43.599998474121094	2	1292.661376953125	1292.6597900390625	0.0017000000225380063	1.315117895395071
b43	pepb43a1	DaPR130924_VB115_O1942.m	4514	25.700000762939453	DSLIIIDELGR		1	b43.a1	3.299999889350147E-6	53.29999923706055	2	1243.69091796875	1243.689697265625	0.0013000000035390258	1.0452768133379287
b43	pepb43a3	DaPR130924_VB115_O1942.m	4720	26.809999465942383	LYQGINQLPNVIQALEK		1	b43.a1	2.300000051036477E-5	47.0	2	1941.0849609375	1941.080810546875	0.00419999985024333	2.1637429144745566
b44	pepb44a1	DaPR130924_VB115_O1942.m	1737	15.479999542236328	GAVIVVSHDAR		1	b44.a1	4.299999854993075E-4	45.70000076293945	2	1123.627685546875	1123.622314453125	0.005499999970197678	4.8948831822324275
b44	pepb44a2	DaPR130924_VB115_O1942.m	2032	16.649999618530273	LQGQLEQGDDTAAER		1	b44.a1	4.500000159168849E-6	58.5	2	1630.7769775390625	1630.76708984375	0.00989999994635582	6.070762653975545
b44	pepb44a4	DaPR130924_VB115_O1942.m	2858	19.610000610351562	NQDEESQEAPELLK		1	b44.a1	1.5999999595806003E-4	36.599998474121094	2	1629.7611083984375	1629.7607421875	5.000000237487257E-4	0.30679351318624526
b44	pepb44a3	DaPR130924_VB115_O1942.m	3037	20.200000762939453	MEETPTEYLQR		1	b44.a1	0.005900000222027302	33.099998474121094	2	1396.6427001953125	1396.6417236328125	0.0010000000474974513	0.7160032745522922
b44	pepb44a5	DaPR130924_VB115_O1942.m	4602	26.1299991607666	STLLLLLTGK		1	b44.a1	1.900000061141327E-4	26.799999237060547	2	1058.6788330078125	1058.682373046875	-0.0035000001080334187	-3.3059963943297372
b45	pepb45a3	DaPR130924_VB115_O1942.m	1769	15.609999656677246	PGTPSAEGGSTSSTLR		1	b45.a1	3.6000000136482413E-7	58.20000076293945	2	1504.725830078125	1504.7242431640625	0.0017000000225380063	1.1297751267457
b45	pepb45a2	DaPR130924_VB115_O1942.m	3042	20.209999084472656	IYQEEEMPESGAGSEFNR		1	b45.a1	1.2000000424450263E-5	58.0	2	2072.9033203125	2072.886962890625	0.01600000075995922	7.718703936295369
b45	pepb45a5	DaPR130924_VB115_O1942.m	3220	20.799999237060547	VNFATWNQAR		1	b45.a1	0.04699999839067459	40.400001525878906	2	1206.6051025390625	1206.6019287109375	0.0032999999821186066	2.734953345917599
b45	pepb45a1	DaPR130924_VB115_O1942.m	4222	24.350000381469727	AALGPSSQNVTEYVVR	A1:+42.01057	1	b45.a1	5.799999926239252E-4	38.20000076293945	2	1732.8931884765625	1732.8868408203125	0.006399999838322401	3.693258952380742
b45	pepb45a4	DaPR130924_VB115_O1942.m	4754	27.030000686645508	TGLSSEQTVNVLAQILK		1	b45.a1	0.0010000000474974513	42.70000076293945	2	1801.005615234375	1801.0069580078125	-0.0013000000035390258	-0.7218184237205965
b46	pepb46a4	DaPR130924_VB115_O1942.m	2229	17.399999618530273	VGVNGFGR		1	b46.a1	0.004399999976158142	42.0	2	805.4302978515625	805.431884765625	-0.0017000000225380063	-2.1106688904334776
b46	pepb46a5	DaPR130924_VB115_O1942.m	2837	19.549999237060547	VVDLMAHMASK		1	b46.a1	8.099999831756577E-6	45.29999923706055	2	1201.6094970703125	1201.607177734375	0.002300000051036477	1.9141031225971177
b46	pepb46a1	DaPR130924_VB115_O1942.m	3410	21.450000762939453	GALQNIIPASTGAAK		1	b46.a1	0.0017000000225380063	32.5	2	1411.791748046875	1411.790771484375	0.0010000000474974513	0.7083202891644053
b46	pepb46a2	DaPR130924_VB115_O1942.m	4181	24.200000762939453	LISWYDNEFGYSNR		1	b46.a1	5.299999884300632E-6	52.79999923706055	2	1763.8038330078125	1763.8028564453125	0.0010999999940395355	0.6236524620764166
b46	pepb46a3	DaPR130924_VB115_O1942.m	4456	25.3799991607666	LVINGNPITIFQER		1	b46.a1	3.2000000373955118E-6	54.79999923706055	2	1613.9044189453125	1613.9013671875	0.003100000089034438	1.9208113655896581
b47	pepb47a2	DaPR130924_VB115_O1942.m	2625	18.809999465942383	FDETEQALANER		1	b47.a1	2.2000000171829015E-5	44.900001525878906	2	1422.6514892578125	1422.6500244140625	0.001500000013038516	1.0543703562345286
b47	pepb47a1	DaPR130924_VB115_O1942.m	2734	19.18000030517578	DMAAPGTSSVPAPTAGNAEK		1	b47.a1	5.300000193528831E-4	38.29999923706055	2	1871.884765625	1871.880859375	0.004000000189989805	2.1368882372809566
b47	pepb47a5	DaPR130924_VB115_O1942.m	3299	21.059999465942383	VTYVVLDEADR		1	b47.a1	9.999999747378752E-6	50.29999923706055	2	1279.6553955078125	1279.6533203125	0.002199999988079071	1.7192156290750813
b47	pepb47a3	DaPR130924_VB115_O1942.m	4302	24.68000030517578	SLEEGEGPIAVIMTPTR		1	b47.a1	1.9999999920083944E-12	70.5	2	1799.9271240234375	1799.921142578125	0.006000000052154064	3.333479400969721
b47	pepb47a4	DaPR130924_VB115_O1942.m	4920	27.93000030517578	TIAFLLPMFR		1	b47.a1	0.00430000014603138	33.79999923706055	2	1208.6851806640625	1208.6864013671875	-0.0012000000569969416	-0.9928134010936
b48	pepb48a2	DaPR130924_VB115_O1942.m	3214	20.799999237060547	ILDSVGIEADDDR		1	b48.a1	2.8000000384054147E-5	57.099998474121094	2	1417.6834716796875	1417.6810302734375	0.0026000000070780516	1.8339809530896893
b48	pepb48a1	DaPR130924_VB115_O1942.m	3281	21.010000228881836	LASVPAGGAVAVSAAPGSAAPAAGSAPAAAEEK		1	b48.a1	1.5999999595806003E-4	54.79999923706055	3	2774.43896484375	2774.432373046875	0.006599999964237213	2.3788649629218064
b48	pepb48a3	DaPR130924_VB115_O1942.m	4047	23.649999618530273	NIEDVIAQGIGK		1	b48.a1	9.100000170292333E-6	70.30000305175781	2	1256.68603515625	1256.6849365234375	0.0012000000569969416	0.9548933245883316
b48	pepb48a4	DaPR130924_VB115_O1942.m	4522	25.729999542236328	YVASYLLAALGGNSSPSAK		1	b48.a1	3.099999978939394E-10	62.099998474121094	2	1868.968994140625	1868.9757080078125	-0.006599999964237213	-3.531346039415524
b48	pepb48a4	DaPR130924_VB115_O1942.m	4525	25.729999542236328	YVASYLLAALGGNSSPSAK		1	b48.a1	6.399999838322401E-4	59.400001525878906	3	1868.9765625	1868.9757080078125	8.999999845400453E-4	0.4815471815304531
b49	pepb49a2	DaPR130924_VB115_O1942.m	1650	15.100000381469727	DSYVGDEAQSK		1	b49.a1	0.003700000001117587	41.70000076293945	2	1198.5234375	1198.522705078125	7.999999797903001E-4	0.6674883808214152
b49	pepb49a1	DaPR130924_VB115_O1942.m	1827	15.859999656677246	AGFAGDDAPR		1	b49.a1	2.800000074785203E-4	44.70000076293945	2	976.4484252929688	976.44873046875	-3.000000142492354E-4	-0.3072358075627981
b49	pepb49a3	DaPR130924_VB115_O1942.m	2986	20.030000686645508	EITALAPSTMK		1	b49.a1	0.0017999999690800905	30.799999237060547	2	1161.619873046875	1161.6187744140625	0.0010999999940395355	0.9469543866440964
b49	pepb49a4	DaPR130924_VB115_O1942.m	3406	21.43000030517578	VAPEEHPVLLTEAPLNPK		1	b49.a1	0.014999999664723873	31.600000381469727	3	1954.061767578125	1954.0648193359375	-0.003000000026077032	-1.5352612648215742
b50	pepb50a1	DaPR130924_VB115_O1942.m	2420	18.079999923706055	ALAAAGYDVEK		1	b50.a1	2.099999983329326E-5	48.79999923706055	2	1107.574462890625	1107.5684814453125	0.006000000052154064	5.417272297532711
b50	pepb50a3	DaPR130924_VB115_O1942.m	2611	18.760000228881836	SETAPAAPAAAPPAEK	S1:+42.01057	1	b50.a1	0.019999999552965164	31.799999237060547	2	1520.7593994140625	1520.759521484375	-9.999999747378752E-5	-0.06575661441605181
b50	pepb50a4	DaPR130924_VB115_O1942.m	2925	19.829999923706055	SGVSLAALK		1	b50.a1	3.499999875202775E-4	44.79999923706055	2	845.5106811523438	845.509521484375	0.0010999999940395355	1.3009906643137235
b50	pepb50a2	DaPR130924_VB115_O1942.m	3199	20.75	ASGPPVSELITK		1	b50.a1	2.499999993688107E-7	45.400001525878906	2	1198.6689453125	1198.668212890625	7.999999797903001E-4	0.6674073535837542
b51	pepb51a4	DaPR130924_VB115_O1942.m	2343	17.829999923706055	LNKPYIYGPTSQGER		1	b51.a1	0.0013000000035390258	42.900001525878906	3	1722.881591796875	1722.88134765625	1.9999999494757503E-4	0.11608460165852298
b51	pepb51a2	DaPR130924_VB115_O1942.m	3419	21.459999084472656	LGLTATLVR		1	b51.a1	1.8999999156221747E-5	47.099998474121094	2	943.591552734375	943.5938720703125	-0.002400000113993883	-2.5434672532666105
b51	pepb51a3	DaPR130924_VB115_O1942.m	3453	21.579999923706055	ILLYTMNPNK		1	b51.a1	0.020999999716877937	36.20000076293945	2	1206.6572265625	1206.655517578125	0.0017000000225380063	1.4088528148862831
b51	pepb51a1	DaPR130924_VB115_O1942.m	4109	23.93000030517578	ARSGVIVLPCGAG	C10:+57.02146	1	b51.a1	0.028999999165534973	35.400001525878906	2	1256.67333984375	1256.6783447265625	-0.004999999888241291	-3.9787427779136504
b52	pepb52a3	DaPR130924_VB115_O1942.m	1971	16.40999984741211	KPHIIIATPGR		1	b52.a1	0.006500000134110451	31.299999237060547	3	1202.739013671875	1202.7371826171875	0.0017000000225380063	1.4134426432537504
b52	pepb52a4	DaPR130924_VB115_O1942.m	3399	21.399999618530273	SILLATDVASR		1	b52.a1	1.1000000085914508E-4	51.79999923706055	2	1145.6513671875	1145.6529541015625	-0.001500000013038516	-1.30929703246376
b52	pepb52a1	DaPR130924_VB115_O1942.m	4304	24.700000762939453	LFALVLTPTR		1	b52.a1	0.014999999664723873	35.400001525878906	2	1130.6973876953125	1130.693603515625	0.003800000064074993	3.360769046768983
b52	pepb52a2	DaPR130924_VB115_O1942.m	4322	24.780000686645508	IQIEAIPLALQGR		1	b52.a1	1.3000000080864993E-6	46.900001525878906	2	1421.848388671875	1421.847900390625	5.000000237487257E-4	0.3516550705679281
b53	pepb53a3	DaPR130924_VB115_O1942.m	1652	15.109999656677246	VAVLENQNK		2	b53.a1 b53.a2	5.900000178371556E-5	45.5	2	1014.5590209960938	1014.5582885742188	6.99999975040555E-4	0.6899554051490531
b53	pepb53a2	DaPR130924_VB115_O1942.m	1939	16.299999237060547	STTSETAPQPGSAVQGAH		1	b53.a1	0.0024999999441206455	34.0	2	1725.8006591796875	1725.8043212890625	-0.003599999938160181	-2.085983847503185
b53	pepb53a1	DaPR130924_VB115_O1942.m	3364	21.280000686645508	ILNDLSSDAPGVPR		1	b53.a2	4.200000148557592E-6	47.900001525878906	2	1453.768310546875	1453.7650146484375	0.0034000000450760126	2.3387548956103
b54	pepb54a2	DaPR130924_VB115_O1942.m	1284	13.40999984741211	QHSDPNEQVTR	Q1:-17.02655	1	b54.a1	6.900000153109431E-5	39.70000076293945	2	1293.583251953125	1293.5821533203125	0.0010999999940395355	0.8503518630155044
b54	pepb54a3	DaPR130924_VB115_O1942.m	2626	18.809999465942383	SNSNAVSAIPINK		1	b54.a1	6.600000197067857E-4	31.100000381469727	2	1314.7061767578125	1314.70166015625	0.004600000102072954	3.498892746150676
b54	pepb54a1	DaPR130924_VB115_O1942.m	3187	20.700000762939453	IGLNLPAGR		1	b54.a1	5.39999979082495E-4	33.099998474121094	2	910.5450439453125	910.5473022460938	-0.002300000051036477	-2.525953396779002
b55	pepb55a3	DaPR130924_VB115_O1942.m	1768	15.609999656677246	MAPQENQLQEK		1	b55.a1	0.004000000189989805	26.5	2	1315.6304931640625	1315.6314697265625	-0.0010000000474974513	-0.7600913101487978
b55	pepb55a2	DaPR130924_VB115_O1942.m	2226	17.3799991607666	DWNDVQGR		1	b55.a1	0.004699999932199717	30.200000762939453	2	989.4444580078125	989.4439697265625	5.000000237487257E-4	0.5053343484289495
b55	pepb55a1	DaPR130924_VB115_O1942.m	4411	25.15999984741211	ALLSGAGPADVYTFNFSK		1	b55.a1	6.099999882280827E-4	60.099998474121094	2	1857.9410400390625	1857.9385986328125	0.0024999999441206455	1.3455772682478861
b56	pepb56a3	DaPR130924_VB115_O1942.m	1672	15.199999809265137	GGPAPSTAAAPAEEK		1	b56.a1	2.399999914359796E-7	50.20000076293945	2	1353.6661376953125	1353.6649169921875	0.0013000000035390258	0.9603558363820169
b56	pepb56a2	DaPR130924_VB115_O1942.m	2022	16.610000610351562	AGAAPAGGPAPSTAAAPAEEK		1	b56.a1	6.599999778700294E-6	81.4000015258789	2	1791.8875732421875	1791.8875732421875	0.0	0.0
b56	pepb56a1	DaPR130924_VB115_O1942.m	4745	26.979999542236328	AAGVNVEPFWPGLFAK		1	b56.a1	8.099999977275729E-4	36.5	2	1702.898681640625	1702.8956298828125	0.0031999999191612005	1.8791521118539798
b57	pepb57a3	DaPR130924_VB115_O1942.m	1863	16.0	SSAVDPEPQVK		1	b57.a1	5.199999941396527E-5	48.29999923706055	2	1156.5859375	1156.5849609375	0.0010999999940395355	0.9510758233860329
b57	pepb57a1	DaPR130924_VB115_O1942.m	2254	17.510000228881836	ATDTSQGELVHPK	A1:+42.01057	1	b57.a1	4.70000013592653E-5	57.599998474121094	2	1424.700927734375	1424.7020263671875	-0.0010000000474974513	-0.7019011898560478
b57	pepb57a2	DaPR130924_VB115_O1942.m	4438	25.280000686645508	LEDVLPLAFTR		1	b57.a1	2.2000000171829015E-4	50.79999923706055	2	1273.7166748046875	1273.7154541015625	0.0012000000569969416	0.942125694661829
b58	pepb58a1	DaPR130924_VB115_O1942.m	2026	16.6299991607666	APTNIVYK		1	b58.a1	2.6000000070780516E-4	35.29999923706055	2	905.5106201171875	905.509521484375	0.0010999999940395355	1.2147856736352567
b58	pepb58a2	DaPR130924_VB115_O1942.m	2591	18.700000762939453	IDDMTAAPMDVR	M4:+15.99491	1	b58.a1	0.001500000013038516	32.20000076293945	2	1350.6046142578125	1350.6031494140625	0.00139999995008111	1.0365738823343316
b58	pepb58a3	DaPR130924_VB115_O1942.m	4188	24.229999542236328	QAVDFLSNEGHIYSTVDDDHFK	Q1:-17.02655	1	b58.a1	0.0017000000225380063	38.79999923706055	3	2520.140869140625	2520.1318359375	0.009200000204145908	3.650602747424707
b59	pepb59a2	DaPR130924_VB115_O1942.m	1059	12.329999923706055	CGAADGIR	C1:+57.02146 - C1:-17.02655	1	b59.a1	0.03400000184774399	18.399999618530273	2	802.3547973632812	802.3516235351562	0.003100000089034438	3.8636428195606523
b59	pepb59a3	DaPR130924_VB115_O1942.m	3452	21.579999923706055	LHDETLTYLNQGQSYEIR		2	b59.a1 b59.a2	3.1999999191612005E-4	51.29999923706055	3	2180.067138671875	2180.062255859375	0.004800000227987766	2.2017720893459614
b59	pepb59a1	DaPR130924_VB115_O1942.m	4583	26.030000686645508	ANPTQLNTVEFLWDPAK		1	b59.a2	1.6000000186977559E-6	48.29999923706055	2	1943.997314453125	1943.987060546875	0.010999999940395355	5.6584738466833615
b60	pepb60a2	DaPR130924_VB115_O1942.m	2297	17.649999618530273	HILILQNK		1	b60.a1	5.900000178371556E-5	33.0	2	978.6122436523438	978.6099243164062	0.002300000051036477	2.35027255894948
b60	pepb60a1	DaPR130924_VB115_O1942.m	3188	20.700000762939453	AGGEAGVTLGQPHLSR	A1:+42.01057	1	b60.a1	2.9999999242136255E-5	53.900001525878906	2	1591.8240966796875	1591.819091796875	0.004999999888241291	3.1410603843161584
b60	pepb60a3	DaPR130924_VB115_O1942.m	4370	24.959999084472656	IVSLFAEHNDLQYAAPGGLIGVGTK		1	b60.a1	0.00139999995008111	39.79999923706055	3	2570.370361328125	2570.36181640625	0.008700000122189522	3.384737536427234
b61	pepb61a2	DaPR130924_VB115_O1942.m	2253	17.5	HLQLAIR		1	b61.a1	0.023000000044703484	35.79999923706055	2	850.527099609375	850.5261840820312	8.999999845400453E-4	1.0581684625164254
b61	pepb61a1	DaPR130924_VB115_O1942.m	3314	21.1299991607666	AGLQFPVGR		1	b61.a1	0.027000000700354576	39.20000076293945	2	944.5327758789062	944.5316772460938	0.0010999999940395355	1.1645983089172085
b61	pepb61a3	DaPR130924_VB115_O1942.m	4758	27.049999237060547	VTIAQGGVLPNIQAVLLPK		1	b61.a1	0.023000000044703484	39.29999923706055	3	1931.172119140625	1931.169189453125	0.002899999963119626	1.5016809396906636
b62	pepb62a3	DaPR130924_VB115_O1942.m	2739	19.200000762939453	WFEENASQSTVK		1	b62.a1	9.60000033956021E-6	42.70000076293945	2	1425.6661376953125	1425.6649169921875	0.0013000000035390258	0.9118552249161853
b62	pepb62a1	DaPR130924_VB115_O1942.m	3736	22.549999237060547	ILITTVPPNLR		1	b62.a1	0.012000000104308128	31.299999237060547	2	1236.7708740234375	1236.7679443359375	0.003100000089034438	2.5065333421937392
b62	pepb62a2	DaPR130924_VB115_O1942.m	4405	25.1299991607666	ILPTLEAVAALGNK		1	b62.a1	6.4000000747910235E-6	62.099998474121094	2	1409.8389892578125	1409.836669921875	0.002400000113993883	1.7023249325234797
b63	pepb63a2	DaPR130924_VB115_O1942.m	3456	21.579999923706055	MFILSDGEGK		1	b63.a1	9.399999980814755E-4	42.099998474121094	2	1096.5404052734375	1096.53466796875	0.00570000009611249	5.198194149822296
b63	pepb63a1	DaPR130924_VB115_O1942.m	4487	25.530000686645508	IIHDFPQFYPLGIVQHD		1	b63.a1	3.199999991920777E-5	48.70000076293945	3	2039.0428466796875	2039.0389404296875	0.0038999998942017555	1.912665725442157
b63	pepb63a3	DaPR130924_VB115_O1942.m	4548	25.829999923706055	VDMMDLPR	V1:+42.01057	1	b63.a1	0.0017999999690800905	37.70000076293945	2	1018.4703369140625	1018.469970703125	3.000000142492354E-4	0.2945595087522544
b64	pepb64a2	DaPR130924_VB115_O1942.m	3899	23.110000610351562	VLVTGFPASLR		1	b64.a1	0.00419999985024333	34.5	2	1159.6864013671875	1159.683837890625	0.0027000000700354576	2.32822083210761
b64	pepb64a1	DaPR130924_VB115_O1942.m	4712	26.75	SAPLDAALHALQEEQAR	S1:+42.01057	1	b64.a1	1.6000000186977559E-6	52.70000076293945	2	1861.94677734375	1861.940673828125	0.006099999882280827	3.2761515809949566
b64	pepb64a1	DaPR130924_VB115_O1942.m	4718	26.799999237060547	SAPLDAALHALQEEQAR	S1:+42.01057	1	b64.a1	9.200000022246968E-6	46.0	3	1861.94140625	1861.940673828125	6.99999975040555E-4	0.3759518146200461
b65	pepb65a1	DaPR130924_VB115_O1942.m	1021	12.149999618530273	GSSGSPAHAESYSSGGGGQQK		1	b65.a1	1.5999999959603883E-5	53.20000076293945	3	1935.8463134765625	1935.8431396484375	0.003100000089034438	1.6013694630224118
b65	pepb65a2	DaPR130924_VB115_O1942.m	2020	16.610000610351562	SGGGSVGAVVVK		1	b65.a1	0.009999999776482582	34.0	2	1016.5792236328125	1016.5739135742188	0.0052999998442828655	5.213590250066868
b66	pepb66a2	DaPR130924_VB115_O1942.m	1647	15.100000381469727	NGGGEVDVVK		1	b66.a1	0.0027000000700354576	32.29999923706055	2	973.49755859375	973.4953002929688	0.002199999988079071	2.259897903376618
b66	pepb66a1	DaPR130924_VB115_O1942.m	2628	18.809999465942383	EEVAQNVVSMSK		1	b66.a1	0.029999999329447746	32.0	2	1320.6500244140625	1320.6468505859375	0.0032999999821186066	2.498775490703272
b67	pepb67a1	DaPR130924_VB115_O1942.m	2314	17.709999084472656	ALAAGGYDVEK		1	b67.a1	0.0017999999690800905	40.099998474121094	2	1093.553466796875	1093.5528564453125	6.99999975040555E-4	0.6401153551150377
b67	pepb67a2	DaPR130924_VB115_O1942.m	3272	20.979999542236328	ATGPPVSELITK		1	b67.a1	2.300000051036477E-4	34.0	2	1212.6856689453125	1212.6839599609375	0.0019000000320374966	1.5667726256548316
b68	pepb68a1	DaPR130924_VB115_O1942.m	1359	13.800000190734863	DAVTYTEHAK		1	b68.a1	0.002899999963119626	41.20000076293945	2	1134.5438232421875	1134.54296875	8.999999845400453E-4	0.7932709552037804
b68	pepb68a2	DaPR130924_VB115_O1942.m	4300	24.68000030517578	TVTAMDVVYALK		1	b68.a1	0.0031999999191612005	42.20000076293945	2	1310.7052001953125	1310.702880859375	0.002400000113993883	1.8310786899471068
b69	pepb69a1	DaPR130924_VB115_O1942.m	1843	15.930000305175781	LQIEESSKPVR		1	b69.a1	3.800000122282654E-4	38.5	2	1285.7137451171875	1285.7115478515625	0.002300000051036477	1.7888927379393933
b69	pepb69a2	DaPR130924_VB115_O1942.m	3847	22.93000030517578	LSLEGIVVQR		1	b69.a1	5.39999979082495E-4	39.0	2	1113.666015625	1113.6630859375	0.003000000026077032	2.6938129349520303
b70	pepb70a2	DaPR130924_VB115_O1942.m	1377	13.859999656677246	HEPGLGGPAER		1	b70.a1	0.003599999938160181	27.700000762939453	2	1119.55859375	1119.5545654296875	0.004100000020116568	3.662170783558887
b70	pepb70a1	DaPR130924_VB115_O1942.m	4359	24.93000030517578	DLVLPTQALPASPALK		1	b70.a1	5.900000178371556E-5	51.900001525878906	2	1633.954345703125	1633.9527587890625	0.0015999999595806003	0.9792204523503942
b71	pepb71a2	DaPR130924_VB115_O1942.m	2186	17.25	SDSPVPTAPTSGGPK		1	b71.a1	4.5000000682193786E-5	37.5	2	1397.693115234375	1397.6910400390625	0.0020000000949949026	1.4309314703333913
b71	pepb71a1	DaPR130924_VB115_O1942.m	3705	22.450000762939453	FAAQELIEVK		1	b71.a1	0.0026000000070780516	38.900001525878906	2	1147.63818359375	1147.63623046875	0.002099999925121665	1.8298480558285648
b72	pepb72a2	DaPR130924_VB115_O1942.m	1826	15.859999656677246	LTELSGNPR		1	b72.a1	0.002099999925121665	49.400001525878906	2	986.5281372070312	986.5269775390625	0.0012000000569969416	1.2163884863953722
b72	pepb72a1	DaPR130924_VB115_O1942.m	4383	25.030000686645508	ATIEDILFK		1	b72.a1	0.04399999976158142	30.799999237060547	2	1049.5875244140625	1049.5882568359375	-6.000000284984708E-4	-0.5716527643965985
b73	pepb73a1	DaPR130924_VB115_O1942.m	1987	16.459999084472656	HLVSAGYVHVNR		1	b73.a1	8.499999967170879E-5	40.099998474121094	3	1351.724609375	1351.723388671875	0.0013000000035390258	0.961735229584457
b73	pepb73a2	DaPR130924_VB115_O1942.m	4265	24.530000686645508	VAGFDLDGTLITTR		1	b73.a1	4.0000000467443897E-7	59.70000076293945	2	1478.78955078125	1478.785400390625	0.00419999985024333	2.840168593180518
b74	pepb74a2	DaPR130924_VB115_O1942.m	2843	19.559999465942383	TGYTLDVTTGQR		1	b74.a1	0.0019000000320374966	34.900001525878906	2	1311.6610107421875	1311.654296875	0.0066999997943639755	5.108053097776328
b74	pepb74a1	DaPR130924_VB115_O1942.m	3418	21.459999084472656	LMMDPLSGQNR		1	b74.a1	5.39999979082495E-4	53.20000076293945	2	1261.6011962890625	1261.6031494140625	-0.0019000000320374966	-1.506020362203384
b75	pepb75a2	DaPR130924_VB115_O1942.m	1968	16.40999984741211	QVHPDTGISSK	Q1:-17.02655	1	b75.a1	0.00860000029206276	29.899999618530273	2	1151.5723876953125	1151.569580078125	0.002899999963119626	2.518301988250579
b75	pepb75a1	DaPR130924_VB115_O1942.m	4731	26.860000610351562	AMGIMNSFVNDIFER	M2:+15.99491	1	b75.a1	4.299999854993075E-4	47.599998474121094	2	1759.7991943359375	1759.81494140625	-0.014999999664723873	-8.523623315038755
b76	pepb76a2	DaPR130924_VB115_O1942.m	2196	17.280000686645508	VVAEVYDQER		1	b76.a1	9.000000318337698E-6	46.20000076293945	2	1207.5989990234375	1207.5958251953125	0.0032999999821186066	2.7327023771259524
b76	pepb76a1	DaPR130924_VB115_O1942.m	4837	27.530000686645508	AVTPPMPLLTPATPGGLPPAAAVAAAAATAK		1	b76.a1	0.00139999995008111	33.599998474121094	3	2794.55078125	2794.553955078125	-0.003100000089034438	-1.1093004962030781
b77	pepb77a1	DaPR130924_VB115_O1942.m	3206	20.760000228881836	LQESIEYEDLGK		1	b77.a1	0.006800000090152025	31.399999618530273	2	1423.6971435546875	1423.695556640625	0.0015999999595806003	1.1238357471284002
b77	pepb77a2	DaPR130924_VB115_O1942.m	4473	25.459999084472656	MLQEDPVLFQLYK		1	b77.a1	1.5999999959603883E-5	51.70000076293945	2	1623.8515625	1623.845458984375	0.006099999882280827	3.7565150356709665
b78	pepb78a1	DaPR130924_VB115_O1942.m	2950	19.90999984741211	AFSSPQEEEEAGFTGR		1	b78.a1	4.999999969612645E-9	57.0	2	1741.77294921875	1741.766845703125	0.006200000178068876	3.5596039695921697
b78	pepb78a2	DaPR130924_VB115_O1942.m	4824	27.450000762939453	LSTLPITVDILAETGVGK		1	b78.a1	3.400000059627928E-5	39.099998474121094	2	1827.046630859375	1827.0478515625	-0.0010999999940395355	-0.6020641403008741
b79	pepb79a2	DaPR130924_VB115_O1942.m	3870	23.010000228881836	VIIIGSGVSGLAAAR		1	b79.a1	5.4000000915266355E-8	82.30000305175781	2	1383.8326416015625	1383.832275390625	3.9999998989515007E-4	0.28905236350426855
b79	pepb79a1	DaPR130924_VB115_O1942.m	4558	25.899999618530273	QQPPAVQFVPPLPEWK		1	b79.a1	0.005499999970197678	29.799999237060547	2	1860.9971923828125	1861.0010986328125	-0.0038999998942017555	-2.0956462073380275
b80	pepb80a2	DaPR130924_VB115_O1942.m	4266	24.530000686645508	VWFGDVEAETMYR		1	b80.a1	2.4000000848900527E-5	55.400001525878906	2	1602.7191162109375	1602.72607421875	-0.007000000216066837	-4.3675587043026
b80	pepb80a1	DaPR130924_VB115_O1942.m	4416	25.18000030517578	MFYGNSDDIGVFLSK		1	b80.a1	5.4000001910026185E-6	46.5	2	1692.796142578125	1692.794189453125	0.0020000000949949026	1.1814785917011115
b81	pepb81a1	DaPR130924_VB115_O1942.m	4295	24.649999618530273	DLAQDEAVWLER		1	b81.a1	0.0032999999821186066	34.70000076293945	2	1444.7159423828125	1444.7071533203125	0.008899999782443047	6.160417882605851
b81	pepb81a2	DaPR130924_VB115_O1942.m	4682	26.549999237060547	LGLEFFDQPAVPLAR		1	b81.a1	0.024000000208616257	37.599998474121094	2	1672.9122314453125	1672.9061279296875	0.006099999882280827	3.6463491767047973

## Sheet: peptides_pos
MS Sample :	DaPR130924_VB115_O1942.m
Peptide ID	Protein ID	accession	description	Sequence	Modifs	Start	Stop	MH+ theo
pepa1c107	a1.a1.a1	sp|P09874|PARP1_HUMAN	sp|P09874|PARP1_HUMAN Poly [ADP-ribose] polymerase 1 OS=Homo sapiens GN=PARP1 PE=1 SV=4	TGNAWHSK		622	629	900.4326782226562
pepa1b39	a1.a1.a1	sp|P09874|PARP1_HUMAN	sp|P09874|PARP1_HUMAN Poly [ADP-ribose] polymerase 1 OS=Homo sapiens GN=PARP1 PE=1 SV=4	GNAWHSK		623	629	799.385009765625
pepa1b80	a1.a1.a1	sp|P09874|PARP1_HUMAN	sp|P09874|PARP1_HUMAN Poly [ADP-ribose] polymerase 1 OS=Homo sapiens GN=PARP1 PE=1 SV=4	NTHATTHNAY		820	829	1129.50244140625
pepa1b40	a1.a1.a1	sp|P09874|PARP1_HUMAN	sp|P09874|PARP1_HUMAN Poly [ADP-ribose] polymerase 1 OS=Homo sapiens GN=PARP1 PE=1 SV=4	GQDGIGSKAEK		98	108	1089.553955078125
pepa1b81	a1.a1.a1	sp|P09874|PARP1_HUMAN	sp|P09874|PARP1_HUMAN Poly [ADP-ribose] polymerase 1 OS=Homo sapiens GN=PARP1 PE=1 SV=4	NTHATTHNAYD		820	830	1244.529541015625
pepa1a8	a1.a1.a1	sp|P09874|PARP1_HUMAN	sp|P09874|PARP1_HUMAN Poly [ADP-ribose] polymerase 1 OS=Homo sapiens GN=PARP1 PE=1 SV=4	ASADKPLSNMK	M10:+15.99491	384	394	1177.588623046875
pepa1c105	a1.a1.a1	sp|P09874|PARP1_HUMAN	sp|P09874|PARP1_HUMAN Poly [ADP-ribose] polymerase 1 OS=Homo sapiens GN=PARP1 PE=1 SV=4	SSASADKPLSNMK	M12:+15.99491	382	394	1351.652587890625
pepa1b42	a1.a1.a1	sp|P09874|PARP1_HUMAN	sp|P09874|PARP1_HUMAN Poly [ADP-ribose] polymerase 1 OS=Homo sapiens GN=PARP1 PE=1 SV=4	GTNSYYK		565	571	832.3839721679688
pepa1b55	a1.a1.a1	sp|P09874|PARP1_HUMAN	sp|P09874|PARP1_HUMAN Poly [ADP-ribose] polymerase 1 OS=Homo sapiens GN=PARP1 PE=1 SV=4	LGGKLTGTANK		415	425	1059.6160888671875
pepa1a7	a1.a1.a1	sp|P09874|PARP1_HUMAN	sp|P09874|PARP1_HUMAN Poly [ADP-ribose] polymerase 1 OS=Homo sapiens GN=PARP1 PE=1 SV=4	ASADKPLSNMK		384	394	1161.59375
pepa1c106	a1.a1.a1	sp|P09874|PARP1_HUMAN	sp|P09874|PARP1_HUMAN Poly [ADP-ribose] polymerase 1 OS=Homo sapiens GN=PARP1 PE=1 SV=4	TAEAGGVTGKGQDGIGSK		88	105	1632.8192138671875
pepa1b95	a1.a1.a1	sp|P09874|PARP1_HUMAN	sp|P09874|PARP1_HUMAN Poly [ADP-ribose] polymerase 1 OS=Homo sapiens GN=PARP1 PE=1 SV=4	RKGDEVDGVDEVAK		208	221	1516.7606201171875
pepa1b97	a1.a1.a1	sp|P09874|PARP1_HUMAN	sp|P09874|PARP1_HUMAN Poly [ADP-ribose] polymerase 1 OS=Homo sapiens GN=PARP1 PE=1 SV=4	RQIQAAY		704	710	849.4581909179688
pepa1b61	a1.a1.a1	sp|P09874|PARP1_HUMAN	sp|P09874|PARP1_HUMAN Poly [ADP-ribose] polymerase 1 OS=Homo sapiens GN=PARP1 PE=1 SV=4	KGDEVDGVDEVAK		209	221	1360.6595458984375
pepa1b10	a1.a1.a1	sp|P09874|PARP1_HUMAN	sp|P09874|PARP1_HUMAN Poly [ADP-ribose] polymerase 1 OS=Homo sapiens GN=PARP1 PE=1 SV=4	AVNSSASADKPLSNMK		379	394	1619.80615234375
pepa1b56	a1.a1.a1	sp|P09874|PARP1_HUMAN	sp|P09874|PARP1_HUMAN Poly [ADP-ribose] polymerase 1 OS=Homo sapiens GN=PARP1 PE=1 SV=4	LLWHGSR		859	865	868.4791870117188
pepa1b83	a1.a1.a1	sp|P09874|PARP1_HUMAN	sp|P09874|PARP1_HUMAN Poly [ADP-ribose] polymerase 1 OS=Homo sapiens GN=PARP1 PE=1 SV=4	PEYSASQLK		174	182	1022.5156860351562
pepa1b33	a1.a1.a1	sp|P09874|PARP1_HUMAN	sp|P09874|PARP1_HUMAN Poly [ADP-ribose] polymerase 1 OS=Homo sapiens GN=PARP1 PE=1 SV=4	GGAAVDPDSGLEHSAH		529	544	1519.6776123046875
pepa1c101	a1.a1.a1	sp|P09874|PARP1_HUMAN	sp|P09874|PARP1_HUMAN Poly [ADP-ribose] polymerase 1 OS=Homo sapiens GN=PARP1 PE=1 SV=4	SLLATEDK		185	192	876.4677124023438
pepa1b65	a1.a1.a1	sp|P09874|PARP1_HUMAN	sp|P09874|PARP1_HUMAN Poly [ADP-ribose] polymerase 1 OS=Homo sapiens GN=PARP1 PE=1 SV=4	KPPLLNNADSVQAK		748	761	1494.827880859375
pepa1c100	a1.a1.a1	sp|P09874|PARP1_HUMAN	sp|P09874|PARP1_HUMAN Poly [ADP-ribose] polymerase 1 OS=Homo sapiens GN=PARP1 PE=1 SV=4	SEEAEIIR		808	815	946.484375
pepa1b63	a1.a1.a1	sp|P09874|PARP1_HUMAN	sp|P09874|PARP1_HUMAN Poly [ADP-ribose] polymerase 1 OS=Homo sapiens GN=PARP1 PE=1 SV=4	KPPLLNNAD		748	756	981.5368041992188
pepa1b84	a1.a1.a1	sp|P09874|PARP1_HUMAN	sp|P09874|PARP1_HUMAN Poly [ADP-ribose] polymerase 1 OS=Homo sapiens GN=PARP1 PE=1 SV=4	PIDVNYEK		789	796	977.4943237304688
pepa1b73	a1.a1.a1	sp|P09874|PARP1_HUMAN	sp|P09874|PARP1_HUMAN Poly [ADP-ribose] polymerase 1 OS=Homo sapiens GN=PARP1 PE=1 SV=4	MIFDVESMKK	M1:+15.99491 M8:+15.99491	675	684	1259.6014404296875
pepa1b30	a1.a1.a1	sp|P09874|PARP1_HUMAN	sp|P09874|PARP1_HUMAN Poly [ADP-ribose] polymerase 1 OS=Homo sapiens GN=PARP1 PE=1 SV=4	GDEVDGVDEVAK		210	221	1232.564453125
pepa1c114	a1.a1.a1	sp|P09874|PARP1_HUMAN	sp|P09874|PARP1_HUMAN Poly [ADP-ribose] polymerase 1 OS=Homo sapiens GN=PARP1 PE=1 SV=4	VVDRDSEEAEIIR		803	815	1530.7762451171875
pepa1b36	a1.a1.a1	sp|P09874|PARP1_HUMAN	sp|P09874|PARP1_HUMAN Poly [ADP-ribose] polymerase 1 OS=Homo sapiens GN=PARP1 PE=1 SV=4	GGSDDSSKDPIDVNYEK		780	796	1825.80908203125
pepa1b91	a1.a1.a1	sp|P09874|PARP1_HUMAN	sp|P09874|PARP1_HUMAN Poly [ADP-ribose] polymerase 1 OS=Homo sapiens GN=PARP1 PE=1 SV=4	QLPGVKSEGK	Q1:-17.02655	198	207	1025.56298828125
pepa1b85	a1.a1.a1	sp|P09874|PARP1_HUMAN	sp|P09874|PARP1_HUMAN Poly [ADP-ribose] polymerase 1 OS=Homo sapiens GN=PARP1 PE=1 SV=4	PLLNNADSVQAK		750	761	1269.68017578125
pepa1b99	a1.a1.a1	sp|P09874|PARP1_HUMAN	sp|P09874|PARP1_HUMAN Poly [ADP-ribose] polymerase 1 OS=Homo sapiens GN=PARP1 PE=1 SV=4	SDDSSKDPIDVNYEK		782	796	1711.76611328125
pepa1b23	a1.a1.a1	sp|P09874|PARP1_HUMAN	sp|P09874|PARP1_HUMAN Poly [ADP-ribose] polymerase 1 OS=Homo sapiens GN=PARP1 PE=1 SV=4	FLQDVSASTK		458	467	1095.5684814453125
pepa1b76	a1.a1.a1	sp|P09874|PARP1_HUMAN	sp|P09874|PARP1_HUMAN Poly [ADP-ribose] polymerase 1 OS=Homo sapiens GN=PARP1 PE=1 SV=4	MVDPEKPQLGMIDR	M1:+15.99491 M11:+15.99491	143	156	1660.8037109375
pepa1a1	a1.a1.a1	sp|P09874|PARP1_HUMAN	sp|P09874|PARP1_HUMAN Poly [ADP-ribose] polymerase 1 OS=Homo sapiens GN=PARP1 PE=1 SV=4	AEPVEVVAPR		487	496	1066.589599609375
pepa1b88	a1.a1.a1	sp|P09874|PARP1_HUMAN	sp|P09874|PARP1_HUMAN Poly [ADP-ribose] polymerase 1 OS=Homo sapiens GN=PARP1 PE=1 SV=4	PVEVVAPR		489	496	866.5098876953125
pepa1b16	a1.a1.a1	sp|P09874|PARP1_HUMAN	sp|P09874|PARP1_HUMAN Poly [ADP-ribose] polymerase 1 OS=Homo sapiens GN=PARP1 PE=1 SV=4	DSEEAEIIR		807	815	1061.5113525390625
pepa1b64	a1.a1.a1	sp|P09874|PARP1_HUMAN	sp|P09874|PARP1_HUMAN Poly [ADP-ribose] polymerase 1 OS=Homo sapiens GN=PARP1 PE=1 SV=4	KPPLLNNADSVQ		748	759	1295.69580078125
pepa1b89	a1.a1.a1	sp|P09874|PARP1_HUMAN	sp|P09874|PARP1_HUMAN Poly [ADP-ribose] polymerase 1 OS=Homo sapiens GN=PARP1 PE=1 SV=4	PVQDLIK		668	674	812.4880981445312
pepa1b34	a1.a1.a1	sp|P09874|PARP1_HUMAN	sp|P09874|PARP1_HUMAN Poly [ADP-ribose] polymerase 1 OS=Homo sapiens GN=PARP1 PE=1 SV=4	GGAAVDPDSGLEHSAHVLEK		529	548	1988.9676513671875
pepa1c113	a1.a1.a1	sp|P09874|PARP1_HUMAN	sp|P09874|PARP1_HUMAN Poly [ADP-ribose] polymerase 1 OS=Homo sapiens GN=PARP1 PE=1 SV=4	VGTVIGSNKLEQMPSK		592	607	1687.9051513671875
pepa1b15	a1.a1.a1	sp|P09874|PARP1_HUMAN	sp|P09874|PARP1_HUMAN Poly [ADP-ribose] polymerase 1 OS=Homo sapiens GN=PARP1 PE=1 SV=4	DPIDVNYEK		788	796	1092.521240234375
pepa1b14	a1.a1.a1	sp|P09874|PARP1_HUMAN	sp|P09874|PARP1_HUMAN Poly [ADP-ribose] polymerase 1 OS=Homo sapiens GN=PARP1 PE=1 SV=4	DPDSGLEHSAHVLEK		534	548	1633.7821044921875
pepa1b50	a1.a1.a1	sp|P09874|PARP1_HUMAN	sp|P09874|PARP1_HUMAN Poly [ADP-ribose] polymerase 1 OS=Homo sapiens GN=PARP1 PE=1 SV=4	LEQMPSKEDAIEHFMK	M15:+15.99491	601	616	1948.9146728515625
pepa1b72	a1.a1.a1	sp|P09874|PARP1_HUMAN	sp|P09874|PARP1_HUMAN Poly [ADP-ribose] polymerase 1 OS=Homo sapiens GN=PARP1 PE=1 SV=4	MIFDVESMKK	M8:+15.99491	675	684	1243.6064453125
pepa1b58	a1.a1.a1	sp|P09874|PARP1_HUMAN	sp|P09874|PARP1_HUMAN Poly [ADP-ribose] polymerase 1 OS=Homo sapiens GN=PARP1 PE=1 SV=4	KAMVEYEIDLQK	M3:+15.99491	684	695	1482.7513427734375
pepa1b75	a1.a1.a1	sp|P09874|PARP1_HUMAN	sp|P09874|PARP1_HUMAN Poly [ADP-ribose] polymerase 1 OS=Homo sapiens GN=PARP1 PE=1 SV=4	MVDPEKPQLGMIDR	M11:+15.99491	143	156	1644.808837890625
pepa1b79	a1.a1.a1	sp|P09874|PARP1_HUMAN	sp|P09874|PARP1_HUMAN Poly [ADP-ribose] polymerase 1 OS=Homo sapiens GN=PARP1 PE=1 SV=4	NREELGFRPEYSASQLK		166	182	2024.02001953125
pepa1b94	a1.a1.a1	sp|P09874|PARP1_HUMAN	sp|P09874|PARP1_HUMAN Poly [ADP-ribose] polymerase 1 OS=Homo sapiens GN=PARP1 PE=1 SV=4	QQVPSGESAILDR		270	282	1399.718017578125
pepa1b71	a1.a1.a1	sp|P09874|PARP1_HUMAN	sp|P09874|PARP1_HUMAN Poly [ADP-ribose] polymerase 1 OS=Homo sapiens GN=PARP1 PE=1 SV=4	MIFDVESMK	M1:+15.99491 M8:+15.99491	675	683	1131.5064697265625
pepa1a2	a1.a1.a1	sp|P09874|PARP1_HUMAN	sp|P09874|PARP1_HUMAN Poly [ADP-ribose] polymerase 1 OS=Homo sapiens GN=PARP1 PE=1 SV=4	AGILSQGLR		870	878	914.5421752929688
pepa1b62	a1.a1.a1	sp|P09874|PARP1_HUMAN	sp|P09874|PARP1_HUMAN Poly [ADP-ribose] polymerase 1 OS=Homo sapiens GN=PARP1 PE=1 SV=4	KGFSLLATEDK		182	192	1208.652587890625
pepa1b32	a1.a1.a1	sp|P09874|PARP1_HUMAN	sp|P09874|PARP1_HUMAN Poly [ADP-ribose] polymerase 1 OS=Homo sapiens GN=PARP1 PE=1 SV=4	GFSLLATEDKEALKK		183	197	1649.9112548828125
pepa1b69	a1.a1.a1	sp|P09874|PARP1_HUMAN	sp|P09874|PARP1_HUMAN Poly [ADP-ribose] polymerase 1 OS=Homo sapiens GN=PARP1 PE=1 SV=4	MAIMVQSPMFDGK	M1:+15.99491 M4:+15.99491 M9:+15.99491	35	47	1502.669189453125
pepa1b57	a1.a1.a1	sp|P09874|PARP1_HUMAN	sp|P09874|PARP1_HUMAN Poly [ADP-ribose] polymerase 1 OS=Homo sapiens GN=PARP1 PE=1 SV=4	KAMVEYEIDLQK		684	695	1466.75634765625
pepa1b74	a1.a1.a1	sp|P09874|PARP1_HUMAN	sp|P09874|PARP1_HUMAN Poly [ADP-ribose] polymerase 1 OS=Homo sapiens GN=PARP1 PE=1 SV=4	MVDPEKPQLGMIDR		143	156	1628.8138427734375
pepa1b38	a1.a1.a1	sp|P09874|PARP1_HUMAN	sp|P09874|PARP1_HUMAN Poly [ADP-ribose] polymerase 1 OS=Homo sapiens GN=PARP1 PE=1 SV=4	GIYFADMVSK	M7:+15.99491	894	903	1146.5504150390625
pepa1c109	a1.a1.a1	sp|P09874|PARP1_HUMAN	sp|P09874|PARP1_HUMAN Poly [ADP-ribose] polymerase 1 OS=Homo sapiens GN=PARP1 PE=1 SV=4	TLGDFAAEYAKSNR		109	122	1542.755126953125
pepa1b19	a1.a1.a1	sp|P09874|PARP1_HUMAN	sp|P09874|PARP1_HUMAN Poly [ADP-ribose] polymerase 1 OS=Homo sapiens GN=PARP1 PE=1 SV=4	EELGFRPEYSASQLK		168	182	1753.8759765625
pepa1b43	a1.a1.a1	sp|P09874|PARP1_HUMAN	sp|P09874|PARP1_HUMAN Poly [ADP-ribose] polymerase 1 OS=Homo sapiens GN=PARP1 PE=1 SV=4	HPDVEVDGFSELR		66	78	1499.712890625
pepa1b96	a1.a1.a1	sp|P09874|PARP1_HUMAN	sp|P09874|PARP1_HUMAN Poly [ADP-ribose] polymerase 1 OS=Homo sapiens GN=PARP1 PE=1 SV=4	RPEYSASQLK		173	182	1178.6168212890625
pepa1b41	a1.a1.a1	sp|P09874|PARP1_HUMAN	sp|P09874|PARP1_HUMAN Poly [ADP-ribose] polymerase 1 OS=Homo sapiens GN=PARP1 PE=1 SV=4	GSSDSQILDLSNR		723	735	1391.676513671875
pepa1b49	a1.a1.a1	sp|P09874|PARP1_HUMAN	sp|P09874|PARP1_HUMAN Poly [ADP-ribose] polymerase 1 OS=Homo sapiens GN=PARP1 PE=1 SV=4	LEQMPSKEDAIEHFMK		601	616	1932.9197998046875
pepa1b68	a1.a1.a1	sp|P09874|PARP1_HUMAN	sp|P09874|PARP1_HUMAN Poly [ADP-ribose] polymerase 1 OS=Homo sapiens GN=PARP1 PE=1 SV=4	MAIMVQSPMFDGK	M1:+15.99491 M9:+15.99491	35	47	1486.67431640625
pepa1a3	a1.a1.a1	sp|P09874|PARP1_HUMAN	sp|P09874|PARP1_HUMAN Poly [ADP-ribose] polymerase 1 OS=Homo sapiens GN=PARP1 PE=1 SV=4	AMVEYEIDLQK	M2:+15.99491	685	695	1354.65625
pepa1b11	a1.a1.a1	sp|P09874|PARP1_HUMAN	sp|P09874|PARP1_HUMAN Poly [ADP-ribose] polymerase 1 OS=Homo sapiens GN=PARP1 PE=1 SV=4	AVSQGSSDSQILDLSNR		719	735	1776.8726806640625
pepa1b53	a1.a1.a1	sp|P09874|PARP1_HUMAN	sp|P09874|PARP1_HUMAN Poly [ADP-ribose] polymerase 1 OS=Homo sapiens GN=PARP1 PE=1 SV=4	IFPPETSASVAATPPPSTASAPAAVNSSASADKPLSNMK	M38:+15.99491	356	394	3783.875
pepa1b60	a1.a1.a1	sp|P09874|PARP1_HUMAN	sp|P09874|PARP1_HUMAN Poly [ADP-ribose] polymerase 1 OS=Homo sapiens GN=PARP1 PE=1 SV=4	KFYPLEIDYGQDEEAVKK		637	654	2172.08642578125
pepa1b31	a1.a1.a1	sp|P09874|PARP1_HUMAN	sp|P09874|PARP1_HUMAN Poly [ADP-ribose] polymerase 1 OS=Homo sapiens GN=PARP1 PE=1 SV=4	GFSLLATEDKEALK		183	196	1521.8162841796875
pepa1b70	a1.a1.a1	sp|P09874|PARP1_HUMAN	sp|P09874|PARP1_HUMAN Poly [ADP-ribose] polymerase 1 OS=Homo sapiens GN=PARP1 PE=1 SV=4	MIFDVESMK	M1:+15.99491	675	683	1115.5115966796875
pepa1b54	a1.a1.a1	sp|P09874|PARP1_HUMAN	sp|P09874|PARP1_HUMAN Poly [ADP-ribose] polymerase 1 OS=Homo sapiens GN=PARP1 PE=1 SV=4	LGDFAAEYAK		110	119	1084.5313720703125
pepa1b24	a1.a1.a1	sp|P09874|PARP1_HUMAN	sp|P09874|PARP1_HUMAN Poly [ADP-ribose] polymerase 1 OS=Homo sapiens GN=PARP1 PE=1 SV=4	FSLLATEDK		184	192	1023.5360717773438
pepa1b44	a1.a1.a1	sp|P09874|PARP1_HUMAN	sp|P09874|PARP1_HUMAN Poly [ADP-ribose] polymerase 1 OS=Homo sapiens GN=PARP1 PE=1 SV=4	LAHILSPWGAEVK		474	486	1420.7950439453125
pepa1b48	a1.a1.a1	sp|P09874|PARP1_HUMAN	sp|P09874|PARP1_HUMAN Poly [ADP-ribose] polymerase 1 OS=Homo sapiens GN=PARP1 PE=1 SV=4	IAPPEAPVTGYMFGK	M12:+15.99491	879	893	1593.798583984375
pepa1b87	a1.a1.a1	sp|P09874|PARP1_HUMAN	sp|P09874|PARP1_HUMAN Poly [ADP-ribose] polymerase 1 OS=Homo sapiens GN=PARP1 PE=1 SV=4	PPPSTASAPAAVNSSASADKPLSNMK		369	394	2496.239990234375
pepa1a6	a1.a1.a1	sp|P09874|PARP1_HUMAN	sp|P09874|PARP1_HUMAN Poly [ADP-ribose] polymerase 1 OS=Homo sapiens GN=PARP1 PE=1 SV=4	AQNDLIWNIKDELKK		240	254	1827.9967041015625
pepa1b67	a1.a1.a1	sp|P09874|PARP1_HUMAN	sp|P09874|PARP1_HUMAN Poly [ADP-ribose] polymerase 1 OS=Homo sapiens GN=PARP1 PE=1 SV=4	MAIMVQSPMFDGK	M9:+15.99491	35	47	1470.679443359375
pepa1b45	a1.a1.a1	sp|P09874|PARP1_HUMAN	sp|P09874|PARP1_HUMAN Poly [ADP-ribose] polymerase 1 OS=Homo sapiens GN=PARP1 PE=1 SV=4	IAPPEAPVTGY		879	889	1114.5782470703125
pepa1b93	a1.a1.a1	sp|P09874|PARP1_HUMAN	sp|P09874|PARP1_HUMAN Poly [ADP-ribose] polymerase 1 OS=Homo sapiens GN=PARP1 PE=1 SV=4	QQVPSGESAILDR	Q1:-17.02655	270	282	1382.6915283203125
pepa1c115	a1.a1.a1	sp|P09874|PARP1_HUMAN	sp|P09874|PARP1_HUMAN Poly [ADP-ribose] polymerase 1 OS=Homo sapiens GN=PARP1 PE=1 SV=4	VVSEDFLQDVSASTK		453	467	1624.806884765625
pepa1b22	a1.a1.a1	sp|P09874|PARP1_HUMAN	sp|P09874|PARP1_HUMAN Poly [ADP-ribose] polymerase 1 OS=Homo sapiens GN=PARP1 PE=1 SV=4	FAGILSQGLR		869	878	1061.610595703125
pepa1b20	a1.a1.a1	sp|P09874|PARP1_HUMAN	sp|P09874|PARP1_HUMAN Poly [ADP-ribose] polymerase 1 OS=Homo sapiens GN=PARP1 PE=1 SV=4	ELLIFNK		263	269	876.5194091796875
pepa1b18	a1.a1.a1	sp|P09874|PARP1_HUMAN	sp|P09874|PARP1_HUMAN Poly [ADP-ribose] polymerase 1 OS=Homo sapiens GN=PARP1 PE=1 SV=4	EELGFRPEYSASQLK	E1:-18.01056	168	182	1735.8653564453125
pepa1b59	a1.a1.a1	sp|P09874|PARP1_HUMAN	sp|P09874|PARP1_HUMAN Poly [ADP-ribose] polymerase 1 OS=Homo sapiens GN=PARP1 PE=1 SV=4	KFYPLEIDYGQDEEAVK		637	653	2043.991455078125
pepa1b29	a1.a1.a1	sp|P09874|PARP1_HUMAN	sp|P09874|PARP1_HUMAN Poly [ADP-ribose] polymerase 1 OS=Homo sapiens GN=PARP1 PE=1 SV=4	FYTLIPHDFGMK	M11:+15.99491	736	747	1484.7247314453125
pepa1b52	a1.a1.a1	sp|P09874|PARP1_HUMAN	sp|P09874|PARP1_HUMAN Poly [ADP-ribose] polymerase 1 OS=Homo sapiens GN=PARP1 PE=1 SV=4	IFPPETSASVAATPPPSTASAPAAVNSSASADKPLSN		356	392	3508.7451171875
pepa1b17	a1.a1.a1	sp|P09874|PARP1_HUMAN	sp|P09874|PARP1_HUMAN Poly [ADP-ribose] polymerase 1 OS=Homo sapiens GN=PARP1 PE=1 SV=4	DVEVDGFSELR		68	78	1265.6011962890625
pepa1b37	a1.a1.a1	sp|P09874|PARP1_HUMAN	sp|P09874|PARP1_HUMAN Poly [ADP-ribose] polymerase 1 OS=Homo sapiens GN=PARP1 PE=1 SV=4	GIYFADMVSK		894	903	1130.5555419921875
pepa1a4	a1.a1.a1	sp|P09874|PARP1_HUMAN	sp|P09874|PARP1_HUMAN Poly [ADP-ribose] polymerase 1 OS=Homo sapiens GN=PARP1 PE=1 SV=4	AQNDLIWNIK		240	249	1214.6531982421875
pepa1b47	a1.a1.a1	sp|P09874|PARP1_HUMAN	sp|P09874|PARP1_HUMAN Poly [ADP-ribose] polymerase 1 OS=Homo sapiens GN=PARP1 PE=1 SV=4	IAPPEAPVTGYMFGK		879	893	1577.8037109375
pepa1a5	a1.a1.a1	sp|P09874|PARP1_HUMAN	sp|P09874|PARP1_HUMAN Poly [ADP-ribose] polymerase 1 OS=Homo sapiens GN=PARP1 PE=1 SV=4	AQNDLIWNIKDELK		240	253	1699.90185546875
pepa1b21	a1.a1.a1	sp|P09874|PARP1_HUMAN	sp|P09874|PARP1_HUMAN Poly [ADP-ribose] polymerase 1 OS=Homo sapiens GN=PARP1 PE=1 SV=4	ELLIFNKQQVPSGESAILDR		263	282	2257.218994140625
pepa1b78	a1.a1.a1	sp|P09874|PARP1_HUMAN	sp|P09874|PARP1_HUMAN Poly [ADP-ribose] polymerase 1 OS=Homo sapiens GN=PARP1 PE=1 SV=4	NDLIWNIKDELK		242	253	1500.80615234375
pepa1b86	a1.a1.a1	sp|P09874|PARP1_HUMAN	sp|P09874|PARP1_HUMAN Poly [ADP-ribose] polymerase 1 OS=Homo sapiens GN=PARP1 PE=1 SV=4	PPEAPVTGYMFGK		881	893	1393.6824951171875
pepa1b98	a1.a1.a1	sp|P09874|PARP1_HUMAN	sp|P09874|PARP1_HUMAN Poly [ADP-ribose] polymerase 1 OS=Homo sapiens GN=PARP1 PE=1 SV=4	SATLGLVDIVK		554	564	1115.66748046875
pepa1b66	a1.a1.a1	sp|P09874|PARP1_HUMAN	sp|P09874|PARP1_HUMAN Poly [ADP-ribose] polymerase 1 OS=Homo sapiens GN=PARP1 PE=1 SV=4	MAIMVQSPMFDGK		35	47	1454.6844482421875
pepa1b90	a1.a1.a1	sp|P09874|PARP1_HUMAN	sp|P09874|PARP1_HUMAN Poly [ADP-ribose] polymerase 1 OS=Homo sapiens GN=PARP1 PE=1 SV=4	PVTGYMFGK		885	893	999.4971923828125
pepa1b28	a1.a1.a1	sp|P09874|PARP1_HUMAN	sp|P09874|PARP1_HUMAN Poly [ADP-ribose] polymerase 1 OS=Homo sapiens GN=PARP1 PE=1 SV=4	FYTLIPHDFGMK		736	747	1468.7298583984375
pepa1b82	a1.a1.a1	sp|P09874|PARP1_HUMAN	sp|P09874|PARP1_HUMAN Poly [ADP-ribose] polymerase 1 OS=Homo sapiens GN=PARP1 PE=1 SV=4	NTHATTHNAYDLEVIDIFK		820	838	2202.0830078125
pepa1c108	a1.a1.a1	sp|P09874|PARP1_HUMAN	sp|P09874|PARP1_HUMAN Poly [ADP-ribose] polymerase 1 OS=Homo sapiens GN=PARP1 PE=1 SV=4	THATTHNAYDLEVIDIFK		821	838	2088.0400390625
pepa1b25	a1.a1.a1	sp|P09874|PARP1_HUMAN	sp|P09874|PARP1_HUMAN Poly [ADP-ribose] polymerase 1 OS=Homo sapiens GN=PARP1 PE=1 SV=4	FYPLEIDYGQDEEAVK		638	653	1915.89599609375
pepa1c103	a1.a1.a1	sp|P09874|PARP1_HUMAN	sp|P09874|PARP1_HUMAN Poly [ADP-ribose] polymerase 1 OS=Homo sapiens GN=PARP1 PE=1 SV=4	SLQELFLAH		468	476	1057.568115234375
pepa1c110	a1.a1.a1	sp|P09874|PARP1_HUMAN	sp|P09874|PARP1_HUMAN Poly [ADP-ribose] polymerase 1 OS=Homo sapiens GN=PARP1 PE=1 SV=4	TTNFAGILSQ		866	875	1051.5423583984375
pepa1c111	a1.a1.a1	sp|P09874|PARP1_HUMAN	sp|P09874|PARP1_HUMAN Poly [ADP-ribose] polymerase 1 OS=Homo sapiens GN=PARP1 PE=1 SV=4	TTNFAGILSQGLR		866	878	1377.7489013671875
pepa1b35	a1.a1.a1	sp|P09874|PARP1_HUMAN	sp|P09874|PARP1_HUMAN Poly [ADP-ribose] polymerase 1 OS=Homo sapiens GN=PARP1 PE=1 SV=4	GGKVFSATLGLVDIVK		549	564	1603.9422607421875
pepa1b27	a1.a1.a1	sp|P09874|PARP1_HUMAN	sp|P09874|PARP1_HUMAN Poly [ADP-ribose] polymerase 1 OS=Homo sapiens GN=PARP1 PE=1 SV=4	FYTLIPHDFG		736	745	1209.5943603515625
pepa1b26	a1.a1.a1	sp|P09874|PARP1_HUMAN	sp|P09874|PARP1_HUMAN Poly [ADP-ribose] polymerase 1 OS=Homo sapiens GN=PARP1 PE=1 SV=4	FYTLIPHDF		736	744	1152.57275390625
pepa1a9	a1.a1.a1	sp|P09874|PARP1_HUMAN	sp|P09874|PARP1_HUMAN Poly [ADP-ribose] polymerase 1 OS=Homo sapiens GN=PARP1 PE=1 SV=4	ATTHNAYDLEVIDIFK		823	838	1849.9334716796875
pepa1b51	a1.a1.a1	sp|P09874|PARP1_HUMAN	sp|P09874|PARP1_HUMAN Poly [ADP-ribose] polymerase 1 OS=Homo sapiens GN=PARP1 PE=1 SV=4	LEVIDIFK		831	838	976.57177734375
pepa1c112	a1.a1.a1	sp|P09874|PARP1_HUMAN	sp|P09874|PARP1_HUMAN Poly [ADP-ribose] polymerase 1 OS=Homo sapiens GN=PARP1 PE=1 SV=4	VFSATLGLVDIVK		552	564	1361.8043212890625
pepa1b46	a1.a1.a1	sp|P09874|PARP1_HUMAN	sp|P09874|PARP1_HUMAN Poly [ADP-ribose] polymerase 1 OS=Homo sapiens GN=PARP1 PE=1 SV=4	IAPPEAPVTGYMF		879	891	1392.687255859375
pepa1b77	a1.a1.a1	sp|P09874|PARP1_HUMAN	sp|P09874|PARP1_HUMAN Poly [ADP-ribose] polymerase 1 OS=Homo sapiens GN=PARP1 PE=1 SV=4	NAYDLEVIDIFK		827	838	1439.7420654296875
pepa1b12	a1.a1.a1	sp|P09874|PARP1_HUMAN	sp|P09874|PARP1_HUMAN Poly [ADP-ribose] polymerase 1 OS=Homo sapiens GN=PARP1 PE=1 SV=4	AYDLEVIDIFK		828	838	1325.69921875
pepa1b13	a1.a1.a1	sp|P09874|PARP1_HUMAN	sp|P09874|PARP1_HUMAN Poly [ADP-ribose] polymerase 1 OS=Homo sapiens GN=PARP1 PE=1 SV=4	DLEVIDIFK		830	838	1091.5987548828125
pepa1c102	a1.a1.a1	sp|P09874|PARP1_HUMAN	sp|P09874|PARP1_HUMAN Poly [ADP-ribose] polymerase 1 OS=Homo sapiens GN=PARP1 PE=1 SV=4	SILSEVQQAVSQGSSDSQILDLSNR		711	735	2661.3330078125
pepa1c116	a1.a1.a1	sp|P09874|PARP1_HUMAN	sp|P09874|PARP1_HUMAN Poly [ADP-ribose] polymerase 1 OS=Homo sapiens GN=PARP1 PE=1 SV=4	YSILSEVQQAVSQGSSDSQILDLSNR		710	735	2824.396240234375
pepa1c104	a1.a1.a1	sp|P09874|PARP1_HUMAN	sp|P09874|PARP1_HUMAN Poly [ADP-ribose] polymerase 1 OS=Homo sapiens GN=PARP1 PE=1 SV=4	SLQELFLAHILSPWGAEVK		468	486	2138.164794921875
pepa1b92	a1.a1.a1	sp|P09874|PARP1_HUMAN	sp|P09874|PARP1_HUMAN Poly [ADP-ribose] polymerase 1 OS=Homo sapiens GN=PARP1 PE=1 SV=4	QIQAAYSILSEVQQAVSQGSSDSQILDLSNR	Q1:-17.02655	705	735	3318.64501953125
pepa2b44	a2.a1.a1	sp|P23246|SFPQ_HUMAN	sp|P23246|SFPQ_HUMAN Splicing factor, proline- and glutamine-rich OS=Homo sapiens GN=SFPQ PE=1 SV=2	RMEELHNQEMQK	M2:+15.99491 M10:+15.99491	548	559	1604.7159423828125
pepa2b27	a2.a1.a1	sp|P23246|SFPQ_HUMAN	sp|P23246|SFPQ_HUMAN Splicing factor, proline- and glutamine-rich OS=Homo sapiens GN=SFPQ PE=1 SV=2	MEELHNQEMQK	M1:+15.99491 M9:+15.99491	549	559	1448.6148681640625
pepa2b21	a2.a1.a1	sp|P23246|SFPQ_HUMAN	sp|P23246|SFPQ_HUMAN Splicing factor, proline- and glutamine-rich OS=Homo sapiens GN=SFPQ PE=1 SV=2	GREEYEGPNK		694	703	1178.5440673828125
pepa2b43	a2.a1.a1	sp|P23246|SFPQ_HUMAN	sp|P23246|SFPQ_HUMAN Splicing factor, proline- and glutamine-rich OS=Homo sapiens GN=SFPQ PE=1 SV=2	RMEELHNQEMQK	M10:+15.99491	548	559	1588.7210693359375
pepa2b40	a2.a1.a1	sp|P23246|SFPQ_HUMAN	sp|P23246|SFPQ_HUMAN Splicing factor, proline- and glutamine-rich OS=Homo sapiens GN=SFPQ PE=1 SV=2	QGPPPGGPGGR		257	267	976.4962768554688
pepa2b26	a2.a1.a1	sp|P23246|SFPQ_HUMAN	sp|P23246|SFPQ_HUMAN Splicing factor, proline- and glutamine-rich OS=Homo sapiens GN=SFPQ PE=1 SV=2	MEELHNQEMQK	M9:+15.99491	549	559	1432.619873046875
pepa2b20	a2.a1.a1	sp|P23246|SFPQ_HUMAN	sp|P23246|SFPQ_HUMAN Splicing factor, proline- and glutamine-rich OS=Homo sapiens GN=SFPQ PE=1 SV=2	GPMGPGPGQSGPK	M3:+15.99491	45	57	1182.5576171875
pepa2b42	a2.a1.a1	sp|P23246|SFPQ_HUMAN	sp|P23246|SFPQ_HUMAN Splicing factor, proline- and glutamine-rich OS=Homo sapiens GN=SFPQ PE=1 SV=2	RMEELHNQEMQK		548	559	1572.72607421875
pepa2b33	a2.a1.a1	sp|P23246|SFPQ_HUMAN	sp|P23246|SFPQ_HUMAN Splicing factor, proline- and glutamine-rich OS=Homo sapiens GN=SFPQ PE=1 SV=2	MGGGGAMNMGDPYGSGGQK	M1:+15.99491 M7:+15.99491 M9:+15.99491	612	630	1819.704833984375
pepa2b48	a2.a1.a1	sp|P23246|SFPQ_HUMAN	sp|P23246|SFPQ_HUMAN Splicing factor, proline- and glutamine-rich OS=Homo sapiens GN=SFPQ PE=1 SV=2	SPPPGMGLNQNR	M6:+15.99491	33	44	1283.616455078125
pepa2b29	a2.a1.a1	sp|P23246|SFPQ_HUMAN	sp|P23246|SFPQ_HUMAN Splicing factor, proline- and glutamine-rich OS=Homo sapiens GN=SFPQ PE=1 SV=2	MGDPYGSGGQK		620	630	1096.47314453125
pepa2b37	a2.a1.a1	sp|P23246|SFPQ_HUMAN	sp|P23246|SFPQ_HUMAN Splicing factor, proline- and glutamine-rich OS=Homo sapiens GN=SFPQ PE=1 SV=2	PGGGPGLSTPGGHPKPPHR		218	236	1802.9412841796875
pepa2b25	a2.a1.a1	sp|P23246|SFPQ_HUMAN	sp|P23246|SFPQ_HUMAN Splicing factor, proline- and glutamine-rich OS=Homo sapiens GN=SFPQ PE=1 SV=2	MEELHNQEMQK		549	559	1416.625
pepa2b19	a2.a1.a1	sp|P23246|SFPQ_HUMAN	sp|P23246|SFPQ_HUMAN Splicing factor, proline- and glutamine-rich OS=Homo sapiens GN=SFPQ PE=1 SV=2	GPMGPGPGQSGPK		45	57	1166.562744140625
pepa2b32	a2.a1.a1	sp|P23246|SFPQ_HUMAN	sp|P23246|SFPQ_HUMAN Splicing factor, proline- and glutamine-rich OS=Homo sapiens GN=SFPQ PE=1 SV=2	MGGGGAMNMGDPYGSGGQK	M7:+15.99491 M9:+15.99491	612	630	1803.7099609375
pepa2b36	a2.a1.a1	sp|P23246|SFPQ_HUMAN	sp|P23246|SFPQ_HUMAN Splicing factor, proline- and glutamine-rich OS=Homo sapiens GN=SFPQ PE=1 SV=2	NMGDPYGSGGQK		619	630	1210.51611328125
pepa2a1	a2.a1.a1	sp|P23246|SFPQ_HUMAN	sp|P23246|SFPQ_HUMAN Splicing factor, proline- and glutamine-rich OS=Homo sapiens GN=SFPQ PE=1 SV=2	AELDDTPMR	M8:+15.99491	350	358	1063.472900390625
pepa2b18	a2.a1.a1	sp|P23246|SFPQ_HUMAN	sp|P23246|SFPQ_HUMAN Splicing factor, proline- and glutamine-rich OS=Homo sapiens GN=SFPQ PE=1 SV=2	GMGPGTPAGYGR	M2:+15.99491	682	693	1136.5157470703125
pepa2b46	a2.a1.a1	sp|P23246|SFPQ_HUMAN	sp|P23246|SFPQ_HUMAN Splicing factor, proline- and glutamine-rich OS=Homo sapiens GN=SFPQ PE=1 SV=2	SLDEMEK		496	502	851.3818969726562
pepa2b41	a2.a1.a1	sp|P23246|SFPQ_HUMAN	sp|P23246|SFPQ_HUMAN Splicing factor, proline- and glutamine-rich OS=Homo sapiens GN=SFPQ PE=1 SV=2	REEEMMIR		574	581	1093.5133056640625
pepa2b31	a2.a1.a1	sp|P23246|SFPQ_HUMAN	sp|P23246|SFPQ_HUMAN Splicing factor, proline- and glutamine-rich OS=Homo sapiens GN=SFPQ PE=1 SV=2	MGGGGAMNMGDPYGSGGQK	M9:+15.99491	612	630	1787.7149658203125
pepa2b17	a2.a1.a1	sp|P23246|SFPQ_HUMAN	sp|P23246|SFPQ_HUMAN Splicing factor, proline- and glutamine-rich OS=Homo sapiens GN=SFPQ PE=1 SV=2	GMGPGTPAGYGR		682	693	1120.520751953125
pepa2b47	a2.a1.a1	sp|P23246|SFPQ_HUMAN	sp|P23246|SFPQ_HUMAN Splicing factor, proline- and glutamine-rich OS=Homo sapiens GN=SFPQ PE=1 SV=2	SPPPGMGLNQNR		33	44	1267.62158203125
pepa2b10	a2.a1.a1	sp|P23246|SFPQ_HUMAN	sp|P23246|SFPQ_HUMAN Splicing factor, proline- and glutamine-rich OS=Homo sapiens GN=SFPQ PE=1 SV=2	FATHAAALSVR		366	376	1143.6273193359375
pepa2b35	a2.a1.a1	sp|P23246|SFPQ_HUMAN	sp|P23246|SFPQ_HUMAN Splicing factor, proline- and glutamine-rich OS=Homo sapiens GN=SFPQ PE=1 SV=2	MGYMDPR		600	606	869.3648071289062
pepa2a2	a2.a1.a1	sp|P23246|SFPQ_HUMAN	sp|P23246|SFPQ_HUMAN Splicing factor, proline- and glutamine-rich OS=Homo sapiens GN=SFPQ PE=1 SV=2	AVVIVDDR		400	407	886.4996948242188
pepa2a9	a2.a1.a1	sp|P23246|SFPQ_HUMAN	sp|P23246|SFPQ_HUMAN Splicing factor, proline- and glutamine-rich OS=Homo sapiens GN=SFPQ PE=1 SV=2	FATHAAAL		366	373	801.42578125
pepa2a5	a2.a1.a1	sp|P23246|SFPQ_HUMAN	sp|P23246|SFPQ_HUMAN Splicing factor, proline- and glutamine-rich OS=Homo sapiens GN=SFPQ PE=1 SV=2	DKLESEMEDAYHEHQANLLR	M7:+15.99491	517	536	2444.114990234375
pepa2a6	a2.a1.a1	sp|P23246|SFPQ_HUMAN	sp|P23246|SFPQ_HUMAN Splicing factor, proline- and glutamine-rich OS=Homo sapiens GN=SFPQ PE=1 SV=2	FAQHGTFEYEYSQR		480	493	1762.7823486328125
pepa2b30	a2.a1.a1	sp|P23246|SFPQ_HUMAN	sp|P23246|SFPQ_HUMAN Splicing factor, proline- and glutamine-rich OS=Homo sapiens GN=SFPQ PE=1 SV=2	MGGGGAMNMGDPYGSGGQK		612	630	1771.7200927734375
pepa2b15	a2.a1.a1	sp|P23246|SFPQ_HUMAN	sp|P23246|SFPQ_HUMAN Splicing factor, proline- and glutamine-rich OS=Homo sapiens GN=SFPQ PE=1 SV=2	GIVEFASK		414	421	850.46728515625
pepa2b51	a2.a1.a1	sp|P23246|SFPQ_HUMAN	sp|P23246|SFPQ_HUMAN Splicing factor, proline- and glutamine-rich OS=Homo sapiens GN=SFPQ PE=1 SV=2	YGEPGEVFINK		320	330	1252.621337890625
pepa2a4	a2.a1.a1	sp|P23246|SFPQ_HUMAN	sp|P23246|SFPQ_HUMAN Splicing factor, proline- and glutamine-rich OS=Homo sapiens GN=SFPQ PE=1 SV=2	DKLESEMEDAYHEHQANLLR		517	536	2428.1201171875
pepa2b23	a2.a1.a1	sp|P23246|SFPQ_HUMAN	sp|P23246|SFPQ_HUMAN Splicing factor, proline- and glutamine-rich OS=Homo sapiens GN=SFPQ PE=1 SV=2	LFVGNLPADITEDEFKR		299	315	1964.0128173828125
pepa2b14	a2.a1.a1	sp|P23246|SFPQ_HUMAN	sp|P23246|SFPQ_HUMAN Splicing factor, proline- and glutamine-rich OS=Homo sapiens GN=SFPQ PE=1 SV=2	FPPLGGGGGIGYEANPGVPPATMSGSMMGSDMR	M27:+15.99491	631	663	3211.431884765625
pepa2b38	a2.a1.a1	sp|P23246|SFPQ_HUMAN	sp|P23246|SFPQ_HUMAN Splicing factor, proline- and glutamine-rich OS=Homo sapiens GN=SFPQ PE=1 SV=2	PVIVEPLEQLDDEDGLPEK		444	462	2135.07568359375
pepa2b13	a2.a1.a1	sp|P23246|SFPQ_HUMAN	sp|P23246|SFPQ_HUMAN Splicing factor, proline- and glutamine-rich OS=Homo sapiens GN=SFPQ PE=1 SV=2	FPPLGGGGGIGYEANPGVPPATMSGSMMGSDMR		631	663	3195.43701171875
pepa2b22	a2.a1.a1	sp|P23246|SFPQ_HUMAN	sp|P23246|SFPQ_HUMAN Splicing factor, proline- and glutamine-rich OS=Homo sapiens GN=SFPQ PE=1 SV=2	LFVGNLPADITEDEFK		299	314	1807.9117431640625
pepa2a3	a2.a1.a1	sp|P23246|SFPQ_HUMAN	sp|P23246|SFPQ_HUMAN Splicing factor, proline- and glutamine-rich OS=Homo sapiens GN=SFPQ PE=1 SV=2	CSEGVFLLTTTPR	C1:+57.02146 C1:-17.02655	431	443	1463.7203369140625
pepa2b50	a2.a1.a1	sp|P23246|SFPQ_HUMAN	sp|P23246|SFPQ_HUMAN Splicing factor, proline- and glutamine-rich OS=Homo sapiens GN=SFPQ PE=1 SV=2	VSNELLEEAFSQFGPIER		382	399	2065.02392578125
pepa2b45	a2.a2.a1	sp|Q15233|NONO_HUMAN	sp|Q15233|NONO_HUMAN Non-POU domain-containing octamer-binding protein OS=Homo sapiens GN=NONO PE=1 SV=4	RMEELHNQEVQK		325	336	1540.754150390625
pepa2b28	a2.a2.a1	sp|Q15233|NONO_HUMAN	sp|Q15233|NONO_HUMAN Non-POU domain-containing octamer-binding protein OS=Homo sapiens GN=NONO PE=1 SV=4	MEELHNQEVQK		326	336	1384.6529541015625
pepa2a2	a2.a2.a1	sp|Q15233|NONO_HUMAN	sp|Q15233|NONO_HUMAN Non-POU domain-containing octamer-binding protein OS=Homo sapiens GN=NONO PE=1 SV=4	AVVIVDDR		177	184	886.4996948242188
pepa2b16	a2.a2.a1	sp|Q15233|NONO_HUMAN	sp|Q15233|NONO_HUMAN Non-POU domain-containing octamer-binding protein OS=Homo sapiens GN=NONO PE=1 SV=4	GIVEFSGK		191	198	836.4517211914062
pepa2b34	a2.a2.a1	sp|Q15233|NONO_HUMAN	sp|Q15233|NONO_HUMAN Non-POU domain-containing octamer-binding protein OS=Homo sapiens GN=NONO PE=1 SV=4	MGQMAMGGAMGINNR		384	398	1538.669921875
pepa2b49	a2.a2.a1	sp|Q15233|NONO_HUMAN	sp|Q15233|NONO_HUMAN Non-POU domain-containing octamer-binding protein OS=Homo sapiens GN=NONO PE=1 SV=4	VELDNMPLR		127	135	1086.5616455078125
pepa2a8	a2.a2.a1	sp|Q15233|NONO_HUMAN	sp|Q15233|NONO_HUMAN Non-POU domain-containing octamer-binding protein OS=Homo sapiens GN=NONO PE=1 SV=4	FAQPGSFEYEYAMR	M13:+15.99491	257	270	1711.7425537109375
pepa2a7	a2.a2.a1	sp|Q15233|NONO_HUMAN	sp|Q15233|NONO_HUMAN Non-POU domain-containing octamer-binding protein OS=Homo sapiens GN=NONO PE=1 SV=4	FAQPGSFEYEYAMR		257	270	1695.74755859375
pepa2b39	a2.a2.a1	sp|Q15233|NONO_HUMAN	sp|Q15233|NONO_HUMAN Non-POU domain-containing octamer-binding protein OS=Homo sapiens GN=NONO PE=1 SV=4	PVTVEPMDQLDDEEGLPEK		221	239	2140.995849609375
pepa2b12	a2.a2.a1	sp|Q15233|NONO_HUMAN	sp|Q15233|NONO_HUMAN Non-POU domain-containing octamer-binding protein OS=Homo sapiens GN=NONO PE=1 SV=4	FGQAATMEGIGAIGGTPPAFNR	M7:+15.99491	435	456	2179.060546875
pepa2b11	a2.a2.a1	sp|Q15233|NONO_HUMAN	sp|Q15233|NONO_HUMAN Non-POU domain-containing octamer-binding protein OS=Homo sapiens GN=NONO PE=1 SV=4	FGQAATMEGIGAIGGTPPAFNR		435	456	2163.065673828125
pepa2b24	a2.a2.a1	sp|Q15233|NONO_HUMAN	sp|Q15233|NONO_HUMAN Non-POU domain-containing octamer-binding protein OS=Homo sapiens GN=NONO PE=1 SV=4	LFVGNLPPDITEEEMR		76	91	1859.921142578125
pepa3b32	a3.a1.a1	sp|P11586|C1TC_HUMAN	sp|P11586|C1TC_HUMAN C-1-tetrahydrofolate synthase, cytoplasmic OS=Homo sapiens GN=MTHFD1 PE=1 SV=3	TAHLDEEVNK		199	208	1155.564453125
pepa3b35	a3.a1.a1	sp|P11586|C1TC_HUMAN	sp|P11586|C1TC_HUMAN C-1-tetrahydrofolate synthase, cytoplasmic OS=Homo sapiens GN=MTHFD1 PE=1 SV=3	THLSLSHNPEQK		867	878	1390.707763671875
pepa3b17	a3.a1.a1	sp|P11586|C1TC_HUMAN	sp|P11586|C1TC_HUMAN C-1-tetrahydrofolate synthase, cytoplasmic OS=Homo sapiens GN=MTHFD1 PE=1 SV=3	IAHGNSSIIADR		642	653	1253.66015625
pepa3b21	a3.a1.a1	sp|P11586|C1TC_HUMAN	sp|P11586|C1TC_HUMAN C-1-tetrahydrofolate synthase, cytoplasmic OS=Homo sapiens GN=MTHFD1 PE=1 SV=3	LMQSTVESAK		283	292	1093.55615234375
pepa3b25	a3.a1.a1	sp|P11586|C1TC_HUMAN	sp|P11586|C1TC_HUMAN C-1-tetrahydrofolate synthase, cytoplasmic OS=Homo sapiens GN=MTHFD1 PE=1 SV=3	KVVGDVAYDEAK		251	262	1293.6689453125
pepa3b20	a3.a1.a1	sp|P11586|C1TC_HUMAN	sp|P11586|C1TC_HUMAN C-1-tetrahydrofolate synthase, cytoplasmic OS=Homo sapiens GN=MTHFD1 PE=1 SV=3	IFHELTQTDK		464	473	1231.6322021484375
pepa3a2	a3.a1.a1	sp|P11586|C1TC_HUMAN	sp|P11586|C1TC_HUMAN C-1-tetrahydrofolate synthase, cytoplasmic OS=Homo sapiens GN=MTHFD1 PE=1 SV=3	APAEILNGK		2	10	912.5153198242188
pepa3b39	a3.a1.a1	sp|P11586|C1TC_HUMAN	sp|P11586|C1TC_HUMAN C-1-tetrahydrofolate synthase, cytoplasmic OS=Homo sapiens GN=MTHFD1 PE=1 SV=3	VVGDVAYDEAK		252	262	1165.573974609375
pepa3b34	a3.a1.a1	sp|P11586|C1TC_HUMAN	sp|P11586|C1TC_HUMAN C-1-tetrahydrofolate synthase, cytoplasmic OS=Homo sapiens GN=MTHFD1 PE=1 SV=3	TDPTTLTDEEINR		505	517	1504.7130126953125
pepa3b36	a3.a1.a1	sp|P11586|C1TC_HUMAN	sp|P11586|C1TC_HUMAN C-1-tetrahydrofolate synthase, cytoplasmic OS=Homo sapiens GN=MTHFD1 PE=1 SV=3	TPVPSDIDISR		314	324	1199.6270751953125
pepa3b30	a3.a1.a1	sp|P11586|C1TC_HUMAN	sp|P11586|C1TC_HUMAN C-1-tetrahydrofolate synthase, cytoplasmic OS=Homo sapiens GN=MTHFD1 PE=1 SV=3	MHGGGPTVTAGLPLPK	M1:+15.99491	706	721	1548.8206787109375
pepa3b10	a3.a1.a1	sp|P11586|C1TC_HUMAN	sp|P11586|C1TC_HUMAN C-1-tetrahydrofolate synthase, cytoplasmic OS=Homo sapiens GN=MTHFD1 PE=1 SV=3	DVDGLTSINAGR		123	134	1217.612548828125
pepa3b12	a3.a1.a1	sp|P11586|C1TC_HUMAN	sp|P11586|C1TC_HUMAN C-1-tetrahydrofolate synthase, cytoplasmic OS=Homo sapiens GN=MTHFD1 PE=1 SV=3	GALALAQAVQR		794	804	1097.6429443359375
pepa3b29	a3.a1.a1	sp|P11586|C1TC_HUMAN	sp|P11586|C1TC_HUMAN C-1-tetrahydrofolate synthase, cytoplasmic OS=Homo sapiens GN=MTHFD1 PE=1 SV=3	MHGGGPTVTAGLPLPK		706	721	1532.8258056640625
pepa3a9	a3.a1.a1	sp|P11586|C1TC_HUMAN	sp|P11586|C1TC_HUMAN C-1-tetrahydrofolate synthase, cytoplasmic OS=Homo sapiens GN=MTHFD1 PE=1 SV=3	DDSNLYINVK		47	56	1180.5849609375
pepa3b18	a3.a1.a1	sp|P11586|C1TC_HUMAN	sp|P11586|C1TC_HUMAN C-1-tetrahydrofolate synthase, cytoplasmic OS=Homo sapiens GN=MTHFD1 PE=1 SV=3	LAILQVGNR		38	46	983.60009765625
pepa3b38	a3.a1.a1	sp|P11586|C1TC_HUMAN	sp|P11586|C1TC_HUMAN C-1-tetrahydrofolate synthase, cytoplasmic OS=Homo sapiens GN=MTHFD1 PE=1 SV=3	VLLSALER		355	362	900.5516967773438
pepa3b14	a3.a1.a1	sp|P11586|C1TC_HUMAN	sp|P11586|C1TC_HUMAN C-1-tetrahydrofolate synthase, cytoplasmic OS=Homo sapiens GN=MTHFD1 PE=1 SV=3	GDILVVATGQPEMVK	M13:+15.99491	209	223	1572.83056640625
pepa3a6	a3.a1.a1	sp|P11586|C1TC_HUMAN	sp|P11586|C1TC_HUMAN C-1-tetrahydrofolate synthase, cytoplasmic OS=Homo sapiens GN=MTHFD1 PE=1 SV=3	AYIQENLELVEK		722	733	1448.7635498046875
pepa3b31	a3.a1.a1	sp|P11586|C1TC_HUMAN	sp|P11586|C1TC_HUMAN C-1-tetrahydrofolate synthase, cytoplasmic OS=Homo sapiens GN=MTHFD1 PE=1 SV=3	QPSQGPTFGIK	Q1:-17.02655	411	421	1142.58447265625
pepa3b37	a3.a1.a1	sp|P11586|C1TC_HUMAN	sp|P11586|C1TC_HUMAN C-1-tetrahydrofolate synthase, cytoplasmic OS=Homo sapiens GN=MTHFD1 PE=1 SV=3	TVAMLMQSTVESAK		279	292	1495.7498779296875
pepa3b33	a3.a1.a1	sp|P11586|C1TC_HUMAN	sp|P11586|C1TC_HUMAN C-1-tetrahydrofolate synthase, cytoplasmic OS=Homo sapiens GN=MTHFD1 PE=1 SV=3	TAHLDEEVNKGDILVVATGQPEMVK		199	223	2693.382080078125
pepa3b13	a3.a1.a1	sp|P11586|C1TC_HUMAN	sp|P11586|C1TC_HUMAN C-1-tetrahydrofolate synthase, cytoplasmic OS=Homo sapiens GN=MTHFD1 PE=1 SV=3	GDILVVATGQPEMVK		209	223	1556.835693359375
pepa3b40	a3.a1.a1	sp|P11586|C1TC_HUMAN	sp|P11586|C1TC_HUMAN C-1-tetrahydrofolate synthase, cytoplasmic OS=Homo sapiens GN=MTHFD1 PE=1 SV=3	YVVVTGITPTPLGEGK		371	386	1630.905517578125
pepa3b19	a3.a1.a1	sp|P11586|C1TC_HUMAN	sp|P11586|C1TC_HUMAN C-1-tetrahydrofolate synthase, cytoplasmic OS=Homo sapiens GN=MTHFD1 PE=1 SV=3	LDIDPETITWQR		521	532	1486.754150390625
pepa3b26	a3.a1.a1	sp|P11586|C1TC_HUMAN	sp|P11586|C1TC_HUMAN C-1-tetrahydrofolate synthase, cytoplasmic OS=Homo sapiens GN=MTHFD1 PE=1 SV=3	MAPAEILNGK	M1:+42.01057	1	10	1085.56640625
pepa3a1	a3.a1.a1	sp|P11586|C1TC_HUMAN	sp|P11586|C1TC_HUMAN C-1-tetrahydrofolate synthase, cytoplasmic OS=Homo sapiens GN=MTHFD1 PE=1 SV=3	AAQAPSSFQLLYDLK		805	819	1651.869384765625
pepa3b24	a3.a1.a1	sp|P11586|C1TC_HUMAN	sp|P11586|C1TC_HUMAN C-1-tetrahydrofolate synthase, cytoplasmic OS=Homo sapiens GN=MTHFD1 PE=1 SV=3	KGEPVSAEDLGVSGALTVLMK		596	616	2101.121337890625
pepa3b11	a3.a1.a1	sp|P11586|C1TC_HUMAN	sp|P11586|C1TC_HUMAN C-1-tetrahydrofolate synthase, cytoplasmic OS=Homo sapiens GN=MTHFD1 PE=1 SV=3	EIGLLSEEVELYGETK		337	352	1808.916748046875
pepa3b16	a3.a1.a1	sp|P11586|C1TC_HUMAN	sp|P11586|C1TC_HUMAN C-1-tetrahydrofolate synthase, cytoplasmic OS=Homo sapiens GN=MTHFD1 PE=1 SV=3	GEPVSAEDLGVSGALTVLMK	M19:+15.99491	597	616	1989.021240234375
pepa3a8	a3.a1.a1	sp|P11586|C1TC_HUMAN	sp|P11586|C1TC_HUMAN C-1-tetrahydrofolate synthase, cytoplasmic OS=Homo sapiens GN=MTHFD1 PE=1 SV=3	DAIKPNLMQTLEGTPVFVHAGPFAN	M8:+15.99491	617	641	2683.355224609375
pepa3b23	a3.a1.a1	sp|P11586|C1TC_HUMAN	sp|P11586|C1TC_HUMAN C-1-tetrahydrofolate synthase, cytoplasmic OS=Homo sapiens GN=MTHFD1 PE=1 SV=3	LVGPEGFVVTEAGFGADIGMEK	M20:+15.99491	658	679	2239.095458984375
pepa3b22	a3.a1.a1	sp|P11586|C1TC_HUMAN	sp|P11586|C1TC_HUMAN C-1-tetrahydrofolate synthase, cytoplasmic OS=Homo sapiens GN=MTHFD1 PE=1 SV=3	LVGPEGFVVTEAGFGADIGMEK		658	679	2223.1005859375
pepa3b28	a3.a1.a1	sp|P11586|C1TC_HUMAN	sp|P11586|C1TC_HUMAN C-1-tetrahydrofolate synthase, cytoplasmic OS=Homo sapiens GN=MTHFD1 PE=1 SV=3	MFGIPVVVAVNAFK	M1:+15.99491	747	760	1507.8345947265625
pepa3b15	a3.a1.a1	sp|P11586|C1TC_HUMAN	sp|P11586|C1TC_HUMAN C-1-tetrahydrofolate synthase, cytoplasmic OS=Homo sapiens GN=MTHFD1 PE=1 SV=3	GEPVSAEDLGVSGALTVLMK		597	616	1973.0263671875
pepa3a7	a3.a1.a1	sp|P11586|C1TC_HUMAN	sp|P11586|C1TC_HUMAN C-1-tetrahydrofolate synthase, cytoplasmic OS=Homo sapiens GN=MTHFD1 PE=1 SV=3	DAIKPNLMQTLEGTPVFVHAGPFAN		617	641	2667.3603515625
pepa3a4	a3.a1.a1	sp|P11586|C1TC_HUMAN	sp|P11586|C1TC_HUMAN C-1-tetrahydrofolate synthase, cytoplasmic OS=Homo sapiens GN=MTHFD1 PE=1 SV=3	ASFITPVPGGVGPMTVAMLMQSTVESAK	M18:+15.99491	265	292	2822.4140625
pepa3b27	a3.a1.a1	sp|P11586|C1TC_HUMAN	sp|P11586|C1TC_HUMAN C-1-tetrahydrofolate synthase, cytoplasmic OS=Homo sapiens GN=MTHFD1 PE=1 SV=3	MFGIPVVVAVNAFK		747	760	1491.839599609375
pepa3a5	a3.a1.a1	sp|P11586|C1TC_HUMAN	sp|P11586|C1TC_HUMAN C-1-tetrahydrofolate synthase, cytoplasmic OS=Homo sapiens GN=MTHFD1 PE=1 SV=3	ASFITPVPGGVGPMTVAMLMQSTVESAK	M14:+15.99491 M18:+15.99491	265	292	2838.408935546875
pepa3a3	a3.a1.a1	sp|P11586|C1TC_HUMAN	sp|P11586|C1TC_HUMAN C-1-tetrahydrofolate synthase, cytoplasmic OS=Homo sapiens GN=MTHFD1 PE=1 SV=3	ASFITPVPGGVGPMTVAMLMQSTVESAK		265	292	2806.419189453125
pepa4b17	a4.a1.a1	sp|P50570-3|DYN2_HUMAN	sp|P50570-3|DYN2_HUMAN Isoform 3 of Dynamin-2 OS=Homo sapiens GN=DNM2	NFRPDDPTR		316	324	1117.5389404296875
pepa4b20	a4.a1.a1	sp|P50570-3|DYN2_HUMAN	sp|P50570-3|DYN2_HUMAN Isoform 3 of Dynamin-2 OS=Homo sapiens GN=DNM2	SMDPQLER		640	647	975.456787109375
pepa4b11	a4.a1.a1	sp|P50570-3|DYN2_HUMAN	sp|P50570-3|DYN2_HUMAN Isoform 3 of Dynamin-2 OS=Homo sapiens GN=DNM2	GYIGVVNR		230	237	877.489501953125
pepa4b15	a4.a1.a1	sp|P50570-3|DYN2_HUMAN	sp|P50570-3|DYN2_HUMAN Isoform 3 of Dynamin-2 OS=Homo sapiens GN=DNM2	KFFLSHPAYR		257	266	1265.679443359375
pepa4b16	a4.a1.a1	sp|P50570-3|DYN2_HUMAN	sp|P50570-3|DYN2_HUMAN Isoform 3 of Dynamin-2 OS=Homo sapiens GN=DNM2	KFTDFDEVR		90	98	1156.563720703125
pepa4b19	a4.a1.a1	sp|P50570-3|DYN2_HUMAN	sp|P50570-3|DYN2_HUMAN Isoform 3 of Dynamin-2 OS=Homo sapiens GN=DNM2	RIEGSGDQVDTLELSGGAR		343	361	1959.973388671875
pepa4b25	a4.a1.a1	sp|P50570-3|DYN2_HUMAN	sp|P50570-3|DYN2_HUMAN Isoform 3 of Dynamin-2 OS=Homo sapiens GN=DNM2	TIMHLMINNTK		674	684	1315.6865234375
pepa4a5	a4.a1.a1	sp|P50570-3|DYN2_HUMAN	sp|P50570-3|DYN2_HUMAN Isoform 3 of Dynamin-2 OS=Homo sapiens GN=DNM2	FTDFDEVR		91	98	1028.46875
pepa4b13	a4.a1.a1	sp|P50570-3|DYN2_HUMAN	sp|P50570-3|DYN2_HUMAN Isoform 3 of Dynamin-2 OS=Homo sapiens GN=DNM2	LDLMDEGTDAR		207	217	1235.5577392578125
pepa4b14	a4.a1.a1	sp|P50570-3|DYN2_HUMAN	sp|P50570-3|DYN2_HUMAN Isoform 3 of Dynamin-2 OS=Homo sapiens GN=DNM2	IEGSGDQVDTLELSGGAR		344	361	1803.872314453125
pepa4b12	a4.a1.a1	sp|P50570-3|DYN2_HUMAN	sp|P50570-3|DYN2_HUMAN Isoform 3 of Dynamin-2 OS=Homo sapiens GN=DNM2	HVFAIFNTEQR		580	590	1361.696533203125
pepa4b27	a4.a1.a1	sp|P50570-3|DYN2_HUMAN	sp|P50570-3|DYN2_HUMAN Isoform 3 of Dynamin-2 OS=Homo sapiens GN=DNM2	VPVGDQPPDIEYQIK		143	157	1697.8748779296875
pepa4a6	a4.a1.a1	sp|P50570-3|DYN2_HUMAN	sp|P50570-3|DYN2_HUMAN Isoform 3 of Dynamin-2 OS=Homo sapiens GN=DNM2	GISPVPINLR		114	123	1065.641845703125
pepa4a8	a4.a1.a1	sp|P50570-3|DYN2_HUMAN	sp|P50570-3|DYN2_HUMAN Isoform 3 of Dynamin-2 OS=Homo sapiens GN=DNM2	GMEELIPLVNK	M2:+15.99491	5	15	1258.671630859375
pepa4b29	a4.a1.a1	sp|P50570-3|DYN2_HUMAN	sp|P50570-3|DYN2_HUMAN Isoform 3 of Dynamin-2 OS=Homo sapiens GN=DNM2	YMLPLDNLK	M2:+15.99491	559	567	1122.5867919921875
pepa4b21	a4.a1.a1	sp|P50570-3|DYN2_HUMAN	sp|P50570-3|DYN2_HUMAN Isoform 3 of Dynamin-2 OS=Homo sapiens GN=DNM2	SSVLENFVGR		45	54	1107.5797119140625
pepa4a4	a4.a1.a1	sp|P50570-3|DYN2_HUMAN	sp|P50570-3|DYN2_HUMAN Isoform 3 of Dynamin-2 OS=Homo sapiens GN=DNM2	FPFELVK		370	376	879.4979248046875
pepa4a3	a4.a1.a1	sp|P50570-3|DYN2_HUMAN	sp|P50570-3|DYN2_HUMAN Isoform 3 of Dynamin-2 OS=Homo sapiens GN=DNM2	DMILQFISR	M2:+15.99491	158	166	1138.5928955078125
pepa4a7	a4.a1.a1	sp|P50570-3|DYN2_HUMAN	sp|P50570-3|DYN2_HUMAN Isoform 3 of Dynamin-2 OS=Homo sapiens GN=DNM2	GMEELIPLVNK		5	15	1242.6767578125
pepa4b10	a4.a1.a1	sp|P50570-3|DYN2_HUMAN	sp|P50570-3|DYN2_HUMAN Isoform 3 of Dynamin-2 OS=Homo sapiens GN=DNM2	GWLTINNISLMK	M11:+15.99491	520	531	1405.751220703125
pepa4b18	a4.a1.a1	sp|P50570-3|DYN2_HUMAN	sp|P50570-3|DYN2_HUMAN Isoform 3 of Dynamin-2 OS=Homo sapiens GN=DNM2	NLVDSYVAIINK		654	665	1348.74755859375
pepa4a2	a4.a1.a1	sp|P50570-3|DYN2_HUMAN	sp|P50570-3|DYN2_HUMAN Isoform 3 of Dynamin-2 OS=Homo sapiens GN=DNM2	DMILQFISR		158	166	1122.5980224609375
pepa4b28	a4.a1.a1	sp|P50570-3|DYN2_HUMAN	sp|P50570-3|DYN2_HUMAN Isoform 3 of Dynamin-2 OS=Homo sapiens GN=DNM2	VYSPHVLNLTLIDLPGITK		124	142	2093.200927734375
pepa4b24	a4.a1.a1	sp|P50570-3|DYN2_HUMAN	sp|P50570-3|DYN2_HUMAN Isoform 3 of Dynamin-2 OS=Homo sapiens GN=DNM2	TGLFTPDMAFEAIVK	M8:+15.99491	400	414	1655.8349609375
pepa4b23	a4.a1.a1	sp|P50570-3|DYN2_HUMAN	sp|P50570-3|DYN2_HUMAN Isoform 3 of Dynamin-2 OS=Homo sapiens GN=DNM2	TGLFTPDMAFEAIVK		400	414	1639.8404541015625
pepa4b26	a4.a1.a1	sp|P50570-3|DYN2_HUMAN	sp|P50570-3|DYN2_HUMAN Isoform 3 of Dynamin-2 OS=Homo sapiens GN=DNM2	VLNLTLIDLPGITK		129	142	1509.925537109375
pepa4a1	a4.a1.a1	sp|P50570-3|DYN2_HUMAN	sp|P50570-3|DYN2_HUMAN Isoform 3 of Dynamin-2 OS=Homo sapiens GN=DNM2	ALLQMVQQFGVDFEK		328	342	1752.8992919921875
pepa4a9	a4.a1.a1	sp|P50570-3|DYN2_HUMAN	sp|P50570-3|DYN2_HUMAN Isoform 3 of Dynamin-2 OS=Homo sapiens GN=DNM2	GPTPGPPLIPVPVGAAASF		782	800	1744.9637451171875
pepa4b17	a4.a1.a2	sp|P50570-4|DYN2_HUMAN	sp|P50570-4|DYN2_HUMAN Isoform 4 of Dynamin-2 OS=Homo sapiens GN=DNM2	NFRPDDPTR		316	324	1117.5389404296875
pepa4b20	a4.a1.a2	sp|P50570-4|DYN2_HUMAN	sp|P50570-4|DYN2_HUMAN Isoform 4 of Dynamin-2 OS=Homo sapiens GN=DNM2	SMDPQLER		644	651	975.456787109375
pepa4b11	a4.a1.a2	sp|P50570-4|DYN2_HUMAN	sp|P50570-4|DYN2_HUMAN Isoform 4 of Dynamin-2 OS=Homo sapiens GN=DNM2	GYIGVVNR		230	237	877.489501953125
pepa4b15	a4.a1.a2	sp|P50570-4|DYN2_HUMAN	sp|P50570-4|DYN2_HUMAN Isoform 4 of Dynamin-2 OS=Homo sapiens GN=DNM2	KFFLSHPAYR		257	266	1265.679443359375
pepa4b16	a4.a1.a2	sp|P50570-4|DYN2_HUMAN	sp|P50570-4|DYN2_HUMAN Isoform 4 of Dynamin-2 OS=Homo sapiens GN=DNM2	KFTDFDEVR		90	98	1156.563720703125
pepa4b19	a4.a1.a2	sp|P50570-4|DYN2_HUMAN	sp|P50570-4|DYN2_HUMAN Isoform 4 of Dynamin-2 OS=Homo sapiens GN=DNM2	RIEGSGDQVDTLELSGGAR		343	361	1959.973388671875
pepa4b25	a4.a1.a2	sp|P50570-4|DYN2_HUMAN	sp|P50570-4|DYN2_HUMAN Isoform 4 of Dynamin-2 OS=Homo sapiens GN=DNM2	TIMHLMINNTK		678	688	1315.6865234375
pepa4a5	a4.a1.a2	sp|P50570-4|DYN2_HUMAN	sp|P50570-4|DYN2_HUMAN Isoform 4 of Dynamin-2 OS=Homo sapiens GN=DNM2	FTDFDEVR		91	98	1028.46875
pepa4b13	a4.a1.a2	sp|P50570-4|DYN2_HUMAN	sp|P50570-4|DYN2_HUMAN Isoform 4 of Dynamin-2 OS=Homo sapiens GN=DNM2	LDLMDEGTDAR		207	217	1235.5577392578125
pepa4b14	a4.a1.a2	sp|P50570-4|DYN2_HUMAN	sp|P50570-4|DYN2_HUMAN Isoform 4 of Dynamin-2 OS=Homo sapiens GN=DNM2	IEGSGDQVDTLELSGGAR		344	361	1803.872314453125
pepa4b12	a4.a1.a2	sp|P50570-4|DYN2_HUMAN	sp|P50570-4|DYN2_HUMAN Isoform 4 of Dynamin-2 OS=Homo sapiens GN=DNM2	HVFAIFNTEQR		584	594	1361.696533203125
pepa4b27	a4.a1.a2	sp|P50570-4|DYN2_HUMAN	sp|P50570-4|DYN2_HUMAN Isoform 4 of Dynamin-2 OS=Homo sapiens GN=DNM2	VPVGDQPPDIEYQIK		143	157	1697.8748779296875
pepa4a6	a4.a1.a2	sp|P50570-4|DYN2_HUMAN	sp|P50570-4|DYN2_HUMAN Isoform 4 of Dynamin-2 OS=Homo sapiens GN=DNM2	GISPVPINLR		114	123	1065.641845703125
pepa4a8	a4.a1.a2	sp|P50570-4|DYN2_HUMAN	sp|P50570-4|DYN2_HUMAN Isoform 4 of Dynamin-2 OS=Homo sapiens GN=DNM2	GMEELIPLVNK	M2:+15.99491	5	15	1258.671630859375
pepa4b29	a4.a1.a2	sp|P50570-4|DYN2_HUMAN	sp|P50570-4|DYN2_HUMAN Isoform 4 of Dynamin-2 OS=Homo sapiens GN=DNM2	YMLPLDNLK	M2:+15.99491	563	571	1122.5867919921875
pepa4b21	a4.a1.a2	sp|P50570-4|DYN2_HUMAN	sp|P50570-4|DYN2_HUMAN Isoform 4 of Dynamin-2 OS=Homo sapiens GN=DNM2	SSVLENFVGR		45	54	1107.5797119140625
pepa4a4	a4.a1.a2	sp|P50570-4|DYN2_HUMAN	sp|P50570-4|DYN2_HUMAN Isoform 4 of Dynamin-2 OS=Homo sapiens GN=DNM2	FPFELVK		370	376	879.4979248046875
pepa4a3	a4.a1.a2	sp|P50570-4|DYN2_HUMAN	sp|P50570-4|DYN2_HUMAN Isoform 4 of Dynamin-2 OS=Homo sapiens GN=DNM2	DMILQFISR	M2:+15.99491	158	166	1138.5928955078125
pepa4a7	a4.a1.a2	sp|P50570-4|DYN2_HUMAN	sp|P50570-4|DYN2_HUMAN Isoform 4 of Dynamin-2 OS=Homo sapiens GN=DNM2	GMEELIPLVNK		5	15	1242.6767578125
pepa4b10	a4.a1.a2	sp|P50570-4|DYN2_HUMAN	sp|P50570-4|DYN2_HUMAN Isoform 4 of Dynamin-2 OS=Homo sapiens GN=DNM2	GWLTINNISLMK	M11:+15.99491	524	535	1405.751220703125
pepa4b18	a4.a1.a2	sp|P50570-4|DYN2_HUMAN	sp|P50570-4|DYN2_HUMAN Isoform 4 of Dynamin-2 OS=Homo sapiens GN=DNM2	NLVDSYVAIINK		658	669	1348.74755859375
pepa4a2	a4.a1.a2	sp|P50570-4|DYN2_HUMAN	sp|P50570-4|DYN2_HUMAN Isoform 4 of Dynamin-2 OS=Homo sapiens GN=DNM2	DMILQFISR		158	166	1122.5980224609375
pepa4b28	a4.a1.a2	sp|P50570-4|DYN2_HUMAN	sp|P50570-4|DYN2_HUMAN Isoform 4 of Dynamin-2 OS=Homo sapiens GN=DNM2	VYSPHVLNLTLIDLPGITK		124	142	2093.200927734375
pepa4b24	a4.a1.a2	sp|P50570-4|DYN2_HUMAN	sp|P50570-4|DYN2_HUMAN Isoform 4 of Dynamin-2 OS=Homo sapiens GN=DNM2	TGLFTPDMAFEAIVK	M8:+15.99491	400	414	1655.8349609375
pepa4b23	a4.a1.a2	sp|P50570-4|DYN2_HUMAN	sp|P50570-4|DYN2_HUMAN Isoform 4 of Dynamin-2 OS=Homo sapiens GN=DNM2	TGLFTPDMAFEAIVK		400	414	1639.8404541015625
pepa4b26	a4.a1.a2	sp|P50570-4|DYN2_HUMAN	sp|P50570-4|DYN2_HUMAN Isoform 4 of Dynamin-2 OS=Homo sapiens GN=DNM2	VLNLTLIDLPGITK		129	142	1509.925537109375
pepa4a1	a4.a1.a2	sp|P50570-4|DYN2_HUMAN	sp|P50570-4|DYN2_HUMAN Isoform 4 of Dynamin-2 OS=Homo sapiens GN=DNM2	ALLQMVQQFGVDFEK		328	342	1752.8992919921875
pepa4a9	a4.a1.a2	sp|P50570-4|DYN2_HUMAN	sp|P50570-4|DYN2_HUMAN Isoform 4 of Dynamin-2 OS=Homo sapiens GN=DNM2	GPTPGPPLIPVPVGAAASF		786	804	1744.9637451171875
pepa4b17	a4.a1.a3	tr|F5H4R9|F5H4R9_HUMAN	tr|F5H4R9|F5H4R9_HUMAN Dynamin-2 OS=Homo sapiens GN=DNM2 PE=2 SV=1	NFRPDDPTR		316	324	1117.5389404296875
pepa4b20	a4.a1.a3	tr|F5H4R9|F5H4R9_HUMAN	tr|F5H4R9|F5H4R9_HUMAN Dynamin-2 OS=Homo sapiens GN=DNM2 PE=2 SV=1	SMDPQLER		644	651	975.456787109375
pepa4b11	a4.a1.a3	tr|F5H4R9|F5H4R9_HUMAN	tr|F5H4R9|F5H4R9_HUMAN Dynamin-2 OS=Homo sapiens GN=DNM2 PE=2 SV=1	GYIGVVNR		230	237	877.489501953125
pepa4b15	a4.a1.a3	tr|F5H4R9|F5H4R9_HUMAN	tr|F5H4R9|F5H4R9_HUMAN Dynamin-2 OS=Homo sapiens GN=DNM2 PE=2 SV=1	KFFLSHPAYR		257	266	1265.679443359375
pepa4b16	a4.a1.a3	tr|F5H4R9|F5H4R9_HUMAN	tr|F5H4R9|F5H4R9_HUMAN Dynamin-2 OS=Homo sapiens GN=DNM2 PE=2 SV=1	KFTDFDEVR		90	98	1156.563720703125
pepa4b19	a4.a1.a3	tr|F5H4R9|F5H4R9_HUMAN	tr|F5H4R9|F5H4R9_HUMAN Dynamin-2 OS=Homo sapiens GN=DNM2 PE=2 SV=1	RIEGSGDQVDTLELSGGAR		343	361	1959.973388671875
pepa4b25	a4.a1.a3	tr|F5H4R9|F5H4R9_HUMAN	tr|F5H4R9|F5H4R9_HUMAN Dynamin-2 OS=Homo sapiens GN=DNM2 PE=2 SV=1	TIMHLMINNTK		678	688	1315.6865234375
pepa4a5	a4.a1.a3	tr|F5H4R9|F5H4R9_HUMAN	tr|F5H4R9|F5H4R9_HUMAN Dynamin-2 OS=Homo sapiens GN=DNM2 PE=2 SV=1	FTDFDEVR		91	98	1028.46875
pepa4b13	a4.a1.a3	tr|F5H4R9|F5H4R9_HUMAN	tr|F5H4R9|F5H4R9_HUMAN Dynamin-2 OS=Homo sapiens GN=DNM2 PE=2 SV=1	LDLMDEGTDAR		207	217	1235.5577392578125
pepa4b14	a4.a1.a3	tr|F5H4R9|F5H4R9_HUMAN	tr|F5H4R9|F5H4R9_HUMAN Dynamin-2 OS=Homo sapiens GN=DNM2 PE=2 SV=1	IEGSGDQVDTLELSGGAR		344	361	1803.872314453125
pepa4b12	a4.a1.a3	tr|F5H4R9|F5H4R9_HUMAN	tr|F5H4R9|F5H4R9_HUMAN Dynamin-2 OS=Homo sapiens GN=DNM2 PE=2 SV=1	HVFAIFNTEQR		584	594	1361.696533203125
pepa4b27	a4.a1.a3	tr|F5H4R9|F5H4R9_HUMAN	tr|F5H4R9|F5H4R9_HUMAN Dynamin-2 OS=Homo sapiens GN=DNM2 PE=2 SV=1	VPVGDQPPDIEYQIK		143	157	1697.8748779296875
pepa4a6	a4.a1.a3	tr|F5H4R9|F5H4R9_HUMAN	tr|F5H4R9|F5H4R9_HUMAN Dynamin-2 OS=Homo sapiens GN=DNM2 PE=2 SV=1	GISPVPINLR		114	123	1065.641845703125
pepa4a8	a4.a1.a3	tr|F5H4R9|F5H4R9_HUMAN	tr|F5H4R9|F5H4R9_HUMAN Dynamin-2 OS=Homo sapiens GN=DNM2 PE=2 SV=1	GMEELIPLVNK	M2:+15.99491	5	15	1258.671630859375
pepa4b29	a4.a1.a3	tr|F5H4R9|F5H4R9_HUMAN	tr|F5H4R9|F5H4R9_HUMAN Dynamin-2 OS=Homo sapiens GN=DNM2 PE=2 SV=1	YMLPLDNLK	M2:+15.99491	563	571	1122.5867919921875
pepa4b21	a4.a1.a3	tr|F5H4R9|F5H4R9_HUMAN	tr|F5H4R9|F5H4R9_HUMAN Dynamin-2 OS=Homo sapiens GN=DNM2 PE=2 SV=1	SSVLENFVGR		45	54	1107.5797119140625
pepa4a4	a4.a1.a3	tr|F5H4R9|F5H4R9_HUMAN	tr|F5H4R9|F5H4R9_HUMAN Dynamin-2 OS=Homo sapiens GN=DNM2 PE=2 SV=1	FPFELVK		370	376	879.4979248046875
pepa4a3	a4.a1.a3	tr|F5H4R9|F5H4R9_HUMAN	tr|F5H4R9|F5H4R9_HUMAN Dynamin-2 OS=Homo sapiens GN=DNM2 PE=2 SV=1	DMILQFISR	M2:+15.99491	158	166	1138.5928955078125
pepa4a7	a4.a1.a3	tr|F5H4R9|F5H4R9_HUMAN	tr|F5H4R9|F5H4R9_HUMAN Dynamin-2 OS=Homo sapiens GN=DNM2 PE=2 SV=1	GMEELIPLVNK		5	15	1242.6767578125
pepa4b10	a4.a1.a3	tr|F5H4R9|F5H4R9_HUMAN	tr|F5H4R9|F5H4R9_HUMAN Dynamin-2 OS=Homo sapiens GN=DNM2 PE=2 SV=1	GWLTINNISLMK	M11:+15.99491	524	535	1405.751220703125
pepa4b18	a4.a1.a3	tr|F5H4R9|F5H4R9_HUMAN	tr|F5H4R9|F5H4R9_HUMAN Dynamin-2 OS=Homo sapiens GN=DNM2 PE=2 SV=1	NLVDSYVAIINK		658	669	1348.74755859375
pepa4a2	a4.a1.a3	tr|F5H4R9|F5H4R9_HUMAN	tr|F5H4R9|F5H4R9_HUMAN Dynamin-2 OS=Homo sapiens GN=DNM2 PE=2 SV=1	DMILQFISR		158	166	1122.5980224609375
pepa4b28	a4.a1.a3	tr|F5H4R9|F5H4R9_HUMAN	tr|F5H4R9|F5H4R9_HUMAN Dynamin-2 OS=Homo sapiens GN=DNM2 PE=2 SV=1	VYSPHVLNLTLIDLPGITK		124	142	2093.200927734375
pepa4b24	a4.a1.a3	tr|F5H4R9|F5H4R9_HUMAN	tr|F5H4R9|F5H4R9_HUMAN Dynamin-2 OS=Homo sapiens GN=DNM2 PE=2 SV=1	TGLFTPDMAFEAIVK	M8:+15.99491	400	414	1655.8349609375
pepa4b23	a4.a1.a3	tr|F5H4R9|F5H4R9_HUMAN	tr|F5H4R9|F5H4R9_HUMAN Dynamin-2 OS=Homo sapiens GN=DNM2 PE=2 SV=1	TGLFTPDMAFEAIVK		400	414	1639.8404541015625
pepa4b26	a4.a1.a3	tr|F5H4R9|F5H4R9_HUMAN	tr|F5H4R9|F5H4R9_HUMAN Dynamin-2 OS=Homo sapiens GN=DNM2 PE=2 SV=1	VLNLTLIDLPGITK		129	142	1509.925537109375
pepa4a1	a4.a1.a3	tr|F5H4R9|F5H4R9_HUMAN	tr|F5H4R9|F5H4R9_HUMAN Dynamin-2 OS=Homo sapiens GN=DNM2 PE=2 SV=1	ALLQMVQQFGVDFEK		328	342	1752.8992919921875
pepa4a9	a4.a1.a3	tr|F5H4R9|F5H4R9_HUMAN	tr|F5H4R9|F5H4R9_HUMAN Dynamin-2 OS=Homo sapiens GN=DNM2 PE=2 SV=1	GPTPGPPLIPVPVGAAASF		786	804	1744.9637451171875
pepa4b17	a4.a2.a1	sp|P50570-2|DYN2_HUMAN	sp|P50570-2|DYN2_HUMAN Isoform 2 of Dynamin-2 OS=Homo sapiens GN=DNM2	NFRPDDPTR		316	324	1117.5389404296875
pepa4b20	a4.a2.a1	sp|P50570-2|DYN2_HUMAN	sp|P50570-2|DYN2_HUMAN Isoform 2 of Dynamin-2 OS=Homo sapiens GN=DNM2	SMDPQLER		640	647	975.456787109375
pepa4b11	a4.a2.a1	sp|P50570-2|DYN2_HUMAN	sp|P50570-2|DYN2_HUMAN Isoform 2 of Dynamin-2 OS=Homo sapiens GN=DNM2	GYIGVVNR		230	237	877.489501953125
pepa4b15	a4.a2.a1	sp|P50570-2|DYN2_HUMAN	sp|P50570-2|DYN2_HUMAN Isoform 2 of Dynamin-2 OS=Homo sapiens GN=DNM2	KFFLSHPAYR		257	266	1265.679443359375
pepa4b16	a4.a2.a1	sp|P50570-2|DYN2_HUMAN	sp|P50570-2|DYN2_HUMAN Isoform 2 of Dynamin-2 OS=Homo sapiens GN=DNM2	KFTDFDEVR		90	98	1156.563720703125
pepa4b19	a4.a2.a1	sp|P50570-2|DYN2_HUMAN	sp|P50570-2|DYN2_HUMAN Isoform 2 of Dynamin-2 OS=Homo sapiens GN=DNM2	RIEGSGDQVDTLELSGGAR		343	361	1959.973388671875
pepa4b25	a4.a2.a1	sp|P50570-2|DYN2_HUMAN	sp|P50570-2|DYN2_HUMAN Isoform 2 of Dynamin-2 OS=Homo sapiens GN=DNM2	TIMHLMINNTK		674	684	1315.6865234375
pepa4a5	a4.a2.a1	sp|P50570-2|DYN2_HUMAN	sp|P50570-2|DYN2_HUMAN Isoform 2 of Dynamin-2 OS=Homo sapiens GN=DNM2	FTDFDEVR		91	98	1028.46875
pepa4b13	a4.a2.a1	sp|P50570-2|DYN2_HUMAN	sp|P50570-2|DYN2_HUMAN Isoform 2 of Dynamin-2 OS=Homo sapiens GN=DNM2	LDLMDEGTDAR		207	217	1235.5577392578125
pepa4b14	a4.a2.a1	sp|P50570-2|DYN2_HUMAN	sp|P50570-2|DYN2_HUMAN Isoform 2 of Dynamin-2 OS=Homo sapiens GN=DNM2	IEGSGDQVDTLELSGGAR		344	361	1803.872314453125
pepa4b12	a4.a2.a1	sp|P50570-2|DYN2_HUMAN	sp|P50570-2|DYN2_HUMAN Isoform 2 of Dynamin-2 OS=Homo sapiens GN=DNM2	HVFAIFNTEQR		580	590	1361.696533203125
pepa4b27	a4.a2.a1	sp|P50570-2|DYN2_HUMAN	sp|P50570-2|DYN2_HUMAN Isoform 2 of Dynamin-2 OS=Homo sapiens GN=DNM2	VPVGDQPPDIEYQIK		143	157	1697.8748779296875
pepa4a6	a4.a2.a1	sp|P50570-2|DYN2_HUMAN	sp|P50570-2|DYN2_HUMAN Isoform 2 of Dynamin-2 OS=Homo sapiens GN=DNM2	GISPVPINLR		114	123	1065.641845703125
pepa4a8	a4.a2.a1	sp|P50570-2|DYN2_HUMAN	sp|P50570-2|DYN2_HUMAN Isoform 2 of Dynamin-2 OS=Homo sapiens GN=DNM2	GMEELIPLVNK	M2:+15.99491	5	15	1258.671630859375
pepa4b29	a4.a2.a1	sp|P50570-2|DYN2_HUMAN	sp|P50570-2|DYN2_HUMAN Isoform 2 of Dynamin-2 OS=Homo sapiens GN=DNM2	YMLPLDNLK	M2:+15.99491	559	567	1122.5867919921875
pepa4b21	a4.a2.a1	sp|P50570-2|DYN2_HUMAN	sp|P50570-2|DYN2_HUMAN Isoform 2 of Dynamin-2 OS=Homo sapiens GN=DNM2	SSVLENFVGR		45	54	1107.5797119140625
pepa4a4	a4.a2.a1	sp|P50570-2|DYN2_HUMAN	sp|P50570-2|DYN2_HUMAN Isoform 2 of Dynamin-2 OS=Homo sapiens GN=DNM2	FPFELVK		370	376	879.4979248046875
pepa4a3	a4.a2.a1	sp|P50570-2|DYN2_HUMAN	sp|P50570-2|DYN2_HUMAN Isoform 2 of Dynamin-2 OS=Homo sapiens GN=DNM2	DMILQFISR	M2:+15.99491	158	166	1138.5928955078125
pepa4a7	a4.a2.a1	sp|P50570-2|DYN2_HUMAN	sp|P50570-2|DYN2_HUMAN Isoform 2 of Dynamin-2 OS=Homo sapiens GN=DNM2	GMEELIPLVNK		5	15	1242.6767578125
pepa4b10	a4.a2.a1	sp|P50570-2|DYN2_HUMAN	sp|P50570-2|DYN2_HUMAN Isoform 2 of Dynamin-2 OS=Homo sapiens GN=DNM2	GWLTINNISLMK	M11:+15.99491	520	531	1405.751220703125
pepa4b18	a4.a2.a1	sp|P50570-2|DYN2_HUMAN	sp|P50570-2|DYN2_HUMAN Isoform 2 of Dynamin-2 OS=Homo sapiens GN=DNM2	NLVDSYVAIINK		654	665	1348.74755859375
pepa4a2	a4.a2.a1	sp|P50570-2|DYN2_HUMAN	sp|P50570-2|DYN2_HUMAN Isoform 2 of Dynamin-2 OS=Homo sapiens GN=DNM2	DMILQFISR		158	166	1122.5980224609375
pepa4b28	a4.a2.a1	sp|P50570-2|DYN2_HUMAN	sp|P50570-2|DYN2_HUMAN Isoform 2 of Dynamin-2 OS=Homo sapiens GN=DNM2	VYSPHVLNLTLIDLPGITK		124	142	2093.200927734375
pepa4b26	a4.a2.a1	sp|P50570-2|DYN2_HUMAN	sp|P50570-2|DYN2_HUMAN Isoform 2 of Dynamin-2 OS=Homo sapiens GN=DNM2	VLNLTLIDLPGITK		129	142	1509.925537109375
pepa4b22	a4.a2.a1	sp|P50570-2|DYN2_HUMAN	sp|P50570-2|DYN2_HUMAN Isoform 2 of Dynamin-2 OS=Homo sapiens GN=DNM2	TGLFTPDLAFEAIVK		400	414	1621.884033203125
pepa4a1	a4.a2.a1	sp|P50570-2|DYN2_HUMAN	sp|P50570-2|DYN2_HUMAN Isoform 2 of Dynamin-2 OS=Homo sapiens GN=DNM2	ALLQMVQQFGVDFEK		328	342	1752.8992919921875
pepa4a9	a4.a2.a1	sp|P50570-2|DYN2_HUMAN	sp|P50570-2|DYN2_HUMAN Isoform 2 of Dynamin-2 OS=Homo sapiens GN=DNM2	GPTPGPPLIPVPVGAAASF		782	800	1744.9637451171875
pepa4b17	a4.a2.a2	sp|P50570-5|DYN2_HUMAN	sp|P50570-5|DYN2_HUMAN Isoform 5 of Dynamin-2 OS=Homo sapiens GN=DNM2	NFRPDDPTR		316	324	1117.5389404296875
pepa4b20	a4.a2.a2	sp|P50570-5|DYN2_HUMAN	sp|P50570-5|DYN2_HUMAN Isoform 5 of Dynamin-2 OS=Homo sapiens GN=DNM2	SMDPQLER		644	651	975.456787109375
pepa4b11	a4.a2.a2	sp|P50570-5|DYN2_HUMAN	sp|P50570-5|DYN2_HUMAN Isoform 5 of Dynamin-2 OS=Homo sapiens GN=DNM2	GYIGVVNR		230	237	877.489501953125
pepa4b15	a4.a2.a2	sp|P50570-5|DYN2_HUMAN	sp|P50570-5|DYN2_HUMAN Isoform 5 of Dynamin-2 OS=Homo sapiens GN=DNM2	KFFLSHPAYR		257	266	1265.679443359375
pepa4b16	a4.a2.a2	sp|P50570-5|DYN2_HUMAN	sp|P50570-5|DYN2_HUMAN Isoform 5 of Dynamin-2 OS=Homo sapiens GN=DNM2	KFTDFDEVR		90	98	1156.563720703125
pepa4b19	a4.a2.a2	sp|P50570-5|DYN2_HUMAN	sp|P50570-5|DYN2_HUMAN Isoform 5 of Dynamin-2 OS=Homo sapiens GN=DNM2	RIEGSGDQVDTLELSGGAR		343	361	1959.973388671875
pepa4b25	a4.a2.a2	sp|P50570-5|DYN2_HUMAN	sp|P50570-5|DYN2_HUMAN Isoform 5 of Dynamin-2 OS=Homo sapiens GN=DNM2	TIMHLMINNTK		678	688	1315.6865234375
pepa4a5	a4.a2.a2	sp|P50570-5|DYN2_HUMAN	sp|P50570-5|DYN2_HUMAN Isoform 5 of Dynamin-2 OS=Homo sapiens GN=DNM2	FTDFDEVR		91	98	1028.46875
pepa4b13	a4.a2.a2	sp|P50570-5|DYN2_HUMAN	sp|P50570-5|DYN2_HUMAN Isoform 5 of Dynamin-2 OS=Homo sapiens GN=DNM2	LDLMDEGTDAR		207	217	1235.5577392578125
pepa4b14	a4.a2.a2	sp|P50570-5|DYN2_HUMAN	sp|P50570-5|DYN2_HUMAN Isoform 5 of Dynamin-2 OS=Homo sapiens GN=DNM2	IEGSGDQVDTLELSGGAR		344	361	1803.872314453125
pepa4b12	a4.a2.a2	sp|P50570-5|DYN2_HUMAN	sp|P50570-5|DYN2_HUMAN Isoform 5 of Dynamin-2 OS=Homo sapiens GN=DNM2	HVFAIFNTEQR		584	594	1361.696533203125
pepa4b27	a4.a2.a2	sp|P50570-5|DYN2_HUMAN	sp|P50570-5|DYN2_HUMAN Isoform 5 of Dynamin-2 OS=Homo sapiens GN=DNM2	VPVGDQPPDIEYQIK		143	157	1697.8748779296875
pepa4a6	a4.a2.a2	sp|P50570-5|DYN2_HUMAN	sp|P50570-5|DYN2_HUMAN Isoform 5 of Dynamin-2 OS=Homo sapiens GN=DNM2	GISPVPINLR		114	123	1065.641845703125
pepa4a8	a4.a2.a2	sp|P50570-5|DYN2_HUMAN	sp|P50570-5|DYN2_HUMAN Isoform 5 of Dynamin-2 OS=Homo sapiens GN=DNM2	GMEELIPLVNK	M2:+15.99491	5	15	1258.671630859375
pepa4b29	a4.a2.a2	sp|P50570-5|DYN2_HUMAN	sp|P50570-5|DYN2_HUMAN Isoform 5 of Dynamin-2 OS=Homo sapiens GN=DNM2	YMLPLDNLK	M2:+15.99491	563	571	1122.5867919921875
pepa4b21	a4.a2.a2	sp|P50570-5|DYN2_HUMAN	sp|P50570-5|DYN2_HUMAN Isoform 5 of Dynamin-2 OS=Homo sapiens GN=DNM2	SSVLENFVGR		45	54	1107.5797119140625
pepa4a4	a4.a2.a2	sp|P50570-5|DYN2_HUMAN	sp|P50570-5|DYN2_HUMAN Isoform 5 of Dynamin-2 OS=Homo sapiens GN=DNM2	FPFELVK		370	376	879.4979248046875
pepa4a3	a4.a2.a2	sp|P50570-5|DYN2_HUMAN	sp|P50570-5|DYN2_HUMAN Isoform 5 of Dynamin-2 OS=Homo sapiens GN=DNM2	DMILQFISR	M2:+15.99491	158	166	1138.5928955078125
pepa4a7	a4.a2.a2	sp|P50570-5|DYN2_HUMAN	sp|P50570-5|DYN2_HUMAN Isoform 5 of Dynamin-2 OS=Homo sapiens GN=DNM2	GMEELIPLVNK		5	15	1242.6767578125
pepa4b10	a4.a2.a2	sp|P50570-5|DYN2_HUMAN	sp|P50570-5|DYN2_HUMAN Isoform 5 of Dynamin-2 OS=Homo sapiens GN=DNM2	GWLTINNISLMK	M11:+15.99491	524	535	1405.751220703125
pepa4b18	a4.a2.a2	sp|P50570-5|DYN2_HUMAN	sp|P50570-5|DYN2_HUMAN Isoform 5 of Dynamin-2 OS=Homo sapiens GN=DNM2	NLVDSYVAIINK		658	669	1348.74755859375
pepa4a2	a4.a2.a2	sp|P50570-5|DYN2_HUMAN	sp|P50570-5|DYN2_HUMAN Isoform 5 of Dynamin-2 OS=Homo sapiens GN=DNM2	DMILQFISR		158	166	1122.5980224609375
pepa4b28	a4.a2.a2	sp|P50570-5|DYN2_HUMAN	sp|P50570-5|DYN2_HUMAN Isoform 5 of Dynamin-2 OS=Homo sapiens GN=DNM2	VYSPHVLNLTLIDLPGITK		124	142	2093.200927734375
pepa4b26	a4.a2.a2	sp|P50570-5|DYN2_HUMAN	sp|P50570-5|DYN2_HUMAN Isoform 5 of Dynamin-2 OS=Homo sapiens GN=DNM2	VLNLTLIDLPGITK		129	142	1509.925537109375
pepa4b22	a4.a2.a2	sp|P50570-5|DYN2_HUMAN	sp|P50570-5|DYN2_HUMAN Isoform 5 of Dynamin-2 OS=Homo sapiens GN=DNM2	TGLFTPDLAFEAIVK		400	414	1621.884033203125
pepa4a1	a4.a2.a2	sp|P50570-5|DYN2_HUMAN	sp|P50570-5|DYN2_HUMAN Isoform 5 of Dynamin-2 OS=Homo sapiens GN=DNM2	ALLQMVQQFGVDFEK		328	342	1752.8992919921875
pepa4a9	a4.a2.a2	sp|P50570-5|DYN2_HUMAN	sp|P50570-5|DYN2_HUMAN Isoform 5 of Dynamin-2 OS=Homo sapiens GN=DNM2	GPTPGPPLIPVPVGAAASF		786	804	1744.9637451171875
pepa4b17	a4.a2.a3	sp|P50570|DYN2_HUMAN	sp|P50570|DYN2_HUMAN Dynamin-2 OS=Homo sapiens GN=DNM2 PE=1 SV=2	NFRPDDPTR		316	324	1117.5389404296875
pepa4b20	a4.a2.a3	sp|P50570|DYN2_HUMAN	sp|P50570|DYN2_HUMAN Dynamin-2 OS=Homo sapiens GN=DNM2 PE=1 SV=2	SMDPQLER		644	651	975.456787109375
pepa4b11	a4.a2.a3	sp|P50570|DYN2_HUMAN	sp|P50570|DYN2_HUMAN Dynamin-2 OS=Homo sapiens GN=DNM2 PE=1 SV=2	GYIGVVNR		230	237	877.489501953125
pepa4b15	a4.a2.a3	sp|P50570|DYN2_HUMAN	sp|P50570|DYN2_HUMAN Dynamin-2 OS=Homo sapiens GN=DNM2 PE=1 SV=2	KFFLSHPAYR		257	266	1265.679443359375
pepa4b16	a4.a2.a3	sp|P50570|DYN2_HUMAN	sp|P50570|DYN2_HUMAN Dynamin-2 OS=Homo sapiens GN=DNM2 PE=1 SV=2	KFTDFDEVR		90	98	1156.563720703125
pepa4b19	a4.a2.a3	sp|P50570|DYN2_HUMAN	sp|P50570|DYN2_HUMAN Dynamin-2 OS=Homo sapiens GN=DNM2 PE=1 SV=2	RIEGSGDQVDTLELSGGAR		343	361	1959.973388671875
pepa4b25	a4.a2.a3	sp|P50570|DYN2_HUMAN	sp|P50570|DYN2_HUMAN Dynamin-2 OS=Homo sapiens GN=DNM2 PE=1 SV=2	TIMHLMINNTK		678	688	1315.6865234375
pepa4a5	a4.a2.a3	sp|P50570|DYN2_HUMAN	sp|P50570|DYN2_HUMAN Dynamin-2 OS=Homo sapiens GN=DNM2 PE=1 SV=2	FTDFDEVR		91	98	1028.46875
pepa4b13	a4.a2.a3	sp|P50570|DYN2_HUMAN	sp|P50570|DYN2_HUMAN Dynamin-2 OS=Homo sapiens GN=DNM2 PE=1 SV=2	LDLMDEGTDAR		207	217	1235.5577392578125
pepa4b14	a4.a2.a3	sp|P50570|DYN2_HUMAN	sp|P50570|DYN2_HUMAN Dynamin-2 OS=Homo sapiens GN=DNM2 PE=1 SV=2	IEGSGDQVDTLELSGGAR		344	361	1803.872314453125
pepa4b12	a4.a2.a3	sp|P50570|DYN2_HUMAN	sp|P50570|DYN2_HUMAN Dynamin-2 OS=Homo sapiens GN=DNM2 PE=1 SV=2	HVFAIFNTEQR		584	594	1361.696533203125
pepa4b27	a4.a2.a3	sp|P50570|DYN2_HUMAN	sp|P50570|DYN2_HUMAN Dynamin-2 OS=Homo sapiens GN=DNM2 PE=1 SV=2	VPVGDQPPDIEYQIK		143	157	1697.8748779296875
pepa4a6	a4.a2.a3	sp|P50570|DYN2_HUMAN	sp|P50570|DYN2_HUMAN Dynamin-2 OS=Homo sapiens GN=DNM2 PE=1 SV=2	GISPVPINLR		114	123	1065.641845703125
pepa4a8	a4.a2.a3	sp|P50570|DYN2_HUMAN	sp|P50570|DYN2_HUMAN Dynamin-2 OS=Homo sapiens GN=DNM2 PE=1 SV=2	GMEELIPLVNK	M2:+15.99491	5	15	1258.671630859375
pepa4b29	a4.a2.a3	sp|P50570|DYN2_HUMAN	sp|P50570|DYN2_HUMAN Dynamin-2 OS=Homo sapiens GN=DNM2 PE=1 SV=2	YMLPLDNLK	M2:+15.99491	563	571	1122.5867919921875
pepa4b21	a4.a2.a3	sp|P50570|DYN2_HUMAN	sp|P50570|DYN2_HUMAN Dynamin-2 OS=Homo sapiens GN=DNM2 PE=1 SV=2	SSVLENFVGR		45	54	1107.5797119140625
pepa4a4	a4.a2.a3	sp|P50570|DYN2_HUMAN	sp|P50570|DYN2_HUMAN Dynamin-2 OS=Homo sapiens GN=DNM2 PE=1 SV=2	FPFELVK		370	376	879.4979248046875
pepa4a3	a4.a2.a3	sp|P50570|DYN2_HUMAN	sp|P50570|DYN2_HUMAN Dynamin-2 OS=Homo sapiens GN=DNM2 PE=1 SV=2	DMILQFISR	M2:+15.99491	158	166	1138.5928955078125
pepa4a7	a4.a2.a3	sp|P50570|DYN2_HUMAN	sp|P50570|DYN2_HUMAN Dynamin-2 OS=Homo sapiens GN=DNM2 PE=1 SV=2	GMEELIPLVNK		5	15	1242.6767578125
pepa4b10	a4.a2.a3	sp|P50570|DYN2_HUMAN	sp|P50570|DYN2_HUMAN Dynamin-2 OS=Homo sapiens GN=DNM2 PE=1 SV=2	GWLTINNISLMK	M11:+15.99491	524	535	1405.751220703125
pepa4b18	a4.a2.a3	sp|P50570|DYN2_HUMAN	sp|P50570|DYN2_HUMAN Dynamin-2 OS=Homo sapiens GN=DNM2 PE=1 SV=2	NLVDSYVAIINK		658	669	1348.74755859375
pepa4a2	a4.a2.a3	sp|P50570|DYN2_HUMAN	sp|P50570|DYN2_HUMAN Dynamin-2 OS=Homo sapiens GN=DNM2 PE=1 SV=2	DMILQFISR		158	166	1122.5980224609375
pepa4b28	a4.a2.a3	sp|P50570|DYN2_HUMAN	sp|P50570|DYN2_HUMAN Dynamin-2 OS=Homo sapiens GN=DNM2 PE=1 SV=2	VYSPHVLNLTLIDLPGITK		124	142	2093.200927734375
pepa4b26	a4.a2.a3	sp|P50570|DYN2_HUMAN	sp|P50570|DYN2_HUMAN Dynamin-2 OS=Homo sapiens GN=DNM2 PE=1 SV=2	VLNLTLIDLPGITK		129	142	1509.925537109375
pepa4b22	a4.a2.a3	sp|P50570|DYN2_HUMAN	sp|P50570|DYN2_HUMAN Dynamin-2 OS=Homo sapiens GN=DNM2 PE=1 SV=2	TGLFTPDLAFEAIVK		400	414	1621.884033203125
pepa4a1	a4.a2.a3	sp|P50570|DYN2_HUMAN	sp|P50570|DYN2_HUMAN Dynamin-2 OS=Homo sapiens GN=DNM2 PE=1 SV=2	ALLQMVQQFGVDFEK		328	342	1752.8992919921875
pepa4a9	a4.a2.a3	sp|P50570|DYN2_HUMAN	sp|P50570|DYN2_HUMAN Dynamin-2 OS=Homo sapiens GN=DNM2 PE=1 SV=2	GPTPGPPLIPVPVGAAASF		786	804	1744.9637451171875
pepa5b10	a5.a1.a1	sp|Q14527|HLTF_HUMAN	sp|Q14527|HLTF_HUMAN Helicase-like transcription factor OS=Homo sapiens GN=HLTF PE=1 SV=2	KPNADEMK		989	996	932.4509887695312
pepa5b11	a5.a1.a1	sp|Q14527|HLTF_HUMAN	sp|Q14527|HLTF_HUMAN Helicase-like transcription factor OS=Homo sapiens GN=HLTF PE=1 SV=2	KTDVEERPR		468	476	1129.596435546875
pepa5b12	a5.a1.a1	sp|Q14527|HLTF_HUMAN	sp|Q14527|HLTF_HUMAN Helicase-like transcription factor OS=Homo sapiens GN=HLTF PE=1 SV=2	MSELSSSRPK		377	386	1121.5623779296875
pepa5a3	a5.a1.a1	sp|Q14527|HLTF_HUMAN	sp|Q14527|HLTF_HUMAN Helicase-like transcription factor OS=Homo sapiens GN=HLTF PE=1 SV=2	DPNNPYDK		88	95	962.4218139648438
pepa5b14	a5.a1.a1	sp|Q14527|HLTF_HUMAN	sp|Q14527|HLTF_HUMAN Helicase-like transcription factor OS=Homo sapiens GN=HLTF PE=1 SV=2	PVTMGDEGGLR	M4:+15.99491	621	631	1147.5416259765625
pepa5a7	a5.a1.a1	sp|Q14527|HLTF_HUMAN	sp|Q14527|HLTF_HUMAN Helicase-like transcription factor OS=Homo sapiens GN=HLTF PE=1 SV=2	GDSPLHSIR		542	550	981.5115966796875
pepa5a6	a5.a1.a1	sp|Q14527|HLTF_HUMAN	sp|Q14527|HLTF_HUMAN Helicase-like transcription factor OS=Homo sapiens GN=HLTF PE=1 SV=2	EYNVNDDSMK		331	340	1214.499755859375
pepa5b18	a5.a1.a1	sp|Q14527|HLTF_HUMAN	sp|Q14527|HLTF_HUMAN Helicase-like transcription factor OS=Homo sapiens GN=HLTF PE=1 SV=2	SDMEWTSSSK		825	834	1157.4783935546875
pepa5b22	a5.a1.a1	sp|Q14527|HLTF_HUMAN	sp|Q14527|HLTF_HUMAN Helicase-like transcription factor OS=Homo sapiens GN=HLTF PE=1 SV=2	VILDEGHAIR		554	563	1122.626953125
pepa5a8	a5.a1.a1	sp|Q14527|HLTF_HUMAN	sp|Q14527|HLTF_HUMAN Helicase-like transcription factor OS=Homo sapiens GN=HLTF PE=1 SV=2	IREPALLSK		515	523	1026.6309814453125
pepa5b20	a5.a1.a1	sp|Q14527|HLTF_HUMAN	sp|Q14527|HLTF_HUMAN Helicase-like transcription factor OS=Homo sapiens GN=HLTF PE=1 SV=2	TIQRPVTMGDEGGLR		617	631	1629.838134765625
pepa5a4	a5.a1.a1	sp|Q14527|HLTF_HUMAN	sp|Q14527|HLTF_HUMAN Helicase-like transcription factor OS=Homo sapiens GN=HLTF PE=1 SV=2	ELAAGAFGTK		979	988	964.5101928710938
pepa5a1	a5.a1.a1	sp|Q14527|HLTF_HUMAN	sp|Q14527|HLTF_HUMAN Helicase-like transcription factor OS=Homo sapiens GN=HLTF PE=1 SV=2	AGGVGLNLSAASR		914	926	1172.6385498046875
pepa5b24	a5.a1.a1	sp|Q14527|HLTF_HUMAN	sp|Q14527|HLTF_HUMAN Helicase-like transcription factor OS=Homo sapiens GN=HLTF PE=1 SV=2	YYTGVVNNNEMVALQR	M11:+15.99491	72	87	1886.9068603515625
pepa5b21	a5.a1.a1	sp|Q14527|HLTF_HUMAN	sp|Q14527|HLTF_HUMAN Helicase-like transcription factor OS=Homo sapiens GN=HLTF PE=1 SV=2	VFIQHITLSDEER		663	675	1586.8177490234375
pepa5b23	a5.a1.a1	sp|Q14527|HLTF_HUMAN	sp|Q14527|HLTF_HUMAN Helicase-like transcription factor OS=Homo sapiens GN=HLTF PE=1 SV=2	YYTGVVNNNEMVALQR		72	87	1870.9119873046875
pepa5a2	a5.a1.a1	sp|Q14527|HLTF_HUMAN	sp|Q14527|HLTF_HUMAN Helicase-like transcription factor OS=Homo sapiens GN=HLTF PE=1 SV=2	AGPSYSMPVHAAVQMTTEQLK		191	211	2246.0947265625
pepa5b13	a5.a1.a1	sp|Q14527|HLTF_HUMAN	sp|Q14527|HLTF_HUMAN Helicase-like transcription factor OS=Homo sapiens GN=HLTF PE=1 SV=2	NDLYYNTITNFSEK		268	281	1721.8021240234375
pepa5b15	a5.a1.a1	sp|Q14527|HLTF_HUMAN	sp|Q14527|HLTF_HUMAN Helicase-like transcription factor OS=Homo sapiens GN=HLTF PE=1 SV=2	QALAWMVSR	M6:+15.99491 Q1:-17.02655	246	254	1060.5247802734375
pepa5a9	a5.a1.a1	sp|Q14527|HLTF_HUMAN	sp|Q14527|HLTF_HUMAN Helicase-like transcription factor OS=Homo sapiens GN=HLTF PE=1 SV=2	LSYPTFFPR		28	36	1127.5887451171875
pepa5b19	a5.a1.a1	sp|Q14527|HLTF_HUMAN	sp|Q14527|HLTF_HUMAN Helicase-like transcription factor OS=Homo sapiens GN=HLTF PE=1 SV=2	TLGFNLESGWGSGR		177	190	1480.71826171875
pepa5a5	a5.a1.a1	sp|Q14527|HLTF_HUMAN	sp|Q14527|HLTF_HUMAN Helicase-like transcription factor OS=Homo sapiens GN=HLTF PE=1 SV=2	ELAGALAYIMDNK		114	126	1408.7144775390625
pepa5b17	a5.a1.a1	sp|Q14527|HLTF_HUMAN	sp|Q14527|HLTF_HUMAN Helicase-like transcription factor OS=Homo sapiens GN=HLTF PE=1 SV=2	QDIVLTTYNILTHDYGTK		524	541	2095.071044921875
pepa5b16	a5.a1.a1	sp|Q14527|HLTF_HUMAN	sp|Q14527|HLTF_HUMAN Helicase-like transcription factor OS=Homo sapiens GN=HLTF PE=1 SV=2	QDIVLTTYNILTHDYGTK	Q1:-17.02655	524	541	2078.04443359375
pepa6b21	a6.a1.a1	sp|P49916|DNLI3_HUMAN	sp|P49916|DNLI3_HUMAN DNA ligase 3 OS=Homo sapiens GN=LIG3 PE=1 SV=2	VLHNAQEVEK		454	463	1166.6168212890625
pepa6b17	a6.a1.a1	sp|P49916|DNLI3_HUMAN	sp|P49916|DNLI3_HUMAN DNA ligase 3 OS=Homo sapiens GN=LIG3 PE=1 SV=2	NSGEAPSSPTPK		235	246	1171.5594482421875
pepa6b18	a6.a1.a1	sp|P49916|DNLI3_HUMAN	sp|P49916|DNLI3_HUMAN DNA ligase 3 OS=Homo sapiens GN=LIG3 PE=1 SV=2	PNNSGEAPSSPTPK		233	246	1382.6551513671875
pepa6b19	a6.a1.a1	sp|P49916|DNLI3_HUMAN	sp|P49916|DNLI3_HUMAN DNA ligase 3 OS=Homo sapiens GN=LIG3 PE=1 SV=2	SEAHTADGISIR		792	803	1256.6234130859375
pepa6b13	a6.a1.a1	sp|P49916|DNLI3_HUMAN	sp|P49916|DNLI3_HUMAN DNA ligase 3 OS=Homo sapiens GN=LIG3 PE=1 SV=2	LTTTGQVTSPVK		202	213	1231.689697265625
pepa6b12	a6.a1.a1	sp|P49916|DNLI3_HUMAN	sp|P49916|DNLI3_HUMAN DNA ligase 3 OS=Homo sapiens GN=LIG3 PE=1 SV=2	LQNELDMVK	M7:+15.99491	741	749	1105.55615234375
pepa6b10	a6.a1.a1	sp|P49916|DNLI3_HUMAN	sp|P49916|DNLI3_HUMAN DNA ligase 3 OS=Homo sapiens GN=LIG3 PE=1 SV=2	FSGFSAKPNNSGEAPSSPTPK		226	246	2107.009521484375
pepa6b16	a6.a1.a1	sp|P49916|DNLI3_HUMAN	sp|P49916|DNLI3_HUMAN DNA ligase 3 OS=Homo sapiens GN=LIG3 PE=1 SV=2	NLQDVVER		446	453	972.5112915039062
pepa6a8	a6.a1.a1	sp|P49916|DNLI3_HUMAN	sp|P49916|DNLI3_HUMAN DNA ligase 3 OS=Homo sapiens GN=LIG3 PE=1 SV=2	EQITQHIADLSSK		175	187	1469.7598876953125
pepa6b20	a6.a1.a1	sp|P49916|DNLI3_HUMAN	sp|P49916|DNLI3_HUMAN DNA ligase 3 OS=Homo sapiens GN=LIG3 PE=1 SV=2	TGKPLPFGTLGVHK		568	581	1451.8372802734375
pepa6a2	a6.a1.a1	sp|P49916|DNLI3_HUMAN	sp|P49916|DNLI3_HUMAN DNA ligase 3 OS=Homo sapiens GN=LIG3 PE=1 SV=2	ADFTVVAGDEGSSTTGGSSEENK		836	858	2244.974365234375
pepa6a6	a6.a1.a1	sp|P49916|DNLI3_HUMAN	sp|P49916|DNLI3_HUMAN DNA ligase 3 OS=Homo sapiens GN=LIG3 PE=1 SV=2	DLEQGDVSETIR		344	355	1361.6546630859375
pepa6b11	a6.a1.a1	sp|P49916|DNLI3_HUMAN	sp|P49916|DNLI3_HUMAN DNA ligase 3 OS=Homo sapiens GN=LIG3 PE=1 SV=2	LQNELDMVK		741	749	1089.561279296875
pepa6a9	a6.a1.a1	sp|P49916|DNLI3_HUMAN	sp|P49916|DNLI3_HUMAN DNA ligase 3 OS=Homo sapiens GN=LIG3 PE=1 SV=2	FLHDNMVEIPNR		616	627	1484.73193359375
pepa6a7	a6.a1.a1	sp|P49916|DNLI3_HUMAN	sp|P49916|DNLI3_HUMAN DNA ligase 3 OS=Homo sapiens GN=LIG3 PE=1 SV=2	EDEQQQALQDIASR		390	403	1630.76708984375
pepa6a4	a6.a1.a1	sp|P49916|DNLI3_HUMAN	sp|P49916|DNLI3_HUMAN DNA ligase 3 OS=Homo sapiens GN=LIG3 PE=1 SV=2	ALDLADMITR	M7:+15.99491	639	648	1134.582763671875
pepa6b14	a6.a1.a1	sp|P49916|DNLI3_HUMAN	sp|P49916|DNLI3_HUMAN DNA ligase 3 OS=Homo sapiens GN=LIG3 PE=1 SV=2	LYLPPSTPDFSR		943	954	1392.7161865234375
pepa6b23	a6.a1.a1	sp|P49916|DNLI3_HUMAN	sp|P49916|DNLI3_HUMAN DNA ligase 3 OS=Homo sapiens GN=LIG3 PE=1 SV=2	VIQEGLEGLVLK		649	660	1297.77294921875
pepa6a1	a6.a1.a1	sp|P49916|DNLI3_HUMAN	sp|P49916|DNLI3_HUMAN DNA ligase 3 OS=Homo sapiens GN=LIG3 PE=1 SV=2	AAVWEITGAEFSK		779	791	1408.7110595703125
pepa6a3	a6.a1.a1	sp|P49916|DNLI3_HUMAN	sp|P49916|DNLI3_HUMAN DNA ligase 3 OS=Homo sapiens GN=LIG3 PE=1 SV=2	ALDLADMITR		639	648	1118.5877685546875
pepa6b15	a6.a1.a1	sp|P49916|DNLI3_HUMAN	sp|P49916|DNLI3_HUMAN DNA ligase 3 OS=Homo sapiens GN=LIG3 PE=1 SV=2	IYYPDFIVPDPK		766	777	1466.7569580078125
pepa6b22	a6.a1.a1	sp|P49916|DNLI3_HUMAN	sp|P49916|DNLI3_HUMAN DNA ligase 3 OS=Homo sapiens GN=LIG3 PE=1 SV=2	VLLDIFTGVR		933	942	1132.6728515625
pepa6a5	a6.a1.a1	sp|P49916|DNLI3_HUMAN	sp|P49916|DNLI3_HUMAN DNA ligase 3 OS=Homo sapiens GN=LIG3 PE=1 SV=2	ALSVQASLMTPVQPM		470	484	1572.812744140625
pepa7b12	a7.a1.a1	sp|Q12857-2|NFIA_HUMAN	sp|Q12857-2|NFIA_HUMAN Isoform 2 of Nuclear factor 1 A-type OS=Homo sapiens GN=NFIA	PSTSSTSSTK		267	276	982.4691772460938
pepa7b18	a7.a1.a1	sp|Q12857-2|NFIA_HUMAN	sp|Q12857-2|NFIA_HUMAN Isoform 2 of Nuclear factor 1 A-type OS=Homo sapiens GN=NFIA	SPGSGSQSSGWHEVEPGMPSPTTLK	M18:+15.99491	300	324	2556.16748046875
pepa7b21	a7.a1.a1	sp|Q12857-2|NFIA_HUMAN	sp|Q12857-2|NFIA_HUMAN Isoform 2 of Nuclear factor 1 A-type OS=Homo sapiens GN=NFIA	VAASHHPPDRPPDPFSTL		481	498	1940.9617919921875
pepa7b17	a7.a1.a1	sp|Q12857-2|NFIA_HUMAN	sp|Q12857-2|NFIA_HUMAN Isoform 2 of Nuclear factor 1 A-type OS=Homo sapiens GN=NFIA	SPGSGSQSSGWHEVEPGMPSPTTLK		300	324	2540.172607421875
pepa7b19	a7.a1.a1	sp|Q12857-2|NFIA_HUMAN	sp|Q12857-2|NFIA_HUMAN Isoform 2 of Nuclear factor 1 A-type OS=Homo sapiens GN=NFIA	SVEDEMDSPGEEPFYTGQGR		280	299	2229.924560546875
pepa7a5	a7.a1.a1	sp|Q12857-2|NFIA_HUMAN	sp|Q12857-2|NFIA_HUMAN Isoform 2 of Nuclear factor 1 A-type OS=Homo sapiens GN=NFIA	EDFVLTVTGK		89	98	1108.5888671875
pepa7b24	a7.a1.a1	sp|Q12857-2|NFIA_HUMAN	sp|Q12857-2|NFIA_HUMAN Isoform 2 of Nuclear factor 1 A-type OS=Homo sapiens GN=NFIA	VHNPFLPTPMLPPPPPPPMAR	M10:+15.99491 M19:+15.99491	427	447	2335.20947265625
pepa7b23	a7.a1.a1	sp|Q12857-2|NFIA_HUMAN	sp|Q12857-2|NFIA_HUMAN Isoform 2 of Nuclear factor 1 A-type OS=Homo sapiens GN=NFIA	VHNPFLPTPMLPPPPPPPMAR	M19:+15.99491	427	447	2319.214599609375
pepa7b22	a7.a1.a1	sp|Q12857-2|NFIA_HUMAN	sp|Q12857-2|NFIA_HUMAN Isoform 2 of Nuclear factor 1 A-type OS=Homo sapiens GN=NFIA	VHNPFLPTPMLPPPPPPPMAR		427	447	2303.219482421875
pepa7a1	a7.a1.a1	sp|Q12857-2|NFIA_HUMAN	sp|Q12857-2|NFIA_HUMAN Isoform 2 of Nuclear factor 1 A-type OS=Homo sapiens GN=NFIA	AFAYTWFNLQAR		25	36	1487.743408203125
pepa7a6	a7.a1.a1	sp|Q12857-2|NFIA_HUMAN	sp|Q12857-2|NFIA_HUMAN Isoform 2 of Nuclear factor 1 A-type OS=Homo sapiens GN=NFIA	LDLVMVILFK	M5:+15.99491	129	138	1206.717041015625
pepa7b13	a7.a2.a1	sp|P08651-2|NFIC_HUMAN	sp|P08651-2|NFIC_HUMAN Isoform 1 of Nuclear factor 1 C-type OS=Homo sapiens GN=NFIC	RTLPSTSSSGSK		260	271	1207.6280517578125
pepa7a9	a7.a2.a1	sp|P08651-2|NFIC_HUMAN	sp|P08651-2|NFIC_HUMAN Isoform 1 of Nuclear factor 1 C-type OS=Homo sapiens GN=NFIC	NSPSPQDSPR		327	336	1084.502197265625
pepa7b16	a7.a2.a1	sp|P08651-2|NFIC_HUMAN	sp|P08651-2|NFIC_HUMAN Isoform 1 of Nuclear factor 1 C-type OS=Homo sapiens GN=NFIC	SPFNSPSPQDSPR		324	336	1415.6553955078125
pepa7b14	a7.a2.a1	sp|P08651-2|NFIC_HUMAN	sp|P08651-2|NFIC_HUMAN Isoform 1 of Nuclear factor 1 C-type OS=Homo sapiens GN=NFIC	SFVGLGPR		478	485	832.468017578125
pepa7b11	a7.a2.a1	sp|P08651-2|NFIC_HUMAN	sp|P08651-2|NFIC_HUMAN Isoform 1 of Nuclear factor 1 C-type OS=Homo sapiens GN=NFIC	NWTEDMEGGISSPVK	M6:+15.99491	303	317	1665.742919921875
pepa7b10	a7.a2.a1	sp|P08651-2|NFIC_HUMAN	sp|P08651-2|NFIC_HUMAN Isoform 1 of Nuclear factor 1 C-type OS=Homo sapiens GN=NFIC	NWTEDMEGGISSPVK		303	317	1649.748046875
pepa7a4	a7.a2.a1	sp|P08651-2|NFIC_HUMAN	sp|P08651-2|NFIC_HUMAN Isoform 1 of Nuclear factor 1 C-type OS=Homo sapiens GN=NFIC	EDFVLSITGK		81	90	1108.5888671875
pepa7a1	a7.a2.a1	sp|P08651-2|NFIC_HUMAN	sp|P08651-2|NFIC_HUMAN Isoform 1 of Nuclear factor 1 C-type OS=Homo sapiens GN=NFIC	AFAYTWFNLQAR		17	28	1487.743408203125
pepa7b20	a7.a2.a1	sp|P08651-2|NFIC_HUMAN	sp|P08651-2|NFIC_HUMAN Isoform 1 of Nuclear factor 1 C-type OS=Homo sapiens GN=NFIC	TPVVTGTGPNFSLGELQGHLAYDLNPASTGLR		228	259	3282.67578125
pepa7a6	a7.a2.a1	sp|P08651-2|NFIC_HUMAN	sp|P08651-2|NFIC_HUMAN Isoform 1 of Nuclear factor 1 C-type OS=Homo sapiens GN=NFIC	LDLVMVILFK	M5:+15.99491	121	130	1206.717041015625
pepa7b13	a7.a2.a2	sp|P08651|NFIC_HUMAN	sp|P08651|NFIC_HUMAN Nuclear factor 1 C-type OS=Homo sapiens GN=NFIC PE=1 SV=2	RTLPSTSSSGSK		269	280	1207.6280517578125
pepa7a9	a7.a2.a2	sp|P08651|NFIC_HUMAN	sp|P08651|NFIC_HUMAN Nuclear factor 1 C-type OS=Homo sapiens GN=NFIC PE=1 SV=2	NSPSPQDSPR		336	345	1084.502197265625
pepa7b16	a7.a2.a2	sp|P08651|NFIC_HUMAN	sp|P08651|NFIC_HUMAN Nuclear factor 1 C-type OS=Homo sapiens GN=NFIC PE=1 SV=2	SPFNSPSPQDSPR		333	345	1415.6553955078125
pepa7b14	a7.a2.a2	sp|P08651|NFIC_HUMAN	sp|P08651|NFIC_HUMAN Nuclear factor 1 C-type OS=Homo sapiens GN=NFIC PE=1 SV=2	SFVGLGPR		487	494	832.468017578125
pepa7b11	a7.a2.a2	sp|P08651|NFIC_HUMAN	sp|P08651|NFIC_HUMAN Nuclear factor 1 C-type OS=Homo sapiens GN=NFIC PE=1 SV=2	NWTEDMEGGISSPVK	M6:+15.99491	312	326	1665.742919921875
pepa7b10	a7.a2.a2	sp|P08651|NFIC_HUMAN	sp|P08651|NFIC_HUMAN Nuclear factor 1 C-type OS=Homo sapiens GN=NFIC PE=1 SV=2	NWTEDMEGGISSPVK		312	326	1649.748046875
pepa7a4	a7.a2.a2	sp|P08651|NFIC_HUMAN	sp|P08651|NFIC_HUMAN Nuclear factor 1 C-type OS=Homo sapiens GN=NFIC PE=1 SV=2	EDFVLSITGK		90	99	1108.5888671875
pepa7a1	a7.a2.a2	sp|P08651|NFIC_HUMAN	sp|P08651|NFIC_HUMAN Nuclear factor 1 C-type OS=Homo sapiens GN=NFIC PE=1 SV=2	AFAYTWFNLQAR		26	37	1487.743408203125
pepa7b20	a7.a2.a2	sp|P08651|NFIC_HUMAN	sp|P08651|NFIC_HUMAN Nuclear factor 1 C-type OS=Homo sapiens GN=NFIC PE=1 SV=2	TPVVTGTGPNFSLGELQGHLAYDLNPASTGLR		237	268	3282.67578125
pepa7a6	a7.a2.a2	sp|P08651|NFIC_HUMAN	sp|P08651|NFIC_HUMAN Nuclear factor 1 C-type OS=Homo sapiens GN=NFIC PE=1 SV=2	LDLVMVILFK	M5:+15.99491	130	139	1206.717041015625
pepa7a3	a7.a3.a1	sp|O00712-4|NFIB_HUMAN	sp|O00712-4|NFIB_HUMAN Isoform 4 of Nuclear factor 1 B-type OS=Homo sapiens GN=NFIB	DQDMSSPTTMK	M10:+15.99491	358	368	1256.513671875
pepa7a7	a7.a3.a1	sp|O00712-4|NFIB_HUMAN	sp|O00712-4|NFIB_HUMAN Isoform 4 of Nuclear factor 1 B-type OS=Homo sapiens GN=NFIB	KPEKPLFSSASPQDSSPR		369	386	1957.9981689453125
pepa7a2	a7.a3.a1	sp|O00712-4|NFIB_HUMAN	sp|O00712-4|NFIB_HUMAN Isoform 4 of Nuclear factor 1 B-type OS=Homo sapiens GN=NFIB	DQDMSSPTTMK		358	368	1240.518798828125
pepa7a8	a7.a3.a1	sp|O00712-4|NFIB_HUMAN	sp|O00712-4|NFIB_HUMAN Isoform 4 of Nuclear factor 1 B-type OS=Homo sapiens GN=NFIB	NPPGYLEDSFVK		254	265	1365.6689453125
pepa7a5	a7.a3.a1	sp|O00712-4|NFIB_HUMAN	sp|O00712-4|NFIB_HUMAN Isoform 4 of Nuclear factor 1 B-type OS=Homo sapiens GN=NFIB	EDFVLTVTGK		141	150	1108.5888671875
pepa7b15	a7.a3.a1	sp|O00712-4|NFIB_HUMAN	sp|O00712-4|NFIB_HUMAN Isoform 4 of Nuclear factor 1 B-type OS=Homo sapiens GN=NFIB	SGVFNVSELVR		266	276	1206.6480712890625
pepa7a6	a7.a3.a1	sp|O00712-4|NFIB_HUMAN	sp|O00712-4|NFIB_HUMAN Isoform 4 of Nuclear factor 1 B-type OS=Homo sapiens GN=NFIB	LDLVMVILFK	M5:+15.99491	181	190	1206.717041015625
pepa7a3	a7.a3.a2	sp|O00712-5|NFIB_HUMAN	sp|O00712-5|NFIB_HUMAN Isoform 5 of Nuclear factor 1 B-type OS=Homo sapiens GN=NFIB	DQDMSSPTTMK	M10:+15.99491	307	317	1256.513671875
pepa7a7	a7.a3.a2	sp|O00712-5|NFIB_HUMAN	sp|O00712-5|NFIB_HUMAN Isoform 5 of Nuclear factor 1 B-type OS=Homo sapiens GN=NFIB	KPEKPLFSSASPQDSSPR		318	335	1957.9981689453125
pepa7a2	a7.a3.a2	sp|O00712-5|NFIB_HUMAN	sp|O00712-5|NFIB_HUMAN Isoform 5 of Nuclear factor 1 B-type OS=Homo sapiens GN=NFIB	DQDMSSPTTMK		307	317	1240.518798828125
pepa7a8	a7.a3.a2	sp|O00712-5|NFIB_HUMAN	sp|O00712-5|NFIB_HUMAN Isoform 5 of Nuclear factor 1 B-type OS=Homo sapiens GN=NFIB	NPPGYLEDSFVK		203	214	1365.6689453125
pepa7a5	a7.a3.a2	sp|O00712-5|NFIB_HUMAN	sp|O00712-5|NFIB_HUMAN Isoform 5 of Nuclear factor 1 B-type OS=Homo sapiens GN=NFIB	EDFVLTVTGK		90	99	1108.5888671875
pepa7b15	a7.a3.a2	sp|O00712-5|NFIB_HUMAN	sp|O00712-5|NFIB_HUMAN Isoform 5 of Nuclear factor 1 B-type OS=Homo sapiens GN=NFIB	SGVFNVSELVR		215	225	1206.6480712890625
pepa7a6	a7.a3.a2	sp|O00712-5|NFIB_HUMAN	sp|O00712-5|NFIB_HUMAN Isoform 5 of Nuclear factor 1 B-type OS=Homo sapiens GN=NFIB	LDLVMVILFK	M5:+15.99491	130	139	1206.717041015625
pepa7a3	a7.a3.a3	sp|O00712|NFIB_HUMAN	sp|O00712|NFIB_HUMAN Nuclear factor 1 B-type OS=Homo sapiens GN=NFIB PE=1 SV=2	DQDMSSPTTMK	M10:+15.99491	307	317	1256.513671875
pepa7a7	a7.a3.a3	sp|O00712|NFIB_HUMAN	sp|O00712|NFIB_HUMAN Nuclear factor 1 B-type OS=Homo sapiens GN=NFIB PE=1 SV=2	KPEKPLFSSASPQDSSPR		318	335	1957.9981689453125
pepa7a2	a7.a3.a3	sp|O00712|NFIB_HUMAN	sp|O00712|NFIB_HUMAN Nuclear factor 1 B-type OS=Homo sapiens GN=NFIB PE=1 SV=2	DQDMSSPTTMK		307	317	1240.518798828125
pepa7a8	a7.a3.a3	sp|O00712|NFIB_HUMAN	sp|O00712|NFIB_HUMAN Nuclear factor 1 B-type OS=Homo sapiens GN=NFIB PE=1 SV=2	NPPGYLEDSFVK		203	214	1365.6689453125
pepa7a5	a7.a3.a3	sp|O00712|NFIB_HUMAN	sp|O00712|NFIB_HUMAN Nuclear factor 1 B-type OS=Homo sapiens GN=NFIB PE=1 SV=2	EDFVLTVTGK		90	99	1108.5888671875
pepa7b15	a7.a3.a3	sp|O00712|NFIB_HUMAN	sp|O00712|NFIB_HUMAN Nuclear factor 1 B-type OS=Homo sapiens GN=NFIB PE=1 SV=2	SGVFNVSELVR		215	225	1206.6480712890625
pepa7a6	a7.a3.a3	sp|O00712|NFIB_HUMAN	sp|O00712|NFIB_HUMAN Nuclear factor 1 B-type OS=Homo sapiens GN=NFIB PE=1 SV=2	LDLVMVILFK	M5:+15.99491	130	139	1206.717041015625
pepa7a3	a7.a3.a4	tr|Q5VW26|Q5VW26_HUMAN	tr|Q5VW26|Q5VW26_HUMAN Nuclear factor 1 OS=Homo sapiens GN=NFIB PE=2 SV=1	DQDMSSPTTMK	M10:+15.99491	307	317	1256.513671875
pepa7a7	a7.a3.a4	tr|Q5VW26|Q5VW26_HUMAN	tr|Q5VW26|Q5VW26_HUMAN Nuclear factor 1 OS=Homo sapiens GN=NFIB PE=2 SV=1	KPEKPLFSSASPQDSSPR		318	335	1957.9981689453125
pepa7a2	a7.a3.a4	tr|Q5VW26|Q5VW26_HUMAN	tr|Q5VW26|Q5VW26_HUMAN Nuclear factor 1 OS=Homo sapiens GN=NFIB PE=2 SV=1	DQDMSSPTTMK		307	317	1240.518798828125
pepa7a8	a7.a3.a4	tr|Q5VW26|Q5VW26_HUMAN	tr|Q5VW26|Q5VW26_HUMAN Nuclear factor 1 OS=Homo sapiens GN=NFIB PE=2 SV=1	NPPGYLEDSFVK		203	214	1365.6689453125
pepa7a5	a7.a3.a4	tr|Q5VW26|Q5VW26_HUMAN	tr|Q5VW26|Q5VW26_HUMAN Nuclear factor 1 OS=Homo sapiens GN=NFIB PE=2 SV=1	EDFVLTVTGK		90	99	1108.5888671875
pepa7b15	a7.a3.a4	tr|Q5VW26|Q5VW26_HUMAN	tr|Q5VW26|Q5VW26_HUMAN Nuclear factor 1 OS=Homo sapiens GN=NFIB PE=2 SV=1	SGVFNVSELVR		215	225	1206.6480712890625
pepa7a6	a7.a3.a4	tr|Q5VW26|Q5VW26_HUMAN	tr|Q5VW26|Q5VW26_HUMAN Nuclear factor 1 OS=Homo sapiens GN=NFIB PE=2 SV=1	LDLVMVILFK	M5:+15.99491	130	139	1206.717041015625
pepa7a3	a7.a3.a5	tr|Q5VW27|Q5VW27_HUMAN	tr|Q5VW27|Q5VW27_HUMAN Nuclear factor 1 OS=Homo sapiens GN=NFIB PE=2 SV=1	DQDMSSPTTMK	M10:+15.99491	307	317	1256.513671875
pepa7a7	a7.a3.a5	tr|Q5VW27|Q5VW27_HUMAN	tr|Q5VW27|Q5VW27_HUMAN Nuclear factor 1 OS=Homo sapiens GN=NFIB PE=2 SV=1	KPEKPLFSSASPQDSSPR		318	335	1957.9981689453125
pepa7a2	a7.a3.a5	tr|Q5VW27|Q5VW27_HUMAN	tr|Q5VW27|Q5VW27_HUMAN Nuclear factor 1 OS=Homo sapiens GN=NFIB PE=2 SV=1	DQDMSSPTTMK		307	317	1240.518798828125
pepa7a8	a7.a3.a5	tr|Q5VW27|Q5VW27_HUMAN	tr|Q5VW27|Q5VW27_HUMAN Nuclear factor 1 OS=Homo sapiens GN=NFIB PE=2 SV=1	NPPGYLEDSFVK		203	214	1365.6689453125
pepa7a5	a7.a3.a5	tr|Q5VW27|Q5VW27_HUMAN	tr|Q5VW27|Q5VW27_HUMAN Nuclear factor 1 OS=Homo sapiens GN=NFIB PE=2 SV=1	EDFVLTVTGK		90	99	1108.5888671875
pepa7b15	a7.a3.a5	tr|Q5VW27|Q5VW27_HUMAN	tr|Q5VW27|Q5VW27_HUMAN Nuclear factor 1 OS=Homo sapiens GN=NFIB PE=2 SV=1	SGVFNVSELVR		215	225	1206.6480712890625
pepa7a6	a7.a3.a5	tr|Q5VW27|Q5VW27_HUMAN	tr|Q5VW27|Q5VW27_HUMAN Nuclear factor 1 OS=Homo sapiens GN=NFIB PE=2 SV=1	LDLVMVILFK	M5:+15.99491	130	139	1206.717041015625
pepa7a3	a7.a3.a6	tr|Q5VW30|Q5VW30_HUMAN	tr|Q5VW30|Q5VW30_HUMAN Nuclear factor 1 OS=Homo sapiens GN=NFIB PE=2 SV=1	DQDMSSPTTMK	M10:+15.99491	307	317	1256.513671875
pepa7a7	a7.a3.a6	tr|Q5VW30|Q5VW30_HUMAN	tr|Q5VW30|Q5VW30_HUMAN Nuclear factor 1 OS=Homo sapiens GN=NFIB PE=2 SV=1	KPEKPLFSSASPQDSSPR		318	335	1957.9981689453125
pepa7a2	a7.a3.a6	tr|Q5VW30|Q5VW30_HUMAN	tr|Q5VW30|Q5VW30_HUMAN Nuclear factor 1 OS=Homo sapiens GN=NFIB PE=2 SV=1	DQDMSSPTTMK		307	317	1240.518798828125
pepa7a8	a7.a3.a6	tr|Q5VW30|Q5VW30_HUMAN	tr|Q5VW30|Q5VW30_HUMAN Nuclear factor 1 OS=Homo sapiens GN=NFIB PE=2 SV=1	NPPGYLEDSFVK		203	214	1365.6689453125
pepa7a5	a7.a3.a6	tr|Q5VW30|Q5VW30_HUMAN	tr|Q5VW30|Q5VW30_HUMAN Nuclear factor 1 OS=Homo sapiens GN=NFIB PE=2 SV=1	EDFVLTVTGK		90	99	1108.5888671875
pepa7b15	a7.a3.a6	tr|Q5VW30|Q5VW30_HUMAN	tr|Q5VW30|Q5VW30_HUMAN Nuclear factor 1 OS=Homo sapiens GN=NFIB PE=2 SV=1	SGVFNVSELVR		215	225	1206.6480712890625
pepa7a6	a7.a3.a6	tr|Q5VW30|Q5VW30_HUMAN	tr|Q5VW30|Q5VW30_HUMAN Nuclear factor 1 OS=Homo sapiens GN=NFIB PE=2 SV=1	LDLVMVILFK	M5:+15.99491	130	139	1206.717041015625
pepa8b12	a8.a1.a1	sp|Q8N5C6|SRBD1_HUMAN	sp|Q8N5C6|SRBD1_HUMAN S1 RNA-binding domain-containing protein 1 OS=Homo sapiens GN=SRBD1 PE=1 SV=2	LKVEEETSK		133	141	1062.5682373046875
pepa8a7	a8.a1.a1	sp|Q8N5C6|SRBD1_HUMAN	sp|Q8N5C6|SRBD1_HUMAN S1 RNA-binding domain-containing protein 1 OS=Homo sapiens GN=SRBD1 PE=1 SV=2	HIAGLNANR		720	728	965.5280151367188
pepa8b16	a8.a1.a1	sp|Q8N5C6|SRBD1_HUMAN	sp|Q8N5C6|SRBD1_HUMAN S1 RNA-binding domain-containing protein 1 OS=Homo sapiens GN=SRBD1 PE=1 SV=2	NKLDTVQTLK		103	112	1159.66845703125
pepa8b15	a8.a1.a1	sp|Q8N5C6|SRBD1_HUMAN	sp|Q8N5C6|SRBD1_HUMAN S1 RNA-binding domain-containing protein 1 OS=Homo sapiens GN=SRBD1 PE=1 SV=2	NIHHHQILAINR		430	441	1465.8138427734375
pepa8a9	a8.a1.a1	sp|Q8N5C6|SRBD1_HUMAN	sp|Q8N5C6|SRBD1_HUMAN S1 RNA-binding domain-containing protein 1 OS=Homo sapiens GN=SRBD1 PE=1 SV=2	LDTVQTLK		105	112	917.5305786132812
pepa8b21	a8.a1.a1	sp|Q8N5C6|SRBD1_HUMAN	sp|Q8N5C6|SRBD1_HUMAN S1 RNA-binding domain-containing protein 1 OS=Homo sapiens GN=SRBD1 PE=1 SV=2	TLMGVDPGYK	M3:+15.99491	538	547	1096.53466796875
pepa8a5	a8.a1.a1	sp|Q8N5C6|SRBD1_HUMAN	sp|Q8N5C6|SRBD1_HUMAN S1 RNA-binding domain-containing protein 1 OS=Homo sapiens GN=SRBD1 PE=1 SV=2	EVQQTLEELR		263	272	1244.6485595703125
pepa8b14	a8.a1.a1	sp|Q8N5C6|SRBD1_HUMAN	sp|Q8N5C6|SRBD1_HUMAN S1 RNA-binding domain-containing protein 1 OS=Homo sapiens GN=SRBD1 PE=1 SV=2	NAPQISDGSEVVVVK		70	84	1541.8173828125
pepa8b20	a8.a1.a1	sp|Q8N5C6|SRBD1_HUMAN	sp|Q8N5C6|SRBD1_HUMAN S1 RNA-binding domain-containing protein 1 OS=Homo sapiens GN=SRBD1 PE=1 SV=2	TFEELEHVSAPYK		304	316	1549.753662109375
pepa8a8	a8.a1.a1	sp|Q8N5C6|SRBD1_HUMAN	sp|Q8N5C6|SRBD1_HUMAN S1 RNA-binding domain-containing protein 1 OS=Homo sapiens GN=SRBD1 PE=1 SV=2	HIGVGMYQHDVSQTLLK		676	692	1925.9906005859375
pepa8b11	a8.a1.a1	sp|Q8N5C6|SRBD1_HUMAN	sp|Q8N5C6|SRBD1_HUMAN S1 RNA-binding domain-containing protein 1 OS=Homo sapiens GN=SRBD1 PE=1 SV=2	ILYNSLNDSFK		484	494	1313.6739501953125
pepa8b19	a8.a1.a1	sp|Q8N5C6|SRBD1_HUMAN	sp|Q8N5C6|SRBD1_HUMAN S1 RNA-binding domain-containing protein 1 OS=Homo sapiens GN=SRBD1 PE=1 SV=2	RVQDPLAELVK		661	671	1267.7373046875
pepa8b18	a8.a1.a1	sp|Q8N5C6|SRBD1_HUMAN	sp|Q8N5C6|SRBD1_HUMAN S1 RNA-binding domain-containing protein 1 OS=Homo sapiens GN=SRBD1 PE=1 SV=2	QLLLTSPVPGR		527	537	1180.705322265625
pepa8b13	a8.a1.a1	sp|Q8N5C6|SRBD1_HUMAN	sp|Q8N5C6|SRBD1_HUMAN S1 RNA-binding domain-containing protein 1 OS=Homo sapiens GN=SRBD1 PE=1 SV=2	ITLDLIR		987	993	843.5302734375
pepa8a2	a8.a1.a1	sp|Q8N5C6|SRBD1_HUMAN	sp|Q8N5C6|SRBD1_HUMAN S1 RNA-binding domain-containing protein 1 OS=Homo sapiens GN=SRBD1 PE=1 SV=2	EELNSSVAIADTALEDR		85	101	1832.8876953125
pepa8a6	a8.a1.a1	sp|Q8N5C6|SRBD1_HUMAN	sp|Q8N5C6|SRBD1_HUMAN S1 RNA-binding domain-containing protein 1 OS=Homo sapiens GN=SRBD1 PE=1 SV=2	FLSSIGGTLYEVGKPEMQQK		839	858	2212.13232421875
pepa8a4	a8.a1.a1	sp|Q8N5C6|SRBD1_HUMAN	sp|Q8N5C6|SRBD1_HUMAN S1 RNA-binding domain-containing protein 1 OS=Homo sapiens GN=SRBD1 PE=1 SV=2	ETEAYFADLIMK	M11:+15.99491	603	614	1446.6824951171875
pepa8b22	a8.a1.a1	sp|Q8N5C6|SRBD1_HUMAN	sp|Q8N5C6|SRBD1_HUMAN S1 RNA-binding domain-containing protein 1 OS=Homo sapiens GN=SRBD1 PE=1 SV=2	VEVQVLNIDIPR		973	984	1394.8006591796875
pepa8a1	a8.a1.a1	sp|Q8N5C6|SRBD1_HUMAN	sp|Q8N5C6|SRBD1_HUMAN S1 RNA-binding domain-containing protein 1 OS=Homo sapiens GN=SRBD1 PE=1 SV=2	ALLEKPGELSLLSY		338	351	1532.8575439453125
pepa8a3	a8.a1.a1	sp|Q8N5C6|SRBD1_HUMAN	sp|Q8N5C6|SRBD1_HUMAN S1 RNA-binding domain-containing protein 1 OS=Homo sapiens GN=SRBD1 PE=1 SV=2	ETEAYFADLIMK		603	614	1430.6876220703125
pepa8b17	a8.a1.a1	sp|Q8N5C6|SRBD1_HUMAN	sp|Q8N5C6|SRBD1_HUMAN S1 RNA-binding domain-containing protein 1 OS=Homo sapiens GN=SRBD1 PE=1 SV=2	QLLLTSPVPGR	Q1:-17.02655	527	537	1163.6787109375
pepa8b10	a8.a1.a1	sp|Q8N5C6|SRBD1_HUMAN	sp|Q8N5C6|SRBD1_HUMAN S1 RNA-binding domain-containing protein 1 OS=Homo sapiens GN=SRBD1 PE=1 SV=2	LFNDDNTIPFIIR		235	247	1577.8326416015625
pepa9b13	a9.a1.a1	sp|P17480-2|UBF1_HUMAN	sp|P17480-2|UBF1_HUMAN Isoform UBF2 of Nucleolar transcription factor 1 OS=Homo sapiens GN=UBTF	SDIPEKPK		193	200	913.4993286132812
pepa9b17	a9.a1.a1	sp|P17480-2|UBF1_HUMAN	sp|P17480-2|UBF1_HUMAN Isoform UBF2 of Nucleolar transcription factor 1 OS=Homo sapiens GN=UBTF	TTESHMDWEK	M6:+15.99491	48	57	1279.5263671875
pepa9b16	a9.a1.a1	sp|P17480-2|UBF1_HUMAN	sp|P17480-2|UBF1_HUMAN Isoform UBF2 of Nucleolar transcription factor 1 OS=Homo sapiens GN=UBTF	TTESHMDWEK		48	57	1263.531494140625
pepa9b19	a9.a1.a1	sp|P17480-2|UBF1_HUMAN	sp|P17480-2|UBF1_HUMAN Isoform UBF2 of Nucleolar transcription factor 1 OS=Homo sapiens GN=UBTF	VRPDEIMR		217	224	1015.5358276367188
pepa9a4	a9.a1.a1	sp|P17480-2|UBF1_HUMAN	sp|P17480-2|UBF1_HUMAN Isoform UBF2 of Nucleolar transcription factor 1 OS=Homo sapiens GN=UBTF	FREDHPDLIQNAK		179	191	1582.7977294921875
pepa9a7	a9.a1.a1	sp|P17480-2|UBF1_HUMAN	sp|P17480-2|UBF1_HUMAN Isoform UBF2 of Nucleolar transcription factor 1 OS=Homo sapiens GN=UBTF	LHPEMSNLDLTK	M5:+15.99491	133	144	1413.7047119140625
pepa9a8	a9.a1.a1	sp|P17480-2|UBF1_HUMAN	sp|P17480-2|UBF1_HUMAN Isoform UBF2 of Nucleolar transcription factor 1 OS=Homo sapiens GN=UBTF	KPLTPYFR		114	121	1021.5833740234375
pepa9b15	a9.a1.a1	sp|P17480-2|UBF1_HUMAN	sp|P17480-2|UBF1_HUMAN Isoform UBF2 of Nucleolar transcription factor 1 OS=Homo sapiens GN=UBTF	TPQQLWYTHEK		201	211	1430.7066650390625
pepa9a9	a9.a1.a1	sp|P17480-2|UBF1_HUMAN	sp|P17480-2|UBF1_HUMAN Isoform UBF2 of Nucleolar transcription factor 1 OS=Homo sapiens GN=UBTF	MWNDLSEK		407	414	1022.4616088867188
pepa9a6	a9.a1.a1	sp|P17480-2|UBF1_HUMAN	sp|P17480-2|UBF1_HUMAN Isoform UBF2 of Nucleolar transcription factor 1 OS=Homo sapiens GN=UBTF	HPELNISEEGITK		230	242	1466.7490234375
pepa9b11	a9.a1.a1	sp|P17480-2|UBF1_HUMAN	sp|P17480-2|UBF1_HUMAN Isoform UBF2 of Nucleolar transcription factor 1 OS=Homo sapiens GN=UBTF	QLQEERPELSESELTR		387	402	1943.96728515625
pepa9b20	a9.a1.a1	sp|P17480-2|UBF1_HUMAN	sp|P17480-2|UBF1_HUMAN Isoform UBF2 of Nucleolar transcription factor 1 OS=Homo sapiens GN=UBTF	WVEISNEVR		72	80	1131.5797119140625
pepa9a3	a9.a1.a1	sp|P17480-2|UBF1_HUMAN	sp|P17480-2|UBF1_HUMAN Isoform UBF2 of Nucleolar transcription factor 1 OS=Homo sapiens GN=UBTF	FLESLPEEEQQR		324	335	1504.7281494140625
pepa9a2	a9.a1.a1	sp|P17480-2|UBF1_HUMAN	sp|P17480-2|UBF1_HUMAN Isoform UBF2 of Nucleolar transcription factor 1 OS=Homo sapiens GN=UBTF	AMEMTWNNMEK		477	487	1384.56982421875
pepa9b10	a9.a1.a1	sp|P17480-2|UBF1_HUMAN	sp|P17480-2|UBF1_HUMAN Isoform UBF2 of Nucleolar transcription factor 1 OS=Homo sapiens GN=UBTF	QLQEERPELSESELTR	Q1:-17.02655	387	402	1926.9407958984375
pepa9b18	a9.a1.a1	sp|P17480-2|UBF1_HUMAN	sp|P17480-2|UBF1_HUMAN Isoform UBF2 of Nucleolar transcription factor 1 OS=Homo sapiens GN=UBTF	VHLDLWVK		591	598	1009.5833740234375
pepa9b12	a9.a1.a1	sp|P17480-2|UBF1_HUMAN	sp|P17480-2|UBF1_HUMAN Isoform UBF2 of Nucleolar transcription factor 1 OS=Homo sapiens GN=UBTF	RPVSAMFIFSEEK		372	384	1540.7833251953125
pepa9a5	a9.a1.a1	sp|P17480-2|UBF1_HUMAN	sp|P17480-2|UBF1_HUMAN Isoform UBF2 of Nucleolar transcription factor 1 OS=Homo sapiens GN=UBTF	FSQELLSNGELNHLPLK		541	557	1939.02880859375
pepa9b14	a9.a1.a1	sp|P17480-2|UBF1_HUMAN	sp|P17480-2|UBF1_HUMAN Isoform UBF2 of Nucleolar transcription factor 1 OS=Homo sapiens GN=UBTF	TLTELILDAQEHVK		84	97	1609.8800048828125
pepa9a1	a9.a1.a1	sp|P17480-2|UBF1_HUMAN	sp|P17480-2|UBF1_HUMAN Isoform UBF2 of Nucleolar transcription factor 1 OS=Homo sapiens GN=UBTF	AEEIWQQSVIGDYLAR		451	466	1877.93994140625
pepa9b13	a9.a1.a2	tr|E9PKP7|E9PKP7_HUMAN	tr|E9PKP7|E9PKP7_HUMAN Nucleolar transcription factor 1 OS=Homo sapiens GN=UBTF PE=2 SV=1	SDIPEKPK		193	200	913.4993286132812
pepa9b17	a9.a1.a2	tr|E9PKP7|E9PKP7_HUMAN	tr|E9PKP7|E9PKP7_HUMAN Nucleolar transcription factor 1 OS=Homo sapiens GN=UBTF PE=2 SV=1	TTESHMDWEK	M6:+15.99491	48	57	1279.5263671875
pepa9b16	a9.a1.a2	tr|E9PKP7|E9PKP7_HUMAN	tr|E9PKP7|E9PKP7_HUMAN Nucleolar transcription factor 1 OS=Homo sapiens GN=UBTF PE=2 SV=1	TTESHMDWEK		48	57	1263.531494140625
pepa9b19	a9.a1.a2	tr|E9PKP7|E9PKP7_HUMAN	tr|E9PKP7|E9PKP7_HUMAN Nucleolar transcription factor 1 OS=Homo sapiens GN=UBTF PE=2 SV=1	VRPDEIMR		217	224	1015.5358276367188
pepa9a4	a9.a1.a2	tr|E9PKP7|E9PKP7_HUMAN	tr|E9PKP7|E9PKP7_HUMAN Nucleolar transcription factor 1 OS=Homo sapiens GN=UBTF PE=2 SV=1	FREDHPDLIQNAK		179	191	1582.7977294921875
pepa9a7	a9.a1.a2	tr|E9PKP7|E9PKP7_HUMAN	tr|E9PKP7|E9PKP7_HUMAN Nucleolar transcription factor 1 OS=Homo sapiens GN=UBTF PE=2 SV=1	LHPEMSNLDLTK	M5:+15.99491	133	144	1413.7047119140625
pepa9a8	a9.a1.a2	tr|E9PKP7|E9PKP7_HUMAN	tr|E9PKP7|E9PKP7_HUMAN Nucleolar transcription factor 1 OS=Homo sapiens GN=UBTF PE=2 SV=1	KPLTPYFR		114	121	1021.5833740234375
pepa9b15	a9.a1.a2	tr|E9PKP7|E9PKP7_HUMAN	tr|E9PKP7|E9PKP7_HUMAN Nucleolar transcription factor 1 OS=Homo sapiens GN=UBTF PE=2 SV=1	TPQQLWYTHEK		201	211	1430.7066650390625
pepa9a9	a9.a1.a2	tr|E9PKP7|E9PKP7_HUMAN	tr|E9PKP7|E9PKP7_HUMAN Nucleolar transcription factor 1 OS=Homo sapiens GN=UBTF PE=2 SV=1	MWNDLSEK		407	414	1022.4616088867188
pepa9a6	a9.a1.a2	tr|E9PKP7|E9PKP7_HUMAN	tr|E9PKP7|E9PKP7_HUMAN Nucleolar transcription factor 1 OS=Homo sapiens GN=UBTF PE=2 SV=1	HPELNISEEGITK		230	242	1466.7490234375
pepa9b11	a9.a1.a2	tr|E9PKP7|E9PKP7_HUMAN	tr|E9PKP7|E9PKP7_HUMAN Nucleolar transcription factor 1 OS=Homo sapiens GN=UBTF PE=2 SV=1	QLQEERPELSESELTR		387	402	1943.96728515625
pepa9b20	a9.a1.a2	tr|E9PKP7|E9PKP7_HUMAN	tr|E9PKP7|E9PKP7_HUMAN Nucleolar transcription factor 1 OS=Homo sapiens GN=UBTF PE=2 SV=1	WVEISNEVR		72	80	1131.5797119140625
pepa9a3	a9.a1.a2	tr|E9PKP7|E9PKP7_HUMAN	tr|E9PKP7|E9PKP7_HUMAN Nucleolar transcription factor 1 OS=Homo sapiens GN=UBTF PE=2 SV=1	FLESLPEEEQQR		324	335	1504.7281494140625
pepa9a2	a9.a1.a2	tr|E9PKP7|E9PKP7_HUMAN	tr|E9PKP7|E9PKP7_HUMAN Nucleolar transcription factor 1 OS=Homo sapiens GN=UBTF PE=2 SV=1	AMEMTWNNMEK		477	487	1384.56982421875
pepa9b10	a9.a1.a2	tr|E9PKP7|E9PKP7_HUMAN	tr|E9PKP7|E9PKP7_HUMAN Nucleolar transcription factor 1 OS=Homo sapiens GN=UBTF PE=2 SV=1	QLQEERPELSESELTR	Q1:-17.02655	387	402	1926.9407958984375
pepa9b18	a9.a1.a2	tr|E9PKP7|E9PKP7_HUMAN	tr|E9PKP7|E9PKP7_HUMAN Nucleolar transcription factor 1 OS=Homo sapiens GN=UBTF PE=2 SV=1	VHLDLWVK		591	598	1009.5833740234375
pepa9b12	a9.a1.a2	tr|E9PKP7|E9PKP7_HUMAN	tr|E9PKP7|E9PKP7_HUMAN Nucleolar transcription factor 1 OS=Homo sapiens GN=UBTF PE=2 SV=1	RPVSAMFIFSEEK		372	384	1540.7833251953125
pepa9a5	a9.a1.a2	tr|E9PKP7|E9PKP7_HUMAN	tr|E9PKP7|E9PKP7_HUMAN Nucleolar transcription factor 1 OS=Homo sapiens GN=UBTF PE=2 SV=1	FSQELLSNGELNHLPLK		541	557	1939.02880859375
pepa9b14	a9.a1.a2	tr|E9PKP7|E9PKP7_HUMAN	tr|E9PKP7|E9PKP7_HUMAN Nucleolar transcription factor 1 OS=Homo sapiens GN=UBTF PE=2 SV=1	TLTELILDAQEHVK		84	97	1609.8800048828125
pepa9a1	a9.a1.a2	tr|E9PKP7|E9PKP7_HUMAN	tr|E9PKP7|E9PKP7_HUMAN Nucleolar transcription factor 1 OS=Homo sapiens GN=UBTF PE=2 SV=1	AEEIWQQSVIGDYLAR		451	466	1877.93994140625
pepb10b11	b10.a1.a1	sp|P27694|RFA1_HUMAN	sp|P27694|RFA1_HUMAN Replication protein A 70 kDa DNA-binding subunit OS=Homo sapiens GN=RPA1 PE=1 SV=2	PQPQNGSSGMGSTVSK	M10:+15.99491	142	157	1577.7227783203125
pepb10a1	b10.a1.a1	sp|P27694|RFA1_HUMAN	sp|P27694|RFA1_HUMAN Replication protein A 70 kDa DNA-binding subunit OS=Homo sapiens GN=RPA1 PE=1 SV=2	AAGPSLSHTSGGTQSK		168	183	1485.7296142578125
pepb10b10	b10.a1.a1	sp|P27694|RFA1_HUMAN	sp|P27694|RFA1_HUMAN Replication protein A 70 kDa DNA-binding subunit OS=Homo sapiens GN=RPA1 PE=1 SV=2	PQPQNGSSGMGSTVSK		142	157	1561.7279052734375
pepb10b13	b10.a1.a1	sp|P27694|RFA1_HUMAN	sp|P27694|RFA1_HUMAN Replication protein A 70 kDa DNA-binding subunit OS=Homo sapiens GN=RPA1 PE=1 SV=2	SGGVGGSNTNWK		432	443	1163.54443359375
pepb10a3	b10.a1.a1	sp|P27694|RFA1_HUMAN	sp|P27694|RFA1_HUMAN Replication protein A 70 kDa DNA-binding subunit OS=Homo sapiens GN=RPA1 PE=1 SV=2	ATVMDVKPVDYR	M4:+15.99491	589	600	1409.709716796875
pepb10b16	b10.a1.a1	sp|P27694|RFA1_HUMAN	sp|P27694|RFA1_HUMAN Replication protein A 70 kDa DNA-binding subunit OS=Homo sapiens GN=RPA1 PE=1 SV=2	VIDQQNGLYR		490	499	1205.627685546875
pepb10a9	b10.a1.a1	sp|P27694|RFA1_HUMAN	sp|P27694|RFA1_HUMAN Replication protein A 70 kDa DNA-binding subunit OS=Homo sapiens GN=RPA1 PE=1 SV=2	NIYLMDTSGK	M5:+15.99491	345	354	1157.5511474609375
pepb10a2	b10.a1.a1	sp|P27694|RFA1_HUMAN	sp|P27694|RFA1_HUMAN Replication protein A 70 kDa DNA-binding subunit OS=Homo sapiens GN=RPA1 PE=1 SV=2	ATVMDVKPVDYR		589	600	1393.71484375
pepb10b18	b10.a1.a1	sp|P27694|RFA1_HUMAN	sp|P27694|RFA1_HUMAN Replication protein A 70 kDa DNA-binding subunit OS=Homo sapiens GN=RPA1 PE=1 SV=2	VVTATLWGEDADK		355	367	1404.7010498046875
pepb10b17	b10.a1.a1	sp|P27694|RFA1_HUMAN	sp|P27694|RFA1_HUMAN Replication protein A 70 kDa DNA-binding subunit OS=Homo sapiens GN=RPA1 PE=1 SV=2	VVPIASLTPYQSK		184	196	1402.7945556640625
pepb10a8	b10.a1.a1	sp|P27694|RFA1_HUMAN	sp|P27694|RFA1_HUMAN Replication protein A 70 kDa DNA-binding subunit OS=Homo sapiens GN=RPA1 PE=1 SV=2	IGNPVPYNEGLGQPQVAPPAPAASPAASSR		112	141	2913.48583984375
pepb10b15	b10.a1.a1	sp|P27694|RFA1_HUMAN	sp|P27694|RFA1_HUMAN Replication protein A 70 kDa DNA-binding subunit OS=Homo sapiens GN=RPA1 PE=1 SV=2	VGQLSEGAIAAIMQK		2	16	1515.8204345703125
pepb10a4	b10.a1.a1	sp|P27694|RFA1_HUMAN	sp|P27694|RFA1_HUMAN Replication protein A 70 kDa DNA-binding subunit OS=Homo sapiens GN=RPA1 PE=1 SV=2	DKNEQAFEEVFQNANFR		552	568	2085.962890625
pepb10a5	b10.a1.a1	sp|P27694|RFA1_HUMAN	sp|P27694|RFA1_HUMAN Replication protein A 70 kDa DNA-binding subunit OS=Homo sapiens GN=RPA1 PE=1 SV=2	FFPLIEVNK		245	253	1106.6248779296875
pepb10b12	b10.a1.a1	sp|P27694|RFA1_HUMAN	sp|P27694|RFA1_HUMAN Replication protein A 70 kDa DNA-binding subunit OS=Homo sapiens GN=RPA1 PE=1 SV=2	SENLGQGDKPDYFSSVATVVYLR		450	472	2545.25732421875
pepb10b14	b10.a1.a1	sp|P27694|RFA1_HUMAN	sp|P27694|RFA1_HUMAN Replication protein A 70 kDa DNA-binding subunit OS=Homo sapiens GN=RPA1 PE=1 SV=2	SLSVLSSSTIIANPDIPEAYK		390	410	2205.165283203125
pepb10a7	b10.a1.a1	sp|P27694|RFA1_HUMAN	sp|P27694|RFA1_HUMAN Replication protein A 70 kDa DNA-binding subunit OS=Homo sapiens GN=RPA1 PE=1 SV=2	LFSLELVDESGEIR		221	234	1606.8326416015625
pepb10a6	b10.a1.a1	sp|P27694|RFA1_HUMAN	sp|P27694|RFA1_HUMAN Replication protein A 70 kDa DNA-binding subunit OS=Homo sapiens GN=RPA1 PE=1 SV=2	GWFDAEGQALDGVSISDLK		413	431	2007.9661865234375
pepb11a8	b11.a1.a1	sp|O75475|PSIP1_HUMAN	sp|O75475|PSIP1_HUMAN PC4 and SFRS1-interacting protein OS=Homo sapiens GN=PSIP1 PE=1 SV=1	KQEEQMETEQQNK		317	329	1649.7440185546875
pepb11a4	b11.a1.a1	sp|O75475|PSIP1_HUMAN	sp|O75475|PSIP1_HUMAN PC4 and SFRS1-interacting protein OS=Homo sapiens GN=PSIP1 PE=1 SV=1	FSSQQAATK		92	100	967.4848022460938
pepb11b12	b11.a1.a1	sp|O75475|PSIP1_HUMAN	sp|O75475|PSIP1_HUMAN PC4 and SFRS1-interacting protein OS=Homo sapiens GN=PSIP1 PE=1 SV=1	QSNASSDVEVEEK		101	113	1421.6395263671875
pepb11b14	b11.a1.a1	sp|O75475|PSIP1_HUMAN	sp|O75475|PSIP1_HUMAN PC4 and SFRS1-interacting protein OS=Homo sapiens GN=PSIP1 PE=1 SV=1	VSQVIMEK		408	415	933.5078125
pepb11a1	b11.a1.a1	sp|O75475|PSIP1_HUMAN	sp|O75475|PSIP1_HUMAN PC4 and SFRS1-interacting protein OS=Homo sapiens GN=PSIP1 PE=1 SV=1	AVDITTPK		136	143	844.4779052734375
pepb11a6	b11.a1.a1	sp|O75475|PSIP1_HUMAN	sp|O75475|PSIP1_HUMAN PC4 and SFRS1-interacting protein OS=Homo sapiens GN=PSIP1 PE=1 SV=1	IDNLDVNR		365	372	958.4957275390625
pepb11b13	b11.a1.a1	sp|O75475|PSIP1_HUMAN	sp|O75475|PSIP1_HUMAN PC4 and SFRS1-interacting protein OS=Homo sapiens GN=PSIP1 PE=1 SV=1	VDEVPDGAVKPPTNK		25	39	1565.8173828125
pepb11b11	b11.a1.a1	sp|O75475|PSIP1_HUMAN	sp|O75475|PSIP1_HUMAN PC4 and SFRS1-interacting protein OS=Homo sapiens GN=PSIP1 PE=1 SV=1	QSNASSDVEVEEK	Q1:-17.02655	101	113	1404.6129150390625
pepb11a5	b11.a1.a1	sp|O75475|PSIP1_HUMAN	sp|O75475|PSIP1_HUMAN PC4 and SFRS1-interacting protein OS=Homo sapiens GN=PSIP1 PE=1 SV=1	GFNEGLWEIDNNPK		76	89	1632.7657470703125
pepb11a3	b11.a1.a1	sp|O75475|PSIP1_HUMAN	sp|O75475|PSIP1_HUMAN PC4 and SFRS1-interacting protein OS=Homo sapiens GN=PSIP1 PE=1 SV=1	DFKPGDLIFAK		4	14	1250.6783447265625
pepb11b10	b11.a1.a1	sp|O75475|PSIP1_HUMAN	sp|O75475|PSIP1_HUMAN PC4 and SFRS1-interacting protein OS=Homo sapiens GN=PSIP1 PE=1 SV=1	NMFLVGEGDSVITQVLNK	M2:+15.99491	425	442	1980.0111083984375
pepb11a7	b11.a1.a1	sp|O75475|PSIP1_HUMAN	sp|O75475|PSIP1_HUMAN PC4 and SFRS1-interacting protein OS=Homo sapiens GN=PSIP1 PE=1 SV=1	LPIFFFGTHETAFLGPK		40	56	1922.021484375
pepb11a2	b11.a1.a1	sp|O75475|PSIP1_HUMAN	sp|O75475|PSIP1_HUMAN PC4 and SFRS1-interacting protein OS=Homo sapiens GN=PSIP1 PE=1 SV=1	DFKPGDLIF		4	12	1051.5462646484375
pepb11a9	b11.a1.a1	sp|O75475|PSIP1_HUMAN	sp|O75475|PSIP1_HUMAN PC4 and SFRS1-interacting protein OS=Homo sapiens GN=PSIP1 PE=1 SV=1	NMFLVGEGDSVITQVLNK		425	442	1964.0162353515625
pepb12a8	b12.a1.a1	sp|Q9BUQ8|DDX23_HUMAN	sp|Q9BUQ8|DDX23_HUMAN Probable ATP-dependent RNA helicase DDX23 OS=Homo sapiens GN=DDX23 PE=1 SV=3	KAEEEAEAKPK		152	162	1229.6375732421875
pepb12a4	b12.a1.a1	sp|Q9BUQ8|DDX23_HUMAN	sp|Q9BUQ8|DDX23_HUMAN Probable ATP-dependent RNA helicase DDX23 OS=Homo sapiens GN=DDX23 PE=1 SV=3	EPTPIQR		413	419	840.4578247070312
pepb12b14	b12.a1.a1	sp|Q9BUQ8|DDX23_HUMAN	sp|Q9BUQ8|DDX23_HUMAN Probable ATP-dependent RNA helicase DDX23 OS=Homo sapiens GN=DDX23 PE=1 SV=3	RPAVVYIGSAGK		623	634	1217.700439453125
pepb12b15	b12.a1.a1	sp|Q9BUQ8|DDX23_HUMAN	sp|Q9BUQ8|DDX23_HUMAN Probable ATP-dependent RNA helicase DDX23 OS=Homo sapiens GN=DDX23 PE=1 SV=3	VFLMSESEK	M4:+15.99491	643	651	1085.518798828125
pepb12a9	b12.a1.a1	sp|Q9BUQ8|DDX23_HUMAN	sp|Q9BUQ8|DDX23_HUMAN Probable ATP-dependent RNA helicase DDX23 OS=Homo sapiens GN=DDX23 PE=1 SV=3	MLANFESGK		588	596	996.4822998046875
pepb12a1	b12.a1.a1	sp|Q9BUQ8|DDX23_HUMAN	sp|Q9BUQ8|DDX23_HUMAN Probable ATP-dependent RNA helicase DDX23 OS=Homo sapiens GN=DDX23 PE=1 SV=3	DIIGVAETGSGK		430	441	1146.6004638671875
pepb12b13	b12.a1.a1	sp|Q9BUQ8|DDX23_HUMAN	sp|Q9BUQ8|DDX23_HUMAN Probable ATP-dependent RNA helicase DDX23 OS=Homo sapiens GN=DDX23 PE=1 SV=3	QAIPIGLQNR		420	429	1109.6429443359375
pepb12b11	b12.a1.a1	sp|Q9BUQ8|DDX23_HUMAN	sp|Q9BUQ8|DDX23_HUMAN Probable ATP-dependent RNA helicase DDX23 OS=Homo sapiens GN=DDX23 PE=1 SV=3	MIDMGFEPDVQK	M4:+15.99491	554	565	1425.6392822265625
pepb12a7	b12.a1.a1	sp|Q9BUQ8|DDX23_HUMAN	sp|Q9BUQ8|DDX23_HUMAN Probable ATP-dependent RNA helicase DDX23 OS=Homo sapiens GN=DDX23 PE=1 SV=3	LIDVLENR		529	536	971.5524291992188
pepb12a2	b12.a1.a1	sp|Q9BUQ8|DDX23_HUMAN	sp|Q9BUQ8|DDX23_HUMAN Probable ATP-dependent RNA helicase DDX23 OS=Homo sapiens GN=DDX23 PE=1 SV=3	DILVATDVAGR		716	726	1129.62158203125
pepb12a3	b12.a1.a1	sp|Q9BUQ8|DDX23_HUMAN	sp|Q9BUQ8|DDX23_HUMAN Probable ATP-dependent RNA helicase DDX23 OS=Homo sapiens GN=DDX23 PE=1 SV=3	ELAQQIEEETIK		479	490	1430.7376708984375
pepb12b10	b12.a1.a1	sp|Q9BUQ8|DDX23_HUMAN	sp|Q9BUQ8|DDX23_HUMAN Probable ATP-dependent RNA helicase DDX23 OS=Homo sapiens GN=DDX23 PE=1 SV=3	MIDMGFEPDVQK		554	565	1409.6444091796875
pepb12a5	b12.a1.a1	sp|Q9BUQ8|DDX23_HUMAN	sp|Q9BUQ8|DDX23_HUMAN Probable ATP-dependent RNA helicase DDX23 OS=Homo sapiens GN=DDX23 PE=1 SV=3	GFIAGIDLK		302	310	933.540771484375
pepb12b12	b12.a1.a1	sp|Q9BUQ8|DDX23_HUMAN	sp|Q9BUQ8|DDX23_HUMAN Probable ATP-dependent RNA helicase DDX23 OS=Homo sapiens GN=DDX23 PE=1 SV=3	QAIPIGLQNR	Q1:-17.02655	420	429	1092.616455078125
pepb12a6	b12.a1.a1	sp|Q9BUQ8|DDX23_HUMAN	sp|Q9BUQ8|DDX23_HUMAN Probable ATP-dependent RNA helicase DDX23 OS=Homo sapiens GN=DDX23 PE=1 SV=3	IEESDQGPYAIILAPTR		462	478	1872.9705810546875
pepb13a4	b13.a1.a1	sp|P11387|TOP1_HUMAN	sp|P11387|TOP1_HUMAN DNA topoisomerase 1 OS=Homo sapiens GN=TOP1 PE=1 SV=2	KVPEPDNKK		184	192	1054.589599609375
pepb13b12	b13.a1.a1	sp|P11387|TOP1_HUMAN	sp|P11387|TOP1_HUMAN DNA topoisomerase 1 OS=Homo sapiens GN=TOP1 PE=1 SV=2	VPSPPPGHK		392	400	915.505126953125
pepb13a6	b13.a1.a1	sp|P11387|TOP1_HUMAN	sp|P11387|TOP1_HUMAN DNA topoisomerase 1 OS=Homo sapiens GN=TOP1 PE=1 SV=2	MLDHEYTTK	M1:+15.99491	263	271	1153.519775390625
pepb13a3	b13.a1.a1	sp|P11387|TOP1_HUMAN	sp|P11387|TOP1_HUMAN DNA topoisomerase 1 OS=Homo sapiens GN=TOP1 PE=1 SV=2	KLEEEEDGKLK		164	174	1317.6900634765625
pepb13b10	b13.a1.a1	sp|P11387|TOP1_HUMAN	sp|P11387|TOP1_HUMAN DNA topoisomerase 1 OS=Homo sapiens GN=TOP1 PE=1 SV=2	SMMNLQTK	M3:+15.99491	643	650	968.4544067382812
pepb13a5	b13.a1.a1	sp|P11387|TOP1_HUMAN	sp|P11387|TOP1_HUMAN DNA topoisomerase 1 OS=Homo sapiens GN=TOP1 PE=1 SV=2	MLDHEYTTK		263	271	1137.52490234375
pepb13b13	b13.a1.a1	sp|P11387|TOP1_HUMAN	sp|P11387|TOP1_HUMAN DNA topoisomerase 1 OS=Homo sapiens GN=TOP1 PE=1 SV=2	YIMLNPSSR	M3:+15.99491	426	434	1096.5460205078125
pepb13a1	b13.a1.a1	sp|P11387|TOP1_HUMAN	sp|P11387|TOP1_HUMAN DNA topoisomerase 1 OS=Homo sapiens GN=TOP1 PE=1 SV=2	ELTAPDENIPAK		604	615	1297.663818359375
pepb13a9	b13.a1.a1	sp|P11387|TOP1_HUMAN	sp|P11387|TOP1_HUMAN DNA topoisomerase 1 OS=Homo sapiens GN=TOP1 PE=1 SV=2	SGDHLHNDSQIEADFR	S1:+42.01057	2	17	1882.8319091796875
pepb13b11	b13.a1.a1	sp|P11387|TOP1_HUMAN	sp|P11387|TOP1_HUMAN DNA topoisomerase 1 OS=Homo sapiens GN=TOP1 PE=1 SV=2	TYNASITLQQQLK		591	603	1507.8118896484375
pepb13a2	b13.a1.a1	sp|P11387|TOP1_HUMAN	sp|P11387|TOP1_HUMAN DNA topoisomerase 1 OS=Homo sapiens GN=TOP1 PE=1 SV=2	HLQDLMEGLTAK		576	587	1355.69921875
pepb13a7	b13.a1.a1	sp|P11387|TOP1_HUMAN	sp|P11387|TOP1_HUMAN DNA topoisomerase 1 OS=Homo sapiens GN=TOP1 PE=1 SV=2	NLQLFMENK		550	558	1136.5772705078125
pepb13a8	b13.a1.a1	sp|P11387|TOP1_HUMAN	sp|P11387|TOP1_HUMAN DNA topoisomerase 1 OS=Homo sapiens GN=TOP1 PE=1 SV=2	QPEDDLFDR	Q1:-17.02655	559	567	1117.4801025390625
pepb14a9	b14.a1.a1	sp|Q9Y5B9|SP16H_HUMAN	sp|Q9Y5B9|SP16H_HUMAN FACT complex subunit SPT16 OS=Homo sapiens GN=SUPT16H PE=1 SV=1	TRNEMTAEEK		464	473	1208.5579833984375
pepb14b13	b14.a1.a1	sp|Q9Y5B9|SP16H_HUMAN	sp|Q9Y5B9|SP16H_HUMAN FACT complex subunit SPT16 OS=Homo sapiens GN=SUPT16H PE=1 SV=1	YEEEEEQSR		1006	1014	1198.486328125
pepb14a4	b14.a1.a1	sp|Q9Y5B9|SP16H_HUMAN	sp|Q9Y5B9|SP16H_HUMAN FACT complex subunit SPT16 OS=Homo sapiens GN=SUPT16H PE=1 SV=1	EGSLVINSK		358	366	946.5208129882812
pepb14b11	b14.a1.a1	sp|Q9Y5B9|SP16H_HUMAN	sp|Q9Y5B9|SP16H_HUMAN FACT complex subunit SPT16 OS=Homo sapiens GN=SUPT16H PE=1 SV=1	VMEIVDADEK		202	211	1148.55078125
pepb14a5	b14.a1.a1	sp|Q9Y5B9|SP16H_HUMAN	sp|Q9Y5B9|SP16H_HUMAN FACT complex subunit SPT16 OS=Homo sapiens GN=SUPT16H PE=1 SV=1	GDKVDILYNNIK		694	705	1391.7532958984375
pepb14a1	b14.a1.a1	sp|Q9Y5B9|SP16H_HUMAN	sp|Q9Y5B9|SP16H_HUMAN FACT complex subunit SPT16 OS=Homo sapiens GN=SUPT16H PE=1 SV=1	AASITSEVFNK		186	196	1166.6055908203125
pepb14b14	b14.a1.a1	sp|Q9Y5B9|SP16H_HUMAN	sp|Q9Y5B9|SP16H_HUMAN FACT complex subunit SPT16 OS=Homo sapiens GN=SUPT16H PE=1 SV=1	YTEGVQSLNWTK		893	904	1425.7012939453125
pepb14b10	b14.a1.a1	sp|Q9Y5B9|SP16H_HUMAN	sp|Q9Y5B9|SP16H_HUMAN FACT complex subunit SPT16 OS=Homo sapiens GN=SUPT16H PE=1 SV=1	VDILYNNIK		697	705	1091.6099853515625
pepb14a8	b14.a1.a1	sp|Q9Y5B9|SP16H_HUMAN	sp|Q9Y5B9|SP16H_HUMAN FACT complex subunit SPT16 OS=Homo sapiens GN=SUPT16H PE=1 SV=1	NISMSVEGDYTYLR		556	569	1647.7686767578125
pepb14a7	b14.a1.a1	sp|Q9Y5B9|SP16H_HUMAN	sp|Q9Y5B9|SP16H_HUMAN FACT complex subunit SPT16 OS=Homo sapiens GN=SUPT16H PE=1 SV=1	NEGNIFPNPEATFVK		582	596	1676.8282470703125
pepb14a2	b14.a1.a1	sp|Q9Y5B9|SP16H_HUMAN	sp|Q9Y5B9|SP16H_HUMAN FACT complex subunit SPT16 OS=Homo sapiens GN=SUPT16H PE=1 SV=1	APGEQTVPALNLQNAFR		607	623	1825.9559326171875
pepb14a6	b14.a1.a1	sp|Q9Y5B9|SP16H_HUMAN	sp|Q9Y5B9|SP16H_HUMAN FACT complex subunit SPT16 OS=Homo sapiens GN=SUPT16H PE=1 SV=1	HTDVQFYTEVGEITTDLGK		735	753	2153.0400390625
pepb14a3	b14.a1.a1	sp|Q9Y5B9|SP16H_HUMAN	sp|Q9Y5B9|SP16H_HUMAN FACT complex subunit SPT16 OS=Homo sapiens GN=SUPT16H PE=1 SV=1	EELEFEVPFR		793	802	1294.6318359375
pepb14b12	b14.a1.a1	sp|Q9Y5B9|SP16H_HUMAN	sp|Q9Y5B9|SP16H_HUMAN FACT complex subunit SPT16 OS=Homo sapiens GN=SUPT16H PE=1 SV=1	VTMINAIPVASLDPIK		868	883	1681.9560546875
pepb15a7	b15.a1.a1	sp|Q96T37-2|RBM15_HUMAN	sp|Q96T37-2|RBM15_HUMAN Isoform 2 of Putative RNA-binding protein 15 OS=Homo sapiens GN=RBM15	RLPEESGGR		643	651	1000.5175170898438
pepb15a4	b15.a1.a1	sp|Q96T37-2|RBM15_HUMAN	sp|Q96T37-2|RBM15_HUMAN Isoform 2 of Putative RNA-binding protein 15 OS=Homo sapiens GN=RBM15	ISHLSGSGSGDER		204	216	1301.6085205078125
pepb15b10	b15.a1.a1	sp|Q96T37-2|RBM15_HUMAN	sp|Q96T37-2|RBM15_HUMAN Isoform 2 of Putative RNA-binding protein 15 OS=Homo sapiens GN=RBM15	SSSSSAASDTATSTQR		871	886	1543.6834716796875
pepb15a9	b15.a1.a1	sp|Q96T37-2|RBM15_HUMAN	sp|Q96T37-2|RBM15_HUMAN Isoform 2 of Putative RNA-binding protein 15 OS=Homo sapiens GN=RBM15	SSGAASSAPGGGDGAEYK		153	170	1568.6827392578125
pepb15a2	b15.a1.a1	sp|Q96T37-2|RBM15_HUMAN	sp|Q96T37-2|RBM15_HUMAN Isoform 2 of Putative RNA-binding protein 15 OS=Homo sapiens GN=RBM15	EVDEISPEDDQR		360	371	1431.623779296875
pepb15a8	b15.a1.a1	sp|Q96T37-2|RBM15_HUMAN	sp|Q96T37-2|RBM15_HUMAN Isoform 2 of Putative RNA-binding protein 15 OS=Homo sapiens GN=RBM15	SLSPGGAALGYR		292	303	1148.6063232421875
pepb15a3	b15.a1.a1	sp|Q96T37-2|RBM15_HUMAN	sp|Q96T37-2|RBM15_HUMAN Isoform 2 of Putative RNA-binding protein 15 OS=Homo sapiens GN=RBM15	LPPPPPPPLPR		315	325	1177.7095947265625
pepb15a6	b15.a1.a1	sp|Q96T37-2|RBM15_HUMAN	sp|Q96T37-2|RBM15_HUMAN Isoform 2 of Putative RNA-binding protein 15 OS=Homo sapiens GN=RBM15	QAAGVISLPVGGNK		899	912	1310.7430419921875
pepb15b11	b15.a1.a1	sp|Q96T37-2|RBM15_HUMAN	sp|Q96T37-2|RBM15_HUMAN Isoform 2 of Putative RNA-binding protein 15 OS=Homo sapiens GN=RBM15	TAATSVPAYEPLDSLDR		600	616	1805.8919677734375
pepb15a5	b15.a1.a1	sp|Q96T37-2|RBM15_HUMAN	sp|Q96T37-2|RBM15_HUMAN Isoform 2 of Putative RNA-binding protein 15 OS=Homo sapiens GN=RBM15	QAAGVISLPVGGNK	Q1:-17.02655	899	912	1293.716552734375
pepb15a1	b15.a1.a1	sp|Q96T37-2|RBM15_HUMAN	sp|Q96T37-2|RBM15_HUMAN Isoform 2 of Putative RNA-binding protein 15 OS=Homo sapiens GN=RBM15	DLYPDSDWVPPPPPVR		579	594	1849.912353515625
pepb15b12	b15.a1.a1	sp|Q96T37-2|RBM15_HUMAN	sp|Q96T37-2|RBM15_HUMAN Isoform 2 of Putative RNA-binding protein 15 OS=Homo sapiens GN=RBM15	VAGPNGYAILLAVPGSSDSR		851	870	1944.01904296875
pepb15a7	b15.a1.a2	sp|Q96T37-3|RBM15_HUMAN	sp|Q96T37-3|RBM15_HUMAN Isoform 3 of Putative RNA-binding protein 15 OS=Homo sapiens GN=RBM15	RLPEESGGR		643	651	1000.5175170898438
pepb15a4	b15.a1.a2	sp|Q96T37-3|RBM15_HUMAN	sp|Q96T37-3|RBM15_HUMAN Isoform 3 of Putative RNA-binding protein 15 OS=Homo sapiens GN=RBM15	ISHLSGSGSGDER		204	216	1301.6085205078125
pepb15b10	b15.a1.a2	sp|Q96T37-3|RBM15_HUMAN	sp|Q96T37-3|RBM15_HUMAN Isoform 3 of Putative RNA-binding protein 15 OS=Homo sapiens GN=RBM15	SSSSSAASDTATSTQR		871	886	1543.6834716796875
pepb15a9	b15.a1.a2	sp|Q96T37-3|RBM15_HUMAN	sp|Q96T37-3|RBM15_HUMAN Isoform 3 of Putative RNA-binding protein 15 OS=Homo sapiens GN=RBM15	SSGAASSAPGGGDGAEYK		153	170	1568.6827392578125
pepb15a2	b15.a1.a2	sp|Q96T37-3|RBM15_HUMAN	sp|Q96T37-3|RBM15_HUMAN Isoform 3 of Putative RNA-binding protein 15 OS=Homo sapiens GN=RBM15	EVDEISPEDDQR		360	371	1431.623779296875
pepb15a8	b15.a1.a2	sp|Q96T37-3|RBM15_HUMAN	sp|Q96T37-3|RBM15_HUMAN Isoform 3 of Putative RNA-binding protein 15 OS=Homo sapiens GN=RBM15	SLSPGGAALGYR		292	303	1148.6063232421875
pepb15a3	b15.a1.a2	sp|Q96T37-3|RBM15_HUMAN	sp|Q96T37-3|RBM15_HUMAN Isoform 3 of Putative RNA-binding protein 15 OS=Homo sapiens GN=RBM15	LPPPPPPPLPR		315	325	1177.7095947265625
pepb15a6	b15.a1.a2	sp|Q96T37-3|RBM15_HUMAN	sp|Q96T37-3|RBM15_HUMAN Isoform 3 of Putative RNA-binding protein 15 OS=Homo sapiens GN=RBM15	QAAGVISLPVGGNK		899	912	1310.7430419921875
pepb15b11	b15.a1.a2	sp|Q96T37-3|RBM15_HUMAN	sp|Q96T37-3|RBM15_HUMAN Isoform 3 of Putative RNA-binding protein 15 OS=Homo sapiens GN=RBM15	TAATSVPAYEPLDSLDR		600	616	1805.8919677734375
pepb15a5	b15.a1.a2	sp|Q96T37-3|RBM15_HUMAN	sp|Q96T37-3|RBM15_HUMAN Isoform 3 of Putative RNA-binding protein 15 OS=Homo sapiens GN=RBM15	QAAGVISLPVGGNK	Q1:-17.02655	899	912	1293.716552734375
pepb15a1	b15.a1.a2	sp|Q96T37-3|RBM15_HUMAN	sp|Q96T37-3|RBM15_HUMAN Isoform 3 of Putative RNA-binding protein 15 OS=Homo sapiens GN=RBM15	DLYPDSDWVPPPPPVR		579	594	1849.912353515625
pepb15b12	b15.a1.a2	sp|Q96T37-3|RBM15_HUMAN	sp|Q96T37-3|RBM15_HUMAN Isoform 3 of Putative RNA-binding protein 15 OS=Homo sapiens GN=RBM15	VAGPNGYAILLAVPGSSDSR		851	870	1944.01904296875
pepb15a7	b15.a1.a3	sp|Q96T37|RBM15_HUMAN	sp|Q96T37|RBM15_HUMAN Putative RNA-binding protein 15 OS=Homo sapiens GN=RBM15 PE=1 SV=2	RLPEESGGR		643	651	1000.5175170898438
pepb15a4	b15.a1.a3	sp|Q96T37|RBM15_HUMAN	sp|Q96T37|RBM15_HUMAN Putative RNA-binding protein 15 OS=Homo sapiens GN=RBM15 PE=1 SV=2	ISHLSGSGSGDER		204	216	1301.6085205078125
pepb15b10	b15.a1.a3	sp|Q96T37|RBM15_HUMAN	sp|Q96T37|RBM15_HUMAN Putative RNA-binding protein 15 OS=Homo sapiens GN=RBM15 PE=1 SV=2	SSSSSAASDTATSTQR		871	886	1543.6834716796875
pepb15a9	b15.a1.a3	sp|Q96T37|RBM15_HUMAN	sp|Q96T37|RBM15_HUMAN Putative RNA-binding protein 15 OS=Homo sapiens GN=RBM15 PE=1 SV=2	SSGAASSAPGGGDGAEYK		153	170	1568.6827392578125
pepb15a2	b15.a1.a3	sp|Q96T37|RBM15_HUMAN	sp|Q96T37|RBM15_HUMAN Putative RNA-binding protein 15 OS=Homo sapiens GN=RBM15 PE=1 SV=2	EVDEISPEDDQR		360	371	1431.623779296875
pepb15a8	b15.a1.a3	sp|Q96T37|RBM15_HUMAN	sp|Q96T37|RBM15_HUMAN Putative RNA-binding protein 15 OS=Homo sapiens GN=RBM15 PE=1 SV=2	SLSPGGAALGYR		292	303	1148.6063232421875
pepb15a3	b15.a1.a3	sp|Q96T37|RBM15_HUMAN	sp|Q96T37|RBM15_HUMAN Putative RNA-binding protein 15 OS=Homo sapiens GN=RBM15 PE=1 SV=2	LPPPPPPPLPR		315	325	1177.7095947265625
pepb15a6	b15.a1.a3	sp|Q96T37|RBM15_HUMAN	sp|Q96T37|RBM15_HUMAN Putative RNA-binding protein 15 OS=Homo sapiens GN=RBM15 PE=1 SV=2	QAAGVISLPVGGNK		899	912	1310.7430419921875
pepb15b11	b15.a1.a3	sp|Q96T37|RBM15_HUMAN	sp|Q96T37|RBM15_HUMAN Putative RNA-binding protein 15 OS=Homo sapiens GN=RBM15 PE=1 SV=2	TAATSVPAYEPLDSLDR		600	616	1805.8919677734375
pepb15a5	b15.a1.a3	sp|Q96T37|RBM15_HUMAN	sp|Q96T37|RBM15_HUMAN Putative RNA-binding protein 15 OS=Homo sapiens GN=RBM15 PE=1 SV=2	QAAGVISLPVGGNK	Q1:-17.02655	899	912	1293.716552734375
pepb15a1	b15.a1.a3	sp|Q96T37|RBM15_HUMAN	sp|Q96T37|RBM15_HUMAN Putative RNA-binding protein 15 OS=Homo sapiens GN=RBM15 PE=1 SV=2	DLYPDSDWVPPPPPVR		579	594	1849.912353515625
pepb15b12	b15.a1.a3	sp|Q96T37|RBM15_HUMAN	sp|Q96T37|RBM15_HUMAN Putative RNA-binding protein 15 OS=Homo sapiens GN=RBM15 PE=1 SV=2	VAGPNGYAILLAVPGSSDSR		851	870	1944.01904296875
pepb16b12	b16.a1.a1	sp|Q16531|DDB1_HUMAN	sp|Q16531|DDB1_HUMAN DNA damage-binding protein 1 OS=Homo sapiens GN=DDB1 PE=1 SV=1	VVEELTR		1132	1138	845.4730834960938
pepb16a8	b16.a1.a1	sp|Q16531|DDB1_HUMAN	sp|Q16531|DDB1_HUMAN DNA damage-binding protein 1 OS=Homo sapiens GN=DDB1 PE=1 SV=1	PSASTQALSSSVSSSK		754	769	1523.7552490234375
pepb16b11	b16.a1.a1	sp|Q16531|DDB1_HUMAN	sp|Q16531|DDB1_HUMAN DNA damage-binding protein 1 OS=Homo sapiens GN=DDB1 PE=1 SV=1	TYEVSLR		192	198	867.45751953125
pepb16a7	b16.a1.a1	sp|Q16531|DDB1_HUMAN	sp|Q16531|DDB1_HUMAN DNA damage-binding protein 1 OS=Homo sapiens GN=DDB1 PE=1 SV=1	LYEWTTEK		890	897	1069.5205078125
pepb16a5	b16.a1.a1	sp|Q16531|DDB1_HUMAN	sp|Q16531|DDB1_HUMAN DNA damage-binding protein 1 OS=Homo sapiens GN=DDB1 PE=1 SV=1	IEVQDTSGGTTALRPSASTQALSSSVSSSK		740	769	2952.47607421875
pepb16a2	b16.a1.a1	sp|Q16531|DDB1_HUMAN	sp|Q16531|DDB1_HUMAN DNA damage-binding protein 1 OS=Homo sapiens GN=DDB1 PE=1 SV=1	EMLGGEIIPR	M2:+15.99491	580	589	1130.5877685546875
pepb16b13	b16.a1.a1	sp|Q16531|DDB1_HUMAN	sp|Q16531|DDB1_HUMAN DNA damage-binding protein 1 OS=Homo sapiens GN=DDB1 PE=1 SV=1	YLLGDMEGR		271	279	1053.5037841796875
pepb16a3	b16.a1.a1	sp|Q16531|DDB1_HUMAN	sp|Q16531|DDB1_HUMAN DNA damage-binding protein 1 OS=Homo sapiens GN=DDB1 PE=1 SV=1	GAVYSMVEFNGK		868	879	1301.619873046875
pepb16a9	b16.a1.a1	sp|Q16531|DDB1_HUMAN	sp|Q16531|DDB1_HUMAN DNA damage-binding protein 1 OS=Homo sapiens GN=DDB1 PE=1 SV=1	SVLLLAYK		929	936	906.5662841796875
pepb16a1	b16.a1.a1	sp|Q16531|DDB1_HUMAN	sp|Q16531|DDB1_HUMAN DNA damage-binding protein 1 OS=Homo sapiens GN=DDB1 PE=1 SV=1	ALYYLQIHPQELR		515	527	1643.8907470703125
pepb16a6	b16.a1.a1	sp|Q16531|DDB1_HUMAN	sp|Q16531|DDB1_HUMAN DNA damage-binding protein 1 OS=Homo sapiens GN=DDB1 PE=1 SV=1	LFMLLLEK	M3:+15.99491	280	287	1022.5958862304688
pepb16b10	b16.a1.a1	sp|Q16531|DDB1_HUMAN	sp|Q16531|DDB1_HUMAN DNA damage-binding protein 1 OS=Homo sapiens GN=DDB1 PE=1 SV=1	SVLLLAYKPMEGNFEEIAR		929	947	2180.142333984375
pepb16a4	b16.a1.a1	sp|Q16531|DDB1_HUMAN	sp|Q16531|DDB1_HUMAN DNA damage-binding protein 1 OS=Homo sapiens GN=DDB1 PE=1 SV=1	IAVMELFR		61	68	978.5444946289062
pepb17a1	b17.a1.a1	sp|P42285|SK2L2_HUMAN	sp|P42285|SK2L2_HUMAN Superkiller viralicidic activity 2-like 2 OS=Homo sapiens GN=SKIV2L2 PE=1 SV=3	AIGNTELENK		1013	1022	1088.5587158203125
pepb17b10	b17.a1.a1	sp|P42285|SK2L2_HUMAN	sp|P42285|SK2L2_HUMAN Superkiller viralicidic activity 2-like 2 OS=Homo sapiens GN=SKIV2L2 PE=1 SV=3	SFYQFQHYR		588	596	1275.5909423828125
pepb17b13	b17.a1.a1	sp|P42285|SK2L2_HUMAN	sp|P42285|SK2L2_HUMAN Superkiller viralicidic activity 2-like 2 OS=Homo sapiens GN=SKIV2L2 PE=1 SV=3	WISSGEYIQMSGR	M10:+15.99491	511	523	1529.7056884765625
pepb17b11	b17.a1.a1	sp|P42285|SK2L2_HUMAN	sp|P42285|SK2L2_HUMAN Superkiller viralicidic activity 2-like 2 OS=Homo sapiens GN=SKIV2L2 PE=1 SV=3	VIFTSPIK		185	192	904.5507202148438
pepb17b12	b17.a1.a1	sp|P42285|SK2L2_HUMAN	sp|P42285|SK2L2_HUMAN Superkiller viralicidic activity 2-like 2 OS=Homo sapiens GN=SKIV2L2 PE=1 SV=3	WISSGEYIQMSGR		511	523	1513.7108154296875
pepb17a7	b17.a1.a1	sp|P42285|SK2L2_HUMAN	sp|P42285|SK2L2_HUMAN Superkiller viralicidic activity 2-like 2 OS=Homo sapiens GN=SKIV2L2 PE=1 SV=3	KLPQVEHVLPLLK		437	449	1513.9468994140625
pepb17a3	b17.a1.a1	sp|P42285|SK2L2_HUMAN	sp|P42285|SK2L2_HUMAN Superkiller viralicidic activity 2-like 2 OS=Homo sapiens GN=SKIV2L2 PE=1 SV=3	EDNFNTAMQVLR		340	351	1437.679443359375
pepb17a5	b17.a1.a1	sp|P42285|SK2L2_HUMAN	sp|P42285|SK2L2_HUMAN Superkiller viralicidic activity 2-like 2 OS=Homo sapiens GN=SKIV2L2 PE=1 SV=3	LGFATSSDVIEMK		861	873	1397.698486328125
pepb17a8	b17.a1.a1	sp|P42285|SK2L2_HUMAN	sp|P42285|SK2L2_HUMAN Superkiller viralicidic activity 2-like 2 OS=Homo sapiens GN=SKIV2L2 PE=1 SV=3	MTDVFEGSIIR		985	995	1267.635498046875
pepb17a2	b17.a1.a1	sp|P42285|SK2L2_HUMAN	sp|P42285|SK2L2_HUMAN Superkiller viralicidic activity 2-like 2 OS=Homo sapiens GN=SKIV2L2 PE=1 SV=3	DVDFEGTDEPIFGK		65	78	1568.7119140625
pepb17a6	b17.a1.a1	sp|P42285|SK2L2_HUMAN	sp|P42285|SK2L2_HUMAN Superkiller viralicidic activity 2-like 2 OS=Homo sapiens GN=SKIV2L2 PE=1 SV=3	IVIPNEESVVIYYK		615	628	1665.91015625
pepb17a9	b17.a1.a1	sp|P42285|SK2L2_HUMAN	sp|P42285|SK2L2_HUMAN Superkiller viralicidic activity 2-like 2 OS=Homo sapiens GN=SKIV2L2 PE=1 SV=3	NFQPVIIFSFSK		385	396	1426.7733154296875
pepb17a4	b17.a1.a1	sp|P42285|SK2L2_HUMAN	sp|P42285|SK2L2_HUMAN Superkiller viralicidic activity 2-like 2 OS=Homo sapiens GN=SKIV2L2 PE=1 SV=3	EYPFILDAFQR		135	145	1398.7056884765625
pepb18a5	b18.a1.a1	sp|Q08211|DHX9_HUMAN	sp|Q08211|DHX9_HUMAN ATP-dependent RNA helicase A OS=Homo sapiens GN=DHX9 PE=1 SV=4	LSMSQLNEK	M3:+15.99491	622	630	1065.52490234375
pepb18a6	b18.a1.a1	sp|Q08211|DHX9_HUMAN	sp|Q08211|DHX9_HUMAN ATP-dependent RNA helicase A OS=Homo sapiens GN=DHX9 PE=1 SV=4	MGGEEAEIR		930	938	991.4517211914062
pepb18a3	b18.a1.a1	sp|Q08211|DHX9_HUMAN	sp|Q08211|DHX9_HUMAN ATP-dependent RNA helicase A OS=Homo sapiens GN=DHX9 PE=1 SV=4	EGETVEPYK		267	275	1051.4947509765625
pepb18b12	b18.a1.a1	sp|Q08211|DHX9_HUMAN	sp|Q08211|DHX9_HUMAN ATP-dependent RNA helicase A OS=Homo sapiens GN=DHX9 PE=1 SV=4	YQILPLHSQIPR		681	692	1464.8326416015625
pepb18a9	b18.a1.a1	sp|Q08211|DHX9_HUMAN	sp|Q08211|DHX9_HUMAN ATP-dependent RNA helicase A OS=Homo sapiens GN=DHX9 PE=1 SV=4	QPAIISQLDPVNER		1117	1130	1579.8443603515625
pepb18a1	b18.a1.a1	sp|Q08211|DHX9_HUMAN	sp|Q08211|DHX9_HUMAN ATP-dependent RNA helicase A OS=Homo sapiens GN=DHX9 PE=1 SV=4	AAMEALVVEVTK		1105	1116	1260.687255859375
pepb18a2	b18.a1.a1	sp|Q08211|DHX9_HUMAN	sp|Q08211|DHX9_HUMAN ATP-dependent RNA helicase A OS=Homo sapiens GN=DHX9 PE=1 SV=4	DFVNYLVR		64	71	1025.5418701171875
pepb18a4	b18.a1.a1	sp|Q08211|DHX9_HUMAN	sp|Q08211|DHX9_HUMAN ATP-dependent RNA helicase A OS=Homo sapiens GN=DHX9 PE=1 SV=4	ELDALDANDELTPLGR		838	853	1741.8607177734375
pepb18a7	b18.a1.a1	sp|Q08211|DHX9_HUMAN	sp|Q08211|DHX9_HUMAN ATP-dependent RNA helicase A OS=Homo sapiens GN=DHX9 PE=1 SV=4	QLYHLGVVEAYSGLTK	Q1:-17.02655	249	264	1760.9222412109375
pepb18b10	b18.a1.a1	sp|Q08211|DHX9_HUMAN	sp|Q08211|DHX9_HUMAN ATP-dependent RNA helicase A OS=Homo sapiens GN=DHX9 PE=1 SV=4	VQSDGQIVLVDDWIK		1075	1089	1714.9014892578125
pepb18b11	b18.a1.a1	sp|Q08211|DHX9_HUMAN	sp|Q08211|DHX9_HUMAN ATP-dependent RNA helicase A OS=Homo sapiens GN=DHX9 PE=1 SV=4	YPSPFFVFGEK		1038	1048	1317.65185546875
pepb18a8	b18.a1.a1	sp|Q08211|DHX9_HUMAN	sp|Q08211|DHX9_HUMAN ATP-dependent RNA helicase A OS=Homo sapiens GN=DHX9 PE=1 SV=4	QPAIISQLDPVNER	Q1:-17.02655	1117	1130	1562.8177490234375
pepb19a8	b19.a1.a1	sp|Q16666-2|IF16_HUMAN	sp|Q16666-2|IF16_HUMAN Isoform 2 of Gamma-interferon-inducible protein 16 OS=Homo sapiens GN=IFI16	TEGAEATPGAQK		117	128	1159.5594482421875
pepb19a1	b19.a1.a1	sp|Q16666-2|IF16_HUMAN	sp|Q16666-2|IF16_HUMAN Isoform 2 of Gamma-interferon-inducible protein 16 OS=Homo sapiens GN=IFI16	EVDATSPAPSTSSTVK		101	116	1576.7705078125
pepb19a7	b19.a1.a1	sp|Q16666-2|IF16_HUMAN	sp|Q16666-2|IF16_HUMAN Isoform 2 of Gamma-interferon-inducible protein 16 OS=Homo sapiens GN=IFI16	MNDFMR		452	457	813.338623046875
pepb19a6	b19.a1.a1	sp|Q16666-2|IF16_HUMAN	sp|Q16666-2|IF16_HUMAN Isoform 2 of Gamma-interferon-inducible protein 16 OS=Homo sapiens GN=IFI16	LKTEPEEVSIEDSAQSDLK		504	522	2118.04541015625
pepb19b11	b19.a1.a1	sp|Q16666-2|IF16_HUMAN	sp|Q16666-2|IF16_HUMAN Isoform 2 of Gamma-interferon-inducible protein 16 OS=Homo sapiens GN=IFI16	VLSTTKPFEYETPEMEK		209	225	2028.98388671875
pepb19a9	b19.a1.a1	sp|Q16666-2|IF16_HUMAN	sp|Q16666-2|IF16_HUMAN Isoform 2 of Gamma-interferon-inducible protein 16 OS=Homo sapiens GN=IFI16	TEPEEVSIEDSAQSDLK		506	522	1876.8662109375
pepb19b10	b19.a1.a1	sp|Q16666-2|IF16_HUMAN	sp|Q16666-2|IF16_HUMAN Isoform 2 of Gamma-interferon-inducible protein 16 OS=Homo sapiens GN=IFI16	TPQMPPTTPSSSFFTK	M4:+15.99491	428	443	1769.8419189453125
pepb19a4	b19.a1.a1	sp|Q16666-2|IF16_HUMAN	sp|Q16666-2|IF16_HUMAN Isoform 2 of Gamma-interferon-inducible protein 16 OS=Homo sapiens GN=IFI16	GEFTYYEIQDNTGK		644	657	1664.7442626953125
pepb19a5	b19.a1.a1	sp|Q16666-2|IF16_HUMAN	sp|Q16666-2|IF16_HUMAN Isoform 2 of Gamma-interferon-inducible protein 16 OS=Homo sapiens GN=IFI16	GLEVINDYHFR		13	23	1362.6805419921875
pepb19a3	b19.a1.a1	sp|Q16666-2|IF16_HUMAN	sp|Q16666-2|IF16_HUMAN Isoform 2 of Gamma-interferon-inducible protein 16 OS=Homo sapiens GN=IFI16	EVMVLNATESFVYEPK	M3:+15.99491	523	538	1871.9100341796875
pepb19a2	b19.a1.a1	sp|Q16666-2|IF16_HUMAN	sp|Q16666-2|IF16_HUMAN Isoform 2 of Gamma-interferon-inducible protein 16 OS=Homo sapiens GN=IFI16	EVMVLNATESFVYEPK		523	538	1855.9150390625
pepb19a8	b19.a1.a2	sp|Q16666|IF16_HUMAN	sp|Q16666|IF16_HUMAN Gamma-interferon-inducible protein 16 OS=Homo sapiens GN=IFI16 PE=1 SV=3	TEGAEATPGAQK		117	128	1159.5594482421875
pepb19a1	b19.a1.a2	sp|Q16666|IF16_HUMAN	sp|Q16666|IF16_HUMAN Gamma-interferon-inducible protein 16 OS=Homo sapiens GN=IFI16 PE=1 SV=3	EVDATSPAPSTSSTVK		101	116	1576.7705078125
pepb19a7	b19.a1.a2	sp|Q16666|IF16_HUMAN	sp|Q16666|IF16_HUMAN Gamma-interferon-inducible protein 16 OS=Homo sapiens GN=IFI16 PE=1 SV=3	MNDFMR		452	457	813.338623046875
pepb19a6	b19.a1.a2	sp|Q16666|IF16_HUMAN	sp|Q16666|IF16_HUMAN Gamma-interferon-inducible protein 16 OS=Homo sapiens GN=IFI16 PE=1 SV=3	LKTEPEEVSIEDSAQSDLK		560	578	2118.04541015625
pepb19b11	b19.a1.a2	sp|Q16666|IF16_HUMAN	sp|Q16666|IF16_HUMAN Gamma-interferon-inducible protein 16 OS=Homo sapiens GN=IFI16 PE=1 SV=3	VLSTTKPFEYETPEMEK		209	225	2028.98388671875
pepb19a9	b19.a1.a2	sp|Q16666|IF16_HUMAN	sp|Q16666|IF16_HUMAN Gamma-interferon-inducible protein 16 OS=Homo sapiens GN=IFI16 PE=1 SV=3	TEPEEVSIEDSAQSDLK		562	578	1876.8662109375
pepb19b10	b19.a1.a2	sp|Q16666|IF16_HUMAN	sp|Q16666|IF16_HUMAN Gamma-interferon-inducible protein 16 OS=Homo sapiens GN=IFI16 PE=1 SV=3	TPQMPPTTPSSSFFTK	M4:+15.99491	428	443	1769.8419189453125
pepb19a4	b19.a1.a2	sp|Q16666|IF16_HUMAN	sp|Q16666|IF16_HUMAN Gamma-interferon-inducible protein 16 OS=Homo sapiens GN=IFI16 PE=1 SV=3	GEFTYYEIQDNTGK		700	713	1664.7442626953125
pepb19a5	b19.a1.a2	sp|Q16666|IF16_HUMAN	sp|Q16666|IF16_HUMAN Gamma-interferon-inducible protein 16 OS=Homo sapiens GN=IFI16 PE=1 SV=3	GLEVINDYHFR		13	23	1362.6805419921875
pepb19a3	b19.a1.a2	sp|Q16666|IF16_HUMAN	sp|Q16666|IF16_HUMAN Gamma-interferon-inducible protein 16 OS=Homo sapiens GN=IFI16 PE=1 SV=3	EVMVLNATESFVYEPK	M3:+15.99491	579	594	1871.9100341796875
pepb19a2	b19.a1.a2	sp|Q16666|IF16_HUMAN	sp|Q16666|IF16_HUMAN Gamma-interferon-inducible protein 16 OS=Homo sapiens GN=IFI16 PE=1 SV=3	EVMVLNATESFVYEPK		579	594	1855.9150390625
pepb20a8	b20.a1.a1	sp|Q9NR30|DDX21_HUMAN	sp|Q9NR30|DDX21_HUMAN Nucleolar RNA helicase 2 OS=Homo sapiens GN=DDX21 PE=1 SV=5	SDAGLESDTAMK	M11:+15.99491	7	18	1240.53662109375
pepb20a2	b20.a1.a1	sp|Q9NR30|DDX21_HUMAN	sp|Q9NR30|DDX21_HUMAN Nucleolar RNA helicase 2 OS=Homo sapiens GN=DDX21 PE=1 SV=5	EAQELSQNSAIK		450	461	1317.6649169921875
pepb20a7	b20.a1.a1	sp|Q9NR30|DDX21_HUMAN	sp|Q9NR30|DDX21_HUMAN Nucleolar RNA helicase 2 OS=Homo sapiens GN=DDX21 PE=1 SV=5	QDAQSLHGDIPQK	Q1:-17.02655	462	474	1419.6866455078125
pepb20a3	b20.a1.a1	sp|Q9NR30|DDX21_HUMAN	sp|Q9NR30|DDX21_HUMAN Nucleolar RNA helicase 2 OS=Homo sapiens GN=DDX21 PE=1 SV=5	EEYQLVQVEQK		545	555	1392.7010498046875
pepb20a1	b20.a1.a1	sp|Q9NR30|DDX21_HUMAN	sp|Q9NR30|DDX21_HUMAN Nucleolar RNA helicase 2 OS=Homo sapiens GN=DDX21 PE=1 SV=5	APQVLVLAPTR		260	270	1164.7103271484375
pepb20a6	b20.a1.a1	sp|Q9NR30|DDX21_HUMAN	sp|Q9NR30|DDX21_HUMAN Nucleolar RNA helicase 2 OS=Homo sapiens GN=DDX21 PE=1 SV=5	NGIDILVGTPGR		307	318	1211.6746826171875
pepb20b10	b20.a1.a1	sp|Q9NR30|DDX21_HUMAN	sp|Q9NR30|DDX21_HUMAN Nucleolar RNA helicase 2 OS=Homo sapiens GN=DDX21 PE=1 SV=5	WQLSVATEQPELEGPR		703	718	1839.9239501953125
pepb20a4	b20.a1.a1	sp|Q9NR30|DDX21_HUMAN	sp|Q9NR30|DDX21_HUMAN Nucleolar RNA helicase 2 OS=Homo sapiens GN=DDX21 PE=1 SV=5	EGAFSNFPISEETIK		185	199	1668.81201171875
pepb20a5	b20.a1.a1	sp|Q9NR30|DDX21_HUMAN	sp|Q9NR30|DDX21_HUMAN Nucleolar RNA helicase 2 OS=Homo sapiens GN=DDX21 PE=1 SV=5	GAVEALAAALAH		606	617	1093.6004638671875
pepb20a9	b20.a1.a1	sp|Q9NR30|DDX21_HUMAN	sp|Q9NR30|DDX21_HUMAN Nucleolar RNA helicase 2 OS=Homo sapiens GN=DDX21 PE=1 SV=5	TFSFAIPLIEK		237	247	1265.71435546875
pepb21a6	b21.a1.a1	sp|Q14978-2|NOLC1_HUMAN	sp|Q14978-2|NOLC1_HUMAN Isoform Beta of Nucleolar and coiled-body phosphoprotein 1 OS=Homo sapiens GN=NOLC1	NSSNKPAVTTK		396	406	1146.61181640625
pepb21a9	b21.a1.a1	sp|Q14978-2|NOLC1_HUMAN	sp|Q14978-2|NOLC1_HUMAN Isoform Beta of Nucleolar and coiled-body phosphoprotein 1 OS=Homo sapiens GN=NOLC1	VAGGAAPSKPASAK		507	520	1211.6746826171875
pepb21a5	b21.a1.a1	sp|Q14978-2|NOLC1_HUMAN	sp|Q14978-2|NOLC1_HUMAN Isoform Beta of Nucleolar and coiled-body phosphoprotein 1 OS=Homo sapiens GN=NOLC1	KLQANGPVAK		67	76	1025.610595703125
pepb21a7	b21.a1.a1	sp|Q14978-2|NOLC1_HUMAN	sp|Q14978-2|NOLC1_HUMAN Isoform Beta of Nucleolar and coiled-body phosphoprotein 1 OS=Homo sapiens GN=NOLC1	SLGTQPPK		313	320	827.4625854492188
pepb21a2	b21.a1.a1	sp|Q14978-2|NOLC1_HUMAN	sp|Q14978-2|NOLC1_HUMAN Isoform Beta of Nucleolar and coiled-body phosphoprotein 1 OS=Homo sapiens GN=NOLC1	ANGTSALTAQNGK		556	568	1232.6234130859375
pepb21a1	b21.a1.a1	sp|Q14978-2|NOLC1_HUMAN	sp|Q14978-2|NOLC1_HUMAN Isoform Beta of Nucleolar and coiled-body phosphoprotein 1 OS=Homo sapiens GN=NOLC1	AAESSSDSSDSDSSEDDEAPSKPAGTTK		368	395	2758.129638671875
pepb21a8	b21.a1.a1	sp|Q14978-2|NOLC1_HUMAN	sp|Q14978-2|NOLC1_HUMAN Isoform Beta of Nucleolar and coiled-body phosphoprotein 1 OS=Homo sapiens GN=NOLC1	VADNSFDAK		649	657	966.453125
pepb21a4	b21.a1.a1	sp|Q14978-2|NOLC1_HUMAN	sp|Q14978-2|NOLC1_HUMAN Isoform Beta of Nucleolar and coiled-body phosphoprotein 1 OS=Homo sapiens GN=NOLC1	GAAGDWGER		659	667	918.4067993164062
pepb21a3	b21.a1.a1	sp|Q14978-2|NOLC1_HUMAN	sp|Q14978-2|NOLC1_HUMAN Isoform Beta of Nucleolar and coiled-body phosphoprotein 1 OS=Homo sapiens GN=NOLC1	DNQLSEVANK		24	33	1117.548828125
pepb21b10	b21.a1.a1	sp|Q14978-2|NOLC1_HUMAN	sp|Q14978-2|NOLC1_HUMAN Isoform Beta of Nucleolar and coiled-body phosphoprotein 1 OS=Homo sapiens GN=NOLC1	VVPSDLYPLVLGFLR		9	23	1687.9786376953125
pepb21a6	b21.a1.a2	sp|Q14978-3|NOLC1_HUMAN	sp|Q14978-3|NOLC1_HUMAN Isoform 3 of Nucleolar and coiled-body phosphoprotein 1 OS=Homo sapiens GN=NOLC1	NSSNKPAVTTK		387	397	1146.61181640625
pepb21a9	b21.a1.a2	sp|Q14978-3|NOLC1_HUMAN	sp|Q14978-3|NOLC1_HUMAN Isoform 3 of Nucleolar and coiled-body phosphoprotein 1 OS=Homo sapiens GN=NOLC1	VAGGAAPSKPASAK		498	511	1211.6746826171875
pepb21a5	b21.a1.a2	sp|Q14978-3|NOLC1_HUMAN	sp|Q14978-3|NOLC1_HUMAN Isoform 3 of Nucleolar and coiled-body phosphoprotein 1 OS=Homo sapiens GN=NOLC1	KLQANGPVAK		68	77	1025.610595703125
pepb21a7	b21.a1.a2	sp|Q14978-3|NOLC1_HUMAN	sp|Q14978-3|NOLC1_HUMAN Isoform 3 of Nucleolar and coiled-body phosphoprotein 1 OS=Homo sapiens GN=NOLC1	SLGTQPPK		304	311	827.4625854492188
pepb21a2	b21.a1.a2	sp|Q14978-3|NOLC1_HUMAN	sp|Q14978-3|NOLC1_HUMAN Isoform 3 of Nucleolar and coiled-body phosphoprotein 1 OS=Homo sapiens GN=NOLC1	ANGTSALTAQNGK		547	559	1232.6234130859375
pepb21a1	b21.a1.a2	sp|Q14978-3|NOLC1_HUMAN	sp|Q14978-3|NOLC1_HUMAN Isoform 3 of Nucleolar and coiled-body phosphoprotein 1 OS=Homo sapiens GN=NOLC1	AAESSSDSSDSDSSEDDEAPSKPAGTTK		359	386	2758.129638671875
pepb21a8	b21.a1.a2	sp|Q14978-3|NOLC1_HUMAN	sp|Q14978-3|NOLC1_HUMAN Isoform 3 of Nucleolar and coiled-body phosphoprotein 1 OS=Homo sapiens GN=NOLC1	VADNSFDAK		640	648	966.453125
pepb21a4	b21.a1.a2	sp|Q14978-3|NOLC1_HUMAN	sp|Q14978-3|NOLC1_HUMAN Isoform 3 of Nucleolar and coiled-body phosphoprotein 1 OS=Homo sapiens GN=NOLC1	GAAGDWGER		650	658	918.4067993164062
pepb21a3	b21.a1.a2	sp|Q14978-3|NOLC1_HUMAN	sp|Q14978-3|NOLC1_HUMAN Isoform 3 of Nucleolar and coiled-body phosphoprotein 1 OS=Homo sapiens GN=NOLC1	DNQLSEVANK		24	33	1117.548828125
pepb21b10	b21.a1.a2	sp|Q14978-3|NOLC1_HUMAN	sp|Q14978-3|NOLC1_HUMAN Isoform 3 of Nucleolar and coiled-body phosphoprotein 1 OS=Homo sapiens GN=NOLC1	VVPSDLYPLVLGFLR		9	23	1687.9786376953125
pepb21a6	b21.a1.a3	sp|Q14978|NOLC1_HUMAN	sp|Q14978|NOLC1_HUMAN Nucleolar and coiled-body phosphoprotein 1 OS=Homo sapiens GN=NOLC1 PE=1 SV=2	NSSNKPAVTTK		386	396	1146.61181640625
pepb21a9	b21.a1.a3	sp|Q14978|NOLC1_HUMAN	sp|Q14978|NOLC1_HUMAN Nucleolar and coiled-body phosphoprotein 1 OS=Homo sapiens GN=NOLC1 PE=1 SV=2	VAGGAAPSKPASAK		497	510	1211.6746826171875
pepb21a5	b21.a1.a3	sp|Q14978|NOLC1_HUMAN	sp|Q14978|NOLC1_HUMAN Nucleolar and coiled-body phosphoprotein 1 OS=Homo sapiens GN=NOLC1 PE=1 SV=2	KLQANGPVAK		67	76	1025.610595703125
pepb21a7	b21.a1.a3	sp|Q14978|NOLC1_HUMAN	sp|Q14978|NOLC1_HUMAN Nucleolar and coiled-body phosphoprotein 1 OS=Homo sapiens GN=NOLC1 PE=1 SV=2	SLGTQPPK		303	310	827.4625854492188
pepb21a2	b21.a1.a3	sp|Q14978|NOLC1_HUMAN	sp|Q14978|NOLC1_HUMAN Nucleolar and coiled-body phosphoprotein 1 OS=Homo sapiens GN=NOLC1 PE=1 SV=2	ANGTSALTAQNGK		546	558	1232.6234130859375
pepb21a1	b21.a1.a3	sp|Q14978|NOLC1_HUMAN	sp|Q14978|NOLC1_HUMAN Nucleolar and coiled-body phosphoprotein 1 OS=Homo sapiens GN=NOLC1 PE=1 SV=2	AAESSSDSSDSDSSEDDEAPSKPAGTTK		358	385	2758.129638671875
pepb21a8	b21.a1.a3	sp|Q14978|NOLC1_HUMAN	sp|Q14978|NOLC1_HUMAN Nucleolar and coiled-body phosphoprotein 1 OS=Homo sapiens GN=NOLC1 PE=1 SV=2	VADNSFDAK		639	647	966.453125
pepb21a4	b21.a1.a3	sp|Q14978|NOLC1_HUMAN	sp|Q14978|NOLC1_HUMAN Nucleolar and coiled-body phosphoprotein 1 OS=Homo sapiens GN=NOLC1 PE=1 SV=2	GAAGDWGER		649	657	918.4067993164062
pepb21a3	b21.a1.a3	sp|Q14978|NOLC1_HUMAN	sp|Q14978|NOLC1_HUMAN Nucleolar and coiled-body phosphoprotein 1 OS=Homo sapiens GN=NOLC1 PE=1 SV=2	DNQLSEVANK		24	33	1117.548828125
pepb21b10	b21.a1.a3	sp|Q14978|NOLC1_HUMAN	sp|Q14978|NOLC1_HUMAN Nucleolar and coiled-body phosphoprotein 1 OS=Homo sapiens GN=NOLC1 PE=1 SV=2	VVPSDLYPLVLGFLR		9	23	1687.9786376953125
pepb22a1	b22.a1.a1	sp|Q00839|HNRPU_HUMAN	sp|Q00839|HNRPU_HUMAN Heterogeneous nuclear ribonucleoprotein U OS=Homo sapiens GN=HNRNPU PE=1 SV=6	AEGGGGGGRPGAPAAGDGK		216	234	1538.73095703125
pepb22a8	b22.a1.a1	sp|Q00839|HNRPU_HUMAN	sp|Q00839|HNRPU_HUMAN Heterogeneous nuclear ribonucleoprotein U OS=Homo sapiens GN=HNRNPU PE=1 SV=6	VSELKEELKK		13	22	1202.699462890625
pepb22a4	b22.a1.a1	sp|Q00839|HNRPU_HUMAN	sp|Q00839|HNRPU_HUMAN Heterogeneous nuclear ribonucleoprotein U OS=Homo sapiens GN=HNRNPU PE=1 SV=6	LLEQYKEESK		665	674	1266.657958984375
pepb22a6	b22.a1.a1	sp|Q00839|HNRPU_HUMAN	sp|Q00839|HNRPU_HUMAN Heterogeneous nuclear ribonucleoprotein U OS=Homo sapiens GN=HNRNPU PE=1 SV=6	NGQDLGVAFK		424	433	1048.5426025390625
pepb22b10	b22.a1.a1	sp|Q00839|HNRPU_HUMAN	sp|Q00839|HNRPU_HUMAN Heterogeneous nuclear ribonucleoprotein U OS=Homo sapiens GN=HNRNPU PE=1 SV=6	YNILGTNTIMDK	M10:+15.99491	525	536	1398.69384765625
pepb22a5	b22.a1.a1	sp|Q00839|HNRPU_HUMAN	sp|Q00839|HNRPU_HUMAN Heterogeneous nuclear ribonucleoprotein U OS=Homo sapiens GN=HNRNPU PE=1 SV=6	NFILDQTNVSAAAQR		576	590	1647.8453369140625
pepb22a3	b22.a1.a1	sp|Q00839|HNRPU_HUMAN	sp|Q00839|HNRPU_HUMAN Heterogeneous nuclear ribonucleoprotein U OS=Homo sapiens GN=HNRNPU PE=1 SV=6	GYFEYIEENK		256	265	1291.58447265625
pepb22a9	b22.a1.a1	sp|Q00839|HNRPU_HUMAN	sp|Q00839|HNRPU_HUMAN Heterogeneous nuclear ribonucleoprotein U OS=Homo sapiens GN=HNRNPU PE=1 SV=6	YNILGTNTIMDK		525	536	1382.6988525390625
pepb22a7	b22.a1.a1	sp|Q00839|HNRPU_HUMAN	sp|Q00839|HNRPU_HUMAN Heterogeneous nuclear ribonucleoprotein U OS=Homo sapiens GN=HNRNPU PE=1 SV=6	SSGPTSLFAVTVAPPGAR		187	204	1714.9127197265625
pepb22a2	b22.a1.a1	sp|Q00839|HNRPU_HUMAN	sp|Q00839|HNRPU_HUMAN Heterogeneous nuclear ribonucleoprotein U OS=Homo sapiens GN=HNRNPU PE=1 SV=6	EKPYFPIPEEYTFIQNVPLEDR		463	484	2724.35595703125
pepb23a4	b23.a1.a1	sp|Q9ULV4-2|COR1C_HUMAN	sp|Q9ULV4-2|COR1C_HUMAN Isoform 2 of Coronin-1C OS=Homo sapiens GN=CORO1C	KTTDTASVQNEAK		434	446	1392.6968994140625
pepb23a3	b23.a1.a1	sp|Q9ULV4-2|COR1C_HUMAN	sp|Q9ULV4-2|COR1C_HUMAN Isoform 2 of Coronin-1C OS=Homo sapiens GN=CORO1C	LEQQMAK		471	477	847.4345703125
pepb23a7	b23.a1.a1	sp|Q9ULV4-2|COR1C_HUMAN	sp|Q9ULV4-2|COR1C_HUMAN Isoform 2 of Coronin-1C OS=Homo sapiens GN=CORO1C	TTDTASVQNEAK		435	446	1264.60205078125
pepb23a6	b23.a1.a1	sp|Q9ULV4-2|COR1C_HUMAN	sp|Q9ULV4-2|COR1C_HUMAN Isoform 2 of Coronin-1C OS=Homo sapiens GN=CORO1C	NILDSKPTANK		414	424	1200.65869140625
pepb23a8	b23.a1.a1	sp|Q9ULV4-2|COR1C_HUMAN	sp|Q9ULV4-2|COR1C_HUMAN Isoform 2 of Coronin-1C OS=Homo sapiens GN=CORO1C	VGIVAWHPTAR		139	149	1206.674560546875
pepb23a2	b23.a1.a1	sp|Q9ULV4-2|COR1C_HUMAN	sp|Q9ULV4-2|COR1C_HUMAN Isoform 2 of Coronin-1C OS=Homo sapiens GN=CORO1C	GIVAWHPTAR		140	149	1107.606201171875
pepb23a5	b23.a1.a1	sp|Q9ULV4-2|COR1C_HUMAN	sp|Q9ULV4-2|COR1C_HUMAN Isoform 2 of Coronin-1C OS=Homo sapiens GN=CORO1C	NADPILISLK		388	397	1083.641357421875
pepb23a9	b23.a1.a1	sp|Q9ULV4-2|COR1C_HUMAN	sp|Q9ULV4-2|COR1C_HUMAN Isoform 2 of Coronin-1C OS=Homo sapiens GN=CORO1C	YFEITDESPYVHYLNTFSSK		298	317	2440.134765625
pepb23a1	b23.a1.a1	sp|Q9ULV4-2|COR1C_HUMAN	sp|Q9ULV4-2|COR1C_HUMAN Isoform 2 of Coronin-1C OS=Homo sapiens GN=CORO1C	AIFLADGNVFTTGFSR		230	245	1715.8756103515625
pepb23a4	b23.a1.a2	sp|Q9ULV4-3|COR1C_HUMAN	sp|Q9ULV4-3|COR1C_HUMAN Isoform 3 of Coronin-1C OS=Homo sapiens GN=CORO1C	KTTDTASVQNEAK		481	493	1392.6968994140625
pepb23a3	b23.a1.a2	sp|Q9ULV4-3|COR1C_HUMAN	sp|Q9ULV4-3|COR1C_HUMAN Isoform 3 of Coronin-1C OS=Homo sapiens GN=CORO1C	LEQQMAK		518	524	847.4345703125
pepb23a7	b23.a1.a2	sp|Q9ULV4-3|COR1C_HUMAN	sp|Q9ULV4-3|COR1C_HUMAN Isoform 3 of Coronin-1C OS=Homo sapiens GN=CORO1C	TTDTASVQNEAK		482	493	1264.60205078125
pepb23a6	b23.a1.a2	sp|Q9ULV4-3|COR1C_HUMAN	sp|Q9ULV4-3|COR1C_HUMAN Isoform 3 of Coronin-1C OS=Homo sapiens GN=CORO1C	NILDSKPTANK		461	471	1200.65869140625
pepb23a8	b23.a1.a2	sp|Q9ULV4-3|COR1C_HUMAN	sp|Q9ULV4-3|COR1C_HUMAN Isoform 3 of Coronin-1C OS=Homo sapiens GN=CORO1C	VGIVAWHPTAR		186	196	1206.674560546875
pepb23a2	b23.a1.a2	sp|Q9ULV4-3|COR1C_HUMAN	sp|Q9ULV4-3|COR1C_HUMAN Isoform 3 of Coronin-1C OS=Homo sapiens GN=CORO1C	GIVAWHPTAR		187	196	1107.606201171875
pepb23a5	b23.a1.a2	sp|Q9ULV4-3|COR1C_HUMAN	sp|Q9ULV4-3|COR1C_HUMAN Isoform 3 of Coronin-1C OS=Homo sapiens GN=CORO1C	NADPILISLK		435	444	1083.641357421875
pepb23a9	b23.a1.a2	sp|Q9ULV4-3|COR1C_HUMAN	sp|Q9ULV4-3|COR1C_HUMAN Isoform 3 of Coronin-1C OS=Homo sapiens GN=CORO1C	YFEITDESPYVHYLNTFSSK		345	364	2440.134765625
[truncated: 554 more rows]

## Sheet: X!TandemPipeline informations
X!TandemPipeline version :
3.3.4	Myosine Bodybuildée
X!TandemPipeline filters :
Mode	indiv
Maximum peptide Evalue	0.05000000074505806
[truncated: 4 more rows]
