# Supplementary material for: The human DNA ends proteome uncovers an unexpected entanglement of functional pathways
Source: Nucleic Acids Res. 2016 Feb 25;44(10):4721–33. doi: 10.1093/nar/gkw121 (PMC4889927; doi:10.1093/nar/gkw121)
Supplement: SUPPLEMENTARY DATA [file supp_gkw121_nar-02937-m-2015-File003.zip › berthelot-et-al-spreadsheet-formatted-mass-data/vb126.ods]

## Sheet: proteins
MS Sample :	DaPR130321_VB126_O871.m
Group ID	Sub-group ID	Protein ID	Description	log(E value)	Coverage	MW	Spectra	Specific	Uniques	Specific uniques	Theoretical number of tryptic peptides	PAI	emPAI	Sub-group proteins	number of MS samples
a1	a1.a1	a1.a1.a1	sp|P09874|PARP1_HUMAN Poly [ADP-ribose] polymerase 1 OS=Homo sapiens GN=PARP1 PE=1 SV=4	-227.06393432617188	40	112.9000015258789	70		52		42	1.6666666666666667	45.4158883361278	1	1
a2	a2.a1	a2.a1.a1	sp|P26358|DNMT1_HUMAN DNA (cytosine-5)-methyltransferase 1 OS=Homo sapiens GN=DNMT1 PE=1 SV=2	-71.73806762695312	14	182.89999389648438	23	2	22	2	66	0.3484848484848485	1.2309243744089828	1	1
a2	a2.a2	a2.a2.a1	sp|P26358-2|DNMT1_HUMAN Isoform 2 of DNA (cytosine-5)-methyltransferase 1 OS=Homo sapiens GN=DNMT1	-67.35235595703125	14	184.5	22	1	21	1	67	0.3283582089552239	1.1298950732064377	1	1
a3	a3.a1	a3.a1.a1	sp|P35527|K1C9_HUMAN Keratin, type I cytoskeletal 9 OS=Homo sapiens GN=KRT9 PE=1 SV=3	-105.29310607910156	12	61.900001525878906	23		21		21	1.0952380952380953	11.451970847350331	1	1
a4	a4.a1	a4.a1.a1	sp|P49916|DNLI3_HUMAN DNA ligase 3 OS=Homo sapiens GN=LIG3 PE=1 SV=2	-86.44352722167969	22	112.69999694824219	22		20		47	0.46808510638297873	1.9382253839710089	1	1
a5	a5.a1	a5.a1.a1	sp|Q14527|HLTF_HUMAN Helicase-like transcription factor OS=Homo sapiens GN=HLTF PE=1 SV=2	-25.419775009155273	12	113.69999694824219	10		10		47	0.2127659574468085	0.6321721285632751	1	1
a6	a6.a1	a6.a1.a1	sp|Q15554-3|TERF2_HUMAN Isoform 3 of Telomeric repeat-binding factor 2 OS=Homo sapiens GN=TERF2	-32.84891128540039	24	59.5	9		9		24	0.375	1.371373705661655	1	1
a7	a7.a1	a7.a1.a1	sp|P00367|DHE3_HUMAN Glutamate dehydrogenase 1, mitochondrial OS=Homo sapiens GN=GLUD1 PE=1 SV=2	-24.99456024169922	18	61.29999923706055	8		8		28	0.2857142857142857	0.9306977288832501	1	1
a8	a8.a1	a8.a1.a1	sp|P12956|XRCC6_HUMAN X-ray repair cross-complementing protein 6 OS=Homo sapiens GN=XRCC6 PE=1 SV=2	-25.4715576171875	15	69.69999694824219	8		7		26	0.3076923076923077	1.0309176209047357	2	1
a8	a8.a1	a8.a1.a2	tr|B1AHC8|B1AHC8_HUMAN X-ray repair complementing defective repair in Chinese hamster cells 6 (Ku autoantigen, 70kDa), isoform CRA_b OS=Homo sapiens GN=XRCC6 PE=2 SV=1	-25.4715576171875	16	65.0	8		7		24	0.3333333333333333	1.1544346900318838	2	1
a9	a9.a1	a9.a1.a1	sp|P13010|XRCC5_HUMAN X-ray repair cross-complementing protein 5 OS=Homo sapiens GN=XRCC5 PE=1 SV=3	-23.93484878540039	7	82.5	7		7		27	0.25925925925925924	0.8165997883753275	1	1
b10	b10.a1	b10.a1.a1	sp|P27694|RFA1_HUMAN Replication protein A 70 kDa DNA-binding subunit OS=Homo sapiens GN=RPA1 PE=1 SV=2	-21.334402084350586	11	68.0	6		6		24	0.25	0.7782794100389228	1	1
b11	b11.a1	b11.a1.a1	sp|Q06330-2|SUH_HUMAN Isoform APCR-1 of Recombining binding protein suppressor of hairless OS=Homo sapiens GN=RBPJ	-20.59884262084961	13	47.099998474121094	6		5		15	0.4	1.5118864315095801	8	1
b11	b11.a1	b11.a1.a2	sp|Q06330-3|SUH_HUMAN Isoform APCR-3 of Recombining binding protein suppressor of hairless OS=Homo sapiens GN=RBPJ	-20.59884262084961	14	45.5	6		5		15	0.4	1.5118864315095801	8	1
b11	b11.a1	b11.a1.a3	sp|Q06330-4|SUH_HUMAN Isoform 4 of Recombining binding protein suppressor of hairless OS=Homo sapiens GN=RBPJ	-20.59884262084961	12	54.0	6		5		17	0.35294117647058826	1.253933904734791	8	1
b11	b11.a1	b11.a1.a4	sp|Q06330-5|SUH_HUMAN Isoform 5 of Recombining binding protein suppressor of hairless OS=Homo sapiens GN=RBPJ	-20.59884262084961	12	51.79999923706055	6		5		17	0.35294117647058826	1.253933904734791	8	1
b11	b11.a1	b11.a1.a5	sp|Q06330-6|SUH_HUMAN Isoform 6 of Recombining binding protein suppressor of hairless OS=Homo sapiens GN=RBPJ	-20.59884262084961	12	54.29999923706055	6		5		17	0.35294117647058826	1.253933904734791	8	1
b11	b11.a1	b11.a1.a6	sp|Q06330-7|SUH_HUMAN Isoform 7 of Recombining binding protein suppressor of hairless OS=Homo sapiens GN=RBPJ	-20.59884262084961	12	54.20000076293945	6		5		17	0.35294117647058826	1.253933904734791	8	1
b11	b11.a1	b11.a1.a7	sp|Q06330|SUH_HUMAN Recombining binding protein suppressor of hairless OS=Homo sapiens GN=RBPJ PE=1 SV=3	-20.59884262084961	11	55.5	6		5		18	0.3333333333333333	1.1544346900318838	8	1
b11	b11.a1	b11.a1.a8	tr|D6R927|D6R927_HUMAN Recombining-binding protein suppressor of hairless OS=Homo sapiens GN=RBPJ PE=2 SV=1	-20.59884262084961	15	43.400001525878906	6		5		13	0.46153846153846156	1.8942661247167512	8	1
b12	b12.a1	b12.a1.a1	sp|Q9NTI5-2|PDS5B_HUMAN Isoform 2 of Sister chromatid cohesion protein PDS5 homolog B OS=Homo sapiens GN=PDS5B	-17.854259490966797	5	158.0	6		6		61	0.09836065573770492	0.2541822663794917	2	1
b12	b12.a1	b12.a1.a2	sp|Q9NTI5|PDS5B_HUMAN Sister chromatid cohesion protein PDS5 homolog B OS=Homo sapiens GN=PDS5B PE=1 SV=1	-17.854259490966797	5	164.39999389648438	6		6		61	0.09836065573770492	0.2541822663794917	2	1
b13	b13.a1	b13.a1.a1	sp|Q00839-2|HNRPU_HUMAN Isoform Short of Heterogeneous nuclear ribonucleoprotein U OS=Homo sapiens GN=HNRNPU	-18.328453063964844	8	88.80000305175781	6		5		23	0.2608695652173913	0.8233480008684411	1	1
b14	b14.a1	b14.a1.a1	sp|P23246|SFPQ_HUMAN Splicing factor, proline- and glutamine-rich OS=Homo sapiens GN=SFPQ PE=1 SV=2	-17.789175033569336	6	76.0	5		5		24	0.20833333333333334	0.6155980984398741	1	1
b15	b15.a1	b15.a1.a1	sp|Q8NE71-2|ABCF1_HUMAN Isoform 2 of ATP-binding cassette sub-family F member 1 OS=Homo sapiens GN=ABCF1	-22.426664352416992	7	91.5	5		5		30	0.16666666666666666	0.46779926762206947	2	1
b15	b15.a1	b15.a1.a2	sp|Q8NE71|ABCF1_HUMAN ATP-binding cassette sub-family F member 1 OS=Homo sapiens GN=ABCF1 PE=1 SV=2	-22.426664352416992	6	95.69999694824219	5		5		32	0.15625	0.4330125702369627	2	1
b16	b16.a1	b16.a1.a1	sp|P18887|XRCC1_HUMAN DNA repair protein XRCC1 OS=Homo sapiens GN=XRCC1 PE=1 SV=2	-13.98388671875	11	69.30000305175781	5		5		21	0.23809523809523808	0.7301957388458942	2	1
b16	b16.a1	b16.a1.a2	tr|F5H8D7|F5H8D7_HUMAN DNA repair protein XRCC1 OS=Homo sapiens GN=XRCC1 PE=2 SV=1	-13.98388671875	12	65.80000305175781	5		5		20	0.25	0.7782794100389228	2	1
b17	b17.a1	b17.a1.a1	sp|Q16666-2|IF16_HUMAN Isoform 2 of Gamma-interferon-inducible protein 16 OS=Homo sapiens GN=IFI16	-13.780561447143555	6	81.9000015258789	4		4		32	0.125	0.33352143216332397	5	1
b17	b17.a1	b17.a1.a2	sp|Q16666-3|IF16_HUMAN Isoform 3 of Gamma-interferon-inducible protein 16 OS=Homo sapiens GN=IFI16	-13.780561447143555	7	75.80000305175781	4		4		32	0.125	0.33352143216332397	5	1
b17	b17.a1	b17.a1.a3	sp|Q16666-6|IF16_HUMAN Isoform 4 of Gamma-interferon-inducible protein 16 OS=Homo sapiens GN=IFI16	-13.780561447143555	6	82.4000015258789	4		4		30	0.13333333333333333	0.35935639087852556	5	1
b17	b17.a1	b17.a1.a4	sp|Q16666|IF16_HUMAN Gamma-interferon-inducible protein 16 OS=Homo sapiens GN=IFI16 PE=1 SV=3	-13.780561447143555	6	88.0999984741211	4		4		32	0.125	0.33352143216332397	5	1
b17	b17.a1	b17.a1.a5	tr|E7EPR3|E7EPR3_HUMAN Gamma-interferon-inducible protein 16 OS=Homo sapiens GN=IFI16 PE=2 SV=1	-13.780561447143555	6	82.9000015258789	4		4		30	0.13333333333333333	0.35935639087852556	5	1
b18	b18.a1	b18.a1.a1	sp|P10412|H14_HUMAN Histone H1.4 OS=Homo sapiens GN=HIST1H1E PE=1 SV=2	-14.32154655456543	21	21.799999237060547	4		4		4	1.0	9.0	1	1
b19	b19.a1	b19.a1.a1	sp|Q04837|SSBP_HUMAN Single-stranded DNA-binding protein, mitochondrial OS=Homo sapiens GN=SSBP1 PE=1 SV=1	-12.485292434692383	23	17.200000762939453	3		3		8	0.375	1.371373705661655	3	1
b19	b19.a1	b19.a1.a2	tr|C9K0U8|C9K0U8_HUMAN Single-stranded DNA-binding protein (Fragment) OS=Homo sapiens GN=SSBP1 PE=2 SV=1	-12.485292434692383	28	14.0	3		3		7	0.42857142857142855	1.6826957952797255	3	1
b19	b19.a1	b19.a1.a3	tr|E7EUY5|E7EUY5_HUMAN Single-stranded DNA-binding protein (Fragment) OS=Homo sapiens GN=SSBP1 PE=2 SV=1	-12.485292434692383	25	15.600000381469727	3		3		8	0.375	1.371373705661655	3	1
b20	b20.a1	b20.a1.a1	sp|P62805|H4_HUMAN Histone H4 OS=Homo sapiens GN=HIST1H4A PE=1 SV=2	-7.438517093658447	26	11.300000190734863	3		3		5	0.6	2.9810717055349722	1	1
b21	b21.a1	b21.a1.a1	sp|Q96T60|PNKP_HUMAN Bifunctional polynucleotide phosphatase/kinase OS=Homo sapiens GN=PNKP PE=1 SV=1	-13.211273193359375	7	56.900001525878906	3		3		27	0.1111111111111111	0.2915496650148839	3	1
b21	b21.a1	b21.a1.a2	tr|M0QYH2|M0QYH2_HUMAN Bifunctional polynucleotide phosphatase/kinase OS=Homo sapiens GN=PNKP PE=4 SV=1	-13.211273193359375	7	53.5	3		3		25	0.12	0.318256738556407	3	1
b21	b21.a1	b21.a1.a3	tr|M0R3C8|M0R3C8_HUMAN Bifunctional polynucleotide phosphatase/kinase OS=Homo sapiens GN=PNKP PE=4 SV=1	-13.211273193359375	8	49.20000076293945	3		3		24	0.125	0.33352143216332397	3	1
b22	b22.a1	b22.a1.a1	sp|P35244|RFA3_HUMAN Replication protein A 14 kDa subunit OS=Homo sapiens GN=RPA3 PE=1 SV=1	-5.003488540649414	14	13.5	3		2		7	0.42857142857142855	1.6826957952797255	1	1
b23	b23.a1	b23.a1.a1	sp|Q14978-2|NOLC1_HUMAN Isoform Beta of Nucleolar and coiled-body phosphoprotein 1 OS=Homo sapiens GN=NOLC1	-5.94538688659668	3	74.5999984741211	2		2		25	0.08	0.20226443461741295	4	1
b23	b23.a1	b23.a1.a2	sp|Q14978-3|NOLC1_HUMAN Isoform 3 of Nucleolar and coiled-body phosphoprotein 1 OS=Homo sapiens GN=NOLC1	-5.94538688659668	3	73.5999984741211	2		2		23	0.08695652173913043	0.22167734899679203	4	1
b23	b23.a1	b23.a1.a3	sp|Q14978|NOLC1_HUMAN Nucleolar and coiled-body phosphoprotein 1 OS=Homo sapiens GN=NOLC1 PE=1 SV=2	-5.94538688659668	3	73.5	2		2		24	0.08333333333333333	0.21152765862858836	4	1
b23	b23.a1	b23.a1.a4	tr|Q96J17|Q96J17_HUMAN NOLC1 protein OS=Homo sapiens GN=NOLC1 PE=2 SV=1	-5.94538688659668	5	44.099998474121094	2		2		15	0.13333333333333333	0.35935639087852556	4	1
b24	b24.a1	b24.a1.a1	sp|P12268|IMDH2_HUMAN Inosine-5'-monophosphate dehydrogenase 2 OS=Homo sapiens GN=IMPDH2 PE=1 SV=2	-7.872247695922852	3	55.70000076293945	2		2		20	0.1	0.2589254117941673	2	1
b24	b24.a1	b24.a1.a2	tr|H0Y4R1|H0Y4R1_HUMAN Inosine-5'-monophosphate dehydrogenase 2 (Fragment) OS=Homo sapiens GN=IMPDH2 PE=3 SV=1	-7.872247695922852	4	50.79999923706055	2		2		21	0.09523809523809523	0.24519708473503288	2	1
b25	b25.a1	b25.a1.a1	sp|Q99661-2|KIF2C_HUMAN Isoform 2 of Kinesin-like protein KIF2C OS=Homo sapiens GN=KIF2C	-5.6759233474731445	3	75.4000015258789	2		2		30	0.06666666666666667	0.1659144011798317	4	1
b25	b25.a1	b25.a1.a2	sp|Q99661|KIF2C_HUMAN Kinesin-like protein KIF2C OS=Homo sapiens GN=KIF2C PE=1 SV=2	-5.6759233474731445	3	81.19999694824219	2		2		34	0.058823529411764705	0.14504756993828183	4	1
b25	b25.a1	b25.a1.a3	tr|B7Z6Q6|B7Z6Q6_HUMAN Kinesin-like protein KIF2C OS=Homo sapiens GN=KIF2C PE=2 SV=1	-5.6759233474731445	3	76.80000305175781	2		2		31	0.06451612903225806	0.16015530173997172	4	1
b25	b25.a1	b25.a1.a4	tr|B7Z7M6|B7Z7M6_HUMAN Kinesin-like protein KIF2C OS=Homo sapiens GN=KIF2C PE=2 SV=1	-5.6759233474731445	3	68.69999694824219	2		2		29	0.06896551724137931	0.17210229753348028	4	1
b26	b26.a1	b26.a1.a1	sp|P15927-2|RFA2_HUMAN Isoform 2 of Replication protein A 32 kDa subunit OS=Homo sapiens GN=RPA2	-4.967381477355957	4	30.100000381469727	2		2		7	0.2857142857142857	0.9306977288832501	4	1
b26	b26.a1	b26.a1.a2	sp|P15927-3|RFA2_HUMAN Isoform 3 of Replication protein A 32 kDa subunit OS=Homo sapiens GN=RPA2	-4.967381477355957	3	38.70000076293945	2		2		10	0.2	0.5848931924611136	4	1
b26	b26.a1	b26.a1.a3	sp|P15927|RFA2_HUMAN Replication protein A 32 kDa subunit OS=Homo sapiens GN=RPA2 PE=1 SV=1	-4.967381477355957	4	29.100000381469727	2		2		7	0.2857142857142857	0.9306977288832501	4	1
b26	b26.a1	b26.a1.a4	tr|Q5TEJ7|Q5TEJ7_HUMAN Replication protein A 32 kDa subunit (Fragment) OS=Homo sapiens GN=RPA2 PE=2 SV=1	-4.967381477355957	6	19.299999237060547	2		2		4	0.5	2.1622776601683795	4	1
b27	b27.a1	b27.a1.a1	sp|Q9NQW6-2|ANLN_HUMAN Isoform 2 of Actin-binding protein anillin OS=Homo sapiens GN=ANLN	-5.490797519683838	1	119.80000305175781	2		2		49	0.04081632653061224	0.09854114198755815	2	1
b27	b27.a1	b27.a1.a2	sp|Q9NQW6|ANLN_HUMAN Actin-binding protein anillin OS=Homo sapiens GN=ANLN PE=1 SV=2	-5.490797519683838	1	124.0	2		2		51	0.0392156862745098	0.09449979931954355	2	1
b28	b28.a1	b28.a1.a1	sp|P35659|DEK_HUMAN Protein DEK OS=Homo sapiens GN=DEK PE=1 SV=1	-4.202732563018799	5	42.599998474121094	2		2		17	0.11764705882352941	0.31113393742156426	2	1
b28	b28.a1	b28.a1.a2	tr|D6RDA2|D6RDA2_HUMAN Protein DEK (Fragment) OS=Homo sapiens GN=DEK PE=2 SV=1	-4.202732563018799	15	14.100000381469727	2		2		7	0.2857142857142857	0.9306977288832501	2	1
b29	b29.a1	b29.a1.a1	sp|P68431|H31_HUMAN Histone H3.1 OS=Homo sapiens GN=HIST1H3A PE=1 SV=2	-4.116338729858398	11	15.300000190734863	2		2		2	1.0	9.0	10	1
b29	b29.a1	b29.a1.a2	sp|P84243|H33_HUMAN Histone H3.3 OS=Homo sapiens GN=H3F3A PE=1 SV=2	-4.116338729858398	11	15.199999809265137	2		2		2	1.0	9.0	10	1
b29	b29.a1	b29.a1.a3	sp|Q16695|H31T_HUMAN Histone H3.1t OS=Homo sapiens GN=HIST3H3 PE=1 SV=3	-4.116338729858398	11	15.399999618530273	2		2		2	1.0	9.0	10	1
b29	b29.a1	b29.a1.a4	sp|Q6NXT2|H3C_HUMAN Histone H3.3C OS=Homo sapiens GN=H3F3C PE=1 SV=3	-4.116338729858398	11	15.100000381469727	2		2		3	0.6666666666666666	3.6415888336127784	10	1
b29	b29.a1	b29.a1.a5	sp|Q71DI3|H32_HUMAN Histone H3.2 OS=Homo sapiens GN=HIST2H3A PE=1 SV=3	-4.116338729858398	11	15.300000190734863	2		2		2	1.0	9.0	10	1
b29	b29.a1	b29.a1.a6	tr|B4DEB1|B4DEB1_HUMAN Histone H3 OS=Homo sapiens GN=H3F3A PE=2 SV=1	-4.116338729858398	12	14.0	2		2		4	0.5	2.1622776601683795	10	1
b29	b29.a1	b29.a1.a7	tr|K7EK07|K7EK07_HUMAN Histone H3 (Fragment) OS=Homo sapiens GN=H3F3B PE=3 SV=1	-4.116338729858398	12	14.800000190734863	2		2		2	1.0	9.0	10	1
b29	b29.a1	b29.a1.a8	tr|K7EMV3|K7EMV3_HUMAN Histone H3 OS=Homo sapiens GN=H3F3B PE=3 SV=1	-4.116338729858398	17	10.300000190734863	2		2		2	1.0	9.0	10	1
b29	b29.a1	b29.a1.a9	tr|K7EP01|K7EP01_HUMAN Histone H3.3 OS=Homo sapiens GN=H3F3B PE=4 SV=1	-4.116338729858398	14	12.699999809265137	2		2		4	0.5	2.1622776601683795	10	1
b29	b29.a1	b29.a1.b10	tr|K7ES00|K7ES00_HUMAN Histone H3.3 (Fragment) OS=Homo sapiens GN=H3F3B PE=4 SV=1	-4.116338729858398	10	16.5	2		2		7	0.2857142857142857	0.9306977288832501	10	1
b30	b30.a1	b30.a1.a1	sp|Q8NFW8|NEUA_HUMAN N-acylneuraminate cytidylyltransferase OS=Homo sapiens GN=CMAS PE=1 SV=2	-9.213248252868652	6	48.29999923706055	2		2		19	0.10526315789473684	0.2742749857031337	1	1
b31	b31.a1	b31.a1.a1	sp|P17480-2|UBF1_HUMAN Isoform UBF2 of Nucleolar transcription factor 1 OS=Homo sapiens GN=UBTF	-5.709965229034424	3	84.80000305175781	2		2		27	0.07407407407407407	0.18597101233766966	3	1
b31	b31.a1	b31.a1.a2	sp|P17480|UBF1_HUMAN Nucleolar transcription factor 1 OS=Homo sapiens GN=UBTF PE=1 SV=1	-5.709965229034424	3	89.19999694824219	2		2		29	0.06896551724137931	0.17210229753348028	3	1
b31	b31.a1	b31.a1.a3	tr|E9PKP7|E9PKP7_HUMAN Nucleolar transcription factor 1 OS=Homo sapiens GN=UBTF PE=2 SV=1	-5.709965229034424	3	87.30000305175781	2		2		29	0.06896551724137931	0.17210229753348028	3	1
b32	b32.a1	b32.a1.a1	sp|Q15424-2|SAFB1_HUMAN Isoform 2 of Scaffold attachment factor B1 OS=Homo sapiens GN=SAFB	-5.869666576385498	3	95.0	2		2		26	0.07692307692307693	0.19377664171443643	4	1
b32	b32.a1	b32.a1.a2	sp|Q15424-3|SAFB1_HUMAN Isoform 3 of Scaffold attachment factor B1 OS=Homo sapiens GN=SAFB	-5.869666576385498	3	102.69999694824219	2		2		27	0.07407407407407407	0.18597101233766966	4	1
b32	b32.a1	b32.a1.a3	sp|Q15424-4|SAFB1_HUMAN Isoform 4 of Scaffold attachment factor B1 OS=Homo sapiens GN=SAFB	-5.869666576385498	3	102.5999984741211	2		2		27	0.07407407407407407	0.18597101233766966	4	1
b32	b32.a1	b32.a1.a4	sp|Q15424|SAFB1_HUMAN Scaffold attachment factor B1 OS=Homo sapiens GN=SAFB PE=1 SV=4	-5.869666576385498	3	102.5	2		2		27	0.07407407407407407	0.18597101233766966	4	1
b33	b33.a1	b33.a1.a1	sp|P20585|MSH3_HUMAN DNA mismatch repair protein Msh3 OS=Homo sapiens GN=MSH3 PE=1 SV=4	-10.083545684814453	2	127.19999694824219	2		2		50	0.04	0.09647819614318509	1	1
b34	b34.a1	b34.a1.a1	sp|Q9NR30-2|DDX21_HUMAN Isoform 2 of Nucleolar RNA helicase 2 OS=Homo sapiens GN=DDX21	-7.163675785064697	3	79.5	2		2		32	0.0625	0.15478198468945825	2	1
b34	b34.a1	b34.a1.a2	sp|Q9NR30|DDX21_HUMAN Nucleolar RNA helicase 2 OS=Homo sapiens GN=DDX21 PE=1 SV=5	-7.163675785064697	3	87.19999694824219	2		2		35	0.05714285714285714	0.14062492385132086	2	1

## Sheet: peptides
MS Sample :	DaPR130321_VB126_O871.m
Group ID	Peptide ID	SequenceLI	Modifs	Charge	MH+ theo	Number of subgroups	Subgroup ids	Number of spectra
a1	pepa1a1	AEPVEVVAPR		2	1066.589599609375	1	a1.a1	1
a1	pepa1a2	AESSDKIYR	A1:+42.01057	2	1110.54296875	1	a1.a1	1
a1	pepa1a3	AESSDKIYRVEYAK	A1:+42.01057	2	1700.849365234375	1	a1.a1	2
a1	pepa1a4	AMVEYEIDIQK	M2:+15.99491	2	1354.65625	1	a1.a1	1
a1	pepa1a5	AMVEYEIDIQKMPIGK	M2:+15.99491	3	1880.9500732421875	1	a1.a1	1
a1	pepa1a6	AMVEYEIDIQKMPIGK	M2:+15.99491 - M12:+15.99491	3	1896.9449462890625	1	a1.a1	2
a1	pepa1a7	AQNDIIWNIK		2	1214.6531982421875	1	a1.a1	1
a1	pepa1a8	ASICISTK	C4:+57.02146	2	879.4608764648438	1	a1.a1	1
a1	pepa1a9	CSESIPKDSIR	C1:+57.02146 - C1:-17.02655	2	1274.6048583984375	1	a1.a1	1
a1	pepa1b10	CSESIPKDSIR	C1:+57.02146	2	1291.6314697265625	1	a1.a1	1
a1	pepa1b11	DSEEAEIIR		2	1061.5113525390625	1	a1.a1	1
a1	pepa1b12	EEIGFRPEYSASQIK		3	1753.8759765625	1	a1.a1	1
a1	pepa1b13	FYPIEIDYGQDEEAVK		2	1915.8963623046875	1	a1.a1	1
a1	pepa1b14	GDEVDGVDEVAK		2	1232.564453125	1	a1.a1	1
a1	pepa1b15	GGSDDSSKDPIDVNYEK		2	1825.80908203125	1	a1.a1	2
a1	pepa1b16	GIYFADMVSK		2	1130.5555419921875	1	a1.a1	1
a1	pepa1b17	GIYFADMVSK	M7:+15.99491	2	1146.5504150390625	1	a1.a1	1
a1	pepa1b18	GQVKEEGINKSEK		2	1445.7598876953125	1	a1.a1	2
a1	pepa1b19	HPDVEVDGFSEIR		3	1499.712890625	1	a1.a1	1
a1	pepa1b20	IAPPEAPVTGYMFGK		3	1577.8037109375	1	a1.a1	1
a1	pepa1b21	IAPPEAPVTGYMFGK	M12:+15.99491	3	1593.798583984375	1	a1.a1	1
a1	pepa1b22	IGGKITGTANK		2	1059.6160888671875	1	a1.a1	1
a1	pepa1b23	KCSESIPKDSIR	C2:+57.02146	3	1419.7264404296875	1	a1.a1	1
a1	pepa1b24	KFYPIEIDYGQDEEAVK		3	2043.991455078125	1	a1.a1	1
a1	pepa1b25	KFYPIEIDYGQDEEAVKK		3	2172.08642578125	1	a1.a1	1
a1	pepa1b26	KGDEVDGVDEVAK		2	1360.6595458984375	1	a1.a1	1
a1	pepa1b27	KGDEVDGVDEVAKK		3	1488.7545166015625	1	a1.a1	1
a1	pepa1b28	KMEEVKEANIR	M2:+15.99491	3	1362.7049560546875	1	a1.a1	2
a1	pepa1b29	KPPIINNADSVQAK		2	1494.827880859375	1	a1.a1	1
a1	pepa1b30	KTAEAGGVTGKGQDGIGSK		3	1760.9140625	1	a1.a1	1
a1	pepa1b31	KTAEAGGVTGKGQDGIGSKAEK		3	2089.0888671875	1	a1.a1	1
a1	pepa1b32	MAIMVQSPMFDGK		2	1454.6844482421875	1	a1.a1	1
a1	pepa1b33	MAIMVQSPMFDGK	M9:+15.99491	2	1470.679443359375	1	a1.a1	1
a1	pepa1b34	MAIMVQSPMFDGK	M1:+15.99491 - M9:+15.99491	2	1486.67431640625	1	a1.a1	1
a1	pepa1b35	MAIMVQSPMFDGK	M1:+15.99491 - M4:+15.99491 - M9:+15.99491	2	1502.669189453125	1	a1.a1	1
a1	pepa1b36	MEEVKEANIR	M1:+15.99491	2	1234.6099853515625	1	a1.a1	1
a1	pepa1b37	MIFDVESMK	M1:+15.99491 - M8:+15.99491	2	1131.5064697265625	1	a1.a1	1
a1	pepa1b38	MIFDVESMKK	M8:+15.99491	2	1243.6064453125	1	a1.a1	1
a1	pepa1b39	MVDPEKPQIGMIDR	M1:+15.99491 - M11:+15.99491	3	1660.8037109375	1	a1.a1	1
a1	pepa1b40	NKDEVKAMIEK		3	1304.6883544921875	1	a1.a1	1
a1	pepa1b41	NKDEVKAMIEK	M8:+15.99491	2	1320.6832275390625	1	a1.a1	1
a1	pepa1b42	PIDVNYEK		2	977.4943237304688	1	a1.a1	1
a1	pepa1b43	PVEVVAPR		2	866.5098876953125	1	a1.a1	1
a1	pepa1b44	PVQDIIK		2	812.4880981445312	1	a1.a1	1
a1	pepa1b45	QIPGVKSEGK	Q1:-17.02655	2	1025.56298828125	1	a1.a1	1
a1	pepa1b46	QQVPSGESAIIDR	Q1:-17.02655	2	1382.6915283203125	1	a1.a1	1
a1	pepa1b47	QQVPSGESAIIDR		2	1399.718017578125	1	a1.a1	1
a1	pepa1b48	RKGDEVDGVDEVAK		3	1516.7606201171875	1	a1.a1	1
a1	pepa1b49	SDAYYCTGDVTAWTK	C6:+57.02146	2	1737.742919921875	1	a1.a1	1
a1	pepa1b50	SEGKRKGDEVDGVDEVAK		3	1917.95166015625	1	a1.a1	1
a1	pepa1b51	SKGQVKEEGINK		2	1316.71728515625	1	a1.a1	1
a1	pepa1b52	SKGQVKEEGINKSEK		3	1660.8868408203125	1	a1.a1	1
a1	pepa1b53	SKGQVKEEGINKSEKR		3	1816.988037109375	1	a1.a1	1
a1	pepa1b54	TAEAGGVTGKGQDGIGSK		2	1632.8192138671875	1	a1.a1	1
a1	pepa1b55	TAEAGGVTGKGQDGIGSKAEK		3	1960.9937744140625	1	a1.a1	1
a1	pepa1b56	TTNFAGIISQGIR		3	1377.7489013671875	1	a1.a1	1
a1	pepa1b57	VFSATIGIVDIVK		2	1361.8043212890625	1	a1.a1	2
a1	pepa1b58	VGTVIGSNKIEQMPSK		3	1687.9051513671875	1	a1.a1	1
a1	pepa1b59	VGTVIGSNKIEQMPSK	M13:+15.99491	3	1703.900146484375	1	a1.a1	1
a1	pepa1b60	VVDRDSEEAEIIR		2	1530.7762451171875	1	a1.a1	2
a1	pepa1b61	VVDRDSEEAEIIRK		3	1658.8712158203125	1	a1.a1	1
a1	pepa1b62	VVSEDFIQDVSASTK		2	1624.806884765625	1	a1.a1	2
a2	pepa2a1	ACQISVVVDDKK	C2:+57.02146	3	1361.709716796875	2	a2.a1 a2.a2	1
a2	pepa2a2	AGVQADEDEDGDEKDEK		3	1849.7574462890625	2	a2.a1 a2.a2	1
a2	pepa2a3	AIIIAAAPGEK		2	1053.6307373046875	2	a2.a1 a2.a2	1
a2	pepa2a4	DMSAIVAAR	M2:+15.99491	2	949.4776000976562	2	a2.a1 a2.a2	1
a2	pepa2a5	DTMSDIPEVR		2	1162.541259765625	2	a2.a1 a2.a2	1
a2	pepa2a6	DTMSDIPEVR	M3:+15.99491	2	1178.5362548828125	2	a2.a1 a2.a2	1
a2	pepa2a7	EEISEEGYIAK		2	1267.605712890625	2	a2.a1 a2.a2	1
a2	pepa2a8	FVSNITR		2	836.462890625	2	a2.a1 a2.a2	1
a2	pepa2a9	FYFIEAYNAK		2	1265.6204833984375	2	a2.a1 a2.a2	1
a2	pepa2b10	GVCSCVEAGK	C3:+57.02146 - C5:+57.02146	2	1066.4659423828125	2	a2.a1 a2.a2	1
a2	pepa2b11	IAGVTIGQR		2	914.5421752929688	2	a2.a1 a2.a2	1
a2	pepa2b12	IKEEPDREAR		2	1242.64404296875	2	a2.a1 a2.a2	1
a2	pepa2b13	IVMAGETTNSR		2	1178.583740234375	2	a2.a1 a2.a2	1
a2	pepa2b14	KEEISEEGYIAK		2	1395.7005615234375	2	a2.a1 a2.a2	1
a2	pepa2b15	QTTITSHFAK	Q1:-17.02655	2	1116.56884765625	2	a2.a1 a2.a2	1
a2	pepa2b16	SDGEAKPEPSPSPR		3	1453.6922607421875	1	a2.a1	1
a2	pepa2b17	SFEDPPNHAR		2	1169.5338134765625	2	a2.a1 a2.a2	1
a2	pepa2b18	SKSDGEAKPEPSPSPR		3	1668.8192138671875	1	a2.a1	1
a2	pepa2b19	SRDPPASASQVTGIR		3	1541.803466796875	1	a2.a2	1
a2	pepa2b20	VARPIPAEEPER		3	1363.7332763671875	2	a2.a1 a2.a2	1
a2	pepa2b21	VIEQIEDIDSR		2	1316.669677734375	2	a2.a1 a2.a2	1
a2	pepa2b22	VIYYSATK		2	944.5092163085938	2	a2.a1 a2.a2	1
a2	pepa2b23	VPTIAVPAISIPDDVR		2	1662.94287109375	2	a2.a1 a2.a2	1
a2	pepa2b24	YGQHPPDAVDEPQMITNEK	M14:+15.99491	3	2184.987060546875	2	a2.a1 a2.a2	1
a3	pepa3a1	FSSSGGGGGGGRF		2	1129.50244140625	1	a3.a1	1
a3	pepa3a2	FSSSSGYGGGSSR		2	1235.529052734375	1	a3.a1	1
a3	pepa3a3	GGGGGGGIGSGGSIR		2	1145.566162109375	1	a3.a1	1
a3	pepa3a4	GGGGGGGIGSGGSIRSS		2	1319.6302490234375	1	a3.a1	1
a3	pepa3a5	GGGGGGGIGSGGSIRSSY		2	1482.693603515625	1	a3.a1	1
a3	pepa3a6	GGGGGGIGSGGSIR		2	1088.544677734375	1	a3.a1	1
a3	pepa3a7	GGGGGGIGSGGSIRSS		2	1262.6087646484375	1	a3.a1	1
a3	pepa3a8	GGGGGIGSGGSIRSS		2	1205.5872802734375	1	a3.a1	1
a3	pepa3a9	GGGGIGSGGSIR		2	974.5017700195312	1	a3.a1	1
a3	pepa3b10	GGGIGSGGSIR		2	917.4802856445312	1	a3.a1	1
a3	pepa3b11	GGSGGSYGGGGSGGGYGGGSGSR		2	1791.7281494140625	1	a3.a1	1
a3	pepa3b12	GIGSGGSIR		2	803.4373779296875	1	a3.a1	1
a3	pepa3b13	GSGGSIRSSY		2	970.4592895507812	1	a3.a1	1
a3	pepa3b14	ISRSGGGGGGGIGSGGSIRSSY		3	1925.9427490234375	1	a3.a1	1
a3	pepa3b15	SGGGGGGGIGSGGSIR		2	1232.59814453125	1	a3.a1	1
a3	pepa3b16	SGGGGGGGIGSGGSIRSS		2	1406.662353515625	1	a3.a1	1
a3	pepa3b17	SGGGGGGGIGSGGSIRSSY		2	1569.7255859375	1	a3.a1	1
a3	pepa3b18	SRSGGGGGGGIGSGGSIR		2	1475.7314453125	1	a3.a1	2
a3	pepa3b19	SRSGGGGGGGIGSGGSIRSSY		3	1812.8587646484375	1	a3.a1	2
a3	pepa3b20	SRSGGGGGGGIGSGGSIRSSYS		3	1899.8907470703125	1	a3.a1	1
a3	pepa3b21	STMQEINSR		2	1065.499755859375	1	a3.a1	1
a4	pepa4a1	AADETICQTK	C7:+57.02146	2	1136.525634765625	1	a4.a1	1
a4	pepa4a2	AAVWEITGAEFSK		2	1408.7110595703125	1	a4.a1	1
a4	pepa4a3	ADFTVVAGDEGSSTTGGSSEENKGPSGSAVSR		3	3043.372802734375	1	a4.a1	1
a4	pepa4a4	AIDIADMITR		2	1118.5877685546875	1	a4.a1	1
a4	pepa4a5	AIDIADMITR	M7:+15.99491	2	1134.582763671875	1	a4.a1	1
a4	pepa4a6	DIEQGDVSETIR		2	1361.6546630859375	1	a4.a1	1
a4	pepa4a7	EDEQQQAIQDIASR		2	1630.76708984375	1	a4.a1	1
a4	pepa4a8	FCVDYAK	C2:+57.02146	2	902.4080810546875	1	a4.a1	1
a4	pepa4a9	FSGFSAKPNNSGEAPSSPTPK		3	2107.009521484375	1	a4.a1	1
a4	pepa4b10	IFNCNPDDMAR	C4:+57.02146	2	1352.5726318359375	1	a4.a1	1
a4	pepa4b11	IQNEIDMVK		2	1089.561279296875	1	a4.a1	1
a4	pepa4b12	IQNEIDMVK	M7:+15.99491	2	1105.55615234375	1	a4.a1	1
a4	pepa4b13	ITKEDEQQQAIQDIASR		3	1972.9937744140625	1	a4.a1	1
a4	pepa4b14	ITTTGQVTSPVK		2	1231.689697265625	1	a4.a1	1
a4	pepa4b15	ITTTGQVTSPVKGASFVTSTNPR		3	2349.2412109375	1	a4.a1	1
a4	pepa4b16	IYYPDFIVPDPK		2	1466.7569580078125	1	a4.a1	1
a4	pepa4b17	KFSGFSAKPNNSGEAPSSPTPK		3	2235.1044921875	1	a4.a1	1
a4	pepa4b18	NIQDVVER		2	972.5112915039062	1	a4.a1	1
a4	pepa4b19	TQIIQDFIR		2	1133.6318359375	1	a4.a1	1
a4	pepa4b20	TVYNINDKQIVK		2	1434.7955322265625	1	a4.a1	1
a4	pepa4b21	VIIDIFTGVR		2	1132.6728515625	1	a4.a1	1
a4	pepa4b22	VIQEGIEGIVIK		2	1297.77294921875	1	a4.a1	1
a5	pepa5a1	AGGVGINISAASR		2	1172.6385498046875	1	a5.a1	1
a5	pepa5a2	ASGFVFTR		2	884.462890625	1	a5.a1	1
a5	pepa5a3	AVIDIESER		2	1031.5372314453125	1	a5.a1	1
a5	pepa5a4	EIAAGAFGTK		2	964.5101928710938	1	a5.a1	1
a5	pepa5a5	EYNVNDDSMK		2	1214.499755859375	1	a5.a1	1
a5	pepa5a6	IGQKQEVIITK		2	1256.7576904296875	1	a5.a1	1
a5	pepa5a7	MSEISSSRPK	M1:+15.99491	2	1137.5572509765625	1	a5.a1	1
a5	pepa5a8	TAVQYIESSDSEEIETSEIPQK		3	2483.16748046875	1	a5.a1	1
a5	pepa5a9	TIQRPVTMGDEGGIR	M8:+15.99491	3	1645.8331298828125	1	a5.a1	1
a5	pepa5b10	YYTGVVNNNEMVAIQR	M11:+15.99491	2	1886.9068603515625	1	a5.a1	1
a6	pepa6a1	AAGAGTAGPASGPGVVRDPAASQPR		3	2218.1328125	1	a6.a1	1
a6	pepa6a2	DIVIPTQAIPASPAIK		2	1633.9527587890625	1	a6.a1	1
a6	pepa6a3	HEPGIGGPAER		2	1119.5545654296875	1	a6.a1	1
a6	pepa6a4	IDQKDIVIPTQAIPASPAIK		3	2118.21728515625	1	a6.a1	1
a6	pepa6a5	KDENESSAPADGEGGSEIQPK		3	2144.958251953125	1	a6.a1	1
a6	pepa6a6	NPPTTIGMMTIK	M9:+15.99491	2	1319.670166015625	1	a6.a1	1
a6	pepa6a7	QPAPGPVEKPPREPAR	Q1:-17.02655	3	1708.9134521484375	1	a6.a1	1
a6	pepa6a8	TEFTITEAVVESSR		2	1568.7806396484375	1	a6.a1	1
a6	pepa6a9	TISGAQDSEAAFAK		2	1395.675537109375	1	a6.a1	1
a7	pepa7a1	AIASIMTYK	M6:+15.99491	2	1013.5339965820312	1	a7.a1	1
a7	pepa7a2	DDGSWEVIEGYR		2	1425.6285400390625	1	a7.a1	1
a7	pepa7a3	GFIGPGIDVPAPDMSTGER	M14:+15.99491	2	1931.917236328125	1	a7.a1	1
a7	pepa7a4	HGGTIPIVPTAEFQDR		3	1737.892333984375	1	a7.a1	1
a7	pepa7a5	IIAEGANGPTTPEADKIFIER		3	2242.171875	1	a7.a1	1
a7	pepa7a6	MVEGFFDR	M1:+15.99491	2	1016.4509887695312	1	a7.a1	1
a7	pepa7a7	NYTDNEIEK		2	1125.5059814453125	1	a7.a1	1
a7	pepa7a8	YSTDVSVDEVK		2	1241.5899658203125	1	a7.a1	1
a8	pepa8a1	DIISIAEDEDIR		2	1388.6907958984375	1	a8.a1	1
a8	pepa8a2	DSIIFIVDASK		2	1207.6573486328125	1	a8.a1	1
a8	pepa8a3	IMATPEQVGK	M2:+15.99491	2	1089.561279296875	1	a8.a1	1
a8	pepa8a4	IMIFTNEDNPHGNDSAK		3	1902.865478515625	1	a8.a1	1
a8	pepa8a5	IMIFTNEDNPHGNDSAK	M2:+15.99491	3	1918.8603515625	1	a8.a1	1
a8	pepa8a6	QIIIEKEETEEIKR	Q1:-17.02655	3	1740.938232421875	1	a8.a1	1
a8	pepa8a7	SDSFENPVIQQHFR		3	1703.81396484375	1	a8.a1	1
a8	pepa8a8	TFNTSTGGIIIPSDTK		2	1651.854248046875	1	a8.a1	1
a9	pepa9a1	AIQEKVEIK		2	1057.6256103515625	1	a9.a1	1
a9	pepa9a2	EEASGSSVTAEEAK		2	1394.6285400390625	1	a9.a1	1
a9	pepa9a3	EEASGSSVTAEEAKK		2	1522.7235107421875	1	a9.a1	1
a9	pepa9a4	FFMGNQVIK		2	1083.5660400390625	1	a9.a1	1
a9	pepa9a5	VITMFVQR		2	993.555419921875	1	a9.a1	1
a9	pepa9a6	YGSDIVPFSK		2	1112.562744140625	1	a9.a1	1
a9	pepa9a7	YGSDIVPFSKVDEEQMK	M16:+15.99491	3	1987.9322509765625	1	a9.a1	1
b10	pepb10a1	ATAFNEQVDK		2	1122.54296875	1	b10.a1	1
b10	pepb10a2	ATVMDVKPVDYR	M4:+15.99491	3	1409.709716796875	1	b10.a1	1
b10	pepb10a3	SGGVGGSNTNWK		2	1163.54443359375	1	b10.a1	1
b10	pepb10a4	VGQISEGAIAAIMQK	M13:+15.99491	2	1531.8153076171875	1	b10.a1	1
b10	pepb10a5	VIDQQNGIYR		2	1205.627685546875	1	b10.a1	1
b10	pepb10a6	VVPIASITPYQSK		2	1402.7945556640625	1	b10.a1	1
b11	pepb11a1	DGYIHYGQTVK		2	1280.62744140625	1	b11.a1	1
b11	pepb11a2	IIQFQATPCPK	C9:+57.02146	2	1302.6878662109375	1	b11.a1	1
b11	pepb11a3	NADICIASGTK	C5:+57.02146	2	1149.5572509765625	1	b11.a1	1
b11	pepb11a4	QTAIIDADDPVSQIHK	Q1:-17.02655	2	1733.870849609375	1	b11.a1	1
b11	pepb11a5	QTAIIDADDPVSQIHK		3	1750.8974609375	1	b11.a1	1
b11	pepb11a6	TIYISDSDKR		2	1197.6114501953125	1	b11.a1	1
b12	pepb12a1	DITEYIK		2	881.4619140625	1	b12.a1	1
b12	pepb12a2	SIDGTADDEDEGVPTDQAIR		2	2103.931640625	1	b12.a1	1
b12	pepb12a3	STTYSIESPKDPVIPAR		3	1860.9705810546875	1	b12.a1	1
b12	pepb12a4	TTNVIGAVNKPISSAGK		3	1656.9283447265625	1	b12.a1	1
b12	pepb12a5	VAEAAIQIFK		2	1089.6307373046875	1	b12.a1	1
b12	pepb12a6	YAIQSAAGK		2	908.4840087890625	1	b12.a1	1
b13	pepb13a1	NFIIDQTNVSAAAQR		2	1647.8453369140625	1	b13.a1	1
b13	pepb13a2	NGQDIGVAFK		2	1048.5426025390625	1	b13.a1	1
b13	pepb13a3	QGQQQAGGDGKTEQ	Q1:-17.02655	2	1414.6199951171875	1	b13.a1	1
b13	pepb13a4	SSGPTSIFAVTVAPPGAR		2	1714.9127197265625	1	b13.a1	2
b13	pepb13a5	SSSPVNVKK	S1:+42.01057	2	987.5474243164062	1	b13.a1	1
b14	pepb14a1	FATHAAAISVR		2	1143.6273193359375	1	b14.a1	1
b14	pepb14a2	GIVEFASKPAAR		2	1245.6954345703125	1	b14.a1	1
b14	pepb14a3	GMGPGTPAGYGR		2	1120.520751953125	1	b14.a1	1
b14	pepb14a4	YGEPGEVFINK		2	1252.621337890625	1	b14.a1	1
b14	pepb14a5	YGEPGEVFINKGK		3	1437.7376708984375	1	b14.a1	1
b15	pepb15a1	AVSEEQQPAIK		2	1199.6270751953125	1	b15.a1	1
b15	pepb15a2	GAVIVVSHDAR		2	1123.622314453125	1	b15.a1	1
b15	pepb15a3	GFNIPYQDAR		2	1180.574951171875	1	b15.a1	1
b15	pepb15a4	NIDFGIDMDSR	M8:+15.99491	2	1298.568603515625	1	b15.a1	1
b15	pepb15a5	QAMIENASDIKIEK	M3:+15.99491 - Q1:-17.02655	2	1588.7890625	1	b15.a1	1
b16	pepb16a1	DSPFGISFVR		2	1124.5738525390625	1	b16.a1	1
b16	pepb16a2	IIPHQIYGVVPQA		2	1434.810791015625	1	b16.a1	1
b16	pepb16a3	TPATAPVPAR		2	980.5527954101562	1	b16.a1	1
b16	pepb16a4	TSPVTASDPAGPSYAAATIQASSAASSASPVSR		3	3063.487060546875	1	b16.a1	1
b16	pepb16a5	YSQVIGIGGR		2	1049.57421875	1	b16.a1	1
b17	pepb17a1	EVDATSPAPSTSSTVK		2	1576.7705078125	1	b17.a1	1
b17	pepb17a2	INQICSQTK	C5:+57.02146	2	1091.5517578125	1	b17.a1	1
b17	pepb17a3	TPQMPPTTPSSSFFTK	M4:+15.99491	2	1769.8419189453125	1	b17.a1	1
b17	pepb17a4	TTIYEIQDDR		2	1253.6011962890625	1	b17.a1	1
b18	pepb18a1	AIAAAGYDVEK		2	1107.5684814453125	1	b18.a1	1
b18	pepb18a2	AIAAAGYDVEKNNSR		2	1578.7874755859375	1	b18.a1	1
b18	pepb18a3	ASGPPVSEIITK		2	1198.668212890625	1	b18.a1	1
b18	pepb18a4	SETAPAAPAAPAPAEKTPVKK	S1:+42.01057	3	2074.118408203125	1	b18.a1	1
b19	pepb19a1	ESETTTSIVIER		2	1364.6907958984375	1	b19.a1	1
b19	pepb19a2	SGDSEVYQIGDVSQK		2	1611.7501220703125	1	b19.a1	1
b19	pepb19a3	VGQDPVIR		2	883.5	1	b19.a1	1
b20	pepb20a1	DAVTYTEHAK		2	1134.54296875	1	b20.a1	1
b20	pepb20a2	ISGIIYEETR		2	1180.621337890625	1	b20.a1	1
b20	pepb20a3	VFIENVIR		2	989.5783081054688	1	b20.a1	1
b21	pepb21a1	GKIPAEEFKAK		3	1217.6893310546875	1	b21.a1	1
b21	pepb21a2	TQVEIVADPETR		2	1357.6961669921875	1	b21.a1	1
b21	pepb21a3	VAGFDIDGTIITTR		2	1478.785400390625	1	b21.a1	1
b22	pepb22a1	MFIISDGEGK		2	1096.53466796875	1	b22.a1	1
b22	pepb22a2	MFIISDGEGK	M1:+15.99491	2	1112.5296630859375	1	b22.a1	1
b22	pepb22a3	VDMMDIPR	M3:+15.99491 - M4:+15.99491 - V1:+42.01057	2	1050.4599609375	1	b22.a1	1
b23	pepb23a1	VADNSFDAK		2	966.453125	1	b23.a1	1
b23	pepb23a2	VAGGAAPSKPASAK		2	1211.6746826171875	1	b23.a1	1
b24	pepb24a1	VAQGVSGAVQDK		2	1158.61181640625	1	b24.a1	1
b24	pepb24a2	VRDVFEAK		2	963.5261840820312	1	b24.a1	1
b25	pepb25a1	IAMQIEEQASR	M3:+15.99491	2	1291.6314697265625	1	b25.a1	1
b25	pepb25a2	TSGQTFANSNSSR		2	1356.6142578125	1	b25.a1	1
b26	pepb26a1	APTNIVYK		2	905.509521484375	1	b26.a1	1
b26	pepb26a2	HAEKAPTNIVYK		3	1370.7430419921875	1	b26.a1	1
b27	pepb27a1	TPIITPNTK		2	984.5728149414062	1	b27.a1	1
b27	pepb27a2	VTENQIPAK		2	999.5474243164062	1	b27.a1	1
b28	pepb28a1	EPFTIAQGK		2	990.52587890625	1	b28.a1	1
b28	pepb28a2	SGVNSEIVKR		2	1088.6063232421875	1	b28.a1	1
b29	pepb29a1	STEIIIR		2	831.493896484375	1	b29.a1	1
b29	pepb29a2	YRPGTVAIR		2	1032.5953369140625	1	b29.a1	1
b30	pepb30a1	EVTEPININPAK		2	1324.7110595703125	1	b30.a1	1
b30	pepb30a2	VGISGAPADACSTAQK	C11:+57.02146	2	1532.73779296875	1	b30.a1	1
b31	pepb31a1	FIESIPEEEQQR		2	1504.7281494140625	1	b31.a1	1
b31	pepb31a2	QIQEERPEISESEITR		3	1943.96728515625	1	b31.a1	1
b32	pepb32a1	ADSIIAVVK		2	915.5513916015625	1	b32.a1	1
b32	pepb32a2	AIEDEGGNPDEIEITSEGNKK		3	2245.047119140625	1	b32.a1	1
b33	pepb33a1	NIEIIQNQTDMK	M11:+15.99491	2	1462.720947265625	1	b33.a1	1
b33	pepb33a2	STIIGEDVNPIIK		2	1398.7843017578125	1	b33.a1	1
b34	pepb34a1	APQVIVIAPTR		2	1164.7103271484375	1	b34.a1	1
b34	pepb34a2	EGAFSNFPISEETIK		2	1668.81201171875	1	b34.a1	1

## Sheet: spectra
MS Sample :	DaPR130321_VB126_O871.m
Group ID	Peptide ID	Sample	Scan	Rt (minutes)	Sequence (top)	Modifs (top)	Number of subgroups	Sub-groups Ids	Best E-value	Best hyperscore	Charge	MH+ Obs	MH+ theo	DeltaMH+	Delta-ppm
a1	pepa1b53	DaPR130321_VB126_O871.m	680	9.760000228881836	SKGQVKEEGINKSEKR		1	a1.a1	5.2999999752501026E-5	46.5	3	1816.9886474609375	1816.988037109375	6.99999975040555E-4	0.3852529354866732
a1	pepa1b52	DaPR130321_VB126_O871.m	691	9.899999618530273	SKGQVKEEGINKSEK		1	a1.a1	1.4000000373926014E-4	47.29999923706055	3	1660.8856201171875	1660.8868408203125	-0.0013000000035390258	-0.7827143737841618
a1	pepa1b51	DaPR130321_VB126_O871.m	713	10.15999984741211	SKGQVKEEGINK		1	a1.a1	0.020999999716877937	29.100000381469727	2	1316.71630859375	1316.71728515625	-8.999999845400453E-4	-0.6835180146004125
a1	pepa1b18	DaPR130321_VB126_O871.m	730	10.350000381469727	GQVKEEGINKSEK		1	a1.a1	3.699999942909926E-4	42.0	3	1445.758056640625	1445.7598876953125	-0.0017999999690800905	-1.2450199956435868
a1	pepa1b18	DaPR130321_VB126_O871.m	734	10.380000114440918	GQVKEEGINKSEK		1	a1.a1	6.800000119255856E-5	53.400001525878906	2	1445.7574462890625	1445.7598876953125	-0.002400000113993883	-1.6600267682206387
a1	pepa1b28	DaPR130321_VB126_O871.m	838	11.380000114440918	KMEEVKEANIR	M2:+15.99491	1	a1.a1	3.300000025774352E-5	37.0	3	1362.7039794921875	1362.7049560546875	-0.0010000000474974513	-0.7338346008461422
a1	pepa1b28	DaPR130321_VB126_O871.m	843	11.40999984741211	KMEEVKEANIR	M2:+15.99491	1	a1.a1	0.008500000461935997	31.299999237060547	2	1362.70361328125	1362.7049560546875	-0.0013000000035390258	-0.9539849383851913
a1	pepa1b41	DaPR130321_VB126_O871.m	839	11.380000114440918	NKDEVKAMIEK	M8:+15.99491	1	a1.a1	0.006300000008195639	32.29999923706055	2	1320.679931640625	1320.6832275390625	-0.0031999999191612005	-2.422988232480262
a1	pepa1b31	DaPR130321_VB126_O871.m	850	11.449999809265137	KTAEAGGVTGKGQDGIGSKAEK		1	a1.a1	0.024000000208616257	35.5	3	2089.086669921875	2089.0888671875	-0.002099999925121665	-1.005222878789668
a1	pepa1b30	DaPR130321_VB126_O871.m	872	11.630000114440918	KTAEAGGVTGKGQDGIGSK		1	a1.a1	1.2000000424450263E-6	52.70000076293945	3	1760.908447265625	1760.9140625	-0.00570000009611249	-3.236955293559358
a1	pepa1b22	DaPR130321_VB126_O871.m	893	11.779999732971191	LGGKLTGTANK		1	a1.a1	4.400000034365803E-4	41.0	2	1059.6156005859375	1059.6160888671875	-5.000000237487257E-4	-0.47186903728808494
a1	pepa1b55	DaPR130321_VB126_O871.m	955	12.300000190734863	TAEAGGVTGKGQDGIGSKAEK		1	a1.a1	2.699999895412475E-4	62.20000076293945	3	1960.9908447265625	1960.9937744140625	-0.003000000026077032	-1.5298365885804104
a1	pepa1b50	DaPR130321_VB126_O871.m	981	12.479999542236328	SEGKRKGDEVDGVDEVAK		1	a1.a1	7.500000356230885E-5	47.29999923706055	3	1917.9456787109375	1917.95166015625	-0.005900000222027302	-3.07619860531138
a1	pepa1b36	DaPR130321_VB126_O871.m	1009	12.680000305175781	MEEVKEANIR	M1:+15.99491	1	a1.a1	2.900000026784255E-6	43.20000076293945	2	1234.6090087890625	1234.6099853515625	-0.0010000000474974513	-0.8099724280236527
a1	pepa1b54	DaPR130321_VB126_O871.m	1040	12.899999618530273	TAEAGGVTGKGQDGIGSK		1	a1.a1	6.699999929860034E-12	79.5	2	1632.8206787109375	1632.8192138671875	0.001500000013038516	0.9186565176961012
a1	pepa1b23	DaPR130321_VB126_O871.m	1062	13.029999732971191	KCSESIPKDSLR	C2:+57.02146	1	a1.a1	0.004600000102072954	37.900001525878906	3	1419.724365234375	1419.7264404296875	-0.002099999925121665	-1.4791581429490666
a1	pepa1b27	DaPR130321_VB126_O871.m	1114	13.40999984741211	KGDEVDGVDEVAKK		1	a1.a1	1.9000000293090125E-6	52.70000076293945	3	1488.7523193359375	1488.7545166015625	-0.002099999925121665	-1.4105750153594268
a1	pepa1b48	DaPR130321_VB126_O871.m	1123	13.5	RKGDEVDGVDEVAK		1	a1.a1	1.1999999696854502E-4	54.29999923706055	3	1516.759521484375	1516.7606201171875	-0.0010999999940395355	-0.7252297952952838
a1	pepa1b40	DaPR130321_VB126_O871.m	1159	13.760000228881836	NKDEVKAMIEK		1	a1.a1	0.0031999999191612005	39.099998474121094	3	1304.6878662109375	1304.6883544921875	-3.9999998989515007E-4	-0.3065866178063945
a1	pepa1b10	DaPR130321_VB126_O871.m	1311	14.779999732971191	CSESIPKDSLR	C1:+57.02146	1	a1.a1	1.500000071246177E-4	38.29999923706055	2	1291.630859375	1291.6314697265625	-6.000000284984708E-4	-0.4645288091544335
a1	pepa1b26	DaPR130321_VB126_O871.m	1330	14.880000114440918	KGDEVDGVDEVAK		1	a1.a1	0.02199999988079071	40.79999923706055	2	1360.6669921875	1360.6595458984375	0.007499999832361937	5.512032642529781
a1	pepa1b61	DaPR130321_VB126_O871.m	1366	15.109999656677246	VVDRDSEEAEIIRK		1	a1.a1	0.010999999940395355	50.599998474121094	3	1658.8704833984375	1658.8712158203125	-6.99999975040555E-4	-0.42197367002622005
a1	pepa1a8	DaPR130321_VB126_O871.m	1442	15.630000114440918	ASLCISTK	C4:+57.02146	1	a1.a1	0.007199999876320362	38.79999923706055	2	879.46240234375	879.4608764648438	0.001500000013038516	1.7055903829037222
a1	pepa1a2	DaPR130321_VB126_O871.m	1449	15.680000305175781	AESSDKLYR	A1:+42.01057	1	a1.a1	1.1000000085914508E-4	58.29999923706055	2	1110.542236328125	1110.54296875	-6.99999975040555E-4	-0.6303222790455896
a1	pepa1b29	DaPR130321_VB126_O871.m	1474	15.850000381469727	KPPLLNNADSVQAK		1	a1.a1	1.3999999737279722E-7	39.70000076293945	2	1494.8291015625	1494.827880859375	0.0013000000035390258	0.8696653442078276
a1	pepa1b59	DaPR130321_VB126_O871.m	1505	16.049999237060547	VGTVIGSNKLEQMPSK	M13:+15.99491	1	a1.a1	0.0026000000070780516	35.29999923706055	3	1703.895751953125	1703.900146484375	-0.00430000014603138	-2.523622147050981
a1	pepa1b42	DaPR130321_VB126_O871.m	1530	16.209999084472656	PIDVNYEK		1	a1.a1	0.0012000000569969416	35.400001525878906	2	977.493408203125	977.4943237304688	-8.999999845400453E-4	-0.9207214432768497
a1	pepa1b60	DaPR130321_VB126_O871.m	1607	16.65999984741211	VVDRDSEEAEIIR		1	a1.a1	0.002899999963119626	62.099998474121094	3	1530.775390625	1530.7762451171875	-7.999999797903001E-4	-0.5226106573982382
a1	pepa1b60	DaPR130321_VB126_O871.m	1608	16.65999984741211	VVDRDSEEAEIIR		1	a1.a1	8.600000001024455E-7	61.099998474121094	2	1530.7735595703125	1530.7762451171875	-0.0026000000070780516	-1.6984846840754382
a1	pepa1b45	DaPR130321_VB126_O871.m	1629	16.799999237060547	QLPGVKSEGK	Q1:-17.02655	1	a1.a1	0.017000000923871994	30.899999618530273	2	1025.5631103515625	1025.56298828125	9.999999747378752E-5	0.09750741652775359
a1	pepa1b14	DaPR130321_VB126_O871.m	1639	16.860000610351562	GDEVDGVDEVAK		1	a1.a1	9.000000318337698E-6	49.5	2	1232.5614013671875	1232.564453125	-0.003100000089034438	-2.515081528738565
a1	pepa1b15	DaPR130321_VB126_O871.m	1642	16.8799991607666	GGSDDSSKDPIDVNYEK		1	a1.a1	6.8999997893115506E-6	53.099998474121094	3	1825.806640625	1825.80908203125	-0.002400000113993883	-1.3144858011790772
a1	pepa1b15	DaPR130321_VB126_O871.m	1643	16.8799991607666	GGSDDSSKDPIDVNYEK		1	a1.a1	1.500000013088254E-9	76.30000305175781	2	1825.806396484375	1825.80908203125	-0.0026000000070780516	-1.4240262208497168
a1	pepa1b39	DaPR130321_VB126_O871.m	1704	17.209999084472656	MVDPEKPQLGMIDR	M1:+15.99491 - M11:+15.99491	1	a1.a1	0.03200000151991844	32.0	3	1660.7958984375	1660.8037109375	-0.007799999788403511	-4.696521170464222
a1	pepa1a1	DaPR130321_VB126_O871.m	1726	17.329999923706055	AEPVEVVAPR		1	a1.a1	3.400000059627928E-5	36.400001525878906	2	1066.587890625	1066.589599609375	-0.0015999999595806003	-1.5001083454841302
a1	pepa1b43	DaPR130321_VB126_O871.m	1734	17.399999618530273	PVEVVAPR		1	a1.a1	4.600000102072954E-4	35.900001525878906	2	866.5098876953125	866.5098876953125	0.0	0.0
a1	pepa1b11	DaPR130321_VB126_O871.m	1753	17.530000686645508	DSEEAEIIR		1	a1.a1	0.00139999995008111	41.0	2	1061.5101318359375	1061.5113525390625	-0.0012000000569969416	-1.1304637054767466
a1	pepa1b44	DaPR130321_VB126_O871.m	1763	17.600000381469727	PVQDLIK		1	a1.a1	0.04100000113248825	35.70000076293945	2	812.4893188476562	812.4880981445312	0.0013000000035390258	1.6000234421991157
a1	pepa1b58	DaPR130321_VB126_O871.m	1766	17.610000610351562	VGTVIGSNKLEQMPSK		1	a1.a1	0.004100000020116568	39.599998474121094	3	1687.89892578125	1687.9051513671875	-0.006200000178068876	-3.6731922839662725
a1	pepa1a3	DaPR130321_VB126_O871.m	1785	17.709999084472656	AESSDKLYRVEYAK	A1:+42.01057	1	a1.a1	0.017000000923871994	43.599998474121094	3	1700.8466796875	1700.849365234375	-0.0027000000700354576	-1.5874422069489973
a1	pepa1a3	DaPR130321_VB126_O871.m	1792	17.75	AESSDKLYRVEYAK	A1:+42.01057	1	a1.a1	1.2000000424450263E-6	55.70000076293945	2	1700.8504638671875	1700.849365234375	0.0010999999940395355	0.6467356936620644
a1	pepa1b38	DaPR130321_VB126_O871.m	1826	17.979999542236328	MIFDVESMKK	M8:+15.99491	1	a1.a1	2.800000074785203E-4	38.70000076293945	2	1243.6070556640625	1243.6064453125	6.000000284984708E-4	0.4824677700570293
a1	pepa1a9	DaPR130321_VB126_O871.m	1844	18.100000381469727	CSESIPKDSLR	C1:+57.02146 - C1:-17.02655	1	a1.a1	4.3000000005122274E-5	40.599998474121094	2	1274.6083984375	1274.6048583984375	0.0035000001080334187	2.74594913472339
a1	pepa1b47	DaPR130321_VB126_O871.m	1868	18.229999542236328	QQVPSGESAILDR		1	a1.a1	1.2999999853491317E-5	42.400001525878906	2	1399.716552734375	1399.718017578125	-0.00139999995008111	-1.000201420928676
a1	pepa1b37	DaPR130321_VB126_O871.m	1896	18.399999618530273	MIFDVESMK	M1:+15.99491 - M8:+15.99491	1	a1.a1	5.099999834783375E-4	35.70000076293945	2	1131.5010986328125	1131.5064697265625	-0.0052999998442828655	-4.684020804197128
a1	pepa1b35	DaPR130321_VB126_O871.m	1974	18.850000381469727	MAIMVQSPMFDGK	M1:+15.99491 - M4:+15.99491 - M9:+15.99491	1	a1.a1	4.899999908047903E-7	46.29999923706055	2	1502.6669921875	1502.669189453125	-0.002199999988079071	-1.4640614205177986
a1	pepa1b17	DaPR130321_VB126_O871.m	2053	19.329999923706055	GIYFADMVSK	M7:+15.99491	1	a1.a1	3.000000106112566E-6	38.099998474121094	2	1146.543701171875	1146.5504150390625	-0.006599999964237213	-5.756397518736543
a1	pepa1b12	DaPR130321_VB126_O871.m	2063	19.40999984741211	EELGFRPEYSASQLK		1	a1.a1	0.032999999821186066	35.29999923706055	3	1753.8773193359375	1753.8759765625	0.00139999995008111	0.7982320122914464
a1	pepa1b34	DaPR130321_VB126_O871.m	2107	19.68000030517578	MAIMVQSPMFDGK	M1:+15.99491 - M9:+15.99491	1	a1.a1	2.6000000070780516E-4	39.099998474121094	2	1486.6710205078125	1486.67431640625	-0.0031999999191612005	-2.1524552377393498
a1	pepa1a4	DaPR130321_VB126_O871.m	2125	19.780000686645508	AMVEYEIDLQK	M2:+15.99491	1	a1.a1	6.000000212225132E-7	53.599998474121094	2	1354.6539306640625	1354.65625	-0.002300000051036477	-1.6978477388905688
a1	pepa1b19	DaPR130321_VB126_O871.m	2133	19.809999465942383	HPDVEVDGFSELR		1	a1.a1	0.0010000000474974513	52.099998474121094	3	1499.71337890625	1499.712890625	3.9999998989515007E-4	0.2667177113670414
a1	pepa1a6	DaPR130321_VB126_O871.m	2135	19.829999923706055	AMVEYEIDLQKMPLGK	M2:+15.99491 - M12:+15.99491	1	a1.a1	7.000000186963007E-5	36.099998474121094	3	1896.9390869140625	1896.9449462890625	-0.005799999926239252	-3.057547841641699
a1	pepa1a6	DaPR130321_VB126_O871.m	2141	19.860000610351562	AMVEYEIDLQKMPLGK	M2:+15.99491 - M12:+15.99491	1	a1.a1	0.0019000000320374966	33.599998474121094	2	1896.937744140625	1896.9449462890625	-0.007199999876320362	-3.795576614073861
a1	pepa1b25	DaPR130321_VB126_O871.m	2177	20.100000381469727	KFYPLEIDYGQDEEAVKK		1	a1.a1	0.0052999998442828655	44.20000076293945	3	2172.07861328125	2172.08642578125	-0.007600000128149986	-3.498940022801551
a1	pepa1b21	DaPR130321_VB126_O871.m	2287	20.860000610351562	IAPPEAPVTGYMFGK	M12:+15.99491	1	a1.a1	1.6999999934341758E-4	49.900001525878906	3	1593.7969970703125	1593.798583984375	-0.001500000013038516	-0.9411477887554839
a1	pepa1b49	DaPR130321_VB126_O871.m	2312	21.030000686645508	SDAYYCTGDVTAWTK	C6:+57.02146	1	a1.a1	9.499999528359004E-13	77.5999984741211	2	1737.7449951171875	1737.742919921875	0.002099999925121665	1.2084640950320065
a1	pepa1b33	DaPR130321_VB126_O871.m	2318	21.059999465942383	MAIMVQSPMFDGK	M9:+15.99491	1	a1.a1	0.005100000184029341	42.20000076293945	2	1470.67724609375	1470.679443359375	-0.002099999925121665	-1.4279113878988987
a1	pepa1b46	DaPR130321_VB126_O871.m	2345	21.229999542236328	QQVPSGESAILDR	Q1:-17.02655	1	a1.a1	2.4000000209412065E-8	54.79999923706055	2	1382.690673828125	1382.6915283203125	-6.99999975040555E-4	-0.5062589599365751
a1	pepa1b24	DaPR130321_VB126_O871.m	2369	21.43000030517578	KFYPLEIDYGQDEEAVK		1	a1.a1	1.6999999934341758E-4	43.20000076293945	3	2043.991455078125	2043.991455078125	9.999999747378752E-5	0.048923882350557744
a1	pepa1a5	DaPR130321_VB126_O871.m	2392	21.600000381469727	AMVEYEIDLQKMPLGK	M2:+15.99491	1	a1.a1	0.0052999998442828655	35.20000076293945	3	1880.947998046875	1880.9500732421875	-0.002099999925121665	-1.1164570261569473
a1	pepa1b16	DaPR130321_VB126_O871.m	2395	21.6299991607666	GIYFADMVSK		1	a1.a1	0.0020000000949949026	41.79999923706055	2	1130.55322265625	1130.5555419921875	-0.002199999988079071	-1.9459459587473091
a1	pepa1a7	DaPR130321_VB126_O871.m	2400	21.65999984741211	AQNDLIWNIK		1	a1.a1	4.400000034365803E-5	37.29999923706055	2	1214.6539306640625	1214.6531982421875	7.999999797903001E-4	0.658624190796219
a1	pepa1b62	DaPR130321_VB126_O871.m	2447	21.979999542236328	VVSEDFLQDVSASTK		1	a1.a1	1.5999999959603883E-5	53.400001525878906	3	1624.806884765625	1624.806884765625	-0.0	-0.0
a1	pepa1b62	DaPR130321_VB126_O871.m	2439	21.93000030517578	VVSEDFLQDVSASTK		1	a1.a1	6.30000016599297E-8	74.69999694824219	2	1624.8057861328125	1624.806884765625	-0.0010000000474974513	-0.6154577857058374
a1	pepa1b20	DaPR130321_VB126_O871.m	2479	22.209999084472656	IAPPEAPVTGYMFGK		1	a1.a1	2.200000039920269E-7	59.5	3	1577.80419921875	1577.8037109375	6.000000284984708E-4	0.3802754578020117
a1	pepa1b32	DaPR130321_VB126_O871.m	2507	22.399999618530273	MAIMVQSPMFDGK		1	a1.a1	3.899999865097925E-5	49.400001525878906	2	1454.680908203125	1454.6844482421875	-0.0035000001080334187	-2.406020159397972
a1	pepa1b56	DaPR130321_VB126_O871.m	2567	22.899999618530273	TTNFAGILSQGLR		1	a1.a1	0.0017000000225380063	42.0	3	1377.747314453125	1377.7489013671875	-0.0015999999595806003	-1.1613146328716832
a1	pepa1b13	DaPR130321_VB126_O871.m	2581	23.059999465942383	FYPLEIDYGQDEEAVK		1	a1.a1	2.7000000457633178E-8	56.70000076293945	2	1915.8961181640625	1915.8963623046875	-3.000000142492354E-4	-0.1565846776223097
a1	pepa1b57	DaPR130321_VB126_O871.m	2715	24.399999618530273	VFSATLGLVDIVK		1	a1.a1	3.600000054575503E-4	48.0	2	1361.812744140625	1361.8043212890625	0.00839999970048666	6.168286859697546
a1	pepa1b57	DaPR130321_VB126_O871.m	2695	24.209999084472656	VFSATLGLVDIVK		1	a1.a1	7.50000006519258E-4	44.79999923706055	2	1361.8016357421875	1361.8043212890625	-0.0026000000070780516	-1.909231720323029
a2	pepa2b12	DaPR130321_VB126_O871.m	748	10.479999542236328	LKEEPDREAR		2	a2.a1 a2.a2	8.800000068731606E-4	36.29999923706055	2	1242.6412353515625	1242.64404296875	-0.00279999990016222	-2.2532598260985943
a2	pepa2b18	DaPR130321_VB126_O871.m	775	10.760000228881836	SKSDGEAKPEPSPSPR		1	a2.a1	0.012000000104308128	47.20000076293945	3	1668.821044921875	1668.8192138671875	0.0017999999690800905	1.0786069300514076
a2	pepa2b16	DaPR130321_VB126_O871.m	871	11.630000114440918	SDGEAKPEPSPSPR		1	a2.a1	1.1999999696854502E-4	48.599998474121094	3	1453.69091796875	1453.6922607421875	-0.0012000000569969416	-0.8254842440891014
a2	pepa2a2	DaPR130321_VB126_O871.m	899	11.829999923706055	AGVQADEDEDGDEKDEK		2	a2.a1 a2.a2	0.0010999999940395355	38.5	3	1849.75927734375	1849.7574462890625	0.0017999999690800905	0.9731005395822062
a2	pepa2b17	DaPR130321_VB126_O871.m	1001	12.630000114440918	SFEDPPNHAR		2	a2.a1 a2.a2	0.008799999952316284	38.099998474121094	2	1169.5291748046875	1169.5338134765625	-0.004600000102072954	-3.933191198977796
a2	pepa2b10	DaPR130321_VB126_O871.m	1081	13.199999809265137	GVCSCVEAGK	C3:+57.02146 - C5:+57.02146	2	a2.a1 a2.a2	2.500000118743628E-4	45.0	2	1066.465087890625	1066.4659423828125	-8.999999845400453E-4	-0.8439087914323535
a2	pepa2b20	DaPR130321_VB126_O871.m	1265	14.460000038146973	VARPLPAEEPER		2	a2.a1 a2.a2	0.002300000051036477	47.79999923706055	3	1363.7322998046875	1363.7332763671875	-0.0010000000474974513	-0.7332812543529954
a2	pepa2b13	DaPR130321_VB126_O871.m	1351	15.010000228881836	LVMAGETTNSR		2	a2.a1 a2.a2	1.9000000293090125E-6	49.5	2	1178.5849609375	1178.583740234375	0.0012000000569969416	1.0181712304620014
a2	pepa2a8	DaPR130321_VB126_O871.m	1403	15.350000381469727	FVSNITR		2	a2.a1 a2.a2	0.01899999938905239	30.200000762939453	2	836.46240234375	836.462890625	-5.000000237487257E-4	-0.5977551776088101
a2	pepa2a4	DaPR130321_VB126_O871.m	1482	15.899999618530273	DMSALVAAR	M2:+15.99491	2	a2.a1 a2.a2	0.0024999999441206455	37.5	2	949.475830078125	949.4776000976562	-0.0017000000225380063	-1.7904582713306316
a2	pepa2b22	DaPR130321_VB126_O871.m	1552	16.350000381469727	VLYYSATK		2	a2.a1 a2.a2	1.500000071246177E-4	24.799999237060547	2	944.5091552734375	944.5092163085938	-0.0	-0.0
a2	pepa2a1	DaPR130321_VB126_O871.m	1566	16.40999984741211	ACQLSVVVDDKK	C2:+57.02146	2	a2.a1 a2.a2	0.010999999940395355	42.70000076293945	3	1361.7052001953125	1361.709716796875	-0.004600000102072954	-3.3781062478524797
a2	pepa2b14	DaPR130321_VB126_O871.m	1587	16.549999237060547	KEELSEEGYLAK		2	a2.a1 a2.a2	0.017000000923871994	29.5	2	1395.6920166015625	1395.7005615234375	-0.00860000029206276	-6.161780348268738
a2	pepa2b24	DaPR130321_VB126_O871.m	1721	17.299999237060547	YGQHPPDAVDEPQMLTNEK	M14:+15.99491	2	a2.a1 a2.a2	2.300000051036477E-4	61.900001525878906	3	2184.984619140625	2184.987060546875	-0.002300000051036477	-1.0526378359699833
a2	pepa2b11	DaPR130321_VB126_O871.m	1743	17.450000762939453	LAGVTLGQR		2	a2.a1 a2.a2	0.002400000113993883	52.79999923706055	2	914.5420532226562	914.5421752929688	-1.9999999494757503E-4	-0.21868865138286936
a2	pepa2a6	DaPR130321_VB126_O871.m	1793	17.760000228881836	DTMSDLPEVR	M3:+15.99491	2	a2.a1 a2.a2	9.000000136438757E-5	39.599998474121094	2	1178.5343017578125	1178.5362548828125	-0.0017999999690800905	-1.5273182828466088
a2	pepa2b15	DaPR130321_VB126_O871.m	1797	17.780000686645508	QTTITSHFAK	Q1:-17.02655	2	a2.a1 a2.a2	8.900000102585182E-5	45.29999923706055	2	1116.5662841796875	1116.56884765625	-0.0024999999441206455	-2.2390020547038425
a2	pepa2a7	DaPR130321_VB126_O871.m	1882	18.329999923706055	EELSEEGYLAK		2	a2.a1 a2.a2	0.01899999938905239	29.0	2	1267.6038818359375	1267.605712890625	-0.0017000000225380063	-1.3411110452171735
a2	pepa2a3	DaPR130321_VB126_O871.m	1953	18.729999542236328	AIILAAAPGEK		2	a2.a1 a2.a2	1.9999999494757503E-4	50.70000076293945	2	1053.630615234375	1053.6307373046875	-0.0	-0.0
a2	pepa2a5	DaPR130321_VB126_O871.m	2111	19.700000762939453	DTMSDLPEVR		2	a2.a1 a2.a2	0.00139999995008111	36.70000076293945	2	1162.5408935546875	1162.541259765625	-3.000000142492354E-4	-0.25805536941520435
a2	pepa2b21	DaPR130321_VB126_O871.m	2303	20.959999084472656	VLEQLEDLDSR		2	a2.a1 a2.a2	6.399999983841553E-5	64.5	2	1316.66845703125	1316.669677734375	-0.0012000000569969416	-0.911390364105453
a2	pepa2a9	DaPR130321_VB126_O871.m	2541	22.649999618530273	FYFLEAYNAK		2	a2.a1 a2.a2	6.800000278417428E-7	45.099998474121094	2	1265.6209716796875	1265.6204833984375	5.000000237487257E-4	0.39506315701064526
a2	pepa2b23	DaPR130321_VB126_O871.m	2683	24.110000610351562	VPTLAVPAISLPDDVR		2	a2.a1 a2.a2	1.4000000373926014E-4	37.400001525878906	2	1662.9456787109375	1662.94287109375	0.00279999990016222	1.6837619312325538
a2	pepa2b19	DaPR130321_VB126_O871.m	1450	15.680000305175781	SRDPPASASQVTGIR		1	a2.a2	0.03500000014901161	38.400001525878906	3	1541.80224609375	1541.803466796875	-0.0012000000569969416	-0.7783093518981143
a3	pepa3b18	DaPR130321_VB126_O871.m	947	12.210000038146973	SRSGGGGGGGLGSGGSIR		1	a3.a1	7.700000423938036E-6	52.0	2	1475.7314453125	1475.7314453125	9.999999747378752E-5	0.06776300511277075
a3	pepa3b18	DaPR130321_VB126_O871.m	937	12.15999984741211	SRSGGGGGGGLGSGGSIR		1	a3.a1	0.003100000089034438	36.70000076293945	3	1475.728759765625	1475.7314453125	-0.0026000000070780516	-1.7618381822361162
a3	pepa3b11	DaPR130321_VB126_O871.m	1004	12.649999618530273	GGSGGSYGGGGSGGGYGGGSGSR		1	a3.a1	9.000000034120603E-8	59.099998474121094	2	1791.730224609375	1791.7281494140625	0.002099999925121665	1.1720527613569138
a3	pepa3a2	DaPR130321_VB126_O871.m	1045	12.90999984741211	FSSSSGYGGGSSR		1	a3.a1	2.7999999474559445E-6	53.400001525878906	2	1235.5263671875	1235.529052734375	-0.0027000000700354576	-2.1852987301755724
a3	pepa3b13	DaPR130321_VB126_O871.m	1060	13.010000228881836	GSGGSIRSSY		1	a3.a1	0.003700000001117587	31.0	2	970.4596557617188	970.4592895507812	3.9999998989515007E-4	0.41217596060140477
a3	pepa3b12	DaPR130321_VB126_O871.m	1095	13.300000190734863	GLGSGGSIR		1	a3.a1	0.01600000075995922	39.0	2	803.439697265625	803.4373779296875	0.002300000051036477	2.8626998372457604
a3	pepa3b10	DaPR130321_VB126_O871.m	1148	13.680000305175781	GGGLGSGGSIR		1	a3.a1	9.399999980814755E-4	41.400001525878906	2	917.4794311523438	917.4802856445312	-8.999999845400453E-4	-0.9809474913216188
a3	pepa3a9	DaPR130321_VB126_O871.m	1156	13.75	GGGGLGSGGSIR		1	a3.a1	0.002300000051036477	41.400001525878906	2	974.5007934570312	974.5017700195312	-0.0010000000474974513	-1.0261654501432143
a3	pepa3a6	DaPR130321_VB126_O871.m	1167	13.829999923706055	GGGGGGLGSGGSIR		1	a3.a1	9.40000027185306E-5	52.5	2	1088.54248046875	1088.544677734375	-0.002199999988079071	-2.0210470301118058
a3	pepa3a3	DaPR130321_VB126_O871.m	1169	13.829999923706055	GGGGGGGLGSGGSIR		1	a3.a1	6.800000119255856E-5	42.20000076293945	2	1145.5643310546875	1145.566162109375	-0.0017999999690800905	-1.571275434467863
a3	pepa3b15	DaPR130321_VB126_O871.m	1175	13.880000114440918	SGGGGGGGLGSGGSIR		1	a3.a1	4.5000000170603016E-8	65.9000015258789	2	1232.596435546875	1232.59814453125	-0.0017000000225380063	-1.3792005367528009
a3	pepa3a8	DaPR130321_VB126_O871.m	1178	13.899999618530273	GGGGGLGSGGSIRSS		1	a3.a1	3.499999875202775E-4	33.099998474121094	2	1205.5814208984375	1205.5872802734375	-0.005900000222027302	-4.893880616166696
a3	pepa3a4	DaPR130321_VB126_O871.m	1190	13.960000038146973	GGGGGGGLGSGGSIRSS		1	a3.a1	4.300000000512227E-6	44.5	2	1319.6270751953125	1319.6302490234375	-0.003100000089034438	-2.349142944645686
a3	pepa3a7	DaPR130321_VB126_O871.m	1191	13.979999542236328	GGGGGGLGSGGSIRSS		1	a3.a1	9.499999897855105E-9	54.0	2	1262.6072998046875	1262.6087646484375	-0.00139999995008111	-1.1088153268688323
a3	pepa3b16	DaPR130321_VB126_O871.m	1198	14.010000228881836	SGGGGGGGLGSGGSIRSS		1	a3.a1	6.599999835543713E-8	57.099998474121094	2	1406.6605224609375	1406.662353515625	-0.0017000000225380063	-1.2085345273435748
a3	pepa3b21	DaPR130321_VB126_O871.m	1217	14.130000114440918	STMQELNSR		1	a3.a1	6.799999973736703E-4	40.79999923706055	2	1065.49951171875	1065.499755859375	-1.9999999494757503E-4	-0.18770534094235033
a3	pepa3a1	DaPR130321_VB126_O871.m	1300	14.710000038146973	FSSSGGGGGGGRF		1	a3.a1	0.007400000002235174	32.20000076293945	2	1129.503662109375	1129.50244140625	0.0012000000569969416	1.0624147527321153
a3	pepa3b20	DaPR130321_VB126_O871.m	1336	14.930000305175781	SRSGGGGGGGLGSGGSIRSSYS		1	a3.a1	3.4999999343199306E-7	53.5	3	1899.8876953125	1899.8907470703125	-0.003100000089034438	-1.6316728179316256
a3	pepa3b19	DaPR130321_VB126_O871.m	1382	15.210000038146973	SRSGGGGGGGLGSGGSIRSSY		1	a3.a1	9.299999987888441E-7	53.400001525878906	2	1812.860595703125	1812.8587646484375	0.0019000000320374966	1.048068426006677
a3	pepa3b19	DaPR130321_VB126_O871.m	1365	15.109999656677246	SRSGGGGGGGLGSGGSIRSSY		1	a3.a1	7.700000081989344E-10	68.9000015258789	3	1812.857666015625	1812.8587646484375	-0.0010999999940395355	-0.6067764436425114
a3	pepa3b14	DaPR130321_VB126_O871.m	1495	16.0	LSRSGGGGGGGLGSGGSIRSSY		1	a3.a1	9.8000001003129E-8	66.19999694824219	3	1925.9432373046875	1925.9427490234375	3.9999998989515007E-4	0.20769048825463415
a3	pepa3a5	DaPR130321_VB126_O871.m	1637	16.850000381469727	GGGGGGGLGSGGSIRSSY		1	a3.a1	5.8000001445179805E-5	56.29999923706055	2	1482.6907958984375	1482.693603515625	-0.0027000000700354576	-1.8210101288853402
a3	pepa3b17	DaPR130321_VB126_O871.m	1638	16.860000610351562	SGGGGGGGLGSGGSIRSSY		1	a3.a1	9.799999816095806E-7	52.79999923706055	2	1569.7244873046875	1569.7255859375	-0.0010999999940395355	-0.7007594218339593
a4	pepa4a1	DaPR130321_VB126_O871.m	1041	12.899999618530273	AADETLCQTK	C7:+57.02146	1	a4.a1	8.099999831756577E-6	47.599998474121094	2	1136.5250244140625	1136.525634765625	-6.000000284984708E-4	-0.5279247648665691
a4	pepa4b17	DaPR130321_VB126_O871.m	1447	15.65999984741211	KFSGFSAKPNNSGEAPSSPTPK		1	a4.a1	6.600000197067857E-4	43.70000076293945	3	2235.11083984375	2235.1044921875	0.006300000008195639	2.8186601701246725
a4	pepa4b14	DaPR130321_VB126_O871.m	1549	16.329999923706055	LTTTGQVTSPVK		1	a4.a1	2.9000000722589903E-5	50.29999923706055	2	1231.6905517578125	1231.689697265625	8.999999845400453E-4	0.7307035096080309
a4	pepa4b12	DaPR130321_VB126_O871.m	1600	16.610000610351562	LQNELDMVK	M7:+15.99491	1	a4.a1	0.0027000000700354576	38.400001525878906	2	1105.55615234375	1105.55615234375	-0.0	-0.0
a4	pepa4a9	DaPR130321_VB126_O871.m	1619	16.729999542236328	FSGFSAKPNNSGEAPSSPTPK		1	a4.a1	6.299999949987978E-5	44.400001525878906	3	2107.003662109375	2107.009521484375	-0.005900000222027302	-2.8001772948186723
a4	pepa4b20	DaPR130321_VB126_O871.m	1689	17.1299991607666	TVYNLNDKQIVK		1	a4.a1	1.1000000085914508E-5	46.0	2	1434.7960205078125	1434.7955322265625	5.000000237487257E-4	0.3484817261542551
a4	pepa4b18	DaPR130321_VB126_O871.m	1709	17.229999542236328	NLQDVVER		1	a4.a1	0.003000000026077032	38.099998474121094	2	972.5098266601562	972.5112915039062	-0.001500000013038516	-1.5423985573667665
a4	pepa4a8	DaPR130321_VB126_O871.m	1723	17.309999465942383	FCVDYAK	C2:+57.02146	1	a4.a1	0.01899999938905239	22.5	2	902.4080810546875	902.4080810546875	-0.0	-0.0
a4	pepa4a3	DaPR130321_VB126_O871.m	1828	18.0	ADFTVVAGDEGSSTTGGSSEENKGPSGSAVSR		1	a4.a1	1.900000061141327E-4	60.099998474121094	3	3043.37255859375	3043.372802734375	-1.9999999494757503E-4	-0.06571656116788627
a4	pepa4b13	DaPR130321_VB126_O871.m	1866	18.209999084472656	LTKEDEQQQALQDIASR		1	a4.a1	1.2999999853491317E-5	55.599998474121094	3	1972.98974609375	1972.9937744140625	-0.004100000020116568	-2.0780602925795755
a4	pepa4b10	DaPR130321_VB126_O871.m	1897	18.399999618530273	IFNCNPDDMAR	C4:+57.02146	1	a4.a1	0.03400000184774399	32.20000076293945	2	1352.571533203125	1352.5726318359375	-0.0010000000474974513	-0.7393318657794252
a4	pepa4b11	DaPR130321_VB126_O871.m	1921	18.530000686645508	LQNELDMVK		1	a4.a1	0.002899999963119626	31.700000762939453	2	1089.5604248046875	1089.561279296875	-7.999999797903001E-4	-0.7342404644799446
a4	pepa4a6	DaPR130321_VB126_O871.m	1935	18.610000610351562	DLEQGDVSETIR		1	a4.a1	5.2999999944347564E-9	69.69999694824219	2	1361.65380859375	1361.6546630859375	-8.999999845400453E-4	-0.6609605276130457
a4	pepa4b15	DaPR130321_VB126_O871.m	1992	18.950000762939453	LTTTGQVTSPVKGASFVTSTNPR		1	a4.a1	6.800000119255856E-5	47.20000076293945	3	2349.238037109375	2349.2412109375	-0.0032999999821186066	-1.4047088765319642
a4	pepa4a7	DaPR130321_VB126_O871.m	2091	19.579999923706055	EDEQQQALQDIASR		1	a4.a1	8.399999842367833E-7	57.0	2	1630.762939453125	1630.76708984375	-0.00419999985024333	-2.5754749874463974
a4	pepa4a5	DaPR130321_VB126_O871.m	2210	20.350000381469727	ALDLADMITR	M7:+15.99491	1	a4.a1	8.59999970998615E-4	61.79999923706055	2	1134.5828857421875	1134.582763671875	1.9999999494757503E-4	0.1762762500465904
a4	pepa4b19	DaPR130321_VB126_O871.m	2503	22.3799991607666	TQIIQDFLR		1	a4.a1	0.012000000104308128	35.400001525878906	2	1133.63134765625	1133.6318359375	-3.9999998989515007E-4	-0.3528482327459998
a4	pepa4b22	DaPR130321_VB126_O871.m	2504	22.3799991607666	VIQEGLEGLVLK		1	a4.a1	9.699999645818025E-5	69.19999694824219	2	1297.7713623046875	1297.77294921875	-0.0015999999595806003	-1.2328812682864045
a4	pepa4a2	DaPR130321_VB126_O871.m	2525	22.549999237060547	AAVWEITGAEFSK		1	a4.a1	8.699999654027124E-8	61.0	2	1408.7083740234375	1408.7110595703125	-0.0027000000700354576	-1.9166457533591144
a4	pepa4a4	DaPR130321_VB126_O871.m	2588	23.1299991607666	ALDLADMITR		1	a4.a1	4.70000013592653E-5	57.79999923706055	2	1118.5867919921875	1118.5877685546875	-0.0010000000474974513	-0.8939844289460971
a4	pepa4b16	DaPR130321_VB126_O871.m	2614	23.399999618530273	IYYPDFIVPDPK		1	a4.a1	1.2000000424450263E-5	54.900001525878906	2	1466.7523193359375	1466.7569580078125	-0.004699999932199717	-3.204348141346729
a4	pepa4b21	DaPR130321_VB126_O871.m	2723	24.459999084472656	VLLDIFTGVR		1	a4.a1	1.500000053056283E-7	44.70000076293945	2	1132.6748046875	1132.6728515625	0.0020000000949949026	1.7657349977409114
a5	pepa5a7	DaPR130321_VB126_O871.m	794	10.930000305175781	MSELSSSRPK	M1:+15.99491	1	a5.a1	0.02500000037252903	25.700000762939453	2	1137.5596923828125	1137.5572509765625	0.0024999999441206455	2.197691537700157
a5	pepa5a6	DaPR130321_VB126_O871.m	1332	14.899999618530273	LGQKQEVIITK		1	a5.a1	0.020999999716877937	27.200000762939453	2	1256.7523193359375	1256.7576904296875	-0.0052999998442828655	-4.217201044117572
a5	pepa5a9	DaPR130321_VB126_O871.m	1408	15.380000114440918	TIQRPVTMGDEGGLR	M8:+15.99491	1	a5.a1	0.029999999329447746	29.0	3	1645.827880859375	1645.8331298828125	-0.005100000184029341	-3.098734672082141
a5	pepa5a5	DaPR130321_VB126_O871.m	1423	15.510000228881836	EYNVNDDSMK		1	a5.a1	0.024000000208616257	25.700000762939453	2	1214.4949951171875	1214.499755859375	-0.004800000227987766	-3.9522447039038764
a5	pepa5a4	DaPR130321_VB126_O871.m	1750	17.510000228881836	ELAAGAFGTK		1	a5.a1	0.00279999990016222	38.20000076293945	2	964.51220703125	964.5101928710938	0.0019000000320374966	1.9699118226855592
a5	pepa5a1	DaPR130321_VB126_O871.m	1923	18.549999237060547	AGGVGLNLSAASR		1	a5.a1	2.9999999242136255E-5	49.099998474121094	2	1172.6380615234375	1172.6385498046875	-5.000000237487257E-4	-0.4263888679354817
a5	pepa5a3	DaPR130321_VB126_O871.m	1946	18.68000030517578	AVLDLESER		1	a5.a1	0.005799999926239252	31.600000381469727	2	1031.538330078125	1031.5372314453125	0.0012000000569969416	1.1633124044544585
a5	pepa5a2	DaPR130321_VB126_O871.m	1993	18.950000762939453	ASGFVFTR		1	a5.a1	0.0017000000225380063	40.400001525878906	2	884.4646606445312	884.462890625	0.0017000000225380063	1.9220704910939932
a5	pepa5b10	DaPR130321_VB126_O871.m	2046	19.280000686645508	YYTGVVNNNEMVALQR	M11:+15.99491	1	a5.a1	1.500000071246177E-4	46.70000076293945	2	1886.9078369140625	1886.9068603515625	8.999999845400453E-4	0.4769710701949327
a5	pepa5a8	DaPR130321_VB126_O871.m	2330	21.149999618530273	TAVQYIESSDSEEIETSELPQK		1	a5.a1	8.099999977275729E-4	42.900001525878906	3	2483.1708984375	2483.16748046875	0.0032999999821186066	1.3289478088266773
a6	pepa6a3	DaPR130321_VB126_O871.m	1028	12.829999923706055	HEPGLGGPAER		1	a6.a1	0.006500000134110451	27.700000762939453	2	1119.553466796875	1119.5545654296875	-0.0010999999940395355	-0.9825336147125202
a6	pepa6a5	DaPR130321_VB126_O871.m	1267	14.479999542236328	KDENESSAPADGEGGSELQPK		1	a6.a1	1.700000069604357E-7	74.5999984741211	3	2144.954833984375	2144.958251953125	-0.0035000001080334187	-1.6317334404277748
a6	pepa6a7	DaPR130321_VB126_O871.m	1493	15.979999542236328	QPAPGPVEKPPREPAR	Q1:-17.02655	1	a6.a1	0.0026000000070780516	33.20000076293945	3	1708.9080810546875	1708.9134521484375	-0.005200000014156103	-3.0428691444956963
a6	pepa6a1	DaPR130321_VB126_O871.m	1554	16.350000381469727	AAGAGTAGPASGPGVVRDPAASQPR		1	a6.a1	3.199999991920777E-5	43.5	3	2218.13330078125	2218.1328125	6.99999975040555E-4	0.3155807312780352
a6	pepa6a9	DaPR130321_VB126_O871.m	1700	17.200000762939453	TLSGAQDSEAAFAK		1	a6.a1	3.2999999177718564E-8	62.20000076293945	2	1395.6756591796875	1395.675537109375	1.9999999494757503E-4	0.14329977822911547
a6	pepa6a6	DaPR130321_VB126_O871.m	1987	18.90999984741211	NPPTTIGMMTLK	M9:+15.99491	1	a6.a1	0.03200000151991844	28.600000381469727	2	1319.6800537109375	1319.670166015625	0.00989999994635582	7.501874484475239
a6	pepa6a8	DaPR130321_VB126_O871.m	2457	22.049999237060547	TEFTLTEAVVESSR		1	a6.a1	4.400000034365803E-4	35.5	2	1568.78515625	1568.7806396484375	0.0044999998062849045	2.868469748130848
a6	pepa6a4	DaPR130321_VB126_O871.m	2508	22.40999984741211	LDQKDLVLPTQALPASPALK		1	a6.a1	0.006500000134110451	41.79999923706055	3	2118.22265625	2118.21728515625	0.0052999998442828655	2.5021039538405576
a6	pepa6a2	DaPR130321_VB126_O871.m	2639	23.65999984741211	DLVLPTQALPASPALK		1	a6.a1	0.005100000184029341	59.70000076293945	2	1633.9503173828125	1633.9527587890625	-0.002400000113993883	-1.4688307853970917
a7	pepa7a7	DaPR130321_VB126_O871.m	1350	15.010000228881836	NYTDNELEK		1	a7.a1	0.04600000008940697	29.399999618530273	2	1125.4952392578125	1125.5059814453125	-0.010999999940395355	-9.773382035935308
a7	pepa7a8	DaPR130321_VB126_O871.m	1760	17.579999923706055	YSTDVSVDEVK		1	a7.a1	0.0010999999940395355	31.700000762939453	2	1241.587890625	1241.5899658203125	-0.002099999925121665	-1.6913795882155065
a7	pepa7a1	DaPR130321_VB126_O871.m	1762	17.600000381469727	ALASLMTYK	M6:+15.99491	1	a7.a1	0.013000000268220901	35.29999923706055	2	1013.5327758789062	1013.5339965820312	-0.0013000000035390258	-1.282640748039091
a7	pepa7a6	DaPR130321_VB126_O871.m	2083	19.510000228881836	MVEGFFDR	M1:+15.99491	1	a7.a1	0.02199999988079071	32.79999923706055	2	1016.44970703125	1016.4509887695312	-0.0013000000035390258	-1.2789598494195435
a7	pepa7a4	DaPR130321_VB126_O871.m	2217	20.399999618530273	HGGTIPIVPTAEFQDR		1	a7.a1	0.020999999716877937	32.79999923706055	3	1737.89111328125	1737.892333984375	-0.0010999999940395355	-0.6329505991419059
a7	pepa7a5	DaPR130321_VB126_O871.m	2313	21.030000686645508	IIAEGANGPTTPEADKIFLER		1	a7.a1	0.014000000432133675	41.29999923706055	3	2242.169921875	2242.171875	-0.0017999999690800905	-0.8027930370324936
a7	pepa7a3	DaPR130321_VB126_O871.m	2476	22.200000762939453	GFIGPGIDVPAPDMSTGER	M14:+15.99491	1	a7.a1	1.3999999737279722E-6	37.599998474121094	2	1931.9237060546875	1931.917236328125	0.006599999964237213	3.4162953982342548
a7	pepa7a2	DaPR130321_VB126_O871.m	2537	22.610000610351562	DDGSWEVIEGYR		1	a7.a1	1.6999999630229468E-8	48.5	2	1425.6258544921875	1425.6285400390625	-0.0026000000070780516	-1.823756984415317
a8	pepa8a3	DaPR130321_VB126_O871.m	1258	14.40999984741211	IMATPEQVGK	M2:+15.99491	1	a8.a1	3.499999875202775E-4	45.5	2	1089.5601806640625	1089.561279296875	-0.0010999999940395355	-1.0095806586935585
a8	pepa8a5	DaPR130321_VB126_O871.m	1775	17.65999984741211	IMLFTNEDNPHGNDSAK	M2:+15.99491	1	a8.a1	0.014999999664723873	44.5	3	1918.8564453125	1918.8603515625	-0.0038999998942017555	-2.0324563436969463
a8	pepa8a4	DaPR130321_VB126_O871.m	1920	18.530000686645508	IMLFTNEDNPHGNDSAK		1	a8.a1	0.03700000047683716	32.400001525878906	3	1902.866943359375	1902.865478515625	0.001500000013038516	0.7882848419787543
a8	pepa8a6	DaPR130321_VB126_O871.m	2132	19.809999465942383	QIILEKEETEELKR	Q1:-17.02655	1	a8.a1	0.002400000113993883	47.099998474121094	3	1740.937255859375	1740.938232421875	-8.999999845400453E-4	-0.5169626169264067
a8	pepa8a7	DaPR130321_VB126_O871.m	2146	19.899999618530273	SDSFENPVLQQHFR		1	a8.a1	0.002899999963119626	34.099998474121094	3	1703.8133544921875	1703.81396484375	-6.000000284984708E-4	-0.3521511390790217
a8	pepa8a8	DaPR130321_VB126_O871.m	2375	21.459999084472656	TFNTSTGGLLLPSDTK		1	a8.a1	2.8000000384054147E-5	56.70000076293945	2	1651.8514404296875	1651.854248046875	-0.0027000000700354576	-1.6345268193170752
a8	pepa8a1	DaPR130321_VB126_O871.m	2590	23.149999618530273	DIISIAEDEDLR		1	a8.a1	3.300000025774352E-5	64.9000015258789	2	1388.68994140625	1388.6907958984375	-7.999999797903001E-4	-0.5760821502908618
a8	pepa8a2	DaPR130321_VB126_O871.m	2690	24.18000030517578	DSLIFLVDASK		1	a8.a1	9.999999974752427E-7	56.5	2	1207.655517578125	1207.6573486328125	-0.0017000000225380063	-1.407684078983641
a9	pepa9a3	DaPR130321_VB126_O871.m	886	11.710000038146973	EEASGSSVTAEEAKK		1	a9.a1	5.799999926239252E-4	35.5	2	1522.71923828125	1522.7235107421875	-0.00430000014603138	-2.8238876694926223
a9	pepa9a2	DaPR130321_VB126_O871.m	1032	12.850000381469727	EEASGSSVTAEEAK		1	a9.a1	1.3000000080864993E-6	51.599998474121094	2	1394.62548828125	1394.6285400390625	-0.003000000026077032	-2.151110449806946
a9	pepa9a1	DaPR130321_VB126_O871.m	1292	14.65999984741211	ALQEKVEIK		1	a9.a1	0.00800000037997961	38.900001525878906	2	1057.6273193359375	1057.6256103515625	0.0017999999690800905	1.7019254748206762
a9	pepa9a7	DaPR130321_VB126_O871.m	2099	19.6299991607666	YGSDIVPFSKVDEEQMK	M16:+15.99491	1	a9.a1	0.0012000000569969416	36.79999923706055	3	1987.93798828125	1987.9322509765625	0.005799999926239252	2.917604422077276
a9	pepa9a5	DaPR130321_VB126_O871.m	2168	20.059999465942383	VITMFVQR		1	a9.a1	3.800000122282654E-4	38.29999923706055	2	993.5567016601562	993.555419921875	0.0013000000035390258	1.308432300274953
a9	pepa9a6	DaPR130321_VB126_O871.m	2182	20.1299991607666	YGSDIVPFSK		1	a9.a1	9.600000339560211E-5	35.70000076293945	2	1112.561279296875	1112.562744140625	-0.0013000000035390258	-1.1684734280251157
a9	pepa9a4	DaPR130321_VB126_O871.m	2279	20.809999465942383	FFMGNQVLK		1	a9.a1	0.004399999976158142	37.599998474121094	2	1083.56494140625	1083.5660400390625	-0.0010000000474974513	-0.9228787268576647
b10	pepb10a3	DaPR130321_VB126_O871.m	1212	14.109999656677246	SGGVGGSNTNWK		1	b10.a1	9.600000339560211E-5	47.70000076293945	2	1163.5421142578125	1163.54443359375	-0.002199999988079071	-1.8907743654310654
b10	pepb10a1	DaPR130321_VB126_O871.m	1376	15.180000305175781	ATAFNEQVDK		1	b10.a1	0.017000000923871994	33.599998474121094	2	1122.5430908203125	1122.54296875	9.999999747378752E-5	0.08908344736695632
b10	pepb10a2	DaPR130321_VB126_O871.m	1536	16.25	ATVMDVKPVDYR	M4:+15.99491	1	b10.a1	0.04399999976158142	36.599998474121094	3	1409.7119140625	1409.709716796875	0.002099999925121665	1.489668333912927
b10	pepb10a5	DaPR130321_VB126_O871.m	1573	16.459999084472656	VIDQQNGLYR		1	b10.a1	3.099999958067201E-5	39.400001525878906	2	1205.6214599609375	1205.627685546875	-0.006200000178068876	-5.142549604985676
b10	pepb10a4	DaPR130321_VB126_O871.m	2221	20.43000030517578	VGQLSEGAIAAIMQK	M13:+15.99491	1	b10.a1	1.6000000186977559E-6	52.599998474121094	2	1531.8173828125	1531.8153076171875	0.002199999988079071	1.4362044674310488
b10	pepb10a6	DaPR130321_VB126_O871.m	2309	21.010000228881836	VVPIASLTPYQSK		1	b10.a1	1.3000000035390258E-4	39.79999923706055	2	1402.7894287109375	1402.7945556640625	-0.004999999888241291	-3.564313725094523
b11	pepb11a6	DaPR130321_VB126_O871.m	1287	14.630000114440918	TLYISDSDKR		1	b11.a1	0.0012000000569969416	34.29999923706055	2	1197.614013671875	1197.6114501953125	0.0026000000070780516	2.170987933234966
b11	pepb11a3	DaPR130321_VB126_O871.m	1572	16.459999084472656	NADLCIASGTK	C5:+57.02146	1	b11.a1	6.199999916134402E-5	49.099998474121094	2	1149.554931640625	1149.5572509765625	-0.002300000051036477	-2.000770339261137
b11	pepb11a1	DaPR130321_VB126_O871.m	1592	16.579999923706055	DGYIHYGQTVK		1	b11.a1	3.9000000106170774E-4	41.70000076293945	2	1280.6239013671875	1280.62744140625	-0.0035000001080334187	-2.733035381617379
b11	pepb11a2	DaPR130321_VB126_O871.m	1977	18.860000610351562	IIQFQATPCPK	C9:+57.02146	1	b11.a1	0.003100000089034438	38.29999923706055	2	1302.6885986328125	1302.6878662109375	7.999999797903001E-4	0.6141148624629625
b11	pepb11a5	DaPR130321_VB126_O871.m	2164	20.030000686645508	QTALLDADDPVSQLHK		1	b11.a1	0.032999999821186066	32.900001525878906	3	1750.903564453125	1750.8974609375	0.006099999882280827	3.483927539088808
b11	pepb11a4	DaPR130321_VB126_O871.m	2516	22.459999084472656	QTALLDADDPVSQLHK	Q1:-17.02655	1	b11.a1	2.800000054037355E-8	71.30000305175781	2	1733.8714599609375	1733.870849609375	6.000000284984708E-4	0.34604655164117054
b12	pepb12a6	DaPR130321_VB126_O871.m	1248	14.350000381469727	YALQSAAGK		1	b12.a1	1.500000071246177E-4	41.20000076293945	2	908.4848022460938	908.4840087890625	7.999999797903001E-4	0.8805878497042969
b12	pepb12a4	DaPR130321_VB126_O871.m	1847	18.110000610351562	TTNVLGAVNKPLSSAGK		1	b12.a1	0.028999999165534973	32.900001525878906	3	1656.9283447265625	1656.9283447265625	-0.0	-0.0
b12	pepb12a2	DaPR130321_VB126_O871.m	2017	19.079999923706055	SIDGTADDEDEGVPTDQAIR		1	b12.a1	0.00139999995008111	50.900001525878906	2	2103.9306640625	2103.931640625	-0.0010000000474974513	-0.4753006362889188
b12	pepb12a3	DaPR130321_VB126_O871.m	2030	19.149999618530273	STTYSLESPKDPVLPAR		1	b12.a1	2.4000000848900527E-5	43.29999923706055	3	1860.97021484375	1860.9705810546875	-3.000000142492354E-4	-0.16120620997630883
b12	pepb12a1	DaPR130321_VB126_O871.m	2372	21.450000762939453	DLTEYLK		1	b12.a1	0.028999999165534973	25.600000381469727	2	881.4602661132812	881.4619140625	-0.0015999999595806003	-1.8151662982311818
b12	pepb12a5	DaPR130321_VB126_O871.m	2398	21.65999984741211	VAEAALQIFK		1	b12.a1	3.3000000985339284E-4	39.70000076293945	2	1089.6298828125	1089.6307373046875	-7.999999797903001E-4	-0.7341936606608415
b13	pepb13a5	DaPR130321_VB126_O871.m	1071	13.100000381469727	SSSPVNVKK	S1:+42.01057	1	b13.a1	0.013000000268220901	35.20000076293945	2	987.5482788085938	987.5474243164062	8.999999845400453E-4	0.9113486222325349
b13	pepb13a2	DaPR130321_VB126_O871.m	1911	18.479999542236328	NGQDLGVAFK		1	b13.a1	0.002400000113993883	36.20000076293945	2	1048.54443359375	1048.5426025390625	0.0019000000320374966	1.8120389457105668
b13	pepb13a1	DaPR130321_VB126_O871.m	2281	20.829999923706055	NFILDQTNVSAAAQR		1	b13.a1	3.000000026176508E-9	69.80000305175781	2	1647.8494873046875	1647.8453369140625	0.00419999985024333	2.54878279906336
b13	pepb13a4	DaPR130321_VB126_O871.m	2554	22.780000686645508	SSGPTSLFAVTVAPPGAR		1	b13.a1	5.90000010561198E-4	35.0	2	1714.9100341796875	1714.9127197265625	-0.0026000000070780516	-1.5161121479655324
b13	pepb13a4	DaPR130321_VB126_O871.m	2565	22.8799991607666	SSGPTSLFAVTVAPPGAR		1	b13.a1	0.03400000184774399	26.200000762939453	3	1714.9080810546875	1714.9127197265625	-0.004600000102072954	-2.682352314003718
b13	pepb13a3	DaPR130321_VB126_O871.m	2644	23.700000762939453	QGQQQAGGDGKTEQ	Q1:-17.02655	1	b13.a1	0.008500000461935997	27.399999618530273	2	1414.6318359375	1414.6199951171875	0.012000000104308128	8.482843552139983
b14	pepb14a3	DaPR130321_VB126_O871.m	1506	16.049999237060547	GMGPGTPAGYGR		1	b14.a1	1.9999999494757503E-5	38.099998474121094	2	1120.520751953125	1120.520751953125	-0.0	-0.0
b14	pepb14a1	DaPR130321_VB126_O871.m	1515	16.100000381469727	FATHAAALSVR		1	b14.a1	1.8000000636675395E-5	47.29999923706055	2	1143.625732421875	1143.6273193359375	-0.0015999999595806003	-1.399057133848168
b14	pepb14a2	DaPR130321_VB126_O871.m	1673	17.049999237060547	GIVEFASKPAAR		1	b14.a1	3.100000030826777E-4	40.0	2	1245.6986083984375	1245.6954345703125	0.0031999999191612005	2.568846148388592
b14	pepb14a5	DaPR130321_VB126_O871.m	1770	17.6299991607666	YGEPGEVFINKGK		1	b14.a1	0.009100000374019146	37.70000076293945	3	1437.7352294921875	1437.7376708984375	-0.002400000113993883	-1.6692893026125768
b14	pepb14a4	DaPR130321_VB126_O871.m	2068	19.43000030517578	YGEPGEVFINK		1	b14.a1	0.0015999999595806003	58.70000076293945	2	1252.619384765625	1252.621337890625	-0.0017999999690800905	-1.4369865135071338
b15	pepb15a2	DaPR130321_VB126_O871.m	1235	14.25	GAVIVVSHDAR		1	b15.a1	0.0012000000569969416	47.599998474121094	2	1123.6234130859375	1123.622314453125	0.0012000000569969416	1.067974569000074
b15	pepb15a1	DaPR130321_VB126_O871.m	1256	14.399999618530273	AVSEEQQPALK		1	b15.a1	9.999999747378752E-5	45.29999923706055	2	1199.6260986328125	1199.6270751953125	-8.999999845400453E-4	-0.7502331375719536
b15	pepb15a5	DaPR130321_VB126_O871.m	2143	19.8799991607666	QAMLENASDIKLEK	M3:+15.99491 - Q1:-17.02655	1	b15.a1	1.3000000080864993E-6	55.5	2	1588.79248046875	1588.7890625	0.0034000000450760126	2.1399946193776196
b15	pepb15a3	DaPR130321_VB126_O871.m	2187	20.15999984741211	GFNLPYQDAR		1	b15.a1	1.1999999696854502E-4	49.400001525878906	2	1180.5762939453125	1180.574951171875	0.00139999995008111	1.1858628278462344
b15	pepb15a4	DaPR130321_VB126_O871.m	2273	20.780000686645508	NLDFGIDMDSR	M8:+15.99491	1	b15.a1	1.9999999949504854E-6	55.20000076293945	2	1298.569580078125	1298.568603515625	0.0010999999940395355	0.847086546726524
b16	pepb16a3	DaPR130321_VB126_O871.m	1205	14.0600004196167	TPATAPVPAR		1	b16.a1	1.8999999156221747E-5	46.099998474121094	2	980.551513671875	980.5527954101562	-0.0013000000035390258	-1.3257827723546978
b16	pepb16a5	DaPR130321_VB126_O871.m	1961	18.780000686645508	YSQVLGLGGR		1	b16.a1	0.007499999832361937	53.099998474121094	2	1049.57373046875	1049.57421875	-5.000000237487257E-4	-0.47638367522423064
b16	pepb16a4	DaPR130321_VB126_O871.m	2379	21.5	TSPVTASDPAGPSYAAATLQASSAASSASPVSR		1	b16.a1	0.03400000184774399	34.5	3	3063.482666015625	3063.487060546875	-0.00430000014603138	-1.403629282920415
b16	pepb16a2	DaPR130321_VB126_O871.m	2419	21.809999465942383	LLPHQLYGVVPQA		1	b16.a1	0.03400000184774399	30.600000381469727	2	1434.8155517578125	1434.810791015625	0.004800000227987766	3.34538899347844
b16	pepb16a1	DaPR130321_VB126_O871.m	2649	23.75	DSPFGLSFVR		1	b16.a1	6.299999949987978E-5	46.0	2	1124.5721435546875	1124.5738525390625	-0.0017000000225380063	-1.5116837535389487
b17	pepb17a2	DaPR130321_VB126_O871.m	1006	12.65999984741211	INQLCSQTK	C5:+57.02146	1	b17.a1	0.00419999985024333	41.20000076293945	2	1091.5533447265625	1091.5517578125	0.0015999999595806003	1.4658031083995913
b17	pepb17a1	DaPR130321_VB126_O871.m	1400	15.329999923706055	EVDATSPAPSTSSTVK		1	b17.a1	6.699999794363976E-4	45.900001525878906	2	1576.771728515625	1576.7705078125	0.0013000000035390258	0.8244700145632189
b17	pepb17a4	DaPR130321_VB126_O871.m	1892	18.3799991607666	TTIYEIQDDR		1	b17.a1	3.099999958067201E-5	49.400001525878906	2	1253.6007080078125	1253.6011962890625	-5.000000237487257E-4	-0.3988509465600676
b17	pepb17a3	DaPR130321_VB126_O871.m	2128	19.799999237060547	TPQMPPTTPSSSFFTK	M4:+15.99491	1	b17.a1	1.900000061141327E-4	35.900001525878906	2	1769.8372802734375	1769.8419189453125	-0.004600000102072954	-2.5991022434445417
b18	pepb18a2	DaPR130321_VB126_O871.m	1434	15.579999923706055	ALAAAGYDVEKNNSR		1	b18.a1	5.4000001910026185E-6	57.20000076293945	2	1578.787841796875	1578.7874755859375	3.9999998989515007E-4	0.2533589834481665
b18	pepb18a4	DaPR130321_VB126_O871.m	1528	16.200000762939453	SETAPAAPAAPAPAEKTPVKK	S1:+42.01057	1	b18.a1	0.024000000208616257	31.5	3	2074.11669921875	2074.118408203125	-0.0015999999595806003	-0.7714120627118541
b18	pepb18a1	DaPR130321_VB126_O871.m	1692	17.149999618530273	ALAAAGYDVEK		1	b18.a1	2.300000051036477E-4	52.400001525878906	2	1107.5673828125	1107.5684814453125	-0.0010999999940395355	-0.993166573866475
b18	pepb18a3	DaPR130321_VB126_O871.m	2075	19.479999542236328	ASGPPVSELITK		1	b18.a1	1.5999999595806003E-4	40.79999923706055	2	1198.6676025390625	1198.668212890625	-6.000000284984708E-4	-0.5005555516080237
b19	pepb19a3	DaPR130321_VB126_O871.m	1373	15.15999984741211	VGQDPVLR		1	b19.a1	0.0012000000569969416	42.5	2	883.499755859375	883.5	-3.000000142492354E-4	-0.33955858998215666
b19	pepb19a1	DaPR130321_VB126_O871.m	1966	18.799999237060547	ESETTTSLVLER		1	b19.a1	0.005799999926239252	50.20000076293945	2	1364.6904296875	1364.6907958984375	-3.000000142492354E-4	-0.2198300268096495
b19	pepb19a2	DaPR130321_VB126_O871.m	2010	19.049999237060547	SGDSEVYQLGDVSQK		1	b19.a1	4.700000033608376E-8	61.70000076293945	2	1611.750244140625	1611.7501220703125	1.9999999494757503E-4	0.12408871090431352
b20	pepb20a1	DaPR130321_VB126_O871.m	1019	12.760000228881836	DAVTYTEHAK		1	b20.a1	0.04600000008940697	45.20000076293945	2	1134.5411376953125	1134.54296875	-0.0017999999690800905	-1.5865419104075609
b20	pepb20a2	DaPR130321_VB126_O871.m	2050	19.309999465942383	ISGLIYEETR		1	b20.a1	2.2000000171829015E-5	48.900001525878906	2	1180.6201171875	1180.621337890625	-0.0010999999940395355	-0.9317127843927225
b20	pepb20a3	DaPR130321_VB126_O871.m	2382	21.510000228881836	VFLENVIR		1	b20.a1	0.035999998450279236	27.700000762939453	2	989.5817260742188	989.5783081054688	0.0034000000450760126	3.43580696669196
b21	pepb21a1	DaPR130321_VB126_O871.m	1163	13.800000190734863	GKLPAEEFKAK		1	b21.a1	0.027000000700354576	29.100000381469727	3	1217.6895751953125	1217.6893310546875	1.9999999494757503E-4	0.1642455015799041
b21	pepb21a2	DaPR130321_VB126_O871.m	1914	18.5	TQVELVADPETR		1	b21.a1	6.900000153109431E-5	51.29999923706055	2	1357.6923828125	1357.6961669921875	-0.003800000064074993	-2.7988589468389202
b21	pepb21a3	DaPR130321_VB126_O871.m	2608	23.309999465942383	VAGFDLDGTLITTR		1	b21.a1	3.2999999177718564E-8	64.19999694824219	2	1478.7786865234375	1478.785400390625	-0.006599999964237213	-4.463122209952712
b22	pepb22a2	DaPR130321_VB126_O871.m	1959	18.760000228881836	MFILSDGEGK	M1:+15.99491	1	b22.a1	0.003100000089034438	34.900001525878906	2	1112.527587890625	1112.5296630859375	-0.0020000000949949026	-1.7977049613646232
b22	pepb22a3	DaPR130321_VB126_O871.m	2113	19.709999084472656	VDMMDLPR	M3:+15.99491 - M4:+15.99491 - V1:+42.01057	1	b22.a1	0.0031999999191612005	30.700000762939453	2	1050.4571533203125	1050.4599609375	-0.0027000000700354576	-2.5703026963786404
b22	pepb22a1	DaPR130321_VB126_O871.m	2231	20.510000228881836	MFILSDGEGK		1	b22.a1	0.008799999952316284	38.400001525878906	2	1096.532958984375	1096.53466796875	-0.0017000000225380063	-1.5503386004996373
b23	pepb23a2	DaPR130321_VB126_O871.m	769	10.710000038146973	VAGGAAPSKPASAK		1	b23.a1	0.041999999433755875	26.100000381469727	2	1211.6737060546875	1211.6746826171875	-8.999999845400453E-4	-0.7427736152711117
b23	pepb23a1	DaPR130321_VB126_O871.m	1125	13.5	VADNSFDAK		1	b23.a1	2.700000004551839E-5	41.29999923706055	2	966.452392578125	966.453125	-6.99999975040555E-4	-0.7242979063682524
b24	pepb24a1	DaPR130321_VB126_O871.m	1103	13.350000381469727	VAQGVSGAVQDK		1	b24.a1	6.099999723119254E-7	64.5	2	1158.6129150390625	1158.61181640625	0.0012000000569969416	1.0357222669444788
b24	pepb24a2	DaPR130321_VB126_O871.m	1244	14.3100004196167	VRDVFEAK		1	b24.a1	0.02199999988079071	27.899999618530273	2	963.525634765625	963.5261840820312	-6.000000284984708E-4	-0.6227127382844314
b25	pepb25a2	DaPR130321_VB126_O871.m	930	12.079999923706055	TSGQTFANSNSSR		1	b25.a1	5.700000110664405E-5	37.0	2	1356.61669921875	1356.6142578125	0.0024999999441206455	1.8428229909302447
b25	pepb25a1	DaPR130321_VB126_O871.m	1497	16.010000228881836	LAMQLEEQASR	M3:+15.99491	1	b25.a1	0.03700000047683716	39.900001525878906	2	1291.630126953125	1291.6314697265625	-0.0013000000035390258	-1.0064790414360492
b26	pepb26a2	DaPR130321_VB126_O871.m	1092	13.279999732971191	HAEKAPTNIVYK		1	b26.a1	0.02199999988079071	37.29999923706055	3	1370.7421875	1370.7430419921875	-8.999999845400453E-4	-0.6565781893242503
b26	pepb26a1	DaPR130321_VB126_O871.m	1436	15.600000381469727	APTNIVYK		1	b26.a1	4.900000058114529E-4	38.29999923706055	2	905.5087890625	905.509521484375	-6.99999975040555E-4	-0.7730454053018303
b27	pepb27a2	DaPR130321_VB126_O871.m	1116	13.430000305175781	VTENQIPAK		1	b27.a1	0.017000000923871994	30.899999618530273	2	999.5487060546875	999.5474243164062	0.0013000000035390258	1.3005886183220372
b27	pepb27a1	DaPR130321_VB126_O871.m	1517	16.110000610351562	TPIITPNTK		1	b27.a1	1.900000061141327E-4	32.5	2	984.5740356445312	984.5728149414062	0.0012000000569969416	1.2188027526114011
b28	pepb28a2	DaPR130321_VB126_O871.m	1089	13.260000228881836	SGVNSELVKR		1	b28.a1	0.0019000000320374966	32.79999923706055	2	1088.6080322265625	1088.6063232421875	0.0017999999690800905	1.6534902752715646
b28	pepb28a1	DaPR130321_VB126_O871.m	1784	17.709999084472656	EPFTIAQGK		1	b28.a1	0.032999999821186066	24.899999618530273	2	990.524658203125	990.52587890625	-0.0013000000035390258	-1.3124341637338144
b29	pepb29a2	DaPR130321_VB126_O871.m	1326	14.859999656677246	YRPGTVALR		1	b29.a1	0.0044999998062849045	30.100000381469727	2	1032.594970703125	1032.5953369140625	-3.000000142492354E-4	-0.2905300881425565
b29	pepb29a1	DaPR130321_VB126_O871.m	1846	18.110000610351562	STELLIR		1	b29.a1	0.017000000923871994	33.0	2	831.4931030273438	831.493896484375	-7.999999797903001E-4	-0.9621236946810628
b30	pepb30a2	DaPR130321_VB126_O871.m	1563	16.399999618530273	VGLSGAPADACSTAQK	C11:+57.02146	1	b30.a1	1.700000029813964E-5	42.900001525878906	2	1532.7374267578125	1532.73779296875	-3.000000142492354E-4	-0.19572820323570628
b30	pepb30a1	DaPR130321_VB126_O871.m	2080	19.5	EVTEPLNLNPAK		1	b30.a1	3.600000127335079E-5	52.29999923706055	2	1324.712158203125	1324.7110595703125	0.0010999999940395355	0.8303697520245169
b31	pepb31a2	DaPR130321_VB126_O871.m	1863	18.200000762939453	QLQEERPELSESELTR		1	b31.a1	0.013000000268220901	30.399999618530273	3	1943.960205078125	1943.96728515625	-0.0071000000461936	-3.652324861847109
b31	pepb31a1	DaPR130321_VB126_O871.m	2104	19.65999984741211	FLESLPEEEQQR		1	b31.a1	1.500000071246177E-4	43.70000076293945	2	1504.727783203125	1504.7281494140625	-3.9999998989515007E-4	-0.2658287412586181
b32	pepb32a2	DaPR130321_VB126_O871.m	1808	17.860000610351562	AIEDEGGNPDEIEITSEGNKK		1	b32.a1	0.0017999999690800905	38.599998474121094	3	2245.0419921875	2245.047119140625	-0.004999999888241291	-2.227124698458546
b32	pepb32a1	DaPR130321_VB126_O871.m	2215	20.399999618530273	ADSLLAVVK		1	b32.a1	7.50000006519258E-4	36.599998474121094	2	915.5507202148438	915.5513916015625	-6.99999975040555E-4	-0.7645665567894052
b33	pepb33a1	DaPR130321_VB126_O871.m	1995	18.959999084472656	NLEILQNQTDMK	M11:+15.99491	1	b33.a1	1.0999999631167157E-6	45.400001525878906	2	1462.718994140625	1462.720947265625	-0.0020000000949949026	-1.36731486530883
b33	pepb33a2	DaPR130321_VB126_O871.m	2466	22.100000381469727	STLIGEDVNPLIK		1	b33.a1	7.500000356230885E-5	57.29999923706055	2	1398.788818359375	1398.7843017578125	0.004600000102072954	3.2885700077504905
b34	pepb34a1	DaPR130321_VB126_O871.m	2212	20.360000610351562	APQVLVLAPTR		1	b34.a1	4.8999998398358E-5	43.400001525878906	2	1164.711181640625	1164.7103271484375	8.999999845400453E-4	0.772724310553266
b34	pepb34a2	DaPR130321_VB126_O871.m	2511	22.43000030517578	EGAFSNFPISEETIK		1	b34.a1	0.00139999995008111	33.0	2	1668.8135986328125	1668.81201171875	0.0017000000225380063	1.01868875020089

## Sheet: peptides_pos
MS Sample :	DaPR130321_VB126_O871.m
Peptide ID	Protein ID	accession	description	Sequence	Modifs	Start	Stop	MH+ theo
pepa1b53	a1.a1.a1	sp|P09874|PARP1_HUMAN	sp|P09874|PARP1_HUMAN Poly [ADP-ribose] polymerase 1 OS=Homo sapiens GN=PARP1 PE=1 SV=4	SKGQVKEEGINKSEKR		507	522	1816.988037109375
pepa1b52	a1.a1.a1	sp|P09874|PARP1_HUMAN	sp|P09874|PARP1_HUMAN Poly [ADP-ribose] polymerase 1 OS=Homo sapiens GN=PARP1 PE=1 SV=4	SKGQVKEEGINKSEK		507	521	1660.8868408203125
pepa1b51	a1.a1.a1	sp|P09874|PARP1_HUMAN	sp|P09874|PARP1_HUMAN Poly [ADP-ribose] polymerase 1 OS=Homo sapiens GN=PARP1 PE=1 SV=4	SKGQVKEEGINK		507	518	1316.71728515625
pepa1b18	a1.a1.a1	sp|P09874|PARP1_HUMAN	sp|P09874|PARP1_HUMAN Poly [ADP-ribose] polymerase 1 OS=Homo sapiens GN=PARP1 PE=1 SV=4	GQVKEEGINKSEK		509	521	1445.7598876953125
pepa1b28	a1.a1.a1	sp|P09874|PARP1_HUMAN	sp|P09874|PARP1_HUMAN Poly [ADP-ribose] polymerase 1 OS=Homo sapiens GN=PARP1 PE=1 SV=4	KMEEVKEANIR	M2:+15.99491	442	452	1362.7049560546875
pepa1b41	a1.a1.a1	sp|P09874|PARP1_HUMAN	sp|P09874|PARP1_HUMAN Poly [ADP-ribose] polymerase 1 OS=Homo sapiens GN=PARP1 PE=1 SV=4	NKDEVKAMIEK	M8:+15.99491	404	414	1320.6832275390625
pepa1b31	a1.a1.a1	sp|P09874|PARP1_HUMAN	sp|P09874|PARP1_HUMAN Poly [ADP-ribose] polymerase 1 OS=Homo sapiens GN=PARP1 PE=1 SV=4	KTAEAGGVTGKGQDGIGSKAEK		87	108	2089.0888671875
pepa1b30	a1.a1.a1	sp|P09874|PARP1_HUMAN	sp|P09874|PARP1_HUMAN Poly [ADP-ribose] polymerase 1 OS=Homo sapiens GN=PARP1 PE=1 SV=4	KTAEAGGVTGKGQDGIGSK		87	105	1760.9140625
pepa1b22	a1.a1.a1	sp|P09874|PARP1_HUMAN	sp|P09874|PARP1_HUMAN Poly [ADP-ribose] polymerase 1 OS=Homo sapiens GN=PARP1 PE=1 SV=4	LGGKLTGTANK		415	425	1059.6160888671875
pepa1b55	a1.a1.a1	sp|P09874|PARP1_HUMAN	sp|P09874|PARP1_HUMAN Poly [ADP-ribose] polymerase 1 OS=Homo sapiens GN=PARP1 PE=1 SV=4	TAEAGGVTGKGQDGIGSKAEK		88	108	1960.9937744140625
pepa1b50	a1.a1.a1	sp|P09874|PARP1_HUMAN	sp|P09874|PARP1_HUMAN Poly [ADP-ribose] polymerase 1 OS=Homo sapiens GN=PARP1 PE=1 SV=4	SEGKRKGDEVDGVDEVAK		204	221	1917.95166015625
pepa1b36	a1.a1.a1	sp|P09874|PARP1_HUMAN	sp|P09874|PARP1_HUMAN Poly [ADP-ribose] polymerase 1 OS=Homo sapiens GN=PARP1 PE=1 SV=4	MEEVKEANIR	M1:+15.99491	443	452	1234.6099853515625
pepa1b54	a1.a1.a1	sp|P09874|PARP1_HUMAN	sp|P09874|PARP1_HUMAN Poly [ADP-ribose] polymerase 1 OS=Homo sapiens GN=PARP1 PE=1 SV=4	TAEAGGVTGKGQDGIGSK		88	105	1632.8192138671875
pepa1b23	a1.a1.a1	sp|P09874|PARP1_HUMAN	sp|P09874|PARP1_HUMAN Poly [ADP-ribose] polymerase 1 OS=Homo sapiens GN=PARP1 PE=1 SV=4	KCSESIPKDSLR	C2:+57.02146	23	34	1419.7264404296875
pepa1b27	a1.a1.a1	sp|P09874|PARP1_HUMAN	sp|P09874|PARP1_HUMAN Poly [ADP-ribose] polymerase 1 OS=Homo sapiens GN=PARP1 PE=1 SV=4	KGDEVDGVDEVAKK		209	222	1488.7545166015625
pepa1b48	a1.a1.a1	sp|P09874|PARP1_HUMAN	sp|P09874|PARP1_HUMAN Poly [ADP-ribose] polymerase 1 OS=Homo sapiens GN=PARP1 PE=1 SV=4	RKGDEVDGVDEVAK		208	221	1516.7606201171875
pepa1b40	a1.a1.a1	sp|P09874|PARP1_HUMAN	sp|P09874|PARP1_HUMAN Poly [ADP-ribose] polymerase 1 OS=Homo sapiens GN=PARP1 PE=1 SV=4	NKDEVKAMIEK		404	414	1304.6883544921875
pepa1b10	a1.a1.a1	sp|P09874|PARP1_HUMAN	sp|P09874|PARP1_HUMAN Poly [ADP-ribose] polymerase 1 OS=Homo sapiens GN=PARP1 PE=1 SV=4	CSESIPKDSLR	C1:+57.02146	24	34	1291.6314697265625
pepa1b26	a1.a1.a1	sp|P09874|PARP1_HUMAN	sp|P09874|PARP1_HUMAN Poly [ADP-ribose] polymerase 1 OS=Homo sapiens GN=PARP1 PE=1 SV=4	KGDEVDGVDEVAK		209	221	1360.6595458984375
pepa1b61	a1.a1.a1	sp|P09874|PARP1_HUMAN	sp|P09874|PARP1_HUMAN Poly [ADP-ribose] polymerase 1 OS=Homo sapiens GN=PARP1 PE=1 SV=4	VVDRDSEEAEIIRK		803	816	1658.8712158203125
pepa1a8	a1.a1.a1	sp|P09874|PARP1_HUMAN	sp|P09874|PARP1_HUMAN Poly [ADP-ribose] polymerase 1 OS=Homo sapiens GN=PARP1 PE=1 SV=4	ASLCISTK	C4:+57.02146	426	433	879.4608764648438
pepa1a2	a1.a1.a1	sp|P09874|PARP1_HUMAN	sp|P09874|PARP1_HUMAN Poly [ADP-ribose] polymerase 1 OS=Homo sapiens GN=PARP1 PE=1 SV=4	AESSDKLYR	A1:+42.01057	2	10	1110.54296875
pepa1b29	a1.a1.a1	sp|P09874|PARP1_HUMAN	sp|P09874|PARP1_HUMAN Poly [ADP-ribose] polymerase 1 OS=Homo sapiens GN=PARP1 PE=1 SV=4	KPPLLNNADSVQAK		748	761	1494.827880859375
pepa1b59	a1.a1.a1	sp|P09874|PARP1_HUMAN	sp|P09874|PARP1_HUMAN Poly [ADP-ribose] polymerase 1 OS=Homo sapiens GN=PARP1 PE=1 SV=4	VGTVIGSNKLEQMPSK	M13:+15.99491	592	607	1703.900146484375
pepa1b42	a1.a1.a1	sp|P09874|PARP1_HUMAN	sp|P09874|PARP1_HUMAN Poly [ADP-ribose] polymerase 1 OS=Homo sapiens GN=PARP1 PE=1 SV=4	PIDVNYEK		789	796	977.4943237304688
pepa1b60	a1.a1.a1	sp|P09874|PARP1_HUMAN	sp|P09874|PARP1_HUMAN Poly [ADP-ribose] polymerase 1 OS=Homo sapiens GN=PARP1 PE=1 SV=4	VVDRDSEEAEIIR		803	815	1530.7762451171875
pepa1b45	a1.a1.a1	sp|P09874|PARP1_HUMAN	sp|P09874|PARP1_HUMAN Poly [ADP-ribose] polymerase 1 OS=Homo sapiens GN=PARP1 PE=1 SV=4	QLPGVKSEGK	Q1:-17.02655	198	207	1025.56298828125
pepa1b14	a1.a1.a1	sp|P09874|PARP1_HUMAN	sp|P09874|PARP1_HUMAN Poly [ADP-ribose] polymerase 1 OS=Homo sapiens GN=PARP1 PE=1 SV=4	GDEVDGVDEVAK		210	221	1232.564453125
pepa1b15	a1.a1.a1	sp|P09874|PARP1_HUMAN	sp|P09874|PARP1_HUMAN Poly [ADP-ribose] polymerase 1 OS=Homo sapiens GN=PARP1 PE=1 SV=4	GGSDDSSKDPIDVNYEK		780	796	1825.80908203125
pepa1b39	a1.a1.a1	sp|P09874|PARP1_HUMAN	sp|P09874|PARP1_HUMAN Poly [ADP-ribose] polymerase 1 OS=Homo sapiens GN=PARP1 PE=1 SV=4	MVDPEKPQLGMIDR	M1:+15.99491 M11:+15.99491	143	156	1660.8037109375
pepa1a1	a1.a1.a1	sp|P09874|PARP1_HUMAN	sp|P09874|PARP1_HUMAN Poly [ADP-ribose] polymerase 1 OS=Homo sapiens GN=PARP1 PE=1 SV=4	AEPVEVVAPR		487	496	1066.589599609375
pepa1b43	a1.a1.a1	sp|P09874|PARP1_HUMAN	sp|P09874|PARP1_HUMAN Poly [ADP-ribose] polymerase 1 OS=Homo sapiens GN=PARP1 PE=1 SV=4	PVEVVAPR		489	496	866.5098876953125
pepa1b11	a1.a1.a1	sp|P09874|PARP1_HUMAN	sp|P09874|PARP1_HUMAN Poly [ADP-ribose] polymerase 1 OS=Homo sapiens GN=PARP1 PE=1 SV=4	DSEEAEIIR		807	815	1061.5113525390625
pepa1b44	a1.a1.a1	sp|P09874|PARP1_HUMAN	sp|P09874|PARP1_HUMAN Poly [ADP-ribose] polymerase 1 OS=Homo sapiens GN=PARP1 PE=1 SV=4	PVQDLIK		668	674	812.4880981445312
pepa1b58	a1.a1.a1	sp|P09874|PARP1_HUMAN	sp|P09874|PARP1_HUMAN Poly [ADP-ribose] polymerase 1 OS=Homo sapiens GN=PARP1 PE=1 SV=4	VGTVIGSNKLEQMPSK		592	607	1687.9051513671875
pepa1a3	a1.a1.a1	sp|P09874|PARP1_HUMAN	sp|P09874|PARP1_HUMAN Poly [ADP-ribose] polymerase 1 OS=Homo sapiens GN=PARP1 PE=1 SV=4	AESSDKLYRVEYAK	A1:+42.01057	2	15	1700.849365234375
pepa1b38	a1.a1.a1	sp|P09874|PARP1_HUMAN	sp|P09874|PARP1_HUMAN Poly [ADP-ribose] polymerase 1 OS=Homo sapiens GN=PARP1 PE=1 SV=4	MIFDVESMKK	M8:+15.99491	675	684	1243.6064453125
pepa1a9	a1.a1.a1	sp|P09874|PARP1_HUMAN	sp|P09874|PARP1_HUMAN Poly [ADP-ribose] polymerase 1 OS=Homo sapiens GN=PARP1 PE=1 SV=4	CSESIPKDSLR	C1:+57.02146 C1:-17.02655	24	34	1274.6048583984375
pepa1b47	a1.a1.a1	sp|P09874|PARP1_HUMAN	sp|P09874|PARP1_HUMAN Poly [ADP-ribose] polymerase 1 OS=Homo sapiens GN=PARP1 PE=1 SV=4	QQVPSGESAILDR		270	282	1399.718017578125
pepa1b37	a1.a1.a1	sp|P09874|PARP1_HUMAN	sp|P09874|PARP1_HUMAN Poly [ADP-ribose] polymerase 1 OS=Homo sapiens GN=PARP1 PE=1 SV=4	MIFDVESMK	M1:+15.99491 M8:+15.99491	675	683	1131.5064697265625
pepa1b35	a1.a1.a1	sp|P09874|PARP1_HUMAN	sp|P09874|PARP1_HUMAN Poly [ADP-ribose] polymerase 1 OS=Homo sapiens GN=PARP1 PE=1 SV=4	MAIMVQSPMFDGK	M1:+15.99491 M4:+15.99491 M9:+15.99491	35	47	1502.669189453125
pepa1b17	a1.a1.a1	sp|P09874|PARP1_HUMAN	sp|P09874|PARP1_HUMAN Poly [ADP-ribose] polymerase 1 OS=Homo sapiens GN=PARP1 PE=1 SV=4	GIYFADMVSK	M7:+15.99491	894	903	1146.5504150390625
pepa1b12	a1.a1.a1	sp|P09874|PARP1_HUMAN	sp|P09874|PARP1_HUMAN Poly [ADP-ribose] polymerase 1 OS=Homo sapiens GN=PARP1 PE=1 SV=4	EELGFRPEYSASQLK		168	182	1753.8759765625
pepa1b34	a1.a1.a1	sp|P09874|PARP1_HUMAN	sp|P09874|PARP1_HUMAN Poly [ADP-ribose] polymerase 1 OS=Homo sapiens GN=PARP1 PE=1 SV=4	MAIMVQSPMFDGK	M1:+15.99491 M9:+15.99491	35	47	1486.67431640625
pepa1a4	a1.a1.a1	sp|P09874|PARP1_HUMAN	sp|P09874|PARP1_HUMAN Poly [ADP-ribose] polymerase 1 OS=Homo sapiens GN=PARP1 PE=1 SV=4	AMVEYEIDLQK	M2:+15.99491	685	695	1354.65625
pepa1b19	a1.a1.a1	sp|P09874|PARP1_HUMAN	sp|P09874|PARP1_HUMAN Poly [ADP-ribose] polymerase 1 OS=Homo sapiens GN=PARP1 PE=1 SV=4	HPDVEVDGFSELR		66	78	1499.712890625
pepa1a6	a1.a1.a1	sp|P09874|PARP1_HUMAN	sp|P09874|PARP1_HUMAN Poly [ADP-ribose] polymerase 1 OS=Homo sapiens GN=PARP1 PE=1 SV=4	AMVEYEIDLQKMPLGK	M2:+15.99491 M12:+15.99491	685	700	1896.9449462890625
pepa1b25	a1.a1.a1	sp|P09874|PARP1_HUMAN	sp|P09874|PARP1_HUMAN Poly [ADP-ribose] polymerase 1 OS=Homo sapiens GN=PARP1 PE=1 SV=4	KFYPLEIDYGQDEEAVKK		637	654	2172.08642578125
pepa1b21	a1.a1.a1	sp|P09874|PARP1_HUMAN	sp|P09874|PARP1_HUMAN Poly [ADP-ribose] polymerase 1 OS=Homo sapiens GN=PARP1 PE=1 SV=4	IAPPEAPVTGYMFGK	M12:+15.99491	879	893	1593.798583984375
pepa1b49	a1.a1.a1	sp|P09874|PARP1_HUMAN	sp|P09874|PARP1_HUMAN Poly [ADP-ribose] polymerase 1 OS=Homo sapiens GN=PARP1 PE=1 SV=4	SDAYYCTGDVTAWTK	C6:+57.02146	306	320	1737.742919921875
pepa1b33	a1.a1.a1	sp|P09874|PARP1_HUMAN	sp|P09874|PARP1_HUMAN Poly [ADP-ribose] polymerase 1 OS=Homo sapiens GN=PARP1 PE=1 SV=4	MAIMVQSPMFDGK	M9:+15.99491	35	47	1470.679443359375
pepa1b46	a1.a1.a1	sp|P09874|PARP1_HUMAN	sp|P09874|PARP1_HUMAN Poly [ADP-ribose] polymerase 1 OS=Homo sapiens GN=PARP1 PE=1 SV=4	QQVPSGESAILDR	Q1:-17.02655	270	282	1382.6915283203125
pepa1b24	a1.a1.a1	sp|P09874|PARP1_HUMAN	sp|P09874|PARP1_HUMAN Poly [ADP-ribose] polymerase 1 OS=Homo sapiens GN=PARP1 PE=1 SV=4	KFYPLEIDYGQDEEAVK		637	653	2043.991455078125
pepa1a5	a1.a1.a1	sp|P09874|PARP1_HUMAN	sp|P09874|PARP1_HUMAN Poly [ADP-ribose] polymerase 1 OS=Homo sapiens GN=PARP1 PE=1 SV=4	AMVEYEIDLQKMPLGK	M2:+15.99491	685	700	1880.9500732421875
pepa1b16	a1.a1.a1	sp|P09874|PARP1_HUMAN	sp|P09874|PARP1_HUMAN Poly [ADP-ribose] polymerase 1 OS=Homo sapiens GN=PARP1 PE=1 SV=4	GIYFADMVSK		894	903	1130.5555419921875
pepa1a7	a1.a1.a1	sp|P09874|PARP1_HUMAN	sp|P09874|PARP1_HUMAN Poly [ADP-ribose] polymerase 1 OS=Homo sapiens GN=PARP1 PE=1 SV=4	AQNDLIWNIK		240	249	1214.6531982421875
pepa1b62	a1.a1.a1	sp|P09874|PARP1_HUMAN	sp|P09874|PARP1_HUMAN Poly [ADP-ribose] polymerase 1 OS=Homo sapiens GN=PARP1 PE=1 SV=4	VVSEDFLQDVSASTK		453	467	1624.806884765625
pepa1b20	a1.a1.a1	sp|P09874|PARP1_HUMAN	sp|P09874|PARP1_HUMAN Poly [ADP-ribose] polymerase 1 OS=Homo sapiens GN=PARP1 PE=1 SV=4	IAPPEAPVTGYMFGK		879	893	1577.8037109375
pepa1b32	a1.a1.a1	sp|P09874|PARP1_HUMAN	sp|P09874|PARP1_HUMAN Poly [ADP-ribose] polymerase 1 OS=Homo sapiens GN=PARP1 PE=1 SV=4	MAIMVQSPMFDGK		35	47	1454.6844482421875
pepa1b56	a1.a1.a1	sp|P09874|PARP1_HUMAN	sp|P09874|PARP1_HUMAN Poly [ADP-ribose] polymerase 1 OS=Homo sapiens GN=PARP1 PE=1 SV=4	TTNFAGILSQGLR		866	878	1377.7489013671875
pepa1b13	a1.a1.a1	sp|P09874|PARP1_HUMAN	sp|P09874|PARP1_HUMAN Poly [ADP-ribose] polymerase 1 OS=Homo sapiens GN=PARP1 PE=1 SV=4	FYPLEIDYGQDEEAVK		638	653	1915.8963623046875
pepa1b57	a1.a1.a1	sp|P09874|PARP1_HUMAN	sp|P09874|PARP1_HUMAN Poly [ADP-ribose] polymerase 1 OS=Homo sapiens GN=PARP1 PE=1 SV=4	VFSATLGLVDIVK		552	564	1361.8043212890625
pepa2b12	a2.a1.a1	sp|P26358|DNMT1_HUMAN	sp|P26358|DNMT1_HUMAN DNA (cytosine-5)-methyltransferase 1 OS=Homo sapiens GN=DNMT1 PE=1 SV=2	LKEEPDREAR		258	267	1242.64404296875
pepa2b18	a2.a1.a1	sp|P26358|DNMT1_HUMAN	sp|P26358|DNMT1_HUMAN DNA (cytosine-5)-methyltransferase 1 OS=Homo sapiens GN=DNMT1 PE=1 SV=2	SKSDGEAKPEPSPSPR		141	156	1668.8192138671875
pepa2b16	a2.a1.a1	sp|P26358|DNMT1_HUMAN	sp|P26358|DNMT1_HUMAN DNA (cytosine-5)-methyltransferase 1 OS=Homo sapiens GN=DNMT1 PE=1 SV=2	SDGEAKPEPSPSPR		143	156	1453.6922607421875
pepa2a2	a2.a1.a1	sp|P26358|DNMT1_HUMAN	sp|P26358|DNMT1_HUMAN DNA (cytosine-5)-methyltransferase 1 OS=Homo sapiens GN=DNMT1 PE=1 SV=2	AGVQADEDEDGDEKDEK		268	284	1849.7574462890625
pepa2b17	a2.a1.a1	sp|P26358|DNMT1_HUMAN	sp|P26358|DNMT1_HUMAN DNA (cytosine-5)-methyltransferase 1 OS=Homo sapiens GN=DNMT1 PE=1 SV=2	SFEDPPNHAR		1095	1104	1169.5338134765625
pepa2b10	a2.a1.a1	sp|P26358|DNMT1_HUMAN	sp|P26358|DNMT1_HUMAN DNA (cytosine-5)-methyltransferase 1 OS=Homo sapiens GN=DNMT1 PE=1 SV=2	GVCSCVEAGK	C3:+57.02146 C5:+57.02146	1474	1483	1066.4659423828125
pepa2b20	a2.a1.a1	sp|P26358|DNMT1_HUMAN	sp|P26358|DNMT1_HUMAN DNA (cytosine-5)-methyltransferase 1 OS=Homo sapiens GN=DNMT1 PE=1 SV=2	VARPLPAEEPER		213	224	1363.7332763671875
pepa2b13	a2.a1.a1	sp|P26358|DNMT1_HUMAN	sp|P26358|DNMT1_HUMAN DNA (cytosine-5)-methyltransferase 1 OS=Homo sapiens GN=DNMT1 PE=1 SV=2	LVMAGETTNSR		1197	1207	1178.583740234375
pepa2a8	a2.a1.a1	sp|P26358|DNMT1_HUMAN	sp|P26358|DNMT1_HUMAN DNA (cytosine-5)-methyltransferase 1 OS=Homo sapiens GN=DNMT1 PE=1 SV=2	FVSNITR		1350	1356	836.462890625
pepa2a4	a2.a1.a1	sp|P26358|DNMT1_HUMAN	sp|P26358|DNMT1_HUMAN DNA (cytosine-5)-methyltransferase 1 OS=Homo sapiens GN=DNMT1 PE=1 SV=2	DMSALVAAR	M2:+15.99491	1416	1424	949.4776000976562
pepa2b22	a2.a1.a1	sp|P26358|DNMT1_HUMAN	sp|P26358|DNMT1_HUMAN DNA (cytosine-5)-methyltransferase 1 OS=Homo sapiens GN=DNMT1 PE=1 SV=2	VLYYSATK		921	928	944.5092163085938
pepa2a1	a2.a1.a1	sp|P26358|DNMT1_HUMAN	sp|P26358|DNMT1_HUMAN DNA (cytosine-5)-methyltransferase 1 OS=Homo sapiens GN=DNMT1 PE=1 SV=2	ACQLSVVVDDKK	C2:+57.02146	1338	1349	1361.709716796875
pepa2b14	a2.a1.a1	sp|P26358|DNMT1_HUMAN	sp|P26358|DNMT1_HUMAN DNA (cytosine-5)-methyltransferase 1 OS=Homo sapiens GN=DNMT1 PE=1 SV=2	KEELSEEGYLAK		70	81	1395.7005615234375
pepa2b24	a2.a1.a1	sp|P26358|DNMT1_HUMAN	sp|P26358|DNMT1_HUMAN DNA (cytosine-5)-methyltransferase 1 OS=Homo sapiens GN=DNMT1 PE=1 SV=2	YGQHPPDAVDEPQMLTNEK	M14:+15.99491	367	385	2184.987060546875
pepa2b11	a2.a1.a1	sp|P26358|DNMT1_HUMAN	sp|P26358|DNMT1_HUMAN DNA (cytosine-5)-methyltransferase 1 OS=Homo sapiens GN=DNMT1 PE=1 SV=2	LAGVTLGQR		587	595	914.5421752929688
pepa2a6	a2.a1.a1	sp|P26358|DNMT1_HUMAN	sp|P26358|DNMT1_HUMAN DNA (cytosine-5)-methyltransferase 1 OS=Homo sapiens GN=DNMT1 PE=1 SV=2	DTMSDLPEVR	M3:+15.99491	1369	1378	1178.5362548828125
pepa2b15	a2.a1.a1	sp|P26358|DNMT1_HUMAN	sp|P26358|DNMT1_HUMAN DNA (cytosine-5)-methyltransferase 1 OS=Homo sapiens GN=DNMT1 PE=1 SV=2	QTTITSHFAK	Q1:-17.02655	164	173	1116.56884765625
pepa2a7	a2.a1.a1	sp|P26358|DNMT1_HUMAN	sp|P26358|DNMT1_HUMAN DNA (cytosine-5)-methyltransferase 1 OS=Homo sapiens GN=DNMT1 PE=1 SV=2	EELSEEGYLAK		71	81	1267.605712890625
pepa2a3	a2.a1.a1	sp|P26358|DNMT1_HUMAN	sp|P26358|DNMT1_HUMAN DNA (cytosine-5)-methyltransferase 1 OS=Homo sapiens GN=DNMT1 PE=1 SV=2	AIILAAAPGEK		1313	1323	1053.6307373046875
pepa2a5	a2.a1.a1	sp|P26358|DNMT1_HUMAN	sp|P26358|DNMT1_HUMAN DNA (cytosine-5)-methyltransferase 1 OS=Homo sapiens GN=DNMT1 PE=1 SV=2	DTMSDLPEVR		1369	1378	1162.541259765625
pepa2b21	a2.a1.a1	sp|P26358|DNMT1_HUMAN	sp|P26358|DNMT1_HUMAN DNA (cytosine-5)-methyltransferase 1 OS=Homo sapiens GN=DNMT1 PE=1 SV=2	VLEQLEDLDSR		910	920	1316.669677734375
pepa2a9	a2.a1.a1	sp|P26358|DNMT1_HUMAN	sp|P26358|DNMT1_HUMAN DNA (cytosine-5)-methyltransferase 1 OS=Homo sapiens GN=DNMT1 PE=1 SV=2	FYFLEAYNAK		1083	1092	1265.6204833984375
pepa2b23	a2.a1.a1	sp|P26358|DNMT1_HUMAN	sp|P26358|DNMT1_HUMAN DNA (cytosine-5)-methyltransferase 1 OS=Homo sapiens GN=DNMT1 PE=1 SV=2	VPTLAVPAISLPDDVR		10	25	1662.94287109375
pepa2b12	a2.a2.a1	sp|P26358-2|DNMT1_HUMAN	sp|P26358-2|DNMT1_HUMAN Isoform 2 of DNA (cytosine-5)-methyltransferase 1 OS=Homo sapiens GN=DNMT1	LKEEPDREAR		274	283	1242.64404296875
pepa2a2	a2.a2.a1	sp|P26358-2|DNMT1_HUMAN	sp|P26358-2|DNMT1_HUMAN Isoform 2 of DNA (cytosine-5)-methyltransferase 1 OS=Homo sapiens GN=DNMT1	AGVQADEDEDGDEKDEK		284	300	1849.7574462890625
pepa2b17	a2.a2.a1	sp|P26358-2|DNMT1_HUMAN	sp|P26358-2|DNMT1_HUMAN Isoform 2 of DNA (cytosine-5)-methyltransferase 1 OS=Homo sapiens GN=DNMT1	SFEDPPNHAR		1111	1120	1169.5338134765625
pepa2b10	a2.a2.a1	sp|P26358-2|DNMT1_HUMAN	sp|P26358-2|DNMT1_HUMAN Isoform 2 of DNA (cytosine-5)-methyltransferase 1 OS=Homo sapiens GN=DNMT1	GVCSCVEAGK	C3:+57.02146 C5:+57.02146	1490	1499	1066.4659423828125
pepa2b20	a2.a2.a1	sp|P26358-2|DNMT1_HUMAN	sp|P26358-2|DNMT1_HUMAN Isoform 2 of DNA (cytosine-5)-methyltransferase 1 OS=Homo sapiens GN=DNMT1	VARPLPAEEPER		229	240	1363.7332763671875
pepa2b13	a2.a2.a1	sp|P26358-2|DNMT1_HUMAN	sp|P26358-2|DNMT1_HUMAN Isoform 2 of DNA (cytosine-5)-methyltransferase 1 OS=Homo sapiens GN=DNMT1	LVMAGETTNSR		1213	1223	1178.583740234375
pepa2a8	a2.a2.a1	sp|P26358-2|DNMT1_HUMAN	sp|P26358-2|DNMT1_HUMAN Isoform 2 of DNA (cytosine-5)-methyltransferase 1 OS=Homo sapiens GN=DNMT1	FVSNITR		1366	1372	836.462890625
pepa2b19	a2.a2.a1	sp|P26358-2|DNMT1_HUMAN	sp|P26358-2|DNMT1_HUMAN Isoform 2 of DNA (cytosine-5)-methyltransferase 1 OS=Homo sapiens GN=DNMT1	SRDPPASASQVTGIR		150	164	1541.803466796875
pepa2a4	a2.a2.a1	sp|P26358-2|DNMT1_HUMAN	sp|P26358-2|DNMT1_HUMAN Isoform 2 of DNA (cytosine-5)-methyltransferase 1 OS=Homo sapiens GN=DNMT1	DMSALVAAR	M2:+15.99491	1432	1440	949.4776000976562
pepa2b22	a2.a2.a1	sp|P26358-2|DNMT1_HUMAN	sp|P26358-2|DNMT1_HUMAN Isoform 2 of DNA (cytosine-5)-methyltransferase 1 OS=Homo sapiens GN=DNMT1	VLYYSATK		937	944	944.5092163085938
pepa2a1	a2.a2.a1	sp|P26358-2|DNMT1_HUMAN	sp|P26358-2|DNMT1_HUMAN Isoform 2 of DNA (cytosine-5)-methyltransferase 1 OS=Homo sapiens GN=DNMT1	ACQLSVVVDDKK	C2:+57.02146	1354	1365	1361.709716796875
pepa2b14	a2.a2.a1	sp|P26358-2|DNMT1_HUMAN	sp|P26358-2|DNMT1_HUMAN Isoform 2 of DNA (cytosine-5)-methyltransferase 1 OS=Homo sapiens GN=DNMT1	KEELSEEGYLAK		70	81	1395.7005615234375
pepa2b24	a2.a2.a1	sp|P26358-2|DNMT1_HUMAN	sp|P26358-2|DNMT1_HUMAN Isoform 2 of DNA (cytosine-5)-methyltransferase 1 OS=Homo sapiens GN=DNMT1	YGQHPPDAVDEPQMLTNEK	M14:+15.99491	383	401	2184.987060546875
pepa2b11	a2.a2.a1	sp|P26358-2|DNMT1_HUMAN	sp|P26358-2|DNMT1_HUMAN Isoform 2 of DNA (cytosine-5)-methyltransferase 1 OS=Homo sapiens GN=DNMT1	LAGVTLGQR		603	611	914.5421752929688
pepa2a6	a2.a2.a1	sp|P26358-2|DNMT1_HUMAN	sp|P26358-2|DNMT1_HUMAN Isoform 2 of DNA (cytosine-5)-methyltransferase 1 OS=Homo sapiens GN=DNMT1	DTMSDLPEVR	M3:+15.99491	1385	1394	1178.5362548828125
pepa2b15	a2.a2.a1	sp|P26358-2|DNMT1_HUMAN	sp|P26358-2|DNMT1_HUMAN Isoform 2 of DNA (cytosine-5)-methyltransferase 1 OS=Homo sapiens GN=DNMT1	QTTITSHFAK	Q1:-17.02655	180	189	1116.56884765625
pepa2a7	a2.a2.a1	sp|P26358-2|DNMT1_HUMAN	sp|P26358-2|DNMT1_HUMAN Isoform 2 of DNA (cytosine-5)-methyltransferase 1 OS=Homo sapiens GN=DNMT1	EELSEEGYLAK		71	81	1267.605712890625
pepa2a3	a2.a2.a1	sp|P26358-2|DNMT1_HUMAN	sp|P26358-2|DNMT1_HUMAN Isoform 2 of DNA (cytosine-5)-methyltransferase 1 OS=Homo sapiens GN=DNMT1	AIILAAAPGEK		1329	1339	1053.6307373046875
pepa2a5	a2.a2.a1	sp|P26358-2|DNMT1_HUMAN	sp|P26358-2|DNMT1_HUMAN Isoform 2 of DNA (cytosine-5)-methyltransferase 1 OS=Homo sapiens GN=DNMT1	DTMSDLPEVR		1385	1394	1162.541259765625
pepa2b21	a2.a2.a1	sp|P26358-2|DNMT1_HUMAN	sp|P26358-2|DNMT1_HUMAN Isoform 2 of DNA (cytosine-5)-methyltransferase 1 OS=Homo sapiens GN=DNMT1	VLEQLEDLDSR		926	936	1316.669677734375
pepa2a9	a2.a2.a1	sp|P26358-2|DNMT1_HUMAN	sp|P26358-2|DNMT1_HUMAN Isoform 2 of DNA (cytosine-5)-methyltransferase 1 OS=Homo sapiens GN=DNMT1	FYFLEAYNAK		1099	1108	1265.6204833984375
pepa2b23	a2.a2.a1	sp|P26358-2|DNMT1_HUMAN	sp|P26358-2|DNMT1_HUMAN Isoform 2 of DNA (cytosine-5)-methyltransferase 1 OS=Homo sapiens GN=DNMT1	VPTLAVPAISLPDDVR		10	25	1662.94287109375
pepa3b18	a3.a1.a1	sp|P35527|K1C9_HUMAN	sp|P35527|K1C9_HUMAN Keratin, type I cytoskeletal 9 OS=Homo sapiens GN=KRT9 PE=1 SV=3	SRSGGGGGGGLGSGGSIR		12	29	1475.7314453125
pepa3b11	a3.a1.a1	sp|P35527|K1C9_HUMAN	sp|P35527|K1C9_HUMAN Keratin, type I cytoskeletal 9 OS=Homo sapiens GN=KRT9 PE=1 SV=3	GGSGGSYGGGGSGGGYGGGSGSR		491	513	1791.7281494140625
pepa3a2	a3.a1.a1	sp|P35527|K1C9_HUMAN	sp|P35527|K1C9_HUMAN Keratin, type I cytoskeletal 9 OS=Homo sapiens GN=KRT9 PE=1 SV=3	FSSSSGYGGGSSR		47	59	1235.529052734375
pepa3b13	a3.a1.a1	sp|P35527|K1C9_HUMAN	sp|P35527|K1C9_HUMAN Keratin, type I cytoskeletal 9 OS=Homo sapiens GN=KRT9 PE=1 SV=3	GSGGSIRSSY		23	32	970.4592895507812
pepa3b12	a3.a1.a1	sp|P35527|K1C9_HUMAN	sp|P35527|K1C9_HUMAN Keratin, type I cytoskeletal 9 OS=Homo sapiens GN=KRT9 PE=1 SV=3	GLGSGGSIR		21	29	803.4373779296875
pepa3b10	a3.a1.a1	sp|P35527|K1C9_HUMAN	sp|P35527|K1C9_HUMAN Keratin, type I cytoskeletal 9 OS=Homo sapiens GN=KRT9 PE=1 SV=3	GGGLGSGGSIR		19	29	917.4802856445312
pepa3a9	a3.a1.a1	sp|P35527|K1C9_HUMAN	sp|P35527|K1C9_HUMAN Keratin, type I cytoskeletal 9 OS=Homo sapiens GN=KRT9 PE=1 SV=3	GGGGLGSGGSIR		18	29	974.5017700195312
pepa3a6	a3.a1.a1	sp|P35527|K1C9_HUMAN	sp|P35527|K1C9_HUMAN Keratin, type I cytoskeletal 9 OS=Homo sapiens GN=KRT9 PE=1 SV=3	GGGGGGLGSGGSIR		16	29	1088.544677734375
pepa3a3	a3.a1.a1	sp|P35527|K1C9_HUMAN	sp|P35527|K1C9_HUMAN Keratin, type I cytoskeletal 9 OS=Homo sapiens GN=KRT9 PE=1 SV=3	GGGGGGGLGSGGSIR		15	29	1145.566162109375
pepa3b15	a3.a1.a1	sp|P35527|K1C9_HUMAN	sp|P35527|K1C9_HUMAN Keratin, type I cytoskeletal 9 OS=Homo sapiens GN=KRT9 PE=1 SV=3	SGGGGGGGLGSGGSIR		14	29	1232.59814453125
pepa3a8	a3.a1.a1	sp|P35527|K1C9_HUMAN	sp|P35527|K1C9_HUMAN Keratin, type I cytoskeletal 9 OS=Homo sapiens GN=KRT9 PE=1 SV=3	GGGGGLGSGGSIRSS		17	31	1205.5872802734375
pepa3a4	a3.a1.a1	sp|P35527|K1C9_HUMAN	sp|P35527|K1C9_HUMAN Keratin, type I cytoskeletal 9 OS=Homo sapiens GN=KRT9 PE=1 SV=3	GGGGGGGLGSGGSIRSS		15	31	1319.6302490234375
pepa3a7	a3.a1.a1	sp|P35527|K1C9_HUMAN	sp|P35527|K1C9_HUMAN Keratin, type I cytoskeletal 9 OS=Homo sapiens GN=KRT9 PE=1 SV=3	GGGGGGLGSGGSIRSS		16	31	1262.6087646484375
pepa3b16	a3.a1.a1	sp|P35527|K1C9_HUMAN	sp|P35527|K1C9_HUMAN Keratin, type I cytoskeletal 9 OS=Homo sapiens GN=KRT9 PE=1 SV=3	SGGGGGGGLGSGGSIRSS		14	31	1406.662353515625
pepa3b21	a3.a1.a1	sp|P35527|K1C9_HUMAN	sp|P35527|K1C9_HUMAN Keratin, type I cytoskeletal 9 OS=Homo sapiens GN=KRT9 PE=1 SV=3	STMQELNSR		155	163	1065.499755859375
pepa3a1	a3.a1.a1	sp|P35527|K1C9_HUMAN	sp|P35527|K1C9_HUMAN Keratin, type I cytoskeletal 9 OS=Homo sapiens GN=KRT9 PE=1 SV=3	FSSSGGGGGGGRF		35	47	1129.50244140625
pepa3b20	a3.a1.a1	sp|P35527|K1C9_HUMAN	sp|P35527|K1C9_HUMAN Keratin, type I cytoskeletal 9 OS=Homo sapiens GN=KRT9 PE=1 SV=3	SRSGGGGGGGLGSGGSIRSSYS		12	33	1899.8907470703125
pepa3b19	a3.a1.a1	sp|P35527|K1C9_HUMAN	sp|P35527|K1C9_HUMAN Keratin, type I cytoskeletal 9 OS=Homo sapiens GN=KRT9 PE=1 SV=3	SRSGGGGGGGLGSGGSIRSSY		12	32	1812.8587646484375
pepa3b14	a3.a1.a1	sp|P35527|K1C9_HUMAN	sp|P35527|K1C9_HUMAN Keratin, type I cytoskeletal 9 OS=Homo sapiens GN=KRT9 PE=1 SV=3	LSRSGGGGGGGLGSGGSIRSSY		11	32	1925.9427490234375
pepa3a5	a3.a1.a1	sp|P35527|K1C9_HUMAN	sp|P35527|K1C9_HUMAN Keratin, type I cytoskeletal 9 OS=Homo sapiens GN=KRT9 PE=1 SV=3	GGGGGGGLGSGGSIRSSY		15	32	1482.693603515625
pepa3b17	a3.a1.a1	sp|P35527|K1C9_HUMAN	sp|P35527|K1C9_HUMAN Keratin, type I cytoskeletal 9 OS=Homo sapiens GN=KRT9 PE=1 SV=3	SGGGGGGGLGSGGSIRSSY		14	32	1569.7255859375
pepa4a1	a4.a1.a1	sp|P49916|DNLI3_HUMAN	sp|P49916|DNLI3_HUMAN DNA ligase 3 OS=Homo sapiens GN=LIG3 PE=1 SV=2	AADETLCQTK	C7:+57.02146	923	932	1136.525634765625
pepa4b17	a4.a1.a1	sp|P49916|DNLI3_HUMAN	sp|P49916|DNLI3_HUMAN DNA ligase 3 OS=Homo sapiens GN=LIG3 PE=1 SV=2	KFSGFSAKPNNSGEAPSSPTPK		225	246	2235.1044921875
pepa4b14	a4.a1.a1	sp|P49916|DNLI3_HUMAN	sp|P49916|DNLI3_HUMAN DNA ligase 3 OS=Homo sapiens GN=LIG3 PE=1 SV=2	LTTTGQVTSPVK		202	213	1231.689697265625
pepa4b12	a4.a1.a1	sp|P49916|DNLI3_HUMAN	sp|P49916|DNLI3_HUMAN DNA ligase 3 OS=Homo sapiens GN=LIG3 PE=1 SV=2	LQNELDMVK	M7:+15.99491	741	749	1105.55615234375
pepa4a9	a4.a1.a1	sp|P49916|DNLI3_HUMAN	sp|P49916|DNLI3_HUMAN DNA ligase 3 OS=Homo sapiens GN=LIG3 PE=1 SV=2	FSGFSAKPNNSGEAPSSPTPK		226	246	2107.009521484375
pepa4b20	a4.a1.a1	sp|P49916|DNLI3_HUMAN	sp|P49916|DNLI3_HUMAN DNA ligase 3 OS=Homo sapiens GN=LIG3 PE=1 SV=2	TVYNLNDKQIVK		317	328	1434.7955322265625
pepa4b18	a4.a1.a1	sp|P49916|DNLI3_HUMAN	sp|P49916|DNLI3_HUMAN DNA ligase 3 OS=Homo sapiens GN=LIG3 PE=1 SV=2	NLQDVVER		446	453	972.5112915039062
pepa4a8	a4.a1.a1	sp|P49916|DNLI3_HUMAN	sp|P49916|DNLI3_HUMAN DNA ligase 3 OS=Homo sapiens GN=LIG3 PE=1 SV=2	FCVDYAK	C2:+57.02146	93	99	902.4080810546875
pepa4a3	a4.a1.a1	sp|P49916|DNLI3_HUMAN	sp|P49916|DNLI3_HUMAN DNA ligase 3 OS=Homo sapiens GN=LIG3 PE=1 SV=2	ADFTVVAGDEGSSTTGGSSEENKGPSGSAVSR		836	867	3043.372802734375
pepa4b13	a4.a1.a1	sp|P49916|DNLI3_HUMAN	sp|P49916|DNLI3_HUMAN DNA ligase 3 OS=Homo sapiens GN=LIG3 PE=1 SV=2	LTKEDEQQQALQDIASR		387	403	1972.9937744140625
pepa4b10	a4.a1.a1	sp|P49916|DNLI3_HUMAN	sp|P49916|DNLI3_HUMAN DNA ligase 3 OS=Homo sapiens GN=LIG3 PE=1 SV=2	IFNCNPDDMAR	C4:+57.02146	333	343	1352.5726318359375
pepa4b11	a4.a1.a1	sp|P49916|DNLI3_HUMAN	sp|P49916|DNLI3_HUMAN DNA ligase 3 OS=Homo sapiens GN=LIG3 PE=1 SV=2	LQNELDMVK		741	749	1089.561279296875
pepa4a6	a4.a1.a1	sp|P49916|DNLI3_HUMAN	sp|P49916|DNLI3_HUMAN DNA ligase 3 OS=Homo sapiens GN=LIG3 PE=1 SV=2	DLEQGDVSETIR		344	355	1361.6546630859375
pepa4b15	a4.a1.a1	sp|P49916|DNLI3_HUMAN	sp|P49916|DNLI3_HUMAN DNA ligase 3 OS=Homo sapiens GN=LIG3 PE=1 SV=2	LTTTGQVTSPVKGASFVTSTNPR		202	224	2349.2412109375
pepa4a7	a4.a1.a1	sp|P49916|DNLI3_HUMAN	sp|P49916|DNLI3_HUMAN DNA ligase 3 OS=Homo sapiens GN=LIG3 PE=1 SV=2	EDEQQQALQDIASR		390	403	1630.76708984375
pepa4a5	a4.a1.a1	sp|P49916|DNLI3_HUMAN	sp|P49916|DNLI3_HUMAN DNA ligase 3 OS=Homo sapiens GN=LIG3 PE=1 SV=2	ALDLADMITR	M7:+15.99491	639	648	1134.582763671875
pepa4b19	a4.a1.a1	sp|P49916|DNLI3_HUMAN	sp|P49916|DNLI3_HUMAN DNA ligase 3 OS=Homo sapiens GN=LIG3 PE=1 SV=2	TQIIQDFLR		283	291	1133.6318359375
pepa4b22	a4.a1.a1	sp|P49916|DNLI3_HUMAN	sp|P49916|DNLI3_HUMAN DNA ligase 3 OS=Homo sapiens GN=LIG3 PE=1 SV=2	VIQEGLEGLVLK		649	660	1297.77294921875
pepa4a2	a4.a1.a1	sp|P49916|DNLI3_HUMAN	sp|P49916|DNLI3_HUMAN DNA ligase 3 OS=Homo sapiens GN=LIG3 PE=1 SV=2	AAVWEITGAEFSK		779	791	1408.7110595703125
pepa4a4	a4.a1.a1	sp|P49916|DNLI3_HUMAN	sp|P49916|DNLI3_HUMAN DNA ligase 3 OS=Homo sapiens GN=LIG3 PE=1 SV=2	ALDLADMITR		639	648	1118.5877685546875
pepa4b16	a4.a1.a1	sp|P49916|DNLI3_HUMAN	sp|P49916|DNLI3_HUMAN DNA ligase 3 OS=Homo sapiens GN=LIG3 PE=1 SV=2	IYYPDFIVPDPK		766	777	1466.7569580078125
pepa4b21	a4.a1.a1	sp|P49916|DNLI3_HUMAN	sp|P49916|DNLI3_HUMAN DNA ligase 3 OS=Homo sapiens GN=LIG3 PE=1 SV=2	VLLDIFTGVR		933	942	1132.6728515625
pepa5a7	a5.a1.a1	sp|Q14527|HLTF_HUMAN	sp|Q14527|HLTF_HUMAN Helicase-like transcription factor OS=Homo sapiens GN=HLTF PE=1 SV=2	MSELSSSRPK	M1:+15.99491	377	386	1137.5572509765625
pepa5a6	a5.a1.a1	sp|Q14527|HLTF_HUMAN	sp|Q14527|HLTF_HUMAN Helicase-like transcription factor OS=Homo sapiens GN=HLTF PE=1 SV=2	LGQKQEVIITK		949	959	1256.7576904296875
pepa5a9	a5.a1.a1	sp|Q14527|HLTF_HUMAN	sp|Q14527|HLTF_HUMAN Helicase-like transcription factor OS=Homo sapiens GN=HLTF PE=1 SV=2	TIQRPVTMGDEGGLR	M8:+15.99491	617	631	1645.8331298828125
pepa5a5	a5.a1.a1	sp|Q14527|HLTF_HUMAN	sp|Q14527|HLTF_HUMAN Helicase-like transcription factor OS=Homo sapiens GN=HLTF PE=1 SV=2	EYNVNDDSMK		331	340	1214.499755859375
pepa5a4	a5.a1.a1	sp|Q14527|HLTF_HUMAN	sp|Q14527|HLTF_HUMAN Helicase-like transcription factor OS=Homo sapiens GN=HLTF PE=1 SV=2	ELAAGAFGTK		979	988	964.5101928710938
pepa5a1	a5.a1.a1	sp|Q14527|HLTF_HUMAN	sp|Q14527|HLTF_HUMAN Helicase-like transcription factor OS=Homo sapiens GN=HLTF PE=1 SV=2	AGGVGLNLSAASR		914	926	1172.6385498046875
pepa5a3	a5.a1.a1	sp|Q14527|HLTF_HUMAN	sp|Q14527|HLTF_HUMAN Helicase-like transcription factor OS=Homo sapiens GN=HLTF PE=1 SV=2	AVLDLESER		572	580	1031.5372314453125
pepa5a2	a5.a1.a1	sp|Q14527|HLTF_HUMAN	sp|Q14527|HLTF_HUMAN Helicase-like transcription factor OS=Homo sapiens GN=HLTF PE=1 SV=2	ASGFVFTR		873	880	884.462890625
pepa5b10	a5.a1.a1	sp|Q14527|HLTF_HUMAN	sp|Q14527|HLTF_HUMAN Helicase-like transcription factor OS=Homo sapiens GN=HLTF PE=1 SV=2	YYTGVVNNNEMVALQR	M11:+15.99491	72	87	1886.9068603515625
pepa5a8	a5.a1.a1	sp|Q14527|HLTF_HUMAN	sp|Q14527|HLTF_HUMAN Helicase-like transcription factor OS=Homo sapiens GN=HLTF PE=1 SV=2	TAVQYIESSDSEEIETSELPQK		390	411	2483.16748046875
pepa6a3	a6.a1.a1	sp|Q15554-3|TERF2_HUMAN	sp|Q15554-3|TERF2_HUMAN Isoform 3 of Telomeric repeat-binding factor 2 OS=Homo sapiens GN=TERF2	HEPGLGGPAER		73	83	1119.5545654296875
pepa6a5	a6.a1.a1	sp|Q15554-3|TERF2_HUMAN	sp|Q15554-3|TERF2_HUMAN Isoform 3 of Telomeric repeat-binding factor 2 OS=Homo sapiens GN=TERF2	KDENESSAPADGEGGSELQPK		375	395	2144.958251953125
pepa6a7	a6.a1.a1	sp|Q15554-3|TERF2_HUMAN	sp|Q15554-3|TERF2_HUMAN Isoform 3 of Telomeric repeat-binding factor 2 OS=Homo sapiens GN=TERF2	QPAPGPVEKPPREPAR	Q1:-17.02655	301	316	1708.9134521484375
pepa6a1	a6.a1.a1	sp|Q15554-3|TERF2_HUMAN	sp|Q15554-3|TERF2_HUMAN Isoform 3 of Telomeric repeat-binding factor 2 OS=Homo sapiens GN=TERF2	AAGAGTAGPASGPGVVRDPAASQPR		2	26	2218.1328125
pepa6a9	a6.a1.a1	sp|Q15554-3|TERF2_HUMAN	sp|Q15554-3|TERF2_HUMAN Isoform 3 of Telomeric repeat-binding factor 2 OS=Homo sapiens GN=TERF2	TLSGAQDSEAAFAK		336	349	1395.675537109375
pepa6a6	a6.a1.a1	sp|Q15554-3|TERF2_HUMAN	sp|Q15554-3|TERF2_HUMAN Isoform 3 of Telomeric repeat-binding factor 2 OS=Homo sapiens GN=TERF2	NPPTTIGMMTLK	M9:+15.99491	320	331	1319.670166015625
pepa6a8	a6.a1.a1	sp|Q15554-3|TERF2_HUMAN	sp|Q15554-3|TERF2_HUMAN Isoform 3 of Telomeric repeat-binding factor 2 OS=Homo sapiens GN=TERF2	TEFTLTEAVVESSR		183	196	1568.7806396484375
pepa6a4	a6.a1.a1	sp|Q15554-3|TERF2_HUMAN	sp|Q15554-3|TERF2_HUMAN Isoform 3 of Telomeric repeat-binding factor 2 OS=Homo sapiens GN=TERF2	LDQKDLVLPTQALPASPALK		350	369	2118.21728515625
pepa6a2	a6.a1.a1	sp|Q15554-3|TERF2_HUMAN	sp|Q15554-3|TERF2_HUMAN Isoform 3 of Telomeric repeat-binding factor 2 OS=Homo sapiens GN=TERF2	DLVLPTQALPASPALK		354	369	1633.9527587890625
pepa7a7	a7.a1.a1	sp|P00367|DHE3_HUMAN	sp|P00367|DHE3_HUMAN Glutamate dehydrogenase 1, mitochondrial OS=Homo sapiens GN=GLUD1 PE=1 SV=2	NYTDNELEK		192	200	1125.5059814453125
pepa7a8	a7.a1.a1	sp|P00367|DHE3_HUMAN	sp|P00367|DHE3_HUMAN Glutamate dehydrogenase 1, mitochondrial OS=Homo sapiens GN=GLUD1 PE=1 SV=2	YSTDVSVDEVK		152	162	1241.5899658203125
pepa7a1	a7.a1.a1	sp|P00367|DHE3_HUMAN	sp|P00367|DHE3_HUMAN Glutamate dehydrogenase 1, mitochondrial OS=Homo sapiens GN=GLUD1 PE=1 SV=2	ALASLMTYK	M6:+15.99491	163	171	1013.5339965820312
pepa7a6	a7.a1.a1	sp|P00367|DHE3_HUMAN	sp|P00367|DHE3_HUMAN Glutamate dehydrogenase 1, mitochondrial OS=Homo sapiens GN=GLUD1 PE=1 SV=2	MVEGFFDR	M1:+15.99491	69	76	1016.4509887695312
pepa7a4	a7.a1.a1	sp|P00367|DHE3_HUMAN	sp|P00367|DHE3_HUMAN Glutamate dehydrogenase 1, mitochondrial OS=Homo sapiens GN=GLUD1 PE=1 SV=2	HGGTIPIVPTAEFQDR		481	496	1737.892333984375
pepa7a5	a7.a1.a1	sp|P00367|DHE3_HUMAN	sp|P00367|DHE3_HUMAN Glutamate dehydrogenase 1, mitochondrial OS=Homo sapiens GN=GLUD1 PE=1 SV=2	IIAEGANGPTTPEADKIFLER		400	420	2242.171875
pepa7a3	a7.a1.a1	sp|P00367|DHE3_HUMAN	sp|P00367|DHE3_HUMAN Glutamate dehydrogenase 1, mitochondrial OS=Homo sapiens GN=GLUD1 PE=1 SV=2	GFIGPGIDVPAPDMSTGER	M14:+15.99491	213	231	1931.917236328125
pepa7a2	a7.a1.a1	sp|P00367|DHE3_HUMAN	sp|P00367|DHE3_HUMAN Glutamate dehydrogenase 1, mitochondrial OS=Homo sapiens GN=GLUD1 PE=1 SV=2	DDGSWEVIEGYR		125	136	1425.6285400390625
pepa8a3	a8.a1.a1	sp|P12956|XRCC6_HUMAN	sp|P12956|XRCC6_HUMAN X-ray repair cross-complementing protein 6 OS=Homo sapiens GN=XRCC6 PE=1 SV=2	IMATPEQVGK	M2:+15.99491	452	461	1089.561279296875
pepa8a5	a8.a1.a1	sp|P12956|XRCC6_HUMAN	sp|P12956|XRCC6_HUMAN X-ray repair cross-complementing protein 6 OS=Homo sapiens GN=XRCC6 PE=1 SV=2	IMLFTNEDNPHGNDSAK	M2:+15.99491	166	182	1918.8603515625
pepa8a4	a8.a1.a1	sp|P12956|XRCC6_HUMAN	sp|P12956|XRCC6_HUMAN X-ray repair cross-complementing protein 6 OS=Homo sapiens GN=XRCC6 PE=1 SV=2	IMLFTNEDNPHGNDSAK		166	182	1902.865478515625
pepa8a6	a8.a1.a1	sp|P12956|XRCC6_HUMAN	sp|P12956|XRCC6_HUMAN X-ray repair cross-complementing protein 6 OS=Homo sapiens GN=XRCC6 PE=1 SV=2	QIILEKEETEELKR	Q1:-17.02655	326	339	1740.938232421875
pepa8a7	a8.a1.a1	sp|P12956|XRCC6_HUMAN	sp|P12956|XRCC6_HUMAN X-ray repair cross-complementing protein 6 OS=Homo sapiens GN=XRCC6 PE=1 SV=2	SDSFENPVLQQHFR		475	488	1703.81396484375
pepa8a8	a8.a1.a1	sp|P12956|XRCC6_HUMAN	sp|P12956|XRCC6_HUMAN X-ray repair cross-complementing protein 6 OS=Homo sapiens GN=XRCC6 PE=1 SV=2	TFNTSTGGLLLPSDTK		302	317	1651.854248046875
pepa8a1	a8.a1.a1	sp|P12956|XRCC6_HUMAN	sp|P12956|XRCC6_HUMAN X-ray repair cross-complementing protein 6 OS=Homo sapiens GN=XRCC6 PE=1 SV=2	DIISIAEDEDLR		219	230	1388.6907958984375
pepa8a2	a8.a1.a1	sp|P12956|XRCC6_HUMAN	sp|P12956|XRCC6_HUMAN X-ray repair cross-complementing protein 6 OS=Homo sapiens GN=XRCC6 PE=1 SV=2	DSLIFLVDASK		36	46	1207.6573486328125
pepa8a3	a8.a1.a2	tr|B1AHC8|B1AHC8_HUMAN	tr|B1AHC8|B1AHC8_HUMAN X-ray repair complementing defective repair in Chinese hamster cells 6 (Ku autoantigen, 70kDa), isoform CRA_b OS=Homo sapiens GN=XRCC6 PE=2 SV=1	IMATPEQVGK	M2:+15.99491	411	420	1089.561279296875
pepa8a5	a8.a1.a2	tr|B1AHC8|B1AHC8_HUMAN	tr|B1AHC8|B1AHC8_HUMAN X-ray repair complementing defective repair in Chinese hamster cells 6 (Ku autoantigen, 70kDa), isoform CRA_b OS=Homo sapiens GN=XRCC6 PE=2 SV=1	IMLFTNEDNPHGNDSAK	M2:+15.99491	125	141	1918.8603515625
pepa8a4	a8.a1.a2	tr|B1AHC8|B1AHC8_HUMAN	tr|B1AHC8|B1AHC8_HUMAN X-ray repair complementing defective repair in Chinese hamster cells 6 (Ku autoantigen, 70kDa), isoform CRA_b OS=Homo sapiens GN=XRCC6 PE=2 SV=1	IMLFTNEDNPHGNDSAK		125	141	1902.865478515625
pepa8a6	a8.a1.a2	tr|B1AHC8|B1AHC8_HUMAN	tr|B1AHC8|B1AHC8_HUMAN X-ray repair complementing defective repair in Chinese hamster cells 6 (Ku autoantigen, 70kDa), isoform CRA_b OS=Homo sapiens GN=XRCC6 PE=2 SV=1	QIILEKEETEELKR	Q1:-17.02655	285	298	1740.938232421875
pepa8a7	a8.a1.a2	tr|B1AHC8|B1AHC8_HUMAN	tr|B1AHC8|B1AHC8_HUMAN X-ray repair complementing defective repair in Chinese hamster cells 6 (Ku autoantigen, 70kDa), isoform CRA_b OS=Homo sapiens GN=XRCC6 PE=2 SV=1	SDSFENPVLQQHFR		434	447	1703.81396484375
pepa8a8	a8.a1.a2	tr|B1AHC8|B1AHC8_HUMAN	tr|B1AHC8|B1AHC8_HUMAN X-ray repair complementing defective repair in Chinese hamster cells 6 (Ku autoantigen, 70kDa), isoform CRA_b OS=Homo sapiens GN=XRCC6 PE=2 SV=1	TFNTSTGGLLLPSDTK		261	276	1651.854248046875
pepa8a1	a8.a1.a2	tr|B1AHC8|B1AHC8_HUMAN	tr|B1AHC8|B1AHC8_HUMAN X-ray repair complementing defective repair in Chinese hamster cells 6 (Ku autoantigen, 70kDa), isoform CRA_b OS=Homo sapiens GN=XRCC6 PE=2 SV=1	DIISIAEDEDLR		178	189	1388.6907958984375
pepa8a2	a8.a1.a2	tr|B1AHC8|B1AHC8_HUMAN	tr|B1AHC8|B1AHC8_HUMAN X-ray repair complementing defective repair in Chinese hamster cells 6 (Ku autoantigen, 70kDa), isoform CRA_b OS=Homo sapiens GN=XRCC6 PE=2 SV=1	DSLIFLVDASK		36	46	1207.6573486328125
pepa9a3	a9.a1.a1	sp|P13010|XRCC5_HUMAN	sp|P13010|XRCC5_HUMAN X-ray repair cross-complementing protein 5 OS=Homo sapiens GN=XRCC5 PE=1 SV=3	EEASGSSVTAEEAKK		689	703	1522.7235107421875
pepa9a2	a9.a1.a1	sp|P13010|XRCC5_HUMAN	sp|P13010|XRCC5_HUMAN X-ray repair cross-complementing protein 5 OS=Homo sapiens GN=XRCC5 PE=1 SV=3	EEASGSSVTAEEAK		689	702	1394.6285400390625
pepa9a1	a9.a1.a1	sp|P13010|XRCC5_HUMAN	sp|P13010|XRCC5_HUMAN X-ray repair cross-complementing protein 5 OS=Homo sapiens GN=XRCC5 PE=1 SV=3	ALQEKVEIK		661	669	1057.6256103515625
pepa9a7	a9.a1.a1	sp|P13010|XRCC5_HUMAN	sp|P13010|XRCC5_HUMAN X-ray repair cross-complementing protein 5 OS=Homo sapiens GN=XRCC5 PE=1 SV=3	YGSDIVPFSKVDEEQMK	M16:+15.99491	316	332	1987.9322509765625
pepa9a5	a9.a1.a1	sp|P13010|XRCC5_HUMAN	sp|P13010|XRCC5_HUMAN X-ray repair cross-complementing protein 5 OS=Homo sapiens GN=XRCC5 PE=1 SV=3	VITMFVQR		37	44	993.555419921875
pepa9a6	a9.a1.a1	sp|P13010|XRCC5_HUMAN	sp|P13010|XRCC5_HUMAN X-ray repair cross-complementing protein 5 OS=Homo sapiens GN=XRCC5 PE=1 SV=3	YGSDIVPFSK		316	325	1112.562744140625
pepa9a4	a9.a1.a1	sp|P13010|XRCC5_HUMAN	sp|P13010|XRCC5_HUMAN X-ray repair cross-complementing protein 5 OS=Homo sapiens GN=XRCC5 PE=1 SV=3	FFMGNQVLK		355	363	1083.5660400390625
pepb10a3	b10.a1.a1	sp|P27694|RFA1_HUMAN	sp|P27694|RFA1_HUMAN Replication protein A 70 kDa DNA-binding subunit OS=Homo sapiens GN=RPA1 PE=1 SV=2	SGGVGGSNTNWK		432	443	1163.54443359375
pepb10a1	b10.a1.a1	sp|P27694|RFA1_HUMAN	sp|P27694|RFA1_HUMAN Replication protein A 70 kDa DNA-binding subunit OS=Homo sapiens GN=RPA1 PE=1 SV=2	ATAFNEQVDK		235	244	1122.54296875
pepb10a2	b10.a1.a1	sp|P27694|RFA1_HUMAN	sp|P27694|RFA1_HUMAN Replication protein A 70 kDa DNA-binding subunit OS=Homo sapiens GN=RPA1 PE=1 SV=2	ATVMDVKPVDYR	M4:+15.99491	589	600	1409.709716796875
pepb10a5	b10.a1.a1	sp|P27694|RFA1_HUMAN	sp|P27694|RFA1_HUMAN Replication protein A 70 kDa DNA-binding subunit OS=Homo sapiens GN=RPA1 PE=1 SV=2	VIDQQNGLYR		490	499	1205.627685546875
pepb10a4	b10.a1.a1	sp|P27694|RFA1_HUMAN	sp|P27694|RFA1_HUMAN Replication protein A 70 kDa DNA-binding subunit OS=Homo sapiens GN=RPA1 PE=1 SV=2	VGQLSEGAIAAIMQK	M13:+15.99491	2	16	1531.8153076171875
pepb10a6	b10.a1.a1	sp|P27694|RFA1_HUMAN	sp|P27694|RFA1_HUMAN Replication protein A 70 kDa DNA-binding subunit OS=Homo sapiens GN=RPA1 PE=1 SV=2	VVPIASLTPYQSK		184	196	1402.7945556640625
pepb11a6	b11.a1.a1	sp|Q06330-2|SUH_HUMAN	sp|Q06330-2|SUH_HUMAN Isoform APCR-1 of Recombining binding protein suppressor of hairless OS=Homo sapiens GN=RBPJ	TLYISDSDKR		52	61	1197.6114501953125
pepb11a3	b11.a1.a1	sp|Q06330-2|SUH_HUMAN	sp|Q06330-2|SUH_HUMAN Isoform APCR-1 of Recombining binding protein suppressor of hairless OS=Homo sapiens GN=RBPJ	NADLCIASGTK	C5:+57.02146	101	111	1149.5572509765625
pepb11a1	b11.a1.a1	sp|Q06330-2|SUH_HUMAN	sp|Q06330-2|SUH_HUMAN Isoform APCR-1 of Recombining binding protein suppressor of hairless OS=Homo sapiens GN=RBPJ	DGYIHYGQTVK		164	174	1280.62744140625
pepb11a2	b11.a1.a1	sp|Q06330-2|SUH_HUMAN	sp|Q06330-2|SUH_HUMAN Isoform APCR-1 of Recombining binding protein suppressor of hairless OS=Homo sapiens GN=RBPJ	IIQFQATPCPK	C9:+57.02146	230	240	1302.6878662109375
pepb11a5	b11.a1.a1	sp|Q06330-2|SUH_HUMAN	sp|Q06330-2|SUH_HUMAN Isoform APCR-1 of Recombining binding protein suppressor of hairless OS=Homo sapiens GN=RBPJ	QTALLDADDPVSQLHK		195	210	1750.8974609375
pepb11a4	b11.a1.a1	sp|Q06330-2|SUH_HUMAN	sp|Q06330-2|SUH_HUMAN Isoform APCR-1 of Recombining binding protein suppressor of hairless OS=Homo sapiens GN=RBPJ	QTALLDADDPVSQLHK	Q1:-17.02655	195	210	1733.870849609375
pepb11a6	b11.a1.a2	sp|Q06330-3|SUH_HUMAN	sp|Q06330-3|SUH_HUMAN Isoform APCR-3 of Recombining binding protein suppressor of hairless OS=Homo sapiens GN=RBPJ	TLYISDSDKR		38	47	1197.6114501953125
pepb11a3	b11.a1.a2	sp|Q06330-3|SUH_HUMAN	sp|Q06330-3|SUH_HUMAN Isoform APCR-3 of Recombining binding protein suppressor of hairless OS=Homo sapiens GN=RBPJ	NADLCIASGTK	C5:+57.02146	87	97	1149.5572509765625
pepb11a1	b11.a1.a2	sp|Q06330-3|SUH_HUMAN	sp|Q06330-3|SUH_HUMAN Isoform APCR-3 of Recombining binding protein suppressor of hairless OS=Homo sapiens GN=RBPJ	DGYIHYGQTVK		150	160	1280.62744140625
pepb11a2	b11.a1.a2	sp|Q06330-3|SUH_HUMAN	sp|Q06330-3|SUH_HUMAN Isoform APCR-3 of Recombining binding protein suppressor of hairless OS=Homo sapiens GN=RBPJ	IIQFQATPCPK	C9:+57.02146	216	226	1302.6878662109375
pepb11a5	b11.a1.a2	sp|Q06330-3|SUH_HUMAN	sp|Q06330-3|SUH_HUMAN Isoform APCR-3 of Recombining binding protein suppressor of hairless OS=Homo sapiens GN=RBPJ	QTALLDADDPVSQLHK		181	196	1750.8974609375
pepb11a4	b11.a1.a2	sp|Q06330-3|SUH_HUMAN	sp|Q06330-3|SUH_HUMAN Isoform APCR-3 of Recombining binding protein suppressor of hairless OS=Homo sapiens GN=RBPJ	QTALLDADDPVSQLHK	Q1:-17.02655	181	196	1733.870849609375
pepb11a6	b11.a1.a3	sp|Q06330-4|SUH_HUMAN	sp|Q06330-4|SUH_HUMAN Isoform 4 of Recombining binding protein suppressor of hairless OS=Homo sapiens GN=RBPJ	TLYISDSDKR		112	121	1197.6114501953125
pepb11a3	b11.a1.a3	sp|Q06330-4|SUH_HUMAN	sp|Q06330-4|SUH_HUMAN Isoform 4 of Recombining binding protein suppressor of hairless OS=Homo sapiens GN=RBPJ	NADLCIASGTK	C5:+57.02146	161	171	1149.5572509765625
pepb11a1	b11.a1.a3	sp|Q06330-4|SUH_HUMAN	sp|Q06330-4|SUH_HUMAN Isoform 4 of Recombining binding protein suppressor of hairless OS=Homo sapiens GN=RBPJ	DGYIHYGQTVK		224	234	1280.62744140625
pepb11a2	b11.a1.a3	sp|Q06330-4|SUH_HUMAN	sp|Q06330-4|SUH_HUMAN Isoform 4 of Recombining binding protein suppressor of hairless OS=Homo sapiens GN=RBPJ	IIQFQATPCPK	C9:+57.02146	290	300	1302.6878662109375
pepb11a5	b11.a1.a3	sp|Q06330-4|SUH_HUMAN	sp|Q06330-4|SUH_HUMAN Isoform 4 of Recombining binding protein suppressor of hairless OS=Homo sapiens GN=RBPJ	QTALLDADDPVSQLHK		255	270	1750.8974609375
pepb11a4	b11.a1.a3	sp|Q06330-4|SUH_HUMAN	sp|Q06330-4|SUH_HUMAN Isoform 4 of Recombining binding protein suppressor of hairless OS=Homo sapiens GN=RBPJ	QTALLDADDPVSQLHK	Q1:-17.02655	255	270	1733.870849609375
pepb11a6	b11.a1.a4	sp|Q06330-5|SUH_HUMAN	sp|Q06330-5|SUH_HUMAN Isoform 5 of Recombining binding protein suppressor of hairless OS=Homo sapiens GN=RBPJ	TLYISDSDKR		92	101	1197.6114501953125
pepb11a3	b11.a1.a4	sp|Q06330-5|SUH_HUMAN	sp|Q06330-5|SUH_HUMAN Isoform 5 of Recombining binding protein suppressor of hairless OS=Homo sapiens GN=RBPJ	NADLCIASGTK	C5:+57.02146	141	151	1149.5572509765625
pepb11a1	b11.a1.a4	sp|Q06330-5|SUH_HUMAN	sp|Q06330-5|SUH_HUMAN Isoform 5 of Recombining binding protein suppressor of hairless OS=Homo sapiens GN=RBPJ	DGYIHYGQTVK		204	214	1280.62744140625
pepb11a2	b11.a1.a4	sp|Q06330-5|SUH_HUMAN	sp|Q06330-5|SUH_HUMAN Isoform 5 of Recombining binding protein suppressor of hairless OS=Homo sapiens GN=RBPJ	IIQFQATPCPK	C9:+57.02146	270	280	1302.6878662109375
pepb11a5	b11.a1.a4	sp|Q06330-5|SUH_HUMAN	sp|Q06330-5|SUH_HUMAN Isoform 5 of Recombining binding protein suppressor of hairless OS=Homo sapiens GN=RBPJ	QTALLDADDPVSQLHK		235	250	1750.8974609375
pepb11a4	b11.a1.a4	sp|Q06330-5|SUH_HUMAN	sp|Q06330-5|SUH_HUMAN Isoform 5 of Recombining binding protein suppressor of hairless OS=Homo sapiens GN=RBPJ	QTALLDADDPVSQLHK	Q1:-17.02655	235	250	1733.870849609375
pepb11a6	b11.a1.a5	sp|Q06330-6|SUH_HUMAN	sp|Q06330-6|SUH_HUMAN Isoform 6 of Recombining binding protein suppressor of hairless OS=Homo sapiens GN=RBPJ	TLYISDSDKR		113	122	1197.6114501953125
pepb11a3	b11.a1.a5	sp|Q06330-6|SUH_HUMAN	sp|Q06330-6|SUH_HUMAN Isoform 6 of Recombining binding protein suppressor of hairless OS=Homo sapiens GN=RBPJ	NADLCIASGTK	C5:+57.02146	162	172	1149.5572509765625
pepb11a1	b11.a1.a5	sp|Q06330-6|SUH_HUMAN	sp|Q06330-6|SUH_HUMAN Isoform 6 of Recombining binding protein suppressor of hairless OS=Homo sapiens GN=RBPJ	DGYIHYGQTVK		225	235	1280.62744140625
pepb11a2	b11.a1.a5	sp|Q06330-6|SUH_HUMAN	sp|Q06330-6|SUH_HUMAN Isoform 6 of Recombining binding protein suppressor of hairless OS=Homo sapiens GN=RBPJ	IIQFQATPCPK	C9:+57.02146	291	301	1302.6878662109375
pepb11a5	b11.a1.a5	sp|Q06330-6|SUH_HUMAN	sp|Q06330-6|SUH_HUMAN Isoform 6 of Recombining binding protein suppressor of hairless OS=Homo sapiens GN=RBPJ	QTALLDADDPVSQLHK		256	271	1750.8974609375
pepb11a4	b11.a1.a5	sp|Q06330-6|SUH_HUMAN	sp|Q06330-6|SUH_HUMAN Isoform 6 of Recombining binding protein suppressor of hairless OS=Homo sapiens GN=RBPJ	QTALLDADDPVSQLHK	Q1:-17.02655	256	271	1733.870849609375
pepb11a6	b11.a1.a6	sp|Q06330-7|SUH_HUMAN	sp|Q06330-7|SUH_HUMAN Isoform 7 of Recombining binding protein suppressor of hairless OS=Homo sapiens GN=RBPJ	TLYISDSDKR		114	123	1197.6114501953125
pepb11a3	b11.a1.a6	sp|Q06330-7|SUH_HUMAN	sp|Q06330-7|SUH_HUMAN Isoform 7 of Recombining binding protein suppressor of hairless OS=Homo sapiens GN=RBPJ	NADLCIASGTK	C5:+57.02146	163	173	1149.5572509765625
pepb11a1	b11.a1.a6	sp|Q06330-7|SUH_HUMAN	sp|Q06330-7|SUH_HUMAN Isoform 7 of Recombining binding protein suppressor of hairless OS=Homo sapiens GN=RBPJ	DGYIHYGQTVK		226	236	1280.62744140625
pepb11a2	b11.a1.a6	sp|Q06330-7|SUH_HUMAN	sp|Q06330-7|SUH_HUMAN Isoform 7 of Recombining binding protein suppressor of hairless OS=Homo sapiens GN=RBPJ	IIQFQATPCPK	C9:+57.02146	292	302	1302.6878662109375
pepb11a5	b11.a1.a6	sp|Q06330-7|SUH_HUMAN	sp|Q06330-7|SUH_HUMAN Isoform 7 of Recombining binding protein suppressor of hairless OS=Homo sapiens GN=RBPJ	QTALLDADDPVSQLHK		257	272	1750.8974609375
pepb11a4	b11.a1.a6	sp|Q06330-7|SUH_HUMAN	sp|Q06330-7|SUH_HUMAN Isoform 7 of Recombining binding protein suppressor of hairless OS=Homo sapiens GN=RBPJ	QTALLDADDPVSQLHK	Q1:-17.02655	257	272	1733.870849609375
pepb11a6	b11.a1.a7	sp|Q06330|SUH_HUMAN	sp|Q06330|SUH_HUMAN Recombining binding protein suppressor of hairless OS=Homo sapiens GN=RBPJ PE=1 SV=3	TLYISDSDKR		127	136	1197.6114501953125
pepb11a3	b11.a1.a7	sp|Q06330|SUH_HUMAN	sp|Q06330|SUH_HUMAN Recombining binding protein suppressor of hairless OS=Homo sapiens GN=RBPJ PE=1 SV=3	NADLCIASGTK	C5:+57.02146	176	186	1149.5572509765625
pepb11a1	b11.a1.a7	sp|Q06330|SUH_HUMAN	sp|Q06330|SUH_HUMAN Recombining binding protein suppressor of hairless OS=Homo sapiens GN=RBPJ PE=1 SV=3	DGYIHYGQTVK		239	249	1280.62744140625
pepb11a2	b11.a1.a7	sp|Q06330|SUH_HUMAN	sp|Q06330|SUH_HUMAN Recombining binding protein suppressor of hairless OS=Homo sapiens GN=RBPJ PE=1 SV=3	IIQFQATPCPK	C9:+57.02146	305	315	1302.6878662109375
pepb11a5	b11.a1.a7	sp|Q06330|SUH_HUMAN	sp|Q06330|SUH_HUMAN Recombining binding protein suppressor of hairless OS=Homo sapiens GN=RBPJ PE=1 SV=3	QTALLDADDPVSQLHK		270	285	1750.8974609375
pepb11a4	b11.a1.a7	sp|Q06330|SUH_HUMAN	sp|Q06330|SUH_HUMAN Recombining binding protein suppressor of hairless OS=Homo sapiens GN=RBPJ PE=1 SV=3	QTALLDADDPVSQLHK	Q1:-17.02655	270	285	1733.870849609375
pepb11a6	b11.a1.a8	tr|D6R927|D6R927_HUMAN	tr|D6R927|D6R927_HUMAN Recombining-binding protein suppressor of hairless OS=Homo sapiens GN=RBPJ PE=2 SV=1	TLYISDSDKR		113	122	1197.6114501953125
pepb11a3	b11.a1.a8	tr|D6R927|D6R927_HUMAN	tr|D6R927|D6R927_HUMAN Recombining-binding protein suppressor of hairless OS=Homo sapiens GN=RBPJ PE=2 SV=1	NADLCIASGTK	C5:+57.02146	162	172	1149.5572509765625
pepb11a1	b11.a1.a8	tr|D6R927|D6R927_HUMAN	tr|D6R927|D6R927_HUMAN Recombining-binding protein suppressor of hairless OS=Homo sapiens GN=RBPJ PE=2 SV=1	DGYIHYGQTVK		225	235	1280.62744140625
pepb11a2	b11.a1.a8	tr|D6R927|D6R927_HUMAN	tr|D6R927|D6R927_HUMAN Recombining-binding protein suppressor of hairless OS=Homo sapiens GN=RBPJ PE=2 SV=1	IIQFQATPCPK	C9:+57.02146	291	301	1302.6878662109375
pepb11a5	b11.a1.a8	tr|D6R927|D6R927_HUMAN	tr|D6R927|D6R927_HUMAN Recombining-binding protein suppressor of hairless OS=Homo sapiens GN=RBPJ PE=2 SV=1	QTALLDADDPVSQLHK		256	271	1750.8974609375
pepb11a4	b11.a1.a8	tr|D6R927|D6R927_HUMAN	tr|D6R927|D6R927_HUMAN Recombining-binding protein suppressor of hairless OS=Homo sapiens GN=RBPJ PE=2 SV=1	QTALLDADDPVSQLHK	Q1:-17.02655	256	271	1733.870849609375
pepb12a6	b12.a1.a1	sp|Q9NTI5-2|PDS5B_HUMAN	sp|Q9NTI5-2|PDS5B_HUMAN Isoform 2 of Sister chromatid cohesion protein PDS5 homolog B OS=Homo sapiens GN=PDS5B	YALQSAAGK		419	427	908.4840087890625
pepb12a4	b12.a1.a1	sp|Q9NTI5-2|PDS5B_HUMAN	sp|Q9NTI5-2|PDS5B_HUMAN Isoform 2 of Sister chromatid cohesion protein PDS5 homolog B OS=Homo sapiens GN=PDS5B	TTNVLGAVNKPLSSAGK		1127	1143	1656.9283447265625
pepb12a2	b12.a1.a1	sp|Q9NTI5-2|PDS5B_HUMAN	sp|Q9NTI5-2|PDS5B_HUMAN Isoform 2 of Sister chromatid cohesion protein PDS5 homolog B OS=Homo sapiens GN=PDS5B	SIDGTADDEDEGVPTDQAIR		628	647	2103.931640625
pepb12a3	b12.a1.a1	sp|Q9NTI5-2|PDS5B_HUMAN	sp|Q9NTI5-2|PDS5B_HUMAN Isoform 2 of Sister chromatid cohesion protein PDS5 homolog B OS=Homo sapiens GN=PDS5B	STTYSLESPKDPVLPAR		1080	1096	1860.9705810546875
pepb12a1	b12.a1.a1	sp|Q9NTI5-2|PDS5B_HUMAN	sp|Q9NTI5-2|PDS5B_HUMAN Isoform 2 of Sister chromatid cohesion protein PDS5 homolog B OS=Homo sapiens GN=PDS5B	DLTEYLK		350	356	881.4619140625
pepb12a5	b12.a1.a1	sp|Q9NTI5-2|PDS5B_HUMAN	sp|Q9NTI5-2|PDS5B_HUMAN Isoform 2 of Sister chromatid cohesion protein PDS5 homolog B OS=Homo sapiens GN=PDS5B	VAEAALQIFK		684	693	1089.6307373046875
pepb12a6	b12.a1.a2	sp|Q9NTI5|PDS5B_HUMAN	sp|Q9NTI5|PDS5B_HUMAN Sister chromatid cohesion protein PDS5 homolog B OS=Homo sapiens GN=PDS5B PE=1 SV=1	YALQSAAGK		419	427	908.4840087890625
pepb12a4	b12.a1.a2	sp|Q9NTI5|PDS5B_HUMAN	sp|Q9NTI5|PDS5B_HUMAN Sister chromatid cohesion protein PDS5 homolog B OS=Homo sapiens GN=PDS5B PE=1 SV=1	TTNVLGAVNKPLSSAGK		1127	1143	1656.9283447265625
pepb12a2	b12.a1.a2	sp|Q9NTI5|PDS5B_HUMAN	sp|Q9NTI5|PDS5B_HUMAN Sister chromatid cohesion protein PDS5 homolog B OS=Homo sapiens GN=PDS5B PE=1 SV=1	SIDGTADDEDEGVPTDQAIR		628	647	2103.931640625
pepb12a3	b12.a1.a2	sp|Q9NTI5|PDS5B_HUMAN	sp|Q9NTI5|PDS5B_HUMAN Sister chromatid cohesion protein PDS5 homolog B OS=Homo sapiens GN=PDS5B PE=1 SV=1	STTYSLESPKDPVLPAR		1080	1096	1860.9705810546875
pepb12a1	b12.a1.a2	sp|Q9NTI5|PDS5B_HUMAN	sp|Q9NTI5|PDS5B_HUMAN Sister chromatid cohesion protein PDS5 homolog B OS=Homo sapiens GN=PDS5B PE=1 SV=1	DLTEYLK		350	356	881.4619140625
pepb12a5	b12.a1.a2	sp|Q9NTI5|PDS5B_HUMAN	sp|Q9NTI5|PDS5B_HUMAN Sister chromatid cohesion protein PDS5 homolog B OS=Homo sapiens GN=PDS5B PE=1 SV=1	VAEAALQIFK		684	693	1089.6307373046875
pepb13a5	b13.a1.a1	sp|Q00839-2|HNRPU_HUMAN	sp|Q00839-2|HNRPU_HUMAN Isoform Short of Heterogeneous nuclear ribonucleoprotein U OS=Homo sapiens GN=HNRNPU	SSSPVNVKK	S1:+42.01057	2	10	987.5474243164062
pepb13a2	b13.a1.a1	sp|Q00839-2|HNRPU_HUMAN	sp|Q00839-2|HNRPU_HUMAN Isoform Short of Heterogeneous nuclear ribonucleoprotein U OS=Homo sapiens GN=HNRNPU	NGQDLGVAFK		405	414	1048.5426025390625
pepb13a1	b13.a1.a1	sp|Q00839-2|HNRPU_HUMAN	sp|Q00839-2|HNRPU_HUMAN Isoform Short of Heterogeneous nuclear ribonucleoprotein U OS=Homo sapiens GN=HNRNPU	NFILDQTNVSAAAQR		557	571	1647.8453369140625
pepb13a4	b13.a1.a1	sp|Q00839-2|HNRPU_HUMAN	sp|Q00839-2|HNRPU_HUMAN Isoform Short of Heterogeneous nuclear ribonucleoprotein U OS=Homo sapiens GN=HNRNPU	SSGPTSLFAVTVAPPGAR		187	204	1714.9127197265625
pepb13a3	b13.a1.a1	sp|Q00839-2|HNRPU_HUMAN	sp|Q00839-2|HNRPU_HUMAN Isoform Short of Heterogeneous nuclear ribonucleoprotein U OS=Homo sapiens GN=HNRNPU	QGQQQAGGDGKTEQ	Q1:-17.02655	205	218	1414.6199951171875
pepb14a3	b14.a1.a1	sp|P23246|SFPQ_HUMAN	sp|P23246|SFPQ_HUMAN Splicing factor, proline- and glutamine-rich OS=Homo sapiens GN=SFPQ PE=1 SV=2	GMGPGTPAGYGR		682	693	1120.520751953125
pepb14a1	b14.a1.a1	sp|P23246|SFPQ_HUMAN	sp|P23246|SFPQ_HUMAN Splicing factor, proline- and glutamine-rich OS=Homo sapiens GN=SFPQ PE=1 SV=2	FATHAAALSVR		366	376	1143.6273193359375
pepb14a2	b14.a1.a1	sp|P23246|SFPQ_HUMAN	sp|P23246|SFPQ_HUMAN Splicing factor, proline- and glutamine-rich OS=Homo sapiens GN=SFPQ PE=1 SV=2	GIVEFASKPAAR		414	425	1245.6954345703125
pepb14a5	b14.a1.a1	sp|P23246|SFPQ_HUMAN	sp|P23246|SFPQ_HUMAN Splicing factor, proline- and glutamine-rich OS=Homo sapiens GN=SFPQ PE=1 SV=2	YGEPGEVFINKGK		320	332	1437.7376708984375
pepb14a4	b14.a1.a1	sp|P23246|SFPQ_HUMAN	sp|P23246|SFPQ_HUMAN Splicing factor, proline- and glutamine-rich OS=Homo sapiens GN=SFPQ PE=1 SV=2	YGEPGEVFINK		320	330	1252.621337890625
pepb15a2	b15.a1.a1	sp|Q8NE71-2|ABCF1_HUMAN	sp|Q8NE71-2|ABCF1_HUMAN Isoform 2 of ATP-binding cassette sub-family F member 1 OS=Homo sapiens GN=ABCF1	GAVIVVSHDAR		752	762	1123.622314453125
pepb15a1	b15.a1.a1	sp|Q8NE71-2|ABCF1_HUMAN	sp|Q8NE71-2|ABCF1_HUMAN Isoform 2 of ATP-binding cassette sub-family F member 1 OS=Homo sapiens GN=ABCF1	AVSEEQQPALK		164	174	1199.6270751953125
pepb15a5	b15.a1.a1	sp|Q8NE71-2|ABCF1_HUMAN	sp|Q8NE71-2|ABCF1_HUMAN Isoform 2 of ATP-binding cassette sub-family F member 1 OS=Homo sapiens GN=ABCF1	QAMLENASDIKLEK	M3:+15.99491 Q1:-17.02655	257	270	1588.7890625
pepb15a3	b15.a1.a1	sp|Q8NE71-2|ABCF1_HUMAN	sp|Q8NE71-2|ABCF1_HUMAN Isoform 2 of ATP-binding cassette sub-family F member 1 OS=Homo sapiens GN=ABCF1	GFNLPYQDAR		676	685	1180.574951171875
pepb15a4	b15.a1.a1	sp|Q8NE71-2|ABCF1_HUMAN	sp|Q8NE71-2|ABCF1_HUMAN Isoform 2 of ATP-binding cassette sub-family F member 1 OS=Homo sapiens GN=ABCF1	NLDFGIDMDSR	M8:+15.99491	605	615	1298.568603515625
pepb15a2	b15.a1.a2	sp|Q8NE71|ABCF1_HUMAN	sp|Q8NE71|ABCF1_HUMAN ATP-binding cassette sub-family F member 1 OS=Homo sapiens GN=ABCF1 PE=1 SV=2	GAVIVVSHDAR		790	800	1123.622314453125
pepb15a1	b15.a1.a2	sp|Q8NE71|ABCF1_HUMAN	sp|Q8NE71|ABCF1_HUMAN ATP-binding cassette sub-family F member 1 OS=Homo sapiens GN=ABCF1 PE=1 SV=2	AVSEEQQPALK		164	174	1199.6270751953125
pepb15a5	b15.a1.a2	sp|Q8NE71|ABCF1_HUMAN	sp|Q8NE71|ABCF1_HUMAN ATP-binding cassette sub-family F member 1 OS=Homo sapiens GN=ABCF1 PE=1 SV=2	QAMLENASDIKLEK	M3:+15.99491 Q1:-17.02655	295	308	1588.7890625
pepb15a3	b15.a1.a2	sp|Q8NE71|ABCF1_HUMAN	sp|Q8NE71|ABCF1_HUMAN ATP-binding cassette sub-family F member 1 OS=Homo sapiens GN=ABCF1 PE=1 SV=2	GFNLPYQDAR		714	723	1180.574951171875
pepb15a4	b15.a1.a2	sp|Q8NE71|ABCF1_HUMAN	sp|Q8NE71|ABCF1_HUMAN ATP-binding cassette sub-family F member 1 OS=Homo sapiens GN=ABCF1 PE=1 SV=2	NLDFGIDMDSR	M8:+15.99491	643	653	1298.568603515625
pepb16a3	b16.a1.a1	sp|P18887|XRCC1_HUMAN	sp|P18887|XRCC1_HUMAN DNA repair protein XRCC1 OS=Homo sapiens GN=XRCC1 PE=1 SV=2	TPATAPVPAR		281	290	980.5527954101562
pepb16a5	b16.a1.a1	sp|P18887|XRCC1_HUMAN	sp|P18887|XRCC1_HUMAN DNA repair protein XRCC1 OS=Homo sapiens GN=XRCC1 PE=1 SV=2	YSQVLGLGGR		370	379	1049.57421875
pepb16a4	b16.a1.a1	sp|P18887|XRCC1_HUMAN	sp|P18887|XRCC1_HUMAN DNA repair protein XRCC1 OS=Homo sapiens GN=XRCC1 PE=1 SV=2	TSPVTASDPAGPSYAAATLQASSAASSASPVSR		198	230	3063.487060546875
pepb16a2	b16.a1.a1	sp|P18887|XRCC1_HUMAN	sp|P18887|XRCC1_HUMAN DNA repair protein XRCC1 OS=Homo sapiens GN=XRCC1 PE=1 SV=2	LLPHQLYGVVPQA		621	633	1434.810791015625
pepb16a1	b16.a1.a1	sp|P18887|XRCC1_HUMAN	sp|P18887|XRCC1_HUMAN DNA repair protein XRCC1 OS=Homo sapiens GN=XRCC1 PE=1 SV=2	DSPFGLSFVR		139	148	1124.5738525390625
pepb16a3	b16.a1.a2	tr|F5H8D7|F5H8D7_HUMAN	tr|F5H8D7|F5H8D7_HUMAN DNA repair protein XRCC1 OS=Homo sapiens GN=XRCC1 PE=2 SV=1	TPATAPVPAR		250	259	980.5527954101562
pepb16a5	b16.a1.a2	tr|F5H8D7|F5H8D7_HUMAN	tr|F5H8D7|F5H8D7_HUMAN DNA repair protein XRCC1 OS=Homo sapiens GN=XRCC1 PE=2 SV=1	YSQVLGLGGR		339	348	1049.57421875
pepb16a4	b16.a1.a2	tr|F5H8D7|F5H8D7_HUMAN	tr|F5H8D7|F5H8D7_HUMAN DNA repair protein XRCC1 OS=Homo sapiens GN=XRCC1 PE=2 SV=1	TSPVTASDPAGPSYAAATLQASSAASSASPVSR		167	199	3063.487060546875
pepb16a2	b16.a1.a2	tr|F5H8D7|F5H8D7_HUMAN	tr|F5H8D7|F5H8D7_HUMAN DNA repair protein XRCC1 OS=Homo sapiens GN=XRCC1 PE=2 SV=1	LLPHQLYGVVPQA		590	602	1434.810791015625
pepb16a1	b16.a1.a2	tr|F5H8D7|F5H8D7_HUMAN	tr|F5H8D7|F5H8D7_HUMAN DNA repair protein XRCC1 OS=Homo sapiens GN=XRCC1 PE=2 SV=1	DSPFGLSFVR		108	117	1124.5738525390625
pepb17a2	b17.a1.a1	sp|Q16666-2|IF16_HUMAN	sp|Q16666-2|IF16_HUMAN Isoform 2 of Gamma-interferon-inducible protein 16 OS=Homo sapiens GN=IFI16	INQLCSQTK	C5:+57.02146	619	627	1091.5517578125
pepb17a1	b17.a1.a1	sp|Q16666-2|IF16_HUMAN	sp|Q16666-2|IF16_HUMAN Isoform 2 of Gamma-interferon-inducible protein 16 OS=Homo sapiens GN=IFI16	EVDATSPAPSTSSTVK		101	116	1576.7705078125
pepb17a4	b17.a1.a1	sp|Q16666-2|IF16_HUMAN	sp|Q16666-2|IF16_HUMAN Isoform 2 of Gamma-interferon-inducible protein 16 OS=Homo sapiens GN=IFI16	TTIYEIQDDR		331	340	1253.6011962890625
pepb17a3	b17.a1.a1	sp|Q16666-2|IF16_HUMAN	sp|Q16666-2|IF16_HUMAN Isoform 2 of Gamma-interferon-inducible protein 16 OS=Homo sapiens GN=IFI16	TPQMPPTTPSSSFFTK	M4:+15.99491	428	443	1769.8419189453125
pepb17a2	b17.a1.a2	sp|Q16666-3|IF16_HUMAN	sp|Q16666-3|IF16_HUMAN Isoform 3 of Gamma-interferon-inducible protein 16 OS=Homo sapiens GN=IFI16	INQLCSQTK	C5:+57.02146	563	571	1091.5517578125
pepb17a1	b17.a1.a2	sp|Q16666-3|IF16_HUMAN	sp|Q16666-3|IF16_HUMAN Isoform 3 of Gamma-interferon-inducible protein 16 OS=Homo sapiens GN=IFI16	EVDATSPAPSTSSTVK		101	116	1576.7705078125
pepb17a4	b17.a1.a2	sp|Q16666-3|IF16_HUMAN	sp|Q16666-3|IF16_HUMAN Isoform 3 of Gamma-interferon-inducible protein 16 OS=Homo sapiens GN=IFI16	TTIYEIQDDR		331	340	1253.6011962890625
pepb17a3	b17.a1.a2	sp|Q16666-3|IF16_HUMAN	sp|Q16666-3|IF16_HUMAN Isoform 3 of Gamma-interferon-inducible protein 16 OS=Homo sapiens GN=IFI16	TPQMPPTTPSSSFFTK	M4:+15.99491	428	443	1769.8419189453125
pepb17a2	b17.a1.a3	sp|Q16666-6|IF16_HUMAN	sp|Q16666-6|IF16_HUMAN Isoform 4 of Gamma-interferon-inducible protein 16 OS=Homo sapiens GN=IFI16	INQLCSQTK	C5:+57.02146	619	627	1091.5517578125
pepb17a1	b17.a1.a3	sp|Q16666-6|IF16_HUMAN	sp|Q16666-6|IF16_HUMAN Isoform 4 of Gamma-interferon-inducible protein 16 OS=Homo sapiens GN=IFI16	EVDATSPAPSTSSTVK		101	116	1576.7705078125
pepb17a4	b17.a1.a3	sp|Q16666-6|IF16_HUMAN	sp|Q16666-6|IF16_HUMAN Isoform 4 of Gamma-interferon-inducible protein 16 OS=Homo sapiens GN=IFI16	TTIYEIQDDR		275	284	1253.6011962890625
pepb17a3	b17.a1.a3	sp|Q16666-6|IF16_HUMAN	sp|Q16666-6|IF16_HUMAN Isoform 4 of Gamma-interferon-inducible protein 16 OS=Homo sapiens GN=IFI16	TPQMPPTTPSSSFFTK	M4:+15.99491	372	387	1769.8419189453125
pepb17a2	b17.a1.a4	sp|Q16666|IF16_HUMAN	sp|Q16666|IF16_HUMAN Gamma-interferon-inducible protein 16 OS=Homo sapiens GN=IFI16 PE=1 SV=3	INQLCSQTK	C5:+57.02146	675	683	1091.5517578125
pepb17a1	b17.a1.a4	sp|Q16666|IF16_HUMAN	sp|Q16666|IF16_HUMAN Gamma-interferon-inducible protein 16 OS=Homo sapiens GN=IFI16 PE=1 SV=3	EVDATSPAPSTSSTVK		101	116	1576.7705078125
pepb17a4	b17.a1.a4	sp|Q16666|IF16_HUMAN	sp|Q16666|IF16_HUMAN Gamma-interferon-inducible protein 16 OS=Homo sapiens GN=IFI16 PE=1 SV=3	TTIYEIQDDR		331	340	1253.6011962890625
pepb17a3	b17.a1.a4	sp|Q16666|IF16_HUMAN	sp|Q16666|IF16_HUMAN Gamma-interferon-inducible protein 16 OS=Homo sapiens GN=IFI16 PE=1 SV=3	TPQMPPTTPSSSFFTK	M4:+15.99491	428	443	1769.8419189453125
pepb17a2	b17.a1.a5	tr|E7EPR3|E7EPR3_HUMAN	tr|E7EPR3|E7EPR3_HUMAN Gamma-interferon-inducible protein 16 OS=Homo sapiens GN=IFI16 PE=2 SV=1	INQLCSQTK	C5:+57.02146	623	631	1091.5517578125
pepb17a1	b17.a1.a5	tr|E7EPR3|E7EPR3_HUMAN	tr|E7EPR3|E7EPR3_HUMAN Gamma-interferon-inducible protein 16 OS=Homo sapiens GN=IFI16 PE=2 SV=1	EVDATSPAPSTSSTVK		105	120	1576.7705078125
pepb17a4	b17.a1.a5	tr|E7EPR3|E7EPR3_HUMAN	tr|E7EPR3|E7EPR3_HUMAN Gamma-interferon-inducible protein 16 OS=Homo sapiens GN=IFI16 PE=2 SV=1	TTIYEIQDDR		279	288	1253.6011962890625
pepb17a3	b17.a1.a5	tr|E7EPR3|E7EPR3_HUMAN	tr|E7EPR3|E7EPR3_HUMAN Gamma-interferon-inducible protein 16 OS=Homo sapiens GN=IFI16 PE=2 SV=1	TPQMPPTTPSSSFFTK	M4:+15.99491	376	391	1769.8419189453125
pepb18a2	b18.a1.a1	sp|P10412|H14_HUMAN	sp|P10412|H14_HUMAN Histone H1.4 OS=Homo sapiens GN=HIST1H1E PE=1 SV=2	ALAAAGYDVEKNNSR		65	79	1578.7874755859375
pepb18a4	b18.a1.a1	sp|P10412|H14_HUMAN	sp|P10412|H14_HUMAN Histone H1.4 OS=Homo sapiens GN=HIST1H1E PE=1 SV=2	SETAPAAPAAPAPAEKTPVKK	S1:+42.01057	2	22	2074.118408203125
pepb18a1	b18.a1.a1	sp|P10412|H14_HUMAN	sp|P10412|H14_HUMAN Histone H1.4 OS=Homo sapiens GN=HIST1H1E PE=1 SV=2	ALAAAGYDVEK		65	75	1107.5684814453125
pepb18a3	b18.a1.a1	sp|P10412|H14_HUMAN	sp|P10412|H14_HUMAN Histone H1.4 OS=Homo sapiens GN=HIST1H1E PE=1 SV=2	ASGPPVSELITK		35	46	1198.668212890625
pepb19a3	b19.a1.a1	sp|Q04837|SSBP_HUMAN	sp|Q04837|SSBP_HUMAN Single-stranded DNA-binding protein, mitochondrial OS=Homo sapiens GN=SSBP1 PE=1 SV=1	VGQDPVLR		39	46	883.5
pepb19a1	b19.a1.a1	sp|Q04837|SSBP_HUMAN	sp|Q04837|SSBP_HUMAN Single-stranded DNA-binding protein, mitochondrial OS=Homo sapiens GN=SSBP1 PE=1 SV=1	ESETTTSLVLER		17	28	1364.6907958984375
pepb19a2	b19.a1.a1	sp|Q04837|SSBP_HUMAN	sp|Q04837|SSBP_HUMAN Single-stranded DNA-binding protein, mitochondrial OS=Homo sapiens GN=SSBP1 PE=1 SV=1	SGDSEVYQLGDVSQK		67	81	1611.7501220703125
pepb19a3	b19.a1.a2	tr|C9K0U8|C9K0U8_HUMAN	tr|C9K0U8|C9K0U8_HUMAN Single-stranded DNA-binding protein (Fragment) OS=Homo sapiens GN=SSBP1 PE=2 SV=1	VGQDPVLR		39	46	883.5
pepb19a1	b19.a1.a2	tr|C9K0U8|C9K0U8_HUMAN	tr|C9K0U8|C9K0U8_HUMAN Single-stranded DNA-binding protein (Fragment) OS=Homo sapiens GN=SSBP1 PE=2 SV=1	ESETTTSLVLER		17	28	1364.6907958984375
pepb19a2	b19.a1.a2	tr|C9K0U8|C9K0U8_HUMAN	tr|C9K0U8|C9K0U8_HUMAN Single-stranded DNA-binding protein (Fragment) OS=Homo sapiens GN=SSBP1 PE=2 SV=1	SGDSEVYQLGDVSQK		67	81	1611.7501220703125
pepb19a3	b19.a1.a3	tr|E7EUY5|E7EUY5_HUMAN	tr|E7EUY5|E7EUY5_HUMAN Single-stranded DNA-binding protein (Fragment) OS=Homo sapiens GN=SSBP1 PE=2 SV=1	VGQDPVLR		39	46	883.5
pepb19a1	b19.a1.a3	tr|E7EUY5|E7EUY5_HUMAN	tr|E7EUY5|E7EUY5_HUMAN Single-stranded DNA-binding protein (Fragment) OS=Homo sapiens GN=SSBP1 PE=2 SV=1	ESETTTSLVLER		17	28	1364.6907958984375
pepb19a2	b19.a1.a3	tr|E7EUY5|E7EUY5_HUMAN	tr|E7EUY5|E7EUY5_HUMAN Single-stranded DNA-binding protein (Fragment) OS=Homo sapiens GN=SSBP1 PE=2 SV=1	SGDSEVYQLGDVSQK		67	81	1611.7501220703125
pepb20a1	b20.a1.a1	sp|P62805|H4_HUMAN	sp|P62805|H4_HUMAN Histone H4 OS=Homo sapiens GN=HIST1H4A PE=1 SV=2	DAVTYTEHAK		69	78	1134.54296875
pepb20a2	b20.a1.a1	sp|P62805|H4_HUMAN	sp|P62805|H4_HUMAN Histone H4 OS=Homo sapiens GN=HIST1H4A PE=1 SV=2	ISGLIYEETR		47	56	1180.621337890625
pepb20a3	b20.a1.a1	sp|P62805|H4_HUMAN	sp|P62805|H4_HUMAN Histone H4 OS=Homo sapiens GN=HIST1H4A PE=1 SV=2	VFLENVIR		61	68	989.5783081054688
pepb21a1	b21.a1.a1	sp|Q96T60|PNKP_HUMAN	sp|Q96T60|PNKP_HUMAN Bifunctional polynucleotide phosphatase/kinase OS=Homo sapiens GN=PNKP PE=1 SV=1	GKLPAEEFKAK		225	235	1217.6893310546875
pepb21a2	b21.a1.a1	sp|Q96T60|PNKP_HUMAN	sp|Q96T60|PNKP_HUMAN Bifunctional polynucleotide phosphatase/kinase OS=Homo sapiens GN=PNKP PE=1 SV=1	TQVELVADPETR		49	60	1357.6961669921875
pepb21a3	b21.a1.a1	sp|Q96T60|PNKP_HUMAN	sp|Q96T60|PNKP_HUMAN Bifunctional polynucleotide phosphatase/kinase OS=Homo sapiens GN=PNKP PE=1 SV=1	VAGFDLDGTLITTR		167	180	1478.785400390625
pepb21a1	b21.a1.a2	tr|M0QYH2|M0QYH2_HUMAN	tr|M0QYH2|M0QYH2_HUMAN Bifunctional polynucleotide phosphatase/kinase OS=Homo sapiens GN=PNKP PE=4 SV=1	GKLPAEEFKAK		225	235	1217.6893310546875
pepb21a2	b21.a1.a2	tr|M0QYH2|M0QYH2_HUMAN	tr|M0QYH2|M0QYH2_HUMAN Bifunctional polynucleotide phosphatase/kinase OS=Homo sapiens GN=PNKP PE=4 SV=1	TQVELVADPETR		49	60	1357.6961669921875
pepb21a3	b21.a1.a2	tr|M0QYH2|M0QYH2_HUMAN	tr|M0QYH2|M0QYH2_HUMAN Bifunctional polynucleotide phosphatase/kinase OS=Homo sapiens GN=PNKP PE=4 SV=1	VAGFDLDGTLITTR		167	180	1478.785400390625
pepb21a1	b21.a1.a3	tr|M0R3C8|M0R3C8_HUMAN	tr|M0R3C8|M0R3C8_HUMAN Bifunctional polynucleotide phosphatase/kinase OS=Homo sapiens GN=PNKP PE=4 SV=1	GKLPAEEFKAK		225	235	1217.6893310546875
pepb21a2	b21.a1.a3	tr|M0R3C8|M0R3C8_HUMAN	tr|M0R3C8|M0R3C8_HUMAN Bifunctional polynucleotide phosphatase/kinase OS=Homo sapiens GN=PNKP PE=4 SV=1	TQVELVADPETR		49	60	1357.6961669921875
pepb21a3	b21.a1.a3	tr|M0R3C8|M0R3C8_HUMAN	tr|M0R3C8|M0R3C8_HUMAN Bifunctional polynucleotide phosphatase/kinase OS=Homo sapiens GN=PNKP PE=4 SV=1	VAGFDLDGTLITTR		167	180	1478.785400390625
pepb22a2	b22.a1.a1	sp|P35244|RFA3_HUMAN	sp|P35244|RFA3_HUMAN Replication protein A 14 kDa subunit OS=Homo sapiens GN=RPA3 PE=1 SV=1	MFILSDGEGK	M1:+15.99491	40	49	1112.5296630859375
pepb22a3	b22.a1.a1	sp|P35244|RFA3_HUMAN	sp|P35244|RFA3_HUMAN Replication protein A 14 kDa subunit OS=Homo sapiens GN=RPA3 PE=1 SV=1	VDMMDLPR	M3:+15.99491 M4:+15.99491 V1:+42.01057	2	9	1050.4599609375
pepb22a1	b22.a1.a1	sp|P35244|RFA3_HUMAN	sp|P35244|RFA3_HUMAN Replication protein A 14 kDa subunit OS=Homo sapiens GN=RPA3 PE=1 SV=1	MFILSDGEGK		40	49	1096.53466796875
pepb23a2	b23.a1.a1	sp|Q14978-2|NOLC1_HUMAN	sp|Q14978-2|NOLC1_HUMAN Isoform Beta of Nucleolar and coiled-body phosphoprotein 1 OS=Homo sapiens GN=NOLC1	VAGGAAPSKPASAK		507	520	1211.6746826171875
pepb23a1	b23.a1.a1	sp|Q14978-2|NOLC1_HUMAN	sp|Q14978-2|NOLC1_HUMAN Isoform Beta of Nucleolar and coiled-body phosphoprotein 1 OS=Homo sapiens GN=NOLC1	VADNSFDAK		649	657	966.453125
pepb23a2	b23.a1.a2	sp|Q14978-3|NOLC1_HUMAN	sp|Q14978-3|NOLC1_HUMAN Isoform 3 of Nucleolar and coiled-body phosphoprotein 1 OS=Homo sapiens GN=NOLC1	VAGGAAPSKPASAK		498	511	1211.6746826171875
pepb23a1	b23.a1.a2	sp|Q14978-3|NOLC1_HUMAN	sp|Q14978-3|NOLC1_HUMAN Isoform 3 of Nucleolar and coiled-body phosphoprotein 1 OS=Homo sapiens GN=NOLC1	VADNSFDAK		640	648	966.453125
pepb23a2	b23.a1.a3	sp|Q14978|NOLC1_HUMAN	sp|Q14978|NOLC1_HUMAN Nucleolar and coiled-body phosphoprotein 1 OS=Homo sapiens GN=NOLC1 PE=1 SV=2	VAGGAAPSKPASAK		497	510	1211.6746826171875
pepb23a1	b23.a1.a3	sp|Q14978|NOLC1_HUMAN	sp|Q14978|NOLC1_HUMAN Nucleolar and coiled-body phosphoprotein 1 OS=Homo sapiens GN=NOLC1 PE=1 SV=2	VADNSFDAK		639	647	966.453125
pepb23a2	b23.a1.a4	tr|Q96J17|Q96J17_HUMAN	tr|Q96J17|Q96J17_HUMAN NOLC1 protein OS=Homo sapiens GN=NOLC1 PE=2 SV=1	VAGGAAPSKPASAK		216	229	1211.6746826171875
pepb23a1	b23.a1.a4	tr|Q96J17|Q96J17_HUMAN	tr|Q96J17|Q96J17_HUMAN NOLC1 protein OS=Homo sapiens GN=NOLC1 PE=2 SV=1	VADNSFDAK		358	366	966.453125
pepb24a1	b24.a1.a1	sp|P12268|IMDH2_HUMAN	sp|P12268|IMDH2_HUMAN Inosine-5'-monophosphate dehydrogenase 2 OS=Homo sapiens GN=IMPDH2 PE=1 SV=2	VAQGVSGAVQDK		439	450	1158.61181640625
pepb24a2	b24.a1.a1	sp|P12268|IMDH2_HUMAN	sp|P12268|IMDH2_HUMAN Inosine-5'-monophosphate dehydrogenase 2 OS=Homo sapiens GN=IMPDH2 PE=1 SV=2	VRDVFEAK		127	134	963.5261840820312
pepb24a1	b24.a1.a2	tr|H0Y4R1|H0Y4R1_HUMAN	tr|H0Y4R1|H0Y4R1_HUMAN Inosine-5'-monophosphate dehydrogenase 2 (Fragment) OS=Homo sapiens GN=IMPDH2 PE=3 SV=1	VAQGVSGAVQDK		395	406	1158.61181640625
pepb24a2	b24.a1.a2	tr|H0Y4R1|H0Y4R1_HUMAN	tr|H0Y4R1|H0Y4R1_HUMAN Inosine-5'-monophosphate dehydrogenase 2 (Fragment) OS=Homo sapiens GN=IMPDH2 PE=3 SV=1	VRDVFEAK		59	66	963.5261840820312
pepb25a2	b25.a1.a1	sp|Q99661-2|KIF2C_HUMAN	sp|Q99661-2|KIF2C_HUMAN Isoform 2 of Kinesin-like protein KIF2C OS=Homo sapiens GN=KIF2C	TSGQTFANSNSSR		403	415	1356.6142578125
pepb25a1	b25.a1.a1	sp|Q99661-2|KIF2C_HUMAN	sp|Q99661-2|KIF2C_HUMAN Isoform 2 of Kinesin-like protein KIF2C OS=Homo sapiens GN=KIF2C	LAMQLEEQASR	M3:+15.99491	652	662	1291.6314697265625
pepb25a2	b25.a1.a2	sp|Q99661|KIF2C_HUMAN	sp|Q99661|KIF2C_HUMAN Kinesin-like protein KIF2C OS=Homo sapiens GN=KIF2C PE=1 SV=2	TSGQTFANSNSSR		457	469	1356.6142578125
pepb25a1	b25.a1.a2	sp|Q99661|KIF2C_HUMAN	sp|Q99661|KIF2C_HUMAN Kinesin-like protein KIF2C OS=Homo sapiens GN=KIF2C PE=1 SV=2	LAMQLEEQASR	M3:+15.99491	706	716	1291.6314697265625
pepb25a2	b25.a1.a3	tr|B7Z6Q6|B7Z6Q6_HUMAN	tr|B7Z6Q6|B7Z6Q6_HUMAN Kinesin-like protein KIF2C OS=Homo sapiens GN=KIF2C PE=2 SV=1	TSGQTFANSNSSR		416	428	1356.6142578125
pepb25a1	b25.a1.a3	tr|B7Z6Q6|B7Z6Q6_HUMAN	tr|B7Z6Q6|B7Z6Q6_HUMAN Kinesin-like protein KIF2C OS=Homo sapiens GN=KIF2C PE=2 SV=1	LAMQLEEQASR	M3:+15.99491	665	675	1291.6314697265625
pepb25a2	b25.a1.a4	tr|B7Z7M6|B7Z7M6_HUMAN	tr|B7Z7M6|B7Z7M6_HUMAN Kinesin-like protein KIF2C OS=Homo sapiens GN=KIF2C PE=2 SV=1	TSGQTFANSNSSR		344	356	1356.6142578125
pepb25a1	b25.a1.a4	tr|B7Z7M6|B7Z7M6_HUMAN	tr|B7Z7M6|B7Z7M6_HUMAN Kinesin-like protein KIF2C OS=Homo sapiens GN=KIF2C PE=2 SV=1	LAMQLEEQASR	M3:+15.99491	593	603	1291.6314697265625
pepb26a2	b26.a1.a1	sp|P15927-2|RFA2_HUMAN	sp|P15927-2|RFA2_HUMAN Isoform 2 of Replication protein A 32 kDa subunit OS=Homo sapiens GN=RPA2	HAEKAPTNIVYK		90	101	1370.7430419921875
pepb26a1	b26.a1.a1	sp|P15927-2|RFA2_HUMAN	sp|P15927-2|RFA2_HUMAN Isoform 2 of Replication protein A 32 kDa subunit OS=Homo sapiens GN=RPA2	APTNIVYK		94	101	905.509521484375
pepb26a2	b26.a1.a2	sp|P15927-3|RFA2_HUMAN	sp|P15927-3|RFA2_HUMAN Isoform 3 of Replication protein A 32 kDa subunit OS=Homo sapiens GN=RPA2	HAEKAPTNIVYK		170	181	1370.7430419921875
pepb26a1	b26.a1.a2	sp|P15927-3|RFA2_HUMAN	sp|P15927-3|RFA2_HUMAN Isoform 3 of Replication protein A 32 kDa subunit OS=Homo sapiens GN=RPA2	APTNIVYK		174	181	905.509521484375
pepb26a2	b26.a1.a3	sp|P15927|RFA2_HUMAN	sp|P15927|RFA2_HUMAN Replication protein A 32 kDa subunit OS=Homo sapiens GN=RPA2 PE=1 SV=1	HAEKAPTNIVYK		82	93	1370.7430419921875
pepb26a1	b26.a1.a3	sp|P15927|RFA2_HUMAN	sp|P15927|RFA2_HUMAN Replication protein A 32 kDa subunit OS=Homo sapiens GN=RPA2 PE=1 SV=1	APTNIVYK		86	93	905.509521484375
pepb26a2	b26.a1.a4	tr|Q5TEJ7|Q5TEJ7_HUMAN	tr|Q5TEJ7|Q5TEJ7_HUMAN Replication protein A 32 kDa subunit (Fragment) OS=Homo sapiens GN=RPA2 PE=2 SV=1	HAEKAPTNIVYK		86	97	1370.7430419921875
pepb26a1	b26.a1.a4	tr|Q5TEJ7|Q5TEJ7_HUMAN	tr|Q5TEJ7|Q5TEJ7_HUMAN Replication protein A 32 kDa subunit (Fragment) OS=Homo sapiens GN=RPA2 PE=2 SV=1	APTNIVYK		90	97	905.509521484375
pepb27a2	b27.a1.a1	sp|Q9NQW6-2|ANLN_HUMAN	sp|Q9NQW6-2|ANLN_HUMAN Isoform 2 of Actin-binding protein anillin OS=Homo sapiens GN=ANLN	VTENQIPAK		492	500	999.5474243164062
pepb27a1	b27.a1.a1	sp|Q9NQW6-2|ANLN_HUMAN	sp|Q9NQW6-2|ANLN_HUMAN Isoform 2 of Actin-binding protein anillin OS=Homo sapiens GN=ANLN	TPIITPNTK		397	405	984.5728149414062
pepb27a2	b27.a1.a2	sp|Q9NQW6|ANLN_HUMAN	sp|Q9NQW6|ANLN_HUMAN Actin-binding protein anillin OS=Homo sapiens GN=ANLN PE=1 SV=2	VTENQIPAK		492	500	999.5474243164062
pepb27a1	b27.a1.a2	sp|Q9NQW6|ANLN_HUMAN	sp|Q9NQW6|ANLN_HUMAN Actin-binding protein anillin OS=Homo sapiens GN=ANLN PE=1 SV=2	TPIITPNTK		397	405	984.5728149414062
pepb28a2	b28.a1.a1	sp|P35659|DEK_HUMAN	sp|P35659|DEK_HUMAN Protein DEK OS=Homo sapiens GN=DEK PE=1 SV=1	SGVNSELVKR		169	178	1088.6063232421875
pepb28a1	b28.a1.a1	sp|P35659|DEK_HUMAN	sp|P35659|DEK_HUMAN Protein DEK OS=Homo sapiens GN=DEK PE=1 SV=1	EPFTIAQGK		76	84	990.52587890625
pepb28a2	b28.a1.a2	tr|D6RDA2|D6RDA2_HUMAN	tr|D6RDA2|D6RDA2_HUMAN Protein DEK (Fragment) OS=Homo sapiens GN=DEK PE=2 SV=1	SGVNSELVKR		102	111	1088.6063232421875
pepb28a1	b28.a1.a2	tr|D6RDA2|D6RDA2_HUMAN	tr|D6RDA2|D6RDA2_HUMAN Protein DEK (Fragment) OS=Homo sapiens GN=DEK PE=2 SV=1	EPFTIAQGK		9	17	990.52587890625
pepb29a2	b29.a1.a1	sp|P68431|H31_HUMAN	sp|P68431|H31_HUMAN Histone H3.1 OS=Homo sapiens GN=HIST1H3A PE=1 SV=2	YRPGTVALR		42	50	1032.5953369140625
pepb29a1	b29.a1.a1	sp|P68431|H31_HUMAN	sp|P68431|H31_HUMAN Histone H3.1 OS=Homo sapiens GN=HIST1H3A PE=1 SV=2	STELLIR		58	64	831.493896484375
pepb29a2	b29.a1.a2	sp|P84243|H33_HUMAN	sp|P84243|H33_HUMAN Histone H3.3 OS=Homo sapiens GN=H3F3A PE=1 SV=2	YRPGTVALR		42	50	1032.5953369140625
pepb29a1	b29.a1.a2	sp|P84243|H33_HUMAN	sp|P84243|H33_HUMAN Histone H3.3 OS=Homo sapiens GN=H3F3A PE=1 SV=2	STELLIR		58	64	831.493896484375
pepb29a2	b29.a1.a3	sp|Q16695|H31T_HUMAN	sp|Q16695|H31T_HUMAN Histone H3.1t OS=Homo sapiens GN=HIST3H3 PE=1 SV=3	YRPGTVALR		42	50	1032.5953369140625
pepb29a1	b29.a1.a3	sp|Q16695|H31T_HUMAN	sp|Q16695|H31T_HUMAN Histone H3.1t OS=Homo sapiens GN=HIST3H3 PE=1 SV=3	STELLIR		58	64	831.493896484375
pepb29a2	b29.a1.a4	sp|Q6NXT2|H3C_HUMAN	sp|Q6NXT2|H3C_HUMAN Histone H3.3C OS=Homo sapiens GN=H3F3C PE=1 SV=3	YRPGTVALR		41	49	1032.5953369140625
pepb29a1	b29.a1.a4	sp|Q6NXT2|H3C_HUMAN	sp|Q6NXT2|H3C_HUMAN Histone H3.3C OS=Homo sapiens GN=H3F3C PE=1 SV=3	STELLIR		57	63	831.493896484375
pepb29a2	b29.a1.a5	sp|Q71DI3|H32_HUMAN	sp|Q71DI3|H32_HUMAN Histone H3.2 OS=Homo sapiens GN=HIST2H3A PE=1 SV=3	YRPGTVALR		42	50	1032.5953369140625
pepb29a1	b29.a1.a5	sp|Q71DI3|H32_HUMAN	sp|Q71DI3|H32_HUMAN Histone H3.2 OS=Homo sapiens GN=HIST2H3A PE=1 SV=3	STELLIR		58	64	831.493896484375
pepb29a2	b29.a1.a6	tr|B4DEB1|B4DEB1_HUMAN	tr|B4DEB1|B4DEB1_HUMAN Histone H3 OS=Homo sapiens GN=H3F3A PE=2 SV=1	YRPGTVALR		42	50	1032.5953369140625
pepb29a1	b29.a1.a6	tr|B4DEB1|B4DEB1_HUMAN	tr|B4DEB1|B4DEB1_HUMAN Histone H3 OS=Homo sapiens GN=H3F3A PE=2 SV=1	STELLIR		58	64	831.493896484375
pepb29a2	b29.a1.a7	tr|K7EK07|K7EK07_HUMAN	tr|K7EK07|K7EK07_HUMAN Histone H3 (Fragment) OS=Homo sapiens GN=H3F3B PE=3 SV=1	YRPGTVALR		42	50	1032.5953369140625
pepb29a1	b29.a1.a7	tr|K7EK07|K7EK07_HUMAN	tr|K7EK07|K7EK07_HUMAN Histone H3 (Fragment) OS=Homo sapiens GN=H3F3B PE=3 SV=1	STELLIR		58	64	831.493896484375
pepb29a2	b29.a1.a8	tr|K7EMV3|K7EMV3_HUMAN	tr|K7EMV3|K7EMV3_HUMAN Histone H3 OS=Homo sapiens GN=H3F3B PE=3 SV=1	YRPGTVALR		42	50	1032.5953369140625
pepb29a1	b29.a1.a8	tr|K7EMV3|K7EMV3_HUMAN	tr|K7EMV3|K7EMV3_HUMAN Histone H3 OS=Homo sapiens GN=H3F3B PE=3 SV=1	STELLIR		58	64	831.493896484375
pepb29a2	b29.a1.a9	tr|K7EP01|K7EP01_HUMAN	tr|K7EP01|K7EP01_HUMAN Histone H3.3 OS=Homo sapiens GN=H3F3B PE=4 SV=1	YRPGTVALR		42	50	1032.5953369140625
pepb29a1	b29.a1.a9	tr|K7EP01|K7EP01_HUMAN	tr|K7EP01|K7EP01_HUMAN Histone H3.3 OS=Homo sapiens GN=H3F3B PE=4 SV=1	STELLIR		58	64	831.493896484375
pepb29a2	b29.a1.b10	tr|K7ES00|K7ES00_HUMAN	tr|K7ES00|K7ES00_HUMAN Histone H3.3 (Fragment) OS=Homo sapiens GN=H3F3B PE=4 SV=1	YRPGTVALR		42	50	1032.5953369140625
pepb29a1	b29.a1.b10	tr|K7ES00|K7ES00_HUMAN	tr|K7ES00|K7ES00_HUMAN Histone H3.3 (Fragment) OS=Homo sapiens GN=H3F3B PE=4 SV=1	STELLIR		58	64	831.493896484375
pepb30a2	b30.a1.a1	sp|Q8NFW8|NEUA_HUMAN	sp|Q8NFW8|NEUA_HUMAN N-acylneuraminate cytidylyltransferase OS=Homo sapiens GN=CMAS PE=1 SV=2	VGLSGAPADACSTAQK	C11:+57.02146	384	399	1532.73779296875
pepb30a1	b30.a1.a1	sp|Q8NFW8|NEUA_HUMAN	sp|Q8NFW8|NEUA_HUMAN N-acylneuraminate cytidylyltransferase OS=Homo sapiens GN=CMAS PE=1 SV=2	EVTEPLNLNPAK		189	200	1324.7110595703125
pepb31a2	b31.a1.a1	sp|P17480-2|UBF1_HUMAN	sp|P17480-2|UBF1_HUMAN Isoform UBF2 of Nucleolar transcription factor 1 OS=Homo sapiens GN=UBTF	QLQEERPELSESELTR		387	402	1943.96728515625
pepb31a1	b31.a1.a1	sp|P17480-2|UBF1_HUMAN	sp|P17480-2|UBF1_HUMAN Isoform UBF2 of Nucleolar transcription factor 1 OS=Homo sapiens GN=UBTF	FLESLPEEEQQR		324	335	1504.7281494140625
pepb31a2	b31.a1.a2	sp|P17480|UBF1_HUMAN	sp|P17480|UBF1_HUMAN Nucleolar transcription factor 1 OS=Homo sapiens GN=UBTF PE=1 SV=1	QLQEERPELSESELTR		424	439	1943.96728515625
pepb31a1	b31.a1.a2	sp|P17480|UBF1_HUMAN	sp|P17480|UBF1_HUMAN Nucleolar transcription factor 1 OS=Homo sapiens GN=UBTF PE=1 SV=1	FLESLPEEEQQR		361	372	1504.7281494140625
pepb31a2	b31.a1.a3	tr|E9PKP7|E9PKP7_HUMAN	tr|E9PKP7|E9PKP7_HUMAN Nucleolar transcription factor 1 OS=Homo sapiens GN=UBTF PE=2 SV=1	QLQEERPELSESELTR		387	402	1943.96728515625
pepb31a1	b31.a1.a3	tr|E9PKP7|E9PKP7_HUMAN	tr|E9PKP7|E9PKP7_HUMAN Nucleolar transcription factor 1 OS=Homo sapiens GN=UBTF PE=2 SV=1	FLESLPEEEQQR		324	335	1504.7281494140625
pepb32a2	b32.a1.a1	sp|Q15424-2|SAFB1_HUMAN	sp|Q15424-2|SAFB1_HUMAN Isoform 2 of Scaffold attachment factor B1 OS=Homo sapiens GN=SAFB	AIEDEGGNPDEIEITSEGNKK		64	84	2245.047119140625
pepb32a1	b32.a1.a1	sp|Q15424-2|SAFB1_HUMAN	sp|Q15424-2|SAFB1_HUMAN Isoform 2 of Scaffold attachment factor B1 OS=Homo sapiens GN=SAFB	ADSLLAVVK		217	225	915.5513916015625
pepb32a2	b32.a1.a2	sp|Q15424-3|SAFB1_HUMAN	sp|Q15424-3|SAFB1_HUMAN Isoform 3 of Scaffold attachment factor B1 OS=Homo sapiens GN=SAFB	AIEDEGGNPDEIEITSEGNKK		64	84	2245.047119140625
pepb32a1	b32.a1.a2	sp|Q15424-3|SAFB1_HUMAN	sp|Q15424-3|SAFB1_HUMAN Isoform 3 of Scaffold attachment factor B1 OS=Homo sapiens GN=SAFB	ADSLLAVVK		286	294	915.5513916015625
pepb32a2	b32.a1.a3	sp|Q15424-4|SAFB1_HUMAN	sp|Q15424-4|SAFB1_HUMAN Isoform 4 of Scaffold attachment factor B1 OS=Homo sapiens GN=SAFB	AIEDEGGNPDEIEITSEGNKK		64	84	2245.047119140625
pepb32a1	b32.a1.a3	sp|Q15424-4|SAFB1_HUMAN	sp|Q15424-4|SAFB1_HUMAN Isoform 4 of Scaffold attachment factor B1 OS=Homo sapiens GN=SAFB	ADSLLAVVK		286	294	915.5513916015625
pepb32a2	b32.a1.a4	sp|Q15424|SAFB1_HUMAN	sp|Q15424|SAFB1_HUMAN Scaffold attachment factor B1 OS=Homo sapiens GN=SAFB PE=1 SV=4	AIEDEGGNPDEIEITSEGNKK		64	84	2245.047119140625
pepb32a1	b32.a1.a4	sp|Q15424|SAFB1_HUMAN	sp|Q15424|SAFB1_HUMAN Scaffold attachment factor B1 OS=Homo sapiens GN=SAFB PE=1 SV=4	ADSLLAVVK		286	294	915.5513916015625
pepb33a1	b33.a1.a1	sp|P20585|MSH3_HUMAN	sp|P20585|MSH3_HUMAN DNA mismatch repair protein Msh3 OS=Homo sapiens GN=MSH3 PE=1 SV=4	NLEILQNQTDMK	M11:+15.99491	544	555	1462.720947265625
pepb33a2	b33.a1.a1	sp|P20585|MSH3_HUMAN	sp|P20585|MSH3_HUMAN DNA mismatch repair protein Msh3 OS=Homo sapiens GN=MSH3 PE=1 SV=4	STLIGEDVNPLIK		337	349	1398.7843017578125
pepb34a1	b34.a1.a1	sp|Q9NR30-2|DDX21_HUMAN	sp|Q9NR30-2|DDX21_HUMAN Isoform 2 of Nucleolar RNA helicase 2 OS=Homo sapiens GN=DDX21	APQVLVLAPTR		192	202	1164.7103271484375
pepb34a2	b34.a1.a1	sp|Q9NR30-2|DDX21_HUMAN	sp|Q9NR30-2|DDX21_HUMAN Isoform 2 of Nucleolar RNA helicase 2 OS=Homo sapiens GN=DDX21	EGAFSNFPISEETIK		117	131	1668.81201171875
pepb34a1	b34.a1.a2	sp|Q9NR30|DDX21_HUMAN	sp|Q9NR30|DDX21_HUMAN Nucleolar RNA helicase 2 OS=Homo sapiens GN=DDX21 PE=1 SV=5	APQVLVLAPTR		260	270	1164.7103271484375
pepb34a2	b34.a1.a2	sp|Q9NR30|DDX21_HUMAN	sp|Q9NR30|DDX21_HUMAN Nucleolar RNA helicase 2 OS=Homo sapiens GN=DDX21 PE=1 SV=5	EGAFSNFPISEETIK		185	199	1668.81201171875

## Sheet: X!TandemPipeline informations
X!TandemPipeline version :
3.3.4	Myosine Bodybuildée
X!TandemPipeline filters :
Mode	indiv
Maximum peptide Evalue	0.05000000074505806
Maximum protein Evalue	-4.0
Minimum number of peptides per protein	2
MS sample name	DaPR130321_VB126_O871.m
X!Tandem XML result file NOT FOUND	/home/rusconi/labo/research/daniele-praseuth/donnees-masse/vivien-berthelot/DaPR130321/DaPR130321_VB126_O871.m.xml
