# Supplementary material for: The human DNA ends proteome uncovers an unexpected entanglement of functional pathways
Source: Nucleic Acids Res. 2016 Feb 25;44(10):4721–33. doi: 10.1093/nar/gkw121 (PMC4889927; doi:10.1093/nar/gkw121)
Supplement: SUPPLEMENTARY DATA [file supp_gkw121_nar-02937-m-2015-File003.zip › berthelot-et-al-spreadsheet-formatted-mass-data/vb82.ods]

## Sheet: proteins
MS Sample :	DaPR130904_VB82_O1900.m
Group ID	Sub-group ID	Protein ID	Description	log(E value)	Coverage	MW	Spectra	Specific	Uniques	Specific uniques	Theoretical number of tryptic peptides	PAI	emPAI	Sub-group proteins	number of MS samples
a1	a1.a1	a1.a1.a1	sp|P09874|PARP1_HUMAN Poly [ADP-ribose] polymerase 1 OS=Homo sapiens GN=PARP1 PE=1 SV=4	-118.09114074707031	33	112.9000015258789	44		34		42	1.0476190476190477	10.158839925077485	1	1
a2	a2.a1	a2.a1.a1	sp|P17480-2|UBF1_HUMAN Isoform UBF2 of Nucleolar transcription factor 1 OS=Homo sapiens GN=UBTF	-82.07061767578125	32	84.80000305175781	33	2	23	1	27	1.2222222222222223	15.681005372000591	2	1
a2	a2.a1	a2.a1.a2	tr|E9PKP7|E9PKP7_HUMAN Nucleolar transcription factor 1 OS=Homo sapiens GN=UBTF PE=2 SV=1	-82.07061767578125	32	87.30000305175781	33	2	23	1	29	1.1379310344827587	12.73823795883263	2	1
a2	a2.a2	a2.a2.a1	sp|P17480|UBF1_HUMAN Nucleolar transcription factor 1 OS=Homo sapiens GN=UBTF PE=1 SV=1	-83.15493774414062	31	89.19999694824219	32	1	23	1	29	1.103448275862069	11.689610031679221	1	1
a3	a3.a1	a3.a1.a1	sp|P12956|XRCC6_HUMAN X-ray repair cross-complementing protein 6 OS=Homo sapiens GN=XRCC6 PE=1 SV=2	-94.93416595458984	41	69.69999694824219	32		26		26	1.2307692307692308	16.012542798525892	1	1
a4	a4.a1	a4.a1.a1	sp|P23246|SFPQ_HUMAN Splicing factor, proline- and glutamine-rich OS=Homo sapiens GN=SFPQ PE=1 SV=2	-55.146488189697266	21	76.0	21	20	13	12	24	0.875	6.498942093324558	1	1
a4	a4.a2	a4.a2.a1	sp|Q15233|NONO_HUMAN Non-POU domain-containing octamer-binding protein OS=Homo sapiens GN=NONO PE=1 SV=4	-27.156919479370117	23	54.099998474121094	11	10	9	8	18	0.6111111111111112	3.0842386526745216	1	1
a5	a5.a1	a5.a1.a1	tr|H0Y4R1|H0Y4R1_HUMAN Inosine-5'-monophosphate dehydrogenase 2 (Fragment) OS=Homo sapiens GN=IMPDH2 PE=3 SV=1	-80.99632263183594	44	50.79999923706055	24	2	20	2	21	1.1428571428571428	12.894954943731374	1	1
a5	a5.a2	a5.a2.a1	sp|P12268|IMDH2_HUMAN Inosine-5'-monophosphate dehydrogenase 2 OS=Homo sapiens GN=IMPDH2 PE=1 SV=2	-76.14200592041016	41	55.70000076293945	23	1	19	1	20	1.15	13.12537544622754	1	1
a5	a5.a3	a5.a3.a1	sp|P20839-2|IMDH1_HUMAN Isoform 2 of Inosine-5'-monophosphate dehydrogenase 1 OS=Homo sapiens GN=IMPDH1	-15.552408218383789	8	52.5	3	2	3	2	20	0.15	0.4125375446227544	9	1
a5	a5.a3	a5.a3.a2	sp|P20839-3|IMDH1_HUMAN Isoform 3 of Inosine-5'-monophosphate dehydrogenase 1 OS=Homo sapiens GN=IMPDH1	-15.552408218383789	7	60.29999923706055	3	2	3	2	21	0.14285714285714285	0.3894954943731377	9	1
a5	a5.a3	a5.a3.a3	sp|P20839-4|IMDH1_HUMAN Isoform 4 of Inosine-5'-monophosphate dehydrogenase 1 OS=Homo sapiens GN=IMPDH1	-15.552408218383789	7	54.70000076293945	3	2	3	2	19	0.15789473684210525	0.43844988828766285	9	1
a5	a5.a3	a5.a3.a4	sp|P20839-5|IMDH1_HUMAN Isoform 5 of Inosine-5'-monophosphate dehydrogenase 1 OS=Homo sapiens GN=IMPDH1	-15.552408218383789	6	63.099998474121094	3	2	3	2	21	0.14285714285714285	0.3894954943731377	9	1
a5	a5.a3	a5.a3.a5	sp|P20839-6|IMDH1_HUMAN Isoform 6 of Inosine-5'-monophosphate dehydrogenase 1 OS=Homo sapiens GN=IMPDH1	-15.552408218383789	6	64.19999694824219	3	2	3	2	24	0.125	0.33352143216332397	9	1
a5	a5.a3	a5.a3.a6	sp|P20839-7|IMDH1_HUMAN Isoform 7 of Inosine-5'-monophosphate dehydrogenase 1 OS=Homo sapiens GN=IMPDH1	-15.552408218383789	7	60.79999923706055	3	2	3	2	24	0.125	0.33352143216332397	9	1
a5	a5.a3	a5.a3.a7	sp|P20839|IMDH1_HUMAN Inosine-5'-monophosphate dehydrogenase 1 OS=Homo sapiens GN=IMPDH1 PE=1 SV=2	-15.552408218383789	7	55.29999923706055	3	2	3	2	19	0.15789473684210525	0.43844988828766285	9	1
a5	a5.a3	a5.a3.a8	tr|C9J381|C9J381_HUMAN Inosine-5'-monophosphate dehydrogenase 1 OS=Homo sapiens GN=IMPDH1 PE=2 SV=1	-15.552408218383789	7	55.099998474121094	3	2	3	2	19	0.15789473684210525	0.43844988828766285	9	1
a5	a5.a3	a5.a3.a9	tr|E7EQS0|E7EQS0_HUMAN Inosine-5'-monophosphate dehydrogenase 1 OS=Homo sapiens GN=IMPDH1 PE=2 SV=1	-15.552408218383789	7	56.900001525878906	3	2	3	2	21	0.14285714285714285	0.3894954943731377	9	1
a6	a6.a1	a6.a1.a1	sp|P13010|XRCC5_HUMAN X-ray repair cross-complementing protein 5 OS=Homo sapiens GN=XRCC5 PE=1 SV=3	-73.91951751708984	33	82.5	27		22		27	1.0	9.0	1	1
a7	a7.a1	a7.a1.a1	sp|P78347-2|GTF2I_HUMAN Isoform 2 of General transcription factor II-I OS=Homo sapiens GN=GTF2I	-75.59518432617188	28	107.80000305175781	23		22		41	0.5609756097560976	2.6389459900993932	4	1
a7	a7.a1	a7.a1.a2	sp|P78347-3|GTF2I_HUMAN Isoform 3 of General transcription factor II-I OS=Homo sapiens GN=GTF2I	-75.59518432617188	27	110.0999984741211	23		22		41	0.5609756097560976	2.6389459900993932	4	1
a7	a7.a1	a7.a1.a3	sp|P78347-4|GTF2I_HUMAN Isoform 4 of General transcription factor II-I OS=Homo sapiens GN=GTF2I	-75.59518432617188	27	109.9000015258789	23		22		41	0.5609756097560976	2.6389459900993932	4	1
a7	a7.a1	a7.a1.a4	sp|P78347|GTF2I_HUMAN General transcription factor II-I OS=Homo sapiens GN=GTF2I PE=1 SV=2	-75.59518432617188	26	112.19999694824219	23		22		41	0.5609756097560976	2.6389459900993932	4	1
a8	a8.a1	a8.a1.a1	sp|Q9Y6X9-2|MORC2_HUMAN Isoform 2 of MORC family CW-type zinc finger protein 2 OS=Homo sapiens GN=MORC2	-50.273319244384766	19	110.5	20		16		35	0.5714285714285714	2.72759372031494	2	1
a8	a8.a1	a8.a1.a2	sp|Q9Y6X9|MORC2_HUMAN MORC family CW-type zinc finger protein 2 OS=Homo sapiens GN=MORC2 PE=1 SV=2	-50.273319244384766	18	117.5999984741211	20		16		36	0.5555555555555556	2.5938136638046276	2	1
a9	a9.a1	a9.a1.a1	sp|O95602|RPA1_HUMAN DNA-directed RNA polymerase I subunit RPA1 OS=Homo sapiens GN=POLR1A PE=1 SV=2	-58.82344436645508	13	194.5	19		18		83	0.2289156626506024	0.6940088022878714	1	1
b10	b10.a1	b10.a1.a1	sp|Q15459|SF3A1_HUMAN Splicing factor 3A subunit 1 OS=Homo sapiens GN=SF3A1 PE=1 SV=1	-53.38599395751953	24	88.69999694824219	18		16		36	0.5	2.1622776601683795	1	1
b11	b11.a1	b11.a1.a1	sp|P48382|RFX5_HUMAN DNA-binding protein RFX5 OS=Homo sapiens GN=RFX5 PE=1 SV=1	-66.9956283569336	32	65.19999694824219	17		16		33	0.5151515151515151	2.2745491628777286	1	1
b12	b12.a1	b12.a1.a1	sp|P49916|DNLI3_HUMAN DNA ligase 3 OS=Homo sapiens GN=LIG3 PE=1 SV=2	-50.39250183105469	19	112.69999694824219	16		16		47	0.3404255319148936	1.189906294605915	1	1
b13	b13.a1	b13.a1.a1	sp|Q9NR30|DDX21_HUMAN Nucleolar RNA helicase 2 OS=Homo sapiens GN=DDX21 PE=1 SV=5	-49.263248443603516	21	87.19999694824219	15		14		35	0.42857142857142855	1.6826957952797255	1	1
b14	b14.a1	b14.a1.a1	sp|O94913|PCF11_HUMAN Pre-mRNA cleavage complex 2 protein Pcf11 OS=Homo sapiens GN=PCF11 PE=1 SV=3	-33.328758239746094	9	172.8000030517578	12		12		76	0.15789473684210525	0.43844988828766285	1	1
b15	b15.a1	b15.a1.a1	sp|P27816-6|MAP4_HUMAN Isoform 6 of Microtubule-associated protein 4 OS=Homo sapiens GN=MAP4	-36.52665328979492	11	119.80000305175781	11		11		46	0.2391304347826087	0.7343248017724648	3	1
b15	b15.a1	b15.a1.a2	sp|P27816|MAP4_HUMAN Microtubule-associated protein 4 OS=Homo sapiens GN=MAP4 PE=1 SV=3	-36.52665328979492	11	120.80000305175781	11		11		45	0.24444444444444444	0.7556762912750012	3	1
b15	b15.a1	b15.a1.a3	tr|E7EVA0|E7EVA0_HUMAN Microtubule-associated protein OS=Homo sapiens GN=MAP4 PE=2 SV=1	-36.52665328979492	5	245.10000610351562	11		11		97	0.1134020618556701	0.2983807317901239	3	1
b16	b16.a1	b16.a1.a1	sp|Q14527|HLTF_HUMAN Helicase-like transcription factor OS=Homo sapiens GN=HLTF PE=1 SV=2	-28.426210403442383	12	113.69999694824219	11		11		47	0.23404255319148937	0.7141252532913134	1	1
b17	b17.a1	b17.a1.a1	sp|Q00839|HNRPU_HUMAN Heterogeneous nuclear ribonucleoprotein U OS=Homo sapiens GN=HNRNPU PE=1 SV=6	-29.34787940979004	17	90.4000015258789	11		11		24	0.4583333333333333	1.8729848333536645	1	1
b18	b18.a1	b18.a1.a1	sp|Q01831-2|XPC_HUMAN Isoform 2 of DNA repair protein complementing XP-C cells OS=Homo sapiens GN=XPC	-33.917518615722656	13	101.69999694824219	11		11		31	0.3548387096774194	1.263803409521448	2	1
b18	b18.a1	b18.a1.a2	sp|Q01831|XPC_HUMAN DNA repair protein complementing XP-C cells OS=Homo sapiens GN=XPC PE=1 SV=4	-33.917518615722656	13	105.80000305175781	11		11		32	0.34375	1.20673406908459	2	1
b19	b19.a1	b19.a1.a1	sp|Q9H9Y6-2|RPA2_HUMAN Isoform 2 of DNA-directed RNA polymerase I subunit RPA2 OS=Homo sapiens GN=POLR1B	-28.276081085205078	9	121.80000305175781	10		10		45	0.2222222222222222	0.6681005372000588	3	1
b19	b19.a1	b19.a1.a2	sp|Q9H9Y6|RPA2_HUMAN DNA-directed RNA polymerase I subunit RPA2 OS=Homo sapiens GN=POLR1B PE=1 SV=2	-28.276081085205078	8	128.0	10		10		48	0.20833333333333334	0.6155980984398741	3	1
b19	b19.a1	b19.a1.a3	tr|F5GZX4|F5GZX4_HUMAN DNA-directed RNA polymerase OS=Homo sapiens GN=POLR1B PE=2 SV=1	-28.276081085205078	8	132.0	10		10		51	0.19607843137254902	0.5706464294715548	3	1
b20	b20.a1	b20.a1.a1	sp|P00367|DHE3_HUMAN Glutamate dehydrogenase 1, mitochondrial OS=Homo sapiens GN=GLUD1 PE=1 SV=2	-34.400028228759766	20	61.29999923706055	10		10		28	0.35714285714285715	1.2758459260747883	1	1
b21	b21.a1	b21.a1.a1	sp|P07910-2|HNRPC_HUMAN Isoform C1 of Heterogeneous nuclear ribonucleoproteins C1/C2 OS=Homo sapiens GN=HNRNPC	-34.035987854003906	38	32.20000076293945	10		9		16	0.625	3.2169650342858223	3	1
b21	b21.a1	b21.a1.a2	sp|P07910-4|HNRPC_HUMAN Isoform 4 of Heterogeneous nuclear ribonucleoproteins C1/C2 OS=Homo sapiens GN=HNRNPC	-34.035987854003906	44	27.700000762939453	10		9		15	0.6666666666666666	3.6415888336127784	3	1
b21	b21.a1	b21.a1.a3	tr|G3V4C1|G3V4C1_HUMAN Heterogeneous nuclear ribonucleoproteins C1/C2 OS=Homo sapiens GN=HNRNPC PE=2 SV=1	-34.035987854003906	38	32.099998474121094	10		9		16	0.625	3.2169650342858223	3	1
b22	b22.a1	b22.a1.a1	sp|O75533|SF3B1_HUMAN Splicing factor 3B subunit 1 OS=Homo sapiens GN=SF3B1 PE=1 SV=3	-25.524799346923828	8	145.60000610351562	9		9		52	0.17307692307692307	0.48962489958343913	1	1
b23	b23.a1	b23.a1.a1	sp|Q96QC0|PP1RA_HUMAN Serine/threonine-protein phosphatase 1 regulatory subunit 10 OS=Homo sapiens GN=PPP1R10 PE=1 SV=1	-24.53375244140625	11	98.9000015258789	9		9		42	0.21428571428571427	0.637893706954064	1	1
b24	b24.a1	b24.a1.a1	sp|Q8NE71|ABCF1_HUMAN ATP-binding cassette sub-family F member 1 OS=Homo sapiens GN=ABCF1 PE=1 SV=2	-19.48629379272461	13	95.69999694824219	9		9		32	0.28125	0.9109529749704406	1	1
b25	b25.a1	b25.a1.a1	sp|Q16531|DDB1_HUMAN DNA damage-binding protein 1 OS=Homo sapiens GN=DDB1 PE=1 SV=1	-22.86789894104004	8	126.80000305175781	8		8		50	0.16	0.44543977074592744	1	1
b26	b26.a1	b26.a1.a1	sp|Q9UDT6-2|CLIP2_HUMAN Isoform 2 of CAP-Gly domain-containing linker protein 2 OS=Homo sapiens GN=CLIP2	-25.28241539001465	8	111.5999984741211	7		7		47	0.14893617021276595	0.4090816855117314	2	1
b26	b26.a1	b26.a1.a2	sp|Q9UDT6|CLIP2_HUMAN CAP-Gly domain-containing linker protein 2 OS=Homo sapiens GN=CLIP2 PE=1 SV=1	-25.28241539001465	8	115.5999984741211	7		7		48	0.14583333333333334	0.39905031413729386	2	1
b27	b27.a1	b27.a1.a1	sp|Q16666-2|IF16_HUMAN Isoform 2 of Gamma-interferon-inducible protein 16 OS=Homo sapiens GN=IFI16	-21.34257698059082	11	81.9000015258789	7		7		32	0.21875	0.6548170999431815	3	1
b27	b27.a1	b27.a1.a2	sp|Q16666-3|IF16_HUMAN Isoform 3 of Gamma-interferon-inducible protein 16 OS=Homo sapiens GN=IFI16	-21.34257698059082	12	75.80000305175781	7		7		32	0.21875	0.6548170999431815	3	1
b27	b27.a1	b27.a1.a3	sp|Q16666|IF16_HUMAN Gamma-interferon-inducible protein 16 OS=Homo sapiens GN=IFI16 PE=1 SV=3	-21.34257698059082	10	88.0999984741211	7		7		32	0.21875	0.6548170999431815	3	1
b28	b28.a1	b28.a1.a1	sp|Q13435|SF3B2_HUMAN Splicing factor 3B subunit 2 OS=Homo sapiens GN=SF3B2 PE=1 SV=2	-19.928203582763672	7	100.0	7		7		37	0.1891891891891892	0.5459277364194774	2	1
b28	b28.a1	b28.a1.a2	tr|E9PPJ0|E9PPJ0_HUMAN Splicing factor 3B subunit 2 OS=Homo sapiens GN=SF3B2 PE=2 SV=1	-19.928203582763672	7	98.0	7		7		35	0.2	0.5848931924611136	2	1
b29	b29.a1	b29.a1.a1	sp|Q14008-2|CKAP5_HUMAN Isoform 2 of Cytoskeleton-associated protein 5 OS=Homo sapiens GN=CKAP5	-18.0074405670166	3	218.1999969482422	7		7		89	0.07865168539325842	0.19853766157626218	3	1
b29	b29.a1	b29.a1.a2	sp|Q14008-3|CKAP5_HUMAN Isoform 3 of Cytoskeleton-associated protein 5 OS=Homo sapiens GN=CKAP5	-18.0074405670166	3	225.89999389648438	7		7		92	0.07608695652173914	0.19148054808911952	3	1
b29	b29.a1	b29.a1.a3	sp|Q14008|CKAP5_HUMAN Cytoskeleton-associated protein 5 OS=Homo sapiens GN=CKAP5 PE=1 SV=3	-18.0074405670166	3	225.1999969482422	7		7		92	0.07608695652173914	0.19148054808911952	3	1
b30	b30.a1	b30.a1.a1	sp|P27694|RFA1_HUMAN Replication protein A 70 kDa DNA-binding subunit OS=Homo sapiens GN=RPA1 PE=1 SV=2	-25.161418914794922	14	68.0	7		7		24	0.2916666666666667	0.9573417814876604	1	1
b31	b31.a1	b31.a1.a1	sp|Q15393|SF3B3_HUMAN Splicing factor 3B subunit 3 OS=Homo sapiens GN=SF3B3 PE=1 SV=4	-20.188138961791992	7	135.39999389648438	7		7		43	0.16279069767441862	0.45475781084804767	1	1
b32	b32.a1	b32.a1.a1	sp|O14647-2|CHD2_HUMAN Isoform 2 of Chromodomain-helicase-DNA-binding protein 2 OS=Homo sapiens GN=CHD2	-16.913312911987305	4	200.3000030517578	7		6		74	0.0945945945945946	0.24335342377759894	2	1
b32	b32.a1	b32.a1.a2	sp|O14647|CHD2_HUMAN Chromodomain-helicase-DNA-binding protein 2 OS=Homo sapiens GN=CHD2 PE=1 SV=2	-16.913312911987305	4	211.0	7		6		77	0.09090909090909091	0.23284673944206613	2	1
b33	b33.a1	b33.a1.a1	sp|Q13111-2|CAF1A_HUMAN Isoform 2 of Chromatin assembly factor 1 subunit A OS=Homo sapiens GN=CHAF1A	-18.84377670288086	9	84.5	6		6		25	0.24	0.7378008287493754	3	1
b33	b33.a1	b33.a1.a2	sp|Q13111-3|CAF1A_HUMAN Isoform 3 of Chromatin assembly factor 1 subunit A OS=Homo sapiens GN=CHAF1A	-18.84377670288086	9	88.0999984741211	6		6		29	0.20689655172413793	0.6102620275609394	3	1
b33	b33.a1	b33.a1.a3	sp|Q13111|CAF1A_HUMAN Chromatin assembly factor 1 subunit A OS=Homo sapiens GN=CHAF1A PE=1 SV=2	-18.84377670288086	7	106.69999694824219	6		6		33	0.18181818181818182	0.5199110829529336	3	1
b34	b34.a1	b34.a1.a1	sp|O75475|PSIP1_HUMAN PC4 and SFRS1-interacting protein OS=Homo sapiens GN=PSIP1 PE=1 SV=1	-14.058520317077637	12	60.0	6		6		25	0.24	0.7378008287493754	1	1
b35	b35.a1	b35.a1.a1	sp|Q15428|SF3A2_HUMAN Splicing factor 3A subunit 2 OS=Homo sapiens GN=SF3A2 PE=1 SV=2	-21.660240173339844	13	49.099998474121094	6		6		14	0.42857142857142855	1.6826957952797255	1	1
b36	b36.a1	b36.a1.a1	sp|Q12800-3|TFCP2_HUMAN Isoform 3 of Alpha-globin transcription factor CP2 OS=Homo sapiens GN=TFCP2	-24.122224807739258	19	51.29999923706055	6		6		14	0.42857142857142855	1.6826957952797255	2	1
b36	b36.a1	b36.a1.a2	sp|Q12800|TFCP2_HUMAN Alpha-globin transcription factor CP2 OS=Homo sapiens GN=TFCP2 PE=1 SV=2	-24.122224807739258	17	57.099998474121094	6		6		16	0.375	1.371373705661655	2	1
b37	b37.a1	b37.a1.a1	sp|P08651-2|NFIC_HUMAN Isoform 1 of Nuclear factor 1 C-type OS=Homo sapiens GN=NFIC	-9.297389030456543	10	54.599998474121094	5		5		20	0.25	0.7782794100389228	6	1
b37	b37.a1	b37.a1.a2	sp|P08651-3|NFIC_HUMAN Isoform 2 of Nuclear factor 1 C-type OS=Homo sapiens GN=NFIC	-9.297389030456543	12	47.79999923706055	5		5		18	0.2777777777777778	0.8957356524063758	6	1
b37	b37.a1	b37.a1.a3	sp|P08651-4|NFIC_HUMAN Isoform 3 of Nuclear factor 1 C-type OS=Homo sapiens GN=NFIC	-9.297389030456543	12	45.29999923706055	5		5		16	0.3125	1.0535250264571463	6	1
b37	b37.a1	b37.a1.a4	sp|P08651-5|NFIC_HUMAN Isoform 5 of Nuclear factor 1 C-type OS=Homo sapiens GN=NFIC	-9.297389030456543	12	47.5	5		5		16	0.3125	1.0535250264571463	6	1
b37	b37.a1	b37.a1.a5	sp|P08651-6|NFIC_HUMAN Isoform 6 of Nuclear factor 1 C-type OS=Homo sapiens GN=NFIC	-9.297389030456543	11	48.79999923706055	5		5		17	0.29411764705882354	0.9684194472866121	6	1
b37	b37.a1	b37.a1.a6	sp|P08651|NFIC_HUMAN Nuclear factor 1 C-type OS=Homo sapiens GN=NFIC PE=1 SV=2	-9.297389030456543	10	55.5	5		5		19	0.2631578947368421	0.8329807108324359	6	1
b38	b38.a1	b38.a1.a1	sp|O60264|SMCA5_HUMAN SWI/SNF-related matrix-associated actin-dependent regulator of chromatin subfamily A member 5 OS=Homo sapiens GN=SMARCA5 PE=1 SV=1	-7.839519500732422	3	121.69999694824219	4	1	4	1	50	0.08	0.20226443461741295	1	1
b38	b38.a2	b38.a2.a1	sp|P28370-2|SMCA1_HUMAN Isoform 2 of Probable global transcription activator SNF2L1 OS=Homo sapiens GN=SMARCA1	-7.8172430992126465	3	120.9000015258789	4	1	4	1	50	0.08	0.20226443461741295	3	1
b38	b38.a2	b38.a2.a2	sp|P28370|SMCA1_HUMAN Probable global transcription activator SNF2L1 OS=Homo sapiens GN=SMARCA1 PE=1 SV=2	-7.8172430992126465	3	122.4000015258789	4	1	4	1	51	0.0784313725490196	0.19792981071052118	3	1
b38	b38.a2	b38.a2.a3	tr|F6TQG2|F6TQG2_HUMAN Probable global transcription activator SNF2L1 (Fragment) OS=Homo sapiens GN=SMARCA1 PE=2 SV=1	-7.8172430992126465	3	117.0999984741211	4	1	4	1	50	0.08	0.20226443461741295	3	1
b39	b39.a1	b39.a1.a1	sp|Q99661-2|KIF2C_HUMAN Isoform 2 of Kinesin-like protein KIF2C OS=Homo sapiens GN=KIF2C	-18.063053131103516	8	75.4000015258789	5		5		30	0.16666666666666666	0.46779926762206947	2	1
b39	b39.a1	b39.a1.a2	sp|Q99661|KIF2C_HUMAN Kinesin-like protein KIF2C OS=Homo sapiens GN=KIF2C PE=1 SV=2	-18.063053131103516	8	81.19999694824219	5		5		34	0.14705882352941177	0.40300372319057365	2	1
b40	b40.a1	b40.a1.a1	sp|Q9NRL2-2|BAZ1A_HUMAN Isoform 2 of Bromodomain adjacent to zinc finger domain protein 1A OS=Homo sapiens GN=BAZ1A	-11.6593599319458	3	175.10000610351562	5		5		58	0.08620689655172414	0.21957046015944126	2	1
b40	b40.a1	b40.a1.a2	sp|Q9NRL2|BAZ1A_HUMAN Bromodomain adjacent to zinc finger domain protein 1A OS=Homo sapiens GN=BAZ1A PE=1 SV=2	-11.6593599319458	3	178.39999389648438	5		5		60	0.08333333333333333	0.21152765862858836	2	1
b41	b41.a1	b41.a1.a1	sp|P40938-2|RFC3_HUMAN Isoform 2 of Replication factor C subunit 3 OS=Homo sapiens GN=RFC3	-11.426762580871582	18	34.599998474121094	5		5		13	0.38461538461538464	1.4244620170823286	2	1
b41	b41.a1	b41.a1.a2	sp|P40938|RFC3_HUMAN Replication factor C subunit 3 OS=Homo sapiens GN=RFC3 PE=1 SV=2	-11.426762580871582	15	40.400001525878906	5		5		17	0.29411764705882354	0.9684194472866121	2	1
b42	b42.a1	b42.a1.a1	sp|P52701|MSH6_HUMAN DNA mismatch repair protein Msh6 OS=Homo sapiens GN=MSH6 PE=1 SV=2	-13.071551322937012	3	152.5	5		5		55	0.09090909090909091	0.23284673944206613	1	1
b43	b43.a1	b43.a1.a1	sp|Q14669-2|TRIPC_HUMAN Isoform 2 of E3 ubiquitin-protein ligase TRIP12 OS=Homo sapiens GN=TRIP12	-12.34621810913086	3	223.60000610351562	5		5		76	0.06578947368421052	0.16356185053590688	3	1
b43	b43.a1	b43.a1.a2	sp|Q14669-3|TRIPC_HUMAN Isoform 3 of E3 ubiquitin-protein ligase TRIP12 OS=Homo sapiens GN=TRIP12	-12.34621810913086	3	225.1999969482422	5		5		77	0.06493506493506493	0.16127496875311986	3	1
b43	b43.a1	b43.a1.a3	sp|Q14669|TRIPC_HUMAN E3 ubiquitin-protein ligase TRIP12 OS=Homo sapiens GN=TRIP12 PE=1 SV=1	-12.34621810913086	4	220.10000610351562	5		5		75	0.06666666666666667	0.1659144011798317	3	1
b44	b44.a1	b44.a1.a1	sp|P26358-2|DNMT1_HUMAN Isoform 2 of DNA (cytosine-5)-methyltransferase 1 OS=Homo sapiens GN=DNMT1	-15.853654861450195	3	184.5	5		5		67	0.07462686567164178	0.1874815363065987	4	1
b44	b44.a1	b44.a1.a2	sp|P26358-3|DNMT1_HUMAN Isoform 3 of DNA (cytosine-5)-methyltransferase 1 OS=Homo sapiens GN=DNMT1	-15.853654861450195	4	144.1999969482422	5		5		53	0.09433962264150944	0.2426236719115049	4	1
b44	b44.a1	b44.a1.a3	sp|P26358|DNMT1_HUMAN DNA (cytosine-5)-methyltransferase 1 OS=Homo sapiens GN=DNMT1 PE=1 SV=2	-15.853654861450195	3	182.89999389648438	5		5		66	0.07575757575757576	0.19057723937878346	4	1
b44	b44.a1	b44.a1.a4	tr|F5GX68|F5GX68_HUMAN Cytosine-specific methyltransferase OS=Homo sapiens GN=DNMT1 PE=2 SV=1	-15.853654861450195	3	183.10000610351562	5		5		66	0.07575757575757576	0.19057723937878346	4	1
b45	b45.a1	b45.a1.a1	sp|Q96T60|PNKP_HUMAN Bifunctional polynucleotide phosphatase/kinase OS=Homo sapiens GN=PNKP PE=1 SV=1	-20.369600296020508	11	56.900001525878906	5		5		27	0.18518518518518517	0.53174046370208	2	1
b45	b45.a1	b45.a1.a2	tr|M0R3C8|M0R3C8_HUMAN Bifunctional polynucleotide phosphatase/kinase OS=Homo sapiens GN=PNKP PE=4 SV=1	-20.369600296020508	13	49.20000076293945	5		5		24	0.20833333333333334	0.6155980984398741	2	1
b46	b46.a1	b46.a1.a1	sp|P35251-2|RFC1_HUMAN Isoform 2 of Replication factor C subunit 1 OS=Homo sapiens GN=RFC1	-11.715126991271973	5	128.0	5		5		48	0.10416666666666667	0.27106179961474486	2	1
b46	b46.a1	b46.a1.a2	sp|P35251|RFC1_HUMAN Replication factor C subunit 1 OS=Homo sapiens GN=RFC1 PE=1 SV=4	-11.715126991271973	5	128.0	5		5		48	0.10416666666666667	0.27106179961474486	2	1
b47	b47.a1	b47.a1.a1	sp|P54727|RD23B_HUMAN UV excision repair protein RAD23 homolog B OS=Homo sapiens GN=RAD23B PE=1 SV=1	-11.64527702331543	10	43.099998474121094	5		4		13	0.38461538461538464	1.4244620170823286	1	1
b48	b48.a1	b48.a1.a1	sp|P35659|DEK_HUMAN Protein DEK OS=Homo sapiens GN=DEK PE=1 SV=1	-11.415094375610352	11	42.599998474121094	5		4		17	0.29411764705882354	0.9684194472866121	1	1
b49	b49.a1	b49.a1.a1	sp|Q14978-2|NOLC1_HUMAN Isoform Beta of Nucleolar and coiled-body phosphoprotein 1 OS=Homo sapiens GN=NOLC1	-10.759123802185059	6	74.5999984741211	4		4		25	0.16	0.44543977074592744	4	1
b49	b49.a1	b49.a1.a2	sp|Q14978-3|NOLC1_HUMAN Isoform 3 of Nucleolar and coiled-body phosphoprotein 1 OS=Homo sapiens GN=NOLC1	-10.759123802185059	6	73.5999984741211	4		4		23	0.17391304347826086	0.4924955450518296	4	1
b49	b49.a1	b49.a1.a3	sp|Q14978|NOLC1_HUMAN Nucleolar and coiled-body phosphoprotein 1 OS=Homo sapiens GN=NOLC1 PE=1 SV=2	-10.759123802185059	6	73.5	4		4		24	0.16666666666666666	0.46779926762206947	4	1
b49	b49.a1	b49.a1.a4	tr|Q96J17|Q96J17_HUMAN NOLC1 protein OS=Homo sapiens GN=NOLC1 PE=2 SV=1	-10.759123802185059	10	44.099998474121094	4		4		15	0.26666666666666666	0.8478497974222909	4	1
b50	b50.a1	b50.a1.a1	sp|O60885|BRD4_HUMAN Bromodomain-containing protein 4 OS=Homo sapiens GN=BRD4 PE=1 SV=2	-22.42945671081543	3	152.0	4		4		42	0.09523809523809523	0.24519708473503288	1	1
b51	b51.a1	b51.a1.a1	sp|P48634|PRC2A_HUMAN Protein PRRC2A OS=Homo sapiens GN=PRRC2A PE=1 SV=3	-10.153375625610352	2	228.5	4		4		84	0.047619047619047616	0.11588399250774839	1	1
b52	b52.a1	b52.a1.a1	sp|P17844|DDX5_HUMAN Probable ATP-dependent RNA helicase DDX5 OS=Homo sapiens GN=DDX5 PE=1 SV=1	-10.81354808807373	6	69.0	4		4		26	0.15384615384615385	0.4251026703029981	3	1
b52	b52.a1	b52.a1.a2	tr|B4DLW8|B4DLW8_HUMAN Probable ATP-dependent RNA helicase DDX5 OS=Homo sapiens GN=DDX5 PE=2 SV=1	-10.81354808807373	7	60.400001525878906	4		4		24	0.16666666666666666	0.46779926762206947	3	1
b52	b52.a1	b52.a1.a3	tr|J3KTA4|J3KTA4_HUMAN Probable ATP-dependent RNA helicase DDX5 OS=Homo sapiens GN=DDX5 PE=4 SV=1	-10.81354808807373	6	68.9000015258789	4		4		26	0.15384615384615385	0.4251026703029981	3	1
b53	b53.a1	b53.a1.a1	sp|Q8NI36|WDR36_HUMAN WD repeat-containing protein 36 OS=Homo sapiens GN=WDR36 PE=1 SV=1	-10.513768196105957	3	105.0999984741211	4		3		42	0.09523809523809523	0.24519708473503288	1	1
b54	b54.a1	b54.a1.a1	sp|P43246-2|MSH2_HUMAN Isoform 2 of DNA mismatch repair protein Msh2 OS=Homo sapiens GN=MSH2	-6.856997966766357	4	97.0999984741211	4		4		32	0.125	0.33352143216332397	3	1
b54	b54.a1	b54.a1.a2	sp|P43246|MSH2_HUMAN DNA mismatch repair protein Msh2 OS=Homo sapiens GN=MSH2 PE=1 SV=1	-6.856997966766357	4	104.5999984741211	4		4		35	0.11428571428571428	0.3010252169108314	3	1
b54	b54.a1	b54.a1.a3	tr|E9PHA6|E9PHA6_HUMAN DNA mismatch repair protein Msh2 OS=Homo sapiens GN=MSH2 PE=2 SV=1	-6.856997966766357	4	103.0	4		4		34	0.11764705882352941	0.31113393742156426	3	1
b55	b55.a1	b55.a1.a1	sp|Q04837|SSBP_HUMAN Single-stranded DNA-binding protein, mitochondrial OS=Homo sapiens GN=SSBP1 PE=1 SV=1	-11.399026870727539	29	17.200000762939453	4		4		8	0.5	2.1622776601683795	3	1
b55	b55.a1	b55.a1.a2	tr|C9K0U8|C9K0U8_HUMAN Single-stranded DNA-binding protein (Fragment) OS=Homo sapiens GN=SSBP1 PE=2 SV=1	-11.399026870727539	36	14.0	4		4		7	0.5714285714285714	2.72759372031494	3	1
b55	b55.a1	b55.a1.a3	tr|E7EUY5|E7EUY5_HUMAN Single-stranded DNA-binding protein (Fragment) OS=Homo sapiens GN=SSBP1 PE=2 SV=1	-11.399026870727539	32	15.600000381469727	4		4		8	0.5	2.1622776601683795	3	1
b56	b56.a1	b56.a1.a1	sp|P10412|H14_HUMAN Histone H1.4 OS=Homo sapiens GN=HIST1H1E PE=1 SV=2	-10.947883605957031	15	21.799999237060547	4		4		4	1.0	9.0	3	1
b56	b56.a1	b56.a1.a2	sp|P16402|H13_HUMAN Histone H1.3 OS=Homo sapiens GN=HIST1H1D PE=1 SV=2	-10.947883605957031	14	22.299999237060547	4		4		4	1.0	9.0	3	1
b56	b56.a1	b56.a1.a3	sp|P16403|H12_HUMAN Histone H1.2 OS=Homo sapiens GN=HIST1H1C PE=1 SV=2	-10.947883605957031	15	21.299999237060547	4		4		4	1.0	9.0	3	1
b57	b57.a1	b57.a1.a1	sp|Q92466|DDB2_HUMAN DNA damage-binding protein 2 OS=Homo sapiens GN=DDB2 PE=1 SV=1	-10.861063003540039	10	47.70000076293945	4		4		17	0.23529411764705882	0.7190722018585745	1	1
b58	b58.a1	b58.a1.a1	sp|P50570-2|DYN2_HUMAN Isoform 2 of Dynamin-2 OS=Homo sapiens GN=DNM2	-15.388829231262207	6	97.5	4		4		37	0.10810810810810811	0.2826498305280605	6	1
b58	b58.a1	b58.a1.a2	sp|P50570-3|DYN2_HUMAN Isoform 3 of Dynamin-2 OS=Homo sapiens GN=DNM2	-15.388829231262207	6	97.4000015258789	4		4		37	0.10810810810810811	0.2826498305280605	6	1
b58	b58.a1	b58.a1.a3	sp|P50570-4|DYN2_HUMAN Isoform 4 of Dynamin-2 OS=Homo sapiens GN=DNM2	-15.388829231262207	6	97.80000305175781	4		4		37	0.10810810810810811	0.2826498305280605	6	1
b58	b58.a1	b58.a1.a4	sp|P50570-5|DYN2_HUMAN Isoform 5 of Dynamin-2 OS=Homo sapiens GN=DNM2	-15.388829231262207	6	97.80000305175781	4		4		37	0.10810810810810811	0.2826498305280605	6	1
b58	b58.a1	b58.a1.a5	sp|P50570|DYN2_HUMAN Dynamin-2 OS=Homo sapiens GN=DNM2 PE=1 SV=2	-15.388829231262207	6	97.9000015258789	4		4		37	0.10810810810810811	0.2826498305280605	6	1
b58	b58.a1	b58.a1.a6	tr|F5H4R9|F5H4R9_HUMAN Dynamin-2 OS=Homo sapiens GN=DNM2 PE=2 SV=1	-15.388829231262207	6	97.80000305175781	4		4		37	0.10810810810810811	0.2826498305280605	6	1
b59	b59.a1	b59.a1.a1	sp|O15156-2|ZBT7B_HUMAN Isoform 2 of Zinc finger and BTB domain-containing protein 7B OS=Homo sapiens GN=ZBTB7B	-12.799259185791016	5	61.400001525878906	3		3		10	0.3	0.9952623149688795	2	1
b59	b59.a1	b59.a1.a2	sp|O15156|ZBT7B_HUMAN Zinc finger and BTB domain-containing protein 7B OS=Homo sapiens GN=ZBTB7B PE=1 SV=2	-12.799259185791016	5	57.900001525878906	3		3		10	0.3	0.9952623149688795	2	1
b60	b60.a1	b60.a1.a1	sp|Q9NTI5-2|PDS5B_HUMAN Isoform 2 of Sister chromatid cohesion protein PDS5 homolog B OS=Homo sapiens GN=PDS5B	-11.40485668182373	2	158.0	3		3		61	0.04918032786885246	0.119902793272475	2	1
b60	b60.a1	b60.a1.a2	sp|Q9NTI5|PDS5B_HUMAN Sister chromatid cohesion protein PDS5 homolog B OS=Homo sapiens GN=PDS5B PE=1 SV=1	-11.40485668182373	2	164.39999389648438	3		3		61	0.04918032786885246	0.119902793272475	2	1
b61	b61.a1	b61.a1.a1	sp|P41208|CETN2_HUMAN Centrin-2 OS=Homo sapiens GN=CETN2 PE=1 SV=1	-7.0544867515563965	21	19.600000381469727	3		3		8	0.375	1.371373705661655	1	1
b62	b62.a1	b62.a1.a1	sp|Q06330-2|SUH_HUMAN Isoform APCR-1 of Recombining binding protein suppressor of hairless OS=Homo sapiens GN=RBPJ	-7.94538688659668	7	47.099998474121094	3		3		15	0.2	0.5848931924611136	8	1
b62	b62.a1	b62.a1.a2	sp|Q06330-3|SUH_HUMAN Isoform APCR-3 of Recombining binding protein suppressor of hairless OS=Homo sapiens GN=RBPJ	-7.94538688659668	7	45.5	3		3		15	0.2	0.5848931924611136	8	1
b62	b62.a1	b62.a1.a3	sp|Q06330-4|SUH_HUMAN Isoform 4 of Recombining binding protein suppressor of hairless OS=Homo sapiens GN=RBPJ	-7.94538688659668	6	54.0	3		3		17	0.17647058823529413	0.5013107289081733	8	1
b62	b62.a1	b62.a1.a4	sp|Q06330-5|SUH_HUMAN Isoform 5 of Recombining binding protein suppressor of hairless OS=Homo sapiens GN=RBPJ	-7.94538688659668	6	51.79999923706055	3		3		17	0.17647058823529413	0.5013107289081733	8	1
b62	b62.a1	b62.a1.a5	sp|Q06330-6|SUH_HUMAN Isoform 6 of Recombining binding protein suppressor of hairless OS=Homo sapiens GN=RBPJ	-7.94538688659668	6	54.29999923706055	3		3		17	0.17647058823529413	0.5013107289081733	8	1
b62	b62.a1	b62.a1.a6	sp|Q06330-7|SUH_HUMAN Isoform 7 of Recombining binding protein suppressor of hairless OS=Homo sapiens GN=RBPJ	-7.94538688659668	6	54.20000076293945	3		3		17	0.17647058823529413	0.5013107289081733	8	1
b62	b62.a1	b62.a1.a7	sp|Q06330|SUH_HUMAN Recombining binding protein suppressor of hairless OS=Homo sapiens GN=RBPJ PE=1 SV=3	-7.94538688659668	6	55.5	3		3		18	0.16666666666666666	0.46779926762206947	8	1
b62	b62.a1	b62.a1.a8	tr|D6R927|D6R927_HUMAN Recombining-binding protein suppressor of hairless OS=Homo sapiens GN=RBPJ PE=2 SV=1	-7.94538688659668	8	43.400001525878906	3		3		13	0.23076923076923078	0.7012542798525889	8	1
b63	b63.a1	b63.a1.a1	sp|Q15554-3|TERF2_HUMAN Isoform 3 of Telomeric repeat-binding factor 2 OS=Homo sapiens GN=TERF2	-5.012155055999756	6	59.5	3		3		24	0.125	0.33352143216332397	2	1
b63	b63.a1	b63.a1.a2	sp|Q15554|TERF2_HUMAN Telomeric repeat-binding factor 2 OS=Homo sapiens GN=TERF2 PE=1 SV=2	-5.012155055999756	6	55.400001525878906	3		3		22	0.13636363636363635	0.3688745095370809	2	1
b64	b64.a1	b64.a1.a1	sp|Q8N5C6|SRBD1_HUMAN S1 RNA-binding domain-containing protein 1 OS=Homo sapiens GN=SRBD1 PE=1 SV=2	-6.164944171905518	2	111.5999984741211	3		3		49	0.061224489795918366	0.1513953993264474	1	1
b65	b65.a1	b65.a1.a1	sp|P18887|XRCC1_HUMAN DNA repair protein XRCC1 OS=Homo sapiens GN=XRCC1 PE=1 SV=2	-9.77905559539795	4	69.30000305175781	3		3		21	0.14285714285714285	0.3894954943731377	2	1
b65	b65.a1	b65.a1.a2	tr|F5H8D7|F5H8D7_HUMAN DNA repair protein XRCC1 OS=Homo sapiens GN=XRCC1 PE=2 SV=1	-9.77905559539795	4	65.80000305175781	3		3		20	0.15	0.4125375446227544	2	1
b66	b66.a1	b66.a1.a1	sp|O43663-2|PRC1_HUMAN Isoform 2 of Protein regulator of cytokinesis 1 OS=Homo sapiens GN=PRC1	-6.155398368835449	5	66.5	3		3		26	0.11538461538461539	0.3043213867190053	5	1
b66	b66.a1	b66.a1.a2	sp|O43663-3|PRC1_HUMAN Isoform 3 of Protein regulator of cytokinesis 1 OS=Homo sapiens GN=PRC1	-6.155398368835449	6	61.29999923706055	3		3		26	0.11538461538461539	0.3043213867190053	5	1
b66	b66.a1	b66.a1.a3	sp|O43663|PRC1_HUMAN Protein regulator of cytokinesis 1 OS=Homo sapiens GN=PRC1 PE=1 SV=2	-6.155398368835449	5	71.5	3		3		29	0.10344827586206896	0.26896100316792215	5	1
b66	b66.a1	b66.a1.a4	tr|F8W9B5|F8W9B5_HUMAN Protein regulator of cytokinesis 1 OS=Homo sapiens GN=PRC1 PE=2 SV=1	-6.155398368835449	5	66.0	3		3		26	0.11538461538461539	0.3043213867190053	5	1
b66	b66.a1	b66.a1.a5	tr|H9KV59|H9KV59_HUMAN Protein regulator of cytokinesis 1 OS=Homo sapiens GN=PRC1 PE=2 SV=1	-6.155398368835449	5	70.0	3		3		28	0.10714285714285714	0.2798022139979537	5	1
b67	b67.a1	b67.a1.a1	sp|Q8NFW8|NEUA_HUMAN N-acylneuraminate cytidylyltransferase OS=Homo sapiens GN=CMAS PE=1 SV=2	-10.549751281738281	9	48.29999923706055	3		3		19	0.15789473684210525	0.43844988828766285	1	1
b68	b68.a1	b68.a1.a1	sp|O94842|TOX4_HUMAN TOX high mobility group box family member 4 OS=Homo sapiens GN=TOX4 PE=1 SV=1	-11.86012077331543	5	66.0999984741211	3		3		14	0.21428571428571427	0.637893706954064	2	1
b68	b68.a1	b68.a1.a2	tr|B4DPY8|B4DPY8_HUMAN TOX high mobility group box family member 4 OS=Homo sapiens GN=TOX4 PE=2 SV=1	-11.86012077331543	6	63.70000076293945	3		3		14	0.21428571428571427	0.637893706954064	2	1
b69	b69.a1	b69.a1.a1	sp|Q9UKV3-5|ACINU_HUMAN Isoform 4 of Apoptotic chromatin condensation inducer in the nucleus OS=Homo sapiens GN=ACIN1	-5.352616786956787	1	150.3000030517578	2		2		54	0.037037037037037035	0.08902296226373019	4	1
b69	b69.a1	b69.a1.a2	sp|Q9UKV3|ACINU_HUMAN Apoptotic chromatin condensation inducer in the nucleus OS=Homo sapiens GN=ACIN1 PE=1 SV=2	-5.352616786956787	1	151.60000610351562	2		2		54	0.037037037037037035	0.08902296226373019	4	1
b69	b69.a1	b69.a1.a3	tr|E7EQT4|E7EQT4_HUMAN Apoptotic chromatin condensation inducer in the nucleus OS=Homo sapiens GN=ACIN1 PE=2 SV=2	-5.352616786956787	1	147.10000610351562	2		2		54	0.037037037037037035	0.08902296226373019	4	1
b69	b69.a1	b69.a1.a4	tr|S4R3H4|S4R3H4_HUMAN Apoptotic chromatin condensation inducer in the nucleus OS=Homo sapiens GN=ACIN1 PE=4 SV=1	-5.352616786956787	1	145.1999969482422	2		2		51	0.0392156862745098	0.09449979931954355	4	1
b70	b70.a1	b70.a1.a1	sp|P68104|EF1A1_HUMAN Elongation factor 1-alpha 1 OS=Homo sapiens GN=EEF1A1 PE=1 SV=1	-4.804654121398926	4	50.0	2		2		17	0.11764705882352941	0.31113393742156426	3	1
b70	b70.a1	b70.a1.a2	sp|Q05639|EF1A2_HUMAN Elongation factor 1-alpha 2 OS=Homo sapiens GN=EEF1A2 PE=1 SV=1	-4.804654121398926	4	50.29999923706055	2		2		16	0.125	0.33352143216332397	3	1
b70	b70.a1	b70.a1.a3	sp|Q5VTE0|EF1A3_HUMAN Putative elongation factor 1-alpha-like 3 OS=Homo sapiens GN=EEF1A1P5 PE=5 SV=1	-4.804654121398926	4	50.099998474121094	2		2		17	0.11764705882352941	0.31113393742156426	3	1
b71	b71.a1	b71.a1.a1	sp|P35249|RFC4_HUMAN Replication factor C subunit 4 OS=Homo sapiens GN=RFC4 PE=1 SV=2	-5.730486869812012	7	39.599998474121094	2		2		15	0.13333333333333333	0.35935639087852556	1	1
b72	b72.a1	b72.a1.a1	sp|O00287|RFXAP_HUMAN Regulatory factor X-associated protein OS=Homo sapiens GN=RFXAP PE=1 SV=1	-6.7695512771606445	10	28.100000381469727	2		2		7	0.2857142857142857	0.9306977288832501	1	1
b73	b73.a1	b73.a1.a1	sp|P16401|H15_HUMAN Histone H1.5 OS=Homo sapiens GN=HIST1H1B PE=1 SV=3	-8.649751663208008	10	22.5	2		2		4	0.5	2.1622776601683795	1	1
b74	b74.a1	b74.a1.a1	sp|Q9UFC0|LRWD1_HUMAN Leucine-rich repeat and WD repeat-containing protein 1 OS=Homo sapiens GN=LRWD1 PE=1 SV=2	-4.71669864654541	4	70.69999694824219	2		2		27	0.07407407407407407	0.18597101233766966	1	1
b75	b75.a1	b75.a1.a1	sp|P18074|ERCC2_HUMAN TFIIH basal transcription factor complex helicase XPD subunit OS=Homo sapiens GN=ERCC2 PE=1 SV=1	-7.4685211181640625	2	86.69999694824219	2		2		32	0.0625	0.15478198468945825	3	1
b75	b75.a1	b75.a1.a2	tr|A8MX75|A8MX75_HUMAN TFIIH basal transcription factor complex helicase XPD subunit (Fragment) OS=Homo sapiens GN=ERCC2 PE=4 SV=2	-7.4685211181640625	2	80.4000015258789	2		2		30	0.06666666666666667	0.1659144011798317	3	1
b75	b75.a1	b75.a1.a3	tr|E7EVE9|E7EVE9_HUMAN TFIIH basal transcription factor complex helicase XPD subunit OS=Homo sapiens GN=ERCC2 PE=2 SV=1	-7.4685211181640625	3	77.80000305175781	2		2		25	0.08	0.20226443461741295	3	1
b76	b76.a1	b76.a1.a1	sp|Q13112|CAF1B_HUMAN Chromatin assembly factor 1 subunit B OS=Homo sapiens GN=CHAF1B PE=1 SV=1	-7.403623104095459	4	61.400001525878906	2		2		22	0.09090909090909091	0.23284673944206613	1	1
b77	b77.a1	b77.a1.a1	sp|P62875|RPAB5_HUMAN DNA-directed RNA polymerases I, II, and III subunit RPABC5 OS=Homo sapiens GN=POLR2L PE=1 SV=1	-4.969400405883789	29	7.599999904632568	2		2		2	1.0	9.0	1	1
b78	b78.a1	b78.a1.a1	sp|Q92989-2|CLP1_HUMAN Isoform 2 of Polyribonucleotide 5'-hydroxyl-kinase Clp1 OS=Homo sapiens GN=CLP1	-5.295849323272705	4	40.599998474121094	2		2		15	0.13333333333333333	0.35935639087852556	3	1
b78	b78.a1	b78.a1.a2	sp|Q92989|CLP1_HUMAN Polyribonucleotide 5'-hydroxyl-kinase Clp1 OS=Homo sapiens GN=CLP1 PE=1 SV=1	-5.295849323272705	3	47.5	2		2		15	0.13333333333333333	0.35935639087852556	3	1
b78	b78.a1	b78.a1.a3	tr|E9PL17|E9PL17_HUMAN Collectin-12 OS=Homo sapiens GN=CLP1 PE=2 SV=1	-5.295849323272705	3	48.79999923706055	2		2		15	0.13333333333333333	0.35935639087852556	3	1
b79	b79.a1	b79.a1.a1	sp|Q15269|PWP2_HUMAN Periodic tryptophan protein 2 homolog OS=Homo sapiens GN=PWP2 PE=1 SV=2	-5.709965229034424	2	102.30000305175781	2		2		34	0.058823529411764705	0.14504756993828183	1	1

## Sheet: peptides
MS Sample :	DaPR130904_VB82_O1900.m
Group ID	Peptide ID	SequenceLI	Modifs	Charge	MH+ theo	Number of subgroups	Subgroup ids	Number of spectra
a1	pepa1a1	AEPVEVVAPR		2	1066.589599609375	1	a1.a1	1
a1	pepa1a2	AMVEYEIDIQK	M2:+15.99491	2	1354.65625	1	a1.a1	1
a1	pepa1a3	AQNDIIWNIK		2	1214.6531982421875	1	a1.a1	1
a1	pepa1a4	ASICISTK	C4:+57.02146	2	879.4608764648438	1	a1.a1	1
a1	pepa1a5	DPIDVNYEK		2	1092.521240234375	1	a1.a1	1
a1	pepa1a6	DSEEAEIIR		2	1061.5113525390625	1	a1.a1	1
a1	pepa1a7	EDAIEHFMK	M8:+15.99491	2	1135.50927734375	1	a1.a1	1
a1	pepa1a8	FYPIEIDYGQDEEAVK		2	1915.8963623046875	1	a1.a1	1
a1	pepa1a9	FYTIIPHDFGMK		2	1468.7298583984375	1	a1.a1	1
a1	pepa1b10	GDEVDGVDEVAK		2	1232.564453125	1	a1.a1	1
a1	pepa1b11	GGAAVDPDSGIEHSAH		3	1519.6776123046875	1	a1.a1	1
a1	pepa1b12	GGAAVDPDSGIEHSAHVIEK		2	1988.9676513671875	1	a1.a1	1
a1	pepa1b13	GGSDDSSKDPIDVNYEK		2	1825.80908203125	1	a1.a1	1
a1	pepa1b14	GIYFADMVSK		2	1130.5555419921875	1	a1.a1	1
a1	pepa1b15	GIYFADMVSK	M7:+15.99491	2	1146.5504150390625	1	a1.a1	1
a1	pepa1b16	HPDVEVDGFSEIR		2	1499.712890625	1	a1.a1	2
a1	pepa1b17	IEQMPSKEDAIEHFMK		2	1932.9197998046875	1	a1.a1	1
a1	pepa1b18	IQIIEDDKENR		3	1372.7071533203125	1	a1.a1	1
a1	pepa1b19	KFYPIEIDYGQDEEAVKK		3	2172.08642578125	1	a1.a1	2
a1	pepa1b20	KGDEVDGVDEVAK		2	1360.6595458984375	1	a1.a1	2
a1	pepa1b21	KPPIINNADSVQAK		3	1494.827880859375	1	a1.a1	1
a1	pepa1b22	KVCSTNDIK	C3:+57.02146	2	1064.5408935546875	1	a1.a1	1
a1	pepa1b23	MAIMVQSPMFDGK		2	1454.6844482421875	1	a1.a1	1
a1	pepa1b24	MAIMVQSPMFDGK	M4:+15.99491 - M9:+15.99491	2	1486.67431640625	1	a1.a1	1
a1	pepa1b25	MAIMVQSPMFDGK	M1:+15.99491 - M4:+15.99491 - M9:+15.99491	2	1502.669189453125	1	a1.a1	1
a1	pepa1b26	MIFDVESMKK	M8:+15.99491	2	1243.6064453125	1	a1.a1	1
a1	pepa1b27	MVDPEKPQIGMIDR		2	1628.8138427734375	1	a1.a1	1
a1	pepa1b28	MVDPEKPQIGMIDR	M1:+15.99491	2	1644.808837890625	1	a1.a1	2
a1	pepa1b29	NTHATTHNAYDIEVIDIFK		3	2202.0830078125	1	a1.a1	2
a1	pepa1b30	PIDVNYEK		2	977.4943237304688	1	a1.a1	1
a1	pepa1b31	QQVPSGESAIIDR	Q1:-17.02655	2	1382.6915283203125	1	a1.a1	1
a1	pepa1b32	QQVPSGESAIIDR		2	1399.718017578125	1	a1.a1	1
a1	pepa1b33	RKGDEVDGVDEVAK		2	1516.7606201171875	1	a1.a1	1
a1	pepa1b34	SDAYYCTGDVTAWTK	C6:+57.02146	2	1737.742919921875	1	a1.a1	1
a1	pepa1b35	SIQEIFIAH		2	1057.568115234375	1	a1.a1	1
a1	pepa1b36	TGNAWHSK		2	900.4326782226562	1	a1.a1	1
a1	pepa1b37	VFSATIGIVDIVK		2	1361.8043212890625	1	a1.a1	1
a1	pepa1b38	VGTVIGSNK		2	874.4996948242188	1	a1.a1	1
a1	pepa1b39	VVSEDFIQDVSASTK		2	1624.806884765625	1	a1.a1	1
a2	pepa2a1	AEEIWQQSVIGDYIAR		2	1877.9395751953125	2	a2.a1 a2.a2	1
a2	pepa2a2	AMEMTWNNMEK		2	1384.56982421875	2	a2.a1 a2.a2	1
a2	pepa2a3	AMEMTWNNMEK	M4:+15.99491 - M9:+15.99491	2	1416.5595703125	2	a2.a1 a2.a2	1
a2	pepa2a4	DFSGDMCK	C7:+57.02146 - M6:+15.99491	2	975.3551025390625	2	a2.a1 a2.a2	1
a2	pepa2a5	EDHPDIIQNAK	E1:-18.01056	2	1261.6175537109375	2	a2.a1 a2.a2	1
a2	pepa2a6	EDHPDIIQNAK		2	1279.6280517578125	2	a2.a1 a2.a2	1
a2	pepa2a7	EYEEIMR		2	969.4349975585938	1	a2.a2	1
a2	pepa2a8	FIESIPEEEQQR		2	1504.7281494140625	2	a2.a1 a2.a2	1
a2	pepa2a9	FREDHPDIIQNAK		2	1582.7977294921875	2	a2.a1 a2.a2	2
a2	pepa2b10	FSQEIISNGEINHIPIK		2	1939.02880859375	2	a2.a1 a2.a2	1
a2	pepa2b11	HPEINISEEGITK		2	1466.7490234375	2	a2.a1 a2.a2	2
a2	pepa2b12	IHPEMSNIDITK	M5:+15.99491	2	1413.7047119140625	2	a2.a1 a2.a2	1
a2	pepa2b13	KDYEVEIIR		2	1164.6263427734375	2	a2.a1 a2.a2	1
a2	pepa2b14	MVEIGSR	M1:+15.99491	2	807.4033203125	2	a2.a1 a2.a2	1
a2	pepa2b15	MVICSQQWK	C4:+57.02146	2	1179.56494140625	2	a2.a1 a2.a2	1
a2	pepa2b16	QIQEERPEISESEITR	Q1:-17.02655	2	1926.9407958984375	2	a2.a1 a2.a2	1
a2	pepa2b17	QIQEERPEISESEITR		2	1943.96728515625	2	a2.a1 a2.a2	2
a2	pepa2b18	RAEEIWQQSVIGDYIAR		3	2034.0406494140625	2	a2.a1 a2.a2	1
a2	pepa2b19	RPVSAMFIFSEEK		2	1540.7833251953125	2	a2.a1 a2.a2	2
a2	pepa2b20	RPVSAMFIFSEEK	M6:+15.99491	2	1556.7781982421875	2	a2.a1 a2.a2	1
a2	pepa2b21	SDIPEKPK		2	913.4993286132812	2	a2.a1 a2.a2	1
a2	pepa2b22	TITEIIIDAQEHVK		2	1609.8800048828125	2	a2.a1 a2.a2	1
a2	pepa2b23	TPQQIWYTHEK		2	1430.7066650390625	2	a2.a1 a2.a2	1
a2	pepa2b24	TTESHMDWEK		2	1263.531494140625	2	a2.a1 a2.a2	1
a2	pepa2b25	TTESHMDWEK	M6:+15.99491	2	1279.5263671875	2	a2.a1 a2.a2	1
a2	pepa2b26	VHIDIWVK		2	1009.5833740234375	2	a2.a1 a2.a2	1
a2	pepa2b27	VRPDEIMR		2	1015.5358276367188	1	a2.a1	1
a2	pepa2b28	VRPDEIMR	M7:+15.99491	2	1031.5306396484375	1	a2.a1	1
a2	pepa2b29	WSQEDMITIIECMK	C12:+57.02146 - M13:+15.99491	2	1799.8017578125	2	a2.a1 a2.a2	1
a2	pepa2b30	WVEISNEVR		2	1131.5797119140625	2	a2.a1 a2.a2	1
a3	pepa3a1	AMFESQSEDEITPF		2	1630.694580078125	1	a3.a1	1
a3	pepa3a2	DIIAVVFYGTEK		2	1354.7257080078125	1	a3.a1	1
a3	pepa3a3	DIISIAEDEDIR		2	1388.6907958984375	1	a3.a1	1
a3	pepa3a4	DSIIFIVDASK		2	1207.6573486328125	1	a3.a1	1
a3	pepa3a5	DTGIFIDIMHIK		2	1402.7403564453125	1	a3.a1	1
a3	pepa3a6	DTGIFIDIMHIK	M9:+15.99491	2	1418.7352294921875	1	a3.a1	1
a3	pepa3a7	EETEEIKR		2	1033.5164794921875	1	a3.a1	1
a3	pepa3a8	EIVYPPDYNPEGK		2	1520.7271728515625	1	a3.a1	1
a3	pepa3a9	FDDPGIMIMGFK	M7:+15.99491	2	1386.6435546875	1	a3.a1	2
a3	pepa3b10	FDDPGIMIMGFK	M7:+15.99491 - M9:+15.99491	2	1402.6385498046875	1	a3.a1	1
a3	pepa3b11	FDDPGIMIMGFKPI	M9:+15.99491	2	1596.780517578125	1	a3.a1	1
a3	pepa3b12	GGFDISIFYR		2	1174.589599609375	1	a3.a1	1
a3	pepa3b13	IGSIVDEFK		2	1007.5411987304688	1	a3.a1	1
a3	pepa3b14	IMATPEQVGK	M2:+15.99491	2	1089.561279296875	1	a3.a1	1
a3	pepa3b15	IMIFTNEDNPHGNDSAK		2	1902.865478515625	1	a3.a1	1
a3	pepa3b16	IQVTPPGFQIVFIPFADDK		2	2132.14306640625	1	a3.a1	1
a3	pepa3b17	KPGGFDISIFYR		2	1399.7373046875	1	a3.a1	1
a3	pepa3b18	KQEIIEAITK		2	1172.6888427734375	1	a3.a1	1
a3	pepa3b19	NIYVIQEIDNPGAK		2	1573.822509765625	1	a3.a1	2
a3	pepa3b20	PGGFDISIFYR		2	1271.642333984375	1	a3.a1	1
a3	pepa3b21	QIIIEKEETEEIK	Q1:-17.02655	2	1584.837158203125	1	a3.a1	1
a3	pepa3b22	QIIIEKEETEEIKR	Q1:-17.02655	2	1740.938232421875	1	a3.a1	1
a3	pepa3b23	QIIIEKEETEEIKR		2	1757.96484375	1	a3.a1	1
a3	pepa3b24	SDSFENPVIQQH		2	1400.64453125	1	a3.a1	1
a3	pepa3b25	SDSFENPVIQQHFR		2	1703.81396484375	1	a3.a1	1
a3	pepa3b26	STIFSAIIIK		2	1092.666748046875	1	a3.a1	1
a3	pepa3b27	TFNTSTGGIIIPSDTK		2	1651.854248046875	1	a3.a1	1
a3	pepa3b28	VAIVPQEEEIDDQK		2	1612.806884765625	1	a3.a1	1
a3	pepa3b29	VHFEESSK		2	962.4581909179688	1	a3.a1	2
a4	pepa4a1	AVVIVDDR		2	886.4996948242188	2	a4.a1 a4.a2	1
a4	pepa4a2	CSEGSFIITTFPR	C1:+57.02146	2	1514.731201171875	1	a4.a2	1
a4	pepa4a3	EKIEMEMEAAR	M5:+15.99491	2	1352.618896484375	1	a4.a2	1
a4	pepa4a4	FAQHGTFEYEYSQR		2	1762.7823486328125	1	a4.a1	2
a4	pepa4a5	FAQPGSFEYEYAMR		2	1695.74755859375	1	a4.a2	1
a4	pepa4a6	FAQPGSFEYEYAMR	M13:+15.99491	2	1711.7425537109375	1	a4.a2	1
a4	pepa4a7	FATHAAAISVR		2	1143.6273193359375	1	a4.a1	1
a4	pepa4a8	GMGPGTPAGYGR		2	1120.520751953125	1	a4.a1	1
a4	pepa4a9	GMGPGTPAGYGR	M2:+15.99491	2	1136.5157470703125	1	a4.a1	1
a4	pepa4b10	GREEYEGPNK		2	1178.5440673828125	1	a4.a1	1
a4	pepa4b11	HEHQVMIMR		2	1180.57177734375	1	a4.a2	1
a4	pepa4b12	IFVGNIPADITEDEFK		2	1807.9117431640625	1	a4.a1	1
a4	pepa4b13	IFVGNIPPDITEEEMR		2	1859.9210205078125	1	a4.a2	1
a4	pepa4b14	MEEIHNQEMQK		2	1416.625	1	a4.a1	1
a4	pepa4b15	MEEIHNQEMQK	M1:+15.99491	2	1432.619873046875	1	a4.a1	1
a4	pepa4b16	MEEIHNQEVQK		2	1384.6529541015625	1	a4.a2	1
a4	pepa4b17	MEEIHNQEVQK	M1:+15.99491	2	1400.64794921875	1	a4.a2	1
a4	pepa4b18	MGGGGAMNMGDPYGSGGQK		2	1771.7200927734375	1	a4.a1	1
a4	pepa4b19	MGGGGAMNMGDPYGSGGQK	M1:+15.99491	2	1787.7149658203125	1	a4.a1	1
a4	pepa4b20	MGGGGAMNMGDPYGSGGQK	M1:+15.99491 - M7:+15.99491	2	1803.7099609375	1	a4.a1	2
a4	pepa4b21	MGGGGAMNMGDPYGSGGQK	M1:+15.99491 - M7:+15.99491 - M9:+15.99491	2	1819.704833984375	1	a4.a1	1
a4	pepa4b22	MGYMDPR		2	869.3648071289062	1	a4.a1	1
a4	pepa4b23	PVIVEPIEQIDDEDGIPEK		2	2135.07568359375	1	a4.a1	1
a4	pepa4b24	PVTVEPMDQIDDEEGIPEK		2	2140.995849609375	1	a4.a2	1
a4	pepa4b25	RMEEIHNQEMQK		3	1572.72607421875	1	a4.a1	1
a4	pepa4b26	SPPPGMGINQNR		2	1267.62158203125	1	a4.a1	1
a4	pepa4b27	SPPPGMGINQNR	M6:+15.99491	2	1283.616455078125	1	a4.a1	1
a4	pepa4b28	VEIDNMPIR		2	1086.5616455078125	1	a4.a2	1
a4	pepa4b29	YGEPGEVFINK		2	1252.621337890625	1	a4.a1	1
a5	pepa5a1	AITGGIGFIHHN		2	1236.6488037109375	1	a5.a1	1
a5	pepa5a2	DKYPNIQVIGGNVVTAAQAK		2	2086.129638671875	2	a5.a1 a5.a2	2
a5	pepa5a3	EDIVVAPAGITIK		2	1325.7679443359375	2	a5.a1 a5.a2	1
a5	pepa5a4	FGVPVIADGGIQNVGH		2	1579.8231201171875	2	a5.a1 a5.a2	1
a5	pepa5a5	FGVPVIADGGIQNVGHIAK		2	1892.039306640625	2	a5.a1 a5.a2	1
a5	pepa5a6	GMGSIDAMDK		2	1024.4442138671875	2	a5.a1 a5.a2	1
a5	pepa5a7	GMGSIDAMDK	M2:+15.99491 - M8:+15.99491	2	1056.4339599609375	2	a5.a1 a5.a2	1
a5	pepa5a8	HGFCGIPITDTGR	C4:+57.02146	2	1430.6849365234375	2	a5.a1 a5.a2	1
a5	pepa5a9	IAQGVSGSIQDK		2	1202.637939453125	1	a5.a3	1
a5	pepa5b10	IEIVVAPAGVTIK		2	1309.8094482421875	1	a5.a3	1
a5	pepa5b11	IIAGIQHSCQDIGAK	C9:+57.02146	2	1610.832275390625	2	a5.a1 a5.a2	1
a5	pepa5b12	IPIVNEDDEIVAIIAR		2	1779.9854736328125	2	a5.a1 a5.a2	1
a5	pepa5b13	IQVIGGNVVTAAQAK		2	1468.8486328125	3	a5.a1 a5.a2 a5.a3	1
a5	pepa5b14	IVGIISSR		2	844.5255126953125	2	a5.a1 a5.a2	1
a5	pepa5b15	KYEQGFITDPVVISPK		3	1820.979736328125	2	a5.a1 a5.a2	2
a5	pepa5b16	NIIDAGVDAIR		2	1156.6324462890625	2	a5.a1 a5.a2	1
a5	pepa5b17	PQATAVYK		2	877.4782104492188	2	a5.a1 a5.a2	1
a5	pepa5b18	QIICGAAIGTHEDDKYR	C4:+57.02146 - Q1:-17.02655	2	1929.912841796875	2	a5.a1 a5.a2	1
a5	pepa5b19	REDIVVAPAGITIK		3	1481.8690185546875	2	a5.a1 a5.a2	2
a5	pepa5b20	TGGIGFIHHN		2	1052.527587890625	1	a5.a1	1
a5	pepa5b21	TSSAQVEGGVHSIHSYEK		2	1915.9149169921875	2	a5.a1 a5.a2	1
a5	pepa5b22	VAQGVSGAVQDK		2	1158.61181640625	2	a5.a1 a5.a2	1
a5	pepa5b23	VGMGSGSICITQEVIACGR	C9:+57.02146 - C17:+57.02146	2	1994.946044921875	1	a5.a2	1
a5	pepa5b24	YEQGFITDPVVISPK		2	1692.8846435546875	2	a5.a1 a5.a2	1
a6	pepa6a1	AIDDIDMVAIVR		2	1330.703857421875	1	a6.a1	1
a6	pepa6a2	ANPQVGVAFPH		2	1136.5850830078125	1	a6.a1	1
a6	pepa6a3	DDEAAAVAISSIIH		2	1411.706787109375	1	a6.a1	1
a6	pepa6a4	DQVTAQEIFQDNHEDGPTAK		2	2243.021484375	1	a6.a1	1
a6	pepa6a5	DVIQHETIGK		2	1139.60595703125	1	a6.a1	1
a6	pepa6a6	EEASGSSVTAEEAK		2	1394.6285400390625	1	a6.a1	1
a6	pepa6a7	ETVYCINDDDETEVIK	C5:+57.02146	2	1942.859130859375	1	a6.a1	1
a6	pepa6a8	FFMGNQVIK		2	1083.5660400390625	1	a6.a1	1
a6	pepa6a9	HIEIFTDISSR		2	1317.68017578125	1	a6.a1	1
a6	pepa6b10	HIMIPDFDIIEDIESK		3	1914.9521484375	1	a6.a1	1
a6	pepa6b11	HIMIPDFDIIEDIESK	M3:+15.99491	2	1930.9471435546875	1	a6.a1	2
a6	pepa6b12	HSIHWPCR	C7:+57.02146	2	1092.5159912109375	1	a6.a1	1
a6	pepa6b13	IGGHGPSFPIK		2	1109.610595703125	1	a6.a1	1
a6	pepa6b14	IWNMINPPAEVTTK		2	1613.8360595703125	1	a6.a1	1
a6	pepa6b15	KVITMFVQR		2	1121.650390625	1	a6.a1	1
a6	pepa6b16	KVITMFVQR	M5:+15.99491	2	1137.645263671875	1	a6.a1	1
a6	pepa6b17	SKVDEEQMK		2	1093.519775390625	1	a6.a1	1
a6	pepa6b18	SQIDIIIH		2	938.531005859375	1	a6.a1	1
a6	pepa6b19	SQIDIIIHSIK		2	1266.741943359375	1	a6.a1	2
a6	pepa6b20	TEQGGAHFSVS		2	1119.5069580078125	1	a6.a1	1
a6	pepa6b21	TWTVVDAK		2	919.48876953125	1	a6.a1	1
a6	pepa6b22	VDEEQMK		2	878.392822265625	1	a6.a1	1
a6	pepa6b23	YAPTEAQINAVDAIIDSMSIAK		2	2321.169921875	1	a6.a1	1
a6	pepa6b24	YAPTEAQINAVDAIIDSMSIAK	M18:+15.99491	2	2337.164794921875	1	a6.a1	1
a6	pepa6b25	YAYDKR		2	815.4050903320312	1	a6.a1	1
a7	pepa7a1	ANEIPQPPVPEPANAGK		2	1728.8919677734375	1	a7.a1	1
a7	pepa7a2	APSYIEISSMR		2	1253.619873046875	1	a7.a1	1
a7	pepa7a3	CGEAIGIK	C1:+57.02146	2	847.4345703125	1	a7.a1	1
a7	pepa7a4	DQSAVVVQGIPEGVAFK		2	1743.927978515625	1	a7.a1	1
a7	pepa7a5	EDIQIDKPASGVK		2	1399.7431640625	1	a7.a1	1
a7	pepa7a6	FAEAIGSTEAK		2	1123.5633544921875	1	a7.a1	1
a7	pepa7a7	FEAHPNDIYVEGIPENIPFR		3	2357.156494140625	1	a7.a1	1
a7	pepa7a8	FGEAIGMGFPVK		2	1252.639892578125	1	a7.a1	1
a7	pepa7a9	FGEAIGMGFPVK	M7:+15.99491	2	1268.634765625	1	a7.a1	1
a7	pepa7b10	HPENYDIATIK		2	1300.653564453125	1	a7.a1	1
a7	pepa7b11	KPEIVISYIPPGMASK		2	1729.9560546875	1	a7.a1	1
a7	pepa7b12	KPEMFETAIK	M4:+15.99491	2	1209.6187744140625	1	a7.a1	1
a7	pepa7b13	MSVDAVEIETIR		2	1362.69384765625	1	a7.a1	1
a7	pepa7b14	MVDQIFCK	C7:+57.02146 - M1:+15.99491	2	1056.4857177734375	1	a7.a1	1
a7	pepa7b15	RPEIITHSTTEVTQPR		2	1864.988037109375	1	a7.a1	1
a7	pepa7b16	SIISPGGSCGPIK	C9:+57.02146	2	1272.662109375	1	a7.a1	1
a7	pepa7b17	SPSWYGIPR		2	1062.537109375	1	a7.a1	1
a7	pepa7b18	SPTWFGIPR		2	1060.557861328125	1	a7.a1	1
a7	pepa7b19	STIPVEDEESSESR		2	1564.69775390625	1	a7.a1	1
a7	pepa7b20	STTEVTQPR		2	1018.5167846679688	1	a7.a1	1
a7	pepa7b21	TEPTEDSGISIEMAAVTVK	M13:+15.99491	2	1993.9637451171875	1	a7.a1	1
a7	pepa7b22	TPTQTNGSNVPFKPR		3	1643.850341796875	1	a7.a1	1
a7	pepa7b23	VMVTDADR		2	906.4354248046875	1	a7.a1	1
a8	pepa8a1	AMGEHIAQYWK	M2:+15.99491	3	1349.631103515625	1	a8.a1	2
a8	pepa8a2	DIQMAETSPEGTKPER		2	1788.84375	1	a8.a1	1
a8	pepa8a3	DIQMAETSPEGTKPER	M4:+15.99491	3	1804.838623046875	1	a8.a1	2
a8	pepa8a4	FDYVPTDTTPR		2	1311.6219482421875	1	a8.a1	1
a8	pepa8a5	GIHVEVR		2	809.4631958007812	1	a8.a1	1
a8	pepa8a6	IIQPPEAPR		2	1020.5841064453125	1	a8.a1	1
a8	pepa8a7	IMDNGEPEIDIISNPR		2	1812.880126953125	1	a8.a1	1
a8	pepa8a8	IMDNGEPEIDIISNPR	M2:+15.99491	2	1828.875	1	a8.a1	1
a8	pepa8a9	ISPATPSR		2	828.4578247070312	1	a8.a1	1
a8	pepa8b10	KAPVISSTPK		2	1027.614990234375	1	a8.a1	1
a8	pepa8b11	NSDEIISFPIK		2	1262.6630859375	1	a8.a1	1
a8	pepa8b12	PAPIVQQISPSIIPNSK		2	1789.022216796875	1	a8.a1	1
a8	pepa8b13	PSTEEPVR		2	914.4581909179688	1	a8.a1	1
a8	pepa8b14	QYEVGIQNICNSYQSR	C10:+57.02146	2	1958.9029541015625	1	a8.a1	1
a8	pepa8b15	SVAVSDEEEVEEEAER		2	1806.7879638671875	1	a8.a1	1
a8	pepa8b16	TPESTQIGQYGNGIK		2	1592.7918701171875	1	a8.a1	1
a8	pepa8b17	TREPVTDNVEK		2	1287.654296875	1	a8.a1	1
a8	pepa8b18	YFIPPSFPISK		2	1295.703857421875	1	a8.a1	1
a9	pepa9a1	AAINIPEAASYDEVR		2	1618.8076171875	1	a9.a1	1
a9	pepa9a2	DSIIAIDR		2	902.49462890625	1	a9.a1	1
a9	pepa9a3	DVFAVYGIAVDPR		2	1421.7430419921875	1	a9.a1	1
a9	pepa9a4	EGEENDDEDMQEER		2	1724.619140625	1	a9.a1	1
a9	pepa9a5	FIDFIVVPPSR		2	1289.7257080078125	1	a9.a1	1
a9	pepa9a6	FIEENPDPSASEIR		2	1603.76025390625	1	a9.a1	1
a9	pepa9a7	GFTIGVEDIIVK		2	1290.7308349609375	1	a9.a1	1
a9	pepa9a8	GIYDIAIGPADSK		2	1319.6845703125	1	a9.a1	1
a9	pepa9a9	IIAIMAQEQK		2	1144.639892578125	1	a9.a1	1
a9	pepa9b10	IIAIMAQEQK	M5:+15.99491	2	1160.634765625	1	a9.a1	1
a9	pepa9b11	IIEESTHCGPQAVR	C8:+57.02146	2	1596.7802734375	1	a9.a1	1
a9	pepa9b12	IPEEVATPTTDEEK		2	1558.7486572265625	1	a9.a1	1
a9	pepa9b13	KPTHSQEPQGPEAMER		3	1821.855224609375	1	a9.a1	1
a9	pepa9b14	SFISTIPGQSIIDK		2	1505.8214111328125	1	a9.a1	1
a9	pepa9b15	SPGTQEMIR		2	1018.4990234375	1	a9.a1	1
a9	pepa9b16	SQHIHEVISR		3	1205.6390380859375	1	a9.a1	1
a9	pepa9b17	TAISAVDMTQR	M8:+15.99491	2	1208.5943603515625	1	a9.a1	1
a9	pepa9b18	VDDYSQEWAAQTEK		2	1669.734375	1	a9.a1	1
a9	pepa9b19	VIEVGAIQAVYEIER		2	1688.9219970703125	1	a9.a1	1
b10	pepb10a1	AQEPSAAIPK		2	1011.5474243164062	1	b10.a1	1
b10	pepb10a2	ASKPIPPAPAPDEYIVSPITGEK		3	2377.265380859375	1	b10.a1	1
b10	pepb10a3	EDSAPSKPVVGIIYPPPEVR		2	2150.149658203125	1	b10.a1	2
b10	pepb10a4	EVIDQVCYR	C7:+57.02146	2	1181.5623779296875	1	b10.a1	1
b10	pepb10a5	FNFINPNDPYHAYYR		3	1930.887451171875	1	b10.a1	1
b10	pepb10a6	IGEEEIQKPEEK		2	1428.7220458984375	1	b10.a1	1
b10	pepb10a7	IHEATGMPAGK		2	1111.556884765625	1	b10.a1	1
b10	pepb10a8	IHEATGMPAGK	M7:+15.99491	2	1127.5517578125	1	b10.a1	1
b10	pepb10a9	ITAQFVAR		2	905.5208129882812	1	b10.a1	1
b10	pepb10b10	PIPPAPAPDEYIVSPITGEK		2	2091.10107421875	1	b10.a1	1
b10	pepb10b11	QNEINNPK		2	956.47998046875	1	b10.a1	1
b10	pepb10b12	QPTEEEASSK	Q1:-17.02655	2	1088.474609375	1	b10.a1	1
b10	pepb10b13	RTDIFGVEETAIGK		2	1535.8067626953125	1	b10.a1	1
b10	pepb10b14	TIPITDQVSVIK		2	1313.7679443359375	1	b10.a1	1
b10	pepb10b15	VMQQQQQTTQQQIPQK		2	1941.9814453125	1	b10.a1	1
b10	pepb10b16	VQAQVIQETIVPK		2	1452.842529296875	1	b10.a1	1
b10	pepb10b17	VTWDGHSGSMAR		2	1303.585205078125	1	b10.a1	1
b11	pepb11a1	AMGIAEEDEHAPR		2	1425.64306640625	1	b11.a1	1
b11	pepb11a2	AMGIAEEDEHAPR	M2:+15.99491	3	1441.637939453125	1	b11.a1	1
b11	pepb11a3	APPGGAEAGEPTTIIQR		2	1664.8607177734375	1	b11.a1	1
b11	pepb11a4	APPGGITQPR		2	993.5479736328125	1	b11.a1	1
b11	pepb11a5	EHVIQSSISQEHK		2	1521.7659912109375	1	b11.a1	1
b11	pepb11a6	EVGIGGDQGPHDK		2	1308.6182861328125	1	b11.a1	1
b11	pepb11a7	FIIQQHIISAR		2	1325.769287109375	1	b11.a1	1
b11	pepb11a8	GAVIAQGQGDGTVSK		2	1387.718017578125	1	b11.a1	1
b11	pepb11a9	GSESPEMGPEVTPAPR	M7:+15.99491	2	1656.7537841796875	1	b11.a1	1
b11	pepb11b10	IPIIIPR		2	821.5612182617188	1	b11.a1	1
b11	pepb11b11	PGPMGEAEK		2	915.4244995117188	1	b11.a1	1
b11	pepb11b12	PISTANFGK		2	934.4996948242188	1	b11.a1	1
b11	pepb11b13	SFSSIVEVAR		2	1094.58447265625	1	b11.a1	1
b11	pepb11b14	SIIPPIPVSPPIIAPR		2	1667.02587890625	1	b11.a1	1
b11	pepb11b15	SSEPSTISNEEYMYAYR	M13:+15.99491	2	2042.865234375	1	b11.a1	1
b11	pepb11b16	TAEVPVSEASGQAPPAK		2	1638.833740234375	1	b11.a1	1
b11	pepb11b17	VEGIIQDVQK		2	1128.6263427734375	1	b11.a1	1
b12	pepb12a1	AADETICQTK	C7:+57.02146	2	1136.525634765625	1	b12.a1	1
b12	pepb12a2	AAVWEITGAEFSK		2	1408.7110595703125	1	b12.a1	1
b12	pepb12a3	ADFTVVAGDEGSSTTGGSSEENK		2	2244.974365234375	1	b12.a1	1
b12	pepb12a4	AIDIADMITR		2	1118.5877685546875	1	b12.a1	1
b12	pepb12a5	EDEQQQAIQDIASR		2	1630.76708984375	1	b12.a1	1
b12	pepb12a6	FIHDNMVEIPNR		3	1484.73193359375	1	b12.a1	1
b12	pepb12a7	GSAGDGFHGDVYITVK		2	1622.78125	1	b12.a1	1
b12	pepb12a8	ITTTGQVTSPVK		2	1231.689697265625	1	b12.a1	1
b12	pepb12a9	NIQDVVER		2	972.5112915039062	1	b12.a1	1
b12	pepb12b10	PNNSGEAPSSPTPK		2	1382.6551513671875	1	b12.a1	1
b12	pepb12b11	SEAHTADGISIR		2	1256.6234130859375	1	b12.a1	1
b12	pepb12b12	TGKPIPFGTIGVHK		3	1451.8372802734375	1	b12.a1	1
b12	pepb12b13	TQIIQDFIR		2	1133.6318359375	1	b12.a1	1
b12	pepb12b14	VADNPSYNTK		2	1108.52734375	1	b12.a1	1
b12	pepb12b15	VIHNAQEVEK		2	1166.6168212890625	1	b12.a1	1
b12	pepb12b16	VIIDIFTGVR		2	1132.6728515625	1	b12.a1	1
b13	pepb13a1	AAVIGDVIR		2	913.5469970703125	1	b13.a1	1
b13	pepb13a2	APQVIVIAPTR		2	1164.7103271484375	1	b13.a1	1
b13	pepb13a3	DVESYIHR		2	1018.4957275390625	1	b13.a1	1
b13	pepb13a4	EEYQIVQVEQK		2	1392.7010498046875	1	b13.a1	1
b13	pepb13a5	EGAFSNFPISEETIK		2	1668.81201171875	1	b13.a1	1
b13	pepb13a6	GAVEAIAAAIAH		2	1093.6004638671875	1	b13.a1	1
b13	pepb13a7	GIDIPEVDIVIQSSPPK		2	1806.9852294921875	1	b13.a1	1
b13	pepb13a8	IIDSVPPTAISHFK		2	1524.842529296875	1	b13.a1	1
b13	pepb13a9	IKDHIQNGK		2	1052.5850830078125	1	b13.a1	1
b13	pepb13b10	KAEPSEVDMNSPK	M9:+15.99491	2	1447.673828125	1	b13.a1	1
b13	pepb13b11	QDAQSIHGDIPQK	Q1:-17.02655	2	1419.6866455078125	1	b13.a1	1
b13	pepb13b12	QDAQSIHGDIPQK		2	1436.7132568359375	1	b13.a1	1
b13	pepb13b13	SDAGIESDTAMK	M11:+15.99491	2	1240.53662109375	1	b13.a1	1
b13	pepb13b14	SDKTEEIAEEEETVFPK		2	1980.9288330078125	1	b13.a1	1
b13	pepb13b15	TFSFAIPIIEK		2	1265.71435546875	1	b13.a1	1
b14	pepb14a1	DYQSSIEDITFNSK		2	1646.7547607421875	1	b14.a1	1
b14	pepb14a2	EIVSIIEAQTAK		2	1301.7314453125	1	b14.a1	1
b14	pepb14a3	FDGQPGQPSIIPRFDGIHGQPG		3	2320.147216796875	1	b14.a1	1
b14	pepb14a4	IDGPPTPASIR		2	1123.6109619140625	1	b14.a1	1
b14	pepb14a5	ISVDANIQIPK		2	1197.6842041015625	1	b14.a1	1
b14	pepb14a6	ITAIAEDRPIFDGPSR		3	1757.91845703125	1	b14.a1	1
b14	pepb14a7	IYAIDVR		2	849.4832763671875	1	b14.a1	1
b14	pepb14a8	NEIQEPCDSPK	C7:+57.02146	2	1316.5791015625	1	b14.a1	1
b14	pepb14a9	QIFQYQEGVR		2	1267.6434326171875	1	b14.a1	1
b14	pepb14b10	SEQTPAEAGAAGAR	S1:+42.01057	2	1357.6346435546875	1	b14.a1	1
b14	pepb14b11	SPIIHSPK		2	878.5098876953125	1	b14.a1	1
b14	pepb14b12	YEDSDKPFVDSPASR		2	1712.776611328125	1	b14.a1	1
b15	pepb15a1	CSIPAEEDSVIEK	C1:+57.02146	2	1476.6890869140625	1	b15.a1	1
b15	pepb15a2	DGVITIANNVTPAK		2	1412.7747802734375	1	b15.a1	1
b15	pepb15a3	DMEIAQTQK		2	1063.50927734375	1	b15.a1	1
b15	pepb15a4	IATNTSAPDIK		2	1130.6055908203125	1	b15.a1	1
b15	pepb15a5	KPMSIASGIVPAAPPK	M3:+15.99491	2	1579.887939453125	1	b15.a1	1
b15	pepb15a6	NVVIPTETEVAPAK		2	1467.8057861328125	1	b15.a1	1
b15	pepb15a7	QPAPTTIGGINK		2	1196.663818359375	1	b15.a1	1
b15	pepb15a8	TAGPIASAQK		2	943.5211181640625	1	b15.a1	1
b15	pepb15a9	TKPIATTQPAK		2	1155.673583984375	1	b15.a1	1
b15	pepb15b10	TTTISGTAPAAGVVPSR		2	1585.8548583984375	1	b15.a1	1
b15	pepb15b11	VSYSHIQSK		2	1048.5426025390625	1	b15.a1	1
b16	pepb16a1	AGGVGINISAASR		2	1172.6385498046875	1	b16.a1	1
b16	pepb16a2	ASGFVFTR		2	884.462890625	1	b16.a1	1
b16	pepb16a3	AVSSNGPSGNDTPEEIR		2	1729.7991943359375	1	b16.a1	1
b16	pepb16a4	DPNNPYDK		2	962.4218139648438	1	b16.a1	1
b16	pepb16a5	GDSPIHSIR		2	981.5115966796875	1	b16.a1	1
b16	pepb16a6	IREPAIISK		2	1026.6309814453125	1	b16.a1	1
b16	pepb16a7	ISIIEIPIK		2	1025.660888671875	1	b16.a1	1
b16	pepb16a8	NDIYYNTITNFSEK		2	1721.8021240234375	1	b16.a1	1
b16	pepb16a9	PVTMGDEGGIR		2	1131.5467529296875	1	b16.a1	1
b16	pepb16b10	VNNVNGNQVGHIK		2	1392.7347412109375	1	b16.a1	1
b16	pepb16b11	YIQTVQYGVHGNFPR		2	1778.897705078125	1	b16.a1	1
b17	pepb17a1	ANFESDEVEISYAK		2	1601.7333984375	1	b17.a1	1
b17	pepb17a2	DIDIHEVR		2	996.5112915039062	1	b17.a1	1
b17	pepb17a3	EKPYFPIPEEYTFIQNVPIEDR		3	2724.35595703125	1	b17.a1	1
b17	pepb17a4	GYFEYIEENK		2	1291.58447265625	1	b17.a1	1
b17	pepb17a5	IIEQYKEESK		2	1266.657958984375	1	b17.a1	1
b17	pepb17a6	KAEGGGGGGRPGAPAAGDGK		3	1666.8260498046875	1	b17.a1	1
b17	pepb17a7	MMVAGFK	M2:+15.99491	2	799.384521484375	1	b17.a1	1
b17	pepb17a8	NFIIDQTNVSAAAQR		2	1647.8453369140625	1	b17.a1	1
b17	pepb17a9	NGQDIGVAFK		2	1048.5426025390625	1	b17.a1	1
b17	pepb17b10	SSGPTSIFAVTVAPPGAR		2	1714.9127197265625	1	b17.a1	1
b17	pepb17b11	YNIIGTNTIMDK	M10:+15.99491	2	1398.69384765625	1	b17.a1	1
b18	pepb18a1	DEAISDGDDIR		2	1205.5284423828125	1	b18.a1	1
b18	pepb18a2	DVDTYYISNIVK		2	1429.721435546875	1	b18.a1	1
b18	pepb18a3	DVIITAWENEQAVIER		2	1885.9658203125	1	b18.a1	1
b18	pepb18a4	GCSHPGGSADGPAK	C2:+57.02146	2	1297.5594482421875	1	b18.a1	1
b18	pepb18a5	HMDQPIPTAIGIYK		2	1583.825439453125	1	b18.a1	1
b18	pepb18a6	IAEPQIR		2	826.4785766601562	1	b18.a1	1
b18	pepb18a7	IIAASWPQNR		2	1155.6273193359375	1	b18.a1	1
b18	pepb18a8	PMTYVVGIDSDGWVR		2	1694.821044921875	1	b18.a1	1
b18	pepb18a9	VDAEWWAETIRPY		2	1635.7806396484375	1	b18.a1	1
b18	pepb18b10	VIKDEAISDGDDIR		2	1545.77587890625	1	b18.a1	1
b18	pepb18b11	YDPVWMTVTR		2	1267.6143798828125	1	b18.a1	1
b19	pepb19a1	DAIIAHGTSFIIHDR		3	1665.8712158203125	1	b19.a1	1
b19	pepb19a2	GFAHGSVYK		2	965.484375	1	b19.a1	1
b19	pepb19a3	GKEDDSFIR		2	1066.516845703125	1	b19.a1	1
b19	pepb19a4	HITDPSYGIPR		2	1255.6434326171875	1	b19.a1	1
b19	pepb19a5	IVMEEGCSTQK	C7:+57.02146	2	1281.581787109375	1	b19.a1	1
b19	pepb19a6	QGDSSIVFGIK	Q1:-17.02655	2	1133.5841064453125	1	b19.a1	1
b19	pepb19a7	SKENCVVDNIK	C5:+57.02146	2	1305.6470947265625	1	b19.a1	1
b19	pepb19a8	SVAHVCVK	C6:+57.02146	2	899.4771728515625	1	b19.a1	1
b19	pepb19a9	VTNQPIGGR		2	941.5167236328125	1	b19.a1	1
b19	pepb19b10	YISHFR		2	822.4260864257812	1	b19.a1	1
b20	pepb20a1	DDGSWEVIEGYR		2	1425.6285400390625	1	b20.a1	1
b20	pepb20a2	HGGTIPIVPTAEFQDR		2	1737.8919677734375	1	b20.a1	1
b20	pepb20a3	IIAEGANGPTTPEADK		2	1583.7916259765625	1	b20.a1	1
b20	pepb20a4	MVEGFFDR	M1:+15.99491	2	1016.4509887695312	1	b20.a1	1
b20	pepb20a5	PISQGGIHGR		2	1021.55419921875	1	b20.a1	1
b20	pepb20a6	RFTMEIAK		2	995.5347290039062	1	b20.a1	1
b20	pepb20a7	SEAVADREDDPNFFK		2	1739.7874755859375	1	b20.a1	1
b20	pepb20a8	SVQESIER		2	947.4796752929688	1	b20.a1	1
b20	pepb20a9	YNIGIDIR		2	963.5261840820312	1	b20.a1	1
b20	pepb20b10	YSTDVSVDEVK		2	1241.5899658203125	1	b20.a1	1
b21	pepb21a1	GDDQIEIIKDDEK		2	1517.7333984375	1	b21.a1	1
b21	pepb21a2	GFAFVQYVNER		2	1329.6590576171875	1	b21.a1	1
b21	pepb21a3	MIAGQVIDINIAAEPK		2	1682.9150390625	1	b21.a1	1
b21	pepb21a4	MIAGQVIDINIAAEPK	M1:+15.99491	2	1698.909912109375	1	b21.a1	1
b21	pepb21a5	NDKSEEEQSSSSVK		2	1553.6929931640625	1	b21.a1	1
b21	pepb21a6	SAAEMYGSSFDIDYDFQR		2	2101.881103515625	1	b21.a1	1
b21	pepb21a7	SDVEAIFSK		2	995.5048217773438	1	b21.a1	1
b21	pepb21a8	VDSIIENIEK		2	1159.620849609375	1	b21.a1	1
b21	pepb21a9	VFIGNINTIVVK		2	1316.7940673828125	1	b21.a1	1
b21	pepb21b10	VPPPPPIAR		2	943.5728149414062	1	b21.a1	1
b22	pepb22a1	GDTPGHATPGHGGATSSAR		3	1733.79541015625	1	b22.a1	1
b22	pepb22a2	GSETPGATPGSK		2	1088.5223388671875	1	b22.a1	1
b22	pepb22a3	IMGNIGAADIDHK		2	1354.6788330078125	1	b22.a1	1
b22	pepb22a4	IMSPTIEDQER		2	1318.6312255859375	1	b22.a1	1
b22	pepb22a5	THEDIEAQIR		2	1211.6019287109375	1	b22.a1	1
b22	pepb22a6	VGAAEIISR		2	915.5261840820312	1	b22.a1	1
b22	pepb22a7	VIPPPAGYVPIR		2	1278.75732421875	1	b22.a1	1
b22	pepb22a8	VPEINVQNGVIK		2	1309.7479248046875	1	b22.a1	1
b22	pepb22a9	VQENCIDIVGR	C5:+57.02146	2	1302.6474609375	1	b22.a1	1
b23	pepb23a1	ESPHEPDPEPYEPIPPK		3	1957.918212890625	1	b23.a1	1
b23	pepb23a2	FIDVGGYK		2	898.46728515625	1	b23.a1	1
b23	pepb23a3	GGPGPGPGPYHR		2	1148.56005859375	1	b23.a1	1
b23	pepb23a4	GIIQEIFINK		2	1174.6834716796875	1	b23.a1	1
b23	pepb23a5	NASTVVVSDK		2	1019.5371704101562	1	b23.a1	1
b23	pepb23a6	PIVIPSPIVTPGSNSQER		2	1891.02880859375	1	b23.a1	1
b23	pepb23a7	QSNVAAPGDATPPAEK		2	1552.7606201171875	1	b23.a1	1
b23	pepb23a8	SSEDEEIRK		2	1092.5172119140625	1	b23.a1	1
b23	pepb23a9	VPWVCPR	C5:+57.02146	2	913.4716796875	1	b23.a1	1
b24	pepb24a1	AANAAENDFSVSQAEMSSR		2	1984.866943359375	1	b24.a1	1
b24	pepb24a2	ADDPYAHISK		2	1116.5323486328125	1	b24.a1	1
b24	pepb24a3	AVSEEQQPAIK		2	1199.6270751953125	1	b24.a1	1
b24	pepb24a4	GAVIVVSHDAR		2	1123.622314453125	1	b24.a1	1
b24	pepb24a5	IQGQIEQGDDTAAER		2	1630.76708984375	1	b24.a1	1
b24	pepb24a6	MEETPTEYIQR		2	1396.6417236328125	1	b24.a1	1
b24	pepb24a7	NQDEESQEAPEIIK		2	1629.7607421875	1	b24.a1	1
b24	pepb24a8	STIIIIITGK		2	1058.682373046875	1	b24.a1	1
b24	pepb24a9	TFFEEIAVEDK		2	1327.6419677734375	1	b24.a1	1
b25	pepb25a1	EEQMDGTVTIK	M4:+15.99491	2	1266.588623046875	1	b25.a1	1
b25	pepb25a2	GAVYSMVEFNGK		2	1301.619873046875	1	b25.a1	1
b25	pepb25a3	IEVQDTSGGTTAIR		2	1447.7391357421875	1	b25.a1	1
b25	pepb25a4	IVVFQYSDGK		2	1155.6048583984375	1	b25.a1	1
b25	pepb25a5	MQEVVANIQYDDGSGMK	M16:+15.99491	2	1900.842041015625	1	b25.a1	1
b25	pepb25a6	PSASTQAISSSVSSSK		2	1523.7552490234375	1	b25.a1	1
b25	pepb25a7	SVIIIAYK		2	906.5662841796875	1	b25.a1	1
b25	pepb25a8	VVEEITR		2	845.4730834960938	1	b25.a1	1
b26	pepb26a1	AQHEQYVAEAEEK		2	1531.7027587890625	1	b26.a1	1
b26	pepb26a2	AQIEVQASQHR		2	1266.6552734375	1	b26.a1	1
b26	pepb26a3	ATINSGPGAQQK		2	1171.6070556640625	1	b26.a1	1
b26	pepb26a4	DAIDQAQQVEK		2	1244.612060546875	1	b26.a1	1
b26	pepb26a5	RIEAEIETVSR		2	1302.70166015625	1	b26.a1	1
b26	pepb26a6	TGNESGSNISDSGSVK		2	1538.693359375	1	b26.a1	1
b26	pepb26a7	TSTGSASSSAAVAASSK		2	1469.708251953125	1	b26.a1	1
b27	pepb27a1	EVDATSPAPSTSSTVK		2	1576.7705078125	1	b27.a1	1
b27	pepb27a2	GEFTYYEIQDNTGK		2	1664.7442626953125	1	b27.a1	1
b27	pepb27a3	INQICSQTK	C5:+57.02146	2	1091.5517578125	1	b27.a1	1
b27	pepb27a4	MEVVVHGR	M1:+15.99491	2	942.4829711914062	1	b27.a1	1
b27	pepb27a5	TEGAEATPGAQK		2	1159.5594482421875	1	b27.a1	1
b27	pepb27a6	TEPEEVSIEDSAQSDIK		2	1876.8662109375	1	b27.a1	1
b27	pepb27a7	TTIYEIQDDR		2	1253.6011962890625	1	b27.a1	1
b28	pepb28a1	AAVIIEQER		2	1028.5738525390625	1	b28.a1	1
b28	pepb28a2	FTVAEIK		2	807.4614868164062	1	b28.a1	1
b28	pepb28a3	GPPPPPGDENR		2	1132.53857421875	1	b28.a1	1
b28	pepb28a4	IAEIGAPIQGNR		2	1238.685546875	1	b28.a1	1
b28	pepb28a5	TEEEEIDR		2	1020.4484252929688	1	b28.a1	1
b28	pepb28a6	VGEPVAISEEER		2	1314.654052734375	1	b28.a1	1
b28	pepb28a7	YGPPPSYPNIK		2	1232.63134765625	1	b28.a1	1
b29	pepb29a1	FVTDSNAVVQIK		2	1320.7161865234375	1	b29.a1	1
b29	pepb29a2	GEAVQEEIIK		2	1115.5947265625	1	b29.a1	1
b29	pepb29a3	HINDSAPEVR		2	1137.5650634765625	1	b29.a1	1
b29	pepb29a4	IIIIKPIIK		2	1050.7652587890625	1	b29.a1	1
b29	pepb29a5	NESEIEAHICR	C10:+57.02146	2	1357.616943359375	1	b29.a1	1
b29	pepb29a6	RPSAAPIK		2	839.5101928710938	1	b29.a1	1
b29	pepb29a7	TAIAATNPAVR		2	1084.6114501953125	1	b29.a1	1
b30	pepb30a1	AAGPSISHTSGGTQSK		2	1485.7296142578125	1	b30.a1	1
b30	pepb30a2	ATAFNEQVDK		2	1122.54296875	1	b30.a1	1
b30	pepb30a3	FFPIIEVNK		2	1106.6248779296875	1	b30.a1	1
b30	pepb30a4	IFSIEIVDESGEIR		2	1606.8326416015625	1	b30.a1	1
b30	pepb30a5	NEQAFEEVFQNANFR		2	1842.8409423828125	1	b30.a1	1
b30	pepb30a6	PQPQNGSSGMGSTVSK	M10:+15.99491	2	1577.7227783203125	1	b30.a1	1
b30	pepb30a7	SGGVGGSNTNWK		2	1163.54443359375	1	b30.a1	1
b31	pepb31a1	FIAVGIVDNTVR		2	1303.7373046875	1	b31.a1	1
b31	pepb31a2	HIANYISGIQTIGHR		3	1679.89794921875	1	b31.a1	1
b31	pepb31a3	IGAVFNQVAFPIQYTPR		2	1921.033447265625	1	b31.a1	1
b31	pepb31a4	IPPNTNDEVDEDPTGNK		2	1854.8355712890625	1	b31.a1	1
b31	pepb31a5	MQGQEAVIAMSSR		2	1407.6722412109375	1	b31.a1	1
b31	pepb31a6	NDIDDPER		2	973.422607421875	1	b31.a1	1
b31	pepb31a7	SEHPPICGR	C7:+57.02146	2	1052.49462890625	1	b31.a1	1
b32	pepb32a1	ENEVSTSATDEIISQFK		2	1897.9029541015625	1	b32.a1	1
b32	pepb32a2	GINVQEQIEHTR		2	1423.729248046875	1	b32.a1	1
b32	pepb32a3	GTVEEEIIER		2	1174.595458984375	1	b32.a1	1
b32	pepb32a4	IKEEHGIEISSPR		3	1494.79150390625	1	b32.a1	1
b32	pepb32a5	STIGQTDFPAHSR		2	1416.68701171875	1	b32.a1	1
b32	pepb32a6	VIIFSQMVR		2	1092.623779296875	1	b32.a1	1
b32	pepb32a7	VIIFSQMVR	M7:+15.99491	2	1108.61865234375	1	b32.a1	1
b33	pepb33a1	ADDMSDDQGTSVQSK		2	1583.6494140625	1	b33.a1	1
b33	pepb33a2	EDTGDQQGIIK		2	1203.5860595703125	1	b33.a1	1
b33	pepb33a3	GKGDGVPER		2	914.4694213867188	1	b33.a1	1
b33	pepb33a4	NADIFNSDVVIVER		2	1590.8126220703125	1	b33.a1	1
b33	pepb33a5	SGPTHVSTR		2	941.4802856445312	1	b33.a1	1
b33	pepb33a6	TEEEGVGCGGAGR	C8:+57.02146	2	1278.538330078125	1	b33.a1	1
b34	pepb34a1	FSSQQAATK		2	967.4848022460938	1	b34.a1	1
b34	pepb34a2	GFNEGIWEIDNNPK		2	1632.7657470703125	1	b34.a1	1
b34	pepb34a3	GYPHWPAR		2	983.4849853515625	1	b34.a1	1
b34	pepb34a4	IDNIDVNR		2	958.4957275390625	1	b34.a1	1
b34	pepb34a5	KDEEGQKEEDKPR		2	1587.7613525390625	1	b34.a1	1
b34	pepb34a6	VDEVPDGAVKPPTNK		2	1565.8173828125	1	b34.a1	1
b35	pepb35a1	AAEPYETIAFK		2	1239.6259765625	1	b35.a1	1
b35	pepb35a2	FMSAYEQR		2	1031.4619140625	1	b35.a1	1
b35	pepb35a3	MDFQHR	M1:+42.01057	2	875.38330078125	1	b35.a1	1
b35	pepb35a4	MEKPPAPPSIPAGPPGVK		2	1769.9620361328125	1	b35.a1	1
b35	pepb35a5	NHIGSYECK	C8:+57.02146	2	1107.4892578125	1	b35.a1	1
b35	pepb35a6	QIAIETIDINK		2	1257.705322265625	1	b35.a1	1
b36	pepb36a1	AETNDSYHIIIK		2	1403.7169189453125	1	b36.a1	1
b36	pepb36a2	ANPTQINTVEFIWDPAK		2	1943.986572265625	1	b36.a1	1
b36	pepb36a3	IFTNFSGADIIK		2	1325.71044921875	1	b36.a1	1
b36	pepb36a4	IHDETITYINQGQSYEIR		2	2180.062255859375	1	b36.a1	1
b36	pepb36a5	IIDIDIPMSVGIIDPR	M8:+15.99491	2	1782.9674072265625	1	b36.a1	1
b36	pepb36a6	SMSDVIAIPIFK		2	1320.7236328125	1	b36.a1	1
b37	pepb37a1	APGCVISNPDQK	C4:+57.02146	2	1285.620849609375	1	b37.a1	1
b37	pepb37a2	DEIIGEKPEVK		2	1256.6737060546875	1	b37.a1	1
b37	pepb37a3	DIRPECR	C6:+57.02146	2	945.45751953125	1	b37.a1	1
b37	pepb37a4	ISSFTQHHR		2	1112.56005859375	1	b37.a1	1
b37	pepb37a5	SPFNSPSPQDSPR		2	1415.6553955078125	1	b37.a1	1
b38	pepb38a1	APFHQIR		2	868.4791870117188	2	b38.a1 b38.a2	1
b38	pepb38a2	HGATHVFASK		2	1054.5433349609375	2	b38.a1 b38.a2	1
b38	pepb38a3	IDGQTPHDER		2	1167.539306640625	1	b38.a1	1
b38	pepb38a4	IDSIVIQQGR		2	1128.6375732421875	2	b38.a1 b38.a2	1
b38	pepb38a5	NPDIPNPAIAQR		2	1305.69140625	1	b38.a2	1
b39	pepb39a1	AESAIAQQAK		2	1016.5374755859375	1	b39.a1	1
b39	pepb39a2	DNIPIQENVTIQK		2	1511.8067626953125	1	b39.a1	1
b39	pepb39a3	GSSSANPVNSVR		2	1174.58154296875	1	b39.a1	1
b39	pepb39a4	IAMQIEEQASR		2	1275.6365966796875	1	b39.a1	1
b39	pepb39a5	TSGQTFANSNSSR		2	1356.6142578125	1	b39.a1	1
b40	pepb40a1	APIDASDSGR		2	988.4697875976562	1	b40.a1	1
b40	pepb40a2	EQITDADTK		2	1020.4848022460938	1	b40.a1	1
b40	pepb40a3	IITIVSTR		2	902.5673828125	1	b40.a1	1
b40	pepb40a4	PGITYQEAIESEK		2	1464.7220458984375	1	b40.a1	1
b40	pepb40a5	PSSFQNNVQSQDPQVSTK		2	1990.9468994140625	1	b40.a1	1
b41	pepb41a1	ETANAIVSQQTPQR		2	1542.7874755859375	1	b41.a1	1
b41	pepb41a2	IEHQTITTPSK		2	1254.6693115234375	1	b41.a1	1
b41	pepb41a3	TVAQSQQIETNSQR		2	1589.7882080078125	1	b41.a1	1
b41	pepb41a4	VVIITEVDK		2	1015.6038208007812	1	b41.a1	1
b41	pepb41a5	VVIQEMIK		2	959.559814453125	1	b41.a1	1
b42	pepb42a1	IANIPEEVIQK		2	1253.71044921875	1	b42.a1	1
b42	pepb42a2	ISEVVEIIK		2	1029.6195068359375	1	b42.a1	1
b42	pepb42a3	SAKPEIIR		2	913.5469970703125	1	b42.a1	1
b42	pepb42a4	VDTCHTPFGK	C4:+57.02146	2	1161.5361328125	1	b42.a1	1
b42	pepb42a5	YSDSIVQK		2	939.4785766601562	1	b42.a1	1
b43	pepb43a1	EDPEIAKSFIKTIFGVI	E1:-18.01056	3	1889.0423583984375	1	b43.a1	1
b43	pepb43a2	IIDTNPEINQSDSQDSR		2	1931.89453125	1	b43.a1	1
b43	pepb43a3	ISTQSNSNNIEPAR		2	1530.7510986328125	1	b43.a1	1
b43	pepb43a4	MADPESNQEAVNSSAAR	M1:+15.99491	2	1792.777099609375	1	b43.a1	1
b43	pepb43a5	NTAGAQPQDDSIGGR		2	1486.6884765625	1	b43.a1	1
b44	pepb44a1	IPIFPEPIHVFAPR		3	1632.926513671875	1	b44.a1	1
b44	pepb44a2	IVMAGETTNSR		2	1178.583740234375	1	b44.a1	1
b44	pepb44a3	PIYDDDPSIEGGVNGK		2	1675.7813720703125	1	b44.a1	1
b44	pepb44a4	SFEDPPNHAR		2	1169.5338134765625	1	b44.a1	1
b44	pepb44a5	VIEQIEDIDSR		2	1316.669677734375	1	b44.a1	1
b45	pepb45a1	GPITQVTDR		2	986.5269775390625	1	b45.a1	1
b45	pepb45a2	HIVSAGYVHVNR		3	1351.723388671875	1	b45.a1	1
b45	pepb45a3	TQVEIVADPETR		2	1357.6961669921875	1	b45.a1	1
b45	pepb45a4	VAGFDIDGTIITTR		2	1478.785400390625	1	b45.a1	1
b45	pepb45a5	WPAAGFEIPAFDPR		2	1573.7801513671875	1	b45.a1	1
b46	pepb46a1	AAIISGPPGVGK		2	1066.6258544921875	1	b46.a1	1
b46	pepb46a2	AIVAESINNTSIK		2	1359.7481689453125	1	b46.a1	1
b46	pepb46a3	EQVAEETSGDSK		2	1279.5653076171875	1	b46.a1	1
b46	pepb46a4	GGIQEIIGIIK		2	1140.6990966796875	1	b46.a1	1
b46	pepb46a5	IIDEDGIINIIR		2	1383.7845458984375	1	b46.a1	1
b47	pepb47a1	AVEYIIMGIPGDR		2	1433.74609375	1	b47.a1	1
b47	pepb47a2	AVEYIIMGIPGDR	M7:+15.99491	2	1449.740966796875	1	b47.a1	1
b47	pepb47a3	IDIDPEETVK		2	1158.58935546875	1	b47.a1	1
b47	pepb47a4	IINDDTAIK		2	1002.5469970703125	1	b47.a1	1
b47	pepb47a5	NFVVVMVTKPK		2	1261.734130859375	1	b47.a1	1
b48	pepb48a1	IIASANIEEVTMK		2	1418.75634765625	1	b48.a1	1
b48	pepb48a2	IIASANIEEVTMK	M12:+15.99491	2	1434.7513427734375	1	b48.a1	1
b48	pepb48a3	ITMQVSSIQR		2	1162.625244140625	1	b48.a1	1
b48	pepb48a4	NVGQFSGFPFEK		2	1356.65869140625	1	b48.a1	1
b48	pepb48a5	SICEVIDIER	C3:+57.02146	2	1233.61474609375	1	b48.a1	1
b49	pepb49a1	GAAGDWGER		2	918.4067993164062	1	b49.a1	1
b49	pepb49a2	NSSNKPAVTTK		2	1146.61181640625	1	b49.a1	1
b49	pepb49a3	VADNSFDAK		2	966.453125	1	b49.a1	1
b49	pepb49a4	VAGGAAPSKPASAK		2	1211.6746826171875	1	b49.a1	1
b50	pepb50a1	AASVVQPQPIVVVK		2	1434.8682861328125	1	b50.a1	1
b50	pepb50a2	DVPDSQQHPAPEK		2	1447.681640625	1	b50.a1	1
b50	pepb50a3	SDPYSTGHIR		2	1132.53857421875	1	b50.a1	1
b50	pepb50a4	SREDEDAIEQAR		2	1418.651123046875	1	b50.a1	1
b51	pepb51a1	GPAGNWGPPGDYPDR		2	1555.69287109375	1	b51.a1	1
b51	pepb51a2	GVGSGGQGPPPPR		2	1162.5968017578125	1	b51.a1	1
b51	pepb51a3	HGIQSIGK		2	839.4738159179688	1	b51.a1	1
b51	pepb51a4	SEGSEYEEIPK		2	1267.5693359375	1	b51.a1	1
b52	pepb52a1	EANQAINPK		2	984.5112915039062	1	b52.a1	1
b52	pepb52a2	STCIYGGAPK	C3:+57.02146	2	1053.5037841796875	1	b52.a1	1
b52	pepb52a3	TAQEVETYR		2	1096.52734375	1	b52.a1	1
b52	pepb52a4	TTYIVIDEADR		2	1295.648193359375	1	b52.a1	1
b53	pepb53a1	SIGHGIINK		2	938.5421752929688	1	b53.a1	1
b53	pepb53a2	YAAPEQNNDPQQSK		2	1589.719482421875	1	b53.a1	2
b53	pepb53a3	YDTAINIIK		2	1050.5833740234375	1	b53.a1	1
b54	pepb54a1	DSIIIIDEIGR		2	1243.689697265625	1	b54.a1	1
b54	pepb54a2	ITSINEEYTK		2	1197.6002197265625	1	b54.a1	1
b54	pepb54a3	QAANIQDCYR	C8:+57.02146	2	1238.5587158203125	1	b54.a1	1
b54	pepb54a4	VGAGDSQIK		2	874.4633178710938	1	b54.a1	1
b55	pepb55a1	ESETTTSIVIER		2	1364.6907958984375	1	b55.a1	1
b55	pepb55a2	SGDSEVYQIGDVSQK		2	1611.7501220703125	1	b55.a1	1
b55	pepb55a3	SIATNEMWR		2	1107.525634765625	1	b55.a1	1
b55	pepb55a4	VGQDPVIR		2	883.5	1	b55.a1	1
b56	pepb56a1	AIAAAGYDVEK		2	1107.5684814453125	1	b56.a1	1
b56	pepb56a2	ASGPPVSEIITK		2	1198.668212890625	1	b56.a1	1
b56	pepb56a3	KASGPPVSEIITK		2	1326.76318359375	1	b56.a1	1
b56	pepb56a4	SGVSIAAIK		2	845.509521484375	1	b56.a1	1
b57	pepb57a1	FNPINTNQFYASSMEGTTR		2	2177.992431640625	1	b57.a1	1
b57	pepb57a2	GIGAGGSITGIK		2	1030.589599609375	1	b57.a1	1
b57	pepb57a3	YNIIVVGR		2	933.5521240234375	1	b57.a1	1
b57	pepb57a4	YPDPNFK		2	880.42041015625	1	b57.a1	1
b58	pepb58a1	EKKYMIPIDNIKIRDVEK	M5:+15.99491 - E1:-18.01056	3	2230.226806640625	1	b58.a1	1
b58	pepb58a2	IEGSGDQVDTIEISGGAR		2	1803.872314453125	1	b58.a1	1
b58	pepb58a3	NFRPDDPTR		2	1117.5389404296875	1	b58.a1	1
b58	pepb58a4	NIVDSYVAIINK		2	1348.74755859375	1	b58.a1	1
b59	pepb59a1	AVIAACSHYFK	C6:+57.02146	2	1266.63037109375	1	b59.a1	1
b59	pepb59a2	GQNCIEVR	C4:+57.02146	2	975.4680786132812	1	b59.a1	1
b59	pepb59a3	PYSCPHCPAR	C4:+57.02146 - C7:+57.02146	2	1244.5302734375	1	b59.a1	1
b60	pepb60a1	SGPPAPEEEEEEER		2	1584.6663818359375	1	b60.a1	1
b60	pepb60a2	TPVTEQEEK		2	1060.51611328125	1	b60.a1	1
b60	pepb60a3	VAEAAIQIFK		2	1089.6307373046875	1	b60.a1	1
b61	pepb61a1	DGDGEVSEQEFIR		2	1480.655517578125	1	b61.a1	1
b61	pepb61a2	MISEIDKEGTGK		2	1307.651611328125	1	b61.a1	1
b61	pepb61a3	MSPKPEITEEQK		2	1416.704345703125	1	b61.a1	1
b62	pepb62a1	DGYIHYGQTVK		2	1280.62744140625	1	b62.a1	1
b62	pepb62a2	IIQFQATPCPK	C9:+57.02146	2	1302.6878662109375	1	b62.a1	1
b62	pepb62a3	TIYISDSDKR		2	1197.6114501953125	1	b62.a1	1
b63	pepb63a1	HEPGIGGPAER		2	1119.5545654296875	1	b63.a1	1
b63	pepb63a2	NDIINIIR		2	970.5684204101562	1	b63.a1	1
b63	pepb63a3	TISGAQDSEAAFAK		2	1395.675537109375	1	b63.a1	1
b64	pepb64a1	NGPFINR		2	817.431884765625	1	b64.a1	1
b64	pepb64a2	QIIITSPVPGR		2	1180.705322265625	1	b64.a1	1
b64	pepb64a3	VQVQDVVIK		2	1027.614990234375	1	b64.a1	1
b65	pepb65a1	DSPFGISFVR		2	1124.5738525390625	1	b65.a1	1
b65	pepb65a2	TPATAPVPAR		2	980.5527954101562	1	b65.a1	1
b65	pepb65a3	YSQVIGIGGR		2	1049.57421875	1	b65.a1	1
b66	pepb66a1	AIQIEVDR		2	943.5211181640625	1	b66.a1	1
b66	pepb66a2	EIWEIIGIPEDQR		2	1597.822509765625	1	b66.a1	1
b66	pepb66a3	SQNEAVCEGIR	C7:+57.02146	2	1262.579833984375	1	b66.a1	1
b67	pepb67a1	EVAYIGNEVSDEECIK	C14:+57.02146	2	1854.843017578125	1	b67.a1	1
b67	pepb67a2	EVTEPININPAK		2	1324.7110595703125	1	b67.a1	1
b67	pepb67a3	GVEKPPHIAAIIIAR		3	1584.958740234375	1	b67.a1	1
b68	pepb68a1	DVFIAWVASR		2	1163.6212158203125	1	b68.a1	1
b68	pepb68a2	GQNPNATFGEVSK		2	1348.649658203125	1	b68.a1	1
b68	pepb68a3	INIQQQPPPIQIK		2	1516.885009765625	1	b68.a1	1
b69	pepb69a1	GVPAGNSDTEGGQPGR		2	1498.6884765625	1	b69.a1	1
b69	pepb69a2	IHHTVEEK		2	992.5164184570312	1	b69.a1	1
b70	pepb70a1	IGGIGTVPVGR		2	1025.610595703125	1	b70.a1	1
b70	pepb70a2	STTTGHIIYK		2	1120.60009765625	1	b70.a1	1
b71	pepb71a1	GVAASAGSSGENKK		2	1262.6339111328125	1	b71.a1	1
b71	pepb71a2	VITDIAGVIPAEK		2	1325.7679443359375	1	b71.a1	1
b72	pepb72a1	SDQAINCGGTASTGSAGNVK	C7:+57.02146	2	1894.8564453125	1	b72.a1	1
b72	pepb72a2	SPEVVQFIQK		2	1174.6470947265625	1	b72.a1	1
b73	pepb73a1	AIAAGGYDVEK		2	1093.5528564453125	1	b73.a1	1
b73	pepb73a2	ATGPPVSEIITK		2	1212.6839599609375	1	b73.a1	1
b74	pepb74a1	DASSTYSQVENINR		2	1583.72998046875	1	b74.a1	1
b74	pepb74a2	RPDDVPISISPSK		2	1410.7591552734375	1	b74.a1	1
b75	pepb75a1	GNDQVAISSK		2	1018.5167846679688	1	b75.a1	1
b75	pepb75a2	IPFIGIAISSR		2	1173.6993408203125	1	b75.a1	1
b76	pepb76a1	AIVEFISNIAR		2	1232.7001953125	1	b76.a1	1
b76	pepb76a2	TQDPSSPGTTPPQAR		2	1539.740234375	1	b76.a1	1
b77	pepb77a1	IINYAPIEK		2	1060.6041259765625	1	b77.a1	1
b77	pepb77a2	MIIAHVDIIEK		2	1281.723876953125	1	b77.a1	1
b78	pepb78a1	IADVFNQR		2	962.5057983398438	1	b78.a1	1
b78	pepb78a2	NFIIIMDIR		2	1134.6343994140625	1	b78.a1	1
b79	pepb79a1	AGTIIPVIQFIQK		2	1427.862548828125	1	b79.a1	1
b79	pepb79a2	VIEFIASSFEVSR		2	1483.779541015625	1	b79.a1	1

## Sheet: spectra
MS Sample :	DaPR130904_VB82_O1900.m
Group ID	Peptide ID	Sample	Scan	Rt (minutes)	Sequence (top)	Modifs (top)	Number of subgroups	Sub-groups Ids	Best E-value	Best hyperscore	Charge	MH+ Obs	MH+ theo	DeltaMH+	Delta-ppm
a1	pepa1b36	DaPR130904_VB82_O1900.m	480	10.529999732971191	TGNAWHSK		1	a1.a1	4.3000000005122274E-5	41.79999923706055	2	900.4327392578125	900.4326782226562	9.999999747378752E-5	0.11105771690913668
a1	pepa1b22	DaPR130904_VB82_O1900.m	612	11.779999732971191	KVCSTNDLK	C3:+57.02146	1	a1.a1	0.007300000172108412	35.900001525878906	2	1064.5413818359375	1064.5408935546875	5.000000237487257E-4	0.4696860653977683
a1	pepa1b38	DaPR130904_VB82_O1900.m	1101	14.979999542236328	VGTVIGSNK		1	a1.a1	0.008799999952316284	34.099998474121094	2	874.5004272460938	874.4996948242188	6.99999975040555E-4	0.8004576550266955
a1	pepa1b33	DaPR130904_VB82_O1900.m	1196	15.5	RKGDEVDGVDEVAK		1	a1.a1	3.000000142492354E-4	40.0	2	1516.761474609375	1516.7606201171875	8.999999845400453E-4	0.5933698255368139
a1	pepa1b20	DaPR130904_VB82_O1900.m	1491	16.90999984741211	KGDEVDGVDEVAK		1	a1.a1	0.007000000216066837	29.5	2	1360.6591796875	1360.6595458984375	-3.000000142492354E-4	-0.22048132110163288
a1	pepa1b20	DaPR130904_VB82_O1900.m	1372	16.360000610351562	KGDEVDGVDEVAK		1	a1.a1	0.004699999932199717	37.79999923706055	2	1360.66015625	1360.6595458984375	6.99999975040555E-4	0.5144563731248055
a1	pepa1b11	DaPR130904_VB82_O1900.m	1469	16.829999923706055	GGAAVDPDSGLEHSAH		1	a1.a1	0.0015999999595806003	35.099998474121094	3	1519.68017578125	1519.6776123046875	0.0024999999441206455	1.6450857233655216
a1	pepa1a7	DaPR130904_VB82_O1900.m	1582	17.309999465942383	EDAIEHFMK	M8:+15.99491	1	a1.a1	0.008200000040233135	40.5	2	1135.5096435546875	1135.50927734375	3.9999998989515007E-4	0.35226483647130874
a1	pepa1a4	DaPR130904_VB82_O1900.m	1585	17.329999923706055	ASLCISTK	C4:+57.02146	1	a1.a1	0.010999999940395355	38.5	2	879.4627685546875	879.4608764648438	0.0019000000320374966	2.16041450266088
a1	pepa1b21	DaPR130904_VB82_O1900.m	1610	17.459999084472656	KPPLLNNADSVQAK		1	a1.a1	0.0017999999690800905	39.900001525878906	3	1494.8304443359375	1494.827880859375	0.0026000000070780516	1.7393306884156552
a1	pepa1b30	DaPR130904_VB82_O1900.m	1694	17.809999465942383	PIDVNYEK		1	a1.a1	0.002300000051036477	35.29999923706055	2	977.4957885742188	977.4943237304688	0.001500000013038516	1.5345357784932994
a1	pepa1b10	DaPR130904_VB82_O1900.m	1819	18.350000381469727	GDEVDGVDEVAK		1	a1.a1	2.2000000171829015E-5	45.70000076293945	2	1232.564453125	1232.564453125	-0.0	-0.0
a1	pepa1b13	DaPR130904_VB82_O1900.m	1834	18.40999984741211	GGSDDSSKDPIDVNYEK		1	a1.a1	6.600000197067857E-4	34.79999923706055	2	1825.810791015625	1825.80908203125	0.0017999999690800905	0.9858642871233577
a1	pepa1b18	DaPR130904_VB82_O1900.m	1883	18.6299991607666	LQLLEDDKENR		1	a1.a1	0.035999998450279236	36.20000076293945	3	1372.70849609375	1372.7071533203125	0.0013000000035390258	0.9470337503484103
a1	pepa1a1	DaPR130904_VB82_O1900.m	1971	19.0	AEPVEVVAPR		1	a1.a1	0.0026000000070780516	44.400001525878906	2	1066.5906982421875	1066.589599609375	0.0012000000569969416	1.1250813409735352
a1	pepa1a6	DaPR130904_VB82_O1900.m	1980	19.030000686645508	DSEEAEIIR		1	a1.a1	0.012000000104308128	43.20000076293945	2	1061.5135498046875	1061.5113525390625	0.002199999988079071	2.072516683704627
a1	pepa1a5	DaPR130904_VB82_O1900.m	2055	19.43000030517578	DPIDVNYEK		1	a1.a1	1.8999999156221747E-5	45.20000076293945	2	1092.5224609375	1092.521240234375	0.0013000000035390258	1.189908219322254
a1	pepa1b12	DaPR130904_VB82_O1900.m	2091	19.6299991607666	GGAAVDPDSGLEHSAHVLEK		1	a1.a1	1.7999999499807018E-6	35.599998474121094	2	1988.970947265625	1988.9676513671875	0.0034000000450760126	1.709429533828216
a1	pepa1b26	DaPR130904_VB82_O1900.m	2104	19.709999084472656	MIFDVESMKK	M8:+15.99491	1	a1.a1	0.04899999871850014	31.200000762939453	2	1243.606201171875	1243.6064453125	-3.000000142492354E-4	-0.24123388502851464
a1	pepa1b28	DaPR130904_VB82_O1900.m	2129	19.829999923706055	MVDPEKPQLGMIDR	M11:+15.99491	1	a1.a1	0.00279999990016222	33.20000076293945	2	1644.809814453125	1644.808837890625	0.0010999999940395355	0.6687707219826371
a1	pepa1b28	DaPR130904_VB82_O1900.m	2261	20.360000610351562	MVDPEKPQLGMIDR	M1:+15.99491	1	a1.a1	2.500000118743628E-4	34.0	2	1644.8038330078125	1644.808837890625	-0.004900000058114529	-2.9790696312153235
a1	pepa1b32	DaPR130904_VB82_O1900.m	2179	20.049999237060547	QQVPSGESAILDR		1	a1.a1	0.0024999999441206455	37.70000076293945	2	1399.719482421875	1399.718017578125	0.001500000013038516	1.0716444270924688
a1	pepa1b25	DaPR130904_VB82_O1900.m	2345	20.729999542236328	MAIMVQSPMFDGK	M1:+15.99491 - M4:+15.99491 - M9:+15.99491	1	a1.a1	1.9000000293090125E-6	46.70000076293945	2	1502.67578125	1502.669189453125	0.006599999964237213	4.392184261553396
a1	pepa1b27	DaPR130904_VB82_O1900.m	2432	21.079999923706055	MVDPEKPQLGMIDR		1	a1.a1	0.004999999888241291	31.299999237060547	2	1628.815185546875	1628.8138427734375	0.0013000000035390258	0.7981268143727652
a1	pepa1b15	DaPR130904_VB82_O1900.m	2456	21.15999984741211	GIYFADMVSK	M7:+15.99491	1	a1.a1	7.900000200606883E-4	35.599998474121094	2	1146.550537109375	1146.5504150390625	1.9999999494757503E-4	0.17443628498513178
a1	pepa1b17	DaPR130904_VB82_O1900.m	2543	21.459999084472656	LEQMPSKEDAIEHFMK		1	a1.a1	0.023000000044703484	32.0	2	1932.91943359375	1932.9197998046875	-3.000000142492354E-4	-0.15520561912581626
a1	pepa1a2	DaPR130904_VB82_O1900.m	2552	21.510000228881836	AMVEYEIDLQK	M2:+15.99491	1	a1.a1	9.099999687123272E-8	53.400001525878906	2	1354.65771484375	1354.65625	0.00139999995008111	1.0334724769336208
a1	pepa1b16	DaPR130904_VB82_O1900.m	2593	21.65999984741211	HPDVEVDGFSELR		1	a1.a1	8.300000445160549E-6	40.5	2	1499.7154541015625	1499.712890625	0.0026000000070780516	1.7336651724014394
a1	pepa1b16	DaPR130904_VB82_O1900.m	2595	21.68000030517578	HPDVEVDGFSELR		1	a1.a1	0.04899999871850014	30.0	3	1499.7159423828125	1499.712890625	0.003100000089034438	2.0670623746806123
a1	pepa1b24	DaPR130904_VB82_O1900.m	2682	22.0	MAIMVQSPMFDGK	M4:+15.99491 - M9:+15.99491	1	a1.a1	6.399999838322401E-4	38.900001525878906	2	1486.67333984375	1486.67431640625	-8.999999845400453E-4	-0.6053780405083089
a1	pepa1b19	DaPR130904_VB82_O1900.m	2700	22.079999923706055	KFYPLEIDYGQDEEAVKK		1	a1.a1	0.004399999976158142	31.0	2	2172.091064453125	2172.08642578125	0.004800000227987766	2.2098569242065564
a1	pepa1b19	DaPR130904_VB82_O1900.m	2693	22.049999237060547	KFYPLEIDYGQDEEAVKK		1	a1.a1	0.00279999990016222	44.20000076293945	3	2172.0888671875	2172.08642578125	0.0026000000070780516	1.1970057803491363
a1	pepa1b34	DaPR130904_VB82_O1900.m	2871	22.709999084472656	SDAYYCTGDVTAWTK	C6:+57.02146	1	a1.a1	1.500000053056283E-6	42.70000076293945	2	1737.7432861328125	1737.742919921875	3.9999998989515007E-4	0.23018363954153423
a1	pepa1b31	DaPR130904_VB82_O1900.m	2918	22.899999618530273	QQVPSGESAILDR	Q1:-17.02655	1	a1.a1	2.8000000384054147E-5	40.79999923706055	2	1382.68994140625	1382.6915283203125	-0.001500000013038516	-1.084840676546785
a1	pepa1a3	DaPR130904_VB82_O1900.m	3116	23.610000610351562	AQNDLIWNIK		1	a1.a1	0.04899999871850014	42.0	2	1214.6544189453125	1214.6531982421875	0.0012000000569969416	0.9879363580761558
a1	pepa1b14	DaPR130904_VB82_O1900.m	3117	23.610000610351562	GIYFADMVSK		1	a1.a1	0.0020000000949949026	42.400001525878906	2	1130.556884765625	1130.5555419921875	0.00139999995008111	1.238329209031275
a1	pepa1b39	DaPR130904_VB82_O1900.m	3175	23.829999923706055	VVSEDFLQDVSASTK		1	a1.a1	5.900000044078979E-9	53.79999923706055	2	1624.81005859375	1624.806884765625	0.0031999999191612005	1.9694647709612543
a1	pepa1b23	DaPR130904_VB82_O1900.m	3327	24.399999618530273	MAIMVQSPMFDGK		1	a1.a1	2.500000118743628E-4	45.70000076293945	2	1454.6854248046875	1454.6844482421875	0.0010000000474974513	0.6874343426891186
a1	pepa1a9	DaPR130904_VB82_O1900.m	3348	24.459999084472656	FYTLIPHDFGMK		1	a1.a1	9.800000116229057E-4	36.20000076293945	2	1468.7315673828125	1468.7298583984375	0.0019000000320374966	1.2936347832605062
a1	pepa1b29	DaPR130904_VB82_O1900.m	3423	24.75	NTHATTHNAYDLEVIDIFK		1	a1.a1	9.899999713525176E-4	43.29999923706055	3	2202.08837890625	2202.0830078125	0.005400000140070915	2.4522236995212796
a1	pepa1b29	DaPR130904_VB82_O1900.m	3428	24.760000228881836	NTHATTHNAYDLEVIDIFK		1	a1.a1	0.006300000008195639	35.599998474121094	2	2202.096435546875	2202.0830078125	0.013000000268220901	5.903501467519524
a1	pepa1a8	DaPR130904_VB82_O1900.m	3508	25.049999237060547	FYPLEIDYGQDEEAVK		1	a1.a1	1.3000000080864993E-6	42.400001525878906	2	1915.900390625	1915.8963623046875	0.004000000189989805	2.087795701630796
a1	pepa1b35	DaPR130904_VB82_O1900.m	3509	25.049999237060547	SLQELFLAH		1	a1.a1	0.0012000000569969416	46.29999923706055	2	1057.5693359375	1057.568115234375	0.0013000000035390258	1.229235247179255
a1	pepa1b37	DaPR130904_VB82_O1900.m	3903	26.6299991607666	VFSATLGLVDIVK		1	a1.a1	0.003800000064074993	31.200000762939453	2	1361.805908203125	1361.8043212890625	0.0017000000225380063	1.2483438302859937
a2	pepa2b21	DaPR130904_VB82_O1900.m	795	13.029999732971191	SDIPEKPK		2	a2.a1 a2.a2	6.199999916134402E-6	33.5	2	913.4998779296875	913.4993286132812	5.000000237487257E-4	0.5473458032068182
a2	pepa2b25	DaPR130904_VB82_O1900.m	845	13.399999618530273	TTESHMDWEK	M6:+15.99491	2	a2.a1 a2.a2	0.0024999999441206455	34.0	2	1279.526611328125	1279.5263671875	3.000000142492354E-4	0.23446176799674642
a2	pepa2a4	DaPR130904_VB82_O1900.m	940	14.010000228881836	DFSGDMCK	C7:+57.02146 - M6:+15.99491	2	a2.a1 a2.a2	5.000000237487257E-4	37.79999923706055	2	975.3557739257812	975.3551025390625	6.99999975040555E-4	0.7176873050833508
a2	pepa2b28	DaPR130904_VB82_O1900.m	1004	14.399999618530273	VRPDEIMR	M7:+15.99491	1	a2.a1	0.017000000923871994	31.200000762939453	2	1031.5296630859375	1031.5306396484375	-8.999999845400453E-4	-0.8724898223544576
a2	pepa2b14	DaPR130904_VB82_O1900.m	1291	15.979999542236328	MVEIGSR	M1:+15.99491	2	a2.a1 a2.a2	0.02199999988079071	33.79999923706055	2	807.4049682617188	807.4033203125	0.0015999999595806003	1.9816613572524462
a2	pepa2b24	DaPR130904_VB82_O1900.m	1322	16.1299991607666	TTESHMDWEK		2	a2.a1 a2.a2	0.03200000151991844	39.099998474121094	2	1263.531494140625	1263.531494140625	9.999999747378752E-5	0.0791432567668614
a2	pepa2a6	DaPR130904_VB82_O1900.m	1442	16.700000762939453	EDHPDLIQNAK		2	a2.a1 a2.a2	0.024000000208616257	27.399999618530273	2	1279.6300048828125	1279.6280517578125	0.0019000000320374966	1.4848064868752175
a2	pepa2b27	DaPR130904_VB82_O1900.m	1552	17.200000762939453	VRPDEIMR		1	a2.a1	0.017999999225139618	36.5	2	1015.5380249023438	1015.5358276367188	0.002300000051036477	2.2648142866499064
a2	pepa2a9	DaPR130904_VB82_O1900.m	1596	17.3799991607666	FREDHPDLIQNAK		2	a2.a1 a2.a2	0.04399999976158142	39.70000076293945	3	1582.8004150390625	1582.7977294921875	0.00279999990016222	1.7690194065798603
a2	pepa2a9	DaPR130904_VB82_O1900.m	1597	17.399999618530273	FREDHPDLIQNAK		2	a2.a1 a2.a2	3.000000142492354E-4	35.900001525878906	2	1582.7987060546875	1582.7977294921875	0.0010999999940395355	0.6949719307421871
a2	pepa2a3	DaPR130904_VB82_O1900.m	1603	17.40999984741211	AMEMTWNNMEK	M4:+15.99491 - M9:+15.99491	2	a2.a1 a2.a2	8.900000102585182E-5	30.600000381469727	2	1416.558837890625	1416.5595703125	-7.999999797903001E-4	-0.5647485616251325
a2	pepa2b12	DaPR130904_VB82_O1900.m	1740	18.0	LHPEMSNLDLTK	M5:+15.99491	2	a2.a1 a2.a2	0.002300000051036477	24.299999237060547	2	1413.705810546875	1413.7047119140625	0.0012000000569969416	0.84883359791043
a2	pepa2a5	DaPR130904_VB82_O1900.m	1900	18.68000030517578	EDHPDLIQNAK	E1:-18.01056	2	a2.a1 a2.a2	6.099999882280827E-4	36.599998474121094	2	1261.622802734375	1261.6175537109375	0.0052999998442828655	4.200956009761739
a2	pepa2b23	DaPR130904_VB82_O1900.m	1909	18.729999542236328	TPQQLWYTHEK		2	a2.a1 a2.a2	5.700000110664405E-5	44.0	2	1430.706298828125	1430.7066650390625	-3.9999998989515007E-4	-0.2795821111829579
a2	pepa2b11	DaPR130904_VB82_O1900.m	2126	19.809999465942383	HPELNISEEGITK		2	a2.a1 a2.a2	0.013000000268220901	47.0	3	1466.750244140625	1466.7490234375	0.0012000000569969416	0.8181359167941352
a2	pepa2b11	DaPR130904_VB82_O1900.m	2114	19.760000228881836	HPELNISEEGITK		2	a2.a1 a2.a2	2.099999983329326E-5	41.79999923706055	2	1466.752197265625	1466.7490234375	0.0032999999821186066	2.2498736521294327
a2	pepa2b17	DaPR130904_VB82_O1900.m	2161	19.959999084472656	QLQEERPELSESELTR		2	a2.a1 a2.a2	0.00279999990016222	38.400001525878906	3	1943.96923828125	1943.96728515625	0.0019000000320374966	0.9773827196298629
a2	pepa2b17	DaPR130904_VB82_O1900.m	2162	19.959999084472656	QLQEERPELSESELTR		2	a2.a1 a2.a2	3.400000059627928E-5	35.099998474121094	2	1943.9696044921875	1943.96728515625	0.002400000113993883	1.234588736302205
a2	pepa2b15	DaPR130904_VB82_O1900.m	2290	20.5	MVLCSQQWK	C4:+57.02146	2	a2.a1 a2.a2	0.03500000014901161	39.20000076293945	2	1179.5537109375	1179.56494140625	-0.012000000104308128	-10.173242424450159
a2	pepa2b13	DaPR130904_VB82_O1900.m	2310	20.600000381469727	KDYEVELLR		2	a2.a1 a2.a2	0.0017000000225380063	35.900001525878906	2	1164.6292724609375	1164.6263427734375	0.003000000026077032	2.575933512660242
a2	pepa2b30	DaPR130904_VB82_O1900.m	2410	21.0	WVEISNEVR		2	a2.a1 a2.a2	0.004999999888241291	42.599998474121094	2	1131.5806884765625	1131.5797119140625	0.0010000000474974513	0.88372037512581
a2	pepa2a8	DaPR130904_VB82_O1900.m	2496	21.309999465942383	FLESLPEEEQQR		2	a2.a1 a2.a2	5.80000005356851E-6	44.900001525878906	2	1504.7296142578125	1504.7281494140625	0.00139999995008111	0.9304005847343698
a2	pepa2b20	DaPR130904_VB82_O1900.m	2537	21.450000762939453	RPVSAMFIFSEEK	M6:+15.99491	2	a2.a1 a2.a2	6.299999949987978E-5	33.400001525878906	2	1556.7828369140625	1556.7781982421875	0.004699999932199717	3.019055596684647
a2	pepa2a2	DaPR130904_VB82_O1900.m	2649	21.8799991607666	AMEMTWNNMEK		2	a2.a1 a2.a2	6.70000008540228E-5	52.599998474121094	2	1384.569580078125	1384.56982421875	-1.9999999494757503E-4	-0.14444919385732385
a2	pepa2b16	DaPR130904_VB82_O1900.m	2758	22.280000686645508	QLQEERPELSESELTR	Q1:-17.02655	2	a2.a1 a2.a2	0.01600000075995922	29.399999618530273	2	1926.9439697265625	1926.9407958984375	0.0032999999821186066	1.7125590932231933
a2	pepa2b26	DaPR130904_VB82_O1900.m	2786	22.399999618530273	VHLDLWVK		2	a2.a1 a2.a2	0.004999999888241291	31.399999618530273	2	1009.5833740234375	1009.5833740234375	0.0	0.0
a2	pepa2b19	DaPR130904_VB82_O1900.m	3043	23.350000381469727	RPVSAMFIFSEEK		2	a2.a1 a2.a2	0.029999999329447746	37.79999923706055	3	1540.7830810546875	1540.7833251953125	-1.9999999494757503E-4	-0.12980410137955165
a2	pepa2b19	DaPR130904_VB82_O1900.m	3036	23.329999923706055	RPVSAMFIFSEEK		2	a2.a1 a2.a2	0.0017000000225380063	32.20000076293945	2	1540.7841796875	1540.7833251953125	0.0010000000474974513	0.6490205541202164
a2	pepa2b10	DaPR130904_VB82_O1900.m	3182	23.850000381469727	FSQELLSNGELNHLPLK		2	a2.a1 a2.a2	7.700000423938036E-6	41.79999923706055	2	1939.0321044921875	1939.02880859375	0.0034000000450760126	1.7534551472403388
a2	pepa2b22	DaPR130904_VB82_O1900.m	3476	24.950000762939453	TLTELILDAQEHVK		2	a2.a1 a2.a2	0.01899999938905239	35.900001525878906	2	1609.882080078125	1609.8800048828125	0.002099999925121665	1.3044450013369349
a2	pepa2b18	DaPR130904_VB82_O1900.m	3529	25.1299991607666	RAEEIWQQSVIGDYLAR		2	a2.a1 a2.a2	6.300000241026282E-4	39.29999923706055	3	2034.047607421875	2034.0406494140625	0.006800000090152025	3.343099407630262
a2	pepa2a1	DaPR130904_VB82_O1900.m	3905	26.6299991607666	AEEIWQQSVIGDYLAR		2	a2.a1 a2.a2	3.400000073150444E-11	65.0999984741211	2	1877.9461669921875	1877.9395751953125	0.006599999964237213	3.5144900567691533
a2	pepa2b29	DaPR130904_VB82_O1900.m	3991	26.959999084472656	WSQEDMLTLLECMK	C12:+57.02146 - M13:+15.99491	2	a2.a1 a2.a2	0.014999999664723873	39.400001525878906	2	1799.8028564453125	1799.8017578125	0.0012000000569969416	0.6667401294548326
a2	pepa2a7	DaPR130904_VB82_O1900.m	1896	18.68000030517578	EYEEIMR		1	a2.a2	0.00139999995008111	31.0	2	969.4362182617188	969.4349975585938	0.0012000000569969416	1.2378344706132938
a3	pepa3a7	DaPR130904_VB82_O1900.m	716	12.479999542236328	EETEELKR		1	a3.a1	0.04899999871850014	31.0	2	1033.517578125	1033.5164794921875	0.0012000000569969416	1.1610845891751573
a3	pepa3b29	DaPR130904_VB82_O1900.m	834	13.329999923706055	VHFEESSK		1	a3.a1	0.017000000923871994	28.200000762939453	2	962.458740234375	962.4581909179688	5.000000237487257E-4	0.519503110334422
a3	pepa3b29	DaPR130904_VB82_O1900.m	747	12.699999809265137	VHFEESSK		1	a3.a1	0.017999999225139618	31.399999618530273	2	962.4596557617188	962.4581909179688	0.00139999995008111	1.4546085879801436
a3	pepa3b14	DaPR130904_VB82_O1900.m	1435	16.65999984741211	IMATPEQVGK	M2:+15.99491	1	a3.a1	0.008799999952316284	39.79999923706055	2	1089.556884765625	1089.561279296875	-0.004399999976158142	-4.038322634774234
a3	pepa3b23	DaPR130904_VB82_O1900.m	1907	18.709999084472656	QIILEKEETEELKR		1	a3.a1	4.400000034365803E-5	43.900001525878906	2	1757.96728515625	1757.96484375	0.0026000000070780516	1.4789829366165625
a3	pepa3b15	DaPR130904_VB82_O1900.m	2259	20.360000610351562	IMLFTNEDNPHGNDSAK		1	a3.a1	8.699999889358878E-4	42.900001525878906	2	1902.8699951171875	1902.865478515625	0.004600000102072954	2.4174068813636227
a3	pepa3b18	DaPR130904_VB82_O1900.m	2338	20.700000762939453	KQELLEALTK		1	a3.a1	0.007600000128149986	45.900001525878906	2	1172.690185546875	1172.6888427734375	0.0013000000035390258	1.108563462123929
a3	pepa3b24	DaPR130904_VB82_O1900.m	2534	21.450000762939453	SDSFENPVLQQH		1	a3.a1	1.9999999494757503E-4	43.29999923706055	2	1400.6456298828125	1400.64453125	0.0012000000569969416	0.8567484684540237
a3	pepa3b28	DaPR130904_VB82_O1900.m	2558	21.530000686645508	VALVPQEEELDDQK		1	a3.a1	5.300000193528831E-4	36.29999923706055	2	1612.80712890625	1612.806884765625	3.000000142492354E-4	0.18601111954754074
a3	pepa3a8	DaPR130904_VB82_O1900.m	2577	21.610000610351562	ELVYPPDYNPEGK		1	a3.a1	1.2000000424450263E-5	35.400001525878906	2	1520.72900390625	1520.7271728515625	0.0019000000320374966	1.249402303027668
a3	pepa3b22	DaPR130904_VB82_O1900.m	2600	21.68000030517578	QIILEKEETEELKR	Q1:-17.02655	1	a3.a1	0.003599999938160181	28.100000381469727	2	1740.9412841796875	1740.938232421875	0.003100000089034438	1.780649095586768
a3	pepa3b25	DaPR130904_VB82_O1900.m	2612	21.75	SDSFENPVLQQHFR		1	a3.a1	0.006200000178068876	34.20000076293945	2	1703.81591796875	1703.81396484375	0.0019000000320374966	1.1151452395870802
a3	pepa3b13	DaPR130904_VB82_O1900.m	2904	22.829999923706055	LGSLVDEFK		1	a3.a1	0.014000000432133675	36.099998474121094	2	1007.539306640625	1007.5411987304688	-0.0019000000320374966	-1.8857789978529433
a3	pepa3b21	DaPR130904_VB82_O1900.m	2966	23.079999923706055	QIILEKEETEELK	Q1:-17.02655	1	a3.a1	0.024000000208616257	41.599998474121094	2	1584.8387451171875	1584.837158203125	0.0017000000225380063	1.0726654241660083
a3	pepa3b27	DaPR130904_VB82_O1900.m	3013	23.260000228881836	TFNTSTGGLLLPSDTK		1	a3.a1	1.1000000085914508E-5	46.70000076293945	2	1651.8575439453125	1651.854248046875	0.0034000000450760126	2.0582930056305613
a3	pepa3b10	DaPR130904_VB82_O1900.m	3243	24.079999923706055	FDDPGLMLMGFK	M7:+15.99491 - M9:+15.99491	1	a3.a1	1.1000000199601345E-7	44.400001525878906	2	1402.63916015625	1402.6385498046875	6.99999975040555E-4	0.49905941565489376
a3	pepa3b19	DaPR130904_VB82_O1900.m	3316	24.360000610351562	NIYVLQELDNPGAK		1	a3.a1	3.9999998989515007E-5	58.400001525878906	2	1573.8245849609375	1573.822509765625	0.002199999988079071	1.3978704551675887
a3	pepa3b19	DaPR130904_VB82_O1900.m	3462	24.8799991607666	NIYVLQELDNPGAK		1	a3.a1	0.007400000002235174	28.899999618530273	2	1573.82080078125	1573.822509765625	-0.0015999999595806003	-1.0166330381301216
a3	pepa3b17	DaPR130904_VB82_O1900.m	3391	24.610000610351562	KPGGFDISLFYR		1	a3.a1	6.299999949987978E-5	42.5	2	1399.740234375	1399.7373046875	0.003000000026077032	2.1432593216102083
a3	pepa3a3	DaPR130904_VB82_O1900.m	3477	24.950000762939453	DIISIAEDEDLR		1	a3.a1	2.4000000848900527E-5	57.099998474121094	2	1388.6923828125	1388.6907958984375	0.0015999999595806003	1.1521643005817237
a3	pepa3a6	DaPR130904_VB82_O1900.m	3577	25.299999237060547	DTGIFLDLMHLK	M9:+15.99491	1	a3.a1	0.008999999612569809	42.79999923706055	2	1418.7354736328125	1418.7352294921875	3.000000142492354E-4	0.21145595599019232
a3	pepa3a9	DaPR130904_VB82_O1900.m	3676	25.68000030517578	FDDPGLMLMGFK	M9:+15.99491	1	a3.a1	1.500000071246177E-4	44.79999923706055	2	1386.6463623046875	1386.6435546875	0.00279999990016222	2.0192643529023147
a3	pepa3a9	DaPR130904_VB82_O1900.m	3807	26.200000762939453	FDDPGLMLMGFK	M7:+15.99491	1	a3.a1	1.8999999351621E-9	59.70000076293945	2	1386.6456298828125	1386.6435546875	0.0020000000949949026	1.4423318005798766
a3	pepa3a4	DaPR130904_VB82_O1900.m	3831	26.299999237060547	DSLIFLVDASK		1	a3.a1	1.700000029813964E-5	52.79999923706055	2	1207.6614990234375	1207.6573486328125	0.00419999985024333	3.477807554434331
a3	pepa3b26	DaPR130904_VB82_O1900.m	3930	26.729999542236328	STLFSALLIK		1	a3.a1	1.4000000373926014E-4	41.29999923706055	2	1092.6689453125	1092.666748046875	0.002199999988079071	2.0134226579252434
a3	pepa3b12	DaPR130904_VB82_O1900.m	3941	26.760000228881836	GGFDISLFYR		1	a3.a1	0.0044999998062849045	41.70000076293945	2	1174.5914306640625	1174.589599609375	0.0019000000320374966	1.6175862894319566
a3	pepa3b20	DaPR130904_VB82_O1900.m	3976	26.90999984741211	PGGFDISLFYR		1	a3.a1	7.200000109151006E-4	37.900001525878906	2	1271.64404296875	1271.642333984375	0.0017999999690800905	1.4154923290735677
a3	pepa3a1	DaPR130904_VB82_O1900.m	4088	27.350000381469727	AMFESQSEDELTPF		1	a3.a1	0.027000000700354576	30.799999237060547	2	1630.6944580078125	1630.694580078125	-0.0	-0.0
a3	pepa3a5	DaPR130904_VB82_O1900.m	4139	27.559999465942383	DTGIFLDLMHLK		1	a3.a1	4.1000001260727004E-7	48.400001525878906	2	1402.7427978515625	1402.7403564453125	0.0024999999441206455	1.7822257216979918
a3	pepa3b11	DaPR130904_VB82_O1900.m	4178	27.729999542236328	FDDPGLMLMGFKPL	M9:+15.99491	1	a3.a1	4.199999966658652E-5	51.79999923706055	2	1596.78076171875	1596.780517578125	3.000000142492354E-4	0.18787805271087132
a3	pepa3a2	DaPR130904_VB82_O1900.m	4246	28.010000228881836	DLLAVVFYGTEK		1	a3.a1	6.399999818995639E-8	49.599998474121094	2	1354.7281494140625	1354.7257080078125	0.0024999999441206455	1.8453919707458806
a3	pepa3b16	DaPR130904_VB82_O1900.m	4251	28.010000228881836	IQVTPPGFQLVFLPFADDK		1	a3.a1	0.0071000000461936	33.79999923706055	2	2132.146484375	2132.14306640625	0.0035000001080334187	1.6415409280826105
a4	pepa4b10	DaPR130904_VB82_O1900.m	647	12.010000228881836	GREEYEGPNK		1	a4.a1	0.0010999999940395355	34.900001525878906	2	1178.5443115234375	1178.5440673828125	3.000000142492354E-4	0.2545513761869287
a4	pepa4b15	DaPR130904_VB82_O1900.m	878	13.630000114440918	MEELHNQEMQK	M1:+15.99491	1	a4.a1	0.04899999871850014	24.899999618530273	2	1432.6136474609375	1432.619873046875	-0.006300000008195639	-4.397537774480883
a4	pepa4b25	DaPR130904_VB82_O1900.m	965	14.180000305175781	RMEELHNQEMQK		1	a4.a1	0.0017000000225380063	37.099998474121094	3	1572.7247314453125	1572.72607421875	-0.00139999995008111	-0.8901740570280545
a4	pepa4b21	DaPR130904_VB82_O1900.m	984	14.279999732971191	MGGGGAMNMGDPYGSGGQK	M1:+15.99491 - M7:+15.99491 - M9:+15.99491	1	a4.a1	5.2999999752501026E-5	25.0	2	1819.709228515625	1819.704833984375	0.0044999998062849045	2.4729284234695528
a4	pepa4b27	DaPR130904_VB82_O1900.m	1147	15.260000228881836	SPPPGMGLNQNR	M6:+15.99491	1	a4.a1	0.028999999165534973	27.799999237060547	2	1283.6181640625	1283.616455078125	0.0017000000225380063	1.324383164310977
a4	pepa4b14	DaPR130904_VB82_O1900.m	1152	15.279999732971191	MEELHNQEMQK		1	a4.a1	3.000000106112566E-7	46.099998474121094	2	1416.6248779296875	1416.625	-9.999999747378752E-5	-0.07059030969648815
a4	pepa4b20	DaPR130904_VB82_O1900.m	1207	15.550000190734863	MGGGGAMNMGDPYGSGGQK	M7:+15.99491 - M9:+15.99491	1	a4.a1	5.0999999075429514E-5	42.599998474121094	2	1803.7103271484375	1803.7099609375	5.000000237487257E-4	0.2772064437060849
a4	pepa4b20	DaPR130904_VB82_O1900.m	1444	16.700000762939453	MGGGGAMNMGDPYGSGGQK	M1:+15.99491 - M7:+15.99491	1	a4.a1	2.4000000848900527E-6	40.900001525878906	2	1803.7056884765625	1803.7099609375	-0.00419999985024333	-2.3285339335046578
a4	pepa4a9	DaPR130904_VB82_O1900.m	1243	15.75	GMGPGTPAGYGR	M2:+15.99491	1	a4.a1	1.4999999621068127E-5	45.29999923706055	2	1136.515869140625	1136.5157470703125	1.9999999494757503E-4	0.1759764398013235
a4	pepa4a8	DaPR130904_VB82_O1900.m	1618	17.5	GMGPGTPAGYGR		1	a4.a1	0.0024999999441206455	46.20000076293945	2	1120.5203857421875	1120.520751953125	-3.9999998989515007E-4	-0.3569768691904453
a4	pepa4b26	DaPR130904_VB82_O1900.m	1631	17.549999237060547	SPPPGMGLNQNR		1	a4.a1	0.027000000700354576	33.70000076293945	2	1267.62255859375	1267.62158203125	0.0010000000474974513	0.7888790011724484
a4	pepa4a7	DaPR130904_VB82_O1900.m	1673	17.75	FATHAAALSVR		1	a4.a1	5.0999999075429514E-5	49.599998474121094	2	1143.6278076171875	1143.6273193359375	5.000000237487257E-4	0.4372053861384296
a4	pepa4b22	DaPR130904_VB82_O1900.m	1744	18.0	MGYMDPR		1	a4.a1	1.1999999696854502E-4	35.099998474121094	2	869.365234375	869.3648071289062	3.9999998989515007E-4	0.4601060298451206
a4	pepa4a1	DaPR130904_VB82_O1900.m	1785	18.18000030517578	AVVIVDDR		2	a4.a1 a4.a2	0.032999999821186066	36.29999923706055	2	886.4999389648438	886.4996948242188	1.9999999494757503E-4	0.2256063889421106
a4	pepa4b19	DaPR130904_VB82_O1900.m	1922	18.780000686645508	MGGGGAMNMGDPYGSGGQK	M1:+15.99491	1	a4.a1	1.2000000424450263E-5	49.0	2	1787.7108154296875	1787.7149658203125	-0.004100000020116568	-2.293430495635661
a4	pepa4a4	DaPR130904_VB82_O1900.m	2001	19.18000030517578	FAQHGTFEYEYSQR		1	a4.a1	2.099999983329326E-4	30.799999237060547	2	1762.78076171875	1762.7823486328125	-0.0015999999595806003	-0.9076559910084964
a4	pepa4a4	DaPR130904_VB82_O1900.m	2007	19.200000762939453	FAQHGTFEYEYSQR		1	a4.a1	0.0010999999940395355	34.099998474121094	3	1762.7852783203125	1762.7823486328125	0.002899999963119626	1.6451265043406083
a4	pepa4b18	DaPR130904_VB82_O1900.m	2108	19.729999542236328	MGGGGAMNMGDPYGSGGQK		1	a4.a1	0.0019000000320374966	33.79999923706055	2	1771.7237548828125	1771.7200927734375	0.003700000001117587	2.0883659987880105
a4	pepa4b29	DaPR130904_VB82_O1900.m	2472	21.229999542236328	YGEPGEVFINK		1	a4.a1	9.8000001003129E-8	61.900001525878906	2	1252.62255859375	1252.621337890625	0.00139999995008111	1.1176561565194683
a4	pepa4b23	DaPR130904_VB82_O1900.m	3684	25.709999084472656	PVIVEPLEQLDDEDGLPEK		1	a4.a1	4.70000013592653E-5	41.79999923706055	2	2135.08203125	2135.07568359375	0.006200000178068876	2.903878408484829
a4	pepa4b12	DaPR130904_VB82_O1900.m	3873	26.479999542236328	LFVGNLPADITEDEFK		1	a4.a1	6.700000199089118E-7	46.599998474121094	2	1807.9207763671875	1807.9117431640625	0.009100000374019146	5.033431752643552
a4	pepa4b17	DaPR130904_VB82_O1900.m	819	13.229999542236328	MEELHNQEVQK	M1:+15.99491	1	a4.a2	0.019999999552965164	31.600000381469727	2	1400.64453125	1400.64794921875	-0.0032999999821186066	-2.3560524141410926
a4	pepa4b16	DaPR130904_VB82_O1900.m	1074	14.8100004196167	MEELHNQEVQK		1	a4.a2	1.3000000035390258E-4	53.79999923706055	2	1384.6534423828125	1384.6529541015625	5.000000237487257E-4	0.3611013303135966
a4	pepa4b11	DaPR130904_VB82_O1900.m	1240	15.729999542236328	HEHQVMLMR		1	a4.a2	0.04399999976158142	23.799999237060547	2	1180.572265625	1180.57177734375	5.000000237487257E-4	0.42352361232428426
a4	pepa4a3	DaPR130904_VB82_O1900.m	1614	17.459999084472656	EKLEMEMEAAR	M5:+15.99491	1	a4.a2	0.03500000014901161	24.5	2	1352.6192626953125	1352.618896484375	3.9999998989515007E-4	0.29572260962404107
a4	pepa4b28	DaPR130904_VB82_O1900.m	2613	21.75	VELDNMPLR		1	a4.a2	0.004800000227987766	39.79999923706055	2	1086.5621337890625	1086.5616455078125	6.000000284984708E-4	0.5522006330511109
a4	pepa4a6	DaPR130904_VB82_O1900.m	2721	22.15999984741211	FAQPGSFEYEYAMR	M13:+15.99491	1	a4.a2	1.2999999853491317E-5	47.29999923706055	2	1711.740234375	1711.7425537109375	-0.002199999988079071	-1.285239993192683
a4	pepa4a5	DaPR130904_VB82_O1900.m	3056	23.3799991607666	FAQPGSFEYEYAMR		1	a4.a2	2.2000000171829015E-4	31.899999618530273	2	1695.7462158203125	1695.74755859375	-0.0013000000035390258	-0.7666235442597895
a4	pepa4b24	DaPR130904_VB82_O1900.m	3069	23.43000030517578	PVTVEPMDQLDDEEGLPEK		1	a4.a2	0.003100000089034438	24.399999618530273	2	2140.9970703125	2140.995849609375	0.0012000000569969416	0.560486867462112
a4	pepa4b13	DaPR130904_VB82_O1900.m	3544	25.18000030517578	LFVGNLPPDITEEEMR		1	a4.a2	5.80000005356851E-6	37.0	2	1859.9327392578125	1859.9210205078125	0.012000000104308128	6.451886919925116
a4	pepa4a2	DaPR130904_VB82_O1900.m	3605	25.40999984741211	CSEGSFLLTTFPR	C1:+57.02146	1	a4.a2	9.40000027185306E-5	42.20000076293945	2	1514.7275390625	1514.731201171875	-0.003599999938160181	-2.376659261639975
a5	pepa5a7	DaPR130904_VB82_O1900.m	815	13.210000038146973	GMGSLDAMDK	M2:+15.99491 - M8:+15.99491	2	a5.a1 a5.a2	0.0010999999940395355	34.599998474121094	2	1056.433837890625	1056.4339599609375	-1.9999999494757503E-4	-0.18931613572415848
a5	pepa5b17	DaPR130904_VB82_O1900.m	1036	14.600000381469727	PQATAVYK		2	a5.a1 a5.a2	0.013000000268220901	28.799999237060547	2	877.4793090820312	877.4782104492188	0.0010999999940395355	1.2535923752185234
a5	pepa5b22	DaPR130904_VB82_O1900.m	1144	15.25	VAQGVSGAVQDK		2	a5.a1 a5.a2	1.700000069604357E-7	60.400001525878906	2	1158.61279296875	1158.61181640625	0.0010999999940395355	0.9494120277932993
a5	pepa5b21	DaPR130904_VB82_O1900.m	1500	16.959999084472656	TSSAQVEGGVHSLHSYEK		2	a5.a1 a5.a2	0.0044999998062849045	29.200000762939453	2	1915.916748046875	1915.9149169921875	0.0019000000320374966	0.991693323741288
a5	pepa5b20	DaPR130904_VB82_O1900.m	1737	17.979999542236328	TGGIGFIHHN		1	a5.a1	8.900000248104334E-4	32.70000076293945	2	1052.5277099609375	1052.527587890625	9.999999747378752E-5	0.09500938372000105
a5	pepa5b11	DaPR130904_VB82_O1900.m	1838	18.43000030517578	LIAGIQHSCQDIGAK	C9:+57.02146	2	a5.a1 a5.a2	0.006099999882280827	32.099998474121094	2	1610.8343505859375	1610.832275390625	0.002099999925121665	1.3036738568032586
a5	pepa5a6	DaPR130904_VB82_O1900.m	2036	19.360000610351562	GMGSLDAMDK		2	a5.a1 a5.a2	1.4000000373926014E-4	44.400001525878906	2	1024.4390869140625	1024.4442138671875	-0.005100000184029341	-4.978309326163584
a5	pepa5b14	DaPR130904_VB82_O1900.m	2178	20.049999237060547	LVGIISSR		2	a5.a1 a5.a2	1.0999999631167157E-6	29.200000762939453	2	844.5265502929688	844.5255126953125	0.0010000000474974513	1.1840969070382965
a5	pepa5a8	DaPR130904_VB82_O1900.m	2357	20.780000686645508	HGFCGIPITDTGR	C4:+57.02146	2	a5.a1 a5.a2	0.001500000013038516	41.400001525878906	2	1430.6815185546875	1430.6849365234375	-0.0034000000450760126	-2.3764841288802607
a5	pepa5a1	DaPR130904_VB82_O1900.m	2365	20.799999237060547	ALTGGIGFIHHN		1	a5.a1	6.600000197067857E-4	40.79999923706055	2	1236.652587890625	1236.6488037109375	0.003800000064074993	3.0728207173062776
a5	pepa5b13	DaPR130904_VB82_O1900.m	2614	21.75	LQVIGGNVVTAAQAK		3	a5.a1 a5.a2 a5.a3	1.3999999770586413E-10	58.5	2	1468.85107421875	1468.8486328125	0.0024999999441206455	1.7020133240916275
a5	pepa5b18	DaPR130904_VB82_O1900.m	2654	21.899999618530273	QLLCGAAIGTHEDDKYR	C4:+57.02146 - Q1:-17.02655	2	a5.a1 a5.a2	0.002099999925121665	31.100000381469727	2	1929.9176025390625	1929.912841796875	0.004900000058114529	2.5389747930545443
a5	pepa5b19	DaPR130904_VB82_O1900.m	2824	22.549999237060547	REDLVVAPAGITLK		2	a5.a1 a5.a2	5.300000193528831E-4	39.29999923706055	2	1481.8709716796875	1481.8690185546875	0.0020000000949949026	1.349647013300517
a5	pepa5b19	DaPR130904_VB82_O1900.m	2826	22.559999465942383	REDLVVAPAGITLK		2	a5.a1 a5.a2	3.000000142492354E-4	56.29999923706055	3	1481.8702392578125	1481.8690185546875	0.0012000000569969416	0.8097882079803103
a5	pepa5b15	DaPR130904_VB82_O1900.m	2949	23.030000686645508	KYEQGFITDPVVLSPK		2	a5.a1 a5.a2	0.002400000113993883	43.099998474121094	3	1820.982421875	1820.979736328125	0.0027000000700354576	1.4827183500019687
a5	pepa5b15	DaPR130904_VB82_O1900.m	2950	23.030000686645508	KYEQGFITDPVVLSPK		2	a5.a1 a5.a2	0.010999999940395355	41.70000076293945	2	1820.98388671875	1820.979736328125	0.00419999985024333	2.306450624602956
a5	pepa5a2	DaPR130904_VB82_O1900.m	3075	23.450000762939453	DKYPNLQVIGGNVVTAAQAK		2	a5.a1 a5.a2	0.002099999925121665	36.79999923706055	3	2086.133056640625	2086.129638671875	0.0035000001080334187	1.6777481337457427
a5	pepa5a2	DaPR130904_VB82_O1900.m	3078	23.459999084472656	DKYPNLQVIGGNVVTAAQAK		2	a5.a1 a5.a2	4.799999878741801E-4	39.400001525878906	2	2086.132080078125	2086.129638671875	0.0026000000070780516	1.2463271499911817
a5	pepa5a5	DaPR130904_VB82_O1900.m	3208	23.93000030517578	FGVPVIADGGIQNVGHIAK		2	a5.a1 a5.a2	4.900000021734741E-6	40.0	2	1892.04638671875	1892.039306640625	0.007199999876320362	3.805417705144925
a5	pepa5b16	DaPR130904_VB82_O1900.m	3234	24.049999237060547	NLIDAGVDALR		2	a5.a1 a5.a2	0.0052999998442828655	42.79999923706055	2	1156.6339111328125	1156.6324462890625	0.001500000013038516	1.2968683507462666
a5	pepa5a3	DaPR130904_VB82_O1900.m	3314	24.350000381469727	EDLVVAPAGITLK		2	a5.a1 a5.a2	3.699999942909926E-4	42.400001525878906	2	1325.7734375	1325.7679443359375	0.00559999980032444	4.223966814289976
a5	pepa5b24	DaPR130904_VB82_O1900.m	3411	24.700000762939453	YEQGFITDPVVLSPK		2	a5.a1 a5.a2	3.099999958067201E-5	38.599998474121094	2	1692.8863525390625	1692.8846435546875	0.0017000000225380063	1.004203109178413
a5	pepa5a4	DaPR130904_VB82_O1900.m	3457	24.8799991607666	FGVPVIADGGIQNVGH		2	a5.a1 a5.a2	9.200000050668677E-8	51.5	2	1579.8267822265625	1579.8231201171875	0.003700000001117587	2.3420343416946134
a5	pepa5b12	DaPR130904_VB82_O1900.m	4170	27.700000762939453	LPIVNEDDELVAIIAR		2	a5.a1 a5.a2	4.400000034365803E-5	40.29999923706055	2	1779.989013671875	1779.9854736328125	0.0035000001080334187	1.966308242330871
a5	pepa5b23	DaPR130904_VB82_O1900.m	3405	24.65999984741211	VGMGSGSICITQEVLACGR	C9:+57.02146 - C17:+57.02146	1	a5.a2	0.041999999433755875	31.799999237060547	2	1994.9578857421875	1994.946044921875	0.012000000104308128	6.015200328276581
a5	pepa5a9	DaPR130904_VB82_O1900.m	1429	16.649999618530273	IAQGVSGSIQDK		1	a5.a3	7.699999841861427E-4	56.599998474121094	2	1202.638916015625	1202.637939453125	0.0010000000474974513	0.8315054886362399
a5	pepa5b10	DaPR130904_VB82_O1900.m	3523	25.100000381469727	IELVVAPAGVTLK		1	a5.a3	0.0026000000070780516	32.70000076293945	2	1309.8114013671875	1309.8094482421875	0.002099999925121665	1.6032865909922565
a6	pepa6b25	DaPR130904_VB82_O1900.m	613	11.779999732971191	YAYDKR		1	a6.a1	0.013000000268220901	35.5	2	815.4059448242188	815.4050903320312	8.999999845400453E-4	1.1037458500210824
a6	pepa6b17	DaPR130904_VB82_O1900.m	626	11.859999656677246	SKVDEEQMK		1	a6.a1	6.000000284984708E-4	34.70000076293945	2	1093.519287109375	1093.519775390625	-5.000000237487257E-4	-0.45723912360900526
a6	pepa6b22	DaPR130904_VB82_O1900.m	763	12.8100004196167	VDEEQMK		1	a6.a1	0.009700000286102295	30.100000381469727	2	878.3945922851562	878.392822265625	0.0017000000225380063	1.9353528164690856
a6	pepa6a6	DaPR130904_VB82_O1900.m	1030	14.5600004196167	EEASGSSVTAEEAK		1	a6.a1	2.3999999765322855E-9	59.900001525878906	2	1394.6295166015625	1394.6285400390625	0.0010000000474974513	0.7170368444270057
a6	pepa6b12	DaPR130904_VB82_O1900.m	1315	16.100000381469727	HSIHWPCR	C7:+57.02146	1	a6.a1	0.04800000041723251	25.799999237060547	2	1092.5152587890625	1092.5159912109375	-6.99999975040555E-4	-0.6407228641703263
a6	pepa6a5	DaPR130904_VB82_O1900.m	1454	16.75	DVIQHETIGK		1	a6.a1	9.800000116229057E-4	31.5	2	1139.611328125	1139.60595703125	0.005400000140070915	4.738480091959398
a6	pepa6b20	DaPR130904_VB82_O1900.m	1573	17.260000228881836	TEQGGAHFSVS		1	a6.a1	0.014000000432133675	32.70000076293945	2	1119.504638671875	1119.5069580078125	-0.002300000051036477	-2.0544758874293896
a6	pepa6b16	DaPR130904_VB82_O1900.m	1652	17.6299991607666	KVITMFVQR	M5:+15.99491	1	a6.a1	0.004600000102072954	43.0	2	1137.64501953125	1137.645263671875	-1.9999999494757503E-4	-0.17580172074206424
a6	pepa6b13	DaPR130904_VB82_O1900.m	1979	19.030000686645508	LGGHGPSFPLK		1	a6.a1	0.03700000047683716	38.70000076293945	2	1109.611328125	1109.610595703125	6.99999975040555E-4	0.630851920260357
a6	pepa6b21	DaPR130904_VB82_O1900.m	2106	19.729999542236328	TWTVVDAK		1	a6.a1	0.0020000000949949026	31.5	2	919.4901733398438	919.48876953125	0.00139999995008111	1.5225851543513922
a6	pepa6b15	DaPR130904_VB82_O1900.m	2128	19.829999923706055	KVITMFVQR		1	a6.a1	0.03400000184774399	39.20000076293945	2	1121.6480712890625	1121.650390625	-0.002300000051036477	-2.0505498596179184
a6	pepa6a4	DaPR130904_VB82_O1900.m	2471	21.229999542236328	DQVTAQEIFQDNHEDGPTAK		1	a6.a1	0.04399999976158142	19.799999237060547	2	2243.028076171875	2243.021484375	0.006599999964237213	2.942459539604566
a6	pepa6a2	DaPR130904_VB82_O1900.m	2473	21.229999542236328	ANPQVGVAFPH		1	a6.a1	0.032999999821186066	33.099998474121094	2	1136.586181640625	1136.5850830078125	0.0010999999940395355	0.9678113943995642
a6	pepa6a9	DaPR130904_VB82_O1900.m	2735	22.200000762939453	HIEIFTDLSSR		1	a6.a1	1.7999999499807018E-6	46.20000076293945	2	1317.6806640625	1317.68017578125	5.000000237487257E-4	0.3794547667473836
a6	pepa6a8	DaPR130904_VB82_O1900.m	2845	22.6299991607666	FFMGNQVLK		1	a6.a1	0.006300000008195639	34.70000076293945	2	1083.56787109375	1083.5660400390625	0.0019000000320374966	1.7534695273109533
a6	pepa6a7	DaPR130904_VB82_O1900.m	2868	22.700000762939453	ETVYCLNDDDETEVLK	C5:+57.02146	1	a6.a1	0.0017999999690800905	33.099998474121094	2	1942.861328125	1942.859130859375	0.002300000051036477	1.1838223443503748
a6	pepa6b18	DaPR130904_VB82_O1900.m	2895	22.809999465942383	SQLDIIIH		1	a6.a1	0.003100000089034438	29.399999618530273	2	938.5321044921875	938.531005859375	0.0010999999940395355	1.172044383373685
a6	pepa6b19	DaPR130904_VB82_O1900.m	3287	24.25	SQLDIIIHSLK		1	a6.a1	4.999999873689376E-5	46.099998474121094	2	1266.744384765625	1266.741943359375	0.002400000113993883	1.8946243365315034
a6	pepa6b19	DaPR130904_VB82_O1900.m	3288	24.260000228881836	SQLDIIIHSLK		1	a6.a1	0.003000000026077032	34.29999923706055	3	1266.743408203125	1266.741943359375	0.0013000000035390258	1.0262548030038787
a6	pepa6b14	DaPR130904_VB82_O1900.m	3373	24.559999465942383	IWNMLNPPAEVTTK		1	a6.a1	0.010999999940395355	33.20000076293945	2	1613.8466796875	1613.8360595703125	0.010999999940395355	6.816057848728532
a6	pepa6a1	DaPR130904_VB82_O1900.m	3745	25.93000030517578	ALDDLDMVAIVR		1	a6.a1	1.500000053056283E-6	66.30000305175781	2	1330.70263671875	1330.703857421875	-0.0013000000035390258	-0.97692660638834
a6	pepa6b24	DaPR130904_VB82_O1900.m	4028	27.110000610351562	YAPTEAQLNAVDALIDSMSLAK	M18:+15.99491	1	a6.a1	1.500000071246177E-4	36.29999923706055	2	2337.1708984375	2337.164794921875	0.006300000008195639	2.695573723292469
a6	pepa6a3	DaPR130904_VB82_O1900.m	4078	27.299999237060547	DDEAAAVALSSLIH		1	a6.a1	5.3000000832525984E-8	53.099998474121094	2	1411.70703125	1411.706787109375	3.000000142492354E-4	0.21250872843327362
a6	pepa6b11	DaPR130904_VB82_O1900.m	4202	27.860000610351562	HLMLPDFDLLEDIESK	M3:+15.99491	1	a6.a1	2.300000051036477E-5	43.29999923706055	2	1930.9525146484375	1930.9471435546875	0.005499999970197678	2.8483430986478004
a6	pepa6b11	DaPR130904_VB82_O1900.m	4204	27.8799991607666	HLMLPDFDLLEDIESK	M3:+15.99491	1	a6.a1	0.03099999949336052	38.599998474121094	3	1930.9498291015625	1930.9471435546875	0.00279999990016222	1.4500655336467108
a6	pepa6b10	DaPR130904_VB82_O1900.m	4234	27.959999084472656	HLMLPDFDLLEDIESK		1	a6.a1	0.003100000089034438	30.100000381469727	3	1914.957763671875	1914.9521484375	0.00559999980032444	2.9243549531479127
a6	pepa6b23	DaPR130904_VB82_O1900.m	4247	28.010000228881836	YAPTEAQLNAVDALIDSMSLAK		1	a6.a1	3.2000000373955118E-6	31.899999618530273	2	2321.17822265625	2321.169921875	0.008500000461935997	3.6619466682860713
a7	pepa7b20	DaPR130904_VB82_O1900.m	851	13.430000305175781	STTEVTQPR		1	a7.a1	0.007000000216066837	39.79999923706055	2	1018.5158081054688	1018.5167846679688	-0.0010000000474974513	-0.9818198998295804
a7	pepa7b23	DaPR130904_VB82_O1900.m	1215	15.600000381469727	VMVTDADR		1	a7.a1	0.007199999876320362	31.399999618530273	2	906.432861328125	906.4354248046875	-0.0024999999441206455	-2.7580563112472447
a7	pepa7b12	DaPR130904_VB82_O1900.m	1526	17.059999465942383	KPEMFETAIK	M4:+15.99491	1	a7.a1	4.600000102072954E-4	40.20000076293945	2	1209.6165771484375	1209.6187744140625	-0.002199999988079071	-1.8187548297146328
a7	pepa7b22	DaPR130904_VB82_O1900.m	1553	17.200000762939453	TPTQTNGSNVPFKPR		1	a7.a1	0.013000000268220901	32.599998474121094	3	1643.8505859375	1643.850341796875	9.999999747378752E-5	0.0608327868609247
a7	pepa7b15	DaPR130904_VB82_O1900.m	1649	17.6299991607666	RPELLTHSTTEVTQPR		1	a7.a1	7.200000109151006E-4	35.099998474121094	2	1864.9876708984375	1864.988037109375	-3.000000142492354E-4	-0.16085894830415015
a7	pepa7a3	DaPR130904_VB82_O1900.m	1663	17.700000762939453	CGEALGLK	C1:+57.02146	1	a7.a1	0.03400000184774399	31.0	2	847.4320068359375	847.4345703125	-0.0026000000070780516	-3.068083481795268
a7	pepa7a5	DaPR130904_VB82_O1900.m	1711	17.8799991607666	EDLQLDKPASGVK		1	a7.a1	0.0017000000225380063	36.900001525878906	2	1399.745361328125	1399.7431640625	0.002199999988079071	1.5717169010448826
a7	pepa7b19	DaPR130904_VB82_O1900.m	1777	18.149999618530273	STLPVEDEESSESR		1	a7.a1	6.300000241026282E-4	38.5	2	1564.7020263671875	1564.69775390625	0.00430000014603138	2.7481346702879064
a7	pepa7a6	DaPR130904_VB82_O1900.m	1792	18.209999084472656	FAEALGSTEAK		1	a7.a1	2.8000000384054147E-5	48.79999923706055	2	1123.5655517578125	1123.5633544921875	0.002199999988079071	1.9580560181881301
a7	pepa7b10	DaPR130904_VB82_O1900.m	1938	18.850000381469727	HPENYDLATLK		1	a7.a1	4.199999966658652E-5	35.099998474121094	2	1300.6533203125	1300.653564453125	-1.9999999494757503E-4	-0.15376884392091555
a7	pepa7b14	DaPR130904_VB82_O1900.m	2168	19.979999542236328	MVDQLFCK	C7:+57.02146 - M1:+15.99491	1	a7.a1	3.400000059627928E-5	35.900001525878906	2	1056.4873046875	1056.4857177734375	0.0017000000225380063	1.6091083806800406
a7	pepa7b16	DaPR130904_VB82_O1900.m	2324	20.649999618530273	SILSPGGSCGPIK	C9:+57.02146	1	a7.a1	3.899999865097925E-5	46.70000076293945	2	1272.6629638671875	1272.662109375	8.999999845400453E-4	0.7071790524053806
a7	pepa7a1	DaPR130904_VB82_O1900.m	2489	21.280000686645508	ANELPQPPVPEPANAGK		1	a7.a1	7.799999934832158E-8	47.599998474121094	2	1728.8912353515625	1728.8919677734375	-6.99999975040555E-4	-0.40488358329413354
a7	pepa7b17	DaPR130904_VB82_O1900.m	2734	22.200000762939453	SPSWYGIPR		1	a7.a1	0.0017000000225380063	39.5	2	1062.5364990234375	1062.537109375	-6.000000284984708E-4	-0.5646861866795407
a7	pepa7a2	DaPR130904_VB82_O1900.m	2789	22.40999984741211	APSYLEISSMR		1	a7.a1	8.800000068731606E-4	43.099998474121094	2	1253.6182861328125	1253.619873046875	-0.001500000013038516	-1.1965349666903602
a7	pepa7b21	DaPR130904_VB82_O1900.m	2900	22.809999465942383	TEPTEDSGISLEMAAVTVK	M13:+15.99491	1	a7.a1	1.4000000373926014E-4	40.79999923706055	2	1993.96630859375	1993.9637451171875	0.0024999999441206455	1.2537840521136043
a7	pepa7a9	DaPR130904_VB82_O1900.m	2912	22.860000610351562	FGEAIGMGFPVK	M7:+15.99491	1	a7.a1	7.799999934832158E-8	52.70000076293945	2	1268.637939453125	1268.634765625	0.0031999999191612005	2.522396520944074
a7	pepa7b13	DaPR130904_VB82_O1900.m	3119	23.610000610351562	MSVDAVEIETLR		1	a7.a1	0.01899999938905239	35.29999923706055	2	1362.6959228515625	1362.69384765625	0.002199999988079071	1.614449196980625
a7	pepa7b11	DaPR130904_VB82_O1900.m	3167	23.799999237060547	KPELVISYLPPGMASK		1	a7.a1	4.299999854993075E-4	44.5	2	1729.962890625	1729.9560546875	0.006800000090152025	3.93073573847538
a7	pepa7b18	DaPR130904_VB82_O1900.m	3290	24.260000228881836	SPTWFGIPR		1	a7.a1	0.010999999940395355	35.900001525878906	2	1060.5592041015625	1060.557861328125	0.00139999995008111	1.3200599431019306
a7	pepa7a8	DaPR130904_VB82_O1900.m	3384	24.600000381469727	FGEAIGMGFPVK		1	a7.a1	3.9999998989515007E-5	41.5	2	1252.6396484375	1252.639892578125	-1.9999999494757503E-4	-0.15966280184159262
a7	pepa7a4	DaPR130904_VB82_O1900.m	3478	24.950000762939453	DQSAVVVQGLPEGVAFK		1	a7.a1	1.500000071246177E-4	40.099998474121094	2	1743.9317626953125	1743.927978515625	0.003800000064074993	2.17898910441785
a7	pepa7a7	DaPR130904_VB82_O1900.m	3613	25.450000762939453	FEAHPNDLYVEGLPENIPFR		1	a7.a1	0.0012000000569969416	35.599998474121094	3	2357.156005859375	2357.156494140625	-5.000000237487257E-4	-0.21211999499889644
a8	pepa8b13	DaPR130904_VB82_O1900.m	831	13.3100004196167	PSTEEPVR		1	a8.a1	0.04600000008940697	32.900001525878906	2	914.4581909179688	914.4581909179688	-0.0	-0.0
a8	pepa8b17	DaPR130904_VB82_O1900.m	921	13.90999984741211	TREPVTDNVEK		1	a8.a1	0.0024999999441206455	36.5	2	1287.65869140625	1287.654296875	0.004399999976158142	3.417066200793547
a8	pepa8b10	DaPR130904_VB82_O1900.m	927	13.949999809265137	KAPVISSTPK		1	a8.a1	0.03799999877810478	37.20000076293945	2	1027.615478515625	1027.614990234375	5.000000237487257E-4	0.48656357536657513
a8	pepa8a9	DaPR130904_VB82_O1900.m	1009	14.430000305175781	LSPATPSR		1	a8.a1	0.04600000008940697	30.399999618530273	2	828.4596557617188	828.4578247070312	0.0017999999690800905	2.1727116521793097
a8	pepa8a5	DaPR130904_VB82_O1900.m	1224	15.649999618530273	GLHVEVR		1	a8.a1	0.029999999329447746	25.899999618530273	2	809.4639892578125	809.4631958007812	6.99999975040555E-4	0.8647706018901364
a8	pepa8a3	DaPR130904_VB82_O1900.m	1280	15.930000305175781	DIQMAETSPEGTKPER	M4:+15.99491	1	a8.a1	0.004800000227987766	27.899999618530273	2	1804.8382568359375	1804.838623046875	-3.000000142492354E-4	-0.1662198550155051
a8	pepa8a3	DaPR130904_VB82_O1900.m	1278	15.90999984741211	DIQMAETSPEGTKPER	M4:+15.99491	1	a8.a1	9.999999747378752E-5	45.599998474121094	3	1804.8406982421875	1804.838623046875	0.002099999925121665	1.1635388883558506
a8	pepa8a2	DaPR130904_VB82_O1900.m	1674	17.75	DIQMAETSPEGTKPER		1	a8.a1	0.0013000000035390258	35.400001525878906	2	1788.8453369140625	1788.84375	0.0017000000225380063	0.950334551320095
a8	pepa8a1	DaPR130904_VB82_O1900.m	1956	18.93000030517578	AMGEHLAQYWK	M2:+15.99491	1	a8.a1	0.0035000001080334187	33.29999923706055	3	1349.631591796875	1349.631103515625	5.000000237487257E-4	0.37047162179819826
a8	pepa8a1	DaPR130904_VB82_O1900.m	1954	18.90999984741211	AMGEHLAQYWK	M2:+15.99491	1	a8.a1	0.013000000268220901	28.0	2	1349.6307373046875	1349.631103515625	-3.000000142492354E-4	-0.22228297307891898
a8	pepa8a6	DaPR130904_VB82_O1900.m	2034	19.350000381469727	LLQPPEAPR		1	a8.a1	0.002199999988079071	38.20000076293945	2	1020.5853881835938	1020.5841064453125	0.0013000000035390258	1.2737803727582206
a8	pepa8b16	DaPR130904_VB82_O1900.m	2113	19.760000228881836	TPESTQIGQYGNGLK		1	a8.a1	0.0020000000949949026	48.599998474121094	2	1592.7926025390625	1592.7918701171875	6.99999975040555E-4	0.4394798769214294
a8	pepa8b15	DaPR130904_VB82_O1900.m	2269	20.399999618530273	SVAVSDEEEVEEEAER		1	a8.a1	2.3000000515249752E-10	61.599998474121094	2	1806.7906494140625	1806.7879638671875	0.0027000000700354576	1.4943646537563098
a8	pepa8a4	DaPR130904_VB82_O1900.m	2408	21.0	FDYVPTDTTPR		1	a8.a1	2.099999983329326E-5	36.70000076293945	2	1311.6240234375	1311.6219482421875	0.002099999925121665	1.6010710463758613
a8	pepa8b14	DaPR130904_VB82_O1900.m	2817	22.530000686645508	QYEVGLQNLCNSYQSR	C10:+57.02146	1	a8.a1	0.01600000075995922	35.900001525878906	2	1958.9041748046875	1958.9029541015625	0.0013000000035390258	0.6636367568985887
a8	pepa8a8	DaPR130904_VB82_O1900.m	3044	23.350000381469727	LMDNGEPELDIISNPR	M2:+15.99491	1	a8.a1	1.4000000192027073E-5	41.099998474121094	2	1828.886962890625	1828.875	0.012000000104308128	6.561410760335249
a8	pepa8a7	DaPR130904_VB82_O1900.m	3264	24.15999984741211	LMDNGEPELDIISNPR		1	a8.a1	0.003800000064074993	33.599998474121094	2	1812.8870849609375	1812.880126953125	0.0071000000461936	3.9164200327610423
a8	pepa8b12	DaPR130904_VB82_O1900.m	3443	24.829999923706055	PAPLVQQLSPSLLPNSK		1	a8.a1	6.500000017695129E-5	41.20000076293945	2	1789.025634765625	1789.022216796875	0.0034000000450760126	1.9004794983281348
a8	pepa8b11	DaPR130904_VB82_O1900.m	3490	24.979999542236328	NSDELISFPLK		1	a8.a1	0.01600000075995922	32.5	2	1262.662353515625	1262.6630859375	-6.99999975040555E-4	-0.5543838121479732
a8	pepa8b18	DaPR130904_VB82_O1900.m	3595	25.360000610351562	YFLPPSFPISK		1	a8.a1	5.099999834783375E-4	36.79999923706055	2	1295.70361328125	1295.703857421875	-1.9999999494757503E-4	-0.1543562549435677
a9	pepa9b13	DaPR130904_VB82_O1900.m	958	14.130000114440918	KPTHSQEPQGPEAMER		1	a9.a1	2.699999895412475E-4	47.5	3	1821.85546875	1821.855224609375	1.9999999494757503E-4	0.10977820424257759
a9	pepa9b16	DaPR130904_VB82_O1900.m	1024	14.510000228881836	SQHLHEVLSR		1	a9.a1	0.01600000075995922	34.29999923706055	3	1205.6407470703125	1205.6390380859375	0.0017999999690800905	1.4929841455181772
a9	pepa9a4	DaPR130904_VB82_O1900.m	1200	15.510000228881836	EGEENDDEDMQEER		1	a9.a1	0.029999999329447746	27.899999618530273	2	1724.6173095703125	1724.619140625	-0.0019000000320374966	-1.1016925344739816
a9	pepa9b11	DaPR130904_VB82_O1900.m	1366	16.350000381469727	IIEESTHCGPQAVR	C8:+57.02146	1	a9.a1	5.39999979082495E-4	39.29999923706055	2	1596.7813720703125	1596.7802734375	0.0010999999940395355	0.6888862621476961
a9	pepa9b15	DaPR130904_VB82_O1900.m	1501	16.959999084472656	SPGTQEMLR		1	a9.a1	0.02199999988079071	31.5	2	1018.5030517578125	1018.4990234375	0.004000000189989805	3.9273480857051255
a9	pepa9b17	DaPR130904_VB82_O1900.m	1644	17.600000381469727	TALSAVDMTQR	M8:+15.99491	1	a9.a1	1.8999999156221747E-5	46.900001525878906	2	1208.5938720703125	1208.5943603515625	-5.000000237487257E-4	-0.4137037538411837
a9	pepa9b12	DaPR130904_VB82_O1900.m	2003	19.18000030517578	LPEEVATPTTDEEK		1	a9.a1	6.0999998822808266E-5	46.400001525878906	2	1558.74462890625	1558.7486572265625	-0.004000000189989805	-2.566161113560728
a9	pepa9b10	DaPR130904_VB82_O1900.m	2080	19.549999237060547	LLALMAQEQK	M5:+15.99491	1	a9.a1	0.006099999882280827	38.400001525878906	2	1160.6392822265625	1160.634765625	0.0044999998062849045	3.8771885347253594
a9	pepa9b18	DaPR130904_VB82_O1900.m	2355	20.760000228881836	VDDYSQEWAAQTEK		1	a9.a1	0.0052999998442828655	31.299999237060547	2	1669.737548828125	1669.734375	0.0031999999191612005	1.9164724444037398
a9	pepa9a6	DaPR130904_VB82_O1900.m	2437	21.100000381469727	FLEENPDPSASEIR		1	a9.a1	5.900000178371556E-5	45.70000076293945	2	1603.760009765625	1603.76025390625	-1.9999999494757503E-4	-0.12470691580018813
a9	pepa9a2	DaPR130904_VB82_O1900.m	2567	21.559999465942383	DSLIAIDR		1	a9.a1	0.002400000113993883	32.20000076293945	2	902.4944458007812	902.49462890625	-1.9999999494757503E-4	-0.22160796146782474
a9	pepa9a9	DaPR130904_VB82_O1900.m	2599	21.68000030517578	LLALMAQEQK		1	a9.a1	0.0013000000035390258	39.5	2	1144.6417236328125	1144.639892578125	0.0019000000320374966	1.6599107233263026
a9	pepa9a1	DaPR130904_VB82_O1900.m	2926	22.93000030517578	AALNLPEAASYDEVR		1	a9.a1	9.699999736767495E-8	43.20000076293945	2	1618.81298828125	1618.8076171875	0.005499999970197678	3.3975624476942614
a9	pepa9a8	DaPR130904_VB82_O1900.m	3259	24.149999618530273	GLYDLALGPADSK		1	a9.a1	0.0038999998942017555	37.79999923706055	2	1319.69189453125	1319.6845703125	0.007400000002235174	5.6074005627593735
a9	pepa9b14	DaPR130904_VB82_O1900.m	3665	25.649999618530273	SFLSTLPGQSLIDK		1	a9.a1	3.000000142492354E-4	39.900001525878906	2	1505.824462890625	1505.8214111328125	0.003100000089034438	2.058677122078071
a9	pepa9a7	DaPR130904_VB82_O1900.m	3901	26.610000610351562	GFTLGVEDILVK		1	a9.a1	0.0019000000320374966	31.200000762939453	2	1290.7322998046875	1290.7308349609375	0.001500000013038516	1.162132314816754
a9	pepa9a3	DaPR130904_VB82_O1900.m	3929	26.729999542236328	DVFAVYGIAVDPR		1	a9.a1	1.9999999494757503E-4	40.20000076293945	2	1421.75537109375	1421.7430419921875	0.013000000268220901	9.14370591890144
a9	pepa9b19	DaPR130904_VB82_O1900.m	4001	27.0	VLEVGALQAVYELER		1	a9.a1	4.999999873689376E-6	53.5	2	1688.933349609375	1688.9219970703125	0.010999999940395355	6.513030181072009
a9	pepa9a5	DaPR130904_VB82_O1900.m	4129	27.510000228881836	FLDFLVVPPSR		1	a9.a1	0.03999999910593033	30.799999237060547	2	1289.732177734375	1289.7257080078125	0.006599999964237213	5.117367145012538
b10	pepb10a8	DaPR130904_VB82_O1900.m	552	11.229999542236328	IHEATGMPAGK	M7:+15.99491	1	b10.a1	2.4000000848900527E-5	38.20000076293945	2	1127.5506591796875	1127.5517578125	-0.0010999999940395355	-0.9755649675661754
b10	pepb10b11	DaPR130904_VB82_O1900.m	665	12.130000114440918	QNEINNPK		1	b10.a1	0.03400000184774399	29.0	2	956.4818115234375	956.47998046875	0.0017999999690800905	1.8819003072055411
b10	pepb10a7	DaPR130904_VB82_O1900.m	948	14.0600004196167	IHEATGMPAGK		1	b10.a1	0.003700000001117587	34.900001525878906	2	1111.5576171875	1111.556884765625	7.999999797903001E-4	0.7197112363340563
b10	pepb10b12	DaPR130904_VB82_O1900.m	1185	15.449999809265137	QPTEEEASSK	Q1:-17.02655	1	b10.a1	2.800000074785203E-4	35.599998474121094	2	1088.4759521484375	1088.474609375	0.00139999995008111	1.2862035898889614
b10	pepb10a6	DaPR130904_VB82_O1900.m	1362	16.329999923706055	IGEEEIQKPEEK		1	b10.a1	3.499999875202775E-4	41.599998474121094	2	1428.72314453125	1428.7220458984375	0.0010999999940395355	0.7699188216472236
b10	pepb10b15	DaPR130904_VB82_O1900.m	1384	16.43000030517578	VMQQQQQTTQQQLPQK		1	b10.a1	0.0038999998942017555	33.29999923706055	2	1941.985107421875	1941.9814453125	0.003599999938160181	1.8537766912499394
b10	pepb10a1	DaPR130904_VB82_O1900.m	1514	17.010000228881836	AQEPSAAIPK		1	b10.a1	0.010999999940395355	31.100000381469727	2	1011.548095703125	1011.5474243164062	6.99999975040555E-4	0.6920090528761992
b10	pepb10b17	DaPR130904_VB82_O1900.m	1516	17.030000686645508	VTWDGHSGSMAR		1	b10.a1	0.005900000222027302	35.099998474121094	2	1303.586669921875	1303.585205078125	0.001500000013038516	1.1506727808778865
b10	pepb10a9	DaPR130904_VB82_O1900.m	1973	19.0	LTAQFVAR		1	b10.a1	1.2000000424450263E-5	41.79999923706055	2	905.521240234375	905.5208129882812	5.000000237487257E-4	0.5521684499980636
b10	pepb10a4	DaPR130904_VB82_O1900.m	2198	20.110000610351562	EVLDQVCYR	C7:+57.02146	1	b10.a1	0.009200000204145908	34.099998474121094	2	1181.56298828125	1181.5623779296875	6.99999975040555E-4	0.5924359036101695
b10	pepb10b16	DaPR130904_VB82_O1900.m	2629	21.809999465942383	VQAQVIQETIVPK		1	b10.a1	1.4999999464748726E-8	62.79999923706055	2	1452.8436279296875	1452.842529296875	0.0012000000569969416	0.825967049283517
b10	pepb10b13	DaPR130904_VB82_O1900.m	2806	22.479999542236328	RTDIFGVEETAIGK		1	b10.a1	2.4000000848900527E-6	48.29999923706055	2	1535.8094482421875	1535.8067626953125	0.0027000000700354576	1.7580337159715376
b10	pepb10a3	DaPR130904_VB82_O1900.m	2967	23.100000381469727	EDSAPSKPVVGIIYPPPEVR		1	b10.a1	0.0015999999595806003	31.600000381469727	2	2150.15283203125	2150.149658203125	0.0032999999821186066	1.5347768791482213
b10	pepb10a3	DaPR130904_VB82_O1900.m	2956	23.049999237060547	EDSAPSKPVVGIIYPPPEVR		1	b10.a1	0.020999999716877937	39.0	3	2150.1513671875	2150.149658203125	0.0017999999690800905	0.8371510151457766
b10	pepb10b14	DaPR130904_VB82_O1900.m	2969	23.100000381469727	TLPLTDQVSVIK		1	b10.a1	1.1999999696854502E-4	39.900001525878906	2	1313.76708984375	1313.7679443359375	-7.999999797903001E-4	-0.6089355302352665
b10	pepb10a2	DaPR130904_VB82_O1900.m	3047	23.350000381469727	ASKPLPPAPAPDEYLVSPITGEK		1	b10.a1	0.0010999999940395355	38.400001525878906	3	2377.2685546875	2377.265380859375	0.003100000089034438	1.304019363590697
b10	pepb10a5	DaPR130904_VB82_O1900.m	3187	23.850000381469727	FNFLNPNDPYHAYYR		1	b10.a1	0.02199999988079071	40.099998474121094	3	1930.8848876953125	1930.887451171875	-0.0027000000700354576	-1.3983207920258638
b10	pepb10b10	DaPR130904_VB82_O1900.m	3571	25.260000228881836	PLPPAPAPDEYLVSPITGEK		1	b10.a1	0.010999999940395355	29.899999618530273	2	2091.115966796875	2091.10107421875	0.014999999664723873	7.173254248519756
b11	pepb11b11	DaPR130904_VB82_O1900.m	966	14.180000305175781	PGPMGEAEK		1	b11.a1	4.8999998398358E-5	47.400001525878906	2	915.4237670898438	915.4244995117188	-6.99999975040555E-4	-0.764672537619356
b11	pepb11a6	DaPR130904_VB82_O1900.m	1080	14.859999656677246	EVGIGGDQGPHDK		1	b11.a1	1.6000000186977559E-6	51.29999923706055	2	1308.6141357421875	1308.6182861328125	-0.004100000020116568	-3.1330755985633965
b11	pepb11a5	DaPR130904_VB82_O1900.m	1145	15.25	EHVLQSSLSQEHK		1	b11.a1	3.000000142492354E-4	33.900001525878906	2	1521.765869140625	1521.7659912109375	-9.999999747378752E-5	-0.06571312412772021
b11	pepb11a2	DaPR130904_VB82_O1900.m	1225	15.649999618530273	AMGLAEEDEHAPR	M2:+15.99491	1	b11.a1	0.01899999938905239	33.5	3	1441.6400146484375	1441.637939453125	0.0019000000320374966	1.3179453592614576
b11	pepb11a4	DaPR130904_VB82_O1900.m	1341	16.209999084472656	APPGGLTQPR		1	b11.a1	0.0027000000700354576	45.599998474121094	2	993.5498046875	993.5479736328125	0.0017999999690800905	1.8116890344998278
b11	pepb11a8	DaPR130904_VB82_O1900.m	1388	16.450000762939453	GAVLAQGQGDGTVSK		1	b11.a1	1.599999971922672E-12	86.80000305175781	2	1387.719970703125	1387.718017578125	0.0020000000949949026	1.4412150520934688
b11	pepb11a1	DaPR130904_VB82_O1900.m	1562	17.229999542236328	AMGLAEEDEHAPR		1	b11.a1	2.5999999706982635E-5	44.400001525878906	2	1425.6434326171875	1425.64306640625	3.9999998989515007E-4	0.28057513084496455
b11	pepb11a9	DaPR130904_VB82_O1900.m	1648	17.610000610351562	GSESPEMGPEVTPAPR	M7:+15.99491	1	b11.a1	1.6999999843392288E-6	47.900001525878906	2	1656.7569580078125	1656.7537841796875	0.0031999999191612005	1.931487919157296
b11	pepb11b16	DaPR130904_VB82_O1900.m	1746	18.0	TAEVPVSEASGQAPPAK		1	b11.a1	2.300000005561742E-6	50.79999923706055	2	1638.833740234375	1638.833740234375	0.0	0.0
b11	pepb11b12	DaPR130904_VB82_O1900.m	1770	18.110000610351562	PLSTANFGK		1	b11.a1	0.04899999871850014	24.899999618530273	2	934.501220703125	934.4996948242188	0.001500000013038516	1.6051369747324198
b11	pepb11b17	DaPR130904_VB82_O1900.m	2352	20.760000228881836	VEGILQDVQK		1	b11.a1	0.0010000000474974513	45.70000076293945	2	1128.6275634765625	1128.6263427734375	0.0013000000035390258	1.1518426907743993
b11	pepb11a3	DaPR130904_VB82_O1900.m	2431	21.079999923706055	APPGGAEAGEPTTLLQR		1	b11.a1	0.017000000923871994	37.400001525878906	2	1664.8621826171875	1664.8607177734375	0.0015999999595806003	0.9610413306648372
b11	pepb11b15	DaPR130904_VB82_O1900.m	2467	21.209999084472656	SSEPSTLSNEEYMYAYR	M13:+15.99491	1	b11.a1	1.0999999631167157E-6	35.20000076293945	2	2042.863037109375	2042.865234375	-0.002099999925121665	-1.0279679196577767
b11	pepb11a7	DaPR130904_VB82_O1900.m	2663	21.93000030517578	FLLQQHLISAR		1	b11.a1	0.005499999970197678	35.5	2	1325.77001953125	1325.769287109375	7.999999797903001E-4	0.6034232257217018
b11	pepb11b13	DaPR130904_VB82_O1900.m	2727	22.18000030517578	SFSSIVEVAR		1	b11.a1	1.4000000373926014E-4	45.599998474121094	2	1094.5859375	1094.58447265625	0.001500000013038516	1.3703830544923006
b11	pepb11b10	DaPR130904_VB82_O1900.m	3192	23.860000610351562	LPLLLPR		1	b11.a1	6.600000197067857E-4	37.099998474121094	2	821.56103515625	821.5612182617188	-9.999999747378752E-5	-0.12171947172162069
b11	pepb11b14	DaPR130904_VB82_O1900.m	4222	27.93000030517578	SLIPPIPVSPPILAPR		1	b11.a1	0.020999999716877937	36.79999923706055	2	1667.0311279296875	1667.02587890625	0.0052999998442828655	3.1793146773223704
b12	pepb12b15	DaPR130904_VB82_O1900.m	794	13.029999732971191	VLHNAQEVEK		1	b12.a1	0.003800000064074993	37.79999923706055	2	1166.616943359375	1166.6168212890625	1.9999999494757503E-4	0.1714358916294242
b12	pepb12b14	DaPR130904_VB82_O1900.m	923	13.930000305175781	VADNPSYNTK		1	b12.a1	2.699999895412475E-4	40.400001525878906	2	1108.530029296875	1108.52734375	0.0027000000700354576	2.435663933107611
b12	pepb12b10	DaPR130904_VB82_O1900.m	941	14.010000228881836	PNNSGEAPSSPTPK		1	b12.a1	0.03500000014901161	32.29999923706055	2	1382.6546630859375	1382.6551513671875	-3.9999998989515007E-4	-0.28929844835107643
b12	pepb12a1	DaPR130904_VB82_O1900.m	1047	14.649999618530273	AADETLCQTK	C7:+57.02146	1	b12.a1	2.2000000171829015E-4	41.5	2	1136.5262451171875	1136.525634765625	6.99999975040555E-4	0.6159121744622236
b12	pepb12b11	DaPR130904_VB82_O1900.m	1410	16.559999465942383	SEAHTADGISIR		1	b12.a1	3.100000030826777E-4	52.400001525878906	2	1256.625	1256.6234130859375	0.0017000000225380063	1.3528317273376693
b12	pepb12a8	DaPR130904_VB82_O1900.m	1728	17.950000762939453	LTTTGQVTSPVK		1	b12.a1	5.499999970197678E-4	40.20000076293945	2	1231.688720703125	1231.689697265625	-8.999999845400453E-4	-0.7307035096080309
b12	pepb12a9	DaPR130904_VB82_O1900.m	1939	18.860000610351562	NLQDVVER		1	b12.a1	0.0026000000070780516	39.099998474121094	2	972.5120849609375	972.5112915039062	7.999999797903001E-4	0.8226125359975698
b12	pepb12b12	DaPR130904_VB82_O1900.m	2151	19.90999984741211	TGKPLPFGTLGVHK		1	b12.a1	0.014000000432133675	36.20000076293945	3	1451.8387451171875	1451.8372802734375	0.00139999995008111	0.9642953580978686
b12	pepb12a3	DaPR130904_VB82_O1900.m	2232	20.25	ADFTVVAGDEGSSTTGGSSEENK		1	b12.a1	4.90000005015645E-8	39.5	2	2244.9765625	2244.974365234375	0.002300000051036477	1.0245106076284116
b12	pepb12a6	DaPR130904_VB82_O1900.m	2445	21.1299991607666	FLHDNMVEIPNR		1	b12.a1	0.039000000804662704	35.0	3	1484.7320556640625	1484.73193359375	9.999999747378752E-5	0.06735222379957873
b12	pepb12a7	DaPR130904_VB82_O1900.m	2447	21.1299991607666	GSAGDGFHGDVYLTVK		1	b12.a1	0.02500000037252903	27.700000762939453	2	1622.787109375	1622.78125	0.005799999926239252	3.5741107596844937
b12	pepb12a5	DaPR130904_VB82_O1900.m	2502	21.329999923706055	EDEQQQALQDIASR		1	b12.a1	0.035999998450279236	35.099998474121094	2	1630.7664794921875	1630.76708984375	-6.000000284984708E-4	-0.3679250288009915
b12	pepb12b13	DaPR130904_VB82_O1900.m	3360	24.510000228881836	TQIIQDFLR		1	b12.a1	7.899999764049426E-5	39.20000076293945	2	1133.634765625	1133.6318359375	0.003100000089034438	2.7345739514017575
b12	pepb12a2	DaPR130904_VB82_O1900.m	3385	24.600000381469727	AAVWEITGAEFSK		1	b12.a1	7.600000244565308E-4	41.5	2	1408.7154541015625	1408.7110595703125	0.004399999976158142	3.123422611234583
b12	pepb12a4	DaPR130904_VB82_O1900.m	3562	25.229999542236328	ALDLADMITR		1	b12.a1	3.199999980552093E-7	53.400001525878906	2	1118.588623046875	1118.5877685546875	7.999999797903001E-4	0.7151874911201377
b12	pepb12b16	DaPR130904_VB82_O1900.m	3953	26.809999465942383	VLLDIFTGVR		1	b12.a1	0.0024999999441206455	49.900001525878906	2	1132.67431640625	1132.6728515625	0.001500000013038516	1.324301196916034
b13	pepb13a9	DaPR130904_VB82_O1900.m	448	10.199999809265137	IKDHIQNGK		1	b13.a1	0.010999999940395355	39.400001525878906	2	1052.5885009765625	1052.5850830078125	0.0034000000450760126	3.230142721916929
b13	pepb13b10	DaPR130904_VB82_O1900.m	805	13.100000381469727	KAEPSEVDMNSPK	M9:+15.99491	1	b13.a1	0.0071000000461936	29.399999618530273	2	1447.6710205078125	1447.673828125	-0.0027000000700354576	-1.8650610500657092
b13	pepb13b13	DaPR130904_VB82_O1900.m	1114	15.0600004196167	SDAGLESDTAMK	M11:+15.99491	1	b13.a1	3.900000137946336E-6	45.0	2	1240.5374755859375	1240.53662109375	8.999999845400453E-4	0.7254924757856305
b13	pepb13b12	DaPR130904_VB82_O1900.m	1357	16.299999237060547	QDAQSLHGDIPQK		1	b13.a1	8.399999933317304E-4	36.5	2	1436.71044921875	1436.7132568359375	-0.00279999990016222	-1.9488926456547344
b13	pepb13a3	DaPR130904_VB82_O1900.m	1860	18.530000686645508	DVESYIHR		1	b13.a1	0.006500000134110451	46.79999923706055	2	1018.4969482421875	1018.4957275390625	0.0013000000035390258	1.2763922011535063
b13	pepb13b11	DaPR130904_VB82_O1900.m	1905	18.709999084472656	QDAQSLHGDIPQK	Q1:-17.02655	1	b13.a1	2.099999983329326E-5	48.900001525878906	2	1419.6859130859375	1419.6866455078125	-6.99999975040555E-4	-0.49306653496777075
b13	pepb13a4	DaPR130904_VB82_O1900.m	2311	20.600000381469727	EEYQLVQVEQK		1	b13.a1	1.1000000085914508E-4	36.099998474121094	2	1392.7010498046875	1392.7010498046875	9.999999747378752E-5	0.07180291670478134
b13	pepb13a1	DaPR130904_VB82_O1900.m	2415	21.010000228881836	AAVIGDVIR		1	b13.a1	0.035999998450279236	38.400001525878906	2	913.5482788085938	913.5469970703125	0.0013000000035390258	1.4230247679736714
b13	pepb13b14	DaPR130904_VB82_O1900.m	2699	22.079999923706055	SDKTEEIAEEEETVFPK		1	b13.a1	1.4999999621068127E-5	42.20000076293945	2	1980.9344482421875	1980.9288330078125	0.00559999980032444	2.826956580677098
b13	pepb13a2	DaPR130904_VB82_O1900.m	2740	22.229999542236328	APQVLVLAPTR		1	b13.a1	5.900000132896821E-7	51.0	2	1164.71240234375	1164.7103271484375	0.002099999925121665	1.8030233579735648
b13	pepb13a8	DaPR130904_VB82_O1900.m	2747	22.25	LLDSVPPTAISHFK		1	b13.a1	0.0027000000700354576	27.600000381469727	2	1524.84130859375	1524.842529296875	-0.0010999999940395355	-0.7213859614387592
b13	pepb13a5	DaPR130904_VB82_O1900.m	3337	24.43000030517578	EGAFSNFPISEETIK		1	b13.a1	7.50000006519258E-4	27.399999618530273	2	1668.815185546875	1668.81201171875	0.0032999999821186066	1.9774545958114578
b13	pepb13a6	DaPR130904_VB82_O1900.m	3596	25.3799991607666	GAVEALAAALAH		1	b13.a1	1.8000000636675395E-5	49.099998474121094	2	1093.6007080078125	1093.6004638671875	3.000000142492354E-4	0.2743232324430222
b13	pepb13a7	DaPR130904_VB82_O1900.m	3968	26.860000610351562	GLDIPEVDLVIQSSPPK		1	b13.a1	0.007899999618530273	30.0	2	1806.9931640625	1806.9852294921875	0.00800000037997961	4.427263847766941
b13	pepb13b15	DaPR130904_VB82_O1900.m	4098	27.3799991607666	TFSFAIPLIEK		1	b13.a1	1.3000000035390258E-4	36.5	2	1265.7158203125	1265.71435546875	0.00139999995008111	1.1060947077293977
b14	pepb14b11	DaPR130904_VB82_O1900.m	1010	14.430000305175781	SPIIHSPK		1	b14.a1	4.299999854993075E-4	42.900001525878906	2	878.51123046875	878.5098876953125	0.00139999995008111	1.5936075048100795
b14	pepb14a8	DaPR130904_VB82_O1900.m	1377	16.399999618530273	NELQEPCDSPK	C7:+57.02146	1	b14.a1	0.0034000000450760126	44.29999923706055	2	1316.57470703125	1316.5791015625	-0.004399999976158142	-3.3419943936040575
b14	pepb14a3	DaPR130904_VB82_O1900.m	1543	17.149999618530273	FDGQPGQPSLLPRFDGLHGQPG		1	b14.a1	0.028999999165534973	30.100000381469727	3	2320.1376953125	2320.147216796875	-0.009700000286102295	-4.180769313204971
b14	pepb14b10	DaPR130904_VB82_O1900.m	1598	17.399999618530273	SEQTPAEAGAAGAR	S1:+42.01057	1	b14.a1	0.0044999998062849045	34.79999923706055	2	1357.63427734375	1357.6346435546875	-3.000000142492354E-4	-0.2209725684840709
b14	pepb14b12	DaPR130904_VB82_O1900.m	1803	18.260000228881836	YEDSDKPFVDSPASR		1	b14.a1	0.014999999664723873	37.70000076293945	2	1712.7763671875	1712.776611328125	-1.9999999494757503E-4	-0.11676945704699376
b14	pepb14a4	DaPR130904_VB82_O1900.m	2231	20.229999542236328	IDGPPTPASLR		1	b14.a1	0.01600000075995922	40.20000076293945	2	1123.6126708984375	1123.6109619140625	0.0017000000225380063	1.5129792073602322
b14	pepb14a9	DaPR130904_VB82_O1900.m	2422	21.030000686645508	QLFQYQEGVR		1	b14.a1	0.003100000089034438	32.0	2	1267.64501953125	1267.6434326171875	0.0017000000225380063	1.3410711394040606
b14	pepb14a7	DaPR130904_VB82_O1900.m	2436	21.100000381469727	LYALDVR		1	b14.a1	0.006099999882280827	31.0	2	849.4837036132812	849.4832763671875	3.9999998989515007E-4	0.4708744727803809
b14	pepb14a6	DaPR130904_VB82_O1900.m	2691	22.049999237060547	LTALAEDRPLFDGPSR		1	b14.a1	0.0027000000700354576	43.5	3	1757.9205322265625	1757.91845703125	0.0020000000949949026	1.1377092532337802
b14	pepb14a5	DaPR130904_VB82_O1900.m	2853	22.649999618530273	LSVDANLQIPK		1	b14.a1	9.500000305706635E-5	44.099998474121094	2	1197.6903076171875	1197.6842041015625	0.006200000178068876	5.176656882370573
b14	pepb14a2	DaPR130904_VB82_O1900.m	2939	22.979999542236328	EIVSLIEAQTAK		1	b14.a1	6.600000051548705E-5	41.79999923706055	2	1301.7362060546875	1301.7314453125	0.004699999932199717	3.6105757060139325
b14	pepb14a1	DaPR130904_VB82_O1900.m	3404	24.65999984741211	DYQSSLEDLTFNSK		1	b14.a1	3.199999991920777E-5	38.0	2	1646.75341796875	1646.7547607421875	-0.00139999995008111	-0.8501569167774162
b15	pepb15a9	DaPR130904_VB82_O1900.m	737	12.630000114440918	TKPLATTQPAK		1	b15.a1	0.01899999938905239	22.5	2	1155.673095703125	1155.673583984375	-5.000000237487257E-4	-0.4326481375691683
b15	pepb15b11	DaPR130904_VB82_O1900.m	836	13.350000381469727	VSYSHIQSK		1	b15.a1	2.699999895412475E-4	42.79999923706055	2	1048.5440673828125	1048.5426025390625	0.001500000013038516	1.4305570507161485
b15	pepb15a8	DaPR130904_VB82_O1900.m	953	14.100000381469727	TAGPIASAQK		1	b15.a1	7.600000244565308E-4	42.0	2	943.5216064453125	943.5211181640625	3.9999998989515007E-4	0.4239438653725997
b15	pepb15a3	DaPR130904_VB82_O1900.m	1523	17.049999237060547	DMEIAQTQK		1	b15.a1	0.00279999990016222	35.0	2	1063.51220703125	1063.50927734375	0.003000000026077032	2.8208498881833117
b15	pepb15a4	DaPR130904_VB82_O1900.m	1658	17.65999984741211	LATNTSAPDLK		1	b15.a1	7.999999979801942E-6	49.099998474121094	2	1130.606689453125	1130.6055908203125	0.0010999999940395355	0.9729299085116224
b15	pepb15a7	DaPR130904_VB82_O1900.m	1890	18.649999618530273	QPAPTTIGGLNK		1	b15.a1	0.001500000013038516	28.799999237060547	2	1196.6654052734375	1196.663818359375	0.0017000000225380063	1.4206162135567069
b15	pepb15b10	DaPR130904_VB82_O1900.m	2238	20.280000686645508	TTTLSGTAPAAGVVPSR		1	b15.a1	0.002099999925121665	38.0	2	1585.8560791015625	1585.8548583984375	0.0013000000035390258	0.8197471519253042
b15	pepb15a5	DaPR130904_VB82_O1900.m	2254	20.350000381469727	KPMSLASGLVPAAPPK	M3:+15.99491	1	b15.a1	0.014000000432133675	31.299999237060547	2	1579.88818359375	1579.887939453125	1.9999999494757503E-4	0.12659125369157803
b15	pepb15a1	DaPR130904_VB82_O1900.m	2381	20.860000610351562	CSLPAEEDSVLEK	C1:+57.02146	1	b15.a1	1.8000000272877514E-4	46.79999923706055	2	1476.6888427734375	1476.6890869140625	-1.9999999494757503E-4	-0.13543812080681697
b15	pepb15a6	DaPR130904_VB82_O1900.m	2508	21.350000381469727	NVVLPTETEVAPAK		1	b15.a1	1.3000000080864993E-6	50.5	2	1467.8060302734375	1467.8057861328125	3.000000142492354E-4	0.20438672274186706
b15	pepb15a2	DaPR130904_VB82_O1900.m	2959	23.059999465942383	DGVLTLANNVTPAK		1	b15.a1	3.3000000985339284E-4	43.599998474121094	2	1412.77880859375	1412.7747802734375	0.004100000020116568	2.9020903242079585
b16	pepb16a4	DaPR130904_VB82_O1900.m	977	14.229999542236328	DPNNPYDK		1	b16.a1	0.0066999997943639755	34.400001525878906	2	962.4186401367188	962.4218139648438	-0.0031999999191612005	-3.3249453334586336
b16	pepb16b10	DaPR130904_VB82_O1900.m	1132	15.15999984741211	VNNVNGNQVGHLK		1	b16.a1	0.002300000051036477	28.600000381469727	2	1392.7352294921875	1392.7347412109375	6.000000284984708E-4	0.4308071097420822
b16	pepb16a5	DaPR130904_VB82_O1900.m	1333	16.18000030517578	GDSPLHSIR		1	b16.a1	3.100000030826777E-4	41.400001525878906	2	981.5131225585938	981.5115966796875	0.001500000013038516	1.5282550080027584
b16	pepb16a3	DaPR130904_VB82_O1900.m	1753	18.030000686645508	AVSSNGPSGNDTPEELR		1	b16.a1	0.035999998450279236	27.200000762939453	2	1729.805908203125	1729.7991943359375	0.006800000090152025	3.931092182501863
b16	pepb16a6	DaPR130904_VB82_O1900.m	1824	18.360000610351562	IREPALLSK		1	b16.a1	0.004600000102072954	32.5	2	1026.6309814453125	1026.6309814453125	-0.0	-0.0
b16	pepb16a9	DaPR130904_VB82_O1900.m	1873	18.579999923706055	PVTMGDEGGLR		1	b16.a1	0.013000000268220901	32.20000076293945	2	1131.547607421875	1131.5467529296875	8.999999845400453E-4	0.7953714525801567
b16	pepb16a1	DaPR130904_VB82_O1900.m	2278	20.450000762939453	AGGVGLNLSAASR		1	b16.a1	0.0010000000474974513	49.400001525878906	2	1172.639892578125	1172.6385498046875	0.0013000000035390258	1.1086110069940576
b16	pepb16a2	DaPR130904_VB82_O1900.m	2377	20.850000381469727	ASGFVFTR		1	b16.a1	7.399999885819852E-4	38.599998474121094	2	884.4639892578125	884.462890625	0.0010999999940395355	1.2436926474803567
b16	pepb16b11	DaPR130904_VB82_O1900.m	2386	20.8799991607666	YLQTVQYGVHGNFPR		1	b16.a1	0.03200000151991844	33.29999923706055	2	1778.9049072265625	1778.897705078125	0.007300000172108412	4.103664955702336
b16	pepb16a8	DaPR130904_VB82_O1900.m	3140	23.700000762939453	NDLYYNTITNFSEK		1	b16.a1	1.8999999156221747E-5	38.5	2	1721.8056640625	1721.8021240234375	0.003599999938160181	2.090832557313756
b16	pepb16a7	DaPR130904_VB82_O1900.m	3720	25.850000381469727	LSLIEIPLK		1	b16.a1	0.008100000210106373	31.100000381469727	2	1025.65966796875	1025.660888671875	-0.0012000000569969416	-1.1699773972573115
b17	pepb17a6	DaPR130904_VB82_O1900.m	530	11.050000190734863	KAEGGGGGGRPGAPAAGDGK		1	b17.a1	0.03400000184774399	29.0	3	1666.826416015625	1666.8260498046875	5.000000237487257E-4	0.2999713280262891
b17	pepb17a5	DaPR130904_VB82_O1900.m	1363	16.329999923706055	LLEQYKEESK		1	b17.a1	0.005499999970197678	33.29999923706055	2	1266.6588134765625	1266.657958984375	7.999999797903001E-4	0.6315832732237769
b17	pepb17a2	DaPR130904_VB82_O1900.m	1775	18.149999618530273	DIDIHEVR		1	b17.a1	0.024000000208616257	43.79999923706055	2	996.51318359375	996.5112915039062	0.0019000000320374966	1.906651784316534
b17	pepb17a7	DaPR130904_VB82_O1900.m	1891	18.649999618530273	MMVAGFK	M2:+15.99491	1	b17.a1	0.0430000014603138	25.0	2	799.3856811523438	799.384521484375	0.0012000000569969416	1.501154982046268
b17	pepb17a9	DaPR130904_VB82_O1900.m	2240	20.280000686645508	NGQDLGVAFK		1	b17.a1	0.002300000051036477	39.0	2	1048.5439453125	1048.5426025390625	0.00139999995008111	1.3351865214546246
b17	pepb17b11	DaPR130904_VB82_O1900.m	2647	21.860000610351562	YNILGTNTIMDK	M10:+15.99491	1	b17.a1	3.7000001611886546E-5	41.79999923706055	2	1398.695556640625	1398.69384765625	0.0017999999690800905	1.286914911434191
b17	pepb17a1	DaPR130904_VB82_O1900.m	2681	22.0	ANFESDEVELSYAK		1	b17.a1	3.3999999686784577E-6	42.5	2	1601.7330322265625	1601.7333984375	-3.000000142492354E-4	-0.18729709609719514
b17	pepb17a8	DaPR130904_VB82_O1900.m	2827	22.559999465942383	NFILDQTNVSAAAQR		1	b17.a1	2.499999936844688E-5	62.20000076293945	2	1647.848388671875	1647.8453369140625	0.003100000089034438	1.881244568036853
b17	pepb17a4	DaPR130904_VB82_O1900.m	2870	22.709999084472656	GYFEYIEENK		1	b17.a1	0.008700000122189522	31.600000381469727	2	1291.5855712890625	1291.58447265625	0.0010999999940395355	0.8516670936569056
b17	pepb17b10	DaPR130904_VB82_O1900.m	3487	24.959999084472656	SSGPTSLFAVTVAPPGAR		1	b17.a1	0.04800000041723251	23.0	2	1714.9195556640625	1714.9127197265625	0.006899999920278788	4.0235283352373585
b17	pepb17a3	DaPR130904_VB82_O1900.m	4009	27.049999237060547	EKPYFPIPEEYTFIQNVPLEDR		1	b17.a1	0.007699999958276749	29.299999237060547	3	2724.361572265625	2724.35595703125	0.00559999980032444	2.0555316150488645
b18	pepb18a4	DaPR130904_VB82_O1900.m	491	10.630000114440918	GCSHPGGSADGPAK	C2:+57.02146	1	b18.a1	0.004600000102072954	37.29999923706055	2	1297.5596923828125	1297.5594482421875	3.000000142492354E-4	0.23120329065126644
b18	pepb18a6	DaPR130904_VB82_O1900.m	1717	17.899999618530273	LAEPQLR		1	b18.a1	0.013000000268220901	28.200000762939453	2	826.4794921875	826.4785766601562	8.999999845400453E-4	1.0889574272777802
b18	pepb18b10	DaPR130904_VB82_O1900.m	1889	18.649999618530273	VIKDEALSDGDDLR		1	b18.a1	9.699999936856329E-4	45.400001525878906	2	1545.775390625	1545.77587890625	-5.000000237487257E-4	-0.3234621723444879
b18	pepb18a1	DaPR130904_VB82_O1900.m	1963	18.959999084472656	DEALSDGDDLR		1	b18.a1	5.499999970197678E-4	53.70000076293945	2	1205.53076171875	1205.5284423828125	0.002300000051036477	1.9078770522330968
b18	pepb18a7	DaPR130904_VB82_O1900.m	2411	21.0	ILAASWPQNR		1	b18.a1	0.014999999664723873	35.5	2	1155.62841796875	1155.6273193359375	0.0010999999940395355	0.9518639578991891
b18	pepb18a5	DaPR130904_VB82_O1900.m	2863	22.68000030517578	HMDQPLPTAIGLYK		1	b18.a1	3.000000106112566E-6	40.70000076293945	2	1583.8280029296875	1583.825439453125	0.0026000000070780516	1.6415950535406219
b18	pepb18b11	DaPR130904_VB82_O1900.m	3257	24.1299991607666	YDPVWMTVTR		1	b18.a1	0.019999999552965164	31.399999618530273	2	1267.6156005859375	1267.6143798828125	0.0013000000035390258	1.0255484823856347
b18	pepb18a8	DaPR130904_VB82_O1900.m	3608	25.43000030517578	PMTYVVGIDSDGWVR		1	b18.a1	1.9999999494757503E-5	53.099998474121094	2	1694.820068359375	1694.821044921875	-0.0010000000474974513	-0.5900328241106704
b18	pepb18a2	DaPR130904_VB82_O1900.m	3698	25.75	DVDTYYLSNLVK		1	b18.a1	1.3999999737279722E-6	41.79999923706055	2	1429.72216796875	1429.721435546875	8.999999845400453E-4	0.6294932440428797
b18	pepb18a3	DaPR130904_VB82_O1900.m	4118	27.479999542236328	DVLLTAWENEQAVIER		1	b18.a1	0.004699999932199717	51.29999923706055	2	1885.9708251953125	1885.9658203125	0.004999999888241291	2.651161454990103
b18	pepb18a9	DaPR130904_VB82_O1900.m	4128	27.510000228881836	VDAEWWAETLRPY		1	b18.a1	0.03200000151991844	27.799999237060547	2	1635.77978515625	1635.7806396484375	-7.999999797903001E-4	-0.4890631178776125
b19	pepb19a8	DaPR130904_VB82_O1900.m	793	13.010000228881836	SVAHVCVK	C6:+57.02146	1	b19.a1	0.010999999940395355	35.79999923706055	2	899.4793090820312	899.4771728515625	0.002099999925121665	2.334689515759641
b19	pepb19a9	DaPR130904_VB82_O1900.m	902	13.779999732971191	VTNQPIGGR		1	b19.a1	0.002099999925121665	43.400001525878906	2	941.517333984375	941.5167236328125	6.000000284984708E-4	0.6372696452840366
b19	pepb19a2	DaPR130904_VB82_O1900.m	1067	14.779999732971191	GFAHGSVYK		1	b19.a1	5.8000001445179805E-5	41.400001525878906	2	965.484619140625	965.484375	1.9999999494757503E-4	0.20714990332968883
b19	pepb19b10	DaPR130904_VB82_O1900.m	1184	15.449999809265137	YLSHFR		1	b19.a1	0.013000000268220901	32.5	2	822.4266967773438	822.4260864257812	6.000000284984708E-4	0.7295488778888788
b19	pepb19a7	DaPR130904_VB82_O1900.m	1304	16.049999237060547	SKENCVVDNIK	C5:+57.02146	1	b19.a1	0.007899999618530273	32.70000076293945	2	1305.652099609375	1305.6470947265625	0.004999999888241291	3.8295186413204747
b19	pepb19a5	DaPR130904_VB82_O1900.m	1318	16.110000610351562	IVMEEGCSTQK	C7:+57.02146	1	b19.a1	0.005200000014156103	35.20000076293945	2	1281.584716796875	1281.581787109375	0.003000000026077032	2.3408572564405525
b19	pepb19a3	DaPR130904_VB82_O1900.m	1486	16.899999618530273	GKEDDSFLR		1	b19.a1	8.900000102585182E-5	38.79999923706055	2	1066.516845703125	1066.516845703125	9.999999747378752E-5	0.09376316733924657
b19	pepb19a4	DaPR130904_VB82_O1900.m	1975	19.0	HLTDPSYGIPR		1	b19.a1	0.00139999995008111	34.900001525878906	2	1255.6451416015625	1255.6434326171875	0.0017999999690800905	1.4335279605041051
b19	pepb19a1	DaPR130904_VB82_O1900.m	2976	23.1299991607666	DALLAHGTSFLLHDR		1	b19.a1	3.300000025774352E-5	51.900001525878906	3	1665.8746337890625	1665.8712158203125	0.0035000001080334187	2.1010028114988106
b19	pepb19a6	DaPR130904_VB82_O1900.m	3750	25.950000762939453	QGDSSLVFGIK	Q1:-17.02655	1	b19.a1	0.017999999225139618	27.200000762939453	2	1133.5872802734375	1133.5841064453125	0.0031999999191612005	2.8229047152008375
b20	pepb20a5	DaPR130904_VB82_O1900.m	762	12.8100004196167	PISQGGIHGR		1	b20.a1	8.300000445160549E-6	54.29999923706055	2	1021.554931640625	1021.55419921875	6.99999975040555E-4	0.6852303828576999
b20	pepb20a8	DaPR130904_VB82_O1900.m	1287	15.960000038146973	SVQESLER		1	b20.a1	0.005200000014156103	40.79999923706055	2	947.4776611328125	947.4796752929688	-0.0020000000949949026	-2.110863322082857
b20	pepb20a3	DaPR130904_VB82_O1900.m	1699	17.829999923706055	IIAEGANGPTTPEADK		1	b20.a1	4.200000148557592E-6	39.099998474121094	2	1583.790283203125	1583.7916259765625	-0.0012000000569969416	-0.7576754652033371
b20	pepb20a6	DaPR130904_VB82_O1900.m	1910	18.729999542236328	RFTMELAK		1	b20.a1	0.0017000000225380063	34.79999923706055	2	995.5350341796875	995.5347290039062	3.000000142492354E-4	0.30134560403473204
b20	pepb20b10	DaPR130904_VB82_O1900.m	2011	19.209999084472656	YSTDVSVDEVK		1	b20.a1	7.000000186963007E-5	39.20000076293945	2	1241.5889892578125	1241.5899658203125	-0.0010000000474974513	-0.805418918504835
b20	pepb20a7	DaPR130904_VB82_O1900.m	2229	20.229999542236328	SEAVADREDDPNFFK		1	b20.a1	3.3000000985339284E-4	31.700000762939453	2	1739.7891845703125	1739.7874755859375	0.0017000000225380063	0.977130854425463
b20	pepb20a4	DaPR130904_VB82_O1900.m	2509	21.350000381469727	MVEGFFDR	M1:+15.99491	1	b20.a1	0.0430000014603138	32.79999923706055	2	1016.4520874023438	1016.4509887695312	0.0010999999940395355	1.0821967868526008
b20	pepb20a2	DaPR130904_VB82_O1900.m	2774	22.350000381469727	HGGTIPIVPTAEFQDR		1	b20.a1	8.50000014906982E-6	43.70000076293945	2	1737.9034423828125	1737.8919677734375	0.010999999940395355	6.329507325181091
b20	pepb20a9	DaPR130904_VB82_O1900.m	2964	23.079999923706055	YNLGLDLR		1	b20.a1	0.017000000923871994	32.599998474121094	2	963.52685546875	963.5261840820312	6.000000284984708E-4	0.6227127382844314
b20	pepb20a1	DaPR130904_VB82_O1900.m	3325	24.3799991607666	DDGSWEVIEGYR		1	b20.a1	8.999999845400453E-4	35.79999923706055	2	1425.627197265625	1425.6285400390625	-0.0013000000035390258	-0.9118784922076585
b21	pepb21a5	DaPR130904_VB82_O1900.m	500	10.760000228881836	NDKSEEEQSSSSVK		1	b21.a1	0.005400000140070915	32.099998474121094	2	1553.6947021484375	1553.6929931640625	0.0017999999690800905	1.1585300165474963
b21	pepb21b10	DaPR130904_VB82_O1900.m	1802	18.260000228881836	VPPPPPIAR		1	b21.a1	0.014000000432133675	31.299999237060547	2	943.5719604492188	943.5728149414062	-7.999999797903001E-4	-0.8478412763936807
b21	pepb21a1	DaPR130904_VB82_O1900.m	2187	20.059999465942383	GDDQLELIKDDEK		1	b21.a1	2.7999999474559445E-7	58.29999923706055	2	1517.7310791015625	1517.7333984375	-0.002300000051036477	-1.5154176968131012
b21	pepb21a7	DaPR130904_VB82_O1900.m	2579	21.610000610351562	SDVEAIFSK		1	b21.a1	9.800000116229057E-4	40.70000076293945	2	995.5060424804688	995.5048217773438	0.0012000000569969416	1.2054186285652524
b21	pepb21a8	DaPR130904_VB82_O1900.m	3051	23.360000610351562	VDSLLENLEK		1	b21.a1	1.1999999696854502E-4	50.400001525878906	2	1159.624755859375	1159.620849609375	0.0038999998942017555	3.3631681385476067
b21	pepb21a2	DaPR130904_VB82_O1900.m	3222	23.979999542236328	GFAFVQYVNER		1	b21.a1	4.4999998749517545E-7	48.79999923706055	2	1329.662841796875	1329.6590576171875	0.0038999998942017555	2.9330826363795404
b21	pepb21a4	DaPR130904_VB82_O1900.m	3341	24.43000030517578	MIAGQVLDINLAAEPK	M1:+15.99491	1	b21.a1	4.1000000783242285E-4	49.900001525878906	2	1698.91162109375	1698.909912109375	0.0017999999690800905	1.0595028943266342
b21	pepb21a9	DaPR130904_VB82_O1900.m	3498	25.010000228881836	VFIGNLNTLVVK		1	b21.a1	0.002199999988079071	45.79999923706055	2	1316.798095703125	1316.7940673828125	0.004100000020116568	3.1136227916529893
b21	pepb21a3	DaPR130904_VB82_O1900.m	3579	25.309999465942383	MIAGQVLDINLAAEPK		1	b21.a1	4.5000000682193786E-5	49.70000076293945	2	1682.91845703125	1682.9150390625	0.0035000001080334187	2.0797247792040414
b21	pepb21a6	DaPR130904_VB82_O1900.m	3631	25.530000686645508	SAAEMYGSSFDLDYDFQR		1	b21.a1	8.299999753944576E-4	42.5	2	2101.883544921875	2101.881103515625	0.002400000113993883	1.141834383486117
b22	pepb22a1	DaPR130904_VB82_O1900.m	589	11.579999923706055	GDTPGHATPGHGGATSSAR		1	b22.a1	3.9999998989515007E-4	39.900001525878906	3	1733.79541015625	1733.79541015625	0.0	0.0
b22	pepb22a2	DaPR130904_VB82_O1900.m	725	12.550000190734863	GSETPGATPGSK		1	b22.a1	3.800000122282654E-4	42.70000076293945	2	1088.52197265625	1088.5223388671875	-1.9999999494757503E-4	-0.18373531512059982
b22	pepb22a5	DaPR130904_VB82_O1900.m	1482	16.8799991607666	THEDIEAQIR		1	b22.a1	6.500000017695129E-4	42.29999923706055	2	1211.6029052734375	1211.6019287109375	0.0010000000474974513	0.8253536279538476
b22	pepb22a6	DaPR130904_VB82_O1900.m	1957	18.93000030517578	VGAAEIISR		1	b22.a1	0.0017999999690800905	38.099998474121094	2	915.5254516601562	915.5261840820312	-7.999999797903001E-4	-0.873814418090548
b22	pepb22a3	DaPR130904_VB82_O1900.m	2066	19.479999542236328	IMGNLGAADIDHK		1	b22.a1	1.5999999595806003E-4	50.5	2	1354.6783447265625	1354.6788330078125	-3.9999998989515007E-4	-0.2952729312283004
b22	pepb22a4	DaPR130904_VB82_O1900.m	2119	19.780000686645508	LMSPTLEDQER		1	b22.a1	0.020999999716877937	32.400001525878906	2	1318.63671875	1318.6312255859375	0.00559999980032444	4.246827840616366
b22	pepb22a9	DaPR130904_VB82_O1900.m	2302	20.549999237060547	VQENCIDLVGR	C5:+57.02146	1	b22.a1	0.0015999999595806003	42.900001525878906	2	1302.6494140625	1302.6474609375	0.0020000000949949026	1.535334889115376
b22	pepb22a8	DaPR130904_VB82_O1900.m	2712	22.110000610351562	VPELNVQNGVLK		1	b22.a1	7.099999929778278E-4	44.29999923706055	2	1309.7535400390625	1309.7479248046875	0.00570000009611249	4.351982536610994
b22	pepb22a7	DaPR130904_VB82_O1900.m	2928	22.93000030517578	VLPPPAGYVPIR		1	b22.a1	0.04399999976158142	24.600000381469727	2	1278.7596435546875	1278.75732421875	0.002400000113993883	1.876822183959064
b23	pepb23a8	DaPR130904_VB82_O1900.m	661	12.100000381469727	SSEDEELRK		1	b23.a1	0.0024999999441206455	37.0	2	1092.5177001953125	1092.5172119140625	6.000000284984708E-4	0.5491904584709342
b23	pepb23a3	DaPR130904_VB82_O1900.m	1005	14.399999618530273	GGPGPGPGPYHR		1	b23.a1	4.799999878741801E-4	34.0	2	1148.56298828125	1148.56005859375	0.003000000026077032	2.6119661776765155
b23	pepb23a5	DaPR130904_VB82_O1900.m	1128	15.149999618530273	NASTVVVSDK		1	b23.a1	0.004900000058114529	35.099998474121094	2	1019.53759765625	1019.5371704101562	3.9999998989515007E-4	0.3923348765540657
b23	pepb23a7	DaPR130904_VB82_O1900.m	1451	16.729999542236328	QSNVAAPGDATPPAEK		1	b23.a1	0.0430000014603138	28.799999237060547	2	1552.7620849609375	1552.7606201171875	0.001500000013038516	0.966021416054015
b23	pepb23a1	DaPR130904_VB82_O1900.m	2153	19.93000030517578	ESPHEPDPEPYEPIPPK		1	b23.a1	4.1000000783242285E-4	36.599998474121094	3	1957.9178466796875	1957.918212890625	-3.9999998989515007E-4	-0.20429862047434522
b23	pepb23a9	DaPR130904_VB82_O1900.m	2281	20.459999084472656	VPWVCPR	C5:+57.02146	1	b23.a1	0.002099999925121665	30.799999237060547	2	913.4736938476562	913.4716796875	0.0020000000949949026	2.1894494809944254
b23	pepb23a2	DaPR130904_VB82_O1900.m	2315	20.600000381469727	FIDVGGYK		1	b23.a1	0.00139999995008111	29.299999237060547	2	898.46875	898.46728515625	0.00139999995008111	1.5582091559823903
b23	pepb23a6	DaPR130904_VB82_O1900.m	3426	24.760000228881836	PLVLPSPLVTPGSNSQER		1	b23.a1	0.003000000026077032	36.599998474121094	2	1891.033203125	1891.02880859375	0.0044999998062849045	2.379656928458587
b23	pepb23a4	DaPR130904_VB82_O1900.m	4093	27.360000610351562	GILQELFLNK		1	b23.a1	3.1999999191612005E-4	46.400001525878906	2	1174.686767578125	1174.6834716796875	0.0034000000450760126	2.894396769041392
b24	pepb24a4	DaPR130904_VB82_O1900.m	1324	16.149999618530273	GAVIVVSHDAR		1	b24.a1	0.023000000044703484	46.79999923706055	2	1123.6231689453125	1123.622314453125	0.0010000000474974513	0.8899788075000615
b24	pepb24a3	DaPR130904_VB82_O1900.m	1344	16.229999542236328	AVSEEQQPALK		1	b24.a1	0.008100000210106373	43.400001525878906	2	1199.6282958984375	1199.6270751953125	0.0013000000035390258	1.0836701091690277
b24	pepb24a2	DaPR130904_VB82_O1900.m	1378	16.399999618530273	ADDPYAHLSK		1	b24.a1	0.023000000044703484	38.20000076293945	2	1116.533203125	1116.5323486328125	7.999999797903001E-4	0.7165040769037239
b24	pepb24a5	DaPR130904_VB82_O1900.m	1536	17.100000381469727	LQGQLEQGDDTAAER		1	b24.a1	0.02199999988079071	43.0	2	1630.77685546875	1630.76708984375	0.009800000116229057	6.009441922922318
b24	pepb24a7	DaPR130904_VB82_O1900.m	2243	20.280000686645508	NQDEESQEAPELLK		1	b24.a1	0.003599999938160181	39.20000076293945	2	1629.7603759765625	1629.7607421875	-1.9999999494757503E-4	-0.12271739634563214
b24	pepb24a6	DaPR130904_VB82_O1900.m	2375	20.850000381469727	MEETPTEYLQR		1	b24.a1	0.01899999938905239	35.20000076293945	2	1396.6431884765625	1396.6417236328125	0.001500000013038516	1.0740048701515645
b24	pepb24a1	DaPR130904_VB82_O1900.m	2396	20.93000030517578	AANAAENDFSVSQAEMSSR		1	b24.a1	5.700000110664405E-5	36.099998474121094	2	1984.8697509765625	1984.866943359375	0.002899999963119626	1.461055096323683
b24	pepb24a9	DaPR130904_VB82_O1900.m	3374	24.559999465942383	TFFEELAVEDK		1	b24.a1	0.024000000208616257	35.79999923706055	2	1327.64599609375	1327.6419677734375	0.004000000189989805	3.0128606108302884
b24	pepb24a8	DaPR130904_VB82_O1900.m	4011	27.049999237060547	STLLLLLTGK		1	b24.a1	0.003700000001117587	32.79999923706055	2	1058.682861328125	1058.682373046875	5.000000237487257E-4	0.47228520704442417
b25	pepb25a8	DaPR130904_VB82_O1900.m	1433	16.65999984741211	VVEELTR		1	b25.a1	0.006899999920278788	36.29999923706055	2	845.4744873046875	845.4730834960938	0.0013000000035390258	1.5376006982545554
b25	pepb25a1	DaPR130904_VB82_O1900.m	1440	16.68000030517578	EEQMDGTVTLK	M4:+15.99491	1	b25.a1	0.028999999165534973	26.600000381469727	2	1266.5888671875	1266.588623046875	3.000000142492354E-4	0.23685671005599482
b25	pepb25a6	DaPR130904_VB82_O1900.m	1589	17.350000381469727	PSASTQALSSSVSSSK		1	b25.a1	6.600000197067857E-4	38.0	2	1523.7603759765625	1523.7552490234375	0.005200000014156103	3.412621559458936
b25	pepb25a3	DaPR130904_VB82_O1900.m	1962	18.950000762939453	IEVQDTSGGTTALR		1	b25.a1	1.1000000085914508E-5	51.5	2	1447.7423095703125	1447.7391357421875	0.0031999999191612005	2.2103428996002874
b25	pepb25a5	DaPR130904_VB82_O1900.m	2531	21.43000030517578	MQEVVANLQYDDGSGMK	M16:+15.99491	1	b25.a1	0.02500000037252903	25.799999237060547	2	1900.8455810546875	1900.842041015625	0.003700000001117587	1.9465057702220576
b25	pepb25a4	DaPR130904_VB82_O1900.m	2605	21.709999084472656	IVVFQYSDGK		1	b25.a1	8.70000003487803E-5	49.79999923706055	2	1155.6103515625	1155.6048583984375	0.005499999970197678	4.759412294112517
b25	pepb25a2	DaPR130904_VB82_O1900.m	2809	22.5	GAVYSMVEFNGK		1	b25.a1	0.032999999821186066	27.100000381469727	2	1301.625	1301.619873046875	0.005200000014156103	3.995021989011101
b25	pepb25a7	DaPR130904_VB82_O1900.m	2960	23.059999465942383	SVLLLAYK		1	b25.a1	1.3000000035390258E-4	26.299999237060547	2	906.5655517578125	906.5662841796875	-7.999999797903001E-4	-0.8824506202700726
b26	pepb26a3	DaPR130904_VB82_O1900.m	841	13.380000114440918	ATLNSGPGAQQK		1	b26.a1	1.8999999156221747E-5	50.900001525878906	2	1171.6060791015625	1171.6070556640625	-8.999999845400453E-4	-0.7681756269638789
b26	pepb26a7	DaPR130904_VB82_O1900.m	1011	14.430000305175781	TSTGSASSSAAVAASSK		1	b26.a1	4.199999921183917E-7	55.0	2	1469.7061767578125	1469.708251953125	-0.0020000000949949026	-1.3608143604943783
b26	pepb26a2	DaPR130904_VB82_O1900.m	1058	14.710000038146973	AQLEVQASQHR		1	b26.a1	1.1000000085914508E-4	46.900001525878906	2	1266.6558837890625	1266.6552734375	6.000000284984708E-4	0.4736884936894997
b26	pepb26a6	DaPR130904_VB82_O1900.m	1096	14.949999809265137	TGNESGSNLSDSGSVK		1	b26.a1	2.500000118743628E-4	43.900001525878906	2	1538.6927490234375	1538.693359375	-5.000000237487257E-4	-0.32495105064456775
b26	pepb26a1	DaPR130904_VB82_O1900.m	1175	15.399999618530273	AQHEQYVAEAEEK		1	b26.a1	0.002300000051036477	32.400001525878906	2	1531.7064208984375	1531.7027587890625	0.003700000001117587	2.415612285011971
b26	pepb26a4	DaPR130904_VB82_O1900.m	1820	18.350000381469727	DALDQAQQVEK		1	b26.a1	0.002199999988079071	50.20000076293945	2	1244.61279296875	1244.612060546875	6.99999975040555E-4	0.5624242261745233
b26	pepb26a5	DaPR130904_VB82_O1900.m	1935	18.829999923706055	RLEAELETVSR		1	b26.a1	0.04699999839067459	23.0	2	1302.7049560546875	1302.70166015625	0.0034000000450760126	2.6099606295644135
b27	pepb27a5	DaPR130904_VB82_O1900.m	706	12.40999984741211	TEGAEATPGAQK		1	b27.a1	0.00139999995008111	43.400001525878906	2	1159.56103515625	1159.5594482421875	0.0017000000225380063	1.4660740552069922
b27	pepb27a4	DaPR130904_VB82_O1900.m	723	12.529999732971191	MEVVVHGR	M1:+15.99491	1	b27.a1	0.012000000104308128	36.900001525878906	2	942.484375	942.4829711914062	0.00139999995008111	1.4854379260681494
b27	pepb27a3	DaPR130904_VB82_O1900.m	1016	14.460000038146973	INQLCSQTK	C5:+57.02146	1	b27.a1	4.299999854993075E-4	38.599998474121094	2	1091.5550537109375	1091.5517578125	0.0032999999821186066	3.0232189710654653
b27	pepb27a1	DaPR130904_VB82_O1900.m	1481	16.8799991607666	EVDATSPAPSTSSTVK		1	b27.a1	0.002099999925121665	33.79999923706055	2	1576.77099609375	1576.7705078125	5.000000237487257E-4	0.31710386595344836
b27	pepb27a7	DaPR130904_VB82_O1900.m	2204	20.1299991607666	TTIYEIQDDR		1	b27.a1	0.004800000227987766	36.099998474121094	2	1253.60205078125	1253.6011962890625	8.999999845400453E-4	0.7179316573757626
b27	pepb27a6	DaPR130904_VB82_O1900.m	2504	21.329999923706055	TEPEEVSIEDSAQSDLK		1	b27.a1	1.2000000424450263E-5	38.70000076293945	2	1876.8634033203125	1876.8662109375	-0.00279999990016222	-1.4918484247013069
b27	pepb27a2	DaPR130904_VB82_O1900.m	2688	22.030000686645508	GEFTYYEIQDNTGK		1	b27.a1	5.200000014156103E-4	39.79999923706055	2	1664.747314453125	1664.7442626953125	0.003100000089034438	1.8621479337705407
b28	pepb28a3	DaPR130904_VB82_O1900.m	942	14.029999732971191	GPPPPPGDENR		1	b28.a1	3.400000059627928E-5	49.599998474121094	2	1132.539306640625	1132.53857421875	7.999999797903001E-4	0.706377688143786
b28	pepb28a5	DaPR130904_VB82_O1900.m	1003	14.399999618530273	TEEEEIDR		1	b28.a1	0.04699999839067459	35.599998474121094	2	1020.4446411132812	1020.4484252929688	-0.003800000064074993	-3.723853131513257
b28	pepb28a1	DaPR130904_VB82_O1900.m	1933	18.829999923706055	AAVLLEQER		1	b28.a1	5.000000237487257E-4	46.20000076293945	2	1028.5777587890625	1028.5738525390625	0.0038999998942017555	3.7916576282534304
b28	pepb28a6	DaPR130904_VB82_O1900.m	2038	19.360000610351562	VGEPVALSEEER		1	b28.a1	4.400000034365803E-4	39.29999923706055	2	1314.6566162109375	1314.654052734375	0.0027000000700354576	2.0537722942546552
b28	pepb28a4	DaPR130904_VB82_O1900.m	2211	20.15999984741211	LAEIGAPIQGNR		1	b28.a1	0.00139999995008111	46.0	2	1238.6893310546875	1238.685546875	0.003800000064074993	3.0677681463723934
b28	pepb28a7	DaPR130904_VB82_O1900.m	2241	20.280000686645508	YGPPPSYPNLK		1	b28.a1	5.099999834783375E-4	39.0	2	1232.6339111328125	1232.63134765625	0.0024999999441206455	2.028181377079364
b28	pepb28a2	DaPR130904_VB82_O1900.m	2319	20.610000610351562	FTVAELK		1	b28.a1	0.04699999839067459	25.600000381469727	2	807.4588012695312	807.4614868164062	-0.0027000000700354576	-3.343812818467416
b29	pepb29a6	DaPR130904_VB82_O1900.m	642	11.979999542236328	RPSAAPIK		1	b29.a1	0.03700000047683716	28.600000381469727	2	839.5111694335938	839.5101928710938	0.0010000000474974513	1.191170823164741
b29	pepb29a3	DaPR130904_VB82_O1900.m	1070	14.800000190734863	HINDSAPEVR		1	b29.a1	0.028999999165534973	37.099998474121094	2	1137.56982421875	1137.5650634765625	0.004699999932199717	4.131631748460911
b29	pepb29a7	DaPR130904_VB82_O1900.m	1646	17.610000610351562	TALAATNPAVR		1	b29.a1	0.008500000461935997	41.599998474121094	2	1084.61279296875	1084.6114501953125	0.001500000013038516	1.3829837521707906
b29	pepb29a5	DaPR130904_VB82_O1900.m	1754	18.049999237060547	NESELEAHLCR	C10:+57.02146	1	b29.a1	0.004699999932199717	30.700000762939453	2	1357.61767578125	1357.616943359375	7.999999797903001E-4	0.589267822343708
b29	pepb29a2	DaPR130904_VB82_O1900.m	2230	20.229999542236328	GEAVQEELLK		1	b29.a1	6.300000241026282E-4	53.599998474121094	2	1115.597900390625	1115.5947265625	0.0031999999191612005	2.868425103640828
b29	pepb29a1	DaPR130904_VB82_O1900.m	2621	21.760000228881836	FVTDSNAVVQLK		1	b29.a1	2.7999999474559445E-6	54.20000076293945	2	1320.7237548828125	1320.7161865234375	0.007600000128149986	5.754453686340972
b29	pepb29a4	DaPR130904_VB82_O1900.m	2841	22.610000610351562	IILLKPIIK		1	b29.a1	0.013000000268220901	30.0	2	1050.7684326171875	1050.7652587890625	0.003100000089034438	2.9502308561352546
b30	pepb30a6	DaPR130904_VB82_O1900.m	678	12.210000038146973	PQPQNGSSGMGSTVSK	M10:+15.99491	1	b30.a1	0.009700000286102295	22.5	2	1577.7215576171875	1577.7227783203125	-0.0012000000569969416	-0.7605899296671719
b30	pepb30a1	DaPR130904_VB82_O1900.m	799	13.0600004196167	AAGPSLSHTSGGTQSK		1	b30.a1	3.000000142492354E-4	33.20000076293945	2	1485.7303466796875	1485.7296142578125	7.999999797903001E-4	0.5384559694530525
b30	pepb30a7	DaPR130904_VB82_O1900.m	1285	15.949999809265137	SGGVGGSNTNWK		1	b30.a1	0.0010999999940395355	41.29999923706055	2	1163.5450439453125	1163.54443359375	6.99999975040555E-4	0.6016100071730986
b30	pepb30a2	DaPR130904_VB82_O1900.m	1480	16.8799991607666	ATAFNEQVDK		1	b30.a1	3.000000106112566E-6	56.70000076293945	2	1122.5433349609375	1122.54296875	3.9999998989515007E-4	0.3563337894678253
b30	pepb30a3	DaPR130904_VB82_O1900.m	3561	25.229999542236328	FFPLIEVNK		1	b30.a1	0.008799999952316284	30.299999237060547	2	1106.62646484375	1106.6248779296875	0.0015999999595806003	1.445837692149065
b30	pepb30a5	DaPR130904_VB82_O1900.m	3598	25.3799991607666	NEQAFEEVFQNANFR		1	b30.a1	4.799999828719592E-7	44.79999923706055	2	1842.824462890625	1842.8409423828125	-0.01600000075995922	-8.682247280262319
b30	pepb30a4	DaPR130904_VB82_O1900.m	3868	26.450000762939453	LFSLELVDESGEIR		1	b30.a1	0.0017000000225380063	42.70000076293945	2	1606.8367919921875	1606.8326416015625	0.004100000020116568	2.5516036418267025
b31	pepb31a7	DaPR130904_VB82_O1900.m	871	13.579999923706055	SEHPPLCGR	C7:+57.02146	1	b31.a1	0.04399999976158142	27.600000381469727	2	1052.4952392578125	1052.49462890625	6.99999975040555E-4	0.6650865057316192
b31	pepb31a6	DaPR130904_VB82_O1900.m	1172	15.380000114440918	NDLDDPER		1	b31.a1	0.0031999999191612005	31.299999237060547	2	973.4252319335938	973.422607421875	0.0027000000700354576	2.773718269381939
b31	pepb31a4	DaPR130904_VB82_O1900.m	1782	18.15999984741211	LPPNTNDEVDEDPTGNK		1	b31.a1	1.4000000373926014E-4	42.099998474121094	2	1854.8367919921875	1854.8355712890625	0.0012000000569969416	0.6469576471206948
b31	pepb31a5	DaPR130904_VB82_O1900.m	2368	20.809999465942383	MQGQEAVLAMSSR		1	b31.a1	4.4999999227002263E-4	42.900001525878906	2	1407.6651611328125	1407.6722412109375	-0.0071000000461936	-5.0437877783864575
b31	pepb31a2	DaPR130904_VB82_O1900.m	2391	20.90999984741211	HIANYISGIQTIGHR		1	b31.a1	0.017000000923871994	31.899999618530273	3	1679.901611328125	1679.89794921875	0.003599999938160181	2.1429872807657095
b31	pepb31a1	DaPR130904_VB82_O1900.m	3282	24.229999542236328	FLAVGLVDNTVR		1	b31.a1	0.0010000000474974513	49.70000076293945	2	1303.74365234375	1303.7373046875	0.006399999838322401	4.90896426397529
b31	pepb31a3	DaPR130904_VB82_O1900.m	3992	26.959999084472656	LGAVFNQVAFPLQYTPR		1	b31.a1	4.3000000005122274E-5	39.099998474121094	2	1921.037353515625	1921.033447265625	0.0038999998942017555	2.0301572050986234
b32	pepb32a4	DaPR130904_VB82_O1900.m	1487	16.899999618530273	LKEEHGIELSSPR		1	b32.a1	0.035999998450279236	32.5	3	1494.7930908203125	1494.79150390625	0.0015999999595806003	1.0703833647698795
b32	pepb32a5	DaPR130904_VB82_O1900.m	1632	17.549999237060547	STLGQTDFPAHSR		1	b32.a1	0.009600000455975533	28.700000762939453	2	1416.6859130859375	1416.68701171875	-0.0010999999940395355	-0.7764594331284197
b32	pepb32a2	DaPR130904_VB82_O1900.m	2010	19.209999084472656	GLNVQEQLEHTR		1	b32.a1	0.003100000089034438	32.400001525878906	2	1423.7291259765625	1423.729248046875	-9.999999747378752E-5	-0.0702380720287732
b32	pepb32a3	DaPR130904_VB82_O1900.m	2312	20.600000381469727	GTVEEEIIER		1	b32.a1	3.699999942909926E-4	43.599998474121094	2	1174.5970458984375	1174.595458984375	0.0017000000225380063	1.4473068234129964
b32	pepb32a7	DaPR130904_VB82_O1900.m	2737	22.209999084472656	VLIFSQMVR	M7:+15.99491	1	b32.a1	0.03200000151991844	30.399999618530273	2	1108.6202392578125	1108.61865234375	0.001500000013038516	1.3530351576417554
b32	pepb32a6	DaPR130904_VB82_O1900.m	3343	24.450000762939453	VLIFSQMVR		1	b32.a1	1.4000000373926014E-4	43.099998474121094	2	1092.622314453125	1092.623779296875	-0.001500000013038516	-1.3728421817835557
b32	pepb32a1	DaPR130904_VB82_O1900.m	3603	25.399999618530273	ENEVSTSATDELLSQFK		1	b32.a1	2.2000000171829015E-4	30.399999618530273	2	1897.911376953125	1897.9029541015625	0.008500000461935997	4.478627552355418
b33	pepb33a5	DaPR130904_VB82_O1900.m	465	10.359999656677246	SGPTHVSTR		1	b33.a1	6.299999949987978E-5	37.599998474121094	2	941.4791870117188	941.4802856445312	-0.0012000000569969416	-1.2745886188954336
b33	pepb33a3	DaPR130904_VB82_O1900.m	526	11.0	GKGDGVPER		1	b33.a1	0.01600000075995922	30.100000381469727	2	914.46875	914.4694213867188	-6.99999975040555E-4	-0.7654711668533014
b33	pepb33a6	DaPR130904_VB82_O1900.m	891	13.710000038146973	TEEEGVGCGGAGR	C8:+57.02146	1	b33.a1	1.3000000035390258E-4	45.900001525878906	2	1278.538330078125	1278.538330078125	9.999999747378752E-5	0.07821431326793074
b33	pepb33a1	DaPR130904_VB82_O1900.m	1137	15.199999809265137	ADDMSDDQGTSVQSK		1	b33.a1	2.699999895412475E-4	43.29999923706055	2	1583.647705078125	1583.6494140625	-0.0015999999595806003	-1.0103245992281567
b33	pepb33a2	DaPR130904_VB82_O1900.m	1684	17.780000686645508	EDTGDQQGLLK		1	b33.a1	0.027000000700354576	34.79999923706055	2	1203.595703125	1203.5860595703125	0.009999999776482582	8.308504154703023
b33	pepb33a4	DaPR130904_VB82_O1900.m	3387	24.600000381469727	NADIFNSDVVIVER		1	b33.a1	1.500000071246177E-4	53.79999923706055	2	1590.8223876953125	1590.8126220703125	0.009800000116229057	6.160373623057604
b34	pepb34a5	DaPR130904_VB82_O1900.m	425	9.760000228881836	KDEEGQKEEDKPR		1	b34.a1	0.017000000923871994	29.5	2	1587.7637939453125	1587.7613525390625	0.0024999999441206455	1.574543894850936
b34	pepb34a1	DaPR130904_VB82_O1900.m	698	12.359999656677246	FSSQQAATK		1	b34.a1	0.003000000026077032	32.79999923706055	2	967.4848022460938	967.4848022460938	0.0	0.0
b34	pepb34a4	DaPR130904_VB82_O1900.m	1623	17.510000228881836	IDNLDVNR		1	b34.a1	0.009999999776482582	36.599998474121094	2	958.4970092773438	958.4957275390625	0.0013000000035390258	1.3562919126168413
b34	pepb34a6	DaPR130904_VB82_O1900.m	1685	17.780000686645508	VDEVPDGAVKPPTNK		1	b34.a1	7.200000109151006E-4	36.70000076293945	2	1565.81787109375	1565.8173828125	5.000000237487257E-4	0.3193220545620923
b34	pepb34a3	DaPR130904_VB82_O1900.m	1780	18.15999984741211	GYPHWPAR		1	b34.a1	0.0017000000225380063	36.400001525878906	2	983.4873657226562	983.4849853515625	0.002300000051036477	2.3386224348044373
b34	pepb34a2	DaPR130904_VB82_O1900.m	3248	24.100000381469727	GFNEGLWEIDNNPK		1	b34.a1	0.014000000432133675	35.29999923706055	2	1632.7655029296875	1632.7657470703125	-9.999999747378752E-5	-0.06124577126462782
b35	pepb35a5	DaPR130904_VB82_O1900.m	813	13.180000305175781	NHLGSYECK	C8:+57.02146	1	b35.a1	5.500000042957254E-6	35.099998474121094	2	1107.48828125	1107.4892578125	-8.999999845400453E-4	-0.8126489518442055
b35	pepb35a2	DaPR130904_VB82_O1900.m	1698	17.829999923706055	FMSAYEQR		1	b35.a1	2.899999963119626E-4	36.900001525878906	2	1031.4638671875	1031.4619140625	0.0020000000949949026	1.9389955826073433
b35	pepb35a3	DaPR130904_VB82_O1900.m	1964	18.959999084472656	MDFQHR	M1:+42.01057	1	b35.a1	0.017000000923871994	28.5	2	875.383056640625	875.38330078125	-1.9999999494757503E-4	-0.22847133909120929
b35	pepb35a4	DaPR130904_VB82_O1900.m	2457	21.15999984741211	MEKPPAPPSLPAGPPGVK		1	b35.a1	0.029999999329447746	24.600000381469727	2	1769.9781494140625	1769.9620361328125	0.01600000075995922	9.03974234098128
b35	pepb35a1	DaPR130904_VB82_O1900.m	2726	22.18000030517578	AAEPYETIAFK		1	b35.a1	8.39999998447638E-8	54.29999923706055	2	1239.62890625	1239.6259765625	0.002899999963119626	2.3394152897322837
b35	pepb35a6	DaPR130904_VB82_O1900.m	3001	23.209999084472656	QLALETIDINK		1	b35.a1	0.0031999999191612005	29.600000381469727	2	1257.705810546875	1257.705322265625	5.000000237487257E-4	0.3975494218693674
b36	pepb36a1	DaPR130904_VB82_O1900.m	2107	19.729999542236328	AETNDSYHIILK		1	b36.a1	9.999999747378752E-5	53.29999923706055	2	1403.716796875	1403.7169189453125	-9.999999747378752E-5	-0.07123943305386878
b36	pepb36a4	DaPR130904_VB82_O1900.m	2772	22.329999923706055	LHDETLTYLNQGQSYEIR		1	b36.a1	0.0027000000700354576	31.399999618530273	2	2180.0712890625	2180.062255859375	0.009100000374019146	4.174192892685053
b36	pepb36a3	DaPR130904_VB82_O1900.m	3636	25.549999237060547	LFTNFSGADLLK		1	b36.a1	0.005900000222027302	41.0	2	1325.7103271484375	1325.71044921875	-0.0	-0.0
b36	pepb36a2	DaPR130904_VB82_O1900.m	3981	26.93000030517578	ANPTQLNTVEFLWDPAK		1	b36.a1	1.4000000192027073E-5	51.29999923706055	2	1943.9945068359375	1943.986572265625	0.00800000037997961	4.115254958091601
b36	pepb36a5	DaPR130904_VB82_O1900.m	4100	27.399999618530273	ILDIDIPMSVGIIDPR	M8:+15.99491	1	b36.a1	7.200000151641461E-9	54.70000076293945	2	1782.9722900390625	1782.9674072265625	0.004900000058114529	2.748227498861892
b36	pepb36a6	DaPR130904_VB82_O1900.m	4256	28.030000686645508	SMSDVLALPIFK		1	b36.a1	0.004699999932199717	36.29999923706055	2	1320.7305908203125	1320.7236328125	0.007000000216066837	5.300124902861196
b37	pepb37a4	DaPR130904_VB82_O1900.m	651	12.029999732971191	LSSFTQHHR		1	b37.a1	0.014000000432133675	38.29999923706055	2	1112.5604248046875	1112.56005859375	5.000000237487257E-4	0.4494139618680128
b37	pepb37a3	DaPR130904_VB82_O1900.m	806	13.109999656677246	DIRPECR	C6:+57.02146	1	b37.a1	0.03500000014901161	27.600000381469727	2	945.4595947265625	945.45751953125	0.002099999925121665	2.221146779987352
b37	pepb37a1	DaPR130904_VB82_O1900.m	1607	17.450000762939453	APGCVLSNPDQK	C4:+57.02146	1	b37.a1	0.04899999871850014	27.899999618530273	2	1285.6240234375	1285.620849609375	0.003100000089034438	2.4112864146348802
b37	pepb37a5	DaPR130904_VB82_O1900.m	1788	18.18000030517578	SPFNSPSPQDSPR		1	b37.a1	0.0024999999441206455	33.20000076293945	2	1415.652099609375	1415.6553955078125	-0.0032999999821186066	-2.3310757636288013
b37	pepb37a2	DaPR130904_VB82_O1900.m	1884	18.6299991607666	DELLGEKPEVK		1	b37.a1	0.00839999970048666	39.20000076293945	2	1256.674072265625	1256.6737060546875	3.9999998989515007E-4	0.31830059622314005
b38	pepb38a2	DaPR130904_VB82_O1900.m	581	11.510000228881836	HGATHVFASK		2	b38.a1 b38.a2	0.00279999990016222	34.79999923706055	2	1054.5430908203125	1054.5433349609375	-9.999999747378752E-5	-0.09482777441051461
b38	pepb38a3	DaPR130904_VB82_O1900.m	657	12.079999923706055	LDGQTPHDER		1	b38.a1	0.01899999938905239	32.900001525878906	2	1167.5389404296875	1167.539306640625	-3.000000142492354E-4	-0.25695067612963635
b38	pepb38a1	DaPR130904_VB82_O1900.m	1143	15.229999542236328	APFHQLR		2	b38.a1 b38.a2	0.03999999910593033	39.599998474121094	2	868.4807739257812	868.4791870117188	0.001500000013038516	1.7271571218646553
b38	pepb38a4	DaPR130904_VB82_O1900.m	2208	20.149999618530273	LDSIVIQQGR		2	b38.a1 b38.a2	0.006800000090152025	40.20000076293945	2	1128.63720703125	1128.6375732421875	-3.000000142492354E-4	-0.2658072186870747
b38	pepb38a5	DaPR130904_VB82_O1900.m	2294	20.510000228881836	NPDIPNPALAQR		1	b38.a2	0.019999999552965164	25.899999618530273	2	1305.6917724609375	1305.69140625	3.9999998989515007E-4	0.30635109335977534
b39	pepb39a5	DaPR130904_VB82_O1900.m	881	13.649999618530273	TSGQTFANSNSSR		1	b39.a1	1.2000000424450263E-5	45.5	2	1356.61474609375	1356.6142578125	5.000000237487257E-4	0.36856462392998934
b39	pepb39a1	DaPR130904_VB82_O1900.m	904	13.800000190734863	AESALAQQAK		1	b39.a1	0.0038999998942017555	46.20000076293945	2	1016.5411376953125	1016.5374755859375	0.003599999938160181	3.5414335670065897
b39	pepb39a3	DaPR130904_VB82_O1900.m	1218	15.609999656677246	GSSSANPVNSVR		1	b39.a1	2.3999999393709004E-4	36.5	2	1174.5821533203125	1174.58154296875	6.99999975040555E-4	0.595956899911187
b39	pepb39a4	DaPR130904_VB82_O1900.m	2164	19.979999542236328	LAMQLEEQASR		1	b39.a1	0.0010999999940395355	40.400001525878906	2	1275.6390380859375	1275.6365966796875	0.0024999999441206455	1.959805755516746
b39	pepb39a2	DaPR130904_VB82_O1900.m	2696	22.059999465942383	DNLPLQENVTIQK		1	b39.a1	7.000000186963007E-5	40.79999923706055	2	1511.809814453125	1511.8067626953125	0.003000000026077032	1.984380610077776
b40	pepb40a2	DaPR130904_VB82_O1900.m	974	14.229999542236328	EQLTDADTK		1	b40.a1	0.01899999938905239	26.600000381469727	2	1020.4856567382812	1020.4848022460938	7.999999797903001E-4	0.7839411013564288
b40	pepb40a1	DaPR130904_VB82_O1900.m	1033	14.5600004196167	APLDASDSGR		1	b40.a1	1.2999999853491317E-5	43.70000076293945	2	988.4696655273438	988.4697875976562	-1.9999999494757503E-4	-0.20233293668352606
b40	pepb40a5	DaPR130904_VB82_O1900.m	1822	18.360000610351562	PSSFQNNVQSQDPQVSTK		1	b40.a1	0.004800000227987766	31.799999237060547	2	1990.9483642578125	1990.9468994140625	0.001500000013038516	0.753410356388695
b40	pepb40a4	DaPR130904_VB82_O1900.m	2458	21.18000030517578	PGLTYQEALESEK		1	b40.a1	0.041999999433755875	37.400001525878906	2	1464.722412109375	1464.7220458984375	3.9999998989515007E-4	0.27308934894183035
b40	pepb40a3	DaPR130904_VB82_O1900.m	2542	21.459999084472656	LLTLVSTR		1	b40.a1	0.04399999976158142	36.20000076293945	2	902.5692138671875	902.5673828125	0.0017999999690800905	1.9943108995043572
b41	pepb41a2	DaPR130904_VB82_O1900.m	1063	14.75	IEHQTITTPSK		1	b41.a1	0.03200000151991844	41.099998474121094	2	1254.668212890625	1254.6693115234375	-0.0010000000474974513	-0.7970227998031105
b41	pepb41a3	DaPR130904_VB82_O1900.m	1226	15.649999618530273	TVAQSQQLETNSQR		1	b41.a1	0.024000000208616257	33.5	2	1589.7869873046875	1589.7882080078125	-0.0012000000569969416	-0.7548175605734802
b41	pepb41a1	DaPR130904_VB82_O1900.m	1661	17.68000030517578	ETANAIVSQQTPQR		1	b41.a1	4.6999999904073775E-4	32.900001525878906	2	1542.7904052734375	1542.7874755859375	0.003000000026077032	1.9445322661422682
b41	pepb41a4	DaPR130904_VB82_O1900.m	2588	21.649999618530273	VVLLTEVDK		1	b41.a1	0.0017000000225380063	29.799999237060547	2	1015.604736328125	1015.6038208007812	8.999999845400453E-4	0.8861723106067236
b41	pepb41a5	DaPR130904_VB82_O1900.m	2625	21.799999237060547	VVIQEMLK		1	b41.a1	0.006099999882280827	26.899999618530273	2	959.5582275390625	959.559814453125	-0.0015999999595806003	-1.6674311861345263
b42	pepb42a3	DaPR130904_VB82_O1900.m	1136	15.199999809265137	SAKPEILR		1	b42.a1	0.00930000003427267	31.399999618530273	2	913.5478515625	913.5469970703125	8.999999845400453E-4	0.985170973607585
b42	pepb42a4	DaPR130904_VB82_O1900.m	1423	16.610000610351562	VDTCHTPFGK	C4:+57.02146	1	b42.a1	4.500000159168849E-6	39.900001525878906	2	1161.536865234375	1161.5361328125	7.999999797903001E-4	0.6887430852910362
b42	pepb42a5	DaPR130904_VB82_O1900.m	1450	16.729999542236328	YSDSLVQK		1	b42.a1	0.008899999782443047	34.099998474121094	2	939.4788208007812	939.4785766601562	1.9999999494757503E-4	0.21288404005823577
b42	pepb42a1	DaPR130904_VB82_O1900.m	2661	21.93000030517578	LANLPEEVIQK		1	b42.a1	0.006899999920278788	39.599998474121094	2	1253.7110595703125	1253.71044921875	6.99999975040555E-4	0.5583426184863979
b42	pepb42a2	DaPR130904_VB82_O1900.m	3111	23.600000381469727	ISEVVELLK		1	b42.a1	0.032999999821186066	35.20000076293945	2	1029.6177978515625	1029.6195068359375	-0.0015999999595806003	-1.5539720731374496
b43	pepb43a4	DaPR130904_VB82_O1900.m	1237	15.710000038146973	MADPESNQEAVNSSAAR	M1:+15.99491	1	b43.a1	4.4999999227002263E-4	35.70000076293945	2	1792.7816162109375	1792.777099609375	0.004600000102072954	2.5658516628058448
b43	pepb43a5	DaPR130904_VB82_O1900.m	1251	15.779999732971191	NTAGAQPQDDSIGGR		1	b43.a1	0.002899999963119626	32.20000076293945	2	1486.6859130859375	1486.6884765625	-0.0024999999441206455	-1.6815896427078725
b43	pepb43a3	DaPR130904_VB82_O1900.m	1367	16.350000381469727	LSTQSNSNNIEPAR		1	b43.a1	0.026000000536441803	30.899999618530273	2	1530.7508544921875	1530.7510986328125	-1.9999999494757503E-4	-0.13065481065223777
b43	pepb43a2	DaPR130904_VB82_O1900.m	2118	19.780000686645508	LLDTNPEINQSDSQDSR		1	b43.a1	8.299999753944576E-4	37.0	2	1931.8939208984375	1931.89453125	-6.000000284984708E-4	-0.31057597544429655
b43	pepb43a1	DaPR130904_VB82_O1900.m	3980	26.90999984741211	EDPELAKSFIKTLFGVL	E1:-18.01056	1	b43.a1	0.01600000075995922	30.600000381469727	3	1889.0343017578125	1889.0423583984375	-0.00800000037997961	-4.234950235188028
b44	pepb44a4	DaPR130904_VB82_O1900.m	1007	14.40999984741211	SFEDPPNHAR		1	b44.a1	2.899999963119626E-4	34.5	2	1169.5263671875	1169.5338134765625	-0.007400000002235174	-6.327307442473932
b44	pepb44a2	DaPR130904_VB82_O1900.m	1462	16.799999237060547	LVMAGETTNSR		1	b44.a1	1.2000000424450263E-5	53.599998474121094	2	1178.5859375	1178.583740234375	0.002199999988079071	1.866647157071398
b44	pepb44a3	DaPR130904_VB82_O1900.m	2446	21.1299991607666	PIYDDDPSLEGGVNGK		1	b44.a1	4.600000102072954E-4	39.599998474121094	2	1675.7855224609375	1675.7813720703125	0.00419999985024333	2.5062934343604257
b44	pepb44a5	DaPR130904_VB82_O1900.m	2854	22.649999618530273	VLEQLEDLDSR		1	b44.a1	0.0024999999441206455	46.599998474121094	2	1316.675048828125	1316.669677734375	0.005400000140070915	4.10125655005804
b44	pepb44a1	DaPR130904_VB82_O1900.m	3875	26.479999542236328	LPLFPEPLHVFAPR		1	b44.a1	0.03500000014901161	32.70000076293945	3	1632.9290771484375	1632.926513671875	0.0026000000070780516	1.5922333217748847
b45	pepb45a2	DaPR130904_VB82_O1900.m	1504	16.979999542236328	HLVSAGYVHVNR		1	b45.a1	1.4000000373926014E-4	39.599998474121094	3	1351.7264404296875	1351.723388671875	0.003000000026077032	2.219389004598536
b45	pepb45a1	DaPR130904_VB82_O1900.m	1757	18.059999465942383	GPLTQVTDR		1	b45.a1	0.0017000000225380063	36.29999923706055	2	986.5283813476562	986.5269775390625	0.00139999995008111	1.4191197827893922
b45	pepb45a3	DaPR130904_VB82_O1900.m	2263	20.3799991607666	TQVELVADPETR		1	b45.a1	3.000000142492354E-4	40.79999923706055	2	1357.699462890625	1357.6961669921875	0.0032999999821186066	2.4305879786265874
b45	pepb45a4	DaPR130904_VB82_O1900.m	3597	25.3799991607666	VAGFDLDGTLITTR		1	b45.a1	2.6000000730164174E-7	59.0	2	1478.7882080078125	1478.785400390625	0.002899999963119626	1.9610688355143238
b45	pepb45a5	DaPR130904_VB82_O1900.m	4150	27.600000381469727	WPAAGFELPAFDPR		1	b45.a1	2.300000051036477E-4	40.20000076293945	2	1573.7894287109375	1573.7801513671875	0.00930000003427267	5.90933875115498
b46	pepb46a3	DaPR130904_VB82_O1900.m	733	12.600000381469727	EQVAEETSGDSK		1	b46.a1	0.0010000000474974513	36.900001525878906	2	1279.5650634765625	1279.5653076171875	-9.999999747378752E-5	-0.0781515385564868
b46	pepb46a2	DaPR130904_VB82_O1900.m	2317	20.610000610351562	AIVAESLNNTSIK		1	b46.a1	0.029999999329447746	33.0	2	1359.7506103515625	1359.7481689453125	0.002400000113993883	1.765032797106424
b46	pepb46a1	DaPR130904_VB82_O1900.m	2358	20.780000686645508	AALLSGPPGVGK		1	b46.a1	0.02800000086426735	38.29999923706055	2	1066.628662109375	1066.6258544921875	0.00279999990016222	2.6251003464521108
b46	pepb46a4	DaPR130904_VB82_O1900.m	4120	27.479999542236328	GGIQELIGLIK		1	b46.a1	0.003700000001117587	45.70000076293945	2	1140.699951171875	1140.6990966796875	8.999999845400453E-4	0.7889898283953569
b46	pepb46a5	DaPR130904_VB82_O1900.m	4126	27.5	IIDEDGLLNLIR		1	b46.a1	6.200000061653554E-4	58.20000076293945	2	1383.7911376953125	1383.7845458984375	0.006599999964237213	4.7695285973526245
b47	pepb47a4	DaPR130904_VB82_O1900.m	1872	18.579999923706055	ILNDDTALK		1	b47.a1	0.01600000075995922	50.099998474121094	2	1002.5478515625	1002.5469970703125	7.999999797903001E-4	0.7979675587559444
b47	pepb47a3	DaPR130904_VB82_O1900.m	2383	20.8799991607666	IDIDPEETVK		1	b47.a1	0.04100000113248825	29.5	2	1158.5894775390625	1158.58935546875	1.9999999494757503E-4	0.17262371176080557
b47	pepb47a5	DaPR130904_VB82_O1900.m	2483	21.260000228881836	NFVVVMVTKPK		1	b47.a1	7.500000356230885E-5	47.099998474121094	2	1261.737548828125	1261.734130859375	0.0035000001080334187	2.77396007798374
b47	pepb47a2	DaPR130904_VB82_O1900.m	3326	24.3799991607666	AVEYLLMGIPGDR	M7:+15.99491	1	b47.a1	0.019999999552965164	25.399999618530273	2	1449.74462890625	1449.740966796875	0.003599999938160181	2.483202186190674
b47	pepb47a1	DaPR130904_VB82_O1900.m	3727	25.860000610351562	AVEYLLMGIPGDR		1	b47.a1	4.600000102072954E-5	40.29999923706055	2	1433.7481689453125	1433.74609375	0.002099999925121665	1.464694435281118
b48	pepb48a3	DaPR130904_VB82_O1900.m	2292	20.510000228881836	LTMQVSSLQR		1	b48.a1	0.0015999999595806003	34.900001525878906	2	1162.626708984375	1162.625244140625	0.001500000013038516	1.2901835914867543
b48	pepb48a2	DaPR130904_VB82_O1900.m	2650	21.8799991607666	LLASANLEEVTMK	M12:+15.99491	1	b48.a1	7.900000200606883E-4	53.0	2	1434.751708984375	1434.7513427734375	5.000000237487257E-4	0.348492459175681
b48	pepb48a1	DaPR130904_VB82_O1900.m	2938	22.979999542236328	LLASANLEEVTMK		1	b48.a1	0.041999999433755875	39.099998474121094	2	1418.759033203125	1418.75634765625	0.0027000000700354576	1.9030752352197686
b48	pepb48a5	DaPR130904_VB82_O1900.m	3144	23.709999084472656	SICEVLDLER	C3:+57.02146	1	b48.a1	0.039000000804662704	32.099998474121094	2	1233.611572265625	1233.61474609375	-0.0031999999191612005	-2.5940026489582935
b48	pepb48a4	DaPR130904_VB82_O1900.m	3328	24.399999618530273	NVGQFSGFPFEK		1	b48.a1	7.79999973019585E-5	36.29999923706055	2	1356.658447265625	1356.65869140625	-1.9999999494757503E-4	-0.1474210103207788
b49	pepb49a2	DaPR130904_VB82_O1900.m	466	10.380000114440918	NSSNKPAVTTK		1	b49.a1	0.039000000804662704	42.400001525878906	2	1146.61083984375	1146.61181640625	-8.999999845400453E-4	-0.7849212537865309
b49	pepb49a4	DaPR130904_VB82_O1900.m	615	11.779999732971191	VAGGAAPSKPASAK		1	b49.a1	9.899999713525176E-5	38.099998474121094	2	1211.67529296875	1211.6746826171875	6.99999975040555E-4	0.5777128012021943
b49	pepb49a3	DaPR130904_VB82_O1900.m	1168	15.359999656677246	VADNSFDAK		1	b49.a1	0.04100000113248825	28.399999618530273	2	966.4537963867188	966.453125	6.99999975040555E-4	0.7242979063682524
b49	pepb49a1	DaPR130904_VB82_O1900.m	1339	16.209999084472656	GAAGDWGER		1	b49.a1	1.1000000085914508E-4	47.20000076293945	2	918.4060668945312	918.4067993164062	-7.999999797903001E-4	-0.8710736684285881
b50	pepb50a2	DaPR130904_VB82_O1900.m	943	14.029999732971191	DVPDSQQHPAPEK		1	b50.a1	3.100000030826777E-4	41.5	2	1447.680908203125	1447.681640625	-6.99999975040555E-4	-0.4835317071081648
b50	pepb50a3	DaPR130904_VB82_O1900.m	1197	15.5	SDPYSTGHLR		1	b50.a1	2.499999936844688E-5	45.900001525878906	2	1132.5380859375	1132.53857421875	-5.000000237487257E-4	-0.4414860872122053
b50	pepb50a4	DaPR130904_VB82_O1900.m	1262	15.829999923706055	SREDEDALEQAR		1	b50.a1	0.002400000113993883	39.599998474121094	2	1418.6513671875	1418.651123046875	3.9999998989515007E-4	0.28195796936745054
b50	pepb50a1	DaPR130904_VB82_O1900.m	2732	22.200000762939453	AASVVQPQPLVVVK		1	b50.a1	1.9999999920083944E-12	43.0	2	1434.8690185546875	1434.8682861328125	7.999999797903001E-4	0.557542450078412
b51	pepb51a3	DaPR130904_VB82_O1900.m	898	13.760000228881836	HGLQSLGK		1	b51.a1	0.006399999838322401	34.20000076293945	2	839.4754028320312	839.4738159179688	0.0015999999595806003	1.9059557656732777
b51	pepb51a2	DaPR130904_VB82_O1900.m	1018	14.479999542236328	GVGSGGQGPPPPR		1	b51.a1	2.800000074785203E-4	33.900001525878906	2	1162.597412109375	1162.5968017578125	6.99999975040555E-4	0.602100379067081
b51	pepb51a4	DaPR130904_VB82_O1900.m	1887	18.6299991607666	SEGSEYEEIPK		1	b51.a1	0.00139999995008111	40.599998474121094	2	1267.56982421875	1267.5693359375	6.000000284984708E-4	0.47334691009601304
b51	pepb51a1	DaPR130904_VB82_O1900.m	2448	21.149999618530273	GPAGNWGPPGDYPDR		1	b51.a1	0.02800000086426735	34.400001525878906	2	1555.69384765625	1555.69287109375	0.0010000000474974513	0.6428004306495204
b52	pepb52a1	DaPR130904_VB82_O1900.m	784	12.960000038146973	EANQAINPK		1	b52.a1	9.200000204145908E-4	33.0	2	984.512451171875	984.5112915039062	0.0010999999940395355	1.1173056150114975
b52	pepb52a3	DaPR130904_VB82_O1900.m	1228	15.65999984741211	TAQEVETYR		1	b52.a1	0.006599999964237213	42.5	2	1096.5263671875	1096.52734375	-8.999999845400453E-4	-0.820772951691425
b52	pepb52a2	DaPR130904_VB82_O1900.m	1473	16.850000381469727	STCIYGGAPK	C3:+57.02146	1	b52.a1	0.0010999999940395355	42.599998474121094	2	1053.5050048828125	1053.5037841796875	0.0013000000035390258	1.233977535781965
b52	pepb52a4	DaPR130904_VB82_O1900.m	2788	22.40999984741211	TTYLVLDEADR		1	b52.a1	0.002300000051036477	28.700000762939453	2	1295.6502685546875	1295.648193359375	0.002099999925121665	1.6208102908527626
b53	pepb53a2	DaPR130904_VB82_O1900.m	1083	14.859999656677246	YAAPEQNNDPQQSK		1	b53.a1	4.599999954280065E-7	48.400001525878906	2	1589.71826171875	1589.719482421875	-0.0012000000569969416	-0.7548501922922833
b53	pepb53a2	DaPR130904_VB82_O1900.m	1078	14.850000381469727	YAAPEQNNDPQQSK		1	b53.a1	2.500000118743628E-4	37.400001525878906	2	1589.7127685546875	1589.719482421875	-0.0066999997943639755	-4.214579910763118
b53	pepb53a1	DaPR130904_VB82_O1900.m	1369	16.350000381469727	SLGHGLINK		1	b53.a1	0.03700000047683716	29.100000381469727	2	938.542236328125	938.5421752929688	0.0	0.0
b53	pepb53a3	DaPR130904_VB82_O1900.m	3026	23.299999237060547	YDTALNLLK		1	b53.a1	0.0017999999690800905	36.70000076293945	2	1050.5849609375	1050.5833740234375	0.0015999999595806003	1.5229633355542762
b54	pepb54a4	DaPR130904_VB82_O1900.m	908	13.829999923706055	VGAGDSQLK		1	b54.a1	0.017999999225139618	39.0	2	874.4638671875	874.4633178710938	6.000000284984708E-4	0.6861351599735346
b54	pepb54a3	DaPR130904_VB82_O1900.m	1507	16.979999542236328	QAANLQDCYR	C8:+57.02146	1	b54.a1	0.039000000804662704	28.600000381469727	2	1238.55908203125	1238.5587158203125	5.000000237487257E-4	0.4036950508378358
b54	pepb54a2	DaPR130904_VB82_O1900.m	1810	18.299999237060547	LTSLNEEYTK		1	b54.a1	0.010999999940395355	29.399999618530273	2	1197.6024169921875	1197.6002197265625	0.002300000051036477	1.9205073722862342
b54	pepb54a1	DaPR130904_VB82_O1900.m	3920	26.700000762939453	DSLIIIDELGR		1	b54.a1	0.017999999225139618	37.400001525878906	2	1243.6923828125	1243.689697265625	0.00279999990016222	2.2513653577080337
b55	pepb55a4	DaPR130904_VB82_O1900.m	1503	16.959999084472656	VGQDPVLR		1	b55.a1	0.00139999995008111	38.400001525878906	2	883.5007934570312	883.5	7.999999797903001E-4	0.9054895074027166
b55	pepb55a1	DaPR130904_VB82_O1900.m	2313	20.600000381469727	ESETTTSLVLER		1	b55.a1	0.001500000013038516	30.299999237060547	2	1364.689697265625	1364.6907958984375	-0.0010000000474974513	-0.7327667560321649
b55	pepb55a2	DaPR130904_VB82_O1900.m	2359	20.780000686645508	SGDSEVYQLGDVSQK		1	b55.a1	0.0010000000474974513	50.70000076293945	2	1611.748779296875	1611.7501220703125	-0.0013000000035390258	-0.8065766434496434
b55	pepb55a3	DaPR130904_VB82_O1900.m	2404	20.959999084472656	SLATNEMWR		1	b55.a1	0.0019000000320374966	39.5	2	1107.530517578125	1107.525634765625	0.004999999888241291	4.514568088800394
b56	pepb56a1	DaPR130904_VB82_O1900.m	1895	18.68000030517578	ALAAAGYDVEK		1	b56.a1	0.004100000020116568	45.20000076293945	2	1107.5693359375	1107.5684814453125	8.999999845400453E-4	0.8125908236081236
b56	pepb56a3	DaPR130904_VB82_O1900.m	2021	19.260000228881836	KASGPPVSELITK		1	b56.a1	5.000000237487257E-4	40.0	2	1326.7645263671875	1326.76318359375	0.00139999995008111	1.0551995769802616
b56	pepb56a4	DaPR130904_VB82_O1900.m	2299	20.549999237060547	SGVSLAALK		1	b56.a1	0.02500000037252903	44.70000076293945	2	845.5111083984375	845.509521484375	0.0015999999595806003	1.89235001963271
b56	pepb56a2	DaPR130904_VB82_O1900.m	2513	21.360000610351562	ASGPPVSELITK		1	b56.a1	2.2000000171829015E-4	40.599998474121094	2	1198.6700439453125	1198.668212890625	0.0019000000320374966	1.5850925315317979
b57	pepb57a4	DaPR130904_VB82_O1900.m	1836	18.40999984741211	YPDPNFK		1	b57.a1	0.009700000286102295	29.399999618530273	2	880.4155883789062	880.42041015625	-0.004800000227987766	-5.451941109743128
b57	pepb57a2	DaPR130904_VB82_O1900.m	2147	19.90999984741211	GIGAGGSITGLK		1	b57.a1	0.002099999925121665	46.29999923706055	2	1030.5906982421875	1030.589599609375	0.0012000000569969416	1.1643820755146164
b57	pepb57a3	DaPR130904_VB82_O1900.m	2706	22.100000381469727	YNLIVVGR		1	b57.a1	1.3000000035390258E-4	39.20000076293945	2	933.5553588867188	933.5521240234375	0.0032999999821186066	3.5348856236288286
b57	pepb57a1	DaPR130904_VB82_O1900.m	3313	24.350000381469727	FNPLNTNQFYASSMEGTTR		1	b57.a1	0.005200000014156103	30.0	2	2177.992431640625	2177.992431640625	0.0	0.0
b58	pepb58a3	DaPR130904_VB82_O1900.m	1179	15.40999984741211	NFRPDDPTR		1	b58.a1	0.023000000044703484	29.399999618530273	2	1117.5416259765625	1117.5389404296875	0.00279999990016222	2.505505444924931
b58	pepb58a2	DaPR130904_VB82_O1900.m	2528	21.40999984741211	IEGSGDQVDTLELSGGAR		1	b58.a1	1.4999999464748726E-8	39.70000076293945	2	1803.8795166015625	1803.872314453125	0.007199999876320362	3.991413260590546
b58	pepb58a4	DaPR130904_VB82_O1900.m	3619	25.459999084472656	NLVDSYVAIINK		1	b58.a1	3.199999991920777E-5	46.599998474121094	2	1348.7489013671875	1348.74755859375	0.00139999995008111	1.0379999883305053
b58	pepb58a1	DaPR130904_VB82_O1900.m	3626	25.510000228881836	EKKYMLPLDNLKIRDVEK	M5:+15.99491 - E1:-18.01056	1	b58.a1	0.03700000047683716	30.399999618530273	3	2230.21728515625	2230.226806640625	-0.009600000455975533	-4.3044951425527636
b59	pepb59a3	DaPR130904_VB82_O1900.m	885	13.680000305175781	PYSCPHCPAR	C4:+57.02146 - C7:+57.02146	1	b59.a1	6.299999949987978E-5	42.400001525878906	2	1244.529052734375	1244.5302734375	-0.0012000000569969416	-0.9642192581482473
b59	pepb59a2	DaPR130904_VB82_O1900.m	1277	15.90999984741211	GQNCLEVR	C4:+57.02146	1	b59.a1	0.020999999716877937	42.099998474121094	2	975.4703369140625	975.4680786132812	0.002300000051036477	2.3578424568296907
b59	pepb59a1	DaPR130904_VB82_O1900.m	1993	19.110000610351562	AVLAACSHYFK	C6:+57.02146	1	b59.a1	1.199999957179898E-7	51.5	2	1266.63818359375	1266.63037109375	0.007899999618530273	6.237020522181647
b60	pepb60a2	DaPR130904_VB82_O1900.m	750	12.710000038146973	TPVTEQEEK		1	b60.a1	0.03700000047683716	33.5	2	1060.5164794921875	1060.51611328125	3.9999998989515007E-4	0.3771748348618157
b60	pepb60a1	DaPR130904_VB82_O1900.m	1394	16.479999542236328	SGPPAPEEEEEEER		1	b60.a1	1.4000000373926014E-4	36.29999923706055	2	1584.6683349609375	1584.6663818359375	0.0020000000949949026	1.262095364626701
b60	pepb60a3	DaPR130904_VB82_O1900.m	3101	23.549999237060547	VAEAALQIFK		1	b60.a1	7.599999776175537E-7	52.29999923706055	2	1089.6314697265625	1089.6307373046875	7.999999797903001E-4	0.7341936606608415
b61	pepb61a3	DaPR130904_VB82_O1900.m	1310	16.059999465942383	MSPKPELTEEQK		1	b61.a1	8.099999977275729E-4	34.0	2	1416.7122802734375	1416.704345703125	0.00800000037997961	5.646908901101117
b61	pepb61a2	DaPR130904_VB82_O1900.m	1349	16.25	MISEIDKEGTGK		1	b61.a1	0.032999999821186066	36.599998474121094	2	1307.6536865234375	1307.651611328125	0.002199999988079071	1.6824052897733415
b61	pepb61a1	DaPR130904_VB82_O1900.m	2694	22.059999465942383	DGDGEVSEQEFLR		1	b61.a1	0.0032999999821186066	34.29999923706055	2	1480.6575927734375	1480.655517578125	0.002199999988079071	1.4858283793637306
b62	pepb62a3	DaPR130904_VB82_O1900.m	1391	16.459999084472656	TLYISDSDKR		1	b62.a1	0.0027000000700354576	34.70000076293945	2	1197.6126708984375	1197.6114501953125	0.0013000000035390258	1.085493966617483
b62	pepb62a1	DaPR130904_VB82_O1900.m	1779	18.149999618530273	DGYIHYGQTVK		1	b62.a1	0.0020000000949949026	32.0	2	1280.6307373046875	1280.62744140625	0.0034000000450760126	2.654948609677215
b62	pepb62a2	DaPR130904_VB82_O1900.m	2364	20.799999237060547	IIQFQATPCPK	C9:+57.02146	1	b62.a1	0.002099999925121665	36.5	2	1302.6890869140625	1302.6878662109375	0.0012000000569969416	0.9211723607185512
b63	pepb63a1	DaPR130904_VB82_O1900.m	1044	14.630000114440918	HEPGLGGPAER		1	b63.a1	0.02199999988079071	26.600000381469727	2	1119.5538330078125	1119.5545654296875	-6.99999975040555E-4	-0.6252486450018571
b63	pepb63a3	DaPR130904_VB82_O1900.m	1931	18.809999465942383	TLSGAQDSEAAFAK		1	b63.a1	0.026000000536441803	28.299999237060547	2	1395.680419921875	1395.675537109375	0.004999999888241291	3.5824944661543174
b63	pepb63a2	DaPR130904_VB82_O1900.m	3310	24.329999923706055	NDLLNIIR		1	b63.a1	0.017000000923871994	39.400001525878906	2	970.5682983398438	970.5684204101562	-9.999999747378752E-5	-0.10303240386857851
b64	pepb64a1	DaPR130904_VB82_O1900.m	1545	17.149999618530273	NGPFINR		1	b64.a1	0.00570000009611249	35.70000076293945	2	817.43359375	817.431884765625	0.0015999999595806003	1.9573495839832014
b64	pepb64a3	DaPR130904_VB82_O1900.m	2347	20.729999542236328	VQVQDVVLK		1	b64.a1	0.009999999776482582	45.900001525878906	2	1027.615478515625	1027.614990234375	5.000000237487257E-4	0.48656357536657513
b64	pepb64a2	DaPR130904_VB82_O1900.m	2842	22.610000610351562	QLLLTSPVPGR		1	b64.a1	0.012000000104308128	27.100000381469727	2	1180.706298828125	1180.705322265625	0.0010999999940395355	0.9316465110267936
b65	pepb65a2	DaPR130904_VB82_O1900.m	1286	15.960000038146973	TPATAPVPAR		1	b65.a1	2.800000074785203E-4	42.400001525878906	2	980.5531005859375	980.5527954101562	3.000000142492354E-4	0.3059498842423351
b65	pepb65a3	DaPR130904_VB82_O1900.m	2316	20.610000610351562	YSQVLGLGGR		1	b65.a1	2.700000004551839E-5	53.29999923706055	2	1049.576171875	1049.57421875	0.0020000000949949026	1.9055347008969226
b65	pepb65a1	DaPR130904_VB82_O1900.m	3739	25.90999984741211	DSPFGLSFVR		1	b65.a1	0.02199999988079071	36.20000076293945	2	1124.57470703125	1124.5738525390625	7.999999797903001E-4	0.7113805624984615
b66	pepb66a3	DaPR130904_VB82_O1900.m	1484	16.899999618530273	SQNEAVCEGLR	C7:+57.02146	1	b66.a1	0.0015999999595806003	38.599998474121094	2	1262.580810546875	1262.579833984375	0.0010999999940395355	0.8712320317743556
b66	pepb66a1	DaPR130904_VB82_O1900.m	2165	19.979999542236328	ALQLEVDR		1	b66.a1	0.01899999938905239	46.5	2	943.52490234375	943.5211181640625	0.003700000001117587	3.921480854945972
b66	pepb66a2	DaPR130904_VB82_O1900.m	4079	27.309999465942383	EIWELIGIPEDQR		1	b66.a1	0.023000000044703484	33.29999923706055	2	1597.82373046875	1597.822509765625	0.0013000000035390258	0.813607265884441
b67	pepb67a2	DaPR130904_VB82_O1900.m	2501	21.329999923706055	EVTEPLNLNPAK		1	b67.a1	3.000000106112566E-7	52.400001525878906	2	1324.7119140625	1324.7110595703125	7.999999797903001E-4	0.6039052622160418
b67	pepb67a1	DaPR130904_VB82_O1900.m	2750	22.25	EVAYLGNEVSDEECLK	C14:+57.02146	1	b67.a1	0.0020000000949949026	30.399999618530273	2	1854.8485107421875	1854.843017578125	0.00559999980032444	3.0191233151560066
b67	pepb67a3	DaPR130904_VB82_O1900.m	2803	22.459999084472656	GVEKPPHLAALILAR		1	b67.a1	0.04699999839067459	39.900001525878906	3	1584.9610595703125	1584.958740234375	0.002199999988079071	1.3880487436245483
b68	pepb68a2	DaPR130904_VB82_O1900.m	1715	17.899999618530273	GQNPNATFGEVSK		1	b68.a1	1.2000000424450263E-6	50.900001525878906	2	1348.6507568359375	1348.649658203125	0.0012000000569969416	0.8897789353209514
b68	pepb68a3	DaPR130904_VB82_O1900.m	2787	22.399999618530273	INLQQQPPPLQIK		1	b68.a1	0.04600000008940697	26.600000381469727	2	1516.8826904296875	1516.885009765625	-0.002300000051036477	-1.516265264821789
b68	pepb68a1	DaPR130904_VB82_O1900.m	4070	27.260000228881836	DVFLAWVASR		1	b68.a1	2.499999936844688E-5	49.5	2	1163.623779296875	1163.6212158203125	0.0026000000070780516	2.234404092783013
b69	pepb69a2	DaPR130904_VB82_O1900.m	429	9.829999923706055	IHHTVEEK		1	b69.a1	0.03700000047683716	31.200000762939453	2	992.5162353515625	992.5164184570312	-1.9999999494757503E-4	-0.20150799647072395
b69	pepb69a1	DaPR130904_VB82_O1900.m	1057	14.710000038146973	GVPAGNSDTEGGQPGR		1	b69.a1	1.1999999696854502E-4	37.29999923706055	2	1498.68798828125	1498.6884765625	-5.000000237487257E-4	-0.3336250538841546
b70	pepb70a2	DaPR130904_VB82_O1900.m	1261	15.829999923706055	STTTGHLIYK		1	b70.a1	0.0031999999191612005	42.5	2	1120.6015625	1120.60009765625	0.001500000013038516	1.338568518935333
b70	pepb70a1	DaPR130904_VB82_O1900.m	2296	20.530000686645508	IGGIGTVPVGR		1	b70.a1	0.004900000058114529	36.599998474121094	2	1025.613525390625	1025.610595703125	0.002899999963119626	2.827583856162758
b71	pepb71a1	DaPR130904_VB82_O1900.m	457	10.300000190734863	GVAASAGSSGENKK		1	b71.a1	1.9999999494757503E-4	41.20000076293945	2	1262.635498046875	1262.6339111328125	0.0015999999595806003	1.2671922918220286
b71	pepb71a2	DaPR130904_VB82_O1900.m	3129	23.65999984741211	VITDIAGVIPAEK		1	b71.a1	0.00930000003427267	51.599998474121094	2	1325.766845703125	1325.7679443359375	-0.0010000000474974513	-0.754279850987301
b72	pepb72a1	DaPR130904_VB82_O1900.m	1387	16.450000762939453	SDQALNCGGTASTGSAGNVK	C7:+57.02146	1	b72.a1	6.799999973736703E-4	36.5	2	1894.8572998046875	1894.8564453125	0.0010000000474974513	0.5277444895476138
b72	pepb72a2	DaPR130904_VB82_O1900.m	2889	22.780000686645508	SPEVVQFLQK		1	b72.a1	2.500000118743628E-4	49.20000076293945	2	1174.6517333984375	1174.6470947265625	0.004699999932199717	4.001201682871225
b73	pepb73a1	DaPR130904_VB82_O1900.m	1817	18.350000381469727	ALAAGGYDVEK		1	b73.a1	1.5999999595806003E-4	46.599998474121094	2	1093.5528564453125	1093.5528564453125	9.999999747378752E-5	0.09144505168122015
b73	pepb73a2	DaPR130904_VB82_O1900.m	2583	21.6299991607666	ATGPPVSELITK		1	b73.a1	1.4000000192027073E-5	42.599998474121094	2	1212.685791015625	1212.6839599609375	0.0020000000949949026	1.6492343933198603
b74	pepb74a2	DaPR130904_VB82_O1900.m	2188	20.079999923706055	RPDDVPLSLSPSK		1	b74.a1	0.04800000041723251	29.600000381469727	2	1410.7606201171875	1410.7591552734375	0.001500000013038516	1.0632573302335093
b74	pepb74a1	DaPR130904_VB82_O1900.m	2304	20.559999465942383	DASSTYSQVENLNR		1	b74.a1	3.9999998989515007E-4	35.70000076293945	2	1583.732666015625	1583.72998046875	0.0027000000700354576	1.7048361168463297
b75	pepb75a1	DaPR130904_VB82_O1900.m	1045	14.630000114440918	GNDQVAISSK		1	b75.a1	1.6999999934341758E-4	41.599998474121094	2	1018.51708984375	1018.5167846679688	3.000000142492354E-4	0.2945459699488741
b75	pepb75a2	DaPR130904_VB82_O1900.m	3954	26.809999465942383	LPFLGLALSSR		1	b75.a1	1.9999999494757503E-4	34.79999923706055	2	1173.703857421875	1173.6993408203125	0.0044999998062849045	3.834031126864058
b76	pepb76a2	DaPR130904_VB82_O1900.m	1250	15.779999732971191	TQDPSSPGTTPPQAR		1	b76.a1	0.00419999985024333	35.900001525878906	2	1539.7430419921875	1539.740234375	0.002899999963119626	1.8834345549830829
b76	pepb76a1	DaPR130904_VB82_O1900.m	3908	26.6299991607666	AIVEFLSNLAR		1	b76.a1	9.399999726156238E-6	53.20000076293945	2	1232.703125	1232.7001953125	0.003000000026077032	2.4336817966646844
b77	pepb77a1	DaPR130904_VB82_O1900.m	2584	21.6299991607666	LLNYAPLEK		1	b77.a1	0.03700000047683716	32.29999923706055	2	1060.6123046875	1060.6041259765625	0.008200000040233135	7.7314427121268245
b77	pepb77a2	DaPR130904_VB82_O1900.m	2915	22.8799991607666	MLLAHVDLIEK		1	b77.a1	2.899999963119626E-4	38.79999923706055	2	1281.7242431640625	1281.723876953125	3.000000142492354E-4	0.23405978436040867
b78	pepb78a1	DaPR130904_VB82_O1900.m	2152	19.90999984741211	LADVFNQR		1	b78.a1	2.2000000171829015E-4	39.0	2	962.5079345703125	962.5057983398438	0.002099999925121665	2.181804960285748
b78	pepb78a2	DaPR130904_VB82_O1900.m	4158	27.6299991607666	NFLLIMDIR		1	b78.a1	0.023000000044703484	37.900001525878906	2	1134.6351318359375	1134.6343994140625	7.999999797903001E-4	0.7050729117709006
b79	pepb79a2	DaPR130904_VB82_O1900.m	3915	26.65999984741211	VLEFLASSFEVSR		1	b79.a1	0.001500000013038516	35.70000076293945	2	1483.780517578125	1483.779541015625	0.0010000000474974513	0.6739546002992912
b79	pepb79a1	DaPR130904_VB82_O1900.m	4238	27.979999542236328	AGTLLPVIQFLQK		1	b79.a1	0.0013000000035390258	31.399999618530273	2	1427.8619384765625	1427.862548828125	-5.000000237487257E-4	-0.35017377839280506

## Sheet: peptides_pos
MS Sample :	DaPR130904_VB82_O1900.m
Peptide ID	Protein ID	accession	description	Sequence	Modifs	Start	Stop	MH+ theo
pepa1b36	a1.a1.a1	sp|P09874|PARP1_HUMAN	sp|P09874|PARP1_HUMAN Poly [ADP-ribose] polymerase 1 OS=Homo sapiens GN=PARP1 PE=1 SV=4	TGNAWHSK		622	629	900.4326782226562
pepa1b22	a1.a1.a1	sp|P09874|PARP1_HUMAN	sp|P09874|PARP1_HUMAN Poly [ADP-ribose] polymerase 1 OS=Homo sapiens GN=PARP1 PE=1 SV=4	KVCSTNDLK	C3:+57.02146	254	262	1064.5408935546875
pepa1b38	a1.a1.a1	sp|P09874|PARP1_HUMAN	sp|P09874|PARP1_HUMAN Poly [ADP-ribose] polymerase 1 OS=Homo sapiens GN=PARP1 PE=1 SV=4	VGTVIGSNK		592	600	874.4996948242188
pepa1b33	a1.a1.a1	sp|P09874|PARP1_HUMAN	sp|P09874|PARP1_HUMAN Poly [ADP-ribose] polymerase 1 OS=Homo sapiens GN=PARP1 PE=1 SV=4	RKGDEVDGVDEVAK		208	221	1516.7606201171875
pepa1b20	a1.a1.a1	sp|P09874|PARP1_HUMAN	sp|P09874|PARP1_HUMAN Poly [ADP-ribose] polymerase 1 OS=Homo sapiens GN=PARP1 PE=1 SV=4	KGDEVDGVDEVAK		209	221	1360.6595458984375
pepa1b11	a1.a1.a1	sp|P09874|PARP1_HUMAN	sp|P09874|PARP1_HUMAN Poly [ADP-ribose] polymerase 1 OS=Homo sapiens GN=PARP1 PE=1 SV=4	GGAAVDPDSGLEHSAH		529	544	1519.6776123046875
pepa1a7	a1.a1.a1	sp|P09874|PARP1_HUMAN	sp|P09874|PARP1_HUMAN Poly [ADP-ribose] polymerase 1 OS=Homo sapiens GN=PARP1 PE=1 SV=4	EDAIEHFMK	M8:+15.99491	608	616	1135.50927734375
pepa1a4	a1.a1.a1	sp|P09874|PARP1_HUMAN	sp|P09874|PARP1_HUMAN Poly [ADP-ribose] polymerase 1 OS=Homo sapiens GN=PARP1 PE=1 SV=4	ASLCISTK	C4:+57.02146	426	433	879.4608764648438
pepa1b21	a1.a1.a1	sp|P09874|PARP1_HUMAN	sp|P09874|PARP1_HUMAN Poly [ADP-ribose] polymerase 1 OS=Homo sapiens GN=PARP1 PE=1 SV=4	KPPLLNNADSVQAK		748	761	1494.827880859375
pepa1b30	a1.a1.a1	sp|P09874|PARP1_HUMAN	sp|P09874|PARP1_HUMAN Poly [ADP-ribose] polymerase 1 OS=Homo sapiens GN=PARP1 PE=1 SV=4	PIDVNYEK		789	796	977.4943237304688
pepa1b10	a1.a1.a1	sp|P09874|PARP1_HUMAN	sp|P09874|PARP1_HUMAN Poly [ADP-ribose] polymerase 1 OS=Homo sapiens GN=PARP1 PE=1 SV=4	GDEVDGVDEVAK		210	221	1232.564453125
pepa1b13	a1.a1.a1	sp|P09874|PARP1_HUMAN	sp|P09874|PARP1_HUMAN Poly [ADP-ribose] polymerase 1 OS=Homo sapiens GN=PARP1 PE=1 SV=4	GGSDDSSKDPIDVNYEK		780	796	1825.80908203125
pepa1b18	a1.a1.a1	sp|P09874|PARP1_HUMAN	sp|P09874|PARP1_HUMAN Poly [ADP-ribose] polymerase 1 OS=Homo sapiens GN=PARP1 PE=1 SV=4	LQLLEDDKENR		572	582	1372.7071533203125
pepa1a1	a1.a1.a1	sp|P09874|PARP1_HUMAN	sp|P09874|PARP1_HUMAN Poly [ADP-ribose] polymerase 1 OS=Homo sapiens GN=PARP1 PE=1 SV=4	AEPVEVVAPR		487	496	1066.589599609375
pepa1a6	a1.a1.a1	sp|P09874|PARP1_HUMAN	sp|P09874|PARP1_HUMAN Poly [ADP-ribose] polymerase 1 OS=Homo sapiens GN=PARP1 PE=1 SV=4	DSEEAEIIR		807	815	1061.5113525390625
pepa1a5	a1.a1.a1	sp|P09874|PARP1_HUMAN	sp|P09874|PARP1_HUMAN Poly [ADP-ribose] polymerase 1 OS=Homo sapiens GN=PARP1 PE=1 SV=4	DPIDVNYEK		788	796	1092.521240234375
pepa1b12	a1.a1.a1	sp|P09874|PARP1_HUMAN	sp|P09874|PARP1_HUMAN Poly [ADP-ribose] polymerase 1 OS=Homo sapiens GN=PARP1 PE=1 SV=4	GGAAVDPDSGLEHSAHVLEK		529	548	1988.9676513671875
pepa1b26	a1.a1.a1	sp|P09874|PARP1_HUMAN	sp|P09874|PARP1_HUMAN Poly [ADP-ribose] polymerase 1 OS=Homo sapiens GN=PARP1 PE=1 SV=4	MIFDVESMKK	M8:+15.99491	675	684	1243.6064453125
pepa1b28	a1.a1.a1	sp|P09874|PARP1_HUMAN	sp|P09874|PARP1_HUMAN Poly [ADP-ribose] polymerase 1 OS=Homo sapiens GN=PARP1 PE=1 SV=4	MVDPEKPQLGMIDR	M11:+15.99491	143	156	1644.808837890625
pepa1b32	a1.a1.a1	sp|P09874|PARP1_HUMAN	sp|P09874|PARP1_HUMAN Poly [ADP-ribose] polymerase 1 OS=Homo sapiens GN=PARP1 PE=1 SV=4	QQVPSGESAILDR		270	282	1399.718017578125
pepa1b25	a1.a1.a1	sp|P09874|PARP1_HUMAN	sp|P09874|PARP1_HUMAN Poly [ADP-ribose] polymerase 1 OS=Homo sapiens GN=PARP1 PE=1 SV=4	MAIMVQSPMFDGK	M1:+15.99491 M4:+15.99491 M9:+15.99491	35	47	1502.669189453125
pepa1b27	a1.a1.a1	sp|P09874|PARP1_HUMAN	sp|P09874|PARP1_HUMAN Poly [ADP-ribose] polymerase 1 OS=Homo sapiens GN=PARP1 PE=1 SV=4	MVDPEKPQLGMIDR		143	156	1628.8138427734375
pepa1b15	a1.a1.a1	sp|P09874|PARP1_HUMAN	sp|P09874|PARP1_HUMAN Poly [ADP-ribose] polymerase 1 OS=Homo sapiens GN=PARP1 PE=1 SV=4	GIYFADMVSK	M7:+15.99491	894	903	1146.5504150390625
pepa1b17	a1.a1.a1	sp|P09874|PARP1_HUMAN	sp|P09874|PARP1_HUMAN Poly [ADP-ribose] polymerase 1 OS=Homo sapiens GN=PARP1 PE=1 SV=4	LEQMPSKEDAIEHFMK		601	616	1932.9197998046875
pepa1a2	a1.a1.a1	sp|P09874|PARP1_HUMAN	sp|P09874|PARP1_HUMAN Poly [ADP-ribose] polymerase 1 OS=Homo sapiens GN=PARP1 PE=1 SV=4	AMVEYEIDLQK	M2:+15.99491	685	695	1354.65625
pepa1b16	a1.a1.a1	sp|P09874|PARP1_HUMAN	sp|P09874|PARP1_HUMAN Poly [ADP-ribose] polymerase 1 OS=Homo sapiens GN=PARP1 PE=1 SV=4	HPDVEVDGFSELR		66	78	1499.712890625
pepa1b24	a1.a1.a1	sp|P09874|PARP1_HUMAN	sp|P09874|PARP1_HUMAN Poly [ADP-ribose] polymerase 1 OS=Homo sapiens GN=PARP1 PE=1 SV=4	MAIMVQSPMFDGK	M4:+15.99491 M9:+15.99491	35	47	1486.67431640625
pepa1b19	a1.a1.a1	sp|P09874|PARP1_HUMAN	sp|P09874|PARP1_HUMAN Poly [ADP-ribose] polymerase 1 OS=Homo sapiens GN=PARP1 PE=1 SV=4	KFYPLEIDYGQDEEAVKK		637	654	2172.08642578125
pepa1b34	a1.a1.a1	sp|P09874|PARP1_HUMAN	sp|P09874|PARP1_HUMAN Poly [ADP-ribose] polymerase 1 OS=Homo sapiens GN=PARP1 PE=1 SV=4	SDAYYCTGDVTAWTK	C6:+57.02146	306	320	1737.742919921875
pepa1b31	a1.a1.a1	sp|P09874|PARP1_HUMAN	sp|P09874|PARP1_HUMAN Poly [ADP-ribose] polymerase 1 OS=Homo sapiens GN=PARP1 PE=1 SV=4	QQVPSGESAILDR	Q1:-17.02655	270	282	1382.6915283203125
pepa1a3	a1.a1.a1	sp|P09874|PARP1_HUMAN	sp|P09874|PARP1_HUMAN Poly [ADP-ribose] polymerase 1 OS=Homo sapiens GN=PARP1 PE=1 SV=4	AQNDLIWNIK		240	249	1214.6531982421875
pepa1b14	a1.a1.a1	sp|P09874|PARP1_HUMAN	sp|P09874|PARP1_HUMAN Poly [ADP-ribose] polymerase 1 OS=Homo sapiens GN=PARP1 PE=1 SV=4	GIYFADMVSK		894	903	1130.5555419921875
pepa1b39	a1.a1.a1	sp|P09874|PARP1_HUMAN	sp|P09874|PARP1_HUMAN Poly [ADP-ribose] polymerase 1 OS=Homo sapiens GN=PARP1 PE=1 SV=4	VVSEDFLQDVSASTK		453	467	1624.806884765625
pepa1b23	a1.a1.a1	sp|P09874|PARP1_HUMAN	sp|P09874|PARP1_HUMAN Poly [ADP-ribose] polymerase 1 OS=Homo sapiens GN=PARP1 PE=1 SV=4	MAIMVQSPMFDGK		35	47	1454.6844482421875
pepa1a9	a1.a1.a1	sp|P09874|PARP1_HUMAN	sp|P09874|PARP1_HUMAN Poly [ADP-ribose] polymerase 1 OS=Homo sapiens GN=PARP1 PE=1 SV=4	FYTLIPHDFGMK		736	747	1468.7298583984375
pepa1b29	a1.a1.a1	sp|P09874|PARP1_HUMAN	sp|P09874|PARP1_HUMAN Poly [ADP-ribose] polymerase 1 OS=Homo sapiens GN=PARP1 PE=1 SV=4	NTHATTHNAYDLEVIDIFK		820	838	2202.0830078125
pepa1a8	a1.a1.a1	sp|P09874|PARP1_HUMAN	sp|P09874|PARP1_HUMAN Poly [ADP-ribose] polymerase 1 OS=Homo sapiens GN=PARP1 PE=1 SV=4	FYPLEIDYGQDEEAVK		638	653	1915.8963623046875
pepa1b35	a1.a1.a1	sp|P09874|PARP1_HUMAN	sp|P09874|PARP1_HUMAN Poly [ADP-ribose] polymerase 1 OS=Homo sapiens GN=PARP1 PE=1 SV=4	SLQELFLAH		468	476	1057.568115234375
pepa1b37	a1.a1.a1	sp|P09874|PARP1_HUMAN	sp|P09874|PARP1_HUMAN Poly [ADP-ribose] polymerase 1 OS=Homo sapiens GN=PARP1 PE=1 SV=4	VFSATLGLVDIVK		552	564	1361.8043212890625
pepa2b21	a2.a1.a1	sp|P17480-2|UBF1_HUMAN	sp|P17480-2|UBF1_HUMAN Isoform UBF2 of Nucleolar transcription factor 1 OS=Homo sapiens GN=UBTF	SDIPEKPK		193	200	913.4993286132812
pepa2b25	a2.a1.a1	sp|P17480-2|UBF1_HUMAN	sp|P17480-2|UBF1_HUMAN Isoform UBF2 of Nucleolar transcription factor 1 OS=Homo sapiens GN=UBTF	TTESHMDWEK	M6:+15.99491	48	57	1279.5263671875
pepa2a4	a2.a1.a1	sp|P17480-2|UBF1_HUMAN	sp|P17480-2|UBF1_HUMAN Isoform UBF2 of Nucleolar transcription factor 1 OS=Homo sapiens GN=UBTF	DFSGDMCK	C7:+57.02146 M6:+15.99491	62	69	975.3551025390625
pepa2b28	a2.a1.a1	sp|P17480-2|UBF1_HUMAN	sp|P17480-2|UBF1_HUMAN Isoform UBF2 of Nucleolar transcription factor 1 OS=Homo sapiens GN=UBTF	VRPDEIMR	M7:+15.99491	217	224	1031.5306396484375
pepa2b14	a2.a1.a1	sp|P17480-2|UBF1_HUMAN	sp|P17480-2|UBF1_HUMAN Isoform UBF2 of Nucleolar transcription factor 1 OS=Homo sapiens GN=UBTF	MVEIGSR	M1:+15.99491	560	566	807.4033203125
pepa2b24	a2.a1.a1	sp|P17480-2|UBF1_HUMAN	sp|P17480-2|UBF1_HUMAN Isoform UBF2 of Nucleolar transcription factor 1 OS=Homo sapiens GN=UBTF	TTESHMDWEK		48	57	1263.531494140625
pepa2a6	a2.a1.a1	sp|P17480-2|UBF1_HUMAN	sp|P17480-2|UBF1_HUMAN Isoform UBF2 of Nucleolar transcription factor 1 OS=Homo sapiens GN=UBTF	EDHPDLIQNAK		181	191	1279.6280517578125
pepa2b27	a2.a1.a1	sp|P17480-2|UBF1_HUMAN	sp|P17480-2|UBF1_HUMAN Isoform UBF2 of Nucleolar transcription factor 1 OS=Homo sapiens GN=UBTF	VRPDEIMR		217	224	1015.5358276367188
pepa2a9	a2.a1.a1	sp|P17480-2|UBF1_HUMAN	sp|P17480-2|UBF1_HUMAN Isoform UBF2 of Nucleolar transcription factor 1 OS=Homo sapiens GN=UBTF	FREDHPDLIQNAK		179	191	1582.7977294921875
pepa2a3	a2.a1.a1	sp|P17480-2|UBF1_HUMAN	sp|P17480-2|UBF1_HUMAN Isoform UBF2 of Nucleolar transcription factor 1 OS=Homo sapiens GN=UBTF	AMEMTWNNMEK	M4:+15.99491 M9:+15.99491	477	487	1416.5595703125
pepa2b12	a2.a1.a1	sp|P17480-2|UBF1_HUMAN	sp|P17480-2|UBF1_HUMAN Isoform UBF2 of Nucleolar transcription factor 1 OS=Homo sapiens GN=UBTF	LHPEMSNLDLTK	M5:+15.99491	133	144	1413.7047119140625
pepa2a5	a2.a1.a1	sp|P17480-2|UBF1_HUMAN	sp|P17480-2|UBF1_HUMAN Isoform UBF2 of Nucleolar transcription factor 1 OS=Homo sapiens GN=UBTF	EDHPDLIQNAK	E1:-18.01056	181	191	1261.6175537109375
pepa2b23	a2.a1.a1	sp|P17480-2|UBF1_HUMAN	sp|P17480-2|UBF1_HUMAN Isoform UBF2 of Nucleolar transcription factor 1 OS=Homo sapiens GN=UBTF	TPQQLWYTHEK		201	211	1430.7066650390625
pepa2b11	a2.a1.a1	sp|P17480-2|UBF1_HUMAN	sp|P17480-2|UBF1_HUMAN Isoform UBF2 of Nucleolar transcription factor 1 OS=Homo sapiens GN=UBTF	HPELNISEEGITK		230	242	1466.7490234375
pepa2b17	a2.a1.a1	sp|P17480-2|UBF1_HUMAN	sp|P17480-2|UBF1_HUMAN Isoform UBF2 of Nucleolar transcription factor 1 OS=Homo sapiens GN=UBTF	QLQEERPELSESELTR		387	402	1943.96728515625
pepa2b15	a2.a1.a1	sp|P17480-2|UBF1_HUMAN	sp|P17480-2|UBF1_HUMAN Isoform UBF2 of Nucleolar transcription factor 1 OS=Homo sapiens GN=UBTF	MVLCSQQWK	C4:+57.02146	288	296	1179.56494140625
pepa2b13	a2.a1.a1	sp|P17480-2|UBF1_HUMAN	sp|P17480-2|UBF1_HUMAN Isoform UBF2 of Nucleolar transcription factor 1 OS=Homo sapiens GN=UBTF	KDYEVELLR		315	323	1164.6263427734375
pepa2b30	a2.a1.a1	sp|P17480-2|UBF1_HUMAN	sp|P17480-2|UBF1_HUMAN Isoform UBF2 of Nucleolar transcription factor 1 OS=Homo sapiens GN=UBTF	WVEISNEVR		72	80	1131.5797119140625
pepa2a8	a2.a1.a1	sp|P17480-2|UBF1_HUMAN	sp|P17480-2|UBF1_HUMAN Isoform UBF2 of Nucleolar transcription factor 1 OS=Homo sapiens GN=UBTF	FLESLPEEEQQR		324	335	1504.7281494140625
pepa2b20	a2.a1.a1	sp|P17480-2|UBF1_HUMAN	sp|P17480-2|UBF1_HUMAN Isoform UBF2 of Nucleolar transcription factor 1 OS=Homo sapiens GN=UBTF	RPVSAMFIFSEEK	M6:+15.99491	372	384	1556.7781982421875
pepa2a2	a2.a1.a1	sp|P17480-2|UBF1_HUMAN	sp|P17480-2|UBF1_HUMAN Isoform UBF2 of Nucleolar transcription factor 1 OS=Homo sapiens GN=UBTF	AMEMTWNNMEK		477	487	1384.56982421875
pepa2b16	a2.a1.a1	sp|P17480-2|UBF1_HUMAN	sp|P17480-2|UBF1_HUMAN Isoform UBF2 of Nucleolar transcription factor 1 OS=Homo sapiens GN=UBTF	QLQEERPELSESELTR	Q1:-17.02655	387	402	1926.9407958984375
pepa2b26	a2.a1.a1	sp|P17480-2|UBF1_HUMAN	sp|P17480-2|UBF1_HUMAN Isoform UBF2 of Nucleolar transcription factor 1 OS=Homo sapiens GN=UBTF	VHLDLWVK		591	598	1009.5833740234375
pepa2b19	a2.a1.a1	sp|P17480-2|UBF1_HUMAN	sp|P17480-2|UBF1_HUMAN Isoform UBF2 of Nucleolar transcription factor 1 OS=Homo sapiens GN=UBTF	RPVSAMFIFSEEK		372	384	1540.7833251953125
pepa2b10	a2.a1.a1	sp|P17480-2|UBF1_HUMAN	sp|P17480-2|UBF1_HUMAN Isoform UBF2 of Nucleolar transcription factor 1 OS=Homo sapiens GN=UBTF	FSQELLSNGELNHLPLK		541	557	1939.02880859375
pepa2b22	a2.a1.a1	sp|P17480-2|UBF1_HUMAN	sp|P17480-2|UBF1_HUMAN Isoform UBF2 of Nucleolar transcription factor 1 OS=Homo sapiens GN=UBTF	TLTELILDAQEHVK		84	97	1609.8800048828125
pepa2b18	a2.a1.a1	sp|P17480-2|UBF1_HUMAN	sp|P17480-2|UBF1_HUMAN Isoform UBF2 of Nucleolar transcription factor 1 OS=Homo sapiens GN=UBTF	RAEEIWQQSVIGDYLAR		450	466	2034.0406494140625
pepa2a1	a2.a1.a1	sp|P17480-2|UBF1_HUMAN	sp|P17480-2|UBF1_HUMAN Isoform UBF2 of Nucleolar transcription factor 1 OS=Homo sapiens GN=UBTF	AEEIWQQSVIGDYLAR		451	466	1877.9395751953125
pepa2b29	a2.a1.a1	sp|P17480-2|UBF1_HUMAN	sp|P17480-2|UBF1_HUMAN Isoform UBF2 of Nucleolar transcription factor 1 OS=Homo sapiens GN=UBTF	WSQEDMLTLLECMK	C12:+57.02146 M13:+15.99491	22	35	1799.8017578125
pepa2b21	a2.a1.a2	tr|E9PKP7|E9PKP7_HUMAN	tr|E9PKP7|E9PKP7_HUMAN Nucleolar transcription factor 1 OS=Homo sapiens GN=UBTF PE=2 SV=1	SDIPEKPK		193	200	913.4993286132812
pepa2b25	a2.a1.a2	tr|E9PKP7|E9PKP7_HUMAN	tr|E9PKP7|E9PKP7_HUMAN Nucleolar transcription factor 1 OS=Homo sapiens GN=UBTF PE=2 SV=1	TTESHMDWEK	M6:+15.99491	48	57	1279.5263671875
pepa2a4	a2.a1.a2	tr|E9PKP7|E9PKP7_HUMAN	tr|E9PKP7|E9PKP7_HUMAN Nucleolar transcription factor 1 OS=Homo sapiens GN=UBTF PE=2 SV=1	DFSGDMCK	C7:+57.02146 M6:+15.99491	62	69	975.3551025390625
pepa2b28	a2.a1.a2	tr|E9PKP7|E9PKP7_HUMAN	tr|E9PKP7|E9PKP7_HUMAN Nucleolar transcription factor 1 OS=Homo sapiens GN=UBTF PE=2 SV=1	VRPDEIMR	M7:+15.99491	217	224	1031.5306396484375
pepa2b14	a2.a1.a2	tr|E9PKP7|E9PKP7_HUMAN	tr|E9PKP7|E9PKP7_HUMAN Nucleolar transcription factor 1 OS=Homo sapiens GN=UBTF PE=2 SV=1	MVEIGSR	M1:+15.99491	560	566	807.4033203125
pepa2b24	a2.a1.a2	tr|E9PKP7|E9PKP7_HUMAN	tr|E9PKP7|E9PKP7_HUMAN Nucleolar transcription factor 1 OS=Homo sapiens GN=UBTF PE=2 SV=1	TTESHMDWEK		48	57	1263.531494140625
pepa2a6	a2.a1.a2	tr|E9PKP7|E9PKP7_HUMAN	tr|E9PKP7|E9PKP7_HUMAN Nucleolar transcription factor 1 OS=Homo sapiens GN=UBTF PE=2 SV=1	EDHPDLIQNAK		181	191	1279.6280517578125
pepa2b27	a2.a1.a2	tr|E9PKP7|E9PKP7_HUMAN	tr|E9PKP7|E9PKP7_HUMAN Nucleolar transcription factor 1 OS=Homo sapiens GN=UBTF PE=2 SV=1	VRPDEIMR		217	224	1015.5358276367188
pepa2a9	a2.a1.a2	tr|E9PKP7|E9PKP7_HUMAN	tr|E9PKP7|E9PKP7_HUMAN Nucleolar transcription factor 1 OS=Homo sapiens GN=UBTF PE=2 SV=1	FREDHPDLIQNAK		179	191	1582.7977294921875
pepa2a3	a2.a1.a2	tr|E9PKP7|E9PKP7_HUMAN	tr|E9PKP7|E9PKP7_HUMAN Nucleolar transcription factor 1 OS=Homo sapiens GN=UBTF PE=2 SV=1	AMEMTWNNMEK	M4:+15.99491 M9:+15.99491	477	487	1416.5595703125
pepa2b12	a2.a1.a2	tr|E9PKP7|E9PKP7_HUMAN	tr|E9PKP7|E9PKP7_HUMAN Nucleolar transcription factor 1 OS=Homo sapiens GN=UBTF PE=2 SV=1	LHPEMSNLDLTK	M5:+15.99491	133	144	1413.7047119140625
pepa2a5	a2.a1.a2	tr|E9PKP7|E9PKP7_HUMAN	tr|E9PKP7|E9PKP7_HUMAN Nucleolar transcription factor 1 OS=Homo sapiens GN=UBTF PE=2 SV=1	EDHPDLIQNAK	E1:-18.01056	181	191	1261.6175537109375
pepa2b23	a2.a1.a2	tr|E9PKP7|E9PKP7_HUMAN	tr|E9PKP7|E9PKP7_HUMAN Nucleolar transcription factor 1 OS=Homo sapiens GN=UBTF PE=2 SV=1	TPQQLWYTHEK		201	211	1430.7066650390625
pepa2b11	a2.a1.a2	tr|E9PKP7|E9PKP7_HUMAN	tr|E9PKP7|E9PKP7_HUMAN Nucleolar transcription factor 1 OS=Homo sapiens GN=UBTF PE=2 SV=1	HPELNISEEGITK		230	242	1466.7490234375
pepa2b17	a2.a1.a2	tr|E9PKP7|E9PKP7_HUMAN	tr|E9PKP7|E9PKP7_HUMAN Nucleolar transcription factor 1 OS=Homo sapiens GN=UBTF PE=2 SV=1	QLQEERPELSESELTR		387	402	1943.96728515625
pepa2b15	a2.a1.a2	tr|E9PKP7|E9PKP7_HUMAN	tr|E9PKP7|E9PKP7_HUMAN Nucleolar transcription factor 1 OS=Homo sapiens GN=UBTF PE=2 SV=1	MVLCSQQWK	C4:+57.02146	288	296	1179.56494140625
pepa2b13	a2.a1.a2	tr|E9PKP7|E9PKP7_HUMAN	tr|E9PKP7|E9PKP7_HUMAN Nucleolar transcription factor 1 OS=Homo sapiens GN=UBTF PE=2 SV=1	KDYEVELLR		315	323	1164.6263427734375
pepa2b30	a2.a1.a2	tr|E9PKP7|E9PKP7_HUMAN	tr|E9PKP7|E9PKP7_HUMAN Nucleolar transcription factor 1 OS=Homo sapiens GN=UBTF PE=2 SV=1	WVEISNEVR		72	80	1131.5797119140625
pepa2a8	a2.a1.a2	tr|E9PKP7|E9PKP7_HUMAN	tr|E9PKP7|E9PKP7_HUMAN Nucleolar transcription factor 1 OS=Homo sapiens GN=UBTF PE=2 SV=1	FLESLPEEEQQR		324	335	1504.7281494140625
pepa2b20	a2.a1.a2	tr|E9PKP7|E9PKP7_HUMAN	tr|E9PKP7|E9PKP7_HUMAN Nucleolar transcription factor 1 OS=Homo sapiens GN=UBTF PE=2 SV=1	RPVSAMFIFSEEK	M6:+15.99491	372	384	1556.7781982421875
pepa2a2	a2.a1.a2	tr|E9PKP7|E9PKP7_HUMAN	tr|E9PKP7|E9PKP7_HUMAN Nucleolar transcription factor 1 OS=Homo sapiens GN=UBTF PE=2 SV=1	AMEMTWNNMEK		477	487	1384.56982421875
pepa2b16	a2.a1.a2	tr|E9PKP7|E9PKP7_HUMAN	tr|E9PKP7|E9PKP7_HUMAN Nucleolar transcription factor 1 OS=Homo sapiens GN=UBTF PE=2 SV=1	QLQEERPELSESELTR	Q1:-17.02655	387	402	1926.9407958984375
pepa2b26	a2.a1.a2	tr|E9PKP7|E9PKP7_HUMAN	tr|E9PKP7|E9PKP7_HUMAN Nucleolar transcription factor 1 OS=Homo sapiens GN=UBTF PE=2 SV=1	VHLDLWVK		591	598	1009.5833740234375
pepa2b19	a2.a1.a2	tr|E9PKP7|E9PKP7_HUMAN	tr|E9PKP7|E9PKP7_HUMAN Nucleolar transcription factor 1 OS=Homo sapiens GN=UBTF PE=2 SV=1	RPVSAMFIFSEEK		372	384	1540.7833251953125
pepa2b10	a2.a1.a2	tr|E9PKP7|E9PKP7_HUMAN	tr|E9PKP7|E9PKP7_HUMAN Nucleolar transcription factor 1 OS=Homo sapiens GN=UBTF PE=2 SV=1	FSQELLSNGELNHLPLK		541	557	1939.02880859375
pepa2b22	a2.a1.a2	tr|E9PKP7|E9PKP7_HUMAN	tr|E9PKP7|E9PKP7_HUMAN Nucleolar transcription factor 1 OS=Homo sapiens GN=UBTF PE=2 SV=1	TLTELILDAQEHVK		84	97	1609.8800048828125
pepa2b18	a2.a1.a2	tr|E9PKP7|E9PKP7_HUMAN	tr|E9PKP7|E9PKP7_HUMAN Nucleolar transcription factor 1 OS=Homo sapiens GN=UBTF PE=2 SV=1	RAEEIWQQSVIGDYLAR		450	466	2034.0406494140625
pepa2a1	a2.a1.a2	tr|E9PKP7|E9PKP7_HUMAN	tr|E9PKP7|E9PKP7_HUMAN Nucleolar transcription factor 1 OS=Homo sapiens GN=UBTF PE=2 SV=1	AEEIWQQSVIGDYLAR		451	466	1877.9395751953125
pepa2b29	a2.a1.a2	tr|E9PKP7|E9PKP7_HUMAN	tr|E9PKP7|E9PKP7_HUMAN Nucleolar transcription factor 1 OS=Homo sapiens GN=UBTF PE=2 SV=1	WSQEDMLTLLECMK	C12:+57.02146 M13:+15.99491	22	35	1799.8017578125
pepa2b21	a2.a2.a1	sp|P17480|UBF1_HUMAN	sp|P17480|UBF1_HUMAN Nucleolar transcription factor 1 OS=Homo sapiens GN=UBTF PE=1 SV=1	SDIPEKPK		193	200	913.4993286132812
pepa2b25	a2.a2.a1	sp|P17480|UBF1_HUMAN	sp|P17480|UBF1_HUMAN Nucleolar transcription factor 1 OS=Homo sapiens GN=UBTF PE=1 SV=1	TTESHMDWEK	M6:+15.99491	48	57	1279.5263671875
pepa2a4	a2.a2.a1	sp|P17480|UBF1_HUMAN	sp|P17480|UBF1_HUMAN Nucleolar transcription factor 1 OS=Homo sapiens GN=UBTF PE=1 SV=1	DFSGDMCK	C7:+57.02146 M6:+15.99491	62	69	975.3551025390625
pepa2b14	a2.a2.a1	sp|P17480|UBF1_HUMAN	sp|P17480|UBF1_HUMAN Nucleolar transcription factor 1 OS=Homo sapiens GN=UBTF PE=1 SV=1	MVEIGSR	M1:+15.99491	597	603	807.4033203125
pepa2b24	a2.a2.a1	sp|P17480|UBF1_HUMAN	sp|P17480|UBF1_HUMAN Nucleolar transcription factor 1 OS=Homo sapiens GN=UBTF PE=1 SV=1	TTESHMDWEK		48	57	1263.531494140625
pepa2a6	a2.a2.a1	sp|P17480|UBF1_HUMAN	sp|P17480|UBF1_HUMAN Nucleolar transcription factor 1 OS=Homo sapiens GN=UBTF PE=1 SV=1	EDHPDLIQNAK		181	191	1279.6280517578125
pepa2a9	a2.a2.a1	sp|P17480|UBF1_HUMAN	sp|P17480|UBF1_HUMAN Nucleolar transcription factor 1 OS=Homo sapiens GN=UBTF PE=1 SV=1	FREDHPDLIQNAK		179	191	1582.7977294921875
pepa2a3	a2.a2.a1	sp|P17480|UBF1_HUMAN	sp|P17480|UBF1_HUMAN Nucleolar transcription factor 1 OS=Homo sapiens GN=UBTF PE=1 SV=1	AMEMTWNNMEK	M4:+15.99491 M9:+15.99491	514	524	1416.5595703125
pepa2b12	a2.a2.a1	sp|P17480|UBF1_HUMAN	sp|P17480|UBF1_HUMAN Nucleolar transcription factor 1 OS=Homo sapiens GN=UBTF PE=1 SV=1	LHPEMSNLDLTK	M5:+15.99491	133	144	1413.7047119140625
pepa2a7	a2.a2.a1	sp|P17480|UBF1_HUMAN	sp|P17480|UBF1_HUMAN Nucleolar transcription factor 1 OS=Homo sapiens GN=UBTF PE=1 SV=1	EYEEIMR		255	261	969.4349975585938
pepa2a5	a2.a2.a1	sp|P17480|UBF1_HUMAN	sp|P17480|UBF1_HUMAN Nucleolar transcription factor 1 OS=Homo sapiens GN=UBTF PE=1 SV=1	EDHPDLIQNAK	E1:-18.01056	181	191	1261.6175537109375
pepa2b23	a2.a2.a1	sp|P17480|UBF1_HUMAN	sp|P17480|UBF1_HUMAN Nucleolar transcription factor 1 OS=Homo sapiens GN=UBTF PE=1 SV=1	TPQQLWYTHEK		201	211	1430.7066650390625
pepa2b11	a2.a2.a1	sp|P17480|UBF1_HUMAN	sp|P17480|UBF1_HUMAN Nucleolar transcription factor 1 OS=Homo sapiens GN=UBTF PE=1 SV=1	HPELNISEEGITK		267	279	1466.7490234375
pepa2b17	a2.a2.a1	sp|P17480|UBF1_HUMAN	sp|P17480|UBF1_HUMAN Nucleolar transcription factor 1 OS=Homo sapiens GN=UBTF PE=1 SV=1	QLQEERPELSESELTR		424	439	1943.96728515625
pepa2b15	a2.a2.a1	sp|P17480|UBF1_HUMAN	sp|P17480|UBF1_HUMAN Nucleolar transcription factor 1 OS=Homo sapiens GN=UBTF PE=1 SV=1	MVLCSQQWK	C4:+57.02146	325	333	1179.56494140625
pepa2b13	a2.a2.a1	sp|P17480|UBF1_HUMAN	sp|P17480|UBF1_HUMAN Nucleolar transcription factor 1 OS=Homo sapiens GN=UBTF PE=1 SV=1	KDYEVELLR		352	360	1164.6263427734375
pepa2b30	a2.a2.a1	sp|P17480|UBF1_HUMAN	sp|P17480|UBF1_HUMAN Nucleolar transcription factor 1 OS=Homo sapiens GN=UBTF PE=1 SV=1	WVEISNEVR		72	80	1131.5797119140625
pepa2a8	a2.a2.a1	sp|P17480|UBF1_HUMAN	sp|P17480|UBF1_HUMAN Nucleolar transcription factor 1 OS=Homo sapiens GN=UBTF PE=1 SV=1	FLESLPEEEQQR		361	372	1504.7281494140625
pepa2b20	a2.a2.a1	sp|P17480|UBF1_HUMAN	sp|P17480|UBF1_HUMAN Nucleolar transcription factor 1 OS=Homo sapiens GN=UBTF PE=1 SV=1	RPVSAMFIFSEEK	M6:+15.99491	409	421	1556.7781982421875
pepa2a2	a2.a2.a1	sp|P17480|UBF1_HUMAN	sp|P17480|UBF1_HUMAN Nucleolar transcription factor 1 OS=Homo sapiens GN=UBTF PE=1 SV=1	AMEMTWNNMEK		514	524	1384.56982421875
pepa2b16	a2.a2.a1	sp|P17480|UBF1_HUMAN	sp|P17480|UBF1_HUMAN Nucleolar transcription factor 1 OS=Homo sapiens GN=UBTF PE=1 SV=1	QLQEERPELSESELTR	Q1:-17.02655	424	439	1926.9407958984375
pepa2b26	a2.a2.a1	sp|P17480|UBF1_HUMAN	sp|P17480|UBF1_HUMAN Nucleolar transcription factor 1 OS=Homo sapiens GN=UBTF PE=1 SV=1	VHLDLWVK		628	635	1009.5833740234375
pepa2b19	a2.a2.a1	sp|P17480|UBF1_HUMAN	sp|P17480|UBF1_HUMAN Nucleolar transcription factor 1 OS=Homo sapiens GN=UBTF PE=1 SV=1	RPVSAMFIFSEEK		409	421	1540.7833251953125
pepa2b10	a2.a2.a1	sp|P17480|UBF1_HUMAN	sp|P17480|UBF1_HUMAN Nucleolar transcription factor 1 OS=Homo sapiens GN=UBTF PE=1 SV=1	FSQELLSNGELNHLPLK		578	594	1939.02880859375
pepa2b22	a2.a2.a1	sp|P17480|UBF1_HUMAN	sp|P17480|UBF1_HUMAN Nucleolar transcription factor 1 OS=Homo sapiens GN=UBTF PE=1 SV=1	TLTELILDAQEHVK		84	97	1609.8800048828125
pepa2b18	a2.a2.a1	sp|P17480|UBF1_HUMAN	sp|P17480|UBF1_HUMAN Nucleolar transcription factor 1 OS=Homo sapiens GN=UBTF PE=1 SV=1	RAEEIWQQSVIGDYLAR		487	503	2034.0406494140625
pepa2a1	a2.a2.a1	sp|P17480|UBF1_HUMAN	sp|P17480|UBF1_HUMAN Nucleolar transcription factor 1 OS=Homo sapiens GN=UBTF PE=1 SV=1	AEEIWQQSVIGDYLAR		488	503	1877.9395751953125
pepa2b29	a2.a2.a1	sp|P17480|UBF1_HUMAN	sp|P17480|UBF1_HUMAN Nucleolar transcription factor 1 OS=Homo sapiens GN=UBTF PE=1 SV=1	WSQEDMLTLLECMK	C12:+57.02146 M13:+15.99491	22	35	1799.8017578125
pepa3a7	a3.a1.a1	sp|P12956|XRCC6_HUMAN	sp|P12956|XRCC6_HUMAN X-ray repair cross-complementing protein 6 OS=Homo sapiens GN=XRCC6 PE=1 SV=2	EETEELKR		332	339	1033.5164794921875
pepa3b29	a3.a1.a1	sp|P12956|XRCC6_HUMAN	sp|P12956|XRCC6_HUMAN X-ray repair cross-complementing protein 6 OS=Homo sapiens GN=XRCC6 PE=1 SV=2	VHFEESSK		231	238	962.4581909179688
pepa3b14	a3.a1.a1	sp|P12956|XRCC6_HUMAN	sp|P12956|XRCC6_HUMAN X-ray repair cross-complementing protein 6 OS=Homo sapiens GN=XRCC6 PE=1 SV=2	IMATPEQVGK	M2:+15.99491	452	461	1089.561279296875
pepa3b23	a3.a1.a1	sp|P12956|XRCC6_HUMAN	sp|P12956|XRCC6_HUMAN X-ray repair cross-complementing protein 6 OS=Homo sapiens GN=XRCC6 PE=1 SV=2	QIILEKEETEELKR		326	339	1757.96484375
pepa3b15	a3.a1.a1	sp|P12956|XRCC6_HUMAN	sp|P12956|XRCC6_HUMAN X-ray repair cross-complementing protein 6 OS=Homo sapiens GN=XRCC6 PE=1 SV=2	IMLFTNEDNPHGNDSAK		166	182	1902.865478515625
pepa3b18	a3.a1.a1	sp|P12956|XRCC6_HUMAN	sp|P12956|XRCC6_HUMAN X-ray repair cross-complementing protein 6 OS=Homo sapiens GN=XRCC6 PE=1 SV=2	KQELLEALTK		596	605	1172.6888427734375
pepa3b24	a3.a1.a1	sp|P12956|XRCC6_HUMAN	sp|P12956|XRCC6_HUMAN X-ray repair cross-complementing protein 6 OS=Homo sapiens GN=XRCC6 PE=1 SV=2	SDSFENPVLQQH		475	486	1400.64453125
pepa3b28	a3.a1.a1	sp|P12956|XRCC6_HUMAN	sp|P12956|XRCC6_HUMAN X-ray repair cross-complementing protein 6 OS=Homo sapiens GN=XRCC6 PE=1 SV=2	VALVPQEEELDDQK		411	424	1612.806884765625
pepa3a8	a3.a1.a1	sp|P12956|XRCC6_HUMAN	sp|P12956|XRCC6_HUMAN X-ray repair cross-complementing protein 6 OS=Homo sapiens GN=XRCC6 PE=1 SV=2	ELVYPPDYNPEGK		527	539	1520.7271728515625
pepa3b22	a3.a1.a1	sp|P12956|XRCC6_HUMAN	sp|P12956|XRCC6_HUMAN X-ray repair cross-complementing protein 6 OS=Homo sapiens GN=XRCC6 PE=1 SV=2	QIILEKEETEELKR	Q1:-17.02655	326	339	1740.938232421875
pepa3b25	a3.a1.a1	sp|P12956|XRCC6_HUMAN	sp|P12956|XRCC6_HUMAN X-ray repair cross-complementing protein 6 OS=Homo sapiens GN=XRCC6 PE=1 SV=2	SDSFENPVLQQHFR		475	488	1703.81396484375
pepa3b13	a3.a1.a1	sp|P12956|XRCC6_HUMAN	sp|P12956|XRCC6_HUMAN X-ray repair cross-complementing protein 6 OS=Homo sapiens GN=XRCC6 PE=1 SV=2	LGSLVDEFK		518	526	1007.5411987304688
pepa3b21	a3.a1.a1	sp|P12956|XRCC6_HUMAN	sp|P12956|XRCC6_HUMAN X-ray repair cross-complementing protein 6 OS=Homo sapiens GN=XRCC6 PE=1 SV=2	QIILEKEETEELK	Q1:-17.02655	326	338	1584.837158203125
pepa3b27	a3.a1.a1	sp|P12956|XRCC6_HUMAN	sp|P12956|XRCC6_HUMAN X-ray repair cross-complementing protein 6 OS=Homo sapiens GN=XRCC6 PE=1 SV=2	TFNTSTGGLLLPSDTK		302	317	1651.854248046875
pepa3b10	a3.a1.a1	sp|P12956|XRCC6_HUMAN	sp|P12956|XRCC6_HUMAN X-ray repair cross-complementing protein 6 OS=Homo sapiens GN=XRCC6 PE=1 SV=2	FDDPGLMLMGFK	M7:+15.99491 M9:+15.99491	340	351	1402.6385498046875
pepa3b19	a3.a1.a1	sp|P12956|XRCC6_HUMAN	sp|P12956|XRCC6_HUMAN X-ray repair cross-complementing protein 6 OS=Homo sapiens GN=XRCC6 PE=1 SV=2	NIYVLQELDNPGAK		101	114	1573.822509765625
pepa3b17	a3.a1.a1	sp|P12956|XRCC6_HUMAN	sp|P12956|XRCC6_HUMAN X-ray repair cross-complementing protein 6 OS=Homo sapiens GN=XRCC6 PE=1 SV=2	KPGGFDISLFYR		207	218	1399.7373046875
pepa3a3	a3.a1.a1	sp|P12956|XRCC6_HUMAN	sp|P12956|XRCC6_HUMAN X-ray repair cross-complementing protein 6 OS=Homo sapiens GN=XRCC6 PE=1 SV=2	DIISIAEDEDLR		219	230	1388.6907958984375
pepa3a6	a3.a1.a1	sp|P12956|XRCC6_HUMAN	sp|P12956|XRCC6_HUMAN X-ray repair cross-complementing protein 6 OS=Homo sapiens GN=XRCC6 PE=1 SV=2	DTGIFLDLMHLK	M9:+15.99491	195	206	1418.7352294921875
pepa3a9	a3.a1.a1	sp|P12956|XRCC6_HUMAN	sp|P12956|XRCC6_HUMAN X-ray repair cross-complementing protein 6 OS=Homo sapiens GN=XRCC6 PE=1 SV=2	FDDPGLMLMGFK	M9:+15.99491	340	351	1386.6435546875
pepa3a4	a3.a1.a1	sp|P12956|XRCC6_HUMAN	sp|P12956|XRCC6_HUMAN X-ray repair cross-complementing protein 6 OS=Homo sapiens GN=XRCC6 PE=1 SV=2	DSLIFLVDASK		36	46	1207.6573486328125
pepa3b26	a3.a1.a1	sp|P12956|XRCC6_HUMAN	sp|P12956|XRCC6_HUMAN X-ray repair cross-complementing protein 6 OS=Homo sapiens GN=XRCC6 PE=1 SV=2	STLFSALLIK		379	388	1092.666748046875
pepa3b12	a3.a1.a1	sp|P12956|XRCC6_HUMAN	sp|P12956|XRCC6_HUMAN X-ray repair cross-complementing protein 6 OS=Homo sapiens GN=XRCC6 PE=1 SV=2	GGFDISLFYR		209	218	1174.589599609375
pepa3b20	a3.a1.a1	sp|P12956|XRCC6_HUMAN	sp|P12956|XRCC6_HUMAN X-ray repair cross-complementing protein 6 OS=Homo sapiens GN=XRCC6 PE=1 SV=2	PGGFDISLFYR		208	218	1271.642333984375
pepa3a1	a3.a1.a1	sp|P12956|XRCC6_HUMAN	sp|P12956|XRCC6_HUMAN X-ray repair cross-complementing protein 6 OS=Homo sapiens GN=XRCC6 PE=1 SV=2	AMFESQSEDELTPF		47	60	1630.694580078125
pepa3a5	a3.a1.a1	sp|P12956|XRCC6_HUMAN	sp|P12956|XRCC6_HUMAN X-ray repair cross-complementing protein 6 OS=Homo sapiens GN=XRCC6 PE=1 SV=2	DTGIFLDLMHLK		195	206	1402.7403564453125
pepa3b11	a3.a1.a1	sp|P12956|XRCC6_HUMAN	sp|P12956|XRCC6_HUMAN X-ray repair cross-complementing protein 6 OS=Homo sapiens GN=XRCC6 PE=1 SV=2	FDDPGLMLMGFKPL	M9:+15.99491	340	353	1596.780517578125
pepa3a2	a3.a1.a1	sp|P12956|XRCC6_HUMAN	sp|P12956|XRCC6_HUMAN X-ray repair cross-complementing protein 6 OS=Homo sapiens GN=XRCC6 PE=1 SV=2	DLLAVVFYGTEK		81	92	1354.7257080078125
pepa3b16	a3.a1.a1	sp|P12956|XRCC6_HUMAN	sp|P12956|XRCC6_HUMAN X-ray repair cross-complementing protein 6 OS=Homo sapiens GN=XRCC6 PE=1 SV=2	IQVTPPGFQLVFLPFADDK		425	443	2132.14306640625
pepa4b10	a4.a1.a1	sp|P23246|SFPQ_HUMAN	sp|P23246|SFPQ_HUMAN Splicing factor, proline- and glutamine-rich OS=Homo sapiens GN=SFPQ PE=1 SV=2	GREEYEGPNK		694	703	1178.5440673828125
pepa4b15	a4.a1.a1	sp|P23246|SFPQ_HUMAN	sp|P23246|SFPQ_HUMAN Splicing factor, proline- and glutamine-rich OS=Homo sapiens GN=SFPQ PE=1 SV=2	MEELHNQEMQK	M1:+15.99491	549	559	1432.619873046875
pepa4b25	a4.a1.a1	sp|P23246|SFPQ_HUMAN	sp|P23246|SFPQ_HUMAN Splicing factor, proline- and glutamine-rich OS=Homo sapiens GN=SFPQ PE=1 SV=2	RMEELHNQEMQK		548	559	1572.72607421875
pepa4b21	a4.a1.a1	sp|P23246|SFPQ_HUMAN	sp|P23246|SFPQ_HUMAN Splicing factor, proline- and glutamine-rich OS=Homo sapiens GN=SFPQ PE=1 SV=2	MGGGGAMNMGDPYGSGGQK	M1:+15.99491 M7:+15.99491 M9:+15.99491	612	630	1819.704833984375
pepa4b27	a4.a1.a1	sp|P23246|SFPQ_HUMAN	sp|P23246|SFPQ_HUMAN Splicing factor, proline- and glutamine-rich OS=Homo sapiens GN=SFPQ PE=1 SV=2	SPPPGMGLNQNR	M6:+15.99491	33	44	1283.616455078125
pepa4b14	a4.a1.a1	sp|P23246|SFPQ_HUMAN	sp|P23246|SFPQ_HUMAN Splicing factor, proline- and glutamine-rich OS=Homo sapiens GN=SFPQ PE=1 SV=2	MEELHNQEMQK		549	559	1416.625
pepa4b20	a4.a1.a1	sp|P23246|SFPQ_HUMAN	sp|P23246|SFPQ_HUMAN Splicing factor, proline- and glutamine-rich OS=Homo sapiens GN=SFPQ PE=1 SV=2	MGGGGAMNMGDPYGSGGQK	M7:+15.99491 M9:+15.99491	612	630	1803.7099609375
pepa4a9	a4.a1.a1	sp|P23246|SFPQ_HUMAN	sp|P23246|SFPQ_HUMAN Splicing factor, proline- and glutamine-rich OS=Homo sapiens GN=SFPQ PE=1 SV=2	GMGPGTPAGYGR	M2:+15.99491	682	693	1136.5157470703125
pepa4a8	a4.a1.a1	sp|P23246|SFPQ_HUMAN	sp|P23246|SFPQ_HUMAN Splicing factor, proline- and glutamine-rich OS=Homo sapiens GN=SFPQ PE=1 SV=2	GMGPGTPAGYGR		682	693	1120.520751953125
pepa4b26	a4.a1.a1	sp|P23246|SFPQ_HUMAN	sp|P23246|SFPQ_HUMAN Splicing factor, proline- and glutamine-rich OS=Homo sapiens GN=SFPQ PE=1 SV=2	SPPPGMGLNQNR		33	44	1267.62158203125
pepa4a7	a4.a1.a1	sp|P23246|SFPQ_HUMAN	sp|P23246|SFPQ_HUMAN Splicing factor, proline- and glutamine-rich OS=Homo sapiens GN=SFPQ PE=1 SV=2	FATHAAALSVR		366	376	1143.6273193359375
pepa4b22	a4.a1.a1	sp|P23246|SFPQ_HUMAN	sp|P23246|SFPQ_HUMAN Splicing factor, proline- and glutamine-rich OS=Homo sapiens GN=SFPQ PE=1 SV=2	MGYMDPR		600	606	869.3648071289062
pepa4a1	a4.a1.a1	sp|P23246|SFPQ_HUMAN	sp|P23246|SFPQ_HUMAN Splicing factor, proline- and glutamine-rich OS=Homo sapiens GN=SFPQ PE=1 SV=2	AVVIVDDR		400	407	886.4996948242188
pepa4b19	a4.a1.a1	sp|P23246|SFPQ_HUMAN	sp|P23246|SFPQ_HUMAN Splicing factor, proline- and glutamine-rich OS=Homo sapiens GN=SFPQ PE=1 SV=2	MGGGGAMNMGDPYGSGGQK	M1:+15.99491	612	630	1787.7149658203125
pepa4a4	a4.a1.a1	sp|P23246|SFPQ_HUMAN	sp|P23246|SFPQ_HUMAN Splicing factor, proline- and glutamine-rich OS=Homo sapiens GN=SFPQ PE=1 SV=2	FAQHGTFEYEYSQR		480	493	1762.7823486328125
pepa4b18	a4.a1.a1	sp|P23246|SFPQ_HUMAN	sp|P23246|SFPQ_HUMAN Splicing factor, proline- and glutamine-rich OS=Homo sapiens GN=SFPQ PE=1 SV=2	MGGGGAMNMGDPYGSGGQK		612	630	1771.7200927734375
pepa4b29	a4.a1.a1	sp|P23246|SFPQ_HUMAN	sp|P23246|SFPQ_HUMAN Splicing factor, proline- and glutamine-rich OS=Homo sapiens GN=SFPQ PE=1 SV=2	YGEPGEVFINK		320	330	1252.621337890625
pepa4b23	a4.a1.a1	sp|P23246|SFPQ_HUMAN	sp|P23246|SFPQ_HUMAN Splicing factor, proline- and glutamine-rich OS=Homo sapiens GN=SFPQ PE=1 SV=2	PVIVEPLEQLDDEDGLPEK		444	462	2135.07568359375
pepa4b12	a4.a1.a1	sp|P23246|SFPQ_HUMAN	sp|P23246|SFPQ_HUMAN Splicing factor, proline- and glutamine-rich OS=Homo sapiens GN=SFPQ PE=1 SV=2	LFVGNLPADITEDEFK		299	314	1807.9117431640625
pepa4b17	a4.a2.a1	sp|Q15233|NONO_HUMAN	sp|Q15233|NONO_HUMAN Non-POU domain-containing octamer-binding protein OS=Homo sapiens GN=NONO PE=1 SV=4	MEELHNQEVQK	M1:+15.99491	326	336	1400.64794921875
pepa4b16	a4.a2.a1	sp|Q15233|NONO_HUMAN	sp|Q15233|NONO_HUMAN Non-POU domain-containing octamer-binding protein OS=Homo sapiens GN=NONO PE=1 SV=4	MEELHNQEVQK		326	336	1384.6529541015625
pepa4b11	a4.a2.a1	sp|Q15233|NONO_HUMAN	sp|Q15233|NONO_HUMAN Non-POU domain-containing octamer-binding protein OS=Homo sapiens GN=NONO PE=1 SV=4	HEHQVMLMR		305	313	1180.57177734375
pepa4a3	a4.a2.a1	sp|Q15233|NONO_HUMAN	sp|Q15233|NONO_HUMAN Non-POU domain-containing octamer-binding protein OS=Homo sapiens GN=NONO PE=1 SV=4	EKLEMEMEAAR	M5:+15.99491	294	304	1352.618896484375
pepa4a1	a4.a2.a1	sp|Q15233|NONO_HUMAN	sp|Q15233|NONO_HUMAN Non-POU domain-containing octamer-binding protein OS=Homo sapiens GN=NONO PE=1 SV=4	AVVIVDDR		177	184	886.4996948242188
pepa4b28	a4.a2.a1	sp|Q15233|NONO_HUMAN	sp|Q15233|NONO_HUMAN Non-POU domain-containing octamer-binding protein OS=Homo sapiens GN=NONO PE=1 SV=4	VELDNMPLR		127	135	1086.5616455078125
pepa4a6	a4.a2.a1	sp|Q15233|NONO_HUMAN	sp|Q15233|NONO_HUMAN Non-POU domain-containing octamer-binding protein OS=Homo sapiens GN=NONO PE=1 SV=4	FAQPGSFEYEYAMR	M13:+15.99491	257	270	1711.7425537109375
pepa4a5	a4.a2.a1	sp|Q15233|NONO_HUMAN	sp|Q15233|NONO_HUMAN Non-POU domain-containing octamer-binding protein OS=Homo sapiens GN=NONO PE=1 SV=4	FAQPGSFEYEYAMR		257	270	1695.74755859375
pepa4b24	a4.a2.a1	sp|Q15233|NONO_HUMAN	sp|Q15233|NONO_HUMAN Non-POU domain-containing octamer-binding protein OS=Homo sapiens GN=NONO PE=1 SV=4	PVTVEPMDQLDDEEGLPEK		221	239	2140.995849609375
pepa4b13	a4.a2.a1	sp|Q15233|NONO_HUMAN	sp|Q15233|NONO_HUMAN Non-POU domain-containing octamer-binding protein OS=Homo sapiens GN=NONO PE=1 SV=4	LFVGNLPPDITEEEMR		76	91	1859.9210205078125
pepa4a2	a4.a2.a1	sp|Q15233|NONO_HUMAN	sp|Q15233|NONO_HUMAN Non-POU domain-containing octamer-binding protein OS=Homo sapiens GN=NONO PE=1 SV=4	CSEGSFLLTTFPR	C1:+57.02146	208	220	1514.731201171875
pepa5a7	a5.a1.a1	tr|H0Y4R1|H0Y4R1_HUMAN	tr|H0Y4R1|H0Y4R1_HUMAN Inosine-5'-monophosphate dehydrogenase 2 (Fragment) OS=Homo sapiens GN=IMPDH2 PE=3 SV=1	GMGSLDAMDK	M2:+15.99491 M8:+15.99491	369	378	1056.4339599609375
pepa5b17	a5.a1.a1	tr|H0Y4R1|H0Y4R1_HUMAN	tr|H0Y4R1|H0Y4R1_HUMAN Inosine-5'-monophosphate dehydrogenase 2 (Fragment) OS=Homo sapiens GN=IMPDH2 PE=3 SV=1	PQATAVYK		298	305	877.4782104492188
pepa5b22	a5.a1.a1	tr|H0Y4R1|H0Y4R1_HUMAN	tr|H0Y4R1|H0Y4R1_HUMAN Inosine-5'-monophosphate dehydrogenase 2 (Fragment) OS=Homo sapiens GN=IMPDH2 PE=3 SV=1	VAQGVSGAVQDK		395	406	1158.61181640625
pepa5b21	a5.a1.a1	tr|H0Y4R1|H0Y4R1_HUMAN	tr|H0Y4R1|H0Y4R1_HUMAN Inosine-5'-monophosphate dehydrogenase 2 (Fragment) OS=Homo sapiens GN=IMPDH2 PE=3 SV=1	TSSAQVEGGVHSLHSYEK		450	467	1915.9149169921875
pepa5b20	a5.a1.a1	tr|H0Y4R1|H0Y4R1_HUMAN	tr|H0Y4R1|H0Y4R1_HUMAN Inosine-5'-monophosphate dehydrogenase 2 (Fragment) OS=Homo sapiens GN=IMPDH2 PE=3 SV=1	TGGIGFIHHN		17	26	1052.527587890625
pepa5b11	a5.a1.a1	tr|H0Y4R1|H0Y4R1_HUMAN	tr|H0Y4R1|H0Y4R1_HUMAN Inosine-5'-monophosphate dehydrogenase 2 (Fragment) OS=Homo sapiens GN=IMPDH2 PE=3 SV=1	LIAGIQHSCQDIGAK	C9:+57.02146	416	430	1610.832275390625
pepa5a6	a5.a1.a1	tr|H0Y4R1|H0Y4R1_HUMAN	tr|H0Y4R1|H0Y4R1_HUMAN Inosine-5'-monophosphate dehydrogenase 2 (Fragment) OS=Homo sapiens GN=IMPDH2 PE=3 SV=1	GMGSLDAMDK		369	378	1024.4442138671875
pepa5b14	a5.a1.a1	tr|H0Y4R1|H0Y4R1_HUMAN	tr|H0Y4R1|H0Y4R1_HUMAN Inosine-5'-monophosphate dehydrogenase 2 (Fragment) OS=Homo sapiens GN=IMPDH2 PE=3 SV=1	LVGIISSR		86	93	844.5255126953125
pepa5a8	a5.a1.a1	tr|H0Y4R1|H0Y4R1_HUMAN	tr|H0Y4R1|H0Y4R1_HUMAN Inosine-5'-monophosphate dehydrogenase 2 (Fragment) OS=Homo sapiens GN=IMPDH2 PE=3 SV=1	HGFCGIPITDTGR	C4:+57.02146	69	81	1430.6849365234375
pepa5a1	a5.a1.a1	tr|H0Y4R1|H0Y4R1_HUMAN	tr|H0Y4R1|H0Y4R1_HUMAN Inosine-5'-monophosphate dehydrogenase 2 (Fragment) OS=Homo sapiens GN=IMPDH2 PE=3 SV=1	ALTGGIGFIHHN		15	26	1236.6488037109375
pepa5b13	a5.a1.a1	tr|H0Y4R1|H0Y4R1_HUMAN	tr|H0Y4R1|H0Y4R1_HUMAN Inosine-5'-monophosphate dehydrogenase 2 (Fragment) OS=Homo sapiens GN=IMPDH2 PE=3 SV=1	LQVIGGNVVTAAQAK		229	243	1468.8486328125
pepa5b18	a5.a1.a1	tr|H0Y4R1|H0Y4R1_HUMAN	tr|H0Y4R1|H0Y4R1_HUMAN Inosine-5'-monophosphate dehydrogenase 2 (Fragment) OS=Homo sapiens GN=IMPDH2 PE=3 SV=1	QLLCGAAIGTHEDDKYR	C4:+57.02146 Q1:-17.02655	175	191	1929.912841796875
pepa5b19	a5.a1.a1	tr|H0Y4R1|H0Y4R1_HUMAN	tr|H0Y4R1|H0Y4R1_HUMAN Inosine-5'-monophosphate dehydrogenase 2 (Fragment) OS=Homo sapiens GN=IMPDH2 PE=3 SV=1	REDLVVAPAGITLK		114	127	1481.8690185546875
pepa5b15	a5.a1.a1	tr|H0Y4R1|H0Y4R1_HUMAN	tr|H0Y4R1|H0Y4R1_HUMAN Inosine-5'-monophosphate dehydrogenase 2 (Fragment) OS=Homo sapiens GN=IMPDH2 PE=3 SV=1	KYEQGFITDPVVLSPK		41	56	1820.979736328125
pepa5a2	a5.a1.a1	tr|H0Y4R1|H0Y4R1_HUMAN	tr|H0Y4R1|H0Y4R1_HUMAN Inosine-5'-monophosphate dehydrogenase 2 (Fragment) OS=Homo sapiens GN=IMPDH2 PE=3 SV=1	DKYPNLQVIGGNVVTAAQAK		224	243	2086.129638671875
pepa5a5	a5.a1.a1	tr|H0Y4R1|H0Y4R1_HUMAN	tr|H0Y4R1|H0Y4R1_HUMAN Inosine-5'-monophosphate dehydrogenase 2 (Fragment) OS=Homo sapiens GN=IMPDH2 PE=3 SV=1	FGVPVIADGGIQNVGHIAK		313	331	1892.039306640625
pepa5b16	a5.a1.a1	tr|H0Y4R1|H0Y4R1_HUMAN	tr|H0Y4R1|H0Y4R1_HUMAN Inosine-5'-monophosphate dehydrogenase 2 (Fragment) OS=Homo sapiens GN=IMPDH2 PE=3 SV=1	NLIDAGVDALR		244	254	1156.6324462890625
pepa5a3	a5.a1.a1	tr|H0Y4R1|H0Y4R1_HUMAN	tr|H0Y4R1|H0Y4R1_HUMAN Inosine-5'-monophosphate dehydrogenase 2 (Fragment) OS=Homo sapiens GN=IMPDH2 PE=3 SV=1	EDLVVAPAGITLK		115	127	1325.7679443359375
pepa5b24	a5.a1.a1	tr|H0Y4R1|H0Y4R1_HUMAN	tr|H0Y4R1|H0Y4R1_HUMAN Inosine-5'-monophosphate dehydrogenase 2 (Fragment) OS=Homo sapiens GN=IMPDH2 PE=3 SV=1	YEQGFITDPVVLSPK		42	56	1692.8846435546875
pepa5a4	a5.a1.a1	tr|H0Y4R1|H0Y4R1_HUMAN	tr|H0Y4R1|H0Y4R1_HUMAN Inosine-5'-monophosphate dehydrogenase 2 (Fragment) OS=Homo sapiens GN=IMPDH2 PE=3 SV=1	FGVPVIADGGIQNVGH		313	328	1579.8231201171875
pepa5b12	a5.a1.a1	tr|H0Y4R1|H0Y4R1_HUMAN	tr|H0Y4R1|H0Y4R1_HUMAN Inosine-5'-monophosphate dehydrogenase 2 (Fragment) OS=Homo sapiens GN=IMPDH2 PE=3 SV=1	LPIVNEDDELVAIIAR		141	156	1779.9854736328125
pepa5a7	a5.a2.a1	sp|P12268|IMDH2_HUMAN	sp|P12268|IMDH2_HUMAN Inosine-5'-monophosphate dehydrogenase 2 OS=Homo sapiens GN=IMPDH2 PE=1 SV=2	GMGSLDAMDK	M2:+15.99491 M8:+15.99491	413	422	1056.4339599609375
pepa5b17	a5.a2.a1	sp|P12268|IMDH2_HUMAN	sp|P12268|IMDH2_HUMAN Inosine-5'-monophosphate dehydrogenase 2 OS=Homo sapiens GN=IMPDH2 PE=1 SV=2	PQATAVYK		342	349	877.4782104492188
pepa5b22	a5.a2.a1	sp|P12268|IMDH2_HUMAN	sp|P12268|IMDH2_HUMAN Inosine-5'-monophosphate dehydrogenase 2 OS=Homo sapiens GN=IMPDH2 PE=1 SV=2	VAQGVSGAVQDK		439	450	1158.61181640625
pepa5b21	a5.a2.a1	sp|P12268|IMDH2_HUMAN	sp|P12268|IMDH2_HUMAN Inosine-5'-monophosphate dehydrogenase 2 OS=Homo sapiens GN=IMPDH2 PE=1 SV=2	TSSAQVEGGVHSLHSYEK		494	511	1915.9149169921875
pepa5b11	a5.a2.a1	sp|P12268|IMDH2_HUMAN	sp|P12268|IMDH2_HUMAN Inosine-5'-monophosphate dehydrogenase 2 OS=Homo sapiens GN=IMPDH2 PE=1 SV=2	LIAGIQHSCQDIGAK	C9:+57.02146	460	474	1610.832275390625
pepa5a6	a5.a2.a1	sp|P12268|IMDH2_HUMAN	sp|P12268|IMDH2_HUMAN Inosine-5'-monophosphate dehydrogenase 2 OS=Homo sapiens GN=IMPDH2 PE=1 SV=2	GMGSLDAMDK		413	422	1024.4442138671875
pepa5b14	a5.a2.a1	sp|P12268|IMDH2_HUMAN	sp|P12268|IMDH2_HUMAN Inosine-5'-monophosphate dehydrogenase 2 OS=Homo sapiens GN=IMPDH2 PE=1 SV=2	LVGIISSR		154	161	844.5255126953125
pepa5a8	a5.a2.a1	sp|P12268|IMDH2_HUMAN	sp|P12268|IMDH2_HUMAN Inosine-5'-monophosphate dehydrogenase 2 OS=Homo sapiens GN=IMPDH2 PE=1 SV=2	HGFCGIPITDTGR	C4:+57.02146	137	149	1430.6849365234375
pepa5b13	a5.a2.a1	sp|P12268|IMDH2_HUMAN	sp|P12268|IMDH2_HUMAN Inosine-5'-monophosphate dehydrogenase 2 OS=Homo sapiens GN=IMPDH2 PE=1 SV=2	LQVIGGNVVTAAQAK		297	311	1468.8486328125
pepa5b18	a5.a2.a1	sp|P12268|IMDH2_HUMAN	sp|P12268|IMDH2_HUMAN Inosine-5'-monophosphate dehydrogenase 2 OS=Homo sapiens GN=IMPDH2 PE=1 SV=2	QLLCGAAIGTHEDDKYR	C4:+57.02146 Q1:-17.02655	243	259	1929.912841796875
pepa5b19	a5.a2.a1	sp|P12268|IMDH2_HUMAN	sp|P12268|IMDH2_HUMAN Inosine-5'-monophosphate dehydrogenase 2 OS=Homo sapiens GN=IMPDH2 PE=1 SV=2	REDLVVAPAGITLK		182	195	1481.8690185546875
pepa5b15	a5.a2.a1	sp|P12268|IMDH2_HUMAN	sp|P12268|IMDH2_HUMAN Inosine-5'-monophosphate dehydrogenase 2 OS=Homo sapiens GN=IMPDH2 PE=1 SV=2	KYEQGFITDPVVLSPK		109	124	1820.979736328125
pepa5a2	a5.a2.a1	sp|P12268|IMDH2_HUMAN	sp|P12268|IMDH2_HUMAN Inosine-5'-monophosphate dehydrogenase 2 OS=Homo sapiens GN=IMPDH2 PE=1 SV=2	DKYPNLQVIGGNVVTAAQAK		292	311	2086.129638671875
pepa5a5	a5.a2.a1	sp|P12268|IMDH2_HUMAN	sp|P12268|IMDH2_HUMAN Inosine-5'-monophosphate dehydrogenase 2 OS=Homo sapiens GN=IMPDH2 PE=1 SV=2	FGVPVIADGGIQNVGHIAK		357	375	1892.039306640625
pepa5b16	a5.a2.a1	sp|P12268|IMDH2_HUMAN	sp|P12268|IMDH2_HUMAN Inosine-5'-monophosphate dehydrogenase 2 OS=Homo sapiens GN=IMPDH2 PE=1 SV=2	NLIDAGVDALR		312	322	1156.6324462890625
pepa5a3	a5.a2.a1	sp|P12268|IMDH2_HUMAN	sp|P12268|IMDH2_HUMAN Inosine-5'-monophosphate dehydrogenase 2 OS=Homo sapiens GN=IMPDH2 PE=1 SV=2	EDLVVAPAGITLK		183	195	1325.7679443359375
pepa5b23	a5.a2.a1	sp|P12268|IMDH2_HUMAN	sp|P12268|IMDH2_HUMAN Inosine-5'-monophosphate dehydrogenase 2 OS=Homo sapiens GN=IMPDH2 PE=1 SV=2	VGMGSGSICITQEVLACGR	C9:+57.02146 C17:+57.02146	323	341	1994.946044921875
pepa5b24	a5.a2.a1	sp|P12268|IMDH2_HUMAN	sp|P12268|IMDH2_HUMAN Inosine-5'-monophosphate dehydrogenase 2 OS=Homo sapiens GN=IMPDH2 PE=1 SV=2	YEQGFITDPVVLSPK		110	124	1692.8846435546875
pepa5a4	a5.a2.a1	sp|P12268|IMDH2_HUMAN	sp|P12268|IMDH2_HUMAN Inosine-5'-monophosphate dehydrogenase 2 OS=Homo sapiens GN=IMPDH2 PE=1 SV=2	FGVPVIADGGIQNVGH		357	372	1579.8231201171875
pepa5b12	a5.a2.a1	sp|P12268|IMDH2_HUMAN	sp|P12268|IMDH2_HUMAN Inosine-5'-monophosphate dehydrogenase 2 OS=Homo sapiens GN=IMPDH2 PE=1 SV=2	LPIVNEDDELVAIIAR		209	224	1779.9854736328125
pepa5a9	a5.a3.a1	sp|P20839-2|IMDH1_HUMAN	sp|P20839-2|IMDH1_HUMAN Isoform 2 of Inosine-5'-monophosphate dehydrogenase 1 OS=Homo sapiens GN=IMPDH1	IAQGVSGSIQDK		414	425	1202.637939453125
pepa5b13	a5.a3.a1	sp|P20839-2|IMDH1_HUMAN	sp|P20839-2|IMDH1_HUMAN Isoform 2 of Inosine-5'-monophosphate dehydrogenase 1 OS=Homo sapiens GN=IMPDH1	LQVIGGNVVTAAQAK		272	286	1468.8486328125
pepa5b10	a5.a3.a1	sp|P20839-2|IMDH1_HUMAN	sp|P20839-2|IMDH1_HUMAN Isoform 2 of Inosine-5'-monophosphate dehydrogenase 1 OS=Homo sapiens GN=IMPDH1	IELVVAPAGVTLK		158	170	1309.8094482421875
pepa5a9	a5.a3.a2	sp|P20839-3|IMDH1_HUMAN	sp|P20839-3|IMDH1_HUMAN Isoform 3 of Inosine-5'-monophosphate dehydrogenase 1 OS=Homo sapiens GN=IMPDH1	IAQGVSGSIQDK		488	499	1202.637939453125
pepa5b13	a5.a3.a2	sp|P20839-3|IMDH1_HUMAN	sp|P20839-3|IMDH1_HUMAN Isoform 3 of Inosine-5'-monophosphate dehydrogenase 1 OS=Homo sapiens GN=IMPDH1	LQVIGGNVVTAAQAK		346	360	1468.8486328125
pepa5b10	a5.a3.a2	sp|P20839-3|IMDH1_HUMAN	sp|P20839-3|IMDH1_HUMAN Isoform 3 of Inosine-5'-monophosphate dehydrogenase 1 OS=Homo sapiens GN=IMPDH1	IELVVAPAGVTLK		232	244	1309.8094482421875
pepa5a9	a5.a3.a3	sp|P20839-4|IMDH1_HUMAN	sp|P20839-4|IMDH1_HUMAN Isoform 4 of Inosine-5'-monophosphate dehydrogenase 1 OS=Homo sapiens GN=IMPDH1	IAQGVSGSIQDK		434	445	1202.637939453125
pepa5b13	a5.a3.a3	sp|P20839-4|IMDH1_HUMAN	sp|P20839-4|IMDH1_HUMAN Isoform 4 of Inosine-5'-monophosphate dehydrogenase 1 OS=Homo sapiens GN=IMPDH1	LQVIGGNVVTAAQAK		292	306	1468.8486328125
pepa5b10	a5.a3.a3	sp|P20839-4|IMDH1_HUMAN	sp|P20839-4|IMDH1_HUMAN Isoform 4 of Inosine-5'-monophosphate dehydrogenase 1 OS=Homo sapiens GN=IMPDH1	IELVVAPAGVTLK		178	190	1309.8094482421875
pepa5a9	a5.a3.a4	sp|P20839-5|IMDH1_HUMAN	sp|P20839-5|IMDH1_HUMAN Isoform 5 of Inosine-5'-monophosphate dehydrogenase 1 OS=Homo sapiens GN=IMPDH1	IAQGVSGSIQDK		514	525	1202.637939453125
pepa5b13	a5.a3.a4	sp|P20839-5|IMDH1_HUMAN	sp|P20839-5|IMDH1_HUMAN Isoform 5 of Inosine-5'-monophosphate dehydrogenase 1 OS=Homo sapiens GN=IMPDH1	LQVIGGNVVTAAQAK		372	386	1468.8486328125
pepa5b10	a5.a3.a4	sp|P20839-5|IMDH1_HUMAN	sp|P20839-5|IMDH1_HUMAN Isoform 5 of Inosine-5'-monophosphate dehydrogenase 1 OS=Homo sapiens GN=IMPDH1	IELVVAPAGVTLK		258	270	1309.8094482421875
pepa5a9	a5.a3.a5	sp|P20839-6|IMDH1_HUMAN	sp|P20839-6|IMDH1_HUMAN Isoform 6 of Inosine-5'-monophosphate dehydrogenase 1 OS=Homo sapiens GN=IMPDH1	IAQGVSGSIQDK		524	535	1202.637939453125
pepa5b13	a5.a3.a5	sp|P20839-6|IMDH1_HUMAN	sp|P20839-6|IMDH1_HUMAN Isoform 6 of Inosine-5'-monophosphate dehydrogenase 1 OS=Homo sapiens GN=IMPDH1	LQVIGGNVVTAAQAK		382	396	1468.8486328125
pepa5b10	a5.a3.a5	sp|P20839-6|IMDH1_HUMAN	sp|P20839-6|IMDH1_HUMAN Isoform 6 of Inosine-5'-monophosphate dehydrogenase 1 OS=Homo sapiens GN=IMPDH1	IELVVAPAGVTLK		268	280	1309.8094482421875
pepa5a9	a5.a3.a6	sp|P20839-7|IMDH1_HUMAN	sp|P20839-7|IMDH1_HUMAN Isoform 7 of Inosine-5'-monophosphate dehydrogenase 1 OS=Homo sapiens GN=IMPDH1	IAQGVSGSIQDK		491	502	1202.637939453125
pepa5b13	a5.a3.a6	sp|P20839-7|IMDH1_HUMAN	sp|P20839-7|IMDH1_HUMAN Isoform 7 of Inosine-5'-monophosphate dehydrogenase 1 OS=Homo sapiens GN=IMPDH1	LQVIGGNVVTAAQAK		349	363	1468.8486328125
pepa5b10	a5.a3.a6	sp|P20839-7|IMDH1_HUMAN	sp|P20839-7|IMDH1_HUMAN Isoform 7 of Inosine-5'-monophosphate dehydrogenase 1 OS=Homo sapiens GN=IMPDH1	IELVVAPAGVTLK		235	247	1309.8094482421875
pepa5a9	a5.a3.a7	sp|P20839|IMDH1_HUMAN	sp|P20839|IMDH1_HUMAN Inosine-5'-monophosphate dehydrogenase 1 OS=Homo sapiens GN=IMPDH1 PE=1 SV=2	IAQGVSGSIQDK		439	450	1202.637939453125
pepa5b13	a5.a3.a7	sp|P20839|IMDH1_HUMAN	sp|P20839|IMDH1_HUMAN Inosine-5'-monophosphate dehydrogenase 1 OS=Homo sapiens GN=IMPDH1 PE=1 SV=2	LQVIGGNVVTAAQAK		297	311	1468.8486328125
pepa5b10	a5.a3.a7	sp|P20839|IMDH1_HUMAN	sp|P20839|IMDH1_HUMAN Inosine-5'-monophosphate dehydrogenase 1 OS=Homo sapiens GN=IMPDH1 PE=1 SV=2	IELVVAPAGVTLK		183	195	1309.8094482421875
pepa5a9	a5.a3.a8	tr|C9J381|C9J381_HUMAN	tr|C9J381|C9J381_HUMAN Inosine-5'-monophosphate dehydrogenase 1 OS=Homo sapiens GN=IMPDH1 PE=2 SV=1	IAQGVSGSIQDK		438	449	1202.637939453125
pepa5b13	a5.a3.a8	tr|C9J381|C9J381_HUMAN	tr|C9J381|C9J381_HUMAN Inosine-5'-monophosphate dehydrogenase 1 OS=Homo sapiens GN=IMPDH1 PE=2 SV=1	LQVIGGNVVTAAQAK		296	310	1468.8486328125
pepa5b10	a5.a3.a8	tr|C9J381|C9J381_HUMAN	tr|C9J381|C9J381_HUMAN Inosine-5'-monophosphate dehydrogenase 1 OS=Homo sapiens GN=IMPDH1 PE=2 SV=1	IELVVAPAGVTLK		182	194	1309.8094482421875
pepa5a9	a5.a3.a9	tr|E7EQS0|E7EQS0_HUMAN	tr|E7EQS0|E7EQS0_HUMAN Inosine-5'-monophosphate dehydrogenase 1 OS=Homo sapiens GN=IMPDH1 PE=2 SV=1	IAQGVSGSIQDK		455	466	1202.637939453125
pepa5b13	a5.a3.a9	tr|E7EQS0|E7EQS0_HUMAN	tr|E7EQS0|E7EQS0_HUMAN Inosine-5'-monophosphate dehydrogenase 1 OS=Homo sapiens GN=IMPDH1 PE=2 SV=1	LQVIGGNVVTAAQAK		313	327	1468.8486328125
pepa5b10	a5.a3.a9	tr|E7EQS0|E7EQS0_HUMAN	tr|E7EQS0|E7EQS0_HUMAN Inosine-5'-monophosphate dehydrogenase 1 OS=Homo sapiens GN=IMPDH1 PE=2 SV=1	IELVVAPAGVTLK		199	211	1309.8094482421875
pepa6b25	a6.a1.a1	sp|P13010|XRCC5_HUMAN	sp|P13010|XRCC5_HUMAN X-ray repair cross-complementing protein 5 OS=Homo sapiens GN=XRCC5 PE=1 SV=3	YAYDKR		395	400	815.4050903320312
pepa6b17	a6.a1.a1	sp|P13010|XRCC5_HUMAN	sp|P13010|XRCC5_HUMAN X-ray repair cross-complementing protein 5 OS=Homo sapiens GN=XRCC5 PE=1 SV=3	SKVDEEQMK		324	332	1093.519775390625
pepa6b22	a6.a1.a1	sp|P13010|XRCC5_HUMAN	sp|P13010|XRCC5_HUMAN X-ray repair cross-complementing protein 5 OS=Homo sapiens GN=XRCC5 PE=1 SV=3	VDEEQMK		326	332	878.392822265625
pepa6a6	a6.a1.a1	sp|P13010|XRCC5_HUMAN	sp|P13010|XRCC5_HUMAN X-ray repair cross-complementing protein 5 OS=Homo sapiens GN=XRCC5 PE=1 SV=3	EEASGSSVTAEEAK		689	702	1394.6285400390625
pepa6b12	a6.a1.a1	sp|P13010|XRCC5_HUMAN	sp|P13010|XRCC5_HUMAN X-ray repair cross-complementing protein 5 OS=Homo sapiens GN=XRCC5 PE=1 SV=3	HSIHWPCR	C7:+57.02146	243	250	1092.5159912109375
pepa6a5	a6.a1.a1	sp|P13010|XRCC5_HUMAN	sp|P13010|XRCC5_HUMAN X-ray repair cross-complementing protein 5 OS=Homo sapiens GN=XRCC5 PE=1 SV=3	DVIQHETIGK		116	125	1139.60595703125
pepa6b20	a6.a1.a1	sp|P13010|XRCC5_HUMAN	sp|P13010|XRCC5_HUMAN X-ray repair cross-complementing protein 5 OS=Homo sapiens GN=XRCC5 PE=1 SV=3	TEQGGAHFSVS		569	579	1119.5069580078125
pepa6b16	a6.a1.a1	sp|P13010|XRCC5_HUMAN	sp|P13010|XRCC5_HUMAN X-ray repair cross-complementing protein 5 OS=Homo sapiens GN=XRCC5 PE=1 SV=3	KVITMFVQR	M5:+15.99491	36	44	1137.645263671875
pepa6b13	a6.a1.a1	sp|P13010|XRCC5_HUMAN	sp|P13010|XRCC5_HUMAN X-ray repair cross-complementing protein 5 OS=Homo sapiens GN=XRCC5 PE=1 SV=3	LGGHGPSFPLK		185	195	1109.610595703125
pepa6b21	a6.a1.a1	sp|P13010|XRCC5_HUMAN	sp|P13010|XRCC5_HUMAN X-ray repair cross-complementing protein 5 OS=Homo sapiens GN=XRCC5 PE=1 SV=3	TWTVVDAK		275	282	919.48876953125
pepa6b15	a6.a1.a1	sp|P13010|XRCC5_HUMAN	sp|P13010|XRCC5_HUMAN X-ray repair cross-complementing protein 5 OS=Homo sapiens GN=XRCC5 PE=1 SV=3	KVITMFVQR		36	44	1121.650390625
pepa6a4	a6.a1.a1	sp|P13010|XRCC5_HUMAN	sp|P13010|XRCC5_HUMAN X-ray repair cross-complementing protein 5 OS=Homo sapiens GN=XRCC5 PE=1 SV=3	DQVTAQEIFQDNHEDGPTAK		546	565	2243.021484375
pepa6a2	a6.a1.a1	sp|P13010|XRCC5_HUMAN	sp|P13010|XRCC5_HUMAN X-ray repair cross-complementing protein 5 OS=Homo sapiens GN=XRCC5 PE=1 SV=3	ANPQVGVAFPH		401	411	1136.5850830078125
pepa6a9	a6.a1.a1	sp|P13010|XRCC5_HUMAN	sp|P13010|XRCC5_HUMAN X-ray repair cross-complementing protein 5 OS=Homo sapiens GN=XRCC5 PE=1 SV=3	HIEIFTDLSSR		131	141	1317.68017578125
pepa6a8	a6.a1.a1	sp|P13010|XRCC5_HUMAN	sp|P13010|XRCC5_HUMAN X-ray repair cross-complementing protein 5 OS=Homo sapiens GN=XRCC5 PE=1 SV=3	FFMGNQVLK		355	363	1083.5660400390625
pepa6a7	a6.a1.a1	sp|P13010|XRCC5_HUMAN	sp|P13010|XRCC5_HUMAN X-ray repair cross-complementing protein 5 OS=Homo sapiens GN=XRCC5 PE=1 SV=3	ETVYCLNDDDETEVLK	C5:+57.02146	292	307	1942.859130859375
pepa6b18	a6.a1.a1	sp|P13010|XRCC5_HUMAN	sp|P13010|XRCC5_HUMAN X-ray repair cross-complementing protein 5 OS=Homo sapiens GN=XRCC5 PE=1 SV=3	SQLDIIIH		145	152	938.531005859375
pepa6b19	a6.a1.a1	sp|P13010|XRCC5_HUMAN	sp|P13010|XRCC5_HUMAN X-ray repair cross-complementing protein 5 OS=Homo sapiens GN=XRCC5 PE=1 SV=3	SQLDIIIHSLK		145	155	1266.741943359375
pepa6b14	a6.a1.a1	sp|P13010|XRCC5_HUMAN	sp|P13010|XRCC5_HUMAN X-ray repair cross-complementing protein 5 OS=Homo sapiens GN=XRCC5 PE=1 SV=3	IWNMLNPPAEVTTK		512	525	1613.8360595703125
pepa6a1	a6.a1.a1	sp|P13010|XRCC5_HUMAN	sp|P13010|XRCC5_HUMAN X-ray repair cross-complementing protein 5 OS=Homo sapiens GN=XRCC5 PE=1 SV=3	ALDDLDMVAIVR		383	394	1330.703857421875
pepa6b24	a6.a1.a1	sp|P13010|XRCC5_HUMAN	sp|P13010|XRCC5_HUMAN X-ray repair cross-complementing protein 5 OS=Homo sapiens GN=XRCC5 PE=1 SV=3	YAPTEAQLNAVDALIDSMSLAK	M18:+15.99491	444	465	2337.164794921875
pepa6a3	a6.a1.a1	sp|P13010|XRCC5_HUMAN	sp|P13010|XRCC5_HUMAN X-ray repair cross-complementing protein 5 OS=Homo sapiens GN=XRCC5 PE=1 SV=3	DDEAAAVALSSLIH		369	382	1411.706787109375
pepa6b11	a6.a1.a1	sp|P13010|XRCC5_HUMAN	sp|P13010|XRCC5_HUMAN X-ray repair cross-complementing protein 5 OS=Homo sapiens GN=XRCC5 PE=1 SV=3	HLMLPDFDLLEDIESK	M3:+15.99491	82	97	1930.9471435546875
pepa6b10	a6.a1.a1	sp|P13010|XRCC5_HUMAN	sp|P13010|XRCC5_HUMAN X-ray repair cross-complementing protein 5 OS=Homo sapiens GN=XRCC5 PE=1 SV=3	HLMLPDFDLLEDIESK		82	97	1914.9521484375
pepa6b23	a6.a1.a1	sp|P13010|XRCC5_HUMAN	sp|P13010|XRCC5_HUMAN X-ray repair cross-complementing protein 5 OS=Homo sapiens GN=XRCC5 PE=1 SV=3	YAPTEAQLNAVDALIDSMSLAK		444	465	2321.169921875
pepa7b20	a7.a1.a1	sp|P78347-2|GTF2I_HUMAN	sp|P78347-2|GTF2I_HUMAN Isoform 2 of General transcription factor II-I OS=Homo sapiens GN=GTF2I	STTEVTQPR		506	514	1018.5167846679688
pepa7b23	a7.a1.a1	sp|P78347-2|GTF2I_HUMAN	sp|P78347-2|GTF2I_HUMAN Isoform 2 of General transcription factor II-I OS=Homo sapiens GN=GTF2I	VMVTDADR		199	206	906.4354248046875
pepa7b12	a7.a1.a1	sp|P78347-2|GTF2I_HUMAN	sp|P78347-2|GTF2I_HUMAN Isoform 2 of General transcription factor II-I OS=Homo sapiens GN=GTF2I	KPEMFETAIK	M4:+15.99491	766	775	1209.6187744140625
pepa7b22	a7.a1.a1	sp|P78347-2|GTF2I_HUMAN	sp|P78347-2|GTF2I_HUMAN Isoform 2 of General transcription factor II-I OS=Homo sapiens GN=GTF2I	TPTQTNGSNVPFKPR		662	676	1643.850341796875
pepa7b15	a7.a1.a1	sp|P78347-2|GTF2I_HUMAN	sp|P78347-2|GTF2I_HUMAN Isoform 2 of General transcription factor II-I OS=Homo sapiens GN=GTF2I	RPELLTHSTTEVTQPR		499	514	1864.988037109375
pepa7a3	a7.a1.a1	sp|P78347-2|GTF2I_HUMAN	sp|P78347-2|GTF2I_HUMAN Isoform 2 of General transcription factor II-I OS=Homo sapiens GN=GTF2I	CGEALGLK	C1:+57.02146	704	711	847.4345703125
pepa7a5	a7.a1.a1	sp|P78347-2|GTF2I_HUMAN	sp|P78347-2|GTF2I_HUMAN Isoform 2 of General transcription factor II-I OS=Homo sapiens GN=GTF2I	EDLQLDKPASGVK		403	415	1399.7431640625
pepa7b19	a7.a1.a1	sp|P78347-2|GTF2I_HUMAN	sp|P78347-2|GTF2I_HUMAN Isoform 2 of General transcription factor II-I OS=Homo sapiens GN=GTF2I	STLPVEDEESSESR		7	20	1564.69775390625
pepa7a6	a7.a1.a1	sp|P78347-2|GTF2I_HUMAN	sp|P78347-2|GTF2I_HUMAN Isoform 2 of General transcription factor II-I OS=Homo sapiens GN=GTF2I	FAEALGSTEAK		437	447	1123.5633544921875
pepa7b10	a7.a1.a1	sp|P78347-2|GTF2I_HUMAN	sp|P78347-2|GTF2I_HUMAN Isoform 2 of General transcription factor II-I OS=Homo sapiens GN=GTF2I	HPENYDLATLK		161	171	1300.653564453125
pepa7b14	a7.a1.a1	sp|P78347-2|GTF2I_HUMAN	sp|P78347-2|GTF2I_HUMAN Isoform 2 of General transcription factor II-I OS=Homo sapiens GN=GTF2I	MVDQLFCK	C7:+57.02146 M1:+15.99491	428	435	1056.4857177734375
pepa7b16	a7.a1.a1	sp|P78347-2|GTF2I_HUMAN	sp|P78347-2|GTF2I_HUMAN Isoform 2 of General transcription factor II-I OS=Homo sapiens GN=GTF2I	SILSPGGSCGPIK	C9:+57.02146	207	219	1272.662109375
pepa7a1	a7.a1.a1	sp|P78347-2|GTF2I_HUMAN	sp|P78347-2|GTF2I_HUMAN Isoform 2 of General transcription factor II-I OS=Homo sapiens GN=GTF2I	ANELPQPPVPEPANAGK		286	302	1728.8919677734375
pepa7b17	a7.a1.a1	sp|P78347-2|GTF2I_HUMAN	sp|P78347-2|GTF2I_HUMAN Isoform 2 of General transcription factor II-I OS=Homo sapiens GN=GTF2I	SPSWYGIPR		474	482	1062.537109375
pepa7a2	a7.a1.a1	sp|P78347-2|GTF2I_HUMAN	sp|P78347-2|GTF2I_HUMAN Isoform 2 of General transcription factor II-I OS=Homo sapiens GN=GTF2I	APSYLEISSMR		876	886	1253.619873046875
pepa7b21	a7.a1.a1	sp|P78347-2|GTF2I_HUMAN	sp|P78347-2|GTF2I_HUMAN Isoform 2 of General transcription factor II-I OS=Homo sapiens GN=GTF2I	TEPTEDSGISLEMAAVTVK	M13:+15.99491	222	240	1993.9637451171875
pepa7a9	a7.a1.a1	sp|P78347-2|GTF2I_HUMAN	sp|P78347-2|GTF2I_HUMAN Isoform 2 of General transcription factor II-I OS=Homo sapiens GN=GTF2I	FGEAIGMGFPVK	M7:+15.99491	839	850	1268.634765625
pepa7b13	a7.a1.a1	sp|P78347-2|GTF2I_HUMAN	sp|P78347-2|GTF2I_HUMAN Isoform 2 of General transcription factor II-I OS=Homo sapiens GN=GTF2I	MSVDAVEIETLR		102	113	1362.69384765625
pepa7b11	a7.a1.a1	sp|P78347-2|GTF2I_HUMAN	sp|P78347-2|GTF2I_HUMAN Isoform 2 of General transcription factor II-I OS=Homo sapiens GN=GTF2I	KPELVISYLPPGMASK		604	619	1729.9560546875
pepa7b18	a7.a1.a1	sp|P78347-2|GTF2I_HUMAN	sp|P78347-2|GTF2I_HUMAN Isoform 2 of General transcription factor II-I OS=Homo sapiens GN=GTF2I	SPTWFGIPR		579	587	1060.557861328125
pepa7a8	a7.a1.a1	sp|P78347-2|GTF2I_HUMAN	sp|P78347-2|GTF2I_HUMAN Isoform 2 of General transcription factor II-I OS=Homo sapiens GN=GTF2I	FGEAIGMGFPVK		839	850	1252.639892578125
pepa7a4	a7.a1.a1	sp|P78347-2|GTF2I_HUMAN	sp|P78347-2|GTF2I_HUMAN Isoform 2 of General transcription factor II-I OS=Homo sapiens GN=GTF2I	DQSAVVVQGLPEGVAFK		144	160	1743.927978515625
pepa7a7	a7.a1.a1	sp|P78347-2|GTF2I_HUMAN	sp|P78347-2|GTF2I_HUMAN Isoform 2 of General transcription factor II-I OS=Homo sapiens GN=GTF2I	FEAHPNDLYVEGLPENIPFR		454	473	2357.156494140625
pepa7b20	a7.a1.a2	sp|P78347-3|GTF2I_HUMAN	sp|P78347-3|GTF2I_HUMAN Isoform 3 of General transcription factor II-I OS=Homo sapiens GN=GTF2I	STTEVTQPR		527	535	1018.5167846679688
pepa7b23	a7.a1.a2	sp|P78347-3|GTF2I_HUMAN	sp|P78347-3|GTF2I_HUMAN Isoform 3 of General transcription factor II-I OS=Homo sapiens GN=GTF2I	VMVTDADR		199	206	906.4354248046875
pepa7b12	a7.a1.a2	sp|P78347-3|GTF2I_HUMAN	sp|P78347-3|GTF2I_HUMAN Isoform 3 of General transcription factor II-I OS=Homo sapiens GN=GTF2I	KPEMFETAIK	M4:+15.99491	787	796	1209.6187744140625
pepa7b22	a7.a1.a2	sp|P78347-3|GTF2I_HUMAN	sp|P78347-3|GTF2I_HUMAN Isoform 3 of General transcription factor II-I OS=Homo sapiens GN=GTF2I	TPTQTNGSNVPFKPR		683	697	1643.850341796875
pepa7b15	a7.a1.a2	sp|P78347-3|GTF2I_HUMAN	sp|P78347-3|GTF2I_HUMAN Isoform 3 of General transcription factor II-I OS=Homo sapiens GN=GTF2I	RPELLTHSTTEVTQPR		520	535	1864.988037109375
pepa7a3	a7.a1.a2	sp|P78347-3|GTF2I_HUMAN	sp|P78347-3|GTF2I_HUMAN Isoform 3 of General transcription factor II-I OS=Homo sapiens GN=GTF2I	CGEALGLK	C1:+57.02146	725	732	847.4345703125
pepa7a5	a7.a1.a2	sp|P78347-3|GTF2I_HUMAN	sp|P78347-3|GTF2I_HUMAN Isoform 3 of General transcription factor II-I OS=Homo sapiens GN=GTF2I	EDLQLDKPASGVK		424	436	1399.7431640625
pepa7b19	a7.a1.a2	sp|P78347-3|GTF2I_HUMAN	sp|P78347-3|GTF2I_HUMAN Isoform 3 of General transcription factor II-I OS=Homo sapiens GN=GTF2I	STLPVEDEESSESR		7	20	1564.69775390625
pepa7a6	a7.a1.a2	sp|P78347-3|GTF2I_HUMAN	sp|P78347-3|GTF2I_HUMAN Isoform 3 of General transcription factor II-I OS=Homo sapiens GN=GTF2I	FAEALGSTEAK		458	468	1123.5633544921875
pepa7b10	a7.a1.a2	sp|P78347-3|GTF2I_HUMAN	sp|P78347-3|GTF2I_HUMAN Isoform 3 of General transcription factor II-I OS=Homo sapiens GN=GTF2I	HPENYDLATLK		161	171	1300.653564453125
pepa7b14	a7.a1.a2	sp|P78347-3|GTF2I_HUMAN	sp|P78347-3|GTF2I_HUMAN Isoform 3 of General transcription factor II-I OS=Homo sapiens GN=GTF2I	MVDQLFCK	C7:+57.02146 M1:+15.99491	449	456	1056.4857177734375
pepa7b16	a7.a1.a2	sp|P78347-3|GTF2I_HUMAN	sp|P78347-3|GTF2I_HUMAN Isoform 3 of General transcription factor II-I OS=Homo sapiens GN=GTF2I	SILSPGGSCGPIK	C9:+57.02146	207	219	1272.662109375
pepa7a1	a7.a1.a2	sp|P78347-3|GTF2I_HUMAN	sp|P78347-3|GTF2I_HUMAN Isoform 3 of General transcription factor II-I OS=Homo sapiens GN=GTF2I	ANELPQPPVPEPANAGK		307	323	1728.8919677734375
pepa7b17	a7.a1.a2	sp|P78347-3|GTF2I_HUMAN	sp|P78347-3|GTF2I_HUMAN Isoform 3 of General transcription factor II-I OS=Homo sapiens GN=GTF2I	SPSWYGIPR		495	503	1062.537109375
pepa7a2	a7.a1.a2	sp|P78347-3|GTF2I_HUMAN	sp|P78347-3|GTF2I_HUMAN Isoform 3 of General transcription factor II-I OS=Homo sapiens GN=GTF2I	APSYLEISSMR		897	907	1253.619873046875
pepa7b21	a7.a1.a2	sp|P78347-3|GTF2I_HUMAN	sp|P78347-3|GTF2I_HUMAN Isoform 3 of General transcription factor II-I OS=Homo sapiens GN=GTF2I	TEPTEDSGISLEMAAVTVK	M13:+15.99491	222	240	1993.9637451171875
pepa7a9	a7.a1.a2	sp|P78347-3|GTF2I_HUMAN	sp|P78347-3|GTF2I_HUMAN Isoform 3 of General transcription factor II-I OS=Homo sapiens GN=GTF2I	FGEAIGMGFPVK	M7:+15.99491	860	871	1268.634765625
pepa7b13	a7.a1.a2	sp|P78347-3|GTF2I_HUMAN	sp|P78347-3|GTF2I_HUMAN Isoform 3 of General transcription factor II-I OS=Homo sapiens GN=GTF2I	MSVDAVEIETLR		102	113	1362.69384765625
pepa7b11	a7.a1.a2	sp|P78347-3|GTF2I_HUMAN	sp|P78347-3|GTF2I_HUMAN Isoform 3 of General transcription factor II-I OS=Homo sapiens GN=GTF2I	KPELVISYLPPGMASK		625	640	1729.9560546875
pepa7b18	a7.a1.a2	sp|P78347-3|GTF2I_HUMAN	sp|P78347-3|GTF2I_HUMAN Isoform 3 of General transcription factor II-I OS=Homo sapiens GN=GTF2I	SPTWFGIPR		600	608	1060.557861328125
pepa7a8	a7.a1.a2	sp|P78347-3|GTF2I_HUMAN	sp|P78347-3|GTF2I_HUMAN Isoform 3 of General transcription factor II-I OS=Homo sapiens GN=GTF2I	FGEAIGMGFPVK		860	871	1252.639892578125
pepa7a4	a7.a1.a2	sp|P78347-3|GTF2I_HUMAN	sp|P78347-3|GTF2I_HUMAN Isoform 3 of General transcription factor II-I OS=Homo sapiens GN=GTF2I	DQSAVVVQGLPEGVAFK		144	160	1743.927978515625
pepa7a7	a7.a1.a2	sp|P78347-3|GTF2I_HUMAN	sp|P78347-3|GTF2I_HUMAN Isoform 3 of General transcription factor II-I OS=Homo sapiens GN=GTF2I	FEAHPNDLYVEGLPENIPFR		475	494	2357.156494140625
pepa7b20	a7.a1.a3	sp|P78347-4|GTF2I_HUMAN	sp|P78347-4|GTF2I_HUMAN Isoform 4 of General transcription factor II-I OS=Homo sapiens GN=GTF2I	STTEVTQPR		526	534	1018.5167846679688
pepa7b23	a7.a1.a3	sp|P78347-4|GTF2I_HUMAN	sp|P78347-4|GTF2I_HUMAN Isoform 4 of General transcription factor II-I OS=Homo sapiens GN=GTF2I	VMVTDADR		199	206	906.4354248046875
pepa7b12	a7.a1.a3	sp|P78347-4|GTF2I_HUMAN	sp|P78347-4|GTF2I_HUMAN Isoform 4 of General transcription factor II-I OS=Homo sapiens GN=GTF2I	KPEMFETAIK	M4:+15.99491	786	795	1209.6187744140625
pepa7b22	a7.a1.a3	sp|P78347-4|GTF2I_HUMAN	sp|P78347-4|GTF2I_HUMAN Isoform 4 of General transcription factor II-I OS=Homo sapiens GN=GTF2I	TPTQTNGSNVPFKPR		682	696	1643.850341796875
pepa7b15	a7.a1.a3	sp|P78347-4|GTF2I_HUMAN	sp|P78347-4|GTF2I_HUMAN Isoform 4 of General transcription factor II-I OS=Homo sapiens GN=GTF2I	RPELLTHSTTEVTQPR		519	534	1864.988037109375
pepa7a3	a7.a1.a3	sp|P78347-4|GTF2I_HUMAN	sp|P78347-4|GTF2I_HUMAN Isoform 4 of General transcription factor II-I OS=Homo sapiens GN=GTF2I	CGEALGLK	C1:+57.02146	724	731	847.4345703125
pepa7a5	a7.a1.a3	sp|P78347-4|GTF2I_HUMAN	sp|P78347-4|GTF2I_HUMAN Isoform 4 of General transcription factor II-I OS=Homo sapiens GN=GTF2I	EDLQLDKPASGVK		423	435	1399.7431640625
pepa7b19	a7.a1.a3	sp|P78347-4|GTF2I_HUMAN	sp|P78347-4|GTF2I_HUMAN Isoform 4 of General transcription factor II-I OS=Homo sapiens GN=GTF2I	STLPVEDEESSESR		7	20	1564.69775390625
pepa7a6	a7.a1.a3	sp|P78347-4|GTF2I_HUMAN	sp|P78347-4|GTF2I_HUMAN Isoform 4 of General transcription factor II-I OS=Homo sapiens GN=GTF2I	FAEALGSTEAK		457	467	1123.5633544921875
pepa7b10	a7.a1.a3	sp|P78347-4|GTF2I_HUMAN	sp|P78347-4|GTF2I_HUMAN Isoform 4 of General transcription factor II-I OS=Homo sapiens GN=GTF2I	HPENYDLATLK		161	171	1300.653564453125
pepa7b14	a7.a1.a3	sp|P78347-4|GTF2I_HUMAN	sp|P78347-4|GTF2I_HUMAN Isoform 4 of General transcription factor II-I OS=Homo sapiens GN=GTF2I	MVDQLFCK	C7:+57.02146 M1:+15.99491	448	455	1056.4857177734375
pepa7b16	a7.a1.a3	sp|P78347-4|GTF2I_HUMAN	sp|P78347-4|GTF2I_HUMAN Isoform 4 of General transcription factor II-I OS=Homo sapiens GN=GTF2I	SILSPGGSCGPIK	C9:+57.02146	207	219	1272.662109375
pepa7a1	a7.a1.a3	sp|P78347-4|GTF2I_HUMAN	sp|P78347-4|GTF2I_HUMAN Isoform 4 of General transcription factor II-I OS=Homo sapiens GN=GTF2I	ANELPQPPVPEPANAGK		306	322	1728.8919677734375
pepa7b17	a7.a1.a3	sp|P78347-4|GTF2I_HUMAN	sp|P78347-4|GTF2I_HUMAN Isoform 4 of General transcription factor II-I OS=Homo sapiens GN=GTF2I	SPSWYGIPR		494	502	1062.537109375
pepa7a2	a7.a1.a3	sp|P78347-4|GTF2I_HUMAN	sp|P78347-4|GTF2I_HUMAN Isoform 4 of General transcription factor II-I OS=Homo sapiens GN=GTF2I	APSYLEISSMR		896	906	1253.619873046875
pepa7b21	a7.a1.a3	sp|P78347-4|GTF2I_HUMAN	sp|P78347-4|GTF2I_HUMAN Isoform 4 of General transcription factor II-I OS=Homo sapiens GN=GTF2I	TEPTEDSGISLEMAAVTVK	M13:+15.99491	222	240	1993.9637451171875
pepa7a9	a7.a1.a3	sp|P78347-4|GTF2I_HUMAN	sp|P78347-4|GTF2I_HUMAN Isoform 4 of General transcription factor II-I OS=Homo sapiens GN=GTF2I	FGEAIGMGFPVK	M7:+15.99491	859	870	1268.634765625
pepa7b13	a7.a1.a3	sp|P78347-4|GTF2I_HUMAN	sp|P78347-4|GTF2I_HUMAN Isoform 4 of General transcription factor II-I OS=Homo sapiens GN=GTF2I	MSVDAVEIETLR		102	113	1362.69384765625
pepa7b11	a7.a1.a3	sp|P78347-4|GTF2I_HUMAN	sp|P78347-4|GTF2I_HUMAN Isoform 4 of General transcription factor II-I OS=Homo sapiens GN=GTF2I	KPELVISYLPPGMASK		624	639	1729.9560546875
pepa7b18	a7.a1.a3	sp|P78347-4|GTF2I_HUMAN	sp|P78347-4|GTF2I_HUMAN Isoform 4 of General transcription factor II-I OS=Homo sapiens GN=GTF2I	SPTWFGIPR		599	607	1060.557861328125
pepa7a8	a7.a1.a3	sp|P78347-4|GTF2I_HUMAN	sp|P78347-4|GTF2I_HUMAN Isoform 4 of General transcription factor II-I OS=Homo sapiens GN=GTF2I	FGEAIGMGFPVK		859	870	1252.639892578125
pepa7a4	a7.a1.a3	sp|P78347-4|GTF2I_HUMAN	sp|P78347-4|GTF2I_HUMAN Isoform 4 of General transcription factor II-I OS=Homo sapiens GN=GTF2I	DQSAVVVQGLPEGVAFK		144	160	1743.927978515625
pepa7a7	a7.a1.a3	sp|P78347-4|GTF2I_HUMAN	sp|P78347-4|GTF2I_HUMAN Isoform 4 of General transcription factor II-I OS=Homo sapiens GN=GTF2I	FEAHPNDLYVEGLPENIPFR		474	493	2357.156494140625
pepa7b20	a7.a1.a4	sp|P78347|GTF2I_HUMAN	sp|P78347|GTF2I_HUMAN General transcription factor II-I OS=Homo sapiens GN=GTF2I PE=1 SV=2	STTEVTQPR		547	555	1018.5167846679688
pepa7b23	a7.a1.a4	sp|P78347|GTF2I_HUMAN	sp|P78347|GTF2I_HUMAN General transcription factor II-I OS=Homo sapiens GN=GTF2I PE=1 SV=2	VMVTDADR		199	206	906.4354248046875
pepa7b12	a7.a1.a4	sp|P78347|GTF2I_HUMAN	sp|P78347|GTF2I_HUMAN General transcription factor II-I OS=Homo sapiens GN=GTF2I PE=1 SV=2	KPEMFETAIK	M4:+15.99491	807	816	1209.6187744140625
pepa7b22	a7.a1.a4	sp|P78347|GTF2I_HUMAN	sp|P78347|GTF2I_HUMAN General transcription factor II-I OS=Homo sapiens GN=GTF2I PE=1 SV=2	TPTQTNGSNVPFKPR		703	717	1643.850341796875
pepa7b15	a7.a1.a4	sp|P78347|GTF2I_HUMAN	sp|P78347|GTF2I_HUMAN General transcription factor II-I OS=Homo sapiens GN=GTF2I PE=1 SV=2	RPELLTHSTTEVTQPR		540	555	1864.988037109375
pepa7a3	a7.a1.a4	sp|P78347|GTF2I_HUMAN	sp|P78347|GTF2I_HUMAN General transcription factor II-I OS=Homo sapiens GN=GTF2I PE=1 SV=2	CGEALGLK	C1:+57.02146	745	752	847.4345703125
pepa7a5	a7.a1.a4	sp|P78347|GTF2I_HUMAN	sp|P78347|GTF2I_HUMAN General transcription factor II-I OS=Homo sapiens GN=GTF2I PE=1 SV=2	EDLQLDKPASGVK		444	456	1399.7431640625
pepa7b19	a7.a1.a4	sp|P78347|GTF2I_HUMAN	sp|P78347|GTF2I_HUMAN General transcription factor II-I OS=Homo sapiens GN=GTF2I PE=1 SV=2	STLPVEDEESSESR		7	20	1564.69775390625
pepa7a6	a7.a1.a4	sp|P78347|GTF2I_HUMAN	sp|P78347|GTF2I_HUMAN General transcription factor II-I OS=Homo sapiens GN=GTF2I PE=1 SV=2	FAEALGSTEAK		478	488	1123.5633544921875
pepa7b10	a7.a1.a4	sp|P78347|GTF2I_HUMAN	sp|P78347|GTF2I_HUMAN General transcription factor II-I OS=Homo sapiens GN=GTF2I PE=1 SV=2	HPENYDLATLK		161	171	1300.653564453125
pepa7b14	a7.a1.a4	sp|P78347|GTF2I_HUMAN	sp|P78347|GTF2I_HUMAN General transcription factor II-I OS=Homo sapiens GN=GTF2I PE=1 SV=2	MVDQLFCK	C7:+57.02146 M1:+15.99491	469	476	1056.4857177734375
pepa7b16	a7.a1.a4	sp|P78347|GTF2I_HUMAN	sp|P78347|GTF2I_HUMAN General transcription factor II-I OS=Homo sapiens GN=GTF2I PE=1 SV=2	SILSPGGSCGPIK	C9:+57.02146	207	219	1272.662109375
pepa7a1	a7.a1.a4	sp|P78347|GTF2I_HUMAN	sp|P78347|GTF2I_HUMAN General transcription factor II-I OS=Homo sapiens GN=GTF2I PE=1 SV=2	ANELPQPPVPEPANAGK		327	343	1728.8919677734375
pepa7b17	a7.a1.a4	sp|P78347|GTF2I_HUMAN	sp|P78347|GTF2I_HUMAN General transcription factor II-I OS=Homo sapiens GN=GTF2I PE=1 SV=2	SPSWYGIPR		515	523	1062.537109375
pepa7a2	a7.a1.a4	sp|P78347|GTF2I_HUMAN	sp|P78347|GTF2I_HUMAN General transcription factor II-I OS=Homo sapiens GN=GTF2I PE=1 SV=2	APSYLEISSMR		917	927	1253.619873046875
pepa7b21	a7.a1.a4	sp|P78347|GTF2I_HUMAN	sp|P78347|GTF2I_HUMAN General transcription factor II-I OS=Homo sapiens GN=GTF2I PE=1 SV=2	TEPTEDSGISLEMAAVTVK	M13:+15.99491	222	240	1993.9637451171875
pepa7a9	a7.a1.a4	sp|P78347|GTF2I_HUMAN	sp|P78347|GTF2I_HUMAN General transcription factor II-I OS=Homo sapiens GN=GTF2I PE=1 SV=2	FGEAIGMGFPVK	M7:+15.99491	880	891	1268.634765625
pepa7b13	a7.a1.a4	sp|P78347|GTF2I_HUMAN	sp|P78347|GTF2I_HUMAN General transcription factor II-I OS=Homo sapiens GN=GTF2I PE=1 SV=2	MSVDAVEIETLR		102	113	1362.69384765625
pepa7b11	a7.a1.a4	sp|P78347|GTF2I_HUMAN	sp|P78347|GTF2I_HUMAN General transcription factor II-I OS=Homo sapiens GN=GTF2I PE=1 SV=2	KPELVISYLPPGMASK		645	660	1729.9560546875
pepa7b18	a7.a1.a4	sp|P78347|GTF2I_HUMAN	sp|P78347|GTF2I_HUMAN General transcription factor II-I OS=Homo sapiens GN=GTF2I PE=1 SV=2	SPTWFGIPR		620	628	1060.557861328125
pepa7a8	a7.a1.a4	sp|P78347|GTF2I_HUMAN	sp|P78347|GTF2I_HUMAN General transcription factor II-I OS=Homo sapiens GN=GTF2I PE=1 SV=2	FGEAIGMGFPVK		880	891	1252.639892578125
pepa7a4	a7.a1.a4	sp|P78347|GTF2I_HUMAN	sp|P78347|GTF2I_HUMAN General transcription factor II-I OS=Homo sapiens GN=GTF2I PE=1 SV=2	DQSAVVVQGLPEGVAFK		144	160	1743.927978515625
pepa7a7	a7.a1.a4	sp|P78347|GTF2I_HUMAN	sp|P78347|GTF2I_HUMAN General transcription factor II-I OS=Homo sapiens GN=GTF2I PE=1 SV=2	FEAHPNDLYVEGLPENIPFR		495	514	2357.156494140625
pepa8b13	a8.a1.a1	sp|Q9Y6X9-2|MORC2_HUMAN	sp|Q9Y6X9-2|MORC2_HUMAN Isoform 2 of MORC family CW-type zinc finger protein 2 OS=Homo sapiens GN=MORC2	PSTEEPVR		539	546	914.4581909179688
pepa8b17	a8.a1.a1	sp|Q9Y6X9-2|MORC2_HUMAN	sp|Q9Y6X9-2|MORC2_HUMAN Isoform 2 of MORC family CW-type zinc finger protein 2 OS=Homo sapiens GN=MORC2	TREPVTDNVEK		92	102	1287.654296875
pepa8b10	a8.a1.a1	sp|Q9Y6X9-2|MORC2_HUMAN	sp|Q9Y6X9-2|MORC2_HUMAN Isoform 2 of MORC family CW-type zinc finger protein 2 OS=Homo sapiens GN=MORC2	KAPVISSTPK		581	590	1027.614990234375
pepa8a9	a8.a1.a1	sp|Q9Y6X9-2|MORC2_HUMAN	sp|Q9Y6X9-2|MORC2_HUMAN Isoform 2 of MORC family CW-type zinc finger protein 2 OS=Homo sapiens GN=MORC2	LSPATPSR		667	674	828.4578247070312
pepa8a5	a8.a1.a1	sp|Q9Y6X9-2|MORC2_HUMAN	sp|Q9Y6X9-2|MORC2_HUMAN Isoform 2 of MORC family CW-type zinc finger protein 2 OS=Homo sapiens GN=MORC2	GLHVEVR		734	740	809.4631958007812
pepa8a3	a8.a1.a1	sp|Q9Y6X9-2|MORC2_HUMAN	sp|Q9Y6X9-2|MORC2_HUMAN Isoform 2 of MORC family CW-type zinc finger protein 2 OS=Homo sapiens GN=MORC2	DIQMAETSPEGTKPER	M4:+15.99491	160	175	1804.838623046875
pepa8a2	a8.a1.a1	sp|Q9Y6X9-2|MORC2_HUMAN	sp|Q9Y6X9-2|MORC2_HUMAN Isoform 2 of MORC family CW-type zinc finger protein 2 OS=Homo sapiens GN=MORC2	DIQMAETSPEGTKPER		160	175	1788.84375
pepa8a1	a8.a1.a1	sp|Q9Y6X9-2|MORC2_HUMAN	sp|Q9Y6X9-2|MORC2_HUMAN Isoform 2 of MORC family CW-type zinc finger protein 2 OS=Homo sapiens GN=MORC2	AMGEHLAQYWK	M2:+15.99491	380	390	1349.631103515625
pepa8a6	a8.a1.a1	sp|Q9Y6X9-2|MORC2_HUMAN	sp|Q9Y6X9-2|MORC2_HUMAN Isoform 2 of MORC family CW-type zinc finger protein 2 OS=Homo sapiens GN=MORC2	LLQPPEAPR		605	613	1020.5841064453125
pepa8b16	a8.a1.a1	sp|Q9Y6X9-2|MORC2_HUMAN	sp|Q9Y6X9-2|MORC2_HUMAN Isoform 2 of MORC family CW-type zinc finger protein 2 OS=Homo sapiens GN=MORC2	TPESTQIGQYGNGLK		29	43	1592.7918701171875
pepa8b15	a8.a1.a1	sp|Q9Y6X9-2|MORC2_HUMAN	sp|Q9Y6X9-2|MORC2_HUMAN Isoform 2 of MORC family CW-type zinc finger protein 2 OS=Homo sapiens GN=MORC2	SVAVSDEEEVEEEAER		677	692	1806.7879638671875
pepa8a4	a8.a1.a1	sp|Q9Y6X9-2|MORC2_HUMAN	sp|Q9Y6X9-2|MORC2_HUMAN Isoform 2 of MORC family CW-type zinc finger protein 2 OS=Homo sapiens GN=MORC2	FDYVPTDTTPR		766	776	1311.6219482421875
pepa8b14	a8.a1.a1	sp|Q9Y6X9-2|MORC2_HUMAN	sp|Q9Y6X9-2|MORC2_HUMAN Isoform 2 of MORC family CW-type zinc finger protein 2 OS=Homo sapiens GN=MORC2	QYEVGLQNLCNSYQSR	C10:+57.02146	891	906	1958.9029541015625
pepa8a8	a8.a1.a1	sp|Q9Y6X9-2|MORC2_HUMAN	sp|Q9Y6X9-2|MORC2_HUMAN Isoform 2 of MORC family CW-type zinc finger protein 2 OS=Homo sapiens GN=MORC2	LMDNGEPELDIISNPR	M2:+15.99491	144	159	1828.875
pepa8a7	a8.a1.a1	sp|Q9Y6X9-2|MORC2_HUMAN	sp|Q9Y6X9-2|MORC2_HUMAN Isoform 2 of MORC family CW-type zinc finger protein 2 OS=Homo sapiens GN=MORC2	LMDNGEPELDIISNPR		144	159	1812.880126953125
pepa8b12	a8.a1.a1	sp|Q9Y6X9-2|MORC2_HUMAN	sp|Q9Y6X9-2|MORC2_HUMAN Isoform 2 of MORC family CW-type zinc finger protein 2 OS=Homo sapiens GN=MORC2	PAPLVQQLSPSLLPNSK		626	642	1789.022216796875
pepa8b11	a8.a1.a1	sp|Q9Y6X9-2|MORC2_HUMAN	sp|Q9Y6X9-2|MORC2_HUMAN Isoform 2 of MORC family CW-type zinc finger protein 2 OS=Homo sapiens GN=MORC2	NSDELISFPLK		876	886	1262.6630859375
pepa8b18	a8.a1.a1	sp|Q9Y6X9-2|MORC2_HUMAN	sp|Q9Y6X9-2|MORC2_HUMAN Isoform 2 of MORC family CW-type zinc finger protein 2 OS=Homo sapiens GN=MORC2	YFLPPSFPISK		859	869	1295.703857421875
pepa8b13	a8.a1.a2	sp|Q9Y6X9|MORC2_HUMAN	sp|Q9Y6X9|MORC2_HUMAN MORC family CW-type zinc finger protein 2 OS=Homo sapiens GN=MORC2 PE=1 SV=2	PSTEEPVR		601	608	914.4581909179688
pepa8b17	a8.a1.a2	sp|Q9Y6X9|MORC2_HUMAN	sp|Q9Y6X9|MORC2_HUMAN MORC family CW-type zinc finger protein 2 OS=Homo sapiens GN=MORC2 PE=1 SV=2	TREPVTDNVEK		154	164	1287.654296875
pepa8b10	a8.a1.a2	sp|Q9Y6X9|MORC2_HUMAN	sp|Q9Y6X9|MORC2_HUMAN MORC family CW-type zinc finger protein 2 OS=Homo sapiens GN=MORC2 PE=1 SV=2	KAPVISSTPK		643	652	1027.614990234375
pepa8a9	a8.a1.a2	sp|Q9Y6X9|MORC2_HUMAN	sp|Q9Y6X9|MORC2_HUMAN MORC family CW-type zinc finger protein 2 OS=Homo sapiens GN=MORC2 PE=1 SV=2	LSPATPSR		729	736	828.4578247070312
pepa8a5	a8.a1.a2	sp|Q9Y6X9|MORC2_HUMAN	sp|Q9Y6X9|MORC2_HUMAN MORC family CW-type zinc finger protein 2 OS=Homo sapiens GN=MORC2 PE=1 SV=2	GLHVEVR		796	802	809.4631958007812
pepa8a3	a8.a1.a2	sp|Q9Y6X9|MORC2_HUMAN	sp|Q9Y6X9|MORC2_HUMAN MORC family CW-type zinc finger protein 2 OS=Homo sapiens GN=MORC2 PE=1 SV=2	DIQMAETSPEGTKPER	M4:+15.99491	222	237	1804.838623046875
pepa8a2	a8.a1.a2	sp|Q9Y6X9|MORC2_HUMAN	sp|Q9Y6X9|MORC2_HUMAN MORC family CW-type zinc finger protein 2 OS=Homo sapiens GN=MORC2 PE=1 SV=2	DIQMAETSPEGTKPER		222	237	1788.84375
pepa8a1	a8.a1.a2	sp|Q9Y6X9|MORC2_HUMAN	sp|Q9Y6X9|MORC2_HUMAN MORC family CW-type zinc finger protein 2 OS=Homo sapiens GN=MORC2 PE=1 SV=2	AMGEHLAQYWK	M2:+15.99491	442	452	1349.631103515625
pepa8a6	a8.a1.a2	sp|Q9Y6X9|MORC2_HUMAN	sp|Q9Y6X9|MORC2_HUMAN MORC family CW-type zinc finger protein 2 OS=Homo sapiens GN=MORC2 PE=1 SV=2	LLQPPEAPR		667	675	1020.5841064453125
pepa8b16	a8.a1.a2	sp|Q9Y6X9|MORC2_HUMAN	sp|Q9Y6X9|MORC2_HUMAN MORC family CW-type zinc finger protein 2 OS=Homo sapiens GN=MORC2 PE=1 SV=2	TPESTQIGQYGNGLK		91	105	1592.7918701171875
pepa8b15	a8.a1.a2	sp|Q9Y6X9|MORC2_HUMAN	sp|Q9Y6X9|MORC2_HUMAN MORC family CW-type zinc finger protein 2 OS=Homo sapiens GN=MORC2 PE=1 SV=2	SVAVSDEEEVEEEAER		739	754	1806.7879638671875
pepa8a4	a8.a1.a2	sp|Q9Y6X9|MORC2_HUMAN	sp|Q9Y6X9|MORC2_HUMAN MORC family CW-type zinc finger protein 2 OS=Homo sapiens GN=MORC2 PE=1 SV=2	FDYVPTDTTPR		828	838	1311.6219482421875
pepa8b14	a8.a1.a2	sp|Q9Y6X9|MORC2_HUMAN	sp|Q9Y6X9|MORC2_HUMAN MORC family CW-type zinc finger protein 2 OS=Homo sapiens GN=MORC2 PE=1 SV=2	QYEVGLQNLCNSYQSR	C10:+57.02146	953	968	1958.9029541015625
pepa8a8	a8.a1.a2	sp|Q9Y6X9|MORC2_HUMAN	sp|Q9Y6X9|MORC2_HUMAN MORC family CW-type zinc finger protein 2 OS=Homo sapiens GN=MORC2 PE=1 SV=2	LMDNGEPELDIISNPR	M2:+15.99491	206	221	1828.875
pepa8a7	a8.a1.a2	sp|Q9Y6X9|MORC2_HUMAN	sp|Q9Y6X9|MORC2_HUMAN MORC family CW-type zinc finger protein 2 OS=Homo sapiens GN=MORC2 PE=1 SV=2	LMDNGEPELDIISNPR		206	221	1812.880126953125
pepa8b12	a8.a1.a2	sp|Q9Y6X9|MORC2_HUMAN	sp|Q9Y6X9|MORC2_HUMAN MORC family CW-type zinc finger protein 2 OS=Homo sapiens GN=MORC2 PE=1 SV=2	PAPLVQQLSPSLLPNSK		688	704	1789.022216796875
pepa8b11	a8.a1.a2	sp|Q9Y6X9|MORC2_HUMAN	sp|Q9Y6X9|MORC2_HUMAN MORC family CW-type zinc finger protein 2 OS=Homo sapiens GN=MORC2 PE=1 SV=2	NSDELISFPLK		938	948	1262.6630859375
pepa8b18	a8.a1.a2	sp|Q9Y6X9|MORC2_HUMAN	sp|Q9Y6X9|MORC2_HUMAN MORC family CW-type zinc finger protein 2 OS=Homo sapiens GN=MORC2 PE=1 SV=2	YFLPPSFPISK		921	931	1295.703857421875
pepa9b13	a9.a1.a1	sp|O95602|RPA1_HUMAN	sp|O95602|RPA1_HUMAN DNA-directed RNA polymerase I subunit RPA1 OS=Homo sapiens GN=POLR1A PE=1 SV=2	KPTHSQEPQGPEAMER		1485	1500	1821.855224609375
pepa9b16	a9.a1.a1	sp|O95602|RPA1_HUMAN	sp|O95602|RPA1_HUMAN DNA-directed RNA polymerase I subunit RPA1 OS=Homo sapiens GN=POLR1A PE=1 SV=2	SQHLHEVLSR		1050	1059	1205.6390380859375
pepa9a4	a9.a1.a1	sp|O95602|RPA1_HUMAN	sp|O95602|RPA1_HUMAN DNA-directed RNA polymerase I subunit RPA1 OS=Homo sapiens GN=POLR1A PE=1 SV=2	EGEENDDEDMQEER		1436	1449	1724.619140625
pepa9b11	a9.a1.a1	sp|O95602|RPA1_HUMAN	sp|O95602|RPA1_HUMAN DNA-directed RNA polymerase I subunit RPA1 OS=Homo sapiens GN=POLR1A PE=1 SV=2	IIEESTHCGPQAVR	C8:+57.02146	815	828	1596.7802734375
pepa9b15	a9.a1.a1	sp|O95602|RPA1_HUMAN	sp|O95602|RPA1_HUMAN DNA-directed RNA polymerase I subunit RPA1 OS=Homo sapiens GN=POLR1A PE=1 SV=2	SPGTQEMLR		1114	1122	1018.4990234375
pepa9b17	a9.a1.a1	sp|O95602|RPA1_HUMAN	sp|O95602|RPA1_HUMAN DNA-directed RNA polymerase I subunit RPA1 OS=Homo sapiens GN=POLR1A PE=1 SV=2	TALSAVDMTQR	M8:+15.99491	505	515	1208.5943603515625
pepa9b12	a9.a1.a1	sp|O95602|RPA1_HUMAN	sp|O95602|RPA1_HUMAN DNA-directed RNA polymerase I subunit RPA1 OS=Homo sapiens GN=POLR1A PE=1 SV=2	LPEEVATPTTDEEK		351	364	1558.7486572265625
pepa9b10	a9.a1.a1	sp|O95602|RPA1_HUMAN	sp|O95602|RPA1_HUMAN DNA-directed RNA polymerase I subunit RPA1 OS=Homo sapiens GN=POLR1A PE=1 SV=2	LLALMAQEQK	M5:+15.99491	341	350	1160.634765625
pepa9b18	a9.a1.a1	sp|O95602|RPA1_HUMAN	sp|O95602|RPA1_HUMAN DNA-directed RNA polymerase I subunit RPA1 OS=Homo sapiens GN=POLR1A PE=1 SV=2	VDDYSQEWAAQTEK		1167	1180	1669.734375
pepa9a6	a9.a1.a1	sp|O95602|RPA1_HUMAN	sp|O95602|RPA1_HUMAN DNA-directed RNA polymerase I subunit RPA1 OS=Homo sapiens GN=POLR1A PE=1 SV=2	FLEENPDPSASEIR		145	158	1603.76025390625
pepa9a2	a9.a1.a1	sp|O95602|RPA1_HUMAN	sp|O95602|RPA1_HUMAN DNA-directed RNA polymerase I subunit RPA1 OS=Homo sapiens GN=POLR1A PE=1 SV=2	DSLIAIDR		365	372	902.49462890625
pepa9a9	a9.a1.a1	sp|O95602|RPA1_HUMAN	sp|O95602|RPA1_HUMAN DNA-directed RNA polymerase I subunit RPA1 OS=Homo sapiens GN=POLR1A PE=1 SV=2	LLALMAQEQK		341	350	1144.639892578125
pepa9a1	a9.a1.a1	sp|O95602|RPA1_HUMAN	sp|O95602|RPA1_HUMAN DNA-directed RNA polymerase I subunit RPA1 OS=Homo sapiens GN=POLR1A PE=1 SV=2	AALNLPEAASYDEVR		829	843	1618.8076171875
pepa9a8	a9.a1.a1	sp|O95602|RPA1_HUMAN	sp|O95602|RPA1_HUMAN DNA-directed RNA polymerase I subunit RPA1 OS=Homo sapiens GN=POLR1A PE=1 SV=2	GLYDLALGPADSK		49	61	1319.6845703125
pepa9b14	a9.a1.a1	sp|O95602|RPA1_HUMAN	sp|O95602|RPA1_HUMAN DNA-directed RNA polymerase I subunit RPA1 OS=Homo sapiens GN=POLR1A PE=1 SV=2	SFLSTLPGQSLIDK		373	386	1505.8214111328125
pepa9a7	a9.a1.a1	sp|O95602|RPA1_HUMAN	sp|O95602|RPA1_HUMAN DNA-directed RNA polymerase I subunit RPA1 OS=Homo sapiens GN=POLR1A PE=1 SV=2	GFTLGVEDILVK		794	805	1290.7308349609375
pepa9a3	a9.a1.a1	sp|O95602|RPA1_HUMAN	sp|O95602|RPA1_HUMAN DNA-directed RNA polymerase I subunit RPA1 OS=Homo sapiens GN=POLR1A PE=1 SV=2	DVFAVYGIAVDPR		1627	1639	1421.7430419921875
pepa9b19	a9.a1.a1	sp|O95602|RPA1_HUMAN	sp|O95602|RPA1_HUMAN DNA-directed RNA polymerase I subunit RPA1 OS=Homo sapiens GN=POLR1A PE=1 SV=2	VLEVGALQAVYELER		126	140	1688.9219970703125
pepa9a5	a9.a1.a1	sp|O95602|RPA1_HUMAN	sp|O95602|RPA1_HUMAN DNA-directed RNA polymerase I subunit RPA1 OS=Homo sapiens GN=POLR1A PE=1 SV=2	FLDFLVVPPSR		298	308	1289.7257080078125
pepb10a8	b10.a1.a1	sp|Q15459|SF3A1_HUMAN	sp|Q15459|SF3A1_HUMAN Splicing factor 3A subunit 1 OS=Homo sapiens GN=SF3A1 PE=1 SV=1	IHEATGMPAGK	M7:+15.99491	744	754	1127.5517578125
pepb10b11	b10.a1.a1	sp|Q15459|SF3A1_HUMAN	sp|Q15459|SF3A1_HUMAN Splicing factor 3A subunit 1 OS=Homo sapiens GN=SF3A1 PE=1 SV=1	QNEINNPK		73	80	956.47998046875
pepb10a7	b10.a1.a1	sp|Q15459|SF3A1_HUMAN	sp|Q15459|SF3A1_HUMAN Splicing factor 3A subunit 1 OS=Homo sapiens GN=SF3A1 PE=1 SV=1	IHEATGMPAGK		744	754	1111.556884765625
pepb10b12	b10.a1.a1	sp|Q15459|SF3A1_HUMAN	sp|Q15459|SF3A1_HUMAN Splicing factor 3A subunit 1 OS=Homo sapiens GN=SF3A1 PE=1 SV=1	QPTEEEASSK	Q1:-17.02655	21	30	1088.474609375
pepb10a6	b10.a1.a1	sp|Q15459|SF3A1_HUMAN	sp|Q15459|SF3A1_HUMAN Splicing factor 3A subunit 1 OS=Homo sapiens GN=SF3A1 PE=1 SV=1	IGEEEIQKPEEK		488	499	1428.7220458984375
pepb10b15	b10.a1.a1	sp|Q15459|SF3A1_HUMAN	sp|Q15459|SF3A1_HUMAN Splicing factor 3A subunit 1 OS=Homo sapiens GN=SF3A1 PE=1 SV=1	VMQQQQQTTQQQLPQK		116	131	1941.9814453125
pepb10a1	b10.a1.a1	sp|Q15459|SF3A1_HUMAN	sp|Q15459|SF3A1_HUMAN Splicing factor 3A subunit 1 OS=Homo sapiens GN=SF3A1 PE=1 SV=1	AQEPSAAIPK		106	115	1011.5474243164062
pepb10b17	b10.a1.a1	sp|Q15459|SF3A1_HUMAN	sp|Q15459|SF3A1_HUMAN Splicing factor 3A subunit 1 OS=Homo sapiens GN=SF3A1 PE=1 SV=1	VTWDGHSGSMAR		500	511	1303.585205078125
pepb10a9	b10.a1.a1	sp|Q15459|SF3A1_HUMAN	sp|Q15459|SF3A1_HUMAN Splicing factor 3A subunit 1 OS=Homo sapiens GN=SF3A1 PE=1 SV=1	LTAQFVAR		169	176	905.5208129882812
pepb10a4	b10.a1.a1	sp|Q15459|SF3A1_HUMAN	sp|Q15459|SF3A1_HUMAN Splicing factor 3A subunit 1 OS=Homo sapiens GN=SF3A1 PE=1 SV=1	EVLDQVCYR	C7:+57.02146	238	246	1181.5623779296875
pepb10b16	b10.a1.a1	sp|Q15459|SF3A1_HUMAN	sp|Q15459|SF3A1_HUMAN Splicing factor 3A subunit 1 OS=Homo sapiens GN=SF3A1 PE=1 SV=1	VQAQVIQETIVPK		132	144	1452.842529296875
pepb10b13	b10.a1.a1	sp|Q15459|SF3A1_HUMAN	sp|Q15459|SF3A1_HUMAN Splicing factor 3A subunit 1 OS=Homo sapiens GN=SF3A1 PE=1 SV=1	RTDIFGVEETAIGK		473	486	1535.8067626953125
pepb10a3	b10.a1.a1	sp|Q15459|SF3A1_HUMAN	sp|Q15459|SF3A1_HUMAN Splicing factor 3A subunit 1 OS=Homo sapiens GN=SF3A1 PE=1 SV=1	EDSAPSKPVVGIIYPPPEVR		31	50	2150.149658203125
pepb10b14	b10.a1.a1	sp|Q15459|SF3A1_HUMAN	sp|Q15459|SF3A1_HUMAN Splicing factor 3A subunit 1 OS=Homo sapiens GN=SF3A1 PE=1 SV=1	TLPLTDQVSVIK		730	741	1313.7679443359375
pepb10a2	b10.a1.a1	sp|Q15459|SF3A1_HUMAN	sp|Q15459|SF3A1_HUMAN Splicing factor 3A subunit 1 OS=Homo sapiens GN=SF3A1 PE=1 SV=1	ASKPLPPAPAPDEYLVSPITGEK		397	419	2377.265380859375
pepb10a5	b10.a1.a1	sp|Q15459|SF3A1_HUMAN	sp|Q15459|SF3A1_HUMAN Splicing factor 3A subunit 1 OS=Homo sapiens GN=SF3A1 PE=1 SV=1	FNFLNPNDPYHAYYR		81	95	1930.887451171875
pepb10b10	b10.a1.a1	sp|Q15459|SF3A1_HUMAN	sp|Q15459|SF3A1_HUMAN Splicing factor 3A subunit 1 OS=Homo sapiens GN=SF3A1 PE=1 SV=1	PLPPAPAPDEYLVSPITGEK		400	419	2091.10107421875
pepb11b11	b11.a1.a1	sp|P48382|RFX5_HUMAN	sp|P48382|RFX5_HUMAN DNA-binding protein RFX5 OS=Homo sapiens GN=RFX5 PE=1 SV=1	PGPMGEAEK		518	526	915.4244995117188
pepb11a6	b11.a1.a1	sp|P48382|RFX5_HUMAN	sp|P48382|RFX5_HUMAN DNA-binding protein RFX5 OS=Homo sapiens GN=RFX5 PE=1 SV=1	EVGIGGDQGPHDK		416	428	1308.6182861328125
pepb11a5	b11.a1.a1	sp|P48382|RFX5_HUMAN	sp|P48382|RFX5_HUMAN DNA-binding protein RFX5 OS=Homo sapiens GN=RFX5 PE=1 SV=1	EHVLQSSLSQEHK		597	609	1521.7659912109375
pepb11a2	b11.a1.a1	sp|P48382|RFX5_HUMAN	sp|P48382|RFX5_HUMAN DNA-binding protein RFX5 OS=Homo sapiens GN=RFX5 PE=1 SV=1	AMGLAEEDEHAPR	M2:+15.99491	248	260	1441.637939453125
pepb11a4	b11.a1.a1	sp|P48382|RFX5_HUMAN	sp|P48382|RFX5_HUMAN DNA-binding protein RFX5 OS=Homo sapiens GN=RFX5 PE=1 SV=1	APPGGLTQPR		401	410	993.5479736328125
pepb11a8	b11.a1.a1	sp|P48382|RFX5_HUMAN	sp|P48382|RFX5_HUMAN DNA-binding protein RFX5 OS=Homo sapiens GN=RFX5 PE=1 SV=1	GAVLAQGQGDGTVSK		527	541	1387.718017578125
pepb11a1	b11.a1.a1	sp|P48382|RFX5_HUMAN	sp|P48382|RFX5_HUMAN DNA-binding protein RFX5 OS=Homo sapiens GN=RFX5 PE=1 SV=1	AMGLAEEDEHAPR		248	260	1425.64306640625
pepb11a9	b11.a1.a1	sp|P48382|RFX5_HUMAN	sp|P48382|RFX5_HUMAN DNA-binding protein RFX5 OS=Homo sapiens GN=RFX5 PE=1 SV=1	GSESPEMGPEVTPAPR	M7:+15.99491	182	197	1656.7537841796875
pepb11b16	b11.a1.a1	sp|P48382|RFX5_HUMAN	sp|P48382|RFX5_HUMAN DNA-binding protein RFX5 OS=Homo sapiens GN=RFX5 PE=1 SV=1	TAEVPVSEASGQAPPAK		433	449	1638.833740234375
pepb11b12	b11.a1.a1	sp|P48382|RFX5_HUMAN	sp|P48382|RFX5_HUMAN DNA-binding protein RFX5 OS=Homo sapiens GN=RFX5 PE=1 SV=1	PLSTANFGK		129	137	934.4996948242188
pepb11b17	b11.a1.a1	sp|P48382|RFX5_HUMAN	sp|P48382|RFX5_HUMAN DNA-binding protein RFX5 OS=Homo sapiens GN=RFX5 PE=1 SV=1	VEGILQDVQK		46	55	1128.6263427734375
pepb11a3	b11.a1.a1	sp|P48382|RFX5_HUMAN	sp|P48382|RFX5_HUMAN DNA-binding protein RFX5 OS=Homo sapiens GN=RFX5 PE=1 SV=1	APPGGAEAGEPTTLLQR		17	33	1664.8607177734375
pepb11b15	b11.a1.a1	sp|P48382|RFX5_HUMAN	sp|P48382|RFX5_HUMAN DNA-binding protein RFX5 OS=Homo sapiens GN=RFX5 PE=1 SV=1	SSEPSTLSNEEYMYAYR	M13:+15.99491	78	94	2042.865234375
pepb11a7	b11.a1.a1	sp|P48382|RFX5_HUMAN	sp|P48382|RFX5_HUMAN DNA-binding protein RFX5 OS=Homo sapiens GN=RFX5 PE=1 SV=1	FLLQQHLISAR		229	239	1325.769287109375
pepb11b13	b11.a1.a1	sp|P48382|RFX5_HUMAN	sp|P48382|RFX5_HUMAN DNA-binding protein RFX5 OS=Homo sapiens GN=RFX5 PE=1 SV=1	SFSSIVEVAR		219	228	1094.58447265625
pepb11b10	b11.a1.a1	sp|P48382|RFX5_HUMAN	sp|P48382|RFX5_HUMAN DNA-binding protein RFX5 OS=Homo sapiens GN=RFX5 PE=1 SV=1	LPLLLPR		329	335	821.5612182617188
pepb11b14	b11.a1.a1	sp|P48382|RFX5_HUMAN	sp|P48382|RFX5_HUMAN DNA-binding protein RFX5 OS=Homo sapiens GN=RFX5 PE=1 SV=1	SLIPPIPVSPPILAPR		339	354	1667.02587890625
pepb12b15	b12.a1.a1	sp|P49916|DNLI3_HUMAN	sp|P49916|DNLI3_HUMAN DNA ligase 3 OS=Homo sapiens GN=LIG3 PE=1 SV=2	VLHNAQEVEK		454	463	1166.6168212890625
pepb12b14	b12.a1.a1	sp|P49916|DNLI3_HUMAN	sp|P49916|DNLI3_HUMAN DNA ligase 3 OS=Homo sapiens GN=LIG3 PE=1 SV=2	VADNPSYNTK		273	282	1108.52734375
pepb12b10	b12.a1.a1	sp|P49916|DNLI3_HUMAN	sp|P49916|DNLI3_HUMAN DNA ligase 3 OS=Homo sapiens GN=LIG3 PE=1 SV=2	PNNSGEAPSSPTPK		233	246	1382.6551513671875
pepb12a1	b12.a1.a1	sp|P49916|DNLI3_HUMAN	sp|P49916|DNLI3_HUMAN DNA ligase 3 OS=Homo sapiens GN=LIG3 PE=1 SV=2	AADETLCQTK	C7:+57.02146	923	932	1136.525634765625
pepb12b11	b12.a1.a1	sp|P49916|DNLI3_HUMAN	sp|P49916|DNLI3_HUMAN DNA ligase 3 OS=Homo sapiens GN=LIG3 PE=1 SV=2	SEAHTADGISIR		792	803	1256.6234130859375
pepb12a8	b12.a1.a1	sp|P49916|DNLI3_HUMAN	sp|P49916|DNLI3_HUMAN DNA ligase 3 OS=Homo sapiens GN=LIG3 PE=1 SV=2	LTTTGQVTSPVK		202	213	1231.689697265625
pepb12a9	b12.a1.a1	sp|P49916|DNLI3_HUMAN	sp|P49916|DNLI3_HUMAN DNA ligase 3 OS=Homo sapiens GN=LIG3 PE=1 SV=2	NLQDVVER		446	453	972.5112915039062
pepb12b12	b12.a1.a1	sp|P49916|DNLI3_HUMAN	sp|P49916|DNLI3_HUMAN DNA ligase 3 OS=Homo sapiens GN=LIG3 PE=1 SV=2	TGKPLPFGTLGVHK		568	581	1451.8372802734375
pepb12a3	b12.a1.a1	sp|P49916|DNLI3_HUMAN	sp|P49916|DNLI3_HUMAN DNA ligase 3 OS=Homo sapiens GN=LIG3 PE=1 SV=2	ADFTVVAGDEGSSTTGGSSEENK		836	858	2244.974365234375
pepb12a6	b12.a1.a1	sp|P49916|DNLI3_HUMAN	sp|P49916|DNLI3_HUMAN DNA ligase 3 OS=Homo sapiens GN=LIG3 PE=1 SV=2	FLHDNMVEIPNR		616	627	1484.73193359375
pepb12a7	b12.a1.a1	sp|P49916|DNLI3_HUMAN	sp|P49916|DNLI3_HUMAN DNA ligase 3 OS=Homo sapiens GN=LIG3 PE=1 SV=2	GSAGDGFHGDVYLTVK		293	308	1622.78125
pepb12a5	b12.a1.a1	sp|P49916|DNLI3_HUMAN	sp|P49916|DNLI3_HUMAN DNA ligase 3 OS=Homo sapiens GN=LIG3 PE=1 SV=2	EDEQQQALQDIASR		390	403	1630.76708984375
pepb12b13	b12.a1.a1	sp|P49916|DNLI3_HUMAN	sp|P49916|DNLI3_HUMAN DNA ligase 3 OS=Homo sapiens GN=LIG3 PE=1 SV=2	TQIIQDFLR		283	291	1133.6318359375
pepb12a2	b12.a1.a1	sp|P49916|DNLI3_HUMAN	sp|P49916|DNLI3_HUMAN DNA ligase 3 OS=Homo sapiens GN=LIG3 PE=1 SV=2	AAVWEITGAEFSK		779	791	1408.7110595703125
pepb12a4	b12.a1.a1	sp|P49916|DNLI3_HUMAN	sp|P49916|DNLI3_HUMAN DNA ligase 3 OS=Homo sapiens GN=LIG3 PE=1 SV=2	ALDLADMITR		639	648	1118.5877685546875
pepb12b16	b12.a1.a1	sp|P49916|DNLI3_HUMAN	sp|P49916|DNLI3_HUMAN DNA ligase 3 OS=Homo sapiens GN=LIG3 PE=1 SV=2	VLLDIFTGVR		933	942	1132.6728515625
pepb13a9	b13.a1.a1	sp|Q9NR30|DDX21_HUMAN	sp|Q9NR30|DDX21_HUMAN Nucleolar RNA helicase 2 OS=Homo sapiens GN=DDX21 PE=1 SV=5	IKDHIQNGK		319	327	1052.5850830078125
pepb13b10	b13.a1.a1	sp|Q9NR30|DDX21_HUMAN	sp|Q9NR30|DDX21_HUMAN Nucleolar RNA helicase 2 OS=Homo sapiens GN=DDX21 PE=1 SV=5	KAEPSEVDMNSPK	M9:+15.99491	61	73	1447.673828125
pepb13b13	b13.a1.a1	sp|Q9NR30|DDX21_HUMAN	sp|Q9NR30|DDX21_HUMAN Nucleolar RNA helicase 2 OS=Homo sapiens GN=DDX21 PE=1 SV=5	SDAGLESDTAMK	M11:+15.99491	7	18	1240.53662109375
pepb13b12	b13.a1.a1	sp|Q9NR30|DDX21_HUMAN	sp|Q9NR30|DDX21_HUMAN Nucleolar RNA helicase 2 OS=Homo sapiens GN=DDX21 PE=1 SV=5	QDAQSLHGDIPQK		462	474	1436.7132568359375
pepb13a3	b13.a1.a1	sp|Q9NR30|DDX21_HUMAN	sp|Q9NR30|DDX21_HUMAN Nucleolar RNA helicase 2 OS=Homo sapiens GN=DDX21 PE=1 SV=5	DVESYIHR		517	524	1018.4957275390625
pepb13b11	b13.a1.a1	sp|Q9NR30|DDX21_HUMAN	sp|Q9NR30|DDX21_HUMAN Nucleolar RNA helicase 2 OS=Homo sapiens GN=DDX21 PE=1 SV=5	QDAQSLHGDIPQK	Q1:-17.02655	462	474	1419.6866455078125
pepb13a4	b13.a1.a1	sp|Q9NR30|DDX21_HUMAN	sp|Q9NR30|DDX21_HUMAN Nucleolar RNA helicase 2 OS=Homo sapiens GN=DDX21 PE=1 SV=5	EEYQLVQVEQK		545	555	1392.7010498046875
pepb13a1	b13.a1.a1	sp|Q9NR30|DDX21_HUMAN	sp|Q9NR30|DDX21_HUMAN Nucleolar RNA helicase 2 OS=Homo sapiens GN=DDX21 PE=1 SV=5	AAVIGDVIR		424	432	913.5469970703125
pepb13b14	b13.a1.a1	sp|Q9NR30|DDX21_HUMAN	sp|Q9NR30|DDX21_HUMAN Nucleolar RNA helicase 2 OS=Homo sapiens GN=DDX21 PE=1 SV=5	SDKTEEIAEEEETVFPK		38	54	1980.9288330078125
pepb13a2	b13.a1.a1	sp|Q9NR30|DDX21_HUMAN	sp|Q9NR30|DDX21_HUMAN Nucleolar RNA helicase 2 OS=Homo sapiens GN=DDX21 PE=1 SV=5	APQVLVLAPTR		260	270	1164.7103271484375
pepb13a8	b13.a1.a1	sp|Q9NR30|DDX21_HUMAN	sp|Q9NR30|DDX21_HUMAN Nucleolar RNA helicase 2 OS=Homo sapiens GN=DDX21 PE=1 SV=5	LLDSVPPTAISHFK		582	595	1524.842529296875
pepb13a5	b13.a1.a1	sp|Q9NR30|DDX21_HUMAN	sp|Q9NR30|DDX21_HUMAN Nucleolar RNA helicase 2 OS=Homo sapiens GN=DDX21 PE=1 SV=5	EGAFSNFPISEETIK		185	199	1668.81201171875
pepb13a6	b13.a1.a1	sp|Q9NR30|DDX21_HUMAN	sp|Q9NR30|DDX21_HUMAN Nucleolar RNA helicase 2 OS=Homo sapiens GN=DDX21 PE=1 SV=5	GAVEALAAALAH		606	617	1093.6004638671875
pepb13a7	b13.a1.a1	sp|Q9NR30|DDX21_HUMAN	sp|Q9NR30|DDX21_HUMAN Nucleolar RNA helicase 2 OS=Homo sapiens GN=DDX21 PE=1 SV=5	GLDIPEVDLVIQSSPPK		500	516	1806.9852294921875
pepb13b15	b13.a1.a1	sp|Q9NR30|DDX21_HUMAN	sp|Q9NR30|DDX21_HUMAN Nucleolar RNA helicase 2 OS=Homo sapiens GN=DDX21 PE=1 SV=5	TFSFAIPLIEK		237	247	1265.71435546875
pepb14b11	b14.a1.a1	sp|O94913|PCF11_HUMAN	sp|O94913|PCF11_HUMAN Pre-mRNA cleavage complex 2 protein Pcf11 OS=Homo sapiens GN=PCF11 PE=1 SV=3	SPIIHSPK		489	496	878.5098876953125
pepb14a8	b14.a1.a1	sp|O94913|PCF11_HUMAN	sp|O94913|PCF11_HUMAN Pre-mRNA cleavage complex 2 protein Pcf11 OS=Homo sapiens GN=PCF11 PE=1 SV=3	NELQEPCDSPK	C7:+57.02146	1512	1522	1316.5791015625
pepb14a3	b14.a1.a1	sp|O94913|PCF11_HUMAN	sp|O94913|PCF11_HUMAN Pre-mRNA cleavage complex 2 protein Pcf11 OS=Homo sapiens GN=PCF11 PE=1 SV=3	FDGQPGQPSLLPRFDGLHGQPG		1039	1060	2320.147216796875
pepb14b10	b14.a1.a1	sp|O94913|PCF11_HUMAN	sp|O94913|PCF11_HUMAN Pre-mRNA cleavage complex 2 protein Pcf11 OS=Homo sapiens GN=PCF11 PE=1 SV=3	SEQTPAEAGAAGAR	S1:+42.01057	2	15	1357.6346435546875
pepb14b12	b14.a1.a1	sp|O94913|PCF11_HUMAN	sp|O94913|PCF11_HUMAN Pre-mRNA cleavage complex 2 protein Pcf11 OS=Homo sapiens GN=PCF11 PE=1 SV=3	YEDSDKPFVDSPASR		718	732	1712.776611328125
pepb14a4	b14.a1.a1	sp|O94913|PCF11_HUMAN	sp|O94913|PCF11_HUMAN Pre-mRNA cleavage complex 2 protein Pcf11 OS=Homo sapiens GN=PCF11 PE=1 SV=3	IDGPPTPASLR		780	790	1123.6109619140625
pepb14a9	b14.a1.a1	sp|O94913|PCF11_HUMAN	sp|O94913|PCF11_HUMAN Pre-mRNA cleavage complex 2 protein Pcf11 OS=Homo sapiens GN=PCF11 PE=1 SV=3	QLFQYQEGVR		691	700	1267.6434326171875
pepb14a7	b14.a1.a1	sp|O94913|PCF11_HUMAN	sp|O94913|PCF11_HUMAN Pre-mRNA cleavage complex 2 protein Pcf11 OS=Homo sapiens GN=PCF11 PE=1 SV=3	LYALDVR		131	137	849.4832763671875
pepb14a6	b14.a1.a1	sp|O94913|PCF11_HUMAN	sp|O94913|PCF11_HUMAN Pre-mRNA cleavage complex 2 protein Pcf11 OS=Homo sapiens GN=PCF11 PE=1 SV=3	LTALAEDRPLFDGPSR		742	757	1757.91845703125
pepb14a5	b14.a1.a1	sp|O94913|PCF11_HUMAN	sp|O94913|PCF11_HUMAN Pre-mRNA cleavage complex 2 protein Pcf11 OS=Homo sapiens GN=PCF11 PE=1 SV=3	LSVDANLQIPK		644	654	1197.6842041015625
pepb14a2	b14.a1.a1	sp|O94913|PCF11_HUMAN	sp|O94913|PCF11_HUMAN Pre-mRNA cleavage complex 2 protein Pcf11 OS=Homo sapiens GN=PCF11 PE=1 SV=3	EIVSLIEAQTAK		53	64	1301.7314453125
pepb14a1	b14.a1.a1	sp|O94913|PCF11_HUMAN	sp|O94913|PCF11_HUMAN Pre-mRNA cleavage complex 2 protein Pcf11 OS=Homo sapiens GN=PCF11 PE=1 SV=3	DYQSSLEDLTFNSK		21	34	1646.7547607421875
pepb15a9	b15.a1.a1	sp|P27816-6|MAP4_HUMAN	sp|P27816-6|MAP4_HUMAN Isoform 6 of Microtubule-associated protein 4 OS=Homo sapiens GN=MAP4	TKPLATTQPAK		701	711	1155.673583984375
pepb15b11	b15.a1.a1	sp|P27816-6|MAP4_HUMAN	sp|P27816-6|MAP4_HUMAN Isoform 6 of Microtubule-associated protein 4 OS=Homo sapiens GN=MAP4	VSYSHIQSK		999	1007	1048.5426025390625
pepb15a8	b15.a1.a1	sp|P27816-6|MAP4_HUMAN	sp|P27816-6|MAP4_HUMAN Isoform 6 of Microtubule-associated protein 4 OS=Homo sapiens GN=MAP4	TAGPIASAQK		977	986	943.5211181640625
pepb15a3	b15.a1.a1	sp|P27816-6|MAP4_HUMAN	sp|P27816-6|MAP4_HUMAN Isoform 6 of Microtubule-associated protein 4 OS=Homo sapiens GN=MAP4	DMEIAQTQK		591	599	1063.50927734375
pepb15a4	b15.a1.a1	sp|P27816-6|MAP4_HUMAN	sp|P27816-6|MAP4_HUMAN Isoform 6 of Microtubule-associated protein 4 OS=Homo sapiens GN=MAP4	LATNTSAPDLK		923	933	1130.6055908203125
pepb15a7	b15.a1.a1	sp|P27816-6|MAP4_HUMAN	sp|P27816-6|MAP4_HUMAN Isoform 6 of Microtubule-associated protein 4 OS=Homo sapiens GN=MAP4	QPAPTTIGGLNK		727	738	1196.663818359375
pepb15b10	b15.a1.a1	sp|P27816-6|MAP4_HUMAN	sp|P27816-6|MAP4_HUMAN Isoform 6 of Microtubule-associated protein 4 OS=Homo sapiens GN=MAP4	TTTLSGTAPAAGVVPSR		872	888	1585.8548583984375
pepb15a5	b15.a1.a1	sp|P27816-6|MAP4_HUMAN	sp|P27816-6|MAP4_HUMAN Isoform 6 of Microtubule-associated protein 4 OS=Homo sapiens GN=MAP4	KPMSLASGLVPAAPPK	M3:+15.99491	739	754	1579.887939453125
pepb15a1	b15.a1.a1	sp|P27816-6|MAP4_HUMAN	sp|P27816-6|MAP4_HUMAN Isoform 6 of Microtubule-associated protein 4 OS=Homo sapiens GN=MAP4	CSLPAEEDSVLEK	C1:+57.02146	635	647	1476.6890869140625
pepb15a6	b15.a1.a1	sp|P27816-6|MAP4_HUMAN	sp|P27816-6|MAP4_HUMAN Isoform 6 of Microtubule-associated protein 4 OS=Homo sapiens GN=MAP4	NVVLPTETEVAPAK		333	346	1467.8057861328125
pepb15a2	b15.a1.a1	sp|P27816-6|MAP4_HUMAN	sp|P27816-6|MAP4_HUMAN Isoform 6 of Microtubule-associated protein 4 OS=Homo sapiens GN=MAP4	DGVLTLANNVTPAK		561	574	1412.7747802734375
pepb15a9	b15.a1.a2	sp|P27816|MAP4_HUMAN	sp|P27816|MAP4_HUMAN Microtubule-associated protein 4 OS=Homo sapiens GN=MAP4 PE=1 SV=3	TKPLATTQPAK		701	711	1155.673583984375
pepb15b11	b15.a1.a2	sp|P27816|MAP4_HUMAN	sp|P27816|MAP4_HUMAN Microtubule-associated protein 4 OS=Homo sapiens GN=MAP4 PE=1 SV=3	VSYSHIQSK		999	1007	1048.5426025390625
pepb15a8	b15.a1.a2	sp|P27816|MAP4_HUMAN	sp|P27816|MAP4_HUMAN Microtubule-associated protein 4 OS=Homo sapiens GN=MAP4 PE=1 SV=3	TAGPIASAQK		977	986	943.5211181640625
pepb15a3	b15.a1.a2	sp|P27816|MAP4_HUMAN	sp|P27816|MAP4_HUMAN Microtubule-associated protein 4 OS=Homo sapiens GN=MAP4 PE=1 SV=3	DMEIAQTQK		591	599	1063.50927734375
pepb15a4	b15.a1.a2	sp|P27816|MAP4_HUMAN	sp|P27816|MAP4_HUMAN Microtubule-associated protein 4 OS=Homo sapiens GN=MAP4 PE=1 SV=3	LATNTSAPDLK		923	933	1130.6055908203125
pepb15a7	b15.a1.a2	sp|P27816|MAP4_HUMAN	sp|P27816|MAP4_HUMAN Microtubule-associated protein 4 OS=Homo sapiens GN=MAP4 PE=1 SV=3	QPAPTTIGGLNK		727	738	1196.663818359375
pepb15b10	b15.a1.a2	sp|P27816|MAP4_HUMAN	sp|P27816|MAP4_HUMAN Microtubule-associated protein 4 OS=Homo sapiens GN=MAP4 PE=1 SV=3	TTTLSGTAPAAGVVPSR		872	888	1585.8548583984375
pepb15a5	b15.a1.a2	sp|P27816|MAP4_HUMAN	sp|P27816|MAP4_HUMAN Microtubule-associated protein 4 OS=Homo sapiens GN=MAP4 PE=1 SV=3	KPMSLASGLVPAAPPK	M3:+15.99491	739	754	1579.887939453125
pepb15a1	b15.a1.a2	sp|P27816|MAP4_HUMAN	sp|P27816|MAP4_HUMAN Microtubule-associated protein 4 OS=Homo sapiens GN=MAP4 PE=1 SV=3	CSLPAEEDSVLEK	C1:+57.02146	635	647	1476.6890869140625
pepb15a6	b15.a1.a2	sp|P27816|MAP4_HUMAN	sp|P27816|MAP4_HUMAN Microtubule-associated protein 4 OS=Homo sapiens GN=MAP4 PE=1 SV=3	NVVLPTETEVAPAK		333	346	1467.8057861328125
pepb15a2	b15.a1.a2	sp|P27816|MAP4_HUMAN	sp|P27816|MAP4_HUMAN Microtubule-associated protein 4 OS=Homo sapiens GN=MAP4 PE=1 SV=3	DGVLTLANNVTPAK		561	574	1412.7747802734375
pepb15a9	b15.a1.a3	tr|E7EVA0|E7EVA0_HUMAN	tr|E7EVA0|E7EVA0_HUMAN Microtubule-associated protein OS=Homo sapiens GN=MAP4 PE=2 SV=1	TKPLATTQPAK		1846	1856	1155.673583984375
pepb15b11	b15.a1.a3	tr|E7EVA0|E7EVA0_HUMAN	tr|E7EVA0|E7EVA0_HUMAN Microtubule-associated protein OS=Homo sapiens GN=MAP4 PE=2 SV=1	VSYSHIQSK		2144	2152	1048.5426025390625
pepb15a8	b15.a1.a3	tr|E7EVA0|E7EVA0_HUMAN	tr|E7EVA0|E7EVA0_HUMAN Microtubule-associated protein OS=Homo sapiens GN=MAP4 PE=2 SV=1	TAGPIASAQK		2122	2131	943.5211181640625
pepb15a3	b15.a1.a3	tr|E7EVA0|E7EVA0_HUMAN	tr|E7EVA0|E7EVA0_HUMAN Microtubule-associated protein OS=Homo sapiens GN=MAP4 PE=2 SV=1	DMEIAQTQK		608	616	1063.50927734375
pepb15a4	b15.a1.a3	tr|E7EVA0|E7EVA0_HUMAN	tr|E7EVA0|E7EVA0_HUMAN Microtubule-associated protein OS=Homo sapiens GN=MAP4 PE=2 SV=1	LATNTSAPDLK		2068	2078	1130.6055908203125
pepb15a7	b15.a1.a3	tr|E7EVA0|E7EVA0_HUMAN	tr|E7EVA0|E7EVA0_HUMAN Microtubule-associated protein OS=Homo sapiens GN=MAP4 PE=2 SV=1	QPAPTTIGGLNK		1872	1883	1196.663818359375
pepb15b10	b15.a1.a3	tr|E7EVA0|E7EVA0_HUMAN	tr|E7EVA0|E7EVA0_HUMAN Microtubule-associated protein OS=Homo sapiens GN=MAP4 PE=2 SV=1	TTTLSGTAPAAGVVPSR		2017	2033	1585.8548583984375
pepb15a5	b15.a1.a3	tr|E7EVA0|E7EVA0_HUMAN	tr|E7EVA0|E7EVA0_HUMAN Microtubule-associated protein OS=Homo sapiens GN=MAP4 PE=2 SV=1	KPMSLASGLVPAAPPK	M3:+15.99491	1884	1899	1579.887939453125
pepb15a1	b15.a1.a3	tr|E7EVA0|E7EVA0_HUMAN	tr|E7EVA0|E7EVA0_HUMAN Microtubule-associated protein OS=Homo sapiens GN=MAP4 PE=2 SV=1	CSLPAEEDSVLEK	C1:+57.02146	652	664	1476.6890869140625
pepb15a6	b15.a1.a3	tr|E7EVA0|E7EVA0_HUMAN	tr|E7EVA0|E7EVA0_HUMAN Microtubule-associated protein OS=Homo sapiens GN=MAP4 PE=2 SV=1	NVVLPTETEVAPAK		350	363	1467.8057861328125
pepb15a2	b15.a1.a3	tr|E7EVA0|E7EVA0_HUMAN	tr|E7EVA0|E7EVA0_HUMAN Microtubule-associated protein OS=Homo sapiens GN=MAP4 PE=2 SV=1	DGVLTLANNVTPAK		578	591	1412.7747802734375
pepb16a4	b16.a1.a1	sp|Q14527|HLTF_HUMAN	sp|Q14527|HLTF_HUMAN Helicase-like transcription factor OS=Homo sapiens GN=HLTF PE=1 SV=2	DPNNPYDK		88	95	962.4218139648438
pepb16b10	b16.a1.a1	sp|Q14527|HLTF_HUMAN	sp|Q14527|HLTF_HUMAN Helicase-like transcription factor OS=Homo sapiens GN=HLTF PE=1 SV=2	VNNVNGNQVGHLK		100	112	1392.7347412109375
pepb16a5	b16.a1.a1	sp|Q14527|HLTF_HUMAN	sp|Q14527|HLTF_HUMAN Helicase-like transcription factor OS=Homo sapiens GN=HLTF PE=1 SV=2	GDSPLHSIR		542	550	981.5115966796875
pepb16a3	b16.a1.a1	sp|Q14527|HLTF_HUMAN	sp|Q14527|HLTF_HUMAN Helicase-like transcription factor OS=Homo sapiens GN=HLTF PE=1 SV=2	AVSSNGPSGNDTPEELR		725	741	1729.7991943359375
pepb16a6	b16.a1.a1	sp|Q14527|HLTF_HUMAN	sp|Q14527|HLTF_HUMAN Helicase-like transcription factor OS=Homo sapiens GN=HLTF PE=1 SV=2	IREPALLSK		515	523	1026.6309814453125
pepb16a9	b16.a1.a1	sp|Q14527|HLTF_HUMAN	sp|Q14527|HLTF_HUMAN Helicase-like transcription factor OS=Homo sapiens GN=HLTF PE=1 SV=2	PVTMGDEGGLR		621	631	1131.5467529296875
pepb16a1	b16.a1.a1	sp|Q14527|HLTF_HUMAN	sp|Q14527|HLTF_HUMAN Helicase-like transcription factor OS=Homo sapiens GN=HLTF PE=1 SV=2	AGGVGLNLSAASR		914	926	1172.6385498046875
pepb16a2	b16.a1.a1	sp|Q14527|HLTF_HUMAN	sp|Q14527|HLTF_HUMAN Helicase-like transcription factor OS=Homo sapiens GN=HLTF PE=1 SV=2	ASGFVFTR		873	880	884.462890625
pepb16b11	b16.a1.a1	sp|Q14527|HLTF_HUMAN	sp|Q14527|HLTF_HUMAN Helicase-like transcription factor OS=Homo sapiens GN=HLTF PE=1 SV=2	YLQTVQYGVHGNFPR		13	27	1778.897705078125
pepb16a8	b16.a1.a1	sp|Q14527|HLTF_HUMAN	sp|Q14527|HLTF_HUMAN Helicase-like transcription factor OS=Homo sapiens GN=HLTF PE=1 SV=2	NDLYYNTITNFSEK		268	281	1721.8021240234375
pepb16a7	b16.a1.a1	sp|Q14527|HLTF_HUMAN	sp|Q14527|HLTF_HUMAN Helicase-like transcription factor OS=Homo sapiens GN=HLTF PE=1 SV=2	LSLIEIPLK		864	872	1025.660888671875
pepb17a6	b17.a1.a1	sp|Q00839|HNRPU_HUMAN	sp|Q00839|HNRPU_HUMAN Heterogeneous nuclear ribonucleoprotein U OS=Homo sapiens GN=HNRNPU PE=1 SV=6	KAEGGGGGGRPGAPAAGDGK		215	234	1666.8260498046875
pepb17a5	b17.a1.a1	sp|Q00839|HNRPU_HUMAN	sp|Q00839|HNRPU_HUMAN Heterogeneous nuclear ribonucleoprotein U OS=Homo sapiens GN=HNRNPU PE=1 SV=6	LLEQYKEESK		665	674	1266.657958984375
pepb17a2	b17.a1.a1	sp|Q00839|HNRPU_HUMAN	sp|Q00839|HNRPU_HUMAN Heterogeneous nuclear ribonucleoprotein U OS=Homo sapiens GN=HNRNPU PE=1 SV=6	DIDIHEVR		353	360	996.5112915039062
pepb17a7	b17.a1.a1	sp|Q00839|HNRPU_HUMAN	sp|Q00839|HNRPU_HUMAN Heterogeneous nuclear ribonucleoprotein U OS=Homo sapiens GN=HNRNPU PE=1 SV=6	MMVAGFK	M2:+15.99491	537	543	799.384521484375
pepb17a9	b17.a1.a1	sp|Q00839|HNRPU_HUMAN	sp|Q00839|HNRPU_HUMAN Heterogeneous nuclear ribonucleoprotein U OS=Homo sapiens GN=HNRNPU PE=1 SV=6	NGQDLGVAFK		424	433	1048.5426025390625
pepb17b11	b17.a1.a1	sp|Q00839|HNRPU_HUMAN	sp|Q00839|HNRPU_HUMAN Heterogeneous nuclear ribonucleoprotein U OS=Homo sapiens GN=HNRNPU PE=1 SV=6	YNILGTNTIMDK	M10:+15.99491	525	536	1398.69384765625
pepb17a1	b17.a1.a1	sp|Q00839|HNRPU_HUMAN	sp|Q00839|HNRPU_HUMAN Heterogeneous nuclear ribonucleoprotein U OS=Homo sapiens GN=HNRNPU PE=1 SV=6	ANFESDEVELSYAK		410	423	1601.7333984375
pepb17a8	b17.a1.a1	sp|Q00839|HNRPU_HUMAN	sp|Q00839|HNRPU_HUMAN Heterogeneous nuclear ribonucleoprotein U OS=Homo sapiens GN=HNRNPU PE=1 SV=6	NFILDQTNVSAAAQR		576	590	1647.8453369140625
pepb17a4	b17.a1.a1	sp|Q00839|HNRPU_HUMAN	sp|Q00839|HNRPU_HUMAN Heterogeneous nuclear ribonucleoprotein U OS=Homo sapiens GN=HNRNPU PE=1 SV=6	GYFEYIEENK		256	265	1291.58447265625
pepb17b10	b17.a1.a1	sp|Q00839|HNRPU_HUMAN	sp|Q00839|HNRPU_HUMAN Heterogeneous nuclear ribonucleoprotein U OS=Homo sapiens GN=HNRNPU PE=1 SV=6	SSGPTSLFAVTVAPPGAR		187	204	1714.9127197265625
pepb17a3	b17.a1.a1	sp|Q00839|HNRPU_HUMAN	sp|Q00839|HNRPU_HUMAN Heterogeneous nuclear ribonucleoprotein U OS=Homo sapiens GN=HNRNPU PE=1 SV=6	EKPYFPIPEEYTFIQNVPLEDR		463	484	2724.35595703125
pepb18a4	b18.a1.a1	sp|Q01831-2|XPC_HUMAN	sp|Q01831-2|XPC_HUMAN Isoform 2 of DNA repair protein complementing XP-C cells OS=Homo sapiens GN=XPC	GCSHPGGSADGPAK	C2:+57.02146	59	72	1297.5594482421875
pepb18a6	b18.a1.a1	sp|Q01831-2|XPC_HUMAN	sp|Q01831-2|XPC_HUMAN Isoform 2 of DNA repair protein complementing XP-C cells OS=Homo sapiens GN=XPC	LAEPQLR		682	688	826.4785766601562
pepb18b10	b18.a1.a1	sp|Q01831-2|XPC_HUMAN	sp|Q01831-2|XPC_HUMAN Isoform 2 of DNA repair protein complementing XP-C cells OS=Homo sapiens GN=XPC	VIKDEALSDGDDLR		87	100	1545.77587890625
pepb18a1	b18.a1.a1	sp|Q01831-2|XPC_HUMAN	sp|Q01831-2|XPC_HUMAN Isoform 2 of DNA repair protein complementing XP-C cells OS=Homo sapiens GN=XPC	DEALSDGDDLR		90	100	1205.5284423828125
pepb18a7	b18.a1.a1	sp|Q01831-2|XPC_HUMAN	sp|Q01831-2|XPC_HUMAN Isoform 2 of DNA repair protein complementing XP-C cells OS=Homo sapiens GN=XPC	ILAASWPQNR		862	871	1155.6273193359375
pepb18a5	b18.a1.a1	sp|Q01831-2|XPC_HUMAN	sp|Q01831-2|XPC_HUMAN Isoform 2 of DNA repair protein complementing XP-C cells OS=Homo sapiens GN=XPC	HMDQPLPTAIGLYK		592	605	1583.825439453125
pepb18b11	b18.a1.a1	sp|Q01831-2|XPC_HUMAN	sp|Q01831-2|XPC_HUMAN Isoform 2 of DNA repair protein complementing XP-C cells OS=Homo sapiens GN=XPC	YDPVWMTVTR		548	557	1267.6143798828125
pepb18a8	b18.a1.a1	sp|Q01831-2|XPC_HUMAN	sp|Q01831-2|XPC_HUMAN Isoform 2 of DNA repair protein complementing XP-C cells OS=Homo sapiens GN=XPC	PMTYVVGIDSDGWVR		528	542	1694.821044921875
pepb18a2	b18.a1.a1	sp|Q01831-2|XPC_HUMAN	sp|Q01831-2|XPC_HUMAN Isoform 2 of DNA repair protein complementing XP-C cells OS=Homo sapiens GN=XPC	DVDTYYLSNLVK		211	222	1429.721435546875
pepb18a3	b18.a1.a1	sp|Q01831-2|XPC_HUMAN	sp|Q01831-2|XPC_HUMAN Isoform 2 of DNA repair protein complementing XP-C cells OS=Homo sapiens GN=XPC	DVLLTAWENEQAVIER		782	797	1885.9658203125
pepb18a9	b18.a1.a1	sp|Q01831-2|XPC_HUMAN	sp|Q01831-2|XPC_HUMAN Isoform 2 of DNA repair protein complementing XP-C cells OS=Homo sapiens GN=XPC	VDAEWWAETLRPY		561	573	1635.7806396484375
pepb18a4	b18.a1.a2	sp|Q01831|XPC_HUMAN	sp|Q01831|XPC_HUMAN DNA repair protein complementing XP-C cells OS=Homo sapiens GN=XPC PE=1 SV=4	GCSHPGGSADGPAK	C2:+57.02146	59	72	1297.5594482421875
pepb18a6	b18.a1.a2	sp|Q01831|XPC_HUMAN	sp|Q01831|XPC_HUMAN DNA repair protein complementing XP-C cells OS=Homo sapiens GN=XPC PE=1 SV=4	LAEPQLR		719	725	826.4785766601562
pepb18b10	b18.a1.a2	sp|Q01831|XPC_HUMAN	sp|Q01831|XPC_HUMAN DNA repair protein complementing XP-C cells OS=Homo sapiens GN=XPC PE=1 SV=4	VIKDEALSDGDDLR		87	100	1545.77587890625
pepb18a1	b18.a1.a2	sp|Q01831|XPC_HUMAN	sp|Q01831|XPC_HUMAN DNA repair protein complementing XP-C cells OS=Homo sapiens GN=XPC PE=1 SV=4	DEALSDGDDLR		90	100	1205.5284423828125
pepb18a7	b18.a1.a2	sp|Q01831|XPC_HUMAN	sp|Q01831|XPC_HUMAN DNA repair protein complementing XP-C cells OS=Homo sapiens GN=XPC PE=1 SV=4	ILAASWPQNR		899	908	1155.6273193359375
pepb18a5	b18.a1.a2	sp|Q01831|XPC_HUMAN	sp|Q01831|XPC_HUMAN DNA repair protein complementing XP-C cells OS=Homo sapiens GN=XPC PE=1 SV=4	HMDQPLPTAIGLYK		629	642	1583.825439453125
pepb18b11	b18.a1.a2	sp|Q01831|XPC_HUMAN	sp|Q01831|XPC_HUMAN DNA repair protein complementing XP-C cells OS=Homo sapiens GN=XPC PE=1 SV=4	YDPVWMTVTR		585	594	1267.6143798828125
pepb18a8	b18.a1.a2	sp|Q01831|XPC_HUMAN	sp|Q01831|XPC_HUMAN DNA repair protein complementing XP-C cells OS=Homo sapiens GN=XPC PE=1 SV=4	PMTYVVGIDSDGWVR		565	579	1694.821044921875
pepb18a2	b18.a1.a2	sp|Q01831|XPC_HUMAN	sp|Q01831|XPC_HUMAN DNA repair protein complementing XP-C cells OS=Homo sapiens GN=XPC PE=1 SV=4	DVDTYYLSNLVK		248	259	1429.721435546875
pepb18a3	b18.a1.a2	sp|Q01831|XPC_HUMAN	sp|Q01831|XPC_HUMAN DNA repair protein complementing XP-C cells OS=Homo sapiens GN=XPC PE=1 SV=4	DVLLTAWENEQAVIER		819	834	1885.9658203125
pepb18a9	b18.a1.a2	sp|Q01831|XPC_HUMAN	sp|Q01831|XPC_HUMAN DNA repair protein complementing XP-C cells OS=Homo sapiens GN=XPC PE=1 SV=4	VDAEWWAETLRPY		598	610	1635.7806396484375
pepb19a8	b19.a1.a1	sp|Q9H9Y6-2|RPA2_HUMAN	sp|Q9H9Y6-2|RPA2_HUMAN Isoform 2 of DNA-directed RNA polymerase I subunit RPA2 OS=Homo sapiens GN=POLR1B	SVAHVCVK	C6:+57.02146	1009	1016	899.4771728515625
pepb19a9	b19.a1.a1	sp|Q9H9Y6-2|RPA2_HUMAN	sp|Q9H9Y6-2|RPA2_HUMAN Isoform 2 of DNA-directed RNA polymerase I subunit RPA2 OS=Homo sapiens GN=POLR1B	VTNQPIGGR		965	973	941.5167236328125
pepb19a2	b19.a1.a1	sp|Q9H9Y6-2|RPA2_HUMAN	sp|Q9H9Y6-2|RPA2_HUMAN Isoform 2 of DNA-directed RNA polymerase I subunit RPA2 OS=Homo sapiens GN=POLR1B	GFAHGSVYK		711	719	965.484375
pepb19b10	b19.a1.a1	sp|Q9H9Y6-2|RPA2_HUMAN	sp|Q9H9Y6-2|RPA2_HUMAN Isoform 2 of DNA-directed RNA polymerase I subunit RPA2 OS=Homo sapiens GN=POLR1B	YLSHFR		409	414	822.4260864257812
pepb19a7	b19.a1.a1	sp|Q9H9Y6-2|RPA2_HUMAN	sp|Q9H9Y6-2|RPA2_HUMAN Isoform 2 of DNA-directed RNA polymerase I subunit RPA2 OS=Homo sapiens GN=POLR1B	SKENCVVDNIK	C5:+57.02146	787	797	1305.6470947265625
pepb19a5	b19.a1.a1	sp|Q9H9Y6-2|RPA2_HUMAN	sp|Q9H9Y6-2|RPA2_HUMAN Isoform 2 of DNA-directed RNA polymerase I subunit RPA2 OS=Homo sapiens GN=POLR1B	IVMEEGCSTQK	C7:+57.02146	232	242	1281.581787109375
pepb19a3	b19.a1.a1	sp|Q9H9Y6-2|RPA2_HUMAN	sp|Q9H9Y6-2|RPA2_HUMAN Isoform 2 of DNA-directed RNA polymerase I subunit RPA2 OS=Homo sapiens GN=POLR1B	GKEDDSFLR		215	223	1066.516845703125
pepb19a4	b19.a1.a1	sp|Q9H9Y6-2|RPA2_HUMAN	sp|Q9H9Y6-2|RPA2_HUMAN Isoform 2 of DNA-directed RNA polymerase I subunit RPA2 OS=Homo sapiens GN=POLR1B	HLTDPSYGIPR		18	28	1255.6434326171875
pepb19a1	b19.a1.a1	sp|Q9H9Y6-2|RPA2_HUMAN	sp|Q9H9Y6-2|RPA2_HUMAN Isoform 2 of DNA-directed RNA polymerase I subunit RPA2 OS=Homo sapiens GN=POLR1B	DALLAHGTSFLLHDR		987	1001	1665.8712158203125
pepb19a6	b19.a1.a1	sp|Q9H9Y6-2|RPA2_HUMAN	sp|Q9H9Y6-2|RPA2_HUMAN Isoform 2 of DNA-directed RNA polymerase I subunit RPA2 OS=Homo sapiens GN=POLR1B	QGDSSLVFGIK	Q1:-17.02655	731	741	1133.5841064453125
pepb19a8	b19.a1.a2	sp|Q9H9Y6|RPA2_HUMAN	sp|Q9H9Y6|RPA2_HUMAN DNA-directed RNA polymerase I subunit RPA2 OS=Homo sapiens GN=POLR1B PE=1 SV=2	SVAHVCVK	C6:+57.02146	1065	1072	899.4771728515625
pepb19a9	b19.a1.a2	sp|Q9H9Y6|RPA2_HUMAN	sp|Q9H9Y6|RPA2_HUMAN DNA-directed RNA polymerase I subunit RPA2 OS=Homo sapiens GN=POLR1B PE=1 SV=2	VTNQPIGGR		1021	1029	941.5167236328125
pepb19a2	b19.a1.a2	sp|Q9H9Y6|RPA2_HUMAN	sp|Q9H9Y6|RPA2_HUMAN DNA-directed RNA polymerase I subunit RPA2 OS=Homo sapiens GN=POLR1B PE=1 SV=2	GFAHGSVYK		767	775	965.484375
pepb19b10	b19.a1.a2	sp|Q9H9Y6|RPA2_HUMAN	sp|Q9H9Y6|RPA2_HUMAN DNA-directed RNA polymerase I subunit RPA2 OS=Homo sapiens GN=POLR1B PE=1 SV=2	YLSHFR		465	470	822.4260864257812
pepb19a7	b19.a1.a2	sp|Q9H9Y6|RPA2_HUMAN	sp|Q9H9Y6|RPA2_HUMAN DNA-directed RNA polymerase I subunit RPA2 OS=Homo sapiens GN=POLR1B PE=1 SV=2	SKENCVVDNIK	C5:+57.02146	843	853	1305.6470947265625
pepb19a5	b19.a1.a2	sp|Q9H9Y6|RPA2_HUMAN	sp|Q9H9Y6|RPA2_HUMAN DNA-directed RNA polymerase I subunit RPA2 OS=Homo sapiens GN=POLR1B PE=1 SV=2	IVMEEGCSTQK	C7:+57.02146	288	298	1281.581787109375
pepb19a3	b19.a1.a2	sp|Q9H9Y6|RPA2_HUMAN	sp|Q9H9Y6|RPA2_HUMAN DNA-directed RNA polymerase I subunit RPA2 OS=Homo sapiens GN=POLR1B PE=1 SV=2	GKEDDSFLR		271	279	1066.516845703125
pepb19a4	b19.a1.a2	sp|Q9H9Y6|RPA2_HUMAN	sp|Q9H9Y6|RPA2_HUMAN DNA-directed RNA polymerase I subunit RPA2 OS=Homo sapiens GN=POLR1B PE=1 SV=2	HLTDPSYGIPR		18	28	1255.6434326171875
pepb19a1	b19.a1.a2	sp|Q9H9Y6|RPA2_HUMAN	sp|Q9H9Y6|RPA2_HUMAN DNA-directed RNA polymerase I subunit RPA2 OS=Homo sapiens GN=POLR1B PE=1 SV=2	DALLAHGTSFLLHDR		1043	1057	1665.8712158203125
pepb19a6	b19.a1.a2	sp|Q9H9Y6|RPA2_HUMAN	sp|Q9H9Y6|RPA2_HUMAN DNA-directed RNA polymerase I subunit RPA2 OS=Homo sapiens GN=POLR1B PE=1 SV=2	QGDSSLVFGIK	Q1:-17.02655	787	797	1133.5841064453125
pepb19a8	b19.a1.a3	tr|F5GZX4|F5GZX4_HUMAN	tr|F5GZX4|F5GZX4_HUMAN DNA-directed RNA polymerase OS=Homo sapiens GN=POLR1B PE=2 SV=1	SVAHVCVK	C6:+57.02146	1103	1110	899.4771728515625
pepb19a9	b19.a1.a3	tr|F5GZX4|F5GZX4_HUMAN	tr|F5GZX4|F5GZX4_HUMAN DNA-directed RNA polymerase OS=Homo sapiens GN=POLR1B PE=2 SV=1	VTNQPIGGR		1059	1067	941.5167236328125
pepb19a2	b19.a1.a3	tr|F5GZX4|F5GZX4_HUMAN	tr|F5GZX4|F5GZX4_HUMAN DNA-directed RNA polymerase OS=Homo sapiens GN=POLR1B PE=2 SV=1	GFAHGSVYK		805	813	965.484375
pepb19b10	b19.a1.a3	tr|F5GZX4|F5GZX4_HUMAN	tr|F5GZX4|F5GZX4_HUMAN DNA-directed RNA polymerase OS=Homo sapiens GN=POLR1B PE=2 SV=1	YLSHFR		503	508	822.4260864257812
pepb19a7	b19.a1.a3	tr|F5GZX4|F5GZX4_HUMAN	tr|F5GZX4|F5GZX4_HUMAN DNA-directed RNA polymerase OS=Homo sapiens GN=POLR1B PE=2 SV=1	SKENCVVDNIK	C5:+57.02146	881	891	1305.6470947265625
pepb19a5	b19.a1.a3	tr|F5GZX4|F5GZX4_HUMAN	tr|F5GZX4|F5GZX4_HUMAN DNA-directed RNA polymerase OS=Homo sapiens GN=POLR1B PE=2 SV=1	IVMEEGCSTQK	C7:+57.02146	326	336	1281.581787109375
pepb19a3	b19.a1.a3	tr|F5GZX4|F5GZX4_HUMAN	tr|F5GZX4|F5GZX4_HUMAN DNA-directed RNA polymerase OS=Homo sapiens GN=POLR1B PE=2 SV=1	GKEDDSFLR		309	317	1066.516845703125
pepb19a4	b19.a1.a3	tr|F5GZX4|F5GZX4_HUMAN	tr|F5GZX4|F5GZX4_HUMAN DNA-directed RNA polymerase OS=Homo sapiens GN=POLR1B PE=2 SV=1	HLTDPSYGIPR		56	66	1255.6434326171875
pepb19a1	b19.a1.a3	tr|F5GZX4|F5GZX4_HUMAN	tr|F5GZX4|F5GZX4_HUMAN DNA-directed RNA polymerase OS=Homo sapiens GN=POLR1B PE=2 SV=1	DALLAHGTSFLLHDR		1081	1095	1665.8712158203125
pepb19a6	b19.a1.a3	tr|F5GZX4|F5GZX4_HUMAN	tr|F5GZX4|F5GZX4_HUMAN DNA-directed RNA polymerase OS=Homo sapiens GN=POLR1B PE=2 SV=1	QGDSSLVFGIK	Q1:-17.02655	825	835	1133.5841064453125
pepb20a5	b20.a1.a1	sp|P00367|DHE3_HUMAN	sp|P00367|DHE3_HUMAN Glutamate dehydrogenase 1, mitochondrial OS=Homo sapiens GN=GLUD1 PE=1 SV=2	PISQGGIHGR		259	268	1021.55419921875
pepb20a8	b20.a1.a1	sp|P00367|DHE3_HUMAN	sp|P00367|DHE3_HUMAN Glutamate dehydrogenase 1, mitochondrial OS=Homo sapiens GN=GLUD1 PE=1 SV=2	SVQESLER		469	476	947.4796752929688
pepb20a3	b20.a1.a1	sp|P00367|DHE3_HUMAN	sp|P00367|DHE3_HUMAN Glutamate dehydrogenase 1, mitochondrial OS=Homo sapiens GN=GLUD1 PE=1 SV=2	IIAEGANGPTTPEADK		400	415	1583.7916259765625
pepb20a6	b20.a1.a1	sp|P00367|DHE3_HUMAN	sp|P00367|DHE3_HUMAN Glutamate dehydrogenase 1, mitochondrial OS=Homo sapiens GN=GLUD1 PE=1 SV=2	RFTMELAK		204	211	995.5347290039062
pepb20b10	b20.a1.a1	sp|P00367|DHE3_HUMAN	sp|P00367|DHE3_HUMAN Glutamate dehydrogenase 1, mitochondrial OS=Homo sapiens GN=GLUD1 PE=1 SV=2	YSTDVSVDEVK		152	162	1241.5899658203125
pepb20a7	b20.a1.a1	sp|P00367|DHE3_HUMAN	sp|P00367|DHE3_HUMAN Glutamate dehydrogenase 1, mitochondrial OS=Homo sapiens GN=GLUD1 PE=1 SV=2	SEAVADREDDPNFFK		54	68	1739.7874755859375
pepb20a4	b20.a1.a1	sp|P00367|DHE3_HUMAN	sp|P00367|DHE3_HUMAN Glutamate dehydrogenase 1, mitochondrial OS=Homo sapiens GN=GLUD1 PE=1 SV=2	MVEGFFDR	M1:+15.99491	69	76	1016.4509887695312
pepb20a2	b20.a1.a1	sp|P00367|DHE3_HUMAN	sp|P00367|DHE3_HUMAN Glutamate dehydrogenase 1, mitochondrial OS=Homo sapiens GN=GLUD1 PE=1 SV=2	HGGTIPIVPTAEFQDR		481	496	1737.8919677734375
pepb20a9	b20.a1.a1	sp|P00367|DHE3_HUMAN	sp|P00367|DHE3_HUMAN Glutamate dehydrogenase 1, mitochondrial OS=Homo sapiens GN=GLUD1 PE=1 SV=2	YNLGLDLR		528	535	963.5261840820312
pepb20a1	b20.a1.a1	sp|P00367|DHE3_HUMAN	sp|P00367|DHE3_HUMAN Glutamate dehydrogenase 1, mitochondrial OS=Homo sapiens GN=GLUD1 PE=1 SV=2	DDGSWEVIEGYR		125	136	1425.6285400390625
pepb21a5	b21.a1.a1	sp|P07910-2|HNRPC_HUMAN	sp|P07910-2|HNRPC_HUMAN Isoform C1 of Heterogeneous nuclear ribonucleoproteins C1/C2 OS=Homo sapiens GN=HNRNPC	NDKSEEEQSSSSVK		217	230	1553.6929931640625
pepb21b10	b21.a1.a1	sp|P07910-2|HNRPC_HUMAN	sp|P07910-2|HNRPC_HUMAN Isoform C1 of Heterogeneous nuclear ribonucleoproteins C1/C2 OS=Homo sapiens GN=HNRNPC	VPPPPPIAR		130	138	943.5728149414062
pepb21a1	b21.a1.a1	sp|P07910-2|HNRPC_HUMAN	sp|P07910-2|HNRPC_HUMAN Isoform C1 of Heterogeneous nuclear ribonucleoproteins C1/C2 OS=Homo sapiens GN=HNRNPC	GDDQLELIKDDEK		263	275	1517.7333984375
pepb21a7	b21.a1.a1	sp|P07910-2|HNRPC_HUMAN	sp|P07910-2|HNRPC_HUMAN Isoform C1 of Heterogeneous nuclear ribonucleoproteins C1/C2 OS=Homo sapiens GN=HNRNPC	SDVEAIFSK		31	39	995.5048217773438
pepb21a8	b21.a1.a1	sp|P07910-2|HNRPC_HUMAN	sp|P07910-2|HNRPC_HUMAN Isoform C1 of Heterogeneous nuclear ribonucleoproteins C1/C2 OS=Homo sapiens GN=HNRNPC	VDSLLENLEK		194	203	1159.620849609375
pepb21a2	b21.a1.a1	sp|P07910-2|HNRPC_HUMAN	sp|P07910-2|HNRPC_HUMAN Isoform C1 of Heterogeneous nuclear ribonucleoproteins C1/C2 OS=Homo sapiens GN=HNRNPC	GFAFVQYVNER		51	61	1329.6590576171875
pepb21a4	b21.a1.a1	sp|P07910-2|HNRPC_HUMAN	sp|P07910-2|HNRPC_HUMAN Isoform C1 of Heterogeneous nuclear ribonucleoproteins C1/C2 OS=Homo sapiens GN=HNRNPC	MIAGQVLDINLAAEPK	M1:+15.99491	74	89	1698.909912109375
pepb21a9	b21.a1.a1	sp|P07910-2|HNRPC_HUMAN	sp|P07910-2|HNRPC_HUMAN Isoform C1 of Heterogeneous nuclear ribonucleoproteins C1/C2 OS=Homo sapiens GN=HNRNPC	VFIGNLNTLVVK		18	29	1316.7940673828125
pepb21a3	b21.a1.a1	sp|P07910-2|HNRPC_HUMAN	sp|P07910-2|HNRPC_HUMAN Isoform C1 of Heterogeneous nuclear ribonucleoproteins C1/C2 OS=Homo sapiens GN=HNRNPC	MIAGQVLDINLAAEPK		74	89	1682.9150390625
pepb21a6	b21.a1.a1	sp|P07910-2|HNRPC_HUMAN	sp|P07910-2|HNRPC_HUMAN Isoform C1 of Heterogeneous nuclear ribonucleoproteins C1/C2 OS=Homo sapiens GN=HNRNPC	SAAEMYGSSFDLDYDFQR		100	117	2101.881103515625
pepb21a5	b21.a1.a2	sp|P07910-4|HNRPC_HUMAN	sp|P07910-4|HNRPC_HUMAN Isoform 4 of Heterogeneous nuclear ribonucleoproteins C1/C2 OS=Homo sapiens GN=HNRNPC	NDKSEEEQSSSSVK		174	187	1553.6929931640625
pepb21b10	b21.a1.a2	sp|P07910-4|HNRPC_HUMAN	sp|P07910-4|HNRPC_HUMAN Isoform 4 of Heterogeneous nuclear ribonucleoproteins C1/C2 OS=Homo sapiens GN=HNRNPC	VPPPPPIAR		130	138	943.5728149414062
pepb21a1	b21.a1.a2	sp|P07910-4|HNRPC_HUMAN	sp|P07910-4|HNRPC_HUMAN Isoform 4 of Heterogeneous nuclear ribonucleoproteins C1/C2 OS=Homo sapiens GN=HNRNPC	GDDQLELIKDDEK		220	232	1517.7333984375
pepb21a7	b21.a1.a2	sp|P07910-4|HNRPC_HUMAN	sp|P07910-4|HNRPC_HUMAN Isoform 4 of Heterogeneous nuclear ribonucleoproteins C1/C2 OS=Homo sapiens GN=HNRNPC	SDVEAIFSK		31	39	995.5048217773438
pepb21a8	b21.a1.a2	sp|P07910-4|HNRPC_HUMAN	sp|P07910-4|HNRPC_HUMAN Isoform 4 of Heterogeneous nuclear ribonucleoproteins C1/C2 OS=Homo sapiens GN=HNRNPC	VDSLLENLEK		151	160	1159.620849609375
pepb21a2	b21.a1.a2	sp|P07910-4|HNRPC_HUMAN	sp|P07910-4|HNRPC_HUMAN Isoform 4 of Heterogeneous nuclear ribonucleoproteins C1/C2 OS=Homo sapiens GN=HNRNPC	GFAFVQYVNER		51	61	1329.6590576171875
pepb21a4	b21.a1.a2	sp|P07910-4|HNRPC_HUMAN	sp|P07910-4|HNRPC_HUMAN Isoform 4 of Heterogeneous nuclear ribonucleoproteins C1/C2 OS=Homo sapiens GN=HNRNPC	MIAGQVLDINLAAEPK	M1:+15.99491	74	89	1698.909912109375
pepb21a9	b21.a1.a2	sp|P07910-4|HNRPC_HUMAN	sp|P07910-4|HNRPC_HUMAN Isoform 4 of Heterogeneous nuclear ribonucleoproteins C1/C2 OS=Homo sapiens GN=HNRNPC	VFIGNLNTLVVK		18	29	1316.7940673828125
pepb21a3	b21.a1.a2	sp|P07910-4|HNRPC_HUMAN	sp|P07910-4|HNRPC_HUMAN Isoform 4 of Heterogeneous nuclear ribonucleoproteins C1/C2 OS=Homo sapiens GN=HNRNPC	MIAGQVLDINLAAEPK		74	89	1682.9150390625
pepb21a6	b21.a1.a2	sp|P07910-4|HNRPC_HUMAN	sp|P07910-4|HNRPC_HUMAN Isoform 4 of Heterogeneous nuclear ribonucleoproteins C1/C2 OS=Homo sapiens GN=HNRNPC	SAAEMYGSSFDLDYDFQR		100	117	2101.881103515625
pepb21a5	b21.a1.a3	tr|G3V4C1|G3V4C1_HUMAN	tr|G3V4C1|G3V4C1_HUMAN Heterogeneous nuclear ribonucleoproteins C1/C2 OS=Homo sapiens GN=HNRNPC PE=2 SV=1	NDKSEEEQSSSSVK		216	229	1553.6929931640625
pepb21b10	b21.a1.a3	tr|G3V4C1|G3V4C1_HUMAN	tr|G3V4C1|G3V4C1_HUMAN Heterogeneous nuclear ribonucleoproteins C1/C2 OS=Homo sapiens GN=HNRNPC PE=2 SV=1	VPPPPPIAR		130	138	943.5728149414062
pepb21a1	b21.a1.a3	tr|G3V4C1|G3V4C1_HUMAN	tr|G3V4C1|G3V4C1_HUMAN Heterogeneous nuclear ribonucleoproteins C1/C2 OS=Homo sapiens GN=HNRNPC PE=2 SV=1	GDDQLELIKDDEK		262	274	1517.7333984375
pepb21a7	b21.a1.a3	tr|G3V4C1|G3V4C1_HUMAN	tr|G3V4C1|G3V4C1_HUMAN Heterogeneous nuclear ribonucleoproteins C1/C2 OS=Homo sapiens GN=HNRNPC PE=2 SV=1	SDVEAIFSK		31	39	995.5048217773438
pepb21a8	b21.a1.a3	tr|G3V4C1|G3V4C1_HUMAN	tr|G3V4C1|G3V4C1_HUMAN Heterogeneous nuclear ribonucleoproteins C1/C2 OS=Homo sapiens GN=HNRNPC PE=2 SV=1	VDSLLENLEK		194	203	1159.620849609375
pepb21a2	b21.a1.a3	tr|G3V4C1|G3V4C1_HUMAN	tr|G3V4C1|G3V4C1_HUMAN Heterogeneous nuclear ribonucleoproteins C1/C2 OS=Homo sapiens GN=HNRNPC PE=2 SV=1	GFAFVQYVNER		51	61	1329.6590576171875
pepb21a4	b21.a1.a3	tr|G3V4C1|G3V4C1_HUMAN	tr|G3V4C1|G3V4C1_HUMAN Heterogeneous nuclear ribonucleoproteins C1/C2 OS=Homo sapiens GN=HNRNPC PE=2 SV=1	MIAGQVLDINLAAEPK	M1:+15.99491	74	89	1698.909912109375
pepb21a9	b21.a1.a3	tr|G3V4C1|G3V4C1_HUMAN	tr|G3V4C1|G3V4C1_HUMAN Heterogeneous nuclear ribonucleoproteins C1/C2 OS=Homo sapiens GN=HNRNPC PE=2 SV=1	VFIGNLNTLVVK		18	29	1316.7940673828125
pepb21a3	b21.a1.a3	tr|G3V4C1|G3V4C1_HUMAN	tr|G3V4C1|G3V4C1_HUMAN Heterogeneous nuclear ribonucleoproteins C1/C2 OS=Homo sapiens GN=HNRNPC PE=2 SV=1	MIAGQVLDINLAAEPK		74	89	1682.9150390625
pepb21a6	b21.a1.a3	tr|G3V4C1|G3V4C1_HUMAN	tr|G3V4C1|G3V4C1_HUMAN Heterogeneous nuclear ribonucleoproteins C1/C2 OS=Homo sapiens GN=HNRNPC PE=2 SV=1	SAAEMYGSSFDLDYDFQR		100	117	2101.881103515625
pepb22a1	b22.a1.a1	sp|O75533|SF3B1_HUMAN	sp|O75533|SF3B1_HUMAN Splicing factor 3B subunit 1 OS=Homo sapiens GN=SF3B1 PE=1 SV=3	GDTPGHATPGHGGATSSAR		271	289	1733.79541015625
pepb22a2	b22.a1.a1	sp|O75533|SF3B1_HUMAN	sp|O75533|SF3B1_HUMAN Splicing factor 3B subunit 1 OS=Homo sapiens GN=SF3B1 PE=1 SV=3	GSETPGATPGSK		241	252	1088.5223388671875
pepb22a5	b22.a1.a1	sp|O75533|SF3B1_HUMAN	sp|O75533|SF3B1_HUMAN Splicing factor 3B subunit 1 OS=Homo sapiens GN=SF3B1 PE=1 SV=3	THEDIEAQIR		7	16	1211.6019287109375
pepb22a6	b22.a1.a1	sp|O75533|SF3B1_HUMAN	sp|O75533|SF3B1_HUMAN Splicing factor 3B subunit 1 OS=Homo sapiens GN=SF3B1 PE=1 SV=3	VGAAEIISR		844	852	915.5261840820312
pepb22a3	b22.a1.a1	sp|O75533|SF3B1_HUMAN	sp|O75533|SF3B1_HUMAN Splicing factor 3B subunit 1 OS=Homo sapiens GN=SF3B1 PE=1 SV=3	IMGNLGAADIDHK		875	887	1354.6788330078125
pepb22a4	b22.a1.a1	sp|O75533|SF3B1_HUMAN	sp|O75533|SF3B1_HUMAN Splicing factor 3B subunit 1 OS=Homo sapiens GN=SF3B1 PE=1 SV=3	LMSPTLEDQER		539	549	1318.6312255859375
pepb22a9	b22.a1.a1	sp|O75533|SF3B1_HUMAN	sp|O75533|SF3B1_HUMAN Splicing factor 3B subunit 1 OS=Homo sapiens GN=SF3B1 PE=1 SV=3	VQENCIDLVGR	C5:+57.02146	1031	1041	1302.6474609375
pepb22a8	b22.a1.a1	sp|O75533|SF3B1_HUMAN	sp|O75533|SF3B1_HUMAN Splicing factor 3B subunit 1 OS=Homo sapiens GN=SF3B1 PE=1 SV=3	VPELNVQNGVLK		1138	1149	1309.7479248046875
pepb22a7	b22.a1.a1	sp|O75533|SF3B1_HUMAN	sp|O75533|SF3B1_HUMAN Splicing factor 3B subunit 1 OS=Homo sapiens GN=SF3B1 PE=1 SV=3	VLPPPAGYVPIR		414	425	1278.75732421875
pepb23a8	b23.a1.a1	sp|Q96QC0|PP1RA_HUMAN	sp|Q96QC0|PP1RA_HUMAN Serine/threonine-protein phosphatase 1 regulatory subunit 10 OS=Homo sapiens GN=PPP1R10 PE=1 SV=1	SSEDEELRK		123	131	1092.5172119140625
pepb23a3	b23.a1.a1	sp|Q96QC0|PP1RA_HUMAN	sp|Q96QC0|PP1RA_HUMAN Serine/threonine-protein phosphatase 1 regulatory subunit 10 OS=Homo sapiens GN=PPP1R10 PE=1 SV=1	GGPGPGPGPYHR		694	705	1148.56005859375
pepb23a5	b23.a1.a1	sp|Q96QC0|PP1RA_HUMAN	sp|Q96QC0|PP1RA_HUMAN Serine/threonine-protein phosphatase 1 regulatory subunit 10 OS=Homo sapiens GN=PPP1R10 PE=1 SV=1	NASTVVVSDK		226	235	1019.5371704101562
pepb23a7	b23.a1.a1	sp|Q96QC0|PP1RA_HUMAN	sp|Q96QC0|PP1RA_HUMAN Serine/threonine-protein phosphatase 1 regulatory subunit 10 OS=Homo sapiens GN=PPP1R10 PE=1 SV=1	QSNVAAPGDATPPAEK		246	261	1552.7606201171875
pepb23a1	b23.a1.a1	sp|Q96QC0|PP1RA_HUMAN	sp|Q96QC0|PP1RA_HUMAN Serine/threonine-protein phosphatase 1 regulatory subunit 10 OS=Homo sapiens GN=PPP1R10 PE=1 SV=1	ESPHEPDPEPYEPIPPK		502	518	1957.918212890625
pepb23a9	b23.a1.a1	sp|Q96QC0|PP1RA_HUMAN	sp|Q96QC0|PP1RA_HUMAN Serine/threonine-protein phosphatase 1 regulatory subunit 10 OS=Homo sapiens GN=PPP1R10 PE=1 SV=1	VPWVCPR	C5:+57.02146	459	465	913.4716796875
pepb23a2	b23.a1.a1	sp|Q96QC0|PP1RA_HUMAN	sp|Q96QC0|PP1RA_HUMAN Serine/threonine-protein phosphatase 1 regulatory subunit 10 OS=Homo sapiens GN=PPP1R10 PE=1 SV=1	FIDVGGYK		66	73	898.46728515625
pepb23a6	b23.a1.a1	sp|Q96QC0|PP1RA_HUMAN	sp|Q96QC0|PP1RA_HUMAN Serine/threonine-protein phosphatase 1 regulatory subunit 10 OS=Homo sapiens GN=PPP1R10 PE=1 SV=1	PLVLPSPLVTPGSNSQER		466	483	1891.02880859375
pepb23a4	b23.a1.a1	sp|Q96QC0|PP1RA_HUMAN	sp|Q96QC0|PP1RA_HUMAN Serine/threonine-protein phosphatase 1 regulatory subunit 10 OS=Homo sapiens GN=PPP1R10 PE=1 SV=1	GILQELFLNK		492	501	1174.6834716796875
pepb24a4	b24.a1.a1	sp|Q8NE71|ABCF1_HUMAN	sp|Q8NE71|ABCF1_HUMAN ATP-binding cassette sub-family F member 1 OS=Homo sapiens GN=ABCF1 PE=1 SV=2	GAVIVVSHDAR		790	800	1123.622314453125
pepb24a3	b24.a1.a1	sp|Q8NE71|ABCF1_HUMAN	sp|Q8NE71|ABCF1_HUMAN ATP-binding cassette sub-family F member 1 OS=Homo sapiens GN=ABCF1 PE=1 SV=2	AVSEEQQPALK		164	174	1199.6270751953125
pepb24a2	b24.a1.a1	sp|Q8NE71|ABCF1_HUMAN	sp|Q8NE71|ABCF1_HUMAN ATP-binding cassette sub-family F member 1 OS=Homo sapiens GN=ABCF1 PE=1 SV=2	ADDPYAHLSK		246	255	1116.5323486328125
pepb24a5	b24.a1.a1	sp|Q8NE71|ABCF1_HUMAN	sp|Q8NE71|ABCF1_HUMAN ATP-binding cassette sub-family F member 1 OS=Homo sapiens GN=ABCF1 PE=1 SV=2	LQGQLEQGDDTAAER		397	411	1630.76708984375
pepb24a7	b24.a1.a1	sp|Q8NE71|ABCF1_HUMAN	sp|Q8NE71|ABCF1_HUMAN ATP-binding cassette sub-family F member 1 OS=Homo sapiens GN=ABCF1 PE=1 SV=2	NQDEESQEAPELLK		590	603	1629.7607421875
pepb24a6	b24.a1.a1	sp|Q8NE71|ABCF1_HUMAN	sp|Q8NE71|ABCF1_HUMAN ATP-binding cassette sub-family F member 1 OS=Homo sapiens GN=ABCF1 PE=1 SV=2	MEETPTEYLQR		703	713	1396.6417236328125
pepb24a1	b24.a1.a1	sp|Q8NE71|ABCF1_HUMAN	sp|Q8NE71|ABCF1_HUMAN ATP-binding cassette sub-family F member 1 OS=Homo sapiens GN=ABCF1 PE=1 SV=2	AANAAENDFSVSQAEMSSR		276	294	1984.866943359375
pepb24a9	b24.a1.a1	sp|Q8NE71|ABCF1_HUMAN	sp|Q8NE71|ABCF1_HUMAN ATP-binding cassette sub-family F member 1 OS=Homo sapiens GN=ABCF1 PE=1 SV=2	TFFEELAVEDK		40	50	1327.6419677734375
pepb24a8	b24.a1.a1	sp|Q8NE71|ABCF1_HUMAN	sp|Q8NE71|ABCF1_HUMAN ATP-binding cassette sub-family F member 1 OS=Homo sapiens GN=ABCF1 PE=1 SV=2	STLLLLLTGK		665	674	1058.682373046875
pepb25a8	b25.a1.a1	sp|Q16531|DDB1_HUMAN	sp|Q16531|DDB1_HUMAN DNA damage-binding protein 1 OS=Homo sapiens GN=DDB1 PE=1 SV=1	VVEELTR		1132	1138	845.4730834960938
pepb25a1	b25.a1.a1	sp|Q16531|DDB1_HUMAN	sp|Q16531|DDB1_HUMAN DNA damage-binding protein 1 OS=Homo sapiens GN=DDB1 PE=1 SV=1	EEQMDGTVTLK	M4:+15.99491	288	298	1266.588623046875
pepb25a6	b25.a1.a1	sp|Q16531|DDB1_HUMAN	sp|Q16531|DDB1_HUMAN DNA damage-binding protein 1 OS=Homo sapiens GN=DDB1 PE=1 SV=1	PSASTQALSSSVSSSK		754	769	1523.7552490234375
pepb25a3	b25.a1.a1	sp|Q16531|DDB1_HUMAN	sp|Q16531|DDB1_HUMAN DNA damage-binding protein 1 OS=Homo sapiens GN=DDB1 PE=1 SV=1	IEVQDTSGGTTALR		740	753	1447.7391357421875
pepb25a5	b25.a1.a1	sp|Q16531|DDB1_HUMAN	sp|Q16531|DDB1_HUMAN DNA damage-binding protein 1 OS=Homo sapiens GN=DDB1 PE=1 SV=1	MQEVVANLQYDDGSGMK	M16:+15.99491	1105	1121	1900.842041015625
pepb25a4	b25.a1.a1	sp|Q16531|DDB1_HUMAN	sp|Q16531|DDB1_HUMAN DNA damage-binding protein 1 OS=Homo sapiens GN=DDB1 PE=1 SV=1	IVVFQYSDGK		848	857	1155.6048583984375
pepb25a2	b25.a1.a1	sp|Q16531|DDB1_HUMAN	sp|Q16531|DDB1_HUMAN DNA damage-binding protein 1 OS=Homo sapiens GN=DDB1 PE=1 SV=1	GAVYSMVEFNGK		868	879	1301.619873046875
pepb25a7	b25.a1.a1	sp|Q16531|DDB1_HUMAN	sp|Q16531|DDB1_HUMAN DNA damage-binding protein 1 OS=Homo sapiens GN=DDB1 PE=1 SV=1	SVLLLAYK		929	936	906.5662841796875
pepb26a3	b26.a1.a1	sp|Q9UDT6-2|CLIP2_HUMAN	sp|Q9UDT6-2|CLIP2_HUMAN Isoform 2 of CAP-Gly domain-containing linker protein 2 OS=Homo sapiens GN=CLIP2	ATLNSGPGAQQK		598	609	1171.6070556640625
pepb26a7	b26.a1.a1	sp|Q9UDT6-2|CLIP2_HUMAN	sp|Q9UDT6-2|CLIP2_HUMAN Isoform 2 of CAP-Gly domain-containing linker protein 2 OS=Homo sapiens GN=CLIP2	TSTGSASSSAAVAASSK		23	39	1469.708251953125
pepb26a2	b26.a1.a1	sp|Q9UDT6-2|CLIP2_HUMAN	sp|Q9UDT6-2|CLIP2_HUMAN Isoform 2 of CAP-Gly domain-containing linker protein 2 OS=Homo sapiens GN=CLIP2	AQLEVQASQHR		670	680	1266.6552734375
pepb26a6	b26.a1.a1	sp|Q9UDT6-2|CLIP2_HUMAN	sp|Q9UDT6-2|CLIP2_HUMAN Isoform 2 of CAP-Gly domain-containing linker protein 2 OS=Homo sapiens GN=CLIP2	TGNESGSNLSDSGSVK		198	213	1538.693359375
pepb26a1	b26.a1.a1	sp|Q9UDT6-2|CLIP2_HUMAN	sp|Q9UDT6-2|CLIP2_HUMAN Isoform 2 of CAP-Gly domain-containing linker protein 2 OS=Homo sapiens GN=CLIP2	AQHEQYVAEAEEK		401	413	1531.7027587890625
pepb26a4	b26.a1.a1	sp|Q9UDT6-2|CLIP2_HUMAN	sp|Q9UDT6-2|CLIP2_HUMAN Isoform 2 of CAP-Gly domain-containing linker protein 2 OS=Homo sapiens GN=CLIP2	DALDQAQQVEK		964	974	1244.612060546875
pepb26a5	b26.a1.a1	sp|Q9UDT6-2|CLIP2_HUMAN	sp|Q9UDT6-2|CLIP2_HUMAN Isoform 2 of CAP-Gly domain-containing linker protein 2 OS=Homo sapiens GN=CLIP2	RLEAELETVSR		841	851	1302.70166015625
pepb26a3	b26.a1.a2	sp|Q9UDT6|CLIP2_HUMAN	sp|Q9UDT6|CLIP2_HUMAN CAP-Gly domain-containing linker protein 2 OS=Homo sapiens GN=CLIP2 PE=1 SV=1	ATLNSGPGAQQK		633	644	1171.6070556640625
pepb26a7	b26.a1.a2	sp|Q9UDT6|CLIP2_HUMAN	sp|Q9UDT6|CLIP2_HUMAN CAP-Gly domain-containing linker protein 2 OS=Homo sapiens GN=CLIP2 PE=1 SV=1	TSTGSASSSAAVAASSK		23	39	1469.708251953125
pepb26a2	b26.a1.a2	sp|Q9UDT6|CLIP2_HUMAN	sp|Q9UDT6|CLIP2_HUMAN CAP-Gly domain-containing linker protein 2 OS=Homo sapiens GN=CLIP2 PE=1 SV=1	AQLEVQASQHR		705	715	1266.6552734375
pepb26a6	b26.a1.a2	sp|Q9UDT6|CLIP2_HUMAN	sp|Q9UDT6|CLIP2_HUMAN CAP-Gly domain-containing linker protein 2 OS=Homo sapiens GN=CLIP2 PE=1 SV=1	TGNESGSNLSDSGSVK		198	213	1538.693359375
pepb26a1	b26.a1.a2	sp|Q9UDT6|CLIP2_HUMAN	sp|Q9UDT6|CLIP2_HUMAN CAP-Gly domain-containing linker protein 2 OS=Homo sapiens GN=CLIP2 PE=1 SV=1	AQHEQYVAEAEEK		401	413	1531.7027587890625
pepb26a4	b26.a1.a2	sp|Q9UDT6|CLIP2_HUMAN	sp|Q9UDT6|CLIP2_HUMAN CAP-Gly domain-containing linker protein 2 OS=Homo sapiens GN=CLIP2 PE=1 SV=1	DALDQAQQVEK		999	1009	1244.612060546875
pepb26a5	b26.a1.a2	sp|Q9UDT6|CLIP2_HUMAN	sp|Q9UDT6|CLIP2_HUMAN CAP-Gly domain-containing linker protein 2 OS=Homo sapiens GN=CLIP2 PE=1 SV=1	RLEAELETVSR		876	886	1302.70166015625
pepb27a5	b27.a1.a1	sp|Q16666-2|IF16_HUMAN	sp|Q16666-2|IF16_HUMAN Isoform 2 of Gamma-interferon-inducible protein 16 OS=Homo sapiens GN=IFI16	TEGAEATPGAQK		117	128	1159.5594482421875
pepb27a4	b27.a1.a1	sp|Q16666-2|IF16_HUMAN	sp|Q16666-2|IF16_HUMAN Isoform 2 of Gamma-interferon-inducible protein 16 OS=Homo sapiens GN=IFI16	MEVVVHGR	M1:+15.99491	658	665	942.4829711914062
pepb27a3	b27.a1.a1	sp|Q16666-2|IF16_HUMAN	sp|Q16666-2|IF16_HUMAN Isoform 2 of Gamma-interferon-inducible protein 16 OS=Homo sapiens GN=IFI16	INQLCSQTK	C5:+57.02146	619	627	1091.5517578125
pepb27a1	b27.a1.a1	sp|Q16666-2|IF16_HUMAN	sp|Q16666-2|IF16_HUMAN Isoform 2 of Gamma-interferon-inducible protein 16 OS=Homo sapiens GN=IFI16	EVDATSPAPSTSSTVK		101	116	1576.7705078125
pepb27a7	b27.a1.a1	sp|Q16666-2|IF16_HUMAN	sp|Q16666-2|IF16_HUMAN Isoform 2 of Gamma-interferon-inducible protein 16 OS=Homo sapiens GN=IFI16	TTIYEIQDDR		331	340	1253.6011962890625
pepb27a6	b27.a1.a1	sp|Q16666-2|IF16_HUMAN	sp|Q16666-2|IF16_HUMAN Isoform 2 of Gamma-interferon-inducible protein 16 OS=Homo sapiens GN=IFI16	TEPEEVSIEDSAQSDLK		506	522	1876.8662109375
pepb27a2	b27.a1.a1	sp|Q16666-2|IF16_HUMAN	sp|Q16666-2|IF16_HUMAN Isoform 2 of Gamma-interferon-inducible protein 16 OS=Homo sapiens GN=IFI16	GEFTYYEIQDNTGK		644	657	1664.7442626953125
pepb27a5	b27.a1.a2	sp|Q16666-3|IF16_HUMAN	sp|Q16666-3|IF16_HUMAN Isoform 3 of Gamma-interferon-inducible protein 16 OS=Homo sapiens GN=IFI16	TEGAEATPGAQK		117	128	1159.5594482421875
pepb27a4	b27.a1.a2	sp|Q16666-3|IF16_HUMAN	sp|Q16666-3|IF16_HUMAN Isoform 3 of Gamma-interferon-inducible protein 16 OS=Homo sapiens GN=IFI16	MEVVVHGR	M1:+15.99491	602	609	942.4829711914062
pepb27a3	b27.a1.a2	sp|Q16666-3|IF16_HUMAN	sp|Q16666-3|IF16_HUMAN Isoform 3 of Gamma-interferon-inducible protein 16 OS=Homo sapiens GN=IFI16	INQLCSQTK	C5:+57.02146	563	571	1091.5517578125
pepb27a1	b27.a1.a2	sp|Q16666-3|IF16_HUMAN	sp|Q16666-3|IF16_HUMAN Isoform 3 of Gamma-interferon-inducible protein 16 OS=Homo sapiens GN=IFI16	EVDATSPAPSTSSTVK		101	116	1576.7705078125
pepb27a7	b27.a1.a2	sp|Q16666-3|IF16_HUMAN	sp|Q16666-3|IF16_HUMAN Isoform 3 of Gamma-interferon-inducible protein 16 OS=Homo sapiens GN=IFI16	TTIYEIQDDR		331	340	1253.6011962890625
pepb27a6	b27.a1.a2	sp|Q16666-3|IF16_HUMAN	sp|Q16666-3|IF16_HUMAN Isoform 3 of Gamma-interferon-inducible protein 16 OS=Homo sapiens GN=IFI16	TEPEEVSIEDSAQSDLK		450	466	1876.8662109375
pepb27a2	b27.a1.a2	sp|Q16666-3|IF16_HUMAN	sp|Q16666-3|IF16_HUMAN Isoform 3 of Gamma-interferon-inducible protein 16 OS=Homo sapiens GN=IFI16	GEFTYYEIQDNTGK		588	601	1664.7442626953125
pepb27a5	b27.a1.a3	sp|Q16666|IF16_HUMAN	sp|Q16666|IF16_HUMAN Gamma-interferon-inducible protein 16 OS=Homo sapiens GN=IFI16 PE=1 SV=3	TEGAEATPGAQK		117	128	1159.5594482421875
pepb27a4	b27.a1.a3	sp|Q16666|IF16_HUMAN	sp|Q16666|IF16_HUMAN Gamma-interferon-inducible protein 16 OS=Homo sapiens GN=IFI16 PE=1 SV=3	MEVVVHGR	M1:+15.99491	714	721	942.4829711914062
pepb27a3	b27.a1.a3	sp|Q16666|IF16_HUMAN	sp|Q16666|IF16_HUMAN Gamma-interferon-inducible protein 16 OS=Homo sapiens GN=IFI16 PE=1 SV=3	INQLCSQTK	C5:+57.02146	675	683	1091.5517578125
pepb27a1	b27.a1.a3	sp|Q16666|IF16_HUMAN	sp|Q16666|IF16_HUMAN Gamma-interferon-inducible protein 16 OS=Homo sapiens GN=IFI16 PE=1 SV=3	EVDATSPAPSTSSTVK		101	116	1576.7705078125
pepb27a7	b27.a1.a3	sp|Q16666|IF16_HUMAN	sp|Q16666|IF16_HUMAN Gamma-interferon-inducible protein 16 OS=Homo sapiens GN=IFI16 PE=1 SV=3	TTIYEIQDDR		331	340	1253.6011962890625
pepb27a6	b27.a1.a3	sp|Q16666|IF16_HUMAN	sp|Q16666|IF16_HUMAN Gamma-interferon-inducible protein 16 OS=Homo sapiens GN=IFI16 PE=1 SV=3	TEPEEVSIEDSAQSDLK		562	578	1876.8662109375
pepb27a2	b27.a1.a3	sp|Q16666|IF16_HUMAN	sp|Q16666|IF16_HUMAN Gamma-interferon-inducible protein 16 OS=Homo sapiens GN=IFI16 PE=1 SV=3	GEFTYYEIQDNTGK		700	713	1664.7442626953125
pepb28a3	b28.a1.a1	sp|Q13435|SF3B2_HUMAN	sp|Q13435|SF3B2_HUMAN Splicing factor 3B subunit 2 OS=Homo sapiens GN=SF3B2 PE=1 SV=2	GPPPPPGDENR		248	258	1132.53857421875
pepb28a5	b28.a1.a1	sp|Q13435|SF3B2_HUMAN	sp|Q13435|SF3B2_HUMAN Splicing factor 3B subunit 2 OS=Homo sapiens GN=SF3B2 PE=1 SV=2	TEEEEIDR		698	705	1020.4484252929688
pepb28a1	b28.a1.a1	sp|Q13435|SF3B2_HUMAN	sp|Q13435|SF3B2_HUMAN Splicing factor 3B subunit 2 OS=Homo sapiens GN=SF3B2 PE=1 SV=2	AAVLLEQER		184	192	1028.5738525390625
pepb28a6	b28.a1.a1	sp|Q13435|SF3B2_HUMAN	sp|Q13435|SF3B2_HUMAN Splicing factor 3B subunit 2 OS=Homo sapiens GN=SF3B2 PE=1 SV=2	VGEPVALSEEER		135	146	1314.654052734375
pepb28a4	b28.a1.a1	sp|Q13435|SF3B2_HUMAN	sp|Q13435|SF3B2_HUMAN Splicing factor 3B subunit 2 OS=Homo sapiens GN=SF3B2 PE=1 SV=2	LAEIGAPIQGNR		36	47	1238.685546875
pepb28a7	b28.a1.a1	sp|Q13435|SF3B2_HUMAN	sp|Q13435|SF3B2_HUMAN Splicing factor 3B subunit 2 OS=Homo sapiens GN=SF3B2 PE=1 SV=2	YGPPPSYPNLK		639	649	1232.63134765625
pepb28a2	b28.a1.a1	sp|Q13435|SF3B2_HUMAN	sp|Q13435|SF3B2_HUMAN Splicing factor 3B subunit 2 OS=Homo sapiens GN=SF3B2 PE=1 SV=2	FTVAELK		460	466	807.4614868164062
pepb28a3	b28.a1.a2	tr|E9PPJ0|E9PPJ0_HUMAN	tr|E9PPJ0|E9PPJ0_HUMAN Splicing factor 3B subunit 2 OS=Homo sapiens GN=SF3B2 PE=2 SV=1	GPPPPPGDENR		231	241	1132.53857421875
pepb28a5	b28.a1.a2	tr|E9PPJ0|E9PPJ0_HUMAN	tr|E9PPJ0|E9PPJ0_HUMAN Splicing factor 3B subunit 2 OS=Homo sapiens GN=SF3B2 PE=2 SV=1	TEEEEIDR		681	688	1020.4484252929688
pepb28a1	b28.a1.a2	tr|E9PPJ0|E9PPJ0_HUMAN	tr|E9PPJ0|E9PPJ0_HUMAN Splicing factor 3B subunit 2 OS=Homo sapiens GN=SF3B2 PE=2 SV=1	AAVLLEQER		167	175	1028.5738525390625
pepb28a6	b28.a1.a2	tr|E9PPJ0|E9PPJ0_HUMAN	tr|E9PPJ0|E9PPJ0_HUMAN Splicing factor 3B subunit 2 OS=Homo sapiens GN=SF3B2 PE=2 SV=1	VGEPVALSEEER		135	146	1314.654052734375
pepb28a4	b28.a1.a2	tr|E9PPJ0|E9PPJ0_HUMAN	tr|E9PPJ0|E9PPJ0_HUMAN Splicing factor 3B subunit 2 OS=Homo sapiens GN=SF3B2 PE=2 SV=1	LAEIGAPIQGNR		36	47	1238.685546875
pepb28a7	b28.a1.a2	tr|E9PPJ0|E9PPJ0_HUMAN	tr|E9PPJ0|E9PPJ0_HUMAN Splicing factor 3B subunit 2 OS=Homo sapiens GN=SF3B2 PE=2 SV=1	YGPPPSYPNLK		622	632	1232.63134765625
pepb28a2	b28.a1.a2	tr|E9PPJ0|E9PPJ0_HUMAN	tr|E9PPJ0|E9PPJ0_HUMAN Splicing factor 3B subunit 2 OS=Homo sapiens GN=SF3B2 PE=2 SV=1	FTVAELK		443	449	807.4614868164062
pepb29a6	b29.a1.a1	sp|Q14008-2|CKAP5_HUMAN	sp|Q14008-2|CKAP5_HUMAN Isoform 2 of Cytoskeleton-associated protein 5 OS=Homo sapiens GN=CKAP5	RPSAAPIK		1426	1433	839.5101928710938
pepb29a3	b29.a1.a1	sp|Q14008-2|CKAP5_HUMAN	sp|Q14008-2|CKAP5_HUMAN Isoform 2 of Cytoskeleton-associated protein 5 OS=Homo sapiens GN=CKAP5	HINDSAPEVR		447	456	1137.5650634765625
pepb29a7	b29.a1.a1	sp|Q14008-2|CKAP5_HUMAN	sp|Q14008-2|CKAP5_HUMAN Isoform 2 of Cytoskeleton-associated protein 5 OS=Homo sapiens GN=CKAP5	TALAATNPAVR		762	772	1084.6114501953125
pepb29a5	b29.a1.a1	sp|Q14008-2|CKAP5_HUMAN	sp|Q14008-2|CKAP5_HUMAN Isoform 2 of Cytoskeleton-associated protein 5 OS=Homo sapiens GN=CKAP5	NESELEAHLCR	C10:+57.02146	1726	1736	1357.616943359375
pepb29a2	b29.a1.a1	sp|Q14008-2|CKAP5_HUMAN	sp|Q14008-2|CKAP5_HUMAN Isoform 2 of Cytoskeleton-associated protein 5 OS=Homo sapiens GN=CKAP5	GEAVQEELLK		122	131	1115.5947265625
pepb29a1	b29.a1.a1	sp|Q14008-2|CKAP5_HUMAN	sp|Q14008-2|CKAP5_HUMAN Isoform 2 of Cytoskeleton-associated protein 5 OS=Homo sapiens GN=CKAP5	FVTDSNAVVQLK		56	67	1320.7161865234375
pepb29a4	b29.a1.a1	sp|Q14008-2|CKAP5_HUMAN	sp|Q14008-2|CKAP5_HUMAN Isoform 2 of Cytoskeleton-associated protein 5 OS=Homo sapiens GN=CKAP5	IILLKPIIK		159	167	1050.7652587890625
pepb29a6	b29.a1.a2	sp|Q14008-3|CKAP5_HUMAN	sp|Q14008-3|CKAP5_HUMAN Isoform 3 of Cytoskeleton-associated protein 5 OS=Homo sapiens GN=CKAP5	RPSAAPIK		1426	1433	839.5101928710938
pepb29a3	b29.a1.a2	sp|Q14008-3|CKAP5_HUMAN	sp|Q14008-3|CKAP5_HUMAN Isoform 3 of Cytoskeleton-associated protein 5 OS=Homo sapiens GN=CKAP5	HINDSAPEVR		447	456	1137.5650634765625
pepb29a7	b29.a1.a2	sp|Q14008-3|CKAP5_HUMAN	sp|Q14008-3|CKAP5_HUMAN Isoform 3 of Cytoskeleton-associated protein 5 OS=Homo sapiens GN=CKAP5	TALAATNPAVR		762	772	1084.6114501953125
pepb29a5	b29.a1.a2	sp|Q14008-3|CKAP5_HUMAN	sp|Q14008-3|CKAP5_HUMAN Isoform 3 of Cytoskeleton-associated protein 5 OS=Homo sapiens GN=CKAP5	NESELEAHLCR	C10:+57.02146	1793	1803	1357.616943359375
pepb29a2	b29.a1.a2	sp|Q14008-3|CKAP5_HUMAN	sp|Q14008-3|CKAP5_HUMAN Isoform 3 of Cytoskeleton-associated protein 5 OS=Homo sapiens GN=CKAP5	GEAVQEELLK		122	131	1115.5947265625
pepb29a1	b29.a1.a2	sp|Q14008-3|CKAP5_HUMAN	sp|Q14008-3|CKAP5_HUMAN Isoform 3 of Cytoskeleton-associated protein 5 OS=Homo sapiens GN=CKAP5	FVTDSNAVVQLK		56	67	1320.7161865234375
pepb29a4	b29.a1.a2	sp|Q14008-3|CKAP5_HUMAN	sp|Q14008-3|CKAP5_HUMAN Isoform 3 of Cytoskeleton-associated protein 5 OS=Homo sapiens GN=CKAP5	IILLKPIIK		159	167	1050.7652587890625
pepb29a6	b29.a1.a3	sp|Q14008|CKAP5_HUMAN	sp|Q14008|CKAP5_HUMAN Cytoskeleton-associated protein 5 OS=Homo sapiens GN=CKAP5 PE=1 SV=3	RPSAAPIK		1426	1433	839.5101928710938
pepb29a3	b29.a1.a3	sp|Q14008|CKAP5_HUMAN	sp|Q14008|CKAP5_HUMAN Cytoskeleton-associated protein 5 OS=Homo sapiens GN=CKAP5 PE=1 SV=3	HINDSAPEVR		447	456	1137.5650634765625
pepb29a7	b29.a1.a3	sp|Q14008|CKAP5_HUMAN	sp|Q14008|CKAP5_HUMAN Cytoskeleton-associated protein 5 OS=Homo sapiens GN=CKAP5 PE=1 SV=3	TALAATNPAVR		762	772	1084.6114501953125
pepb29a5	b29.a1.a3	sp|Q14008|CKAP5_HUMAN	sp|Q14008|CKAP5_HUMAN Cytoskeleton-associated protein 5 OS=Homo sapiens GN=CKAP5 PE=1 SV=3	NESELEAHLCR	C10:+57.02146	1786	1796	1357.616943359375
pepb29a2	b29.a1.a3	sp|Q14008|CKAP5_HUMAN	sp|Q14008|CKAP5_HUMAN Cytoskeleton-associated protein 5 OS=Homo sapiens GN=CKAP5 PE=1 SV=3	GEAVQEELLK		122	131	1115.5947265625
pepb29a1	b29.a1.a3	sp|Q14008|CKAP5_HUMAN	sp|Q14008|CKAP5_HUMAN Cytoskeleton-associated protein 5 OS=Homo sapiens GN=CKAP5 PE=1 SV=3	FVTDSNAVVQLK		56	67	1320.7161865234375
pepb29a4	b29.a1.a3	sp|Q14008|CKAP5_HUMAN	sp|Q14008|CKAP5_HUMAN Cytoskeleton-associated protein 5 OS=Homo sapiens GN=CKAP5 PE=1 SV=3	IILLKPIIK		159	167	1050.7652587890625
pepb30a6	b30.a1.a1	sp|P27694|RFA1_HUMAN	sp|P27694|RFA1_HUMAN Replication protein A 70 kDa DNA-binding subunit OS=Homo sapiens GN=RPA1 PE=1 SV=2	PQPQNGSSGMGSTVSK	M10:+15.99491	142	157	1577.7227783203125
pepb30a1	b30.a1.a1	sp|P27694|RFA1_HUMAN	sp|P27694|RFA1_HUMAN Replication protein A 70 kDa DNA-binding subunit OS=Homo sapiens GN=RPA1 PE=1 SV=2	AAGPSLSHTSGGTQSK		168	183	1485.7296142578125
pepb30a7	b30.a1.a1	sp|P27694|RFA1_HUMAN	sp|P27694|RFA1_HUMAN Replication protein A 70 kDa DNA-binding subunit OS=Homo sapiens GN=RPA1 PE=1 SV=2	SGGVGGSNTNWK		432	443	1163.54443359375
pepb30a2	b30.a1.a1	sp|P27694|RFA1_HUMAN	sp|P27694|RFA1_HUMAN Replication protein A 70 kDa DNA-binding subunit OS=Homo sapiens GN=RPA1 PE=1 SV=2	ATAFNEQVDK		235	244	1122.54296875
pepb30a3	b30.a1.a1	sp|P27694|RFA1_HUMAN	sp|P27694|RFA1_HUMAN Replication protein A 70 kDa DNA-binding subunit OS=Homo sapiens GN=RPA1 PE=1 SV=2	FFPLIEVNK		245	253	1106.6248779296875
pepb30a5	b30.a1.a1	sp|P27694|RFA1_HUMAN	sp|P27694|RFA1_HUMAN Replication protein A 70 kDa DNA-binding subunit OS=Homo sapiens GN=RPA1 PE=1 SV=2	NEQAFEEVFQNANFR		554	568	1842.8409423828125
pepb30a4	b30.a1.a1	sp|P27694|RFA1_HUMAN	sp|P27694|RFA1_HUMAN Replication protein A 70 kDa DNA-binding subunit OS=Homo sapiens GN=RPA1 PE=1 SV=2	LFSLELVDESGEIR		221	234	1606.8326416015625
pepb31a7	b31.a1.a1	sp|Q15393|SF3B3_HUMAN	sp|Q15393|SF3B3_HUMAN Splicing factor 3B subunit 3 OS=Homo sapiens GN=SF3B3 PE=1 SV=4	SEHPPLCGR	C7:+57.02146	1150	1158	1052.49462890625
pepb31a6	b31.a1.a1	sp|Q15393|SF3B3_HUMAN	sp|Q15393|SF3B3_HUMAN Splicing factor 3B subunit 3 OS=Homo sapiens GN=SF3B3 PE=1 SV=4	NDLDDPER		276	283	973.422607421875
pepb31a4	b31.a1.a1	sp|Q15393|SF3B3_HUMAN	sp|Q15393|SF3B3_HUMAN Splicing factor 3B subunit 3 OS=Homo sapiens GN=SF3B3 PE=1 SV=4	LPPNTNDEVDEDPTGNK		1058	1074	1854.8355712890625
pepb31a5	b31.a1.a1	sp|Q15393|SF3B3_HUMAN	sp|Q15393|SF3B3_HUMAN Splicing factor 3B subunit 3 OS=Homo sapiens GN=SF3B3 PE=1 SV=4	MQGQEAVLAMSSR		706	718	1407.6722412109375
pepb31a2	b31.a1.a1	sp|Q15393|SF3B3_HUMAN	sp|Q15393|SF3B3_HUMAN Splicing factor 3B subunit 3 OS=Homo sapiens GN=SF3B3 PE=1 SV=4	HIANYISGIQTIGHR		985	999	1679.89794921875
pepb31a1	b31.a1.a1	sp|Q15393|SF3B3_HUMAN	sp|Q15393|SF3B3_HUMAN Splicing factor 3B subunit 3 OS=Homo sapiens GN=SF3B3 PE=1 SV=4	FLAVGLVDNTVR		604	615	1303.7373046875
pepb31a3	b31.a1.a1	sp|Q15393|SF3B3_HUMAN	sp|Q15393|SF3B3_HUMAN Splicing factor 3B subunit 3 OS=Homo sapiens GN=SF3B3 PE=1 SV=4	LGAVFNQVAFPLQYTPR		770	786	1921.033447265625
pepb32a4	b32.a1.a1	sp|O14647-2|CHD2_HUMAN	sp|O14647-2|CHD2_HUMAN Isoform 2 of Chromodomain-helicase-DNA-binding protein 2 OS=Homo sapiens GN=CHD2	LKEEHGIELSSPR		1355	1367	1494.79150390625
pepb32a5	b32.a1.a1	sp|O14647-2|CHD2_HUMAN	sp|O14647-2|CHD2_HUMAN Isoform 2 of Chromodomain-helicase-DNA-binding protein 2 OS=Homo sapiens GN=CHD2	STLGQTDFPAHSR		391	403	1416.68701171875
pepb32a2	b32.a1.a1	sp|O14647-2|CHD2_HUMAN	sp|O14647-2|CHD2_HUMAN Isoform 2 of Chromodomain-helicase-DNA-binding protein 2 OS=Homo sapiens GN=CHD2	GLNVQEQLEHTR		1492	1503	1423.729248046875
pepb32a3	b32.a1.a1	sp|O14647-2|CHD2_HUMAN	sp|O14647-2|CHD2_HUMAN Isoform 2 of Chromodomain-helicase-DNA-binding protein 2 OS=Homo sapiens GN=CHD2	GTVEEEIIER		919	928	1174.595458984375
pepb32a7	b32.a1.a1	sp|O14647-2|CHD2_HUMAN	sp|O14647-2|CHD2_HUMAN Isoform 2 of Chromodomain-helicase-DNA-binding protein 2 OS=Homo sapiens GN=CHD2	VLIFSQMVR	M7:+15.99491	810	818	1108.61865234375
pepb32a6	b32.a1.a1	sp|O14647-2|CHD2_HUMAN	sp|O14647-2|CHD2_HUMAN Isoform 2 of Chromodomain-helicase-DNA-binding protein 2 OS=Homo sapiens GN=CHD2	VLIFSQMVR		810	818	1092.623779296875
pepb32a1	b32.a1.a1	sp|O14647-2|CHD2_HUMAN	sp|O14647-2|CHD2_HUMAN Isoform 2 of Chromodomain-helicase-DNA-binding protein 2 OS=Homo sapiens GN=CHD2	ENEVSTSATDELLSQFK		1006	1022	1897.9029541015625
pepb32a4	b32.a1.a2	sp|O14647|CHD2_HUMAN	sp|O14647|CHD2_HUMAN Chromodomain-helicase-DNA-binding protein 2 OS=Homo sapiens GN=CHD2 PE=1 SV=2	LKEEHGIELSSPR		1355	1367	1494.79150390625
pepb32a5	b32.a1.a2	sp|O14647|CHD2_HUMAN	sp|O14647|CHD2_HUMAN Chromodomain-helicase-DNA-binding protein 2 OS=Homo sapiens GN=CHD2 PE=1 SV=2	STLGQTDFPAHSR		391	403	1416.68701171875
pepb32a2	b32.a1.a2	sp|O14647|CHD2_HUMAN	sp|O14647|CHD2_HUMAN Chromodomain-helicase-DNA-binding protein 2 OS=Homo sapiens GN=CHD2 PE=1 SV=2	GLNVQEQLEHTR		1492	1503	1423.729248046875
pepb32a3	b32.a1.a2	sp|O14647|CHD2_HUMAN	sp|O14647|CHD2_HUMAN Chromodomain-helicase-DNA-binding protein 2 OS=Homo sapiens GN=CHD2 PE=1 SV=2	GTVEEEIIER		919	928	1174.595458984375
pepb32a7	b32.a1.a2	sp|O14647|CHD2_HUMAN	sp|O14647|CHD2_HUMAN Chromodomain-helicase-DNA-binding protein 2 OS=Homo sapiens GN=CHD2 PE=1 SV=2	VLIFSQMVR	M7:+15.99491	810	818	1108.61865234375
pepb32a6	b32.a1.a2	sp|O14647|CHD2_HUMAN	sp|O14647|CHD2_HUMAN Chromodomain-helicase-DNA-binding protein 2 OS=Homo sapiens GN=CHD2 PE=1 SV=2	VLIFSQMVR		810	818	1092.623779296875
pepb32a1	b32.a1.a2	sp|O14647|CHD2_HUMAN	sp|O14647|CHD2_HUMAN Chromodomain-helicase-DNA-binding protein 2 OS=Homo sapiens GN=CHD2 PE=1 SV=2	ENEVSTSATDELLSQFK		1006	1022	1897.9029541015625
pepb33a5	b33.a1.a1	sp|Q13111-2|CAF1A_HUMAN	sp|Q13111-2|CAF1A_HUMAN Isoform 2 of Chromatin assembly factor 1 subunit A OS=Homo sapiens GN=CHAF1A	SGPTHVSTR		520	528	941.4802856445312
pepb33a3	b33.a1.a1	sp|Q13111-2|CAF1A_HUMAN	sp|Q13111-2|CAF1A_HUMAN Isoform 2 of Chromatin assembly factor 1 subunit A OS=Homo sapiens GN=CHAF1A	GKGDGVPER		543	551	914.4694213867188
pepb33a6	b33.a1.a1	sp|Q13111-2|CAF1A_HUMAN	sp|Q13111-2|CAF1A_HUMAN Isoform 2 of Chromatin assembly factor 1 subunit A OS=Homo sapiens GN=CHAF1A	TEEEGVGCGGAGR	C8:+57.02146	183	195	1278.538330078125
pepb33a1	b33.a1.a1	sp|Q13111-2|CAF1A_HUMAN	sp|Q13111-2|CAF1A_HUMAN Isoform 2 of Chromatin assembly factor 1 subunit A OS=Homo sapiens GN=CHAF1A	ADDMSDDQGTSVQSK		50	64	1583.6494140625
pepb33a2	b33.a1.a1	sp|Q13111-2|CAF1A_HUMAN	sp|Q13111-2|CAF1A_HUMAN Isoform 2 of Chromatin assembly factor 1 subunit A OS=Homo sapiens GN=CHAF1A	EDTGDQQGLLK		152	162	1203.5860595703125
pepb33a4	b33.a1.a1	sp|Q13111-2|CAF1A_HUMAN	sp|Q13111-2|CAF1A_HUMAN Isoform 2 of Chromatin assembly factor 1 subunit A OS=Homo sapiens GN=CHAF1A	NADIFNSDVVIVER		529	542	1590.8126220703125
pepb33a5	b33.a1.a2	sp|Q13111-3|CAF1A_HUMAN	sp|Q13111-3|CAF1A_HUMAN Isoform 3 of Chromatin assembly factor 1 subunit A OS=Homo sapiens GN=CHAF1A	SGPTHVSTR		520	528	941.4802856445312
pepb33a3	b33.a1.a2	sp|Q13111-3|CAF1A_HUMAN	sp|Q13111-3|CAF1A_HUMAN Isoform 3 of Chromatin assembly factor 1 subunit A OS=Homo sapiens GN=CHAF1A	GKGDGVPER		543	551	914.4694213867188
pepb33a6	b33.a1.a2	sp|Q13111-3|CAF1A_HUMAN	sp|Q13111-3|CAF1A_HUMAN Isoform 3 of Chromatin assembly factor 1 subunit A OS=Homo sapiens GN=CHAF1A	TEEEGVGCGGAGR	C8:+57.02146	183	195	1278.538330078125
pepb33a1	b33.a1.a2	sp|Q13111-3|CAF1A_HUMAN	sp|Q13111-3|CAF1A_HUMAN Isoform 3 of Chromatin assembly factor 1 subunit A OS=Homo sapiens GN=CHAF1A	ADDMSDDQGTSVQSK		50	64	1583.6494140625
pepb33a2	b33.a1.a2	sp|Q13111-3|CAF1A_HUMAN	sp|Q13111-3|CAF1A_HUMAN Isoform 3 of Chromatin assembly factor 1 subunit A OS=Homo sapiens GN=CHAF1A	EDTGDQQGLLK		152	162	1203.5860595703125
pepb33a4	b33.a1.a2	sp|Q13111-3|CAF1A_HUMAN	sp|Q13111-3|CAF1A_HUMAN Isoform 3 of Chromatin assembly factor 1 subunit A OS=Homo sapiens GN=CHAF1A	NADIFNSDVVIVER		529	542	1590.8126220703125
pepb33a5	b33.a1.a3	sp|Q13111|CAF1A_HUMAN	sp|Q13111|CAF1A_HUMAN Chromatin assembly factor 1 subunit A OS=Homo sapiens GN=CHAF1A PE=1 SV=2	SGPTHVSTR		520	528	941.4802856445312
pepb33a3	b33.a1.a3	sp|Q13111|CAF1A_HUMAN	sp|Q13111|CAF1A_HUMAN Chromatin assembly factor 1 subunit A OS=Homo sapiens GN=CHAF1A PE=1 SV=2	GKGDGVPER		543	551	914.4694213867188
pepb33a6	b33.a1.a3	sp|Q13111|CAF1A_HUMAN	sp|Q13111|CAF1A_HUMAN Chromatin assembly factor 1 subunit A OS=Homo sapiens GN=CHAF1A PE=1 SV=2	TEEEGVGCGGAGR	C8:+57.02146	183	195	1278.538330078125
pepb33a1	b33.a1.a3	sp|Q13111|CAF1A_HUMAN	sp|Q13111|CAF1A_HUMAN Chromatin assembly factor 1 subunit A OS=Homo sapiens GN=CHAF1A PE=1 SV=2	ADDMSDDQGTSVQSK		50	64	1583.6494140625
pepb33a2	b33.a1.a3	sp|Q13111|CAF1A_HUMAN	sp|Q13111|CAF1A_HUMAN Chromatin assembly factor 1 subunit A OS=Homo sapiens GN=CHAF1A PE=1 SV=2	EDTGDQQGLLK		152	162	1203.5860595703125
pepb33a4	b33.a1.a3	sp|Q13111|CAF1A_HUMAN	sp|Q13111|CAF1A_HUMAN Chromatin assembly factor 1 subunit A OS=Homo sapiens GN=CHAF1A PE=1 SV=2	NADIFNSDVVIVER		529	542	1590.8126220703125
pepb34a5	b34.a1.a1	sp|O75475|PSIP1_HUMAN	sp|O75475|PSIP1_HUMAN PC4 and SFRS1-interacting protein OS=Homo sapiens GN=PSIP1 PE=1 SV=1	KDEEGQKEEDKPR		233	245	1587.7613525390625
pepb34a1	b34.a1.a1	sp|O75475|PSIP1_HUMAN	sp|O75475|PSIP1_HUMAN PC4 and SFRS1-interacting protein OS=Homo sapiens GN=PSIP1 PE=1 SV=1	FSSQQAATK		92	100	967.4848022460938
pepb34a4	b34.a1.a1	sp|O75475|PSIP1_HUMAN	sp|O75475|PSIP1_HUMAN PC4 and SFRS1-interacting protein OS=Homo sapiens GN=PSIP1 PE=1 SV=1	IDNLDVNR		365	372	958.4957275390625
pepb34a6	b34.a1.a1	sp|O75475|PSIP1_HUMAN	sp|O75475|PSIP1_HUMAN PC4 and SFRS1-interacting protein OS=Homo sapiens GN=PSIP1 PE=1 SV=1	VDEVPDGAVKPPTNK		25	39	1565.8173828125
pepb34a3	b34.a1.a1	sp|O75475|PSIP1_HUMAN	sp|O75475|PSIP1_HUMAN PC4 and SFRS1-interacting protein OS=Homo sapiens GN=PSIP1 PE=1 SV=1	GYPHWPAR		17	24	983.4849853515625
pepb34a2	b34.a1.a1	sp|O75475|PSIP1_HUMAN	sp|O75475|PSIP1_HUMAN PC4 and SFRS1-interacting protein OS=Homo sapiens GN=PSIP1 PE=1 SV=1	GFNEGLWEIDNNPK		76	89	1632.7657470703125
pepb35a5	b35.a1.a1	sp|Q15428|SF3A2_HUMAN	sp|Q15428|SF3A2_HUMAN Splicing factor 3A subunit 2 OS=Homo sapiens GN=SF3A2 PE=1 SV=2	NHLGSYECK	C8:+57.02146	49	57	1107.4892578125
pepb35a2	b35.a1.a1	sp|Q15428|SF3A2_HUMAN	sp|Q15428|SF3A2_HUMAN Splicing factor 3A subunit 2 OS=Homo sapiens GN=SF3A2 PE=1 SV=2	FMSAYEQR		151	158	1031.4619140625
pepb35a3	b35.a1.a1	sp|Q15428|SF3A2_HUMAN	sp|Q15428|SF3A2_HUMAN Splicing factor 3A subunit 2 OS=Homo sapiens GN=SF3A2 PE=1 SV=2	MDFQHR	M1:+42.01057	1	6	875.38330078125
pepb35a4	b35.a1.a1	sp|Q15428|SF3A2_HUMAN	sp|Q15428|SF3A2_HUMAN Splicing factor 3A subunit 2 OS=Homo sapiens GN=SF3A2 PE=1 SV=2	MEKPPAPPSLPAGPPGVK		214	231	1769.9620361328125
pepb35a1	b35.a1.a1	sp|Q15428|SF3A2_HUMAN	sp|Q15428|SF3A2_HUMAN Splicing factor 3A subunit 2 OS=Homo sapiens GN=SF3A2 PE=1 SV=2	AAEPYETIAFK		172	182	1239.6259765625
pepb35a6	b35.a1.a1	sp|Q15428|SF3A2_HUMAN	sp|Q15428|SF3A2_HUMAN Splicing factor 3A subunit 2 OS=Homo sapiens GN=SF3A2 PE=1 SV=2	QLALETIDINK		32	42	1257.705322265625
pepb36a1	b36.a1.a1	sp|Q12800-3|TFCP2_HUMAN	sp|Q12800-3|TFCP2_HUMAN Isoform 3 of Alpha-globin transcription factor CP2 OS=Homo sapiens GN=TFCP2	AETNDSYHIILK		440	451	1403.7169189453125
pepb36a4	b36.a1.a1	sp|Q12800-3|TFCP2_HUMAN	sp|Q12800-3|TFCP2_HUMAN Isoform 3 of Alpha-globin transcription factor CP2 OS=Homo sapiens GN=TFCP2	LHDETLTYLNQGQSYEIR		81	98	2180.062255859375
pepb36a3	b36.a1.a1	sp|Q12800-3|TFCP2_HUMAN	sp|Q12800-3|TFCP2_HUMAN Isoform 3 of Alpha-globin transcription factor CP2 OS=Homo sapiens GN=TFCP2	LFTNFSGADLLK		297	308	1325.71044921875
pepb36a2	b36.a1.a1	sp|Q12800-3|TFCP2_HUMAN	sp|Q12800-3|TFCP2_HUMAN Isoform 3 of Alpha-globin transcription factor CP2 OS=Homo sapiens GN=TFCP2	ANPTQLNTVEFLWDPAK		165	181	1943.986572265625
pepb36a5	b36.a1.a1	sp|Q12800-3|TFCP2_HUMAN	sp|Q12800-3|TFCP2_HUMAN Isoform 3 of Alpha-globin transcription factor CP2 OS=Homo sapiens GN=TFCP2	ILDIDIPMSVGIIDPR	M8:+15.99491	149	164	1782.9674072265625
pepb36a6	b36.a1.a1	sp|Q12800-3|TFCP2_HUMAN	sp|Q12800-3|TFCP2_HUMAN Isoform 3 of Alpha-globin transcription factor CP2 OS=Homo sapiens GN=TFCP2	SMSDVLALPIFK		39	50	1320.7236328125
pepb36a1	b36.a1.a2	sp|Q12800|TFCP2_HUMAN	sp|Q12800|TFCP2_HUMAN Alpha-globin transcription factor CP2 OS=Homo sapiens GN=TFCP2 PE=1 SV=2	AETNDSYHIILK		491	502	1403.7169189453125
pepb36a4	b36.a1.a2	sp|Q12800|TFCP2_HUMAN	sp|Q12800|TFCP2_HUMAN Alpha-globin transcription factor CP2 OS=Homo sapiens GN=TFCP2 PE=1 SV=2	LHDETLTYLNQGQSYEIR		81	98	2180.062255859375
pepb36a3	b36.a1.a2	sp|Q12800|TFCP2_HUMAN	sp|Q12800|TFCP2_HUMAN Alpha-globin transcription factor CP2 OS=Homo sapiens GN=TFCP2 PE=1 SV=2	LFTNFSGADLLK		348	359	1325.71044921875
pepb36a2	b36.a1.a2	sp|Q12800|TFCP2_HUMAN	sp|Q12800|TFCP2_HUMAN Alpha-globin transcription factor CP2 OS=Homo sapiens GN=TFCP2 PE=1 SV=2	ANPTQLNTVEFLWDPAK		165	181	1943.986572265625
pepb36a5	b36.a1.a2	sp|Q12800|TFCP2_HUMAN	sp|Q12800|TFCP2_HUMAN Alpha-globin transcription factor CP2 OS=Homo sapiens GN=TFCP2 PE=1 SV=2	ILDIDIPMSVGIIDPR	M8:+15.99491	149	164	1782.9674072265625
pepb36a6	b36.a1.a2	sp|Q12800|TFCP2_HUMAN	sp|Q12800|TFCP2_HUMAN Alpha-globin transcription factor CP2 OS=Homo sapiens GN=TFCP2 PE=1 SV=2	SMSDVLALPIFK		39	50	1320.7236328125
pepb37a4	b37.a1.a1	sp|P08651-2|NFIC_HUMAN	sp|P08651-2|NFIC_HUMAN Isoform 1 of Nuclear factor 1 C-type OS=Homo sapiens GN=NFIC	LSSFTQHHR		337	345	1112.56005859375
pepb37a3	b37.a1.a1	sp|P08651-2|NFIC_HUMAN	sp|P08651-2|NFIC_HUMAN Isoform 1 of Nuclear factor 1 C-type OS=Homo sapiens GN=NFIC	DIRPECR	C6:+57.02146	74	80	945.45751953125
pepb37a1	b37.a1.a1	sp|P08651-2|NFIC_HUMAN	sp|P08651-2|NFIC_HUMAN Isoform 1 of Nuclear factor 1 C-type OS=Homo sapiens GN=NFIC	APGCVLSNPDQK	C4:+57.02146	92	103	1285.620849609375
pepb37a5	b37.a1.a1	sp|P08651-2|NFIC_HUMAN	sp|P08651-2|NFIC_HUMAN Isoform 1 of Nuclear factor 1 C-type OS=Homo sapiens GN=NFIC	SPFNSPSPQDSPR		324	336	1415.6553955078125
pepb37a2	b37.a1.a1	sp|P08651-2|NFIC_HUMAN	sp|P08651-2|NFIC_HUMAN Isoform 1 of Nuclear factor 1 C-type OS=Homo sapiens GN=NFIC	DELLGEKPEVK		50	60	1256.6737060546875
pepb37a4	b37.a1.a2	sp|P08651-3|NFIC_HUMAN	sp|P08651-3|NFIC_HUMAN Isoform 2 of Nuclear factor 1 C-type OS=Homo sapiens GN=NFIC	LSSFTQHHR		337	345	1112.56005859375
pepb37a3	b37.a1.a2	sp|P08651-3|NFIC_HUMAN	sp|P08651-3|NFIC_HUMAN Isoform 2 of Nuclear factor 1 C-type OS=Homo sapiens GN=NFIC	DIRPECR	C6:+57.02146	74	80	945.45751953125
pepb37a1	b37.a1.a2	sp|P08651-3|NFIC_HUMAN	sp|P08651-3|NFIC_HUMAN Isoform 2 of Nuclear factor 1 C-type OS=Homo sapiens GN=NFIC	APGCVLSNPDQK	C4:+57.02146	92	103	1285.620849609375
pepb37a5	b37.a1.a2	sp|P08651-3|NFIC_HUMAN	sp|P08651-3|NFIC_HUMAN Isoform 2 of Nuclear factor 1 C-type OS=Homo sapiens GN=NFIC	SPFNSPSPQDSPR		324	336	1415.6553955078125
pepb37a2	b37.a1.a2	sp|P08651-3|NFIC_HUMAN	sp|P08651-3|NFIC_HUMAN Isoform 2 of Nuclear factor 1 C-type OS=Homo sapiens GN=NFIC	DELLGEKPEVK		50	60	1256.6737060546875
pepb37a4	b37.a1.a3	sp|P08651-4|NFIC_HUMAN	sp|P08651-4|NFIC_HUMAN Isoform 3 of Nuclear factor 1 C-type OS=Homo sapiens GN=NFIC	LSSFTQHHR		313	321	1112.56005859375
pepb37a3	b37.a1.a3	sp|P08651-4|NFIC_HUMAN	sp|P08651-4|NFIC_HUMAN Isoform 3 of Nuclear factor 1 C-type OS=Homo sapiens GN=NFIC	DIRPECR	C6:+57.02146	74	80	945.45751953125
pepb37a1	b37.a1.a3	sp|P08651-4|NFIC_HUMAN	sp|P08651-4|NFIC_HUMAN Isoform 3 of Nuclear factor 1 C-type OS=Homo sapiens GN=NFIC	APGCVLSNPDQK	C4:+57.02146	92	103	1285.620849609375
pepb37a5	b37.a1.a3	sp|P08651-4|NFIC_HUMAN	sp|P08651-4|NFIC_HUMAN Isoform 3 of Nuclear factor 1 C-type OS=Homo sapiens GN=NFIC	SPFNSPSPQDSPR		300	312	1415.6553955078125
pepb37a2	b37.a1.a3	sp|P08651-4|NFIC_HUMAN	sp|P08651-4|NFIC_HUMAN Isoform 3 of Nuclear factor 1 C-type OS=Homo sapiens GN=NFIC	DELLGEKPEVK		50	60	1256.6737060546875
pepb37a4	b37.a1.a4	sp|P08651-5|NFIC_HUMAN	sp|P08651-5|NFIC_HUMAN Isoform 5 of Nuclear factor 1 C-type OS=Homo sapiens GN=NFIC	LSSFTQHHR		346	354	1112.56005859375
pepb37a3	b37.a1.a4	sp|P08651-5|NFIC_HUMAN	sp|P08651-5|NFIC_HUMAN Isoform 5 of Nuclear factor 1 C-type OS=Homo sapiens GN=NFIC	DIRPECR	C6:+57.02146	83	89	945.45751953125
pepb37a1	b37.a1.a4	sp|P08651-5|NFIC_HUMAN	sp|P08651-5|NFIC_HUMAN Isoform 5 of Nuclear factor 1 C-type OS=Homo sapiens GN=NFIC	APGCVLSNPDQK	C4:+57.02146	101	112	1285.620849609375
pepb37a5	b37.a1.a4	sp|P08651-5|NFIC_HUMAN	sp|P08651-5|NFIC_HUMAN Isoform 5 of Nuclear factor 1 C-type OS=Homo sapiens GN=NFIC	SPFNSPSPQDSPR		333	345	1415.6553955078125
pepb37a2	b37.a1.a4	sp|P08651-5|NFIC_HUMAN	sp|P08651-5|NFIC_HUMAN Isoform 5 of Nuclear factor 1 C-type OS=Homo sapiens GN=NFIC	DELLGEKPEVK		59	69	1256.6737060546875
pepb37a4	b37.a1.a5	sp|P08651-6|NFIC_HUMAN	sp|P08651-6|NFIC_HUMAN Isoform 6 of Nuclear factor 1 C-type OS=Homo sapiens GN=NFIC	LSSFTQHHR		346	354	1112.56005859375
pepb37a3	b37.a1.a5	sp|P08651-6|NFIC_HUMAN	sp|P08651-6|NFIC_HUMAN Isoform 6 of Nuclear factor 1 C-type OS=Homo sapiens GN=NFIC	DIRPECR	C6:+57.02146	83	89	945.45751953125
pepb37a1	b37.a1.a5	sp|P08651-6|NFIC_HUMAN	sp|P08651-6|NFIC_HUMAN Isoform 6 of Nuclear factor 1 C-type OS=Homo sapiens GN=NFIC	APGCVLSNPDQK	C4:+57.02146	101	112	1285.620849609375
pepb37a5	b37.a1.a5	sp|P08651-6|NFIC_HUMAN	sp|P08651-6|NFIC_HUMAN Isoform 6 of Nuclear factor 1 C-type OS=Homo sapiens GN=NFIC	SPFNSPSPQDSPR		333	345	1415.6553955078125
pepb37a2	b37.a1.a5	sp|P08651-6|NFIC_HUMAN	sp|P08651-6|NFIC_HUMAN Isoform 6 of Nuclear factor 1 C-type OS=Homo sapiens GN=NFIC	DELLGEKPEVK		59	69	1256.6737060546875
pepb37a4	b37.a1.a6	sp|P08651|NFIC_HUMAN	sp|P08651|NFIC_HUMAN Nuclear factor 1 C-type OS=Homo sapiens GN=NFIC PE=1 SV=2	LSSFTQHHR		346	354	1112.56005859375
pepb37a3	b37.a1.a6	sp|P08651|NFIC_HUMAN	sp|P08651|NFIC_HUMAN Nuclear factor 1 C-type OS=Homo sapiens GN=NFIC PE=1 SV=2	DIRPECR	C6:+57.02146	83	89	945.45751953125
pepb37a1	b37.a1.a6	sp|P08651|NFIC_HUMAN	sp|P08651|NFIC_HUMAN Nuclear factor 1 C-type OS=Homo sapiens GN=NFIC PE=1 SV=2	APGCVLSNPDQK	C4:+57.02146	101	112	1285.620849609375
pepb37a5	b37.a1.a6	sp|P08651|NFIC_HUMAN	sp|P08651|NFIC_HUMAN Nuclear factor 1 C-type OS=Homo sapiens GN=NFIC PE=1 SV=2	SPFNSPSPQDSPR		333	345	1415.6553955078125
pepb37a2	b37.a1.a6	sp|P08651|NFIC_HUMAN	sp|P08651|NFIC_HUMAN Nuclear factor 1 C-type OS=Homo sapiens GN=NFIC PE=1 SV=2	DELLGEKPEVK		59	69	1256.6737060546875
pepb38a2	b38.a1.a1	sp|O60264|SMCA5_HUMAN	sp|O60264|SMCA5_HUMAN SWI/SNF-related matrix-associated actin-dependent regulator of chromatin subfamily A member 5 OS=Homo sapiens GN=SMARCA5 PE=1 SV=1	HGATHVFASK		656	665	1054.5433349609375
pepb38a3	b38.a1.a1	sp|O60264|SMCA5_HUMAN	sp|O60264|SMCA5_HUMAN SWI/SNF-related matrix-associated actin-dependent regulator of chromatin subfamily A member 5 OS=Homo sapiens GN=SMARCA5 PE=1 SV=1	LDGQTPHDER		529	538	1167.539306640625
pepb38a1	b38.a1.a1	sp|O60264|SMCA5_HUMAN	sp|O60264|SMCA5_HUMAN SWI/SNF-related matrix-associated actin-dependent regulator of chromatin subfamily A member 5 OS=Homo sapiens GN=SMARCA5 PE=1 SV=1	APFHQLR		930	936	868.4791870117188
pepb38a4	b38.a1.a1	sp|O60264|SMCA5_HUMAN	sp|O60264|SMCA5_HUMAN SWI/SNF-related matrix-associated actin-dependent regulator of chromatin subfamily A member 5 OS=Homo sapiens GN=SMARCA5 PE=1 SV=1	LDSIVIQQGR		627	636	1128.6375732421875
pepb38a2	b38.a2.a1	sp|P28370-2|SMCA1_HUMAN	sp|P28370-2|SMCA1_HUMAN Isoform 2 of Probable global transcription activator SNF2L1 OS=Homo sapiens GN=SMARCA1	HGATHVFASK		659	668	1054.5433349609375
pepb38a1	b38.a2.a1	sp|P28370-2|SMCA1_HUMAN	sp|P28370-2|SMCA1_HUMAN Isoform 2 of Probable global transcription activator SNF2L1 OS=Homo sapiens GN=SMARCA1	APFHQLR		933	939	868.4791870117188
pepb38a4	b38.a2.a1	sp|P28370-2|SMCA1_HUMAN	sp|P28370-2|SMCA1_HUMAN Isoform 2 of Probable global transcription activator SNF2L1 OS=Homo sapiens GN=SMARCA1	LDSIVIQQGR		630	639	1128.6375732421875
pepb38a5	b38.a2.a1	sp|P28370-2|SMCA1_HUMAN	sp|P28370-2|SMCA1_HUMAN Isoform 2 of Probable global transcription activator SNF2L1 OS=Homo sapiens GN=SMARCA1	NPDIPNPALAQR		806	817	1305.69140625
pepb38a2	b38.a2.a2	sp|P28370|SMCA1_HUMAN	sp|P28370|SMCA1_HUMAN Probable global transcription activator SNF2L1 OS=Homo sapiens GN=SMARCA1 PE=1 SV=2	HGATHVFASK		671	680	1054.5433349609375
pepb38a1	b38.a2.a2	sp|P28370|SMCA1_HUMAN	sp|P28370|SMCA1_HUMAN Probable global transcription activator SNF2L1 OS=Homo sapiens GN=SMARCA1 PE=1 SV=2	APFHQLR		945	951	868.4791870117188
pepb38a4	b38.a2.a2	sp|P28370|SMCA1_HUMAN	sp|P28370|SMCA1_HUMAN Probable global transcription activator SNF2L1 OS=Homo sapiens GN=SMARCA1 PE=1 SV=2	LDSIVIQQGR		642	651	1128.6375732421875
pepb38a5	b38.a2.a2	sp|P28370|SMCA1_HUMAN	sp|P28370|SMCA1_HUMAN Probable global transcription activator SNF2L1 OS=Homo sapiens GN=SMARCA1 PE=1 SV=2	NPDIPNPALAQR		818	829	1305.69140625
pepb38a2	b38.a2.a3	tr|F6TQG2|F6TQG2_HUMAN	tr|F6TQG2|F6TQG2_HUMAN Probable global transcription activator SNF2L1 (Fragment) OS=Homo sapiens GN=SMARCA1 PE=2 SV=1	HGATHVFASK		650	659	1054.5433349609375
pepb38a1	b38.a2.a3	tr|F6TQG2|F6TQG2_HUMAN	tr|F6TQG2|F6TQG2_HUMAN Probable global transcription activator SNF2L1 (Fragment) OS=Homo sapiens GN=SMARCA1 PE=2 SV=1	APFHQLR		924	930	868.4791870117188
pepb38a4	b38.a2.a3	tr|F6TQG2|F6TQG2_HUMAN	tr|F6TQG2|F6TQG2_HUMAN Probable global transcription activator SNF2L1 (Fragment) OS=Homo sapiens GN=SMARCA1 PE=2 SV=1	LDSIVIQQGR		621	630	1128.6375732421875
pepb38a5	b38.a2.a3	tr|F6TQG2|F6TQG2_HUMAN	tr|F6TQG2|F6TQG2_HUMAN Probable global transcription activator SNF2L1 (Fragment) OS=Homo sapiens GN=SMARCA1 PE=2 SV=1	NPDIPNPALAQR		797	808	1305.69140625
pepb39a5	b39.a1.a1	sp|Q99661-2|KIF2C_HUMAN	sp|Q99661-2|KIF2C_HUMAN Isoform 2 of Kinesin-like protein KIF2C OS=Homo sapiens GN=KIF2C	TSGQTFANSNSSR		403	415	1356.6142578125
pepb39a1	b39.a1.a1	sp|Q99661-2|KIF2C_HUMAN	sp|Q99661-2|KIF2C_HUMAN Isoform 2 of Kinesin-like protein KIF2C OS=Homo sapiens GN=KIF2C	AESALAQQAK		629	638	1016.5374755859375
pepb39a3	b39.a1.a1	sp|Q99661-2|KIF2C_HUMAN	sp|Q99661-2|KIF2C_HUMAN Isoform 2 of Kinesin-like protein KIF2C OS=Homo sapiens GN=KIF2C	GSSSANPVNSVR		124	135	1174.58154296875
pepb39a4	b39.a1.a1	sp|Q99661-2|KIF2C_HUMAN	sp|Q99661-2|KIF2C_HUMAN Isoform 2 of Kinesin-like protein KIF2C OS=Homo sapiens GN=KIF2C	LAMQLEEQASR		652	662	1275.6365966796875
pepb39a2	b39.a1.a1	sp|Q99661-2|KIF2C_HUMAN	sp|Q99661-2|KIF2C_HUMAN Isoform 2 of Kinesin-like protein KIF2C OS=Homo sapiens GN=KIF2C	DNLPLQENVTIQK		24	36	1511.8067626953125
pepb39a5	b39.a1.a2	sp|Q99661|KIF2C_HUMAN	sp|Q99661|KIF2C_HUMAN Kinesin-like protein KIF2C OS=Homo sapiens GN=KIF2C PE=1 SV=2	TSGQTFANSNSSR		457	469	1356.6142578125
pepb39a1	b39.a1.a2	sp|Q99661|KIF2C_HUMAN	sp|Q99661|KIF2C_HUMAN Kinesin-like protein KIF2C OS=Homo sapiens GN=KIF2C PE=1 SV=2	AESALAQQAK		683	692	1016.5374755859375
pepb39a3	b39.a1.a2	sp|Q99661|KIF2C_HUMAN	sp|Q99661|KIF2C_HUMAN Kinesin-like protein KIF2C OS=Homo sapiens GN=KIF2C PE=1 SV=2	GSSSANPVNSVR		178	189	1174.58154296875
pepb39a4	b39.a1.a2	sp|Q99661|KIF2C_HUMAN	sp|Q99661|KIF2C_HUMAN Kinesin-like protein KIF2C OS=Homo sapiens GN=KIF2C PE=1 SV=2	LAMQLEEQASR		706	716	1275.6365966796875
pepb39a2	b39.a1.a2	sp|Q99661|KIF2C_HUMAN	sp|Q99661|KIF2C_HUMAN Kinesin-like protein KIF2C OS=Homo sapiens GN=KIF2C PE=1 SV=2	DNLPLQENVTIQK		78	90	1511.8067626953125
pepb40a2	b40.a1.a1	sp|Q9NRL2-2|BAZ1A_HUMAN	sp|Q9NRL2-2|BAZ1A_HUMAN Isoform 2 of Bromodomain adjacent to zinc finger domain protein 1A OS=Homo sapiens GN=BAZ1A	EQLTDADTK		495	503	1020.4848022460938
pepb40a1	b40.a1.a1	sp|Q9NRL2-2|BAZ1A_HUMAN	sp|Q9NRL2-2|BAZ1A_HUMAN Isoform 2 of Bromodomain adjacent to zinc finger domain protein 1A OS=Homo sapiens GN=BAZ1A	APLDASDSGR		1066	1075	988.4697875976562
pepb40a5	b40.a1.a1	sp|Q9NRL2-2|BAZ1A_HUMAN	sp|Q9NRL2-2|BAZ1A_HUMAN Isoform 2 of Bromodomain adjacent to zinc finger domain protein 1A OS=Homo sapiens GN=BAZ1A	PSSFQNNVQSQDPQVSTK		809	826	1990.9468994140625
pepb40a4	b40.a1.a1	sp|Q9NRL2-2|BAZ1A_HUMAN	sp|Q9NRL2-2|BAZ1A_HUMAN Isoform 2 of Bromodomain adjacent to zinc finger domain protein 1A OS=Homo sapiens GN=BAZ1A	PGLTYQEALESEK		60	72	1464.7220458984375
pepb40a3	b40.a1.a1	sp|Q9NRL2-2|BAZ1A_HUMAN	sp|Q9NRL2-2|BAZ1A_HUMAN Isoform 2 of Bromodomain adjacent to zinc finger domain protein 1A OS=Homo sapiens GN=BAZ1A	LLTLVSTR		592	599	902.5673828125
pepb40a2	b40.a1.a2	sp|Q9NRL2|BAZ1A_HUMAN	sp|Q9NRL2|BAZ1A_HUMAN Bromodomain adjacent to zinc finger domain protein 1A OS=Homo sapiens GN=BAZ1A PE=1 SV=2	EQLTDADTK		495	503	1020.4848022460938
pepb40a1	b40.a1.a2	sp|Q9NRL2|BAZ1A_HUMAN	sp|Q9NRL2|BAZ1A_HUMAN Bromodomain adjacent to zinc finger domain protein 1A OS=Homo sapiens GN=BAZ1A PE=1 SV=2	APLDASDSGR		1098	1107	988.4697875976562
pepb40a5	b40.a1.a2	sp|Q9NRL2|BAZ1A_HUMAN	sp|Q9NRL2|BAZ1A_HUMAN Bromodomain adjacent to zinc finger domain protein 1A OS=Homo sapiens GN=BAZ1A PE=1 SV=2	PSSFQNNVQSQDPQVSTK		841	858	1990.9468994140625
pepb40a4	b40.a1.a2	sp|Q9NRL2|BAZ1A_HUMAN	sp|Q9NRL2|BAZ1A_HUMAN Bromodomain adjacent to zinc finger domain protein 1A OS=Homo sapiens GN=BAZ1A PE=1 SV=2	PGLTYQEALESEK		60	72	1464.7220458984375
pepb40a3	b40.a1.a2	sp|Q9NRL2|BAZ1A_HUMAN	sp|Q9NRL2|BAZ1A_HUMAN Bromodomain adjacent to zinc finger domain protein 1A OS=Homo sapiens GN=BAZ1A PE=1 SV=2	LLTLVSTR		624	631	902.5673828125
pepb41a2	b41.a1.a1	sp|P40938-2|RFC3_HUMAN	sp|P40938-2|RFC3_HUMAN Isoform 2 of Replication factor C subunit 3 OS=Homo sapiens GN=RFC3	IEHQTITTPSK		69	79	1254.6693115234375
pepb41a3	b41.a1.a1	sp|P40938-2|RFC3_HUMAN	sp|P40938-2|RFC3_HUMAN Isoform 2 of Replication factor C subunit 3 OS=Homo sapiens GN=RFC3	TVAQSQQLETNSQR		114	127	1589.7882080078125
pepb41a1	b41.a1.a1	sp|P40938-2|RFC3_HUMAN	sp|P40938-2|RFC3_HUMAN Isoform 2 of Replication factor C subunit 3 OS=Homo sapiens GN=RFC3	ETANAIVSQQTPQR		257	270	1542.7874755859375
pepb41a4	b41.a1.a1	sp|P40938-2|RFC3_HUMAN	sp|P40938-2|RFC3_HUMAN Isoform 2 of Replication factor C subunit 3 OS=Homo sapiens GN=RFC3	VVLLTEVDK		131	139	1015.6038208007812
pepb41a5	b41.a1.a1	sp|P40938-2|RFC3_HUMAN	sp|P40938-2|RFC3_HUMAN Isoform 2 of Replication factor C subunit 3 OS=Homo sapiens GN=RFC3	VVIQEMLK		106	113	959.559814453125
pepb41a2	b41.a1.a2	sp|P40938|RFC3_HUMAN	sp|P40938|RFC3_HUMAN Replication factor C subunit 3 OS=Homo sapiens GN=RFC3 PE=1 SV=2	IEHQTITTPSK		69	79	1254.6693115234375
pepb41a3	b41.a1.a2	sp|P40938|RFC3_HUMAN	sp|P40938|RFC3_HUMAN Replication factor C subunit 3 OS=Homo sapiens GN=RFC3 PE=1 SV=2	TVAQSQQLETNSQR		114	127	1589.7882080078125
pepb41a1	b41.a1.a2	sp|P40938|RFC3_HUMAN	sp|P40938|RFC3_HUMAN Replication factor C subunit 3 OS=Homo sapiens GN=RFC3 PE=1 SV=2	ETANAIVSQQTPQR		257	270	1542.7874755859375
pepb41a4	b41.a1.a2	sp|P40938|RFC3_HUMAN	sp|P40938|RFC3_HUMAN Replication factor C subunit 3 OS=Homo sapiens GN=RFC3 PE=1 SV=2	VVLLTEVDK		131	139	1015.6038208007812
pepb41a5	b41.a1.a2	sp|P40938|RFC3_HUMAN	sp|P40938|RFC3_HUMAN Replication factor C subunit 3 OS=Homo sapiens GN=RFC3 PE=1 SV=2	VVIQEMLK		106	113	959.559814453125
pepb42a3	b42.a1.a1	sp|P52701|MSH6_HUMAN	sp|P52701|MSH6_HUMAN DNA mismatch repair protein Msh6 OS=Homo sapiens GN=MSH6 PE=1 SV=2	SAKPEILR		167	174	913.5469970703125
pepb42a4	b42.a1.a1	sp|P52701|MSH6_HUMAN	sp|P52701|MSH6_HUMAN DNA mismatch repair protein Msh6 OS=Homo sapiens GN=MSH6 PE=1 SV=2	VDTCHTPFGK	C4:+57.02146	762	771	1161.5361328125
pepb42a5	b42.a1.a1	sp|P52701|MSH6_HUMAN	sp|P52701|MSH6_HUMAN DNA mismatch repair protein Msh6 OS=Homo sapiens GN=MSH6 PE=1 SV=2	YSDSLVQK		469	476	939.4785766601562
pepb42a1	b42.a1.a1	sp|P52701|MSH6_HUMAN	sp|P52701|MSH6_HUMAN DNA mismatch repair protein Msh6 OS=Homo sapiens GN=MSH6 PE=1 SV=2	LANLPEEVIQK		1305	1315	1253.71044921875
pepb42a2	b42.a1.a1	sp|P52701|MSH6_HUMAN	sp|P52701|MSH6_HUMAN DNA mismatch repair protein Msh6 OS=Homo sapiens GN=MSH6 PE=1 SV=2	ISEVVELLK		805	813	1029.6195068359375
pepb43a4	b43.a1.a1	sp|Q14669-2|TRIPC_HUMAN	sp|Q14669-2|TRIPC_HUMAN Isoform 2 of E3 ubiquitin-protein ligase TRIP12 OS=Homo sapiens GN=TRIP12	MADPESNQEAVNSSAAR	M1:+15.99491	356	372	1792.777099609375
pepb43a5	b43.a1.a1	sp|Q14669-2|TRIPC_HUMAN	sp|Q14669-2|TRIPC_HUMAN Isoform 2 of E3 ubiquitin-protein ligase TRIP12 OS=Homo sapiens GN=TRIP12	NTAGAQPQDDSIGGR		19	33	1486.6884765625
pepb43a3	b43.a1.a1	sp|Q14669-2|TRIPC_HUMAN	sp|Q14669-2|TRIPC_HUMAN Isoform 2 of E3 ubiquitin-protein ligase TRIP12 OS=Homo sapiens GN=TRIP12	LSTQSNSNNIEPAR		1086	1099	1530.7510986328125
pepb43a2	b43.a1.a1	sp|Q14669-2|TRIPC_HUMAN	sp|Q14669-2|TRIPC_HUMAN Isoform 2 of E3 ubiquitin-protein ligase TRIP12 OS=Homo sapiens GN=TRIP12	LLDTNPEINQSDSQDSR		1598	1614	1931.89453125
pepb43a1	b43.a1.a1	sp|Q14669-2|TRIPC_HUMAN	sp|Q14669-2|TRIPC_HUMAN Isoform 2 of E3 ubiquitin-protein ligase TRIP12 OS=Homo sapiens GN=TRIP12	EDPELAKSFIKTLFGVL	E1:-18.01056	859	875	1889.0423583984375
pepb43a4	b43.a1.a2	sp|Q14669-3|TRIPC_HUMAN	sp|Q14669-3|TRIPC_HUMAN Isoform 3 of E3 ubiquitin-protein ligase TRIP12 OS=Homo sapiens GN=TRIP12	MADPESNQEAVNSSAAR	M1:+15.99491	398	414	1792.777099609375
pepb43a5	b43.a1.a2	sp|Q14669-3|TRIPC_HUMAN	sp|Q14669-3|TRIPC_HUMAN Isoform 3 of E3 ubiquitin-protein ligase TRIP12 OS=Homo sapiens GN=TRIP12	NTAGAQPQDDSIGGR		19	33	1486.6884765625
pepb43a3	b43.a1.a2	sp|Q14669-3|TRIPC_HUMAN	sp|Q14669-3|TRIPC_HUMAN Isoform 3 of E3 ubiquitin-protein ligase TRIP12 OS=Homo sapiens GN=TRIP12	LSTQSNSNNIEPAR		1101	1114	1530.7510986328125
pepb43a2	b43.a1.a2	sp|Q14669-3|TRIPC_HUMAN	sp|Q14669-3|TRIPC_HUMAN Isoform 3 of E3 ubiquitin-protein ligase TRIP12 OS=Homo sapiens GN=TRIP12	LLDTNPEINQSDSQDSR		1613	1629	1931.89453125
pepb43a1	b43.a1.a2	sp|Q14669-3|TRIPC_HUMAN	sp|Q14669-3|TRIPC_HUMAN Isoform 3 of E3 ubiquitin-protein ligase TRIP12 OS=Homo sapiens GN=TRIP12	EDPELAKSFIKTLFGVL	E1:-18.01056	874	890	1889.0423583984375
pepb43a4	b43.a1.a3	sp|Q14669|TRIPC_HUMAN	sp|Q14669|TRIPC_HUMAN E3 ubiquitin-protein ligase TRIP12 OS=Homo sapiens GN=TRIP12 PE=1 SV=1	MADPESNQEAVNSSAAR	M1:+15.99491	356	372	1792.777099609375
pepb43a5	b43.a1.a3	sp|Q14669|TRIPC_HUMAN	sp|Q14669|TRIPC_HUMAN E3 ubiquitin-protein ligase TRIP12 OS=Homo sapiens GN=TRIP12 PE=1 SV=1	NTAGAQPQDDSIGGR		19	33	1486.6884765625
pepb43a3	b43.a1.a3	sp|Q14669|TRIPC_HUMAN	sp|Q14669|TRIPC_HUMAN E3 ubiquitin-protein ligase TRIP12 OS=Homo sapiens GN=TRIP12 PE=1 SV=1	LSTQSNSNNIEPAR		1053	1066	1530.7510986328125
pepb43a2	b43.a1.a3	sp|Q14669|TRIPC_HUMAN	sp|Q14669|TRIPC_HUMAN E3 ubiquitin-protein ligase TRIP12 OS=Homo sapiens GN=TRIP12 PE=1 SV=1	LLDTNPEINQSDSQDSR		1565	1581	1931.89453125
pepb43a1	b43.a1.a3	sp|Q14669|TRIPC_HUMAN	sp|Q14669|TRIPC_HUMAN E3 ubiquitin-protein ligase TRIP12 OS=Homo sapiens GN=TRIP12 PE=1 SV=1	EDPELAKSFIKTLFGVL	E1:-18.01056	826	842	1889.0423583984375
pepb44a4	b44.a1.a1	sp|P26358-2|DNMT1_HUMAN	sp|P26358-2|DNMT1_HUMAN Isoform 2 of DNA (cytosine-5)-methyltransferase 1 OS=Homo sapiens GN=DNMT1	SFEDPPNHAR		1111	1120	1169.5338134765625
pepb44a2	b44.a1.a1	sp|P26358-2|DNMT1_HUMAN	sp|P26358-2|DNMT1_HUMAN Isoform 2 of DNA (cytosine-5)-methyltransferase 1 OS=Homo sapiens GN=DNMT1	LVMAGETTNSR		1213	1223	1178.583740234375
pepb44a3	b44.a1.a1	sp|P26358-2|DNMT1_HUMAN	sp|P26358-2|DNMT1_HUMAN Isoform 2 of DNA (cytosine-5)-methyltransferase 1 OS=Homo sapiens GN=DNMT1	PIYDDDPSLEGGVNGK		457	472	1675.7813720703125
pepb44a5	b44.a1.a1	sp|P26358-2|DNMT1_HUMAN	sp|P26358-2|DNMT1_HUMAN Isoform 2 of DNA (cytosine-5)-methyltransferase 1 OS=Homo sapiens GN=DNMT1	VLEQLEDLDSR		926	936	1316.669677734375
pepb44a1	b44.a1.a1	sp|P26358-2|DNMT1_HUMAN	sp|P26358-2|DNMT1_HUMAN Isoform 2 of DNA (cytosine-5)-methyltransferase 1 OS=Homo sapiens GN=DNMT1	LPLFPEPLHVFAPR		1340	1353	1632.926513671875
pepb44a4	b44.a1.a2	sp|P26358-3|DNMT1_HUMAN	sp|P26358-3|DNMT1_HUMAN Isoform 3 of DNA (cytosine-5)-methyltransferase 1 OS=Homo sapiens GN=DNMT1	SFEDPPNHAR		759	768	1169.5338134765625
pepb44a2	b44.a1.a2	sp|P26358-3|DNMT1_HUMAN	sp|P26358-3|DNMT1_HUMAN Isoform 3 of DNA (cytosine-5)-methyltransferase 1 OS=Homo sapiens GN=DNMT1	LVMAGETTNSR		861	871	1178.583740234375
pepb44a3	b44.a1.a2	sp|P26358-3|DNMT1_HUMAN	sp|P26358-3|DNMT1_HUMAN Isoform 3 of DNA (cytosine-5)-methyltransferase 1 OS=Homo sapiens GN=DNMT1	PIYDDDPSLEGGVNGK		105	120	1675.7813720703125
pepb44a5	b44.a1.a2	sp|P26358-3|DNMT1_HUMAN	sp|P26358-3|DNMT1_HUMAN Isoform 3 of DNA (cytosine-5)-methyltransferase 1 OS=Homo sapiens GN=DNMT1	VLEQLEDLDSR		574	584	1316.669677734375
pepb44a1	b44.a1.a2	sp|P26358-3|DNMT1_HUMAN	sp|P26358-3|DNMT1_HUMAN Isoform 3 of DNA (cytosine-5)-methyltransferase 1 OS=Homo sapiens GN=DNMT1	LPLFPEPLHVFAPR		988	1001	1632.926513671875
pepb44a4	b44.a1.a3	sp|P26358|DNMT1_HUMAN	sp|P26358|DNMT1_HUMAN DNA (cytosine-5)-methyltransferase 1 OS=Homo sapiens GN=DNMT1 PE=1 SV=2	SFEDPPNHAR		1095	1104	1169.5338134765625
pepb44a2	b44.a1.a3	sp|P26358|DNMT1_HUMAN	sp|P26358|DNMT1_HUMAN DNA (cytosine-5)-methyltransferase 1 OS=Homo sapiens GN=DNMT1 PE=1 SV=2	LVMAGETTNSR		1197	1207	1178.583740234375
pepb44a3	b44.a1.a3	sp|P26358|DNMT1_HUMAN	sp|P26358|DNMT1_HUMAN DNA (cytosine-5)-methyltransferase 1 OS=Homo sapiens GN=DNMT1 PE=1 SV=2	PIYDDDPSLEGGVNGK		441	456	1675.7813720703125
pepb44a5	b44.a1.a3	sp|P26358|DNMT1_HUMAN	sp|P26358|DNMT1_HUMAN DNA (cytosine-5)-methyltransferase 1 OS=Homo sapiens GN=DNMT1 PE=1 SV=2	VLEQLEDLDSR		910	920	1316.669677734375
pepb44a1	b44.a1.a3	sp|P26358|DNMT1_HUMAN	sp|P26358|DNMT1_HUMAN DNA (cytosine-5)-methyltransferase 1 OS=Homo sapiens GN=DNMT1 PE=1 SV=2	LPLFPEPLHVFAPR		1324	1337	1632.926513671875
pepb44a4	b44.a1.a4	tr|F5GX68|F5GX68_HUMAN	tr|F5GX68|F5GX68_HUMAN Cytosine-specific methyltransferase OS=Homo sapiens GN=DNMT1 PE=2 SV=1	SFEDPPNHAR		1095	1104	1169.5338134765625
pepb44a2	b44.a1.a4	tr|F5GX68|F5GX68_HUMAN	tr|F5GX68|F5GX68_HUMAN Cytosine-specific methyltransferase OS=Homo sapiens GN=DNMT1 PE=2 SV=1	LVMAGETTNSR		1197	1207	1178.583740234375
pepb44a3	b44.a1.a4	tr|F5GX68|F5GX68_HUMAN	tr|F5GX68|F5GX68_HUMAN Cytosine-specific methyltransferase OS=Homo sapiens GN=DNMT1 PE=2 SV=1	PIYDDDPSLEGGVNGK		441	456	1675.7813720703125
pepb44a5	b44.a1.a4	tr|F5GX68|F5GX68_HUMAN	tr|F5GX68|F5GX68_HUMAN Cytosine-specific methyltransferase OS=Homo sapiens GN=DNMT1 PE=2 SV=1	VLEQLEDLDSR		910	920	1316.669677734375
pepb44a1	b44.a1.a4	tr|F5GX68|F5GX68_HUMAN	tr|F5GX68|F5GX68_HUMAN Cytosine-specific methyltransferase OS=Homo sapiens GN=DNMT1 PE=2 SV=1	LPLFPEPLHVFAPR		1324	1337	1632.926513671875
pepb45a2	b45.a1.a1	sp|Q96T60|PNKP_HUMAN	sp|Q96T60|PNKP_HUMAN Bifunctional polynucleotide phosphatase/kinase OS=Homo sapiens GN=PNKP PE=1 SV=1	HLVSAGYVHVNR		385	396	1351.723388671875
pepb45a1	b45.a1.a1	sp|Q96T60|PNKP_HUMAN	sp|Q96T60|PNKP_HUMAN Bifunctional polynucleotide phosphatase/kinase OS=Homo sapiens GN=PNKP PE=1 SV=1	GPLTQVTDR		36	44	986.5269775390625
pepb45a3	b45.a1.a1	sp|Q96T60|PNKP_HUMAN	sp|Q96T60|PNKP_HUMAN Bifunctional polynucleotide phosphatase/kinase OS=Homo sapiens GN=PNKP PE=1 SV=1	TQVELVADPETR		49	60	1357.6961669921875
pepb45a4	b45.a1.a1	sp|Q96T60|PNKP_HUMAN	sp|Q96T60|PNKP_HUMAN Bifunctional polynucleotide phosphatase/kinase OS=Homo sapiens GN=PNKP PE=1 SV=1	VAGFDLDGTLITTR		167	180	1478.785400390625
pepb45a5	b45.a1.a1	sp|Q96T60|PNKP_HUMAN	sp|Q96T60|PNKP_HUMAN Bifunctional polynucleotide phosphatase/kinase OS=Homo sapiens GN=PNKP PE=1 SV=1	WPAAGFELPAFDPR		331	344	1573.7801513671875
pepb45a2	b45.a1.a2	tr|M0R3C8|M0R3C8_HUMAN	tr|M0R3C8|M0R3C8_HUMAN Bifunctional polynucleotide phosphatase/kinase OS=Homo sapiens GN=PNKP PE=4 SV=1	HLVSAGYVHVNR		385	396	1351.723388671875
pepb45a1	b45.a1.a2	tr|M0R3C8|M0R3C8_HUMAN	tr|M0R3C8|M0R3C8_HUMAN Bifunctional polynucleotide phosphatase/kinase OS=Homo sapiens GN=PNKP PE=4 SV=1	GPLTQVTDR		36	44	986.5269775390625
pepb45a3	b45.a1.a2	tr|M0R3C8|M0R3C8_HUMAN	tr|M0R3C8|M0R3C8_HUMAN Bifunctional polynucleotide phosphatase/kinase OS=Homo sapiens GN=PNKP PE=4 SV=1	TQVELVADPETR		49	60	1357.6961669921875
pepb45a4	b45.a1.a2	tr|M0R3C8|M0R3C8_HUMAN	tr|M0R3C8|M0R3C8_HUMAN Bifunctional polynucleotide phosphatase/kinase OS=Homo sapiens GN=PNKP PE=4 SV=1	VAGFDLDGTLITTR		167	180	1478.785400390625
pepb45a5	b45.a1.a2	tr|M0R3C8|M0R3C8_HUMAN	tr|M0R3C8|M0R3C8_HUMAN Bifunctional polynucleotide phosphatase/kinase OS=Homo sapiens GN=PNKP PE=4 SV=1	WPAAGFELPAFDPR		331	344	1573.7801513671875
pepb46a3	b46.a1.a1	sp|P35251-2|RFC1_HUMAN	sp|P35251-2|RFC1_HUMAN Isoform 2 of Replication factor C subunit 1 OS=Homo sapiens GN=RFC1	EQVAEETSGDSK		557	568	1279.5653076171875
pepb46a2	b46.a1.a1	sp|P35251-2|RFC1_HUMAN	sp|P35251-2|RFC1_HUMAN Isoform 2 of Replication factor C subunit 1 OS=Homo sapiens GN=RFC1	AIVAESLNNTSIK		687	699	1359.7481689453125
pepb46a1	b46.a1.a1	sp|P35251-2|RFC1_HUMAN	sp|P35251-2|RFC1_HUMAN Isoform 2 of Replication factor C subunit 1 OS=Homo sapiens GN=RFC1	AALLSGPPGVGK		645	656	1066.6258544921875
pepb46a4	b46.a1.a1	sp|P35251-2|RFC1_HUMAN	sp|P35251-2|RFC1_HUMAN Isoform 2 of Replication factor C subunit 1 OS=Homo sapiens GN=RFC1	GGIQELIGLIK		731	741	1140.6990966796875
pepb46a5	b46.a1.a1	sp|P35251-2|RFC1_HUMAN	sp|P35251-2|RFC1_HUMAN Isoform 2 of Replication factor C subunit 1 OS=Homo sapiens GN=RFC1	IIDEDGLLNLIR		469	480	1383.7845458984375
pepb46a3	b46.a1.a2	sp|P35251|RFC1_HUMAN	sp|P35251|RFC1_HUMAN Replication factor C subunit 1 OS=Homo sapiens GN=RFC1 PE=1 SV=4	EQVAEETSGDSK		557	568	1279.5653076171875
pepb46a2	b46.a1.a2	sp|P35251|RFC1_HUMAN	sp|P35251|RFC1_HUMAN Replication factor C subunit 1 OS=Homo sapiens GN=RFC1 PE=1 SV=4	AIVAESLNNTSIK		688	700	1359.7481689453125
pepb46a1	b46.a1.a2	sp|P35251|RFC1_HUMAN	sp|P35251|RFC1_HUMAN Replication factor C subunit 1 OS=Homo sapiens GN=RFC1 PE=1 SV=4	AALLSGPPGVGK		646	657	1066.6258544921875
pepb46a4	b46.a1.a2	sp|P35251|RFC1_HUMAN	sp|P35251|RFC1_HUMAN Replication factor C subunit 1 OS=Homo sapiens GN=RFC1 PE=1 SV=4	GGIQELIGLIK		732	742	1140.6990966796875
pepb46a5	b46.a1.a2	sp|P35251|RFC1_HUMAN	sp|P35251|RFC1_HUMAN Replication factor C subunit 1 OS=Homo sapiens GN=RFC1 PE=1 SV=4	IIDEDGLLNLIR		469	480	1383.7845458984375
pepb47a4	b47.a1.a1	sp|P54727|RD23B_HUMAN	sp|P54727|RD23B_HUMAN UV excision repair protein RAD23 homolog B OS=Homo sapiens GN=RAD23B PE=1 SV=1	ILNDDTALK		52	60	1002.5469970703125
pepb47a3	b47.a1.a1	sp|P54727|RD23B_HUMAN	sp|P54727|RD23B_HUMAN UV excision repair protein RAD23 homolog B OS=Homo sapiens GN=RAD23B PE=1 SV=1	IDIDPEETVK		15	24	1158.58935546875
pepb47a5	b47.a1.a1	sp|P54727|RD23B_HUMAN	sp|P54727|RD23B_HUMAN UV excision repair protein RAD23 homolog B OS=Homo sapiens GN=RAD23B PE=1 SV=1	NFVVVMVTKPK		68	78	1261.734130859375
pepb47a2	b47.a1.a1	sp|P54727|RD23B_HUMAN	sp|P54727|RD23B_HUMAN UV excision repair protein RAD23 homolog B OS=Homo sapiens GN=RAD23B PE=1 SV=1	AVEYLLMGIPGDR	M7:+15.99491	221	233	1449.740966796875
pepb47a1	b47.a1.a1	sp|P54727|RD23B_HUMAN	sp|P54727|RD23B_HUMAN UV excision repair protein RAD23 homolog B OS=Homo sapiens GN=RAD23B PE=1 SV=1	AVEYLLMGIPGDR		221	233	1433.74609375
pepb48a3	b48.a1.a1	sp|P35659|DEK_HUMAN	sp|P35659|DEK_HUMAN Protein DEK OS=Homo sapiens GN=DEK PE=1 SV=1	LTMQVSSLQR		66	75	1162.625244140625
pepb48a2	b48.a1.a1	sp|P35659|DEK_HUMAN	sp|P35659|DEK_HUMAN Protein DEK OS=Homo sapiens GN=DEK PE=1 SV=1	LLASANLEEVTMK	M12:+15.99491	332	344	1434.7513427734375
pepb48a1	b48.a1.a1	sp|P35659|DEK_HUMAN	sp|P35659|DEK_HUMAN Protein DEK OS=Homo sapiens GN=DEK PE=1 SV=1	LLASANLEEVTMK		332	344	1418.75634765625
pepb48a5	b48.a1.a1	sp|P35659|DEK_HUMAN	sp|P35659|DEK_HUMAN Protein DEK OS=Homo sapiens GN=DEK PE=1 SV=1	SICEVLDLER	C3:+57.02146	159	168	1233.61474609375
pepb48a4	b48.a1.a1	sp|P35659|DEK_HUMAN	sp|P35659|DEK_HUMAN Protein DEK OS=Homo sapiens GN=DEK PE=1 SV=1	NVGQFSGFPFEK		126	137	1356.65869140625
pepb49a2	b49.a1.a1	sp|Q14978-2|NOLC1_HUMAN	sp|Q14978-2|NOLC1_HUMAN Isoform Beta of Nucleolar and coiled-body phosphoprotein 1 OS=Homo sapiens GN=NOLC1	NSSNKPAVTTK		396	406	1146.61181640625
pepb49a4	b49.a1.a1	sp|Q14978-2|NOLC1_HUMAN	sp|Q14978-2|NOLC1_HUMAN Isoform Beta of Nucleolar and coiled-body phosphoprotein 1 OS=Homo sapiens GN=NOLC1	VAGGAAPSKPASAK		507	520	1211.6746826171875
pepb49a3	b49.a1.a1	sp|Q14978-2|NOLC1_HUMAN	sp|Q14978-2|NOLC1_HUMAN Isoform Beta of Nucleolar and coiled-body phosphoprotein 1 OS=Homo sapiens GN=NOLC1	VADNSFDAK		649	657	966.453125
pepb49a1	b49.a1.a1	sp|Q14978-2|NOLC1_HUMAN	sp|Q14978-2|NOLC1_HUMAN Isoform Beta of Nucleolar and coiled-body phosphoprotein 1 OS=Homo sapiens GN=NOLC1	GAAGDWGER		659	667	918.4067993164062
pepb49a2	b49.a1.a2	sp|Q14978-3|NOLC1_HUMAN	sp|Q14978-3|NOLC1_HUMAN Isoform 3 of Nucleolar and coiled-body phosphoprotein 1 OS=Homo sapiens GN=NOLC1	NSSNKPAVTTK		387	397	1146.61181640625
pepb49a4	b49.a1.a2	sp|Q14978-3|NOLC1_HUMAN	sp|Q14978-3|NOLC1_HUMAN Isoform 3 of Nucleolar and coiled-body phosphoprotein 1 OS=Homo sapiens GN=NOLC1	VAGGAAPSKPASAK		498	511	1211.6746826171875
pepb49a3	b49.a1.a2	sp|Q14978-3|NOLC1_HUMAN	sp|Q14978-3|NOLC1_HUMAN Isoform 3 of Nucleolar and coiled-body phosphoprotein 1 OS=Homo sapiens GN=NOLC1	VADNSFDAK		640	648	966.453125
pepb49a1	b49.a1.a2	sp|Q14978-3|NOLC1_HUMAN	sp|Q14978-3|NOLC1_HUMAN Isoform 3 of Nucleolar and coiled-body phosphoprotein 1 OS=Homo sapiens GN=NOLC1	GAAGDWGER		650	658	918.4067993164062
pepb49a2	b49.a1.a3	sp|Q14978|NOLC1_HUMAN	sp|Q14978|NOLC1_HUMAN Nucleolar and coiled-body phosphoprotein 1 OS=Homo sapiens GN=NOLC1 PE=1 SV=2	NSSNKPAVTTK		386	396	1146.61181640625
pepb49a4	b49.a1.a3	sp|Q14978|NOLC1_HUMAN	sp|Q14978|NOLC1_HUMAN Nucleolar and coiled-body phosphoprotein 1 OS=Homo sapiens GN=NOLC1 PE=1 SV=2	VAGGAAPSKPASAK		497	510	1211.6746826171875
pepb49a3	b49.a1.a3	sp|Q14978|NOLC1_HUMAN	sp|Q14978|NOLC1_HUMAN Nucleolar and coiled-body phosphoprotein 1 OS=Homo sapiens GN=NOLC1 PE=1 SV=2	VADNSFDAK		639	647	966.453125
pepb49a1	b49.a1.a3	sp|Q14978|NOLC1_HUMAN	sp|Q14978|NOLC1_HUMAN Nucleolar and coiled-body phosphoprotein 1 OS=Homo sapiens GN=NOLC1 PE=1 SV=2	GAAGDWGER		649	657	918.4067993164062
pepb49a2	b49.a1.a4	tr|Q96J17|Q96J17_HUMAN	tr|Q96J17|Q96J17_HUMAN NOLC1 protein OS=Homo sapiens GN=NOLC1 PE=2 SV=1	NSSNKPAVTTK		105	115	1146.61181640625
pepb49a4	b49.a1.a4	tr|Q96J17|Q96J17_HUMAN	tr|Q96J17|Q96J17_HUMAN NOLC1 protein OS=Homo sapiens GN=NOLC1 PE=2 SV=1	VAGGAAPSKPASAK		216	229	1211.6746826171875
pepb49a3	b49.a1.a4	tr|Q96J17|Q96J17_HUMAN	tr|Q96J17|Q96J17_HUMAN NOLC1 protein OS=Homo sapiens GN=NOLC1 PE=2 SV=1	VADNSFDAK		358	366	966.453125
pepb49a1	b49.a1.a4	tr|Q96J17|Q96J17_HUMAN	tr|Q96J17|Q96J17_HUMAN NOLC1 protein OS=Homo sapiens GN=NOLC1 PE=2 SV=1	GAAGDWGER		368	376	918.4067993164062
pepb50a2	b50.a1.a1	sp|O60885|BRD4_HUMAN	sp|O60885|BRD4_HUMAN Bromodomain-containing protein 4 OS=Homo sapiens GN=BRD4 PE=1 SV=2	DVPDSQQHPAPEK		334	346	1447.681640625
pepb50a3	b50.a1.a1	sp|O60885|BRD4_HUMAN	sp|O60885|BRD4_HUMAN Bromodomain-containing protein 4 OS=Homo sapiens GN=BRD4 PE=1 SV=2	SDPYSTGHLR		1051	1060	1132.53857421875
pepb50a4	b50.a1.a1	sp|O60885|BRD4_HUMAN	sp|O60885|BRD4_HUMAN Bromodomain-containing protein 4 OS=Homo sapiens GN=BRD4 PE=1 SV=2	SREDEDALEQAR		1262	1273	1418.651123046875
pepb50a1	b50.a1.a1	sp|O60885|BRD4_HUMAN	sp|O60885|BRD4_HUMAN Bromodomain-containing protein 4 OS=Homo sapiens GN=BRD4 PE=1 SV=2	AASVVQPQPLVVVK		1098	1111	1434.8682861328125
pepb51a3	b51.a1.a1	sp|P48634|PRC2A_HUMAN	sp|P48634|PRC2A_HUMAN Protein PRRC2A OS=Homo sapiens GN=PRRC2A PE=1 SV=3	HGLQSLGK		42	49	839.4738159179688
pepb51a2	b51.a1.a1	sp|P48634|PRC2A_HUMAN	sp|P48634|PRC2A_HUMAN Protein PRRC2A OS=Homo sapiens GN=PRRC2A PE=1 SV=3	GVGSGGQGPPPPR		905	917	1162.5968017578125
pepb51a4	b51.a1.a1	sp|P48634|PRC2A_HUMAN	sp|P48634|PRC2A_HUMAN Protein PRRC2A OS=Homo sapiens GN=PRRC2A PE=1 SV=3	SEGSEYEEIPK		1089	1099	1267.5693359375
pepb51a1	b51.a1.a1	sp|P48634|PRC2A_HUMAN	sp|P48634|PRC2A_HUMAN Protein PRRC2A OS=Homo sapiens GN=PRRC2A PE=1 SV=3	GPAGNWGPPGDYPDR		418	432	1555.69287109375
pepb52a1	b52.a1.a1	sp|P17844|DDX5_HUMAN	sp|P17844|DDX5_HUMAN Probable ATP-dependent RNA helicase DDX5 OS=Homo sapiens GN=DDX5 PE=1 SV=1	EANQAINPK		462	470	984.5112915039062
pepb52a3	b52.a1.a1	sp|P17844|DDX5_HUMAN	sp|P17844|DDX5_HUMAN Probable ATP-dependent RNA helicase DDX5 OS=Homo sapiens GN=DDX5 PE=1 SV=1	TAQEVETYR		69	77	1096.52734375
pepb52a2	b52.a1.a1	sp|P17844|DDX5_HUMAN	sp|P17844|DDX5_HUMAN Probable ATP-dependent RNA helicase DDX5 OS=Homo sapiens GN=DDX5 PE=1 SV=1	STCIYGGAPK	C3:+57.02146	198	207	1053.5037841796875
pepb52a4	b52.a1.a1	sp|P17844|DDX5_HUMAN	sp|P17844|DDX5_HUMAN Probable ATP-dependent RNA helicase DDX5 OS=Homo sapiens GN=DDX5 PE=1 SV=1	TTYLVLDEADR		242	252	1295.648193359375
pepb52a1	b52.a1.a2	tr|B4DLW8|B4DLW8_HUMAN	tr|B4DLW8|B4DLW8_HUMAN Probable ATP-dependent RNA helicase DDX5 OS=Homo sapiens GN=DDX5 PE=2 SV=1	EANQAINPK		383	391	984.5112915039062
pepb52a3	b52.a1.a2	tr|B4DLW8|B4DLW8_HUMAN	tr|B4DLW8|B4DLW8_HUMAN Probable ATP-dependent RNA helicase DDX5 OS=Homo sapiens GN=DDX5 PE=2 SV=1	TAQEVETYR		69	77	1096.52734375
pepb52a2	b52.a1.a2	tr|B4DLW8|B4DLW8_HUMAN	tr|B4DLW8|B4DLW8_HUMAN Probable ATP-dependent RNA helicase DDX5 OS=Homo sapiens GN=DDX5 PE=2 SV=1	STCIYGGAPK	C3:+57.02146	119	128	1053.5037841796875
pepb52a4	b52.a1.a2	tr|B4DLW8|B4DLW8_HUMAN	tr|B4DLW8|B4DLW8_HUMAN Probable ATP-dependent RNA helicase DDX5 OS=Homo sapiens GN=DDX5 PE=2 SV=1	TTYLVLDEADR		163	173	1295.648193359375
pepb52a1	b52.a1.a3	tr|J3KTA4|J3KTA4_HUMAN	tr|J3KTA4|J3KTA4_HUMAN Probable ATP-dependent RNA helicase DDX5 OS=Homo sapiens GN=DDX5 PE=4 SV=1	EANQAINPK		462	470	984.5112915039062
pepb52a3	b52.a1.a3	tr|J3KTA4|J3KTA4_HUMAN	tr|J3KTA4|J3KTA4_HUMAN Probable ATP-dependent RNA helicase DDX5 OS=Homo sapiens GN=DDX5 PE=4 SV=1	TAQEVETYR		69	77	1096.52734375
pepb52a2	b52.a1.a3	tr|J3KTA4|J3KTA4_HUMAN	tr|J3KTA4|J3KTA4_HUMAN Probable ATP-dependent RNA helicase DDX5 OS=Homo sapiens GN=DDX5 PE=4 SV=1	STCIYGGAPK	C3:+57.02146	198	207	1053.5037841796875
pepb52a4	b52.a1.a3	tr|J3KTA4|J3KTA4_HUMAN	tr|J3KTA4|J3KTA4_HUMAN Probable ATP-dependent RNA helicase DDX5 OS=Homo sapiens GN=DDX5 PE=4 SV=1	TTYLVLDEADR		242	252	1295.648193359375
pepb53a2	b53.a1.a1	sp|Q8NI36|WDR36_HUMAN	sp|Q8NI36|WDR36_HUMAN WD repeat-containing protein 36 OS=Homo sapiens GN=WDR36 PE=1 SV=1	YAAPEQNNDPQQSK		801	814	1589.719482421875
pepb53a1	b53.a1.a1	sp|Q8NI36|WDR36_HUMAN	sp|Q8NI36|WDR36_HUMAN WD repeat-containing protein 36 OS=Homo sapiens GN=WDR36 PE=1 SV=1	SLGHGLINK		417	425	938.5421752929688
pepb53a3	b53.a1.a1	sp|Q8NI36|WDR36_HUMAN	sp|Q8NI36|WDR36_HUMAN WD repeat-containing protein 36 OS=Homo sapiens GN=WDR36 PE=1 SV=1	YDTALNLLK		840	848	1050.5833740234375
pepb54a4	b54.a1.a1	sp|P43246-2|MSH2_HUMAN	sp|P43246-2|MSH2_HUMAN Isoform 2 of DNA mismatch repair protein Msh2 OS=Homo sapiens GN=MSH2	VGAGDSQLK		646	654	874.4633178710938
pepb54a3	b54.a1.a1	sp|P43246-2|MSH2_HUMAN	sp|P43246-2|MSH2_HUMAN Isoform 2 of DNA mismatch repair protein Msh2 OS=Homo sapiens GN=MSH2	QAANLQDCYR	C8:+57.02146	331	340	1238.5587158203125
pepb54a2	b54.a1.a1	sp|P43246-2|MSH2_HUMAN	sp|P43246-2|MSH2_HUMAN Isoform 2 of DNA mismatch repair protein Msh2 OS=Homo sapiens GN=MSH2	LTSLNEEYTK		490	499	1197.6002197265625
pepb54a1	b54.a1.a1	sp|P43246-2|MSH2_HUMAN	sp|P43246-2|MSH2_HUMAN Isoform 2 of DNA mismatch repair protein Msh2 OS=Homo sapiens GN=MSH2	DSLIIIDELGR		676	686	1243.689697265625
pepb54a4	b54.a1.a2	sp|P43246|MSH2_HUMAN	sp|P43246|MSH2_HUMAN DNA mismatch repair protein Msh2 OS=Homo sapiens GN=MSH2 PE=1 SV=1	VGAGDSQLK		712	720	874.4633178710938
pepb54a3	b54.a1.a2	sp|P43246|MSH2_HUMAN	sp|P43246|MSH2_HUMAN DNA mismatch repair protein Msh2 OS=Homo sapiens GN=MSH2 PE=1 SV=1	QAANLQDCYR	C8:+57.02146	397	406	1238.5587158203125
pepb54a2	b54.a1.a2	sp|P43246|MSH2_HUMAN	sp|P43246|MSH2_HUMAN DNA mismatch repair protein Msh2 OS=Homo sapiens GN=MSH2 PE=1 SV=1	LTSLNEEYTK		556	565	1197.6002197265625
pepb54a1	b54.a1.a2	sp|P43246|MSH2_HUMAN	sp|P43246|MSH2_HUMAN DNA mismatch repair protein Msh2 OS=Homo sapiens GN=MSH2 PE=1 SV=1	DSLIIIDELGR		742	752	1243.689697265625
pepb54a4	b54.a1.a3	tr|E9PHA6|E9PHA6_HUMAN	tr|E9PHA6|E9PHA6_HUMAN DNA mismatch repair protein Msh2 OS=Homo sapiens GN=MSH2 PE=2 SV=1	VGAGDSQLK		712	720	874.4633178710938
pepb54a3	b54.a1.a3	tr|E9PHA6|E9PHA6_HUMAN	tr|E9PHA6|E9PHA6_HUMAN DNA mismatch repair protein Msh2 OS=Homo sapiens GN=MSH2 PE=2 SV=1	QAANLQDCYR	C8:+57.02146	397	406	1238.5587158203125
pepb54a2	b54.a1.a3	tr|E9PHA6|E9PHA6_HUMAN	tr|E9PHA6|E9PHA6_HUMAN DNA mismatch repair protein Msh2 OS=Homo sapiens GN=MSH2 PE=2 SV=1	LTSLNEEYTK		556	565	1197.6002197265625
pepb54a1	b54.a1.a3	tr|E9PHA6|E9PHA6_HUMAN	tr|E9PHA6|E9PHA6_HUMAN DNA mismatch repair protein Msh2 OS=Homo sapiens GN=MSH2 PE=2 SV=1	DSLIIIDELGR		742	752	1243.689697265625
pepb55a4	b55.a1.a1	sp|Q04837|SSBP_HUMAN	sp|Q04837|SSBP_HUMAN Single-stranded DNA-binding protein, mitochondrial OS=Homo sapiens GN=SSBP1 PE=1 SV=1	VGQDPVLR		39	46	883.5
pepb55a1	b55.a1.a1	sp|Q04837|SSBP_HUMAN	sp|Q04837|SSBP_HUMAN Single-stranded DNA-binding protein, mitochondrial OS=Homo sapiens GN=SSBP1 PE=1 SV=1	ESETTTSLVLER		17	28	1364.6907958984375
pepb55a2	b55.a1.a1	sp|Q04837|SSBP_HUMAN	sp|Q04837|SSBP_HUMAN Single-stranded DNA-binding protein, mitochondrial OS=Homo sapiens GN=SSBP1 PE=1 SV=1	SGDSEVYQLGDVSQK		67	81	1611.7501220703125
pepb55a3	b55.a1.a1	sp|Q04837|SSBP_HUMAN	sp|Q04837|SSBP_HUMAN Single-stranded DNA-binding protein, mitochondrial OS=Homo sapiens GN=SSBP1 PE=1 SV=1	SLATNEMWR		58	66	1107.525634765625
pepb55a4	b55.a1.a2	tr|C9K0U8|C9K0U8_HUMAN	tr|C9K0U8|C9K0U8_HUMAN Single-stranded DNA-binding protein (Fragment) OS=Homo sapiens GN=SSBP1 PE=2 SV=1	VGQDPVLR		39	46	883.5
pepb55a1	b55.a1.a2	tr|C9K0U8|C9K0U8_HUMAN	tr|C9K0U8|C9K0U8_HUMAN Single-stranded DNA-binding protein (Fragment) OS=Homo sapiens GN=SSBP1 PE=2 SV=1	ESETTTSLVLER		17	28	1364.6907958984375
pepb55a2	b55.a1.a2	tr|C9K0U8|C9K0U8_HUMAN	tr|C9K0U8|C9K0U8_HUMAN Single-stranded DNA-binding protein (Fragment) OS=Homo sapiens GN=SSBP1 PE=2 SV=1	SGDSEVYQLGDVSQK		67	81	1611.7501220703125
pepb55a3	b55.a1.a2	tr|C9K0U8|C9K0U8_HUMAN	tr|C9K0U8|C9K0U8_HUMAN Single-stranded DNA-binding protein (Fragment) OS=Homo sapiens GN=SSBP1 PE=2 SV=1	SLATNEMWR		58	66	1107.525634765625
pepb55a4	b55.a1.a3	tr|E7EUY5|E7EUY5_HUMAN	tr|E7EUY5|E7EUY5_HUMAN Single-stranded DNA-binding protein (Fragment) OS=Homo sapiens GN=SSBP1 PE=2 SV=1	VGQDPVLR		39	46	883.5
pepb55a1	b55.a1.a3	tr|E7EUY5|E7EUY5_HUMAN	tr|E7EUY5|E7EUY5_HUMAN Single-stranded DNA-binding protein (Fragment) OS=Homo sapiens GN=SSBP1 PE=2 SV=1	ESETTTSLVLER		17	28	1364.6907958984375
pepb55a2	b55.a1.a3	tr|E7EUY5|E7EUY5_HUMAN	tr|E7EUY5|E7EUY5_HUMAN Single-stranded DNA-binding protein (Fragment) OS=Homo sapiens GN=SSBP1 PE=2 SV=1	SGDSEVYQLGDVSQK		67	81	1611.7501220703125
pepb55a3	b55.a1.a3	tr|E7EUY5|E7EUY5_HUMAN	tr|E7EUY5|E7EUY5_HUMAN Single-stranded DNA-binding protein (Fragment) OS=Homo sapiens GN=SSBP1 PE=2 SV=1	SLATNEMWR		58	66	1107.525634765625
pepb56a1	b56.a1.a1	sp|P10412|H14_HUMAN	sp|P10412|H14_HUMAN Histone H1.4 OS=Homo sapiens GN=HIST1H1E PE=1 SV=2	ALAAAGYDVEK		65	75	1107.5684814453125
pepb56a3	b56.a1.a1	sp|P10412|H14_HUMAN	sp|P10412|H14_HUMAN Histone H1.4 OS=Homo sapiens GN=HIST1H1E PE=1 SV=2	KASGPPVSELITK		34	46	1326.76318359375
pepb56a4	b56.a1.a1	sp|P10412|H14_HUMAN	sp|P10412|H14_HUMAN Histone H1.4 OS=Homo sapiens GN=HIST1H1E PE=1 SV=2	SGVSLAALK		55	63	845.509521484375
pepb56a2	b56.a1.a1	sp|P10412|H14_HUMAN	sp|P10412|H14_HUMAN Histone H1.4 OS=Homo sapiens GN=HIST1H1E PE=1 SV=2	ASGPPVSELITK		35	46	1198.668212890625
pepb56a1	b56.a1.a2	sp|P16402|H13_HUMAN	sp|P16402|H13_HUMAN Histone H1.3 OS=Homo sapiens GN=HIST1H1D PE=1 SV=2	ALAAAGYDVEK		66	76	1107.5684814453125
pepb56a3	b56.a1.a2	sp|P16402|H13_HUMAN	sp|P16402|H13_HUMAN Histone H1.3 OS=Homo sapiens GN=HIST1H1D PE=1 SV=2	KASGPPVSELITK		35	47	1326.76318359375
pepb56a4	b56.a1.a2	sp|P16402|H13_HUMAN	sp|P16402|H13_HUMAN Histone H1.3 OS=Homo sapiens GN=HIST1H1D PE=1 SV=2	SGVSLAALK		56	64	845.509521484375
pepb56a2	b56.a1.a2	sp|P16402|H13_HUMAN	sp|P16402|H13_HUMAN Histone H1.3 OS=Homo sapiens GN=HIST1H1D PE=1 SV=2	ASGPPVSELITK		36	47	1198.668212890625
pepb56a1	b56.a1.a3	sp|P16403|H12_HUMAN	sp|P16403|H12_HUMAN Histone H1.2 OS=Homo sapiens GN=HIST1H1C PE=1 SV=2	ALAAAGYDVEK		65	75	1107.5684814453125
pepb56a3	b56.a1.a3	sp|P16403|H12_HUMAN	sp|P16403|H12_HUMAN Histone H1.2 OS=Homo sapiens GN=HIST1H1C PE=1 SV=2	KASGPPVSELITK		34	46	1326.76318359375
pepb56a4	b56.a1.a3	sp|P16403|H12_HUMAN	sp|P16403|H12_HUMAN Histone H1.2 OS=Homo sapiens GN=HIST1H1C PE=1 SV=2	SGVSLAALK		55	63	845.509521484375
pepb56a2	b56.a1.a3	sp|P16403|H12_HUMAN	sp|P16403|H12_HUMAN Histone H1.2 OS=Homo sapiens GN=HIST1H1C PE=1 SV=2	ASGPPVSELITK		35	46	1198.668212890625
pepb57a4	b57.a1.a1	sp|Q92466|DDB2_HUMAN	sp|Q92466|DDB2_HUMAN DNA damage-binding protein 2 OS=Homo sapiens GN=DDB2 PE=1 SV=1	YPDPNFK		356	362	880.42041015625
pepb57a2	b57.a1.a1	sp|Q92466|DDB2_HUMAN	sp|Q92466|DDB2_HUMAN DNA damage-binding protein 2 OS=Homo sapiens GN=DDB2 PE=1 SV=1	GIGAGGSITGLK		152	163	1030.589599609375
pepb57a3	b57.a1.a1	sp|Q92466|DDB2_HUMAN	sp|Q92466|DDB2_HUMAN DNA damage-binding protein 2 OS=Homo sapiens GN=DDB2 PE=1 SV=1	YNLIVVGR		348	355	933.5521240234375
pepb57a1	b57.a1.a1	sp|Q92466|DDB2_HUMAN	sp|Q92466|DDB2_HUMAN DNA damage-binding protein 2 OS=Homo sapiens GN=DDB2 PE=1 SV=1	FNPLNTNQFYASSMEGTTR		164	182	2177.992431640625
pepb58a3	b58.a1.a1	sp|P50570-2|DYN2_HUMAN	sp|P50570-2|DYN2_HUMAN Isoform 2 of Dynamin-2 OS=Homo sapiens GN=DNM2	NFRPDDPTR		316	324	1117.5389404296875
pepb58a2	b58.a1.a1	sp|P50570-2|DYN2_HUMAN	sp|P50570-2|DYN2_HUMAN Isoform 2 of Dynamin-2 OS=Homo sapiens GN=DNM2	IEGSGDQVDTLELSGGAR		344	361	1803.872314453125
[truncated: 140 more rows]

## Sheet: X!TandemPipeline informations
X!TandemPipeline version :
3.3.4	Myosine Bodybuildée
X!TandemPipeline filters :
Mode	indiv
Maximum peptide Evalue	0.05000000074505806
[truncated: 4 more rows]
