# Supplementary material for: The human DNA ends proteome uncovers an unexpected entanglement of functional pathways
Source: Nucleic Acids Res. 2016 Feb 25;44(10):4721–33. doi: 10.1093/nar/gkw121 (PMC4889927; doi:10.1093/nar/gkw121)
Supplement: SUPPLEMENTARY DATA [file supp_gkw121_nar-02937-m-2015-File003.zip › berthelot-et-al-spreadsheet-formatted-mass-data/vb127.ods]

## Sheet: proteins
MS Sample :	DaPR130321_VB127_O872.m
Group ID	Sub-group ID	Protein ID	Description	log(E value)	Coverage	MW	Spectra	Specific	Uniques	Specific uniques	Theoretical number of tryptic peptides	PAI	emPAI	Sub-group proteins	number of MS samples
a1	a1.a1	a1.a1.a1	sp|P09874|PARP1_HUMAN Poly [ADP-ribose] polymerase 1 OS=Homo sapiens GN=PARP1 PE=1 SV=4	-134.2875518798828	33	112.9000015258789	47		38		42	1.119047619047619	12.153690504363764	1	1
a2	a2.a1	a2.a1.a1	sp|P17480-2|UBF1_HUMAN Isoform UBF2 of Nucleolar transcription factor 1 OS=Homo sapiens GN=UBTF	-63.44662094116211	23	84.80000305175781	23		18		27	0.8518518518518519	6.109709432312435	3	1
a2	a2.a1	a2.a1.a2	sp|P17480|UBF1_HUMAN Nucleolar transcription factor 1 OS=Homo sapiens GN=UBTF PE=1 SV=1	-63.44662094116211	22	89.19999694824219	23		18		29	0.7931034482758621	5.2101694189156165	3	1
a2	a2.a1	a2.a1.a3	tr|E9PKP7|E9PKP7_HUMAN Nucleolar transcription factor 1 OS=Homo sapiens GN=UBTF PE=2 SV=1	-63.44662094116211	23	87.30000305175781	23		18		29	0.7931034482758621	5.2101694189156165	3	1
a3	a3.a1	a3.a1.a1	sp|P35527|K1C9_HUMAN Keratin, type I cytoskeletal 9 OS=Homo sapiens GN=KRT9 PE=1 SV=3	-103.38773345947266	13	61.900001525878906	22		21		21	1.0476190476190477	10.158839925077485	1	1
a4	a4.a1	a4.a1.a1	sp|Q9H9Y6-2|RPA2_HUMAN Isoform 2 of DNA-directed RNA polymerase I subunit RPA2 OS=Homo sapiens GN=POLR1B	-26.67804527282715	6	121.80000305175781	7		7		45	0.15555555555555556	0.4307229891937576	3	1
a4	a4.a1	a4.a1.a2	sp|Q9H9Y6|RPA2_HUMAN DNA-directed RNA polymerase I subunit RPA2 OS=Homo sapiens GN=POLR1B PE=1 SV=2	-26.67804527282715	5	128.0	7		7		48	0.14583333333333334	0.39905031413729386	3	1
a4	a4.a1	a4.a1.a3	tr|F5GZX4|F5GZX4_HUMAN DNA-directed RNA polymerase OS=Homo sapiens GN=POLR1B PE=2 SV=1	-26.67804527282715	5	132.0	7		7		51	0.13725490196078433	0.3716866187107082	3	1
a5	a5.a1	a5.a1.a1	sp|P27694|RFA1_HUMAN Replication protein A 70 kDa DNA-binding subunit OS=Homo sapiens GN=RPA1 PE=1 SV=2	-20.883869171142578	12	68.0	7		6		24	0.2916666666666667	0.9573417814876604	1	1
a6	a6.a1	a6.a1.a1	sp|P27816-2|MAP4_HUMAN Isoform 2 of Microtubule-associated protein 4 OS=Homo sapiens GN=MAP4	-19.66632080078125	10	102.69999694824219	7		7		36	0.19444444444444445	0.56474814165802	4	1
a6	a6.a1	a6.a1.a2	sp|P27816|MAP4_HUMAN Microtubule-associated protein 4 OS=Homo sapiens GN=MAP4 PE=1 SV=3	-19.66632080078125	8	120.80000305175781	7		7		45	0.15555555555555556	0.4307229891937576	4	1
a6	a6.a1	a6.a1.a3	tr|E7EVA0|E7EVA0_HUMAN Microtubule-associated protein OS=Homo sapiens GN=MAP4 PE=2 SV=1	-19.66632080078125	4	245.10000610351562	7		7		97	0.07216494845360824	0.18076901583889593	4	1
a6	a6.a1	a6.a1.a4	tr|E9PGM5|E9PGM5_HUMAN Microtubule-associated protein OS=Homo sapiens GN=MAP4 PE=2 SV=1	-19.66632080078125	11	92.5999984741211	7		7		43	0.16279069767441862	0.45475781084804767	4	1
a7	a7.a1	a7.a1.a1	sp|P49916-2|DNLI3_HUMAN Isoform Beta of DNA ligase 3 OS=Homo sapiens GN=LIG3	-25.08689308166504	7	105.80000305175781	7		6		44	0.1590909090909091	0.4424172552410661	2	1
a7	a7.a1	a7.a1.a2	sp|P49916|DNLI3_HUMAN DNA ligase 3 OS=Homo sapiens GN=LIG3 PE=1 SV=2	-25.08689308166504	7	112.69999694824219	7		6		47	0.14893617021276595	0.4090816855117314	2	1
a8	a8.a1	a8.a1.a1	sp|P78347-2|GTF2I_HUMAN Isoform 2 of General transcription factor II-I OS=Homo sapiens GN=GTF2I	-13.208023071289062	8	107.80000305175781	6		6		41	0.14634146341463414	0.4006881788178689	4	1
a8	a8.a1	a8.a1.a2	sp|P78347-3|GTF2I_HUMAN Isoform 3 of General transcription factor II-I OS=Homo sapiens GN=GTF2I	-13.208023071289062	8	110.0999984741211	6		6		41	0.14634146341463414	0.4006881788178689	4	1
a8	a8.a1	a8.a1.a3	sp|P78347-4|GTF2I_HUMAN Isoform 4 of General transcription factor II-I OS=Homo sapiens GN=GTF2I	-13.208023071289062	8	109.9000015258789	6		6		41	0.14634146341463414	0.4006881788178689	4	1
a8	a8.a1	a8.a1.a4	sp|P78347|GTF2I_HUMAN General transcription factor II-I OS=Homo sapiens GN=GTF2I PE=1 SV=2	-13.208023071289062	8	112.19999694824219	6		6		41	0.14634146341463414	0.4006881788178689	4	1
a9	a9.a1	a9.a1.a1	sp|P13010|XRCC5_HUMAN X-ray repair cross-complementing protein 5 OS=Homo sapiens GN=XRCC5 PE=1 SV=3	-26.341907501220703	10	82.5	6		6		27	0.2222222222222222	0.6681005372000588	1	1
b10	b10.a1	b10.a1.a1	sp|P12268|IMDH2_HUMAN Inosine-5'-monophosphate dehydrogenase 2 OS=Homo sapiens GN=IMPDH2 PE=1 SV=2	-12.428756713867188	11	55.70000076293945	4	3	4	3	20	0.2	0.5848931924611136	2	1
b10	b10.a1	b10.a1.a2	tr|H0Y4R1|H0Y4R1_HUMAN Inosine-5'-monophosphate dehydrogenase 2 (Fragment) OS=Homo sapiens GN=IMPDH2 PE=3 SV=1	-12.428756713867188	12	50.79999923706055	4	3	4	3	21	0.19047619047619047	0.5505157798326246	2	1
b10	b10.a2	b10.a2.a1	sp|P20839-2|IMDH1_HUMAN Isoform 2 of Inosine-5'-monophosphate dehydrogenase 1 OS=Homo sapiens GN=IMPDH1	-5.90587854385376	4	52.5	2	1	2	1	20	0.1	0.2589254117941673	9	1
b10	b10.a2	b10.a2.a2	sp|P20839-3|IMDH1_HUMAN Isoform 3 of Inosine-5'-monophosphate dehydrogenase 1 OS=Homo sapiens GN=IMPDH1	-5.90587854385376	3	60.29999923706055	2	1	2	1	21	0.09523809523809523	0.24519708473503288	9	1
b10	b10.a2	b10.a2.a3	sp|P20839-4|IMDH1_HUMAN Isoform 4 of Inosine-5'-monophosphate dehydrogenase 1 OS=Homo sapiens GN=IMPDH1	-5.90587854385376	4	54.70000076293945	2	1	2	1	19	0.10526315789473684	0.2742749857031337	9	1
b10	b10.a2	b10.a2.a4	sp|P20839-5|IMDH1_HUMAN Isoform 5 of Inosine-5'-monophosphate dehydrogenase 1 OS=Homo sapiens GN=IMPDH1	-5.90587854385376	3	63.099998474121094	2	1	2	1	21	0.09523809523809523	0.24519708473503288	9	1
b10	b10.a2	b10.a2.a5	sp|P20839-6|IMDH1_HUMAN Isoform 6 of Inosine-5'-monophosphate dehydrogenase 1 OS=Homo sapiens GN=IMPDH1	-5.90587854385376	3	64.19999694824219	2	1	2	1	24	0.08333333333333333	0.21152765862858836	9	1
b10	b10.a2	b10.a2.a6	sp|P20839-7|IMDH1_HUMAN Isoform 7 of Inosine-5'-monophosphate dehydrogenase 1 OS=Homo sapiens GN=IMPDH1	-5.90587854385376	3	60.79999923706055	2	1	2	1	24	0.08333333333333333	0.21152765862858836	9	1
b10	b10.a2	b10.a2.a7	sp|P20839|IMDH1_HUMAN Inosine-5'-monophosphate dehydrogenase 1 OS=Homo sapiens GN=IMPDH1 PE=1 SV=2	-5.90587854385376	4	55.29999923706055	2	1	2	1	19	0.10526315789473684	0.2742749857031337	9	1
b10	b10.a2	b10.a2.a8	tr|C9J381|C9J381_HUMAN Inosine-5'-monophosphate dehydrogenase 1 OS=Homo sapiens GN=IMPDH1 PE=2 SV=1	-5.90587854385376	4	55.099998474121094	2	1	2	1	19	0.10526315789473684	0.2742749857031337	9	1
b10	b10.a2	b10.a2.a9	tr|E7EQS0|E7EQS0_HUMAN Inosine-5'-monophosphate dehydrogenase 1 OS=Homo sapiens GN=IMPDH1 PE=2 SV=1	-5.90587854385376	3	56.900001525878906	2	1	2	1	21	0.09523809523809523	0.24519708473503288	9	1
b11	b11.a1	b11.a1.a1	sp|O95602|RPA1_HUMAN DNA-directed RNA polymerase I subunit RPA1 OS=Homo sapiens GN=POLR1A PE=1 SV=2	-15.819061279296875	3	194.5	5		5		83	0.060240963855421686	0.14879083956191752	2	1
b11	b11.a1	b11.a1.a2	tr|B9ZVN9|B9ZVN9_HUMAN DNA-directed RNA polymerase OS=Homo sapiens GN=POLR1A PE=2 SV=1	-15.819061279296875	3	187.5	5		5		83	0.060240963855421686	0.14879083956191752	2	1
b12	b12.a1	b12.a1.a1	sp|P81605|DCD_HUMAN Dermcidin OS=Homo sapiens GN=DCD PE=1 SV=2	-13.308372497558594	30	11.199999809265137	5		5		2	2.5	315.22776601683796	1	1
b13	b13.a1	b13.a1.a1	sp|Q9NR30|DDX21_HUMAN Nucleolar RNA helicase 2 OS=Homo sapiens GN=DDX21 PE=1 SV=5	-15.588827133178711	7	87.19999694824219	5		5		35	0.14285714285714285	0.3894954943731377	1	1
b14	b14.a1	b14.a1.a1	sp|Q01831-2|XPC_HUMAN Isoform 2 of DNA repair protein complementing XP-C cells OS=Homo sapiens GN=XPC	-13.951215744018555	6	101.69999694824219	5		5		31	0.16129032258064516	0.4497406703726321	2	1
b14	b14.a1	b14.a1.a2	sp|Q01831|XPC_HUMAN DNA repair protein complementing XP-C cells OS=Homo sapiens GN=XPC PE=1 SV=4	-13.951215744018555	6	105.80000305175781	5		5		32	0.15625	0.4330125702369627	2	1
b15	b15.a1	b15.a1.a1	sp|P12956|XRCC6_HUMAN X-ray repair cross-complementing protein 6 OS=Homo sapiens GN=XRCC6 PE=1 SV=2	-11.247884750366211	11	69.69999694824219	5		5		26	0.19230769230769232	0.5570684047537309	2	1
b15	b15.a1	b15.a1.a2	tr|B1AHC9|B1AHC9_HUMAN X-ray repair cross-complementing protein 6 OS=Homo sapiens GN=XRCC6 PE=2 SV=1	-11.247884750366211	12	64.0999984741211	5		5		24	0.20833333333333334	0.6155980984398741	2	1
b16	b16.a1	b16.a1.a1	sp|P15927-2|RFA2_HUMAN Isoform 2 of Replication protein A 32 kDa subunit OS=Homo sapiens GN=RPA2	-8.42003345489502	11	30.100000381469727	4		4		7	0.5714285714285714	2.72759372031494	3	1
b16	b16.a1	b16.a1.a2	sp|P15927-3|RFA2_HUMAN Isoform 3 of Replication protein A 32 kDa subunit OS=Homo sapiens GN=RPA2	-8.42003345489502	8	38.70000076293945	4		4		10	0.4	1.5118864315095801	3	1
b16	b16.a1	b16.a1.a3	sp|P15927|RFA2_HUMAN Replication protein A 32 kDa subunit OS=Homo sapiens GN=RPA2 PE=1 SV=1	-8.42003345489502	11	29.100000381469727	4		4		7	0.5714285714285714	2.72759372031494	3	1
b17	b17.a1	b17.a1.a1	sp|Q16666-2|IF16_HUMAN Isoform 2 of Gamma-interferon-inducible protein 16 OS=Homo sapiens GN=IFI16	-15.053476333618164	6	81.9000015258789	4		4		32	0.125	0.33352143216332397	5	1
b17	b17.a1	b17.a1.a2	sp|Q16666-3|IF16_HUMAN Isoform 3 of Gamma-interferon-inducible protein 16 OS=Homo sapiens GN=IFI16	-15.053476333618164	7	75.80000305175781	4		4		32	0.125	0.33352143216332397	5	1
b17	b17.a1	b17.a1.a3	sp|Q16666-6|IF16_HUMAN Isoform 4 of Gamma-interferon-inducible protein 16 OS=Homo sapiens GN=IFI16	-15.053476333618164	6	82.4000015258789	4		4		30	0.13333333333333333	0.35935639087852556	5	1
b17	b17.a1	b17.a1.a4	sp|Q16666|IF16_HUMAN Gamma-interferon-inducible protein 16 OS=Homo sapiens GN=IFI16 PE=1 SV=3	-15.053476333618164	6	88.0999984741211	4		4		32	0.125	0.33352143216332397	5	1
b17	b17.a1	b17.a1.a5	tr|E7EPR3|E7EPR3_HUMAN Gamma-interferon-inducible protein 16 OS=Homo sapiens GN=IFI16 PE=2 SV=1	-15.053476333618164	6	82.9000015258789	4		4		30	0.13333333333333333	0.35935639087852556	5	1
b18	b18.a1	b18.a1.a1	sp|P00367|DHE3_HUMAN Glutamate dehydrogenase 1, mitochondrial OS=Homo sapiens GN=GLUD1 PE=1 SV=2	-11.251378059387207	8	61.29999923706055	4		4		28	0.14285714285714285	0.3894954943731377	1	1
b19	b19.a1	b19.a1.a1	sp|Q15459|SF3A1_HUMAN Splicing factor 3A subunit 1 OS=Homo sapiens GN=SF3A1 PE=1 SV=1	-8.854958534240723	4	88.69999694824219	3		3		36	0.08333333333333333	0.21152765862858836	1	1
b20	b20.a1	b20.a1.a1	sp|Q14527-2|HLTF_HUMAN Isoform 2 of Helicase-like transcription factor OS=Homo sapiens GN=HLTF	-13.552066802978516	3	99.69999694824219	3		3		40	0.075	0.1885022274370185	2	1
b20	b20.a1	b20.a1.a2	sp|Q14527|HLTF_HUMAN Helicase-like transcription factor OS=Homo sapiens GN=HLTF PE=1 SV=2	-13.552066802978516	3	113.69999694824219	3		3		47	0.06382978723404255	0.15832328625471037	2	1
b21	b21.a1	b21.a1.a1	sp|P10412|H14_HUMAN Histone H1.4 OS=Homo sapiens GN=HIST1H1E PE=1 SV=2	-9.82044792175293	15	21.799999237060547	3		3		4	0.75	4.623413251903491	3	1
b21	b21.a1	b21.a1.a2	sp|P16402|H13_HUMAN Histone H1.3 OS=Homo sapiens GN=HIST1H1D PE=1 SV=2	-9.82044792175293	14	22.299999237060547	3		3		4	0.75	4.623413251903491	3	1
b21	b21.a1	b21.a1.a3	sp|P16403|H12_HUMAN Histone H1.2 OS=Homo sapiens GN=HIST1H1C PE=1 SV=2	-9.82044792175293	15	21.299999237060547	3		3		4	0.75	4.623413251903491	3	1
b22	b22.a1	b22.a1.a1	sp|P18887|XRCC1_HUMAN DNA repair protein XRCC1 OS=Homo sapiens GN=XRCC1 PE=1 SV=2	-7.884190082550049	5	69.30000305175781	3		3		21	0.14285714285714285	0.3894954943731377	2	1
b22	b22.a1	b22.a1.a2	tr|F5H8D7|F5H8D7_HUMAN DNA repair protein XRCC1 OS=Homo sapiens GN=XRCC1 PE=2 SV=1	-7.884190082550049	5	65.80000305175781	3		3		20	0.15	0.4125375446227544	2	1
b23	b23.a1	b23.a1.a1	sp|Q14978-2|NOLC1_HUMAN Isoform Beta of Nucleolar and coiled-body phosphoprotein 1 OS=Homo sapiens GN=NOLC1	-4.804654121398926	2	74.5999984741211	2		2		25	0.08	0.20226443461741295	4	1
b23	b23.a1	b23.a1.a2	sp|Q14978-3|NOLC1_HUMAN Isoform 3 of Nucleolar and coiled-body phosphoprotein 1 OS=Homo sapiens GN=NOLC1	-4.804654121398926	2	73.5999984741211	2		2		23	0.08695652173913043	0.22167734899679203	4	1
b23	b23.a1	b23.a1.a3	sp|Q14978|NOLC1_HUMAN Nucleolar and coiled-body phosphoprotein 1 OS=Homo sapiens GN=NOLC1 PE=1 SV=2	-4.804654121398926	2	73.5	2		2		24	0.08333333333333333	0.21152765862858836	4	1
b23	b23.a1	b23.a1.a4	tr|Q96J17|Q96J17_HUMAN NOLC1 protein OS=Homo sapiens GN=NOLC1 PE=2 SV=1	-4.804654121398926	4	44.099998474121094	2		2		15	0.13333333333333333	0.35935639087852556	4	1
b24	b24.a1	b24.a1.a1	sp|P48382|RFX5_HUMAN DNA-binding protein RFX5 OS=Homo sapiens GN=RFX5 PE=1 SV=1	-5.442492961883545	4	65.19999694824219	2		2		33	0.06060606060606061	0.1497569953977358	3	1
b24	b24.a1	b24.a1.a2	tr|B7Z848|B7Z848_HUMAN DNA-binding protein RFX5 OS=Homo sapiens GN=RFX5 PE=2 SV=1	-5.442492961883545	4	60.400001525878906	2		2		30	0.06666666666666667	0.1659144011798317	3	1
b24	b24.a1	b24.a1.a3	tr|F8W689|F8W689_HUMAN DNA-binding protein RFX5 (Fragment) OS=Homo sapiens GN=RFX5 PE=2 SV=1	-5.442492961883545	4	63.0	2		2		32	0.0625	0.15478198468945825	3	1
b25	b25.a1	b25.a1.a1	sp|O15160-2|RPAC1_HUMAN Isoform 2 of DNA-directed RNA polymerases I and III subunit RPAC1 OS=Homo sapiens GN=POLR1C	-10.536555290222168	6	38.5	2		2		13	0.15384615384615385	0.4251026703029981	3	1
b25	b25.a1	b25.a1.a2	sp|O15160|RPAC1_HUMAN DNA-directed RNA polymerases I and III subunit RPAC1 OS=Homo sapiens GN=POLR1C PE=1 SV=1	-10.536555290222168	6	39.099998474121094	2		2		14	0.14285714285714285	0.3894954943731377	3	1
b25	b25.a1	b25.a1.a3	tr|E7EQB9|E7EQB9_HUMAN DNA-directed RNA polymerases I and III subunit RPAC1 OS=Homo sapiens GN=POLR1C PE=2 SV=1	-10.536555290222168	7	33.70000076293945	2		2		11	0.18181818181818182	0.5199110829529336	3	1

## Sheet: peptides
MS Sample :	DaPR130321_VB127_O872.m
Group ID	Peptide ID	SequenceLI	Modifs	Charge	MH+ theo	Number of subgroups	Subgroup ids	Number of spectra
a1	pepa1a1	AEPVEVVAPR		2	1066.589599609375	1	a1.a1	1
a1	pepa1a2	AESSDKIYR	A1:+42.01057	2	1110.54296875	1	a1.a1	1
a1	pepa1a3	AESSDKIYRVEYAK	A1:+42.01057	2	1700.849365234375	1	a1.a1	1
a1	pepa1a4	AMVEYEIDIQK	M2:+15.99491	2	1354.65625	1	a1.a1	1
a1	pepa1a5	AMVEYEIDIQKMPIGK	M2:+15.99491 - M12:+15.99491	3	1896.9449462890625	1	a1.a1	1
a1	pepa1a6	ASICISTK	C4:+57.02146	2	879.4608764648438	1	a1.a1	1
a1	pepa1a7	CSESIPKDSIR	C1:+57.02146 - C1:-17.02655	2	1274.6048583984375	1	a1.a1	1
a1	pepa1a8	EEIGFRPEYSASQIK		3	1753.8759765625	1	a1.a1	1
a1	pepa1a9	GDEVDGVDEVAK		2	1232.56494140625	1	a1.a1	1
a1	pepa1b10	GGSDDSSKDPIDVNYEK		2	1825.80908203125	1	a1.a1	2
a1	pepa1b11	GIYFADMVSK		2	1130.5555419921875	1	a1.a1	1
a1	pepa1b12	GIYFADMVSK	M7:+15.99491	2	1146.5504150390625	1	a1.a1	1
a1	pepa1b13	GQVKEEGINKSEK		3	1445.7598876953125	1	a1.a1	1
a1	pepa1b14	HPDVEVDGFSEIR		2	1499.712890625	1	a1.a1	2
a1	pepa1b15	IAPPEAPVTGYMFGK	M12:+15.99491	3	1593.798583984375	1	a1.a1	1
a1	pepa1b16	IGGKITGTANK		2	1059.6160888671875	1	a1.a1	1
a1	pepa1b17	KFYPIEIDYGQDEEAVK		3	2043.991455078125	1	a1.a1	1
a1	pepa1b18	KFYPIEIDYGQDEEAVKK		3	2172.08642578125	1	a1.a1	1
a1	pepa1b19	KGDEVDGVDEVAK		2	1360.6595458984375	1	a1.a1	1
a1	pepa1b20	KGDEVDGVDEVAKK		3	1488.7545166015625	1	a1.a1	1
a1	pepa1b21	KMEEVKEANIR	M2:+15.99491	2	1362.7049560546875	1	a1.a1	1
a1	pepa1b22	KPPIINNADSVQAK		2	1494.827880859375	1	a1.a1	2
a1	pepa1b23	KTAEAGGVTGKGQDGIGSK		3	1760.9140625	1	a1.a1	1
a1	pepa1b24	MAIMVQSPMFDGK	M1:+15.99491 - M9:+15.99491	2	1486.67431640625	1	a1.a1	1
a1	pepa1b25	MAIMVQSPMFDGK	M1:+15.99491 - M4:+15.99491 - M9:+15.99491	2	1502.669189453125	1	a1.a1	1
a1	pepa1b26	MEEVKEANIR	M1:+15.99491	2	1234.6099853515625	1	a1.a1	1
a1	pepa1b27	MIFDVESMKK	M8:+15.99491	2	1243.6064453125	1	a1.a1	1
a1	pepa1b28	MIFDVESMKK	M1:+15.99491 - M8:+15.99491	2	1259.6014404296875	1	a1.a1	1
a1	pepa1b29	MVDPEKPQIGMIDR	M1:+15.99491 - M11:+15.99491	3	1660.8037109375	1	a1.a1	1
a1	pepa1b30	NKDEVKAMIEK	M8:+15.99491	2	1320.6832275390625	1	a1.a1	2
a1	pepa1b31	PIDVNYEK		2	977.4943237304688	1	a1.a1	1
a1	pepa1b32	QQVPSGESAIIDR	Q1:-17.02655	2	1382.6915283203125	1	a1.a1	1
a1	pepa1b33	QQVPSGESAIIDR		2	1399.718017578125	1	a1.a1	1
a1	pepa1b34	RKGDEVDGVDEVAK		3	1516.7606201171875	1	a1.a1	1
a1	pepa1b35	SEGKRKGDEVDGVDEVAK		3	1917.95166015625	1	a1.a1	1
a1	pepa1b36	SKGQVKEEGINKSEK		3	1660.8868408203125	1	a1.a1	1
a1	pepa1b37	TAEAGGVTGKGQDGIGSK		3	1632.8192138671875	1	a1.a1	1
a1	pepa1b38	TAEAGGVTGKGQDGIGSKAEK		3	1960.9937744140625	1	a1.a1	1
a1	pepa1b39	VFSATIGIVDIVK		2	1361.8043212890625	1	a1.a1	1
a1	pepa1b40	VVDRDSEEAEIIR		2	1530.7762451171875	1	a1.a1	2
a1	pepa1b41	VVDRDSEEAEIIRK		3	1658.8712158203125	1	a1.a1	1
a1	pepa1b42	VVSEDFIQDVSASTK		2	1624.806884765625	1	a1.a1	1
a2	pepa2a1	AMEMTWNNMEK	M2:+15.99491 - M4:+15.99491 - M9:+15.99491	2	1432.5545654296875	1	a2.a1	1
a2	pepa2a2	DYIQKHPEINISEEGITK		3	2114.076904296875	1	a2.a1	1
a2	pepa2a3	EISEMRAPPAATNSSK		3	1688.82763671875	1	a2.a1	1
a2	pepa2a4	FIESIPEEEQQR		2	1504.7281494140625	1	a2.a1	1
a2	pepa2a5	FREDHPDIIQNAK		3	1582.7977294921875	1	a2.a1	2
a2	pepa2a6	HPEINISEEGITK		3	1466.7490234375	1	a2.a1	1
a2	pepa2a7	IAEEQQKQYK		2	1264.653564453125	1	a2.a1	1
a2	pepa2a8	IHPEMSNIDITK	M5:+15.99491	2	1413.7047119140625	1	a2.a1	2
a2	pepa2a9	KKDYEVEIIR		2	1292.7213134765625	1	a2.a1	1
a2	pepa2b10	MKYIQDFQR	M1:+15.99491	2	1244.609619140625	1	a2.a1	2
a2	pepa2b11	MWNDISEK		2	1022.4616088867188	1	a2.a1	1
a2	pepa2b12	QIQEERPEISESEITR	Q1:-17.02655	2	1926.9407958984375	1	a2.a1	1
a2	pepa2b13	QIQEERPEISESEITR		3	1943.96728515625	1	a2.a1	1
a2	pepa2b14	SDIPEKPK		2	913.4993286132812	1	a2.a1	1
a2	pepa2b15	TTESHMDWEK		2	1263.531005859375	1	a2.a1	1
a2	pepa2b16	TTESHMDWEK	M6:+15.99491	2	1279.5263671875	1	a2.a1	1
a2	pepa2b17	WVEISNEVR		2	1131.5797119140625	1	a2.a1	1
a2	pepa2b18	WVEISNEVRK		2	1259.6746826171875	1	a2.a1	1
a2	pepa2b19	YKEIPEK		2	906.4935302734375	1	a2.a1	1
a2	pepa2b20	YKEIPEKKK		2	1162.6834716796875	1	a2.a1	1
a3	pepa3a1	FSSSSGYGGGSSR		2	1235.529052734375	1	a3.a1	1
a3	pepa3a2	GGGGGGGIGSGGSIR		2	1145.566162109375	1	a3.a1	1
a3	pepa3a3	GGGGGGGIGSGGSIRSS		2	1319.6302490234375	1	a3.a1	1
a3	pepa3a4	GGGGGGGIGSGGSIRSSY		2	1482.693603515625	1	a3.a1	1
a3	pepa3a5	GGGGGGIGSGGSIR		2	1088.544677734375	1	a3.a1	1
a3	pepa3a6	GGGGGGIGSGGSIRSS		2	1262.6087646484375	1	a3.a1	1
a3	pepa3a7	GGGGGIGSGGSIR		2	1031.5233154296875	1	a3.a1	1
a3	pepa3a8	GGSGGSYGGGGSGGGYGGGSGSR		2	1791.7281494140625	1	a3.a1	1
a3	pepa3a9	GSGGSIRSSY		2	970.4592895507812	1	a3.a1	1
a3	pepa3b10	ISRSGGGGGGGIGSGGSIRSSY		3	1925.9427490234375	1	a3.a1	1
a3	pepa3b11	SGGGGGGGIGSGGSIR		2	1232.59814453125	1	a3.a1	1
a3	pepa3b12	SGGGGGGGIGSGGSIRSS		2	1406.662353515625	1	a3.a1	1
a3	pepa3b13	SGGGGGGGIGSGGSIRSSY		2	1569.7255859375	1	a3.a1	1
a3	pepa3b14	SGGGGGGGIGSGGSIRSSYSR		3	1812.8587646484375	1	a3.a1	1
a3	pepa3b15	SRSGGGGGGGIGSGGSIR		2	1475.7314453125	1	a3.a1	2
a3	pepa3b16	SRSGGGGGGGIGSGGSIRSS		2	1649.79541015625	1	a3.a1	1
a3	pepa3b17	SRSGGGGGGGIGSGGSIRSSY		2	1812.8587646484375	1	a3.a1	1
a3	pepa3b18	SRSGGGGGGGIGSGGSIRSSYS		3	1899.8907470703125	1	a3.a1	1
a3	pepa3b19	STMQEINSR		2	1065.499755859375	1	a3.a1	1
a3	pepa3b20	TINDMRQEYEQIIAK	M5:+15.99491	3	1867.9222412109375	1	a3.a1	1
a3	pepa3b21	YISRSGGGGGGGIGSGGSIRSSY		3	2089.006103515625	1	a3.a1	1
a4	pepa4a1	AAIQEITR		2	901.5106201171875	1	a4.a1	1
a4	pepa4a2	DRVTNQPIGGR		2	1212.644775390625	1	a4.a1	1
a4	pepa4a3	HITDPSYGIPREQQK		3	1768.8980712890625	1	a4.a1	1
a4	pepa4a4	HMVSDKFQVR	M2:+15.99491	3	1262.63134765625	1	a4.a1	1
a4	pepa4a5	TSVSMNTDNIMR	M5:+15.99491 - M11:+15.99491	2	1400.6148681640625	1	a4.a1	1
a4	pepa4a6	VTNQPIGGR		2	941.5167236328125	1	a4.a1	1
a4	pepa4a7	YFVAEIAAMNIK	M9:+15.99491	2	1385.7137451171875	1	a4.a1	1
a5	pepa5a1	AAGPSISHTSGGTQSK		3	1485.7296142578125	1	a5.a1	1
a5	pepa5a2	ATVMDVKPVDYR	M4:+15.99491	3	1409.709716796875	1	a5.a1	1
a5	pepa5a3	NIYIMDTSGK	M5:+15.99491	2	1157.5511474609375	1	a5.a1	1
a5	pepa5a4	SGGVGGSNTNWK		2	1163.54443359375	1	a5.a1	1
a5	pepa5a5	VGQISEGAIAAIMQK	M13:+15.99491	2	1531.8153076171875	1	a5.a1	2
a5	pepa5a6	VIDQQNGIYR		2	1205.627685546875	1	a5.a1	1
a6	pepa6a1	EAQTIDSQIQETSI		2	1562.7547607421875	1	a6.a1	1
a6	pepa6a2	IATNTSAPDIK		2	1130.6055908203125	1	a6.a1	1
a6	pepa6a3	KPMSIASGIVPAAPPK	M3:+15.99491	3	1579.887939453125	1	a6.a1	1
a6	pepa6a4	TAGPIASAQK		2	943.5211181640625	1	a6.a1	1
a6	pepa6a5	TTTISGTAPAAGVVPSR		2	1585.8548583984375	1	a6.a1	1
a6	pepa6a6	VGSIDNVGHIPAGGAVK		3	1590.8603515625	1	a6.a1	1
a6	pepa6a7	VGSTENIKHQPGGGR		3	1536.7882080078125	1	a6.a1	1
a7	pepa7a1	AIDIADMITR	M7:+15.99491	2	1134.582763671875	1	a7.a1	1
a7	pepa7a2	DIEQGDVSETIR		2	1361.6546630859375	1	a7.a1	1
a7	pepa7a3	GASFVTSTNPR		2	1136.5699462890625	1	a7.a1	1
a7	pepa7a4	IQNEIDMVK		2	1089.561279296875	1	a7.a1	1
a7	pepa7a5	IQNEIDMVK	M7:+15.99491	2	1105.55615234375	1	a7.a1	1
a7	pepa7a6	ITKEDEQQQAIQDIASR		3	1972.9937744140625	1	a7.a1	1
a7	pepa7a7	ITTTGQVTSPVK		2	1231.689697265625	1	a7.a1	1
a8	pepa8a1	ANEIPQPPVPEPANAGKR		3	1884.9930419921875	1	a8.a1	1
a8	pepa8a2	EQVNDIFSR		2	1107.5433349609375	1	a8.a1	1
a8	pepa8a3	IIQVGNR		2	799.4788818359375	1	a8.a1	1
a8	pepa8a4	STVVPVPYEK		2	1118.609619140625	1	a8.a1	1
a8	pepa8a5	TPTQTNGSNVPFKPR		3	1643.850341796875	1	a8.a1	1
a8	pepa8a6	VPEIEVTVEGPNNNNPQTSAVR		3	2364.179443359375	1	a8.a1	1
a9	pepa9a1	EDGSGDRGDGPFR		3	1364.5830078125	1	a9.a1	1
a9	pepa9a2	EEASGSSVTAEEAK		2	1394.6285400390625	1	a9.a1	1
a9	pepa9a3	HIEIFTDISSR		2	1317.68017578125	1	a9.a1	1
a9	pepa9a4	KYAPTEAQINAVDAIIDSMSIAK	M19:+15.99491	3	2465.260009765625	1	a9.a1	1
a9	pepa9a5	YGSDIVPFSK		2	1112.562744140625	1	a9.a1	1
a9	pepa9a6	YGSDIVPFSKVDEEQMK	M16:+15.99491	3	1987.9322509765625	1	a9.a1	1
b10	pepb10a1	FGVPVIADGGIQNVGHIAK		3	1892.039306640625	1	b10.a1	1
b10	pepb10a2	IAQGVSGSIQDK		2	1202.637939453125	1	b10.a2	1
b10	pepb10a3	NRDYPIASK		2	1063.553466796875	2	b10.a1 b10.a2	1
b10	pepb10a4	TSSAQVEGGVHSIHSYEK		3	1915.9149169921875	1	b10.a1	1
b10	pepb10a5	VAQGVSGAVQDK		2	1158.61181640625	1	b10.a1	1
b11	pepb11a1	AIKIESENR		2	1059.5797119140625	1	b11.a1	1
b11	pepb11a2	GEMNVTIGIPR	M3:+15.99491	2	1202.6202392578125	1	b11.a1	1
b11	pepb11a3	QIITPATGAPKPQGTK	Q1:-17.02655	2	1590.8853759765625	1	b11.a1	1
b11	pepb11a4	SQHIHEVISR		3	1205.6390380859375	1	b11.a1	1
b11	pepb11a5	TAISAVDMTQR	M8:+15.99491	2	1208.5943603515625	1	b11.a1	1
b12	pepb12a1	DAVEDIESVGK		2	1161.5638427734375	1	b12.a1	1
b12	pepb12a2	ENAGEDPGIAR		2	1128.5284423828125	1	b12.a1	1
b12	pepb12a3	GAVHDVKDVI		2	1052.5738525390625	1	b12.a1	1
b12	pepb12a4	GAVHDVKDVID		2	1167.6009521484375	1	b12.a1	1
b12	pepb12a5	GAVHDVKDVIDS		2	1254.6329345703125	1	b12.a1	1
b13	pepb13a1	AAVIGDVIR		2	913.5469970703125	1	b13.a1	1
b13	pepb13a2	APQVIVIAPTR		2	1164.7103271484375	1	b13.a1	1
b13	pepb13a3	EGAFSNFPISEETIK		2	1668.81201171875	1	b13.a1	1
b13	pepb13a4	EQIGEEIDSK		2	1147.548095703125	1	b13.a1	1
b13	pepb13a5	KKAEPSEVDMNSPK	M10:+15.99491	3	1575.7686767578125	1	b13.a1	1
b14	pepb14a1	AIQIITR		2	814.514892578125	1	b14.a1	1
b14	pepb14a2	DVDTYYISNIVK		2	1429.721435546875	1	b14.a1	1
b14	pepb14a3	ITADPGGSSETSSQVIENHTKPK		3	2383.174072265625	1	b14.a1	1
b14	pepb14a4	VTVKSENIK		2	1017.5942993164062	1	b14.a1	1
b14	pepb14a5	YDPVWMTVTR	M6:+15.99491	2	1283.6092529296875	1	b14.a1	1
b15	pepb15a1	IMATPEQVGK	M2:+15.99491	2	1089.561279296875	1	b15.a1	1
b15	pepb15a2	NIYVIQEIDNPGAK		2	1573.822509765625	1	b15.a1	1
b15	pepb15a3	QIIIEKEETEEIKR	Q1:-17.02655	3	1740.938232421875	1	b15.a1	1
b15	pepb15a4	SDSFENPVIQQHFR		3	1703.81396484375	1	b15.a1	1
b15	pepb15a5	TFNTSTGGIIIPSDTKR		3	1807.955322265625	1	b15.a1	1
b16	pepb16a1	APTNIVYK		2	905.509521484375	1	b16.a1	1
b16	pepb16a2	HAEKAPTNIVYK		3	1370.7430419921875	1	b16.a1	1
b16	pepb16a3	HMSVSSIK	M2:+15.99491	2	904.4561157226562	1	b16.a1	1
b16	pepb16a4	IDDMTAAPMDVR	M4:+15.99491	2	1350.6031494140625	1	b16.a1	1
b17	pepb17a1	EVDATSPAPSTSSTVK		2	1576.7705078125	1	b17.a1	1
b17	pepb17a2	INQICSQTK	C5:+57.02146	2	1091.5517578125	1	b17.a1	1
b17	pepb17a3	TPQMPPTTPSSSFFTK	M4:+15.99491	2	1769.8419189453125	1	b17.a1	1
b17	pepb17a4	TTIYEIQDDR		2	1253.6011962890625	1	b17.a1	1
b18	pepb18a1	AIASIMTYK	M6:+15.99491	2	1013.5339965820312	1	b18.a1	1
b18	pepb18a2	DDGSWEVIEGYR		2	1425.6285400390625	1	b18.a1	1
b18	pepb18a3	SEAVADREDDPNFFK		3	1739.7874755859375	1	b18.a1	1
b18	pepb18a4	YSTDVSVDEVK		2	1241.5899658203125	1	b18.a1	1
b19	pepb19a1	GIVPEDDTKEK		2	1230.62158203125	1	b19.a1	1
b19	pepb19a2	ITAQFVAR		2	905.5208129882812	1	b19.a1	1
b19	pepb19a3	VMQQQQQTTQQQIPQK	M2:+15.99491	3	1957.9764404296875	1	b19.a1	1
b20	pepb20a1	AGGVGINISAASR		2	1172.6385498046875	1	b20.a1	1
b20	pepb20a2	ASGFVFTR		2	884.462890625	1	b20.a1	1
b20	pepb20a3	MSEISSSRPK	M1:+15.99491	2	1137.5572509765625	1	b20.a1	1
b21	pepb21a1	AIAAAGYDVEK		2	1107.5684814453125	1	b21.a1	1
b21	pepb21a2	ASGPPVSEIITK		2	1198.668212890625	1	b21.a1	1
b21	pepb21a3	SGVSIAAIKK		2	973.6044921875	1	b21.a1	1
b22	pepb22a1	IIPHQIYGVVPQA		2	1434.810791015625	1	b22.a1	1
b22	pepb22a2	TPATAPVPAR		2	980.5527954101562	1	b22.a1	1
b22	pepb22a3	YSQVIGIGGR		2	1049.57421875	1	b22.a1	1
b23	pepb23a1	VADNSFDAK		2	966.453125	1	b23.a1	1
b23	pepb23a2	VREEEIEVDSR		3	1360.670654296875	1	b23.a1	1
b24	pepb24a1	APPGGITQPR		2	993.5479736328125	1	b24.a1	1
b24	pepb24a2	TAEVPVSEASGQAPPAK		2	1638.833740234375	1	b24.a1	1
b25	pepb25a1	AASQAVEEMR	M9:+15.99491 - A1:+42.01057	2	1149.5208740234375	1	b25.a1	1
b25	pepb25a2	IIIAEVPTMAVEK	M9:+15.99491	2	1429.7974853515625	1	b25.a1	1

## Sheet: spectra
MS Sample :	DaPR130321_VB127_O872.m
Group ID	Peptide ID	Sample	Scan	Rt (minutes)	Sequence (top)	Modifs (top)	Number of subgroups	Sub-groups Ids	Best E-value	Best hyperscore	Charge	MH+ Obs	MH+ theo	DeltaMH+	Delta-ppm
a1	pepa1b36	DaPR130321_VB127_O872.m	689	9.829999923706055	SKGQVKEEGINKSEK		1	a1.a1	1.8000000272877514E-4	42.400001525878906	3	1660.885986328125	1660.8868408203125	-8.999999845400453E-4	-0.5418791710671481
a1	pepa1b13	DaPR130321_VB127_O872.m	728	10.300000190734863	GQVKEEGINKSEK		1	a1.a1	7.899999764049426E-5	47.29999923706055	3	1445.7576904296875	1445.7598876953125	-0.002199999988079071	-1.52169112368036
a1	pepa1b30	DaPR130321_VB127_O872.m	866	11.359999656677246	NKDEVKAMIEK	M8:+15.99491	1	a1.a1	3.499999875202775E-4	46.79999923706055	2	1320.6817626953125	1320.6832275390625	-0.00139999995008111	-1.0600573406916396
a1	pepa1b30	DaPR130321_VB127_O872.m	858	11.329999923706055	NKDEVKAMIEK	M8:+15.99491	1	a1.a1	0.02199999988079071	37.099998474121094	3	1320.684814453125	1320.6832275390625	0.0015999999595806003	1.211494116240131
a1	pepa1b21	DaPR130321_VB127_O872.m	875	11.430000305175781	KMEEVKEANIR	M2:+15.99491	1	a1.a1	0.012000000104308128	26.100000381469727	2	1362.70361328125	1362.7049560546875	-0.0013000000035390258	-0.9539849383851913
a1	pepa1b23	DaPR130321_VB127_O872.m	902	11.630000114440918	KTAEAGGVTGKGQDGIGSK		1	a1.a1	5.700000110664405E-5	50.20000076293945	3	1760.9100341796875	1760.9140625	-0.004100000020116568	-2.3283362359522117
a1	pepa1b16	DaPR130321_VB127_O872.m	918	11.75	LGGKLTGTANK		1	a1.a1	3.9000000106170774E-4	40.20000076293945	2	1059.6156005859375	1059.6160888671875	-5.000000237487257E-4	-0.47186903728808494
a1	pepa1b38	DaPR130321_VB127_O872.m	988	12.279999732971191	TAEAGGVTGKGQDGIGSKAEK		1	a1.a1	0.04600000008940697	36.0	3	1960.990478515625	1960.9937744140625	-0.0032999999821186066	-1.6828202236922625
a1	pepa1b35	DaPR130321_VB127_O872.m	1024	12.5	SEGKRKGDEVDGVDEVAK		1	a1.a1	0.0013000000035390258	46.900001525878906	3	1917.9464111328125	1917.95166015625	-0.005200000014156103	-2.711225794779663
a1	pepa1b26	DaPR130321_VB127_O872.m	1048	12.65999984741211	MEEVKEANIR	M1:+15.99491	1	a1.a1	5.600000149570405E-4	45.20000076293945	2	1234.6080322265625	1234.6099853515625	-0.0020000000949949026	-1.6199448560473053
a1	pepa1b37	DaPR130321_VB127_O872.m	1074	12.850000381469727	TAEAGGVTGKGQDGIGSK		1	a1.a1	0.017999999225139618	33.5	3	1632.8170166015625	1632.8192138671875	-0.002199999988079071	-1.347362873608381
a1	pepa1b20	DaPR130321_VB127_O872.m	1161	13.460000038146973	KGDEVDGVDEVAKK		1	a1.a1	0.009999999776482582	43.0	3	1488.754638671875	1488.7545166015625	1.9999999494757503E-4	0.13434047904964394
a1	pepa1b34	DaPR130321_VB127_O872.m	1166	13.479999542236328	RKGDEVDGVDEVAK		1	a1.a1	1.9999999494757503E-4	51.900001525878906	3	1516.75927734375	1516.7606201171875	-0.00139999995008111	-0.9230197115566883
a1	pepa1b19	DaPR130321_VB127_O872.m	1384	14.899999618530273	KGDEVDGVDEVAK		1	a1.a1	0.009999999776482582	41.099998474121094	2	1360.6597900390625	1360.6595458984375	3.000000142492354E-4	0.22048132110163288
a1	pepa1b41	DaPR130321_VB127_O872.m	1416	15.130000114440918	VVDRDSEEAEIIRK		1	a1.a1	1.4000000373926014E-4	50.5	3	1658.8712158203125	1658.8712158203125	0.0	0.0
a1	pepa1a6	DaPR130321_VB127_O872.m	1502	15.649999618530273	ASLCISTK	C4:+57.02146	1	a1.a1	0.006099999882280827	31.899999618530273	2	879.46044921875	879.4608764648438	-3.9999998989515007E-4	-0.4548240866643486
a1	pepa1a2	DaPR130321_VB127_O872.m	1510	15.680000305175781	AESSDKLYR	A1:+42.01057	1	a1.a1	3.699999942909926E-4	61.70000076293945	2	1110.54248046875	1110.54296875	-5.000000237487257E-4	-0.45023023675663215
a1	pepa1b22	DaPR130321_VB127_O872.m	1537	15.850000381469727	KPPLLNNADSVQAK		1	a1.a1	0.010999999940395355	41.400001525878906	3	1494.829345703125	1494.827880859375	0.001500000013038516	1.0034600185381661
a1	pepa1b22	DaPR130321_VB127_O872.m	1542	15.880000114440918	KPPLLNNADSVQAK		1	a1.a1	2.099999983329326E-5	50.5	2	1494.8250732421875	1494.827880859375	-0.00279999990016222	-1.873125284867247
a1	pepa1b31	DaPR130321_VB127_O872.m	1608	16.260000228881836	PIDVNYEK		1	a1.a1	0.012000000104308128	32.0	2	977.4935913085938	977.4943237304688	-6.99999975040555E-4	-0.7161166648713664
a1	pepa1b28	DaPR130321_VB127_O872.m	1642	16.450000762939453	MIFDVESMKK	M1:+15.99491 - M8:+15.99491	1	a1.a1	0.0019000000320374966	29.0	2	1259.596435546875	1259.6014404296875	-0.004999999888241291	-3.969509503367702
a1	pepa1b40	DaPR130321_VB127_O872.m	1694	16.709999084472656	VVDRDSEEAEIIR		1	a1.a1	1.8999999156221747E-5	57.29999923706055	2	1530.7763671875	1530.7762451171875	1.9999999494757503E-4	0.13065266434955955
a1	pepa1b40	DaPR130321_VB127_O872.m	1685	16.65999984741211	VVDRDSEEAEIIR		1	a1.a1	0.0035000001080334187	52.900001525878906	3	1530.7745361328125	1530.7762451171875	-0.0017000000225380063	-1.1105476897493036
a1	pepa1b10	DaPR130321_VB127_O872.m	1751	17.030000686645508	GGSDDSSKDPIDVNYEK		1	a1.a1	5.200000146032835E-7	48.099998474121094	2	1825.80419921875	1825.80908203125	-0.004800000227987766	-2.6289716023581544
a1	pepa1b10	DaPR130321_VB127_O872.m	1727	16.90999984741211	GGSDDSSKDPIDVNYEK		1	a1.a1	3.300000025774352E-5	52.0	3	1825.806884765625	1825.80908203125	-0.002199999988079071	-1.2049452539865373
a1	pepa1a9	DaPR130321_VB127_O872.m	1730	16.90999984741211	GDEVDGVDEVAK		1	a1.a1	0.0013000000035390258	32.099998474121094	2	1232.5538330078125	1232.56494140625	-0.010999999940395355	-8.924479003796186
a1	pepa1b29	DaPR130321_VB127_O872.m	1795	17.260000228881836	MVDPEKPQLGMIDR	M1:+15.99491 - M11:+15.99491	1	a1.a1	0.017999999225139618	33.20000076293945	3	1660.79638671875	1660.8037109375	-0.007300000172108412	-4.395462343944105
a1	pepa1a1	DaPR130321_VB127_O872.m	1813	17.360000610351562	AEPVEVVAPR		1	a1.a1	0.0026000000070780516	33.599998474121094	2	1066.588623046875	1066.589599609375	-8.999999845400453E-4	-0.8438109511565263
a1	pepa1a3	DaPR130321_VB127_O872.m	1881	17.799999237060547	AESSDKLYRVEYAK	A1:+42.01057	1	a1.a1	5.8999999055231456E-6	47.599998474121094	2	1700.8441162109375	1700.849365234375	-0.0052999998442828655	-3.1160900857040517
a1	pepa1b27	DaPR130321_VB127_O872.m	1906	17.979999542236328	MIFDVESMKK	M8:+15.99491	1	a1.a1	5.000000237487257E-4	33.5	2	1243.60205078125	1243.6064453125	-0.004399999976158142	-3.538096793196088
a1	pepa1a7	DaPR130321_VB127_O872.m	1931	18.110000610351562	CSESIPKDSLR	C1:+57.02146 - C1:-17.02655	1	a1.a1	2.4000000848900527E-5	39.70000076293945	2	1274.6094970703125	1274.6048583984375	0.004600000102072954	3.608961688607504
a1	pepa1b33	DaPR130321_VB127_O872.m	1960	18.260000228881836	QQVPSGESAILDR		1	a1.a1	4.8999998398358E-5	39.400001525878906	2	1399.7161865234375	1399.718017578125	-0.0017999999690800905	-1.2859732792427414
a1	pepa1b25	DaPR130321_VB127_O872.m	2063	18.8799991607666	MAIMVQSPMFDGK	M1:+15.99491 - M4:+15.99491 - M9:+15.99491	1	a1.a1	6.800000119255856E-5	41.79999923706055	2	1502.6644287109375	1502.669189453125	-0.004699999932199717	-3.127767552025349
a1	pepa1b12	DaPR130321_VB127_O872.m	2142	19.360000610351562	GIYFADMVSK	M7:+15.99491	1	a1.a1	0.002199999988079071	38.29999923706055	2	1146.54931640625	1146.5504150390625	-0.0010000000474974513	-0.8721814883852113
a1	pepa1a8	DaPR130321_VB127_O872.m	2149	19.399999618530273	EELGFRPEYSASQLK		1	a1.a1	0.006099999882280827	35.400001525878906	3	1753.8721923828125	1753.8759765625	-0.003700000001117587	-2.109613251199998
a1	pepa1a4	DaPR130321_VB127_O872.m	2203	19.780000686645508	AMVEYEIDLQK	M2:+15.99491	1	a1.a1	1.0000000116860974E-7	61.099998474121094	2	1354.6513671875	1354.65625	-0.004900000058114529	-3.6171538411420086
a1	pepa1b14	DaPR130321_VB127_O872.m	2210	19.829999923706055	HPDVEVDGFSELR		1	a1.a1	0.003599999938160181	45.099998474121094	3	1499.7088623046875	1499.712890625	-0.004100000020116568	-2.733856623988814
a1	pepa1b14	DaPR130321_VB127_O872.m	2207	19.809999465942383	HPDVEVDGFSELR		1	a1.a1	4.600000102072954E-5	38.900001525878906	2	1499.7132568359375	1499.712890625	3.9999998989515007E-4	0.2667177113670414
a1	pepa1a5	DaPR130321_VB127_O872.m	2209	19.809999465942383	AMVEYEIDLQKMPLGK	M2:+15.99491 - M12:+15.99491	1	a1.a1	0.009100000374019146	31.299999237060547	3	1896.9400634765625	1896.9449462890625	-0.004900000058114529	-2.583100826252367
a1	pepa1b18	DaPR130321_VB127_O872.m	2254	20.18000030517578	KFYPLEIDYGQDEEAVKK		1	a1.a1	0.0017999999690800905	38.0	3	2172.077880859375	2172.08642578125	-0.00860000029206276	-3.9593269356073324
a1	pepa1b24	DaPR130321_VB127_O872.m	2265	20.260000228881836	MAIMVQSPMFDGK	M1:+15.99491 - M9:+15.99491	1	a1.a1	2.499999993688107E-7	45.70000076293945	2	1486.67626953125	1486.67431640625	0.0020000000949949026	1.345284621469428
a1	pepa1b15	DaPR130321_VB127_O872.m	2346	20.899999618530273	IAPPEAPVTGYMFGK	M12:+15.99491	1	a1.a1	9.899999713525176E-4	52.5	3	1593.7979736328125	1593.798583984375	-6.000000284984708E-4	-0.3764591301107298
a1	pepa1b32	DaPR130321_VB127_O872.m	2388	21.25	QQVPSGESAILDR	Q1:-17.02655	1	a1.a1	0.008999999612569809	40.400001525878906	2	1382.6898193359375	1382.6915283203125	-0.0015999999595806003	-1.157163349025703
a1	pepa1b17	DaPR130321_VB127_O872.m	2417	21.450000762939453	KFYPLEIDYGQDEEAVK		1	a1.a1	1.8000000636675395E-5	59.400001525878906	3	2043.9913330078125	2043.991455078125	-9.999999747378752E-5	-0.048923882350557744
a1	pepa1b11	DaPR130321_VB127_O872.m	2440	21.68000030517578	GIYFADMVSK		1	a1.a1	0.001500000013038516	41.79999923706055	2	1130.5562744140625	1130.5555419921875	7.999999797903001E-4	0.7076166982301418
a1	pepa1b42	DaPR130321_VB127_O872.m	2482	21.950000762939453	VVSEDFLQDVSASTK		1	a1.a1	8.099999831756577E-6	61.900001525878906	2	1624.8038330078125	1624.806884765625	-0.003000000026077032	-1.8463732854687995
a1	pepa1b39	DaPR130321_VB127_O872.m	2685	24.309999465942383	VFSATLGLVDIVK		1	a1.a1	7.79999973019585E-5	48.70000076293945	2	1361.812744140625	1361.8043212890625	0.00839999970048666	6.168286859697546
a2	pepa2b20	DaPR130321_VB127_O872.m	691	9.850000381469727	YKELPEKKK		1	a2.a1	6.99999975040555E-4	34.79999923706055	2	1162.683349609375	1162.6834716796875	-9.999999747378752E-5	-0.08600792899319457
a2	pepa2a7	DaPR130321_VB127_O872.m	831	11.079999923706055	LAEEQQKQYK		1	a2.a1	9.699999645818025E-5	49.70000076293945	2	1264.652587890625	1264.653564453125	-0.0010000000474974513	-0.7907304226275454
a2	pepa2b14	DaPR130321_VB127_O872.m	892	11.550000190734863	SDIPEKPK		1	a2.a1	2.500000118743628E-4	34.900001525878906	2	913.4976196289062	913.4993286132812	-0.0017000000225380063	-1.8609756671837472
a2	pepa2b19	DaPR130321_VB127_O872.m	922	11.760000228881836	YKELPEK		1	a2.a1	0.014000000432133675	25.899999618530273	2	906.4940795898438	906.4935302734375	5.000000237487257E-4	0.5515759429611198
a2	pepa2b16	DaPR130321_VB127_O872.m	930	11.829999923706055	TTESHMDWEK	M6:+15.99491	1	a2.a1	5.099999834783375E-4	33.900001525878906	2	1279.520751953125	1279.5263671875	-0.00559999980032444	-4.376619305340054
a2	pepa2a1	DaPR130321_VB127_O872.m	1204	13.710000038146973	AMEMTWNNMEK	M2:+15.99491 - M4:+15.99491 - M9:+15.99491	1	a2.a1	1.8000000636675395E-5	43.900001525878906	2	1432.5543212890625	1432.5545654296875	-1.9999999494757503E-4	-0.13961073439990473
a2	pepa2b15	DaPR130321_VB127_O872.m	1298	14.3100004196167	TTESHMDWEK		1	a2.a1	2.300000051036477E-5	41.599998474121094	2	1263.520751953125	1263.531005859375	-0.010999999940395355	-8.705761781376976
a2	pepa2a3	DaPR130321_VB127_O872.m	1493	15.579999923706055	ELSEMRAPPAATNSSK		1	a2.a1	5.2999999752501026E-5	37.099998474121094	3	1688.8280029296875	1688.82763671875	3.9999998989515007E-4	0.2368506893174228
a2	pepa2a5	DaPR130321_VB127_O872.m	1530	15.8100004196167	FREDHPDLIQNAK		1	a2.a1	8.099999977275729E-4	42.79999923706055	3	1582.796630859375	1582.7977294921875	-0.0010999999940395355	-0.6949719307421871
a2	pepa2a5	DaPR130321_VB127_O872.m	1541	15.880000114440918	FREDHPDLIQNAK		1	a2.a1	0.012000000104308128	28.899999618530273	2	1582.7999267578125	1582.7977294921875	0.002300000051036477	1.453123168033853
a2	pepa2b10	DaPR130321_VB127_O872.m	1564	16.010000228881836	MKYIQDFQR	M1:+15.99491	1	a2.a1	0.008200000040233135	30.5	2	1244.6072998046875	1244.609619140625	-0.002300000051036477	-1.8479690464103722
a2	pepa2b10	DaPR130321_VB127_O872.m	1567	16.030000686645508	MKYIQDFQR	M1:+15.99491	1	a2.a1	0.04899999871850014	35.0	3	1244.6090087890625	1244.609619140625	-6.99999975040555E-4	-0.5624253294168571
a2	pepa2a8	DaPR130321_VB127_O872.m	1635	16.40999984741211	LHPEMSNLDLTK	M5:+15.99491	1	a2.a1	8.999999845400453E-4	31.100000381469727	2	1413.7042236328125	1413.7047119140625	-3.9999998989515007E-4	-0.28294451204988674
a2	pepa2a8	DaPR130321_VB127_O872.m	1628	16.3799991607666	LHPEMSNLDLTK	M5:+15.99491	1	a2.a1	0.00430000014603138	31.899999618530273	3	1413.7054443359375	1413.7047119140625	6.99999975040555E-4	0.49515289094057097
a2	pepa2a9	DaPR130321_VB127_O872.m	1740	16.959999084472656	KKDYEVELLR		1	a2.a1	0.0017000000225380063	31.5	2	1292.7220458984375	1292.7213134765625	7.999999797903001E-4	0.6188495319527385
a2	pepa2b18	DaPR130321_VB127_O872.m	1787	17.209999084472656	WVEISNEVRK		1	a2.a1	6.399999838322401E-4	36.099998474121094	2	1259.68115234375	1259.6746826171875	0.006500000134110451	5.160062533451573
a2	pepa2a6	DaPR130321_VB127_O872.m	1902	17.959999084472656	HPELNISEEGITK		1	a2.a1	8.59999970998615E-4	49.099998474121094	3	1466.747802734375	1466.7490234375	-0.0010999999940395355	-0.7499578840431442
a2	pepa2b11	DaPR130321_VB127_O872.m	1908	18.0	MWNDLSEK		1	a2.a1	0.009999999776482582	31.299999237060547	2	1022.4605102539062	1022.4616088867188	-0.0010999999940395355	-1.0758350088442368
a2	pepa2b13	DaPR130321_VB127_O872.m	1935	18.149999618530273	QLQEERPELSESELTR		1	a2.a1	8.900000248104334E-4	38.099998474121094	3	1943.9652099609375	1943.96728515625	-0.002099999925121665	-1.0802650544362806
a2	pepa2a2	DaPR130321_VB127_O872.m	2104	19.100000381469727	DYIQKHPELNISEEGITK		1	a2.a1	2.2000000171829015E-4	51.0	3	2114.074951171875	2114.076904296875	-0.0019000000320374966	-0.8987374244407733
a2	pepa2b17	DaPR130321_VB127_O872.m	2115	19.15999984741211	WVEISNEVR		1	a2.a1	8.59999970998615E-4	38.70000076293945	2	1131.58056640625	1131.5797119140625	8.999999845400453E-4	0.7953482861739355
a2	pepa2a4	DaPR130321_VB127_O872.m	2176	19.579999923706055	FLESLPEEEQQR		1	a2.a1	1.2000000424450263E-5	44.900001525878906	2	1504.7274169921875	1504.7281494140625	-7.999999797903001E-4	-0.5316574825172362
a2	pepa2b12	DaPR130321_VB127_O872.m	2315	20.579999923706055	QLQEERPELSESELTR	Q1:-17.02655	1	a2.a1	5.399999736255268E-7	46.099998474121094	2	1926.9395751953125	1926.9407958984375	-0.0010999999940395355	-0.5708530310743978
a3	pepa3b15	DaPR130321_VB127_O872.m	976	12.180000305175781	SRSGGGGGGGLGSGGSIR		1	a3.a1	4.199999966658652E-4	44.099998474121094	2	1475.7318115234375	1475.7314453125	5.000000237487257E-4	0.3388150502158921
a3	pepa3b15	DaPR130321_VB127_O872.m	969	12.130000114440918	SRSGGGGGGGLGSGGSIR		1	a3.a1	0.005100000184029341	57.5	3	1475.7291259765625	1475.7314453125	-0.002199999988079071	-1.4907861420634025
a3	pepa3b16	DaPR130321_VB127_O872.m	1008	12.399999618530273	SRSGGGGGGGLGSGGSIRSS		1	a3.a1	0.009399999864399433	25.100000381469727	2	1649.7890625	1649.79541015625	-0.006300000008195639	-3.8186553129026914
a3	pepa3a8	DaPR130321_VB127_O872.m	1042	12.609999656677246	GGSGGSYGGGGSGGGYGGGSGSR		1	a3.a1	4.599999894883133E-11	66.69999694824219	2	1791.725830078125	1791.7281494140625	-0.002300000051036477	-1.2836769081228263
a3	pepa3a1	DaPR130321_VB127_O872.m	1083	12.899999618530273	FSSSSGYGGGSSR		1	a3.a1	6.800000146300889E-11	62.29999923706055	2	1235.527587890625	1235.529052734375	-0.001500000013038516	-1.2140548291590836
a3	pepa3a9	DaPR130321_VB127_O872.m	1104	13.029999732971191	GSGGSIRSSY		1	a3.a1	3.099999958067201E-6	40.400001525878906	2	970.45703125	970.4592895507812	-0.002300000051036477	-2.3700118859196357
a3	pepa3a7	DaPR130321_VB127_O872.m	1216	13.8100004196167	GGGGGLGSGGSIR		1	a3.a1	3.3000000598804036E-7	58.29999923706055	2	1031.52294921875	1031.5233154296875	-3.000000142492354E-4	-0.29083202460069313
a3	pepa3a5	DaPR130321_VB127_O872.m	1217	13.8100004196167	GGGGGGLGSGGSIR		1	a3.a1	6.000000284984708E-4	44.29999923706055	2	1088.5428466796875	1088.544677734375	-0.0017999999690800905	-1.6535839142831432
a3	pepa3a2	DaPR130321_VB127_O872.m	1221	13.829999923706055	GGGGGGGLGSGGSIR		1	a3.a1	7.999999979801942E-6	55.400001525878906	2	1145.56494140625	1145.566162109375	-0.0012000000569969416	-1.0475170240602563
a3	pepa3b11	DaPR130321_VB127_O872.m	1225	13.859999656677246	SGGGGGGGLGSGGSIR		1	a3.a1	7.900000127847306E-6	55.400001525878906	2	1232.5968017578125	1232.59814453125	-0.00139999995008111	-1.1358121511804824
a3	pepa3a6	DaPR130321_VB127_O872.m	1234	13.90999984741211	GGGGGGLGSGGSIRSS		1	a3.a1	8.500000112690032E-4	37.099998474121094	2	1262.604736328125	1262.6087646484375	-0.004000000189989805	-3.1680440544887003
a3	pepa3a3	DaPR130321_VB127_O872.m	1241	13.949999809265137	GGGGGGGLGSGGSIRSS		1	a3.a1	4.999999873689376E-6	45.29999923706055	2	1319.628662109375	1319.6302490234375	-0.001500000013038516	-1.1366820472238774
a3	pepa3b12	DaPR130321_VB127_O872.m	1249	14.0	SGGGGGGGLGSGGSIRSS		1	a3.a1	1.0000000116860974E-7	62.599998474121094	2	1406.658203125	1406.662353515625	-0.004000000189989805	-2.843610749937777
a3	pepa3b19	DaPR130321_VB127_O872.m	1265	14.100000381469727	STMQELNSR		1	a3.a1	1.8000000636675395E-5	44.099998474121094	2	1065.49853515625	1065.499755859375	-0.0012000000569969416	-1.1262321275982705
a3	pepa3b18	DaPR130321_VB127_O872.m	1386	14.90999984741211	SRSGGGGGGGLGSGGSIRSSYS		1	a3.a1	2.700000004551839E-5	44.599998474121094	3	1899.88525390625	1899.8907470703125	-0.005499999970197678	-2.8949032878226495
a3	pepa3b14	DaPR130321_VB127_O872.m	1403	15.029999732971191	SGGGGGGGLGSGGSIRSSYSR		1	a3.a1	0.024000000208616257	33.5	3	1812.8594970703125	1812.8587646484375	6.99999975040555E-4	0.3861304524604287
a3	pepa3b17	DaPR130321_VB127_O872.m	1421	15.149999618530273	SRSGGGGGGGLGSGGSIRSSY		1	a3.a1	7.999999979801942E-6	46.0	2	1812.8634033203125	1812.8587646484375	0.004699999932199717	2.592590235848392
a3	pepa3b10	DaPR130321_VB127_O872.m	1563	16.010000228881836	LSRSGGGGGGGLGSGGSIRSSY		1	a3.a1	9.899999753315569E-8	70.80000305175781	3	1925.9425048828125	1925.9427490234375	-3.000000142492354E-4	-0.15576787752457982
a3	pepa3a4	DaPR130321_VB127_O872.m	1723	16.8799991607666	GGGGGGGLGSGGSIRSSY		1	a3.a1	1.1999999696854502E-4	53.599998474121094	2	1482.69189453125	1482.693603515625	-0.0015999999595806003	-1.0791170581614633
a3	pepa3b13	DaPR130321_VB127_O872.m	1729	16.90999984741211	SGGGGGGGLGSGGSIRSSY		1	a3.a1	3.600000127335079E-5	56.29999923706055	2	1569.7235107421875	1569.7255859375	-0.002099999925121665	-1.33781340123055
a3	pepa3b21	DaPR130321_VB127_O872.m	1745	17.0	YLSRSGGGGGGGLGSGGSIRSSY		1	a3.a1	2.099999983329326E-4	46.5	3	2089.00537109375	2089.006103515625	-6.99999975040555E-4	-0.33508756813228685
a3	pepa3b20	DaPR130321_VB127_O872.m	2171	19.530000686645508	TLNDMRQEYEQLIAK	M5:+15.99491	1	a3.a1	0.024000000208616257	34.79999923706055	3	1867.916015625	1867.9222412109375	-0.006300000008195639	-3.372731406694677
a4	pepa4a6	DaPR130321_VB127_O872.m	973	12.15999984741211	VTNQPIGGR		1	a4.a1	0.014000000432133675	34.5	2	941.51806640625	941.5167236328125	0.0013000000035390258	1.3807508362921235
a4	pepa4a2	DaPR130321_VB127_O872.m	1050	12.680000305175781	DRVTNQPIGGR		1	a4.a1	0.002199999988079071	31.799999237060547	2	1212.64111328125	1212.644775390625	-0.003599999938160181	-2.9687176419826042
a4	pepa4a4	DaPR130321_VB127_O872.m	1113	13.109999656677246	HMVSDKFQVR	M2:+15.99491	1	a4.a1	0.041999999433755875	28.200000762939453	3	1262.6339111328125	1262.63134765625	0.0024999999441206455	1.979991981635219
a4	pepa4a5	DaPR130321_VB127_O872.m	1287	14.229999542236328	TSVSMNTDNLMR	M5:+15.99491 - M11:+15.99491	1	a4.a1	1.3999999737279722E-7	40.70000076293945	2	1400.6097412109375	1400.6148681640625	-0.005100000184029341	-3.6412580645487957
a4	pepa4a3	DaPR130321_VB127_O872.m	1543	15.880000114440918	HLTDPSYGIPREQQK		1	a4.a1	0.00430000014603138	43.099998474121094	3	1768.893310546875	1768.8980712890625	-0.004800000227987766	-2.7135538818750735
a4	pepa4a1	DaPR130321_VB127_O872.m	1720	16.860000610351562	AALQELTR		1	a4.a1	0.007699999958276749	41.900001525878906	2	901.5119018554688	901.5106201171875	0.0013000000035390258	1.442024058873581
a4	pepa4a7	DaPR130321_VB127_O872.m	2480	21.950000762939453	YFVAELAAMNIK	M9:+15.99491	1	a4.a1	3.5000000120355423E-10	60.0	2	1385.712890625	1385.7137451171875	-7.999999797903001E-4	-0.5773197982694798
a5	pepa5a1	DaPR130321_VB127_O872.m	881	11.460000038146973	AAGPSLSHTSGGTQSK		1	a5.a1	0.019999999552965164	30.100000381469727	3	1485.7281494140625	1485.7296142578125	-0.001500000013038516	-1.009604977005074
a5	pepa5a4	DaPR130321_VB127_O872.m	1258	14.050000190734863	SGGVGGSNTNWK		1	a5.a1	3.000000106112566E-6	51.79999923706055	2	1163.542236328125	1163.54443359375	-0.002099999925121665	-1.804830021519296
a5	pepa5a2	DaPR130321_VB127_O872.m	1604	16.25	ATVMDVKPVDYR	M4:+15.99491	1	a5.a1	0.005400000140070915	41.599998474121094	3	1409.708984375	1409.709716796875	-6.99999975040555E-4	-0.49655611130430904
a5	pepa5a6	DaPR130321_VB127_O872.m	1648	16.479999542236328	VIDQQNGLYR		1	a5.a1	3.9000000106170774E-4	42.599998474121094	2	1205.630126953125	1205.627685546875	0.002400000113993883	1.9906644005982979
a5	pepa5a3	DaPR130321_VB127_O872.m	1735	16.950000762939453	NIYLMDTSGK	M5:+15.99491	1	a5.a1	0.04699999839067459	26.799999237060547	2	1157.5491943359375	1157.5511474609375	-0.0019000000320374966	-1.6413961803805421
a5	pepa5a5	DaPR130321_VB127_O872.m	2286	20.399999618530273	VGQLSEGAIAAIMQK	M13:+15.99491	1	a5.a1	2.200000039920269E-7	57.099998474121094	2	1531.8197021484375	1531.8153076171875	0.0044999998062849045	2.9376908455660176
a5	pepa5a5	DaPR130321_VB127_O872.m	2297	20.459999084472656	VGQLSEGAIAAIMQK	M13:+15.99491	1	a5.a1	7.600000244565308E-4	34.0	3	1531.813232421875	1531.8153076171875	-0.002099999925121665	-1.3709224047305781
a6	pepa6a7	DaPR130321_VB127_O872.m	803	10.880000114440918	VGSTENIKHQPGGGR		1	a6.a1	0.035999998450279236	29.399999618530273	3	1536.789306640625	1536.7882080078125	0.0012000000569969416	0.7808493393845987
a6	pepa6a4	DaPR130321_VB127_O872.m	993	12.3100004196167	TAGPIASAQK		1	a6.a1	0.003100000089034438	38.0	2	943.5198974609375	943.5211181640625	-0.0013000000035390258	-1.37781760101842
a6	pepa6a2	DaPR130321_VB127_O872.m	1580	16.110000610351562	LATNTSAPDLK		1	a6.a1	7.099999947968172E-6	51.099998474121094	2	1130.6058349609375	1130.6055908203125	3.000000142492354E-4	0.2653445345441552
a6	pepa6a6	DaPR130321_VB127_O872.m	1955	18.25	VGSLDNVGHLPAGGAVK		1	a6.a1	0.0019000000320374966	41.70000076293945	3	1590.8602294921875	1590.8603515625	-9.999999747378752E-5	-0.06285906702971773
a6	pepa6a3	DaPR130321_VB127_O872.m	1976	18.360000610351562	KPMSLASGLVPAAPPK	M3:+15.99491	1	a6.a1	0.010999999940395355	37.79999923706055	3	1579.8929443359375	1579.887939453125	0.004900000058114529	3.1014858305777393
a6	pepa6a5	DaPR130321_VB127_O872.m	1994	18.479999542236328	TTTLSGTAPAAGVVPSR		1	a6.a1	4.199999966658652E-5	50.599998474121094	2	1585.85546875	1585.8548583984375	6.99999975040555E-4	0.4414022956347269
a6	pepa6a1	DaPR130321_VB127_O872.m	2450	21.760000228881836	EAQTLDSQIQETSI		1	a6.a1	0.03099999949336052	23.5	2	1562.7451171875	1562.7547607421875	-0.009700000286102295	-6.206988153083946
a7	pepa7a3	DaPR130321_VB127_O872.m	1525	15.779999732971191	GASFVTSTNPR		1	a7.a1	0.023000000044703484	30.299999237060547	2	1136.567138671875	1136.5699462890625	-0.0027000000700354576	-2.3755687706252
a7	pepa7a7	DaPR130321_VB127_O872.m	1629	16.3799991607666	LTTTGQVTSPVK		1	a7.a1	7.900000127847306E-6	50.20000076293945	2	1231.6885986328125	1231.689697265625	-0.0010000000474974513	-0.8118928409626798
a7	pepa7a5	DaPR130321_VB127_O872.m	1683	16.649999618530273	LQNELDMVK	M7:+15.99491	1	a7.a1	0.04500000178813934	35.20000076293945	2	1105.556396484375	1105.55615234375	1.9999999494757503E-4	0.1809044203893039
a7	pepa7a6	DaPR130321_VB127_O872.m	1967	18.299999237060547	LTKEDEQQQALQDIASR		1	a7.a1	3.1999999191612005E-4	53.599998474121094	3	1972.9970703125	1972.9937744140625	0.0032999999821186066	1.6725850962700768
a7	pepa7a4	DaPR130321_VB127_O872.m	2012	18.579999923706055	LQNELDMVK		1	a7.a1	0.03200000151991844	28.799999237060547	2	1089.5596923828125	1089.561279296875	-0.0015999999595806003	-1.4684809289598892
a7	pepa7a2	DaPR130321_VB127_O872.m	2024	18.6299991607666	DLEQGDVSETIR		1	a7.a1	1.1000000021965661E-8	70.0	2	1361.6551513671875	1361.6546630859375	5.000000237487257E-4	0.36720031686710375
a7	pepa7a1	DaPR130321_VB127_O872.m	2283	20.3799991607666	ALDLADMITR	M7:+15.99491	1	a7.a1	3.999999989900971E-6	57.70000076293945	2	1134.5797119140625	1134.582763671875	-0.003000000026077032	-2.644143840479355
a8	pepa8a3	DaPR130321_VB127_O872.m	1266	14.109999656677246	IIQVGNR		1	a8.a1	0.0026000000070780516	36.5	2	799.47705078125	799.4788818359375	-0.0017999999690800905	-2.2514665615013354
a8	pepa8a5	DaPR130321_VB127_O872.m	1512	15.699999809265137	TPTQTNGSNVPFKPR		1	a8.a1	0.010999999940395355	30.299999237060547	3	1643.8455810546875	1643.850341796875	-0.004800000227987766	-2.9199739817804446
a8	pepa8a1	DaPR130321_VB127_O872.m	1961	18.280000686645508	ANELPQPPVPEPANAGKR		1	a8.a1	0.04699999839067459	27.700000762939453	3	1884.997314453125	1884.9930419921875	0.00430000014603138	2.2811756066148923
a8	pepa8a4	DaPR130321_VB127_O872.m	2023	18.6299991607666	STVVPVPYEK		1	a8.a1	0.0012000000569969416	43.400001525878906	2	1118.6085205078125	1118.609619140625	-0.0010999999940395355	-0.983363610697907
a8	pepa8a2	DaPR130321_VB127_O872.m	2169	19.530000686645508	EQVNDLFSR		1	a8.a1	0.03200000151991844	30.700000762939453	2	1107.5447998046875	1107.5433349609375	0.001500000013038516	1.354348823824054
a8	pepa8a6	DaPR130321_VB127_O872.m	2302	20.5	VPEIEVTVEGPNNNNPQTSAVR		1	a8.a1	0.0012000000569969416	39.20000076293945	3	2364.1767578125	2364.179443359375	-0.0027000000700354576	-1.1420453204681025
a9	pepa9a2	DaPR130321_VB127_O872.m	1073	12.850000381469727	EEASGSSVTAEEAK		1	a9.a1	8.499999921696144E-7	49.29999923706055	2	1394.6280517578125	1394.6285400390625	-5.000000237487257E-4	-0.35851842221350283
a9	pepa9a1	DaPR130321_VB127_O872.m	1177	13.550000190734863	EDGSGDRGDGPFR		1	a9.a1	0.0015999999595806003	34.599998474121094	3	1364.5848388671875	1364.5830078125	0.0017999999690800905	1.319084261473831
a9	pepa9a6	DaPR130321_VB127_O872.m	2179	19.610000610351562	YGSDIVPFSKVDEEQMK	M16:+15.99491	1	a9.a1	0.005499999970197678	35.900001525878906	3	1987.923095703125	1987.9322509765625	-0.008999999612569809	-4.527317069356162
a9	pepa9a5	DaPR130321_VB127_O872.m	2247	20.110000610351562	YGSDIVPFSK		1	a9.a1	1.7999999499807018E-6	46.20000076293945	2	1112.5653076171875	1112.562744140625	0.0027000000700354576	2.4268294837798243
a9	pepa9a3	DaPR130321_VB127_O872.m	2276	20.350000381469727	HIEIFTDLSSR		1	a9.a1	1.3000000035390258E-4	34.0	2	1317.673583984375	1317.68017578125	-0.006500000134110451	-4.932911835192947
a9	pepa9a4	DaPR130321_VB127_O872.m	2590	23.18000030517578	KYAPTEAQLNAVDALIDSMSLAK	M19:+15.99491	1	a9.a1	2.6000000161729986E-6	53.400001525878906	3	2465.275634765625	2465.260009765625	0.01600000075995922	6.490187930108175
b10	pepb10a3	DaPR130321_VB127_O872.m	1053	12.699999809265137	NRDYPLASK		2	b10.a1 b10.a2	0.04600000008940697	31.100000381469727	2	1063.557861328125	1063.553466796875	0.004399999976158142	4.137074546341059
b10	pepb10a5	DaPR130321_VB127_O872.m	1142	13.329999923706055	VAQGVSGAVQDK		1	b10.a1	2.699999868127634E-7	64.5	2	1158.6087646484375	1158.61181640625	-0.002899999963119626	-2.502995327731738
b10	pepb10a4	DaPR130321_VB127_O872.m	1464	15.40999984741211	TSSAQVEGGVHSLHSYEK		1	b10.a1	0.0024999999441206455	41.900001525878906	3	1915.910888671875	1915.9149169921875	-0.004000000189989805	-2.087775482362986
b10	pepb10a1	DaPR130321_VB127_O872.m	2472	21.90999984741211	FGVPVIADGGIQNVGHIAK		1	b10.a1	0.012000000104308128	28.700000762939453	3	1892.0428466796875	1892.039306640625	0.003599999938160181	1.9027088525724625
b10	pepb10a2	DaPR130321_VB127_O872.m	1389	14.930000305175781	IAQGVSGSIQDK		1	b10.a2	2.700000004551839E-5	42.29999923706055	2	1202.6383056640625	1202.637939453125	3.9999998989515007E-4	0.3326021712545023
b11	pepb11a4	DaPR130321_VB127_O872.m	1032	12.550000190734863	SQHLHEVLSR		1	b11.a1	0.002400000113993883	40.5	3	1205.641845703125	1205.6390380859375	0.00279999990016222	2.3224197390020453
b11	pepb11a1	DaPR130321_VB127_O872.m	1080	12.880000114440918	ALKLESENR		1	b11.a1	0.02199999988079071	29.5	2	1059.5806884765625	1059.5797119140625	0.0010000000474974513	0.9437704745129705
b11	pepb11a5	DaPR130321_VB127_O872.m	1561	16.0	TALSAVDMTQR	M8:+15.99491	1	b11.a1	5.6000000768108293E-5	55.900001525878906	2	1208.5888671875	1208.5943603515625	-0.005499999970197678	-4.550741051445754
b11	pepb11a3	DaPR130321_VB127_O872.m	2117	19.18000030517578	QLLTPATGAPKPQGTK	Q1:-17.02655	1	b11.a1	1.8999999156221747E-5	40.0	2	1590.88623046875	1590.8853759765625	8.999999845400453E-4	0.565722708958577
b11	pepb11a2	DaPR130321_VB127_O872.m	2134	19.309999465942383	GEMNVTLGIPR	M3:+15.99491	1	b11.a1	0.0027000000700354576	37.0	2	1202.6243896484375	1202.6202392578125	0.00419999985024333	3.4923741619676436
b12	pepb12a2	DaPR130321_VB127_O872.m	1247	13.979999542236328	ENAGEDPGLAR		1	b12.a1	4.400000034365803E-5	39.5	2	1128.529296875	1128.5284423828125	8.999999845400453E-4	0.7974987166825458
b12	pepb12a3	DaPR130321_VB127_O872.m	1760	17.079999923706055	GAVHDVKDVL		1	b12.a1	0.0027000000700354576	36.5	2	1052.5753173828125	1052.5738525390625	0.001500000013038516	1.425078163798344
b12	pepb12a4	DaPR130321_VB127_O872.m	1763	17.100000381469727	GAVHDVKDVLD		1	b12.a1	5.699999746866524E-4	37.5	2	1167.598876953125	1167.6009521484375	-0.0019000000320374966	-1.6272683133234966
b12	pepb12a5	DaPR130321_VB127_O872.m	1861	17.68000030517578	GAVHDVKDVLDS		1	b12.a1	0.02199999988079071	40.400001525878906	2	1254.6317138671875	1254.6329345703125	-0.0010999999940395355	-0.8767504532441309
b12	pepb12a1	DaPR130321_VB127_O872.m	2296	20.459999084472656	DAVEDLESVGK		1	b12.a1	0.032999999821186066	33.099998474121094	2	1161.5626220703125	1161.5638427734375	-0.0010999999940395355	-0.9469991691658485
b13	pepb13a5	DaPR130321_VB127_O872.m	779	10.729999542236328	KKAEPSEVDMNSPK	M10:+15.99491	1	b13.a1	5.700000110664405E-5	46.29999923706055	3	1575.7672119140625	1575.7686767578125	-0.001500000013038516	-0.9519163790746288
b13	pepb13a4	DaPR130321_VB127_O872.m	1630	16.3799991607666	EQLGEEIDSK		1	b13.a1	0.02199999988079071	33.70000076293945	2	1147.5457763671875	1147.548095703125	-0.002300000051036477	-2.004273336907263
b13	pepb13a1	DaPR130321_VB127_O872.m	2110	19.1299991607666	AAVIGDVIR		1	b13.a1	0.013000000268220901	41.599998474121094	2	913.5443725585938	913.5469970703125	-0.0026000000070780516	-2.846049535947343
b13	pepb13a2	DaPR130321_VB127_O872.m	2281	20.3799991607666	APQVLVLAPTR		1	b13.a1	9.300000237999484E-5	43.79999923706055	2	1164.708984375	1164.7103271484375	-0.0013000000035390258	-1.1161573596774215
b13	pepb13a3	DaPR130321_VB127_O872.m	2534	22.5	EGAFSNFPISEETIK		1	b13.a1	1.6999999934341758E-4	46.20000076293945	2	1668.8150634765625	1668.81201171875	0.003100000089034438	1.8576089261496103
b14	pepb14a4	DaPR130321_VB127_O872.m	952	11.979999542236328	VTVKSENLK		1	b14.a1	0.009999999776482582	33.20000076293945	2	1017.5935668945312	1017.5942993164062	-7.999999797903001E-4	-0.7861679063333192
b14	pepb14a3	DaPR130321_VB127_O872.m	1583	16.1299991607666	LTADPGGSSETSSQVLENHTKPK		1	b14.a1	0.012000000104308128	33.79999923706055	3	2383.17138671875	2383.174072265625	-0.0027000000700354576	-1.1329428686963827
b14	pepb14a1	DaPR130321_VB127_O872.m	2067	18.899999618530273	ALQLLTR		1	b14.a1	0.017999999225139618	35.0	2	814.5159301757812	814.514892578125	0.0010000000474974513	1.2277246943051263
b14	pepb14a5	DaPR130321_VB127_O872.m	2308	20.549999237060547	YDPVWMTVTR	M6:+15.99491	1	b14.a1	0.003700000001117587	26.700000762939453	2	1283.603759765625	1283.6092529296875	-0.005499999970197678	-4.284793022210281
b14	pepb14a2	DaPR130321_VB127_O872.m	2636	23.709999084472656	DVDTYYLSNLVK		1	b14.a1	1.3999999737279722E-6	56.70000076293945	2	1429.7197265625	1429.721435546875	-0.0015999999595806003	-1.119099091473433
b15	pepb15a1	DaPR130321_VB127_O872.m	1306	14.380000114440918	IMATPEQVGK	M2:+15.99491	1	b15.a1	0.017999999225139618	46.29999923706055	2	1089.559814453125	1089.561279296875	-0.00139999995008111	-1.2849207994841463
b15	pepb15a3	DaPR130321_VB127_O872.m	2196	19.75	QIILEKEETEELKR	Q1:-17.02655	1	b15.a1	0.006099999882280827	35.400001525878906	3	1740.93603515625	1740.938232421875	-0.002199999988079071	-1.263686411791061
b15	pepb15a5	DaPR130321_VB127_O872.m	2204	19.799999237060547	TFNTSTGGLLLPSDTKR		1	b15.a1	0.001500000013038516	35.29999923706055	3	1807.946044921875	1807.955322265625	-0.00930000003427267	-5.1439324411061484
b15	pepb15a4	DaPR130321_VB127_O872.m	2216	19.860000610351562	SDSFENPVLQQHFR		1	b15.a1	0.04699999839067459	30.5	3	1703.807861328125	1703.81396484375	-0.006099999882280827	-3.580203008161301
b15	pepb15a2	DaPR130321_VB127_O872.m	2524	22.399999618530273	NIYVLQELDNPGAK		1	b15.a1	7.300000288523734E-4	42.79999923706055	2	1573.8236083984375	1573.822509765625	0.0012000000569969416	0.7624748340749342
b16	pepb16a3	DaPR130321_VB127_O872.m	769	10.649999618530273	HMSVSSIK	M2:+15.99491	1	b16.a1	0.03200000151991844	25.399999618530273	2	904.4559936523438	904.4561157226562	-9.999999747378752E-5	-0.1105636810182747
b16	pepb16a2	DaPR130321_VB127_O872.m	1134	13.279999732971191	HAEKAPTNIVYK		1	b16.a1	9.899999713525176E-4	37.099998474121094	3	1370.7412109375	1370.7430419921875	-0.0019000000320374966	-1.386109557978209
b16	pepb16a1	DaPR130321_VB127_O872.m	1488	15.550000190734863	APTNIVYK		1	b16.a1	0.004800000227987766	32.70000076293945	2	905.5086059570312	905.509521484375	-8.999999845400453E-4	-0.9939155394685435
b16	pepb16a4	DaPR130321_VB127_O872.m	1877	17.760000228881836	IDDMTAAPMDVR	M4:+15.99491	1	b16.a1	0.02500000037252903	26.299999237060547	2	1350.60498046875	1350.6031494140625	0.0017999999690800905	1.3327378733427298
b17	pepb17a2	DaPR130321_VB127_O872.m	1049	12.680000305175781	INQLCSQTK	C5:+57.02146	1	b17.a1	0.017000000923871994	31.600000381469727	2	1091.555419921875	1091.5517578125	0.003700000001117587	3.389669774828167
b17	pepb17a1	DaPR130321_VB127_O872.m	1450	15.3100004196167	EVDATSPAPSTSSTVK		1	b17.a1	9.7999996796716E-5	45.79999923706055	2	1576.767822265625	1576.7705078125	-0.0026000000070780516	-1.6489400291264378
b17	pepb17a4	DaPR130321_VB127_O872.m	1978	18.360000610351562	TTIYEIQDDR		1	b17.a1	6.0999998822808266E-5	45.900001525878906	2	1253.5997314453125	1253.6011962890625	-0.001500000013038516	-1.1965527932478437
b17	pepb17a3	DaPR130321_VB127_O872.m	2199	19.760000228881836	TPQMPPTTPSSSFFTK	M4:+15.99491	1	b17.a1	8.69999985297909E-6	43.900001525878906	2	1769.8348388671875	1769.8419189453125	-0.007000000216066837	-3.955155622168951
b18	pepb18a1	DaPR130321_VB127_O872.m	1851	17.610000610351562	ALASLMTYK	M6:+15.99491	1	b18.a1	0.013000000268220901	32.599998474121094	2	1013.5315551757812	1013.5339965820312	-0.0024999999441206455	-2.4666167613039764
b18	pepb18a4	DaPR130321_VB127_O872.m	1860	17.65999984741211	YSTDVSVDEVK		1	b18.a1	3.9999998989515007E-5	49.099998474121094	2	1241.5892333984375	1241.5899658203125	-6.99999975040555E-4	-0.5637931960718355
b18	pepb18a3	DaPR130321_VB127_O872.m	1982	18.399999618530273	SEAVADREDDPNFFK		1	b18.a1	0.04899999871850014	28.299999237060547	3	1739.7843017578125	1739.7874755859375	-0.0032999999821186066	-1.8967833878716767
b18	pepb18a2	DaPR130321_VB127_O872.m	2550	22.649999618530273	DDGSWEVIEGYR		1	b18.a1	2.2000000171829015E-4	48.0	2	1425.6328125	1425.6285400390625	0.00430000014603138	3.0162135684471907
b19	pepb19a3	DaPR130321_VB127_O872.m	1191	13.630000114440918	VMQQQQQTTQQQLPQK	M2:+15.99491	1	b19.a1	0.0019000000320374966	47.599998474121094	3	1957.97216796875	1957.9764404296875	-0.00419999985024333	-2.1450716992905283
b19	pepb19a1	DaPR130321_VB127_O872.m	1278	14.180000305175781	GLVPEDDTKEK		1	b19.a1	0.014999999664723873	25.0	2	1230.616455078125	1230.62158203125	-0.005100000184029341	-4.144247312493365
b19	pepb19a2	DaPR130321_VB127_O872.m	1808	17.329999923706055	LTAQFVAR		1	b19.a1	4.8999998398358E-5	41.599998474121094	2	905.5186157226562	905.5208129882812	-0.002099999925121665	-2.3191072971492726
b20	pepb20a3	DaPR130321_VB127_O872.m	802	10.859999656677246	MSELSSSRPK	M1:+15.99491	1	b20.a1	5.000000237487257E-4	30.200000762939453	2	1137.555908203125	1137.5572509765625	-0.0013000000035390258	-1.1427996282587187
b20	pepb20a1	DaPR130321_VB127_O872.m	2009	18.559999465942383	AGGVGLNLSAASR		1	b20.a1	3.2999999177718564E-8	64.80000305175781	2	1172.6383056640625	1172.6385498046875	-3.000000142492354E-4	-0.255833320761289
b20	pepb20a2	DaPR130321_VB127_O872.m	2075	18.950000762939453	ASGFVFTR		1	b20.a1	0.0017000000225380063	38.70000076293945	2	884.4597778320312	884.462890625	-0.003100000089034438	-3.504952126192477
b21	pepb21a3	DaPR130321_VB127_O872.m	1614	16.299999237060547	SGVSLAALKK		1	b21.a1	0.0012000000569969416	42.29999923706055	2	973.6033935546875	973.6044921875	-0.0010999999940395355	-1.1298222254172732
b21	pepb21a1	DaPR130321_VB127_O872.m	1772	17.149999618530273	ALAAAGYDVEK		1	b21.a1	2.099999983329326E-4	48.79999923706055	2	1107.569091796875	1107.5684814453125	6.000000284984708E-4	0.5417272507750542
b21	pepb21a2	DaPR130321_VB127_O872.m	2165	19.5	ASGPPVSELITK		1	b21.a1	6.000000284984708E-4	49.70000076293945	2	1198.666015625	1198.668212890625	-0.002099999925121665	-1.7519442849472509
b22	pepb22a2	DaPR130321_VB127_O872.m	1271	14.130000114440918	TPATAPVPAR		1	b22.a1	0.01600000075995922	46.20000076293945	2	980.5520629882812	980.5527954101562	-6.99999975040555E-4	-0.7138830038700277
b22	pepb22a3	DaPR130321_VB127_O872.m	2047	18.780000686645508	YSQVLGLGGR		1	b22.a1	1.700000029813964E-5	45.70000076293945	2	1049.575927734375	1049.57421875	0.0017000000225380063	1.619704440304028
b22	pepb22a1	DaPR130321_VB127_O872.m	2466	21.8799991607666	LLPHQLYGVVPQA		1	b22.a1	0.04800000041723251	25.100000381469727	2	1434.8055419921875	1434.810791015625	-0.005200000014156103	-3.624171247328928
b23	pepb23a1	DaPR130321_VB127_O872.m	1168	13.5	VADNSFDAK		1	b23.a1	4.900000058114529E-4	35.5	2	966.45263671875	966.453125	-5.000000237487257E-4	-0.5173556904259848
b23	pepb23a2	DaPR130321_VB127_O872.m	1382	14.880000114440918	VREEEIEVDSR		1	b23.a1	0.03200000151991844	35.0	3	1360.66748046875	1360.670654296875	-0.0031999999191612005	-2.351781387403256
b24	pepb24a1	DaPR130321_VB127_O872.m	1332	14.5600004196167	APPGGLTQPR		1	b24.a1	0.01899999938905239	33.099998474121094	2	993.5486450195312	993.5479736328125	6.000000284984708E-4	0.6038963838903807
b24	pepb24a2	DaPR130321_VB127_O872.m	1674	16.600000381469727	TAEVPVSEASGQAPPAK		1	b24.a1	1.900000061141327E-4	43.599998474121094	2	1638.8385009765625	1638.833740234375	0.004800000227987766	2.928912256408208
b25	pepb25a1	DaPR130321_VB127_O872.m	1598	16.209999084472656	AASQAVEEMR	M9:+15.99491 - A1:+42.01057	1	b25.a1	5.6999999742402E-7	44.5	2	1149.5201416015625	1149.5208740234375	-6.99999975040555E-4	-0.6089493378145325
b25	pepb25a2	DaPR130321_VB127_O872.m	2391	21.260000228881836	ILLAEVPTMAVEK	M9:+15.99491	1	b25.a1	5.0999999075429514E-5	50.79999923706055	2	1429.7967529296875	1429.7974853515625	-6.99999975040555E-4	-0.4895798056802688

## Sheet: peptides_pos
MS Sample :	DaPR130321_VB127_O872.m
Peptide ID	Protein ID	accession	description	Sequence	Modifs	Start	Stop	MH+ theo
pepa1b36	a1.a1.a1	sp|P09874|PARP1_HUMAN	sp|P09874|PARP1_HUMAN Poly [ADP-ribose] polymerase 1 OS=Homo sapiens GN=PARP1 PE=1 SV=4	SKGQVKEEGINKSEK		507	521	1660.8868408203125
pepa1b13	a1.a1.a1	sp|P09874|PARP1_HUMAN	sp|P09874|PARP1_HUMAN Poly [ADP-ribose] polymerase 1 OS=Homo sapiens GN=PARP1 PE=1 SV=4	GQVKEEGINKSEK		509	521	1445.7598876953125
pepa1b30	a1.a1.a1	sp|P09874|PARP1_HUMAN	sp|P09874|PARP1_HUMAN Poly [ADP-ribose] polymerase 1 OS=Homo sapiens GN=PARP1 PE=1 SV=4	NKDEVKAMIEK	M8:+15.99491	404	414	1320.6832275390625
pepa1b21	a1.a1.a1	sp|P09874|PARP1_HUMAN	sp|P09874|PARP1_HUMAN Poly [ADP-ribose] polymerase 1 OS=Homo sapiens GN=PARP1 PE=1 SV=4	KMEEVKEANIR	M2:+15.99491	442	452	1362.7049560546875
pepa1b23	a1.a1.a1	sp|P09874|PARP1_HUMAN	sp|P09874|PARP1_HUMAN Poly [ADP-ribose] polymerase 1 OS=Homo sapiens GN=PARP1 PE=1 SV=4	KTAEAGGVTGKGQDGIGSK		87	105	1760.9140625
pepa1b16	a1.a1.a1	sp|P09874|PARP1_HUMAN	sp|P09874|PARP1_HUMAN Poly [ADP-ribose] polymerase 1 OS=Homo sapiens GN=PARP1 PE=1 SV=4	LGGKLTGTANK		415	425	1059.6160888671875
pepa1b38	a1.a1.a1	sp|P09874|PARP1_HUMAN	sp|P09874|PARP1_HUMAN Poly [ADP-ribose] polymerase 1 OS=Homo sapiens GN=PARP1 PE=1 SV=4	TAEAGGVTGKGQDGIGSKAEK		88	108	1960.9937744140625
pepa1b35	a1.a1.a1	sp|P09874|PARP1_HUMAN	sp|P09874|PARP1_HUMAN Poly [ADP-ribose] polymerase 1 OS=Homo sapiens GN=PARP1 PE=1 SV=4	SEGKRKGDEVDGVDEVAK		204	221	1917.95166015625
pepa1b26	a1.a1.a1	sp|P09874|PARP1_HUMAN	sp|P09874|PARP1_HUMAN Poly [ADP-ribose] polymerase 1 OS=Homo sapiens GN=PARP1 PE=1 SV=4	MEEVKEANIR	M1:+15.99491	443	452	1234.6099853515625
pepa1b37	a1.a1.a1	sp|P09874|PARP1_HUMAN	sp|P09874|PARP1_HUMAN Poly [ADP-ribose] polymerase 1 OS=Homo sapiens GN=PARP1 PE=1 SV=4	TAEAGGVTGKGQDGIGSK		88	105	1632.8192138671875
pepa1b20	a1.a1.a1	sp|P09874|PARP1_HUMAN	sp|P09874|PARP1_HUMAN Poly [ADP-ribose] polymerase 1 OS=Homo sapiens GN=PARP1 PE=1 SV=4	KGDEVDGVDEVAKK		209	222	1488.7545166015625
pepa1b34	a1.a1.a1	sp|P09874|PARP1_HUMAN	sp|P09874|PARP1_HUMAN Poly [ADP-ribose] polymerase 1 OS=Homo sapiens GN=PARP1 PE=1 SV=4	RKGDEVDGVDEVAK		208	221	1516.7606201171875
pepa1b19	a1.a1.a1	sp|P09874|PARP1_HUMAN	sp|P09874|PARP1_HUMAN Poly [ADP-ribose] polymerase 1 OS=Homo sapiens GN=PARP1 PE=1 SV=4	KGDEVDGVDEVAK		209	221	1360.6595458984375
pepa1b41	a1.a1.a1	sp|P09874|PARP1_HUMAN	sp|P09874|PARP1_HUMAN Poly [ADP-ribose] polymerase 1 OS=Homo sapiens GN=PARP1 PE=1 SV=4	VVDRDSEEAEIIRK		803	816	1658.8712158203125
pepa1a6	a1.a1.a1	sp|P09874|PARP1_HUMAN	sp|P09874|PARP1_HUMAN Poly [ADP-ribose] polymerase 1 OS=Homo sapiens GN=PARP1 PE=1 SV=4	ASLCISTK	C4:+57.02146	426	433	879.4608764648438
pepa1a2	a1.a1.a1	sp|P09874|PARP1_HUMAN	sp|P09874|PARP1_HUMAN Poly [ADP-ribose] polymerase 1 OS=Homo sapiens GN=PARP1 PE=1 SV=4	AESSDKLYR	A1:+42.01057	2	10	1110.54296875
pepa1b22	a1.a1.a1	sp|P09874|PARP1_HUMAN	sp|P09874|PARP1_HUMAN Poly [ADP-ribose] polymerase 1 OS=Homo sapiens GN=PARP1 PE=1 SV=4	KPPLLNNADSVQAK		748	761	1494.827880859375
pepa1b31	a1.a1.a1	sp|P09874|PARP1_HUMAN	sp|P09874|PARP1_HUMAN Poly [ADP-ribose] polymerase 1 OS=Homo sapiens GN=PARP1 PE=1 SV=4	PIDVNYEK		789	796	977.4943237304688
pepa1b28	a1.a1.a1	sp|P09874|PARP1_HUMAN	sp|P09874|PARP1_HUMAN Poly [ADP-ribose] polymerase 1 OS=Homo sapiens GN=PARP1 PE=1 SV=4	MIFDVESMKK	M1:+15.99491 M8:+15.99491	675	684	1259.6014404296875
pepa1b40	a1.a1.a1	sp|P09874|PARP1_HUMAN	sp|P09874|PARP1_HUMAN Poly [ADP-ribose] polymerase 1 OS=Homo sapiens GN=PARP1 PE=1 SV=4	VVDRDSEEAEIIR		803	815	1530.7762451171875
pepa1b10	a1.a1.a1	sp|P09874|PARP1_HUMAN	sp|P09874|PARP1_HUMAN Poly [ADP-ribose] polymerase 1 OS=Homo sapiens GN=PARP1 PE=1 SV=4	GGSDDSSKDPIDVNYEK		780	796	1825.80908203125
pepa1a9	a1.a1.a1	sp|P09874|PARP1_HUMAN	sp|P09874|PARP1_HUMAN Poly [ADP-ribose] polymerase 1 OS=Homo sapiens GN=PARP1 PE=1 SV=4	GDEVDGVDEVAK		210	221	1232.56494140625
pepa1b29	a1.a1.a1	sp|P09874|PARP1_HUMAN	sp|P09874|PARP1_HUMAN Poly [ADP-ribose] polymerase 1 OS=Homo sapiens GN=PARP1 PE=1 SV=4	MVDPEKPQLGMIDR	M1:+15.99491 M11:+15.99491	143	156	1660.8037109375
pepa1a1	a1.a1.a1	sp|P09874|PARP1_HUMAN	sp|P09874|PARP1_HUMAN Poly [ADP-ribose] polymerase 1 OS=Homo sapiens GN=PARP1 PE=1 SV=4	AEPVEVVAPR		487	496	1066.589599609375
pepa1a3	a1.a1.a1	sp|P09874|PARP1_HUMAN	sp|P09874|PARP1_HUMAN Poly [ADP-ribose] polymerase 1 OS=Homo sapiens GN=PARP1 PE=1 SV=4	AESSDKLYRVEYAK	A1:+42.01057	2	15	1700.849365234375
pepa1b27	a1.a1.a1	sp|P09874|PARP1_HUMAN	sp|P09874|PARP1_HUMAN Poly [ADP-ribose] polymerase 1 OS=Homo sapiens GN=PARP1 PE=1 SV=4	MIFDVESMKK	M8:+15.99491	675	684	1243.6064453125
pepa1a7	a1.a1.a1	sp|P09874|PARP1_HUMAN	sp|P09874|PARP1_HUMAN Poly [ADP-ribose] polymerase 1 OS=Homo sapiens GN=PARP1 PE=1 SV=4	CSESIPKDSLR	C1:+57.02146 C1:-17.02655	24	34	1274.6048583984375
pepa1b33	a1.a1.a1	sp|P09874|PARP1_HUMAN	sp|P09874|PARP1_HUMAN Poly [ADP-ribose] polymerase 1 OS=Homo sapiens GN=PARP1 PE=1 SV=4	QQVPSGESAILDR		270	282	1399.718017578125
pepa1b25	a1.a1.a1	sp|P09874|PARP1_HUMAN	sp|P09874|PARP1_HUMAN Poly [ADP-ribose] polymerase 1 OS=Homo sapiens GN=PARP1 PE=1 SV=4	MAIMVQSPMFDGK	M1:+15.99491 M4:+15.99491 M9:+15.99491	35	47	1502.669189453125
pepa1b12	a1.a1.a1	sp|P09874|PARP1_HUMAN	sp|P09874|PARP1_HUMAN Poly [ADP-ribose] polymerase 1 OS=Homo sapiens GN=PARP1 PE=1 SV=4	GIYFADMVSK	M7:+15.99491	894	903	1146.5504150390625
pepa1a8	a1.a1.a1	sp|P09874|PARP1_HUMAN	sp|P09874|PARP1_HUMAN Poly [ADP-ribose] polymerase 1 OS=Homo sapiens GN=PARP1 PE=1 SV=4	EELGFRPEYSASQLK		168	182	1753.8759765625
pepa1a4	a1.a1.a1	sp|P09874|PARP1_HUMAN	sp|P09874|PARP1_HUMAN Poly [ADP-ribose] polymerase 1 OS=Homo sapiens GN=PARP1 PE=1 SV=4	AMVEYEIDLQK	M2:+15.99491	685	695	1354.65625
pepa1b14	a1.a1.a1	sp|P09874|PARP1_HUMAN	sp|P09874|PARP1_HUMAN Poly [ADP-ribose] polymerase 1 OS=Homo sapiens GN=PARP1 PE=1 SV=4	HPDVEVDGFSELR		66	78	1499.712890625
pepa1a5	a1.a1.a1	sp|P09874|PARP1_HUMAN	sp|P09874|PARP1_HUMAN Poly [ADP-ribose] polymerase 1 OS=Homo sapiens GN=PARP1 PE=1 SV=4	AMVEYEIDLQKMPLGK	M2:+15.99491 M12:+15.99491	685	700	1896.9449462890625
pepa1b18	a1.a1.a1	sp|P09874|PARP1_HUMAN	sp|P09874|PARP1_HUMAN Poly [ADP-ribose] polymerase 1 OS=Homo sapiens GN=PARP1 PE=1 SV=4	KFYPLEIDYGQDEEAVKK		637	654	2172.08642578125
pepa1b24	a1.a1.a1	sp|P09874|PARP1_HUMAN	sp|P09874|PARP1_HUMAN Poly [ADP-ribose] polymerase 1 OS=Homo sapiens GN=PARP1 PE=1 SV=4	MAIMVQSPMFDGK	M1:+15.99491 M9:+15.99491	35	47	1486.67431640625
pepa1b15	a1.a1.a1	sp|P09874|PARP1_HUMAN	sp|P09874|PARP1_HUMAN Poly [ADP-ribose] polymerase 1 OS=Homo sapiens GN=PARP1 PE=1 SV=4	IAPPEAPVTGYMFGK	M12:+15.99491	879	893	1593.798583984375
pepa1b32	a1.a1.a1	sp|P09874|PARP1_HUMAN	sp|P09874|PARP1_HUMAN Poly [ADP-ribose] polymerase 1 OS=Homo sapiens GN=PARP1 PE=1 SV=4	QQVPSGESAILDR	Q1:-17.02655	270	282	1382.6915283203125
pepa1b17	a1.a1.a1	sp|P09874|PARP1_HUMAN	sp|P09874|PARP1_HUMAN Poly [ADP-ribose] polymerase 1 OS=Homo sapiens GN=PARP1 PE=1 SV=4	KFYPLEIDYGQDEEAVK		637	653	2043.991455078125
pepa1b11	a1.a1.a1	sp|P09874|PARP1_HUMAN	sp|P09874|PARP1_HUMAN Poly [ADP-ribose] polymerase 1 OS=Homo sapiens GN=PARP1 PE=1 SV=4	GIYFADMVSK		894	903	1130.5555419921875
pepa1b42	a1.a1.a1	sp|P09874|PARP1_HUMAN	sp|P09874|PARP1_HUMAN Poly [ADP-ribose] polymerase 1 OS=Homo sapiens GN=PARP1 PE=1 SV=4	VVSEDFLQDVSASTK		453	467	1624.806884765625
pepa1b39	a1.a1.a1	sp|P09874|PARP1_HUMAN	sp|P09874|PARP1_HUMAN Poly [ADP-ribose] polymerase 1 OS=Homo sapiens GN=PARP1 PE=1 SV=4	VFSATLGLVDIVK		552	564	1361.8043212890625
pepa2b20	a2.a1.a1	sp|P17480-2|UBF1_HUMAN	sp|P17480-2|UBF1_HUMAN Isoform UBF2 of Nucleolar transcription factor 1 OS=Homo sapiens GN=UBTF	YKELPEKKK		150	158	1162.6834716796875
pepa2a7	a2.a1.a1	sp|P17480-2|UBF1_HUMAN	sp|P17480-2|UBF1_HUMAN Isoform UBF2 of Nucleolar transcription factor 1 OS=Homo sapiens GN=UBTF	LAEEQQKQYK		581	590	1264.653564453125
pepa2b14	a2.a1.a1	sp|P17480-2|UBF1_HUMAN	sp|P17480-2|UBF1_HUMAN Isoform UBF2 of Nucleolar transcription factor 1 OS=Homo sapiens GN=UBTF	SDIPEKPK		193	200	913.4993286132812
pepa2b19	a2.a1.a1	sp|P17480-2|UBF1_HUMAN	sp|P17480-2|UBF1_HUMAN Isoform UBF2 of Nucleolar transcription factor 1 OS=Homo sapiens GN=UBTF	YKELPEK		150	156	906.4935302734375
pepa2b16	a2.a1.a1	sp|P17480-2|UBF1_HUMAN	sp|P17480-2|UBF1_HUMAN Isoform UBF2 of Nucleolar transcription factor 1 OS=Homo sapiens GN=UBTF	TTESHMDWEK	M6:+15.99491	48	57	1279.5263671875
pepa2a1	a2.a1.a1	sp|P17480-2|UBF1_HUMAN	sp|P17480-2|UBF1_HUMAN Isoform UBF2 of Nucleolar transcription factor 1 OS=Homo sapiens GN=UBTF	AMEMTWNNMEK	M2:+15.99491 M4:+15.99491 M9:+15.99491	477	487	1432.5545654296875
pepa2b15	a2.a1.a1	sp|P17480-2|UBF1_HUMAN	sp|P17480-2|UBF1_HUMAN Isoform UBF2 of Nucleolar transcription factor 1 OS=Homo sapiens GN=UBTF	TTESHMDWEK		48	57	1263.531005859375
pepa2a3	a2.a1.a1	sp|P17480-2|UBF1_HUMAN	sp|P17480-2|UBF1_HUMAN Isoform UBF2 of Nucleolar transcription factor 1 OS=Homo sapiens GN=UBTF	ELSEMRAPPAATNSSK		507	522	1688.82763671875
pepa2a5	a2.a1.a1	sp|P17480-2|UBF1_HUMAN	sp|P17480-2|UBF1_HUMAN Isoform UBF2 of Nucleolar transcription factor 1 OS=Homo sapiens GN=UBTF	FREDHPDLIQNAK		179	191	1582.7977294921875
pepa2b10	a2.a1.a1	sp|P17480-2|UBF1_HUMAN	sp|P17480-2|UBF1_HUMAN Isoform UBF2 of Nucleolar transcription factor 1 OS=Homo sapiens GN=UBTF	MKYIQDFQR	M1:+15.99491	159	167	1244.609619140625
pepa2a8	a2.a1.a1	sp|P17480-2|UBF1_HUMAN	sp|P17480-2|UBF1_HUMAN Isoform UBF2 of Nucleolar transcription factor 1 OS=Homo sapiens GN=UBTF	LHPEMSNLDLTK	M5:+15.99491	133	144	1413.7047119140625
pepa2a9	a2.a1.a1	sp|P17480-2|UBF1_HUMAN	sp|P17480-2|UBF1_HUMAN Isoform UBF2 of Nucleolar transcription factor 1 OS=Homo sapiens GN=UBTF	KKDYEVELLR		314	323	1292.7213134765625
pepa2b18	a2.a1.a1	sp|P17480-2|UBF1_HUMAN	sp|P17480-2|UBF1_HUMAN Isoform UBF2 of Nucleolar transcription factor 1 OS=Homo sapiens GN=UBTF	WVEISNEVRK		72	81	1259.6746826171875
pepa2a6	a2.a1.a1	sp|P17480-2|UBF1_HUMAN	sp|P17480-2|UBF1_HUMAN Isoform UBF2 of Nucleolar transcription factor 1 OS=Homo sapiens GN=UBTF	HPELNISEEGITK		230	242	1466.7490234375
pepa2b11	a2.a1.a1	sp|P17480-2|UBF1_HUMAN	sp|P17480-2|UBF1_HUMAN Isoform UBF2 of Nucleolar transcription factor 1 OS=Homo sapiens GN=UBTF	MWNDLSEK		407	414	1022.4616088867188
pepa2b13	a2.a1.a1	sp|P17480-2|UBF1_HUMAN	sp|P17480-2|UBF1_HUMAN Isoform UBF2 of Nucleolar transcription factor 1 OS=Homo sapiens GN=UBTF	QLQEERPELSESELTR		387	402	1943.96728515625
pepa2a2	a2.a1.a1	sp|P17480-2|UBF1_HUMAN	sp|P17480-2|UBF1_HUMAN Isoform UBF2 of Nucleolar transcription factor 1 OS=Homo sapiens GN=UBTF	DYIQKHPELNISEEGITK		225	242	2114.076904296875
pepa2b17	a2.a1.a1	sp|P17480-2|UBF1_HUMAN	sp|P17480-2|UBF1_HUMAN Isoform UBF2 of Nucleolar transcription factor 1 OS=Homo sapiens GN=UBTF	WVEISNEVR		72	80	1131.5797119140625
pepa2a4	a2.a1.a1	sp|P17480-2|UBF1_HUMAN	sp|P17480-2|UBF1_HUMAN Isoform UBF2 of Nucleolar transcription factor 1 OS=Homo sapiens GN=UBTF	FLESLPEEEQQR		324	335	1504.7281494140625
pepa2b12	a2.a1.a1	sp|P17480-2|UBF1_HUMAN	sp|P17480-2|UBF1_HUMAN Isoform UBF2 of Nucleolar transcription factor 1 OS=Homo sapiens GN=UBTF	QLQEERPELSESELTR	Q1:-17.02655	387	402	1926.9407958984375
pepa2b20	a2.a1.a2	sp|P17480|UBF1_HUMAN	sp|P17480|UBF1_HUMAN Nucleolar transcription factor 1 OS=Homo sapiens GN=UBTF PE=1 SV=1	YKELPEKKK		150	158	1162.6834716796875
pepa2a7	a2.a1.a2	sp|P17480|UBF1_HUMAN	sp|P17480|UBF1_HUMAN Nucleolar transcription factor 1 OS=Homo sapiens GN=UBTF PE=1 SV=1	LAEEQQKQYK		618	627	1264.653564453125
pepa2b14	a2.a1.a2	sp|P17480|UBF1_HUMAN	sp|P17480|UBF1_HUMAN Nucleolar transcription factor 1 OS=Homo sapiens GN=UBTF PE=1 SV=1	SDIPEKPK		193	200	913.4993286132812
pepa2b19	a2.a1.a2	sp|P17480|UBF1_HUMAN	sp|P17480|UBF1_HUMAN Nucleolar transcription factor 1 OS=Homo sapiens GN=UBTF PE=1 SV=1	YKELPEK		150	156	906.4935302734375
pepa2b16	a2.a1.a2	sp|P17480|UBF1_HUMAN	sp|P17480|UBF1_HUMAN Nucleolar transcription factor 1 OS=Homo sapiens GN=UBTF PE=1 SV=1	TTESHMDWEK	M6:+15.99491	48	57	1279.5263671875
pepa2a1	a2.a1.a2	sp|P17480|UBF1_HUMAN	sp|P17480|UBF1_HUMAN Nucleolar transcription factor 1 OS=Homo sapiens GN=UBTF PE=1 SV=1	AMEMTWNNMEK	M2:+15.99491 M4:+15.99491 M9:+15.99491	514	524	1432.5545654296875
pepa2b15	a2.a1.a2	sp|P17480|UBF1_HUMAN	sp|P17480|UBF1_HUMAN Nucleolar transcription factor 1 OS=Homo sapiens GN=UBTF PE=1 SV=1	TTESHMDWEK		48	57	1263.531005859375
pepa2a3	a2.a1.a2	sp|P17480|UBF1_HUMAN	sp|P17480|UBF1_HUMAN Nucleolar transcription factor 1 OS=Homo sapiens GN=UBTF PE=1 SV=1	ELSEMRAPPAATNSSK		544	559	1688.82763671875
pepa2a5	a2.a1.a2	sp|P17480|UBF1_HUMAN	sp|P17480|UBF1_HUMAN Nucleolar transcription factor 1 OS=Homo sapiens GN=UBTF PE=1 SV=1	FREDHPDLIQNAK		179	191	1582.7977294921875
pepa2b10	a2.a1.a2	sp|P17480|UBF1_HUMAN	sp|P17480|UBF1_HUMAN Nucleolar transcription factor 1 OS=Homo sapiens GN=UBTF PE=1 SV=1	MKYIQDFQR	M1:+15.99491	159	167	1244.609619140625
pepa2a8	a2.a1.a2	sp|P17480|UBF1_HUMAN	sp|P17480|UBF1_HUMAN Nucleolar transcription factor 1 OS=Homo sapiens GN=UBTF PE=1 SV=1	LHPEMSNLDLTK	M5:+15.99491	133	144	1413.7047119140625
pepa2a9	a2.a1.a2	sp|P17480|UBF1_HUMAN	sp|P17480|UBF1_HUMAN Nucleolar transcription factor 1 OS=Homo sapiens GN=UBTF PE=1 SV=1	KKDYEVELLR		351	360	1292.7213134765625
pepa2b18	a2.a1.a2	sp|P17480|UBF1_HUMAN	sp|P17480|UBF1_HUMAN Nucleolar transcription factor 1 OS=Homo sapiens GN=UBTF PE=1 SV=1	WVEISNEVRK		72	81	1259.6746826171875
pepa2a6	a2.a1.a2	sp|P17480|UBF1_HUMAN	sp|P17480|UBF1_HUMAN Nucleolar transcription factor 1 OS=Homo sapiens GN=UBTF PE=1 SV=1	HPELNISEEGITK		267	279	1466.7490234375
pepa2b11	a2.a1.a2	sp|P17480|UBF1_HUMAN	sp|P17480|UBF1_HUMAN Nucleolar transcription factor 1 OS=Homo sapiens GN=UBTF PE=1 SV=1	MWNDLSEK		444	451	1022.4616088867188
pepa2b13	a2.a1.a2	sp|P17480|UBF1_HUMAN	sp|P17480|UBF1_HUMAN Nucleolar transcription factor 1 OS=Homo sapiens GN=UBTF PE=1 SV=1	QLQEERPELSESELTR		424	439	1943.96728515625
pepa2a2	a2.a1.a2	sp|P17480|UBF1_HUMAN	sp|P17480|UBF1_HUMAN Nucleolar transcription factor 1 OS=Homo sapiens GN=UBTF PE=1 SV=1	DYIQKHPELNISEEGITK		262	279	2114.076904296875
pepa2b17	a2.a1.a2	sp|P17480|UBF1_HUMAN	sp|P17480|UBF1_HUMAN Nucleolar transcription factor 1 OS=Homo sapiens GN=UBTF PE=1 SV=1	WVEISNEVR		72	80	1131.5797119140625
pepa2a4	a2.a1.a2	sp|P17480|UBF1_HUMAN	sp|P17480|UBF1_HUMAN Nucleolar transcription factor 1 OS=Homo sapiens GN=UBTF PE=1 SV=1	FLESLPEEEQQR		361	372	1504.7281494140625
pepa2b12	a2.a1.a2	sp|P17480|UBF1_HUMAN	sp|P17480|UBF1_HUMAN Nucleolar transcription factor 1 OS=Homo sapiens GN=UBTF PE=1 SV=1	QLQEERPELSESELTR	Q1:-17.02655	424	439	1926.9407958984375
pepa2b20	a2.a1.a3	tr|E9PKP7|E9PKP7_HUMAN	tr|E9PKP7|E9PKP7_HUMAN Nucleolar transcription factor 1 OS=Homo sapiens GN=UBTF PE=2 SV=1	YKELPEKKK		150	158	1162.6834716796875
pepa2a7	a2.a1.a3	tr|E9PKP7|E9PKP7_HUMAN	tr|E9PKP7|E9PKP7_HUMAN Nucleolar transcription factor 1 OS=Homo sapiens GN=UBTF PE=2 SV=1	LAEEQQKQYK		581	590	1264.653564453125
pepa2b14	a2.a1.a3	tr|E9PKP7|E9PKP7_HUMAN	tr|E9PKP7|E9PKP7_HUMAN Nucleolar transcription factor 1 OS=Homo sapiens GN=UBTF PE=2 SV=1	SDIPEKPK		193	200	913.4993286132812
pepa2b19	a2.a1.a3	tr|E9PKP7|E9PKP7_HUMAN	tr|E9PKP7|E9PKP7_HUMAN Nucleolar transcription factor 1 OS=Homo sapiens GN=UBTF PE=2 SV=1	YKELPEK		150	156	906.4935302734375
pepa2b16	a2.a1.a3	tr|E9PKP7|E9PKP7_HUMAN	tr|E9PKP7|E9PKP7_HUMAN Nucleolar transcription factor 1 OS=Homo sapiens GN=UBTF PE=2 SV=1	TTESHMDWEK	M6:+15.99491	48	57	1279.5263671875
pepa2a1	a2.a1.a3	tr|E9PKP7|E9PKP7_HUMAN	tr|E9PKP7|E9PKP7_HUMAN Nucleolar transcription factor 1 OS=Homo sapiens GN=UBTF PE=2 SV=1	AMEMTWNNMEK	M2:+15.99491 M4:+15.99491 M9:+15.99491	477	487	1432.5545654296875
pepa2b15	a2.a1.a3	tr|E9PKP7|E9PKP7_HUMAN	tr|E9PKP7|E9PKP7_HUMAN Nucleolar transcription factor 1 OS=Homo sapiens GN=UBTF PE=2 SV=1	TTESHMDWEK		48	57	1263.531005859375
pepa2a3	a2.a1.a3	tr|E9PKP7|E9PKP7_HUMAN	tr|E9PKP7|E9PKP7_HUMAN Nucleolar transcription factor 1 OS=Homo sapiens GN=UBTF PE=2 SV=1	ELSEMRAPPAATNSSK		507	522	1688.82763671875
pepa2a5	a2.a1.a3	tr|E9PKP7|E9PKP7_HUMAN	tr|E9PKP7|E9PKP7_HUMAN Nucleolar transcription factor 1 OS=Homo sapiens GN=UBTF PE=2 SV=1	FREDHPDLIQNAK		179	191	1582.7977294921875
pepa2b10	a2.a1.a3	tr|E9PKP7|E9PKP7_HUMAN	tr|E9PKP7|E9PKP7_HUMAN Nucleolar transcription factor 1 OS=Homo sapiens GN=UBTF PE=2 SV=1	MKYIQDFQR	M1:+15.99491	159	167	1244.609619140625
pepa2a8	a2.a1.a3	tr|E9PKP7|E9PKP7_HUMAN	tr|E9PKP7|E9PKP7_HUMAN Nucleolar transcription factor 1 OS=Homo sapiens GN=UBTF PE=2 SV=1	LHPEMSNLDLTK	M5:+15.99491	133	144	1413.7047119140625
pepa2a9	a2.a1.a3	tr|E9PKP7|E9PKP7_HUMAN	tr|E9PKP7|E9PKP7_HUMAN Nucleolar transcription factor 1 OS=Homo sapiens GN=UBTF PE=2 SV=1	KKDYEVELLR		314	323	1292.7213134765625
pepa2b18	a2.a1.a3	tr|E9PKP7|E9PKP7_HUMAN	tr|E9PKP7|E9PKP7_HUMAN Nucleolar transcription factor 1 OS=Homo sapiens GN=UBTF PE=2 SV=1	WVEISNEVRK		72	81	1259.6746826171875
pepa2a6	a2.a1.a3	tr|E9PKP7|E9PKP7_HUMAN	tr|E9PKP7|E9PKP7_HUMAN Nucleolar transcription factor 1 OS=Homo sapiens GN=UBTF PE=2 SV=1	HPELNISEEGITK		230	242	1466.7490234375
pepa2b11	a2.a1.a3	tr|E9PKP7|E9PKP7_HUMAN	tr|E9PKP7|E9PKP7_HUMAN Nucleolar transcription factor 1 OS=Homo sapiens GN=UBTF PE=2 SV=1	MWNDLSEK		407	414	1022.4616088867188
pepa2b13	a2.a1.a3	tr|E9PKP7|E9PKP7_HUMAN	tr|E9PKP7|E9PKP7_HUMAN Nucleolar transcription factor 1 OS=Homo sapiens GN=UBTF PE=2 SV=1	QLQEERPELSESELTR		387	402	1943.96728515625
pepa2a2	a2.a1.a3	tr|E9PKP7|E9PKP7_HUMAN	tr|E9PKP7|E9PKP7_HUMAN Nucleolar transcription factor 1 OS=Homo sapiens GN=UBTF PE=2 SV=1	DYIQKHPELNISEEGITK		225	242	2114.076904296875
pepa2b17	a2.a1.a3	tr|E9PKP7|E9PKP7_HUMAN	tr|E9PKP7|E9PKP7_HUMAN Nucleolar transcription factor 1 OS=Homo sapiens GN=UBTF PE=2 SV=1	WVEISNEVR		72	80	1131.5797119140625
pepa2a4	a2.a1.a3	tr|E9PKP7|E9PKP7_HUMAN	tr|E9PKP7|E9PKP7_HUMAN Nucleolar transcription factor 1 OS=Homo sapiens GN=UBTF PE=2 SV=1	FLESLPEEEQQR		324	335	1504.7281494140625
pepa2b12	a2.a1.a3	tr|E9PKP7|E9PKP7_HUMAN	tr|E9PKP7|E9PKP7_HUMAN Nucleolar transcription factor 1 OS=Homo sapiens GN=UBTF PE=2 SV=1	QLQEERPELSESELTR	Q1:-17.02655	387	402	1926.9407958984375
pepa3b15	a3.a1.a1	sp|P35527|K1C9_HUMAN	sp|P35527|K1C9_HUMAN Keratin, type I cytoskeletal 9 OS=Homo sapiens GN=KRT9 PE=1 SV=3	SRSGGGGGGGLGSGGSIR		12	29	1475.7314453125
pepa3b16	a3.a1.a1	sp|P35527|K1C9_HUMAN	sp|P35527|K1C9_HUMAN Keratin, type I cytoskeletal 9 OS=Homo sapiens GN=KRT9 PE=1 SV=3	SRSGGGGGGGLGSGGSIRSS		12	31	1649.79541015625
pepa3a8	a3.a1.a1	sp|P35527|K1C9_HUMAN	sp|P35527|K1C9_HUMAN Keratin, type I cytoskeletal 9 OS=Homo sapiens GN=KRT9 PE=1 SV=3	GGSGGSYGGGGSGGGYGGGSGSR		491	513	1791.7281494140625
pepa3a1	a3.a1.a1	sp|P35527|K1C9_HUMAN	sp|P35527|K1C9_HUMAN Keratin, type I cytoskeletal 9 OS=Homo sapiens GN=KRT9 PE=1 SV=3	FSSSSGYGGGSSR		47	59	1235.529052734375
pepa3a9	a3.a1.a1	sp|P35527|K1C9_HUMAN	sp|P35527|K1C9_HUMAN Keratin, type I cytoskeletal 9 OS=Homo sapiens GN=KRT9 PE=1 SV=3	GSGGSIRSSY		23	32	970.4592895507812
pepa3a7	a3.a1.a1	sp|P35527|K1C9_HUMAN	sp|P35527|K1C9_HUMAN Keratin, type I cytoskeletal 9 OS=Homo sapiens GN=KRT9 PE=1 SV=3	GGGGGLGSGGSIR		17	29	1031.5233154296875
pepa3a5	a3.a1.a1	sp|P35527|K1C9_HUMAN	sp|P35527|K1C9_HUMAN Keratin, type I cytoskeletal 9 OS=Homo sapiens GN=KRT9 PE=1 SV=3	GGGGGGLGSGGSIR		16	29	1088.544677734375
pepa3a2	a3.a1.a1	sp|P35527|K1C9_HUMAN	sp|P35527|K1C9_HUMAN Keratin, type I cytoskeletal 9 OS=Homo sapiens GN=KRT9 PE=1 SV=3	GGGGGGGLGSGGSIR		15	29	1145.566162109375
pepa3b11	a3.a1.a1	sp|P35527|K1C9_HUMAN	sp|P35527|K1C9_HUMAN Keratin, type I cytoskeletal 9 OS=Homo sapiens GN=KRT9 PE=1 SV=3	SGGGGGGGLGSGGSIR		14	29	1232.59814453125
pepa3a6	a3.a1.a1	sp|P35527|K1C9_HUMAN	sp|P35527|K1C9_HUMAN Keratin, type I cytoskeletal 9 OS=Homo sapiens GN=KRT9 PE=1 SV=3	GGGGGGLGSGGSIRSS		16	31	1262.6087646484375
pepa3a3	a3.a1.a1	sp|P35527|K1C9_HUMAN	sp|P35527|K1C9_HUMAN Keratin, type I cytoskeletal 9 OS=Homo sapiens GN=KRT9 PE=1 SV=3	GGGGGGGLGSGGSIRSS		15	31	1319.6302490234375
pepa3b12	a3.a1.a1	sp|P35527|K1C9_HUMAN	sp|P35527|K1C9_HUMAN Keratin, type I cytoskeletal 9 OS=Homo sapiens GN=KRT9 PE=1 SV=3	SGGGGGGGLGSGGSIRSS		14	31	1406.662353515625
pepa3b19	a3.a1.a1	sp|P35527|K1C9_HUMAN	sp|P35527|K1C9_HUMAN Keratin, type I cytoskeletal 9 OS=Homo sapiens GN=KRT9 PE=1 SV=3	STMQELNSR		155	163	1065.499755859375
pepa3b18	a3.a1.a1	sp|P35527|K1C9_HUMAN	sp|P35527|K1C9_HUMAN Keratin, type I cytoskeletal 9 OS=Homo sapiens GN=KRT9 PE=1 SV=3	SRSGGGGGGGLGSGGSIRSSYS		12	33	1899.8907470703125
pepa3b14	a3.a1.a1	sp|P35527|K1C9_HUMAN	sp|P35527|K1C9_HUMAN Keratin, type I cytoskeletal 9 OS=Homo sapiens GN=KRT9 PE=1 SV=3	SGGGGGGGLGSGGSIRSSYSR		14	34	1812.8587646484375
pepa3b17	a3.a1.a1	sp|P35527|K1C9_HUMAN	sp|P35527|K1C9_HUMAN Keratin, type I cytoskeletal 9 OS=Homo sapiens GN=KRT9 PE=1 SV=3	SRSGGGGGGGLGSGGSIRSSY		12	32	1812.8587646484375
pepa3b10	a3.a1.a1	sp|P35527|K1C9_HUMAN	sp|P35527|K1C9_HUMAN Keratin, type I cytoskeletal 9 OS=Homo sapiens GN=KRT9 PE=1 SV=3	LSRSGGGGGGGLGSGGSIRSSY		11	32	1925.9427490234375
pepa3a4	a3.a1.a1	sp|P35527|K1C9_HUMAN	sp|P35527|K1C9_HUMAN Keratin, type I cytoskeletal 9 OS=Homo sapiens GN=KRT9 PE=1 SV=3	GGGGGGGLGSGGSIRSSY		15	32	1482.693603515625
pepa3b13	a3.a1.a1	sp|P35527|K1C9_HUMAN	sp|P35527|K1C9_HUMAN Keratin, type I cytoskeletal 9 OS=Homo sapiens GN=KRT9 PE=1 SV=3	SGGGGGGGLGSGGSIRSSY		14	32	1569.7255859375
pepa3b21	a3.a1.a1	sp|P35527|K1C9_HUMAN	sp|P35527|K1C9_HUMAN Keratin, type I cytoskeletal 9 OS=Homo sapiens GN=KRT9 PE=1 SV=3	YLSRSGGGGGGGLGSGGSIRSSY		10	32	2089.006103515625
pepa3b20	a3.a1.a1	sp|P35527|K1C9_HUMAN	sp|P35527|K1C9_HUMAN Keratin, type I cytoskeletal 9 OS=Homo sapiens GN=KRT9 PE=1 SV=3	TLNDMRQEYEQLIAK	M5:+15.99491	322	336	1867.9222412109375
pepa4a6	a4.a1.a1	sp|Q9H9Y6-2|RPA2_HUMAN	sp|Q9H9Y6-2|RPA2_HUMAN Isoform 2 of DNA-directed RNA polymerase I subunit RPA2 OS=Homo sapiens GN=POLR1B	VTNQPIGGR		965	973	941.5167236328125
pepa4a2	a4.a1.a1	sp|Q9H9Y6-2|RPA2_HUMAN	sp|Q9H9Y6-2|RPA2_HUMAN Isoform 2 of DNA-directed RNA polymerase I subunit RPA2 OS=Homo sapiens GN=POLR1B	DRVTNQPIGGR		963	973	1212.644775390625
pepa4a4	a4.a1.a1	sp|Q9H9Y6-2|RPA2_HUMAN	sp|Q9H9Y6-2|RPA2_HUMAN Isoform 2 of DNA-directed RNA polymerase I subunit RPA2 OS=Homo sapiens GN=POLR1B	HMVSDKFQVR	M2:+15.99491	948	957	1262.63134765625
pepa4a5	a4.a1.a1	sp|Q9H9Y6-2|RPA2_HUMAN	sp|Q9H9Y6-2|RPA2_HUMAN Isoform 2 of DNA-directed RNA polymerase I subunit RPA2 OS=Homo sapiens GN=POLR1B	TSVSMNTDNLMR	M5:+15.99491 M11:+15.99491	351	362	1400.6148681640625
pepa4a3	a4.a1.a1	sp|Q9H9Y6-2|RPA2_HUMAN	sp|Q9H9Y6-2|RPA2_HUMAN Isoform 2 of DNA-directed RNA polymerase I subunit RPA2 OS=Homo sapiens GN=POLR1B	HLTDPSYGIPREQQK		18	32	1768.8980712890625
pepa4a1	a4.a1.a1	sp|Q9H9Y6-2|RPA2_HUMAN	sp|Q9H9Y6-2|RPA2_HUMAN Isoform 2 of DNA-directed RNA polymerase I subunit RPA2 OS=Homo sapiens GN=POLR1B	AALQELTR		33	40	901.5106201171875
pepa4a7	a4.a1.a1	sp|Q9H9Y6-2|RPA2_HUMAN	sp|Q9H9Y6-2|RPA2_HUMAN Isoform 2 of DNA-directed RNA polymerase I subunit RPA2 OS=Homo sapiens GN=POLR1B	YFVAELAAMNIK	M9:+15.99491	1062	1073	1385.7137451171875
pepa4a6	a4.a1.a2	sp|Q9H9Y6|RPA2_HUMAN	sp|Q9H9Y6|RPA2_HUMAN DNA-directed RNA polymerase I subunit RPA2 OS=Homo sapiens GN=POLR1B PE=1 SV=2	VTNQPIGGR		1021	1029	941.5167236328125
pepa4a2	a4.a1.a2	sp|Q9H9Y6|RPA2_HUMAN	sp|Q9H9Y6|RPA2_HUMAN DNA-directed RNA polymerase I subunit RPA2 OS=Homo sapiens GN=POLR1B PE=1 SV=2	DRVTNQPIGGR		1019	1029	1212.644775390625
pepa4a4	a4.a1.a2	sp|Q9H9Y6|RPA2_HUMAN	sp|Q9H9Y6|RPA2_HUMAN DNA-directed RNA polymerase I subunit RPA2 OS=Homo sapiens GN=POLR1B PE=1 SV=2	HMVSDKFQVR	M2:+15.99491	1004	1013	1262.63134765625
pepa4a5	a4.a1.a2	sp|Q9H9Y6|RPA2_HUMAN	sp|Q9H9Y6|RPA2_HUMAN DNA-directed RNA polymerase I subunit RPA2 OS=Homo sapiens GN=POLR1B PE=1 SV=2	TSVSMNTDNLMR	M5:+15.99491 M11:+15.99491	407	418	1400.6148681640625
pepa4a3	a4.a1.a2	sp|Q9H9Y6|RPA2_HUMAN	sp|Q9H9Y6|RPA2_HUMAN DNA-directed RNA polymerase I subunit RPA2 OS=Homo sapiens GN=POLR1B PE=1 SV=2	HLTDPSYGIPREQQK		18	32	1768.8980712890625
pepa4a1	a4.a1.a2	sp|Q9H9Y6|RPA2_HUMAN	sp|Q9H9Y6|RPA2_HUMAN DNA-directed RNA polymerase I subunit RPA2 OS=Homo sapiens GN=POLR1B PE=1 SV=2	AALQELTR		33	40	901.5106201171875
pepa4a7	a4.a1.a2	sp|Q9H9Y6|RPA2_HUMAN	sp|Q9H9Y6|RPA2_HUMAN DNA-directed RNA polymerase I subunit RPA2 OS=Homo sapiens GN=POLR1B PE=1 SV=2	YFVAELAAMNIK	M9:+15.99491	1118	1129	1385.7137451171875
pepa4a6	a4.a1.a3	tr|F5GZX4|F5GZX4_HUMAN	tr|F5GZX4|F5GZX4_HUMAN DNA-directed RNA polymerase OS=Homo sapiens GN=POLR1B PE=2 SV=1	VTNQPIGGR		1059	1067	941.5167236328125
pepa4a2	a4.a1.a3	tr|F5GZX4|F5GZX4_HUMAN	tr|F5GZX4|F5GZX4_HUMAN DNA-directed RNA polymerase OS=Homo sapiens GN=POLR1B PE=2 SV=1	DRVTNQPIGGR		1057	1067	1212.644775390625
pepa4a4	a4.a1.a3	tr|F5GZX4|F5GZX4_HUMAN	tr|F5GZX4|F5GZX4_HUMAN DNA-directed RNA polymerase OS=Homo sapiens GN=POLR1B PE=2 SV=1	HMVSDKFQVR	M2:+15.99491	1042	1051	1262.63134765625
pepa4a5	a4.a1.a3	tr|F5GZX4|F5GZX4_HUMAN	tr|F5GZX4|F5GZX4_HUMAN DNA-directed RNA polymerase OS=Homo sapiens GN=POLR1B PE=2 SV=1	TSVSMNTDNLMR	M5:+15.99491 M11:+15.99491	445	456	1400.6148681640625
pepa4a3	a4.a1.a3	tr|F5GZX4|F5GZX4_HUMAN	tr|F5GZX4|F5GZX4_HUMAN DNA-directed RNA polymerase OS=Homo sapiens GN=POLR1B PE=2 SV=1	HLTDPSYGIPREQQK		56	70	1768.8980712890625
pepa4a1	a4.a1.a3	tr|F5GZX4|F5GZX4_HUMAN	tr|F5GZX4|F5GZX4_HUMAN DNA-directed RNA polymerase OS=Homo sapiens GN=POLR1B PE=2 SV=1	AALQELTR		71	78	901.5106201171875
pepa4a7	a4.a1.a3	tr|F5GZX4|F5GZX4_HUMAN	tr|F5GZX4|F5GZX4_HUMAN DNA-directed RNA polymerase OS=Homo sapiens GN=POLR1B PE=2 SV=1	YFVAELAAMNIK	M9:+15.99491	1156	1167	1385.7137451171875
pepa5a1	a5.a1.a1	sp|P27694|RFA1_HUMAN	sp|P27694|RFA1_HUMAN Replication protein A 70 kDa DNA-binding subunit OS=Homo sapiens GN=RPA1 PE=1 SV=2	AAGPSLSHTSGGTQSK		168	183	1485.7296142578125
pepa5a4	a5.a1.a1	sp|P27694|RFA1_HUMAN	sp|P27694|RFA1_HUMAN Replication protein A 70 kDa DNA-binding subunit OS=Homo sapiens GN=RPA1 PE=1 SV=2	SGGVGGSNTNWK		432	443	1163.54443359375
pepa5a2	a5.a1.a1	sp|P27694|RFA1_HUMAN	sp|P27694|RFA1_HUMAN Replication protein A 70 kDa DNA-binding subunit OS=Homo sapiens GN=RPA1 PE=1 SV=2	ATVMDVKPVDYR	M4:+15.99491	589	600	1409.709716796875
pepa5a6	a5.a1.a1	sp|P27694|RFA1_HUMAN	sp|P27694|RFA1_HUMAN Replication protein A 70 kDa DNA-binding subunit OS=Homo sapiens GN=RPA1 PE=1 SV=2	VIDQQNGLYR		490	499	1205.627685546875
pepa5a3	a5.a1.a1	sp|P27694|RFA1_HUMAN	sp|P27694|RFA1_HUMAN Replication protein A 70 kDa DNA-binding subunit OS=Homo sapiens GN=RPA1 PE=1 SV=2	NIYLMDTSGK	M5:+15.99491	345	354	1157.5511474609375
pepa5a5	a5.a1.a1	sp|P27694|RFA1_HUMAN	sp|P27694|RFA1_HUMAN Replication protein A 70 kDa DNA-binding subunit OS=Homo sapiens GN=RPA1 PE=1 SV=2	VGQLSEGAIAAIMQK	M13:+15.99491	2	16	1531.8153076171875
pepa6a7	a6.a1.a1	sp|P27816-2|MAP4_HUMAN	sp|P27816-2|MAP4_HUMAN Isoform 2 of Microtubule-associated protein 4 OS=Homo sapiens GN=MAP4	VGSTENIKHQPGGGR		766	780	1536.7882080078125
pepa6a4	a6.a1.a1	sp|P27816-2|MAP4_HUMAN	sp|P27816-2|MAP4_HUMAN Isoform 2 of Microtubule-associated protein 4 OS=Homo sapiens GN=MAP4	TAGPIASAQK		804	813	943.5211181640625
pepa6a2	a6.a1.a1	sp|P27816-2|MAP4_HUMAN	sp|P27816-2|MAP4_HUMAN Isoform 2 of Microtubule-associated protein 4 OS=Homo sapiens GN=MAP4	LATNTSAPDLK		750	760	1130.6055908203125
pepa6a6	a6.a1.a1	sp|P27816-2|MAP4_HUMAN	sp|P27816-2|MAP4_HUMAN Isoform 2 of Microtubule-associated protein 4 OS=Homo sapiens GN=MAP4	VGSLDNVGHLPAGGAVK		898	914	1590.8603515625
pepa6a3	a6.a1.a1	sp|P27816-2|MAP4_HUMAN	sp|P27816-2|MAP4_HUMAN Isoform 2 of Microtubule-associated protein 4 OS=Homo sapiens GN=MAP4	KPMSLASGLVPAAPPK	M3:+15.99491	566	581	1579.887939453125
pepa6a5	a6.a1.a1	sp|P27816-2|MAP4_HUMAN	sp|P27816-2|MAP4_HUMAN Isoform 2 of Microtubule-associated protein 4 OS=Homo sapiens GN=MAP4	TTTLSGTAPAAGVVPSR		699	715	1585.8548583984375
pepa6a1	a6.a1.a1	sp|P27816-2|MAP4_HUMAN	sp|P27816-2|MAP4_HUMAN Isoform 2 of Microtubule-associated protein 4 OS=Homo sapiens GN=MAP4	EAQTLDSQIQETSI		966	979	1562.7547607421875
pepa6a7	a6.a1.a2	sp|P27816|MAP4_HUMAN	sp|P27816|MAP4_HUMAN Microtubule-associated protein 4 OS=Homo sapiens GN=MAP4 PE=1 SV=3	VGSTENIKHQPGGGR		939	953	1536.7882080078125
pepa6a4	a6.a1.a2	sp|P27816|MAP4_HUMAN	sp|P27816|MAP4_HUMAN Microtubule-associated protein 4 OS=Homo sapiens GN=MAP4 PE=1 SV=3	TAGPIASAQK		977	986	943.5211181640625
pepa6a2	a6.a1.a2	sp|P27816|MAP4_HUMAN	sp|P27816|MAP4_HUMAN Microtubule-associated protein 4 OS=Homo sapiens GN=MAP4 PE=1 SV=3	LATNTSAPDLK		923	933	1130.6055908203125
pepa6a6	a6.a1.a2	sp|P27816|MAP4_HUMAN	sp|P27816|MAP4_HUMAN Microtubule-associated protein 4 OS=Homo sapiens GN=MAP4 PE=1 SV=3	VGSLDNVGHLPAGGAVK		1071	1087	1590.8603515625
pepa6a3	a6.a1.a2	sp|P27816|MAP4_HUMAN	sp|P27816|MAP4_HUMAN Microtubule-associated protein 4 OS=Homo sapiens GN=MAP4 PE=1 SV=3	KPMSLASGLVPAAPPK	M3:+15.99491	739	754	1579.887939453125
pepa6a5	a6.a1.a2	sp|P27816|MAP4_HUMAN	sp|P27816|MAP4_HUMAN Microtubule-associated protein 4 OS=Homo sapiens GN=MAP4 PE=1 SV=3	TTTLSGTAPAAGVVPSR		872	888	1585.8548583984375
pepa6a1	a6.a1.a2	sp|P27816|MAP4_HUMAN	sp|P27816|MAP4_HUMAN Microtubule-associated protein 4 OS=Homo sapiens GN=MAP4 PE=1 SV=3	EAQTLDSQIQETSI		1139	1152	1562.7547607421875
pepa6a7	a6.a1.a3	tr|E7EVA0|E7EVA0_HUMAN	tr|E7EVA0|E7EVA0_HUMAN Microtubule-associated protein OS=Homo sapiens GN=MAP4 PE=2 SV=1	VGSTENIKHQPGGGR		2084	2098	1536.7882080078125
pepa6a4	a6.a1.a3	tr|E7EVA0|E7EVA0_HUMAN	tr|E7EVA0|E7EVA0_HUMAN Microtubule-associated protein OS=Homo sapiens GN=MAP4 PE=2 SV=1	TAGPIASAQK		2122	2131	943.5211181640625
pepa6a2	a6.a1.a3	tr|E7EVA0|E7EVA0_HUMAN	tr|E7EVA0|E7EVA0_HUMAN Microtubule-associated protein OS=Homo sapiens GN=MAP4 PE=2 SV=1	LATNTSAPDLK		2068	2078	1130.6055908203125
pepa6a6	a6.a1.a3	tr|E7EVA0|E7EVA0_HUMAN	tr|E7EVA0|E7EVA0_HUMAN Microtubule-associated protein OS=Homo sapiens GN=MAP4 PE=2 SV=1	VGSLDNVGHLPAGGAVK		2216	2232	1590.8603515625
pepa6a3	a6.a1.a3	tr|E7EVA0|E7EVA0_HUMAN	tr|E7EVA0|E7EVA0_HUMAN Microtubule-associated protein OS=Homo sapiens GN=MAP4 PE=2 SV=1	KPMSLASGLVPAAPPK	M3:+15.99491	1884	1899	1579.887939453125
pepa6a5	a6.a1.a3	tr|E7EVA0|E7EVA0_HUMAN	tr|E7EVA0|E7EVA0_HUMAN Microtubule-associated protein OS=Homo sapiens GN=MAP4 PE=2 SV=1	TTTLSGTAPAAGVVPSR		2017	2033	1585.8548583984375
pepa6a1	a6.a1.a3	tr|E7EVA0|E7EVA0_HUMAN	tr|E7EVA0|E7EVA0_HUMAN Microtubule-associated protein OS=Homo sapiens GN=MAP4 PE=2 SV=1	EAQTLDSQIQETSI		2284	2297	1562.7547607421875
pepa6a7	a6.a1.a4	tr|E9PGM5|E9PGM5_HUMAN	tr|E9PGM5|E9PGM5_HUMAN Microtubule-associated protein OS=Homo sapiens GN=MAP4 PE=2 SV=1	VGSTENIKHQPGGGR		674	688	1536.7882080078125
pepa6a4	a6.a1.a4	tr|E9PGM5|E9PGM5_HUMAN	tr|E9PGM5|E9PGM5_HUMAN Microtubule-associated protein OS=Homo sapiens GN=MAP4 PE=2 SV=1	TAGPIASAQK		712	721	943.5211181640625
pepa6a2	a6.a1.a4	tr|E9PGM5|E9PGM5_HUMAN	tr|E9PGM5|E9PGM5_HUMAN Microtubule-associated protein OS=Homo sapiens GN=MAP4 PE=2 SV=1	LATNTSAPDLK		658	668	1130.6055908203125
pepa6a6	a6.a1.a4	tr|E9PGM5|E9PGM5_HUMAN	tr|E9PGM5|E9PGM5_HUMAN Microtubule-associated protein OS=Homo sapiens GN=MAP4 PE=2 SV=1	VGSLDNVGHLPAGGAVK		806	822	1590.8603515625
pepa6a3	a6.a1.a4	tr|E9PGM5|E9PGM5_HUMAN	tr|E9PGM5|E9PGM5_HUMAN Microtubule-associated protein OS=Homo sapiens GN=MAP4 PE=2 SV=1	KPMSLASGLVPAAPPK	M3:+15.99491	474	489	1579.887939453125
pepa6a5	a6.a1.a4	tr|E9PGM5|E9PGM5_HUMAN	tr|E9PGM5|E9PGM5_HUMAN Microtubule-associated protein OS=Homo sapiens GN=MAP4 PE=2 SV=1	TTTLSGTAPAAGVVPSR		607	623	1585.8548583984375
pepa6a1	a6.a1.a4	tr|E9PGM5|E9PGM5_HUMAN	tr|E9PGM5|E9PGM5_HUMAN Microtubule-associated protein OS=Homo sapiens GN=MAP4 PE=2 SV=1	EAQTLDSQIQETSI		874	887	1562.7547607421875
pepa7a3	a7.a1.a1	sp|P49916-2|DNLI3_HUMAN	sp|P49916-2|DNLI3_HUMAN Isoform Beta of DNA ligase 3 OS=Homo sapiens GN=LIG3	GASFVTSTNPR		214	224	1136.5699462890625
pepa7a7	a7.a1.a1	sp|P49916-2|DNLI3_HUMAN	sp|P49916-2|DNLI3_HUMAN Isoform Beta of DNA ligase 3 OS=Homo sapiens GN=LIG3	LTTTGQVTSPVK		202	213	1231.689697265625
pepa7a5	a7.a1.a1	sp|P49916-2|DNLI3_HUMAN	sp|P49916-2|DNLI3_HUMAN Isoform Beta of DNA ligase 3 OS=Homo sapiens GN=LIG3	LQNELDMVK	M7:+15.99491	741	749	1105.55615234375
pepa7a6	a7.a1.a1	sp|P49916-2|DNLI3_HUMAN	sp|P49916-2|DNLI3_HUMAN Isoform Beta of DNA ligase 3 OS=Homo sapiens GN=LIG3	LTKEDEQQQALQDIASR		387	403	1972.9937744140625
pepa7a4	a7.a1.a1	sp|P49916-2|DNLI3_HUMAN	sp|P49916-2|DNLI3_HUMAN Isoform Beta of DNA ligase 3 OS=Homo sapiens GN=LIG3	LQNELDMVK		741	749	1089.561279296875
pepa7a2	a7.a1.a1	sp|P49916-2|DNLI3_HUMAN	sp|P49916-2|DNLI3_HUMAN Isoform Beta of DNA ligase 3 OS=Homo sapiens GN=LIG3	DLEQGDVSETIR		344	355	1361.6546630859375
pepa7a1	a7.a1.a1	sp|P49916-2|DNLI3_HUMAN	sp|P49916-2|DNLI3_HUMAN Isoform Beta of DNA ligase 3 OS=Homo sapiens GN=LIG3	ALDLADMITR	M7:+15.99491	639	648	1134.582763671875
pepa7a3	a7.a1.a2	sp|P49916|DNLI3_HUMAN	sp|P49916|DNLI3_HUMAN DNA ligase 3 OS=Homo sapiens GN=LIG3 PE=1 SV=2	GASFVTSTNPR		214	224	1136.5699462890625
pepa7a7	a7.a1.a2	sp|P49916|DNLI3_HUMAN	sp|P49916|DNLI3_HUMAN DNA ligase 3 OS=Homo sapiens GN=LIG3 PE=1 SV=2	LTTTGQVTSPVK		202	213	1231.689697265625
pepa7a5	a7.a1.a2	sp|P49916|DNLI3_HUMAN	sp|P49916|DNLI3_HUMAN DNA ligase 3 OS=Homo sapiens GN=LIG3 PE=1 SV=2	LQNELDMVK	M7:+15.99491	741	749	1105.55615234375
pepa7a6	a7.a1.a2	sp|P49916|DNLI3_HUMAN	sp|P49916|DNLI3_HUMAN DNA ligase 3 OS=Homo sapiens GN=LIG3 PE=1 SV=2	LTKEDEQQQALQDIASR		387	403	1972.9937744140625
pepa7a4	a7.a1.a2	sp|P49916|DNLI3_HUMAN	sp|P49916|DNLI3_HUMAN DNA ligase 3 OS=Homo sapiens GN=LIG3 PE=1 SV=2	LQNELDMVK		741	749	1089.561279296875
pepa7a2	a7.a1.a2	sp|P49916|DNLI3_HUMAN	sp|P49916|DNLI3_HUMAN DNA ligase 3 OS=Homo sapiens GN=LIG3 PE=1 SV=2	DLEQGDVSETIR		344	355	1361.6546630859375
pepa7a1	a7.a1.a2	sp|P49916|DNLI3_HUMAN	sp|P49916|DNLI3_HUMAN DNA ligase 3 OS=Homo sapiens GN=LIG3 PE=1 SV=2	ALDLADMITR	M7:+15.99491	639	648	1134.582763671875
pepa8a3	a8.a1.a1	sp|P78347-2|GTF2I_HUMAN	sp|P78347-2|GTF2I_HUMAN Isoform 2 of General transcription factor II-I OS=Homo sapiens GN=GTF2I	IIQVGNR		486	492	799.4788818359375
pepa8a5	a8.a1.a1	sp|P78347-2|GTF2I_HUMAN	sp|P78347-2|GTF2I_HUMAN Isoform 2 of General transcription factor II-I OS=Homo sapiens GN=GTF2I	TPTQTNGSNVPFKPR		662	676	1643.850341796875
pepa8a1	a8.a1.a1	sp|P78347-2|GTF2I_HUMAN	sp|P78347-2|GTF2I_HUMAN Isoform 2 of General transcription factor II-I OS=Homo sapiens GN=GTF2I	ANELPQPPVPEPANAGKR		286	303	1884.9930419921875
pepa8a4	a8.a1.a1	sp|P78347-2|GTF2I_HUMAN	sp|P78347-2|GTF2I_HUMAN Isoform 2 of General transcription factor II-I OS=Homo sapiens GN=GTF2I	STVVPVPYEK		131	140	1118.609619140625
pepa8a2	a8.a1.a1	sp|P78347-2|GTF2I_HUMAN	sp|P78347-2|GTF2I_HUMAN Isoform 2 of General transcription factor II-I OS=Homo sapiens GN=GTF2I	EQVNDLFSR		829	837	1107.5433349609375
pepa8a6	a8.a1.a1	sp|P78347-2|GTF2I_HUMAN	sp|P78347-2|GTF2I_HUMAN Isoform 2 of General transcription factor II-I OS=Homo sapiens GN=GTF2I	VPEIEVTVEGPNNNNPQTSAVR		640	661	2364.179443359375
pepa8a3	a8.a1.a2	sp|P78347-3|GTF2I_HUMAN	sp|P78347-3|GTF2I_HUMAN Isoform 3 of General transcription factor II-I OS=Homo sapiens GN=GTF2I	IIQVGNR		507	513	799.4788818359375
pepa8a5	a8.a1.a2	sp|P78347-3|GTF2I_HUMAN	sp|P78347-3|GTF2I_HUMAN Isoform 3 of General transcription factor II-I OS=Homo sapiens GN=GTF2I	TPTQTNGSNVPFKPR		683	697	1643.850341796875
pepa8a1	a8.a1.a2	sp|P78347-3|GTF2I_HUMAN	sp|P78347-3|GTF2I_HUMAN Isoform 3 of General transcription factor II-I OS=Homo sapiens GN=GTF2I	ANELPQPPVPEPANAGKR		307	324	1884.9930419921875
pepa8a4	a8.a1.a2	sp|P78347-3|GTF2I_HUMAN	sp|P78347-3|GTF2I_HUMAN Isoform 3 of General transcription factor II-I OS=Homo sapiens GN=GTF2I	STVVPVPYEK		131	140	1118.609619140625
pepa8a2	a8.a1.a2	sp|P78347-3|GTF2I_HUMAN	sp|P78347-3|GTF2I_HUMAN Isoform 3 of General transcription factor II-I OS=Homo sapiens GN=GTF2I	EQVNDLFSR		850	858	1107.5433349609375
pepa8a6	a8.a1.a2	sp|P78347-3|GTF2I_HUMAN	sp|P78347-3|GTF2I_HUMAN Isoform 3 of General transcription factor II-I OS=Homo sapiens GN=GTF2I	VPEIEVTVEGPNNNNPQTSAVR		661	682	2364.179443359375
pepa8a3	a8.a1.a3	sp|P78347-4|GTF2I_HUMAN	sp|P78347-4|GTF2I_HUMAN Isoform 4 of General transcription factor II-I OS=Homo sapiens GN=GTF2I	IIQVGNR		506	512	799.4788818359375
pepa8a5	a8.a1.a3	sp|P78347-4|GTF2I_HUMAN	sp|P78347-4|GTF2I_HUMAN Isoform 4 of General transcription factor II-I OS=Homo sapiens GN=GTF2I	TPTQTNGSNVPFKPR		682	696	1643.850341796875
pepa8a1	a8.a1.a3	sp|P78347-4|GTF2I_HUMAN	sp|P78347-4|GTF2I_HUMAN Isoform 4 of General transcription factor II-I OS=Homo sapiens GN=GTF2I	ANELPQPPVPEPANAGKR		306	323	1884.9930419921875
pepa8a4	a8.a1.a3	sp|P78347-4|GTF2I_HUMAN	sp|P78347-4|GTF2I_HUMAN Isoform 4 of General transcription factor II-I OS=Homo sapiens GN=GTF2I	STVVPVPYEK		131	140	1118.609619140625
pepa8a2	a8.a1.a3	sp|P78347-4|GTF2I_HUMAN	sp|P78347-4|GTF2I_HUMAN Isoform 4 of General transcription factor II-I OS=Homo sapiens GN=GTF2I	EQVNDLFSR		849	857	1107.5433349609375
pepa8a6	a8.a1.a3	sp|P78347-4|GTF2I_HUMAN	sp|P78347-4|GTF2I_HUMAN Isoform 4 of General transcription factor II-I OS=Homo sapiens GN=GTF2I	VPEIEVTVEGPNNNNPQTSAVR		660	681	2364.179443359375
pepa8a3	a8.a1.a4	sp|P78347|GTF2I_HUMAN	sp|P78347|GTF2I_HUMAN General transcription factor II-I OS=Homo sapiens GN=GTF2I PE=1 SV=2	IIQVGNR		527	533	799.4788818359375
pepa8a5	a8.a1.a4	sp|P78347|GTF2I_HUMAN	sp|P78347|GTF2I_HUMAN General transcription factor II-I OS=Homo sapiens GN=GTF2I PE=1 SV=2	TPTQTNGSNVPFKPR		703	717	1643.850341796875
pepa8a1	a8.a1.a4	sp|P78347|GTF2I_HUMAN	sp|P78347|GTF2I_HUMAN General transcription factor II-I OS=Homo sapiens GN=GTF2I PE=1 SV=2	ANELPQPPVPEPANAGKR		327	344	1884.9930419921875
pepa8a4	a8.a1.a4	sp|P78347|GTF2I_HUMAN	sp|P78347|GTF2I_HUMAN General transcription factor II-I OS=Homo sapiens GN=GTF2I PE=1 SV=2	STVVPVPYEK		131	140	1118.609619140625
pepa8a2	a8.a1.a4	sp|P78347|GTF2I_HUMAN	sp|P78347|GTF2I_HUMAN General transcription factor II-I OS=Homo sapiens GN=GTF2I PE=1 SV=2	EQVNDLFSR		870	878	1107.5433349609375
pepa8a6	a8.a1.a4	sp|P78347|GTF2I_HUMAN	sp|P78347|GTF2I_HUMAN General transcription factor II-I OS=Homo sapiens GN=GTF2I PE=1 SV=2	VPEIEVTVEGPNNNNPQTSAVR		681	702	2364.179443359375
pepa9a2	a9.a1.a1	sp|P13010|XRCC5_HUMAN	sp|P13010|XRCC5_HUMAN X-ray repair cross-complementing protein 5 OS=Homo sapiens GN=XRCC5 PE=1 SV=3	EEASGSSVTAEEAK		689	702	1394.6285400390625
pepa9a1	a9.a1.a1	sp|P13010|XRCC5_HUMAN	sp|P13010|XRCC5_HUMAN X-ray repair cross-complementing protein 5 OS=Homo sapiens GN=XRCC5 PE=1 SV=3	EDGSGDRGDGPFR		172	184	1364.5830078125
pepa9a6	a9.a1.a1	sp|P13010|XRCC5_HUMAN	sp|P13010|XRCC5_HUMAN X-ray repair cross-complementing protein 5 OS=Homo sapiens GN=XRCC5 PE=1 SV=3	YGSDIVPFSKVDEEQMK	M16:+15.99491	316	332	1987.9322509765625
pepa9a5	a9.a1.a1	sp|P13010|XRCC5_HUMAN	sp|P13010|XRCC5_HUMAN X-ray repair cross-complementing protein 5 OS=Homo sapiens GN=XRCC5 PE=1 SV=3	YGSDIVPFSK		316	325	1112.562744140625
pepa9a3	a9.a1.a1	sp|P13010|XRCC5_HUMAN	sp|P13010|XRCC5_HUMAN X-ray repair cross-complementing protein 5 OS=Homo sapiens GN=XRCC5 PE=1 SV=3	HIEIFTDLSSR		131	141	1317.68017578125
pepa9a4	a9.a1.a1	sp|P13010|XRCC5_HUMAN	sp|P13010|XRCC5_HUMAN X-ray repair cross-complementing protein 5 OS=Homo sapiens GN=XRCC5 PE=1 SV=3	KYAPTEAQLNAVDALIDSMSLAK	M19:+15.99491	443	465	2465.260009765625
pepb10a3	b10.a1.a1	sp|P12268|IMDH2_HUMAN	sp|P12268|IMDH2_HUMAN Inosine-5'-monophosphate dehydrogenase 2 OS=Homo sapiens GN=IMPDH2 PE=1 SV=2	NRDYPLASK		230	238	1063.553466796875
pepb10a5	b10.a1.a1	sp|P12268|IMDH2_HUMAN	sp|P12268|IMDH2_HUMAN Inosine-5'-monophosphate dehydrogenase 2 OS=Homo sapiens GN=IMPDH2 PE=1 SV=2	VAQGVSGAVQDK		439	450	1158.61181640625
pepb10a4	b10.a1.a1	sp|P12268|IMDH2_HUMAN	sp|P12268|IMDH2_HUMAN Inosine-5'-monophosphate dehydrogenase 2 OS=Homo sapiens GN=IMPDH2 PE=1 SV=2	TSSAQVEGGVHSLHSYEK		494	511	1915.9149169921875
pepb10a1	b10.a1.a1	sp|P12268|IMDH2_HUMAN	sp|P12268|IMDH2_HUMAN Inosine-5'-monophosphate dehydrogenase 2 OS=Homo sapiens GN=IMPDH2 PE=1 SV=2	FGVPVIADGGIQNVGHIAK		357	375	1892.039306640625
pepb10a3	b10.a1.a2	tr|H0Y4R1|H0Y4R1_HUMAN	tr|H0Y4R1|H0Y4R1_HUMAN Inosine-5'-monophosphate dehydrogenase 2 (Fragment) OS=Homo sapiens GN=IMPDH2 PE=3 SV=1	NRDYPLASK		162	170	1063.553466796875
pepb10a5	b10.a1.a2	tr|H0Y4R1|H0Y4R1_HUMAN	tr|H0Y4R1|H0Y4R1_HUMAN Inosine-5'-monophosphate dehydrogenase 2 (Fragment) OS=Homo sapiens GN=IMPDH2 PE=3 SV=1	VAQGVSGAVQDK		395	406	1158.61181640625
pepb10a4	b10.a1.a2	tr|H0Y4R1|H0Y4R1_HUMAN	tr|H0Y4R1|H0Y4R1_HUMAN Inosine-5'-monophosphate dehydrogenase 2 (Fragment) OS=Homo sapiens GN=IMPDH2 PE=3 SV=1	TSSAQVEGGVHSLHSYEK		450	467	1915.9149169921875
pepb10a1	b10.a1.a2	tr|H0Y4R1|H0Y4R1_HUMAN	tr|H0Y4R1|H0Y4R1_HUMAN Inosine-5'-monophosphate dehydrogenase 2 (Fragment) OS=Homo sapiens GN=IMPDH2 PE=3 SV=1	FGVPVIADGGIQNVGHIAK		313	331	1892.039306640625
pepb10a3	b10.a2.a1	sp|P20839-2|IMDH1_HUMAN	sp|P20839-2|IMDH1_HUMAN Isoform 2 of Inosine-5'-monophosphate dehydrogenase 1 OS=Homo sapiens GN=IMPDH1	NRDYPLASK		205	213	1063.553466796875
pepb10a2	b10.a2.a1	sp|P20839-2|IMDH1_HUMAN	sp|P20839-2|IMDH1_HUMAN Isoform 2 of Inosine-5'-monophosphate dehydrogenase 1 OS=Homo sapiens GN=IMPDH1	IAQGVSGSIQDK		414	425	1202.637939453125
pepb10a3	b10.a2.a2	sp|P20839-3|IMDH1_HUMAN	sp|P20839-3|IMDH1_HUMAN Isoform 3 of Inosine-5'-monophosphate dehydrogenase 1 OS=Homo sapiens GN=IMPDH1	NRDYPLASK		279	287	1063.553466796875
pepb10a2	b10.a2.a2	sp|P20839-3|IMDH1_HUMAN	sp|P20839-3|IMDH1_HUMAN Isoform 3 of Inosine-5'-monophosphate dehydrogenase 1 OS=Homo sapiens GN=IMPDH1	IAQGVSGSIQDK		488	499	1202.637939453125
pepb10a3	b10.a2.a3	sp|P20839-4|IMDH1_HUMAN	sp|P20839-4|IMDH1_HUMAN Isoform 4 of Inosine-5'-monophosphate dehydrogenase 1 OS=Homo sapiens GN=IMPDH1	NRDYPLASK		225	233	1063.553466796875
pepb10a2	b10.a2.a3	sp|P20839-4|IMDH1_HUMAN	sp|P20839-4|IMDH1_HUMAN Isoform 4 of Inosine-5'-monophosphate dehydrogenase 1 OS=Homo sapiens GN=IMPDH1	IAQGVSGSIQDK		434	445	1202.637939453125
pepb10a3	b10.a2.a4	sp|P20839-5|IMDH1_HUMAN	sp|P20839-5|IMDH1_HUMAN Isoform 5 of Inosine-5'-monophosphate dehydrogenase 1 OS=Homo sapiens GN=IMPDH1	NRDYPLASK		305	313	1063.553466796875
pepb10a2	b10.a2.a4	sp|P20839-5|IMDH1_HUMAN	sp|P20839-5|IMDH1_HUMAN Isoform 5 of Inosine-5'-monophosphate dehydrogenase 1 OS=Homo sapiens GN=IMPDH1	IAQGVSGSIQDK		514	525	1202.637939453125
pepb10a3	b10.a2.a5	sp|P20839-6|IMDH1_HUMAN	sp|P20839-6|IMDH1_HUMAN Isoform 6 of Inosine-5'-monophosphate dehydrogenase 1 OS=Homo sapiens GN=IMPDH1	NRDYPLASK		315	323	1063.553466796875
pepb10a2	b10.a2.a5	sp|P20839-6|IMDH1_HUMAN	sp|P20839-6|IMDH1_HUMAN Isoform 6 of Inosine-5'-monophosphate dehydrogenase 1 OS=Homo sapiens GN=IMPDH1	IAQGVSGSIQDK		524	535	1202.637939453125
pepb10a3	b10.a2.a6	sp|P20839-7|IMDH1_HUMAN	sp|P20839-7|IMDH1_HUMAN Isoform 7 of Inosine-5'-monophosphate dehydrogenase 1 OS=Homo sapiens GN=IMPDH1	NRDYPLASK		282	290	1063.553466796875
pepb10a2	b10.a2.a6	sp|P20839-7|IMDH1_HUMAN	sp|P20839-7|IMDH1_HUMAN Isoform 7 of Inosine-5'-monophosphate dehydrogenase 1 OS=Homo sapiens GN=IMPDH1	IAQGVSGSIQDK		491	502	1202.637939453125
pepb10a3	b10.a2.a7	sp|P20839|IMDH1_HUMAN	sp|P20839|IMDH1_HUMAN Inosine-5'-monophosphate dehydrogenase 1 OS=Homo sapiens GN=IMPDH1 PE=1 SV=2	NRDYPLASK		230	238	1063.553466796875
pepb10a2	b10.a2.a7	sp|P20839|IMDH1_HUMAN	sp|P20839|IMDH1_HUMAN Inosine-5'-monophosphate dehydrogenase 1 OS=Homo sapiens GN=IMPDH1 PE=1 SV=2	IAQGVSGSIQDK		439	450	1202.637939453125
pepb10a3	b10.a2.a8	tr|C9J381|C9J381_HUMAN	tr|C9J381|C9J381_HUMAN Inosine-5'-monophosphate dehydrogenase 1 OS=Homo sapiens GN=IMPDH1 PE=2 SV=1	NRDYPLASK		229	237	1063.553466796875
pepb10a2	b10.a2.a8	tr|C9J381|C9J381_HUMAN	tr|C9J381|C9J381_HUMAN Inosine-5'-monophosphate dehydrogenase 1 OS=Homo sapiens GN=IMPDH1 PE=2 SV=1	IAQGVSGSIQDK		438	449	1202.637939453125
pepb10a3	b10.a2.a9	tr|E7EQS0|E7EQS0_HUMAN	tr|E7EQS0|E7EQS0_HUMAN Inosine-5'-monophosphate dehydrogenase 1 OS=Homo sapiens GN=IMPDH1 PE=2 SV=1	NRDYPLASK		246	254	1063.553466796875
pepb10a2	b10.a2.a9	tr|E7EQS0|E7EQS0_HUMAN	tr|E7EQS0|E7EQS0_HUMAN Inosine-5'-monophosphate dehydrogenase 1 OS=Homo sapiens GN=IMPDH1 PE=2 SV=1	IAQGVSGSIQDK		455	466	1202.637939453125
pepb11a4	b11.a1.a1	sp|O95602|RPA1_HUMAN	sp|O95602|RPA1_HUMAN DNA-directed RNA polymerase I subunit RPA1 OS=Homo sapiens GN=POLR1A PE=1 SV=2	SQHLHEVLSR		1050	1059	1205.6390380859375
pepb11a1	b11.a1.a1	sp|O95602|RPA1_HUMAN	sp|O95602|RPA1_HUMAN DNA-directed RNA polymerase I subunit RPA1 OS=Homo sapiens GN=POLR1A PE=1 SV=2	ALKLESENR		1102	1110	1059.5797119140625
pepb11a5	b11.a1.a1	sp|O95602|RPA1_HUMAN	sp|O95602|RPA1_HUMAN DNA-directed RNA polymerase I subunit RPA1 OS=Homo sapiens GN=POLR1A PE=1 SV=2	TALSAVDMTQR	M8:+15.99491	505	515	1208.5943603515625
pepb11a3	b11.a1.a1	sp|O95602|RPA1_HUMAN	sp|O95602|RPA1_HUMAN DNA-directed RNA polymerase I subunit RPA1 OS=Homo sapiens GN=POLR1A PE=1 SV=2	QLLTPATGAPKPQGTK	Q1:-17.02655	521	536	1590.8853759765625
pepb11a2	b11.a1.a1	sp|O95602|RPA1_HUMAN	sp|O95602|RPA1_HUMAN DNA-directed RNA polymerase I subunit RPA1 OS=Homo sapiens GN=POLR1A PE=1 SV=2	GEMNVTLGIPR	M3:+15.99491	1237	1247	1202.6202392578125
pepb11a4	b11.a1.a2	tr|B9ZVN9|B9ZVN9_HUMAN	tr|B9ZVN9|B9ZVN9_HUMAN DNA-directed RNA polymerase OS=Homo sapiens GN=POLR1A PE=2 SV=1	SQHLHEVLSR		1050	1059	1205.6390380859375
pepb11a1	b11.a1.a2	tr|B9ZVN9|B9ZVN9_HUMAN	tr|B9ZVN9|B9ZVN9_HUMAN DNA-directed RNA polymerase OS=Homo sapiens GN=POLR1A PE=2 SV=1	ALKLESENR		1102	1110	1059.5797119140625
pepb11a5	b11.a1.a2	tr|B9ZVN9|B9ZVN9_HUMAN	tr|B9ZVN9|B9ZVN9_HUMAN DNA-directed RNA polymerase OS=Homo sapiens GN=POLR1A PE=2 SV=1	TALSAVDMTQR	M8:+15.99491	505	515	1208.5943603515625
pepb11a3	b11.a1.a2	tr|B9ZVN9|B9ZVN9_HUMAN	tr|B9ZVN9|B9ZVN9_HUMAN DNA-directed RNA polymerase OS=Homo sapiens GN=POLR1A PE=2 SV=1	QLLTPATGAPKPQGTK	Q1:-17.02655	521	536	1590.8853759765625
pepb11a2	b11.a1.a2	tr|B9ZVN9|B9ZVN9_HUMAN	tr|B9ZVN9|B9ZVN9_HUMAN DNA-directed RNA polymerase OS=Homo sapiens GN=POLR1A PE=2 SV=1	GEMNVTLGIPR	M3:+15.99491	1237	1247	1202.6202392578125
pepb12a2	b12.a1.a1	sp|P81605|DCD_HUMAN	sp|P81605|DCD_HUMAN Dermcidin OS=Homo sapiens GN=DCD PE=1 SV=2	ENAGEDPGLAR		43	53	1128.5284423828125
pepb12a3	b12.a1.a1	sp|P81605|DCD_HUMAN	sp|P81605|DCD_HUMAN Dermcidin OS=Homo sapiens GN=DCD PE=1 SV=2	GAVHDVKDVL		97	106	1052.5738525390625
pepb12a4	b12.a1.a1	sp|P81605|DCD_HUMAN	sp|P81605|DCD_HUMAN Dermcidin OS=Homo sapiens GN=DCD PE=1 SV=2	GAVHDVKDVLD		97	107	1167.6009521484375
pepb12a5	b12.a1.a1	sp|P81605|DCD_HUMAN	sp|P81605|DCD_HUMAN Dermcidin OS=Homo sapiens GN=DCD PE=1 SV=2	GAVHDVKDVLDS		97	108	1254.6329345703125
pepb12a1	b12.a1.a1	sp|P81605|DCD_HUMAN	sp|P81605|DCD_HUMAN Dermcidin OS=Homo sapiens GN=DCD PE=1 SV=2	DAVEDLESVGK		86	96	1161.5638427734375
pepb13a5	b13.a1.a1	sp|Q9NR30|DDX21_HUMAN	sp|Q9NR30|DDX21_HUMAN Nucleolar RNA helicase 2 OS=Homo sapiens GN=DDX21 PE=1 SV=5	KKAEPSEVDMNSPK	M10:+15.99491	60	73	1575.7686767578125
pepb13a4	b13.a1.a1	sp|Q9NR30|DDX21_HUMAN	sp|Q9NR30|DDX21_HUMAN Nucleolar RNA helicase 2 OS=Homo sapiens GN=DDX21 PE=1 SV=5	EQLGEEIDSK		659	668	1147.548095703125
pepb13a1	b13.a1.a1	sp|Q9NR30|DDX21_HUMAN	sp|Q9NR30|DDX21_HUMAN Nucleolar RNA helicase 2 OS=Homo sapiens GN=DDX21 PE=1 SV=5	AAVIGDVIR		424	432	913.5469970703125
pepb13a2	b13.a1.a1	sp|Q9NR30|DDX21_HUMAN	sp|Q9NR30|DDX21_HUMAN Nucleolar RNA helicase 2 OS=Homo sapiens GN=DDX21 PE=1 SV=5	APQVLVLAPTR		260	270	1164.7103271484375
pepb13a3	b13.a1.a1	sp|Q9NR30|DDX21_HUMAN	sp|Q9NR30|DDX21_HUMAN Nucleolar RNA helicase 2 OS=Homo sapiens GN=DDX21 PE=1 SV=5	EGAFSNFPISEETIK		185	199	1668.81201171875
pepb14a4	b14.a1.a1	sp|Q01831-2|XPC_HUMAN	sp|Q01831-2|XPC_HUMAN Isoform 2 of DNA repair protein complementing XP-C cells OS=Homo sapiens GN=XPC	VTVKSENLK		78	86	1017.5942993164062
pepb14a3	b14.a1.a1	sp|Q01831-2|XPC_HUMAN	sp|Q01831-2|XPC_HUMAN Isoform 2 of DNA repair protein complementing XP-C cells OS=Homo sapiens GN=XPC	LTADPGGSSETSSQVLENHTKPK		302	324	2383.174072265625
pepb14a1	b14.a1.a1	sp|Q01831-2|XPC_HUMAN	sp|Q01831-2|XPC_HUMAN Isoform 2 of DNA repair protein complementing XP-C cells OS=Homo sapiens GN=XPC	ALQLLTR		271	277	814.514892578125
pepb14a5	b14.a1.a1	sp|Q01831-2|XPC_HUMAN	sp|Q01831-2|XPC_HUMAN Isoform 2 of DNA repair protein complementing XP-C cells OS=Homo sapiens GN=XPC	YDPVWMTVTR	M6:+15.99491	548	557	1283.6092529296875
pepb14a2	b14.a1.a1	sp|Q01831-2|XPC_HUMAN	sp|Q01831-2|XPC_HUMAN Isoform 2 of DNA repair protein complementing XP-C cells OS=Homo sapiens GN=XPC	DVDTYYLSNLVK		211	222	1429.721435546875
pepb14a4	b14.a1.a2	sp|Q01831|XPC_HUMAN	sp|Q01831|XPC_HUMAN DNA repair protein complementing XP-C cells OS=Homo sapiens GN=XPC PE=1 SV=4	VTVKSENLK		78	86	1017.5942993164062
pepb14a3	b14.a1.a2	sp|Q01831|XPC_HUMAN	sp|Q01831|XPC_HUMAN DNA repair protein complementing XP-C cells OS=Homo sapiens GN=XPC PE=1 SV=4	LTADPGGSSETSSQVLENHTKPK		339	361	2383.174072265625
pepb14a1	b14.a1.a2	sp|Q01831|XPC_HUMAN	sp|Q01831|XPC_HUMAN DNA repair protein complementing XP-C cells OS=Homo sapiens GN=XPC PE=1 SV=4	ALQLLTR		308	314	814.514892578125
pepb14a5	b14.a1.a2	sp|Q01831|XPC_HUMAN	sp|Q01831|XPC_HUMAN DNA repair protein complementing XP-C cells OS=Homo sapiens GN=XPC PE=1 SV=4	YDPVWMTVTR	M6:+15.99491	585	594	1283.6092529296875
pepb14a2	b14.a1.a2	sp|Q01831|XPC_HUMAN	sp|Q01831|XPC_HUMAN DNA repair protein complementing XP-C cells OS=Homo sapiens GN=XPC PE=1 SV=4	DVDTYYLSNLVK		248	259	1429.721435546875
pepb15a1	b15.a1.a1	sp|P12956|XRCC6_HUMAN	sp|P12956|XRCC6_HUMAN X-ray repair cross-complementing protein 6 OS=Homo sapiens GN=XRCC6 PE=1 SV=2	IMATPEQVGK	M2:+15.99491	452	461	1089.561279296875
pepb15a3	b15.a1.a1	sp|P12956|XRCC6_HUMAN	sp|P12956|XRCC6_HUMAN X-ray repair cross-complementing protein 6 OS=Homo sapiens GN=XRCC6 PE=1 SV=2	QIILEKEETEELKR	Q1:-17.02655	326	339	1740.938232421875
pepb15a5	b15.a1.a1	sp|P12956|XRCC6_HUMAN	sp|P12956|XRCC6_HUMAN X-ray repair cross-complementing protein 6 OS=Homo sapiens GN=XRCC6 PE=1 SV=2	TFNTSTGGLLLPSDTKR		302	318	1807.955322265625
pepb15a4	b15.a1.a1	sp|P12956|XRCC6_HUMAN	sp|P12956|XRCC6_HUMAN X-ray repair cross-complementing protein 6 OS=Homo sapiens GN=XRCC6 PE=1 SV=2	SDSFENPVLQQHFR		475	488	1703.81396484375
pepb15a2	b15.a1.a1	sp|P12956|XRCC6_HUMAN	sp|P12956|XRCC6_HUMAN X-ray repair cross-complementing protein 6 OS=Homo sapiens GN=XRCC6 PE=1 SV=2	NIYVLQELDNPGAK		101	114	1573.822509765625
pepb15a1	b15.a1.a2	tr|B1AHC9|B1AHC9_HUMAN	tr|B1AHC9|B1AHC9_HUMAN X-ray repair cross-complementing protein 6 OS=Homo sapiens GN=XRCC6 PE=2 SV=1	IMATPEQVGK	M2:+15.99491	402	411	1089.561279296875
pepb15a3	b15.a1.a2	tr|B1AHC9|B1AHC9_HUMAN	tr|B1AHC9|B1AHC9_HUMAN X-ray repair cross-complementing protein 6 OS=Homo sapiens GN=XRCC6 PE=2 SV=1	QIILEKEETEELKR	Q1:-17.02655	276	289	1740.938232421875
pepb15a5	b15.a1.a2	tr|B1AHC9|B1AHC9_HUMAN	tr|B1AHC9|B1AHC9_HUMAN X-ray repair cross-complementing protein 6 OS=Homo sapiens GN=XRCC6 PE=2 SV=1	TFNTSTGGLLLPSDTKR		252	268	1807.955322265625
pepb15a4	b15.a1.a2	tr|B1AHC9|B1AHC9_HUMAN	tr|B1AHC9|B1AHC9_HUMAN X-ray repair cross-complementing protein 6 OS=Homo sapiens GN=XRCC6 PE=2 SV=1	SDSFENPVLQQHFR		425	438	1703.81396484375
pepb15a2	b15.a1.a2	tr|B1AHC9|B1AHC9_HUMAN	tr|B1AHC9|B1AHC9_HUMAN X-ray repair cross-complementing protein 6 OS=Homo sapiens GN=XRCC6 PE=2 SV=1	NIYVLQELDNPGAK		51	64	1573.822509765625
pepb16a3	b16.a1.a1	sp|P15927-2|RFA2_HUMAN	sp|P15927-2|RFA2_HUMAN Isoform 2 of Replication protein A 32 kDa subunit OS=Homo sapiens GN=RPA2	HMSVSSIK	M2:+15.99491	244	251	904.4561157226562
pepb16a2	b16.a1.a1	sp|P15927-2|RFA2_HUMAN	sp|P15927-2|RFA2_HUMAN Isoform 2 of Replication protein A 32 kDa subunit OS=Homo sapiens GN=RPA2	HAEKAPTNIVYK		90	101	1370.7430419921875
pepb16a1	b16.a1.a1	sp|P15927-2|RFA2_HUMAN	sp|P15927-2|RFA2_HUMAN Isoform 2 of Replication protein A 32 kDa subunit OS=Homo sapiens GN=RPA2	APTNIVYK		94	101	905.509521484375
pepb16a4	b16.a1.a1	sp|P15927-2|RFA2_HUMAN	sp|P15927-2|RFA2_HUMAN Isoform 2 of Replication protein A 32 kDa subunit OS=Homo sapiens GN=RPA2	IDDMTAAPMDVR	M4:+15.99491	102	113	1350.6031494140625
pepb16a3	b16.a1.a2	sp|P15927-3|RFA2_HUMAN	sp|P15927-3|RFA2_HUMAN Isoform 3 of Replication protein A 32 kDa subunit OS=Homo sapiens GN=RPA2	HMSVSSIK	M2:+15.99491	324	331	904.4561157226562
pepb16a2	b16.a1.a2	sp|P15927-3|RFA2_HUMAN	sp|P15927-3|RFA2_HUMAN Isoform 3 of Replication protein A 32 kDa subunit OS=Homo sapiens GN=RPA2	HAEKAPTNIVYK		170	181	1370.7430419921875
pepb16a1	b16.a1.a2	sp|P15927-3|RFA2_HUMAN	sp|P15927-3|RFA2_HUMAN Isoform 3 of Replication protein A 32 kDa subunit OS=Homo sapiens GN=RPA2	APTNIVYK		174	181	905.509521484375
pepb16a4	b16.a1.a2	sp|P15927-3|RFA2_HUMAN	sp|P15927-3|RFA2_HUMAN Isoform 3 of Replication protein A 32 kDa subunit OS=Homo sapiens GN=RPA2	IDDMTAAPMDVR	M4:+15.99491	182	193	1350.6031494140625
pepb16a3	b16.a1.a3	sp|P15927|RFA2_HUMAN	sp|P15927|RFA2_HUMAN Replication protein A 32 kDa subunit OS=Homo sapiens GN=RPA2 PE=1 SV=1	HMSVSSIK	M2:+15.99491	236	243	904.4561157226562
pepb16a2	b16.a1.a3	sp|P15927|RFA2_HUMAN	sp|P15927|RFA2_HUMAN Replication protein A 32 kDa subunit OS=Homo sapiens GN=RPA2 PE=1 SV=1	HAEKAPTNIVYK		82	93	1370.7430419921875
pepb16a1	b16.a1.a3	sp|P15927|RFA2_HUMAN	sp|P15927|RFA2_HUMAN Replication protein A 32 kDa subunit OS=Homo sapiens GN=RPA2 PE=1 SV=1	APTNIVYK		86	93	905.509521484375
pepb16a4	b16.a1.a3	sp|P15927|RFA2_HUMAN	sp|P15927|RFA2_HUMAN Replication protein A 32 kDa subunit OS=Homo sapiens GN=RPA2 PE=1 SV=1	IDDMTAAPMDVR	M4:+15.99491	94	105	1350.6031494140625
pepb17a2	b17.a1.a1	sp|Q16666-2|IF16_HUMAN	sp|Q16666-2|IF16_HUMAN Isoform 2 of Gamma-interferon-inducible protein 16 OS=Homo sapiens GN=IFI16	INQLCSQTK	C5:+57.02146	619	627	1091.5517578125
pepb17a1	b17.a1.a1	sp|Q16666-2|IF16_HUMAN	sp|Q16666-2|IF16_HUMAN Isoform 2 of Gamma-interferon-inducible protein 16 OS=Homo sapiens GN=IFI16	EVDATSPAPSTSSTVK		101	116	1576.7705078125
pepb17a4	b17.a1.a1	sp|Q16666-2|IF16_HUMAN	sp|Q16666-2|IF16_HUMAN Isoform 2 of Gamma-interferon-inducible protein 16 OS=Homo sapiens GN=IFI16	TTIYEIQDDR		331	340	1253.6011962890625
pepb17a3	b17.a1.a1	sp|Q16666-2|IF16_HUMAN	sp|Q16666-2|IF16_HUMAN Isoform 2 of Gamma-interferon-inducible protein 16 OS=Homo sapiens GN=IFI16	TPQMPPTTPSSSFFTK	M4:+15.99491	428	443	1769.8419189453125
pepb17a2	b17.a1.a2	sp|Q16666-3|IF16_HUMAN	sp|Q16666-3|IF16_HUMAN Isoform 3 of Gamma-interferon-inducible protein 16 OS=Homo sapiens GN=IFI16	INQLCSQTK	C5:+57.02146	563	571	1091.5517578125
pepb17a1	b17.a1.a2	sp|Q16666-3|IF16_HUMAN	sp|Q16666-3|IF16_HUMAN Isoform 3 of Gamma-interferon-inducible protein 16 OS=Homo sapiens GN=IFI16	EVDATSPAPSTSSTVK		101	116	1576.7705078125
pepb17a4	b17.a1.a2	sp|Q16666-3|IF16_HUMAN	sp|Q16666-3|IF16_HUMAN Isoform 3 of Gamma-interferon-inducible protein 16 OS=Homo sapiens GN=IFI16	TTIYEIQDDR		331	340	1253.6011962890625
pepb17a3	b17.a1.a2	sp|Q16666-3|IF16_HUMAN	sp|Q16666-3|IF16_HUMAN Isoform 3 of Gamma-interferon-inducible protein 16 OS=Homo sapiens GN=IFI16	TPQMPPTTPSSSFFTK	M4:+15.99491	428	443	1769.8419189453125
pepb17a2	b17.a1.a3	sp|Q16666-6|IF16_HUMAN	sp|Q16666-6|IF16_HUMAN Isoform 4 of Gamma-interferon-inducible protein 16 OS=Homo sapiens GN=IFI16	INQLCSQTK	C5:+57.02146	619	627	1091.5517578125
pepb17a1	b17.a1.a3	sp|Q16666-6|IF16_HUMAN	sp|Q16666-6|IF16_HUMAN Isoform 4 of Gamma-interferon-inducible protein 16 OS=Homo sapiens GN=IFI16	EVDATSPAPSTSSTVK		101	116	1576.7705078125
pepb17a4	b17.a1.a3	sp|Q16666-6|IF16_HUMAN	sp|Q16666-6|IF16_HUMAN Isoform 4 of Gamma-interferon-inducible protein 16 OS=Homo sapiens GN=IFI16	TTIYEIQDDR		275	284	1253.6011962890625
pepb17a3	b17.a1.a3	sp|Q16666-6|IF16_HUMAN	sp|Q16666-6|IF16_HUMAN Isoform 4 of Gamma-interferon-inducible protein 16 OS=Homo sapiens GN=IFI16	TPQMPPTTPSSSFFTK	M4:+15.99491	372	387	1769.8419189453125
pepb17a2	b17.a1.a4	sp|Q16666|IF16_HUMAN	sp|Q16666|IF16_HUMAN Gamma-interferon-inducible protein 16 OS=Homo sapiens GN=IFI16 PE=1 SV=3	INQLCSQTK	C5:+57.02146	675	683	1091.5517578125
pepb17a1	b17.a1.a4	sp|Q16666|IF16_HUMAN	sp|Q16666|IF16_HUMAN Gamma-interferon-inducible protein 16 OS=Homo sapiens GN=IFI16 PE=1 SV=3	EVDATSPAPSTSSTVK		101	116	1576.7705078125
pepb17a4	b17.a1.a4	sp|Q16666|IF16_HUMAN	sp|Q16666|IF16_HUMAN Gamma-interferon-inducible protein 16 OS=Homo sapiens GN=IFI16 PE=1 SV=3	TTIYEIQDDR		331	340	1253.6011962890625
pepb17a3	b17.a1.a4	sp|Q16666|IF16_HUMAN	sp|Q16666|IF16_HUMAN Gamma-interferon-inducible protein 16 OS=Homo sapiens GN=IFI16 PE=1 SV=3	TPQMPPTTPSSSFFTK	M4:+15.99491	428	443	1769.8419189453125
pepb17a2	b17.a1.a5	tr|E7EPR3|E7EPR3_HUMAN	tr|E7EPR3|E7EPR3_HUMAN Gamma-interferon-inducible protein 16 OS=Homo sapiens GN=IFI16 PE=2 SV=1	INQLCSQTK	C5:+57.02146	623	631	1091.5517578125
pepb17a1	b17.a1.a5	tr|E7EPR3|E7EPR3_HUMAN	tr|E7EPR3|E7EPR3_HUMAN Gamma-interferon-inducible protein 16 OS=Homo sapiens GN=IFI16 PE=2 SV=1	EVDATSPAPSTSSTVK		105	120	1576.7705078125
pepb17a4	b17.a1.a5	tr|E7EPR3|E7EPR3_HUMAN	tr|E7EPR3|E7EPR3_HUMAN Gamma-interferon-inducible protein 16 OS=Homo sapiens GN=IFI16 PE=2 SV=1	TTIYEIQDDR		279	288	1253.6011962890625
pepb17a3	b17.a1.a5	tr|E7EPR3|E7EPR3_HUMAN	tr|E7EPR3|E7EPR3_HUMAN Gamma-interferon-inducible protein 16 OS=Homo sapiens GN=IFI16 PE=2 SV=1	TPQMPPTTPSSSFFTK	M4:+15.99491	376	391	1769.8419189453125
pepb18a1	b18.a1.a1	sp|P00367|DHE3_HUMAN	sp|P00367|DHE3_HUMAN Glutamate dehydrogenase 1, mitochondrial OS=Homo sapiens GN=GLUD1 PE=1 SV=2	ALASLMTYK	M6:+15.99491	163	171	1013.5339965820312
pepb18a4	b18.a1.a1	sp|P00367|DHE3_HUMAN	sp|P00367|DHE3_HUMAN Glutamate dehydrogenase 1, mitochondrial OS=Homo sapiens GN=GLUD1 PE=1 SV=2	YSTDVSVDEVK		152	162	1241.5899658203125
pepb18a3	b18.a1.a1	sp|P00367|DHE3_HUMAN	sp|P00367|DHE3_HUMAN Glutamate dehydrogenase 1, mitochondrial OS=Homo sapiens GN=GLUD1 PE=1 SV=2	SEAVADREDDPNFFK		54	68	1739.7874755859375
pepb18a2	b18.a1.a1	sp|P00367|DHE3_HUMAN	sp|P00367|DHE3_HUMAN Glutamate dehydrogenase 1, mitochondrial OS=Homo sapiens GN=GLUD1 PE=1 SV=2	DDGSWEVIEGYR		125	136	1425.6285400390625
pepb19a3	b19.a1.a1	sp|Q15459|SF3A1_HUMAN	sp|Q15459|SF3A1_HUMAN Splicing factor 3A subunit 1 OS=Homo sapiens GN=SF3A1 PE=1 SV=1	VMQQQQQTTQQQLPQK	M2:+15.99491	116	131	1957.9764404296875
pepb19a1	b19.a1.a1	sp|Q15459|SF3A1_HUMAN	sp|Q15459|SF3A1_HUMAN Splicing factor 3A subunit 1 OS=Homo sapiens GN=SF3A1 PE=1 SV=1	GLVPEDDTKEK		534	544	1230.62158203125
pepb19a2	b19.a1.a1	sp|Q15459|SF3A1_HUMAN	sp|Q15459|SF3A1_HUMAN Splicing factor 3A subunit 1 OS=Homo sapiens GN=SF3A1 PE=1 SV=1	LTAQFVAR		169	176	905.5208129882812
pepb20a3	b20.a1.a1	sp|Q14527-2|HLTF_HUMAN	sp|Q14527-2|HLTF_HUMAN Isoform 2 of Helicase-like transcription factor OS=Homo sapiens GN=HLTF	MSELSSSRPK	M1:+15.99491	255	264	1137.5572509765625
pepb20a1	b20.a1.a1	sp|Q14527-2|HLTF_HUMAN	sp|Q14527-2|HLTF_HUMAN Isoform 2 of Helicase-like transcription factor OS=Homo sapiens GN=HLTF	AGGVGLNLSAASR		792	804	1172.6385498046875
pepb20a2	b20.a1.a1	sp|Q14527-2|HLTF_HUMAN	sp|Q14527-2|HLTF_HUMAN Isoform 2 of Helicase-like transcription factor OS=Homo sapiens GN=HLTF	ASGFVFTR		751	758	884.462890625
pepb20a3	b20.a1.a2	sp|Q14527|HLTF_HUMAN	sp|Q14527|HLTF_HUMAN Helicase-like transcription factor OS=Homo sapiens GN=HLTF PE=1 SV=2	MSELSSSRPK	M1:+15.99491	377	386	1137.5572509765625
pepb20a1	b20.a1.a2	sp|Q14527|HLTF_HUMAN	sp|Q14527|HLTF_HUMAN Helicase-like transcription factor OS=Homo sapiens GN=HLTF PE=1 SV=2	AGGVGLNLSAASR		914	926	1172.6385498046875
pepb20a2	b20.a1.a2	sp|Q14527|HLTF_HUMAN	sp|Q14527|HLTF_HUMAN Helicase-like transcription factor OS=Homo sapiens GN=HLTF PE=1 SV=2	ASGFVFTR		873	880	884.462890625
pepb21a3	b21.a1.a1	sp|P10412|H14_HUMAN	sp|P10412|H14_HUMAN Histone H1.4 OS=Homo sapiens GN=HIST1H1E PE=1 SV=2	SGVSLAALKK		55	64	973.6044921875
pepb21a1	b21.a1.a1	sp|P10412|H14_HUMAN	sp|P10412|H14_HUMAN Histone H1.4 OS=Homo sapiens GN=HIST1H1E PE=1 SV=2	ALAAAGYDVEK		65	75	1107.5684814453125
pepb21a2	b21.a1.a1	sp|P10412|H14_HUMAN	sp|P10412|H14_HUMAN Histone H1.4 OS=Homo sapiens GN=HIST1H1E PE=1 SV=2	ASGPPVSELITK		35	46	1198.668212890625
pepb21a3	b21.a1.a2	sp|P16402|H13_HUMAN	sp|P16402|H13_HUMAN Histone H1.3 OS=Homo sapiens GN=HIST1H1D PE=1 SV=2	SGVSLAALKK		56	65	973.6044921875
pepb21a1	b21.a1.a2	sp|P16402|H13_HUMAN	sp|P16402|H13_HUMAN Histone H1.3 OS=Homo sapiens GN=HIST1H1D PE=1 SV=2	ALAAAGYDVEK		66	76	1107.5684814453125
pepb21a2	b21.a1.a2	sp|P16402|H13_HUMAN	sp|P16402|H13_HUMAN Histone H1.3 OS=Homo sapiens GN=HIST1H1D PE=1 SV=2	ASGPPVSELITK		36	47	1198.668212890625
pepb21a3	b21.a1.a3	sp|P16403|H12_HUMAN	sp|P16403|H12_HUMAN Histone H1.2 OS=Homo sapiens GN=HIST1H1C PE=1 SV=2	SGVSLAALKK		55	64	973.6044921875
pepb21a1	b21.a1.a3	sp|P16403|H12_HUMAN	sp|P16403|H12_HUMAN Histone H1.2 OS=Homo sapiens GN=HIST1H1C PE=1 SV=2	ALAAAGYDVEK		65	75	1107.5684814453125
pepb21a2	b21.a1.a3	sp|P16403|H12_HUMAN	sp|P16403|H12_HUMAN Histone H1.2 OS=Homo sapiens GN=HIST1H1C PE=1 SV=2	ASGPPVSELITK		35	46	1198.668212890625
pepb22a2	b22.a1.a1	sp|P18887|XRCC1_HUMAN	sp|P18887|XRCC1_HUMAN DNA repair protein XRCC1 OS=Homo sapiens GN=XRCC1 PE=1 SV=2	TPATAPVPAR		281	290	980.5527954101562
pepb22a3	b22.a1.a1	sp|P18887|XRCC1_HUMAN	sp|P18887|XRCC1_HUMAN DNA repair protein XRCC1 OS=Homo sapiens GN=XRCC1 PE=1 SV=2	YSQVLGLGGR		370	379	1049.57421875
pepb22a1	b22.a1.a1	sp|P18887|XRCC1_HUMAN	sp|P18887|XRCC1_HUMAN DNA repair protein XRCC1 OS=Homo sapiens GN=XRCC1 PE=1 SV=2	LLPHQLYGVVPQA		621	633	1434.810791015625
pepb22a2	b22.a1.a2	tr|F5H8D7|F5H8D7_HUMAN	tr|F5H8D7|F5H8D7_HUMAN DNA repair protein XRCC1 OS=Homo sapiens GN=XRCC1 PE=2 SV=1	TPATAPVPAR		250	259	980.5527954101562
pepb22a3	b22.a1.a2	tr|F5H8D7|F5H8D7_HUMAN	tr|F5H8D7|F5H8D7_HUMAN DNA repair protein XRCC1 OS=Homo sapiens GN=XRCC1 PE=2 SV=1	YSQVLGLGGR		339	348	1049.57421875
pepb22a1	b22.a1.a2	tr|F5H8D7|F5H8D7_HUMAN	tr|F5H8D7|F5H8D7_HUMAN DNA repair protein XRCC1 OS=Homo sapiens GN=XRCC1 PE=2 SV=1	LLPHQLYGVVPQA		590	602	1434.810791015625
pepb23a1	b23.a1.a1	sp|Q14978-2|NOLC1_HUMAN	sp|Q14978-2|NOLC1_HUMAN Isoform Beta of Nucleolar and coiled-body phosphoprotein 1 OS=Homo sapiens GN=NOLC1	VADNSFDAK		649	657	966.453125
pepb23a2	b23.a1.a1	sp|Q14978-2|NOLC1_HUMAN	sp|Q14978-2|NOLC1_HUMAN Isoform Beta of Nucleolar and coiled-body phosphoprotein 1 OS=Homo sapiens GN=NOLC1	VREEEIEVDSR		638	648	1360.670654296875
pepb23a1	b23.a1.a2	sp|Q14978-3|NOLC1_HUMAN	sp|Q14978-3|NOLC1_HUMAN Isoform 3 of Nucleolar and coiled-body phosphoprotein 1 OS=Homo sapiens GN=NOLC1	VADNSFDAK		640	648	966.453125
pepb23a2	b23.a1.a2	sp|Q14978-3|NOLC1_HUMAN	sp|Q14978-3|NOLC1_HUMAN Isoform 3 of Nucleolar and coiled-body phosphoprotein 1 OS=Homo sapiens GN=NOLC1	VREEEIEVDSR		629	639	1360.670654296875
pepb23a1	b23.a1.a3	sp|Q14978|NOLC1_HUMAN	sp|Q14978|NOLC1_HUMAN Nucleolar and coiled-body phosphoprotein 1 OS=Homo sapiens GN=NOLC1 PE=1 SV=2	VADNSFDAK		639	647	966.453125
pepb23a2	b23.a1.a3	sp|Q14978|NOLC1_HUMAN	sp|Q14978|NOLC1_HUMAN Nucleolar and coiled-body phosphoprotein 1 OS=Homo sapiens GN=NOLC1 PE=1 SV=2	VREEEIEVDSR		628	638	1360.670654296875
pepb23a1	b23.a1.a4	tr|Q96J17|Q96J17_HUMAN	tr|Q96J17|Q96J17_HUMAN NOLC1 protein OS=Homo sapiens GN=NOLC1 PE=2 SV=1	VADNSFDAK		358	366	966.453125
pepb23a2	b23.a1.a4	tr|Q96J17|Q96J17_HUMAN	tr|Q96J17|Q96J17_HUMAN NOLC1 protein OS=Homo sapiens GN=NOLC1 PE=2 SV=1	VREEEIEVDSR		347	357	1360.670654296875
pepb24a1	b24.a1.a1	sp|P48382|RFX5_HUMAN	sp|P48382|RFX5_HUMAN DNA-binding protein RFX5 OS=Homo sapiens GN=RFX5 PE=1 SV=1	APPGGLTQPR		401	410	993.5479736328125
pepb24a2	b24.a1.a1	sp|P48382|RFX5_HUMAN	sp|P48382|RFX5_HUMAN DNA-binding protein RFX5 OS=Homo sapiens GN=RFX5 PE=1 SV=1	TAEVPVSEASGQAPPAK		433	449	1638.833740234375
pepb24a1	b24.a1.a2	tr|B7Z848|B7Z848_HUMAN	tr|B7Z848|B7Z848_HUMAN DNA-binding protein RFX5 OS=Homo sapiens GN=RFX5 PE=2 SV=1	APPGGLTQPR		361	370	993.5479736328125
pepb24a2	b24.a1.a2	tr|B7Z848|B7Z848_HUMAN	tr|B7Z848|B7Z848_HUMAN DNA-binding protein RFX5 OS=Homo sapiens GN=RFX5 PE=2 SV=1	TAEVPVSEASGQAPPAK		393	409	1638.833740234375
pepb24a1	b24.a1.a3	tr|F8W689|F8W689_HUMAN	tr|F8W689|F8W689_HUMAN DNA-binding protein RFX5 (Fragment) OS=Homo sapiens GN=RFX5 PE=2 SV=1	APPGGLTQPR		401	410	993.5479736328125
pepb24a2	b24.a1.a3	tr|F8W689|F8W689_HUMAN	tr|F8W689|F8W689_HUMAN DNA-binding protein RFX5 (Fragment) OS=Homo sapiens GN=RFX5 PE=2 SV=1	TAEVPVSEASGQAPPAK		433	449	1638.833740234375
pepb25a1	b25.a1.a1	sp|O15160-2|RPAC1_HUMAN	sp|O15160-2|RPAC1_HUMAN Isoform 2 of DNA-directed RNA polymerases I and III subunit RPAC1 OS=Homo sapiens GN=POLR1C	AASQAVEEMR	M9:+15.99491 A1:+42.01057	2	11	1149.5208740234375
pepb25a2	b25.a1.a1	sp|O15160-2|RPAC1_HUMAN	sp|O15160-2|RPAC1_HUMAN Isoform 2 of DNA-directed RNA polymerases I and III subunit RPAC1 OS=Homo sapiens GN=POLR1C	ILLAEVPTMAVEK	M9:+15.99491	79	91	1429.7974853515625
pepb25a1	b25.a1.a2	sp|O15160|RPAC1_HUMAN	sp|O15160|RPAC1_HUMAN DNA-directed RNA polymerases I and III subunit RPAC1 OS=Homo sapiens GN=POLR1C PE=1 SV=1	AASQAVEEMR	M9:+15.99491 A1:+42.01057	2	11	1149.5208740234375
pepb25a2	b25.a1.a2	sp|O15160|RPAC1_HUMAN	sp|O15160|RPAC1_HUMAN DNA-directed RNA polymerases I and III subunit RPAC1 OS=Homo sapiens GN=POLR1C PE=1 SV=1	ILLAEVPTMAVEK	M9:+15.99491	79	91	1429.7974853515625
pepb25a1	b25.a1.a3	tr|E7EQB9|E7EQB9_HUMAN	tr|E7EQB9|E7EQB9_HUMAN DNA-directed RNA polymerases I and III subunit RPAC1 OS=Homo sapiens GN=POLR1C PE=2 SV=1	AASQAVEEMR	M9:+15.99491 A1:+42.01057	2	11	1149.5208740234375
pepb25a2	b25.a1.a3	tr|E7EQB9|E7EQB9_HUMAN	tr|E7EQB9|E7EQB9_HUMAN DNA-directed RNA polymerases I and III subunit RPAC1 OS=Homo sapiens GN=POLR1C PE=2 SV=1	ILLAEVPTMAVEK	M9:+15.99491	79	91	1429.7974853515625

## Sheet: X!TandemPipeline informations
X!TandemPipeline version :
3.3.4	Myosine Bodybuildée
X!TandemPipeline filters :
Mode	indiv
Maximum peptide Evalue	0.05000000074505806
Maximum protein Evalue	-4.0
Minimum number of peptides per protein	2
MS sample name	DaPR130321_VB127_O872.m
X!Tandem XML result file NOT FOUND	/home/rusconi/labo/research/daniele-praseuth/donnees-masse/vivien-berthelot/DaPR130321/DaPR130321_VB127_O872.m.xml
